# Supplementary material for: MALDI-TOF MS typing enables the classification of brewing yeasts of the genus Saccharomyces to major beer styles
Source: PLoS One. 2017 Aug 9;12(8):e0181694. doi: 10.1371/journal.pone.0181694 (PMC5549903; doi:10.1371/journal.pone.0181694)
Supplement: S15 File — The directory includes 90 raw files and was zipped to “.zip”; the folder has three strains with 30 spectra per strain; S1 Text explains the raw files with an example and Table 1 represents the yeast strains used within the experiment. (ZIP) [file pone.0181694.s018.zip › 43-45/30669-454-OG-WB-WB-YPG-18h-E-E_2015-11-12__0_B1_1.dat]

1999.94 819
2000.36 1042
2000.78 1012
2001.20 943
2001.62 907
2002.04 945
2002.47 1025
2002.89 866
2003.31 979
2003.73 1010
2004.15 786
2004.58 721
2005.00 746
2005.42 666
2005.84 870
2006.26 753
2006.69 665
2007.11 770
2007.53 835
2007.95 810
2008.38 730
2008.80 691
2009.22 783
2009.64 741
2010.07 723
2010.49 709
2010.91 789
2011.33 668
2011.76 662
2012.18 686
2012.60 757
2013.03 745
2013.45 738
2013.87 723
2014.29 666
2014.72 660
2015.14 675
2015.56 738
2015.99 751
2016.41 668
2016.83 680
2017.26 681
2017.68 771
2018.10 728
2018.53 725
2018.95 627
2019.37 641
2019.80 701
2020.22 819
2020.65 798
2021.07 686
2021.49 728
2021.92 826
2022.34 773
2022.76 774
2023.19 778
2023.61 727
2024.04 683
2024.46 772
2024.88 733
2025.31 692
2025.73 638
2026.16 723
2026.58 703
2027.01 759
2027.43 728
2027.85 817
2028.28 832
2028.70 734
2029.13 679
2029.55 655
2029.98 781
2030.40 692
2030.83 699
2031.25 660
2031.68 674
2032.10 773
2032.53 759
2032.95 833
2033.38 762
2033.80 753
2034.23 713
2034.65 732
2035.08 779
2035.50 699
2035.93 720
2036.35 680
2036.78 733
2037.20 667
2037.63 711
2038.06 718
2038.48 659
2038.91 697
2039.33 692
2039.76 621
2040.18 727
2040.61 676
2041.04 762
2041.46 719
2041.89 679
2042.31 773
2042.74 815
2043.17 717
2043.59 728
2044.02 712
2044.44 724
2044.87 662
2045.30 610
2045.72 627
2046.15 643
2046.58 742
2047.00 750
2047.43 792
2047.85 802
2048.28 815
2048.71 830
2049.13 834
2049.56 746
2049.99 824
2050.41 859
2050.84 700
2051.27 684
2051.70 739
2052.12 762
2052.55 693
2052.98 723
2053.40 798
2053.83 652
2054.26 675
2054.69 717
2055.11 749
2055.54 704
2055.97 738
2056.40 745
2056.82 706
2057.25 702
2057.68 738
2058.11 830
2058.53 804
2058.96 754
2059.39 830
2059.82 840
2060.24 808
2060.67 770
2061.10 891
2061.53 829
2061.96 874
2062.38 826
2062.81 807
2063.24 729
2063.67 721
2064.10 806
2064.52 965
2064.95 1083
2065.38 961
2065.81 1065
2066.24 1129
2066.67 1087
2067.10 1156
2067.52 1146
2067.95 951
2068.38 1045
2068.81 953
2069.24 893
2069.67 818
2070.10 748
2070.53 836
2070.95 813
2071.38 741
2071.81 591
2072.24 680
2072.67 848
2073.10 721
2073.53 725
2073.96 737
2074.39 721
2074.82 765
2075.25 725
2075.68 725
2076.11 834
2076.53 754
2076.96 771
2077.39 796
2077.82 845
2078.25 795
2078.68 783
2079.11 711
2079.54 789
2079.97 684
2080.40 753
2080.83 724
2081.26 757
2081.69 715
2082.12 756
2082.55 721
2082.98 719
2083.41 701
2083.84 843
2084.27 831
2084.70 843
2085.13 716
2085.57 693
2086.00 833
2086.43 737
2086.86 702
2087.29 747
2087.72 689
2088.15 712
2088.58 708
2089.01 689
2089.44 756
2089.87 707
2090.30 705
2090.73 682
2091.17 643
2091.60 680
2092.03 822
2092.46 865
2092.89 770
2093.32 704
2093.75 742
2094.18 692
2094.62 698
2095.05 704
2095.48 643
2095.91 638
2096.34 665
2096.77 640
2097.20 673
2097.64 636
2098.07 704
2098.50 725
2098.93 773
2099.36 726
2099.80 699
2100.23 671
2100.66 776
2101.09 673
2101.52 628
2101.96 659
2102.39 630
2102.82 640
2103.25 690
2103.69 618
2104.12 654
2104.55 681
2104.98 596
2105.41 719
2105.85 697
2106.28 781
2106.71 742
2107.15 670
2107.58 838
2108.01 774
2108.44 692
2108.88 666
2109.31 687
2109.74 734
2110.18 695
2110.61 673
2111.04 719
2111.47 705
2111.91 581
2112.34 642
2112.77 663
2113.21 665
2113.64 644
2114.07 690
2114.51 671
2114.94 774
2115.37 730
2115.81 688
2116.24 689
2116.68 604
2117.11 653
2117.54 637
2117.98 699
2118.41 635
2118.84 618
2119.28 680
2119.71 731
2120.15 706
2120.58 661
2121.01 638
2121.45 633
2121.88 747
2122.32 701
2122.75 588
2123.19 617
2123.62 717
2124.05 633
2124.49 606
2124.92 685
2125.36 659
2125.79 698
2126.23 734
2126.66 710
2127.10 663
2127.53 583
2127.97 585
2128.40 684
2128.84 721
2129.27 747
2129.71 756
2130.14 621
2130.58 695
2131.01 665
2131.45 716
2131.88 767
2132.32 645
2132.75 664
2133.19 726
2133.62 686
2134.06 716
2134.49 722
2134.93 729
2135.37 749
2135.80 754
2136.24 747
2136.67 666
2137.11 774
2137.54 805
2137.98 818
2138.42 800
2138.85 902
2139.29 798
2139.72 712
2140.16 701
2140.60 719
2141.03 695
2141.47 709
2141.90 717
2142.34 648
2142.78 615
2143.21 723
2143.65 740
2144.09 733
2144.52 640
2144.96 566
2145.40 663
2145.83 630
2146.27 701
2146.71 733
2147.14 771
2147.58 703
2148.02 768
2148.45 661
2148.89 752
2149.33 822
2149.76 846
2150.20 756
2150.64 922
2151.08 844
2151.51 752
2151.95 754
2152.39 825
2152.83 760
2153.26 785
2153.70 853
2154.14 820
2154.58 774
2155.01 772
2155.45 751
2155.89 789
2156.33 809
2156.76 732
2157.20 766
2157.64 752
2158.08 838
2158.52 792
2158.95 838
2159.39 790
2159.83 666
2160.27 659
2160.71 719
2161.14 797
2161.58 678
2162.02 767
2162.46 718
2162.90 746
2163.34 700
2163.77 779
2164.21 728
2164.65 659
2165.09 692
2165.53 727
2165.97 866
2166.41 746
2166.84 772
2167.28 681
2167.72 565
2168.16 684
2168.60 772
2169.04 752
2169.48 699
2169.92 769
2170.36 743
2170.80 822
2171.23 811
2171.67 795
2172.11 884
2172.55 1027
2172.99 1074
2173.43 1058
2173.87 1173
2174.31 1069
2174.75 1190
2175.19 1395
2175.63 1158
2176.07 1291
2176.51 1231
2176.95 1233
2177.39 1069
2177.83 1050
2178.27 933
2178.71 942
2179.15 970
2179.59 862
2180.03 840
2180.47 864
2180.91 820
2181.35 765
2181.79 829
2182.23 714
2182.67 794
2183.11 765
2183.55 811
2183.99 701
2184.43 764
2184.87 784
2185.31 688
2185.75 756
2186.20 752
2186.64 720
2187.08 714
2187.52 865
2187.96 790
2188.40 803
2188.84 705
2189.28 794
2189.72 783
2190.16 780
2190.61 815
2191.05 781
2191.49 740
2191.93 749
2192.37 795
2192.81 736
2193.25 731
2193.69 797
2194.14 870
2194.58 909
2195.02 926
2195.46 889
2195.90 983
2196.34 887
2196.79 898
2197.23 852
2197.67 933
2198.11 808
2198.55 832
2199.00 821
2199.44 848
2199.88 863
2200.32 784
2200.76 820
2201.21 808
2201.65 810
2202.09 762
2202.53 730
2202.98 694
2203.42 696
2203.86 688
2204.30 779
2204.75 656
2205.19 703
2205.63 880
2206.07 716
2206.52 853
2206.96 817
2207.40 812
2207.85 738
2208.29 741
2208.73 676
2209.18 772
2209.62 885
2210.06 869
2210.50 718
2210.95 653
2211.39 765
2211.83 791
2212.28 722
2212.72 715
2213.16 798
2213.61 724
2214.05 692
2214.50 614
2214.94 734
2215.38 802
2215.83 736
2216.27 635
2216.71 647
2217.16 589
2217.60 593
2218.05 655
2218.49 703
2218.93 779
2219.38 794
2219.82 784
2220.27 683
2220.71 606
2221.15 636
2221.60 686
2222.04 702
2222.49 735
2222.93 789
2223.38 824
2223.82 710
2224.27 771
2224.71 703
2225.15 708
2225.60 797
2226.04 753
2226.49 746
2226.93 720
2227.38 701
2227.82 793
2228.27 740
2228.71 755
2229.16 795
2229.60 804
2230.05 749
2230.49 727
2230.94 688
2231.38 736
2231.83 739
2232.28 743
2232.72 736
2233.17 863
2233.61 818
2234.06 762
2234.50 777
2234.95 838
2235.39 770
2235.84 713
2236.29 814
2236.73 848
2237.18 821
2237.62 717
2238.07 683
2238.52 651
2238.96 702
2239.41 720
2239.85 734
2240.30 668
2240.75 602
2241.19 631
2241.64 645
2242.08 729
2242.53 626
2242.98 654
2243.42 643
2243.87 613
2244.32 589
2244.76 661
2245.21 673
2245.66 697
2246.10 705
2246.55 640
2247.00 536
2247.44 575
2247.89 614
2248.34 689
2248.79 626
2249.23 609
2249.68 663
2250.13 689
2250.57 683
2251.02 651
2251.47 598
2251.92 649
2252.36 760
2252.81 648
2253.26 647
2253.71 634
2254.15 715
2254.60 707
2255.05 585
2255.50 693
2255.94 660
2256.39 574
2256.84 609
2257.29 560
2257.74 626
2258.18 598
2258.63 547
2259.08 535
2259.53 660
2259.98 628
2260.42 619
2260.87 570
2261.32 632
2261.77 696
2262.22 643
2262.67 757
2263.11 730
2263.56 742
2264.01 637
2264.46 645
2264.91 711
2265.36 688
2265.81 658
2266.25 647
2266.70 760
2267.15 695
2267.60 633
2268.05 712
2268.50 669
2268.95 660
2269.40 681
2269.85 656
2270.29 695
2270.74 691
2271.19 722
2271.64 748
2272.09 849
2272.54 762
2272.99 783
2273.44 790
2273.89 761
2274.34 729
2274.79 776
2275.24 691
2275.69 718
2276.14 682
2276.59 692
2277.04 641
2277.49 683
2277.94 718
2278.39 728
2278.84 672
2279.29 690
2279.74 787
2280.19 672
2280.64 612
2281.09 621
2281.54 620
2281.99 661
2282.44 666
2282.89 739
2283.34 675
2283.79 736
2284.24 841
2284.69 709
2285.14 655
2285.59 623
2286.04 687
2286.49 667
2286.94 729
2287.40 709
2287.85 652
2288.30 814
2288.75 900
2289.20 921
2289.65 909
2290.10 1079
2290.55 1189
2291.00 1074
2291.46 1088
2291.91 1198
2292.36 1187
2292.81 1154
2293.26 1178
2293.71 1086
2294.16 1017
2294.62 1027
2295.07 912
2295.52 878
2295.97 842
2296.42 884
2296.87 882
2297.33 818
2297.78 770
2298.23 777
2298.68 749
2299.13 708
2299.59 707
2300.04 679
2300.49 708
2300.94 671
2301.39 577
2301.85 628
2302.30 656
2302.75 663
2303.20 616
2303.66 662
2304.11 599
2304.56 576
2305.01 633
2305.47 665
2305.92 626
2306.37 644
2306.82 671
2307.28 638
2307.73 600
2308.18 717
2308.64 745
2309.09 885
2309.54 943
2309.99 957
2310.45 854
2310.90 888
2311.35 808
2311.81 668
2312.26 691
2312.71 722
2313.17 730
2313.62 738
2314.07 783
2314.53 796
2314.98 708
2315.43 651
2315.89 717
2316.34 727
2316.80 661
2317.25 759
2317.70 647
2318.16 674
2318.61 953
2319.07 788
2319.52 739
2319.97 675
2320.43 777
2320.88 800
2321.34 654
2321.79 721
2322.24 735
2322.70 763
2323.15 708
2323.61 699
2324.06 746
2324.52 877
2324.97 981
2325.43 1011
2325.88 915
2326.33 931
2326.79 1076
2327.24 1074
2327.70 1050
2328.15 818
2328.61 1009
2329.06 1024
2329.52 849
2329.97 859
2330.43 826
2330.88 842
2331.34 838
2331.79 720
2332.25 697
2332.70 697
2333.16 718
2333.62 614
2334.07 640
2334.53 758
2334.98 696
2335.44 590
2335.89 662
2336.35 613
2336.80 621
2337.26 760
2337.72 699
2338.17 636
2338.63 643
2339.08 716
2339.54 608
2340.00 639
2340.45 709
2340.91 698
2341.36 675
2341.82 662
2342.28 753
2342.73 751
2343.19 727
2343.65 589
2344.10 649
2344.56 792
2345.01 746
2345.47 729
2345.93 753
2346.38 699
2346.84 685
2347.30 812
2347.75 778
2348.21 731
2348.67 717
2349.13 819
2349.58 683
2350.04 755
2350.50 745
2350.95 783
2351.41 714
2351.87 711
2352.32 606
2352.78 614
2353.24 676
2353.70 801
2354.15 768
2354.61 702
2355.07 623
2355.53 649
2355.98 591
2356.44 566
2356.90 615
2357.36 704
2357.81 674
2358.27 739
2358.73 664
2359.19 751
2359.65 682
2360.10 642
2360.56 730
2361.02 739
2361.48 709
2361.94 757
2362.39 738
2362.85 641
2363.31 715
2363.77 718
2364.23 767
2364.69 757
2365.14 783
2365.60 783
2366.06 678
2366.52 628
2366.98 699
2367.44 653
2367.90 684
2368.35 705
2368.81 635
2369.27 610
2369.73 678
2370.19 743
2370.65 757
2371.11 690
2371.57 579
2372.03 695
2372.49 665
2372.94 578
2373.40 650
2373.86 695
2374.32 749
2374.78 719
2375.24 799
2375.70 669
2376.16 636
2376.62 754
2377.08 720
2377.54 640
2378.00 605
2378.46 671
2378.92 666
2379.38 611
2379.84 650
2380.30 663
2380.76 682
2381.22 723
2381.68 721
2382.14 669
2382.60 662
2383.06 664
2383.52 703
2383.98 688
2384.44 684
2384.90 690
2385.36 706
2385.82 665
2386.28 680
2386.74 640
2387.20 584
2387.66 662
2388.12 741
2388.58 720
2389.05 664
2389.51 647
2389.97 665
2390.43 699
2390.89 630
2391.35 743
2391.81 771
2392.27 749
2392.73 716
2393.19 676
2393.66 660
2394.12 686
2394.58 675
2395.04 647
2395.50 607
2395.96 597
2396.42 627
2396.89 625
2397.35 632
2397.81 631
2398.27 626
2398.73 581
2399.19 577
2399.66 635
2400.12 621
2400.58 720
2401.04 710
2401.50 580
2401.97 548
2402.43 577
2402.89 675
2403.35 630
2403.81 693
2404.28 652
2404.74 664
2405.20 655
2405.66 546
2406.13 686
2406.59 670
2407.05 633
2407.51 552
2407.98 604
2408.44 666
2408.90 590
2409.36 587
2409.83 645
2410.29 589
2410.75 621
2411.21 675
2411.68 697
2412.14 648
2412.60 579
2413.07 603
2413.53 555
2413.99 586
2414.46 715
2414.92 692
2415.38 722
2415.85 738
2416.31 648
2416.77 690
2417.24 770
2417.70 675
2418.16 711
2418.63 660
2419.09 626
2419.55 672
2420.02 626
2420.48 700
2420.95 732
2421.41 639
2421.87 706
2422.34 682
2422.80 702
2423.27 754
2423.73 745
2424.19 699
2424.66 739
2425.12 667
2425.59 781
2426.05 694
2426.52 744
2426.98 761
2427.44 614
2427.91 632
2428.37 608
2428.84 685
2429.30 607
2429.77 730
2430.23 687
2430.70 584
2431.16 669
2431.63 601
2432.09 668
2432.56 627
2433.02 678
2433.49 636
2433.95 692
2434.42 694
2434.88 726
2435.35 676
2435.81 691
2436.28 574
2436.74 610
2437.21 616
2437.67 693
2438.14 688
2438.60 687
2439.07 706
2439.54 628
2440.00 656
2440.47 645
2440.93 664
2441.40 723
2441.86 816
2442.33 827
2442.80 836
2443.26 720
2443.73 770
2444.19 676
2444.66 668
2445.13 659
2445.59 704
2446.06 670
2446.53 569
2446.99 773
2447.46 722
2447.92 689
2448.39 691
2448.86 701
2449.32 689
2449.79 719
2450.26 679
2450.72 625
2451.19 661
2451.66 566
2452.12 653
2452.59 542
2453.06 638
2453.53 661
2453.99 635
2454.46 667
2454.93 670
2455.39 594
2455.86 589
2456.33 584
2456.80 610
2457.26 683
2457.73 677
2458.20 705
2458.66 664
2459.13 545
2459.60 622
2460.07 573
2460.54 614
2461.00 678
2461.47 614
2461.94 565
2462.41 560
2462.87 677
2463.34 532
2463.81 546
2464.28 567
2464.75 526
2465.21 633
2465.68 607
2466.15 572
2466.62 548
2467.09 597
2467.55 587
2468.02 639
2468.49 634
2468.96 604
2469.43 642
2469.90 632
2470.37 626
2470.83 657
2471.30 621
2471.77 566
2472.24 672
2472.71 675
2473.18 645
2473.65 586
2474.12 602
2474.58 643
2475.05 621
2475.52 610
2475.99 646
2476.46 684
2476.93 726
2477.40 592
2477.87 577
2478.34 590
2478.81 622
2479.28 690
2479.75 713
2480.22 596
2480.68 670
2481.15 615
2481.62 696
2482.09 689
2482.56 654
2483.03 590
2483.50 576
2483.97 636
2484.44 553
2484.91 603
2485.38 640
2485.85 638
2486.32 616
2486.79 633
2487.26 637
2487.73 669
2488.20 739
2488.67 768
2489.14 705
2489.61 715
2490.08 686
2490.56 610
2491.03 636
2491.50 716
2491.97 765
2492.44 746
2492.91 670
2493.38 712
2493.85 731
2494.32 719
2494.79 711
2495.26 727
2495.73 882
2496.20 843
2496.68 600
2497.15 647
2497.62 648
2498.09 639
2498.56 660
2499.03 587
2499.50 607
2499.97 659
2500.45 597
2500.92 608
2501.39 580
2501.86 646
2502.33 600
2502.80 609
2503.28 559
2503.75 611
2504.22 606
2504.69 614
2505.16 654
2505.63 641
2506.11 617
2506.58 684
2507.05 694
2507.52 688
2507.99 688
2508.47 696
2508.94 636
2509.41 733
2509.88 748
2510.36 692
2510.83 668
2511.30 619
2511.77 739
2512.25 731
2512.72 776
2513.19 708
2513.66 700
2514.14 725
2514.61 673
2515.08 711
2515.55 805
2516.03 735
2516.50 694
2516.97 643
2517.45 715
2517.92 585
2518.39 615
2518.87 757
2519.34 672
2519.81 697
2520.28 759
2520.76 671
2521.23 628
2521.70 669
2522.18 681
2522.65 657
2523.13 646
2523.60 684
2524.07 721
2524.55 687
2525.02 667
2525.49 690
2525.97 604
2526.44 645
2526.92 700
2527.39 656
2527.86 703
2528.34 674
2528.81 623
2529.29 563
2529.76 718
2530.23 659
2530.71 665
2531.18 677
2531.66 683
2532.13 719
2532.61 633
2533.08 750
2533.55 692
2534.03 668
2534.50 718
2534.98 723
2535.45 615
2535.93 673
2536.40 715
2536.88 656
2537.35 732
2537.83 600
2538.30 680
2538.78 727
2539.25 674
2539.73 612
2540.20 755
2540.68 688
2541.15 584
2541.63 669
2542.10 728
2542.58 658
2543.05 661
2543.53 701
2544.01 790
2544.48 724
2544.96 821
2545.43 650
2545.91 564
2546.38 613
2546.86 642
2547.34 675
2547.81 682
2548.29 672
2548.76 693
2549.24 698
2549.71 670
2550.19 754
2550.67 806
2551.14 746
2551.62 755
2552.10 658
2552.57 774
2553.05 683
2553.52 703
2554.00 688
2554.48 634
2554.95 660
2555.43 662
2555.91 600
2556.38 729
2556.86 706
2557.34 739
2557.81 691
2558.29 601
2558.77 667
2559.24 599
2559.72 648
2560.20 603
2560.68 627
2561.15 584
2561.63 619
2562.11 543
2562.58 604
2563.06 600
2563.54 572
2564.02 556
2564.49 612
2564.97 594
2565.45 541
2565.93 545
2566.40 578
2566.88 624
2567.36 627
2567.84 544
2568.31 572
2568.79 604
2569.27 555
2569.75 606
2570.23 626
2570.70 637
2571.18 553
2571.66 532
2572.14 561
2572.62 551
2573.10 555
2573.57 670
2574.05 528
2574.53 441
2575.01 508
2575.49 613
2575.97 624
2576.44 612
2576.92 565
2577.40 605
2577.88 515
2578.36 600
2578.84 585
2579.32 616
2579.79 617
2580.27 638
2580.75 653
2581.23 671
2581.71 596
2582.19 601
2582.67 531
2583.15 567
2583.63 665
2584.11 634
2584.59 594
2585.07 592
2585.54 561
2586.02 557
2586.50 638
2586.98 610
2587.46 662
2587.94 701
2588.42 680
2588.90 492
2589.38 572
2589.86 573
2590.34 600
2590.82 634
2591.30 642
2591.78 679
2592.26 613
2592.74 579
2593.22 619
2593.70 577
2594.18 559
2594.66 645
2595.14 576
2595.62 622
2596.10 598
2596.58 555
2597.06 549
2597.54 557
2598.02 565
2598.50 581
2598.98 563
2599.47 580
2599.95 577
2600.43 586
2600.91 562
2601.39 637
2601.87 596
2602.35 508
2602.83 613
2603.31 612
2603.79 642
2604.27 661
2604.76 670
2605.24 625
2605.72 659
2606.20 586
2606.68 563
2607.16 607
2607.64 640
2608.13 584
2608.61 520
2609.09 587
2609.57 604
2610.05 515
2610.53 582
2611.01 512
2611.50 604
2611.98 629
2612.46 631
2612.94 537
2613.42 556
2613.91 607
2614.39 575
2614.87 574
2615.35 596
2615.83 560
2616.32 654
2616.80 713
2617.28 619
2617.76 636
2618.25 597
2618.73 705
2619.21 653
2619.69 634
2620.18 581
2620.66 646
2621.14 621
2621.62 537
2622.11 628
2622.59 603
2623.07 576
2623.56 620
2624.04 601
2624.52 610
2625.00 572
2625.49 584
2625.97 627
2626.45 617
2626.94 615
2627.42 650
2627.90 581
2628.39 654
2628.87 614
2629.35 582
2629.84 585
2630.32 586
2630.80 575
2631.29 578
2631.77 593
2632.26 574
2632.74 568
2633.22 592
2633.71 714
2634.19 696
2634.67 569
2635.16 578
2635.64 696
2636.13 581
2636.61 604
2637.09 727
2637.58 701
2638.06 640
2638.55 596
2639.03 545
2639.52 655
2640.00 686
2640.48 631
2640.97 622
2641.45 602
2641.94 647
2642.42 636
2642.91 682
2643.39 648
2643.88 565
2644.36 521
2644.85 556
2645.33 584
2645.82 598
2646.30 558
2646.79 586
2647.27 545
2647.76 520
2648.24 642
2648.73 571
2649.21 628
2649.70 626
2650.18 625
2650.67 614
2651.15 641
2651.64 615
2652.12 697
2652.61 673
2653.10 580
2653.58 644
2654.07 583
2654.55 546
2655.04 546
2655.52 656
2656.01 691
2656.50 655
2656.98 621
2657.47 663
2657.95 596
2658.44 608
2658.93 598
2659.41 613
2659.90 663
2660.39 585
2660.87 631
2661.36 599
2661.84 578
2662.33 554
2662.82 604
2663.30 596
2663.79 581
2664.28 590
2664.76 579
2665.25 612
2665.74 681
2666.22 587
2666.71 560
2667.20 574
2667.68 645
2668.17 576
2668.66 528
2669.15 449
2669.63 509
2670.12 544
2670.61 547
2671.09 559
2671.58 544
2672.07 561
2672.56 584
2673.04 635
2673.53 631
2674.02 634
2674.51 619
2674.99 706
2675.48 755
2675.97 789
2676.46 699
2676.95 788
2677.43 693
2677.92 724
2678.41 676
2678.90 615
2679.38 604
2679.87 645
2680.36 561
2680.85 689
2681.34 664
2681.83 654
2682.31 556
2682.80 543
2683.29 595
2683.78 576
2684.27 619
2684.76 621
2685.24 649
2685.73 527
2686.22 569
2686.71 626
2687.20 647
2687.69 591
2688.18 548
2688.67 588
2689.15 549
2689.64 502
2690.13 475
2690.62 545
2691.11 620
2691.60 587
2692.09 639
2692.58 689
2693.07 639
2693.56 693
2694.05 641
2694.54 598
2695.02 522
2695.51 543
2696.00 585
2696.49 546
2696.98 630
2697.47 595
2697.96 735
2698.45 574
2698.94 582
2699.43 640
2699.92 545
2700.41 509
2700.90 554
2701.39 482
2701.88 579
2702.37 600
2702.86 568
2703.35 516
2703.84 470
2704.33 518
2704.82 602
2705.31 596
2705.80 610
2706.29 579
2706.78 600
2707.27 630
2707.77 623
2708.26 574
2708.75 504
2709.24 548
2709.73 482
2710.22 546
2710.71 618
2711.20 570
2711.69 512
2712.18 512
2712.67 517
2713.16 466
2713.66 468
2714.15 547
2714.64 575
2715.13 570
2715.62 554
2716.11 531
2716.60 643
2717.10 573
2717.59 537
2718.08 573
2718.57 601
2719.06 509
2719.55 481
2720.04 457
2720.54 570
2721.03 607
2721.52 632
2722.01 560
2722.50 571
2723.00 601
2723.49 657
2723.98 609
2724.47 689
2724.96 679
2725.46 603
2725.95 600
2726.44 589
2726.93 616
2727.43 503
2727.92 490
2728.41 491
2728.90 535
2729.40 527
2729.89 541
2730.38 595
2730.87 476
2731.37 496
2731.86 497
2732.35 516
2732.84 507
2733.34 567
2733.83 644
2734.32 596
2734.82 667
2735.31 618
2735.80 600
2736.30 550
2736.79 538
2737.28 603
2737.78 609
2738.27 656
2738.76 642
2739.26 674
2739.75 580
2740.24 517
2740.74 542
2741.23 597
2741.72 563
2742.22 509
2742.71 512
2743.21 508
2743.70 524
2744.19 592
2744.69 553
2745.18 533
2745.67 599
2746.17 542
2746.66 576
2747.16 570
2747.65 598
2748.15 659
2748.64 680
2749.13 609
2749.63 634
2750.12 604
2750.62 637
2751.11 759
2751.61 684
2752.10 584
2752.60 552
2753.09 576
2753.59 625
2754.08 604
2754.57 547
2755.07 504
2755.56 569
2756.06 509
2756.55 581
2757.05 594
2757.54 616
2758.04 633
2758.53 597
2759.03 675
2759.53 582
2760.02 572
2760.52 572
2761.01 547
2761.51 536
2762.00 587
2762.50 639
2762.99 672
2763.49 641
2763.98 623
2764.48 628
2764.98 557
2765.47 578
2765.97 579
2766.46 580
2766.96 678
2767.46 745
2767.95 679
2768.45 582
2768.94 508
2769.44 585
2769.94 671
2770.43 565
2770.93 565
2771.43 579
2771.92 650
2772.42 598
2772.91 567
2773.41 596
2773.91 635
2774.40 658
2774.90 571
2775.40 607
2775.89 637
2776.39 776
2776.89 699
2777.38 736
2777.88 738
2778.38 703
2778.88 690
2779.37 587
2779.87 617
2780.37 593
2780.86 663
2781.36 636
2781.86 583
2782.36 599
2782.85 642
2783.35 616
2783.85 561
2784.35 580
2784.84 600
2785.34 506
2785.84 511
2786.34 467
2786.83 522
2787.33 612
2787.83 622
2788.33 564
2788.82 601
2789.32 544
2789.82 544
2790.32 507
2790.82 492
2791.31 518
2791.81 575
2792.31 544
2792.81 497
2793.31 504
2793.81 547
2794.30 532
2794.80 544
2795.30 569
2795.80 563
2796.30 606
2796.80 572
2797.30 493
2797.79 554
2798.29 703
2798.79 692
2799.29 606
2799.79 617
2800.29 661
2800.79 593
2801.29 590
2801.79 604
2802.28 538
2802.78 571
2803.28 639
2803.78 578
2804.28 570
2804.78 597
2805.28 596
2805.78 566
2806.28 540
2806.78 615
2807.28 618
2807.78 643
2808.28 674
2808.78 644
2809.28 624
2809.78 588
2810.28 610
2810.78 620
2811.28 617
2811.78 592
2812.28 718
2812.78 655
2813.28 628
2813.78 566
2814.28 547
2814.78 564
2815.28 590
2815.78 498
2816.28 530
2816.78 605
2817.28 593
2817.78 609
2818.28 610
2818.78 659
2819.28 594
2819.78 603
2820.28 630
2820.78 738
2821.28 617
2821.78 670
2822.29 680
2822.79 652
2823.29 740
2823.79 713
2824.29 592
2824.79 539
2825.29 612
2825.79 578
2826.29 614
2826.79 600
2827.30 549
2827.80 509
2828.30 539
2828.80 733
2829.30 689
2829.80 607
2830.31 569
2830.81 586
2831.31 584
2831.81 556
2832.31 516
2832.81 536
2833.32 568
2833.82 515
2834.32 576
2834.82 617
2835.32 557
2835.83 572
2836.33 593
2836.83 611
2837.33 623
2837.83 633
2838.34 673
2838.84 652
2839.34 680
2839.84 605
2840.35 566
2840.85 602
2841.35 482
2841.85 560
2842.36 625
2842.86 660
2843.36 551
2843.86 501
2844.37 563
2844.87 494
2845.37 519
2845.88 531
2846.38 569
2846.88 547
2847.39 583
2847.89 553
2848.39 663
2848.90 602
2849.40 621
2849.90 679
2850.41 722
2850.91 733
2851.41 651
2851.92 677
2852.42 742
2852.92 688
2853.43 586
2853.93 556
2854.43 514
2854.94 535
2855.44 573
2855.95 595
2856.45 582
2856.95 563
2857.46 549
2857.96 540
2858.47 499
2858.97 501
2859.47 517
2859.98 456
2860.48 468
2860.99 508
2861.49 588
2861.99 502
2862.50 564
2863.00 511
2863.51 533
2864.01 523
2864.52 469
2865.02 518
2865.53 520
2866.03 539
2866.54 537
2867.04 609
2867.55 539
2868.05 551
2868.56 577
2869.06 561
2869.57 616
2870.07 503
2870.58 507
2871.08 605
2871.59 523
2872.09 554
2872.60 583
2873.10 551
2873.61 638
2874.11 633
2874.62 568
2875.12 662
2875.63 651
2876.14 604
2876.64 659
2877.15 769
2877.65 719
2878.16 602
2878.66 625
2879.17 630
2879.68 688
2880.18 626
2880.69 667
2881.19 589
2881.70 557
2882.21 588
2882.71 603
2883.22 637
2883.73 592
2884.23 620
2884.74 674
2885.25 615
2885.75 663
2886.26 678
2886.76 742
2887.27 564
2887.78 615
2888.28 666
2888.79 724
2889.30 685
2889.81 744
2890.31 766
2890.82 744
2891.33 682
2891.83 734
2892.34 785
2892.85 701
2893.35 776
2893.86 765
2894.37 855
2894.88 920
2895.38 872
2895.89 859
2896.40 809
2896.91 869
2897.41 894
2897.92 878
2898.43 910
2898.94 823
2899.44 716
2899.95 791
2900.46 768
2900.97 780
2901.47 682
2901.98 677
2902.49 704
2903.00 750
2903.51 730
2904.01 650
2904.52 745
2905.03 799
2905.54 732
2906.05 701
2906.56 671
2907.06 747
2907.57 830
2908.08 725
2908.59 795
2909.10 633
2909.61 687
2910.12 676
2910.62 715
2911.13 622
2911.64 587
2912.15 718
2912.66 732
2913.17 648
2913.68 609
2914.19 556
2914.69 592
2915.20 527
2915.71 546
2916.22 634
2916.73 668
2917.24 743
2917.75 649
2918.26 574
2918.77 614
2919.28 640
2919.79 577
2920.30 562
2920.81 583
2921.32 598
2921.83 561
2922.34 500
2922.85 566
2923.36 494
2923.86 533
2924.37 544
2924.88 590
2925.39 528
2925.90 571
2926.41 612
2926.92 602
2927.43 645
2927.95 619
2928.46 731
2928.97 640
2929.48 611
2929.99 578
2930.50 578
2931.01 626
2931.52 537
2932.03 496
2932.54 564
2933.05 560
2933.56 580
2934.07 593
2934.58 598
2935.09 519
2935.60 598
2936.11 579
2936.62 611
2937.14 625
2937.65 635
2938.16 624
2938.67 591
2939.18 547
2939.69 503
2940.20 591
2940.71 688
2941.23 534
2941.74 553
2942.25 666
2942.76 706
2943.27 684
2943.78 616
2944.29 579
2944.81 627
2945.32 559
2945.83 635
2946.34 700
2946.85 601
2947.36 589
2947.88 594
2948.39 612
2948.90 568
2949.41 616
2949.92 591
2950.44 541
2950.95 488
2951.46 532
2951.97 605
2952.49 518
2953.00 548
2953.51 568
2954.02 586
2954.54 604
2955.05 539
2955.56 542
2956.07 531
2956.59 601
2957.10 526
2957.61 537
2958.12 586
2958.64 643
2959.15 579
2959.66 627
2960.18 610
2960.69 589
2961.20 545
2961.72 524
2962.23 616
2962.74 650
2963.26 587
2963.77 563
2964.28 633
2964.80 692
2965.31 585
2965.82 557
2966.34 601
2966.85 533
2967.36 619
2967.88 595
2968.39 518
2968.90 578
2969.42 549
2969.93 603
2970.45 599
2970.96 561
2971.47 538
2971.99 526
2972.50 644
2973.02 584
2973.53 596
2974.04 567
2974.56 650
2975.07 601
2975.59 631
2976.10 561
2976.62 562
2977.13 656
2977.64 643
2978.16 607
2978.67 665
2979.19 723
2979.70 647
2980.22 668
2980.73 631
2981.25 593
2981.76 630
2982.28 696
2982.79 608
2983.31 610
2983.82 584
2984.34 658
2984.85 722
2985.37 716
2985.88 749
2986.40 784
2986.91 766
2987.43 758
2987.94 695
2988.46 656
2988.97 757
2989.49 845
2990.01 807
2990.52 731
2991.04 740
2991.55 755
2992.07 839
2992.58 810
2993.10 785
2993.62 759
2994.13 725
2994.65 755
2995.16 759
2995.68 754
2996.20 731
2996.71 815
2997.23 949
2997.74 870
2998.26 910
2998.78 824
2999.29 859
2999.81 895
3000.33 1019
3000.84 1067
3001.36 1040
3001.88 1115
3002.39 1208
3002.91 1486
3003.43 1767
3003.94 1837
3004.46 2197
3004.98 2323
3005.49 2473
3006.01 2516
3006.53 2627
3007.04 2919
3007.56 2806
3008.08 2802
3008.60 2877
3009.11 2430
3009.63 2242
3010.15 1877
3010.66 1739
3011.18 1406
3011.70 1265
3012.22 1033
3012.73 927
3013.25 976
3013.77 882
3014.29 910
3014.81 824
3015.32 764
3015.84 802
3016.36 799
3016.88 874
3017.39 790
3017.91 910
3018.43 784
3018.95 838
3019.47 879
3019.98 808
3020.50 753
3021.02 748
3021.54 767
3022.06 898
3022.58 906
3023.09 897
3023.61 829
3024.13 801
3024.65 819
3025.17 847
3025.69 865
3026.21 909
3026.72 913
3027.24 739
3027.76 726
3028.28 808
3028.80 785
3029.32 704
3029.84 736
3030.36 749
3030.88 679
3031.40 695
3031.91 686
3032.43 748
3032.95 710
3033.47 689
3033.99 727
3034.51 718
3035.03 770
3035.55 620
3036.07 655
3036.59 666
3037.11 587
3037.63 634
3038.15 631
3038.67 624
3039.19 678
3039.71 553
3040.23 561
3040.75 624
3041.27 612
3041.79 601
3042.31 657
3042.83 552
3043.35 584
3043.87 688
3044.39 730
3044.91 660
3045.43 625
3045.95 648
3046.47 624
3046.99 646
3047.51 655
3048.03 581
3048.55 617
3049.07 673
3049.59 606
3050.11 579
3050.63 628
3051.16 747
3051.68 617
3052.20 575
3052.72 622
3053.24 651
3053.76 595
3054.28 623
3054.80 604
3055.32 648
3055.84 646
3056.37 638
3056.89 570
3057.41 594
3057.93 571
3058.45 636
3058.97 542
3059.49 534
3060.02 523
3060.54 578
3061.06 600
3061.58 665
3062.10 578
3062.62 563
3063.15 602
3063.67 604
3064.19 640
3064.71 619
3065.23 619
3065.76 601
3066.28 623
3066.80 593
3067.32 659
3067.85 648
3068.37 773
3068.89 757
3069.41 678
3069.93 594
3070.46 706
3070.98 557
3071.50 547
3072.02 628
3072.55 695
3073.07 683
3073.59 728
3074.12 650
3074.64 716
3075.16 787
3075.68 667
3076.21 540
3076.73 702
3077.25 728
3077.78 719
3078.30 660
3078.82 826
3079.35 808
3079.87 766
3080.39 753
3080.92 862
3081.44 829
3081.96 865
3082.49 892
3083.01 878
3083.53 784
3084.06 776
3084.58 785
3085.10 837
3085.63 929
3086.15 895
3086.68 896
3087.20 825
3087.72 771
3088.25 880
3088.77 772
3089.30 792
3089.82 931
3090.34 782
3090.87 803
3091.39 843
3091.92 751
3092.44 766
3092.97 767
3093.49 812
3094.01 686
3094.54 806
3095.06 859
3095.59 860
3096.11 936
3096.64 853
3097.16 1020
3097.69 1054
3098.21 989
3098.74 1003
3099.26 1107
3099.79 1281
3100.31 1375
3100.84 1725
3101.36 1965
3101.89 2219
3102.41 2868
3102.94 3455
3103.46 3482
3103.99 3815
3104.51 4235
3105.04 4445
3105.56 4500
3106.09 4202
3106.62 4033
3107.14 3619
3107.67 3118
3108.19 2626
3108.72 2235
3109.24 1790
3109.77 1462
3110.30 1291
3110.82 1154
3111.35 1086
3111.87 938
3112.40 868
3112.93 969
3113.45 1054
3113.98 1027
3114.50 1034
3115.03 938
3115.56 969
3116.08 871
3116.61 830
3117.14 821
3117.66 931
3118.19 818
3118.71 751
3119.24 702
3119.77 750
3120.29 849
3120.82 682
3121.35 821
3121.88 819
3122.40 778
3122.93 943
3123.46 838
3123.98 834
3124.51 800
3125.04 908
3125.56 843
3126.09 890
3126.62 780
3127.15 611
3127.67 683
3128.20 643
3128.73 698
3129.26 754
3129.78 629
3130.31 582
3130.84 639
3131.37 672
3131.89 683
3132.42 713
3132.95 714
3133.48 730
3134.00 689
3134.53 602
3135.06 691
3135.59 619
3136.12 665
3136.64 689
3137.17 699
3137.70 620
3138.23 645
3138.76 659
3139.29 732
3139.81 668
3140.34 591
3140.87 661
3141.40 711
3141.93 648
3142.46 591
3142.99 687
3143.51 697
3144.04 636
3144.57 629
3145.10 689
3145.63 725
3146.16 668
3146.69 689
3147.22 674
3147.74 688
3148.27 747
3148.80 664
3149.33 673
3149.86 767
3150.39 828
3150.92 790
3151.45 839
3151.98 843
3152.51 903
3153.04 786
3153.57 808
3154.10 713
3154.63 629
3155.16 637
3155.69 687
3156.22 654
3156.74 628
3157.27 654
3157.80 708
3158.33 733
3158.86 687
3159.39 678
3159.92 656
3160.45 753
3160.98 721
3161.51 689
3162.04 651
3162.58 684
3163.11 684
3163.64 634
3164.17 651
3164.70 648
3165.23 658
3165.76 659
3166.29 612
3166.82 531
3167.35 661
3167.88 676
3168.41 615
3168.94 599
3169.47 656
3170.00 666
3170.53 683
3171.07 605
3171.60 661
3172.13 628
3172.66 572
3173.19 635
3173.72 779
3174.25 722
3174.78 794
3175.31 684
3175.85 679
3176.38 721
3176.91 678
3177.44 691
3177.97 622
3178.50 738
3179.04 709
3179.57 650
3180.10 734
3180.63 649
3181.16 611
3181.69 655
3182.23 631
3182.76 481
3183.29 662
3183.82 700
3184.35 662
3184.89 710
3185.42 610
3185.95 555
3186.48 560
3187.02 637
3187.55 665
3188.08 655
3188.61 614
3189.15 653
3189.68 712
3190.21 807
3190.74 737
3191.28 738
3191.81 686
3192.34 671
3192.87 705
3193.41 668
3193.94 680
3194.47 629
3195.01 600
3195.54 597
3196.07 541
3196.60 546
3197.14 721
3197.67 657
3198.20 660
3198.74 677
3199.27 655
3199.80 669
3200.34 678
3200.87 668
3201.40 767
3201.94 760
3202.47 714
3203.01 731
3203.54 688
3204.07 633
3204.61 684
3205.14 661
3205.67 779
3206.21 702
3206.74 717
3207.28 685
3207.81 749
3208.34 731
3208.88 719
3209.41 854
3209.95 875
3210.48 719
3211.02 625
3211.55 649
3212.08 735
3212.62 758
3213.15 763
3213.69 684
3214.22 713
3214.76 780
3215.29 806
3215.83 778
3216.36 647
3216.90 669
3217.43 710
3217.97 719
3218.50 707
3219.04 733
3219.57 754
3220.11 738
3220.64 756
3221.18 663
3221.71 622
3222.25 605
3222.78 677
3223.32 707
3223.85 726
3224.39 704
3224.92 817
3225.46 780
3225.99 691
3226.53 809
3227.07 823
3227.60 962
3228.14 886
3228.67 899
3229.21 777
3229.74 792
3230.28 822
3230.82 910
3231.35 913
3231.89 873
3232.42 980
3232.96 971
3233.50 854
3234.03 879
3234.57 1110
3235.11 1069
3235.64 916
3236.18 792
3236.72 914
3237.25 900
3237.79 1081
3238.32 1055
3238.86 926
3239.40 827
3239.93 801
3240.47 928
3241.01 905
3241.55 950
3242.08 1027
3242.62 958
3243.16 1009
3243.69 933
3244.23 954
3244.77 1088
3245.30 978
3245.84 984
3246.38 865
3246.92 987
3247.45 1043
3247.99 939
3248.53 878
3249.07 899
3249.60 899
3250.14 964
3250.68 874
3251.22 967
3251.75 848
3252.29 843
3252.83 863
3253.37 983
3253.91 977
3254.44 897
3254.98 859
3255.52 910
3256.06 997
3256.60 986
3257.13 1035
3257.67 977
3258.21 942
3258.75 1058
3259.29 1051
3259.82 1174
3260.36 1258
3260.90 1391
3261.44 1413
3261.98 1462
3262.52 1577
3263.06 1825
3263.59 2206
3264.13 2350
3264.67 2647
3265.21 2825
3265.75 3140
3266.29 3279
3266.83 3911
3267.37 3950
3267.91 3841
3268.44 4119
3268.98 4054
3269.52 3591
3270.06 3762
3270.60 3562
3271.14 3269
3271.68 2869
3272.22 2286
3272.76 2169
3273.30 1650
3273.84 1398
3274.38 1333
3274.92 1247
3275.46 1188
3276.00 1039
3276.54 1110
3277.08 1171
3277.62 1142
3278.16 1194
3278.70 1224
3279.24 1278
3279.78 1193
3280.32 1109
3280.86 1026
3281.40 1007
3281.94 1085
3282.48 967
3283.02 928
3283.56 1164
3284.10 1035
3284.64 1010
3285.18 1057
3285.72 1040
3286.26 1079
3286.80 1003
3287.34 944
3287.88 1082
3288.42 999
3288.96 1210
3289.50 1319
3290.04 1201
3290.59 1108
3291.13 1136
3291.67 1135
3292.21 1180
3292.75 1083
3293.29 1240
3293.83 1371
3294.37 1434
3294.91 1518
3295.46 1532
3296.00 1575
3296.54 1799
3297.08 1843
3297.62 1852
3298.16 1775
3298.70 1758
3299.25 1797
3299.79 1725
3300.33 1600
3300.87 1409
3301.41 1452
3301.96 1331
3302.50 1262
3303.04 1239
3303.58 1464
3304.12 1376
3304.66 1316
3305.21 1319
3305.75 1093
3306.29 1162
3306.83 1301
3307.38 1176
3307.92 1153
3308.46 1199
3309.00 1182
3309.55 1139
3310.09 1021
3310.63 1062
3311.17 1015
3311.72 1030
3312.26 1047
3312.80 966
3313.34 1007
3313.89 1005
3314.43 934
3314.97 977
3315.52 1066
3316.06 1374
3316.60 1319
3317.14 1313
3317.69 1260
3318.23 1199
3318.77 1328
3319.32 1495
3319.86 1571
3320.40 1477
3320.95 1464
3321.49 1394
3322.03 1374
3322.58 1402
3323.12 1437
3323.67 1297
3324.21 1339
3324.75 1300
3325.30 1222
3325.84 1293
3326.38 1197
3326.93 1249
3327.47 1163
3328.02 1245
3328.56 1073
3329.10 1110
3329.65 1185
3330.19 1226
3330.74 1327
3331.28 1510
3331.83 1726
3332.37 2299
3332.91 2853
3333.46 3845
3334.00 4695
3334.55 5641
3335.09 6515
3335.64 7611
3336.18 8567
3336.73 9750
3337.27 10534
3337.82 10776
3338.36 11023
3338.90 10700
3339.45 9915
3339.99 9207
3340.54 7850
3341.08 6637
3341.63 5487
3342.18 4444
3342.72 3640
3343.27 2875
3343.81 2360
3344.36 2096
3344.90 1848
3345.45 1673
3345.99 1481
3346.54 1282
3347.08 1241
3347.63 1138
3348.17 1078
3348.72 1096
3349.27 1094
3349.81 1114
3350.36 1048
3350.90 1110
3351.45 1040
3352.00 928
3352.54 950
3353.09 997
3353.63 1099
3354.18 968
3354.73 980
3355.27 1030
3355.82 987
3356.36 892
3356.91 913
3357.46 1035
3358.00 1060
3358.55 942
3359.10 883
3359.64 966
3360.19 1005
3360.74 1049
3361.28 991
3361.83 1068
3362.38 853
3362.92 881
3363.47 934
3364.02 1029
3364.56 952
3365.11 1004
3365.66 1040
3366.21 1033
3366.75 1096
3367.30 1083
3367.85 944
3368.39 1006
3368.94 1007
3369.49 922
3370.04 902
3370.58 1015
3371.13 945
3371.68 981
3372.23 1026
3372.77 1074
3373.32 1160
3373.87 1210
3374.42 1203
3374.96 1410
3375.51 1347
3376.06 1434
3376.61 1425
3377.16 1524
3377.70 1330
3378.25 1219
3378.80 1171
3379.35 1064
3379.90 1154
3380.45 1019
3380.99 987
3381.54 910
3382.09 979
3382.64 843
3383.19 807
3383.74 876
3384.28 699
3384.83 724
3385.38 802
3385.93 713
3386.48 694
3387.03 735
3387.58 786
3388.13 731
3388.67 775
3389.22 779
3389.77 772
3390.32 797
3390.87 793
3391.42 744
3391.97 798
3392.52 775
3393.07 741
3393.62 650
3394.17 768
3394.72 785
3395.27 749
3395.81 732
3396.36 640
3396.91 665
3397.46 721
3398.01 756
3398.56 652
3399.11 747
3399.66 744
3400.21 746
3400.76 674
3401.31 605
3401.86 741
3402.41 662
3402.96 577
3403.51 638
3404.06 641
3404.61 664
3405.16 629
3405.71 613
3406.26 640
3406.81 535
3407.36 710
3407.92 687
3408.47 698
3409.02 689
3409.57 648
3410.12 641
3410.67 648
3411.22 698
3411.77 708
3412.32 785
3412.87 800
3413.42 822
3413.97 749
3414.52 821
3415.08 870
3415.63 749
3416.18 714
3416.73 773
3417.28 865
3417.83 733
3418.38 749
3418.93 715
3419.49 694
3420.04 642
3420.59 669
3421.14 708
3421.69 760
3422.24 713
3422.80 753
3423.35 841
3423.90 805
3424.45 788
3425.00 808
3425.55 750
3426.11 875
3426.66 898
3427.21 880
3427.76 845
3428.31 807
3428.87 898
3429.42 757
3429.97 841
3430.52 696
3431.08 690
3431.63 761
3432.18 675
3432.73 694
3433.29 814
3433.84 799
3434.39 766
3434.94 775
3435.50 645
3436.05 627
3436.60 664
3437.15 638
3437.71 727
3438.26 764
3438.81 724
3439.37 676
3439.92 633
3440.47 758
3441.03 778
3441.58 688
3442.13 696
3442.69 692
3443.24 734
3443.79 782
3444.35 743
3444.90 695
3445.45 739
3446.01 695
3446.56 626
3447.11 660
3447.67 617
3448.22 709
3448.77 649
3449.33 529
3449.88 592
3450.44 657
3450.99 654
3451.54 642
3452.10 641
3452.65 709
3453.21 612
3453.76 599
3454.31 613
3454.87 630
3455.42 670
3455.98 682
3456.53 629
3457.09 774
3457.64 710
3458.20 639
3458.75 620
3459.30 572
3459.86 684
3460.41 713
3460.97 666
3461.52 643
3462.08 648
3462.63 627
3463.19 613
3463.74 691
3464.30 643
3464.85 599
3465.41 621
3465.96 597
3466.52 650
3467.07 653
3467.63 714
3468.19 705
3468.74 644
3469.30 718
3469.85 704
3470.41 700
3470.96 604
3471.52 738
3472.07 811
3472.63 878
3473.19 775
3473.74 751
3474.30 811
3474.85 885
3475.41 864
3475.96 853
3476.52 759
3477.08 693
3477.63 777
3478.19 837
3478.74 812
3479.30 830
3479.86 751
3480.41 757
3480.97 838
3481.53 981
3482.08 832
3482.64 919
3483.20 968
3483.75 889
3484.31 907
3484.87 830
3485.42 919
3485.98 907
3486.54 1069
3487.09 1056
3487.65 941
3488.21 1052
3488.76 1180
3489.32 1314
3489.88 1576
3490.44 1945
3490.99 2323
3491.55 2772
3492.11 2959
3492.66 3320
3493.22 3474
3493.78 3710
3494.34 3991
3494.89 4076
3495.45 3748
3496.01 3333
3496.57 3115
3497.12 2722
3497.68 2309
3498.24 1800
3498.80 1559
3499.36 1393
3499.91 1321
3500.47 1304
3501.03 1193
3501.59 1324
3502.15 1269
3502.70 1260
3503.26 1442
3503.82 1565
3504.38 1582
3504.94 1528
3505.49 1734
3506.05 1817
3506.61 1989
3507.17 2006
3507.73 2098
3508.29 1916
3508.85 1776
3509.40 1649
3509.96 1586
3510.52 1486
3511.08 1351
3511.64 1271
3512.20 1187
3512.76 1216
3513.32 1059
3513.87 923
3514.43 877
3514.99 729
3515.55 823
3516.11 800
3516.67 741
3517.23 796
3517.79 730
3518.35 684
3518.91 702
3519.47 752
3520.03 739
3520.59 732
3521.15 700
3521.71 638
3522.26 618
3522.82 754
3523.38 780
3523.94 791
3524.50 806
3525.06 795
3525.62 797
3526.18 649
3526.74 755
3527.30 736
3527.86 709
3528.42 689
3528.98 660
3529.54 664
3530.10 631
3530.67 671
3531.23 684
3531.79 680
3532.35 745
3532.91 697
3533.47 703
3534.03 719
3534.59 738
3535.15 788
3535.71 751
3536.27 627
3536.83 605
3537.39 679
3537.95 725
3538.51 803
3539.08 742
3539.64 717
3540.20 685
3540.76 700
3541.32 719
3541.88 716
3542.44 723
3543.00 736
3543.56 746
3544.13 706
3544.69 721
3545.25 615
3545.81 667
3546.37 720
3546.93 781
3547.50 671
3548.06 667
3548.62 671
3549.18 680
3549.74 654
3550.30 573
3550.87 636
3551.43 621
3551.99 583
3552.55 526
3553.11 513
3553.68 555
3554.24 635
3554.80 482
3555.36 527
3555.93 515
3556.49 580
3557.05 515
3557.61 581
3558.18 579
3558.74 554
3559.30 551
3559.86 542
3560.43 668
3560.99 552
3561.55 594
3562.11 563
3562.68 607
3563.24 608
3563.80 637
3564.37 680
3564.93 647
3565.49 681
3566.06 726
3566.62 714
3567.18 752
3567.75 707
3568.31 590
3568.87 520
3569.44 533
3570.00 566
3570.56 550
3571.13 617
3571.69 520
3572.25 528
3572.82 566
3573.38 548
3573.94 579
3574.51 660
3575.07 673
3575.64 596
3576.20 701
3576.76 748
3577.33 671
3577.89 747
3578.46 679
3579.02 655
3579.58 654
3580.15 653
3580.71 752
3581.28 814
3581.84 779
3582.41 655
3582.97 625
3583.53 627
3584.10 662
3584.66 653
3585.23 638
3585.79 631
3586.36 661
3586.92 591
3587.49 624
3588.05 627
3588.62 555
3589.18 615
3589.75 564
3590.31 573
3590.88 512
3591.44 562
3592.01 595
3592.57 593
3593.14 599
3593.70 547
3594.27 567
3594.83 553
3595.40 508
3595.97 528
3596.53 572
3597.10 565
3597.66 476
3598.23 461
3598.79 552
3599.36 554
3599.93 554
3600.49 487
3601.06 529
3601.62 550
3602.19 618
3602.75 567
3603.32 498
3603.89 577
3604.45 615
3605.02 479
3605.59 431
3606.15 544
3606.72 494
3607.28 559
3607.85 487
3608.42 481
3608.98 560
3609.55 501
3610.12 469
3610.68 491
3611.25 489
3611.82 477
3612.38 470
3612.95 530
3613.52 545
3614.08 506
3614.65 517
3615.22 542
3615.79 588
3616.35 517
3616.92 557
3617.49 606
3618.05 684
3618.62 670
3619.19 652
3619.76 688
3620.32 728
3620.89 704
3621.46 729
3622.03 643
3622.59 668
3623.16 676
3623.73 671
3624.30 535
3624.86 477
3625.43 569
3626.00 525
3626.57 560
3627.14 531
3627.70 487
3628.27 558
3628.84 528
3629.41 544
3629.98 497
3630.55 548
3631.11 524
3631.68 555
3632.25 553
3632.82 593
3633.39 550
3633.96 540
3634.52 618
3635.09 607
3635.66 555
3636.23 626
3636.80 548
3637.37 495
3637.94 551
3638.50 606
3639.07 639
3639.64 601
3640.21 572
3640.78 668
3641.35 683
3641.92 658
3642.49 785
3643.06 694
3643.63 768
3644.20 757
3644.76 807
3645.33 763
3645.90 703
3646.47 624
3647.04 703
3647.61 623
3648.18 654
3648.75 663
3649.32 544
3649.89 667
3650.46 621
3651.03 646
3651.60 671
3652.17 760
3652.74 683
3653.31 808
3653.88 771
3654.45 797
3655.02 787
3655.59 907
3656.16 761
3656.73 648
3657.30 570
3657.87 682
3658.44 695
3659.01 711
3659.58 698
3660.15 707
3660.72 726
3661.29 717
3661.87 787
3662.44 745
3663.01 695
3663.58 635
3664.15 749
3664.72 826
3665.29 863
3665.86 875
3666.43 818
3667.00 819
3667.57 845
3668.15 760
3668.72 800
3669.29 780
3669.86 744
3670.43 752
3671.00 737
3671.57 769
3672.15 737
3672.72 574
3673.29 703
3673.86 669
3674.43 595
3675.00 611
3675.57 607
3676.15 558
3676.72 595
3677.29 631
3677.86 597
3678.43 702
3679.01 707
3679.58 627
3680.15 607
3680.72 645
3681.29 592
3681.87 569
3682.44 629
3683.01 555
3683.58 499
3684.16 532
3684.73 498
3685.30 553
3685.87 525
3686.45 539
3687.02 513
3687.59 542
3688.16 491
3688.74 550
3689.31 565
3689.88 583
3690.46 623
3691.03 575
3691.60 638
3692.17 539
3692.75 572
3693.32 605
3693.89 565
3694.47 532
3695.04 514
3695.61 463
3696.19 590
3696.76 582
3697.33 478
3697.91 493
3698.48 553
3699.05 497
3699.63 559
3700.20 559
3700.78 570
3701.35 599
3701.92 604
3702.50 530
3703.07 607
3703.64 545
3704.22 492
3704.79 575
3705.37 595
3705.94 495
3706.51 572
3707.09 554
3707.66 515
3708.24 550
3708.81 506
3709.39 580
3709.96 517
3710.53 580
3711.11 538
3711.68 518
3712.26 534
3712.83 566
3713.41 573
3713.98 646
3714.56 633
3715.13 617
3715.71 650
3716.28 531
3716.86 676
3717.43 590
3718.01 581
3718.58 590
3719.16 545
3719.73 551
3720.31 656
3720.88 605
3721.46 550
3722.03 505
3722.61 529
3723.18 494
3723.76 398
3724.34 504
3724.91 526
3725.49 490
3726.06 539
3726.64 530
3727.21 503
3727.79 505
3728.36 507
3728.94 452
3729.52 473
3730.09 555
3730.67 608
3731.24 554
3731.82 495
3732.40 605
3732.97 576
3733.55 527
3734.13 625
3734.70 551
3735.28 498
3735.85 481
3736.43 537
3737.01 510
3737.58 545
3738.16 595
3738.74 518
3739.31 570
3739.89 571
3740.47 511
3741.04 470
3741.62 510
3742.20 503
3742.78 518
3743.35 499
3743.93 563
3744.51 539
3745.08 500
3745.66 503
3746.24 492
3746.82 511
3747.39 565
3747.97 589
3748.55 527
3749.12 568
3749.70 565
3750.28 584
3750.86 513
3751.43 499
3752.01 433
3752.59 452
3753.17 495
3753.75 475
3754.32 521
3754.90 592
3755.48 499
3756.06 461
3756.64 530
3757.21 495
3757.79 476
3758.37 484
3758.95 486
3759.53 526
3760.10 489
3760.68 450
3761.26 500
3761.84 515
3762.42 513
3763.00 457
3763.58 501
3764.15 510
3764.73 539
3765.31 515
3765.89 538
3766.47 499
3767.05 486
3767.63 499
3768.21 614
3768.78 489
3769.36 480
3769.94 535
3770.52 548
3771.10 517
3771.68 493
3772.26 547
3772.84 528
3773.42 571
3774.00 497
3774.58 449
3775.16 460
3775.73 514
3776.31 457
3776.89 504
3777.47 507
3778.05 526
3778.63 450
3779.21 418
3779.79 454
3780.37 432
3780.95 543
3781.53 491
3782.11 487
3782.69 561
3783.27 575
3783.85 528
3784.43 467
3785.01 469
3785.59 514
3786.17 496
3786.75 479
3787.33 516
3787.91 491
3788.49 432
3789.08 446
3789.66 513
3790.24 505
3790.82 500
3791.40 523
3791.98 535
3792.56 546
3793.14 631
3793.72 564
3794.30 548
3794.88 523
3795.46 533
3796.05 571
3796.63 553
3797.21 531
3797.79 561
3798.37 697
3798.95 750
3799.53 620
3800.11 601
3800.69 663
3801.28 709
3801.86 672
3802.44 668
3803.02 604
3803.60 574
3804.18 620
3804.77 687
3805.35 649
3805.93 600
3806.51 574
3807.09 593
3807.68 540
3808.26 562
3808.84 671
3809.42 659
3810.00 738
3810.59 718
3811.17 764
3811.75 691
3812.33 771
3812.91 793
3813.50 784
3814.08 723
3814.66 813
3815.24 888
3815.83 1026
3816.41 939
3816.99 797
3817.58 884
3818.16 940
3818.74 917
3819.32 800
3819.91 843
3820.49 836
3821.07 604
3821.66 559
3822.24 565
3822.82 596
3823.40 521
3823.99 491
3824.57 500
3825.15 526
3825.74 474
3826.32 527
3826.90 577
3827.49 559
3828.07 543
3828.65 578
3829.24 504
3829.82 432
3830.41 509
3830.99 622
3831.57 574
3832.16 586
3832.74 491
3833.32 519
3833.91 490
3834.49 458
3835.08 450
3835.66 459
3836.24 507
3836.83 452
3837.41 478
3838.00 526
3838.58 495
3839.17 527
3839.75 536
3840.33 511
3840.92 439
3841.50 470
3842.09 488
3842.67 448
3843.26 572
3843.84 502
3844.43 513
3845.01 406
3845.60 464
3846.18 526
3846.77 494
3847.35 527
3847.94 584
3848.52 529
3849.11 507
3849.69 513
3850.28 601
3850.86 598
3851.45 423
3852.03 446
3852.62 519
3853.20 499
3853.79 407
3854.37 418
3854.96 442
3855.55 487
3856.13 518
3856.72 521
3857.30 553
3857.89 453
3858.47 456
3859.06 534
3859.65 601
3860.23 550
3860.82 592
3861.40 532
3861.99 525
3862.58 468
3863.16 619
3863.75 592
3864.33 642
3864.92 656
3865.51 574
3866.09 608
3866.68 686
3867.27 658
3867.85 696
3868.44 777
3869.03 762
3869.61 784
3870.20 693
3870.79 679
3871.37 620
3871.96 532
3872.55 605
3873.13 603
3873.72 449
3874.31 531
3874.90 526
3875.48 556
3876.07 655
3876.66 645
3877.24 598
3877.83 519
3878.42 488
3879.01 549
3879.59 576
3880.18 546
3880.77 617
3881.36 593
3881.94 592
3882.53 556
3883.12 558
3883.71 536
3884.29 463
3884.88 554
3885.47 462
3886.06 461
3886.65 462
3887.23 491
3887.82 551
3888.41 533
3889.00 554
3889.59 512
3890.17 573
3890.76 641
3891.35 603
3891.94 602
3892.53 582
3893.12 552
3893.70 629
3894.29 545
3894.88 557
3895.47 600
3896.06 575
3896.65 578
3897.24 570
3897.83 451
3898.41 486
3899.00 431
3899.59 564
3900.18 539
3900.77 540
3901.36 562
3901.95 507
3902.54 497
3903.13 537
3903.72 498
3904.31 488
3904.89 485
3905.48 554
3906.07 473
3906.66 503
3907.25 531
3907.84 536
3908.43 596
3909.02 539
3909.61 495
3910.20 618
3910.79 538
3911.38 507
3911.97 526
3912.56 520
3913.15 539
3913.74 484
3914.33 541
3914.92 530
3915.51 419
3916.10 447
3916.69 417
3917.28 490
3917.87 447
3918.46 521
3919.05 528
3919.64 514
3920.23 470
3920.82 495
3921.41 496
3922.00 564
3922.60 475
3923.19 467
3923.78 496
3924.37 440
3924.96 556
3925.55 536
3926.14 480
3926.73 437
3927.32 514
3927.91 530
3928.50 510
3929.10 523
3929.69 511
3930.28 519
3930.87 455
3931.46 423
3932.05 435
3932.64 531
3933.23 414
3933.83 379
3934.42 444
3935.01 445
3935.60 447
3936.19 417
3936.78 406
3937.38 376
3937.97 431
3938.56 455
3939.15 441
3939.74 479
3940.34 452
3940.93 477
3941.52 546
3942.11 526
3942.70 521
3943.30 495
3943.89 525
3944.48 591
3945.07 585
3945.67 591
3946.26 518
3946.85 484
3947.44 510
3948.04 473
3948.63 446
3949.22 497
3949.81 505
3950.41 408
3951.00 454
3951.59 488
3952.19 452
3952.78 503
3953.37 477
3953.96 411
3954.56 465
3955.15 449
3955.74 462
3956.34 551
3956.93 562
3957.52 499
3958.12 550
3958.71 555
3959.30 649
3959.90 566
3960.49 547
3961.08 594
3961.68 547
3962.27 520
3962.87 536
3963.46 474
3964.05 563
3964.65 517
3965.24 510
3965.83 573
3966.43 576
3967.02 651
3967.62 631
3968.21 612
3968.80 630
3969.40 646
3969.99 658
3970.59 674
3971.18 530
3971.78 580
3972.37 573
3972.97 553
3973.56 571
3974.15 536
3974.75 592
3975.34 627
3975.94 708
3976.53 645
3977.13 636
3977.72 769
3978.32 821
3978.91 750
3979.51 746
3980.10 809
3980.70 820
3981.29 807
3981.89 654
3982.48 717
3983.08 729
3983.67 699
3984.27 573
3984.86 600
3985.46 643
3986.05 585
3986.65 550
3987.25 485
3987.84 535
3988.44 594
3989.03 629
3989.63 583
3990.22 578
3990.82 553
3991.42 542
3992.01 571
3992.61 528
3993.20 525
3993.80 539
3994.40 577
3994.99 589
3995.59 504
3996.18 428
3996.78 509
3997.38 563
3997.97 541
3998.57 538
3999.17 629
3999.76 498
4000.36 502
4000.95 541
4001.55 561
4002.15 531
4002.74 499
4003.34 492
4003.94 508
4004.54 458
4005.13 541
4005.73 582
4006.33 523
4006.92 517
4007.52 566
4008.12 549
4008.71 559
4009.31 588
4009.91 529
4010.51 544
4011.10 501
4011.70 575
4012.30 622
4012.90 565
4013.49 483
4014.09 508
4014.69 499
4015.29 472
4015.88 527
4016.48 558
4017.08 491
4017.68 510
4018.27 512
4018.87 572
4019.47 518
4020.07 533
4020.67 547
4021.26 569
4021.86 573
4022.46 540
4023.06 545
4023.66 502
4024.26 518
4024.85 558
4025.45 560
4026.05 560
4026.65 550
4027.25 585
4027.85 571
4028.44 528
4029.04 596
4029.64 661
4030.24 635
4030.84 646
4031.44 693
4032.04 740
4032.64 683
4033.23 775
4033.83 828
4034.43 823
4035.03 870
4035.63 786
4036.23 851
4036.83 893
4037.43 889
4038.03 899
4038.63 734
4039.23 632
4039.83 752
4040.43 616
4041.03 512
4041.63 557
4042.22 493
4042.82 469
4043.42 435
4044.02 496
4044.62 484
4045.22 502
4045.82 530
4046.42 486
4047.02 458
4047.62 403
4048.22 438
4048.82 478
4049.42 466
4050.02 466
4050.62 443
4051.22 508
4051.82 525
4052.43 516
4053.03 402
4053.63 442
4054.23 495
4054.83 543
4055.43 469
4056.03 500
4056.63 447
4057.23 510
4057.83 566
4058.43 573
4059.03 510
4059.63 472
4060.23 525
4060.84 508
4061.44 515
4062.04 486
4062.64 505
4063.24 455
4063.84 517
4064.44 507
4065.04 480
4065.64 415
4066.25 436
4066.85 420
4067.45 406
4068.05 504
4068.65 422
4069.25 435
4069.86 533
4070.46 521
4071.06 424
4071.66 441
4072.26 447
4072.86 474
4073.47 492
4074.07 450
4074.67 458
4075.27 495
4075.87 401
4076.48 409
4077.08 410
4077.68 451
4078.28 489
4078.89 495
4079.49 437
4080.09 386
4080.69 494
4081.30 461
4081.90 435
4082.50 485
4083.10 430
4083.71 451
4084.31 430
4084.91 394
4085.52 413
4086.12 437
4086.72 440
4087.32 469
4087.93 505
4088.53 453
4089.13 580
4089.74 526
4090.34 473
4090.94 478
4091.55 432
4092.15 417
4092.75 425
4093.36 484
4093.96 506
4094.56 577
4095.17 479
4095.77 456
4096.37 398
4096.98 503
4097.58 516
4098.18 412
4098.79 452
4099.39 485
4100.00 419
4100.60 400
4101.20 434
4101.81 462
4102.41 481
4103.02 487
4103.62 448
4104.23 428
4104.83 394
4105.43 381
4106.04 410
4106.64 520
4107.25 464
4107.85 427
4108.46 448
4109.06 470
4109.67 431
4110.27 481
4110.87 383
4111.48 449
4112.08 460
4112.69 418
4113.29 477
4113.90 487
4114.50 391
4115.11 481
4115.71 428
4116.32 447
4116.92 440
4117.53 383
4118.13 377
4118.74 422
4119.35 459
4119.95 443
4120.56 440
4121.16 443
4121.77 460
4122.37 471
4122.98 366
4123.58 446
4124.19 451
4124.80 440
4125.40 462
4126.01 452
4126.61 409
4127.22 371
4127.82 371
4128.43 368
4129.04 465
4129.64 510
4130.25 417
4130.85 341
4131.46 348
4132.07 373
4132.67 415
4133.28 419
4133.89 370
4134.49 427
4135.10 426
4135.71 460
4136.31 450
4136.92 500
4137.53 492
4138.13 488
4138.74 483
4139.35 621
4139.95 473
4140.56 448
4141.17 542
4141.77 535
4142.38 475
4142.99 443
4143.59 524
4144.20 528
4144.81 537
4145.42 525
4146.02 441
4146.63 461
4147.24 491
4147.85 444
4148.45 497
4149.06 596
4149.67 509
4150.28 548
4150.88 540
4151.49 506
4152.10 372
4152.71 437
4153.31 424
4153.92 413
4154.53 379
4155.14 400
4155.75 474
4156.35 467
4156.96 452
4157.57 538
4158.18 603
4158.79 625
4159.40 570
4160.00 594
4160.61 542
4161.22 550
4161.83 604
4162.44 599
4163.05 572
4163.65 447
4164.26 562
4164.87 496
4165.48 494
4166.09 473
4166.70 558
4167.31 519
4167.92 518
4168.52 465
4169.13 485
4169.74 537
4170.35 492
4170.96 520
4171.57 551
4172.18 491
4172.79 486
4173.40 496
4174.01 495
4174.62 495
4175.23 490
4175.84 465
4176.45 425
4177.05 472
4177.66 542
4178.27 524
4178.88 451
4179.49 529
4180.10 555
4180.71 471
4181.32 467
4181.93 447
4182.54 405
4183.15 432
4183.76 435
4184.37 527
4184.98 502
4185.59 453
4186.20 499
4186.81 518
4187.42 452
4188.03 484
4188.65 445
4189.26 414
4189.87 407
4190.48 417
4191.09 423
4191.70 403
4192.31 413
4192.92 366
4193.53 402
4194.14 439
4194.75 456
4195.36 515
4195.97 452
4196.58 436
4197.20 453
4197.81 519
4198.42 455
4199.03 403
4199.64 397
4200.25 467
4200.86 460
4201.47 430
4202.09 451
4202.70 435
4203.31 422
4203.92 392
4204.53 472
4205.14 503
4205.75 469
4206.37 510
4206.98 457
4207.59 473
4208.20 457
4208.81 405
4209.43 507
4210.04 475
4210.65 484
4211.26 449
4211.87 460
4212.49 450
4213.10 444
4213.71 402
4214.32 448
4214.93 465
4215.55 509
4216.16 415
4216.77 448
4217.38 446
4218.00 514
4218.61 553
4219.22 529
4219.84 544
4220.45 675
4221.06 602
4221.67 667
4222.29 576
4222.90 571
4223.51 548
4224.13 548
4224.74 614
4225.35 628
4225.96 528
4226.58 420
4227.19 549
4227.80 497
4228.42 573
4229.03 660
4229.64 564
4230.26 575
4230.87 593
4231.48 654
4232.10 715
4232.71 818
4233.33 874
4233.94 974
4234.55 1266
4235.17 1177
4235.78 1237
4236.39 1344
4237.01 1266
4237.62 1349
4238.24 1446
4238.85 1365
4239.46 1212
4240.08 1140
4240.69 1085
4241.31 944
4241.92 809
4242.54 656
4243.15 683
4243.76 675
4244.38 615
4244.99 638
4245.61 645
4246.22 649
4246.84 658
4247.45 632
4248.07 690
4248.68 675
4249.30 638
4249.91 645
4250.53 618
4251.14 605
4251.76 581
4252.37 560
4252.99 621
4253.60 619
4254.22 513
4254.83 585
4255.45 532
4256.06 521
4256.68 545
4257.29 642
4257.91 584
4258.52 563
4259.14 521
4259.76 498
4260.37 487
4260.99 497
4261.60 528
4262.22 506
4262.83 506
4263.45 490
4264.07 582
4264.68 500
4265.30 455
4265.91 518
4266.53 430
4267.15 534
4267.76 483
4268.38 457
4268.99 416
4269.61 400
4270.23 481
4270.84 495
4271.46 445
4272.08 496
4272.69 556
4273.31 553
4273.93 576
4274.54 610
4275.16 600
4275.78 625
4276.39 558
4277.01 577
4277.63 570
4278.24 627
4278.86 675
4279.48 628
4280.09 633
4280.71 620
4281.33 603
4281.95 572
4282.56 537
4283.18 540
4283.80 573
4284.42 519
4285.03 526
4285.65 465
4286.27 452
4286.89 511
4287.50 500
4288.12 465
4288.74 438
4289.36 410
4289.97 456
4290.59 476
4291.21 474
4291.83 494
4292.45 498
4293.06 482
4293.68 491
4294.30 416
4294.92 442
4295.54 437
4296.15 480
4296.77 451
4297.39 475
4298.01 473
4298.63 394
4299.25 389
4299.86 406
4300.48 432
4301.10 419
4301.72 431
4302.34 472
4302.96 487
4303.58 484
4304.19 477
4304.81 483
4305.43 443
4306.05 483
4306.67 503
4307.29 476
4307.91 458
4308.53 470
4309.15 551
4309.77 520
4310.38 558
4311.00 511
4311.62 475
4312.24 496
4312.86 527
4313.48 505
4314.10 564
4314.72 593
4315.34 485
4315.96 525
4316.58 532
4317.20 554
4317.82 555
4318.44 624
4319.06 535
4319.68 534
4320.30 544
4320.92 595
4321.54 560
4322.16 582
4322.78 560
4323.40 579
4324.02 566
4324.64 567
4325.26 568
4325.88 673
4326.50 625
4327.12 610
4327.74 659
4328.36 636
4328.98 667
4329.60 634
4330.22 639
4330.84 588
4331.47 596
4332.09 649
4332.71 736
4333.33 705
4333.95 818
4334.57 897
4335.19 920
4335.81 960
4336.43 1308
4337.05 1351
4337.68 1408
4338.30 1533
4338.92 1387
4339.54 1539
4340.16 1550
4340.78 1640
4341.40 1599
4342.03 1629
4342.65 1464
4343.27 1372
4343.89 1260
4344.51 1372
4345.13 1354
4345.76 1551
4346.38 1729
4347.00 1840
4347.62 1992
4348.24 1975
4348.86 2085
4349.49 2178
4350.11 2372
4350.73 2022
4351.35 1877
4351.98 1620
4352.60 1426
4353.22 1262
4353.84 1158
4354.46 906
4355.09 895
4355.71 867
4356.33 888
4356.95 781
4357.58 762
4358.20 825
4358.82 731
4359.45 696
4360.07 795
4360.69 737
4361.31 736
4361.94 782
4362.56 794
4363.18 739
4363.81 701
4364.43 790
4365.05 743
4365.68 633
4366.30 619
4366.92 666
4367.55 697
4368.17 598
4368.79 624
4369.42 590
4370.04 606
4370.66 593
4371.29 574
4371.91 503
4372.53 625
4373.16 506
4373.78 416
4374.41 423
4375.03 432
4375.65 452
4376.28 512
4376.90 567
4377.53 555
4378.15 597
4378.77 576
4379.40 615
4380.02 534
4380.65 586
4381.27 622
4381.89 650
4382.52 588
4383.14 589
4383.77 639
4384.39 571
4385.02 487
4385.64 486
4386.27 637
4386.89 450
4387.52 487
4388.14 491
4388.77 530
4389.39 542
4390.02 504
4390.64 540
4391.27 521
4391.89 550
4392.52 472
4393.14 464
4393.77 435
4394.39 381
4395.02 495
4395.64 501
4396.27 515
4396.89 601
4397.52 535
4398.14 578
4398.77 557
4399.39 547
4400.02 505
4400.65 537
4401.27 533
4401.90 580
4402.52 614
4403.15 552
4403.78 542
4404.40 505
4405.03 489
4405.65 480
4406.28 460
4406.91 519
4407.53 505
4408.16 475
4408.78 456
4409.41 495
4410.04 548
4410.66 442
4411.29 547
4411.92 561
4412.54 540
4413.17 578
4413.80 577
4414.42 533
4415.05 556
4415.68 532
4416.30 450
4416.93 470
4417.56 514
4418.18 536
4418.81 509
4419.44 503
4420.07 466
4420.69 441
4421.32 465
4421.95 551
4422.57 465
4423.20 507
4423.83 519
4424.46 466
4425.08 466
4425.71 534
4426.34 538
4426.97 481
4427.59 472
4428.22 509
4428.85 521
4429.48 500
4430.10 437
4430.73 478
4431.36 522
4431.99 490
4432.62 512
4433.24 550
4433.87 491
4434.50 486
4435.13 438
4435.76 510
4436.38 494
4437.01 435
4437.64 443
4438.27 480
4438.90 511
4439.53 501
4440.16 549
4440.78 514
4441.41 526
4442.04 537
4442.67 523
4443.30 530
4443.93 390
4444.56 486
4445.19 484
4445.81 432
4446.44 485
4447.07 516
4447.70 539
4448.33 480
4448.96 554
4449.59 592
4450.22 626
4450.85 576
4451.48 569
4452.11 585
4452.73 624
4453.36 546
4453.99 639
4454.62 723
4455.25 615
4455.88 643
4456.51 676
4457.14 778
4457.77 755
4458.40 696
4459.03 733
4459.66 715
4460.29 665
4460.92 663
4461.55 642
4462.18 643
4462.81 487
4463.44 501
4464.07 487
4464.70 412
4465.33 523
4465.96 603
4466.59 495
4467.22 507
4467.85 503
4468.48 545
4469.12 601
4469.75 609
4470.38 505
4471.01 526
4471.64 489
4472.27 517
4472.90 503
4473.53 489
4474.16 408
4474.79 458
4475.42 440
4476.05 475
4476.69 467
4477.32 421
4477.95 465
4478.58 550
4479.21 472
4479.84 506
4480.47 439
4481.10 443
4481.74 487
4482.37 431
4483.00 543
4483.63 596
4484.26 551
4484.89 536
4485.53 535
4486.16 473
4486.79 530
4487.42 537
4488.05 598
4488.68 547
4489.32 627
4489.95 560
4490.58 600
4491.21 531
4491.84 602
4492.48 505
4493.11 527
4493.74 484
4494.37 490
4495.01 509
4495.64 544
4496.27 525
4496.90 546
4497.54 507
4498.17 523
4498.80 606
4499.43 640
4500.07 710
4500.70 769
4501.33 850
4501.97 812
4502.60 919
4503.23 982
4503.86 917
4504.50 893
4505.13 909
4505.76 772
4506.40 822
4507.03 723
4507.66 724
4508.30 614
4508.93 539
4509.56 583
4510.20 554
4510.83 557
4511.46 472
4512.10 493
4512.73 535
4513.37 568
4514.00 558
4514.63 527
4515.27 500
4515.90 549
4516.53 508
4517.17 520
4517.80 586
4518.44 493
4519.07 461
4519.70 471
4520.34 488
4520.97 465
4521.61 529
4522.24 522
4522.88 410
4523.51 421
4524.14 457
4524.78 469
4525.41 532
4526.05 482
4526.68 411
4527.32 424
4527.95 509
4528.59 509
4529.22 480
4529.86 522
4530.49 543
4531.13 508
4531.76 520
4532.40 542
4533.03 519
4533.67 556
4534.30 569
4534.94 486
4535.57 560
4536.21 618
4536.84 519
4537.48 443
4538.11 583
4538.75 487
4539.38 514
4540.02 458
4540.66 472
4541.29 408
4541.93 415
4542.56 462
4543.20 433
4543.83 426
4544.47 412
4545.11 435
4545.74 386
4546.38 427
4547.01 434
4547.65 490
4548.29 432
4548.92 435
4549.56 397
4550.19 384
4550.83 414
4551.47 398
4552.10 476
4552.74 466
4553.38 400
4554.01 423
4554.65 389
4555.29 400
4555.92 449
4556.56 440
4557.20 425
4557.83 412
4558.47 489
4559.11 482
4559.74 448
4560.38 452
4561.02 463
4561.66 430
4562.29 428
4562.93 439
4563.57 431
4564.20 447
4564.84 437
4565.48 476
4566.12 453
4566.75 436
4567.39 447
4568.03 481
4568.67 505
4569.30 488
4569.94 464
4570.58 549
4571.22 458
4571.85 479
4572.49 454
4573.13 369
4573.77 401
4574.41 466
4575.04 386
4575.68 373
4576.32 469
4576.96 402
4577.60 448
4578.23 419
4578.87 453
4579.51 489
4580.15 534
4580.79 564
4581.43 505
4582.06 522
4582.70 431
4583.34 440
4583.98 413
4584.62 478
4585.26 443
4585.90 472
4586.54 524
4587.17 553
4587.81 488
4588.45 525
4589.09 583
4589.73 601
4590.37 674
4591.01 844
4591.65 896
4592.29 922
4592.93 943
4593.57 1042
4594.20 1023
4594.84 1044
4595.48 1009
4596.12 903
4596.76 880
4597.40 862
4598.04 743
4598.68 675
4599.32 634
4599.96 576
4600.60 558
4601.24 535
4601.88 564
4602.52 600
4603.16 535
4603.80 518
4604.44 636
4605.08 718
4605.72 569
4606.36 567
4607.00 642
4607.64 570
4608.28 544
4608.92 574
4609.56 575
4610.20 480
4610.84 434
4611.48 479
4612.12 534
4612.77 426
4613.41 510
4614.05 577
4614.69 522
4615.33 474
4615.97 452
4616.61 438
4617.25 450
4617.89 489
4618.53 475
4619.17 446
4619.82 388
4620.46 378
4621.10 422
4621.74 440
4622.38 448
4623.02 494
4623.66 464
4624.30 459
4624.95 418
4625.59 383
4626.23 421
4626.87 451
4627.51 408
4628.15 419
4628.80 426
4629.44 488
4630.08 491
4630.72 464
4631.36 490
4632.00 427
4632.65 458
4633.29 508
4633.93 536
4634.57 516
4635.22 532
4635.86 488
4636.50 443
4637.14 453
4637.78 456
4638.43 418
4639.07 494
4639.71 511
4640.35 534
4641.00 540
4641.64 527
4642.28 440
4642.93 467
4643.57 626
4644.21 506
4644.85 468
4645.50 480
4646.14 438
4646.78 437
4647.43 430
4648.07 380
4648.71 406
4649.36 484
4650.00 452
4650.64 439
4651.28 426
4651.93 462
4652.57 463
4653.22 463
4653.86 448
4654.50 493
4655.15 511
4655.79 430
4656.43 461
4657.08 475
4657.72 400
4658.36 437
4659.01 429
4659.65 416
4660.30 417
4660.94 378
4661.58 373
4662.23 406
4662.87 378
4663.52 363
4664.16 353
4664.80 389
4665.45 429
4666.09 398
4666.74 386
4667.38 390
4668.03 440
4668.67 392
4669.32 434
4669.96 456
4670.60 398
4671.25 408
4671.89 372
4672.54 406
4673.18 363
4673.83 357
4674.47 402
4675.12 433
4675.76 407
4676.41 413
4677.05 431
4677.70 423
4678.34 431
4678.99 453
4679.63 435
4680.28 434
4680.93 468
4681.57 483
4682.22 337
4682.86 353
4683.51 459
4684.15 516
4684.80 509
4685.44 461
4686.09 458
4686.74 496
4687.38 449
4688.03 429
4688.67 450
4689.32 393
4689.97 453
4690.61 473
4691.26 412
4691.90 417
4692.55 478
4693.20 442
4693.84 503
4694.49 503
4695.13 501
4695.78 527
4696.43 510
4697.07 494
4697.72 554
4698.37 627
4699.01 805
4699.66 865
4700.31 875
4700.95 908
4701.60 896
4702.25 963
4702.89 904
4703.54 820
4704.19 808
4704.84 781
4705.48 768
4706.13 715
4706.78 682
4707.42 551
4708.07 513
4708.72 603
4709.37 611
4710.01 605
4710.66 676
4711.31 728
4711.96 592
4712.60 629
4713.25 600
4713.90 637
4714.55 633
4715.19 600
4715.84 601
4716.49 600
4717.14 563
4717.78 558
4718.43 597
4719.08 573
4719.73 570
4720.38 552
4721.02 421
4721.67 516
4722.32 458
4722.97 516
4723.62 508
4724.27 534
4724.91 522
4725.56 573
4726.21 722
4726.86 585
4727.51 574
4728.16 625
4728.81 660
4729.45 724
4730.10 616
4730.75 638
4731.40 691
4732.05 642
4732.70 635
4733.35 568
4734.00 511
4734.65 508
4735.29 564
4735.94 495
4736.59 439
4737.24 464
4737.89 437
4738.54 473
4739.19 425
4739.84 402
4740.49 498
4741.14 539
4741.79 513
4742.44 520
4743.09 528
4743.74 583
4744.39 553
4745.04 632
4745.69 491
4746.34 499
4746.99 581
4747.64 554
4748.29 563
4748.94 529
4749.59 564
4750.24 632
4750.89 659
4751.54 558
4752.19 574
4752.84 583
4753.49 550
4754.14 532
4754.79 540
4755.44 619
4756.09 540
4756.74 599
4757.39 563
4758.04 570
4758.69 502
4759.34 492
4759.99 538
4760.64 507
4761.30 508
4761.95 484
4762.60 424
4763.25 441
4763.90 442
4764.55 405
4765.20 460
4765.85 571
4766.50 547
4767.16 494
4767.81 484
4768.46 459
4769.11 512
4769.76 531
4770.41 548
4771.06 478
4771.72 473
4772.37 586
4773.02 555
4773.67 538
4774.32 449
4774.97 534
4775.63 427
4776.28 392
4776.93 360
4777.58 424
4778.23 434
4778.89 361
4779.54 464
4780.19 457
4780.84 474
4781.50 419
4782.15 453
4782.80 480
4783.45 393
4784.11 448
4784.76 428
4785.41 430
4786.06 451
4786.72 447
4787.37 447
4788.02 420
4788.67 355
4789.33 357
4789.98 406
4790.63 423
4791.28 464
4791.94 397
4792.59 426
4793.24 443
4793.90 442
4794.55 471
4795.20 491
4795.86 445
4796.51 545
4797.16 489
4797.82 428
4798.47 410
4799.12 441
4799.78 465
4800.43 422
4801.08 410
4801.74 487
4802.39 498
4803.05 460
4803.70 471
4804.35 518
4805.01 494
4805.66 536
4806.31 549
4806.97 448
4807.62 509
4808.28 479
4808.93 444
4809.59 443
4810.24 467
4810.89 434
4811.55 394
4812.20 467
4812.86 517
4813.51 463
4814.17 484
4814.82 487
4815.48 535
4816.13 454
4816.78 474
4817.44 541
4818.09 589
4818.75 507
4819.40 489
4820.06 474
4820.71 451
4821.37 484
4822.02 484
4822.68 452
4823.33 585
4823.99 581
4824.64 542
4825.30 517
4825.95 543
4826.61 632
4827.27 619
4827.92 621
4828.58 610
4829.23 572
4829.89 585
4830.54 661
4831.20 632
4831.85 568
4832.51 629
4833.17 669
4833.82 678
4834.48 670
4835.13 712
4835.79 811
4836.45 721
4837.10 669
4837.76 730
4838.41 719
4839.07 727
4839.73 752
4840.38 880
4841.04 872
4841.70 926
4842.35 1023
4843.01 981
4843.66 902
4844.32 903
4844.98 891
4845.63 939
4846.29 913
4846.95 1005
4847.60 1125
4848.26 1205
4848.92 1302
4849.58 1306
4850.23 1335
4850.89 1520
4851.55 1643
4852.20 1829
4852.86 1779
4853.52 1657
4854.17 1656
4854.83 1642
4855.49 1456
4856.15 1351
4856.80 1465
4857.46 1455
4858.12 1474
4858.78 1524
4859.43 1491
4860.09 1606
4860.75 1718
4861.41 1623
4862.07 1543
4862.72 1486
4863.38 1371
4864.04 1236
4864.70 1274
4865.35 1275
4866.01 1443
4866.67 1343
4867.33 1273
4867.99 1206
4868.65 1377
4869.30 1334
4869.96 1188
4870.62 1241
4871.28 1129
4871.94 1163
4872.60 1110
4873.25 1209
4873.91 1210
4874.57 1195
4875.23 1069
4875.89 956
4876.55 1069
4877.21 1097
4877.86 1045
4878.52 1033
4879.18 1126
4879.84 1173
4880.50 1104
4881.16 972
4881.82 1033
4882.48 1176
4883.14 1093
4883.80 1051
4884.46 1018
4885.11 844
4885.77 795
4886.43 827
4887.09 883
4887.75 797
4888.41 801
4889.07 806
4889.73 860
4890.39 801
4891.05 859
4891.71 947
4892.37 925
4893.03 939
4893.69 872
4894.35 927
4895.01 941
4895.67 796
4896.33 946
4896.99 872
4897.65 845
4898.31 858
4898.97 764
4899.63 729
4900.29 729
4900.95 735
4901.61 729
4902.27 650
4902.93 661
4903.59 765
4904.25 653
4904.91 658
4905.58 773
4906.24 660
4906.90 577
4907.56 647
4908.22 607
4908.88 633
4909.54 577
4910.20 602
4910.86 574
4911.52 586
4912.18 502
4912.85 513
4913.51 571
4914.17 581
4914.83 567
4915.49 471
4916.15 588
4916.81 565
4917.48 500
4918.14 560
4918.80 520
4919.46 498
4920.12 503
4920.78 470
4921.45 520
4922.11 460
4922.77 434
4923.43 439
4924.09 478
4924.76 522
4925.42 511
4926.08 558
4926.74 502
4927.40 514
4928.07 471
4928.73 447
4929.39 496
4930.05 531
4930.72 509
4931.38 446
4932.04 468
4932.70 443
4933.37 483
4934.03 467
4934.69 476
4935.35 496
4936.02 415
4936.68 499
4937.34 476
4938.00 519
4938.67 490
4939.33 463
4939.99 517
4940.66 535
4941.32 477
4941.98 437
4942.65 486
4943.31 467
4943.97 481
4944.64 515
4945.30 461
4945.96 525
4946.63 542
4947.29 437
4947.95 421
4948.62 509
4949.28 463
4949.94 460
4950.61 501
4951.27 443
4951.94 408
4952.60 426
4953.26 451
4953.93 490
4954.59 480
4955.26 495
4955.92 456
4956.58 440
4957.25 468
4957.91 486
4958.58 538
4959.24 546
4959.90 467
4960.57 529
4961.23 568
4961.90 579
4962.56 571
4963.23 651
4963.89 748
4964.56 657
4965.22 724
4965.89 736
4966.55 803
4967.22 743
4967.88 749
4968.55 732
4969.21 727
4969.88 702
4970.54 569
4971.21 611
4971.87 550
4972.54 478
4973.20 478
4973.87 488
4974.53 499
4975.20 470
4975.86 506
4976.53 572
4977.19 583
4977.86 546
4978.52 621
4979.19 565
4979.86 598
4980.52 555
4981.19 601
4981.85 569
4982.52 518
4983.19 482
4983.85 469
4984.52 491
4985.18 436
4985.85 466
4986.52 509
4987.18 581
4987.85 526
4988.51 501
4989.18 522
4989.85 528
4990.51 570
4991.18 672
4991.85 597
4992.51 567
4993.18 541
4993.85 554
4994.51 541
4995.18 567
4995.85 495
4996.51 522
4997.18 505
4997.85 417
4998.51 432
4999.18 448
4999.85 514
5000.51 417
5001.18 463
5001.85 421
5002.52 435
5003.18 415
5003.85 404
5004.52 481
5005.19 455
5005.85 384
5006.52 396
5007.19 395
5007.86 372
5008.52 375
5009.19 391
5009.86 367
5010.53 385
5011.19 381
5011.86 427
5012.53 444
5013.20 387
5013.87 415
5014.53 393
5015.20 454
5015.87 521
5016.54 419
5017.21 401
5017.87 452
5018.54 440
5019.21 427
5019.88 454
5020.55 430
5021.22 408
5021.88 400
5022.55 446
5023.22 443
5023.89 506
5024.56 426
5025.23 439
5025.90 424
5026.57 440
5027.23 481
5027.90 475
5028.57 486
5029.24 418
5029.91 438
5030.58 404
5031.25 387
5031.92 437
5032.59 433
5033.26 432
5033.93 401
5034.59 398
5035.26 435
5035.93 409
5036.60 410
5037.27 403
5037.94 382
5038.61 389
5039.28 342
5039.95 339
5040.62 390
5041.29 355
5041.96 387
5042.63 396
5043.30 386
5043.97 419
5044.64 414
5045.31 402
5045.98 370
5046.65 427
5047.32 372
5047.99 364
5048.66 399
5049.33 346
5050.00 342
5050.67 389
5051.34 381
5052.01 400
5052.68 443
5053.35 393
5054.03 381
5054.70 409
5055.37 374
5056.04 410
5056.71 404
5057.38 324
5058.05 302
5058.72 325
5059.39 354
5060.06 377
5060.73 427
5061.41 349
5062.08 414
5062.75 427
5063.42 355
5064.09 315
5064.76 360
5065.43 381
5066.10 396
5066.78 371
5067.45 310
5068.12 375
5068.79 380
5069.46 412
5070.13 404
5070.81 385
5071.48 365
5072.15 417
5072.82 451
5073.49 409
5074.17 336
5074.84 373
5075.51 326
5076.18 315
5076.85 416
5077.53 465
5078.20 440
5078.87 463
5079.54 567
5080.22 533
5080.89 505
5081.56 429
5082.23 459
5082.91 516
5083.58 440
5084.25 379
5084.92 470
5085.60 452
5086.27 488
5086.94 424
5087.61 398
5088.29 365
5088.96 459
5089.63 404
5090.31 410
5090.98 426
5091.65 408
5092.33 505
5093.00 510
5093.67 484
5094.35 451
5095.02 390
5095.69 458
5096.37 459
5097.04 402
5097.71 385
5098.39 446
5099.06 436
5099.73 409
5100.41 361
5101.08 468
5101.76 402
5102.43 356
5103.10 391
5103.78 382
5104.45 448
5105.12 454
5105.80 520
5106.47 451
5107.15 497
5107.82 383
5108.50 420
5109.17 369
5109.84 419
5110.52 462
5111.19 443
5111.87 376
5112.54 404
5113.22 416
5113.89 375
5114.57 346
5115.24 365
5115.92 411
5116.59 382
5117.27 472
5117.94 468
5118.61 414
5119.29 414
5119.96 437
5120.64 370
5121.31 387
5121.99 456
5122.67 494
5123.34 463
5124.02 423
5124.69 414
5125.37 383
5126.04 431
5126.72 475
5127.39 415
5128.07 443
5128.74 466
5129.42 411
5130.10 501
5130.77 416
5131.45 379
5132.12 413
5132.80 494
5133.47 455
5134.15 455
5134.83 484
5135.50 447
5136.18 511
5136.85 474
5137.53 497
5138.21 391
5138.88 371
5139.56 385
5140.24 395
5140.91 431
5141.59 405
5142.27 352
5142.94 463
5143.62 339
5144.30 284
5144.97 307
5145.65 395
5146.33 378
5147.00 356
5147.68 361
5148.36 381
5149.03 354
5149.71 400
5150.39 428
5151.06 403
5151.74 379
5152.42 377
5153.10 391
5153.77 349
5154.45 323
5155.13 346
5155.80 363
5156.48 373
5157.16 362
5157.84 355
5158.51 389
5159.19 415
5159.87 381
5160.55 410
5161.23 370
5161.90 373
5162.58 401
5163.26 440
5163.94 352
5164.61 296
5165.29 318
5165.97 337
5166.65 373
5167.33 343
5168.00 402
5168.68 437
5169.36 393
5170.04 349
5170.72 365
5171.40 329
5172.07 400
5172.75 373
5173.43 344
5174.11 339
5174.79 327
5175.47 341
5176.15 422
5176.83 326
5177.50 350
5178.18 411
5178.86 323
5179.54 302
5180.22 328
5180.90 408
5181.58 403
5182.26 394
5182.94 418
5183.62 438
5184.29 410
5184.97 396
5185.65 306
5186.33 366
5187.01 351
5187.69 351
5188.37 374
5189.05 388
5189.73 433
5190.41 381
5191.09 334
5191.77 340
5192.45 351
5193.13 325
5193.81 335
5194.49 356
5195.17 350
5195.85 333
5196.53 295
5197.21 365
5197.89 370
5198.57 323
5199.25 333
5199.93 382
5200.61 363
5201.29 382
5201.97 374
5202.65 372
5203.33 371
5204.01 312
5204.69 359
5205.37 387
5206.05 417
5206.73 408
5207.42 387
5208.10 411
5208.78 441
5209.46 414
5210.14 426
5210.82 408
5211.50 432
5212.18 418
5212.86 465
5213.54 442
5214.23 385
5214.91 396
5215.59 433
5216.27 430
5216.95 447
5217.63 455
5218.31 438
5219.00 440
5219.68 399
5220.36 433
5221.04 473
5221.72 492
5222.40 375
5223.09 394
5223.77 446
5224.45 511
5225.13 531
5225.81 414
5226.50 454
5227.18 502
5227.86 431
5228.54 393
5229.22 379
5229.91 398
5230.59 392
5231.27 407
5231.95 380
5232.64 371
5233.32 358
5234.00 436
5234.68 418
5235.37 397
5236.05 395
5236.73 421
5237.41 439
5238.10 483
5238.78 484
5239.46 548
5240.14 520
5240.83 545
5241.51 448
5242.19 539
5242.88 533
5243.56 530
5244.24 425
5244.93 418
5245.61 415
5246.29 440
5246.98 392
5247.66 432
5248.34 458
5249.03 407
5249.71 402
5250.39 419
5251.08 453
5251.76 493
5252.44 512
5253.13 501
5253.81 421
5254.50 495
5255.18 488
5255.86 474
5256.55 450
5257.23 442
5257.92 408
5258.60 394
5259.28 378
5259.97 346
5260.65 364
5261.34 458
5262.02 453
5262.71 434
5263.39 458
5264.07 379
5264.76 362
5265.44 450
5266.13 483
5266.81 436
5267.50 416
5268.18 464
5268.87 454
5269.55 500
5270.24 448
5270.92 405
5271.61 403
5272.29 473
5272.98 428
5273.66 382
5274.35 348
5275.03 442
5275.72 398
5276.40 472
5277.09 381
5277.77 340
5278.46 337
5279.14 354
5279.83 372
5280.52 453
5281.20 405
5281.89 476
5282.57 475
5283.26 513
5283.94 471
5284.63 391
5285.32 455
5286.00 408
5286.69 414
5287.37 468
5288.06 438
5288.75 449
5289.43 398
5290.12 393
5290.80 363
5291.49 437
5292.18 346
5292.86 414
5293.55 358
5294.24 379
5294.92 383
5295.61 335
5296.30 358
5296.98 449
5297.67 424
5298.36 440
5299.04 431
5299.73 424
5300.42 379
5301.10 398
5301.79 410
5302.48 405
5303.16 444
5303.85 560
5304.54 548
5305.22 446
5305.91 488
5306.60 520
5307.29 455
5307.97 473
5308.66 446
5309.35 486
5310.04 496
5310.72 541
5311.41 560
5312.10 647
5312.79 603
5313.47 679
5314.16 620
5314.85 586
5315.54 580
5316.23 577
5316.91 586
5317.60 496
5318.29 477
5318.98 504
5319.67 547
5320.35 504
5321.04 556
5321.73 557
5322.42 549
5323.11 592
5323.79 566
5324.48 642
5325.17 579
5325.86 533
5326.55 463
5327.24 508
5327.93 429
5328.61 440
5329.30 380
5329.99 408
5330.68 430
5331.37 426
5332.06 371
5332.75 429
5333.44 414
5334.13 409
5334.81 443
5335.50 390
5336.19 373
5336.88 364
5337.57 336
5338.26 351
5338.95 398
5339.64 418
5340.33 362
5341.02 444
5341.71 386
5342.40 338
5343.09 346
5343.78 390
5344.47 386
5345.16 424
5345.85 421
5346.54 410
5347.22 405
5347.91 354
5348.60 358
5349.29 390
5349.98 410
5350.67 426
5351.37 512
5352.06 463
5352.75 429
5353.44 481
5354.13 412
5354.82 394
5355.51 418
5356.20 441
5356.89 429
5357.58 417
5358.27 402
5358.96 373
5359.65 413
5360.34 413
5361.03 377
5361.72 405
5362.41 410
5363.10 418
5363.80 404
5364.49 370
5365.18 389
5365.87 408
5366.56 448
5367.25 358
5367.94 403
5368.63 365
5369.32 316
5370.02 342
5370.71 321
5371.40 344
5372.09 357
5372.78 384
5373.47 313
5374.16 323
5374.86 340
5375.55 294
5376.24 322
5376.93 370
5377.62 336
5378.32 392
5379.01 376
5379.70 330
5380.39 375
5381.08 362
5381.78 308
5382.47 345
5383.16 321
5383.85 335
5384.54 395
5385.24 399
5385.93 360
5386.62 410
5387.31 337
5388.01 298
5388.70 313
5389.39 325
5390.08 316
5390.78 347
5391.47 316
5392.16 353
5392.85 363
5393.55 400
5394.24 417
5394.93 398
5395.63 379
5396.32 346
5397.01 379
5397.71 305
5398.40 341
5399.09 392
5399.79 331
5400.48 318
5401.17 358
5401.87 379
5402.56 338
5403.25 305
5403.95 310
5404.64 328
5405.33 333
5406.03 361
5406.72 380
5407.41 411
5408.11 386
5408.80 381
5409.50 413
5410.19 331
5410.88 427
5411.58 389
5412.27 352
5412.97 307
5413.66 308
5414.35 330
5415.05 392
5415.74 309
5416.44 341
5417.13 366
5417.83 357
5418.52 336
5419.21 333
5419.91 341
5420.60 386
5421.30 353
5421.99 331
5422.69 353
5423.38 391
5424.08 390
5424.77 347
5425.47 349
5426.16 426
5426.86 440
5427.55 329
5428.25 364
5428.94 379
5429.64 385
5430.33 371
5431.03 403
5431.72 344
5432.42 360
5433.11 332
5433.81 436
5434.50 427
5435.20 395
5435.90 420
5436.59 466
5437.29 487
5437.98 469
5438.68 503
5439.37 563
5440.07 612
5440.77 474
5441.46 525
5442.16 494
5442.85 460
5443.55 442
5444.25 457
5444.94 431
5445.64 451
5446.34 476
5447.03 523
5447.73 497
5448.42 501
5449.12 567
5449.82 500
5450.51 515
5451.21 540
5451.91 527
5452.60 535
5453.30 510
5454.00 429
5454.69 511
5455.39 451
5456.09 466
5456.78 536
5457.48 462
5458.18 488
5458.88 457
5459.57 469
5460.27 428
5460.97 497
5461.66 449
5462.36 420
5463.06 458
5463.76 499
5464.45 491
5465.15 459
5465.85 472
5466.55 459
5467.24 424
5467.94 494
5468.64 463
5469.34 465
5470.03 555
5470.73 529
5471.43 508
5472.13 542
5472.83 538
5473.52 541
5474.22 550
5474.92 612
5475.62 611
5476.32 691
5477.01 695
5477.71 637
5478.41 707
5479.11 711
5479.81 834
5480.51 904
5481.20 979
5481.90 1105
5482.60 1163
5483.30 1219
5484.00 1234
5484.70 1046
5485.40 1104
5486.09 1045
5486.79 907
5487.49 758
5488.19 788
5488.89 727
5489.59 744
5490.29 706
5490.99 643
5491.69 679
5492.39 812
5493.09 721
5493.78 667
5494.48 686
5495.18 697
5495.88 711
5496.58 834
5497.28 834
5497.98 765
5498.68 868
5499.38 1029
5500.08 1153
5500.78 1252
5501.48 1355
5502.18 1631
5502.88 1533
5503.58 1569
5504.28 1637
5504.98 1582
5505.68 1514
5506.38 1342
5507.08 1187
5507.78 983
5508.48 862
5509.18 775
5509.88 695
5510.58 630
5511.28 617
5511.98 639
5512.68 641
5513.38 603
5514.08 581
5514.78 659
5515.48 688
5516.18 598
5516.89 587
5517.59 585
5518.29 564
5518.99 600
5519.69 535
5520.39 593
5521.09 593
5521.79 610
5522.49 664
5523.19 645
5523.90 562
5524.60 528
5525.30 567
5526.00 515
5526.70 445
5527.40 489
5528.10 559
5528.81 539
5529.51 491
5530.21 505
5530.91 531
5531.61 478
5532.31 461
5533.02 453
5533.72 469
5534.42 462
5535.12 462
5535.82 448
5536.52 402
5537.23 412
5537.93 480
5538.63 464
5539.33 346
5540.04 423
5540.74 384
5541.44 442
5542.14 480
5542.84 376
5543.55 385
5544.25 433
5544.95 447
5545.65 407
5546.36 377
5547.06 369
5547.76 398
5548.47 426
5549.17 452
5549.87 438
5550.57 439
5551.28 388
5551.98 413
5552.68 411
5553.39 476
5554.09 446
5554.79 410
5555.50 446
5556.20 481
5556.90 402
5557.61 392
5558.31 422
5559.01 474
5559.72 379
5560.42 345
5561.12 389
5561.83 431
5562.53 483
5563.23 451
5563.94 465
5564.64 415
5565.35 448
5566.05 428
5566.75 387
5567.46 399
5568.16 454
5568.86 414
5569.57 386
5570.27 405
5570.98 391
5571.68 420
5572.39 466
5573.09 383
5573.79 377
5574.50 402
5575.20 365
5575.91 348
5576.61 392
5577.32 380
5578.02 409
5578.73 349
5579.43 410
5580.14 471
5580.84 484
5581.55 396
5582.25 407
5582.96 401
5583.66 431
5584.37 400
5585.07 422
5585.78 375
5586.48 415
5587.19 372
5587.89 291
5588.60 329
5589.30 382
5590.01 414
5590.71 390
5591.42 422
5592.12 395
5592.83 451
5593.53 334
5594.24 331
5594.95 328
5595.65 419
5596.36 386
5597.06 396
5597.77 317
5598.48 315
5599.18 381
5599.89 364
5600.59 340
5601.30 359
5602.01 394
5602.71 377
5603.42 344
5604.12 341
5604.83 308
5605.54 310
5606.24 394
5606.95 365
5607.66 289
5608.36 296
5609.07 367
5609.78 395
5610.48 431
5611.19 372
5611.90 300
5612.60 323
5613.31 385
5614.02 310
5614.72 353
5615.43 360
5616.14 349
5616.85 393
5617.55 348
5618.26 302
5618.97 370
5619.67 422
5620.38 356
5621.09 449
5621.80 368
5622.50 369
5623.21 356
5623.92 333
5624.63 335
5625.33 356
5626.04 413
5626.75 291
5627.46 391
5628.16 388
5628.87 398
5629.58 360
5630.29 388
5631.00 371
5631.70 350
5632.41 415
5633.12 387
5633.83 405
5634.54 391
5635.24 411
5635.95 346
5636.66 410
5637.37 340
5638.08 387
5638.79 392
5639.50 405
5640.20 383
5640.91 430
5641.62 415
5642.33 402
5643.04 414
5643.75 427
5644.46 458
5645.17 427
5645.87 436
5646.58 374
5647.29 357
5648.00 369
5648.71 391
5649.42 398
5650.13 400
5650.84 407
5651.55 433
5652.26 407
5652.97 450
5653.67 427
5654.38 463
5655.09 527
5655.80 544
5656.51 517
5657.22 606
5657.93 714
5658.64 716
5659.35 625
5660.06 622
5660.77 657
5661.48 647
5662.19 569
5662.90 549
5663.61 555
5664.32 539
5665.03 450
5665.74 461
5666.45 450
5667.16 450
5667.87 390
5668.58 364
5669.29 371
5670.00 400
5670.71 428
5671.42 445
5672.14 389
5672.85 425
5673.56 421
5674.27 430
5674.98 368
5675.69 425
5676.40 419
5677.11 408
5677.82 445
5678.53 411
5679.24 424
5679.95 405
5680.67 447
5681.38 366
5682.09 386
5682.80 438
5683.51 389
5684.22 391
5684.93 398
5685.64 322
5686.36 405
5687.07 404
5687.78 366
5688.49 469
5689.20 404
5689.91 362
5690.63 424
5691.34 405
5692.05 390
5692.76 368
5693.47 359
5694.18 379
5694.90 337
5695.61 344
5696.32 316
5697.03 358
5697.75 349
5698.46 297
5699.17 301
5699.88 385
5700.59 325
5701.31 341
5702.02 325
5702.73 316
5703.44 323
5704.16 348
5704.87 334
5705.58 352
5706.29 366
5707.01 349
5707.72 374
5708.43 347
5709.15 288
5709.86 357
5710.57 381
5711.28 372
5712.00 398
5712.71 350
5713.42 341
5714.14 362
5714.85 295
5715.56 366
5716.28 320
5716.99 319
5717.70 347
5718.42 355
5719.13 356
5719.84 302
5720.56 394
5721.27 368
5721.99 301
5722.70 321
5723.41 357
5724.13 351
5724.84 381
5725.55 370
5726.27 354
5726.98 375
5727.70 360
5728.41 395
5729.12 350
5729.84 338
5730.55 341
5731.27 374
5731.98 432
5732.70 410
5733.41 405
5734.13 368
5734.84 386
5735.55 345
5736.27 334
5736.98 405
5737.70 377
5738.41 343
5739.13 367
5739.84 295
5740.56 321
5741.27 324
5741.99 355
5742.70 383
5743.42 363
5744.13 381
5744.85 363
5745.56 333
5746.28 273
5746.99 288
5747.71 326
5748.42 304
5749.14 312
5749.85 296
5750.57 290
5751.29 311
5752.00 346
5752.72 334
5753.43 343
5754.15 332
5754.86 333
5755.58 338
5756.30 364
5757.01 352
5757.73 314
5758.44 325
5759.16 343
5759.87 316
5760.59 313
5761.31 332
5762.02 354
5762.74 342
5763.46 356
5764.17 346
5764.89 304
5765.60 325
5766.32 354
5767.04 307
5767.75 234
5768.47 282
5769.19 333
5769.90 340
5770.62 326
5771.34 331
5772.05 288
5772.77 346
5773.49 369
5774.21 368
5774.92 326
5775.64 313
5776.36 350
5777.07 330
5777.79 376
5778.51 351
5779.23 315
5779.94 297
5780.66 313
5781.38 343
5782.09 321
5782.81 359
5783.53 329
5784.25 342
5784.96 355
5785.68 367
5786.40 362
5787.12 397
5787.84 346
5788.55 358
5789.27 384
5789.99 378
5790.71 343
5791.43 385
5792.14 375
5792.86 361
5793.58 371
5794.30 385
5795.02 354
5795.73 331
5796.45 402
5797.17 410
5797.89 393
5798.61 437
5799.33 481
5800.05 491
5800.76 611
5801.48 632
5802.20 753
5802.92 849
5803.64 1035
5804.36 1041
5805.08 1025
5805.80 1084
5806.51 1077
5807.23 984
5807.95 895
5808.67 779
5809.39 642
5810.11 542
5810.83 584
5811.55 476
5812.27 427
5812.99 490
5813.71 521
5814.43 499
5815.14 441
5815.86 523
5816.58 455
5817.30 440
5818.02 439
5818.74 514
5819.46 489
5820.18 411
5820.90 411
5821.62 475
5822.34 507
5823.06 491
5823.78 563
5824.50 446
5825.22 410
5825.94 449
5826.66 465
5827.38 412
5828.10 409
5828.82 423
5829.54 423
5830.26 422
5830.98 376
5831.71 361
5832.43 395
5833.15 346
5833.87 354
5834.59 383
5835.31 433
5836.03 404
5836.75 367
5837.47 422
5838.19 415
5838.91 359
5839.63 412
5840.36 457
5841.08 408
5841.80 370
5842.52 370
5843.24 404
5843.96 431
5844.68 399
5845.40 421
5846.13 420
5846.85 404
5847.57 353
5848.29 393
5849.01 347
5849.73 406
5850.45 400
5851.18 392
5851.90 467
5852.62 418
5853.34 398
5854.06 403
5854.79 429
5855.51 375
5856.23 425
5856.95 423
5857.67 375
5858.40 421
5859.12 354
5859.84 404
5860.56 382
5861.28 380
5862.01 346
5862.73 356
5863.45 407
5864.17 349
5864.90 385
5865.62 358
5866.34 374
5867.07 435
5867.79 474
5868.51 471
5869.23 424
5869.96 401
5870.68 413
5871.40 404
5872.13 398
5872.85 504
5873.57 448
5874.29 397
5875.02 421
5875.74 418
5876.46 429
5877.19 431
5877.91 416
5878.63 400
5879.36 469
5880.08 424
5880.81 409
5881.53 418
5882.25 433
5882.98 436
5883.70 401
5884.42 397
5885.15 435
5885.87 443
5886.60 411
5887.32 415
5888.04 413
5888.77 398
5889.49 404
5890.22 413
5890.94 460
5891.66 455
5892.39 352
5893.11 323
5893.84 322
5894.56 399
5895.29 378
5896.01 372
5896.73 421
5897.46 396
5898.18 391
5898.91 368
5899.63 405
5900.36 392
5901.08 395
5901.81 377
5902.53 343
5903.26 361
5903.98 406
5904.71 354
5905.43 409
5906.16 436
5906.88 411
5907.61 469
5908.33 445
5909.06 416
5909.78 417
5910.51 371
5911.23 405
5911.96 433
5912.69 397
5913.41 335
5914.14 375
5914.86 385
5915.59 429
5916.31 387
5917.04 378
5917.77 368
5918.49 405
5919.22 402
5919.94 334
5920.67 399
5921.39 380
5922.12 415
5922.85 383
5923.57 415
5924.30 463
5925.03 463
5925.75 493
5926.48 451
5927.20 492
5927.93 415
5928.66 448
5929.38 439
5930.11 457
5930.84 413
5931.56 445
5932.29 416
5933.02 443
5933.74 459
5934.47 487
5935.20 529
5935.93 505
5936.65 530
5937.38 530
5938.11 498
5938.83 502
5939.56 594
5940.29 547
5941.02 596
5941.74 575
5942.47 546
5943.20 541
5943.92 556
5944.65 597
5945.38 676
5946.11 691
5946.83 681
5947.56 668
5948.29 666
5949.02 748
5949.75 697
5950.47 689
5951.20 721
5951.93 777
5952.66 923
5953.39 964
5954.11 965
5954.84 1059
5955.57 1001
5956.30 1002
5957.03 1047
5957.75 1007
5958.48 992
5959.21 945
5959.94 989
5960.67 860
5961.40 767
5962.12 831
5962.85 844
5963.58 927
5964.31 909
5965.04 1158
5965.77 1185
5966.50 1236
5967.23 1268
5967.95 1461
5968.68 1592
5969.41 1726
5970.14 1780
5970.87 1838
5971.60 1598
5972.33 1468
5973.06 1484
5973.79 1342
5974.52 1237
5975.25 1160
5975.98 1125
5976.71 1054
5977.43 939
5978.16 1023
5978.89 1057
5979.62 998
5980.35 1108
5981.08 1100
5981.81 1075
5982.54 1148
5983.27 1236
5984.00 1315
5984.73 1276
5985.46 1217
5986.19 1245
5986.92 1253
5987.65 1255
5988.38 1260
5989.11 1202
5989.84 1236
5990.57 1226
5991.30 1229
5992.03 1257
5992.76 1320
5993.49 1130
5994.22 1172
5994.96 1237
5995.69 1191
5996.42 1271
5997.15 1297
5997.88 1298
5998.61 1285
5999.34 1316
6000.07 1423
6000.80 1419
6001.53 1421
6002.26 1286
6002.99 1381
6003.73 1354
6004.46 1331
6005.19 1290
6005.92 1388
6006.65 1372
6007.38 1341
6008.11 1355
6008.84 1252
6009.58 1417
6010.31 1648
6011.04 1786
6011.77 2144
6012.50 2325
6013.23 2972
6013.97 3383
6014.70 3907
6015.43 4521
6016.16 4698
6016.89 4902
6017.62 5062
6018.36 5078
6019.09 4677
6019.82 4288
6020.55 3946
6021.29 3306
6022.02 2629
6022.75 2310
6023.48 1921
6024.21 1611
6024.95 1458
6025.68 1308
6026.41 1244
6027.14 1109
6027.88 1061
6028.61 1094
6029.34 1035
6030.07 965
6030.81 999
6031.54 1022
6032.27 983
6033.01 990
6033.74 1070
6034.47 1037
6035.20 930
6035.94 975
6036.67 861
6037.40 927
6038.14 975
6038.87 911
6039.60 912
6040.34 954
6041.07 954
6041.80 963
6042.54 976
6043.27 963
6044.00 1035
6044.74 1045
6045.47 1107
6046.21 1018
6046.94 1102
6047.67 1095
6048.41 1058
6049.14 1165
6049.87 1263
6050.61 1331
6051.34 1319
6052.08 1384
6052.81 1651
6053.54 1678
6054.28 1937
6055.01 1916
6055.75 2028
6056.48 2138
6057.22 2160
6057.95 1955
6058.68 1725
6059.42 1621
6060.15 1521
6060.89 1362
6061.62 1229
6062.36 1159
6063.09 1049
6063.83 1003
6064.56 1009
6065.30 951
6066.03 981
6066.77 966
6067.50 937
6068.24 910
6068.97 995
6069.71 1038
6070.44 935
6071.18 966
6071.91 1016
6072.65 919
6073.38 884
6074.12 912
6074.85 889
6075.59 858
6076.32 875
6077.06 831
6077.80 814
6078.53 726
6079.27 750
6080.00 764
6080.74 757
6081.47 776
6082.21 772
6082.95 715
6083.68 701
6084.42 681
6085.15 725
6085.89 739
6086.63 743
6087.36 705
6088.10 691
6088.83 671
6089.57 673
6090.31 689
6091.04 668
6091.78 624
6092.52 563
6093.25 699
6093.99 690
6094.73 658
6095.46 673
6096.20 736
6096.94 680
6097.67 661
6098.41 679
6099.15 655
6099.88 642
6100.62 662
6101.36 659
6102.10 553
6102.83 641
6103.57 644
6104.31 575
6105.04 643
6105.78 612
6106.52 552
6107.26 590
6107.99 498
6108.73 616
6109.47 614
6110.21 584
6110.94 566
6111.68 548
6112.42 633
6113.16 613
6113.89 652
6114.63 660
6115.37 624
6116.11 634
6116.85 672
6117.58 687
6118.32 618
6119.06 568
6119.80 578
6120.54 572
6121.27 578
6122.01 627
6122.75 613
6123.49 596
6124.23 560
6124.97 513
6125.70 620
6126.44 626
6127.18 609
6127.92 584
6128.66 579
6129.40 620
6130.14 672
6130.88 687
6131.61 583
6132.35 625
6133.09 661
6133.83 599
6134.57 624
6135.31 631
6136.05 628
6136.79 690
6137.53 626
6138.27 625
6139.01 612
6139.74 651
6140.48 615
6141.22 657
6141.96 698
6142.70 697
6143.44 714
6144.18 649
6144.92 638
6145.66 633
6146.40 647
6147.14 694
6147.88 652
6148.62 654
6149.36 635
6150.10 678
6150.84 677
6151.58 646
6152.32 671
6153.06 649
6153.80 703
6154.54 692
6155.28 625
6156.02 656
6156.76 618
6157.50 683
6158.24 729
6158.98 766
6159.72 755
6160.46 741
6161.21 741
6161.95 753
6162.69 701
6163.43 771
6164.17 809
6164.91 821
6165.65 881
6166.39 888
6167.13 975
6167.87 984
6168.61 1043
6169.36 1027
6170.10 1169
6170.84 1133
6171.58 1159
6172.32 1154
6173.06 1099
6173.80 1134
6174.54 998
6175.29 950
6176.03 961
6176.77 967
6177.51 885
6178.25 893
6178.99 913
6179.74 990
6180.48 988
6181.22 935
6181.96 931
6182.70 980
6183.45 944
6184.19 979
6184.93 1061
6185.67 999
6186.41 960
6187.16 987
6187.90 1060
6188.64 1026
6189.38 1095
6190.12 1108
6190.87 1071
6191.61 1038
6192.35 1101
6193.09 1158
6193.84 1155
6194.58 1288
6195.32 1364
6196.07 1258
6196.81 1293
6197.55 1450
6198.29 1357
6199.04 1348
6199.78 1331
6200.52 1373
6201.27 1304
6202.01 1310
6202.75 1410
6203.50 1340
6204.24 1445
6204.98 1586
6205.73 1952
6206.47 2240
6207.21 2625
6207.96 3216
6208.70 4069
6209.44 4928
6210.19 5876
6210.93 6676
6211.67 7585
6212.42 8029
6213.16 8153
6213.90 7907
6214.65 7342
6215.39 6643
6216.14 5547
6216.88 4421
6217.62 3719
6218.37 3168
6219.11 2507
6219.86 1999
6220.60 1748
6221.35 1487
6222.09 1351
6222.83 1314
6223.58 1208
6224.32 1087
6225.07 1060
6225.81 1195
6226.56 1133
6227.30 1089
6228.05 1033
6228.79 988
6229.53 967
6230.28 928
6231.02 857
6231.77 848
6232.51 774
6233.26 713
6234.00 796
6234.75 751
6235.49 751
6236.24 757
6236.98 823
6237.73 831
6238.48 957
6239.22 1044
6239.97 1180
6240.71 1384
6241.46 1371
6242.20 1533
6242.95 1593
6243.69 1632
6244.44 1470
6245.18 1391
6245.93 1388
6246.68 1213
6247.42 1067
6248.17 999
6248.91 989
6249.66 1135
6250.41 1127
6251.15 1148
6251.90 1128
6252.64 1113
6253.39 1025
6254.14 1016
6254.88 1048
6255.63 1028
6256.38 1053
6257.12 963
6257.87 889
6258.61 864
6259.36 952
6260.11 971
6260.85 911
6261.60 860
6262.35 892
6263.09 801
6263.84 796
6264.59 704
6265.34 828
6266.08 823
6266.83 805
6267.58 743
6268.32 705
6269.07 704
6269.82 717
6270.56 757
6271.31 704
6272.06 684
6272.81 726
6273.55 754
6274.30 721
6275.05 672
6275.80 718
6276.54 780
6277.29 761
6278.04 684
6278.79 724
6279.53 728
6280.28 755
6281.03 830
6281.78 834
6282.53 827
6283.27 849
6284.02 748
6284.77 791
6285.52 803
6286.27 682
6287.01 686
6287.76 655
6288.51 628
6289.26 601
6290.01 598
6290.76 654
6291.50 632
6292.25 607
6293.00 575
6293.75 645
6294.50 606
6295.25 552
6296.00 548
6296.74 541
6297.49 558
6298.24 551
6298.99 638
6299.74 620
6300.49 560
6301.24 523
6301.99 559
6302.74 546
6303.49 531
6304.23 551
6304.98 493
6305.73 521
6306.48 525
6307.23 501
6307.98 519
6308.73 549
6309.48 580
6310.23 639
6310.98 577
6311.73 574
6312.48 639
6313.23 639
6313.98 688
6314.73 665
6315.48 659
6316.23 604
6316.98 597
6317.73 610
6318.48 569
6319.23 505
6319.98 490
6320.73 564
6321.48 529
6322.23 528
6322.98 593
6323.73 498
6324.48 516
6325.23 508
6325.98 548
6326.73 562
6327.48 526
6328.23 507
6328.98 532
6329.73 444
6330.49 477
6331.24 521
6331.99 524
6332.74 503
6333.49 456
6334.24 456
6334.99 454
6335.74 504
6336.49 471
6337.24 477
6338.00 555
6338.75 552
6339.50 504
6340.25 490
6341.00 511
6341.75 499
6342.50 432
6343.25 459
6344.01 439
6344.76 505
6345.51 549
6346.26 489
6347.01 509
6347.77 475
6348.52 473
6349.27 521
6350.02 574
6350.77 560
6351.52 580
6352.28 595
6353.03 560
6353.78 641
6354.53 630
6355.29 688
6356.04 736
6356.79 739
6357.54 727
6358.29 696
6359.05 653
6359.80 651
6360.55 617
6361.30 549
6362.06 607
6362.81 561
6363.56 505
6364.32 528
6365.07 501
6365.82 551
6366.57 624
6367.33 583
6368.08 553
6368.83 506
6369.59 507
6370.34 493
6371.09 598
6371.85 574
6372.60 501
6373.35 516
6374.11 542
6374.86 566
6375.61 535
6376.37 514
6377.12 527
6377.87 561
6378.63 540
6379.38 521
6380.13 499
6380.89 529
6381.64 499
6382.40 473
6383.15 530
6383.90 545
6384.66 490
6385.41 521
6386.17 457
6386.92 457
6387.67 524
6388.43 523
6389.18 459
6389.94 498
6390.69 460
6391.45 538
6392.20 470
6392.95 436
6393.71 409
6394.46 453
6395.22 426
6395.97 436
6396.73 539
6397.48 476
6398.24 486
6398.99 473
6399.75 505
6400.50 461
6401.26 451
6402.01 483
6402.77 472
6403.52 454
6404.28 398
6405.03 445
6405.79 451
6406.54 433
6407.30 421
6408.05 487
6408.81 467
6409.56 434
6410.32 451
6411.08 460
6411.83 516
6412.59 514
6413.34 442
6414.10 495
6414.85 429
6415.61 447
6416.37 468
6417.12 506
6417.88 476
6418.63 474
6419.39 502
6420.15 472
6420.90 428
6421.66 465
6422.41 406
6423.17 398
6423.93 435
6424.68 465
6425.44 455
6426.20 418
6426.95 407
6427.71 436
6428.47 483
6429.22 397
6429.98 440
6430.73 435
6431.49 384
6432.25 427
6433.01 460
6433.76 418
6434.52 394
6435.28 430
6436.03 433
6436.79 387
6437.55 427
6438.30 398
6439.06 417
6439.82 418
6440.58 450
6441.33 389
6442.09 422
6442.85 364
6443.61 388
6444.36 415
6445.12 426
6445.88 428
6446.64 439
6447.39 426
6448.15 438
6448.91 411
6449.67 453
6450.42 501
6451.18 421
6451.94 434
6452.70 419
6453.46 394
6454.21 431
6454.97 435
6455.73 409
6456.49 338
6457.25 415
6458.01 457
6458.76 490
6459.52 490
6460.28 505
6461.04 508
6461.80 514
6462.56 484
6463.32 400
6464.07 460
6464.83 488
6465.59 525
6466.35 483
6467.11 479
6467.87 455
6468.63 447
6469.39 515
6470.15 480
6470.90 552
6471.66 571
6472.42 574
6473.18 587
6473.94 517
6474.70 606
6475.46 577
6476.22 569
6476.98 557
6477.74 546
6478.50 550
6479.26 543
6480.02 591
6480.78 616
6481.54 596
6482.30 554
6483.06 616
6483.82 604
6484.58 581
6485.34 642
6486.10 619
6486.86 707
6487.62 729
6488.38 702
6489.14 763
6489.90 722
6490.66 748
6491.42 671
6492.18 735
6492.94 798
6493.70 793
6494.46 822
6495.22 890
6495.98 850
6496.74 999
6497.50 933
6498.26 854
6499.02 921
6499.78 927
6500.54 924
6501.30 966
6502.06 1010
6502.83 913
6503.59 932
6504.35 911
6505.11 917
6505.87 888
6506.63 914
6507.39 989
6508.15 1005
6508.91 938
6509.68 1007
6510.44 989
6511.20 985
6511.96 1033
6512.72 1155
6513.48 1114
6514.25 1094
6515.01 1160
6515.77 1112
6516.53 1083
6517.29 1074
6518.05 1133
6518.82 1162
6519.58 1270
6520.34 1173
6521.10 1196
6521.86 1202
6522.63 1265
6523.39 1385
6524.15 1461
6524.91 1537
6525.67 1609
6526.44 1584
6527.20 1736
6527.96 1957
6528.72 2061
6529.49 2401
6530.25 2528
6531.01 2682
6531.77 2753
6532.54 2985
6533.30 2947
6534.06 3017
6534.83 3208
6535.59 3731
6536.35 4236
6537.11 4762
6537.88 5400
6538.64 5996
6539.40 6581
6540.17 6720
6540.93 6734
6541.69 6340
6542.46 5619
6543.22 4624
6543.98 3813
6544.75 3215
6545.51 2500
6546.27 1987
6547.04 1662
6547.80 1462
6548.56 1301
6549.33 1163
6550.09 1054
6550.86 1074
6551.62 1105
6552.38 1026
6553.15 1006
6553.91 1014
6554.67 973
6555.44 884
6556.20 859
6556.97 851
6557.73 887
6558.50 780
6559.26 820
6560.02 818
6560.79 754
6561.55 728
6562.32 783
6563.08 825
6563.85 856
6564.61 891
6565.37 904
6566.14 1036
6566.90 1080
6567.67 1083
6568.43 1056
6569.20 1018
6569.96 1136
6570.73 1106
6571.49 1039
6572.26 999
6573.02 1054
6573.79 1059
6574.55 1037
6575.32 1046
6576.08 1012
6576.85 1137
6577.61 1167
6578.38 1255
6579.15 1259
6579.91 1188
6580.68 1174
6581.44 1161
6582.21 1223
6582.97 1219
6583.74 1156
6584.50 1099
6585.27 1191
6586.04 1158
6586.80 1055
6587.57 1036
6588.33 1073
6589.10 1101
6589.87 1080
6590.63 1067
6591.40 1144
6592.16 1195
6592.93 1325
6593.70 1381
6594.46 1492
6595.23 1593
6596.00 1777
6596.76 1915
6597.53 1939
6598.30 2000
6599.06 1868
6599.83 2070
6600.59 1864
6601.36 1754
6602.13 1744
6602.90 1486
6603.66 1333
6604.43 1190
6605.20 1139
6605.96 1079
6606.73 1146
6607.50 1032
6608.26 1129
6609.03 1060
6609.80 1166
6610.57 1234
6611.33 1216
6612.10 1217
6612.87 1357
6613.64 1392
6614.40 1216
6615.17 1151
6615.94 1102
6616.71 1058
6617.47 1004
6618.24 903
6619.01 828
6619.78 865
6620.54 919
6621.31 774
6622.08 763
6622.85 796
6623.62 820
6624.38 822
6625.15 804
6625.92 824
6626.69 795
6627.46 794
6628.22 732
6628.99 706
6629.76 816
6630.53 761
6631.30 699
6632.07 756
6632.83 787
6633.60 845
6634.37 892
6635.14 928
6635.91 1015
6636.68 1060
6637.45 1144
6638.22 1195
6638.98 1224
6639.75 1204
6640.52 1098
6641.29 1041
6642.06 973
6642.83 940
6643.60 926
6644.37 865
6645.14 859
6645.91 733
6646.68 727
6647.45 725
6648.22 750
6648.98 724
6649.75 709
6650.52 727
6651.29 795
6652.06 835
6652.83 810
6653.60 778
6654.37 790
6655.14 809
6655.91 840
6656.68 808
6657.45 781
6658.22 866
6658.99 900
6659.76 867
6660.53 830
6661.30 805
6662.07 766
6662.84 716
6663.61 759
6664.38 816
6665.15 758
6665.92 761
6666.69 799
6667.47 761
6668.24 744
6669.01 734
6669.78 813
6670.55 804
6671.32 814
6672.09 806
6672.86 777
6673.63 779
6674.40 848
6675.17 820
6675.94 797
6676.72 736
6677.49 732
6678.26 773
6679.03 783
6679.80 736
6680.57 820
6681.34 879
6682.11 794
6682.89 853
6683.66 917
6684.43 1060
6685.20 1205
6685.97 1170
6686.74 1170
6687.51 1221
6688.29 1278
6689.06 1339
6689.83 1330
6690.60 1178
6691.37 1057
6692.15 1026
6692.92 928
6693.69 868
6694.46 786
6695.23 811
6696.01 897
6696.78 692
6697.55 683
6698.32 722
6699.10 644
6699.87 742
6700.64 733
6701.41 685
6702.19 687
6702.96 691
6703.73 682
6704.50 704
6705.28 713
6706.05 693
6706.82 804
6707.59 735
6708.37 635
6709.14 701
6709.91 737
6710.69 765
6711.46 768
6712.23 758
6713.01 686
6713.78 747
6714.55 684
6715.33 638
6716.10 608
6716.87 663
6717.65 616
6718.42 600
6719.19 622
6719.97 622
6720.74 623
6721.51 607
6722.29 634
6723.06 622
6723.84 623
6724.61 594
6725.38 627
6726.16 599
6726.93 649
6727.70 640
6728.48 618
6729.25 685
6730.03 669
6730.80 669
6731.58 615
6732.35 681
6733.12 742
6733.90 771
6734.67 741
6735.45 747
6736.22 726
6737.00 668
6737.77 709
6738.55 799
6739.32 748
6740.10 773
6740.87 778
6741.65 790
6742.42 773
6743.19 805
6743.97 808
6744.74 758
6745.52 724
6746.29 772
6747.07 836
6747.85 843
6748.62 902
6749.40 865
6750.17 967
6750.95 963
6751.72 968
6752.50 1126
6753.27 1223
6754.05 1308
6754.82 1389
6755.60 1428
6756.38 1448
6757.15 1515
6757.93 1397
6758.70 1227
6759.48 1065
6760.25 1073
6761.03 949
6761.81 840
6762.58 880
6763.36 757
6764.13 797
6764.91 701
6765.69 682
6766.46 693
6767.24 753
6768.02 732
6768.79 713
6769.57 733
6770.35 755
6771.12 709
6771.90 719
6772.67 767
6773.45 763
6774.23 730
6775.00 686
6775.78 755
6776.56 788
6777.34 747
6778.11 672
6778.89 673
6779.67 650
6780.44 696
6781.22 682
6782.00 690
6782.77 712
6783.55 680
6784.33 615
6785.11 542
6785.88 574
6786.66 567
6787.44 537
6788.22 565
6788.99 559
6789.77 560
6790.55 589
6791.33 543
6792.10 482
6792.88 538
6793.66 547
6794.44 608
6795.22 542
6795.99 537
6796.77 587
6797.55 522
6798.33 517
6799.11 492
6799.88 471
6800.66 546
6801.44 530
6802.22 534
6803.00 531
6803.78 585
6804.55 523
6805.33 533
6806.11 600
6806.89 552
6807.67 608
6808.45 647
6809.23 621
6810.00 567
6810.78 580
6811.56 578
6812.34 541
6813.12 546
6813.90 565
6814.68 526
6815.46 516
6816.24 517
6817.02 591
6817.79 601
6818.57 595
6819.35 599
6820.13 695
6820.91 574
6821.69 542
6822.47 502
6823.25 536
6824.03 540
6824.81 523
6825.59 510
6826.37 545
6827.15 552
6827.93 516
6828.71 538
6829.49 499
6830.27 551
6831.05 546
6831.83 523
6832.61 560
6833.39 536
6834.17 525
6834.95 486
6835.73 481
6836.51 548
6837.29 510
6838.07 511
6838.85 553
6839.63 580
6840.41 588
6841.19 491
6841.97 521
6842.75 483
6843.53 484
6844.31 544
6845.09 501
6845.88 544
6846.66 545
6847.44 597
6848.22 590
6849.00 559
6849.78 709
6850.56 783
6851.34 859
6852.12 1111
6852.91 1124
6853.69 1137
6854.47 1217
6855.25 1334
6856.03 1179
6856.81 1108
6857.59 1034
6858.37 922
6859.16 823
6859.94 721
6860.72 677
6861.50 648
6862.28 667
6863.06 602
6863.85 588
6864.63 582
6865.41 550
6866.19 609
6866.97 605
6867.76 639
6868.54 597
6869.32 619
6870.10 686
6870.89 686
6871.67 684
6872.45 764
6873.23 640
6874.01 651
6874.80 657
6875.58 731
6876.36 745
6877.14 649
6877.93 684
6878.71 739
6879.49 689
6880.28 752
6881.06 744
6881.84 766
6882.62 772
6883.41 776
6884.19 827
6884.97 819
6885.76 920
6886.54 936
6887.32 1179
6888.11 1284
6888.89 1503
6889.67 1645
6890.46 1856
6891.24 1889
6892.02 2008
6892.81 2011
6893.59 1781
6894.37 1627
6895.16 1373
6895.94 1168
6896.72 1058
6897.51 965
6898.29 784
6899.08 832
6899.86 875
6900.64 816
6901.43 783
6902.21 799
6903.00 801
6903.78 911
6904.56 866
6905.35 823
6906.13 818
6906.92 733
6907.70 826
6908.49 806
6909.27 787
6910.05 792
6910.84 733
6911.62 802
6912.41 642
6913.19 697
6913.98 682
6914.76 737
6915.55 694
6916.33 630
6917.12 620
6917.90 616
6918.69 671
6919.47 616
6920.26 655
6921.04 608
6921.83 643
6922.61 574
6923.40 611
6924.18 608
6924.97 551
6925.75 627
6926.54 577
6927.32 579
6928.11 647
6928.89 760
6929.68 693
6930.47 662
6931.25 641
6932.04 685
6932.82 680
6933.61 688
6934.39 693
6935.18 607
6935.97 737
6936.75 709
6937.54 721
6938.32 828
6939.11 786
6939.90 731
6940.68 824
6941.47 818
6942.26 815
6943.04 816
6943.83 795
6944.61 894
6945.40 933
6946.19 1074
6946.97 1087
6947.76 997
6948.55 1062
6949.33 1070
6950.12 1053
6950.91 1051
6951.69 1029
6952.48 1114
6953.27 1042
6954.06 1044
6954.84 966
6955.63 921
6956.42 898
6957.20 851
6957.99 856
6958.78 823
6959.57 882
6960.35 912
6961.14 959
6961.93 859
6962.72 888
6963.50 850
6964.29 914
6965.08 838
6965.87 875
6966.65 874
6967.44 981
6968.23 936
6969.02 980
6969.80 1000
6970.59 1052
6971.38 1152
6972.17 1151
6972.96 1137
6973.74 1197
6974.53 1210
6975.32 1300
6976.11 1302
6976.90 1257
6977.69 1231
6978.47 1213
6979.26 1235
6980.05 1239
6980.84 1237
6981.63 1356
6982.42 1491
6983.20 1753
6983.99 1993
6984.78 2567
6985.57 3098
6986.36 3889
6987.15 4600
6987.94 5147
6988.73 5547
6989.52 6051
6990.30 5997
6991.09 5656
6991.88 4851
6992.67 4201
6993.46 3468
6994.25 2998
6995.04 2289
6995.83 1827
6996.62 1632
6997.41 1380
6998.20 1230
6998.99 1042
6999.78 957
7000.57 963
7001.36 989
7002.15 911
7002.94 911
7003.72 791
7004.51 762
7005.30 832
7006.09 825
7006.88 825
7007.67 699
7008.46 722
7009.25 783
7010.04 699
7010.83 611
7011.63 651
7012.42 696
7013.21 690
7014.00 727
7014.79 750
7015.58 758
7016.37 799
7017.16 831
7017.95 814
7018.74 824
7019.53 763
7020.32 717
7021.11 768
7021.90 739
7022.69 788
7023.48 797
7024.27 819
7025.07 851
7025.86 824
7026.65 902
7027.44 941
7028.23 903
7029.02 890
7029.81 866
7030.60 890
7031.40 871
7032.19 827
7032.98 848
7033.77 784
7034.56 831
7035.35 799
7036.14 682
7036.94 752
7037.73 739
7038.52 770
7039.31 768
7040.10 788
7040.89 821
7041.69 790
7042.48 838
7043.27 893
7044.06 917
7044.86 909
7045.65 924
7046.44 985
7047.23 1009
7048.02 1094
7048.82 1132
7049.61 1261
7050.40 1376
7051.19 1587
7051.99 1715
7052.78 1682
7053.57 1750
7054.36 1759
7055.16 1699
7055.95 1453
7056.74 1223
7057.53 1100
7058.33 1031
7059.12 985
7059.91 832
7060.71 897
7061.50 863
7062.29 862
7063.09 737
7063.88 768
7064.67 883
7065.47 959
7066.26 988
7067.05 937
7067.85 902
7068.64 816
7069.43 791
7070.23 869
7071.02 852
7071.81 747
7072.61 744
7073.40 820
7074.19 793
7074.99 696
7075.78 805
7076.58 766
7077.37 721
7078.16 684
7078.96 641
7079.75 617
7080.55 597
7081.34 654
7082.13 632
7082.93 635
7083.72 655
7084.52 670
7085.31 615
7086.11 575
7086.90 539
7087.70 596
7088.49 639
7089.28 659
7090.08 569
7090.87 604
7091.67 661
7092.46 634
7093.26 568
7094.05 587
7094.85 593
7095.64 616
7096.44 626
7097.23 571
7098.03 573
7098.82 585
7099.62 516
7100.41 515
7101.21 480
7102.00 466
7102.80 506
7103.59 521
7104.39 491
7105.19 523
7105.98 463
7106.78 476
7107.57 425
7108.37 490
7109.16 500
7109.96 550
7110.76 475
7111.55 440
7112.35 471
7113.14 446
7113.94 444
7114.74 441
7115.53 479
7116.33 455
7117.12 475
7117.92 475
7118.72 518
7119.51 549
7120.31 564
7121.11 509
7121.90 483
7122.70 465
7123.49 458
7124.29 477
7125.09 551
7125.88 529
7126.68 550
7127.48 533
7128.27 444
7129.07 432
7129.87 475
7130.67 445
7131.46 475
7132.26 519
7133.06 535
7133.85 572
7134.65 560
7135.45 497
7136.24 436
7137.04 494
7137.84 526
7138.64 474
7139.43 413
7140.23 410
7141.03 428
7141.83 401
7142.62 435
7143.42 358
7144.22 418
7145.02 438
7145.82 386
7146.61 357
7147.41 464
7148.21 444
7149.01 456
7149.80 406
7150.60 496
7151.40 408
7152.20 443
7153.00 437
7153.80 360
7154.59 381
7155.39 389
7156.19 418
7156.99 439
7157.79 445
7158.59 430
7159.38 431
7160.18 476
7160.98 485
7161.78 437
7162.58 426
7163.38 395
7164.18 448
7164.98 420
7165.77 381
7166.57 371
7167.37 390
7168.17 326
7168.97 390
7169.77 407
7170.57 383
7171.37 375
7172.17 395
7172.97 427
7173.77 396
7174.56 397
7175.36 400
7176.16 396
7176.96 397
7177.76 406
7178.56 378
7179.36 360
7180.16 382
7180.96 349
7181.76 347
7182.56 344
7183.36 374
7184.16 370
7184.96 422
7185.76 406
7186.56 415
7187.36 388
7188.16 347
7188.96 399
7189.76 404
7190.56 425
7191.36 372
7192.16 394
7192.96 387
7193.76 333
7194.56 399
7195.36 364
7196.17 346
7196.97 381
7197.77 377
7198.57 377
7199.37 365
7200.17 387
7200.97 354
7201.77 368
7202.57 361
7203.37 348
7204.17 368
7204.97 319
7205.78 356
7206.58 313
7207.38 351
7208.18 302
7208.98 371
7209.78 321
7210.58 350
7211.38 361
7212.19 375
7212.99 358
7213.79 319
7214.59 371
7215.39 366
7216.19 337
7217.00 329
7217.80 341
7218.60 340
7219.40 346
7220.20 340
7221.01 367
7221.81 383
7222.61 401
7223.41 364
7224.21 360
7225.02 335
7225.82 315
7226.62 367
7227.42 327
7228.23 363
7229.03 348
7229.83 345
7230.63 358
7231.44 316
7232.24 320
7233.04 384
7233.84 337
7234.65 312
7235.45 304
7236.25 337
7237.05 344
7237.86 308
7238.66 310
7239.46 346
7240.27 368
7241.07 310
7241.87 353
7242.68 343
7243.48 367
7244.28 384
7245.09 396
7245.89 382
7246.69 381
7247.50 415
7248.30 375
7249.10 415
7249.91 359
7250.71 370
7251.51 371
7252.32 408
7253.12 429
7253.92 364
7254.73 359
7255.53 392
7256.34 376
7257.14 349
7257.94 381
7258.75 357
7259.55 390
7260.36 434
7261.16 378
7261.97 415
7262.77 512
7263.57 472
7264.38 508
7265.18 566
7265.99 542
7266.79 456
7267.60 470
7268.40 470
7269.21 494
7270.01 407
7270.82 429
7271.62 418
7272.42 421
7273.23 381
7274.03 436
7274.84 419
7275.64 357
7276.45 306
7277.25 408
7278.06 451
7278.86 451
7279.67 461
7280.48 489
7281.28 438
7282.09 444
7282.89 466
7283.70 508
7284.50 631
7285.31 703
7286.11 661
7286.92 803
7287.72 826
7288.53 864
7289.34 811
7290.14 744
7290.95 655
7291.75 659
7292.56 559
7293.37 553
7294.17 500
7294.98 443
7295.78 491
7296.59 450
7297.40 441
7298.20 459
7299.01 471
7299.82 488
7300.62 442
7301.43 512
7302.23 440
7303.04 444
7303.85 485
7304.65 452
7305.46 442
7306.27 439
7307.07 455
7307.88 477
7308.69 472
7309.50 471
7310.30 504
7311.11 509
7311.92 608
7312.72 605
7313.53 607
7314.34 566
7315.14 554
7315.95 634
7316.76 602
7317.57 726
7318.37 754
7319.18 876
7319.99 1063
7320.80 1107
7321.60 1305
7322.41 1334
7323.22 1226
7324.03 1209
7324.83 1152
7325.64 995
7326.45 844
7327.26 754
7328.07 730
7328.87 670
7329.68 662
7330.49 671
7331.30 547
7332.11 515
7332.91 572
7333.72 565
7334.53 617
7335.34 560
7336.15 551
7336.96 470
7337.76 518
7338.57 553
7339.38 541
7340.19 476
7341.00 508
7341.81 570
7342.62 469
7343.42 478
7344.23 484
7345.04 443
7345.85 432
7346.66 427
7347.47 424
7348.28 438
7349.09 408
7349.90 454
7350.71 395
7351.51 417
7352.32 431
7353.13 413
7353.94 489
7354.75 383
7355.56 368
7356.37 388
7357.18 423
7357.99 432
7358.80 395
7359.61 399
7360.42 415
7361.23 442
7362.04 386
7362.85 365
7363.66 389
7364.47 369
7365.28 392
7366.09 385
7366.90 340
7367.71 347
7368.52 411
7369.33 387
7370.14 382
7370.95 344
7371.76 322
7372.57 421
7373.38 417
7374.19 386
7375.00 371
7375.81 368
7376.62 407
7377.43 416
7378.24 402
7379.05 338
7379.87 388
7380.68 365
7381.49 370
7382.30 404
7383.11 417
7383.92 438
7384.73 404
7385.54 391
7386.35 436
7387.16 364
7387.98 389
7388.79 415
7389.60 396
7390.41 397
7391.22 348
7392.03 401
7392.84 397
7393.66 401
7394.47 399
7395.28 412
7396.09 351
7396.90 339
7397.71 346
7398.53 354
7399.34 366
7400.15 385
7400.96 346
7401.77 383
7402.58 358
7403.40 343
7404.21 333
7405.02 297
7405.83 353
7406.65 343
7407.46 357
7408.27 352
7409.08 372
7409.89 326
7410.71 365
7411.52 369
7412.33 307
7413.15 283
7413.96 328
7414.77 286
7415.58 339
7416.40 335
7417.21 322
7418.02 355
7418.83 322
7419.65 354
7420.46 293
7421.27 355
7422.09 333
7422.90 359
7423.71 341
7424.53 346
7425.34 335
7426.15 313
7426.97 335
7427.78 312
7428.59 317
7429.41 356
7430.22 289
7431.03 337
7431.85 379
7432.66 393
7433.47 419
7434.29 384
7435.10 444
7435.92 397
7436.73 380
7437.54 384
7438.36 391
7439.17 371
7439.99 358
7440.80 363
7441.61 336
7442.43 355
7443.24 320
7444.06 348
7444.87 312
7445.69 302
7446.50 323
7447.31 389
7448.13 332
7448.94 335
7449.76 309
7450.57 332
7451.39 316
7452.20 307
7453.02 298
7453.83 328
7454.65 336
7455.46 353
7456.28 302
7457.09 335
7457.91 362
7458.72 340
7459.54 362
7460.35 351
7461.17 342
7461.98 341
7462.80 344
7463.61 341
7464.43 365
7465.24 393
7466.06 370
7466.88 389
7467.69 366
7468.51 318
7469.32 326
7470.14 374
7470.95 357
7471.77 376
7472.59 348
7473.40 368
7474.22 410
7475.03 347
7475.85 314
7476.67 328
7477.48 342
7478.30 399
7479.11 347
7479.93 342
7480.75 342
7481.56 373
7482.38 405
7483.20 313
7484.01 356
7484.83 374
7485.65 344
7486.46 358
7487.28 355
7488.10 309
7488.91 332
7489.73 333
7490.55 359
7491.36 366
7492.18 327
7493.00 387
7493.81 334
7494.63 305
7495.45 257
7496.26 267
7497.08 322
7497.90 308
7498.72 305
7499.53 288
7500.35 263
7501.17 289
7501.99 289
7502.80 327
7503.62 312
7504.44 284
7505.26 273
7506.07 270
7506.89 281
7507.71 284
7508.53 321
7509.35 318
7510.16 338
7510.98 306
7511.80 353
7512.62 306
7513.44 294
7514.25 270
7515.07 317
7515.89 315
7516.71 316
7517.53 296
7518.35 297
7519.16 281
7519.98 304
7520.80 289
7521.62 308
7522.44 274
7523.26 291
7524.07 271
7524.89 299
7525.71 275
7526.53 257
7527.35 280
7528.17 307
7528.99 288
7529.81 309
7530.63 331
7531.44 300
7532.26 270
7533.08 271
7533.90 264
7534.72 304
7535.54 305
7536.36 275
7537.18 254
7538.00 263
7538.82 289
7539.64 280
7540.46 268
7541.28 328
7542.10 253
7542.92 311
7543.74 287
7544.56 289
7545.38 259
7546.20 321
7547.02 303
7547.84 308
7548.66 349
7549.48 298
7550.30 303
7551.12 285
7551.94 308
7552.76 323
7553.58 361
7554.40 325
7555.22 282
7556.04 291
7556.86 311
7557.68 350
7558.50 322
7559.32 293
7560.14 337
7560.96 313
7561.78 273
7562.60 338
7563.42 367
7564.24 341
7565.07 347
7565.89 359
7566.71 363
7567.53 311
7568.35 280
7569.17 310
7569.99 355
7570.81 292
7571.63 319
7572.46 285
7573.28 287
7574.10 281
7574.92 332
7575.74 333
7576.56 326
7577.38 285
7578.21 290
7579.03 307
7579.85 281
7580.67 281
7581.49 306
7582.31 290
7583.14 325
7583.96 344
7584.78 314
7585.60 327
7586.42 317
7587.25 347
7588.07 303
7588.89 338
7589.71 353
7590.54 360
7591.36 383
7592.18 418
7593.00 361
7593.83 405
7594.65 367
7595.47 359
7596.29 362
7597.12 329
7597.94 315
7598.76 310
7599.58 363
7600.41 374
7601.23 387
7602.05 426
7602.88 432
7603.70 380
7604.52 500
7605.34 455
7606.17 499
7606.99 518
7607.81 562
7608.64 491
7609.46 535
7610.28 472
7611.11 458
7611.93 451
7612.75 480
7613.58 503
7614.40 441
7615.23 454
7616.05 447
7616.87 469
7617.70 490
7618.52 493
7619.34 576
7620.17 677
7620.99 631
7621.82 630
7622.64 655
7623.46 560
7624.29 498
7625.11 549
7625.94 544
7626.76 491
7627.59 514
7628.41 465
7629.23 513
7630.06 525
7630.88 603
7631.71 568
7632.53 620
7633.36 664
7634.18 720
7635.01 717
7635.83 739
7636.66 694
7637.48 610
7638.31 538
7639.13 495
7639.95 529
7640.78 496
7641.61 474
7642.43 416
7643.26 392
7644.08 377
7644.91 390
7645.73 363
7646.56 389
7647.38 362
7648.21 361
7649.03 382
7649.86 355
7650.68 338
7651.51 327
7652.33 296
7653.16 313
7653.99 336
7654.81 384
7655.64 331
7656.46 355
7657.29 346
7658.12 291
7658.94 314
7659.77 378
7660.59 356
7661.42 345
7662.25 302
7663.07 296
7663.90 305
7664.72 330
7665.55 293
7666.38 283
7667.20 329
7668.03 299
7668.86 292
7669.68 340
7670.51 342
7671.34 339
7672.16 350
7672.99 326
7673.82 327
7674.64 340
7675.47 309
7676.30 342
7677.12 380
7677.95 308
7678.78 368
7679.61 353
7680.43 347
7681.26 324
7682.09 312
7682.92 303
7683.74 331
7684.57 354
7685.40 351
7686.22 407
7687.05 378
7687.88 360
7688.71 366
7689.54 376
7690.36 373
7691.19 360
7692.02 367
7692.85 325
7693.67 334
7694.50 377
7695.33 362
7696.16 341
7696.99 335
7697.81 353
7698.64 395
7699.47 416
7700.30 421
7701.13 452
7701.96 539
7702.78 493
7703.61 470
7704.44 457
7705.27 440
7706.10 364
7706.93 340
7707.75 313
7708.58 314
7709.41 286
7710.24 271
7711.07 332
7711.90 319
7712.73 333
7713.56 339
7714.39 353
7715.21 308
7716.04 303
7716.87 316
7717.70 320
7718.53 317
7719.36 303
7720.19 248
7721.02 292
7721.85 312
7722.68 265
7723.51 268
7724.34 279
7725.17 293
7726.00 259
7726.83 308
7727.66 271
7728.49 277
7729.31 305
7730.14 284
7730.97 285
7731.80 237
7732.63 260
7733.46 292
7734.29 298
7735.12 289
7735.95 262
7736.78 272
7737.62 278
7738.45 277
7739.28 263
7740.11 239
7740.94 222
7741.77 250
7742.60 259
7743.43 207
7744.26 203
7745.09 226
7745.92 258
7746.75 262
7747.58 296
7748.41 297
7749.24 308
7750.07 300
7750.91 293
7751.74 313
7752.57 310
7753.40 335
7754.23 336
7755.06 299
7755.89 293
7756.72 286
7757.55 261
7758.39 276
7759.22 245
7760.05 256
7760.88 255
7761.71 241
7762.54 245
7763.37 299
7764.21 306
7765.04 282
7765.87 253
7766.70 258
7767.53 293
7768.37 276
7769.20 289
7770.03 309
7770.86 280
7771.69 292
7772.53 262
7773.36 281
7774.19 260
7775.02 250
7775.85 264
7776.69 315
7777.52 337
7778.35 321
7779.18 289
7780.02 285
7780.85 297
7781.68 271
7782.51 290
7783.35 293
7784.18 345
7785.01 297
7785.85 298
7786.68 320
7787.51 298
7788.34 240
7789.18 255
7790.01 265
7790.84 240
7791.68 261
7792.51 317
7793.34 276
7794.18 249
7795.01 225
7795.84 264
7796.68 259
7797.51 276
7798.34 287
7799.18 303
7800.01 270
7800.84 236
7801.68 289
7802.51 299
7803.35 325
7804.18 360
7805.01 364
7805.85 325
7806.68 269
7807.51 285
7808.35 330
7809.18 339
7810.02 334
7810.85 371
7811.69 377
7812.52 374
7813.35 327
7814.19 358
7815.02 369
7815.86 367
7816.69 424
7817.53 447
7818.36 468
7819.20 461
7820.03 389
7820.86 443
7821.70 501
7822.53 472
7823.37 428
7824.20 446
7825.04 389
7825.87 420
7826.71 437
7827.54 405
7828.38 445
7829.21 448
7830.05 483
7830.88 480
7831.72 403
7832.56 414
7833.39 472
7834.23 420
7835.06 453
7835.90 387
7836.73 403
7837.57 426
7838.40 496
7839.24 473
7840.08 412
7840.91 436
7841.75 412
7842.58 357
7843.42 341
7844.25 351
7845.09 398
7845.93 434
7846.76 392
7847.60 341
7848.44 400
7849.27 394
7850.11 383
7850.94 347
7851.78 322
7852.62 383
7853.45 366
7854.29 396
7855.13 402
7855.96 419
7856.80 448
7857.64 405
7858.47 433
7859.31 523
7860.15 509
7860.98 568
7861.82 599
7862.66 615
7863.49 641
7864.33 599
7865.17 555
7866.01 519
7866.84 423
7867.68 443
7868.52 403
7869.35 407
7870.19 438
7871.03 411
7871.87 433
7872.70 446
7873.54 450
7874.38 411
7875.22 466
7876.05 477
7876.89 461
7877.73 495
7878.57 558
7879.41 509
7880.24 510
7881.08 516
7881.92 526
7882.76 514
7883.60 447
7884.43 468
7885.27 498
7886.11 446
7886.95 442
7887.79 459
7888.62 492
7889.46 428
7890.30 390
7891.14 452
7891.98 378
7892.82 391
7893.66 429
7894.49 448
7895.33 430
7896.17 443
7897.01 421
7897.85 396
7898.69 369
7899.53 413
7900.37 417
7901.20 408
7902.04 409
7902.88 420
7903.72 387
7904.56 381
7905.40 368
7906.24 392
7907.08 344
7907.92 357
7908.76 375
7909.60 375
7910.44 356
7911.28 322
7912.12 335
7912.96 354
7913.80 368
7914.63 314
7915.47 364
7916.31 349
7917.15 398
7917.99 373
7918.83 397
7919.67 459
7920.51 477
7921.35 444
7922.19 505
7923.03 483
7923.87 485
7924.71 454
7925.56 430
7926.40 356
7927.24 328
7928.08 316
7928.92 328
7929.76 334
7930.60 397
7931.44 357
7932.28 337
7933.12 351
7933.96 379
7934.80 331
7935.64 376
7936.48 346
7937.32 348
7938.16 330
7939.01 298
7939.85 320
7940.69 310
7941.53 324
7942.37 337
7943.21 336
7944.05 324
7944.89 331
7945.74 354
7946.58 351
7947.42 332
7948.26 326
7949.10 360
7949.94 364
7950.78 328
7951.63 359
7952.47 363
7953.31 340
7954.15 358
7954.99 368
7955.84 433
7956.68 391
7957.52 398
7958.36 477
7959.20 441
7960.05 409
7960.89 399
7961.73 393
7962.57 414
7963.41 447
7964.26 472
7965.10 474
7965.94 475
7966.78 427
7967.63 480
7968.47 522
7969.31 610
7970.15 671
7971.00 720
7971.84 664
7972.68 590
7973.53 543
7974.37 515
7975.21 465
7976.05 436
7976.90 433
7977.74 402
7978.58 359
7979.43 356
7980.27 335
7981.11 299
7981.96 360
7982.80 339
7983.64 348
7984.49 393
7985.33 354
7986.17 342
7987.02 335
7987.86 336
7988.70 361
7989.55 337
7990.39 332
7991.24 284
7992.08 317
7992.92 304
7993.77 337
7994.61 307
7995.46 333
7996.30 294
7997.14 299
7997.99 262
7998.83 276
7999.68 251
8000.52 305
8001.36 304
8002.21 280
8003.05 307
8003.90 296
8004.74 276
8005.59 288
8006.43 309
8007.28 323
8008.12 303
8008.97 249
8009.81 278
8010.65 247
8011.50 235
8012.34 250
8013.19 288
8014.03 243
8014.88 266
8015.72 251
8016.57 261
8017.41 273
8018.26 257
8019.11 232
8019.95 239
8020.80 224
8021.64 227
8022.49 248
8023.33 213
8024.18 213
8025.02 227
8025.87 273
8026.71 259
8027.56 245
8028.41 274
8029.25 288
8030.10 287
8030.94 271
8031.79 265
8032.64 247
8033.48 271
8034.33 283
8035.17 288
8036.02 243
8036.87 274
8037.71 262
8038.56 268
8039.40 279
8040.25 337
8041.10 277
8041.94 269
8042.79 295
8043.64 288
8044.48 262
8045.33 272
8046.18 294
8047.02 286
8047.87 227
8048.72 243
8049.56 281
8050.41 233
8051.26 287
8052.10 247
8052.95 273
8053.80 270
8054.65 279
8055.49 252
8056.34 243
8057.19 283
8058.04 241
8058.88 247
8059.73 231
8060.58 224
8061.42 243
8062.27 277
8063.12 264
8063.97 280
8064.82 256
8065.66 258
8066.51 239
8067.36 260
8068.21 290
8069.05 247
8069.90 228
8070.75 262
8071.60 239
8072.45 242
8073.29 216
8074.14 218
8074.99 243
8075.84 245
8076.69 261
8077.54 226
8078.38 203
8079.23 230
8080.08 234
8080.93 241
8081.78 244
8082.63 252
8083.48 226
8084.32 234
8085.17 184
8086.02 215
8086.87 247
8087.72 211
8088.57 198
8089.42 205
8090.27 233
8091.11 257
8091.96 251
8092.81 269
8093.66 255
8094.51 238
8095.36 251
8096.21 268
8097.06 279
8097.91 283
8098.76 255
8099.61 241
8100.46 239
8101.31 251
8102.16 238
8103.01 247
8103.86 232
8104.71 273
8105.56 263
8106.41 253
8107.26 283
8108.11 282
8108.96 227
8109.81 197
8110.66 247
8111.51 253
8112.36 237
8113.21 227
8114.06 264
8114.91 312
8115.76 275
8116.61 252
8117.46 206
8118.31 256
8119.16 267
8120.01 244
8120.86 262
8121.71 182
8122.56 202
8123.41 255
8124.26 264
8125.11 281
8125.96 269
8126.82 271
8127.67 279
8128.52 254
8129.37 235
8130.22 244
8131.07 260
8131.92 285
8132.77 268
8133.62 232
8134.48 236
8135.33 270
8136.18 277
8137.03 236
8137.88 237
8138.73 257
8139.58 293
8140.44 245
8141.29 290
8142.14 261
8142.99 284
8143.84 270
8144.69 280
8145.55 277
8146.40 288
8147.25 315
8148.10 360
8148.95 336
8149.81 346
8150.66 308
8151.51 357
8152.36 375
8153.22 334
8154.07 308
8154.92 319
8155.77 413
8156.63 456
8157.48 493
8158.33 469
8159.18 514
8160.04 558
8160.89 437
8161.74 393
8162.59 348
8163.45 356
8164.30 364
8165.15 357
8166.01 342
8166.86 286
8167.71 317
8168.57 294
8169.42 301
8170.27 295
8171.12 276
8171.98 262
8172.83 222
8173.68 240
8174.54 300
8175.39 325
8176.25 263
8177.10 270
8177.95 264
8178.81 296
8179.66 305
8180.51 239
8181.37 268
8182.22 220
8183.07 252
8183.93 251
8184.78 266
8185.64 223
8186.49 241
8187.34 265
8188.20 292
8189.05 213
8189.91 234
8190.76 215
8191.62 239
8192.47 252
8193.32 249
8194.18 210
8195.03 237
8195.89 243
8196.74 271
8197.60 276
8198.45 212
8199.31 245
8200.16 221
8201.02 227
8201.87 249
8202.73 226
8203.58 214
8204.44 264
8205.29 250
8206.15 265
8207.00 231
8207.86 242
8208.71 237
8209.57 226
8210.42 252
8211.28 226
8212.13 236
8212.99 260
8213.84 240
8214.70 231
8215.56 265
8216.41 229
8217.27 256
8218.12 284
8218.98 295
8219.83 246
8220.69 271
8221.55 253
8222.40 271
8223.26 224
8224.11 233
8224.97 246
8225.83 245
8226.68 253
8227.54 215
8228.39 262
8229.25 265
8230.11 211
8230.96 235
8231.82 249
8232.68 221
8233.53 233
8234.39 221
8235.25 231
8236.10 250
8236.96 222
8237.82 222
8238.67 210
8239.53 213
8240.39 187
8241.24 258
8242.10 214
8242.96 213
8243.81 209
8244.67 248
8245.53 234
8246.39 205
8247.24 214
8248.10 208
8248.96 185
8249.81 223
8250.67 265
8251.53 233
8252.39 216
8253.24 213
8254.10 218
8254.96 205
8255.82 212
8256.68 216
8257.53 224
8258.39 229
8259.25 219
8260.11 206
8260.96 165
8261.82 201
8262.68 239
8263.54 193
8264.40 178
8265.25 202
8266.11 198
8266.97 223
8267.83 174
8268.69 211
8269.55 267
8270.40 271
8271.26 279
8272.12 210
8272.98 226
8273.84 231
8274.70 206
8275.56 248
8276.41 228
8277.27 254
8278.13 275
8278.99 209
8279.85 250
8280.71 225
8281.57 260
8282.43 255
8283.29 231
8284.15 225
8285.00 222
8285.86 289
8286.72 246
8287.58 247
8288.44 303
8289.30 269
8290.16 246
8291.02 285
8291.88 270
8292.74 312
8293.60 288
8294.46 328
8295.32 351
8296.18 312
8297.04 410
8297.90 410
8298.76 344
8299.62 334
8300.48 324
8301.34 328
8302.20 277
8303.06 308
8303.92 294
8304.78 289
8305.64 270
8306.50 247
8307.36 309
8308.22 256
8309.08 260
8309.94 260
8310.80 263
8311.66 233
8312.52 259
8313.38 276
8314.24 238
8315.10 258
8315.97 264
8316.83 284
8317.69 257
8318.55 275
8319.41 265
8320.27 256
8321.13 236
8321.99 248
8322.85 226
8323.71 224
8324.58 226
8325.44 247
8326.30 217
8327.16 239
8328.02 203
8328.88 214
8329.74 241
8330.61 245
8331.47 222
8332.33 215
8333.19 200
8334.05 239
8334.91 265
8335.78 221
8336.64 193
8337.50 247
8338.36 259
8339.22 220
8340.09 222
8340.95 212
8341.81 212
8342.67 256
8343.53 234
8344.40 218
8345.26 222
8346.12 253
8346.98 257
8347.85 250
8348.71 202
8349.57 253
8350.43 221
8351.30 217
8352.16 265
8353.02 240
8353.88 216
8354.75 208
8355.61 241
8356.47 234
8357.34 227
8358.20 266
8359.06 247
8359.93 232
8360.79 218
8361.65 224
8362.51 241
8363.38 250
8364.24 266
8365.10 226
8365.97 210
8366.83 259
8367.69 255
8368.56 248
8369.42 223
8370.29 231
8371.15 219
8372.01 219
8372.88 210
8373.74 219
8374.60 197
8375.47 220
8376.33 245
8377.20 235
8378.06 269
8378.92 253
8379.79 257
8380.65 202
8381.52 247
8382.38 263
8383.25 242
8384.11 214
8384.97 278
8385.84 252
8386.70 247
8387.57 222
8388.43 232
8389.30 241
8390.16 258
8391.03 248
8391.89 234
8392.76 258
8393.62 229
8394.48 240
8395.35 248
8396.21 265
8397.08 222
8397.94 269
8398.81 244
8399.67 209
8400.54 214
8401.41 250
8402.27 227
8403.14 251
8404.00 222
8404.87 246
8405.73 200
8406.60 190
8407.46 246
8408.33 260
8409.19 264
8410.06 213
8410.93 252
8411.79 225
8412.66 235
8413.52 260
8414.39 253
8415.25 266
8416.12 295
8416.99 282
8417.85 301
8418.72 278
8419.59 241
8420.45 283
8421.32 234
8422.18 287
8423.05 262
8423.92 297
8424.78 317
8425.65 284
8426.52 301
8427.38 305
8428.25 295
8429.12 323
8429.98 348
8430.85 317
8431.72 303
8432.58 293
8433.45 345
8434.32 336
8435.18 327
8436.05 304
8436.92 387
8437.78 329
8438.65 345
8439.52 346
8440.39 345
8441.25 358
8442.12 412
8442.99 381
8443.86 441
8444.72 458
8445.59 490
8446.46 469
8447.33 466
8448.19 456
8449.06 499
8449.93 448
8450.80 435
8451.66 454
8452.53 470
8453.40 444
8454.27 439
8455.14 445
8456.00 449
8456.87 415
8457.74 390
8458.61 439
8459.48 492
8460.35 488
8461.21 477
8462.08 520
8462.95 540
8463.82 495
8464.69 495
8465.56 491
8466.42 484
8467.29 554
8468.16 609
8469.03 707
8469.90 811
8470.77 939
8471.64 1182
8472.51 1332
8473.37 1548
8474.24 1689
8475.11 1748
8475.98 1604
8476.85 1261
8477.72 1152
8478.59 941
8479.46 820
8480.33 695
8481.20 580
8482.07 522
8482.94 495
8483.81 461
8484.67 393
8485.54 426
8486.41 394
8487.28 379
8488.15 362
8489.02 399
8489.89 359
8490.76 325
8491.63 302
8492.50 322
8493.37 340
8494.24 349
8495.11 290
8495.98 306
8496.85 313
8497.72 319
8498.59 316
8499.46 319
8500.33 351
8501.20 330
8502.07 377
8502.94 318
8503.82 341
8504.69 281
8505.56 325
8506.43 316
8507.30 337
8508.17 347
8509.04 368
8509.91 381
8510.78 420
8511.65 427
8512.52 339
8513.39 375
8514.26 360
8515.14 392
8516.01 363
8516.88 348
8517.75 355
8518.62 385
8519.49 341
8520.36 362
8521.23 316
8522.11 311
8522.98 297
8523.85 324
8524.72 334
8525.59 330
8526.46 338
8527.34 349
8528.21 371
8529.08 344
8529.95 350
8530.82 338
8531.69 344
8532.57 352
8533.44 403
8534.31 361
8535.18 357
8536.05 367
8536.93 410
8537.80 351
8538.67 356
8539.54 341
8540.42 384
8541.29 386
8542.16 368
8543.03 353
8543.91 386
8544.78 406
8545.65 331
8546.52 360
8547.40 369
8548.27 391
8549.14 345
8550.02 345
8550.89 353
8551.76 339
8552.63 392
8553.51 350
8554.38 413
8555.25 461
8556.13 534
8557.00 554
8557.87 513
8558.75 518
8559.62 557
8560.49 509
8561.37 465
8562.24 375
8563.11 413
8563.99 384
8564.86 359
8565.73 295
8566.61 319
8567.48 332
8568.36 292
8569.23 292
8570.10 305
8570.98 314
8571.85 322
8572.73 290
8573.60 294
8574.47 297
8575.35 283
8576.22 307
8577.10 307
8577.97 291
8578.84 265
8579.72 273
8580.59 290
8581.47 270
8582.34 291
8583.22 250
8584.09 280
8584.97 296
8585.84 284
8586.72 281
8587.59 266
8588.47 281
8589.34 291
8590.22 274
8591.09 315
8591.96 292
8592.84 303
8593.72 248
8594.59 293
8595.47 286
8596.34 327
8597.22 300
8598.09 300
8598.97 335
8599.84 348
8600.72 368
8601.59 344
8602.47 304
8603.34 319
8604.22 290
8605.10 299
8605.97 304
8606.85 347
8607.72 331
8608.60 290
8609.47 301
8610.35 304
8611.23 252
8612.10 282
8612.98 299
8613.85 288
8614.73 350
8615.61 344
8616.48 299
8617.36 326
8618.24 332
8619.11 334
8619.99 340
8620.87 341
8621.74 372
8622.62 342
8623.49 368
8624.37 362
8625.25 354
8626.13 339
8627.00 320
8627.88 323
8628.76 342
8629.63 361
8630.51 346
8631.39 390
8632.26 392
8633.14 376
8634.02 399
8634.89 396
8635.77 424
8636.65 422
8637.53 388
8638.40 443
8639.28 421
8640.16 394
8641.04 355
8641.91 408
8642.79 451
8643.67 455
8644.55 476
8645.42 504
8646.30 492
8647.18 452
8648.06 441
8648.94 457
8649.81 504
8650.69 506
8651.57 512
8652.45 533
8653.33 520
8654.20 427
8655.08 514
8655.96 475
8656.84 469
8657.72 509
8658.60 504
8659.47 514
8660.35 576
8661.23 560
8662.11 556
8662.99 583
8663.87 521
8664.75 606
8665.62 629
8666.50 582
8667.38 538
8668.26 606
8669.14 562
8670.02 596
8670.90 715
8671.78 738
8672.66 744
8673.54 858
8674.42 958
8675.29 1083
8676.17 1261
8677.05 1487
8677.93 1553
8678.81 1657
8679.69 1561
8680.57 1494
8681.45 1386
8682.33 1188
8683.21 1059
8684.09 950
8684.97 820
8685.85 764
8686.73 732
8687.61 640
8688.49 641
8689.37 654
8690.25 707
8691.13 848
8692.01 984
8692.89 1082
8693.77 1384
8694.65 1649
8695.53 1782
8696.41 1852
8697.29 1871
8698.17 1810
8699.05 1617
8699.93 1380
8700.81 1179
8701.69 1025
8702.57 816
8703.45 708
8704.33 645
8705.22 618
8706.10 545
8706.98 514
8707.86 531
8708.74 489
8709.62 471
8710.50 436
8711.38 490
8712.26 410
8713.14 430
8714.03 421
8714.91 422
8715.79 456
8716.67 410
8717.55 459
8718.43 423
8719.31 400
8720.20 416
8721.08 380
8721.96 385
8722.84 396
8723.72 350
8724.60 399
8725.49 418
8726.37 441
8727.25 399
8728.13 345
8729.01 367
8729.90 355
8730.78 369
8731.66 351
8732.54 382
8733.42 441
8734.31 407
8735.19 463
8736.07 421
8736.95 410
8737.84 390
8738.72 370
8739.60 365
8740.48 359
8741.37 366
8742.25 370
8743.13 390
8744.01 371
8744.90 331
8745.78 338
8746.66 340
8747.54 337
8748.43 362
8749.31 382
8750.19 359
8751.08 377
8751.96 391
8752.84 383
8753.73 389
8754.61 438
8755.49 419
8756.38 449
8757.26 436
8758.14 401
8759.03 445
8759.91 516
8760.79 475
8761.68 471
8762.56 503
8763.45 481
8764.33 475
8765.21 425
8766.10 429
8766.98 460
8767.86 442
8768.75 428
8769.63 406
8770.52 464
8771.40 475
8772.28 476
8773.17 420
8774.05 490
8774.94 531
8775.82 495
8776.71 530
8777.59 465
8778.48 414
8779.36 446
8780.24 427
8781.13 434
8782.01 418
8782.90 372
8783.78 374
8784.67 384
8785.55 345
8786.44 319
8787.32 339
8788.21 371
8789.09 351
8789.98 355
8790.86 339
8791.75 322
8792.63 346
8793.52 360
8794.40 382
8795.29 348
8796.17 366
8797.06 377
8797.94 340
8798.83 320
8799.72 316
8800.60 312
8801.49 345
8802.37 367
8803.26 357
8804.14 328
8805.03 370
8805.92 406
8806.80 423
8807.69 386
8808.57 390
8809.46 370
8810.35 345
8811.23 322
8812.12 355
8813.00 340
8813.89 265
8814.78 328
8815.66 307
8816.55 347
8817.44 309
8818.32 292
8819.21 281
8820.10 287
8820.98 309
8821.87 312
8822.76 334
8823.64 327
8824.53 323
8825.42 340
8826.30 316
8827.19 315
8828.08 358
8828.96 320
8829.85 332
8830.74 347
8831.63 356
8832.51 320
8833.40 312
8834.29 322
8835.17 318
8836.06 301
8836.95 283
8837.84 275
8838.72 303
8839.61 248
8840.50 279
8841.39 284
8842.28 294
8843.16 252
8844.05 280
8844.94 236
8845.83 270
8846.71 278
8847.60 280
8848.49 310
8849.38 294
8850.27 288
8851.15 280
8852.04 280
8852.93 278
8853.82 260
8854.71 274
8855.60 234
8856.48 247
8857.37 251
8858.26 273
8859.15 241
8860.04 236
8860.93 258
8861.82 253
8862.70 266
8863.59 257
8864.48 251
8865.37 277
8866.26 233
8867.15 264
8868.04 250
8868.93 239
8869.82 242
8870.70 290
8871.59 256
8872.48 242
8873.37 232
8874.26 207
8875.15 232
8876.04 215
8876.93 237
8877.82 214
8878.71 206
8879.60 225
8880.49 225
8881.38 264
8882.27 244
8883.16 222
8884.05 240
8884.94 197
8885.83 231
8886.72 215
8887.61 248
8888.50 207
8889.39 233
8890.28 213
8891.17 238
8892.06 211
8892.95 205
8893.84 226
8894.73 251
8895.62 238
8896.51 247
8897.40 228
8898.29 241
8899.18 200
8900.07 199
8900.96 181
8901.85 251
8902.74 227
8903.63 219
8904.52 225
8905.42 220
8906.31 226
8907.20 188
8908.09 208
8908.98 193
8909.87 203
8910.76 236
8911.65 229
8912.54 212
8913.44 204
8914.33 181
8915.22 237
8916.11 219
8917.00 208
8917.89 188
8918.78 197
8919.68 193
8920.57 215
8921.46 212
8922.35 224
8923.24 238
8924.13 236
8925.03 183
8925.92 195
8926.81 231
8927.70 224
8928.59 217
8929.49 203
8930.38 198
8931.27 210
8932.16 230
8933.05 208
8933.95 170
8934.84 175
8935.73 192
8936.62 197
8937.52 217
8938.41 179
8939.30 165
8940.19 224
8941.09 220
8941.98 210
8942.87 222
8943.77 198
8944.66 199
8945.55 185
8946.44 188
8947.34 182
8948.23 166
8949.12 227
8950.02 226
8950.91 188
8951.80 195
8952.70 192
8953.59 182
8954.48 202
8955.38 197
8956.27 216
8957.16 200
8958.06 193
8958.95 186
8959.84 192
8960.74 186
8961.63 203
8962.52 178
8963.42 199
8964.31 190
8965.21 172
8966.10 153
8966.99 192
8967.89 225
8968.78 216
8969.68 231
8970.57 217
8971.46 209
8972.36 189
8973.25 171
8974.15 171
8975.04 186
8975.94 214
8976.83 227
8977.72 198
8978.62 166
8979.51 193
8980.41 192
8981.30 182
8982.20 220
8983.09 217
8983.99 198
8984.88 221
8985.78 163
8986.67 169
8987.57 188
8988.46 187
8989.36 216
8990.25 168
8991.15 189
8992.04 186
8992.94 202
8993.83 205
8994.73 170
8995.62 180
8996.52 235
8997.41 215
8998.31 180
8999.21 193
9000.10 209
9001.00 194
9001.89 182
9002.79 183
9003.68 191
9004.58 191
9005.48 186
9006.37 148
9007.27 183
9008.16 166
9009.06 178
9009.96 187
9010.85 142
9011.75 155
9012.64 147
9013.54 191
9014.44 183
9015.33 149
9016.23 182
9017.13 154
9018.02 188
9018.92 160
9019.82 167
9020.71 181
9021.61 199
9022.51 227
9023.40 177
9024.30 178
9025.20 183
9026.09 153
9026.99 153
9027.89 164
9028.78 188
9029.68 188
9030.58 171
9031.48 168
9032.37 187
9033.27 158
9034.17 179
9035.06 188
9035.96 187
9036.86 203
9037.76 187
9038.65 170
9039.55 165
9040.45 185
9041.35 154
9042.25 175
9043.14 209
9044.04 231
9044.94 173
9045.84 177
9046.73 173
9047.63 159
9048.53 188
9049.43 193
9050.33 210
9051.22 212
9052.12 196
9053.02 188
9053.92 208
9054.82 182
9055.72 212
9056.61 192
9057.51 174
9058.41 199
9059.31 194
9060.21 159
9061.11 176
9062.01 169
9062.91 193
9063.80 183
9064.70 174
9065.60 181
9066.50 185
9067.40 198
9068.30 209
9069.20 209
9070.10 189
9071.00 184
9071.89 197
9072.79 212
9073.69 211
9074.59 183
9075.49 206
9076.39 167
9077.29 176
9078.19 177
9079.09 194
9079.99 192
9080.89 205
9081.79 229
9082.69 199
9083.59 170
9084.49 209
9085.39 172
9086.29 186
9087.19 189
9088.09 211
9088.99 229
9089.89 225
9090.79 213
9091.69 226
9092.59 249
9093.49 217
9094.39 222
9095.29 198
9096.19 213
9097.09 183
9097.99 191
9098.89 191
9099.79 198
9100.69 218
9101.59 232
9102.49 204
9103.39 158
9104.30 202
9105.20 182
9106.10 181
9107.00 171
9107.90 204
9108.80 156
9109.70 183
9110.60 212
9111.50 198
9112.40 184
9113.31 191
9114.21 198
9115.11 187
9116.01 166
9116.91 161
9117.81 174
9118.71 191
9119.62 170
9120.52 143
9121.42 166
9122.32 155
9123.22 159
9124.12 173
9125.03 189
9125.93 167
9126.83 174
9127.73 196
9128.63 183
9129.54 168
9130.44 205
9131.34 203
9132.24 170
9133.14 174
9134.05 199
9134.95 181
9135.85 171
9136.75 186
9137.66 198
9138.56 161
9139.46 161
9140.36 167
9141.27 206
9142.17 231
9143.07 180
9143.97 156
9144.88 158
9145.78 197
9146.68 191
9147.59 173
9148.49 176
9149.39 190
9150.29 193
9151.20 168
9152.10 183
9153.00 158
9153.91 166
9154.81 192
9155.71 186
9156.62 179
9157.52 192
9158.42 188
9159.33 176
9160.23 198
9161.14 169
9162.04 174
9162.94 193
9163.85 147
9164.75 203
9165.65 156
9166.56 181
9167.46 196
9168.37 189
9169.27 183
9170.17 151
9171.08 136
9171.98 165
9172.89 162
9173.79 149
9174.69 172
9175.60 142
9176.50 143
9177.41 183
9178.31 146
9179.22 186
9180.12 188
9181.03 165
9181.93 164
9182.84 163
9183.74 181
9184.64 205
9185.55 159
9186.45 181
9187.36 211
9188.26 175
9189.17 179
9190.07 181
9190.98 146
9191.88 172
9192.79 187
9193.69 159
9194.60 152
9195.51 166
9196.41 169
9197.32 184
9198.22 189
9199.13 194
9200.03 213
9200.94 211
9201.84 211
9202.75 194
9203.66 188
9204.56 186
9205.47 156
9206.37 183
9207.28 190
9208.18 208
9209.09 184
9210.00 179
9210.90 172
9211.81 148
9212.71 148
9213.62 189
9214.53 174
9215.43 155
9216.34 172
9217.25 203
9218.15 179
9219.06 170
9219.97 194
9220.87 175
9221.78 214
9222.69 216
9223.59 218
9224.50 164
9225.41 166
9226.31 157
9227.22 170
9228.13 144
9229.03 166
9229.94 168
9230.85 147
9231.75 174
9232.66 164
9233.57 181
9234.48 171
9235.38 156
9236.29 158
9237.20 162
9238.11 176
9239.01 162
9239.92 179
9240.83 174
9241.74 164
9242.64 204
9243.55 161
9244.46 149
9245.37 173
9246.27 176
9247.18 202
9248.09 155
9249.00 157
9249.91 151
9250.81 167
9251.72 165
9252.63 154
9253.54 161
9254.45 168
9255.35 163
9256.26 198
9257.17 182
9258.08 153
9258.99 159
9259.90 161
9260.80 156
9261.71 185
9262.62 169
9263.53 181
9264.44 180
9265.35 161
9266.26 171
9267.17 159
9268.07 193
9268.98 147
9269.89 172
9270.80 173
9271.71 149
9272.62 145
9273.53 149
9274.44 172
9275.35 184
9276.26 188
9277.17 153
9278.08 157
9278.98 149
9279.89 160
9280.80 163
9281.71 169
9282.62 159
9283.53 141
9284.44 167
9285.35 140
9286.26 163
9287.17 173
9288.08 150
9288.99 188
9289.90 149
9290.81 122
9291.72 184
9292.63 195
9293.54 191
9294.45 210
9295.36 177
9296.27 143
9297.18 151
9298.09 207
9299.00 184
9299.91 191
9300.82 171
9301.73 170
9302.65 174
9303.56 178
9304.47 154
9305.38 172
9306.29 194
9307.20 211
9308.11 199
9309.02 185
9309.93 247
9310.84 239
9311.75 224
9312.66 246
9313.58 210
9314.49 211
9315.40 210
9316.31 183
9317.22 187
9318.13 199
9319.04 195
9319.95 176
9320.87 196
9321.78 184
9322.69 186
9323.60 186
9324.51 168
9325.42 175
9326.34 166
9327.25 190
9328.16 167
9329.07 161
9329.98 170
9330.90 194
9331.81 176
9332.72 220
9333.63 196
9334.54 194
9335.46 185
9336.37 171
9337.28 177
9338.19 169
9339.11 170
9340.02 173
9340.93 216
9341.84 214
9342.76 170
9343.67 186
9344.58 194
9345.49 162
9346.41 170
9347.32 175
9348.23 176
9349.14 180
9350.06 190
9350.97 144
9351.88 155
9352.80 158
9353.71 188
9354.62 164
9355.54 148
9356.45 168
9357.36 134
9358.28 151
9359.19 179
9360.10 172
9361.02 158
9361.93 179
9362.84 176
9363.76 191
9364.67 153
9365.58 166
9366.50 175
9367.41 158
9368.32 137
9369.24 153
9370.15 166
9371.07 185
9371.98 167
9372.89 145
9373.81 184
9374.72 180
9375.64 171
9376.55 172
9377.47 181
9378.38 136
9379.29 159
9380.21 219
9381.12 195
9382.04 158
9382.95 167
9383.87 198
9384.78 164
9385.70 158
9386.61 164
9387.52 186
9388.44 188
9389.35 174
9390.27 186
9391.18 191
9392.10 169
9393.01 214
9393.93 177
9394.84 210
9395.76 243
9396.67 223
9397.59 199
9398.51 218
9399.42 196
9400.34 172
9401.25 200
9402.17 194
9403.08 219
9404.00 180
9404.91 161
9405.83 163
9406.74 177
9407.66 174
9408.58 213
9409.49 211
9410.41 199
9411.32 165
9412.24 190
9413.16 164
9414.07 201
9414.99 199
9415.90 192
9416.82 165
9417.74 152
9418.65 172
9419.57 156
9420.49 154
9421.40 158
9422.32 198
9423.23 182
9424.15 177
9425.07 220
9425.98 194
9426.90 184
9427.82 161
9428.73 208
9429.65 170
9430.57 196
9431.48 214
9432.40 193
9433.32 159
9434.24 188
9435.15 221
9436.07 210
9436.99 188
9437.90 199
9438.82 180
9439.74 215
9440.66 211
9441.57 227
9442.49 249
9443.41 217
9444.33 246
9445.24 196
9446.16 202
9447.08 175
9448.00 228
9448.91 184
9449.83 221
9450.75 201
9451.67 216
9452.59 230
9453.50 242
9454.42 260
9455.34 355
9456.26 420
9457.18 381
9458.09 346
9459.01 350
9459.93 341
9460.85 308
9461.77 271
9462.69 231
9463.60 230
9464.52 232
9465.44 172
9466.36 191
9467.28 196
9468.20 206
9469.12 182
9470.03 170
9470.95 169
9471.87 205
9472.79 196
9473.71 211
9474.63 183
9475.55 238
9476.47 200
9477.39 212
9478.31 168
9479.22 222
9480.14 202
9481.06 212
9481.98 232
9482.90 223
9483.82 239
9484.74 230
9485.66 259
9486.58 241
9487.50 211
9488.42 218
9489.34 207
9490.26 173
9491.18 212
9492.10 253
9493.02 223
9493.94 193
9494.86 197
9495.78 171
9496.70 208
9497.62 207
9498.54 187
9499.46 180
9500.38 201
9501.30 174
9502.22 178
9503.14 177
9504.06 175
9504.98 195
9505.90 204
9506.82 203
9507.74 219
9508.66 221
9509.58 178
9510.50 143
9511.42 186
9512.35 201
9513.27 213
9514.19 213
9515.11 218
9516.03 195
9516.95 198
9517.87 218
9518.79 226
9519.71 194
9520.63 226
9521.56 160
9522.48 221
9523.40 240
9524.32 217
9525.24 184
9526.16 185
9527.08 218
9528.01 233
9528.93 244
9529.85 238
9530.77 222
9531.69 193
9532.61 218
9533.54 220
9534.46 248
9535.38 283
9536.30 300
9537.22 261
9538.15 261
9539.07 251
9539.99 287
9540.91 252
9541.84 219
9542.76 214
9543.68 217
9544.60 257
9545.52 216
9546.45 231
9547.37 210
9548.29 234
9549.21 209
9550.14 219
9551.06 212
9551.98 198
9552.91 239
9553.83 210
9554.75 199
9555.67 218
9556.60 227
9557.52 229
9558.44 223
9559.37 208
9560.29 200
9561.21 214
9562.14 214
9563.06 221
9563.98 212
9564.91 241
9565.83 202
9566.75 173
9567.68 204
9568.60 236
9569.52 221
9570.45 231
9571.37 223
9572.29 227
9573.22 197
9574.14 226
9575.07 212
9575.99 206
9576.91 217
9577.84 211
9578.76 223
9579.69 211
9580.61 200
9581.53 204
9582.46 206
9583.38 240
9584.31 228
9585.23 253
9586.16 261
9587.08 211
9588.00 231
9588.93 223
9589.85 260
9590.78 236
9591.70 228
9592.63 230
9593.55 255
9594.48 237
9595.40 216
9596.33 201
9597.25 188
9598.18 260
9599.10 217
9600.03 265
9600.95 271
9601.88 237
9602.80 250
9603.73 254
9604.65 250
9605.58 252
9606.50 258
9607.43 283
9608.35 231
9609.28 224
9610.21 241
9611.13 236
9612.06 228
9612.98 260
9613.91 216
9614.83 254
9615.76 256
9616.69 283
9617.61 291
9618.54 266
9619.46 252
9620.39 252
9621.32 257
9622.24 246
9623.17 318
9624.09 278
9625.02 284
9625.95 301
9626.87 256
9627.80 308
9628.73 277
9629.65 284
9630.58 283
9631.51 307
9632.43 267
9633.36 300
9634.29 310
9635.21 288
9636.14 281
9637.07 302
9637.99 280
9638.92 326
9639.85 347
9640.77 358
9641.70 326
9642.63 337
9643.56 363
9644.48 335
9645.41 332
9646.34 333
9647.26 384
9648.19 372
9649.12 362
9650.05 337
9650.97 441
9651.90 468
9652.83 462
9653.76 406
9654.68 448
9655.61 508
9656.54 499
9657.47 498
9658.40 432
9659.32 441
9660.25 471
9661.18 486
9662.11 436
9663.04 427
9663.96 443
9664.89 423
9665.82 472
9666.75 447
9667.68 412
9668.61 485
9669.53 445
9670.46 497
9671.39 442
9672.32 476
9673.25 553
9674.18 528
9675.11 514
9676.03 500
9676.96 506
9677.89 511
9678.82 533
9679.75 491
9680.68 459
9681.61 460
9682.54 561
9683.47 560
9684.40 553
9685.32 580
9686.25 583
9687.18 595
9688.11 564
9689.04 564
9689.97 571
9690.90 603
9691.83 599
9692.76 586
9693.69 558
9694.62 656
9695.55 658
9696.48 683
9697.41 728
9698.34 698
9699.27 753
9700.20 936
9701.13 1048
9702.06 1164
9702.99 1291
9703.92 1260
9704.85 1207
9705.78 1104
9706.71 1075
9707.64 882
9708.57 801
9709.50 747
9710.43 735
9711.36 724
9712.29 640
9713.22 684
9714.15 747
9715.08 711
9716.01 729
9716.94 823
9717.87 853
9718.80 877
9719.74 804
9720.67 875
9721.60 812
9722.53 728
9723.46 718
9724.39 653
9725.32 603
9726.25 528
9727.18 557
9728.11 568
9729.05 580
9729.98 536
9730.91 493
9731.84 535
9732.77 548
9733.70 527
9734.63 530
9735.57 582
9736.50 583
9737.43 541
9738.36 534
9739.29 590
9740.22 601
9741.16 525
9742.09 490
9743.02 478
9743.95 449
9744.88 446
9745.82 419
9746.75 447
9747.68 412
9748.61 436
9749.55 388
9750.48 420
9751.41 398
9752.34 327
9753.27 304
9754.21 330
9755.14 389
9756.07 371
9757.01 350
9757.94 385
9758.87 359
9759.80 389
9760.74 354
9761.67 341
9762.60 358
9763.53 358
9764.47 396
9765.40 353
9766.33 374
9767.27 401
9768.20 375
9769.13 382
9770.07 361
9771.00 356
9771.93 386
9772.87 420
9773.80 393
9774.73 401
9775.67 360
9776.60 384
9777.53 354
9778.47 386
9779.40 381
9780.34 393
9781.27 385
9782.20 408
9783.14 434
9784.07 419
9785.00 488
9785.94 472
9786.87 443
9787.81 429
9788.74 438
9789.68 429
9790.61 448
9791.54 413
9792.48 411
9793.41 389
9794.35 420
9795.28 407
9796.22 374
9797.15 382
9798.08 378
9799.02 360
9799.95 391
9800.89 381
9801.82 407
9802.76 362
9803.69 381
9804.63 385
9805.56 368
9806.50 341
9807.43 343
9808.37 335
9809.30 330
9810.24 265
9811.17 240
9812.11 288
9813.04 287
9813.98 298
9814.91 294
9815.85 312
9816.79 298
9817.72 301
9818.66 240
9819.59 251
9820.53 290
9821.46 267
9822.40 231
9823.34 281
9824.27 267
9825.21 298
9826.14 290
9827.08 261
9828.02 282
9828.95 268
9829.89 262
9830.82 282
9831.76 285
9832.70 270
9833.63 260
9834.57 273
9835.50 271
9836.44 255
9837.38 246
9838.31 262
9839.25 262
9840.19 286
9841.12 269
9842.06 249
9843.00 263
9843.93 246
9844.87 247
9845.81 240
9846.74 265
9847.68 259
9848.62 248
9849.56 282
9850.49 271
9851.43 259
9852.37 235
9853.30 286
9854.24 277
9855.18 280
9856.12 268
9857.05 281
9857.99 272
9858.93 253
9859.87 242
9860.80 265
9861.74 268
9862.68 264
9863.62 262
9864.55 274
9865.49 250
9866.43 285
9867.37 292
9868.31 274
9869.24 224
9870.18 215
9871.12 285
9872.06 301
9873.00 230
9873.93 241
9874.87 249
9875.81 261
9876.75 268
9877.69 230
9878.63 251
9879.56 278
9880.50 247
9881.44 228
9882.38 299
9883.32 284
9884.26 313
9885.20 270
9886.14 211
9887.07 225
9888.01 222
9888.95 261
9889.89 264
9890.83 255
9891.77 233
9892.71 227
9893.65 258
9894.59 243
9895.53 250
9896.47 244
9897.40 240
9898.34 232
9899.28 231
9900.22 280
9901.16 274
9902.10 274
9903.04 234
9903.98 252
9904.92 259
9905.86 243
9906.80 258
9907.74 271
9908.68 228
9909.62 223
9910.56 245
9911.50 270
9912.44 283
9913.38 270
9914.32 247
9915.26 278
9916.20 271
9917.14 287
9918.08 276
9919.02 238
9919.96 255
9920.90 305
9921.84 308
9922.78 262
9923.72 285
9924.66 302
9925.61 347
9926.55 376
9927.49 424
9928.43 524
9929.37 594
9930.31 642
9931.25 701
9932.19 712
9933.13 695
9934.07 612
9935.01 564
9935.96 474
9936.90 439
9937.84 375
9938.78 337
9939.72 346
9940.66 321
9941.60 257
9942.54 242
9943.49 239
9944.43 256
9945.37 244
9946.31 265
9947.25 274
9948.19 266
9949.14 236
9950.08 264
9951.02 257
9951.96 241
9952.90 274
9953.85 260
9954.79 234
9955.73 260
9956.67 262
9957.61 261
9958.56 290
9959.50 285
9960.44 303
9961.38 247
9962.33 270
9963.27 263
9964.21 266
9965.15 228
9966.10 247
9967.04 233
9967.98 277
9968.92 265
9969.87 225
9970.81 212
9971.75 238
9972.70 269
9973.64 261
9974.58 237
9975.52 223
9976.47 265
9977.41 282
9978.35 331
9979.30 282
9980.24 286
9981.18 289
9982.13 280
9983.07 258
9984.01 242
9984.96 277
9985.90 311
9986.84 256
9987.79 199
9988.73 250
9989.68 259
9990.62 248
9991.56 245
9992.51 265
9993.45 256
9994.39 228
9995.34 250
9996.28 274
9997.23 247
9998.17 253
9999.11 240
10000.06 255
10001.00 232
10001.95 209
10002.89 232
10003.84 237
10004.78 253
10005.73 223
10006.67 187
10007.61 207
10008.56 264
10009.50 211
10010.45 209
10011.39 191
10012.34 217
10013.28 217
10014.23 214
10015.17 196
10016.12 191
10017.06 197
10018.01 246
10018.95 249
10019.90 270
10020.84 213
10021.79 214
10022.73 214
10023.68 198
10024.62 212
10025.57 209
10026.51 239
10027.46 216
10028.41 225
10029.35 181
10030.30 174
10031.24 217
10032.19 247
10033.13 235
10034.08 196
10035.03 210
10035.97 214
10036.92 194
10037.86 223
10038.81 183
10039.76 187
10040.70 179
10041.65 201
10042.59 175
10043.54 141
10044.49 156
10045.43 219
10046.38 178
10047.33 195
10048.27 173
10049.22 169
10050.17 182
10051.11 197
10052.06 216
10053.01 188
10053.95 185
10054.90 199
10055.85 182
10056.79 158
10057.74 160
10058.69 221
10059.63 213
10060.58 167
10061.53 175
10062.48 205
10063.42 222
10064.37 196
10065.32 196
10066.26 189
10067.21 209
10068.16 186
10069.11 172
10070.05 160
10071.00 179
10071.95 166
10072.90 199
10073.84 197
10074.79 154
10075.74 163
10076.69 160
10077.64 204
10078.58 168
10079.53 171
10080.48 183
10081.43 179
10082.38 169
10083.32 182
10084.27 148
10085.22 174
10086.17 165
10087.12 161
10088.07 176
10089.01 165
10089.96 183
10090.91 177
10091.86 159
10092.81 176
10093.76 185
10094.71 169
10095.65 168
10096.60 161
10097.55 172
10098.50 161
10099.45 190
10100.40 181
10101.35 172
10102.30 190
10103.25 147
10104.19 170
10105.14 156
10106.09 189
10107.04 158
10107.99 173
10108.94 193
10109.89 156
10110.84 169
10111.79 154
10112.74 208
10113.69 160
10114.64 187
10115.59 161
10116.54 191
10117.49 159
10118.44 181
10119.39 190
10120.34 168
10121.29 167
10122.24 179
10123.19 197
10124.14 157
10125.09 154
10126.04 157
10126.99 188
10127.94 185
10128.89 178
10129.84 179
10130.79 177
10131.74 170
10132.69 185
10133.64 179
10134.59 173
10135.54 143
10136.49 188
10137.44 208
10138.39 175
10139.34 134
10140.29 170
10141.24 190
10142.20 194
10143.15 173
10144.10 158
10145.05 203
10146.00 182
10146.95 198
10147.90 146
10148.85 146
10149.80 143
10150.76 186
10151.71 200
10152.66 145
10153.61 153
10154.56 158
10155.51 187
10156.46 156
10157.42 168
10158.37 177
10159.32 166
10160.27 159
10161.22 191
10162.18 168
10163.13 181
10164.08 185
10165.03 173
10165.98 165
10166.93 172
10167.89 178
10168.84 148
10169.79 186
10170.74 183
10171.70 154
10172.65 152
10173.60 182
10174.55 156
10175.51 157
10176.46 178
10177.41 195
10178.36 188
10179.32 165
10180.27 195
10181.22 195
10182.17 182
10183.13 197
10184.08 223
10185.03 185
10185.99 199
10186.94 172
10187.89 193
10188.84 198
10189.80 212
10190.75 227
10191.70 230
10192.66 241
10193.61 225
10194.56 201
10195.52 231
10196.47 225
10197.42 224
10198.38 192
10199.33 192
10200.29 211
10201.24 203
10202.19 218
10203.15 179
10204.10 210
10205.05 240
10206.01 243
10206.96 262
10207.92 258
10208.87 257
10209.82 276
10210.78 292
10211.73 274
10212.69 320
10213.64 284
10214.60 250
10215.55 235
10216.50 230
10217.46 228
10218.41 236
10219.37 214
10220.32 182
10221.28 199
10222.23 251
10223.19 211
10224.14 186
10225.10 216
10226.05 220
10227.01 203
10227.96 191
10228.92 199
10229.87 192
10230.83 182
10231.78 194
10232.74 189
10233.69 188
10234.65 205
10235.60 217
10236.56 210
10237.51 242
10238.47 230
10239.42 239
10240.38 261
10241.33 247
10242.29 233
10243.25 238
10244.20 191
10245.16 186
10246.11 175
10247.07 183
10248.02 188
10248.98 169
10249.94 142
10250.89 171
10251.85 149
10252.80 181
10253.76 162
10254.72 170
10255.67 165
10256.63 158
10257.59 173
10258.54 172
10259.50 171
10260.45 164
10261.41 167
10262.37 177
10263.32 183
10264.28 158
10265.24 165
10266.19 168
10267.15 174
10268.11 159
10269.06 155
10270.02 167
10270.98 193
10271.94 169
10272.89 168
10273.85 182
10274.81 188
10275.76 142
10276.72 143
10277.68 140
10278.64 135
10279.59 182
10280.55 169
10281.51 194
10282.47 205
10283.42 166
10284.38 163
10285.34 157
10286.30 120
10287.25 155
10288.21 173
10289.17 136
10290.13 125
10291.08 157
10292.04 155
10293.00 158
10293.96 179
10294.92 176
10295.87 155
10296.83 160
10297.79 182
10298.75 166
10299.71 146
10300.67 162
10301.62 164
10302.58 129
10303.54 139
10304.50 145
10305.46 130
10306.42 146
10307.38 141
10308.33 161
10309.29 167
10310.25 140
10311.21 166
10312.17 171
10313.13 171
10314.09 168
10315.05 127
10316.01 156
10316.96 151
10317.92 165
10318.88 152
10319.84 165
10320.80 138
10321.76 180
10322.72 148
10323.68 165
10324.64 149
10325.60 143
10326.56 192
10327.52 161
10328.48 170
10329.44 172
10330.40 157
10331.36 171
10332.32 156
10333.28 185
10334.24 165
10335.20 176
10336.16 163
10337.12 183
10338.08 188
10339.04 165
10340.00 183
10340.96 188
10341.92 183
10342.88 175
10343.84 180
10344.80 174
10345.76 179
10346.72 144
10347.68 153
10348.64 165
10349.60 149
10350.56 144
10351.52 144
10352.48 139
10353.44 162
10354.40 169
10355.36 150
10356.33 169
10357.29 158
10358.25 168
10359.21 181
10360.17 166
10361.13 163
10362.09 146
10363.05 208
10364.01 179
10364.98 182
10365.94 156
10366.90 161
10367.86 159
10368.82 167
10369.78 155
10370.75 150
10371.71 159
10372.67 124
10373.63 146
10374.59 130
10375.55 144
10376.52 148
10377.48 116
10378.44 117
10379.40 155
10380.36 155
10381.33 154
10382.29 150
10383.25 122
10384.21 140
10385.17 138
10386.14 145
10387.10 159
10388.06 147
10389.02 145
10389.99 145
10390.95 147
10391.91 138
10392.87 116
10393.84 117
10394.80 144
10395.76 122
10396.73 111
10397.69 118
10398.65 118
10399.61 128
10400.58 143
10401.54 153
10402.50 138
10403.47 128
10404.43 128
10405.39 133
10406.36 130
10407.32 113
10408.28 113
10409.25 118
10410.21 146
10411.17 164
10412.14 157
10413.10 151
10414.06 142
10415.03 149
10415.99 143
10416.95 154
10417.92 145
10418.88 141
10419.85 166
10420.81 145
10421.77 141
10422.74 160
10423.70 140
10424.67 119
10425.63 142
10426.59 143
10427.56 124
10428.52 134
10429.49 144
10430.45 128
10431.42 136
10432.38 117
10433.34 117
10434.31 134
10435.27 114
10436.24 131
10437.20 120
10438.17 146
10439.13 133
10440.10 125
10441.06 119
10442.03 126
10442.99 140
10443.96 141
10444.92 124
10445.89 138
10446.85 129
10447.82 155
10448.78 138
10449.75 139
10450.71 140
10451.68 138
10452.64 137
10453.61 109
10454.58 116
10455.54 132
10456.51 120
10457.47 112
10458.44 106
10459.40 123
10460.37 146
10461.33 106
10462.30 107
10463.27 130
10464.23 144
10465.20 118
10466.16 132
10467.13 163
10468.10 125
10469.06 125
10470.03 134
10471.00 132
10471.96 116
10472.93 133
10473.89 106
10474.86 123
10475.83 119
10476.79 134
10477.76 114
10478.73 125
10479.69 149
10480.66 127
10481.63 163
10482.59 147
10483.56 129
10484.53 146
10485.49 97
10486.46 131
10487.43 121
10488.40 116
10489.36 145
10490.33 109
10491.30 130
10492.26 131
10493.23 128
10494.20 107
10495.17 131
10496.13 133
10497.10 129
10498.07 124
10499.04 150
10500.00 141
10500.97 131
10501.94 136
10502.91 137
10503.87 161
10504.84 134
10505.81 130
10506.78 127
10507.75 120
10508.71 127
10509.68 149
10510.65 117
10511.62 114
10512.59 102
10513.55 141
10514.52 125
10515.49 107
10516.46 122
10517.43 110
10518.40 111
10519.36 107
10520.33 117
10521.30 107
10522.27 122
10523.24 136
10524.21 147
10525.18 105
10526.15 123
10527.11 136
10528.08 135
10529.05 141
10530.02 128
10530.99 147
10531.96 124
10532.93 107
10533.90 138
10534.87 138
10535.84 115
10536.80 129
10537.77 109
10538.74 107
10539.71 108
10540.68 102
10541.65 139
10542.62 137
10543.59 126
10544.56 113
10545.53 149
10546.50 129
10547.47 114
10548.44 139
10549.41 126
10550.38 130
10551.35 113
10552.32 125
10553.29 114
10554.26 119
10555.23 124
10556.20 111
10557.17 110
10558.14 116
10559.11 103
10560.08 131
10561.05 136
10562.02 102
10562.99 109
10563.96 141
10564.93 144
10565.90 119
10566.88 118
10567.85 132
10568.82 127
10569.79 137
10570.76 146
10571.73 137
10572.70 115
10573.67 121
10574.64 131
10575.61 116
10576.58 126
10577.56 115
10578.53 127
10579.50 127
10580.47 141
10581.44 113
10582.41 131
10583.38 111
10584.35 135
10585.33 140
10586.30 111
10587.27 122
10588.24 152
10589.21 126
10590.18 132
10591.16 135
10592.13 132
10593.10 144
10594.07 113
10595.04 128
10596.02 154
10596.99 151
10597.96 141
10598.93 160
10599.90 136
10600.88 135
10601.85 174
10602.82 144
10603.79 123
10604.77 100
10605.74 139
10606.71 157
10607.68 161
10608.66 121
10609.63 141
10610.60 119
10611.57 138
10612.55 100
10613.52 138
10614.49 152
10615.47 126
10616.44 135
10617.41 122
10618.38 119
10619.36 149
10620.33 120
10621.30 122
10622.28 125
10623.25 125
10624.22 135
10625.20 144
10626.17 135
10627.14 142
10628.12 190
10629.09 162
10630.06 143
10631.04 131
10632.01 139
10632.99 133
10633.96 117
10634.93 133
10635.91 159
10636.88 169
10637.86 152
10638.83 154
10639.80 187
10640.78 191
10641.75 188
10642.73 184
10643.70 190
10644.67 174
10645.65 179
10646.62 165
10647.60 180
10648.57 183
10649.55 155
10650.52 172
10651.50 135
10652.47 148
10653.44 159
10654.42 152
10655.39 139
10656.37 137
10657.34 162
10658.32 142
10659.29 125
10660.27 128
10661.24 116
10662.22 138
10663.19 131
10664.17 125
10665.14 123
10666.12 146
10667.09 116
10668.07 114
10669.04 110
10670.02 132
10671.00 134
10671.97 138
10672.95 143
10673.92 111
10674.90 120
10675.87 137
10676.85 153
10677.83 166
10678.80 139
10679.78 130
10680.75 155
10681.73 171
10682.70 156
10683.68 117
10684.66 162
10685.63 139
10686.61 139
10687.59 124
10688.56 138
10689.54 150
10690.51 124
10691.49 160
10692.47 128
10693.44 147
10694.42 147
10695.40 128
10696.37 129
10697.35 125
10698.33 150
10699.30 131
10700.28 121
10701.26 116
10702.23 108
10703.21 110
10704.19 126
10705.17 113
10706.14 122
10707.12 108
10708.10 127
10709.07 141
10710.05 130
10711.03 116
10712.01 141
10712.98 115
10713.96 143
10714.94 153
10715.92 140
10716.89 163
10717.87 145
10718.85 168
10719.83 134
10720.80 151
10721.78 141
10722.76 144
10723.74 117
10724.71 124
10725.69 140
10726.67 170
10727.65 175
10728.63 131
10729.61 132
10730.58 146
10731.56 126
10732.54 139
10733.52 143
10734.50 129
10735.48 148
10736.45 143
10737.43 153
10738.41 133
10739.39 139
10740.37 139
10741.35 144
10742.33 138
10743.30 112
10744.28 146
10745.26 149
10746.24 144
10747.22 137
10748.20 119
10749.18 158
10750.16 140
10751.14 123
10752.11 113
10753.09 125
10754.07 117
10755.05 136
10756.03 151
10757.01 128
10757.99 122
10758.97 115
10759.95 167
10760.93 137
10761.91 126
10762.89 151
10763.87 145
10764.85 124
10765.83 101
10766.81 133
10767.79 136
10768.77 143
10769.75 140
10770.73 130
10771.71 146
10772.69 144
10773.67 143
10774.65 142
10775.63 131
10776.61 127
10777.59 165
10778.57 150
10779.55 132
10780.53 124
10781.51 117
10782.49 171
10783.47 164
10784.45 166
10785.43 138
10786.41 168
10787.39 164
10788.38 154
10789.36 173
10790.34 156
10791.32 163
10792.30 171
10793.28 135
10794.26 132
10795.24 140
10796.22 140
10797.21 161
10798.19 162
10799.17 149
10800.15 159
10801.13 153
10802.11 179
10803.09 150
10804.08 161
10805.06 127
10806.04 128
10807.02 156
10808.00 135
10808.98 128
10809.97 116
10810.95 157
10811.93 152
10812.91 150
10813.89 150
10814.88 131
10815.86 150
10816.84 123
10817.82 123
10818.80 135
10819.79 138
10820.77 109
10821.75 142
10822.73 156
10823.72 126
10824.70 154
10825.68 146
10826.66 139
10827.65 122
10828.63 121
10829.61 136
10830.59 125
10831.58 101
10832.56 139
10833.54 156
10834.53 155
10835.51 143
10836.49 167
10837.47 109
10838.46 129
10839.44 133
10840.42 142
10841.41 139
10842.39 117
10843.37 137
10844.36 142
10845.34 130
10846.32 151
10847.31 142
10848.29 145
10849.27 153
10850.26 138
10851.24 162
10852.23 154
10853.21 162
10854.19 173
10855.18 170
10856.16 137
10857.14 149
10858.13 148
10859.11 152
10860.10 118
10861.08 124
10862.07 141
10863.05 157
10864.03 165
10865.02 126
10866.00 145
10866.99 164
10867.97 153
10868.96 159
10869.94 172
10870.92 169
10871.91 154
10872.89 141
10873.88 133
10874.86 176
10875.85 138
10876.83 167
10877.82 137
10878.80 150
10879.79 194
10880.77 200
10881.76 156
10882.74 143
10883.73 166
10884.71 181
10885.70 189
10886.68 134
10887.67 171
10888.66 174
10889.64 150
10890.63 165
10891.61 179
10892.60 173
10893.58 158
10894.57 182
10895.55 200
10896.54 138
10897.53 165
10898.51 167
10899.50 171
10900.48 150
10901.47 161
10902.46 162
10903.44 167
10904.43 185
10905.41 181
10906.40 209
10907.39 155
10908.37 180
10909.36 207
10910.35 216
10911.33 167
10912.32 204
10913.30 189
10914.29 194
10915.28 205
10916.26 206
10917.25 202
10918.24 210
10919.22 206
10920.21 203
10921.20 189
10922.19 173
10923.17 207
10924.16 213
10925.15 222
10926.13 216
10927.12 226
10928.11 253
10929.09 228
10930.08 234
10931.07 201
10932.06 253
10933.04 263
10934.03 216
10935.02 193
10936.01 232
10936.99 237
10937.98 243
10938.97 215
10939.96 240
10940.94 220
10941.93 237
10942.92 263
10943.91 269
10944.90 242
10945.88 264
10946.87 281
10947.86 267
10948.85 269
10949.84 265
10950.82 307
10951.81 320
10952.80 277
10953.79 283
10954.78 331
10955.77 317
10956.76 357
10957.74 380
10958.73 403
10959.72 410
10960.71 444
10961.70 533
10962.69 529
10963.68 547
10964.66 494
10965.65 516
10966.64 448
10967.63 395
10968.62 384
10969.61 377
10970.60 363
10971.59 314
10972.58 287
10973.57 311
10974.56 309
10975.54 260
10976.53 275
10977.52 318
10978.51 282
10979.50 297
10980.49 296
10981.48 291
10982.47 296
10983.46 320
10984.45 311
10985.44 283
10986.43 274
10987.42 303
10988.41 334
10989.40 322
10990.39 311
10991.38 274
10992.37 341
10993.36 305
10994.35 308
10995.34 308
10996.33 327
10997.32 405
10998.31 437
10999.30 490
11000.29 501
11001.28 580
11002.27 662
11003.26 634
11004.25 694
11005.25 667
11006.24 660
11007.23 521
11008.22 487
11009.21 425
11010.20 427
11011.19 373
11012.18 315
11013.17 306
11014.16 305
11015.15 280
11016.15 235
11017.14 228
11018.13 268
11019.12 261
11020.11 238
11021.10 228
11022.09 260
11023.09 217
11024.08 222
11025.07 267
11026.06 198
11027.05 192
11028.04 217
11029.03 250
11030.03 224
11031.02 236
11032.01 212
11033.00 216
11033.99 224
11034.99 222
11035.98 241
11036.97 217
11037.96 229
11038.95 241
11039.95 214
11040.94 203
11041.93 238
11042.92 240
11043.92 252
11044.91 225
11045.90 204
11046.89 228
11047.89 231
11048.88 201
11049.87 178
11050.86 201
11051.86 194
11052.85 177
11053.84 158
11054.84 228
11055.83 202
11056.82 165
11057.81 178
11058.81 200
11059.80 178
11060.79 181
11061.79 194
11062.78 170
11063.77 202
11064.77 188
11065.76 198
11066.75 180
11067.75 165
11068.74 192
11069.73 199
11070.73 183
11071.72 182
11072.72 180
11073.71 163
11074.70 171
11075.70 161
11076.69 191
11077.69 182
11078.68 189
11079.67 213
11080.67 186
11081.66 170
11082.66 177
11083.65 187
11084.64 159
11085.64 195
11086.63 172
11087.63 173
11088.62 160
11089.62 187
11090.61 201
11091.60 172
11092.60 181
11093.59 168
11094.59 165
11095.58 186
11096.58 196
11097.57 184
11098.57 189
11099.56 193
11100.56 153
11101.55 157
11102.55 177
11103.54 171
11104.54 164
11105.53 173
11106.53 189
11107.52 159
11108.52 149
11109.51 162
11110.51 171
11111.51 177
11112.50 166
11113.50 158
11114.49 152
11115.49 158
11116.48 159
11117.48 144
11118.47 191
11119.47 193
11120.47 187
11121.46 194
11122.46 161
11123.45 159
11124.45 179
11125.45 190
11126.44 193
11127.44 156
11128.44 169
11129.43 202
11130.43 177
11131.42 167
11132.42 180
11133.42 189
11134.41 170
11135.41 186
11136.41 164
11137.40 155
11138.40 160
11139.40 179
11140.39 180
11141.39 167
11142.39 164
11143.38 149
11144.38 154
11145.38 163
11146.37 149
11147.37 157
11148.37 192
11149.37 143
11150.36 136
11151.36 165
11152.36 175
11153.35 149
11154.35 169
11155.35 151
11156.35 173
11157.34 117
11158.34 163
11159.34 185
11160.34 156
11161.34 117
11162.33 163
11163.33 158
11164.33 161
11165.33 168
11166.32 162
11167.32 163
11168.32 197
11169.32 142
11170.32 172
11171.31 178
11172.31 182
11173.31 156
11174.31 167
11175.31 142
11176.31 141
11177.30 166
11178.30 168
11179.30 158
11180.30 164
11181.30 171
11182.30 157
11183.30 149
11184.29 165
11185.29 165
11186.29 170
11187.29 171
11188.29 170
11189.29 180
11190.29 173
11191.29 152
11192.29 186
11193.29 187
11194.28 152
11195.28 193
11196.28 194
11197.28 174
11198.28 169
11199.28 190
11200.28 200
11201.28 179
11202.28 160
11203.28 196
11204.28 214
11205.28 190
11206.28 157
11207.28 185
11208.28 155
11209.28 156
11210.28 194
11211.28 165
11212.28 167
11213.28 136
11214.28 148
11215.28 150
11216.28 140
11217.28 138
11218.28 143
11219.28 149
11220.28 159
11221.28 139
11222.28 157
11223.28 129
11224.28 127
11225.28 117
11226.28 148
11227.28 182
11228.28 169
11229.28 133
11230.28 149
11231.28 173
11232.29 138
11233.29 162
11234.29 163
11235.29 136
11236.29 136
11237.29 184
11238.29 153
11239.29 149
11240.29 145
11241.30 167
11242.30 156
11243.30 140
11244.30 142
11245.30 158
11246.30 152
11247.30 126
11248.31 140
11249.31 131
11250.31 127
11251.31 144
11252.31 169
11253.31 158
11254.32 130
11255.32 172
11256.32 156
11257.32 155
11258.32 132
11259.33 160
11260.33 135
11261.33 172
11262.33 132
11263.33 130
11264.34 151
11265.34 158
11266.34 128
11267.34 165
11268.35 159
11269.35 131
11270.35 151
11271.35 175
11272.36 147
11273.36 133
11274.36 137
11275.37 146
11276.37 134
11277.37 144
11278.37 158
11279.38 164
11280.38 146
11281.38 145
11282.39 151
11283.39 153
11284.39 154
11285.40 157
11286.40 176
11287.40 176
11288.41 145
11289.41 152
11290.41 161
11291.42 186
11292.42 136
11293.42 175
11294.43 159
11295.43 161
11296.43 165
11297.44 173
11298.44 148
11299.45 145
11300.45 164
11301.45 149
11302.46 152
11303.46 143
11304.47 130
11305.47 151
11306.47 155
11307.48 163
11308.48 163
11309.49 196
11310.49 146
11311.50 172
11312.50 180
11313.50 214
11314.51 240
11315.51 217
11316.52 247
11317.52 252
11318.53 289
11319.53 230
11320.54 208
11321.54 206
11322.55 183
11323.55 181
11324.56 165
11325.56 173
11326.57 165
11327.57 175
11328.58 169
11329.58 126
11330.59 143
11331.59 131
11332.60 150
11333.60 150
11334.61 145
11335.61 134
11336.62 167
11337.63 131
11338.63 118
11339.64 128
11340.64 159
11341.65 156
11342.65 140
11343.66 149
11344.67 125
11345.67 130
11346.68 128
11347.68 131
11348.69 136
11349.70 126
11350.70 117
11351.71 145
11352.71 127
11353.72 142
11354.73 126
11355.73 122
11356.74 127
11357.75 121
11358.75 115
11359.76 111
11360.77 139
11361.77 142
11362.78 128
11363.79 131
11364.79 112
11365.80 124
11366.81 135
11367.81 136
11368.82 120
11369.83 122
11370.83 151
11371.84 151
11372.85 129
11373.86 116
11374.86 133
11375.87 122
11376.88 125
11377.89 130
11378.89 119
11379.90 146
11380.91 157
11381.92 136
11382.92 120
11383.93 137
11384.94 149
11385.95 145
11386.95 113
11387.96 141
11388.97 151
11389.98 131
11390.99 127
11391.99 139
11393.00 124
11394.01 125
11395.02 122
11396.03 142
11397.03 124
11398.04 122
11399.05 127
11400.06 120
11401.07 147
11402.08 123
11403.08 120
11404.09 135
11405.10 123
11406.11 131
11407.12 132
11408.13 105
11409.14 101
11410.14 129
11411.15 144
11412.16 144
11413.17 139
11414.18 151
11415.19 127
11416.20 119
11417.21 124
11418.22 139
11419.23 111
11420.23 130
11421.24 133
11422.25 138
11423.26 112
11424.27 119
11425.28 137
11426.29 135
11427.30 109
11428.31 105
11429.32 118
11430.33 135
11431.34 148
11432.35 120
11433.36 126
11434.37 128
11435.38 129
11436.39 140
11437.40 116
11438.41 100
11439.42 123
11440.43 142
11441.44 118
11442.45 126
11443.46 114
11444.47 133
11445.48 141
11446.49 121
11447.50 148
11448.51 117
11449.52 135
11450.53 137
11451.54 132
11452.55 124
11453.56 129
11454.58 140
11455.59 110
11456.60 119
11457.61 92
11458.62 114
11459.63 152
11460.64 154
11461.65 119
11462.66 107
11463.67 147
11464.69 132
11465.70 127
11466.71 103
11467.72 131
11468.73 149
11469.74 110
11470.75 115
11471.77 113
11472.78 124
11473.79 152
11474.80 114
11475.81 101
11476.82 119
11477.84 131
11478.85 114
11479.86 127
11480.87 120
11481.88 127
11482.89 131
11483.91 130
11484.92 142
11485.93 119
11486.94 126
11487.96 121
11488.97 121
11489.98 103
11490.99 110
11492.00 118
11493.02 124
11494.03 104
11495.04 94
11496.06 94
11497.07 119
11498.08 117
11499.09 121
11500.11 114
11501.12 129
11502.13 123
11503.14 127
11504.16 103
11505.17 120
11506.18 108
11507.20 130
11508.21 129
11509.22 125
11510.24 115
11511.25 109
11512.26 131
11513.28 133
11514.29 115
11515.30 136
11516.32 121
11517.33 123
11518.34 120
11519.36 108
11520.37 91
11521.38 115
11522.40 122
11523.41 109
11524.43 100
11525.44 130
11526.45 122
11527.47 121
11528.48 101
11529.50 128
11530.51 160
11531.52 147
11532.54 120
11533.55 133
11534.57 119
11535.58 114
11536.60 121
11537.61 117
11538.62 146
11539.64 152
11540.65 163
11541.67 143
11542.68 119
11543.70 120
11544.71 121
11545.73 120
11546.74 99
11547.76 104
11548.77 125
11549.79 139
11550.80 121
11551.82 110
11552.83 154
11553.85 176
11554.86 144
11555.88 108
11556.89 105
11557.91 114
11558.92 138
11559.94 151
11560.95 149
11561.97 125
11562.98 132
11564.00 154
11565.02 103
11566.03 143
11567.05 129
11568.06 130
11569.08 123
11570.10 129
11571.11 131
11572.13 138
11573.14 142
11574.16 130
11575.18 136
11576.19 147
11577.21 142
11578.22 133
11579.24 168
11580.26 178
11581.27 151
11582.29 181
11583.31 191
11584.32 152
11585.34 164
11586.35 167
11587.37 193
11588.39 183
11589.40 179
11590.42 188
11591.44 207
11592.46 217
11593.47 205
11594.49 199
11595.51 192
11596.52 186
11597.54 191
11598.56 232
11599.57 246
11600.59 261
11601.61 302
11602.63 368
11603.64 373
11604.66 408
11605.68 505
11606.70 487
11607.71 532
11608.73 476
11609.75 438
11610.77 421
11611.78 389
11612.80 348
11613.82 317
11614.84 247
11615.85 220
11616.87 209
11617.89 201
11618.91 159
11619.93 169
11620.95 187
11621.96 165
11622.98 157
11624.00 156
11625.02 168
11626.04 166
11627.05 171
11628.07 180
11629.09 167
11630.11 133
11631.13 169
11632.15 195
11633.17 183
11634.18 137
11635.20 172
11636.22 151
11637.24 152
11638.26 130
11639.28 136
11640.30 145
11641.32 142
11642.34 146
11643.35 149
11644.37 161
11645.39 178
11646.41 160
11647.43 168
11648.45 175
11649.47 147
11650.49 148
11651.51 131
11652.53 129
11653.55 143
11654.57 135
11655.59 146
11656.61 145
11657.63 107
11658.65 118
11659.67 166
11660.69 137
11661.71 128
11662.73 128
11663.75 126
11664.77 119
11665.79 133
11666.81 108
11667.83 137
11668.85 144
11669.87 154
11670.89 108
11671.91 141
11672.93 147
11673.95 153
11674.97 164
11675.99 143
11677.01 133
11678.03 138
11679.05 137
11680.07 129
11681.09 141
11682.11 134
11683.13 138
11684.15 149
11685.18 124
11686.20 121
11687.22 149
11688.24 152
11689.26 147
11690.28 159
11691.30 115
11692.32 131
11693.34 147
11694.37 147
11695.39 144
11696.41 136
11697.43 132
11698.45 139
11699.47 115
11700.49 128
11701.52 139
11702.54 124
11703.56 117
11704.58 139
11705.60 130
11706.62 134
11707.65 138
11708.67 134
11709.69 125
11710.71 131
11711.73 141
11712.76 132
11713.78 115
11714.80 111
11715.82 140
11716.85 143
11717.87 147
11718.89 148
11719.91 117
11720.94 138
11721.96 129
11722.98 139
11724.00 120
11725.03 121
11726.05 142
11727.07 123
11728.09 119
11729.12 130
11730.14 125
11731.16 111
11732.19 135
11733.21 115
11734.23 102
11735.25 162
11736.28 136
11737.30 117
11738.32 128
11739.35 125
11740.37 162
11741.39 123
11742.42 130
11743.44 129
11744.46 126
11745.49 136
11746.51 106
11747.54 133
11748.56 106
11749.58 141
11750.61 163
11751.63 127
11752.65 120
11753.68 125
11754.70 149
11755.73 130
11756.75 143
11757.77 121
11758.80 142
11759.82 157
11760.85 119
11761.87 111
11762.90 147
11763.92 133
11764.94 102
11765.97 100
11766.99 118
11768.02 111
11769.04 112
11770.07 124
11771.09 96
11772.12 138
11773.14 116
11774.17 125
11775.19 116
11776.22 129
11777.24 116
11778.27 95
11779.29 112
11780.32 121
11781.34 87
11782.37 111
11783.39 110
11784.42 99
11785.44 105
11786.47 124
11787.49 114
11788.52 147
11789.54 161
11790.57 151
11791.59 133
11792.62 122
11793.65 155
11794.67 129
11795.70 115
11796.72 119
11797.75 142
11798.77 140
11799.80 117
11800.83 119
11801.85 132
11802.88 123
11803.90 140
11804.93 111
11805.96 128
11806.98 156
11808.01 137
11809.04 122
11810.06 138
11811.09 122
11812.12 137
11813.14 149
11814.17 144
11815.20 124
11816.22 141
11817.25 132
11818.28 150
11819.30 144
11820.33 132
11821.36 134
11822.38 137
11823.41 132
11824.44 134
11825.46 124
11826.49 110
11827.52 136
11828.54 113
11829.57 112
11830.60 132
11831.63 134
11832.65 129
11833.68 127
11834.71 147
11835.74 143
11836.76 130
11837.79 114
11838.82 140
11839.85 137
11840.87 150
11841.90 130
11842.93 143
11843.96 142
11844.99 126
11846.01 148
11847.04 113
11848.07 138
11849.10 138
11850.13 131
11851.15 130
11852.18 126
11853.21 152
11854.24 156
11855.27 156
11856.30 143
11857.32 147
11858.35 162
11859.38 190
11860.41 133
11861.44 141
11862.47 170
11863.50 147
11864.52 134
11865.55 151
11866.58 150
11867.61 186
11868.64 152
11869.67 167
11870.70 128
11871.73 167
11872.76 198
11873.79 173
11874.81 172
11875.84 169
11876.87 167
11877.90 175
11878.93 174
11879.96 154
11880.99 176
11882.02 158
11883.05 193
11884.08 172
11885.11 146
11886.14 192
11887.17 215
11888.20 201
11889.23 203
11890.26 194
11891.29 161
11892.32 201
11893.35 212
11894.38 202
11895.41 192
11896.44 210
11897.47 218
11898.50 237
11899.53 225
11900.56 236
11901.59 246
11902.62 235
11903.65 270
11904.68 275
11905.71 265
11906.74 297
11907.77 297
11908.80 284
11909.83 235
11910.86 228
11911.90 267
11912.93 244
11913.96 241
11914.99 210
11916.02 215
11917.05 261
11918.08 240
11919.11 255
11920.14 228
11921.17 248
11922.21 219
11923.24 252
11924.27 223
11925.30 177
11926.33 212
11927.36 264
11928.39 262
11929.43 278
11930.46 292
11931.49 341
11932.52 366
11933.55 403
11934.58 450
11935.62 463
11936.65 467
11937.68 457
11938.71 376
11939.74 364
11940.78 345
11941.81 316
11942.84 276
11943.87 236
11944.90 244
11945.94 205
11946.97 220
11948.00 226
11949.03 221
11950.07 204
11951.10 219
11952.13 211
11953.16 163
11954.20 164
11955.23 186
11956.26 203
11957.29 199
11958.33 208
11959.36 197
11960.39 184
11961.43 193
11962.46 163
11963.49 211
11964.53 180
11965.56 207
11966.59 205
11967.62 231
11968.66 209
11969.69 184
11970.72 177
11971.76 180
11972.79 179
11973.83 222
11974.86 181
11975.89 195
11976.93 180
11977.96 211
11978.99 189
11980.03 154
11981.06 193
11982.09 178
11983.13 175
11984.16 175
11985.20 194
11986.23 178
11987.26 203
11988.30 169
11989.33 203
11990.37 173
11991.40 162
11992.44 207
11993.47 179
11994.50 189
11995.54 153
11996.57 170
11997.61 197
11998.64 202
11999.68 185
12000.71 171
12001.75 166
12002.78 181
12003.82 194
12004.85 181
12005.89 176
12006.92 217
12007.96 196
12008.99 176
12010.03 185
12011.06 174
12012.10 196
12013.13 232
12014.17 191
12015.20 198
12016.24 219
12017.27 214
12018.31 220
12019.34 233
12020.38 242
12021.41 259
12022.45 232
12023.49 244
12024.52 209
12025.56 226
12026.59 289
12027.63 229
12028.66 216
12029.70 192
12030.74 225
12031.77 182
12032.81 242
12033.84 205
12034.88 192
12035.92 197
12036.95 226
12037.99 209
12039.03 219
12040.06 188
12041.10 225
12042.13 235
12043.17 226
12044.21 199
12045.24 169
12046.28 203
12047.32 225
12048.35 226
12049.39 205
12050.43 232
12051.46 219
12052.50 236
12053.54 173
12054.58 194
12055.61 247
12056.65 236
12057.69 197
12058.72 205
12059.76 221
12060.80 230
12061.84 219
12062.87 224
12063.91 228
12064.95 228
12065.98 247
12067.02 253
12068.06 231
12069.10 255
12070.14 254
12071.17 253
12072.21 221
12073.25 245
12074.29 260
12075.32 279
12076.36 246
12077.40 230
12078.44 258
12079.48 248
12080.51 222
12081.55 252
12082.59 243
12083.63 216
12084.67 256
12085.71 264
12086.74 268
12087.78 280
12088.82 263
12089.86 267
12090.90 282
12091.94 300
12092.97 301
12094.01 337
12095.05 331
12096.09 279
12097.13 279
12098.17 319
12099.21 323
12100.25 323
12101.29 334
12102.32 364
12103.36 418
12104.40 444
12105.44 468
12106.48 518
12107.52 508
12108.56 544
12109.60 524
12110.64 453
12111.68 421
12112.72 390
12113.76 389
12114.80 350
12115.84 292
12116.88 294
12117.92 302
12118.96 257
12120.00 232
12121.04 211
12122.07 226
12123.11 216
12124.15 225
12125.19 218
12126.23 181
12127.28 168
12128.32 194
12129.36 216
12130.40 196
12131.44 182
12132.48 184
12133.52 192
12134.56 185
12135.60 172
12136.64 167
12137.68 194
12138.72 199
12139.76 210
12140.80 183
12141.84 154
12142.88 155
12143.92 187
12144.96 174
12146.00 136
12147.05 159
12148.09 187
12149.13 177
12150.17 175
12151.21 142
12152.25 155
12153.29 184
12154.33 169
12155.38 143
12156.42 122
12157.46 151
12158.50 163
12159.54 180
12160.58 147
12161.62 165
12162.67 172
12163.71 160
12164.75 146
12165.79 164
12166.83 169
12167.87 183
12168.92 157
12169.96 158
12171.00 143
12172.04 166
12173.08 165
12174.13 151
12175.17 153
12176.21 145
12177.25 163
12178.30 141
12179.34 156
12180.38 131
12181.42 135
12182.47 132
12183.51 144
12184.55 176
12185.59 135
12186.64 169
12187.68 142
12188.72 156
12189.76 145
12190.81 143
12191.85 140
12192.89 138
12193.94 161
12194.98 157
12196.02 167
12197.06 150
12198.11 133
12199.15 157
12200.19 148
12201.24 190
12202.28 151
12203.32 173
12204.37 173
12205.41 160
12206.45 153
12207.50 162
12208.54 202
12209.59 162
12210.63 159
12211.67 188
12212.72 149
12213.76 152
12214.80 129
12215.85 151
12216.89 146
12217.94 168
12218.98 133
12220.02 144
12221.07 114
12222.11 126
12223.16 168
12224.20 163
12225.25 170
12226.29 170
12227.33 138
12228.38 166
12229.42 138
12230.47 123
12231.51 152
12232.56 151
12233.60 158
12234.65 148
12235.69 159
12236.74 160
12237.78 172
12238.83 154
12239.87 152
12240.92 166
12241.96 151
12243.01 141
12244.05 159
12245.10 138
12246.14 147
12247.19 166
12248.23 175
12249.28 153
12250.32 135
12251.37 143
12252.41 144
12253.46 143
12254.50 148
12255.55 113
12256.60 147
12257.64 133
12258.69 149
12259.73 123
12260.78 178
12261.82 134
12262.87 135
12263.92 119
12264.96 117
12266.01 147
12267.05 152
12268.10 143
12269.15 126
12270.19 143
12271.24 152
12272.29 127
12273.33 129
12274.38 134
12275.43 113
12276.47 173
12277.52 144
12278.57 114
12279.61 119
12280.66 145
12281.71 137
12282.75 163
12283.80 127
12284.85 141
12285.89 135
12286.94 133
12287.99 135
12289.03 151
12290.08 151
12291.13 130
12292.18 130
12293.22 122
12294.27 138
12295.32 137
12296.36 143
12297.41 123
12298.46 111
12299.51 108
12300.55 131
12301.60 123
12302.65 109
12303.70 103
12304.74 150
12305.79 153
12306.84 129
12307.89 124
12308.94 125
12309.98 150
12311.03 137
12312.08 127
12313.13 109
12314.18 131
12315.22 119
12316.27 95
12317.32 121
12318.37 119
12319.42 115
12320.47 101
12321.51 125
12322.56 139
12323.61 108
12324.66 102
12325.71 122
12326.76 128
12327.81 117
12328.85 111
12329.90 110
12330.95 121
12332.00 107
12333.05 90
12334.10 124
12335.15 123
12336.20 109
12337.25 106
12338.30 128
12339.34 119
12340.39 124
12341.44 117
12342.49 135
12343.54 108
12344.59 119
12345.64 143
12346.69 118
12347.74 96
12348.79 99
12349.84 115
12350.89 102
12351.94 114
12352.99 110
12354.04 112
12355.09 117
12356.14 109
12357.19 128
12358.24 119
12359.29 117
12360.34 125
12361.39 152
12362.44 116
12363.49 118
12364.54 109
12365.59 119
12366.64 120
12367.69 115
12368.74 112
12369.79 105
12370.84 122
12371.89 107
12372.94 121
12373.99 127
12375.04 146
12376.09 130
12377.15 123
12378.20 129
12379.25 111
12380.30 112
12381.35 117
12382.40 138
12383.45 128
12384.50 139
12385.55 133
12386.60 127
12387.66 120
12388.71 136
12389.76 143
12390.81 118
12391.86 127
12392.91 110
12393.96 104
12395.02 138
12396.07 132
12397.12 129
12398.17 108
12399.22 132
12400.27 134
12401.33 123
12402.38 117
12403.43 109
12404.48 145
12405.53 147
12406.59 134
12407.64 126
12408.69 140
12409.74 136
12410.80 119
12411.85 123
12412.90 143
12413.95 148
12415.00 157
12416.06 139
12417.11 142
12418.16 134
12419.21 117
12420.27 136
12421.32 130
12422.37 114
12423.43 151
12424.48 141
12425.53 116
12426.58 142
12427.64 162
12428.69 140
12429.74 155
12430.80 162
12431.85 155
12432.90 140
12433.96 157
12435.01 167
12436.06 181
12437.12 140
12438.17 148
12439.22 193
12440.28 166
12441.33 156
12442.38 139
12443.44 147
12444.49 165
12445.54 153
12446.60 156
12447.65 116
12448.71 133
12449.76 140
12450.81 146
12451.87 184
12452.92 134
12453.98 150
12455.03 158
12456.08 163
12457.14 147
12458.19 137
12459.25 150
12460.30 175
12461.36 174
12462.41 177
12463.46 174
12464.52 200
12465.57 197
12466.63 199
12467.68 198
12468.74 189
12469.79 183
12470.85 198
12471.90 213
12472.96 246
12474.01 255
12475.07 327
12476.12 368
12477.18 414
12478.23 479
12479.29 510
12480.34 572
12481.40 560
12482.45 523
12483.51 462
12484.56 465
12485.62 430
12486.67 386
12487.73 307
12488.79 273
12489.84 263
12490.90 190
12491.95 179
12493.01 210
12494.06 198
12495.12 177
12496.18 155
12497.23 181
12498.29 184
12499.34 171
12500.40 161
12501.46 138
12502.51 170
12503.57 180
12504.62 153
12505.68 166
12506.74 164
12507.79 142
12508.85 177
12509.91 139
12510.96 142
12512.02 147
12513.08 161
12514.13 133
12515.19 159
12516.25 162
12517.30 161
12518.36 148
12519.42 127
12520.47 157
12521.53 153
12522.59 150
12523.64 133
12524.70 128
12525.76 141
12526.82 167
12527.87 143
12528.93 137
12529.99 150
12531.04 143
12532.10 150
12533.16 147
12534.22 135
12535.27 119
12536.33 106
12537.39 129
12538.45 148
12539.50 129
12540.56 138
12541.62 152
12542.68 140
12543.74 148
12544.79 169
12545.85 142
12546.91 150
12547.97 133
12549.03 146
12550.08 166
12551.14 174
12552.20 170
12553.26 168
12554.32 174
12555.38 159
12556.43 187
12557.49 191
12558.55 170
12559.61 191
12560.67 214
12561.73 208
12562.79 206
12563.84 197
12564.90 189
12565.96 179
12567.02 153
12568.08 172
12569.14 133
12570.20 172
12571.26 194
12572.32 144
12573.37 136
12574.43 161
12575.49 143
12576.55 141
12577.61 134
12578.67 139
12579.73 132
12580.79 160
12581.85 154
12582.91 137
12583.97 157
12585.03 148
12586.09 171
12587.15 133
12588.21 160
12589.27 145
12590.33 117
12591.39 136
12592.45 118
12593.51 143
12594.57 142
12595.63 145
12596.69 167
12597.75 144
12598.81 108
12599.87 142
12600.93 139
12601.99 121
12603.05 133
12604.11 124
12605.17 138
12606.23 160
12607.29 132
12608.35 142
12609.41 124
12610.47 123
12611.53 142
12612.59 139
12613.66 127
12614.72 139
12615.78 174
12616.84 182
12617.90 148
12618.96 132
12620.02 150
12621.08 146
12622.14 150
12623.20 152
12624.27 142
12625.33 143
12626.39 161
12627.45 154
12628.51 157
12629.57 126
12630.63 132
12631.70 138
12632.76 115
12633.82 135
12634.88 101
12635.94 140
12637.00 137
12638.07 141
12639.13 108
12640.19 126
12641.25 130
12642.31 110
12643.38 122
12644.44 127
12645.50 110
12646.56 130
12647.63 124
12648.69 95
12649.75 112
12650.81 123
12651.88 116
12652.94 131
12654.00 130
12655.06 121
12656.13 133
12657.19 127
12658.25 120
12659.31 108
12660.38 120
12661.44 151
12662.50 115
12663.57 138
12664.63 126
12665.69 95
12666.75 139
12667.82 141
12668.88 115
12669.94 125
12671.01 120
12672.07 135
12673.13 126
12674.20 137
12675.26 131
12676.32 131
12677.39 137
12678.45 138
12679.51 116
12680.58 110
12681.64 144
12682.71 103
12683.77 116
12684.83 143
12685.90 130
12686.96 132
12688.03 141
12689.09 146
12690.15 121
12691.22 134
12692.28 124
12693.35 121
12694.41 111
12695.47 129
12696.54 131
12697.60 127
12698.67 140
12699.73 124
12700.80 167
12701.86 159
12702.93 159
12703.99 122
12705.05 145
12706.12 148
12707.18 186
12708.25 161
12709.31 196
12710.38 162
12711.44 168
12712.51 138
12713.57 167
12714.64 147
12715.70 177
12716.77 164
12717.83 125
12718.90 143
12719.96 159
12721.03 151
12722.10 115
12723.16 109
12724.23 109
12725.29 140
12726.36 124
12727.42 125
12728.49 110
12729.55 152
12730.62 146
12731.69 147
12732.75 148
12733.82 129
12734.88 128
12735.95 148
12737.02 131
12738.08 154
12739.15 167
12740.21 131
12741.28 140
12742.35 119
12743.41 129
12744.48 131
12745.55 142
12746.61 117
12747.68 131
12748.75 120
12749.81 125
12750.88 129
12751.95 120
12753.01 120
12754.08 117
12755.15 134
12756.21 118
12757.28 89
12758.35 107
12759.41 121
12760.48 122
12761.55 126
12762.61 104
12763.68 108
12764.75 115
12765.82 117
12766.88 95
12767.95 128
12769.02 134
12770.09 112
12771.15 137
12772.22 107
12773.29 128
12774.36 135
12775.42 112
12776.49 124
12777.56 128
12778.63 97
12779.69 108
12780.76 110
12781.83 103
12782.90 108
12783.97 111
12785.03 113
12786.10 102
12787.17 117
12788.24 112
12789.31 123
12790.37 117
12791.44 115
12792.51 119
12793.58 123
12794.65 94
12795.72 112
12796.79 131
12797.85 135
12798.92 111
12799.99 123
12801.06 110
12802.13 126
12803.20 128
12804.27 145
12805.34 157
12806.40 104
12807.47 102
12808.54 111
12809.61 113
12810.68 85
12811.75 118
12812.82 145
12813.89 118
12814.96 117
12816.03 112
12817.10 135
12818.17 127
12819.23 118
12820.30 110
12821.37 124
12822.44 138
12823.51 129
12824.58 131
12825.65 109
12826.72 96
12827.79 121
12828.86 114
12829.93 102
12831.00 120
12832.07 133
12833.14 135
12834.21 126
12835.28 107
12836.35 121
12837.42 133
12838.49 113
12839.56 124
12840.63 118
12841.70 117
12842.77 103
12843.85 112
12844.92 97
12845.99 113
12847.06 110
12848.13 105
12849.20 107
12850.27 96
12851.34 98
12852.41 102
12853.48 123
12854.55 98
12855.62 99
12856.69 111
12857.77 111
12858.84 96
12859.91 114
12860.98 113
12862.05 97
12863.12 91
12864.19 91
12865.26 119
12866.34 105
12867.41 76
12868.48 110
12869.55 100
12870.62 112
12871.69 96
12872.77 108
12873.84 124
12874.91 95
12875.98 101
12877.05 108
12878.12 105
12879.20 83
12880.27 103
12881.34 89
12882.41 100
12883.49 86
12884.56 103
12885.63 106
12886.70 89
12887.77 99
12888.85 113
12889.92 94
12890.99 92
12892.06 90
12893.14 96
12894.21 101
12895.28 92
12896.35 100
12897.43 102
12898.50 97
12899.57 112
12900.65 92
12901.72 89
12902.79 94
12903.86 95
12904.94 84
12906.01 90
12907.08 92
12908.16 94
12909.23 82
12910.30 97
12911.38 103
12912.45 118
12913.52 82
12914.60 67
12915.67 94
12916.74 108
12917.82 104
12918.89 87
12919.97 94
12921.04 102
12922.11 127
12923.19 96
12924.26 76
12925.33 86
12926.41 125
12927.48 107
12928.56 114
12929.63 95
12930.70 77
12931.78 83
12932.85 123
12933.93 86
12935.00 83
12936.08 115
12937.15 106
12938.23 110
12939.30 94
12940.37 101
12941.45 95
12942.52 115
12943.60 91
12944.67 92
12945.75 102
12946.82 100
12947.90 106
12948.97 88
12950.05 102
12951.12 107
12952.20 101
12953.27 108
12954.35 81
12955.42 93
12956.50 101
12957.57 97
12958.65 99
12959.72 97
12960.80 100
12961.87 92
12962.95 100
12964.03 74
12965.10 91
12966.18 93
12967.25 92
12968.33 95
12969.40 112
12970.48 89
12971.56 80
12972.63 86
12973.71 78
12974.78 88
12975.86 82
12976.93 103
12978.01 98
12979.09 97
12980.16 102
12981.24 95
12982.32 92
12983.39 107
12984.47 85
12985.55 76
12986.62 85
12987.70 101
12988.77 102
12989.85 83
12990.93 97
12992.00 77
12993.08 94
12994.16 77
12995.23 106
12996.31 98
12997.39 77
12998.47 101
12999.54 112
13000.62 100
13001.70 107
13002.77 94
13003.85 117
13004.93 90
13006.01 80
13007.08 76
13008.16 100
13009.24 78
13010.31 106
13011.39 84
13012.47 79
13013.55 129
13014.63 104
13015.70 102
13016.78 80
13017.86 103
13018.94 116
13020.01 98
13021.09 93
13022.17 108
13023.25 118
13024.33 104
13025.40 115
13026.48 89
13027.56 95
13028.64 80
13029.72 95
13030.79 104
13031.87 96
13032.95 90
13034.03 111
13035.11 95
13036.19 99
13037.27 114
13038.34 108
13039.42 102
13040.50 107
13041.58 117
13042.66 93
13043.74 88
13044.82 108
13045.90 123
13046.97 96
13048.05 93
13049.13 107
13050.21 108
13051.29 124
13052.37 94
13053.45 113
13054.53 106
13055.61 122
13056.69 95
13057.77 99
13058.85 102
13059.93 101
13061.01 99
13062.09 116
13063.16 121
13064.24 99
13065.32 99
13066.40 90
13067.48 118
13068.56 95
13069.64 110
13070.72 93
13071.80 107
13072.88 86
13073.96 109
13075.04 110
13076.12 119
13077.20 112
13078.28 107
13079.36 96
13080.45 97
13081.53 95
13082.61 107
13083.69 111
13084.77 119
13085.85 97
13086.93 112
13088.01 104
13089.09 96
13090.17 90
13091.25 106
13092.33 121
13093.41 88
13094.49 116
13095.57 80
13096.66 91
13097.74 92
13098.82 88
13099.90 91
13100.98 111
13102.06 113
13103.14 97
13104.22 110
13105.31 97
13106.39 100
13107.47 119
13108.55 106
13109.63 81
13110.71 111
13111.79 101
13112.88 94
13113.96 93
13115.04 89
13116.12 92
13117.20 97
13118.29 114
13119.37 103
13120.45 78
13121.53 82
13122.61 109
13123.70 92
13124.78 98
13125.86 86
13126.94 121
13128.03 127
13129.11 96
13130.19 97
13131.27 89
13132.35 96
13133.44 85
13134.52 93
13135.60 90
13136.69 101
13137.77 84
13138.85 112
13139.93 100
13141.02 85
13142.10 88
13143.18 115
13144.27 98
13145.35 103
13146.43 93
13147.51 91
13148.60 101
13149.68 87
13150.76 100
13151.85 101
13152.93 102
13154.01 104
13155.10 95
13156.18 97
13157.26 107
13158.35 99
13159.43 125
13160.52 89
13161.60 86
13162.68 104
13163.77 108
13164.85 97
13165.93 88
13167.02 94
13168.10 107
13169.19 103
13170.27 94
13171.35 101
13172.44 89
13173.52 100
13174.61 112
13175.69 104
13176.78 90
13177.86 98
13178.94 96
13180.03 89
13181.11 97
13182.20 89
13183.28 105
13184.37 104
13185.45 92
13186.54 94
13187.62 97
13188.71 106
13189.79 115
13190.88 90
13191.96 105
13193.05 88
13194.13 95
13195.22 93
13196.30 89
13197.39 93
13198.47 94
13199.56 109
13200.64 108
13201.73 86
13202.81 83
13203.90 108
13204.98 112
13206.07 92
13207.16 83
13208.24 92
13209.33 75
13210.41 88
13211.50 104
13212.58 102
13213.67 96
13214.76 94
13215.84 107
13216.93 112
13218.01 86
13219.10 107
13220.19 111
13221.27 112
13222.36 92
13223.45 122
13224.53 115
13225.62 96
13226.70 109
13227.79 100
13228.88 109
13229.96 112
13231.05 103
13232.14 113
13233.22 90
13234.31 96
13235.40 108
13236.48 101
13237.57 107
13238.66 120
13239.74 103
13240.83 119
13241.92 110
13243.01 97
13244.09 93
13245.18 101
13246.27 96
13247.35 107
13248.44 95
13249.53 99
13250.62 104
13251.70 111
13252.79 121
13253.88 112
13254.97 108
13256.05 119
13257.14 111
13258.23 120
13259.32 122
13260.40 121
13261.49 146
13262.58 113
13263.67 126
13264.76 125
13265.84 117
13266.93 111
13268.02 135
13269.11 130
13270.20 131
13271.29 113
13272.37 122
13273.46 152
13274.55 117
13275.64 133
13276.73 119
13277.82 126
13278.90 97
13279.99 118
13281.08 119
13282.17 118
13283.26 126
13284.35 139
13285.44 133
13286.53 109
13287.61 117
13288.70 142
13289.79 151
13290.88 134
13291.97 122
13293.06 123
13294.15 129
13295.24 137
13296.33 131
13297.42 114
13298.51 147
13299.60 145
13300.68 173
13301.77 139
13302.86 134
13303.95 145
13305.04 137
13306.13 147
13307.22 125
13308.31 156
13309.40 163
13310.49 199
13311.58 162
13312.67 159
13313.76 193
13314.85 190
13315.94 169
13317.03 203
13318.12 174
13319.21 164
13320.30 173
13321.39 167
13322.48 152
13323.57 155
13324.66 164
13325.75 175
13326.84 156
13327.94 148
13329.03 166
13330.12 162
13331.21 200
13332.30 165
13333.39 153
13334.48 160
13335.57 153
13336.66 178
13337.75 165
13338.84 151
13339.93 146
13341.03 177
13342.12 166
13343.21 159
13344.30 129
13345.39 164
13346.48 184
13347.57 158
13348.66 149
13349.76 185
13350.85 189
13351.94 172
13353.03 168
13354.12 170
13355.21 192
13356.31 177
13357.40 202
13358.49 176
13359.58 166
13360.67 195
13361.76 232
13362.86 215
13363.95 201
13365.04 212
13366.13 247
13367.23 236
13368.32 232
13369.41 249
13370.50 232
13371.59 253
13372.69 253
13373.78 257
13374.87 241
13375.96 258
13377.06 242
13378.15 219
13379.24 191
13380.34 177
13381.43 188
13382.52 199
13383.61 185
13384.71 150
13385.80 155
13386.89 167
13387.99 151
13389.08 173
13390.17 162
13391.26 134
13392.36 139
13393.45 143
13394.54 141
13395.64 133
13396.73 157
13397.82 170
13398.92 162
13400.01 119
13401.11 137
13402.20 138
13403.29 138
13404.39 146
13405.48 146
13406.57 152
13407.67 157
13408.76 158
13409.86 135
13410.95 143
13412.04 153
13413.14 150
13414.23 157
13415.33 159
13416.42 139
13417.51 139
13418.61 132
13419.70 138
13420.80 150
13421.89 146
13422.99 181
13424.08 169
13425.17 160
13426.27 134
13427.36 165
13428.46 177
13429.55 153
13430.65 163
13431.74 149
13432.84 151
13433.93 160
13435.03 132
13436.12 163
13437.22 140
13438.31 142
13439.41 156
13440.50 155
13441.60 158
13442.69 153
13443.79 146
13444.88 157
13445.98 144
13447.08 172
13448.17 171
13449.27 165
13450.36 171
13451.46 166
13452.55 198
13453.65 172
13454.74 171
13455.84 166
13456.94 179
13458.03 168
13459.13 189
13460.22 208
13461.32 159
13462.42 191
13463.51 188
13464.61 193
13465.70 189
13466.80 205
13467.90 205
13468.99 187
13470.09 202
13471.19 200
13472.28 235
13473.38 199
13474.48 210
13475.57 185
13476.67 197
13477.77 226
13478.86 217
13479.96 167
13481.06 195
13482.15 236
13483.25 223
13484.35 199
13485.44 212
13486.54 239
13487.64 245
13488.74 217
13489.83 216
13490.93 217
13492.03 232
13493.12 226
13494.22 228
13495.32 232
13496.42 234
13497.51 274
13498.61 248
13499.71 247
13500.81 248
13501.90 280
13503.00 314
13504.10 310
13505.20 293
13506.30 333
13507.39 349
13508.49 313
13509.59 287
13510.69 274
13511.79 281
13512.88 238
13513.98 263
13515.08 236
13516.18 222
13517.28 226
13518.38 207
13519.47 214
13520.57 192
13521.67 200
13522.77 170
13523.87 183
13524.97 207
13526.07 189
13527.16 162
13528.26 190
13529.36 163
13530.46 143
13531.56 171
13532.66 169
13533.76 183
13534.86 155
13535.96 153
13537.05 148
13538.15 171
13539.25 158
13540.35 170
13541.45 159
13542.55 150
13543.65 164
13544.75 172
13545.85 176
13546.95 167
13548.05 158
13549.15 149
13550.25 119
13551.35 109
13552.45 133
13553.55 140
13554.65 145
13555.75 149
13556.85 133
13557.95 140
13559.05 141
13560.15 140
13561.25 144
13562.35 132
13563.45 145
13564.55 158
13565.65 153
13566.75 145
13567.85 122
13568.95 118
13570.05 171
13571.15 143
13572.25 147
13573.35 123
13574.45 133
13575.55 146
13576.65 158
13577.75 137
13578.85 163
13579.95 143
13581.06 145
13582.16 122
13583.26 136
13584.36 142
13585.46 134
13586.56 141
13587.66 137
13588.76 147
13589.86 144
13590.97 149
13592.07 138
13593.17 133
13594.27 154
13595.37 135
13596.47 116
13597.57 110
13598.68 147
13599.78 158
13600.88 136
13601.98 150
13603.08 171
13604.19 143
13605.29 153
13606.39 142
13607.49 121
13608.59 122
13609.70 138
13610.80 141
13611.90 147
13613.00 134
13614.10 134
13615.21 160
13616.31 132
13617.41 110
13618.51 134
13619.62 130
13620.72 135
13621.82 156
13622.92 129
13624.03 161
13625.13 144
13626.23 154
13627.33 127
13628.44 149
13629.54 147
13630.64 149
13631.75 139
13632.85 144
13633.95 154
13635.06 136
13636.16 138
13637.26 123
13638.36 132
13639.47 143
13640.57 153
13641.67 149
13642.78 139
13643.88 139
13644.99 136
13646.09 145
13647.19 167
13648.30 154
13649.40 131
13650.50 136
13651.61 166
13652.71 119
13653.81 130
13654.92 164
13656.02 124
13657.13 132
13658.23 127
13659.33 140
13660.44 126
13661.54 137
13662.65 134
13663.75 152
13664.86 144
13665.96 119
13667.06 128
13668.17 125
13669.27 114
13670.38 126
13671.48 141
13672.59 154
13673.69 142
13674.80 125
13675.90 143
13677.01 150
13678.11 119
13679.22 130
13680.32 143
13681.43 123
13682.53 127
13683.64 130
13684.74 145
13685.85 135
13686.95 124
13688.06 131
13689.16 151
13690.27 115
13691.37 118
13692.48 147
13693.58 129
13694.69 126
13695.79 138
13696.90 153
13698.01 138
13699.11 141
13700.22 124
13701.32 117
13702.43 133
13703.54 128
13704.64 147
13705.75 143
13706.85 138
13707.96 123
13709.07 148
13710.17 131
13711.28 128
13712.38 114
13713.49 150
13714.60 137
13715.70 148
13716.81 134
13717.92 128
13719.02 141
13720.13 139
13721.24 137
13722.34 154
13723.45 143
13724.56 148
13725.66 166
13726.77 150
13727.88 169
13728.98 152
13730.09 141
13731.20 166
13732.30 158
13733.41 178
13734.52 172
13735.63 190
13736.73 184
13737.84 187
13738.95 206
13740.05 206
13741.16 182
13742.27 216
13743.38 223
13744.48 176
13745.59 183
13746.70 163
13747.81 187
13748.91 194
13750.02 187
13751.13 187
13752.24 205
13753.35 203
13754.45 197
13755.56 204
13756.67 204
13757.78 237
13758.89 227
13759.99 231
13761.10 240
13762.21 250
13763.32 212
13764.43 206
13765.54 273
13766.64 247
13767.75 255
13768.86 321
13769.97 316
13771.08 315
13772.19 389
13773.30 354
13774.40 379
13775.51 419
13776.62 407
13777.73 425
13778.84 405
13779.95 404
13781.06 381
13782.17 385
13783.28 387
13784.39 354
13785.49 333
13786.60 282
13787.71 269
13788.82 260
13789.93 235
13791.04 219
13792.15 197
13793.26 177
13794.37 199
13795.48 178
13796.59 191
13797.70 170
13798.81 166
13799.92 198
13801.03 201
13802.14 193
13803.25 186
13804.36 195
13805.47 212
13806.58 166
13807.69 168
13808.80 149
13809.91 165
13811.02 169
13812.13 186
13813.24 193
13814.35 143
13815.46 158
13816.57 183
13817.68 153
13818.79 169
13819.90 165
13821.01 171
13822.12 154
13823.23 172
13824.34 177
13825.46 157
13826.57 147
13827.68 173
13828.79 156
13829.90 167
13831.01 176
13832.12 152
13833.23 138
13834.34 169
13835.45 155
13836.57 127
13837.68 143
13838.79 184
13839.90 136
13841.01 157
13842.12 170
13843.23 155
13844.35 145
13845.46 152
13846.57 133
13847.68 157
13848.79 158
13849.90 155
13851.02 174
13852.13 137
13853.24 159
13854.35 146
13855.46 150
13856.58 159
13857.69 158
13858.80 147
13859.91 150
13861.02 151
13862.14 162
13863.25 145
13864.36 141
13865.47 170
13866.59 167
13867.70 165
13868.81 176
13869.92 163
13871.04 162
13872.15 170
13873.26 154
13874.38 179
13875.49 167
13876.60 156
13877.71 152
13878.83 161
13879.94 142
13881.05 159
13882.17 176
13883.28 179
13884.39 163
13885.51 164
13886.62 137
13887.73 166
13888.85 154
13889.96 165
13891.07 174
13892.19 166
13893.30 170
13894.41 157
13895.53 197
13896.64 194
13897.75 196
13898.87 176
13899.98 198
13901.10 188
13902.21 181
13903.32 161
13904.44 169
13905.55 167
13906.67 163
13907.78 181
13908.89 181
13910.01 166
13911.12 161
13912.24 173
13913.35 133
13914.47 125
13915.58 139
13916.69 154
13917.81 157
13918.92 144
13920.04 156
13921.15 150
13922.27 169
13923.38 144
13924.50 161
13925.61 141
13926.73 138
13927.84 156
13928.96 113
13930.07 130
13931.19 129
13932.30 136
13933.42 155
13934.53 146
13935.65 124
13936.76 138
13937.88 158
13938.99 132
13940.11 136
13941.22 146
13942.34 140
13943.45 132
13944.57 136
13945.69 137
13946.80 148
13947.92 151
13949.03 134
13950.15 156
13951.27 141
13952.38 150
13953.50 129
13954.61 159
13955.73 143
13956.85 113
13957.96 140
13959.08 146
13960.19 146
13961.31 144
13962.43 150
13963.54 134
13964.66 138
13965.78 122
13966.89 140
13968.01 131
13969.13 117
13970.24 113
13971.36 123
13972.48 114
13973.59 120
13974.71 138
13975.83 146
13976.94 134
13978.06 122
13979.18 134
13980.29 117
13981.41 124
13982.53 122
13983.64 149
13984.76 125
13985.88 121
13987.00 111
13988.11 128
13989.23 136
13990.35 126
13991.47 155
13992.58 141
13993.70 144
13994.82 126
13995.94 131
13997.05 148
13998.17 151
13999.29 131
14000.41 144
14001.53 116
14002.64 140
14003.76 119
14004.88 138
14006.00 135
14007.12 132
14008.23 132
14009.35 122
14010.47 131
14011.59 155
14012.71 141
14013.83 129
14014.94 130
14016.06 107
14017.18 142
14018.30 121
14019.42 120
14020.54 139
14021.66 134
14022.77 117
14023.89 128
14025.01 125
14026.13 120
14027.25 137
14028.37 124
14029.49 128
14030.61 106
14031.73 141
14032.84 142
14033.96 146
14035.08 124
14036.20 102
14037.32 126
14038.44 146
14039.56 121
14040.68 137
14041.80 158
14042.92 149
14044.04 135
14045.16 150
14046.28 138
14047.40 137
14048.52 148
14049.64 159
14050.76 156
14051.88 137
14053.00 154
14054.12 152
14055.24 161
14056.36 142
14057.48 153
14058.60 151
14059.72 148
14060.84 144
14061.96 157
14063.08 168
14064.20 160
14065.32 154
14066.44 142
14067.56 190
14068.68 184
14069.80 174
14070.92 182
14072.04 167
14073.16 187
14074.28 180
14075.40 200
14076.53 213
14077.65 206
14078.77 187
14079.89 173
14081.01 183
14082.13 206
14083.25 218
14084.37 226
14085.49 216
14086.62 232
14087.74 223
14088.86 213
14089.98 227
14091.10 229
14092.22 266
14093.34 265
14094.47 227
14095.59 297
14096.71 304
14097.83 297
14098.95 330
14100.07 300
14101.20 343
14102.32 303
14103.44 329
14104.56 326
14105.68 276
14106.81 251
14107.93 277
14109.05 258
14110.17 251
14111.30 207
14112.42 203
14113.54 206
14114.66 207
14115.78 191
14116.91 178
14118.03 179
14119.15 178
14120.28 211
14121.40 168
14122.52 140
14123.64 177
14124.77 170
14125.89 151
14127.01 173
14128.13 184
14129.26 193
14130.38 179
14131.50 162
14132.63 165
14133.75 166
14134.87 175
14136.00 152
14137.12 192
14138.24 162
14139.37 164
14140.49 158
14141.61 173
14142.74 161
14143.86 146
14144.98 137
14146.11 133
14147.23 167
14148.36 173
14149.48 156
14150.60 158
14151.73 147
14152.85 150
14153.98 137
14155.10 176
14156.22 168
14157.35 119
14158.47 157
14159.60 125
14160.72 145
14161.84 135
14162.97 166
14164.09 154
14165.22 130
14166.34 127
14167.47 120
14168.59 135
14169.72 133
14170.84 148
14171.96 140
14173.09 135
14174.21 144
14175.34 135
14176.46 130
14177.59 135
14178.71 132
14179.84 149
14180.96 164
14182.09 155
14183.21 136
14184.34 146
14185.46 130
14186.59 121
14187.72 134
14188.84 166
14189.97 142
14191.09 136
14192.22 129
14193.34 129
14194.47 159
14195.59 148
14196.72 148
14197.85 114
14198.97 125
14200.10 113
14201.22 109
14202.35 114
14203.47 141
14204.60 154
14205.73 147
14206.85 136
14207.98 115
14209.10 137
14210.23 145
14211.36 151
14212.48 142
14213.61 121
14214.74 121
14215.86 136
14216.99 108
14218.12 108
14219.24 101
14220.37 127
14221.50 140
14222.62 119
14223.75 95
14224.88 85
14226.00 159
14227.13 130
14228.26 121
14229.38 122
14230.51 128
14231.64 133
14232.76 127
14233.89 113
14235.02 115
14236.15 115
14237.27 134
14238.40 116
14239.53 103
14240.66 100
14241.78 116
14242.91 104
14244.04 109
14245.17 115
14246.29 103
14247.42 119
14248.55 110
14249.68 119
14250.80 133
14251.93 105
14253.06 105
14254.19 124
14255.32 120
14256.44 108
14257.57 111
14258.70 101
14259.83 95
14260.96 129
14262.09 143
14263.21 124
14264.34 106
14265.47 104
14266.60 102
14267.73 130
14268.86 124
14269.98 131
14271.11 130
14272.24 112
14273.37 92
14274.50 95
14275.63 114
14276.76 124
14277.89 123
14279.01 107
14280.14 112
14281.27 122
14282.40 110
14283.53 97
14284.66 108
14285.79 102
14286.92 100
14288.05 113
14289.18 92
14290.31 87
14291.44 93
14292.57 110
14293.70 105
14294.82 111
14295.95 104
14297.08 95
14298.21 110
14299.34 83
14300.47 108
14301.60 100
14302.73 99
14303.86 96
14304.99 101
14306.12 87
14307.25 93
14308.38 87
14309.51 90
14310.64 98
14311.77 106
14312.90 106
14314.03 106
14315.16 105
14316.30 81
14317.43 93
14318.56 107
14319.69 110
14320.82 97
14321.95 92
14323.08 98
14324.21 96
14325.34 101
14326.47 112
14327.60 109
14328.73 110
14329.86 107
14330.99 83
14332.13 96
14333.26 100
14334.39 103
14335.52 86
14336.65 82
14337.78 97
14338.91 96
14340.04 88
14341.18 92
14342.31 84
14343.44 102
14344.57 94
14345.70 109
14346.83 111
14347.97 101
14349.10 93
14350.23 104
14351.36 91
14352.49 83
14353.62 96
14354.76 94
14355.89 105
14357.02 84
14358.15 99
14359.28 108
14360.42 91
14361.55 88
14362.68 92
14363.81 112
14364.95 81
14366.08 93
14367.21 108
14368.34 72
14369.48 92
14370.61 89
14371.74 96
14372.87 100
14374.01 88
14375.14 86
14376.27 98
14377.40 86
14378.54 86
14379.67 91
14380.80 87
14381.94 86
14383.07 85
14384.20 103
14385.34 100
14386.47 73
14387.60 101
14388.74 118
14389.87 109
14391.00 76
14392.14 108
14393.27 89
14394.40 107
14395.54 101
14396.67 92
14397.80 93
14398.94 99
14400.07 95
14401.20 101
14402.34 92
14403.47 107
14404.61 119
14405.74 128
14406.87 96
14408.01 84
14409.14 113
14410.28 125
14411.41 99
14412.55 93
14413.68 92
14414.81 87
14415.95 100
14417.08 90
14418.22 99
14419.35 102
14420.49 97
14421.62 127
14422.76 92
14423.89 83
14425.02 91
14426.16 112
14427.29 100
14428.43 78
14429.56 95
14430.70 93
14431.83 96
14432.97 76
14434.10 86
14435.24 75
14436.37 84
14437.51 98
14438.64 85
14439.78 90
14440.92 98
14442.05 109
14443.19 93
14444.32 90
14445.46 77
14446.59 80
14447.73 111
14448.86 119
14450.00 102
14451.14 92
14452.27 118
14453.41 97
14454.54 97
14455.68 92
14456.82 107
14457.95 99
14459.09 91
14460.22 98
14461.36 111
14462.50 99
14463.63 89
14464.77 83
14465.90 81
14467.04 84
14468.18 101
14469.31 97
14470.45 101
14471.59 121
14472.72 95
14473.86 85
14475.00 81
14476.13 82
14477.27 101
14478.41 118
14479.54 94
14480.68 84
14481.82 109
14482.96 98
14484.09 105
14485.23 102
14486.37 100
14487.50 89
14488.64 93
14489.78 85
14490.92 93
14492.05 91
14493.19 86
14494.33 104
14495.47 91
14496.60 81
14497.74 100
14498.88 95
14500.02 110
14501.15 119
14502.29 101
14503.43 99
14504.57 89
14505.70 96
14506.84 105
14507.98 124
14509.12 110
14510.26 97
14511.39 114
14512.53 100
14513.67 107
14514.81 95
14515.95 128
14517.09 118
14518.22 123
14519.36 141
14520.50 132
14521.64 121
14522.78 128
14523.92 105
14525.06 115
14526.19 94
14527.33 156
14528.47 154
14529.61 127
14530.75 123
14531.89 108
14533.03 111
14534.17 118
14535.31 132
14536.45 115
14537.58 106
14538.72 130
14539.86 110
14541.00 110
14542.14 127
14543.28 96
14544.42 98
14545.56 109
14546.70 107
14547.84 93
14548.98 130
14550.12 113
14551.26 101
14552.40 106
14553.54 105
14554.68 116
14555.82 105
14556.96 109
14558.10 111
14559.24 110
14560.38 105
14561.52 115
14562.66 106
14563.80 128
14564.94 108
14566.08 102
14567.22 101
14568.36 101
14569.50 109
14570.64 120
14571.78 120
14572.92 92
14574.06 119
14575.20 131
14576.34 120
14577.48 108
14578.62 118
14579.76 137
14580.91 106
14582.05 121
14583.19 130
14584.33 125
14585.47 119
14586.61 105
14587.75 109
14588.89 128
14590.03 135
14591.18 150
14592.32 135
14593.46 138
14594.60 126
14595.74 130
14596.88 132
14598.02 125
14599.17 131
14600.31 126
14601.45 127
14602.59 132
14603.73 145
14604.87 140
14606.02 122
14607.16 127
14608.30 133
14609.44 133
14610.58 133
14611.73 137
14612.87 132
14614.01 128
14615.15 139
14616.29 145
14617.44 174
14618.58 148
14619.72 150
14620.86 149
14622.01 161
14623.15 170
14624.29 157
14625.43 167
14626.58 174
14627.72 169
14628.86 195
14630.01 221
14631.15 193
14632.29 183
14633.43 204
14634.58 236
14635.72 245
14636.86 252
14638.01 231
14639.15 219
14640.29 221
14641.44 214
14642.58 227
14643.72 201
14644.87 213
14646.01 183
14647.15 183
14648.30 194
14649.44 165
14650.58 180
14651.73 163
14652.87 169
14654.01 194
14655.16 147
14656.30 146
14657.45 140
14658.59 129
14659.73 131
14660.88 145
14662.02 147
14663.17 126
14664.31 132
14665.45 102
14666.60 111
14667.74 113
14668.89 121
14670.03 107
14671.18 135
14672.32 119
14673.46 152
14674.61 133
14675.75 110
14676.90 119
14678.04 124
14679.19 110
14680.33 95
14681.48 93
14682.62 77
14683.77 116
14684.91 112
14686.06 96
14687.20 112
14688.35 118
14689.49 92
14690.64 89
14691.78 106
14692.93 106
14694.07 121
14695.22 116
14696.36 100
14697.51 101
14698.65 96
14699.80 99
14700.95 103
14702.09 86
14703.24 103
14704.38 100
14705.53 114
14706.67 104
14707.82 94
14708.97 87
14710.11 89
14711.26 103
14712.40 101
14713.55 99
14714.70 93
14715.84 105
14716.99 86
14718.13 90
14719.28 101
14720.43 96
14721.57 77
14722.72 85
14723.87 98
14725.01 98
14726.16 97
14727.31 88
14728.45 91
14729.60 97
14730.75 112
14731.89 105
14733.04 90
14734.19 107
14735.33 99
14736.48 92
14737.63 84
14738.77 98
14739.92 113
14741.07 92
14742.22 81
14743.36 76
14744.51 100
14745.66 99
14746.80 95
14747.95 99
14749.10 89
14750.25 96
14751.39 99
14752.54 96
14753.69 75
14754.84 71
14755.99 93
14757.13 96
14758.28 96
14759.43 104
14760.58 90
14761.72 85
14762.87 95
14764.02 85
14765.17 103
14766.32 91
14767.47 83
14768.61 103
14769.76 102
14770.91 84
14772.06 88
14773.21 91
14774.36 98
14775.50 77
14776.65 92
14777.80 95
14778.95 91
14780.10 52
14781.25 77
14782.40 67
14783.54 97
14784.69 85
14785.84 67
14786.99 76
14788.14 97
14789.29 80
14790.44 90
14791.59 89
14792.74 86
14793.89 81
14795.03 92
14796.18 85
14797.33 84
14798.48 88
14799.63 88
14800.78 88
14801.93 75
14803.08 93
14804.23 77
14805.38 80
14806.53 75
14807.68 89
14808.83 98
14809.98 73
14811.13 71
14812.28 76
14813.43 86
14814.58 70
14815.73 78
14816.88 99
14818.03 80
14819.18 75
14820.33 80
14821.48 74
14822.63 62
14823.78 83
14824.93 73
14826.08 76
14827.23 77
14828.38 79
14829.53 83
14830.68 75
14831.83 64
14832.98 78
14834.14 89
14835.29 77
14836.44 74
14837.59 85
14838.74 71
14839.89 79
14841.04 72
14842.19 65
14843.34 82
14844.49 74
14845.65 79
14846.80 74
14847.95 72
14849.10 95
14850.25 74
14851.40 63
14852.55 86
14853.71 80
14854.86 83
14856.01 73
14857.16 79
14858.31 75
14859.46 94
14860.62 79
14861.77 67
14862.92 77
14864.07 79
14865.22 93
14866.38 67
14867.53 69
14868.68 85
14869.83 75
14870.98 73
14872.14 87
14873.29 68
14874.44 67
14875.59 74
14876.75 76
14877.90 81
14879.05 83
14880.20 87
14881.36 92
14882.51 75
14883.66 56
14884.81 60
14885.97 87
14887.12 85
14888.27 63
14889.42 65
14890.58 84
14891.73 91
14892.88 70
14894.04 83
14895.19 69
14896.34 78
14897.50 93
14898.65 72
14899.80 64
14900.96 74
14902.11 70
14903.26 70
14904.42 71
14905.57 87
14906.72 84
14907.88 80
14909.03 78
14910.18 85
14911.34 82
14912.49 71
14913.65 85
14914.80 66
14915.95 71
14917.11 75
14918.26 84
14919.42 79
14920.57 88
14921.72 74
14922.88 73
14924.03 75
14925.19 80
14926.34 81
14927.50 103
14928.65 72
14929.81 78
14930.96 80
14932.11 90
14933.27 95
14934.42 88
14935.58 88
14936.73 83
14937.89 62
14939.04 82
14940.20 85
14941.35 89
14942.51 79
14943.66 94
14944.82 85
14945.97 71
14947.13 84
14948.28 83
14949.44 103
14950.59 93
14951.75 101
14952.90 93
14954.06 86
14955.22 101
14956.37 88
14957.53 79
14958.68 87
14959.84 117
14960.99 112
14962.15 98
14963.30 91
14964.46 103
14965.62 109
14966.77 134
14967.93 87
14969.08 107
14970.24 97
14971.40 127
14972.55 98
14973.71 107
14974.86 105
14976.02 99
14977.18 116
14978.33 90
14979.49 108
14980.65 94
14981.80 95
14982.96 94
14984.12 83
14985.27 91
14986.43 81
14987.59 80
14988.74 105
14989.90 88
14991.06 90
14992.21 89
14993.37 86
14994.53 70
14995.68 87
14996.84 91
14998.00 67
14999.16 72
15000.31 72
15001.47 87
15002.63 69
15003.79 66
15004.94 71
15006.10 90
15007.26 72
15008.42 72
15009.57 68
15010.73 65
15011.89 73
15013.05 57
15014.20 63
15015.36 60
15016.52 71
15017.68 98
15018.83 92
15019.99 62
15021.15 82
15022.31 85
15023.47 86
15024.63 83
15025.78 76
15026.94 63
15028.10 88
15029.26 85
15030.42 85
15031.58 86
15032.73 58
15033.89 73
15035.05 78
15036.21 80
15037.37 46
15038.53 71
15039.69 85
15040.84 86
15042.00 85
15043.16 70
15044.32 76
15045.48 87
15046.64 77
15047.80 70
15048.96 61
15050.12 75
15051.28 93
15052.43 95
15053.59 84
15054.75 62
15055.91 91
15057.07 71
15058.23 84
15059.39 69
15060.55 70
15061.71 81
15062.87 65
15064.03 66
15065.19 62
15066.35 69
15067.51 81
15068.67 86
15069.83 57
15070.99 81
15072.15 67
15073.31 76
15074.47 78
15075.63 57
15076.79 73
15077.95 75
15079.11 79
15080.27 73
15081.43 69
15082.59 65
15083.75 71
15084.91 82
15086.07 81
15087.23 64
15088.39 75
15089.55 76
15090.71 85
15091.88 60
15093.04 82
15094.20 63
15095.36 69
15096.52 71
15097.68 71
15098.84 69
15100.00 80
15101.16 75
15102.32 55
15103.49 79
15104.65 70
15105.81 78
15106.97 82
15108.13 89
15109.29 73
15110.45 82
15111.61 72
15112.78 71
15113.94 70
15115.10 66
15116.26 48
15117.42 64
15118.58 58
15119.75 70
15120.91 61
15122.07 84
15123.23 88
15124.39 77
15125.56 90
15126.72 80
15127.88 65
15129.04 64
15130.21 76
15131.37 71
15132.53 56
15133.69 57
15134.85 67
15136.02 68
15137.18 74
15138.34 72
15139.50 66
15140.67 70
15141.83 74
15142.99 74
15144.16 68
15145.32 53
15146.48 64
15147.64 79
15148.81 67
15149.97 64
15151.13 70
15152.30 73
15153.46 90
15154.62 80
15155.79 71
15156.95 71
15158.11 75
15159.28 87
15160.44 93
15161.60 72
15162.77 67
15163.93 95
15165.09 79
15166.26 51
15167.42 72
15168.58 68
15169.75 71
15170.91 53
15172.08 68
15173.24 63
15174.40 68
15175.57 79
15176.73 67
15177.90 59
15179.06 77
15180.22 89
15181.39 64
15182.55 63
15183.72 67
15184.88 81
15186.05 68
15187.21 76
15188.37 58
15189.54 76
15190.70 76
15191.87 68
15193.03 86
15194.20 82
15195.36 79
15196.53 76
15197.69 81
15198.86 71
15200.02 71
15201.19 60
15202.35 91
15203.52 75
15204.68 78
15205.85 78
15207.01 70
15208.18 102
15209.34 77
15210.51 79
15211.67 81
15212.84 100
15214.00 92
15215.17 104
15216.33 90
15217.50 93
15218.67 82
15219.83 99
15221.00 79
15222.16 82
15223.33 74
15224.50 90
15225.66 89
15226.83 78
15227.99 89
15229.16 108
15230.33 113
15231.49 109
15232.66 111
15233.82 82
15234.99 107
15236.16 114
15237.32 105
15238.49 84
15239.66 95
15240.82 99
15241.99 95
15243.16 79
15244.32 82
15245.49 82
15246.66 89
15247.82 102
15248.99 80
15250.16 89
15251.32 90
15252.49 87
15253.66 70
15254.82 78
15255.99 73
15257.16 85
15258.32 90
15259.49 69
15260.66 74
15261.83 68
15262.99 70
15264.16 82
15265.33 60
15266.50 70
15267.66 66
15268.83 78
15270.00 80
15271.17 78
15272.33 83
15273.50 94
15274.67 85
15275.84 94
15277.01 79
15278.17 60
15279.34 73
15280.51 56
15281.68 84
15282.85 71
15284.01 82
15285.18 71
15286.35 75
15287.52 82
15288.69 67
15289.86 71
15291.02 80
15292.19 70
15293.36 69
15294.53 62
15295.70 79
15296.87 67
15298.03 49
15299.20 71
15300.37 78
15301.54 92
15302.71 77
15303.88 63
15305.05 77
15306.22 73
15307.39 84
15308.56 59
15309.72 85
15310.89 72
15312.06 74
15313.23 61
15314.40 69
15315.57 65
15316.74 70
15317.91 85
15319.08 75
15320.25 80
15321.42 83
15322.59 94
15323.76 60
15324.93 72
15326.10 63
15327.27 80
15328.44 68
15329.61 74
15330.78 60
15331.95 72
15333.12 80
15334.29 100
15335.46 89
15336.63 76
15337.80 71
15338.97 70
15340.14 86
15341.31 73
15342.48 87
15343.65 99
15344.82 68
15345.99 89
15347.16 74
15348.33 73
15349.50 81
15350.67 74
15351.84 94
15353.01 78
15354.18 73
15355.36 82
15356.53 82
15357.70 82
15358.87 60
15360.04 69
15361.21 71
15362.38 78
15363.55 85
15364.72 95
15365.90 65
15367.07 89
15368.24 84
15369.41 95
15370.58 72
15371.75 68
15372.92 87
15374.10 91
15375.27 97
15376.44 62
15377.61 75
15378.78 83
15379.95 90
15381.13 68
15382.30 77
15383.47 87
15384.64 82
15385.81 82
15386.99 82
15388.16 82
15389.33 83
15390.50 75
15391.68 104
15392.85 84
15394.02 118
15395.19 88
15396.36 91
15397.54 102
15398.71 72
15399.88 94
15401.05 90
15402.23 92
15403.40 94
15404.57 90
15405.75 102
15406.92 89
15408.09 94
15409.26 80
15410.44 75
15411.61 81
15412.78 69
15413.96 82
15415.13 56
15416.30 59
15417.48 67
15418.65 78
15419.82 76
15421.00 76
15422.17 82
15423.34 74
15424.52 83
15425.69 64
15426.86 71
15428.04 61
15429.21 95
15430.39 80
15431.56 72
15432.73 76
15433.91 71
15435.08 79
15436.25 82
15437.43 65
15438.60 61
15439.78 74
15440.95 85
15442.13 83
15443.30 69
15444.47 66
15445.65 69
15446.82 81
15448.00 81
15449.17 65
15450.35 76
15451.52 65
15452.70 68
15453.87 67
15455.04 64
15456.22 73
15457.39 77
15458.57 85
15459.74 62
15460.92 52
15462.09 78
15463.27 64
15464.44 75
15465.62 73
15466.79 69
15467.97 86
15469.14 72
15470.32 60
15471.49 60
15472.67 65
15473.85 75
15475.02 103
15476.20 53
15477.37 59
15478.55 65
15479.72 82
15480.90 73
15482.07 67
15483.25 59
15484.43 73
15485.60 75
15486.78 57
15487.95 73
15489.13 67
15490.31 75
15491.48 68
15492.66 88
15493.83 74
15495.01 66
15496.19 84
15497.36 74
15498.54 62
15499.72 81
15500.89 66
15502.07 77
15503.25 73
15504.42 65
15505.60 69
15506.78 73
15507.95 85
15509.13 69
15510.31 65
15511.48 66
15512.66 72
15513.84 80
15515.01 84
15516.19 90
15517.37 74
15518.54 68
15519.72 74
15520.90 57
15522.08 75
15523.25 66
15524.43 68
15525.61 64
15526.79 67
15527.96 61
15529.14 63
15530.32 72
15531.50 54
15532.67 64
15533.85 75
15535.03 64
15536.21 73
15537.38 75
15538.56 80
15539.74 88
15540.92 98
15542.10 62
15543.27 64
15544.45 66
15545.63 81
15546.81 73
15547.99 74
15549.17 67
15550.34 65
15551.52 68
15552.70 71
15553.88 68
15555.06 57
15556.24 72
15557.41 96
15558.59 67
15559.77 65
15560.95 80
15562.13 96
15563.31 86
15564.49 64
15565.67 55
15566.84 59
15568.02 85
15569.20 71
15570.38 67
15571.56 83
15572.74 79
15573.92 85
15575.10 68
15576.28 80
15577.46 82
15578.64 74
15579.82 70
15581.00 94
15582.18 83
15583.35 90
15584.53 65
15585.71 90
15586.89 83
15588.07 77
15589.25 82
15590.43 90
15591.61 81
15592.79 74
15593.97 81
15595.15 70
15596.33 66
15597.51 79
15598.69 94
15599.87 79
15601.05 91
15602.23 80
15603.41 85
15604.59 84
15605.78 85
15606.96 100
15608.14 94
15609.32 92
15610.50 78
15611.68 79
15612.86 79
15614.04 76
15615.22 99
15616.40 83
15617.58 86
15618.76 77
15619.94 94
15621.12 93
15622.31 79
15623.49 69
15624.67 108
15625.85 94
15627.03 105
15628.21 85
15629.39 96
15630.57 94
15631.76 104
15632.94 90
15634.12 84
15635.30 87
15636.48 87
15637.66 78
15638.85 101
15640.03 97
15641.21 106
15642.39 108
15643.57 94
15644.75 86
15645.94 97
15647.12 96
15648.30 118
15649.48 96
15650.66 79
15651.85 105
15653.03 76
15654.21 58
15655.39 109
15656.58 97
15657.76 111
15658.94 94
15660.12 109
15661.31 109
15662.49 89
15663.67 97
15664.85 102
15666.04 131
15667.22 102
15668.40 97
15669.58 109
15670.77 103
15671.95 130
15673.13 109
15674.32 89
15675.50 88
15676.68 96
15677.87 103
15679.05 86
15680.23 97
15681.42 97
15682.60 91
15683.78 79
15684.97 87
15686.15 96
15687.33 90
15688.52 114
15689.70 105
15690.88 118
15692.07 119
15693.25 141
15694.44 122
15695.62 106
15696.80 105
15697.99 120
15699.17 119
15700.35 108
15701.54 102
15702.72 122
15703.91 129
15705.09 116
15706.28 121
15707.46 124
15708.64 131
15709.83 121
15711.01 131
15712.20 148
15713.38 134
15714.57 100
15715.75 135
15716.94 155
15718.12 161
15719.31 142
15720.49 144
15721.67 154
15722.86 125
15724.04 126
15725.23 124
15726.41 132
15727.60 121
15728.78 111
15729.97 137
15731.15 98
15732.34 118
15733.53 146
15734.71 129
15735.90 126
15737.08 113
15738.27 130
15739.45 144
15740.64 103
15741.82 113
15743.01 122
15744.19 107
15745.38 99
15746.57 112
15747.75 119
15748.94 108
15750.12 119
15751.31 113
15752.50 138
15753.68 123
15754.87 120
15756.05 133
15757.24 135
15758.43 114
15759.61 142
15760.80 126
15761.99 117
15763.17 102
15764.36 117
15765.54 108
15766.73 94
15767.92 97
15769.10 116
15770.29 121
15771.48 87
15772.66 97
15773.85 115
15775.04 109
15776.22 123
15777.41 115
15778.60 86
15779.79 86
15780.97 108
15782.16 115
15783.35 111
15784.53 97
15785.72 88
15786.91 117
15788.10 121
15789.28 102
15790.47 81
15791.66 108
15792.85 108
15794.03 117
15795.22 101
15796.41 102
15797.60 94
15798.78 88
15799.97 97
15801.16 95
15802.35 93
15803.54 108
15804.72 90
15805.91 112
15807.10 91
15808.29 75
15809.48 89
15810.66 102
15811.85 86
15813.04 89
15814.23 92
15815.42 99
15816.61 72
15817.79 86
15818.98 112
15820.17 98
15821.36 91
15822.55 89
15823.74 105
15824.93 84
15826.11 104
15827.30 88
15828.49 98
15829.68 78
15830.87 98
15832.06 111
15833.25 104
15834.44 87
15835.63 87
15836.82 94
15838.00 94
15839.19 78
15840.38 92
15841.57 95
15842.76 87
15843.95 92
15845.14 81
15846.33 68
15847.52 79
15848.71 76
15849.90 101
15851.09 80
15852.28 72
15853.47 100
15854.66 105
15855.85 101
15857.04 94
15858.23 103
15859.42 97
15860.61 96
15861.80 79
15862.99 113
15864.18 101
15865.37 92
15866.56 94
15867.75 96
15868.94 100
15870.13 87
15871.32 104
15872.51 95
15873.70 81
15874.89 70
15876.08 101
15877.27 123
15878.46 96
15879.66 97
15880.85 105
15882.04 89
15883.23 106
15884.42 93
15885.61 111
15886.80 95
15887.99 87
15889.18 105
15890.37 85
15891.57 106
15892.76 95
15893.95 118
15895.14 116
15896.33 97
15897.52 104
15898.71 113
15899.91 110
15901.10 91
15902.29 103
15903.48 89
15904.67 95
15905.86 113
15907.06 114
15908.25 118
15909.44 80
15910.63 91
15911.82 105
15913.02 104
15914.21 115
15915.40 118
15916.59 125
15917.78 112
15918.98 99
15920.17 103
15921.36 102
15922.55 90
15923.75 89
15924.94 117
15926.13 91
15927.32 104
15928.52 109
15929.71 146
15930.90 125
15932.09 134
15933.29 158
15934.48 138
15935.67 115
15936.87 126
15938.06 140
15939.25 151
15940.44 118
15941.64 105
15942.83 109
15944.02 107
15945.22 98
15946.41 110
15947.60 129
15948.80 97
15949.99 100
15951.18 106
15952.38 99
15953.57 82
15954.77 78
15955.96 99
15957.15 95
15958.35 83
15959.54 90
15960.73 80
15961.93 90
15963.12 96
15964.32 81
15965.51 94
15966.70 94
15967.90 75
15969.09 76
15970.29 98
15971.48 68
15972.67 72
15973.87 90
15975.06 101
15976.26 78
15977.45 88
15978.65 84
15979.84 77
15981.04 97
15982.23 72
15983.43 83
15984.62 79
15985.81 96
15987.01 91
15988.20 94
15989.40 63
15990.59 81
15991.79 100
15992.98 83
15994.18 64
15995.37 84
15996.57 86
15997.76 77
15998.96 72
16000.16 76
16001.35 72
16002.55 77
16003.74 72
16004.94 84
16006.13 61
16007.33 57
16008.52 77
16009.72 66
16010.92 72
16012.11 81
16013.31 90
16014.50 68
16015.70 64
16016.89 73
16018.09 74
16019.29 67
16020.48 82
16021.68 69
16022.87 78
16024.07 65
16025.27 56
16026.46 60
16027.66 84
16028.86 81
16030.05 64
16031.25 82
16032.45 72
16033.64 60
16034.84 81
16036.04 80
16037.23 92
16038.43 61
16039.63 71
16040.82 73
16042.02 67
16043.22 82
16044.41 79
16045.61 72
16046.81 57
16048.00 77
16049.20 79
16050.40 62
16051.60 64
16052.79 70
16053.99 80
16055.19 78
16056.39 45
16057.58 58
16058.78 66
16059.98 82
16061.18 52
16062.37 71
16063.57 84
16064.77 68
16065.97 70
16067.16 65
16068.36 54
16069.56 60
16070.76 71
16071.96 60
16073.15 71
16074.35 65
16075.55 78
16076.75 60
16077.95 65
16079.14 66
16080.34 72
16081.54 91
16082.74 79
16083.94 66
16085.14 76
16086.34 91
16087.53 75
16088.73 61
16089.93 62
16091.13 70
16092.33 71
16093.53 67
16094.73 72
16095.93 76
16097.12 58
16098.32 60
16099.52 75
16100.72 64
16101.92 58
16103.12 65
16104.32 56
16105.52 72
16106.72 77
16107.92 60
16109.12 81
16110.32 69
16111.52 57
16112.71 61
16113.91 78
16115.11 79
16116.31 76
16117.51 56
16118.71 76
16119.91 81
16121.11 78
16122.31 50
16123.51 64
16124.71 61
16125.91 73
16127.11 63
16128.31 56
16129.51 62
16130.71 68
16131.91 58
16133.11 48
16134.31 54
16135.51 59
16136.71 65
16137.92 80
16139.12 76
16140.32 61
16141.52 47
16142.72 72
16143.92 77
16145.12 67
16146.32 64
16147.52 70
16148.72 61
16149.92 69
16151.12 60
16152.32 57
16153.53 64
16154.73 78
16155.93 78
16157.13 63
16158.33 55
16159.53 67
16160.73 78
16161.93 81
16163.14 55
16164.34 56
16165.54 68
16166.74 64
16167.94 75
16169.14 64
16170.34 69
16171.55 66
16172.75 72
16173.95 65
16175.15 67
16176.35 71
16177.56 53
16178.76 73
16179.96 72
16181.16 64
16182.36 51
16183.57 57
16184.77 64
16185.97 69
16187.17 67
16188.38 69
16189.58 76
16190.78 67
16191.98 79
16193.18 65
16194.39 65
16195.59 62
16196.79 76
16198.00 65
16199.20 76
16200.40 74
16201.60 64
16202.81 68
16204.01 60
16205.21 56
16206.42 68
16207.62 51
16208.82 87
16210.02 68
16211.23 56
16212.43 65
16213.63 63
16214.84 83
16216.04 61
16217.24 75
16218.45 79
16219.65 84
16220.86 74
16222.06 62
16223.26 64
16224.47 69
16225.67 82
16226.87 81
16228.08 80
16229.28 65
16230.49 63
16231.69 74
16232.89 69
16234.10 79
16235.30 99
16236.51 105
16237.71 83
16238.91 86
16240.12 73
16241.32 77
16242.53 82
16243.73 93
16244.94 74
16246.14 76
16247.34 76
16248.55 79
16249.75 70
16250.96 82
16252.16 69
16253.37 72
16254.57 73
16255.78 75
16256.98 66
16258.19 73
16259.39 89
16260.60 88
16261.80 73
16263.01 65
16264.21 66
16265.42 79
16266.62 81
16267.83 76
16269.03 79
16270.24 79
16271.45 80
16272.65 77
16273.86 85
16275.06 82
16276.27 74
16277.47 93
16278.68 82
16279.88 75
16281.09 68
16282.30 82
16283.50 89
16284.71 79
16285.91 66
16287.12 91
16288.33 84
16289.53 84
16290.74 66
16291.94 80
16293.15 93
16294.36 107
16295.56 96
16296.77 93
16297.98 90
16299.18 74
16300.39 89
16301.60 77
16302.80 69
16304.01 89
16305.22 97
16306.42 114
16307.63 90
16308.84 79
16310.04 102
16311.25 91
16312.46 96
16313.66 86
16314.87 82
16316.08 90
16317.29 93
16318.49 74
16319.70 60
16320.91 80
16322.11 82
16323.32 95
16324.53 89
16325.74 62
16326.94 71
16328.15 95
16329.36 72
16330.57 80
16331.77 59
16332.98 67
16334.19 69
16335.40 76
16336.61 70
16337.81 69
16339.02 80
16340.23 72
16341.44 79
16342.65 70
16343.85 63
16345.06 56
16346.27 104
16347.48 72
16348.69 77
16349.90 73
16351.10 75
16352.31 66
16353.52 65
16354.73 62
16355.94 61
16357.15 74
16358.35 78
16359.56 53
16360.77 67
16361.98 71
16363.19 61
16364.40 88
16365.61 62
16366.82 81
16368.03 68
16369.23 82
16370.44 63
16371.65 72
16372.86 76
16374.07 71
16375.28 86
16376.49 70
16377.70 47
16378.91 62
16380.12 68
16381.33 71
16382.54 65
16383.75 56
16384.96 70
16386.17 66
16387.38 52
16388.59 73
16389.80 82
16391.01 51
16392.22 59
16393.43 66
16394.64 58
16395.85 55
16397.06 71
16398.27 61
16399.48 50
16400.69 81
16401.90 62
16403.11 53
16404.32 64
16405.53 58
16406.74 74
16407.95 70
16409.16 56
16410.37 41
16411.58 62
16412.79 43
16414.00 58
16415.21 75
16416.42 77
16417.63 69
16418.85 87
16420.06 77
16421.27 65
16422.48 41
16423.69 64
16424.90 56
16426.11 64
16427.32 49
16428.53 68
16429.75 64
16430.96 66
16432.17 59
16433.38 63
16434.59 84
16435.80 50
16437.01 62
16438.23 54
16439.44 55
16440.65 50
16441.86 60
16443.07 70
16444.28 62
16445.50 57
16446.71 60
16447.92 59
16449.13 79
16450.34 53
16451.56 64
16452.77 74
16453.98 61
16455.19 76
16456.41 59
16457.62 70
16458.83 56
16460.04 74
16461.26 72
16462.47 55
16463.68 54
16464.89 75
16466.11 74
16467.32 59
16468.53 62
16469.74 63
16470.96 63
16472.17 79
16473.38 55
16474.60 58
16475.81 60
16477.02 59
16478.23 65
16479.45 52
16480.66 48
16481.87 54
16483.09 67
16484.30 63
16485.51 63
16486.73 62
16487.94 62
16489.15 55
16490.37 51
16491.58 64
16492.80 56
16494.01 63
16495.22 62
16496.44 60
16497.65 45
16498.86 67
16500.08 70
16501.29 82
16502.51 78
16503.72 77
16504.93 67
16506.15 70
16507.36 60
16508.58 53
16509.79 60
16511.01 48
16512.22 54
16513.43 56
16514.65 61
16515.86 62
16517.08 52
16518.29 54
16519.51 43
16520.72 64
16521.94 76
16523.15 64
16524.37 61
16525.58 70
16526.80 59
16528.01 61
16529.23 58
16530.44 66
16531.66 54
16532.87 65
16534.09 68
16535.30 58
16536.52 60
16537.73 73
16538.95 63
16540.16 52
16541.38 57
16542.59 72
16543.81 73
16545.02 62
16546.24 72
16547.46 77
16548.67 59
16549.89 48
16551.10 65
16552.32 70
16553.54 50
16554.75 54
16555.97 73
16557.18 60
16558.40 54
16559.62 58
16560.83 62
16562.05 63
16563.26 64
16564.48 67
16565.70 56
16566.91 64
16568.13 60
16569.35 70
16570.56 64
16571.78 77
16573.00 55
16574.21 86
16575.43 72
16576.65 73
16577.86 72
16579.08 74
16580.30 93
16581.51 83
16582.73 68
16583.95 83
16585.16 81
16586.38 65
16587.60 93
16588.82 89
16590.03 70
16591.25 50
16592.47 80
16593.68 69
16594.90 68
16596.12 66
16597.34 56
16598.55 65
16599.77 77
16600.99 69
16602.21 86
16603.43 65
16604.64 68
16605.86 77
16607.08 67
16608.30 59
16609.51 64
16610.73 59
16611.95 67
16613.17 56
16614.39 65
16615.60 73
16616.82 69
16618.04 73
16619.26 60
16620.48 79
16621.70 55
16622.91 59
16624.13 65
16625.35 61
16626.57 55
16627.79 61
16629.01 70
16630.23 76
16631.45 44
16632.66 59
16633.88 58
16635.10 58
16636.32 56
16637.54 64
16638.76 64
16639.98 71
16641.20 80
16642.42 51
16643.64 59
16644.85 63
16646.07 69
16647.29 68
16648.51 56
16649.73 66
16650.95 42
16652.17 69
16653.39 61
16654.61 60
16655.83 75
16657.05 65
16658.27 45
16659.49 61
16660.71 67
16661.93 65
16663.15 45
16664.37 63
16665.59 57
16666.81 52
16668.03 54
16669.25 63
16670.47 56
16671.69 55
16672.91 65
16674.13 59
16675.35 51
16676.57 60
16677.79 76
16679.01 64
16680.23 73
16681.45 69
16682.67 65
16683.89 66
16685.11 60
16686.34 60
16687.56 58
16688.78 73
16690.00 54
16691.22 56
16692.44 50
16693.66 60
16694.88 56
16696.10 63
16697.32 53
16698.55 58
16699.77 57
16700.99 55
16702.21 64
16703.43 62
16704.65 59
16705.87 57
16707.10 59
16708.32 52
16709.54 47
16710.76 73
16711.98 57
16713.20 65
16714.43 62
16715.65 46
16716.87 51
16718.09 62
16719.31 55
16720.54 67
16721.76 70
16722.98 60
16724.20 49
16725.42 60
16726.65 46
16727.87 62
16729.09 66
16730.31 51
16731.54 58
16732.76 56
16733.98 48
16735.20 44
16736.43 56
16737.65 56
16738.87 56
16740.09 60
16741.32 59
16742.54 59
16743.76 70
16744.99 44
16746.21 66
16747.43 63
16748.65 63
16749.88 68
16751.10 73
16752.32 58
16753.55 56
16754.77 54
16755.99 54
16757.22 68
16758.44 63
16759.66 59
16760.89 56
16762.11 49
16763.33 66
16764.56 63
16765.78 66
16767.01 43
16768.23 56
16769.45 77
16770.68 73
16771.90 53
16773.12 45
16774.35 65
16775.57 53
16776.80 61
16778.02 57
16779.25 48
16780.47 56
16781.69 37
16782.92 55
16784.14 53
16785.37 48
16786.59 58
16787.82 55
16789.04 56
16790.27 40
16791.49 63
16792.71 52
16793.94 54
16795.16 40
16796.39 35
16797.61 59
16798.84 62
16800.06 47
16801.29 40
16802.51 58
16803.74 52
16804.96 52
16806.19 65
16807.41 49
16808.64 49
16809.86 66
16811.09 54
16812.32 64
16813.54 43
16814.77 55
16815.99 68
16817.22 58
16818.44 52
16819.67 55
16820.89 71
16822.12 40
16823.35 51
16824.57 49
16825.80 55
16827.02 56
16828.25 71
16829.48 68
16830.70 47
16831.93 63
16833.15 67
16834.38 70
16835.61 65
16836.83 51
16838.06 63
16839.29 59
16840.51 62
16841.74 52
16842.96 61
16844.19 68
16845.42 45
16846.64 69
16847.87 79
16849.10 65
16850.32 54
16851.55 60
16852.78 61
16854.01 81
16855.23 66
16856.46 51
16857.69 62
16858.91 52
16860.14 73
16861.37 75
16862.59 52
16863.82 75
16865.05 65
16866.28 85
16867.50 66
16868.73 61
16869.96 70
16871.19 69
16872.41 71
16873.64 56
16874.87 57
16876.10 83
16877.33 70
16878.55 71
16879.78 49
16881.01 54
16882.24 79
16883.46 87
16884.69 67
16885.92 72
16887.15 92
16888.38 56
16889.61 79
16890.83 62
16892.06 70
16893.29 64
16894.52 80
16895.75 100
16896.98 61
16898.20 65
16899.43 67
16900.66 73
16901.89 72
16903.12 75
16904.35 54
16905.58 72
16906.80 79
16908.03 68
16909.26 58
16910.49 70
16911.72 72
16912.95 70
16914.18 53
16915.41 55
16916.64 69
16917.87 65
16919.10 58
16920.33 67
16921.55 68
16922.78 51
16924.01 69
16925.24 46
16926.47 56
16927.70 59
16928.93 71
16930.16 66
16931.39 75
16932.62 80
16933.85 60
16935.08 52
16936.31 62
16937.54 56
16938.77 67
16940.00 52
16941.23 51
16942.46 58
16943.69 57
16944.92 50
16946.15 46
16947.38 66
16948.61 69
16949.84 70
16951.07 75
16952.30 70
16953.53 59
16954.76 62
16956.00 64
16957.23 46
16958.46 37
16959.69 52
16960.92 74
16962.15 66
16963.38 48
16964.61 63
16965.84 60
16967.07 63
16968.30 61
16969.54 46
16970.77 51
16972.00 61
16973.23 60
16974.46 48
16975.69 58
16976.92 53
16978.15 61
16979.39 73
16980.62 46
16981.85 56
16983.08 65
16984.31 63
16985.54 51
16986.78 46
16988.01 57
16989.24 51
16990.47 69
16991.70 47
16992.94 51
16994.17 59
16995.40 65
16996.63 59
16997.86 51
16999.10 60
17000.33 49
17001.56 56
17002.79 61
17004.03 62
17005.26 73
17006.49 49
17007.72 66
17008.96 56
17010.19 65
17011.42 51
17012.65 54
17013.89 53
17015.12 64
17016.35 58
17017.58 55
17018.82 58
17020.05 47
17021.28 55
17022.52 49
17023.75 51
17024.98 50
17026.22 55
17027.45 46
17028.68 55
17029.92 55
17031.15 66
17032.38 57
17033.62 63
17034.85 61
17036.08 52
17037.32 44
17038.55 53
17039.78 61
17041.02 46
17042.25 55
17043.49 55
17044.72 61
17045.95 48
17047.19 61
17048.42 50
17049.66 60
17050.89 61
17052.12 67
17053.36 49
17054.59 37
17055.83 46
17057.06 54
17058.29 45
17059.53 39
17060.76 51
17062.00 46
17063.23 46
17064.47 52
17065.70 59
17066.94 55
17068.17 58
17069.41 45
17070.64 59
17071.88 51
17073.11 57
17074.35 58
17075.58 60
17076.82 54
17078.05 39
17079.29 49
17080.52 64
17081.76 71
17082.99 55
17084.23 63
17085.46 53
17086.70 59
17087.93 50
17089.17 54
17090.40 52
17091.64 57
17092.87 57
17094.11 65
17095.35 72
17096.58 38
17097.82 46
17099.05 46
17100.29 55
17101.53 46
17102.76 58
17104.00 57
17105.23 54
17106.47 57
17107.71 54
17108.94 63
17110.18 58
17111.41 68
17112.65 67
17113.89 48
17115.12 33
17116.36 64
17117.60 64
17118.83 53
17120.07 39
17121.31 51
17122.54 54
17123.78 56
17125.02 49
17126.25 47
17127.49 56
17128.73 70
17129.96 67
17131.20 40
17132.44 56
17133.68 48
17134.91 60
17136.15 46
17137.39 57
17138.62 45
17139.86 55
17141.10 60
17142.34 50
17143.57 59
17144.81 62
17146.05 56
17147.29 56
17148.52 56
17149.76 65
17151.00 62
17152.24 53
17153.48 45
17154.71 51
17155.95 60
17157.19 62
17158.43 46
17159.66 46
17160.90 54
17162.14 62
17163.38 51
17164.62 48
17165.86 56
17167.09 57
17168.33 50
17169.57 56
17170.81 48
17172.05 56
17173.29 51
17174.52 65
17175.76 69
17177.00 54
17178.24 52
17179.48 61
17180.72 45
17181.96 51
17183.20 39
17184.43 43
17185.67 53
17186.91 53
17188.15 56
17189.39 51
17190.63 53
17191.87 54
17193.11 61
17194.35 45
17195.59 65
17196.83 50
17198.07 42
17199.31 39
17200.55 56
17201.78 57
17203.02 51
17204.26 50
17205.50 53
17206.74 49
17207.98 55
17209.22 54
17210.46 50
17211.70 50
17212.94 58
17214.18 61
17215.42 51
17216.66 46
17217.90 48
17219.14 48
17220.38 59
17221.62 54
17222.86 59
17224.10 55
17225.34 51
17226.59 39
17227.83 58
17229.07 45
17230.31 51
17231.55 51
17232.79 58
17234.03 47
17235.27 53
17236.51 50
17237.75 58
17238.99 53
17240.23 50
17241.47 43
17242.72 41
17243.96 37
17245.20 37
17246.44 50
17247.68 41
17248.92 50
17250.16 53
17251.40 53
17252.65 38
17253.89 54
17255.13 46
17256.37 50
17257.61 47
17258.85 44
17260.09 54
17261.34 54
17262.58 51
17263.82 41
17265.06 46
17266.30 38
17267.55 61
17268.79 39
17270.03 62
17271.27 58
17272.51 45
17273.76 39
17275.00 55
17276.24 36
17277.48 51
17278.72 41
17279.97 57
17281.21 37
17282.45 38
17283.69 33
17284.94 50
17286.18 54
17287.42 41
17288.67 62
17289.91 48
17291.15 46
17292.39 27
17293.64 52
17294.88 40
17296.12 54
17297.37 50
17298.61 48
17299.85 36
17301.09 46
17302.34 51
17303.58 51
17304.82 44
17306.07 42
17307.31 56
17308.55 50
17309.80 46
17311.04 39
17312.29 48
17313.53 47
17314.77 40
17316.02 37
17317.26 49
17318.50 50
17319.75 37
17320.99 39
17322.24 34
17323.48 36
17324.72 58
17325.97 41
17327.21 44
17328.46 34
17329.70 37
17330.94 48
17332.19 46
17333.43 44
17334.68 38
17335.92 64
17337.17 48
17338.41 32
17339.65 44
17340.90 35
17342.14 39
17343.39 41
17344.63 43
17345.88 39
17347.12 57
17348.37 42
17349.61 39
17350.86 44
17352.10 54
17353.35 55
17354.59 59
17355.84 42
17357.08 32
17358.33 40
17359.57 61
17360.82 48
17362.06 26
17363.31 52
17364.55 49
17365.80 44
17367.05 38
17368.29 51
17369.54 46
17370.78 47
17372.03 43
17373.27 48
17374.52 35
17375.77 37
17377.01 45
17378.26 41
17379.50 49
17380.75 38
17382.00 53
17383.24 48
17384.49 39
17385.73 42
17386.98 54
17388.23 51
17389.47 62
17390.72 54
17391.97 43
17393.21 39
17394.46 38
17395.71 49
17396.95 50
17398.20 40
17399.45 37
17400.69 51
17401.94 45
17403.19 51
17404.43 47
17405.68 43
17406.93 41
17408.17 49
17409.42 69
17410.67 48
17411.91 41
17413.16 55
17414.41 42
17415.66 39
17416.90 53
17418.15 42
17419.40 53
17420.65 55
17421.89 38
17423.14 33
17424.39 41
17425.64 44
17426.88 47
17428.13 45
17429.38 45
17430.63 46
17431.87 34
17433.12 26
17434.37 43
17435.62 36
17436.87 43
17438.11 46
17439.36 37
17440.61 38
17441.86 46
17443.11 50
17444.36 50
17445.60 56
17446.85 45
17448.10 45
17449.35 42
17450.60 38
17451.85 55
17453.10 50
17454.34 47
17455.59 52
17456.84 57
17458.09 51
17459.34 44
17460.59 49
17461.84 61
17463.09 53
17464.33 49
17465.58 51
17466.83 63
17468.08 39
17469.33 48
17470.58 36
17471.83 62
17473.08 42
17474.33 36
17475.58 57
17476.83 44
17478.08 50
17479.33 49
17480.58 50
17481.83 47
17483.08 48
17484.33 47
17485.58 52
17486.83 40
17488.07 53
17489.32 50
17490.57 50
17491.82 56
17493.07 66
17494.32 63
17495.58 33
17496.83 55
17498.08 53
17499.33 67
17500.58 37
17501.83 38
17503.08 37
17504.33 59
17505.58 49
17506.83 43
17508.08 51
17509.33 57
17510.58 53
17511.83 44
17513.08 45
17514.33 59
17515.58 67
17516.83 63
17518.09 62
17519.34 69
17520.59 59
17521.84 67
17523.09 63
17524.34 47
17525.59 44
17526.84 75
17528.09 64
17529.35 47
17530.60 47
17531.85 41
17533.10 65
17534.35 59
17535.60 55
17536.86 61
17538.11 52
17539.36 66
17540.61 83
17541.86 63
17543.11 46
17544.37 59
17545.62 65
17546.87 50
17548.12 48
17549.37 52
17550.63 59
17551.88 69
17553.13 56
17554.38 45
17555.63 91
17556.89 61
17558.14 64
17559.39 60
17560.64 57
17561.90 58
17563.15 61
17564.40 66
17565.65 58
17566.91 38
17568.16 71
17569.41 76
17570.67 71
17571.92 48
17573.17 66
17574.42 61
17575.68 56
17576.93 65
17578.18 52
17579.44 56
17580.69 44
17581.94 76
17583.20 58
17584.45 60
17585.70 56
17586.96 66
17588.21 68
17589.46 62
17590.72 51
17591.97 49
17593.22 58
17594.48 53
17595.73 58
17596.99 56
17598.24 56
17599.49 61
17600.75 76
17602.00 75
17603.26 79
17604.51 65
17605.76 77
17607.02 64
17608.27 55
17609.53 62
17610.78 63
17612.03 45
17613.29 59
17614.54 68
17615.80 59
17617.05 72
17618.31 42
17619.56 57
17620.82 59
17622.07 58
17623.33 64
17624.58 54
17625.83 53
17627.09 59
17628.34 69
17629.60 62
17630.85 77
17632.11 46
17633.36 60
17634.62 63
17635.88 54
17637.13 50
17638.39 59
17639.64 56
17640.90 52
17642.15 60
17643.41 56
17644.66 55
17645.92 70
17647.17 63
17648.43 49
17649.68 61
17650.94 61
17652.20 79
17653.45 67
17654.71 54
17655.96 73
17657.22 76
17658.48 61
17659.73 46
17660.99 48
17662.24 52
17663.50 62
17664.76 40
17666.01 51
17667.27 46
17668.53 50
17669.78 53
17671.04 55
17672.29 42
17673.55 45
17674.81 52
17676.06 73
17677.32 44
17678.58 49
17679.83 47
17681.09 68
17682.35 54
17683.60 48
17684.86 49
17686.12 45
17687.38 56
17688.63 44
17689.89 48
17691.15 52
17692.40 66
17693.66 43
17694.92 48
17696.18 44
17697.43 60
17698.69 54
17699.95 45
17701.21 49
17702.46 51
17703.72 45
17704.98 54
17706.24 48
17707.49 38
17708.75 59
17710.01 42
17711.27 49
17712.53 61
17713.78 50
17715.04 46
17716.30 67
17717.56 58
17718.82 40
17720.07 56
17721.33 57
17722.59 52
17723.85 42
17725.11 48
17726.36 44
17727.62 64
17728.88 49
17730.14 47
17731.40 53
17732.66 43
17733.92 37
17735.17 43
17736.43 33
17737.69 38
17738.95 46
17740.21 59
17741.47 46
17742.73 42
17743.99 64
17745.25 44
17746.51 42
17747.76 48
17749.02 52
17750.28 65
17751.54 48
17752.80 39
17754.06 52
17755.32 59
17756.58 49
17757.84 56
17759.10 55
17760.36 49
17761.62 48
17762.88 50
17764.14 53
17765.40 44
17766.66 49
17767.92 56
17769.18 49
17770.44 54
17771.70 41
17772.96 59
17774.22 62
17775.48 61
17776.74 48
17778.00 59
17779.26 44
17780.52 60
17781.78 59
17783.04 70
17784.30 50
17785.56 53
17786.82 55
17788.08 55
17789.34 51
17790.60 45
17791.86 52
17793.12 50
17794.38 47
17795.65 42
17796.91 51
17798.17 62
17799.43 53
17800.69 35
17801.95 41
17803.21 50
17804.47 59
17805.73 53
17807.00 36
17808.26 46
17809.52 44
17810.78 46
17812.04 50
17813.30 42
17814.56 35
17815.83 52
17817.09 68
17818.35 52
17819.61 40
17820.87 41
17822.13 54
17823.40 63
17824.66 46
17825.92 36
17827.18 40
17828.44 48
17829.71 63
17830.97 36
17832.23 43
17833.49 56
17834.75 61
17836.02 44
17837.28 37
17838.54 48
17839.80 48
17841.07 62
17842.33 42
17843.59 46
17844.85 50
17846.12 72
17847.38 48
17848.64 39
17849.91 34
17851.17 36
17852.43 68
17853.69 45
17854.96 33
17856.22 43
17857.48 44
17858.75 48
17860.01 62
17861.27 38
17862.54 47
17863.80 53
17865.06 53
17866.33 50
17867.59 35
17868.85 44
17870.12 47
17871.38 60
17872.64 41
17873.91 39
17875.17 40
17876.43 53
17877.70 42
17878.96 55
17880.23 36
17881.49 48
17882.75 54
17884.02 56
17885.28 42
17886.55 46
17887.81 37
17889.07 51
17890.34 41
17891.60 54
17892.87 43
17894.13 54
17895.40 47
17896.66 51
17897.92 50
17899.19 43
17900.45 53
17901.72 51
17902.98 53
17904.25 48
17905.51 48
17906.78 32
17908.04 43
17909.31 58
17910.57 61
17911.84 40
17913.10 43
17914.37 39
17915.63 49
17916.90 51
17918.16 41
17919.43 57
17920.69 53
17921.96 50
17923.22 38
17924.49 46
17925.75 48
17927.02 46
17928.29 37
17929.55 52
17930.82 36
17932.08 47
17933.35 42
17934.61 47
17935.88 47
17937.15 46
17938.41 48
17939.68 51
17940.94 49
17942.21 52
17943.48 51
17944.74 45
17946.01 37
17947.28 42
17948.54 50
17949.81 45
17951.07 64
17952.34 37
17953.61 44
17954.87 48
17956.14 39
17957.41 49
17958.67 34
17959.94 46
17961.21 44
17962.47 46
17963.74 41
17965.01 39
17966.27 37
17967.54 44
17968.81 45
17970.08 48
17971.34 46
17972.61 33
17973.88 44
17975.14 47
17976.41 45
17977.68 51
17978.95 42
17980.21 46
17981.48 53
17982.75 48
17984.02 47
17985.28 41
17986.55 49
17987.82 43
17989.09 51
17990.35 47
17991.62 45
17992.89 63
17994.16 47
17995.43 37
17996.69 38
17997.96 50
17999.23 39
18000.50 35
18001.77 48
18003.03 49
18004.30 38
18005.57 58
18006.84 50
18008.11 35
18009.38 36
18010.64 50
18011.91 47
18013.18 47
18014.45 59
18015.72 42
18016.99 51
18018.26 51
18019.53 47
18020.79 43
18022.06 30
18023.33 45
18024.60 45
18025.87 43
18027.14 29
18028.41 39
18029.68 34
18030.95 45
18032.22 41
18033.48 39
18034.75 37
18036.02 52
18037.29 52
18038.56 44
18039.83 37
18041.10 51
18042.37 55
18043.64 68
18044.91 35
18046.18 47
18047.45 45
18048.72 39
18049.99 42
18051.26 33
18052.53 32
18053.80 38
18055.07 39
18056.34 33
18057.61 33
18058.88 50
18060.15 60
18061.42 47
18062.69 51
18063.96 47
18065.23 54
18066.50 54
18067.77 44
18069.04 48
18070.31 35
18071.58 53
18072.86 37
18074.13 47
18075.40 21
18076.67 27
18077.94 41
18079.21 63
18080.48 56
18081.75 31
18083.02 38
18084.29 55
18085.56 58
18086.84 43
18088.11 36
18089.38 49
18090.65 36
18091.92 51
18093.19 36
18094.46 36
18095.74 53
18097.01 51
18098.28 44
18099.55 38
18100.82 48
18102.09 46
18103.37 47
18104.64 36
18105.91 36
18107.18 53
18108.45 44
18109.72 61
18111.00 46
18112.27 46
18113.54 52
18114.81 48
18116.09 39
18117.36 44
18118.63 41
18119.90 42
18121.17 48
18122.45 44
18123.72 36
18124.99 48
18126.26 47
18127.54 44
18128.81 49
18130.08 41
18131.36 56
18132.63 55
18133.90 54
18135.17 38
18136.45 52
18137.72 47
18138.99 55
18140.27 54
18141.54 45
18142.81 52
18144.09 43
18145.36 42
18146.63 39
18147.91 40
18149.18 49
18150.45 44
18151.73 41
18153.00 34
18154.27 41
18155.55 47
18156.82 44
18158.09 43
18159.37 40
18160.64 51
18161.91 62
18163.19 41
18164.46 48
18165.74 34
18167.01 49
18168.28 48
18169.56 45
18170.83 37
18172.11 44
18173.38 52
18174.66 46
18175.93 46
18177.20 47
18178.48 39
18179.75 50
18181.03 53
18182.30 53
18183.58 49
18184.85 44
18186.13 46
18187.40 27
18188.68 54
18189.95 48
18191.23 56
18192.50 36
18193.78 50
18195.05 31
18196.33 48
18197.60 44
18198.88 47
18200.15 42
18201.43 42
18202.70 41
18203.98 50
18205.25 42
18206.53 43
18207.80 40
18209.08 54
18210.35 38
18211.63 51
18212.90 53
18214.18 46
18215.46 44
18216.73 48
18218.01 62
18219.28 45
18220.56 45
18221.84 39
18223.11 48
18224.39 67
18225.66 46
18226.94 38
18228.22 33
18229.49 54
18230.77 63
18232.04 36
18233.32 33
18234.60 46
18235.87 60
18237.15 60
18238.43 46
18239.70 29
18240.98 53
18242.26 51
18243.53 42
18244.81 42
18246.09 40
18247.36 62
18248.64 50
18249.92 53
18251.19 39
18252.47 30
18253.75 42
18255.03 43
18256.30 45
18257.58 34
18258.86 45
18260.13 58
18261.41 42
18262.69 40
18263.97 48
18265.24 47
18266.52 49
18267.80 47
18269.08 46
18270.35 43
18271.63 40
18272.91 56
18274.19 46
18275.47 51
18276.74 47
18278.02 37
18279.30 53
18280.58 38
18281.85 35
18283.13 44
18284.41 46
18285.69 47
18286.97 44
18288.25 40
18289.52 47
18290.80 46
18292.08 44
18293.36 47
18294.64 52
18295.92 47
18297.19 35
18298.47 37
18299.75 34
18301.03 51
18302.31 45
18303.59 55
18304.87 54
18306.15 35
18307.43 48
18308.70 43
18309.98 35
18311.26 43
18312.54 42
18313.82 55
18315.10 45
18316.38 53
18317.66 43
18318.94 44
18320.22 40
18321.50 47
18322.78 44
18324.06 33
18325.34 61
18326.61 42
18327.89 41
18329.17 51
18330.45 52
18331.73 44
18333.01 54
18334.29 43
18335.57 54
18336.85 37
18338.13 46
18339.41 49
18340.69 47
18341.97 41
18343.25 49
18344.53 52
18345.81 46
18347.09 51
18348.37 36
18349.66 64
18350.94 43
18352.22 44
18353.50 55
18354.78 43
18356.06 51
18357.34 49
18358.62 44
18359.90 40
18361.18 65
18362.46 43
18363.74 45
18365.02 45
18366.30 58
18367.59 42
18368.87 45
18370.15 55
18371.43 40
18372.71 41
18373.99 42
18375.27 50
18376.55 42
18377.84 34
18379.12 41
18380.40 43
18381.68 39
18382.96 47
18384.24 44
18385.53 67
18386.81 42
18388.09 43
18389.37 47
18390.65 57
18391.93 57
18393.22 39
18394.50 48
18395.78 48
18397.06 38
18398.34 37
18399.63 41
18400.91 49
18402.19 38
18403.47 50
18404.76 54
18406.04 45
18407.32 45
18408.60 59
18409.89 59
18411.17 44
18412.45 31
18413.73 37
18415.02 47
18416.30 48
18417.58 40
18418.86 40
18420.15 43
18421.43 45
18422.71 38
18424.00 53
18425.28 49
18426.56 43
18427.85 48
18429.13 55
18430.41 34
18431.70 47
18432.98 50
18434.26 41
18435.55 40
18436.83 41
18438.11 54
18439.40 42
18440.68 37
18441.96 40
18443.25 47
18444.53 38
18445.81 47
18447.10 67
18448.38 56
18449.67 41
18450.95 41
18452.23 44
18453.52 40
18454.80 55
18456.09 50
18457.37 57
18458.66 46
18459.94 44
18461.22 55
18462.51 53
18463.79 52
18465.08 35
18466.36 44
18467.65 55
18468.93 47
18470.22 55
18471.50 52
18472.78 45
18474.07 49
18475.35 50
18476.64 64
18477.92 49
18479.21 40
18480.49 38
18481.78 46
18483.06 32
18484.35 45
18485.63 58
18486.92 47
18488.20 43
18489.49 31
18490.78 58
18492.06 44
18493.35 37
18494.63 43
18495.92 40
18497.20 47
18498.49 49
18499.77 37
18501.06 48
18502.35 45
18503.63 44
18504.92 55
18506.20 36
18507.49 37
18508.78 54
18510.06 56
18511.35 32
18512.63 44
18513.92 54
18515.21 45
18516.49 42
18517.78 42
18519.06 44
18520.35 40
18521.64 35
18522.92 38
18524.21 27
18525.50 42
18526.78 45
18528.07 49
18529.36 47
18530.64 49
18531.93 38
18533.22 40
18534.50 40
18535.79 34
18537.08 44
18538.37 35
18539.65 33
18540.94 33
18542.23 33
18543.51 51
18544.80 41
18546.09 49
18547.38 35
18548.66 48
18549.95 53
18551.24 66
18552.53 46
18553.81 44
18555.10 41
18556.39 43
18557.68 48
18558.96 44
18560.25 51
18561.54 43
18562.83 45
18564.11 39
18565.40 32
18566.69 49
18567.98 43
18569.27 43
18570.56 36
18571.84 34
18573.13 56
18574.42 48
18575.71 46
18577.00 39
18578.28 51
18579.57 48
18580.86 67
18582.15 65
18583.44 48
18584.73 47
18586.02 51
18587.31 59
18588.59 47
18589.88 32
18591.17 43
18592.46 60
18593.75 55
18595.04 42
18596.33 51
18597.62 42
18598.91 57
18600.19 56
18601.48 45
18602.77 37
18604.06 42
18605.35 64
18606.64 60
18607.93 48
18609.22 37
18610.51 52
18611.80 59
18613.09 52
18614.38 58
18615.67 48
18616.96 57
18618.25 53
18619.54 64
18620.83 56
18622.12 40
18623.41 52
18624.70 51
18625.99 61
18627.28 43
18628.57 52
18629.86 48
18631.15 55
18632.44 40
18633.73 40
18635.02 46
18636.31 37
18637.60 36
18638.89 42
18640.18 54
18641.47 53
18642.76 44
18644.05 49
18645.34 55
18646.63 45
18647.93 48
18649.22 52
18650.51 33
18651.80 39
18653.09 45
18654.38 55
18655.67 46
18656.96 39
18658.25 34
18659.55 50
18660.84 40
18662.13 34
18663.42 42
18664.71 54
18666.00 40
18667.29 51
18668.58 42
18669.88 52
18671.17 45
18672.46 51
18673.75 49
18675.04 47
18676.34 32
18677.63 54
18678.92 53
18680.21 35
18681.50 44
18682.79 45
18684.09 55
18685.38 49
18686.67 61
18687.96 49
18689.26 37
18690.55 40
18691.84 43
18693.13 37
18694.43 36
18695.72 47
18697.01 51
18698.30 34
18699.60 42
18700.89 36
18702.18 45
18703.47 42
18704.77 40
18706.06 32
18707.35 51
18708.65 40
18709.94 46
18711.23 38
18712.52 53
18713.82 47
18715.11 39
18716.40 45
18717.70 39
18718.99 40
18720.28 39
18721.58 45
18722.87 48
18724.16 42
18725.46 55
18726.75 52
18728.04 31
18729.34 42
18730.63 42
18731.93 53
18733.22 41
18734.51 41
18735.81 44
18737.10 41
18738.40 34
18739.69 41
18740.98 44
18742.28 32
18743.57 44
18744.87 41
18746.16 52
18747.45 46
18748.75 46
18750.04 40
18751.34 49
18752.63 44
18753.93 48
18755.22 38
18756.52 54
18757.81 47
18759.10 46
18760.40 37
18761.69 45
18762.99 29
18764.28 39
18765.58 48
18766.87 44
18768.17 44
18769.46 41
18770.76 55
18772.05 51
18773.35 46
18774.64 31
18775.94 40
18777.23 43
18778.53 50
18779.83 43
18781.12 44
18782.42 51
18783.71 37
18785.01 45
18786.30 36
18787.60 52
18788.89 39
18790.19 51
18791.49 38
18792.78 45
18794.08 45
18795.37 37
18796.67 61
18797.97 36
18799.26 46
18800.56 29
18801.85 44
18803.15 43
18804.45 46
18805.74 39
18807.04 41
18808.34 47
18809.63 43
18810.93 36
18812.23 43
18813.52 34
18814.82 46
18816.12 45
18817.41 37
18818.71 46
18820.01 57
18821.30 43
18822.60 42
18823.90 43
18825.19 44
18826.49 45
18827.79 48
18829.08 36
18830.38 44
18831.68 35
18832.98 44
18834.27 52
18835.57 51
18836.87 50
18838.17 49
18839.46 52
18840.76 49
18842.06 35
18843.36 39
18844.65 37
18845.95 55
18847.25 41
18848.55 47
18849.84 40
18851.14 44
18852.44 51
18853.74 47
18855.04 36
18856.33 47
18857.63 39
18858.93 40
18860.23 43
18861.53 23
18862.83 42
18864.12 53
18865.42 42
18866.72 34
18868.02 35
18869.32 48
18870.62 50
18871.91 43
18873.21 52
18874.51 35
18875.81 37
18877.11 40
18878.41 37
18879.71 44
18881.01 44
18882.30 46
18883.60 38
18884.90 40
18886.20 46
18887.50 44
18888.80 42
18890.10 54
18891.40 45
18892.70 33
18894.00 38
18895.30 42
18896.60 45
18897.90 33
18899.19 49
18900.49 49
18901.79 44
18903.09 42
18904.39 34
18905.69 44
18906.99 45
18908.29 27
18909.59 48
18910.89 34
18912.19 36
18913.49 46
18914.79 38
18916.09 32
18917.39 34
18918.69 43
18919.99 38
18921.29 36
18922.59 46
18923.89 40
18925.20 42
18926.50 50
18927.80 33
18929.10 40
18930.40 38
18931.70 49
18933.00 46
18934.30 30
18935.60 44
18936.90 28
18938.20 54
18939.50 43
18940.80 32
18942.10 49
18943.41 34
18944.71 48
18946.01 38
18947.31 34
18948.61 51
18949.91 53
18951.21 34
18952.51 37
18953.82 51
18955.12 42
18956.42 33
18957.72 39
18959.02 36
18960.32 43
18961.63 36
18962.93 40
18964.23 36
18965.53 38
18966.83 44
18968.13 54
18969.44 28
18970.74 31
18972.04 30
18973.34 40
18974.64 41
18975.95 33
18977.25 29
18978.55 38
18979.85 40
18981.16 37
18982.46 28
18983.76 39
18985.06 29
18986.37 31
18987.67 32
18988.97 30
18990.27 37
18991.58 41
18992.88 40
18994.18 38
18995.48 31
18996.79 39
18998.09 40
18999.39 58
19000.70 55
19002.00 38
19003.30 53
19004.61 45
19005.91 42
19007.21 42
19008.52 31
19009.82 35
19011.12 34
19012.43 41
19013.73 33
19015.03 39
19016.34 37
19017.64 35
19018.94 51
19020.25 34
19021.55 45
19022.86 37
19024.16 32
19025.46 36
19026.77 49
19028.07 34
19029.37 33
19030.68 41
19031.98 36
19033.29 24
19034.59 36
19035.90 38
19037.20 33
19038.50 40
19039.81 30
19041.11 39
19042.42 39
19043.72 35
19045.03 38
19046.33 31
19047.64 35
19048.94 30
19050.25 36
19051.55 36
19052.85 41
19054.16 43
19055.46 52
19056.77 49
19058.07 40
19059.38 35
19060.68 43
19061.99 37
19063.30 23
19064.60 38
19065.91 43
19067.21 35
19068.52 38
19069.82 42
19071.13 40
19072.43 37
19073.74 42
19075.04 44
19076.35 42
19077.66 42
19078.96 31
19080.27 35
19081.57 32
19082.88 36
19084.18 40
19085.49 31
19086.80 34
19088.10 28
19089.41 46
19090.71 37
19092.02 25
19093.33 31
19094.63 49
19095.94 37
19097.25 29
19098.55 38
19099.86 39
19101.17 32
19102.47 43
19103.78 38
19105.08 39
19106.39 44
19107.70 38
19109.01 43
19110.31 42
19111.62 41
19112.93 33
19114.23 29
19115.54 33
19116.85 53
19118.15 39
19119.46 41
19120.77 33
19122.08 27
19123.38 44
19124.69 36
19126.00 40
19127.30 34
19128.61 34
19129.92 44
19131.23 33
19132.53 42
19133.84 39
19135.15 36
19136.46 39
19137.77 41
19139.07 41
19140.38 43
19141.69 37
19143.00 41
19144.30 47
19145.61 34
19146.92 28
19148.23 42
19149.54 33
19150.84 37
19152.15 37
19153.46 25
19154.77 41
19156.08 36
19157.39 47
19158.70 48
19160.00 53
19161.31 28
19162.62 33
19163.93 43
19165.24 35
19166.55 29
19167.86 45
19169.16 48
19170.47 33
19171.78 40
19173.09 35
19174.40 32
19175.71 29
19177.02 45
19178.33 39
19179.64 33
19180.95 39
19182.26 41
19183.56 39
19184.87 44
19186.18 24
19187.49 46
19188.80 35
19190.11 35
19191.42 26
19192.73 27
19194.04 46
19195.35 34
19196.66 26
19197.97 28
19199.28 38
19200.59 42
19201.90 36
19203.21 40
19204.52 26
19205.83 28
19207.14 40
19208.45 33
19209.76 27
19211.07 33
19212.38 42
19213.69 31
19215.00 36
19216.31 37
19217.62 39
19218.93 36
19220.24 12
19221.55 32
19222.86 45
19224.18 38
19225.49 37
19226.80 31
19228.11 37
19229.42 35
19230.73 41
19232.04 33
19233.35 30
19234.66 39
19235.97 43
19237.28 46
19238.60 33
19239.91 26
19241.22 41
19242.53 43
19243.84 21
19245.15 20
19246.46 40
19247.78 38
19249.09 35
19250.40 31
19251.71 32
19253.02 36
19254.33 48
19255.65 28
19256.96 38
19258.27 29
19259.58 38
19260.89 48
19262.21 40
19263.52 29
19264.83 36
19266.14 51
19267.45 49
19268.77 34
19270.08 35
19271.39 29
19272.70 47
19274.02 41
19275.33 45
19276.64 37
19277.95 39
19279.27 39
19280.58 30
19281.89 38
19283.20 30
19284.52 32
19285.83 44
19287.14 39
19288.45 39
19289.77 38
19291.08 44
19292.39 47
19293.71 34
19295.02 36
19296.33 33
19297.65 50
19298.96 46
19300.27 44
19301.59 31
19302.90 38
19304.21 48
19305.53 45
19306.84 45
19308.15 35
19309.47 31
19310.78 31
19312.09 36
19313.41 37
19314.72 34
19316.04 49
19317.35 44
19318.66 24
19319.98 48
19321.29 38
19322.61 35
19323.92 30
19325.23 47
19326.55 39
19327.86 32
19329.18 33
19330.49 26
19331.81 46
19333.12 35
19334.43 38
19335.75 44
19337.06 35
19338.38 35
19339.69 41
19341.01 47
19342.32 33
19343.64 34
19344.95 40
19346.27 26
19347.58 51
19348.90 45
19350.21 28
19351.53 30
19352.84 37
19354.16 42
19355.47 45
19356.79 41
19358.10 29
19359.42 46
19360.73 39
19362.05 35
19363.36 31
19364.68 57
19366.00 41
19367.31 44
19368.63 38
19369.94 34
19371.26 39
19372.57 38
19373.89 50
19375.21 34
19376.52 38
19377.84 44
19379.15 46
19380.47 37
19381.79 33
19383.10 41
19384.42 50
19385.73 43
19387.05 39
19388.37 32
19389.68 42
19391.00 46
19392.32 41
19393.63 44
19394.95 30
19396.27 38
19397.58 63
19398.90 38
19400.22 40
19401.53 36
19402.85 52
19404.17 48
19405.48 53
19406.80 39
19408.12 42
19409.43 46
19410.75 42
19412.07 37
19413.39 32
19414.70 43
19416.02 45
19417.34 50
19418.65 36
19419.97 42
19421.29 30
19422.61 55
19423.92 47
19425.24 37
19426.56 46
19427.88 41
19429.20 41
19430.51 34
19431.83 34
19433.15 30
19434.47 38
19435.78 33
19437.10 29
19438.42 40
19439.74 37
19441.06 40
19442.37 36
19443.69 30
19445.01 43
19446.33 37
19447.65 46
19448.97 39
19450.28 32
19451.60 45
19452.92 44
19454.24 49
19455.56 40
19456.88 30
19458.20 33
19459.51 31
19460.83 45
19462.15 45
19463.47 41
19464.79 39
19466.11 39
19467.43 39
19468.75 32
19470.07 33
19471.39 32
19472.70 44
19474.02 45
19475.34 49
19476.66 38
19477.98 46
19479.30 45
19480.62 39
19481.94 22
19483.26 39
19484.58 41
19485.90 33
19487.22 46
19488.54 27
19489.86 25
19491.18 26
19492.50 39
19493.82 31
19495.14 29
19496.46 33
19497.78 41
19499.10 52
19500.42 27
19501.74 29
19503.06 42
19504.38 49
19505.70 28
19507.02 37
19508.34 35
19509.66 34
19510.98 40
19512.30 40
19513.62 27
19514.94 34
19516.26 30
19517.58 38
19518.90 36
19520.23 37
19521.55 35
19522.87 45
19524.19 44
19525.51 39
19526.83 41
19528.15 39
19529.47 34
19530.79 34
19532.11 37
19533.44 39
19534.76 38
19536.08 41
19537.40 42
19538.72 34
19540.04 29
19541.36 40
19542.69 29
19544.01 32
19545.33 60
19546.65 36
19547.97 34
19549.29 30
19550.62 38
19551.94 45
19553.26 48
19554.58 33
19555.90 40
19557.23 51
19558.55 33
19559.87 44
19561.19 42
19562.51 45
19563.84 39
19565.16 30
19566.48 38
19567.80 41
19569.13 42
19570.45 30
19571.77 37
19573.09 34
19574.42 39
19575.74 49
19577.06 39
19578.39 37
19579.71 32
19581.03 43
19582.35 29
19583.68 33
19585.00 47
19586.32 46
19587.65 49
19588.97 40
19590.29 43
19591.62 47
19592.94 50
19594.26 49
19595.59 34
19596.91 42
19598.23 37
19599.56 38
19600.88 53
19602.20 35
19603.53 30
19604.85 40
19606.17 51
19607.50 34
19608.82 34
19610.15 43
19611.47 60
19612.79 50
19614.12 41
19615.44 36
19616.77 43
19618.09 44
19619.41 37
19620.74 35
19622.06 45
19623.39 32
19624.71 49
19626.03 42
19627.36 42
19628.68 35
19630.01 37
19631.33 45
19632.66 34
19633.98 33
19635.31 34
19636.63 34
19637.96 46
19639.28 45
19640.61 33
19641.93 26
19643.26 32
19644.58 47
19645.91 46
19647.23 29
19648.56 42
19649.88 45
19651.21 42
19652.53 45
19653.86 45
19655.18 41
19656.51 45
19657.83 39
19659.16 64
19660.48 29
19661.81 40
19663.14 38
19664.46 51
19665.79 39
19667.11 25
19668.44 44
19669.77 38
19671.09 55
19672.42 39
19673.74 35
19675.07 39
19676.40 50
19677.72 49
19679.05 45
19680.37 27
19681.70 35
19683.03 42
19684.35 39
19685.68 41
19687.01 32
19688.33 44
19689.66 44
19690.99 43
19692.31 46
19693.64 43
19694.97 31
19696.29 62
19697.62 37
19698.95 41
19700.27 35
19701.60 42
19702.93 54
19704.25 38
19705.58 52
19706.91 31
19708.23 48
19709.56 45
19710.89 41
19712.22 25
19713.54 48
19714.87 42
19716.20 50
19717.53 39
19718.85 31
19720.18 44
19721.51 42
19722.84 37
19724.16 49
19725.49 57
19726.82 34
19728.15 31
19729.48 40
19730.80 37
19732.13 38
19733.46 53
19734.79 47
19736.12 36
19737.44 16
19738.77 44
19740.10 50
19741.43 49
19742.76 36
19744.09 40
19745.41 49
19746.74 48
19748.07 32
19749.40 38
19750.73 35
19752.06 35
19753.39 44
19754.71 37
19756.04 47
19757.37 33
19758.70 37
19760.03 44
19761.36 43
19762.69 38
19764.02 34
19765.35 39
19766.68 43
19768.00 39
19769.33 32
19770.66 42
19771.99 35
19773.32 40
19774.65 41
19775.98 38
19777.31 41
19778.64 41
19779.97 47
19781.30 37
19782.63 38
19783.96 51
19785.29 51
19786.62 42
19787.95 31
19789.28 34
19790.61 41
19791.94 28
19793.27 40
19794.60 29
19795.93 42
19797.26 47
19798.59 39
19799.92 39
19801.25 29
19802.58 47
19803.91 41
19805.24 38
19806.57 34
19807.90 32
19809.23 40
19810.56 49
19811.89 30
19813.22 36
19814.55 30
19815.89 43
19817.22 31
19818.55 43
19819.88 32
19821.21 43
19822.54 34
19823.87 33
19825.20 35
19826.53 33
19827.86 47
19829.20 42
19830.53 33
19831.86 34
19833.19 52
19834.52 41
19835.85 40
19837.18 41
19838.52 45
19839.85 40
19841.18 48
19842.51 46
19843.84 35
19845.17 45
19846.51 42
19847.84 43
19849.17 36
19850.50 53
19851.83 49
19853.17 45
19854.50 42
19855.83 51
19857.16 43
19858.50 44
19859.83 33
19861.16 40
19862.49 26
19863.82 45
19865.16 52
19866.49 37
19867.82 37
19869.15 35
19870.49 40
19871.82 36
19873.15 45
19874.49 39
19875.82 40
19877.15 47
19878.48 34
19879.82 36
19881.15 44
19882.48 22
19883.82 34
19885.15 44
19886.48 34
19887.82 33
19889.15 43
19890.48 40
19891.82 31
19893.15 36
19894.48 28
19895.82 34
19897.15 34
19898.48 40
19899.82 28
19901.15 40
19902.48 41
19903.82 35
19905.15 42
19906.49 37
19907.82 26
19909.15 33
19910.49 34
19911.82 38
19913.16 35
19914.49 29
19915.82 41
19917.16 46
19918.49 36
19919.83 29
19921.16 45
19922.50 33
19923.83 42
19925.16 43
19926.50 42
19927.83 35
19929.17 41
19930.50 33
19931.84 30
19933.17 31
19934.51 39
19935.84 49
19937.18 33
19938.51 48
19939.85 25
19941.18 45
19942.52 34
19943.85 37
19945.19 36
19946.52 40
19947.86 42
19949.19 36
19950.53 39
19951.86 38
19953.20 39
19954.53 33
19955.87 31
19957.21 41
19958.54 41
19959.88 49
19961.21 43
19962.55 33
19963.88 42
19965.22 38
19966.56 43
19967.89 29
19969.23 37
19970.56 40
19971.90 38
19973.24 41
19974.57 37
19975.91 38
19977.24 43
19978.58 43
19979.92 36
19981.25 42
19982.59 38
19983.93 37
19985.26 46
19986.60 32
19987.94 38
19989.27 35
19990.61 32
19991.95 47
19993.28 30
19994.62 39
19995.96 49
19997.29 33
19998.63 40
19999.97 40
20001.30 47
20002.64 23
20003.98 42
20005.32 42
20006.65 28
20007.99 40
20009.33 42
20010.67 35
20012.00 31
20013.34 30
20014.68 37
20016.02 41
20017.35 41
20018.69 45
20020.03 48
20021.37 41
20022.70 30
20024.04 47
20025.38 38
20026.72 42
20028.06 28
20029.39 42
20030.73 44
20032.07 38
20033.41 40
20034.75 39
20036.08 31
20037.42 48
20038.76 28
20040.10 35
20041.44 28
20042.78 44
20044.11 44
20045.45 42
20046.79 45
20048.13 34
20049.47 52
20050.81 45
20052.15 62
20053.48 44
20054.82 47
20056.16 39
20057.50 35
20058.84 44
20060.18 40
20061.52 33
20062.86 28
20064.20 41
20065.54 40
20066.88 36
20068.21 31
20069.55 40
20070.89 34
20072.23 46
20073.57 41
20074.91 41
20076.25 42
20077.59 32
20078.93 45
20080.27 44
20081.61 40
20082.95 33
20084.29 38
20085.63 33
20086.97 40
20088.31 34
20089.65 34
20090.99 39
20092.33 43
20093.67 41
20095.01 34
20096.35 43
20097.69 41
20099.03 40
20100.37 46
20101.71 43
20103.05 46
20104.39 35
20105.73 45
20107.07 40
20108.41 40
20109.76 51
20111.10 38
20112.44 42
20113.78 38
20115.12 46
20116.46 43
20117.80 43
20119.14 38
20120.48 38
20121.82 44
20123.16 38
20124.51 37
20125.85 30
20127.19 41
20128.53 33
20129.87 41
20131.21 39
20132.55 45
20133.90 37
20135.24 34
