# Supplementary material for: MALDI-TOF MS typing enables the classification of brewing yeasts of the genus Saccharomyces to major beer styles
Source: PLoS One. 2017 Aug 9;12(8):e0181694. doi: 10.1371/journal.pone.0181694 (PMC5549903; doi:10.1371/journal.pone.0181694)
Supplement: S15 File — The directory includes 90 raw files and was zipped to “.zip”; the folder has three strains with 30 spectra per strain; S1 Text explains the raw files with an example and Table 1 represents the yeast strains used within the experiment. (ZIP) [file pone.0181694.s018.zip › 43-45/30669-454-OG-WB-WB-YPG-18h-E-E_2015-11-12__0_B2_1.dat]

1999.94 667
2000.36 823
2000.78 766
2001.20 789
2001.62 666
2002.04 665
2002.47 741
2002.89 659
2003.31 662
2003.73 553
2004.15 492
2004.58 615
2005.00 677
2005.42 698
2005.84 508
2006.26 461
2006.69 512
2007.11 562
2007.53 582
2007.95 613
2008.38 608
2008.80 651
2009.22 574
2009.64 654
2010.07 656
2010.49 690
2010.91 633
2011.33 575
2011.76 639
2012.18 605
2012.60 583
2013.03 529
2013.45 586
2013.87 653
2014.29 588
2014.72 583
2015.14 613
2015.56 536
2015.99 614
2016.41 615
2016.83 592
2017.26 544
2017.68 598
2018.10 607
2018.53 629
2018.95 700
2019.37 594
2019.80 586
2020.22 608
2020.65 603
2021.07 649
2021.49 578
2021.92 598
2022.34 655
2022.76 558
2023.19 573
2023.61 639
2024.04 614
2024.46 646
2024.88 596
2025.31 624
2025.73 574
2026.16 567
2026.58 587
2027.01 549
2027.43 493
2027.85 579
2028.28 593
2028.70 602
2029.13 558
2029.55 661
2029.98 567
2030.40 579
2030.83 531
2031.25 567
2031.68 559
2032.10 481
2032.53 493
2032.95 600
2033.38 621
2033.80 633
2034.23 566
2034.65 565
2035.08 522
2035.50 525
2035.93 607
2036.35 514
2036.78 534
2037.20 637
2037.63 586
2038.06 554
2038.48 687
2038.91 669
2039.33 603
2039.76 548
2040.18 508
2040.61 499
2041.04 605
2041.46 645
2041.89 612
2042.31 542
2042.74 552
2043.17 588
2043.59 701
2044.02 703
2044.44 521
2044.87 557
2045.30 567
2045.72 559
2046.15 542
2046.58 574
2047.00 566
2047.43 654
2047.85 629
2048.28 570
2048.71 603
2049.13 657
2049.56 591
2049.99 541
2050.41 529
2050.84 588
2051.27 660
2051.70 622
2052.12 577
2052.55 513
2052.98 565
2053.40 583
2053.83 591
2054.26 584
2054.69 545
2055.11 579
2055.54 572
2055.97 549
2056.40 496
2056.82 591
2057.25 593
2057.68 612
2058.11 670
2058.53 625
2058.96 682
2059.39 782
2059.82 639
2060.24 599
2060.67 629
2061.10 645
2061.53 651
2061.96 523
2062.38 579
2062.81 556
2063.24 581
2063.67 660
2064.10 701
2064.52 780
2064.95 768
2065.38 759
2065.81 685
2066.24 780
2066.67 1115
2067.10 894
2067.52 787
2067.95 872
2068.38 762
2068.81 694
2069.24 658
2069.67 732
2070.10 637
2070.53 699
2070.95 615
2071.38 590
2071.81 572
2072.24 579
2072.67 613
2073.10 618
2073.53 557
2073.96 483
2074.39 583
2074.82 505
2075.25 481
2075.68 503
2076.11 526
2076.53 572
2076.96 531
2077.39 562
2077.82 621
2078.25 613
2078.68 573
2079.11 662
2079.54 619
2079.97 630
2080.40 596
2080.83 684
2081.26 631
2081.69 653
2082.12 625
2082.55 637
2082.98 646
2083.41 555
2083.84 538
2084.27 646
2084.70 591
2085.13 712
2085.57 700
2086.00 572
2086.43 656
2086.86 588
2087.29 636
2087.72 571
2088.15 614
2088.58 565
2089.01 562
2089.44 499
2089.87 513
2090.30 561
2090.73 517
2091.17 582
2091.60 631
2092.03 550
2092.46 527
2092.89 472
2093.32 565
2093.75 529
2094.18 561
2094.62 481
2095.05 493
2095.48 555
2095.91 579
2096.34 528
2096.77 500
2097.20 519
2097.64 547
2098.07 701
2098.50 604
2098.93 557
2099.36 499
2099.80 575
2100.23 489
2100.66 542
2101.09 543
2101.52 491
2101.96 474
2102.39 506
2102.82 553
2103.25 462
2103.69 517
2104.12 532
2104.55 503
2104.98 488
2105.41 546
2105.85 563
2106.28 640
2106.71 594
2107.15 493
2107.58 595
2108.01 648
2108.44 596
2108.88 562
2109.31 508
2109.74 521
2110.18 535
2110.61 527
2111.04 566
2111.47 581
2111.91 595
2112.34 580
2112.77 534
2113.21 514
2113.64 536
2114.07 544
2114.51 567
2114.94 469
2115.37 631
2115.81 579
2116.24 512
2116.68 553
2117.11 539
2117.54 543
2117.98 535
2118.41 524
2118.84 492
2119.28 517
2119.71 418
2120.15 508
2120.58 497
2121.01 559
2121.45 579
2121.88 596
2122.32 526
2122.75 563
2123.19 551
2123.62 473
2124.05 504
2124.49 542
2124.92 582
2125.36 544
2125.79 664
2126.23 651
2126.66 602
2127.10 539
2127.53 593
2127.97 558
2128.40 588
2128.84 563
2129.27 655
2129.71 693
2130.14 667
2130.58 573
2131.01 536
2131.45 600
2131.88 550
2132.32 593
2132.75 506
2133.19 544
2133.62 625
2134.06 599
2134.49 615
2134.93 592
2135.37 635
2135.80 623
2136.24 526
2136.67 545
2137.11 543
2137.54 528
2137.98 571
2138.42 571
2138.85 698
2139.29 542
2139.72 498
2140.16 529
2140.60 589
2141.03 484
2141.47 536
2141.90 593
2142.34 502
2142.78 595
2143.21 560
2143.65 622
2144.09 525
2144.52 621
2144.96 566
2145.40 522
2145.83 563
2146.27 557
2146.71 512
2147.14 501
2147.58 485
2148.02 476
2148.45 492
2148.89 520
2149.33 673
2149.76 657
2150.20 686
2150.64 620
2151.08 634
2151.51 613
2151.95 584
2152.39 588
2152.83 661
2153.26 596
2153.70 644
2154.14 643
2154.58 576
2155.01 545
2155.45 545
2155.89 581
2156.33 584
2156.76 632
2157.20 483
2157.64 548
2158.08 511
2158.52 555
2158.95 550
2159.39 571
2159.83 558
2160.27 619
2160.71 580
2161.14 602
2161.58 631
2162.02 609
2162.46 659
2162.90 637
2163.34 601
2163.77 564
2164.21 599
2164.65 579
2165.09 648
2165.53 558
2165.97 637
2166.41 678
2166.84 677
2167.28 574
2167.72 574
2168.16 524
2168.60 596
2169.04 679
2169.48 652
2169.92 638
2170.36 569
2170.80 621
2171.23 680
2171.67 626
2172.11 540
2172.55 700
2172.99 771
2173.43 672
2173.87 754
2174.31 885
2174.75 838
2175.19 747
2175.63 824
2176.07 903
2176.51 816
2176.95 720
2177.39 706
2177.83 809
2178.27 688
2178.71 755
2179.15 844
2179.59 702
2180.03 743
2180.47 701
2180.91 642
2181.35 634
2181.79 547
2182.23 587
2182.67 659
2183.11 626
2183.55 656
2183.99 517
2184.43 538
2184.87 558
2185.31 595
2185.75 564
2186.20 595
2186.64 564
2187.08 506
2187.52 568
2187.96 657
2188.40 607
2188.84 535
2189.28 573
2189.72 697
2190.16 669
2190.61 565
2191.05 567
2191.49 664
2191.93 629
2192.37 707
2192.81 575
2193.25 685
2193.69 679
2194.14 681
2194.58 564
2195.02 624
2195.46 690
2195.90 626
2196.34 721
2196.79 651
2197.23 779
2197.67 741
2198.11 639
2198.55 668
2199.00 652
2199.44 646
2199.88 606
2200.32 618
2200.76 559
2201.21 536
2201.65 610
2202.09 553
2202.53 567
2202.98 531
2203.42 601
2203.86 597
2204.30 625
2204.75 647
2205.19 627
2205.63 628
2206.07 633
2206.52 704
2206.96 668
2207.40 638
2207.85 660
2208.29 659
2208.73 652
2209.18 619
2209.62 641
2210.06 633
2210.50 516
2210.95 549
2211.39 627
2211.83 600
2212.28 577
2212.72 702
2213.16 640
2213.61 649
2214.05 580
2214.50 559
2214.94 642
2215.38 621
2215.83 660
2216.27 614
2216.71 578
2217.16 591
2217.60 560
2218.05 569
2218.49 479
2218.93 544
2219.38 575
2219.82 462
2220.27 509
2220.71 550
2221.15 575
2221.60 626
2222.04 472
2222.49 614
2222.93 691
2223.38 634
2223.82 596
2224.27 606
2224.71 551
2225.15 710
2225.60 673
2226.04 632
2226.49 617
2226.93 610
2227.38 652
2227.82 569
2228.27 665
2228.71 657
2229.16 656
2229.60 582
2230.05 626
2230.49 600
2230.94 620
2231.38 610
2231.83 518
2232.28 517
2232.72 566
2233.17 662
2233.61 615
2234.06 611
2234.50 735
2234.95 764
2235.39 670
2235.84 566
2236.29 636
2236.73 589
2237.18 608
2237.62 696
2238.07 613
2238.52 637
2238.96 619
2239.41 580
2239.85 683
2240.30 561
2240.75 444
2241.19 518
2241.64 560
2242.08 560
2242.53 558
2242.98 516
2243.42 502
2243.87 510
2244.32 606
2244.76 561
2245.21 514
2245.66 458
2246.10 474
2246.55 539
2247.00 622
2247.44 489
2247.89 501
2248.34 544
2248.79 557
2249.23 535
2249.68 528
2250.13 525
2250.57 571
2251.02 546
2251.47 501
2251.92 517
2252.36 533
2252.81 678
2253.26 589
2253.71 542
2254.15 547
2254.60 575
2255.05 504
2255.50 462
2255.94 530
2256.39 523
2256.84 572
2257.29 615
2257.74 630
2258.18 584
2258.63 593
2259.08 536
2259.53 534
2259.98 524
2260.42 569
2260.87 571
2261.32 671
2261.77 584
2262.22 614
2262.67 583
2263.11 503
2263.56 581
2264.01 605
2264.46 658
2264.91 606
2265.36 564
2265.81 529
2266.25 540
2266.70 566
2267.15 506
2267.60 584
2268.05 594
2268.50 532
2268.95 576
2269.40 589
2269.85 585
2270.29 717
2270.74 635
2271.19 576
2271.64 550
2272.09 645
2272.54 657
2272.99 671
2273.44 610
2273.89 601
2274.34 591
2274.79 529
2275.24 630
2275.69 502
2276.14 513
2276.59 539
2277.04 553
2277.49 531
2277.94 493
2278.39 540
2278.84 611
2279.29 602
2279.74 585
2280.19 533
2280.64 591
2281.09 562
2281.54 571
2281.99 512
2282.44 623
2282.89 558
2283.34 552
2283.79 481
2284.24 506
2284.69 644
2285.14 594
2285.59 629
2286.04 551
2286.49 541
2286.94 635
2287.40 658
2287.85 658
2288.30 735
2288.75 665
2289.20 792
2289.65 902
2290.10 935
2290.55 927
2291.00 944
2291.46 928
2291.91 1044
2292.36 927
2292.81 1014
2293.26 919
2293.71 803
2294.16 846
2294.62 891
2295.07 821
2295.52 796
2295.97 775
2296.42 612
2296.87 641
2297.33 610
2297.78 523
2298.23 591
2298.68 575
2299.13 513
2299.59 547
2300.04 498
2300.49 543
2300.94 491
2301.39 546
2301.85 520
2302.30 550
2302.75 571
2303.20 554
2303.66 530
2304.11 564
2304.56 510
2305.01 601
2305.47 593
2305.92 600
2306.37 617
2306.82 532
2307.28 561
2307.73 612
2308.18 687
2308.64 586
2309.09 637
2309.54 638
2309.99 623
2310.45 705
2310.90 721
2311.35 637
2311.81 619
2312.26 607
2312.71 715
2313.17 696
2313.62 567
2314.07 537
2314.53 543
2314.98 549
2315.43 562
2315.89 530
2316.34 599
2316.80 633
2317.25 587
2317.70 648
2318.16 645
2318.61 604
2319.07 600
2319.52 579
2319.97 642
2320.43 641
2320.88 683
2321.34 644
2321.79 602
2322.24 643
2322.70 635
2323.15 678
2323.61 620
2324.06 698
2324.52 610
2324.97 685
2325.43 711
2325.88 731
2326.33 734
2326.79 789
2327.24 748
2327.70 891
2328.15 886
2328.61 805
2329.06 791
2329.52 761
2329.97 760
2330.43 729
2330.88 577
2331.34 590
2331.79 643
2332.25 553
2332.70 618
2333.16 642
2333.62 565
2334.07 575
2334.53 645
2334.98 675
2335.44 613
2335.89 535
2336.35 567
2336.80 580
2337.26 604
2337.72 624
2338.17 576
2338.63 502
2339.08 576
2339.54 489
2340.00 470
2340.45 551
2340.91 551
2341.36 597
2341.82 561
2342.28 562
2342.73 546
2343.19 552
2343.65 583
2344.10 549
2344.56 457
2345.01 557
2345.47 656
2345.93 504
2346.38 498
2346.84 657
2347.30 601
2347.75 694
2348.21 651
2348.67 639
2349.13 689
2349.58 609
2350.04 624
2350.50 574
2350.95 584
2351.41 623
2351.87 646
2352.32 663
2352.78 516
2353.24 572
2353.70 510
2354.15 512
2354.61 488
2355.07 540
2355.53 575
2355.98 597
2356.44 569
2356.90 547
2357.36 522
2357.81 553
2358.27 566
2358.73 591
2359.19 549
2359.65 619
2360.10 575
2360.56 624
2361.02 598
2361.48 622
2361.94 577
2362.39 618
2362.85 657
2363.31 610
2363.77 637
2364.23 543
2364.69 440
2365.14 587
2365.60 517
2366.06 517
2366.52 580
2366.98 552
2367.44 594
2367.90 538
2368.35 520
2368.81 584
2369.27 539
2369.73 583
2370.19 509
2370.65 606
2371.11 586
2371.57 570
2372.03 520
2372.49 470
2372.94 621
2373.40 676
2373.86 569
2374.32 509
2374.78 576
2375.24 563
2375.70 637
2376.16 611
2376.62 575
2377.08 596
2377.54 594
2378.00 594
2378.46 708
2378.92 631
2379.38 666
2379.84 599
2380.30 585
2380.76 497
2381.22 564
2381.68 572
2382.14 547
2382.60 560
2383.06 563
2383.52 627
2383.98 527
2384.44 520
2384.90 543
2385.36 612
2385.82 533
2386.28 519
2386.74 534
2387.20 608
2387.66 576
2388.12 546
2388.58 565
2389.05 489
2389.51 544
2389.97 563
2390.43 556
2390.89 508
2391.35 702
2391.81 636
2392.27 639
2392.73 657
2393.19 589
2393.66 599
2394.12 577
2394.58 532
2395.04 506
2395.50 567
2395.96 609
2396.42 569
2396.89 540
2397.35 505
2397.81 509
2398.27 568
2398.73 578
2399.19 662
2399.66 558
2400.12 600
2400.58 529
2401.04 595
2401.50 628
2401.97 482
2402.43 533
2402.89 605
2403.35 568
2403.81 546
2404.28 564
2404.74 616
2405.20 544
2405.66 524
2406.13 556
2406.59 472
2407.05 560
2407.51 572
2407.98 537
2408.44 591
2408.90 591
2409.36 587
2409.83 604
2410.29 509
2410.75 462
2411.21 459
2411.68 532
2412.14 537
2412.60 494
2413.07 519
2413.53 529
2413.99 585
2414.46 579
2414.92 525
2415.38 545
2415.85 577
2416.31 591
2416.77 471
2417.24 508
2417.70 514
2418.16 578
2418.63 684
2419.09 553
2419.55 513
2420.02 589
2420.48 678
2420.95 645
2421.41 585
2421.87 540
2422.34 618
2422.80 576
2423.27 513
2423.73 547
2424.19 603
2424.66 521
2425.12 592
2425.59 658
2426.05 591
2426.52 513
2426.98 640
2427.44 567
2427.91 605
2428.37 447
2428.84 448
2429.30 513
2429.77 514
2430.23 530
2430.70 574
2431.16 601
2431.63 435
2432.09 475
2432.56 473
2433.02 548
2433.49 544
2433.95 562
2434.42 534
2434.88 528
2435.35 571
2435.81 667
2436.28 631
2436.74 561
2437.21 582
2437.67 515
2438.14 506
2438.60 578
2439.07 562
2439.54 610
2440.00 571
2440.47 620
2440.93 567
2441.40 487
2441.86 613
2442.33 565
2442.80 646
2443.26 612
2443.73 655
2444.19 639
2444.66 555
2445.13 517
2445.59 509
2446.06 570
2446.53 506
2446.99 518
2447.46 543
2447.92 476
2448.39 514
2448.86 549
2449.32 559
2449.79 520
2450.26 581
2450.72 550
2451.19 504
2451.66 435
2452.12 550
2452.59 469
2453.06 470
2453.53 505
2453.99 487
2454.46 553
2454.93 670
2455.39 593
2455.86 510
2456.33 483
2456.80 549
2457.26 489
2457.73 460
2458.20 486
2458.66 500
2459.13 586
2459.60 543
2460.07 513
2460.54 507
2461.00 497
2461.47 522
2461.94 584
2462.41 556
2462.87 523
2463.34 591
2463.81 573
2464.28 575
2464.75 515
2465.21 476
2465.68 551
2466.15 555
2466.62 549
2467.09 512
2467.55 511
2468.02 543
2468.49 517
2468.96 474
2469.43 449
2469.90 579
2470.37 530
2470.83 551
2471.30 560
2471.77 533
2472.24 551
2472.71 560
2473.18 526
2473.65 521
2474.12 588
2474.58 571
2475.05 562
2475.52 569
2475.99 645
2476.46 533
2476.93 592
2477.40 520
2477.87 508
2478.34 523
2478.81 547
2479.28 525
2479.75 522
2480.22 515
2480.68 465
2481.15 561
2481.62 577
2482.09 562
2482.56 508
2483.03 546
2483.50 539
2483.97 545
2484.44 500
2484.91 540
2485.38 592
2485.85 556
2486.32 538
2486.79 602
2487.26 528
2487.73 610
2488.20 611
2488.67 491
2489.14 567
2489.61 626
2490.08 561
2490.56 592
2491.03 677
2491.50 623
2491.97 608
2492.44 665
2492.91 692
2493.38 628
2493.85 585
2494.32 621
2494.79 601
2495.26 638
2495.73 690
2496.20 623
2496.68 529
2497.15 533
2497.62 548
2498.09 653
2498.56 600
2499.03 515
2499.50 450
2499.97 563
2500.45 607
2500.92 528
2501.39 491
2501.86 532
2502.33 562
2502.80 519
2503.28 483
2503.75 475
2504.22 515
2504.69 488
2505.16 481
2505.63 549
2506.11 504
2506.58 530
2507.05 501
2507.52 546
2507.99 551
2508.47 577
2508.94 606
2509.41 656
2509.88 590
2510.36 531
2510.83 514
2511.30 642
2511.77 566
2512.25 580
2512.72 611
2513.19 624
2513.66 663
2514.14 559
2514.61 537
2515.08 549
2515.55 547
2516.03 539
2516.50 547
2516.97 555
2517.45 501
2517.92 617
2518.39 632
2518.87 627
2519.34 567
2519.81 569
2520.28 502
2520.76 554
2521.23 665
2521.70 562
2522.18 480
2522.65 653
2523.13 587
2523.60 492
2524.07 564
2524.55 531
2525.02 623
2525.49 588
2525.97 466
2526.44 427
2526.92 513
2527.39 634
2527.86 575
2528.34 585
2528.81 549
2529.29 572
2529.76 533
2530.23 570
2530.71 517
2531.18 515
2531.66 500
2532.13 634
2532.61 493
2533.08 400
2533.55 546
2534.03 593
2534.50 596
2534.98 533
2535.45 518
2535.93 527
2536.40 557
2536.88 642
2537.35 603
2537.83 512
2538.30 509
2538.78 510
2539.25 579
2539.73 496
2540.20 565
2540.68 675
2541.15 551
2541.63 600
2542.10 629
2542.58 512
2543.05 609
2543.53 726
2544.01 622
2544.48 542
2544.96 588
2545.43 574
2545.91 561
2546.38 635
2546.86 607
2547.34 603
2547.81 596
2548.29 656
2548.76 597
2549.24 652
2549.71 700
2550.19 675
2550.67 680
2551.14 626
2551.62 598
2552.10 608
2552.57 644
2553.05 728
2553.52 672
2554.00 603
2554.48 617
2554.95 565
2555.43 572
2555.91 556
2556.38 665
2556.86 594
2557.34 631
2557.81 654
2558.29 512
2558.77 478
2559.24 545
2559.72 502
2560.20 471
2560.68 493
2561.15 472
2561.63 558
2562.11 568
2562.58 556
2563.06 584
2563.54 561
2564.02 521
2564.49 471
2564.97 488
2565.45 496
2565.93 548
2566.40 486
2566.88 480
2567.36 487
2567.84 498
2568.31 574
2568.79 571
2569.27 461
2569.75 477
2570.23 494
2570.70 585
2571.18 575
2571.66 554
2572.14 581
2572.62 533
2573.10 518
2573.57 518
2574.05 433
2574.53 471
2575.01 478
2575.49 552
2575.97 544
2576.44 577
2576.92 550
2577.40 509
2577.88 518
2578.36 443
2578.84 464
2579.32 467
2579.79 494
2580.27 568
2580.75 581
2581.23 574
2581.71 556
2582.19 542
2582.67 551
2583.15 562
2583.63 536
2584.11 505
2584.59 596
2585.07 632
2585.54 545
2586.02 547
2586.50 536
2586.98 584
2587.46 589
2587.94 576
2588.42 606
2588.90 559
2589.38 559
2589.86 585
2590.34 626
2590.82 498
2591.30 612
2591.78 562
2592.26 523
2592.74 507
2593.22 547
2593.70 516
2594.18 547
2594.66 584
2595.14 618
2595.62 531
2596.10 545
2596.58 583
2597.06 530
2597.54 529
2598.02 544
2598.50 480
2598.98 509
2599.47 568
2599.95 539
2600.43 556
2600.91 574
2601.39 514
2601.87 469
2602.35 564
2602.83 488
2603.31 472
2603.79 565
2604.27 602
2604.76 470
2605.24 516
2605.72 564
2606.20 544
2606.68 523
2607.16 496
2607.64 547
2608.13 541
2608.61 561
2609.09 604
2609.57 594
2610.05 563
2610.53 521
2611.01 499
2611.50 587
2611.98 574
2612.46 627
2612.94 566
2613.42 514
2613.91 523
2614.39 470
2614.87 519
2615.35 546
2615.83 549
2616.32 517
2616.80 502
2617.28 573
2617.76 537
2618.25 552
2618.73 533
2619.21 641
2619.69 585
2620.18 615
2620.66 622
2621.14 664
2621.62 550
2622.11 588
2622.59 581
2623.07 601
2623.56 496
2624.04 469
2624.52 537
2625.00 507
2625.49 550
2625.97 517
2626.45 482
2626.94 475
2627.42 531
2627.90 578
2628.39 544
2628.87 544
2629.35 478
2629.84 566
2630.32 600
2630.80 591
2631.29 604
2631.77 565
2632.26 630
2632.74 600
2633.22 534
2633.71 527
2634.19 597
2634.67 632
2635.16 542
2635.64 536
2636.13 502
2636.61 513
2637.09 494
2637.58 517
2638.06 592
2638.55 540
2639.03 558
2639.52 538
2640.00 604
2640.48 656
2640.97 548
2641.45 572
2641.94 585
2642.42 490
2642.91 577
2643.39 570
2643.88 610
2644.36 537
2644.85 509
2645.33 461
2645.82 545
2646.30 502
2646.79 454
2647.27 561
2647.76 568
2648.24 544
2648.73 546
2649.21 672
2649.70 610
2650.18 507
2650.67 501
2651.15 508
2651.64 578
2652.12 511
2652.61 500
2653.10 549
2653.58 525
2654.07 498
2654.55 524
2655.04 553
2655.52 529
2656.01 563
2656.50 545
2656.98 484
2657.47 557
2657.95 599
2658.44 564
2658.93 616
2659.41 542
2659.90 517
2660.39 522
2660.87 501
2661.36 451
2661.84 450
2662.33 476
2662.82 523
2663.30 488
2663.79 588
2664.28 548
2664.76 598
2665.25 559
2665.74 541
2666.22 565
2666.71 540
2667.20 577
2667.68 499
2668.17 430
2668.66 510
2669.15 552
2669.63 536
2670.12 601
2670.61 568
2671.09 558
2671.58 489
2672.07 605
2672.56 630
2673.04 619
2673.53 523
2674.02 629
2674.51 671
2674.99 595
2675.48 661
2675.97 719
2676.46 681
2676.95 652
2677.43 622
2677.92 561
2678.41 570
2678.90 550
2679.38 631
2679.87 531
2680.36 572
2680.85 563
2681.34 527
2681.83 513
2682.31 495
2682.80 581
2683.29 513
2683.78 553
2684.27 608
2684.76 598
2685.24 500
2685.73 552
2686.22 530
2686.71 546
2687.20 571
2687.69 601
2688.18 515
2688.67 449
2689.15 528
2689.64 529
2690.13 556
2690.62 469
2691.11 521
2691.60 581
2692.09 505
2692.58 510
2693.07 499
2693.56 431
2694.05 462
2694.54 468
2695.02 534
2695.51 555
2696.00 556
2696.49 642
2696.98 522
2697.47 518
2697.96 571
2698.45 592
2698.94 507
2699.43 499
2699.92 482
2700.41 532
2700.90 517
2701.39 502
2701.88 525
2702.37 480
2702.86 527
2703.35 633
2703.84 612
2704.33 544
2704.82 563
2705.31 495
2705.80 575
2706.29 578
2706.78 564
2707.27 503
2707.77 499
2708.26 530
2708.75 562
2709.24 543
2709.73 428
2710.22 456
2710.71 446
2711.20 495
2711.69 452
2712.18 424
2712.67 520
2713.16 492
2713.66 473
2714.15 472
2714.64 531
2715.13 457
2715.62 511
2716.11 495
2716.60 424
2717.10 497
2717.59 455
2718.08 504
2718.57 480
2719.06 483
2719.55 501
2720.04 576
2720.54 511
2721.03 471
2721.52 531
2722.01 471
2722.50 594
2723.00 541
2723.49 599
2723.98 588
2724.47 601
2724.96 583
2725.46 511
2725.95 575
2726.44 604
2726.93 570
2727.43 456
2727.92 507
2728.41 554
2728.90 506
2729.40 527
2729.89 570
2730.38 540
2730.87 490
2731.37 524
2731.86 550
2732.35 552
2732.84 616
2733.34 507
2733.83 516
2734.32 560
2734.82 626
2735.31 611
2735.80 639
2736.30 548
2736.79 558
2737.28 547
2737.78 574
2738.27 553
2738.76 592
2739.26 571
2739.75 511
2740.24 607
2740.74 578
2741.23 582
2741.72 522
2742.22 595
2742.71 564
2743.21 554
2743.70 475
2744.19 487
2744.69 511
2745.18 435
2745.67 545
2746.17 484
2746.66 552
2747.16 441
2747.65 471
2748.15 547
2748.64 560
2749.13 554
2749.63 549
2750.12 493
2750.62 547
2751.11 587
2751.61 530
2752.10 501
2752.60 471
2753.09 567
2753.59 506
2754.08 608
2754.57 556
2755.07 484
2755.56 480
2756.06 514
2756.55 459
2757.05 470
2757.54 475
2758.04 428
2758.53 475
2759.03 553
2759.53 510
2760.02 441
2760.52 556
2761.01 445
2761.51 504
2762.00 492
2762.50 519
2762.99 442
2763.49 590
2763.98 594
2764.48 587
2764.98 592
2765.47 593
2765.97 520
2766.46 549
2766.96 554
2767.46 497
2767.95 520
2768.45 517
2768.94 532
2769.44 511
2769.94 522
2770.43 531
2770.93 493
2771.43 613
2771.92 520
2772.42 572
2772.91 493
2773.41 517
2773.91 603
2774.40 500
2774.90 509
2775.40 523
2775.89 627
2776.39 623
2776.89 590
2777.38 675
2777.88 615
2778.38 682
2778.88 725
2779.37 631
2779.87 537
2780.37 512
2780.86 619
2781.36 533
2781.86 532
2782.36 571
2782.85 563
2783.35 462
2783.85 566
2784.35 527
2784.84 497
2785.34 458
2785.84 556
2786.34 479
2786.83 481
2787.33 522
2787.83 528
2788.33 548
2788.82 491
2789.32 457
2789.82 412
2790.32 405
2790.82 444
2791.31 457
2791.81 460
2792.31 527
2792.81 459
2793.31 502
2793.81 520
2794.30 489
2794.80 564
2795.30 567
2795.80 508
2796.30 495
2796.80 421
2797.30 446
2797.79 572
2798.29 583
2798.79 592
2799.29 637
2799.79 585
2800.29 474
2800.79 516
2801.29 425
2801.79 472
2802.28 586
2802.78 519
2803.28 397
2803.78 479
2804.28 460
2804.78 511
2805.28 464
2805.78 535
2806.28 633
2806.78 512
2807.28 527
2807.78 602
2808.28 574
2808.78 562
2809.28 573
2809.78 589
2810.28 597
2810.78 536
2811.28 558
2811.78 480
2812.28 466
2812.78 506
2813.28 530
2813.78 512
2814.28 506
2814.78 485
2815.28 467
2815.78 569
2816.28 476
2816.78 561
2817.28 563
2817.78 571
2818.28 553
2818.78 559
2819.28 558
2819.78 549
2820.28 541
2820.78 591
2821.28 654
2821.78 585
2822.29 545
2822.79 546
2823.29 537
2823.79 487
2824.29 581
2824.79 588
2825.29 609
2825.79 493
2826.29 501
2826.79 498
2827.30 509
2827.80 464
2828.30 574
2828.80 474
2829.30 512
2829.80 441
2830.31 480
2830.81 496
2831.31 449
2831.81 481
2832.31 462
2832.81 469
2833.32 485
2833.82 520
2834.32 546
2834.82 531
2835.32 537
2835.83 560
2836.33 525
2836.83 495
2837.33 646
2837.83 637
2838.34 573
2838.84 539
2839.34 511
2839.84 512
2840.35 588
2840.85 615
2841.35 621
2841.85 467
2842.36 547
2842.86 535
2843.36 536
2843.86 535
2844.37 491
2844.87 543
2845.37 465
2845.88 485
2846.38 453
2846.88 538
2847.39 514
2847.89 578
2848.39 573
2848.90 616
2849.40 651
2849.90 636
2850.41 564
2850.91 651
2851.41 642
2851.92 671
2852.42 642
2852.92 591
2853.43 620
2853.93 514
2854.43 581
2854.94 555
2855.44 582
2855.95 582
2856.45 556
2856.95 565
2857.46 628
2857.96 526
2858.47 597
2858.97 525
2859.47 542
2859.98 531
2860.48 485
2860.99 564
2861.49 471
2861.99 477
2862.50 430
2863.00 468
2863.51 585
2864.01 571
2864.52 507
2865.02 497
2865.53 465
2866.03 514
2866.54 498
2867.04 458
2867.55 479
2868.05 460
2868.56 467
2869.06 444
2869.57 461
2870.07 550
2870.58 497
2871.08 527
2871.59 530
2872.09 471
2872.60 458
2873.10 484
2873.61 537
2874.11 583
2874.62 564
2875.12 537
2875.63 514
2876.14 584
2876.64 511
2877.15 558
2877.65 523
2878.16 488
2878.66 540
2879.17 468
2879.68 446
2880.18 525
2880.69 571
2881.19 536
2881.70 534
2882.21 548
2882.71 501
2883.22 540
2883.73 463
2884.23 536
2884.74 560
2885.25 544
2885.75 583
2886.26 502
2886.76 562
2887.27 591
2887.78 545
2888.28 696
2888.79 691
2889.30 625
2889.81 609
2890.31 635
2890.82 575
2891.33 511
2891.83 711
2892.34 641
2892.85 574
2893.35 667
2893.86 607
2894.37 682
2894.88 638
2895.38 615
2895.89 614
2896.40 716
2896.91 794
2897.41 708
2897.92 746
2898.43 670
2898.94 587
2899.44 554
2899.95 597
2900.46 669
2900.97 581
2901.47 628
2901.98 600
2902.49 627
2903.00 641
2903.51 585
2904.01 608
2904.52 670
2905.03 576
2905.54 659
2906.05 649
2906.56 680
2907.06 645
2907.57 644
2908.08 628
2908.59 586
2909.10 641
2909.61 663
2910.12 442
2910.62 566
2911.13 579
2911.64 544
2912.15 595
2912.66 536
2913.17 528
2913.68 494
2914.19 523
2914.69 563
2915.20 583
2915.71 610
2916.22 576
2916.73 561
2917.24 523
2917.75 573
2918.26 523
2918.77 551
2919.28 473
2919.79 500
2920.30 524
2920.81 587
2921.32 541
2921.83 521
2922.34 527
2922.85 487
2923.36 482
2923.86 559
2924.37 585
2924.88 515
2925.39 530
2925.90 534
2926.41 586
2926.92 581
2927.43 500
2927.95 589
2928.46 617
2928.97 515
2929.48 490
2929.99 517
2930.50 558
2931.01 516
2931.52 471
2932.03 484
2932.54 522
2933.05 550
2933.56 532
2934.07 534
2934.58 548
2935.09 490
2935.60 498
2936.11 585
2936.62 585
2937.14 602
2937.65 552
2938.16 495
2938.67 532
2939.18 577
2939.69 665
2940.20 580
2940.71 524
2941.23 552
2941.74 573
2942.25 649
2942.76 489
2943.27 519
2943.78 495
2944.29 503
2944.81 488
2945.32 471
2945.83 532
2946.34 577
2946.85 616
2947.36 588
2947.88 468
2948.39 446
2948.90 521
2949.41 489
2949.92 523
2950.44 489
2950.95 501
2951.46 452
2951.97 553
2952.49 514
2953.00 447
2953.51 556
2954.02 497
2954.54 488
2955.05 444
2955.56 482
2956.07 595
2956.59 570
2957.10 499
2957.61 552
2958.12 529
2958.64 458
2959.15 492
2959.66 487
2960.18 462
2960.69 558
2961.20 531
2961.72 532
2962.23 447
2962.74 416
2963.26 521
2963.77 535
2964.28 538
2964.80 596
2965.31 557
2965.82 569
2966.34 543
2966.85 587
2967.36 593
2967.88 559
2968.39 564
2968.90 594
2969.42 512
2969.93 551
2970.45 553
2970.96 536
2971.47 485
2971.99 502
2972.50 514
2973.02 565
2973.53 577
2974.04 474
2974.56 516
2975.07 631
2975.59 544
2976.10 500
2976.62 489
2977.13 483
2977.64 541
2978.16 492
2978.67 554
2979.19 543
2979.70 597
2980.22 534
2980.73 567
2981.25 599
2981.76 620
2982.28 527
2982.79 519
2983.31 528
2983.82 588
2984.34 611
2984.85 591
2985.37 557
2985.88 685
2986.40 664
2986.91 661
2987.43 747
2987.94 665
2988.46 613
2988.97 658
2989.49 803
2990.01 743
2990.52 651
2991.04 590
2991.55 733
2992.07 736
2992.58 701
2993.10 732
2993.62 610
2994.13 710
2994.65 694
2995.16 671
2995.68 730
2996.20 747
2996.71 689
2997.23 747
2997.74 756
2998.26 738
2998.78 868
2999.29 873
2999.81 867
3000.33 930
3000.84 758
3001.36 851
3001.88 884
3002.39 895
3002.91 1066
3003.43 1297
3003.94 1465
3004.46 1762
3004.98 1703
3005.49 1910
3006.01 2156
3006.53 2162
3007.04 2046
3007.56 2152
3008.08 2089
3008.60 1968
3009.11 1664
3009.63 1602
3010.15 1458
3010.66 1302
3011.18 1005
3011.70 878
3012.22 816
3012.73 867
3013.25 802
3013.77 736
3014.29 678
3014.81 677
3015.32 706
3015.84 692
3016.36 746
3016.88 739
3017.39 715
3017.91 697
3018.43 678
3018.95 702
3019.47 650
3019.98 726
3020.50 716
3021.02 773
3021.54 731
3022.06 680
3022.58 651
3023.09 862
3023.61 756
3024.13 771
3024.65 757
3025.17 662
3025.69 653
3026.21 698
3026.72 658
3027.24 588
3027.76 600
3028.28 665
3028.80 638
3029.32 543
3029.84 584
3030.36 598
3030.88 531
3031.40 569
3031.91 666
3032.43 571
3032.95 584
3033.47 556
3033.99 551
3034.51 528
3035.03 578
3035.55 610
3036.07 541
3036.59 528
3037.11 586
3037.63 649
3038.15 589
3038.67 522
3039.19 591
3039.71 570
3040.23 553
3040.75 599
3041.27 590
3041.79 572
3042.31 594
3042.83 637
3043.35 618
3043.87 560
3044.39 526
3044.91 444
3045.43 534
3045.95 581
3046.47 619
3046.99 584
3047.51 664
3048.03 533
3048.55 581
3049.07 575
3049.59 605
3050.11 561
3050.63 622
3051.16 533
3051.68 519
3052.20 630
3052.72 580
3053.24 540
3053.76 487
3054.28 589
3054.80 578
3055.32 628
3055.84 538
3056.37 609
3056.89 622
3057.41 587
3057.93 546
3058.45 535
3058.97 537
3059.49 520
3060.02 535
3060.54 504
3061.06 641
3061.58 628
3062.10 565
3062.62 634
3063.15 573
3063.67 493
3064.19 492
3064.71 498
3065.23 509
3065.76 591
3066.28 599
3066.80 568
3067.32 593
3067.85 665
3068.37 650
3068.89 570
3069.41 649
3069.93 654
3070.46 665
3070.98 537
3071.50 517
3072.02 554
3072.55 612
3073.07 604
3073.59 518
3074.12 640
3074.64 694
3075.16 685
3075.68 588
3076.21 658
3076.73 609
3077.25 670
3077.78 698
3078.30 671
3078.82 696
3079.35 779
3079.87 680
3080.39 697
3080.92 826
3081.44 780
3081.96 804
3082.49 814
3083.01 759
3083.53 790
3084.06 762
3084.58 764
3085.10 761
3085.63 748
3086.15 813
3086.68 824
3087.20 815
3087.72 779
3088.25 784
3088.77 646
3089.30 589
3089.82 630
3090.34 688
3090.87 636
3091.39 711
3091.92 698
3092.44 668
3092.97 707
3093.49 753
3094.01 679
3094.54 682
3095.06 723
3095.59 648
3096.11 778
3096.64 791
3097.16 766
3097.69 860
3098.21 726
3098.74 734
3099.26 913
3099.79 1145
3100.31 1144
3100.84 1437
3101.36 1739
3101.89 2132
3102.41 2430
3102.94 2679
3103.46 2941
3103.99 3110
3104.51 3073
3105.04 3255
3105.56 3350
3106.09 3231
3106.62 3023
3107.14 2696
3107.67 2357
3108.19 1907
3108.72 1608
3109.24 1340
3109.77 1212
3110.30 1079
3110.82 1133
3111.35 1023
3111.87 988
3112.40 903
3112.93 854
3113.45 853
3113.98 852
3114.50 922
3115.03 839
3115.56 863
3116.08 845
3116.61 735
3117.14 757
3117.66 759
3118.19 697
3118.71 748
3119.24 727
3119.77 684
3120.29 776
3120.82 686
3121.35 765
3121.88 749
3122.40 707
3122.93 784
3123.46 758
3123.98 711
3124.51 828
3125.04 745
3125.56 746
3126.09 721
3126.62 737
3127.15 582
3127.67 611
3128.20 522
3128.73 553
3129.26 668
3129.78 649
3130.31 723
3130.84 685
3131.37 669
3131.89 586
3132.42 592
3132.95 520
3133.48 632
3134.00 598
3134.53 553
3135.06 532
3135.59 542
3136.12 563
3136.64 599
3137.17 529
3137.70 672
3138.23 592
3138.76 549
3139.29 555
3139.81 499
3140.34 540
3140.87 568
3141.40 610
3141.93 556
3142.46 629
3142.99 590
3143.51 639
3144.04 616
3144.57 607
3145.10 612
3145.63 577
3146.16 583
3146.69 579
3147.22 631
3147.74 629
3148.27 633
3148.80 658
3149.33 749
3149.86 679
3150.39 692
3150.92 731
3151.45 755
3151.98 703
3152.51 683
3153.04 651
3153.57 730
3154.10 682
3154.63 628
3155.16 629
3155.69 576
3156.22 571
3156.74 561
3157.27 567
3157.80 646
3158.33 585
3158.86 644
3159.39 662
3159.92 647
3160.45 603
3160.98 600
3161.51 720
3162.04 671
3162.58 620
3163.11 550
3163.64 572
3164.17 648
3164.70 511
3165.23 497
3165.76 529
3166.29 573
3166.82 615
3167.35 532
3167.88 547
3168.41 533
3168.94 601
3169.47 495
3170.00 565
3170.53 584
3171.07 538
3171.60 549
3172.13 656
3172.66 627
3173.19 635
3173.72 689
3174.25 706
3174.78 695
3175.31 562
3175.85 597
3176.38 601
3176.91 598
3177.44 680
3177.97 643
3178.50 635
3179.04 659
3179.57 684
3180.10 612
3180.63 657
3181.16 591
3181.69 598
3182.23 584
3182.76 530
3183.29 423
3183.82 461
3184.35 539
3184.89 544
3185.42 549
3185.95 578
3186.48 534
3187.02 551
3187.55 603
3188.08 598
3188.61 583
3189.15 579
3189.68 577
3190.21 630
3190.74 636
3191.28 586
3191.81 528
3192.34 527
3192.87 488
3193.41 506
3193.94 569
3194.47 531
3195.01 527
3195.54 585
3196.07 590
3196.60 485
3197.14 526
3197.67 664
3198.20 600
3198.74 561
3199.27 555
3199.80 591
3200.34 660
3200.87 527
3201.40 662
3201.94 550
3202.47 594
3203.01 672
3203.54 704
3204.07 691
3204.61 588
3205.14 725
3205.67 730
3206.21 762
3206.74 648
3207.28 577
3207.81 673
3208.34 702
3208.88 624
3209.41 605
3209.95 612
3210.48 594
3211.02 554
3211.55 569
3212.08 684
3212.62 671
3213.15 714
3213.69 680
3214.22 706
3214.76 623
3215.29 666
3215.83 673
3216.36 582
3216.90 551
3217.43 528
3217.97 542
3218.50 629
3219.04 633
3219.57 525
3220.11 542
3220.64 550
3221.18 556
3221.71 634
3222.25 647
3222.78 649
3223.32 681
3223.85 630
3224.39 686
3224.92 626
3225.46 686
3225.99 679
3226.53 661
3227.07 704
3227.60 639
3228.14 717
3228.67 712
3229.21 830
3229.74 768
3230.28 717
3230.82 694
3231.35 697
3231.89 651
3232.42 618
3232.96 610
3233.50 680
3234.03 695
3234.57 717
3235.11 695
3235.64 682
3236.18 737
3236.72 818
3237.25 780
3237.79 721
3238.32 793
3238.86 772
3239.40 821
3239.93 760
3240.47 872
3241.01 835
3241.55 771
3242.08 842
3242.62 785
3243.16 846
3243.69 872
3244.23 839
3244.77 818
3245.30 786
3245.84 817
3246.38 812
3246.92 843
3247.45 850
3247.99 755
3248.53 784
3249.07 770
3249.60 735
3250.14 751
3250.68 781
3251.22 745
3251.75 777
3252.29 863
3252.83 760
3253.37 831
3253.91 729
3254.44 706
3254.98 824
3255.52 850
3256.06 864
3256.60 833
3257.13 864
3257.67 839
3258.21 779
3258.75 951
3259.29 968
3259.82 1062
3260.36 1096
3260.90 1132
3261.44 1301
3261.98 1471
3262.52 1450
3263.06 1533
3263.59 1680
3264.13 1740
3264.67 2027
3265.21 2487
3265.75 2522
3266.29 2825
3266.83 2925
3267.37 2976
3267.91 3162
3268.44 2957
3268.98 3216
3269.52 2909
3270.06 2481
3270.60 2585
3271.14 2411
3271.68 2179
3272.22 1659
3272.76 1457
3273.30 1319
3273.84 1249
3274.38 1107
3274.92 980
3275.46 1004
3276.00 1028
3276.54 1041
3277.08 964
3277.62 852
3278.16 912
3278.70 997
3279.24 954
3279.78 962
3280.32 944
3280.86 967
3281.40 901
3281.94 900
3282.48 930
3283.02 935
3283.56 887
3284.10 897
3284.64 859
3285.18 962
3285.72 850
3286.26 902
3286.80 1011
3287.34 933
3287.88 865
3288.42 903
3288.96 905
3289.50 1018
3290.04 1059
3290.59 935
3291.13 1011
3291.67 1115
3292.21 991
3292.75 1053
3293.29 1176
3293.83 1306
3294.37 1209
3294.91 1248
3295.46 1268
3296.00 1210
3296.54 1544
3297.08 1743
3297.62 1467
3298.16 1453
3298.70 1631
3299.25 1401
3299.79 1431
3300.33 1365
3300.87 1411
3301.41 1199
3301.96 1212
3302.50 1045
3303.04 1025
3303.58 1043
3304.12 1035
3304.66 1021
3305.21 1017
3305.75 1071
3306.29 1019
3306.83 918
3307.38 1034
3307.92 1035
3308.46 975
3309.00 925
3309.55 985
3310.09 989
3310.63 869
3311.17 995
3311.72 947
3312.26 867
3312.80 880
3313.34 932
3313.89 822
3314.43 904
3314.97 1037
3315.52 1119
3316.06 1149
3316.60 1081
3317.14 1115
3317.69 1142
3318.23 1265
3318.77 1287
3319.32 1193
3319.86 1194
3320.40 1225
3320.95 1407
3321.49 1423
3322.03 1287
3322.58 1241
3323.12 1198
3323.67 1141
3324.21 1135
3324.75 1106
3325.30 1155
3325.84 1196
3326.38 1059
3326.93 1165
3327.47 1163
3328.02 1108
3328.56 1111
3329.10 1159
3329.65 1241
3330.19 1170
3330.74 1224
3331.28 1584
3331.83 2063
3332.37 2704
3332.91 3227
3333.46 4070
3334.00 4793
3334.55 5630
3335.09 6702
3335.64 7890
3336.18 8634
3336.73 9096
3337.27 9624
3337.82 9940
3338.36 9881
3338.90 9174
3339.45 8275
3339.99 7123
3340.54 6051
3341.08 5153
3341.63 4195
3342.18 3430
3342.72 2875
3343.27 2327
3343.81 1816
3344.36 1595
3344.90 1469
3345.45 1423
3345.99 1153
3346.54 1084
3347.08 1094
3347.63 999
3348.17 1070
3348.72 1062
3349.27 921
3349.81 989
3350.36 1097
3350.90 968
3351.45 933
3352.00 951
3352.54 994
3353.09 929
3353.63 883
3354.18 963
3354.73 957
3355.27 959
3355.82 1091
3356.36 1125
3356.91 1021
3357.46 848
3358.00 898
3358.55 921
3359.10 790
3359.64 863
3360.19 857
3360.74 866
3361.28 914
3361.83 905
3362.38 880
3362.92 951
3363.47 935
3364.02 969
3364.56 977
3365.11 989
3365.66 1016
3366.21 907
3366.75 863
3367.30 902
3367.85 915
3368.39 901
3368.94 911
3369.49 893
3370.04 865
3370.58 1016
3371.13 924
3371.68 985
3372.23 1178
3372.77 1045
3373.32 1132
3373.87 1304
3374.42 1271
3374.96 1402
3375.51 1452
3376.06 1345
3376.61 1342
3377.16 1260
3377.70 1219
3378.25 1317
3378.80 1110
3379.35 1132
3379.90 1041
3380.45 863
3380.99 947
3381.54 853
3382.09 849
3382.64 748
3383.19 735
3383.74 699
3384.28 707
3384.83 683
3385.38 661
3385.93 668
3386.48 783
3387.03 792
3387.58 675
3388.13 659
3388.67 696
3389.22 712
3389.77 712
3390.32 608
3390.87 614
3391.42 685
3391.97 753
3392.52 736
3393.07 727
3393.62 681
3394.17 715
3394.72 736
3395.27 726
3395.81 686
3396.36 645
3396.91 643
3397.46 739
3398.01 821
3398.56 720
3399.11 756
3399.66 794
3400.21 722
3400.76 748
3401.31 645
3401.86 656
3402.41 663
3402.96 726
3403.51 648
3404.06 621
3404.61 618
3405.16 609
3405.71 668
3406.26 614
3406.81 589
3407.36 641
3407.92 676
3408.47 669
3409.02 797
3409.57 808
3410.12 765
3410.67 696
3411.22 732
3411.77 827
3412.32 770
3412.87 707
3413.42 808
3413.97 834
3414.52 823
3415.08 836
3415.63 922
3416.18 821
3416.73 788
3417.28 771
3417.83 768
3418.38 716
3418.93 707
3419.49 666
3420.04 662
3420.59 697
3421.14 778
3421.69 630
3422.24 652
3422.80 738
3423.35 709
3423.90 780
3424.45 906
3425.00 809
3425.55 836
3426.11 821
3426.66 764
3427.21 800
3427.76 840
3428.31 814
3428.87 737
3429.42 721
3429.97 663
3430.52 733
3431.08 614
3431.63 698
3432.18 609
3432.73 653
3433.29 685
3433.84 596
3434.39 605
3434.94 727
3435.50 656
3436.05 652
3436.60 633
3437.15 650
3437.71 659
3438.26 668
3438.81 709
3439.37 717
3439.92 566
3440.47 639
3441.03 633
3441.58 635
3442.13 693
3442.69 660
3443.24 650
3443.79 694
3444.35 687
3444.90 602
3445.45 723
3446.01 603
3446.56 553
3447.11 658
3447.67 744
3448.22 669
3448.77 594
3449.33 579
3449.88 556
3450.44 546
3450.99 517
3451.54 569
3452.10 549
3452.65 503
3453.21 618
3453.76 641
3454.31 576
3454.87 622
3455.42 594
3455.98 590
3456.53 604
3457.09 679
3457.64 642
3458.20 619
3458.75 577
3459.30 579
3459.86 593
3460.41 590
3460.97 620
3461.52 615
3462.08 623
3462.63 638
3463.19 605
3463.74 587
3464.30 648
3464.85 606
3465.41 590
3465.96 621
3466.52 681
3467.07 641
3467.63 722
3468.19 803
3468.74 674
3469.30 689
3469.85 690
3470.41 672
3470.96 683
3471.52 716
3472.07 790
3472.63 714
3473.19 737
3473.74 734
3474.30 728
3474.85 810
3475.41 808
3475.96 699
3476.52 695
3477.08 692
3477.63 678
3478.19 772
3478.74 718
3479.30 699
3479.86 695
3480.41 756
3480.97 776
3481.53 815
3482.08 790
3482.64 716
3483.20 855
3483.75 956
3484.31 849
3484.87 856
3485.42 926
3485.98 802
3486.54 838
3487.09 922
3487.65 897
3488.21 989
3488.76 1186
3489.32 1365
3489.88 1504
3490.44 1874
3490.99 2159
3491.55 2229
3492.11 2510
3492.66 2642
3493.22 2977
3493.78 2927
3494.34 3132
3494.89 3178
3495.45 2871
3496.01 2484
3496.57 2101
3497.12 1989
3497.68 1921
3498.24 1599
3498.80 1306
3499.36 1197
3499.91 1040
3500.47 1082
3501.03 1189
3501.59 1178
3502.15 1185
3502.70 1375
3503.26 1552
3503.82 1687
3504.38 1692
3504.94 1786
3505.49 1983
3506.05 2129
3506.61 2124
3507.17 2312
3507.73 2236
3508.29 2279
3508.85 1965
3509.40 1842
3509.96 1627
3510.52 1465
3511.08 1283
3511.64 1229
3512.20 1052
3512.76 1106
3513.32 1010
3513.87 1001
3514.43 966
3514.99 823
3515.55 740
3516.11 813
3516.67 702
3517.23 628
3517.79 582
3518.35 622
3518.91 613
3519.47 775
3520.03 723
3520.59 638
3521.15 723
3521.71 693
3522.26 635
3522.82 669
3523.38 646
3523.94 700
3524.50 709
3525.06 761
3525.62 775
3526.18 725
3526.74 640
3527.30 656
3527.86 755
3528.42 622
3528.98 643
3529.54 628
3530.10 604
3530.67 678
3531.23 597
3531.79 650
3532.35 637
3532.91 690
3533.47 678
3534.03 719
3534.59 746
3535.15 749
3535.71 683
3536.27 668
3536.83 668
3537.39 627
3537.95 685
3538.51 585
3539.08 682
3539.64 664
3540.20 650
3540.76 705
3541.32 604
3541.88 544
3542.44 577
3543.00 649
3543.56 632
3544.13 637
3544.69 629
3545.25 727
3545.81 812
3546.37 704
3546.93 641
3547.50 637
3548.06 584
3548.62 619
3549.18 559
3549.74 613
3550.30 593
3550.87 584
3551.43 571
3551.99 618
3552.55 553
3553.11 601
3553.68 559
3554.24 530
3554.80 535
3555.36 593
3555.93 510
3556.49 611
3557.05 544
3557.61 513
3558.18 577
3558.74 545
3559.30 550
3559.86 540
3560.43 526
3560.99 549
3561.55 636
3562.11 683
3562.68 656
3563.24 534
3563.80 542
3564.37 547
3564.93 587
3565.49 566
3566.06 578
3566.62 587
3567.18 579
3567.75 517
3568.31 436
3568.87 573
3569.44 556
3570.00 573
3570.56 546
3571.13 514
3571.69 484
3572.25 582
3572.82 488
3573.38 528
3573.94 501
3574.51 572
3575.07 588
3575.64 634
3576.20 640
3576.76 622
3577.33 609
3577.89 580
3578.46 707
3579.02 728
3579.58 640
3580.15 723
3580.71 728
3581.28 693
3581.84 605
3582.41 719
3582.97 704
3583.53 686
3584.10 608
3584.66 547
3585.23 639
3585.79 630
3586.36 556
3586.92 593
3587.49 579
3588.05 611
3588.62 516
3589.18 513
3589.75 547
3590.31 573
3590.88 518
3591.44 580
3592.01 618
3592.57 570
3593.14 539
3593.70 508
3594.27 588
3594.83 526
3595.40 609
3595.97 689
3596.53 579
3597.10 554
3597.66 479
3598.23 506
3598.79 523
3599.36 565
3599.93 569
3600.49 574
3601.06 542
3601.62 501
3602.19 508
3602.75 559
3603.32 492
3603.89 578
3604.45 514
3605.02 490
3605.59 506
3606.15 545
3606.72 517
3607.28 576
3607.85 562
3608.42 544
3608.98 476
3609.55 427
3610.12 464
3610.68 417
3611.25 434
3611.82 423
3612.38 482
3612.95 542
3613.52 514
3614.08 478
3614.65 478
3615.22 527
3615.79 569
3616.35 569
3616.92 580
3617.49 599
3618.05 577
3618.62 616
3619.19 671
3619.76 602
3620.32 634
3620.89 642
3621.46 547
3622.03 647
3622.59 657
3623.16 558
3623.73 563
3624.30 594
3624.86 642
3625.43 541
3626.00 515
3626.57 437
3627.14 494
3627.70 486
3628.27 430
3628.84 496
3629.41 484
3629.98 517
3630.55 540
3631.11 473
3631.68 458
3632.25 512
3632.82 554
3633.39 558
3633.96 559
3634.52 574
3635.09 580
3635.66 662
3636.23 619
3636.80 567
3637.37 508
3637.94 519
3638.50 568
3639.07 549
3639.64 543
3640.21 584
3640.78 699
3641.35 807
3641.92 617
3642.49 550
3643.06 625
3643.63 590
3644.20 679
3644.76 661
3645.33 637
3645.90 594
3646.47 660
3647.04 699
3647.61 635
3648.18 591
3648.75 580
3649.32 575
3649.89 575
3650.46 568
3651.03 619
3651.60 740
3652.17 695
3652.74 735
3653.31 770
3653.88 700
3654.45 692
3655.02 699
3655.59 756
3656.16 640
3656.73 678
3657.30 752
3657.87 663
3658.44 634
3659.01 714
3659.58 639
3660.15 676
3660.72 557
3661.29 636
3661.87 688
3662.44 661
3663.01 684
3663.58 797
3664.15 823
3664.72 703
3665.29 643
3665.86 787
3666.43 738
3667.00 742
3667.57 662
3668.15 726
3668.72 725
3669.29 717
3669.86 697
3670.43 663
3671.00 583
3671.57 582
3672.15 573
3672.72 532
3673.29 581
3673.86 578
3674.43 591
3675.00 544
3675.57 525
3676.15 677
3676.72 584
3677.29 538
3677.86 659
3678.43 583
3679.01 578
3679.58 647
3680.15 669
3680.72 536
3681.29 513
3681.87 512
3682.44 490
3683.01 529
3683.58 555
3684.16 602
3684.73 597
3685.30 524
3685.87 527
3686.45 521
3687.02 549
3687.59 556
3688.16 524
3688.74 563
3689.31 530
3689.88 493
3690.46 522
3691.03 586
3691.60 535
3692.17 504
3692.75 549
3693.32 539
3693.89 479
3694.47 491
3695.04 653
3695.61 516
3696.19 537
3696.76 598
3697.33 498
3697.91 504
3698.48 498
3699.05 506
3699.63 492
3700.20 510
3700.78 514
3701.35 485
3701.92 521
3702.50 557
3703.07 544
3703.64 538
3704.22 457
3704.79 526
3705.37 464
3705.94 532
3706.51 570
3707.09 561
3707.66 482
3708.24 506
3708.81 529
3709.39 525
3709.96 436
3710.53 482
3711.11 532
3711.68 654
3712.26 620
3712.83 521
3713.41 609
3713.98 569
3714.56 589
3715.13 531
3715.71 594
3716.28 538
3716.86 586
3717.43 566
3718.01 542
3718.58 514
3719.16 509
3719.73 545
3720.31 523
3720.88 420
3721.46 440
3722.03 546
3722.61 486
3723.18 566
3723.76 552
3724.34 488
3724.91 450
3725.49 458
3726.06 442
3726.64 509
3727.21 483
3727.79 530
3728.36 571
3728.94 454
3729.52 551
3730.09 534
3730.67 497
3731.24 492
3731.82 498
3732.40 524
3732.97 563
3733.55 517
3734.13 433
3734.70 438
3735.28 527
3735.85 544
3736.43 543
3737.01 542
3737.58 509
3738.16 469
3738.74 547
3739.31 517
3739.89 476
3740.47 454
3741.04 463
3741.62 455
3742.20 518
3742.78 442
3743.35 476
3743.93 441
3744.51 458
3745.08 414
3745.66 542
3746.24 480
3746.82 546
3747.39 538
3747.97 471
3748.55 447
3749.12 470
3749.70 474
3750.28 424
3750.86 469
3751.43 531
3752.01 467
3752.59 441
3753.17 413
3753.75 395
3754.32 512
3754.90 556
3755.48 452
3756.06 465
3756.64 455
3757.21 509
3757.79 461
3758.37 405
3758.95 485
3759.53 444
3760.10 447
3760.68 459
3761.26 433
3761.84 484
3762.42 473
3763.00 534
3763.58 548
3764.15 551
3764.73 527
3765.31 556
3765.89 543
3766.47 525
3767.05 482
3767.63 480
3768.21 492
3768.78 529
3769.36 527
3769.94 493
3770.52 520
3771.10 481
3771.68 550
3772.26 627
3772.84 581
3773.42 601
3774.00 563
3774.58 513
3775.16 441
3775.73 552
3776.31 566
3776.89 566
3777.47 497
3778.05 513
3778.63 568
3779.21 490
3779.79 476
3780.37 503
3780.95 546
3781.53 601
3782.11 544
3782.69 473
3783.27 456
3783.85 539
3784.43 501
3785.01 561
3785.59 528
3786.17 478
3786.75 581
3787.33 532
3787.91 476
3788.49 555
3789.08 536
3789.66 566
3790.24 530
3790.82 511
3791.40 444
3791.98 556
3792.56 565
3793.14 497
3793.72 422
3794.30 442
3794.88 477
3795.46 518
3796.05 535
3796.63 514
3797.21 561
3797.79 546
3798.37 519
3798.95 499
3799.53 503
3800.11 592
3800.69 612
3801.28 607
3801.86 638
3802.44 572
3803.02 529
3803.60 597
3804.18 636
3804.77 644
3805.35 567
3805.93 636
3806.51 718
3807.09 614
3807.68 542
3808.26 592
3808.84 633
3809.42 596
3810.00 645
3810.59 660
3811.17 734
3811.75 738
3812.33 786
3812.91 726
3813.50 803
3814.08 735
3814.66 729
3815.24 854
3815.83 723
3816.41 843
3816.99 775
3817.58 718
3818.16 833
3818.74 828
3819.32 889
3819.91 835
3820.49 743
3821.07 610
3821.66 622
3822.24 597
3822.82 597
3823.40 618
3823.99 536
3824.57 481
3825.15 450
3825.74 591
3826.32 593
3826.90 531
3827.49 522
3828.07 533
3828.65 589
3829.24 504
3829.82 456
3830.41 487
3830.99 474
3831.57 471
3832.16 506
3832.74 505
3833.32 542
3833.91 531
3834.49 490
3835.08 488
3835.66 455
3836.24 455
3836.83 562
3837.41 522
3838.00 512
3838.58 552
3839.17 491
3839.75 493
3840.33 450
3840.92 448
3841.50 476
3842.09 532
3842.67 501
3843.26 468
3843.84 446
3844.43 421
3845.01 365
3845.60 373
3846.18 419
3846.77 530
3847.35 450
3847.94 508
3848.52 434
3849.11 449
3849.69 486
3850.28 485
3850.86 522
3851.45 442
3852.03 492
3852.62 479
3853.20 481
3853.79 473
3854.37 526
3854.96 479
3855.55 408
3856.13 473
3856.72 506
3857.30 547
3857.89 526
3858.47 456
3859.06 504
3859.65 517
3860.23 559
3860.82 552
3861.40 502
3861.99 524
3862.58 575
3863.16 565
3863.75 622
3864.33 573
3864.92 559
3865.51 637
3866.09 504
3866.68 514
3867.27 601
3867.85 617
3868.44 615
3869.03 550
3869.61 609
3870.20 552
3870.79 463
3871.37 510
3871.96 548
3872.55 537
3873.13 456
3873.72 512
3874.31 589
3874.90 519
3875.48 451
3876.07 458
3876.66 475
3877.24 545
3877.83 534
3878.42 496
3879.01 521
3879.59 513
3880.18 496
3880.77 505
3881.36 562
3881.94 496
3882.53 435
3883.12 426
3883.71 506
3884.29 439
3884.88 508
3885.47 467
3886.06 413
3886.65 475
3887.23 419
3887.82 479
3888.41 533
3889.00 507
3889.59 536
3890.17 545
3890.76 516
3891.35 580
3891.94 578
3892.53 648
3893.12 637
3893.70 577
3894.29 576
3894.88 561
3895.47 481
3896.06 574
3896.65 487
3897.24 506
3897.83 543
3898.41 499
3899.00 527
3899.59 485
3900.18 521
3900.77 517
3901.36 476
3901.95 429
3902.54 490
3903.13 429
3903.72 446
3904.31 474
3904.89 550
3905.48 545
3906.07 554
3906.66 535
3907.25 547
3907.84 587
3908.43 590
3909.02 532
3909.61 554
3910.20 510
3910.79 516
3911.38 514
3911.97 508
3912.56 574
3913.15 467
3913.74 468
3914.33 501
3914.92 498
3915.51 489
3916.10 466
3916.69 450
3917.28 434
3917.87 438
3918.46 458
3919.05 449
3919.64 533
3920.23 559
3920.82 516
3921.41 531
3922.00 535
3922.60 488
3923.19 477
3923.78 533
3924.37 582
3924.96 526
3925.55 519
3926.14 459
3926.73 528
3927.32 468
3927.91 519
3928.50 537
3929.10 488
3929.69 480
3930.28 438
3930.87 414
3931.46 379
3932.05 419
3932.64 426
3933.23 443
3933.83 495
3934.42 462
3935.01 407
3935.60 471
3936.19 398
3936.78 390
3937.38 418
3937.97 503
3938.56 526
3939.15 480
3939.74 434
3940.34 487
3940.93 469
3941.52 470
3942.11 427
3942.70 425
3943.30 496
3943.89 446
3944.48 444
3945.07 456
3945.67 549
3946.26 559
3946.85 471
3947.44 502
3948.04 484
3948.63 444
3949.22 422
3949.81 434
3950.41 453
3951.00 398
3951.59 501
3952.19 458
3952.78 447
3953.37 427
3953.96 485
3954.56 451
3955.15 447
3955.74 467
3956.34 434
3956.93 595
3957.52 500
3958.12 568
3958.71 509
3959.30 474
3959.90 484
3960.49 520
3961.08 513
3961.68 474
3962.27 457
3962.87 469
3963.46 496
3964.05 505
3964.65 567
3965.24 630
3965.83 526
3966.43 510
3967.02 550
3967.62 546
3968.21 593
3968.80 603
3969.40 565
3969.99 506
3970.59 514
3971.18 512
3971.78 539
3972.37 555
3972.97 506
3973.56 535
3974.15 600
3974.75 597
3975.34 575
3975.94 576
3976.53 654
3977.13 646
3977.72 692
3978.32 628
3978.91 643
3979.51 655
3980.10 610
3980.70 639
3981.29 775
3981.89 622
3982.48 528
3983.08 601
3983.67 635
3984.27 573
3984.86 565
3985.46 476
3986.05 507
3986.65 512
3987.25 559
3987.84 573
3988.44 577
3989.03 549
3989.63 543
3990.22 563
3990.82 533
3991.42 521
3992.01 505
3992.61 504
3993.20 549
3993.80 533
3994.40 514
3994.99 525
3995.59 483
3996.18 547
3996.78 547
3997.38 526
3997.97 515
3998.57 502
3999.17 486
3999.76 486
4000.36 518
4000.95 519
4001.55 534
4002.15 493
4002.74 482
4003.34 516
4003.94 600
4004.54 488
4005.13 584
4005.73 582
4006.33 549
4006.92 518
4007.52 554
4008.12 470
4008.71 487
4009.31 541
4009.91 531
4010.51 508
4011.10 524
4011.70 607
4012.30 560
4012.90 594
4013.49 494
4014.09 607
4014.69 583
4015.29 493
4015.88 469
4016.48 473
4017.08 520
4017.68 458
4018.27 478
4018.87 526
4019.47 556
4020.07 537
4020.67 488
4021.26 526
4021.86 522
4022.46 481
4023.06 492
4023.66 499
4024.26 530
4024.85 549
4025.45 515
4026.05 456
4026.65 496
4027.25 470
4027.85 523
4028.44 542
4029.04 548
4029.64 517
4030.24 526
4030.84 616
4031.44 598
4032.04 608
4032.64 636
4033.23 671
4033.83 728
4034.43 721
4035.03 814
4035.63 681
4036.23 590
4036.83 648
4037.43 666
4038.03 670
4038.63 617
4039.23 579
4039.83 555
4040.43 574
4041.03 487
4041.63 533
4042.22 563
4042.82 493
4043.42 515
4044.02 516
4044.62 502
4045.22 411
4045.82 495
4046.42 471
4047.02 419
4047.62 458
4048.22 481
4048.82 445
4049.42 494
4050.02 481
4050.62 465
4051.22 503
4051.82 484
4052.43 472
4053.03 480
4053.63 444
4054.23 457
4054.83 446
4055.43 492
4056.03 465
4056.63 432
4057.23 429
4057.83 429
4058.43 440
4059.03 381
4059.63 453
4060.23 454
4060.84 459
4061.44 461
4062.04 442
4062.64 437
4063.24 378
4063.84 393
4064.44 455
4065.04 425
4065.64 432
4066.25 419
4066.85 506
4067.45 399
4068.05 459
4068.65 570
4069.25 506
4069.86 419
4070.46 430
4071.06 474
4071.66 430
4072.26 383
4072.86 442
4073.47 448
4074.07 420
4074.67 447
4075.27 486
4075.87 497
4076.48 440
4077.08 356
4077.68 456
4078.28 397
4078.89 473
4079.49 449
4080.09 457
4080.69 576
4081.30 397
4081.90 417
4082.50 405
4083.10 544
4083.71 546
4084.31 460
4084.91 481
4085.52 467
4086.12 481
4086.72 427
4087.32 451
4087.93 421
4088.53 517
4089.13 484
4089.74 432
4090.34 412
4090.94 468
4091.55 457
4092.15 421
4092.75 428
4093.36 456
4093.96 399
4094.56 410
4095.17 378
4095.77 443
4096.37 438
4096.98 486
4097.58 434
4098.18 437
4098.79 410
4099.39 412
4100.00 440
4100.60 361
4101.20 447
4101.81 386
4102.41 449
4103.02 427
4103.62 398
4104.23 389
4104.83 382
4105.43 442
4106.04 430
4106.64 444
4107.25 459
4107.85 441
4108.46 468
4109.06 437
4109.67 413
4110.27 463
4110.87 449
4111.48 468
4112.08 384
4112.69 399
4113.29 411
4113.90 459
4114.50 420
4115.11 413
4115.71 406
4116.32 427
4116.92 399
4117.53 413
4118.13 488
4118.74 525
4119.35 455
4119.95 370
4120.56 445
4121.16 407
4121.77 458
4122.37 475
4122.98 409
4123.58 451
4124.19 470
4124.80 408
4125.40 379
4126.01 433
4126.61 389
4127.22 378
4127.82 410
4128.43 418
4129.04 378
4129.64 386
4130.25 370
4130.85 369
4131.46 380
4132.07 413
4132.67 424
4133.28 432
4133.89 476
4134.49 487
4135.10 392
4135.71 430
4136.31 497
4136.92 471
4137.53 477
4138.13 468
4138.74 472
4139.35 517
4139.95 572
4140.56 523
4141.17 523
4141.77 477
4142.38 499
4142.99 589
4143.59 524
4144.20 474
4144.81 490
4145.42 506
4146.02 475
4146.63 512
4147.24 482
4147.85 492
4148.45 520
4149.06 488
4149.67 503
4150.28 514
4150.88 475
4151.49 485
4152.10 493
4152.71 499
4153.31 375
4153.92 430
4154.53 458
4155.14 472
4155.75 437
4156.35 471
4156.96 493
4157.57 441
4158.18 418
4158.79 458
4159.40 509
4160.00 612
4160.61 640
4161.22 566
4161.83 500
4162.44 543
4163.05 516
4163.65 458
4164.26 448
4164.87 473
4165.48 583
4166.09 517
4166.70 452
4167.31 455
4167.92 445
4168.52 443
4169.13 444
4169.74 483
4170.35 454
4170.96 457
4171.57 402
4172.18 442
4172.79 498
4173.40 529
4174.01 479
4174.62 447
4175.23 432
4175.84 471
4176.45 519
4177.05 538
4177.66 417
4178.27 450
4178.88 478
4179.49 465
4180.10 462
4180.71 401
4181.32 379
4181.93 502
4182.54 535
4183.15 508
4183.76 436
4184.37 437
4184.98 424
4185.59 470
4186.20 470
4186.81 463
4187.42 478
4188.03 407
4188.65 413
4189.26 379
4189.87 442
4190.48 427
4191.09 406
4191.70 458
4192.31 424
4192.92 467
4193.53 566
4194.14 520
4194.75 478
4195.36 456
4195.97 476
4196.58 440
4197.20 438
4197.81 400
4198.42 455
4199.03 435
4199.64 459
4200.25 466
4200.86 484
4201.47 477
4202.09 468
4202.70 487
4203.31 428
4203.92 429
4204.53 401
4205.14 469
4205.75 462
4206.37 486
4206.98 486
4207.59 471
4208.20 478
4208.81 477
4209.43 471
4210.04 461
4210.65 502
4211.26 462
4211.87 414
4212.49 429
4213.10 496
4213.71 458
4214.32 469
4214.93 482
4215.55 463
4216.16 518
4216.77 523
4217.38 527
4218.00 487
4218.61 481
4219.22 530
4219.84 477
4220.45 596
4221.06 475
4221.67 540
4222.29 552
4222.90 545
4223.51 546
4224.13 597
4224.74 562
4225.35 583
4225.96 627
4226.58 559
4227.19 542
4227.80 558
4228.42 524
4229.03 545
4229.64 559
4230.26 645
4230.87 628
4231.48 599
4232.10 693
4232.71 806
4233.33 848
4233.94 891
4234.55 890
4235.17 1038
4235.78 1127
4236.39 1148
4237.01 1102
4237.62 1145
4238.24 1055
4238.85 1129
4239.46 1026
4240.08 844
4240.69 804
4241.31 747
4241.92 641
4242.54 582
4243.15 584
4243.76 613
4244.38 590
4244.99 567
4245.61 614
4246.22 661
4246.84 648
4247.45 589
4248.07 592
4248.68 664
4249.30 709
4249.91 659
4250.53 643
4251.14 618
4251.76 519
4252.37 530
4252.99 592
4253.60 552
4254.22 488
4254.83 501
4255.45 522
4256.06 560
4256.68 592
4257.29 527
4257.91 478
4258.52 574
4259.14 552
4259.76 471
4260.37 411
4260.99 447
4261.60 506
4262.22 532
4262.83 547
4263.45 516
4264.07 502
4264.68 432
4265.30 419
4265.91 423
4266.53 479
4267.15 487
4267.76 445
4268.38 479
4268.99 504
4269.61 564
4270.23 568
4270.84 520
4271.46 471
4272.08 513
4272.69 482
4273.31 577
4273.93 551
4274.54 600
4275.16 566
4275.78 600
4276.39 590
4277.01 538
4277.63 630
4278.24 638
4278.86 602
4279.48 617
4280.09 540
4280.71 522
4281.33 546
4281.95 560
4282.56 521
4283.18 548
4283.80 508
4284.42 473
4285.03 570
4285.65 529
4286.27 481
4286.89 478
4287.50 422
4288.12 500
4288.74 527
4289.36 491
4289.97 439
4290.59 434
4291.21 441
4291.83 463
4292.45 469
4293.06 554
4293.68 539
4294.30 470
4294.92 498
4295.54 509
4296.15 474
4296.77 417
4297.39 431
4298.01 502
4298.63 469
4299.25 437
4299.86 479
4300.48 450
4301.10 492
4301.72 511
4302.34 455
4302.96 514
4303.58 522
4304.19 429
4304.81 471
4305.43 487
4306.05 477
4306.67 481
4307.29 469
4307.91 533
4308.53 506
4309.15 520
4309.77 494
4310.38 428
4311.00 526
4311.62 474
4312.24 505
4312.86 555
4313.48 453
4314.10 475
4314.72 483
4315.34 478
4315.96 371
4316.58 486
4317.20 458
4317.82 524
4318.44 529
4319.06 523
4319.68 494
4320.30 521
4320.92 524
4321.54 484
4322.16 558
4322.78 538
4323.40 556
4324.02 611
4324.64 586
4325.26 670
4325.88 653
4326.50 606
4327.12 525
4327.74 519
4328.36 592
4328.98 636
4329.60 591
4330.22 615
4330.84 641
4331.47 617
4332.09 579
4332.71 603
4333.33 568
4333.95 635
4334.57 748
4335.19 724
4335.81 873
4336.43 971
4337.05 1051
4337.68 1159
4338.30 1172
4338.92 1306
4339.54 1379
4340.16 1219
4340.78 1231
4341.40 1252
4342.03 1086
4342.65 1122
4343.27 1117
4343.89 1091
4344.51 1171
4345.13 1241
4345.76 1296
4346.38 1320
4347.00 1441
4347.62 1543
4348.24 1521
4348.86 1567
4349.49 1653
4350.11 1539
4350.73 1475
4351.35 1344
4351.98 1101
4352.60 1066
4353.22 1066
4353.84 860
4354.46 838
4355.09 780
4355.71 722
4356.33 591
4356.95 670
4357.58 577
4358.20 636
4358.82 582
4359.45 645
4360.07 638
4360.69 618
4361.31 663
4361.94 594
4362.56 702
4363.18 631
4363.81 648
4364.43 605
4365.05 673
4365.68 639
4366.30 583
4366.92 608
4367.55 604
4368.17 548
4368.79 625
4369.42 537
4370.04 531
4370.66 484
4371.29 426
4371.91 526
4372.53 543
4373.16 563
4373.78 468
4374.41 465
4375.03 539
4375.65 512
4376.28 555
4376.90 536
4377.53 575
4378.15 510
4378.77 604
4379.40 607
4380.02 606
4380.65 616
4381.27 552
4381.89 506
4382.52 579
4383.14 563
4383.77 497
4384.39 480
4385.02 549
4385.64 489
4386.27 465
4386.89 586
4387.52 575
4388.14 418
4388.77 510
4389.39 537
4390.02 512
4390.64 444
4391.27 514
4391.89 466
4392.52 451
4393.14 452
4393.77 508
4394.39 458
4395.02 438
4395.64 467
4396.27 492
4396.89 432
4397.52 458
4398.14 460
4398.77 485
4399.39 505
4400.02 469
4400.65 519
4401.27 474
4401.90 455
4402.52 486
4403.15 482
4403.78 482
4404.40 506
4405.03 470
4405.65 526
4406.28 425
4406.91 514
4407.53 490
4408.16 427
4408.78 519
4409.41 581
4410.04 444
4410.66 413
4411.29 461
4411.92 427
4412.54 482
4413.17 529
4413.80 521
4414.42 512
4415.05 546
4415.68 482
4416.30 438
4416.93 523
4417.56 458
4418.18 466
4418.81 472
4419.44 517
4420.07 464
4420.69 505
4421.32 436
4421.95 436
4422.57 503
4423.20 440
4423.83 515
4424.46 428
4425.08 414
4425.71 405
4426.34 443
4426.97 549
4427.59 541
4428.22 537
4428.85 522
4429.48 502
4430.10 406
4430.73 446
4431.36 410
4431.99 486
4432.62 452
4433.24 470
4433.87 445
4434.50 476
4435.13 522
4435.76 494
4436.38 531
4437.01 490
4437.64 501
4438.27 492
4438.90 553
4439.53 508
4440.16 492
4440.78 514
4441.41 518
4442.04 502
4442.67 424
4443.30 440
4443.93 483
4444.56 469
4445.19 455
4445.81 494
4446.44 429
4447.07 476
4447.70 535
4448.33 522
4448.96 485
4449.59 537
4450.22 610
4450.85 661
4451.48 543
4452.11 509
4452.73 558
4453.36 509
4453.99 519
4454.62 474
4455.25 613
4455.88 654
4456.51 633
4457.14 629
4457.77 584
4458.40 626
4459.03 603
4459.66 630
4460.29 563
4460.92 590
4461.55 585
4462.18 573
4462.81 616
4463.44 510
4464.07 496
4464.70 518
4465.33 476
4465.96 443
4466.59 564
4467.22 456
4467.85 449
4468.48 435
4469.12 502
4469.75 477
4470.38 392
4471.01 479
4471.64 470
4472.27 441
4472.90 445
4473.53 482
4474.16 451
4474.79 426
4475.42 465
4476.05 445
4476.69 437
4477.32 438
4477.95 483
4478.58 465
4479.21 451
4479.84 463
4480.47 354
4481.10 384
4481.74 452
4482.37 439
4483.00 461
4483.63 507
4484.26 449
4484.89 411
4485.53 440
4486.16 485
4486.79 440
4487.42 469
4488.05 485
4488.68 517
4489.32 493
4489.95 512
4490.58 483
4491.21 488
4491.84 485
4492.48 472
4493.11 509
4493.74 545
4494.37 463
4495.01 407
4495.64 471
4496.27 528
4496.90 474
4497.54 460
4498.17 506
4498.80 486
4499.43 527
4500.07 625
4500.70 641
4501.33 554
4501.97 680
4502.60 642
4503.23 739
4503.86 833
4504.50 779
4505.13 726
4505.76 541
4506.40 513
4507.03 509
4507.66 559
4508.30 523
4508.93 514
4509.56 556
4510.20 586
4510.83 527
4511.46 501
4512.10 483
4512.73 522
4513.37 549
4514.00 427
4514.63 472
4515.27 533
4515.90 582
4516.53 566
4517.17 530
4517.80 437
4518.44 396
4519.07 428
4519.70 488
4520.34 397
4520.97 392
4521.61 408
4522.24 421
4522.88 456
4523.51 408
4524.14 443
4524.78 430
4525.41 452
4526.05 389
4526.68 412
4527.32 407
4527.95 451
4528.59 416
4529.22 438
4529.86 442
4530.49 517
4531.13 529
4531.76 510
4532.40 575
4533.03 533
4533.67 529
4534.30 543
4534.94 543
4535.57 498
4536.21 520
4536.84 505
4537.48 476
4538.11 424
4538.75 423
4539.38 465
4540.02 449
4540.66 420
4541.29 382
4541.93 393
4542.56 368
4543.20 366
4543.83 436
4544.47 402
4545.11 483
4545.74 402
4546.38 333
4547.01 378
4547.65 370
4548.29 354
4548.92 380
4549.56 419
4550.19 388
4550.83 345
4551.47 385
4552.10 405
4552.74 402
4553.38 423
4554.01 455
4554.65 422
4555.29 400
4555.92 422
4556.56 442
4557.20 489
4557.83 479
4558.47 468
4559.11 470
4559.74 388
4560.38 455
4561.02 511
4561.66 439
4562.29 378
4562.93 398
4563.57 409
4564.20 409
4564.84 443
4565.48 471
4566.12 419
4566.75 478
4567.39 506
4568.03 442
4568.67 439
4569.30 516
4569.94 467
4570.58 435
4571.22 430
4571.85 410
4572.49 364
4573.13 422
4573.77 438
4574.41 460
4575.04 426
4575.68 432
4576.32 394
4576.96 422
4577.60 433
4578.23 379
4578.87 483
4579.51 535
4580.15 449
4580.79 444
4581.43 448
4582.06 448
4582.70 500
4583.34 496
4583.98 454
4584.62 468
4585.26 475
4585.90 455
4586.54 503
4587.17 469
4587.81 533
4588.45 572
4589.09 495
4589.73 516
4590.37 648
4591.01 883
4591.65 840
4592.29 745
4592.93 836
4593.57 857
4594.20 951
4594.84 833
4595.48 804
4596.12 768
4596.76 670
4597.40 696
4598.04 600
4598.68 617
4599.32 590
4599.96 494
4600.60 527
4601.24 558
4601.88 558
4602.52 602
4603.16 509
4603.80 579
4604.44 575
4605.08 571
4605.72 677
4606.36 539
4607.00 628
4607.64 592
4608.28 494
4608.92 562
4609.56 568
4610.20 500
4610.84 469
4611.48 493
4612.12 437
4612.77 436
4613.41 463
4614.05 419
4614.69 419
4615.33 461
4615.97 538
4616.61 478
4617.25 473
4617.89 516
4618.53 560
4619.17 451
4619.82 475
4620.46 549
4621.10 505
4621.74 377
4622.38 529
4623.02 527
4623.66 581
4624.30 490
4624.95 449
4625.59 396
4626.23 452
4626.87 500
4627.51 442
4628.15 469
4628.80 379
4629.44 420
4630.08 379
4630.72 380
4631.36 458
4632.00 493
4632.65 513
4633.29 473
4633.93 456
4634.57 466
4635.22 545
4635.86 599
4636.50 483
4637.14 507
4637.78 532
4638.43 497
4639.07 450
4639.71 541
4640.35 533
4641.00 480
4641.64 567
4642.28 490
4642.93 476
4643.57 488
4644.21 577
4644.85 488
4645.50 493
4646.14 473
4646.78 488
4647.43 509
4648.07 496
4648.71 484
4649.36 433
4650.00 420
4650.64 412
4651.28 415
4651.93 420
4652.57 400
4653.22 417
4653.86 414
4654.50 450
4655.15 444
4655.79 408
4656.43 350
4657.08 439
4657.72 486
4658.36 407
4659.01 458
4659.65 472
4660.30 402
4660.94 376
4661.58 369
4662.23 468
4662.87 392
4663.52 496
4664.16 429
4664.80 394
4665.45 409
4666.09 474
4666.74 375
4667.38 308
4668.03 414
4668.67 380
4669.32 396
4669.96 372
4670.60 388
4671.25 358
4671.89 374
4672.54 406
4673.18 408
4673.83 362
4674.47 326
4675.12 370
4675.76 428
4676.41 385
4677.05 391
4677.70 417
4678.34 355
4678.99 326
4679.63 338
4680.28 370
4680.93 342
4681.57 390
4682.22 422
4682.86 411
4683.51 477
4684.15 477
4684.80 395
4685.44 445
4686.09 486
4686.74 464
4687.38 454
4688.03 395
4688.67 455
4689.32 432
4689.97 428
4690.61 456
4691.26 471
4691.90 557
4692.55 519
4693.20 443
4693.84 579
4694.49 533
4695.13 533
4695.78 494
4696.43 535
4697.07 557
4697.72 690
4698.37 700
4699.01 718
4699.66 758
4700.31 858
4700.95 772
4701.60 822
4702.25 722
4702.89 793
4703.54 669
4704.19 637
4704.84 631
4705.48 654
4706.13 533
4706.78 536
4707.42 467
4708.07 501
4708.72 549
4709.37 515
4710.01 545
4710.66 535
4711.31 512
4711.96 527
4712.60 538
4713.25 508
4713.90 492
4714.55 522
4715.19 458
4715.84 493
4716.49 513
4717.14 475
4717.78 494
4718.43 573
4719.08 523
4719.73 529
4720.38 562
4721.02 430
4721.67 435
4722.32 463
4722.97 478
4723.62 500
4724.27 475
4724.91 556
4725.56 499
4726.21 478
4726.86 504
4727.51 617
4728.16 516
4728.81 585
4729.45 588
4730.10 644
4730.75 624
4731.40 571
4732.05 509
4732.70 506
4733.35 435
4734.00 490
4734.65 417
4735.29 441
4735.94 445
4736.59 470
4737.24 448
4737.89 474
4738.54 500
4739.19 492
4739.84 518
4740.49 512
4741.14 507
4741.79 498
4742.44 461
4743.09 515
4743.74 476
4744.39 459
4745.04 482
4745.69 548
4746.34 472
4746.99 507
4747.64 496
4748.29 466
4748.94 458
4749.59 510
4750.24 454
4750.89 489
4751.54 522
4752.19 490
4752.84 439
4753.49 442
4754.14 504
4754.79 537
4755.44 479
4756.09 544
4756.74 446
4757.39 477
4758.04 494
4758.69 451
4759.34 451
4759.99 444
4760.64 504
4761.30 455
4761.95 365
4762.60 447
4763.25 509
4763.90 449
4764.55 429
4765.20 427
4765.85 453
4766.50 528
4767.16 472
4767.81 470
4768.46 465
4769.11 466
4769.76 457
4770.41 446
4771.06 433
4771.72 461
4772.37 469
4773.02 520
4773.67 461
4774.32 424
4774.97 376
4775.63 490
4776.28 429
4776.93 436
4777.58 424
4778.23 458
4778.89 548
4779.54 443
4780.19 476
4780.84 443
4781.50 501
4782.15 522
4782.80 453
4783.45 396
4784.11 455
4784.76 489
4785.41 432
4786.06 409
4786.72 427
4787.37 406
4788.02 436
4788.67 433
4789.33 403
4789.98 427
4790.63 451
4791.28 469
4791.94 456
4792.59 485
4793.24 460
4793.90 479
4794.55 427
4795.20 418
4795.86 480
4796.51 434
4797.16 433
4797.82 422
4798.47 470
4799.12 490
4799.78 412
4800.43 400
4801.08 440
4801.74 483
4802.39 460
4803.05 472
4803.70 472
4804.35 474
4805.01 439
4805.66 411
4806.31 477
4806.97 435
4807.62 516
4808.28 411
4808.93 402
4809.59 476
4810.24 447
4810.89 457
4811.55 445
4812.20 493
4812.86 491
4813.51 506
4814.17 510
4814.82 499
4815.48 490
4816.13 491
4816.78 498
4817.44 437
4818.09 464
4818.75 542
4819.40 494
4820.06 544
4820.71 517
4821.37 477
4822.02 557
4822.68 514
4823.33 538
4823.99 510
4824.64 593
4825.30 610
4825.95 592
4826.61 580
4827.27 574
4827.92 581
4828.58 611
4829.23 627
4829.89 561
4830.54 555
4831.20 572
4831.85 615
4832.51 620
4833.17 648
4833.82 652
4834.48 666
4835.13 667
4835.79 614
4836.45 675
4837.10 689
4837.76 803
4838.41 792
4839.07 694
4839.73 681
4840.38 747
4841.04 806
4841.70 864
4842.35 719
4843.01 858
4843.66 856
4844.32 869
4844.98 825
4845.63 866
4846.29 865
4846.95 946
4847.60 934
4848.26 856
4848.92 1049
4849.58 1071
4850.23 1216
4850.89 1370
4851.55 1375
4852.20 1506
4852.86 1549
4853.52 1294
4854.17 1290
4854.83 1345
4855.49 1214
4856.15 1244
4856.80 1196
4857.46 1120
4858.12 1235
4858.78 1316
4859.43 1248
4860.09 1256
4860.75 1305
4861.41 1286
4862.07 1267
4862.72 1300
4863.38 1273
4864.04 1173
4864.70 1064
4865.35 1090
4866.01 1035
4866.67 1032
4867.33 1153
4867.99 1089
4868.65 1042
4869.30 984
4869.96 1063
4870.62 1015
4871.28 1018
4871.94 996
4872.60 1041
4873.25 1001
4873.91 874
4874.57 924
4875.23 962
4875.89 860
4876.55 899
4877.21 941
4877.86 953
4878.52 973
4879.18 901
4879.84 1018
4880.50 1094
4881.16 878
4881.82 920
4882.48 901
4883.14 843
4883.80 764
4884.46 807
4885.11 796
4885.77 773
4886.43 773
4887.09 840
4887.75 835
4888.41 770
4889.07 776
4889.73 885
4890.39 864
4891.05 906
4891.71 796
4892.37 749
4893.03 765
4893.69 903
4894.35 831
4895.01 785
4895.67 795
4896.33 767
4896.99 776
4897.65 789
4898.31 682
4898.97 707
4899.63 722
4900.29 790
4900.95 671
4901.61 788
4902.27 743
4902.93 718
4903.59 744
4904.25 750
4904.91 667
4905.58 588
4906.24 586
4906.90 568
4907.56 631
4908.22 535
4908.88 534
4909.54 616
4910.20 577
4910.86 655
4911.52 538
4912.18 529
4912.85 571
4913.51 570
4914.17 544
4914.83 542
4915.49 534
4916.15 533
4916.81 539
4917.48 596
4918.14 539
4918.80 569
4919.46 541
4920.12 575
4920.78 589
4921.45 500
4922.11 559
4922.77 486
4923.43 487
4924.09 508
4924.76 556
4925.42 488
4926.08 492
4926.74 505
4927.40 506
4928.07 588
4928.73 486
4929.39 555
4930.05 483
4930.72 466
4931.38 511
4932.04 545
4932.70 501
4933.37 427
4934.03 414
4934.69 461
4935.35 497
4936.02 410
4936.68 438
4937.34 455
4938.00 526
4938.67 447
4939.33 430
4939.99 452
4940.66 421
4941.32 383
4941.98 418
4942.65 539
4943.31 477
4943.97 493
4944.64 522
4945.30 492
4945.96 461
4946.63 488
4947.29 456
4947.95 423
4948.62 465
4949.28 465
4949.94 416
4950.61 475
4951.27 400
4951.94 444
4952.60 478
4953.26 484
4953.93 499
4954.59 532
4955.26 462
4955.92 466
4956.58 455
4957.25 416
4957.91 528
4958.58 535
4959.24 532
4959.90 432
4960.57 455
4961.23 496
4961.90 450
4962.56 581
4963.23 646
4963.89 671
4964.56 614
4965.22 713
4965.89 676
4966.55 805
4967.22 657
4967.88 692
4968.55 602
4969.21 620
4969.88 532
4970.54 492
4971.21 463
4971.87 537
4972.54 546
4973.20 575
4973.87 610
4974.53 527
4975.20 523
4975.86 551
4976.53 545
4977.19 466
4977.86 470
4978.52 493
4979.19 517
4979.86 457
4980.52 438
4981.19 513
4981.85 549
4982.52 464
4983.19 433
4983.85 492
4984.52 493
4985.18 531
4985.85 538
4986.52 440
4987.18 476
4987.85 479
4988.51 553
4989.18 643
4989.85 534
4990.51 544
4991.18 616
4991.85 572
4992.51 539
4993.18 574
4993.85 603
4994.51 590
4995.18 539
4995.85 519
4996.51 499
4997.18 526
4997.85 480
4998.51 373
4999.18 443
4999.85 373
5000.51 462
5001.18 456
5001.85 412
5002.52 411
5003.18 359
5003.85 424
5004.52 414
5005.19 441
5005.85 379
5006.52 360
5007.19 374
5007.86 371
5008.52 403
5009.19 361
5009.86 367
5010.53 405
5011.19 395
5011.86 373
5012.53 410
5013.20 371
5013.87 370
5014.53 468
5015.20 543
5015.87 405
5016.54 387
5017.21 444
5017.87 401
5018.54 453
5019.21 443
5019.88 435
5020.55 388
5021.22 392
5021.88 372
5022.55 375
5023.22 424
5023.89 480
5024.56 409
5025.23 446
5025.90 376
5026.57 407
5027.23 430
5027.90 444
5028.57 469
5029.24 482
5029.91 439
5030.58 448
5031.25 444
5031.92 467
5032.59 433
5033.26 403
5033.93 412
5034.59 409
5035.26 391
5035.93 449
5036.60 399
5037.27 391
5037.94 406
5038.61 441
5039.28 435
5039.95 391
5040.62 366
5041.29 423
5041.96 477
5042.63 371
5043.30 306
5043.97 359
5044.64 328
5045.31 336
5045.98 401
5046.65 394
5047.32 432
5047.99 410
5048.66 385
5049.33 365
5050.00 404
5050.67 430
5051.34 428
5052.01 441
5052.68 418
5053.35 359
5054.03 437
5054.70 403
5055.37 414
5056.04 423
5056.71 437
5057.38 352
5058.05 396
5058.72 422
5059.39 411
5060.06 393
5060.73 417
5061.41 358
5062.08 410
5062.75 375
5063.42 372
5064.09 383
5064.76 383
5065.43 379
5066.10 396
5066.78 399
5067.45 392
5068.12 395
5068.79 382
5069.46 439
5070.13 342
5070.81 354
5071.48 428
5072.15 391
5072.82 373
5073.49 431
5074.17 430
5074.84 411
5075.51 432
5076.18 433
5076.85 507
5077.53 426
5078.20 486
5078.87 525
5079.54 549
5080.22 569
5080.89 559
5081.56 579
5082.23 541
5082.91 406
5083.58 394
5084.25 415
5084.92 421
5085.60 446
5086.27 388
5086.94 407
5087.61 370
5088.29 460
5088.96 505
5089.63 504
5090.31 482
5090.98 493
5091.65 454
5092.33 459
5093.00 449
5093.67 438
5094.35 421
5095.02 455
5095.69 428
5096.37 455
5097.04 375
5097.71 345
5098.39 425
5099.06 405
5099.73 418
5100.41 375
5101.08 463
5101.76 438
5102.43 394
5103.10 460
5103.78 434
5104.45 454
5105.12 500
5105.80 514
5106.47 496
5107.15 447
5107.82 448
5108.50 470
5109.17 417
5109.84 411
5110.52 428
5111.19 396
5111.87 463
5112.54 479
5113.22 422
5113.89 454
5114.57 414
5115.24 392
5115.92 460
5116.59 540
5117.27 434
5117.94 491
5118.61 508
5119.29 481
5119.96 560
5120.64 482
5121.31 489
5121.99 503
5122.67 520
5123.34 513
5124.02 468
5124.69 470
5125.37 508
5126.04 494
5126.72 458
5127.39 453
5128.07 464
5128.74 435
5129.42 409
5130.10 388
5130.77 406
5131.45 436
5132.12 477
5132.80 552
5133.47 554
5134.15 598
5134.83 527
5135.50 538
5136.18 457
5136.85 474
5137.53 473
5138.21 365
5138.88 390
5139.56 456
5140.24 419
5140.91 355
5141.59 405
5142.27 408
5142.94 395
5143.62 342
5144.30 400
5144.97 377
5145.65 416
5146.33 349
5147.00 343
5147.68 355
5148.36 372
5149.03 379
5149.71 365
5150.39 335
5151.06 297
5151.74 336
5152.42 346
5153.10 305
5153.77 340
5154.45 371
5155.13 340
5155.80 396
5156.48 366
5157.16 365
5157.84 336
5158.51 300
5159.19 310
5159.87 361
5160.55 355
5161.23 332
5161.90 327
5162.58 447
5163.26 420
5163.94 363
5164.61 373
5165.29 341
5165.97 372
5166.65 347
5167.33 375
5168.00 362
5168.68 410
5169.36 456
5170.04 396
5170.72 374
5171.40 415
5172.07 414
5172.75 321
5173.43 351
5174.11 346
5174.79 435
5175.47 326
5176.15 355
5176.83 336
5177.50 357
5178.18 341
5178.86 390
5179.54 379
5180.22 352
5180.90 415
5181.58 440
5182.26 407
5182.94 415
5183.62 444
5184.29 406
5184.97 410
5185.65 439
5186.33 382
5187.01 325
5187.69 358
5188.37 385
5189.05 382
5189.73 336
5190.41 374
5191.09 381
5191.77 370
5192.45 358
5193.13 320
5193.81 353
5194.49 374
5195.17 380
5195.85 414
5196.53 454
5197.21 332
5197.89 389
5198.57 363
5199.25 400
5199.93 346
5200.61 396
5201.29 364
5201.97 293
5202.65 357
5203.33 404
5204.01 376
5204.69 380
5205.37 425
5206.05 366
5206.73 403
5207.42 373
5208.10 454
5208.78 444
5209.46 486
5210.14 412
5210.82 377
5211.50 383
5212.18 411
5212.86 446
5213.54 396
5214.23 468
5214.91 524
5215.59 504
5216.27 445
5216.95 468
5217.63 438
5218.31 503
5219.00 460
5219.68 473
5220.36 537
5221.04 474
5221.72 428
5222.40 516
5223.09 502
5223.77 521
5224.45 500
5225.13 484
5225.81 576
5226.50 394
5227.18 435
5227.86 387
5228.54 447
5229.22 511
5229.91 468
5230.59 399
5231.27 440
5231.95 450
5232.64 435
5233.32 508
5234.00 480
5234.68 390
5235.37 343
5236.05 460
5236.73 460
5237.41 409
5238.10 463
5238.78 507
5239.46 506
5240.14 547
5240.83 506
5241.51 519
5242.19 495
5242.88 460
5243.56 472
5244.24 430
5244.93 455
5245.61 456
5246.29 397
5246.98 422
5247.66 464
5248.34 508
5249.03 530
5249.71 419
5250.39 500
5251.08 499
5251.76 497
5252.44 584
5253.13 540
5253.81 549
5254.50 597
5255.18 598
5255.86 522
5256.55 481
5257.23 505
5257.92 421
5258.60 444
5259.28 410
5259.97 464
5260.65 487
5261.34 497
5262.02 470
5262.71 420
5263.39 457
5264.07 442
5264.76 438
5265.44 422
5266.13 423
5266.81 474
5267.50 403
5268.18 415
5268.87 400
5269.55 474
5270.24 468
5270.92 495
5271.61 380
5272.29 452
5272.98 408
5273.66 377
5274.35 449
5275.03 396
5275.72 388
5276.40 464
5277.09 463
5277.77 349
5278.46 378
5279.14 375
5279.83 427
5280.52 428
5281.20 454
5281.89 443
5282.57 487
5283.26 441
5283.94 397
5284.63 408
5285.32 384
5286.00 402
5286.69 441
5287.37 457
5288.06 409
5288.75 407
5289.43 462
5290.12 431
5290.80 451
5291.49 455
5292.18 415
5292.86 439
5293.55 351
5294.24 373
5294.92 405
5295.61 371
5296.30 371
5296.98 369
5297.67 345
5298.36 386
5299.04 379
5299.73 327
5300.42 413
5301.10 439
5301.79 442
5302.48 506
5303.16 482
5303.85 527
5304.54 515
5305.22 561
5305.91 576
5306.60 535
5307.29 461
5307.97 494
5308.66 475
5309.35 455
5310.04 541
5310.72 546
5311.41 503
5312.10 554
5312.79 537
5313.47 551
5314.16 572
5314.85 613
5315.54 580
5316.23 517
5316.91 494
5317.60 521
5318.29 523
5318.98 488
5319.67 484
5320.35 479
5321.04 500
5321.73 475
5322.42 521
5323.11 630
5323.79 519
5324.48 477
5325.17 455
5325.86 486
5326.55 441
5327.24 431
5327.93 388
5328.61 349
5329.30 398
5329.99 454
5330.68 416
5331.37 360
5332.06 363
5332.75 419
5333.44 440
5334.13 384
5334.81 395
5335.50 360
5336.19 345
5336.88 374
5337.57 393
5338.26 411
5338.95 410
5339.64 396
5340.33 373
5341.02 345
5341.71 364
5342.40 353
5343.09 414
5343.78 416
5344.47 476
5345.16 419
5345.85 483
5346.54 390
5347.22 412
5347.91 461
5348.60 464
5349.29 467
5349.98 432
5350.67 415
5351.37 437
5352.06 498
5352.75 441
5353.44 463
5354.13 446
5354.82 453
5355.51 432
5356.20 380
5356.89 421
5357.58 457
5358.27 491
5358.96 411
5359.65 385
5360.34 342
5361.03 340
5361.72 419
5362.41 355
5363.10 372
5363.80 350
5364.49 378
5365.18 405
5365.87 327
5366.56 374
5367.25 333
5367.94 326
5368.63 369
5369.32 370
5370.02 376
5370.71 370
5371.40 405
5372.09 347
5372.78 367
5373.47 332
5374.16 389
5374.86 359
5375.55 372
5376.24 342
5376.93 310
5377.62 355
5378.32 356
5379.01 430
5379.70 375
5380.39 327
5381.08 328
5381.78 348
5382.47 307
5383.16 345
5383.85 340
5384.54 362
5385.24 392
5385.93 339
5386.62 362
5387.31 337
5388.01 361
5388.70 431
5389.39 403
5390.08 378
5390.78 362
5391.47 322
5392.16 336
5392.85 382
5393.55 423
5394.24 334
5394.93 422
5395.63 370
5396.32 366
5397.01 312
5397.71 309
5398.40 342
5399.09 378
5399.79 394
5400.48 338
5401.17 338
5401.87 360
5402.56 333
5403.25 312
5403.95 334
5404.64 302
5405.33 312
5406.03 337
5406.72 358
5407.41 328
5408.11 370
5408.80 384
5409.50 338
5410.19 339
5410.88 385
5411.58 385
5412.27 435
5412.97 428
5413.66 416
5414.35 396
5415.05 415
5415.74 454
5416.44 317
5417.13 354
5417.83 417
5418.52 382
5419.21 348
5419.91 408
5420.60 395
5421.30 458
5421.99 349
5422.69 369
5423.38 368
5424.08 368
5424.77 417
5425.47 421
5426.16 359
5426.86 410
5427.55 415
5428.25 403
5428.94 437
5429.64 359
5430.33 406
5431.03 429
5431.72 392
5432.42 401
5433.11 366
5433.81 364
5434.50 389
5435.20 412
5435.90 456
5436.59 477
5437.29 544
5437.98 472
5438.68 546
5439.37 468
5440.07 468
5440.77 492
5441.46 534
5442.16 437
5442.85 464
5443.55 472
5444.25 433
5444.94 489
5445.64 481
5446.34 495
5447.03 573
5447.73 562
5448.42 479
5449.12 487
5449.82 522
5450.51 583
5451.21 579
5451.91 527
5452.60 566
5453.30 504
5454.00 529
5454.69 498
5455.39 531
5456.09 435
5456.78 460
5457.48 488
5458.18 480
5458.88 409
5459.57 480
5460.27 522
5460.97 517
5461.66 504
5462.36 540
5463.06 518
5463.76 533
5464.45 519
5465.15 533
5465.85 551
5466.55 508
5467.24 558
5467.94 583
5468.64 514
5469.34 524
5470.03 579
5470.73 506
5471.43 518
5472.13 514
5472.83 590
5473.52 561
5474.22 636
5474.92 691
5475.62 652
5476.32 580
5477.01 606
5477.71 711
5478.41 763
5479.11 874
5479.81 927
5480.51 918
5481.20 1039
5481.90 1175
5482.60 1284
5483.30 1107
5484.00 1097
5484.70 1150
5485.40 1098
5486.09 933
5486.79 905
5487.49 802
5488.19 811
5488.89 798
5489.59 695
5490.29 698
5490.99 709
5491.69 724
5492.39 668
5493.09 793
5493.78 727
5494.48 711
5495.18 712
5495.88 716
5496.58 754
5497.28 756
5497.98 888
5498.68 901
5499.38 977
5500.08 1099
5500.78 1227
5501.48 1317
5502.18 1415
5502.88 1466
5503.58 1561
5504.28 1492
5504.98 1617
5505.68 1552
5506.38 1289
5507.08 1125
5507.78 861
5508.48 822
5509.18 788
5509.88 691
5510.58 666
5511.28 598
5511.98 662
5512.68 730
5513.38 692
5514.08 631
5514.78 591
5515.48 649
5516.18 630
5516.89 682
5517.59 668
5518.29 665
5518.99 585
5519.69 617
5520.39 590
5521.09 518
5521.79 590
5522.49 555
5523.19 473
5523.90 483
5524.60 549
5525.30 462
5526.00 452
5526.70 436
5527.40 585
5528.10 518
5528.81 530
5529.51 500
5530.21 541
5530.91 544
5531.61 613
5532.31 704
5533.02 610
5533.72 560
5534.42 475
5535.12 482
5535.82 485
5536.52 486
5537.23 470
5537.93 478
5538.63 471
5539.33 468
5540.04 437
5540.74 460
5541.44 425
5542.14 443
5542.84 451
5543.55 472
5544.25 444
5544.95 388
5545.65 441
5546.36 386
5547.06 402
5547.76 420
5548.47 445
5549.17 429
5549.87 438
5550.57 433
5551.28 465
5551.98 439
5552.68 466
5553.39 464
5554.09 439
5554.79 463
5555.50 408
5556.20 418
5556.90 412
5557.61 386
5558.31 396
5559.01 463
5559.72 428
5560.42 388
5561.12 460
5561.83 484
5562.53 441
5563.23 466
5563.94 546
5564.64 486
5565.35 491
5566.05 434
5566.75 507
5567.46 524
5568.16 482
5568.86 426
5569.57 465
5570.27 527
5570.98 503
5571.68 415
5572.39 421
5573.09 413
5573.79 396
5574.50 438
5575.20 431
5575.91 376
5576.61 405
5577.32 450
5578.02 441
5578.73 517
5579.43 394
5580.14 420
5580.84 382
5581.55 449
5582.25 408
5582.96 419
5583.66 424
5584.37 384
5585.07 374
5585.78 423
5586.48 412
5587.19 444
5587.89 404
5588.60 388
5589.30 395
5590.01 390
5590.71 462
5591.42 381
5592.12 341
5592.83 376
5593.53 432
5594.24 379
5594.95 447
5595.65 376
5596.36 415
5597.06 400
5597.77 357
5598.48 376
5599.18 458
5599.89 482
5600.59 458
5601.30 510
5602.01 399
5602.71 476
5603.42 445
5604.12 511
5604.83 434
5605.54 465
5606.24 459
5606.95 401
5607.66 350
5608.36 308
5609.07 392
5609.78 365
5610.48 367
5611.19 424
5611.90 474
5612.60 427
5613.31 365
5614.02 349
5614.72 402
5615.43 363
5616.14 396
5616.85 394
5617.55 407
5618.26 395
5618.97 399
5619.67 456
5620.38 408
5621.09 409
5621.80 445
5622.50 410
5623.21 435
5623.92 452
5624.63 398
5625.33 442
5626.04 421
5626.75 448
5627.46 416
5628.16 394
5628.87 454
5629.58 467
5630.29 454
5631.00 445
5631.70 546
5632.41 428
5633.12 512
5633.83 528
5634.54 538
5635.24 464
5635.95 474
5636.66 406
5637.37 457
5638.08 409
5638.79 461
5639.50 476
5640.20 470
5640.91 493
5641.62 543
5642.33 532
5643.04 479
5643.75 511
5644.46 495
5645.17 484
5645.87 502
5646.58 508
5647.29 452
5648.00 455
5648.71 452
5649.42 420
5650.13 395
5650.84 475
5651.55 494
5652.26 450
5652.97 428
5653.67 501
5654.38 502
5655.09 517
5655.80 490
5656.51 479
5657.22 600
5657.93 532
5658.64 610
5659.35 580
5660.06 569
5660.77 611
5661.48 661
5662.19 627
5662.90 592
5663.61 540
5664.32 488
5665.03 565
5665.74 552
5666.45 541
5667.16 530
5667.87 434
5668.58 439
5669.29 406
5670.00 325
5670.71 421
5671.42 426
5672.14 408
5672.85 410
5673.56 480
5674.27 452
5674.98 393
5675.69 500
5676.40 437
5677.11 417
5677.82 424
5678.53 516
5679.24 430
5679.95 412
5680.67 381
5681.38 470
5682.09 415
5682.80 445
5683.51 372
5684.22 375
5684.93 420
5685.64 479
5686.36 441
5687.07 407
5687.78 397
5688.49 373
5689.20 435
5689.91 423
5690.63 398
5691.34 318
5692.05 397
5692.76 359
5693.47 371
5694.18 369
5694.90 418
5695.61 364
5696.32 367
5697.03 380
5697.75 317
5698.46 357
5699.17 336
5699.88 335
5700.59 333
5701.31 354
5702.02 360
5702.73 401
5703.44 406
5704.16 423
5704.87 402
5705.58 391
5706.29 375
5707.01 369
5707.72 328
5708.43 324
5709.15 365
5709.86 340
5710.57 348
5711.28 323
5712.00 329
5712.71 331
5713.42 378
5714.14 325
5714.85 324
5715.56 322
5716.28 387
5716.99 331
5717.70 340
5718.42 396
5719.13 368
5719.84 321
5720.56 330
5721.27 372
5721.99 357
5722.70 355
5723.41 401
5724.13 349
5724.84 292
5725.55 385
5726.27 408
5726.98 418
5727.70 397
5728.41 379
5729.12 385
5729.84 383
5730.55 379
5731.27 361
5731.98 348
5732.70 333
5733.41 334
5734.13 349
5734.84 342
5735.55 343
5736.27 352
5736.98 331
5737.70 318
5738.41 350
5739.13 362
5739.84 340
5740.56 338
5741.27 323
5741.99 358
5742.70 327
5743.42 368
5744.13 329
5744.85 274
5745.56 353
5746.28 347
5746.99 310
5747.71 323
5748.42 405
5749.14 357
5749.85 403
5750.57 413
5751.29 347
5752.00 321
5752.72 379
5753.43 344
5754.15 296
5754.86 293
5755.58 314
5756.30 354
5757.01 370
5757.73 410
5758.44 339
5759.16 371
5759.87 341
5760.59 308
5761.31 315
5762.02 361
5762.74 373
5763.46 313
5764.17 295
5764.89 332
5765.60 345
5766.32 324
5767.04 362
5767.75 357
5768.47 365
5769.19 314
5769.90 367
5770.62 407
5771.34 396
5772.05 361
5772.77 319
5773.49 345
5774.21 349
5774.92 369
5775.64 329
5776.36 316
5777.07 293
5777.79 353
5778.51 399
5779.23 402
5779.94 379
5780.66 350
5781.38 384
5782.09 330
5782.81 311
5783.53 416
5784.25 387
5784.96 360
5785.68 394
5786.40 396
5787.12 396
5787.84 363
5788.55 360
5789.27 389
5789.99 385
5790.71 347
5791.43 395
5792.14 362
5792.86 349
5793.58 397
5794.30 416
5795.02 453
5795.73 418
5796.45 423
5797.17 376
5797.89 406
5798.61 491
5799.33 455
5800.05 470
5800.76 601
5801.48 566
5802.20 646
5802.92 751
5803.64 790
5804.36 880
5805.08 856
5805.80 844
5806.51 820
5807.23 804
5807.95 657
5808.67 608
5809.39 544
5810.11 497
5810.83 470
5811.55 440
5812.27 413
5812.99 441
5813.71 448
5814.43 486
5815.14 459
5815.86 453
5816.58 497
5817.30 424
5818.02 440
5818.74 423
5819.46 439
5820.18 433
5820.90 414
5821.62 390
5822.34 447
5823.06 439
5823.78 433
5824.50 447
5825.22 427
5825.94 390
5826.66 410
5827.38 364
5828.10 404
5828.82 387
5829.54 348
5830.26 380
5830.98 396
5831.71 419
5832.43 379
5833.15 409
5833.87 436
5834.59 488
5835.31 396
5836.03 401
5836.75 392
5837.47 378
5838.19 371
5838.91 350
5839.63 383
5840.36 379
5841.08 397
5841.80 375
5842.52 345
5843.24 357
5843.96 401
5844.68 448
5845.40 408
5846.13 406
5846.85 395
5847.57 350
5848.29 430
5849.01 384
5849.73 418
5850.45 439
5851.18 432
5851.90 409
5852.62 364
5853.34 384
5854.06 421
5854.79 406
5855.51 372
5856.23 413
5856.95 397
5857.67 373
5858.40 407
5859.12 510
5859.84 424
5860.56 390
5861.28 424
5862.01 410
5862.73 432
5863.45 399
5864.17 385
5864.90 335
5865.62 342
5866.34 388
5867.07 386
5867.79 361
5868.51 342
5869.23 400
5869.96 415
5870.68 412
5871.40 403
5872.13 502
5872.85 445
5873.57 434
5874.29 423
5875.02 464
5875.74 427
5876.46 487
5877.19 370
5877.91 372
5878.63 386
5879.36 423
5880.08 418
5880.81 476
5881.53 429
5882.25 453
5882.98 444
5883.70 427
5884.42 377
5885.15 424
5885.87 484
5886.60 524
5887.32 536
5888.04 465
5888.77 497
5889.49 423
5890.22 495
5890.94 414
5891.66 446
5892.39 381
5893.11 412
5893.84 400
5894.56 395
5895.29 413
5896.01 439
5896.73 398
5897.46 402
5898.18 413
5898.91 320
5899.63 380
5900.36 364
5901.08 386
5901.81 386
5902.53 408
5903.26 409
5903.98 385
5904.71 369
5905.43 350
5906.16 415
5906.88 415
5907.61 461
5908.33 393
5909.06 433
5909.78 391
5910.51 415
5911.23 422
5911.96 445
5912.69 427
5913.41 427
5914.14 361
5914.86 385
5915.59 402
5916.31 376
5917.04 441
5917.77 446
5918.49 435
5919.22 380
5919.94 441
5920.67 418
5921.39 444
5922.12 428
5922.85 459
5923.57 471
5924.30 442
5925.03 531
5925.75 450
5926.48 462
5927.20 461
5927.93 486
5928.66 475
5929.38 542
5930.11 486
5930.84 481
5931.56 413
5932.29 493
5933.02 494
5933.74 527
5934.47 497
5935.20 546
5935.93 565
5936.65 553
5937.38 554
5938.11 510
5938.83 585
5939.56 537
5940.29 599
5941.02 571
5941.74 600
5942.47 535
5943.20 605
5943.92 579
5944.65 618
5945.38 615
5946.11 660
5946.83 735
5947.56 788
5948.29 724
5949.02 705
5949.75 673
5950.47 749
5951.20 775
5951.93 785
5952.66 892
5953.39 950
5954.11 1014
5954.84 945
5955.57 907
5956.30 889
5957.03 1011
5957.75 970
5958.48 935
5959.21 835
5959.94 833
5960.67 795
5961.40 858
5962.12 1013
5962.85 978
5963.58 995
5964.31 968
5965.04 1087
5965.77 1126
5966.50 1210
5967.23 1263
5967.95 1451
5968.68 1451
5969.41 1563
5970.14 1645
5970.87 1677
5971.60 1558
5972.33 1295
5973.06 1324
5973.79 1213
5974.52 1232
5975.25 1242
5975.98 1164
5976.71 1125
5977.43 1115
5978.16 1088
5978.89 1039
5979.62 1019
5980.35 1076
5981.08 1187
5981.81 1290
5982.54 1388
5983.27 1321
5984.00 1321
5984.73 1283
5985.46 1414
5986.19 1332
5986.92 1282
5987.65 1301
5988.38 1312
5989.11 1352
5989.84 1345
5990.57 1256
5991.30 1231
5992.03 1169
5992.76 1228
5993.49 1362
5994.22 1254
5994.96 1299
5995.69 1283
5996.42 1274
5997.15 1390
5997.88 1415
5998.61 1398
5999.34 1412
6000.07 1442
6000.80 1499
6001.53 1319
6002.26 1458
6002.99 1479
6003.73 1451
6004.46 1352
6005.19 1324
6005.92 1397
6006.65 1394
6007.38 1374
6008.11 1324
6008.84 1507
6009.58 1557
6010.31 1766
6011.04 1875
6011.77 2291
6012.50 2584
6013.23 2939
6013.97 3425
6014.70 3890
6015.43 4476
6016.16 4612
6016.89 4840
6017.62 4945
6018.36 4598
6019.09 4251
6019.82 3997
6020.55 3543
6021.29 3009
6022.02 2596
6022.75 2222
6023.48 1970
6024.21 1678
6024.95 1504
6025.68 1343
6026.41 1221
6027.14 1138
6027.88 1164
6028.61 1124
6029.34 1104
6030.07 1079
6030.81 1048
6031.54 1069
6032.27 1040
6033.01 997
6033.74 1004
6034.47 985
6035.20 920
6035.94 931
6036.67 939
6037.40 971
6038.14 955
6038.87 888
6039.60 974
6040.34 1057
6041.07 943
6041.80 983
6042.54 971
6043.27 1124
6044.00 1112
6044.74 1050
6045.47 1023
6046.21 1105
6046.94 1123
6047.67 1106
6048.41 1044
6049.14 1176
6049.87 1241
6050.61 1268
6051.34 1347
6052.08 1494
6052.81 1476
6053.54 1541
6054.28 1736
6055.01 1850
6055.75 1874
6056.48 1889
6057.22 1907
6057.95 1769
6058.68 1485
6059.42 1411
6060.15 1366
6060.89 1198
6061.62 1158
6062.36 1017
6063.09 1106
6063.83 1145
6064.56 1049
6065.30 1117
6066.03 1106
6066.77 1040
6067.50 965
6068.24 964
6068.97 899
6069.71 971
6070.44 911
6071.18 925
6071.91 979
6072.65 904
6073.38 849
6074.12 810
6074.85 842
6075.59 799
6076.32 827
6077.06 852
6077.80 920
6078.53 807
6079.27 772
6080.00 758
6080.74 759
6081.47 826
6082.21 724
6082.95 679
6083.68 717
6084.42 806
6085.15 767
6085.89 740
6086.63 721
6087.36 688
6088.10 664
6088.83 732
6089.57 657
6090.31 671
6091.04 675
6091.78 714
6092.52 763
6093.25 741
6093.99 666
6094.73 763
6095.46 769
6096.20 761
6096.94 710
6097.67 654
6098.41 639
6099.15 625
6099.88 684
6100.62 668
6101.36 647
6102.10 657
6102.83 568
6103.57 608
6104.31 671
6105.04 635
6105.78 579
6106.52 695
6107.26 601
6107.99 515
6108.73 486
6109.47 528
6110.21 572
6110.94 649
6111.68 611
6112.42 644
6113.16 720
6113.89 694
6114.63 670
6115.37 641
6116.11 580
6116.85 659
6117.58 617
6118.32 619
6119.06 672
6119.80 638
6120.54 692
6121.27 641
6122.01 670
6122.75 651
6123.49 673
6124.23 632
6124.97 606
6125.70 651
6126.44 682
6127.18 649
6127.92 621
6128.66 636
6129.40 590
6130.14 663
6130.88 621
6131.61 674
6132.35 666
6133.09 728
6133.83 626
6134.57 647
6135.31 641
6136.05 690
6136.79 650
6137.53 666
6138.27 678
6139.01 673
6139.74 671
6140.48 596
6141.22 653
6141.96 706
6142.70 699
6143.44 687
6144.18 689
6144.92 694
6145.66 629
6146.40 685
6147.14 744
6147.88 708
6148.62 631
6149.36 616
6150.10 610
6150.84 663
6151.58 739
6152.32 740
6153.06 703
6153.80 762
6154.54 753
6155.28 745
6156.02 707
6156.76 730
6157.50 696
6158.24 807
6158.98 742
6159.72 754
6160.46 854
6161.21 756
6161.95 825
6162.69 827
6163.43 821
6164.17 847
6164.91 883
6165.65 884
6166.39 1036
6167.13 1133
6167.87 1125
6168.61 1132
6169.36 1087
6170.10 1108
6170.84 1196
6171.58 1226
6172.32 1217
6173.06 1178
6173.80 1226
6174.54 1113
6175.29 1161
6176.03 1071
6176.77 1036
6177.51 1043
6178.25 982
6178.99 962
6179.74 942
6180.48 1024
6181.22 1069
6181.96 998
6182.70 1037
6183.45 1084
6184.19 1010
6184.93 1038
6185.67 1142
6186.41 1113
6187.16 1067
6187.90 1026
6188.64 1115
6189.38 1282
6190.12 1222
6190.87 1197
6191.61 1197
6192.35 1217
6193.09 1258
6193.84 1251
6194.58 1247
6195.32 1369
6196.07 1463
6196.81 1520
6197.55 1523
6198.29 1480
6199.04 1432
6199.78 1440
6200.52 1366
6201.27 1426
6202.01 1436
6202.75 1477
6203.50 1431
6204.24 1642
6204.98 1884
6205.73 2117
6206.47 2245
6207.21 2571
6207.96 3227
6208.70 4129
6209.44 5070
6210.19 6177
6210.93 6624
6211.67 7322
6212.42 7737
6213.16 8008
6213.90 7498
6214.65 6798
6215.39 6098
6216.14 5238
6216.88 4405
6217.62 3630
6218.37 2837
6219.11 2350
6219.86 1975
6220.60 1652
6221.35 1432
6222.09 1336
6222.83 1205
6223.58 1163
6224.32 1061
6225.07 1042
6225.81 1150
6226.56 1139
6227.30 1108
6228.05 1021
6228.79 1108
6229.53 969
6230.28 936
6231.02 937
6231.77 903
6232.51 865
6233.26 814
6234.00 894
6234.75 811
6235.49 825
6236.24 878
6236.98 842
6237.73 902
6238.48 903
6239.22 1129
6239.97 1181
6240.71 1270
6241.46 1436
6242.20 1397
6242.95 1386
6243.69 1434
6244.44 1409
6245.18 1323
6245.93 1294
6246.68 1142
6247.42 1096
6248.17 1005
6248.91 1095
6249.66 1154
6250.41 1124
6251.15 1115
6251.90 1075
6252.64 1100
6253.39 1096
6254.14 975
6254.88 1007
6255.63 1022
6256.38 1020
6257.12 971
6257.87 947
6258.61 855
6259.36 843
6260.11 872
6260.85 947
6261.60 933
6262.35 847
6263.09 909
6263.84 870
6264.59 815
6265.34 830
6266.08 812
6266.83 841
6267.58 790
6268.32 825
6269.07 821
6269.82 824
6270.56 868
6271.31 788
6272.06 824
6272.81 749
6273.55 781
6274.30 815
6275.05 818
6275.80 787
6276.54 823
6277.29 774
6278.04 831
6278.79 809
6279.53 792
6280.28 790
6281.03 768
6281.78 758
6282.53 825
6283.27 868
6284.02 802
6284.77 704
6285.52 732
6286.27 791
6287.01 717
6287.76 728
6288.51 722
6289.26 690
6290.01 653
6290.76 596
6291.50 643
6292.25 642
6293.00 597
6293.75 586
6294.50 598
6295.25 599
6296.00 651
6296.74 599
6297.49 602
6298.24 631
6298.99 669
6299.74 652
6300.49 641
6301.24 543
6301.99 545
6302.74 625
6303.49 577
6304.23 557
6304.98 578
6305.73 625
6306.48 588
6307.23 597
6307.98 599
6308.73 555
6309.48 611
6310.23 566
6310.98 595
6311.73 678
6312.48 737
6313.23 715
6313.98 723
6314.73 707
6315.48 670
6316.23 685
6316.98 641
6317.73 575
6318.48 623
6319.23 591
6319.98 563
6320.73 599
6321.48 554
6322.23 529
6322.98 510
6323.73 555
6324.48 556
6325.23 504
6325.98 512
6326.73 476
6327.48 544
6328.23 535
6328.98 545
6329.73 487
6330.49 441
6331.24 540
6331.99 512
6332.74 480
6333.49 445
6334.24 448
6334.99 520
6335.74 513
6336.49 512
6337.24 547
6338.00 509
6338.75 466
6339.50 503
6340.25 539
6341.00 543
6341.75 501
6342.50 505
6343.25 452
6344.01 549
6344.76 524
6345.51 540
6346.26 510
6347.01 556
6347.77 504
6348.52 481
6349.27 538
6350.02 510
6350.77 606
6351.52 677
6352.28 569
6353.03 634
6353.78 681
6354.53 768
6355.29 695
6356.04 717
6356.79 732
6357.54 696
6358.29 688
6359.05 713
6359.80 684
6360.55 603
6361.30 600
6362.06 568
6362.81 636
6363.56 624
6364.32 522
6365.07 574
6365.82 571
6366.57 608
6367.33 626
6368.08 604
6368.83 578
6369.59 535
6370.34 536
6371.09 526
6371.85 514
6372.60 546
6373.35 603
6374.11 558
6374.86 544
6375.61 543
6376.37 548
6377.12 559
6377.87 558
6378.63 563
6379.38 582
6380.13 544
6380.89 542
6381.64 591
6382.40 614
6383.15 617
6383.90 486
6384.66 534
6385.41 497
6386.17 455
6386.92 520
6387.67 499
6388.43 459
6389.18 522
6389.94 535
6390.69 511
6391.45 465
6392.20 517
6392.95 589
6393.71 525
6394.46 475
6395.22 496
6395.97 526
6396.73 509
6397.48 470
6398.24 532
6398.99 511
6399.75 494
6400.50 505
6401.26 440
6402.01 464
6402.77 490
6403.52 490
6404.28 459
6405.03 485
6405.79 425
6406.54 500
6407.30 479
6408.05 502
6408.81 498
6409.56 580
6410.32 626
6411.08 627
6411.83 566
6412.59 636
6413.34 623
6414.10 528
6414.85 603
6415.61 525
6416.37 521
6417.12 485
6417.88 521
6418.63 509
6419.39 534
6420.15 559
6420.90 525
6421.66 538
6422.41 489
6423.17 490
6423.93 487
6424.68 481
6425.44 474
6426.20 442
6426.95 483
6427.71 450
6428.47 497
6429.22 475
6429.98 472
6430.73 500
6431.49 453
6432.25 432
6433.01 473
6433.76 486
6434.52 493
6435.28 482
6436.03 414
6436.79 424
6437.55 454
6438.30 472
6439.06 547
6439.82 524
6440.58 501
6441.33 490
6442.09 481
6442.85 443
6443.61 500
6444.36 471
6445.12 533
6445.88 510
6446.64 523
6447.39 493
6448.15 461
6448.91 508
6449.67 433
6450.42 414
6451.18 407
6451.94 476
6452.70 473
6453.46 526
6454.21 515
6454.97 476
6455.73 468
6456.49 483
6457.25 501
6458.01 524
6458.76 540
6459.52 532
6460.28 486
6461.04 547
6461.80 559
6462.56 552
6463.32 545
6464.07 512
6464.83 501
6465.59 586
6466.35 618
6467.11 560
6467.87 582
6468.63 573
6469.39 561
6470.15 560
6470.90 587
6471.66 681
6472.42 626
6473.18 583
6473.94 662
6474.70 615
6475.46 608
6476.22 635
6476.98 590
6477.74 537
6478.50 610
6479.26 706
6480.02 619
6480.78 637
6481.54 624
6482.30 628
6483.06 710
6483.82 693
6484.58 703
6485.34 684
6486.10 723
6486.86 701
6487.62 771
6488.38 709
6489.14 638
6489.90 674
6490.66 716
6491.42 875
6492.18 823
6492.94 890
6493.70 866
6494.46 869
6495.22 934
6495.98 947
6496.74 909
6497.50 988
6498.26 970
6499.02 959
6499.78 967
6500.54 988
6501.30 1052
6502.06 1042
6502.83 950
6503.59 1027
6504.35 956
6505.11 977
6505.87 1025
6506.63 1036
6507.39 970
6508.15 927
6508.91 1076
6509.68 1106
6510.44 1124
6511.20 1096
6511.96 1038
6512.72 1132
6513.48 1262
6514.25 1272
6515.01 1250
6515.77 1349
6516.53 1344
6517.29 1265
6518.05 1198
6518.82 1278
6519.58 1245
6520.34 1342
6521.10 1351
6521.86 1323
6522.63 1322
6523.39 1470
6524.15 1441
6524.91 1488
6525.67 1643
6526.44 1766
6527.20 1779
6527.96 1939
6528.72 2147
6529.49 2340
6530.25 2522
6531.01 2609
6531.77 2799
6532.54 2911
6533.30 2968
6534.06 3248
6534.83 3340
6535.59 3695
6536.35 3987
6537.11 4684
6537.88 5470
6538.64 6081
6539.40 6461
6540.17 6542
6540.93 6373
6541.69 5808
6542.46 5107
6543.22 4459
6543.98 3516
6544.75 3010
6545.51 2366
6546.27 2033
6547.04 1682
6547.80 1425
6548.56 1400
6549.33 1277
6550.09 1117
6550.86 1123
6551.62 1083
6552.38 1049
6553.15 1093
6553.91 1082
6554.67 1032
6555.44 966
6556.20 1004
6556.97 982
6557.73 911
6558.50 943
6559.26 882
6560.02 875
6560.79 871
6561.55 835
6562.32 849
6563.08 958
6563.85 922
6564.61 928
6565.37 1030
6566.14 1003
6566.90 1045
6567.67 1069
6568.43 1157
6569.20 1057
6569.96 1065
6570.73 1103
6571.49 1008
6572.26 1039
6573.02 1006
6573.79 1059
6574.55 1121
6575.32 1134
6576.08 1159
6576.85 1185
6577.61 1197
6578.38 1304
6579.15 1318
6579.91 1288
6580.68 1348
6581.44 1271
6582.21 1196
6582.97 1167
6583.74 1237
6584.50 1160
6585.27 1157
6586.04 1184
6586.80 1165
6587.57 1170
6588.33 1168
6589.10 1039
6589.87 1081
6590.63 1147
6591.40 1211
6592.16 1226
6592.93 1268
6593.70 1381
6594.46 1463
6595.23 1528
6596.00 1781
6596.76 1763
6597.53 1735
6598.30 1882
6599.06 1972
6599.83 1887
6600.59 1783
6601.36 1683
6602.13 1525
6602.90 1428
6603.66 1292
6604.43 1206
6605.20 1221
6605.96 1145
6606.73 1127
6607.50 1047
6608.26 1148
6609.03 1202
6609.80 1152
6610.57 1161
6611.33 1229
6612.10 1239
6612.87 1162
6613.64 1280
6614.40 1227
6615.17 1162
6615.94 1115
6616.71 1107
6617.47 1089
6618.24 1041
6619.01 965
6619.78 843
6620.54 847
6621.31 810
6622.08 853
6622.85 817
6623.62 780
6624.38 762
6625.15 845
6625.92 832
6626.69 855
6627.46 828
6628.22 776
6628.99 811
6629.76 860
6630.53 804
6631.30 769
6632.07 785
6632.83 890
6633.60 897
6634.37 895
6635.14 1059
6635.91 1062
6636.68 1140
6637.45 1156
6638.22 1162
6638.98 1229
6639.75 1192
6640.52 1074
6641.29 1012
6642.06 965
6642.83 1033
6643.60 933
6644.37 862
6645.14 859
6645.91 807
6646.68 768
6647.45 799
6648.22 828
6648.98 814
6649.75 790
6650.52 756
6651.29 815
6652.06 851
6652.83 820
6653.60 756
6654.37 780
6655.14 828
6655.91 909
6656.68 848
6657.45 852
6658.22 895
6658.99 884
6659.76 935
6660.53 831
6661.30 820
6662.07 812
6662.84 755
6663.61 718
6664.38 713
6665.15 728
6665.92 750
6666.69 771
6667.47 804
6668.24 758
6669.01 821
6669.78 799
6670.55 853
6671.32 847
6672.09 789
6672.86 792
6673.63 844
6674.40 813
6675.17 798
6675.94 885
6676.72 840
6677.49 825
6678.26 770
6679.03 821
6679.80 762
6680.57 841
6681.34 935
6682.11 858
6682.89 1022
6683.66 1015
6684.43 1080
6685.20 1170
6685.97 1155
6686.74 1227
6687.51 1235
6688.29 1293
6689.06 1235
6689.83 1306
6690.60 1188
6691.37 1094
6692.15 946
6692.92 891
6693.69 853
6694.46 788
6695.23 813
6696.01 787
6696.78 745
6697.55 735
6698.32 755
6699.10 749
6699.87 693
6700.64 688
6701.41 727
6702.19 678
6702.96 790
6703.73 763
6704.50 674
6705.28 680
6706.05 671
6706.82 667
6707.59 671
6708.37 667
6709.14 744
6709.91 737
6710.69 832
6711.46 692
6712.23 669
6713.01 690
6713.78 706
6714.55 635
6715.33 658
6716.10 674
6716.87 654
6717.65 620
6718.42 647
6719.19 598
6719.97 584
6720.74 611
6721.51 593
6722.29 605
6723.06 643
6723.84 612
6724.61 563
6725.38 627
6726.16 651
6726.93 586
6727.70 617
6728.48 592
6729.25 686
6730.03 669
6730.80 708
6731.58 750
6732.35 607
6733.12 663
6733.90 764
6734.67 823
6735.45 750
6736.22 748
6737.00 749
6737.77 742
6738.55 750
6739.32 786
6740.10 805
6740.87 781
6741.65 759
6742.42 803
6743.19 738
6743.97 761
6744.74 752
6745.52 730
6746.29 725
6747.07 711
6747.85 823
6748.62 841
6749.40 799
6750.17 814
6750.95 879
6751.72 1018
6752.50 976
6753.27 1014
6754.05 1066
6754.82 1312
6755.60 1464
6756.38 1394
6757.15 1270
6757.93 1158
6758.70 1082
6759.48 1005
6760.25 959
6761.03 844
6761.81 781
6762.58 669
6763.36 761
6764.13 736
6764.91 739
6765.69 645
6766.46 700
6767.24 659
6768.02 701
6768.79 720
6769.57 708
6770.35 717
6771.12 707
6771.90 717
6772.67 688
6773.45 696
6774.23 780
6775.00 737
6775.78 685
6776.56 691
6777.34 721
6778.11 717
6778.89 703
6779.67 661
6780.44 663
6781.22 684
6782.00 592
6782.77 649
6783.55 631
6784.33 635
6785.11 709
6785.88 723
6786.66 619
6787.44 608
6788.22 596
6788.99 604
6789.77 523
6790.55 523
6791.33 603
6792.10 545
6792.88 582
6793.66 555
6794.44 553
6795.22 657
6795.99 640
6796.77 585
6797.55 528
6798.33 549
6799.11 630
6799.88 598
6800.66 616
6801.44 524
6802.22 601
6803.00 688
6803.78 691
6804.55 656
6805.33 640
6806.11 663
6806.89 714
6807.67 748
6808.45 708
6809.23 704
6810.00 719
6810.78 609
6811.56 664
6812.34 640
6813.12 679
6813.90 671
6814.68 634
6815.46 685
6816.24 654
6817.02 593
6817.79 621
6818.57 637
6819.35 639
6820.13 639
6820.91 603
6821.69 685
6822.47 635
6823.25 668
6824.03 675
6824.81 635
6825.59 693
6826.37 667
6827.15 698
6827.93 651
6828.71 603
6829.49 630
6830.27 599
6831.05 579
6831.83 547
6832.61 578
6833.39 596
6834.17 600
6834.95 557
6835.73 577
6836.51 559
6837.29 513
6838.07 520
6838.85 540
6839.63 574
6840.41 590
6841.19 581
6841.97 607
6842.75 564
6843.53 598
6844.31 521
6845.09 543
6845.88 553
6846.66 665
6847.44 662
6848.22 620
6849.00 679
6849.78 772
6850.56 827
6851.34 919
6852.12 1015
6852.91 1056
6853.69 1079
6854.47 1181
6855.25 1127
6856.03 1182
6856.81 1147
6857.59 1068
6858.37 920
6859.16 818
6859.94 698
6860.72 613
6861.50 581
6862.28 578
6863.06 684
6863.85 681
6864.63 621
6865.41 594
6866.19 605
6866.97 651
6867.76 674
6868.54 863
6869.32 753
6870.10 742
6870.89 738
6871.67 699
6872.45 749
6873.23 741
6874.01 703
6874.80 666
6875.58 762
6876.36 738
6877.14 669
6877.93 641
6878.71 701
6879.49 776
6880.28 795
6881.06 806
6881.84 806
6882.62 779
6883.41 817
6884.19 935
6884.97 949
6885.76 978
6886.54 1061
6887.32 1195
6888.11 1447
6888.89 1664
6889.67 1806
6890.46 2011
6891.24 2056
6892.02 2121
6892.81 2084
6893.59 1820
6894.37 1642
6895.16 1410
6895.94 1185
6896.72 1077
6897.51 870
6898.29 904
6899.08 956
6899.86 846
6900.64 841
6901.43 851
6902.21 941
6903.00 979
6903.78 885
6904.56 842
6905.35 912
6906.13 825
6906.92 868
6907.70 874
6908.49 952
6909.27 862
6910.05 951
6910.84 865
6911.62 872
6912.41 897
6913.19 875
6913.98 780
6914.76 790
6915.55 789
6916.33 777
6917.12 777
6917.90 758
6918.69 713
6919.47 730
6920.26 707
6921.04 666
6921.83 680
6922.61 772
6923.40 682
6924.18 666
6924.97 725
6925.75 699
6926.54 727
6927.32 701
6928.11 749
6928.89 761
6929.68 661
6930.47 737
6931.25 762
6932.04 769
6932.82 735
6933.61 829
6934.39 866
6935.18 943
6935.97 900
6936.75 894
6937.54 887
6938.32 907
6939.11 897
6939.90 853
6940.68 888
6941.47 932
6942.26 907
6943.04 861
6943.83 940
6944.61 958
6945.40 1120
6946.19 1168
6946.97 1119
6947.76 1214
6948.55 1214
6949.33 1132
6950.12 1237
6950.91 1261
6951.69 1253
6952.48 1413
6953.27 1232
6954.06 1149
6954.84 1121
6955.63 1092
6956.42 1124
6957.20 1037
6957.99 1022
6958.78 1029
6959.57 984
6960.35 984
6961.14 982
6961.93 997
6962.72 997
6963.50 1026
6964.29 974
6965.08 936
6965.87 975
6966.65 998
6967.44 1052
6968.23 1179
6969.02 1154
6969.80 1169
6970.59 1222
6971.38 1296
6972.17 1399
6972.96 1436
6973.74 1449
6974.53 1439
6975.32 1436
6976.11 1327
6976.90 1250
6977.69 1391
6978.47 1306
6979.26 1333
6980.05 1403
6980.84 1528
6981.63 1456
6982.42 1597
6983.20 1817
6983.99 2083
6984.78 2583
6985.57 3235
6986.36 3901
6987.15 4455
6987.94 5247
6988.73 5656
6989.52 5777
6990.30 5676
6991.09 5447
6991.88 4683
6992.67 4090
6993.46 3490
6994.25 2827
6995.04 2349
6995.83 1929
6996.62 1580
6997.41 1423
6998.20 1231
6998.99 1132
6999.78 1018
7000.57 1059
7001.36 941
7002.15 836
7002.94 922
7003.72 956
7004.51 910
7005.30 905
7006.09 875
7006.88 840
7007.67 744
7008.46 687
7009.25 749
7010.04 799
7010.83 764
7011.63 713
7012.42 669
7013.21 696
7014.00 799
7014.79 794
7015.58 807
7016.37 820
7017.16 829
7017.95 926
7018.74 875
7019.53 789
7020.32 830
7021.11 816
7021.90 797
7022.69 755
7023.48 843
7024.27 857
7025.07 889
7025.86 854
7026.65 833
7027.44 926
7028.23 916
7029.02 885
7029.81 914
7030.60 916
7031.40 843
7032.19 904
7032.98 867
7033.77 789
7034.56 762
7035.35 757
7036.14 742
7036.94 787
7037.73 778
7038.52 812
7039.31 762
7040.10 842
7040.89 883
7041.69 817
7042.48 861
7043.27 922
7044.06 906
7044.86 901
7045.65 862
7046.44 901
7047.23 1008
7048.02 1059
7048.82 1100
7049.61 1141
7050.40 1219
7051.19 1233
7051.99 1525
7052.78 1611
7053.57 1559
7054.36 1444
7055.16 1457
7055.95 1300
7056.74 1129
7057.53 1076
7058.33 947
7059.12 871
7059.91 824
7060.71 838
7061.50 834
7062.29 804
7063.09 839
7063.88 810
7064.67 905
7065.47 864
7066.26 778
7067.05 809
7067.85 827
7068.64 822
7069.43 727
7070.23 756
7071.02 759
7071.81 771
7072.61 728
7073.40 754
7074.19 710
7074.99 665
7075.78 760
7076.58 662
7077.37 642
7078.16 614
7078.96 604
7079.75 629
7080.55 620
7081.34 645
7082.13 613
7082.93 633
7083.72 628
7084.52 693
7085.31 638
7086.11 586
7086.90 568
7087.70 564
7088.49 630
7089.28 642
7090.08 553
7090.87 546
7091.67 608
7092.46 612
7093.26 576
7094.05 532
7094.85 559
7095.64 533
7096.44 582
7097.23 591
7098.03 545
7098.82 508
7099.62 536
7100.41 619
7101.21 604
7102.00 557
7102.80 589
7103.59 534
7104.39 530
7105.19 519
7105.98 470
7106.78 467
7107.57 509
7108.37 460
7109.16 453
7109.96 464
7110.76 427
7111.55 495
7112.35 423
7113.14 417
7113.94 466
7114.74 494
7115.53 521
7116.33 446
7117.12 478
7117.92 528
7118.72 597
7119.51 530
7120.31 509
7121.11 479
7121.90 473
7122.70 464
7123.49 485
7124.29 441
7125.09 447
7125.88 475
7126.68 446
7127.48 458
7128.27 473
7129.07 508
7129.87 466
7130.67 474
7131.46 512
7132.26 526
7133.06 488
7133.85 503
7134.65 514
7135.45 505
7136.24 515
7137.04 488
7137.84 496
7138.64 445
7139.43 442
7140.23 499
7141.03 469
7141.83 482
7142.62 401
7143.42 403
7144.22 443
7145.02 472
7145.82 500
7146.61 481
7147.41 459
7148.21 448
7149.01 423
7149.80 481
7150.60 402
7151.40 421
7152.20 410
7153.00 363
7153.80 378
7154.59 359
7155.39 404
7156.19 442
7156.99 405
7157.79 388
7158.59 415
7159.38 439
7160.18 432
7160.98 493
7161.78 441
7162.58 465
7163.38 471
7164.18 366
7164.98 393
7165.77 373
7166.57 422
7167.37 374
7168.17 383
7168.97 430
7169.77 396
7170.57 410
7171.37 351
7172.17 384
7172.97 347
7173.77 386
7174.56 428
7175.36 373
7176.16 351
7176.96 376
7177.76 357
7178.56 361
7179.36 411
7180.16 384
7180.96 334
7181.76 337
7182.56 349
7183.36 381
7184.16 412
7184.96 408
7185.76 386
7186.56 400
7187.36 425
7188.16 437
7188.96 402
7189.76 393
7190.56 384
7191.36 399
7192.16 408
7192.96 372
7193.76 361
7194.56 398
7195.36 392
7196.17 386
7196.97 437
7197.77 435
7198.57 414
7199.37 383
7200.17 384
7200.97 413
7201.77 359
7202.57 372
7203.37 413
7204.17 410
7204.97 377
7205.78 403
7206.58 413
7207.38 382
7208.18 382
7208.98 389
7209.78 400
7210.58 377
7211.38 373
7212.19 392
7212.99 385
7213.79 408
7214.59 426
7215.39 424
7216.19 413
7217.00 360
7217.80 394
7218.60 359
7219.40 390
7220.20 394
7221.01 398
7221.81 466
7222.61 450
7223.41 392
7224.21 479
7225.02 476
7225.82 427
7226.62 447
7227.42 394
7228.23 419
7229.03 398
7229.83 421
7230.63 419
7231.44 440
7232.24 393
7233.04 362
7233.84 324
7234.65 309
7235.45 349
7236.25 419
7237.05 417
7237.86 395
7238.66 392
7239.46 368
7240.27 374
7241.07 400
7241.87 357
7242.68 314
7243.48 379
7244.28 404
7245.09 411
7245.89 378
7246.69 414
7247.50 399
7248.30 418
7249.10 432
7249.91 396
7250.71 397
7251.51 373
7252.32 401
7253.12 369
7253.92 369
7254.73 371
7255.53 407
7256.34 402
7257.14 465
7257.94 433
7258.75 455
7259.55 455
7260.36 461
7261.16 420
7261.97 460
7262.77 527
7263.57 539
7264.38 543
7265.18 519
7265.99 535
7266.79 484
7267.60 506
7268.40 466
7269.21 450
7270.01 437
7270.82 403
7271.62 431
7272.42 454
7273.23 441
7274.03 405
7274.84 415
7275.64 382
7276.45 399
7277.25 422
7278.06 476
7278.86 479
7279.67 486
7280.48 428
7281.28 473
7282.09 474
7282.89 466
7283.70 521
7284.50 607
7285.31 760
7286.11 759
7286.92 794
7287.72 825
7288.53 764
7289.34 851
7290.14 836
7290.95 702
7291.75 714
7292.56 603
7293.37 559
7294.17 496
7294.98 512
7295.78 494
7296.59 484
7297.40 511
7298.20 507
7299.01 473
7299.82 474
7300.62 467
7301.43 455
7302.23 496
7303.04 484
7303.85 497
7304.65 447
7305.46 475
7306.27 449
7307.07 465
7307.88 509
7308.69 559
7309.50 575
7310.30 550
7311.11 567
7311.92 588
7312.72 534
7313.53 630
7314.34 641
7315.14 543
7315.95 575
7316.76 645
7317.57 744
7318.37 782
7319.18 860
7319.99 946
7320.80 1205
7321.60 1322
7322.41 1274
7323.22 1278
7324.03 1191
7324.83 1069
7325.64 939
7326.45 843
7327.26 747
7328.07 701
7328.87 663
7329.68 607
7330.49 516
7331.30 532
7332.11 512
7332.91 548
7333.72 528
7334.53 532
7335.34 562
7336.15 589
7336.96 579
7337.76 591
7338.57 557
7339.38 498
7340.19 506
7341.00 513
7341.81 514
7342.62 504
7343.42 530
7344.23 442
7345.04 419
7345.85 457
7346.66 433
7347.47 436
7348.28 423
7349.09 385
7349.90 412
7350.71 463
7351.51 463
7352.32 436
7353.13 374
7353.94 414
7354.75 431
7355.56 410
7356.37 389
7357.18 396
7357.99 372
7358.80 395
7359.61 443
7360.42 411
7361.23 456
7362.04 471
7362.85 481
7363.66 409
7364.47 418
7365.28 407
7366.09 439
7366.90 425
7367.71 407
7368.52 462
7369.33 445
7370.14 389
7370.95 435
7371.76 388
7372.57 370
7373.38 388
7374.19 394
7375.00 393
7375.81 357
7376.62 354
7377.43 334
7378.24 423
7379.05 392
7379.87 360
7380.68 408
7381.49 429
7382.30 455
7383.11 508
7383.92 438
7384.73 388
7385.54 401
7386.35 404
7387.16 398
7387.98 411
7388.79 422
7389.60 401
7390.41 395
7391.22 389
7392.03 375
7392.84 349
7393.66 450
7394.47 390
7395.28 389
7396.09 371
7396.90 308
7397.71 392
7398.53 421
7399.34 377
7400.15 362
7400.96 368
7401.77 417
7402.58 442
7403.40 397
7404.21 389
7405.02 362
7405.83 380
7406.65 374
7407.46 418
7408.27 421
7409.08 403
7409.89 415
7410.71 431
7411.52 369
7412.33 392
7413.15 376
7413.96 351
7414.77 377
7415.58 344
7416.40 343
7417.21 367
7418.02 338
7418.83 346
7419.65 413
7420.46 371
7421.27 345
7422.09 350
7422.90 332
7423.71 326
7424.53 341
7425.34 335
7426.15 308
7426.97 342
7427.78 363
7428.59 352
7429.41 352
7430.22 403
7431.03 409
7431.85 390
7432.66 340
7433.47 365
7434.29 436
7435.10 468
7435.92 420
7436.73 459
7437.54 406
7438.36 367
7439.17 392
7439.99 395
7440.80 393
7441.61 374
7442.43 391
7443.24 381
7444.06 405
7444.87 369
7445.69 372
7446.50 365
7447.31 403
7448.13 376
7448.94 415
7449.76 353
7450.57 354
7451.39 331
7452.20 365
7453.02 338
7453.83 344
7454.65 334
7455.46 362
7456.28 382
7457.09 332
7457.91 401
7458.72 361
7459.54 333
7460.35 346
7461.17 367
7461.98 353
7462.80 399
7463.61 423
7464.43 435
7465.24 437
7466.06 493
7466.88 426
7467.69 458
7468.51 462
7469.32 431
7470.14 412
7470.95 419
7471.77 414
7472.59 430
7473.40 411
7474.22 392
7475.03 396
7475.85 415
7476.67 399
7477.48 406
7478.30 417
7479.11 408
7479.93 374
7480.75 348
7481.56 340
7482.38 405
7483.20 370
7484.01 351
7484.83 377
7485.65 384
7486.46 397
7487.28 378
7488.10 372
7488.91 410
7489.73 355
7490.55 376
7491.36 356
7492.18 347
7493.00 312
7493.81 385
7494.63 346
7495.45 328
7496.26 404
7497.08 380
7497.90 359
7498.72 336
7499.53 358
7500.35 373
7501.17 329
7501.99 327
7502.80 310
7503.62 312
7504.44 334
7505.26 351
7506.07 323
7506.89 326
7507.71 360
7508.53 398
7509.35 337
7510.16 335
7510.98 281
7511.80 286
7512.62 326
7513.44 294
7514.25 292
7515.07 273
7515.89 320
7516.71 363
7517.53 330
7518.35 315
7519.16 354
7519.98 313
7520.80 346
7521.62 300
7522.44 297
7523.26 320
7524.07 359
7524.89 344
7525.71 267
7526.53 275
7527.35 346
7528.17 333
7528.99 374
7529.81 343
7530.63 295
7531.44 302
7532.26 331
7533.08 353
7533.90 296
7534.72 277
7535.54 284
7536.36 322
7537.18 333
7538.00 270
7538.82 306
7539.64 346
7540.46 299
7541.28 297
7542.10 320
7542.92 299
7543.74 342
7544.56 330
7545.38 337
7546.20 331
7547.02 300
7547.84 325
7548.66 387
7549.48 362
7550.30 305
7551.12 346
7551.94 346
7552.76 341
7553.58 360
7554.40 380
7555.22 396
7556.04 348
7556.86 307
7557.68 319
7558.50 338
7559.32 349
7560.14 332
7560.96 329
7561.78 355
7562.60 356
7563.42 371
7564.24 356
7565.07 353
7565.89 334
7566.71 388
7567.53 321
7568.35 345
7569.17 335
7569.99 358
7570.81 333
7571.63 349
7572.46 344
7573.28 341
7574.10 403
7574.92 321
7575.74 358
7576.56 364
7577.38 363
7578.21 352
7579.03 327
7579.85 304
7580.67 366
7581.49 351
7582.31 314
7583.14 341
7583.96 377
7584.78 360
7585.60 330
7586.42 373
7587.25 400
7588.07 358
7588.89 403
7589.71 434
7590.54 386
7591.36 414
7592.18 437
7593.00 443
7593.83 448
7594.65 426
7595.47 458
7596.29 435
7597.12 434
7597.94 462
7598.76 452
7599.58 380
7600.41 400
7601.23 463
7602.05 465
7602.88 447
7603.70 521
7604.52 533
7605.34 556
7606.17 606
7606.99 667
7607.81 659
7608.64 582
7609.46 631
7610.28 613
7611.11 583
7611.93 557
7612.75 587
7613.58 566
7614.40 541
7615.23 574
7616.05 534
7616.87 558
7617.70 544
7618.52 635
7619.34 656
7620.17 715
7620.99 758
7621.82 783
7622.64 807
7623.46 787
7624.29 741
7625.11 659
7625.94 601
7626.76 656
7627.59 636
7628.41 565
7629.23 579
7630.06 585
7630.88 620
7631.71 672
7632.53 697
7633.36 753
7634.18 851
7635.01 853
7635.83 895
7636.66 851
7637.48 721
7638.31 695
7639.13 650
7639.95 586
7640.78 572
7641.61 558
7642.43 489
7643.26 460
7644.08 455
7644.91 471
7645.73 405
7646.56 424
7647.38 412
7648.21 449
7649.03 442
7649.86 451
7650.68 375
7651.51 379
7652.33 403
7653.16 454
7653.99 445
7654.81 408
7655.64 342
7656.46 368
7657.29 410
7658.12 406
7658.94 407
7659.77 345
7660.59 357
7661.42 401
7662.25 364
7663.07 386
7663.90 364
7664.72 440
7665.55 411
7666.38 406
7667.20 370
7668.03 378
7668.86 395
7669.68 374
7670.51 439
7671.34 411
7672.16 348
7672.99 379
7673.82 395
7674.64 414
7675.47 407
7676.30 361
7677.12 360
7677.95 412
7678.78 414
7679.61 384
7680.43 367
7681.26 355
7682.09 386
7682.92 369
7683.74 381
7684.57 398
7685.40 428
7686.22 445
7687.05 414
7687.88 411
7688.71 443
7689.54 424
7690.36 410
7691.19 413
7692.02 394
7692.85 407
7693.67 418
7694.50 425
7695.33 406
7696.16 416
7696.99 441
7697.81 461
7698.64 494
7699.47 552
7700.30 574
7701.13 600
7701.96 612
7702.78 611
7703.61 531
7704.44 473
7705.27 433
7706.10 413
7706.93 387
7707.75 386
7708.58 363
7709.41 391
7710.24 400
7711.07 321
7711.90 310
7712.73 390
7713.56 352
7714.39 364
7715.21 362
7716.04 391
7716.87 366
7717.70 375
7718.53 337
7719.36 303
7720.19 294
7721.02 317
7721.85 382
7722.68 361
7723.51 317
7724.34 306
7725.17 343
7726.00 334
7726.83 348
7727.66 344
7728.49 303
7729.31 303
7730.14 331
7730.97 331
7731.80 300
7732.63 356
7733.46 325
7734.29 340
7735.12 324
7735.95 341
7736.78 382
7737.62 353
7738.45 340
7739.28 344
7740.11 368
7740.94 327
7741.77 301
7742.60 319
7743.43 352
7744.26 308
7745.09 291
7745.92 287
7746.75 342
7747.58 310
7748.41 334
7749.24 340
7750.07 300
7750.91 322
7751.74 390
7752.57 362
7753.40 309
7754.23 314
7755.06 321
7755.89 324
7756.72 310
7757.55 317
7758.39 317
7759.22 356
7760.05 325
7760.88 295
7761.71 299
7762.54 295
7763.37 310
7764.21 333
7765.04 322
7765.87 293
7766.70 309
7767.53 283
7768.37 309
7769.20 257
7770.03 319
7770.86 370
7771.69 342
7772.53 350
7773.36 310
7774.19 304
7775.02 337
7775.85 323
7776.69 342
7777.52 312
7778.35 306
7779.18 337
7780.02 320
7780.85 309
7781.68 289
7782.51 305
7783.35 312
7784.18 310
7785.01 328
7785.85 329
7786.68 367
7787.51 303
7788.34 292
7789.18 331
7790.01 310
7790.84 306
7791.68 334
7792.51 334
7793.34 365
7794.18 301
7795.01 293
7795.84 314
7796.68 328
7797.51 284
7798.34 298
7799.18 311
7800.01 330
7800.84 350
7801.68 360
7802.51 356
7803.35 390
7804.18 375
7805.01 357
7805.85 313
7806.68 337
7807.51 392
7808.35 422
7809.18 400
7810.02 415
7810.85 399
7811.69 416
7812.52 395
7813.35 416
7814.19 472
7815.02 462
7815.86 514
7816.69 466
7817.53 485
7818.36 537
7819.20 521
7820.03 566
7820.86 583
7821.70 524
7822.53 561
7823.37 506
7824.20 468
7825.04 492
7825.87 541
7826.71 581
7827.54 588
7828.38 582
7829.21 587
7830.05 577
7830.88 591
7831.72 609
7832.56 637
7833.39 641
7834.23 517
7835.06 552
7835.90 530
7836.73 572
7837.57 552
7838.40 511
7839.24 581
7840.08 580
7840.91 577
7841.75 488
7842.58 455
7843.42 496
7844.25 463
7845.09 390
7845.93 448
7846.76 478
7847.60 465
7848.44 446
7849.27 450
7850.11 500
7850.94 467
7851.78 484
7852.62 506
7853.45 453
7854.29 459
7855.13 421
7855.96 457
7856.80 558
7857.64 573
7858.47 558
7859.31 569
7860.15 633
7860.98 707
7861.82 780
7862.66 668
7863.49 699
7864.33 695
7865.17 640
7866.01 599
7866.84 588
7867.68 581
7868.52 528
7869.35 496
7870.19 530
7871.03 488
7871.87 552
7872.70 571
7873.54 532
7874.38 545
7875.22 578
7876.05 574
7876.89 570
7877.73 669
7878.57 745
7879.41 696
7880.24 762
7881.08 725
7881.92 810
7882.76 746
7883.60 700
7884.43 642
7885.27 596
7886.11 527
7886.95 511
7887.79 514
7888.62 476
7889.46 529
7890.30 513
7891.14 488
7891.98 439
7892.82 501
7893.66 513
7894.49 621
7895.33 648
7896.17 577
7897.01 555
7897.85 563
7898.69 493
7899.53 512
7900.37 506
7901.20 424
7902.04 458
7902.88 470
7903.72 430
7904.56 436
7905.40 423
7906.24 449
7907.08 400
7907.92 381
7908.76 454
7909.60 448
7910.44 417
7911.28 376
7912.12 369
7912.96 381
7913.80 378
7914.63 439
7915.47 352
7916.31 354
7917.15 398
7917.99 437
7918.83 444
7919.67 461
7920.51 494
7921.35 503
7922.19 503
7923.03 473
7923.87 479
7924.71 486
7925.56 513
7926.40 428
7927.24 428
7928.08 365
7928.92 392
7929.76 377
7930.60 408
7931.44 397
7932.28 372
7933.12 382
7933.96 359
7934.80 372
7935.64 362
7936.48 426
7937.32 405
7938.16 382
7939.01 405
7939.85 403
7940.69 379
7941.53 381
7942.37 438
7943.21 329
7944.05 403
7944.89 397
7945.74 380
7946.58 418
7947.42 418
7948.26 417
7949.10 398
7949.94 375
7950.78 376
7951.63 397
7952.47 439
7953.31 511
7954.15 499
7954.99 554
7955.84 548
7956.68 524
7957.52 573
7958.36 602
7959.20 590
7960.05 596
7960.89 551
7961.73 541
7962.57 500
7963.41 464
7964.26 523
7965.10 510
7965.94 493
7966.78 538
7967.63 551
7968.47 657
7969.31 635
7970.15 688
7971.00 753
7971.84 733
7972.68 634
7973.53 665
7974.37 671
7975.21 519
7976.05 489
7976.90 494
7977.74 417
7978.58 436
7979.43 451
7980.27 413
7981.11 418
7981.96 382
7982.80 370
7983.64 370
7984.49 419
7985.33 393
7986.17 407
7987.02 412
7987.86 373
7988.70 335
7989.55 352
7990.39 351
7991.24 337
7992.08 340
7992.92 306
7993.77 349
7994.61 338
7995.46 345
7996.30 298
7997.14 335
7997.99 272
7998.83 291
7999.68 325
8000.52 331
8001.36 306
8002.21 296
8003.05 328
8003.90 300
8004.74 271
8005.59 306
8006.43 272
8007.28 330
8008.12 308
8008.97 311
8009.81 262
8010.65 261
8011.50 331
8012.34 299
8013.19 331
8014.03 333
8014.88 260
8015.72 255
8016.57 313
8017.41 300
8018.26 288
8019.11 251
8019.95 281
8020.80 336
8021.64 382
8022.49 330
8023.33 292
8024.18 327
8025.02 244
8025.87 264
8026.71 267
8027.56 292
8028.41 344
8029.25 347
8030.10 290
8030.94 303
8031.79 289
8032.64 283
8033.48 277
8034.33 271
8035.17 284
8036.02 324
8036.87 336
8037.71 337
8038.56 312
8039.40 298
8040.25 337
8041.10 308
8041.94 320
8042.79 324
8043.64 334
8044.48 266
8045.33 294
8046.18 297
8047.02 306
8047.87 306
8048.72 275
8049.56 261
8050.41 262
8051.26 296
8052.10 313
8052.95 298
8053.80 267
8054.65 303
8055.49 293
8056.34 291
8057.19 289
8058.04 297
8058.88 294
8059.73 273
8060.58 257
8061.42 297
8062.27 339
8063.12 258
8063.97 252
8064.82 252
8065.66 278
8066.51 267
8067.36 270
8068.21 227
8069.05 272
8069.90 268
8070.75 310
8071.60 261
8072.45 262
8073.29 238
8074.14 241
8074.99 241
8075.84 235
8076.69 238
8077.54 238
8078.38 263
8079.23 271
8080.08 319
8080.93 256
8081.78 237
8082.63 246
8083.48 250
8084.32 289
8085.17 249
8086.02 244
8086.87 285
8087.72 306
8088.57 290
8089.42 258
8090.27 281
8091.11 264
8091.96 247
8092.81 260
8093.66 285
8094.51 302
8095.36 255
8096.21 286
8097.06 258
8097.91 292
8098.76 303
8099.61 272
8100.46 260
8101.31 253
8102.16 265
8103.01 283
8103.86 226
8104.71 211
8105.56 233
8106.41 254
8107.26 258
8108.11 265
8108.96 260
8109.81 247
8110.66 311
8111.51 262
8112.36 287
8113.21 297
8114.06 274
8114.91 229
8115.76 270
8116.61 253
8117.46 259
8118.31 264
8119.16 286
8120.01 284
8120.86 278
8121.71 287
8122.56 284
8123.41 281
8124.26 267
8125.11 283
8125.96 311
8126.82 281
8127.67 261
8128.52 279
8129.37 294
8130.22 262
8131.07 323
8131.92 260
8132.77 269
8133.62 293
8134.48 277
8135.33 288
8136.18 316
8137.03 298
8137.88 272
8138.73 314
8139.58 325
8140.44 315
8141.29 321
8142.14 304
8142.99 289
8143.84 311
8144.69 287
8145.55 291
8146.40 278
8147.25 286
8148.10 309
8148.95 324
8149.81 351
8150.66 352
8151.51 358
8152.36 327
8153.22 364
8154.07 352
8154.92 323
8155.77 361
8156.63 452
8157.48 440
8158.33 480
8159.18 459
8160.04 440
8160.89 365
8161.74 370
8162.59 334
8163.45 348
8164.30 345
8165.15 327
8166.01 310
8166.86 248
8167.71 254
8168.57 299
8169.42 289
8170.27 329
8171.12 330
8171.98 291
8172.83 269
8173.68 253
8174.54 271
8175.39 281
8176.25 294
8177.10 293
8177.95 338
8178.81 301
8179.66 299
8180.51 269
8181.37 306
8182.22 303
8183.07 268
8183.93 278
8184.78 247
8185.64 236
8186.49 248
8187.34 289
8188.20 290
8189.05 262
8189.91 243
8190.76 287
8191.62 275
8192.47 268
8193.32 257
8194.18 268
8195.03 242
8195.89 246
8196.74 275
8197.60 221
8198.45 224
8199.31 234
8200.16 274
8201.02 236
8201.87 245
8202.73 263
8203.58 320
8204.44 284
8205.29 296
8206.15 256
8207.00 257
8207.86 267
8208.71 237
8209.57 238
8210.42 258
8211.28 286
8212.13 237
8212.99 267
8213.84 267
8214.70 227
8215.56 227
8216.41 254
8217.27 257
8218.12 256
8218.98 257
8219.83 257
8220.69 250
8221.55 282
8222.40 273
8223.26 264
8224.11 292
8224.97 215
8225.83 223
8226.68 260
8227.54 263
8228.39 249
8229.25 281
8230.11 244
8230.96 244
8231.82 245
8232.68 252
8233.53 247
8234.39 274
8235.25 256
8236.10 259
8236.96 253
8237.82 225
8238.67 263
8239.53 264
8240.39 276
8241.24 252
8242.10 260
8242.96 255
8243.81 235
8244.67 196
8245.53 266
8246.39 254
8247.24 250
8248.10 217
8248.96 239
8249.81 229
8250.67 213
8251.53 248
8252.39 252
8253.24 250
8254.10 239
8254.96 260
8255.82 282
8256.68 249
8257.53 249
8258.39 301
8259.25 234
8260.11 289
8260.96 240
8261.82 236
8262.68 236
8263.54 220
8264.40 217
8265.25 213
8266.11 279
8266.97 292
8267.83 244
8268.69 232
8269.55 227
8270.40 279
8271.26 315
8272.12 280
8272.98 242
8273.84 258
8274.70 280
8275.56 299
8276.41 237
8277.27 242
8278.13 234
8278.99 287
8279.85 257
8280.71 277
8281.57 258
8282.43 238
8283.29 261
8284.15 304
8285.00 265
8285.86 268
8286.72 272
8287.58 294
8288.44 293
8289.30 283
8290.16 335
8291.02 339
8291.88 333
8292.74 327
8293.60 342
8294.46 370
8295.32 408
8296.18 430
8297.04 429
8297.90 450
8298.76 447
8299.62 430
8300.48 405
8301.34 382
8302.20 328
8303.06 311
8303.92 286
8304.78 306
8305.64 295
8306.50 290
8307.36 268
8308.22 252
8309.08 296
8309.94 287
8310.80 270
8311.66 315
8312.52 323
8313.38 276
8314.24 239
8315.10 322
8315.97 283
8316.83 263
8317.69 308
8318.55 330
8319.41 303
8320.27 257
8321.13 295
8321.99 311
8322.85 303
8323.71 304
8324.58 250
8325.44 237
8326.30 274
8327.16 272
8328.02 259
8328.88 253
8329.74 249
8330.61 260
8331.47 257
8332.33 252
8333.19 217
8334.05 246
8334.91 261
8335.78 296
8336.64 222
8337.50 235
8338.36 218
8339.22 202
8340.09 265
8340.95 227
8341.81 235
8342.67 233
8343.53 259
8344.40 259
8345.26 237
8346.12 239
8346.98 278
8347.85 277
8348.71 253
8349.57 233
8350.43 272
8351.30 271
8352.16 232
8353.02 255
8353.88 260
8354.75 243
8355.61 255
8356.47 302
8357.34 264
8358.20 245
8359.06 254
8359.93 266
8360.79 254
8361.65 308
8362.51 278
8363.38 280
8364.24 276
8365.10 274
8365.97 274
8366.83 306
8367.69 282
8368.56 273
8369.42 259
8370.29 272
8371.15 317
8372.01 275
8372.88 241
8373.74 243
8374.60 254
8375.47 287
8376.33 316
8377.20 255
8378.06 266
8378.92 283
8379.79 262
8380.65 289
8381.52 277
8382.38 275
8383.25 296
8384.11 282
8384.97 212
8385.84 213
8386.70 214
8387.57 278
8388.43 281
8389.30 281
8390.16 257
8391.03 291
8391.89 251
8392.76 249
8393.62 256
8394.48 272
8395.35 254
8396.21 279
8397.08 281
8397.94 259
8398.81 254
8399.67 232
8400.54 261
8401.41 248
8402.27 320
8403.14 326
8404.00 272
8404.87 263
8405.73 292
8406.60 253
8407.46 291
8408.33 291
8409.19 307
8410.06 331
8410.93 308
8411.79 273
8412.66 248
8413.52 290
8414.39 296
8415.25 290
8416.12 258
8416.99 284
8417.85 275
8418.72 312
8419.59 273
8420.45 315
8421.32 307
8422.18 327
8423.05 350
8423.92 339
8424.78 358
8425.65 319
8426.52 314
8427.38 292
8428.25 311
8429.12 311
8429.98 355
8430.85 355
8431.72 362
8432.58 354
8433.45 394
8434.32 390
8435.18 417
8436.05 362
8436.92 370
8437.78 361
8438.65 398
8439.52 384
8440.39 382
8441.25 384
8442.12 445
8442.99 468
8443.86 441
8444.72 498
8445.59 534
8446.46 607
8447.33 593
8448.19 560
8449.06 591
8449.93 584
8450.80 537
8451.66 514
8452.53 498
8453.40 500
8454.27 479
8455.14 496
8456.00 521
8456.87 498
8457.74 505
8458.61 559
8459.48 537
8460.35 571
8461.21 557
8462.08 536
8462.95 531
8463.82 549
8464.69 508
8465.56 543
8466.42 523
8467.29 559
8468.16 596
8469.03 636
8469.90 708
8470.77 885
8471.64 1083
8472.51 1284
8473.37 1525
8474.24 1644
8475.11 1635
8475.98 1525
8476.85 1239
8477.72 1097
8478.59 956
8479.46 765
8480.33 698
8481.20 563
8482.07 496
8482.94 417
8483.81 377
8484.67 389
8485.54 410
8486.41 378
8487.28 352
8488.15 353
8489.02 382
8489.89 390
8490.76 364
8491.63 381
8492.50 374
8493.37 398
8494.24 426
8495.11 346
8495.98 361
8496.85 368
8497.72 365
8498.59 290
8499.46 348
8500.33 345
8501.20 405
8502.07 397
8502.94 359
8503.82 352
8504.69 336
8505.56 318
8506.43 352
8507.30 339
8508.17 358
8509.04 376
8509.91 406
8510.78 475
8511.65 485
8512.52 413
8513.39 426
8514.26 435
8515.14 422
8516.01 395
8516.88 343
8517.75 360
8518.62 377
8519.49 361
8520.36 370
8521.23 330
8522.11 342
8522.98 321
8523.85 358
8524.72 386
8525.59 386
8526.46 355
8527.34 393
8528.21 379
8529.08 368
8529.95 362
8530.82 362
8531.69 381
8532.57 400
8533.44 388
8534.31 384
8535.18 405
8536.05 406
8536.93 416
8537.80 397
8538.67 386
8539.54 418
8540.42 405
8541.29 377
8542.16 366
8543.03 422
8543.91 471
8544.78 369
8545.65 393
8546.52 363
8547.40 376
8548.27 389
8549.14 420
8550.02 405
8550.89 409
8551.76 437
8552.63 472
8553.51 434
8554.38 417
8555.25 436
8556.13 509
8557.00 598
8557.87 574
8558.75 600
8559.62 594
8560.49 558
8561.37 529
8562.24 424
8563.11 423
8563.99 416
8564.86 348
8565.73 372
8566.61 368
8567.48 327
8568.36 345
8569.23 369
8570.10 362
8570.98 332
8571.85 295
8572.73 350
8573.60 334
8574.47 337
8575.35 312
8576.22 336
8577.10 349
8577.97 311
8578.84 322
8579.72 336
8580.59 322
8581.47 285
8582.34 316
8583.22 309
8584.09 314
8584.97 344
8585.84 286
8586.72 331
8587.59 326
8588.47 343
8589.34 297
8590.22 340
8591.09 325
8591.96 325
8592.84 325
8593.72 339
8594.59 354
8595.47 324
8596.34 334
8597.22 345
8598.09 351
8598.97 336
8599.84 366
8600.72 321
8601.59 356
8602.47 337
8603.34 375
8604.22 329
8605.10 312
8605.97 306
8606.85 316
8607.72 325
8608.60 315
8609.47 317
8610.35 313
8611.23 356
8612.10 343
8612.98 375
8613.85 328
8614.73 368
8615.61 381
8616.48 389
8617.36 386
8618.24 378
8619.11 370
8619.99 398
8620.87 432
8621.74 408
8622.62 378
8623.49 383
8624.37 417
8625.25 388
8626.13 378
8627.00 355
8627.88 384
8628.76 416
8629.63 428
8630.51 394
8631.39 418
8632.26 434
8633.14 437
8634.02 430
8634.89 388
8635.77 440
8636.65 452
8637.53 490
8638.40 423
8639.28 456
8640.16 434
8641.04 458
8641.91 460
8642.79 410
8643.67 469
8644.55 488
8645.42 507
8646.30 444
8647.18 470
8648.06 536
8648.94 535
8649.81 549
8650.69 558
8651.57 492
8652.45 497
8653.33 522
8654.20 618
8655.08 579
8655.96 532
8656.84 554
8657.72 559
8658.60 515
8659.47 558
8660.35 529
8661.23 599
8662.11 551
8662.99 541
8663.87 530
8664.75 534
8665.62 583
8666.50 589
8667.38 531
8668.26 482
8669.14 527
8670.02 635
8670.90 598
8671.78 616
8672.66 715
8673.54 793
8674.42 911
8675.29 1075
8676.17 1253
8677.05 1397
8677.93 1418
8678.81 1475
8679.69 1437
8680.57 1428
8681.45 1293
8682.33 1084
8683.21 1026
8684.09 884
8684.97 750
8685.85 714
8686.73 667
8687.61 679
8688.49 658
8689.37 661
8690.25 710
8691.13 796
8692.01 893
8692.89 1055
8693.77 1187
8694.65 1417
8695.53 1708
8696.41 1787
8697.29 1711
8698.17 1525
8699.05 1409
8699.93 1229
8700.81 1132
8701.69 940
8702.57 777
8703.45 702
8704.33 647
8705.22 537
8706.10 542
8706.98 554
8707.86 517
8708.74 475
8709.62 444
8710.50 402
8711.38 416
8712.26 448
8713.14 449
8714.03 421
8714.91 446
8715.79 468
8716.67 492
8717.55 465
8718.43 465
8719.31 468
8720.20 471
8721.08 435
8721.96 487
8722.84 408
8723.72 441
8724.60 428
8725.49 451
8726.37 387
8727.25 439
8728.13 386
8729.01 443
8729.90 425
8730.78 409
8731.66 411
8732.54 422
8733.42 409
8734.31 391
8735.19 418
8736.07 424
8736.95 413
8737.84 399
8738.72 438
8739.60 444
8740.48 435
8741.37 376
8742.25 363
8743.13 392
8744.01 394
8744.90 376
8745.78 409
8746.66 440
8747.54 438
8748.43 378
8749.31 383
8750.19 468
8751.08 419
8751.96 470
8752.84 441
8753.73 417
8754.61 426
8755.49 426
8756.38 384
8757.26 432
8758.14 436
8759.03 439
8759.91 442
8760.79 502
8761.68 556
8762.56 604
8763.45 546
8764.33 485
8765.21 514
8766.10 475
8766.98 465
8767.86 503
8768.75 531
8769.63 462
8770.52 447
8771.40 447
8772.28 504
8773.17 535
8774.05 485
8774.94 473
8775.82 449
8776.71 464
8777.59 466
8778.48 486
8779.36 443
8780.24 457
8781.13 419
8782.01 417
8782.90 350
8783.78 363
8784.67 369
8785.55 415
8786.44 427
8787.32 401
8788.21 328
8789.09 409
8789.98 423
8790.86 356
8791.75 359
8792.63 343
8793.52 355
8794.40 330
8795.29 353
8796.17 361
8797.06 352
8797.94 315
8798.83 362
8799.72 378
8800.60 381
8801.49 352
8802.37 356
8803.26 348
8804.14 376
8805.03 371
8805.92 364
8806.80 382
8807.69 429
8808.57 411
8809.46 395
8810.35 466
8811.23 446
8812.12 423
8813.00 334
8813.89 344
8814.78 371
8815.66 322
8816.55 305
8817.44 341
8818.32 327
8819.21 345
8820.10 365
8820.98 330
8821.87 358
8822.76 384
8823.64 347
8824.53 338
8825.42 385
8826.30 332
8827.19 367
8828.08 404
8828.96 382
8829.85 372
8830.74 405
8831.63 426
8832.51 409
8833.40 389
8834.29 367
8835.17 396
8836.06 380
8836.95 303
8837.84 274
8838.72 316
8839.61 362
8840.50 292
8841.39 335
8842.28 335
8843.16 321
8844.05 277
8844.94 301
8845.83 284
8846.71 301
8847.60 352
8848.49 293
8849.38 294
8850.27 292
8851.15 303
8852.04 300
8852.93 256
8853.82 279
8854.71 272
8855.60 310
8856.48 266
8857.37 287
8858.26 246
8859.15 243
8860.04 279
8860.93 260
8861.82 289
8862.70 289
8863.59 304
8864.48 276
8865.37 278
8866.26 283
8867.15 301
8868.04 328
8868.93 254
8869.82 268
8870.70 297
8871.59 272
8872.48 267
8873.37 272
8874.26 320
8875.15 309
8876.04 239
8876.93 252
8877.82 291
8878.71 248
8879.60 236
8880.49 284
8881.38 279
8882.27 263
8883.16 231
8884.05 232
8884.94 319
8885.83 245
8886.72 233
8887.61 291
8888.50 247
8889.39 283
8890.28 299
8891.17 287
8892.06 296
8892.95 265
8893.84 223
8894.73 239
8895.62 244
8896.51 230
8897.40 240
8898.29 244
8899.18 247
8900.07 209
8900.96 219
8901.85 238
8902.74 195
8903.63 234
8904.52 229
8905.42 225
8906.31 218
8907.20 212
8908.09 212
8908.98 238
8909.87 209
8910.76 250
8911.65 250
8912.54 220
8913.44 208
8914.33 231
8915.22 273
8916.11 222
8917.00 228
8917.89 226
8918.78 198
8919.68 237
8920.57 266
8921.46 213
8922.35 182
8923.24 200
8924.13 232
8925.03 195
8925.92 224
8926.81 216
8927.70 227
8928.59 208
8929.49 172
8930.38 203
8931.27 217
8932.16 247
8933.05 231
8933.95 233
8934.84 229
8935.73 233
8936.62 227
8937.52 279
8938.41 246
8939.30 228
8940.19 193
8941.09 228
8941.98 217
8942.87 207
8943.77 193
8944.66 186
8945.55 213
8946.44 218
8947.34 220
8948.23 211
8949.12 192
8950.02 197
8950.91 203
8951.80 235
8952.70 262
8953.59 215
8954.48 203
8955.38 179
8956.27 195
8957.16 221
8958.06 198
8958.95 193
8959.84 213
8960.74 249
8961.63 201
8962.52 192
8963.42 207
8964.31 227
8965.21 224
8966.10 246
8966.99 235
8967.89 205
8968.78 222
8969.68 187
8970.57 224
8971.46 246
8972.36 209
8973.25 215
8974.15 205
8975.04 200
8975.94 227
8976.83 222
8977.72 218
8978.62 199
8979.51 240
8980.41 215
8981.30 210
8982.20 194
8983.09 212
8983.99 245
8984.88 228
8985.78 199
8986.67 221
8987.57 245
8988.46 243
8989.36 243
8990.25 218
8991.15 212
8992.04 209
8992.94 214
8993.83 242
8994.73 247
8995.62 196
8996.52 232
8997.41 208
8998.31 226
8999.21 204
9000.10 238
9001.00 265
9001.89 217
9002.79 193
9003.68 216
9004.58 214
9005.48 208
9006.37 211
9007.27 216
9008.16 201
9009.06 196
9009.96 229
9010.85 207
9011.75 198
9012.64 217
9013.54 213
9014.44 213
9015.33 191
9016.23 202
9017.13 213
9018.02 195
9018.92 205
9019.82 207
9020.71 190
9021.61 210
9022.51 175
9023.40 215
9024.30 210
9025.20 232
9026.09 218
9026.99 189
9027.89 153
9028.78 176
9029.68 222
9030.58 238
9031.48 219
9032.37 194
9033.27 215
9034.17 222
9035.06 223
9035.96 175
9036.86 217
9037.76 164
9038.65 204
9039.55 191
9040.45 213
9041.35 189
9042.25 214
9043.14 252
9044.04 205
9044.94 187
9045.84 224
9046.73 220
9047.63 235
9048.53 227
9049.43 216
9050.33 264
9051.22 212
9052.12 252
9053.02 217
9053.92 225
9054.82 205
9055.72 223
9056.61 239
9057.51 235
9058.41 263
9059.31 273
9060.21 260
9061.11 237
9062.01 225
9062.91 224
9063.80 238
9064.70 246
9065.60 237
9066.50 222
9067.40 249
9068.30 224
9069.20 212
9070.10 250
9071.00 274
9071.89 238
9072.79 235
9073.69 243
9074.59 230
9075.49 248
9076.39 225
9077.29 247
9078.19 232
9079.09 261
9079.99 234
9080.89 235
9081.79 238
9082.69 243
9083.59 262
9084.49 262
9085.39 283
9086.29 277
9087.19 275
9088.09 245
9088.99 263
9089.89 220
9090.79 277
9091.69 280
9092.59 265
9093.49 294
9094.39 295
9095.29 329
9096.19 300
9097.09 294
9097.99 303
9098.89 262
9099.79 262
9100.69 264
9101.59 229
9102.49 219
9103.39 210
9104.30 226
9105.20 242
9106.10 264
9107.00 197
9107.90 217
9108.80 200
9109.70 219
9110.60 213
9111.50 230
9112.40 206
9113.31 246
9114.21 182
9115.11 220
9116.01 222
9116.91 215
9117.81 203
9118.71 169
9119.62 236
9120.52 209
9121.42 225
9122.32 227
9123.22 203
9124.12 184
9125.03 205
9125.93 190
9126.83 231
9127.73 212
9128.63 212
9129.54 212
9130.44 221
9131.34 194
9132.24 207
9133.14 255
9134.05 231
9134.95 194
9135.85 182
9136.75 190
9137.66 185
9138.56 210
9139.46 185
9140.36 226
9141.27 204
9142.17 229
9143.07 225
9143.97 201
9144.88 199
9145.78 164
9146.68 214
9147.59 218
9148.49 220
9149.39 171
9150.29 201
9151.20 241
9152.10 204
9153.00 218
9153.91 209
9154.81 216
9155.71 205
9156.62 186
9157.52 203
9158.42 198
9159.33 247
9160.23 265
9161.14 188
9162.04 195
9162.94 173
9163.85 197
9164.75 234
9165.65 203
9166.56 172
9167.46 241
9168.37 187
9169.27 204
9170.17 214
9171.08 172
9171.98 181
9172.89 168
9173.79 178
9174.69 145
9175.60 176
9176.50 181
9177.41 180
9178.31 174
9179.22 186
9180.12 179
9181.03 184
9181.93 192
9182.84 184
9183.74 195
9184.64 180
9185.55 178
9186.45 189
9187.36 217
9188.26 197
9189.17 221
9190.07 205
9190.98 217
9191.88 199
9192.79 172
9193.69 207
9194.60 191
9195.51 194
9196.41 197
9197.32 210
9198.22 225
9199.13 180
9200.03 186
9200.94 237
9201.84 228
9202.75 176
9203.66 185
9204.56 193
9205.47 233
9206.37 218
9207.28 202
9208.18 221
9209.09 196
9210.00 201
9210.90 202
9211.81 216
9212.71 193
9213.62 218
9214.53 195
9215.43 184
9216.34 165
9217.25 204
9218.15 199
9219.06 170
9219.97 168
9220.87 204
9221.78 218
9222.69 187
9223.59 207
9224.50 148
9225.41 189
9226.31 198
9227.22 189
9228.13 180
9229.03 188
9229.94 161
9230.85 188
9231.75 185
9232.66 168
9233.57 216
9234.48 159
9235.38 181
9236.29 184
9237.20 205
9238.11 148
9239.01 165
9239.92 185
9240.83 178
9241.74 222
9242.64 207
9243.55 214
9244.46 178
9245.37 169
9246.27 190
9247.18 186
9248.09 196
9249.00 202
9249.91 191
9250.81 191
9251.72 205
9252.63 168
9253.54 192
9254.45 168
9255.35 167
9256.26 191
9257.17 188
9258.08 162
9258.99 174
9259.90 192
9260.80 158
9261.71 152
9262.62 188
9263.53 199
9264.44 221
9265.35 199
9266.26 178
9267.17 179
9268.07 186
9268.98 199
9269.89 204
9270.80 161
9271.71 155
9272.62 180
9273.53 197
9274.44 190
9275.35 153
9276.26 196
9277.17 178
9278.08 169
9278.98 194
9279.89 184
9280.80 176
9281.71 193
9282.62 205
9283.53 191
9284.44 168
9285.35 180
9286.26 174
9287.17 211
9288.08 202
9288.99 211
9289.90 206
9290.81 203
9291.72 188
9292.63 198
9293.54 188
9294.45 192
9295.36 221
9296.27 226
9297.18 205
9298.09 212
9299.00 226
9299.91 219
9300.82 213
9301.73 217
9302.65 251
9303.56 255
9304.47 228
9305.38 233
9306.29 255
9307.20 251
9308.11 212
9309.02 250
9309.93 277
9310.84 295
9311.75 355
9312.66 336
9313.58 290
9314.49 294
9315.40 262
9316.31 237
9317.22 243
9318.13 212
9319.04 226
9319.95 249
9320.87 222
9321.78 228
9322.69 221
9323.60 217
9324.51 245
9325.42 197
9326.34 213
9327.25 211
9328.16 233
9329.07 213
9329.98 198
9330.90 203
9331.81 218
9332.72 235
9333.63 210
9334.54 179
9335.46 192
9336.37 254
9337.28 234
9338.19 213
9339.11 215
9340.02 214
9340.93 196
9341.84 195
9342.76 237
9343.67 229
9344.58 218
9345.49 216
9346.41 224
9347.32 251
9348.23 222
9349.14 206
9350.06 190
9350.97 199
9351.88 228
9352.80 208
9353.71 226
9354.62 205
9355.54 217
9356.45 195
9357.36 209
9358.28 212
9359.19 217
9360.10 192
9361.02 185
9361.93 210
9362.84 211
9363.76 201
9364.67 185
9365.58 193
9366.50 171
9367.41 157
9368.32 188
9369.24 184
9370.15 184
9371.07 209
9371.98 209
9372.89 200
9373.81 195
9374.72 190
9375.64 153
9376.55 149
9377.47 205
9378.38 183
9379.29 235
9380.21 215
9381.12 229
9382.04 197
9382.95 175
9383.87 204
9384.78 210
9385.70 229
9386.61 244
9387.52 235
9388.44 229
9389.35 238
9390.27 193
9391.18 215
9392.10 193
9393.01 188
9393.93 231
9394.84 245
9395.76 227
9396.67 209
9397.59 197
9398.51 196
9399.42 251
9400.34 280
9401.25 232
9402.17 218
9403.08 237
9404.00 210
9404.91 231
9405.83 198
9406.74 223
9407.66 207
9408.58 216
9409.49 231
9410.41 193
9411.32 181
9412.24 179
9413.16 196
9414.07 230
9414.99 204
9415.90 197
9416.82 230
9417.74 210
9418.65 214
9419.57 209
9420.49 224
9421.40 207
9422.32 215
9423.23 215
9424.15 213
9425.07 221
9425.98 235
9426.90 201
9427.82 205
9428.73 211
9429.65 199
9430.57 213
9431.48 228
9432.40 217
9433.32 220
9434.24 222
9435.15 208
9436.07 228
9436.99 210
9437.90 239
9438.82 249
9439.74 236
9440.66 225
9441.57 229
9442.49 236
9443.41 222
9444.33 208
9445.24 236
9446.16 241
9447.08 221
9448.00 232
9448.91 215
9449.83 214
9450.75 227
9451.67 259
9452.59 320
9453.50 276
9454.42 305
9455.34 335
9456.26 373
9457.18 392
9458.09 351
9459.01 337
9459.93 351
9460.85 316
9461.77 301
9462.69 288
9463.60 258
9464.52 273
9465.44 245
9466.36 238
9467.28 242
9468.20 252
9469.12 245
9470.03 238
9470.95 237
9471.87 292
9472.79 261
9473.71 234
9474.63 244
9475.55 206
9476.47 206
9477.39 244
9478.31 250
9479.22 244
9480.14 207
9481.06 241
9481.98 260
9482.90 237
9483.82 274
9484.74 298
9485.66 327
9486.58 285
9487.50 241
9488.42 259
9489.34 273
9490.26 261
9491.18 251
9492.10 217
9493.02 220
9493.94 203
9494.86 230
9495.78 249
9496.70 189
9497.62 193
9498.54 178
9499.46 200
9500.38 230
9501.30 217
9502.22 205
9503.14 198
9504.06 194
9504.98 243
9505.90 247
9506.82 199
9507.74 199
9508.66 187
9509.58 251
9510.50 205
9511.42 237
9512.35 231
9513.27 221
9514.19 201
9515.11 224
9516.03 185
9516.95 220
9517.87 223
9518.79 216
9519.71 227
9520.63 212
9521.56 213
9522.48 230
9523.40 241
9524.32 241
9525.24 231
9526.16 217
9527.08 250
9528.01 240
9528.93 233
9529.85 217
9530.77 248
9531.69 221
9532.61 240
9533.54 242
9534.46 250
9535.38 266
9536.30 290
9537.22 318
9538.15 288
9539.07 301
9539.99 256
9540.91 289
9541.84 235
9542.76 229
9543.68 236
9544.60 272
9545.52 220
9546.45 208
9547.37 223
9548.29 222
9549.21 221
9550.14 227
9551.06 233
9551.98 222
9552.91 234
9553.83 273
9554.75 276
9555.67 250
9556.60 268
9557.52 300
9558.44 292
9559.37 285
9560.29 226
9561.21 290
9562.14 281
9563.06 298
9563.98 263
9564.91 248
9565.83 293
9566.75 277
9567.68 240
9568.60 293
9569.52 254
9570.45 275
9571.37 256
9572.29 293
9573.22 275
9574.14 232
9575.07 291
9575.99 241
9576.91 249
9577.84 247
9578.76 283
9579.69 256
9580.61 242
9581.53 253
9582.46 241
9583.38 232
9584.31 272
9585.23 276
9586.16 278
9587.08 261
9588.00 287
9588.93 265
9589.85 268
9590.78 270
9591.70 257
9592.63 254
9593.55 283
9594.48 264
9595.40 261
9596.33 258
9597.25 255
9598.18 258
9599.10 273
9600.03 254
9600.95 271
9601.88 332
9602.80 271
9603.73 272
9604.65 250
9605.58 294
9606.50 329
9607.43 298
9608.35 325
9609.28 311
9610.21 328
9611.13 283
9612.06 269
9612.98 312
9613.91 263
9614.83 275
9615.76 312
9616.69 281
9617.61 323
9618.54 278
9619.46 321
9620.39 309
9621.32 322
9622.24 302
9623.17 326
9624.09 340
9625.02 349
9625.95 345
9626.87 341
9627.80 344
9628.73 318
9629.65 332
9630.58 362
9631.51 341
9632.43 318
9633.36 343
9634.29 382
9635.21 323
9636.14 363
9637.07 380
9637.99 385
9638.92 409
9639.85 328
9640.77 333
9641.70 338
9642.63 315
9643.56 373
9644.48 353
9645.41 377
9646.34 397
9647.26 403
9648.19 401
9649.12 429
9650.05 431
9650.97 455
9651.90 483
9652.83 527
9653.76 516
9654.68 511
9655.61 492
9656.54 541
9657.47 524
9658.40 484
9659.32 497
9660.25 503
9661.18 489
9662.11 490
9663.04 454
9663.96 511
9664.89 485
9665.82 507
9666.75 436
9667.68 443
9668.61 477
9669.53 494
9670.46 486
9671.39 536
9672.32 578
9673.25 596
9674.18 567
9675.11 529
9676.03 522
9676.96 593
9677.89 567
9678.82 556
9679.75 546
9680.68 566
9681.61 584
9682.54 600
9683.47 601
9684.40 614
9685.32 605
9686.25 634
9687.18 606
9688.11 584
9689.04 636
9689.97 638
9690.90 587
9691.83 604
9692.76 652
9693.69 645
9694.62 645
9695.55 701
9696.48 722
9697.41 749
9698.34 768
9699.27 758
9700.20 889
9701.13 1014
9702.06 1120
9702.99 1155
9703.92 1181
9704.85 1153
9705.78 1158
9706.71 1019
9707.64 904
9708.57 856
9709.50 759
9710.43 705
9711.36 658
9712.29 621
9713.22 623
9714.15 647
9715.08 638
9716.01 711
9716.94 797
9717.87 762
9718.80 827
9719.74 829
9720.67 824
9721.60 751
9722.53 683
9723.46 739
9724.39 673
9725.32 639
9726.25 589
9727.18 508
9728.11 569
9729.05 538
9729.98 524
9730.91 508
9731.84 532
9732.77 557
9733.70 574
9734.63 562
9735.57 575
9736.50 591
9737.43 616
9738.36 640
9739.29 616
9740.22 586
9741.16 571
9742.09 503
9743.02 481
9743.95 471
9744.88 448
9745.82 481
9746.75 450
9747.68 411
9748.61 421
9749.55 451
9750.48 437
9751.41 409
9752.34 425
9753.27 465
9754.21 376
9755.14 354
9756.07 414
9757.01 405
9757.94 397
9758.87 397
9759.80 375
9760.74 383
9761.67 398
9762.60 393
9763.53 472
9764.47 442
9765.40 381
9766.33 371
9767.27 406
9768.20 397
9769.13 423
9770.07 422
9771.00 399
9771.93 417
9772.87 489
9773.80 459
9774.73 461
9775.67 458
9776.60 465
9777.53 471
9778.47 443
9779.40 401
9780.34 443
9781.27 459
9782.20 507
9783.14 495
9784.07 520
9785.00 529
9785.94 471
9786.87 565
9787.81 568
9788.74 513
9789.68 533
9790.61 531
9791.54 472
9792.48 480
9793.41 435
9794.35 470
9795.28 465
9796.22 384
9797.15 448
9798.08 454
9799.02 408
9799.95 429
9800.89 466
9801.82 506
9802.76 456
9803.69 516
9804.63 512
9805.56 507
9806.50 439
9807.43 401
9808.37 383
9809.30 360
9810.24 330
9811.17 354
9812.11 376
9813.04 342
9813.98 313
9814.91 337
9815.85 332
9816.79 334
9817.72 343
9818.66 325
9819.59 324
9820.53 323
9821.46 309
9822.40 332
9823.34 343
9824.27 291
9825.21 295
9826.14 341
9827.08 294
9828.02 280
9828.95 311
9829.89 319
9830.82 327
9831.76 328
9832.70 323
9833.63 326
9834.57 275
9835.50 272
9836.44 311
9837.38 285
9838.31 281
9839.25 304
9840.19 300
9841.12 252
9842.06 293
9843.00 327
9843.93 295
9844.87 272
9845.81 288
9846.74 312
9847.68 316
9848.62 291
9849.56 326
9850.49 290
9851.43 276
9852.37 296
9853.30 316
9854.24 291
9855.18 258
9856.12 250
9857.05 297
9857.99 318
9858.93 303
9859.87 255
9860.80 277
9861.74 295
9862.68 289
9863.62 293
9864.55 312
9865.49 264
9866.43 256
9867.37 271
9868.31 275
9869.24 268
9870.18 262
9871.12 298
9872.06 318
9873.00 269
9873.93 280
9874.87 254
9875.81 308
9876.75 320
9877.69 334
9878.63 313
9879.56 322
9880.50 319
9881.44 268
9882.38 298
9883.32 285
9884.26 308
9885.20 308
9886.14 266
9887.07 283
9888.01 298
9888.95 290
9889.89 309
9890.83 319
9891.77 325
9892.71 298
9893.65 255
9894.59 289
9895.53 253
9896.47 278
9897.40 252
9898.34 271
9899.28 283
9900.22 281
9901.16 273
9902.10 284
9903.04 303
9903.98 289
9904.92 282
9905.86 308
9906.80 296
9907.74 316
9908.68 268
9909.62 268
9910.56 296
9911.50 353
9912.44 338
9913.38 274
9914.32 311
9915.26 312
9916.20 330
9917.14 282
9918.08 321
9919.02 328
9919.96 312
9920.90 334
9921.84 320
9922.78 301
9923.72 277
9924.66 346
9925.61 369
9926.55 422
9927.49 471
9928.43 579
9929.37 654
9930.31 699
9931.25 710
9932.19 823
9933.13 761
9934.07 760
9935.01 627
9935.96 529
9936.90 498
9937.84 445
9938.78 426
9939.72 355
9940.66 333
9941.60 321
9942.54 299
9943.49 287
9944.43 281
9945.37 311
9946.31 304
9947.25 303
9948.19 300
9949.14 262
9950.08 287
9951.02 253
9951.96 274
9952.90 269
9953.85 267
9954.79 249
9955.73 314
9956.67 284
9957.61 299
9958.56 324
9959.50 306
9960.44 348
9961.38 333
9962.33 304
9963.27 291
9964.21 291
9965.15 270
9966.10 313
9967.04 317
9967.98 267
9968.92 290
9969.87 283
9970.81 262
9971.75 271
9972.70 262
9973.64 271
9974.58 304
9975.52 258
9976.47 264
9977.41 305
9978.35 320
9979.30 323
9980.24 325
9981.18 288
9982.13 279
9983.07 254
9984.01 250
9984.96 254
9985.90 261
9986.84 283
9987.79 264
9988.73 295
9989.68 241
9990.62 285
9991.56 224
9992.51 270
9993.45 261
9994.39 303
9995.34 266
9996.28 261
9997.23 280
9998.17 266
9999.11 259
10000.06 249
10001.00 254
10001.95 249
10002.89 225
10003.84 245
10004.78 264
10005.73 276
10006.67 272
10007.61 264
10008.56 263
10009.50 268
10010.45 255
10011.39 236
10012.34 206
10013.28 260
10014.23 200
10015.17 238
10016.12 263
10017.06 248
10018.01 198
10018.95 242
10019.90 239
10020.84 258
10021.79 234
10022.73 247
10023.68 266
10024.62 263
10025.57 205
10026.51 226
10027.46 216
10028.41 228
10029.35 239
10030.30 253
10031.24 243
10032.19 218
10033.13 273
10034.08 236
10035.03 212
10035.97 214
10036.92 227
10037.86 198
10038.81 203
10039.76 202
10040.70 257
10041.65 198
10042.59 220
10043.54 233
10044.49 248
10045.43 237
10046.38 219
10047.33 202
10048.27 217
10049.22 211
10050.17 229
10051.11 204
10052.06 212
10053.01 222
10053.95 172
10054.90 189
10055.85 220
10056.79 228
10057.74 212
10058.69 222
10059.63 215
10060.58 225
10061.53 219
10062.48 213
10063.42 242
10064.37 219
10065.32 212
10066.26 231
10067.21 225
10068.16 160
10069.11 218
10070.05 212
10071.00 208
10071.95 171
10072.90 216
10073.84 170
10074.79 164
10075.74 216
10076.69 213
10077.64 202
10078.58 182
10079.53 199
10080.48 192
10081.43 204
10082.38 196
10083.32 205
10084.27 220
10085.22 194
10086.17 202
10087.12 208
10088.07 187
10089.01 196
10089.96 200
10090.91 197
10091.86 194
10092.81 179
10093.76 198
10094.71 184
10095.65 207
10096.60 172
10097.55 229
10098.50 212
10099.45 176
10100.40 192
10101.35 221
10102.30 201
10103.25 182
10104.19 169
10105.14 217
10106.09 194
10107.04 191
10107.99 230
10108.94 186
10109.89 210
10110.84 191
10111.79 196
10112.74 182
10113.69 203
10114.64 210
10115.59 207
10116.54 204
10117.49 188
10118.44 186
10119.39 206
10120.34 216
10121.29 175
10122.24 197
10123.19 208
10124.14 234
10125.09 178
10126.04 198
10126.99 187
10127.94 209
10128.89 196
10129.84 191
10130.79 194
10131.74 213
10132.69 206
10133.64 196
10134.59 203
10135.54 232
10136.49 239
10137.44 200
10138.39 175
10139.34 184
10140.29 223
10141.24 177
10142.20 197
10143.15 177
10144.10 195
10145.05 188
10146.00 229
10146.95 228
10147.90 227
10148.85 212
10149.80 181
10150.76 210
10151.71 174
10152.66 197
10153.61 228
10154.56 242
10155.51 204
10156.46 202
10157.42 218
10158.37 207
10159.32 222
10160.27 223
10161.22 225
10162.18 222
10163.13 259
10164.08 200
10165.03 217
10165.98 217
10166.93 218
10167.89 202
10168.84 224
10169.79 212
10170.74 238
10171.70 239
10172.65 208
10173.60 238
10174.55 239
10175.51 236
10176.46 255
10177.41 244
10178.36 235
10179.32 233
10180.27 238
10181.22 263
10182.17 244
10183.13 277
10184.08 250
10185.03 278
10185.99 258
10186.94 298
10187.89 260
10188.84 279
10189.80 287
10190.75 304
10191.70 286
10192.66 299
10193.61 293
10194.56 248
10195.52 291
10196.47 299
10197.42 303
10198.38 248
10199.33 276
10200.29 280
10201.24 274
10202.19 273
10203.15 284
10204.10 289
10205.05 300
10206.01 327
10206.96 342
10207.92 381
10208.87 388
10209.82 463
10210.78 435
10211.73 430
10212.69 397
10213.64 406
10214.60 373
10215.55 385
10216.50 326
10217.46 289
10218.41 303
10219.37 316
10220.32 270
10221.28 297
10222.23 294
10223.19 248
10224.14 246
10225.10 265
10226.05 242
10227.01 293
10227.96 264
10228.92 269
10229.87 242
10230.83 245
10231.78 256
10232.74 251
10233.69 242
10234.65 270
10235.60 296
10236.56 297
10237.51 285
10238.47 282
10239.42 298
10240.38 334
10241.33 307
10242.29 297
10243.25 299
10244.20 241
10245.16 257
10246.11 248
10247.07 232
10248.02 203
10248.98 219
10249.94 250
10250.89 226
10251.85 194
10252.80 212
10253.76 239
10254.72 225
10255.67 184
10256.63 212
10257.59 219
10258.54 204
10259.50 154
10260.45 184
10261.41 211
10262.37 202
10263.32 189
10264.28 213
10265.24 183
10266.19 187
10267.15 173
10268.11 176
10269.06 178
10270.02 200
10270.98 218
10271.94 208
10272.89 196
10273.85 188
10274.81 181
10275.76 188
10276.72 203
10277.68 192
10278.64 183
10279.59 182
10280.55 187
10281.51 186
10282.47 213
10283.42 192
10284.38 181
10285.34 203
10286.30 205
10287.25 193
10288.21 201
10289.17 225
10290.13 223
10291.08 183
10292.04 188
10293.00 216
10293.96 200
10294.92 201
10295.87 225
10296.83 197
10297.79 226
10298.75 207
10299.71 241
10300.67 195
10301.62 216
10302.58 191
10303.54 176
10304.50 184
10305.46 173
10306.42 182
10307.38 195
10308.33 212
10309.29 177
10310.25 176
10311.21 204
10312.17 171
10313.13 166
10314.09 178
10315.05 179
10316.01 227
10316.96 204
10317.92 190
10318.88 172
10319.84 158
10320.80 203
10321.76 225
10322.72 149
10323.68 181
10324.64 189
10325.60 196
10326.56 176
10327.52 160
10328.48 186
10329.44 218
10330.40 179
10331.36 177
10332.32 189
10333.28 189
10334.24 174
10335.20 202
10336.16 170
10337.12 187
10338.08 155
10339.04 205
10340.00 193
10340.96 156
10341.92 176
10342.88 173
10343.84 192
10344.80 160
10345.76 158
10346.72 193
10347.68 196
10348.64 165
10349.60 175
10350.56 178
10351.52 190
10352.48 161
10353.44 156
10354.40 141
10355.36 175
10356.33 187
10357.29 143
10358.25 140
10359.21 161
10360.17 188
10361.13 181
10362.09 175
10363.05 155
10364.01 160
10364.98 177
10365.94 208
10366.90 205
10367.86 196
10368.82 164
10369.78 168
10370.75 144
10371.71 170
10372.67 166
10373.63 187
10374.59 188
10375.55 192
10376.52 164
10377.48 187
10378.44 164
10379.40 151
10380.36 160
10381.33 156
10382.29 160
10383.25 160
10384.21 173
10385.17 186
10386.14 137
10387.10 168
10388.06 169
10389.02 136
10389.99 146
10390.95 170
10391.91 166
10392.87 152
10393.84 162
10394.80 165
10395.76 151
10396.73 143
10397.69 159
10398.65 159
10399.61 153
10400.58 169
10401.54 173
10402.50 168
10403.47 194
10404.43 159
10405.39 162
10406.36 158
10407.32 156
10408.28 144
10409.25 134
10410.21 153
10411.17 176
10412.14 174
10413.10 158
10414.06 131
10415.03 141
10415.99 158
10416.95 154
10417.92 163
10418.88 150
10419.85 157
10420.81 172
10421.77 184
10422.74 175
10423.70 217
10424.67 171
10425.63 174
10426.59 159
10427.56 180
10428.52 168
10429.49 171
10430.45 151
10431.42 133
10432.38 149
10433.34 147
10434.31 163
10435.27 145
10436.24 134
10437.20 142
10438.17 150
10439.13 138
10440.10 148
10441.06 132
10442.03 142
10442.99 132
10443.96 134
10444.92 149
10445.89 155
10446.85 149
10447.82 153
10448.78 141
10449.75 129
10450.71 138
10451.68 141
10452.64 155
10453.61 178
10454.58 142
10455.54 157
10456.51 141
10457.47 125
10458.44 131
10459.40 144
10460.37 146
10461.33 145
10462.30 148
10463.27 146
10464.23 152
10465.20 130
10466.16 141
10467.13 143
10468.10 150
10469.06 153
10470.03 162
10471.00 159
10471.96 151
10472.93 125
10473.89 145
10474.86 152
10475.83 146
10476.79 130
10477.76 139
10478.73 144
10479.69 162
10480.66 133
10481.63 158
10482.59 151
10483.56 144
10484.53 147
10485.49 134
10486.46 154
10487.43 147
10488.40 133
10489.36 137
10490.33 128
10491.30 143
10492.26 200
10493.23 133
10494.20 116
10495.17 146
10496.13 148
10497.10 136
10498.07 151
10499.04 121
10500.00 153
10500.97 171
10501.94 166
10502.91 131
10503.87 150
10504.84 154
10505.81 142
10506.78 136
10507.75 157
10508.71 126
10509.68 128
10510.65 133
10511.62 134
10512.59 159
10513.55 131
10514.52 164
10515.49 168
10516.46 143
10517.43 127
10518.40 141
10519.36 172
10520.33 158
10521.30 162
10522.27 132
10523.24 159
10524.21 148
10525.18 157
10526.15 134
10527.11 171
10528.08 157
10529.05 157
10530.02 128
10530.99 122
10531.96 158
10532.93 122
10533.90 103
10534.87 119
10535.84 139
10536.80 119
10537.77 129
10538.74 122
10539.71 125
10540.68 119
10541.65 133
10542.62 135
10543.59 144
10544.56 116
10545.53 134
10546.50 137
10547.47 115
10548.44 144
10549.41 131
10550.38 152
10551.35 117
10552.32 122
10553.29 132
10554.26 146
10555.23 133
10556.20 155
10557.17 158
10558.14 159
10559.11 134
10560.08 152
10561.05 144
10562.02 163
10562.99 167
10563.96 150
10564.93 169
10565.90 167
10566.88 147
10567.85 189
10568.82 178
10569.79 181
10570.76 185
10571.73 155
10572.70 162
10573.67 147
10574.64 145
10575.61 130
10576.58 158
10577.56 139
10578.53 157
10579.50 152
10580.47 142
10581.44 132
10582.41 135
10583.38 155
10584.35 158
10585.33 173
10586.30 151
10587.27 156
10588.24 117
10589.21 136
10590.18 157
10591.16 163
10592.13 142
10593.10 165
10594.07 162
10595.04 173
10596.02 140
10596.99 129
10597.96 147
10598.93 139
10599.90 151
10600.88 152
10601.85 149
10602.82 151
10603.79 150
10604.77 150
10605.74 162
10606.71 146
10607.68 176
10608.66 156
10609.63 160
10610.60 186
10611.57 155
10612.55 158
10613.52 152
10614.49 155
10615.47 148
10616.44 138
10617.41 145
10618.38 169
10619.36 157
10620.33 139
10621.30 139
10622.28 161
10623.25 155
10624.22 162
10625.20 152
10626.17 187
10627.14 177
10628.12 182
10629.09 179
10630.06 181
10631.04 171
10632.01 191
10632.99 180
10633.96 151
10634.93 127
10635.91 193
10636.88 202
10637.86 150
10638.83 195
10639.80 207
10640.78 183
10641.75 208
10642.73 251
10643.70 230
10644.67 258
10645.65 235
10646.62 220
10647.60 194
10648.57 204
10649.55 202
10650.52 183
10651.50 197
10652.47 143
10653.44 152
10654.42 177
10655.39 167
10656.37 155
10657.34 164
10658.32 159
10659.29 159
10660.27 149
10661.24 150
10662.22 146
10663.19 144
10664.17 172
10665.14 160
10666.12 146
10667.09 149
10668.07 137
10669.04 142
10670.02 150
10671.00 182
10671.97 150
10672.95 134
10673.92 122
10674.90 145
10675.87 143
10676.85 144
10677.83 157
10678.80 161
10679.78 146
10680.75 150
10681.73 146
10682.70 155
10683.68 125
10684.66 143
10685.63 145
10686.61 128
10687.59 134
10688.56 184
10689.54 185
10690.51 155
10691.49 129
10692.47 126
10693.44 139
10694.42 143
10695.40 155
10696.37 133
10697.35 129
10698.33 137
10699.30 164
10700.28 131
10701.26 118
10702.23 114
10703.21 132
10704.19 148
10705.17 108
10706.14 173
10707.12 179
10708.10 156
10709.07 135
10710.05 162
10711.03 167
10712.01 157
10712.98 152
10713.96 139
10714.94 167
10715.92 159
10716.89 151
10717.87 131
10718.85 152
10719.83 171
10720.80 188
10721.78 179
10722.76 144
10723.74 138
10724.71 185
10725.69 149
10726.67 144
10727.65 162
10728.63 173
10729.61 160
10730.58 152
10731.56 138
10732.54 111
10733.52 155
10734.50 139
10735.48 143
10736.45 138
10737.43 154
10738.41 163
10739.39 177
10740.37 153
10741.35 115
10742.33 146
10743.30 164
10744.28 162
10745.26 144
10746.24 156
10747.22 123
10748.20 154
10749.18 153
10750.16 127
10751.14 139
10752.11 153
10753.09 155
10754.07 150
10755.05 152
10756.03 158
10757.01 188
10757.99 182
10758.97 162
10759.95 166
10760.93 163
10761.91 171
10762.89 180
10763.87 156
10764.85 156
10765.83 156
10766.81 179
10767.79 162
10768.77 154
10769.75 142
10770.73 145
10771.71 196
10772.69 182
10773.67 184
10774.65 150
10775.63 215
10776.61 178
10777.59 162
10778.57 164
10779.55 199
10780.53 192
10781.51 177
10782.49 202
10783.47 190
10784.45 179
10785.43 186
10786.41 192
10787.39 185
10788.38 182
10789.36 170
10790.34 163
10791.32 154
10792.30 145
10793.28 159
10794.26 143
10795.24 162
10796.22 162
10797.21 140
10798.19 160
10799.17 157
10800.15 160
10801.13 146
10802.11 129
10803.09 140
10804.08 153
10805.06 162
10806.04 173
10807.02 174
10808.00 184
10808.98 168
10809.97 146
10810.95 150
10811.93 142
10812.91 189
10813.89 172
10814.88 167
10815.86 159
10816.84 167
10817.82 187
10818.80 179
10819.79 155
10820.77 140
10821.75 140
10822.73 141
10823.72 165
10824.70 136
10825.68 181
10826.66 157
10827.65 157
10828.63 164
10829.61 163
10830.59 169
10831.58 162
10832.56 156
10833.54 163
10834.53 173
10835.51 155
10836.49 180
10837.47 166
10838.46 165
10839.44 146
10840.42 173
10841.41 162
10842.39 154
10843.37 141
10844.36 169
10845.34 167
10846.32 154
10847.31 149
10848.29 175
10849.27 173
10850.26 145
10851.24 188
10852.23 181
10853.21 172
10854.19 138
10855.18 147
10856.16 164
10857.14 201
10858.13 194
10859.11 181
10860.10 173
10861.08 187
10862.07 186
10863.05 167
10864.03 166
10865.02 148
10866.00 173
10866.99 184
10867.97 149
10868.96 174
10869.94 169
10870.92 187
10871.91 175
10872.89 186
10873.88 191
10874.86 198
10875.85 195
10876.83 210
10877.82 188
10878.80 187
10879.79 159
10880.77 210
10881.76 190
10882.74 220
10883.73 193
10884.71 189
10885.70 211
10886.68 231
10887.67 193
10888.66 175
10889.64 195
10890.63 196
10891.61 198
10892.60 178
10893.58 213
10894.57 212
10895.55 215
10896.54 208
10897.53 226
10898.51 198
10899.50 207
10900.48 229
10901.47 204
10902.46 197
10903.44 218
10904.43 217
10905.41 220
10906.40 215
10907.39 206
10908.37 235
10909.36 231
10910.35 238
10911.33 214
10912.32 221
10913.30 230
10914.29 249
10915.28 243
10916.26 225
10917.25 228
10918.24 255
10919.22 265
10920.21 248
10921.20 275
10922.19 272
10923.17 247
10924.16 229
10925.15 267
10926.13 236
10927.12 271
10928.11 285
10929.09 235
10930.08 245
10931.07 229
10932.06 265
10933.04 300
10934.03 283
10935.02 285
10936.01 269
10936.99 299
10937.98 274
10938.97 242
10939.96 301
10940.94 321
10941.93 323
10942.92 273
10943.91 296
10944.90 333
10945.88 333
10946.87 310
10947.86 293
10948.85 359
10949.84 341
10950.82 354
10951.81 323
10952.80 319
10953.79 332
10954.78 352
10955.77 325
10956.76 355
10957.74 372
10958.73 435
10959.72 480
10960.71 514
10961.70 534
10962.69 620
10963.68 616
10964.66 581
10965.65 617
10966.64 568
10967.63 486
10968.62 499
10969.61 429
10970.60 381
10971.59 331
10972.58 375
10973.57 386
10974.56 356
10975.54 322
10976.53 315
10977.52 359
10978.51 334
10979.50 346
10980.49 340
10981.48 336
10982.47 325
10983.46 339
10984.45 316
10985.44 320
10986.43 343
10987.42 389
10988.41 398
10989.40 385
10990.39 400
10991.38 374
10992.37 362
10993.36 362
10994.35 390
10995.34 416
10996.33 383
10997.32 420
10998.31 446
10999.30 527
11000.29 562
11001.28 602
11002.27 656
11003.26 783
11004.25 774
11005.25 779
11006.24 764
11007.23 756
11008.22 724
11009.21 561
11010.20 519
11011.19 434
11012.18 370
11013.17 343
11014.16 344
11015.15 300
11016.15 309
11017.14 302
11018.13 301
11019.12 277
11020.11 274
11021.10 262
11022.09 298
11023.09 302
11024.08 285
11025.07 278
11026.06 300
11027.05 297
11028.04 258
11029.03 243
11030.03 272
11031.02 287
11032.01 276
11033.00 271
11033.99 267
11034.99 269
11035.98 232
11036.97 264
11037.96 260
11038.95 294
11039.95 299
11040.94 238
11041.93 270
11042.92 283
11043.92 228
11044.91 244
11045.90 223
11046.89 263
11047.89 280
11048.88 231
11049.87 246
11050.86 271
11051.86 240
11052.85 249
11053.84 268
11054.84 238
11055.83 238
11056.82 228
11057.81 248
11058.81 258
11059.80 224
11060.79 226
11061.79 245
11062.78 239
11063.77 206
11064.77 226
11065.76 246
11066.75 270
11067.75 257
11068.74 244
11069.73 266
11070.73 285
11071.72 285
11072.72 247
11073.71 223
11074.70 256
11075.70 238
11076.69 244
11077.69 251
11078.68 203
11079.67 211
11080.67 254
11081.66 212
11082.66 201
11083.65 223
11084.64 227
11085.64 203
11086.63 191
11087.63 217
11088.62 258
11089.62 232
11090.61 232
11091.60 227
11092.60 249
11093.59 216
11094.59 229
11095.58 203
11096.58 209
11097.57 210
11098.57 194
11099.56 231
11100.56 195
11101.55 188
11102.55 206
11103.54 218
11104.54 227
11105.53 231
11106.53 192
11107.52 188
11108.52 219
11109.51 206
11110.51 219
11111.51 217
11112.50 232
11113.50 205
11114.49 230
11115.49 208
11116.48 210
11117.48 198
11118.47 203
11119.47 247
11120.47 225
11121.46 223
11122.46 215
11123.45 247
11124.45 226
11125.45 214
11126.44 219
11127.44 259
11128.44 287
11129.43 270
11130.43 227
11131.42 239
11132.42 240
11133.42 226
11134.41 247
11135.41 232
11136.41 231
11137.40 221
11138.40 206
11139.40 223
11140.39 221
11141.39 221
11142.39 206
11143.38 218
11144.38 207
11145.38 198
11146.37 204
11147.37 209
11148.37 217
11149.37 200
11150.36 204
11151.36 207
11152.36 236
11153.35 209
11154.35 181
11155.35 213
11156.35 206
11157.34 223
11158.34 223
11159.34 185
11160.34 187
11161.34 207
11162.33 207
11163.33 201
11164.33 196
11165.33 220
11166.32 223
11167.32 199
11168.32 189
11169.32 214
11170.32 230
11171.31 232
11172.31 197
11173.31 208
11174.31 227
11175.31 223
11176.31 226
11177.30 240
11178.30 231
11179.30 229
11180.30 234
11181.30 216
11182.30 260
11183.30 204
11184.29 234
11185.29 231
11186.29 219
11187.29 215
11188.29 221
11189.29 252
11190.29 264
11191.29 207
11192.29 214
11193.29 218
11194.28 240
11195.28 227
11196.28 241
11197.28 227
11198.28 240
11199.28 227
11200.28 233
11201.28 254
11202.28 263
11203.28 287
11204.28 273
11205.28 239
11206.28 216
11207.28 231
11208.28 219
11209.28 208
11210.28 208
11211.28 253
11212.28 229
11213.28 250
11214.28 237
11215.28 251
11216.28 208
11217.28 187
11218.28 207
11219.28 240
11220.28 220
11221.28 186
11222.28 195
11223.28 167
11224.28 163
11225.28 194
11226.28 179
11227.28 178
11228.28 178
11229.28 198
11230.28 199
11231.28 185
11232.29 169
11233.29 177
11234.29 208
11235.29 176
11236.29 183
11237.29 180
11238.29 166
11239.29 183
11240.29 179
11241.30 197
11242.30 186
11243.30 173
11244.30 211
11245.30 182
11246.30 153
11247.30 163
11248.31 204
11249.31 210
11250.31 179
11251.31 166
11252.31 169
11253.31 171
11254.32 195
11255.32 199
11256.32 204
11257.32 193
11258.32 162
11259.33 200
11260.33 171
11261.33 177
11262.33 177
11263.33 182
11264.34 200
11265.34 183
11266.34 188
11267.34 168
11268.35 182
11269.35 196
11270.35 193
11271.35 190
11272.36 179
11273.36 185
11274.36 198
11275.37 175
11276.37 201
11277.37 206
11278.37 192
11279.38 234
11280.38 222
11281.38 237
11282.39 236
11283.39 207
11284.39 198
11285.40 195
11286.40 210
11287.40 205
11288.41 210
11289.41 184
11290.41 184
11291.42 188
11292.42 216
11293.42 242
11294.43 196
11295.43 195
11296.43 175
11297.44 166
11298.44 205
11299.45 199
11300.45 197
11301.45 203
11302.46 185
11303.46 199
11304.47 184
11305.47 180
11306.47 201
11307.48 170
11308.48 163
11309.49 196
11310.49 213
11311.50 192
11312.50 205
11313.50 256
11314.51 216
11315.51 253
11316.52 301
11317.52 258
11318.53 264
11319.53 269
11320.54 262
11321.54 250
11322.55 229
11323.55 249
11324.56 247
11325.56 217
11326.57 204
11327.57 206
11328.58 194
11329.58 195
11330.59 184
11331.59 191
11332.60 196
11333.60 169
11334.61 169
11335.61 149
11336.62 155
11337.63 193
11338.63 217
11339.64 184
11340.64 164
11341.65 186
11342.65 144
11343.66 156
11344.67 171
11345.67 176
11346.68 172
11347.68 176
11348.69 164
11349.70 158
11350.70 156
11351.71 166
11352.71 162
11353.72 156
11354.73 194
11355.73 178
11356.74 164
11357.75 174
11358.75 174
11359.76 162
11360.77 151
11361.77 165
11362.78 169
11363.79 169
11364.79 154
11365.80 150
11366.81 144
11367.81 182
11368.82 174
11369.83 145
11370.83 159
11371.84 149
11372.85 139
11373.86 148
11374.86 163
11375.87 170
11376.88 126
11377.89 131
11378.89 158
11379.90 186
11380.91 169
11381.92 135
11382.92 168
11383.93 193
11384.94 152
11385.95 168
11386.95 154
11387.96 151
11388.97 156
11389.98 167
11390.99 173
11391.99 176
11393.00 152
11394.01 164
11395.02 169
11396.03 139
11397.03 166
11398.04 145
11399.05 150
11400.06 125
11401.07 180
11402.08 161
11403.08 188
11404.09 192
11405.10 172
11406.11 164
11407.12 172
11408.13 156
11409.14 151
11410.14 158
11411.15 147
11412.16 155
11413.17 140
11414.18 140
11415.19 143
11416.20 160
11417.21 141
11418.22 154
11419.23 137
11420.23 145
11421.24 144
11422.25 165
11423.26 163
11424.27 135
11425.28 149
11426.29 151
11427.30 188
11428.31 158
11429.32 131
11430.33 145
11431.34 120
11432.35 121
11433.36 165
11434.37 152
11435.38 158
11436.39 153
11437.40 139
11438.41 132
11439.42 152
11440.43 171
11441.44 140
11442.45 126
11443.46 147
11444.47 155
11445.48 183
11446.49 200
11447.50 153
11448.51 143
11449.52 135
11450.53 170
11451.54 181
11452.55 155
11453.56 128
11454.58 136
11455.59 130
11456.60 131
11457.61 150
11458.62 140
11459.63 142
11460.64 141
11461.65 179
11462.66 164
11463.67 139
11464.69 186
11465.70 187
11466.71 164
11467.72 161
11468.73 162
11469.74 156
11470.75 158
11471.77 134
11472.78 150
11473.79 143
11474.80 182
11475.81 153
11476.82 155
11477.84 160
11478.85 161
11479.86 140
11480.87 154
11481.88 163
11482.89 160
11483.91 138
11484.92 151
11485.93 138
11486.94 144
11487.96 134
11488.97 142
11489.98 148
11490.99 127
11492.00 162
11493.02 166
11494.03 176
11495.04 148
11496.06 137
11497.07 172
11498.08 160
11499.09 137
11500.11 134
11501.12 148
11502.13 123
11503.14 147
11504.16 131
11505.17 139
11506.18 125
11507.20 143
11508.21 134
11509.22 128
11510.24 124
11511.25 130
11512.26 127
11513.28 151
11514.29 124
11515.30 130
11516.32 131
11517.33 112
11518.34 142
11519.36 147
11520.37 132
11521.38 136
11522.40 150
11523.41 139
11524.43 143
11525.44 146
11526.45 163
11527.47 165
11528.48 157
11529.50 133
11530.51 149
11531.52 147
11532.54 164
11533.55 160
11534.57 137
11535.58 144
11536.60 154
11537.61 144
11538.62 128
11539.64 158
11540.65 149
11541.67 150
11542.68 137
11543.70 128
11544.71 150
11545.73 136
11546.74 186
11547.76 155
11548.77 163
11549.79 140
11550.80 150
11551.82 159
11552.83 155
11553.85 142
11554.86 152
11555.88 157
11556.89 146
11557.91 131
11558.92 138
11559.94 164
11560.95 153
11561.97 146
11562.98 161
11564.00 164
11565.02 156
11566.03 151
11567.05 136
11568.06 162
11569.08 165
11570.10 198
11571.11 150
11572.13 158
11573.14 157
11574.16 160
11575.18 163
11576.19 159
11577.21 146
11578.22 163
11579.24 182
11580.26 207
11581.27 169
11582.29 158
11583.31 181
11584.32 190
11585.34 189
11586.35 157
11587.37 186
11588.39 209
11589.40 191
11590.42 232
11591.44 197
11592.46 211
11593.47 251
11594.49 228
11595.51 248
11596.52 232
11597.54 249
11598.56 243
11599.57 247
11600.59 261
11601.61 239
11602.63 277
11603.64 331
11604.66 364
11605.68 386
11606.70 390
11607.71 478
11608.73 512
11609.75 452
11610.77 443
11611.78 373
11612.80 369
11613.82 297
11614.84 243
11615.85 251
11616.87 234
11617.89 226
11618.91 174
11619.93 154
11620.95 151
11621.96 161
11622.98 205
11624.00 176
11625.02 158
11626.04 192
11627.05 185
11628.07 183
11629.09 189
11630.11 192
11631.13 185
11632.15 164
11633.17 170
11634.18 139
11635.20 140
11636.22 166
11637.24 179
11638.26 162
11639.28 173
11640.30 139
11641.32 159
11642.34 193
11643.35 166
11644.37 160
11645.39 181
11646.41 181
11647.43 142
11648.45 172
11649.47 153
11650.49 159
11651.51 168
11652.53 138
11653.55 139
11654.57 124
11655.59 164
11656.61 155
11657.63 148
11658.65 129
11659.67 143
11660.69 149
11661.71 123
11662.73 126
11663.75 169
11664.77 146
11665.79 147
11666.81 142
11667.83 141
11668.85 161
11669.87 171
11670.89 145
11671.91 145
11672.93 127
11673.95 141
11674.97 174
11675.99 174
11677.01 180
11678.03 168
11679.05 150
11680.07 159
11681.09 146
11682.11 135
11683.13 130
11684.15 159
11685.18 182
11686.20 144
11687.22 158
11688.24 161
11689.26 149
11690.28 143
11691.30 152
11692.32 156
11693.34 146
11694.37 172
11695.39 159
11696.41 151
11697.43 165
11698.45 177
11699.47 159
11700.49 169
11701.52 157
11702.54 157
11703.56 147
11704.58 174
11705.60 153
11706.62 139
11707.65 129
11708.67 142
11709.69 165
11710.71 153
11711.73 151
11712.76 150
11713.78 128
11714.80 150
11715.82 158
11716.85 148
11717.87 138
11718.89 123
11719.91 155
11720.94 159
11721.96 147
11722.98 139
11724.00 158
11725.03 148
11726.05 155
11727.07 121
11728.09 121
11729.12 121
11730.14 162
11731.16 158
11732.19 129
11733.21 152
11734.23 129
11735.25 171
11736.28 148
11737.30 135
11738.32 132
11739.35 138
11740.37 137
11741.39 140
11742.42 139
11743.44 125
11744.46 160
11745.49 163
11746.51 170
11747.54 146
11748.56 135
11749.58 155
11750.61 161
11751.63 146
11752.65 157
11753.68 150
11754.70 156
11755.73 146
11756.75 142
11757.77 121
11758.80 114
11759.82 132
11760.85 131
11761.87 139
11762.90 145
11763.92 133
11764.94 136
11765.97 153
11766.99 128
11768.02 155
11769.04 125
11770.07 125
11771.09 163
11772.12 120
11773.14 110
11774.17 128
11775.19 148
11776.22 156
11777.24 146
11778.27 169
11779.29 156
11780.32 166
11781.34 172
11782.37 143
11783.39 145
11784.42 137
11785.44 142
11786.47 139
11787.49 139
11788.52 134
11789.54 152
11790.57 116
11791.59 130
11792.62 149
11793.65 166
11794.67 134
11795.70 161
11796.72 146
11797.75 133
11798.77 157
11799.80 146
11800.83 146
11801.85 174
11802.88 129
11803.90 152
11804.93 162
11805.96 161
11806.98 143
11808.01 167
11809.04 183
11810.06 145
11811.09 143
11812.12 137
11813.14 133
11814.17 147
11815.20 160
11816.22 138
11817.25 159
11818.28 136
11819.30 159
11820.33 152
11821.36 145
11822.38 174
11823.41 183
11824.44 165
11825.46 134
11826.49 146
11827.52 151
11828.54 147
11829.57 202
11830.60 171
11831.63 156
11832.65 157
11833.68 170
11834.71 157
11835.74 171
11836.76 164
11837.79 169
11838.82 142
11839.85 159
11840.87 131
11841.90 146
11842.93 158
11843.96 159
11844.99 172
11846.01 144
11847.04 154
11848.07 139
11849.10 163
11850.13 151
11851.15 193
11852.18 170
11853.21 182
11854.24 148
11855.27 151
11856.30 205
11857.32 188
11858.35 153
11859.38 176
11860.41 159
11861.44 192
11862.47 162
11863.50 177
11864.52 167
11865.55 171
11866.58 161
11867.61 173
11868.64 184
11869.67 177
11870.70 191
11871.73 193
11872.76 187
11873.79 199
11874.81 192
11875.84 201
11876.87 206
11877.90 208
11878.93 204
11879.96 170
11880.99 209
11882.02 197
11883.05 188
11884.08 202
11885.11 230
11886.14 249
11887.17 226
11888.20 223
11889.23 192
11890.26 247
11891.29 231
11892.32 196
11893.35 232
11894.38 232
11895.41 235
11896.44 255
11897.47 231
11898.50 260
11899.53 250
11900.56 262
11901.59 242
11902.62 259
11903.65 275
11904.68 290
11905.71 297
11906.74 292
11907.77 311
11908.80 275
11909.83 306
11910.86 295
11911.90 261
11912.93 234
11913.96 278
11914.99 299
11916.02 240
11917.05 256
11918.08 250
11919.11 262
11920.14 263
11921.17 274
11922.21 282
11923.24 289
11924.27 281
11925.30 268
11926.33 234
11927.36 233
11928.39 291
11929.43 339
11930.46 354
11931.49 343
11932.52 398
11933.55 418
11934.58 444
11935.62 484
11936.65 505
11937.68 506
11938.71 474
11939.74 469
11940.78 409
11941.81 371
11942.84 329
11943.87 274
11944.90 262
11945.94 282
11946.97 262
11948.00 240
11949.03 225
11950.07 237
11951.10 201
11952.13 225
11953.16 258
11954.20 248
11955.23 240
11956.26 234
11957.29 215
11958.33 251
11959.36 220
11960.39 201
11961.43 206
11962.46 227
11963.49 186
11964.53 215
11965.56 198
11966.59 195
11967.62 233
11968.66 215
11969.69 226
11970.72 224
11971.76 243
11972.79 254
11973.83 241
11974.86 220
11975.89 215
11976.93 211
11977.96 256
11978.99 239
11980.03 201
11981.06 196
11982.09 194
11983.13 190
11984.16 211
11985.20 216
11986.23 195
11987.26 199
11988.30 205
11989.33 232
11990.37 211
11991.40 210
11992.44 189
11993.47 240
11994.50 211
11995.54 233
11996.57 219
11997.61 212
11998.64 255
11999.68 238
12000.71 233
12001.75 230
12002.78 282
12003.82 252
12004.85 227
12005.89 248
12006.92 252
12007.96 235
12008.99 229
12010.03 225
12011.06 238
12012.10 262
12013.13 290
12014.17 270
12015.20 295
12016.24 311
12017.27 299
12018.31 280
12019.34 267
12020.38 353
12021.41 326
12022.45 351
12023.49 331
12024.52 317
12025.56 291
12026.59 259
12027.63 282
12028.66 257
12029.70 250
12030.74 273
12031.77 237
12032.81 250
12033.84 267
12034.88 268
12035.92 276
12036.95 285
12037.99 277
12039.03 260
12040.06 232
12041.10 229
12042.13 262
12043.17 260
12044.21 248
12045.24 233
12046.28 266
12047.32 224
12048.35 258
12049.39 259
12050.43 248
12051.46 208
12052.50 251
12053.54 224
12054.58 245
12055.61 247
12056.65 231
12057.69 268
12058.72 259
12059.76 283
12060.80 250
12061.84 266
12062.87 271
12063.91 255
12064.95 265
12065.98 246
12067.02 280
12068.06 287
12069.10 288
12070.14 288
12071.17 288
12072.21 302
12073.25 297
12074.29 293
12075.32 296
12076.36 291
12077.40 293
12078.44 274
12079.48 261
12080.51 265
12081.55 274
12082.59 282
12083.63 311
12084.67 265
12085.71 263
12086.74 265
12087.78 310
12088.82 325
12089.86 305
12090.90 318
12091.94 300
12092.97 331
12094.01 333
12095.05 295
12096.09 283
12097.13 345
12098.17 309
12099.21 317
12100.25 320
12101.29 345
12102.32 402
12103.36 361
12104.40 428
12105.44 449
12106.48 490
12107.52 493
12108.56 502
12109.60 451
12110.64 485
12111.68 459
12112.72 444
12113.76 421
12114.80 398
12115.84 333
12116.88 315
12117.92 277
12118.96 249
12120.00 250
12121.04 209
12122.07 233
12123.11 252
12124.15 269
12125.19 210
12126.23 227
12127.28 261
12128.32 244
12129.36 241
12130.40 223
12131.44 225
12132.48 182
12133.52 255
12134.56 230
12135.60 227
12136.64 199
12137.68 206
12138.72 213
12139.76 216
12140.80 238
12141.84 209
12142.88 233
12143.92 202
12144.96 214
12146.00 208
12147.05 210
12148.09 209
12149.13 228
12150.17 174
12151.21 216
12152.25 196
12153.29 222
12154.33 205
12155.38 214
12156.42 215
12157.46 218
12158.50 208
12159.54 205
12160.58 194
12161.62 198
12162.67 189
12163.71 177
12164.75 198
12165.79 156
12166.83 195
12167.87 206
12168.92 191
12169.96 174
12171.00 173
12172.04 210
12173.08 222
12174.13 166
12175.17 169
12176.21 180
12177.25 163
12178.30 181
12179.34 192
12180.38 188
12181.42 200
12182.47 189
12183.51 194
12184.55 198
12185.59 186
12186.64 206
12187.68 190
12188.72 189
12189.76 174
12190.81 204
12191.85 204
12192.89 174
12193.94 214
12194.98 178
12196.02 196
12197.06 172
12198.11 201
12199.15 217
12200.19 207
12201.24 195
12202.28 184
12203.32 176
12204.37 204
12205.41 197
12206.45 191
12207.50 201
12208.54 182
12209.59 177
12210.63 189
12211.67 169
12212.72 154
12213.76 184
12214.80 188
12215.85 183
12216.89 182
12217.94 190
12218.98 198
12220.02 178
12221.07 185
12222.11 168
12223.16 171
12224.20 186
12225.25 198
12226.29 137
12227.33 161
12228.38 197
12229.42 221
12230.47 180
12231.51 191
12232.56 194
12233.60 208
12234.65 186
12235.69 186
12236.74 185
12237.78 172
12238.83 176
12239.87 176
12240.92 173
12241.96 148
12243.01 189
12244.05 190
12245.10 191
12246.14 149
12247.19 184
12248.23 204
12249.28 172
12250.32 191
12251.37 193
12252.41 168
12253.46 176
12254.50 147
12255.55 162
12256.60 167
12257.64 168
12258.69 189
12259.73 153
12260.78 153
12261.82 135
12262.87 139
12263.92 142
12264.96 169
12266.01 161
12267.05 166
12268.10 154
12269.15 165
12270.19 157
12271.24 174
12272.29 182
12273.33 153
12274.38 159
12275.43 136
12276.47 170
12277.52 167
12278.57 152
12279.61 145
12280.66 168
12281.71 138
12282.75 157
12283.80 161
12284.85 164
12285.89 140
12286.94 140
12287.99 144
12289.03 157
12290.08 176
12291.13 126
12292.18 145
12293.22 141
12294.27 137
12295.32 114
12296.36 141
12297.41 126
12298.46 150
12299.51 153
12300.55 142
12301.60 145
12302.65 153
12303.70 154
12304.74 152
12305.79 147
12306.84 141
12307.89 138
12308.94 142
12309.98 147
12311.03 151
12312.08 151
12313.13 164
12314.18 177
12315.22 164
12316.27 153
12317.32 153
12318.37 155
12319.42 136
12320.47 146
12321.51 161
12322.56 150
12323.61 144
12324.66 146
12325.71 132
12326.76 153
12327.81 137
12328.85 118
12329.90 147
12330.95 150
12332.00 158
12333.05 114
12334.10 142
12335.15 160
12336.20 163
12337.25 150
12338.30 147
12339.34 134
12340.39 135
12341.44 144
12342.49 122
12343.54 131
12344.59 137
12345.64 140
12346.69 138
12347.74 126
12348.79 150
12349.84 145
12350.89 143
12351.94 170
12352.99 166
12354.04 141
12355.09 134
12356.14 176
12357.19 157
12358.24 163
12359.29 139
12360.34 136
12361.39 163
12362.44 158
12363.49 167
12364.54 128
12365.59 166
12366.64 171
12367.69 147
12368.74 156
12369.79 120
12370.84 150
12371.89 156
12372.94 150
12373.99 139
12375.04 170
12376.09 168
12377.15 178
12378.20 150
12379.25 155
12380.30 154
12381.35 161
12382.40 168
12383.45 162
12384.50 147
12385.55 119
12386.60 167
12387.66 176
12388.71 151
12389.76 152
12390.81 156
12391.86 177
12392.91 149
12393.96 139
12395.02 114
12396.07 164
12397.12 168
12398.17 169
12399.22 135
12400.27 146
12401.33 128
12402.38 157
12403.43 137
12404.48 145
12405.53 128
12406.59 154
12407.64 165
12408.69 163
12409.74 147
12410.80 168
12411.85 160
12412.90 148
12413.95 181
12415.00 167
12416.06 156
12417.11 153
12418.16 178
12419.21 165
12420.27 126
12421.32 163
12422.37 157
12423.43 132
12424.48 168
12425.53 176
12426.58 166
12427.64 170
12428.69 152
12429.74 127
12430.80 143
12431.85 178
12432.90 157
12433.96 156
12435.01 172
12436.06 192
12437.12 204
12438.17 195
12439.22 193
12440.28 179
12441.33 185
12442.38 163
12443.44 200
12444.49 165
12445.54 163
12446.60 209
12447.65 166
12448.71 152
12449.76 157
12450.81 167
12451.87 167
12452.92 170
12453.98 171
12455.03 163
12456.08 187
12457.14 182
12458.19 173
12459.25 170
12460.30 164
12461.36 201
12462.41 211
12463.46 218
12464.52 197
12465.57 219
12466.63 215
12467.68 194
12468.74 207
12469.79 232
12470.85 271
12471.90 243
12472.96 256
12474.01 258
12475.07 285
12476.12 324
12477.18 381
12478.23 405
12479.29 442
12480.34 478
12481.40 542
12482.45 548
12483.51 543
12484.56 550
12485.62 526
12486.67 482
12487.73 400
12488.79 351
12489.84 310
12490.90 232
12491.95 219
12493.01 219
12494.06 203
12495.12 202
12496.18 194
12497.23 194
12498.29 183
12499.34 181
12500.40 174
12501.46 178
12502.51 191
12503.57 196
12504.62 220
12505.68 204
12506.74 197
12507.79 192
12508.85 199
12509.91 202
12510.96 192
12512.02 193
12513.08 198
12514.13 203
12515.19 186
12516.25 172
12517.30 190
12518.36 168
12519.42 177
12520.47 179
12521.53 162
12522.59 201
12523.64 184
12524.70 178
12525.76 172
12526.82 168
12527.87 164
12528.93 173
12529.99 165
12531.04 181
12532.10 161
12533.16 176
12534.22 174
12535.27 173
12536.33 177
12537.39 157
12538.45 174
12539.50 188
12540.56 166
12541.62 158
12542.68 170
12543.74 201
12544.79 197
12545.85 177
12546.91 191
12547.97 160
12549.03 167
12550.08 170
12551.14 195
12552.20 192
12553.26 180
12554.32 196
12555.38 196
12556.43 195
12557.49 228
12558.55 214
12559.61 227
12560.67 220
12561.73 197
12562.79 218
12563.84 218
12564.90 221
12565.96 193
12567.02 190
12568.08 213
12569.14 180
12570.20 187
12571.26 195
12572.32 185
12573.37 180
12574.43 171
12575.49 201
12576.55 207
12577.61 195
12578.67 178
12579.73 174
12580.79 203
12581.85 206
12582.91 198
12583.97 192
12585.03 182
12586.09 220
12587.15 189
12588.21 152
12589.27 165
12590.33 192
12591.39 165
12592.45 166
12593.51 156
12594.57 172
12595.63 175
12596.69 159
12597.75 159
12598.81 161
12599.87 142
12600.93 190
12601.99 186
12603.05 175
12604.11 178
12605.17 184
12606.23 166
12607.29 183
12608.35 199
12609.41 170
12610.47 181
12611.53 188
12612.59 180
12613.66 160
12614.72 161
12615.78 171
12616.84 167
12617.90 177
12618.96 200
12620.02 221
12621.08 185
12622.14 210
12623.20 216
12624.27 225
12625.33 248
12626.39 246
12627.45 216
12628.51 197
12629.57 169
12630.63 158
12631.70 189
12632.76 223
12633.82 199
12634.88 139
12635.94 168
12637.00 174
12638.07 181
12639.13 133
12640.19 169
12641.25 179
12642.31 185
12643.38 129
12644.44 157
12645.50 149
12646.56 168
12647.63 161
12648.69 145
12649.75 170
12650.81 155
12651.88 184
12652.94 174
12654.00 155
12655.06 151
12656.13 140
12657.19 155
12658.25 173
12659.31 174
12660.38 146
12661.44 149
12662.50 182
12663.57 139
12664.63 136
12665.69 164
12666.75 138
12667.82 174
12668.88 167
12669.94 143
12671.01 163
12672.07 177
12673.13 135
12674.20 170
12675.26 151
12676.32 167
12677.39 149
12678.45 141
12679.51 150
12680.58 122
12681.64 180
12682.71 153
12683.77 153
12684.83 164
12685.90 161
12686.96 160
12688.03 163
12689.09 135
12690.15 157
12691.22 200
12692.28 179
12693.35 148
12694.41 160
12695.47 178
12696.54 173
12697.60 183
12698.67 171
12699.73 160
12700.80 188
12701.86 193
12702.93 202
12703.99 198
12705.05 194
12706.12 244
12707.18 193
12708.25 211
12709.31 204
12710.38 218
12711.44 237
12712.51 207
12713.57 219
12714.64 194
12715.70 203
12716.77 198
12717.83 191
12718.90 191
12719.96 160
12721.03 148
12722.10 213
12723.16 196
12724.23 204
12725.29 186
12726.36 179
12727.42 175
12728.49 165
12729.55 183
12730.62 168
12731.69 156
12732.75 173
12733.82 170
12734.88 170
12735.95 173
12737.02 196
12738.08 189
12739.15 174
12740.21 163
12741.28 171
12742.35 160
12743.41 169
12744.48 163
12745.55 170
12746.61 172
12747.68 173
12748.75 196
12749.81 161
12750.88 140
12751.95 143
12753.01 165
12754.08 158
12755.15 148
12756.21 143
12757.28 173
12758.35 147
12759.41 128
12760.48 132
12761.55 141
12762.61 132
12763.68 154
12764.75 182
12765.82 162
12766.88 163
12767.95 166
12769.02 154
12770.09 159
12771.15 144
12772.22 144
12773.29 155
12774.36 160
12775.42 154
12776.49 166
12777.56 136
12778.63 156
12779.69 155
12780.76 164
12781.83 150
12782.90 169
12783.97 144
12785.03 145
12786.10 139
12787.17 141
12788.24 178
12789.31 187
12790.37 192
12791.44 175
12792.51 130
12793.58 126
12794.65 139
12795.72 135
12796.79 138
12797.85 164
12798.92 168
12799.99 157
12801.06 138
12802.13 157
12803.20 132
12804.27 137
12805.34 159
12806.40 141
12807.47 135
12808.54 132
12809.61 153
12810.68 154
12811.75 164
12812.82 195
12813.89 164
12814.96 153
12816.03 161
12817.10 148
12818.17 151
12819.23 182
12820.30 178
12821.37 171
12822.44 183
12823.51 176
12824.58 175
12825.65 201
12826.72 178
12827.79 170
12828.86 148
12829.93 167
12831.00 139
12832.07 141
12833.14 146
12834.21 177
12835.28 161
12836.35 164
12837.42 149
12838.49 127
12839.56 134
12840.63 159
12841.70 141
12842.77 130
12843.85 125
12844.92 123
12845.99 137
12847.06 129
12848.13 141
12849.20 128
12850.27 127
12851.34 129
12852.41 151
12853.48 149
12854.55 113
12855.62 156
12856.69 143
12857.77 127
12858.84 109
12859.91 113
12860.98 128
12862.05 125
12863.12 131
12864.19 127
12865.26 136
12866.34 140
12867.41 110
12868.48 114
12869.55 124
12870.62 142
12871.69 121
12872.77 142
12873.84 131
12874.91 127
12875.98 119
12877.05 135
12878.12 142
12879.20 139
12880.27 124
12881.34 138
12882.41 124
12883.49 120
12884.56 138
12885.63 116
12886.70 93
12887.77 123
12888.85 137
12889.92 130
12890.99 132
12892.06 114
12893.14 102
12894.21 97
12895.28 102
12896.35 130
12897.43 145
12898.50 148
12899.57 123
12900.65 113
12901.72 113
12902.79 94
12903.86 115
12904.94 117
12906.01 120
12907.08 142
12908.16 124
12909.23 109
12910.30 124
12911.38 119
12912.45 126
12913.52 135
12914.60 123
12915.67 92
12916.74 139
12917.82 111
12918.89 120
12919.97 102
12921.04 115
12922.11 138
12923.19 122
12924.26 119
12925.33 91
12926.41 128
12927.48 138
12928.56 130
12929.63 96
12930.70 120
12931.78 131
12932.85 110
12933.93 102
12935.00 96
12936.08 131
12937.15 122
12938.23 123
12939.30 127
12940.37 105
12941.45 114
12942.52 115
12943.60 122
12944.67 92
12945.75 82
12946.82 141
12947.90 117
12948.97 111
12950.05 102
12951.12 127
12952.20 116
12953.27 135
12954.35 110
12955.42 114
12956.50 130
12957.57 116
12958.65 96
12959.72 106
12960.80 130
12961.87 106
12962.95 128
12964.03 136
12965.10 107
12966.18 110
12967.25 119
12968.33 109
12969.40 113
12970.48 103
12971.56 113
12972.63 134
12973.71 114
12974.78 108
12975.86 110
12976.93 127
12978.01 120
12979.09 111
12980.16 100
12981.24 111
12982.32 99
12983.39 100
12984.47 98
12985.55 124
12986.62 115
12987.70 129
12988.77 121
12989.85 120
12990.93 122
12992.00 131
12993.08 135
12994.16 111
12995.23 101
12996.31 99
12997.39 124
12998.47 110
12999.54 101
13000.62 104
13001.70 126
13002.77 131
13003.85 114
13004.93 120
13006.01 108
13007.08 131
13008.16 141
13009.24 113
13010.31 89
13011.39 113
13012.47 122
13013.55 126
13014.63 103
13015.70 116
13016.78 105
13017.86 128
13018.94 127
13020.01 90
13021.09 103
13022.17 97
13023.25 118
13024.33 116
13025.40 140
13026.48 120
13027.56 138
13028.64 119
13029.72 121
13030.79 121
13031.87 124
13032.95 126
13034.03 134
13035.11 124
13036.19 121
13037.27 105
13038.34 97
13039.42 117
13040.50 109
13041.58 115
13042.66 116
13043.74 149
13044.82 134
13045.90 109
13046.97 131
13048.05 122
13049.13 133
13050.21 132
13051.29 130
13052.37 139
13053.45 97
13054.53 108
13055.61 114
13056.69 124
13057.77 125
13058.85 116
13059.93 111
13061.01 121
13062.09 145
13063.16 109
13064.24 144
13065.32 112
13066.40 140
13067.48 128
13068.56 109
13069.64 136
13070.72 126
13071.80 115
13072.88 123
13073.96 133
13075.04 93
13076.12 114
13077.20 109
13078.28 113
13079.36 102
13080.45 109
13081.53 121
13082.61 145
13083.69 137
13084.77 124
13085.85 148
13086.93 131
13088.01 111
13089.09 120
13090.17 107
13091.25 100
13092.33 94
13093.41 119
13094.49 111
13095.57 95
13096.66 130
13097.74 105
13098.82 118
13099.90 94
13100.98 91
13102.06 119
13103.14 120
13104.22 123
13105.31 123
13106.39 135
13107.47 115
13108.55 113
13109.63 115
13110.71 120
13111.79 120
13112.88 136
13113.96 101
13115.04 131
13116.12 119
13117.20 114
13118.29 114
13119.37 111
13120.45 129
13121.53 136
13122.61 129
13123.70 119
13124.78 119
13125.86 130
13126.94 158
13128.03 115
13129.11 99
13130.19 118
13131.27 151
13132.35 138
13133.44 118
13134.52 121
13135.60 109
13136.69 129
13137.77 134
13138.85 119
13139.93 100
13141.02 132
13142.10 125
13143.18 119
13144.27 114
13145.35 111
13146.43 107
13147.51 130
13148.60 117
13149.68 96
13150.76 101
13151.85 121
13152.93 114
13154.01 139
13155.10 125
13156.18 107
13157.26 118
13158.35 109
13159.43 129
13160.52 105
13161.60 124
13162.68 122
13163.77 129
13164.85 143
13165.93 143
13167.02 122
13168.10 107
13169.19 129
13170.27 127
13171.35 110
13172.44 122
13173.52 127
13174.61 122
13175.69 136
13176.78 140
13177.86 139
13178.94 107
13180.03 111
13181.11 108
13182.20 129
13183.28 111
13184.37 127
13185.45 126
13186.54 130
13187.62 115
13188.71 103
13189.79 139
13190.88 112
13191.96 131
13193.05 96
13194.13 111
13195.22 149
13196.30 130
13197.39 115
13198.47 136
13199.56 120
13200.64 139
13201.73 108
13202.81 118
13203.90 134
13204.98 118
13206.07 132
13207.16 110
13208.24 116
13209.33 123
13210.41 121
13211.50 110
13212.58 108
13213.67 91
13214.76 122
13215.84 128
13216.93 119
13218.01 128
13219.10 133
13220.19 153
13221.27 129
13222.36 137
13223.45 126
13224.53 122
13225.62 108
13226.70 129
13227.79 137
13228.88 127
13229.96 125
13231.05 142
13232.14 147
13233.22 110
13234.31 103
13235.40 146
13236.48 120
13237.57 99
13238.66 125
13239.74 134
13240.83 161
13241.92 119
13243.01 114
13244.09 118
13245.18 132
13246.27 131
13247.35 125
13248.44 116
13249.53 128
13250.62 144
13251.70 136
13252.79 120
13253.88 125
13254.97 149
13256.05 129
13257.14 132
13258.23 133
13259.32 129
13260.40 133
13261.49 160
13262.58 153
13263.67 153
13264.76 154
13265.84 132
13266.93 163
13268.02 158
13269.11 175
13270.20 127
13271.29 145
13272.37 161
13273.46 167
13274.55 157
13275.64 120
13276.73 150
13277.82 145
13278.90 152
13279.99 151
13281.08 159
13282.17 148
13283.26 138
13284.35 174
13285.44 159
13286.53 154
13287.61 188
13288.70 199
13289.79 193
13290.88 169
13291.97 162
13293.06 180
13294.15 190
13295.24 174
13296.33 157
13297.42 152
13298.51 175
13299.60 154
13300.68 166
13301.77 164
13302.86 169
13303.95 207
13305.04 213
13306.13 172
13307.22 178
13308.31 165
13309.40 180
13310.49 164
13311.58 179
13312.67 192
13313.76 201
13314.85 228
13315.94 193
13317.03 200
13318.12 207
13319.21 243
13320.30 214
13321.39 222
13322.48 201
13323.57 210
13324.66 185
13325.75 196
13326.84 201
13327.94 186
13329.03 206
13330.12 159
13331.21 197
13332.30 182
13333.39 222
13334.48 224
13335.57 184
13336.66 220
13337.75 213
13338.84 201
13339.93 186
13341.03 198
13342.12 205
13343.21 208
13344.30 215
13345.39 225
13346.48 232
13347.57 211
13348.66 185
13349.76 170
13350.85 194
13351.94 188
13353.03 195
13354.12 197
13355.21 169
13356.31 212
13357.40 258
13358.49 215
13359.58 211
13360.67 217
13361.76 241
13362.86 198
13363.95 226
13365.04 223
13366.13 277
13367.23 259
13368.32 263
13369.41 282
13370.50 289
13371.59 296
13372.69 269
13373.78 299
13374.87 262
13375.96 239
13377.06 270
13378.15 279
13379.24 249
13380.34 250
13381.43 229
13382.52 224
13383.61 179
13384.71 202
13385.80 207
13386.89 196
13387.99 198
13389.08 203
13390.17 215
13391.26 167
13392.36 190
13393.45 184
13394.54 185
13395.64 181
13396.73 196
13397.82 176
13398.92 215
13400.01 179
13401.11 158
13402.20 167
13403.29 169
13404.39 180
13405.48 180
13406.57 149
13407.67 169
13408.76 173
13409.86 193
13410.95 180
13412.04 153
13413.14 194
13414.23 191
13415.33 207
13416.42 185
13417.51 196
13418.61 203
13419.70 185
13420.80 195
13421.89 162
13422.99 161
13424.08 192
13425.17 192
13426.27 173
13427.36 186
13428.46 142
13429.55 178
13430.65 168
13431.74 167
13432.84 178
13433.93 170
13435.03 198
13436.12 201
13437.22 166
13438.31 204
13439.41 218
13440.50 178
13441.60 170
13442.69 219
13443.79 214
13444.88 174
13445.98 176
13447.08 180
13448.17 210
13449.27 203
13450.36 178
13451.46 208
13452.55 224
13453.65 203
13454.74 190
13455.84 203
13456.94 210
13458.03 191
13459.13 199
13460.22 218
13461.32 193
13462.42 216
13463.51 238
13464.61 225
13465.70 272
13466.80 259
13467.90 229
13468.99 231
13470.09 235
13471.19 204
13472.28 218
13473.38 197
13474.48 224
13475.57 223
13476.67 252
13477.77 237
13478.86 197
13479.96 205
13481.06 220
13482.15 194
13483.25 181
13484.35 249
13485.44 217
13486.54 211
13487.64 229
13488.74 267
13489.83 230
13490.93 244
13492.03 248
13493.12 211
13494.22 219
13495.32 291
13496.42 225
13497.51 269
13498.61 253
13499.71 240
13500.81 267
13501.90 297
13503.00 293
13504.10 288
13505.20 293
13506.30 323
13507.39 323
13508.49 325
13509.59 333
13510.69 310
13511.79 293
13512.88 277
13513.98 270
13515.08 269
13516.18 254
13517.28 263
13518.38 249
13519.47 213
13520.57 244
13521.67 212
13522.77 201
13523.87 231
13524.97 224
13526.07 205
13527.16 195
13528.26 202
13529.36 226
13530.46 210
13531.56 222
13532.66 195
13533.76 204
13534.86 193
13535.96 162
13537.05 142
13538.15 185
13539.25 227
13540.35 202
13541.45 202
13542.55 189
13543.65 188
13544.75 196
13545.85 191
13546.95 183
13548.05 163
13549.15 192
13550.25 167
13551.35 161
13552.45 156
13553.55 143
13554.65 196
13555.75 173
13556.85 169
13557.95 155
13559.05 151
13560.15 168
13561.25 169
13562.35 183
13563.45 168
13564.55 200
13565.65 221
13566.75 147
13567.85 148
13568.95 183
13570.05 179
13571.15 158
13572.25 162
13573.35 160
13574.45 175
13575.55 164
13576.65 185
13577.75 178
13578.85 174
13579.95 175
13581.06 177
13582.16 163
13583.26 149
13584.36 157
13585.46 176
13586.56 175
13587.66 178
13588.76 173
13589.86 193
13590.97 195
13592.07 173
13593.17 151
13594.27 152
13595.37 170
13596.47 189
13597.57 187
13598.68 170
13599.78 199
13600.88 172
13601.98 190
13603.08 169
13604.19 177
13605.29 198
13606.39 202
13607.49 202
13608.59 179
13609.70 200
13610.80 191
13611.90 204
13613.00 201
13614.10 209
13615.21 187
13616.31 168
13617.41 193
13618.51 183
13619.62 180
13620.72 165
13621.82 204
13622.92 206
13624.03 163
13625.13 195
13626.23 198
13627.33 178
13628.44 198
13629.54 223
13630.64 212
13631.75 215
13632.85 210
13633.95 197
13635.06 220
13636.16 189
13637.26 162
13638.36 200
13639.47 188
13640.57 213
13641.67 212
13642.78 198
13643.88 191
13644.99 217
13646.09 191
13647.19 157
13648.30 179
13649.40 181
13650.50 172
13651.61 183
13652.71 178
13653.81 176
13654.92 167
13656.02 171
13657.13 166
13658.23 164
13659.33 202
13660.44 178
13661.54 190
13662.65 165
13663.75 190
13664.86 181
13665.96 177
13667.06 159
13668.17 205
13669.27 142
13670.38 165
13671.48 168
13672.59 185
13673.69 191
13674.80 143
13675.90 187
13677.01 180
13678.11 166
13679.22 170
13680.32 189
13681.43 198
13682.53 148
13683.64 133
13684.74 159
13685.85 158
13686.95 164
13688.06 169
13689.16 171
13690.27 160
13691.37 175
13692.48 170
13693.58 156
13694.69 153
13695.79 173
13696.90 183
13698.01 178
13699.11 192
13700.22 184
13701.32 216
13702.43 175
13703.54 155
13704.64 160
13705.75 167
13706.85 187
13707.96 191
13709.07 208
13710.17 203
13711.28 204
13712.38 193
13713.49 203
13714.60 199
13715.70 173
13716.81 200
13717.92 211
13719.02 176
13720.13 210
13721.24 201
13722.34 201
13723.45 202
13724.56 214
13725.66 218
13726.77 220
13727.88 190
13728.98 247
13730.09 223
13731.20 265
13732.30 249
13733.41 223
13734.52 231
13735.63 225
13736.73 248
13737.84 257
13738.95 238
13740.05 204
13741.16 261
13742.27 254
13743.38 216
13744.48 208
13745.59 203
13746.70 249
13747.81 253
13748.91 208
13750.02 242
13751.13 244
13752.24 235
13753.35 241
13754.45 254
13755.56 279
13756.67 261
13757.78 262
13758.89 293
13759.99 310
13761.10 296
13762.21 268
13763.32 278
13764.43 294
13765.54 303
13766.64 308
13767.75 300
13768.86 311
13769.97 355
13771.08 389
13772.19 422
13773.30 456
13774.40 448
13775.51 494
13776.62 532
13777.73 497
13778.84 567
13779.95 562
13781.06 533
13782.17 505
13783.28 463
13784.39 413
13785.49 411
13786.60 372
13787.71 369
13788.82 379
13789.93 304
13791.04 277
13792.15 238
13793.26 247
13794.37 227
13795.48 302
13796.59 284
13797.70 262
13798.81 237
13799.92 193
13801.03 232
13802.14 206
13803.25 239
13804.36 253
13805.47 254
13806.58 227
13807.69 222
13808.80 243
13809.91 212
13811.02 213
13812.13 265
13813.24 229
13814.35 271
13815.46 265
13816.57 252
13817.68 224
13818.79 258
13819.90 235
13821.01 219
13822.12 239
13823.23 224
13824.34 235
13825.46 264
13826.57 231
13827.68 234
13828.79 216
13829.90 215
13831.01 252
13832.12 200
13833.23 197
13834.34 206
13835.45 203
13836.57 182
13837.68 220
13838.79 205
13839.90 190
13841.01 182
13842.12 188
13843.23 187
13844.35 210
13845.46 225
13846.57 209
13847.68 218
13848.79 211
13849.90 185
13851.02 207
13852.13 225
13853.24 209
13854.35 216
13855.46 176
13856.58 204
13857.69 200
13858.80 176
13859.91 214
13861.02 227
13862.14 242
13863.25 252
13864.36 217
13865.47 218
13866.59 275
13867.70 241
13868.81 242
13869.92 259
13871.04 251
13872.15 257
13873.26 219
13874.38 241
13875.49 252
13876.60 219
13877.71 207
13878.83 248
13879.94 246
13881.05 230
13882.17 269
13883.28 248
13884.39 203
13885.51 208
13886.62 223
13887.73 221
13888.85 271
13889.96 228
13891.07 214
13892.19 224
13893.30 223
13894.41 238
13895.53 272
13896.64 261
13897.75 275
13898.87 316
13899.98 293
13901.10 279
13902.21 276
13903.32 283
13904.44 262
13905.55 283
13906.67 255
13907.78 275
13908.89 228
13910.01 243
13911.12 238
13912.24 204
13913.35 195
13914.47 207
13915.58 223
13916.69 223
13917.81 208
13918.92 205
13920.04 184
13921.15 178
13922.27 213
13923.38 180
13924.50 194
13925.61 192
13926.73 200
13927.84 202
13928.96 204
13930.07 189
13931.19 162
13932.30 186
13933.42 177
13934.53 168
13935.65 173
13936.76 197
13937.88 195
13938.99 179
13940.11 198
13941.22 180
13942.34 202
13943.45 184
13944.57 206
13945.69 197
13946.80 174
13947.92 155
13949.03 165
13950.15 172
13951.27 166
13952.38 190
13953.50 168
13954.61 198
13955.73 198
13956.85 185
13957.96 196
13959.08 207
13960.19 189
13961.31 180
13962.43 180
13963.54 173
13964.66 148
13965.78 200
13966.89 165
13968.01 161
13969.13 146
13970.24 177
13971.36 165
13972.48 154
13973.59 141
13974.71 161
13975.83 171
13976.94 140
13978.06 194
13979.18 172
13980.29 198
13981.41 209
13982.53 183
13983.64 178
13984.76 174
13985.88 198
13987.00 203
13988.11 151
13989.23 169
13990.35 186
13991.47 189
13992.58 186
13993.70 215
13994.82 195
13995.94 188
13997.05 191
13998.17 177
13999.29 192
14000.41 166
14001.53 173
14002.64 174
14003.76 184
14004.88 169
14006.00 221
14007.12 199
14008.23 192
14009.35 148
14010.47 155
14011.59 183
14012.71 166
14013.83 133
14014.94 176
14016.06 177
14017.18 160
14018.30 161
14019.42 148
14020.54 179
14021.66 166
14022.77 191
14023.89 172
14025.01 201
14026.13 161
14027.25 173
14028.37 165
14029.49 138
14030.61 151
14031.73 159
14032.84 178
14033.96 162
14035.08 149
14036.20 161
14037.32 159
14038.44 148
14039.56 177
14040.68 143
14041.80 149
14042.92 151
14044.04 173
14045.16 180
14046.28 179
14047.40 182
14048.52 180
14049.64 172
14050.76 159
14051.88 191
14053.00 176
14054.12 175
14055.24 133
14056.36 150
14057.48 126
14058.60 162
14059.72 192
14060.84 185
14061.96 194
14063.08 173
14064.20 188
14065.32 190
14066.44 205
14067.56 184
14068.68 202
14069.80 176
14070.92 170
14072.04 172
14073.16 207
14074.28 172
14075.40 186
14076.53 197
14077.65 227
14078.77 213
14079.89 247
14081.01 213
14082.13 217
14083.25 226
14084.37 231
14085.49 263
14086.62 236
14087.74 270
14088.86 269
14089.98 256
14091.10 219
14092.22 264
14093.34 276
14094.47 290
14095.59 269
14096.71 274
14097.83 318
14098.95 292
14100.07 330
14101.20 289
14102.32 313
14103.44 356
14104.56 320
14105.68 283
14106.81 308
14107.93 299
14109.05 303
14110.17 273
14111.30 236
14112.42 274
14113.54 262
14114.66 224
14115.78 211
14116.91 201
14118.03 202
14119.15 225
14120.28 189
14121.40 196
14122.52 169
14123.64 209
14124.77 183
14125.89 171
14127.01 169
14128.13 207
14129.26 183
14130.38 194
14131.50 211
14132.63 179
14133.75 159
14134.87 201
14136.00 174
14137.12 182
14138.24 172
14139.37 150
14140.49 208
14141.61 160
14142.74 160
14143.86 143
14144.98 208
14146.11 168
14147.23 184
14148.36 155
14149.48 183
14150.60 189
14151.73 194
14152.85 151
14153.98 155
14155.10 166
14156.22 181
14157.35 173
14158.47 159
14159.60 170
14160.72 146
14161.84 171
14162.97 153
14164.09 164
14165.22 177
14166.34 180
14167.47 169
14168.59 159
14169.72 165
14170.84 149
14171.96 165
14173.09 173
14174.21 177
14175.34 155
14176.46 197
14177.59 160
14178.71 138
14179.84 143
14180.96 171
14182.09 155
14183.21 155
14184.34 152
14185.46 166
14186.59 178
14187.72 157
14188.84 169
14189.97 162
14191.09 175
14192.22 179
14193.34 169
14194.47 158
14195.59 176
14196.72 160
14197.85 156
14198.97 170
14200.10 132
14201.22 110
14202.35 144
14203.47 152
14204.60 156
14205.73 153
14206.85 136
14207.98 158
14209.10 155
14210.23 162
14211.36 147
14212.48 167
14213.61 140
14214.74 165
14215.86 144
14216.99 171
14218.12 148
14219.24 146
14220.37 136
14221.50 143
14222.62 152
14223.75 174
14224.88 147
14226.00 140
14227.13 153
14228.26 132
14229.38 131
14230.51 136
14231.64 118
14232.76 109
14233.89 174
14235.02 133
14236.15 143
14237.27 131
14238.40 155
14239.53 171
14240.66 132
14241.78 163
14242.91 160
14244.04 139
14245.17 150
14246.29 148
14247.42 123
14248.55 151
14249.68 120
14250.80 147
14251.93 128
14253.06 147
14254.19 126
14255.32 144
14256.44 158
14257.57 158
14258.70 120
14259.83 130
14260.96 124
14262.09 117
14263.21 135
14264.34 134
14265.47 152
14266.60 135
14267.73 141
14268.86 137
14269.98 138
14271.11 131
14272.24 142
14273.37 140
14274.50 164
14275.63 136
14276.76 122
14277.89 166
14279.01 145
14280.14 123
14281.27 137
14282.40 139
14283.53 145
14284.66 140
14285.79 126
14286.92 154
14288.05 129
14289.18 134
14290.31 133
14291.44 122
14292.57 150
14293.70 147
14294.82 141
14295.95 101
14297.08 141
14298.21 149
14299.34 144
14300.47 127
14301.60 125
14302.73 133
14303.86 142
14304.99 138
14306.12 138
14307.25 126
14308.38 117
14309.51 138
14310.64 127
14311.77 115
14312.90 106
14314.03 136
14315.16 140
14316.30 138
14317.43 123
14318.56 141
14319.69 110
14320.82 108
14321.95 133
14323.08 142
14324.21 138
14325.34 119
14326.47 117
14327.60 140
14328.73 130
14329.86 115
14330.99 127
14332.13 124
14333.26 130
14334.39 103
14335.52 133
14336.65 102
14337.78 131
14338.91 129
14340.04 134
14341.18 142
14342.31 130
14343.44 125
14344.57 106
14345.70 118
14346.83 111
14347.97 95
14349.10 108
14350.23 115
14351.36 113
14352.49 119
14353.62 106
14354.76 97
14355.89 137
14357.02 127
14358.15 127
14359.28 112
14360.42 140
14361.55 123
14362.68 136
14363.81 124
14364.95 148
14366.08 117
14367.21 123
14368.34 113
14369.48 115
14370.61 113
14371.74 123
14372.87 109
14374.01 124
14375.14 111
14376.27 129
14377.40 112
14378.54 121
14379.67 116
14380.80 115
14381.94 125
14383.07 90
14384.20 130
14385.34 124
14386.47 115
14387.60 111
14388.74 104
14389.87 137
14391.00 105
14392.14 108
14393.27 120
14394.40 125
14395.54 147
14396.67 127
14397.80 123
14398.94 115
14400.07 107
14401.20 133
14402.34 108
14403.47 130
14404.61 114
14405.74 110
14406.87 104
14408.01 111
14409.14 115
14410.28 114
14411.41 121
14412.55 138
14413.68 124
14414.81 124
14415.95 116
14417.08 130
14418.22 124
14419.35 109
14420.49 129
14421.62 90
14422.76 134
14423.89 126
14425.02 128
14426.16 126
14427.29 117
14428.43 138
14429.56 129
14430.70 105
14431.83 112
14432.97 125
14434.10 124
14435.24 128
14436.37 140
14437.51 141
14438.64 125
14439.78 138
14440.92 131
14442.05 133
14443.19 126
14444.32 162
14445.46 139
14446.59 131
14447.73 117
14448.86 131
14450.00 99
14451.14 128
14452.27 115
14453.41 143
14454.54 128
14455.68 125
14456.82 126
14457.95 116
14459.09 126
14460.22 110
14461.36 108
14462.50 140
14463.63 124
14464.77 127
14465.90 120
14467.04 123
14468.18 118
14469.31 122
14470.45 123
14471.59 112
14472.72 132
14473.86 111
14475.00 136
14476.13 131
14477.27 104
14478.41 127
14479.54 130
14480.68 143
14481.82 135
14482.96 135
14484.09 120
14485.23 124
14486.37 118
14487.50 118
14488.64 149
14489.78 111
14490.92 146
14492.05 110
14493.19 144
14494.33 135
14495.47 128
14496.60 122
14497.74 144
14498.88 138
14500.02 124
14501.15 127
14502.29 131
14503.43 131
14504.57 142
14505.70 129
14506.84 159
14507.98 146
14509.12 139
14510.26 147
14511.39 139
14512.53 142
14513.67 140
14514.81 136
14515.95 129
14517.09 162
14518.22 139
14519.36 121
14520.50 151
14521.64 141
14522.78 156
14523.92 144
14525.06 161
14526.19 143
14527.33 163
14528.47 153
14529.61 152
14530.75 139
14531.89 145
14533.03 134
14534.17 142
14535.31 122
14536.45 141
14537.58 132
14538.72 131
14539.86 146
14541.00 126
14542.14 120
14543.28 126
14544.42 142
14545.56 151
14546.70 140
14547.84 124
14548.98 134
14550.12 132
14551.26 135
14552.40 112
14553.54 138
14554.68 155
14555.82 119
14556.96 114
14558.10 135
14559.24 155
14560.38 145
14561.52 134
14562.66 123
14563.80 147
14564.94 149
14566.08 181
14567.22 149
14568.36 139
14569.50 127
14570.64 149
14571.78 154
14572.92 140
14574.06 155
14575.20 132
14576.34 157
14577.48 140
14578.62 129
14579.76 147
14580.91 150
14582.05 161
14583.19 131
14584.33 172
14585.47 152
14586.61 136
14587.75 148
14588.89 145
14590.03 161
14591.18 141
14592.32 146
14593.46 159
14594.60 130
14595.74 154
14596.88 159
14598.02 151
14599.17 166
14600.31 182
14601.45 138
14602.59 171
14603.73 143
14604.87 163
14606.02 170
14607.16 170
14608.30 168
14609.44 174
14610.58 181
14611.73 176
14612.87 194
14614.01 179
14615.15 203
14616.29 191
14617.44 189
14618.58 198
14619.72 172
14620.86 177
14622.01 210
14623.15 179
14624.29 222
14625.43 221
14626.58 228
14627.72 200
14628.86 193
14630.01 211
14631.15 247
14632.29 257
14633.43 251
14634.58 213
14635.72 248
14636.86 253
14638.01 255
14639.15 254
14640.29 264
14641.44 287
14642.58 277
14643.72 279
14644.87 239
14646.01 224
14647.15 220
14648.30 235
14649.44 193
14650.58 193
14651.73 205
14652.87 186
14654.01 163
14655.16 169
14656.30 177
14657.45 171
14658.59 163
14659.73 142
14660.88 149
14662.02 162
14663.17 164
14664.31 161
14665.45 132
14666.60 144
14667.74 129
14668.89 137
14670.03 152
14671.18 149
14672.32 148
14673.46 166
14674.61 154
14675.75 148
14676.90 118
14678.04 138
14679.19 142
14680.33 106
14681.48 129
14682.62 126
14683.77 153
14684.91 130
14686.06 131
14687.20 145
14688.35 162
14689.49 135
14690.64 132
14691.78 103
14692.93 129
14694.07 144
14695.22 126
14696.36 127
14697.51 115
14698.65 106
14699.80 130
14700.95 123
14702.09 136
14703.24 148
14704.38 116
14705.53 119
14706.67 132
14707.82 137
14708.97 102
14710.11 108
14711.26 99
14712.40 129
14713.55 88
14714.70 126
14715.84 98
14716.99 113
14718.13 107
14719.28 128
14720.43 122
14721.57 123
14722.72 110
14723.87 123
14725.01 132
14726.16 93
14727.31 102
14728.45 116
14729.60 115
14730.75 105
14731.89 102
14733.04 116
14734.19 97
14735.33 88
14736.48 114
14737.63 127
14738.77 109
14739.92 107
14741.07 102
14742.22 110
14743.36 119
14744.51 101
14745.66 148
14746.80 110
14747.95 118
14749.10 123
14750.25 103
14751.39 127
14752.54 104
14753.69 101
14754.84 123
14755.99 109
14757.13 110
14758.28 128
14759.43 116
14760.58 107
14761.72 116
14762.87 112
14764.02 106
14765.17 124
14766.32 115
14767.47 114
14768.61 129
14769.76 104
14770.91 96
14772.06 108
14773.21 93
14774.36 86
14775.50 100
14776.65 110
14777.80 83
14778.95 94
14780.10 81
14781.25 109
14782.40 103
14783.54 89
14784.69 97
14785.84 103
14786.99 91
14788.14 105
14789.29 101
14790.44 99
14791.59 101
14792.74 88
14793.89 109
14795.03 94
14796.18 93
14797.33 98
14798.48 91
14799.63 81
14800.78 77
14801.93 104
14803.08 112
14804.23 105
14805.38 105
14806.53 121
14807.68 103
14808.83 104
14809.98 82
14811.13 118
14812.28 115
14813.43 86
14814.58 111
14815.73 120
14816.88 118
14818.03 117
14819.18 96
14820.33 100
14821.48 94
14822.63 105
14823.78 95
14824.93 110
14826.08 107
14827.23 94
14828.38 90
14829.53 86
14830.68 87
14831.83 103
14832.98 101
14834.14 108
14835.29 91
14836.44 83
14837.59 96
14838.74 102
14839.89 72
14841.04 113
14842.19 86
14843.34 91
14844.49 106
14845.65 97
14846.80 92
14847.95 93
14849.10 99
14850.25 108
14851.40 113
14852.55 107
14853.71 108
14854.86 98
14856.01 84
14857.16 98
14858.31 114
14859.46 94
14860.62 98
14861.77 89
14862.92 82
14864.07 101
14865.22 89
14866.38 99
14867.53 78
14868.68 93
14869.83 88
14870.98 91
14872.14 95
14873.29 88
14874.44 104
14875.59 108
14876.75 106
14877.90 97
14879.05 100
14880.20 89
14881.36 95
14882.51 109
14883.66 106
14884.81 111
14885.97 111
14887.12 102
14888.27 78
14889.42 86
14890.58 120
14891.73 119
14892.88 99
14894.04 97
14895.19 103
14896.34 120
14897.50 86
14898.65 120
14899.80 124
14900.96 108
14902.11 102
14903.26 97
14904.42 103
14905.57 104
14906.72 104
14907.88 76
14909.03 93
14910.18 92
14911.34 119
14912.49 112
14913.65 79
14914.80 79
14915.95 97
14917.11 93
14918.26 90
14919.42 100
14920.57 104
14921.72 97
14922.88 90
14924.03 101
14925.19 106
14926.34 91
14927.50 92
14928.65 101
14929.81 90
14930.96 94
14932.11 84
14933.27 112
14934.42 86
14935.58 104
14936.73 90
14937.89 113
14939.04 110
14940.20 118
14941.35 97
14942.51 97
14943.66 119
14944.82 108
14945.97 109
14947.13 93
14948.28 142
14949.44 104
14950.59 122
14951.75 104
14952.90 104
14954.06 134
14955.22 109
14956.37 109
14957.53 116
14958.68 125
14959.84 122
14960.99 99
14962.15 102
14963.30 111
14964.46 142
14965.62 125
14966.77 99
14967.93 142
14969.08 135
14970.24 124
14971.40 106
14972.55 115
14973.71 115
14974.86 111
14976.02 136
14977.18 116
14978.33 112
14979.49 106
14980.65 116
14981.80 115
14982.96 108
14984.12 115
14985.27 92
14986.43 118
14987.59 109
14988.74 116
14989.90 118
14991.06 87
14992.21 113
14993.37 107
14994.53 89
14995.68 112
14996.84 79
14998.00 89
14999.16 93
15000.31 86
15001.47 84
15002.63 94
15003.79 91
15004.94 87
15006.10 104
15007.26 95
15008.42 92
15009.57 104
15010.73 98
15011.89 98
15013.05 80
15014.20 82
15015.36 85
15016.52 93
15017.68 84
15018.83 93
15019.99 91
15021.15 85
15022.31 108
15023.47 94
15024.63 88
15025.78 77
15026.94 85
15028.10 84
15029.26 67
15030.42 80
15031.58 96
15032.73 80
15033.89 86
15035.05 86
15036.21 96
15037.37 78
15038.53 107
15039.69 72
15040.84 85
15042.00 88
15043.16 81
15044.32 105
15045.48 106
15046.64 88
15047.80 98
15048.96 119
15050.12 82
15051.28 96
15052.43 82
15053.59 73
15054.75 81
15055.91 89
15057.07 109
15058.23 107
15059.39 106
15060.55 97
15061.71 93
15062.87 122
15064.03 92
15065.19 87
15066.35 85
15067.51 105
15068.67 110
15069.83 84
15070.99 110
15072.15 79
15073.31 101
15074.47 93
15075.63 94
15076.79 88
15077.95 76
15079.11 84
15080.27 93
15081.43 97
15082.59 77
15083.75 102
15084.91 91
15086.07 94
15087.23 84
15088.39 90
15089.55 95
15090.71 108
15091.88 96
15093.04 110
15094.20 100
15095.36 102
15096.52 92
15097.68 90
15098.84 102
15100.00 105
15101.16 102
15102.32 95
15103.49 63
15104.65 80
15105.81 104
15106.97 88
15108.13 97
15109.29 100
15110.45 106
15111.61 95
15112.78 101
15113.94 83
15115.10 107
15116.26 97
15117.42 82
15118.58 110
15119.75 95
15120.91 94
15122.07 89
15123.23 95
15124.39 74
15125.56 97
15126.72 106
15127.88 91
15129.04 110
15130.21 82
15131.37 95
15132.53 109
15133.69 78
15134.85 100
15136.02 92
15137.18 73
15138.34 90
15139.50 89
15140.67 91
15141.83 78
15142.99 80
15144.16 83
15145.32 106
15146.48 104
15147.64 89
15148.81 87
15149.97 100
15151.13 89
15152.30 84
15153.46 100
15154.62 103
15155.79 90
15156.95 100
15158.11 109
15159.28 95
15160.44 106
15161.60 90
15162.77 110
15163.93 107
15165.09 106
15166.26 82
15167.42 88
15168.58 120
15169.75 117
15170.91 125
15172.08 92
15173.24 99
15174.40 105
15175.57 103
15176.73 72
15177.90 67
15179.06 83
15180.22 98
15181.39 118
15182.55 104
15183.72 107
15184.88 132
15186.05 130
15187.21 98
15188.37 99
15189.54 115
15190.70 124
15191.87 108
15193.03 129
15194.20 97
15195.36 120
15196.53 115
15197.69 109
15198.86 98
15200.02 127
15201.19 140
15202.35 121
15203.52 104
15204.68 113
15205.85 103
15207.01 112
15208.18 115
15209.34 99
15210.51 127
15211.67 110
15212.84 129
15214.00 113
15215.17 135
15216.33 111
15217.50 111
15218.67 111
15219.83 109
15221.00 133
15222.16 111
15223.33 114
15224.50 115
15225.66 111
15226.83 131
15227.99 122
15229.16 130
15230.33 132
15231.49 112
15232.66 129
15233.82 133
15234.99 158
15236.16 149
15237.32 154
15238.49 121
15239.66 122
15240.82 127
15241.99 140
15243.16 135
15244.32 140
15245.49 126
15246.66 123
15247.82 134
15248.99 148
15250.16 113
15251.32 119
15252.49 132
15253.66 104
15254.82 97
15255.99 77
15257.16 90
15258.32 96
15259.49 104
15260.66 111
15261.83 100
15262.99 85
15264.16 89
15265.33 94
15266.50 106
15267.66 100
15268.83 89
15270.00 107
15271.17 107
15272.33 95
15273.50 131
15274.67 137
15275.84 118
15277.01 97
15278.17 119
15279.34 136
15280.51 114
15281.68 102
15282.85 102
15284.01 104
15285.18 111
15286.35 88
15287.52 108
15288.69 92
15289.86 96
15291.02 91
15292.19 109
15293.36 88
15294.53 99
15295.70 93
15296.87 101
15298.03 96
15299.20 73
15300.37 83
15301.54 82
15302.71 91
15303.88 99
15305.05 111
15306.22 82
15307.39 101
15308.56 84
15309.72 123
15310.89 91
15312.06 79
15313.23 84
15314.40 79
15315.57 93
15316.74 88
15317.91 105
15319.08 124
15320.25 100
15321.42 100
15322.59 106
15323.76 96
15324.93 93
15326.10 82
15327.27 107
15328.44 109
15329.61 90
15330.78 90
15331.95 122
15333.12 87
15334.29 88
15335.46 96
15336.63 106
15337.80 104
15338.97 107
15340.14 117
15341.31 102
15342.48 109
15343.65 99
15344.82 98
15345.99 105
15347.16 105
15348.33 102
15349.50 101
15350.67 111
15351.84 102
15353.01 103
15354.18 94
15355.36 90
15356.53 96
15357.70 115
15358.87 123
15360.04 91
15361.21 87
15362.38 112
15363.55 123
15364.72 134
15365.90 107
15367.07 118
15368.24 107
15369.41 116
15370.58 102
15371.75 102
15372.92 121
15374.10 116
15375.27 131
15376.44 112
15377.61 127
15378.78 112
15379.95 119
15381.13 123
15382.30 97
15383.47 102
15384.64 113
15385.81 111
15386.99 111
15388.16 97
15389.33 126
15390.50 131
15391.68 129
15392.85 137
15394.02 124
15395.19 138
15396.36 134
15397.54 154
15398.71 140
15399.88 137
15401.05 119
15402.23 157
15403.40 97
15404.57 107
15405.75 139
15406.92 108
15408.09 120
15409.26 122
15410.44 138
15411.61 120
15412.78 125
15413.96 127
15415.13 108
15416.30 108
15417.48 106
15418.65 118
15419.82 129
15421.00 89
15422.17 100
15423.34 100
15424.52 104
15425.69 92
15426.86 83
15428.04 83
15429.21 94
15430.39 95
15431.56 65
15432.73 106
15433.91 112
15435.08 100
15436.25 118
15437.43 106
15438.60 109
15439.78 103
15440.95 82
15442.13 94
15443.30 100
15444.47 102
15445.65 94
15446.82 82
15448.00 96
15449.17 98
15450.35 99
15451.52 98
15452.70 105
15453.87 86
15455.04 96
15456.22 93
15457.39 83
15458.57 82
15459.74 91
15460.92 118
15462.09 106
15463.27 75
15464.44 91
15465.62 97
15466.79 76
15467.97 97
15469.14 76
15470.32 106
15471.49 85
15472.67 112
15473.85 107
15475.02 83
15476.20 80
15477.37 90
15478.55 100
15479.72 95
15480.90 78
15482.07 89
15483.25 84
15484.43 92
15485.60 110
15486.78 115
15487.95 99
15489.13 101
15490.31 93
15491.48 80
15492.66 97
15493.83 72
15495.01 101
15496.19 113
15497.36 97
15498.54 103
15499.72 91
15500.89 126
15502.07 114
15503.25 98
15504.42 96
15505.60 96
15506.78 83
15507.95 96
15509.13 71
15510.31 99
15511.48 107
15512.66 111
15513.84 94
15515.01 98
15516.19 84
15517.37 102
15518.54 93
15519.72 93
15520.90 110
15522.08 108
15523.25 108
15524.43 97
15525.61 101
15526.79 109
15527.96 109
15529.14 94
15530.32 99
15531.50 100
15532.67 117
15533.85 98
15535.03 108
15536.21 93
15537.38 98
15538.56 90
15539.74 93
15540.92 96
15542.10 109
15543.27 99
15544.45 98
15545.63 109
15546.81 81
15547.99 84
15549.17 120
15550.34 101
15551.52 82
15552.70 78
15553.88 114
15555.06 108
15556.24 104
15557.41 79
15558.59 97
15559.77 108
15560.95 120
15562.13 83
15563.31 118
15564.49 87
15565.67 107
15566.84 112
15568.02 103
15569.20 93
15570.38 107
15571.56 97
15572.74 102
15573.92 98
15575.10 70
15576.28 104
15577.46 97
15578.64 134
15579.82 95
15581.00 121
15582.18 119
15583.35 133
15584.53 103
15585.71 126
15586.89 105
15588.07 113
15589.25 85
15590.43 116
15591.61 102
15592.79 100
15593.97 125
15595.15 116
15596.33 113
15597.51 124
15598.69 131
15599.87 102
15601.05 111
15602.23 107
15603.41 144
15604.59 144
15605.78 124
15606.96 128
15608.14 120
15609.32 111
15610.50 126
15611.68 140
15612.86 152
15614.04 137
15615.22 139
15616.40 152
15617.58 115
15618.76 152
15619.94 128
15621.12 130
15622.31 119
15623.49 121
15624.67 133
15625.85 131
15627.03 137
15628.21 134
15629.39 115
15630.57 124
15631.76 140
15632.94 129
15634.12 129
15635.30 156
15636.48 159
15637.66 152
15638.85 156
15640.03 161
15641.21 150
15642.39 133
15643.57 147
15644.75 138
15645.94 143
15647.12 131
15648.30 123
15649.48 144
15650.66 158
15651.85 154
15653.03 154
15654.21 145
15655.39 159
15656.58 150
15657.76 175
15658.94 175
15660.12 155
15661.31 136
15662.49 163
15663.67 163
15664.85 168
15666.04 142
15667.22 183
15668.40 160
15669.58 141
15670.77 158
15671.95 177
15673.13 148
15674.32 153
15675.50 123
15676.68 164
15677.87 156
15679.05 148
15680.23 142
15681.42 144
15682.60 145
15683.78 149
15684.97 136
15686.15 136
15687.33 155
15688.52 129
15689.70 171
15690.88 137
15692.07 165
15693.25 148
15694.44 147
15695.62 134
15696.80 170
15697.99 168
15699.17 151
15700.35 153
15701.54 144
15702.72 184
15703.91 196
15705.09 159
15706.28 192
15707.46 184
15708.64 176
15709.83 172
15711.01 186
15712.20 162
15713.38 166
15714.57 191
15715.75 193
15716.94 195
15718.12 187
15719.31 201
15720.49 222
15721.67 190
15722.86 205
15724.04 197
15725.23 246
15726.41 233
15727.60 211
15728.78 203
15729.97 207
15731.15 169
15732.34 174
15733.53 177
15734.71 189
15735.90 197
15737.08 174
15738.27 175
15739.45 159
15740.64 182
15741.82 182
15743.01 203
15744.19 177
15745.38 146
15746.57 197
15747.75 197
15748.94 205
15750.12 202
15751.31 184
15752.50 188
15753.68 204
15754.87 195
15756.05 202
15757.24 203
15758.43 187
15759.61 195
15760.80 189
15761.99 184
15763.17 175
15764.36 176
15765.54 178
15766.73 155
15767.92 154
15769.10 190
15770.29 183
15771.48 156
15772.66 187
15773.85 160
15775.04 169
15776.22 164
15777.41 156
15778.60 161
15779.79 144
15780.97 136
15782.16 149
15783.35 165
15784.53 145
15785.72 137
15786.91 143
15788.10 171
15789.28 143
15790.47 166
15791.66 160
15792.85 167
15794.03 115
15795.22 153
15796.41 130
15797.60 149
15798.78 139
15799.97 156
15801.16 161
15802.35 134
15803.54 139
15804.72 136
15805.91 134
15807.10 122
15808.29 145
15809.48 122
15810.66 133
15811.85 142
15813.04 129
15814.23 134
15815.42 123
15816.61 131
15817.79 110
15818.98 132
15820.17 116
15821.36 110
15822.55 138
15823.74 154
15824.93 108
15826.11 111
15827.30 126
15828.49 137
15829.68 120
15830.87 114
15832.06 128
15833.25 131
15834.44 127
15835.63 119
15836.82 113
15838.00 117
15839.19 110
15840.38 121
15841.57 123
15842.76 125
15843.95 134
15845.14 126
15846.33 144
15847.52 104
15848.71 120
15849.90 133
15851.09 125
15852.28 122
15853.47 117
15854.66 150
15855.85 111
15857.04 123
15858.23 133
15859.42 145
15860.61 139
15861.80 129
15862.99 128
15864.18 157
15865.37 119
15866.56 151
15867.75 143
15868.94 130
15870.13 143
15871.32 134
15872.51 120
15873.70 133
15874.89 141
15876.08 112
15877.27 146
15878.46 120
15879.66 136
15880.85 146
15882.04 148
15883.23 118
15884.42 144
15885.61 143
15886.80 130
15887.99 132
15889.18 148
15890.37 126
15891.57 130
15892.76 140
15893.95 143
15895.14 140
15896.33 146
15897.52 156
15898.71 178
15899.91 155
15901.10 148
15902.29 159
15903.48 150
15904.67 139
15905.86 138
15907.06 156
15908.25 159
15909.44 152
15910.63 152
15911.82 153
15913.02 163
15914.21 147
15915.40 159
15916.59 141
15917.78 143
15918.98 151
15920.17 162
15921.36 164
15922.55 139
15923.75 127
15924.94 142
15926.13 171
15927.32 143
15928.52 137
15929.71 160
15930.90 166
15932.09 140
15933.29 153
15934.48 160
15935.67 167
15936.87 140
15938.06 180
15939.25 182
15940.44 136
15941.64 145
15942.83 169
15944.02 162
15945.22 158
15946.41 136
15947.60 153
15948.80 130
15949.99 130
15951.18 133
15952.38 153
15953.57 121
15954.77 103
15955.96 139
15957.15 128
15958.35 115
15959.54 126
15960.73 108
15961.93 110
15963.12 146
15964.32 96
15965.51 109
15966.70 112
15967.90 85
15969.09 110
15970.29 97
15971.48 108
15972.67 114
15973.87 108
15975.06 112
15976.26 101
15977.45 106
15978.65 91
15979.84 94
15981.04 81
15982.23 104
15983.43 104
15984.62 101
15985.81 95
15987.01 88
15988.20 109
15989.40 91
15990.59 110
15991.79 103
15992.98 99
15994.18 86
15995.37 99
15996.57 90
15997.76 107
15998.96 98
16000.16 101
16001.35 98
16002.55 106
16003.74 117
16004.94 97
16006.13 97
16007.33 90
16008.52 93
16009.72 102
16010.92 86
16012.11 76
16013.31 83
16014.50 117
16015.70 111
16016.89 112
16018.09 99
16019.29 101
16020.48 109
16021.68 112
16022.87 100
16024.07 107
16025.27 108
16026.46 99
16027.66 88
16028.86 92
16030.05 101
16031.25 90
16032.45 96
16033.64 105
16034.84 78
16036.04 80
16037.23 94
16038.43 91
16039.63 102
16040.82 85
16042.02 107
16043.22 95
16044.41 92
16045.61 97
16046.81 89
16048.00 91
16049.20 91
16050.40 95
16051.60 95
16052.79 84
16053.99 97
16055.19 92
16056.39 70
16057.58 82
16058.78 86
16059.98 80
16061.18 87
16062.37 89
16063.57 106
16064.77 62
16065.97 87
16067.16 89
16068.36 86
16069.56 91
16070.76 96
16071.96 90
16073.15 103
16074.35 74
16075.55 96
16076.75 79
16077.95 89
16079.14 75
16080.34 74
16081.54 84
16082.74 83
16083.94 68
16085.14 91
16086.34 83
16087.53 92
16088.73 72
16089.93 81
16091.13 75
16092.33 88
16093.53 90
16094.73 86
16095.93 74
16097.12 67
16098.32 77
16099.52 93
16100.72 102
16101.92 73
16103.12 79
16104.32 86
16105.52 73
16106.72 65
16107.92 67
16109.12 89
16110.32 77
16111.52 91
16112.71 69
16113.91 81
16115.11 71
16116.31 95
16117.51 82
16118.71 99
16119.91 79
16121.11 78
16122.31 115
16123.51 100
16124.71 75
16125.91 87
16127.11 86
16128.31 89
16129.51 86
16130.71 69
16131.91 91
16133.11 86
16134.31 86
16135.51 61
16136.71 78
16137.92 76
16139.12 86
16140.32 92
16141.52 79
16142.72 77
16143.92 78
16145.12 103
16146.32 90
16147.52 81
16148.72 78
16149.92 106
16151.12 95
16152.32 79
16153.53 74
16154.73 76
16155.93 76
16157.13 101
16158.33 88
16159.53 82
16160.73 57
16161.93 67
16163.14 76
16164.34 68
16165.54 81
16166.74 65
16167.94 98
16169.14 93
16170.34 74
16171.55 81
16172.75 72
16173.95 79
16175.15 98
16176.35 100
16177.56 85
16178.76 80
16179.96 114
16181.16 91
16182.36 86
16183.57 95
16184.77 94
16185.97 109
16187.17 87
16188.38 80
16189.58 95
16190.78 102
16191.98 88
16193.18 81
16194.39 83
16195.59 94
16196.79 83
16198.00 74
16199.20 100
16200.40 68
16201.60 76
16202.81 93
16204.01 93
16205.21 91
16206.42 75
16207.62 90
16208.82 117
16210.02 90
16211.23 112
16212.43 92
16213.63 102
16214.84 71
16216.04 78
16217.24 76
16218.45 87
16219.65 109
16220.86 98
16222.06 113
16223.26 75
16224.47 71
16225.67 90
16226.87 87
16228.08 76
16229.28 71
16230.49 81
16231.69 92
16232.89 73
16234.10 86
16235.30 84
16236.51 94
16237.71 90
16238.91 108
16240.12 87
16241.32 76
16242.53 80
16243.73 90
16244.94 101
16246.14 88
16247.34 83
16248.55 96
16249.75 98
16250.96 89
16252.16 98
16253.37 115
16254.57 110
16255.78 103
16256.98 99
16258.19 111
16259.39 102
16260.60 117
16261.80 83
16263.01 92
16264.21 88
16265.42 92
16266.62 99
16267.83 106
16269.03 99
16270.24 102
16271.45 91
16272.65 83
16273.86 114
16275.06 83
16276.27 102
16277.47 97
16278.68 88
16279.88 90
16281.09 97
16282.30 95
16283.50 107
16284.71 108
16285.91 106
16287.12 92
16288.33 98
16289.53 100
16290.74 91
16291.94 120
16293.15 122
16294.36 110
16295.56 85
16296.77 98
16297.98 114
16299.18 95
16300.39 84
16301.60 99
16302.80 96
16304.01 97
16305.22 108
16306.42 87
16307.63 111
16308.84 110
16310.04 113
16311.25 119
16312.46 116
16313.66 113
16314.87 110
16316.08 112
16317.29 105
16318.49 96
16319.70 118
16320.91 93
16322.11 92
16323.32 91
16324.53 92
16325.74 91
16326.94 102
16328.15 74
16329.36 100
16330.57 104
16331.77 97
16332.98 99
16334.19 91
16335.40 78
16336.61 82
16337.81 120
16339.02 87
16340.23 87
16341.44 89
16342.65 96
16343.85 110
16345.06 90
16346.27 89
16347.48 110
16348.69 93
16349.90 73
16351.10 71
16352.31 71
16353.52 94
16354.73 63
16355.94 93
16357.15 73
16358.35 67
16359.56 74
16360.77 104
16361.98 94
16363.19 86
16364.40 81
16365.61 88
16366.82 73
16368.03 87
16369.23 93
16370.44 86
16371.65 65
16372.86 96
16374.07 94
16375.28 76
16376.49 81
16377.70 83
16378.91 88
16380.12 74
16381.33 65
16382.54 57
16383.75 88
16384.96 80
16386.17 67
16387.38 93
16388.59 74
16389.80 75
16391.01 80
16392.22 83
16393.43 77
16394.64 82
16395.85 99
16397.06 87
16398.27 87
16399.48 86
16400.69 87
16401.90 82
16403.11 70
16404.32 65
16405.53 72
16406.74 83
16407.95 102
16409.16 87
16410.37 60
16411.58 95
16412.79 74
16414.00 71
16415.21 71
16416.42 79
16417.63 69
16418.85 90
16420.06 91
16421.27 58
16422.48 82
16423.69 80
16424.90 85
16426.11 73
16427.32 81
16428.53 98
16429.75 100
16430.96 80
16432.17 76
16433.38 108
16434.59 94
16435.80 77
16437.01 75
16438.23 86
16439.44 79
16440.65 79
16441.86 88
16443.07 73
16444.28 83
16445.50 64
16446.71 86
16447.92 87
16449.13 69
16450.34 82
16451.56 75
16452.77 85
16453.98 78
16455.19 85
16456.41 78
16457.62 69
16458.83 73
16460.04 87
16461.26 66
16462.47 67
16463.68 104
16464.89 94
16466.11 66
16467.32 83
16468.53 89
16469.74 84
16470.96 72
16472.17 86
16473.38 74
16474.60 75
16475.81 64
16477.02 93
16478.23 94
16479.45 82
16480.66 78
16481.87 84
16483.09 92
16484.30 75
16485.51 80
16486.73 86
16487.94 88
16489.15 80
16490.37 77
16491.58 78
16492.80 76
16494.01 83
16495.22 95
16496.44 94
16497.65 69
16498.86 82
16500.08 80
16501.29 84
16502.51 77
16503.72 70
16504.93 82
16506.15 78
16507.36 80
16508.58 64
16509.79 80
16511.01 69
16512.22 76
16513.43 86
16514.65 70
16515.86 69
16517.08 83
16518.29 88
16519.51 84
16520.72 69
16521.94 72
16523.15 81
16524.37 82
16525.58 81
16526.80 78
16528.01 90
16529.23 67
16530.44 78
16531.66 86
16532.87 73
16534.09 75
16535.30 87
16536.52 92
16537.73 81
16538.95 82
16540.16 85
16541.38 73
16542.59 74
16543.81 75
16545.02 89
16546.24 95
16547.46 95
16548.67 76
16549.89 108
16551.10 106
16552.32 67
16553.54 76
16554.75 82
16555.97 76
16557.18 76
16558.40 82
16559.62 78
16560.83 75
16562.05 72
16563.26 88
16564.48 84
16565.70 80
16566.91 84
16568.13 78
16569.35 72
16570.56 90
16571.78 92
16573.00 93
16574.21 89
16575.43 88
16576.65 74
16577.86 89
16579.08 84
16580.30 98
16581.51 118
16582.73 98
16583.95 98
16585.16 69
16586.38 103
16587.60 111
16588.82 103
16590.03 88
16591.25 84
16592.47 78
16593.68 89
16594.90 103
16596.12 100
16597.34 85
16598.55 91
16599.77 84
16600.99 97
16602.21 92
16603.43 81
16604.64 96
16605.86 88
16607.08 78
16608.30 82
16609.51 84
16610.73 112
16611.95 84
16613.17 67
16614.39 72
16615.60 82
16616.82 79
16618.04 79
16619.26 70
16620.48 78
16621.70 72
16622.91 85
16624.13 89
16625.35 88
16626.57 94
16627.79 110
16629.01 90
16630.23 66
16631.45 76
16632.66 70
16633.88 83
16635.10 73
16636.32 75
16637.54 74
16638.76 78
16639.98 76
16641.20 76
16642.42 84
16643.64 66
16644.85 74
16646.07 78
16647.29 79
16648.51 89
16649.73 85
16650.95 82
16652.17 65
16653.39 82
16654.61 95
16655.83 90
16657.05 74
16658.27 66
16659.49 66
16660.71 74
16661.93 86
16663.15 79
16664.37 84
16665.59 74
16666.81 64
16668.03 74
16669.25 63
16670.47 62
16671.69 62
16672.91 67
16674.13 73
16675.35 70
16676.57 63
16677.79 73
16679.01 79
16680.23 68
16681.45 72
16682.67 80
16683.89 81
16685.11 68
16686.34 62
16687.56 85
16688.78 73
16690.00 63
16691.22 75
16692.44 88
16693.66 63
16694.88 77
16696.10 58
16697.32 69
16698.55 85
16699.77 82
16700.99 79
16702.21 63
16703.43 77
16704.65 61
16705.87 86
16707.10 79
16708.32 69
16709.54 84
16710.76 96
16711.98 94
16713.20 90
16714.43 59
16715.65 78
16716.87 79
16718.09 86
16719.31 73
16720.54 94
16721.76 71
16722.98 70
16724.20 79
16725.42 75
16726.65 86
16727.87 75
16729.09 78
16730.31 76
16731.54 70
16732.76 74
16733.98 85
16735.20 82
16736.43 69
16737.65 95
16738.87 75
16740.09 84
16741.32 85
16742.54 75
16743.76 70
16744.99 81
16746.21 75
16747.43 76
16748.65 84
16749.88 85
16751.10 68
16752.32 83
16753.55 78
16754.77 72
16755.99 86
16757.22 96
16758.44 76
16759.66 68
16760.89 79
16762.11 50
16763.33 75
16764.56 70
16765.78 67
16767.01 70
16768.23 73
16769.45 67
16770.68 75
16771.90 66
16773.12 73
16774.35 77
16775.57 82
16776.80 69
16778.02 71
16779.25 91
16780.47 72
16781.69 76
16782.92 71
16784.14 72
16785.37 66
16786.59 76
16787.82 73
16789.04 66
16790.27 67
16791.49 70
16792.71 71
16793.94 70
16795.16 64
16796.39 80
16797.61 76
16798.84 63
16800.06 75
16801.29 71
16802.51 68
16803.74 77
16804.96 75
16806.19 56
16807.41 68
16808.64 77
16809.86 79
16811.09 88
16812.32 76
16813.54 74
16814.77 56
16815.99 67
16817.22 95
16818.44 83
16819.67 75
16820.89 75
16822.12 68
16823.35 75
16824.57 81
16825.80 75
16827.02 84
16828.25 68
16829.48 60
16830.70 79
16831.93 74
16833.15 99
16834.38 69
16835.61 68
16836.83 89
16838.06 84
16839.29 78
16840.51 84
16841.74 78
16842.96 69
16844.19 91
16845.42 72
16846.64 61
16847.87 74
16849.10 84
16850.32 62
16851.55 75
16852.78 83
16854.01 96
16855.23 100
16856.46 82
16857.69 85
16858.91 77
16860.14 91
16861.37 77
16862.59 99
16863.82 91
16865.05 90
16866.28 99
16867.50 77
16868.73 77
16869.96 88
16871.19 93
16872.41 115
16873.64 107
16874.87 82
16876.10 94
16877.33 106
16878.55 102
16879.78 88
16881.01 80
16882.24 92
16883.46 100
16884.69 112
16885.92 99
16887.15 105
16888.38 128
16889.61 116
16890.83 133
16892.06 112
16893.29 102
16894.52 126
16895.75 118
16896.98 104
16898.20 94
16899.43 91
16900.66 105
16901.89 127
16903.12 107
16904.35 98
16905.58 104
16906.80 102
16908.03 79
16909.26 72
16910.49 72
16911.72 99
16912.95 101
16914.18 90
16915.41 87
16916.64 88
16917.87 113
16919.10 87
16920.33 82
16921.55 96
16922.78 95
16924.01 80
16925.24 80
16926.47 59
16927.70 83
16928.93 90
16930.16 82
16931.39 67
16932.62 79
16933.85 83
16935.08 82
16936.31 106
16937.54 73
16938.77 71
16940.00 77
16941.23 73
16942.46 68
16943.69 91
16944.92 66
16946.15 79
16947.38 80
16948.61 69
16949.84 85
16951.07 71
16952.30 79
16953.53 94
16954.76 82
16956.00 73
16957.23 102
16958.46 85
16959.69 74
16960.92 75
16962.15 75
16963.38 92
16964.61 90
16965.84 60
16967.07 72
16968.30 101
16969.54 90
16970.77 63
16972.00 85
16973.23 81
16974.46 85
16975.69 84
16976.92 93
16978.15 77
16979.39 65
16980.62 80
16981.85 75
16983.08 72
16984.31 72
16985.54 69
16986.78 74
16988.01 58
16989.24 56
16990.47 77
16991.70 71
16992.94 90
16994.17 78
16995.40 77
16996.63 79
16997.86 87
16999.10 72
17000.33 71
17001.56 88
17002.79 86
17004.03 94
17005.26 92
17006.49 78
17007.72 77
17008.96 76
17010.19 74
17011.42 76
17012.65 85
17013.89 72
17015.12 77
17016.35 74
17017.58 86
17018.82 89
17020.05 85
17021.28 90
17022.52 82
17023.75 87
17024.98 73
17026.22 84
17027.45 84
17028.68 71
17029.92 73
17031.15 77
17032.38 94
17033.62 84
17034.85 87
17036.08 83
17037.32 88
17038.55 75
17039.78 75
17041.02 88
17042.25 82
17043.49 93
17044.72 74
17045.95 69
17047.19 61
17048.42 70
17049.66 100
17050.89 63
17052.12 66
17053.36 89
17054.59 92
17055.83 77
17057.06 77
17058.29 60
17059.53 60
17060.76 79
17062.00 64
17063.23 79
17064.47 80
17065.70 82
17066.94 83
17068.17 72
17069.41 56
17070.64 76
17071.88 66
17073.11 71
17074.35 48
17075.58 66
17076.82 71
17078.05 71
17079.29 66
17080.52 66
17081.76 70
17082.99 83
17084.23 73
17085.46 64
17086.70 74
17087.93 68
17089.17 65
17090.40 70
17091.64 55
17092.87 93
17094.11 81
17095.35 86
17096.58 70
17097.82 59
17099.05 65
17100.29 72
17101.53 65
17102.76 55
17104.00 75
17105.23 62
17106.47 78
17107.71 65
17108.94 76
17110.18 68
17111.41 81
17112.65 70
17113.89 76
17115.12 59
17116.36 67
17117.60 74
17118.83 75
17120.07 51
17121.31 51
17122.54 66
17123.78 75
17125.02 84
17126.25 72
17127.49 57
17128.73 77
17129.96 80
17131.20 62
17132.44 65
17133.68 73
17134.91 65
17136.15 71
17137.39 63
17138.62 57
17139.86 79
17141.10 72
17142.34 81
17143.57 70
17144.81 55
17146.05 60
17147.29 66
17148.52 73
17149.76 71
17151.00 88
17152.24 99
17153.48 90
17154.71 75
17155.95 65
17157.19 53
17158.43 77
17159.66 89
17160.90 72
17162.14 71
17163.38 62
17164.62 46
17165.86 50
17167.09 57
17168.33 50
17169.57 75
17170.81 68
17172.05 66
17173.29 74
17174.52 86
17175.76 52
17177.00 49
17178.24 68
17179.48 81
17180.72 70
17181.96 58
17183.20 70
17184.43 61
17185.67 69
17186.91 56
17188.15 76
17189.39 69
17190.63 65
17191.87 69
17193.11 69
17194.35 61
17195.59 69
17196.83 61
17198.07 75
17199.31 73
17200.55 66
17201.78 70
17203.02 65
17204.26 71
17205.50 55
17206.74 78
17207.98 81
17209.22 68
17210.46 57
17211.70 79
17212.94 66
17214.18 62
17215.42 57
17216.66 60
17217.90 67
17219.14 68
17220.38 59
17221.62 68
17222.86 56
17224.10 54
17225.34 56
17226.59 65
17227.83 57
17229.07 71
17230.31 74
17231.55 56
17232.79 53
17234.03 67
17235.27 63
17236.51 60
17237.75 55
17238.99 55
17240.23 76
17241.47 57
17242.72 47
17243.96 68
17245.20 74
17246.44 57
17247.68 62
17248.92 69
17250.16 75
17251.40 60
17252.65 56
17253.89 69
17255.13 59
17256.37 59
17257.61 73
17258.85 66
17260.09 80
17261.34 71
17262.58 81
17263.82 89
17265.06 65
17266.30 74
17267.55 79
17268.79 60
17270.03 70
17271.27 47
17272.51 70
17273.76 53
17275.00 57
17276.24 62
17277.48 74
17278.72 55
17279.97 54
17281.21 57
17282.45 55
17283.69 78
17284.94 70
17286.18 55
17287.42 43
17288.67 55
17289.91 48
17291.15 59
17292.39 55
17293.64 69
17294.88 68
17296.12 70
17297.37 61
17298.61 53
17299.85 55
17301.09 64
17302.34 72
17303.58 73
17304.82 59
17306.07 49
17307.31 74
17308.55 61
17309.80 56
17311.04 51
17312.29 80
17313.53 63
17314.77 74
17316.02 60
17317.26 54
17318.50 67
17319.75 62
17320.99 52
17322.24 47
17323.48 67
17324.72 64
17325.97 68
17327.21 67
17328.46 66
17329.70 65
17330.94 80
17332.19 66
17333.43 75
17334.68 63
17335.92 57
17337.17 55
17338.41 54
17339.65 65
17340.90 57
17342.14 62
17343.39 55
17344.63 79
17345.88 76
17347.12 72
17348.37 54
17349.61 73
17350.86 55
17352.10 78
17353.35 51
17354.59 67
17355.84 73
17357.08 78
17358.33 67
17359.57 69
17360.82 64
17362.06 72
17363.31 58
17364.55 67
17365.80 56
17367.05 62
17368.29 69
17369.54 75
17370.78 70
17372.03 52
17373.27 66
17374.52 73
17375.77 66
17377.01 70
17378.26 64
17379.50 63
17380.75 63
17382.00 66
17383.24 65
17384.49 61
17385.73 62
17386.98 82
17388.23 64
17389.47 60
17390.72 61
17391.97 73
17393.21 66
17394.46 50
17395.71 59
17396.95 80
17398.20 64
17399.45 51
17400.69 66
17401.94 54
17403.19 67
17404.43 68
17405.68 71
17406.93 64
17408.17 76
17409.42 63
17410.67 60
17411.91 49
17413.16 53
17414.41 68
17415.66 76
17416.90 69
17418.15 61
17419.40 50
17420.65 65
17421.89 57
17423.14 40
17424.39 60
17425.64 72
17426.88 62
17428.13 67
17429.38 70
17430.63 64
17431.87 64
17433.12 62
17434.37 70
17435.62 52
17436.87 57
17438.11 68
17439.36 64
17440.61 68
17441.86 54
17443.11 79
17444.36 53
17445.60 66
17446.85 45
17448.10 57
17449.35 53
17450.60 73
17451.85 87
17453.10 88
17454.34 70
17455.59 65
17456.84 58
17458.09 59
17459.34 53
17460.59 67
17461.84 63
17463.09 51
17464.33 64
17465.58 72
17466.83 63
17468.08 64
17469.33 73
17470.58 56
17471.83 65
17473.08 57
17474.33 55
17475.58 65
17476.83 68
17478.08 49
17479.33 64
17480.58 59
17481.83 70
17483.08 77
17484.33 52
17485.58 59
17486.83 70
17488.07 68
17489.32 44
17490.57 71
17491.82 67
17493.07 59
17494.32 66
17495.58 49
17496.83 61
17498.08 66
17499.33 76
17500.58 60
17501.83 57
17503.08 60
17504.33 59
17505.58 61
17506.83 86
17508.08 88
17509.33 71
17510.58 90
17511.83 73
17513.08 59
17514.33 79
17515.58 81
17516.83 69
17518.09 66
17519.34 53
17520.59 67
17521.84 66
17523.09 74
17524.34 85
17525.59 80
17526.84 68
17528.09 72
17529.35 69
17530.60 78
17531.85 64
17533.10 72
17534.35 73
17535.60 71
17536.86 74
17538.11 79
17539.36 79
17540.61 73
17541.86 74
17543.11 60
17544.37 82
17545.62 64
17546.87 88
17548.12 78
17549.37 83
17550.63 81
17551.88 72
17553.13 83
17554.38 76
17555.63 64
17556.89 84
17558.14 66
17559.39 62
17560.64 71
17561.90 82
17563.15 66
17564.40 86
17565.65 64
17566.91 60
17568.16 64
17569.41 74
17570.67 97
17571.92 69
17573.17 87
17574.42 67
17575.68 86
17576.93 89
17578.18 71
17579.44 74
17580.69 75
17581.94 86
17583.20 90
17584.45 90
17585.70 88
17586.96 59
17588.21 62
17589.46 96
17590.72 81
17591.97 71
17593.22 89
17594.48 85
17595.73 86
17596.99 99
17598.24 92
17599.49 69
17600.75 65
17602.00 76
17603.26 73
17604.51 60
17605.76 68
17607.02 94
17608.27 65
17609.53 84
17610.78 90
17612.03 75
17613.29 75
17614.54 82
17615.80 73
17617.05 84
17618.31 86
17619.56 75
17620.82 73
17622.07 90
17623.33 78
17624.58 72
17625.83 62
17627.09 83
17628.34 86
17629.60 92
17630.85 66
17632.11 77
17633.36 63
17634.62 79
17635.88 84
17637.13 92
17638.39 84
17639.64 79
17640.90 69
17642.15 89
17643.41 71
17644.66 82
17645.92 79
17647.17 81
17648.43 74
17649.68 71
17650.94 52
17652.20 68
17653.45 61
17654.71 58
17655.96 73
17657.22 89
17658.48 93
17659.73 75
17660.99 62
17662.24 69
17663.50 74
17664.76 85
17666.01 73
17667.27 80
17668.53 69
17669.78 83
17671.04 66
17672.29 77
17673.55 73
17674.81 77
17676.06 74
17677.32 74
17678.58 57
17679.83 64
17681.09 74
17682.35 72
17683.60 66
17684.86 65
17686.12 74
17687.38 91
17688.63 47
17689.89 64
17691.15 76
17692.40 64
17693.66 69
17694.92 73
17696.18 71
17697.43 77
17698.69 63
17699.95 65
17701.21 63
17702.46 68
17703.72 62
17704.98 83
17706.24 75
17707.49 61
17708.75 63
17710.01 67
17711.27 65
17712.53 51
17713.78 46
17715.04 91
17716.30 66
17717.56 80
17718.82 58
17720.07 63
17721.33 67
17722.59 59
17723.85 54
17725.11 67
17726.36 71
17727.62 53
17728.88 63
17730.14 59
17731.40 63
17732.66 55
17733.92 69
17735.17 47
17736.43 72
17737.69 52
17738.95 54
17740.21 53
17741.47 60
17742.73 62
17743.99 79
17745.25 56
17746.51 52
17747.76 53
17749.02 56
17750.28 59
17751.54 68
17752.80 75
17754.06 49
17755.32 75
17756.58 60
17757.84 57
17759.10 63
17760.36 69
17761.62 73
17762.88 50
17764.14 56
17765.40 59
17766.66 63
17767.92 56
17769.18 66
17770.44 62
17771.70 67
17772.96 57
17774.22 58
17775.48 58
17776.74 60
17778.00 59
17779.26 66
17780.52 53
17781.78 70
17783.04 58
17784.30 68
17785.56 63
17786.82 70
17788.08 71
17789.34 72
17790.60 79
17791.86 54
17793.12 80
17794.38 52
17795.65 68
17796.91 52
17798.17 67
17799.43 83
17800.69 64
17801.95 68
17803.21 61
17804.47 54
17805.73 47
17807.00 56
17808.26 64
17809.52 66
17810.78 49
17812.04 73
17813.30 57
17814.56 53
17815.83 65
17817.09 55
17818.35 62
17819.61 73
17820.87 42
17822.13 63
17823.40 62
17824.66 61
17825.92 63
17827.18 59
17828.44 82
17829.71 67
17830.97 60
17832.23 62
17833.49 65
17834.75 52
17836.02 76
17837.28 50
17838.54 69
17839.80 60
17841.07 61
17842.33 58
17843.59 58
17844.85 66
17846.12 71
17847.38 83
17848.64 70
17849.91 68
17851.17 64
17852.43 64
17853.69 61
17854.96 62
17856.22 53
17857.48 53
17858.75 68
17860.01 80
17861.27 60
17862.54 57
17863.80 67
17865.06 70
17866.33 77
17867.59 73
17868.85 51
17870.12 47
17871.38 92
17872.64 63
17873.91 55
17875.17 56
17876.43 57
17877.70 68
17878.96 70
17880.23 79
17881.49 55
17882.75 59
17884.02 63
17885.28 67
17886.55 62
17887.81 44
17889.07 83
17890.34 72
17891.60 60
17892.87 63
17894.13 54
17895.40 66
17896.66 71
17897.92 64
17899.19 58
17900.45 58
17901.72 66
17902.98 60
17904.25 62
17905.51 47
17906.78 61
17908.04 70
17909.31 61
17910.57 53
17911.84 70
17913.10 70
17914.37 71
17915.63 51
17916.90 63
17918.16 63
17919.43 89
17920.69 66
17921.96 63
17923.22 55
17924.49 91
17925.75 72
17927.02 47
17928.29 54
17929.55 61
17930.82 81
17932.08 67
17933.35 45
17934.61 54
17935.88 67
17937.15 66
17938.41 55
17939.68 62
17940.94 62
17942.21 67
17943.48 91
17944.74 65
17946.01 64
17947.28 59
17948.54 70
17949.81 73
17951.07 59
17952.34 61
17953.61 63
17954.87 90
17956.14 60
17957.41 46
17958.67 63
17959.94 78
17961.21 66
17962.47 62
17963.74 59
17965.01 65
17966.27 74
17967.54 57
17968.81 60
17970.08 67
17971.34 59
17972.61 60
17973.88 61
17975.14 64
17976.41 71
17977.68 64
17978.95 64
17980.21 63
17981.48 60
17982.75 71
17984.02 60
17985.28 59
17986.55 39
17987.82 58
17989.09 69
17990.35 65
17991.62 76
17992.89 77
17994.16 50
17995.43 74
17996.69 70
17997.96 61
17999.23 67
18000.50 60
18001.77 60
18003.03 60
18004.30 59
18005.57 57
18006.84 61
18008.11 59
18009.38 61
18010.64 59
18011.91 70
18013.18 49
18014.45 67
18015.72 63
18016.99 66
18018.26 73
18019.53 65
18020.79 57
18022.06 50
18023.33 53
18024.60 57
18025.87 60
18027.14 52
18028.41 53
18029.68 66
18030.95 80
18032.22 55
18033.48 67
18034.75 48
18036.02 69
18037.29 59
18038.56 55
18039.83 54
18041.10 61
18042.37 52
18043.64 52
18044.91 62
18046.18 62
18047.45 55
18048.72 76
18049.99 52
18051.26 48
18052.53 59
18053.80 49
18055.07 70
18056.34 62
18057.61 54
18058.88 61
18060.15 69
18061.42 58
18062.69 58
18063.96 49
18065.23 65
18066.50 60
18067.77 57
18069.04 48
18070.31 62
18071.58 61
18072.86 53
18074.13 57
18075.40 46
18076.67 74
18077.94 59
18079.21 64
18080.48 51
18081.75 72
18083.02 62
18084.29 44
18085.56 62
18086.84 76
18088.11 62
18089.38 55
18090.65 65
18091.92 46
18093.19 61
18094.46 62
18095.74 58
18097.01 53
18098.28 48
18099.55 51
18100.82 51
18102.09 59
18103.37 60
18104.64 47
18105.91 56
18107.18 51
18108.45 64
18109.72 58
18111.00 53
18112.27 55
18113.54 65
18114.81 72
18116.09 67
18117.36 77
18118.63 52
18119.90 53
18121.17 68
18122.45 50
18123.72 57
18124.99 49
18126.26 63
18127.54 69
18128.81 61
18130.08 50
18131.36 64
18132.63 57
18133.90 67
18135.17 50
18136.45 45
18137.72 51
18138.99 53
18140.27 59
18141.54 59
18142.81 75
18144.09 55
18145.36 51
18146.63 56
18147.91 55
18149.18 53
18150.45 66
18151.73 75
18153.00 71
18154.27 51
18155.55 68
18156.82 74
18158.09 70
18159.37 55
18160.64 62
18161.91 62
18163.19 60
18164.46 80
18165.74 66
18167.01 59
18168.28 56
18169.56 67
18170.83 46
18172.11 68
18173.38 59
18174.66 79
18175.93 54
18177.20 57
18178.48 49
18179.75 49
18181.03 58
18182.30 65
18183.58 75
18184.85 79
18186.13 70
18187.40 57
18188.68 57
18189.95 74
18191.23 59
18192.50 53
18193.78 67
18195.05 52
18196.33 62
18197.60 57
18198.88 56
18200.15 59
18201.43 55
18202.70 53
18203.98 55
18205.25 68
18206.53 60
18207.80 77
18209.08 53
18210.35 60
18211.63 73
18212.90 69
18214.18 55
18215.46 55
18216.73 60
18218.01 57
18219.28 66
18220.56 55
18221.84 65
18223.11 60
18224.39 60
18225.66 61
18226.94 64
18228.22 66
18229.49 70
18230.77 65
18232.04 61
18233.32 49
18234.60 59
18235.87 69
18237.15 69
18238.43 65
18239.70 60
18240.98 42
18242.26 69
18243.53 59
18244.81 52
18246.09 62
18247.36 54
18248.64 64
18249.92 67
18251.19 47
18252.47 51
18253.75 59
18255.03 55
18256.30 62
18257.58 63
18258.86 63
18260.13 55
18261.41 52
18262.69 55
18263.97 57
18265.24 53
18266.52 52
18267.80 58
18269.08 56
18270.35 66
18271.63 50
18272.91 66
18274.19 56
18275.47 56
18276.74 70
18278.02 52
18279.30 69
18280.58 69
18281.85 78
18283.13 70
18284.41 49
18285.69 62
18286.97 58
18288.25 55
18289.52 64
18290.80 54
18292.08 67
18293.36 55
18294.64 64
18295.92 54
18297.19 59
18298.47 68
18299.75 59
18301.03 53
18302.31 58
18303.59 53
18304.87 67
18306.15 58
18307.43 62
18308.70 52
18309.98 61
18311.26 51
18312.54 58
18313.82 47
18315.10 61
18316.38 47
18317.66 53
18318.94 58
18320.22 68
18321.50 54
18322.78 63
18324.06 61
18325.34 60
18326.61 59
18327.89 53
18329.17 49
18330.45 54
18331.73 55
18333.01 66
18334.29 47
18335.57 53
18336.85 65
18338.13 56
18339.41 51
18340.69 51
18341.97 67
18343.25 64
18344.53 74
18345.81 49
18347.09 45
18348.37 41
18349.66 56
18350.94 64
18352.22 59
18353.50 48
18354.78 58
18356.06 54
18357.34 60
18358.62 59
18359.90 60
18361.18 49
18362.46 52
18363.74 64
18365.02 48
18366.30 53
18367.59 51
18368.87 74
18370.15 51
18371.43 62
18372.71 53
18373.99 69
18375.27 56
18376.55 57
18377.84 52
18379.12 65
18380.40 53
18381.68 59
18382.96 55
18384.24 44
18385.53 76
18386.81 55
18388.09 59
18389.37 50
18390.65 57
18391.93 51
18393.22 60
18394.50 57
18395.78 40
18397.06 45
18398.34 57
18399.63 52
18400.91 59
18402.19 52
18403.47 64
18404.76 69
18406.04 60
18407.32 63
18408.60 64
18409.89 72
18411.17 50
18412.45 79
18413.73 59
18415.02 69
18416.30 69
18417.58 71
18418.86 52
18420.15 55
18421.43 56
18422.71 57
18424.00 64
18425.28 60
18426.56 52
18427.85 55
18429.13 59
18430.41 70
18431.70 52
18432.98 63
18434.26 67
18435.55 65
18436.83 67
18438.11 58
18439.40 79
18440.68 57
18441.96 71
18443.25 77
18444.53 80
18445.81 58
18447.10 73
18448.38 56
18449.67 64
18450.95 63
18452.23 71
18453.52 49
18454.80 57
18456.09 64
18457.37 62
18458.66 60
18459.94 75
18461.22 77
18462.51 77
18463.79 54
18465.08 65
18466.36 54
18467.65 63
18468.93 57
18470.22 61
18471.50 56
18472.78 53
18474.07 58
18475.35 60
18476.64 59
18477.92 52
18479.21 67
18480.49 71
18481.78 70
18483.06 49
18484.35 53
18485.63 71
18486.92 53
18488.20 56
18489.49 50
18490.78 52
18492.06 49
18493.35 53
18494.63 75
18495.92 67
18497.20 58
18498.49 57
18499.77 68
18501.06 63
18502.35 50
18503.63 55
18504.92 52
18506.20 62
18507.49 60
18508.78 51
18510.06 52
18511.35 60
18512.63 58
18513.92 65
18515.21 48
18516.49 50
18517.78 45
18519.06 57
18520.35 52
18521.64 57
18522.92 62
18524.21 54
18525.50 57
18526.78 68
18528.07 59
18529.36 53
18530.64 61
18531.93 65
18533.22 57
18534.50 84
18535.79 58
18537.08 48
18538.37 58
18539.65 55
18540.94 59
18542.23 46
18543.51 54
18544.80 61
18546.09 64
18547.38 52
18548.66 59
18549.95 65
18551.24 65
18552.53 56
18553.81 51
18555.10 63
18556.39 56
18557.68 62
18558.96 87
18560.25 50
18561.54 66
18562.83 65
18564.11 44
18565.40 53
18566.69 63
18567.98 65
18569.27 67
18570.56 68
18571.84 49
18573.13 62
18574.42 69
18575.71 56
18577.00 55
18578.28 63
18579.57 59
18580.86 70
18582.15 56
18583.44 55
18584.73 60
18586.02 56
18587.31 68
18588.59 54
18589.88 59
18591.17 75
18592.46 55
18593.75 46
18595.04 73
18596.33 79
18597.62 61
18598.91 48
18600.19 46
18601.48 56
18602.77 70
18604.06 69
18605.35 56
18606.64 80
18607.93 59
18609.22 73
18610.51 82
18611.80 66
18613.09 62
18614.38 68
18615.67 84
18616.96 65
18618.25 85
18619.54 58
18620.83 81
18622.12 72
18623.41 77
18624.70 71
18625.99 61
18627.28 83
18628.57 71
18629.86 69
18631.15 50
18632.44 70
18633.73 69
18635.02 77
18636.31 69
18637.60 67
18638.89 79
18640.18 67
18641.47 57
18642.76 77
18644.05 56
18645.34 66
18646.63 76
18647.93 70
18649.22 67
18650.51 48
18651.80 61
18653.09 63
18654.38 63
18655.67 62
18656.96 70
18658.25 67
18659.55 50
18660.84 62
18662.13 53
18663.42 57
18664.71 63
18666.00 51
18667.29 62
18668.58 72
18669.88 66
18671.17 60
18672.46 45
18673.75 70
18675.04 56
18676.34 63
18677.63 60
18678.92 61
18680.21 46
18681.50 60
18682.79 61
18684.09 54
18685.38 70
18686.67 60
18687.96 67
18689.26 61
18690.55 57
18691.84 57
18693.13 46
18694.43 48
18695.72 51
18697.01 55
18698.30 60
18699.60 65
18700.89 76
18702.18 52
18703.47 57
18704.77 52
18706.06 69
18707.35 54
18708.65 45
18709.94 79
18711.23 61
18712.52 67
18713.82 69
18715.11 67
18716.40 53
18717.70 56
18718.99 57
18720.28 56
18721.58 71
18722.87 52
18724.16 64
18725.46 74
18726.75 72
18728.04 57
18729.34 49
18730.63 56
18731.93 55
18733.22 59
18734.51 58
18735.81 55
18737.10 61
18738.40 62
18739.69 76
18740.98 54
18742.28 63
18743.57 64
18744.87 59
18746.16 53
18747.45 55
18748.75 62
18750.04 58
18751.34 60
18752.63 61
18753.93 58
18755.22 59
18756.52 62
18757.81 54
18759.10 47
18760.40 45
18761.69 60
18762.99 52
18764.28 59
18765.58 57
18766.87 72
18768.17 71
18769.46 72
18770.76 55
18772.05 59
18773.35 64
18774.64 66
18775.94 44
18777.23 55
18778.53 64
18779.83 65
18781.12 56
18782.42 44
18783.71 44
18785.01 79
18786.30 76
18787.60 68
18788.89 50
18790.19 44
18791.49 57
18792.78 73
18794.08 60
18795.37 44
18796.67 54
18797.97 64
18799.26 77
18800.56 65
18801.85 54
18803.15 58
18804.45 81
18805.74 52
18807.04 45
18808.34 52
18809.63 54
18810.93 80
18812.23 63
18813.52 70
18814.82 50
18816.12 69
18817.41 62
18818.71 73
18820.01 57
18821.30 61
18822.60 67
18823.90 57
18825.19 56
18826.49 47
18827.79 51
18829.08 50
18830.38 53
18831.68 52
18832.98 58
18834.27 50
18835.57 53
18836.87 51
18838.17 51
18839.46 63
18840.76 67
18842.06 65
18843.36 45
18844.65 50
18845.95 61
18847.25 67
18848.55 61
18849.84 61
18851.14 44
18852.44 69
18853.74 63
18855.04 53
18856.33 50
18857.63 71
18858.93 62
18860.23 48
18861.53 57
18862.83 55
18864.12 70
18865.42 57
18866.72 49
18868.02 46
18869.32 71
18870.62 60
18871.91 61
18873.21 49
18874.51 46
18875.81 68
18877.11 70
18878.41 60
18879.71 55
18881.01 55
18882.30 56
18883.60 73
18884.90 57
18886.20 46
18887.50 69
18888.80 77
18890.10 73
18891.40 68
18892.70 36
18894.00 60
18895.30 60
18896.60 63
18897.90 56
18899.19 59
18900.49 62
18901.79 52
18903.09 65
18904.39 55
18905.69 56
18906.99 54
18908.29 54
18909.59 43
18910.89 54
18912.19 42
18913.49 52
18914.79 46
18916.09 57
18917.39 59
18918.69 57
18919.99 71
18921.29 49
18922.59 63
18923.89 56
18925.20 48
18926.50 56
18927.80 65
18929.10 53
18930.40 50
18931.70 62
18933.00 48
18934.30 51
18935.60 53
18936.90 44
18938.20 38
18939.50 47
18940.80 50
18942.10 50
18943.41 38
18944.71 48
18946.01 75
18947.31 59
18948.61 43
18949.91 50
18951.21 53
18952.51 59
18953.82 44
18955.12 48
18956.42 44
18957.72 46
18959.02 69
18960.32 46
18961.63 50
18962.93 51
18964.23 64
18965.53 46
18966.83 65
18968.13 53
18969.44 58
18970.74 54
18972.04 67
18973.34 40
18974.64 44
18975.95 36
18977.25 58
18978.55 47
18979.85 52
18981.16 49
18982.46 57
18983.76 51
18985.06 49
18986.37 45
18987.67 50
18988.97 56
18990.27 41
18991.58 55
18992.88 38
18994.18 58
18995.48 43
18996.79 55
18998.09 42
18999.39 33
19000.70 62
19002.00 52
19003.30 70
19004.61 48
19005.91 57
19007.21 60
19008.52 51
19009.82 51
19011.12 53
19012.43 52
19013.73 53
19015.03 50
19016.34 48
19017.64 49
19018.94 59
19020.25 73
19021.55 49
19022.86 52
19024.16 56
19025.46 66
19026.77 64
19028.07 54
19029.37 50
19030.68 46
19031.98 46
19033.29 52
19034.59 63
19035.90 41
19037.20 54
19038.50 58
19039.81 61
19041.11 57
19042.42 37
19043.72 50
19045.03 60
19046.33 52
19047.64 49
19048.94 37
19050.25 42
19051.55 53
19052.85 61
19054.16 48
19055.46 43
19056.77 54
19058.07 56
19059.38 64
19060.68 53
19061.99 52
19063.30 38
19064.60 55
19065.91 49
19067.21 50
19068.52 56
19069.82 57
19071.13 42
19072.43 51
19073.74 48
19075.04 51
19076.35 62
19077.66 66
19078.96 51
19080.27 54
19081.57 69
19082.88 47
19084.18 68
19085.49 60
19086.80 54
19088.10 56
19089.41 77
19090.71 51
19092.02 61
19093.33 35
19094.63 66
19095.94 62
19097.25 54
19098.55 51
19099.86 58
19101.17 59
19102.47 59
19103.78 60
19105.08 52
19106.39 49
19107.70 53
19109.01 59
19110.31 60
19111.62 60
19112.93 57
19114.23 63
19115.54 55
19116.85 51
19118.15 65
19119.46 59
19120.77 59
19122.08 56
19123.38 59
19124.69 50
19126.00 58
19127.30 69
19128.61 72
19129.92 42
19131.23 46
19132.53 58
19133.84 55
19135.15 42
19136.46 49
19137.77 66
19139.07 75
19140.38 57
19141.69 65
19143.00 41
19144.30 50
19145.61 68
19146.92 50
19148.23 54
19149.54 61
19150.84 55
19152.15 51
19153.46 75
19154.77 42
19156.08 66
19157.39 61
19158.70 68
19160.00 52
19161.31 48
19162.62 44
19163.93 75
19165.24 66
19166.55 45
19167.86 56
19169.16 50
19170.47 67
19171.78 64
19173.09 53
19174.40 37
19175.71 53
19177.02 65
19178.33 44
19179.64 36
19180.95 63
19182.26 62
19183.56 56
19184.87 46
19186.18 43
19187.49 48
19188.80 51
19190.11 56
19191.42 49
19192.73 40
19194.04 56
19195.35 53
19196.66 55
19197.97 52
19199.28 51
19200.59 57
19201.90 44
19203.21 59
19204.52 55
19205.83 65
19207.14 60
19208.45 52
19209.76 67
19211.07 38
19212.38 46
19213.69 56
19215.00 67
19216.31 40
19217.62 66
19218.93 57
19220.24 59
19221.55 39
19222.86 41
19224.18 60
19225.49 46
19226.80 63
19228.11 37
19229.42 51
19230.73 57
19232.04 64
19233.35 40
19234.66 71
19235.97 63
19237.28 53
19238.60 46
19239.91 43
19241.22 48
19242.53 58
19243.84 64
19245.15 50
19246.46 49
19247.78 38
19249.09 51
19250.40 39
19251.71 65
19253.02 71
19254.33 59
19255.65 37
19256.96 44
19258.27 39
19259.58 42
19260.89 47
19262.21 47
19263.52 65
19264.83 57
19266.14 67
19267.45 54
19268.77 49
19270.08 56
19271.39 59
19272.70 73
19274.02 60
19275.33 54
19276.64 48
19277.95 53
19279.27 52
19280.58 41
19281.89 49
19283.20 54
19284.52 70
19285.83 68
19287.14 48
19288.45 51
19289.77 49
19291.08 54
19292.39 38
19293.71 64
19295.02 49
19296.33 57
19297.65 49
19298.96 49
19300.27 49
19301.59 65
19302.90 51
19304.21 56
19305.53 44
19306.84 44
19308.15 57
19309.47 53
19310.78 58
19312.09 48
19313.41 69
19314.72 61
19316.04 60
19317.35 59
19318.66 52
19319.98 62
19321.29 63
19322.61 53
19323.92 47
19325.23 48
19326.55 42
19327.86 53
19329.18 51
19330.49 41
19331.81 47
19333.12 70
19334.43 57
19335.75 57
19337.06 46
19338.38 57
19339.69 46
19341.01 58
19342.32 59
19343.64 54
19344.95 50
19346.27 54
19347.58 57
19348.90 56
19350.21 49
19351.53 55
19352.84 47
19354.16 53
19355.47 55
19356.79 47
19358.10 62
19359.42 41
19360.73 64
19362.05 43
19363.36 46
19364.68 52
19366.00 53
19367.31 51
19368.63 60
19369.94 53
19371.26 61
19372.57 57
19373.89 57
19375.21 45
19376.52 50
19377.84 57
19379.15 62
19380.47 50
19381.79 47
19383.10 72
19384.42 60
19385.73 47
19387.05 50
19388.37 59
19389.68 44
19391.00 48
19392.32 46
19393.63 46
19394.95 42
19396.27 50
19397.58 44
19398.90 39
19400.22 47
19401.53 58
19402.85 42
19404.17 45
19405.48 58
19406.80 71
19408.12 64
19409.43 45
19410.75 43
19412.07 36
19413.39 55
19414.70 62
19416.02 51
19417.34 61
19418.65 46
19419.97 59
19421.29 60
19422.61 54
19423.92 51
19425.24 45
19426.56 51
19427.88 69
19429.20 44
19430.51 46
19431.83 55
19433.15 59
19434.47 53
19435.78 43
19437.10 67
19438.42 52
19439.74 70
19441.06 49
19442.37 56
19443.69 61
19445.01 48
19446.33 57
19447.65 47
19448.97 57
19450.28 44
19451.60 44
19452.92 51
19454.24 50
19455.56 48
19456.88 49
19458.20 65
19459.51 73
19460.83 38
19462.15 53
19463.47 60
19464.79 64
19466.11 47
19467.43 66
19468.75 55
19470.07 41
19471.39 54
19472.70 53
19474.02 64
19475.34 51
19476.66 50
19477.98 59
19479.30 59
19480.62 49
19481.94 47
19483.26 63
19484.58 63
19485.90 57
19487.22 42
19488.54 57
19489.86 58
19491.18 58
19492.50 46
19493.82 50
19495.14 55
19496.46 68
19497.78 53
19499.10 57
19500.42 49
19501.74 53
19503.06 41
19504.38 52
19505.70 48
19507.02 42
19508.34 66
19509.66 57
19510.98 61
19512.30 53
19513.62 37
19514.94 46
19516.26 54
19517.58 60
19518.90 50
19520.23 59
19521.55 61
19522.87 62
19524.19 48
19525.51 51
19526.83 54
19528.15 56
19529.47 54
19530.79 62
19532.11 57
19533.44 57
19534.76 38
19536.08 45
19537.40 50
19538.72 54
19540.04 38
19541.36 48
19542.69 51
19544.01 50
19545.33 56
19546.65 43
19547.97 38
19549.29 47
19550.62 48
19551.94 50
19553.26 41
19554.58 57
19555.90 49
19557.23 64
19558.55 44
19559.87 48
19561.19 47
19562.51 62
19563.84 52
19565.16 43
19566.48 57
19567.80 49
19569.13 55
19570.45 65
19571.77 65
19573.09 51
19574.42 44
19575.74 48
19577.06 57
19578.39 37
19579.71 44
19581.03 43
19582.35 55
19583.68 54
19585.00 48
19586.32 52
19587.65 51
19588.97 50
19590.29 57
19591.62 52
19592.94 45
19594.26 60
19595.59 45
19596.91 62
19598.23 57
19599.56 54
19600.88 50
19602.20 45
19603.53 54
19604.85 57
19606.17 49
19607.50 46
19608.82 45
19610.15 51
19611.47 61
19612.79 55
19614.12 49
19615.44 51
19616.77 75
19618.09 51
19619.41 69
19620.74 59
19622.06 53
19623.39 59
19624.71 50
19626.03 56
19627.36 65
19628.68 46
19630.01 51
19631.33 53
19632.66 54
19633.98 49
19635.31 52
19636.63 53
19637.96 49
19639.28 54
19640.61 45
19641.93 50
19643.26 69
19644.58 53
19645.91 62
19647.23 55
19648.56 53
19649.88 46
19651.21 49
19652.53 59
19653.86 84
19655.18 57
19656.51 48
19657.83 61
19659.16 62
19660.48 64
19661.81 49
19663.14 58
19664.46 58
19665.79 53
19667.11 61
19668.44 64
19669.77 50
19671.09 49
19672.42 54
19673.74 49
19675.07 47
19676.40 49
19677.72 58
19679.05 60
19680.37 53
19681.70 63
19683.03 69
19684.35 53
19685.68 63
19687.01 57
19688.33 48
19689.66 59
19690.99 51
19692.31 63
19693.64 54
19694.97 38
19696.29 47
19697.62 63
19698.95 79
19700.27 47
19701.60 53
19702.93 55
19704.25 62
19705.58 64
19706.91 52
19708.23 64
19709.56 61
19710.89 60
19712.22 61
19713.54 62
19714.87 53
19716.20 56
19717.53 74
19718.85 79
19720.18 50
19721.51 67
19722.84 60
19724.16 65
19725.49 48
19726.82 57
19728.15 50
19729.48 54
19730.80 53
19732.13 48
19733.46 59
19734.79 37
19736.12 67
19737.44 44
19738.77 53
19740.10 52
19741.43 54
19742.76 55
19744.09 66
19745.41 61
19746.74 42
19748.07 61
19749.40 49
19750.73 48
19752.06 56
19753.39 54
19754.71 45
19756.04 36
19757.37 45
19758.70 59
19760.03 60
19761.36 70
19762.69 59
19764.02 51
19765.35 59
19766.68 64
19768.00 44
19769.33 50
19770.66 32
19771.99 40
19773.32 66
19774.65 49
19775.98 53
19777.31 47
19778.64 66
19779.97 70
19781.30 55
19782.63 62
19783.96 63
19785.29 68
19786.62 45
19787.95 59
19789.28 51
19790.61 46
19791.94 61
19793.27 45
19794.60 56
19795.93 47
19797.26 60
19798.59 68
19799.92 44
19801.25 38
19802.58 55
19803.91 61
19805.24 58
19806.57 58
19807.90 63
19809.23 68
19810.56 52
19811.89 50
19813.22 47
19814.55 37
19815.89 53
19817.22 66
19818.55 57
19819.88 39
19821.21 49
19822.54 77
19823.87 51
19825.20 58
19826.53 54
19827.86 76
19829.20 51
19830.53 54
19831.86 49
19833.19 56
19834.52 48
19835.85 56
19837.18 52
19838.52 54
19839.85 44
19841.18 72
19842.51 65
19843.84 61
19845.17 56
19846.51 58
19847.84 70
19849.17 51
19850.50 43
19851.83 57
19853.17 55
19854.50 48
19855.83 39
19857.16 52
19858.50 63
19859.83 56
19861.16 63
19862.49 54
19863.82 52
19865.16 47
19866.49 46
19867.82 64
19869.15 49
19870.49 48
19871.82 58
19873.15 66
19874.49 46
19875.82 47
19877.15 45
19878.48 46
19879.82 47
19881.15 71
19882.48 59
19883.82 52
19885.15 61
19886.48 45
19887.82 37
19889.15 54
19890.48 47
19891.82 64
19893.15 57
19894.48 49
19895.82 48
19897.15 51
19898.48 61
19899.82 45
19901.15 71
19902.48 67
19903.82 53
19905.15 67
19906.49 64
19907.82 59
19909.15 41
19910.49 46
19911.82 53
19913.16 54
19914.49 46
19915.82 42
19917.16 62
19918.49 51
19919.83 59
19921.16 46
19922.50 44
19923.83 54
19925.16 62
19926.50 56
19927.83 65
19929.17 57
19930.50 51
19931.84 62
19933.17 46
19934.51 44
19935.84 47
19937.18 57
19938.51 50
19939.85 43
19941.18 48
19942.52 70
19943.85 69
19945.19 53
19946.52 36
19947.86 54
19949.19 49
19950.53 54
19951.86 55
19953.20 54
19954.53 55
19955.87 49
19957.21 54
19958.54 54
19959.88 50
19961.21 53
19962.55 49
19963.88 64
19965.22 55
19966.56 52
19967.89 54
19969.23 59
19970.56 49
19971.90 61
19973.24 56
19974.57 55
19975.91 63
19977.24 69
19978.58 55
19979.92 47
19981.25 58
19982.59 44
19983.93 68
19985.26 62
19986.60 61
19987.94 46
19989.27 49
19990.61 61
19991.95 61
19993.28 58
19994.62 52
19995.96 53
19997.29 55
19998.63 60
19999.97 54
20001.30 48
20002.64 63
20003.98 59
20005.32 54
20006.65 51
20007.99 45
20009.33 51
20010.67 53
20012.00 57
20013.34 53
20014.68 47
20016.02 51
20017.35 51
20018.69 54
20020.03 61
20021.37 53
20022.70 53
20024.04 49
20025.38 59
20026.72 60
20028.06 55
20029.39 51
20030.73 43
20032.07 66
20033.41 54
20034.75 50
20036.08 46
20037.42 62
20038.76 66
20040.10 52
20041.44 67
20042.78 45
20044.11 52
20045.45 57
20046.79 41
20048.13 45
20049.47 69
20050.81 50
20052.15 57
20053.48 44
20054.82 58
20056.16 48
20057.50 60
20058.84 67
20060.18 60
20061.52 51
20062.86 58
20064.20 64
20065.54 50
20066.88 58
20068.21 59
20069.55 62
20070.89 53
20072.23 47
20073.57 47
20074.91 61
20076.25 74
20077.59 66
20078.93 52
20080.27 58
20081.61 70
20082.95 61
20084.29 38
20085.63 54
20086.97 57
20088.31 57
20089.65 58
20090.99 55
20092.33 51
20093.67 76
20095.01 58
20096.35 55
20097.69 45
20099.03 61
20100.37 43
20101.71 74
20103.05 56
20104.39 61
20105.73 61
20107.07 51
20108.41 61
20109.76 48
20111.10 52
20112.44 54
20113.78 48
20115.12 53
20116.46 64
20117.80 75
20119.14 55
20120.48 34
20121.82 49
20123.16 51
20124.51 61
20125.85 55
20127.19 57
20128.53 55
20129.87 37
20131.21 55
20132.55 51
20133.90 67
20135.24 41
