# Supplementary material for: MALDI-TOF MS typing enables the classification of brewing yeasts of the genus Saccharomyces to major beer styles
Source: PLoS One. 2017 Aug 9;12(8):e0181694. doi: 10.1371/journal.pone.0181694 (PMC5549903; doi:10.1371/journal.pone.0181694)
Supplement: S15 File — The directory includes 90 raw files and was zipped to “.zip”; the folder has three strains with 30 spectra per strain; S1 Text explains the raw files with an example and Table 1 represents the yeast strains used within the experiment. (ZIP) [file pone.0181694.s018.zip › 43-45/30669-454-OG-WB-WB-YPG-18h-E-E_2015-11-12__0_B3_1.dat]

1999.94 1122
2000.36 1170
2000.78 1379
2001.20 1372
2001.62 1398
2002.04 1251
2002.47 1314
2002.89 1469
2003.31 1281
2003.73 1265
2004.15 1135
2004.58 1135
2005.00 1105
2005.42 1083
2005.84 1116
2006.26 1029
2006.69 1184
2007.11 1175
2007.53 1196
2007.95 1013
2008.38 1047
2008.80 1029
2009.22 1128
2009.64 1268
2010.07 1220
2010.49 1278
2010.91 1258
2011.33 1311
2011.76 1115
2012.18 1170
2012.60 1117
2013.03 1120
2013.45 1136
2013.87 1030
2014.29 1110
2014.72 1006
2015.14 1022
2015.56 1091
2015.99 1038
2016.41 1068
2016.83 1097
2017.26 1119
2017.68 1113
2018.10 1108
2018.53 1213
2018.95 1231
2019.37 1225
2019.80 1220
2020.22 1317
2020.65 1224
2021.07 1113
2021.49 1212
2021.92 1178
2022.34 1132
2022.76 1194
2023.19 1093
2023.61 1092
2024.04 1097
2024.46 998
2024.88 965
2025.31 1055
2025.73 1021
2026.16 1023
2026.58 1079
2027.01 1061
2027.43 1064
2027.85 1063
2028.28 1014
2028.70 1069
2029.13 1100
2029.55 1020
2029.98 1093
2030.40 1164
2030.83 1219
2031.25 1148
2031.68 1097
2032.10 1216
2032.53 1112
2032.95 1190
2033.38 1157
2033.80 1113
2034.23 1085
2034.65 1162
2035.08 1117
2035.50 1072
2035.93 1069
2036.35 1052
2036.78 1095
2037.20 1149
2037.63 1142
2038.06 1175
2038.48 1155
2038.91 1145
2039.33 1119
2039.76 1229
2040.18 1170
2040.61 1216
2041.04 1185
2041.46 1203
2041.89 1123
2042.31 1170
2042.74 1069
2043.17 1109
2043.59 1083
2044.02 1125
2044.44 1018
2044.87 1150
2045.30 1056
2045.72 1048
2046.15 1022
2046.58 1042
2047.00 1165
2047.43 1194
2047.85 1146
2048.28 1027
2048.71 1010
2049.13 1131
2049.56 1217
2049.99 1164
2050.41 1064
2050.84 1103
2051.27 1147
2051.70 1095
2052.12 1044
2052.55 1031
2052.98 980
2053.40 1135
2053.83 1051
2054.26 1119
2054.69 1062
2055.11 1149
2055.54 1053
2055.97 1143
2056.40 1121
2056.82 1011
2057.25 1067
2057.68 1118
2058.11 1149
2058.53 1217
2058.96 1196
2059.39 1130
2059.82 1110
2060.24 1287
2060.67 1202
2061.10 1187
2061.53 1232
2061.96 1156
2062.38 1106
2062.81 1041
2063.24 1135
2063.67 1118
2064.10 1193
2064.52 1304
2064.95 1400
2065.38 1313
2065.81 1384
2066.24 1564
2066.67 1668
2067.10 1687
2067.52 1646
2067.95 1563
2068.38 1498
2068.81 1543
2069.24 1436
2069.67 1319
2070.10 1143
2070.53 1096
2070.95 1085
2071.38 1084
2071.81 1102
2072.24 989
2072.67 1045
2073.10 1167
2073.53 1072
2073.96 1089
2074.39 1104
2074.82 1062
2075.25 1188
2075.68 1093
2076.11 1086
2076.53 1068
2076.96 1078
2077.39 1264
2077.82 1199
2078.25 1092
2078.68 1007
2079.11 1031
2079.54 1069
2079.97 1154
2080.40 1235
2080.83 1165
2081.26 1110
2081.69 1157
2082.12 1018
2082.55 977
2082.98 982
2083.41 1064
2083.84 1033
2084.27 1128
2084.70 1156
2085.13 1161
2085.57 1093
2086.00 1110
2086.43 1001
2086.86 1144
2087.29 1271
2087.72 1056
2088.15 900
2088.58 943
2089.01 1141
2089.44 1075
2089.87 1092
2090.30 1044
2090.73 1118
2091.17 1078
2091.60 1141
2092.03 1063
2092.46 1128
2092.89 1210
2093.32 1153
2093.75 1054
2094.18 1090
2094.62 1053
2095.05 1143
2095.48 1031
2095.91 916
2096.34 955
2096.77 967
2097.20 972
2097.64 1076
2098.07 1046
2098.50 1003
2098.93 1046
2099.36 1072
2099.80 1044
2100.23 1044
2100.66 992
2101.09 952
2101.52 1008
2101.96 1090
2102.39 1092
2102.82 1006
2103.25 934
2103.69 1119
2104.12 1061
2104.55 986
2104.98 1027
2105.41 1068
2105.85 980
2106.28 1127
2106.71 1144
2107.15 1134
2107.58 1152
2108.01 1086
2108.44 1184
2108.88 1149
2109.31 1120
2109.74 1140
2110.18 1099
2110.61 1062
2111.04 1048
2111.47 1121
2111.91 1101
2112.34 998
2112.77 1032
2113.21 1080
2113.64 1102
2114.07 1086
2114.51 1075
2114.94 1040
2115.37 1100
2115.81 1014
2116.24 898
2116.68 1091
2117.11 1070
2117.54 1025
2117.98 1107
2118.41 1057
2118.84 1031
2119.28 1027
2119.71 1008
2120.15 997
2120.58 1074
2121.01 1085
2121.45 1055
2121.88 1054
2122.32 1068
2122.75 1007
2123.19 1042
2123.62 1054
2124.05 1038
2124.49 1019
2124.92 1040
2125.36 996
2125.79 998
2126.23 954
2126.66 972
2127.10 1020
2127.53 999
2127.97 936
2128.40 948
2128.84 1080
2129.27 1007
2129.71 1140
2130.14 1030
2130.58 1107
2131.01 1167
2131.45 1199
2131.88 1171
2132.32 1117
2132.75 1096
2133.19 1060
2133.62 1096
2134.06 1142
2134.49 1087
2134.93 1136
2135.37 1155
2135.80 1184
2136.24 1150
2136.67 1098
2137.11 1073
2137.54 1135
2137.98 1084
2138.42 1209
2138.85 1112
2139.29 1177
2139.72 998
2140.16 1076
2140.60 1120
2141.03 1112
2141.47 1118
2141.90 1036
2142.34 1000
2142.78 999
2143.21 1050
2143.65 1041
2144.09 1134
2144.52 1310
2144.96 1062
2145.40 1130
2145.83 1187
2146.27 1202
2146.71 1147
2147.14 1070
2147.58 1006
2148.02 1133
2148.45 1154
2148.89 1110
2149.33 1049
2149.76 1108
2150.20 1189
2150.64 1064
2151.08 1054
2151.51 1201
2151.95 1151
2152.39 1122
2152.83 1171
2153.26 1057
2153.70 1058
2154.14 1132
2154.58 1096
2155.01 1087
2155.45 1060
2155.89 1063
2156.33 963
2156.76 1070
2157.20 1000
2157.64 1002
2158.08 1086
2158.52 1112
2158.95 1055
2159.39 1024
2159.83 968
2160.27 1012
2160.71 1056
2161.14 963
2161.58 1033
2162.02 1175
2162.46 1042
2162.90 975
2163.34 1045
2163.77 1082
2164.21 1061
2164.65 1165
2165.09 1260
2165.53 1151
2165.97 1090
2166.41 1062
2166.84 1033
2167.28 1113
2167.72 1044
2168.16 1013
2168.60 1104
2169.04 1067
2169.48 1201
2169.92 1104
2170.36 1219
2170.80 1200
2171.23 1222
2171.67 1111
2172.11 1066
2172.55 1400
2172.99 1419
2173.43 1346
2173.87 1452
2174.31 1355
2174.75 1570
2175.19 1708
2175.63 1655
2176.07 1700
2176.51 1660
2176.95 1515
2177.39 1508
2177.83 1424
2178.27 1467
2178.71 1481
2179.15 1292
2179.59 1281
2180.03 1278
2180.47 1232
2180.91 1133
2181.35 1168
2181.79 1201
2182.23 1102
2182.67 1145
2183.11 1139
2183.55 1101
2183.99 1129
2184.43 1108
2184.87 1076
2185.31 989
2185.75 1052
2186.20 998
2186.64 1134
2187.08 1084
2187.52 1090
2187.96 1056
2188.40 1108
2188.84 1070
2189.28 1036
2189.72 1165
2190.16 1182
2190.61 1162
2191.05 1251
2191.49 1182
2191.93 1129
2192.37 1095
2192.81 1172
2193.25 1186
2193.69 1137
2194.14 1117
2194.58 1167
2195.02 1239
2195.46 1195
2195.90 1200
2196.34 1242
2196.79 1259
2197.23 1356
2197.67 1359
2198.11 1307
2198.55 1151
2199.00 1272
2199.44 1161
2199.88 1103
2200.32 991
2200.76 1093
2201.21 1113
2201.65 1132
2202.09 1131
2202.53 1077
2202.98 1177
2203.42 1140
2203.86 1183
2204.30 1293
2204.75 1170
2205.19 1195
2205.63 1170
2206.07 1183
2206.52 1206
2206.96 1125
2207.40 1124
2207.85 1171
2208.29 1120
2208.73 1182
2209.18 1131
2209.62 1141
2210.06 1176
2210.50 1132
2210.95 1146
2211.39 1189
2211.83 1131
2212.28 1098
2212.72 1055
2213.16 1085
2213.61 1074
2214.05 1181
2214.50 1171
2214.94 1135
2215.38 1191
2215.83 1113
2216.27 1165
2216.71 1082
2217.16 1016
2217.60 1110
2218.05 1236
2218.49 1094
2218.93 1074
2219.38 1024
2219.82 1103
2220.27 1051
2220.71 1119
2221.15 1179
2221.60 1071
2222.04 1061
2222.49 1072
2222.93 1104
2223.38 1160
2223.82 1200
2224.27 1164
2224.71 1073
2225.15 1197
2225.60 1185
2226.04 1145
2226.49 1279
2226.93 1209
2227.38 1140
2227.82 1207
2228.27 1176
2228.71 1125
2229.16 1072
2229.60 1169
2230.05 1055
2230.49 1009
2230.94 1100
2231.38 1266
2231.83 1300
2232.28 1281
2232.72 1289
2233.17 1321
2233.61 1259
2234.06 1184
2234.50 1248
2234.95 1060
2235.39 1133
2235.84 1228
2236.29 1204
2236.73 1150
2237.18 1231
2237.62 1169
2238.07 1203
2238.52 1170
2238.96 1067
2239.41 1043
2239.85 1038
2240.30 926
2240.75 960
2241.19 989
2241.64 1113
2242.08 983
2242.53 1025
2242.98 998
2243.42 941
2243.87 999
2244.32 1039
2244.76 1060
2245.21 981
2245.66 936
2246.10 1073
2246.55 1085
2247.00 926
2247.44 946
2247.89 980
2248.34 981
2248.79 880
2249.23 906
2249.68 895
2250.13 977
2250.57 1043
2251.02 1088
2251.47 1004
2251.92 1053
2252.36 1067
2252.81 927
2253.26 1039
2253.71 1090
2254.15 1123
2254.60 1121
2255.05 1079
2255.50 1031
2255.94 1015
2256.39 1061
2256.84 915
2257.29 965
2257.74 999
2258.18 983
2258.63 971
2259.08 1118
2259.53 1107
2259.98 1061
2260.42 1177
2260.87 1042
2261.32 936
2261.77 1009
2262.22 981
2262.67 1089
2263.11 1000
2263.56 1024
2264.01 1068
2264.46 1098
2264.91 1187
2265.36 1145
2265.81 1104
2266.25 1070
2266.70 1133
2267.15 1200
2267.60 1187
2268.05 1069
2268.50 987
2268.95 1171
2269.40 1236
2269.85 1155
2270.29 1132
2270.74 1131
2271.19 1127
2271.64 1132
2272.09 1170
2272.54 1171
2272.99 1199
2273.44 1194
2273.89 1241
2274.34 1220
2274.79 1173
2275.24 1196
2275.69 1202
2276.14 1238
2276.59 1184
2277.04 1226
2277.49 1047
2277.94 1117
2278.39 1028
2278.84 877
2279.29 1072
2279.74 1054
2280.19 1061
2280.64 1038
2281.09 1053
2281.54 1018
2281.99 916
2282.44 1101
2282.89 1017
2283.34 949
2283.79 1035
2284.24 1075
2284.69 1027
2285.14 1018
2285.59 1010
2286.04 1099
2286.49 1094
2286.94 1046
2287.40 1046
2287.85 1170
2288.30 1296
2288.75 1352
2289.20 1439
2289.65 1539
2290.10 1598
2290.55 1725
2291.00 1844
2291.46 1814
2291.91 1955
2292.36 1939
2292.81 1865
2293.26 1956
2293.71 1840
2294.16 1604
2294.62 1554
2295.07 1562
2295.52 1465
2295.97 1259
2296.42 1252
2296.87 1215
2297.33 1122
2297.78 1156
2298.23 1219
2298.68 1104
2299.13 1037
2299.59 1018
2300.04 1107
2300.49 1004
2300.94 938
2301.39 949
2301.85 897
2302.30 946
2302.75 945
2303.20 1123
2303.66 1023
2304.11 880
2304.56 886
2305.01 1047
2305.47 1114
2305.92 1042
2306.37 1085
2306.82 1151
2307.28 1171
2307.73 1095
2308.18 1205
2308.64 1189
2309.09 1166
2309.54 1147
2309.99 1280
2310.45 1266
2310.90 1221
2311.35 1186
2311.81 1214
2312.26 1280
2312.71 1199
2313.17 1262
2313.62 1333
2314.07 1143
2314.53 1173
2314.98 1158
2315.43 1094
2315.89 1146
2316.34 1202
2316.80 1106
2317.25 1159
2317.70 1147
2318.16 1095
2318.61 1128
2319.07 1132
2319.52 1110
2319.97 1161
2320.43 1221
2320.88 1276
2321.34 1264
2321.79 1254
2322.24 1226
2322.70 1187
2323.15 1160
2323.61 1378
2324.06 1337
2324.52 1314
2324.97 1328
2325.43 1305
2325.88 1471
2326.33 1390
2326.79 1442
2327.24 1607
2327.70 1431
2328.15 1507
2328.61 1518
2329.06 1358
2329.52 1332
2329.97 1212
2330.43 1288
2330.88 1122
2331.34 1227
2331.79 1180
2332.25 1122
2332.70 1005
2333.16 1126
2333.62 1104
2334.07 1062
2334.53 1011
2334.98 968
2335.44 1131
2335.89 1049
2336.35 1015
2336.80 992
2337.26 1005
2337.72 1022
2338.17 983
2338.63 1065
2339.08 1079
2339.54 1065
2340.00 1100
2340.45 1151
2340.91 1121
2341.36 1033
2341.82 1022
2342.28 1027
2342.73 1077
2343.19 969
2343.65 920
2344.10 988
2344.56 1062
2345.01 1010
2345.47 1115
2345.93 1103
2346.38 1164
2346.84 1124
2347.30 1049
2347.75 1064
2348.21 1083
2348.67 1224
2349.13 1213
2349.58 1160
2350.04 1085
2350.50 1092
2350.95 1200
2351.41 1206
2351.87 1084
2352.32 1130
2352.78 1136
2353.24 1060
2353.70 1148
2354.15 1029
2354.61 1065
2355.07 1100
2355.53 1083
2355.98 963
2356.44 1011
2356.90 1047
2357.36 1014
2357.81 1030
2358.27 1031
2358.73 971
2359.19 1124
2359.65 1022
2360.10 981
2360.56 1005
2361.02 1154
2361.48 1225
2361.94 1205
2362.39 1080
2362.85 986
2363.31 1139
2363.77 1189
2364.23 1110
2364.69 985
2365.14 996
2365.60 972
2366.06 1077
2366.52 1094
2366.98 1092
2367.44 1200
2367.90 1096
2368.35 1080
2368.81 1126
2369.27 1031
2369.73 1082
2370.19 1134
2370.65 1077
2371.11 983
2371.57 1037
2372.03 1028
2372.49 1095
2372.94 1079
2373.40 1076
2373.86 1052
2374.32 1150
2374.78 1191
2375.24 1167
2375.70 1190
2376.16 1190
2376.62 1198
2377.08 1362
2377.54 1282
2378.00 1258
2378.46 1104
2378.92 1119
2379.38 1136
2379.84 1245
2380.30 1250
2380.76 1213
2381.22 1147
2381.68 1067
2382.14 1074
2382.60 1092
2383.06 1163
2383.52 1081
2383.98 983
2384.44 1016
2384.90 1207
2385.36 1147
2385.82 1105
2386.28 1144
2386.74 986
2387.20 1046
2387.66 1116
2388.12 1115
2388.58 992
2389.05 1091
2389.51 1261
2389.97 1237
2390.43 1095
2390.89 997
2391.35 1099
2391.81 1159
2392.27 1086
2392.73 989
2393.19 1001
2393.66 1087
2394.12 1227
2394.58 1210
2395.04 1136
2395.50 1066
2395.96 968
2396.42 1003
2396.89 1058
2397.35 1077
2397.81 1054
2398.27 1088
2398.73 1027
2399.19 1085
2399.66 1088
2400.12 1190
2400.58 1139
2401.04 993
2401.50 1036
2401.97 980
2402.43 1104
2402.89 1077
2403.35 913
2403.81 1046
2404.28 964
2404.74 1039
2405.20 1019
2405.66 1146
2406.13 1078
2406.59 1017
2407.05 1001
2407.51 1058
2407.98 902
2408.44 920
2408.90 893
2409.36 850
2409.83 893
2410.29 951
2410.75 990
2411.21 909
2411.68 928
2412.14 982
2412.60 1008
2413.07 780
2413.53 1017
2413.99 1063
2414.46 1039
2414.92 1053
2415.38 993
2415.85 1098
2416.31 1013
2416.77 960
2417.24 1030
2417.70 1055
2418.16 1114
2418.63 1234
2419.09 1105
2419.55 1202
2420.02 1225
2420.48 1081
2420.95 1150
2421.41 1140
2421.87 1188
2422.34 1166
2422.80 1090
2423.27 1035
2423.73 1096
2424.19 978
2424.66 1071
2425.12 1065
2425.59 1047
2426.05 1096
2426.52 1027
2426.98 1047
2427.44 994
2427.91 952
2428.37 1051
2428.84 1098
2429.30 1132
2429.77 1311
2430.23 1130
2430.70 1130
2431.16 1156
2431.63 1028
2432.09 1048
2432.56 1073
2433.02 1080
2433.49 1041
2433.95 1004
2434.42 1130
2434.88 1063
2435.35 998
2435.81 994
2436.28 1021
2436.74 977
2437.21 1036
2437.67 973
2438.14 1113
2438.60 1224
2439.07 1071
2439.54 1111
2440.00 1081
2440.47 1122
2440.93 1248
2441.40 1138
2441.86 1134
2442.33 1127
2442.80 1043
2443.26 1071
2443.73 1171
2444.19 1138
2444.66 1132
2445.13 986
2445.59 1065
2446.06 1114
2446.53 986
2446.99 1052
2447.46 1108
2447.92 1035
2448.39 1114
2448.86 989
2449.32 966
2449.79 987
2450.26 1078
2450.72 927
2451.19 1046
2451.66 983
2452.12 1011
2452.59 1058
2453.06 971
2453.53 1021
2453.99 920
2454.46 890
2454.93 980
2455.39 1093
2455.86 994
2456.33 1047
2456.80 1059
2457.26 1072
2457.73 944
2458.20 954
2458.66 968
2459.13 995
2459.60 1109
2460.07 1006
2460.54 1072
2461.00 1026
2461.47 1027
2461.94 1098
2462.41 1044
2462.87 882
2463.34 938
2463.81 964
2464.28 1010
2464.75 969
2465.21 916
2465.68 936
2466.15 946
2466.62 968
2467.09 972
2467.55 882
2468.02 921
2468.49 999
2468.96 948
2469.43 1015
2469.90 1029
2470.37 964
2470.83 1066
2471.30 954
2471.77 894
2472.24 857
2472.71 934
2473.18 928
2473.65 908
2474.12 935
2474.58 938
2475.05 908
2475.52 990
2475.99 954
2476.46 910
2476.93 878
2477.40 956
2477.87 909
2478.34 1033
2478.81 934
2479.28 876
2479.75 954
2480.22 1013
2480.68 905
2481.15 863
2481.62 1038
2482.09 1040
2482.56 1079
2483.03 985
2483.50 993
2483.97 945
2484.44 1046
2484.91 1050
2485.38 990
2485.85 986
2486.32 941
2486.79 943
2487.26 1007
2487.73 982
2488.20 1090
2488.67 1105
2489.14 1106
2489.61 1081
2490.08 1009
2490.56 1156
2491.03 1230
2491.50 1252
2491.97 1206
2492.44 1149
2492.91 1050
2493.38 1100
2493.85 1175
2494.32 1241
2494.79 1094
2495.26 1047
2495.73 1183
2496.20 1166
2496.68 1158
2497.15 1117
2497.62 1061
2498.09 1033
2498.56 893
2499.03 1010
2499.50 1037
2499.97 1042
2500.45 988
2500.92 940
2501.39 937
2501.86 950
2502.33 937
2502.80 980
2503.28 964
2503.75 911
2504.22 1008
2504.69 1009
2505.16 988
2505.63 1046
2506.11 978
2506.58 964
2507.05 1113
2507.52 960
2507.99 1032
2508.47 1132
2508.94 1022
2509.41 1131
2509.88 1138
2510.36 1185
2510.83 1106
2511.30 1124
2511.77 1202
2512.25 1187
2512.72 1215
2513.19 1140
2513.66 1116
2514.14 1103
2514.61 1098
2515.08 1137
2515.55 1153
2516.03 1074
2516.50 1132
2516.97 1213
2517.45 1226
2517.92 1072
2518.39 1172
2518.87 1028
2519.34 1081
2519.81 923
2520.28 944
2520.76 971
2521.23 1159
2521.70 1173
2522.18 1039
2522.65 1006
2523.13 1053
2523.60 989
2524.07 989
2524.55 988
2525.02 1069
2525.49 1017
2525.97 991
2526.44 988
2526.92 1094
2527.39 1012
2527.86 1048
2528.34 1096
2528.81 939
2529.29 916
2529.76 1013
2530.23 971
2530.71 1062
2531.18 1136
2531.66 1083
2532.13 935
2532.61 986
2533.08 1054
2533.55 939
2534.03 1025
2534.50 1019
2534.98 1033
2535.45 937
2535.93 1019
2536.40 1073
2536.88 1046
2537.35 980
2537.83 1014
2538.30 1074
2538.78 998
2539.25 1012
2539.73 1087
2540.20 1122
2540.68 1062
2541.15 981
2541.63 1064
2542.10 1046
2542.58 1016
2543.05 1113
2543.53 1101
2544.01 1067
2544.48 1128
2544.96 1116
2545.43 974
2545.91 1067
2546.38 1055
2546.86 1064
2547.34 1185
2547.81 1169
2548.29 1117
2548.76 1162
2549.24 1215
2549.71 1182
2550.19 1211
2550.67 1188
2551.14 1185
2551.62 1301
2552.10 1174
2552.57 1056
2553.05 1095
2553.52 1123
2554.00 1010
2554.48 1182
2554.95 1087
2555.43 1039
2555.91 1145
2556.38 1054
2556.86 1153
2557.34 1190
2557.81 998
2558.29 1066
2558.77 1168
2559.24 1131
2559.72 1010
2560.20 994
2560.68 994
2561.15 978
2561.63 983
2562.11 989
2562.58 1024
2563.06 1054
2563.54 1040
2564.02 1016
2564.49 943
2564.97 1006
2565.45 1028
2565.93 1053
2566.40 999
2566.88 970
2567.36 869
2567.84 923
2568.31 989
2568.79 1040
2569.27 927
2569.75 1003
2570.23 972
2570.70 913
2571.18 896
2571.66 924
2572.14 955
2572.62 889
2573.10 948
2573.57 926
2574.05 1020
2574.53 976
2575.01 1014
2575.49 1015
2575.97 974
2576.44 1029
2576.92 900
2577.40 919
2577.88 973
2578.36 979
2578.84 928
2579.32 990
2579.79 916
2580.27 1013
2580.75 1096
2581.23 1005
2581.71 903
2582.19 919
2582.67 872
2583.15 957
2583.63 960
2584.11 1020
2584.59 1017
2585.07 1017
2585.54 943
2586.02 965
2586.50 1079
2586.98 958
2587.46 939
2587.94 1025
2588.42 928
2588.90 906
2589.38 1042
2589.86 1035
2590.34 1048
2590.82 1030
2591.30 981
2591.78 1131
2592.26 1088
2592.74 1091
2593.22 994
2593.70 1073
2594.18 1004
2594.66 1050
2595.14 1115
2595.62 1142
2596.10 1072
2596.58 947
2597.06 901
2597.54 999
2598.02 980
2598.50 928
2598.98 1030
2599.47 996
2599.95 961
2600.43 951
2600.91 885
2601.39 994
2601.87 986
2602.35 899
2602.83 913
2603.31 935
2603.79 971
2604.27 937
2604.76 906
2605.24 863
2605.72 874
2606.20 875
2606.68 870
2607.16 917
2607.64 979
2608.13 999
2608.61 1049
2609.09 949
2609.57 1012
2610.05 1100
2610.53 1046
2611.01 1026
2611.50 943
2611.98 1033
2612.46 1081
2612.94 894
2613.42 1069
2613.91 1010
2614.39 928
2614.87 986
2615.35 942
2615.83 971
2616.32 1002
2616.80 1044
2617.28 948
2617.76 1092
2618.25 1092
2618.73 1000
2619.21 1110
2619.69 994
2620.18 982
2620.66 1071
2621.14 1036
2621.62 999
2622.11 932
2622.59 914
2623.07 967
2623.56 879
2624.04 907
2624.52 935
2625.00 911
2625.49 949
2625.97 925
2626.45 1034
2626.94 930
2627.42 927
2627.90 1001
2628.39 962
2628.87 1023
2629.35 1015
2629.84 1060
2630.32 1000
2630.80 1032
2631.29 1118
2631.77 1081
2632.26 1130
2632.74 1026
2633.22 1034
2633.71 1099
2634.19 1158
2634.67 1136
2635.16 1086
2635.64 1006
2636.13 1082
2636.61 1099
2637.09 962
2637.58 891
2638.06 977
2638.55 1052
2639.03 1020
2639.52 977
2640.00 936
2640.48 936
2640.97 927
2641.45 940
2641.94 1032
2642.42 1015
2642.91 939
2643.39 935
2643.88 975
2644.36 941
2644.85 931
2645.33 1016
2645.82 970
2646.30 989
2646.79 923
2647.27 891
2647.76 924
2648.24 1098
2648.73 1069
2649.21 979
2649.70 937
2650.18 1001
2650.67 1000
2651.15 1037
2651.64 988
2652.12 994
2652.61 972
2653.10 954
2653.58 986
2654.07 845
2654.55 893
2655.04 880
2655.52 1019
2656.01 1031
2656.50 935
2656.98 993
2657.47 1080
2657.95 1095
2658.44 1129
2658.93 1035
2659.41 955
2659.90 865
2660.39 948
2660.87 907
2661.36 915
2661.84 944
2662.33 844
2662.82 910
2663.30 972
2663.79 1035
2664.28 1078
2664.76 992
2665.25 928
2665.74 990
2666.22 982
2666.71 940
2667.20 920
2667.68 992
2668.17 1069
2668.66 1030
2669.15 963
2669.63 935
2670.12 968
2670.61 1068
2671.09 1005
2671.58 1017
2672.07 1052
2672.56 883
2673.04 892
2673.53 1059
2674.02 1098
2674.51 1191
2674.99 1067
2675.48 1094
2675.97 1196
2676.46 1203
2676.95 1158
2677.43 1200
2677.92 1115
2678.41 1145
2678.90 1167
2679.38 1079
2679.87 984
2680.36 946
2680.85 1010
2681.34 1052
2681.83 1010
2682.31 957
2682.80 927
2683.29 975
2683.78 957
2684.27 977
2684.76 936
2685.24 889
2685.73 947
2686.22 972
2686.71 989
2687.20 943
2687.69 914
2688.18 949
2688.67 1051
2689.15 977
2689.64 910
2690.13 912
2690.62 894
2691.11 886
2691.60 949
2692.09 1059
2692.58 908
2693.07 932
2693.56 977
2694.05 940
2694.54 953
2695.02 987
2695.51 907
2696.00 926
2696.49 865
2696.98 955
2697.47 1002
2697.96 952
2698.45 894
2698.94 835
2699.43 984
2699.92 1008
2700.41 987
2700.90 1023
2701.39 963
2701.88 972
2702.37 1014
2702.86 1079
2703.35 1166
2703.84 1034
2704.33 1010
2704.82 1145
2705.31 981
2705.80 1005
2706.29 952
2706.78 1071
2707.27 937
2707.77 921
2708.26 944
2708.75 1028
2709.24 1044
2709.73 959
2710.22 932
2710.71 929
2711.20 871
2711.69 937
2712.18 837
2712.67 1090
2713.16 1043
2713.66 846
2714.15 992
2714.64 887
2715.13 794
2715.62 896
2716.11 894
2716.60 1002
2717.10 919
2717.59 990
2718.08 987
2718.57 976
2719.06 952
2719.55 995
2720.04 1006
2720.54 948
2721.03 976
2721.52 949
2722.01 1033
2722.50 1118
2723.00 1119
2723.49 1075
2723.98 1146
2724.47 1075
2724.96 953
2725.46 1024
2725.95 1012
2726.44 1070
2726.93 1026
2727.43 963
2727.92 891
2728.41 935
2728.90 983
2729.40 940
2729.89 991
2730.38 970
2730.87 1002
2731.37 962
2731.86 944
2732.35 956
2732.84 1023
2733.34 997
2733.83 1032
2734.32 988
2734.82 1032
2735.31 955
2735.80 1006
2736.30 994
2736.79 929
2737.28 989
2737.78 942
2738.27 1025
2738.76 1086
2739.26 973
2739.75 1051
2740.24 958
2740.74 873
2741.23 940
2741.72 1003
2742.22 915
2742.71 951
2743.21 910
2743.70 975
2744.19 932
2744.69 813
2745.18 934
2745.67 992
2746.17 919
2746.66 890
2747.16 965
2747.65 926
2748.15 872
2748.64 757
2749.13 923
2749.63 947
2750.12 894
2750.62 886
2751.11 824
2751.61 886
2752.10 956
2752.60 900
2753.09 961
2753.59 975
2754.08 1054
2754.57 855
2755.07 917
2755.56 991
2756.06 1050
2756.55 1132
2757.05 1097
2757.54 1113
2758.04 1048
2758.53 888
2759.03 966
2759.53 901
2760.02 912
2760.52 953
2761.01 1018
2761.51 978
2762.00 932
2762.50 897
2762.99 975
2763.49 1087
2763.98 1091
2764.48 985
2764.98 902
2765.47 906
2765.97 1035
2766.46 967
2766.96 945
2767.46 948
2767.95 936
2768.45 919
2768.94 898
2769.44 887
2769.94 968
2770.43 910
2770.93 896
2771.43 851
2771.92 892
2772.42 996
2772.91 948
2773.41 941
2773.91 1083
2774.40 1168
2774.90 1174
2775.40 1119
2775.89 1112
2776.39 1078
2776.89 1143
2777.38 1129
2777.88 1143
2778.38 1164
2778.88 1200
2779.37 1249
2779.87 1261
2780.37 1237
2780.86 1071
2781.36 1043
2781.86 1008
2782.36 1129
2782.85 1074
2783.35 1029
2783.85 979
2784.35 1048
2784.84 994
2785.34 963
2785.84 988
2786.34 947
2786.83 906
2787.33 881
2787.83 837
2788.33 851
2788.82 943
2789.32 963
2789.82 911
2790.32 904
2790.82 853
2791.31 943
2791.81 915
2792.31 862
2792.81 834
2793.31 837
2793.81 880
2794.30 868
2794.80 917
2795.30 878
2795.80 978
2796.30 1063
2796.80 991
2797.30 1000
2797.79 956
2798.29 1007
2798.79 960
2799.29 1083
2799.79 1052
2800.29 1019
2800.79 972
2801.29 903
2801.79 985
2802.28 991
2802.78 1033
2803.28 918
2803.78 874
2804.28 903
2804.78 978
2805.28 974
2805.78 1015
2806.28 1099
2806.78 942
2807.28 1016
2807.78 986
2808.28 1046
2808.78 1171
2809.28 1091
2809.78 1103
2810.28 1125
2810.78 1006
2811.28 1004
2811.78 1059
2812.28 1019
2812.78 958
2813.28 902
2813.78 1011
2814.28 1000
2814.78 834
2815.28 883
2815.78 948
2816.28 1009
2816.78 1011
2817.28 1116
2817.78 895
2818.28 819
2818.78 925
2819.28 995
2819.78 981
2820.28 941
2820.78 973
2821.28 945
2821.78 982
2822.29 1059
2822.79 1127
2823.29 1055
2823.79 990
2824.29 1013
2824.79 1066
2825.29 977
2825.79 873
2826.29 971
2826.79 909
2827.30 832
2827.80 872
2828.30 995
2828.80 912
2829.30 814
2829.80 946
2830.31 1005
2830.81 1022
2831.31 967
2831.81 1102
2832.31 954
2832.81 804
2833.32 910
2833.82 938
2834.32 910
2834.82 978
2835.32 891
2835.83 949
2836.33 1056
2836.83 1009
2837.33 951
2837.83 915
2838.34 973
2838.84 1049
2839.34 998
2839.84 1062
2840.35 1114
2840.85 1028
2841.35 1099
2841.85 982
2842.36 956
2842.86 1030
2843.36 963
2843.86 1049
2844.37 1024
2844.87 947
2845.37 948
2845.88 913
2846.38 1017
2846.88 866
2847.39 986
2847.89 1024
2848.39 1007
2848.90 995
2849.40 1012
2849.90 1094
2850.41 1080
2850.91 1005
2851.41 1056
2851.92 1007
2852.42 1008
2852.92 912
2853.43 981
2853.93 945
2854.43 910
2854.94 1042
2855.44 928
2855.95 999
2856.45 956
2856.95 950
2857.46 871
2857.96 1027
2858.47 922
2858.97 839
2859.47 985
2859.98 1014
2860.48 947
2860.99 1039
2861.49 991
2861.99 875
2862.50 990
2863.00 886
2863.51 767
2864.01 788
2864.52 1028
2865.02 932
2865.53 868
2866.03 822
2866.54 995
2867.04 927
2867.55 908
2868.05 973
2868.56 952
2869.06 947
2869.57 811
2870.07 907
2870.58 901
2871.08 1071
2871.59 954
2872.09 987
2872.60 967
2873.10 1016
2873.61 1038
2874.11 1137
2874.62 1106
2875.12 1069
2875.63 1020
2876.14 940
2876.64 1109
2877.15 1099
2877.65 967
2878.16 1132
2878.66 1084
2879.17 991
2879.68 993
2880.18 980
2880.69 1023
2881.19 1007
2881.70 968
2882.21 1002
2882.71 1025
2883.22 990
2883.73 1022
2884.23 1022
2884.74 966
2885.25 1165
2885.75 1007
2886.26 942
2886.76 922
2887.27 1057
2887.78 1031
2888.28 1050
2888.79 1204
2889.30 1227
2889.81 1273
2890.31 1237
2890.82 1330
2891.33 1288
2891.83 1075
2892.34 1114
2892.85 1277
2893.35 1112
2893.86 1122
2894.37 1184
2894.88 1184
2895.38 1145
2895.89 1218
2896.40 1343
2896.91 1368
2897.41 1393
2897.92 1271
2898.43 1222
2898.94 1267
2899.44 1250
2899.95 1196
2900.46 1065
2900.97 961
2901.47 941
2901.98 1016
2902.49 1144
2903.00 1159
2903.51 1127
2904.01 1073
2904.52 1132
2905.03 1183
2905.54 1264
2906.05 1246
2906.56 1224
2907.06 1130
2907.57 1304
2908.08 1120
2908.59 1137
2909.10 1084
2909.61 1052
2910.12 982
2910.62 1031
2911.13 1020
2911.64 1000
2912.15 1150
2912.66 1114
2913.17 1017
2913.68 1026
2914.19 1047
2914.69 987
2915.20 1028
2915.71 1006
2916.22 1008
2916.73 954
2917.24 1003
2917.75 936
2918.26 1013
2918.77 947
2919.28 881
2919.79 963
2920.30 904
2920.81 1007
2921.32 962
2921.83 972
2922.34 991
2922.85 1024
2923.36 1039
2923.86 1133
2924.37 1076
2924.88 1053
2925.39 1082
2925.90 1029
2926.41 967
2926.92 962
2927.43 1097
2927.95 1153
2928.46 1070
2928.97 962
2929.48 902
2929.99 950
2930.50 932
2931.01 1015
2931.52 884
2932.03 936
2932.54 955
2933.05 848
2933.56 899
2934.07 913
2934.58 994
2935.09 1099
2935.60 1059
2936.11 919
2936.62 975
2937.14 1040
2937.65 1004
2938.16 1068
2938.67 973
2939.18 1014
2939.69 1095
2940.20 1092
2940.71 1035
2941.23 1029
2941.74 998
2942.25 988
2942.76 920
2943.27 909
2943.78 991
2944.29 1052
2944.81 977
2945.32 985
2945.83 1038
2946.34 968
2946.85 943
2947.36 953
2947.88 969
2948.39 1056
2948.90 1106
2949.41 1108
2949.92 1016
2950.44 1001
2950.95 946
2951.46 1010
2951.97 975
2952.49 978
2953.00 868
2953.51 991
2954.02 978
2954.54 896
2955.05 951
2955.56 909
2956.07 924
2956.59 970
2957.10 858
2957.61 904
2958.12 920
2958.64 942
2959.15 1020
2959.66 989
2960.18 914
2960.69 1022
2961.20 939
2961.72 858
2962.23 872
2962.74 951
2963.26 978
2963.77 979
2964.28 1044
2964.80 1089
2965.31 1140
2965.82 1085
2966.34 888
2966.85 961
2967.36 995
2967.88 1019
2968.39 1005
2968.90 978
2969.42 875
2969.93 826
2970.45 900
2970.96 981
2971.47 1009
2971.99 959
2972.50 1112
2973.02 1084
2973.53 1156
2974.04 1102
2974.56 1049
2975.07 984
2975.59 954
2976.10 1119
2976.62 1084
2977.13 936
2977.64 1043
2978.16 1063
2978.67 1032
2979.19 998
2979.70 1005
2980.22 1100
2980.73 1111
2981.25 1031
2981.76 911
2982.28 1030
2982.79 919
2983.31 1179
2983.82 1287
2984.34 1157
2984.85 1144
2985.37 1166
2985.88 1108
2986.40 1197
2986.91 1222
2987.43 1409
2987.94 1510
2988.46 1314
2988.97 1278
2989.49 1326
2990.01 1372
2990.52 1258
2991.04 1335
2991.55 1349
2992.07 1260
2992.58 1152
2993.10 1258
2993.62 1198
2994.13 1212
2994.65 1272
2995.16 1293
2995.68 1259
2996.20 1416
2996.71 1449
2997.23 1468
2997.74 1479
2998.26 1565
2998.78 1526
2999.29 1418
2999.81 1510
3000.33 1660
3000.84 1567
3001.36 1573
3001.88 1622
3002.39 1799
3002.91 2117
3003.43 2393
3003.94 2925
3004.46 3145
3004.98 3291
3005.49 3861
3006.01 3974
3006.53 4115
3007.04 4533
3007.56 4295
3008.08 4253
3008.60 4085
3009.11 3802
3009.63 3219
3010.15 2710
3010.66 2212
3011.18 2156
3011.70 1749
3012.22 1631
3012.73 1418
3013.25 1461
3013.77 1372
3014.29 1486
3014.81 1520
3015.32 1401
3015.84 1316
3016.36 1290
3016.88 1324
3017.39 1304
3017.91 1346
3018.43 1393
3018.95 1388
3019.47 1339
3019.98 1385
3020.50 1345
3021.02 1211
3021.54 1223
3022.06 1253
3022.58 1352
3023.09 1458
3023.61 1344
3024.13 1294
3024.65 1415
3025.17 1369
3025.69 1274
3026.21 1401
3026.72 1336
3027.24 1378
3027.76 1337
3028.28 1229
3028.80 1253
3029.32 1089
3029.84 1129
3030.36 1136
3030.88 1162
3031.40 1098
3031.91 1099
3032.43 1142
3032.95 1159
3033.47 1069
3033.99 1140
3034.51 1132
3035.03 1200
3035.55 1094
3036.07 1102
3036.59 1065
3037.11 1063
3037.63 1102
3038.15 997
3038.67 929
3039.19 1037
3039.71 1152
3040.23 1132
3040.75 1093
3041.27 1111
3041.79 1126
3042.31 1132
3042.83 975
3043.35 1004
3043.87 1026
3044.39 1042
3044.91 1149
3045.43 1157
3045.95 1143
3046.47 1157
3046.99 1227
3047.51 1058
3048.03 1014
3048.55 1040
3049.07 1152
3049.59 950
3050.11 1025
3050.63 954
3051.16 1037
3051.68 960
3052.20 918
3052.72 918
3053.24 942
3053.76 840
3054.28 973
3054.80 1023
3055.32 1018
3055.84 910
3056.37 958
3056.89 1025
3057.41 955
3057.93 1021
3058.45 1079
3058.97 957
3059.49 1007
3060.02 1025
3060.54 930
3061.06 917
3061.58 883
3062.10 939
3062.62 1041
3063.15 1028
3063.67 960
3064.19 1015
3064.71 1038
3065.23 1105
3065.76 1138
3066.28 1080
3066.80 1005
3067.32 1134
3067.85 1090
3068.37 1016
3068.89 900
3069.41 1013
3069.93 1226
3070.46 1142
3070.98 1078
3071.50 1204
3072.02 1085
3072.55 1105
3073.07 1030
3073.59 1027
3074.12 1130
3074.64 1088
3075.16 1196
3075.68 1079
3076.21 1142
3076.73 1182
3077.25 1270
3077.78 1212
3078.30 1202
3078.82 1357
3079.35 1403
3079.87 1443
3080.39 1328
3080.92 1507
3081.44 1457
3081.96 1527
3082.49 1502
3083.01 1539
3083.53 1500
3084.06 1392
3084.58 1568
3085.10 1564
3085.63 1555
3086.15 1406
3086.68 1449
3087.20 1406
3087.72 1572
3088.25 1352
3088.77 1225
3089.30 1165
3089.82 1300
3090.34 1236
3090.87 1212
3091.39 1276
3091.92 1239
3092.44 1225
3092.97 1236
3093.49 1228
3094.01 1427
3094.54 1415
3095.06 1449
3095.59 1326
3096.11 1366
3096.64 1538
3097.16 1535
3097.69 1551
3098.21 1445
3098.74 1680
3099.26 1699
3099.79 1777
3100.31 2194
3100.84 2598
3101.36 3063
3101.89 3380
3102.41 4106
3102.94 4702
3103.46 5076
3103.99 5695
3104.51 6575
3105.04 6376
3105.56 6244
3106.09 6121
3106.62 5571
3107.14 5106
3107.67 4439
3108.19 3772
3108.72 3264
3109.24 2535
3109.77 2313
3110.30 2120
3110.82 1944
3111.35 1824
3111.87 1609
3112.40 1637
3112.93 1713
3113.45 1682
3113.98 1605
3114.50 1583
3115.03 1483
3115.56 1588
3116.08 1440
3116.61 1446
3117.14 1329
3117.66 1376
3118.19 1414
3118.71 1250
3119.24 1181
3119.77 1338
3120.29 1329
3120.82 1254
3121.35 1400
3121.88 1268
3122.40 1330
3122.93 1360
3123.46 1337
3123.98 1267
3124.51 1316
3125.04 1337
3125.56 1318
3126.09 1279
3126.62 1307
3127.15 1160
3127.67 1234
3128.20 1147
3128.73 1084
3129.26 1159
3129.78 1070
3130.31 1109
3130.84 1114
3131.37 1198
3131.89 1085
3132.42 1019
3132.95 1053
3133.48 1089
3134.00 1008
3134.53 1034
3135.06 1060
3135.59 1066
3136.12 1118
3136.64 1019
3137.17 1033
3137.70 1046
3138.23 1065
3138.76 1104
3139.29 1121
3139.81 1069
3140.34 996
3140.87 1143
3141.40 1192
3141.93 1202
3142.46 1111
3142.99 981
3143.51 1103
3144.04 1188
3144.57 1117
3145.10 1055
3145.63 1113
3146.16 1200
3146.69 1201
3147.22 1161
3147.74 1128
3148.27 1204
3148.80 1172
3149.33 1210
3149.86 1345
3150.39 1414
3150.92 1361
3151.45 1435
3151.98 1315
3152.51 1343
3153.04 1301
3153.57 1199
3154.10 1159
3154.63 1173
3155.16 1043
3155.69 989
3156.22 1187
3156.74 1191
3157.27 1230
3157.80 1176
3158.33 1117
3158.86 1108
3159.39 1290
3159.92 1175
3160.45 1276
3160.98 1171
3161.51 1122
3162.04 1204
3162.58 1195
3163.11 1160
3163.64 1028
3164.17 1040
3164.70 1075
3165.23 1033
3165.76 1104
3166.29 1114
3166.82 1041
3167.35 998
3167.88 1093
3168.41 1027
3168.94 997
3169.47 983
3170.00 1124
3170.53 1080
3171.07 1042
3171.60 1139
3172.13 1148
3172.66 1126
3173.19 1166
3173.72 1183
3174.25 1173
3174.78 1116
3175.31 1197
3175.85 1322
3176.38 1161
3176.91 1257
3177.44 1323
3177.97 1263
3178.50 1242
3179.04 1240
3179.57 1207
3180.10 1213
3180.63 1135
3181.16 1186
3181.69 1071
3182.23 1073
3182.76 949
3183.29 916
3183.82 985
3184.35 1050
3184.89 1009
3185.42 971
3185.95 1009
3186.48 1042
3187.02 1009
3187.55 1065
3188.08 1113
3188.61 1052
3189.15 1021
3189.68 1040
3190.21 1027
3190.74 961
3191.28 964
3191.81 1005
3192.34 992
3192.87 1000
3193.41 977
3193.94 980
3194.47 1043
3195.01 1014
3195.54 914
3196.07 1095
3196.60 1021
3197.14 1001
3197.67 980
3198.20 1002
3198.74 930
3199.27 979
3199.80 1064
3200.34 1174
3200.87 998
3201.40 1203
3201.94 1109
3202.47 1072
3203.01 1116
3203.54 1105
3204.07 1139
3204.61 1160
3205.14 1243
3205.67 1141
3206.21 1132
3206.74 1213
3207.28 1192
3207.81 1161
3208.34 1219
3208.88 1205
3209.41 1159
3209.95 1266
3210.48 1219
3211.02 1161
3211.55 1246
3212.08 1242
3212.62 1236
3213.15 1081
3213.69 1125
3214.22 1174
3214.76 1241
3215.29 1216
3215.83 1173
3216.36 1111
3216.90 1067
3217.43 1214
3217.97 1198
3218.50 1200
3219.04 1162
3219.57 1200
3220.11 1144
3220.64 1215
3221.18 1296
3221.71 1097
3222.25 1204
3222.78 1245
3223.32 1239
3223.85 1220
3224.39 1274
3224.92 1300
3225.46 1309
3225.99 1350
3226.53 1394
3227.07 1385
3227.60 1421
3228.14 1418
3228.67 1384
3229.21 1273
3229.74 1284
3230.28 1272
3230.82 1276
3231.35 1283
3231.89 1369
3232.42 1503
3232.96 1399
3233.50 1382
3234.03 1289
3234.57 1319
3235.11 1479
3235.64 1494
3236.18 1370
3236.72 1505
3237.25 1554
3237.79 1494
3238.32 1428
3238.86 1449
3239.40 1539
3239.93 1505
3240.47 1525
3241.01 1472
3241.55 1460
3242.08 1391
3242.62 1517
3243.16 1483
3243.69 1498
3244.23 1555
3244.77 1602
3245.30 1564
3245.84 1656
3246.38 1473
3246.92 1546
3247.45 1650
3247.99 1539
3248.53 1547
3249.07 1626
3249.60 1675
3250.14 1656
3250.68 1558
3251.22 1430
3251.75 1373
3252.29 1398
3252.83 1463
3253.37 1504
3253.91 1488
3254.44 1571
3254.98 1664
3255.52 1676
3256.06 1503
3256.60 1529
3257.13 1564
3257.67 1638
3258.21 1624
3258.75 1690
3259.29 1776
3259.82 1766
3260.36 1897
3260.90 2210
3261.44 2437
3261.98 2663
3262.52 2662
3263.06 2989
3263.59 3208
3264.13 3434
3264.67 3622
3265.21 4010
3265.75 4497
3266.29 5177
3266.83 5410
3267.37 5767
3267.91 5902
3268.44 5682
3268.98 5641
3269.52 5955
3270.06 5723
3270.60 5174
3271.14 4720
3271.68 4367
3272.22 3607
3272.76 3083
3273.30 2712
3273.84 2405
3274.38 1948
3274.92 1987
3275.46 2045
3276.00 1983
3276.54 1883
3277.08 1872
3277.62 1905
3278.16 1836
3278.70 1946
3279.24 2026
3279.78 1868
3280.32 1820
3280.86 1770
3281.40 1589
3281.94 1745
3282.48 1713
3283.02 1715
3283.56 1692
3284.10 1736
3284.64 1752
3285.18 1662
3285.72 1745
3286.26 1728
3286.80 1743
3287.34 1770
3287.88 1849
3288.42 1988
3288.96 1989
3289.50 2093
3290.04 2019
3290.59 2025
3291.13 1932
3291.67 2016
3292.21 2053
3292.75 2010
3293.29 2113
3293.83 2365
3294.37 2574
3294.91 2635
3295.46 2665
3296.00 2837
3296.54 3037
3297.08 3000
3297.62 2967
3298.16 2993
3298.70 2723
3299.25 2937
3299.79 2799
3300.33 2567
3300.87 2602
3301.41 2497
3301.96 2327
3302.50 2128
3303.04 2074
3303.58 2077
3304.12 2147
3304.66 2222
3305.21 2204
3305.75 2110
3306.29 1967
3306.83 1795
3307.38 2071
3307.92 1966
3308.46 1876
3309.00 1779
3309.55 1863
3310.09 1785
3310.63 1741
3311.17 1799
3311.72 1602
3312.26 1713
3312.80 1815
3313.34 1782
3313.89 1752
3314.43 1918
3314.97 2044
3315.52 2021
3316.06 2128
3316.60 2188
3317.14 2300
3317.69 2258
3318.23 2253
3318.77 2456
3319.32 2456
3319.86 2485
3320.40 2591
3320.95 2654
3321.49 2852
3322.03 2654
3322.58 2709
3323.12 2650
3323.67 2593
3324.21 2487
3324.75 2363
3325.30 2321
3325.84 2306
3326.38 2319
3326.93 2258
3327.47 2253
3328.02 2261
3328.56 2202
3329.10 2135
3329.65 2243
3330.19 2374
3330.74 2578
3331.28 2943
3331.83 3657
3332.37 4826
3332.91 5829
3333.46 7416
3334.00 9212
3334.55 10767
3335.09 12838
3335.64 14819
3336.18 16663
3336.73 18396
3337.27 19138
3337.82 19804
3338.36 19663
3338.90 19678
3339.45 17978
3339.99 15698
3340.54 13833
3341.08 11875
3341.63 9543
3342.18 7712
3342.72 6202
3343.27 4954
3343.81 4113
3344.36 3365
3344.90 2890
3345.45 2619
3345.99 2447
3346.54 2267
3347.08 2109
3347.63 1988
3348.17 2025
3348.72 1934
3349.27 1870
3349.81 2032
3350.36 1985
3350.90 1746
3351.45 1676
3352.00 1828
3352.54 1636
3353.09 1495
3353.63 1497
3354.18 1524
3354.73 1613
3355.27 1760
3355.82 1705
3356.36 1647
3356.91 1733
3357.46 1776
3358.00 1589
3358.55 1786
3359.10 1773
3359.64 1737
3360.19 1705
3360.74 1683
3361.28 1734
3361.83 2003
3362.38 1860
3362.92 1777
3363.47 1755
3364.02 1718
3364.56 1878
3365.11 1747
3365.66 1819
3366.21 1820
3366.75 1708
3367.30 1787
3367.85 1811
3368.39 1623
3368.94 1844
3369.49 1725
3370.04 1580
3370.58 1708
3371.13 1797
3371.68 1940
3372.23 1857
3372.77 1857
3373.32 2218
3373.87 2159
3374.42 2301
3374.96 2581
3375.51 2601
3376.06 2580
3376.61 2512
3377.16 2262
3377.70 2320
3378.25 2146
3378.80 1984
3379.35 1915
3379.90 1756
3380.45 1691
3380.99 1716
3381.54 1624
3382.09 1505
3382.64 1482
3383.19 1472
3383.74 1295
3384.28 1356
3384.83 1295
3385.38 1377
3385.93 1253
3386.48 1239
3387.03 1389
3387.58 1211
3388.13 1181
3388.67 1315
3389.22 1274
3389.77 1268
3390.32 1224
3390.87 1286
3391.42 1240
3391.97 1232
3392.52 1307
3393.07 1375
3393.62 1478
3394.17 1242
3394.72 1280
3395.27 1276
3395.81 1246
3396.36 1245
3396.91 1374
3397.46 1336
3398.01 1274
3398.56 1350
3399.11 1249
3399.66 1220
3400.21 1321
3400.76 1278
3401.31 1291
3401.86 1207
3402.41 1136
3402.96 1319
3403.51 1189
3404.06 1220
3404.61 1284
3405.16 1259
3405.71 1188
3406.26 1159
3406.81 1068
3407.36 1085
3407.92 1312
3408.47 1241
3409.02 1221
3409.57 1202
3410.12 1293
3410.67 1262
3411.22 1276
3411.77 1375
3412.32 1345
3412.87 1324
3413.42 1441
3413.97 1408
3414.52 1443
3415.08 1569
3415.63 1454
3416.18 1355
3416.73 1320
3417.28 1391
3417.83 1353
3418.38 1293
3418.93 1111
3419.49 1088
3420.04 1134
3420.59 1177
3421.14 1296
3421.69 1233
3422.24 1307
3422.80 1207
3423.35 1217
3423.90 1329
3424.45 1461
3425.00 1407
3425.55 1508
3426.11 1406
3426.66 1476
3427.21 1494
3427.76 1441
3428.31 1366
3428.87 1355
3429.42 1299
3429.97 1218
3430.52 1145
3431.08 997
3431.63 1018
3432.18 1133
3432.73 1143
3433.29 1194
3433.84 1206
3434.39 1139
3434.94 1095
3435.50 1109
3436.05 1166
3436.60 1159
3437.15 1126
3437.71 1130
3438.26 1159
3438.81 1178
3439.37 1111
3439.92 1141
3440.47 1109
3441.03 1180
3441.58 1128
3442.13 1096
3442.69 1045
3443.24 1203
3443.79 1310
3444.35 1223
3444.90 1414
3445.45 1361
3446.01 1146
3446.56 1165
3447.11 1108
3447.67 1099
3448.22 1111
3448.77 984
3449.33 1002
3449.88 1125
3450.44 1110
3450.99 1151
3451.54 1100
3452.10 1044
3452.65 1014
3453.21 957
3453.76 1074
3454.31 1001
3454.87 1031
3455.42 1094
3455.98 973
3456.53 1029
3457.09 1062
3457.64 1049
3458.20 1014
3458.75 1044
3459.30 1160
3459.86 1091
3460.41 1088
3460.97 1045
3461.52 1133
3462.08 1185
3462.63 1132
3463.19 1215
3463.74 1224
3464.30 1242
3464.85 1287
3465.41 1068
3465.96 1102
3466.52 1120
3467.07 1174
3467.63 1344
3468.19 1224
3468.74 1195
3469.30 1385
3469.85 1418
3470.41 1322
3470.96 1423
3471.52 1428
3472.07 1441
3472.63 1420
3473.19 1405
3473.74 1543
3474.30 1384
3474.85 1332
3475.41 1341
3475.96 1490
3476.52 1362
3477.08 1299
3477.63 1433
3478.19 1283
3478.74 1420
3479.30 1371
3479.86 1352
3480.41 1361
3480.97 1337
3481.53 1553
3482.08 1490
3482.64 1680
3483.20 1676
3483.75 1570
3484.31 1549
3484.87 1454
3485.42 1589
3485.98 1621
3486.54 1625
3487.09 1615
3487.65 1720
3488.21 1989
3488.76 2037
3489.32 2227
3489.88 2456
3490.44 2882
3490.99 3633
3491.55 4137
3492.11 4792
3492.66 5510
3493.22 5816
3493.78 5756
3494.34 5901
3494.89 5834
3495.45 5651
3496.01 5419
3496.57 4655
3497.12 4002
3497.68 3593
3498.24 3198
3498.80 2745
3499.36 2406
3499.91 2249
3500.47 2156
3501.03 2377
3501.59 2249
3502.15 2111
3502.70 2310
3503.26 2787
3503.82 2928
3504.38 2961
3504.94 3405
3505.49 3471
3506.05 3529
3506.61 3677
3507.17 3657
3507.73 3850
3508.29 3837
3508.85 3432
3509.40 3169
3509.96 2905
3510.52 2623
3511.08 2241
3511.64 2120
3512.20 1823
3512.76 1758
3513.32 1668
3513.87 1632
3514.43 1546
3514.99 1596
3515.55 1360
3516.11 1280
3516.67 1298
3517.23 1324
3517.79 1232
3518.35 1282
3518.91 1311
3519.47 1275
3520.03 1169
3520.59 1217
3521.15 1235
3521.71 1183
3522.26 1208
3522.82 1266
3523.38 1370
3523.94 1195
3524.50 1230
3525.06 1263
3525.62 1380
3526.18 1178
3526.74 1120
3527.30 1227
3527.86 1256
3528.42 1124
3528.98 1232
3529.54 1169
3530.10 1165
3530.67 1150
3531.23 1180
3531.79 1208
3532.35 1112
3532.91 1199
3533.47 1171
3534.03 1265
3534.59 1164
3535.15 1229
3535.71 1187
3536.27 1176
3536.83 1180
3537.39 1187
3537.95 1208
3538.51 1172
3539.08 1270
3539.64 1219
3540.20 1218
3540.76 1144
3541.32 1191
3541.88 1160
3542.44 1220
3543.00 1121
3543.56 1203
3544.13 1077
3544.69 1193
3545.25 1190
3545.81 1223
3546.37 1250
3546.93 1129
3547.50 1101
3548.06 1132
3548.62 1137
3549.18 1051
3549.74 1224
3550.30 1099
3550.87 1141
3551.43 1030
3551.99 957
3552.55 1064
3553.11 1035
3553.68 996
3554.24 927
3554.80 968
3555.36 969
3555.93 956
3556.49 887
3557.05 992
3557.61 952
3558.18 860
3558.74 888
3559.30 915
3559.86 920
3560.43 1108
3560.99 1205
3561.55 1073
3562.11 1010
3562.68 916
3563.24 974
3563.80 1119
3564.37 1162
3564.93 1144
3565.49 1119
3566.06 1115
3566.62 1108
3567.18 1023
3567.75 1053
3568.31 1086
3568.87 950
3569.44 933
3570.00 964
3570.56 971
3571.13 1007
3571.69 947
3572.25 934
3572.82 944
3573.38 931
3573.94 1073
3574.51 1061
3575.07 1089
3575.64 1012
3576.20 1037
3576.76 1100
3577.33 1171
3577.89 1205
3578.46 1245
3579.02 1197
3579.58 1222
3580.15 1301
3580.71 1209
3581.28 1161
3581.84 1159
3582.41 1181
3582.97 1056
3583.53 951
3584.10 1008
3584.66 1096
3585.23 1069
3585.79 1086
3586.36 1010
3586.92 1034
3587.49 1089
3588.05 1096
3588.62 996
3589.18 936
3589.75 933
3590.31 927
3590.88 940
3591.44 997
3592.01 1029
3592.57 1014
3593.14 1065
3593.70 938
3594.27 957
3594.83 938
3595.40 978
3595.97 938
3596.53 904
3597.10 871
3597.66 897
3598.23 884
3598.79 929
3599.36 998
3599.93 886
3600.49 939
3601.06 927
3601.62 900
3602.19 934
3602.75 951
3603.32 962
3603.89 923
3604.45 871
3605.02 967
3605.59 964
3606.15 923
3606.72 1008
3607.28 924
3607.85 889
3608.42 924
3608.98 881
3609.55 861
3610.12 883
3610.68 889
3611.25 897
3611.82 852
3612.38 926
3612.95 804
3613.52 856
3614.08 826
3614.65 886
3615.22 883
3615.79 923
3616.35 879
3616.92 955
3617.49 972
3618.05 1026
3618.62 1111
3619.19 1183
3619.76 1214
3620.32 1111
3620.89 1181
3621.46 1115
3622.03 1189
3622.59 1027
3623.16 1029
3623.73 1010
3624.30 1058
3624.86 1116
3625.43 1064
3626.00 931
3626.57 920
3627.14 888
3627.70 921
3628.27 935
3628.84 862
3629.41 912
3629.98 923
3630.55 963
3631.11 884
3631.68 957
3632.25 999
3632.82 973
3633.39 991
3633.96 965
3634.52 979
3635.09 1105
3635.66 1014
3636.23 979
3636.80 1030
3637.37 946
3637.94 946
3638.50 993
3639.07 1070
3639.64 1005
3640.21 1135
3640.78 1135
3641.35 1140
3641.92 1111
3642.49 1125
3643.06 1302
3643.63 1304
3644.20 1235
3644.76 1168
3645.33 1165
3645.90 1136
3646.47 1166
3647.04 1042
3647.61 1104
3648.18 1099
3648.75 1100
3649.32 1113
3649.89 1144
3650.46 1056
3651.03 1184
3651.60 1122
3652.17 1140
3652.74 1176
3653.31 1282
3653.88 1274
3654.45 1462
3655.02 1374
3655.59 1299
3656.16 1331
3656.73 1200
3657.30 1227
3657.87 1157
3658.44 1120
3659.01 1113
3659.58 1114
3660.15 1292
3660.72 1207
3661.29 1134
3661.87 1097
3662.44 1228
3663.01 1193
3663.58 1182
3664.15 1347
3664.72 1298
3665.29 1340
3665.86 1208
3666.43 1444
3667.00 1432
3667.57 1298
3668.15 1379
3668.72 1323
3669.29 1328
3669.86 1324
3670.43 1255
3671.00 1167
3671.57 1069
3672.15 1100
3672.72 992
3673.29 1027
3673.86 1058
3674.43 944
3675.00 991
3675.57 1052
3676.15 1105
3676.72 1117
3677.29 1041
3677.86 1038
3678.43 972
3679.01 1089
3679.58 1039
3680.15 1062
3680.72 1010
3681.29 914
3681.87 978
3682.44 989
3683.01 951
3683.58 970
3684.16 933
3684.73 845
3685.30 851
3685.87 816
3686.45 796
3687.02 905
3687.59 907
3688.16 892
3688.74 932
3689.31 864
3689.88 975
3690.46 1020
3691.03 946
3691.60 997
3692.17 1007
3692.75 1006
3693.32 938
3693.89 1003
3694.47 1002
3695.04 879
3695.61 1014
3696.19 948
3696.76 961
3697.33 971
3697.91 955
3698.48 853
3699.05 857
3699.63 868
3700.20 821
3700.78 909
3701.35 922
3701.92 933
3702.50 876
3703.07 928
3703.64 935
3704.22 968
3704.79 1040
3705.37 918
3705.94 858
3706.51 956
3707.09 1060
3707.66 903
3708.24 1020
3708.81 978
3709.39 986
3709.96 845
3710.53 879
3711.11 1029
3711.68 1056
3712.26 1121
3712.83 964
3713.41 907
3713.98 994
3714.56 1050
3715.13 1005
3715.71 1000
3716.28 993
3716.86 1003
3717.43 1051
3718.01 979
3718.58 973
3719.16 898
3719.73 995
3720.31 1037
3720.88 930
3721.46 873
3722.03 904
3722.61 911
3723.18 730
3723.76 708
3724.34 866
3724.91 765
3725.49 816
3726.06 875
3726.64 886
3727.21 812
3727.79 894
3728.36 893
3728.94 958
3729.52 913
3730.09 880
3730.67 906
3731.24 828
3731.82 931
3732.40 993
3732.97 1000
3733.55 998
3734.13 994
3734.70 982
3735.28 959
3735.85 954
3736.43 932
3737.01 897
3737.58 977
3738.16 934
3738.74 946
3739.31 865
3739.89 886
3740.47 889
3741.04 876
3741.62 847
3742.20 774
3742.78 883
3743.35 950
3743.93 903
3744.51 875
3745.08 757
3745.66 817
3746.24 864
3746.82 891
3747.39 840
3747.97 935
3748.55 843
3749.12 879
3749.70 806
3750.28 727
3750.86 771
3751.43 917
3752.01 831
3752.59 737
3753.17 791
3753.75 826
3754.32 822
3754.90 868
3755.48 825
3756.06 889
3756.64 895
3757.21 851
3757.79 853
3758.37 713
3758.95 776
3759.53 961
3760.10 834
3760.68 943
3761.26 866
3761.84 827
3762.42 867
3763.00 1010
3763.58 968
3764.15 842
3764.73 864
3765.31 1011
3765.89 898
3766.47 971
3767.05 961
3767.63 914
3768.21 970
3768.78 985
3769.36 870
3769.94 890
3770.52 883
3771.10 882
3771.68 909
3772.26 927
3772.84 964
3773.42 1021
3774.00 1061
3774.58 897
3775.16 946
3775.73 894
3776.31 903
3776.89 948
3777.47 885
3778.05 835
3778.63 909
3779.21 891
3779.79 816
3780.37 860
3780.95 826
3781.53 848
3782.11 931
3782.69 832
3783.27 817
3783.85 829
3784.43 772
3785.01 739
3785.59 824
3786.17 849
3786.75 767
3787.33 772
3787.91 855
3788.49 759
3789.08 804
3789.66 789
3790.24 811
3790.82 779
3791.40 923
3791.98 926
3792.56 948
3793.14 917
3793.72 854
3794.30 810
3794.88 868
3795.46 946
3796.05 887
3796.63 861
3797.21 963
3797.79 975
3798.37 881
3798.95 915
3799.53 898
3800.11 921
3800.69 915
3801.28 899
3801.86 904
3802.44 922
3803.02 1007
3803.60 880
3804.18 805
3804.77 882
3805.35 787
3805.93 926
3806.51 961
3807.09 863
3807.68 901
3808.26 997
3808.84 1047
3809.42 1098
3810.00 1097
3810.59 1150
3811.17 1137
3811.75 1189
3812.33 1206
3812.91 1020
3813.50 1033
3814.08 1079
3814.66 1084
3815.24 1034
3815.83 1066
3816.41 1026
3816.99 1105
3817.58 1138
3818.16 1149
3818.74 1066
3819.32 979
3819.91 982
3820.49 1008
3821.07 958
3821.66 915
3822.24 814
3822.82 783
3823.40 882
3823.99 904
3824.57 853
3825.15 791
3825.74 811
3826.32 872
3826.90 775
3827.49 764
3828.07 816
3828.65 868
3829.24 822
3829.82 785
3830.41 907
3830.99 794
3831.57 823
3832.16 842
3832.74 797
3833.32 884
3833.91 835
3834.49 888
3835.08 964
3835.66 846
3836.24 769
3836.83 827
3837.41 788
3838.00 773
3838.58 842
3839.17 816
3839.75 840
3840.33 854
3840.92 820
3841.50 824
3842.09 834
3842.67 848
3843.26 755
3843.84 776
3844.43 828
3845.01 770
3845.60 687
3846.18 760
3846.77 855
3847.35 794
3847.94 771
3848.52 827
3849.11 869
3849.69 867
3850.28 876
3850.86 904
3851.45 815
3852.03 762
3852.62 831
3853.20 875
3853.79 837
3854.37 771
3854.96 771
3855.55 792
3856.13 778
3856.72 809
3857.30 780
3857.89 720
3858.47 763
3859.06 781
3859.65 859
3860.23 899
3860.82 991
3861.40 903
3861.99 916
3862.58 938
3863.16 1038
3863.75 952
3864.33 1048
3864.92 981
3865.51 1005
3866.09 995
3866.68 1094
3867.27 1152
3867.85 1127
3868.44 1104
3869.03 1181
3869.61 1063
3870.20 953
3870.79 893
3871.37 967
3871.96 906
3872.55 965
3873.13 942
3873.72 855
3874.31 952
3874.90 866
3875.48 968
3876.07 974
3876.66 947
3877.24 951
3877.83 913
3878.42 926
3879.01 916
3879.59 877
3880.18 927
3880.77 902
3881.36 896
3881.94 821
3882.53 963
3883.12 902
3883.71 819
3884.29 784
3884.88 819
3885.47 784
3886.06 896
3886.65 945
3887.23 918
3887.82 820
3888.41 891
3889.00 984
3889.59 1064
3890.17 921
3890.76 911
3891.35 950
3891.94 1059
3892.53 1033
3893.12 1071
3893.70 922
3894.29 962
3894.88 903
3895.47 1016
3896.06 847
3896.65 988
3897.24 982
3897.83 931
3898.41 919
3899.00 936
3899.59 939
3900.18 963
3900.77 885
3901.36 882
3901.95 793
3902.54 823
3903.13 962
3903.72 865
3904.31 846
3904.89 887
3905.48 830
3906.07 863
3906.66 907
3907.25 833
3907.84 864
3908.43 1012
3909.02 955
3909.61 924
3910.20 907
3910.79 885
3911.38 883
3911.97 972
3912.56 901
3913.15 883
3913.74 831
3914.33 773
3914.92 833
3915.51 807
3916.10 738
3916.69 780
3917.28 828
3917.87 787
3918.46 790
3919.05 767
3919.64 864
3920.23 792
3920.82 869
3921.41 825
3922.00 941
3922.60 893
3923.19 814
3923.78 840
3924.37 797
3924.96 809
3925.55 843
3926.14 855
3926.73 817
3927.32 787
3927.91 717
3928.50 673
3929.10 774
3929.69 842
3930.28 772
3930.87 731
3931.46 684
3932.05 750
3932.64 696
3933.23 749
3933.83 812
3934.42 793
3935.01 782
3935.60 708
3936.19 801
3936.78 748
3937.38 718
3937.97 811
3938.56 821
3939.15 840
3939.74 848
3940.34 809
3940.93 920
3941.52 913
3942.11 863
3942.70 812
3943.30 896
3943.89 968
3944.48 929
3945.07 818
3945.67 893
3946.26 897
3946.85 832
3947.44 784
3948.04 831
3948.63 878
3949.22 779
3949.81 800
3950.41 786
3951.00 812
3951.59 721
3952.19 836
3952.78 738
3953.37 795
3953.96 800
3954.56 889
3955.15 805
3955.74 839
3956.34 804
3956.93 850
3957.52 904
3958.12 954
3958.71 891
3959.30 964
3959.90 888
3960.49 987
3961.08 990
3961.68 962
3962.27 984
3962.87 934
3963.46 874
3964.05 920
3964.65 912
3965.24 1008
3965.83 888
3966.43 931
3967.02 959
3967.62 971
3968.21 926
3968.80 965
3969.40 944
3969.99 907
3970.59 983
3971.18 1053
3971.78 862
3972.37 1004
3972.97 865
3973.56 825
3974.15 909
3974.75 898
3975.34 954
3975.94 1043
3976.53 1046
3977.13 1117
3977.72 1145
3978.32 1064
3978.91 1177
3979.51 1193
3980.10 1279
3980.70 1207
3981.29 1179
3981.89 1103
3982.48 1173
3983.08 1067
3983.67 1038
3984.27 949
3984.86 1057
3985.46 1002
3986.05 934
3986.65 902
3987.25 901
3987.84 911
3988.44 950
3989.03 1020
3989.63 1028
3990.22 941
3990.82 861
3991.42 896
3992.01 964
3992.61 974
3993.20 1004
3993.80 949
3994.40 924
3994.99 980
3995.59 922
3996.18 919
3996.78 921
3997.38 908
3997.97 1020
3998.57 989
3999.17 931
3999.76 837
4000.36 848
4000.95 910
4001.55 876
4002.15 845
4002.74 825
4003.34 873
4003.94 887
4004.54 889
4005.13 803
4005.73 781
4006.33 873
4006.92 844
4007.52 872
4008.12 814
4008.71 918
4009.31 888
4009.91 924
4010.51 912
4011.10 797
4011.70 798
4012.30 817
4012.90 854
4013.49 872
4014.09 869
4014.69 865
4015.29 779
4015.88 833
4016.48 903
4017.08 909
4017.68 962
4018.27 912
4018.87 852
4019.47 833
4020.07 883
4020.67 986
4021.26 959
4021.86 1010
4022.46 953
4023.06 951
4023.66 902
4024.26 865
4024.85 992
4025.45 903
4026.05 978
4026.65 932
4027.25 886
4027.85 958
4028.44 919
4029.04 955
4029.64 1104
4030.24 1094
4030.84 1011
4031.44 1046
4032.04 1149
4032.64 1196
4033.23 1243
4033.83 1197
4034.43 1126
4035.03 1364
4035.63 1429
4036.23 1407
4036.83 1307
4037.43 1258
4038.03 1191
4038.63 1347
4039.23 1158
4039.83 1078
4040.43 1005
4041.03 1005
4041.63 855
4042.22 845
4042.82 833
4043.42 919
4044.02 863
4044.62 805
4045.22 808
4045.82 866
4046.42 926
4047.02 874
4047.62 842
4048.22 856
4048.82 838
4049.42 882
4050.02 812
4050.62 769
4051.22 805
4051.82 750
4052.43 798
4053.03 886
4053.63 832
4054.23 832
4054.83 864
4055.43 869
4056.03 837
4056.63 914
4057.23 889
4057.83 840
4058.43 733
4059.03 776
4059.63 767
4060.23 675
4060.84 842
4061.44 780
4062.04 810
4062.64 836
4063.24 743
4063.84 772
4064.44 749
4065.04 794
4065.64 824
4066.25 836
4066.85 833
4067.45 767
4068.05 691
4068.65 742
4069.25 756
4069.86 779
4070.46 788
4071.06 763
4071.66 800
4072.26 703
4072.86 698
4073.47 784
4074.07 787
4074.67 754
4075.27 772
4075.87 717
4076.48 752
4077.08 765
4077.68 783
4078.28 820
4078.89 790
4079.49 760
4080.09 782
4080.69 753
4081.30 707
4081.90 704
4082.50 786
4083.10 792
4083.71 785
4084.31 715
4084.91 747
4085.52 817
4086.12 781
4086.72 736
4087.32 751
4087.93 757
4088.53 789
4089.13 787
4089.74 787
4090.34 755
4090.94 724
4091.55 811
4092.15 810
4092.75 773
4093.36 758
4093.96 844
4094.56 873
4095.17 841
4095.77 701
4096.37 783
4096.98 831
4097.58 904
4098.18 866
4098.79 864
4099.39 849
4100.00 882
4100.60 773
4101.20 720
4101.81 719
4102.41 726
4103.02 798
4103.62 722
4104.23 732
4104.83 790
4105.43 799
4106.04 804
4106.64 860
4107.25 736
4107.85 733
4108.46 780
4109.06 863
4109.67 832
4110.27 755
4110.87 747
4111.48 783
4112.08 764
4112.69 743
4113.29 684
4113.90 773
4114.50 725
4115.11 725
4115.71 789
4116.32 742
4116.92 736
4117.53 722
4118.13 786
4118.74 770
4119.35 674
4119.95 704
4120.56 731
4121.16 768
4121.77 802
4122.37 846
4122.98 832
4123.58 881
4124.19 849
4124.80 812
4125.40 820
4126.01 765
4126.61 708
4127.22 691
4127.82 688
4128.43 760
4129.04 686
4129.64 720
4130.25 746
4130.85 717
4131.46 729
4132.07 911
4132.67 801
4133.28 817
4133.89 764
4134.49 705
4135.10 727
4135.71 719
4136.31 862
4136.92 807
4137.53 836
4138.13 827
4138.74 812
4139.35 796
4139.95 837
4140.56 863
4141.17 871
4141.77 837
4142.38 859
4142.99 813
4143.59 837
4144.20 886
4144.81 970
4145.42 867
4146.02 859
4146.63 851
4147.24 909
4147.85 874
4148.45 880
4149.06 895
4149.67 776
4150.28 759
4150.88 763
4151.49 790
4152.10 769
4152.71 750
4153.31 760
4153.92 759
4154.53 838
4155.14 754
4155.75 797
4156.35 874
4156.96 797
4157.57 900
4158.18 940
4158.79 989
4159.40 968
4160.00 1017
4160.61 1157
4161.22 1025
4161.83 907
4162.44 916
4163.05 926
4163.65 965
4164.26 883
4164.87 860
4165.48 882
4166.09 806
4166.70 813
4167.31 880
4167.92 821
4168.52 836
4169.13 819
4169.74 825
4170.35 866
4170.96 827
4171.57 889
4172.18 890
4172.79 849
4173.40 789
4174.01 866
4174.62 893
4175.23 817
4175.84 802
4176.45 790
4177.05 892
4177.66 824
4178.27 883
4178.88 885
4179.49 839
4180.10 908
4180.71 903
4181.32 830
4181.93 817
4182.54 837
4183.15 741
4183.76 752
4184.37 733
4184.98 730
4185.59 711
4186.20 826
4186.81 828
4187.42 774
4188.03 787
4188.65 845
4189.26 828
4189.87 724
4190.48 706
4191.09 780
4191.70 754
4192.31 810
4192.92 783
4193.53 828
4194.14 846
4194.75 880
4195.36 775
4195.97 850
4196.58 809
4197.20 838
4197.81 866
4198.42 939
4199.03 777
4199.64 812
4200.25 872
4200.86 776
4201.47 802
4202.09 895
4202.70 942
4203.31 898
4203.92 783
4204.53 766
4205.14 820
4205.75 822
4206.37 830
4206.98 874
4207.59 838
4208.20 779
4208.81 710
4209.43 792
4210.04 836
4210.65 858
4211.26 843
4211.87 872
4212.49 901
4213.10 810
4213.71 798
4214.32 760
4214.93 711
4215.55 781
4216.16 788
4216.77 771
4217.38 789
4218.00 849
4218.61 998
4219.22 830
4219.84 927
4220.45 889
4221.06 920
4221.67 986
4222.29 865
4222.90 1000
4223.51 924
4224.13 1047
4224.74 1088
4225.35 1034
4225.96 979
4226.58 999
4227.19 997
4227.80 1026
4228.42 954
4229.03 914
4229.64 953
4230.26 1073
4230.87 1048
4231.48 1052
4232.10 1101
4232.71 1227
4233.33 1282
4233.94 1441
4234.55 1481
4235.17 1631
4235.78 1847
4236.39 1998
4237.01 1980
4237.62 1852
4238.24 1897
4238.85 1922
4239.46 1700
4240.08 1554
4240.69 1422
4241.31 1305
4241.92 1166
4242.54 1133
4243.15 1080
4243.76 965
4244.38 1114
4244.99 1007
4245.61 1044
4246.22 1052
4246.84 1056
4247.45 1137
4248.07 1062
4248.68 1030
4249.30 1044
4249.91 1011
4250.53 1125
4251.14 1042
4251.76 1012
4252.37 1066
4252.99 1091
4253.60 933
4254.22 938
4254.83 969
4255.45 887
4256.06 891
4256.68 975
4257.29 906
4257.91 859
4258.52 957
4259.14 969
4259.76 824
4260.37 800
4260.99 816
4261.60 864
4262.22 812
4262.83 847
4263.45 866
4264.07 916
4264.68 936
4265.30 866
4265.91 938
4266.53 876
4267.15 925
4267.76 815
4268.38 780
4268.99 937
4269.61 896
4270.23 903
4270.84 966
4271.46 856
4272.08 863
4272.69 850
4273.31 891
4273.93 798
4274.54 842
4275.16 863
4275.78 967
4276.39 986
4277.01 903
4277.63 954
4278.24 915
4278.86 876
4279.48 970
4280.09 863
4280.71 853
4281.33 808
4281.95 788
4282.56 811
4283.18 739
4283.80 830
4284.42 891
4285.03 876
4285.65 786
4286.27 704
4286.89 859
4287.50 869
4288.12 725
4288.74 743
4289.36 844
4289.97 826
4290.59 786
4291.21 803
4291.83 869
4292.45 739
4293.06 716
4293.68 824
4294.30 829
4294.92 769
4295.54 761
4296.15 778
4296.77 798
4297.39 804
4298.01 777
4298.63 820
4299.25 793
4299.86 857
4300.48 801
4301.10 772
4301.72 833
4302.34 796
4302.96 734
4303.58 746
4304.19 737
4304.81 678
4305.43 777
4306.05 772
4306.67 822
4307.29 745
4307.91 809
4308.53 805
4309.15 853
4309.77 813
4310.38 832
4311.00 835
4311.62 799
4312.24 821
4312.86 815
4313.48 772
4314.10 810
4314.72 843
4315.34 918
4315.96 926
4316.58 765
4317.20 737
4317.82 736
4318.44 851
4319.06 830
4319.68 873
4320.30 952
4320.92 1004
4321.54 987
4322.16 883
4322.78 999
4323.40 910
4324.02 963
4324.64 887
4325.26 1029
4325.88 974
4326.50 896
4327.12 972
4327.74 1024
4328.36 1137
4328.98 1068
4329.60 1067
4330.22 1083
4330.84 1132
4331.47 1161
4332.09 1099
4332.71 1135
4333.33 1218
4333.95 1290
4334.57 1269
4335.19 1445
4335.81 1514
4336.43 1630
4337.05 1846
4337.68 2154
4338.30 2206
4338.92 2475
4339.54 2410
4340.16 2545
4340.78 2575
4341.40 2430
4342.03 2303
4342.65 2168
4343.27 2053
4343.89 1893
4344.51 1859
4345.13 2025
4345.76 2332
4346.38 2309
4347.00 2644
4347.62 2904
4348.24 2839
4348.86 2973
4349.49 3076
4350.11 2863
4350.73 2851
4351.35 2552
4351.98 2153
4352.60 1933
4353.22 1602
4353.84 1439
4354.46 1385
4355.09 1262
4355.71 1302
4356.33 1167
4356.95 1260
4357.58 1237
4358.20 1293
4358.82 1363
4359.45 1189
4360.07 1141
4360.69 1146
4361.31 1257
4361.94 1129
4362.56 1089
4363.18 1172
4363.81 1136
4364.43 1065
4365.05 1162
4365.68 1032
4366.30 1091
4366.92 1020
4367.55 1010
4368.17 1092
4368.79 1032
4369.42 1022
4370.04 900
4370.66 908
4371.29 982
4371.91 963
4372.53 947
4373.16 902
4373.78 825
4374.41 839
4375.03 799
4375.65 823
4376.28 854
4376.90 814
4377.53 806
4378.15 788
4378.77 964
4379.40 963
4380.02 855
4380.65 929
4381.27 962
4381.89 774
4382.52 853
4383.14 922
4383.77 913
4384.39 905
4385.02 982
4385.64 818
4386.27 861
4386.89 807
4387.52 875
4388.14 918
4388.77 837
4389.39 870
4390.02 831
4390.64 859
4391.27 831
4391.89 878
4392.52 804
4393.14 771
4393.77 829
4394.39 871
4395.02 837
4395.64 714
4396.27 692
4396.89 779
4397.52 840
4398.14 834
4398.77 923
4399.39 758
4400.02 823
4400.65 851
4401.27 889
4401.90 874
4402.52 777
4403.15 907
4403.78 982
4404.40 905
4405.03 835
4405.65 762
4406.28 732
4406.91 750
4407.53 816
4408.16 795
4408.78 820
4409.41 845
4410.04 796
4410.66 878
4411.29 872
4411.92 821
4412.54 896
4413.17 908
4413.80 910
4414.42 843
4415.05 893
4415.68 891
4416.30 849
4416.93 889
4417.56 832
4418.18 883
4418.81 844
4419.44 849
4420.07 912
4420.69 859
4421.32 882
4421.95 827
4422.57 868
4423.20 774
4423.83 790
4424.46 801
4425.08 785
4425.71 728
4426.34 766
4426.97 850
4427.59 865
4428.22 787
4428.85 824
4429.48 740
4430.10 778
4430.73 774
4431.36 723
4431.99 761
4432.62 805
4433.24 897
4433.87 895
4434.50 938
4435.13 857
4435.76 958
4436.38 850
4437.01 839
4437.64 874
4438.27 866
4438.90 928
4439.53 963
4440.16 892
4440.78 820
4441.41 905
4442.04 856
4442.67 879
4443.30 761
4443.93 839
4444.56 903
4445.19 923
4445.81 878
4446.44 914
4447.07 919
4447.70 961
4448.33 968
4448.96 1014
4449.59 983
4450.22 1042
4450.85 1002
4451.48 996
4452.11 980
4452.73 874
4453.36 934
4453.99 886
4454.62 943
4455.25 974
4455.88 955
4456.51 1100
4457.14 1167
4457.77 1132
4458.40 1210
4459.03 1105
4459.66 1096
4460.29 1054
4460.92 909
4461.55 996
4462.18 1018
4462.81 867
4463.44 863
4464.07 905
4464.70 834
4465.33 802
4465.96 808
4466.59 860
4467.22 867
4467.85 840
4468.48 888
4469.12 805
4469.75 753
4470.38 774
4471.01 815
4471.64 783
4472.27 748
4472.90 666
4473.53 753
4474.16 651
4474.79 694
4475.42 700
4476.05 839
4476.69 896
4477.32 792
4477.95 778
4478.58 807
4479.21 886
4479.84 838
4480.47 800
4481.10 779
4481.74 880
4482.37 816
4483.00 810
4483.63 748
4484.26 787
4484.89 869
4485.53 785
4486.16 848
4486.79 913
4487.42 866
4488.05 904
4488.68 909
4489.32 909
4489.95 1009
4490.58 935
4491.21 907
4491.84 918
4492.48 909
4493.11 906
4493.74 888
4494.37 923
4495.01 899
4495.64 936
4496.27 861
4496.90 873
4497.54 830
4498.17 908
4498.80 1022
4499.43 1112
4500.07 1041
4500.70 1179
4501.33 1212
4501.97 1399
4502.60 1392
4503.23 1276
4503.86 1342
4504.50 1324
4505.13 1311
4505.76 1226
4506.40 1160
4507.03 1254
4507.66 1093
4508.30 964
4508.93 981
4509.56 872
4510.20 1002
4510.83 929
4511.46 897
4512.10 876
4512.73 875
4513.37 874
4514.00 852
4514.63 883
4515.27 921
4515.90 959
4516.53 892
4517.17 789
4517.80 788
4518.44 931
4519.07 916
4519.70 932
4520.34 791
4520.97 739
4521.61 785
4522.24 755
4522.88 794
4523.51 704
4524.14 771
4524.78 874
4525.41 759
4526.05 766
4526.68 749
4527.32 792
4527.95 802
4528.59 742
4529.22 833
4529.86 856
4530.49 912
4531.13 952
4531.76 980
4532.40 938
4533.03 935
4533.67 982
4534.30 1014
4534.94 921
4535.57 923
4536.21 950
4536.84 910
4537.48 903
4538.11 834
4538.75 796
4539.38 846
4540.02 864
4540.66 692
4541.29 808
4541.93 717
4542.56 759
4543.20 724
4543.83 770
4544.47 835
4545.11 790
4545.74 775
4546.38 781
4547.01 736
4547.65 757
4548.29 755
4548.92 810
4549.56 687
4550.19 699
4550.83 771
4551.47 733
4552.10 746
4552.74 701
4553.38 722
4554.01 699
4554.65 734
4555.29 770
4555.92 702
4556.56 743
4557.20 806
4557.83 769
4558.47 708
4559.11 716
4559.74 619
4560.38 693
4561.02 763
4561.66 744
4562.29 757
4562.93 681
4563.57 801
4564.20 722
4564.84 691
4565.48 827
4566.12 852
4566.75 802
4567.39 801
4568.03 780
4568.67 785
4569.30 819
4569.94 820
4570.58 831
4571.22 816
4571.85 700
4572.49 692
4573.13 741
4573.77 662
4574.41 810
4575.04 760
4575.68 719
4576.32 798
4576.96 848
4577.60 755
4578.23 742
4578.87 816
4579.51 820
4580.15 735
4580.79 742
4581.43 775
4582.06 805
4582.70 839
4583.34 841
4583.98 867
4584.62 769
4585.26 876
4585.90 900
4586.54 903
4587.17 846
4587.81 851
4588.45 882
4589.09 941
4589.73 944
4590.37 974
4591.01 1131
4591.65 1269
4592.29 1379
4592.93 1402
4593.57 1440
4594.20 1453
4594.84 1729
4595.48 1493
4596.12 1276
4596.76 1208
4597.40 1201
4598.04 1141
4598.68 983
4599.32 831
4599.96 954
4600.60 981
4601.24 1005
4601.88 937
4602.52 869
4603.16 890
4603.80 965
4604.44 1169
4605.08 998
4605.72 856
4606.36 945
4607.00 990
4607.64 1000
4608.28 1038
4608.92 1026
4609.56 947
4610.20 815
4610.84 702
4611.48 767
4612.12 805
4612.77 918
4613.41 772
4614.05 735
4614.69 805
4615.33 772
4615.97 802
4616.61 705
4617.25 718
4617.89 818
4618.53 833
4619.17 838
4619.82 863
4620.46 790
4621.10 820
4621.74 709
4622.38 788
4623.02 818
4623.66 913
4624.30 872
4624.95 812
4625.59 737
4626.23 742
4626.87 779
4627.51 754
4628.15 754
4628.80 739
4629.44 890
4630.08 871
4630.72 819
4631.36 797
4632.00 810
4632.65 861
4633.29 883
4633.93 821
4634.57 834
4635.22 849
4635.86 795
4636.50 808
4637.14 818
4637.78 763
4638.43 817
4639.07 940
4639.71 897
4640.35 835
4641.00 857
4641.64 936
4642.28 822
4642.93 895
4643.57 843
4644.21 789
4644.85 857
4645.50 816
4646.14 802
4646.78 808
4647.43 856
4648.07 703
4648.71 802
4649.36 832
4650.00 748
4650.64 750
4651.28 760
4651.93 744
4652.57 768
4653.22 889
4653.86 771
4654.50 795
4655.15 812
4655.79 722
4656.43 808
4657.08 803
4657.72 758
4658.36 762
4659.01 785
4659.65 785
4660.30 769
4660.94 691
4661.58 693
4662.23 685
4662.87 736
4663.52 709
4664.16 711
4664.80 654
4665.45 657
4666.09 700
4666.74 598
4667.38 609
4668.03 661
4668.67 772
4669.32 854
4669.96 845
4670.60 768
4671.25 719
4671.89 756
4672.54 675
4673.18 628
4673.83 723
4674.47 688
4675.12 676
4675.76 725
4676.41 749
4677.05 712
4677.70 730
4678.34 677
4678.99 626
4679.63 719
4680.28 747
4680.93 729
4681.57 704
4682.22 745
4682.86 803
4683.51 753
4684.15 820
4684.80 844
4685.44 791
4686.09 730
4686.74 783
4687.38 722
4688.03 706
4688.67 755
4689.32 753
4689.97 763
4690.61 779
4691.26 677
4691.90 766
4692.55 822
4693.20 790
4693.84 801
4694.49 847
4695.13 803
4695.78 920
4696.43 938
4697.07 886
4697.72 915
4698.37 905
4699.01 1080
4699.66 1016
4700.31 1038
4700.95 1164
4701.60 1242
4702.25 1285
4702.89 1068
4703.54 1005
4704.19 1031
4704.84 1035
4705.48 1092
4706.13 993
4706.78 905
4707.42 854
4708.07 870
4708.72 839
4709.37 804
4710.01 861
4710.66 827
4711.31 814
4711.96 963
4712.60 845
4713.25 801
4713.90 884
4714.55 814
4715.19 885
4715.84 949
4716.49 880
4717.14 817
4717.78 858
4718.43 862
4719.08 825
4719.73 805
4720.38 835
4721.02 813
4721.67 812
4722.32 778
4722.97 864
4723.62 709
4724.27 868
4724.91 992
4725.56 971
4726.21 889
4726.86 944
4727.51 969
4728.16 990
4728.81 937
4729.45 977
4730.10 1091
4730.75 1073
4731.40 935
4732.05 872
4732.70 932
4733.35 861
4734.00 906
4734.65 820
4735.29 783
4735.94 836
4736.59 842
4737.24 741
4737.89 835
4738.54 814
4739.19 802
4739.84 888
4740.49 876
4741.14 894
4741.79 845
4742.44 971
4743.09 989
4743.74 917
4744.39 886
4745.04 967
4745.69 817
4746.34 883
4746.99 807
4747.64 799
4748.29 844
4748.94 796
4749.59 886
4750.24 805
4750.89 950
4751.54 974
4752.19 932
4752.84 856
4753.49 989
4754.14 949
4754.79 922
4755.44 883
4756.09 846
4756.74 905
4757.39 803
4758.04 848
4758.69 875
4759.34 964
4759.99 894
4760.64 834
4761.30 798
4761.95 813
4762.60 769
4763.25 788
4763.90 780
4764.55 870
4765.20 780
4765.85 770
4766.50 895
4767.16 879
4767.81 828
4768.46 943
4769.11 980
4769.76 852
4770.41 923
4771.06 887
4771.72 766
4772.37 766
4773.02 765
4773.67 742
4774.32 785
4774.97 695
4775.63 726
4776.28 755
4776.93 747
4777.58 734
4778.23 683
4778.89 747
4779.54 886
4780.19 930
4780.84 984
4781.50 871
4782.15 741
4782.80 762
4783.45 755
4784.11 799
4784.76 793
4785.41 719
4786.06 754
4786.72 787
4787.37 814
4788.02 794
4788.67 793
4789.33 807
4789.98 844
4790.63 686
4791.28 718
4791.94 686
4792.59 791
4793.24 842
4793.90 830
4794.55 770
4795.20 732
4795.86 765
4796.51 769
4797.16 751
4797.82 724
4798.47 616
4799.12 662
4799.78 781
4800.43 753
4801.08 739
4801.74 686
4802.39 768
4803.05 801
4803.70 830
4804.35 768
4805.01 821
4805.66 840
4806.31 845
4806.97 790
4807.62 809
4808.28 800
4808.93 763
4809.59 820
4810.24 754
4810.89 790
4811.55 744
4812.20 864
4812.86 879
4813.51 857
4814.17 716
4814.82 806
4815.48 867
4816.13 882
4816.78 927
4817.44 855
4818.09 928
4818.75 954
4819.40 847
4820.06 887
4820.71 958
4821.37 931
4822.02 920
4822.68 944
4823.33 941
4823.99 936
4824.64 1054
4825.30 926
4825.95 1026
4826.61 1086
4827.27 1095
4827.92 1132
4828.58 1120
4829.23 1146
4829.89 1067
4830.54 1145
4831.20 1235
4831.85 1276
4832.51 1298
4833.17 1266
4833.82 1158
4834.48 1262
4835.13 1255
4835.79 1274
4836.45 1312
4837.10 1311
4837.76 1344
4838.41 1429
4839.07 1418
4839.73 1628
4840.38 1491
4841.04 1602
4841.70 1441
4842.35 1406
4843.01 1543
4843.66 1597
4844.32 1519
4844.98 1580
4845.63 1564
4846.29 1674
4846.95 1740
4847.60 1799
4848.26 1794
4848.92 2061
4849.58 2259
4850.23 2491
4850.89 2526
4851.55 2635
4852.20 2754
4852.86 2677
4853.52 2750
4854.17 2640
4854.83 2656
4855.49 2592
4856.15 2368
4856.80 2430
4857.46 2292
4858.12 2329
4858.78 2427
4859.43 2477
4860.09 2571
4860.75 2791
4861.41 2604
4862.07 2844
4862.72 2637
4863.38 2451
4864.04 2332
4864.70 2257
4865.35 2000
4866.01 1994
4866.67 1968
4867.33 2282
4867.99 2200
4868.65 2074
4869.30 2122
4869.96 2105
4870.62 2175
4871.28 2044
4871.94 2133
4872.60 1875
4873.25 1794
4873.91 1694
4874.57 1602
4875.23 1715
4875.89 1924
4876.55 1893
4877.21 1601
4877.86 1716
4878.52 1846
4879.18 1808
4879.84 1881
4880.50 1724
4881.16 1736
4881.82 1647
4882.48 1711
4883.14 1651
4883.80 1581
4884.46 1267
4885.11 1395
4885.77 1319
4886.43 1311
4887.09 1211
4887.75 1205
4888.41 1244
4889.07 1202
4889.73 1273
4890.39 1270
4891.05 1217
4891.71 1287
4892.37 1420
4893.03 1351
4893.69 1315
4894.35 1233
4895.01 1177
4895.67 1192
4896.33 1162
4896.99 1226
4897.65 1088
4898.31 1038
4898.97 1077
4899.63 978
4900.29 1030
4900.95 1016
4901.61 1046
4902.27 1014
4902.93 944
4903.59 1031
4904.25 1027
4904.91 1017
4905.58 1005
4906.24 955
4906.90 939
4907.56 1006
4908.22 969
4908.88 897
4909.54 938
4910.20 917
4910.86 940
4911.52 1011
4912.18 894
4912.85 901
4913.51 953
4914.17 964
4914.83 846
4915.49 854
4916.15 990
4916.81 1053
4917.48 887
4918.14 843
4918.80 848
4919.46 846
4920.12 823
4920.78 809
4921.45 895
4922.11 863
4922.77 789
4923.43 857
4924.09 829
4924.76 886
4925.42 765
4926.08 733
4926.74 757
4927.40 796
4928.07 774
4928.73 855
4929.39 860
4930.05 806
4930.72 828
4931.38 800
4932.04 1002
4932.70 966
4933.37 806
4934.03 870
4934.69 868
4935.35 789
4936.02 826
4936.68 839
4937.34 882
4938.00 844
4938.67 876
4939.33 765
4939.99 854
4940.66 771
4941.32 768
4941.98 789
4942.65 705
4943.31 842
4943.97 870
4944.64 883
4945.30 894
4945.96 795
4946.63 797
4947.29 881
4947.95 729
4948.62 790
4949.28 733
4949.94 824
4950.61 807
4951.27 683
4951.94 740
4952.60 830
4953.26 806
4953.93 710
4954.59 790
4955.26 737
4955.92 748
4956.58 796
4957.25 833
4957.91 791
4958.58 851
4959.24 813
4959.90 790
4960.57 733
4961.23 762
4961.90 872
4962.56 919
4963.23 977
4963.89 1111
4964.56 1058
4965.22 1119
4965.89 1318
4966.55 1321
4967.22 1185
4967.88 1145
4968.55 1128
4969.21 1058
4969.88 1032
4970.54 965
4971.21 877
4971.87 885
4972.54 869
4973.20 860
4973.87 829
4974.53 911
4975.20 828
4975.86 846
4976.53 825
4977.19 804
4977.86 837
4978.52 847
4979.19 800
4979.86 843
4980.52 908
4981.19 834
4981.85 809
4982.52 858
4983.19 833
4983.85 862
4984.52 738
4985.18 689
4985.85 831
4986.52 786
4987.18 848
4987.85 796
4988.51 800
4989.18 759
4989.85 875
4990.51 858
4991.18 951
4991.85 891
4992.51 1008
4993.18 1058
4993.85 967
4994.51 940
4995.18 879
4995.85 885
4996.51 779
4997.18 717
4997.85 702
4998.51 783
4999.18 846
4999.85 781
5000.51 821
5001.18 797
5001.85 633
5002.52 749
5003.18 718
5003.85 740
5004.52 669
5005.19 631
5005.85 659
5006.52 800
5007.19 754
5007.86 699
5008.52 718
5009.19 724
5009.86 707
5010.53 670
5011.19 716
5011.86 709
5012.53 742
5013.20 720
5013.87 700
5014.53 786
5015.20 784
5015.87 771
5016.54 744
5017.21 752
5017.87 690
5018.54 657
5019.21 646
5019.88 671
5020.55 735
5021.22 756
5021.88 751
5022.55 793
5023.22 794
5023.89 803
5024.56 714
5025.23 721
5025.90 718
5026.57 745
5027.23 782
5027.90 781
5028.57 772
5029.24 770
5029.91 781
5030.58 682
5031.25 754
5031.92 790
5032.59 747
5033.26 698
5033.93 750
5034.59 722
5035.26 710
5035.93 691
5036.60 674
5037.27 684
5037.94 754
5038.61 749
5039.28 673
5039.95 582
5040.62 633
5041.29 662
5041.96 702
5042.63 654
5043.30 655
5043.97 680
5044.64 639
5045.31 675
5045.98 645
5046.65 632
5047.32 685
5047.99 688
5048.66 694
5049.33 644
5050.00 658
5050.67 767
5051.34 692
5052.01 588
5052.68 602
5053.35 655
5054.03 626
5054.70 651
5055.37 692
5056.04 674
5056.71 632
5057.38 663
5058.05 680
5058.72 613
5059.39 611
5060.06 599
5060.73 681
5061.41 670
5062.08 662
5062.75 631
5063.42 684
5064.09 672
5064.76 630
5065.43 715
5066.10 655
5066.78 669
5067.45 622
5068.12 632
5068.79 608
5069.46 642
5070.13 624
5070.81 584
5071.48 652
5072.15 661
5072.82 645
5073.49 672
5074.17 628
5074.84 650
5075.51 632
5076.18 655
5076.85 720
5077.53 607
5078.20 736
5078.87 674
5079.54 759
5080.22 792
5080.89 790
5081.56 779
5082.23 688
5082.91 791
5083.58 761
5084.25 704
5084.92 708
5085.60 619
5086.27 661
5086.94 726
5087.61 640
5088.29 714
5088.96 619
5089.63 622
5090.31 744
5090.98 692
5091.65 655
5092.33 721
5093.00 808
5093.67 741
5094.35 785
5095.02 762
5095.69 689
5096.37 681
5097.04 721
5097.71 714
5098.39 789
5099.06 702
5099.73 743
5100.41 729
5101.08 715
5101.76 703
5102.43 711
5103.10 687
5103.78 624
5104.45 676
5105.12 627
5105.80 801
5106.47 807
5107.15 763
5107.82 894
5108.50 843
5109.17 638
5109.84 665
5110.52 646
5111.19 677
5111.87 666
5112.54 662
5113.22 722
5113.89 653
5114.57 708
5115.24 649
5115.92 745
5116.59 667
5117.27 724
5117.94 692
5118.61 774
5119.29 814
5119.96 741
5120.64 764
5121.31 754
5121.99 797
5122.67 779
5123.34 722
5124.02 808
5124.69 772
5125.37 732
5126.04 684
5126.72 658
5127.39 692
5128.07 699
5128.74 697
5129.42 633
5130.10 628
5130.77 644
5131.45 736
5132.12 748
5132.80 703
5133.47 700
5134.15 678
5134.83 739
5135.50 691
5136.18 722
5136.85 678
5137.53 695
5138.21 686
5138.88 654
5139.56 645
5140.24 682
5140.91 701
5141.59 604
5142.27 640
5142.94 656
5143.62 662
5144.30 635
5144.97 652
5145.65 717
5146.33 671
5147.00 613
5147.68 661
5148.36 642
5149.03 652
5149.71 663
5150.39 655
5151.06 620
5151.74 665
5152.42 592
5153.10 613
5153.77 610
5154.45 645
5155.13 659
5155.80 594
5156.48 630
5157.16 559
5157.84 577
5158.51 552
5159.19 557
5159.87 619
5160.55 612
5161.23 570
5161.90 655
5162.58 544
5163.26 541
5163.94 632
5164.61 644
5165.29 654
5165.97 647
5166.65 642
5167.33 655
5168.00 660
5168.68 686
5169.36 647
5170.04 620
5170.72 641
5171.40 555
5172.07 555
5172.75 680
5173.43 611
5174.11 617
5174.79 582
5175.47 575
5176.15 603
5176.83 664
5177.50 670
5178.18 698
5178.86 623
5179.54 672
5180.22 689
5180.90 673
5181.58 668
5182.26 617
5182.94 607
5183.62 701
5184.29 692
5184.97 647
5185.65 686
5186.33 671
5187.01 701
5187.69 655
5188.37 701
5189.05 619
5189.73 573
5190.41 582
5191.09 658
5191.77 625
5192.45 529
5193.13 596
5193.81 610
5194.49 661
5195.17 668
5195.85 646
5196.53 625
5197.21 640
5197.89 570
5198.57 542
5199.25 560
5199.93 617
5200.61 569
5201.29 584
5201.97 592
5202.65 591
5203.33 622
5204.01 606
5204.69 614
5205.37 620
5206.05 611
5206.73 666
5207.42 619
5208.10 603
5208.78 699
5209.46 649
5210.14 689
5210.82 605
5211.50 651
5212.18 656
5212.86 751
5213.54 742
5214.23 691
5214.91 668
5215.59 658
5216.27 684
5216.95 734
5217.63 821
5218.31 724
5219.00 711
5219.68 697
5220.36 684
5221.04 736
5221.72 675
5222.40 720
5223.09 698
5223.77 715
5224.45 723
5225.13 659
5225.81 742
5226.50 750
5227.18 719
5227.86 680
5228.54 599
5229.22 598
5229.91 561
5230.59 622
5231.27 658
5231.95 668
5232.64 644
5233.32 674
5234.00 704
5234.68 674
5235.37 644
5236.05 576
5236.73 646
5237.41 580
5238.10 610
5238.78 590
5239.46 678
5240.14 705
5240.83 712
5241.51 737
5242.19 669
5242.88 698
5243.56 738
5244.24 741
5244.93 729
5245.61 710
5246.29 716
5246.98 727
5247.66 670
5248.34 695
5249.03 638
5249.71 654
5250.39 667
5251.08 718
5251.76 774
5252.44 730
5253.13 674
5253.81 733
5254.50 765
5255.18 761
5255.86 726
5256.55 698
5257.23 763
5257.92 760
5258.60 631
5259.28 632
5259.97 645
5260.65 687
5261.34 729
5262.02 732
5262.71 746
5263.39 754
5264.07 786
5264.76 775
5265.44 779
5266.13 751
5266.81 764
5267.50 749
5268.18 815
5268.87 780
5269.55 625
5270.24 638
5270.92 714
5271.61 713
5272.29 729
5272.98 726
5273.66 645
5274.35 765
5275.03 680
5275.72 639
5276.40 641
5277.09 632
5277.77 613
5278.46 630
5279.14 707
5279.83 720
5280.52 796
5281.20 690
5281.89 730
5282.57 718
5283.26 718
5283.94 792
5284.63 766
5285.32 727
5286.00 806
5286.69 665
5287.37 706
5288.06 622
5288.75 571
5289.43 663
5290.12 700
5290.80 718
5291.49 624
5292.18 605
5292.86 702
5293.55 709
5294.24 610
5294.92 573
5295.61 588
5296.30 681
5296.98 658
5297.67 624
5298.36 635
5299.04 726
5299.73 621
5300.42 648
5301.10 687
5301.79 709
5302.48 757
5303.16 776
5303.85 708
5304.54 694
5305.22 672
5305.91 721
5306.60 683
5307.29 629
5307.97 649
5308.66 636
5309.35 708
5310.04 605
5310.72 628
5311.41 687
5312.10 770
5312.79 866
5313.47 810
5314.16 916
5314.85 825
5315.54 726
5316.23 715
5316.91 761
5317.60 784
5318.29 777
5318.98 841
5319.67 789
5320.35 855
5321.04 879
5321.73 890
5322.42 932
5323.11 883
5323.79 827
5324.48 790
5325.17 802
5325.86 851
5326.55 840
5327.24 794
5327.93 678
5328.61 676
5329.30 765
5329.99 696
5330.68 652
5331.37 673
5332.06 780
5332.75 729
5333.44 761
5334.13 734
5334.81 627
5335.50 639
5336.19 668
5336.88 648
5337.57 642
5338.26 720
5338.95 732
5339.64 699
5340.33 688
5341.02 637
5341.71 654
5342.40 681
5343.09 744
5343.78 683
5344.47 714
5345.16 765
5345.85 680
5346.54 737
5347.22 678
5347.91 621
5348.60 673
5349.29 787
5349.98 804
5350.67 809
5351.37 830
5352.06 801
5352.75 880
5353.44 778
5354.13 790
5354.82 813
5355.51 832
5356.20 799
5356.89 751
5357.58 714
5358.27 690
5358.96 631
5359.65 634
5360.34 649
5361.03 667
5361.72 592
5362.41 572
5363.10 627
5363.80 644
5364.49 651
5365.18 665
5365.87 639
5366.56 622
5367.25 616
5367.94 695
5368.63 699
5369.32 630
5370.02 616
5370.71 632
5371.40 616
5372.09 669
5372.78 636
5373.47 559
5374.16 588
5374.86 517
5375.55 583
5376.24 665
5376.93 602
5377.62 561
5378.32 470
5379.01 530
5379.70 639
5380.39 600
5381.08 609
5381.78 620
5382.47 594
5383.16 597
5383.85 550
5384.54 591
5385.24 659
5385.93 593
5386.62 573
5387.31 610
5388.01 643
5388.70 639
5389.39 613
5390.08 608
5390.78 628
5391.47 727
5392.16 713
5392.85 666
5393.55 673
5394.24 663
5394.93 652
5395.63 718
5396.32 586
5397.01 626
5397.71 684
5398.40 671
5399.09 623
5399.79 552
5400.48 622
5401.17 642
5401.87 603
5402.56 608
5403.25 578
5403.95 566
5404.64 629
5405.33 569
5406.03 624
5406.72 632
5407.41 530
5408.11 597
5408.80 659
5409.50 636
5410.19 662
5410.88 609
5411.58 707
5412.27 664
5412.97 644
5413.66 624
5414.35 666
5415.05 596
5415.74 594
5416.44 591
5417.13 654
5417.83 629
5418.52 662
5419.21 609
5419.91 685
5420.60 573
5421.30 639
5421.99 648
5422.69 695
5423.38 714
5424.08 756
5424.77 735
5425.47 752
5426.16 750
5426.86 642
5427.55 671
5428.25 653
5428.94 680
5429.64 636
5430.33 728
5431.03 682
5431.72 712
5432.42 730
5433.11 712
5433.81 754
5434.50 774
5435.20 697
5435.90 759
5436.59 764
5437.29 796
5437.98 779
5438.68 837
5439.37 874
5440.07 839
5440.77 752
5441.46 750
5442.16 765
5442.85 715
5443.55 811
5444.25 753
5444.94 883
5445.64 845
5446.34 788
5447.03 870
5447.73 967
5448.42 989
5449.12 910
5449.82 1041
5450.51 925
5451.21 1068
5451.91 972
5452.60 936
5453.30 884
5454.00 901
5454.69 966
5455.39 824
5456.09 872
5456.78 887
5457.48 822
5458.18 823
5458.88 777
5459.57 872
5460.27 904
5460.97 817
5461.66 814
5462.36 796
5463.06 854
5463.76 921
5464.45 943
5465.15 859
5465.85 853
5466.55 903
5467.24 953
5467.94 990
5468.64 917
5469.34 939
5470.03 933
5470.73 951
5471.43 884
5472.13 962
5472.83 915
5473.52 930
5474.22 893
5474.92 1047
5475.62 982
5476.32 1072
5477.01 1122
5477.71 1180
5478.41 1258
5479.11 1308
5479.81 1395
5480.51 1641
5481.20 1694
5481.90 1877
5482.60 2046
5483.30 2008
5484.00 2134
5484.70 2005
5485.40 1719
5486.09 1645
5486.79 1570
5487.49 1595
5488.19 1488
5488.89 1357
5489.59 1296
5490.29 1271
5490.99 1292
5491.69 1198
5492.39 1181
5493.09 1300
5493.78 1221
5494.48 1308
5495.18 1381
5495.88 1439
5496.58 1400
5497.28 1375
5497.98 1486
5498.68 1663
5499.38 1806
5500.08 1892
5500.78 2138
5501.48 2243
5502.18 2363
5502.88 2508
5503.58 2649
5504.28 2810
5504.98 2742
5505.68 2379
5506.38 2200
5507.08 2093
5507.78 1764
5508.48 1429
5509.18 1362
5509.88 1311
5510.58 1205
5511.28 1131
5511.98 1095
5512.68 1209
5513.38 1158
5514.08 1091
5514.78 1093
5515.48 1143
5516.18 1073
5516.89 1174
5517.59 1076
5518.29 1068
5518.99 1047
5519.69 1036
5520.39 1072
5521.09 1051
5521.79 999
5522.49 994
5523.19 914
5523.90 975
5524.60 933
5525.30 971
5526.00 914
5526.70 866
5527.40 835
5528.10 841
5528.81 865
5529.51 833
5530.21 925
5530.91 942
5531.61 960
5532.31 901
5533.02 838
5533.72 834
5534.42 871
5535.12 911
5535.82 882
5536.52 814
5537.23 794
5537.93 821
5538.63 819
5539.33 811
5540.04 699
5540.74 764
5541.44 757
5542.14 821
5542.84 785
5543.55 807
5544.25 775
5544.95 767
5545.65 740
5546.36 767
5547.06 741
5547.76 719
5548.47 774
5549.17 708
5549.87 708
5550.57 827
5551.28 748
5551.98 780
5552.68 773
5553.39 709
5554.09 715
5554.79 652
5555.50 729
5556.20 772
5556.90 757
5557.61 741
5558.31 716
5559.01 803
5559.72 738
5560.42 765
5561.12 728
5561.83 735
5562.53 759
5563.23 701
5563.94 760
5564.64 749
5565.35 736
5566.05 716
5566.75 788
5567.46 806
5568.16 796
5568.86 773
5569.57 776
5570.27 736
5570.98 721
5571.68 706
5572.39 714
5573.09 624
5573.79 670
5574.50 772
5575.20 836
5575.91 761
5576.61 724
5577.32 671
5578.02 705
5578.73 740
5579.43 740
5580.14 709
5580.84 712
5581.55 702
5582.25 646
5582.96 684
5583.66 719
5584.37 766
5585.07 689
5585.78 660
5586.48 643
5587.19 669
5587.89 692
5588.60 733
5589.30 684
5590.01 677
5590.71 655
5591.42 638
5592.12 711
5592.83 651
5593.53 672
5594.24 662
5594.95 664
5595.65 701
5596.36 701
5597.06 672
5597.77 676
5598.48 680
5599.18 638
5599.89 612
5600.59 632
5601.30 682
5602.01 675
5602.71 677
5603.42 668
5604.12 676
5604.83 680
5605.54 584
5606.24 573
5606.95 670
5607.66 675
5608.36 627
5609.07 627
5609.78 665
5610.48 686
5611.19 694
5611.90 638
5612.60 665
5613.31 685
5614.02 656
5614.72 678
5615.43 611
5616.14 675
5616.85 658
5617.55 664
5618.26 627
5618.97 707
5619.67 614
5620.38 616
5621.09 634
5621.80 580
5622.50 648
5623.21 688
5623.92 718
5624.63 640
5625.33 626
5626.04 685
5626.75 657
5627.46 594
5628.16 662
5628.87 707
5629.58 749
5630.29 698
5631.00 710
5631.70 804
5632.41 688
5633.12 655
5633.83 746
5634.54 719
5635.24 721
5635.95 776
5636.66 686
5637.37 735
5638.08 670
5638.79 724
5639.50 785
5640.20 783
5640.91 695
5641.62 715
5642.33 768
5643.04 747
5643.75 795
5644.46 749
5645.17 752
5645.87 744
5646.58 787
5647.29 724
5648.00 692
5648.71 783
5649.42 719
5650.13 656
5650.84 760
5651.55 765
5652.26 675
5652.97 742
5653.67 840
5654.38 881
5655.09 892
5655.80 841
5656.51 904
5657.22 899
5657.93 971
5658.64 1014
5659.35 1106
5660.06 1224
5660.77 1220
5661.48 1200
5662.19 1112
5662.90 1098
5663.61 887
5664.32 905
5665.03 986
5665.74 887
5666.45 870
5667.16 682
5667.87 703
5668.58 705
5669.29 728
5670.00 820
5670.71 727
5671.42 726
5672.14 726
5672.85 644
5673.56 626
5674.27 816
5674.98 748
5675.69 672
5676.40 749
5677.11 798
5677.82 684
5678.53 739
5679.24 714
5679.95 680
5680.67 660
5681.38 595
5682.09 678
5682.80 764
5683.51 653
5684.22 781
5684.93 622
5685.64 703
5686.36 682
5687.07 681
5687.78 701
5688.49 701
5689.20 680
5689.91 673
5690.63 582
5691.34 648
5692.05 609
5692.76 632
5693.47 614
5694.18 661
5694.90 631
5695.61 632
5696.32 625
5697.03 593
5697.75 649
5698.46 593
5699.17 612
5699.88 609
5700.59 653
5701.31 665
5702.02 621
5702.73 675
5703.44 749
5704.16 616
5704.87 612
5705.58 580
5706.29 642
5707.01 598
5707.72 556
5708.43 586
5709.15 557
5709.86 544
5710.57 570
5711.28 613
5712.00 582
5712.71 619
5713.42 651
5714.14 679
5714.85 614
5715.56 529
5716.28 598
5716.99 603
5717.70 615
5718.42 602
5719.13 624
5719.84 627
5720.56 635
5721.27 616
5721.99 572
5722.70 634
5723.41 646
5724.13 560
5724.84 636
5725.55 655
5726.27 535
5726.98 614
5727.70 672
5728.41 606
5729.12 610
5729.84 639
5730.55 583
5731.27 668
5731.98 670
5732.70 689
5733.41 688
5734.13 650
5734.84 664
5735.55 740
5736.27 640
5736.98 559
5737.70 657
5738.41 660
5739.13 639
5739.84 708
5740.56 660
5741.27 708
5741.99 698
5742.70 618
5743.42 640
5744.13 609
5744.85 590
5745.56 647
5746.28 600
5746.99 541
5747.71 592
5748.42 584
5749.14 580
5749.85 619
5750.57 629
5751.29 616
5752.00 619
5752.72 596
5753.43 565
5754.15 596
5754.86 596
5755.58 603
5756.30 624
5757.01 624
5757.73 594
5758.44 590
5759.16 641
5759.87 659
5760.59 569
5761.31 594
5762.02 597
5762.74 526
5763.46 556
5764.17 641
5764.89 603
5765.60 631
5766.32 650
5767.04 664
5767.75 602
5768.47 633
5769.19 635
5769.90 596
5770.62 602
5771.34 589
5772.05 653
5772.77 647
5773.49 599
5774.21 631
5774.92 645
5775.64 614
5776.36 626
5777.07 620
5777.79 659
5778.51 629
5779.23 623
5779.94 636
5780.66 585
5781.38 587
5782.09 628
5782.81 627
5783.53 605
5784.25 681
5784.96 677
5785.68 613
5786.40 618
5787.12 634
5787.84 647
5788.55 691
5789.27 602
5789.99 660
5790.71 604
5791.43 578
5792.14 623
5792.86 690
5793.58 655
5794.30 740
5795.02 670
5795.73 653
5796.45 797
5797.17 794
5797.89 801
5798.61 905
5799.33 934
5800.05 937
5800.76 965
5801.48 1109
5802.20 1181
5802.92 1289
5803.64 1312
5804.36 1575
5805.08 1688
5805.80 1686
5806.51 1661
5807.23 1707
5807.95 1527
5808.67 1350
5809.39 1309
5810.11 1148
5810.83 887
5811.55 871
5812.27 850
5812.99 852
5813.71 873
5814.43 939
5815.14 978
5815.86 849
5816.58 843
5817.30 802
5818.02 839
5818.74 922
5819.46 909
5820.18 871
5820.90 900
5821.62 854
5822.34 882
5823.06 860
5823.78 892
5824.50 824
5825.22 829
5825.94 875
5826.66 761
5827.38 805
5828.10 762
5828.82 724
5829.54 669
5830.26 722
5830.98 671
5831.71 827
5832.43 707
5833.15 703
5833.87 715
5834.59 699
5835.31 711
5836.03 704
5836.75 699
5837.47 694
5838.19 709
5838.91 673
5839.63 736
5840.36 671
5841.08 711
5841.80 752
5842.52 721
5843.24 694
5843.96 722
5844.68 737
5845.40 713
5846.13 678
5846.85 662
5847.57 688
5848.29 724
5849.01 765
5849.73 728
5850.45 739
5851.18 698
5851.90 701
5852.62 713
5853.34 809
5854.06 683
5854.79 760
5855.51 776
5856.23 694
5856.95 656
5857.67 578
5858.40 625
5859.12 654
5859.84 654
5860.56 669
5861.28 714
5862.01 704
5862.73 714
5863.45 747
5864.17 691
5864.90 693
5865.62 701
5866.34 679
5867.07 687
5867.79 719
5868.51 738
5869.23 747
5869.96 672
5870.68 740
5871.40 833
5872.13 801
5872.85 769
5873.57 831
5874.29 770
5875.02 769
5875.74 769
5876.46 727
5877.19 781
5877.91 818
5878.63 787
5879.36 668
5880.08 730
5880.81 741
5881.53 762
5882.25 736
5882.98 744
5883.70 736
5884.42 759
5885.15 707
5885.87 740
5886.60 713
5887.32 773
5888.04 718
5888.77 709
5889.49 676
5890.22 768
5890.94 674
5891.66 720
5892.39 731
5893.11 673
5893.84 757
5894.56 729
5895.29 742
5896.01 692
5896.73 612
5897.46 690
5898.18 756
5898.91 708
5899.63 725
5900.36 714
5901.08 743
5901.81 756
5902.53 706
5903.26 787
5903.98 896
5904.71 819
5905.43 712
5906.16 774
5906.88 788
5907.61 781
5908.33 737
5909.06 797
5909.78 713
5910.51 736
5911.23 817
5911.96 793
5912.69 753
5913.41 821
5914.14 739
5914.86 820
5915.59 815
5916.31 728
5917.04 779
5917.77 785
5918.49 748
5919.22 713
5919.94 745
5920.67 801
5921.39 761
5922.12 767
5922.85 781
5923.57 821
5924.30 834
5925.03 841
5925.75 809
5926.48 794
5927.20 814
5927.93 905
5928.66 846
5929.38 932
5930.11 886
5930.84 1067
5931.56 1036
5932.29 892
5933.02 863
5933.74 998
5934.47 969
5935.20 1049
5935.93 994
5936.65 1067
5937.38 1085
5938.11 1091
5938.83 1099
5939.56 1078
5940.29 1129
5941.02 1137
5941.74 1158
5942.47 1069
5943.20 1145
5943.92 1178
5944.65 1211
5945.38 1139
5946.11 1200
5946.83 1298
5947.56 1385
5948.29 1321
5949.02 1263
5949.75 1442
5950.47 1483
5951.20 1472
5951.93 1705
5952.66 1655
5953.39 1728
5954.11 1813
5954.84 1799
5955.57 1881
5956.30 1768
5957.03 1763
5957.75 1818
5958.48 1729
5959.21 1517
5959.94 1651
5960.67 1689
5961.40 1724
5962.12 1805
5962.85 1722
5963.58 1872
5964.31 1860
5965.04 2017
5965.77 2236
5966.50 2309
5967.23 2523
5967.95 2634
5968.68 2943
5969.41 2968
5970.14 3098
5970.87 3127
5971.60 2917
5972.33 2962
5973.06 2752
5973.79 2542
5974.52 2386
5975.25 2318
5975.98 2146
5976.71 2102
5977.43 2250
5978.16 2179
5978.89 2212
5979.62 2146
5980.35 2115
5981.08 2200
5981.81 2253
5982.54 2394
5983.27 2425
5984.00 2560
5984.73 2529
5985.46 2574
5986.19 2647
5986.92 2547
5987.65 2637
5988.38 2598
5989.11 2586
5989.84 2476
5990.57 2652
5991.30 2513
5992.03 2483
5992.76 2624
5993.49 2539
5994.22 2451
5994.96 2586
5995.69 2564
5996.42 2638
5997.15 2621
5997.88 2786
5998.61 2681
5999.34 2743
6000.07 2866
6000.80 2880
6001.53 2964
6002.26 2909
6002.99 2730
6003.73 2854
6004.46 2767
6005.19 2835
6005.92 2843
6006.65 2848
6007.38 2687
6008.11 2750
6008.84 3006
6009.58 3241
6010.31 3465
6011.04 3712
6011.77 4210
6012.50 4983
6013.23 5911
6013.97 6840
6014.70 7791
6015.43 8632
6016.16 9138
6016.89 9350
6017.62 9633
6018.36 9306
6019.09 8967
6019.82 8024
6020.55 6943
6021.29 5863
6022.02 4930
6022.75 4250
6023.48 3589
6024.21 3172
6024.95 2831
6025.68 2548
6026.41 2266
6027.14 2312
6027.88 2159
6028.61 2095
6029.34 1939
6030.07 2005
6030.81 2033
6031.54 1935
6032.27 1850
6033.01 1870
6033.74 1979
6034.47 1952
6035.20 1922
6035.94 1803
6036.67 1730
6037.40 1716
6038.14 1763
6038.87 1821
6039.60 1789
6040.34 1853
6041.07 1937
6041.80 1966
6042.54 1933
6043.27 1919
6044.00 2076
6044.74 2114
6045.47 1960
6046.21 2095
6046.94 2138
6047.67 2211
6048.41 2311
6049.14 2458
6049.87 2362
6050.61 2562
6051.34 2655
6052.08 2845
6052.81 3045
6053.54 3265
6054.28 3735
6055.01 3932
6055.75 3909
6056.48 4017
6057.22 3865
6057.95 3600
6058.68 3288
6059.42 2986
6060.15 2688
6060.89 2729
6061.62 2508
6062.36 2200
6063.09 2161
6063.83 2098
6064.56 2094
6065.30 2182
6066.03 1974
6066.77 1898
6067.50 2014
6068.24 1926
6068.97 1886
6069.71 1790
6070.44 1723
6071.18 1715
6071.91 1748
6072.65 1698
6073.38 1772
6074.12 1766
6074.85 1659
6075.59 1639
6076.32 1681
6077.06 1605
6077.80 1645
6078.53 1575
6079.27 1575
6080.00 1568
6080.74 1464
6081.47 1418
6082.21 1442
6082.95 1480
6083.68 1398
6084.42 1320
6085.15 1348
6085.89 1377
6086.63 1371
6087.36 1301
6088.10 1302
6088.83 1337
6089.57 1328
6090.31 1316
6091.04 1359
6091.78 1373
6092.52 1412
6093.25 1385
6093.99 1438
6094.73 1461
6095.46 1427
6096.20 1383
6096.94 1335
6097.67 1348
6098.41 1348
6099.15 1337
6099.88 1288
6100.62 1307
6101.36 1215
6102.10 1242
6102.83 1173
6103.57 1191
6104.31 1155
6105.04 1170
6105.78 1150
6106.52 1145
6107.26 1105
6107.99 1159
6108.73 1231
6109.47 1194
6110.21 1073
6110.94 1174
6111.68 1165
6112.42 1220
6113.16 1139
6113.89 1116
6114.63 1187
6115.37 1216
6116.11 1245
6116.85 1262
6117.58 1232
6118.32 1209
6119.06 1239
6119.80 1229
6120.54 1186
6121.27 1205
6122.01 1315
6122.75 1313
6123.49 1270
6124.23 1268
6124.97 1256
6125.70 1265
6126.44 1332
6127.18 1335
6127.92 1312
6128.66 1359
6129.40 1326
6130.14 1328
6130.88 1361
6131.61 1284
6132.35 1344
6133.09 1370
6133.83 1386
6134.57 1307
6135.31 1321
6136.05 1382
6136.79 1285
6137.53 1322
6138.27 1338
6139.01 1391
6139.74 1326
6140.48 1410
6141.22 1393
6141.96 1346
6142.70 1415
6143.44 1452
6144.18 1293
6144.92 1289
6145.66 1261
6146.40 1378
6147.14 1390
6147.88 1289
6148.62 1316
6149.36 1364
6150.10 1401
6150.84 1398
6151.58 1324
6152.32 1314
6153.06 1454
6153.80 1507
6154.54 1530
6155.28 1462
6156.02 1428
6156.76 1488
6157.50 1614
6158.24 1533
6158.98 1611
6159.72 1598
6160.46 1580
6161.21 1556
6161.95 1647
6162.69 1727
6163.43 1659
6164.17 1842
6164.91 1839
6165.65 1884
6166.39 2031
6167.13 2273
6167.87 2230
6168.61 2202
6169.36 2336
6170.10 2532
6170.84 2568
6171.58 2557
6172.32 2443
6173.06 2199
6173.80 2234
6174.54 2190
6175.29 2088
6176.03 2124
6176.77 2039
6177.51 2063
6178.25 1915
6178.99 1926
6179.74 1986
6180.48 2056
6181.22 2109
6181.96 2154
6182.70 2195
6183.45 2148
6184.19 2188
6184.93 2234
6185.67 2197
6186.41 2162
6187.16 2127
6187.90 2275
6188.64 2210
6189.38 2397
6190.12 2359
6190.87 2392
6191.61 2510
6192.35 2573
6193.09 2603
6193.84 2746
6194.58 2760
6195.32 2901
6196.07 2950
6196.81 2982
6197.55 2966
6198.29 3052
6199.04 2984
6199.78 2931
6200.52 2909
6201.27 2780
6202.01 2730
6202.75 2844
6203.50 2993
6204.24 3136
6204.98 3573
6205.73 4132
6206.47 5131
6207.21 6036
6207.96 7359
6208.70 8584
6209.44 10388
6210.19 11969
6210.93 13093
6211.67 14086
6212.42 14480
6213.16 14414
6213.90 14047
6214.65 13209
6215.39 11055
6216.14 9533
6216.88 8116
6217.62 6630
6218.37 5465
6219.11 4586
6219.86 3668
6220.60 3211
6221.35 2877
6222.09 2673
6222.83 2455
6223.58 2369
6224.32 2273
6225.07 2252
6225.81 2152
6226.56 2084
6227.30 2125
6228.05 2120
6228.79 2052
6229.53 1945
6230.28 1840
6231.02 1727
6231.77 1679
6232.51 1648
6233.26 1655
6234.00 1729
6234.75 1657
6235.49 1601
6236.24 1628
6236.98 1675
6237.73 1735
6238.48 1809
6239.22 1958
6239.97 2152
6240.71 2427
6241.46 2565
6242.20 2783
6242.95 2839
6243.69 2761
6244.44 2711
6245.18 2543
6245.93 2419
6246.68 2170
6247.42 2143
6248.17 2147
6248.91 2041
6249.66 2238
6250.41 2188
6251.15 2129
6251.90 2114
6252.64 2091
6253.39 2077
6254.14 2050
6254.88 1947
6255.63 1864
6256.38 1944
6257.12 1989
6257.87 1876
6258.61 1777
6259.36 1726
6260.11 1796
6260.85 1791
6261.60 1738
6262.35 1596
6263.09 1662
6263.84 1606
6264.59 1620
6265.34 1609
6266.08 1508
6266.83 1448
6267.58 1418
6268.32 1526
6269.07 1496
6269.82 1561
6270.56 1536
6271.31 1492
6272.06 1512
6272.81 1495
6273.55 1401
6274.30 1538
6275.05 1462
6275.80 1470
6276.54 1542
6277.29 1443
6278.04 1502
6278.79 1589
6279.53 1549
6280.28 1624
6281.03 1575
6281.78 1603
6282.53 1618
6283.27 1554
6284.02 1581
6284.77 1434
6285.52 1431
6286.27 1433
6287.01 1338
6287.76 1367
6288.51 1277
6289.26 1253
6290.01 1229
6290.76 1299
6291.50 1297
6292.25 1289
6293.00 1180
6293.75 1196
6294.50 1162
6295.25 1140
6296.00 1166
6296.74 1155
6297.49 1073
6298.24 1156
6298.99 1204
6299.74 1155
6300.49 1197
6301.24 1082
6301.99 1062
6302.74 1109
6303.49 1042
6304.23 1080
6304.98 1140
6305.73 1062
6306.48 1081
6307.23 1093
6307.98 1117
6308.73 983
6309.48 1090
6310.23 1128
6310.98 1153
6311.73 1089
6312.48 1174
6313.23 1274
6313.98 1255
6314.73 1286
6315.48 1203
6316.23 1220
6316.98 1210
6317.73 1250
6318.48 1250
6319.23 1086
6319.98 1032
6320.73 1082
6321.48 1035
6322.23 1027
6322.98 1049
6323.73 1051
6324.48 1024
6325.23 935
6325.98 1036
6326.73 1070
6327.48 1019
6328.23 1014
6328.98 916
6329.73 897
6330.49 989
6331.24 999
6331.99 1064
6332.74 958
6333.49 996
6334.24 1041
6334.99 1001
6335.74 875
6336.49 944
6337.24 917
6338.00 901
6338.75 971
6339.50 991
6340.25 952
6341.00 924
6341.75 985
6342.50 1028
6343.25 992
6344.01 1022
6344.76 906
6345.51 975
6346.26 899
6347.01 920
6347.77 1003
6348.52 952
6349.27 952
6350.02 947
6350.77 1069
6351.52 1137
6352.28 1089
6353.03 1220
6353.78 1179
6354.53 1151
6355.29 1396
6356.04 1445
6356.79 1406
6357.54 1379
6358.29 1342
6359.05 1323
6359.80 1270
6360.55 1110
6361.30 1141
6362.06 1036
6362.81 1079
6363.56 974
6364.32 1063
6365.07 933
6365.82 959
6366.57 903
6367.33 973
6368.08 963
6368.83 943
6369.59 964
6370.34 969
6371.09 932
6371.85 1003
6372.60 981
6373.35 868
6374.11 899
6374.86 973
6375.61 1058
6376.37 938
6377.12 868
6377.87 893
6378.63 1011
6379.38 992
6380.13 1046
6380.89 963
6381.64 963
6382.40 954
6383.15 979
6383.90 923
6384.66 957
6385.41 972
6386.17 904
6386.92 890
6387.67 831
6388.43 876
6389.18 942
6389.94 912
6390.69 838
6391.45 852
6392.20 874
6392.95 915
6393.71 853
6394.46 807
6395.22 826
6395.97 852
6396.73 838
6397.48 793
6398.24 787
6398.99 765
6399.75 829
6400.50 848
6401.26 837
6402.01 801
6402.77 781
6403.52 819
6404.28 837
6405.03 800
6405.79 825
6406.54 862
6407.30 861
6408.05 805
6408.81 768
6409.56 855
6410.32 791
6411.08 946
6411.83 911
6412.59 974
6413.34 947
6414.10 955
6414.85 887
6415.61 895
6416.37 865
6417.12 929
6417.88 871
6418.63 826
6419.39 826
6420.15 849
6420.90 864
6421.66 864
6422.41 894
6423.17 931
6423.93 871
6424.68 847
6425.44 872
6426.20 848
6426.95 818
6427.71 838
6428.47 870
6429.22 865
6429.98 812
6430.73 837
6431.49 818
6432.25 755
6433.01 801
6433.76 802
6434.52 788
6435.28 782
6436.03 817
6436.79 870
6437.55 864
6438.30 851
6439.06 852
6439.82 866
6440.58 833
6441.33 883
6442.09 915
6442.85 921
6443.61 870
6444.36 864
6445.12 878
6445.88 858
6446.64 870
6447.39 858
6448.15 944
6448.91 899
6449.67 828
6450.42 938
6451.18 878
6451.94 954
6452.70 894
6453.46 900
6454.21 855
6454.97 926
6455.73 968
6456.49 931
6457.25 899
6458.01 989
6458.76 974
6459.52 967
6460.28 952
6461.04 913
6461.80 968
6462.56 1022
6463.32 1013
6464.07 1042
6464.83 1017
6465.59 1032
6466.35 1029
6467.11 1030
6467.87 1055
6468.63 1057
6469.39 1040
6470.15 1108
6470.90 1110
6471.66 1079
6472.42 1132
6473.18 1133
6473.94 1122
6474.70 1156
6475.46 1089
6476.22 1176
6476.98 1238
6477.74 1197
6478.50 1282
6479.26 1206
6480.02 1235
6480.78 1271
6481.54 1266
6482.30 1338
6483.06 1286
6483.82 1250
6484.58 1368
6485.34 1358
6486.10 1340
6486.86 1357
6487.62 1410
6488.38 1474
6489.14 1523
6489.90 1462
6490.66 1483
6491.42 1547
6492.18 1583
6492.94 1626
6493.70 1726
6494.46 1775
6495.22 1911
6495.98 1818
6496.74 1962
6497.50 2035
6498.26 2018
6499.02 1948
6499.78 2018
6500.54 1996
6501.30 2095
6502.06 2016
6502.83 2067
6503.59 1847
6504.35 1861
6505.11 1945
6505.87 1955
6506.63 2063
6507.39 2069
6508.15 2070
6508.91 2096
6509.68 2200
6510.44 2305
6511.20 2364
6511.96 2295
6512.72 2398
6513.48 2363
6514.25 2280
6515.01 2309
6515.77 2342
6516.53 2553
6517.29 2529
6518.05 2487
6518.82 2370
6519.58 2636
6520.34 2743
6521.10 2699
6521.86 2646
6522.63 2693
6523.39 2995
6524.15 3003
6524.91 3043
6525.67 3158
6526.44 3372
6527.20 3639
6527.96 3918
6528.72 4345
6529.49 4569
6530.25 4828
6531.01 4960
6531.77 5026
6532.54 5235
6533.30 5619
6534.06 5945
6534.83 6576
6535.59 7216
6536.35 8042
6537.11 9274
6537.88 10545
6538.64 11865
6539.40 12493
6540.17 12877
6540.93 12574
6541.69 11804
6542.46 10424
6543.22 8843
6543.98 7599
6544.75 6062
6545.51 4695
6546.27 3950
6547.04 3282
6547.80 2913
6548.56 2539
6549.33 2356
6550.09 2203
6550.86 2147
6551.62 2115
6552.38 2045
6553.15 2048
6553.91 1971
6554.67 1917
6555.44 1836
6556.20 1828
6556.97 1889
6557.73 1694
6558.50 1726
6559.26 1785
6560.02 1743
6560.79 1708
6561.55 1800
6562.32 1770
6563.08 1801
6563.85 1877
6564.61 2067
6565.37 2011
6566.14 2111
6566.90 2073
6567.67 2133
6568.43 2210
6569.20 2277
6569.96 2218
6570.73 2216
6571.49 2138
6572.26 2117
6573.02 2158
6573.79 2229
6574.55 2214
6575.32 2302
6576.08 2452
6576.85 2450
6577.61 2480
6578.38 2656
6579.15 2594
6579.91 2509
6580.68 2447
6581.44 2459
6582.21 2433
6582.97 2348
6583.74 2359
6584.50 2227
6585.27 2267
6586.04 2179
6586.80 2153
6587.57 2174
6588.33 2204
6589.10 2278
6589.87 2275
6590.63 2125
6591.40 2319
6592.16 2395
6592.93 2532
6593.70 2553
6594.46 2867
6595.23 3010
6596.00 3250
6596.76 3366
6597.53 3460
6598.30 3505
6599.06 3550
6599.83 3452
6600.59 3335
6601.36 3071
6602.13 2860
6602.90 2688
6603.66 2517
6604.43 2428
6605.20 2209
6605.96 2133
6606.73 2042
6607.50 2142
6608.26 2165
6609.03 2159
6609.80 2232
6610.57 2246
6611.33 2241
6612.10 2394
6612.87 2419
6613.64 2285
6614.40 2237
6615.17 2248
6615.94 2131
6616.71 2053
6617.47 1981
6618.24 1840
6619.01 1732
6619.78 1796
6620.54 1771
6621.31 1638
6622.08 1621
6622.85 1604
6623.62 1632
6624.38 1693
6625.15 1618
6625.92 1536
6626.69 1514
6627.46 1517
6628.22 1494
6628.99 1536
6629.76 1497
6630.53 1456
6631.30 1559
6632.07 1492
6632.83 1595
6633.60 1798
6634.37 1813
6635.14 1949
6635.91 2078
6636.68 2131
6637.45 2307
6638.22 2256
6638.98 2131
6639.75 2130
6640.52 2101
6641.29 2025
6642.06 1893
6642.83 1659
6643.60 1586
6644.37 1642
6645.14 1617
6645.91 1521
6646.68 1482
6647.45 1488
6648.22 1493
6648.98 1489
6649.75 1526
6650.52 1438
6651.29 1410
6652.06 1486
6652.83 1481
6653.60 1491
6654.37 1517
6655.14 1557
6655.91 1545
6656.68 1512
6657.45 1538
6658.22 1630
6658.99 1560
6659.76 1541
6660.53 1602
6661.30 1607
6662.07 1693
6662.84 1534
6663.61 1430
6664.38 1466
6665.15 1408
6665.92 1269
6666.69 1419
6667.47 1446
6668.24 1436
6669.01 1392
6669.78 1470
6670.55 1435
6671.32 1452
6672.09 1501
6672.86 1474
6673.63 1557
6674.40 1540
6675.17 1436
6675.94 1518
6676.72 1632
6677.49 1507
6678.26 1490
6679.03 1450
6679.80 1631
6680.57 1510
6681.34 1573
6682.11 1512
6682.89 1693
6683.66 1829
6684.43 1896
6685.20 2027
6685.97 2038
6686.74 2124
6687.51 2401
6688.29 2345
6689.06 2268
6689.83 2337
6690.60 2082
6691.37 2036
6692.15 1813
6692.92 1728
6693.69 1588
6694.46 1564
6695.23 1501
6696.01 1525
6696.78 1365
6697.55 1363
6698.32 1349
6699.10 1402
6699.87 1385
6700.64 1350
6701.41 1354
6702.19 1376
6702.96 1326
6703.73 1253
6704.50 1242
6705.28 1292
6706.05 1281
6706.82 1305
6707.59 1275
6708.37 1229
6709.14 1246
6709.91 1267
6710.69 1356
6711.46 1327
6712.23 1268
6713.01 1323
6713.78 1336
6714.55 1283
6715.33 1278
6716.10 1253
6716.87 1327
6717.65 1251
6718.42 1217
6719.19 1225
6719.97 1144
6720.74 1159
6721.51 1194
6722.29 1174
6723.06 1191
6723.84 1186
6724.61 1235
6725.38 1275
6726.16 1257
6726.93 1258
6727.70 1120
6728.48 1219
6729.25 1202
6730.03 1221
6730.80 1217
6731.58 1188
6732.35 1265
6733.12 1286
6733.90 1335
6734.67 1281
6735.45 1358
6736.22 1334
6737.00 1346
6737.77 1371
6738.55 1427
6739.32 1494
6740.10 1383
6740.87 1387
6741.65 1508
6742.42 1386
6743.19 1390
6743.97 1381
6744.74 1348
6745.52 1366
6746.29 1422
6747.07 1319
6747.85 1442
6748.62 1658
6749.40 1499
6750.17 1727
6750.95 1671
6751.72 1795
6752.50 1874
6753.27 2048
6754.05 2156
6754.82 2298
6755.60 2502
6756.38 2576
6757.15 2473
6757.93 2395
6758.70 2258
6759.48 1915
6760.25 1636
6761.03 1518
6761.81 1516
6762.58 1552
6763.36 1489
6764.13 1399
6764.91 1431
6765.69 1383
6766.46 1225
6767.24 1355
6768.02 1410
6768.79 1325
6769.57 1380
6770.35 1314
6771.12 1325
6771.90 1460
6772.67 1256
6773.45 1303
6774.23 1308
6775.00 1314
6775.78 1192
6776.56 1241
6777.34 1209
6778.11 1215
6778.89 1102
6779.67 1240
6780.44 1270
6781.22 1230
6782.00 1233
6782.77 1091
6783.55 1125
6784.33 1192
6785.11 1183
6785.88 1100
6786.66 1051
6787.44 1106
6788.22 1041
6788.99 1044
6789.77 998
6790.55 960
6791.33 1021
6792.10 994
6792.88 995
6793.66 1001
6794.44 948
6795.22 1054
6795.99 968
6796.77 1050
6797.55 1096
6798.33 1061
6799.11 1024
6799.88 958
6800.66 939
6801.44 986
6802.22 1060
6803.00 1080
6803.78 1061
6804.55 1071
6805.33 1014
6806.11 1079
6806.89 1178
6807.67 1126
6808.45 1165
6809.23 1134
6810.00 1120
6810.78 1068
6811.56 1034
6812.34 1093
6813.12 1032
6813.90 1002
6814.68 1035
6815.46 1094
6816.24 984
6817.02 996
6817.79 1065
6818.57 1028
6819.35 1013
6820.13 1059
6820.91 1134
6821.69 1115
6822.47 1055
6823.25 1067
6824.03 986
6824.81 1067
6825.59 1086
6826.37 1081
6827.15 1028
6827.93 1073
6828.71 1030
6829.49 1004
6830.27 984
6831.05 969
6831.83 911
6832.61 940
6833.39 1009
6834.17 976
6834.95 1011
6835.73 983
6836.51 1056
6837.29 1019
6838.07 1062
6838.85 1046
6839.63 935
6840.41 972
6841.19 951
6841.97 1025
6842.75 973
6843.53 983
6844.31 1033
6845.09 968
6845.88 1005
6846.66 1078
6847.44 1172
6848.22 1301
6849.00 1309
6849.78 1367
6850.56 1522
6851.34 1717
6852.12 1855
6852.91 2104
6853.69 2141
6854.47 2196
6855.25 2280
6856.03 2123
6856.81 2077
6857.59 1920
6858.37 1853
6859.16 1510
6859.94 1458
6860.72 1362
6861.50 1285
6862.28 1225
6863.06 1181
6863.85 1142
6864.63 1176
6865.41 1210
6866.19 1273
6866.97 1327
6867.76 1203
6868.54 1249
6869.32 1225
6870.10 1258
6870.89 1278
6871.67 1328
6872.45 1241
6873.23 1206
6874.01 1307
6874.80 1303
6875.58 1345
6876.36 1300
6877.14 1261
6877.93 1322
6878.71 1370
6879.49 1248
6880.28 1306
6881.06 1384
6881.84 1392
6882.62 1602
6883.41 1605
6884.19 1648
6884.97 1721
6885.76 1749
6886.54 1872
6887.32 2053
6888.11 2130
6888.89 2632
6889.67 2739
6890.46 3136
6891.24 3426
6892.02 3531
6892.81 3465
6893.59 3190
6894.37 3055
6895.16 2654
6895.94 2304
6896.72 1997
6897.51 1771
6898.29 1652
6899.08 1590
6899.86 1621
6900.64 1515
6901.43 1538
6902.21 1514
6903.00 1562
6903.78 1530
6904.56 1502
6905.35 1557
6906.13 1516
6906.92 1513
6907.70 1626
6908.49 1520
6909.27 1433
6910.05 1574
6910.84 1518
6911.62 1500
6912.41 1458
6913.19 1431
6913.98 1319
6914.76 1342
6915.55 1358
6916.33 1359
6917.12 1355
6917.90 1270
6918.69 1409
6919.47 1312
6920.26 1324
6921.04 1325
6921.83 1246
6922.61 1217
6923.40 1288
6924.18 1354
6924.97 1374
6925.75 1327
6926.54 1336
6927.32 1370
6928.11 1385
6928.89 1469
6929.68 1351
6930.47 1377
6931.25 1410
6932.04 1486
6932.82 1425
6933.61 1519
6934.39 1469
6935.18 1509
6935.97 1623
6936.75 1690
6937.54 1618
6938.32 1559
6939.11 1727
6939.90 1745
6940.68 1701
6941.47 1853
6942.26 1855
6943.04 1845
6943.83 1999
6944.61 2131
6945.40 2063
6946.19 2194
6946.97 2213
6947.76 2285
6948.55 2263
6949.33 2224
6950.12 2271
6950.91 2247
6951.69 2316
6952.48 2312
6953.27 2370
6954.06 2292
6954.84 2219
6955.63 2045
6956.42 2063
6957.20 2007
6957.99 1943
6958.78 2003
6959.57 1842
6960.35 1841
6961.14 1939
6961.93 1877
6962.72 1933
6963.50 1968
6964.29 1914
6965.08 1972
6965.87 2128
6966.65 2022
6967.44 2090
6968.23 2265
6969.02 2336
6969.80 2375
6970.59 2625
6971.38 2595
6972.17 2567
6972.96 2602
6973.74 2709
6974.53 2765
6975.32 2759
6976.11 2781
6976.90 2743
6977.69 2619
6978.47 2711
6979.26 2764
6980.05 2813
6980.84 2958
6981.63 3139
6982.42 3504
6983.20 4152
6983.99 4884
6984.78 5841
6985.57 6674
6986.36 8067
6987.15 9417
6987.94 10553
6988.73 11398
6989.52 11481
6990.30 11231
6991.09 10752
6991.88 9671
6992.67 8328
6993.46 6807
6994.25 5661
6995.04 4631
6995.83 3932
6996.62 3384
6997.41 2761
6998.20 2471
6998.99 2284
6999.78 2066
7000.57 1972
7001.36 1888
7002.15 1846
7002.94 1845
7003.72 1760
7004.51 1663
7005.30 1618
7006.09 1677
7006.88 1557
7007.67 1547
7008.46 1423
7009.25 1409
7010.04 1382
7010.83 1351
7011.63 1435
7012.42 1432
7013.21 1512
7014.00 1428
7014.79 1550
7015.58 1586
7016.37 1488
7017.16 1563
7017.95 1606
7018.74 1637
7019.53 1734
7020.32 1624
7021.11 1616
7021.90 1573
7022.69 1478
7023.48 1500
7024.27 1524
7025.07 1643
7025.86 1737
7026.65 1695
7027.44 1758
7028.23 1759
7029.02 1724
7029.81 1682
7030.60 1561
7031.40 1591
7032.19 1565
7032.98 1540
7033.77 1507
7034.56 1467
7035.35 1453
7036.14 1448
7036.94 1407
7037.73 1405
7038.52 1491
7039.31 1448
7040.10 1412
7040.89 1504
7041.69 1416
7042.48 1530
7043.27 1568
7044.06 1576
7044.86 1651
7045.65 1629
7046.44 1756
7047.23 1659
7048.02 1706
7048.82 1666
7049.61 1835
7050.40 2039
7051.19 2096
7051.99 2254
7052.78 2397
7053.57 2477
7054.36 2427
7055.16 2459
7055.95 2223
7056.74 2017
7057.53 1889
7058.33 1751
7059.12 1633
7059.91 1609
7060.71 1481
7061.50 1508
7062.29 1459
7063.09 1474
7063.88 1504
7064.67 1516
7065.47 1424
7066.26 1496
7067.05 1508
7067.85 1496
7068.64 1546
7069.43 1451
7070.23 1310
7071.02 1288
7071.81 1281
7072.61 1276
7073.40 1313
7074.19 1221
7074.99 1195
7075.78 1204
7076.58 1228
7077.37 1260
7078.16 1207
7078.96 1125
7079.75 1077
7080.55 1060
7081.34 1177
7082.13 1160
7082.93 1143
7083.72 1227
7084.52 1125
7085.31 1068
7086.11 1100
7086.90 1068
7087.70 1087
7088.49 1065
7089.28 973
7090.08 974
7090.87 997
7091.67 1028
7092.46 1004
7093.26 1026
7094.05 1058
7094.85 945
7095.64 1034
7096.44 1032
7097.23 944
7098.03 1003
7098.82 955
7099.62 954
7100.41 904
7101.21 912
7102.00 906
7102.80 956
7103.59 898
7104.39 918
7105.19 916
7105.98 908
7106.78 877
7107.57 892
7108.37 878
7109.16 894
7109.96 902
7110.76 879
7111.55 883
7112.35 871
7113.14 847
7113.94 902
7114.74 907
7115.53 966
7116.33 930
7117.12 913
7117.92 867
7118.72 931
7119.51 851
7120.31 938
7121.11 888
7121.90 838
7122.70 937
7123.49 934
7124.29 875
7125.09 916
7125.88 830
7126.68 866
7127.48 979
7128.27 874
7129.07 787
7129.87 858
7130.67 931
7131.46 896
7132.26 898
7133.06 927
7133.85 964
7134.65 983
7135.45 929
7136.24 896
7137.04 887
7137.84 878
7138.64 903
7139.43 914
7140.23 837
7141.03 824
7141.83 837
7142.62 833
7143.42 764
7144.22 764
7145.02 770
7145.82 738
7146.61 760
7147.41 757
7148.21 748
7149.01 797
7149.80 810
7150.60 802
7151.40 803
7152.20 726
7153.00 719
7153.80 738
7154.59 721
7155.39 741
7156.19 715
7156.99 760
7157.79 782
7158.59 780
7159.38 807
7160.18 887
7160.98 771
7161.78 764
7162.58 801
7163.38 777
7164.18 726
7164.98 712
7165.77 703
7166.57 715
7167.37 705
7168.17 672
7168.97 669
7169.77 667
7170.57 689
7171.37 654
7172.17 792
7172.97 699
7173.77 718
7174.56 683
7175.36 688
7176.16 652
7176.96 687
7177.76 694
7178.56 723
7179.36 676
7180.16 717
7180.96 671
7181.76 716
7182.56 718
7183.36 707
7184.16 686
7184.96 721
7185.76 764
7186.56 762
7187.36 765
7188.16 743
7188.96 732
7189.76 770
7190.56 710
7191.36 645
7192.16 656
7192.96 727
7193.76 682
7194.56 656
7195.36 657
7196.17 675
7196.97 651
7197.77 715
7198.57 668
7199.37 599
7200.17 614
7200.97 644
7201.77 711
7202.57 696
7203.37 613
7204.17 643
7204.97 681
7205.78 652
7206.58 558
7207.38 586
7208.18 692
7208.98 684
7209.78 668
7210.58 649
7211.38 686
7212.19 647
7212.99 676
7213.79 683
7214.59 681
7215.39 703
7216.19 662
7217.00 653
7217.80 641
7218.60 627
7219.40 757
7220.20 678
7221.01 706
7221.81 679
7222.61 659
7223.41 662
7224.21 665
7225.02 630
7225.82 640
7226.62 669
7227.42 712
7228.23 678
7229.03 689
7229.83 631
7230.63 622
7231.44 667
7232.24 665
7233.04 669
7233.84 629
7234.65 640
7235.45 675
7236.25 649
7237.05 653
7237.86 761
7238.66 623
7239.46 604
7240.27 663
7241.07 676
7241.87 697
7242.68 679
7243.48 685
7244.28 658
7245.09 658
7245.89 663
7246.69 687
7247.50 694
7248.30 675
7249.10 644
7249.91 660
7250.71 686
7251.51 642
7252.32 685
7253.12 643
7253.92 705
7254.73 752
7255.53 710
7256.34 766
7257.14 775
7257.94 740
7258.75 693
7259.55 764
7260.36 739
7261.16 796
7261.97 822
7262.77 902
7263.57 848
7264.38 894
7265.18 913
7265.99 944
7266.79 870
7267.60 876
7268.40 893
7269.21 842
7270.01 873
7270.82 806
7271.62 805
7272.42 832
7273.23 729
7274.03 760
7274.84 845
7275.64 799
7276.45 758
7277.25 756
7278.06 857
7278.86 786
7279.67 838
7280.48 845
7281.28 1005
7282.09 992
7282.89 971
7283.70 1054
7284.50 1157
7285.31 1165
7286.11 1403
7286.92 1413
7287.72 1472
7288.53 1480
7289.34 1474
7290.14 1400
7290.95 1287
7291.75 1236
7292.56 1164
7293.37 1009
7294.17 937
7294.98 879
7295.78 841
7296.59 807
7297.40 823
7298.20 851
7299.01 841
7299.82 929
7300.62 913
7301.43 935
7302.23 815
7303.04 883
7303.85 885
7304.65 900
7305.46 911
7306.27 854
7307.07 898
7307.88 883
7308.69 903
7309.50 919
7310.30 1069
7311.11 1047
7311.92 1082
7312.72 1033
7313.53 1046
7314.34 1020
7315.14 939
7315.95 1124
7316.76 1144
7317.57 1284
7318.37 1452
7319.18 1617
7319.99 1728
7320.80 1911
7321.60 2052
7322.41 2261
7323.22 2304
7324.03 2217
7324.83 2084
7325.64 1800
7326.45 1499
7327.26 1359
7328.07 1261
7328.87 1194
7329.68 1117
7330.49 1068
7331.30 1018
7332.11 961
7332.91 1009
7333.72 1061
7334.53 1068
7335.34 1066
7336.15 1120
7336.96 951
7337.76 985
7338.57 1033
7339.38 1001
7340.19 994
7341.00 966
7341.81 1071
7342.62 838
7343.42 963
7344.23 876
7345.04 888
7345.85 907
7346.66 860
7347.47 844
7348.28 885
7349.09 783
7349.90 802
7350.71 782
7351.51 756
7352.32 781
7353.13 831
7353.94 835
7354.75 705
7355.56 732
7356.37 721
7357.18 738
7357.99 726
7358.80 719
7359.61 742
7360.42 734
7361.23 743
7362.04 740
7362.85 685
7363.66 667
7364.47 733
7365.28 723
7366.09 691
7366.90 615
7367.71 720
7368.52 725
7369.33 664
7370.14 738
7370.95 779
7371.76 740
7372.57 699
7373.38 686
7374.19 677
7375.00 640
7375.81 708
7376.62 731
7377.43 677
7378.24 752
7379.05 689
7379.87 757
7380.68 683
7381.49 734
7382.30 763
7383.11 780
7383.92 758
7384.73 784
7385.54 808
7386.35 764
7387.16 755
7387.98 737
7388.79 731
7389.60 700
7390.41 688
7391.22 678
7392.03 666
7392.84 623
7393.66 616
7394.47 670
7395.28 685
7396.09 691
7396.90 704
7397.71 652
7398.53 648
7399.34 629
7400.15 688
7400.96 674
7401.77 631
7402.58 712
7403.40 665
7404.21 630
7405.02 654
7405.83 608
7406.65 692
7407.46 671
7408.27 609
7409.08 636
7409.89 556
7410.71 594
7411.52 626
7412.33 578
7413.15 641
7413.96 638
7414.77 659
7415.58 620
7416.40 600
7417.21 610
7418.02 610
7418.83 591
7419.65 561
7420.46 661
7421.27 636
7422.09 679
7422.90 614
7423.71 619
7424.53 590
7425.34 641
7426.15 604
7426.97 590
7427.78 567
7428.59 634
7429.41 643
7430.22 684
7431.03 664
7431.85 745
7432.66 788
7433.47 786
7434.29 747
7435.10 751
7435.92 710
7436.73 764
7437.54 809
7438.36 763
7439.17 751
7439.99 689
7440.80 688
7441.61 723
7442.43 704
7443.24 718
7444.06 638
7444.87 658
7445.69 678
7446.50 631
7447.31 626
7448.13 594
7448.94 646
7449.76 633
7450.57 620
7451.39 616
7452.20 653
7453.02 638
7453.83 544
7454.65 607
7455.46 580
7456.28 619
7457.09 611
7457.91 564
7458.72 585
7459.54 625
7460.35 664
7461.17 623
7461.98 658
7462.80 674
7463.61 608
7464.43 593
7465.24 666
7466.06 733
7466.88 673
7467.69 647
7468.51 687
7469.32 711
7470.14 676
7470.95 613
7471.77 646
7472.59 628
7473.40 627
7474.22 686
7475.03 741
7475.85 681
7476.67 627
7477.48 705
7478.30 740
7479.11 684
7479.93 644
7480.75 674
7481.56 655
7482.38 755
7483.20 676
7484.01 639
7484.83 724
7485.65 687
7486.46 601
7487.28 639
7488.10 690
7488.91 642
7489.73 657
7490.55 670
7491.36 656
7492.18 576
7493.00 507
7493.81 579
7494.63 623
7495.45 556
7496.26 536
7497.08 577
7497.90 576
7498.72 566
7499.53 557
7500.35 629
7501.17 631
7501.99 599
7502.80 551
7503.62 520
7504.44 521
7505.26 545
7506.07 581
7506.89 591
7507.71 571
7508.53 562
7509.35 578
7510.16 597
7510.98 538
7511.80 559
7512.62 613
7513.44 542
7514.25 603
7515.07 588
7515.89 581
7516.71 480
7517.53 545
7518.35 520
7519.16 522
7519.98 574
7520.80 604
7521.62 568
7522.44 467
7523.26 519
7524.07 572
7524.89 596
7525.71 486
7526.53 563
7527.35 517
7528.17 563
7528.99 553
7529.81 587
7530.63 514
7531.44 559
7532.26 543
7533.08 574
7533.90 545
7534.72 552
7535.54 563
7536.36 584
7537.18 504
7538.00 475
7538.82 507
7539.64 524
7540.46 517
7541.28 575
7542.10 575
7542.92 565
7543.74 543
7544.56 573
7545.38 563
7546.20 540
7547.02 501
7547.84 501
7548.66 569
7549.48 536
7550.30 544
7551.12 523
7551.94 552
7552.76 518
7553.58 525
7554.40 631
7555.22 564
7556.04 545
7556.86 540
7557.68 577
7558.50 567
7559.32 508
7560.14 539
7560.96 562
7561.78 538
7562.60 563
7563.42 514
7564.24 596
7565.07 554
7565.89 547
7566.71 568
7567.53 511
7568.35 497
7569.17 505
7569.99 557
7570.81 566
7571.63 521
7572.46 573
7573.28 547
7574.10 487
7574.92 557
7575.74 575
7576.56 543
7577.38 502
7578.21 501
7579.03 569
7579.85 536
7580.67 566
7581.49 532
7582.31 538
7583.14 634
7583.96 608
7584.78 542
7585.60 544
7586.42 493
7587.25 507
7588.07 559
7588.89 502
7589.71 558
7590.54 620
7591.36 645
7592.18 666
7593.00 550
7593.83 614
7594.65 642
7595.47 626
7596.29 659
7597.12 642
7597.94 608
7598.76 678
7599.58 675
7600.41 608
7601.23 622
7602.05 575
7602.88 662
7603.70 706
7604.52 698
7605.34 725
7606.17 710
7606.99 706
7607.81 700
7608.64 735
7609.46 799
7610.28 726
7611.11 716
7611.93 730
7612.75 750
7613.58 667
7614.40 695
7615.23 676
7616.05 737
7616.87 712
7617.70 705
7618.52 815
7619.34 838
7620.17 869
7620.99 878
7621.82 894
7622.64 855
7623.46 847
7624.29 811
7625.11 791
7625.94 820
7626.76 733
7627.59 706
7628.41 740
7629.23 644
7630.06 704
7630.88 761
7631.71 778
7632.53 746
7633.36 789
7634.18 840
7635.01 904
7635.83 894
7636.66 808
7637.48 875
7638.31 842
7639.13 794
7639.95 710
7640.78 732
7641.61 712
7642.43 658
7643.26 682
7644.08 626
7644.91 591
7645.73 632
7646.56 581
7647.38 560
7648.21 561
7649.03 571
7649.86 566
7650.68 586
7651.51 576
7652.33 526
7653.16 529
7653.99 584
7654.81 519
7655.64 574
7656.46 516
7657.29 532
7658.12 529
7658.94 544
7659.77 543
7660.59 485
7661.42 530
7662.25 497
7663.07 530
7663.90 491
7664.72 546
7665.55 539
7666.38 534
7667.20 587
7668.03 547
7668.86 580
7669.68 564
7670.51 565
7671.34 553
7672.16 582
7672.99 590
7673.82 524
7674.64 580
7675.47 508
7676.30 594
7677.12 508
7677.95 457
7678.78 525
7679.61 486
7680.43 543
7681.26 490
7682.09 497
7682.92 522
7683.74 537
7684.57 484
7685.40 490
7686.22 572
7687.05 547
7687.88 533
7688.71 539
7689.54 508
7690.36 524
7691.19 527
7692.02 558
7692.85 518
7693.67 532
7694.50 578
7695.33 568
7696.16 571
7696.99 531
7697.81 568
7698.64 542
7699.47 556
7700.30 590
7701.13 566
7701.96 601
7702.78 615
7703.61 616
7704.44 575
7705.27 550
7706.10 533
7706.93 531
7707.75 548
7708.58 516
7709.41 494
7710.24 509
7711.07 514
7711.90 490
7712.73 533
7713.56 535
7714.39 530
7715.21 451
7716.04 435
7716.87 478
7717.70 474
7718.53 449
7719.36 420
7720.19 447
7721.02 503
7721.85 532
7722.68 570
7723.51 491
7724.34 474
7725.17 497
7726.00 506
7726.83 519
7727.66 501
7728.49 483
7729.31 545
7730.14 475
7730.97 499
7731.80 514
7732.63 537
7733.46 523
7734.29 489
7735.12 504
7735.95 482
7736.78 501
7737.62 490
7738.45 481
7739.28 483
7740.11 510
7740.94 522
7741.77 506
7742.60 490
7743.43 470
7744.26 472
7745.09 480
7745.92 458
7746.75 526
7747.58 437
7748.41 561
7749.24 546
7750.07 567
7750.91 509
7751.74 558
7752.57 591
7753.40 561
7754.23 499
7755.06 541
7755.89 540
7756.72 589
7757.55 562
7758.39 560
7759.22 508
7760.05 515
7760.88 603
7761.71 546
7762.54 511
7763.37 504
7764.21 560
7765.04 528
7765.87 555
7766.70 518
7767.53 499
7768.37 554
7769.20 572
7770.03 480
7770.86 512
7771.69 556
7772.53 515
7773.36 510
7774.19 501
7775.02 522
7775.85 502
7776.69 509
7777.52 463
7778.35 435
7779.18 499
7780.02 512
7780.85 531
7781.68 514
7782.51 521
7783.35 497
7784.18 540
7785.01 543
7785.85 540
7786.68 573
7787.51 557
7788.34 514
7789.18 550
7790.01 503
7790.84 479
7791.68 563
7792.51 581
7793.34 574
7794.18 536
7795.01 488
7795.84 540
7796.68 533
7797.51 502
7798.34 520
7799.18 549
7800.01 568
7800.84 586
7801.68 547
7802.51 579
7803.35 564
7804.18 540
7805.01 543
7805.85 558
7806.68 610
7807.51 580
7808.35 590
7809.18 641
7810.02 659
7810.85 691
7811.69 622
7812.52 654
7813.35 693
7814.19 696
7815.02 679
7815.86 750
7816.69 719
7817.53 758
7818.36 787
7819.20 719
7820.03 774
7820.86 782
7821.70 822
7822.53 799
7823.37 847
7824.20 789
7825.04 701
7825.87 745
7826.71 760
7827.54 750
7828.38 770
7829.21 790
7830.05 882
7830.88 889
7831.72 883
7832.56 957
7833.39 806
7834.23 754
7835.06 769
7835.90 781
7836.73 723
7837.57 753
7838.40 726
7839.24 761
7840.08 733
7840.91 696
7841.75 666
7842.58 734
7843.42 754
7844.25 703
7845.09 743
7845.93 711
7846.76 712
7847.60 756
7848.44 662
7849.27 697
7850.11 684
7850.94 704
7851.78 663
7852.62 664
7853.45 638
7854.29 678
7855.13 695
7855.96 673
7856.80 691
7857.64 759
7858.47 702
7859.31 757
7860.15 782
7860.98 857
7861.82 889
7862.66 860
7863.49 888
7864.33 863
7865.17 828
7866.01 717
7866.84 699
7867.68 663
7868.52 673
7869.35 673
7870.19 704
7871.03 710
7871.87 771
7872.70 700
7873.54 737
7874.38 805
7875.22 753
7876.05 781
7876.89 844
7877.73 767
7878.57 842
7879.41 867
7880.24 1024
7881.08 1022
7881.92 1071
7882.76 1085
7883.60 1009
7884.43 892
7885.27 862
7886.11 874
7886.95 840
7887.79 793
7888.62 723
7889.46 740
7890.30 775
7891.14 723
7891.98 826
7892.82 771
7893.66 768
7894.49 765
7895.33 744
7896.17 759
7897.01 748
7897.85 776
7898.69 743
7899.53 704
7900.37 699
7901.20 689
7902.04 748
7902.88 768
7903.72 745
7904.56 710
7905.40 679
7906.24 661
7907.08 648
7907.92 655
7908.76 672
7909.60 584
7910.44 614
7911.28 620
7912.12 612
7912.96 638
7913.80 638
7914.63 684
7915.47 664
7916.31 625
7917.15 720
7917.99 757
7918.83 698
7919.67 699
7920.51 711
7921.35 763
7922.19 810
7923.03 824
7923.87 843
7924.71 827
7925.56 729
7926.40 766
7927.24 724
7928.08 703
7928.92 668
7929.76 640
7930.60 661
7931.44 638
7932.28 589
7933.12 604
7933.96 624
7934.80 570
7935.64 550
7936.48 549
7937.32 610
7938.16 544
7939.01 533
7939.85 529
7940.69 546
7941.53 509
7942.37 574
7943.21 497
7944.05 561
7944.89 637
7945.74 602
7946.58 540
7947.42 532
7948.26 592
7949.10 614
7949.94 653
7950.78 629
7951.63 605
7952.47 587
7953.31 644
7954.15 595
7954.99 552
7955.84 603
7956.68 705
7957.52 724
7958.36 722
7959.20 679
7960.05 633
7960.89 674
7961.73 685
7962.57 661
7963.41 643
7964.26 630
7965.10 637
7965.94 710
7966.78 623
7967.63 719
7968.47 770
7969.31 794
7970.15 875
7971.00 844
7971.84 778
7972.68 851
7973.53 827
7974.37 681
7975.21 629
7976.05 636
7976.90 622
7977.74 564
7978.58 556
7979.43 570
7980.27 596
7981.11 611
7981.96 570
7982.80 526
7983.64 555
7984.49 616
7985.33 593
7986.17 558
7987.02 563
7987.86 550
7988.70 541
7989.55 574
7990.39 526
7991.24 510
7992.08 517
7992.92 502
7993.77 490
7994.61 537
7995.46 463
7996.30 505
7997.14 554
7997.99 486
7998.83 498
7999.68 571
8000.52 528
8001.36 454
8002.21 468
8003.05 449
8003.90 513
8004.74 514
8005.59 479
8006.43 458
8007.28 486
8008.12 482
8008.97 493
8009.81 461
8010.65 469
8011.50 441
8012.34 483
8013.19 427
8014.03 476
8014.88 491
8015.72 475
8016.57 466
8017.41 432
8018.26 417
8019.11 450
8019.95 494
8020.80 486
8021.64 442
8022.49 429
8023.33 459
8024.18 493
8025.02 509
8025.87 446
8026.71 491
8027.56 497
8028.41 484
8029.25 470
8030.10 462
8030.94 483
8031.79 458
8032.64 499
8033.48 442
8034.33 399
8035.17 476
8036.02 483
8036.87 500
8037.71 448
8038.56 441
8039.40 498
8040.25 456
8041.10 428
8041.94 428
8042.79 440
8043.64 454
8044.48 462
8045.33 503
8046.18 460
8047.02 470
8047.87 477
8048.72 533
8049.56 463
8050.41 467
8051.26 511
8052.10 498
8052.95 510
8053.80 438
8054.65 407
8055.49 480
8056.34 486
8057.19 467
8058.04 474
8058.88 431
8059.73 426
8060.58 430
8061.42 446
8062.27 456
8063.12 433
8063.97 443
8064.82 450
8065.66 473
8066.51 477
8067.36 502
8068.21 472
8069.05 459
8069.90 427
8070.75 457
8071.60 418
8072.45 450
8073.29 478
8074.14 443
8074.99 456
8075.84 483
8076.69 410
8077.54 456
8078.38 438
8079.23 465
8080.08 478
8080.93 413
8081.78 511
8082.63 447
8083.48 469
8084.32 386
8085.17 397
8086.02 435
8086.87 416
8087.72 383
8088.57 462
8089.42 406
8090.27 455
8091.11 461
8091.96 494
8092.81 441
8093.66 432
8094.51 486
8095.36 472
8096.21 454
8097.06 448
8097.91 450
8098.76 425
8099.61 468
8100.46 475
8101.31 421
8102.16 480
8103.01 484
8103.86 521
8104.71 462
8105.56 426
8106.41 458
8107.26 455
8108.11 433
8108.96 426
8109.81 395
8110.66 478
8111.51 492
8112.36 490
8113.21 399
8114.06 425
8114.91 454
8115.76 506
8116.61 407
8117.46 447
8118.31 432
8119.16 422
8120.01 480
8120.86 469
8121.71 470
8122.56 468
8123.41 507
8124.26 489
8125.11 507
8125.96 432
8126.82 471
8127.67 443
8128.52 509
8129.37 493
8130.22 493
8131.07 511
8131.92 521
8132.77 501
8133.62 437
8134.48 487
8135.33 506
8136.18 516
8137.03 563
8137.88 514
8138.73 546
8139.58 550
8140.44 536
8141.29 532
8142.14 506
8142.99 556
8143.84 582
8144.69 534
8145.55 535
8146.40 532
8147.25 506
8148.10 539
8148.95 567
8149.81 591
8150.66 649
8151.51 642
8152.36 623
8153.22 610
8154.07 599
8154.92 602
8155.77 693
8156.63 731
8157.48 771
8158.33 755
8159.18 807
8160.04 805
8160.89 684
8161.74 719
8162.59 712
8163.45 702
8164.30 669
8165.15 546
8166.01 541
8166.86 556
8167.71 568
8168.57 583
8169.42 471
8170.27 530
8171.12 492
8171.98 485
8172.83 473
8173.68 489
8174.54 497
8175.39 530
8176.25 517
8177.10 452
8177.95 556
8178.81 529
8179.66 505
8180.51 452
8181.37 453
8182.22 492
8183.07 531
8183.93 450
8184.78 490
8185.64 460
8186.49 438
8187.34 432
8188.20 408
8189.05 498
8189.91 499
8190.76 435
8191.62 442
8192.47 478
8193.32 474
8194.18 491
8195.03 507
8195.89 496
8196.74 423
8197.60 459
8198.45 444
8199.31 433
8200.16 484
8201.02 450
8201.87 481
8202.73 507
8203.58 474
8204.44 445
8205.29 427
8206.15 418
8207.00 447
8207.86 426
8208.71 462
8209.57 447
8210.42 425
8211.28 430
8212.13 408
8212.99 416
8213.84 407
8214.70 434
8215.56 460
8216.41 473
8217.27 466
8218.12 464
8218.98 496
8219.83 507
8220.69 458
8221.55 435
8222.40 484
8223.26 467
8224.11 461
8224.97 450
8225.83 468
8226.68 453
8227.54 373
8228.39 420
8229.25 417
8230.11 428
8230.96 491
8231.82 433
8232.68 425
8233.53 392
8234.39 412
8235.25 478
8236.10 481
8236.96 440
8237.82 533
8238.67 494
8239.53 460
8240.39 424
8241.24 446
8242.10 397
8242.96 442
8243.81 411
8244.67 423
8245.53 463
8246.39 386
8247.24 453
8248.10 439
8248.96 433
8249.81 422
8250.67 449
8251.53 463
8252.39 420
8253.24 418
8254.10 406
8254.96 454
8255.82 450
8256.68 454
8257.53 416
8258.39 423
8259.25 448
8260.11 413
8260.96 444
8261.82 478
8262.68 498
8263.54 444
8264.40 402
8265.25 430
8266.11 447
8266.97 478
8267.83 459
8268.69 460
8269.55 428
8270.40 409
8271.26 490
8272.12 479
8272.98 498
8273.84 469
8274.70 504
8275.56 484
8276.41 472
8277.27 509
8278.13 473
8278.99 483
8279.85 543
8280.71 460
8281.57 430
8282.43 421
8283.29 507
8284.15 459
8285.00 479
8285.86 471
8286.72 491
8287.58 487
8288.44 530
8289.30 507
8290.16 503
8291.02 512
8291.88 518
8292.74 544
8293.60 485
8294.46 570
8295.32 603
8296.18 610
8297.04 669
8297.90 676
8298.76 667
8299.62 633
8300.48 599
8301.34 588
8302.20 513
8303.06 546
8303.92 540
8304.78 520
8305.64 523
8306.50 502
8307.36 512
8308.22 494
8309.08 472
8309.94 480
8310.80 532
8311.66 518
8312.52 477
8313.38 477
8314.24 456
8315.10 468
8315.97 513
8316.83 558
8317.69 510
8318.55 508
8319.41 517
8320.27 520
8321.13 527
8321.99 524
8322.85 524
8323.71 471
8324.58 508
8325.44 502
8326.30 444
8327.16 453
8328.02 474
8328.88 497
8329.74 471
8330.61 438
8331.47 427
8332.33 464
8333.19 494
8334.05 445
8334.91 435
8335.78 476
8336.64 455
8337.50 455
8338.36 431
8339.22 474
8340.09 465
8340.95 447
8341.81 462
8342.67 411
8343.53 435
8344.40 443
8345.26 445
8346.12 479
8346.98 503
8347.85 576
8348.71 494
8349.57 453
8350.43 432
8351.30 490
8352.16 485
8353.02 431
8353.88 429
8354.75 475
8355.61 425
8356.47 484
8357.34 523
8358.20 433
8359.06 426
8359.93 410
8360.79 488
8361.65 476
8362.51 442
8363.38 428
8364.24 486
8365.10 496
8365.97 500
8366.83 501
8367.69 516
8368.56 434
8369.42 407
8370.29 444
8371.15 476
8372.01 513
8372.88 423
8373.74 405
8374.60 408
8375.47 409
8376.33 458
8377.20 467
8378.06 440
8378.92 469
8379.79 516
8380.65 518
8381.52 445
8382.38 465
8383.25 426
8384.11 440
8384.97 493
8385.84 489
8386.70 503
8387.57 489
8388.43 494
8389.30 445
8390.16 438
8391.03 483
8391.89 484
8392.76 505
8393.62 493
8394.48 455
8395.35 459
8396.21 507
8397.08 492
8397.94 507
8398.81 514
8399.67 542
8400.54 527
8401.41 539
8402.27 461
8403.14 563
8404.00 519
8404.87 484
8405.73 445
8406.60 468
8407.46 502
8408.33 513
8409.19 520
8410.06 537
8410.93 505
8411.79 515
8412.66 518
8413.52 513
8414.39 502
8415.25 540
8416.12 528
8416.99 511
8417.85 518
8418.72 551
8419.59 566
8420.45 523
8421.32 584
8422.18 526
8423.05 598
8423.92 539
8424.78 561
8425.65 598
8426.52 598
8427.38 596
8428.25 577
8429.12 659
8429.98 662
8430.85 658
8431.72 739
8432.58 761
8433.45 696
8434.32 687
8435.18 643
8436.05 650
8436.92 693
8437.78 741
8438.65 762
8439.52 734
8440.39 731
8441.25 710
8442.12 728
8442.99 789
8443.86 818
8444.72 876
8445.59 926
8446.46 931
8447.33 936
8448.19 934
8449.06 971
8449.93 1037
8450.80 988
8451.66 928
8452.53 939
8453.40 939
8454.27 931
8455.14 970
8456.00 925
8456.87 934
8457.74 985
8458.61 941
8459.48 1008
8460.35 1072
8461.21 1007
8462.08 998
8462.95 1025
8463.82 981
8464.69 1005
8465.56 949
8466.42 1030
8467.29 1119
8468.16 1235
8469.03 1297
8469.90 1377
8470.77 1793
8471.64 2038
8472.51 2417
8473.37 2658
8474.24 2809
8475.11 2908
8475.98 2707
8476.85 2384
8477.72 2179
8478.59 1900
8479.46 1627
8480.33 1310
8481.20 1143
8482.07 1044
8482.94 963
8483.81 839
8484.67 792
8485.54 704
8486.41 731
8487.28 761
8488.15 690
8489.02 670
8489.89 628
8490.76 574
8491.63 627
8492.50 645
8493.37 621
8494.24 656
8495.11 561
8495.98 622
8496.85 674
8497.72 645
8498.59 624
8499.46 626
8500.33 622
8501.20 639
8502.07 651
8502.94 653
8503.82 666
8504.69 672
8505.56 666
8506.43 707
8507.30 645
8508.17 670
8509.04 630
8509.91 683
8510.78 743
8511.65 786
8512.52 793
8513.39 772
8514.26 744
8515.14 874
8516.01 714
8516.88 652
8517.75 677
8518.62 644
8519.49 661
8520.36 614
8521.23 683
8522.11 620
8522.98 619
8523.85 626
8524.72 592
8525.59 632
8526.46 680
8527.34 662
8528.21 664
8529.08 603
8529.95 656
8530.82 693
8531.69 657
8532.57 642
8533.44 660
8534.31 693
8535.18 740
8536.05 735
8536.93 680
8537.80 666
8538.67 651
8539.54 687
8540.42 718
8541.29 654
8542.16 673
8543.03 702
8543.91 721
8544.78 654
8545.65 619
8546.52 684
8547.40 737
8548.27 743
8549.14 705
8550.02 709
8550.89 766
8551.76 768
8552.63 680
8553.51 692
8554.38 708
8555.25 818
8556.13 855
8557.00 736
8557.87 734
8558.75 763
8559.62 832
8560.49 806
8561.37 697
8562.24 715
8563.11 715
8563.99 686
8564.86 670
8565.73 621
8566.61 595
8567.48 593
8568.36 588
8569.23 584
8570.10 553
8570.98 578
8571.85 618
8572.73 666
8573.60 606
8574.47 559
8575.35 570
8576.22 591
8577.10 633
8577.97 582
8578.84 595
8579.72 635
8580.59 614
8581.47 570
8582.34 552
8583.22 552
8584.09 548
8584.97 545
8585.84 531
8586.72 567
8587.59 581
8588.47 584
8589.34 646
8590.22 575
8591.09 591
8591.96 615
8592.84 659
8593.72 623
8594.59 590
8595.47 634
8596.34 575
8597.22 603
8598.09 627
8598.97 608
8599.84 602
8600.72 613
8601.59 686
8602.47 671
8603.34 598
8604.22 647
8605.10 665
8605.97 634
8606.85 602
8607.72 618
8608.60 640
8609.47 634
8610.35 625
8611.23 669
8612.10 635
8612.98 656
8613.85 715
8614.73 683
8615.61 654
8616.48 663
8617.36 630
8618.24 738
8619.11 705
8619.99 658
8620.87 675
8621.74 644
8622.62 724
8623.49 715
8624.37 700
8625.25 632
8626.13 713
8627.00 720
8627.88 751
8628.76 798
8629.63 704
8630.51 706
8631.39 798
8632.26 834
8633.14 870
8634.02 798
8634.89 830
8635.77 846
8636.65 792
8637.53 876
8638.40 821
8639.28 870
8640.16 870
8641.04 841
8641.91 891
8642.79 884
8643.67 950
8644.55 1007
8645.42 943
8646.30 927
8647.18 952
8648.06 1055
8648.94 1039
8649.81 1038
8650.69 977
8651.57 980
8652.45 1096
8653.33 1043
8654.20 1018
8655.08 1045
8655.96 998
8656.84 1061
8657.72 1037
8658.60 1092
8659.47 1093
8660.35 1117
8661.23 1136
8662.11 1120
8662.99 1131
8663.87 1158
8664.75 1210
8665.62 1226
8666.50 1043
8667.38 1072
8668.26 1179
8669.14 1281
8670.02 1217
8670.90 1236
8671.78 1385
8672.66 1527
8673.54 1614
8674.42 1844
8675.29 2181
8676.17 2459
8677.05 2683
8677.93 2923
8678.81 2988
8679.69 2913
8680.57 2790
8681.45 2635
8682.33 2390
8683.21 2074
8684.09 1738
8684.97 1702
8685.85 1550
8686.73 1364
8687.61 1406
8688.49 1376
8689.37 1364
8690.25 1402
8691.13 1470
8692.01 1660
8692.89 1960
8693.77 2280
8694.65 2602
8695.53 2904
8696.41 3011
8697.29 2895
8698.17 2847
8699.05 2710
8699.93 2292
8700.81 2075
8701.69 1834
8702.57 1550
8703.45 1378
8704.33 1191
8705.22 1108
8706.10 1071
8706.98 1024
8707.86 963
8708.74 855
8709.62 877
8710.50 855
8711.38 892
8712.26 912
8713.14 847
8714.03 868
8714.91 785
8715.79 804
8716.67 818
8717.55 748
8718.43 806
8719.31 800
8720.20 790
8721.08 802
8721.96 826
8722.84 827
8723.72 779
8724.60 783
8725.49 796
8726.37 827
8727.25 835
8728.13 766
8729.01 771
8729.90 819
8730.78 738
8731.66 727
8732.54 796
8733.42 776
8734.31 809
8735.19 812
8736.07 801
8736.95 789
8737.84 832
8738.72 793
8739.60 783
8740.48 775
8741.37 776
8742.25 753
8743.13 755
8744.01 755
8744.90 679
8745.78 712
8746.66 794
8747.54 793
8748.43 731
8749.31 785
8750.19 803
8751.08 789
8751.96 785
8752.84 738
8753.73 802
8754.61 793
8755.49 803
8756.38 772
8757.26 833
8758.14 794
8759.03 816
8759.91 772
8760.79 810
8761.68 798
8762.56 817
8763.45 807
8764.33 791
8765.21 810
8766.10 878
8766.98 819
8767.86 880
8768.75 821
8769.63 785
8770.52 797
8771.40 821
8772.28 870
8773.17 818
8774.05 861
8774.94 869
8775.82 893
8776.71 851
8777.59 847
8778.48 788
8779.36 774
8780.24 716
8781.13 697
8782.01 737
8782.90 686
8783.78 744
8784.67 665
8785.55 701
8786.44 681
8787.32 708
8788.21 695
8789.09 617
8789.98 651
8790.86 644
8791.75 677
8792.63 642
8793.52 628
8794.40 625
8795.29 648
8796.17 654
8797.06 665
8797.94 629
8798.83 613
8799.72 637
8800.60 676
8801.49 637
8802.37 647
8803.26 605
8804.14 637
8805.03 697
8805.92 690
8806.80 642
8807.69 746
8808.57 783
8809.46 748
8810.35 679
8811.23 685
8812.12 657
8813.00 620
8813.89 686
8814.78 629
8815.66 581
8816.55 538
8817.44 578
8818.32 576
8819.21 602
8820.10 627
8820.98 618
8821.87 609
8822.76 609
8823.64 563
8824.53 579
8825.42 581
8826.30 585
8827.19 578
8828.08 532
8828.96 591
8829.85 605
8830.74 542
8831.63 504
8832.51 538
8833.40 504
8834.29 549
8835.17 556
8836.06 517
8836.95 516
8837.84 532
8838.72 502
8839.61 499
8840.50 513
8841.39 503
8842.28 526
8843.16 497
8844.05 446
8844.94 482
8845.83 521
8846.71 524
8847.60 512
8848.49 509
8849.38 469
8850.27 494
8851.15 512
8852.04 576
8852.93 548
8853.82 502
8854.71 475
8855.60 462
8856.48 508
8857.37 515
8858.26 459
8859.15 450
8860.04 454
8860.93 462
8861.82 425
8862.70 433
8863.59 499
8864.48 448
8865.37 461
8866.26 443
8867.15 479
8868.04 493
8868.93 471
8869.82 442
8870.70 459
8871.59 431
8872.48 444
8873.37 489
8874.26 435
8875.15 392
8876.04 429
8876.93 456
8877.82 473
8878.71 420
8879.60 448
8880.49 499
8881.38 422
8882.27 470
8883.16 443
8884.05 427
8884.94 420
8885.83 489
8886.72 428
8887.61 410
8888.50 428
8889.39 413
8890.28 447
8891.17 429
8892.06 438
8892.95 430
8893.84 406
8894.73 451
8895.62 457
8896.51 398
8897.40 404
8898.29 445
8899.18 399
8900.07 391
8900.96 431
8901.85 447
8902.74 449
8903.63 421
8904.52 395
8905.42 396
8906.31 439
8907.20 446
8908.09 383
8908.98 404
8909.87 384
8910.76 452
8911.65 414
8912.54 382
8913.44 407
8914.33 392
8915.22 396
8916.11 400
8917.00 383
8917.89 405
8918.78 410
8919.68 413
8920.57 373
8921.46 381
8922.35 390
8923.24 391
8924.13 449
8925.03 392
8925.92 438
8926.81 439
8927.70 396
8928.59 380
8929.49 383
8930.38 377
8931.27 392
8932.16 439
8933.05 389
8933.95 374
8934.84 382
8935.73 402
8936.62 434
8937.52 394
8938.41 365
8939.30 402
8940.19 367
8941.09 387
8941.98 379
8942.87 344
8943.77 410
8944.66 372
8945.55 344
8946.44 339
8947.34 360
8948.23 381
8949.12 362
8950.02 379
8950.91 366
8951.80 342
8952.70 337
8953.59 387
8954.48 406
8955.38 389
8956.27 384
8957.16 353
8958.06 416
8958.95 388
8959.84 379
8960.74 331
8961.63 377
8962.52 371
8963.42 352
8964.31 368
8965.21 302
8966.10 394
8966.99 378
8967.89 388
8968.78 395
8969.68 369
8970.57 373
8971.46 388
8972.36 369
8973.25 385
8974.15 382
8975.04 399
8975.94 441
8976.83 392
8977.72 372
8978.62 368
8979.51 409
8980.41 430
8981.30 377
8982.20 424
8983.09 377
8983.99 434
8984.88 402
8985.78 378
8986.67 368
8987.57 378
8988.46 427
8989.36 363
8990.25 379
8991.15 373
8992.04 357
8992.94 400
8993.83 395
8994.73 384
8995.62 381
8996.52 380
8997.41 380
8998.31 377
8999.21 369
9000.10 410
9001.00 398
9001.89 397
9002.79 371
9003.68 393
9004.58 379
9005.48 344
9006.37 378
9007.27 381
9008.16 368
9009.06 329
9009.96 351
9010.85 360
9011.75 348
9012.64 362
9013.54 327
9014.44 338
9015.33 362
9016.23 364
9017.13 372
9018.02 361
9018.92 330
9019.82 395
9020.71 372
9021.61 386
9022.51 384
9023.40 334
9024.30 342
9025.20 308
9026.09 386
9026.99 342
9027.89 323
9028.78 355
9029.68 353
9030.58 350
9031.48 366
9032.37 386
9033.27 376
9034.17 345
9035.06 344
9035.96 383
9036.86 342
9037.76 352
9038.65 332
9039.55 351
9040.45 335
9041.35 389
9042.25 373
9043.14 353
9044.04 345
9044.94 367
9045.84 383
9046.73 339
9047.63 375
9048.53 300
9049.43 319
9050.33 385
9051.22 382
9052.12 386
9053.02 375
9053.92 340
9054.82 331
9055.72 404
9056.61 414
9057.51 360
9058.41 400
9059.31 356
9060.21 312
9061.11 359
9062.01 385
9062.91 386
9063.80 381
9064.70 365
9065.60 353
9066.50 343
9067.40 388
9068.30 411
9069.20 346
9070.10 322
9071.00 356
9071.89 359
9072.79 387
9073.69 391
9074.59 407
9075.49 405
9076.39 402
9077.29 437
9078.19 406
9079.09 330
9079.99 345
9080.89 381
9081.79 380
9082.69 356
9083.59 369
9084.49 345
9085.39 374
9086.29 373
9087.19 363
9088.09 374
9088.99 360
9089.89 395
9090.79 371
9091.69 390
9092.59 407
9093.49 369
9094.39 375
9095.29 422
9096.19 432
9097.09 383
9097.99 383
9098.89 381
9099.79 359
9100.69 360
9101.59 363
9102.49 359
9103.39 391
9104.30 391
9105.20 399
9106.10 409
9107.00 374
9107.90 344
9108.80 362
9109.70 321
9110.60 353
9111.50 349
9112.40 366
9113.31 352
9114.21 365
9115.11 360
9116.01 350
9116.91 336
9117.81 330
9118.71 322
9119.62 339
9120.52 402
9121.42 336
9122.32 363
9123.22 347
9124.12 362
9125.03 426
9125.93 377
9126.83 341
9127.73 338
9128.63 381
9129.54 422
9130.44 373
9131.34 328
9132.24 365
9133.14 399
9134.05 342
9134.95 327
9135.85 367
9136.75 336
9137.66 412
9138.56 336
9139.46 347
9140.36 344
9141.27 404
9142.17 385
9143.07 354
9143.97 308
9144.88 337
9145.78 364
9146.68 402
9147.59 367
9148.49 312
9149.39 330
9150.29 345
9151.20 364
9152.10 377
9153.00 362
9153.91 335
9154.81 382
9155.71 332
9156.62 358
9157.52 372
9158.42 387
9159.33 385
9160.23 394
9161.14 337
9162.04 338
9162.94 395
9163.85 371
9164.75 391
9165.65 342
9166.56 405
9167.46 373
9168.37 374
9169.27 370
9170.17 350
9171.08 311
9171.98 320
9172.89 377
9173.79 333
9174.69 305
9175.60 278
9176.50 341
9177.41 354
9178.31 342
9179.22 347
9180.12 347
9181.03 290
9181.93 367
9182.84 333
9183.74 357
9184.64 374
9185.55 389
9186.45 354
9187.36 339
9188.26 353
9189.17 381
9190.07 409
9190.98 353
9191.88 371
9192.79 357
9193.69 371
9194.60 340
9195.51 368
9196.41 377
9197.32 351
9198.22 351
9199.13 350
9200.03 350
9200.94 375
9201.84 410
9202.75 387
9203.66 363
9204.56 335
9205.47 368
9206.37 389
9207.28 374
9208.18 324
9209.09 348
9210.00 359
9210.90 334
9211.81 354
9212.71 354
9213.62 336
9214.53 307
9215.43 372
9216.34 353
9217.25 335
9218.15 324
9219.06 338
9219.97 348
9220.87 326
9221.78 326
9222.69 329
9223.59 362
9224.50 371
9225.41 342
9226.31 372
9227.22 339
9228.13 342
9229.03 337
9229.94 332
9230.85 334
9231.75 384
9232.66 355
9233.57 310
9234.48 349
9235.38 329
9236.29 388
9237.20 367
9238.11 339
9239.01 382
9239.92 381
9240.83 352
9241.74 323
9242.64 336
9243.55 374
9244.46 327
9245.37 305
9246.27 355
9247.18 308
9248.09 359
9249.00 322
9249.91 335
9250.81 325
9251.72 307
9252.63 312
9253.54 366
9254.45 336
9255.35 361
9256.26 322
9257.17 309
9258.08 356
9258.99 335
9259.90 342
9260.80 329
9261.71 341
9262.62 315
9263.53 351
9264.44 315
9265.35 333
9266.26 349
9267.17 343
9268.07 292
9268.98 339
9269.89 342
9270.80 365
9271.71 318
9272.62 286
9273.53 314
9274.44 340
9275.35 331
9276.26 314
9277.17 341
9278.08 360
9278.98 314
9279.89 320
9280.80 341
9281.71 326
9282.62 350
9283.53 329
9284.44 383
9285.35 330
9286.26 366
9287.17 333
9288.08 320
9288.99 356
9289.90 285
9290.81 326
9291.72 345
9292.63 362
9293.54 293
9294.45 315
9295.36 362
9296.27 380
9297.18 369
9298.09 400
9299.00 396
9299.91 363
9300.82 370
9301.73 376
9302.65 407
9303.56 398
9304.47 386
9305.38 370
9306.29 433
9307.20 389
9308.11 441
9309.02 433
9309.93 428
9310.84 483
9311.75 514
9312.66 549
9313.58 488
9314.49 431
9315.40 435
9316.31 465
9317.22 460
9318.13 469
9319.04 414
9319.95 413
9320.87 362
9321.78 407
9322.69 358
9323.60 384
9324.51 416
9325.42 388
9326.34 385
9327.25 366
9328.16 391
9329.07 371
9329.98 373
9330.90 358
9331.81 395
9332.72 390
9333.63 390
9334.54 364
9335.46 382
9336.37 357
9337.28 380
9338.19 372
9339.11 386
9340.02 403
9340.93 390
9341.84 378
9342.76 371
9343.67 374
9344.58 338
9345.49 349
9346.41 342
9347.32 328
9348.23 340
9349.14 380
9350.06 378
9350.97 438
9351.88 358
9352.80 368
9353.71 375
9354.62 359
9355.54 344
9356.45 381
9357.36 345
9358.28 319
9359.19 396
9360.10 364
9361.02 374
9361.93 391
9362.84 409
9363.76 393
9364.67 376
9365.58 371
9366.50 368
9367.41 359
9368.32 328
9369.24 305
9370.15 333
9371.07 341
9371.98 349
9372.89 411
9373.81 363
9374.72 343
9375.64 321
9376.55 414
9377.47 350
9378.38 349
9379.29 320
9380.21 386
9381.12 366
9382.04 344
9382.95 355
9383.87 365
9384.78 374
9385.70 415
9386.61 408
9387.52 364
9388.44 350
9389.35 389
9390.27 412
9391.18 407
9392.10 384
9393.01 389
9393.93 418
9394.84 432
9395.76 398
9396.67 418
9397.59 398
9398.51 369
9399.42 398
9400.34 408
9401.25 409
9402.17 371
9403.08 384
9404.00 377
9404.91 362
9405.83 401
9406.74 397
9407.66 426
9408.58 378
9409.49 390
9410.41 414
9411.32 406
9412.24 384
9413.16 429
9414.07 416
9414.99 460
9415.90 407
9416.82 418
9417.74 432
9418.65 388
9419.57 412
9420.49 427
9421.40 408
9422.32 392
9423.23 371
9424.15 394
9425.07 404
9425.98 433
9426.90 404
9427.82 370
9428.73 428
9429.65 447
9430.57 427
9431.48 427
9432.40 416
9433.32 405
9434.24 411
9435.15 456
9436.07 404
9436.99 420
9437.90 419
9438.82 460
9439.74 469
9440.66 451
9441.57 453
9442.49 478
9443.41 460
9444.33 452
9445.24 423
9446.16 407
9447.08 437
9448.00 435
9448.91 446
9449.83 462
9450.75 400
9451.67 487
9452.59 542
9453.50 509
9454.42 569
9455.34 647
9456.26 774
9457.18 785
9458.09 731
9459.01 725
9459.93 636
9460.85 642
9461.77 625
9462.69 585
9463.60 542
9464.52 532
9465.44 490
9466.36 464
9467.28 453
9468.20 425
9469.12 452
9470.03 480
9470.95 433
9471.87 396
9472.79 414
9473.71 465
9474.63 455
9475.55 457
9476.47 423
9477.39 459
9478.31 490
9479.22 490
9480.14 471
9481.06 490
9481.98 516
9482.90 549
9483.82 537
9484.74 576
9485.66 541
9486.58 561
9487.50 493
9488.42 465
9489.34 498
9490.26 478
9491.18 467
9492.10 443
9493.02 440
9493.94 416
9494.86 450
9495.78 439
9496.70 442
9497.62 444
9498.54 478
9499.46 457
9500.38 391
9501.30 384
9502.22 400
9503.14 426
9504.06 455
9504.98 449
9505.90 409
9506.82 418
9507.74 427
9508.66 449
9509.58 499
9510.50 469
9511.42 493
9512.35 471
9513.27 449
9514.19 416
9515.11 409
9516.03 425
9516.95 477
9517.87 516
9518.79 535
9519.71 463
9520.63 470
9521.56 454
9522.48 404
9523.40 508
9524.32 477
9525.24 454
9526.16 490
9527.08 450
9528.01 454
9528.93 457
9529.85 516
9530.77 514
9531.69 524
9532.61 527
9533.54 582
9534.46 615
9535.38 572
9536.30 617
9537.22 639
9538.15 576
9539.07 619
9539.99 590
9540.91 548
9541.84 547
9542.76 505
9543.68 508
9544.60 529
9545.52 518
9546.45 440
9547.37 464
9548.29 526
9549.21 483
9550.14 466
9551.06 483
9551.98 536
9552.91 510
9553.83 446
9554.75 460
9555.67 512
9556.60 501
9557.52 498
9558.44 449
9559.37 478
9560.29 534
9561.21 511
9562.14 497
9563.06 473
9563.98 564
9564.91 572
9565.83 518
9566.75 499
9567.68 539
9568.60 563
9569.52 478
9570.45 465
9571.37 507
9572.29 513
9573.22 492
9574.14 474
9575.07 475
9575.99 501
9576.91 517
9577.84 565
9578.76 517
9579.69 519
9580.61 490
9581.53 495
9582.46 482
9583.38 512
9584.31 512
9585.23 511
9586.16 501
9587.08 497
9588.00 490
9588.93 541
9589.85 555
9590.78 524
9591.70 551
9592.63 553
9593.55 523
9594.48 539
9595.40 552
9596.33 585
9597.25 540
9598.18 558
9599.10 564
9600.03 535
9600.95 511
9601.88 536
9602.80 590
9603.73 604
9604.65 586
9605.58 624
9606.50 591
9607.43 619
9608.35 613
9609.28 627
9610.21 658
9611.13 642
9612.06 625
9612.98 624
9613.91 659
9614.83 634
9615.76 636
9616.69 643
9617.61 657
9618.54 631
9619.46 589
9620.39 615
9621.32 609
9622.24 585
9623.17 616
9624.09 671
9625.02 659
9625.95 674
9626.87 701
9627.80 687
9628.73 663
9629.65 704
9630.58 752
9631.51 703
9632.43 732
9633.36 732
9634.29 746
9635.21 762
9636.14 824
9637.07 773
9637.99 762
9638.92 802
9639.85 831
9640.77 749
9641.70 752
9642.63 811
9643.56 825
9644.48 871
9645.41 868
9646.34 888
9647.26 968
9648.19 947
9649.12 939
9650.05 896
9650.97 961
9651.90 1020
9652.83 1012
9653.76 1015
9654.68 1025
9655.61 1049
9656.54 1040
9657.47 1082
9658.40 1077
9659.32 994
9660.25 1027
9661.18 1067
9662.11 1054
9663.04 998
9663.96 984
9664.89 1034
9665.82 987
9666.75 1031
9667.68 1051
9668.61 1134
9669.53 1050
9670.46 1148
9671.39 1196
9672.32 1218
9673.25 1254
9674.18 1174
9675.11 1129
9676.03 1221
9676.96 1249
9677.89 1207
9678.82 1268
9679.75 1221
9680.68 1216
9681.61 1268
9682.54 1258
9683.47 1222
9684.40 1342
9685.32 1299
9686.25 1340
9687.18 1321
9688.11 1345
9689.04 1402
9689.97 1376
9690.90 1411
9691.83 1384
9692.76 1449
9693.69 1485
9694.62 1508
9695.55 1544
9696.48 1500
9697.41 1545
9698.34 1617
9699.27 1684
9700.20 2000
9701.13 2108
9702.06 2241
9702.99 2339
9703.92 2426
9704.85 2359
9705.78 2327
9706.71 2153
9707.64 1961
9708.57 1812
9709.50 1663
9710.43 1618
9711.36 1465
9712.29 1450
9713.22 1427
9714.15 1482
9715.08 1502
9716.01 1604
9716.94 1594
9717.87 1678
9718.80 1762
9719.74 1786
9720.67 1700
9721.60 1668
9722.53 1617
9723.46 1539
9724.39 1467
9725.32 1383
9726.25 1302
9727.18 1223
9728.11 1252
9729.05 1127
9729.98 1120
9730.91 1098
9731.84 1083
9732.77 1101
9733.70 1133
9734.63 1210
9735.57 1227
9736.50 1258
9737.43 1245
9738.36 1185
9739.29 1266
9740.22 1199
9741.16 1142
9742.09 1177
9743.02 1142
9743.95 1114
9744.88 1029
9745.82 999
9746.75 916
9747.68 937
9748.61 912
9749.55 892
9750.48 885
9751.41 847
9752.34 863
9753.27 870
9754.21 849
9755.14 803
9756.07 857
9757.01 798
9757.94 892
9758.87 806
9759.80 805
9760.74 807
9761.67 828
9762.60 832
9763.53 734
9764.47 765
9765.40 835
9766.33 827
9767.27 824
9768.20 830
9769.13 841
9770.07 829
9771.00 833
9771.93 818
9772.87 782
9773.80 776
9774.73 790
9775.67 796
9776.60 760
9777.53 745
9778.47 769
9779.40 821
9780.34 868
9781.27 850
9782.20 842
9783.14 907
9784.07 948
9785.00 843
9785.94 905
9786.87 898
9787.81 918
9788.74 821
9789.68 872
9790.61 825
9791.54 752
9792.48 726
9793.41 743
9794.35 717
9795.28 711
9796.22 708
9797.15 750
9798.08 777
9799.02 744
9799.95 722
9800.89 727
9801.82 781
9802.76 812
9803.69 767
9804.63 737
9805.56 711
9806.50 683
9807.43 687
9808.37 692
9809.30 640
9810.24 633
9811.17 651
9812.11 694
9813.04 640
9813.98 626
9814.91 610
9815.85 665
9816.79 608
9817.72 654
9818.66 630
9819.59 602
9820.53 597
9821.46 546
9822.40 563
9823.34 584
9824.27 588
9825.21 548
9826.14 590
9827.08 566
9828.02 574
9828.95 543
9829.89 546
9830.82 572
9831.76 622
9832.70 556
9833.63 546
9834.57 564
9835.50 558
9836.44 569
9837.38 575
9838.31 527
9839.25 555
9840.19 554
9841.12 587
9842.06 581
9843.00 549
9843.93 573
9844.87 599
9845.81 622
9846.74 529
9847.68 569
9848.62 578
9849.56 558
9850.49 583
9851.43 557
9852.37 521
9853.30 615
9854.24 575
9855.18 517
9856.12 545
9857.05 547
9857.99 515
9858.93 513
9859.87 530
9860.80 554
9861.74 532
9862.68 542
9863.62 525
9864.55 493
9865.49 530
9866.43 558
9867.37 540
9868.31 499
9869.24 530
9870.18 506
9871.12 548
9872.06 560
9873.00 502
9873.93 506
9874.87 568
9875.81 522
9876.75 528
9877.69 535
9878.63 511
9879.56 546
9880.50 510
9881.44 548
9882.38 598
9883.32 520
9884.26 517
9885.20 506
9886.14 511
9887.07 541
9888.01 567
9888.95 564
9889.89 536
9890.83 556
9891.77 522
9892.71 531
9893.65 547
9894.59 527
9895.53 523
9896.47 552
9897.40 552
9898.34 533
9899.28 519
9900.22 507
9901.16 532
9902.10 542
9903.04 494
9903.98 501
9904.92 489
9905.86 526
9906.80 569
9907.74 531
9908.68 557
9909.62 580
9910.56 546
9911.50 496
9912.44 516
9913.38 538
9914.32 534
9915.26 556
9916.20 569
9917.14 549
9918.08 514
9919.02 565
9919.96 584
9920.90 527
9921.84 611
9922.78 597
9923.72 598
9924.66 675
9925.61 684
9926.55 795
9927.49 885
9928.43 998
9929.37 1061
9930.31 1143
9931.25 1233
9932.19 1162
9933.13 1133
9934.07 1120
9935.01 1051
9935.96 1005
9936.90 873
9937.84 745
9938.78 666
9939.72 682
9940.66 620
9941.60 581
9942.54 528
9943.49 500
9944.43 537
9945.37 561
9946.31 523
9947.25 500
9948.19 473
9949.14 477
9950.08 480
9951.02 511
9951.96 524
9952.90 529
9953.85 496
9954.79 470
9955.73 508
9956.67 482
9957.61 492
9958.56 485
9959.50 477
9960.44 502
9961.38 507
9962.33 559
9963.27 534
9964.21 523
9965.15 525
9966.10 437
9967.04 485
9967.98 511
9968.92 531
9969.87 534
9970.81 527
9971.75 531
9972.70 536
9973.64 571
9974.58 505
9975.52 566
9976.47 512
9977.41 516
9978.35 535
9979.30 566
9980.24 558
9981.18 572
9982.13 565
9983.07 506
9984.01 484
9984.96 501
9985.90 530
9986.84 565
9987.79 484
9988.73 463
9989.68 477
9990.62 477
9991.56 488
9992.51 476
9993.45 495
9994.39 463
9995.34 492
9996.28 479
9997.23 501
9998.17 503
9999.11 463
10000.06 474
10001.00 522
10001.95 482
10002.89 431
10003.84 479
10004.78 452
10005.73 473
10006.67 461
10007.61 417
10008.56 463
10009.50 461
10010.45 472
10011.39 452
10012.34 423
10013.28 455
10014.23 486
10015.17 466
10016.12 465
10017.06 420
10018.01 477
10018.95 470
10019.90 453
10020.84 439
10021.79 403
10022.73 445
10023.68 431
10024.62 384
10025.57 383
10026.51 394
10027.46 438
10028.41 460
10029.35 452
10030.30 422
10031.24 456
10032.19 510
10033.13 451
10034.08 405
10035.03 418
10035.97 418
10036.92 462
10037.86 426
10038.81 413
10039.76 425
10040.70 395
10041.65 396
10042.59 390
10043.54 395
10044.49 430
10045.43 438
10046.38 384
10047.33 385
10048.27 396
10049.22 405
10050.17 404
10051.11 352
10052.06 376
10053.01 354
10053.95 376
10054.90 349
10055.85 386
10056.79 390
10057.74 370
10058.69 407
10059.63 387
10060.58 411
10061.53 383
10062.48 401
10063.42 399
10064.37 396
10065.32 384
10066.26 371
10067.21 392
10068.16 388
10069.11 377
10070.05 369
10071.00 364
10071.95 374
10072.90 357
10073.84 331
10074.79 338
10075.74 366
10076.69 410
10077.64 405
10078.58 394
10079.53 337
10080.48 381
10081.43 373
10082.38 331
10083.32 374
10084.27 361
10085.22 349
10086.17 355
10087.12 351
10088.07 363
10089.01 376
10089.96 329
10090.91 372
10091.86 353
10092.81 386
10093.76 383
10094.71 379
10095.65 385
10096.60 374
10097.55 339
10098.50 362
10099.45 343
10100.40 367
10101.35 397
10102.30 359
10103.25 365
10104.19 382
10105.14 378
10106.09 378
10107.04 384
10107.99 350
10108.94 372
10109.89 338
10110.84 347
10111.79 377
10112.74 400
10113.69 374
10114.64 398
10115.59 359
10116.54 348
10117.49 411
10118.44 381
10119.39 333
10120.34 341
10121.29 392
10122.24 425
10123.19 406
10124.14 326
10125.09 352
10126.04 314
10126.99 350
10127.94 387
10128.89 337
10129.84 352
10130.79 374
10131.74 391
10132.69 382
10133.64 373
10134.59 370
10135.54 360
10136.49 333
10137.44 383
10138.39 347
10139.34 344
10140.29 399
10141.24 405
10142.20 357
10143.15 378
10144.10 363
10145.05 382
10146.00 409
10146.95 381
10147.90 374
10148.85 383
10149.80 415
10150.76 366
10151.71 394
10152.66 374
10153.61 357
10154.56 407
10155.51 393
10156.46 346
10157.42 339
10158.37 380
10159.32 366
10160.27 366
10161.22 396
10162.18 390
10163.13 383
10164.08 404
10165.03 445
10165.98 357
10166.93 360
10167.89 364
10168.84 419
10169.79 384
10170.74 404
10171.70 404
10172.65 431
10173.60 394
10174.55 407
10175.51 409
10176.46 422
10177.41 395
10178.36 386
10179.32 369
10180.27 386
10181.22 366
10182.17 394
10183.13 437
10184.08 428
10185.03 435
10185.99 452
10186.94 415
10187.89 450
10188.84 464
10189.80 455
10190.75 506
10191.70 496
10192.66 466
10193.61 461
10194.56 422
10195.52 484
10196.47 497
10197.42 480
10198.38 469
10199.33 426
10200.29 543
10201.24 477
10202.19 486
10203.15 486
10204.10 510
10205.05 543
10206.01 538
10206.96 523
10207.92 532
10208.87 546
10209.82 550
10210.78 597
10211.73 613
10212.69 559
10213.64 565
10214.60 552
10215.55 505
10216.50 440
10217.46 422
10218.41 437
10219.37 444
10220.32 423
10221.28 500
10222.23 433
10223.19 473
10224.14 428
10225.10 445
10226.05 459
10227.01 455
10227.96 452
10228.92 447
10229.87 437
10230.83 389
10231.78 411
10232.74 432
10233.69 406
10234.65 396
10235.60 423
10236.56 447
10237.51 434
10238.47 473
10239.42 454
10240.38 440
10241.33 484
10242.29 492
10243.25 451
10244.20 436
10245.16 434
10246.11 456
10247.07 436
10248.02 402
10248.98 390
10249.94 400
10250.89 387
10251.85 363
10252.80 411
10253.76 383
10254.72 378
10255.67 393
10256.63 383
10257.59 396
10258.54 364
10259.50 398
10260.45 371
10261.41 386
10262.37 369
10263.32 369
10264.28 373
10265.24 363
10266.19 393
10267.15 322
10268.11 333
10269.06 371
10270.02 376
10270.98 326
10271.94 362
10272.89 341
10273.85 390
10274.81 335
10275.76 350
10276.72 329
10277.68 338
10278.64 355
10279.59 347
10280.55 381
10281.51 379
10282.47 408
10283.42 373
10284.38 369
10285.34 370
10286.30 360
10287.25 347
10288.21 355
10289.17 381
10290.13 345
10291.08 367
10292.04 393
10293.00 363
10293.96 388
10294.92 369
10295.87 345
10296.83 376
10297.79 355
10298.75 368
10299.71 348
10300.67 367
10301.62 335
10302.58 386
10303.54 355
10304.50 366
10305.46 386
10306.42 331
10307.38 348
10308.33 372
10309.29 349
10310.25 352
10311.21 366
10312.17 338
10313.13 374
10314.09 406
10315.05 335
10316.01 290
10316.96 326
10317.92 317
10318.88 348
10319.84 333
10320.80 345
10321.76 316
10322.72 333
10323.68 309
10324.64 342
10325.60 334
10326.56 339
10327.52 345
10328.48 337
10329.44 343
10330.40 319
10331.36 329
10332.32 380
10333.28 401
10334.24 359
10335.20 340
10336.16 383
10337.12 365
10338.08 338
10339.04 333
10340.00 354
10340.96 398
10341.92 353
10342.88 289
10343.84 329
10344.80 302
10345.76 297
10346.72 319
10347.68 279
10348.64 307
10349.60 313
10350.56 300
10351.52 299
10352.48 309
10353.44 355
10354.40 346
10355.36 285
10356.33 317
10357.29 304
10358.25 290
10359.21 305
10360.17 318
10361.13 351
10362.09 336
10363.05 363
10364.01 316
10364.98 379
10365.94 333
10366.90 318
10367.86 361
10368.82 335
10369.78 368
10370.75 318
10371.71 333
10372.67 309
10373.63 291
10374.59 305
10375.55 308
10376.52 325
10377.48 333
10378.44 299
10379.40 287
10380.36 272
10381.33 290
10382.29 296
10383.25 298
10384.21 288
10385.17 288
10386.14 322
10387.10 291
10388.06 281
10389.02 331
10389.99 291
10390.95 304
10391.91 307
10392.87 311
10393.84 286
10394.80 271
10395.76 328
10396.73 308
10397.69 275
10398.65 305
10399.61 313
10400.58 322
10401.54 273
10402.50 268
10403.47 289
10404.43 299
10405.39 297
10406.36 369
10407.32 299
10408.28 331
10409.25 318
10410.21 301
10411.17 291
10412.14 294
10413.10 268
10414.06 297
10415.03 311
10415.99 311
10416.95 291
10417.92 284
10418.88 325
10419.85 351
10420.81 338
10421.77 315
10422.74 330
10423.70 346
10424.67 302
10425.63 289
10426.59 302
10427.56 311
10428.52 318
10429.49 282
10430.45 287
10431.42 309
10432.38 302
10433.34 294
10434.31 322
10435.27 340
10436.24 291
10437.20 284
10438.17 285
10439.13 288
10440.10 285
10441.06 297
10442.03 273
10442.99 249
10443.96 289
10444.92 265
10445.89 317
10446.85 309
10447.82 290
10448.78 252
10449.75 207
10450.71 293
10451.68 298
10452.64 263
10453.61 261
10454.58 260
10455.54 339
10456.51 299
10457.47 274
10458.44 296
10459.40 277
10460.37 263
10461.33 270
10462.30 288
10463.27 286
10464.23 257
10465.20 304
10466.16 299
10467.13 284
10468.10 309
10469.06 286
10470.03 275
10471.00 285
10471.96 254
10472.93 257
10473.89 218
10474.86 258
10475.83 240
10476.79 235
10477.76 271
10478.73 278
10479.69 274
10480.66 301
10481.63 302
10482.59 279
10483.56 278
10484.53 274
10485.49 249
10486.46 237
10487.43 248
10488.40 249
10489.36 252
10490.33 274
10491.30 257
10492.26 251
10493.23 243
10494.20 235
10495.17 262
10496.13 262
10497.10 262
10498.07 281
10499.04 270
10500.00 290
10500.97 307
10501.94 306
10502.91 281
10503.87 274
10504.84 318
10505.81 272
10506.78 287
10507.75 229
10508.71 242
10509.68 261
10510.65 258
10511.62 282
10512.59 274
10513.55 259
10514.52 281
10515.49 286
10516.46 259
10517.43 276
10518.40 303
10519.36 271
10520.33 306
10521.30 271
10522.27 258
10523.24 266
10524.21 269
10525.18 253
10526.15 253
10527.11 237
10528.08 225
10529.05 262
10530.02 254
10530.99 258
10531.96 260
10532.93 257
10533.90 263
10534.87 240
10535.84 244
10536.80 236
10537.77 259
10538.74 271
10539.71 248
10540.68 272
10541.65 234
10542.62 257
10543.59 281
10544.56 308
10545.53 264
10546.50 275
10547.47 297
10548.44 244
10549.41 291
10550.38 285
10551.35 262
10552.32 258
10553.29 287
10554.26 250
10555.23 255
10556.20 300
10557.17 279
10558.14 281
10559.11 277
10560.08 286
10561.05 297
10562.02 272
10562.99 307
10563.96 301
10564.93 306
10565.90 316
10566.88 317
10567.85 316
10568.82 316
10569.79 293
10570.76 250
10571.73 289
10572.70 290
10573.67 299
10574.64 304
10575.61 268
10576.58 247
10577.56 284
10578.53 260
10579.50 262
10580.47 316
10581.44 263
10582.41 265
10583.38 299
10584.35 275
10585.33 279
10586.30 300
10587.27 276
10588.24 310
10589.21 341
10590.18 304
10591.16 276
10592.13 297
10593.10 269
10594.07 334
10595.04 285
10596.02 297
10596.99 309
10597.96 310
10598.93 312
10599.90 295
10600.88 291
10601.85 256
10602.82 269
10603.79 288
10604.77 267
10605.74 314
10606.71 319
10607.68 291
10608.66 306
10609.63 307
10610.60 304
10611.57 277
10612.55 267
10613.52 266
10614.49 288
10615.47 264
10616.44 259
10617.41 271
10618.38 283
10619.36 311
10620.33 283
10621.30 314
10622.28 257
10623.25 313
10624.22 337
10625.20 285
10626.17 287
10627.14 317
10628.12 321
10629.09 301
10630.06 305
10631.04 334
10632.01 343
10632.99 283
10633.96 305
10634.93 309
10635.91 319
10636.88 323
10637.86 357
10638.83 357
10639.80 401
10640.78 420
10641.75 442
10642.73 463
10643.70 484
10644.67 478
10645.65 469
10646.62 390
10647.60 412
10648.57 356
10649.55 355
10650.52 395
10651.50 308
10652.47 322
10653.44 349
10654.42 329
10655.39 297
10656.37 306
10657.34 343
10658.32 291
10659.29 275
10660.27 298
10661.24 268
10662.22 297
10663.19 301
10664.17 253
10665.14 285
10666.12 298
10667.09 311
10668.07 279
10669.04 353
10670.02 253
10671.00 254
10671.97 298
10672.95 308
10673.92 265
10674.90 305
10675.87 332
10676.85 293
10677.83 297
10678.80 290
10679.78 269
10680.75 277
10681.73 246
10682.70 319
10683.68 303
10684.66 279
10685.63 298
10686.61 296
10687.59 311
10688.56 307
10689.54 337
10690.51 302
10691.49 284
10692.47 303
10693.44 300
10694.42 317
10695.40 279
10696.37 260
10697.35 265
10698.33 264
10699.30 284
10700.28 291
10701.26 260
10702.23 276
10703.21 299
10704.19 250
10705.17 285
10706.14 265
10707.12 333
10708.10 282
10709.07 303
10710.05 265
10711.03 268
10712.01 268
10712.98 285
10713.96 281
10714.94 267
10715.92 257
10716.89 276
10717.87 271
10718.85 328
10719.83 278
10720.80 267
10721.78 278
10722.76 320
10723.74 285
10724.71 278
10725.69 295
10726.67 283
10727.65 307
10728.63 302
10729.61 306
10730.58 269
10731.56 293
10732.54 284
10733.52 297
10734.50 305
10735.48 279
10736.45 318
10737.43 291
10738.41 267
10739.39 265
10740.37 285
10741.35 286
10742.33 298
10743.30 284
10744.28 278
10745.26 311
10746.24 294
10747.22 291
10748.20 273
10749.18 255
10750.16 297
10751.14 305
10752.11 333
10753.09 269
10754.07 263
10755.05 320
10756.03 297
10757.01 277
10757.99 246
10758.97 273
10759.95 299
10760.93 301
10761.91 307
10762.89 288
10763.87 303
10764.85 301
10765.83 272
10766.81 316
10767.79 287
10768.77 271
10769.75 321
10770.73 283
10771.71 283
10772.69 311
10773.67 350
10774.65 296
10775.63 307
10776.61 339
10777.59 333
10778.57 349
10779.55 333
10780.53 370
10781.51 352
10782.49 352
10783.47 348
10784.45 327
10785.43 301
10786.41 343
10787.39 412
10788.38 370
10789.36 316
10790.34 316
10791.32 310
10792.30 317
10793.28 315
10794.26 296
10795.24 270
10796.22 289
10797.21 297
10798.19 254
10799.17 287
10800.15 331
10801.13 300
10802.11 351
10803.09 318
10804.08 315
10805.06 302
10806.04 311
10807.02 328
10808.00 278
10808.98 284
10809.97 292
10810.95 331
10811.93 300
10812.91 350
10813.89 300
10814.88 281
10815.86 319
10816.84 345
10817.82 307
10818.80 299
10819.79 306
10820.77 328
10821.75 312
10822.73 298
10823.72 320
10824.70 294
10825.68 300
10826.66 331
10827.65 347
10828.63 337
10829.61 303
10830.59 299
10831.58 303
10832.56 289
10833.54 330
10834.53 330
10835.51 292
10836.49 331
10837.47 295
10838.46 339
10839.44 365
10840.42 343
10841.41 261
10842.39 324
10843.37 354
10844.36 321
10845.34 328
10846.32 316
10847.31 362
10848.29 372
10849.27 350
10850.26 365
10851.24 365
10852.23 362
10853.21 335
10854.19 323
10855.18 326
10856.16 336
10857.14 350
10858.13 330
10859.11 372
10860.10 338
10861.08 315
10862.07 365
10863.05 387
10864.03 352
10865.02 321
10866.00 346
10866.99 360
10867.97 366
10868.96 384
10869.94 356
10870.92 342
10871.91 397
10872.89 411
10873.88 369
10874.86 397
10875.85 404
10876.83 408
10877.82 411
10878.80 405
10879.79 385
10880.77 387
10881.76 407
10882.74 369
10883.73 384
10884.71 397
10885.70 393
10886.68 444
10887.67 424
10888.66 436
10889.64 435
10890.63 451
10891.61 426
10892.60 458
10893.58 461
10894.57 462
10895.55 459
10896.54 411
10897.53 425
10898.51 450
10899.50 476
10900.48 456
10901.47 452
10902.46 400
10903.44 428
10904.43 500
10905.41 458
10906.40 443
10907.39 467
10908.37 490
10909.36 453
10910.35 471
10911.33 449
10912.32 527
10913.30 494
10914.29 478
10915.28 482
10916.26 477
10917.25 512
10918.24 502
10919.22 492
10920.21 509
10921.20 544
10922.19 507
10923.17 517
10924.16 546
10925.15 554
10926.13 553
10927.12 555
10928.11 575
10929.09 555
10930.08 536
10931.07 584
10932.06 576
10933.04 562
10934.03 556
10935.02 539
10936.01 545
10936.99 532
10937.98 568
10938.97 581
10939.96 546
10940.94 620
10941.93 648
10942.92 586
10943.91 603
10944.90 583
10945.88 620
10946.87 636
10947.86 661
10948.85 665
10949.84 677
10950.82 668
10951.81 705
10952.80 716
10953.79 747
10954.78 769
10955.77 761
10956.76 790
10957.74 866
10958.73 896
10959.72 954
10960.71 1039
10961.70 1073
10962.69 1088
10963.68 1074
10964.66 1159
10965.65 1164
10966.64 1062
10967.63 1039
10968.62 964
10969.61 886
10970.60 797
10971.59 823
10972.58 785
10973.57 740
10974.56 687
10975.54 719
10976.53 736
10977.52 741
10978.51 668
10979.50 657
10980.49 683
10981.48 672
10982.47 677
10983.46 763
10984.45 766
10985.44 749
10986.43 748
10987.42 759
10988.41 809
10989.40 768
10990.39 766
10991.38 773
10992.37 742
10993.36 733
10994.35 771
10995.34 836
10996.33 845
10997.32 871
10998.31 1018
10999.30 1066
11000.29 1159
11001.28 1250
11002.27 1385
11003.26 1476
11004.25 1488
11005.25 1471
11006.24 1439
11007.23 1366
11008.22 1244
11009.21 1172
11010.20 1001
11011.19 969
11012.18 855
11013.17 759
11014.16 692
11015.15 685
11016.15 629
11017.14 617
11018.13 596
11019.12 606
11020.11 617
11021.10 597
11022.09 540
11023.09 504
11024.08 514
11025.07 539
11026.06 571
11027.05 521
11028.04 503
11029.03 534
11030.03 509
11031.02 548
11032.01 538
11033.00 522
11033.99 507
11034.99 514
11035.98 565
11036.97 501
11037.96 499
11038.95 482
11039.95 497
11040.94 498
11041.93 513
11042.92 496
11043.92 492
11044.91 499
11045.90 496
11046.89 538
11047.89 500
11048.88 475
11049.87 485
11050.86 527
11051.86 475
11052.85 460
11053.84 474
11054.84 477
11055.83 481
11056.82 468
11057.81 457
11058.81 441
11059.80 462
11060.79 432
11061.79 472
11062.78 476
11063.77 491
11064.77 468
11065.76 496
11066.75 471
11067.75 485
11068.74 519
11069.73 485
11070.73 463
11071.72 470
11072.72 477
11073.71 506
11074.70 453
11075.70 455
11076.69 410
11077.69 386
11078.68 449
11079.67 447
11080.67 456
11081.66 428
11082.66 406
11083.65 429
11084.64 435
11085.64 475
11086.63 440
11087.63 442
11088.62 447
11089.62 422
11090.61 398
11091.60 427
11092.60 428
11093.59 434
11094.59 433
11095.58 405
11096.58 422
11097.57 423
11098.57 410
11099.56 436
11100.56 398
11101.55 423
11102.55 407
11103.54 419
11104.54 438
11105.53 440
11106.53 397
11107.52 424
11108.52 423
11109.51 421
11110.51 399
11111.51 389
11112.50 405
11113.50 421
11114.49 375
11115.49 397
11116.48 438
11117.48 456
11118.47 425
11119.47 381
11120.47 412
11121.46 375
11122.46 406
11123.45 367
11124.45 417
11125.45 408
11126.44 398
11127.44 441
11128.44 426
11129.43 427
11130.43 391
11131.42 381
11132.42 387
11133.42 366
11134.41 379
11135.41 432
11136.41 425
11137.40 372
11138.40 413
11139.40 379
11140.39 372
11141.39 394
11142.39 324
11143.38 363
11144.38 378
11145.38 406
11146.37 365
11147.37 406
11148.37 367
11149.37 370
11150.36 431
11151.36 413
11152.36 411
11153.35 366
11154.35 365
11155.35 350
11156.35 333
11157.34 351
11158.34 371
11159.34 414
11160.34 328
11161.34 355
11162.33 375
11163.33 385
11164.33 409
11165.33 385
11166.32 377
11167.32 407
11168.32 418
11169.32 410
11170.32 385
11171.31 372
11172.31 405
11173.31 427
11174.31 367
11175.31 391
11176.31 411
11177.30 382
11178.30 402
11179.30 404
11180.30 396
11181.30 396
11182.30 370
11183.30 369
11184.29 397
11185.29 398
11186.29 398
11187.29 457
11188.29 406
11189.29 400
11190.29 432
11191.29 475
11192.29 494
11193.29 410
11194.28 416
11195.28 445
11196.28 431
11197.28 482
11198.28 451
11199.28 483
11200.28 445
11201.28 429
11202.28 444
11203.28 418
11204.28 419
11205.28 412
11206.28 402
11207.28 435
11208.28 374
11209.28 409
11210.28 364
11211.28 383
11212.28 421
11213.28 408
11214.28 411
11215.28 408
11216.28 374
11217.28 343
11218.28 390
11219.28 364
11220.28 361
11221.28 320
11222.28 357
11223.28 320
11224.28 319
11225.28 311
11226.28 371
11227.28 352
11228.28 332
11229.28 325
11230.28 322
11231.28 351
11232.29 365
11233.29 368
11234.29 348
11235.29 382
11236.29 353
11237.29 341
11238.29 339
11239.29 351
11240.29 367
11241.30 345
11242.30 344
11243.30 329
11244.30 345
11245.30 331
11246.30 340
11247.30 367
11248.31 319
11249.31 360
11250.31 379
11251.31 337
11252.31 326
11253.31 350
11254.32 334
11255.32 339
11256.32 360
11257.32 338
11258.32 322
11259.33 370
11260.33 358
11261.33 335
11262.33 361
11263.33 351
11264.34 307
11265.34 348
11266.34 358
11267.34 353
11268.35 342
11269.35 403
11270.35 401
11271.35 363
11272.36 363
11273.36 382
11274.36 418
11275.37 365
11276.37 399
11277.37 363
11278.37 378
11279.38 361
11280.38 370
11281.38 419
11282.39 395
11283.39 388
11284.39 383
11285.40 364
11286.40 382
11287.40 376
11288.41 362
11289.41 378
11290.41 365
11291.42 404
11292.42 382
11293.42 391
11294.43 319
11295.43 383
11296.43 389
11297.44 373
11298.44 378
11299.45 401
11300.45 414
11301.45 373
11302.46 378
11303.46 358
11304.47 348
11305.47 336
11306.47 393
11307.48 384
11308.48 385
11309.49 407
11310.49 418
11311.50 395
11312.50 427
11313.50 433
11314.51 481
11315.51 554
11316.52 525
11317.52 557
11318.53 573
11319.53 545
11320.54 541
11321.54 495
11322.55 457
11323.55 453
11324.56 390
11325.56 434
11326.57 432
11327.57 393
11328.58 329
11329.58 372
11330.59 366
11331.59 358
11332.60 326
11333.60 327
11334.61 356
11335.61 302
11336.62 343
11337.63 291
11338.63 317
11339.64 334
11340.64 376
11341.65 357
11342.65 325
11343.66 345
11344.67 323
11345.67 316
11346.68 324
11347.68 353
11348.69 324
11349.70 325
11350.70 351
11351.71 314
11352.71 303
11353.72 321
11354.73 287
11355.73 362
11356.74 321
11357.75 306
11358.75 290
11359.76 298
11360.77 308
11361.77 328
11362.78 306
11363.79 296
11364.79 304
11365.80 304
11366.81 304
11367.81 325
11368.82 328
11369.83 292
11370.83 306
11371.84 311
11372.85 309
11373.86 288
11374.86 293
11375.87 268
11376.88 276
11377.89 287
11378.89 300
11379.90 312
11380.91 300
11381.92 313
11382.92 314
11383.93 290
11384.94 279
11385.95 322
11386.95 344
11387.96 286
11388.97 272
11389.98 296
11390.99 327
11391.99 310
11393.00 313
11394.01 316
11395.02 335
11396.03 349
11397.03 313
11398.04 301
11399.05 333
11400.06 284
11401.07 319
11402.08 328
11403.08 319
11404.09 314
11405.10 338
11406.11 337
11407.12 347
11408.13 341
11409.14 332
11410.14 294
11411.15 297
11412.16 306
11413.17 312
11414.18 278
11415.19 275
11416.20 321
11417.21 287
11418.22 296
11419.23 295
11420.23 303
11421.24 286
11422.25 312
11423.26 284
11424.27 309
11425.28 337
11426.29 315
11427.30 280
11428.31 278
11429.32 307
11430.33 321
11431.34 273
11432.35 290
11433.36 300
11434.37 274
11435.38 304
11436.39 269
11437.40 278
11438.41 274
11439.42 310
11440.43 327
11441.44 325
11442.45 277
11443.46 297
11444.47 295
11445.48 287
11446.49 325
11447.50 314
11448.51 347
11449.52 308
11450.53 309
11451.54 301
11452.55 313
11453.56 315
11454.58 309
11455.59 280
11456.60 293
11457.61 324
11458.62 303
11459.63 275
11460.64 303
11461.65 331
11462.66 323
11463.67 302
11464.69 294
11465.70 308
11466.71 291
11467.72 272
11468.73 307
11469.74 299
11470.75 308
11471.77 287
11472.78 295
11473.79 309
11474.80 303
11475.81 310
11476.82 288
11477.84 304
11478.85 303
11479.86 302
11480.87 286
11481.88 230
11482.89 274
11483.91 288
11484.92 304
11485.93 269
11486.94 272
11487.96 267
11488.97 282
11489.98 318
11490.99 318
11492.00 262
11493.02 250
11494.03 324
11495.04 313
11496.06 263
11497.07 259
11498.08 329
11499.09 327
11500.11 303
11501.12 281
11502.13 285
11503.14 270
11504.16 296
11505.17 258
11506.18 259
11507.20 280
11508.21 285
11509.22 296
11510.24 286
11511.25 301
11512.26 272
11513.28 316
11514.29 245
11515.30 257
11516.32 258
11517.33 277
11518.34 271
11519.36 274
11520.37 249
11521.38 295
11522.40 265
11523.41 222
11524.43 263
11525.44 240
11526.45 281
11527.47 271
11528.48 298
11529.50 285
11530.51 284
11531.52 282
11532.54 326
11533.55 283
11534.57 303
11535.58 287
11536.60 280
11537.61 297
11538.62 300
11539.64 308
11540.65 292
11541.67 324
11542.68 310
11543.70 298
11544.71 315
11545.73 322
11546.74 329
11547.76 337
11548.77 311
11549.79 325
11550.80 306
11551.82 331
11552.83 335
11553.85 308
11554.86 275
11555.88 299
11556.89 302
11557.91 266
11558.92 285
11559.94 359
11560.95 373
11561.97 360
11562.98 305
11564.00 310
11565.02 348
11566.03 393
11567.05 349
11568.06 351
11569.08 355
11570.10 370
11571.11 358
11572.13 383
11573.14 367
11574.16 373
11575.18 360
11576.19 364
11577.21 323
11578.22 369
11579.24 338
11580.26 390
11581.27 365
11582.29 357
11583.31 335
11584.32 421
11585.34 407
11586.35 373
11587.37 385
11588.39 437
11589.40 438
11590.42 433
11591.44 463
11592.46 490
11593.47 491
11594.49 481
11595.51 521
11596.52 482
11597.54 477
11598.56 491
11599.57 509
11600.59 540
11601.61 619
11602.63 680
11603.64 725
11604.66 827
11605.68 836
11606.70 824
11607.71 903
11608.73 1043
11609.75 955
11610.77 960
11611.78 881
11612.80 828
11613.82 731
11614.84 669
11615.85 579
11616.87 517
11617.89 437
11618.91 437
11619.93 466
11620.95 389
11621.96 387
11622.98 411
11624.00 382
11625.02 352
11626.04 392
11627.05 382
11628.07 405
11629.09 360
11630.11 350
11631.13 365
11632.15 382
11633.17 399
11634.18 346
11635.20 347
11636.22 358
11637.24 349
11638.26 356
11639.28 362
11640.30 339
11641.32 382
11642.34 348
11643.35 347
11644.37 320
11645.39 379
11646.41 375
11647.43 374
11648.45 344
11649.47 319
11650.49 319
11651.51 326
11652.53 386
11653.55 337
11654.57 344
11655.59 300
11656.61 306
11657.63 280
11658.65 320
11659.67 274
11660.69 306
11661.71 322
11662.73 318
11663.75 273
11664.77 307
11665.79 278
11666.81 290
11667.83 319
11668.85 303
11669.87 320
11670.89 316
11671.91 330
11672.93 310
11673.95 316
11674.97 311
11675.99 318
11677.01 356
11678.03 309
11679.05 301
11680.07 342
11681.09 322
11682.11 332
11683.13 326
11684.15 307
11685.18 333
11686.20 316
11687.22 334
11688.24 288
11689.26 309
11690.28 307
11691.30 319
11692.32 338
11693.34 324
11694.37 320
11695.39 347
11696.41 371
11697.43 293
11698.45 337
11699.47 329
11700.49 324
11701.52 296
11702.54 306
11703.56 317
11704.58 332
11705.60 302
11706.62 351
11707.65 329
11708.67 317
11709.69 283
11710.71 365
11711.73 286
11712.76 269
11713.78 319
11714.80 283
11715.82 285
11716.85 275
11717.87 297
11718.89 333
11719.91 270
11720.94 314
11721.96 317
11722.98 294
11724.00 305
11725.03 247
11726.05 293
11727.07 332
11728.09 340
11729.12 343
11730.14 326
11731.16 325
11732.19 296
11733.21 320
11734.23 312
11735.25 293
11736.28 273
11737.30 337
11738.32 299
11739.35 295
11740.37 318
11741.39 309
11742.42 307
11743.44 306
11744.46 322
11745.49 309
11746.51 328
11747.54 294
11748.56 282
11749.58 269
11750.61 299
11751.63 322
11752.65 313
11753.68 315
11754.70 274
11755.73 288
11756.75 285
11757.77 295
11758.80 268
11759.82 309
11760.85 319
11761.87 312
11762.90 263
11763.92 302
11764.94 318
11765.97 300
11766.99 301
11768.02 298
11769.04 307
11770.07 286
11771.09 306
11772.12 298
11773.14 288
11774.17 292
11775.19 303
11776.22 336
11777.24 285
11778.27 292
11779.29 301
11780.32 312
11781.34 307
11782.37 274
11783.39 337
11784.42 330
11785.44 298
11786.47 293
11787.49 292
11788.52 325
11789.54 354
11790.57 324
11791.59 352
11792.62 305
11793.65 308
11794.67 329
11795.70 305
11796.72 276
11797.75 287
11798.77 310
11799.80 322
11800.83 305
11801.85 334
11802.88 324
11803.90 341
11804.93 332
11805.96 325
11806.98 308
11808.01 332
11809.04 340
11810.06 332
11811.09 347
11812.12 327
11813.14 311
11814.17 342
11815.20 345
11816.22 337
11817.25 311
11818.28 307
11819.30 305
11820.33 291
11821.36 278
11822.38 299
11823.41 337
11824.44 305
11825.46 326
11826.49 285
11827.52 317
11828.54 357
11829.57 321
11830.60 298
11831.63 313
11832.65 286
11833.68 349
11834.71 336
11835.74 313
11836.76 323
11837.79 350
11838.82 334
11839.85 326
11840.87 315
11841.90 291
11842.93 303
11843.96 322
11844.99 316
11846.01 322
11847.04 293
11848.07 306
11849.10 339
11850.13 346
11851.15 328
11852.18 287
11853.21 321
11854.24 358
11855.27 359
11856.30 342
11857.32 354
11858.35 378
11859.38 360
11860.41 382
11861.44 382
11862.47 381
11863.50 400
11864.52 391
11865.55 340
11866.58 375
11867.61 405
11868.64 399
11869.67 358
11870.70 359
11871.73 387
11872.76 403
11873.79 407
11874.81 414
11875.84 386
11876.87 404
11877.90 428
11878.93 444
11879.96 373
11880.99 413
11882.02 418
11883.05 437
11884.08 414
11885.11 411
11886.14 412
11887.17 439
11888.20 465
11889.23 444
11890.26 449
11891.29 450
11892.32 464
11893.35 467
11894.38 452
11895.41 512
11896.44 491
11897.47 481
11898.50 471
11899.53 525
11900.56 551
11901.59 524
11902.62 546
11903.65 565
11904.68 553
11905.71 621
11906.74 632
11907.77 623
11908.80 613
11909.83 587
11910.86 631
11911.90 602
11912.93 569
11913.96 551
11914.99 550
11916.02 531
11917.05 489
11918.08 558
11919.11 531
11920.14 530
11921.17 554
11922.21 557
11923.24 525
11924.27 575
11925.30 528
11926.33 542
11927.36 579
11928.39 605
11929.43 620
11930.46 725
11931.49 725
11932.52 788
11933.55 803
11934.58 832
11935.62 898
11936.65 931
11937.68 960
11938.71 884
11939.74 855
11940.78 863
11941.81 848
11942.84 711
11943.87 654
11944.90 594
11945.94 597
11946.97 529
11948.00 517
11949.03 516
11950.07 502
11951.10 464
11952.13 449
11953.16 472
11954.20 501
11955.23 415
11956.26 442
11957.29 445
11958.33 408
11959.36 405
11960.39 436
11961.43 434
11962.46 468
11963.49 426
11964.53 438
11965.56 430
11966.59 428
11967.62 400
11968.66 447
11969.69 451
11970.72 479
11971.76 446
11972.79 444
11973.83 448
11974.86 395
11975.89 418
11976.93 448
11977.96 464
11978.99 477
11980.03 438
11981.06 445
11982.09 402
11983.13 385
11984.16 428
11985.20 417
11986.23 443
11987.26 432
11988.30 461
11989.33 411
11990.37 468
11991.40 406
11992.44 404
11993.47 438
11994.50 454
11995.54 452
11996.57 447
11997.61 432
11998.64 422
11999.68 440
12000.71 446
12001.75 491
12002.78 468
12003.82 445
12004.85 426
12005.89 423
12006.92 479
12007.96 517
12008.99 444
12010.03 434
12011.06 510
12012.10 501
12013.13 457
12014.17 484
12015.20 513
12016.24 485
12017.27 491
12018.31 537
12019.34 495
12020.38 522
12021.41 544
12022.45 564
12023.49 527
12024.52 495
12025.56 529
12026.59 541
12027.63 508
12028.66 498
12029.70 537
12030.74 537
12031.77 512
12032.81 498
12033.84 500
12034.88 514
12035.92 511
12036.95 522
12037.99 514
12039.03 518
12040.06 516
12041.10 513
12042.13 558
12043.17 529
12044.21 523
12045.24 522
12046.28 546
12047.32 468
12048.35 527
12049.39 487
12050.43 507
12051.46 568
12052.50 563
12053.54 558
12054.58 560
12055.61 573
12056.65 576
12057.69 580
12058.72 531
12059.76 558
12060.80 592
12061.84 633
12062.87 597
12063.91 594
12064.95 606
12065.98 621
12067.02 622
12068.06 609
12069.10 583
12070.14 656
12071.17 649
12072.21 639
12073.25 632
12074.29 603
12075.32 659
12076.36 626
12077.40 578
12078.44 612
12079.48 646
12080.51 626
12081.55 606
12082.59 623
12083.63 604
12084.67 629
12085.71 624
12086.74 619
12087.78 621
12088.82 681
12089.86 673
12090.90 641
12091.94 693
12092.97 701
12094.01 687
12095.05 741
12096.09 732
12097.13 704
12098.17 686
12099.21 742
12100.25 837
12101.29 866
12102.32 863
12103.36 914
12104.40 992
12105.44 1036
12106.48 1129
12107.52 1142
12108.56 1111
12109.60 1106
12110.64 1025
12111.68 1063
12112.72 1006
12113.76 957
12114.80 852
12115.84 812
12116.88 785
12117.92 752
12118.96 584
12120.00 588
12121.04 524
12122.07 515
12123.11 562
12124.15 526
12125.19 513
12126.23 506
12127.28 537
12128.32 494
12129.36 451
12130.40 464
12131.44 452
12132.48 495
12133.52 460
12134.56 451
12135.60 496
12136.64 468
12137.68 441
12138.72 432
12139.76 498
12140.80 459
12141.84 445
12142.88 435
12143.92 421
12144.96 443
12146.00 479
12147.05 459
12148.09 450
12149.13 461
12150.17 399
12151.21 402
12152.25 383
12153.29 393
12154.33 358
12155.38 352
12156.42 365
12157.46 345
12158.50 387
12159.54 394
12160.58 384
12161.62 405
12162.67 401
12163.71 391
12164.75 397
12165.79 436
12166.83 401
12167.87 356
12168.92 380
12169.96 371
12171.00 379
12172.04 406
12173.08 400
12174.13 412
12175.17 394
12176.21 391
12177.25 391
12178.30 429
12179.34 445
12180.38 430
12181.42 435
12182.47 408
12183.51 392
12184.55 404
12185.59 407
12186.64 386
12187.68 409
12188.72 387
12189.76 431
12190.81 419
12191.85 404
12192.89 414
12193.94 423
12194.98 422
12196.02 421
12197.06 430
12198.11 391
12199.15 399
12200.19 372
12201.24 366
12202.28 376
12203.32 397
12204.37 416
12205.41 392
12206.45 371
12207.50 347
12208.54 375
12209.59 424
12210.63 398
12211.67 355
12212.72 362
12213.76 379
12214.80 356
12215.85 368
12216.89 382
12217.94 396
12218.98 387
12220.02 370
12221.07 336
12222.11 355
12223.16 361
12224.20 351
12225.25 359
12226.29 333
12227.33 339
12228.38 383
12229.42 416
12230.47 398
12231.51 369
12232.56 370
12233.60 408
12234.65 386
12235.69 370
12236.74 360
12237.78 378
12238.83 376
12239.87 392
12240.92 358
12241.96 368
12243.01 372
12244.05 369
12245.10 346
12246.14 370
12247.19 380
12248.23 382
12249.28 366
12250.32 342
12251.37 362
12252.41 367
12253.46 356
12254.50 336
12255.55 317
12256.60 377
12257.64 358
12258.69 350
12259.73 389
12260.78 349
12261.82 348
12262.87 339
12263.92 351
12264.96 304
12266.01 344
12267.05 373
12268.10 330
12269.15 371
12270.19 293
12271.24 346
12272.29 367
12273.33 312
12274.38 334
12275.43 317
12276.47 305
12277.52 302
12278.57 311
12279.61 318
12280.66 314
12281.71 316
12282.75 368
12283.80 322
12284.85 314
12285.89 320
12286.94 366
12287.99 321
12289.03 322
12290.08 364
12291.13 321
12292.18 328
12293.22 297
12294.27 308
12295.32 315
12296.36 357
12297.41 312
12298.46 321
12299.51 297
12300.55 305
12301.60 302
12302.65 335
12303.70 321
12304.74 291
12305.79 294
12306.84 327
12307.89 326
12308.94 310
12309.98 320
12311.03 322
12312.08 333
12313.13 342
12314.18 304
12315.22 317
12316.27 342
12317.32 325
12318.37 300
12319.42 273
12320.47 289
12321.51 317
12322.56 318
12323.61 297
12324.66 258
12325.71 296
12326.76 276
12327.81 288
12328.85 277
12329.90 268
12330.95 278
12332.00 310
12333.05 305
12334.10 292
12335.15 276
12336.20 281
12337.25 300
12338.30 263
12339.34 293
12340.39 291
12341.44 288
12342.49 323
12343.54 323
12344.59 279
12345.64 279
12346.69 303
12347.74 329
12348.79 285
12349.84 294
12350.89 277
12351.94 329
12352.99 345
12354.04 283
12355.09 272
12356.14 286
12357.19 304
12358.24 320
12359.29 320
12360.34 258
12361.39 302
12362.44 325
12363.49 294
12364.54 274
12365.59 328
12366.64 296
12367.69 336
12368.74 310
12369.79 294
12370.84 276
12371.89 318
12372.94 324
12373.99 332
12375.04 307
12376.09 300
12377.15 312
12378.20 308
12379.25 306
12380.30 266
12381.35 327
12382.40 315
12383.45 330
12384.50 330
12385.55 318
12386.60 317
12387.66 358
12388.71 324
12389.76 283
12390.81 317
12391.86 283
12392.91 287
12393.96 266
12395.02 321
12396.07 287
12397.12 317
12398.17 337
12399.22 290
12400.27 342
12401.33 320
12402.38 321
12403.43 312
12404.48 309
12405.53 292
12406.59 320
12407.64 334
12408.69 353
12409.74 328
12410.80 346
12411.85 286
12412.90 334
12413.95 309
12415.00 341
12416.06 347
12417.11 336
12418.16 323
12419.21 327
12420.27 330
12421.32 371
12422.37 372
12423.43 352
12424.48 334
12425.53 352
12426.58 364
12427.64 319
12428.69 361
12429.74 316
12430.80 362
12431.85 339
12432.90 344
12433.96 355
12435.01 373
12436.06 378
12437.12 354
12438.17 352
12439.22 357
12440.28 376
12441.33 381
12442.38 413
12443.44 381
12444.49 421
12445.54 353
12446.60 361
12447.65 353
12448.71 370
12449.76 408
12450.81 371
12451.87 343
12452.92 350
12453.98 400
12455.03 340
12456.08 369
12457.14 420
12458.19 414
12459.25 406
12460.30 422
12461.36 427
12462.41 434
12463.46 446
12464.52 493
12465.57 447
12466.63 440
12467.68 487
12468.74 500
12469.79 501
12470.85 529
12471.90 525
12472.96 553
12474.01 612
12475.07 634
12476.12 727
12477.18 818
12478.23 940
12479.29 983
12480.34 1103
12481.40 1146
12482.45 1176
12483.51 1096
12484.56 1139
12485.62 1048
12486.67 907
12487.73 826
12488.79 811
12489.84 762
12490.90 624
12491.95 573
12493.01 505
12494.06 478
12495.12 484
12496.18 462
12497.23 453
12498.29 470
12499.34 403
12500.40 391
12501.46 394
12502.51 421
12503.57 428
12504.62 414
12505.68 423
12506.74 416
12507.79 405
12508.85 376
12509.91 369
12510.96 398
12512.02 383
12513.08 366
12514.13 427
12515.19 400
12516.25 396
12517.30 411
12518.36 407
12519.42 379
12520.47 404
12521.53 379
12522.59 349
12523.64 387
12524.70 350
12525.76 420
12526.82 356
12527.87 369
12528.93 361
12529.99 352
12531.04 314
12532.10 333
12533.16 345
12534.22 349
12535.27 340
12536.33 354
12537.39 382
12538.45 343
12539.50 348
12540.56 364
12541.62 388
12542.68 387
12543.74 382
12544.79 342
12545.85 371
12546.91 379
12547.97 383
12549.03 382
12550.08 403
12551.14 369
12552.20 419
12553.26 416
12554.32 390
12555.38 397
12556.43 426
12557.49 439
12558.55 436
12559.61 454
12560.67 493
12561.73 543
12562.79 505
12563.84 526
12564.90 469
12565.96 459
12567.02 466
12568.08 469
12569.14 475
12570.20 434
12571.26 400
12572.32 410
12573.37 423
12574.43 415
12575.49 391
12576.55 407
12577.61 369
12578.67 375
12579.73 403
12580.79 360
12581.85 394
12582.91 394
12583.97 352
12585.03 371
12586.09 362
12587.15 331
12588.21 383
12589.27 380
12590.33 365
12591.39 363
12592.45 369
12593.51 339
12594.57 323
12595.63 374
12596.69 365
12597.75 384
12598.81 353
12599.87 359
12600.93 362
12601.99 356
12603.05 383
12604.11 330
12605.17 347
12606.23 360
12607.29 374
12608.35 315
12609.41 329
12610.47 309
12611.53 344
12612.59 366
12613.66 368
12614.72 346
12615.78 308
12616.84 345
12617.90 384
12618.96 386
12620.02 394
12621.08 388
12622.14 409
12623.20 409
12624.27 391
12625.33 412
12626.39 398
12627.45 430
12628.51 405
12629.57 353
12630.63 353
12631.70 368
12632.76 379
12633.82 337
12634.88 339
12635.94 346
12637.00 310
12638.07 351
12639.13 339
12640.19 315
12641.25 340
12642.31 336
12643.38 346
12644.44 345
12645.50 333
12646.56 332
12647.63 326
12648.69 330
12649.75 322
12650.81 324
12651.88 334
12652.94 292
12654.00 264
12655.06 351
12656.13 335
12657.19 312
12658.25 341
12659.31 351
12660.38 331
12661.44 308
12662.50 333
12663.57 341
12664.63 303
12665.69 323
12666.75 337
12667.82 357
12668.88 300
12669.94 300
12671.01 295
12672.07 309
12673.13 326
12674.20 278
12675.26 325
12676.32 315
12677.39 319
12678.45 324
12679.51 314
12680.58 300
12681.64 348
12682.71 358
12683.77 320
12684.83 334
12685.90 310
12686.96 309
12688.03 306
12689.09 307
12690.15 332
12691.22 347
12692.28 364
12693.35 333
12694.41 363
12695.47 357
12696.54 353
12697.60 371
12698.67 371
12699.73 337
12700.80 334
12701.86 349
12702.93 362
12703.99 400
12705.05 430
12706.12 417
12707.18 452
12708.25 429
12709.31 376
12710.38 388
12711.44 397
12712.51 423
12713.57 395
12714.64 417
12715.70 367
12716.77 369
12717.83 364
12718.90 368
12719.96 373
12721.03 323
12722.10 331
12723.16 372
12724.23 351
12725.29 326
12726.36 327
12727.42 341
12728.49 347
12729.55 331
12730.62 300
12731.69 337
12732.75 381
12733.82 346
12734.88 356
12735.95 346
12737.02 300
12738.08 326
12739.15 351
12740.21 294
12741.28 318
12742.35 331
12743.41 333
12744.48 343
12745.55 304
12746.61 328
12747.68 371
12748.75 329
12749.81 326
12750.88 312
12751.95 317
12753.01 309
12754.08 308
12755.15 281
12756.21 267
12757.28 266
12758.35 302
12759.41 295
12760.48 265
12761.55 293
12762.61 294
12763.68 339
12764.75 285
12765.82 257
12766.88 271
12767.95 297
12769.02 302
12770.09 288
12771.15 268
12772.22 275
12773.29 287
12774.36 306
12775.42 247
12776.49 246
12777.56 278
12778.63 291
12779.69 275
12780.76 263
12781.83 264
12782.90 299
12783.97 264
12785.03 247
12786.10 267
12787.17 275
12788.24 277
12789.31 260
12790.37 271
12791.44 259
12792.51 310
12793.58 282
12794.65 256
12795.72 260
12796.79 268
12797.85 262
12798.92 285
12799.99 278
12801.06 244
12802.13 277
12803.20 286
12804.27 262
12805.34 260
12806.40 264
12807.47 258
12808.54 278
12809.61 248
12810.68 250
12811.75 245
12812.82 239
12813.89 294
12814.96 286
12816.03 291
12817.10 274
12818.17 290
12819.23 294
12820.30 270
12821.37 294
12822.44 284
12823.51 292
12824.58 269
12825.65 250
12826.72 291
12827.79 260
12828.86 276
12829.93 279
12831.00 247
12832.07 267
12833.14 293
12834.21 266
12835.28 221
12836.35 259
12837.42 264
12838.49 284
12839.56 261
12840.63 233
12841.70 221
12842.77 247
12843.85 276
12844.92 264
12845.99 261
12847.06 277
12848.13 229
12849.20 256
12850.27 272
12851.34 261
12852.41 256
12853.48 260
12854.55 272
12855.62 237
12856.69 227
12857.77 205
12858.84 255
12859.91 232
12860.98 260
12862.05 251
12863.12 233
12864.19 244
12865.26 289
12866.34 278
12867.41 251
12868.48 245
12869.55 210
12870.62 226
12871.69 191
12872.77 219
12873.84 233
12874.91 230
12875.98 223
12877.05 197
12878.12 233
12879.20 243
12880.27 226
12881.34 211
12882.41 243
12883.49 242
12884.56 261
12885.63 247
12886.70 227
12887.77 233
12888.85 244
12889.92 258
12890.99 228
12892.06 193
12893.14 251
12894.21 260
12895.28 233
12896.35 205
12897.43 213
12898.50 250
12899.57 258
12900.65 260
12901.72 221
12902.79 231
12903.86 244
12904.94 257
12906.01 248
12907.08 209
12908.16 211
12909.23 257
12910.30 238
12911.38 217
12912.45 237
12913.52 222
12914.60 235
12915.67 234
12916.74 250
12917.82 252
12918.89 250
12919.97 212
12921.04 224
12922.11 219
12923.19 218
12924.26 193
12925.33 242
12926.41 212
12927.48 226
12928.56 227
12929.63 214
12930.70 255
12931.78 221
12932.85 238
12933.93 239
12935.00 218
12936.08 222
12937.15 268
12938.23 218
12939.30 245
12940.37 212
12941.45 236
12942.52 242
12943.60 247
12944.67 260
12945.75 246
12946.82 245
12947.90 220
12948.97 226
12950.05 218
12951.12 228
12952.20 229
12953.27 236
12954.35 233
12955.42 215
12956.50 201
12957.57 240
12958.65 213
12959.72 231
12960.80 200
12961.87 238
12962.95 201
12964.03 240
12965.10 207
12966.18 240
12967.25 239
12968.33 208
12969.40 191
12970.48 202
12971.56 234
12972.63 213
12973.71 242
12974.78 215
12975.86 230
12976.93 220
12978.01 239
12979.09 218
12980.16 234
12981.24 245
12982.32 242
12983.39 222
12984.47 211
12985.55 230
12986.62 224
12987.70 213
12988.77 231
12989.85 221
12990.93 230
12992.00 217
12993.08 210
12994.16 259
12995.23 263
12996.31 240
12997.39 201
12998.47 255
12999.54 231
13000.62 239
13001.70 206
13002.77 215
13003.85 226
13004.93 235
13006.01 234
13007.08 214
13008.16 239
13009.24 201
13010.31 220
13011.39 218
13012.47 203
13013.55 236
13014.63 229
13015.70 250
13016.78 243
13017.86 228
13018.94 235
13020.01 240
13021.09 262
13022.17 244
13023.25 210
13024.33 252
13025.40 243
13026.48 246
13027.56 249
13028.64 259
13029.72 246
13030.79 239
13031.87 242
13032.95 249
13034.03 238
13035.11 247
13036.19 241
13037.27 260
13038.34 240
13039.42 230
13040.50 241
13041.58 220
13042.66 227
13043.74 234
13044.82 222
13045.90 213
13046.97 240
13048.05 248
13049.13 244
13050.21 218
13051.29 235
13052.37 216
13053.45 269
13054.53 260
13055.61 237
13056.69 213
13057.77 226
13058.85 263
13059.93 222
13061.01 266
13062.09 232
13063.16 246
13064.24 264
13065.32 257
13066.40 230
13067.48 243
13068.56 257
13069.64 228
13070.72 242
13071.80 232
13072.88 253
13073.96 223
13075.04 240
13076.12 224
13077.20 261
13078.28 262
13079.36 268
13080.45 242
13081.53 243
13082.61 232
13083.69 221
13084.77 239
13085.85 250
13086.93 236
13088.01 259
13089.09 247
13090.17 252
13091.25 245
13092.33 190
13093.41 218
13094.49 235
13095.57 259
13096.66 247
13097.74 257
13098.82 232
13099.90 248
13100.98 200
13102.06 211
13103.14 220
13104.22 246
13105.31 226
13106.39 250
13107.47 242
13108.55 219
13109.63 272
13110.71 273
13111.79 236
13112.88 223
13113.96 256
13115.04 233
13116.12 229
13117.20 232
13118.29 225
13119.37 221
13120.45 242
13121.53 237
13122.61 240
13123.70 262
13124.78 253
13125.86 266
13126.94 282
13128.03 231
13129.11 218
13130.19 231
13131.27 235
13132.35 257
13133.44 222
13134.52 234
13135.60 238
13136.69 231
13137.77 226
13138.85 212
13139.93 259
13141.02 255
13142.10 292
13143.18 276
13144.27 238
13145.35 245
13146.43 245
13147.51 252
13148.60 248
13149.68 227
13150.76 235
13151.85 242
13152.93 254
13154.01 236
13155.10 259
13156.18 256
13157.26 251
13158.35 253
13159.43 250
13160.52 247
13161.60 285
13162.68 247
13163.77 273
13164.85 266
13165.93 257
13167.02 253
13168.10 231
13169.19 255
13170.27 240
13171.35 261
13172.44 240
13173.52 234
13174.61 241
13175.69 266
13176.78 267
13177.86 251
13178.94 258
13180.03 260
13181.11 261
13182.20 256
13183.28 279
13184.37 240
13185.45 251
13186.54 238
13187.62 269
13188.71 257
13189.79 256
13190.88 267
13191.96 226
13193.05 191
13194.13 260
13195.22 296
13196.30 254
13197.39 230
13198.47 250
13199.56 305
13200.64 298
13201.73 259
13202.81 243
13203.90 254
13204.98 299
13206.07 290
13207.16 267
13208.24 250
13209.33 270
13210.41 277
13211.50 305
13212.58 244
13213.67 236
13214.76 269
13215.84 280
13216.93 255
13218.01 282
13219.10 247
13220.19 248
13221.27 287
13222.36 298
13223.45 220
13224.53 266
13225.62 252
13226.70 296
13227.79 266
13228.88 266
13229.96 281
13231.05 289
13232.14 265
13233.22 251
13234.31 266
13235.40 283
13236.48 294
13237.57 288
13238.66 291
13239.74 273
13240.83 285
13241.92 305
13243.01 286
13244.09 287
13245.18 283
13246.27 310
13247.35 279
13248.44 316
13249.53 313
13250.62 310
13251.70 306
13252.79 327
13253.88 282
13254.97 331
13256.05 285
13257.14 291
13258.23 285
13259.32 301
13260.40 313
13261.49 323
13262.58 344
13263.67 306
13264.76 283
13265.84 316
13266.93 319
13268.02 296
13269.11 324
13270.20 304
13271.29 323
13272.37 312
13273.46 325
13274.55 321
13275.64 318
13276.73 302
13277.82 336
13278.90 333
13279.99 353
13281.08 396
13282.17 352
13283.26 348
13284.35 299
13285.44 318
13286.53 332
13287.61 322
13288.70 362
13289.79 373
13290.88 343
13291.97 378
13293.06 347
13294.15 381
13295.24 386
13296.33 352
13297.42 352
13298.51 377
13299.60 361
13300.68 395
13301.77 380
13302.86 399
13303.95 425
13305.04 375
13306.13 415
13307.22 394
13308.31 460
13309.40 434
13310.49 447
13311.58 439
13312.67 407
13313.76 435
13314.85 441
13315.94 455
13317.03 432
13318.12 438
13319.21 455
13320.30 467
13321.39 457
13322.48 448
13323.57 423
13324.66 441
13325.75 368
13326.84 430
13327.94 395
13329.03 424
13330.12 417
13331.21 435
13332.30 436
13333.39 410
13334.48 405
13335.57 485
13336.66 475
13337.75 435
13338.84 408
13339.93 417
13341.03 466
13342.12 452
13343.21 395
13344.30 418
13345.39 471
13346.48 454
13347.57 463
13348.66 439
13349.76 461
13350.85 473
13351.94 474
13353.03 439
13354.12 428
13355.21 439
13356.31 471
13357.40 452
13358.49 427
13359.58 448
13360.67 479
13361.76 533
13362.86 531
13363.95 538
13365.04 516
13366.13 556
13367.23 548
13368.32 497
13369.41 526
13370.50 583
13371.59 609
13372.69 605
13373.78 620
13374.87 610
13375.96 595
13377.06 595
13378.15 600
13379.24 551
13380.34 560
13381.43 514
13382.52 510
13383.61 499
13384.71 441
13385.80 423
13386.89 430
13387.99 452
13389.08 423
13390.17 418
13391.26 412
13392.36 432
13393.45 407
13394.54 456
13395.64 430
13396.73 378
13397.82 393
13398.92 421
13400.01 422
13401.11 380
13402.20 368
13403.29 368
13404.39 378
13405.48 401
13406.57 382
13407.67 391
13408.76 391
13409.86 387
13410.95 387
13412.04 342
13413.14 341
13414.23 358
13415.33 404
13416.42 376
13417.51 338
13418.61 344
13419.70 404
13420.80 413
13421.89 377
13422.99 393
13424.08 363
13425.17 399
13426.27 381
13427.36 396
13428.46 389
13429.55 394
13430.65 384
13431.74 392
13432.84 370
13433.93 405
13435.03 384
13436.12 384
13437.22 446
13438.31 449
13439.41 417
13440.50 431
13441.60 397
13442.69 391
13443.79 446
13444.88 403
13445.98 417
13447.08 423
13448.17 438
13449.27 413
13450.36 443
13451.46 445
13452.55 435
13453.65 428
13454.74 469
13455.84 491
13456.94 444
13458.03 447
13459.13 471
13460.22 493
13461.32 485
13462.42 446
13463.51 451
13464.61 487
13465.70 494
13466.80 499
13467.90 460
13468.99 486
13470.09 485
13471.19 553
13472.28 490
13473.38 508
13474.48 521
13475.57 490
13476.67 527
13477.77 520
13478.86 532
13479.96 489
13481.06 535
13482.15 465
13483.25 486
13484.35 511
13485.44 493
13486.54 504
13487.64 496
13488.74 526
13489.83 507
13490.93 525
13492.03 536
13493.12 562
13494.22 553
13495.32 554
13496.42 540
13497.51 620
13498.61 614
13499.71 627
13500.81 626
13501.90 614
13503.00 640
13504.10 659
13505.20 688
13506.30 705
13507.39 702
13508.49 704
13509.59 755
13510.69 719
13511.79 737
13512.88 715
13513.98 688
13515.08 627
13516.18 576
13517.28 594
13518.38 637
13519.47 529
13520.57 517
13521.67 494
13522.77 471
13523.87 456
13524.97 381
13526.07 409
13527.16 409
13528.26 439
13529.36 408
13530.46 442
13531.56 412
13532.66 424
13533.76 404
13534.86 428
13535.96 428
13537.05 413
13538.15 415
13539.25 412
13540.35 446
13541.45 397
13542.55 389
13543.65 403
13544.75 396
13545.85 402
13546.95 387
13548.05 386
13549.15 392
13550.25 368
13551.35 366
13552.45 365
13553.55 378
13554.65 360
13555.75 380
13556.85 370
13557.95 346
13559.05 339
13560.15 366
13561.25 364
13562.35 360
13563.45 375
13564.55 330
13565.65 364
13566.75 350
13567.85 322
13568.95 328
13570.05 364
13571.15 338
13572.25 357
13573.35 357
13574.45 365
13575.55 330
13576.65 324
13577.75 367
13578.85 378
13579.95 331
13581.06 337
13582.16 372
13583.26 352
13584.36 361
13585.46 337
13586.56 345
13587.66 340
13588.76 345
13589.86 338
13590.97 340
13592.07 353
13593.17 348
13594.27 345
13595.37 345
13596.47 311
13597.57 334
13598.68 353
13599.78 356
13600.88 328
13601.98 317
13603.08 387
13604.19 355
13605.29 347
13606.39 322
13607.49 349
13608.59 374
13609.70 359
13610.80 336
13611.90 340
13613.00 365
13614.10 348
13615.21 344
13616.31 319
13617.41 351
13618.51 367
13619.62 350
13620.72 334
13621.82 330
13622.92 336
13624.03 335
13625.13 381
13626.23 342
13627.33 374
13628.44 314
13629.54 357
13630.64 342
13631.75 353
13632.85 307
13633.95 312
13635.06 334
13636.16 366
13637.26 345
13638.36 306
13639.47 334
13640.57 360
13641.67 363
13642.78 355
13643.88 334
13644.99 372
13646.09 351
13647.19 348
13648.30 329
13649.40 312
13650.50 345
13651.61 359
13652.71 327
13653.81 340
13654.92 339
13656.02 329
13657.13 348
13658.23 323
13659.33 287
13660.44 294
13661.54 313
13662.65 328
13663.75 324
13664.86 327
13665.96 332
13667.06 297
13668.17 347
13669.27 303
13670.38 308
13671.48 328
13672.59 350
13673.69 326
13674.80 314
13675.90 324
13677.01 356
13678.11 343
13679.22 320
13680.32 292
13681.43 333
13682.53 356
13683.64 346
13684.74 358
13685.85 349
13686.95 315
13688.06 337
13689.16 371
13690.27 346
13691.37 308
13692.48 330
13693.58 352
13694.69 350
13695.79 313
13696.90 332
13698.01 337
13699.11 321
13700.22 328
13701.32 310
13702.43 348
13703.54 364
13704.64 392
13705.75 352
13706.85 370
13707.96 391
13709.07 402
13710.17 377
13711.28 357
13712.38 388
13713.49 382
13714.60 406
13715.70 381
13716.81 366
13717.92 369
13719.02 387
13720.13 376
13721.24 396
13722.34 408
13723.45 399
13724.56 427
13725.66 449
13726.77 482
13727.88 420
13728.98 435
13730.09 453
13731.20 413
13732.30 395
13733.41 453
13734.52 469
13735.63 486
13736.73 479
13737.84 444
13738.95 486
13740.05 520
13741.16 469
13742.27 480
13743.38 518
13744.48 485
13745.59 472
13746.70 513
13747.81 519
13748.91 454
13750.02 507
13751.13 546
13752.24 514
13753.35 495
13754.45 487
13755.56 488
13756.67 506
13757.78 540
13758.89 562
13759.99 574
13761.10 575
13762.21 629
13763.32 583
13764.43 615
13765.54 650
13766.64 705
13767.75 705
13768.86 722
13769.97 705
13771.08 765
13772.19 816
13773.30 853
13774.40 887
13775.51 863
13776.62 905
13777.73 1027
13778.84 995
13779.95 989
13781.06 958
13782.17 979
13783.28 996
13784.39 932
13785.49 804
13786.60 765
13787.71 766
13788.82 735
13789.93 665
13791.04 609
13792.15 561
13793.26 556
13794.37 538
13795.48 534
13796.59 518
13797.70 509
13798.81 480
13799.92 470
13801.03 504
13802.14 480
13803.25 467
13804.36 461
13805.47 469
13806.58 439
13807.69 464
13808.80 453
13809.91 454
13811.02 463
13812.13 465
13813.24 458
13814.35 494
13815.46 450
13816.57 438
13817.68 453
13818.79 406
13819.90 387
13821.01 394
13822.12 412
13823.23 383
13824.34 433
13825.46 377
13826.57 408
13827.68 409
13828.79 414
13829.90 392
13831.01 412
13832.12 419
13833.23 437
13834.34 378
13835.45 356
13836.57 349
13837.68 392
13838.79 389
13839.90 390
13841.01 399
13842.12 405
13843.23 375
13844.35 368
13845.46 393
13846.57 340
13847.68 419
13848.79 401
13849.90 444
13851.02 434
13852.13 395
13853.24 447
13854.35 429
13855.46 450
13856.58 431
13857.69 457
13858.80 438
13859.91 406
13861.02 460
13862.14 462
13863.25 427
13864.36 464
13865.47 457
13866.59 477
13867.70 455
13868.81 458
13869.92 471
13871.04 476
13872.15 477
13873.26 476
13874.38 506
13875.49 482
13876.60 491
13877.71 441
13878.83 454
13879.94 414
13881.05 448
13882.17 447
13883.28 465
13884.39 474
13885.51 444
13886.62 465
13887.73 404
13888.85 469
13889.96 437
13891.07 450
13892.19 394
13893.30 447
13894.41 477
13895.53 477
13896.64 472
13897.75 489
13898.87 474
13899.98 503
13901.10 513
13902.21 540
13903.32 525
13904.44 487
13905.55 514
13906.67 496
13907.78 486
13908.89 484
13910.01 422
13911.12 438
13912.24 419
13913.35 395
13914.47 374
13915.58 381
13916.69 400
13917.81 398
13918.92 362
13920.04 417
13921.15 418
13922.27 385
13923.38 346
13924.50 422
13925.61 407
13926.73 385
13927.84 394
13928.96 375
13930.07 355
13931.19 362
13932.30 380
13933.42 369
13934.53 366
13935.65 356
13936.76 383
13937.88 354
13938.99 410
13940.11 366
13941.22 339
13942.34 332
13943.45 393
13944.57 367
13945.69 368
13946.80 354
13947.92 359
13949.03 359
13950.15 349
13951.27 355
13952.38 328
13953.50 387
13954.61 349
13955.73 361
13956.85 364
13957.96 363
13959.08 353
13960.19 370
13961.31 371
13962.43 335
13963.54 341
13964.66 334
13965.78 334
13966.89 369
13968.01 382
13969.13 354
13970.24 358
13971.36 358
13972.48 356
13973.59 372
13974.71 365
13975.83 321
13976.94 346
13978.06 319
13979.18 336
13980.29 308
13981.41 360
13982.53 360
13983.64 385
13984.76 317
13985.88 357
13987.00 340
13988.11 342
13989.23 352
13990.35 329
13991.47 345
13992.58 345
13993.70 346
13994.82 326
13995.94 343
13997.05 336
13998.17 355
13999.29 301
14000.41 339
14001.53 345
14002.64 319
14003.76 346
14004.88 353
14006.00 326
14007.12 379
14008.23 353
14009.35 351
14010.47 351
14011.59 340
14012.71 330
14013.83 341
14014.94 327
14016.06 335
14017.18 330
14018.30 298
14019.42 324
14020.54 316
14021.66 322
14022.77 343
14023.89 332
14025.01 335
14026.13 336
14027.25 309
14028.37 319
14029.49 329
14030.61 320
14031.73 320
14032.84 372
14033.96 340
14035.08 320
14036.20 339
14037.32 361
14038.44 324
14039.56 341
14040.68 341
14041.80 324
14042.92 327
14044.04 337
14045.16 305
14046.28 347
14047.40 353
14048.52 357
14049.64 318
14050.76 356
14051.88 335
14053.00 360
14054.12 361
14055.24 324
14056.36 364
14057.48 383
14058.60 370
14059.72 393
14060.84 384
14061.96 362
14063.08 398
14064.20 360
14065.32 368
14066.44 370
14067.56 398
14068.68 398
14069.80 385
14070.92 386
14072.04 407
14073.16 414
14074.28 412
14075.40 405
14076.53 414
14077.65 435
14078.77 447
14079.89 409
14081.01 358
14082.13 408
14083.25 420
14084.37 430
14085.49 441
14086.62 458
14087.74 461
14088.86 462
14089.98 470
14091.10 484
14092.22 487
14093.34 451
14094.47 436
14095.59 453
14096.71 477
14097.83 518
14098.95 520
14100.07 524
14101.20 563
14102.32 541
14103.44 560
14104.56 561
14105.68 566
14106.81 519
14107.93 535
14109.05 495
14110.17 485
14111.30 443
14112.42 485
14113.54 457
14114.66 434
14115.78 433
14116.91 430
14118.03 430
14119.15 414
14120.28 388
14121.40 349
14122.52 380
14123.64 380
14124.77 392
14125.89 385
14127.01 341
14128.13 364
14129.26 365
14130.38 350
14131.50 352
14132.63 363
14133.75 353
14134.87 403
14136.00 330
14137.12 335
14138.24 317
14139.37 337
14140.49 378
14141.61 375
14142.74 338
14143.86 360
14144.98 386
14146.11 338
14147.23 400
14148.36 365
14149.48 362
14150.60 344
14151.73 336
14152.85 310
14153.98 325
14155.10 340
14156.22 368
14157.35 322
14158.47 360
14159.60 351
14160.72 327
14161.84 332
14162.97 356
14164.09 328
14165.22 312
14166.34 344
14167.47 303
14168.59 299
14169.72 308
14170.84 334
14171.96 334
14173.09 319
14174.21 317
14175.34 292
14176.46 332
14177.59 311
14178.71 306
14179.84 304
14180.96 300
14182.09 337
14183.21 329
14184.34 277
14185.46 331
14186.59 374
14187.72 300
14188.84 299
14189.97 290
14191.09 304
14192.22 305
14193.34 289
14194.47 282
14195.59 309
14196.72 304
14197.85 297
14198.97 323
14200.10 324
14201.22 299
14202.35 366
14203.47 301
14204.60 325
14205.73 298
14206.85 317
14207.98 297
14209.10 313
14210.23 292
14211.36 278
14212.48 329
14213.61 279
14214.74 288
14215.86 254
14216.99 324
14218.12 267
14219.24 295
14220.37 284
14221.50 308
14222.62 298
14223.75 292
14224.88 263
14226.00 294
14227.13 289
14228.26 280
14229.38 294
14230.51 253
14231.64 281
14232.76 284
14233.89 311
14235.02 255
14236.15 319
14237.27 270
14238.40 278
14239.53 254
14240.66 278
14241.78 270
14242.91 306
14244.04 284
14245.17 253
14246.29 277
14247.42 275
14248.55 272
14249.68 271
14250.80 288
14251.93 261
14253.06 252
14254.19 246
14255.32 292
14256.44 257
14257.57 248
14258.70 269
14259.83 245
14260.96 258
14262.09 268
14263.21 244
14264.34 245
14265.47 232
14266.60 257
14267.73 253
14268.86 252
14269.98 283
14271.11 283
14272.24 284
14273.37 268
14274.50 255
14275.63 230
14276.76 245
14277.89 222
14279.01 216
14280.14 271
14281.27 254
14282.40 249
14283.53 268
14284.66 259
14285.79 239
14286.92 260
14288.05 245
14289.18 273
14290.31 289
14291.44 253
14292.57 225
14293.70 223
14294.82 258
14295.95 265
14297.08 252
14298.21 252
14299.34 234
14300.47 219
14301.60 254
14302.73 244
14303.86 246
14304.99 231
14306.12 215
14307.25 253
14308.38 272
14309.51 228
14310.64 234
14311.77 219
14312.90 255
14314.03 258
14315.16 217
14316.30 243
14317.43 234
14318.56 268
14319.69 237
14320.82 236
14321.95 228
14323.08 249
14324.21 234
14325.34 264
14326.47 228
14327.60 196
14328.73 209
14329.86 218
14330.99 219
14332.13 192
14333.26 241
14334.39 206
14335.52 238
14336.65 230
14337.78 222
14338.91 236
14340.04 213
14341.18 245
14342.31 250
14343.44 236
14344.57 204
14345.70 205
14346.83 241
14347.97 229
14349.10 232
14350.23 238
14351.36 227
14352.49 207
14353.62 176
14354.76 215
14355.89 220
14357.02 236
14358.15 201
14359.28 235
14360.42 198
14361.55 236
14362.68 187
14363.81 223
14364.95 199
14366.08 204
14367.21 243
14368.34 198
14369.48 185
14370.61 208
14371.74 252
14372.87 223
14374.01 235
14375.14 221
14376.27 231
14377.40 240
14378.54 226
14379.67 206
14380.80 213
14381.94 215
14383.07 236
14384.20 222
14385.34 228
14386.47 232
14387.60 221
14388.74 224
14389.87 229
14391.00 232
14392.14 224
14393.27 215
14394.40 214
14395.54 245
14396.67 231
14397.80 216
14398.94 205
14400.07 232
14401.20 216
14402.34 214
14403.47 213
14404.61 225
14405.74 232
14406.87 197
14408.01 229
14409.14 227
14410.28 239
14411.41 197
14412.55 213
14413.68 213
14414.81 232
14415.95 197
14417.08 208
14418.22 232
14419.35 214
14420.49 206
14421.62 228
14422.76 215
14423.89 229
14425.02 236
14426.16 192
14427.29 224
14428.43 213
14429.56 244
14430.70 225
14431.83 258
14432.97 212
14434.10 206
14435.24 216
14436.37 243
14437.51 241
14438.64 232
14439.78 249
14440.92 233
14442.05 232
14443.19 193
14444.32 220
14445.46 218
14446.59 209
14447.73 235
14448.86 240
14450.00 221
14451.14 225
14452.27 249
14453.41 242
14454.54 213
14455.68 235
14456.82 246
14457.95 243
14459.09 222
14460.22 243
14461.36 236
14462.50 222
14463.63 214
14464.77 222
14465.90 241
14467.04 204
14468.18 218
14469.31 184
14470.45 234
14471.59 222
14472.72 203
14473.86 218
14475.00 205
14476.13 247
14477.27 278
14478.41 272
14479.54 213
14480.68 254
14481.82 229
14482.96 212
14484.09 219
14485.23 227
14486.37 236
14487.50 296
14488.64 280
14489.78 228
14490.92 203
14492.05 244
14493.19 280
14494.33 255
14495.47 253
14496.60 244
14497.74 266
14498.88 247
14500.02 254
14501.15 244
14502.29 286
14503.43 272
14504.57 238
14505.70 261
14506.84 262
14507.98 283
14509.12 259
14510.26 273
14511.39 251
14512.53 291
14513.67 273
14514.81 307
14515.95 293
14517.09 325
14518.22 278
14519.36 291
14520.50 299
14521.64 300
14522.78 288
14523.92 313
14525.06 291
14526.19 321
14527.33 353
14528.47 293
14529.61 301
14530.75 275
14531.89 278
14533.03 312
14534.17 301
14535.31 276
14536.45 298
14537.58 267
14538.72 310
14539.86 266
14541.00 308
14542.14 293
14543.28 281
14544.42 265
14545.56 238
14546.70 273
14547.84 269
14548.98 270
14550.12 246
14551.26 276
14552.40 255
14553.54 296
14554.68 291
14555.82 239
14556.96 220
14558.10 295
14559.24 282
14560.38 261
14561.52 286
14562.66 278
14563.80 292
14564.94 298
14566.08 296
14567.22 249
14568.36 286
14569.50 257
14570.64 292
14571.78 286
14572.92 340
14574.06 296
14575.20 301
14576.34 331
14577.48 279
14578.62 322
14579.76 310
14580.91 318
14582.05 310
14583.19 316
14584.33 311
14585.47 327
14586.61 333
14587.75 328
14588.89 334
14590.03 330
14591.18 316
14592.32 354
14593.46 318
14594.60 332
14595.74 335
14596.88 345
14598.02 325
14599.17 334
14600.31 369
14601.45 377
14602.59 398
14603.73 389
14604.87 362
14606.02 363
14607.16 351
14608.30 339
14609.44 353
14610.58 361
14611.73 368
14612.87 385
14614.01 394
14615.15 413
14616.29 398
14617.44 403
14618.58 382
14619.72 407
14620.86 395
14622.01 432
14623.15 389
14624.29 420
14625.43 388
14626.58 435
14627.72 448
14628.86 471
14630.01 454
14631.15 421
14632.29 454
14633.43 495
14634.58 533
14635.72 572
14636.86 578
14638.01 572
14639.15 556
14640.29 609
14641.44 576
14642.58 518
14643.72 566
14644.87 539
14646.01 515
14647.15 492
14648.30 475
14649.44 463
14650.58 449
14651.73 408
14652.87 367
14654.01 350
14655.16 382
14656.30 376
14657.45 352
14658.59 342
14659.73 302
14660.88 330
14662.02 322
14663.17 331
14664.31 319
14665.45 312
14666.60 329
14667.74 276
14668.89 292
14670.03 322
14671.18 310
14672.32 298
14673.46 300
14674.61 284
14675.75 297
14676.90 284
14678.04 300
14679.19 312
14680.33 293
14681.48 276
14682.62 297
14683.77 275
14684.91 256
14686.06 248
14687.20 289
14688.35 257
14689.49 249
14690.64 247
14691.78 229
14692.93 266
14694.07 260
14695.22 259
14696.36 256
14697.51 241
14698.65 268
14699.80 234
14700.95 250
14702.09 274
14703.24 259
14704.38 267
14705.53 274
14706.67 284
14707.82 233
14708.97 239
14710.11 259
14711.26 253
14712.40 218
14713.55 248
14714.70 270
14715.84 236
14716.99 249
14718.13 258
14719.28 260
14720.43 267
14721.57 269
14722.72 256
14723.87 240
14725.01 267
14726.16 258
14727.31 254
14728.45 219
14729.60 251
14730.75 250
14731.89 248
14733.04 243
14734.19 229
14735.33 232
14736.48 262
14737.63 261
14738.77 223
14739.92 237
14741.07 274
14742.22 252
14743.36 228
14744.51 260
14745.66 248
14746.80 262
14747.95 312
14749.10 247
14750.25 247
14751.39 248
14752.54 256
14753.69 255
14754.84 235
14755.99 249
14757.13 203
14758.28 254
14759.43 247
14760.58 238
14761.72 241
14762.87 229
14764.02 251
14765.17 251
14766.32 241
14767.47 190
14768.61 219
14769.76 236
14770.91 223
14772.06 236
14773.21 207
14774.36 213
14775.50 222
14776.65 237
14777.80 235
14778.95 227
14780.10 225
14781.25 244
14782.40 213
14783.54 203
14784.69 225
14785.84 245
14786.99 234
14788.14 239
14789.29 215
14790.44 211
14791.59 222
14792.74 208
14793.89 198
14795.03 188
14796.18 191
14797.33 206
14798.48 206
14799.63 204
14800.78 205
14801.93 181
14803.08 199
14804.23 204
14805.38 226
14806.53 182
14807.68 216
14808.83 208
14809.98 186
14811.13 180
14812.28 193
14813.43 193
14814.58 181
14815.73 218
14816.88 181
14818.03 202
14819.18 203
14820.33 216
14821.48 211
14822.63 185
14823.78 186
14824.93 182
14826.08 181
14827.23 178
14828.38 202
14829.53 194
14830.68 200
14831.83 177
14832.98 158
14834.14 188
14835.29 154
14836.44 174
14837.59 208
14838.74 201
14839.89 213
14841.04 173
14842.19 205
14843.34 178
14844.49 168
14845.65 181
14846.80 179
14847.95 171
14849.10 194
14850.25 195
14851.40 193
14852.55 192
14853.71 185
14854.86 194
14856.01 208
14857.16 166
14858.31 183
14859.46 174
14860.62 174
14861.77 194
14862.92 169
14864.07 174
14865.22 184
14866.38 192
14867.53 169
14868.68 168
14869.83 179
14870.98 195
14872.14 194
14873.29 179
14874.44 176
14875.59 192
14876.75 179
14877.90 145
14879.05 160
14880.20 156
14881.36 168
14882.51 170
14883.66 188
14884.81 165
14885.97 156
14887.12 187
14888.27 183
14889.42 152
14890.58 180
14891.73 201
14892.88 214
14894.04 185
14895.19 180
14896.34 184
14897.50 178
14898.65 181
14899.80 181
14900.96 216
14902.11 195
14903.26 173
14904.42 155
14905.57 182
14906.72 175
14907.88 197
14909.03 176
14910.18 198
14911.34 218
14912.49 185
14913.65 177
14914.80 215
14915.95 176
14917.11 170
14918.26 180
14919.42 203
14920.57 184
14921.72 185
14922.88 193
14924.03 201
14925.19 216
14926.34 216
14927.50 192
14928.65 181
14929.81 194
14930.96 192
14932.11 197
14933.27 202
14934.42 169
14935.58 187
14936.73 200
14937.89 197
14939.04 207
14940.20 186
14941.35 188
14942.51 193
14943.66 200
14944.82 194
14945.97 211
14947.13 207
14948.28 207
14949.44 198
14950.59 234
14951.75 186
14952.90 212
14954.06 213
14955.22 178
14956.37 164
14957.53 190
14958.68 210
14959.84 198
14960.99 242
14962.15 232
14963.30 246
14964.46 239
14965.62 213
14966.77 214
14967.93 213
14969.08 249
14970.24 240
14971.40 214
14972.55 205
14973.71 210
14974.86 243
14976.02 203
14977.18 234
14978.33 207
14979.49 209
14980.65 218
14981.80 205
14982.96 205
14984.12 210
14985.27 205
14986.43 212
14987.59 219
14988.74 180
14989.90 174
14991.06 195
14992.21 192
14993.37 179
14994.53 209
14995.68 188
14996.84 202
14998.00 192
14999.16 178
15000.31 185
15001.47 182
15002.63 199
15003.79 173
15004.94 166
15006.10 159
15007.26 162
15008.42 174
15009.57 155
15010.73 178
15011.89 209
15013.05 189
15014.20 192
15015.36 171
15016.52 171
15017.68 188
15018.83 170
15019.99 202
15021.15 195
15022.31 189
15023.47 154
15024.63 167
15025.78 182
15026.94 152
15028.10 161
15029.26 174
15030.42 209
15031.58 191
15032.73 162
15033.89 162
15035.05 180
15036.21 188
15037.37 196
15038.53 162
15039.69 137
15040.84 154
15042.00 157
15043.16 158
15044.32 156
15045.48 173
15046.64 166
15047.80 174
15048.96 184
15050.12 168
15051.28 188
15052.43 191
15053.59 180
15054.75 163
15055.91 168
15057.07 146
15058.23 166
15059.39 173
15060.55 159
15061.71 171
15062.87 157
15064.03 189
15065.19 165
15066.35 147
15067.51 155
15068.67 179
15069.83 182
15070.99 149
15072.15 157
15073.31 159
15074.47 147
15075.63 168
15076.79 160
15077.95 177
15079.11 182
15080.27 176
15081.43 167
15082.59 173
15083.75 137
15084.91 167
15086.07 173
15087.23 159
15088.39 167
15089.55 189
15090.71 189
15091.88 166
15093.04 167
15094.20 158
15095.36 165
15096.52 145
15097.68 175
15098.84 182
15100.00 176
15101.16 173
15102.32 180
15103.49 194
15104.65 185
15105.81 193
15106.97 179
15108.13 172
15109.29 166
15110.45 164
15111.61 169
15112.78 157
15113.94 170
15115.10 171
15116.26 168
15117.42 159
15118.58 135
15119.75 184
15120.91 194
15122.07 168
15123.23 147
15124.39 169
15125.56 201
15126.72 177
15127.88 174
15129.04 151
15130.21 169
15131.37 154
15132.53 156
15133.69 179
15134.85 169
15136.02 176
15137.18 173
15138.34 193
15139.50 177
15140.67 162
15141.83 147
15142.99 184
15144.16 170
15145.32 141
15146.48 169
15147.64 154
15148.81 149
15149.97 163
15151.13 189
15152.30 155
15153.46 174
15154.62 180
15155.79 189
15156.95 194
15158.11 174
15159.28 180
15160.44 162
15161.60 164
15162.77 173
15163.93 162
15165.09 149
15166.26 152
15167.42 160
15168.58 192
15169.75 194
15170.91 159
15172.08 161
15173.24 202
15174.40 187
15175.57 186
15176.73 187
15177.90 178
15179.06 168
15180.22 181
15181.39 162
15182.55 161
15183.72 171
15184.88 187
15186.05 209
15187.21 170
15188.37 145
15189.54 168
15190.70 211
15191.87 184
15193.03 190
15194.20 174
15195.36 209
15196.53 178
15197.69 176
15198.86 210
15200.02 186
15201.19 179
15202.35 206
15203.52 181
15204.68 171
15205.85 176
15207.01 171
15208.18 194
15209.34 155
15210.51 172
15211.67 179
15212.84 217
15214.00 172
15215.17 186
15216.33 202
15217.50 165
15218.67 158
15219.83 172
15221.00 214
15222.16 216
15223.33 176
15224.50 197
15225.66 217
15226.83 198
15227.99 213
15229.16 222
15230.33 211
15231.49 217
15232.66 223
15233.82 206
15234.99 197
15236.16 227
15237.32 241
15238.49 221
15239.66 208
15240.82 222
15241.99 260
15243.16 239
15244.32 212
15245.49 201
15246.66 204
15247.82 199
15248.99 186
15250.16 225
15251.32 208
15252.49 158
15253.66 167
15254.82 195
15255.99 204
15257.16 185
15258.32 183
15259.49 205
15260.66 174
15261.83 171
15262.99 189
15264.16 189
15265.33 184
15266.50 173
15267.66 163
15268.83 177
15270.00 195
15271.17 196
15272.33 163
15273.50 165
15274.67 169
15275.84 187
15277.01 179
15278.17 178
15279.34 173
15280.51 177
15281.68 177
15282.85 139
15284.01 135
15285.18 187
15286.35 187
15287.52 171
15288.69 176
15289.86 178
15291.02 161
15292.19 158
15293.36 156
15294.53 150
15295.70 152
15296.87 177
15298.03 178
15299.20 185
15300.37 149
15301.54 177
15302.71 198
15303.88 179
15305.05 177
15306.22 179
15307.39 167
15308.56 159
15309.72 175
15310.89 176
15312.06 187
15313.23 169
15314.40 190
15315.57 176
15316.74 155
15317.91 148
15319.08 146
15320.25 186
15321.42 154
15322.59 157
15323.76 201
15324.93 185
15326.10 192
15327.27 161
15328.44 158
15329.61 175
15330.78 171
15331.95 181
15333.12 172
15334.29 157
15335.46 161
15336.63 155
15337.80 149
15338.97 186
15340.14 187
15341.31 170
15342.48 170
15343.65 146
15344.82 169
15345.99 161
15347.16 155
15348.33 158
15349.50 157
15350.67 163
15351.84 158
15353.01 147
15354.18 163
15355.36 171
15356.53 147
15357.70 146
15358.87 183
15360.04 161
15361.21 169
15362.38 168
15363.55 168
15364.72 150
15365.90 154
15367.07 188
15368.24 195
15369.41 163
15370.58 159
15371.75 149
15372.92 171
15374.10 165
15375.27 166
15376.44 175
15377.61 195
15378.78 154
15379.95 171
15381.13 185
15382.30 135
15383.47 144
15384.64 167
15385.81 193
15386.99 132
15388.16 155
15389.33 176
15390.50 178
15391.68 191
15392.85 150
15394.02 156
15395.19 165
15396.36 148
15397.54 184
15398.71 186
15399.88 158
15401.05 160
15402.23 158
15403.40 191
15404.57 138
15405.75 143
15406.92 151
15408.09 174
15409.26 137
15410.44 170
15411.61 155
15412.78 164
15413.96 162
15415.13 173
15416.30 156
15417.48 165
15418.65 146
15419.82 152
15421.00 198
15422.17 160
15423.34 159
15424.52 142
15425.69 160
15426.86 146
15428.04 155
15429.21 169
15430.39 182
15431.56 175
15432.73 176
15433.91 179
15435.08 144
15436.25 173
15437.43 173
15438.60 171
15439.78 171
15440.95 185
15442.13 182
15443.30 165
15444.47 141
15445.65 170
15446.82 200
15448.00 176
15449.17 177
15450.35 153
15451.52 149
15452.70 149
15453.87 163
15455.04 159
15456.22 160
15457.39 158
15458.57 162
15459.74 184
15460.92 158
15462.09 142
15463.27 157
15464.44 162
15465.62 166
15466.79 163
15467.97 151
15469.14 157
15470.32 145
15471.49 153
15472.67 174
15473.85 161
15475.02 134
15476.20 159
15477.37 174
15478.55 143
15479.72 137
15480.90 159
15482.07 166
15483.25 156
15484.43 141
15485.60 140
15486.78 161
15487.95 155
15489.13 160
15490.31 143
15491.48 190
15492.66 185
15493.83 168
15495.01 140
15496.19 141
15497.36 146
15498.54 145
15499.72 168
15500.89 164
15502.07 145
15503.25 136
15504.42 136
15505.60 158
15506.78 144
15507.95 167
15509.13 136
15510.31 144
15511.48 171
15512.66 170
15513.84 184
15515.01 148
15516.19 160
15517.37 163
15518.54 173
15519.72 151
15520.90 166
15522.08 142
15523.25 129
15524.43 164
15525.61 170
15526.79 194
15527.96 168
15529.14 168
15530.32 155
15531.50 135
15532.67 142
15533.85 175
15535.03 183
15536.21 136
15537.38 156
15538.56 187
15539.74 169
15540.92 143
15542.10 178
15543.27 165
15544.45 192
15545.63 171
15546.81 175
15547.99 151
15549.17 154
15550.34 168
15551.52 181
15552.70 154
15553.88 176
15555.06 157
15556.24 205
15557.41 156
15558.59 153
15559.77 157
15560.95 171
15562.13 178
15563.31 166
15564.49 190
15565.67 194
15566.84 181
15568.02 186
15569.20 161
15570.38 187
15571.56 170
15572.74 147
15573.92 196
15575.10 169
15576.28 172
15577.46 183
15578.64 192
15579.82 192
15581.00 192
15582.18 204
15583.35 191
15584.53 159
15585.71 161
15586.89 189
15588.07 165
15589.25 179
15590.43 190
15591.61 192
15592.79 185
15593.97 203
15595.15 207
15596.33 192
15597.51 200
15598.69 200
15599.87 189
15601.05 164
15602.23 179
15603.41 193
15604.59 224
15605.78 185
15606.96 192
15608.14 226
15609.32 219
15610.50 190
15611.68 185
15612.86 217
15614.04 198
15615.22 219
15616.40 162
15617.58 189
15618.76 190
15619.94 202
15621.12 193
15622.31 206
15623.49 219
15624.67 225
15625.85 212
15627.03 219
15628.21 193
15629.39 185
15630.57 224
15631.76 207
15632.94 221
15634.12 201
15635.30 223
15636.48 203
15637.66 215
15638.85 237
15640.03 245
15641.21 246
15642.39 234
15643.57 232
15644.75 270
15645.94 225
15647.12 231
15648.30 262
15649.48 287
15650.66 296
15651.85 265
15653.03 259
15654.21 253
15655.39 259
15656.58 255
15657.76 243
15658.94 212
15660.12 231
15661.31 269
15662.49 268
15663.67 250
15664.85 227
15666.04 269
15667.22 249
15668.40 251
15669.58 222
15670.77 227
15671.95 237
15673.13 238
15674.32 237
15675.50 262
15676.68 246
15677.87 275
15679.05 260
15680.23 254
15681.42 205
15682.60 244
15683.78 234
15684.97 228
15686.15 228
15687.33 239
15688.52 226
15689.70 242
15690.88 222
15692.07 208
15693.25 236
15694.44 225
15695.62 250
15696.80 233
15697.99 262
15699.17 248
15700.35 244
15701.54 252
15702.72 209
15703.91 245
15705.09 241
15706.28 225
15707.46 265
15708.64 238
15709.83 260
15711.01 251
15712.20 308
15713.38 299
15714.57 248
15715.75 295
15716.94 294
15718.12 303
15719.31 275
15720.49 287
15721.67 317
15722.86 283
15724.04 292
15725.23 298
15726.41 295
15727.60 294
15728.78 290
15729.97 274
15731.15 301
15732.34 256
15733.53 284
15734.71 279
15735.90 279
15737.08 259
15738.27 284
15739.45 288
15740.64 268
15741.82 273
15743.01 278
15744.19 290
15745.38 263
15746.57 231
15747.75 277
15748.94 285
15750.12 295
15751.31 293
15752.50 306
15753.68 293
15754.87 261
15756.05 302
15757.24 298
15758.43 275
15759.61 284
15760.80 306
15761.99 300
15763.17 286
15764.36 324
15765.54 318
15766.73 284
15767.92 236
15769.10 232
15770.29 251
15771.48 277
15772.66 285
15773.85 267
15775.04 253
15776.22 262
15777.41 278
15778.60 262
15779.79 261
15780.97 262
15782.16 265
15783.35 230
15784.53 240
15785.72 221
15786.91 229
15788.10 227
15789.28 267
15790.47 221
15791.66 234
15792.85 213
15794.03 256
15795.22 219
15796.41 212
15797.60 197
15798.78 212
15799.97 242
15801.16 226
15802.35 214
15803.54 202
15804.72 220
15805.91 252
15807.10 213
15808.29 205
15809.48 221
15810.66 220
15811.85 237
15813.04 235
15814.23 209
15815.42 197
15816.61 200
15817.79 200
15818.98 193
15820.17 204
15821.36 219
15822.55 228
15823.74 223
15824.93 201
15826.11 195
15827.30 202
15828.49 219
15829.68 195
15830.87 189
15832.06 231
15833.25 203
15834.44 216
15835.63 189
15836.82 191
15838.00 216
15839.19 218
15840.38 214
15841.57 196
15842.76 198
15843.95 242
15845.14 222
15846.33 215
15847.52 174
15848.71 196
15849.90 211
15851.09 201
15852.28 183
15853.47 211
15854.66 205
15855.85 200
15857.04 177
15858.23 196
15859.42 209
15860.61 224
15861.80 198
15862.99 194
15864.18 189
15865.37 181
15866.56 206
15867.75 218
15868.94 186
15870.13 230
15871.32 212
15872.51 192
15873.70 217
15874.89 232
15876.08 215
15877.27 201
15878.46 227
15879.66 201
15880.85 199
15882.04 210
15883.23 216
15884.42 198
15885.61 200
15886.80 210
15887.99 217
15889.18 229
15890.37 226
15891.57 220
15892.76 220
15893.95 230
15895.14 210
15896.33 186
15897.52 215
15898.71 215
15899.91 205
15901.10 190
15902.29 202
15903.48 211
15904.67 233
15905.86 209
15907.06 230
15908.25 249
15909.44 229
15910.63 213
15911.82 223
15913.02 221
15914.21 240
15915.40 220
15916.59 208
15917.78 232
15918.98 215
15920.17 224
15921.36 224
15922.55 224
15923.75 213
15924.94 207
15926.13 227
15927.32 222
15928.52 208
15929.71 211
15930.90 196
15932.09 232
15933.29 224
15934.48 221
15935.67 213
15936.87 230
15938.06 217
15939.25 214
15940.44 208
15941.64 206
15942.83 215
15944.02 206
15945.22 232
15946.41 204
15947.60 189
15948.80 206
15949.99 190
15951.18 211
15952.38 192
15953.57 170
15954.77 175
15955.96 174
15957.15 175
15958.35 201
15959.54 192
15960.73 187
15961.93 184
15963.12 156
15964.32 194
15965.51 207
15966.70 165
15967.90 170
15969.09 185
15970.29 164
15971.48 169
15972.67 161
15973.87 176
15975.06 174
15976.26 167
15977.45 181
15978.65 182
15979.84 159
15981.04 156
15982.23 182
15983.43 143
15984.62 148
15985.81 163
15987.01 167
15988.20 142
15989.40 165
15990.59 192
15991.79 185
15992.98 154
15994.18 174
15995.37 206
15996.57 185
15997.76 157
15998.96 155
16000.16 180
16001.35 186
16002.55 145
16003.74 149
16004.94 157
16006.13 147
16007.33 183
16008.52 172
16009.72 157
16010.92 140
16012.11 159
16013.31 154
16014.50 133
16015.70 166
16016.89 182
16018.09 161
16019.29 134
16020.48 143
16021.68 163
16022.87 159
16024.07 165
16025.27 154
16026.46 168
16027.66 170
16028.86 185
16030.05 154
16031.25 134
16032.45 143
16033.64 136
16034.84 148
16036.04 118
16037.23 125
16038.43 135
16039.63 155
16040.82 162
16042.02 169
16043.22 154
16044.41 112
16045.61 178
16046.81 172
16048.00 156
16049.20 147
16050.40 139
16051.60 153
16052.79 163
16053.99 168
16055.19 152
16056.39 148
16057.58 135
16058.78 149
16059.98 152
16061.18 148
16062.37 144
16063.57 125
16064.77 125
16065.97 153
16067.16 144
16068.36 135
16069.56 125
16070.76 127
16071.96 156
16073.15 129
16074.35 139
16075.55 156
16076.75 165
16077.95 131
16079.14 145
16080.34 161
16081.54 173
16082.74 168
16083.94 160
16085.14 149
16086.34 148
16087.53 148
16088.73 171
16089.93 143
16091.13 141
16092.33 163
16093.53 144
16094.73 143
16095.93 160
16097.12 152
16098.32 160
16099.52 147
16100.72 113
16101.92 119
16103.12 146
16104.32 134
16105.52 127
16106.72 150
16107.92 153
16109.12 133
16110.32 126
16111.52 136
16112.71 138
16113.91 142
16115.11 158
16116.31 126
16117.51 149
16118.71 137
16119.91 152
16121.11 160
16122.31 143
16123.51 117
16124.71 143
16125.91 129
16127.11 139
16128.31 129
16129.51 132
16130.71 163
16131.91 138
16133.11 146
16134.31 144
16135.51 159
16136.71 136
16137.92 143
16139.12 136
16140.32 135
16141.52 142
16142.72 146
16143.92 130
16145.12 158
16146.32 170
16147.52 154
16148.72 156
16149.92 139
16151.12 182
16152.32 147
16153.53 134
16154.73 128
16155.93 135
16157.13 125
16158.33 140
16159.53 141
16160.73 143
16161.93 139
16163.14 159
16164.34 132
16165.54 153
16166.74 150
16167.94 161
16169.14 151
16170.34 122
16171.55 139
16172.75 144
16173.95 161
16175.15 137
16176.35 141
16177.56 142
16178.76 163
16179.96 154
16181.16 168
16182.36 140
16183.57 129
16184.77 129
16185.97 162
16187.17 148
16188.38 121
16189.58 152
16190.78 143
16191.98 144
16193.18 135
16194.39 146
16195.59 144
16196.79 162
16198.00 148
16199.20 156
16200.40 161
16201.60 166
16202.81 142
16204.01 153
16205.21 138
16206.42 147
16207.62 148
16208.82 140
16210.02 146
16211.23 145
16212.43 127
16213.63 142
16214.84 157
16216.04 155
16217.24 155
16218.45 150
16219.65 147
16220.86 154
16222.06 164
16223.26 158
16224.47 153
16225.67 178
16226.87 190
16228.08 157
16229.28 131
16230.49 156
16231.69 180
16232.89 161
16234.10 152
16235.30 185
16236.51 181
16237.71 156
16238.91 144
16240.12 183
16241.32 187
16242.53 169
16243.73 173
16244.94 129
16246.14 165
16247.34 161
16248.55 201
16249.75 190
16250.96 155
16252.16 146
16253.37 181
16254.57 189
16255.78 172
16256.98 163
16258.19 174
16259.39 172
16260.60 163
16261.80 160
16263.01 179
16264.21 160
16265.42 164
16266.62 174
16267.83 178
16269.03 179
16270.24 178
16271.45 172
16272.65 176
16273.86 182
16275.06 180
16276.27 161
16277.47 187
16278.68 162
16279.88 175
16281.09 182
16282.30 184
16283.50 172
16284.71 185
16285.91 183
16287.12 180
16288.33 184
16289.53 197
16290.74 191
16291.94 202
16293.15 189
16294.36 212
16295.56 197
16296.77 165
16297.98 216
16299.18 199
16300.39 185
16301.60 167
16302.80 210
16304.01 227
16305.22 212
16306.42 181
16307.63 210
16308.84 181
16310.04 189
16311.25 232
16312.46 207
16313.66 199
16314.87 220
16316.08 197
16317.29 207
16318.49 190
16319.70 220
16320.91 189
16322.11 169
16323.32 172
16324.53 167
16325.74 202
16326.94 194
16328.15 189
16329.36 187
16330.57 201
16331.77 185
16332.98 186
16334.19 193
16335.40 167
16336.61 138
16337.81 172
16339.02 178
16340.23 179
16341.44 165
16342.65 162
16343.85 192
16345.06 145
16346.27 171
16347.48 154
16348.69 179
16349.90 182
16351.10 166
16352.31 145
16353.52 163
16354.73 149
16355.94 144
16357.15 147
16358.35 150
16359.56 170
16360.77 138
16361.98 162
16363.19 138
16364.40 162
16365.61 172
16366.82 158
16368.03 143
16369.23 148
16370.44 160
16371.65 154
16372.86 150
16374.07 143
16375.28 153
16376.49 175
16377.70 150
16378.91 148
16380.12 158
16381.33 147
16382.54 156
16383.75 147
16384.96 162
16386.17 161
16387.38 146
16388.59 150
16389.80 146
16391.01 154
16392.22 137
16393.43 165
16394.64 146
16395.85 126
16397.06 117
16398.27 182
16399.48 145
16400.69 116
16401.90 149
16403.11 152
16404.32 156
16405.53 134
16406.74 161
16407.95 144
16409.16 157
16410.37 160
16411.58 147
16412.79 159
16414.00 147
16415.21 175
16416.42 147
16417.63 140
16418.85 141
16420.06 162
16421.27 168
16422.48 145
16423.69 148
16424.90 157
16426.11 132
16427.32 154
16428.53 141
16429.75 147
16430.96 140
16432.17 123
16433.38 119
16434.59 134
16435.80 149
16437.01 138
16438.23 142
16439.44 136
16440.65 146
16441.86 135
16443.07 154
16444.28 159
16445.50 127
16446.71 153
16447.92 141
16449.13 147
16450.34 135
16451.56 142
16452.77 141
16453.98 128
16455.19 151
16456.41 157
16457.62 136
16458.83 130
16460.04 147
16461.26 131
16462.47 149
16463.68 118
16464.89 157
16466.11 149
16467.32 126
16468.53 128
16469.74 130
16470.96 161
16472.17 134
16473.38 139
16474.60 153
16475.81 133
16477.02 135
16478.23 119
16479.45 135
16480.66 140
16481.87 127
16483.09 124
16484.30 130
16485.51 116
16486.73 105
16487.94 127
16489.15 133
16490.37 123
16491.58 126
16492.80 139
16494.01 132
16495.22 124
16496.44 138
16497.65 163
16498.86 131
16500.08 118
16501.29 157
16502.51 112
16503.72 141
16504.93 126
16506.15 127
16507.36 137
16508.58 136
16509.79 116
16511.01 124
16512.22 140
16513.43 146
16514.65 131
16515.86 134
16517.08 122
16518.29 146
16519.51 155
16520.72 140
16521.94 117
16523.15 131
16524.37 159
16525.58 154
16526.80 145
16528.01 124
16529.23 148
16530.44 150
16531.66 150
16532.87 156
16534.09 136
16535.30 153
16536.52 119
16537.73 125
16538.95 115
16540.16 153
16541.38 149
16542.59 134
16543.81 151
16545.02 168
16546.24 154
16547.46 130
16548.67 160
16549.89 129
16551.10 148
16552.32 148
16553.54 125
16554.75 129
16555.97 149
16557.18 156
16558.40 138
16559.62 125
16560.83 133
16562.05 134
16563.26 143
16564.48 125
16565.70 143
16566.91 133
16568.13 130
16569.35 148
16570.56 147
16571.78 147
16573.00 115
16574.21 146
16575.43 143
16576.65 127
16577.86 143
16579.08 190
16580.30 179
16581.51 151
16582.73 167
16583.95 163
16585.16 167
16586.38 145
16587.60 146
16588.82 180
16590.03 160
16591.25 166
16592.47 185
16593.68 194
16594.90 162
16596.12 175
16597.34 173
16598.55 157
16599.77 153
16600.99 144
16602.21 175
16603.43 153
16604.64 165
16605.86 161
16607.08 153
16608.30 158
16609.51 139
16610.73 162
16611.95 151
16613.17 118
16614.39 147
16615.60 153
16616.82 181
16618.04 140
16619.26 131
16620.48 160
16621.70 138
16622.91 124
16624.13 145
16625.35 127
16626.57 119
16627.79 130
16629.01 144
16630.23 126
16631.45 142
16632.66 177
16633.88 158
16635.10 135
16636.32 131
16637.54 136
16638.76 149
16639.98 111
16641.20 119
16642.42 137
16643.64 149
16644.85 133
16646.07 132
16647.29 138
16648.51 142
16649.73 118
16650.95 142
16652.17 142
16653.39 145
16654.61 111
16655.83 145
16657.05 136
16658.27 105
16659.49 132
16660.71 149
16661.93 136
16663.15 117
16664.37 127
16665.59 134
16666.81 127
16668.03 134
16669.25 120
16670.47 151
16671.69 144
16672.91 117
16674.13 127
16675.35 134
16676.57 141
16677.79 128
16679.01 137
16680.23 156
16681.45 132
16682.67 136
16683.89 119
16685.11 138
16686.34 105
16687.56 137
16688.78 138
16690.00 134
16691.22 154
16692.44 131
16693.66 156
16694.88 144
16696.10 138
16697.32 119
16698.55 129
16699.77 134
16700.99 136
16702.21 128
16703.43 131
16704.65 113
16705.87 131
16707.10 130
16708.32 120
16709.54 101
16710.76 137
16711.98 129
16713.20 138
16714.43 134
16715.65 156
16716.87 123
16718.09 128
16719.31 157
16720.54 118
16721.76 142
16722.98 115
16724.20 124
16725.42 140
16726.65 132
16727.87 123
16729.09 134
16730.31 119
16731.54 114
16732.76 130
16733.98 148
16735.20 153
16736.43 131
16737.65 142
16738.87 141
16740.09 138
16741.32 115
16742.54 141
16743.76 119
16744.99 116
16746.21 108
16747.43 118
16748.65 119
16749.88 124
16751.10 106
16752.32 136
16753.55 126
16754.77 119
16755.99 99
16757.22 131
16758.44 137
16759.66 129
16760.89 133
16762.11 131
16763.33 151
16764.56 97
16765.78 160
16767.01 143
16768.23 146
16769.45 127
16770.68 151
16771.90 116
16773.12 111
16774.35 129
16775.57 135
16776.80 133
16778.02 107
16779.25 148
16780.47 132
16781.69 119
16782.92 118
16784.14 102
16785.37 124
16786.59 123
16787.82 99
16789.04 125
16790.27 114
16791.49 130
16792.71 134
16793.94 126
16795.16 127
16796.39 116
16797.61 131
16798.84 112
16800.06 124
16801.29 111
16802.51 151
16803.74 134
16804.96 118
16806.19 133
16807.41 125
16808.64 117
16809.86 135
16811.09 129
16812.32 113
16813.54 116
16814.77 114
16815.99 131
16817.22 116
16818.44 140
16819.67 120
16820.89 139
16822.12 141
16823.35 132
16824.57 116
16825.80 137
16827.02 155
16828.25 137
16829.48 135
16830.70 117
16831.93 143
16833.15 128
16834.38 162
16835.61 139
16836.83 125
16838.06 136
16839.29 132
16840.51 111
16841.74 139
16842.96 138
16844.19 161
16845.42 142
16846.64 127
16847.87 115
16849.10 150
16850.32 153
16851.55 144
16852.78 128
16854.01 134
16855.23 156
16856.46 145
16857.69 148
16858.91 139
16860.14 147
16861.37 145
16862.59 159
16863.82 126
16865.05 156
16866.28 129
16867.50 168
16868.73 153
16869.96 135
16871.19 177
16872.41 161
16873.64 182
16874.87 145
16876.10 172
16877.33 190
16878.55 198
16879.78 163
16881.01 170
16882.24 173
16883.46 173
16884.69 167
16885.92 178
16887.15 159
16888.38 173
16889.61 190
16890.83 183
16892.06 187
16893.29 182
16894.52 180
16895.75 187
16896.98 183
16898.20 175
16899.43 184
16900.66 173
16901.89 163
16903.12 149
16904.35 168
16905.58 168
16906.80 170
16908.03 173
16909.26 171
16910.49 157
16911.72 155
16912.95 169
16914.18 179
16915.41 156
16916.64 137
16917.87 168
16919.10 135
16920.33 150
16921.55 137
16922.78 147
16924.01 158
16925.24 154
16926.47 129
16927.70 151
16928.93 152
16930.16 131
16931.39 145
16932.62 149
16933.85 130
16935.08 127
16936.31 131
16937.54 128
16938.77 139
16940.00 144
16941.23 119
16942.46 138
16943.69 141
16944.92 119
16946.15 108
16947.38 133
16948.61 148
16949.84 138
16951.07 134
16952.30 149
16953.53 114
16954.76 144
16956.00 130
16957.23 134
16958.46 127
16959.69 155
16960.92 151
16962.15 137
16963.38 136
16964.61 142
16965.84 120
16967.07 116
16968.30 102
16969.54 142
16970.77 145
16972.00 124
16973.23 146
16974.46 117
16975.69 138
16976.92 149
16978.15 140
16979.39 127
16980.62 121
16981.85 134
16983.08 149
16984.31 135
16985.54 136
16986.78 139
16988.01 137
16989.24 135
16990.47 134
16991.70 124
16992.94 117
16994.17 123
16995.40 129
16996.63 138
16997.86 127
16999.10 123
17000.33 137
17001.56 144
17002.79 139
17004.03 127
17005.26 124
17006.49 121
17007.72 124
17008.96 109
17010.19 139
17011.42 139
17012.65 140
17013.89 125
17015.12 133
17016.35 122
17017.58 136
17018.82 142
17020.05 170
17021.28 143
17022.52 134
17023.75 125
17024.98 146
17026.22 125
17027.45 119
17028.68 140
17029.92 111
17031.15 117
17032.38 127
17033.62 137
17034.85 111
17036.08 115
17037.32 138
17038.55 126
17039.78 132
17041.02 111
17042.25 113
17043.49 122
17044.72 114
17045.95 100
17047.19 125
17048.42 126
17049.66 118
17050.89 119
17052.12 117
17053.36 123
17054.59 134
17055.83 116
17057.06 115
17058.29 133
17059.53 121
17060.76 105
17062.00 124
17063.23 97
17064.47 104
17065.70 123
17066.94 98
17068.17 123
17069.41 104
17070.64 101
17071.88 119
17073.11 134
17074.35 111
17075.58 113
17076.82 120
17078.05 115
17079.29 105
17080.52 112
17081.76 98
17082.99 92
17084.23 120
17085.46 124
17086.70 118
17087.93 130
17089.17 116
17090.40 114
17091.64 118
17092.87 124
17094.11 109
17095.35 153
17096.58 128
17097.82 117
17099.05 131
17100.29 132
17101.53 125
17102.76 113
17104.00 108
17105.23 117
17106.47 134
17107.71 125
17108.94 129
17110.18 110
17111.41 123
17112.65 114
17113.89 124
17115.12 108
17116.36 104
17117.60 125
17118.83 99
17120.07 104
17121.31 108
17122.54 134
17123.78 118
17125.02 129
17126.25 131
17127.49 112
17128.73 118
17129.96 106
17131.20 123
17132.44 113
17133.68 116
17134.91 98
17136.15 109
17137.39 117
17138.62 124
17139.86 105
17141.10 88
17142.34 119
17143.57 115
17144.81 125
17146.05 102
17147.29 132
17148.52 110
17149.76 115
17151.00 113
17152.24 110
17153.48 145
17154.71 153
17155.95 121
17157.19 129
17158.43 103
17159.66 104
17160.90 129
17162.14 121
17163.38 116
17164.62 81
17165.86 108
17167.09 113
17168.33 119
17169.57 110
17170.81 135
17172.05 136
17173.29 97
17174.52 100
17175.76 116
17177.00 126
17178.24 117
17179.48 114
17180.72 133
17181.96 127
17183.20 121
17184.43 112
17185.67 115
17186.91 114
17188.15 121
17189.39 130
17190.63 136
17191.87 102
17193.11 83
17194.35 114
17195.59 101
17196.83 103
17198.07 102
17199.31 88
17200.55 140
17201.78 122
17203.02 123
17204.26 122
17205.50 119
17206.74 122
17207.98 113
17209.22 113
17210.46 95
17211.70 109
17212.94 105
17214.18 103
17215.42 136
17216.66 103
17217.90 114
17219.14 118
17220.38 120
17221.62 122
17222.86 112
17224.10 120
17225.34 108
17226.59 106
17227.83 113
17229.07 91
17230.31 103
17231.55 126
17232.79 100
17234.03 100
17235.27 115
17236.51 119
17237.75 111
17238.99 114
17240.23 124
17241.47 99
17242.72 118
17243.96 116
17245.20 121
17246.44 85
17247.68 102
17248.92 91
17250.16 106
17251.40 93
17252.65 99
17253.89 103
17255.13 117
17256.37 121
17257.61 106
17258.85 108
17260.09 104
17261.34 102
17262.58 117
17263.82 99
17265.06 106
17266.30 110
17267.55 123
17268.79 112
17270.03 86
17271.27 93
17272.51 102
17273.76 129
17275.00 101
17276.24 94
17277.48 103
17278.72 109
17279.97 112
17281.21 90
17282.45 94
17283.69 115
17284.94 109
17286.18 105
17287.42 111
17288.67 113
17289.91 107
17291.15 111
17292.39 97
17293.64 96
17294.88 96
17296.12 128
17297.37 104
17298.61 111
17299.85 85
17301.09 114
17302.34 119
17303.58 143
17304.82 110
17306.07 104
17307.31 92
17308.55 91
17309.80 102
17311.04 103
17312.29 111
17313.53 130
17314.77 114
17316.02 115
17317.26 104
17318.50 119
17319.75 97
17320.99 91
17322.24 124
17323.48 92
17324.72 103
17325.97 97
17327.21 108
17328.46 95
17329.70 123
17330.94 120
17332.19 95
17333.43 107
17334.68 115
17335.92 107
17337.17 103
17338.41 92
17339.65 113
17340.90 123
17342.14 100
17343.39 93
17344.63 105
17345.88 114
17347.12 116
17348.37 91
17349.61 80
17350.86 96
17352.10 110
17353.35 110
17354.59 91
17355.84 97
17357.08 113
17358.33 118
17359.57 96
17360.82 81
17362.06 103
17363.31 111
17364.55 90
17365.80 105
17367.05 103
17368.29 92
17369.54 107
17370.78 116
17372.03 106
17373.27 109
17374.52 109
17375.77 109
17377.01 111
17378.26 100
17379.50 108
17380.75 115
17382.00 116
17383.24 96
17384.49 109
17385.73 105
17386.98 127
17388.23 119
17389.47 87
17390.72 112
17391.97 103
17393.21 115
17394.46 133
17395.71 116
17396.95 112
17398.20 122
17399.45 94
17400.69 93
17401.94 95
17403.19 110
17404.43 101
17405.68 102
17406.93 108
17408.17 116
17409.42 105
17410.67 102
17411.91 92
17413.16 110
17414.41 91
17415.66 98
17416.90 102
17418.15 113
17419.40 116
17420.65 109
17421.89 100
17423.14 115
17424.39 94
17425.64 116
17426.88 109
17428.13 83
17429.38 115
17430.63 116
17431.87 123
17433.12 116
17434.37 116
17435.62 100
17436.87 108
17438.11 93
17439.36 127
17440.61 94
17441.86 109
17443.11 114
17444.36 93
17445.60 106
17446.85 133
17448.10 114
17449.35 110
17450.60 107
17451.85 118
17453.10 107
17454.34 116
17455.59 121
17456.84 129
17458.09 90
17459.34 104
17460.59 101
17461.84 127
17463.09 119
17464.33 106
17465.58 117
17466.83 140
17468.08 119
17469.33 119
17470.58 100
17471.83 109
17473.08 106
17474.33 96
17475.58 100
17476.83 122
17478.08 128
17479.33 108
17480.58 130
17481.83 128
17483.08 120
17484.33 122
17485.58 128
17486.83 111
17488.07 124
17489.32 117
17490.57 129
17491.82 113
17493.07 125
17494.32 114
17495.58 128
17496.83 129
17498.08 104
17499.33 122
17500.58 121
17501.83 133
17503.08 128
17504.33 114
17505.58 117
17506.83 147
17508.08 122
17509.33 132
17510.58 116
17511.83 140
17513.08 140
17514.33 133
17515.58 121
17516.83 100
17518.09 120
17519.34 134
17520.59 140
17521.84 128
17523.09 126
17524.34 118
17525.59 137
17526.84 115
17528.09 147
17529.35 151
17530.60 133
17531.85 140
17533.10 144
17534.35 110
17535.60 130
17536.86 155
17538.11 126
17539.36 154
17540.61 156
17541.86 149
17543.11 132
17544.37 142
17545.62 125
17546.87 126
17548.12 146
17549.37 151
17550.63 130
17551.88 122
17553.13 136
17554.38 113
17555.63 118
17556.89 112
17558.14 128
17559.39 121
17560.64 134
17561.90 136
17563.15 152
17564.40 144
17565.65 161
17566.91 154
17568.16 161
17569.41 122
17570.67 133
17571.92 114
17573.17 138
17574.42 119
17575.68 115
17576.93 117
17578.18 114
17579.44 124
17580.69 123
17581.94 142
17583.20 122
17584.45 120
17585.70 118
17586.96 147
17588.21 142
17589.46 107
17590.72 117
17591.97 121
17593.22 118
17594.48 126
17595.73 124
17596.99 110
17598.24 137
17599.49 135
17600.75 135
17602.00 128
17603.26 126
17604.51 114
17605.76 136
17607.02 129
17608.27 110
17609.53 119
17610.78 128
17612.03 157
17613.29 113
17614.54 131
17615.80 133
17617.05 139
17618.31 135
17619.56 140
17620.82 128
17622.07 137
17623.33 129
17624.58 151
17625.83 128
17627.09 134
17628.34 139
17629.60 110
17630.85 123
17632.11 118
17633.36 146
17634.62 117
17635.88 117
17637.13 110
17638.39 143
17639.64 134
17640.90 127
17642.15 109
17643.41 98
17644.66 105
17645.92 86
17647.17 129
17648.43 98
17649.68 117
17650.94 111
17652.20 130
17653.45 110
17654.71 103
17655.96 109
17657.22 123
17658.48 119
17659.73 106
17660.99 90
17662.24 125
17663.50 99
17664.76 105
17666.01 96
17667.27 100
17668.53 138
17669.78 108
17671.04 114
17672.29 102
17673.55 99
17674.81 117
17676.06 115
17677.32 119
17678.58 123
17679.83 109
17681.09 113
17682.35 78
17683.60 92
17684.86 107
17686.12 97
17687.38 125
17688.63 102
17689.89 107
17691.15 102
17692.40 102
17693.66 104
17694.92 93
17696.18 104
17697.43 90
17698.69 102
17699.95 106
17701.21 110
17702.46 91
17703.72 111
17704.98 94
17706.24 109
17707.49 108
17708.75 93
17710.01 126
17711.27 130
17712.53 118
17713.78 103
17715.04 91
17716.30 92
17717.56 111
17718.82 94
17720.07 105
17721.33 102
17722.59 100
17723.85 97
17725.11 107
17726.36 111
17727.62 102
17728.88 103
17730.14 97
17731.40 100
17732.66 85
17733.92 92
17735.17 103
17736.43 105
17737.69 130
17738.95 111
17740.21 101
17741.47 99
17742.73 107
17743.99 102
17745.25 99
17746.51 105
17747.76 91
17749.02 97
17750.28 76
17751.54 97
17752.80 90
17754.06 97
17755.32 94
17756.58 90
17757.84 116
17759.10 113
17760.36 99
17761.62 84
17762.88 109
17764.14 101
17765.40 97
17766.66 75
17767.92 84
17769.18 87
17770.44 93
17771.70 106
17772.96 112
17774.22 93
17775.48 91
17776.74 104
17778.00 97
17779.26 96
17780.52 99
17781.78 97
17783.04 116
17784.30 89
17785.56 88
17786.82 91
17788.08 96
17789.34 91
17790.60 93
17791.86 120
17793.12 108
17794.38 101
17795.65 106
17796.91 95
17798.17 89
17799.43 109
17800.69 112
17801.95 101
17803.21 110
17804.47 94
17805.73 93
17807.00 92
17808.26 106
17809.52 112
17810.78 103
17812.04 105
17813.30 100
17814.56 92
17815.83 109
17817.09 100
17818.35 81
17819.61 111
17820.87 93
17822.13 95
17823.40 122
17824.66 104
17825.92 93
17827.18 122
17828.44 109
17829.71 108
17830.97 108
17832.23 95
17833.49 94
17834.75 122
17836.02 100
17837.28 80
17838.54 103
17839.80 98
17841.07 108
17842.33 96
17843.59 107
17844.85 108
17846.12 88
17847.38 100
17848.64 91
17849.91 115
17851.17 104
17852.43 95
17853.69 87
17854.96 85
17856.22 116
17857.48 96
17858.75 83
17860.01 81
17861.27 102
17862.54 98
17863.80 98
17865.06 94
17866.33 88
17867.59 98
17868.85 92
17870.12 104
17871.38 86
17872.64 115
17873.91 113
17875.17 100
17876.43 107
17877.70 82
17878.96 79
17880.23 107
17881.49 94
17882.75 89
17884.02 97
17885.28 106
17886.55 93
17887.81 105
17889.07 86
17890.34 113
17891.60 115
17892.87 97
17894.13 85
17895.40 101
17896.66 87
17897.92 109
17899.19 105
17900.45 99
17901.72 106
17902.98 89
17904.25 93
17905.51 93
17906.78 103
17908.04 101
17909.31 98
17910.57 112
17911.84 84
17913.10 84
17914.37 91
17915.63 95
17916.90 96
17918.16 101
17919.43 84
17920.69 103
17921.96 92
17923.22 85
17924.49 79
17925.75 87
17927.02 95
17928.29 97
17929.55 95
17930.82 85
17932.08 98
17933.35 91
17934.61 90
17935.88 89
17937.15 112
17938.41 113
17939.68 100
17940.94 100
17942.21 93
17943.48 116
17944.74 91
17946.01 95
17947.28 104
17948.54 88
17949.81 97
17951.07 100
17952.34 110
17953.61 96
17954.87 107
17956.14 112
17957.41 82
17958.67 122
17959.94 88
17961.21 106
17962.47 102
17963.74 100
17965.01 93
17966.27 90
17967.54 92
17968.81 92
17970.08 91
17971.34 92
17972.61 90
17973.88 89
17975.14 91
17976.41 106
17977.68 100
17978.95 108
17980.21 100
17981.48 91
17982.75 108
17984.02 94
17985.28 98
17986.55 101
17987.82 88
17989.09 94
17990.35 91
17991.62 89
17992.89 83
17994.16 112
17995.43 82
17996.69 84
17997.96 105
17999.23 86
18000.50 104
18001.77 103
18003.03 89
18004.30 94
18005.57 83
18006.84 96
18008.11 77
18009.38 96
18010.64 77
18011.91 81
18013.18 84
18014.45 87
18015.72 99
18016.99 82
18018.26 101
18019.53 99
18020.79 111
18022.06 102
18023.33 105
18024.60 92
18025.87 99
18027.14 101
18028.41 101
18029.68 95
18030.95 81
18032.22 92
18033.48 89
18034.75 92
18036.02 111
18037.29 114
18038.56 104
18039.83 87
18041.10 105
18042.37 105
18043.64 106
18044.91 89
18046.18 107
18047.45 107
18048.72 95
18049.99 114
18051.26 110
18052.53 100
18053.80 83
18055.07 73
18056.34 100
18057.61 113
18058.88 103
18060.15 89
18061.42 87
18062.69 123
18063.96 88
18065.23 92
18066.50 107
18067.77 98
18069.04 105
18070.31 93
18071.58 91
18072.86 101
18074.13 111
18075.40 109
18076.67 100
18077.94 97
18079.21 88
18080.48 113
18081.75 98
18083.02 102
18084.29 90
18085.56 107
18086.84 107
18088.11 91
18089.38 98
18090.65 101
18091.92 111
18093.19 98
18094.46 101
18095.74 92
18097.01 88
18098.28 101
18099.55 87
18100.82 94
18102.09 109
18103.37 97
18104.64 118
18105.91 95
18107.18 100
18108.45 116
18109.72 98
18111.00 100
18112.27 75
18113.54 98
18114.81 91
18116.09 107
18117.36 113
18118.63 99
18119.90 94
18121.17 83
18122.45 115
18123.72 123
18124.99 111
18126.26 112
18127.54 116
18128.81 108
18130.08 102
18131.36 110
18132.63 95
18133.90 114
18135.17 107
18136.45 105
18137.72 96
18138.99 102
18140.27 104
18141.54 91
18142.81 105
18144.09 91
18145.36 98
18146.63 102
18147.91 89
18149.18 102
18150.45 109
18151.73 93
18153.00 104
18154.27 96
18155.55 103
18156.82 97
18158.09 112
18159.37 94
18160.64 101
18161.91 97
18163.19 73
18164.46 105
18165.74 114
18167.01 97
18168.28 77
18169.56 82
18170.83 93
18172.11 97
18173.38 99
18174.66 78
18175.93 77
18177.20 97
18178.48 87
18179.75 112
18181.03 100
18182.30 106
18183.58 94
18184.85 93
18186.13 114
18187.40 82
18188.68 89
18189.95 113
18191.23 107
18192.50 98
18193.78 113
18195.05 99
18196.33 100
18197.60 102
18198.88 115
18200.15 118
18201.43 97
18202.70 86
18203.98 107
18205.25 106
18206.53 85
18207.80 92
18209.08 91
18210.35 79
18211.63 86
18212.90 116
18214.18 95
18215.46 91
18216.73 100
18218.01 82
18219.28 100
18220.56 99
18221.84 75
18223.11 92
18224.39 105
18225.66 102
18226.94 97
18228.22 88
18229.49 88
18230.77 119
18232.04 100
18233.32 91
18234.60 104
18235.87 105
18237.15 106
18238.43 96
18239.70 89
18240.98 80
18242.26 97
18243.53 90
18244.81 108
18246.09 112
18247.36 98
18248.64 102
18249.92 91
18251.19 92
18252.47 99
18253.75 92
18255.03 86
18256.30 86
18257.58 94
18258.86 99
18260.13 85
18261.41 82
18262.69 92
18263.97 99
18265.24 93
18266.52 79
18267.80 98
18269.08 88
18270.35 86
18271.63 107
18272.91 100
18274.19 94
18275.47 87
18276.74 102
18278.02 100
18279.30 91
18280.58 92
18281.85 117
18283.13 82
18284.41 110
18285.69 104
18286.97 92
18288.25 88
18289.52 97
18290.80 100
18292.08 90
18293.36 90
18294.64 102
18295.92 102
18297.19 75
18298.47 88
18299.75 110
18301.03 95
18302.31 98
18303.59 118
18304.87 99
18306.15 99
18307.43 76
18308.70 92
18309.98 67
18311.26 78
18312.54 80
18313.82 79
18315.10 93
18316.38 106
18317.66 102
18318.94 89
18320.22 98
18321.50 81
18322.78 83
18324.06 76
18325.34 93
18326.61 94
18327.89 92
18329.17 83
18330.45 66
18331.73 88
18333.01 105
18334.29 93
18335.57 86
18336.85 75
18338.13 98
18339.41 89
18340.69 95
18341.97 89
18343.25 79
18344.53 109
18345.81 92
18347.09 92
18348.37 88
18349.66 97
18350.94 92
18352.22 83
18353.50 69
18354.78 92
18356.06 109
18357.34 105
18358.62 96
18359.90 92
18361.18 88
18362.46 92
18363.74 83
18365.02 76
18366.30 89
18367.59 87
18368.87 98
18370.15 88
18371.43 89
18372.71 88
18373.99 101
18375.27 116
18376.55 97
18377.84 82
18379.12 96
18380.40 104
18381.68 71
18382.96 84
18384.24 95
18385.53 114
18386.81 97
18388.09 98
18389.37 84
18390.65 95
18391.93 95
18393.22 86
18394.50 87
18395.78 104
18397.06 100
18398.34 104
18399.63 108
18400.91 86
18402.19 90
18403.47 82
18404.76 118
18406.04 89
18407.32 77
18408.60 94
18409.89 91
18411.17 102
18412.45 99
18413.73 84
18415.02 97
18416.30 104
18417.58 107
18418.86 86
18420.15 91
18421.43 89
18422.71 100
18424.00 108
18425.28 97
18426.56 99
18427.85 106
18429.13 96
18430.41 92
18431.70 103
18432.98 103
18434.26 90
18435.55 90
18436.83 77
18438.11 110
18439.40 78
18440.68 97
18441.96 82
18443.25 99
18444.53 111
18445.81 90
18447.10 79
18448.38 74
18449.67 81
18450.95 85
18452.23 78
18453.52 80
18454.80 97
18456.09 78
18457.37 76
18458.66 74
18459.94 72
18461.22 80
18462.51 103
18463.79 92
18465.08 99
18466.36 100
18467.65 91
18468.93 86
18470.22 94
18471.50 99
18472.78 91
18474.07 96
18475.35 79
18476.64 88
18477.92 80
18479.21 95
18480.49 90
18481.78 86
18483.06 99
18484.35 97
18485.63 104
18486.92 100
18488.20 92
18489.49 88
18490.78 93
18492.06 83
18493.35 85
18494.63 73
18495.92 95
18497.20 91
18498.49 91
18499.77 87
18501.06 74
18502.35 88
18503.63 114
18504.92 107
18506.20 85
18507.49 83
18508.78 88
18510.06 87
18511.35 87
18512.63 115
18513.92 95
18515.21 99
18516.49 99
18517.78 104
18519.06 95
18520.35 104
18521.64 86
18522.92 100
18524.21 93
18525.50 99
18526.78 101
18528.07 107
18529.36 84
18530.64 99
18531.93 76
18533.22 87
18534.50 101
18535.79 88
18537.08 93
18538.37 94
18539.65 89
18540.94 91
18542.23 104
18543.51 100
18544.80 92
18546.09 94
18547.38 97
18548.66 108
18549.95 118
18551.24 91
18552.53 84
18553.81 85
18555.10 103
18556.39 114
18557.68 91
18558.96 92
18560.25 107
18561.54 96
18562.83 97
18564.11 90
18565.40 99
18566.69 108
18567.98 81
18569.27 98
18570.56 91
18571.84 92
18573.13 99
18574.42 81
18575.71 100
18577.00 84
18578.28 109
18579.57 101
18580.86 104
18582.15 102
18583.44 88
18584.73 103
18586.02 116
18587.31 100
18588.59 83
18589.88 107
18591.17 99
18592.46 101
18593.75 95
18595.04 112
18596.33 91
18597.62 99
18598.91 87
18600.19 109
18601.48 77
18602.77 99
18604.06 114
18605.35 123
18606.64 106
18607.93 107
18609.22 84
18610.51 105
18611.80 133
18613.09 129
18614.38 87
18615.67 108
18616.96 131
18618.25 142
18619.54 107
18620.83 89
18622.12 132
18623.41 110
18624.70 109
18625.99 103
18627.28 113
18628.57 100
18629.86 101
18631.15 109
18632.44 109
18633.73 102
18635.02 130
18636.31 133
18637.60 105
18638.89 112
18640.18 109
18641.47 112
18642.76 107
18644.05 112
18645.34 89
18646.63 105
18647.93 114
18649.22 133
18650.51 92
18651.80 114
18653.09 102
18654.38 106
18655.67 103
18656.96 91
18658.25 98
18659.55 97
18660.84 101
18662.13 94
18663.42 81
18664.71 85
18666.00 90
18667.29 106
18668.58 111
18669.88 93
18671.17 99
18672.46 100
18673.75 98
18675.04 105
18676.34 107
18677.63 111
18678.92 100
18680.21 89
18681.50 112
18682.79 88
18684.09 73
18685.38 96
18686.67 89
18687.96 99
18689.26 88
18690.55 109
18691.84 98
18693.13 92
18694.43 93
18695.72 78
18697.01 91
18698.30 88
18699.60 86
18700.89 80
18702.18 86
18703.47 57
18704.77 91
18706.06 101
18707.35 84
18708.65 72
18709.94 82
18711.23 107
18712.52 92
18713.82 80
18715.11 100
18716.40 98
18717.70 92
18718.99 108
18720.28 104
18721.58 98
18722.87 88
18724.16 90
18725.46 76
18726.75 74
18728.04 86
18729.34 113
18730.63 107
18731.93 90
18733.22 87
18734.51 93
18735.81 95
18737.10 88
18738.40 79
18739.69 96
18740.98 80
18742.28 112
18743.57 103
18744.87 86
18746.16 72
18747.45 100
18748.75 88
18750.04 87
18751.34 70
18752.63 111
18753.93 100
18755.22 101
18756.52 129
18757.81 107
18759.10 79
18760.40 76
18761.69 79
18762.99 69
18764.28 76
18765.58 68
18766.87 91
18768.17 83
18769.46 95
18770.76 89
18772.05 84
18773.35 90
18774.64 86
18775.94 95
18777.23 94
18778.53 95
18779.83 107
18781.12 75
18782.42 98
18783.71 75
18785.01 88
18786.30 106
18787.60 86
18788.89 82
18790.19 84
18791.49 107
18792.78 96
18794.08 83
18795.37 96
18796.67 83
18797.97 100
18799.26 101
18800.56 94
18801.85 87
18803.15 104
18804.45 91
18805.74 87
18807.04 99
18808.34 94
18809.63 92
18810.93 94
18812.23 89
18813.52 73
18814.82 75
18816.12 83
18817.41 81
18818.71 82
18820.01 86
18821.30 117
18822.60 88
18823.90 81
18825.19 90
18826.49 101
18827.79 105
18829.08 95
18830.38 86
18831.68 83
18832.98 67
18834.27 86
18835.57 91
18836.87 94
18838.17 94
18839.46 88
18840.76 85
18842.06 91
18843.36 82
18844.65 85
18845.95 101
18847.25 119
18848.55 102
18849.84 74
18851.14 91
18852.44 85
18853.74 89
18855.04 86
18856.33 72
18857.63 98
18858.93 80
18860.23 80
18861.53 75
18862.83 81
18864.12 88
18865.42 95
18866.72 79
18868.02 76
18869.32 81
18870.62 95
18871.91 102
18873.21 106
18874.51 97
18875.81 112
18877.11 88
18878.41 70
18879.71 86
18881.01 86
18882.30 102
18883.60 96
18884.90 90
18886.20 86
18887.50 87
18888.80 84
18890.10 93
18891.40 88
18892.70 106
18894.00 107
18895.30 105
18896.60 88
18897.90 78
18899.19 87
18900.49 67
18901.79 77
18903.09 87
18904.39 82
18905.69 69
18906.99 78
18908.29 82
18909.59 94
18910.89 80
18912.19 90
18913.49 89
18914.79 92
18916.09 81
18917.39 91
18918.69 98
18919.99 81
18921.29 95
18922.59 84
18923.89 95
18925.20 91
18926.50 98
18927.80 73
18929.10 79
18930.40 93
18931.70 91
18933.00 90
18934.30 100
18935.60 115
18936.90 85
18938.20 93
18939.50 86
18940.80 99
18942.10 89
18943.41 91
18944.71 86
18946.01 75
18947.31 78
18948.61 85
18949.91 91
18951.21 84
18952.51 91
18953.82 91
18955.12 82
18956.42 81
18957.72 91
18959.02 95
18960.32 73
18961.63 95
18962.93 105
18964.23 89
18965.53 76
18966.83 92
18968.13 77
18969.44 80
18970.74 81
18972.04 75
18973.34 82
18974.64 97
18975.95 76
18977.25 89
18978.55 78
18979.85 85
18981.16 82
18982.46 87
18983.76 75
18985.06 71
18986.37 79
18987.67 96
18988.97 93
18990.27 64
18991.58 76
18992.88 66
18994.18 89
18995.48 95
18996.79 80
18998.09 81
18999.39 98
19000.70 95
19002.00 92
19003.30 84
19004.61 86
19005.91 82
19007.21 80
19008.52 105
19009.82 111
19011.12 67
19012.43 71
19013.73 99
19015.03 99
19016.34 93
19017.64 90
19018.94 84
19020.25 103
19021.55 95
19022.86 63
19024.16 76
19025.46 80
19026.77 87
19028.07 82
19029.37 63
19030.68 56
19031.98 81
19033.29 91
19034.59 95
19035.90 86
19037.20 79
19038.50 97
19039.81 93
19041.11 91
19042.42 83
19043.72 102
19045.03 109
19046.33 97
19047.64 77
19048.94 74
19050.25 68
19051.55 84
19052.85 89
19054.16 74
19055.46 94
19056.77 104
19058.07 101
19059.38 76
19060.68 88
19061.99 65
19063.30 102
19064.60 100
19065.91 81
19067.21 76
19068.52 66
19069.82 81
19071.13 76
19072.43 82
19073.74 83
19075.04 76
19076.35 74
19077.66 78
19078.96 67
19080.27 70
19081.57 82
19082.88 113
19084.18 86
19085.49 61
19086.80 87
19088.10 79
19089.41 87
19090.71 85
19092.02 77
19093.33 68
19094.63 92
19095.94 113
19097.25 74
19098.55 81
19099.86 79
19101.17 86
19102.47 107
19103.78 90
19105.08 81
19106.39 70
19107.70 73
19109.01 65
19110.31 69
19111.62 73
19112.93 89
19114.23 93
19115.54 90
19116.85 86
19118.15 91
19119.46 99
19120.77 78
19122.08 98
19123.38 71
19124.69 86
19126.00 81
19127.30 79
19128.61 86
19129.92 83
19131.23 74
19132.53 99
19133.84 97
19135.15 96
19136.46 67
19137.77 108
19139.07 104
19140.38 68
19141.69 80
19143.00 68
19144.30 89
19145.61 79
19146.92 89
19148.23 89
19149.54 75
19150.84 81
19152.15 79
19153.46 98
19154.77 88
19156.08 74
19157.39 82
19158.70 95
19160.00 75
19161.31 81
19162.62 85
19163.93 97
19165.24 81
19166.55 86
19167.86 89
19169.16 105
19170.47 84
19171.78 80
19173.09 98
19174.40 95
19175.71 82
19177.02 109
19178.33 98
19179.64 69
19180.95 79
19182.26 76
19183.56 88
19184.87 81
19186.18 89
19187.49 81
19188.80 78
19190.11 83
19191.42 71
19192.73 81
19194.04 75
19195.35 63
19196.66 76
19197.97 76
19199.28 68
19200.59 85
19201.90 87
19203.21 85
19204.52 79
19205.83 89
19207.14 95
19208.45 71
19209.76 78
19211.07 96
19212.38 98
19213.69 81
19215.00 64
19216.31 77
19217.62 77
19218.93 67
19220.24 84
19221.55 89
19222.86 83
19224.18 84
19225.49 88
19226.80 84
19228.11 78
19229.42 86
19230.73 84
19232.04 72
19233.35 79
19234.66 88
19235.97 92
19237.28 90
19238.60 77
19239.91 96
19241.22 87
19242.53 100
19243.84 94
19245.15 103
19246.46 89
19247.78 73
19249.09 84
19250.40 100
19251.71 83
19253.02 93
19254.33 73
19255.65 87
19256.96 86
19258.27 84
19259.58 89
19260.89 71
19262.21 87
19263.52 91
19264.83 108
19266.14 88
19267.45 80
19268.77 63
19270.08 107
19271.39 103
19272.70 93
19274.02 98
19275.33 103
19276.64 102
19277.95 81
19279.27 90
19280.58 87
19281.89 73
19283.20 78
19284.52 93
19285.83 89
19287.14 72
19288.45 81
19289.77 101
19291.08 81
19292.39 70
19293.71 77
19295.02 89
19296.33 66
19297.65 72
19298.96 83
19300.27 81
19301.59 93
19302.90 68
19304.21 84
19305.53 86
19306.84 78
19308.15 84
19309.47 94
19310.78 73
19312.09 90
19313.41 57
19314.72 84
19316.04 90
19317.35 67
19318.66 113
19319.98 74
19321.29 67
19322.61 74
19323.92 122
19325.23 92
19326.55 79
19327.86 74
19329.18 101
19330.49 79
19331.81 95
19333.12 81
19334.43 87
19335.75 92
19337.06 77
19338.38 94
19339.69 70
19341.01 72
19342.32 81
19343.64 90
19344.95 92
19346.27 53
19347.58 67
19348.90 84
19350.21 79
19351.53 85
19352.84 86
19354.16 101
19355.47 73
19356.79 79
19358.10 89
19359.42 95
19360.73 95
19362.05 86
19363.36 84
19364.68 76
19366.00 61
19367.31 67
19368.63 86
19369.94 70
19371.26 74
19372.57 72
19373.89 92
19375.21 88
19376.52 84
19377.84 77
19379.15 93
19380.47 80
19381.79 88
19383.10 87
19384.42 93
19385.73 87
19387.05 103
19388.37 86
19389.68 72
19391.00 86
19392.32 82
19393.63 79
19394.95 83
19396.27 101
19397.58 86
19398.90 79
19400.22 83
19401.53 93
19402.85 95
19404.17 90
19405.48 75
19406.80 74
19408.12 86
19409.43 78
19410.75 66
19412.07 64
19413.39 84
19414.70 87
19416.02 68
19417.34 62
19418.65 59
19419.97 72
19421.29 72
19422.61 85
19423.92 66
19425.24 97
19426.56 94
19427.88 90
19429.20 76
19430.51 83
19431.83 89
19433.15 85
19434.47 77
19435.78 76
19437.10 82
19438.42 86
19439.74 92
19441.06 89
19442.37 87
19443.69 77
19445.01 85
19446.33 62
19447.65 90
19448.97 60
19450.28 79
19451.60 82
19452.92 84
19454.24 67
19455.56 79
19456.88 87
19458.20 72
19459.51 69
19460.83 87
19462.15 83
19463.47 83
19464.79 74
19466.11 70
19467.43 91
19468.75 74
19470.07 76
19471.39 71
19472.70 89
19474.02 96
19475.34 92
19476.66 79
19477.98 77
19479.30 79
19480.62 100
19481.94 91
19483.26 81
19484.58 92
19485.90 89
19487.22 101
19488.54 107
19489.86 85
19491.18 87
19492.50 104
19493.82 87
19495.14 74
19496.46 77
19497.78 81
19499.10 72
19500.42 85
19501.74 81
19503.06 80
19504.38 78
19505.70 77
19507.02 86
19508.34 81
19509.66 93
19510.98 77
19512.30 99
19513.62 89
19514.94 78
19516.26 86
19517.58 80
19518.90 74
19520.23 75
19521.55 66
19522.87 78
19524.19 68
19525.51 59
19526.83 76
19528.15 71
19529.47 71
19530.79 71
19532.11 82
19533.44 83
19534.76 78
19536.08 94
19537.40 86
19538.72 66
19540.04 75
19541.36 73
19542.69 74
19544.01 76
19545.33 94
19546.65 79
19547.97 86
19549.29 87
19550.62 83
19551.94 63
19553.26 69
19554.58 67
19555.90 85
19557.23 88
19558.55 74
19559.87 83
19561.19 64
19562.51 88
19563.84 106
19565.16 77
19566.48 59
19567.80 83
19569.13 96
19570.45 99
19571.77 87
19573.09 73
19574.42 76
19575.74 86
19577.06 96
19578.39 81
19579.71 80
19581.03 78
19582.35 72
19583.68 56
19585.00 67
19586.32 76
19587.65 91
19588.97 73
19590.29 79
19591.62 65
19592.94 88
19594.26 86
19595.59 65
19596.91 69
19598.23 74
19599.56 87
19600.88 80
19602.20 74
19603.53 69
19604.85 73
19606.17 79
19607.50 72
19608.82 53
19610.15 72
19611.47 79
19612.79 78
19614.12 84
19615.44 90
19616.77 106
19618.09 65
19619.41 87
19620.74 70
19622.06 105
19623.39 76
19624.71 91
19626.03 88
19627.36 87
19628.68 92
19630.01 75
19631.33 76
19632.66 76
19633.98 77
19635.31 87
19636.63 88
19637.96 76
19639.28 81
19640.61 75
19641.93 86
19643.26 74
19644.58 82
19645.91 74
19647.23 81
19648.56 73
19649.88 92
19651.21 91
19652.53 62
19653.86 73
19655.18 94
19656.51 108
19657.83 74
19659.16 86
19660.48 73
19661.81 91
19663.14 102
19664.46 106
19665.79 80
19667.11 89
19668.44 92
19669.77 90
19671.09 90
19672.42 89
19673.74 85
19675.07 88
19676.40 79
19677.72 76
19679.05 79
19680.37 83
19681.70 95
19683.03 90
19684.35 76
19685.68 86
19687.01 86
19688.33 90
19689.66 81
19690.99 74
19692.31 91
19693.64 88
19694.97 85
19696.29 88
19697.62 87
19698.95 83
19700.27 73
19701.60 95
19702.93 77
19704.25 76
19705.58 69
19706.91 88
19708.23 85
19709.56 92
19710.89 73
19712.22 91
19713.54 85
19714.87 81
19716.20 72
19717.53 79
19718.85 75
19720.18 86
19721.51 77
19722.84 66
19724.16 99
19725.49 81
19726.82 80
19728.15 69
19729.48 90
19730.80 100
19732.13 101
19733.46 73
19734.79 69
19736.12 82
19737.44 78
19738.77 81
19740.10 74
19741.43 75
19742.76 97
19744.09 98
19745.41 96
19746.74 79
19748.07 89
19749.40 79
19750.73 86
19752.06 74
19753.39 80
19754.71 98
19756.04 82
19757.37 71
19758.70 74
19760.03 80
19761.36 90
19762.69 77
19764.02 69
19765.35 93
19766.68 86
19768.00 79
19769.33 83
19770.66 65
19771.99 81
19773.32 63
19774.65 65
19775.98 78
19777.31 88
19778.64 84
19779.97 90
19781.30 85
19782.63 92
19783.96 104
19785.29 90
19786.62 76
19787.95 80
19789.28 93
19790.61 84
19791.94 94
19793.27 77
19794.60 96
19795.93 94
19797.26 82
19798.59 58
19799.92 84
19801.25 75
19802.58 92
19803.91 86
19805.24 82
19806.57 94
19807.90 68
19809.23 104
19810.56 71
19811.89 89
19813.22 86
19814.55 115
19815.89 83
19817.22 82
19818.55 71
19819.88 104
19821.21 101
19822.54 94
19823.87 72
19825.20 85
19826.53 84
19827.86 81
19829.20 84
19830.53 104
19831.86 113
19833.19 67
19834.52 78
19835.85 79
19837.18 83
19838.52 75
19839.85 88
19841.18 95
19842.51 93
19843.84 91
19845.17 87
19846.51 91
19847.84 89
19849.17 89
19850.50 90
19851.83 95
19853.17 76
19854.50 85
19855.83 89
19857.16 101
19858.50 86
19859.83 98
19861.16 88
19862.49 87
19863.82 103
19865.16 77
19866.49 70
19867.82 83
19869.15 120
19870.49 79
19871.82 80
19873.15 75
19874.49 79
19875.82 81
19877.15 93
19878.48 73
19879.82 83
19881.15 73
19882.48 89
19883.82 78
19885.15 58
19886.48 54
19887.82 80
19889.15 98
19890.48 97
19891.82 86
19893.15 75
19894.48 76
19895.82 80
19897.15 80
19898.48 62
19899.82 104
19901.15 89
19902.48 93
19903.82 91
19905.15 83
19906.49 70
19907.82 74
19909.15 85
19910.49 78
19911.82 88
19913.16 66
19914.49 83
19915.82 75
19917.16 73
19918.49 76
19919.83 81
19921.16 67
19922.50 84
19923.83 66
19925.16 73
19926.50 77
19927.83 85
19929.17 84
19930.50 81
19931.84 87
19933.17 70
19934.51 102
19935.84 96
19937.18 77
19938.51 63
19939.85 84
19941.18 63
19942.52 94
19943.85 72
19945.19 74
19946.52 70
19947.86 85
19949.19 82
19950.53 88
19951.86 88
19953.20 78
19954.53 102
19955.87 81
19957.21 73
19958.54 92
19959.88 89
19961.21 74
19962.55 97
19963.88 81
19965.22 97
19966.56 79
19967.89 86
19969.23 83
19970.56 76
19971.90 91
19973.24 80
19974.57 86
19975.91 57
19977.24 73
19978.58 73
19979.92 91
19981.25 80
19982.59 90
19983.93 74
19985.26 88
19986.60 80
19987.94 78
19989.27 80
19990.61 76
19991.95 102
19993.28 73
19994.62 76
19995.96 79
19997.29 80
19998.63 64
19999.97 95
20001.30 82
20002.64 77
20003.98 64
20005.32 69
20006.65 68
20007.99 81
20009.33 81
20010.67 75
20012.00 81
20013.34 98
20014.68 86
20016.02 72
20017.35 85
20018.69 83
20020.03 90
20021.37 68
20022.70 98
20024.04 76
20025.38 69
20026.72 69
20028.06 101
20029.39 93
20030.73 97
20032.07 82
20033.41 83
20034.75 71
20036.08 90
20037.42 100
20038.76 72
20040.10 105
20041.44 98
20042.78 101
20044.11 95
20045.45 104
20046.79 81
20048.13 79
20049.47 110
20050.81 99
20052.15 99
20053.48 90
20054.82 90
20056.16 98
20057.50 85
20058.84 83
20060.18 100
20061.52 78
20062.86 83
20064.20 83
20065.54 103
20066.88 88
20068.21 92
20069.55 84
20070.89 89
20072.23 105
20073.57 70
20074.91 88
20076.25 103
20077.59 88
20078.93 91
20080.27 87
20081.61 81
20082.95 74
20084.29 74
20085.63 92
20086.97 67
20088.31 79
20089.65 93
20090.99 93
20092.33 62
20093.67 84
20095.01 79
20096.35 81
20097.69 87
20099.03 61
20100.37 90
20101.71 93
20103.05 81
20104.39 75
20105.73 79
20107.07 66
20108.41 72
20109.76 86
20111.10 95
20112.44 67
20113.78 101
20115.12 89
20116.46 112
20117.80 66
20119.14 97
20120.48 112
20121.82 82
20123.16 81
20124.51 76
20125.85 82
20127.19 71
20128.53 75
20129.87 73
20131.21 101
20132.55 83
20133.90 80
20135.24 72
