# Supplementary material for: MALDI-TOF MS typing enables the classification of brewing yeasts of the genus Saccharomyces to major beer styles
Source: PLoS One. 2017 Aug 9;12(8):e0181694. doi: 10.1371/journal.pone.0181694 (PMC5549903; doi:10.1371/journal.pone.0181694)
Supplement: S16 File — The directory includes 90 raw files and was zipped to “.zip”; the folder has three strains with 30 spectra per strain; S1 Text explains the raw files with an example and Table 1 represents the yeast strains used within the experiment. (ZIP) [file pone.0181694.s019.zip]

Archive with 91 entries (90 files):
- 46-48/
- 46-48/30672-478-OG-Ale-Ale-YPG-18h-E-E_2016-09-30_1_0_A1_1.dat
- 46-48/30672-478-OG-Ale-Ale-YPG-18h-E-E_2016-09-30_1_0_A2_1.dat
- 46-48/30672-478-OG-Ale-Ale-YPG-18h-E-E_2016-09-30_1_0_A3_1.dat
- 46-48/30672-478-OG-Ale-Ale-YPG-18h-E-E_2016-09-30_2_0_A4_1.dat
- 46-48/30672-478-OG-Ale-Ale-YPG-18h-E-E_2016-09-30_2_0_A5_1.dat
- 46-48/30672-478-OG-Ale-Ale-YPG-18h-E-E_2016-09-30_2_0_A6_1.dat
- 46-48/30672-478-OG-Ale-Ale-YPG-18h-E-E_2016-10-03_5_0_E1_1.dat
- 46-48/30672-478-OG-Ale-Ale-YPG-18h-E-E_2016-10-03_5_0_E2_1.dat
- 46-48/30672-478-OG-Ale-Ale-YPG-18h-E-E_2016-10-03_5_0_E3_1.dat
- 46-48/30672-478-OG-Ale-Ale-YPG-18h-E-E_2016-10-03_6_0_E4_1.dat
- 46-48/30672-478-OG-Ale-Ale-YPG-18h-E-E_2016-10-03_6_0_E5_1.dat
- 46-48/30672-478-OG-Ale-Ale-YPG-18h-E-E_2016-10-03_6_0_E6_1.dat
- 46-48/30672-478-OG-Ale-Ale-YPG-18h-E-E_2016-10-03_7_0_A1_1.dat
- 46-48/30672-478-OG-Ale-Ale-YPG-18h-E-E_2016-10-03_7_0_A2_1.dat
- 46-48/30672-478-OG-Ale-Ale-YPG-18h-E-E_2016-10-03_7_0_A3_1.dat
- 46-48/30672-478-OG-Ale-Ale-YPG-18h-E-E_2016-10-03_8_0_A4_1.dat
- 46-48/30672-478-OG-Ale-Ale-YPG-18h-E-E_2016-10-03_8_0_A5_1.dat
- 46-48/30672-478-OG-Ale-Ale-YPG-18h-E-E_2016-10-03_8_0_A6_1.dat
- 46-48/30672-478-OG-Ale-Ale-YPG-18h-E-E_2016-10-04_10_0_E4_1.dat
- 46-48/30672-478-OG-Ale-Ale-YPG-18h-E-E_2016-10-04_10_0_E5_1.dat
- 46-48/30672-478-OG-Ale-Ale-YPG-18h-E-E_2016-10-04_10_0_E6_1.dat
- 46-48/30672-478-OG-Ale-Ale-YPG-18h-E-E_2016-10-04_3_0_A1_1.dat
- 46-48/30672-478-OG-Ale-Ale-YPG-18h-E-E_2016-10-04_3_0_A2_1.dat
- 46-48/30672-478-OG-Ale-Ale-YPG-18h-E-E_2016-10-04_3_0_A3_1.dat
- 46-48/30672-478-OG-Ale-Ale-YPG-18h-E-E_2016-10-04_4_0_A4_1.dat
- 46-48/30672-478-OG-Ale-Ale-YPG-18h-E-E_2016-10-04_4_0_A5_1.dat
- 46-48/30672-478-OG-Ale-Ale-YPG-18h-E-E_2016-10-04_4_0_A6_1.dat
- 46-48/30672-478-OG-Ale-Ale-YPG-18h-E-E_2016-10-04_9_0_E1_1.dat
- 46-48/30672-478-OG-Ale-Ale-YPG-18h-E-E_2016-10-04_9_0_E2_1.dat
- 46-48/30672-478-OG-Ale-Ale-YPG-18h-E-E_2016-10-04_9_0_E3_1.dat
- 46-48/30674-457-OG-WB-WB-YPG-18h-E-E_2015-10-27__0_D4_1.dat
- 46-48/30674-457-OG-WB-WB-YPG-18h-E-E_2015-10-27__0_D5_1.dat
- 46-48/30674-457-OG-WB-WB-YPG-18h-E-E_2015-10-27__0_D6_1.dat
- 46-48/30674-457-OG-WB-WB-YPG-18h-E-E_2015-10-28__0_B7_1.dat
- 46-48/30674-457-OG-WB-WB-YPG-18h-E-E_2015-10-28__0_B8_1.dat
- 46-48/30674-457-OG-WB-WB-YPG-18h-E-E_2015-10-28__0_B9_1.dat
- 46-48/30674-457-OG-WB-WB-YPG-18h-E-E_2015-10-29__0_B4_1.dat
- 46-48/30674-457-OG-WB-WB-YPG-18h-E-E_2015-10-29__0_B5_1.dat
- 46-48/30674-457-OG-WB-WB-YPG-18h-E-E_2015-10-29__0_B6_1.dat
- 46-48/30674-457-OG-WB-WB-YPG-18h-E-E_2015-11-03__0_B4_1.dat
- 46-48/30674-457-OG-WB-WB-YPG-18h-E-E_2015-11-03__0_B5_1.dat
- 46-48/30674-457-OG-WB-WB-YPG-18h-E-E_2015-11-03__0_B6_1.dat
- 46-48/30674-457-OG-WB-WB-YPG-18h-E-E_2015-11-04__0_F4_1.dat
- 46-48/30674-457-OG-WB-WB-YPG-18h-E-E_2015-11-04__0_F5_1.dat
- 46-48/30674-457-OG-WB-WB-YPG-18h-E-E_2015-11-04__0_F6_1.dat
- 46-48/30674-457-OG-WB-WB-YPG-18h-E-E_2015-11-05__0_G4_1.dat
- 46-48/30674-457-OG-WB-WB-YPG-18h-E-E_2015-11-05__0_G5_1.dat
- 46-48/30674-457-OG-WB-WB-YPG-18h-E-E_2015-11-05__0_G6_1.dat
- 46-48/30674-457-OG-WB-WB-YPG-18h-E-E_2015-11-06__0_B4_1.dat
- 46-48/30674-457-OG-WB-WB-YPG-18h-E-E_2015-11-06__0_B5_1.dat
- 46-48/30674-457-OG-WB-WB-YPG-18h-E-E_2015-11-06__0_B6_1.dat
- 46-48/30674-457-OG-WB-WB-YPG-18h-E-E_2015-11-10__0_B4_1.dat
- 46-48/30674-457-OG-WB-WB-YPG-18h-E-E_2015-11-10__0_B5_1.dat
- 46-48/30674-457-OG-WB-WB-YPG-18h-E-E_2015-11-10__0_B6_1.dat
- 46-48/30674-457-OG-WB-WB-YPG-18h-E-E_2015-11-11__0_B4_1.dat
- 46-48/30674-457-OG-WB-WB-YPG-18h-E-E_2015-11-11__0_B5_1.dat
- 46-48/30674-457-OG-WB-WB-YPG-18h-E-E_2015-11-11__0_B6_1.dat
- 46-48/30674-457-OG-WB-WB-YPG-18h-E-E_2015-11-12__0_B4_1.dat
- 46-48/30674-457-OG-WB-WB-YPG-18h-E-E_2015-11-12__0_B5_1.dat
- 46-48/30674-457-OG-WB-WB-YPG-18h-E-E_2015-11-12__0_B6_1.dat
- 46-48/30675-174-OG-Alt-Alt-YPG-18h-E-E_2015-10-27__0_D10_1.dat
- 46-48/30675-174-OG-Alt-Alt-YPG-18h-E-E_2015-10-27__0_D11_1.dat
- 46-48/30675-174-OG-Alt-Alt-YPG-18h-E-E_2015-10-27__0_D12_1.dat
- 46-48/30675-174-OG-Alt-Alt-YPG-18h-E-E_2015-10-28__0_C4_1.dat
- 46-48/30675-174-OG-Alt-Alt-YPG-18h-E-E_2015-10-28__0_C5_1.dat
- 46-48/30675-174-OG-Alt-Alt-YPG-18h-E-E_2015-10-28__0_C6_1.dat
- 46-48/30675-174-OG-Alt-Alt-YPG-18h-E-E_2015-10-29__0_B10_1.dat
- 46-48/30675-174-OG-Alt-Alt-YPG-18h-E-E_2015-10-29__0_B11_1.dat
- 46-48/30675-174-OG-Alt-Alt-YPG-18h-E-E_2015-10-29__0_B12_1.dat
- 46-48/30675-174-OG-Alt-Alt-YPG-18h-E-E_2015-11-03__0_B10_1.dat
- 46-48/30675-174-OG-Alt-Alt-YPG-18h-E-E_2015-11-03__0_B11_1.dat
- 46-48/30675-174-OG-Alt-Alt-YPG-18h-E-E_2015-11-03__0_B12_1.dat
- 46-48/30675-174-OG-Alt-Alt-YPG-18h-E-E_2015-11-04__0_F10_1.dat
- 46-48/30675-174-OG-Alt-Alt-YPG-18h-E-E_2015-11-04__0_F11_1.dat
- 46-48/30675-174-OG-Alt-Alt-YPG-18h-E-E_2015-11-04__0_F12_1.dat
- 46-48/30675-174-OG-Alt-Alt-YPG-18h-E-E_2015-11-05__0_G10_1.dat
- 46-48/30675-174-OG-Alt-Alt-YPG-18h-E-E_2015-11-05__0_G11_1.dat
- 46-48/30675-174-OG-Alt-Alt-YPG-18h-E-E_2015-11-05__0_G12_1.dat
- 46-48/30675-174-OG-Alt-Alt-YPG-18h-E-E_2015-11-06__0_B10_1.dat
- 46-48/30675-174-OG-Alt-Alt-YPG-18h-E-E_2015-11-06__0_B11_1.dat
- 46-48/30675-174-OG-Alt-Alt-YPG-18h-E-E_2015-11-06__0_B12_1.dat
- 46-48/30675-174-OG-Alt-Alt-YPG-18h-E-E_2015-11-10__0_B10_1.dat
- 46-48/30675-174-OG-Alt-Alt-YPG-18h-E-E_2015-11-10__0_B11_1.dat
- 46-48/30675-174-OG-Alt-Alt-YPG-18h-E-E_2015-11-10__0_B12_1.dat
- 46-48/30675-174-OG-Alt-Alt-YPG-18h-E-E_2015-11-11__0_B10_1.dat
- 46-48/30675-174-OG-Alt-Alt-YPG-18h-E-E_2015-11-11__0_B11_1.dat
- 46-48/30675-174-OG-Alt-Alt-YPG-18h-E-E_2015-11-11__0_B12_1.dat
- 46-48/30675-174-OG-Alt-Alt-YPG-18h-E-E_2015-11-12__0_B10_1.dat
- 46-48/30675-174-OG-Alt-Alt-YPG-18h-E-E_2015-11-12__0_B11_1.dat
- 46-48/30675-174-OG-Alt-Alt-YPG-18h-E-E_2015-11-12__0_B12_1.dat
