# Supplementary material for: MALDI-TOF MS typing enables the classification of brewing yeasts of the genus Saccharomyces to major beer styles
Source: PLoS One. 2017 Aug 9;12(8):e0181694. doi: 10.1371/journal.pone.0181694 (PMC5549903; doi:10.1371/journal.pone.0181694)
Supplement: S16 File — The directory includes 90 raw files and was zipped to “.zip”; the folder has three strains with 30 spectra per strain; S1 Text explains the raw files with an example and Table 1 represents the yeast strains used within the experiment. (ZIP) [file pone.0181694.s019.zip › 46-48/30672-478-OG-Ale-Ale-YPG-18h-E-E_2016-09-30_1_0_A1_1.dat]

1999.98 2305
2000.40 2379
2000.82 2368
2001.24 2280
2001.66 2235
2002.09 2242
2002.51 2238
2002.93 2219
2003.35 2226
2003.78 2186
2004.20 2168
2004.62 2138
2005.04 2102
2005.47 2041
2005.89 2039
2006.31 2041
2006.73 2106
2007.16 2045
2007.58 2025
2008.00 2019
2008.42 1957
2008.85 2044
2009.27 2011
2009.69 1981
2010.12 1950
2010.54 2074
2010.96 2024
2011.39 1928
2011.81 1980
2012.23 1954
2012.66 1849
2013.08 1980
2013.50 1910
2013.93 1898
2014.35 1850
2014.77 1834
2015.20 1853
2015.62 1798
2016.04 1809
2016.47 1905
2016.89 1873
2017.31 1916
2017.74 1926
2018.16 1924
2018.59 1990
2019.01 1969
2019.43 1940
2019.86 1966
2020.28 1903
2020.71 1923
2021.13 1908
2021.55 1909
2021.98 1923
2022.40 1904
2022.83 1932
2023.25 1923
2023.68 1936
2024.10 1951
2024.52 1907
2024.95 1916
2025.37 1993
2025.80 2010
2026.22 2039
2026.65 1897
2027.07 1882
2027.50 1927
2027.92 1925
2028.35 1933
2028.77 1926
2029.20 1946
2029.62 1907
2030.05 1788
2030.47 1923
2030.90 1945
2031.32 1927
2031.75 1982
2032.17 2105
2032.60 2077
2033.02 2076
2033.45 2102
2033.88 2019
2034.30 1920
2034.73 1893
2035.15 1980
2035.58 1933
2036.00 1938
2036.43 1907
2036.86 1952
2037.28 1917
2037.71 1985
2038.13 1935
2038.56 1925
2038.98 2016
2039.41 1963
2039.84 2045
2040.26 2013
2040.69 1904
2041.12 1915
2041.54 2037
2041.97 1993
2042.39 1897
2042.82 1944
2043.25 1918
2043.67 1866
2044.10 1948
2044.53 2004
2044.95 1903
2045.38 1864
2045.81 1996
2046.23 2065
2046.66 1934
2047.09 1931
2047.51 2019
2047.94 2045
2048.37 2058
2048.80 2088
2049.22 1945
2049.65 2012
2050.08 2068
2050.50 2092
2050.93 2177
2051.36 2196
2051.79 2276
2052.21 2254
2052.64 2205
2053.07 2347
2053.50 2444
2053.92 2456
2054.35 2512
2054.78 2436
2055.21 2326
2055.63 2304
2056.06 2242
2056.49 2094
2056.92 2085
2057.35 2103
2057.77 2001
2058.20 1957
2058.63 1994
2059.06 2011
2059.49 1960
2059.92 1980
2060.34 1959
2060.77 1959
2061.20 1959
2061.63 1961
2062.06 1910
2062.49 2080
2062.91 2050
2063.34 2041
2063.77 2137
2064.20 2240
2064.63 2246
2065.06 2455
2065.49 2459
2065.91 2544
2066.34 2502
2066.77 2425
2067.20 2472
2067.63 2423
2068.06 2259
2068.49 2273
2068.92 2198
2069.35 2093
2069.78 2036
2070.21 2098
2070.63 1991
2071.06 2086
2071.49 2036
2071.92 1943
2072.35 1974
2072.78 2032
2073.21 1980
2073.64 2112
2074.07 2108
2074.50 2100
2074.93 2056
2075.36 2030
2075.79 2040
2076.22 1971
2076.65 2056
2077.08 2009
2077.51 2094
2077.94 2070
2078.37 2072
2078.80 2099
2079.23 2153
2079.66 2107
2080.09 2267
2080.52 2360
2080.95 2217
2081.38 2261
2081.81 2258
2082.24 2225
2082.67 2183
2083.10 2150
2083.54 2141
2083.97 2083
2084.40 1990
2084.83 1978
2085.26 1934
2085.69 1934
2086.12 1912
2086.55 2015
2086.98 1947
2087.41 1895
2087.84 1882
2088.28 1983
2088.71 1947
2089.14 2074
2089.57 2054
2090.00 1969
2090.43 1958
2090.86 1885
2091.29 1825
2091.73 1870
2092.16 1968
2092.59 1967
2093.02 1919
2093.45 1883
2093.88 1928
2094.32 1866
2094.75 1907
2095.18 1922
2095.61 1912
2096.04 1898
2096.48 1872
2096.91 1852
2097.34 1809
2097.77 1912
2098.20 1926
2098.64 1940
2099.07 1929
2099.50 1957
2099.93 1807
2100.37 1786
2100.80 1876
2101.23 1854
2101.66 1893
2102.10 1857
2102.53 1882
2102.96 1844
2103.39 1809
2103.83 1799
2104.26 1855
2104.69 1940
2105.13 1977
2105.56 2129
2105.99 2183
2106.42 2187
2106.86 2126
2107.29 2282
2107.72 2238
2108.16 2229
2108.59 2190
2109.02 2275
2109.46 2199
2109.89 2121
2110.32 2150
2110.76 2110
2111.19 2022
2111.62 1994
2112.06 1931
2112.49 2013
2112.92 1906
2113.36 1954
2113.79 1859
2114.23 1894
2114.66 1910
2115.09 1851
2115.53 1870
2115.96 1853
2116.40 1871
2116.83 1870
2117.26 1828
2117.70 1805
2118.13 1762
2118.57 1780
2119.00 1824
2119.44 1818
2119.87 1932
2120.30 1887
2120.74 1781
2121.17 1762
2121.61 1785
2122.04 1900
2122.48 1941
2122.91 1893
2123.35 1885
2123.78 1805
2124.22 1917
2124.65 1845
2125.09 1878
2125.52 1885
2125.96 1948
2126.39 1891
2126.83 1860
2127.26 1940
2127.70 1821
2128.13 1901
2128.57 1901
2129.00 1904
2129.44 1928
2129.87 1922
2130.31 1935
2130.74 1887
2131.18 1849
2131.62 1802
2132.05 1853
2132.49 1895
2132.92 1935
2133.36 1887
2133.79 1853
2134.23 1852
2134.67 1716
2135.10 1796
2135.54 1873
2135.97 1782
2136.41 1853
2136.85 1861
2137.28 1824
2137.72 1845
2138.16 1716
2138.59 1717
2139.03 1769
2139.46 1813
2139.90 1814
2140.34 1704
2140.77 1765
2141.21 1758
2141.65 1682
2142.08 1719
2142.52 1813
2142.96 1820
2143.39 1786
2143.83 1715
2144.27 1762
2144.70 1762
2145.14 1730
2145.58 1792
2146.02 1852
2146.45 1864
2146.89 1873
2147.33 1881
2147.76 1907
2148.20 1905
2148.64 1972
2149.08 1834
2149.51 1830
2149.95 1865
2150.39 1900
2150.83 1923
2151.26 1902
2151.70 1947
2152.14 2007
2152.58 1982
2153.01 1957
2153.45 1875
2153.89 1865
2154.33 1896
2154.77 1763
2155.20 1833
2155.64 1958
2156.08 1863
2156.52 1852
2156.96 1955
2157.40 1938
2157.83 1921
2158.27 1971
2158.71 2024
2159.15 1966
2159.59 2033
2160.03 2019
2160.46 1974
2160.90 1976
2161.34 1919
2161.78 1811
2162.22 1969
2162.66 1883
2163.10 1843
2163.54 1950
2163.97 1973
2164.41 1953
2164.85 1991
2165.29 1953
2165.73 1950
2166.17 1945
2166.61 2057
2167.05 2061
2167.49 2024
2167.93 2079
2168.37 2188
2168.80 2182
2169.24 2154
2169.68 2205
2170.12 2238
2170.56 2187
2171.00 2191
2171.44 2078
2171.88 2161
2172.32 2223
2172.76 2191
2173.20 2056
2173.64 2102
2174.08 2127
2174.52 2125
2174.96 1979
2175.40 2018
2175.84 1939
2176.28 2010
2176.72 1910
2177.16 2071
2177.60 1983
2178.04 1926
2178.48 1944
2178.92 1952
2179.36 1899
2179.80 1860
2180.24 1963
2180.69 2030
2181.13 2030
2181.57 1986
2182.01 1981
2182.45 1831
2182.89 1800
2183.33 1873
2183.77 2011
2184.21 2021
2184.65 1883
2185.09 1805
2185.53 1903
2185.98 1863
2186.42 2002
2186.86 2028
2187.30 2033
2187.74 2057
2188.18 2116
2188.62 2141
2189.07 2130
2189.51 2153
2189.95 2102
2190.39 2167
2190.83 2181
2191.27 2223
2191.71 2161
2192.16 2096
2192.60 2167
2193.04 2099
2193.48 2087
2193.92 2085
2194.37 2131
2194.81 2132
2195.25 2231
2195.69 2311
2196.13 2308
2196.58 2322
2197.02 2317
2197.46 2133
2197.90 2201
2198.35 2098
2198.79 2287
2199.23 2291
2199.67 2204
2200.12 2225
2200.56 2155
2201.00 2099
2201.44 2048
2201.89 2156
2202.33 2299
2202.77 2227
2203.21 2223
2203.66 2100
2204.10 2076
2204.54 2109
2204.99 2127
2205.43 2137
2205.87 2049
2206.32 2077
2206.76 2219
2207.20 2186
2207.65 2239
2208.09 2181
2208.53 2196
2208.98 2196
2209.42 2204
2209.86 2292
2210.31 2306
2210.75 2230
2211.19 2287
2211.64 2340
2212.08 2263
2212.53 2309
2212.97 2367
2213.41 2337
2213.86 2250
2214.30 2220
2214.74 2119
2215.19 2124
2215.63 2126
2216.08 2087
2216.52 2131
2216.97 2023
2217.41 1922
2217.85 1932
2218.30 2031
2218.74 1975
2219.19 2014
2219.63 2049
2220.08 2054
2220.52 1944
2220.97 1972
2221.41 2053
2221.86 2080
2222.30 2086
2222.74 2123
2223.19 2074
2223.63 2153
2224.08 2129
2224.52 2168
2224.97 2139
2225.41 2192
2225.86 2227
2226.30 2225
2226.75 2207
2227.20 2175
2227.64 2221
2228.09 2106
2228.53 2168
2228.98 2120
2229.42 2103
2229.87 2106
2230.31 2101
2230.76 2116
2231.20 2168
2231.65 2199
2232.10 2186
2232.54 2181
2232.99 2142
2233.43 2114
2233.88 2004
2234.33 2007
2234.77 1964
2235.22 2059
2235.66 2015
2236.11 2153
2236.56 2033
2237.00 2057
2237.45 2160
2237.90 2155
2238.34 2064
2238.79 2033
2239.23 2046
2239.68 2133
2240.13 2125
2240.57 2123
2241.02 2104
2241.47 2128
2241.91 2015
2242.36 2026
2242.81 2088
2243.25 2193
2243.70 2100
2244.15 2053
2244.60 2052
2245.04 1993
2245.49 2024
2245.94 2094
2246.38 2078
2246.83 2108
2247.28 2165
2247.73 2166
2248.17 2075
2248.62 2120
2249.07 2209
2249.52 2174
2249.96 2186
2250.41 2297
2250.86 2211
2251.31 2338
2251.75 2186
2252.20 2139
2252.65 2192
2253.10 2238
2253.54 2192
2253.99 2135
2254.44 2120
2254.89 2151
2255.34 2083
2255.79 1991
2256.23 2147
2256.68 2119
2257.13 2113
2257.58 2162
2258.03 2189
2258.47 2303
2258.92 2360
2259.37 2567
2259.82 2706
2260.27 2941
2260.72 3381
2261.17 3719
2261.61 3933
2262.06 4150
2262.51 4310
2262.96 4395
2263.41 4325
2263.86 4127
2264.31 3904
2264.76 3784
2265.21 3450
2265.65 3215
2266.10 3216
2266.55 3018
2267.00 2928
2267.45 3001
2267.90 2620
2268.35 2648
2268.80 2592
2269.25 2635
2269.70 2690
2270.15 2612
2270.60 2572
2271.05 2481
2271.50 2494
2271.95 2388
2272.40 2375
2272.85 2433
2273.30 2309
2273.75 2265
2274.20 2224
2274.65 2204
2275.10 2226
2275.55 2162
2276.00 2186
2276.45 2229
2276.90 2174
2277.35 2128
2277.80 2039
2278.25 2114
2278.70 2161
2279.15 2255
2279.60 2274
2280.05 2459
2280.50 2531
2280.95 2553
2281.40 2634
2281.85 2512
2282.30 2522
2282.75 2484
2283.20 2555
2283.66 2442
2284.11 2350
2284.56 2287
2285.01 2328
2285.46 2222
2285.91 2299
2286.36 2300
2286.81 2155
2287.26 2202
2287.72 2246
2288.17 2351
2288.62 2353
2289.07 2385
2289.52 2451
2289.97 2409
2290.42 2553
2290.88 2668
2291.33 2627
2291.78 2706
2292.23 2635
2292.68 2534
2293.13 2448
2293.59 2335
2294.04 2318
2294.49 2296
2294.94 2203
2295.39 2157
2295.85 2092
2296.30 2248
2296.75 2119
2297.20 2061
2297.65 2060
2298.11 2025
2298.56 2093
2299.01 1981
2299.46 2081
2299.92 1963
2300.37 1977
2300.82 1958
2301.27 1985
2301.73 2020
2302.18 2052
2302.63 2005
2303.09 2121
2303.54 2089
2303.99 2120
2304.44 2078
2304.90 2092
2305.35 2092
2305.80 1966
2306.26 1971
2306.71 1992
2307.16 2007
2307.62 1949
2308.07 1992
2308.52 2078
2308.98 2034
2309.43 2145
2309.88 2239
2310.34 2195
2310.79 2220
2311.24 2283
2311.70 2335
2312.15 2418
2312.60 2519
2313.06 2625
2313.51 2720
2313.97 2701
2314.42 2744
2314.87 2749
2315.33 2675
2315.78 2644
2316.24 2542
2316.69 2555
2317.14 2394
2317.60 2251
2318.05 2311
2318.51 2327
2318.96 2247
2319.42 2247
2319.87 2294
2320.32 2341
2320.78 2389
2321.23 2519
2321.69 2626
2322.14 2690
2322.60 2716
2323.05 2762
2323.51 2907
2323.96 2981
2324.42 2962
2324.87 2935
2325.33 2909
2325.78 2854
2326.24 2800
2326.69 2726
2327.15 2571
2327.60 2616
2328.06 2610
2328.51 2462
2328.97 2466
2329.42 2470
2329.88 2485
2330.33 2423
2330.79 2468
2331.25 2546
2331.70 2433
2332.16 2374
2332.61 2320
2333.07 2396
2333.52 2311
2333.98 2247
2334.44 2253
2334.89 2214
2335.35 2216
2335.80 2200
2336.26 2287
2336.72 2329
2337.17 2323
2337.63 2283
2338.08 2434
2338.54 2438
2339.00 2527
2339.45 2573
2339.91 2789
2340.37 2785
2340.82 2790
2341.28 2761
2341.74 2801
2342.19 2960
2342.65 2795
2343.11 2759
2343.56 2839
2344.02 2700
2344.48 2674
2344.93 2586
2345.39 2663
2345.85 2550
2346.30 2539
2346.76 2395
2347.22 2451
2347.67 2471
2348.13 2427
2348.59 2346
2349.05 2344
2349.50 2294
2349.96 2332
2350.42 2314
2350.88 2366
2351.33 2386
2351.79 2275
2352.25 2253
2352.71 2299
2353.16 2315
2353.62 2339
2354.08 2167
2354.54 2120
2355.00 2081
2355.45 2093
2355.91 2030
2356.37 2041
2356.83 2136
2357.29 2173
2357.74 2118
2358.20 2169
2358.66 2251
2359.12 2214
2359.58 2250
2360.04 2335
2360.49 2296
2360.95 2286
2361.41 2256
2361.87 2246
2362.33 2157
2362.79 2114
2363.24 2150
2363.70 2148
2364.16 2196
2364.62 2152
2365.08 2044
2365.54 2049
2366.00 2132
2366.46 2268
2366.92 2285
2367.37 2251
2367.83 2274
2368.29 2396
2368.75 2466
2369.21 2456
2369.67 2400
2370.13 2479
2370.59 2583
2371.05 2474
2371.51 2408
2371.97 2314
2372.43 2327
2372.89 2319
2373.35 2327
2373.81 2282
2374.27 2214
2374.73 2280
2375.19 2239
2375.65 2198
2376.11 2172
2376.57 2187
2377.03 2198
2377.49 2154
2377.95 2133
2378.41 2262
2378.87 2207
2379.33 2086
2379.79 2096
2380.25 2074
2380.71 2096
2381.17 2076
2381.63 2036
2382.09 2010
2382.55 1982
2383.01 2021
2383.47 1996
2383.93 1942
2384.39 1962
2384.85 2056
2385.31 1990
2385.77 1997
2386.24 1927
2386.70 1909
2387.16 1947
2387.62 1924
2388.08 1802
2388.54 1943
2389.00 1971
2389.46 2008
2389.92 1933
2390.39 1981
2390.85 2016
2391.31 2038
2391.77 2074
2392.23 2083
2392.69 1996
2393.15 2008
2393.62 1985
2394.08 1973
2394.54 2023
2395.00 2045
2395.46 2021
2395.92 2012
2396.39 1942
2396.85 1866
2397.31 1980
2397.77 2036
2398.23 1954
2398.70 1985
2399.16 1971
2399.62 1927
2400.08 1893
2400.55 1886
2401.01 1844
2401.47 1941
2401.93 1942
2402.39 1949
2402.86 1819
2403.32 1835
2403.78 1773
2404.24 1766
2404.71 1840
2405.17 1787
2405.63 1815
2406.10 1880
2406.56 1906
2407.02 1884
2407.48 1857
2407.95 1929
2408.41 1960
2408.87 1942
2409.34 1921
2409.80 1865
2410.26 1935
2410.73 1931
2411.19 1976
2411.65 1946
2412.12 1934
2412.58 1963
2413.04 2021
2413.51 2028
2413.97 1955
2414.43 2009
2414.90 2095
2415.36 2053
2415.83 2076
2416.29 2149
2416.75 2110
2417.22 2159
2417.68 2033
2418.14 2004
2418.61 2045
2419.07 2164
2419.54 2149
2420.00 2153
2420.47 2261
2420.93 2423
2421.39 2426
2421.86 2549
2422.32 2631
2422.79 2727
2423.25 2675
2423.72 2633
2424.18 2641
2424.64 2618
2425.11 2567
2425.57 2468
2426.04 2379
2426.50 2322
2426.97 2477
2427.43 2305
2427.90 2223
2428.36 2138
2428.83 2152
2429.29 2103
2429.76 2136
2430.22 2143
2430.69 2088
2431.15 2012
2431.62 2043
2432.08 2100
2432.55 1974
2433.02 2054
2433.48 1943
2433.95 2037
2434.41 2017
2434.88 2077
2435.34 2067
2435.81 1982
2436.27 2015
2436.74 2146
2437.21 2108
2437.67 2129
2438.14 2197
2438.60 2409
2439.07 2356
2439.54 2366
2440.00 2326
2440.47 2421
2440.93 2564
2441.40 2479
2441.87 2471
2442.33 2371
2442.80 2337
2443.27 2391
2443.73 2244
2444.20 2280
2444.66 2122
2445.13 2112
2445.60 2000
2446.06 2037
2446.53 1924
2447.00 1914
2447.46 1861
2447.93 1972
2448.40 1883
2448.87 1967
2449.33 1925
2449.80 2004
2450.27 1961
2450.73 1884
2451.20 1961
2451.67 1888
2452.13 1917
2452.60 1961
2453.07 1974
2453.54 1909
2454.00 1905
2454.47 1880
2454.94 1900
2455.41 1916
2455.87 1918
2456.34 1911
2456.81 1873
2457.28 1903
2457.74 1963
2458.21 1941
2458.68 1837
2459.15 1892
2459.62 1900
2460.08 1953
2460.55 1936
2461.02 1962
2461.49 2004
2461.96 1916
2462.42 1951
2462.89 1939
2463.36 1937
2463.83 1943
2464.30 1958
2464.77 1943
2465.23 1985
2465.70 1947
2466.17 1929
2466.64 1988
2467.11 1946
2467.58 1887
2468.05 1944
2468.52 1950
2468.98 2021
2469.45 1901
2469.92 1870
2470.39 1771
2470.86 1896
2471.33 1924
2471.80 1860
2472.27 1786
2472.74 1778
2473.21 1780
2473.67 1738
2474.14 1817
2474.61 1801
2475.08 1858
2475.55 1819
2476.02 1838
2476.49 1819
2476.96 1814
2477.43 1782
2477.90 1830
2478.37 1827
2478.84 1869
2479.31 1843
2479.78 1824
2480.25 1887
2480.72 1876
2481.19 1856
2481.66 1862
2482.13 1923
2482.60 1844
2483.07 1887
2483.54 1922
2484.01 1875
2484.48 1922
2484.95 1958
2485.42 1930
2485.89 1932
2486.36 1986
2486.83 2004
2487.30 2065
2487.77 2076
2488.24 2030
2488.72 2023
2489.19 2177
2489.66 2102
2490.13 2229
2490.60 2076
2491.07 2032
2491.54 2072
2492.01 2113
2492.48 1918
2492.95 1965
2493.42 1896
2493.90 1873
2494.37 1830
2494.84 1750
2495.31 1815
2495.78 1814
2496.25 1843
2496.72 1897
2497.20 1857
2497.67 1815
2498.14 1861
2498.61 1837
2499.08 1841
2499.55 1830
2500.03 1775
2500.50 1709
2500.97 1747
2501.44 1687
2501.91 1770
2502.38 1749
2502.86 1820
2503.33 1718
2503.80 1763
2504.27 1868
2504.75 1787
2505.22 1753
2505.69 1722
2506.16 1689
2506.63 1744
2507.11 1814
2507.58 1874
2508.05 1795
2508.52 1961
2509.00 1882
2509.47 1884
2509.94 1898
2510.42 2052
2510.89 1932
2511.36 1903
2511.83 1834
2512.31 1930
2512.78 1868
2513.25 1912
2513.73 1903
2514.20 1856
2514.67 1756
2515.14 1863
2515.62 1869
2516.09 1840
2516.56 1780
2517.04 1868
2517.51 1863
2517.99 1822
2518.46 1779
2518.93 1807
2519.41 1811
2519.88 1771
2520.35 1876
2520.83 1822
2521.30 1860
2521.77 1918
2522.25 1868
2522.72 1827
2523.20 1861
2523.67 1968
2524.14 1991
2524.62 1968
2525.09 1797
2525.57 1970
2526.04 1969
2526.51 1993
2526.99 2031
2527.46 2030
2527.94 2130
2528.41 2065
2528.89 1894
2529.36 1873
2529.84 1867
2530.31 1882
2530.79 1972
2531.26 1912
2531.73 1945
2532.21 1964
2532.68 1940
2533.16 1807
2533.63 1881
2534.11 1914
2534.58 2000
2535.06 1989
2535.53 1949
2536.01 2011
2536.48 1855
2536.96 1931
2537.44 1969
2537.91 1956
2538.39 2029
2538.86 2145
2539.34 2158
2539.81 2208
2540.29 2222
2540.76 2297
2541.24 2306
2541.71 2300
2542.19 2268
2542.67 2251
2543.14 2241
2543.62 2415
2544.09 2342
2544.57 2208
2545.05 2223
2545.52 2138
2546.00 2003
2546.47 2117
2546.95 2169
2547.43 2236
2547.90 2079
2548.38 2067
2548.86 2240
2549.33 2213
2549.81 2194
2550.28 2089
2550.76 2165
2551.24 2267
2551.71 2237
2552.19 2199
2552.67 2336
2553.14 2255
2553.62 2365
2554.10 2312
2554.57 2401
2555.05 2393
2555.53 2423
2556.01 2526
2556.48 2541
2556.96 2589
2557.44 2636
2557.91 2529
2558.39 2433
2558.87 2342
2559.35 2171
2559.82 2185
2560.30 2184
2560.78 2016
2561.26 2069
2561.73 2038
2562.21 2024
2562.69 1985
2563.17 1867
2563.64 1876
2564.12 1910
2564.60 1839
2565.08 1791
2565.56 1754
2566.03 1917
2566.51 1864
2566.99 1991
2567.47 1851
2567.95 1821
2568.42 1857
2568.90 1836
2569.38 1917
2569.86 1832
2570.34 1878
2570.82 1763
2571.29 1843
2571.77 1841
2572.25 1787
2572.73 1808
2573.21 1924
2573.69 1854
2574.17 1799
2574.64 1797
2575.12 1871
2575.60 1856
2576.08 1864
2576.56 1851
2577.04 1813
2577.52 1884
2578.00 1940
2578.48 1961
2578.95 1860
2579.43 1881
2579.91 1864
2580.39 1981
2580.87 1921
2581.35 1929
2581.83 1885
2582.31 1983
2582.79 1945
2583.27 1977
2583.75 1793
2584.23 1814
2584.71 1842
2585.19 1753
2585.67 1868
2586.15 1876
2586.63 1859
2587.11 1875
2587.59 1843
2588.07 1922
2588.55 1882
2589.03 1951
2589.51 1866
2589.99 1842
2590.47 1795
2590.95 1880
2591.43 1874
2591.91 1979
2592.39 1940
2592.87 1978
2593.35 1924
2593.83 1942
2594.31 1925
2594.79 2047
2595.27 2169
2595.75 2119
2596.23 2064
2596.71 2079
2597.20 2092
2597.68 2089
2598.16 2088
2598.64 1956
2599.12 1942
2599.60 1860
2600.08 1815
2600.56 1948
2601.04 1960
2601.53 1831
2602.01 1844
2602.49 1947
2602.97 1904
2603.45 1862
2603.93 1805
2604.41 1813
2604.90 1806
2605.38 1807
2605.86 1926
2606.34 1796
2606.82 1834
2607.30 1837
2607.79 1803
2608.27 1825
2608.75 1858
2609.23 1901
2609.71 1999
2610.20 1956
2610.68 1956
2611.16 2007
2611.64 2077
2612.12 2098
2612.61 2017
2613.09 2016
2613.57 2068
2614.05 2062
2614.54 2076
2615.02 2014
2615.50 1988
2615.98 1943
2616.47 1961
2616.95 1964
2617.43 1885
2617.91 1876
2618.40 1869
2618.88 1889
2619.36 1873
2619.85 1817
2620.33 1832
2620.81 1792
2621.29 1812
2621.78 1815
2622.26 1861
2622.74 1805
2623.23 1800
2623.71 1729
2624.19 1827
2624.68 1833
2625.16 1824
2625.64 1895
2626.13 1924
2626.61 1893
2627.10 1916
2627.58 1902
2628.06 1940
2628.55 1862
2629.03 1951
2629.51 1917
2630.00 1863
2630.48 1937
2630.97 1921
2631.45 1937
2631.93 2128
2632.42 2020
2632.90 1970
2633.39 1913
2633.87 1967
2634.35 1978
2634.84 1926
2635.32 2111
2635.81 2020
2636.29 2037
2636.78 2052
2637.26 2147
2637.75 2173
2638.23 2105
2638.72 1977
2639.20 1998
2639.68 1956
2640.17 1957
2640.65 1920
2641.14 1893
2641.62 1844
2642.11 1858
2642.59 1803
2643.08 1738
2643.56 1849
2644.05 1822
2644.53 1788
2645.02 1790
2645.51 1865
2645.99 1824
2646.48 1954
2646.96 1939
2647.45 1931
2647.93 1887
2648.42 1918
2648.90 1878
2649.39 1901
2649.88 1977
2650.36 1932
2650.85 1863
2651.33 1952
2651.82 1926
2652.30 1986
2652.79 1978
2653.28 1958
2653.76 1957
2654.25 1970
2654.73 2055
2655.22 1937
2655.71 1907
2656.19 1926
2656.68 1980
2657.17 1974
2657.65 1928
2658.14 1891
2658.63 1979
2659.11 1980
2659.60 1943
2660.09 1980
2660.57 2038
2661.06 2122
2661.55 2134
2662.03 2043
2662.52 2147
2663.01 2184
2663.49 2315
2663.98 2500
2664.47 2564
2664.95 2559
2665.44 2727
2665.93 2740
2666.42 2899
2666.90 3058
2667.39 3040
2667.88 2932
2668.36 2895
2668.85 2931
2669.34 2823
2669.83 2888
2670.31 2914
2670.80 2967
2671.29 3101
2671.78 3214
2672.27 3591
2672.75 3711
2673.24 3746
2673.73 3813
2674.22 3761
2674.70 3786
2675.19 3779
2675.68 3594
2676.17 3401
2676.66 3108
2677.15 2933
2677.63 2764
2678.12 2614
2678.61 2458
2679.10 2421
2679.59 2483
2680.08 2325
2680.56 2275
2681.05 2359
2681.54 2309
2682.03 2275
2682.52 2278
2683.01 2357
2683.50 2455
2683.98 2467
2684.47 2484
2684.96 2390
2685.45 2439
2685.94 2461
2686.43 2448
2686.92 2489
2687.41 2347
2687.90 2273
2688.39 2238
2688.88 2306
2689.36 2356
2689.85 2208
2690.34 2206
2690.83 2186
2691.32 2376
2691.81 2529
2692.30 2555
2692.79 2584
2693.28 2679
2693.77 2600
2694.26 2719
2694.75 2609
2695.24 2516
2695.73 2500
2696.22 2506
2696.71 2535
2697.20 2495
2697.69 2476
2698.18 2479
2698.67 2502
2699.16 2379
2699.65 2426
2700.14 2452
2700.63 2454
2701.12 2468
2701.61 2414
2702.10 2413
2702.59 2393
2703.08 2309
2703.57 2275
2704.06 2214
2704.56 2251
2705.05 2172
2705.54 2260
2706.03 2224
2706.52 2115
2707.01 2130
2707.50 2151
2707.99 2241
2708.48 2170
2708.97 2171
2709.46 2123
2709.96 2085
2710.45 1992
2710.94 2038
2711.43 2000
2711.92 2102
2712.41 2064
2712.90 2048
2713.40 2006
2713.89 1949
2714.38 1959
2714.87 1983
2715.36 1947
2715.85 1971
2716.35 1845
2716.84 1857
2717.33 1869
2717.82 1835
2718.31 1876
2718.80 1834
2719.30 1804
2719.79 1923
2720.28 1918
2720.77 1951
2721.27 1927
2721.76 1960
2722.25 2080
2722.74 2030
2723.23 2067
2723.73 1928
2724.22 1983
2724.71 2027
2725.20 1971
2725.70 1928
2726.19 1869
2726.68 1931
2727.18 1923
2727.67 1988
2728.16 1965
2728.65 1868
2729.15 1850
2729.64 1955
2730.13 1878
2730.63 1917
2731.12 1882
2731.61 1857
2732.10 1859
2732.60 1919
2733.09 1905
2733.58 1914
2734.08 1958
2734.57 1884
2735.06 1874
2735.56 1972
2736.05 1896
2736.55 1900
2737.04 1941
2737.53 2009
2738.03 2011
2738.52 2023
2739.01 2104
2739.51 2064
2740.00 2015
2740.50 2074
2740.99 2157
2741.48 2076
2741.98 2082
2742.47 2114
2742.97 2009
2743.46 2018
2743.95 1912
2744.45 1953
2744.94 1949
2745.44 1974
2745.93 1895
2746.43 1953
2746.92 1906
2747.42 1916
2747.91 1860
2748.40 1959
2748.90 1948
2749.39 1869
2749.89 1917
2750.38 1856
2750.88 1909
2751.37 1951
2751.87 1879
2752.36 1847
2752.86 1923
2753.35 1886
2753.85 1873
2754.34 1997
2754.84 1950
2755.33 1967
2755.83 2032
2756.33 2005
2756.82 2024
2757.32 2008
2757.81 2036
2758.31 2138
2758.80 1984
2759.30 1990
2759.79 2067
2760.29 2002
2760.79 1850
2761.28 1867
2761.78 1967
2762.27 1911
2762.77 1882
2763.27 1872
2763.76 1911
2764.26 1841
2764.75 1973
2765.25 1924
2765.75 1991
2766.24 1904
2766.74 1924
2767.23 1940
2767.73 1957
2768.23 1964
2768.72 1986
2769.22 1973
2769.72 1915
2770.21 1829
2770.71 1906
2771.21 1908
2771.70 1887
2772.20 1873
2772.70 1879
2773.19 1958
2773.69 2049
2774.19 2017
2774.69 2057
2775.18 2052
2775.68 2099
2776.18 2070
2776.67 2074
2777.17 2164
2777.67 2119
2778.17 2160
2778.66 2234
2779.16 2161
2779.66 2075
2780.16 2113
2780.65 2256
2781.15 2204
2781.65 2182
2782.15 2183
2782.64 2105
2783.14 2104
2783.64 2046
2784.14 1998
2784.63 2057
2785.13 2073
2785.63 2002
2786.13 2022
2786.63 1990
2787.12 2002
2787.62 1999
2788.12 1929
2788.62 1836
2789.12 1905
2789.62 1977
2790.11 1948
2790.61 1985
2791.11 1992
2791.61 2033
2792.11 2015
2792.61 2031
2793.11 2231
2793.60 2399
2794.10 2575
2794.60 2839
2795.10 2998
2795.60 3222
2796.10 3573
2796.60 3812
2797.10 4101
2797.60 4255
2798.09 4386
2798.59 4494
2799.09 4371
2799.59 4128
2800.09 3962
2800.59 3690
2801.09 3352
2801.59 3081
2802.09 2785
2802.59 2663
2803.09 2488
2803.59 2276
2804.09 2324
2804.59 2255
2805.09 2116
2805.59 2132
2806.09 2134
2806.59 2067
2807.09 2104
2807.59 2148
2808.09 2219
2808.59 2276
2809.09 2337
2809.59 2283
2810.09 2179
2810.59 2226
2811.09 2105
2811.59 2085
2812.09 2072
2812.59 2050
2813.09 2050
2813.59 2053
2814.09 2005
2814.59 1946
2815.09 1980
2815.59 1962
2816.09 1998
2816.59 2048
2817.09 2079
2817.59 2009
2818.10 2076
2818.60 2067
2819.10 2067
2819.60 2002
2820.10 1905
2820.60 1891
2821.10 1960
2821.60 1993
2822.10 2012
2822.61 2039
2823.11 2070
2823.61 2096
2824.11 2114
2824.61 2064
2825.11 2117
2825.61 1979
2826.12 2003
2826.62 2024
2827.12 2073
2827.62 2052
2828.12 1975
2828.62 2001
2829.13 1977
2829.63 1959
2830.13 1903
2830.63 1912
2831.13 1869
2831.64 1956
2832.14 1966
2832.64 1974
2833.14 1944
2833.65 2004
2834.15 2066
2834.65 2150
2835.15 2175
2835.65 2082
2836.16 2186
2836.66 2159
2837.16 2082
2837.66 2015
2838.17 2056
2838.67 1963
2839.17 1895
2839.68 1999
2840.18 1937
2840.68 1768
2841.18 1887
2841.69 1891
2842.19 1728
2842.69 1717
2843.20 1748
2843.70 1838
2844.20 1766
2844.71 1828
2845.21 1739
2845.71 1807
2846.22 1884
2846.72 1882
2847.22 1779
2847.73 1860
2848.23 1805
2848.73 1869
2849.24 1911
2849.74 1893
2850.24 1836
2850.75 1863
2851.25 1848
2851.76 1871
2852.26 1900
2852.76 1899
2853.27 1866
2853.77 1840
2854.28 1793
2854.78 1857
2855.28 1854
2855.79 1851
2856.29 1834
2856.80 1806
2857.30 1867
2857.81 1865
2858.31 1869
2858.82 1862
2859.32 1800
2859.82 1825
2860.33 1843
2860.83 1812
2861.34 1818
2861.84 1807
2862.35 1839
2862.85 1942
2863.36 1849
2863.86 1873
2864.37 1849
2864.87 1848
2865.38 1788
2865.88 1770
2866.39 1949
2866.89 1866
2867.40 1873
2867.90 1810
2868.41 1827
2868.91 1912
2869.42 2059
2869.93 1939
2870.43 1996
2870.94 2064
2871.44 2007
2871.95 2042
2872.45 2034
2872.96 2074
2873.47 2164
2873.97 2248
2874.48 2243
2874.98 2244
2875.49 2247
2875.99 2307
2876.50 2273
2877.01 2229
2877.51 2290
2878.02 2276
2878.53 2304
2879.03 2352
2879.54 2312
2880.04 2464
2880.55 2637
2881.06 2648
2881.56 2659
2882.07 2651
2882.58 2783
2883.08 2826
2883.59 2907
2884.10 2965
2884.60 2737
2885.11 2614
2885.62 2407
2886.12 2533
2886.63 2542
2887.14 2482
2887.65 2563
2888.15 2529
2888.66 2540
2889.17 2512
2889.67 2345
2890.18 2386
2890.69 2307
2891.20 2346
2891.70 2308
2892.21 2312
2892.72 2211
2893.23 2245
2893.73 2170
2894.24 2234
2894.75 2221
2895.26 2441
2895.76 2488
2896.27 2385
2896.78 2597
2897.29 2495
2897.80 2581
2898.30 2498
2898.81 2487
2899.32 2397
2899.83 2332
2900.34 2227
2900.84 2139
2901.35 2144
2901.86 2177
2902.37 2248
2902.88 2155
2903.39 2145
2903.89 2140
2904.40 2221
2904.91 2128
2905.42 2192
2905.93 2239
2906.44 2193
2906.95 2178
2907.45 2169
2907.96 2218
2908.47 2128
2908.98 2205
2909.49 2153
2910.00 2081
2910.51 2116
2911.02 2216
2911.53 2133
2912.03 2100
2912.54 2038
2913.05 2023
2913.56 1997
2914.07 2153
2914.58 2169
2915.09 2144
2915.60 2172
2916.11 2153
2916.62 2153
2917.13 2112
2917.64 2033
2918.15 2103
2918.66 2092
2919.17 2120
2919.68 2140
2920.19 2188
2920.70 2282
2921.21 2421
2921.72 2558
2922.23 2762
2922.74 2959
2923.25 3346
2923.76 3711
2924.27 4044
2924.78 4480
2925.29 4657
2925.80 4826
2926.31 5060
2926.82 5035
2927.33 4999
2927.84 4819
2928.35 4493
2928.86 4051
2929.37 3681
2929.88 3241
2930.39 2989
2930.91 2799
2931.42 2555
2931.93 2485
2932.44 2335
2932.95 2256
2933.46 2180
2933.97 2114
2934.48 2074
2934.99 2074
2935.50 2115
2936.02 2047
2936.53 2004
2937.04 2044
2937.55 2032
2938.06 2005
2938.57 1876
2939.08 2038
2939.60 2075
2940.11 2030
2940.62 2026
2941.13 2066
2941.64 1968
2942.15 1895
2942.67 1960
2943.18 2067
2943.69 2074
2944.20 2057
2944.71 2091
2945.23 2065
2945.74 2215
2946.25 2192
2946.76 2224
2947.28 2161
2947.79 2207
2948.30 2185
2948.81 2156
2949.32 2227
2949.84 2231
2950.35 2109
2950.86 2172
2951.37 2161
2951.89 2183
2952.40 2236
2952.91 2245
2953.43 2238
2953.94 2226
2954.45 2184
2954.96 2155
2955.48 2241
2955.99 2141
2956.50 2125
2957.02 2167
2957.53 2163
2958.04 2159
2958.56 2147
2959.07 1963
2959.58 2012
2960.10 2079
2960.61 2076
2961.12 2108
2961.64 2162
2962.15 2160
2962.66 2241
2963.18 2358
2963.69 2335
2964.20 2318
2964.72 2297
2965.23 2343
2965.75 2322
2966.26 2384
2966.77 2325
2967.29 2245
2967.80 2204
2968.32 2306
2968.83 2186
2969.34 2166
2969.86 2102
2970.37 2015
2970.89 1975
2971.40 1887
2971.92 1958
2972.43 1997
2972.94 1892
2973.46 1947
2973.97 1880
2974.49 1982
2975.00 1971
2975.52 1975
2976.03 1960
2976.55 1897
2977.06 1934
2977.58 1949
2978.09 1978
2978.61 1897
2979.12 1900
2979.64 2008
2980.15 2119
2980.67 2091
2981.18 2110
2981.70 2070
2982.21 2088
2982.73 2061
2983.24 2159
2983.76 2088
2984.27 2071
2984.79 2109
2985.30 2210
2985.82 2266
2986.34 2247
2986.85 2236
2987.37 2192
2987.88 2207
2988.40 2200
2988.91 2121
2989.43 2172
2989.95 2265
2990.46 2273
2990.98 2344
2991.49 2138
2992.01 2194
2992.53 2256
2993.04 2261
2993.56 2252
2994.08 2387
2994.59 2374
2995.11 2499
2995.62 2532
2996.14 2568
2996.66 2643
2997.17 2685
2997.69 2693
2998.21 2825
2998.72 2737
2999.24 2636
2999.76 2683
3000.27 2762
3000.79 2816
3001.31 2933
3001.83 2980
3002.34 3005
3002.86 3160
3003.38 3422
3003.89 3553
3004.41 3817
3004.93 4014
3005.45 3971
3005.96 3973
3006.48 4059
3007.00 3830
3007.51 3676
3008.03 3511
3008.55 3327
3009.07 3080
3009.59 2794
3010.10 2626
3010.62 2548
3011.14 2366
3011.66 2320
3012.17 2297
3012.69 2207
3013.21 2184
3013.73 2116
3014.25 2148
3014.76 2174
3015.28 2116
3015.80 2122
3016.32 2126
3016.84 2246
3017.36 2223
3017.87 2226
3018.39 2134
3018.91 2081
3019.43 2189
3019.95 2287
3020.47 2262
3020.98 2243
3021.50 2214
3022.02 2268
3022.54 2303
3023.06 2350
3023.58 2369
3024.10 2360
3024.62 2347
3025.13 2352
3025.65 2345
3026.17 2400
3026.69 2419
3027.21 2310
3027.73 2232
3028.25 2214
3028.77 2225
3029.29 2243
3029.81 2104
3030.33 2089
3030.85 2081
3031.37 2032
3031.89 2080
3032.41 2158
3032.92 2082
3033.44 2123
3033.96 2160
3034.48 2165
3035.00 2115
3035.52 2027
3036.04 2079
3036.56 2090
3037.08 2123
3037.60 2172
3038.12 2121
3038.64 2012
3039.16 1992
3039.68 2011
3040.20 2072
3040.72 2058
3041.24 2048
3041.77 2034
3042.29 2116
3042.81 2008
3043.33 2041
3043.85 2010
3044.37 2059
3044.89 2102
3045.41 2003
3045.93 2057
3046.45 2145
3046.97 2059
3047.49 2080
3048.01 2032
3048.53 1999
3049.06 2091
3049.58 2229
3050.10 2134
3050.62 2114
3051.14 2140
3051.66 2140
3052.18 2186
3052.70 2149
3053.23 2083
3053.75 2147
3054.27 2175
3054.79 2250
3055.31 2179
3055.83 2215
3056.35 2209
3056.88 2225
3057.40 2270
3057.92 2240
3058.44 2234
3058.96 2227
3059.49 2259
3060.01 2257
3060.53 2191
3061.05 2267
3061.57 2311
3062.10 2256
3062.62 2275
3063.14 2270
3063.66 2321
3064.18 2398
3064.71 2455
3065.23 2384
3065.75 2516
3066.27 2611
3066.80 2506
3067.32 2579
3067.84 2519
3068.36 2639
3068.89 2701
3069.41 2639
3069.93 2683
3070.46 2640
3070.98 2524
3071.50 2593
3072.02 2429
3072.55 2389
3073.07 2381
3073.59 2400
3074.12 2330
3074.64 2342
3075.16 2319
3075.69 2331
3076.21 2368
3076.73 2338
3077.26 2381
3077.78 2491
3078.30 2354
3078.83 2314
3079.35 2353
3079.87 2371
3080.40 2562
3080.92 2529
3081.45 2467
3081.97 2469
3082.49 2513
3083.02 2605
3083.54 2519
3084.06 2512
3084.59 2555
3085.11 2488
3085.64 2355
3086.16 2344
3086.69 2308
3087.21 2404
3087.73 2300
3088.26 2289
3088.78 2298
3089.31 2365
3089.83 2222
3090.36 2416
3090.88 2332
3091.41 2382
3091.93 2343
3092.45 2442
3092.98 2434
3093.50 2498
3094.03 2613
3094.55 2538
3095.08 2533
3095.60 2676
3096.13 2685
3096.65 2695
3097.18 2799
3097.70 2777
3098.23 2796
3098.76 3017
3099.28 3168
3099.81 3377
3100.33 3662
3100.86 4170
3101.38 4910
3101.91 5469
3102.43 6008
3102.96 6715
3103.48 7384
3104.01 7633
3104.54 7704
3105.06 7488
3105.59 7240
3106.11 6884
3106.64 6224
3107.17 5521
3107.69 4893
3108.22 4532
3108.74 4279
3109.27 4189
3109.80 4137
3110.32 4106
3110.85 4267
3111.37 4217
3111.90 4253
3112.43 4243
3112.95 4230
3113.48 3994
3114.01 3786
3114.53 3786
3115.06 3494
3115.59 3256
3116.11 3025
3116.64 2949
3117.17 2831
3117.69 2603
3118.22 2490
3118.75 2439
3119.27 2495
3119.80 2417
3120.33 2341
3120.86 2350
3121.38 2380
3121.91 2522
3122.44 2422
3122.96 2520
3123.49 2432
3124.02 2444
3124.55 2508
3125.07 2386
3125.60 2283
3126.13 2382
3126.66 2287
3127.18 2265
3127.71 2265
3128.24 2261
3128.77 2354
3129.30 2396
3129.82 2369
3130.35 2389
3130.88 2346
3131.41 2426
3131.94 2430
3132.46 2517
3132.99 2580
3133.52 2614
3134.05 2687
3134.58 2868
3135.10 2854
3135.63 2795
3136.16 2746
3136.69 2963
3137.22 2837
3137.75 2962
3138.28 2945
3138.80 2802
3139.33 2775
3139.86 2838
3140.39 2670
3140.92 2701
3141.45 2648
3141.98 2585
3142.51 2594
3143.03 2554
3143.56 2564
3144.09 2609
3144.62 2631
3145.15 2619
3145.68 2604
3146.21 2564
3146.74 2674
3147.27 2719
3147.80 2557
3148.33 2485
3148.86 2627
3149.39 2745
3149.92 2553
3150.45 2609
3150.97 2613
3151.50 2469
3152.03 2450
3152.56 2356
3153.09 2411
3153.62 2354
3154.15 2428
3154.68 2407
3155.21 2271
3155.74 2341
3156.27 2505
3156.80 2339
3157.33 2303
3157.86 2331
3158.39 2140
3158.93 2158
3159.46 2229
3159.99 2277
3160.52 2222
3161.05 2161
3161.58 2177
3162.11 2231
3162.64 2097
3163.17 2189
3163.70 2188
3164.23 2176
3164.76 2214
3165.29 2184
3165.82 2121
3166.35 2055
3166.89 2123
3167.42 2182
3167.95 2156
3168.48 2144
3169.01 2254
3169.54 2309
3170.07 2362
3170.60 2394
3171.13 2468
3171.67 2664
3172.20 2805
3172.73 2699
3173.26 2607
3173.79 2768
3174.32 2848
3174.86 2809
3175.39 2757
3175.92 2618
3176.45 2537
3176.98 2600
3177.51 2547
3178.05 2451
3178.58 2474
3179.11 2424
3179.64 2365
3180.17 2330
3180.71 2310
3181.24 2326
3181.77 2394
3182.30 2320
3182.84 2297
3183.37 2264
3183.90 2353
3184.43 2293
3184.97 2210
3185.50 2333
3186.03 2339
3186.56 2291
3187.10 2125
3187.63 2150
3188.16 2223
3188.69 2237
3189.23 2166
3189.76 2365
3190.29 2343
3190.83 2261
3191.36 2356
3191.89 2419
3192.43 2566
3192.96 2666
3193.49 2899
3194.02 2841
3194.56 2883
3195.09 3166
3195.62 3084
3196.16 3099
3196.69 3032
3197.23 3139
3197.76 3088
3198.29 2914
3198.83 2899
3199.36 2868
3199.89 2901
3200.43 2747
3200.96 2604
3201.50 2552
3202.03 2496
3202.56 2366
3203.10 2347
3203.63 2310
3204.17 2404
3204.70 2325
3205.23 2198
3205.77 2137
3206.30 2170
3206.84 2107
3207.37 2071
3207.91 2076
3208.44 2196
3208.97 2305
3209.51 2211
3210.04 2180
3210.58 2205
3211.11 2308
3211.65 2222
3212.18 2169
3212.72 2188
3213.25 2259
3213.79 2315
3214.32 2322
3214.86 2203
3215.39 2206
3215.93 2162
3216.46 2138
3217.00 2213
3217.53 2156
3218.07 2139
3218.60 2080
3219.14 2069
3219.67 2107
3220.21 2117
3220.74 2188
3221.28 2111
3221.82 2164
3222.35 2136
3222.89 2159
3223.42 2212
3223.96 2329
3224.49 2244
3225.03 2285
3225.57 2246
3226.10 2196
3226.64 2125
3227.17 2253
3227.71 2186
3228.25 2084
3228.78 2025
3229.32 2093
3229.85 2096
3230.39 2087
3230.93 2130
3231.46 2031
3232.00 1994
3232.54 2007
3233.07 2005
3233.61 2060
3234.15 2028
3234.68 2020
3235.22 2065
3235.76 2081
3236.29 2067
3236.83 2109
3237.37 2178
3237.90 2105
3238.44 2111
3238.98 2241
3239.51 2042
3240.05 2061
3240.59 2035
3241.13 2031
3241.66 2036
3242.20 1979
3242.74 2020
3243.28 2019
3243.81 2073
3244.35 2142
3244.89 2123
3245.43 2117
3245.96 2088
3246.50 2012
3247.04 2084
3247.58 2126
3248.11 2175
3248.65 2204
3249.19 2019
3249.73 2087
3250.27 2090
3250.80 2203
3251.34 2170
3251.88 2143
3252.42 2156
3252.96 2112
3253.49 2102
3254.03 2225
3254.57 2224
3255.11 2163
3255.65 2250
3256.19 2294
3256.72 2328
3257.26 2313
3257.80 2321
3258.34 2486
3258.88 2524
3259.42 2588
3259.96 2803
3260.49 2958
3261.03 3078
3261.57 3270
3262.11 3621
3262.65 3659
3263.19 3675
3263.73 3663
3264.27 3724
3264.81 3600
3265.35 3510
3265.88 3355
3266.42 3116
3266.96 2905
3267.50 3014
3268.04 2851
3268.58 2768
3269.12 2637
3269.66 2705
3270.20 2632
3270.74 2498
3271.28 2452
3271.82 2407
3272.36 2442
3272.90 2405
3273.44 2325
3273.98 2413
3274.52 2347
3275.06 2438
3275.60 2385
3276.14 2472
3276.68 2452
3277.22 2397
3277.76 2422
3278.30 2505
3278.84 2422
3279.38 2414
3279.92 2651
3280.46 2637
3281.00 2709
3281.54 2767
3282.08 2806
3282.62 2900
3283.16 2984
3283.70 3091
3284.25 3097
3284.79 3267
3285.33 3341
3285.87 3302
3286.41 3221
3286.95 3215
3287.49 3137
3288.03 3257
3288.57 3068
3289.11 2928
3289.66 2943
3290.20 2891
3290.74 2782
3291.28 2658
3291.82 2729
3292.36 2761
3292.90 2833
3293.44 2877
3293.99 3014
3294.53 3132
3295.07 3206
3295.61 3299
3296.15 3385
3296.69 3417
3297.24 3502
3297.78 3329
3298.32 3307
3298.86 3148
3299.40 2933
3299.95 2924
3300.49 2837
3301.03 2643
3301.57 2503
3302.11 2458
3302.66 2475
3303.20 2481
3303.74 2493
3304.28 2491
3304.83 2536
3305.37 2510
3305.91 2520
3306.45 2449
3307.00 2480
3307.54 2502
3308.08 2469
3308.62 2607
3309.17 2502
3309.71 2591
3310.25 2670
3310.80 2621
3311.34 2647
3311.88 2618
3312.43 2575
3312.97 2685
3313.51 2885
3314.05 2998
3314.60 3103
3315.14 3372
3315.68 3521
3316.23 3594
3316.77 3566
3317.31 3652
3317.86 3700
3318.40 3736
3318.95 3485
3319.49 3231
3320.03 3171
3320.58 3135
3321.12 2974
3321.66 2998
3322.21 2883
3322.75 2847
3323.30 2906
3323.84 2889
3324.38 2913
3324.93 2869
3325.47 3015
3326.02 2838
3326.56 2796
3327.10 2876
3327.65 2851
3328.19 2745
3328.74 2593
3329.28 2631
3329.83 2572
3330.37 2565
3330.92 2464
3331.46 2434
3332.01 2567
3332.55 2558
3333.09 2607
3333.64 2721
3334.18 2755
3334.73 2697
3335.27 2725
3335.82 2795
3336.36 2889
3336.91 3033
3337.45 2886
3338.00 2861
3338.54 2981
3339.09 2886
3339.64 2799
3340.18 2686
3340.73 2715
3341.27 2718
3341.82 2708
3342.36 2659
3342.91 2565
3343.45 2594
3344.00 2514
3344.54 2473
3345.09 2425
3345.64 2550
3346.18 2448
3346.73 2398
3347.27 2467
3347.82 2374
3348.37 2369
3348.91 2422
3349.46 2555
3350.00 2552
3350.55 2607
3351.10 2554
3351.64 2682
3352.19 2703
3352.74 2919
3353.28 2940
3353.83 2995
3354.37 2987
3354.92 3055
3355.47 3144
3356.01 3234
3356.56 3285
3357.11 3362
3357.65 3490
3358.20 3578
3358.75 3765
3359.30 3777
3359.84 3839
3360.39 3847
3360.94 3792
3361.48 3713
3362.03 3733
3362.58 3724
3363.12 3563
3363.67 3351
3364.22 3269
3364.77 3183
3365.31 3056
3365.86 3018
3366.41 2973
3366.96 2993
3367.50 3016
3368.05 3115
3368.60 3100
3369.15 3079
3369.69 3037
3370.24 3016
3370.79 3043
3371.34 3020
3371.89 2991
3372.43 2919
3372.98 3011
3373.53 3038
3374.08 3079
3374.63 3161
3375.17 3323
3375.72 3447
3376.27 3513
3376.82 3510
3377.37 3622
3377.92 3612
3378.46 3406
3379.01 3252
3379.56 3243
3380.11 3335
3380.66 3229
3381.21 3303
3381.76 3294
3382.30 3185
3382.85 3283
3383.40 3394
3383.95 3387
3384.50 3477
3385.05 3470
3385.60 3201
3386.15 3145
3386.70 2976
3387.25 2979
3387.79 3017
3388.34 3000
3388.89 3020
3389.44 3028
3389.99 2986
3390.54 3116
3391.09 3184
3391.64 3317
3392.19 3278
3392.74 3305
3393.29 3217
3393.84 3190
3394.39 3140
3394.94 3097
3395.49 3055
3396.04 2908
3396.59 2760
3397.14 2652
3397.69 2636
3398.24 2573
3398.79 2625
3399.34 2575
3399.89 2511
3400.44 2509
3400.99 2529
3401.54 2444
3402.09 2413
3402.64 2389
3403.19 2465
3403.74 2532
3404.29 2544
3404.84 2483
3405.39 2419
3405.94 2463
3406.49 2506
3407.05 2321
3407.60 2331
3408.15 2372
3408.70 2336
3409.25 2394
3409.80 2383
3410.35 2234
3410.90 2224
3411.45 2411
3412.00 2387
3412.56 2356
3413.11 2327
3413.66 2318
3414.21 2334
3414.76 2306
3415.31 2385
3415.86 2335
3416.41 2358
3416.97 2254
3417.52 2340
3418.07 2334
3418.62 2345
3419.17 2229
3419.73 2263
3420.28 2375
3420.83 2369
3421.38 2473
3421.93 2500
3422.48 2490
3423.04 2513
3423.59 2819
3424.14 2785
3424.69 2852
3425.25 2887
3425.80 2800
3426.35 2703
3426.90 2610
3427.45 2665
3428.01 2608
3428.56 2511
3429.11 2401
3429.66 2396
3430.22 2302
3430.77 2368
3431.32 2375
3431.88 2283
3432.43 2308
3432.98 2334
3433.53 2355
3434.09 2374
3434.64 2272
3435.19 2299
3435.75 2259
3436.30 2248
3436.85 2303
3437.41 2151
3437.96 2153
3438.51 2089
3439.07 2140
3439.62 2210
3440.17 2222
3440.73 2131
3441.28 2199
3441.83 2197
3442.39 2305
3442.94 2312
3443.49 2249
3444.05 2433
3444.60 2408
3445.16 2261
3445.71 2198
3446.26 2131
3446.82 2123
3447.37 2111
3447.93 2207
3448.48 2172
3449.03 2191
3449.59 2252
3450.14 2276
3450.70 2246
3451.25 2183
3451.81 2092
3452.36 2211
3452.91 2182
3453.47 2099
3454.02 2072
3454.58 2065
3455.13 2178
3455.69 2273
3456.24 2198
3456.80 2142
3457.35 2228
3457.91 2134
3458.46 2085
3459.02 2119
3459.57 2140
3460.13 2111
3460.68 2158
3461.24 2084
3461.79 2049
3462.35 2185
3462.90 2262
3463.46 2172
3464.01 2223
3464.57 2221
3465.12 2213
3465.68 2275
3466.23 2293
3466.79 2303
3467.35 2261
3467.90 2345
3468.46 2493
3469.01 2418
3469.57 2376
3470.12 2452
3470.68 2424
3471.24 2439
3471.79 2412
3472.35 2451
3472.90 2557
3473.46 2482
3474.02 2510
3474.57 2580
3475.13 2469
3475.69 2503
3476.24 2526
3476.80 2522
3477.35 2652
3477.91 2506
3478.47 2632
3479.02 2693
3479.58 2607
3480.14 2587
3480.69 2687
3481.25 2714
3481.81 2704
3482.36 2712
3482.92 2765
3483.48 2705
3484.03 2744
3484.59 2572
3485.15 2744
3485.71 2840
3486.26 2875
3486.82 2947
3487.38 3076
3487.93 3015
3488.49 3033
3489.05 3292
3489.61 3590
3490.16 3840
3490.72 4144
3491.28 4470
3491.84 4692
3492.39 5005
3492.95 5257
3493.51 5331
3494.07 5475
3494.63 5412
3495.18 5332
3495.74 5168
3496.30 4920
3496.86 4749
3497.42 4907
3497.97 5277
3498.53 5251
3499.09 5454
3499.65 5852
3500.21 6077
3500.76 6196
3501.32 6241
3501.88 6248
3502.44 6101
3503.00 5863
3503.56 5849
3504.11 5680
3504.67 5594
3505.23 5663
3505.79 5672
3506.35 5560
3506.91 5378
3507.47 5381
3508.03 5224
3508.59 4931
3509.14 4761
3509.70 4465
3510.26 4210
3510.82 3970
3511.38 3681
3511.94 3486
3512.50 3440
3513.06 3196
3513.62 3063
3514.18 3056
3514.74 3074
3515.30 3096
3515.86 2999
3516.41 3058
3516.97 3058
3517.53 3036
3518.09 3134
3518.65 3172
3519.21 3185
3519.77 3289
3520.33 3330
3520.89 3361
3521.45 3461
3522.01 3674
3522.57 3703
3523.13 3902
3523.69 3942
3524.25 4151
3524.81 4142
3525.37 4153
3525.93 3962
3526.49 3908
3527.05 3781
3527.61 3622
3528.18 3617
3528.74 3503
3529.30 3454
3529.86 3214
3530.42 3177
3530.98 3098
3531.54 3128
3532.10 2877
3532.66 2980
3533.22 2872
3533.78 2933
3534.34 2947
3534.90 2917
3535.47 2902
3536.03 2919
3536.59 2956
3537.15 3018
3537.71 2993
3538.27 3026
3538.83 3151
3539.39 3266
3539.96 3315
3540.52 3470
3541.08 3723
3541.64 4110
3542.20 4528
3542.76 4731
3543.32 4949
3543.89 5150
3544.45 5157
3545.01 5289
3545.57 4945
3546.13 4750
3546.70 4542
3547.26 4206
3547.82 3880
3548.38 3631
3548.94 3438
3549.51 3323
3550.07 3225
3550.63 3241
3551.19 3030
3551.76 3022
3552.32 2930
3552.88 2999
3553.44 2953
3554.01 2903
3554.57 2966
3555.13 2873
3555.69 2710
3556.26 2787
3556.82 2757
3557.38 2748
3557.94 2680
3558.51 2666
3559.07 2636
3559.63 2607
3560.20 2531
3560.76 2500
3561.32 2538
3561.89 2578
3562.45 2704
3563.01 2688
3563.57 2669
3564.14 2560
3564.70 2454
3565.26 2474
3565.83 2589
3566.39 2434
3566.96 2552
3567.52 2305
3568.08 2341
3568.65 2340
3569.21 2346
3569.77 2246
3570.34 2320
3570.90 2407
3571.47 2332
3572.03 2358
3572.59 2316
3573.16 2421
3573.72 2389
3574.29 2332
3574.85 2424
3575.41 2446
3575.98 2372
3576.54 2414
3577.11 2451
3577.67 2383
3578.24 2452
3578.80 2458
3579.36 2472
3579.93 2448
3580.49 2379
3581.06 2504
3581.62 2432
3582.19 2377
3582.75 2322
3583.32 2293
3583.88 2308
3584.45 2455
3585.01 2387
3585.58 2386
3586.14 2410
3586.71 2320
3587.27 2275
3587.84 2250
3588.40 2204
3588.97 2271
3589.53 2307
3590.10 2412
3590.66 2365
3591.23 2251
3591.80 2219
3592.36 2290
3592.93 2329
3593.49 2401
3594.06 2358
3594.62 2316
3595.19 2377
3595.76 2355
3596.32 2411
3596.89 2328
3597.45 2385
3598.02 2468
3598.59 2437
3599.15 2479
3599.72 2447
3600.28 2516
3600.85 2588
3601.42 2451
3601.98 2571
3602.55 2470
3603.12 2504
3603.68 2531
3604.25 2469
3604.81 2533
3605.38 2520
3605.95 2442
3606.51 2498
3607.08 2430
3607.65 2442
3608.21 2462
3608.78 2349
3609.35 2308
3609.92 2349
3610.48 2502
3611.05 2463
3611.62 2499
3612.18 2529
3612.75 2790
3613.32 2986
3613.89 3393
3614.45 4030
3615.02 4934
3615.59 5772
3616.15 6921
3616.72 8137
3617.29 9613
3617.86 10824
3618.42 11736
3618.99 12323
3619.56 12889
3620.13 12860
3620.70 12317
3621.26 11516
3621.83 10282
3622.40 9022
3622.97 7822
3623.54 6835
3624.10 5788
3624.67 4922
3625.24 4215
3625.81 3666
3626.38 3348
3626.94 3030
3627.51 2842
3628.08 2707
3628.65 2672
3629.22 2547
3629.79 2601
3630.35 2534
3630.92 2548
3631.49 2350
3632.06 2459
3632.63 2500
3633.20 2530
3633.77 2391
3634.34 2353
3634.90 2338
3635.47 2282
3636.04 2376
3636.61 2317
3637.18 2410
3637.75 2405
3638.32 2536
3638.89 2595
3639.46 2650
3640.03 2670
3640.60 2815
3641.17 2967
3641.73 3072
3642.30 3266
3642.87 3355
3643.44 3276
3644.01 3528
3644.58 3769
3645.15 3773
3645.72 3826
3646.29 3947
3646.86 3936
3647.43 4198
3648.00 4199
3648.57 4024
3649.14 4036
3649.71 4018
3650.28 4016
3650.85 3924
3651.42 3867
3651.99 3976
3652.56 3934
3653.13 4019
3653.70 3886
3654.27 3964
3654.84 3869
3655.41 3837
3655.98 3713
3656.56 3849
3657.13 4030
3657.70 4195
3658.27 3983
3658.84 3970
3659.41 4050
3659.98 3984
3660.55 4127
3661.12 3949
3661.69 3951
3662.26 3738
3662.83 3652
3663.41 3552
3663.98 3479
3664.55 3373
3665.12 3306
3665.69 3337
3666.26 3340
3666.83 3413
3667.41 3258
3667.98 3293
3668.55 3303
3669.12 3184
3669.69 3080
3670.26 3035
3670.83 3002
3671.41 2983
3671.98 2856
3672.55 2784
3673.12 2778
3673.69 2781
3674.27 2729
3674.84 2756
3675.41 2764
3675.98 2630
3676.55 2679
3677.13 2703
3677.70 2705
3678.27 2619
3678.84 2641
3679.42 2604
3679.99 2710
3680.56 2596
3681.13 2666
3681.71 2701
3682.28 2579
3682.85 2494
3683.42 2632
3684.00 2579
3684.57 2534
3685.14 2524
3685.71 2486
3686.29 2426
3686.86 2465
3687.43 2585
3688.01 2521
3688.58 2595
3689.15 2707
3689.73 2688
3690.30 2849
3690.87 2886
3691.45 2803
3692.02 2805
3692.59 2774
3693.17 2824
3693.74 2836
3694.31 2790
3694.89 2714
3695.46 2626
3696.03 2628
3696.61 2660
3697.18 2551
3697.75 2585
3698.33 2577
3698.90 2540
3699.48 2568
3700.05 2508
3700.62 2512
3701.20 2449
3701.77 2375
3702.35 2321
3702.92 2299
3703.50 2380
3704.07 2372
3704.64 2310
3705.22 2324
3705.79 2316
3706.37 2246
3706.94 2361
3707.52 2403
3708.09 2365
3708.67 2577
3709.24 2597
3709.81 2587
3710.39 2605
3710.96 2519
3711.54 2608
3712.11 2574
3712.69 2517
3713.26 2598
3713.84 2555
3714.41 2453
3714.99 2465
3715.56 2532
3716.14 2418
3716.71 2343
3717.29 2367
3717.87 2316
3718.44 2322
3719.02 2337
3719.59 2231
3720.17 2264
3720.74 2200
3721.32 2228
3721.89 2213
3722.47 2105
3723.05 2093
3723.62 2160
3724.20 2171
3724.77 2160
3725.35 2123
3725.93 2042
3726.50 2026
3727.08 1988
3727.65 2221
3728.23 2236
3728.81 2249
3729.38 2328
3729.96 2488
3730.53 2638
3731.11 2983
3731.69 3282
3732.26 3556
3732.84 3855
3733.42 3898
3733.99 4089
3734.57 4299
3735.15 4312
3735.72 4123
3736.30 3928
3736.88 4000
3737.45 3748
3738.03 3300
3738.61 3135
3739.18 2999
3739.76 2813
3740.34 2542
3740.92 2449
3741.49 2382
3742.07 2203
3742.65 2131
3743.23 2163
3743.80 2136
3744.38 2047
3744.96 2052
3745.53 2107
3746.11 2085
3746.69 2140
3747.27 2076
3747.85 1962
3748.42 2022
3749.00 2060
3749.58 1982
3750.16 2055
3750.73 2038
3751.31 2059
3751.89 2087
3752.47 1972
3753.05 1939
3753.62 2032
3754.20 2080
3754.78 2080
3755.36 2081
3755.94 2113
3756.52 2141
3757.09 2132
3757.67 2250
3758.25 2204
3758.83 2176
3759.41 2323
3759.99 2285
3760.57 2339
3761.14 2374
3761.72 2346
3762.30 2388
3762.88 2398
3763.46 2473
3764.04 2399
3764.62 2390
3765.20 2361
3765.77 2311
3766.35 2295
3766.93 2388
3767.51 2336
3768.09 2385
3768.67 2425
3769.25 2494
3769.83 2411
3770.41 2516
3770.99 2549
3771.57 2447
3772.15 2479
3772.73 2317
3773.31 2412
3773.89 2385
3774.47 2281
3775.05 2232
3775.63 2172
3776.21 2264
3776.79 2229
3777.37 2175
3777.95 2158
3778.53 2264
3779.11 2128
3779.69 2083
3780.27 2188
3780.85 2269
3781.43 2187
3782.01 2210
3782.59 2224
3783.17 2261
3783.75 2112
3784.33 2184
3784.91 2264
3785.49 2213
3786.07 2094
3786.65 2153
3787.23 2200
3787.81 2229
3788.39 2204
3788.97 2236
3789.55 2395
3790.14 2385
3790.72 2387
3791.30 2374
3791.88 2353
3792.46 2425
3793.04 2340
3793.62 2412
3794.20 2495
3794.78 2564
3795.37 2495
3795.95 2501
3796.53 2632
3797.11 2640
3797.69 2655
3798.27 2787
3798.85 2741
3799.44 2695
3800.02 2825
3800.60 2929
3801.18 2938
3801.76 3141
3802.34 3096
3802.93 3189
3803.51 3342
3804.09 3381
3804.67 3252
3805.25 3146
3805.84 3173
3806.42 3077
3807.00 3144
3807.58 3200
3808.17 3290
3808.75 3343
3809.33 3526
3809.91 3510
3810.50 3624
3811.08 3684
3811.66 3697
3812.24 3675
3812.83 3673
3813.41 3681
3813.99 3691
3814.57 3730
3815.16 3635
3815.74 3666
3816.32 3791
3816.91 3820
3817.49 3789
3818.07 3640
3818.65 3502
3819.24 3564
3819.82 3365
3820.40 3330
3820.99 3173
3821.57 3006
3822.15 2839
3822.74 2839
3823.32 2735
3823.90 2799
3824.49 2775
3825.07 2805
3825.66 2875
3826.24 2682
3826.82 2792
3827.41 2750
3827.99 2906
3828.57 2971
3829.16 2937
3829.74 2926
3830.33 2893
3830.91 2882
3831.49 2825
3832.08 2870
3832.66 2817
3833.25 2892
3833.83 2872
3834.42 2864
3835.00 2829
3835.58 2882
3836.17 2833
3836.75 2839
3837.34 2918
3837.92 2857
3838.51 2792
3839.09 2753
3839.68 2605
3840.26 2579
3840.85 2564
3841.43 2665
3842.02 2642
3842.60 2575
3843.19 2769
3843.77 2616
3844.36 2633
3844.94 2823
3845.53 2718
3846.11 2595
3846.70 2777
3847.28 2809
3847.87 2861
3848.45 2717
3849.04 2681
3849.62 2680
3850.21 2770
3850.79 2670
3851.38 2686
3851.97 2694
3852.55 2757
3853.14 2782
3853.72 2791
3854.31 2851
3854.89 2957
3855.48 2856
3856.07 2913
3856.65 3134
3857.24 3450
3857.82 3872
3858.41 4336
3859.00 4950
3859.58 5834
3860.17 6695
3860.76 7846
3861.34 8387
3861.93 9242
3862.51 9942
3863.10 10227
3863.69 10204
3864.27 10217
3864.86 10005
3865.45 9545
3866.03 8716
3866.62 8303
3867.21 7857
3867.79 7098
3868.38 6461
3868.97 5599
3869.55 5186
3870.14 4692
3870.73 4327
3871.32 3865
3871.90 3712
3872.49 3695
3873.08 3576
3873.67 3672
3874.25 3663
3874.84 3720
3875.43 3725
3876.01 3637
3876.60 3641
3877.19 3683
3877.78 3676
3878.36 3617
3878.95 3613
3879.54 3534
3880.13 3480
3880.72 3432
3881.30 3270
3881.89 3170
3882.48 2993
3883.07 2914
3883.66 2921
3884.24 2937
3884.83 2915
3885.42 3006
3886.01 2882
3886.60 3017
3887.18 3133
3887.77 3221
3888.36 3229
3888.95 3360
3889.54 3515
3890.13 3669
3890.72 3525
3891.30 3630
3891.89 3542
3892.48 3530
3893.07 3447
3893.66 3415
3894.25 3367
3894.84 3226
3895.43 3197
3896.02 3175
3896.60 3138
3897.19 3123
3897.78 3116
3898.37 3162
3898.96 3244
3899.55 3271
3900.14 3150
3900.73 3321
3901.32 3430
3901.91 3198
3902.50 3196
3903.09 3200
3903.68 3067
3904.27 2953
3904.86 2878
3905.44 2844
3906.03 2813
3906.62 2827
3907.21 2722
3907.80 2739
3908.39 2823
3908.98 2799
3909.57 2809
3910.16 2890
3910.75 2903
3911.34 2931
3911.93 2776
3912.52 2754
3913.11 2730
3913.71 2770
3914.30 2768
3914.89 2639
3915.48 2621
3916.07 2615
3916.66 2476
3917.25 2496
3917.84 2493
3918.43 2517
3919.02 2528
3919.61 2522
3920.20 2378
3920.79 2442
3921.38 2493
3921.97 2473
3922.57 2454
3923.16 2371
3923.75 2469
3924.34 2464
3924.93 2364
3925.52 2400
3926.11 2435
3926.70 2416
3927.29 2411
3927.89 2441
3928.48 2454
3929.07 2397
3929.66 2343
3930.25 2331
3930.84 2428
3931.44 2352
3932.03 2457
3932.62 2301
3933.21 2324
3933.80 2407
3934.39 2356
3934.99 2387
3935.58 2452
3936.17 2433
3936.76 2379
3937.35 2376
3937.95 2411
3938.54 2468
3939.13 2488
3939.72 2471
3940.32 2376
3940.91 2393
3941.50 2351
3942.09 2336
3942.69 2396
3943.28 2463
3943.87 2508
3944.46 2521
3945.06 2349
3945.65 2367
3946.24 2322
3946.83 2263
3947.43 2280
3948.02 2207
3948.61 2168
3949.21 2228
3949.80 2173
3950.39 2179
3950.98 2167
3951.58 2106
3952.17 2210
3952.76 2147
3953.36 2125
3953.95 2115
3954.54 2071
3955.14 2056
3955.73 2048
3956.32 2029
3956.92 2053
3957.51 2110
3958.11 2091
3958.70 2073
3959.29 2087
3959.89 2124
3960.48 2145
3961.07 2139
3961.67 2130
3962.26 2055
3962.86 2109
3963.45 2175
3964.04 2129
3964.64 2121
3965.23 2176
3965.83 2299
3966.42 2208
3967.02 2301
3967.61 2232
3968.20 2236
3968.80 2248
3969.39 2352
3969.99 2290
3970.58 2347
3971.18 2226
3971.77 2282
3972.37 2299
3972.96 2251
3973.56 2308
3974.15 2217
3974.75 2278
3975.34 2189
3975.94 2378
3976.53 2415
3977.13 2595
3977.72 2575
3978.32 2480
3978.91 2490
3979.51 2528
3980.10 2457
3980.70 2355
3981.29 2366
3981.89 2336
3982.48 2228
3983.08 2306
3983.68 2314
3984.27 2230
3984.87 2243
3985.46 2196
3986.06 2155
3986.65 2253
3987.25 2253
3987.85 2179
3988.44 2218
3989.04 2175
3989.63 2186
3990.23 2188
3990.83 2252
3991.42 2263
3992.02 2177
3992.61 2241
3993.21 2249
3993.81 2284
3994.40 2346
3995.00 2352
3995.60 2487
3996.19 2480
3996.79 2451
3997.39 2486
3997.98 2393
3998.58 2422
3999.18 2419
3999.77 2417
4000.37 2593
4000.97 2569
4001.56 2564
4002.16 2549
4002.76 2558
4003.35 2539
4003.95 2501
4004.55 2471
4005.15 2410
4005.74 2415
4006.34 2373
4006.94 2312
4007.53 2345
4008.13 2376
4008.73 2390
4009.33 2367
4009.92 2299
4010.52 2337
4011.12 2297
4011.72 2352
4012.32 2334
4012.91 2365
4013.51 2496
4014.11 2552
4014.71 2620
4015.30 2808
4015.90 2795
4016.50 2918
4017.10 2999
4017.70 2890
4018.29 2970
4018.89 2927
4019.49 2927
4020.09 2840
4020.69 2839
4021.29 2723
4021.88 2539
4022.48 2409
4023.08 2361
4023.68 2317
4024.28 2226
4024.88 2168
4025.48 2280
4026.07 2272
4026.67 2278
4027.27 2295
4027.87 2288
4028.47 2313
4029.07 2477
4029.67 2402
4030.27 2424
4030.87 2403
4031.47 2427
4032.06 2333
4032.66 2227
4033.26 2190
4033.86 2219
4034.46 2216
4035.06 2151
4035.66 2050
4036.26 2084
4036.86 2119
4037.46 2146
4038.06 2068
4038.66 2093
4039.26 1973
4039.86 1962
4040.46 1983
4041.06 1929
4041.66 2003
4042.26 1970
4042.86 1953
4043.46 1931
4044.06 1912
4044.66 1858
4045.26 1897
4045.86 2027
4046.46 2034
4047.06 2020
4047.66 2007
4048.26 2109
4048.86 2111
4049.46 2072
4050.06 2107
4050.66 2098
4051.26 2105
4051.86 2065
4052.46 2060
4053.06 2127
4053.66 2072
4054.27 2131
4054.87 2019
4055.47 1997
4056.07 2010
4056.67 2009
4057.27 1944
4057.87 1911
4058.47 1931
4059.07 1845
4059.67 1893
4060.28 1807
4060.88 1799
4061.48 1779
4062.08 1698
4062.68 1771
4063.28 1862
4063.88 1788
4064.49 1814
4065.09 1873
4065.69 1862
4066.29 1779
4066.89 1781
4067.49 1799
4068.10 1839
4068.70 1791
4069.30 1806
4069.90 1788
4070.50 1785
4071.11 1716
4071.71 1730
4072.31 1748
4072.91 1823
4073.52 1818
4074.12 1726
4074.72 1731
4075.32 1737
4075.92 1691
4076.53 1711
4077.13 1833
4077.73 1878
4078.34 1893
4078.94 1836
4079.54 1801
4080.14 1780
4080.75 1745
4081.35 1742
4081.95 1739
4082.55 1700
4083.16 1722
4083.76 1774
4084.36 1816
4084.97 1773
4085.57 1762
4086.17 1749
4086.78 1716
4087.38 1747
4087.98 1734
4088.59 1721
4089.19 1728
4089.79 1737
4090.40 1747
4091.00 1709
4091.60 1740
4092.21 1725
4092.81 1723
4093.41 1732
4094.02 1723
4094.62 1777
4095.23 1760
4095.83 1739
4096.43 1808
4097.04 1731
4097.64 1698
4098.25 1733
4098.85 1686
4099.45 1717
4100.06 1594
4100.66 1657
4101.27 1652
4101.87 1619
4102.48 1635
4103.08 1559
4103.68 1589
4104.29 1671
4104.89 1648
4105.50 1616
4106.10 1702
4106.71 1658
4107.31 1567
4107.92 1592
4108.52 1596
4109.13 1551
4109.73 1574
4110.34 1620
4110.94 1579
4111.55 1626
4112.15 1648
4112.76 1572
4113.36 1529
4113.97 1510
4114.57 1541
4115.18 1562
4115.78 1555
4116.39 1586
4116.99 1551
4117.60 1513
4118.21 1517
4118.81 1568
4119.42 1561
4120.02 1573
4120.63 1625
4121.23 1591
4121.84 1549
4122.45 1557
4123.05 1551
4123.66 1544
4124.26 1583
4124.87 1618
4125.48 1660
4126.08 1589
4126.69 1667
4127.29 1667
4127.90 1655
4128.51 1668
4129.11 1732
4129.72 1655
4130.33 1701
4130.93 1726
4131.54 1554
4132.15 1559
4132.75 1626
4133.36 1640
4133.97 1623
4134.57 1626
4135.18 1652
4135.79 1692
4136.39 1746
4137.00 1803
4137.61 1879
4138.21 1965
4138.82 2016
4139.43 1954
4140.04 2035
4140.64 2143
4141.25 2181
4141.86 2235
4142.46 2120
4143.07 2079
4143.68 2072
4144.29 1959
4144.89 1952
4145.50 1937
4146.11 1779
4146.72 1761
4147.32 1760
4147.93 1662
4148.54 1648
4149.15 1625
4149.76 1643
4150.36 1658
4150.97 1633
4151.58 1656
4152.19 1653
4152.80 1575
4153.40 1474
4154.01 1535
4154.62 1577
4155.23 1541
4155.84 1599
4156.45 1577
4157.05 1650
4157.66 1611
4158.27 1523
4158.88 1499
4159.49 1535
4160.10 1577
4160.71 1627
4161.31 1581
4161.92 1539
4162.53 1704
4163.14 1672
4163.75 1722
4164.36 1730
4164.97 1716
4165.58 1824
4166.19 1810
4166.79 1767
4167.40 1792
4168.01 1737
4168.62 1803
4169.23 1730
4169.84 1687
4170.45 1724
4171.06 1688
4171.67 1649
4172.28 1639
4172.89 1610
4173.50 1663
4174.11 1629
4174.72 1665
4175.33 1687
4175.94 1653
4176.55 1744
4177.16 1778
4177.77 1816
4178.38 1692
4178.99 1677
4179.60 1765
4180.21 1717
4180.82 1724
4181.43 1715
4182.04 1688
4182.65 1677
4183.26 1700
4183.87 1653
4184.48 1643
4185.09 1644
4185.70 1681
4186.31 1665
4186.92 1705
4187.53 1616
4188.14 1631
4188.75 1637
4189.36 1701
4189.97 1728
4190.58 1718
4191.20 1686
4191.81 1742
4192.42 1654
4193.03 1741
4193.64 1749
4194.25 1772
4194.86 1803
4195.47 1873
4196.08 1835
4196.70 1835
4197.31 1869
4197.92 1714
4198.53 1754
4199.14 1787
4199.75 1714
4200.36 1697
4200.98 1815
4201.59 1728
4202.20 1662
4202.81 1771
4203.42 1688
4204.03 1673
4204.65 1748
4205.26 1796
4205.87 1784
4206.48 1794
4207.09 1868
4207.71 1780
4208.32 1762
4208.93 1826
4209.54 1800
4210.16 1878
4210.77 1896
4211.38 1827
4211.99 1846
4212.60 1823
4213.22 1895
4213.83 1903
4214.44 1846
4215.05 1950
4215.67 1851
4216.28 1917
4216.89 2005
4217.51 2089
4218.12 2289
4218.73 2309
4219.34 2464
4219.96 2661
4220.57 2865
4221.18 3119
4221.80 3331
4222.41 3591
4223.02 3684
4223.64 3800
4224.25 3923
4224.86 4017
4225.48 4003
4226.09 3965
4226.70 3958
4227.32 3928
4227.93 3909
4228.54 3834
4229.16 3790
4229.77 3784
4230.39 3576
4231.00 3465
4231.61 3347
4232.23 3118
4232.84 3012
4233.45 2914
4234.07 2730
4234.68 2531
4235.30 2485
4235.91 2508
4236.53 2247
4237.14 2326
4237.75 2350
4238.37 2249
4238.98 2143
4239.60 2042
4240.21 2142
4240.83 2150
4241.44 2020
4242.05 2059
4242.67 2029
4243.28 1990
4243.90 1944
4244.51 2062
4245.13 2008
4245.74 2009
4246.36 2125
4246.97 2185
4247.59 2016
4248.20 2066
4248.82 2120
4249.43 2052
4250.05 2064
4250.66 2129
4251.28 2067
4251.89 2047
4252.51 2008
4253.13 2019
4253.74 2022
4254.36 2046
4254.97 2020
4255.59 1969
4256.20 2003
4256.82 2048
4257.43 2131
4258.05 1984
4258.67 2049
4259.28 2016
4259.90 2051
4260.51 1976
4261.13 2026
4261.75 2044
4262.36 2000
4262.98 1981
4263.59 2058
4264.21 1986
4264.83 2013
4265.44 2131
4266.06 2002
4266.67 2087
4267.29 2037
4267.91 2101
4268.52 2053
4269.14 2070
4269.76 2037
4270.37 2160
4270.99 2062
4271.61 2077
4272.22 2107
4272.84 2079
4273.46 2107
4274.07 2241
4274.69 2209
4275.31 2270
4275.93 2255
4276.54 2344
4277.16 2414
4277.78 2482
4278.39 2524
4279.01 2402
4279.63 2381
4280.25 2345
4280.86 2292
4281.48 2202
4282.10 2225
4282.72 2063
4283.33 2026
4283.95 2014
4284.57 1952
4285.19 1898
4285.80 1895
4286.42 1907
4287.04 1900
4287.66 1854
4288.28 1857
4288.89 1890
4289.51 1831
4290.13 1789
4290.75 1775
4291.37 1862
4291.98 1822
4292.60 1765
4293.22 1756
4293.84 1798
4294.46 1752
4295.08 1803
4295.69 1717
4296.31 1806
4296.93 1902
4297.55 1828
4298.17 1854
4298.79 1817
4299.41 1838
4300.03 1857
4300.64 1859
4301.26 1877
4301.88 1891
4302.50 1941
4303.12 1938
4303.74 1882
4304.36 1900
4304.98 1884
4305.60 1925
4306.22 2009
4306.83 1888
4307.45 1891
4308.07 1824
4308.69 1891
4309.31 1852
4309.93 1917
4310.55 1949
4311.17 1938
4311.79 1965
4312.41 2024
4313.03 1929
4313.65 1893
4314.27 1905
4314.89 1874
4315.51 1856
4316.13 1878
4316.75 1907
4317.37 1920
4317.99 1943
4318.61 1915
4319.23 1884
4319.85 1922
4320.47 1831
4321.09 1876
4321.71 1941
4322.33 2039
4322.95 2073
4323.57 1979
4324.19 2048
4324.81 2086
4325.43 2071
4326.05 2174
4326.67 2230
4327.30 2149
4327.92 2140
4328.54 2037
4329.16 2108
4329.78 2029
4330.40 2088
4331.02 2131
4331.64 2063
4332.26 2053
4332.88 2124
4333.51 2165
4334.13 2249
4334.75 2321
4335.37 2538
4335.99 2710
4336.61 2781
4337.23 2837
4337.86 2898
4338.48 3012
4339.10 2992
4339.72 3057
4340.34 3016
4340.96 2887
4341.59 2861
4342.21 2807
4342.83 2934
4343.45 3067
4344.07 3101
4344.69 3447
4345.32 3732
4345.94 4182
4346.56 4680
4347.18 4922
4347.81 5195
4348.43 5441
4349.05 5262
4349.67 4893
4350.29 4528
4350.92 4354
4351.54 3838
4352.16 3618
4352.78 3380
4353.41 3150
4354.03 2922
4354.65 2737
4355.28 2670
4355.90 2566
4356.52 2445
4357.14 2542
4357.77 2505
4358.39 2574
4359.01 2454
4359.64 2526
4360.26 2539
4360.88 2476
4361.50 2397
4362.13 2423
4362.75 2514
4363.37 2279
4364.00 2417
4364.62 2323
4365.25 2346
4365.87 2410
4366.49 2326
4367.12 2371
4367.74 2345
4368.36 2205
4368.99 2185
4369.61 2261
4370.23 2324
4370.86 2219
4371.48 2216
4372.11 2178
4372.73 2155
4373.35 2228
4373.98 2158
4374.60 2164
4375.23 2259
4375.85 2277
4376.47 2337
4377.10 2295
4377.72 2203
4378.35 2312
4378.97 2374
4379.60 2496
4380.22 2515
4380.85 2618
4381.47 2622
4382.10 2813
4382.72 2872
4383.34 2941
4383.97 3010
4384.59 2945
4385.22 2989
4385.84 3170
4386.47 3100
4387.09 3118
4387.72 3150
4388.34 3098
4388.97 3078
4389.59 3101
4390.22 2976
4390.85 2755
4391.47 2618
4392.10 2574
4392.72 2526
4393.35 2432
4393.97 2424
4394.60 2404
4395.22 2344
4395.85 2408
4396.47 2347
4397.10 2324
4397.73 2392
4398.35 2469
4398.98 2605
4399.60 2633
4400.23 2725
4400.86 2754
4401.48 2767
4402.11 2840
4402.73 2857
4403.36 2818
4403.99 2867
4404.61 2786
4405.24 2747
4405.87 2698
4406.49 2731
4407.12 2785
4407.74 2778
4408.37 2838
4409.00 2902
4409.62 2874
4410.25 2801
4410.88 2885
4411.50 2834
4412.13 2717
4412.76 2712
4413.38 2657
4414.01 2541
4414.64 2408
4415.27 2368
4415.89 2299
4416.52 2357
4417.15 2367
4417.77 2280
4418.40 2285
4419.03 2344
4419.66 2372
4420.28 2407
4420.91 2305
4421.54 2326
4422.17 2247
4422.79 2380
4423.42 2311
4424.05 2324
4424.68 2241
4425.30 2156
4425.93 2152
4426.56 2121
4427.19 2102
4427.82 1995
4428.44 2002
4429.07 2024
4429.70 2182
4430.33 2200
4430.96 2181
4431.58 2168
4432.21 2213
4432.84 2247
4433.47 2159
4434.10 2223
4434.73 2217
4435.35 2241
4435.98 2200
4436.61 2233
4437.24 2287
4437.87 2269
4438.50 2276
4439.13 2143
4439.75 2147
4440.38 2101
4441.01 2160
4441.64 2162
4442.27 2181
4442.90 2158
4443.53 2194
4444.16 2181
4444.79 2094
4445.42 2087
4446.04 2130
4446.67 2159
4447.30 2183
4447.93 2194
4448.56 2263
4449.19 2197
4449.82 2290
4450.45 2232
4451.08 2299
4451.71 2234
4452.34 2276
4452.97 2179
4453.60 2181
4454.23 2251
4454.86 2352
4455.49 2254
4456.12 2299
4456.75 2285
4457.38 2308
4458.01 2414
4458.64 2363
4459.27 2312
4459.90 2214
4460.53 2173
4461.16 2209
4461.79 2027
4462.42 2088
4463.05 2107
4463.68 2119
4464.31 2117
4464.94 2032
4465.57 2073
4466.20 2077
4466.83 2119
4467.46 2047
4468.09 2017
4468.73 2050
4469.36 2088
4469.99 2131
4470.62 2138
4471.25 2054
4471.88 2111
4472.51 2066
4473.14 2054
4473.77 2114
4474.40 2057
4475.04 2097
4475.67 2116
4476.30 2053
4476.93 2061
4477.56 2041
4478.19 2127
4478.82 2116
4479.46 2110
4480.09 2190
4480.72 2123
4481.35 2221
4481.98 2194
4482.61 2272
4483.25 2209
4483.88 2202
4484.51 2260
4485.14 2397
4485.77 2332
4486.41 2304
4487.04 2383
4487.67 2442
4488.30 2352
4488.93 2389
4489.57 2387
4490.20 2426
4490.83 2426
4491.46 2427
4492.10 2363
4492.73 2345
4493.36 2386
4493.99 2518
4494.63 2384
4495.26 2423
4495.89 2568
4496.52 2601
4497.16 2759
4497.79 2789
4498.42 2931
4499.06 2948
4499.69 3049
4500.32 2996
4500.96 3040
4501.59 3148
4502.22 3208
4502.86 3128
4503.49 3131
4504.12 3057
4504.75 3104
4505.39 2906
4506.02 2879
4506.66 2850
4507.29 2933
4507.92 2942
4508.56 2920
4509.19 2673
4509.82 2659
4510.46 2820
4511.09 2714
4511.72 2715
4512.36 2737
4512.99 2730
4513.63 2775
4514.26 2773
4514.89 2821
4515.53 2868
4516.16 2850
4516.80 2844
4517.43 2869
4518.07 2873
4518.70 2844
4519.33 2795
4519.97 2860
4520.60 2963
4521.24 2960
4521.87 2813
4522.51 2913
4523.14 2950
4523.78 3075
4524.41 3129
4525.05 3211
4525.68 3361
4526.32 3579
4526.95 4000
4527.59 4562
4528.22 5262
4528.86 6252
4529.49 7439
4530.13 8923
4530.76 10654
4531.40 11919
4532.03 13089
4532.67 14177
4533.30 14554
4533.94 14685
4534.57 13920
4535.21 12934
4535.84 11751
4536.48 10182
4537.11 8721
4537.75 7449
4538.39 6271
4539.02 5322
4539.66 4557
4540.29 4156
4540.93 3728
4541.57 3479
4542.20 3272
4542.84 3195
4543.47 3160
4544.11 3197
4544.75 3089
4545.38 3044
4546.02 3032
4546.65 2926
4547.29 2840
4547.93 2965
4548.56 2930
4549.20 2916
4549.84 2830
4550.47 2772
4551.11 2693
4551.75 2643
4552.38 2753
4553.02 2728
4553.66 2764
4554.29 2784
4554.93 2760
4555.57 2797
4556.20 2837
4556.84 2987
4557.48 2880
4558.11 2851
4558.75 3030
4559.39 3019
4560.03 2964
4560.66 3181
4561.30 3211
4561.94 3197
4562.58 3275
4563.21 3298
4563.85 3246
4564.49 3305
4565.13 3291
4565.76 3253
4566.40 3337
4567.04 3591
4567.68 3702
4568.31 3793
4568.95 3832
4569.59 3897
4570.23 3948
4570.87 3950
4571.50 4090
4572.14 4116
4572.78 4079
4573.42 3955
4574.06 3813
4574.69 3757
4575.33 3827
4575.97 3920
4576.61 3723
4577.25 3678
4577.89 3595
4578.53 3501
4579.16 3382
4579.80 3446
4580.44 3425
4581.08 3387
4581.72 3364
4582.36 3367
4583.00 3390
4583.63 3303
4584.27 3329
4584.91 3395
4585.55 3357
4586.19 3268
4586.83 3225
4587.47 3200
4588.11 3228
4588.75 3224
4589.39 3328
4590.03 3459
4590.67 3708
4591.30 3805
4591.94 4130
4592.58 4090
4593.22 4219
4593.86 4171
4594.50 4136
4595.14 3961
4595.78 3724
4596.42 3592
4597.06 3303
4597.70 3078
4598.34 2954
4598.98 3070
4599.62 2973
4600.26 2942
4600.90 2931
4601.54 2955
4602.18 2897
4602.82 2968
4603.46 2930
4604.10 2985
4604.74 2957
4605.38 2880
4606.02 2800
4606.66 2946
4607.30 2950
4607.94 2956
4608.59 2914
4609.23 2855
4609.87 2892
4610.51 2907
4611.15 2855
4611.79 2973
4612.43 2923
4613.07 2835
4613.71 2720
4614.35 2648
4614.99 2665
4615.64 2743
4616.28 2686
4616.92 2677
4617.56 2546
4618.20 2570
4618.84 2546
4619.48 2562
4620.12 2550
4620.77 2530
4621.41 2461
4622.05 2460
4622.69 2390
4623.33 2370
4623.97 2368
4624.62 2338
4625.26 2338
4625.90 2382
4626.54 2464
4627.18 2421
4627.82 2430
4628.47 2506
4629.11 2526
4629.75 2650
4630.39 2753
4631.03 3022
4631.68 3179
4632.32 3618
4632.96 3814
4633.60 4403
4634.25 4668
4634.89 4960
4635.53 4880
4636.17 5036
4636.82 5018
4637.46 4768
4638.10 4358
4638.74 4134
4639.39 3931
4640.03 3741
4640.67 3447
4641.32 3233
4641.96 3069
4642.60 2928
4643.24 2854
4643.89 2824
4644.53 2724
4645.17 2729
4645.82 2585
4646.46 2677
4647.10 2720
4647.75 2711
4648.39 2803
4649.03 3073
4649.68 3133
4650.32 3380
4650.96 3650
4651.61 3967
4652.25 4315
4652.89 4610
4653.54 4836
4654.18 4948
4654.83 5011
4655.47 4823
4656.11 4673
4656.76 4276
4657.40 3930
4658.05 3638
4658.69 3336
4659.33 3132
4659.98 2880
4660.62 2737
4661.27 2558
4661.91 2575
4662.56 2477
4663.20 2333
4663.84 2332
4664.49 2456
4665.13 2402
4665.78 2359
4666.42 2317
4667.07 2290
4667.71 2282
4668.36 2377
4669.00 2382
4669.65 2377
4670.29 2329
4670.94 2298
4671.58 2259
4672.23 2281
4672.87 2229
4673.52 2280
4674.16 2294
4674.81 2283
4675.45 2186
4676.10 2296
4676.74 2310
4677.39 2288
4678.03 2338
4678.68 2265
4679.32 2234
4679.97 2286
4680.62 2382
4681.26 2362
4681.91 2285
4682.55 2244
4683.20 2265
4683.84 2214
4684.49 2280
4685.14 2302
4685.78 2276
4686.43 2330
4687.07 2462
4687.72 2305
4688.37 2379
4689.01 2406
4689.66 2308
4690.30 2377
4690.95 2510
4691.60 2502
4692.24 2387
4692.89 2432
4693.54 2458
4694.18 2511
4694.83 2579
4695.48 2569
4696.12 2514
4696.77 2518
4697.42 2420
4698.06 2617
4698.71 2636
4699.36 2642
4700.00 2756
4700.65 2938
4701.30 3091
4701.94 2976
4702.59 2934
4703.24 2851
4703.89 2837
4704.53 2766
4705.18 2646
4705.83 2629
4706.48 2619
4707.12 2621
4707.77 2565
4708.42 2602
4709.07 2538
4709.71 2578
4710.36 2594
4711.01 2593
4711.66 2577
4712.30 2610
4712.95 2554
4713.60 2547
4714.25 2467
4714.90 2374
4715.54 2443
4716.19 2440
4716.84 2423
4717.49 2463
4718.14 2476
4718.78 2512
4719.43 2568
4720.08 2471
4720.73 2387
4721.38 2390
4722.03 2533
4722.67 2456
4723.32 2440
4723.97 2454
4724.62 2474
4725.27 2329
4725.92 2454
4726.57 2502
4727.22 2390
4727.86 2387
4728.51 2337
4729.16 2312
4729.81 2334
4730.46 2392
4731.11 2371
4731.76 2230
4732.41 2270
4733.06 2285
4733.71 2177
4734.36 2201
4735.00 2249
4735.65 2222
4736.30 2148
4736.95 2130
4737.60 2196
4738.25 2147
4738.90 2101
4739.55 2181
4740.20 2199
4740.85 2177
4741.50 2212
4742.15 2215
4742.80 2258
4743.45 2184
4744.10 2188
4744.75 2181
4745.40 2218
4746.05 2316
4746.70 2308
4747.35 2270
4748.00 2377
4748.65 2242
4749.30 2323
4749.95 2345
4750.60 2465
4751.25 2468
4751.90 2475
4752.55 2428
4753.20 2455
4753.85 2536
4754.51 2545
4755.16 2512
4755.81 2609
4756.46 2621
4757.11 2669
4757.76 2803
4758.41 3008
4759.06 3376
4759.71 3608
4760.36 3944
4761.01 4085
4761.67 4209
4762.32 4355
4762.97 4295
4763.62 4036
4764.27 3768
4764.92 3602
4765.57 3408
4766.22 3178
4766.88 2973
4767.53 2869
4768.18 2806
4768.83 2656
4769.48 2521
4770.13 2433
4770.79 2385
4771.44 2324
4772.09 2248
4772.74 2196
4773.39 2155
4774.05 2280
4774.70 2191
4775.35 2200
4776.00 2184
4776.65 2168
4777.31 2132
4777.96 2085
4778.61 2211
4779.26 2161
4779.92 2187
4780.57 2173
4781.22 2134
4781.87 2194
4782.53 2128
4783.18 2141
4783.83 2117
4784.48 2087
4785.14 1985
4785.79 1984
4786.44 1976
4787.10 1968
4787.75 1985
4788.40 1920
4789.05 1891
4789.71 1885
4790.36 1906
4791.01 1918
4791.67 1908
4792.32 1913
4792.97 1972
4793.63 1906
4794.28 1952
4794.93 1918
4795.59 1948
4796.24 1967
4796.89 2061
4797.55 2106
4798.20 2022
4798.86 2093
4799.51 2076
4800.16 2010
4800.82 1972
4801.47 2014
4802.12 2009
4802.78 2016
4803.43 1981
4804.09 2020
4804.74 2080
4805.39 1958
4806.05 1967
4806.70 1941
4807.36 1984
4808.01 1958
4808.67 2092
4809.32 1998
4809.98 1967
4810.63 1996
4811.28 2042
4811.94 2013
4812.59 2021
4813.25 2033
4813.90 2020
4814.56 1982
4815.21 2060
4815.87 2125
4816.52 1983
4817.18 2070
4817.83 2070
4818.49 2083
4819.14 2177
4819.80 2079
4820.45 2165
4821.11 2188
4821.76 2109
4822.42 2099
4823.07 2156
4823.73 2225
4824.38 2333
4825.04 2504
4825.70 2647
4826.35 2649
4827.01 2591
4827.66 2648
4828.32 2740
4828.97 2670
4829.63 2519
4830.29 2429
4830.94 2382
4831.60 2332
4832.25 2277
4832.91 2255
4833.57 2342
4834.22 2350
4834.88 2366
4835.53 2414
4836.19 2475
4836.85 2505
4837.50 2658
4838.16 2740
4838.82 2734
4839.47 2780
4840.13 2711
4840.79 2734
4841.44 2713
4842.10 2665
4842.76 2485
4843.41 2283
4844.07 2302
4844.73 2258
4845.38 2210
4846.04 2207
4846.70 2162
4847.35 2150
4848.01 2100
4848.67 2023
4849.32 2028
4849.98 2067
4850.64 2095
4851.30 1994
4851.95 2048
4852.61 1985
4853.27 1985
4853.93 1919
4854.58 1864
4855.24 1913
4855.90 1930
4856.56 1900
4857.21 1924
4857.87 1912
4858.53 2032
4859.19 2020
4859.84 1992
4860.50 2024
4861.16 1991
4861.82 1916
4862.48 1917
4863.13 1933
4863.79 1991
4864.45 2076
4865.11 2020
4865.77 1965
4866.43 2044
4867.08 2055
4867.74 2067
4868.40 2032
4869.06 2030
4869.72 1985
4870.38 1990
4871.03 2027
4871.69 2063
4872.35 2072
4873.01 2104
4873.67 2106
4874.33 2178
4874.99 2258
4875.65 2182
4876.31 2215
4876.96 2284
4877.62 2279
4878.28 2448
4878.94 2552
4879.60 2488
4880.26 2500
4880.92 2466
4881.58 2489
4882.24 2513
4882.90 2385
4883.56 2310
4884.22 2223
4884.88 2263
4885.54 2279
4886.19 2228
4886.85 2124
4887.51 2220
4888.17 2174
4888.83 2176
4889.49 2204
4890.15 2205
4890.81 2277
4891.47 2234
4892.13 2306
4892.79 2409
4893.45 2525
4894.11 2537
4894.77 2517
4895.43 2439
4896.09 2373
4896.76 2426
4897.42 2350
4898.08 2329
4898.74 2334
4899.40 2347
4900.06 2510
4900.72 2531
4901.38 2541
4902.04 2451
4902.70 2392
4903.36 2398
4904.02 2309
4904.68 2238
4905.34 2299
4906.00 2144
4906.67 2098
4907.33 2173
4907.99 2160
4908.65 2163
4909.31 2045
4909.97 2077
4910.63 2051
4911.29 1996
4911.96 2013
4912.62 2087
4913.28 2106
4913.94 2182
4914.60 2023
4915.26 1973
4915.92 1932
4916.59 2002
4917.25 1937
4917.91 1917
4918.57 1899
4919.23 1931
4919.90 1926
4920.56 1845
4921.22 1738
4921.88 1772
4922.54 1799
4923.21 1855
4923.87 1852
4924.53 1758
4925.19 1808
4925.85 1765
4926.52 1804
4927.18 1832
4927.84 1810
4928.50 1835
4929.17 1785
4929.83 1751
4930.49 1812
4931.15 1854
4931.82 1868
4932.48 1881
4933.14 1795
4933.81 1761
4934.47 1837
4935.13 1882
4935.79 1827
4936.46 1923
4937.12 1970
4937.78 1833
4938.45 1872
4939.11 1832
4939.77 1770
4940.44 1843
4941.10 1877
4941.76 1806
4942.43 1800
4943.09 1770
4943.75 1750
4944.42 1729
4945.08 1728
4945.74 1689
4946.41 1798
4947.07 1765
4947.74 1755
4948.40 1777
4949.06 1764
4949.73 1686
4950.39 1697
4951.05 1645
4951.72 1735
4952.38 1789
4953.05 1780
4953.71 1777
4954.38 1697
4955.04 1747
4955.70 1764
4956.37 1742
4957.03 1630
4957.70 1734
4958.36 1695
4959.03 1736
4959.69 1783
4960.36 1727
4961.02 1785
4961.68 1841
4962.35 1886
4963.01 1883
4963.68 1917
4964.34 1991
4965.01 1998
4965.67 2136
4966.34 2076
4967.00 2116
4967.67 2125
4968.33 2140
4969.00 2045
4969.66 1959
4970.33 1963
4971.00 1938
4971.66 1865
4972.33 1843
4972.99 1822
4973.66 1972
4974.32 1955
4974.99 1955
4975.65 2041
4976.32 2066
4976.99 2021
4977.65 2127
4978.32 2149
4978.98 2197
4979.65 2185
4980.31 2241
4980.98 2246
4981.65 2273
4982.31 2357
4982.98 2452
4983.64 2527
4984.31 2750
4984.98 2862
4985.64 3059
4986.31 3161
4986.98 3326
4987.64 3259
4988.31 3053
4988.98 2951
4989.64 2851
4990.31 2768
4990.98 2622
4991.64 2357
4992.31 2177
4992.98 2158
4993.64 2089
4994.31 1960
4994.98 1877
4995.64 1862
4996.31 1842
4996.98 1816
4997.64 1781
4998.31 1789
4998.98 1801
4999.65 1777
5000.31 1777
5000.98 1792
5001.65 1825
5002.32 1788
5002.98 1806
5003.65 1744
5004.32 1689
5004.99 1716
5005.65 1738
5006.32 1768
5006.99 1792
5007.66 1693
5008.32 1762
5008.99 1714
5009.66 1699
5010.33 1713
5011.00 1796
5011.66 1819
5012.33 1783
5013.00 1745
5013.67 1759
5014.34 1772
5015.01 1773
5015.67 1831
5016.34 1789
5017.01 1738
5017.68 1768
5018.35 1807
5019.02 1794
5019.68 1858
5020.35 1856
5021.02 1966
5021.69 1966
5022.36 2052
5023.03 2043
5023.70 2076
5024.37 2146
5025.03 2132
5025.70 2154
5026.37 2154
5027.04 2003
5027.71 1960
5028.38 1903
5029.05 1920
5029.72 1900
5030.39 1844
5031.06 1890
5031.73 1854
5032.40 1783
5033.07 1703
5033.73 1728
5034.40 1762
5035.07 1713
5035.74 1714
5036.41 1682
5037.08 1714
5037.75 1647
5038.42 1648
5039.09 1632
5039.76 1691
5040.43 1687
5041.10 1653
5041.77 1634
5042.44 1668
5043.11 1714
5043.78 1605
5044.45 1741
5045.12 1675
5045.79 1724
5046.46 1698
5047.13 1663
5047.81 1626
5048.48 1595
5049.15 1609
5049.82 1566
5050.49 1590
5051.16 1682
5051.83 1656
5052.50 1597
5053.17 1597
5053.84 1667
5054.51 1637
5055.18 1590
5055.85 1601
5056.53 1570
5057.20 1604
5057.87 1579
5058.54 1572
5059.21 1560
5059.88 1595
5060.55 1628
5061.22 1548
5061.89 1590
5062.57 1617
5063.24 1555
5063.91 1595
5064.58 1639
5065.25 1685
5065.92 1715
5066.60 1631
5067.27 1566
5067.94 1563
5068.61 1624
5069.28 1617
5069.96 1598
5070.63 1662
5071.30 1619
5071.97 1676
5072.64 1596
5073.32 1600
5073.99 1597
5074.66 1628
5075.33 1637
5076.00 1679
5076.68 1716
5077.35 1807
5078.02 1812
5078.69 1825
5079.37 1930
5080.04 1909
5080.71 1896
5081.38 1905
5082.06 1939
5082.73 1897
5083.40 1892
5084.08 1825
5084.75 1821
5085.42 1793
5086.09 1835
5086.77 1808
5087.44 1717
5088.11 1814
5088.79 1797
5089.46 1775
5090.13 1880
5090.81 1882
5091.48 1984
5092.15 2062
5092.83 2031
5093.50 2124
5094.17 2125
5094.85 2078
5095.52 2055
5096.19 2019
5096.87 1982
5097.54 1932
5098.22 1966
5098.89 1900
5099.56 1730
5100.24 1836
5100.91 1871
5101.59 1835
5102.26 1771
5102.93 1747
5103.61 1839
5104.28 1786
5104.96 1862
5105.63 1811
5106.31 1934
5106.98 1901
5107.65 1856
5108.33 1838
5109.00 1781
5109.68 1718
5110.35 1768
5111.03 1817
5111.70 1743
5112.38 1782
5113.05 1791
5113.73 1706
5114.40 1830
5115.08 1681
5115.75 1667
5116.43 1810
5117.10 1779
5117.78 1785
5118.45 1823
5119.13 1866
5119.80 1859
5120.48 1882
5121.15 1897
5121.83 1886
5122.50 1847
5123.18 1858
5123.85 1891
5124.53 1850
5125.20 1836
5125.88 1823
5126.56 1842
5127.23 1805
5127.91 1877
5128.58 1862
5129.26 1861
5129.93 1842
5130.61 1963
5131.29 2018
5131.96 1985
5132.64 2127
5133.31 2156
5133.99 2266
5134.67 2370
5135.34 2458
5136.02 2475
5136.70 2394
5137.37 2428
5138.05 2407
5138.73 2338
5139.40 2245
5140.08 2244
5140.75 2161
5141.43 2104
5142.11 2039
5142.78 1982
5143.46 1953
5144.14 1937
5144.82 1972
5145.49 1985
5146.17 1926
5146.85 1893
5147.52 1882
5148.20 2037
5148.88 1960
5149.55 1977
5150.23 1884
5150.91 1901
5151.59 1931
5152.26 1922
5152.94 1861
5153.62 1842
5154.30 1794
5154.97 1832
5155.65 1778
5156.33 1720
5157.01 1744
5157.68 1739
5158.36 1742
5159.04 1720
5159.72 1696
5160.40 1697
5161.07 1646
5161.75 1710
5162.43 1682
5163.11 1594
5163.79 1646
5164.46 1616
5165.14 1666
5165.82 1694
5166.50 1691
5167.18 1701
5167.86 1710
5168.53 1665
5169.21 1659
5169.89 1650
5170.57 1659
5171.25 1637
5171.93 1554
5172.61 1620
5173.28 1659
5173.96 1733
5174.64 1743
5175.32 1713
5176.00 1670
5176.68 1715
5177.36 1729
5178.04 1700
5178.72 1745
5179.39 1823
5180.07 1796
5180.75 1713
5181.43 1797
5182.11 1725
5182.79 1751
5183.47 1737
5184.15 1735
5184.83 1655
5185.51 1687
5186.19 1695
5186.87 1733
5187.55 1663
5188.23 1675
5188.91 1772
5189.59 1768
5190.27 1686
5190.95 1688
5191.63 1747
5192.31 1768
5192.99 1701
5193.67 1691
5194.35 1799
5195.03 1827
5195.71 1846
5196.39 1813
5197.07 1847
5197.75 1909
5198.43 1889
5199.11 1875
5199.79 1819
5200.47 1891
5201.15 1918
5201.83 1943
5202.51 2145
5203.19 2139
5203.87 2177
5204.55 2311
5205.24 2332
5205.92 2514
5206.60 2420
5207.28 2380
5207.96 2452
5208.64 2364
5209.32 2349
5210.00 2339
5210.68 2352
5211.36 2307
5212.05 2326
5212.73 2421
5213.41 2532
5214.09 2488
5214.77 2413
5215.45 2366
5216.13 2390
5216.82 2314
5217.50 2371
5218.18 2336
5218.86 2326
5219.54 2261
5220.22 2269
5220.91 2219
5221.59 2182
5222.27 2194
5222.95 2063
5223.63 2123
5224.32 2099
5225.00 2061
5225.68 2096
5226.36 2076
5227.05 2051
5227.73 2062
5228.41 2013
5229.09 1993
5229.77 2040
5230.46 2029
5231.14 2050
5231.82 2101
5232.50 2051
5233.19 1965
5233.87 1986
5234.55 1871
5235.24 1894
5235.92 1927
5236.60 2077
5237.28 2017
5237.97 1913
5238.65 1939
5239.33 1959
5240.02 2001
5240.70 1963
5241.38 1913
5242.07 1915
5242.75 1921
5243.43 1907
5244.12 1856
5244.80 1894
5245.48 1971
5246.17 1837
5246.85 1901
5247.53 1891
5248.22 1846
5248.90 1937
5249.58 2003
5250.27 1972
5250.95 2007
5251.64 2000
5252.32 2102
5253.00 2198
5253.69 2166
5254.37 2143
5255.06 2158
5255.74 2045
5256.42 2115
5257.11 2202
5257.79 2044
5258.48 2031
5259.16 2044
5259.85 2089
5260.53 2161
5261.21 2089
5261.90 2087
5262.58 2135
5263.27 2120
5263.95 2115
5264.64 2096
5265.32 2014
5266.01 2125
5266.69 2079
5267.38 2117
5268.06 2067
5268.75 2032
5269.43 2034
5270.12 2039
5270.80 1909
5271.49 1937
5272.17 1962
5272.86 2048
5273.54 2022
5274.23 2018
5274.91 2080
5275.60 2095
5276.28 2103
5276.97 2121
5277.66 2208
5278.34 2272
5279.03 2411
5279.71 2503
5280.40 2599
5281.08 2725
5281.77 2660
5282.46 2613
5283.14 2699
5283.83 2797
5284.51 2617
5285.20 2544
5285.89 2437
5286.57 2250
5287.26 2157
5287.94 2114
5288.63 2184
5289.32 2233
5290.00 2203
5290.69 2126
5291.38 2145
5292.06 2161
5292.75 2280
5293.44 2311
5294.12 2259
5294.81 2265
5295.50 2213
5296.18 2171
5296.87 2248
5297.56 2159
5298.24 2225
5298.93 2318
5299.62 2377
5300.30 2450
5300.99 2451
5301.68 2523
5302.37 2554
5303.05 2635
5303.74 2633
5304.43 2688
5305.11 2572
5305.80 2591
5306.49 2567
5307.18 2473
5307.86 2443
5308.55 2424
5309.24 2349
5309.93 2382
5310.61 2347
5311.30 2381
5311.99 2396
5312.68 2412
5313.37 2452
5314.05 2407
5314.74 2493
5315.43 2448
5316.12 2400
5316.81 2352
5317.49 2341
5318.18 2376
5318.87 2394
5319.56 2447
5320.25 2412
5320.94 2451
5321.62 2504
5322.31 2510
5323.00 2547
5323.69 2539
5324.38 2354
5325.07 2441
5325.76 2480
5326.44 2341
5327.13 2348
5327.82 2414
5328.51 2370
5329.20 2429
5329.89 2409
5330.58 2401
5331.27 2515
5331.96 2498
5332.64 2491
5333.33 2473
5334.02 2573
5334.71 2602
5335.40 2604
5336.09 2700
5336.78 2732
5337.47 2585
5338.16 2623
5338.85 2735
5339.54 2621
5340.23 2683
5340.92 2618
5341.61 2655
5342.30 2769
5342.99 2800
5343.68 2820
5344.37 2951
5345.06 3073
5345.75 3095
5346.44 3122
5347.13 3293
5347.82 3505
5348.51 3964
5349.20 4537
5349.89 5091
5350.58 5843
5351.27 6393
5351.96 6877
5352.65 7274
5353.34 7311
5354.03 6973
5354.72 6892
5355.41 6250
5356.10 5494
5356.79 4974
5357.48 4410
5358.17 3932
5358.86 3456
5359.56 3164
5360.25 2916
5360.94 2644
5361.63 2599
5362.32 2485
5363.01 2410
5363.70 2290
5364.39 2325
5365.08 2296
5365.77 2176
5366.47 2183
5367.16 2122
5367.85 2160
5368.54 2161
5369.23 2170
5369.92 2103
5370.61 2073
5371.31 2065
5372.00 2005
5372.69 2079
5373.38 2149
5374.07 2129
5374.77 2129
5375.46 2213
5376.15 2208
5376.84 2203
5377.53 2239
5378.22 2360
5378.92 2326
5379.61 2377
5380.30 2433
5380.99 2442
5381.69 2520
5382.38 2526
5383.07 2409
5383.76 2393
5384.46 2338
5385.15 2341
5385.84 2447
5386.53 2531
5387.23 2560
5387.92 2684
5388.61 2814
5389.30 3008
5390.00 3198
5390.69 3286
5391.38 3460
5392.08 3582
5392.77 3469
5393.46 3412
5394.15 3318
5394.85 3132
5395.54 2937
5396.23 2795
5396.93 2700
5397.62 2645
5398.31 2467
5399.01 2298
5399.70 2243
5400.39 2197
5401.09 2139
5401.78 2280
5402.48 2265
5403.17 2334
5403.86 2314
5404.56 2338
5405.25 2382
5405.94 2512
5406.64 2500
5407.33 2562
5408.03 2576
5408.72 2593
5409.41 2519
5410.11 2506
5410.80 2316
5411.50 2307
5412.19 2218
5412.88 2140
5413.58 2133
5414.27 2134
5414.97 2084
5415.66 2042
5416.36 2005
5417.05 1958
5417.75 2032
5418.44 2053
5419.14 2130
5419.83 2153
5420.52 2202
5421.22 2239
5421.91 2273
5422.61 2234
5423.30 2227
5424.00 2231
5424.69 2205
5425.39 2290
5426.08 2258
5426.78 2215
5427.48 2155
5428.17 2255
5428.87 2182
5429.56 2153
5430.26 2088
5430.95 2060
5431.65 2039
5432.34 2025
5433.04 1993
5433.73 2073
5434.43 2112
5435.13 2018
5435.82 2065
5436.52 1991
5437.21 1992
5437.91 2137
5438.60 2139
5439.30 2052
5440.00 2020
5440.69 2129
5441.39 2102
5442.09 1986
5442.78 1978
5443.48 1966
5444.17 2035
5444.87 2116
5445.57 2001
5446.26 2011
5446.96 2084
5447.66 2131
5448.35 2168
5449.05 2146
5449.75 2210
5450.44 2242
5451.14 2233
5451.84 2354
5452.53 2341
5453.23 2355
5453.93 2331
5454.62 2299
5455.32 2282
5456.02 2221
5456.71 2234
5457.41 2043
5458.11 2076
5458.81 2090
5459.50 2130
5460.20 2143
5460.90 2155
5461.60 2119
5462.29 2137
5462.99 2148
5463.69 2246
5464.39 2181
5465.08 2249
5465.78 2243
5466.48 2249
5467.18 2249
5467.87 2195
5468.57 2200
5469.27 2154
5469.97 2218
5470.67 2165
5471.36 2220
5472.06 2232
5472.76 2314
5473.46 2213
5474.16 2367
5474.85 2300
5475.55 2299
5476.25 2296
5476.95 2355
5477.65 2402
5478.35 2429
5479.05 2560
5479.74 2710
5480.44 2786
5481.14 2828
5481.84 3038
5482.54 3106
5483.24 3051
5483.94 2906
5484.63 2828
5485.33 2737
5486.03 2675
5486.73 2649
5487.43 2523
5488.13 2537
5488.83 2435
5489.53 2515
5490.23 2541
5490.93 2614
5491.63 2589
5492.33 2597
5493.02 2586
5493.72 2691
5494.42 2701
5495.12 2698
5495.82 2777
5496.52 2782
5497.22 2762
5497.92 2836
5498.62 2909
5499.32 3094
5500.02 3325
5500.72 3525
5501.42 3973
5502.12 4355
5502.82 4335
5503.52 4354
5504.22 4291
5504.92 3893
5505.62 3622
5506.32 3468
5507.02 3268
5507.72 2985
5508.42 2777
5509.12 2731
5509.82 2596
5510.52 2648
5511.23 2559
5511.93 2567
5512.63 2567
5513.33 2464
5514.03 2452
5514.73 2538
5515.43 2626
5516.13 2623
5516.83 2693
5517.53 2748
5518.23 2687
5518.93 2757
5519.64 2723
5520.34 2638
5521.04 2560
5521.74 2629
5522.44 2592
5523.14 2518
5523.84 2616
5524.54 2590
5525.25 2529
5525.95 2414
5526.65 2380
5527.35 2261
5528.05 2214
5528.75 2183
5529.46 2131
5530.16 2149
5530.86 2115
5531.56 2128
5532.26 2115
5532.96 2070
5533.67 2052
5534.37 2078
5535.07 2025
5535.77 2086
5536.48 2160
5537.18 2075
5537.88 2072
5538.58 2089
5539.28 2095
5539.99 2074
5540.69 2032
5541.39 2004
5542.09 2041
5542.80 2005
5543.50 1985
5544.20 1934
5544.90 1896
5545.61 1930
5546.31 1929
5547.01 1907
5547.72 1986
5548.42 1863
5549.12 1906
5549.83 1869
5550.53 1900
5551.23 2004
5551.93 2015
5552.64 1885
5553.34 1858
5554.04 1864
5554.75 1912
5555.45 1861
5556.15 1932
5556.86 1965
5557.56 1882
5558.26 1881
5558.97 1870
5559.67 1856
5560.38 1833
5561.08 1913
5561.78 1996
5562.49 1953
5563.19 1956
5563.89 1974
5564.60 2021
5565.30 2025
5566.01 2028
5566.71 1980
5567.41 2096
5568.12 2196
5568.82 2050
5569.53 2054
5570.23 1968
5570.94 2002
5571.64 2003
5572.35 1947
5573.05 1934
5573.75 1996
5574.46 1942
5575.16 1849
5575.87 1910
5576.57 1945
5577.28 1976
5577.98 1983
5578.69 1880
5579.39 1944
5580.10 1977
5580.80 1913
5581.51 1914
5582.21 1912
5582.92 1970
5583.62 1947
5584.33 1847
5585.03 1825
5585.74 1881
5586.44 1771
5587.15 1688
5587.85 1730
5588.56 1722
5589.27 1750
5589.97 1735
5590.68 1738
5591.38 1680
5592.09 1726
5592.79 1671
5593.50 1710
5594.21 1672
5594.91 1703
5595.62 1743
5596.32 1665
5597.03 1691
5597.73 1756
5598.44 1693
5599.15 1618
5599.85 1702
5600.56 1676
5601.27 1685
5601.97 1693
5602.68 1704
5603.38 1681
5604.09 1685
5604.80 1800
5605.50 1844
5606.21 1742
5606.92 1671
5607.62 1797
5608.33 1723
5609.04 1673
5609.74 1695
5610.45 1761
5611.16 1739
5611.87 1645
5612.57 1594
5613.28 1668
5613.99 1692
5614.69 1710
5615.40 1700
5616.11 1733
5616.81 1674
5617.52 1661
5618.23 1667
5618.94 1644
5619.64 1664
5620.35 1703
5621.06 1694
5621.77 1696
5622.47 1659
5623.18 1753
5623.89 1677
5624.60 1712
5625.31 1775
5626.01 1727
5626.72 1714
5627.43 1715
5628.14 1823
5628.85 1759
5629.55 1796
5630.26 1759
5630.97 1764
5631.68 1812
5632.39 1807
5633.09 1783
5633.80 1742
5634.51 1777
5635.22 1767
5635.93 1780
5636.64 1735
5637.34 1790
5638.05 1762
5638.76 1796
5639.47 1834
5640.18 1894
5640.89 1855
5641.60 1848
5642.31 1901
5643.01 1924
5643.72 1996
5644.43 1914
5645.14 1861
5645.85 1848
5646.56 1797
5647.27 1794
5647.98 1779
5648.69 1790
5649.40 1800
5650.11 1791
5650.82 1731
5651.52 1737
5652.23 1757
5652.94 1747
5653.65 1825
5654.36 1804
5655.07 1792
5655.78 1921
5656.49 1926
5657.20 1875
5657.91 1972
5658.62 1947
5659.33 2017
5660.04 2036
5660.75 1951
5661.46 1975
5662.17 1910
5662.88 1875
5663.59 1850
5664.30 1854
5665.01 1815
5665.72 1795
5666.43 1814
5667.14 1812
5667.85 1768
5668.56 1789
5669.28 1815
5669.99 1803
5670.70 1874
5671.41 1884
5672.12 1909
5672.83 1904
5673.54 1979
5674.25 2043
5674.96 2016
5675.67 1974
5676.38 1924
5677.09 1900
5677.81 1860
5678.52 1844
5679.23 1775
5679.94 1753
5680.65 1827
5681.36 1673
5682.07 1787
5682.78 1733
5683.50 1783
5684.21 1752
5684.92 1784
5685.63 1720
5686.34 1732
5687.05 1733
5687.77 1722
5688.48 1708
5689.19 1671
5689.90 1745
5690.61 1775
5691.32 1709
5692.04 1809
5692.75 1750
5693.46 1734
5694.17 1737
5694.88 1738
5695.60 1762
5696.31 1788
5697.02 1754
5697.73 1692
5698.45 1768
5699.16 1765
5699.87 1656
5700.58 1641
5701.30 1691
5702.01 1699
5702.72 1670
5703.43 1634
5704.15 1644
5704.86 1571
5705.57 1637
5706.29 1679
5707.00 1696
5707.71 1697
5708.42 1654
5709.14 1678
5709.85 1720
5710.56 1651
5711.28 1649
5711.99 1621
5712.70 1719
5713.42 1623
5714.13 1633
5714.84 1668
5715.56 1598
5716.27 1606
5716.98 1550
5717.70 1558
5718.41 1641
5719.12 1676
5719.84 1684
5720.55 1630
5721.27 1672
5721.98 1690
5722.69 1753
5723.41 1688
5724.12 1673
5724.84 1687
5725.55 1655
5726.26 1646
5726.98 1686
5727.69 1674
5728.41 1688
5729.12 1629
5729.83 1694
5730.55 1719
5731.26 1718
5731.98 1737
5732.69 1704
5733.41 1739
5734.12 1754
5734.84 1786
5735.55 1704
5736.27 1792
5736.98 1657
5737.70 1747
5738.41 1743
5739.13 1775
5739.84 1770
5740.55 1785
5741.27 1721
5741.99 1760
5742.70 1786
5743.42 1846
5744.13 1813
5744.85 1831
5745.56 1851
5746.28 1767
5746.99 1818
5747.71 1854
5748.42 1982
5749.14 1903
5749.85 1891
5750.57 1944
5751.29 1999
5752.00 2052
5752.72 2149
5753.43 2282
5754.15 2360
5754.86 2448
5755.58 2628
5756.30 2690
5757.01 2762
5757.73 2681
5758.44 2659
5759.16 2552
5759.88 2437
5760.59 2336
5761.31 2266
5762.03 2175
5762.74 2093
5763.46 2167
5764.18 2157
5764.89 2048
5765.61 2068
5766.32 2122
5767.04 2083
5767.76 2128
5768.47 2139
5769.19 2069
5769.91 2064
5770.63 2063
5771.34 2164
5772.06 2195
5772.78 2215
5773.49 2184
5774.21 2209
5774.93 2284
5775.64 2300
5776.36 2315
5777.08 2321
5777.80 2347
5778.51 2388
5779.23 2443
5779.95 2496
5780.67 2543
5781.38 2616
5782.10 2640
5782.82 2769
5783.54 2802
5784.25 2768
5784.97 2667
5785.69 2820
5786.41 2790
5787.13 2761
5787.84 2753
5788.56 2822
5789.28 3010
5790.00 3071
5790.72 3053
5791.43 3293
5792.15 3277
5792.87 3449
5793.59 3548
5794.31 3575
5795.03 3770
5795.74 3739
5796.46 3903
5797.18 4069
5797.90 4412
5798.62 5191
5799.34 6309
5800.06 7233
5800.77 8690
5801.49 10011
5802.21 10838
5802.93 11184
5803.65 10828
5804.37 10056
5805.09 8944
5805.81 7906
5806.53 6943
5807.25 5989
5807.96 5316
5808.68 5028
5809.40 4770
5810.12 4580
5810.84 4504
5811.56 4316
5812.28 4379
5813.00 4375
5813.72 4257
5814.44 4342
5815.16 4379
5815.88 4410
5816.60 4332
5817.32 4396
5818.04 4465
5818.76 4357
5819.48 4260
5820.20 4171
5820.92 4024
5821.64 3926
5822.36 3816
5823.08 3739
5823.80 3678
5824.52 3537
5825.24 3430
5825.96 3273
5826.68 3195
5827.40 3136
5828.12 3091
5828.84 3012
5829.56 2969
5830.28 2880
5831.00 2846
5831.72 2775
5832.44 2712
5833.16 2738
5833.88 2627
5834.61 2604
5835.33 2638
5836.05 2531
5836.77 2543
5837.49 2478
5838.21 2612
5838.93 2546
5839.65 2577
5840.37 2569
5841.10 2570
5841.82 2516
5842.54 2592
5843.26 2601
5843.98 2495
5844.70 2434
5845.42 2457
5846.15 2281
5846.87 2312
5847.59 2297
5848.31 2306
5849.03 2394
5849.75 2438
5850.48 2391
5851.20 2373
5851.92 2447
5852.64 2363
5853.36 2367
5854.09 2392
5854.81 2407
5855.53 2344
5856.25 2363
5856.97 2368
5857.70 2324
5858.42 2295
5859.14 2323
5859.86 2372
5860.59 2293
5861.31 2292
5862.03 2241
5862.75 2195
5863.48 2186
5864.20 2178
5864.92 2241
5865.64 2202
5866.37 2214
5867.09 2167
5867.81 2169
5868.54 2172
5869.26 2169
5869.98 2254
5870.70 2184
5871.43 2307
5872.15 2262
5872.87 2259
5873.60 2266
5874.32 2303
5875.04 2295
5875.77 2273
5876.49 2277
5877.21 2218
5877.94 2235
5878.66 2184
5879.38 2148
5880.11 2100
5880.83 2111
5881.56 2122
5882.28 2101
5883.00 2108
5883.73 2135
5884.45 2047
5885.18 2083
5885.90 2102
5886.62 2116
5887.35 2116
5888.07 2131
5888.80 2149
5889.52 2090
5890.24 1979
5890.97 1968
5891.69 2002
5892.42 1943
5893.14 2041
5893.87 2019
5894.59 1945
5895.32 1951
5896.04 1944
5896.76 1902
5897.49 1944
5898.21 1940
5898.94 1948
5899.66 1949
5900.39 1922
5901.11 1907
5901.84 1888
5902.56 1933
5903.29 1916
5904.01 1871
5904.74 1823
5905.46 1821
5906.19 1831
5906.91 1789
5907.64 1804
5908.37 1805
5909.09 1789
5909.82 1771
5910.54 1889
5911.27 1849
5911.99 1837
5912.72 1768
5913.44 1755
5914.17 1795
5914.90 1856
5915.62 1856
5916.35 1921
5917.07 1892
5917.80 1894
5918.53 1884
5919.25 1826
5919.98 1819
5920.70 1870
5921.43 1879
5922.16 1922
5922.88 1814
5923.61 1816
5924.34 1873
5925.06 1917
5925.79 1895
5926.51 1932
5927.24 1973
5927.97 1992
5928.69 1964
5929.42 2028
5930.15 1980
5930.87 1996
5931.60 2024
5932.33 2067
5933.05 2111
5933.78 2117
5934.51 2194
5935.24 2255
5935.96 2489
5936.69 2494
5937.42 2586
5938.14 2666
5938.87 2784
5939.60 2784
5940.33 2715
5941.05 2528
5941.78 2474
5942.51 2451
5943.24 2408
5943.96 2379
5944.69 2366
5945.42 2294
5946.15 2215
5946.87 2243
5947.60 2392
5948.33 2356
5949.06 2305
5949.79 2380
5950.51 2391
5951.24 2496
5951.97 2598
5952.70 2810
5953.43 2911
5954.15 2986
5954.88 2951
5955.61 2883
5956.34 2814
5957.07 2842
5957.80 2712
5958.52 2474
5959.25 2550
5959.98 2633
5960.71 2669
5961.44 2670
5962.17 2686
5962.90 2703
5963.62 2721
5964.35 2675
5965.08 2793
5965.81 2811
5966.54 3060
5967.27 3388
5968.00 3526
5968.73 3778
5969.46 3805
5970.19 3828
5970.92 3673
5971.64 3421
5972.37 3347
5973.10 3089
5973.83 3004
5974.56 2876
5975.29 2835
5976.02 2904
5976.75 2796
5977.48 2863
5978.21 2841
5978.94 2753
5979.67 2742
5980.40 2803
5981.13 2843
5981.86 2821
5982.59 2862
5983.32 2871
5984.05 2946
5984.78 3063
5985.51 3077
5986.24 2936
5986.97 2961
5987.70 3022
5988.43 2938
5989.16 2964
5989.89 2897
5990.62 2899
5991.35 2905
5992.08 2878
5992.81 2919
5993.54 2889
5994.27 2962
5995.00 2997
5995.73 2968
5996.47 2875
5997.20 2943
5997.93 2960
5998.66 2903
5999.39 2983
6000.12 3031
6000.85 3045
6001.58 2941
6002.31 2885
6003.04 2944
6003.78 2866
6004.51 2918
6005.24 2861
6005.97 2780
6006.70 2862
6007.43 2940
6008.16 3038
6008.90 3249
6009.63 3418
6010.36 3761
6011.09 4188
6011.82 4489
6012.55 4884
6013.29 5225
6014.02 5496
6014.75 5480
6015.48 5618
6016.21 5529
6016.95 5235
6017.68 4960
6018.41 4671
6019.14 4249
6019.87 4083
6020.61 3778
6021.34 3464
6022.07 3261
6022.80 3013
6023.54 2828
6024.27 2692
6025.00 2682
6025.73 2587
6026.47 2527
6027.20 2517
6027.93 2490
6028.66 2502
6029.40 2379
6030.13 2418
6030.86 2347
6031.60 2289
6032.33 2284
6033.06 2297
6033.79 2268
6034.53 2190
6035.26 2244
6035.99 2203
6036.73 2148
6037.46 2174
6038.19 2166
6038.93 2154
6039.66 2154
6040.39 2143
6041.13 2245
6041.86 2245
6042.59 2196
6043.33 2178
6044.06 2185
6044.80 2218
6045.53 2205
6046.26 2275
6047.00 2195
6047.73 2207
6048.46 2241
6049.20 2307
6049.93 2305
6050.67 2224
6051.40 2264
6052.13 2332
6052.87 2452
6053.60 2445
6054.34 2358
6055.07 2355
6055.81 2353
6056.54 2275
6057.28 2281
6058.01 2300
6058.74 2273
6059.48 2266
6060.21 2217
6060.95 2252
6061.68 2265
6062.42 2235
6063.15 2243
6063.89 2192
6064.62 2201
6065.36 2216
6066.09 2316
6066.83 2252
6067.56 2275
6068.30 2248
6069.03 2195
6069.77 2154
6070.50 2200
6071.24 2115
6071.97 2097
6072.71 2106
6073.44 2080
6074.18 2112
6074.92 2086
6075.65 2051
6076.39 2045
6077.12 2033
6077.86 2014
6078.59 1966
6079.33 2040
6080.07 2011
6080.80 1993
6081.54 1980
6082.27 2035
6083.01 2015
6083.75 2007
6084.48 1948
6085.22 1894
6085.95 1998
6086.69 1956
6087.43 1960
6088.16 1890
6088.90 1935
6089.64 1993
6090.37 1909
6091.11 1920
6091.85 1923
6092.58 1893
6093.32 1941
6094.06 1981
6094.79 1957
6095.53 1953
6096.27 1991
6097.00 1902
6097.74 1917
6098.48 1930
6099.21 1873
6099.95 1911
6100.69 1963
6101.43 1920
6102.16 1981
6102.90 1915
6103.64 1978
6104.37 2003
6105.11 1956
6105.85 1981
6106.59 2017
6107.32 2045
6108.06 2013
6108.80 2039
6109.54 2000
6110.27 2009
6111.01 2117
6111.75 2126
6112.49 2180
6113.23 2157
6113.96 2207
6114.70 2201
6115.44 2184
6116.18 2209
6116.92 2161
6117.65 2086
6118.39 2140
6119.13 2138
6119.87 2116
6120.61 2096
6121.35 2100
6122.08 2053
6122.82 2046
6123.56 2125
6124.30 2177
6125.04 2150
6125.78 2252
6126.51 2184
6127.25 2202
6127.99 2212
6128.73 2161
6129.47 2233
6130.21 2185
6130.95 2127
6131.69 2060
6132.43 2035
6133.16 2095
6133.90 2110
6134.64 2142
6135.38 2206
6136.12 2208
6136.86 2211
6137.60 2293
6138.34 2369
6139.08 2419
6139.82 2359
6140.56 2386
6141.30 2470
6142.04 2440
6142.78 2435
6143.52 2413
6144.26 2324
6145.00 2328
6145.74 2350
6146.48 2297
6147.22 2221
6147.96 2206
6148.70 2087
6149.44 2122
6150.18 2193
6150.92 2243
6151.66 2249
6152.40 2224
6153.14 2246
6153.88 2226
6154.62 2203
6155.36 2236
6156.10 2303
6156.84 2230
6157.58 2179
6158.32 2215
6159.06 2279
6159.80 2277
6160.54 2219
6161.28 2265
6162.02 2286
6162.76 2258
6163.50 2324
6164.25 2501
6164.99 2543
6165.73 2581
6166.47 2678
6167.21 2788
6167.95 2784
6168.69 2874
6169.43 2818
6170.17 2821
6170.92 2892
6171.66 2735
6172.40 2713
6173.14 2681
6173.88 2727
6174.62 2704
6175.36 2620
6176.11 2614
6176.85 2660
6177.59 2583
6178.33 2658
6179.07 2617
6179.82 2561
6180.56 2650
6181.30 2676
6182.04 2641
6182.78 2762
6183.53 2703
6184.27 2733
6185.01 2732
6185.75 2797
6186.49 2781
6187.24 2854
6187.98 2817
6188.72 2854
6189.46 2908
6190.21 2869
6190.95 2967
6191.69 3107
6192.43 3187
6193.18 3240
6193.92 3215
6194.66 3211
6195.40 3282
6196.15 3275
6196.89 3312
6197.63 3392
6198.38 3367
6199.12 3362
6199.86 3288
6200.61 3203
6201.35 3361
6202.09 3383
6202.84 3455
6203.58 3432
6204.32 3612
6205.07 3803
6205.81 4308
6206.55 5051
6207.30 5798
6208.04 7142
6208.78 8551
6209.53 10061
6210.27 11478
6211.01 12015
6211.76 12227
6212.50 11917
6213.25 11307
6213.99 10398
6214.73 9450
6215.48 8125
6216.22 7225
6216.97 6439
6217.71 5501
6218.45 4880
6219.20 4389
6219.94 3997
6220.69 3667
6221.43 3497
6222.18 3411
6222.92 3273
6223.66 3173
6224.41 3074
6225.15 2991
6225.90 2959
6226.64 2983
6227.39 2888
6228.13 2822
6228.88 2755
6229.62 2595
6230.37 2517
6231.11 2507
6231.86 2456
6232.60 2344
6233.35 2296
6234.09 2256
6234.84 2362
6235.58 2293
6236.33 2284
6237.07 2350
6237.82 2336
6238.56 2383
6239.31 2444
6240.05 2407
6240.80 2386
6241.55 2391
6242.29 2441
6243.04 2441
6243.78 2453
6244.53 2550
6245.27 2557
6246.02 2614
6246.77 2733
6247.51 2744
6248.26 2850
6249.00 3057
6249.75 3151
6250.50 3292
6251.24 3263
6251.99 3222
6252.73 3061
6253.48 3064
6254.23 3083
6254.97 2848
6255.72 2806
6256.47 2816
6257.21 2802
6257.96 2753
6258.71 2721
6259.45 2628
6260.20 2642
6260.95 2729
6261.69 2779
6262.44 2740
6263.19 2789
6263.93 2810
6264.68 2830
6265.43 2907
6266.17 2973
6266.92 3129
6267.67 3199
6268.42 3305
6269.16 3439
6269.91 3653
6270.66 3829
6271.41 3824
6272.15 3717
6272.90 3667
6273.65 3539
6274.39 3475
6275.14 3537
6275.89 3457
6276.64 3415
6277.39 3624
6278.13 3717
6278.88 3621
6279.63 3684
6280.38 3601
6281.12 3488
6281.87 3357
6282.62 3188
6283.37 2990
6284.12 2794
6284.87 2671
6285.61 2643
6286.36 2538
6287.11 2531
6287.86 2575
6288.61 2645
6289.35 2589
6290.10 2618
6290.85 2560
6291.60 2603
6292.35 2553
6293.10 2603
6293.85 2554
6294.60 2486
6295.34 2449
6296.09 2404
6296.84 2372
6297.59 2369
6298.34 2282
6299.09 2290
6299.84 2226
6300.59 2237
6301.34 2239
6302.08 2235
6302.83 2164
6303.58 2277
6304.33 2315
6305.08 2235
6305.83 2216
6306.58 2279
6307.33 2220
6308.08 2248
6308.83 2179
6309.58 2222
6310.33 2118
6311.08 2208
6311.83 2180
6312.58 2233
6313.33 2216
6314.08 2197
6314.83 2227
6315.58 2251
6316.33 2209
6317.08 2166
6317.83 2171
6318.58 2125
6319.33 2125
6320.08 2159
6320.83 2104
6321.58 2059
6322.33 2047
6323.08 2137
6323.83 2096
6324.58 1995
6325.33 2027
6326.08 2095
6326.83 2008
6327.58 2026
6328.33 2062
6329.08 2045
6329.84 2075
6330.59 2027
6331.34 2093
6332.09 2065
6332.84 2118
6333.59 2058
6334.34 2072
6335.09 2043
6335.84 2097
6336.60 2210
6337.35 2059
6338.10 2039
6338.85 2121
6339.60 2083
6340.35 2101
6341.10 2038
6341.85 2043
6342.61 2136
6343.36 2145
6344.11 2133
6344.86 2217
6345.61 2199
6346.37 2235
6347.12 2272
6347.87 2272
6348.62 2319
6349.37 2396
6350.12 2440
6350.88 2476
6351.63 2489
6352.38 2588
6353.13 2630
6353.89 2680
6354.64 2778
6355.39 2850
6356.14 2829
6356.90 2704
6357.65 2733
6358.40 2662
6359.15 2493
6359.91 2457
6360.66 2345
6361.41 2251
6362.16 2334
6362.92 2269
6363.67 2282
6364.42 2197
6365.17 2273
6365.93 2332
6366.68 2332
6367.43 2325
6368.19 2316
6368.94 2323
6369.69 2366
6370.45 2435
6371.20 2416
6371.95 2377
6372.71 2374
6373.46 2400
6374.21 2393
6374.97 2326
6375.72 2295
6376.47 2353
6377.23 2300
6377.98 2369
6378.73 2344
6379.49 2333
6380.24 2241
6381.00 2259
6381.75 2314
6382.50 2211
6383.26 2205
6384.01 2226
6384.77 2192
6385.52 2195
6386.27 2228
6387.03 2463
6387.78 2550
6388.54 2710
6389.29 3021
6390.05 3213
6390.80 3489
6391.55 3609
6392.31 3603
6393.06 3588
6393.82 3468
6394.57 3324
6395.33 3028
6396.08 2794
6396.84 2605
6397.59 2408
6398.35 2339
6399.10 2175
6399.86 2108
6400.61 2104
6401.37 2084
6402.12 2002
6402.88 1920
6403.63 1965
6404.39 1893
6405.14 1985
6405.90 1903
6406.65 1892
6407.41 1975
6408.16 1994
6408.92 1950
6409.68 2025
6410.43 2101
6411.19 2108
6411.94 2107
6412.70 2058
6413.45 2075
6414.21 1936
6414.97 1993
6415.72 1967
6416.48 1966
6417.23 1929
6417.99 1970
6418.75 1980
6419.50 1922
6420.26 1990
6421.01 2034
6421.77 1929
6422.53 1914
6423.28 1925
6424.04 1918
6424.80 1948
6425.55 1902
6426.31 1961
6427.07 1921
6427.82 2060
6428.58 2026
6429.34 2031
6430.09 1949
6430.85 1967
6431.61 1941
6432.36 1840
6433.12 1870
6433.88 1899
6434.63 1842
6435.39 1817
6436.15 1833
6436.91 1764
6437.66 1817
6438.42 1771
6439.18 1814
6439.93 1803
6440.69 1882
6441.45 1861
6442.21 1902
6442.96 1855
6443.72 1825
6444.48 1813
6445.24 1892
6445.99 1856
6446.75 1817
6447.51 1822
6448.27 1830
6449.03 1833
6449.78 1765
6450.54 1783
6451.30 1789
6452.06 1749
6452.82 1752
6453.57 1767
6454.33 1804
6455.09 1821
6455.85 1805
6456.61 1787
6457.37 1770
6458.12 1777
6458.88 1783
6459.64 1754
6460.40 1799
6461.16 1808
6461.92 1772
6462.67 1695
6463.43 1770
6464.19 1749
6464.95 1757
6465.71 1771
6466.47 1722
6467.23 1772
6467.99 1810
6468.75 1790
6469.50 1775
6470.26 1752
6471.02 1728
6471.78 1770
6472.54 1762
6473.30 1756
6474.06 1720
6474.82 1765
6475.58 1743
6476.34 1690
6477.10 1734
6477.86 1758
6478.62 1757
6479.38 1756
6480.14 1760
6480.90 1805
6481.66 1752
6482.42 1801
6483.18 1751
6483.94 1810
6484.70 1808
6485.46 1812
6486.22 1813
6486.98 1847
6487.74 1870
6488.50 1871
6489.26 1881
6490.02 1844
6490.78 1862
6491.54 1900
6492.30 1881
6493.06 1913
6493.82 1980
6494.58 2029
6495.34 2065
6496.10 2069
6496.86 2076
6497.62 2094
6498.38 2063
6499.14 2083
6499.90 2180
6500.66 2096
6501.43 2068
6502.19 2092
6502.95 2196
6503.71 2114
6504.47 2084
6505.23 2128
6505.99 2124
6506.75 2138
6507.52 2223
6508.28 2214
6509.04 2243
6509.80 2266
6510.56 2213
6511.32 2249
6512.08 2208
6512.85 2240
6513.61 2294
6514.37 2287
6515.13 2230
6515.89 2184
6516.65 2160
6517.42 2216
6518.18 2276
6518.94 2258
6519.70 2273
6520.46 2330
6521.23 2485
6521.99 2570
6522.75 2562
6523.51 2625
6524.27 2776
6525.04 2964
6525.80 3221
6526.56 3474
6527.32 3668
6528.09 3958
6528.85 4140
6529.61 4116
6530.37 4102
6531.14 4096
6531.90 3833
6532.66 3625
6533.43 3399
6534.19 3149
6534.95 3097
6535.71 2960
6536.48 2815
6537.24 2829
6538.00 2809
6538.77 2819
6539.53 2640
6540.29 2554
6541.06 2533
6541.82 2390
6542.58 2374
6543.35 2314
6544.11 2284
6544.87 2228
6545.64 2224
6546.40 2170
6547.16 2055
6547.93 2083
6548.69 2139
6549.45 2100
6550.22 2016
6550.98 2037
6551.75 2008
6552.51 2111
6553.27 2130
6554.04 2057
6554.80 2116
6555.57 2152
6556.33 2125
6557.09 2100
6557.86 2109
6558.62 2052
6559.39 2122
6560.15 2156
6560.92 2233
6561.68 2198
6562.45 2192
6563.21 2292
6563.97 2270
6564.74 2273
6565.50 2399
6566.27 2368
6567.03 2351
6567.80 2373
6568.56 2293
6569.33 2397
6570.09 2367
6570.86 2293
6571.62 2252
6572.39 2295
6573.15 2360
6573.92 2306
6574.68 2373
6575.45 2445
6576.21 2414
6576.98 2499
6577.74 2526
6578.51 2495
6579.28 2523
6580.04 2522
6580.81 2630
6581.57 2679
6582.34 2650
6583.10 2736
6583.87 2758
6584.64 2831
6585.40 2776
6586.17 2710
6586.93 2736
6587.70 2651
6588.47 2712
6589.23 2715
6590.00 2693
6590.76 2839
6591.53 2945
6592.30 2961
6593.06 3054
6593.83 3271
6594.59 3431
6595.36 3523
6596.13 3479
6596.89 3493
6597.66 3492
6598.43 3415
6599.19 3298
6599.96 3215
6600.73 3064
6601.49 2903
6602.26 2719
6603.03 2681
6603.79 2622
6604.56 2538
6605.33 2539
6606.10 2555
6606.86 2457
6607.63 2416
6608.40 2461
6609.16 2449
6609.93 2534
6610.70 2534
6611.47 2505
6612.23 2513
6613.00 2482
6613.77 2487
6614.54 2438
6615.30 2458
6616.07 2502
6616.84 2528
6617.61 2570
6618.37 2655
6619.14 2627
6619.91 2646
6620.68 2720
6621.45 2671
6622.21 2715
6622.98 2704
6623.75 2659
6624.52 2785
6625.29 2707
6626.05 2700
6626.82 2685
6627.59 2801
6628.36 2915
6629.13 2909
6629.90 2855
6630.66 2933
6631.43 3170
6632.20 3318
6632.97 3523
6633.74 3725
6634.51 4000
6635.28 4341
6636.05 4600
6636.81 4735
6637.58 4747
6638.35 4590
6639.12 4388
6639.89 4157
6640.66 3973
6641.43 3847
6642.20 3526
6642.97 3361
6643.74 3200
6644.50 3107
6645.27 3011
6646.04 2988
6646.81 2942
6647.58 2948
6648.35 2961
6649.12 3051
6649.89 3091
6650.66 3105
6651.43 3208
6652.20 3188
6652.97 3334
6653.74 3306
6654.51 3262
6655.28 3211
6656.05 3260
6656.82 3214
6657.59 3165
6658.36 3276
6659.13 3212
6659.90 3248
6660.67 3181
6661.44 3089
6662.21 2945
6662.98 2874
6663.75 2843
6664.52 2830
6665.29 2840
6666.06 2868
6666.83 2866
6667.60 2834
6668.37 2859
6669.14 2959
6669.92 2893
6670.69 2954
6671.46 2939
6672.23 2933
6673.00 2973
6673.77 2927
6674.54 2918
6675.31 2975
6676.08 2975
6676.85 2995
6677.63 2940
6678.40 2912
6679.17 3037
6679.94 2963
6680.71 2998
6681.48 2993
6682.25 3035
6683.03 3112
6683.80 3248
6684.57 3322
6685.34 3401
6686.11 3567
6686.88 3565
6687.66 3543
6688.43 3611
6689.20 3503
6689.97 3379
6690.74 3318
6691.51 3285
6692.29 3269
6693.06 3177
6693.83 3132
6694.60 3054
6695.38 3094
6696.15 3028
6696.92 3034
6697.69 2999
6698.46 3035
6699.24 3002
6700.01 2987
6700.78 3012
6701.55 3054
6702.33 3019
6703.10 3056
6703.87 3062
6704.65 3106
6705.42 3096
6706.19 3019
6706.96 3025
6707.74 3086
6708.51 3131
6709.28 3052
6710.06 3093
6710.83 3155
6711.60 3147
6712.38 3178
6713.15 3122
6713.92 3083
6714.69 3170
6715.47 3185
6716.24 3177
6717.02 3164
6717.79 3195
6718.56 3274
6719.34 3387
6720.11 3487
6720.88 3728
6721.66 4012
6722.43 4192
6723.20 4396
6723.98 4549
6724.75 4739
6725.53 4889
6726.30 4738
6727.07 4617
6727.85 4477
6728.62 4265
6729.40 4147
6730.17 3974
6730.95 3764
6731.72 3699
6732.49 3666
6733.27 3473
6734.04 3564
6734.82 3550
6735.59 3549
6736.37 3552
6737.14 3721
6737.92 3743
6738.69 3770
6739.46 3890
6740.24 3938
6741.01 4066
6741.79 4079
6742.56 4007
6743.34 3964
6744.11 3794
6744.89 3735
6745.66 3681
6746.44 3660
6747.21 3778
6747.99 3799
6748.77 3863
6749.54 3805
6750.32 3896
6751.09 4105
6751.87 4354
6752.64 4571
6753.42 4840
6754.19 5228
6754.97 5229
6755.75 5259
6756.52 5209
6757.30 5056
6758.07 4793
6758.85 4502
6759.62 4440
6760.40 4102
6761.18 3888
6761.95 3722
6762.73 3819
6763.50 3808
6764.28 3705
6765.06 3827
6765.83 4011
6766.61 4140
6767.39 4239
6768.16 4424
6768.94 4492
6769.72 4384
6770.49 4297
6771.27 4265
6772.04 4017
6772.82 3956
6773.60 3811
6774.37 3644
6775.15 3451
6775.93 3360
6776.71 3473
6777.48 3351
6778.26 3333
6779.04 3298
6779.81 3376
6780.59 3355
6781.37 3384
6782.14 3420
6782.92 3510
6783.70 3562
6784.48 3509
6785.25 3613
6786.03 3674
6786.81 3752
6787.59 3686
6788.36 3758
6789.14 3769
6789.92 3761
6790.70 3624
6791.47 3581
6792.25 3523
6793.03 3447
6793.81 3343
6794.59 3209
6795.36 3280
6796.14 3122
6796.92 3121
6797.70 3027
6798.48 2950
6799.25 3057
6800.03 3031
6800.81 2995
6801.59 3048
6802.37 2951
6803.15 3051
6803.92 3007
6804.70 3037
6805.48 3151
6806.26 3144
6807.04 3131
6807.82 3234
6808.60 3188
6809.38 3120
6810.15 2926
6810.93 3030
6811.71 2996
6812.49 3035
6813.27 3035
6814.05 3143
6814.83 2970
6815.61 3049
6816.39 3095
6817.17 3071
6817.94 3170
6818.72 3154
6819.50 3175
6820.28 3017
6821.06 3074
6821.84 3049
6822.62 3064
6823.40 3057
6824.18 2970
6824.96 2945
6825.74 2918
6826.52 2955
6827.30 2902
6828.08 2879
6828.86 2821
6829.64 2867
6830.42 2842
6831.20 2762
6831.98 2784
6832.76 2810
6833.54 2844
6834.32 2847
6835.10 2736
6835.88 2669
6836.66 2719
6837.44 2634
6838.22 2613
6839.00 2550
6839.78 2593
6840.56 2604
6841.34 2547
6842.12 2571
6842.90 2558
6843.68 2549
6844.47 2567
6845.25 2446
6846.03 2497
6846.81 2527
6847.59 2535
6848.37 2596
6849.15 2797
6849.93 2943
6850.71 3026
6851.49 3285
6852.28 3389
6853.06 3489
6853.84 3453
6854.62 3375
6855.40 3278
6856.18 3176
6856.96 3018
6857.75 2898
6858.53 2856
6859.31 2697
6860.09 2578
6860.87 2543
6861.65 2468
6862.44 2494
6863.22 2561
6864.00 2443
6864.78 2448
6865.56 2432
6866.35 2418
6867.13 2551
6867.91 2544
6868.69 2587
6869.47 2613
6870.26 2505
6871.04 2523
6871.82 2473
6872.60 2468
6873.39 2453
6874.17 2416
6874.95 2392
6875.73 2421
6876.52 2419
6877.30 2455
6878.08 2462
6878.86 2455
6879.65 2531
6880.43 2566
6881.21 2656
6881.99 2775
6882.78 2790
6883.56 2793
6884.34 2814
6885.13 2768
6885.91 2875
6886.69 3038
6887.48 3323
6888.26 3663
6889.04 3847
6889.83 4087
6890.61 4148
6891.39 3926
6892.18 3818
6892.96 3685
6893.74 3500
6894.53 3213
6895.31 3080
6896.09 2966
6896.88 2881
6897.66 2832
6898.45 2840
6899.23 2776
6900.01 2727
6900.80 2730
6901.58 2742
6902.37 2687
6903.15 2662
6903.93 2630
6904.72 2594
6905.50 2676
6906.29 2685
6907.07 2652
6907.86 2759
6908.64 2581
6909.42 2607
6910.21 2661
6910.99 2571
6911.78 2588
6912.56 2494
6913.35 2427
6914.13 2483
6914.92 2500
6915.70 2445
6916.49 2419
6917.27 2438
6918.06 2426
6918.84 2373
6919.63 2387
6920.41 2347
6921.20 2335
6921.98 2266
6922.77 2262
6923.55 2310
6924.34 2324
6925.12 2337
6925.91 2344
6926.69 2408
6927.48 2312
6928.27 2335
6929.05 2314
6929.84 2268
6930.62 2318
6931.41 2380
6932.19 2350
6932.98 2310
6933.77 2387
6934.55 2319
6935.34 2299
6936.12 2340
6936.91 2385
6937.69 2353
6938.48 2394
6939.27 2351
6940.05 2492
6940.84 2480
6941.63 2516
6942.41 2527
6943.20 2614
6943.99 2667
6944.77 2762
6945.56 2650
6946.34 2693
6947.13 2735
6947.92 2742
6948.70 2903
6949.49 3070
6950.28 3292
6951.07 3192
6951.85 3119
6952.64 3171
6953.43 3047
6954.21 3075
6955.00 3061
6955.79 3012
6956.57 2980
6957.36 3014
6958.15 2976
6958.94 3048
6959.72 2980
6960.51 3014
6961.30 3071
6962.09 3043
6962.87 3048
6963.66 3118
6964.45 3065
6965.24 3031
6966.02 3082
6966.81 3071
6967.60 3058
6968.39 3097
6969.17 3261
6969.96 3394
6970.75 3291
6971.54 3251
6972.33 3326
6973.11 3319
6973.90 3283
6974.69 3407
6975.48 3353
6976.27 3275
6977.06 3282
6977.84 3385
6978.63 3457
6979.42 3466
6980.21 3434
6981.00 3441
6981.79 3615
6982.57 3848
6983.36 4071
6984.15 4673
6984.94 5142
6985.73 5592
6986.52 6200
6987.31 6645
6988.10 6948
6988.89 6953
6989.67 6943
6990.46 6721
6991.25 6327
6992.04 5928
6992.83 5620
6993.62 5153
6994.41 4893
6995.20 4552
6995.99 4514
6996.78 4513
6997.57 4732
6998.36 4945
6999.15 5344
6999.94 6065
7000.72 6417
7001.51 6668
7002.30 6866
7003.09 6836
7003.88 6553
7004.67 6149
7005.46 5752
7006.25 5155
7007.04 4554
7007.83 4337
7008.62 3943
7009.41 3682
7010.20 3468
7010.99 3295
7011.78 3238
7012.57 3039
7013.37 3112
7014.16 3086
7014.95 3021
7015.74 2997
7016.53 2931
7017.32 2916
7018.11 2893
7018.90 2893
7019.69 2759
7020.48 2735
7021.27 2748
7022.06 2690
7022.85 2748
7023.64 2688
7024.43 2708
7025.23 2809
7026.02 2829
7026.81 2745
7027.60 2817
7028.39 2890
7029.18 2884
7029.97 2962
7030.76 2941
7031.56 2968
7032.35 2915
7033.14 2871
7033.93 2876
7034.72 3008
7035.51 3065
7036.30 2945
7037.10 3057
7037.89 3207
7038.68 3249
7039.47 3311
7040.26 3256
7041.06 3382
7041.85 3519
7042.64 3490
7043.43 3444
7044.22 3507
7045.02 3613
7045.81 3612
7046.60 3658
7047.39 3692
7048.18 3843
7048.98 3991
7049.77 3971
7050.56 4209
7051.35 4366
7052.15 4553
7052.94 4512
7053.73 4506
7054.52 4351
7055.32 4231
7056.11 4069
7056.90 3954
7057.70 3853
7058.49 3839
7059.28 3666
7060.07 3679
7060.87 3768
7061.66 3841
7062.45 3701
7063.25 3662
7064.04 3603
7064.83 3621
7065.63 3659
7066.42 3653
7067.21 3676
7068.01 3724
7068.80 3600
7069.59 3571
7070.39 3630
7071.18 3647
7071.97 3643
7072.77 3675
7073.56 3606
7074.36 3602
7075.15 3621
7075.94 3644
7076.74 3597
7077.53 3603
7078.33 3595
7079.12 3620
7079.91 3566
7080.71 3548
7081.50 3533
7082.30 3552
7083.09 3538
7083.88 3688
7084.68 3928
7085.47 4271
7086.27 4582
7087.06 5127
7087.86 5788
7088.65 6520
7089.45 7061
7090.24 7421
7091.04 7388
7091.83 6997
7092.62 6623
7093.42 6083
7094.21 5408
7095.01 4893
7095.80 4555
7096.60 4037
7097.39 3713
7098.19 3517
7098.98 3284
7099.78 3165
7100.58 3056
7101.37 2965
7102.17 2920
7102.96 2862
7103.76 2825
7104.55 2780
7105.35 2718
7106.14 2632
7106.94 2550
7107.73 2584
7108.53 2393
7109.33 2456
7110.12 2395
7110.92 2226
7111.71 2230
7112.51 2223
7113.31 2216
7114.10 2218
7114.90 2258
7115.69 2280
7116.49 2315
7117.29 2355
7118.08 2321
7118.88 2332
7119.67 2332
7120.47 2426
7121.27 2313
7122.06 2340
7122.86 2295
7123.66 2361
7124.45 2368
7125.25 2347
7126.05 2388
7126.84 2421
7127.64 2440
7128.44 2349
7129.23 2455
7130.03 2327
7130.83 2422
7131.62 2381
7132.42 2320
7133.22 2334
7134.02 2329
7134.81 2269
7135.61 2252
7136.41 2203
7137.21 2192
7138.00 2209
7138.80 2223
7139.60 2277
7140.39 2277
7141.19 2246
7141.99 2263
7142.79 2303
7143.59 2311
7144.38 2294
7145.18 2267
7145.98 2333
7146.78 2311
7147.57 2325
7148.37 2225
7149.17 2261
7149.97 2192
7150.77 2219
7151.56 2171
7152.36 2156
7153.16 2159
7153.96 2206
7154.76 2156
7155.56 2093
7156.35 2095
7157.15 2052
7157.95 2114
7158.75 2047
7159.55 2073
7160.35 2085
7161.14 2012
7161.94 1996
7162.74 2030
7163.54 2093
7164.34 1932
7165.14 2016
7165.94 1983
7166.74 1995
7167.54 2016
7168.33 2023
7169.13 1909
7169.93 1922
7170.73 1994
7171.53 1991
7172.33 1955
7173.13 1961
7173.93 1948
7174.73 1906
7175.53 1898
7176.33 1837
7177.13 1825
7177.93 1783
7178.73 1795
7179.53 1827
7180.33 1822
7181.13 1771
7181.92 1785
7182.72 1824
7183.52 1833
7184.32 1815
7185.12 1821
7185.92 1830
7186.72 1843
7187.52 1838
7188.32 1796
7189.13 1849
7189.93 1800
7190.73 1791
7191.53 1808
7192.33 1784
7193.13 1742
7193.93 1777
7194.73 1740
7195.53 1718
7196.33 1723
7197.13 1714
7197.93 1682
7198.73 1708
7199.53 1667
7200.33 1685
7201.13 1655
7201.93 1731
7202.74 1679
7203.54 1726
7204.34 1705
7205.14 1684
7205.94 1687
7206.74 1715
7207.54 1710
7208.34 1630
7209.14 1631
7209.95 1658
7210.75 1715
7211.55 1715
7212.35 1730
7213.15 1708
7213.95 1770
7214.75 1710
7215.56 1650
7216.36 1636
7217.16 1665
7217.96 1754
7218.76 1708
7219.57 1771
7220.37 1793
7221.17 1783
7221.97 1778
7222.77 1796
7223.58 1734
7224.38 1708
7225.18 1766
7225.98 1756
7226.78 1690
7227.59 1693
7228.39 1698
7229.19 1678
7229.99 1631
7230.80 1665
7231.60 1660
7232.40 1649
7233.20 1652
7234.01 1654
7234.81 1631
7235.61 1627
7236.42 1635
7237.22 1689
7238.02 1692
7238.82 1655
7239.63 1697
7240.43 1711
7241.23 1698
7242.04 1660
7242.84 1711
7243.64 1655
7244.45 1712
7245.25 1680
7246.05 1684
7246.86 1691
7247.66 1699
7248.46 1718
7249.27 1600
7250.07 1598
7250.87 1652
7251.68 1654
7252.48 1586
7253.29 1605
7254.09 1598
7254.89 1544
7255.70 1574
7256.50 1612
7257.30 1671
7258.11 1599
7258.91 1641
7259.72 1629
7260.52 1609
7261.33 1662
7262.13 1697
7262.93 1640
7263.74 1696
7264.54 1660
7265.35 1659
7266.15 1641
7266.96 1690
7267.76 1671
7268.57 1705
7269.37 1711
7270.17 1727
7270.98 1743
7271.78 1780
7272.59 1792
7273.39 1779
7274.20 1867
7275.00 1837
7275.81 1894
7276.61 1831
7277.42 1854
7278.22 1874
7279.03 1906
7279.83 1935
7280.64 1955
7281.44 1934
7282.25 1987
7283.06 2130
7283.86 2199
7284.67 2407
7285.47 2423
7286.28 2554
7287.08 2606
7287.89 2622
7288.69 2438
7289.50 2388
7290.31 2339
7291.11 2217
7291.92 2163
7292.72 2135
7293.53 2130
7294.34 1984
7295.14 1908
7295.95 1930
7296.75 1931
7297.56 1883
7298.37 1911
7299.17 1945
7299.98 2012
7300.79 1937
7301.59 2043
7302.40 2144
7303.21 2179
7304.01 2209
7304.82 2127
7305.63 2218
7306.43 2209
7307.24 2246
7308.05 2180
7308.85 2179
7309.66 2239
7310.47 2280
7311.27 2206
7312.08 2271
7312.89 2311
7313.69 2333
7314.50 2294
7315.31 2324
7316.12 2343
7316.92 2399
7317.73 2662
7318.54 2870
7319.35 3020
7320.15 3309
7320.96 3579
7321.77 3704
7322.58 3924
7323.38 3863
7324.19 3781
7325.00 3518
7325.81 3354
7326.61 3087
7327.42 2936
7328.23 2768
7329.04 2590
7329.85 2472
7330.65 2339
7331.46 2244
7332.27 2246
7333.08 2196
7333.89 2169
7334.69 2164
7335.50 2091
7336.31 2050
7337.12 1993
7337.93 2015
7338.74 1995
7339.54 2002
7340.35 1961
7341.16 1952
7341.97 1935
7342.78 1985
7343.59 1963
7344.40 1967
7345.21 1910
7346.01 1946
7346.82 1950
7347.63 1913
7348.44 1928
7349.25 1954
7350.06 1941
7350.87 1924
7351.68 1855
7352.49 1857
7353.30 1754
7354.11 1785
7354.92 1769
7355.72 1764
7356.53 1754
7357.34 1799
7358.15 1737
7358.96 1763
7359.77 1755
7360.58 1798
7361.39 1786
7362.20 1849
7363.01 1843
7363.82 1782
7364.63 1784
7365.44 1770
7366.25 1728
7367.06 1717
7367.87 1762
7368.68 1798
7369.49 1774
7370.30 1794
7371.11 1786
7371.92 1795
7372.73 1817
7373.54 1757
7374.35 1682
7375.16 1732
7375.97 1796
7376.79 1858
7377.60 1870
7378.41 1972
7379.22 1936
7380.03 1991
7380.84 2095
7381.65 2221
7382.46 2173
7383.27 2218
7384.08 2141
7384.89 2247
7385.70 2147
7386.52 2105
7387.33 2065
7388.14 2006
7388.95 1956
7389.76 1868
7390.57 1884
7391.38 1843
7392.19 1843
7393.01 1836
7393.82 1795
7394.63 1764
7395.44 1845
7396.25 1864
7397.06 1812
7397.88 1829
7398.69 1893
7399.50 1973
7400.31 2009
7401.12 2012
7401.94 2011
7402.75 2080
7403.56 2057
7404.37 1940
7405.18 1909
7406.00 1853
7406.81 1814
7407.62 1779
7408.43 1721
7409.25 1743
7410.06 1727
7410.87 1688
7411.68 1620
7412.49 1606
7413.31 1615
7414.12 1540
7414.93 1590
7415.75 1565
7416.56 1554
7417.37 1524
7418.18 1489
7419.00 1488
7419.81 1489
7420.62 1485
7421.44 1492
7422.25 1456
7423.06 1481
7423.88 1401
7424.69 1441
7425.50 1429
7426.31 1444
7427.13 1424
7427.94 1444
7428.76 1388
7429.57 1389
7430.38 1414
7431.20 1416
7432.01 1381
7432.82 1435
7433.64 1378
7434.45 1365
7435.26 1413
7436.08 1430
7436.89 1416
7437.71 1411
7438.52 1476
7439.33 1434
7440.15 1414
7440.96 1408
7441.78 1452
7442.59 1446
7443.40 1449
7444.22 1422
7445.03 1396
7445.85 1398
7446.66 1410
7447.48 1449
7448.29 1467
7449.11 1516
7449.92 1484
7450.73 1474
7451.55 1411
7452.36 1479
7453.18 1490
7453.99 1489
7454.81 1454
7455.62 1472
7456.44 1574
7457.25 1507
7458.07 1511
7458.88 1516
7459.70 1540
7460.51 1529
7461.33 1577
7462.14 1602
7462.96 1517
7463.77 1537
7464.59 1591
7465.41 1629
7466.22 1600
7467.04 1608
7467.85 1633
7468.67 1682
7469.48 1702
7470.30 1695
7471.11 1666
7471.93 1690
7472.75 1717
7473.56 1648
7474.38 1724
7475.19 1715
7476.01 1719
7476.83 1686
7477.64 1711
7478.46 1706
7479.27 1728
7480.09 1716
7480.91 1726
7481.72 1700
7482.54 1751
7483.36 1714
7484.17 1744
7484.99 1776
7485.81 1743
7486.62 1744
7487.44 1751
7488.26 1717
7489.07 1706
7489.89 1629
7490.71 1652
7491.52 1658
7492.34 1644
7493.16 1603
7493.97 1684
7494.79 1682
7495.61 1674
7496.43 1665
7497.24 1662
7498.06 1702
7498.88 1676
7499.69 1657
7500.51 1646
7501.33 1738
7502.15 1677
7502.96 1745
7503.78 1725
7504.60 1727
7505.42 1655
7506.23 1711
7507.05 1704
7507.87 1706
7508.69 1651
7509.51 1652
7510.32 1684
7511.14 1662
7511.96 1625
7512.78 1579
7513.60 1677
7514.41 1642
7515.23 1599
7516.05 1541
7516.87 1568
7517.69 1511
7518.50 1528
7519.32 1586
7520.14 1618
7520.96 1587
7521.78 1563
7522.60 1534
7523.42 1547
7524.23 1525
7525.05 1526
7525.87 1557
7526.69 1434
7527.51 1495
7528.33 1502
7529.15 1527
7529.97 1465
7530.78 1495
7531.60 1517
7532.42 1476
7533.24 1489
7534.06 1439
7534.88 1471
7535.70 1480
7536.52 1498
7537.34 1527
7538.16 1530
7538.98 1497
7539.80 1447
7540.62 1442
7541.44 1462
7542.26 1425
7543.08 1514
7543.89 1477
7544.71 1521
7545.53 1509
7546.35 1470
7547.17 1509
7547.99 1463
7548.81 1451
7549.63 1458
7550.45 1518
7551.27 1517
7552.09 1501
7552.91 1556
7553.73 1552
7554.56 1572
7555.38 1572
7556.20 1577
7557.02 1550
7557.84 1527
7558.66 1568
7559.48 1602
7560.30 1580
7561.12 1546
7561.94 1554
7562.76 1646
7563.58 1589
7564.40 1617
7565.22 1632
7566.04 1653
7566.86 1656
7567.69 1660
7568.51 1656
7569.33 1622
7570.15 1666
7570.97 1693
7571.79 1690
7572.61 1630
7573.43 1644
7574.26 1685
7575.08 1677
7575.90 1611
7576.72 1694
7577.54 1736
7578.36 1690
7579.18 1699
7580.01 1709
7580.83 1699
7581.65 1725
7582.47 1730
7583.29 1737
7584.12 1804
7584.94 1818
7585.76 1848
7586.58 1787
7587.40 1806
7588.23 1894
7589.05 1971
7589.87 1968
7590.69 1927
7591.51 1959
7592.34 2038
7593.16 1963
7593.98 1966
7594.80 1976
7595.63 2072
7596.45 2027
7597.27 2047
7598.09 2028
7598.92 2004
7599.74 2053
7600.56 2114
7601.39 2115
7602.21 2213
7603.03 2261
7603.85 2356
7604.68 2545
7605.50 2612
7606.32 2682
7607.15 2755
7607.97 2738
7608.79 2663
7609.62 2653
7610.44 2658
7611.26 2649
7612.09 2506
7612.91 2408
7613.73 2426
7614.56 2322
7615.38 2390
7616.20 2433
7617.03 2454
7617.85 2415
7618.68 2569
7619.50 2602
7620.32 2776
7621.15 2786
7621.97 2751
7622.79 2777
7623.62 2804
7624.44 2691
7625.27 2717
7626.09 2658
7626.92 2634
7627.74 2644
7628.56 2598
7629.39 2549
7630.21 2679
7631.04 2764
7631.86 2775
7632.69 2886
7633.51 2942
7634.34 2931
7635.16 2905
7635.98 2830
7636.81 2844
7637.63 2783
7638.46 2646
7639.28 2590
7640.11 2481
7640.93 2360
7641.76 2340
7642.58 2293
7643.41 2237
7644.23 2104
7645.06 2071
7645.88 2046
7646.71 1921
7647.54 1912
7648.36 1933
7649.19 1925
7650.01 1880
7650.84 1932
7651.66 1953
7652.49 1990
7653.31 1999
7654.14 1969
7654.97 2010
7655.79 2076
7656.62 2094
7657.44 2137
7658.27 2120
7659.09 2073
7659.92 2030
7660.75 2022
7661.57 1942
7662.40 1906
7663.22 1861
7664.05 1860
7664.88 1840
7665.70 1812
7666.53 1813
7667.36 1823
7668.18 1830
7669.01 1882
7669.84 1848
7670.66 1914
7671.49 1877
7672.32 1898
7673.14 1862
7673.97 1827
7674.80 1935
7675.62 1886
7676.45 1850
7677.28 1793
7678.10 1820
7678.93 1815
7679.76 1758
7680.58 1732
7681.41 1669
7682.24 1734
7683.07 1682
7683.89 1730
7684.72 1773
7685.55 1813
7686.38 1799
7687.20 1841
7688.03 1816
7688.86 1802
7689.69 1894
7690.51 1852
7691.34 1857
7692.17 1767
7693.00 1815
7693.82 1721
7694.65 1770
7695.48 1825
7696.31 1852
7697.14 1922
7697.96 1865
7698.79 1881
7699.62 1907
7700.45 2017
7701.28 1967
7702.11 1914
7702.93 1903
7703.76 1933
7704.59 1873
7705.42 1768
7706.25 1773
7707.08 1804
7707.90 1748
7708.73 1782
7709.56 1759
7710.39 1756
7711.22 1696
7712.05 1693
7712.88 1762
7713.71 1722
7714.53 1748
7715.36 1762
7716.19 1705
7717.02 1687
7717.85 1685
7718.68 1740
7719.51 1765
7720.34 1752
7721.17 1710
7722.00 1750
7722.83 1768
7723.66 1791
7724.49 1730
7725.32 1696
7726.14 1686
7726.97 1711
7727.80 1663
7728.63 1655
7729.46 1750
7730.29 1725
7731.12 1728
7731.95 1671
7732.78 1722
7733.61 1744
7734.44 1681
7735.27 1702
7736.10 1742
7736.93 1729
7737.76 1831
7738.59 1834
7739.42 1869
7740.25 1865
7741.08 1839
7741.91 1903
7742.75 1894
7743.58 1866
7744.41 1858
7745.24 1915
7746.07 1919
7746.90 1891
7747.73 1932
7748.56 1950
7749.39 1985
7750.22 1995
7751.05 2062
7751.88 2018
7752.71 1950
7753.55 2029
7754.38 2046
7755.21 2058
7756.04 2164
7756.87 2198
7757.70 2325
7758.53 2358
7759.36 2398
7760.20 2332
7761.03 2321
7761.86 2275
7762.69 2169
7763.52 2057
7764.35 2009
7765.18 1919
7766.02 1832
7766.85 1797
7767.68 1797
7768.51 1724
7769.34 1733
7770.18 1703
7771.01 1720
7771.84 1654
7772.67 1729
7773.50 1727
7774.34 1767
7775.17 1816
7776.00 1775
7776.83 1818
7777.66 1908
7778.50 1971
7779.33 1974
7780.16 1981
7780.99 2033
7781.83 2025
7782.66 1953
7783.49 1925
7784.32 1895
7785.16 1848
7785.99 1869
7786.82 1853
7787.66 1835
7788.49 1833
7789.32 1832
7790.15 1771
7790.99 1721
7791.82 1769
7792.65 1754
7793.49 1696
7794.32 1753
7795.15 1740
7795.99 1773
7796.82 1707
7797.65 1669
7798.49 1682
7799.32 1712
7800.15 1784
7800.99 1771
7801.82 1744
7802.65 1807
7803.49 1843
7804.32 1859
7805.16 1925
7805.99 1876
7806.82 1893
7807.66 1971
7808.49 1891
7809.33 1872
7810.16 1866
7810.99 1883
7811.83 1933
7812.66 1924
7813.50 2013
7814.33 2006
7815.17 2041
7816.00 1998
7816.83 2039
7817.67 2083
7818.50 2158
7819.34 2254
7820.17 2386
7821.01 2528
7821.84 2586
7822.68 2615
7823.51 2656
7824.35 2649
7825.18 2595
7826.02 2506
7826.85 2521
7827.69 2498
7828.52 2496
7829.36 2379
7830.19 2329
7831.03 2312
7831.86 2216
7832.70 2218
7833.53 2138
7834.37 2161
7835.20 2164
7836.04 2148
7836.87 2279
7837.71 2197
7838.54 2228
7839.38 2229
7840.22 2197
7841.05 2095
7841.89 2134
7842.72 2092
7843.56 1989
7844.39 2053
7845.23 1952
7846.07 1954
7846.90 1920
7847.74 1896
7848.57 1946
7849.41 1944
7850.25 1882
7851.08 1936
7851.92 1888
7852.76 1892
7853.59 1914
7854.43 2023
7855.27 1939
7856.10 1950
7856.94 1980
7857.78 1988
7858.61 1996
7859.45 1963
7860.29 2030
7861.12 2034
7861.96 2053
7862.80 2104
7863.63 2036
7864.47 1997
7865.31 1961
7866.14 1991
7866.98 1991
7867.82 1958
7868.66 1986
7869.49 2024
7870.33 2075
7871.17 2103
7872.00 2147
7872.84 2137
7873.68 2088
7874.52 2134
7875.35 2212
7876.19 2305
7877.03 2256
7877.87 2361
7878.70 2485
7879.54 2571
7880.38 2544
7881.22 2454
7882.06 2491
7882.89 2450
7883.73 2432
7884.57 2356
7885.41 2274
7886.25 2202
7887.08 2242
7887.92 2247
7888.76 2263
7889.60 2187
7890.44 2175
7891.28 2152
7892.11 2136
7892.95 2222
7893.79 2209
7894.63 2179
7895.47 2144
7896.31 2146
7897.15 2074
7897.98 2068
7898.82 2045
7899.66 2005
7900.50 1951
7901.34 1972
7902.18 1979
7903.02 1970
7903.86 2032
7904.70 1934
7905.54 1849
7906.37 1874
7907.21 1831
7908.05 1841
7908.89 1802
7909.73 1733
7910.57 1764
7911.41 1710
7912.25 1787
7913.09 1836
7913.93 1748
7914.77 1739
7915.61 1719
7916.45 1777
7917.29 1806
7918.13 1773
7918.97 1810
7919.81 1832
7920.65 1732
7921.49 1799
7922.33 1794
7923.17 1775
7924.01 1730
7924.85 1685
7925.69 1634
7926.53 1683
7927.37 1669
7928.21 1630
7929.05 1641
7929.89 1657
7930.73 1672
7931.57 1733
7932.41 1654
7933.25 1597
7934.09 1634
7934.93 1612
7935.77 1617
7936.61 1663
7937.46 1645
7938.30 1634
7939.14 1628
7939.98 1618
7940.82 1577
7941.66 1603
7942.50 1650
7943.34 1651
7944.18 1632
7945.03 1670
7945.87 1730
7946.71 1696
7947.55 1659
7948.39 1670
7949.23 1650
7950.07 1765
7950.92 1725
7951.76 1705
7952.60 1754
7953.44 1818
7954.28 1797
7955.12 1879
7955.97 1857
7956.81 1957
7957.65 1944
7958.49 1931
7959.33 1953
7960.18 1967
7961.02 1918
7961.86 1834
7962.70 1862
7963.54 1781
7964.39 1842
7965.23 1933
7966.07 1930
7966.91 1964
7967.76 2000
7968.60 1974
7969.44 2044
7970.28 2076
7971.13 2153
7971.97 2130
7972.81 2153
7973.65 2022
7974.50 1932
7975.34 1928
7976.18 1916
7977.03 1819
7977.87 1825
7978.71 1751
7979.55 1717
7980.40 1721
7981.24 1679
7982.08 1717
7982.93 1739
7983.77 1772
7984.61 1815
7985.46 1761
7986.30 1814
7987.14 1879
7987.99 1929
7988.83 1867
7989.67 1871
7990.52 1869
7991.36 1867
7992.21 1812
7993.05 1798
7993.89 1730
7994.74 1765
7995.58 1704
7996.42 1698
7997.27 1724
7998.11 1767
7998.96 1733
7999.80 1857
8000.65 1958
8001.49 1914
8002.33 1939
8003.18 1970
8004.02 1962
8004.87 1950
8005.71 1915
8006.56 1876
8007.40 1822
8008.24 1706
8009.09 1614
8009.93 1582
8010.78 1515
8011.62 1473
8012.47 1417
8013.31 1411
8014.16 1427
8015.00 1409
8015.85 1385
8016.69 1364
8017.54 1355
8018.38 1364
8019.23 1315
8020.07 1308
8020.92 1325
8021.76 1327
8022.61 1282
8023.45 1233
8024.30 1292
8025.15 1259
8025.99 1305
8026.84 1210
8027.68 1287
8028.53 1306
8029.37 1320
8030.22 1253
8031.07 1246
8031.91 1273
8032.76 1296
8033.60 1306
8034.45 1216
8035.30 1246
8036.14 1271
8036.99 1269
8037.83 1222
8038.68 1255
8039.53 1234
8040.37 1254
8041.22 1242
8042.06 1247
8042.91 1198
8043.76 1274
8044.60 1255
8045.45 1252
8046.30 1273
8047.14 1226
8047.99 1194
8048.84 1251
8049.68 1248
8050.53 1251
8051.38 1200
8052.22 1197
8053.07 1225
8053.92 1201
8054.77 1175
8055.61 1179
8056.46 1236
8057.31 1237
8058.15 1198
8059.00 1173
8059.85 1164
8060.70 1199
8061.54 1162
8062.39 1180
8063.24 1143
8064.09 1185
8064.93 1170
8065.78 1170
8066.63 1167
8067.48 1193
8068.32 1158
8069.17 1109
8070.02 1115
8070.87 1128
8071.72 1111
8072.56 1131
8073.41 1117
8074.26 1086
8075.11 1090
8075.96 1119
8076.80 1093
8077.65 1104
8078.50 1089
8079.35 1064
8080.20 1082
8081.05 1095
8081.89 1136
8082.74 1114
8083.59 1143
8084.44 1055
8085.29 1065
8086.14 1053
8086.99 1063
8087.83 1075
8088.68 1091
8089.53 1063
8090.38 1052
8091.23 1082
8092.08 1103
8092.93 1090
8093.78 1032
8094.63 1043
8095.48 1060
8096.32 1065
8097.17 1035
8098.02 1036
8098.87 1046
8099.72 986
8100.57 1053
8101.42 1036
8102.27 1040
8103.12 1035
8103.97 1061
8104.82 1037
8105.67 1060
8106.52 990
8107.37 1020
8108.22 1043
8109.07 1032
8109.92 1020
8110.77 1028
8111.62 1031
8112.47 1021
8113.32 1000
8114.17 1055
8115.02 1033
8115.87 1009
8116.72 1018
8117.57 1008
8118.42 1046
8119.27 1053
8120.12 1029
8120.97 1062
8121.82 1027
8122.67 998
8123.52 1027
8124.37 1040
8125.22 1052
8126.08 1040
8126.93 1029
8127.78 1043
8128.63 980
8129.48 1020
8130.33 1048
8131.18 1067
8132.03 1009
8132.88 1028
8133.73 1032
8134.59 993
8135.44 1017
8136.29 1065
8137.14 1054
8137.99 1035
8138.84 1041
8139.69 1082
8140.55 1054
8141.40 1043
8142.25 1079
8143.10 1106
8143.95 1088
8144.80 1076
8145.66 1071
8146.51 1086
8147.36 1042
8148.21 1087
8149.06 1138
8149.91 1147
8150.77 1148
8151.62 1110
8152.47 1165
8153.32 1162
8154.18 1196
8155.03 1237
8155.88 1264
8156.73 1261
8157.59 1281
8158.44 1244
8159.29 1252
8160.14 1272
8161.00 1233
8161.85 1170
8162.70 1156
8163.55 1099
8164.41 1127
8165.26 1081
8166.11 1084
8166.96 1038
8167.82 1057
8168.67 1060
8169.52 1051
8170.38 1023
8171.23 1027
8172.08 1008
8172.94 1003
8173.79 997
8174.64 993
8175.50 1035
8176.35 1026
8177.20 1040
8178.06 989
8178.91 965
8179.76 969
8180.62 998
8181.47 952
8182.32 955
8183.18 938
8184.03 986
8184.89 991
8185.74 971
8186.59 921
8187.45 955
8188.30 977
8189.16 940
8190.01 934
8190.86 927
8191.72 939
8192.57 926
8193.43 914
8194.28 877
8195.14 952
8195.99 943
8196.84 950
8197.70 909
8198.55 896
8199.41 917
8200.26 901
8201.12 904
8201.97 932
8202.83 913
8203.68 880
8204.54 890
8205.39 881
8206.25 881
8207.10 895
8207.96 932
8208.81 886
8209.67 933
8210.52 955
8211.38 912
8212.23 915
8213.09 925
8213.94 902
8214.80 920
8215.65 903
8216.51 912
8217.37 906
8218.22 938
8219.08 957
8219.93 912
8220.79 903
8221.64 920
8222.50 975
8223.36 944
8224.21 914
8225.07 912
8225.92 939
8226.78 993
8227.64 914
8228.49 934
8229.35 883
8230.20 890
8231.06 911
8231.92 997
8232.77 943
8233.63 865
8234.49 912
8235.34 918
8236.20 950
8237.06 925
8237.91 921
8238.77 925
8239.63 908
8240.48 941
8241.34 891
8242.20 921
8243.05 904
8243.91 917
8244.77 915
8245.62 908
8246.48 853
8247.34 851
8248.19 908
8249.05 869
8249.91 868
8250.77 879
8251.62 882
8252.48 886
8253.34 871
8254.20 884
8255.05 911
8255.91 853
8256.77 841
8257.63 838
8258.48 840
8259.34 899
8260.20 917
8261.06 843
8261.92 833
8262.77 843
8263.63 852
8264.49 872
8265.35 826
8266.21 853
8267.06 885
8267.92 915
8268.78 840
8269.64 908
8270.50 855
8271.35 851
8272.21 835
8273.07 847
8273.93 864
8274.79 853
8275.65 882
8276.51 952
8277.36 946
8278.22 883
8279.08 934
8279.94 957
8280.80 901
8281.66 920
8282.52 927
8283.38 905
8284.24 927
8285.09 910
8285.95 915
8286.81 912
8287.67 950
8288.53 988
8289.39 922
8290.25 984
8291.11 905
8291.97 946
8292.83 991
8293.69 989
8294.55 974
8295.41 925
8296.27 957
8297.13 987
8297.99 950
8298.85 974
8299.71 958
8300.56 965
8301.42 1018
8302.28 911
8303.14 918
8304.00 900
8304.86 886
8305.73 939
8306.59 922
8307.45 957
8308.31 951
8309.17 905
8310.03 877
8310.89 884
8311.75 926
8312.61 876
8313.47 841
8314.33 865
8315.19 849
8316.05 912
8316.91 881
8317.77 904
8318.63 873
8319.49 915
8320.35 879
8321.22 893
8322.08 863
8322.94 850
8323.80 905
8324.66 914
8325.52 889
8326.38 908
8327.24 893
8328.10 913
8328.97 959
8329.83 890
8330.69 913
8331.55 858
8332.41 835
8333.27 887
8334.13 834
8335.00 874
8335.86 886
8336.72 852
8337.58 833
8338.44 868
8339.30 873
8340.17 881
8341.03 898
8341.89 894
8342.75 844
8343.62 831
8344.48 857
8345.34 864
8346.20 824
8347.06 880
8347.93 910
8348.79 882
8349.65 864
8350.51 854
8351.38 834
8352.24 846
8353.10 867
8353.96 863
8354.83 897
8355.69 837
8356.55 861
8357.41 835
8358.28 871
8359.14 890
8360.00 869
8360.87 873
8361.73 901
8362.59 882
8363.46 878
8364.32 908
8365.18 902
8366.05 933
8366.91 915
8367.77 908
8368.64 912
8369.50 903
8370.36 914
8371.23 872
8372.09 926
8372.95 891
8373.82 862
8374.68 890
8375.54 899
8376.41 901
8377.27 894
8378.14 916
8379.00 898
8379.86 941
8380.73 923
8381.59 945
8382.46 891
8383.32 907
8384.18 895
8385.05 898
8385.91 874
8386.78 914
8387.64 942
8388.51 886
8389.37 949
8390.23 937
8391.10 909
8391.96 915
8392.83 957
8393.69 1004
8394.56 1001
8395.42 939
8396.29 955
8397.15 972
8398.02 983
8398.88 967
8399.75 1011
8400.61 992
8401.48 971
8402.34 983
8403.21 1002
8404.07 990
8404.94 1022
8405.80 1008
8406.67 1010
8407.53 1097
8408.40 1015
8409.26 1039
8410.13 1054
8411.00 1115
8411.86 1086
8412.73 1055
8413.59 1067
8414.46 1064
8415.32 1089
8416.19 1077
8417.06 1082
8417.92 1065
8418.79 1151
8419.65 1143
8420.52 1091
8421.39 1163
8422.25 1191
8423.12 1236
8423.98 1244
8424.85 1279
8425.72 1203
8426.58 1171
8427.45 1214
8428.32 1207
8429.18 1216
8430.05 1239
8430.92 1295
8431.78 1247
8432.65 1244
8433.52 1252
8434.38 1289
8435.25 1269
8436.12 1290
8436.98 1336
8437.85 1353
8438.72 1378
8439.58 1447
8440.45 1455
8441.32 1499
8442.19 1579
8443.05 1647
8443.92 1645
8444.79 1761
8445.65 1734
8446.52 1730
8447.39 1774
8448.26 1799
8449.12 1729
8449.99 1660
8450.86 1643
8451.73 1626
8452.60 1711
8453.46 1749
8454.33 1895
8455.20 1997
8456.07 2184
8456.93 2375
8457.80 2557
8458.67 2636
8459.54 2591
8460.41 2534
8461.27 2424
8462.14 2385
8463.01 2293
8463.88 2080
8464.75 1955
8465.62 1772
8466.48 1659
8467.35 1600
8468.22 1478
8469.09 1450
8469.96 1405
8470.83 1336
8471.70 1349
8472.57 1265
8473.43 1296
8474.30 1252
8475.17 1250
8476.04 1265
8476.91 1265
8477.78 1231
8478.65 1240
8479.52 1207
8480.39 1178
8481.25 1163
8482.12 1162
8482.99 1133
8483.86 1123
8484.73 1089
8485.60 1159
8486.47 1127
8487.34 1178
8488.21 1155
8489.08 1140
8489.95 1168
8490.82 1200
8491.69 1183
8492.56 1171
8493.43 1185
8494.30 1192
8495.17 1141
8496.04 1186
8496.91 1201
8497.78 1181
8498.65 1223
8499.52 1180
8500.39 1238
8501.26 1180
8502.13 1201
8503.00 1182
8503.87 1194
8504.74 1188
8505.61 1183
8506.48 1147
8507.35 1086
8508.22 1159
8509.09 1161
8509.96 1150
8510.83 1192
8511.70 1202
8512.57 1202
8513.45 1230
8514.32 1154
8515.19 1180
8516.06 1204
8516.93 1226
8517.80 1261
8518.67 1214
8519.54 1221
8520.41 1203
8521.29 1197
8522.16 1194
8523.03 1198
8523.90 1201
8524.77 1235
8525.64 1266
8526.51 1265
8527.39 1254
8528.26 1304
8529.13 1292
8530.00 1371
8530.87 1328
8531.74 1316
8532.62 1384
8533.49 1350
8534.36 1339
8535.23 1342
8536.10 1322
8536.98 1307
8537.85 1370
8538.72 1318
8539.59 1305
8540.46 1241
8541.34 1256
8542.21 1256
8543.08 1248
8543.95 1237
8544.83 1259
8545.70 1240
8546.57 1223
8547.44 1260
8548.32 1270
8549.19 1231
8550.06 1269
8550.93 1283
8551.81 1311
8552.68 1351
8553.55 1422
8554.43 1541
8555.30 1541
8556.17 1589
8557.04 1601
8557.92 1608
8558.79 1548
8559.66 1507
8560.54 1481
8561.41 1431
8562.28 1394
8563.16 1269
8564.03 1252
8564.90 1277
8565.78 1218
8566.65 1215
8567.52 1245
8568.40 1103
8569.27 1125
8570.15 1123
8571.02 1127
8571.89 1066
8572.77 1133
8573.64 1080
8574.51 1091
8575.39 1059
8576.26 1047
8577.14 1074
8578.01 1069
8578.88 1023
8579.76 1019
8580.63 1040
8581.51 1029
8582.38 1072
8583.26 1015
8584.13 1017
8585.01 1040
8585.88 1066
8586.75 1019
8587.63 1022
8588.50 981
8589.38 978
8590.25 1058
8591.13 998
8592.00 1022
8592.88 1050
8593.75 1070
8594.63 1043
8595.50 1017
8596.38 1053
8597.25 1095
8598.13 1017
8599.00 1071
8599.88 1069
8600.75 1068
8601.63 1066
8602.50 1090
8603.38 1070
8604.26 1094
8605.13 1079
8606.01 1061
8606.88 1062
8607.76 1048
8608.63 1105
8609.51 1075
8610.38 1069
8611.26 1078
8612.14 1120
8613.01 1122
8613.89 1095
8614.76 1091
8615.64 1103
8616.52 1095
8617.39 1056
8618.27 1112
8619.15 1072
8620.02 1109
8620.90 1092
8621.77 1132
8622.65 1145
8623.53 1162
8624.40 1127
8625.28 1090
8626.16 1084
8627.03 1133
8627.91 1138
8628.79 1135
8629.66 1159
8630.54 1201
8631.42 1193
8632.29 1188
8633.17 1215
8634.05 1250
8634.92 1229
8635.80 1235
8636.68 1234
8637.56 1155
8638.43 1212
8639.31 1200
8640.19 1214
8641.07 1197
8641.94 1262
8642.82 1222
8643.70 1231
8644.57 1227
8645.45 1231
8646.33 1371
8647.21 1300
8648.09 1277
8648.96 1270
8649.84 1336
8650.72 1362
8651.60 1371
8652.47 1384
8653.35 1364
8654.23 1337
8655.11 1399
8655.99 1421
8656.86 1335
8657.74 1366
8658.62 1486
8659.50 1417
8660.38 1465
8661.26 1411
8662.13 1383
8663.01 1316
8663.89 1373
8664.77 1410
8665.65 1404
8666.53 1511
8667.41 1467
8668.28 1544
8669.16 1510
8670.04 1589
8670.92 1709
8671.80 1739
8672.68 1911
8673.56 1982
8674.44 2069
8675.32 2083
8676.20 2139
8677.07 2094
8677.95 2099
8678.83 1972
8679.71 2001
8680.59 2002
8681.47 1949
8682.35 1821
8683.23 1783
8684.11 1737
8684.99 1735
8685.87 1754
8686.75 1749
8687.63 1748
8688.51 1872
8689.39 2014
8690.27 2184
8691.15 2352
8692.03 2582
8692.91 2852
8693.79 3048
8694.67 3199
8695.55 3129
8696.43 3091
8697.31 2988
8698.19 2793
8699.07 2615
8699.95 2371
8700.83 2205
8701.71 2030
8702.59 1987
8703.47 1767
8704.35 1648
8705.23 1586
8706.11 1549
8706.99 1456
8707.87 1439
8708.75 1379
8709.63 1382
8710.52 1332
8711.40 1275
8712.28 1290
8713.16 1292
8714.04 1304
8714.92 1311
8715.80 1263
8716.68 1256
8717.56 1290
8718.45 1220
8719.33 1192
8720.21 1189
8721.09 1172
8721.97 1204
8722.85 1185
8723.73 1164
8724.62 1216
8725.50 1161
8726.38 1249
8727.26 1248
8728.14 1190
8729.02 1207
8729.91 1255
8730.79 1244
8731.67 1205
8732.55 1221
8733.43 1232
8734.32 1235
8735.20 1226
8736.08 1183
8736.96 1216
8737.84 1203
8738.73 1178
8739.61 1227
8740.49 1200
8741.37 1212
8742.26 1179
8743.14 1194
8744.02 1260
8744.90 1239
8745.79 1230
8746.67 1227
8747.55 1223
8748.43 1197
8749.32 1259
8750.20 1225
8751.08 1212
8751.97 1269
8752.85 1301
8753.73 1343
8754.62 1344
8755.50 1378
8756.38 1380
8757.26 1460
8758.15 1479
8759.03 1562
8759.91 1584
8760.80 1623
8761.68 1617
8762.56 1641
8763.45 1613
8764.33 1593
8765.22 1559
8766.10 1511
8766.98 1495
8767.87 1499
8768.75 1495
8769.63 1440
8770.52 1453
8771.40 1481
8772.29 1470
8773.17 1467
8774.05 1499
8774.94 1496
8775.82 1491
8776.71 1443
8777.59 1439
8778.48 1376
8779.36 1395
8780.24 1363
8781.13 1392
8782.01 1378
8782.90 1396
8783.78 1353
8784.67 1314
8785.55 1346
8786.44 1329
8787.32 1336
8788.21 1271
8789.09 1278
8789.98 1293
8790.86 1305
8791.74 1253
8792.63 1276
8793.51 1273
8794.40 1372
8795.29 1301
8796.17 1367
8797.06 1344
8797.94 1313
8798.83 1389
8799.71 1386
8800.60 1418
8801.48 1412
8802.37 1421
8803.25 1408
8804.14 1391
8805.02 1342
8805.91 1306
8806.80 1316
8807.68 1352
8808.57 1358
8809.45 1331
8810.34 1272
8811.23 1226
8812.11 1256
8813.00 1226
8813.88 1179
8814.77 1196
8815.66 1198
8816.54 1154
8817.43 1133
8818.31 1132
8819.20 1176
8820.09 1195
8820.97 1191
8821.86 1207
8822.75 1183
8823.63 1184
8824.52 1186
8825.41 1168
8826.29 1145
8827.18 1158
8828.07 1165
8828.95 1193
8829.84 1175
8830.73 1150
8831.61 1148
8832.50 1102
8833.39 1121
8834.28 1106
8835.16 1104
8836.05 1058
8836.94 1049
8837.82 1043
8838.71 1049
8839.60 994
8840.49 1033
8841.37 1017
8842.26 985
8843.15 991
8844.04 1048
8844.92 1041
8845.81 1027
8846.70 1009
8847.59 986
8848.47 996
8849.36 968
8850.25 984
8851.14 1003
8852.03 972
8852.91 989
8853.80 1003
8854.69 977
8855.58 966
8856.47 907
8857.36 918
8858.24 935
8859.13 955
8860.02 956
8860.91 897
8861.80 901
8862.69 959
8863.57 946
8864.46 913
8865.35 944
8866.24 960
8867.13 916
8868.02 894
8868.91 895
8869.80 889
8870.68 923
8871.57 893
8872.46 927
8873.35 924
8874.24 899
8875.13 949
8876.02 914
8876.91 880
8877.80 918
8878.69 856
8879.58 891
8880.47 899
8881.36 918
8882.24 965
8883.13 934
8884.02 919
8884.91 923
8885.80 931
8886.69 948
8887.58 957
8888.47 933
8889.36 949
8890.25 901
8891.14 870
8892.03 827
8892.92 925
8893.81 910
8894.70 904
8895.59 864
8896.48 892
8897.37 957
8898.26 909
8899.15 853
8900.04 868
8900.93 867
8901.82 850
8902.72 855
8903.61 847
8904.50 826
8905.39 801
8906.28 844
8907.17 896
8908.06 861
8908.95 832
8909.84 840
8910.73 851
8911.62 880
8912.51 881
8913.41 815
8914.30 824
8915.19 825
8916.08 832
8916.97 815
8917.86 865
8918.75 845
8919.64 812
8920.54 805
8921.43 785
8922.32 801
8923.21 807
8924.10 852
8924.99 799
8925.88 794
8926.78 846
8927.67 796
8928.56 750
8929.45 788
8930.34 825
8931.24 769
8932.13 791
8933.02 837
8933.91 831
8934.80 810
8935.70 766
8936.59 800
8937.48 839
8938.37 816
8939.27 815
8940.16 847
8941.05 818
8941.94 793
8942.84 817
8943.73 829
8944.62 779
8945.51 793
8946.41 769
8947.30 814
8948.19 802
8949.08 744
8949.98 759
8950.87 765
8951.76 816
8952.66 801
8953.55 808
8954.44 809
8955.34 803
8956.23 740
8957.12 784
8958.02 778
8958.91 825
8959.80 802
8960.70 775
8961.59 836
8962.48 823
8963.38 828
8964.27 800
8965.16 794
8966.06 803
8966.95 823
8967.84 797
8968.74 794
8969.63 812
8970.53 796
8971.42 769
8972.31 822
8973.21 876
8974.10 882
8975.00 802
8975.89 838
8976.78 833
8977.68 794
8978.57 831
8979.47 829
8980.36 830
8981.26 836
8982.15 849
8983.05 896
8983.94 841
8984.83 823
8985.73 825
8986.62 837
8987.52 840
8988.41 856
8989.31 836
8990.20 842
8991.10 863
8991.99 863
8992.89 892
8993.78 938
8994.68 982
8995.57 999
8996.47 990
8997.36 978
8998.26 1060
8999.15 1008
9000.05 965
9000.95 961
9001.84 963
9002.74 927
9003.63 927
9004.53 917
9005.42 922
9006.32 892
9007.21 865
9008.11 887
9009.01 871
9009.90 896
9010.80 885
9011.69 917
9012.59 960
9013.49 911
9014.38 932
9015.28 878
9016.17 873
9017.07 864
9017.97 879
9018.86 860
9019.76 859
9020.66 864
9021.55 855
9022.45 868
9023.35 833
9024.24 842
9025.14 809
9026.04 828
9026.93 837
9027.83 834
9028.73 831
9029.62 791
9030.52 807
9031.42 853
9032.31 871
9033.21 845
9034.11 833
9035.01 849
9035.90 895
9036.80 811
9037.70 804
9038.59 839
9039.49 841
9040.39 888
9041.29 859
9042.18 853
9043.08 853
9043.98 837
9044.88 851
9045.77 881
9046.67 893
9047.57 874
9048.47 892
9049.37 871
9050.26 864
9051.16 877
9052.06 858
9052.96 876
9053.85 869
9054.75 876
9055.65 879
9056.55 925
9057.45 944
9058.35 871
9059.24 900
9060.14 889
9061.04 962
9061.94 906
9062.84 897
9063.74 930
9064.64 964
9065.53 918
9066.43 929
9067.33 911
9068.23 908
9069.13 879
9070.03 891
9070.93 900
9071.83 892
9072.72 946
9073.62 938
9074.52 905
9075.42 925
9076.32 957
9077.22 873
9078.12 921
9079.02 929
9079.92 914
9080.82 977
9081.72 935
9082.62 941
9083.52 920
9084.42 982
9085.32 978
9086.21 938
9087.11 953
9088.01 984
9088.91 953
9089.81 1011
9090.71 982
9091.61 1004
9092.51 994
9093.41 1059
9094.31 1007
9095.21 996
9096.11 1006
9097.01 1013
9097.91 1022
9098.81 980
9099.72 985
9100.62 957
9101.52 987
9102.42 974
9103.32 985
9104.22 984
9105.12 969
9106.02 965
9106.92 1023
9107.82 991
9108.72 1010
9109.62 986
9110.52 977
9111.42 1034
9112.32 979
9113.23 1002
9114.13 915
9115.03 957
9115.93 939
9116.83 936
9117.73 943
9118.63 983
9119.53 941
9120.44 984
9121.34 974
9122.24 994
9123.14 970
9124.04 968
9124.94 896
9125.84 995
9126.75 967
9127.65 994
9128.55 1013
9129.45 982
9130.35 1018
9131.25 1019
9132.16 1017
9133.06 1027
9133.96 1040
9134.86 1039
9135.76 1039
9136.67 1034
9137.57 1053
9138.47 983
9139.37 1053
9140.28 1015
9141.18 1074
9142.08 1067
9142.98 1024
9143.89 1110
9144.79 1107
9145.69 1147
9146.59 1139
9147.50 1181
9148.40 1237
9149.30 1268
9150.20 1295
9151.11 1270
9152.01 1265
9152.91 1288
9153.82 1283
9154.72 1247
9155.62 1254
9156.53 1189
9157.43 1121
9158.33 1104
9159.24 1082
9160.14 1092
9161.04 1106
9161.95 1103
9162.85 1054
9163.75 1107
9164.66 1103
9165.56 1123
9166.46 1132
9167.37 1131
9168.27 1112
9169.17 1122
9170.08 1143
9170.98 1082
9171.89 1056
9172.79 1052
9173.69 1034
9174.60 1062
9175.50 1096
9176.41 1084
9177.31 1129
9178.21 1118
9179.12 1094
9180.02 1126
9180.93 1166
9181.83 1253
9182.74 1293
9183.64 1302
9184.55 1304
9185.45 1323
9186.35 1355
9187.26 1327
9188.16 1247
9189.07 1218
9189.97 1126
9190.88 1112
9191.78 1063
9192.69 1054
9193.59 1063
9194.50 1029
9195.40 1000
9196.31 952
9197.21 972
9198.12 1040
9199.02 969
9199.93 973
9200.83 967
9201.74 1004
9202.65 903
9203.55 940
9204.46 948
9205.36 980
9206.27 937
9207.17 921
9208.08 983
9208.98 923
9209.89 890
9210.80 953
9211.70 909
9212.61 885
9213.51 856
9214.42 873
9215.33 922
9216.23 887
9217.14 856
9218.04 864
9218.95 868
9219.86 870
9220.76 879
9221.67 881
9222.58 888
9223.48 862
9224.39 895
9225.30 899
9226.20 853
9227.11 818
9228.01 836
9228.92 868
9229.83 795
9230.74 843
9231.64 852
9232.55 879
9233.46 862
9234.36 868
9235.27 840
9236.18 885
9237.08 845
9237.99 854
9238.90 843
9239.81 816
9240.71 817
9241.62 841
9242.53 896
9243.43 822
9244.34 838
9245.25 838
9246.16 858
9247.07 806
9247.97 824
9248.88 827
9249.79 823
9250.70 825
9251.60 759
9252.51 810
9253.42 799
9254.33 807
9255.24 782
9256.14 813
9257.05 821
9257.96 824
9258.87 793
9259.78 814
9260.68 794
9261.59 767
9262.50 799
9263.41 770
9264.32 814
9265.23 840
9266.13 787
9267.04 777
9267.95 746
9268.86 773
9269.77 803
9270.68 761
9271.59 765
9272.50 778
9273.40 784
9274.31 785
9275.22 836
9276.13 801
9277.04 773
9277.95 787
9278.86 779
9279.77 793
9280.68 755
9281.59 787
9282.50 773
9283.41 781
9284.32 750
9285.22 773
9286.13 739
9287.04 777
9287.95 763
9288.86 802
9289.77 774
9290.68 761
9291.59 765
9292.50 806
9293.41 777
9294.32 775
9295.23 796
9296.14 811
9297.05 794
9297.96 777
9298.87 800
9299.78 804
9300.69 841
9301.60 832
9302.51 812
9303.42 773
9304.33 752
9305.24 797
9306.15 834
9307.07 823
9307.98 839
9308.89 823
9309.80 808
9310.71 766
9311.62 786
9312.53 851
9313.44 871
9314.35 848
9315.26 805
9316.17 832
9317.08 811
9318.00 781
9318.91 863
9319.82 803
9320.73 793
9321.64 790
9322.55 780
9323.46 745
9324.37 762
9325.29 764
9326.20 780
9327.11 795
9328.02 738
9328.93 767
9329.84 831
9330.75 742
9331.67 806
9332.58 772
9333.49 800
9334.40 811
9335.31 847
9336.23 890
9337.14 869
9338.05 868
9338.96 856
9339.87 836
9340.79 837
9341.70 830
9342.61 824
9343.52 838
9344.44 814
9345.35 816
9346.26 846
9347.17 837
9348.09 810
9349.00 785
9349.91 784
9350.82 753
9351.74 779
9352.65 795
9353.56 768
9354.47 773
9355.39 801
9356.30 761
9357.21 751
9358.13 741
9359.04 755
9359.95 744
9360.87 765
9361.78 727
9362.69 751
9363.61 712
9364.52 728
9365.43 711
9366.35 725
9367.26 765
9368.17 749
9369.09 782
9370.00 752
9370.91 752
9371.83 753
9372.74 732
9373.65 688
9374.57 716
9375.48 737
9376.40 734
9377.31 717
9378.22 714
9379.14 714
9380.05 754
9380.97 768
9381.88 771
9382.80 710
9383.71 762
9384.62 768
9385.54 749
9386.45 744
9387.37 741
9388.28 764
9389.20 761
9390.11 739
9391.03 754
9391.94 800
9392.85 789
9393.77 787
9394.68 794
9395.60 808
9396.51 818
9397.43 850
9398.34 809
9399.26 778
9400.17 806
9401.09 818
9402.00 815
9402.92 832
9403.84 815
9404.75 830
9405.67 794
9406.58 800
9407.50 820
9408.41 852
9409.33 835
9410.24 816
9411.16 835
9412.07 821
9412.99 792
9413.91 854
9414.82 886
9415.74 902
9416.65 888
9417.57 886
9418.49 869
9419.40 854
9420.32 868
9421.23 913
9422.15 874
9423.07 843
9423.98 875
9424.90 871
9425.81 847
9426.73 851
9427.65 901
9428.56 881
9429.48 938
9430.40 875
9431.31 872
9432.23 845
9433.15 896
9434.06 882
9434.98 867
9435.90 882
9436.81 870
9437.73 926
9438.65 875
9439.57 861
9440.48 850
9441.40 852
9442.32 856
9443.23 853
9444.15 869
9445.07 869
9445.99 876
9446.90 879
9447.82 872
9448.74 886
9449.66 897
9450.57 944
9451.49 932
9452.41 950
9453.33 1016
9454.24 1007
9455.16 1021
9456.08 1009
9457.00 1067
9457.91 1047
9458.83 1032
9459.75 1021
9460.67 956
9461.59 976
9462.50 971
9463.42 944
9464.34 906
9465.26 902
9466.18 941
9467.10 927
9468.01 939
9468.93 958
9469.85 926
9470.77 952
9471.69 951
9472.61 971
9473.53 942
9474.44 969
9475.36 988
9476.28 1019
9477.20 998
9478.12 998
9479.04 997
9479.96 1016
9480.88 1011
9481.80 1013
9482.71 1018
9483.63 1026
9484.55 1081
9485.47 1074
9486.39 1089
9487.31 1076
9488.23 1095
9489.15 1063
9490.07 1084
9490.99 1054
9491.91 1030
9492.83 1079
9493.75 1049
9494.67 1068
9495.59 1098
9496.51 1129
9497.43 1086
9498.35 1088
9499.27 1155
9500.19 1137
9501.11 1168
9502.03 1158
9502.95 1203
9503.87 1226
9504.79 1180
9505.71 1203
9506.63 1213
9507.55 1212
9508.47 1167
9509.39 1223
9510.31 1230
9511.23 1252
9512.15 1221
9513.07 1261
9513.99 1389
9514.91 1506
9515.83 1621
9516.75 1764
9517.67 1978
9518.59 2138
9519.52 2281
9520.44 2406
9521.36 2416
9522.28 2416
9523.20 2406
9524.12 2228
9525.04 2082
9525.96 1945
9526.88 1880
9527.80 1747
9528.73 1620
9529.65 1508
9530.57 1427
9531.49 1374
9532.41 1323
9533.33 1302
9534.26 1232
9535.18 1173
9536.10 1183
9537.02 1155
9537.94 1159
9538.86 1128
9539.79 1074
9540.71 1038
9541.63 1034
9542.55 1004
9543.47 1013
9544.40 1010
9545.32 968
9546.24 993
9547.16 1003
9548.08 955
9549.01 970
9549.93 954
9550.85 960
9551.77 949
9552.70 933
9553.62 932
9554.54 989
9555.46 981
9556.39 983
9557.31 1003
9558.23 1014
9559.16 997
9560.08 1030
9561.00 1059
9561.92 1041
9562.85 1019
9563.77 1029
9564.69 1033
9565.62 1010
9566.54 983
9567.46 964
9568.39 1009
9569.31 978
9570.23 982
9571.16 995
9572.08 976
9573.00 948
9573.93 968
9574.85 962
9575.77 907
9576.70 934
9577.62 935
9578.54 938
9579.47 902
9580.39 914
9581.32 976
9582.24 948
9583.16 937
9584.09 922
9585.01 932
9585.94 947
9586.86 930
9587.78 924
9588.71 941
9589.63 932
9590.56 904
9591.48 952
9592.41 1015
9593.33 1011
9594.25 1003
9595.18 1005
9596.10 1018
9597.03 984
9597.95 970
9598.88 1026
9599.80 1053
9600.73 1028
9601.65 940
9602.58 1000
9603.50 1008
9604.43 979
9605.35 969
9606.28 999
9607.20 1000
9608.13 967
9609.05 1003
9609.98 996
9610.90 1014
9611.83 970
9612.75 959
9613.68 981
9614.60 960
9615.53 981
9616.46 1008
9617.38 968
9618.31 967
9619.23 968
9620.16 975
9621.08 977
9622.01 1024
9622.94 958
9623.86 987
9624.79 946
9625.71 1001
9626.64 985
9627.57 989
9628.49 1004
9629.42 971
9630.34 971
9631.27 997
9632.20 998
9633.12 1047
9634.05 1016
9634.98 1016
9635.90 1057
9636.83 1071
9637.76 1089
9638.68 1028
9639.61 1022
9640.54 1081
9641.46 1062
9642.39 1023
9643.32 1087
9644.24 1092
9645.17 1064
9646.10 1213
9647.02 1276
9647.95 1235
9648.88 1291
9649.81 1405
9650.73 1378
9651.66 1381
9652.59 1386
9653.51 1395
9654.44 1390
9655.37 1348
9656.30 1311
9657.22 1284
9658.15 1269
9659.08 1243
9660.01 1151
9660.93 1104
9661.86 1089
9662.79 1088
9663.72 1075
9664.65 1069
9665.57 1064
9666.50 1082
9667.43 1053
9668.36 1095
9669.29 1049
9670.21 1098
9671.14 1120
9672.07 1063
9673.00 1080
9673.93 1018
9674.86 998
9675.78 1010
9676.71 963
9677.64 1023
9678.57 972
9679.50 1012
9680.43 969
9681.36 1008
9682.28 988
9683.21 998
9684.14 1000
9685.07 948
9686.00 959
9686.93 989
9687.86 957
9688.79 988
9689.72 1013
9690.64 967
9691.57 971
9692.50 986
9693.43 1001
9694.36 1012
9695.29 1003
9696.22 1000
9697.15 1007
9698.08 975
9699.01 1001
9699.94 1012
9700.87 910
9701.80 976
9702.73 893
9703.66 890
9704.59 912
9705.52 913
9706.45 957
9707.38 908
9708.31 937
9709.24 947
9710.17 910
9711.10 921
9712.03 905
9712.96 936
9713.89 923
9714.82 928
9715.75 949
9716.68 940
9717.61 942
9718.54 890
9719.47 884
9720.40 904
9721.33 922
9722.26 937
9723.19 958
9724.12 903
9725.05 956
9725.98 944
9726.92 917
9727.85 950
9728.78 966
9729.71 922
9730.64 922
9731.57 945
9732.50 947
9733.43 948
9734.36 926
9735.30 882
9736.23 906
9737.16 909
9738.09 915
9739.02 942
9739.95 924
9740.88 953
9741.82 924
9742.75 932
9743.68 892
9744.61 898
9745.54 953
9746.47 929
9747.41 931
9748.34 967
9749.27 895
9750.20 927
9751.13 919
9752.07 939
9753.00 971
9753.93 969
9754.86 972
9755.79 931
9756.73 920
9757.66 964
9758.59 951
9759.52 962
9760.46 943
9761.39 932
9762.32 960
9763.25 962
9764.19 952
9765.12 983
9766.05 970
9766.98 976
9767.92 1012
9768.85 996
9769.78 1030
9770.72 1061
9771.65 1023
9772.58 1043
9773.52 1027
9774.45 1023
9775.38 1005
9776.31 990
9777.25 1001
9778.18 989
9779.11 1023
9780.05 1025
9780.98 1098
9781.92 1109
9782.85 1106
9783.78 1134
9784.72 1203
9785.65 1236
9786.58 1198
9787.52 1220
9788.45 1252
9789.38 1230
9790.32 1164
9791.25 1113
9792.19 1123
9793.12 1123
9794.05 1087
9794.99 1138
9795.92 1140
9796.86 1154
9797.79 1122
9798.73 1164
9799.66 1182
9800.59 1214
9801.53 1210
9802.46 1191
9803.40 1182
9804.33 1171
9805.27 1107
9806.20 1085
9807.14 1058
9808.07 1020
9809.01 962
9809.94 929
9810.88 944
9811.81 937
9812.75 941
9813.68 891
9814.62 912
9815.55 882
9816.49 875
9817.42 901
9818.36 907
9819.29 900
9820.23 846
9821.16 873
9822.10 884
9823.03 896
9823.97 884
9824.90 871
9825.84 853
9826.78 875
9827.71 877
9828.65 924
9829.58 893
9830.52 857
9831.45 870
9832.39 856
9833.33 817
9834.26 846
9835.20 799
9836.13 811
9837.07 845
9838.01 855
9838.94 831
9839.88 847
9840.82 860
9841.75 824
9842.69 806
9843.62 817
9844.56 822
9845.50 848
9846.43 824
9847.37 862
9848.31 849
9849.24 858
9850.18 851
9851.12 817
9852.05 858
9852.99 865
9853.93 822
9854.87 842
9855.80 856
9856.74 829
9857.68 829
9858.61 815
9859.55 855
9860.49 857
9861.43 839
9862.36 846
9863.30 838
9864.24 834
9865.17 853
9866.11 842
9867.05 872
9867.99 839
9868.93 873
9869.86 865
9870.80 844
9871.74 859
9872.68 850
9873.61 909
9874.55 858
9875.49 837
9876.43 852
9877.37 866
9878.30 870
9879.24 866
9880.18 836
9881.12 848
9882.06 824
9883.00 869
9883.93 885
9884.87 863
9885.81 821
9886.75 856
9887.69 879
9888.63 878
9889.56 832
9890.50 856
9891.44 810
9892.38 808
9893.32 861
9894.26 835
9895.20 836
9896.14 811
9897.07 840
9898.01 828
9898.95 851
9899.89 805
9900.83 862
9901.77 850
9902.71 835
9903.65 897
9904.59 890
9905.53 841
9906.47 829
9907.41 846
9908.35 839
9909.29 878
9910.23 894
9911.16 905
9912.10 892
9913.04 897
9913.98 910
9914.92 893
9915.86 872
9916.80 886
9917.74 952
9918.68 958
9919.62 908
9920.56 904
9921.50 964
9922.44 934
9923.38 1029
9924.32 1025
9925.27 1126
9926.21 1139
9927.15 1216
9928.09 1241
9929.03 1248
9929.97 1240
9930.91 1240
9931.85 1219
9932.79 1165
9933.73 1133
9934.67 1047
9935.61 1061
9936.55 1051
9937.49 1023
9938.43 1017
9939.38 995
9940.32 952
9941.26 937
9942.20 948
9943.14 935
9944.08 938
9945.02 946
9945.96 925
9946.90 898
9947.85 916
9948.79 897
9949.73 901
9950.67 908
9951.61 964
9952.55 964
9953.50 934
9954.44 940
9955.38 1007
9956.32 1038
9957.26 993
9958.20 960
9959.15 1020
9960.09 1009
9961.03 986
9961.97 950
9962.91 988
9963.86 966
9964.80 955
9965.74 1046
9966.68 1044
9967.63 1039
9968.57 1015
9969.51 1008
9970.45 1004
9971.39 956
9972.34 995
9973.28 993
9974.22 1002
9975.17 999
9976.11 974
9977.05 961
9977.99 1004
9978.94 956
9979.88 930
9980.82 931
9981.77 903
9982.71 914
9983.65 884
9984.59 884
9985.54 894
9986.48 843
9987.42 871
9988.37 865
9989.31 863
9990.25 819
9991.20 812
9992.14 793
9993.08 793
9994.03 818
9994.97 812
9995.92 835
9996.86 799
9997.80 804
9998.75 792
9999.69 805
10000.63 793
10001.58 828
10002.52 797
10003.47 772
10004.41 780
10005.35 779
10006.30 779
10007.24 754
10008.19 776
10009.13 804
10010.08 775
10011.02 765
10011.96 767
10012.91 778
10013.85 764
10014.80 733
10015.74 820
10016.69 772
10017.63 779
10018.58 697
10019.52 722
10020.47 769
10021.41 731
10022.36 743
10023.30 741
10024.25 738
10025.19 724
10026.14 679
10027.08 760
10028.03 760
10028.97 695
10029.92 747
10030.86 758
10031.81 718
10032.75 697
10033.70 725
10034.64 716
10035.59 722
10036.53 719
10037.48 687
10038.43 721
10039.37 708
10040.32 684
10041.26 712
10042.21 679
10043.16 655
10044.10 688
10045.05 676
10045.99 699
10046.94 731
10047.89 705
10048.83 693
10049.78 690
10050.72 692
10051.67 711
10052.62 681
10053.56 698
10054.51 722
10055.46 682
10056.40 697
10057.35 727
10058.30 708
10059.24 688
10060.19 687
10061.14 677
10062.08 710
10063.03 690
10063.98 687
10064.92 699
10065.87 675
10066.82 706
10067.76 715
10068.71 675
10069.66 707
10070.61 668
10071.55 701
10072.50 726
10073.45 699
10074.39 688
10075.34 719
10076.29 736
10077.24 723
10078.18 678
10079.13 702
10080.08 735
10081.03 694
10081.97 697
10082.92 696
10083.87 713
10084.82 682
10085.77 703
10086.71 705
10087.66 713
10088.61 712
10089.56 700
10090.51 680
10091.45 648
10092.40 646
10093.35 653
10094.30 645
10095.25 688
10096.20 639
10097.14 626
10098.09 667
10099.04 684
10099.99 670
10100.94 666
10101.89 633
10102.84 638
10103.78 667
10104.73 636
10105.68 656
10106.63 627
10107.58 642
10108.53 629
10109.48 639
10110.43 652
10111.38 643
10112.33 664
10113.27 673
10114.22 656
10115.17 621
10116.12 655
10117.07 660
10118.02 651
10118.97 660
10119.92 621
10120.87 662
10121.82 638
10122.77 626
10123.72 622
10124.67 620
10125.62 631
10126.57 631
10127.52 616
10128.47 632
10129.42 662
10130.37 636
10131.32 639
10132.27 619
10133.22 626
10134.17 627
10135.12 644
10136.07 659
10137.02 642
10137.97 650
10138.92 621
10139.87 661
10140.82 646
10141.77 647
10142.72 688
10143.67 691
10144.62 652
10145.57 645
10146.52 692
10147.47 652
10148.43 686
10149.38 673
10150.33 679
10151.28 681
10152.23 680
10153.18 722
10154.13 709
10155.08 673
10156.03 683
10156.99 651
10157.94 688
10158.89 740
10159.84 697
10160.79 742
10161.74 713
10162.69 697
10163.65 731
10164.60 752
10165.55 783
10166.50 767
10167.45 758
10168.40 731
10169.36 787
10170.31 756
10171.26 752
10172.21 795
10173.16 746
10174.11 767
10175.07 783
10176.02 745
10176.97 781
10177.92 752
10178.88 753
10179.83 747
10180.78 778
10181.73 808
10182.69 843
10183.64 830
10184.59 826
10185.54 810
10186.50 854
10187.45 859
10188.40 859
10189.35 854
10190.31 892
10191.26 882
10192.21 875
10193.17 882
10194.12 863
10195.07 868
10196.02 911
10196.98 884
10197.93 922
10198.88 900
10199.84 893
10200.79 927
10201.74 897
10202.70 869
10203.65 968
10204.60 987
10205.56 1026
10206.51 1022
10207.46 1079
10208.42 1100
10209.37 1128
10210.33 1110
10211.28 1079
10212.23 1084
10213.19 1073
10214.14 1027
10215.09 1020
10216.05 983
10217.00 1002
10217.96 920
10218.91 940
10219.87 939
10220.82 941
10221.77 930
10222.73 920
10223.68 903
10224.64 920
10225.59 911
10226.55 908
10227.50 933
10228.45 911
10229.41 909
10230.36 881
10231.32 899
10232.27 939
10233.23 989
10234.18 955
10235.14 905
10236.09 914
10237.05 947
10238.00 967
10238.96 955
10239.91 914
10240.87 941
10241.82 893
10242.78 906
10243.73 951
10244.69 902
10245.64 916
10246.60 886
10247.56 845
10248.51 839
10249.47 828
10250.42 863
10251.38 885
10252.33 823
10253.29 880
10254.25 877
10255.20 891
10256.16 872
10257.11 867
10258.07 909
10259.02 854
10259.98 939
10260.94 977
10261.89 910
10262.85 914
10263.81 930
10264.76 951
10265.72 958
10266.67 960
10267.63 1002
10268.59 1043
10269.54 1060
10270.50 1075
10271.46 1066
10272.41 1061
10273.37 1051
10274.33 1016
10275.28 1043
10276.24 996
10277.20 977
10278.15 951
10279.11 953
10280.07 937
10281.03 898
10281.98 862
10282.94 844
10283.90 869
10284.85 830
10285.81 822
10286.77 878
10287.73 876
10288.68 826
10289.64 824
10290.60 809
10291.56 829
10292.51 867
10293.47 802
10294.43 834
10295.39 850
10296.34 811
10297.30 824
10298.26 796
10299.22 826
10300.18 776
10301.13 755
10302.09 750
10303.05 759
10304.01 743
10304.97 781
10305.92 751
10306.88 752
10307.84 728
10308.80 729
10309.76 716
10310.72 734
10311.67 701
10312.63 718
10313.59 695
10314.55 733
10315.51 734
10316.47 714
10317.43 717
10318.38 739
10319.34 732
10320.30 722
10321.26 712
10322.22 713
10323.18 756
10324.14 724
10325.10 726
10326.06 694
10327.01 695
10327.97 713
10328.93 732
10329.89 709
10330.85 706
10331.81 734
10332.77 717
10333.73 720
10334.69 753
10335.65 708
10336.61 717
10337.57 739
10338.53 728
10339.49 734
10340.45 720
10341.41 734
10342.37 725
10343.33 735
10344.29 705
10345.25 733
10346.21 779
10347.17 763
10348.13 753
10349.09 757
10350.05 771
10351.01 761
10351.97 736
10352.93 754
10353.89 782
10354.85 784
10355.81 796
10356.77 752
10357.73 771
10358.69 794
10359.65 765
10360.61 787
10361.57 791
10362.54 761
10363.50 749
10364.46 747
10365.42 757
10366.38 746
10367.34 779
10368.30 771
10369.26 780
10370.22 781
10371.18 759
10372.15 792
10373.11 766
10374.07 813
10375.03 803
10375.99 783
10376.95 780
10377.91 779
10378.88 772
10379.84 776
10380.80 766
10381.76 783
10382.72 797
10383.68 811
10384.65 800
10385.61 770
10386.57 788
10387.53 803
10388.49 776
10389.46 787
10390.42 809
10391.38 777
10392.34 812
10393.31 810
10394.27 832
10395.23 817
10396.19 824
10397.15 802
10398.12 804
10399.08 841
10400.04 821
10401.00 868
10401.97 902
10402.93 855
10403.89 922
10404.86 978
10405.82 958
10406.78 951
10407.74 1015
10408.71 980
10409.67 988
10410.63 972
10411.60 1006
10412.56 993
10413.52 952
10414.49 949
10415.45 955
10416.41 988
10417.38 937
10418.34 953
10419.30 987
10420.27 979
10421.23 1022
10422.19 1001
10423.16 953
10424.12 1022
10425.08 1007
10426.05 961
10427.01 970
10427.98 929
10428.94 946
10429.90 880
10430.87 894
10431.83 870
10432.80 868
10433.76 859
10434.72 804
10435.69 821
10436.65 790
10437.62 776
10438.58 781
10439.55 752
10440.51 764
10441.47 740
10442.44 718
10443.40 716
10444.37 705
10445.33 666
10446.30 702
10447.26 725
10448.23 716
10449.19 744
10450.16 731
10451.12 731
10452.09 694
10453.05 726
10454.02 689
10454.98 726
10455.95 702
10456.91 693
10457.88 726
10458.84 685
10459.81 662
10460.77 690
10461.74 686
10462.70 682
10463.67 708
10464.64 666
10465.60 654
10466.57 645
10467.53 660
10468.50 658
10469.46 694
10470.43 646
10471.40 638
10472.36 660
10473.33 669
10474.29 615
10475.26 627
10476.23 688
10477.19 664
10478.16 684
10479.12 667
10480.09 670
10481.06 683
10482.02 677
10482.99 684
10483.96 661
10484.92 644
10485.89 652
10486.85 651
10487.82 669
10488.79 652
10489.75 661
10490.72 674
10491.69 630
10492.66 633
10493.62 655
10494.59 633
10495.56 623
10496.52 666
10497.49 664
10498.46 641
10499.42 649
10500.39 614
10501.36 635
10502.33 645
10503.29 673
10504.26 674
10505.23 659
10506.20 637
10507.16 620
10508.13 634
10509.10 662
10510.07 668
10511.03 671
10512.00 653
10512.97 639
10513.94 645
10514.90 660
10515.87 671
10516.84 633
10517.81 643
10518.78 661
10519.74 681
10520.71 660
10521.68 630
10522.65 682
10523.62 699
10524.59 680
10525.55 698
10526.52 681
10527.49 667
10528.46 649
10529.43 632
10530.40 643
10531.37 635
10532.33 620
10533.30 669
10534.27 667
10535.24 657
10536.21 621
10537.18 652
10538.15 657
10539.12 659
10540.08 659
10541.05 700
10542.02 646
10542.99 630
10543.96 620
10544.93 651
10545.90 657
10546.87 663
10547.84 643
10548.81 659
10549.78 647
10550.75 653
10551.72 641
10552.69 637
10553.66 659
10554.63 703
10555.60 687
10556.56 712
10557.53 669
10558.50 653
10559.47 704
10560.44 693
10561.41 716
10562.38 739
10563.35 732
10564.32 734
10565.29 713
10566.27 719
10567.24 784
10568.21 716
10569.18 680
10570.15 703
10571.12 715
10572.09 693
10573.06 715
10574.03 705
10575.00 687
10575.97 734
10576.94 716
10577.91 674
10578.88 696
10579.85 737
10580.82 754
10581.79 745
10582.77 733
10583.74 747
10584.71 759
10585.68 769
10586.65 763
10587.62 737
10588.59 710
10589.56 684
10590.54 703
10591.51 719
10592.48 663
10593.45 672
10594.42 652
10595.39 704
10596.36 656
10597.34 641
10598.31 687
10599.28 702
10600.25 684
10601.22 695
10602.19 669
10603.17 700
10604.14 709
10605.11 668
10606.08 652
10607.05 614
10608.03 625
10609.00 662
10609.97 646
10610.94 625
10611.92 613
10612.89 644
10613.86 642
10614.83 640
10615.81 625
10616.78 628
10617.75 639
10618.72 609
10619.70 642
10620.67 642
10621.64 638
10622.61 649
10623.59 648
10624.56 652
10625.53 636
10626.51 614
10627.48 618
10628.45 646
10629.43 621
10630.40 634
10631.37 623
10632.34 655
10633.32 662
10634.29 625
10635.26 665
10636.24 675
10637.21 715
10638.19 705
10639.16 673
10640.13 686
10641.11 704
10642.08 712
10643.05 725
10644.03 702
10645.00 654
10645.98 688
10646.95 698
10647.92 673
10648.90 621
10649.87 598
10650.85 605
10651.82 633
10652.79 629
10653.77 607
10654.74 599
10655.72 598
10656.69 603
10657.67 627
10658.64 581
10659.61 612
10660.59 595
10661.56 597
10662.54 579
10663.51 595
10664.49 624
10665.46 627
10666.44 597
10667.41 580
10668.39 561
10669.36 602
10670.34 548
10671.31 557
10672.29 572
10673.26 567
10674.24 561
10675.21 561
10676.19 584
10677.16 563
10678.14 614
10679.11 617
10680.09 579
10681.06 560
10682.04 569
10683.02 567
10683.99 578
10684.97 556
10685.94 554
10686.92 583
10687.89 592
10688.87 572
10689.85 534
10690.82 548
10691.80 590
10692.77 555
10693.75 564
10694.73 594
10695.70 553
10696.68 528
10697.65 527
10698.63 557
10699.61 540
10700.58 526
10701.56 554
10702.54 520
10703.51 566
10704.49 561
10705.47 542
10706.44 528
10707.42 526
10708.40 519
10709.37 543
10710.35 539
10711.33 555
10712.30 505
10713.28 535
10714.26 507
10715.23 529
10716.21 553
10717.19 551
10718.17 524
10719.14 528
10720.12 488
10721.10 498
10722.08 533
10723.05 511
10724.03 530
10725.01 546
10725.98 561
10726.96 543
10727.94 553
10728.92 555
10729.90 551
10730.87 588
10731.85 554
10732.83 546
10733.81 517
10734.78 538
10735.76 538
10736.74 524
10737.72 513
10738.70 563
10739.68 530
10740.65 550
10741.63 559
10742.61 553
10743.59 550
10744.57 538
10745.54 532
10746.52 571
10747.50 533
10748.48 552
10749.46 505
10750.44 515
10751.42 568
10752.40 548
10753.37 557
10754.35 539
10755.33 545
10756.31 535
10757.29 512
10758.27 543
10759.25 535
10760.23 542
10761.21 555
10762.19 548
10763.16 517
10764.14 545
10765.12 531
10766.10 540
10767.08 577
10768.06 562
10769.04 542
10770.02 535
10771.00 538
10771.98 569
10772.96 539
10773.94 568
10774.92 585
10775.90 559
10776.88 574
10777.86 574
10778.84 568
10779.82 577
10780.80 578
10781.78 576
10782.76 565
10783.74 611
10784.72 585
10785.70 563
10786.68 558
10787.66 545
10788.64 554
10789.62 584
10790.60 566
10791.58 584
10792.56 553
10793.54 523
10794.52 562
10795.50 533
10796.48 552
10797.47 513
10798.45 545
10799.43 524
10800.41 495
10801.39 522
10802.37 522
10803.35 557
10804.33 526
10805.31 554
10806.29 527
10807.28 531
10808.26 543
10809.24 580
10810.22 559
10811.20 563
10812.18 570
10813.16 521
10814.15 565
10815.13 500
10816.11 546
10817.09 546
10818.07 579
10819.05 578
10820.04 578
10821.02 551
10822.00 553
10822.98 533
10823.96 509
10824.95 525
10825.93 572
10826.91 567
10827.89 591
10828.87 608
10829.86 563
10830.84 558
10831.82 544
10832.80 594
10833.79 564
10834.77 559
10835.75 546
10836.73 547
10837.72 538
10838.70 573
10839.68 533
10840.66 579
10841.65 611
10842.63 598
10843.61 589
10844.60 562
10845.58 563
10846.56 581
10847.54 573
10848.53 545
10849.51 563
10850.49 573
10851.48 621
10852.46 572
10853.44 594
10854.43 585
10855.41 585
10856.39 614
10857.38 589
10858.36 566
10859.34 592
10860.33 605
10861.31 592
10862.30 610
10863.28 617
10864.26 634
10865.25 614
10866.23 637
10867.22 591
10868.20 602
10869.18 624
10870.17 664
10871.15 631
10872.14 618
10873.12 643
10874.10 654
10875.09 669
10876.07 673
10877.06 648
10878.04 632
10879.03 676
10880.01 654
10881.00 700
10881.98 714
10882.96 681
10883.95 677
10884.93 706
10885.92 698
10886.90 713
10887.89 729
10888.87 706
10889.86 736
10890.84 695
10891.83 769
10892.81 779
10893.80 768
10894.78 763
10895.77 784
10896.75 791
10897.74 795
10898.73 815
10899.71 822
10900.70 827
10901.68 882
10902.67 867
10903.65 879
10904.64 846
10905.62 826
10906.61 872
10907.60 842
10908.58 847
10909.57 805
10910.55 804
10911.54 826
10912.53 810
10913.51 795
10914.50 815
10915.48 829
10916.47 792
10917.46 782
10918.44 801
10919.43 815
10920.41 828
10921.40 808
10922.39 771
10923.37 816
10924.36 800
10925.35 818
10926.33 813
10927.32 798
10928.31 801
10929.29 803
10930.28 821
10931.27 870
10932.25 802
10933.24 810
10934.23 862
10935.22 882
10936.20 824
10937.19 822
10938.18 851
10939.16 858
10940.15 883
10941.14 861
10942.13 884
10943.11 897
10944.10 933
10945.09 912
10946.08 850
10947.06 883
10948.05 888
10949.04 933
10950.03 947
10951.01 972
10952.00 954
10952.99 1012
10953.98 996
10954.97 1057
10955.95 1029
10956.94 1066
10957.93 1045
10958.92 1128
10959.91 1119
10960.89 1172
10961.88 1193
10962.87 1154
10963.86 1116
10964.85 1130
10965.84 1149
10966.82 1094
10967.81 1114
10968.80 1113
10969.79 1059
10970.78 1071
10971.77 1023
10972.76 1024
10973.74 1038
10974.73 984
10975.72 1038
10976.71 1001
10977.70 1003
10978.69 1019
10979.68 1000
10980.67 979
10981.66 1014
10982.65 1044
10983.63 1022
10984.62 1041
10985.61 1000
10986.60 1030
10987.59 1070
10988.58 1025
10989.57 1069
10990.56 1081
10991.55 1110
10992.54 1117
10993.53 1156
10994.52 1200
10995.51 1251
10996.50 1319
10997.49 1340
10998.48 1403
10999.47 1465
11000.46 1401
11001.45 1483
11002.44 1494
11003.43 1503
11004.42 1508
11005.41 1448
11006.40 1354
11007.39 1326
11008.38 1268
11009.37 1240
11010.36 1177
11011.35 1160
11012.34 1139
11013.33 1046
11014.32 1037
11015.31 1055
11016.30 1030
11017.29 1021
11018.29 992
11019.28 942
11020.27 984
11021.26 950
11022.25 898
11023.24 939
11024.23 904
11025.22 903
11026.21 973
11027.20 979
11028.20 1011
11029.19 947
11030.18 939
11031.17 949
11032.16 953
11033.15 938
11034.14 953
11035.14 965
11036.13 912
11037.12 921
11038.11 930
11039.10 928
11040.09 846
11041.09 923
11042.08 863
11043.07 867
11044.06 865
11045.05 879
11046.04 851
11047.04 892
11048.03 864
11049.02 879
11050.01 852
11051.01 810
11052.00 800
11052.99 825
11053.98 781
11054.98 841
11055.97 841
11056.96 804
11057.95 811
11058.95 841
11059.94 811
11060.93 747
11061.92 758
11062.92 818
11063.91 839
11064.90 856
11065.89 789
11066.89 813
11067.88 802
11068.87 782
11069.87 792
11070.86 803
11071.85 738
11072.85 792
11073.84 826
11074.83 825
11075.83 812
11076.82 778
11077.81 821
11078.81 793
11079.80 826
11080.79 753
11081.79 829
11082.78 793
11083.77 823
11084.77 801
11085.76 803
11086.76 809
11087.75 821
11088.74 838
11089.74 792
11090.73 762
11091.73 776
11092.72 790
11093.71 795
11094.71 790
11095.70 750
11096.70 803
11097.69 770
11098.69 784
11099.68 769
11100.67 804
11101.67 787
11102.66 804
11103.66 787
11104.65 799
11105.65 804
11106.64 790
11107.64 800
11108.63 768
11109.63 806
11110.62 779
11111.62 781
11112.61 808
11113.61 803
11114.60 799
11115.60 823
11116.59 816
11117.59 776
11118.58 780
11119.58 797
11120.57 809
11121.57 800
11122.56 826
11123.56 874
11124.56 874
11125.55 897
11126.55 917
11127.54 872
11128.54 864
11129.53 880
11130.53 884
11131.53 858
11132.52 791
11133.52 837
11134.51 818
11135.51 813
11136.51 802
11137.50 858
11138.50 807
11139.49 776
11140.49 775
11141.49 792
11142.48 768
11143.48 769
11144.48 777
11145.47 797
11146.47 786
11147.47 786
11148.46 748
11149.46 770
11150.46 759
11151.45 763
11152.45 765
11153.45 766
11154.44 762
11155.44 725
11156.44 701
11157.43 736
11158.43 772
11159.43 731
11160.42 738
11161.42 746
11162.42 754
11163.42 738
11164.41 748
11165.41 721
11166.41 727
11167.41 724
11168.40 745
11169.40 767
11170.40 739
11171.40 753
11172.39 715
11173.39 761
11174.39 719
11175.39 742
11176.39 725
11177.38 755
11178.38 771
11179.38 732
11180.38 714
11181.38 748
11182.37 729
11183.37 717
11184.37 730
11185.37 767
11186.37 766
11187.36 755
11188.36 768
11189.36 726
11190.36 758
11191.36 756
11192.36 752
11193.36 790
11194.35 777
11195.35 766
11196.35 766
11197.35 765
11198.35 790
11199.35 777
11200.35 794
11201.35 778
11202.35 809
11203.34 833
11204.34 764
11205.34 796
11206.34 780
11207.34 762
11208.34 783
11209.34 779
11210.34 787
11211.34 750
11212.34 751
11213.34 774
11214.34 737
11215.34 738
11216.34 746
11217.34 729
11218.34 705
11219.34 755
11220.34 719
11221.34 692
11222.34 708
11223.34 717
11224.34 759
11225.34 683
11226.34 692
11227.34 701
11228.34 702
11229.34 702
11230.34 682
11231.34 658
11232.34 663
11233.34 711
11234.34 708
11235.34 661
11236.34 682
11237.34 686
11238.34 669
11239.34 655
11240.34 659
11241.34 667
11242.34 689
11243.34 658
11244.34 683
11245.35 681
11246.35 668
11247.35 635
11248.35 615
11249.35 629
11250.35 667
11251.35 654
11252.35 632
11253.35 653
11254.36 664
11255.36 648
11256.36 634
11257.36 631
11258.36 661
11259.36 629
11260.36 649
11261.37 654
11262.37 648
11263.37 630
11264.37 625
11265.37 638
11266.38 641
11267.38 679
11268.38 639
11269.38 655
11270.38 654
11271.39 661
11272.39 695
11273.39 682
11274.39 681
11275.39 700
11276.40 684
11277.40 686
11278.40 670
11279.40 684
11280.41 667
11281.41 709
11282.41 716
11283.41 737
11284.42 702
11285.42 666
11286.42 674
11287.42 707
11288.43 667
11289.43 644
11290.43 666
11291.44 676
11292.44 668
11293.44 672
11294.45 658
11295.45 664
11296.45 672
11297.46 668
11298.46 677
11299.46 686
11300.47 690
11301.47 700
11302.47 659
11303.48 659
11304.48 633
11305.48 658
11306.49 641
11307.49 668
11308.49 650
11309.50 687
11310.50 666
11311.51 708
11312.51 720
11313.51 714
11314.52 713
11315.52 712
11316.53 698
11317.53 736
11318.53 685
11319.54 668
11320.54 703
11321.55 672
11322.55 659
11323.56 620
11324.56 663
11325.56 663
11326.57 645
11327.57 641
11328.58 633
11329.58 617
11330.59 637
11331.59 662
11332.60 653
11333.60 640
11334.61 674
11335.61 673
11336.62 647
11337.62 664
11338.63 689
11339.63 675
11340.64 685
11341.64 701
11342.65 683
11343.65 726
11344.66 738
11345.66 708
11346.67 669
11347.68 621
11348.68 657
11349.69 642
11350.69 673
11351.70 690
11352.70 662
11353.71 635
11354.71 646
11355.72 677
11356.73 652
11357.73 644
11358.74 660
11359.74 633
11360.75 643
11361.76 654
11362.76 636
11363.77 661
11364.78 636
11365.78 617
11366.79 593
11367.79 638
11368.80 623
11369.81 621
11370.81 588
11371.82 610
11372.83 631
11373.83 607
11374.84 632
11375.85 617
11376.85 622
11377.86 633
11378.87 608
11379.87 592
11380.88 606
11381.89 638
11382.90 647
11383.90 611
11384.91 624
11385.92 634
11386.92 608
11387.93 626
11388.94 628
11389.95 615
11390.95 647
11391.96 632
11392.97 632
11393.98 624
11394.98 624
11395.99 636
11397.00 609
11398.01 619
11399.01 633
11400.02 624
11401.03 642
11402.04 613
11403.05 581
11404.05 644
11405.06 654
11406.07 615
11407.08 600
11408.09 632
11409.09 650
11410.10 669
11411.11 636
11412.12 640
11413.13 637
11414.14 634
11415.14 651
11416.15 656
11417.16 703
11418.17 659
11419.18 656
11420.19 675
11421.20 691
11422.20 644
11423.21 637
11424.22 648
11425.23 671
11426.24 653
11427.25 673
11428.26 658
11429.27 667
11430.28 673
11431.29 689
11432.29 685
11433.30 650
11434.31 697
11435.32 706
11436.33 661
11437.34 684
11438.35 705
11439.36 670
11440.37 676
11441.38 698
11442.39 707
11443.40 688
11444.41 728
11445.42 698
11446.43 693
11447.44 667
11448.45 726
11449.46 730
11450.47 753
11451.48 695
11452.49 713
11453.50 726
11454.51 715
11455.52 736
11456.53 746
11457.54 732
11458.55 723
11459.56 764
11460.57 743
11461.58 729
11462.59 670
11463.60 726
11464.61 769
11465.62 733
11466.64 755
11467.65 761
11468.66 749
11469.67 767
11470.68 781
11471.69 743
11472.70 720
11473.71 741
11474.72 789
11475.73 754
11476.75 739
11477.76 753
11478.77 749
11479.78 777
11480.79 799
11481.80 801
11482.81 799
11483.82 779
11484.84 783
11485.85 790
11486.86 804
11487.87 816
11488.88 755
11489.89 816
11490.91 814
11491.92 801
11492.93 821
11493.94 850
11494.95 848
11495.97 829
11496.98 826
11497.99 806
11499.00 838
11500.01 827
11501.03 824
11502.04 826
11503.05 814
11504.06 863
11505.08 858
11506.09 847
11507.10 874
11508.11 844
11509.13 866
11510.14 886
11511.15 863
11512.16 883
11513.18 880
11514.19 911
11515.20 934
11516.22 888
11517.23 928
11518.24 932
11519.26 921
11520.27 959
11521.28 932
11522.29 934
11523.31 937
11524.32 939
11525.33 934
11526.35 933
11527.36 922
11528.38 921
11529.39 918
11530.40 955
11531.42 960
11532.43 1010
11533.44 995
11534.46 940
11535.47 992
11536.48 1070
11537.50 1005
11538.51 968
11539.53 1083
11540.54 1093
11541.55 1080
11542.57 1091
11543.58 1121
11544.60 1156
11545.61 1128
11546.63 1185
11547.64 1207
11548.65 1205
11549.67 1218
11550.68 1224
11551.70 1265
11552.71 1244
11553.73 1234
11554.74 1261
11555.76 1301
11556.77 1259
11557.78 1326
11558.80 1289
11559.81 1348
11560.83 1404
11561.84 1360
11562.86 1411
11563.87 1468
11564.89 1413
11565.90 1454
11566.92 1510
11567.93 1453
11568.95 1506
11569.97 1536
11570.98 1517
11572.00 1595
11573.01 1658
11574.03 1660
11575.04 1665
11576.06 1750
11577.07 1826
11578.09 1874
11579.11 1826
11580.12 1896
11581.14 1943
11582.15 2021
11583.17 2123
11584.18 2133
11585.20 2259
11586.22 2291
11587.23 2322
11588.25 2412
11589.26 2537
11590.28 2663
11591.30 2741
11592.31 2970
11593.33 3142
11594.35 3369
11595.36 3508
11596.38 3799
11597.40 4054
11598.41 4216
11599.43 4428
11600.44 4515
11601.46 4574
11602.48 4561
11603.50 4462
11604.51 4300
11605.53 4148
11606.55 4003
11607.56 3823
11608.58 3418
11609.60 3206
11610.61 3020
11611.63 2797
11612.65 2594
11613.67 2379
11614.68 2284
11615.70 2146
11616.72 2036
11617.73 1918
11618.75 1845
11619.77 1878
11620.79 1792
11621.80 1725
11622.82 1646
11623.84 1655
11624.86 1654
11625.88 1589
11626.89 1552
11627.91 1526
11628.93 1505
11629.95 1565
11630.96 1506
11631.98 1459
11633.00 1444
11634.02 1421
11635.04 1405
11636.06 1385
11637.07 1349
11638.09 1344
11639.11 1294
11640.13 1281
11641.15 1256
11642.17 1261
11643.18 1216
11644.20 1187
11645.22 1201
11646.24 1172
11647.26 1142
11648.28 1112
11649.30 1162
11650.31 1101
11651.33 1114
11652.35 1099
11653.37 1073
11654.39 1031
11655.41 1085
11656.43 1074
11657.45 1057
11658.47 1052
11659.49 1116
11660.51 1121
11661.52 1116
11662.54 1076
11663.56 1091
11664.58 1127
11665.60 1123
11666.62 1084
11667.64 1130
11668.66 1109
11669.68 1089
11670.70 1157
11671.72 1144
11672.74 1198
11673.76 1194
11674.78 1206
11675.80 1227
11676.82 1233
11677.84 1216
11678.86 1203
11679.88 1221
11680.90 1259
11681.92 1249
11682.94 1260
11683.96 1210
11684.98 1247
11686.00 1232
11687.02 1246
11688.04 1251
11689.06 1238
11690.08 1218
11691.10 1204
11692.12 1195
11693.14 1204
11694.17 1164
11695.19 1183
11696.21 1199
11697.23 1128
11698.25 1183
11699.27 1123
11700.29 1130
11701.31 1159
11702.33 1150
11703.35 1144
11704.38 1146
11705.40 1145
11706.42 1137
11707.44 1135
11708.46 1096
11709.48 1098
11710.50 1105
11711.52 1078
11712.55 1077
11713.57 1113
11714.59 1047
11715.61 1058
11716.63 1034
11717.65 1012
11718.68 1021
11719.70 1036
11720.72 1033
11721.74 1002
11722.76 992
11723.79 972
11724.81 1001
11725.83 1008
11726.85 953
11727.87 969
11728.90 1014
11729.92 967
11730.94 958
11731.96 959
11732.99 902
11734.01 928
11735.03 910
11736.05 918
11737.08 938
11738.10 927
11739.12 895
11740.14 918
11741.17 938
11742.19 944
11743.21 925
11744.24 916
11745.26 866
11746.28 903
11747.31 900
11748.33 919
11749.35 897
11750.37 905
11751.40 864
11752.42 860
11753.44 836
11754.47 838
11755.49 840
11756.51 848
11757.54 807
11758.56 798
11759.59 816
11760.61 806
11761.63 829
11762.66 813
11763.68 805
11764.70 785
11765.73 774
11766.75 779
11767.78 787
11768.80 795
11769.82 801
11770.85 733
11771.87 780
11772.90 740
11773.92 787
11774.94 811
11775.97 763
11776.99 741
11778.02 735
11779.04 798
11780.07 781
11781.09 745
11782.12 721
11783.14 745
11784.16 737
11785.19 754
11786.21 725
11787.24 715
11788.26 723
11789.29 700
11790.31 734
11791.34 705
11792.36 714
11793.39 739
11794.41 740
11795.44 717
11796.46 737
11797.49 705
11798.51 693
11799.54 710
11800.57 729
11801.59 708
11802.62 660
11803.64 692
11804.67 715
11805.69 732
11806.72 678
11807.74 695
11808.77 678
11809.80 709
11810.82 672
11811.85 689
11812.87 651
11813.90 673
11814.92 654
11815.95 660
11816.98 661
11818.00 664
11819.03 658
11820.06 665
11821.08 646
11822.11 681
11823.13 687
11824.16 684
11825.19 678
11826.21 663
11827.24 650
11828.27 669
11829.29 653
11830.32 655
11831.35 699
11832.37 653
11833.40 631
11834.43 628
11835.45 645
11836.48 662
11837.51 617
11838.53 634
11839.56 608
11840.59 639
11841.62 647
11842.64 686
11843.67 630
11844.70 604
11845.73 606
11846.75 617
11847.78 632
11848.81 638
11849.84 636
11850.86 614
11851.89 694
11852.92 674
11853.95 650
11854.97 660
11856.00 653
11857.03 652
11858.06 683
11859.08 634
11860.11 636
11861.14 638
11862.17 660
11863.20 666
11864.22 646
11865.25 667
11866.28 621
11867.31 643
11868.34 668
11869.37 692
11870.39 627
11871.42 684
11872.45 658
11873.48 683
11874.51 665
11875.54 696
11876.57 667
11877.59 686
11878.62 646
11879.65 677
11880.68 678
11881.71 692
11882.74 684
11883.77 669
11884.80 718
11885.83 720
11886.86 740
11887.88 772
11888.91 737
11889.94 722
11890.97 721
11892.00 699
11893.03 759
11894.06 751
11895.09 735
11896.12 761
11897.15 789
11898.18 778
11899.21 821
11900.24 834
11901.27 812
11902.30 837
11903.33 860
11904.36 845
11905.39 866
11906.42 858
11907.45 843
11908.48 875
11909.51 850
11910.54 837
11911.57 832
11912.60 820
11913.63 775
11914.66 760
11915.69 785
11916.72 789
11917.75 818
11918.78 788
11919.81 780
11920.84 820
11921.87 826
11922.90 787
11923.93 810
11924.96 828
11925.99 819
11927.03 869
11928.06 863
11929.09 927
11930.12 905
11931.15 878
11932.18 927
11933.21 928
11934.24 955
11935.27 966
11936.30 957
11937.34 863
11938.37 849
11939.40 843
11940.43 851
11941.46 830
11942.49 789
11943.52 777
11944.56 746
11945.59 739
11946.62 724
11947.65 711
11948.68 732
11949.72 716
11950.75 731
11951.78 720
11952.81 653
11953.84 655
11954.87 668
11955.91 643
11956.94 656
11957.97 654
11959.00 650
11960.04 671
11961.07 661
11962.10 651
11963.13 623
11964.17 638
11965.20 641
11966.23 638
11967.26 619
11968.30 635
11969.33 647
11970.36 663
11971.39 642
11972.43 643
11973.46 635
11974.49 606
11975.53 630
11976.56 647
11977.59 644
11978.62 631
11979.66 621
11980.69 616
11981.72 629
11982.76 596
11983.79 648
11984.82 610
11985.86 623
11986.89 611
11987.92 597
11988.96 609
11989.99 582
11991.02 625
11992.06 655
11993.09 667
11994.13 667
11995.16 677
11996.19 644
11997.23 653
11998.26 639
11999.30 659
12000.33 665
12001.36 676
12002.40 654
12003.43 699
12004.47 686
12005.50 648
12006.53 669
12007.57 672
12008.60 665
12009.64 678
12010.67 699
12011.71 684
12012.74 697
12013.78 685
12014.81 732
12015.85 722
12016.88 769
12017.91 731
12018.95 754
12019.98 758
12021.02 745
12022.05 732
12023.09 747
12024.12 727
12025.16 758
12026.19 740
12027.23 721
12028.26 719
12029.30 726
12030.34 710
12031.37 695
12032.41 689
12033.44 663
12034.48 669
12035.51 701
12036.55 711
12037.58 635
12038.62 657
12039.66 635
12040.69 651
12041.73 658
12042.76 643
12043.80 604
12044.83 611
12045.87 623
12046.91 646
12047.94 610
12048.98 603
12050.01 645
12051.05 631
12052.09 635
12053.12 617
12054.16 594
12055.20 590
12056.23 598
12057.27 604
12058.31 611
12059.34 636
12060.38 583
12061.42 584
12062.45 574
12063.49 567
12064.53 601
12065.56 573
12066.60 582
12067.64 551
12068.67 567
12069.71 555
12070.75 563
12071.78 568
12072.82 528
12073.86 583
12074.90 525
12075.93 562
12076.97 584
12078.01 557
12079.05 581
12080.08 552
12081.12 538
12082.16 528
12083.20 576
12084.23 552
12085.27 550
12086.31 538
12087.35 566
12088.38 564
12089.42 547
12090.46 555
12091.50 539
12092.54 521
12093.57 544
12094.61 575
12095.65 534
12096.69 524
12097.73 540
12098.76 574
12099.80 546
12100.84 553
12101.88 531
12102.92 533
12103.96 564
12104.99 574
12106.03 540
12107.07 555
12108.11 541
12109.15 549
12110.19 542
12111.23 516
12112.27 527
12113.30 498
12114.34 521
12115.38 534
12116.42 516
12117.46 501
12118.50 505
12119.54 496
12120.58 493
12121.62 502
12122.66 512
12123.70 483
12124.74 479
12125.77 481
12126.81 457
12127.85 499
12128.89 468
12129.93 475
12130.97 484
12132.01 494
12133.05 519
12134.09 524
12135.13 480
12136.17 459
12137.21 455
12138.25 470
12139.29 458
12140.33 499
12141.37 490
12142.41 472
12143.45 460
12144.49 467
12145.53 488
12146.57 483
12147.61 486
12148.65 494
12149.69 527
12150.73 460
12151.77 451
12152.81 447
12153.86 452
12154.90 456
12155.94 461
12156.98 464
12158.02 438
12159.06 441
12160.10 446
12161.14 437
12162.18 438
12163.22 452
12164.26 452
12165.31 497
12166.35 467
12167.39 442
12168.43 451
12169.47 433
12170.51 425
12171.55 431
12172.59 465
12173.64 488
12174.68 450
12175.72 462
12176.76 443
12177.80 463
12178.84 471
12179.89 470
12180.93 467
12181.97 471
12183.01 480
12184.05 468
12185.09 439
12186.14 433
12187.18 442
12188.22 471
12189.26 448
12190.31 433
12191.35 452
12192.39 456
12193.43 442
12194.47 458
12195.52 427
12196.56 451
12197.60 454
12198.64 467
12199.69 427
12200.73 476
12201.77 471
12202.81 460
12203.86 435
12204.90 458
12205.94 435
12206.99 436
12208.03 444
12209.07 471
12210.11 460
12211.16 471
12212.20 440
12213.24 437
12214.29 460
12215.33 470
12216.37 502
12217.42 458
12218.46 457
12219.50 461
12220.55 458
12221.59 461
12222.63 445
12223.68 468
12224.72 451
12225.77 458
12226.81 444
12227.85 485
12228.90 437
12229.94 457
12230.98 460
12232.03 442
12233.07 467
12234.12 444
12235.16 408
12236.20 440
12237.25 455
12238.29 451
12239.34 436
12240.38 459
12241.43 465
12242.47 477
12243.52 458
12244.56 472
12245.60 487
12246.65 467
12247.69 467
12248.74 471
12249.78 448
12250.83 449
12251.87 489
12252.92 483
12253.96 443
12255.01 416
12256.05 415
12257.10 459
12258.14 441
12259.19 416
12260.23 433
12261.28 423
12262.32 425
12263.37 449
12264.41 423
12265.46 400
12266.50 395
12267.55 407
12268.60 403
12269.64 433
12270.69 417
12271.73 396
12272.78 405
12273.82 439
12274.87 411
12275.92 370
12276.96 410
12278.01 431
12279.05 403
12280.10 412
12281.14 403
12282.19 390
12283.24 385
12284.28 380
12285.33 381
12286.38 382
12287.42 380
12288.47 399
12289.51 415
12290.56 389
12291.61 369
12292.65 365
12293.70 375
12294.75 387
12295.79 397
12296.84 386
12297.89 380
12298.93 380
12299.98 394
12301.03 370
12302.08 382
12303.12 386
12304.17 375
12305.22 390
12306.26 393
12307.31 394
12308.36 390
12309.41 403
12310.45 406
12311.50 408
12312.55 376
12313.59 349
12314.64 389
12315.69 385
12316.74 405
12317.78 378
12318.83 413
12319.88 392
12320.93 376
12321.98 375
12323.02 365
12324.07 386
12325.12 399
12326.17 386
12327.22 388
12328.26 343
12329.31 383
12330.36 404
12331.41 360
12332.46 361
12333.50 368
12334.55 393
12335.60 355
12336.65 378
12337.70 368
12338.75 367
12339.80 370
12340.84 362
12341.89 367
12342.94 380
12343.99 373
12345.04 360
12346.09 398
12347.14 373
12348.19 357
12349.23 329
12350.28 360
12351.33 366
12352.38 385
12353.43 375
12354.48 393
12355.53 375
12356.58 380
12357.63 358
12358.68 375
12359.73 391
12360.78 386
12361.82 378
12362.87 399
12363.92 372
12364.97 353
12366.02 373
12367.07 374
12368.12 402
12369.17 374
12370.22 382
12371.27 385
12372.32 389
12373.37 385
12374.42 362
12375.47 365
12376.52 377
12377.57 388
12378.62 377
12379.67 388
12380.72 379
12381.77 409
12382.82 389
12383.87 416
12384.92 375
12385.98 405
12387.03 391
12388.08 394
12389.13 392
12390.18 410
12391.23 382
12392.28 394
12393.33 371
12394.38 384
12395.43 400
12396.48 415
12397.53 431
12398.59 372
12399.64 365
12400.69 379
12401.74 392
12402.79 407
12403.84 403
12404.89 414
12405.94 394
12407.00 401
12408.05 379
12409.10 395
12410.15 405
12411.20 416
12412.25 406
12413.30 407
12414.36 415
12415.41 426
12416.46 399
12417.51 390
12418.56 416
12419.62 441
12420.67 436
12421.72 376
12422.77 449
12423.82 458
12424.88 445
12425.93 365
12426.98 397
12428.03 420
12429.08 448
12430.14 406
12431.19 444
12432.24 435
12433.29 461
12434.35 465
12435.40 457
12436.45 425
12437.51 442
12438.56 438
12439.61 441
12440.66 427
12441.72 449
12442.77 443
12443.82 452
12444.88 433
12445.93 399
12446.98 451
12448.03 400
12449.09 422
12450.14 409
12451.19 400
12452.25 399
12453.30 421
12454.35 389
12455.41 411
12456.46 411
12457.51 412
12458.57 401
12459.62 432
12460.68 436
12461.73 386
12462.78 408
12463.84 392
12464.89 408
12465.94 411
12467.00 425
12468.05 398
12469.11 405
12470.16 407
12471.21 439
12472.27 416
12473.32 397
12474.38 413
12475.43 411
12476.49 432
12477.54 408
12478.60 431
12479.65 444
12480.70 451
12481.76 505
12482.81 490
12483.87 491
12484.92 509
12485.98 526
12487.03 560
12488.09 538
12489.14 526
12490.20 523
12491.25 535
12492.31 578
12493.36 564
12494.42 563
12495.47 581
12496.53 607
12497.58 604
12498.64 619
12499.69 617
12500.75 647
12501.80 574
12502.86 539
12503.91 541
12504.97 553
12506.03 522
12507.08 489
12508.14 500
12509.19 472
12510.25 467
12511.30 474
12512.36 499
12513.42 469
12514.47 465
12515.53 444
12516.58 463
12517.64 444
12518.70 476
12519.75 439
12520.81 458
12521.87 461
12522.92 466
12523.98 453
12525.03 463
12526.09 465
12527.15 437
12528.20 456
12529.26 415
12530.32 432
12531.37 444
12532.43 443
12533.49 418
12534.54 428
12535.60 434
12536.66 419
12537.71 432
12538.77 417
12539.83 442
12540.89 425
12541.94 383
12543.00 411
12544.06 404
12545.11 411
12546.17 416
12547.23 425
12548.29 404
12549.34 416
12550.40 404
12551.46 428
12552.52 443
12553.57 417
12554.63 421
12555.69 424
12556.75 377
12557.80 393
12558.86 425
12559.92 442
12560.98 429
12562.04 416
12563.09 391
12564.15 407
12565.21 423
12566.27 477
12567.33 426
12568.39 432
12569.44 442
12570.50 454
12571.56 452
12572.62 432
12573.68 469
12574.74 468
12575.79 464
12576.85 499
12577.91 487
12578.97 473
12580.03 482
12581.09 483
12582.15 495
12583.20 455
12584.26 456
12585.32 434
12586.38 463
12587.44 460
12588.50 471
12589.56 477
12590.62 444
12591.68 453
12592.74 458
12593.80 446
12594.86 420
12595.91 407
12596.97 438
12598.03 437
12599.09 446
12600.15 467
12601.21 449
12602.27 433
12603.33 467
12604.39 471
12605.45 450
12606.51 450
12607.57 427
12608.63 438
12609.69 432
12610.75 439
12611.81 449
12612.87 478
12613.93 435
12614.99 458
12616.05 455
12617.11 457
12618.17 434
12619.23 434
12620.29 440
12621.35 478
12622.41 477
12623.47 434
12624.53 440
12625.60 454
12626.66 400
12627.72 429
12628.78 428
12629.84 452
12630.90 404
12631.96 418
12633.02 456
12634.08 431
12635.14 431
12636.20 443
12637.27 442
12638.33 432
12639.39 447
12640.45 459
12641.51 437
12642.57 412
12643.63 435
12644.69 455
12645.76 432
12646.82 448
12647.88 421
12648.94 446
12650.00 465
12651.06 447
12652.13 450
12653.19 466
12654.25 478
12655.31 459
12656.37 497
12657.44 446
12658.50 430
12659.56 476
12660.62 461
12661.68 480
12662.75 469
12663.81 456
12664.87 463
12665.93 476
12666.99 458
12668.06 490
12669.12 462
12670.18 490
12671.24 483
12672.31 464
12673.37 460
12674.43 460
12675.50 506
12676.56 495
12677.62 479
12678.68 476
12679.75 483
12680.81 545
12681.87 509
12682.94 527
12684.00 519
12685.06 536
12686.13 546
12687.19 559
12688.25 559
12689.31 556
12690.38 568
12691.44 564
12692.51 556
12693.57 605
12694.63 571
12695.70 549
12696.76 616
12697.82 594
12698.89 599
12699.95 607
12701.01 601
12702.08 674
12703.14 587
12704.21 601
12705.27 639
12706.33 633
12707.40 627
12708.46 647
12709.53 618
12710.59 620
12711.65 582
12712.72 637
12713.78 608
12714.85 589
12715.91 615
12716.98 576
12718.04 570
12719.11 543
12720.17 546
12721.23 537
12722.30 543
12723.36 537
12724.43 540
12725.49 549
12726.56 562
12727.62 577
12728.69 542
12729.75 545
12730.82 531
12731.88 539
12732.95 565
12734.01 518
12735.08 501
12736.14 530
12737.21 517
12738.28 489
12739.34 542
12740.41 494
12741.47 533
12742.54 506
12743.60 502
12744.67 503
12745.73 489
12746.80 492
12747.87 474
12748.93 474
12750.00 429
12751.06 428
12752.13 441
12753.19 453
12754.26 427
12755.33 446
12756.39 434
12757.46 437
12758.53 428
12759.59 434
12760.66 400
12761.72 430
12762.79 430
12763.86 444
12764.92 433
12765.99 420
12767.06 431
12768.12 428
12769.19 417
12770.26 418
12771.32 420
12772.39 443
12773.46 435
12774.52 408
12775.59 416
12776.66 409
12777.72 418
12778.79 414
12779.86 443
12780.93 414
12781.99 415
12783.06 407
12784.13 403
12785.20 435
12786.26 429
12787.33 430
12788.40 420
12789.46 415
12790.53 399
12791.60 426
12792.67 410
12793.74 433
12794.80 421
12795.87 444
12796.94 428
12798.01 429
12799.07 429
12800.14 470
12801.21 479
12802.28 417
12803.35 459
12804.41 435
12805.48 430
12806.55 415
12807.62 419
12808.69 426
12809.76 447
12810.82 447
12811.89 471
12812.96 443
12814.03 413
12815.10 439
12816.17 487
12817.24 496
12818.30 475
12819.37 502
12820.44 485
12821.51 491
12822.58 464
12823.65 453
12824.72 474
12825.79 450
12826.86 448
12827.92 413
12828.99 453
12830.06 435
12831.13 436
12832.20 423
12833.27 441
12834.34 427
12835.41 419
12836.48 450
12837.55 429
12838.62 400
12839.69 408
12840.76 403
12841.83 418
12842.90 387
12843.97 391
12845.04 374
12846.11 409
12847.18 409
12848.25 385
12849.32 395
12850.39 384
12851.46 419
12852.53 394
12853.60 367
12854.67 388
12855.74 383
12856.81 405
12857.88 384
12858.95 362
12860.02 364
12861.09 359
12862.16 377
12863.23 376
12864.30 369
12865.37 378
12866.44 327
12867.51 357
12868.58 336
12869.65 361
12870.73 344
12871.80 354
12872.87 348
12873.94 350
12875.01 359
12876.08 380
12877.15 361
12878.22 334
12879.29 328
12880.37 360
12881.44 364
12882.51 314
12883.58 325
12884.65 343
12885.72 347
12886.79 343
12887.87 348
12888.94 349
12890.01 360
12891.08 360
12892.15 343
12893.22 360
12894.30 334
12895.37 355
12896.44 330
12897.51 332
12898.58 353
12899.66 324
12900.73 338
12901.80 311
12902.87 322
12903.94 336
12905.02 350
12906.09 321
12907.16 314
12908.23 322
12909.31 367
12910.38 351
12911.45 321
12912.52 321
12913.60 319
12914.67 362
12915.74 355
12916.82 328
12917.89 296
12918.96 298
12920.03 329
12921.11 321
12922.18 335
12923.25 311
12924.33 330
12925.40 337
12926.47 335
12927.55 333
12928.62 330
12929.69 327
12930.77 340
12931.84 338
12932.91 345
12933.99 313
12935.06 321
12936.13 318
12937.21 306
12938.28 299
12939.35 315
12940.43 343
12941.50 340
12942.58 318
12943.65 312
12944.72 324
12945.80 314
12946.87 327
12947.95 312
12949.02 308
12950.09 308
12951.17 294
12952.24 306
12953.32 301
12954.39 313
12955.47 281
12956.54 327
12957.62 340
12958.69 326
12959.76 318
12960.84 320
12961.91 307
12962.99 275
12964.06 290
12965.14 327
12966.21 306
12967.29 330
12968.36 300
12969.44 282
12970.51 304
12971.59 294
12972.66 280
12973.74 320
12974.81 313
12975.89 306
12976.96 314
12978.04 278
12979.11 307
12980.19 315
12981.27 324
12982.34 316
12983.42 293
12984.49 316
12985.57 320
12986.64 339
12987.72 306
12988.79 316
12989.87 314
12990.95 302
12992.02 331
12993.10 330
12994.17 321
12995.25 291
12996.33 280
12997.40 320
12998.48 316
12999.56 312
13000.63 311
13001.71 343
13002.78 291
13003.86 305
13004.94 323
13006.01 309
13007.09 350
13008.17 317
13009.24 318
13010.32 345
13011.40 302
13012.47 315
13013.55 320
13014.63 339
13015.70 344
13016.78 330
13017.86 340
13018.94 339
13020.01 315
13021.09 344
13022.17 355
13023.24 358
13024.32 332
13025.40 302
13026.48 328
13027.55 314
13028.63 325
13029.71 348
13030.79 358
13031.86 333
13032.94 350
13034.02 325
13035.10 328
13036.17 353
13037.25 344
13038.33 349
13039.41 352
13040.49 378
13041.56 346
13042.64 360
13043.72 359
13044.80 381
13045.88 339
13046.95 354
13048.03 338
13049.11 376
13050.19 358
13051.27 364
13052.35 367
13053.42 358
13054.50 335
13055.58 356
13056.66 363
13057.74 366
13058.82 366
13059.90 354
13060.97 358
13062.05 371
13063.13 400
13064.21 366
13065.29 370
13066.37 354
13067.45 341
13068.53 337
13069.61 372
13070.69 374
13071.76 366
13072.84 358
13073.92 358
13075.00 355
13076.08 338
13077.16 335
13078.24 337
13079.32 336
13080.40 365
13081.48 310
13082.56 327
13083.64 335
13084.72 339
13085.80 354
13086.88 312
13087.96 307
13089.04 331
13090.12 319
13091.20 312
13092.28 307
13093.36 310
13094.44 330
13095.52 332
13096.60 316
13097.68 312
13098.76 318
13099.84 315
13100.92 323
13102.00 329
13103.08 314
13104.16 320
13105.24 332
13106.32 318
13107.40 319
13108.48 332
13109.57 344
13110.65 350
13111.73 330
13112.81 313
13113.89 322
13114.97 329
13116.05 306
13117.13 324
13118.21 302
13119.29 321
13120.38 306
13121.46 311
13122.54 321
13123.62 305
13124.70 319
13125.78 302
13126.86 310
13127.95 328
13129.03 348
13130.11 345
13131.19 337
13132.27 307
13133.35 299
13134.44 343
13135.52 337
13136.60 341
13137.68 321
13138.76 319
13139.85 304
13140.93 324
13142.01 343
13143.09 326
13144.17 347
13145.26 330
13146.34 345
13147.42 319
13148.50 336
13149.59 328
13150.67 355
13151.75 349
13152.83 328
13153.92 336
13155.00 328
13156.08 327
13157.16 333
13158.25 325
13159.33 342
13160.41 331
13161.50 324
13162.58 339
13163.66 308
13164.74 344
13165.83 326
13166.91 345
13167.99 339
13169.08 330
13170.16 328
13171.24 333
13172.33 338
13173.41 350
13174.49 327
13175.58 350
13176.66 348
13177.75 333
13178.83 347
13179.91 352
13181.00 331
13182.08 321
13183.16 358
13184.25 346
13185.33 324
13186.42 332
13187.50 298
13188.58 323
13189.67 324
13190.75 314
13191.84 332
13192.92 315
13194.00 341
13195.09 310
13196.17 318
13197.26 336
13198.34 337
13199.43 338
13200.51 326
13201.60 360
13202.68 352
13203.76 351
13204.85 371
13205.93 354
13207.02 334
13208.10 334
13209.19 347
13210.27 343
13211.36 343
13212.44 334
13213.53 346
13214.61 360
13215.70 364
13216.78 379
13217.87 373
13218.95 375
13220.04 365
13221.13 346
13222.21 336
13223.30 359
13224.38 377
13225.47 385
13226.55 378
13227.64 375
13228.72 381
13229.81 354
13230.90 362
13231.98 364
13233.07 365
13234.15 357
13235.24 381
13236.33 386
13237.41 361
13238.50 417
13239.58 411
13240.67 354
13241.76 396
13242.84 417
13243.93 404
13245.01 376
13246.10 396
13247.19 404
13248.27 424
13249.36 405
13250.45 397
13251.53 396
13252.62 426
13253.71 409
13254.79 408
13255.88 420
13256.97 414
13258.05 433
13259.14 439
13260.23 431
13261.32 411
13262.40 422
13263.49 434
13264.58 444
13265.66 407
13266.75 413
13267.84 409
13268.93 439
13270.01 441
13271.10 452
13272.19 435
13273.28 461
13274.36 488
13275.45 462
13276.54 444
13277.63 429
13278.71 468
13279.80 477
13280.89 488
13281.98 476
13283.07 450
13284.15 463
13285.24 486
13286.33 461
13287.42 471
13288.51 498
13289.59 495
13290.68 526
13291.77 499
13292.86 490
13293.95 489
13295.04 523
13296.12 544
13297.21 489
13298.30 533
13299.39 557
13300.48 538
13301.57 536
13302.66 516
13303.74 544
13304.83 528
13305.92 563
13307.01 550
13308.10 548
13309.19 556
13310.28 561
13311.37 548
13312.46 522
13313.55 574
13314.63 537
13315.72 521
13316.81 521
13317.90 528
13318.99 555
13320.08 538
13321.17 516
13322.26 548
13323.35 546
13324.44 551
13325.53 518
13326.62 522
13327.71 506
13328.80 496
13329.89 523
13330.98 523
13332.07 545
13333.16 501
13334.25 524
13335.34 508
13336.43 508
13337.52 533
13338.61 559
13339.70 532
13340.79 556
13341.88 536
13342.97 497
13344.06 528
13345.15 557
13346.24 538
13347.33 514
13348.42 518
13349.51 537
13350.60 520
13351.69 529
13352.79 519
13353.88 550
13354.97 543
13356.06 563
13357.15 548
13358.24 530
13359.33 561
13360.42 589
13361.51 571
13362.60 562
13363.70 581
13364.79 564
13365.88 603
13366.97 594
13368.06 557
13369.15 572
13370.24 575
13371.34 586
13372.43 583
13373.52 563
13374.61 586
13375.70 569
13376.79 546
13377.89 528
13378.98 554
13380.07 528
13381.16 526
13382.25 517
13383.34 516
13384.44 461
13385.53 478
13386.62 497
13387.71 516
13388.81 535
13389.90 531
13390.99 497
13392.08 527
13393.18 508
13394.27 510
13395.36 507
13396.45 510
13397.55 493
13398.64 494
13399.73 486
13400.82 488
13401.92 489
13403.01 510
13404.10 514
13405.19 518
13406.29 538
13407.38 500
13408.47 495
13409.57 491
13410.66 483
13411.75 533
13412.85 494
13413.94 509
13415.03 516
13416.13 516
13417.22 498
13418.31 524
13419.41 508
13420.50 496
13421.59 515
13422.69 543
13423.78 526
13424.87 492
13425.97 516
13427.06 508
13428.16 523
13429.25 538
13430.34 546
13431.44 554
13432.53 532
13433.63 524
13434.72 526
13435.81 530
13436.91 527
13438.00 589
13439.10 555
13440.19 537
13441.29 532
13442.38 549
13443.47 559
13444.57 546
13445.66 533
13446.76 545
13447.85 562
13448.95 567
13450.04 542
13451.14 539
13452.23 529
13453.33 539
13454.42 553
13455.52 581
13456.61 557
13457.71 569
13458.80 550
13459.90 574
13460.99 587
13462.09 589
13463.18 585
13464.28 600
13465.37 589
13466.47 588
13467.56 586
13468.66 573
13469.76 547
13470.85 611
13471.95 599
13473.04 601
13474.14 569
13475.23 604
13476.33 579
13477.43 610
13478.52 629
13479.62 614
13480.71 598
13481.81 603
13482.91 593
13484.00 628
13485.10 607
13486.19 613
13487.29 646
13488.39 665
13489.48 603
13490.58 655
13491.68 611
13492.77 660
13493.87 657
13494.97 698
13496.06 673
13497.16 676
13498.26 680
13499.35 658
13500.45 658
13501.55 699
13502.64 667
13503.74 652
13504.84 692
13505.93 659
13507.03 687
13508.13 660
13509.22 638
13510.32 660
13511.42 644
13512.52 655
13513.61 639
13514.71 603
13515.81 609
13516.91 623
13518.00 608
13519.10 572
13520.20 570
13521.30 579
13522.39 596
13523.49 565
13524.59 557
13525.69 570
13526.79 544
13527.88 562
13528.98 512
13530.08 525
13531.18 567
13532.28 570
13533.37 530
13534.47 488
13535.57 487
13536.67 522
13537.77 558
13538.86 497
13539.96 513
13541.06 531
13542.16 544
13543.26 547
13544.36 484
13545.46 516
13546.55 512
13547.65 541
13548.75 497
13549.85 457
13550.95 496
13552.05 521
13553.15 536
13554.25 499
13555.35 466
13556.44 491
13557.54 512
13558.64 505
13559.74 497
13560.84 497
13561.94 494
13563.04 522
13564.14 498
13565.24 479
13566.34 491
13567.44 519
13568.54 513
13569.64 544
13570.74 509
13571.84 471
13572.94 551
13574.04 519
13575.14 500
13576.24 521
13577.33 548
13578.43 553
13579.53 528
13580.63 520
13581.74 506
13582.84 533
13583.94 566
13585.04 551
13586.14 543
13587.24 550
13588.34 528
13589.44 557
13590.54 554
13591.64 566
13592.74 529
13593.84 544
13594.94 541
13596.04 545
13597.14 528
13598.24 531
13599.34 565
13600.44 540
13601.54 537
13602.65 557
13603.75 532
13604.85 567
13605.95 567
13607.05 596
13608.15 563
13609.25 562
13610.35 574
13611.45 554
13612.56 538
13613.66 586
13614.76 575
13615.86 614
13616.96 588
13618.06 600
13619.16 569
13620.27 562
13621.37 584
13622.47 581
13623.57 589
13624.67 585
13625.78 602
13626.88 587
13627.98 585
13629.08 558
13630.18 574
13631.29 589
13632.39 608
13633.49 619
13634.59 615
13635.69 641
13636.80 605
13637.90 606
13639.00 628
13640.10 599
13641.21 579
13642.31 608
13643.41 582
13644.51 572
13645.62 591
13646.72 557
13647.82 579
13648.92 536
13650.03 565
13651.13 529
13652.23 554
13653.34 537
13654.44 506
13655.54 533
13656.65 522
13657.75 529
13658.85 519
13659.96 511
13661.06 535
13662.16 529
13663.27 541
13664.37 537
13665.47 513
13666.58 511
13667.68 516
13668.78 512
13669.89 526
13670.99 497
13672.09 503
13673.20 516
13674.30 518
13675.41 499
13676.51 494
13677.61 489
13678.72 489
13679.82 498
13680.93 482
13682.03 509
13683.13 495
13684.24 520
13685.34 535
13686.45 497
13687.55 518
13688.66 509
13689.76 528
13690.86 508
13691.97 517
13693.07 484
13694.18 516
13695.28 499
13696.39 505
13697.49 514
13698.60 511
13699.70 508
13700.81 508
13701.91 505
13703.02 499
13704.12 511
13705.23 493
13706.33 503
13707.44 501
13708.54 468
13709.65 493
13710.75 517
13711.86 499
13712.96 525
13714.07 536
13715.18 499
13716.28 501
13717.39 547
13718.49 532
13719.60 524
13720.70 551
13721.81 567
13722.91 539
13724.02 538
13725.13 573
13726.23 524
13727.34 542
13728.44 567
13729.55 536
13730.66 572
13731.76 552
13732.87 540
13733.98 553
13735.08 573
13736.19 550
13737.29 546
13738.40 596
13739.51 583
13740.61 555
13741.72 582
13742.83 581
13743.93 558
13745.04 549
13746.15 580
13747.25 591
13748.36 594
13749.47 609
13750.57 608
13751.68 609
13752.79 644
13753.90 654
13755.00 646
13756.11 630
13757.22 637
13758.32 668
13759.43 687
13760.54 681
13761.65 712
13762.75 732
13763.86 758
13764.97 733
13766.08 714
13767.18 750
13768.29 767
13769.40 777
13770.51 782
13771.61 780
13772.72 804
13773.83 784
13774.94 833
13776.05 830
13777.15 797
13778.26 782
13779.37 787
13780.48 774
13781.59 756
13782.69 770
13783.80 752
13784.91 734
13786.02 674
13787.13 681
13788.24 662
13789.34 651
13790.45 644
13791.56 630
13792.67 610
13793.78 575
13794.89 588
13796.00 597
13797.10 582
13798.21 572
13799.32 566
13800.43 585
13801.54 583
13802.65 559
13803.76 549
13804.87 597
13805.98 571
13807.09 580
13808.20 597
13809.30 557
13810.41 566
13811.52 542
13812.63 515
13813.74 565
13814.85 553
13815.96 532
13817.07 534
13818.18 516
13819.29 512
13820.40 518
13821.51 508
13822.62 509
13823.73 528
13824.84 505
13825.95 483
13827.06 503
13828.17 530
13829.28 510
13830.39 478
13831.50 474
13832.61 487
13833.72 525
13834.83 495
13835.94 496
13837.05 512
13838.16 497
13839.27 492
13840.38 519
13841.49 512
13842.60 478
13843.71 504
13844.82 478
13845.94 490
13847.05 499
13848.16 482
13849.27 497
13850.38 482
13851.49 486
13852.60 485
13853.71 533
13854.82 563
13855.93 540
13857.05 509
13858.16 504
13859.27 519
13860.38 526
13861.49 500
13862.60 551
13863.71 535
13864.83 513
13865.94 500
13867.05 499
13868.16 470
13869.27 495
13870.38 500
13871.50 493
13872.61 523
13873.72 480
13874.83 509
13875.94 561
13877.05 556
13878.17 536
13879.28 548
13880.39 569
13881.50 540
13882.62 542
13883.73 577
13884.84 593
13885.95 569
13887.06 554
13888.18 539
13889.29 569
13890.40 569
13891.51 595
13892.63 552
13893.74 577
13894.85 588
13895.97 571
13897.08 583
13898.19 576
13899.30 591
13900.42 581
13901.53 591
13902.64 584
13903.76 562
13904.87 571
13905.98 581
13907.10 524
13908.21 563
13909.32 494
13910.44 511
13911.55 508
13912.66 562
13913.78 561
13914.89 520
13916.00 522
13917.12 536
13918.23 530
13919.34 488
13920.46 509
13921.57 539
13922.68 535
13923.80 500
13924.91 505
13926.03 499
13927.14 543
13928.25 530
13929.37 535
13930.48 507
13931.60 519
13932.71 524
13933.83 502
13934.94 494
13936.05 478
13937.17 513
13938.28 488
13939.40 522
13940.51 487
13941.63 498
13942.74 494
13943.86 488
13944.97 502
13946.09 511
13947.20 468
13948.32 444
13949.43 467
13950.55 479
13951.66 488
13952.78 472
13953.89 474
13955.01 467
13956.12 454
13957.24 456
13958.35 479
13959.47 463
13960.58 486
13961.70 476
13962.81 456
13963.93 443
13965.04 493
13966.16 443
13967.27 448
13968.39 456
13969.51 461
13970.62 514
13971.74 483
13972.85 497
13973.97 450
13975.09 479
13976.20 480
13977.32 439
13978.43 448
13979.55 478
13980.67 470
13981.78 480
13982.90 474
13984.01 423
13985.13 456
13986.25 458
13987.36 487
13988.48 485
13989.60 467
13990.71 471
13991.83 500
13992.95 445
13994.06 452
13995.18 468
13996.30 479
13997.41 438
13998.53 445
13999.65 475
14000.76 454
14001.88 469
14003.00 436
14004.11 465
14005.23 462
14006.35 470
14007.47 447
14008.58 488
14009.70 464
14010.82 494
14011.94 488
14013.05 481
14014.17 485
14015.29 441
14016.41 459
14017.52 469
14018.64 495
14019.76 470
14020.88 495
14021.99 480
14023.11 482
14024.23 474
14025.35 496
14026.47 477
14027.58 489
14028.70 498
14029.82 495
14030.94 503
14032.06 483
14033.17 487
14034.29 498
14035.41 489
14036.53 467
14037.65 493
14038.77 478
14039.88 475
14041.00 499
14042.12 498
14043.24 456
14044.36 494
14045.48 480
14046.60 543
14047.72 491
14048.83 482
14049.95 495
14051.07 506
14052.19 532
14053.31 544
14054.43 536
14055.55 544
14056.67 536
14057.79 533
14058.91 502
14060.03 527
14061.14 533
14062.26 583
14063.38 560
14064.50 542
14065.62 526
14066.74 561
14067.86 574
14068.98 588
14070.10 568
14071.22 587
14072.34 571
14073.46 595
14074.58 591
14075.70 612
14076.82 614
14077.94 618
14079.06 647
14080.18 631
14081.30 622
14082.42 656
14083.54 649
14084.66 665
14085.78 662
14086.90 667
14088.02 711
14089.14 709
14090.26 731
14091.38 700
14092.50 696
14093.63 712
14094.75 734
14095.87 744
14096.99 736
14098.11 736
14099.23 758
14100.35 707
14101.47 762
14102.59 756
14103.71 753
14104.83 715
14105.96 690
14107.08 713
14108.20 729
14109.32 712
14110.44 681
14111.56 684
14112.68 622
14113.80 645
14114.93 645
14116.05 630
14117.17 630
14118.29 591
14119.41 595
14120.53 607
14121.66 566
14122.78 559
14123.90 599
14125.02 601
14126.14 567
14127.27 556
14128.39 554
14129.51 558
14130.63 574
14131.75 570
14132.88 541
14134.00 541
14135.12 560
14136.24 588
14137.37 531
14138.49 538
14139.61 528
14140.73 540
14141.86 529
14142.98 502
14144.10 519
14145.22 501
14146.35 467
14147.47 488
14148.59 505
14149.71 522
14150.84 511
14151.96 498
14153.08 501
14154.21 512
14155.33 518
14156.45 512
14157.58 482
14158.70 473
14159.82 486
14160.95 469
14162.07 510
14163.19 531
14164.32 497
14165.44 490
14166.56 471
14167.69 488
14168.81 482
14169.93 474
14171.06 456
14172.18 464
14173.31 479
14174.43 469
14175.55 476
14176.68 450
14177.80 430
14178.93 466
14180.05 457
14181.17 450
14182.30 467
14183.42 412
14184.55 431
14185.67 465
14186.79 461
14187.92 461
14189.04 471
14190.17 485
14191.29 445
14192.42 454
14193.54 457
14194.67 446
14195.79 453
14196.92 476
14198.04 498
14199.17 439
14200.29 468
14201.42 434
14202.54 447
14203.67 455
14204.79 471
14205.92 435
14207.04 445
14208.17 437
14209.29 420
14210.42 433
14211.54 437
14212.67 433
14213.79 410
14214.92 458
14216.04 432
14217.17 435
14218.29 415
14219.42 425
14220.55 428
14221.67 397
14222.80 431
14223.92 452
14225.05 414
14226.17 383
14227.30 427
14228.43 406
14229.55 406
14230.68 405
14231.81 425
14232.93 400
14234.06 416
14235.18 426
14236.31 431
14237.44 414
14238.56 403
14239.69 408
14240.82 436
14241.94 423
14243.07 408
14244.20 431
14245.32 408
14246.45 414
14247.58 429
14248.70 420
14249.83 442
14250.96 382
14252.08 371
14253.21 394
14254.34 374
14255.46 389
14256.59 399
14257.72 421
14258.85 373
14259.97 357
14261.10 377
14262.23 379
14263.35 367
14264.48 355
14265.61 392
14266.74 396
14267.86 361
14268.99 360
14270.12 379
14271.25 365
14272.38 367
14273.50 337
14274.63 346
14275.76 362
14276.89 373
14278.01 358
14279.14 365
14280.27 364
14281.40 361
14282.53 338
14283.66 325
14284.78 347
14285.91 356
14287.04 363
14288.17 333
14289.30 365
14290.43 350
14291.55 365
14292.68 362
14293.81 344
14294.94 344
14296.07 342
14297.20 364
14298.33 346
14299.45 365
14300.58 315
14301.71 320
14302.84 359
14303.97 353
14305.10 355
14306.23 350
14307.36 368
14308.49 322
14309.62 308
14310.75 328
14311.87 354
14313.00 336
14314.13 319
14315.26 354
14316.39 346
14317.52 349
14318.65 334
14319.78 323
14320.91 334
14322.04 330
14323.17 340
14324.30 330
14325.43 353
14326.56 335
14327.69 319
14328.82 329
14329.95 328
14331.08 314
14332.21 322
14333.34 343
14334.47 308
14335.60 306
14336.73 330
14337.86 335
14338.99 319
14340.12 315
14341.25 305
14342.38 328
14343.51 343
14344.64 338
14345.77 336
14346.90 329
14348.04 313
14349.17 315
14350.30 310
14351.43 335
14352.56 306
14353.69 319
14354.82 311
14355.95 302
14357.08 307
14358.21 323
14359.35 336
14360.48 322
14361.61 332
14362.74 324
14363.87 324
14365.00 315
14366.13 305
14367.26 331
14368.40 290
14369.53 302
14370.66 332
14371.79 310
14372.92 294
14374.05 313
14375.19 311
14376.32 312
14377.45 307
14378.58 318
14379.71 331
14380.85 284
14381.98 288
14383.11 287
14384.24 337
14385.37 315
14386.51 333
14387.64 293
14388.77 329
14389.90 330
14391.04 295
14392.17 299
14393.30 306
14394.43 317
14395.57 344
14396.70 327
14397.83 286
14398.96 313
14400.10 326
14401.23 348
14402.36 329
14403.50 331
14404.63 322
14405.76 308
14406.89 332
14408.03 319
14409.16 334
14410.29 345
14411.43 327
14412.56 351
14413.69 327
14414.83 321
14415.96 325
14417.09 348
14418.23 331
14419.36 320
14420.49 323
14421.63 338
14422.76 349
14423.90 340
14425.03 333
14426.16 305
14427.30 331
14428.43 366
14429.56 346
14430.70 340
14431.83 320
14432.97 347
14434.10 336
14435.24 323
14436.37 324
14437.50 353
14438.64 377
14439.77 353
14440.91 341
14442.04 351
14443.18 343
14444.31 338
14445.44 352
14446.58 343
14447.71 346
14448.85 306
14449.98 326
14451.12 327
14452.25 337
14453.39 316
14454.52 334
14455.66 333
14456.79 326
14457.93 320
14459.06 322
14460.20 319
14461.33 321
14462.47 310
14463.60 334
14464.74 330
14465.87 328
14467.01 332
14468.15 309
14469.28 319
14470.42 338
14471.55 357
14472.69 333
14473.82 307
14474.96 310
14476.09 324
14477.23 315
14478.37 321
14479.50 323
14480.64 325
14481.77 338
14482.91 322
14484.05 338
14485.18 324
14486.32 326
14487.45 320
14488.59 339
14489.73 313
14490.86 314
14492.00 297
14493.14 299
14494.27 305
14495.41 313
14496.55 319
14497.68 324
14498.82 312
14499.96 328
14501.09 294
14502.23 301
14503.37 303
14504.50 293
14505.64 315
14506.78 296
14507.91 304
14509.05 293
14510.19 303
14511.33 324
14512.46 302
14513.60 317
14514.74 284
14515.87 305
14517.01 304
14518.15 276
14519.29 298
14520.42 287
14521.56 301
14522.70 288
14523.84 286
14524.97 286
14526.11 329
14527.25 315
14528.39 324
14529.53 318
14530.66 317
14531.80 311
14532.94 310
14534.08 304
14535.22 296
14536.35 316
14537.49 320
14538.63 312
14539.77 309
14540.91 319
14542.05 321
14543.18 329
14544.32 296
14545.46 315
14546.60 315
14547.74 314
14548.88 321
14550.01 315
14551.15 303
14552.29 303
14553.43 332
14554.57 341
14555.71 326
14556.85 297
14557.99 324
14559.13 333
14560.26 317
14561.40 321
14562.54 336
14563.68 341
14564.82 332
14565.96 366
14567.10 324
14568.24 343
14569.38 323
14570.52 307
14571.66 329
14572.80 335
14573.94 340
14575.08 343
14576.22 334
14577.36 332
14578.50 319
14579.64 380
14580.78 353
14581.92 339
14583.06 353
14584.20 340
14585.34 343
14586.48 350
14587.62 354
14588.76 372
14589.90 352
14591.04 355
14592.18 363
14593.32 351
14594.46 358
14595.60 348
14596.74 378
14597.88 378
14599.02 390
14600.16 361
14601.30 373
14602.44 398
14603.58 374
14604.72 366
14605.86 401
14607.00 385
14608.15 392
14609.29 380
14610.43 415
14611.57 392
14612.71 397
14613.85 405
14614.99 401
14616.13 423
14617.27 408
14618.42 416
14619.56 407
14620.70 398
14621.84 399
14622.98 402
14624.12 428
14625.26 436
14626.41 442
14627.55 412
14628.69 449
14629.83 441
14630.97 462
14632.12 456
14633.26 449
14634.40 456
14635.54 470
14636.68 439
14637.83 454
14638.97 474
14640.11 489
14641.25 462
14642.39 456
14643.54 462
14644.68 426
14645.82 425
14646.96 411
14648.11 436
14649.25 403
14650.39 399
14651.53 375
14652.68 388
14653.82 356
14654.96 392
14656.11 372
14657.25 394
14658.39 384
14659.53 383
14660.68 354
14661.82 353
14662.96 348
14664.11 341
14665.25 347
14666.39 364
14667.54 356
14668.68 344
14669.82 338
14670.97 345
14672.11 325
14673.25 308
14674.40 347
14675.54 342
14676.68 324
14677.83 316
14678.97 308
14680.11 295
14681.26 330
14682.40 324
14683.55 320
14684.69 317
14685.83 309
14686.98 318
14688.12 297
14689.27 309
14690.41 302
14691.55 308
14692.70 286
14693.84 306
14694.99 294
14696.13 308
14697.28 283
14698.42 291
14699.56 305
14700.71 294
14701.85 281
14703.00 255
14704.14 283
14705.29 282
14706.43 297
14707.58 296
14708.72 301
14709.87 289
14711.01 315
14712.16 292
14713.30 303
14714.45 276
14715.59 303
14716.74 304
14717.88 275
14719.03 264
14720.17 281
14721.32 311
14722.46 275
14723.61 287
14724.76 275
14725.90 282
14727.05 302
14728.19 283
14729.34 301
14730.48 259
14731.63 287
14732.77 325
14733.92 299
14735.07 304
14736.21 291
14737.36 277
14738.50 320
14739.65 281
14740.80 309
14741.94 272
14743.09 313
14744.24 282
14745.38 269
14746.53 307
14747.67 310
14748.82 327
14749.97 316
14751.11 307
14752.26 282
14753.41 296
14754.55 306
14755.70 332
14756.85 295
14757.99 311
14759.14 320
14760.29 310
14761.43 302
14762.58 274
14763.73 297
14764.88 296
14766.02 302
14767.17 320
14768.32 300
14769.46 274
14770.61 291
14771.76 311
14772.91 313
14774.05 288
14775.20 310
14776.35 295
14777.50 308
14778.64 307
14779.79 322
14780.94 320
14782.09 322
14783.23 304
14784.38 305
14785.53 345
14786.68 295
14787.83 324
14788.97 317
14790.12 307
14791.27 309
14792.42 315
14793.57 310
14794.71 308
14795.86 299
14797.01 298
14798.16 297
14799.31 305
14800.46 283
14801.60 302
14802.75 332
14803.90 287
14805.05 276
14806.20 269
14807.35 298
14808.50 253
14809.64 281
14810.79 290
14811.94 316
14813.09 279
14814.24 263
14815.39 273
14816.54 295
14817.69 286
14818.84 293
14819.99 296
14821.14 243
14822.28 263
14823.43 254
14824.58 297
14825.73 262
14826.88 276
14828.03 251
14829.18 266
14830.33 266
14831.48 271
14832.63 253
14833.78 245
14834.93 264
14836.08 295
14837.23 276
14838.38 268
14839.53 274
14840.68 269
14841.83 272
14842.98 274
14844.13 288
14845.28 298
14846.43 276
14847.58 242
14848.73 280
14849.88 293
14851.03 266
14852.18 257
14853.33 278
14854.48 260
14855.63 270
14856.78 282
14857.93 270
14859.08 283
14860.24 237
14861.39 285
14862.54 268
14863.69 283
14864.84 277
14865.99 301
14867.14 282
14868.29 289
14869.44 317
14870.59 275
14871.75 296
14872.90 319
14874.05 287
14875.20 275
14876.35 286
14877.50 278
14878.65 294
14879.81 282
14880.96 338
14882.11 299
14883.26 308
14884.41 296
14885.56 301
14886.71 309
14887.87 308
14889.02 322
14890.17 300
14891.32 287
14892.47 309
14893.63 316
14894.78 302
14895.93 336
14897.08 349
14898.24 331
14899.39 323
14900.54 332
14901.69 320
14902.84 352
14904.00 359
14905.15 323
14906.30 323
14907.45 346
14908.61 352
14909.76 349
14910.91 335
14912.07 378
14913.22 368
14914.37 354
14915.52 377
14916.68 368
14917.83 348
14918.98 381
14920.14 423
14921.29 394
14922.44 396
14923.60 393
14924.75 400
14925.90 392
14927.06 416
14928.21 413
14929.36 401
14930.52 405
14931.67 400
14932.82 411
14933.98 376
14935.13 378
14936.28 412
14937.44 420
14938.59 407
14939.74 414
14940.90 422
14942.05 418
14943.21 414
14944.36 420
14945.51 438
14946.67 422
14947.82 459
14948.98 452
14950.13 437
14951.29 424
14952.44 474
14953.59 435
14954.75 417
14955.90 422
14957.06 438
14958.21 450
14959.37 433
14960.52 421
14961.68 443
14962.83 432
14963.99 435
14965.14 441
14966.29 418
14967.45 426
14968.60 421
14969.76 439
14970.91 412
14972.07 428
14973.22 414
14974.38 415
14975.54 392
14976.69 373
14977.85 412
14979.00 394
14980.16 391
14981.31 390
14982.47 358
14983.62 368
14984.78 377
14985.93 378
14987.09 392
14988.25 378
14989.40 405
14990.56 362
14991.71 365
14992.87 372
14994.02 353
14995.18 344
14996.34 379
14997.49 379
14998.65 372
14999.80 361
15000.96 357
15002.12 346
15003.27 353
15004.43 356
15005.59 336
15006.74 335
15007.90 308
15009.06 329
15010.21 332
15011.37 329
15012.53 314
15013.68 313
15014.84 366
15016.00 334
15017.15 329
15018.31 321
15019.47 341
15020.62 325
15021.78 326
15022.94 304
15024.09 313
15025.25 316
15026.41 317
15027.57 300
15028.72 291
15029.88 307
15031.04 310
15032.19 303
15033.35 306
15034.51 312
15035.67 320
15036.82 319
15037.98 292
15039.14 310
15040.30 252
15041.46 285
15042.61 284
15043.77 314
15044.93 278
15046.09 273
15047.25 254
15048.40 277
15049.56 272
15050.72 286
15051.88 306
15053.04 266
15054.19 268
15055.35 267
15056.51 266
15057.67 266
15058.83 290
15059.99 260
15061.14 288
15062.30 263
15063.46 263
15064.62 244
15065.78 224
15066.94 271
15068.10 254
15069.26 262
15070.41 258
15071.57 272
15072.73 259
15073.89 254
15075.05 224
15076.21 274
15077.37 250
15078.53 293
15079.69 261
15080.85 271
15082.00 259
15083.16 234
15084.32 237
15085.48 241
15086.64 270
15087.80 246
15088.96 265
15090.12 263
15091.28 255
15092.44 246
15093.60 251
15094.76 233
15095.92 239
15097.08 222
15098.24 235
15099.40 218
15100.56 244
15101.72 256
15102.88 245
15104.04 255
15105.20 222
15106.36 232
15107.52 253
15108.68 225
15109.84 233
15111.00 243
15112.16 234
15113.32 265
15114.48 235
15115.64 221
15116.80 251
15117.97 245
15119.13 238
15120.29 241
15121.45 245
15122.61 247
15123.77 230
15124.93 228
15126.09 229
15127.25 235
15128.41 243
15129.57 237
15130.74 260
15131.90 247
15133.06 244
15134.22 218
15135.38 234
15136.54 246
15137.70 253
15138.87 242
15140.03 211
15141.19 220
15142.35 241
15143.51 240
15144.67 234
15145.84 232
15147.00 234
15148.16 245
15149.32 239
15150.48 234
15151.65 230
15152.81 251
15153.97 238
15155.13 234
15156.29 251
15157.46 246
15158.62 244
15159.78 238
15160.94 224
15162.10 243
15163.27 250
15164.43 238
15165.59 244
15166.75 247
15167.92 250
15169.08 247
15170.24 246
15171.41 235
15172.57 226
15173.73 269
15174.89 230
15176.06 250
15177.22 263
15178.38 264
15179.55 234
15180.71 267
15181.87 243
15183.04 235
15184.20 219
15185.36 239
15186.53 246
15187.69 262
15188.85 253
15190.02 252
15191.18 272
15192.34 249
15193.51 261
15194.67 267
15195.83 253
15197.00 279
15198.16 279
15199.32 259
15200.49 273
15201.65 264
15202.82 271
15203.98 257
15205.14 266
15206.31 250
15207.47 250
15208.64 271
15209.80 271
15210.97 278
15212.13 256
15213.29 266
15214.46 260
15215.62 264
15216.79 283
15217.95 289
15219.12 298
15220.28 281
15221.45 283
15222.61 285
15223.78 300
15224.94 295
15226.10 303
15227.27 311
15228.43 307
15229.60 307
15230.76 311
15231.93 288
15233.09 291
15234.26 295
15235.43 289
15236.59 311
15237.76 297
15238.92 304
15240.09 310
15241.25 286
15242.42 276
15243.58 289
15244.75 285
15245.91 309
15247.08 264
15248.25 258
15249.41 235
15250.58 265
15251.74 246
15252.91 262
15254.07 256
15255.24 245
15256.41 222
15257.57 272
15258.74 252
15259.90 229
15261.07 243
15262.24 252
15263.40 246
15264.57 235
15265.74 236
15266.90 239
15268.07 231
15269.24 245
15270.40 252
15271.57 234
15272.73 230
15273.90 236
15275.07 221
15276.23 238
15277.40 239
15278.57 226
15279.74 220
15280.90 211
15282.07 217
15283.24 251
15284.40 215
15285.57 206
15286.74 215
15287.90 236
15289.07 224
15290.24 206
15291.41 230
15292.57 228
15293.74 211
15294.91 204
15296.08 207
15297.24 217
15298.41 222
15299.58 221
15300.75 206
15301.91 230
15303.08 218
15304.25 236
15305.42 246
15306.59 227
15307.75 217
15308.92 227
15310.09 219
15311.26 221
15312.43 215
15313.59 217
15314.76 206
15315.93 217
15317.10 208
15318.27 227
15319.44 214
15320.60 225
15321.77 222
15322.94 253
15324.11 204
15325.28 206
15326.45 227
15327.62 241
15328.79 235
15329.95 215
15331.12 228
15332.29 212
15333.46 224
15334.63 203
15335.80 220
15336.97 218
15338.14 234
15339.31 238
15340.48 225
15341.64 224
15342.81 247
15343.98 261
15345.15 248
15346.32 256
15347.49 229
15348.66 234
15349.83 239
15351.00 241
15352.17 228
15353.34 226
15354.51 217
15355.68 236
15356.85 246
15358.02 221
15359.19 227
15360.36 237
15361.53 273
15362.70 246
15363.87 235
15365.04 229
15366.21 256
15367.38 267
15368.55 257
15369.72 247
15370.89 258
15372.06 268
15373.23 275
15374.40 249
15375.57 261
15376.74 264
15377.91 244
15379.08 263
15380.25 258
15381.43 252
15382.60 256
15383.77 247
15384.94 233
15386.11 260
15387.28 249
15388.45 268
15389.62 275
15390.79 254
15391.96 235
15393.14 268
15394.31 287
15395.48 278
15396.65 280
15397.82 240
15398.99 259
15400.16 252
15401.34 268
15402.51 263
15403.68 232
15404.85 237
15406.02 260
15407.19 254
15408.37 248
15409.54 245
15410.71 234
15411.88 245
15413.05 229
15414.23 253
15415.40 234
15416.57 238
15417.74 234
15418.91 231
15420.09 238
15421.26 221
15422.43 237
15423.60 250
15424.78 220
15425.95 245
15427.12 220
15428.29 236
15429.47 204
15430.64 211
15431.81 232
15432.98 224
15434.16 215
15435.33 212
15436.50 223
15437.67 221
15438.85 198
15440.02 217
15441.19 226
15442.37 217
15443.54 225
15444.71 223
15445.89 218
15447.06 217
15448.23 208
15449.41 210
15450.58 201
15451.75 203
15452.93 200
15454.10 213
15455.27 220
15456.45 238
15457.62 224
15458.79 250
15459.97 209
15461.14 215
15462.32 219
15463.49 221
15464.66 205
15465.84 216
15467.01 236
15468.19 228
15469.36 224
15470.53 229
15471.71 229
15472.88 211
15474.06 210
15475.23 227
15476.41 210
15477.58 233
15478.75 211
15479.93 213
15481.10 224
15482.28 209
15483.45 216
15484.63 204
15485.80 213
15486.98 219
15488.15 207
15489.33 217
15490.50 228
15491.68 235
15492.85 216
15494.03 235
15495.20 207
15496.38 211
15497.55 198
15498.73 221
15499.90 237
15501.08 209
15502.25 208
15503.43 219
15504.60 209
15505.78 220
15506.96 240
15508.13 237
15509.31 228
15510.48 241
15511.66 239
15512.83 248
15514.01 207
15515.19 238
15516.36 227
15517.54 202
15518.71 221
15519.89 218
15521.07 212
15522.24 236
15523.42 228
15524.59 214
15525.77 234
15526.95 236
15528.12 247
15529.30 240
15530.48 221
15531.65 224
15532.83 233
15534.01 223
15535.18 247
15536.36 243
15537.54 247
15538.71 214
15539.89 260
15541.07 253
15542.24 256
15543.42 228
15544.60 233
15545.77 236
15546.95 248
15548.13 239
15549.30 226
15550.48 232
15551.66 249
15552.84 246
15554.01 251
15555.19 245
15556.37 255
15557.55 262
15558.72 230
15559.90 230
15561.08 254
15562.26 240
15563.43 240
15564.61 249
15565.79 237
15566.97 266
15568.14 241
15569.32 283
15570.50 266
15571.68 252
15572.86 261
15574.03 237
15575.21 270
15576.39 272
15577.57 261
15578.75 238
15579.93 241
15581.10 255
15582.28 260
15583.46 233
15584.64 251
15585.82 249
15587.00 277
15588.18 268
15589.35 255
15590.53 276
15591.71 272
15592.89 257
15594.07 271
15595.25 271
15596.43 255
15597.61 254
15598.78 285
15599.96 287
15601.14 272
15602.32 293
15603.50 256
15604.68 284
15605.86 273
15607.04 279
15608.22 275
15609.40 291
15610.58 300
15611.76 289
15612.94 336
15614.12 304
15615.30 307
15616.48 290
15617.66 317
15618.84 293
15620.01 310
15621.19 309
15622.37 314
15623.55 302
15624.73 296
15625.91 315
15627.09 300
15628.27 304
15629.46 318
15630.64 328
15631.82 322
15633.00 335
15634.18 312
15635.36 337
15636.54 318
15637.72 334
15638.90 316
15640.08 355
15641.26 349
15642.44 347
15643.62 334
15644.80 344
15645.98 332
15647.16 338
15648.34 349
15649.52 348
15650.71 359
15651.89 361
15653.07 376
15654.25 327
15655.43 341
15656.61 345
15657.79 359
15658.97 360
15660.16 371
15661.34 354
15662.52 369
15663.70 357
15664.88 356
15666.06 356
15667.24 331
15668.43 365
15669.61 339
15670.79 342
15671.97 323
15673.15 349
15674.33 325
15675.52 351
15676.70 330
15677.88 333
15679.06 321
15680.24 349
15681.43 321
15682.61 342
15683.79 349
15684.97 351
15686.16 337
15687.34 334
15688.52 315
15689.70 345
15690.89 387
15692.07 343
15693.25 347
15694.43 362
15695.62 345
15696.80 341
15697.98 347
15699.16 359
15700.35 363
15701.53 361
15702.71 366
15703.90 377
15705.08 368
15706.26 375
15707.45 399
15708.63 379
15709.81 382
15711.00 404
15712.18 401
15713.36 379
15714.55 380
15715.73 371
15716.91 365
15718.10 414
15719.28 408
15720.46 378
15721.65 391
15722.83 383
15724.01 399
15725.20 393
15726.38 421
15727.57 390
15728.75 417
15729.93 414
15731.12 412
15732.30 385
15733.49 427
15734.67 441
15735.85 438
15737.04 422
15738.22 428
15739.41 459
15740.59 435
15741.78 433
15742.96 431
15744.14 439
15745.33 448
15746.51 457
15747.70 446
15748.88 480
15750.07 467
15751.25 454
15752.44 469
15753.62 479
15754.81 452
15755.99 458
15757.18 468
15758.36 459
15759.55 472
15760.73 478
15761.92 476
15763.10 459
15764.29 459
15765.47 450
15766.66 443
15767.84 449
15769.03 433
15770.21 414
15771.40 417
15772.59 431
15773.77 428
15774.96 427
15776.14 393
15777.33 408
15778.51 369
15779.70 398
15780.89 400
15782.07 382
15783.26 393
15784.44 395
15785.63 423
15786.82 415
15788.00 390
15789.19 376
15790.37 346
15791.56 375
15792.75 357
15793.93 354
15795.12 373
15796.31 342
15797.49 345
15798.68 353
15799.87 363
15801.05 364
15802.24 351
15803.43 306
15804.61 360
15805.80 328
15806.99 347
15808.17 343
15809.36 336
15810.55 330
15811.73 311
15812.92 324
15814.11 332
15815.30 316
15816.48 315
15817.67 342
15818.86 320
15820.05 316
15821.23 317
15822.42 320
15823.61 313
15824.80 317
15825.98 307
15827.17 314
15828.36 290
15829.55 291
15830.73 285
15831.92 304
15833.11 284
15834.30 306
15835.49 293
15836.67 324
15837.86 321
15839.05 296
15840.24 277
15841.43 287
15842.61 325
15843.80 298
15844.99 297
15846.18 329
15847.37 343
15848.56 341
15849.74 307
15850.93 315
15852.12 286
15853.31 298
15854.50 300
15855.69 309
15856.88 287
15858.06 328
15859.25 320
15860.44 336
15861.63 310
15862.82 324
15864.01 332
15865.20 334
15866.39 326
15867.58 321
15868.77 336
15869.95 306
15871.14 302
15872.33 330
15873.52 316
15874.71 302
15875.90 320
15877.09 293
15878.28 298
15879.47 320
15880.66 349
15881.85 328
15883.04 314
15884.23 351
15885.42 322
15886.61 317
15887.80 332
15888.99 342
15890.18 336
15891.37 335
15892.56 335
15893.75 352
15894.94 346
15896.13 347
15897.32 368
15898.51 371
15899.70 371
15900.89 365
15902.08 367
15903.27 353
15904.46 361
15905.65 355
15906.84 361
15908.03 376
15909.22 395
15910.42 376
15911.61 382
15912.80 357
15913.99 375
15915.18 359
15916.37 360
15917.56 347
15918.75 373
15919.94 350
15921.13 361
15922.32 358
15923.52 388
15924.71 358
15925.90 343
15927.09 366
15928.28 330
15929.47 365
15930.66 366
15931.86 387
15933.05 365
15934.24 363
15935.43 349
15936.62 317
15937.81 327
15939.01 325
15940.20 329
15941.39 335
15942.58 336
15943.77 334
15944.97 319
15946.16 317
15947.35 344
15948.54 281
15949.73 274
15950.93 301
15952.12 320
15953.31 300
15954.50 290
15955.70 268
15956.89 320
15958.08 267
15959.27 273
15960.47 269
15961.66 275
15962.85 292
15964.04 274
15965.24 284
15966.43 251
15967.62 277
15968.82 279
15970.01 269
15971.20 253
15972.40 237
15973.59 257
15974.78 263
15975.97 256
15977.17 256
15978.36 242
15979.55 245
15980.75 249
15981.94 249
15983.13 242
15984.33 231
15985.52 239
15986.72 262
15987.91 274
15989.10 227
15990.30 241
15991.49 231
15992.68 258
15993.88 238
15995.07 232
15996.27 229
15997.46 248
15998.65 235
15999.85 241
16001.04 257
16002.24 209
16003.43 217
16004.63 233
16005.82 279
16007.01 255
16008.21 248
16009.40 244
16010.60 237
16011.79 232
16012.99 229
16014.18 240
16015.38 238
16016.57 237
16017.76 230
16018.96 228
16020.15 206
16021.35 224
16022.54 238
16023.74 215
16024.93 224
16026.13 228
16027.32 218
16028.52 245
16029.72 209
16030.91 236
16032.11 223
16033.30 237
16034.50 226
16035.69 252
16036.89 242
16038.08 210
16039.28 236
16040.47 234
16041.67 208
16042.87 194
16044.06 201
16045.26 221
16046.45 219
16047.65 204
16048.84 223
16050.04 240
16051.24 213
16052.43 241
16053.63 219
16054.82 215
16056.02 209
16057.22 216
16058.41 226
16059.61 195
16060.81 219
16062.00 200
16063.20 227
16064.40 220
16065.59 185
16066.79 208
16067.99 219
16069.18 200
16070.38 190
16071.58 200
16072.77 215
16073.97 192
16075.17 179
16076.36 222
16077.56 220
16078.76 208
16079.95 201
16081.15 205
16082.35 191
16083.55 200
16084.74 202
16085.94 211
16087.14 209
16088.33 196
16089.53 222
16090.73 206
16091.93 179
16093.12 196
16094.32 225
16095.52 192
16096.72 193
16097.92 197
16099.11 195
16100.31 177
16101.51 202
16102.71 182
16103.90 180
16105.10 194
16106.30 224
16107.50 190
16108.70 197
16109.90 177
16111.09 176
16112.29 184
16113.49 185
16114.69 182
16115.89 173
16117.09 195
16118.28 183
16119.48 174
16120.68 189
16121.88 190
16123.08 179
16124.28 198
16125.48 188
16126.67 192
16127.87 176
16129.07 180
16130.27 206
16131.47 176
16132.67 199
16133.87 193
16135.07 170
16136.27 173
16137.47 183
16138.67 190
16139.86 190
16141.06 184
16142.26 191
16143.46 199
16144.66 182
16145.86 178
16147.06 183
16148.26 199
16149.46 170
16150.66 180
16151.86 175
16153.06 176
16154.26 177
16155.46 193
16156.66 184
16157.86 156
16159.06 139
16160.26 158
16161.46 194
16162.66 179
16163.86 160
16165.06 184
16166.26 179
16167.46 174
16168.66 179
16169.86 193
16171.06 176
16172.26 171
16173.46 180
16174.66 171
16175.86 160
16177.07 163
16178.27 178
16179.47 168
16180.67 181
16181.87 178
16183.07 185
16184.27 176
16185.47 179
16186.67 181
16187.87 195
16189.07 192
16190.28 191
16191.48 170
16192.68 193
16193.88 163
16195.08 162
16196.28 181
16197.48 189
16198.69 154
16199.89 149
16201.09 166
16202.29 195
16203.49 199
16204.69 188
16205.90 168
16207.10 168
16208.30 163
16209.50 168
16210.70 174
16211.91 175
16213.11 175
16214.31 195
16215.51 164
16216.71 171
16217.92 164
16219.12 174
16220.32 195
16221.52 188
16222.72 193
16223.93 191
16225.13 183
16226.33 179
16227.53 197
16228.74 183
16229.94 184
16231.14 199
16232.35 181
16233.55 190
16234.75 184
16235.95 185
16237.16 184
16238.36 203
16239.56 191
16240.77 185
16241.97 199
16243.17 192
16244.38 178
16245.58 192
16246.78 186
16247.99 191
16249.19 165
16250.39 175
16251.60 171
16252.80 170
16254.00 182
16255.21 172
16256.41 191
16257.61 197
16258.82 189
16260.02 197
16261.22 196
16262.43 187
16263.63 199
16264.84 203
16266.04 209
16267.24 215
16268.45 224
16269.65 207
16270.86 220
16272.06 208
16273.27 201
16274.47 208
16275.67 224
16276.88 207
16278.08 196
16279.29 196
16280.49 185
16281.70 213
16282.90 209
16284.11 216
16285.31 207
16286.52 221
16287.72 202
16288.92 234
16290.13 224
16291.33 185
16292.54 240
16293.74 224
16294.95 207
16296.15 228
16297.36 217
16298.57 216
16299.77 198
16300.98 221
16302.18 249
16303.39 223
16304.59 235
16305.80 232
16307.00 209
16308.21 201
16309.41 190
16310.62 221
16311.83 239
16313.03 248
16314.24 236
16315.44 219
16316.65 198
16317.85 193
16319.06 209
16320.27 173
16321.47 200
16322.68 198
16323.88 214
16325.09 204
16326.30 206
16327.50 178
16328.71 189
16329.92 212
16331.12 191
16332.33 206
16333.54 196
16334.74 182
16335.95 175
16337.16 202
16338.36 197
16339.57 172
16340.78 207
16341.98 202
16343.19 190
16344.40 177
16345.60 176
16346.81 189
16348.02 180
16349.22 170
16350.43 159
16351.64 193
16352.85 197
16354.05 180
16355.26 167
16356.47 178
16357.67 170
16358.88 171
16360.09 182
16361.30 185
16362.50 181
16363.71 176
16364.92 159
16366.13 158
16367.34 187
16368.54 168
16369.75 168
16370.96 170
16372.17 177
16373.37 169
16374.58 170
16375.79 160
16377.00 171
16378.21 180
16379.42 185
16380.62 168
16381.83 178
16383.04 194
16384.25 169
16385.46 184
16386.67 176
16387.87 180
16389.08 192
16390.29 200
16391.50 151
16392.71 163
16393.92 176
16395.13 164
16396.33 176
16397.54 175
16398.75 167
16399.96 185
16401.17 181
16402.38 189
16403.59 157
16404.80 189
16406.01 183
16407.22 178
16408.42 172
16409.63 177
16410.84 188
16412.05 177
16413.26 146
16414.47 181
16415.68 181
16416.89 154
16418.10 162
16419.31 164
16420.52 186
16421.73 168
16422.94 187
16424.15 186
16425.36 193
16426.57 175
16427.78 177
16428.99 192
16430.20 179
16431.41 191
16432.62 168
16433.83 185
16435.04 172
16436.25 172
16437.46 186
16438.67 149
16439.88 189
16441.09 177
16442.30 179
16443.51 198
16444.72 188
16445.93 180
16447.14 177
16448.36 164
16449.57 170
16450.78 168
16451.99 174
16453.20 163
16454.41 174
16455.62 162
16456.83 156
16458.04 170
16459.25 178
16460.47 186
16461.68 163
16462.89 159
16464.10 177
16465.31 167
16466.52 169
16467.73 180
16468.94 158
16470.16 176
16471.37 171
16472.58 141
16473.79 174
16475.00 174
16476.21 186
16477.43 167
16478.64 185
16479.85 151
16481.06 170
16482.27 166
16483.49 164
16484.70 173
16485.91 165
16487.12 161
16488.33 183
16489.55 152
16490.76 147
16491.97 202
16493.18 182
16494.40 165
16495.61 168
16496.82 173
16498.03 155
16499.25 163
16500.46 168
16501.67 183
16502.88 153
16504.10 167
16505.31 165
16506.52 170
16507.74 161
16508.95 163
16510.16 178
16511.37 154
16512.59 176
16513.80 156
16515.01 152
16516.23 143
16517.44 149
16518.65 154
16519.87 172
16521.08 186
16522.29 164
16523.51 165
16524.72 185
16525.93 159
16527.15 147
16528.36 168
16529.58 161
16530.79 161
16532.00 157
16533.22 166
16534.43 158
16535.64 161
16536.86 166
16538.07 180
16539.29 168
16540.50 176
16541.72 171
16542.93 175
16544.14 161
16545.36 175
16546.57 162
16547.79 173
16549.00 167
16550.22 170
16551.43 170
16552.64 140
16553.86 148
16555.07 157
16556.29 158
16557.50 186
16558.72 159
16559.93 177
16561.15 176
16562.36 161
16563.58 144
16564.79 183
16566.01 169
16567.22 168
16568.44 165
16569.65 165
16570.87 168
16572.08 162
16573.30 146
16574.51 161
16575.73 144
16576.95 181
16578.16 164
16579.38 161
16580.59 159
16581.81 165
16583.02 175
16584.24 156
16585.45 160
16586.67 168
16587.89 167
16589.10 155
16590.32 148
16591.53 161
16592.75 172
16593.97 154
16595.18 162
16596.40 171
16597.61 140
16598.83 158
16600.05 179
16601.26 176
16602.48 175
16603.70 196
16604.91 191
16606.13 153
16607.35 178
16608.56 155
16609.78 153
16611.00 178
16612.21 159
16613.43 164
16614.65 159
16615.86 161
16617.08 165
16618.30 162
16619.51 168
16620.73 162
16621.95 160
16623.17 153
16624.38 170
16625.60 157
16626.82 163
16628.03 165
16629.25 181
16630.47 132
16631.69 167
16632.90 156
16634.12 163
16635.34 163
16636.56 173
16637.77 169
16638.99 168
16640.21 174
16641.43 160
16642.65 171
16643.86 148
16645.08 156
16646.30 154
16647.52 163
16648.74 132
16649.95 153
16651.17 180
16652.39 155
16653.61 137
16654.83 160
16656.05 159
16657.26 164
16658.48 158
16659.70 168
16660.92 184
16662.14 149
16663.36 156
16664.58 151
16665.79 167
16667.01 145
16668.23 156
16669.45 150
16670.67 180
16671.89 161
16673.11 132
16674.33 152
16675.55 149
16676.76 152
16677.98 150
16679.20 166
16680.42 166
16681.64 149
16682.86 163
16684.08 161
16685.30 144
16686.52 157
16687.74 154
16688.96 138
16690.18 160
16691.40 156
16692.62 144
16693.84 143
16695.06 142
16696.28 170
16697.50 170
16698.72 158
16699.94 143
16701.16 160
16702.38 174
16703.60 156
16704.82 151
16706.04 161
16707.26 166
16708.48 150
16709.70 169
16710.92 170
16712.14 152
16713.36 146
16714.58 163
16715.80 162
16717.02 151
16718.24 166
16719.46 158
16720.68 174
16721.90 135
16723.12 155
16724.34 156
16725.57 171
16726.79 159
16728.01 154
16729.23 141
16730.45 149
16731.67 153
16732.89 160
16734.11 153
16735.33 156
16736.56 150
16737.78 150
16739.00 157
16740.22 140
16741.44 159
16742.66 147
16743.88 145
16745.11 154
16746.33 168
16747.55 142
16748.77 162
16749.99 142
16751.21 154
16752.44 177
16753.66 156
16754.88 147
16756.10 140
16757.32 180
16758.55 187
16759.77 177
16760.99 151
16762.21 170
16763.44 159
16764.66 165
16765.88 157
16767.10 157
16768.32 178
16769.55 176
16770.77 174
16771.99 148
16773.22 146
16774.44 170
16775.66 176
16776.88 164
16778.11 180
16779.33 149
16780.55 168
16781.77 162
16783.00 164
16784.22 166
16785.44 194
16786.67 181
16787.89 179
16789.11 197
16790.34 173
16791.56 174
16792.78 176
16794.01 175
16795.23 161
16796.45 171
16797.68 185
16798.90 190
16800.12 177
16801.35 174
16802.57 162
16803.80 178
16805.02 195
16806.24 194
16807.47 187
16808.69 180
16809.91 185
16811.14 189
16812.36 186
16813.59 171
16814.81 202
16816.04 195
16817.26 179
16818.48 179
16819.71 222
16820.93 196
16822.16 210
16823.38 189
16824.61 208
16825.83 213
16827.06 215
16828.28 175
16829.50 203
16830.73 227
16831.95 190
16833.18 221
16834.40 198
16835.63 212
16836.85 210
16838.08 221
16839.30 209
16840.53 226
16841.75 208
16842.98 224
16844.20 214
16845.43 218
16846.65 241
16847.88 240
16849.11 240
16850.33 214
16851.56 235
16852.78 232
16854.01 239
16855.23 231
16856.46 219
16857.68 239
16858.91 261
16860.14 247
16861.36 238
16862.59 263
16863.81 258
16865.04 258
16866.27 228
16867.49 266
16868.72 262
16869.94 234
16871.17 262
16872.40 234
16873.62 278
16874.85 285
16876.08 277
16877.30 263
16878.53 259
16879.76 290
16880.98 274
16882.21 309
16883.43 304
16884.66 286
16885.89 296
16887.12 291
16888.34 289
16889.57 278
16890.80 247
16892.02 282
16893.25 271
16894.48 261
16895.70 286
16896.93 260
16898.16 274
16899.39 265
16900.61 261
16901.84 240
16903.07 245
16904.29 235
16905.52 265
16906.75 263
16907.98 238
16909.20 210
16910.43 212
16911.66 234
16912.89 229
16914.12 224
16915.34 224
16916.57 250
16917.80 241
16919.03 216
16920.26 215
16921.48 203
16922.71 218
16923.94 219
16925.17 226
16926.40 201
16927.62 192
16928.85 208
16930.08 203
16931.31 204
16932.54 233
16933.77 208
16934.99 213
16936.22 197
16937.45 201
16938.68 199
16939.91 212
16941.14 189
16942.37 200
16943.60 190
16944.82 200
16946.05 177
16947.28 189
16948.51 212
16949.74 182
16950.97 176
16952.20 177
16953.43 206
16954.66 176
16955.89 185
16957.12 172
16958.34 195
16959.57 210
16960.80 185
16962.03 192
16963.26 206
16964.49 180
16965.72 189
16966.95 186
16968.18 179
16969.41 186
16970.64 184
16971.87 187
16973.10 180
16974.33 186
16975.56 188
16976.79 170
16978.02 184
16979.25 194
16980.48 176
16981.71 204
16982.94 196
16984.17 199
16985.40 180
16986.63 175
16987.86 192
16989.09 174
16990.32 178
16991.55 182
16992.79 179
16994.02 180
16995.25 215
16996.48 201
16997.71 175
16998.94 178
17000.17 198
17001.40 200
17002.63 194
17003.86 196
17005.09 186
17006.32 187
17007.56 174
17008.79 201
17010.02 196
17011.25 188
17012.48 174
17013.71 180
17014.94 196
17016.18 190
17017.41 185
17018.64 187
17019.87 196
17021.10 222
17022.33 176
17023.57 171
17024.80 176
17026.03 180
17027.26 195
17028.49 199
17029.72 184
17030.96 181
17032.19 202
17033.42 201
17034.65 179
17035.88 195
17037.12 206
17038.35 188
17039.58 184
17040.81 189
17042.05 180
17043.28 193
17044.51 204
17045.74 194
17046.98 204
17048.21 205
17049.44 192
17050.67 200
17051.91 197
17053.14 216
17054.37 204
17055.61 197
17056.84 188
17058.07 220
17059.30 182
17060.54 202
17061.77 210
17063.00 219
17064.24 190
17065.47 190
17066.70 195
17067.94 179
17069.17 185
17070.40 207
17071.64 187
17072.87 174
17074.10 204
17075.34 172
17076.57 181
17077.81 162
17079.04 180
17080.27 193
17081.51 198
17082.74 177
17083.97 185
17085.21 191
17086.44 169
17087.68 158
17088.91 180
17090.15 192
17091.38 190
17092.61 185
17093.85 188
17095.08 183
17096.32 166
17097.55 183
17098.79 172
17100.02 186
17101.25 176
17102.49 149
17103.72 166
17104.96 168
17106.19 177
17107.43 180
17108.66 188
17109.90 182
17111.13 193
17112.37 161
17113.60 177
17114.84 164
17116.07 156
17117.31 163
17118.54 170
17119.78 164
17121.01 171
17122.25 146
17123.48 159
17124.72 155
17125.95 156
17127.19 135
17128.43 152
17129.66 154
17130.90 141
17132.13 163
17133.37 142
17134.60 138
17135.84 164
17137.08 158
17138.31 157
17139.55 165
17140.78 138
17142.02 140
17143.26 141
17144.49 138
17145.73 162
17146.96 139
17148.20 158
17149.44 150
17150.67 144
17151.91 164
17153.15 139
17154.38 136
17155.62 155
17156.85 152
17158.09 143
17159.33 148
17160.56 147
17161.80 153
17163.04 130
17164.28 166
17165.51 156
17166.75 158
17167.99 151
17169.22 154
17170.46 141
17171.70 134
17172.93 133
17174.17 149
17175.41 144
17176.65 143
17177.88 141
17179.12 126
17180.36 156
17181.60 159
17182.83 150
17184.07 155
17185.31 139
17186.55 135
17187.78 132
17189.02 143
17190.26 134
17191.50 155
17192.73 149
17193.97 149
17195.21 152
17196.45 136
17197.69 133
17198.92 140
17200.16 148
17201.40 136
17202.64 145
17203.88 154
17205.12 122
17206.35 122
17207.59 150
17208.83 125
17210.07 132
17211.31 126
17212.55 151
17213.78 144
17215.02 153
17216.26 142
17217.50 132
17218.74 142
17219.98 114
17221.22 133
17222.46 142
17223.69 140
17224.93 159
17226.17 157
17227.41 148
17228.65 142
17229.89 126
17231.13 140
17232.37 133
17233.61 129
17234.85 127
17236.09 128
17237.33 123
17238.57 118
17239.81 139
17241.04 130
17242.28 122
17243.52 138
17244.76 158
17246.00 120
17247.24 133
17248.48 134
17249.72 142
17250.96 127
17252.20 130
17253.44 134
17254.68 130
17255.92 140
17257.16 123
17258.40 141
17259.64 129
17260.88 127
17262.12 125
17263.37 138
17264.61 129
17265.85 137
17267.09 137
17268.33 137
17269.57 129
17270.81 124
17272.05 147
17273.29 125
17274.53 136
17275.77 125
17277.01 133
17278.25 113
17279.49 132
17280.74 129
17281.98 130
17283.22 121
17284.46 117
17285.70 124
17286.94 121
17288.18 107
17289.42 126
17290.66 125
17291.91 122
17293.15 125
17294.39 118
17295.63 136
17296.87 122
17298.11 125
17299.36 117
17300.60 144
17301.84 128
17303.08 126
17304.32 124
17305.56 136
17306.81 108
17308.05 126
17309.29 124
17310.53 121
17311.77 138
17313.02 139
17314.26 109
17315.50 95
17316.74 117
17317.99 112
17319.23 113
17320.47 105
17321.71 113
17322.96 114
17324.20 118
17325.44 116
17326.68 108
17327.93 108
17329.17 108
17330.41 106
17331.65 121
17332.90 115
17334.14 114
17335.38 118
17336.63 130
17337.87 132
17339.11 110
17340.36 138
17341.60 120
17342.84 122
17344.09 128
17345.33 120
17346.57 112
17347.82 129
17349.06 132
17350.30 118
17351.55 125
17352.79 127
17354.03 126
17355.28 111
17356.52 118
17357.76 122
17359.01 118
17360.25 146
17361.50 126
17362.74 119
17363.98 127
17365.23 119
17366.47 128
17367.72 120
17368.96 111
17370.21 115
17371.45 121
17372.69 113
17373.94 116
17375.18 123
17376.43 115
17377.67 120
17378.92 136
17380.16 142
17381.41 120
17382.65 126
17383.89 103
17385.14 114
17386.38 127
17387.63 125
17388.87 138
17390.12 121
17391.36 116
17392.61 125
17393.85 129
17395.10 115
17396.34 135
17397.59 102
17398.83 120
17400.08 97
17401.33 114
17402.57 113
17403.82 121
17405.06 115
17406.31 102
17407.55 108
17408.80 110
17410.04 132
17411.29 117
17412.54 114
17413.78 106
17415.03 123
17416.27 91
17417.52 119
17418.76 122
17420.01 119
17421.26 118
17422.50 122
17423.75 108
17425.00 127
17426.24 126
17427.49 103
17428.73 130
17429.98 113
17431.23 127
17432.47 113
17433.72 129
17434.97 116
17436.21 130
17437.46 122
17438.71 130
17439.95 118
17441.20 107
17442.45 115
17443.69 124
17444.94 121
17446.19 119
17447.43 136
17448.68 127
17449.93 138
17451.18 122
17452.42 136
17453.67 125
17454.92 134
17456.16 118
17457.41 145
17458.66 104
17459.91 118
17461.15 124
17462.40 129
17463.65 130
17464.90 114
17466.14 130
17467.39 126
17468.64 127
17469.89 122
17471.14 125
17472.38 120
17473.63 125
17474.88 116
17476.13 130
17477.38 132
17478.62 118
17479.87 142
17481.12 138
17482.37 125
17483.62 123
17484.86 128
17486.11 134
17487.36 129
17488.61 131
17489.86 145
17491.11 123
17492.36 135
17493.60 144
17494.85 148
17496.10 126
17497.35 124
17498.60 122
17499.85 142
17501.10 120
17502.35 133
17503.59 124
17504.84 138
17506.09 122
17507.34 152
17508.59 155
17509.84 113
17511.09 131
17512.34 132
17513.59 155
17514.84 119
17516.09 126
17517.34 147
17518.59 160
17519.84 134
17521.09 157
17522.33 158
17523.58 148
17524.83 154
17526.08 138
17527.33 140
17528.58 131
17529.83 163
17531.08 147
17532.33 173
17533.58 161
17534.83 155
17536.08 132
17537.33 150
17538.58 132
17539.83 146
17541.09 169
17542.34 152
17543.59 127
17544.84 165
17546.09 174
17547.34 150
17548.59 145
17549.84 152
17551.09 161
17552.34 132
17553.59 147
17554.84 156
17556.09 149
17557.34 135
17558.59 162
17559.85 147
17561.10 141
17562.35 152
17563.60 138
17564.85 142
17566.10 141
17567.35 148
17568.60 145
17569.86 138
17571.11 133
17572.36 146
17573.61 144
17574.86 139
17576.11 127
17577.36 159
17578.62 152
17579.87 145
17581.12 142
17582.37 148
17583.62 162
17584.87 148
17586.13 148
17587.38 157
17588.63 155
17589.88 172
17591.13 154
17592.39 158
17593.64 176
17594.89 135
17596.14 169
17597.40 169
17598.65 155
17599.90 162
17601.15 153
17602.41 156
17603.66 152
17604.91 155
17606.16 151
17607.42 166
17608.67 158
17609.92 170
17611.17 158
17612.43 148
17613.68 146
17614.93 176
17616.19 163
17617.44 168
17618.69 140
17619.95 142
17621.20 145
17622.45 146
17623.71 136
17624.96 162
17626.21 143
17627.47 154
17628.72 166
17629.97 134
17631.23 140
17632.48 154
17633.73 158
17634.99 159
17636.24 150
17637.49 152
17638.75 154
17640.00 156
17641.26 152
17642.51 156
17643.76 156
17645.02 120
17646.27 125
17647.53 134
17648.78 127
17650.03 123
17651.29 151
17652.54 147
17653.80 149
17655.05 136
17656.31 146
17657.56 170
17658.82 140
17660.07 134
17661.32 125
17662.58 132
17663.83 126
17665.09 154
17666.34 155
17667.60 128
17668.85 139
17670.11 147
17671.36 163
17672.62 133
17673.87 122
17675.13 135
17676.38 154
17677.64 146
17678.89 159
17680.15 130
17681.40 138
17682.66 140
17683.92 136
17685.17 125
17686.43 123
17687.68 136
17688.94 120
17690.19 120
17691.45 124
17692.70 141
17693.96 143
17695.22 121
17696.47 124
17697.73 125
17698.98 117
17700.24 135
17701.50 126
17702.75 116
17704.01 132
17705.26 124
17706.52 133
17707.78 126
17709.03 119
17710.29 110
17711.55 126
17712.80 138
17714.06 127
17715.32 137
17716.57 127
17717.83 112
17719.09 127
17720.34 112
17721.60 130
17722.86 124
17724.11 121
17725.37 121
17726.63 118
17727.88 123
17729.14 121
17730.40 119
17731.65 136
17732.91 120
17734.17 126
17735.43 132
17736.68 135
17737.94 121
17739.20 121
17740.46 126
17741.71 114
17742.97 139
17744.23 126
17745.49 110
17746.74 111
17748.00 116
17749.26 129
17750.52 143
17751.77 135
17753.03 107
17754.29 126
17755.55 140
17756.81 134
17758.06 135
17759.32 146
17760.58 105
17761.84 118
17763.10 119
17764.35 122
17765.61 127
17766.87 115
17768.13 116
17769.39 139
17770.65 130
17771.91 132
17773.16 125
17774.42 117
17775.68 132
17776.94 112
17778.20 122
17779.46 108
17780.72 109
17781.98 113
17783.23 121
17784.49 123
17785.75 117
17787.01 110
17788.27 124
17789.53 120
17790.79 132
17792.05 112
17793.31 110
17794.57 127
17795.83 106
17797.09 136
17798.34 112
17799.60 112
17800.86 108
17802.12 107
17803.38 122
17804.64 112
17805.90 110
17807.16 121
17808.42 118
17809.68 134
17810.94 108
17812.20 126
17813.46 114
17814.72 118
17815.98 98
17817.24 113
17818.50 127
17819.76 115
17821.02 121
17822.28 97
17823.54 105
17824.80 118
17826.06 117
17827.33 110
17828.59 106
17829.85 107
17831.11 102
17832.37 117
17833.63 97
17834.89 103
17836.15 85
17837.41 82
17838.67 105
17839.93 120
17841.19 86
17842.45 104
17843.72 97
17844.98 123
17846.24 123
17847.50 101
17848.76 92
17850.02 103
17851.28 108
17852.54 91
17853.81 89
17855.07 104
17856.33 110
17857.59 91
17858.85 107
17860.11 100
17861.38 97
17862.64 100
17863.90 98
17865.16 87
17866.42 90
17867.68 105
17868.95 107
17870.21 106
17871.47 96
17872.73 96
17874.00 106
17875.26 114
17876.52 90
17877.78 111
17879.04 116
17880.31 110
17881.57 99
17882.83 97
17884.09 98
17885.36 101
17886.62 113
17887.88 91
17889.14 87
17890.41 101
17891.67 106
17892.93 109
17894.20 92
17895.46 110
17896.72 98
17897.98 99
17899.25 89
17900.51 99
17901.77 100
17903.04 96
17904.30 114
17905.56 89
17906.83 94
17908.09 102
17909.35 108
17910.62 100
17911.88 87
17913.14 92
17914.41 96
17915.67 91
17916.93 83
17918.20 91
17919.46 111
17920.73 100
17921.99 101
17923.25 107
17924.52 92
17925.78 101
17927.05 97
17928.31 92
17929.57 85
17930.84 78
17932.10 91
17933.37 93
17934.63 89
17935.90 98
17937.16 102
17938.42 92
17939.69 108
17940.95 90
17942.22 94
17943.48 100
17944.75 100
17946.01 109
17947.28 98
17948.54 91
17949.81 100
17951.07 92
17952.34 90
17953.60 86
17954.87 80
17956.13 96
17957.40 101
17958.66 110
17959.93 86
17961.19 98
17962.46 84
17963.72 110
17964.99 104
17966.25 108
17967.52 89
17968.78 93
17970.05 86
17971.31 94
17972.58 91
17973.85 94
17975.11 100
17976.38 99
17977.64 103
17978.91 83
17980.18 108
17981.44 94
17982.71 109
17983.97 81
17985.24 94
17986.51 83
17987.77 91
17989.04 109
17990.30 76
17991.57 77
17992.84 76
17994.10 101
17995.37 86
17996.64 123
17997.90 84
17999.17 89
18000.44 96
18001.70 100
18002.97 104
18004.24 98
18005.50 93
18006.77 92
18008.04 93
18009.30 78
18010.57 87
18011.84 83
18013.10 78
18014.37 88
18015.64 99
18016.91 103
18018.17 103
18019.44 97
18020.71 79
18021.97 91
18023.24 99
18024.51 76
18025.78 91
18027.04 105
18028.31 87
18029.58 95
18030.85 76
18032.12 88
18033.38 94
18034.65 93
18035.92 76
18037.19 91
18038.45 78
18039.72 99
18040.99 100
18042.26 79
18043.53 89
18044.80 104
18046.06 100
18047.33 85
18048.60 89
18049.87 85
18051.14 91
18052.40 99
18053.67 107
18054.94 83
18056.21 93
18057.48 102
18058.75 106
18060.02 97
18061.29 94
18062.55 97
18063.82 103
18065.09 107
18066.36 110
18067.63 89
18068.90 75
18070.17 91
18071.44 90
18072.71 100
18073.98 90
18075.24 83
18076.51 96
18077.78 106
18079.05 94
18080.32 66
18081.59 98
18082.86 98
18084.13 92
18085.40 108
18086.67 86
18087.94 88
18089.21 96
18090.48 90
18091.75 99
18093.02 97
18094.29 109
18095.56 110
18096.83 111
18098.10 100
18099.37 104
18100.64 102
18101.91 102
18103.18 94
18104.45 111
18105.72 83
18106.99 91
18108.26 96
18109.53 88
18110.80 96
18112.07 79
18113.34 89
18114.61 82
18115.88 97
18117.15 80
18118.43 91
18119.70 89
18120.97 91
18122.24 91
18123.51 104
18124.78 93
18126.05 93
18127.32 88
18128.59 79
18129.86 93
18131.14 90
18132.41 103
18133.68 78
18134.95 85
18136.22 85
18137.49 93
18138.76 80
18140.04 79
18141.31 80
18142.58 90
18143.85 96
18145.12 92
18146.39 94
18147.67 95
18148.94 99
18150.21 94
18151.48 94
18152.75 96
18154.02 96
18155.30 97
18156.57 96
18157.84 85
18159.11 79
18160.39 88
18161.66 104
18162.93 106
18164.20 83
18165.47 98
18166.75 86
18168.02 101
18169.29 83
18170.56 83
18171.84 87
18173.11 96
18174.38 102
18175.66 88
18176.93 83
18178.20 83
18179.47 82
18180.75 85
18182.02 86
18183.29 86
18184.57 86
18185.84 97
18187.11 96
18188.39 79
18189.66 92
18190.93 105
18192.21 98
18193.48 73
18194.75 84
18196.03 70
18197.30 100
18198.57 74
18199.85 72
18201.12 95
18202.39 90
18203.67 93
18204.94 98
18206.22 98
18207.49 89
18208.76 93
18210.04 98
18211.31 93
18212.59 70
18213.86 102
18215.13 92
18216.41 88
18217.68 90
18218.96 119
18220.23 92
18221.51 109
18222.78 92
18224.05 111
18225.33 95
18226.60 96
18227.88 104
18229.15 100
18230.43 104
18231.70 81
18232.98 104
18234.25 76
18235.53 85
18236.80 77
18238.08 111
18239.35 99
18240.63 85
18241.90 91
18243.18 81
18244.45 107
18245.73 86
18247.00 65
18248.28 81
18249.55 99
18250.83 86
18252.10 85
18253.38 88
18254.65 98
18255.93 92
18257.21 91
18258.48 78
18259.76 91
18261.03 94
18262.31 108
18263.58 88
18264.86 80
18266.14 93
18267.41 90
18268.69 91
18269.96 90
18271.24 86
18272.52 86
18273.79 97
18275.07 85
18276.35 97
18277.62 93
18278.90 83
18280.17 99
18281.45 108
18282.73 82
18284.00 79
18285.28 86
18286.56 90
18287.83 96
18289.11 77
18290.39 103
18291.66 81
18292.94 93
18294.22 82
18295.50 95
18296.77 86
18298.05 99
18299.33 87
18300.60 86
18301.88 88
18303.16 72
18304.43 79
18305.71 101
18306.99 83
18308.27 74
18309.54 84
18310.82 82
18312.10 90
18313.38 89
18314.65 104
18315.93 91
18317.21 104
18318.49 92
18319.77 93
18321.04 91
18322.32 82
18323.60 87
18324.88 75
18326.16 86
18327.43 82
18328.71 77
18329.99 71
18331.27 107
18332.55 88
18333.82 94
18335.10 85
18336.38 83
18337.66 95
18338.94 92
18340.22 90
18341.50 97
18342.77 99
18344.05 103
18345.33 86
18346.61 80
18347.89 84
18349.17 82
18350.45 102
18351.73 74
18353.00 91
18354.28 99
18355.56 84
18356.84 87
18358.12 90
18359.40 86
18360.68 89
18361.96 76
18363.24 108
18364.52 91
18365.80 75
18367.08 85
18368.36 71
18369.64 111
18370.91 98
18372.19 102
18373.47 83
18374.75 95
18376.03 98
18377.31 91
18378.59 92
18379.87 87
18381.15 113
18382.43 84
18383.71 88
18384.99 94
18386.27 94
18387.55 94
18388.83 104
18390.11 87
18391.39 91
18392.67 90
18393.95 105
18395.24 90
18396.52 91
18397.80 80
18399.08 94
18400.36 72
18401.64 90
18402.92 98
18404.20 90
18405.48 107
18406.76 95
18408.04 93
18409.32 91
18410.60 110
18411.89 100
18413.17 90
18414.45 85
18415.73 93
18417.01 96
18418.29 78
18419.57 103
18420.85 77
18422.13 92
18423.42 94
18424.70 94
18425.98 83
18427.26 77
18428.54 85
18429.82 96
18431.11 89
18432.39 87
18433.67 80
18434.95 80
18436.23 79
18437.51 83
18438.80 84
18440.08 95
18441.36 89
18442.64 77
18443.93 91
18445.21 79
18446.49 82
18447.77 95
18449.05 116
18450.34 66
18451.62 102
18452.90 84
18454.18 90
18455.47 83
18456.75 91
18458.03 90
18459.31 94
18460.60 85
18461.88 94
18463.16 92
18464.45 73
18465.73 83
18467.01 88
18468.29 83
18469.58 78
18470.86 70
18472.14 73
18473.43 100
18474.71 85
18475.99 84
18477.28 85
18478.56 77
18479.84 84
18481.13 82
18482.41 93
18483.69 84
18484.98 74
18486.26 92
18487.54 86
18488.83 83
18490.11 93
18491.40 98
18492.68 95
18493.96 82
18495.25 94
18496.53 89
18497.81 86
18499.10 98
18500.38 86
18501.67 96
18502.95 81
18504.24 83
18505.52 80
18506.80 90
18508.09 77
18509.37 94
18510.66 89
18511.94 92
18513.23 99
18514.51 90
18515.80 73
18517.08 81
18518.37 87
18519.65 104
18520.93 99
18522.22 88
18523.50 97
18524.79 81
18526.07 103
18527.36 106
18528.64 111
18529.93 82
18531.21 92
18532.50 94
18533.79 111
18535.07 91
18536.36 86
18537.64 63
18538.93 95
18540.21 101
18541.50 87
18542.78 93
18544.07 96
18545.35 103
18546.64 94
18547.93 97
18549.21 89
18550.50 81
18551.78 83
18553.07 83
18554.36 89
18555.64 75
18556.93 80
18558.21 88
18559.50 82
18560.79 81
18562.07 87
18563.36 106
18564.64 83
18565.93 95
18567.22 91
18568.50 84
18569.79 85
18571.08 77
18572.36 101
18573.65 88
18574.94 89
18576.22 88
18577.51 106
18578.80 95
18580.08 82
18581.37 86
18582.66 93
18583.95 95
18585.23 95
18586.52 102
18587.81 103
18589.09 110
18590.38 83
18591.67 100
18592.96 73
18594.24 92
18595.53 102
18596.82 115
18598.11 92
18599.39 86
18600.68 76
18601.97 93
18603.26 84
18604.54 111
18605.83 82
18607.12 103
18608.41 85
18609.69 116
18610.98 114
18612.27 87
18613.56 112
18614.85 97
18616.13 118
18617.42 98
18618.71 92
18620.00 97
18621.29 115
18622.58 91
18623.86 98
18625.15 109
18626.44 84
18627.73 91
18629.02 103
18630.31 105
18631.60 103
18632.88 103
18634.17 103
18635.46 126
18636.75 91
18638.04 92
18639.33 93
18640.62 96
18641.91 99
18643.20 102
18644.48 84
18645.77 84
18647.06 94
18648.35 77
18649.64 94
18650.93 91
18652.22 89
18653.51 92
18654.80 103
18656.09 86
18657.38 80
18658.67 85
18659.96 116
18661.25 82
18662.54 96
18663.83 102
18665.12 87
18666.41 80
18667.70 74
18668.99 88
18670.28 94
18671.57 94
18672.86 86
18674.15 77
18675.44 64
18676.73 68
18678.02 77
18679.31 88
18680.60 68
18681.89 81
18683.18 97
18684.47 88
18685.76 90
18687.05 95
18688.34 79
18689.63 88
18690.92 76
18692.21 80
18693.50 84
18694.79 75
18696.08 90
18697.38 73
18698.67 76
18699.96 62
18701.25 93
18702.54 103
18703.83 82
18705.12 63
18706.41 101
18707.70 95
18709.00 85
18710.29 77
18711.58 71
18712.87 80
18714.16 73
18715.45 67
18716.74 74
18718.04 80
18719.33 75
18720.62 86
18721.91 72
18723.20 77
18724.50 88
18725.79 95
18727.08 82
18728.37 89
18729.66 78
18730.96 79
18732.25 91
18733.54 86
18734.83 84
18736.12 82
18737.42 83
18738.71 54
18740.00 82
18741.29 82
18742.59 76
18743.88 79
18745.17 83
18746.46 88
18747.76 60
18749.05 83
18750.34 90
18751.63 96
18752.93 81
18754.22 76
18755.51 83
18756.81 100
18758.10 62
18759.39 98
18760.69 83
18761.98 94
18763.27 73
18764.56 80
18765.86 83
18767.15 78
18768.44 86
18769.74 74
18771.03 79
18772.33 74
18773.62 76
18774.91 90
18776.21 68
18777.50 74
18778.79 82
18780.09 63
18781.38 96
18782.67 79
18783.97 74
18785.26 78
18786.56 69
18787.85 86
18789.14 80
18790.44 90
18791.73 66
18793.03 72
18794.32 74
18795.62 64
18796.91 77
18798.20 86
18799.50 81
18800.79 75
18802.09 61
18803.38 71
18804.68 90
18805.97 80
18807.27 72
18808.56 67
18809.86 81
18811.15 74
18812.45 76
18813.74 76
18815.04 68
18816.33 72
18817.63 88
18818.92 96
18820.22 69
18821.51 71
18822.81 74
18824.10 91
18825.40 69
18826.69 66
18827.99 93
18829.28 92
18830.58 91
18831.87 77
18833.17 66
18834.47 75
18835.76 79
18837.06 80
18838.35 70
18839.65 64
18840.95 71
18842.24 80
18843.54 82
18844.83 66
18846.13 68
18847.43 70
18848.72 85
18850.02 80
18851.31 81
18852.61 80
18853.91 77
18855.20 83
18856.50 80
18857.80 73
18859.09 89
18860.39 77
18861.69 89
18862.98 67
18864.28 67
18865.58 61
18866.87 81
18868.17 86
18869.47 66
18870.76 69
18872.06 71
18873.36 70
18874.65 75
18875.95 83
18877.25 74
18878.54 81
18879.84 66
18881.14 87
18882.44 70
18883.73 66
18885.03 73
18886.33 84
18887.63 79
18888.92 87
18890.22 70
18891.52 85
18892.82 80
18894.11 67
18895.41 54
18896.71 71
18898.01 68
18899.31 74
18900.60 80
18901.90 81
18903.20 79
18904.50 79
18905.80 80
18907.09 70
18908.39 77
18909.69 77
18910.99 74
18912.29 73
18913.59 80
18914.88 82
18916.18 71
18917.48 56
18918.78 79
18920.08 76
18921.38 84
18922.67 71
18923.97 83
18925.27 79
18926.57 58
18927.87 67
18929.17 77
18930.47 66
18931.77 67
18933.07 74
18934.37 76
18935.66 69
18936.96 71
18938.26 72
18939.56 71
18940.86 85
18942.16 82
18943.46 76
18944.76 72
18946.06 68
18947.36 67
18948.66 64
18949.96 87
18951.26 68
18952.56 77
18953.86 71
18955.16 77
18956.46 64
18957.76 65
18959.06 72
18960.36 73
18961.66 67
18962.96 68
18964.26 68
18965.56 78
18966.86 82
18968.16 84
18969.46 83
18970.76 58
18972.06 71
18973.36 75
18974.66 80
18975.96 47
18977.26 65
18978.56 79
18979.86 88
18981.16 81
18982.46 72
18983.76 66
18985.06 74
18986.37 74
18987.67 89
18988.97 74
18990.27 60
18991.57 96
18992.87 94
18994.17 71
18995.47 63
18996.77 78
18998.07 71
18999.38 74
19000.68 62
19001.98 69
19003.28 79
19004.58 76
19005.88 63
19007.18 68
19008.49 58
19009.79 70
19011.09 81
19012.39 78
19013.69 79
19015.00 58
19016.30 61
19017.60 66
19018.90 79
19020.20 60
19021.51 72
19022.81 79
19024.11 76
19025.41 82
19026.71 72
19028.02 69
19029.32 63
19030.62 74
19031.92 64
19033.23 69
19034.53 65
19035.83 77
19037.13 70
19038.44 68
19039.74 72
19041.04 82
19042.34 77
19043.65 73
19044.95 89
19046.25 62
19047.56 87
19048.86 73
19050.16 82
19051.47 64
19052.77 74
19054.07 78
19055.37 76
19056.68 63
19057.98 86
19059.28 60
19060.59 73
19061.89 71
19063.20 68
19064.50 66
19065.80 80
19067.11 71
19068.41 57
19069.71 73
19071.02 79
19072.32 76
19073.62 70
19074.93 70
19076.23 70
19077.54 61
19078.84 66
19080.14 70
19081.45 72
19082.75 71
19084.06 68
19085.36 78
19086.67 74
19087.97 55
19089.27 77
19090.58 60
19091.88 70
19093.19 66
19094.49 87
19095.80 77
19097.10 68
19098.41 65
19099.71 88
19101.02 65
19102.32 69
19103.63 84
19104.93 72
19106.24 73
19107.54 72
19108.85 93
19110.15 69
19111.46 79
19112.76 68
19114.07 83
19115.37 83
19116.68 78
19117.98 71
19119.29 91
19120.59 68
19121.90 67
19123.20 80
19124.51 74
19125.82 66
19127.12 60
19128.43 71
19129.73 87
19131.04 70
19132.34 71
19133.65 79
19134.96 84
19136.26 89
19137.57 72
19138.87 64
19140.18 71
19141.49 71
19142.79 88
19144.10 62
19145.41 64
19146.71 67
19148.02 67
19149.32 76
19150.63 72
19151.94 72
19153.24 83
19154.55 77
19155.86 64
19157.16 72
19158.47 83
19159.78 68
19161.08 93
19162.39 78
19163.70 89
19165.01 69
19166.31 70
19167.62 89
19168.93 77
19170.23 84
19171.54 74
19172.85 93
19174.16 91
19175.46 75
19176.77 65
19178.08 87
19179.39 61
19180.69 79
19182.00 84
19183.31 71
19184.62 68
19185.92 68
19187.23 80
19188.54 77
19189.85 69
19191.15 67
19192.46 78
19193.77 63
19195.08 86
19196.39 83
19197.69 86
19199.00 59
19200.31 72
19201.62 87
19202.93 81
19204.24 68
19205.54 79
19206.85 77
19208.16 78
19209.47 68
19210.78 63
19212.09 76
19213.40 75
19214.70 67
19216.01 70
19217.32 83
19218.63 67
19219.94 81
19221.25 76
19222.56 73
19223.87 63
19225.18 77
19226.48 74
19227.79 76
19229.10 82
19230.41 63
19231.72 75
19233.03 71
19234.34 77
19235.65 88
19236.96 69
19238.27 56
19239.58 73
19240.89 74
19242.20 73
19243.51 61
19244.82 56
19246.13 67
19247.44 68
19248.75 82
19250.06 74
19251.37 62
19252.67 62
19253.98 81
19255.30 67
19256.61 71
19257.92 60
19259.23 77
19260.54 85
19261.85 68
19263.16 65
19264.47 68
19265.78 78
19267.09 80
19268.40 70
19269.71 67
19271.02 73
19272.33 67
19273.64 82
19274.95 76
19276.26 80
19277.57 70
19278.88 66
19280.19 63
19281.51 71
19282.82 73
19284.13 68
19285.44 63
19286.75 78
19288.06 66
19289.37 89
19290.68 71
19291.99 74
19293.31 70
19294.62 73
19295.93 73
19297.24 60
19298.55 86
19299.86 75
19301.18 77
19302.49 64
19303.80 71
19305.11 63
19306.42 70
19307.73 64
19309.05 74
19310.36 75
19311.67 82
19312.98 71
19314.29 83
19315.61 73
19316.92 67
19318.23 79
19319.54 74
19320.85 72
19322.17 84
19323.48 92
19324.79 67
19326.10 90
19327.42 73
19328.73 78
19330.04 75
19331.35 77
19332.67 77
19333.98 70
19335.29 74
19336.61 70
19337.92 74
19339.23 64
19340.54 84
19341.86 68
19343.17 61
19344.48 80
19345.80 73
19347.11 76
19348.42 86
19349.74 63
19351.05 65
19352.36 75
19353.68 82
19354.99 65
19356.30 68
19357.62 74
19358.93 60
19360.24 81
19361.56 66
19362.87 67
19364.19 74
19365.50 80
19366.81 83
19368.13 70
19369.44 62
19370.75 60
19372.07 80
19373.38 68
19374.70 84
19376.01 68
19377.33 67
19378.64 72
19379.95 77
19381.27 75
19382.58 74
19383.90 66
19385.21 64
19386.53 79
19387.84 67
19389.16 80
19390.47 79
19391.78 71
19393.10 82
19394.41 77
19395.73 71
19397.04 76
19398.36 83
19399.67 80
19400.99 72
19402.30 50
19403.62 66
19404.93 71
19406.25 79
19407.56 90
19408.88 66
19410.20 82
19411.51 76
19412.83 73
19414.14 64
19415.46 57
19416.77 76
19418.09 77
19419.40 85
19420.72 69
19422.03 62
19423.35 57
19424.67 76
19425.98 51
19427.30 69
19428.61 54
19429.93 70
19431.25 82
19432.56 71
19433.88 71
19435.19 55
19436.51 71
19437.83 80
19439.14 81
19440.46 76
19441.78 65
19443.09 64
19444.41 80
19445.73 69
19447.04 72
19448.36 62
19449.68 73
19450.99 64
19452.31 76
19453.63 76
19454.94 60
19456.26 80
19457.58 84
19458.89 78
19460.21 74
19461.53 83
19462.84 59
19464.16 86
19465.48 65
19466.80 81
19468.11 76
19469.43 67
19470.75 64
19472.07 68
19473.38 68
19474.70 68
19476.02 70
19477.34 83
19478.65 75
19479.97 74
19481.29 78
19482.61 80
19483.92 61
19485.24 68
19486.56 71
19487.88 76
19489.20 73
19490.51 61
19491.83 80
19493.15 68
19494.47 59
19495.79 66
19497.10 78
19498.42 66
19499.74 72
19501.06 66
19502.38 67
19503.70 81
19505.02 57
19506.33 78
19507.65 71
19508.97 68
19510.29 82
19511.61 70
19512.93 63
19514.25 64
19515.57 58
19516.88 90
19518.20 67
19519.52 55
19520.84 81
19522.16 75
19523.48 61
19524.80 59
19526.12 67
19527.44 61
19528.76 68
19530.08 71
19531.40 77
19532.71 65
19534.03 75
19535.35 71
19536.67 75
19537.99 81
19539.31 73
19540.63 73
19541.95 62
19543.27 68
19544.59 61
19545.91 86
19547.23 70
19548.55 67
19549.87 67
19551.19 72
19552.51 70
19553.83 76
19555.15 59
19556.47 90
19557.79 71
19559.11 67
19560.43 62
19561.75 60
19563.08 54
19564.40 62
19565.72 78
19567.04 67
19568.36 65
19569.68 65
19571.00 89
19572.32 86
19573.64 67
19574.96 63
19576.28 66
19577.60 70
19578.92 64
19580.25 76
19581.57 78
19582.89 65
19584.21 64
19585.53 74
19586.85 65
19588.17 62
19589.49 60
19590.82 89
19592.14 55
19593.46 64
19594.78 69
19596.10 78
19597.42 67
19598.75 87
19600.07 72
19601.39 71
19602.71 44
19604.03 72
19605.35 73
19606.68 63
19608.00 78
19609.32 63
19610.64 66
19611.96 76
19613.29 77
19614.61 65
19615.93 71
19617.25 78
19618.58 71
19619.90 65
19621.22 65
19622.54 58
19623.87 71
19625.19 82
19626.51 55
19627.83 47
19629.16 62
19630.48 82
19631.80 76
19633.13 89
19634.45 70
19635.77 66
19637.09 78
19638.42 65
19639.74 70
19641.06 60
19642.39 61
19643.71 62
19645.03 60
19646.36 70
19647.68 54
19649.00 66
19650.33 70
19651.65 78
19652.97 65
19654.30 70
19655.62 70
19656.94 83
19658.27 86
19659.59 60
19660.92 68
19662.24 71
19663.56 80
19664.89 68
19666.21 93
19667.54 70
19668.86 68
19670.18 80
19671.51 84
19672.83 66
19674.16 56
19675.48 72
19676.80 60
19678.13 80
19679.45 54
19680.78 63
19682.10 59
19683.43 81
19684.75 75
19686.08 71
19687.40 70
19688.73 79
19690.05 74
19691.38 77
19692.70 71
19694.02 66
19695.35 69
19696.67 77
19698.00 68
19699.33 65
19700.65 52
19701.98 61
19703.30 85
19704.63 62
19705.95 67
19707.28 52
19708.60 51
19709.93 60
19711.25 64
19712.58 76
19713.90 60
19715.23 82
19716.56 62
19717.88 67
19719.21 61
19720.53 70
19721.86 58
19723.18 68
19724.51 66
19725.84 81
19727.16 59
19728.49 65
19729.81 57
19731.14 68
19732.47 66
19733.79 69
19735.12 85
19736.45 83
19737.77 64
19739.10 63
19740.42 57
19741.75 76
19743.08 83
19744.40 71
19745.73 83
19747.06 71
19748.38 76
19749.71 64
19751.04 75
19752.37 73
19753.69 59
19755.02 73
19756.35 75
19757.67 74
19759.00 58
19760.33 62
19761.65 62
19762.98 80
19764.31 66
19765.64 67
19766.96 74
19768.29 65
19769.62 70
19770.95 62
19772.27 75
19773.60 63
19774.93 65
19776.26 65
19777.58 80
19778.91 49
19780.24 60
19781.57 72
19782.90 73
19784.22 58
19785.55 62
19786.88 77
19788.21 78
19789.54 72
19790.86 58
19792.19 83
19793.52 70
19794.85 80
19796.18 62
19797.51 69
19798.83 65
19800.16 68
19801.49 74
19802.82 60
19804.15 71
19805.48 94
19806.81 48
19808.13 76
19809.46 71
19810.79 73
19812.12 92
19813.45 79
19814.78 65
19816.11 59
19817.44 76
19818.77 54
19820.10 71
19821.42 75
19822.75 77
19824.08 70
19825.41 80
19826.74 60
19828.07 81
19829.40 58
19830.73 72
19832.06 64
19833.39 77
19834.72 69
19836.05 77
19837.38 63
19838.71 68
19840.04 79
19841.37 82
19842.70 79
19844.03 80
19845.36 73
19846.69 68
19848.02 66
19849.35 68
19850.68 67
19852.01 61
19853.34 72
19854.67 71
19856.00 69
19857.33 77
19858.66 70
19859.99 60
19861.32 74
19862.65 66
19863.98 71
19865.31 74
19866.64 69
19867.97 66
19869.30 78
19870.64 70
19871.97 65
19873.30 68
19874.63 75
19875.96 73
19877.29 72
19878.62 63
19879.95 66
19881.28 72
19882.62 56
19883.95 69
19885.28 77
19886.61 81
19887.94 64
19889.27 71
19890.60 63
19891.94 66
19893.27 82
19894.60 66
19895.93 72
19897.26 63
19898.59 68
19899.93 74
19901.26 59
19902.59 57
19903.92 72
19905.25 79
19906.59 62
19907.92 69
19909.25 75
19910.58 74
19911.91 83
19913.25 72
19914.58 71
19915.91 79
19917.24 62
19918.58 75
19919.91 65
19921.24 73
19922.57 59
19923.91 70
19925.24 66
19926.57 65
19927.90 57
19929.24 61
19930.57 66
19931.90 71
19933.24 61
19934.57 60
19935.90 73
19937.23 68
19938.57 70
19939.90 72
19941.23 70
19942.57 48
19943.90 64
19945.23 76
19946.57 83
19947.90 68
19949.23 57
19950.57 60
19951.90 76
19953.24 81
19954.57 72
19955.90 78
19957.24 81
19958.57 76
19959.90 71
19961.24 70
19962.57 60
19963.91 66
19965.24 68
19966.57 69
19967.91 53
19969.24 69
19970.58 88
19971.91 84
19973.24 67
19974.58 72
19975.91 76
19977.25 65
19978.58 74
19979.92 67
19981.25 65
19982.59 62
19983.92 92
19985.26 60
19986.59 68
19987.92 73
19989.26 68
19990.59 68
19991.93 62
19993.26 79
19994.60 68
19995.93 73
19997.27 59
19998.60 75
19999.94 74
20001.28 61
20002.61 68
20003.95 70
20005.28 70
20006.62 71
20007.95 73
20009.29 59
20010.62 73
20011.96 71
20013.29 82
20014.63 65
20015.97 70
20017.30 61
20018.64 69
20019.97 80
20021.31 71
20022.64 52
20023.98 57
20025.32 81
20026.65 58
20027.99 64
20029.32 58
20030.66 72
20032.00 68
20033.33 80
20034.67 69
20036.01 72
20037.34 58
20038.68 82
20040.02 69
20041.35 70
20042.69 69
20044.03 75
20045.36 73
20046.70 49
20048.04 69
20049.37 71
20050.71 63
20052.05 81
20053.38 80
20054.72 65
20056.06 88
20057.39 81
20058.73 92
20060.07 57
20061.41 66
20062.74 66
20064.08 74
20065.42 66
20066.76 54
20068.09 54
20069.43 66
20070.77 62
20072.11 58
20073.44 53
20074.78 68
20076.12 67
20077.46 75
20078.79 72
20080.13 51
20081.47 67
20082.81 57
20084.15 75
20085.48 61
20086.82 59
20088.16 56
20089.50 70
20090.84 63
20092.17 64
20093.51 67
20094.85 68
20096.19 70
20097.53 61
20098.87 83
20100.20 55
20101.54 75
20102.88 67
20104.22 74
20105.56 66
20106.90 59
20108.24 63
20109.58 65
20110.91 58
20112.25 66
20113.59 70
20114.93 72
20116.27 55
20117.61 68
20118.95 73
20120.29 69
20121.63 87
20122.97 56
20124.31 70
20125.65 58
20126.98 81
20128.32 64
20129.66 62
20131.00 70
20132.34 74
20133.68 70
20135.02 65
20136.36 59
