# Supplementary material for: MALDI-TOF MS typing enables the classification of brewing yeasts of the genus Saccharomyces to major beer styles
Source: PLoS One. 2017 Aug 9;12(8):e0181694. doi: 10.1371/journal.pone.0181694 (PMC5549903; doi:10.1371/journal.pone.0181694)
Supplement: S16 File — The directory includes 90 raw files and was zipped to “.zip”; the folder has three strains with 30 spectra per strain; S1 Text explains the raw files with an example and Table 1 represents the yeast strains used within the experiment. (ZIP) [file pone.0181694.s019.zip › 46-48/30672-478-OG-Ale-Ale-YPG-18h-E-E_2016-09-30_1_0_A2_1.dat]

1999.98 2093
2000.40 2118
2000.82 2129
2001.24 2130
2001.66 2104
2002.09 2060
2002.51 2045
2002.93 1910
2003.35 2031
2003.78 1998
2004.20 1982
2004.62 1892
2005.04 1902
2005.47 1889
2005.89 1821
2006.31 1754
2006.73 1855
2007.16 1765
2007.58 1817
2008.00 1835
2008.42 1711
2008.85 1795
2009.27 1875
2009.69 1871
2010.12 1782
2010.54 1766
2010.96 1813
2011.39 1768
2011.81 1783
2012.23 1786
2012.66 1738
2013.08 1746
2013.50 1736
2013.93 1724
2014.35 1608
2014.77 1713
2015.20 1604
2015.62 1624
2016.04 1770
2016.47 1727
2016.89 1609
2017.31 1651
2017.74 1686
2018.16 1724
2018.59 1758
2019.01 1763
2019.43 1807
2019.86 1684
2020.28 1652
2020.71 1656
2021.13 1660
2021.55 1714
2021.98 1657
2022.40 1698
2022.83 1726
2023.25 1686
2023.68 1672
2024.10 1732
2024.52 1731
2024.95 1761
2025.37 1705
2025.80 1641
2026.22 1619
2026.65 1687
2027.07 1703
2027.50 1652
2027.92 1679
2028.35 1633
2028.77 1580
2029.20 1685
2029.62 1628
2030.05 1615
2030.47 1586
2030.90 1684
2031.32 1668
2031.75 1687
2032.17 1643
2032.60 1723
2033.02 1710
2033.45 1752
2033.88 1726
2034.30 1770
2034.73 1644
2035.15 1603
2035.58 1675
2036.00 1658
2036.43 1580
2036.86 1643
2037.28 1628
2037.71 1716
2038.13 1637
2038.56 1713
2038.98 1693
2039.41 1759
2039.84 1713
2040.26 1706
2040.69 1763
2041.12 1696
2041.54 1724
2041.97 1722
2042.39 1715
2042.82 1692
2043.25 1723
2043.67 1816
2044.10 1693
2044.53 1686
2044.95 1693
2045.38 1695
2045.81 1644
2046.23 1704
2046.66 1724
2047.09 1759
2047.51 1737
2047.94 1699
2048.37 1640
2048.80 1643
2049.22 1682
2049.65 1825
2050.08 1874
2050.50 1901
2050.93 1962
2051.36 2127
2051.79 2174
2052.21 2295
2052.64 2296
2053.07 2395
2053.50 2520
2053.92 2467
2054.35 2399
2054.78 2329
2055.21 2219
2055.63 2103
2056.06 1907
2056.49 2007
2056.92 1927
2057.35 1800
2057.77 1730
2058.20 1691
2058.63 1697
2059.06 1734
2059.49 1709
2059.92 1753
2060.34 1721
2060.77 1718
2061.20 1699
2061.63 1743
2062.06 1763
2062.49 1770
2062.91 1770
2063.34 1914
2063.77 1922
2064.20 2138
2064.63 2255
2065.06 2459
2065.49 2494
2065.91 2622
2066.34 2443
2066.77 2419
2067.20 2322
2067.63 2172
2068.06 2062
2068.49 2006
2068.92 2075
2069.35 1937
2069.78 1776
2070.21 1749
2070.63 1781
2071.06 1814
2071.49 1765
2071.92 1742
2072.35 1817
2072.78 1861
2073.21 1805
2073.64 1745
2074.07 1752
2074.50 1767
2074.93 1807
2075.36 1778
2075.79 1836
2076.22 1860
2076.65 1801
2077.08 1761
2077.51 1725
2077.94 1775
2078.37 1847
2078.80 1873
2079.23 1953
2079.66 1996
2080.09 1977
2080.52 2083
2080.95 2101
2081.38 2097
2081.81 2138
2082.24 2000
2082.67 1983
2083.10 1952
2083.54 1957
2083.97 1853
2084.40 1811
2084.83 1772
2085.26 1738
2085.69 1740
2086.12 1760
2086.55 1715
2086.98 1675
2087.41 1696
2087.84 1693
2088.28 1770
2088.71 1699
2089.14 1608
2089.57 1705
2090.00 1774
2090.43 1710
2090.86 1755
2091.29 1757
2091.73 1709
2092.16 1697
2092.59 1592
2093.02 1659
2093.45 1735
2093.88 1651
2094.32 1559
2094.75 1600
2095.18 1594
2095.61 1580
2096.04 1604
2096.48 1630
2096.91 1653
2097.34 1612
2097.77 1578
2098.20 1670
2098.64 1643
2099.07 1549
2099.50 1656
2099.93 1561
2100.37 1540
2100.80 1528
2101.23 1577
2101.66 1567
2102.10 1582
2102.53 1668
2102.96 1588
2103.39 1601
2103.83 1663
2104.26 1733
2104.69 1737
2105.13 1812
2105.56 1929
2105.99 1969
2106.42 2049
2106.86 2173
2107.29 2184
2107.72 2191
2108.16 2254
2108.59 2225
2109.02 2054
2109.46 1971
2109.89 1966
2110.32 1974
2110.76 1954
2111.19 1919
2111.62 1866
2112.06 1845
2112.49 1851
2112.92 1858
2113.36 1731
2113.79 1630
2114.23 1687
2114.66 1678
2115.09 1683
2115.53 1609
2115.96 1559
2116.40 1616
2116.83 1655
2117.26 1641
2117.70 1648
2118.13 1533
2118.57 1593
2119.00 1636
2119.44 1531
2119.87 1560
2120.30 1607
2120.74 1617
2121.17 1553
2121.61 1608
2122.04 1672
2122.48 1666
2122.91 1563
2123.35 1507
2123.78 1549
2124.22 1578
2124.65 1634
2125.09 1656
2125.52 1649
2125.96 1683
2126.39 1658
2126.83 1687
2127.26 1642
2127.70 1695
2128.13 1649
2128.57 1591
2129.00 1655
2129.44 1608
2129.87 1653
2130.31 1662
2130.74 1642
2131.18 1608
2131.62 1696
2132.05 1580
2132.49 1619
2132.92 1680
2133.36 1658
2133.79 1667
2134.23 1672
2134.67 1582
2135.10 1561
2135.54 1651
2135.97 1688
2136.41 1700
2136.85 1579
2137.28 1588
2137.72 1660
2138.16 1573
2138.59 1597
2139.03 1603
2139.46 1612
2139.90 1659
2140.34 1616
2140.77 1487
2141.21 1516
2141.65 1667
2142.08 1617
2142.52 1540
2142.96 1484
2143.39 1525
2143.83 1600
2144.27 1574
2144.70 1543
2145.14 1530
2145.58 1549
2146.02 1607
2146.45 1582
2146.89 1590
2147.33 1485
2147.76 1509
2148.20 1604
2148.64 1722
2149.08 1696
2149.51 1710
2149.95 1668
2150.39 1754
2150.83 1846
2151.26 1808
2151.70 1808
2152.14 1811
2152.58 1773
2153.01 1745
2153.45 1665
2153.89 1639
2154.33 1688
2154.77 1724
2155.20 1700
2155.64 1646
2156.08 1686
2156.52 1740
2156.96 1715
2157.40 1660
2157.83 1708
2158.27 1749
2158.71 1796
2159.15 1754
2159.59 1815
2160.03 1794
2160.46 1715
2160.90 1688
2161.34 1762
2161.78 1804
2162.22 1690
2162.66 1679
2163.10 1644
2163.54 1834
2163.97 1773
2164.41 1777
2164.85 1742
2165.29 1796
2165.73 1750
2166.17 1838
2166.61 1909
2167.05 1900
2167.49 1869
2167.93 1906
2168.37 1946
2168.80 1981
2169.24 2074
2169.68 2057
2170.12 2082
2170.56 2148
2171.00 2201
2171.44 2178
2171.88 2025
2172.32 2087
2172.76 1985
2173.20 1993
2173.64 1887
2174.08 1891
2174.52 1928
2174.96 1877
2175.40 1926
2175.84 1920
2176.28 1816
2176.72 1766
2177.16 1761
2177.60 1825
2178.04 1811
2178.48 1823
2178.92 1790
2179.36 1674
2179.80 1723
2180.24 1742
2180.69 1685
2181.13 1670
2181.57 1703
2182.01 1685
2182.45 1675
2182.89 1665
2183.33 1667
2183.77 1594
2184.21 1625
2184.65 1613
2185.09 1663
2185.53 1614
2185.98 1660
2186.42 1731
2186.86 1777
2187.30 1700
2187.74 1723
2188.18 1743
2188.62 1723
2189.07 1733
2189.51 1796
2189.95 1802
2190.39 1796
2190.83 1800
2191.27 1770
2191.71 1690
2192.16 1762
2192.60 1750
2193.04 1846
2193.48 1823
2193.92 1796
2194.37 1877
2194.81 1879
2195.25 1885
2195.69 1875
2196.13 2002
2196.58 1935
2197.02 1956
2197.46 1947
2197.90 1880
2198.35 1883
2198.79 1805
2199.23 1917
2199.67 1911
2200.12 1893
2200.56 1891
2201.00 2050
2201.44 2046
2201.89 1957
2202.33 1955
2202.77 1920
2203.21 1873
2203.66 1827
2204.10 1851
2204.54 1851
2204.99 1846
2205.43 1877
2205.87 1803
2206.32 1719
2206.76 1842
2207.20 1926
2207.65 1920
2208.09 1905
2208.53 1974
2208.98 2051
2209.42 2001
2209.86 1972
2210.31 2037
2210.75 2125
2211.19 2119
2211.64 2159
2212.08 2146
2212.53 2156
2212.97 2004
2213.41 2004
2213.86 2049
2214.30 1992
2214.74 1953
2215.19 1926
2215.63 1847
2216.08 1797
2216.52 1757
2216.97 1775
2217.41 1721
2217.85 1812
2218.30 1785
2218.74 1788
2219.19 1822
2219.63 1838
2220.08 1857
2220.52 1913
2220.97 1903
2221.41 1842
2221.86 1927
2222.30 1936
2222.74 1893
2223.19 1901
2223.63 1935
2224.08 1956
2224.52 1965
2224.97 2012
2225.41 1992
2225.86 2000
2226.30 2031
2226.75 1988
2227.20 2077
2227.64 2099
2228.09 2031
2228.53 2014
2228.98 2035
2229.42 1988
2229.87 1967
2230.31 1942
2230.76 1969
2231.20 2085
2231.65 1954
2232.10 2029
2232.54 1993
2232.99 1966
2233.43 1975
2233.88 1872
2234.33 1860
2234.77 1784
2235.22 1814
2235.66 1801
2236.11 1865
2236.56 1817
2237.00 1849
2237.45 1847
2237.90 1787
2238.34 1791
2238.79 1849
2239.23 1791
2239.68 1732
2240.13 1704
2240.57 1682
2241.02 1808
2241.47 1936
2241.91 1807
2242.36 1865
2242.81 1838
2243.25 1854
2243.70 1800
2244.15 1814
2244.60 1706
2245.04 1746
2245.49 1751
2245.94 1682
2246.38 1704
2246.83 1730
2247.28 1792
2247.73 1815
2248.17 1908
2248.62 1872
2249.07 1841
2249.52 1749
2249.96 1763
2250.41 1771
2250.86 1856
2251.31 1781
2251.75 1812
2252.20 1836
2252.65 1908
2253.10 1943
2253.54 1899
2253.99 1921
2254.44 1914
2254.89 1929
2255.34 1906
2255.79 1941
2256.23 1890
2256.68 1830
2257.13 2008
2257.58 1961
2258.03 2048
2258.47 2169
2258.92 2288
2259.37 2433
2259.82 2800
2260.27 2981
2260.72 3402
2261.17 3783
2261.61 4122
2262.06 4395
2262.51 4797
2262.96 4945
2263.41 4632
2263.86 4362
2264.31 4115
2264.76 3802
2265.21 3646
2265.65 3331
2266.10 3006
2266.55 2929
2267.00 2779
2267.45 2655
2267.90 2598
2268.35 2441
2268.80 2505
2269.25 2431
2269.70 2415
2270.15 2347
2270.60 2337
2271.05 2310
2271.50 2304
2271.95 2277
2272.40 2257
2272.85 2207
2273.30 2162
2273.75 2232
2274.20 2064
2274.65 1954
2275.10 1943
2275.55 1998
2276.00 1984
2276.45 1866
2276.90 1884
2277.35 2017
2277.80 2054
2278.25 2025
2278.70 2002
2279.15 2078
2279.60 2168
2280.05 2310
2280.50 2270
2280.95 2329
2281.40 2388
2281.85 2446
2282.30 2358
2282.75 2397
2283.20 2361
2283.66 2302
2284.11 2244
2284.56 2136
2285.01 2050
2285.46 2101
2285.91 2051
2286.36 1949
2286.81 2039
2287.26 2053
2287.72 2130
2288.17 2188
2288.62 2325
2289.07 2323
2289.52 2483
2289.97 2550
2290.42 2648
2290.88 2711
2291.33 2699
2291.78 2644
2292.23 2445
2292.68 2483
2293.13 2445
2293.59 2284
2294.04 2271
2294.49 2265
2294.94 2124
2295.39 2006
2295.85 1935
2296.30 1871
2296.75 1837
2297.20 1829
2297.65 1821
2298.11 1847
2298.56 1933
2299.01 1830
2299.46 1817
2299.92 1809
2300.37 1918
2300.82 1830
2301.27 1815
2301.73 1814
2302.18 1861
2302.63 1819
2303.09 1845
2303.54 1787
2303.99 1786
2304.44 1846
2304.90 1772
2305.35 1793
2305.80 1761
2306.26 1700
2306.71 1736
2307.16 1770
2307.62 1820
2308.07 1889
2308.52 1846
2308.98 1841
2309.43 1890
2309.88 1961
2310.34 1979
2310.79 1944
2311.24 1954
2311.70 1994
2312.15 2016
2312.60 2032
2313.06 2017
2313.51 2031
2313.97 1961
2314.42 2036
2314.87 2122
2315.33 1979
2315.78 1909
2316.24 1908
2316.69 2006
2317.14 1932
2317.60 1970
2318.05 2040
2318.51 2003
2318.96 1915
2319.42 2004
2319.87 2116
2320.32 2069
2320.78 2254
2321.23 2235
2321.69 2292
2322.14 2433
2322.60 2617
2323.05 2756
2323.51 2844
2323.96 2882
2324.42 2890
2324.87 2857
2325.33 2891
2325.78 2719
2326.24 2498
2326.69 2581
2327.15 2467
2327.60 2397
2328.06 2375
2328.51 2314
2328.97 2249
2329.42 2317
2329.88 2290
2330.33 2291
2330.79 2324
2331.25 2286
2331.70 2183
2332.16 2167
2332.61 2126
2333.07 2092
2333.52 2050
2333.98 2067
2334.44 1978
2334.89 2076
2335.35 2126
2335.80 2028
2336.26 2069
2336.72 2041
2337.17 2176
2337.63 2147
2338.08 2296
2338.54 2455
2339.00 2421
2339.45 2530
2339.91 2616
2340.37 2709
2340.82 2639
2341.28 2666
2341.74 2698
2342.19 2606
2342.65 2627
2343.11 2575
2343.56 2626
2344.02 2519
2344.48 2522
2344.93 2550
2345.39 2439
2345.85 2411
2346.30 2350
2346.76 2295
2347.22 2292
2347.67 2242
2348.13 2330
2348.59 2251
2349.05 2181
2349.50 2205
2349.96 2214
2350.42 2113
2350.88 2095
2351.33 2229
2351.79 2071
2352.25 2127
2352.71 2177
2353.16 2243
2353.62 2086
2354.08 2083
2354.54 2015
2355.00 1952
2355.45 2000
2355.91 1995
2356.37 1911
2356.83 1976
2357.29 1991
2357.74 1995
2358.20 2159
2358.66 2072
2359.12 2194
2359.58 2170
2360.04 2179
2360.49 2128
2360.95 2150
2361.41 2181
2361.87 2071
2362.33 2200
2362.79 2187
2363.24 2102
2363.70 2080
2364.16 2055
2364.62 2054
2365.08 2036
2365.54 2008
2366.00 2076
2366.46 2131
2366.92 2170
2367.37 2210
2367.83 2245
2368.29 2450
2368.75 2493
2369.21 2465
2369.67 2462
2370.13 2453
2370.59 2394
2371.05 2363
2371.51 2312
2371.97 2338
2372.43 2193
2372.89 2229
2373.35 2144
2373.81 2082
2374.27 2108
2374.73 2098
2375.19 2101
2375.65 2038
2376.11 2003
2376.57 2017
2377.03 2023
2377.49 2012
2377.95 1986
2378.41 1939
2378.87 1911
2379.33 1996
2379.79 1876
2380.25 1867
2380.71 1930
2381.17 1849
2381.63 1812
2382.09 1910
2382.55 1818
2383.01 1857
2383.47 1813
2383.93 1734
2384.39 1835
2384.85 1806
2385.31 1800
2385.77 1774
2386.24 1821
2386.70 1742
2387.16 1705
2387.62 1812
2388.08 1733
2388.54 1764
2389.00 1802
2389.46 1777
2389.92 1816
2390.39 1786
2390.85 1884
2391.31 1873
2391.77 1828
2392.23 1730
2392.69 1847
2393.15 1826
2393.62 1808
2394.08 1757
2394.54 1810
2395.00 1804
2395.46 1794
2395.92 1788
2396.39 1836
2396.85 1784
2397.31 1839
2397.77 1816
2398.23 1759
2398.70 1781
2399.16 1770
2399.62 1847
2400.08 1811
2400.55 1787
2401.01 1663
2401.47 1677
2401.93 1691
2402.39 1760
2402.86 1723
2403.32 1673
2403.78 1617
2404.24 1647
2404.71 1698
2405.17 1637
2405.63 1687
2406.10 1735
2406.56 1708
2407.02 1796
2407.48 1789
2407.95 1752
2408.41 1672
2408.87 1715
2409.34 1789
2409.80 1765
2410.26 1766
2410.73 1795
2411.19 1727
2411.65 1690
2412.12 1806
2412.58 1717
2413.04 1807
2413.51 1759
2413.97 1912
2414.43 1846
2414.90 1865
2415.36 1905
2415.83 1975
2416.29 2005
2416.75 2094
2417.22 2132
2417.68 1991
2418.14 2041
2418.61 1968
2419.07 1981
2419.54 2051
2420.00 2070
2420.47 2143
2420.93 2201
2421.39 2400
2421.86 2625
2422.32 2705
2422.79 2614
2423.25 2521
2423.72 2635
2424.18 2584
2424.64 2514
2425.11 2450
2425.57 2424
2426.04 2318
2426.50 2353
2426.97 2206
2427.43 2182
2427.90 2072
2428.36 2104
2428.83 2000
2429.29 1957
2429.76 1955
2430.22 1888
2430.69 1800
2431.15 1837
2431.62 1826
2432.08 1812
2432.55 1885
2433.02 1847
2433.48 1829
2433.95 1883
2434.41 1831
2434.88 1802
2435.34 1855
2435.81 1778
2436.27 1923
2436.74 1964
2437.21 2057
2437.67 2193
2438.14 2196
2438.60 2364
2439.07 2342
2439.54 2413
2440.00 2422
2440.47 2504
2440.93 2553
2441.40 2574
2441.87 2396
2442.33 2324
2442.80 2324
2443.27 2170
2443.73 2121
2444.20 2090
2444.66 1994
2445.13 1944
2445.60 1879
2446.06 1877
2446.53 1863
2447.00 1911
2447.46 1829
2447.93 1801
2448.40 1763
2448.87 1749
2449.33 1736
2449.80 1827
2450.27 1859
2450.73 1823
2451.20 1823
2451.67 1809
2452.13 1845
2452.60 1818
2453.07 1705
2453.54 1656
2454.00 1687
2454.47 1726
2454.94 1734
2455.41 1648
2455.87 1769
2456.34 1711
2456.81 1756
2457.28 1729
2457.74 1730
2458.21 1767
2458.68 1757
2459.15 1708
2459.62 1769
2460.08 1754
2460.55 1827
2461.02 1878
2461.49 1803
2461.96 1769
2462.42 1796
2462.89 1717
2463.36 1765
2463.83 1746
2464.30 1736
2464.77 1812
2465.23 1796
2465.70 1790
2466.17 1866
2466.64 1801
2467.11 1734
2467.58 1824
2468.05 1815
2468.52 1761
2468.98 1753
2469.45 1716
2469.92 1759
2470.39 1765
2470.86 1722
2471.33 1724
2471.80 1792
2472.27 1681
2472.74 1666
2473.21 1660
2473.67 1561
2474.14 1636
2474.61 1587
2475.08 1616
2475.55 1632
2476.02 1704
2476.49 1692
2476.96 1687
2477.43 1656
2477.90 1707
2478.37 1654
2478.84 1611
2479.31 1621
2479.78 1621
2480.25 1639
2480.72 1723
2481.19 1730
2481.66 1689
2482.13 1648
2482.60 1626
2483.07 1719
2483.54 1701
2484.01 1665
2484.48 1804
2484.95 1769
2485.42 1807
2485.89 1749
2486.36 1754
2486.83 1806
2487.30 1852
2487.77 1951
2488.24 2043
2488.72 2033
2489.19 2096
2489.66 1987
2490.13 1967
2490.60 2081
2491.07 2009
2491.54 1815
2492.01 1852
2492.48 1889
2492.95 1739
2493.42 1746
2493.90 1719
2494.37 1799
2494.84 1708
2495.31 1686
2495.78 1707
2496.25 1700
2496.72 1673
2497.20 1751
2497.67 1728
2498.14 1663
2498.61 1602
2499.08 1583
2499.55 1595
2500.03 1579
2500.50 1622
2500.97 1644
2501.44 1637
2501.91 1571
2502.38 1585
2502.86 1598
2503.33 1605
2503.80 1554
2504.27 1582
2504.75 1622
2505.22 1549
2505.69 1533
2506.16 1619
2506.63 1696
2507.11 1675
2507.58 1669
2508.05 1739
2508.52 1660
2509.00 1793
2509.47 1709
2509.94 1728
2510.42 1731
2510.89 1820
2511.36 1785
2511.83 1839
2512.31 1710
2512.78 1738
2513.25 1665
2513.73 1651
2514.20 1777
2514.67 1674
2515.14 1631
2515.62 1592
2516.09 1615
2516.56 1632
2517.04 1662
2517.51 1676
2517.99 1625
2518.46 1607
2518.93 1591
2519.41 1719
2519.88 1738
2520.35 1698
2520.83 1677
2521.30 1619
2521.77 1676
2522.25 1761
2522.72 1790
2523.20 1733
2523.67 1869
2524.14 1776
2524.62 1821
2525.09 1819
2525.57 1807
2526.04 1828
2526.51 1781
2526.99 1891
2527.46 1905
2527.94 1850
2528.41 1933
2528.89 1894
2529.36 1818
2529.84 1822
2530.31 1722
2530.79 1756
2531.26 1717
2531.73 1722
2532.21 1716
2532.68 1698
2533.16 1819
2533.63 1781
2534.11 1718
2534.58 1737
2535.06 1722
2535.53 1715
2536.01 1702
2536.48 1777
2536.96 1826
2537.44 1934
2537.91 1873
2538.39 1880
2538.86 2009
2539.34 1983
2539.81 2028
2540.29 2051
2540.76 2124
2541.24 2120
2541.71 2170
2542.19 2245
2542.67 2210
2543.14 2134
2543.62 2083
2544.09 2114
2544.57 2030
2545.05 2014
2545.52 2024
2546.00 1928
2546.47 1957
2546.95 1914
2547.43 1889
2547.90 1815
2548.38 2047
2548.86 2005
2549.33 2043
2549.81 2104
2550.28 2051
2550.76 2066
2551.24 2178
2551.71 2175
2552.19 2142
2552.67 2129
2553.14 2161
2553.62 2254
2554.10 2286
2554.57 2312
2555.05 2391
2555.53 2376
2556.01 2573
2556.48 2555
2556.96 2626
2557.44 2544
2557.91 2391
2558.39 2388
2558.87 2319
2559.35 2138
2559.82 1988
2560.30 2001
2560.78 1965
2561.26 1992
2561.73 1842
2562.21 1798
2562.69 1785
2563.17 1831
2563.64 1818
2564.12 1831
2564.60 1876
2565.08 1839
2565.56 1820
2566.03 1929
2566.51 2009
2566.99 1976
2567.47 1906
2567.95 1812
2568.42 1801
2568.90 1848
2569.38 1836
2569.86 1870
2570.34 1878
2570.82 1896
2571.29 1954
2571.77 1964
2572.25 1978
2572.73 2025
2573.21 2021
2573.69 1968
2574.17 1896
2574.64 1920
2575.12 1969
2575.60 1962
2576.08 1992
2576.56 1998
2577.04 2029
2577.52 1908
2578.00 1981
2578.48 2000
2578.95 1935
2579.43 2056
2579.91 2021
2580.39 2111
2580.87 2152
2581.35 2166
2581.83 2121
2582.31 2240
2582.79 2292
2583.27 2318
2583.75 2493
2584.23 2763
2584.71 2692
2585.19 2852
2585.67 2902
2586.15 2948
2586.63 2973
2587.11 2818
2587.59 2709
2588.07 2609
2588.55 2400
2589.03 2298
2589.51 2255
2589.99 2220
2590.47 2299
2590.95 2479
2591.43 2600
2591.91 2732
2592.39 2931
2592.87 3077
2593.35 3243
2593.83 3119
2594.31 3194
2594.79 3161
2595.27 3125
2595.75 2805
2596.23 2804
2596.71 2671
2597.20 2531
2597.68 2519
2598.16 2401
2598.64 2340
2599.12 2245
2599.60 2360
2600.08 2378
2600.56 2555
2601.04 2648
2601.53 2463
2602.01 2335
2602.49 2338
2602.97 2303
2603.45 2305
2603.93 2166
2604.41 2073
2604.90 1997
2605.38 1971
2605.86 1915
2606.34 1876
2606.82 1846
2607.30 1974
2607.79 1965
2608.27 1975
2608.75 2015
2609.23 2006
2609.71 1926
2610.20 1941
2610.68 2020
2611.16 2035
2611.64 2182
2612.12 2115
2612.61 2115
2613.09 2090
2613.57 2087
2614.05 2092
2614.54 2058
2615.02 1994
2615.50 1966
2615.98 2032
2616.47 1992
2616.95 1944
2617.43 1971
2617.91 1973
2618.40 1919
2618.88 1838
2619.36 1747
2619.85 1886
2620.33 1880
2620.81 1803
2621.29 1808
2621.78 1799
2622.26 1756
2622.74 1748
2623.23 1777
2623.71 1764
2624.19 1800
2624.68 1820
2625.16 1878
2625.64 1765
2626.13 1702
2626.61 1694
2627.10 1772
2627.58 1740
2628.06 1767
2628.55 1779
2629.03 1836
2629.51 1896
2630.00 1841
2630.48 1891
2630.97 1994
2631.45 1946
2631.93 1930
2632.42 2025
2632.90 2005
2633.39 1879
2633.87 1856
2634.35 1889
2634.84 1926
2635.32 1790
2635.81 1861
2636.29 1881
2636.78 2025
2637.26 1941
2637.75 1854
2638.23 1941
2638.72 1958
2639.20 1829
2639.68 1843
2640.17 1775
2640.65 1716
2641.14 1775
2641.62 1757
2642.11 1738
2642.59 1711
2643.08 1749
2643.56 1672
2644.05 1660
2644.53 1663
2645.02 1782
2645.51 1774
2645.99 1792
2646.48 1843
2646.96 1823
2647.45 1873
2647.93 1883
2648.42 1931
2648.90 1880
2649.39 1914
2649.88 1839
2650.36 1848
2650.85 1805
2651.33 1761
2651.82 1895
2652.30 1859
2652.79 1850
2653.28 1910
2653.76 1812
2654.25 2039
2654.73 1995
2655.22 1919
2655.71 1926
2656.19 1888
2656.68 1934
2657.17 1957
2657.65 2002
2658.14 1931
2658.63 1907
2659.11 1889
2659.60 1917
2660.09 1896
2660.57 1889
2661.06 1932
2661.55 1921
2662.03 1945
2662.52 1990
2663.01 2079
2663.49 2224
2663.98 2380
2664.47 2445
2664.95 2605
2665.44 2725
2665.93 2929
2666.42 2860
2666.90 2983
2667.39 2961
2667.88 2852
2668.36 2675
2668.85 2728
2669.34 2645
2669.83 2669
2670.31 2688
2670.80 2873
2671.29 3195
2671.78 3512
2672.27 3815
2672.75 3857
2673.24 4011
2673.73 4202
2674.22 4249
2674.70 4062
2675.19 4034
2675.68 3770
2676.17 3404
2676.66 3082
2677.15 2835
2677.63 2669
2678.12 2419
2678.61 2280
2679.10 2210
2679.59 2292
2680.08 2266
2680.56 2252
2681.05 2227
2681.54 2287
2682.03 2286
2682.52 2297
2683.01 2287
2683.50 2368
2683.98 2380
2684.47 2394
2684.96 2504
2685.45 2352
2685.94 2336
2686.43 2313
2686.92 2310
2687.41 2249
2687.90 2174
2688.39 2184
2688.88 2088
2689.36 2118
2689.85 2073
2690.34 2038
2690.83 1921
2691.32 2028
2691.81 2075
2692.30 2020
2692.79 2093
2693.28 2117
2693.77 2179
2694.26 2204
2694.75 2180
2695.24 2202
2695.73 2238
2696.22 2244
2696.71 2233
2697.20 2311
2697.69 2279
2698.18 2193
2698.67 2095
2699.16 2088
2699.65 2166
2700.14 2197
2700.63 2160
2701.12 2129
2701.61 2008
2702.10 2083
2702.59 2110
2703.08 1994
2703.57 2071
2704.06 2110
2704.56 2001
2705.05 1952
2705.54 1924
2706.03 1804
2706.52 1794
2707.01 1890
2707.50 1878
2707.99 1864
2708.48 1788
2708.97 1799
2709.46 1828
2709.96 1714
2710.45 1767
2710.94 1765
2711.43 1680
2711.92 1792
2712.41 1818
2712.90 1707
2713.40 1765
2713.89 1723
2714.38 1760
2714.87 1768
2715.36 1757
2715.85 1708
2716.35 1665
2716.84 1630
2717.33 1645
2717.82 1671
2718.31 1613
2718.80 1697
2719.30 1652
2719.79 1659
2720.28 1673
2720.77 1714
2721.27 1746
2721.76 1757
2722.25 1849
2722.74 2002
2723.23 2008
2723.73 1951
2724.22 1943
2724.71 1944
2725.20 1835
2725.70 1777
2726.19 1828
2726.68 1830
2727.18 1832
2727.67 1774
2728.16 1737
2728.65 1771
2729.15 1754
2729.64 1867
2730.13 1793
2730.63 1782
2731.12 1806
2731.61 1895
2732.10 1753
2732.60 1849
2733.09 1764
2733.58 1640
2734.08 1762
2734.57 1816
2735.06 1861
2735.56 1830
2736.05 1833
2736.55 1875
2737.04 1845
2737.53 1959
2738.03 1903
2738.52 1959
2739.01 2024
2739.51 1975
2740.00 1975
2740.50 2035
2740.99 1994
2741.48 2018
2741.98 1970
2742.47 2019
2742.97 1889
2743.46 1895
2743.95 1958
2744.45 1879
2744.94 1818
2745.44 1769
2745.93 1759
2746.43 1796
2746.92 1822
2747.42 1750
2747.91 1819
2748.40 1876
2748.90 1840
2749.39 1737
2749.89 1658
2750.38 1656
2750.88 1817
2751.37 1814
2751.87 1754
2752.36 1750
2752.86 1826
2753.35 1785
2753.85 1839
2754.34 1863
2754.84 1863
2755.33 1974
2755.83 1961
2756.33 1983
2756.82 1897
2757.32 1859
2757.81 1954
2758.31 1922
2758.80 1784
2759.30 1746
2759.79 1742
2760.29 1805
2760.79 1814
2761.28 1639
2761.78 1774
2762.27 1690
2762.77 1687
2763.27 1725
2763.76 1686
2764.26 1649
2764.75 1713
2765.25 1802
2765.75 1701
2766.24 1798
2766.74 1801
2767.23 1758
2767.73 1749
2768.23 1785
2768.72 1837
2769.22 1785
2769.72 1791
2770.21 1794
2770.71 1784
2771.21 1727
2771.70 1736
2772.20 1779
2772.70 1829
2773.19 1824
2773.69 1818
2774.19 1866
2774.69 1969
2775.18 1950
2775.68 1959
2776.18 1982
2776.67 2114
2777.17 2090
2777.67 2124
2778.17 2076
2778.66 2130
2779.16 2116
2779.66 2101
2780.16 2020
2780.65 2007
2781.15 2069
2781.65 2109
2782.15 2038
2782.64 2067
2783.14 2142
2783.64 2036
2784.14 2001
2784.63 1993
2785.13 1941
2785.63 1896
2786.13 1852
2786.63 1835
2787.12 1837
2787.62 1797
2788.12 1860
2788.62 1781
2789.12 1834
2789.62 1878
2790.11 1933
2790.61 1838
2791.11 1879
2791.61 1924
2792.11 1991
2792.61 2100
2793.11 2159
2793.60 2416
2794.10 2631
2794.60 2991
2795.10 3366
2795.60 3683
2796.10 4142
2796.60 4596
2797.10 4794
2797.60 5038
2798.09 5251
2798.59 5043
2799.09 4791
2799.59 4618
2800.09 4150
2800.59 3729
2801.09 3312
2801.59 2993
2802.09 2839
2802.59 2622
2803.09 2386
2803.59 2223
2804.09 2077
2804.59 2061
2805.09 2098
2805.59 2010
2806.09 2127
2806.59 2062
2807.09 2087
2807.59 2220
2808.09 2360
2808.59 2299
2809.09 2278
2809.59 2253
2810.09 2231
2810.59 2270
2811.09 2124
2811.59 2062
2812.09 2083
2812.59 2024
2813.09 1984
2813.59 1872
2814.09 1933
2814.59 1933
2815.09 1970
2815.59 1936
2816.09 1947
2816.59 2010
2817.09 1957
2817.59 1911
2818.10 2002
2818.60 2040
2819.10 1955
2819.60 1961
2820.10 1891
2820.60 1938
2821.10 2043
2821.60 1968
2822.10 1954
2822.61 1927
2823.11 1971
2823.61 1984
2824.11 1985
2824.61 2023
2825.11 2182
2825.61 2167
2826.12 2027
2826.62 2028
2827.12 1991
2827.62 2009
2828.12 1901
2828.62 1874
2829.13 1842
2829.63 1817
2830.13 1852
2830.63 1883
2831.13 1820
2831.64 1871
2832.14 1766
2832.64 1769
2833.14 1773
2833.65 1903
2834.15 1980
2834.65 1941
2835.15 1973
2835.65 2020
2836.16 2035
2836.66 1993
2837.16 1947
2837.66 1865
2838.17 1878
2838.67 1887
2839.17 1863
2839.68 1856
2840.18 1764
2840.68 1694
2841.18 1720
2841.69 1721
2842.19 1686
2842.69 1627
2843.20 1637
2843.70 1658
2844.20 1677
2844.71 1739
2845.21 1718
2845.71 1672
2846.22 1783
2846.72 1737
2847.22 1819
2847.73 1755
2848.23 1808
2848.73 1831
2849.24 1822
2849.74 1738
2850.24 1757
2850.75 1735
2851.25 1728
2851.76 1705
2852.26 1670
2852.76 1762
2853.27 1776
2853.77 1798
2854.28 1733
2854.78 1725
2855.28 1698
2855.79 1793
2856.29 1744
2856.80 1738
2857.30 1720
2857.81 1699
2858.31 1712
2858.82 1808
2859.32 1788
2859.82 1696
2860.33 1688
2860.83 1740
2861.34 1745
2861.84 1769
2862.35 1723
2862.85 1804
2863.36 1775
2863.86 1677
2864.37 1654
2864.87 1649
2865.38 1707
2865.88 1708
2866.39 1743
2866.89 1764
2867.40 1727
2867.90 1800
2868.41 1752
2868.91 1793
2869.42 1826
2869.93 1941
2870.43 1880
2870.94 1902
2871.44 1930
2871.95 1949
2872.45 2024
2872.96 2028
2873.47 2103
2873.97 2229
2874.48 2209
2874.98 2299
2875.49 2307
2875.99 2284
2876.50 2305
2877.01 2184
2877.51 2261
2878.02 2249
2878.53 2166
2879.03 2284
2879.54 2439
2880.04 2620
2880.55 2684
2881.06 2831
2881.56 2903
2882.07 2924
2882.58 3073
2883.08 2941
2883.59 2897
2884.10 2938
2884.60 2775
2885.11 2769
2885.62 2629
2886.12 2553
2886.63 2563
2887.14 2673
2887.65 2513
2888.15 2534
2888.66 2651
2889.17 2582
2889.67 2420
2890.18 2438
2890.69 2231
2891.20 2225
2891.70 2202
2892.21 2222
2892.72 2123
2893.23 2133
2893.73 2178
2894.24 2193
2894.75 2161
2895.26 2314
2895.76 2500
2896.27 2465
2896.78 2694
2897.29 2623
2897.80 2448
2898.30 2511
2898.81 2463
2899.32 2370
2899.83 2261
2900.34 2215
2900.84 2090
2901.35 2132
2901.86 2115
2902.37 2087
2902.88 2137
2903.39 2116
2903.89 2138
2904.40 2173
2904.91 2175
2905.42 2138
2905.93 2235
2906.44 2219
2906.95 2204
2907.45 2158
2907.96 2156
2908.47 2121
2908.98 2102
2909.49 2075
2910.00 2071
2910.51 2080
2911.02 2099
2911.53 1977
2912.03 2008
2912.54 2079
2913.05 2006
2913.56 2007
2914.07 2131
2914.58 2090
2915.09 2080
2915.60 2020
2916.11 2094
2916.62 2040
2917.13 2083
2917.64 2066
2918.15 2157
2918.66 2166
2919.17 2078
2919.68 2178
2920.19 2082
2920.70 2203
2921.21 2358
2921.72 2582
2922.23 2835
2922.74 3177
2923.25 3747
2923.76 4422
2924.27 4753
2924.78 5262
2925.29 5692
2925.80 5960
2926.31 5863
2926.82 5658
2927.33 5371
2927.84 5074
2928.35 4613
2928.86 4252
2929.37 3704
2929.88 3295
2930.39 2981
2930.91 2710
2931.42 2426
2931.93 2359
2932.44 2225
2932.95 2094
2933.46 2147
2933.97 2052
2934.48 2001
2934.99 2032
2935.50 1947
2936.02 2028
2936.53 2109
2937.04 2071
2937.55 2043
2938.06 2043
2938.57 1982
2939.08 2008
2939.60 1975
2940.11 1910
2940.62 1917
2941.13 1925
2941.64 1924
2942.15 1854
2942.67 1860
2943.18 1885
2943.69 1951
2944.20 2007
2944.71 2070
2945.23 2106
2945.74 2140
2946.25 2175
2946.76 2082
2947.28 2090
2947.79 2129
2948.30 2145
2948.81 2127
2949.32 2160
2949.84 2186
2950.35 2093
2950.86 2202
2951.37 2140
2951.89 2135
2952.40 2180
2952.91 2248
2953.43 2283
2953.94 2240
2954.45 2225
2954.96 2140
2955.48 2160
2955.99 2203
2956.50 2159
2957.02 2058
2957.53 2011
2958.04 1989
2958.56 1993
2959.07 1910
2959.58 1965
2960.10 2002
2960.61 2002
2961.12 2009
2961.64 2126
2962.15 2181
2962.66 2153
2963.18 2226
2963.69 2216
2964.20 2238
2964.72 2298
2965.23 2344
2965.75 2375
2966.26 2302
2966.77 2329
2967.29 2341
2967.80 2341
2968.32 2180
2968.83 2133
2969.34 2117
2969.86 2085
2970.37 2100
2970.89 1977
2971.40 1906
2971.92 1868
2972.43 1915
2972.94 1894
2973.46 1909
2973.97 1874
2974.49 1858
2975.00 1879
2975.52 1961
2976.03 1899
2976.55 1826
2977.06 1905
2977.58 1960
2978.09 1910
2978.61 1999
2979.12 1965
2979.64 1958
2980.15 2147
2980.67 2160
2981.18 2212
2981.70 2204
2982.21 2309
2982.73 2312
2983.24 2381
2983.76 2242
2984.27 2250
2984.79 2288
2985.30 2239
2985.82 2307
2986.34 2293
2986.85 2201
2987.37 2308
2987.88 2286
2988.40 2236
2988.91 2163
2989.43 2272
2989.95 2133
2990.46 2180
2990.98 2242
2991.49 2265
2992.01 2255
2992.53 2161
2993.04 2210
2993.56 2346
2994.08 2411
2994.59 2372
2995.11 2596
2995.62 2526
2996.14 2691
2996.66 2809
2997.17 2819
2997.69 2855
2998.21 2843
2998.72 2831
2999.24 2927
2999.76 2967
3000.27 2877
3000.79 2748
3001.31 2738
3001.83 2915
3002.34 3123
3002.86 3420
3003.38 3880
3003.89 4140
3004.41 4358
3004.93 4523
3005.45 4750
3005.96 4668
3006.48 4461
3007.00 4233
3007.51 3963
3008.03 3610
3008.55 3466
3009.07 3049
3009.59 2863
3010.10 2615
3010.62 2569
3011.14 2478
3011.66 2342
3012.17 2271
3012.69 2193
3013.21 2185
3013.73 2308
3014.25 2275
3014.76 2296
3015.28 2278
3015.80 2267
3016.32 2283
3016.84 2172
3017.36 2247
3017.87 2267
3018.39 2142
3018.91 2189
3019.43 2224
3019.95 2294
3020.47 2419
3020.98 2525
3021.50 2558
3022.02 2641
3022.54 2706
3023.06 2873
3023.58 2982
3024.10 3005
3024.62 2920
3025.13 2684
3025.65 2722
3026.17 2683
3026.69 2459
3027.21 2444
3027.73 2460
3028.25 2332
3028.77 2361
3029.29 2275
3029.81 2144
3030.33 2239
3030.85 2384
3031.37 2316
3031.89 2371
3032.41 2372
3032.92 2358
3033.44 2218
3033.96 2221
3034.48 2228
3035.00 2118
3035.52 2144
3036.04 2197
3036.56 2184
3037.08 1993
3037.60 2026
3038.12 2043
3038.64 1996
3039.16 1966
3039.68 2112
3040.20 1985
3040.72 2029
3041.24 1987
3041.77 1985
3042.29 1936
3042.81 1932
3043.33 1950
3043.85 2003
3044.37 1940
3044.89 2042
3045.41 2073
3045.93 2120
3046.45 2117
3046.97 2076
3047.49 2041
3048.01 1998
3048.53 1923
3049.06 1993
3049.58 2019
3050.10 1934
3050.62 1989
3051.14 1980
3051.66 2113
3052.18 2090
3052.70 2020
3053.23 2003
3053.75 2018
3054.27 2052
3054.79 2087
3055.31 2089
3055.83 2111
3056.35 2230
3056.88 2060
3057.40 2053
3057.92 2152
3058.44 2123
3058.96 2139
3059.49 2235
3060.01 2182
3060.53 2256
3061.05 2200
3061.57 2200
3062.10 2334
3062.62 2248
3063.14 2236
3063.66 2220
3064.18 2282
3064.71 2339
3065.23 2369
3065.75 2465
3066.27 2574
3066.80 2706
3067.32 2743
3067.84 2767
3068.36 2763
3068.89 2838
3069.41 2799
3069.93 2713
3070.46 2629
3070.98 2673
3071.50 2473
3072.02 2491
3072.55 2392
3073.07 2423
3073.59 2347
3074.12 2446
3074.64 2336
3075.16 2096
3075.69 2157
3076.21 2408
3076.73 2369
3077.26 2429
3077.78 2423
3078.30 2413
3078.83 2370
3079.35 2438
3079.87 2490
3080.40 2453
3080.92 2439
3081.45 2488
3081.97 2579
3082.49 2499
3083.02 2583
3083.54 2622
3084.06 2688
3084.59 2586
3085.11 2570
3085.64 2431
3086.16 2315
3086.69 2371
3087.21 2399
3087.73 2315
3088.26 2218
3088.78 2333
3089.31 2312
3089.83 2309
3090.36 2374
3090.88 2284
3091.41 2318
3091.93 2441
3092.45 2472
3092.98 2456
3093.50 2595
3094.03 2602
3094.55 2587
3095.08 2749
3095.60 2834
3096.13 2937
3096.65 2896
3097.18 2891
3097.70 3050
3098.23 3086
3098.76 3124
3099.28 3380
3099.81 3632
3100.33 4138
3100.86 4858
3101.38 5695
3101.91 6796
3102.43 8313
3102.96 9278
3103.48 10044
3104.01 10443
3104.54 10215
3105.06 9482
3105.59 8822
3106.11 7907
3106.64 6813
3107.17 5919
3107.69 5174
3108.22 4862
3108.74 4594
3109.27 4617
3109.80 4906
3110.32 4703
3110.85 4762
3111.37 4771
3111.90 4751
3112.43 4879
3112.95 4697
3113.48 4578
3114.01 4202
3114.53 3728
3115.06 3571
3115.59 3483
3116.11 3101
3116.64 2854
3117.17 2656
3117.69 2513
3118.22 2460
3118.75 2520
3119.27 2345
3119.80 2397
3120.33 2349
3120.86 2461
3121.38 2453
3121.91 2415
3122.44 2486
3122.96 2474
3123.49 2494
3124.02 2388
3124.55 2381
3125.07 2357
3125.60 2351
3126.13 2355
3126.66 2369
3127.18 2273
3127.71 2234
3128.24 2351
3128.77 2375
3129.30 2357
3129.82 2318
3130.35 2379
3130.88 2541
3131.41 2581
3131.94 2556
3132.46 2724
3132.99 2786
3133.52 2883
3134.05 2960
3134.58 2884
3135.10 2941
3135.63 2995
3136.16 3086
3136.69 3088
3137.22 3179
3137.75 3150
3138.28 3244
3138.80 3311
3139.33 3172
3139.86 3100
3140.39 3155
3140.92 3242
3141.45 3231
3141.98 3172
3142.51 3186
3143.03 3158
3143.56 3015
3144.09 3106
3144.62 2875
3145.15 2824
3145.68 2799
3146.21 2825
3146.74 2816
3147.27 2801
3147.80 2789
3148.33 2819
3148.86 2757
3149.39 2758
3149.92 2695
3150.45 2730
3150.97 2731
3151.50 2557
3152.03 2464
3152.56 2499
3153.09 2605
3153.62 2515
3154.15 2362
3154.68 2264
3155.21 2299
3155.74 2202
3156.27 2306
3156.80 2266
3157.33 2215
3157.86 2222
3158.39 2318
3158.93 2309
3159.46 2229
3159.99 2268
3160.52 2217
3161.05 2211
3161.58 2149
3162.11 2097
3162.64 2111
3163.17 2128
3163.70 2146
3164.23 2095
3164.76 2108
3165.29 2093
3165.82 2163
3166.35 2199
3166.89 2174
3167.42 2100
3167.95 2108
3168.48 2200
3169.01 2240
3169.54 2146
3170.07 2220
3170.60 2284
3171.13 2194
3171.67 2333
3172.20 2483
3172.73 2424
3173.26 2433
3173.79 2493
3174.32 2544
3174.86 2632
3175.39 2710
3175.92 2642
3176.45 2615
3176.98 2496
3177.51 2576
3178.05 2389
3178.58 2333
3179.11 2380
3179.64 2339
3180.17 2270
3180.71 2294
3181.24 2313
3181.77 2275
3182.30 2337
3182.84 2315
3183.37 2244
3183.90 2194
3184.43 2131
3184.97 2143
3185.50 2156
3186.03 2178
3186.56 2073
3187.10 2137
3187.63 2162
3188.16 2153
3188.69 2142
3189.23 2123
3189.76 2178
3190.29 2215
3190.83 2290
3191.36 2348
3191.89 2559
3192.43 2643
3192.96 2772
3193.49 2957
3194.02 3085
3194.56 3301
3195.09 3225
3195.62 3336
3196.16 3372
3196.69 3363
3197.23 3300
3197.76 3203
3198.29 3118
3198.83 3034
3199.36 2860
3199.89 2760
3200.43 2852
3200.96 2651
3201.50 2513
3202.03 2458
3202.56 2482
3203.10 2374
3203.63 2331
3204.17 2255
3204.70 2219
3205.23 2212
3205.77 2120
3206.30 2054
3206.84 2078
3207.37 2021
3207.91 2017
3208.44 2038
3208.97 2141
3209.51 2098
3210.04 2086
3210.58 2121
3211.11 2211
3211.65 2216
3212.18 2211
3212.72 2076
3213.25 2212
3213.79 2202
3214.32 2081
3214.86 2146
3215.39 2064
3215.93 2008
3216.46 2018
3217.00 2032
3217.53 2044
3218.07 1971
3218.60 1910
3219.14 1897
3219.67 1935
3220.21 2023
3220.74 1921
3221.28 1952
3221.82 2007
3222.35 2137
3222.89 2128
3223.42 2056
3223.96 2220
3224.49 2199
3225.03 2148
3225.57 2216
3226.10 2236
3226.64 2171
3227.17 2193
3227.71 2095
3228.25 2145
3228.78 2080
3229.32 2048
3229.85 1983
3230.39 1854
3230.93 1918
3231.46 2079
3232.00 2146
3232.54 1951
3233.07 2011
3233.61 2072
3234.15 2028
3234.68 2017
3235.22 2017
3235.76 2023
3236.29 2148
3236.83 2164
3237.37 2199
3237.90 2149
3238.44 2135
3238.98 2255
3239.51 2209
3240.05 2201
3240.59 2194
3241.13 2179
3241.66 2189
3242.20 2230
3242.74 2139
3243.28 2174
3243.81 2131
3244.35 2262
3244.89 2187
3245.43 2122
3245.96 2106
3246.50 2184
3247.04 2203
3247.58 2196
3248.11 2318
3248.65 2277
3249.19 2282
3249.73 2302
3250.27 2406
3250.80 2362
3251.34 2328
3251.88 2416
3252.42 2372
3252.96 2520
3253.49 2576
3254.03 2542
3254.57 2642
3255.11 2674
3255.65 2648
3256.19 2742
3256.72 2910
3257.26 3112
3257.80 3416
3258.34 3656
3258.88 3915
3259.42 4029
3259.96 4252
3260.49 4374
3261.03 4347
3261.57 4723
3262.11 4868
3262.65 4691
3263.19 4729
3263.73 4830
3264.27 4893
3264.81 4633
3265.35 4619
3265.88 4493
3266.42 4320
3266.96 4129
3267.50 3922
3268.04 3752
3268.58 3597
3269.12 3326
3269.66 3210
3270.20 3041
3270.74 2880
3271.28 2756
3271.82 2731
3272.36 2766
3272.90 2672
3273.44 2668
3273.98 2689
3274.52 2754
3275.06 2682
3275.60 2743
3276.14 2714
3276.68 2697
3277.22 2760
3277.76 2756
3278.30 2777
3278.84 2788
3279.38 2867
3279.92 2807
3280.46 2759
3281.00 2831
3281.54 2916
3282.08 3143
3282.62 3435
3283.16 3372
3283.70 3604
3284.25 3788
3284.79 3772
3285.33 3768
3285.87 3743
3286.41 3564
3286.95 3640
3287.49 3630
3288.03 3419
3288.57 3215
3289.11 3097
3289.66 2950
3290.20 3011
3290.74 3030
3291.28 2901
3291.82 2943
3292.36 2950
3292.90 2864
3293.44 3048
3293.99 3362
3294.53 3458
3295.07 3662
3295.61 3757
3296.15 3755
3296.69 4107
3297.24 4129
3297.78 3832
3298.32 3608
3298.86 3462
3299.40 3317
3299.95 3163
3300.49 2967
3301.03 2698
3301.57 2681
3302.11 2811
3302.66 2646
3303.20 2574
3303.74 2558
3304.28 2545
3304.83 2421
3305.37 2449
3305.91 2505
3306.45 2526
3307.00 2576
3307.54 2604
3308.08 2579
3308.62 2698
3309.17 2661
3309.71 2569
3310.25 2686
3310.80 2650
3311.34 2723
3311.88 2650
3312.43 2727
3312.97 2815
3313.51 2863
3314.05 3077
3314.60 3180
3315.14 3559
3315.68 3876
3316.23 3949
3316.77 4230
3317.31 4188
3317.86 4122
3318.40 3813
3318.95 3782
3319.49 3547
3320.03 3492
3320.58 3252
3321.12 2988
3321.66 3017
3322.21 3018
3322.75 2927
3323.30 2835
3323.84 2948
3324.38 3089
3324.93 2993
3325.47 3109
3326.02 2966
3326.56 2884
3327.10 2834
3327.65 2873
3328.19 2659
3328.74 2692
3329.28 2602
3329.83 2583
3330.37 2468
3330.92 2478
3331.46 2512
3332.01 2505
3332.55 2548
3333.09 2415
3333.64 2555
3334.18 2686
3334.73 2769
3335.27 2684
3335.82 2624
3336.36 2789
3336.91 2843
3337.45 2845
3338.00 2833
3338.54 2848
3339.09 2771
3339.64 2775
3340.18 2613
3340.73 2606
3341.27 2560
3341.82 2635
3342.36 2636
3342.91 2552
3343.45 2508
3344.00 2443
3344.54 2331
3345.09 2364
3345.64 2404
3346.18 2314
3346.73 2304
3347.27 2230
3347.82 2210
3348.37 2268
3348.91 2419
3349.46 2498
3350.00 2413
3350.55 2379
3351.10 2394
3351.64 2510
3352.19 2509
3352.74 2567
3353.28 2639
3353.83 2862
3354.37 3032
3354.92 3090
3355.47 3061
3356.01 3171
3356.56 3193
3357.11 3259
3357.65 3314
3358.20 3202
3358.75 3307
3359.30 3285
3359.84 3235
3360.39 3097
3360.94 3048
3361.48 2785
3362.03 2814
3362.58 2732
3363.12 2611
3363.67 2385
3364.22 2401
3364.77 2337
3365.31 2375
3365.86 2324
3366.41 2290
3366.96 2323
3367.50 2317
3368.05 2245
3368.60 2339
3369.15 2308
3369.69 2326
3370.24 2363
3370.79 2353
3371.34 2278
3371.89 2232
3372.43 2294
3372.98 2357
3373.53 2383
3374.08 2283
3374.63 2351
3375.17 2272
3375.72 2331
3376.27 2302
3376.82 2375
3377.37 2397
3377.92 2365
3378.46 2279
3379.01 2323
3379.56 2175
3380.11 2284
3380.66 2329
3381.21 2332
3381.76 2366
3382.30 2336
3382.85 2304
3383.40 2347
3383.95 2516
3384.50 2496
3385.05 2494
3385.60 2492
3386.15 2610
3386.70 2563
3387.25 2572
3387.79 2553
3388.34 2599
3388.89 2686
3389.44 2904
3389.99 3037
3390.54 3298
3391.09 3571
3391.64 3800
3392.19 3889
3392.74 3791
3393.29 3601
3393.84 3453
3394.39 3293
3394.94 3028
3395.49 2725
3396.04 2719
3396.59 2706
3397.14 2559
3397.69 2541
3398.24 2410
3398.79 2281
3399.34 2297
3399.89 2291
3400.44 2294
3400.99 2290
3401.54 2276
3402.09 2304
3402.64 2378
3403.19 2402
3403.74 2419
3404.29 2305
3404.84 2231
3405.39 2292
3405.94 2294
3406.49 2310
3407.05 2276
3407.60 2168
3408.15 2187
3408.70 2234
3409.25 2100
3409.80 2245
3410.35 2264
3410.90 2277
3411.45 2285
3412.00 2166
3412.56 2161
3413.11 2158
3413.66 2239
3414.21 2153
3414.76 2168
3415.31 2225
3415.86 2166
3416.41 2235
3416.97 2164
3417.52 2148
3418.07 2065
3418.62 2142
3419.17 2171
3419.73 2050
3420.28 2244
3420.83 2183
3421.38 2280
3421.93 2411
3422.48 2514
3423.04 2572
3423.59 2662
3424.14 2800
3424.69 2838
3425.25 2903
3425.80 2858
3426.35 2703
3426.90 2673
3427.45 2537
3428.01 2541
3428.56 2527
3429.11 2340
3429.66 2362
3430.22 2373
3430.77 2275
3431.32 2209
3431.88 2148
3432.43 2264
3432.98 2097
3433.53 2102
3434.09 2086
3434.64 2102
3435.19 2129
3435.75 2078
3436.30 2227
3436.85 2137
3437.41 2121
3437.96 2243
3438.51 2206
3439.07 2031
3439.62 2129
3440.17 2176
3440.73 2159
3441.28 2230
3441.83 2277
3442.39 2285
3442.94 2367
3443.49 2334
3444.05 2394
3444.60 2350
3445.16 2246
3445.71 2201
3446.26 2170
3446.82 2162
3447.37 2213
3447.93 2108
3448.48 2127
3449.03 2166
3449.59 2159
3450.14 2238
3450.70 2170
3451.25 2202
3451.81 2266
3452.36 2253
3452.91 2214
3453.47 2255
3454.02 2226
3454.58 2315
3455.13 2251
3455.69 2305
3456.24 2181
3456.80 2272
3457.35 2311
3457.91 2315
3458.46 2190
3459.02 2121
3459.57 2166
3460.13 2187
3460.68 2111
3461.24 2218
3461.79 2107
3462.35 2176
3462.90 2182
3463.46 2129
3464.01 2150
3464.57 2153
3465.12 2130
3465.68 2182
3466.23 2183
3466.79 2235
3467.35 2228
3467.90 2171
3468.46 2103
3469.01 2113
3469.57 2254
3470.12 2366
3470.68 2429
3471.24 2448
3471.79 2578
3472.35 2454
3472.90 2441
3473.46 2461
3474.02 2472
3474.57 2566
3475.13 2418
3475.69 2521
3476.24 2460
3476.80 2482
3477.35 2548
3477.91 2488
3478.47 2574
3479.02 2583
3479.58 2659
3480.14 2649
3480.69 2721
3481.25 2861
3481.81 2769
3482.36 2720
3482.92 2810
3483.48 2802
3484.03 2956
3484.59 3105
3485.15 3146
3485.71 3126
3486.26 3127
3486.82 3274
3487.38 3376
3487.93 3297
3488.49 3331
3489.05 3691
3489.61 3711
3490.16 4184
3490.72 4815
3491.28 5147
3491.84 5823
3492.39 6247
3492.95 6575
3493.51 6685
3494.07 6660
3494.63 6380
3495.18 5867
3495.74 5688
3496.30 5400
3496.86 5293
3497.42 5464
3497.97 5877
3498.53 6324
3499.09 6894
3499.65 7542
3500.21 7612
3500.76 7613
3501.32 7367
3501.88 7106
3502.44 7005
3503.00 6848
3503.56 6692
3504.11 6666
3504.67 6735
3505.23 7022
3505.79 7043
3506.35 6821
3506.91 6806
3507.47 6217
3508.03 5862
3508.59 5431
3509.14 5252
3509.70 4968
3510.26 4321
3510.82 4137
3511.38 3938
3511.94 3763
3512.50 3489
3513.06 3335
3513.62 3363
3514.18 3237
3514.74 3130
3515.30 3279
3515.86 3217
3516.41 3143
3516.97 3153
3517.53 3098
3518.09 3109
3518.65 3257
3519.21 3323
3519.77 3419
3520.33 3319
3520.89 3368
3521.45 3581
3522.01 3852
3522.57 4103
3523.13 4196
3523.69 4515
3524.25 4766
3524.81 4753
3525.37 4645
3525.93 4470
3526.49 4226
3527.05 4076
3527.61 3921
3528.18 3769
3528.74 3660
3529.30 3381
3529.86 3302
3530.42 3334
3530.98 3260
3531.54 3147
3532.10 3119
3532.66 3178
3533.22 3056
3533.78 3048
3534.34 3133
3534.90 3270
3535.47 3205
3536.03 3259
3536.59 3326
3537.15 3306
3537.71 3365
3538.27 3450
3538.83 3489
3539.39 3512
3539.96 3767
3540.52 3870
3541.08 4367
3541.64 4841
3542.20 5321
3542.76 5875
3543.32 6182
3543.89 6434
3544.45 6718
3545.01 6776
3545.57 6382
3546.13 5818
3546.70 5483
3547.26 5363
3547.82 5021
3548.38 4829
3548.94 4703
3549.51 4751
3550.07 4488
3550.63 4244
3551.19 4146
3551.76 3948
3552.32 3810
3552.88 3738
3553.44 3576
3554.01 3497
3554.57 3339
3555.13 3339
3555.69 3319
3556.26 3163
3556.82 3104
3557.38 3143
3557.94 3101
3558.51 3092
3559.07 3055
3559.63 2935
3560.20 2952
3560.76 2927
3561.32 2839
3561.89 2893
3562.45 3030
3563.01 2907
3563.57 2851
3564.14 2887
3564.70 2810
3565.26 2842
3565.83 2814
3566.39 2758
3566.96 2770
3567.52 2683
3568.08 2600
3568.65 2682
3569.21 2685
3569.77 2642
3570.34 2611
3570.90 2682
3571.47 2641
3572.03 2586
3572.59 2595
3573.16 2678
3573.72 2716
3574.29 2670
3574.85 2650
3575.41 2652
3575.98 2722
3576.54 2770
3577.11 2747
3577.67 2761
3578.24 2704
3578.80 2608
3579.36 2573
3579.93 2573
3580.49 2593
3581.06 2683
3581.62 2614
3582.19 2688
3582.75 2535
3583.32 2573
3583.88 2601
3584.45 2580
3585.01 2589
3585.58 2452
3586.14 2509
3586.71 2491
3587.27 2505
3587.84 2558
3588.40 2535
3588.97 2507
3589.53 2569
3590.10 2468
3590.66 2484
3591.23 2509
3591.80 2535
3592.36 2637
3592.93 2565
3593.49 2520
3594.06 2519
3594.62 2508
3595.19 2477
3595.76 2590
3596.32 2552
3596.89 2543
3597.45 2679
3598.02 2693
3598.59 2702
3599.15 2735
3599.72 2787
3600.28 2810
3600.85 2780
3601.42 2859
3601.98 2841
3602.55 2753
3603.12 2722
3603.68 2724
3604.25 2852
3604.81 2715
3605.38 2706
3605.95 2687
3606.51 2723
3607.08 2577
3607.65 2583
3608.21 2699
3608.78 2659
3609.35 2561
3609.92 2620
3610.48 2695
3611.05 2642
3611.62 2734
3612.18 2826
3612.75 2969
3613.32 3308
3613.89 3706
3614.45 4407
3615.02 5562
3615.59 7130
3616.15 9237
3616.72 11378
3617.29 13197
3617.86 14991
3618.42 16425
3618.99 17045
3619.56 17161
3620.13 16390
3620.70 15118
3621.26 13573
3621.83 12040
3622.40 10406
3622.97 8778
3623.54 7360
3624.10 6372
3624.67 5324
3625.24 4574
3625.81 4029
3626.38 3614
3626.94 3385
3627.51 3251
3628.08 3045
3628.65 2987
3629.22 3006
3629.79 2933
3630.35 2793
3630.92 2745
3631.49 2743
3632.06 2681
3632.63 2623
3633.20 2505
3633.77 2518
3634.34 2567
3634.90 2605
3635.47 2531
3636.04 2608
3636.61 2600
3637.18 2693
3637.75 2756
3638.32 2691
3638.89 2870
3639.46 3039
3640.03 3163
3640.60 3229
3641.17 3243
3641.73 3503
3642.30 3699
3642.87 3988
3643.44 4035
3644.01 4095
3644.58 4275
3645.15 4479
3645.72 4532
3646.29 4691
3646.86 4678
3647.43 4676
3648.00 4709
3648.57 4832
3649.14 4823
3649.71 4721
3650.28 4486
3650.85 4412
3651.42 4462
3651.99 4353
3652.56 4227
3653.13 4260
3653.70 4308
3654.27 4331
3654.84 4260
3655.41 4242
3655.98 4238
3656.56 4072
3657.13 4087
3657.70 4023
3658.27 4084
3658.84 4211
3659.41 4340
3659.98 4454
3660.55 4482
3661.12 4386
3661.69 4375
3662.26 4273
3662.83 4035
3663.41 3912
3663.98 3693
3664.55 3617
3665.12 3507
3665.69 3481
3666.26 3660
3666.83 3745
3667.41 3732
3667.98 3682
3668.55 3650
3669.12 3465
3669.69 3355
3670.26 3268
3670.83 3158
3671.41 3112
3671.98 2954
3672.55 2976
3673.12 2861
3673.69 2915
3674.27 2937
3674.84 2890
3675.41 2780
3675.98 2783
3676.55 2905
3677.13 2829
3677.70 2862
3678.27 2727
3678.84 2660
3679.42 2749
3679.99 2653
3680.56 2646
3681.13 2616
3681.71 2580
3682.28 2599
3682.85 2531
3683.42 2476
3684.00 2503
3684.57 2474
3685.14 2573
3685.71 2620
3686.29 2602
3686.86 2529
3687.43 2520
3688.01 2557
3688.58 2601
3689.15 2754
3689.73 2829
3690.30 2973
3690.87 2996
3691.45 2980
3692.02 2958
3692.59 2907
3693.17 2829
3693.74 2768
3694.31 2713
3694.89 2706
3695.46 2594
3696.03 2613
3696.61 2501
3697.18 2512
3697.75 2610
3698.33 2576
3698.90 2610
3699.48 2633
3700.05 2732
3700.62 2672
3701.20 2590
3701.77 2517
3702.35 2393
3702.92 2317
3703.50 2376
3704.07 2351
3704.64 2362
3705.22 2330
3705.79 2321
3706.37 2402
3706.94 2486
3707.52 2533
3708.09 2662
3708.67 2702
3709.24 2755
3709.81 2829
3710.39 2836
3710.96 2781
3711.54 2869
3712.11 2717
3712.69 2719
3713.26 2644
3713.84 2618
3714.41 2625
3714.99 2620
3715.56 2483
3716.14 2467
3716.71 2529
3717.29 2489
3717.87 2327
3718.44 2273
3719.02 2236
3719.59 2186
3720.17 2158
3720.74 2181
3721.32 2169
3721.89 2045
3722.47 2163
3723.05 2223
3723.62 2138
3724.20 2117
3724.77 2078
3725.35 2082
3725.93 2063
3726.50 2010
3727.08 2034
3727.65 2157
3728.23 2150
3728.81 2228
3729.38 2332
3729.96 2580
3730.53 2783
3731.11 3247
3731.69 3790
3732.26 4059
3732.84 4380
3733.42 4797
3733.99 5147
3734.57 5084
3735.15 5019
3735.72 4758
3736.30 4533
3736.88 4192
3737.45 3905
3738.03 3504
3738.61 3201
3739.18 2988
3739.76 2737
3740.34 2578
3740.92 2440
3741.49 2252
3742.07 2143
3742.65 2124
3743.23 2198
3743.80 2140
3744.38 2081
3744.96 2139
3745.53 2088
3746.11 2018
3746.69 2089
3747.27 2071
3747.85 2005
3748.42 2052
3749.00 2066
3749.58 2014
3750.16 1951
3750.73 1926
3751.31 1980
3751.89 2003
3752.47 2013
3753.05 1961
3753.62 2027
3754.20 2036
3754.78 1979
3755.36 2031
3755.94 2104
3756.52 2049
3757.09 2034
3757.67 2091
3758.25 2176
3758.83 2185
3759.41 2072
3759.99 2233
3760.57 2400
3761.14 2500
3761.72 2530
3762.30 2490
3762.88 2468
3763.46 2572
3764.04 2531
3764.62 2431
3765.20 2407
3765.77 2391
3766.35 2370
3766.93 2182
3767.51 2167
3768.09 2248
3768.67 2246
3769.25 2324
3769.83 2348
3770.41 2271
3770.99 2343
3771.57 2286
3772.15 2275
3772.73 2369
3773.31 2440
3773.89 2293
3774.47 2287
3775.05 2232
3775.63 2167
3776.21 2078
3776.79 2101
3777.37 2044
3777.95 2038
3778.53 2036
3779.11 2074
3779.69 2084
3780.27 2106
3780.85 2146
3781.43 2161
3782.01 2157
3782.59 2112
3783.17 2077
3783.75 2035
3784.33 1998
3784.91 2113
3785.49 2113
3786.07 2127
3786.65 2093
3787.23 2079
3787.81 2130
3788.39 2150
3788.97 2196
3789.55 2224
3790.14 2282
3790.72 2202
3791.30 2191
3791.88 2267
3792.46 2256
3793.04 2235
3793.62 2343
3794.20 2371
3794.78 2485
3795.37 2359
3795.95 2452
3796.53 2498
3797.11 2518
3797.69 2397
3798.27 2537
3798.85 2569
3799.44 2492
3800.02 2447
3800.60 2665
3801.18 2797
3801.76 2869
3802.34 2896
3802.93 3061
3803.51 3120
3804.09 3086
3804.67 2999
3805.25 2876
3805.84 2722
3806.42 2799
3807.00 2970
3807.58 2981
3808.17 3075
3808.75 3143
3809.33 3211
3809.91 3157
3810.50 3069
3811.08 3152
3811.66 3132
3812.24 3077
3812.83 3084
3813.41 3238
3813.99 3171
3814.57 3226
3815.16 3367
3815.74 3506
3816.32 3549
3816.91 3499
3817.49 3539
3818.07 3412
3818.65 3190
3819.24 2909
3819.82 2746
3820.40 2777
3820.99 2524
3821.57 2474
3822.15 2494
3822.74 2449
3823.32 2393
3823.90 2419
3824.49 2392
3825.07 2316
3825.66 2319
3826.24 2407
3826.82 2412
3827.41 2486
3827.99 2500
3828.57 2532
3829.16 2504
3829.74 2530
3830.33 2585
3830.91 2657
3831.49 2703
3832.08 2689
3832.66 2652
3833.25 2634
3833.83 2606
3834.42 2587
3835.00 2579
3835.58 2612
3836.17 2620
3836.75 2638
3837.34 2663
3837.92 2673
3838.51 2661
3839.09 2587
3839.68 2570
3840.26 2694
3840.85 2658
3841.43 2528
3842.02 2577
3842.60 2635
3843.19 2634
3843.77 2518
3844.36 2537
3844.94 2643
3845.53 2792
3846.11 2761
3846.70 2691
3847.28 2622
3847.87 2735
3848.45 2598
3849.04 2591
3849.62 2733
3850.21 2614
3850.79 2563
3851.38 2722
3851.97 2657
3852.55 2643
3853.14 2717
3853.72 2785
3854.31 2847
3854.89 2952
3855.48 3006
3856.07 3080
3856.65 3293
3857.24 3636
3857.82 4020
3858.41 4789
3859.00 5952
3859.58 7391
3860.17 9092
3860.76 10513
3861.34 11706
3861.93 12583
3862.51 13391
3863.10 13317
3863.69 12901
3864.27 12666
3864.86 12062
3865.45 11136
3866.03 10426
3866.62 9744
3867.21 8756
3867.79 8074
3868.38 7297
3868.97 6898
3869.55 5961
3870.14 5352
3870.73 4830
3871.32 4690
3871.90 4420
3872.49 4173
3873.08 4211
3873.67 4239
3874.25 4214
3874.84 4226
3875.43 4090
3876.01 4137
3876.60 4211
3877.19 4174
3877.78 4093
3878.36 4018
3878.95 3987
3879.54 3939
3880.13 3682
3880.72 3670
3881.30 3521
3881.89 3309
3882.48 3201
3883.07 3165
3883.66 3174
3884.24 3107
3884.83 3022
3885.42 3107
3886.01 3322
3886.60 3340
3887.18 3360
3887.77 3474
3888.36 3702
3888.95 3720
3889.54 3808
3890.13 3966
3890.72 3838
3891.30 3834
3891.89 3855
3892.48 3783
3893.07 3763
3893.66 3606
3894.25 3401
3894.84 3410
3895.43 3388
3896.02 3281
3896.60 3169
3897.19 3153
3897.78 3237
3898.37 3197
3898.96 3181
3899.55 3188
3900.14 3212
3900.73 3281
3901.32 3254
3901.91 3140
3902.50 3046
3903.09 2905
3903.68 2883
3904.27 2862
3904.86 2703
3905.44 2674
3906.03 2648
3906.62 2648
3907.21 2460
3907.80 2525
3908.39 2574
3908.98 2552
3909.57 2548
3910.16 2400
3910.75 2356
3911.34 2369
3911.93 2378
3912.52 2378
3913.11 2379
3913.71 2391
3914.30 2372
3914.89 2390
3915.48 2327
3916.07 2237
3916.66 2304
3917.25 2257
3917.84 2353
3918.43 2366
3919.02 2449
3919.61 2310
3920.20 2320
3920.79 2375
3921.38 2324
3921.97 2275
3922.57 2334
3923.16 2333
3923.75 2384
3924.34 2312
3924.93 2311
3925.52 2324
3926.11 2242
3926.70 2269
3927.29 2228
3927.89 2275
3928.48 2159
3929.07 2319
3929.66 2422
3930.25 2366
3930.84 2313
3931.44 2307
3932.03 2156
3932.62 2189
3933.21 2174
3933.80 2228
3934.39 2243
3934.99 2220
3935.58 2141
3936.17 2198
3936.76 2138
3937.35 2266
3937.95 2276
3938.54 2303
3939.13 2339
3939.72 2425
3940.32 2413
3940.91 2331
3941.50 2360
3942.09 2255
3942.69 2362
3943.28 2335
3943.87 2334
3944.46 2384
3945.06 2366
3945.65 2224
3946.24 2244
3946.83 2092
3947.43 2143
3948.02 2169
3948.61 2185
3949.21 2124
3949.80 2011
3950.39 2087
3950.98 2067
3951.58 2105
3952.17 2033
3952.76 2114
3953.36 2089
3953.95 2021
3954.54 2005
3955.14 2007
3955.73 2004
3956.32 2056
3956.92 2113
3957.51 2117
3958.11 2164
3958.70 2151
3959.29 2128
3959.89 2126
3960.48 2165
3961.07 2147
3961.67 2088
3962.26 2068
3962.86 2097
3963.45 2080
3964.04 2113
3964.64 2159
3965.23 2098
3965.83 2139
3966.42 2079
3967.02 2233
3967.61 2504
3968.20 2532
3968.80 2536
3969.39 2450
3969.99 2490
3970.58 2426
3971.18 2349
3971.77 2292
3972.37 2285
3972.96 2316
3973.56 2367
3974.15 2272
3974.75 2226
3975.34 2183
3975.94 2331
3976.53 2500
3977.13 2499
3977.72 2678
3978.32 2762
3978.91 2843
3979.51 2725
3980.10 2657
3980.70 2443
3981.29 2373
3981.89 2365
3982.48 2265
3983.08 2251
3983.68 2166
3984.27 2128
3984.87 2134
3985.46 2135
3986.06 2166
3986.65 2152
3987.25 2153
3987.85 2107
3988.44 2029
3989.04 2032
3989.63 2050
3990.23 2058
3990.83 2100
3991.42 2250
3992.02 2101
3992.61 2187
3993.21 2259
3993.81 2189
3994.40 2210
3995.00 2288
3995.60 2203
3996.19 2180
3996.79 2293
3997.39 2279
3997.98 2311
3998.58 2368
3999.18 2441
3999.77 2458
4000.37 2570
4000.97 2664
4001.56 2680
4002.16 2617
4002.76 2572
4003.35 2598
4003.95 2474
4004.55 2415
4005.15 2332
4005.74 2377
4006.34 2322
4006.94 2310
4007.53 2310
4008.13 2403
4008.73 2319
4009.33 2378
4009.92 2346
4010.52 2345
4011.12 2348
4011.72 2340
4012.32 2493
4012.91 2475
4013.51 2512
4014.11 2709
4014.71 2665
4015.30 2884
4015.90 3146
4016.50 3247
4017.10 3476
4017.70 3491
4018.29 3524
4018.89 3473
4019.49 3269
4020.09 3084
4020.69 2980
4021.29 2743
4021.88 2583
4022.48 2491
4023.08 2428
4023.68 2330
4024.28 2263
4024.88 2278
4025.48 2173
4026.07 2255
4026.67 2365
4027.27 2494
4027.87 2531
4028.47 2511
4029.07 2607
4029.67 2616
4030.27 2678
4030.87 2638
4031.47 2624
4032.06 2556
4032.66 2457
4033.26 2290
4033.86 2193
4034.46 2207
4035.06 2215
4035.66 2161
4036.26 2169
4036.86 2222
4037.46 2106
4038.06 2201
4038.66 2151
4039.26 2091
4039.86 2037
4040.46 1990
4041.06 1950
4041.66 1976
4042.26 1949
4042.86 1961
4043.46 1942
4044.06 1938
4044.66 1980
4045.26 2014
4045.86 2104
4046.46 2135
4047.06 2142
4047.66 2151
4048.26 2243
4048.86 2291
4049.46 2221
4050.06 2199
4050.66 2231
4051.26 2244
4051.86 2258
4052.46 2104
4053.06 2136
4053.66 2196
4054.27 2280
4054.87 2375
4055.47 2372
4056.07 2425
4056.67 2323
4057.27 2257
4057.87 2172
4058.47 2294
4059.07 2143
4059.67 2148
4060.28 2102
4060.88 2103
4061.48 2061
4062.08 1989
4062.68 1978
4063.28 2030
4063.88 2015
4064.49 2061
4065.09 1948
4065.69 2035
4066.29 2046
4066.89 1914
4067.49 1913
4068.10 1936
4068.70 2031
4069.30 1895
4069.90 1882
4070.50 1859
4071.11 1826
4071.71 1806
4072.31 1812
4072.91 1816
4073.52 1821
4074.12 1898
4074.72 1852
4075.32 1806
4075.92 1839
4076.53 1946
4077.13 1918
4077.73 1978
4078.34 1892
4078.94 1968
4079.54 1957
4080.14 1870
4080.75 1797
4081.35 1878
4081.95 1823
4082.55 1842
4083.16 1836
4083.76 1991
4084.36 1931
4084.97 1841
4085.57 1777
4086.17 1840
4086.78 1857
4087.38 1756
4087.98 1734
4088.59 1717
4089.19 1757
4089.79 1722
4090.40 1666
4091.00 1632
4091.60 1612
4092.21 1710
4092.81 1763
4093.41 1653
4094.02 1761
4094.62 1818
4095.23 1904
4095.83 1937
4096.43 1828
4097.04 1829
4097.64 1800
4098.25 1665
4098.85 1635
4099.45 1629
4100.06 1680
4100.66 1692
4101.27 1675
4101.87 1709
4102.48 1640
4103.08 1628
4103.68 1761
4104.29 1681
4104.89 1686
4105.50 1683
4106.10 1670
4106.71 1684
4107.31 1634
4107.92 1588
4108.52 1618
4109.13 1623
4109.73 1702
4110.34 1593
4110.94 1599
4111.55 1608
4112.15 1639
4112.76 1680
4113.36 1645
4113.97 1568
4114.57 1519
4115.18 1528
4115.78 1568
4116.39 1674
4116.99 1642
4117.60 1601
4118.21 1541
4118.81 1523
4119.42 1540
4120.02 1599
4120.63 1641
4121.23 1640
4121.84 1576
4122.45 1592
4123.05 1615
4123.66 1532
4124.26 1537
4124.87 1545
4125.48 1610
4126.08 1648
4126.69 1670
4127.29 1619
4127.90 1583
4128.51 1686
4129.11 1538
4129.72 1605
4130.33 1744
4130.93 1739
4131.54 1693
4132.15 1684
4132.75 1693
4133.36 1663
4133.97 1709
4134.57 1741
4135.18 1706
4135.79 1761
4136.39 1790
4137.00 1881
4137.61 1971
4138.21 2046
4138.82 2156
4139.43 2223
4140.04 2278
4140.64 2356
4141.25 2269
4141.86 2276
4142.46 2247
4143.07 2283
4143.68 2154
4144.29 1965
4144.89 1982
4145.50 1962
4146.11 1886
4146.72 1836
4147.32 1765
4147.93 1812
4148.54 1876
4149.15 1732
4149.76 1783
4150.36 1676
4150.97 1686
4151.58 1693
4152.19 1663
4152.80 1663
4153.40 1674
4154.01 1682
4154.62 1674
4155.23 1671
4155.84 1606
4156.45 1605
4157.05 1609
4157.66 1570
4158.27 1595
4158.88 1566
4159.49 1608
4160.10 1598
4160.71 1689
4161.31 1629
4161.92 1616
4162.53 1640
4163.14 1674
4163.75 1770
4164.36 1833
4164.97 1785
4165.58 1773
4166.19 1791
4166.79 1874
4167.40 1965
4168.01 1859
4168.62 1837
4169.23 1811
4169.84 1771
4170.45 1740
4171.06 1703
4171.67 1693
4172.28 1661
4172.89 1653
4173.50 1634
4174.11 1683
4174.72 1781
4175.33 1754
4175.94 1822
4176.55 1752
4177.16 1800
4177.77 1803
4178.38 1712
4178.99 1753
4179.60 1703
4180.21 1715
4180.82 1674
4181.43 1782
4182.04 1682
4182.65 1663
4183.26 1644
4183.87 1597
4184.48 1691
4185.09 1587
4185.70 1659
4186.31 1651
4186.92 1642
4187.53 1690
4188.14 1643
4188.75 1638
4189.36 1677
4189.97 1608
4190.58 1625
4191.20 1713
4191.81 1747
4192.42 1791
4193.03 1822
4193.64 1825
4194.25 1823
4194.86 1761
4195.47 1805
4196.08 1821
4196.70 1842
4197.31 1774
4197.92 1716
4198.53 1792
4199.14 1764
4199.75 1753
4200.36 1671
4200.98 1689
4201.59 1684
4202.20 1834
4202.81 1854
4203.42 1782
4204.03 1830
4204.65 1821
4205.26 1834
4205.87 1848
4206.48 1865
4207.09 1889
4207.71 1915
4208.32 1825
4208.93 1915
4209.54 1847
4210.16 1891
4210.77 1933
4211.38 1997
4211.99 1941
4212.60 1933
4213.22 1868
4213.83 1808
4214.44 1947
4215.05 2005
4215.67 2028
4216.28 1998
4216.89 2141
4217.51 2270
4218.12 2334
4218.73 2532
4219.34 2706
4219.96 2906
4220.57 3254
4221.18 3521
4221.80 3751
4222.41 4294
4223.02 4692
4223.64 4837
4224.25 4842
4224.86 4725
4225.48 4618
4226.09 4504
4226.70 4519
4227.32 4458
4227.93 4412
4228.54 4389
4229.16 4422
4229.77 4391
4230.39 4319
4231.00 3940
4231.61 3722
4232.23 3464
4232.84 3179
4233.45 2879
4234.07 2792
4234.68 2816
4235.30 2732
4235.91 2469
4236.53 2575
4237.14 2557
4237.75 2486
4238.37 2425
4238.98 2358
4239.60 2317
4240.21 2353
4240.83 2181
4241.44 2140
4242.05 2063
4242.67 2082
4243.28 2136
4243.90 2174
4244.51 2202
4245.13 2062
4245.74 2133
4246.36 2229
4246.97 2137
4247.59 2128
4248.20 2227
4248.82 2097
4249.43 2105
4250.05 2122
4250.66 2119
4251.28 2147
4251.89 2036
4252.51 1978
4253.13 1913
4253.74 2038
4254.36 2080
4254.97 2008
4255.59 2044
4256.20 2040
4256.82 2074
4257.43 2074
4258.05 1937
4258.67 2029
4259.28 1977
4259.90 1961
4260.51 1980
4261.13 2104
4261.75 2084
4262.36 2078
4262.98 1964
4263.59 2005
4264.21 2090
4264.83 2008
4265.44 2066
4266.06 2044
4266.67 2087
4267.29 2104
4267.91 2077
4268.52 2134
4269.14 2145
4269.76 2022
4270.37 2184
4270.99 2136
4271.61 2120
4272.22 2155
4272.84 2112
4273.46 2048
4274.07 2193
4274.69 2235
4275.31 2176
4275.93 2253
4276.54 2333
4277.16 2409
4277.78 2510
4278.39 2530
4279.01 2499
4279.63 2385
4280.25 2321
4280.86 2305
4281.48 2215
4282.10 2137
4282.72 2076
4283.33 2054
4283.95 1976
4284.57 1892
4285.19 1903
4285.80 1871
4286.42 1913
4287.04 1867
4287.66 1868
4288.28 1803
4288.89 1704
4289.51 1803
4290.13 1770
4290.75 1824
4291.37 1714
4291.98 1716
4292.60 1737
4293.22 1741
4293.84 1775
4294.46 1773
4295.08 1623
4295.69 1703
4296.31 1807
4296.93 1691
4297.55 1725
4298.17 1848
4298.79 1788
4299.41 1805
4300.03 1837
4300.64 1812
4301.26 1833
4301.88 1883
4302.50 1928
4303.12 1820
4303.74 1813
4304.36 1825
4304.98 1896
4305.60 1813
4306.22 1809
4306.83 1784
4307.45 1886
4308.07 1859
4308.69 1871
4309.31 1796
4309.93 1931
4310.55 1906
4311.17 1934
4311.79 1878
4312.41 1873
4313.03 1916
4313.65 1966
4314.27 1949
4314.89 1902
4315.51 1953
4316.13 1870
4316.75 1904
4317.37 1826
4317.99 1827
4318.61 1813
4319.23 1817
4319.85 1840
4320.47 1872
4321.09 1917
4321.71 1938
4322.33 1961
4322.95 1946
4323.57 1980
4324.19 1910
4324.81 2010
4325.43 2009
4326.05 2141
4326.67 2199
4327.30 2191
4327.92 2091
4328.54 2063
4329.16 2135
4329.78 2161
4330.40 2224
4331.02 2117
4331.64 2031
4332.26 2102
4332.88 2066
4333.51 2140
4334.13 2081
4334.75 2289
4335.37 2382
4335.99 2606
4336.61 2854
4337.23 3011
4337.86 3118
4338.48 3111
4339.10 3136
4339.72 3149
4340.34 3123
4340.96 2950
4341.59 2919
4342.21 2825
4342.83 2885
4343.45 3045
4344.07 3322
4344.69 3688
4345.32 4358
4345.94 4831
4346.56 5580
4347.18 6101
4347.81 6544
4348.43 6464
4349.05 6190
4349.67 5879
4350.29 5206
4350.92 4748
4351.54 4343
4352.16 3484
4352.78 3287
4353.41 3019
4354.03 2843
4354.65 2817
4355.28 2718
4355.90 2550
4356.52 2556
4357.14 2450
4357.77 2414
4358.39 2638
4359.01 2552
4359.64 2533
4360.26 2404
4360.88 2327
4361.50 2371
4362.13 2397
4362.75 2241
4363.37 2329
4364.00 2231
4364.62 2113
4365.25 2192
4365.87 2265
4366.49 2222
4367.12 2107
4367.74 2192
4368.36 2246
4368.99 2163
4369.61 2082
4370.23 2046
4370.86 2079
4371.48 2099
4372.11 2049
4372.73 2059
4373.35 2017
4373.98 2113
4374.60 2076
4375.23 2091
4375.85 2062
4376.47 2041
4377.10 2056
4377.72 2173
4378.35 2211
4378.97 2235
4379.60 2375
4380.22 2360
4380.85 2460
4381.47 2467
4382.10 2396
4382.72 2449
4383.34 2408
4383.97 2292
4384.59 2277
4385.22 2341
4385.84 2303
4386.47 2294
4387.09 2310
4387.72 2280
4388.34 2224
4388.97 2252
4389.59 2263
4390.22 2313
4390.85 2280
4391.47 2201
4392.10 2236
4392.72 2220
4393.35 2134
4393.97 2222
4394.60 2173
4395.22 2286
4395.85 2144
4396.47 2159
4397.10 2228
4397.73 2320
4398.35 2267
4398.98 2199
4399.60 2321
4400.23 2376
4400.86 2430
4401.48 2402
4402.11 2504
4402.73 2599
4403.36 2550
4403.99 2513
4404.61 2513
4405.24 2476
4405.87 2481
4406.49 2605
4407.12 2732
4407.74 2882
4408.37 2839
4409.00 2944
4409.62 3040
4410.25 3042
4410.88 2875
4411.50 2908
4412.13 2764
4412.76 2595
4413.38 2517
4414.01 2458
4414.64 2434
4415.27 2306
4415.89 2223
4416.52 2191
4417.15 2159
4417.77 2034
4418.40 2164
4419.03 2149
4419.66 2103
4420.28 2099
4420.91 2151
4421.54 2129
4422.17 2081
4422.79 2089
4423.42 2100
4424.05 2019
4424.68 2003
4425.30 1935
4425.93 1940
4426.56 1913
4427.19 1880
4427.82 1959
4428.44 1978
4429.07 1855
4429.70 1937
4430.33 1993
4430.96 1984
4431.58 2041
4432.21 2046
4432.84 2054
4433.47 2082
4434.10 2121
4434.73 2109
4435.35 2052
4435.98 2056
4436.61 2090
4437.24 2138
4437.87 2160
4438.50 2126
4439.13 2166
4439.75 2242
4440.38 2126
4441.01 2149
4441.64 2169
4442.27 2200
4442.90 2132
4443.53 2139
4444.16 2281
4444.79 2366
4445.42 2368
4446.04 2451
4446.67 2539
4447.30 2612
4447.93 2619
4448.56 2617
4449.19 2626
4449.82 2548
4450.45 2586
4451.08 2672
4451.71 2690
4452.34 2594
4452.97 2647
4453.60 2585
4454.23 2575
4454.86 2401
4455.49 2361
4456.12 2484
4456.75 2653
4457.38 2655
4458.01 2681
4458.64 2577
4459.27 2588
4459.90 2627
4460.53 2514
4461.16 2470
4461.79 2480
4462.42 2391
4463.05 2420
4463.68 2406
4464.31 2500
4464.94 2476
4465.57 2388
4466.20 2469
4466.83 2425
4467.46 2452
4468.09 2544
4468.73 2456
4469.36 2395
4469.99 2312
4470.62 2359
4471.25 2402
4471.88 2454
4472.51 2453
4473.14 2560
4473.77 2710
4474.40 2715
4475.04 2730
4475.67 2906
4476.30 2781
4476.93 2816
4477.56 2882
4478.19 2738
4478.82 2709
4479.46 2665
4480.09 2616
4480.72 2540
4481.35 2601
4481.98 2647
4482.61 2692
4483.25 2754
4483.88 2947
4484.51 2844
4485.14 2854
4485.77 2919
4486.41 2789
4487.04 2882
4487.67 2815
4488.30 2788
4488.93 2839
4489.57 2664
4490.20 2721
4490.83 2688
4491.46 2837
4492.10 2803
4492.73 2723
4493.36 2715
4493.99 2631
4494.63 2783
4495.26 2753
4495.89 2788
4496.52 2834
4497.16 2875
4497.79 2839
4498.42 2892
4499.06 2902
4499.69 3012
4500.32 3107
4500.96 3097
4501.59 3068
4502.22 3166
4502.86 3282
4503.49 3282
4504.12 3278
4504.75 3149
4505.39 3069
4506.02 2972
4506.66 2914
4507.29 2847
4507.92 2848
4508.56 2790
4509.19 2758
4509.82 2732
4510.46 2768
4511.09 2700
4511.72 2655
4512.36 2731
4512.99 2794
4513.63 2792
4514.26 2932
4514.89 2998
4515.53 2953
4516.16 2886
4516.80 2870
4517.43 2913
4518.07 2907
4518.70 2961
4519.33 2858
4519.97 2960
4520.60 2887
4521.24 2970
4521.87 2956
4522.51 3104
4523.14 3225
4523.78 3234
4524.41 3485
4525.05 3589
4525.68 3709
4526.32 3964
4526.95 4283
4527.59 4953
4528.22 5806
4528.86 7179
4529.49 9249
4530.13 11464
4530.76 14012
4531.40 16309
4532.03 18309
4532.67 19197
4533.30 19117
4533.94 18370
4534.57 17166
4535.21 15145
4535.84 12960
4536.48 11382
4537.11 9510
4537.75 7747
4538.39 6566
4539.02 5685
4539.66 4715
4540.29 4181
4540.93 3822
4541.57 3537
4542.20 3397
4542.84 3266
4543.47 3144
4544.11 3170
4544.75 3072
4545.38 3019
4546.02 2988
4546.65 2969
4547.29 2932
4547.93 2964
4548.56 2902
4549.20 2821
4549.84 2758
4550.47 2722
4551.11 2599
4551.75 2607
4552.38 2534
4553.02 2594
4553.66 2572
4554.29 2592
4554.93 2653
4555.57 2652
4556.20 2697
4556.84 2787
4557.48 2942
4558.11 3041
4558.75 3112
4559.39 3212
4560.03 3232
4560.66 3382
4561.30 3470
4561.94 3420
4562.58 3420
4563.21 3390
4563.85 3379
4564.49 3432
4565.13 3521
4565.76 3408
4566.40 3476
4567.04 3566
4567.68 3669
4568.31 3727
4568.95 3824
4569.59 3862
4570.23 3954
4570.87 4029
4571.50 3895
4572.14 3795
4572.78 3794
4573.42 3722
4574.06 3724
4574.69 3619
4575.33 3422
4575.97 3481
4576.61 3370
4577.25 3363
4577.89 3398
4578.53 3369
4579.16 3372
4579.80 3383
4580.44 3558
4581.08 3626
4581.72 3661
4582.36 3609
4583.00 3571
4583.63 3431
4584.27 3478
4584.91 3480
4585.55 3522
4586.19 3551
4586.83 3572
4587.47 3807
4588.11 3899
4588.75 4111
4589.39 4148
4590.03 4030
4590.67 4062
4591.30 4214
4591.94 4388
4592.58 4588
4593.22 4424
4593.86 4294
4594.50 4278
4595.14 4014
4595.78 3868
4596.42 3728
4597.06 3506
4597.70 3369
4598.34 3284
4598.98 3063
4599.62 3118
4600.26 3070
4600.90 3047
4601.54 2889
4602.18 2959
4602.82 2881
4603.46 2815
4604.10 2872
4604.74 2836
4605.38 2851
4606.02 2797
4606.66 2798
4607.30 2918
4607.94 2804
4608.59 2819
4609.23 2903
4609.87 2837
4610.51 2897
4611.15 2890
4611.79 2859
4612.43 2847
4613.07 2819
4613.71 2788
4614.35 2708
4614.99 2675
4615.64 2520
4616.28 2476
4616.92 2489
4617.56 2574
4618.20 2502
4618.84 2438
4619.48 2444
4620.12 2417
4620.77 2390
4621.41 2362
4622.05 2274
4622.69 2346
4623.33 2257
4623.97 2193
4624.62 2262
4625.26 2279
4625.90 2317
4626.54 2294
4627.18 2422
4627.82 2442
4628.47 2407
4629.11 2454
4629.75 2498
4630.39 2566
4631.03 2571
4631.68 2700
4632.32 2953
4632.96 3122
4633.60 3347
4634.25 3417
4634.89 3464
4635.53 3532
4636.17 3484
4636.82 3283
4637.46 3074
4638.10 3180
4638.74 3154
4639.39 2963
4640.03 2952
4640.67 3001
4641.32 2872
4641.96 2846
4642.60 2765
4643.24 2656
4643.89 2670
4644.53 2776
4645.17 2770
4645.82 2815
4646.46 2861
4647.10 2737
4647.75 2838
4648.39 2920
4649.03 3136
4649.68 3523
4650.32 3816
4650.96 4307
4651.61 4935
4652.25 5472
4652.89 5870
4653.54 6245
4654.18 6260
4654.83 6144
4655.47 5912
4656.11 5423
4656.76 4972
4657.40 4505
4658.05 3942
4658.69 3611
4659.33 3214
4659.98 3032
4660.62 2963
4661.27 2722
4661.91 2574
4662.56 2537
4663.20 2526
4663.84 2434
4664.49 2338
4665.13 2323
4665.78 2455
4666.42 2334
4667.07 2380
4667.71 2248
4668.36 2315
4669.00 2243
4669.65 2170
4670.29 2239
4670.94 2258
4671.58 2181
4672.23 2127
4672.87 2156
4673.52 2134
4674.16 2163
4674.81 2183
4675.45 2156
4676.10 2110
4676.74 2207
4677.39 2269
4678.03 2243
4678.68 2259
4679.32 2318
4679.97 2354
4680.62 2303
4681.26 2363
4681.91 2372
4682.55 2265
4683.20 2303
4683.84 2299
4684.49 2331
4685.14 2295
4685.78 2309
4686.43 2327
4687.07 2349
4687.72 2333
4688.37 2225
4689.01 2342
4689.66 2482
4690.30 2385
4690.95 2479
4691.60 2574
4692.24 2516
4692.89 2662
4693.54 2684
4694.18 2675
4694.83 2676
4695.48 2657
4696.12 2666
4696.77 2704
4697.42 2755
4698.06 2757
4698.71 2888
4699.36 3038
4700.00 3211
4700.65 3345
4701.30 3585
4701.94 3684
4702.59 3610
4703.24 3480
4703.89 3317
4704.53 3201
4705.18 3203
4705.83 3148
4706.48 3055
4707.12 3152
4707.77 3175
4708.42 3347
4709.07 3282
4709.71 3304
4710.36 3224
4711.01 3358
4711.66 3406
4712.30 3662
4712.95 4079
4713.60 4702
4714.25 5386
4714.90 6065
4715.54 6586
4716.19 6752
4716.84 6476
4717.49 6149
4718.14 5606
4718.78 4996
4719.43 4527
4720.08 4018
4720.73 3597
4721.38 3431
4722.03 3290
4722.67 3160
4723.32 3155
4723.97 3014
4724.62 2920
4725.27 2926
4725.92 2938
4726.57 2964
4727.22 3006
4727.86 2933
4728.51 2963
4729.16 2966
4729.81 2839
4730.46 2768
4731.11 2648
4731.76 2627
4732.41 2425
4733.06 2382
4733.71 2451
4734.36 2556
4735.00 2438
4735.65 2447
4736.30 2444
4736.95 2392
4737.60 2271
4738.25 2266
4738.90 2249
4739.55 2191
4740.20 2187
4740.85 2189
4741.50 2246
4742.15 2182
4742.80 2246
4743.45 2260
4744.10 2215
4744.75 2276
4745.40 2218
4746.05 2266
4746.70 2233
4747.35 2152
4748.00 2247
4748.65 2250
4749.30 2338
4749.95 2298
4750.60 2306
4751.25 2393
4751.90 2457
4752.55 2457
4753.20 2387
4753.85 2324
4754.51 2297
4755.16 2283
4755.81 2251
4756.46 2229
4757.11 2245
4757.76 2224
4758.41 2198
4759.06 2206
4759.71 2244
4760.36 2243
4761.01 2311
4761.67 2499
4762.32 2475
4762.97 2407
4763.62 2501
4764.27 2602
4764.92 2616
4765.57 2510
4766.22 2491
4766.88 2369
4767.53 2447
4768.18 2387
4768.83 2314
4769.48 2216
4770.13 2170
4770.79 2143
4771.44 2081
4772.09 2072
4772.74 2004
4773.39 1901
4774.05 1979
4774.70 1924
4775.35 1888
4776.00 1838
4776.65 1774
4777.31 1895
4777.96 1910
4778.61 1840
4779.26 1859
4779.92 1797
4780.57 1883
4781.22 1921
4781.87 1985
4782.53 1857
4783.18 1763
4783.83 1695
4784.48 1821
4785.14 1780
4785.79 1734
4786.44 1789
4787.10 1815
4787.75 1854
4788.40 1812
4789.05 1777
4789.71 1738
4790.36 1717
4791.01 1864
4791.67 1783
4792.32 1872
4792.97 1810
4793.63 1789
4794.28 1828
4794.93 1756
4795.59 1789
4796.24 1773
4796.89 1845
4797.55 1804
4798.20 1789
4798.86 1798
4799.51 1856
4800.16 1855
4800.82 1914
4801.47 1891
4802.12 1922
4802.78 1895
4803.43 1855
4804.09 1837
4804.74 1829
4805.39 1838
4806.05 1800
4806.70 1790
4807.36 1796
4808.01 1817
4808.67 1883
4809.32 1806
4809.98 1877
4810.63 1862
4811.28 1862
4811.94 1801
4812.59 1905
4813.25 1944
4813.90 1960
4814.56 1900
4815.21 1876
4815.87 1811
4816.52 1930
4817.18 1917
4817.83 1844
4818.49 1889
4819.14 1833
4819.80 1872
4820.45 1912
4821.11 1910
4821.76 1896
4822.42 1941
4823.07 2031
4823.73 2039
4824.38 2018
4825.04 2158
4825.70 2232
4826.35 2253
4827.01 2265
4827.66 2243
4828.32 2245
4828.97 2070
4829.63 2090
4830.29 2114
4830.94 2035
4831.60 2014
4832.25 2055
4832.91 2048
4833.57 2009
4834.22 2111
4834.88 2243
4835.53 2377
4836.19 2530
4836.85 2706
4837.50 2709
4838.16 2881
4838.82 2968
4839.47 2887
4840.13 2854
4840.79 2739
4841.44 2572
4842.10 2435
4842.76 2257
4843.41 2216
4844.07 2070
4844.73 2071
4845.38 1949
4846.04 1898
4846.70 1954
4847.35 1999
4848.01 2006
4848.67 1905
4849.32 1903
4849.98 1923
4850.64 1905
4851.30 1861
4851.95 1782
4852.61 1783
4853.27 1841
4853.93 1864
4854.58 1918
4855.24 1918
4855.90 1841
4856.56 1788
4857.21 1877
4857.87 1925
4858.53 1922
4859.19 1949
4859.84 1924
4860.50 1909
4861.16 1879
4861.82 1963
4862.48 1968
4863.13 1950
4863.79 1904
4864.45 1991
4865.11 2008
4865.77 1965
4866.43 1936
4867.08 1879
4867.74 1952
4868.40 2013
4869.06 1971
4869.72 1995
4870.38 1958
4871.03 1956
4871.69 2036
4872.35 2095
4873.01 2102
4873.67 2078
4874.33 2116
4874.99 2126
4875.65 2213
4876.31 2175
4876.96 2186
4877.62 2236
4878.28 2396
4878.94 2508
4879.60 2554
4880.26 2646
4880.92 2795
4881.58 2710
4882.24 2539
4882.90 2472
4883.56 2460
4884.22 2258
4884.88 2173
4885.54 2160
4886.19 2124
4886.85 2160
4887.51 2165
4888.17 2140
4888.83 2238
4889.49 2168
4890.15 2249
4890.81 2295
4891.47 2348
4892.13 2402
4892.79 2435
4893.45 2558
4894.11 2593
4894.77 2679
4895.43 2641
4896.09 2477
4896.76 2465
4897.42 2414
4898.08 2393
4898.74 2299
4899.40 2432
4900.06 2463
4900.72 2484
4901.38 2628
4902.04 2570
4902.70 2502
4903.36 2453
4904.02 2329
4904.68 2129
4905.34 2096
4906.00 2061
4906.67 2053
4907.33 2054
4907.99 2054
4908.65 1985
4909.31 1925
4909.97 1896
4910.63 1904
4911.29 1940
4911.96 1977
4912.62 1944
4913.28 1929
4913.94 1959
4914.60 1968
4915.26 1874
4915.92 1841
4916.59 1845
4917.25 1866
4917.91 1837
4918.57 1803
4919.23 1814
4919.90 1829
4920.56 1705
4921.22 1695
4921.88 1724
4922.54 1725
4923.21 1756
4923.87 1650
4924.53 1648
4925.19 1773
4925.85 1783
4926.52 1806
4927.18 1807
4927.84 1830
4928.50 1799
4929.17 1688
4929.83 1686
4930.49 1707
4931.15 1693
4931.82 1724
4932.48 1781
4933.14 1839
4933.81 1811
4934.47 1809
4935.13 1765
4935.79 1736
4936.46 1730
4937.12 1791
4937.78 1805
4938.45 1873
4939.11 1894
4939.77 1830
4940.44 1850
4941.10 1851
4941.76 1822
4942.43 1762
4943.09 1778
4943.75 1776
4944.42 1775
4945.08 1736
4945.74 1762
4946.41 1830
4947.07 1700
4947.74 1723
4948.40 1721
4949.06 1781
4949.73 1762
4950.39 1816
4951.05 1849
4951.72 1779
4952.38 1795
4953.05 1748
4953.71 1779
4954.38 1802
4955.04 1725
4955.70 1699
4956.37 1700
4957.03 1793
4957.70 1774
4958.36 1763
4959.03 1838
4959.69 1895
4960.36 1827
4961.02 1874
4961.68 1970
4962.35 1956
4963.01 1983
4963.68 2157
4964.34 2218
4965.01 2337
4965.67 2326
4966.34 2343
4967.00 2463
4967.67 2372
4968.33 2255
4969.00 2080
4969.66 2061
4970.33 2055
4971.00 2081
4971.66 2012
4972.33 1973
4972.99 2041
4973.66 2029
4974.32 1994
4974.99 2023
4975.65 2068
4976.32 2172
4976.99 2092
4977.65 2227
4978.32 2232
4978.98 2336
4979.65 2405
4980.31 2378
4980.98 2439
4981.65 2374
4982.31 2471
4982.98 2687
4983.64 2963
4984.31 3224
4984.98 3524
4985.64 3694
4986.31 3829
4986.98 3928
4987.64 3756
4988.31 3515
4988.98 3369
4989.64 3119
4990.31 2813
4990.98 2605
4991.64 2416
4992.31 2340
4992.98 2200
4993.64 2114
4994.31 2046
4994.98 2021
4995.64 1975
4996.31 1932
4996.98 1911
4997.64 1862
4998.31 1969
4998.98 1875
4999.65 1874
5000.31 1868
5000.98 1913
5001.65 1924
5002.32 1911
5002.98 1858
5003.65 1797
5004.32 1763
5004.99 1762
5005.65 1756
5006.32 1854
5006.99 1772
5007.66 1795
5008.32 1839
5008.99 1869
5009.66 1878
5010.33 1829
5011.00 1901
5011.66 1890
5012.33 1837
5013.00 1806
5013.67 1860
5014.34 1910
5015.01 1859
5015.67 1825
5016.34 1939
5017.01 1917
5017.68 1815
5018.35 1809
5019.02 1887
5019.68 1978
5020.35 1986
5021.02 2108
5021.69 2159
5022.36 2248
5023.03 2348
5023.70 2385
5024.37 2380
5025.03 2314
5025.70 2368
5026.37 2325
5027.04 2198
5027.71 2115
5028.38 2055
5029.05 2072
5029.72 2001
5030.39 1943
5031.06 1954
5031.73 1935
5032.40 1940
5033.07 1882
5033.73 1870
5034.40 1763
5035.07 1811
5035.74 1850
5036.41 1902
5037.08 1832
5037.75 1841
5038.42 1860
5039.09 1797
5039.76 1861
5040.43 1833
5041.10 1998
5041.77 1916
5042.44 1866
5043.11 1962
5043.78 1980
5044.45 1903
5045.12 1913
5045.79 1854
5046.46 1886
5047.13 1806
5047.81 1789
5048.48 1855
5049.15 1846
5049.82 1847
5050.49 1809
5051.16 1795
5051.83 1796
5052.50 1740
5053.17 1731
5053.84 1696
5054.51 1724
5055.18 1693
5055.85 1685
5056.53 1773
5057.20 1797
5057.87 1798
5058.54 1772
5059.21 1823
5059.88 1808
5060.55 1798
5061.22 1804
5061.89 1792
5062.57 1777
5063.24 1674
5063.91 1697
5064.58 1735
5065.25 1775
5065.92 1783
5066.60 1774
5067.27 1805
5067.94 1891
5068.61 1929
5069.28 1823
5069.96 1822
5070.63 1847
5071.30 1840
5071.97 1876
5072.64 1852
5073.32 1908
5073.99 1869
5074.66 1839
5075.33 1936
5076.00 2011
5076.68 1931
5077.35 1969
5078.02 2069
5078.69 2248
5079.37 2283
5080.04 2257
5080.71 2362
5081.38 2329
5082.06 2240
5082.73 2314
5083.40 2299
5084.08 2177
5084.75 2268
5085.42 2161
5086.09 2140
5086.77 2234
5087.44 2304
5088.11 2331
5088.79 2478
5089.46 2534
5090.13 2570
5090.81 2567
5091.48 2660
5092.15 2854
5092.83 2683
5093.50 2775
5094.17 2811
5094.85 2756
5095.52 2754
5096.19 2749
5096.87 2602
5097.54 2633
5098.22 2573
5098.89 2391
5099.56 2384
5100.24 2307
5100.91 2269
5101.59 2263
5102.26 2218
5102.93 2332
5103.61 2328
5104.28 2556
5104.96 2571
5105.63 2609
5106.31 2570
5106.98 2509
5107.65 2475
5108.33 2292
5109.00 2325
5109.68 2282
5110.35 2233
5111.03 2265
5111.70 2187
5112.38 2168
5113.05 2166
5113.73 2159
5114.40 2270
5115.08 2290
5115.75 2235
5116.43 2453
5117.10 2335
5117.78 2296
5118.45 2305
5119.13 2474
5119.80 2452
5120.48 2435
5121.15 2507
5121.83 2482
5122.50 2436
5123.18 2409
5123.85 2408
5124.53 2370
5125.20 2372
5125.88 2391
5126.56 2380
5127.23 2383
5127.91 2495
5128.58 2473
5129.26 2469
5129.93 2509
5130.61 2493
5131.29 2671
5131.96 2707
5132.64 2759
5133.31 2814
5133.99 3007
5134.67 3256
5135.34 3332
5136.02 3216
5136.70 3207
5137.37 3067
5138.05 3066
5138.73 2927
5139.40 2738
5140.08 2616
5140.75 2539
5141.43 2529
5142.11 2525
5142.78 2720
5143.46 2704
5144.14 2661
5144.82 2683
5145.49 2724
5146.17 2768
5146.85 2759
5147.52 2785
5148.20 2734
5148.88 2800
5149.55 2821
5150.23 2734
5150.91 2749
5151.59 2747
5152.26 2733
5152.94 2707
5153.62 2648
5154.30 2619
5154.97 2587
5155.65 2589
5156.33 2519
5157.01 2505
5157.68 2549
5158.36 2649
5159.04 2655
5159.72 2619
5160.40 2653
5161.07 2583
5161.75 2642
5162.43 2651
5163.11 2737
5163.79 2706
5164.46 2676
5165.14 2599
5165.82 2677
5166.50 2746
5167.18 2701
5167.86 2662
5168.53 2646
5169.21 2628
5169.89 2664
5170.57 2779
5171.25 2909
5171.93 3040
5172.61 3187
5173.28 3517
5173.96 3894
5174.64 4325
5175.32 4787
5176.00 5055
5176.68 5343
5177.36 5481
5178.04 5600
5178.72 5383
5179.39 5193
5180.07 4989
5180.75 4772
5181.43 4481
5182.11 4301
5182.79 4122
5183.47 3829
5184.15 3586
5184.83 3444
5185.51 3425
5186.19 3199
5186.87 3332
5187.55 3408
5188.23 3551
5188.91 3741
5189.59 4158
5190.27 4575
5190.95 4892
5191.63 5122
5192.31 5430
5192.99 5419
5193.67 5307
5194.35 5251
5195.03 4985
5195.71 4613
5196.39 4297
5197.07 4052
5197.75 3815
5198.43 3506
5199.11 3252
5199.79 3114
5200.47 3097
5201.15 3146
5201.83 3049
5202.51 3069
5203.19 3083
5203.87 3061
5204.55 3216
5205.24 3327
5205.92 3443
5206.60 3634
5207.28 3827
5207.96 3983
5208.64 4077
5209.32 4096
5210.00 4168
5210.68 4010
5211.36 3798
5212.05 3621
5212.73 3579
5213.41 3575
5214.09 3494
5214.77 3451
5215.45 3371
5216.13 3265
5216.82 3332
5217.50 3348
5218.18 3185
5218.86 3161
5219.54 3182
5220.22 3164
5220.91 3174
5221.59 3107
5222.27 3022
5222.95 3037
5223.63 3079
5224.32 2984
5225.00 2923
5225.68 2921
5226.36 2936
5227.05 2962
5227.73 2896
5228.41 2965
5229.09 3152
5229.77 3052
5230.46 3196
5231.14 3186
5231.82 3083
5232.50 2965
5233.19 2936
5233.87 2863
5234.55 2866
5235.24 2809
5235.92 2891
5236.60 2942
5237.28 2913
5237.97 2921
5238.65 2830
5239.33 2829
5240.02 2801
5240.70 2803
5241.38 2762
5242.07 2808
5242.75 2658
5243.43 2584
5244.12 2693
5244.80 2713
5245.48 2735
5246.17 2589
5246.85 2620
5247.53 2795
5248.22 2698
5248.90 2772
5249.58 2688
5250.27 2687
5250.95 2730
5251.64 2831
5252.32 2943
5253.00 3044
5253.69 3041
5254.37 2950
5255.06 2973
5255.74 2852
5256.42 2775
5257.11 2689
5257.79 2643
5258.48 2583
5259.16 2561
5259.85 2537
5260.53 2680
5261.21 2607
5261.90 2620
5262.58 2638
5263.27 2681
5263.95 2672
5264.64 2537
5265.32 2619
5266.01 2444
5266.69 2412
5267.38 2485
5268.06 2540
5268.75 2499
5269.43 2415
5270.12 2425
5270.80 2372
5271.49 2380
5272.17 2335
5272.86 2309
5273.54 2314
5274.23 2345
5274.91 2269
5275.60 2350
5276.28 2424
5276.97 2304
5277.66 2411
5278.34 2511
5279.03 2573
5279.71 2648
5280.40 2710
5281.08 2801
5281.77 2924
5282.46 2916
5283.14 2798
5283.83 2763
5284.51 2683
5285.20 2600
5285.89 2481
5286.57 2376
5287.26 2372
5287.94 2263
5288.63 2221
5289.32 2297
5290.00 2312
5290.69 2196
5291.38 2234
5292.06 2153
5292.75 2114
5293.44 2204
5294.12 2179
5294.81 2188
5295.50 2178
5296.18 2235
5296.87 2292
5297.56 2346
5298.24 2443
5298.93 2456
5299.62 2486
5300.30 2481
5300.99 2598
5301.68 2694
5302.37 2698
5303.05 2933
5303.74 2899
5304.43 2939
5305.11 2829
5305.80 2857
5306.49 2764
5307.18 2672
5307.86 2599
5308.55 2580
5309.24 2513
5309.93 2502
5310.61 2514
5311.30 2431
5311.99 2510
5312.68 2607
5313.37 2681
5314.05 2712
5314.74 2600
5315.43 2513
5316.12 2571
5316.81 2566
5317.49 2465
5318.18 2495
5318.87 2577
5319.56 2606
5320.25 2630
5320.94 2587
5321.62 2727
5322.31 2810
5323.00 2841
5323.69 2761
5324.38 2663
5325.07 2757
5325.76 2618
5326.44 2551
5327.13 2573
5327.82 2630
5328.51 2563
5329.20 2634
5329.89 2613
5330.58 2650
5331.27 2709
5331.96 2718
5332.64 2726
5333.33 2761
5334.02 2936
5334.71 2955
5335.40 2952
5336.09 2939
5336.78 2963
5337.47 2990
5338.16 3013
5338.85 2945
5339.54 2954
5340.23 2906
5340.92 3006
5341.61 3063
5342.30 3141
5342.99 3128
5343.68 3211
5344.37 3287
5345.06 3245
5345.75 3484
5346.44 3519
5347.13 3832
5347.82 4140
5348.51 4624
5349.20 5372
5349.89 6412
5350.58 7496
5351.27 8496
5351.96 9417
5352.65 9896
5353.34 9928
5354.03 9316
5354.72 8459
5355.41 7627
5356.10 6675
5356.79 5812
5357.48 4957
5358.17 4374
5358.86 3704
5359.56 3319
5360.25 3116
5360.94 2922
5361.63 2757
5362.32 2709
5363.01 2584
5363.70 2557
5364.39 2461
5365.08 2430
5365.77 2455
5366.47 2396
5367.16 2299
5367.85 2239
5368.54 2239
5369.23 2213
5369.92 2146
5370.61 2123
5371.31 2085
5372.00 2066
5372.69 2130
5373.38 2125
5374.07 2076
5374.77 2199
5375.46 2163
5376.15 2079
5376.84 2176
5377.53 2337
5378.22 2302
5378.92 2368
5379.61 2352
5380.30 2404
5380.99 2397
5381.69 2345
5382.38 2390
5383.07 2380
5383.76 2323
5384.46 2283
5385.15 2201
5385.84 2253
5386.53 2190
5387.23 2287
5387.92 2399
5388.61 2396
5389.30 2530
5390.00 2600
5390.69 2704
5391.38 2790
5392.08 2681
5392.77 2680
5393.46 2609
5394.15 2558
5394.85 2429
5395.54 2440
5396.23 2375
5396.93 2331
5397.62 2279
5398.31 2306
5399.01 2281
5399.70 2202
5400.39 2178
5401.09 2239
5401.78 2278
5402.48 2191
5403.17 2194
5403.86 2200
5404.56 2223
5405.25 2289
5405.94 2306
5406.64 2309
5407.33 2236
5408.03 2248
5408.72 2241
5409.41 2209
5410.11 2229
5410.80 2177
5411.50 2054
5412.19 2107
5412.88 2167
5413.58 2049
5414.27 2067
5414.97 2053
5415.66 2022
5416.36 2023
5417.05 1945
5417.75 1983
5418.44 1970
5419.14 2045
5419.83 2073
5420.52 2061
5421.22 1983
5421.91 2018
5422.61 2121
5423.30 2175
5424.00 2190
5424.69 2157
5425.39 2136
5426.08 2008
5426.78 2073
5427.48 2067
5428.17 2118
5428.87 2163
5429.56 2174
5430.26 2207
5430.95 2300
5431.65 2399
5432.34 2440
5433.04 2397
5433.73 2391
5434.43 2350
5435.13 2313
5435.82 2301
5436.52 2333
5437.21 2475
5437.91 2454
5438.60 2524
5439.30 2466
5440.00 2497
5440.69 2483
5441.39 2490
5442.09 2362
5442.78 2365
5443.48 2326
5444.17 2338
5444.87 2349
5445.57 2364
5446.26 2290
5446.96 2278
5447.66 2324
5448.35 2323
5449.05 2418
5449.75 2461
5450.44 2478
5451.14 2600
5451.84 2562
5452.53 2662
5453.23 2772
5453.93 2645
5454.62 2617
5455.32 2585
5456.02 2529
5456.71 2504
5457.41 2398
5458.11 2352
5458.81 2287
5459.50 2342
5460.20 2312
5460.90 2370
5461.60 2368
5462.29 2432
5462.99 2412
5463.69 2364
5464.39 2430
5465.08 2487
5465.78 2428
5466.48 2471
5467.18 2376
5467.87 2389
5468.57 2448
5469.27 2405
5469.97 2352
5470.67 2396
5471.36 2465
5472.06 2434
5472.76 2392
5473.46 2486
5474.16 2557
5474.85 2474
5475.55 2541
5476.25 2471
5476.95 2494
5477.65 2566
5478.35 2698
5479.05 2885
5479.74 3001
5480.44 3237
5481.14 3553
5481.84 3858
5482.54 3837
5483.24 3765
5483.94 3601
5484.63 3295
5485.33 3221
5486.03 3195
5486.73 2992
5487.43 3006
5488.13 2843
5488.83 2914
5489.53 2838
5490.23 2773
5490.93 2771
5491.63 2810
5492.33 2850
5493.02 2899
5493.72 3026
5494.42 3019
5495.12 2923
5495.82 3045
5496.52 3112
5497.22 3110
5497.92 3231
5498.62 3380
5499.32 3487
5500.02 3769
5500.72 4209
5501.42 4867
5502.12 5363
5502.82 5657
5503.52 5600
5504.22 5224
5504.92 4862
5505.62 4355
5506.32 3868
5507.02 3604
5507.72 3214
5508.42 3081
5509.12 2840
5509.82 2797
5510.52 2839
5511.23 2701
5511.93 2627
5512.63 2619
5513.33 2675
5514.03 2605
5514.73 2614
5515.43 2658
5516.13 2725
5516.83 2609
5517.53 2667
5518.23 2579
5518.93 2569
5519.64 2492
5520.34 2417
5521.04 2479
5521.74 2551
5522.44 2507
5523.14 2421
5523.84 2374
5524.54 2353
5525.25 2260
5525.95 2196
5526.65 2230
5527.35 2176
5528.05 2143
5528.75 2109
5529.46 2127
5530.16 2120
5530.86 2121
5531.56 2110
5532.26 2090
5532.96 2147
5533.67 2129
5534.37 1949
5535.07 1953
5535.77 2026
5536.48 2003
5537.18 2043
5537.88 1959
5538.58 1991
5539.28 2028
5539.99 2002
5540.69 2004
5541.39 2033
5542.09 1943
5542.80 1980
5543.50 1892
5544.20 1868
5544.90 1974
5545.61 1921
5546.31 1880
5547.01 1942
5547.72 1939
5548.42 1867
5549.12 1927
5549.83 1919
5550.53 1984
5551.23 2002
5551.93 2010
5552.64 2015
5553.34 1917
5554.04 1980
5554.75 2027
5555.45 1919
5556.15 1922
5556.86 1947
5557.56 1869
5558.26 1838
5558.97 1866
5559.67 1957
5560.38 1885
5561.08 1895
5561.78 1937
5562.49 1950
5563.19 1943
5563.89 1948
5564.60 2109
5565.30 2087
5566.01 2129
5566.71 2158
5567.41 2213
5568.12 2101
5568.82 2188
5569.53 2126
5570.23 2093
5570.94 2059
5571.64 2108
5572.35 2058
5573.05 2147
5573.75 2003
5574.46 1992
5575.16 2017
5575.87 2028
5576.57 1979
5577.28 2026
5577.98 1997
5578.69 2025
5579.39 2048
5580.10 1978
5580.80 2043
5581.51 2123
5582.21 2143
5582.92 2003
5583.62 2018
5584.33 1963
5585.03 1895
5585.74 1810
5586.44 1900
5587.15 1898
5587.85 1876
5588.56 1861
5589.27 1799
5589.97 1799
5590.68 1817
5591.38 1801
5592.09 1736
5592.79 1744
5593.50 1739
5594.21 1785
5594.91 1714
5595.62 1729
5596.32 1732
5597.03 1775
5597.73 1729
5598.44 1831
5599.15 1742
5599.85 1795
5600.56 1805
5601.27 1812
5601.97 1738
5602.68 1826
5603.38 1746
5604.09 1780
5604.80 1868
5605.50 1875
5606.21 1846
5606.92 1743
5607.62 1755
5608.33 1850
5609.04 1904
5609.74 1829
5610.45 1770
5611.16 1800
5611.87 1821
5612.57 1796
5613.28 1835
5613.99 1782
5614.69 1744
5615.40 1773
5616.11 1723
5616.81 1847
5617.52 1814
5618.23 1804
5618.94 1754
5619.64 1770
5620.35 1715
5621.06 1733
5621.77 1769
5622.47 1789
5623.18 1748
5623.89 1781
5624.60 1783
5625.31 1810
5626.01 1812
5626.72 1824
5627.43 1821
5628.14 1814
5628.85 1922
5629.55 1886
5630.26 1983
5630.97 1989
5631.68 1992
5632.39 2044
5633.09 2016
5633.80 1924
5634.51 2046
5635.22 2012
5635.93 1895
5636.64 1985
5637.34 2012
5638.05 2035
5638.76 2031
5639.47 1919
5640.18 2089
5640.89 2100
5641.60 2113
5642.31 2189
5643.01 2200
5643.72 2134
5644.43 2131
5645.14 2085
5645.85 1998
5646.56 1930
5647.27 1927
5647.98 1875
5648.69 1879
5649.40 1946
5650.11 1965
5650.82 2009
5651.52 1976
5652.23 1844
5652.94 1882
5653.65 1966
5654.36 1985
5655.07 1935
5655.78 1991
5656.49 2009
5657.20 2005
5657.91 2116
5658.62 2145
5659.33 2231
5660.04 2333
5660.75 2270
5661.46 2303
5662.17 2292
5662.88 2117
5663.59 2111
5664.30 2085
5665.01 2026
5665.72 2028
5666.43 1983
5667.14 1943
5667.85 2002
5668.56 2029
5669.28 1958
5669.99 2056
5670.70 2170
5671.41 2259
5672.12 2250
5672.83 2297
5673.54 2377
5674.25 2302
5674.96 2238
5675.67 2305
5676.38 2228
5677.09 2140
5677.81 2029
5678.52 1974
5679.23 2029
5679.94 1967
5680.65 1975
5681.36 2057
5682.07 1981
5682.78 2004
5683.50 1939
5684.21 1910
5684.92 1979
5685.63 1943
5686.34 1892
5687.05 1847
5687.77 1741
5688.48 1795
5689.19 1842
5689.90 1821
5690.61 1886
5691.32 1833
5692.04 1875
5692.75 1912
5693.46 1819
5694.17 1847
5694.88 1767
5695.60 1857
5696.31 1916
5697.02 1841
5697.73 1848
5698.45 1790
5699.16 1729
5699.87 1759
5700.58 1769
5701.30 1781
5702.01 1794
5702.72 1781
5703.43 1792
5704.15 1866
5704.86 1887
5705.57 1867
5706.29 1812
5707.00 1837
5707.71 1787
5708.42 1714
5709.14 1774
5709.85 1811
5710.56 1780
5711.28 1768
5711.99 1742
5712.70 1688
5713.42 1697
5714.13 1763
5714.84 1778
5715.56 1745
5716.27 1757
5716.98 1825
5717.70 1870
5718.41 1874
5719.12 1823
5719.84 1805
5720.55 1793
5721.27 1813
5721.98 1819
5722.69 1768
5723.41 1816
5724.12 1845
5724.84 1880
5725.55 1847
5726.26 1798
5726.98 1882
5727.69 1878
5728.41 1829
5729.12 1786
5729.83 1810
5730.55 1822
5731.26 1915
5731.98 1881
5732.69 1846
5733.41 1855
5734.12 1921
5734.84 1849
5735.55 1899
5736.27 1928
5736.98 1968
5737.70 1919
5738.41 2022
5739.13 2022
5739.84 2042
5740.55 2025
5741.27 2013
5741.99 1989
5742.70 1963
5743.42 1929
5744.13 1890
5744.85 1978
5745.56 2069
5746.28 1949
5746.99 2005
5747.71 1984
5748.42 2058
5749.14 2071
5749.85 2114
5750.57 2137
5751.29 2125
5752.00 2244
5752.72 2319
5753.43 2542
5754.15 2756
5754.86 2940
5755.58 3135
5756.30 3151
5757.01 3199
5757.73 3050
5758.44 3043
5759.16 2938
5759.88 2762
5760.59 2572
5761.31 2469
5762.03 2411
5762.74 2306
5763.46 2384
5764.18 2325
5764.89 2294
5765.61 2389
5766.32 2266
5767.04 2193
5767.76 2180
5768.47 2209
5769.19 2222
5769.91 2242
5770.63 2352
5771.34 2363
5772.06 2372
5772.78 2451
5773.49 2507
5774.21 2467
5774.93 2527
5775.64 2460
5776.36 2458
5777.08 2510
5777.80 2510
5778.51 2558
5779.23 2660
5779.95 2716
5780.67 2796
5781.38 2803
5782.10 2803
5782.82 2880
5783.54 2870
5784.25 2948
5784.97 2932
5785.69 2977
5786.41 3072
5787.13 3029
5787.84 3166
5788.56 3176
5789.28 3180
5790.00 3336
5790.72 3422
5791.43 3504
5792.15 3702
5792.87 3948
5793.59 4060
5794.31 4207
5795.03 4329
5795.74 4355
5796.46 4555
5797.18 4804
5797.90 5163
5798.62 5784
5799.34 7092
5800.06 8642
5800.77 10667
5801.49 12750
5802.21 14306
5802.93 15304
5803.65 14803
5804.37 13403
5805.09 11848
5805.81 10106
5806.53 8360
5807.25 7238
5807.96 6556
5808.68 6055
5809.40 5625
5810.12 5455
5810.84 5254
5811.56 5271
5812.28 5220
5813.00 5243
5813.72 5253
5814.44 5258
5815.16 5383
5815.88 5533
5816.60 5515
5817.32 5505
5818.04 5424
5818.76 5124
5819.48 4840
5820.20 4941
5820.92 4652
5821.64 4486
5822.36 4414
5823.08 4223
5823.80 4019
5824.52 3915
5825.24 3834
5825.96 3677
5826.68 3531
5827.40 3453
5828.12 3388
5828.84 3298
5829.56 3243
5830.28 3201
5831.00 3159
5831.72 3200
5832.44 3108
5833.16 3078
5833.88 3036
5834.61 2950
5835.33 2851
5836.05 2848
5836.77 2740
5837.49 2826
5838.21 2793
5838.93 2791
5839.65 2791
5840.37 2749
5841.10 2838
5841.82 2799
5842.54 2893
5843.26 2787
5843.98 2754
5844.70 2708
5845.42 2656
5846.15 2611
5846.87 2526
5847.59 2547
5848.31 2553
5849.03 2613
5849.75 2604
5850.48 2596
5851.20 2659
5851.92 2678
5852.64 2738
5853.36 2779
5854.09 2631
5854.81 2589
5855.53 2514
5856.25 2550
5856.97 2553
5857.70 2577
5858.42 2539
5859.14 2478
5859.86 2454
5860.59 2449
5861.31 2497
5862.03 2474
5862.75 2466
5863.48 2465
5864.20 2418
5864.92 2493
5865.64 2409
5866.37 2351
5867.09 2407
5867.81 2463
5868.54 2422
5869.26 2352
5869.98 2322
5870.70 2470
5871.43 2471
5872.15 2466
5872.87 2600
5873.60 2540
5874.32 2512
5875.04 2505
5875.77 2515
5876.49 2486
5877.21 2442
5877.94 2393
5878.66 2357
5879.38 2318
5880.11 2270
5880.83 2300
5881.56 2252
5882.28 2264
5883.00 2292
5883.73 2207
5884.45 2244
5885.18 2312
5885.90 2409
5886.62 2370
5887.35 2441
5888.07 2467
5888.80 2440
5889.52 2258
5890.24 2275
5890.97 2271
5891.69 2127
5892.42 2176
5893.14 2216
5893.87 2177
5894.59 2210
5895.32 2131
5896.04 2157
5896.76 2251
5897.49 2176
5898.21 2063
5898.94 2071
5899.66 2102
5900.39 2110
5901.11 2075
5901.84 2040
5902.56 2107
5903.29 2160
5904.01 2062
5904.74 2086
5905.46 2037
5906.19 2020
5906.91 1988
5907.64 2084
5908.37 1978
5909.09 2001
5909.82 2075
5910.54 2016
5911.27 2065
5911.99 2000
5912.72 1953
5913.44 1995
5914.17 1985
5914.90 2006
5915.62 2053
5916.35 1989
5917.07 2169
5917.80 2195
5918.53 2129
5919.25 2106
5919.98 2133
5920.70 2162
5921.43 2116
5922.16 2157
5922.88 2086
5923.61 2108
5924.34 2144
5925.06 2182
5925.79 2199
5926.51 2163
5927.24 2194
5927.97 2155
5928.69 2153
5929.42 2190
5930.15 2191
5930.87 2119
5931.60 2191
5932.33 2255
5933.05 2335
5933.78 2408
5934.51 2503
5935.24 2650
5935.96 2864
5936.69 3162
5937.42 3247
5938.14 3407
5938.87 3494
5939.60 3378
5940.33 3342
5941.05 3127
5941.78 3034
5942.51 2940
5943.24 2797
5943.96 2737
5944.69 2650
5945.42 2629
5946.15 2644
5946.87 2628
5947.60 2609
5948.33 2573
5949.06 2676
5949.79 2678
5950.51 2854
5951.24 2834
5951.97 3107
5952.70 3400
5953.43 3426
5954.15 3512
5954.88 3488
5955.61 3464
5956.34 3428
5957.07 3184
5957.80 3047
5958.52 3046
5959.25 3041
5959.98 3025
5960.71 3060
5961.44 3024
5962.17 3023
5962.90 3001
5963.62 3133
5964.35 3099
5965.08 3226
5965.81 3426
5966.54 3653
5967.27 4144
5968.00 4583
5968.73 4759
5969.46 4989
5970.19 4812
5970.92 4531
5971.64 4299
5972.37 4008
5973.10 3602
5973.83 3555
5974.56 3381
5975.29 3325
5976.02 3219
5976.75 3288
5977.48 3174
5978.21 3206
5978.94 3275
5979.67 3353
5980.40 3440
5981.13 3504
5981.86 3509
5982.59 3482
5983.32 3508
5984.05 3584
5984.78 3541
5985.51 3514
5986.24 3493
5986.97 3484
5987.70 3545
5988.43 3610
5989.16 3499
5989.89 3440
5990.62 3401
5991.35 3460
5992.08 3416
5992.81 3478
5993.54 3563
5994.27 3487
5995.00 3495
5995.73 3513
5996.47 3510
5997.20 3594
5997.93 3514
5998.66 3455
5999.39 3563
6000.12 3644
6000.85 3467
6001.58 3479
6002.31 3450
6003.04 3386
6003.78 3414
6004.51 3350
6005.24 3457
6005.97 3391
6006.70 3388
6007.43 3563
6008.16 3648
6008.90 3761
6009.63 4179
6010.36 4627
6011.09 5136
6011.82 5805
6012.55 6347
6013.29 6895
6014.02 7371
6014.75 7503
6015.48 7405
6016.21 7276
6016.95 6867
6017.68 6461
6018.41 6026
6019.14 5639
6019.87 5065
6020.61 4790
6021.34 4241
6022.07 3923
6022.80 3623
6023.54 3329
6024.27 3274
6025.00 3112
6025.73 3003
6026.47 2934
6027.20 2947
6027.93 2749
6028.66 2731
6029.40 2737
6030.13 2714
6030.86 2607
6031.60 2656
6032.33 2698
6033.06 2619
6033.79 2523
6034.53 2594
6035.26 2571
6035.99 2562
6036.73 2579
6037.46 2650
6038.19 2610
6038.93 2634
6039.66 2673
6040.39 2581
6041.13 2681
6041.86 2637
6042.59 2544
6043.33 2612
6044.06 2671
6044.80 2766
6045.53 2787
6046.26 2964
6047.00 3160
6047.73 3229
6048.46 3405
6049.20 3584
6049.93 3594
6050.67 3620
6051.40 3580
6052.13 3519
6052.87 3418
6053.60 3340
6054.34 3375
6055.07 3278
6055.81 3207
6056.54 3091
6057.28 2891
6058.01 2819
6058.74 2800
6059.48 2800
6060.21 2793
6060.95 2733
6061.68 2813
6062.42 2871
6063.15 2859
6063.89 2947
6064.62 3092
6065.36 3027
6066.09 3128
6066.83 3056
6067.56 2939
6068.30 2791
6069.03 2771
6069.77 2764
6070.50 2624
6071.24 2551
6071.97 2483
6072.71 2494
6073.44 2482
6074.18 2346
6074.92 2422
6075.65 2421
6076.39 2378
6077.12 2350
6077.86 2261
6078.59 2214
6079.33 2285
6080.07 2293
6080.80 2325
6081.54 2320
6082.27 2324
6083.01 2341
6083.75 2303
6084.48 2225
6085.22 2200
6085.95 2248
6086.69 2206
6087.43 2142
6088.16 2244
6088.90 2284
6089.64 2299
6090.37 2236
6091.11 2259
6091.85 2286
6092.58 2269
6093.32 2274
6094.06 2319
6094.79 2296
6095.53 2320
6096.27 2306
6097.00 2308
6097.74 2255
6098.48 2318
6099.21 2356
6099.95 2252
6100.69 2225
6101.43 2233
6102.16 2287
6102.90 2231
6103.64 2244
6104.37 2288
6105.11 2223
6105.85 2308
6106.59 2275
6107.32 2324
6108.06 2288
6108.80 2263
6109.54 2365
6110.27 2393
6111.01 2397
6111.75 2410
6112.49 2344
6113.23 2341
6113.96 2397
6114.70 2516
6115.44 2561
6116.18 2374
6116.92 2395
6117.65 2387
6118.39 2394
6119.13 2323
6119.87 2393
6120.61 2408
6121.35 2379
6122.08 2415
6122.82 2448
6123.56 2475
6124.30 2555
6125.04 2573
6125.78 2537
6126.51 2541
6127.25 2516
6127.99 2499
6128.73 2467
6129.47 2498
6130.21 2469
6130.95 2524
6131.69 2454
6132.43 2427
6133.16 2442
6133.90 2424
6134.64 2541
6135.38 2539
6136.12 2618
6136.86 2657
6137.60 2617
6138.34 2673
6139.08 2866
6139.82 2876
6140.56 2932
6141.30 2925
6142.04 2931
6142.78 2920
6143.52 2825
6144.26 2868
6145.00 2788
6145.74 2692
6146.48 2614
6147.22 2600
6147.96 2553
6148.70 2534
6149.44 2619
6150.18 2619
6150.92 2670
6151.66 2730
6152.40 2620
6153.14 2662
6153.88 2624
6154.62 2647
6155.36 2629
6156.10 2632
6156.84 2659
6157.58 2596
6158.32 2666
6159.06 2681
6159.80 2693
6160.54 2769
6161.28 2760
6162.02 2819
6162.76 2835
6163.50 2980
6164.25 2999
6164.99 3099
6165.73 3147
6166.47 3458
6167.21 3507
6167.95 3578
6168.69 3647
6169.43 3481
6170.17 3559
6170.92 3564
6171.66 3531
6172.40 3507
6173.14 3420
6173.88 3245
6174.62 3237
6175.36 3213
6176.11 3155
6176.85 3202
6177.59 3191
6178.33 3274
6179.07 3123
6179.82 3199
6180.56 3298
6181.30 3382
6182.04 3448
6182.78 3325
6183.53 3391
6184.27 3499
6185.01 3463
6185.75 3463
6186.49 3437
6187.24 3516
6187.98 3624
6188.72 3601
6189.46 3651
6190.21 3731
6190.95 3892
6191.69 3965
6192.43 4053
6193.18 4134
6193.92 4191
6194.66 4312
6195.40 4298
6196.15 4354
6196.89 4286
6197.63 4267
6198.38 4214
6199.12 4207
6199.86 4217
6200.61 4222
6201.35 4287
6202.09 4257
6202.84 4422
6203.58 4700
6204.32 5008
6205.07 5743
6205.81 6370
6206.55 7513
6207.30 9321
6208.04 11297
6208.78 13239
6209.53 15139
6210.27 16957
6211.01 17456
6211.76 17411
6212.50 16592
6213.25 15454
6213.99 13814
6214.73 12203
6215.48 10421
6216.22 8977
6216.97 7851
6217.71 6949
6218.45 6101
6219.20 5423
6219.94 4949
6220.69 4826
6221.43 4504
6222.18 4316
6222.92 4165
6223.66 4178
6224.41 4164
6225.15 4201
6225.90 4154
6226.64 4052
6227.39 3876
6228.13 3765
6228.88 3522
6229.62 3377
6230.37 3242
6231.11 2991
6231.86 2959
6232.60 2864
6233.35 2819
6234.09 2853
6234.84 2885
6235.58 2970
6236.33 3056
6237.07 3066
6237.82 2992
6238.56 3093
6239.31 3072
6240.05 2986
6240.80 2964
6241.55 3017
6242.29 3044
6243.04 2987
6243.78 3117
6244.53 3034
6245.27 3064
6246.02 3150
6246.77 3292
6247.51 3434
6248.26 3683
6249.00 3686
6249.75 3979
6250.50 4033
6251.24 4118
6251.99 4118
6252.73 4123
6253.48 3900
6254.23 3694
6254.97 3559
6255.72 3437
6256.47 3325
6257.21 3268
6257.96 3301
6258.71 3275
6259.45 3246
6260.20 3276
6260.95 3260
6261.69 3338
6262.44 3280
6263.19 3259
6263.93 3347
6264.68 3387
6265.43 3400
6266.17 3414
6266.92 3637
6267.67 3898
6268.42 4285
6269.16 4481
6269.91 4669
6270.66 4735
6271.41 4852
6272.15 4777
6272.90 4542
6273.65 4403
6274.39 4459
6275.14 4226
6275.89 4267
6276.64 4383
6277.39 4480
6278.13 4569
6278.88 4680
6279.63 4656
6280.38 4480
6281.12 4203
6281.87 4043
6282.62 3840
6283.37 3559
6284.12 3406
6284.87 3233
6285.61 3076
6286.36 3104
6287.11 2977
6287.86 2946
6288.61 2958
6289.35 3088
6290.10 3190
6290.85 3362
6291.60 3442
6292.35 3308
6293.10 3224
6293.85 3231
6294.60 3120
6295.34 2985
6296.09 2960
6296.84 2850
6297.59 2826
6298.34 2761
6299.09 2666
6299.84 2695
6300.59 2647
6301.34 2647
6302.08 2658
6302.83 2752
6303.58 2753
6304.33 2733
6305.08 2721
6305.83 2682
6306.58 2738
6307.33 2751
6308.08 2671
6308.83 2711
6309.58 2650
6310.33 2678
6311.08 2682
6311.83 2580
6312.58 2645
6313.33 2618
6314.08 2601
6314.83 2647
6315.58 2611
6316.33 2486
6317.08 2511
6317.83 2502
6318.58 2533
6319.33 2514
6320.08 2527
6320.83 2459
6321.58 2387
6322.33 2410
6323.08 2401
6323.83 2411
6324.58 2334
6325.33 2417
6326.08 2339
6326.83 2339
6327.58 2399
6328.33 2362
6329.08 2468
6329.84 2482
6330.59 2419
6331.34 2419
6332.09 2411
6332.84 2432
6333.59 2450
6334.34 2472
6335.09 2495
6335.84 2517
6336.60 2499
6337.35 2481
6338.10 2507
6338.85 2544
6339.60 2451
6340.35 2514
6341.10 2591
6341.85 2536
6342.61 2540
6343.36 2478
6344.11 2553
6344.86 2568
6345.61 2608
6346.37 2669
6347.12 2783
6347.87 2728
6348.62 2803
6349.37 2807
6350.12 2874
6350.88 2908
6351.63 2924
6352.38 3038
6353.13 3177
6353.89 3432
6354.64 3491
6355.39 3641
6356.14 3742
6356.90 3651
6357.65 3432
6358.40 3170
6359.15 3061
6359.91 3046
6360.66 2958
6361.41 2834
6362.16 2843
6362.92 2705
6363.67 2728
6364.42 2755
6365.17 2784
6365.93 2725
6366.68 2772
6367.43 2805
6368.19 2832
6368.94 2959
6369.69 2996
6370.45 3038
6371.20 2996
6371.95 3005
6372.71 2985
6373.46 2973
6374.21 2787
6374.97 2818
6375.72 2756
6376.47 2792
6377.23 2708
6377.98 2667
6378.73 2703
6379.49 2635
6380.24 2592
6381.00 2694
6381.75 2663
6382.50 2693
6383.26 2716
6384.01 2629
6384.77 2647
6385.52 2654
6386.27 2695
6387.03 2818
6387.78 3112
6388.54 3329
6389.29 3754
6390.05 4174
6390.80 4518
6391.55 4666
6392.31 4658
6393.06 4481
6393.82 4434
6394.57 4132
6395.33 3694
6396.08 3403
6396.84 3235
6397.59 2953
6398.35 2732
6399.10 2567
6399.86 2504
6400.61 2366
6401.37 2308
6402.12 2324
6402.88 2289
6403.63 2226
6404.39 2260
6405.14 2293
6405.90 2300
6406.65 2254
6407.41 2309
6408.16 2294
6408.92 2366
6409.68 2312
6410.43 2331
6411.19 2416
6411.94 2413
6412.70 2348
6413.45 2294
6414.21 2296
6414.97 2248
6415.72 2259
6416.48 2259
6417.23 2249
6417.99 2319
6418.75 2374
6419.50 2406
6420.26 2327
6421.01 2300
6421.77 2349
6422.53 2279
6423.28 2258
6424.04 2265
6424.80 2281
6425.55 2338
6426.31 2284
6427.07 2314
6427.82 2326
6428.58 2377
6429.34 2333
6430.09 2297
6430.85 2229
6431.61 2172
6432.36 2155
6433.12 2223
6433.88 2258
6434.63 2278
6435.39 2217
6436.15 2193
6436.91 2141
6437.66 2162
6438.42 2132
6439.18 2132
6439.93 2136
6440.69 2106
6441.45 2140
6442.21 2149
6442.96 2231
6443.72 2197
6444.48 2139
6445.24 2104
6445.99 2081
6446.75 2144
6447.51 2155
6448.27 2141
6449.03 2167
6449.78 2193
6450.54 2236
6451.30 2218
6452.06 2148
6452.82 2122
6453.57 2090
6454.33 2086
6455.09 2123
6455.85 2131
6456.61 2184
6457.37 2213
6458.12 2177
6458.88 2157
6459.64 2165
6460.40 2278
6461.16 2190
6461.92 2215
6462.67 2050
6463.43 2092
6464.19 2200
6464.95 2210
6465.71 2162
6466.47 2132
6467.23 2234
6467.99 2220
6468.75 2213
6469.50 2265
6470.26 2225
6471.02 2303
6471.78 2386
6472.54 2332
6473.30 2318
6474.06 2330
6474.82 2352
6475.58 2358
6476.34 2424
6477.10 2445
6477.86 2405
6478.62 2411
6479.38 2415
6480.14 2437
6480.90 2437
6481.66 2477
6482.42 2450
6483.18 2462
6483.94 2393
6484.70 2465
6485.46 2539
6486.22 2562
6486.98 2447
6487.74 2503
6488.50 2622
6489.26 2558
6490.02 2601
6490.78 2580
6491.54 2607
6492.30 2603
6493.06 2725
6493.82 2745
6494.58 2760
6495.34 2815
6496.10 2806
6496.86 2787
6497.62 2787
6498.38 2789
6499.14 2783
6499.90 2903
6500.66 2954
6501.43 2967
6502.19 2891
6502.95 2899
6503.71 2927
6504.47 2919
6505.23 3017
6505.99 3064
6506.75 3010
6507.52 3058
6508.28 3035
6509.04 3140
6509.80 3111
6510.56 3092
6511.32 3200
6512.08 3254
6512.85 3165
6513.61 3186
6514.37 3187
6515.13 3338
6515.89 3440
6516.65 3611
6517.42 3809
6518.18 4161
6518.94 4450
6519.70 4658
6520.46 4884
6521.23 5125
6521.99 5153
6522.75 5069
6523.51 5036
6524.27 5084
6525.04 5095
6525.80 5264
6526.56 5517
6527.32 5765
6528.09 5822
6528.85 5998
6529.61 6078
6530.37 5968
6531.14 5890
6531.90 5568
6532.66 5389
6533.43 5193
6534.19 5053
6534.95 4944
6535.71 4864
6536.48 4674
6537.24 4641
6538.00 4661
6538.77 4443
6539.53 4192
6540.29 3992
6541.06 3734
6541.82 3425
6542.58 3345
6543.35 3194
6544.11 2986
6544.87 2889
6545.64 2873
6546.40 2878
6547.16 2864
6547.93 2881
6548.69 2705
6549.45 2704
6550.22 2782
6550.98 2764
6551.75 2787
6552.51 2860
6553.27 2851
6554.04 2830
6554.80 2901
6555.57 2895
6556.33 2952
6557.09 2967
6557.86 3054
6558.62 2955
6559.39 2990
6560.15 3028
6560.92 2941
6561.68 2916
6562.45 2879
6563.21 3044
6563.97 3109
6564.74 3056
6565.50 3074
6566.27 3123
6567.03 3063
6567.80 2989
6568.56 3019
6569.33 3039
6570.09 3013
6570.86 3061
6571.62 3115
6572.39 3039
6573.15 3055
6573.92 3193
6574.68 3118
6575.45 3158
6576.21 3284
6576.98 3200
6577.74 3281
6578.51 3355
6579.28 3329
6580.04 3255
6580.81 3328
6581.57 3448
6582.34 3507
6583.10 3540
6583.87 3566
6584.64 3670
6585.40 3621
6586.17 3650
6586.93 3590
6587.70 3600
6588.47 3567
6589.23 3520
6590.00 3531
6590.76 3624
6591.53 3639
6592.30 3794
6593.06 4098
6593.83 4344
6594.59 4597
6595.36 4676
6596.13 4829
6596.89 4838
6597.66 4892
6598.43 4690
6599.19 4458
6599.96 4241
6600.73 4101
6601.49 3747
6602.26 3577
6603.03 3543
6603.79 3398
6604.56 3308
6605.33 3188
6606.10 3179
6606.86 3204
6607.63 3102
6608.40 3172
6609.16 3050
6609.93 2992
6610.70 2972
6611.47 3057
6612.23 3066
6613.00 3008
6613.77 3061
6614.54 3024
6615.30 2941
6616.07 2865
6616.84 3005
6617.61 3064
6618.37 3137
6619.14 3183
6619.91 3191
6620.68 3223
6621.45 3216
6622.21 3301
6622.98 3426
6623.75 3258
6624.52 3369
6625.29 3308
6626.05 3346
6626.82 3275
6627.59 3325
6628.36 3247
6629.13 3315
6629.90 3335
6630.66 3401
6631.43 3474
6632.20 3679
6632.97 4073
6633.74 4545
6634.51 4960
6635.28 5443
6636.05 5818
6636.81 6108
6637.58 6049
6638.35 5844
6639.12 5589
6639.89 5088
6640.66 4699
6641.43 4255
6642.20 3983
6642.97 3777
6643.74 3596
6644.50 3418
6645.27 3347
6646.04 3415
6646.81 3308
6647.58 3292
6648.35 3330
6649.12 3389
6649.89 3396
6650.66 3554
6651.43 3509
6652.20 3548
6652.97 3605
6653.74 3624
6654.51 3588
6655.28 3774
6656.05 3714
6656.82 3646
6657.59 3585
6658.36 3507
6659.13 3501
6659.90 3423
6660.67 3392
6661.44 3320
6662.21 3201
6662.98 3170
6663.75 3316
6664.52 3282
6665.29 3211
6666.06 3263
6666.83 3352
6667.60 3384
6668.37 3340
6669.14 3335
6669.92 3324
6670.69 3388
6671.46 3411
6672.23 3384
6673.00 3367
6673.77 3346
6674.54 3315
6675.31 3446
6676.08 3325
6676.85 3315
6677.63 3296
6678.40 3388
6679.17 3440
6679.94 3515
6680.71 3554
6681.48 3481
6682.25 3554
6683.03 3463
6683.80 3517
6684.57 3701
6685.34 3797
6686.11 3897
6686.88 4205
6687.66 4187
6688.43 3998
6689.20 4116
6689.97 4106
6690.74 3827
6691.51 3829
6692.29 3715
6693.06 3527
6693.83 3348
6694.60 3380
6695.38 3336
6696.15 3238
6696.92 3273
6697.69 3140
6698.46 3252
6699.24 3178
6700.01 3190
6700.78 3135
6701.55 3135
6702.33 3192
6703.10 3183
6703.87 3214
6704.65 3139
6705.42 3224
6706.19 3152
6706.96 3144
6707.74 3105
6708.51 3092
6709.28 3023
6710.06 3032
6710.83 2982
6711.60 2917
6712.38 2967
6713.15 2950
6713.92 3014
6714.69 3037
6715.47 3018
6716.24 3020
6717.02 3070
6717.79 3197
6718.56 3200
6719.34 3111
6720.11 3248
6720.88 3277
6721.66 3310
6722.43 3356
6723.20 3373
6723.98 3333
6724.75 3403
6725.53 3300
6726.30 3339
6727.07 3200
6727.85 3189
6728.62 3187
6729.40 3172
6730.17 3149
6730.95 3127
6731.72 3079
6732.49 3111
6733.27 3108
6734.04 3036
6734.82 3201
6735.59 3163
6736.37 3112
6737.14 3169
6737.92 3261
6738.69 3255
6739.46 3281
6740.24 3272
6741.01 3252
6741.79 3297
6742.56 3360
6743.34 3313
6744.11 3338
6744.89 3330
6745.66 3388
6746.44 3391
6747.21 3354
6747.99 3453
6748.77 3446
6749.54 3642
6750.32 3660
6751.09 3769
6751.87 3938
6752.64 4152
6753.42 4239
6754.19 4227
6754.97 4373
6755.75 4342
6756.52 4286
6757.30 4189
6758.07 3949
6758.85 3941
6759.62 3675
6760.40 3555
6761.18 3524
6761.95 3384
6762.73 3386
6763.50 3345
6764.28 3294
6765.06 3417
6765.83 3361
6766.61 3428
6767.39 3524
6768.16 3547
6768.94 3522
6769.72 3676
6770.49 3523
6771.27 3517
6772.04 3462
6772.82 3546
6773.60 3567
6774.37 3533
6775.15 3457
6775.93 3536
6776.71 3534
6777.48 3435
6778.26 3420
6779.04 3435
6779.81 3515
6780.59 3625
6781.37 3707
6782.14 3723
6782.92 3989
6783.70 4137
6784.48 4462
6785.25 4697
6786.03 4732
6786.81 4900
6787.59 4819
6788.36 4690
6789.14 4407
6789.92 4276
6790.70 4189
6791.47 3988
6792.25 3694
6793.03 3499
6793.81 3406
6794.59 3395
6795.36 3278
6796.14 3089
6796.92 3092
6797.70 3148
6798.48 3075
6799.25 2948
6800.03 3099
6800.81 3122
6801.59 3099
6802.37 3134
6803.15 3091
6803.92 3137
6804.70 3209
6805.48 3135
6806.26 3241
6807.04 3323
6807.82 3311
6808.60 3202
6809.38 3304
6810.15 3287
6810.93 3236
6811.71 3239
6812.49 3105
6813.27 3235
6814.05 3237
6814.83 3299
6815.61 3365
6816.39 3350
6817.17 3302
6817.94 3369
6818.72 3398
6819.50 3248
6820.28 3347
6821.06 3249
6821.84 3148
6822.62 3242
6823.40 3106
6824.18 3069
6824.96 3041
6825.74 3005
6826.52 2901
6827.30 3024
6828.08 3034
6828.86 2946
6829.64 2950
6830.42 2880
6831.20 2854
6831.98 2832
6832.76 2862
6833.54 2852
6834.32 2781
6835.10 2770
6835.88 2725
6836.66 2683
6837.44 2691
6838.22 2792
6839.00 2680
6839.78 2638
6840.56 2681
6841.34 2657
6842.12 2720
6842.90 2710
6843.68 2678
6844.47 2686
6845.25 2598
6846.03 2647
6846.81 2666
6847.59 2640
6848.37 2795
6849.15 3056
6849.93 3345
6850.71 3555
6851.49 3754
6852.28 4011
6853.06 4168
6853.84 4102
6854.62 4101
6855.40 3892
6856.18 3780
6856.96 3467
6857.75 3425
6858.53 3243
6859.31 3074
6860.09 2991
6860.87 2948
6861.65 2858
6862.44 2787
6863.22 2814
6864.00 2806
6864.78 2799
6865.56 2757
6866.35 2898
6867.13 2907
6867.91 2850
6868.69 2827
6869.47 2906
6870.26 2867
6871.04 2884
6871.82 2846
6872.60 2873
6873.39 2770
6874.17 2733
6874.95 2773
6875.73 2799
6876.52 2765
6877.30 2797
6878.08 2888
6878.86 2908
6879.65 2955
6880.43 3004
6881.21 3096
6881.99 3123
6882.78 3164
6883.56 3094
6884.34 3276
6885.13 3361
6885.91 3442
6886.69 3629
6887.48 4046
6888.26 4390
6889.04 4877
6889.83 5154
6890.61 5279
6891.39 5146
6892.18 5105
6892.96 4827
6893.74 4306
6894.53 3947
6895.31 3779
6896.09 3492
6896.88 3413
6897.66 3474
6898.45 3345
6899.23 3156
6900.01 3180
6900.80 3149
6901.58 3139
6902.37 3177
6903.15 3155
6903.93 3171
6904.72 3265
6905.50 3158
6906.29 3176
6907.07 3103
6907.86 3099
6908.64 3073
6909.42 3082
6910.21 3017
6910.99 3006
6911.78 2889
6912.56 2863
6913.35 2928
6914.13 2873
6914.92 2786
6915.70 2777
6916.49 2748
6917.27 2804
6918.06 2771
6918.84 2754
6919.63 2730
6920.41 2707
6921.20 2788
6921.98 2765
6922.77 2746
6923.55 2782
6924.34 2781
6925.12 2747
6925.91 2722
6926.69 2703
6927.48 2651
6928.27 2734
6929.05 2753
6929.84 2747
6930.62 2731
6931.41 2825
6932.19 2754
6932.98 2793
6933.77 2811
6934.55 2853
6935.34 2832
6936.12 2781
6936.91 2782
6937.69 2753
6938.48 2846
6939.27 2937
6940.05 2947
6940.84 3009
6941.63 3058
6942.41 3195
6943.20 3377
6943.99 3366
6944.77 3412
6945.56 3411
6946.34 3413
6947.13 3464
6947.92 3650
6948.70 3907
6949.49 4042
6950.28 4237
6951.07 4245
6951.85 4242
6952.64 4188
6953.43 4146
6954.21 3990
6955.00 3905
6955.79 3817
6956.57 3839
6957.36 3800
6958.15 3869
6958.94 3840
6959.72 3910
6960.51 3952
6961.30 4023
6962.09 3952
6962.87 3887
6963.66 3879
6964.45 3973
6965.24 4058
6966.02 4041
6966.81 4038
6967.60 4138
6968.39 4215
6969.17 4206
6969.96 4326
6970.75 4296
6971.54 4372
6972.33 4470
6973.11 4413
6973.90 4469
6974.69 4413
6975.48 4426
6976.27 4424
6977.06 4496
6977.84 4435
6978.63 4441
6979.42 4584
6980.21 4595
6981.00 4637
6981.79 4848
6982.57 5214
6983.36 5623
6984.15 6274
6984.94 7113
6985.73 7866
6986.52 8667
6987.31 9056
6988.10 9442
6988.89 9451
6989.67 9312
6990.46 8976
6991.25 8468
6992.04 7903
6992.83 7474
6993.62 6906
6994.41 6525
6995.20 6251
6995.99 6059
6996.78 6045
6997.57 6366
6998.36 7024
6999.15 7651
6999.94 8208
7000.72 8687
7001.51 8944
7002.30 9074
7003.09 8877
7003.88 8584
7004.67 8039
7005.46 7224
7006.25 6501
7007.04 6125
7007.83 5597
7008.62 5172
7009.41 4610
7010.20 4404
7010.99 4267
7011.78 4041
7012.57 3971
7013.37 3960
7014.16 3904
7014.95 3811
7015.74 3778
7016.53 3829
7017.32 3798
7018.11 3789
7018.90 3711
7019.69 3520
7020.48 3512
7021.27 3551
7022.06 3487
7022.85 3388
7023.64 3461
7024.43 3506
7025.23 3524
7026.02 3447
7026.81 3482
7027.60 3558
7028.39 3571
7029.18 3562
7029.97 3596
7030.76 3600
7031.56 3529
7032.35 3603
7033.14 3525
7033.93 3571
7034.72 3509
7035.51 3500
7036.30 3643
7037.10 3722
7037.89 3635
7038.68 3769
7039.47 3826
7040.26 3914
7041.06 3997
7041.85 4078
7042.64 4175
7043.43 4280
7044.22 4229
7045.02 4392
7045.81 4397
7046.60 4360
7047.39 4402
7048.18 4563
7048.98 4793
7049.77 4879
7050.56 5128
7051.35 5494
7052.15 5738
7052.94 5731
7053.73 5919
7054.52 5697
7055.32 5537
7056.11 5356
7056.90 5134
7057.70 4937
7058.49 4851
7059.28 4824
7060.07 4864
7060.87 4887
7061.66 4891
7062.45 4862
7063.25 4787
7064.04 4766
7064.83 4764
7065.63 4732
7066.42 4654
7067.21 4767
7068.01 4698
7068.80 4815
7069.59 4904
7070.39 4866
7071.18 4837
7071.97 4824
7072.77 4829
7073.56 4794
7074.36 4888
7075.15 4825
7075.94 4807
7076.74 4767
7077.53 4755
7078.33 4617
7079.12 4600
7079.91 4673
7080.71 4827
7081.50 4880
7082.30 5034
7083.09 5263
7083.88 5391
7084.68 5613
7085.47 5930
7086.27 6433
7087.06 7346
7087.86 8290
7088.65 9003
7089.45 9828
7090.24 10179
7091.04 10087
7091.83 9692
7092.62 9077
7093.42 8369
7094.21 7614
7095.01 7195
7095.80 6482
7096.60 6117
7097.39 5840
7098.19 5801
7098.98 5832
7099.78 5859
7100.58 5827
7101.37 5720
7102.17 5587
7102.96 5212
7103.76 5007
7104.55 4786
7105.35 4487
7106.14 4141
7106.94 3897
7107.73 3632
7108.53 3472
7109.33 3363
7110.12 3206
7110.92 3084
7111.71 3029
7112.51 3010
7113.31 3050
7114.10 3035
7114.90 3007
7115.69 3059
7116.49 3117
7117.29 3188
7118.08 3117
7118.88 3063
7119.67 3014
7120.47 3002
7121.27 2888
7122.06 2851
7122.86 2953
7123.66 3034
7124.45 2987
7125.25 3040
7126.05 3059
7126.84 3105
7127.64 3120
7128.44 3131
7129.23 3175
7130.03 3152
7130.83 3106
7131.62 3023
7132.42 3021
7133.22 3043
7134.02 3001
7134.81 3028
7135.61 3007
7136.41 2909
7137.21 3040
7138.00 3092
7138.80 3063
7139.60 3092
7140.39 3063
7141.19 3069
7141.99 3159
7142.79 3094
7143.59 3111
7144.38 3154
7145.18 3132
7145.98 3141
7146.78 3105
7147.57 3100
7148.37 3083
7149.17 3028
7149.97 2912
7150.77 2972
7151.56 2894
7152.36 2923
7153.16 2976
7153.96 2958
7154.76 2947
7155.56 2880
7156.35 2904
7157.15 2919
7157.95 2915
7158.75 2875
7159.55 2840
7160.35 2759
7161.14 2805
7161.94 2753
7162.74 2758
7163.54 2747
7164.34 2736
7165.14 2744
7165.94 2669
7166.74 2673
7167.54 2604
7168.33 2639
7169.13 2578
7169.93 2642
7170.73 2596
7171.53 2557
7172.33 2583
7173.13 2575
7173.93 2494
7174.73 2453
7175.53 2476
7176.33 2487
7177.13 2401
7177.93 2392
7178.73 2481
7179.53 2414
7180.33 2439
7181.13 2452
7181.92 2437
7182.72 2429
7183.52 2336
7184.32 2343
7185.12 2419
7185.92 2429
7186.72 2423
7187.52 2474
7188.32 2405
7189.13 2388
7189.93 2410
7190.73 2374
7191.53 2376
7192.33 2293
7193.13 2297
7193.93 2326
7194.73 2236
7195.53 2312
7196.33 2178
7197.13 2212
7197.93 2238
7198.73 2247
7199.53 2246
7200.33 2216
7201.13 2256
7201.93 2230
7202.74 2241
7203.54 2226
7204.34 2212
7205.14 2170
7205.94 2151
7206.74 2150
7207.54 2207
7208.34 2212
7209.14 2136
7209.95 2012
7210.75 2117
7211.55 2076
7212.35 2202
7213.15 2242
7213.95 2232
7214.75 2320
7215.56 2191
7216.36 2152
7217.16 2187
7217.96 2247
7218.76 2276
7219.57 2306
7220.37 2292
7221.17 2398
7221.97 2321
7222.77 2258
7223.58 2278
7224.38 2270
7225.18 2263
7225.98 2256
7226.78 2235
7227.59 2189
7228.39 2229
7229.19 2219
7229.99 2220
7230.80 2267
7231.60 2300
7232.40 2322
7233.20 2330
7234.01 2274
7234.81 2286
7235.61 2220
7236.42 2167
7237.22 2234
7238.02 2165
7238.82 2142
7239.63 2141
7240.43 2195
7241.23 2179
7242.04 2213
7242.84 2118
7243.64 2171
7244.45 2204
7245.25 2260
7246.05 2272
7246.86 2261
7247.66 2244
7248.46 2235
7249.27 2244
7250.07 2302
7250.87 2232
7251.68 2133
7252.48 2168
7253.29 2063
7254.09 2030
7254.89 2057
7255.70 2020
7256.50 2038
7257.30 2101
7258.11 2139
7258.91 2138
7259.72 2111
7260.52 2152
7261.33 2194
7262.13 2149
7262.93 2203
7263.74 2186
7264.54 2113
7265.35 2034
7266.15 2117
7266.96 2161
7267.76 2240
7268.57 2221
7269.37 2209
7270.17 2238
7270.98 2246
7271.78 2265
7272.59 2300
7273.39 2318
7274.20 2389
7275.00 2379
7275.81 2372
7276.61 2452
7277.42 2440
7278.22 2435
7279.03 2464
7279.83 2352
7280.64 2445
7281.44 2477
7282.25 2636
7283.06 2682
7283.86 2853
7284.67 3083
7285.47 3301
7286.28 3368
7287.08 3401
7287.89 3338
7288.69 3348
7289.50 3281
7290.31 3090
7291.11 2956
7291.92 2835
7292.72 2666
7293.53 2583
7294.34 2544
7295.14 2521
7295.95 2592
7296.75 2544
7297.56 2505
7298.37 2492
7299.17 2525
7299.98 2536
7300.79 2573
7301.59 2602
7302.40 2649
7303.21 2685
7304.01 2761
7304.82 2839
7305.63 2819
7306.43 2821
7307.24 2804
7308.05 2750
7308.85 2733
7309.66 2777
7310.47 2800
7311.27 2828
7312.08 2887
7312.89 2973
7313.69 3018
7314.50 2981
7315.31 3017
7316.12 2958
7316.92 3104
7317.73 3284
7318.54 3603
7319.35 3985
7320.15 4444
7320.96 4658
7321.77 4875
7322.58 5062
7323.38 5023
7324.19 4788
7325.00 4563
7325.81 4226
7326.61 4063
7327.42 3830
7328.23 3497
7329.04 3305
7329.85 3119
7330.65 2927
7331.46 2823
7332.27 2686
7333.08 2633
7333.89 2658
7334.69 2635
7335.50 2562
7336.31 2576
7337.12 2585
7337.93 2540
7338.74 2547
7339.54 2435
7340.35 2424
7341.16 2418
7341.97 2389
7342.78 2337
7343.59 2316
7344.40 2316
7345.21 2285
7346.01 2315
7346.82 2275
7347.63 2219
7348.44 2262
7349.25 2198
7350.06 2184
7350.87 2196
7351.68 2175
7352.49 2245
7353.30 2184
7354.11 2117
7354.92 2062
7355.72 2122
7356.53 2086
7357.34 2086
7358.15 2150
7358.96 2090
7359.77 2092
7360.58 2086
7361.39 2122
7362.20 2135
7363.01 2168
7363.82 2171
7364.63 2144
7365.44 2098
7366.25 2126
7367.06 2216
7367.87 2180
7368.68 2125
7369.49 2076
7370.30 2172
7371.11 2122
7371.92 2088
7372.73 2175
7373.54 2101
7374.35 2138
7375.16 2111
7375.97 2193
7376.79 2268
7377.60 2251
7378.41 2299
7379.22 2379
7380.03 2455
7380.84 2590
7381.65 2578
7382.46 2707
7383.27 2709
7384.08 2802
7384.89 2751
7385.70 2712
7386.52 2694
7387.33 2637
7388.14 2461
7388.95 2402
7389.76 2337
7390.57 2226
7391.38 2149
7392.19 2191
7393.01 2191
7393.82 2254
7394.63 2259
7395.44 2180
7396.25 2162
7397.06 2175
7397.88 2252
7398.69 2283
7399.50 2425
7400.31 2473
7401.12 2457
7401.94 2530
7402.75 2500
7403.56 2481
7404.37 2538
7405.18 2436
7406.00 2330
7406.81 2328
7407.62 2174
7408.43 2175
7409.25 2099
7410.06 1967
7410.87 1982
7411.68 1985
7412.49 1987
7413.31 1916
7414.12 1896
7414.93 1962
7415.75 1868
7416.56 1817
7417.37 1785
7418.18 1785
7419.00 1771
7419.81 1775
7420.62 1817
7421.44 1744
7422.25 1779
7423.06 1685
7423.88 1718
7424.69 1685
7425.50 1698
7426.31 1689
7427.13 1674
7427.94 1693
7428.76 1672
7429.57 1703
7430.38 1682
7431.20 1683
7432.01 1684
7432.82 1710
7433.64 1708
7434.45 1678
7435.26 1689
7436.08 1677
7436.89 1690
7437.71 1675
7438.52 1679
7439.33 1665
7440.15 1650
7440.96 1640
7441.78 1699
7442.59 1705
7443.40 1709
7444.22 1772
7445.03 1741
7445.85 1731
7446.66 1733
7447.48 1658
7448.29 1728
7449.11 1759
7449.92 1731
7450.73 1665
7451.55 1665
7452.36 1696
7453.18 1726
7453.99 1773
7454.81 1690
7455.62 1766
7456.44 1750
7457.25 1777
7458.07 1819
7458.88 1857
7459.70 1840
7460.51 1813
7461.33 1802
7462.14 1917
7462.96 1884
7463.77 1920
7464.59 1935
7465.41 1884
7466.22 1914
7467.04 1942
7467.85 2034
7468.67 1890
7469.48 1893
7470.30 1891
7471.11 1993
7471.93 1985
7472.75 1960
7473.56 1970
7474.38 2022
7475.19 2118
7476.01 2094
7476.83 2073
7477.64 2065
7478.46 2094
7479.27 2065
7480.09 2067
7480.91 2106
7481.72 2044
7482.54 2138
7483.36 2068
7484.17 2040
7484.99 2048
7485.81 2136
7486.62 2024
7487.44 2070
7488.26 2043
7489.07 2060
7489.89 1971
7490.71 1938
7491.52 1971
7492.34 1925
7493.16 1995
7493.97 2032
7494.79 2037
7495.61 1915
7496.43 1936
7497.24 1943
7498.06 1959
7498.88 2087
7499.69 2135
7500.51 2158
7501.33 2191
7502.15 2106
7502.96 2037
7503.78 2086
7504.60 2055
7505.42 2092
7506.23 1990
7507.05 2031
7507.87 2058
7508.69 2103
7509.51 2083
7510.32 1987
7511.14 1953
7511.96 1939
7512.78 1978
7513.60 1972
7514.41 1946
7515.23 1884
7516.05 1811
7516.87 1818
7517.69 1725
7518.50 1710
7519.32 1675
7520.14 1764
7520.96 1749
7521.78 1724
7522.60 1717
7523.42 1752
7524.23 1739
7525.05 1725
7525.87 1747
7526.69 1728
7527.51 1670
7528.33 1685
7529.15 1714
7529.97 1705
7530.78 1643
7531.60 1673
7532.42 1645
7533.24 1644
7534.06 1619
7534.88 1664
7535.70 1669
7536.52 1602
7537.34 1645
7538.16 1593
7538.98 1638
7539.80 1651
7540.62 1683
7541.44 1620
7542.26 1641
7543.08 1618
7543.89 1641
7544.71 1630
7545.53 1641
7546.35 1632
7547.17 1692
7547.99 1714
7548.81 1670
7549.63 1619
7550.45 1609
7551.27 1633
7552.09 1665
7552.91 1664
7553.73 1645
7554.56 1632
7555.38 1623
7556.20 1634
7557.02 1579
7557.84 1582
7558.66 1725
7559.48 1720
7560.30 1650
7561.12 1676
7561.94 1699
7562.76 1739
7563.58 1693
7564.40 1762
7565.22 1744
7566.04 1745
7566.86 1753
7567.69 1703
7568.51 1721
7569.33 1751
7570.15 1686
7570.97 1710
7571.79 1739
7572.61 1682
7573.43 1727
7574.26 1795
7575.08 1793
7575.90 1814
7576.72 1778
7577.54 1744
7578.36 1748
7579.18 1789
7580.01 1749
7580.83 1767
7581.65 1765
7582.47 1862
7583.29 1843
7584.12 1830
7584.94 1872
7585.76 1864
7586.58 1854
7587.40 1916
7588.23 1932
7589.05 1914
7589.87 1947
7590.69 2013
7591.51 1948
7592.34 1957
7593.16 2029
7593.98 1985
7594.80 2015
7595.63 2080
7596.45 2046
7597.27 2025
7598.09 2012
7598.92 2043
7599.74 2053
7600.56 2115
7601.39 2149
7602.21 2219
7603.03 2244
7603.85 2288
7604.68 2477
7605.50 2602
7606.32 2654
7607.15 2748
7607.97 2706
7608.79 2719
7609.62 2659
7610.44 2596
7611.26 2448
7612.09 2526
7612.91 2476
7613.73 2375
7614.56 2314
7615.38 2349
7616.20 2398
7617.03 2347
7617.85 2527
7618.68 2576
7619.50 2595
7620.32 2714
7621.15 2670
7621.97 2775
7622.79 2724
7623.62 2643
7624.44 2673
7625.27 2603
7626.09 2464
7626.92 2471
7627.74 2509
7628.56 2469
7629.39 2488
7630.21 2584
7631.04 2606
7631.86 2695
7632.69 2851
7633.51 3032
7634.34 3059
7635.16 2905
7635.98 2891
7636.81 2771
7637.63 2711
7638.46 2547
7639.28 2364
7640.11 2308
7640.93 2278
7641.76 2153
7642.58 2078
7643.41 2046
7644.23 2012
7645.06 1917
7645.88 1902
7646.71 1855
7647.54 1831
7648.36 1858
7649.19 1864
7650.01 1857
7650.84 1808
7651.66 1832
7652.49 1856
7653.31 1810
7654.14 1812
7654.97 1842
7655.79 1821
7656.62 1858
7657.44 1846
7658.27 1840
7659.09 1843
7659.92 1857
7660.75 1806
7661.57 1866
7662.40 1807
7663.22 1794
7664.05 1792
7664.88 1746
7665.70 1752
7666.53 1797
7667.36 1744
7668.18 1742
7669.01 1792
7669.84 1793
7670.66 1781
7671.49 1793
7672.32 1802
7673.14 1770
7673.97 1773
7674.80 1805
7675.62 1762
7676.45 1747
7677.28 1808
7678.10 1783
7678.93 1822
7679.76 1840
7680.58 1803
7681.41 1846
7682.24 1862
7683.07 1884
7683.89 1860
7684.72 1956
7685.55 1968
7686.38 1955
7687.20 1997
7688.03 2086
7688.86 2067
7689.69 2080
7690.51 2067
7691.34 2027
7692.17 1984
7693.00 2048
7693.82 1959
7694.65 2027
7695.48 2053
7696.31 2095
7697.14 2073
7697.96 1999
7698.79 2070
7699.62 2155
7700.45 2194
7701.28 2231
7702.11 2260
7702.93 2180
7703.76 2195
7704.59 2115
7705.42 2034
7706.25 2024
7707.08 1969
7707.90 2024
7708.73 2059
7709.56 2001
7710.39 1966
7711.22 2058
7712.05 2060
7712.88 2023
7713.71 1987
7714.53 2038
7715.36 2033
7716.19 1995
7717.02 1967
7717.85 2001
7718.68 2014
7719.51 2007
7720.34 2115
7721.17 2175
7722.00 2150
7722.83 2149
7723.66 2129
7724.49 2150
7725.32 2207
7726.14 2111
7726.97 2096
7727.80 2199
7728.63 2200
7729.46 2100
7730.29 2193
7731.12 2220
7731.95 2236
7732.78 2167
7733.61 2138
7734.44 2127
7735.27 2153
7736.10 2065
7736.93 2159
7737.76 2264
7738.59 2233
7739.42 2289
7740.25 2320
7741.08 2279
7741.91 2255
7742.75 2223
7743.58 2304
7744.41 2312
7745.24 2282
7746.07 2304
7746.90 2493
7747.73 2503
7748.56 2461
7749.39 2465
7750.22 2524
7751.05 2536
7751.88 2533
7752.71 2553
7753.55 2581
7754.38 2623
7755.21 2650
7756.04 2747
7756.87 2787
7757.70 2826
7758.53 2879
7759.36 2955
7760.20 2986
7761.03 2909
7761.86 2918
7762.69 2840
7763.52 2541
7764.35 2515
7765.18 2385
7766.02 2268
7766.85 2171
7767.68 2200
7768.51 2141
7769.34 2158
7770.18 2099
7771.01 2094
7771.84 2071
7772.67 2022
7773.50 2067
7774.34 2077
7775.17 2112
7776.00 2201
7776.83 2288
7777.66 2367
7778.50 2449
7779.33 2430
7780.16 2382
7780.99 2435
7781.83 2466
7782.66 2352
7783.49 2387
7784.32 2298
7785.16 2229
7785.99 2247
7786.82 2184
7787.66 2190
7788.49 2166
7789.32 2162
7790.15 2192
7790.99 2103
7791.82 2058
7792.65 2021
7793.49 2034
7794.32 2067
7795.15 2019
7795.99 2034
7796.82 1992
7797.65 2021
7798.49 1984
7799.32 1986
7800.15 2014
7800.99 1990
7801.82 1991
7802.65 1977
7803.49 2026
7804.32 2020
7805.16 2101
7805.99 2066
7806.82 2083
7807.66 2115
7808.49 2167
7809.33 2099
7810.16 2120
7810.99 2121
7811.83 2191
7812.66 2076
7813.50 2233
7814.33 2302
7815.17 2264
7816.00 2197
7816.83 2222
7817.67 2260
7818.50 2261
7819.34 2267
7820.17 2298
7821.01 2367
7821.84 2412
7822.68 2315
7823.51 2298
7824.35 2357
7825.18 2406
7826.02 2490
7826.85 2567
7827.69 2537
7828.52 2568
7829.36 2533
7830.19 2601
7831.03 2539
7831.86 2499
7832.70 2459
7833.53 2488
7834.37 2535
7835.20 2371
7836.04 2355
7836.87 2325
7837.71 2417
7838.54 2436
7839.38 2375
7840.22 2406
7841.05 2365
7841.89 2281
7842.72 2182
7843.56 2158
7844.39 2195
7845.23 2191
7846.07 2260
7846.90 2182
7847.74 2130
7848.57 2109
7849.41 2109
7850.25 2189
7851.08 2113
7851.92 2097
7852.76 2107
7853.59 2116
7854.43 2113
7855.27 2163
7856.10 2218
7856.94 2171
7857.78 2176
7858.61 2151
7859.45 2217
7860.29 2322
7861.12 2301
7861.96 2311
7862.80 2300
7863.63 2248
7864.47 2282
7865.31 2206
7866.14 2309
7866.98 2243
7867.82 2364
7868.66 2376
7869.49 2444
7870.33 2392
7871.17 2477
7872.00 2516
7872.84 2522
7873.68 2645
7874.52 2592
7875.35 2597
7876.19 2644
7877.03 2760
7877.87 2950
7878.70 3064
7879.54 3168
7880.38 3184
7881.22 3327
7882.06 3217
7882.89 3126
7883.73 3069
7884.57 2931
7885.41 2800
7886.25 2675
7887.08 2710
7887.92 2697
7888.76 2617
7889.60 2668
7890.44 2602
7891.28 2624
7892.11 2602
7892.95 2666
7893.79 2650
7894.63 2632
7895.47 2604
7896.31 2514
7897.15 2438
7897.98 2453
7898.82 2428
7899.66 2387
7900.50 2405
7901.34 2345
7902.18 2299
7903.02 2290
7903.86 2221
7904.70 2161
7905.54 2121
7906.37 2097
7907.21 2072
7908.05 1998
7908.89 2013
7909.73 1988
7910.57 1942
7911.41 1953
7912.25 2061
7913.09 1948
7913.93 1976
7914.77 1979
7915.61 2007
7916.45 1977
7917.29 1939
7918.13 2032
7918.97 2058
7919.81 2079
7920.65 2066
7921.49 2077
7922.33 1987
7923.17 1946
7924.01 1895
7924.85 1998
7925.69 1925
7926.53 1861
7927.37 1909
7928.21 1844
7929.05 1855
7929.89 1871
7930.73 1907
7931.57 1877
7932.41 1861
7933.25 1823
7934.09 1837
7934.93 1832
7935.77 1861
7936.61 1822
7937.46 1904
7938.30 1844
7939.14 1871
7939.98 1929
7940.82 2003
7941.66 2012
7942.50 1987
7943.34 2048
7944.18 2041
7945.03 2057
7945.87 1964
7946.71 2007
7947.55 2032
7948.39 2025
7949.23 2002
7950.07 2016
7950.92 2030
7951.76 2006
7952.60 1997
7953.44 2102
7954.28 2181
7955.12 2237
7955.97 2324
7956.81 2335
7957.65 2377
7958.49 2358
7959.33 2277
7960.18 2202
7961.02 2239
7961.86 2261
7962.70 2252
7963.54 2132
7964.39 2119
7965.23 2150
7966.07 2158
7966.91 2136
7967.76 2198
7968.60 2363
7969.44 2405
7970.28 2376
7971.13 2342
7971.97 2370
7972.81 2336
7973.65 2278
7974.50 2200
7975.34 2164
7976.18 2002
7977.03 1988
7977.87 1984
7978.71 1911
7979.55 1891
7980.40 1884
7981.24 1967
7982.08 1836
7982.93 1859
7983.77 1839
7984.61 1893
7985.46 1855
7986.30 1904
7987.14 1886
7987.99 1842
7988.83 1862
7989.67 1826
7990.52 1764
7991.36 1740
7992.21 1727
7993.05 1735
7993.89 1681
7994.74 1702
7995.58 1744
7996.42 1742
7997.27 1771
7998.11 1787
7998.96 1885
7999.80 1923
8000.65 2124
8001.49 2090
8002.33 2211
8003.18 2255
8004.02 2249
8004.87 2160
8005.71 2144
8006.56 2094
8007.40 1952
8008.24 1864
8009.09 1801
8009.93 1754
8010.78 1639
8011.62 1623
8012.47 1558
8013.31 1506
8014.16 1527
8015.00 1511
8015.85 1462
8016.69 1463
8017.54 1421
8018.38 1479
8019.23 1445
8020.07 1432
8020.92 1450
8021.76 1435
8022.61 1464
8023.45 1461
8024.30 1319
8025.15 1353
8025.99 1388
8026.84 1356
8027.68 1445
8028.53 1410
8029.37 1400
8030.22 1410
8031.07 1407
8031.91 1359
8032.76 1407
8033.60 1392
8034.45 1445
8035.30 1440
8036.14 1390
8036.99 1342
8037.83 1381
8038.68 1393
8039.53 1424
8040.37 1459
8041.22 1382
8042.06 1401
8042.91 1370
8043.76 1345
8044.60 1357
8045.45 1326
8046.30 1329
8047.14 1369
8047.99 1291
8048.84 1358
8049.68 1372
8050.53 1329
8051.38 1396
8052.22 1325
8053.07 1377
8053.92 1363
8054.77 1319
8055.61 1354
8056.46 1371
8057.31 1331
8058.15 1346
8059.00 1334
8059.85 1389
8060.70 1325
8061.54 1326
8062.39 1331
8063.24 1378
8064.09 1346
8064.93 1296
8065.78 1333
8066.63 1346
8067.48 1253
8068.32 1291
8069.17 1316
8070.02 1317
8070.87 1365
8071.72 1360
8072.56 1314
8073.41 1334
8074.26 1318
8075.11 1325
8075.96 1312
8076.80 1313
8077.65 1364
8078.50 1217
8079.35 1251
8080.20 1300
8081.05 1291
8081.89 1291
8082.74 1312
8083.59 1306
8084.44 1316
8085.29 1365
8086.14 1359
8086.99 1299
8087.83 1320
8088.68 1326
8089.53 1349
8090.38 1327
8091.23 1300
8092.08 1306
8092.93 1307
8093.78 1286
8094.63 1342
8095.48 1354
8096.32 1335
8097.17 1334
8098.02 1335
8098.87 1305
8099.72 1294
8100.57 1339
8101.42 1345
8102.27 1346
8103.12 1324
8103.97 1322
8104.82 1387
8105.67 1321
8106.52 1355
8107.37 1352
8108.22 1432
8109.07 1478
8109.92 1488
8110.77 1569
8111.62 1588
8112.47 1647
8113.32 1661
8114.17 1531
8115.02 1553
8115.87 1509
8116.72 1522
8117.57 1461
8118.42 1452
8119.27 1419
8120.12 1379
8120.97 1428
8121.82 1396
8122.67 1332
8123.52 1339
8124.37 1353
8125.22 1359
8126.08 1333
8126.93 1360
8127.78 1385
8128.63 1391
8129.48 1389
8130.33 1372
8131.18 1397
8132.03 1390
8132.88 1360
8133.73 1315
8134.59 1353
8135.44 1348
8136.29 1282
8137.14 1352
8137.99 1389
8138.84 1365
8139.69 1340
8140.55 1305
8141.40 1270
8142.25 1342
8143.10 1323
8143.95 1280
8144.80 1327
8145.66 1364
8146.51 1334
8147.36 1360
8148.21 1333
8149.06 1374
8149.91 1396
8150.77 1389
8151.62 1361
8152.47 1383
8153.32 1418
8154.18 1471
8155.03 1474
8155.88 1500
8156.73 1530
8157.59 1588
8158.44 1695
8159.29 1604
8160.14 1555
8161.00 1580
8161.85 1450
8162.70 1465
8163.55 1405
8164.41 1336
8165.26 1339
8166.11 1344
8166.96 1331
8167.82 1288
8168.67 1314
8169.52 1305
8170.38 1244
8171.23 1248
8172.08 1277
8172.94 1331
8173.79 1251
8174.64 1174
8175.50 1217
8176.35 1228
8177.20 1240
8178.06 1268
8178.91 1207
8179.76 1211
8180.62 1122
8181.47 1080
8182.32 1128
8183.18 1110
8184.03 1110
8184.89 1105
8185.74 1122
8186.59 1128
8187.45 1148
8188.30 1111
8189.16 1103
8190.01 1117
8190.86 1136
8191.72 1121
8192.57 1119
8193.43 1122
8194.28 1122
8195.14 1145
8195.99 1144
8196.84 1073
8197.70 1054
8198.55 1095
8199.41 1093
8200.26 1107
8201.12 1053
8201.97 1034
8202.83 1053
8203.68 1053
8204.54 1037
8205.39 1078
8206.25 1075
8207.10 1077
8207.96 1084
8208.81 1107
8209.67 1106
8210.52 1090
8211.38 1094
8212.23 1080
8213.09 1030
8213.94 1035
8214.80 1057
8215.65 1017
8216.51 1057
8217.37 1054
8218.22 1047
8219.08 1011
8219.93 1089
8220.79 1078
8221.64 1035
8222.50 1022
8223.36 1021
8224.21 998
8225.07 1024
8225.92 1048
8226.78 1024
8227.64 1069
8228.49 1039
8229.35 1035
8230.20 1020
8231.06 1019
8231.92 1061
8232.77 1015
8233.63 978
8234.49 961
8235.34 1052
8236.20 983
8237.06 1042
8237.91 1038
8238.77 1024
8239.63 1049
8240.48 1095
8241.34 1004
8242.20 1062
8243.05 1026
8243.91 991
8244.77 987
8245.62 962
8246.48 941
8247.34 968
8248.19 976
8249.05 998
8249.91 992
8250.77 1002
8251.62 1041
8252.48 985
8253.34 988
8254.20 1005
8255.05 1087
8255.91 1035
8256.77 1031
8257.63 1006
8258.48 973
8259.34 958
8260.20 947
8261.06 1009
8261.92 942
8262.77 965
8263.63 964
8264.49 1000
8265.35 1013
8266.21 951
8267.06 926
8267.92 994
8268.78 1016
8269.64 981
8270.50 997
8271.35 1009
8272.21 967
8273.07 930
8273.93 1038
8274.79 1078
8275.65 1051
8276.51 1025
8277.36 1017
8278.22 1030
8279.08 1027
8279.94 1062
8280.80 987
8281.66 1036
8282.52 1070
8283.38 1074
8284.24 1074
8285.09 1061
8285.95 1058
8286.81 1078
8287.67 1121
8288.53 1150
8289.39 1086
8290.25 1090
8291.11 1135
8291.97 1188
8292.83 1171
8293.69 1152
8294.55 1200
8295.41 1168
8296.27 1211
8297.13 1225
8297.99 1167
8298.85 1176
8299.71 1129
8300.56 1140
8301.42 1169
8302.28 1086
8303.14 1114
8304.00 1129
8304.86 1084
8305.73 1115
8306.59 1116
8307.45 1074
8308.31 1143
8309.17 1068
8310.03 1081
8310.89 1069
8311.75 1061
8312.61 1070
8313.47 1066
8314.33 1043
8315.19 1020
8316.05 1070
8316.91 1004
8317.77 991
8318.63 1052
8319.49 1023
8320.35 998
8321.22 1002
8322.08 1033
8322.94 1006
8323.80 1038
8324.66 1063
8325.52 1027
8326.38 962
8327.24 1055
8328.10 1021
8328.97 1073
8329.83 1055
8330.69 1022
8331.55 1013
8332.41 1030
8333.27 1003
8334.13 1038
8335.00 1034
8335.86 1026
8336.72 1045
8337.58 1042
8338.44 987
8339.30 990
8340.17 1014
8341.03 1022
8341.89 1012
8342.75 977
8343.62 985
8344.48 1005
8345.34 974
8346.20 974
8347.06 1000
8347.93 943
8348.79 969
8349.65 933
8350.51 1008
8351.38 978
8352.24 1006
8353.10 974
8353.96 976
8354.83 988
8355.69 1010
8356.55 1023
8357.41 991
8358.28 1053
8359.14 1025
8360.00 1042
8360.87 1013
8361.73 1019
8362.59 1023
8363.46 998
8364.32 1039
8365.18 986
8366.05 1011
8366.91 1009
8367.77 1052
8368.64 1016
8369.50 991
8370.36 983
8371.23 988
8372.09 998
8372.95 972
8373.82 1011
8374.68 1052
8375.54 1069
8376.41 1011
8377.27 1021
8378.14 997
8379.00 1044
8379.86 1017
8380.73 1031
8381.59 1036
8382.46 1054
8383.32 1095
8384.18 1066
8385.05 1073
8385.91 1120
8386.78 1114
8387.64 1092
8388.51 1088
8389.37 1134
8390.23 1106
8391.10 1088
8391.96 1067
8392.83 1083
8393.69 1092
8394.56 1069
8395.42 1099
8396.29 1125
8397.15 1117
8398.02 1117
8398.88 1175
8399.75 1151
8400.61 1173
8401.48 1187
8402.34 1144
8403.21 1182
8404.07 1138
8404.94 1165
8405.80 1184
8406.67 1097
8407.53 1141
8408.40 1124
8409.26 1163
8410.13 1156
8411.00 1147
8411.86 1208
8412.73 1214
8413.59 1180
8414.46 1190
8415.32 1189
8416.19 1188
8417.06 1205
8417.92 1215
8418.79 1204
8419.65 1277
8420.52 1252
8421.39 1227
8422.25 1234
8423.12 1264
8423.98 1259
8424.85 1274
8425.72 1281
8426.58 1274
8427.45 1370
8428.32 1348
8429.18 1359
8430.05 1366
8430.92 1373
8431.78 1425
8432.65 1411
8433.52 1394
8434.38 1499
8435.25 1475
8436.12 1450
8436.98 1475
8437.85 1539
8438.72 1499
8439.58 1599
8440.45 1678
8441.32 1700
8442.19 1730
8443.05 1841
8443.92 1980
8444.79 2103
8445.65 2099
8446.52 2156
8447.39 2183
8448.26 2127
8449.12 2165
8449.99 2095
8450.86 2072
8451.73 2010
8452.60 2185
8453.46 2310
8454.33 2402
8455.20 2499
8456.07 2817
8456.93 3013
8457.80 3116
8458.67 3323
8459.54 3411
8460.41 3324
8461.27 3127
8462.14 2982
8463.01 2795
8463.88 2638
8464.75 2423
8465.62 2183
8466.48 2115
8467.35 1942
8468.22 1864
8469.09 1799
8469.96 1757
8470.83 1678
8471.70 1612
8472.57 1567
8473.43 1556
8474.30 1533
8475.17 1556
8476.04 1452
8476.91 1449
8477.78 1434
8478.65 1452
8479.52 1418
8480.39 1378
8481.25 1345
8482.12 1368
8482.99 1377
8483.86 1354
8484.73 1350
8485.60 1295
8486.47 1305
8487.34 1260
8488.21 1388
8489.08 1371
8489.95 1363
8490.82 1340
8491.69 1257
8492.56 1318
8493.43 1311
8494.30 1286
8495.17 1337
8496.04 1365
8496.91 1313
8497.78 1291
8498.65 1320
8499.52 1342
8500.39 1246
8501.26 1283
8502.13 1276
8503.00 1258
8503.87 1265
8504.74 1250
8505.61 1246
8506.48 1251
8507.35 1294
8508.22 1307
8509.09 1258
8509.96 1299
8510.83 1276
8511.70 1312
8512.57 1310
8513.45 1286
8514.32 1307
8515.19 1317
8516.06 1353
8516.93 1356
8517.80 1365
8518.67 1331
8519.54 1307
8520.41 1308
8521.29 1332
8522.16 1321
8523.03 1358
8523.90 1346
8524.77 1308
8525.64 1332
8526.51 1311
8527.39 1366
8528.26 1377
8529.13 1375
8530.00 1327
8530.87 1335
8531.74 1369
8532.62 1382
8533.49 1400
8534.36 1366
8535.23 1366
8536.10 1378
8536.98 1434
8537.85 1446
8538.72 1323
8539.59 1366
8540.46 1387
8541.34 1358
8542.21 1329
8543.08 1272
8543.95 1356
8544.83 1314
8545.70 1289
8546.57 1297
8547.44 1281
8548.32 1309
8549.19 1290
8550.06 1320
8550.93 1386
8551.81 1439
8552.68 1501
8553.55 1586
8554.43 1576
8555.30 1632
8556.17 1708
8557.04 1766
8557.92 1664
8558.79 1669
8559.66 1671
8560.54 1545
8561.41 1417
8562.28 1421
8563.16 1450
8564.03 1413
8564.90 1332
8565.78 1284
8566.65 1261
8567.52 1234
8568.40 1200
8569.27 1200
8570.15 1209
8571.02 1184
8571.89 1186
8572.77 1164
8573.64 1149
8574.51 1135
8575.39 1104
8576.26 1159
8577.14 1121
8578.01 1117
8578.88 1119
8579.76 1120
8580.63 1113
8581.51 1127
8582.38 1141
8583.26 1151
8584.13 1113
8585.01 1147
8585.88 1148
8586.75 1119
8587.63 1068
8588.50 1093
8589.38 1091
8590.25 1140
8591.13 1075
8592.00 1093
8592.88 1148
8593.75 1137
8594.63 1167
8595.50 1153
8596.38 1171
8597.25 1186
8598.13 1158
8599.00 1178
8599.88 1180
8600.75 1152
8601.63 1156
8602.50 1185
8603.38 1175
8604.26 1219
8605.13 1206
8606.01 1245
8606.88 1208
8607.76 1191
8608.63 1176
8609.51 1151
8610.38 1139
8611.26 1156
8612.14 1218
8613.01 1199
8613.89 1238
8614.76 1235
8615.64 1240
8616.52 1181
8617.39 1249
8618.27 1182
8619.15 1161
8620.02 1193
8620.90 1244
8621.77 1254
8622.65 1281
8623.53 1254
8624.40 1232
8625.28 1248
8626.16 1278
8627.03 1281
8627.91 1320
8628.79 1340
8629.66 1286
8630.54 1359
8631.42 1347
8632.29 1322
8633.17 1320
8634.05 1413
8634.92 1352
8635.80 1379
8636.68 1397
8637.56 1425
8638.43 1393
8639.31 1398
8640.19 1364
8641.07 1392
8641.94 1479
8642.82 1404
8643.70 1459
8644.57 1428
8645.45 1433
8646.33 1447
8647.21 1477
8648.09 1477
8648.96 1536
8649.84 1573
8650.72 1604
8651.60 1638
8652.47 1547
8653.35 1631
8654.23 1615
8655.11 1608
8655.99 1610
8656.86 1590
8657.74 1581
8658.62 1693
8659.50 1659
8660.38 1676
8661.26 1662
8662.13 1696
8663.01 1707
8663.89 1713
8664.77 1677
8665.65 1745
8666.53 1749
8667.41 1762
8668.28 1838
8669.16 1903
8670.04 1971
8670.92 2037
8671.80 2167
8672.68 2183
8673.56 2291
8674.44 2418
8675.32 2515
8676.20 2590
8677.07 2598
8677.95 2561
8678.83 2514
8679.71 2522
8680.59 2328
8681.47 2269
8682.35 2218
8683.23 2182
8684.11 2148
8684.99 2099
8685.87 2084
8686.75 2137
8687.63 2205
8688.51 2370
8689.39 2552
8690.27 2786
8691.15 3080
8692.03 3356
8692.91 3574
8693.79 3810
8694.67 4028
8695.55 4088
8696.43 3960
8697.31 3817
8698.19 3721
8699.07 3417
8699.95 3053
8700.83 2869
8701.71 2671
8702.59 2437
8703.47 2283
8704.35 2090
8705.23 1969
8706.11 1810
8706.99 1760
8707.87 1708
8708.75 1656
8709.63 1666
8710.52 1619
8711.40 1555
8712.28 1532
8713.16 1595
8714.04 1512
8714.92 1516
8715.80 1430
8716.68 1380
8717.56 1422
8718.45 1379
8719.33 1375
8720.21 1383
8721.09 1376
8721.97 1410
8722.85 1423
8723.73 1379
8724.62 1405
8725.50 1393
8726.38 1436
8727.26 1392
8728.14 1397
8729.02 1389
8729.91 1447
8730.79 1412
8731.67 1395
8732.55 1442
8733.43 1410
8734.32 1356
8735.20 1386
8736.08 1442
8736.96 1379
8737.84 1364
8738.73 1364
8739.61 1416
8740.49 1404
8741.37 1409
8742.26 1376
8743.14 1393
8744.02 1352
8744.90 1329
8745.79 1370
8746.67 1367
8747.55 1399
8748.43 1433
8749.32 1426
8750.20 1420
8751.08 1463
8751.97 1462
8752.85 1548
8753.73 1550
8754.62 1561
8755.50 1692
8756.38 1681
8757.26 1720
8758.15 1715
8759.03 1761
8759.91 1808
8760.80 1836
8761.68 1796
8762.56 1832
8763.45 1815
8764.33 1791
8765.22 1723
8766.10 1730
8766.98 1751
8767.87 1783
8768.75 1757
8769.63 1699
8770.52 1680
8771.40 1752
8772.29 1824
8773.17 1766
8774.05 1671
8774.94 1695
8775.82 1706
8776.71 1697
8777.59 1714
8778.48 1639
8779.36 1628
8780.24 1640
8781.13 1631
8782.01 1603
8782.90 1575
8783.78 1629
8784.67 1628
8785.55 1598
8786.44 1539
8787.32 1565
8788.21 1572
8789.09 1565
8789.98 1570
8790.86 1531
8791.74 1506
8792.63 1506
8793.51 1513
8794.40 1553
8795.29 1542
8796.17 1595
8797.06 1602
8797.94 1596
8798.83 1575
8799.71 1589
8800.60 1651
8801.48 1622
8802.37 1670
8803.25 1619
8804.14 1703
8805.02 1709
8805.91 1672
8806.80 1689
8807.68 1640
8808.57 1632
8809.45 1568
8810.34 1533
8811.23 1529
8812.11 1463
8813.00 1495
8813.88 1449
8814.77 1406
8815.66 1403
8816.54 1401
8817.43 1403
8818.31 1367
8819.20 1377
8820.09 1376
8820.97 1453
8821.86 1436
8822.75 1369
8823.63 1394
8824.52 1393
8825.41 1403
8826.29 1375
8827.18 1305
8828.07 1344
8828.95 1371
8829.84 1394
8830.73 1368
8831.61 1352
8832.50 1351
8833.39 1282
8834.28 1290
8835.16 1313
8836.05 1249
8836.94 1221
8837.82 1320
8838.71 1243
8839.60 1308
8840.49 1262
8841.37 1213
8842.26 1223
8843.15 1241
8844.04 1203
8844.92 1252
8845.81 1269
8846.70 1212
8847.59 1189
8848.47 1192
8849.36 1201
8850.25 1225
8851.14 1199
8852.03 1179
8852.91 1200
8853.80 1180
8854.69 1167
8855.58 1141
8856.47 1191
8857.36 1156
8858.24 1144
8859.13 1248
8860.02 1161
8860.91 1206
8861.80 1218
8862.69 1186
8863.57 1168
8864.46 1174
8865.35 1185
8866.24 1189
8867.13 1191
8868.02 1181
8868.91 1167
8869.80 1147
8870.68 1164
8871.57 1160
8872.46 1113
8873.35 1119
8874.24 1171
8875.13 1124
8876.02 1145
8876.91 1161
8877.80 1213
8878.69 1143
8879.58 1176
8880.47 1148
8881.36 1121
8882.24 1168
8883.13 1167
8884.02 1180
8884.91 1205
8885.80 1165
8886.69 1176
8887.58 1188
8888.47 1220
8889.36 1216
8890.25 1180
8891.14 1213
8892.03 1140
8892.92 1195
8893.81 1124
8894.70 1197
8895.59 1170
8896.48 1192
8897.37 1192
8898.26 1152
8899.15 1146
8900.04 1187
8900.93 1205
8901.82 1169
8902.72 1177
8903.61 1180
8904.50 1168
8905.39 1129
8906.28 1177
8907.17 1151
8908.06 1162
8908.95 1178
8909.84 1161
8910.73 1189
8911.62 1137
8912.51 1132
8913.41 1176
8914.30 1157
8915.19 1179
8916.08 1189
8916.97 1139
8917.86 1147
8918.75 1162
8919.64 1155
8920.54 1122
8921.43 1132
8922.32 1141
8923.21 1172
8924.10 1129
8924.99 1159
8925.88 1137
8926.78 1135
8927.67 1184
8928.56 1166
8929.45 1120
8930.34 1172
8931.24 1166
8932.13 1177
8933.02 1190
8933.91 1146
8934.80 1159
8935.70 1148
8936.59 1155
8937.48 1185
8938.37 1181
8939.27 1194
8940.16 1166
8941.05 1228
8941.94 1225
8942.84 1247
8943.73 1277
8944.62 1166
8945.51 1205
8946.41 1319
8947.30 1284
8948.19 1364
8949.08 1424
8949.98 1458
8950.87 1441
8951.76 1405
8952.66 1431
8953.55 1375
8954.44 1321
8955.34 1251
8956.23 1283
8957.12 1256
8958.02 1256
8958.91 1242
8959.80 1217
8960.70 1188
8961.59 1239
8962.48 1259
8963.38 1211
8964.27 1247
8965.16 1277
8966.06 1245
8966.95 1320
8967.84 1262
8968.74 1281
8969.63 1281
8970.53 1216
8971.42 1190
8972.31 1165
8973.21 1148
8974.10 1124
8975.00 1090
8975.89 1135
8976.78 1082
8977.68 1090
8978.57 1121
8979.47 1103
8980.36 1069
8981.26 1007
8982.15 1022
8983.05 1019
8983.94 1005
8984.83 1058
8985.73 1011
8986.62 1030
8987.52 1028
8988.41 1018
8989.31 1054
8990.20 1029
8991.10 1027
8991.99 1002
8992.89 1039
8993.78 986
8994.68 1009
8995.57 1030
8996.47 1050
8997.36 1045
8998.26 996
8999.15 998
9000.05 1034
9000.95 1037
9001.84 1008
9002.74 1002
9003.63 1021
9004.53 1061
9005.42 1007
9006.32 998
9007.21 1040
9008.11 980
9009.01 1002
9009.90 1042
9010.80 1007
9011.69 1007
9012.59 974
9013.49 1057
9014.38 1069
9015.28 1009
9016.17 994
9017.07 979
9017.97 980
9018.86 1008
9019.76 1012
9020.66 1020
9021.55 1045
9022.45 1012
9023.35 1015
9024.24 1021
9025.14 1006
9026.04 989
9026.93 995
9027.83 1005
9028.73 989
9029.62 984
9030.52 982
9031.42 1016
9032.31 1020
9033.21 957
9034.11 1030
9035.01 1001
9035.90 1007
9036.80 1003
9037.70 1007
9038.59 1002
9039.49 1026
9040.39 999
9041.29 960
9042.18 1019
9043.08 1044
9043.98 1010
9044.88 1015
9045.77 1010
9046.67 979
9047.57 1028
9048.47 1026
9049.37 1069
9050.26 1085
9051.16 1079
9052.06 1090
9052.96 1033
9053.85 1066
9054.75 1104
9055.65 1063
9056.55 1057
9057.45 1046
9058.35 1083
9059.24 1114
9060.14 1080
9061.04 1108
9061.94 1123
9062.84 1068
9063.74 1118
9064.64 1104
9065.53 1030
9066.43 1072
9067.33 1050
9068.23 1046
9069.13 1051
9070.03 1127
9070.93 1061
9071.83 1075
9072.72 1079
9073.62 1095
9074.52 1085
9075.42 1029
9076.32 1074
9077.22 1069
9078.12 1036
9079.02 1038
9079.92 1142
9080.82 1138
9081.72 1069
9082.62 1054
9083.52 1049
9084.42 1073
9085.32 1085
9086.21 1116
9087.11 1111
9088.01 1145
9088.91 1132
9089.81 1166
9090.71 1150
9091.61 1186
9092.51 1128
9093.41 1201
9094.31 1174
9095.21 1172
9096.11 1163
9097.01 1167
9097.91 1169
9098.81 1255
9099.72 1199
9100.62 1150
9101.52 1177
9102.42 1181
9103.32 1175
9104.22 1110
9105.12 1088
9106.02 1122
9106.92 1111
9107.82 1124
9108.72 1125
9109.62 1103
9110.52 1104
9111.42 1102
9112.32 1102
9113.23 1113
9114.13 1098
9115.03 1115
9115.93 1190
9116.83 1176
9117.73 1102
9118.63 1078
9119.53 1114
9120.44 1109
9121.34 1100
9122.24 1134
9123.14 1117
9124.04 1154
9124.94 1096
9125.84 1138
9126.75 1118
9127.65 1105
9128.55 1142
9129.45 1167
9130.35 1175
9131.25 1188
9132.16 1168
9133.06 1151
9133.96 1160
9134.86 1140
9135.76 1209
9136.67 1223
9137.57 1185
9138.47 1222
9139.37 1223
9140.28 1237
9141.18 1228
9142.08 1224
9142.98 1260
9143.89 1235
9144.79 1259
9145.69 1277
9146.59 1231
9147.50 1271
9148.40 1305
9149.30 1277
9150.20 1259
9151.11 1275
9152.01 1277
9152.91 1332
9153.82 1314
9154.72 1296
9155.62 1399
9156.53 1411
9157.43 1387
9158.33 1424
9159.24 1412
9160.14 1501
9161.04 1484
9161.95 1475
9162.85 1483
9163.75 1519
9164.66 1457
9165.56 1448
9166.46 1455
9167.37 1408
9168.27 1412
9169.17 1407
9170.08 1471
9170.98 1520
9171.89 1491
9172.79 1533
9173.69 1641
9174.60 1597
9175.50 1667
9176.41 1765
9177.31 1676
9178.21 1667
9179.12 1617
9180.02 1573
9180.93 1550
9181.83 1526
9182.74 1454
9183.64 1428
9184.55 1342
9185.45 1375
9186.35 1410
9187.26 1325
9188.16 1243
9189.07 1225
9189.97 1305
9190.88 1350
9191.78 1246
9192.69 1295
9193.59 1246
9194.50 1257
9195.40 1250
9196.31 1276
9197.21 1240
9198.12 1173
9199.02 1186
9199.93 1237
9200.83 1220
9201.74 1185
9202.65 1182
9203.55 1246
9204.46 1170
9205.36 1155
9206.27 1125
9207.17 1130
9208.08 1148
9208.98 1167
9209.89 1106
9210.80 1130
9211.70 1037
9212.61 1074
9213.51 1066
9214.42 1058
9215.33 1092
9216.23 1032
9217.14 1014
9218.04 1067
9218.95 1100
9219.86 1046
9220.76 1034
9221.67 1071
9222.58 1122
9223.48 1045
9224.39 1083
9225.30 1043
9226.20 1074
9227.11 1039
9228.01 1043
9228.92 1020
9229.83 1024
9230.74 1011
9231.64 1009
9232.55 1078
9233.46 1033
9234.36 986
9235.27 985
9236.18 1063
9237.08 1006
9237.99 1046
9238.90 1038
9239.81 1083
9240.71 998
9241.62 946
9242.53 982
9243.43 1021
9244.34 1023
9245.25 1065
9246.16 1050
9247.07 1019
9247.97 1033
9248.88 1028
9249.79 987
9250.70 944
9251.60 991
9252.51 998
9253.42 1008
9254.33 980
9255.24 980
9256.14 960
9257.05 1020
9257.96 962
9258.87 1015
9259.78 1007
9260.68 980
9261.59 974
9262.50 1020
9263.41 1040
9264.32 991
9265.23 976
9266.13 971
9267.04 1006
9267.95 995
9268.86 1020
9269.77 1001
9270.68 999
9271.59 1008
9272.50 1024
9273.40 1021
9274.31 984
9275.22 993
9276.13 953
9277.04 982
9277.95 1002
9278.86 988
9279.77 936
9280.68 994
9281.59 974
9282.50 1015
9283.41 1004
9284.32 986
9285.22 946
9286.13 1017
9287.04 1014
9287.95 993
9288.86 993
9289.77 961
9290.68 900
9291.59 939
9292.50 949
9293.41 967
9294.32 980
9295.23 982
9296.14 993
9297.05 979
9297.96 966
9298.87 974
9299.78 1041
9300.69 976
9301.60 1044
9302.51 1078
9303.42 1026
9304.33 1011
9305.24 1039
9306.15 1056
9307.07 1053
9307.98 1051
9308.89 1100
9309.80 1092
9310.71 1050
9311.62 1066
9312.53 1094
9313.44 1129
9314.35 1087
9315.26 1065
9316.17 1092
9317.08 1105
9318.00 1054
9318.91 1030
9319.82 1056
9320.73 1063
9321.64 1087
9322.55 1037
9323.46 1053
9324.37 1047
9325.29 1098
9326.20 1037
9327.11 1035
9328.02 1052
9328.93 1075
9329.84 1039
9330.75 1059
9331.67 1077
9332.58 1044
9333.49 1113
9334.40 1056
9335.31 1094
9336.23 1133
9337.14 1118
9338.05 1050
9338.96 1102
9339.87 1131
9340.79 1112
9341.70 1113
9342.61 1104
9343.52 1170
9344.44 1139
9345.35 1162
9346.26 1187
9347.17 1186
9348.09 1169
9349.00 1176
9349.91 1121
9350.82 1118
9351.74 1121
9352.65 1160
9353.56 1110
9354.47 1141
9355.39 1113
9356.30 1084
9357.21 1179
9358.13 1133
9359.04 1100
9359.95 1071
9360.87 1077
9361.78 1114
9362.69 1156
9363.61 1079
9364.52 1111
9365.43 1070
9366.35 1089
9367.26 1092
9368.17 1090
9369.09 1143
9370.00 1139
9370.91 1161
9371.83 1149
9372.74 1190
9373.65 1196
9374.57 1163
9375.48 1130
9376.40 1181
9377.31 1148
9378.22 1211
9379.14 1200
9380.05 1183
9380.97 1213
9381.88 1214
9382.80 1280
9383.71 1302
9384.62 1290
9385.54 1316
9386.45 1336
9387.37 1311
9388.28 1371
9389.20 1386
9390.11 1397
9391.03 1408
9391.94 1376
9392.85 1382
9393.77 1442
9394.68 1405
9395.60 1413
9396.51 1454
9397.43 1426
9398.34 1480
9399.26 1475
9400.17 1479
9401.09 1455
9402.00 1538
9402.92 1462
9403.84 1458
9404.75 1486
9405.67 1543
9406.58 1528
9407.50 1572
9408.41 1592
9409.33 1626
9410.24 1584
9411.16 1631
9412.07 1650
9412.99 1706
9413.91 1720
9414.82 1755
9415.74 1789
9416.65 1769
9417.57 1797
9418.49 1849
9419.40 1798
9420.32 1949
9421.23 2076
9422.15 2222
9423.07 2305
9423.98 2502
9424.90 2753
9425.81 3103
9426.73 3286
9427.65 3582
9428.56 3757
9429.48 3882
9430.40 3877
9431.31 4014
9432.23 3868
9433.15 3603
9434.06 3366
9434.98 3164
9435.90 2966
9436.81 2701
9437.73 2459
9438.65 2295
9439.57 2139
9440.48 2013
9441.40 1966
9442.32 1843
9443.23 1771
9444.15 1688
9445.07 1665
9445.99 1599
9446.90 1548
9447.82 1558
9448.74 1569
9449.66 1497
9450.57 1526
9451.49 1471
9452.41 1487
9453.33 1501
9454.24 1525
9455.16 1493
9456.08 1519
9457.00 1492
9457.91 1447
9458.83 1446
9459.75 1437
9460.67 1379
9461.59 1303
9462.50 1335
9463.42 1335
9464.34 1291
9465.26 1301
9466.18 1312
9467.10 1297
9468.01 1311
9468.93 1304
9469.85 1278
9470.77 1299
9471.69 1297
9472.61 1286
9473.53 1223
9474.44 1231
9475.36 1252
9476.28 1209
9477.20 1189
9478.12 1203
9479.04 1192
9479.96 1198
9480.88 1142
9481.80 1196
9482.71 1106
9483.63 1162
9484.55 1180
9485.47 1178
9486.39 1219
9487.31 1260
9488.23 1238
9489.15 1215
9490.07 1159
9490.99 1231
9491.91 1220
9492.83 1210
9493.75 1227
9494.67 1264
9495.59 1227
9496.51 1221
9497.43 1258
9498.35 1246
9499.27 1309
9500.19 1239
9501.11 1229
9502.03 1281
9502.95 1250
9503.87 1279
9504.79 1205
9505.71 1218
9506.63 1247
9507.55 1302
9508.47 1317
9509.39 1227
9510.31 1248
9511.23 1269
9512.15 1246
9513.07 1211
9513.99 1251
9514.91 1260
9515.83 1263
9516.75 1264
9517.67 1227
9518.59 1216
9519.52 1268
9520.44 1293
9521.36 1247
9522.28 1240
9523.20 1294
9524.12 1243
9525.04 1253
9525.96 1281
9526.88 1207
9527.80 1168
9528.73 1227
9529.65 1220
9530.57 1198
9531.49 1226
9532.41 1233
9533.33 1207
9534.26 1199
9535.18 1229
9536.10 1222
9537.02 1204
9537.94 1167
9538.86 1172
9539.79 1116
9540.71 1106
9541.63 1122
9542.55 1118
9543.47 1123
9544.40 1065
9545.32 1023
9546.24 1020
9547.16 1078
9548.08 1084
9549.01 1033
9549.93 1056
9550.85 986
9551.77 998
9552.70 1022
9553.62 1027
9554.54 992
9555.46 998
9556.39 1014
9557.31 1068
9558.23 999
9559.16 990
9560.08 985
9561.00 987
9561.92 1020
9562.85 1021
9563.77 1035
9564.69 1020
9565.62 1015
9566.54 1040
9567.46 1022
9568.39 1017
9569.31 999
9570.23 1008
9571.16 981
9572.08 1032
9573.00 993
9573.93 995
9574.85 996
9575.77 996
9576.70 984
9577.62 956
9578.54 995
9579.47 947
9580.39 943
9581.32 932
9582.24 971
9583.16 997
9584.09 941
9585.01 968
9585.94 949
9586.86 987
9587.78 984
9588.71 959
9589.63 987
9590.56 1001
9591.48 942
9592.41 984
9593.33 984
9594.25 991
9595.18 960
9596.10 988
9597.03 971
9597.95 967
9598.88 968
9599.80 980
9600.73 1012
9601.65 981
9602.58 937
9603.50 941
9604.43 965
9605.35 960
9606.28 948
9607.20 913
9608.13 970
9609.05 959
9609.98 939
9610.90 942
9611.83 951
9612.75 965
9613.68 949
9614.60 937
9615.53 964
9616.46 975
9617.38 957
9618.31 935
9619.23 987
9620.16 960
9621.08 931
9622.01 942
9622.94 1011
9623.86 974
9624.79 989
9625.71 940
9626.64 960
9627.57 948
9628.49 974
9629.42 1025
9630.34 1007
9631.27 994
9632.20 1001
9633.12 1038
9634.05 1049
9634.98 1001
9635.90 1010
9636.83 1040
9637.76 1081
9638.68 1076
9639.61 1107
9640.54 1057
9641.46 1054
9642.39 1073
9643.32 1055
9644.24 1052
9645.17 1138
9646.10 1152
9647.02 1199
9647.95 1178
9648.88 1209
9649.81 1266
9650.73 1267
9651.66 1260
9652.59 1281
9653.51 1274
9654.44 1256
9655.37 1185
9656.30 1198
9657.22 1166
9658.15 1142
9659.08 1123
9660.01 1121
9660.93 1088
9661.86 1055
9662.79 1070
9663.72 1091
9664.65 1037
9665.57 1015
9666.50 1031
9667.43 1048
9668.36 1020
9669.29 1061
9670.21 1052
9671.14 1100
9672.07 1071
9673.00 1059
9673.93 1027
9674.86 1014
9675.78 1026
9676.71 1015
9677.64 1045
9678.57 996
9679.50 970
9680.43 1016
9681.36 987
9682.28 1012
9683.21 995
9684.14 997
9685.07 1026
9686.00 1047
9686.93 1015
9687.86 979
9688.79 1020
9689.72 1018
9690.64 1035
9691.57 990
9692.50 1034
9693.43 1042
9694.36 1054
9695.29 1063
9696.22 1006
9697.15 982
9698.08 983
9699.01 1004
9699.94 1032
9700.87 1029
9701.80 1030
9702.73 1053
9703.66 981
9704.59 973
9705.52 960
9706.45 956
9707.38 929
9708.31 1007
9709.24 922
9710.17 984
9711.10 978
9712.03 996
9712.96 1000
9713.89 935
9714.82 970
9715.75 983
9716.68 976
9717.61 1017
9718.54 1007
9719.47 996
9720.40 986
9721.33 925
9722.26 981
9723.19 962
9724.12 991
9725.05 983
9725.98 1000
9726.92 1005
9727.85 1027
9728.78 1037
9729.71 1009
9730.64 992
9731.57 1005
9732.50 1008
9733.43 954
9734.36 993
9735.30 961
9736.23 951
9737.16 935
9738.09 971
9739.02 983
9739.95 967
9740.88 982
9741.82 982
9742.75 972
9743.68 1026
9744.61 1025
9745.54 973
9746.47 1012
9747.41 989
9748.34 1011
9749.27 1037
9750.20 1029
9751.13 1003
9752.07 980
9753.00 992
9753.93 1009
9754.86 1063
9755.79 1052
9756.73 1021
9757.66 1065
9758.59 1063
9759.52 1037
9760.46 1021
9761.39 1082
9762.32 1121
9763.25 1057
9764.19 1056
9765.12 1083
9766.05 1076
9766.98 1093
9767.92 1124
9768.85 1143
9769.78 1097
9770.72 1053
9771.65 1083
9772.58 1067
9773.52 1127
9774.45 1108
9775.38 1101
9776.31 1102
9777.25 1127
9778.18 1105
9779.11 1150
9780.05 1235
9780.98 1168
9781.92 1217
9782.85 1261
9783.78 1282
9784.72 1327
9785.65 1320
9786.58 1333
9787.52 1353
9788.45 1321
9789.38 1332
9790.32 1329
9791.25 1334
9792.19 1280
9793.12 1263
9794.05 1275
9794.99 1220
9795.92 1272
9796.86 1337
9797.79 1346
9798.73 1343
9799.66 1322
9800.59 1261
9801.53 1250
9802.46 1306
9803.40 1363
9804.33 1329
9805.27 1316
9806.20 1253
9807.14 1196
9808.07 1144
9809.01 1086
9809.94 1108
9810.88 1065
9811.81 1052
9812.75 1027
9813.68 1035
9814.62 969
9815.55 967
9816.49 983
9817.42 956
9818.36 957
9819.29 1008
9820.23 992
9821.16 973
9822.10 976
9823.03 931
9823.97 980
9824.90 920
9825.84 983
9826.78 953
9827.71 945
9828.65 957
9829.58 915
9830.52 917
9831.45 924
9832.39 908
9833.33 908
9834.26 991
9835.20 959
9836.13 975
9837.07 940
9838.01 971
9838.94 930
9839.88 929
9840.82 960
9841.75 985
9842.69 952
9843.62 932
9844.56 892
9845.50 901
9846.43 935
9847.37 971
9848.31 955
9849.24 956
9850.18 956
9851.12 914
9852.05 989
9852.99 1010
9853.93 962
9854.87 970
9855.80 976
9856.74 1005
9857.68 1002
9858.61 918
9859.55 987
9860.49 992
9861.43 996
9862.36 1012
9863.30 911
9864.24 954
9865.17 963
9866.11 984
9867.05 970
9867.99 949
9868.93 979
9869.86 971
9870.80 937
9871.74 977
9872.68 995
9873.61 969
9874.55 968
9875.49 920
9876.43 980
9877.37 1006
9878.30 997
9879.24 985
9880.18 1006
9881.12 950
9882.06 1015
9883.00 991
9883.93 995
9884.87 986
9885.81 969
9886.75 972
9887.69 983
9888.63 953
9889.56 1004
9890.50 963
9891.44 993
9892.38 986
9893.32 981
9894.26 1014
9895.20 978
9896.14 1019
9897.07 956
9898.01 978
9898.95 959
9899.89 950
9900.83 995
9901.77 1008
9902.71 973
9903.65 996
9904.59 1023
9905.53 967
9906.47 1011
9907.41 1031
9908.35 1050
9909.29 1061
9910.23 1042
9911.16 1037
9912.10 1054
9913.04 1056
9913.98 1075
9914.92 1104
9915.86 1082
9916.80 1056
9917.74 1055
9918.68 1086
9919.62 1100
9920.56 1134
9921.50 1134
9922.44 1145
9923.38 1208
9924.32 1265
9925.27 1350
9926.21 1421
9927.15 1437
9928.09 1474
9929.03 1511
9929.97 1487
9930.91 1434
9931.85 1442
9932.79 1423
9933.73 1433
9934.67 1355
9935.61 1347
9936.55 1289
9937.49 1189
9938.43 1189
9939.38 1160
9940.32 1193
9941.26 1137
9942.20 1109
9943.14 1097
9944.08 1122
9945.02 1118
9945.96 1095
9946.90 1057
9947.85 1058
9948.79 1128
9949.73 1145
9950.67 1123
9951.61 1050
9952.55 1079
9953.50 1149
9954.44 1147
9955.38 1158
9956.32 1154
9957.26 1123
9958.20 1165
9959.15 1162
9960.09 1213
9961.03 1167
9961.97 1140
9962.91 1157
9963.86 1188
9964.80 1153
9965.74 1138
9966.68 1143
9967.63 1115
9968.57 1113
9969.51 1097
9970.45 1140
9971.39 1080
9972.34 1124
9973.28 1152
9974.22 1116
9975.17 1145
9976.11 1156
9977.05 1124
9977.99 1121
9978.94 1159
9979.88 1090
9980.82 1129
9981.77 1085
9982.71 1097
9983.65 1094
9984.59 1076
9985.54 1037
9986.48 1020
9987.42 997
9988.37 992
9989.31 1014
9990.25 1048
9991.20 984
9992.14 968
9993.08 981
9994.03 977
9994.97 916
9995.92 929
9996.86 985
9997.80 906
9998.75 969
9999.69 1001
10000.63 1005
10001.58 982
10002.52 938
10003.47 920
10004.41 947
10005.35 919
10006.30 871
10007.24 926
10008.19 941
10009.13 926
10010.08 954
10011.02 941
10011.96 947
10012.91 912
10013.85 962
10014.80 926
10015.74 908
10016.69 909
10017.63 919
10018.58 944
10019.52 906
10020.47 882
10021.41 914
10022.36 921
10023.30 936
10024.25 923
10025.19 920
10026.14 912
10027.08 933
10028.03 888
10028.97 928
10029.92 891
10030.86 893
10031.81 901
10032.75 922
10033.70 903
10034.64 913
10035.59 828
10036.53 891
10037.48 911
10038.43 896
10039.37 895
10040.32 894
10041.26 885
10042.21 925
10043.16 926
10044.10 882
10045.05 869
10045.99 882
10046.94 895
10047.89 858
10048.83 895
10049.78 860
10050.72 892
10051.67 923
10052.62 879
10053.56 885
10054.51 882
10055.46 908
10056.40 847
10057.35 872
10058.30 848
10059.24 854
10060.19 863
10061.14 866
10062.08 850
10063.03 880
10063.98 900
10064.92 916
10065.87 886
10066.82 910
10067.76 896
10068.71 875
10069.66 916
10070.61 907
10071.55 848
10072.50 892
10073.45 953
10074.39 938
10075.34 946
10076.29 926
10077.24 914
10078.18 919
10079.13 924
10080.08 930
10081.03 919
10081.97 925
10082.92 927
10083.87 923
10084.82 917
10085.77 923
10086.71 888
10087.66 947
10088.61 928
10089.56 913
10090.51 911
10091.45 915
10092.40 863
10093.35 940
10094.30 898
10095.25 908
10096.20 904
10097.14 875
10098.09 872
10099.04 850
10099.99 853
10100.94 903
10101.89 836
10102.84 856
10103.78 892
10104.73 858
10105.68 881
10106.63 864
10107.58 874
10108.53 836
10109.48 891
10110.43 831
10111.38 861
10112.33 840
10113.27 872
10114.22 877
10115.17 880
10116.12 910
10117.07 845
10118.02 850
10118.97 831
10119.92 848
10120.87 883
10121.82 843
10122.77 865
10123.72 851
10124.67 848
10125.62 871
10126.57 878
10127.52 907
10128.47 896
10129.42 895
10130.37 867
10131.32 897
10132.27 896
10133.22 906
10134.17 874
10135.12 860
10136.07 906
10137.02 935
10137.97 974
10138.92 923
10139.87 932
10140.82 944
10141.77 959
10142.72 911
10143.67 931
10144.62 986
10145.57 969
10146.52 1036
10147.47 1032
10148.43 992
10149.38 976
10150.33 1004
10151.28 1033
10152.23 1014
10153.18 993
10154.13 1021
10155.08 1001
10156.03 1022
10156.99 1041
10157.94 1049
10158.89 1009
10159.84 995
10160.79 1004
10161.74 997
10162.69 1018
10163.65 1061
10164.60 1045
10165.55 1053
10166.50 1097
10167.45 1073
10168.40 1138
10169.36 1144
10170.31 1145
10171.26 1165
10172.21 1185
10173.16 1179
10174.11 1293
10175.07 1240
10176.02 1204
10176.97 1272
10177.92 1236
10178.88 1311
10179.83 1231
10180.78 1225
10181.73 1210
10182.69 1229
10183.64 1252
10184.59 1328
10185.54 1326
10186.50 1351
10187.45 1323
10188.40 1345
10189.35 1340
10190.31 1356
10191.26 1391
10192.21 1405
10193.17 1361
10194.12 1318
10195.07 1373
10196.02 1362
10196.98 1368
10197.93 1382
10198.88 1360
10199.84 1420
10200.79 1437
10201.74 1443
10202.70 1424
10203.65 1422
10204.60 1489
10205.56 1513
10206.51 1582
10207.46 1570
10208.42 1557
10209.37 1574
10210.33 1629
10211.28 1582
10212.23 1569
10213.19 1518
10214.14 1543
10215.09 1497
10216.05 1467
10217.00 1399
10217.96 1386
10218.91 1435
10219.87 1415
10220.82 1406
10221.77 1392
10222.73 1348
10223.68 1294
10224.64 1328
10225.59 1317
10226.55 1300
10227.50 1283
10228.45 1266
10229.41 1279
10230.36 1251
10231.32 1259
10232.27 1241
10233.23 1269
10234.18 1296
10235.14 1322
10236.09 1364
10237.05 1273
10238.00 1264
10238.96 1279
10239.91 1276
10240.87 1283
10241.82 1328
10242.78 1287
10243.73 1262
10244.69 1240
10245.64 1212
10246.60 1212
10247.56 1237
10248.51 1197
10249.47 1166
10250.42 1178
10251.38 1152
10252.33 1155
10253.29 1212
10254.25 1160
10255.20 1199
10256.16 1159
10257.11 1154
10258.07 1182
10259.02 1181
10259.98 1217
10260.94 1226
10261.89 1266
10262.85 1280
10263.81 1254
10264.76 1273
10265.72 1281
10266.67 1380
10267.63 1343
10268.59 1340
10269.54 1324
10270.50 1372
10271.46 1392
10272.41 1403
10273.37 1279
10274.33 1306
10275.28 1350
10276.24 1295
10277.20 1244
10278.15 1218
10279.11 1163
10280.07 1198
10281.03 1195
10281.98 1180
10282.94 1218
10283.90 1198
10284.85 1202
10285.81 1230
10286.77 1169
10287.73 1100
10288.68 1177
10289.64 1175
10290.60 1150
10291.56 1174
10292.51 1170
10293.47 1117
10294.43 1148
10295.39 1128
10296.34 1154
10297.30 1170
10298.26 1122
10299.22 1175
10300.18 1114
10301.13 1109
10302.09 1117
10303.05 1141
10304.01 1051
10304.97 1052
10305.92 1054
10306.88 1068
10307.84 1059
10308.80 1045
10309.76 1045
10310.72 1078
10311.67 1043
10312.63 1022
10313.59 1019
10314.55 1011
10315.51 1032
10316.47 976
10317.43 1040
10318.38 1081
10319.34 1063
10320.30 1055
10321.26 1009
10322.22 1027
10323.18 1076
10324.14 985
10325.10 971
10326.06 1043
10327.01 1029
10327.97 1024
10328.93 1037
10329.89 994
10330.85 984
10331.81 1050
10332.77 1044
10333.73 1012
10334.69 1080
10335.65 1059
10336.61 1040
10337.57 1138
10338.53 1077
10339.49 1114
10340.45 1119
10341.41 1148
10342.37 1080
10343.33 1023
10344.29 1064
10345.25 1079
10346.21 1036
10347.17 1111
10348.13 1127
10349.09 1081
10350.05 1134
10351.01 1078
10351.97 1104
10352.93 1156
10353.89 1143
10354.85 1180
10355.81 1167
10356.77 1208
10357.73 1234
10358.69 1217
10359.65 1209
10360.61 1255
10361.57 1283
10362.54 1297
10363.50 1279
10364.46 1216
10365.42 1230
10366.38 1212
10367.34 1158
10368.30 1141
10369.26 1167
10370.22 1197
10371.18 1167
10372.15 1124
10373.11 1136
10374.07 1142
10375.03 1123
10375.99 1148
10376.95 1120
10377.91 1143
10378.88 1146
10379.84 1119
10380.80 1118
10381.76 1093
10382.72 1097
10383.68 1057
10384.65 1093
10385.61 1063
10386.57 1028
10387.53 1042
10388.49 1049
10389.46 1052
10390.42 1024
10391.38 1043
10392.34 999
10393.31 1070
10394.27 1026
10395.23 1046
10396.19 1005
10397.15 1053
10398.12 1029
10399.08 1048
10400.04 1023
10401.00 1054
10401.97 983
10402.93 1065
10403.89 1042
10404.86 1038
10405.82 1062
10406.78 1015
10407.74 995
10408.71 1073
10409.67 1053
10410.63 1043
10411.60 1073
10412.56 1099
10413.52 1040
10414.49 1044
10415.45 1101
10416.41 1125
10417.38 1165
10418.34 1155
10419.30 1193
10420.27 1194
10421.23 1231
10422.19 1215
10423.16 1222
10424.12 1294
10425.08 1237
10426.05 1177
10427.01 1268
10427.98 1213
10428.94 1208
10429.90 1171
10430.87 1111
10431.83 1175
10432.80 1120
10433.76 1140
10434.72 1116
10435.69 1072
10436.65 1097
10437.62 1101
10438.58 1031
10439.55 1023
10440.51 1051
10441.47 1030
10442.44 1032
10443.40 1020
10444.37 1041
10445.33 1021
10446.30 1065
10447.26 1023
10448.23 1068
10449.19 1028
10450.16 1023
10451.12 1020
10452.09 1044
10453.05 1081
10454.02 1060
10454.98 1084
10455.95 1096
10456.91 1092
10457.88 1093
10458.84 1060
10459.81 1112
10460.77 1087
10461.74 1086
10462.70 1106
10463.67 1070
10464.64 1019
10465.60 977
10466.57 954
10467.53 1001
10468.50 994
10469.46 984
10470.43 975
10471.40 1036
10472.36 1010
10473.33 996
10474.29 950
10475.26 966
10476.23 952
10477.19 987
10478.16 941
10479.12 981
10480.09 968
10481.06 925
10482.02 922
10482.99 912
10483.96 949
10484.92 932
10485.89 918
10486.85 944
10487.82 942
10488.79 889
10489.75 897
10490.72 915
10491.69 942
10492.66 923
10493.62 897
10494.59 930
10495.56 906
10496.52 887
10497.49 879
10498.46 855
10499.42 897
10500.39 854
10501.36 837
10502.33 917
10503.29 867
10504.26 856
10505.23 850
10506.20 872
10507.16 865
10508.13 864
10509.10 861
10510.07 865
10511.03 838
10512.00 819
10512.97 861
10513.94 853
10514.90 818
10515.87 855
10516.84 869
10517.81 814
10518.78 805
10519.74 878
10520.71 850
10521.68 837
10522.65 856
10523.62 843
10524.59 816
10525.55 835
10526.52 797
10527.49 866
10528.46 880
10529.43 829
10530.40 808
10531.37 826
10532.33 834
10533.30 806
10534.27 805
10535.24 832
10536.21 777
10537.18 810
10538.15 834
10539.12 847
10540.08 811
10541.05 795
10542.02 820
10542.99 862
10543.96 832
10544.93 792
10545.90 810
10546.87 788
10547.84 796
10548.81 797
10549.78 803
10550.75 846
10551.72 830
10552.69 813
10553.66 820
10554.63 827
10555.60 835
10556.56 870
10557.53 815
10558.50 857
10559.47 872
10560.44 884
10561.41 873
10562.38 837
10563.35 901
10564.32 910
10565.29 876
10566.27 925
10567.24 872
10568.21 866
10569.18 849
10570.15 849
10571.12 859
10572.09 836
10573.06 813
10574.03 753
10575.00 796
10575.97 808
10576.94 799
10577.91 764
10578.88 769
10579.85 788
10580.82 795
10581.79 803
10582.77 792
10583.74 792
10584.71 819
10585.68 825
10586.65 742
10587.62 786
10588.59 779
10589.56 780
10590.54 766
10591.51 780
10592.48 805
10593.45 786
10594.42 787
10595.39 786
10596.36 763
10597.34 743
10598.31 787
10599.28 794
10600.25 804
10601.22 774
10602.19 790
10603.17 791
10604.14 738
10605.11 718
10606.08 748
10607.05 807
10608.03 811
10609.00 764
10609.97 753
10610.94 747
10611.92 806
10612.89 794
10613.86 786
10614.83 793
10615.81 745
10616.78 767
10617.75 797
10618.72 804
10619.70 744
10620.67 749
10621.64 754
10622.61 775
10623.59 786
10624.56 772
10625.53 801
10626.51 814
10627.48 766
10628.45 768
10629.43 763
10630.40 784
10631.37 798
10632.34 784
10633.32 804
10634.29 775
10635.26 815
10636.24 845
10637.21 830
10638.19 865
10639.16 848
10640.13 879
10641.11 895
10642.08 856
10643.05 867
10644.03 870
10645.00 893
10645.98 900
10646.95 834
10647.92 814
10648.90 792
10649.87 799
10650.85 802
10651.82 787
10652.79 768
10653.77 759
10654.74 774
10655.72 746
10656.69 736
10657.67 743
10658.64 692
10659.61 711
10660.59 737
10661.56 760
10662.54 727
10663.51 713
10664.49 722
10665.46 761
10666.44 752
10667.41 738
10668.39 719
10669.36 707
10670.34 698
10671.31 711
10672.29 734
10673.26 697
10674.24 696
10675.21 752
10676.19 731
10677.16 742
10678.14 693
10679.11 743
10680.09 750
10681.06 761
10682.04 703
10683.02 724
10683.99 759
10684.97 756
10685.94 710
10686.92 720
10687.89 732
10688.87 728
10689.85 721
10690.82 732
10691.80 709
10692.77 715
10693.75 740
10694.73 731
10695.70 702
10696.68 721
10697.65 737
10698.63 716
10699.61 745
10700.58 684
10701.56 700
10702.54 701
10703.51 707
10704.49 731
10705.47 719
10706.44 759
10707.42 744
10708.40 714
10709.37 736
10710.35 725
10711.33 745
10712.30 743
10713.28 727
10714.26 713
10715.23 719
10716.21 696
10717.19 709
10718.17 737
10719.14 723
10720.12 723
10721.10 738
10722.08 699
10723.05 734
10724.03 744
10725.01 716
10725.98 745
10726.96 712
10727.94 714
10728.92 749
10729.90 710
10730.87 774
10731.85 684
10732.83 694
10733.81 709
10734.78 716
10735.76 741
10736.74 749
10737.72 761
10738.70 740
10739.68 743
10740.65 736
10741.63 723
10742.61 732
10743.59 733
10744.57 687
10745.54 732
10746.52 718
10747.50 757
10748.48 766
10749.46 739
10750.44 702
10751.42 708
10752.40 740
10753.37 740
10754.35 751
10755.33 743
10756.31 744
10757.29 730
10758.27 730
10759.25 703
10760.23 703
10761.21 677
10762.19 749
10763.16 740
10764.14 721
10765.12 728
10766.10 735
10767.08 735
10768.06 742
10769.04 746
10770.02 730
10771.00 732
10771.98 738
10772.96 780
10773.94 743
10774.92 767
10775.90 754
10776.88 762
10777.86 796
10778.84 827
10779.82 785
10780.80 791
10781.78 797
10782.76 788
10783.74 775
10784.72 762
10785.70 777
10786.68 761
10787.66 769
10788.64 780
10789.62 787
10790.60 739
10791.58 804
10792.56 739
10793.54 749
10794.52 742
10795.50 765
10796.48 811
10797.47 759
10798.45 746
10799.43 736
10800.41 786
10801.39 795
10802.37 771
10803.35 754
10804.33 762
10805.31 792
10806.29 771
10807.28 776
10808.26 747
10809.24 765
10810.22 775
10811.20 809
10812.18 783
10813.16 715
10814.15 745
10815.13 776
10816.11 776
10817.09 819
10818.07 797
10819.05 809
10820.04 770
10821.02 817
10822.00 785
10822.98 787
10823.96 771
10824.95 794
10825.93 783
10826.91 771
10827.89 770
10828.87 800
10829.86 789
10830.84 823
10831.82 827
10832.80 810
10833.79 790
10834.77 820
10835.75 795
10836.73 798
10837.72 827
10838.70 837
10839.68 810
10840.66 832
10841.65 842
10842.63 879
10843.61 840
10844.60 824
10845.58 849
10846.56 845
10847.54 892
10848.53 893
10849.51 883
10850.49 917
10851.48 902
10852.46 962
10853.44 918
10854.43 937
10855.41 960
10856.39 937
10857.38 989
10858.36 971
10859.34 998
10860.33 1043
10861.31 1017
10862.30 1065
10863.28 1077
10864.26 1003
10865.25 1023
10866.23 1036
10867.22 1019
10868.20 1000
10869.18 1036
10870.17 1045
10871.15 1043
10872.14 1039
10873.12 1025
10874.10 1036
10875.09 1015
10876.07 1049
10877.06 1033
10878.04 1054
10879.03 1096
10880.01 1075
10881.00 1048
10881.98 1022
10882.96 1056
10883.95 1070
10884.93 1018
10885.92 981
10886.90 1019
10887.89 1044
10888.87 1069
10889.86 1067
10890.84 1066
10891.83 1074
10892.81 1112
10893.80 1141
10894.78 1134
10895.77 1132
10896.75 1131
10897.74 1108
10898.73 1203
10899.71 1202
10900.70 1210
10901.68 1266
10902.67 1289
10903.65 1236
10904.64 1244
10905.62 1192
10906.61 1222
10907.60 1229
10908.58 1213
10909.57 1162
10910.55 1234
10911.54 1213
10912.53 1192
10913.51 1171
10914.50 1122
10915.48 1162
10916.47 1152
10917.46 1148
10918.44 1155
10919.43 1161
10920.41 1142
10921.40 1147
10922.39 1140
10923.37 1113
10924.36 1098
10925.35 1189
10926.33 1139
10927.32 1146
10928.31 1149
10929.29 1152
10930.28 1128
10931.27 1100
10932.25 1091
10933.24 1183
10934.23 1202
10935.22 1170
10936.20 1159
10937.19 1224
10938.18 1211
10939.16 1202
10940.15 1209
10941.14 1205
10942.13 1235
10943.11 1221
10944.10 1257
10945.09 1238
10946.08 1299
10947.06 1291
10948.05 1313
10949.04 1309
10950.03 1315
10951.01 1333
10952.00 1398
10952.99 1437
10953.98 1423
10954.97 1499
10955.95 1482
10956.94 1532
10957.93 1555
10958.92 1555
10959.91 1590
10960.89 1639
10961.88 1608
10962.87 1566
10963.86 1557
10964.85 1609
10965.84 1542
10966.82 1535
10967.81 1483
10968.80 1515
10969.79 1495
10970.78 1499
10971.77 1466
10972.76 1431
10973.74 1367
10974.73 1435
10975.72 1403
10976.71 1392
10977.70 1384
10978.69 1396
10979.68 1400
10980.67 1372
10981.66 1354
10982.65 1368
10983.63 1427
10984.62 1404
10985.61 1362
10986.60 1397
10987.59 1394
10988.58 1463
10989.57 1432
10990.56 1498
10991.55 1508
10992.54 1641
10993.53 1643
10994.52 1692
10995.51 1702
10996.50 1803
10997.49 1863
10998.48 1862
10999.47 1976
11000.46 1940
11001.45 1985
11002.44 1947
11003.43 2020
11004.42 1943
11005.41 1937
11006.40 1879
11007.39 1789
11008.38 1767
11009.37 1747
11010.36 1673
11011.35 1632
11012.34 1547
11013.33 1520
11014.32 1428
11015.31 1404
11016.30 1376
11017.29 1309
11018.29 1310
11019.28 1290
11020.27 1240
11021.26 1229
11022.25 1189
11023.24 1164
11024.23 1168
11025.22 1203
11026.21 1215
11027.20 1189
11028.20 1151
11029.19 1126
11030.18 1120
11031.17 1150
11032.16 1139
11033.15 1115
11034.14 1101
11035.14 1105
11036.13 1144
11037.12 1124
11038.11 1097
11039.10 1100
11040.09 1048
11041.09 1085
11042.08 1058
11043.07 1091
11044.06 1101
11045.05 1033
11046.04 1074
11047.04 1073
11048.03 1023
11049.02 1001
11050.01 1027
11051.01 1059
11052.00 1035
11052.99 1057
11053.98 1012
11054.98 1039
11055.97 1031
11056.96 1036
11057.95 993
11058.95 1001
11059.94 1021
11060.93 1012
11061.92 1025
11062.92 1028
11063.91 1043
11064.90 1014
11065.89 984
11066.89 1024
11067.88 1049
11068.87 1051
11069.87 1003
11070.86 991
11071.85 1025
11072.85 1046
11073.84 1051
11074.83 1039
11075.83 1021
11076.82 1053
11077.81 1067
11078.81 1014
11079.80 1038
11080.79 1038
11081.79 1040
11082.78 1030
11083.77 986
11084.77 1033
11085.76 969
11086.76 1004
11087.75 992
11088.74 1019
11089.74 1016
11090.73 1037
11091.73 1065
11092.72 1016
11093.71 1027
11094.71 1011
11095.70 979
11096.70 1037
11097.69 1036
11098.69 1029
11099.68 1050
11100.67 1035
11101.67 1023
11102.66 1046
11103.66 1045
11104.65 971
11105.65 1001
11106.64 1036
11107.64 1013
11108.63 993
11109.63 999
11110.62 1013
11111.62 1025
11112.61 1015
11113.61 993
11114.60 1023
11115.60 1020
11116.59 1013
11117.59 1011
11118.58 1058
11119.58 1043
11120.57 1057
11121.57 1091
11122.56 1054
11123.56 1062
11124.56 1063
11125.55 1087
11126.55 1058
11127.54 1066
11128.54 1059
11129.53 1089
11130.53 1125
11131.53 1035
11132.52 1106
11133.52 1097
11134.51 1063
11135.51 1039
11136.51 1053
11137.50 1011
11138.50 1003
11139.49 1013
11140.49 1000
11141.49 995
11142.48 989
11143.48 991
11144.48 998
11145.47 1001
11146.47 995
11147.47 990
11148.46 970
11149.46 959
11150.46 980
11151.45 997
11152.45 921
11153.45 965
11154.44 990
11155.44 951
11156.44 960
11157.43 922
11158.43 949
11159.43 938
11160.42 974
11161.42 960
11162.42 893
11163.42 896
11164.41 938
11165.41 890
11166.41 902
11167.41 978
11168.40 973
11169.40 979
11170.40 934
11171.40 947
11172.39 974
11173.39 981
11174.39 978
11175.39 992
11176.39 959
11177.38 1021
11178.38 1027
11179.38 1043
11180.38 1007
11181.38 984
11182.37 1053
11183.37 1060
11184.37 1014
11185.37 996
11186.37 1063
11187.36 992
11188.36 1016
11189.36 1041
11190.36 1070
11191.36 1088
11192.36 1057
11193.36 1104
11194.35 1129
11195.35 1093
11196.35 1051
11197.35 1090
11198.35 1098
11199.35 1101
11200.35 1143
11201.35 1134
11202.35 1141
11203.34 1100
11204.34 1073
11205.34 1031
11206.34 1063
11207.34 1075
11208.34 1065
11209.34 1105
11210.34 1069
11211.34 1086
11212.34 1069
11213.34 1065
11214.34 1054
11215.34 1041
11216.34 1021
11217.34 1012
11218.34 1025
11219.34 999
11220.34 965
11221.34 943
11222.34 958
11223.34 926
11224.34 927
11225.34 952
11226.34 986
11227.34 960
11228.34 912
11229.34 889
11230.34 902
11231.34 955
11232.34 937
11233.34 894
11234.34 910
11235.34 904
11236.34 899
11237.34 904
11238.34 872
11239.34 882
11240.34 878
11241.34 908
11242.34 903
11243.34 873
11244.34 878
11245.35 893
11246.35 897
11247.35 885
11248.35 875
11249.35 894
11250.35 886
11251.35 935
11252.35 873
11253.35 861
11254.36 878
11255.36 849
11256.36 872
11257.36 889
11258.36 861
11259.36 874
11260.36 877
11261.37 879
11262.37 866
11263.37 922
11264.37 924
11265.37 889
11266.38 883
11267.38 904
11268.38 912
11269.38 915
11270.38 935
11271.39 901
11272.39 884
11273.39 944
11274.39 974
11275.39 906
11276.40 934
11277.40 961
11278.40 962
11279.40 955
11280.41 943
11281.41 931
11282.41 951
11283.41 934
11284.42 994
11285.42 969
11286.42 968
11287.42 970
11288.43 961
11289.43 924
11290.43 940
11291.44 951
11292.44 907
11293.44 939
11294.45 902
11295.45 880
11296.45 868
11297.46 918
11298.46 895
11299.46 925
11300.47 895
11301.47 871
11302.47 838
11303.48 892
11304.48 910
11305.48 911
11306.49 945
11307.49 862
11308.49 891
11309.50 923
11310.50 948
11311.51 959
11312.51 931
11313.51 935
11314.52 934
11315.52 966
11316.53 939
11317.53 961
11318.53 970
11319.54 932
11320.54 953
11321.55 916
11322.55 961
11323.56 928
11324.56 897
11325.56 890
11326.57 898
11327.57 913
11328.58 917
11329.58 882
11330.59 865
11331.59 875
11332.60 886
11333.60 906
11334.61 914
11335.61 931
11336.62 901
11337.62 882
11338.63 903
11339.63 901
11340.64 936
11341.64 928
11342.65 929
11343.65 950
11344.66 967
11345.66 940
11346.67 914
11347.68 870
11348.68 892
11349.69 904
11350.69 864
11351.70 893
11352.70 872
11353.71 877
11354.71 886
11355.72 843
11356.73 907
11357.73 905
11358.74 861
11359.74 874
11360.75 857
11361.76 868
11362.76 858
11363.77 901
11364.78 893
11365.78 872
11366.79 877
11367.79 869
11368.80 850
11369.81 839
11370.81 869
11371.82 850
11372.83 839
11373.83 838
11374.84 826
11375.85 881
11376.85 885
11377.86 844
11378.87 846
11379.87 857
11380.88 854
11381.89 809
11382.90 845
11383.90 854
11384.91 862
11385.92 807
11386.92 843
11387.93 846
11388.94 837
11389.95 866
11390.95 838
11391.96 816
11392.97 838
11393.98 857
11394.98 848
11395.99 854
11397.00 831
11398.01 857
11399.01 848
11400.02 834
11401.03 846
11402.04 868
11403.05 867
11404.05 826
11405.06 848
11406.07 840
11407.08 889
11408.09 845
11409.09 865
11410.10 841
11411.11 849
11412.12 846
11413.13 837
11414.14 843
11415.14 848
11416.15 854
11417.16 870
11418.17 903
11419.18 896
11420.19 889
11421.20 897
11422.20 880
11423.21 834
11424.22 854
11425.23 872
11426.24 894
11427.25 911
11428.26 857
11429.27 844
11430.28 877
11431.29 864
11432.29 940
11433.30 926
11434.31 925
11435.32 923
11436.33 926
11437.34 929
11438.35 902
11439.36 910
11440.37 908
11441.38 927
11442.39 947
11443.40 947
11444.41 925
11445.42 942
11446.43 965
11447.44 945
11448.45 932
11449.46 952
11450.47 952
11451.48 910
11452.49 921
11453.50 930
11454.51 929
11455.52 935
11456.53 967
11457.54 979
11458.55 959
11459.56 947
11460.57 958
11461.58 985
11462.59 992
11463.60 942
11464.61 966
11465.62 996
11466.64 975
11467.65 1001
11468.66 1003
11469.67 988
11470.68 984
11471.69 989
11472.70 1002
11473.71 1016
11474.72 1040
11475.73 1008
11476.75 1002
11477.76 1040
11478.77 1015
11479.78 1047
11480.79 1041
11481.80 1043
11482.81 1005
11483.82 999
11484.84 989
11485.85 1024
11486.86 1052
11487.87 1031
11488.88 1040
11489.89 1046
11490.91 1098
11491.92 1094
11492.93 1098
11493.94 1059
11494.95 1101
11495.97 1094
11496.98 1104
11497.99 1072
11499.00 1089
11500.01 1104
11501.03 1079
11502.04 1155
11503.05 1129
11504.06 1140
11505.08 1114
11506.09 1107
11507.10 1103
11508.11 1135
11509.13 1109
11510.14 1095
11511.15 1109
11512.16 1114
11513.18 1119
11514.19 1113
11515.20 1141
11516.22 1176
11517.23 1158
11518.24 1189
11519.26 1135
11520.27 1237
11521.28 1214
11522.29 1168
11523.31 1186
11524.32 1210
11525.33 1203
11526.35 1230
11527.36 1187
11528.38 1231
11529.39 1262
11530.40 1262
11531.42 1244
11532.43 1306
11533.44 1292
11534.46 1285
11535.47 1341
11536.48 1379
11537.50 1373
11538.51 1400
11539.53 1335
11540.54 1397
11541.55 1420
11542.57 1425
11543.58 1386
11544.60 1420
11545.61 1489
11546.63 1497
11547.64 1486
11548.65 1499
11549.67 1506
11550.68 1498
11551.70 1508
11552.71 1590
11553.73 1616
11554.74 1670
11555.76 1687
11556.77 1734
11557.78 1727
11558.80 1700
11559.81 1775
11560.83 1779
11561.84 1775
11562.86 1784
11563.87 1846
11564.89 1807
11565.90 1851
11566.92 1898
11567.93 1914
11568.95 1981
11569.97 2003
11570.98 2046
11572.00 2093
11573.01 2128
11574.03 2193
11575.04 2264
11576.06 2325
11577.07 2463
11578.09 2456
11579.11 2543
11580.12 2596
11581.14 2633
11582.15 2780
11583.17 2837
11584.18 2886
11585.20 2984
11586.22 3090
11587.23 3221
11588.25 3409
11589.26 3544
11590.28 3836
11591.30 4001
11592.31 4167
11593.33 4279
11594.35 4549
11595.36 4769
11596.38 5090
11597.40 5376
11598.41 5559
11599.43 5748
11600.44 5911
11601.46 6026
11602.48 6090
11603.50 5983
11604.51 5944
11605.53 5801
11606.55 5553
11607.56 5360
11608.58 5093
11609.60 4765
11610.61 4437
11611.63 4038
11612.65 3724
11613.67 3442
11614.68 3240
11615.70 3121
11616.72 2922
11617.73 2760
11618.75 2654
11619.77 2554
11620.79 2449
11621.80 2314
11622.82 2320
11623.84 2252
11624.86 2153
11625.88 2131
11626.89 2100
11627.91 2021
11628.93 2034
11629.95 1940
11630.96 2000
11631.98 1938
11633.00 1887
11634.02 1907
11635.04 1811
11636.06 1774
11637.07 1714
11638.09 1723
11639.11 1699
11640.13 1675
11641.15 1596
11642.17 1604
11643.18 1589
11644.20 1567
11645.22 1540
11646.24 1475
11647.26 1480
11648.28 1404
11649.30 1351
11650.31 1395
11651.33 1408
11652.35 1330
11653.37 1391
11654.39 1333
11655.41 1384
11656.43 1331
11657.45 1383
11658.47 1336
11659.49 1335
11660.51 1416
11661.52 1402
11662.54 1425
11663.56 1461
11664.58 1444
11665.60 1396
11666.62 1416
11667.64 1436
11668.66 1491
11669.68 1498
11670.70 1496
11671.72 1479
11672.74 1466
11673.76 1562
11674.78 1546
11675.80 1514
11676.82 1569
11677.84 1582
11678.86 1569
11679.88 1610
11680.90 1633
11681.92 1633
11682.94 1647
11683.96 1583
11684.98 1599
11686.00 1615
11687.02 1613
11688.04 1585
11689.06 1573
11690.08 1611
11691.10 1526
11692.12 1577
11693.14 1589
11694.17 1543
11695.19 1586
11696.21 1536
11697.23 1536
11698.25 1569
11699.27 1521
11700.29 1520
11701.31 1524
11702.33 1553
11703.35 1490
11704.38 1510
11705.40 1488
11706.42 1442
11707.44 1484
11708.46 1431
11709.48 1423
11710.50 1412
11711.52 1391
11712.55 1439
11713.57 1398
11714.59 1403
11715.61 1378
11716.63 1401
11717.65 1363
11718.68 1356
11719.70 1349
11720.72 1366
11721.74 1317
11722.76 1296
11723.79 1276
11724.81 1281
11725.83 1256
11726.85 1294
11727.87 1256
11728.90 1222
11729.92 1246
11730.94 1223
11731.96 1211
11732.99 1227
11734.01 1250
11735.03 1223
11736.05 1226
11737.08 1158
11738.10 1154
11739.12 1174
11740.14 1208
11741.17 1214
11742.19 1210
11743.21 1219
11744.24 1191
11745.26 1157
11746.28 1173
11747.31 1151
11748.33 1123
11749.35 1167
11750.37 1133
11751.40 1149
11752.42 1108
11753.44 1137
11754.47 1106
11755.49 1089
11756.51 1079
11757.54 1103
11758.56 1104
11759.59 1030
11760.61 1029
11761.63 1047
11762.66 1065
11763.68 1047
11764.70 1004
11765.73 998
11766.75 1014
11767.78 1009
11768.80 1012
11769.82 982
11770.85 1007
11771.87 993
11772.90 1012
11773.92 1031
11774.94 978
11775.97 989
11776.99 967
11778.02 971
11779.04 1027
11780.07 991
11781.09 979
11782.12 1006
11783.14 1005
11784.16 1004
11785.19 985
11786.21 938
11787.24 965
11788.26 976
11789.29 973
11790.31 972
11791.34 947
11792.36 933
11793.39 939
11794.41 958
11795.44 954
11796.46 918
11797.49 944
11798.51 937
11799.54 951
11800.57 922
11801.59 911
11802.62 921
11803.64 923
11804.67 954
11805.69 918
11806.72 911
11807.74 908
11808.77 929
11809.80 901
11810.82 895
11811.85 933
11812.87 917
11813.90 899
11814.92 875
11815.95 868
11816.98 874
11818.00 857
11819.03 888
11820.06 893
11821.08 900
11822.11 915
11823.13 900
11824.16 877
11825.19 894
11826.21 924
11827.24 888
11828.27 844
11829.29 898
11830.32 876
11831.35 864
11832.37 851
11833.40 875
11834.43 862
11835.45 888
11836.48 869
11837.51 865
11838.53 830
11839.56 818
11840.59 855
11841.62 826
11842.64 846
11843.67 851
11844.70 841
11845.73 867
11846.75 847
11847.78 840
11848.81 826
11849.84 823
11850.86 865
11851.89 862
11852.92 859
11853.95 855
11854.97 804
11856.00 829
11857.03 857
11858.06 826
11859.08 839
11860.11 866
11861.14 910
11862.17 843
11863.20 882
11864.22 873
11865.25 880
11866.28 881
11867.31 858
11868.34 920
11869.37 903
11870.39 868
11871.42 901
11872.45 906
11873.48 907
11874.51 888
11875.54 912
11876.57 927
11877.59 924
11878.62 895
11879.65 912
11880.68 934
11881.71 897
11882.74 966
11883.77 935
11884.80 907
11885.83 921
11886.86 975
11887.88 958
11888.91 939
11889.94 951
11890.97 950
11892.00 1007
11893.03 987
11894.06 1015
11895.09 1004
11896.12 1024
11897.15 996
11898.18 1053
11899.21 1076
11900.24 1060
11901.27 1132
11902.30 1094
11903.33 1104
11904.36 1139
11905.39 1163
11906.42 1149
11907.45 1144
11908.48 1148
11909.51 1171
11910.54 1116
11911.57 1119
11912.60 1118
11913.63 1088
11914.66 1067
11915.69 1047
11916.72 1049
11917.75 1042
11918.78 1087
11919.81 1077
11920.84 1099
11921.87 1076
11922.90 1087
11923.93 1124
11924.96 1101
11925.99 1130
11927.03 1128
11928.06 1206
11929.09 1219
11930.12 1254
11931.15 1278
11932.18 1220
11933.21 1240
11934.24 1192
11935.27 1249
11936.30 1317
11937.34 1221
11938.37 1198
11939.40 1197
11940.43 1141
11941.46 1157
11942.49 1061
11943.52 1066
11944.56 1058
11945.59 999
11946.62 1015
11947.65 974
11948.68 933
11949.72 923
11950.75 900
11951.78 877
11952.81 866
11953.84 890
11954.87 919
11955.91 860
11956.94 854
11957.97 834
11959.00 833
11960.04 837
11961.07 842
11962.10 815
11963.13 854
11964.17 866
11965.20 860
11966.23 839
11967.26 878
11968.30 896
11969.33 858
11970.36 844
11971.39 854
11972.43 869
11973.46 808
11974.49 835
11975.53 812
11976.56 827
11977.59 820
11978.62 842
11979.66 853
11980.69 835
11981.72 809
11982.76 797
11983.79 843
11984.82 784
11985.86 817
11986.89 822
11987.92 822
11988.96 813
11989.99 868
11991.02 823
11992.06 869
11993.09 843
11994.13 816
11995.16 854
11996.19 849
11997.23 856
11998.26 882
11999.30 856
12000.33 900
12001.36 865
12002.40 897
12003.43 888
12004.47 851
12005.50 902
12006.53 870
12007.57 909
12008.60 918
12009.64 929
12010.67 940
12011.71 936
12012.74 984
12013.78 963
12014.81 916
12015.85 965
12016.88 946
12017.91 965
12018.95 986
12019.98 990
12021.02 993
12022.05 972
12023.09 980
12024.12 991
12025.16 927
12026.19 993
12027.23 959
12028.26 945
12029.30 944
12030.34 947
12031.37 950
12032.41 946
12033.44 964
12034.48 894
12035.51 902
12036.55 894
12037.58 887
12038.62 846
12039.66 848
12040.69 901
12041.73 895
12042.76 842
12043.80 842
12044.83 840
12045.87 885
12046.91 843
12047.94 834
12048.98 810
12050.01 818
12051.05 830
12052.09 793
12053.12 798
12054.16 785
12055.20 788
12056.23 773
12057.27 801
12058.31 733
12059.34 790
12060.38 767
12061.42 747
12062.45 750
12063.49 739
12064.53 754
12065.56 758
12066.60 740
12067.64 733
12068.67 689
12069.71 741
12070.75 753
12071.78 741
12072.82 709
12073.86 697
12074.90 751
12075.93 730
12076.97 770
12078.01 731
12079.05 708
12080.08 735
12081.12 730
12082.16 734
12083.20 756
12084.23 741
12085.27 717
12086.31 727
12087.35 698
12088.38 739
12089.42 742
12090.46 712
12091.50 730
12092.54 707
12093.57 680
12094.61 730
12095.65 731
12096.69 728
12097.73 705
12098.76 712
12099.80 735
12100.84 716
12101.88 724
12102.92 751
12103.96 728
12104.99 695
12106.03 724
12107.07 724
12108.11 699
12109.15 731
12110.19 730
12111.23 749
12112.27 704
12113.30 673
12114.34 733
12115.38 704
12116.42 684
12117.46 661
12118.50 677
12119.54 692
12120.58 698
12121.62 685
12122.66 689
12123.70 670
12124.74 696
12125.77 690
12126.81 642
12127.85 646
12128.89 642
12129.93 676
12130.97 658
12132.01 636
12133.05 683
12134.09 641
12135.13 613
12136.17 622
12137.21 610
12138.25 667
12139.29 687
12140.33 660
12141.37 642
12142.41 627
12143.45 653
12144.49 638
12145.53 646
12146.57 632
12147.61 649
12148.65 664
12149.69 653
12150.73 663
12151.77 635
12152.81 635
12153.86 669
12154.90 670
12155.94 635
12156.98 649
12158.02 658
12159.06 658
12160.10 632
12161.14 642
12162.18 645
12163.22 646
12164.26 654
12165.31 631
12166.35 669
12167.39 624
12168.43 630
12169.47 629
12170.51 614
12171.55 618
12172.59 649
12173.64 615
12174.68 646
12175.72 614
12176.76 629
12177.80 644
12178.84 635
12179.89 691
12180.93 657
12181.97 616
12183.01 623
12184.05 611
12185.09 637
12186.14 632
12187.18 659
12188.22 634
12189.26 635
12190.31 596
12191.35 589
12192.39 611
12193.43 581
12194.47 648
12195.52 680
12196.56 600
12197.60 604
12198.64 614
12199.69 645
12200.73 626
12201.77 658
12202.81 669
12203.86 644
12204.90 603
12205.94 635
12206.99 642
12208.03 683
12209.07 669
12210.11 653
12211.16 618
12212.20 669
12213.24 635
12214.29 658
12215.33 676
12216.37 665
12217.42 672
12218.46 629
12219.50 652
12220.55 646
12221.59 627
12222.63 635
12223.68 673
12224.72 651
12225.77 675
12226.81 636
12227.85 639
12228.90 645
12229.94 686
12230.98 662
12232.03 641
12233.07 656
12234.12 607
12235.16 635
12236.20 627
12237.25 656
12238.29 649
12239.34 667
12240.38 638
12241.43 674
12242.47 639
12243.52 675
12244.56 657
12245.60 669
12246.65 670
12247.69 710
12248.74 691
12249.78 701
12250.83 674
12251.87 678
12252.92 689
12253.96 664
12255.01 648
12256.05 635
12257.10 657
12258.14 674
12259.19 629
12260.23 624
12261.28 646
12262.32 611
12263.37 622
12264.41 605
12265.46 619
12266.50 620
12267.55 598
12268.60 599
12269.64 576
12270.69 596
12271.73 605
12272.78 627
12273.82 572
12274.87 576
12275.92 592
12276.96 600
12278.01 596
12279.05 589
12280.10 585
12281.14 578
12282.19 604
12283.24 595
12284.28 579
12285.33 606
12286.38 610
12287.42 593
12288.47 593
12289.51 613
12290.56 610
12291.61 623
12292.65 591
12293.70 611
12294.75 645
12295.79 646
12296.84 616
12297.89 628
12298.93 590
12299.98 592
12301.03 612
12302.08 625
12303.12 622
12304.17 634
12305.22 656
12306.26 611
12307.31 619
12308.36 647
12309.41 647
12310.45 621
12311.50 629
12312.55 645
12313.59 646
12314.64 617
12315.69 605
12316.74 610
12317.78 619
12318.83 631
12319.88 627
12320.93 617
12321.98 610
12323.02 628
12324.07 608
12325.12 594
12326.17 617
12327.22 590
12328.26 594
12329.31 610
12330.36 608
12331.41 571
12332.46 581
12333.50 563
12334.55 576
12335.60 610
12336.65 573
12337.70 587
12338.75 570
12339.80 573
12340.84 546
12341.89 585
12342.94 576
12343.99 611
12345.04 589
12346.09 545
12347.14 570
12348.19 603
12349.23 584
12350.28 583
12351.33 625
12352.38 565
12353.43 558
12354.48 566
12355.53 593
12356.58 553
12357.63 574
12358.68 562
12359.73 560
12360.78 590
12361.82 598
12362.87 564
12363.92 596
12364.97 540
12366.02 571
12367.07 558
12368.12 543
12369.17 566
12370.22 555
12371.27 574
12372.32 570
12373.37 590
12374.42 574
12375.47 558
12376.52 587
12377.57 592
12378.62 624
12379.67 588
12380.72 580
12381.77 581
12382.82 581
12383.87 565
12384.92 590
12385.98 590
12387.03 568
12388.08 579
12389.13 606
12390.18 603
12391.23 616
12392.28 594
12393.33 598
12394.38 607
12395.43 618
12396.48 579
12397.53 586
12398.59 583
12399.64 641
12400.69 646
12401.74 591
12402.79 630
12403.84 613
12404.89 669
12405.94 651
12407.00 653
12408.05 634
12409.10 624
12410.15 649
12411.20 660
12412.25 628
12413.30 627
12414.36 664
12415.41 670
12416.46 621
12417.51 622
12418.56 655
12419.62 592
12420.67 666
12421.72 648
12422.77 617
12423.82 665
12424.88 650
12425.93 656
12426.98 635
12428.03 640
12429.08 681
12430.14 667
12431.19 668
12432.24 688
12433.29 732
12434.35 701
12435.40 692
12436.45 732
12437.51 708
12438.56 703
12439.61 701
12440.66 709
12441.72 712
12442.77 700
12443.82 724
12444.88 708
12445.93 727
12446.98 701
12448.03 717
12449.09 733
12450.14 767
12451.19 727
12452.25 724
12453.30 707
12454.35 721
12455.41 746
12456.46 712
12457.51 687
12458.57 673
12459.62 669
12460.68 678
12461.73 677
12462.78 651
12463.84 671
12464.89 684
12465.94 672
12467.00 649
12468.05 680
12469.11 690
12470.16 729
12471.21 684
12472.27 667
12473.32 651
12474.38 667
12475.43 661
12476.49 698
12477.54 718
12478.60 644
12479.65 701
12480.70 720
12481.76 719
12482.81 726
12483.87 745
12484.92 735
12485.98 757
12487.03 767
12488.09 770
12489.14 824
12490.20 835
12491.25 830
12492.31 867
12493.36 847
12494.42 882
12495.47 896
12496.53 870
12497.58 940
12498.64 863
12499.69 857
12500.75 902
12501.80 877
12502.86 880
12503.91 867
12504.97 828
12506.03 827
12507.08 782
12508.14 781
12509.19 760
12510.25 713
12511.30 731
12512.36 709
12513.42 692
12514.47 682
12515.53 668
12516.58 668
12517.64 678
12518.70 639
12519.75 646
12520.81 661
12521.87 642
12522.92 652
12523.98 619
12525.03 627
12526.09 638
12527.15 630
12528.20 623
12529.26 626
12530.32 614
12531.37 601
12532.43 631
12533.49 640
12534.54 605
12535.60 639
12536.66 606
12537.71 587
12538.77 616
12539.83 584
12540.89 572
12541.94 614
12543.00 616
12544.06 596
12545.11 594
12546.17 578
12547.23 575
12548.29 610
12549.34 647
12550.40 624
12551.46 613
12552.52 566
12553.57 628
12554.63 603
12555.69 590
12556.75 621
12557.80 631
12558.86 653
12559.92 635
12560.98 627
12562.04 626
12563.09 651
12564.15 635
12565.21 656
12566.27 657
12567.33 707
12568.39 677
12569.44 668
12570.50 648
12571.56 710
12572.62 689
12573.68 696
12574.74 706
12575.79 718
12576.85 722
12577.91 733
12578.97 701
12580.03 733
12581.09 760
12582.15 723
12583.20 747
12584.26 678
12585.32 709
12586.38 718
12587.44 689
12588.50 693
12589.56 686
12590.62 689
12591.68 667
12592.74 680
12593.80 629
12594.86 657
12595.91 704
12596.97 690
12598.03 664
12599.09 671
12600.15 640
12601.21 618
12602.27 658
12603.33 631
12604.39 658
12605.45 666
12606.51 639
12607.57 649
12608.63 649
12609.69 640
12610.75 663
12611.81 672
12612.87 655
12613.93 648
12614.99 702
12616.05 698
12617.11 660
12618.17 640
12619.23 672
12620.29 680
12621.35 687
12622.41 667
12623.47 650
12624.53 641
12625.60 645
12626.66 642
12627.72 640
12628.78 680
12629.84 625
12630.90 639
12631.96 639
12633.02 646
12634.08 613
12635.14 647
12636.20 627
12637.27 642
12638.33 628
12639.39 640
12640.45 584
12641.51 612
12642.57 607
12643.63 619
12644.69 643
12645.76 662
12646.82 668
12647.88 647
12648.94 649
12650.00 610
12651.06 650
12652.13 661
12653.19 648
12654.25 656
12655.31 681
12656.37 658
12657.44 647
12658.50 632
12659.56 659
12660.62 637
12661.68 664
12662.75 681
12663.81 687
12664.87 697
12665.93 699
12666.99 671
12668.06 720
12669.12 694
12670.18 685
12671.24 706
12672.31 693
12673.37 708
12674.43 660
12675.50 713
12676.56 732
12677.62 700
12678.68 719
12679.75 712
12680.81 720
12681.87 725
12682.94 730
12684.00 766
12685.06 797
12686.13 790
12687.19 760
12688.25 812
12689.31 815
12690.38 804
12691.44 828
12692.51 849
12693.57 828
12694.63 865
12695.70 856
12696.76 859
12697.82 867
12698.89 879
12699.95 891
12701.01 944
12702.08 900
12703.14 909
12704.21 900
12705.27 927
12706.33 905
12707.40 865
12708.46 908
12709.53 896
12710.59 872
12711.65 865
12712.72 884
12713.78 883
12714.85 847
12715.91 829
12716.98 824
12718.04 826
12719.11 835
12720.17 835
12721.23 837
12722.30 792
12723.36 767
12724.43 766
12725.49 807
12726.56 824
12727.62 833
12728.69 781
12729.75 812
12730.82 794
12731.88 782
12732.95 794
12734.01 779
12735.08 795
12736.14 775
12737.21 809
12738.28 784
12739.34 771
12740.41 796
12741.47 776
12742.54 777
12743.60 762
12744.67 745
12745.73 756
12746.80 701
12747.87 715
12748.93 718
12750.00 665
12751.06 678
12752.13 697
12753.19 654
12754.26 668
12755.33 676
12756.39 643
12757.46 644
12758.53 654
12759.59 613
12760.66 664
12761.72 637
12762.79 616
12763.86 624
12764.92 609
12765.99 620
12767.06 584
12768.12 598
12769.19 574
12770.26 592
12771.32 587
12772.39 588
12773.46 613
12774.52 611
12775.59 611
12776.66 614
12777.72 597
12778.79 586
12779.86 613
12780.93 609
12781.99 613
12783.06 595
12784.13 588
12785.20 607
12786.26 594
12787.33 591
12788.40 635
12789.46 594
12790.53 614
12791.60 622
12792.67 587
12793.74 607
12794.80 629
12795.87 613
12796.94 574
12798.01 560
12799.07 598
12800.14 595
12801.21 614
12802.28 633
12803.35 582
12804.41 639
12805.48 623
12806.55 605
12807.62 647
12808.69 627
12809.76 629
12810.82 635
12811.89 635
12812.96 594
12814.03 645
12815.10 627
12816.17 592
12817.24 644
12818.30 644
12819.37 668
12820.44 666
12821.51 629
12822.58 644
12823.65 649
12824.72 682
12825.79 675
12826.86 646
12827.92 628
12828.99 603
12830.06 593
12831.13 628
12832.20 617
12833.27 620
12834.34 622
12835.41 610
12836.48 601
12837.55 588
12838.62 583
12839.69 620
12840.76 625
12841.83 606
12842.90 548
12843.97 586
12845.04 577
12846.11 573
12847.18 548
12848.25 559
12849.32 560
12850.39 568
12851.46 549
12852.53 522
12853.60 558
12854.67 560
12855.74 555
12856.81 555
12857.88 538
12858.95 529
12860.02 562
12861.09 537
12862.16 557
12863.23 542
12864.30 506
12865.37 529
12866.44 554
12867.51 475
12868.58 523
12869.65 515
12870.73 500
12871.80 527
12872.87 524
12873.94 493
12875.01 462
12876.08 502
12877.15 497
12878.22 535
12879.29 495
12880.37 490
12881.44 469
12882.51 500
12883.58 495
12884.65 481
12885.72 489
12886.79 517
12887.87 514
12888.94 503
12890.01 495
12891.08 499
12892.15 473
12893.22 535
12894.30 486
12895.37 484
12896.44 480
12897.51 469
12898.58 479
12899.66 450
12900.73 439
12901.80 483
12902.87 453
12903.94 457
12905.02 471
12906.09 475
12907.16 473
12908.23 464
12909.31 495
12910.38 450
12911.45 458
12912.52 476
12913.60 490
12914.67 462
12915.74 448
12916.82 451
12917.89 513
12918.96 473
12920.03 474
12921.11 467
12922.18 484
12923.25 483
12924.33 466
12925.40 445
12926.47 472
12927.55 448
12928.62 457
12929.69 470
12930.77 446
12931.84 446
12932.91 491
12933.99 462
12935.06 481
12936.13 472
12937.21 436
12938.28 454
12939.35 431
12940.43 449
12941.50 462
12942.58 469
12943.65 453
12944.72 430
12945.80 433
12946.87 454
12947.95 419
12949.02 425
12950.09 440
12951.17 468
12952.24 463
12953.32 451
12954.39 439
12955.47 445
12956.54 456
12957.62 469
12958.69 437
12959.76 441
12960.84 437
12961.91 450
12962.99 464
12964.06 448
12965.14 460
12966.21 437
12967.29 409
12968.36 438
12969.44 441
12970.51 429
12971.59 461
12972.66 390
12973.74 424
12974.81 445
12975.89 442
12976.96 419
12978.04 439
12979.11 419
12980.19 403
12981.27 457
12982.34 449
12983.42 505
12984.49 426
12985.57 446
12986.64 447
12987.72 470
12988.79 450
12989.87 433
12990.95 462
12992.02 463
12993.10 450
12994.17 435
12995.25 466
12996.33 446
12997.40 447
12998.48 452
12999.56 444
13000.63 479
13001.71 463
13002.78 459
13003.86 435
13004.94 442
13006.01 487
13007.09 463
13008.17 477
13009.24 440
13010.32 440
13011.40 438
13012.47 456
13013.55 470
13014.63 471
13015.70 489
13016.78 465
13017.86 459
13018.94 437
13020.01 455
13021.09 471
13022.17 473
13023.24 470
13024.32 466
13025.40 498
13026.48 498
13027.55 504
13028.63 463
13029.71 488
13030.79 510
13031.86 505
13032.94 477
13034.02 499
13035.10 509
13036.17 512
13037.25 497
13038.33 487
13039.41 514
13040.49 468
13041.56 479
13042.64 506
13043.72 513
13044.80 486
13045.88 526
13046.95 528
13048.03 523
13049.11 522
13050.19 539
13051.27 512
13052.35 537
13053.42 517
13054.50 538
13055.58 554
13056.66 516
13057.74 503
13058.82 543
13059.90 523
13060.97 528
13062.05 527
13063.13 504
13064.21 520
13065.29 536
13066.37 500
13067.45 496
13068.53 529
13069.61 535
13070.69 538
13071.76 490
13072.84 498
13073.92 500
13075.00 509
13076.08 503
13077.16 485
13078.24 519
13079.32 475
13080.40 478
13081.48 485
13082.56 487
13083.64 501
13084.72 482
13085.80 461
13086.88 478
13087.96 449
13089.04 466
13090.12 472
13091.20 467
13092.28 461
13093.36 457
13094.44 478
13095.52 470
13096.60 468
13097.68 429
13098.76 452
13099.84 457
13100.92 454
13102.00 454
13103.08 481
13104.16 469
13105.24 478
13106.32 465
13107.40 447
13108.48 469
13109.57 483
13110.65 479
13111.73 460
13112.81 442
13113.89 481
13114.97 507
13116.05 471
13117.13 484
13118.21 445
13119.29 465
13120.38 438
13121.46 464
13122.54 494
13123.62 509
13124.70 447
13125.78 452
13126.86 461
13127.95 446
13129.03 461
13130.11 475
13131.19 486
13132.27 469
13133.35 489
13134.44 471
13135.52 451
13136.60 458
13137.68 490
13138.76 461
13139.85 474
13140.93 452
13142.01 463
13143.09 477
13144.17 465
13145.26 482
13146.34 466
13147.42 483
13148.50 482
13149.59 497
13150.67 469
13151.75 486
13152.83 460
13153.92 495
13155.00 486
13156.08 482
13157.16 442
13158.25 468
13159.33 507
13160.41 511
13161.50 537
13162.58 507
13163.66 530
13164.74 524
13165.83 473
13166.91 478
13167.99 488
13169.08 496
13170.16 506
13171.24 513
13172.33 504
13173.41 503
13174.49 515
13175.58 504
13176.66 497
13177.75 540
13178.83 522
13179.91 519
13181.00 513
13182.08 490
13183.16 471
13184.25 549
13185.33 516
13186.42 484
13187.50 502
13188.58 476
13189.67 477
13190.75 514
13191.84 479
13192.92 496
13194.00 475
13195.09 498
13196.17 502
13197.26 479
13198.34 492
13199.43 488
13200.51 520
13201.60 491
13202.68 500
13203.76 499
13204.85 477
13205.93 495
13207.02 509
13208.10 499
13209.19 476
13210.27 485
13211.36 529
13212.44 534
13213.53 477
13214.61 502
13215.70 518
13216.78 515
13217.87 515
13218.95 500
13220.04 483
13221.13 534
13222.21 484
13223.30 531
13224.38 497
13225.47 470
13226.55 474
13227.64 494
13228.72 517
13229.81 509
13230.90 522
13231.98 518
13233.07 534
13234.15 507
13235.24 544
13236.33 522
13237.41 526
13238.50 482
13239.58 521
13240.67 548
13241.76 531
13242.84 533
13243.93 530
13245.01 563
13246.10 556
13247.19 558
13248.27 541
13249.36 510
13250.45 581
13251.53 575
13252.62 533
13253.71 566
13254.79 562
13255.88 594
13256.97 565
13258.05 562
13259.14 570
13260.23 590
13261.32 560
13262.40 599
13263.49 559
13264.58 582
13265.66 576
13266.75 559
13267.84 562
13268.93 569
13270.01 612
13271.10 589
13272.19 585
13273.28 611
13274.36 604
13275.45 561
13276.54 597
13277.63 613
13278.71 627
13279.80 644
13280.89 630
13281.98 637
13283.07 596
13284.15 646
13285.24 671
13286.33 656
13287.42 616
13288.51 664
13289.59 628
13290.68 642
13291.77 652
13292.86 652
13293.95 634
13295.04 654
13296.12 687
13297.21 673
13298.30 663
13299.39 709
13300.48 710
13301.57 703
13302.66 711
13303.74 673
13304.83 760
13305.92 691
13307.01 744
13308.10 733
13309.19 739
13310.28 725
13311.37 724
13312.46 744
13313.55 740
13314.63 743
13315.72 723
13316.81 715
13317.90 703
13318.99 767
13320.08 708
13321.17 734
13322.26 691
13323.35 750
13324.44 748
13325.53 762
13326.62 758
13327.71 774
13328.80 764
13329.89 799
13330.98 759
13332.07 795
13333.16 769
13334.25 765
13335.34 760
13336.43 768
13337.52 783
13338.61 754
13339.70 798
13340.79 778
13341.88 820
13342.97 826
13344.06 780
13345.15 819
13346.24 824
13347.33 816
13348.42 833
13349.51 834
13350.60 865
13351.69 866
13352.79 870
13353.88 875
13354.97 859
13356.06 836
13357.15 857
13358.24 870
13359.33 839
13360.42 894
13361.51 876
13362.60 894
13363.70 900
13364.79 877
13365.88 874
13366.97 893
13368.06 868
13369.15 841
13370.24 906
13371.34 866
13372.43 848
13373.52 882
13374.61 897
13375.70 846
13376.79 828
13377.89 839
13378.98 845
13380.07 826
13381.16 817
13382.25 814
13383.34 791
13384.44 785
13385.53 751
13386.62 766
13387.71 773
13388.81 783
13389.90 774
13390.99 742
13392.08 733
13393.18 751
13394.27 746
13395.36 690
13396.45 706
13397.55 750
13398.64 777
13399.73 735
13400.82 707
13401.92 729
13403.01 726
13404.10 722
13405.19 691
13406.29 726
13407.38 706
13408.47 721
13409.57 719
13410.66 720
13411.75 694
13412.85 723
13413.94 703
13415.03 691
13416.13 734
13417.22 742
13418.31 722
13419.41 719
13420.50 698
13421.59 718
13422.69 725
13423.78 754
13424.87 716
13425.97 716
13427.06 732
13428.16 737
13429.25 742
13430.34 732
13431.44 719
13432.53 730
13433.63 757
13434.72 756
13435.81 752
13436.91 726
13438.00 725
13439.10 749
13440.19 742
13441.29 719
13442.38 779
13443.47 782
13444.57 783
13445.66 764
13446.76 802
13447.85 784
13448.95 781
13450.04 788
13451.14 789
13452.23 769
13453.33 752
13454.42 797
13455.52 821
13456.61 795
13457.71 833
13458.80 813
13459.90 766
13460.99 845
13462.09 851
13463.18 841
13464.28 817
13465.37 845
13466.47 834
13467.56 853
13468.66 845
13469.76 818
13470.85 803
13471.95 828
13473.04 846
13474.14 834
13475.23 854
13476.33 809
13477.43 820
13478.52 858
13479.62 845
13480.71 856
13481.81 876
13482.91 864
13484.00 872
13485.10 863
13486.19 889
13487.29 903
13488.39 893
13489.48 874
13490.58 906
13491.68 923
13492.77 930
13493.87 905
13494.97 910
13496.06 919
13497.16 896
13498.26 960
13499.35 910
13500.45 954
13501.55 950
13502.64 968
13503.74 958
13504.84 950
13505.93 890
13507.03 895
13508.13 935
13509.22 904
13510.32 897
13511.42 887
13512.52 892
13513.61 934
13514.71 889
13515.81 872
13516.91 834
13518.00 842
13519.10 859
13520.20 808
13521.30 779
13522.39 791
13523.49 795
13524.59 797
13525.69 754
13526.79 756
13527.88 745
13528.98 753
13530.08 754
13531.18 771
13532.28 755
13533.37 716
13534.47 728
13535.57 694
13536.67 720
13537.77 757
13538.86 704
13539.96 760
13541.06 746
13542.16 699
13543.26 693
13544.36 723
13545.46 734
13546.55 730
13547.65 721
13548.75 714
13549.85 714
13550.95 684
13552.05 691
13553.15 706
13554.25 708
13555.35 725
13556.44 688
13557.54 709
13558.64 682
13559.74 696
13560.84 705
13561.94 714
13563.04 686
13564.14 693
13565.24 717
13566.34 681
13567.44 720
13568.54 750
13569.64 729
13570.74 702
13571.84 697
13572.94 673
13574.04 719
13575.14 729
13576.24 703
13577.33 698
13578.43 714
13579.53 738
13580.63 751
13581.74 743
13582.84 731
13583.94 750
13585.04 749
13586.14 726
13587.24 721
13588.34 762
13589.44 716
13590.54 730
13591.64 779
13592.74 717
13593.84 725
13594.94 726
13596.04 750
13597.14 761
13598.24 736
13599.34 734
13600.44 742
13601.54 767
13602.65 742
13603.75 748
13604.85 814
13605.95 794
13607.05 763
13608.15 758
13609.25 746
13610.35 771
13611.45 831
13612.56 784
13613.66 774
13614.76 810
13615.86 796
13616.96 814
13618.06 816
13619.16 794
13620.27 786
13621.37 791
13622.47 811
13623.57 793
13624.67 814
13625.78 874
13626.88 831
13627.98 812
13629.08 836
13630.18 890
13631.29 862
13632.39 796
13633.49 817
13634.59 797
13635.69 841
13636.80 815
13637.90 853
13639.00 848
13640.10 827
13641.21 833
13642.31 793
13643.41 788
13644.51 754
13645.62 806
13646.72 783
13647.82 792
13648.92 753
13650.03 736
13651.13 771
13652.23 780
13653.34 786
13654.44 725
13655.54 736
13656.65 709
13657.75 722
13658.85 733
13659.96 736
13661.06 722
13662.16 760
13663.27 747
13664.37 719
13665.47 669
13666.58 683
13667.68 736
13668.78 710
13669.89 691
13670.99 688
13672.09 713
13673.20 687
13674.30 713
13675.41 715
13676.51 678
13677.61 671
13678.72 707
13679.82 698
13680.93 723
13682.03 707
13683.13 695
13684.24 707
13685.34 717
13686.45 725
13687.55 689
13688.66 702
13689.76 707
13690.86 696
13691.97 684
13693.07 672
13694.18 717
13695.28 738
13696.39 692
13697.49 688
13698.60 724
13699.70 727
13700.81 746
13701.91 724
13703.02 703
13704.12 724
13705.23 695
13706.33 708
13707.44 735
13708.54 758
13709.65 724
13710.75 760
13711.86 783
13712.96 735
13714.07 753
13715.18 776
13716.28 785
13717.39 748
13718.49 785
13719.60 781
13720.70 798
13721.81 787
13722.91 799
13724.02 773
13725.13 782
13726.23 805
13727.34 840
13728.44 803
13729.55 767
13730.66 823
13731.76 844
13732.87 807
13733.98 833
13735.08 840
13736.19 856
13737.29 846
13738.40 858
13739.51 848
13740.61 852
13741.72 865
13742.83 866
13743.93 830
13745.04 892
13746.15 891
13747.25 920
13748.36 888
13749.47 896
13750.57 921
13751.68 918
13752.79 919
13753.90 967
13755.00 967
13756.11 968
13757.22 1025
13758.32 966
13759.43 1019
13760.54 1023
13761.65 1057
13762.75 1053
13763.86 1139
13764.97 1125
13766.08 1094
13767.18 1198
13768.29 1198
13769.40 1239
13770.51 1190
13771.61 1213
13772.72 1241
13773.83 1283
13774.94 1237
13776.05 1213
13777.15 1252
13778.26 1256
13779.37 1270
13780.48 1255
13781.59 1254
13782.69 1193
13783.80 1157
13784.91 1164
13786.02 1099
13787.13 1099
13788.24 991
13789.34 991
13790.45 1016
13791.56 982
13792.67 947
13793.78 943
13794.89 969
13796.00 905
13797.10 857
13798.21 870
13799.32 886
13800.43 906
13801.54 867
13802.65 823
13803.76 818
13804.87 859
13805.98 844
13807.09 876
13808.20 844
13809.30 812
13810.41 789
13811.52 824
13812.63 795
13813.74 816
13814.85 814
13815.96 817
13817.07 803
13818.18 792
13819.29 772
13820.40 790
13821.51 786
13822.62 750
13823.73 744
13824.84 763
13825.95 783
13827.06 771
13828.17 736
13829.28 700
13830.39 760
13831.50 723
13832.61 757
13833.72 772
13834.83 709
13835.94 727
13837.05 717
13838.16 744
13839.27 740
13840.38 747
13841.49 734
13842.60 760
13843.71 779
13844.82 779
13845.94 785
13847.05 731
13848.16 741
13849.27 770
13850.38 763
13851.49 776
13852.60 763
13853.71 770
13854.82 752
13855.93 800
13857.05 774
13858.16 784
13859.27 779
13860.38 785
13861.49 788
13862.60 752
13863.71 782
13864.83 810
13865.94 807
13867.05 828
13868.16 781
13869.27 750
13870.38 828
13871.50 854
13872.61 804
13873.72 808
13874.83 818
13875.94 815
13877.05 820
13878.17 882
13879.28 867
13880.39 828
13881.50 867
13882.62 922
13883.73 933
13884.84 889
13885.95 887
13887.06 887
13888.18 925
13889.29 913
13890.40 938
13891.51 939
13892.63 925
13893.74 963
13894.85 979
13895.97 884
13897.08 953
13898.19 990
13899.30 952
13900.42 949
13901.53 955
13902.64 938
13903.76 890
13904.87 891
13905.98 926
13907.10 899
13908.21 870
13909.32 902
13910.44 914
13911.55 904
13912.66 859
13913.78 885
13914.89 912
13916.00 882
13917.12 879
13918.23 861
13919.34 862
13920.46 834
13921.57 867
13922.68 849
13923.80 828
13924.91 881
13926.03 881
13927.14 869
13928.25 829
13929.37 854
13930.48 845
13931.60 838
13932.71 845
13933.83 827
13934.94 832
13936.05 874
13937.17 871
13938.28 855
13939.40 833
13940.51 824
13941.63 850
13942.74 849
13943.86 803
13944.97 822
13946.09 830
13947.20 786
13948.32 807
13949.43 813
13950.55 793
13951.66 828
13952.78 807
13953.89 806
13955.01 788
13956.12 788
13957.24 808
13958.35 835
13959.47 847
13960.58 802
13961.70 794
13962.81 823
13963.93 805
13965.04 804
13966.16 802
13967.27 828
13968.39 841
13969.51 790
13970.62 802
13971.74 843
13972.85 880
13973.97 819
13975.09 815
13976.20 786
13977.32 808
13978.43 792
13979.55 797
13980.67 800
13981.78 781
13982.90 786
13984.01 810
13985.13 771
13986.25 776
13987.36 801
13988.48 776
13989.60 787
13990.71 774
13991.83 749
13992.95 794
13994.06 793
13995.18 786
13996.30 765
13997.41 755
13998.53 774
13999.65 792
14000.76 789
14001.88 753
14003.00 806
14004.11 799
14005.23 801
14006.35 772
14007.47 756
14008.58 776
14009.70 768
14010.82 771
14011.94 736
14013.05 770
14014.17 754
14015.29 765
14016.41 736
14017.52 756
14018.64 760
14019.76 735
14020.88 739
14021.99 747
14023.11 747
14024.23 702
14025.35 745
14026.47 710
14027.58 728
14028.70 730
14029.82 761
14030.94 736
14032.06 754
14033.17 720
14034.29 721
14035.41 741
14036.53 748
14037.65 746
14038.77 742
14039.88 730
14041.00 736
14042.12 776
14043.24 751
14044.36 724
14045.48 753
14046.60 784
14047.72 748
14048.83 765
14049.95 731
14051.07 748
14052.19 774
14053.31 785
14054.43 814
14055.55 797
14056.67 798
14057.79 812
14058.91 795
14060.03 794
14061.14 790
14062.26 790
14063.38 832
14064.50 839
14065.62 806
14066.74 801
14067.86 877
14068.98 838
14070.10 829
14071.22 861
14072.34 895
14073.46 930
14074.58 852
14075.70 829
14076.82 877
14077.94 915
14079.06 911
14080.18 951
14081.30 920
14082.42 950
14083.54 933
14084.66 967
14085.78 938
14086.90 973
14088.02 996
14089.14 983
14090.26 995
14091.38 1015
14092.50 1001
14093.63 996
14094.75 1006
14095.87 1018
14096.99 1052
14098.11 1032
14099.23 1060
14100.35 1048
14101.47 1069
14102.59 1059
14103.71 1036
14104.83 1005
14105.96 1042
14107.08 1043
14108.20 973
14109.32 960
14110.44 1021
14111.56 949
14112.68 912
14113.80 925
14114.93 868
14116.05 921
14117.17 847
14118.29 863
14119.41 858
14120.53 823
14121.66 857
14122.78 831
14123.90 840
14125.02 785
14126.14 847
14127.27 802
14128.39 790
14129.51 739
14130.63 777
14131.75 791
14132.88 798
14134.00 775
14135.12 783
14136.24 763
14137.37 777
14138.49 747
14139.61 763
14140.73 743
14141.86 761
14142.98 752
14144.10 731
14145.22 744
14146.35 742
14147.47 736
14148.59 716
14149.71 732
14150.84 720
14151.96 703
14153.08 714
14154.21 737
14155.33 689
14156.45 716
14157.58 703
14158.70 676
14159.82 704
14160.95 719
14162.07 697
14163.19 731
14164.32 724
14165.44 720
14166.56 694
14167.69 715
14168.81 709
14169.93 704
14171.06 692
14172.18 693
14173.31 692
14174.43 679
14175.55 658
14176.68 651
14177.80 666
14178.93 662
14180.05 671
14181.17 654
14182.30 670
14183.42 666
14184.55 626
14185.67 636
14186.79 641
14187.92 660
14189.04 672
14190.17 641
14191.29 657
14192.42 659
14193.54 623
14194.67 649
14195.79 630
14196.92 649
14198.04 649
14199.17 629
14200.29 674
14201.42 621
14202.54 673
14203.67 616
14204.79 608
14205.92 622
14207.04 592
14208.17 602
14209.29 613
14210.42 597
14211.54 591
14212.67 588
14213.79 619
14214.92 604
14216.04 566
14217.17 613
14218.29 604
14219.42 577
14220.55 534
14221.67 600
14222.80 577
14223.92 578
14225.05 619
14226.17 610
14227.30 589
14228.43 579
14229.55 566
14230.68 588
14231.81 606
14232.93 618
14234.06 583
14235.18 596
14236.31 602
14237.44 580
14238.56 613
14239.69 602
14240.82 617
14241.94 547
14243.07 565
14244.20 601
14245.32 618
14246.45 580
14247.58 589
14248.70 571
14249.83 578
14250.96 570
14252.08 577
14253.21 568
14254.34 552
14255.46 582
14256.59 568
14257.72 579
14258.85 574
14259.97 571
14261.10 555
14262.23 550
14263.35 537
14264.48 549
14265.61 566
14266.74 544
14267.86 563
14268.99 537
14270.12 541
14271.25 546
14272.38 565
14273.50 536
14274.63 530
14275.76 519
14276.89 538
14278.01 541
14279.14 524
14280.27 531
14281.40 493
14282.53 523
14283.66 507
14284.78 539
14285.91 536
14287.04 502
14288.17 499
14289.30 526
14290.43 526
14291.55 516
14292.68 533
14293.81 523
14294.94 493
14296.07 490
14297.20 486
14298.33 508
14299.45 470
14300.58 454
14301.71 464
14302.84 468
14303.97 481
14305.10 499
14306.23 451
14307.36 469
14308.49 441
14309.62 473
14310.75 475
14311.87 487
14313.00 468
14314.13 487
14315.26 478
14316.39 490
14317.52 467
14318.65 479
14319.78 478
14320.91 479
14322.04 484
14323.17 459
14324.30 481
14325.43 479
14326.56 473
14327.69 465
14328.82 431
14329.95 472
14331.08 493
14332.21 473
14333.34 459
14334.47 482
14335.60 448
14336.73 456
14337.86 454
14338.99 455
14340.12 483
14341.25 466
14342.38 438
14343.51 461
14344.64 456
14345.77 420
14346.90 462
14348.04 482
14349.17 468
14350.30 475
14351.43 467
14352.56 449
14353.69 445
14354.82 444
14355.95 437
14357.08 439
14358.21 454
14359.35 465
14360.48 442
14361.61 446
14362.74 452
14363.87 460
14365.00 427
14366.13 454
14367.26 434
14368.40 475
14369.53 439
14370.66 453
14371.79 486
14372.92 472
14374.05 457
14375.19 466
14376.32 422
14377.45 472
14378.58 466
14379.71 461
14380.85 486
14381.98 503
14383.11 463
14384.24 452
14385.37 473
14386.51 474
14387.64 446
14388.77 457
14389.90 472
14391.04 448
14392.17 472
14393.30 491
14394.43 497
14395.57 495
14396.70 475
14397.83 454
14398.96 472
14400.10 440
14401.23 445
14402.36 462
14403.50 453
14404.63 450
14405.76 470
14406.89 494
14408.03 468
14409.16 464
14410.29 449
14411.43 451
14412.56 465
14413.69 447
14414.83 456
14415.96 468
14417.09 464
14418.23 466
14419.36 475
14420.49 464
14421.63 496
14422.76 508
14423.90 501
14425.03 476
14426.16 494
14427.30 512
14428.43 517
14429.56 513
14430.70 497
14431.83 489
14432.97 490
14434.10 491
14435.24 514
14436.37 501
14437.50 476
14438.64 488
14439.77 474
14440.91 513
14442.04 514
14443.18 490
14444.31 481
14445.44 505
14446.58 510
14447.71 491
14448.85 488
14449.98 487
14451.12 504
14452.25 460
14453.39 479
14454.52 464
14455.66 445
14456.79 440
14457.93 453
14459.06 463
14460.20 454
14461.33 466
14462.47 488
14463.60 461
14464.74 465
14465.87 457
14467.01 459
14468.15 468
14469.28 475
14470.42 478
14471.55 439
14472.69 479
14473.82 481
14474.96 470
14476.09 459
14477.23 483
14478.37 488
14479.50 494
14480.64 500
14481.77 464
14482.91 444
14484.05 469
14485.18 476
14486.32 467
14487.45 466
14488.59 447
14489.73 467
14490.86 455
14492.00 462
14493.14 444
14494.27 431
14495.41 430
14496.55 463
14497.68 451
14498.82 486
14499.96 439
14501.09 491
14502.23 456
14503.37 454
14504.50 475
14505.64 433
14506.78 438
14507.91 472
14509.05 464
14510.19 447
14511.33 435
14512.46 446
14513.60 433
14514.74 449
14515.87 451
14517.01 456
14518.15 446
14519.29 456
14520.42 439
14521.56 444
14522.70 426
14523.84 458
14524.97 457
14526.11 443
14527.25 441
14528.39 451
14529.53 478
14530.66 454
14531.80 465
14532.94 474
14534.08 446
14535.22 452
14536.35 445
14537.49 453
14538.63 430
14539.77 450
14540.91 445
14542.05 449
14543.18 450
14544.32 440
14545.46 461
14546.60 474
14547.74 444
14548.88 446
14550.01 466
14551.15 445
14552.29 473
14553.43 490
14554.57 506
14555.71 511
14556.85 467
14557.99 480
14559.13 473
14560.26 488
14561.40 479
14562.54 494
14563.68 474
14564.82 467
14565.96 492
14567.10 490
14568.24 491
14569.38 492
14570.52 529
14571.66 512
14572.80 495
14573.94 483
14575.08 497
14576.22 488
14577.36 509
14578.50 492
14579.64 510
14580.78 512
14581.92 515
14583.06 487
14584.20 471
14585.34 491
14586.48 510
14587.62 511
14588.76 526
14589.90 513
14591.04 515
14592.18 528
14593.32 509
14594.46 524
14595.60 552
14596.74 515
14597.88 533
14599.02 565
14600.16 561
14601.30 549
14602.44 552
14603.58 580
14604.72 579
14605.86 584
14607.00 548
14608.15 575
14609.29 589
14610.43 558
14611.57 563
14612.71 550
14613.85 619
14614.99 605
14616.13 592
14617.27 598
14618.42 588
14619.56 618
14620.70 626
14621.84 640
14622.98 637
14624.12 681
14625.26 705
14626.41 645
14627.55 663
14628.69 661
14629.83 653
14630.97 679
14632.12 667
14633.26 708
14634.40 687
14635.54 702
14636.68 700
14637.83 673
14638.97 698
14640.11 696
14641.25 676
14642.39 678
14643.54 692
14644.68 665
14645.82 673
14646.96 632
14648.11 594
14649.25 608
14650.39 586
14651.53 606
14652.68 570
14653.82 569
14654.96 583
14656.11 586
14657.25 567
14658.39 579
14659.53 561
14660.68 523
14661.82 507
14662.96 499
14664.11 549
14665.25 508
14666.39 552
14667.54 500
14668.68 489
14669.82 481
14670.97 507
14672.11 514
14673.25 493
14674.40 456
14675.54 472
14676.68 494
14677.83 498
14678.97 500
14680.11 486
14681.26 480
14682.40 471
14683.55 478
14684.69 445
14685.83 447
14686.98 445
14688.12 456
14689.27 456
14690.41 479
14691.55 452
14692.70 424
14693.84 472
14694.99 440
14696.13 425
14697.28 434
14698.42 456
14699.56 405
14700.71 419
14701.85 426
14703.00 432
14704.14 448
14705.29 458
14706.43 447
14707.58 406
14708.72 426
14709.87 411
14711.01 439
14712.16 420
14713.30 412
14714.45 401
14715.59 442
14716.74 446
14717.88 424
14719.03 401
14720.17 436
14721.32 439
14722.46 428
14723.61 447
14724.76 454
14725.90 411
14727.05 419
14728.19 452
14729.34 435
14730.48 420
14731.63 436
14732.77 463
14733.92 461
14735.07 433
14736.21 439
14737.36 421
14738.50 424
14739.65 427
14740.80 417
14741.94 396
14743.09 429
14744.24 448
14745.38 419
14746.53 407
14747.67 404
14748.82 414
14749.97 426
14751.11 417
14752.26 442
14753.41 454
14754.55 407
14755.70 439
14756.85 432
14757.99 433
14759.14 436
14760.29 426
14761.43 434
14762.58 441
14763.73 433
14764.88 434
14766.02 427
14767.17 443
14768.32 443
14769.46 435
14770.61 467
14771.76 438
14772.91 436
14774.05 437
14775.20 439
14776.35 447
14777.50 447
14778.64 463
14779.79 444
14780.94 459
14782.09 445
14783.23 480
14784.38 449
14785.53 441
14786.68 453
14787.83 453
14788.97 456
14790.12 424
14791.27 441
14792.42 428
14793.57 428
14794.71 463
14795.86 470
14797.01 447
14798.16 462
14799.31 449
14800.46 465
14801.60 444
14802.75 436
14803.90 445
14805.05 447
14806.20 472
14807.35 417
14808.50 412
14809.64 424
14810.79 399
14811.94 447
14813.09 433
14814.24 416
14815.39 386
14816.54 436
14817.69 427
14818.84 393
14819.99 430
14821.14 412
14822.28 439
14823.43 407
14824.58 396
14825.73 407
14826.88 391
14828.03 392
14829.18 419
14830.33 404
14831.48 422
14832.63 378
14833.78 383
14834.93 394
14836.08 384
14837.23 392
14838.38 405
14839.53 423
14840.68 393
14841.83 381
14842.98 409
14844.13 429
14845.28 390
14846.43 393
14847.58 397
14848.73 391
14849.88 386
14851.03 382
14852.18 379
14853.33 394
14854.48 408
14855.63 416
14856.78 398
14857.93 402
14859.08 398
14860.24 395
14861.39 400
14862.54 382
14863.69 392
14864.84 389
14865.99 413
14867.14 401
14868.29 372
14869.44 429
14870.59 422
14871.75 448
14872.90 406
14874.05 394
14875.20 405
14876.35 429
14877.50 443
14878.65 432
14879.81 413
14880.96 406
14882.11 438
14883.26 435
14884.41 455
14885.56 440
14886.71 429
14887.87 458
14889.02 490
14890.17 464
14891.32 450
14892.47 458
14893.63 446
14894.78 447
14895.93 441
14897.08 445
14898.24 468
14899.39 456
14900.54 479
14901.69 482
14902.84 470
14904.00 470
14905.15 454
14906.30 460
14907.45 480
14908.61 483
14909.76 494
14910.91 505
14912.07 498
14913.22 523
14914.37 517
14915.52 484
14916.68 510
14917.83 493
14918.98 552
14920.14 497
14921.29 518
14922.44 517
14923.60 501
14924.75 516
14925.90 517
14927.06 554
14928.21 565
14929.36 541
14930.52 559
14931.67 546
14932.82 569
14933.98 563
14935.13 561
14936.28 561
14937.44 570
14938.59 585
14939.74 596
14940.90 593
14942.05 573
14943.21 579
14944.36 604
14945.51 600
14946.67 599
14947.82 575
14948.98 584
14950.13 620
14951.29 621
14952.44 577
14953.59 611
14954.75 593
14955.90 604
14957.06 624
14958.21 601
14959.37 601
14960.52 613
14961.68 604
14962.83 600
14963.99 620
14965.14 611
14966.29 620
14967.45 606
14968.60 600
14969.76 597
14970.91 583
14972.07 586
14973.22 580
14974.38 576
14975.54 590
14976.69 596
14977.85 556
14979.00 548
14980.16 581
14981.31 568
14982.47 553
14983.62 573
14984.78 552
14985.93 565
14987.09 576
14988.25 546
14989.40 559
14990.56 523
14991.71 510
14992.87 563
14994.02 526
14995.18 499
14996.34 501
14997.49 550
14998.65 563
14999.80 519
15000.96 516
15002.12 517
15003.27 513
15004.43 539
15005.59 485
15006.74 497
15007.90 504
15009.06 507
15010.21 523
15011.37 483
15012.53 474
15013.68 470
15014.84 459
15016.00 512
15017.15 480
15018.31 468
15019.47 468
15020.62 486
15021.78 467
15022.94 497
15024.09 469
15025.25 474
15026.41 446
15027.57 461
15028.72 439
15029.88 465
15031.04 435
15032.19 458
15033.35 396
15034.51 417
15035.67 424
15036.82 433
15037.98 412
15039.14 422
15040.30 398
15041.46 397
15042.61 380
15043.77 421
15044.93 414
15046.09 416
15047.25 408
15048.40 431
15049.56 415
15050.72 383
15051.88 425
15053.04 392
15054.19 397
15055.35 392
15056.51 374
15057.67 361
15058.83 399
15059.99 410
15061.14 408
15062.30 426
15063.46 401
15064.62 437
15065.78 387
15066.94 383
15068.10 374
15069.26 394
15070.41 370
15071.57 376
15072.73 400
15073.89 385
15075.05 360
15076.21 354
15077.37 366
15078.53 356
15079.69 354
15080.85 373
15082.00 380
15083.16 393
15084.32 376
15085.48 402
15086.64 388
15087.80 339
15088.96 348
15090.12 364
15091.28 392
15092.44 380
15093.60 367
15094.76 370
15095.92 368
15097.08 355
15098.24 375
15099.40 386
15100.56 329
15101.72 366
15102.88 375
15104.04 365
15105.20 367
15106.36 386
15107.52 377
15108.68 371
15109.84 386
15111.00 368
15112.16 387
15113.32 369
15114.48 385
15115.64 325
15116.80 341
15117.97 395
15119.13 367
15120.29 368
15121.45 345
15122.61 384
15123.77 378
15124.93 364
15126.09 366
15127.25 354
15128.41 343
15129.57 370
15130.74 384
15131.90 353
15133.06 348
15134.22 351
15135.38 376
15136.54 347
15137.70 355
15138.87 362
15140.03 347
15141.19 375
15142.35 384
15143.51 353
15144.67 342
15145.84 382
15147.00 361
15148.16 369
15149.32 386
15150.48 344
15151.65 355
15152.81 366
15153.97 370
15155.13 385
15156.29 381
15157.46 381
15158.62 372
15159.78 372
15160.94 352
15162.10 353
15163.27 370
15164.43 346
15165.59 335
15166.75 366
15167.92 359
15169.08 359
15170.24 360
15171.41 369
15172.57 381
15173.73 382
15174.89 395
15176.06 377
15177.22 403
15178.38 357
15179.55 361
15180.71 367
15181.87 365
15183.04 396
15184.20 397
15185.36 395
15186.53 371
15187.69 373
15188.85 375
15190.02 414
15191.18 392
15192.34 402
15193.51 379
15194.67 404
15195.83 386
15197.00 376
15198.16 410
15199.32 384
15200.49 361
15201.65 373
15202.82 373
15203.98 399
15205.14 437
15206.31 449
15207.47 422
15208.64 425
15209.80 439
15210.97 427
15212.13 437
15213.29 406
15214.46 445
15215.62 432
15216.79 431
15217.95 422
15219.12 453
15220.28 451
15221.45 443
15222.61 468
15223.78 449
15224.94 467
15226.10 465
15227.27 451
15228.43 460
15229.60 464
15230.76 480
15231.93 503
15233.09 465
15234.26 440
15235.43 425
15236.59 449
15237.76 440
15238.92 433
15240.09 461
15241.25 467
15242.42 449
15243.58 399
15244.75 438
15245.91 446
15247.08 430
15248.25 423
15249.41 408
15250.58 397
15251.74 404
15252.91 415
15254.07 389
15255.24 389
15256.41 349
15257.57 382
15258.74 395
15259.90 375
15261.07 365
15262.24 357
15263.40 347
15264.57 353
15265.74 365
15266.90 375
15268.07 357
15269.24 343
15270.40 327
15271.57 334
15272.73 338
15273.90 320
15275.07 336
15276.23 333
15277.40 362
15278.57 350
15279.74 365
15280.90 356
15282.07 341
15283.24 362
15284.40 370
15285.57 342
15286.74 324
15287.90 327
15289.07 303
15290.24 326
15291.41 319
15292.57 346
15293.74 346
15294.91 343
15296.08 341
15297.24 326
15298.41 304
15299.58 327
15300.75 317
15301.91 327
15303.08 335
15304.25 349
15305.42 322
15306.59 316
15307.75 331
15308.92 343
15310.09 350
15311.26 336
15312.43 332
15313.59 327
15314.76 364
15315.93 341
15317.10 325
15318.27 334
15319.44 350
15320.60 344
15321.77 323
15322.94 337
15324.11 336
15325.28 351
15326.45 344
15327.62 351
15328.79 354
15329.95 368
15331.12 360
15332.29 343
15333.46 340
15334.63 338
15335.80 344
15336.97 332
15338.14 332
15339.31 345
15340.48 342
15341.64 337
15342.81 359
15343.98 346
15345.15 377
15346.32 364
15347.49 361
15348.66 352
15349.83 357
15351.00 363
15352.17 377
15353.34 356
15354.51 365
15355.68 336
15356.85 364
15358.02 370
15359.19 373
15360.36 368
15361.53 361
15362.70 400
15363.87 372
15365.04 381
15366.21 358
15367.38 368
15368.55 374
15369.72 370
15370.89 375
15372.06 371
15373.23 363
15374.40 353
15375.57 369
15376.74 389
15377.91 397
15379.08 366
15380.25 381
15381.43 396
15382.60 410
15383.77 370
15384.94 352
15386.11 369
15387.28 411
15388.45 398
15389.62 364
15390.79 383
15391.96 412
15393.14 391
15394.31 393
15395.48 406
15396.65 381
15397.82 400
15398.99 396
15400.16 417
15401.34 388
15402.51 386
15403.68 387
15404.85 390
15406.02 374
15407.19 367
15408.37 382
15409.54 402
15410.71 380
15411.88 370
15413.05 371
15414.23 363
15415.40 362
15416.57 362
15417.74 357
15418.91 350
15420.09 358
15421.26 362
15422.43 336
15423.60 317
15424.78 355
15425.95 360
15427.12 380
15428.29 350
15429.47 351
15430.64 349
15431.81 362
15432.98 336
15434.16 368
15435.33 336
15436.50 331
15437.67 347
15438.85 341
15440.02 329
15441.19 336
15442.37 373
15443.54 324
15444.71 337
15445.89 334
15447.06 359
15448.23 340
15449.41 353
15450.58 336
15451.75 332
15452.93 303
15454.10 343
15455.27 348
15456.45 327
15457.62 351
15458.79 339
15459.97 366
15461.14 327
15462.32 337
15463.49 314
15464.66 345
15465.84 355
15467.01 348
15468.19 329
15469.36 341
15470.53 359
15471.71 340
15472.88 348
15474.06 364
15475.23 359
15476.41 340
15477.58 338
15478.75 349
15479.93 339
15481.10 330
15482.28 340
15483.45 356
15484.63 371
15485.80 352
15486.98 364
15488.15 362
15489.33 377
15490.50 376
15491.68 374
15492.85 374
15494.03 327
15495.20 367
15496.38 359
15497.55 378
15498.73 370
15499.90 374
15501.08 351
15502.25 338
15503.43 332
15504.60 364
15505.78 330
15506.96 345
15508.13 367
15509.31 362
15510.48 374
15511.66 365
15512.83 378
15514.01 368
15515.19 340
15516.36 349
15517.54 387
15518.71 381
15519.89 391
15521.07 389
15522.24 389
15523.42 367
15524.59 354
15525.77 405
15526.95 380
15528.12 361
15529.30 387
15530.48 393
15531.65 399
15532.83 394
15534.01 364
15535.18 399
15536.36 387
15537.54 389
15538.71 380
15539.89 403
15541.07 390
15542.24 408
15543.42 402
15544.60 417
15545.77 418
15546.95 382
15548.13 437
15549.30 391
15550.48 390
15551.66 374
15552.84 417
15554.01 395
15555.19 394
15556.37 401
15557.55 414
15558.72 409
15559.90 413
15561.08 445
15562.26 429
15563.43 405
15564.61 437
15565.79 452
15566.97 427
15568.14 442
15569.32 444
15570.50 447
15571.68 455
15572.86 430
15574.03 452
15575.21 494
15576.39 453
15577.57 458
15578.75 447
15579.93 457
15581.10 481
15582.28 496
15583.46 491
15584.64 472
15585.82 451
15587.00 467
15588.18 464
15589.35 437
15590.53 439
15591.71 485
15592.89 484
15594.07 480
15595.25 489
15596.43 488
15597.61 489
15598.78 494
15599.96 475
15601.14 525
15602.32 499
15603.50 525
15604.68 475
15605.86 531
15607.04 515
15608.22 515
15609.40 528
15610.58 536
15611.76 503
15612.94 523
15614.12 558
15615.30 527
15616.48 491
15617.66 518
15618.84 528
15620.01 530
15621.19 528
15622.37 572
15623.55 585
15624.73 536
15625.91 526
15627.09 530
15628.27 528
15629.46 525
15630.64 542
15631.82 577
15633.00 545
15634.18 553
15635.36 583
15636.54 578
15637.72 569
15638.90 576
15640.08 582
15641.26 590
15642.44 583
15643.62 590
15644.80 608
15645.98 569
15647.16 610
15648.34 643
15649.52 626
15650.71 622
15651.89 598
15653.07 617
15654.25 612
15655.43 616
15656.61 600
15657.79 589
15658.97 596
15660.16 571
15661.34 643
15662.52 602
15663.70 603
15664.88 594
15666.06 598
15667.24 581
15668.43 584
15669.61 579
15670.79 570
15671.97 582
15673.15 603
15674.33 635
15675.52 577
15676.70 614
15677.88 567
15679.06 575
15680.24 604
15681.43 588
15682.61 586
15683.79 605
15684.97 610
15686.16 607
15687.34 582
15688.52 585
15689.70 584
15690.89 629
15692.07 611
15693.25 617
15694.43 600
15695.62 617
15696.80 627
15697.98 630
15699.16 631
15700.35 605
15701.53 644
15702.71 635
15703.90 621
15705.08 635
15706.26 648
15707.45 677
15708.63 657
15709.81 625
15711.00 624
15712.18 627
15713.36 635
15714.55 675
15715.73 643
15716.91 669
15718.10 649
15719.28 711
15720.46 703
15721.65 672
15722.83 642
15724.01 704
15725.20 688
15726.38 704
15727.57 710
15728.75 713
15729.93 717
15731.12 722
15732.30 723
15733.49 702
15734.67 749
15735.85 703
15737.04 785
15738.22 784
15739.41 797
15740.59 793
15741.78 781
15742.96 805
15744.14 792
15745.33 776
15746.51 779
15747.70 755
15748.88 766
15750.07 816
15751.25 794
15752.44 818
15753.62 815
15754.81 813
15755.99 750
15757.18 735
15758.36 814
15759.55 811
15760.73 771
15761.92 788
15763.10 775
15764.29 758
15765.47 762
15766.66 785
15767.84 767
15769.03 737
15770.21 746
15771.40 734
15772.59 708
15773.77 712
15774.96 694
15776.14 699
15777.33 700
15778.51 665
15779.70 644
15780.89 680
15782.07 646
15783.26 621
15784.44 646
15785.63 645
15786.82 648
15788.00 637
15789.19 612
15790.37 633
15791.56 644
15792.75 617
15793.93 608
15795.12 611
15796.31 587
15797.49 585
15798.68 601
15799.87 577
15801.05 585
15802.24 566
15803.43 562
15804.61 583
15805.80 574
15806.99 532
15808.17 551
15809.36 530
15810.55 544
15811.73 533
15812.92 540
15814.11 519
15815.30 490
15816.48 490
15817.67 498
15818.86 548
15820.05 549
15821.23 516
15822.42 473
15823.61 541
15824.80 547
15825.98 527
15827.17 470
15828.36 475
15829.55 514
15830.73 514
15831.92 489
15833.11 474
15834.30 488
15835.49 478
15836.67 517
15837.86 503
15839.05 486
15840.24 455
15841.43 513
15842.61 535
15843.80 520
15844.99 492
15846.18 508
15847.37 516
15848.56 509
15849.74 482
15850.93 501
15852.12 538
15853.31 514
15854.50 490
15855.69 474
15856.88 510
15858.06 492
15859.25 520
15860.44 527
15861.63 508
15862.82 498
15864.01 507
15865.20 500
15866.39 548
15867.58 537
15868.77 523
15869.95 501
15871.14 511
15872.33 529
15873.52 518
15874.71 529
15875.90 529
15877.09 545
15878.28 505
15879.47 540
15880.66 553
15881.85 525
15883.04 517
15884.23 529
15885.42 536
15886.61 537
15887.80 522
15888.99 534
15890.18 509
15891.37 555
15892.56 560
15893.75 542
15894.94 572
15896.13 557
15897.32 564
15898.51 555
15899.70 595
15900.89 531
15902.08 542
15903.27 539
15904.46 543
15905.65 544
15906.84 545
15908.03 575
15909.22 554
15910.42 555
15911.61 562
15912.80 614
15913.99 594
15915.18 550
15916.37 572
15917.56 589
15918.75 569
15919.94 567
15921.13 560
15922.32 571
15923.52 550
15924.71 589
15925.90 553
15927.09 523
15928.28 559
15929.47 557
15930.66 541
15931.86 515
15933.05 541
15934.24 521
15935.43 552
15936.62 507
15937.81 527
15939.01 537
15940.20 513
15941.39 533
15942.58 521
15943.77 471
15944.97 483
15946.16 469
15947.35 497
15948.54 454
15949.73 410
15950.93 474
15952.12 454
15953.31 419
15954.50 455
15955.70 439
15956.89 416
15958.08 410
15959.27 404
15960.47 428
15961.66 457
15962.85 413
15964.04 400
15965.24 424
15966.43 413
15967.62 362
15968.82 398
15970.01 425
15971.20 377
15972.40 382
15973.59 406
15974.78 407
15975.97 376
15977.17 377
15978.36 384
15979.55 370
15980.75 388
15981.94 369
15983.13 385
15984.33 351
15985.52 341
15986.72 389
15987.91 345
15989.10 373
15990.30 356
15991.49 367
15992.68 371
15993.88 369
15995.07 348
15996.27 354
15997.46 364
15998.65 343
15999.85 355
16001.04 365
16002.24 350
16003.43 350
16004.63 353
16005.82 341
16007.01 361
16008.21 366
16009.40 358
16010.60 323
16011.79 337
16012.99 337
16014.18 343
16015.38 342
16016.57 334
16017.76 358
16018.96 350
16020.15 336
16021.35 356
16022.54 349
16023.74 325
16024.93 343
16026.13 378
16027.32 361
16028.52 332
16029.72 377
16030.91 311
16032.11 370
16033.30 324
16034.50 328
16035.69 344
16036.89 359
16038.08 351
16039.28 329
16040.47 344
16041.67 322
16042.87 311
16044.06 321
16045.26 343
16046.45 328
16047.65 333
16048.84 320
16050.04 340
16051.24 317
16052.43 312
16053.63 320
16054.82 319
16056.02 318
16057.22 329
16058.41 342
16059.61 334
16060.81 336
16062.00 334
16063.20 336
16064.40 300
16065.59 340
16066.79 348
16067.99 367
16069.18 281
16070.38 298
16071.58 318
16072.77 340
16073.97 313
16075.17 316
16076.36 325
16077.56 333
16078.76 314
16079.95 307
16081.15 315
16082.35 309
16083.55 309
16084.74 345
16085.94 305
16087.14 293
16088.33 308
16089.53 323
16090.73 316
16091.93 285
16093.12 292
16094.32 333
16095.52 308
16096.72 308
16097.92 317
16099.11 319
16100.31 316
16101.51 331
16102.71 293
16103.90 304
16105.10 268
16106.30 324
16107.50 282
16108.70 279
16109.90 297
16111.09 298
16112.29 295
16113.49 272
16114.69 298
16115.89 325
16117.09 302
16118.28 308
16119.48 285
16120.68 295
16121.88 301
16123.08 296
16124.28 316
16125.48 308
16126.67 298
16127.87 290
16129.07 326
16130.27 303
16131.47 288
16132.67 309
16133.87 333
16135.07 297
16136.27 277
16137.47 300
16138.67 300
16139.86 301
16141.06 298
16142.26 303
16143.46 288
16144.66 292
16145.86 302
16147.06 301
16148.26 297
16149.46 298
16150.66 333
16151.86 302
16153.06 302
16154.26 293
16155.46 308
16156.66 280
16157.86 292
16159.06 269
16160.26 285
16161.46 307
16162.66 296
16163.86 285
16165.06 291
16166.26 296
16167.46 268
16168.66 278
16169.86 275
16171.06 312
16172.26 293
16173.46 288
16174.66 298
16175.86 256
16177.07 274
16178.27 291
16179.47 274
16180.67 293
16181.87 279
16183.07 282
16184.27 280
16185.47 276
16186.67 303
16187.87 274
16189.07 317
16190.28 298
16191.48 309
16192.68 295
16193.88 276
16195.08 279
16196.28 281
16197.48 296
16198.69 287
16199.89 286
16201.09 312
16202.29 291
16203.49 261
16204.69 275
16205.90 296
16207.10 282
16208.30 278
16209.50 272
16210.70 312
16211.91 285
16213.11 256
16214.31 292
16215.51 299
16216.71 311
16217.92 292
16219.12 304
16220.32 279
16221.52 287
16222.72 307
16223.93 294
16225.13 287
16226.33 293
16227.53 304
16228.74 307
16229.94 279
16231.14 277
16232.35 312
16233.55 309
16234.75 302
16235.95 282
16237.16 303
16238.36 304
16239.56 304
16240.77 293
16241.97 285
16243.17 295
16244.38 286
16245.58 295
16246.78 319
16247.99 288
16249.19 289
16250.39 277
16251.60 298
16252.80 297
16254.00 282
16255.21 308
16256.41 307
16257.61 308
16258.82 319
16260.02 311
16261.22 324
16262.43 296
16263.63 333
16264.84 308
16266.04 298
16267.24 323
16268.45 329
16269.65 326
16270.86 320
16272.06 337
16273.27 314
16274.47 345
16275.67 335
16276.88 328
16278.08 321
16279.29 309
16280.49 332
16281.70 332
16282.90 347
16284.11 309
16285.31 355
16286.52 302
16287.72 293
16288.92 342
16290.13 344
16291.33 371
16292.54 355
16293.74 336
16294.95 337
16296.15 317
16297.36 352
16298.57 363
16299.77 330
16300.98 324
16302.18 369
16303.39 341
16304.59 347
16305.80 323
16307.00 325
16308.21 327
16309.41 332
16310.62 359
16311.83 328
16313.03 348
16314.24 335
16315.44 342
16316.65 347
16317.85 345
16319.06 325
16320.27 326
16321.47 313
16322.68 321
16323.88 327
16325.09 310
16326.30 311
16327.50 302
16328.71 306
16329.92 312
16331.12 321
16332.33 308
16333.54 307
16334.74 317
16335.95 294
16337.16 309
16338.36 312
16339.57 306
16340.78 272
16341.98 290
16343.19 322
16344.40 273
16345.60 265
16346.81 294
16348.02 274
16349.22 282
16350.43 277
16351.64 292
16352.85 289
16354.05 310
16355.26 286
16356.47 264
16357.67 267
16358.88 272
16360.09 291
16361.30 269
16362.50 288
16363.71 288
16364.92 300
16366.13 268
16367.34 296
16368.54 278
16369.75 271
16370.96 289
16372.17 267
16373.37 276
16374.58 267
16375.79 264
16377.00 255
16378.21 261
16379.42 261
16380.62 265
16381.83 273
16383.04 258
16384.25 277
16385.46 278
16386.67 255
16387.87 283
16389.08 283
16390.29 273
16391.50 291
16392.71 259
16393.92 248
16395.13 269
16396.33 266
16397.54 297
16398.75 278
16399.96 236
16401.17 276
16402.38 270
16403.59 280
16404.80 279
16406.01 272
16407.22 253
16408.42 253
16409.63 272
16410.84 268
16412.05 269
16413.26 257
16414.47 278
16415.68 260
16416.89 266
16418.10 276
16419.31 267
16420.52 284
16421.73 268
16422.94 278
16424.15 258
16425.36 242
16426.57 270
16427.78 291
16428.99 264
16430.20 248
16431.41 250
16432.62 258
16433.83 265
16435.04 284
16436.25 258
16437.46 267
16438.67 264
16439.88 266
16441.09 275
16442.30 267
16443.51 260
16444.72 260
16445.93 253
16447.14 252
16448.36 263
16449.57 279
16450.78 262
16451.99 260
16453.20 254
16454.41 238
16455.62 279
16456.83 249
16458.04 270
16459.25 268
16460.47 256
16461.68 244
16462.89 246
16464.10 242
16465.31 247
16466.52 247
16467.73 253
16468.94 235
16470.16 246
16471.37 219
16472.58 233
16473.79 256
16475.00 252
16476.21 275
16477.43 262
16478.64 249
16479.85 255
16481.06 249
16482.27 264
16483.49 269
16484.70 242
16485.91 252
16487.12 250
16488.33 262
16489.55 237
16490.76 228
16491.97 284
16493.18 263
16494.40 243
16495.61 259
16496.82 264
16498.03 254
16499.25 257
16500.46 249
16501.67 242
16502.88 227
16504.10 250
16505.31 241
16506.52 220
16507.74 239
16508.95 240
16510.16 252
16511.37 258
16512.59 242
16513.80 279
16515.01 252
16516.23 267
16517.44 249
16518.65 252
16519.87 260
16521.08 258
16522.29 228
16523.51 229
16524.72 267
16525.93 244
16527.15 258
16528.36 246
16529.58 239
16530.79 244
16532.00 248
16533.22 254
16534.43 245
16535.64 277
16536.86 253
16538.07 237
16539.29 233
16540.50 247
16541.72 272
16542.93 258
16544.14 245
16545.36 234
16546.57 265
16547.79 229
16549.00 240
16550.22 255
16551.43 265
16552.64 242
16553.86 249
16555.07 239
16556.29 249
16557.50 236
16558.72 258
16559.93 259
16561.15 266
16562.36 272
16563.58 280
16564.79 270
16566.01 252
16567.22 269
16568.44 242
16569.65 263
16570.87 261
16572.08 272
16573.30 279
16574.51 267
16575.73 246
16576.95 271
16578.16 250
16579.38 264
16580.59 252
16581.81 264
16583.02 276
16584.24 255
16585.45 251
16586.67 276
16587.89 247
16589.10 236
16590.32 285
16591.53 280
16592.75 261
16593.97 265
16595.18 261
16596.40 250
16597.61 242
16598.83 255
16600.05 279
16601.26 267
16602.48 242
16603.70 248
16604.91 240
16606.13 251
16607.35 236
16608.56 248
16609.78 262
16611.00 266
16612.21 243
16613.43 237
16614.65 236
16615.86 242
16617.08 225
16618.30 234
16619.51 247
16620.73 231
16621.95 244
16623.17 242
16624.38 242
16625.60 246
16626.82 229
16628.03 237
16629.25 252
16630.47 237
16631.69 228
16632.90 235
16634.12 255
16635.34 238
16636.56 239
16637.77 234
16638.99 243
16640.21 231
16641.43 244
16642.65 233
16643.86 214
16645.08 235
16646.30 233
16647.52 249
16648.74 247
16649.95 250
16651.17 242
16652.39 246
16653.61 256
16654.83 227
16656.05 229
16657.26 236
16658.48 245
16659.70 229
16660.92 252
16662.14 235
16663.36 243
16664.58 274
16665.79 244
16667.01 234
16668.23 216
16669.45 228
16670.67 237
16671.89 230
16673.11 242
16674.33 222
16675.55 234
16676.76 221
16677.98 225
16679.20 209
16680.42 206
16681.64 226
16682.86 234
16684.08 265
16685.30 257
16686.52 228
16687.74 224
16688.96 232
16690.18 209
16691.40 230
16692.62 240
16693.84 227
16695.06 200
16696.28 224
16697.50 243
16698.72 220
16699.94 250
16701.16 246
16702.38 237
16703.60 234
16704.82 244
16706.04 211
16707.26 214
16708.48 222
16709.70 236
16710.92 203
16712.14 230
16713.36 215
16714.58 217
16715.80 239
16717.02 247
16718.24 234
16719.46 222
16720.68 212
16721.90 243
16723.12 217
16724.34 216
16725.57 219
16726.79 241
16728.01 223
16729.23 210
16730.45 255
16731.67 222
16732.89 233
16734.11 246
16735.33 220
16736.56 229
16737.78 231
16739.00 242
16740.22 245
16741.44 236
16742.66 225
16743.88 263
16745.11 238
16746.33 215
16747.55 237
16748.77 265
16749.99 242
16751.21 250
16752.44 225
16753.66 228
16754.88 247
16756.10 224
16757.32 250
16758.55 221
16759.77 246
16760.99 236
16762.21 256
16763.44 237
16764.66 228
16765.88 221
16767.10 241
16768.32 237
16769.55 252
16770.77 232
16771.99 237
16773.22 247
16774.44 229
16775.66 232
16776.88 239
16778.11 233
16779.33 227
16780.55 253
16781.77 236
16783.00 240
16784.22 232
16785.44 253
16786.67 226
16787.89 219
16789.11 219
16790.34 231
16791.56 236
16792.78 244
16794.01 231
16795.23 220
16796.45 244
16797.68 284
16798.90 254
16800.12 241
16801.35 236
16802.57 248
16803.80 265
16805.02 248
16806.24 233
16807.47 228
16808.69 224
16809.91 262
16811.14 238
16812.36 240
16813.59 228
16814.81 255
16816.04 257
16817.26 263
16818.48 229
16819.71 253
16820.93 282
16822.16 264
16823.38 220
16824.61 281
16825.83 269
16827.06 281
16828.28 286
16829.50 283
16830.73 251
16831.95 266
16833.18 280
16834.40 280
16835.63 284
16836.85 269
16838.08 276
16839.30 296
16840.53 306
16841.75 276
16842.98 315
16844.20 268
16845.43 303
16846.65 295
16847.88 309
16849.11 285
16850.33 320
16851.56 309
16852.78 318
16854.01 333
16855.23 321
16856.46 335
16857.68 320
16858.91 349
16860.14 317
16861.36 344
16862.59 355
16863.81 361
16865.04 356
16866.27 339
16867.49 362
16868.72 350
16869.94 362
16871.17 357
16872.40 371
16873.62 362
16874.85 399
16876.08 366
16877.30 395
16878.53 368
16879.76 388
16880.98 379
16882.21 381
16883.43 388
16884.66 407
16885.89 412
16887.12 399
16888.34 379
16889.57 408
16890.80 438
16892.02 365
16893.25 396
16894.48 380
16895.70 405
16896.93 375
16898.16 353
16899.39 347
16900.61 371
16901.84 391
16903.07 364
16904.29 365
16905.52 347
16906.75 355
16907.98 360
16909.20 333
16910.43 312
16911.66 331
16912.89 347
16914.12 368
16915.34 317
16916.57 304
16917.80 336
16919.03 340
16920.26 305
16921.48 313
16922.71 305
16923.94 313
16925.17 322
16926.40 304
16927.62 297
16928.85 262
16930.08 297
16931.31 304
16932.54 307
16933.77 277
16934.99 275
16936.22 284
16937.45 281
16938.68 290
16939.91 281
16941.14 284
16942.37 272
16943.60 274
16944.82 302
16946.05 307
16947.28 253
16948.51 275
16949.74 285
16950.97 268
16952.20 259
16953.43 272
16954.66 255
16955.89 260
16957.12 262
16958.34 266
16959.57 272
16960.80 270
16962.03 257
16963.26 279
16964.49 269
16965.72 265
16966.95 277
16968.18 273
16969.41 276
16970.64 252
16971.87 260
16973.10 271
16974.33 283
16975.56 266
16976.79 270
16978.02 260
16979.25 253
16980.48 254
16981.71 247
16982.94 269
16984.17 243
16985.40 281
16986.63 256
16987.86 256
16989.09 263
16990.32 266
16991.55 260
16992.79 266
16994.02 244
16995.25 256
16996.48 244
16997.71 239
16998.94 241
17000.17 240
17001.40 270
17002.63 229
17003.86 259
17005.09 266
17006.32 240
17007.56 244
17008.79 254
17010.02 238
17011.25 255
17012.48 239
17013.71 253
17014.94 263
17016.18 235
17017.41 235
17018.64 251
17019.87 238
17021.10 222
17022.33 238
17023.57 240
17024.80 249
17026.03 233
17027.26 251
17028.49 275
17029.72 243
17030.96 245
17032.19 254
17033.42 224
17034.65 281
17035.88 264
17037.12 209
17038.35 225
17039.58 249
17040.81 234
17042.05 236
17043.28 236
17044.51 224
17045.74 238
17046.98 235
17048.21 244
17049.44 242
17050.67 240
17051.91 213
17053.14 247
17054.37 241
17055.61 234
17056.84 241
17058.07 222
17059.30 249
17060.54 231
17061.77 207
17063.00 238
17064.24 238
17065.47 228
17066.70 235
17067.94 225
17069.17 214
17070.40 197
17071.64 218
17072.87 236
17074.10 216
17075.34 234
17076.57 224
17077.81 226
17079.04 247
17080.27 229
17081.51 224
17082.74 221
17083.97 223
17085.21 244
17086.44 223
17087.68 223
17088.91 220
17090.15 222
17091.38 212
17092.61 205
17093.85 192
17095.08 210
17096.32 231
17097.55 220
17098.79 226
17100.02 222
17101.25 235
17102.49 201
17103.72 219
17104.96 229
17106.19 217
17107.43 188
17108.66 213
17109.90 180
17111.13 199
17112.37 203
17113.60 202
17114.84 218
17116.07 211
17117.31 210
17118.54 225
17119.78 203
17121.01 187
17122.25 210
17123.48 203
17124.72 238
17125.95 190
17127.19 212
17128.43 201
17129.66 199
17130.90 200
17132.13 196
17133.37 209
17134.60 194
17135.84 203
17137.08 204
17138.31 188
17139.55 167
17140.78 208
17142.02 208
17143.26 197
17144.49 191
17145.73 176
17146.96 182
17148.20 198
17149.44 174
17150.67 154
17151.91 189
17153.15 190
17154.38 182
17155.62 188
17156.85 184
17158.09 183
17159.33 200
17160.56 212
17161.80 195
17163.04 196
17164.28 199
17165.51 202
17166.75 186
17167.99 197
17169.22 205
17170.46 200
17171.70 200
17172.93 188
17174.17 192
17175.41 178
17176.65 190
17177.88 214
17179.12 195
17180.36 184
17181.60 190
17182.83 189
17184.07 204
17185.31 169
17186.55 163
17187.78 182
17189.02 180
17190.26 184
17191.50 170
17192.73 211
17193.97 183
17195.21 175
17196.45 182
17197.69 194
17198.92 174
17200.16 178
17201.40 184
17202.64 211
17203.88 169
17205.12 161
17206.35 178
17207.59 191
17208.83 186
17210.07 183
17211.31 204
17212.55 203
17213.78 171
17215.02 174
17216.26 176
17217.50 179
17218.74 192
17219.98 180
17221.22 170
17222.46 189
17223.69 184
17224.93 185
17226.17 180
17227.41 181
17228.65 158
17229.89 178
17231.13 193
17232.37 173
17233.61 185
17234.85 167
17236.09 182
17237.33 163
17238.57 194
17239.81 175
17241.04 170
17242.28 167
17243.52 162
17244.76 171
17246.00 180
17247.24 190
17248.48 212
17249.72 187
17250.96 176
17252.20 204
17253.44 166
17254.68 176
17255.92 166
17257.16 188
17258.40 166
17259.64 176
17260.88 179
17262.12 170
17263.37 188
17264.61 168
17265.85 177
17267.09 181
17268.33 169
17269.57 160
17270.81 179
17272.05 171
17273.29 169
17274.53 186
17275.77 186
17277.01 172
17278.25 161
17279.49 172
17280.74 173
17281.98 177
17283.22 169
17284.46 180
17285.70 185
17286.94 185
17288.18 186
17289.42 170
17290.66 185
17291.91 169
17293.15 182
17294.39 170
17295.63 180
17296.87 169
17298.11 191
17299.36 166
17300.60 181
17301.84 184
17303.08 189
17304.32 173
17305.56 174
17306.81 156
17308.05 198
17309.29 181
17310.53 181
17311.77 177
17313.02 190
17314.26 173
17315.50 169
17316.74 189
17317.99 173
17319.23 184
17320.47 157
17321.71 183
17322.96 186
17324.20 183
17325.44 165
17326.68 195
17327.93 188
17329.17 166
17330.41 181
17331.65 184
17332.90 162
17334.14 161
17335.38 180
17336.63 183
17337.87 172
17339.11 161
17340.36 185
17341.60 163
17342.84 178
17344.09 174
17345.33 170
17346.57 180
17347.82 178
17349.06 183
17350.30 179
17351.55 167
17352.79 161
17354.03 169
17355.28 172
17356.52 177
17357.76 166
17359.01 176
17360.25 173
17361.50 156
17362.74 172
17363.98 187
17365.23 187
17366.47 186
17367.72 182
17368.96 195
17370.21 162
17371.45 175
17372.69 156
17373.94 168
17375.18 187
17376.43 195
17377.67 186
17378.92 156
17380.16 176
17381.41 182
17382.65 200
17383.89 176
17385.14 182
17386.38 176
17387.63 187
17388.87 177
17390.12 161
17391.36 182
17392.61 177
17393.85 179
17395.10 161
17396.34 204
17397.59 185
17398.83 198
17400.08 179
17401.33 187
17402.57 175
17403.82 181
17405.06 175
17406.31 186
17407.55 185
17408.80 183
17410.04 199
17411.29 180
17412.54 182
17413.78 193
17415.03 192
17416.27 193
17417.52 190
17418.76 178
17420.01 177
17421.26 171
17422.50 195
17423.75 178
17425.00 186
17426.24 186
17427.49 173
17428.73 178
17429.98 175
17431.23 203
17432.47 181
17433.72 173
17434.97 173
17436.21 172
17437.46 191
17438.71 188
17439.95 175
17441.20 164
17442.45 184
17443.69 175
17444.94 201
17446.19 188
17447.43 196
17448.68 171
17449.93 165
17451.18 189
17452.42 183
17453.67 162
17454.92 162
17456.16 157
17457.41 174
17458.66 180
17459.91 200
17461.15 195
17462.40 167
17463.65 196
17464.90 178
17466.14 208
17467.39 182
17468.64 182
17469.89 183
17471.14 207
17472.38 187
17473.63 217
17474.88 184
17476.13 195
17477.38 185
17478.62 202
17479.87 221
17481.12 202
17482.37 179
17483.62 205
17484.86 205
17486.11 223
17487.36 174
17488.61 196
17489.86 193
17491.11 192
17492.36 219
17493.60 189
17494.85 205
17496.10 219
17497.35 202
17498.60 193
17499.85 187
17501.10 201
17502.35 220
17503.59 191
17504.84 206
17506.09 218
17507.34 215
17508.59 205
17509.84 185
17511.09 198
17512.34 201
17513.59 216
17514.84 211
17516.09 202
17517.34 182
17518.59 217
17519.84 204
17521.09 229
17522.33 205
17523.58 199
17524.83 199
17526.08 227
17527.33 224
17528.58 209
17529.83 206
17531.08 231
17532.33 250
17533.58 212
17534.83 205
17536.08 210
17537.33 215
17538.58 221
17539.83 221
17541.09 196
17542.34 224
17543.59 211
17544.84 210
17546.09 195
17547.34 212
17548.59 209
17549.84 200
17551.09 216
17552.34 218
17553.59 224
17554.84 203
17556.09 232
17557.34 192
17558.59 207
17559.85 219
17561.10 235
17562.35 230
17563.60 221
17564.85 223
17566.10 231
17567.35 246
17568.60 241
17569.86 232
17571.11 202
17572.36 229
17573.61 243
17574.86 229
17576.11 220
17577.36 230
17578.62 224
17579.87 260
17581.12 250
17582.37 236
17583.62 241
17584.87 239
17586.13 251
17587.38 200
17588.63 248
17589.88 239
17591.13 237
17592.39 221
17593.64 246
17594.89 231
17596.14 233
17597.40 229
17598.65 236
17599.90 212
17601.15 241
17602.41 230
17603.66 248
17604.91 241
17606.16 236
17607.42 230
17608.67 239
17609.92 273
17611.17 251
17612.43 231
17613.68 252
17614.93 243
17616.19 236
17617.44 239
17618.69 241
17619.95 244
17621.20 226
17622.45 227
17623.71 210
17624.96 234
17626.21 224
17627.47 216
17628.72 236
17629.97 221
17631.23 228
17632.48 225
17633.73 240
17634.99 218
17636.24 235
17637.49 214
17638.75 229
17640.00 227
17641.26 221
17642.51 226
17643.76 201
17645.02 241
17646.27 227
17647.53 219
17648.78 213
17650.03 221
17651.29 210
17652.54 238
17653.80 213
17655.05 216
17656.31 219
17657.56 239
17658.82 206
17660.07 204
17661.32 200
17662.58 222
17663.83 211
17665.09 215
17666.34 210
17667.60 213
17668.85 207
17670.11 212
17671.36 209
17672.62 201
17673.87 203
17675.13 224
17676.38 231
17677.64 199
17678.89 206
17680.15 202
17681.40 211
17682.66 204
17683.92 192
17685.17 194
17686.43 209
17687.68 210
17688.94 206
17690.19 207
17691.45 204
17692.70 198
17693.96 198
17695.22 202
17696.47 186
17697.73 201
17698.98 203
17700.24 203
17701.50 217
17702.75 197
17704.01 203
17705.26 197
17706.52 191
17707.78 197
17709.03 198
17710.29 204
17711.55 203
17712.80 195
17714.06 195
17715.32 190
17716.57 217
17717.83 208
17719.09 204
17720.34 187
17721.60 218
17722.86 194
17724.11 183
17725.37 195
17726.63 224
17727.88 197
17729.14 163
17730.40 208
17731.65 180
17732.91 197
17734.17 202
17735.43 217
17736.68 169
17737.94 173
17739.20 194
17740.46 183
17741.71 202
17742.97 174
17744.23 168
17745.49 192
17746.74 204
17748.00 211
17749.26 200
17750.52 185
17751.77 201
17753.03 189
17754.29 196
17755.55 179
17756.81 209
17758.06 187
17759.32 190
17760.58 201
17761.84 187
17763.10 182
17764.35 217
17765.61 218
17766.87 199
17768.13 200
17769.39 178
17770.65 181
17771.91 187
17773.16 217
17774.42 212
17775.68 185
17776.94 191
17778.20 210
17779.46 188
17780.72 204
17781.98 184
17783.23 188
17784.49 202
17785.75 182
17787.01 191
17788.27 196
17789.53 173
17790.79 186
17792.05 182
17793.31 170
17794.57 189
17795.83 177
17797.09 186
17798.34 159
17799.60 186
17800.86 195
17802.12 178
17803.38 211
17804.64 170
17805.90 158
17807.16 169
17808.42 197
17809.68 203
17810.94 188
17812.20 177
17813.46 186
17814.72 169
17815.98 169
17817.24 197
17818.50 177
17819.76 173
17821.02 178
17822.28 161
17823.54 173
17824.80 198
17826.06 176
17827.33 179
17828.59 162
17829.85 173
17831.11 207
17832.37 187
17833.63 154
17834.89 168
17836.15 168
17837.41 176
17838.67 163
17839.93 172
17841.19 169
17842.45 172
17843.72 159
17844.98 163
17846.24 163
17847.50 156
17848.76 166
17850.02 166
17851.28 155
17852.54 153
17853.81 189
17855.07 181
17856.33 162
17857.59 140
17858.85 158
17860.11 183
17861.38 166
17862.64 152
17863.90 170
17865.16 175
17866.42 162
17867.68 158
17868.95 173
17870.21 169
17871.47 182
17872.73 177
17874.00 149
17875.26 174
17876.52 187
17877.78 149
17879.04 154
17880.31 158
17881.57 159
17882.83 151
17884.09 184
17885.36 146
17886.62 158
17887.88 153
17889.14 161
17890.41 167
17891.67 152
17892.93 152
17894.20 149
17895.46 169
17896.72 167
17897.98 154
17899.25 159
17900.51 164
17901.77 185
17903.04 167
17904.30 162
17905.56 176
17906.83 173
17908.09 166
17909.35 150
17910.62 156
17911.88 141
17913.14 174
17914.41 149
17915.67 151
17916.93 161
17918.20 177
17919.46 153
17920.73 158
17921.99 166
17923.25 158
17924.52 155
17925.78 160
17927.05 165
17928.31 167
17929.57 163
17930.84 181
17932.10 149
17933.37 144
17934.63 153
17935.90 156
17937.16 153
17938.42 160
17939.69 135
17940.95 167
17942.22 170
17943.48 173
17944.75 145
17946.01 139
17947.28 153
17948.54 164
17949.81 157
17951.07 168
17952.34 160
17953.60 163
17954.87 160
17956.13 144
17957.40 147
17958.66 153
17959.93 152
17961.19 152
17962.46 171
17963.72 158
17964.99 144
17966.25 166
17967.52 184
17968.78 176
17970.05 161
17971.31 144
17972.58 150
17973.85 161
17975.11 151
17976.38 145
17977.64 153
17978.91 166
17980.18 144
17981.44 160
17982.71 131
17983.97 143
17985.24 150
17986.51 156
17987.77 138
17989.04 145
17990.30 160
17991.57 164
17992.84 146
17994.10 171
17995.37 133
17996.64 139
17997.90 140
17999.17 138
18000.44 139
18001.70 153
18002.97 147
18004.24 143
18005.50 165
18006.77 166
18008.04 164
18009.30 139
18010.57 149
18011.84 154
18013.10 141
18014.37 159
18015.64 137
18016.91 144
18018.17 153
18019.44 135
18020.71 165
18021.97 155
18023.24 162
18024.51 159
18025.78 143
18027.04 143
18028.31 165
18029.58 175
18030.85 169
18032.12 166
18033.38 150
18034.65 141
18035.92 147
18037.19 145
18038.45 160
18039.72 156
18040.99 175
18042.26 142
18043.53 165
18044.80 154
18046.06 159
18047.33 144
18048.60 148
18049.87 154
18051.14 129
18052.40 152
18053.67 156
18054.94 165
18056.21 165
18057.48 130
18058.75 158
18060.02 140
18061.29 159
18062.55 157
18063.82 155
18065.09 153
18066.36 165
18067.63 162
18068.90 155
18070.17 155
18071.44 144
18072.71 162
18073.98 164
18075.24 157
18076.51 146
18077.78 154
18079.05 159
18080.32 157
18081.59 181
18082.86 165
18084.13 144
18085.40 148
18086.67 153
18087.94 151
18089.21 153
18090.48 148
18091.75 168
18093.02 167
18094.29 168
18095.56 157
18096.83 173
18098.10 179
18099.37 165
18100.64 164
18101.91 148
18103.18 158
18104.45 149
18105.72 156
18106.99 144
18108.26 144
18109.53 157
18110.80 150
18112.07 151
18113.34 150
18114.61 154
18115.88 153
18117.15 158
18118.43 148
18119.70 146
18120.97 127
18122.24 151
18123.51 146
18124.78 173
18126.05 162
18127.32 158
18128.59 149
18129.86 149
18131.14 171
18132.41 146
18133.68 152
18134.95 149
18136.22 150
18137.49 149
18138.76 145
18140.04 148
18141.31 144
18142.58 170
18143.85 144
18145.12 152
18146.39 147
18147.67 162
18148.94 144
18150.21 153
18151.48 139
18152.75 146
18154.02 161
18155.30 165
18156.57 167
18157.84 137
18159.11 151
18160.39 147
18161.66 164
18162.93 166
18164.20 148
18165.47 158
18166.75 144
18168.02 159
18169.29 177
18170.56 171
18171.84 168
18173.11 151
18174.38 159
18175.66 150
18176.93 146
18178.20 151
18179.47 158
18180.75 147
18182.02 155
18183.29 152
18184.57 164
18185.84 147
18187.11 131
18188.39 154
18189.66 154
18190.93 159
18192.21 157
18193.48 154
18194.75 152
18196.03 154
18197.30 142
18198.57 146
18199.85 153
18201.12 157
18202.39 171
18203.67 151
18204.94 141
18206.22 141
18207.49 150
18208.76 163
18210.04 149
18211.31 152
18212.59 151
18213.86 142
18215.13 164
18216.41 163
18217.68 158
18218.96 160
18220.23 152
18221.51 177
18222.78 135
18224.05 145
18225.33 152
18226.60 157
18227.88 155
18229.15 134
18230.43 149
18231.70 156
18232.98 168
18234.25 152
18235.53 156
18236.80 166
18238.08 160
18239.35 160
18240.63 159
18241.90 156
18243.18 148
18244.45 148
18245.73 174
18247.00 165
18248.28 160
18249.55 159
18250.83 173
18252.10 158
18253.38 166
18254.65 146
18255.93 166
18257.21 170
18258.48 149
18259.76 165
18261.03 137
18262.31 157
18263.58 148
18264.86 148
18266.14 153
18267.41 147
18268.69 133
18269.96 145
18271.24 144
18272.52 157
18273.79 155
18275.07 154
18276.35 165
18277.62 153
18278.90 144
18280.17 127
18281.45 147
18282.73 141
18284.00 146
18285.28 149
18286.56 133
18287.83 155
18289.11 150
18290.39 162
18291.66 147
18292.94 149
18294.22 167
18295.50 154
18296.77 162
18298.05 145
18299.33 135
18300.60 156
18301.88 161
18303.16 160
18304.43 154
18305.71 139
18306.99 142
18308.27 157
18309.54 140
18310.82 153
18312.10 146
18313.38 160
18314.65 146
18315.93 134
18317.21 155
18318.49 149
18319.77 153
18321.04 159
18322.32 145
18323.60 157
18324.88 156
18326.16 146
18327.43 149
18328.71 143
18329.99 135
18331.27 132
18332.55 138
18333.82 181
18335.10 156
18336.38 143
18337.66 141
18338.94 154
18340.22 161
18341.50 165
18342.77 159
18344.05 167
18345.33 149
18346.61 165
18347.89 127
18349.17 143
18350.45 173
18351.73 160
18353.00 156
18354.28 146
18355.56 145
18356.84 133
18358.12 168
18359.40 155
18360.68 167
18361.96 166
18363.24 164
18364.52 136
18365.80 158
18367.08 136
18368.36 138
18369.64 153
18370.91 156
18372.19 145
18373.47 144
18374.75 153
18376.03 147
18377.31 155
18378.59 156
18379.87 158
18381.15 164
18382.43 160
18383.71 160
18384.99 133
18386.27 152
18387.55 135
18388.83 153
18390.11 148
18391.39 166
18392.67 152
18393.95 143
18395.24 146
18396.52 156
18397.80 143
18399.08 173
18400.36 158
18401.64 143
18402.92 143
18404.20 156
18405.48 149
18406.76 131
18408.04 127
18409.32 146
18410.60 149
18411.89 143
18413.17 168
18414.45 137
18415.73 154
18417.01 154
18418.29 152
18419.57 139
18420.85 141
18422.13 134
18423.42 146
18424.70 138
18425.98 149
18427.26 149
18428.54 156
18429.82 129
18431.11 159
18432.39 139
18433.67 146
18434.95 144
18436.23 159
18437.51 136
18438.80 137
18440.08 146
18441.36 139
18442.64 148
18443.93 145
18445.21 155
18446.49 156
18447.77 154
18449.05 133
18450.34 158
18451.62 148
18452.90 139
18454.18 179
18455.47 139
18456.75 170
18458.03 173
18459.31 148
18460.60 147
18461.88 134
18463.16 131
18464.45 156
18465.73 133
18467.01 173
18468.29 142
18469.58 161
18470.86 146
18472.14 136
18473.43 151
18474.71 159
18475.99 161
18477.28 154
18478.56 154
18479.84 136
18481.13 165
18482.41 156
18483.69 168
18484.98 132
18486.26 156
18487.54 155
18488.83 154
18490.11 153
18491.40 155
18492.68 166
18493.96 156
18495.25 164
18496.53 156
18497.81 157
18499.10 159
18500.38 150
18501.67 155
18502.95 151
18504.24 129
18505.52 138
18506.80 147
18508.09 143
18509.37 165
18510.66 142
18511.94 137
18513.23 150
18514.51 142
18515.80 144
18517.08 146
18518.37 153
18519.65 176
18520.93 149
18522.22 161
18523.50 140
18524.79 170
18526.07 140
18527.36 160
18528.64 156
18529.93 152
18531.21 151
18532.50 145
18533.79 149
18535.07 155
18536.36 169
18537.64 145
18538.93 158
18540.21 135
18541.50 165
18542.78 169
18544.07 171
18545.35 154
18546.64 174
18547.93 143
18549.21 151
18550.50 149
18551.78 175
18553.07 153
18554.36 157
18555.64 135
18556.93 165
18558.21 156
18559.50 152
18560.79 176
18562.07 166
18563.36 156
18564.64 130
18565.93 162
18567.22 145
18568.50 142
18569.79 155
18571.08 151
18572.36 172
18573.65 157
18574.94 173
18576.22 160
18577.51 177
18578.80 155
18580.08 168
18581.37 159
18582.66 165
18583.95 146
18585.23 175
18586.52 161
18587.81 151
18589.09 182
18590.38 173
18591.67 162
18592.96 152
18594.24 147
18595.53 154
18596.82 160
18598.11 162
18599.39 180
18600.68 176
18601.97 191
18603.26 164
18604.54 175
18605.83 177
18607.12 163
18608.41 189
18609.69 200
18610.98 184
18612.27 179
18613.56 183
18614.85 184
18616.13 183
18617.42 174
18618.71 177
18620.00 152
18621.29 181
18622.58 158
18623.86 187
18625.15 162
18626.44 168
18627.73 182
18629.02 176
18630.31 171
18631.60 168
18632.88 189
18634.17 171
18635.46 159
18636.75 151
18638.04 164
18639.33 155
18640.62 178
18641.91 147
18643.20 159
18644.48 157
18645.77 173
18647.06 184
18648.35 192
18649.64 177
18650.93 148
18652.22 154
18653.51 169
18654.80 150
18656.09 143
18657.38 158
18658.67 139
18659.96 171
18661.25 146
18662.54 141
18663.83 151
18665.12 154
18666.41 165
18667.70 154
18668.99 159
18670.28 152
18671.57 149
18672.86 151
18674.15 146
18675.44 135
18676.73 166
18678.02 152
18679.31 155
18680.60 151
18681.89 166
18683.18 154
18684.47 135
18685.76 169
18687.05 143
18688.34 152
18689.63 155
18690.92 150
18692.21 159
18693.50 159
18694.79 144
18696.08 160
18697.38 144
18698.67 143
18699.96 140
18701.25 159
18702.54 147
18703.83 147
18705.12 132
18706.41 164
18707.70 170
18709.00 144
18710.29 155
18711.58 152
18712.87 146
18714.16 149
18715.45 131
18716.74 133
18718.04 153
18719.33 134
18720.62 155
18721.91 143
18723.20 127
18724.50 148
18725.79 143
18727.08 149
18728.37 159
18729.66 146
18730.96 141
18732.25 147
18733.54 151
18734.83 152
18736.12 156
18737.42 139
18738.71 145
18740.00 150
18741.29 140
18742.59 128
18743.88 124
18745.17 146
18746.46 141
18747.76 133
18749.05 137
18750.34 163
18751.63 139
18752.93 122
18754.22 136
18755.51 145
18756.81 135
18758.10 123
18759.39 140
18760.69 135
18761.98 155
18763.27 149
18764.56 143
18765.86 132
18767.15 124
18768.44 148
18769.74 159
18771.03 149
18772.33 138
18773.62 138
18774.91 133
18776.21 157
18777.50 140
18778.79 133
18780.09 133
18781.38 162
18782.67 139
18783.97 118
18785.26 125
18786.56 143
18787.85 154
18789.14 143
18790.44 146
18791.73 141
18793.03 155
18794.32 133
18795.62 131
18796.91 125
18798.20 135
18799.50 149
18800.79 122
18802.09 138
18803.38 129
18804.68 113
18805.97 140
18807.27 152
18808.56 143
18809.86 146
18811.15 135
18812.45 148
18813.74 139
18815.04 143
18816.33 117
18817.63 137
18818.92 117
18820.22 127
18821.51 113
18822.81 136
18824.10 132
18825.40 119
18826.69 137
18827.99 136
18829.28 133
18830.58 128
18831.87 166
18833.17 144
18834.47 162
18835.76 127
18837.06 142
18838.35 144
18839.65 146
18840.95 127
18842.24 125
18843.54 132
18844.83 143
18846.13 133
18847.43 116
18848.72 133
18850.02 146
18851.31 142
18852.61 125
18853.91 144
18855.20 137
18856.50 138
18857.80 131
18859.09 130
18860.39 139
18861.69 137
18862.98 138
18864.28 131
18865.58 140
18866.87 134
18868.17 135
18869.47 139
18870.76 146
18872.06 124
18873.36 128
18874.65 122
18875.95 144
18877.25 127
18878.54 130
18879.84 121
18881.14 128
18882.44 129
18883.73 132
18885.03 142
18886.33 149
18887.63 124
18888.92 131
18890.22 132
18891.52 134
18892.82 124
18894.11 157
18895.41 146
18896.71 133
18898.01 118
18899.31 136
18900.60 138
18901.90 129
18903.20 133
18904.50 135
18905.80 108
18907.09 123
18908.39 117
18909.69 145
18910.99 116
18912.29 135
18913.59 115
18914.88 131
18916.18 130
18917.48 126
18918.78 142
18920.08 146
18921.38 122
18922.67 127
18923.97 127
18925.27 108
18926.57 141
18927.87 121
18929.17 137
18930.47 131
18931.77 124
18933.07 121
18934.37 127
18935.66 140
18936.96 130
18938.26 135
18939.56 121
18940.86 138
18942.16 150
18943.46 131
18944.76 110
18946.06 120
18947.36 141
18948.66 122
18949.96 128
18951.26 136
18952.56 143
18953.86 143
18955.16 153
18956.46 144
18957.76 135
18959.06 143
18960.36 133
18961.66 142
18962.96 141
18964.26 131
18965.56 117
18966.86 128
18968.16 129
18969.46 115
18970.76 105
18972.06 114
18973.36 149
18974.66 113
18975.96 123
18977.26 117
18978.56 124
18979.86 118
18981.16 135
18982.46 145
18983.76 123
18985.06 123
18986.37 135
18987.67 129
18988.97 121
18990.27 131
18991.57 122
18992.87 129
18994.17 125
18995.47 118
18996.77 114
18998.07 130
18999.38 119
19000.68 124
19001.98 121
19003.28 119
19004.58 123
19005.88 117
19007.18 126
19008.49 111
19009.79 138
19011.09 129
19012.39 113
19013.69 136
19015.00 137
19016.30 133
19017.60 151
19018.90 133
19020.20 126
19021.51 122
19022.81 109
19024.11 136
19025.41 110
19026.71 117
19028.02 122
19029.32 122
19030.62 135
19031.92 119
19033.23 124
19034.53 125
19035.83 126
19037.13 126
19038.44 122
19039.74 155
19041.04 124
19042.34 119
19043.65 129
19044.95 139
19046.25 135
19047.56 134
19048.86 137
19050.16 116
19051.47 128
19052.77 129
19054.07 127
19055.37 119
19056.68 117
19057.98 128
19059.28 129
19060.59 147
19061.89 125
19063.20 121
19064.50 108
19065.80 114
19067.11 129
19068.41 145
19069.71 126
19071.02 129
19072.32 139
19073.62 147
19074.93 125
19076.23 126
19077.54 136
19078.84 135
19080.14 136
19081.45 147
19082.75 136
19084.06 130
19085.36 134
19086.67 122
19087.97 137
19089.27 145
19090.58 135
19091.88 120
19093.19 136
19094.49 119
19095.80 140
19097.10 140
19098.41 127
19099.71 139
19101.02 116
19102.32 135
19103.63 112
19104.93 113
19106.24 113
19107.54 158
19108.85 139
19110.15 142
19111.46 132
19112.76 134
19114.07 137
19115.37 120
19116.68 137
19117.98 141
19119.29 127
19120.59 131
19121.90 135
19123.20 133
19124.51 117
19125.82 133
19127.12 131
19128.43 146
19129.73 138
19131.04 125
19132.34 123
19133.65 129
19134.96 147
19136.26 137
19137.57 137
19138.87 123
19140.18 124
19141.49 126
19142.79 123
19144.10 123
19145.41 135
19146.71 141
19148.02 132
19149.32 113
19150.63 135
19151.94 149
19153.24 129
19154.55 127
19155.86 137
19157.16 135
19158.47 144
19159.78 135
19161.08 141
19162.39 139
19163.70 133
19165.01 132
19166.31 118
19167.62 130
19168.93 122
19170.23 129
19171.54 126
19172.85 108
19174.16 119
19175.46 111
19176.77 137
19178.08 121
19179.39 120
19180.69 114
19182.00 115
19183.31 124
19184.62 129
19185.92 134
19187.23 127
19188.54 118
19189.85 112
19191.15 116
19192.46 125
19193.77 140
19195.08 126
19196.39 137
19197.69 138
19199.00 130
19200.31 128
19201.62 122
19202.93 114
19204.24 137
19205.54 124
19206.85 126
19208.16 122
19209.47 119
19210.78 113
19212.09 117
19213.40 123
19214.70 140
19216.01 137
19217.32 135
19218.63 144
19219.94 149
19221.25 135
19222.56 116
19223.87 114
19225.18 143
19226.48 108
19227.79 128
19229.10 109
19230.41 136
19231.72 121
19233.03 135
19234.34 110
19235.65 136
19236.96 120
19238.27 128
19239.58 127
19240.89 128
19242.20 139
19243.51 121
19244.82 148
19246.13 117
19247.44 126
19248.75 151
19250.06 133
19251.37 121
19252.67 132
19253.98 123
19255.30 144
19256.61 109
19257.92 152
19259.23 125
19260.54 111
19261.85 114
19263.16 120
19264.47 124
19265.78 130
19267.09 122
19268.40 118
19269.71 109
19271.02 117
19272.33 121
19273.64 131
19274.95 132
19276.26 112
19277.57 137
19278.88 113
19280.19 112
19281.51 122
19282.82 135
19284.13 116
19285.44 122
19286.75 131
19288.06 115
19289.37 127
19290.68 108
19291.99 121
19293.31 135
19294.62 132
19295.93 119
19297.24 134
19298.55 133
19299.86 115
19301.18 123
19302.49 125
19303.80 112
19305.11 121
19306.42 117
19307.73 122
19309.05 111
19310.36 110
19311.67 117
19312.98 112
19314.29 112
19315.61 113
19316.92 108
19318.23 133
19319.54 115
19320.85 126
19322.17 113
19323.48 113
19324.79 113
19326.10 137
19327.42 101
19328.73 125
19330.04 125
19331.35 116
19332.67 105
19333.98 137
19335.29 116
19336.61 129
19337.92 124
19339.23 122
19340.54 105
19341.86 128
19343.17 108
19344.48 116
19345.80 117
19347.11 143
19348.42 122
19349.74 107
19351.05 122
19352.36 115
19353.68 119
19354.99 115
19356.30 121
19357.62 134
19358.93 129
19360.24 106
19361.56 118
19362.87 122
19364.19 105
19365.50 111
19366.81 119
19368.13 117
19369.44 113
19370.75 133
19372.07 111
19373.38 123
19374.70 122
19376.01 142
19377.33 119
19378.64 103
19379.95 105
19381.27 122
19382.58 113
19383.90 133
19385.21 119
19386.53 145
19387.84 117
19389.16 121
19390.47 119
19391.78 118
19393.10 138
19394.41 125
19395.73 119
19397.04 98
19398.36 133
19399.67 126
19400.99 116
19402.30 107
19403.62 133
19404.93 107
19406.25 131
19407.56 127
19408.88 119
19410.20 119
19411.51 117
19412.83 116
19414.14 130
19415.46 137
19416.77 124
19418.09 124
19419.40 131
19420.72 118
19422.03 106
19423.35 109
19424.67 109
19425.98 125
19427.30 115
19428.61 104
19429.93 135
19431.25 132
19432.56 109
19433.88 112
19435.19 115
19436.51 106
19437.83 123
19439.14 114
19440.46 104
19441.78 101
19443.09 124
19444.41 114
19445.73 128
19447.04 100
19448.36 123
19449.68 133
19450.99 110
19452.31 123
19453.63 127
19454.94 128
19456.26 114
19457.58 119
19458.89 121
19460.21 138
19461.53 113
19462.84 114
19464.16 112
19465.48 140
19466.80 113
19468.11 91
19469.43 115
19470.75 119
19472.07 123
19473.38 110
19474.70 124
19476.02 88
19477.34 114
19478.65 100
19479.97 127
19481.29 137
19482.61 129
19483.92 114
19485.24 123
19486.56 112
19487.88 117
19489.20 126
19490.51 109
19491.83 115
19493.15 120
19494.47 135
19495.79 114
19497.10 119
19498.42 116
19499.74 116
19501.06 111
19502.38 112
19503.70 104
19505.02 116
19506.33 126
19507.65 126
19508.97 105
19510.29 115
19511.61 112
19512.93 116
19514.25 116
19515.57 122
19516.88 113
19518.20 113
19519.52 123
19520.84 111
19522.16 115
19523.48 115
19524.80 120
19526.12 107
19527.44 103
19528.76 119
19530.08 93
19531.40 109
19532.71 114
19534.03 126
19535.35 100
19536.67 113
19537.99 119
19539.31 132
19540.63 106
19541.95 116
19543.27 111
19544.59 134
19545.91 128
19547.23 107
19548.55 110
19549.87 111
19551.19 106
19552.51 110
19553.83 114
19555.15 103
19556.47 120
19557.79 113
19559.11 118
19560.43 103
19561.75 114
19563.08 121
19564.40 142
19565.72 110
19567.04 106
19568.36 129
19569.68 131
19571.00 125
19572.32 122
19573.64 110
19574.96 130
19576.28 154
19577.60 96
19578.92 132
19580.25 116
19581.57 128
19582.89 113
19584.21 106
19585.53 113
19586.85 144
19588.17 134
19589.49 108
19590.82 95
19592.14 123
19593.46 119
19594.78 100
19596.10 115
19597.42 125
19598.75 141
19600.07 106
19601.39 125
19602.71 106
19604.03 123
19605.35 102
19606.68 95
19608.00 122
19609.32 116
19610.64 119
19611.96 114
19613.29 122
19614.61 126
19615.93 122
19617.25 116
19618.58 114
19619.90 116
19621.22 106
19622.54 110
19623.87 129
19625.19 103
19626.51 110
19627.83 124
19629.16 125
19630.48 117
19631.80 107
19633.13 113
19634.45 114
19635.77 116
19637.09 111
19638.42 130
19639.74 111
19641.06 114
19642.39 110
19643.71 115
19645.03 119
19646.36 96
19647.68 105
19649.00 106
19650.33 118
19651.65 104
19652.97 114
19654.30 112
19655.62 114
19656.94 131
19658.27 117
19659.59 107
19660.92 117
19662.24 117
19663.56 120
19664.89 109
19666.21 103
19667.54 137
19668.86 115
19670.18 118
19671.51 111
19672.83 122
19674.16 118
19675.48 118
19676.80 120
19678.13 131
19679.45 109
19680.78 124
19682.10 124
19683.43 116
19684.75 122
19686.08 117
19687.40 124
19688.73 138
19690.05 108
19691.38 118
19692.70 123
19694.02 133
19695.35 125
19696.67 119
19698.00 117
19699.33 128
19700.65 122
19701.98 119
19703.30 126
19704.63 103
19705.95 96
19707.28 115
19708.60 116
19709.93 116
19711.25 130
19712.58 113
19713.90 107
19715.23 115
19716.56 112
19717.88 116
19719.21 103
19720.53 119
19721.86 98
19723.18 121
19724.51 138
19725.84 108
19727.16 116
19728.49 122
19729.81 123
19731.14 135
19732.47 121
19733.79 106
19735.12 116
19736.45 117
19737.77 105
19739.10 111
19740.42 115
19741.75 135
19743.08 122
19744.40 115
19745.73 128
19747.06 116
19748.38 109
19749.71 112
19751.04 117
19752.37 114
19753.69 117
19755.02 118
19756.35 116
19757.67 126
19759.00 109
19760.33 116
19761.65 145
19762.98 137
19764.31 126
19765.64 130
19766.96 118
19768.29 112
19769.62 103
19770.95 127
19772.27 127
19773.60 108
19774.93 125
19776.26 126
19777.58 128
19778.91 103
19780.24 118
19781.57 128
19782.90 119
19784.22 132
19785.55 143
19786.88 109
19788.21 111
19789.54 124
19790.86 143
19792.19 126
19793.52 128
19794.85 118
19796.18 141
19797.51 118
19798.83 116
19800.16 130
19801.49 132
19802.82 114
19804.15 122
19805.48 122
19806.81 114
19808.13 114
19809.46 130
19810.79 118
19812.12 126
19813.45 113
19814.78 120
19816.11 109
19817.44 103
19818.77 109
19820.10 129
19821.42 111
19822.75 109
19824.08 111
19825.41 128
19826.74 103
19828.07 121
19829.40 129
19830.73 125
19832.06 127
19833.39 130
19834.72 100
19836.05 137
19837.38 110
19838.71 116
19840.04 128
19841.37 131
19842.70 111
19844.03 114
19845.36 126
19846.69 114
19848.02 117
19849.35 123
19850.68 135
19852.01 106
19853.34 132
19854.67 136
19856.00 131
19857.33 123
19858.66 133
19859.99 126
19861.32 114
19862.65 125
19863.98 116
19865.31 127
19866.64 110
19867.97 134
19869.30 116
19870.64 151
19871.97 120
19873.30 125
19874.63 119
19875.96 119
19877.29 119
19878.62 113
19879.95 149
19881.28 106
19882.62 137
19883.95 117
19885.28 106
19886.61 92
19887.94 112
19889.27 105
19890.60 116
19891.94 123
19893.27 109
19894.60 114
19895.93 139
19897.26 124
19898.59 100
19899.93 118
19901.26 135
19902.59 120
19903.92 119
19905.25 107
19906.59 105
19907.92 101
19909.25 113
19910.58 127
19911.91 109
19913.25 119
19914.58 120
19915.91 121
19917.24 91
19918.58 112
19919.91 121
19921.24 120
19922.57 102
19923.91 115
19925.24 132
19926.57 108
19927.90 121
19929.24 134
19930.57 117
19931.90 107
19933.24 108
19934.57 124
19935.90 121
19937.23 107
19938.57 116
19939.90 137
19941.23 139
19942.57 114
19943.90 119
19945.23 111
19946.57 131
19947.90 119
19949.23 125
19950.57 117
19951.90 120
19953.24 113
19954.57 131
19955.90 131
19957.24 120
19958.57 121
19959.90 118
19961.24 124
19962.57 111
19963.91 130
19965.24 116
19966.57 95
19967.91 113
19969.24 126
19970.58 130
19971.91 116
19973.24 110
19974.58 118
19975.91 109
19977.25 122
19978.58 117
19979.92 124
19981.25 128
19982.59 91
19983.92 116
19985.26 109
19986.59 105
19987.92 116
19989.26 98
19990.59 111
19991.93 109
19993.26 134
19994.60 129
19995.93 116
19997.27 117
19998.60 109
19999.94 111
20001.28 124
20002.61 132
20003.95 111
20005.28 124
20006.62 114
20007.95 130
20009.29 123
20010.62 124
20011.96 110
20013.29 136
20014.63 109
20015.97 134
20017.30 118
20018.64 117
20019.97 137
20021.31 131
20022.64 123
20023.98 127
20025.32 125
20026.65 110
20027.99 92
20029.32 104
20030.66 118
20032.00 125
20033.33 125
20034.67 104
20036.01 123
20037.34 120
20038.68 125
20040.02 118
20041.35 122
20042.69 122
20044.03 148
20045.36 127
20046.70 104
20048.04 116
20049.37 105
20050.71 120
20052.05 109
20053.38 121
20054.72 118
20056.06 120
20057.39 110
20058.73 109
20060.07 118
20061.41 107
20062.74 106
20064.08 125
20065.42 134
20066.76 123
20068.09 138
20069.43 97
20070.77 122
20072.11 120
20073.44 110
20074.78 110
20076.12 127
20077.46 109
20078.79 112
20080.13 104
20081.47 107
20082.81 103
20084.15 134
20085.48 105
20086.82 102
20088.16 117
20089.50 116
20090.84 129
20092.17 121
20093.51 116
20094.85 116
20096.19 133
20097.53 116
20098.87 116
20100.20 104
20101.54 114
20102.88 125
20104.22 144
20105.56 143
20106.90 112
20108.24 110
20109.58 130
20110.91 138
20112.25 109
20113.59 118
20114.93 115
20116.27 122
20117.61 114
20118.95 102
20120.29 110
20121.63 97
20122.97 121
20124.31 117
20125.65 121
20126.98 113
20128.32 119
20129.66 122
20131.00 113
20132.34 105
20133.68 122
20135.02 120
20136.36 120
