# Supplementary material for: MALDI-TOF MS typing enables the classification of brewing yeasts of the genus Saccharomyces to major beer styles
Source: PLoS One. 2017 Aug 9;12(8):e0181694. doi: 10.1371/journal.pone.0181694 (PMC5549903; doi:10.1371/journal.pone.0181694)
Supplement: S16 File — The directory includes 90 raw files and was zipped to “.zip”; the folder has three strains with 30 spectra per strain; S1 Text explains the raw files with an example and Table 1 represents the yeast strains used within the experiment. (ZIP) [file pone.0181694.s019.zip › 46-48/30672-478-OG-Ale-Ale-YPG-18h-E-E_2016-09-30_1_0_A3_1.dat]

1999.98 3172
2000.40 3273
2000.82 3206
2001.24 3140
2001.66 3242
2002.09 3210
2002.51 3188
2002.93 3145
2003.35 3078
2003.78 3107
2004.20 3028
2004.62 2979
2005.04 2979
2005.47 2829
2005.89 2752
2006.31 2867
2006.73 2796
2007.16 2713
2007.58 2850
2008.00 2766
2008.42 2752
2008.85 2753
2009.27 2756
2009.69 2734
2010.12 2831
2010.54 2706
2010.96 2691
2011.39 2730
2011.81 2608
2012.23 2677
2012.66 2662
2013.08 2610
2013.50 2645
2013.93 2634
2014.35 2424
2014.77 2387
2015.20 2530
2015.62 2609
2016.04 2552
2016.47 2561
2016.89 2622
2017.31 2587
2017.74 2647
2018.16 2578
2018.59 2581
2019.01 2606
2019.43 2596
2019.86 2587
2020.28 2677
2020.71 2646
2021.13 2615
2021.55 2689
2021.98 2634
2022.40 2531
2022.83 2621
2023.25 2553
2023.68 2679
2024.10 2575
2024.52 2563
2024.95 2536
2025.37 2647
2025.80 2612
2026.22 2560
2026.65 2522
2027.07 2589
2027.50 2546
2027.92 2445
2028.35 2435
2028.77 2446
2029.20 2574
2029.62 2581
2030.05 2563
2030.47 2455
2030.90 2561
2031.32 2507
2031.75 2633
2032.17 2596
2032.60 2593
2033.02 2627
2033.45 2658
2033.88 2691
2034.30 2607
2034.73 2675
2035.15 2605
2035.58 2541
2036.00 2663
2036.43 2575
2036.86 2633
2037.28 2628
2037.71 2575
2038.13 2580
2038.56 2561
2038.98 2620
2039.41 2611
2039.84 2622
2040.26 2625
2040.69 2643
2041.12 2755
2041.54 2747
2041.97 2629
2042.39 2670
2042.82 2714
2043.25 2620
2043.67 2707
2044.10 2724
2044.53 2708
2044.95 2618
2045.38 2664
2045.81 2608
2046.23 2692
2046.66 2669
2047.09 2705
2047.51 2666
2047.94 2641
2048.37 2699
2048.80 2660
2049.22 2624
2049.65 2634
2050.08 2724
2050.50 2779
2050.93 2826
2051.36 2919
2051.79 2964
2052.21 3097
2052.64 3290
2053.07 3367
2053.50 3280
2053.92 3502
2054.35 3597
2054.78 3559
2055.21 3562
2055.63 3145
2056.06 3006
2056.49 3053
2056.92 2888
2057.35 2801
2057.77 2762
2058.20 2746
2058.63 2649
2059.06 2624
2059.49 2619
2059.92 2636
2060.34 2650
2060.77 2543
2061.20 2598
2061.63 2677
2062.06 2691
2062.49 2640
2062.91 2592
2063.34 2786
2063.77 2879
2064.20 3046
2064.63 3190
2065.06 3285
2065.49 3515
2065.91 3592
2066.34 3493
2066.77 3617
2067.20 3561
2067.63 3515
2068.06 3301
2068.49 3113
2068.92 3003
2069.35 2892
2069.78 2827
2070.21 2834
2070.63 2704
2071.06 2744
2071.49 2767
2071.92 2815
2072.35 2739
2072.78 2679
2073.21 2603
2073.64 2723
2074.07 2759
2074.50 2771
2074.93 2724
2075.36 2762
2075.79 2729
2076.22 2802
2076.65 2774
2077.08 2852
2077.51 2809
2077.94 2804
2078.37 2861
2078.80 2903
2079.23 2814
2079.66 2834
2080.09 3023
2080.52 3109
2080.95 3101
2081.38 3095
2081.81 3034
2082.24 3104
2082.67 2952
2083.10 2795
2083.54 2988
2083.97 2991
2084.40 2990
2084.83 2882
2085.26 2764
2085.69 2873
2086.12 2733
2086.55 2563
2086.98 2612
2087.41 2604
2087.84 2592
2088.28 2647
2088.71 2577
2089.14 2640
2089.57 2582
2090.00 2596
2090.43 2575
2090.86 2568
2091.29 2534
2091.73 2562
2092.16 2572
2092.59 2585
2093.02 2522
2093.45 2547
2093.88 2447
2094.32 2433
2094.75 2431
2095.18 2541
2095.61 2493
2096.04 2457
2096.48 2395
2096.91 2395
2097.34 2485
2097.77 2494
2098.20 2583
2098.64 2516
2099.07 2502
2099.50 2467
2099.93 2496
2100.37 2400
2100.80 2440
2101.23 2461
2101.66 2518
2102.10 2450
2102.53 2520
2102.96 2456
2103.39 2529
2103.83 2576
2104.26 2482
2104.69 2532
2105.13 2584
2105.56 2696
2105.99 2730
2106.42 2857
2106.86 3041
2107.29 3056
2107.72 3113
2108.16 3272
2108.59 3349
2109.02 3425
2109.46 3391
2109.89 3158
2110.32 3100
2110.76 3136
2111.19 2960
2111.62 2884
2112.06 2911
2112.49 2823
2112.92 2767
2113.36 2674
2113.79 2607
2114.23 2629
2114.66 2564
2115.09 2515
2115.53 2415
2115.96 2465
2116.40 2511
2116.83 2487
2117.26 2320
2117.70 2368
2118.13 2378
2118.57 2488
2119.00 2438
2119.44 2423
2119.87 2416
2120.30 2523
2120.74 2413
2121.17 2372
2121.61 2429
2122.04 2466
2122.48 2474
2122.91 2443
2123.35 2426
2123.78 2536
2124.22 2497
2124.65 2475
2125.09 2451
2125.52 2368
2125.96 2503
2126.39 2570
2126.83 2597
2127.26 2499
2127.70 2481
2128.13 2462
2128.57 2509
2129.00 2525
2129.44 2418
2129.87 2452
2130.31 2473
2130.74 2442
2131.18 2399
2131.62 2496
2132.05 2509
2132.49 2561
2132.92 2415
2133.36 2375
2133.79 2462
2134.23 2603
2134.67 2473
2135.10 2443
2135.54 2461
2135.97 2459
2136.41 2394
2136.85 2490
2137.28 2479
2137.72 2452
2138.16 2387
2138.59 2459
2139.03 2483
2139.46 2326
2139.90 2331
2140.34 2399
2140.77 2345
2141.21 2333
2141.65 2415
2142.08 2428
2142.52 2353
2142.96 2288
2143.39 2196
2143.83 2349
2144.27 2443
2144.70 2395
2145.14 2489
2145.58 2432
2146.02 2358
2146.45 2479
2146.89 2366
2147.33 2349
2147.76 2408
2148.20 2398
2148.64 2497
2149.08 2551
2149.51 2514
2149.95 2445
2150.39 2443
2150.83 2543
2151.26 2549
2151.70 2558
2152.14 2576
2152.58 2514
2153.01 2544
2153.45 2611
2153.89 2530
2154.33 2476
2154.77 2516
2155.20 2454
2155.64 2441
2156.08 2463
2156.52 2459
2156.96 2474
2157.40 2499
2157.83 2561
2158.27 2588
2158.71 2658
2159.15 2663
2159.59 2681
2160.03 2631
2160.46 2661
2160.90 2570
2161.34 2578
2161.78 2552
2162.22 2515
2162.66 2562
2163.10 2595
2163.54 2548
2163.97 2418
2164.41 2508
2164.85 2471
2165.29 2547
2165.73 2557
2166.17 2569
2166.61 2554
2167.05 2665
2167.49 2799
2167.93 2832
2168.37 2825
2168.80 2880
2169.24 2795
2169.68 2878
2170.12 2870
2170.56 2792
2171.00 2947
2171.44 2797
2171.88 2898
2172.32 2900
2172.76 2907
2173.20 2815
2173.64 2833
2174.08 2776
2174.52 2830
2174.96 2606
2175.40 2691
2175.84 2648
2176.28 2671
2176.72 2614
2177.16 2644
2177.60 2638
2178.04 2591
2178.48 2585
2178.92 2602
2179.36 2545
2179.80 2463
2180.24 2508
2180.69 2519
2181.13 2516
2181.57 2419
2182.01 2383
2182.45 2404
2182.89 2486
2183.33 2501
2183.77 2586
2184.21 2474
2184.65 2493
2185.09 2485
2185.53 2409
2185.98 2443
2186.42 2442
2186.86 2560
2187.30 2522
2187.74 2445
2188.18 2504
2188.62 2495
2189.07 2472
2189.51 2580
2189.95 2609
2190.39 2624
2190.83 2571
2191.27 2590
2191.71 2548
2192.16 2569
2192.60 2571
2193.04 2622
2193.48 2650
2193.92 2592
2194.37 2649
2194.81 2701
2195.25 2757
2195.69 2851
2196.13 2863
2196.58 2783
2197.02 2837
2197.46 2788
2197.90 2848
2198.35 2858
2198.79 2829
2199.23 2866
2199.67 2815
2200.12 2855
2200.56 2826
2201.00 2820
2201.44 2776
2201.89 2801
2202.33 2693
2202.77 2793
2203.21 2807
2203.66 2766
2204.10 2688
2204.54 2714
2204.99 2715
2205.43 2747
2205.87 2720
2206.32 2692
2206.76 2617
2207.20 2632
2207.65 2841
2208.09 2784
2208.53 2820
2208.98 2769
2209.42 2867
2209.86 2853
2210.31 3063
2210.75 3010
2211.19 3005
2211.64 3065
2212.08 3048
2212.53 3074
2212.97 3138
2213.41 3053
2213.86 3127
2214.30 2988
2214.74 2937
2215.19 2972
2215.63 2798
2216.08 2691
2216.52 2584
2216.97 2584
2217.41 2635
2217.85 2611
2218.30 2595
2218.74 2538
2219.19 2570
2219.63 2594
2220.08 2667
2220.52 2721
2220.97 2729
2221.41 2680
2221.86 2731
2222.30 2786
2222.74 2847
2223.19 2770
2223.63 2756
2224.08 2853
2224.52 2877
2224.97 2871
2225.41 2895
2225.86 2948
2226.30 2936
2226.75 2858
2227.20 2902
2227.64 2855
2228.09 2886
2228.53 2948
2228.98 2939
2229.42 2860
2229.87 2856
2230.31 2840
2230.76 2790
2231.20 2851
2231.65 2775
2232.10 2743
2232.54 2691
2232.99 2684
2233.43 2593
2233.88 2732
2234.33 2793
2234.77 2692
2235.22 2707
2235.66 2608
2236.11 2720
2236.56 2796
2237.00 2668
2237.45 2733
2237.90 2699
2238.34 2556
2238.79 2579
2239.23 2647
2239.68 2666
2240.13 2650
2240.57 2624
2241.02 2620
2241.47 2584
2241.91 2591
2242.36 2586
2242.81 2662
2243.25 2795
2243.70 2649
2244.15 2625
2244.60 2617
2245.04 2546
2245.49 2480
2245.94 2576
2246.38 2570
2246.83 2562
2247.28 2686
2247.73 2655
2248.17 2689
2248.62 2681
2249.07 2514
2249.52 2675
2249.96 2727
2250.41 2700
2250.86 2670
2251.31 2651
2251.75 2604
2252.20 2599
2252.65 2667
2253.10 2788
2253.54 2712
2253.99 2637
2254.44 2649
2254.89 2631
2255.34 2607
2255.79 2731
2256.23 2719
2256.68 2699
2257.13 2747
2257.58 2726
2258.03 2786
2258.47 2839
2258.92 2951
2259.37 2979
2259.82 3100
2260.27 3540
2260.72 3959
2261.17 4437
2261.61 4933
2262.06 5449
2262.51 5716
2262.96 5791
2263.41 6106
2263.86 6112
2264.31 5958
2264.76 5693
2265.21 5238
2265.65 4879
2266.10 4622
2266.55 4412
2267.00 4229
2267.45 4054
2267.90 3861
2268.35 3650
2268.80 3639
2269.25 3603
2269.70 3525
2270.15 3453
2270.60 3317
2271.05 3258
2271.50 3267
2271.95 3342
2272.40 3214
2272.85 3097
2273.30 3144
2273.75 3090
2274.20 3027
2274.65 2991
2275.10 2980
2275.55 2885
2276.00 2904
2276.45 2917
2276.90 2793
2277.35 2726
2277.80 2767
2278.25 2820
2278.70 2790
2279.15 2900
2279.60 3040
2280.05 3082
2280.50 3076
2280.95 3150
2281.40 3311
2281.85 3314
2282.30 3498
2282.75 3518
2283.20 3437
2283.66 3491
2284.11 3348
2284.56 3212
2285.01 3099
2285.46 3056
2285.91 3018
2286.36 2970
2286.81 2968
2287.26 2860
2287.72 2958
2288.17 3023
2288.62 3105
2289.07 3098
2289.52 3078
2289.97 3231
2290.42 3391
2290.88 3564
2291.33 3545
2291.78 3416
2292.23 3504
2292.68 3503
2293.13 3460
2293.59 3475
2294.04 3274
2294.49 3094
2294.94 2958
2295.39 2932
2295.85 2985
2296.30 2799
2296.75 2776
2297.20 2759
2297.65 2716
2298.11 2648
2298.56 2695
2299.01 2648
2299.46 2679
2299.92 2672
2300.37 2689
2300.82 2639
2301.27 2649
2301.73 2633
2302.18 2701
2302.63 2680
2303.09 2724
2303.54 2738
2303.99 2660
2304.44 2751
2304.90 2741
2305.35 2661
2305.80 2636
2306.26 2664
2306.71 2680
2307.16 2667
2307.62 2770
2308.07 2797
2308.52 2749
2308.98 2831
2309.43 2862
2309.88 2828
2310.34 2889
2310.79 3048
2311.24 3162
2311.70 3218
2312.15 3166
2312.60 3211
2313.06 3301
2313.51 3405
2313.97 3478
2314.42 3605
2314.87 3801
2315.33 3771
2315.78 3533
2316.24 3463
2316.69 3348
2317.14 3354
2317.60 3198
2318.05 3126
2318.51 2971
2318.96 3020
2319.42 2938
2319.87 3011
2320.32 3121
2320.78 3142
2321.23 3141
2321.69 3335
2322.14 3323
2322.60 3563
2323.05 3545
2323.51 3777
2323.96 3956
2324.42 4027
2324.87 4091
2325.33 3927
2325.78 3894
2326.24 3975
2326.69 3705
2327.15 3546
2327.60 3585
2328.06 3550
2328.51 3366
2328.97 3402
2329.42 3192
2329.88 3252
2330.33 3274
2330.79 3276
2331.25 3245
2331.70 3334
2332.16 3238
2332.61 3195
2333.07 2991
2333.52 3049
2333.98 3006
2334.44 2947
2334.89 2950
2335.35 2963
2335.80 2956
2336.26 2871
2336.72 2805
2337.17 3021
2337.63 3061
2338.08 3141
2338.54 3240
2339.00 3341
2339.45 3557
2339.91 3742
2340.37 3882
2340.82 4000
2341.28 3948
2341.74 3966
2342.19 4062
2342.65 4081
2343.11 4044
2343.56 4006
2344.02 3788
2344.48 3691
2344.93 3588
2345.39 3496
2345.85 3605
2346.30 3597
2346.76 3442
2347.22 3425
2347.67 3419
2348.13 3373
2348.59 3348
2349.05 3194
2349.50 3214
2349.96 3212
2350.42 3286
2350.88 3243
2351.33 3200
2351.79 3165
2352.25 3216
2352.71 3062
2353.16 3101
2353.62 3044
2354.08 2812
2354.54 2934
2355.00 2852
2355.45 2763
2355.91 2795
2356.37 2781
2356.83 2609
2357.29 2645
2357.74 2795
2358.20 2824
2358.66 2934
2359.12 3069
2359.58 3046
2360.04 3036
2360.49 3062
2360.95 3006
2361.41 2949
2361.87 2945
2362.33 2834
2362.79 2823
2363.24 2847
2363.70 2760
2364.16 2872
2364.62 2790
2365.08 2870
2365.54 2842
2366.00 2861
2366.46 2848
2366.92 2906
2367.37 2995
2367.83 3101
2368.29 3069
2368.75 3172
2369.21 3334
2369.67 3301
2370.13 3480
2370.59 3481
2371.05 3358
2371.51 3403
2371.97 3321
2372.43 3216
2372.89 3100
2373.35 3102
2373.81 3067
2374.27 2961
2374.73 2900
2375.19 3007
2375.65 3072
2376.11 3035
2376.57 2934
2377.03 2814
2377.49 2833
2377.95 2932
2378.41 2787
2378.87 2866
2379.33 2937
2379.79 2877
2380.25 2863
2380.71 2787
2381.17 2746
2381.63 2662
2382.09 2705
2382.55 2633
2383.01 2667
2383.47 2570
2383.93 2467
2384.39 2613
2384.85 2546
2385.31 2581
2385.77 2547
2386.24 2541
2386.70 2544
2387.16 2543
2387.62 2585
2388.08 2665
2388.54 2576
2389.00 2594
2389.46 2575
2389.92 2685
2390.39 2573
2390.85 2614
2391.31 2619
2391.77 2662
2392.23 2652
2392.69 2675
2393.15 2678
2393.62 2573
2394.08 2555
2394.54 2617
2395.00 2632
2395.46 2563
2395.92 2567
2396.39 2709
2396.85 2646
2397.31 2585
2397.77 2621
2398.23 2638
2398.70 2656
2399.16 2534
2399.62 2624
2400.08 2618
2400.55 2501
2401.01 2401
2401.47 2516
2401.93 2464
2402.39 2407
2402.86 2362
2403.32 2341
2403.78 2356
2404.24 2345
2404.71 2394
2405.17 2431
2405.63 2469
2406.10 2439
2406.56 2387
2407.02 2459
2407.48 2472
2407.95 2460
2408.41 2532
2408.87 2532
2409.34 2568
2409.80 2567
2410.26 2591
2410.73 2536
2411.19 2528
2411.65 2472
2412.12 2447
2412.58 2431
2413.04 2556
2413.51 2663
2413.97 2617
2414.43 2595
2414.90 2735
2415.36 2676
2415.83 2714
2416.29 2728
2416.75 2835
2417.22 2860
2417.68 2887
2418.14 2852
2418.61 2871
2419.07 2858
2419.54 2923
2420.00 2978
2420.47 3004
2420.93 3030
2421.39 3126
2421.86 3319
2422.32 3519
2422.79 3726
2423.25 3689
2423.72 3664
2424.18 3669
2424.64 3690
2425.11 3596
2425.57 3467
2426.04 3454
2426.50 3350
2426.97 3249
2427.43 3273
2427.90 3089
2428.36 2966
2428.83 2914
2429.29 2915
2429.76 2782
2430.22 2768
2430.69 2754
2431.15 2591
2431.62 2523
2432.08 2685
2432.55 2778
2433.02 2653
2433.48 2563
2433.95 2571
2434.41 2661
2434.88 2656
2435.34 2640
2435.81 2752
2436.27 2676
2436.74 2730
2437.21 2758
2437.67 2838
2438.14 2969
2438.60 2928
2439.07 3000
2439.54 3014
2440.00 3194
2440.47 3338
2440.93 3387
2441.40 3459
2441.87 3421
2442.33 3341
2442.80 3396
2443.27 3263
2443.73 3245
2444.20 3238
2444.66 3058
2445.13 2976
2445.60 2845
2446.06 2823
2446.53 2695
2447.00 2647
2447.46 2545
2447.93 2481
2448.40 2491
2448.87 2528
2449.33 2507
2449.80 2534
2450.27 2505
2450.73 2557
2451.20 2571
2451.67 2462
2452.13 2535
2452.60 2573
2453.07 2595
2453.54 2525
2454.00 2586
2454.47 2487
2454.94 2526
2455.41 2419
2455.87 2466
2456.34 2504
2456.81 2475
2457.28 2518
2457.74 2508
2458.21 2516
2458.68 2513
2459.15 2545
2459.62 2650
2460.08 2627
2460.55 2614
2461.02 2516
2461.49 2587
2461.96 2692
2462.42 2585
2462.89 2568
2463.36 2580
2463.83 2550
2464.30 2528
2464.77 2554
2465.23 2440
2465.70 2584
2466.17 2624
2466.64 2630
2467.11 2567
2467.58 2522
2468.05 2660
2468.52 2641
2468.98 2569
2469.45 2556
2469.92 2531
2470.39 2517
2470.86 2516
2471.33 2436
2471.80 2366
2472.27 2425
2472.74 2355
2473.21 2363
2473.67 2236
2474.14 2256
2474.61 2347
2475.08 2333
2475.55 2314
2476.02 2354
2476.49 2344
2476.96 2314
2477.43 2324
2477.90 2426
2478.37 2456
2478.84 2453
2479.31 2472
2479.78 2501
2480.25 2484
2480.72 2382
2481.19 2536
2481.66 2554
2482.13 2477
2482.60 2500
2483.07 2480
2483.54 2507
2484.01 2540
2484.48 2483
2484.95 2568
2485.42 2485
2485.89 2519
2486.36 2618
2486.83 2622
2487.30 2689
2487.77 2639
2488.24 2622
2488.72 2680
2489.19 2718
2489.66 2700
2490.13 2746
2490.60 2744
2491.07 2793
2491.54 2801
2492.01 2660
2492.48 2645
2492.95 2629
2493.42 2517
2493.90 2500
2494.37 2460
2494.84 2429
2495.31 2290
2495.78 2359
2496.25 2457
2496.72 2462
2497.20 2383
2497.67 2379
2498.14 2461
2498.61 2389
2499.08 2374
2499.55 2309
2500.03 2401
2500.50 2366
2500.97 2255
2501.44 2370
2501.91 2380
2502.38 2323
2502.86 2330
2503.33 2278
2503.80 2256
2504.27 2280
2504.75 2285
2505.22 2279
2505.69 2364
2506.16 2346
2506.63 2320
2507.11 2284
2507.58 2384
2508.05 2407
2508.52 2420
2509.00 2380
2509.47 2436
2509.94 2521
2510.42 2569
2510.89 2570
2511.36 2562
2511.83 2550
2512.31 2441
2512.78 2473
2513.25 2477
2513.73 2543
2514.20 2445
2514.67 2346
2515.14 2333
2515.62 2423
2516.09 2296
2516.56 2314
2517.04 2378
2517.51 2339
2517.99 2324
2518.46 2353
2518.93 2355
2519.41 2313
2519.88 2387
2520.35 2331
2520.83 2350
2521.30 2414
2521.77 2347
2522.25 2367
2522.72 2454
2523.20 2381
2523.67 2453
2524.14 2458
2524.62 2478
2525.09 2579
2525.57 2538
2526.04 2583
2526.51 2533
2526.99 2639
2527.46 2581
2527.94 2570
2528.41 2569
2528.89 2540
2529.36 2494
2529.84 2517
2530.31 2413
2530.79 2347
2531.26 2497
2531.73 2531
2532.21 2494
2532.68 2444
2533.16 2437
2533.63 2372
2534.11 2360
2534.58 2360
2535.06 2404
2535.53 2261
2536.01 2365
2536.48 2360
2536.96 2329
2537.44 2366
2537.91 2447
2538.39 2517
2538.86 2567
2539.34 2521
2539.81 2621
2540.29 2846
2540.76 2851
2541.24 2922
2541.71 2841
2542.19 2868
2542.67 3021
2543.14 2930
2543.62 2896
2544.09 2923
2544.57 2761
2545.05 2780
2545.52 2740
2546.00 2678
2546.47 2624
2546.95 2582
2547.43 2674
2547.90 2630
2548.38 2622
2548.86 2765
2549.33 2804
2549.81 2810
2550.28 2818
2550.76 2823
2551.24 2874
2551.71 2820
2552.19 2770
2552.67 2830
2553.14 2902
2553.62 2892
2554.10 3103
2554.57 3256
2555.05 3277
2555.53 3265
2556.01 3349
2556.48 3433
2556.96 3358
2557.44 3376
2557.91 3333
2558.39 3321
2558.87 3200
2559.35 3157
2559.82 3041
2560.30 2925
2560.78 2795
2561.26 2618
2561.73 2597
2562.21 2515
2562.69 2558
2563.17 2478
2563.64 2432
2564.12 2462
2564.60 2495
2565.08 2411
2565.56 2374
2566.03 2433
2566.51 2489
2566.99 2511
2567.47 2444
2567.95 2401
2568.42 2386
2568.90 2352
2569.38 2386
2569.86 2398
2570.34 2330
2570.82 2327
2571.29 2307
2571.77 2284
2572.25 2307
2572.73 2431
2573.21 2390
2573.69 2387
2574.17 2332
2574.64 2354
2575.12 2360
2575.60 2324
2576.08 2334
2576.56 2328
2577.04 2285
2577.52 2315
2578.00 2332
2578.48 2289
2578.95 2349
2579.43 2340
2579.91 2276
2580.39 2430
2580.87 2401
2581.35 2380
2581.83 2498
2582.31 2457
2582.79 2387
2583.27 2447
2583.75 2379
2584.23 2427
2584.71 2341
2585.19 2365
2585.67 2421
2586.15 2379
2586.63 2446
2587.11 2340
2587.59 2333
2588.07 2339
2588.55 2365
2589.03 2397
2589.51 2383
2589.99 2479
2590.47 2445
2590.95 2406
2591.43 2442
2591.91 2379
2592.39 2424
2592.87 2374
2593.35 2459
2593.83 2505
2594.31 2579
2594.79 2602
2595.27 2664
2595.75 2652
2596.23 2734
2596.71 2706
2597.20 2611
2597.68 2674
2598.16 2617
2598.64 2636
2599.12 2621
2599.60 2546
2600.08 2485
2600.56 2423
2601.04 2366
2601.53 2405
2602.01 2381
2602.49 2361
2602.97 2417
2603.45 2377
2603.93 2323
2604.41 2260
2604.90 2345
2605.38 2292
2605.86 2241
2606.34 2281
2606.82 2260
2607.30 2216
2607.79 2355
2608.27 2367
2608.75 2316
2609.23 2394
2609.71 2419
2610.20 2388
2610.68 2483
2611.16 2497
2611.64 2551
2612.12 2664
2612.61 2569
2613.09 2710
2613.57 2745
2614.05 2646
2614.54 2623
2615.02 2736
2615.50 2678
2615.98 2569
2616.47 2486
2616.95 2523
2617.43 2492
2617.91 2526
2618.40 2516
2618.88 2447
2619.36 2463
2619.85 2396
2620.33 2388
2620.81 2450
2621.29 2371
2621.78 2355
2622.26 2315
2622.74 2311
2623.23 2233
2623.71 2261
2624.19 2288
2624.68 2287
2625.16 2377
2625.64 2321
2626.13 2308
2626.61 2289
2627.10 2321
2627.58 2341
2628.06 2348
2628.55 2357
2629.03 2341
2629.51 2358
2630.00 2424
2630.48 2362
2630.97 2552
2631.45 2576
2631.93 2579
2632.42 2583
2632.90 2594
2633.39 2418
2633.87 2456
2634.35 2535
2634.84 2575
2635.32 2622
2635.81 2620
2636.29 2537
2636.78 2480
2637.26 2708
2637.75 2753
2638.23 2639
2638.72 2692
2639.20 2659
2639.68 2525
2640.17 2520
2640.65 2484
2641.14 2512
2641.62 2398
2642.11 2324
2642.59 2307
2643.08 2310
2643.56 2271
2644.05 2333
2644.53 2433
2645.02 2324
2645.51 2350
2645.99 2346
2646.48 2396
2646.96 2393
2647.45 2403
2647.93 2271
2648.42 2333
2648.90 2448
2649.39 2502
2649.88 2423
2650.36 2450
2650.85 2444
2651.33 2436
2651.82 2467
2652.30 2502
2652.79 2438
2653.28 2602
2653.76 2547
2654.25 2500
2654.73 2570
2655.22 2520
2655.71 2549
2656.19 2547
2656.68 2499
2657.17 2554
2657.65 2556
2658.14 2506
2658.63 2515
2659.11 2497
2659.60 2530
2660.09 2640
2660.57 2580
2661.06 2550
2661.55 2593
2662.03 2624
2662.52 2606
2663.01 2757
2663.49 2709
2663.98 2915
2664.47 3112
2664.95 3283
2665.44 3453
2665.93 3709
2666.42 3863
2666.90 3942
2667.39 4060
2667.88 4097
2668.36 3856
2668.85 3973
2669.34 4052
2669.83 3871
2670.31 3804
2670.80 3936
2671.29 3879
2671.78 4023
2672.27 4290
2672.75 4687
2673.24 4995
2673.73 5088
2674.22 5270
2674.70 5238
2675.19 5113
2675.68 4824
2676.17 4660
2676.66 4352
2677.15 4116
2677.63 3884
2678.12 3623
2678.61 3372
2679.10 3257
2679.59 3137
2680.08 3113
2680.56 2923
2681.05 3014
2681.54 3088
2682.03 3027
2682.52 3007
2683.01 3080
2683.50 3218
2683.98 3182
2684.47 3215
2684.96 3161
2685.45 3097
2685.94 3238
2686.43 3057
2686.92 3127
2687.41 3018
2687.90 3133
2688.39 2994
2688.88 2849
2689.36 2814
2689.85 2817
2690.34 2666
2690.83 2728
2691.32 2817
2691.81 2765
2692.30 2867
2692.79 2765
2693.28 2807
2693.77 2845
2694.26 2890
2694.75 2988
2695.24 3007
2695.73 2973
2696.22 2915
2696.71 3033
2697.20 3126
2697.69 2982
2698.18 2895
2698.67 2914
2699.16 2921
2699.65 2844
2700.14 2831
2700.63 2970
2701.12 2927
2701.61 2790
2702.10 2865
2702.59 2872
2703.08 2872
2703.57 2905
2704.06 2801
2704.56 2759
2705.05 2775
2705.54 2734
2706.03 2774
2706.52 2804
2707.01 2745
2707.50 2722
2707.99 2667
2708.48 2650
2708.97 2758
2709.46 2654
2709.96 2602
2710.45 2551
2710.94 2558
2711.43 2543
2711.92 2442
2712.41 2423
2712.90 2400
2713.40 2342
2713.89 2448
2714.38 2452
2714.87 2389
2715.36 2351
2715.85 2284
2716.35 2336
2716.84 2375
2717.33 2297
2717.82 2269
2718.31 2279
2718.80 2300
2719.30 2355
2719.79 2329
2720.28 2402
2720.77 2371
2721.27 2395
2721.76 2474
2722.25 2484
2722.74 2537
2723.23 2494
2723.73 2644
2724.22 2493
2724.71 2513
2725.20 2576
2725.70 2447
2726.19 2594
2726.68 2529
2727.18 2565
2727.67 2508
2728.16 2406
2728.65 2431
2729.15 2258
2729.64 2336
2730.13 2378
2730.63 2346
2731.12 2387
2731.61 2342
2732.10 2326
2732.60 2430
2733.09 2401
2733.58 2383
2734.08 2454
2734.57 2530
2735.06 2573
2735.56 2517
2736.05 2469
2736.55 2570
2737.04 2583
2737.53 2627
2738.03 2594
2738.52 2621
2739.01 2681
2739.51 2589
2740.00 2706
2740.50 2670
2740.99 2669
2741.48 2702
2741.98 2767
2742.47 2785
2742.97 2728
2743.46 2739
2743.95 2683
2744.45 2536
2744.94 2520
2745.44 2591
2745.93 2534
2746.43 2493
2746.92 2369
2747.42 2363
2747.91 2408
2748.40 2455
2748.90 2424
2749.39 2381
2749.89 2380
2750.38 2356
2750.88 2347
2751.37 2384
2751.87 2350
2752.36 2355
2752.86 2360
2753.35 2379
2753.85 2478
2754.34 2497
2754.84 2513
2755.33 2533
2755.83 2603
2756.33 2501
2756.82 2451
2757.32 2536
2757.81 2505
2758.31 2579
2758.80 2499
2759.30 2431
2759.79 2358
2760.29 2362
2760.79 2286
2761.28 2323
2761.78 2350
2762.27 2355
2762.77 2328
2763.27 2320
2763.76 2298
2764.26 2282
2764.75 2249
2765.25 2207
2765.75 2289
2766.24 2340
2766.74 2353
2767.23 2235
2767.73 2404
2768.23 2359
2768.72 2294
2769.22 2193
2769.72 2321
2770.21 2389
2770.71 2332
2771.21 2309
2771.70 2349
2772.20 2398
2772.70 2321
2773.19 2380
2773.69 2409
2774.19 2349
2774.69 2422
2775.18 2492
2775.68 2672
2776.18 2693
2776.67 2731
2777.17 2709
2777.67 2808
2778.17 2764
2778.66 2798
2779.16 2753
2779.66 2764
2780.16 2807
2780.65 2739
2781.15 2782
2781.65 2803
2782.15 2741
2782.64 2773
2783.14 2867
2783.64 2887
2784.14 2812
2784.63 2714
2785.13 2588
2785.63 2557
2786.13 2502
2786.63 2583
2787.12 2496
2787.62 2501
2788.12 2628
2788.62 2537
2789.12 2400
2789.62 2474
2790.11 2472
2790.61 2453
2791.11 2426
2791.61 2439
2792.11 2535
2792.61 2506
2793.11 2690
2793.60 2825
2794.10 3052
2794.60 3448
2795.10 3851
2795.60 4231
2796.10 4742
2796.60 5210
2797.10 5655
2797.60 5949
2798.09 6332
2798.59 6509
2799.09 6422
2799.59 6245
2800.09 5840
2800.59 5562
2801.09 5367
2801.59 4794
2802.09 4366
2802.59 4016
2803.09 3590
2803.59 3215
2804.09 2979
2804.59 2908
2805.09 2783
2805.59 2740
2806.09 2757
2806.59 2770
2807.09 2714
2807.59 2816
2808.09 2790
2808.59 2911
2809.09 3086
2809.59 3072
2810.09 3042
2810.59 2927
2811.09 3064
2811.59 2882
2812.09 2831
2812.59 2715
2813.09 2733
2813.59 2594
2814.09 2560
2814.59 2623
2815.09 2551
2815.59 2473
2816.09 2454
2816.59 2666
2817.09 2604
2817.59 2615
2818.10 2614
2818.60 2766
2819.10 2663
2819.60 2671
2820.10 2675
2820.60 2584
2821.10 2528
2821.60 2639
2822.10 2661
2822.61 2617
2823.11 2667
2823.61 2582
2824.11 2601
2824.61 2638
2825.11 2673
2825.61 2711
2826.12 2646
2826.62 2710
2827.12 2705
2827.62 2741
2828.12 2724
2828.62 2617
2829.13 2557
2829.63 2515
2830.13 2489
2830.63 2443
2831.13 2555
2831.64 2489
2832.14 2534
2832.64 2611
2833.14 2561
2833.65 2547
2834.15 2533
2834.65 2506
2835.15 2564
2835.65 2607
2836.16 2542
2836.66 2666
2837.16 2716
2837.66 2724
2838.17 2703
2838.67 2599
2839.17 2542
2839.68 2537
2840.18 2443
2840.68 2338
2841.18 2484
2841.69 2312
2842.19 2266
2842.69 2361
2843.20 2293
2843.70 2407
2844.20 2286
2844.71 2252
2845.21 2281
2845.71 2279
2846.22 2373
2846.72 2386
2847.22 2328
2847.73 2358
2848.23 2343
2848.73 2300
2849.24 2381
2849.74 2399
2850.24 2402
2850.75 2340
2851.25 2338
2851.76 2338
2852.26 2279
2852.76 2288
2853.27 2203
2853.77 2177
2854.28 2331
2854.78 2324
2855.28 2399
2855.79 2240
2856.29 2259
2856.80 2270
2857.30 2410
2857.81 2320
2858.31 2346
2858.82 2394
2859.32 2372
2859.82 2324
2860.33 2230
2860.83 2301
2861.34 2414
2861.84 2378
2862.35 2299
2862.85 2379
2863.36 2386
2863.86 2395
2864.37 2267
2864.87 2316
2865.38 2313
2865.88 2307
2866.39 2365
2866.89 2334
2867.40 2298
2867.90 2432
2868.41 2377
2868.91 2288
2869.42 2334
2869.93 2369
2870.43 2436
2870.94 2524
2871.44 2554
2871.95 2521
2872.45 2546
2872.96 2617
2873.47 2819
2873.97 2807
2874.48 2761
2874.98 2891
2875.49 2907
2875.99 2959
2876.50 2942
2877.01 3017
2877.51 2998
2878.02 2979
2878.53 2947
2879.03 3011
2879.54 3005
2880.04 3071
2880.55 3261
2881.06 3373
2881.56 3638
2882.07 3664
2882.58 3938
2883.08 3952
2883.59 3981
2884.10 3995
2884.60 3783
2885.11 3804
2885.62 3922
2886.12 3630
2886.63 3564
2887.14 3457
2887.65 3538
2888.15 3505
2888.66 3456
2889.17 3353
2889.67 3273
2890.18 3286
2890.69 3199
2891.20 3136
2891.70 3015
2892.21 3062
2892.72 2884
2893.23 2820
2893.73 2907
2894.24 2849
2894.75 2950
2895.26 2940
2895.76 3051
2896.27 3037
2896.78 3090
2897.29 3284
2897.80 3164
2898.30 3157
2898.81 3298
2899.32 3244
2899.83 3051
2900.34 3009
2900.84 2941
2901.35 2954
2901.86 2778
2902.37 2872
2902.88 2800
2903.39 2805
2903.89 2760
2904.40 2772
2904.91 2747
2905.42 2898
2905.93 2826
2906.44 2682
2906.95 2773
2907.45 2773
2907.96 2693
2908.47 2787
2908.98 2769
2909.49 2845
2910.00 2776
2910.51 2689
2911.02 2680
2911.53 2786
2912.03 2779
2912.54 2705
2913.05 2684
2913.56 2763
2914.07 2821
2914.58 2707
2915.09 2676
2915.60 2718
2916.11 2653
2916.62 2643
2917.13 2651
2917.64 2628
2918.15 2698
2918.66 2773
2919.17 2679
2919.68 2677
2920.19 2759
2920.70 2878
2921.21 3081
2921.72 3158
2922.23 3356
2922.74 3545
2923.25 4000
2923.76 4646
2924.27 5010
2924.78 5636
2925.29 6233
2925.80 6886
2926.31 7354
2926.82 7497
2927.33 7437
2927.84 7221
2928.35 6935
2928.86 6439
2929.37 6152
2929.88 5374
2930.39 4707
2930.91 4230
2931.42 3892
2931.93 3493
2932.44 3171
2932.95 3054
2933.46 2934
2933.97 2765
2934.48 2722
2934.99 2612
2935.50 2660
2936.02 2682
2936.53 2772
2937.04 2656
2937.55 2691
2938.06 2642
2938.57 2594
2939.08 2645
2939.60 2533
2940.11 2434
2940.62 2589
2941.13 2608
2941.64 2562
2942.15 2514
2942.67 2571
2943.18 2660
2943.69 2526
2944.20 2660
2944.71 2725
2945.23 2717
2945.74 2736
2946.25 2788
2946.76 2832
2947.28 2871
2947.79 2681
2948.30 2741
2948.81 2939
2949.32 2875
2949.84 2774
2950.35 2816
2950.86 2851
2951.37 2766
2951.89 2818
2952.40 2905
2952.91 2889
2953.43 2865
2953.94 2970
2954.45 3012
2954.96 2941
2955.48 2843
2955.99 2743
2956.50 2786
2957.02 2882
2957.53 2771
2958.04 2655
2958.56 2629
2959.07 2619
2959.58 2631
2960.10 2698
2960.61 2732
2961.12 2760
2961.64 2800
2962.15 2835
2962.66 2858
2963.18 3008
2963.69 2967
2964.20 3023
2964.72 2971
2965.23 2951
2965.75 3055
2966.26 3145
2966.77 3184
2967.29 3127
2967.80 3094
2968.32 2942
2968.83 2920
2969.34 2922
2969.86 2856
2970.37 2733
2970.89 2551
2971.40 2622
2971.92 2504
2972.43 2380
2972.94 2450
2973.46 2453
2973.97 2460
2974.49 2417
2975.00 2423
2975.52 2454
2976.03 2367
2976.55 2361
2977.06 2526
2977.58 2506
2978.09 2492
2978.61 2531
2979.12 2582
2979.64 2521
2980.15 2420
2980.67 2521
2981.18 2618
2981.70 2754
2982.21 2596
2982.73 2697
2983.24 2742
2983.76 2769
2984.27 2777
2984.79 2752
2985.30 2712
2985.82 2727
2986.34 2889
2986.85 2849
2987.37 2832
2987.88 2804
2988.40 2846
2988.91 2856
2989.43 2864
2989.95 2833
2990.46 2794
2990.98 2745
2991.49 2810
2992.01 2752
2992.53 2769
2993.04 2904
2993.56 3076
2994.08 3094
2994.59 3149
2995.11 3078
2995.62 3062
2996.14 3167
2996.66 3366
2997.17 3486
2997.69 3524
2998.21 3668
2998.72 3903
2999.24 3787
2999.76 3730
3000.27 3589
3000.79 3689
3001.31 3719
3001.83 3735
3002.34 3832
3002.86 4064
3003.38 4400
3003.89 4674
3004.41 4866
3004.93 5191
3005.45 5603
3005.96 5774
3006.48 5580
3007.00 5379
3007.51 5229
3008.03 5026
3008.55 4552
3009.07 4177
3009.59 3724
3010.10 3473
3010.62 3292
3011.14 3128
3011.66 2912
3012.17 2872
3012.69 2835
3013.21 2808
3013.73 2817
3014.25 2752
3014.76 2699
3015.28 2808
3015.80 2809
3016.32 2732
3016.84 2778
3017.36 2728
3017.87 2744
3018.39 2678
3018.91 2633
3019.43 2641
3019.95 2782
3020.47 2828
3020.98 2787
3021.50 2852
3022.02 2967
3022.54 2924
3023.06 2914
3023.58 2942
3024.10 3057
3024.62 3143
3025.13 3067
3025.65 3240
3026.17 3246
3026.69 3193
3027.21 3133
3027.73 3141
3028.25 2996
3028.77 2912
3029.29 2907
3029.81 2864
3030.33 2745
3030.85 2695
3031.37 2744
3031.89 2752
3032.41 2770
3032.92 2675
3033.44 2711
3033.96 2669
3034.48 2679
3035.00 2686
3035.52 2770
3036.04 2715
3036.56 2727
3037.08 2742
3037.60 2597
3038.12 2590
3038.64 2552
3039.16 2638
3039.68 2509
3040.20 2566
3040.72 2574
3041.24 2584
3041.77 2442
3042.29 2475
3042.81 2494
3043.33 2543
3043.85 2511
3044.37 2583
3044.89 2518
3045.41 2499
3045.93 2486
3046.45 2507
3046.97 2423
3047.49 2502
3048.01 2510
3048.53 2486
3049.06 2495
3049.58 2302
3050.10 2412
3050.62 2534
3051.14 2502
3051.66 2445
3052.18 2450
3052.70 2477
3053.23 2431
3053.75 2505
3054.27 2545
3054.79 2448
3055.31 2604
3055.83 2489
3056.35 2514
3056.88 2615
3057.40 2545
3057.92 2534
3058.44 2535
3058.96 2611
3059.49 2509
3060.01 2427
3060.53 2627
3061.05 2689
3061.57 2608
3062.10 2686
3062.62 2675
3063.14 2759
3063.66 2818
3064.18 2795
3064.71 2936
3065.23 2936
3065.75 3026
3066.27 3096
3066.80 3207
3067.32 3263
3067.84 3303
3068.36 3517
3068.89 3534
3069.41 3542
3069.93 3505
3070.46 3377
3070.98 3332
3071.50 3301
3072.02 3230
3072.55 3094
3073.07 3037
3073.59 3069
3074.12 2989
3074.64 2947
3075.16 2977
3075.69 2870
3076.21 2858
3076.73 2812
3077.26 2888
3077.78 2856
3078.30 2960
3078.83 2889
3079.35 2912
3079.87 2891
3080.40 2942
3080.92 3014
3081.45 3026
3081.97 3172
3082.49 3228
3083.02 3156
3083.54 3251
3084.06 3198
3084.59 3149
3085.11 3256
3085.64 3161
3086.16 3109
3086.69 3090
3087.21 3178
3087.73 3069
3088.26 3037
3088.78 2907
3089.31 2920
3089.83 2940
3090.36 2958
3090.88 2954
3091.41 2926
3091.93 2939
3092.45 2941
3092.98 3089
3093.50 3185
3094.03 3109
3094.55 3163
3095.08 3279
3095.60 3250
3096.13 3296
3096.65 3443
3097.18 3541
3097.70 3652
3098.23 3569
3098.76 3696
3099.28 3943
3099.81 4125
3100.33 4493
3100.86 4868
3101.38 5482
3101.91 6297
3102.43 7387
3102.96 8438
3103.48 9333
3104.01 10322
3104.54 10784
3105.06 10940
3105.59 10900
3106.11 10073
3106.64 9531
3107.17 8624
3107.69 7554
3108.22 6985
3108.74 6289
3109.27 5904
3109.80 5567
3110.32 5381
3110.85 5620
3111.37 5676
3111.90 5815
3112.43 5777
3112.95 5586
3113.48 5605
3114.01 5370
3114.53 5239
3115.06 5107
3115.59 4702
3116.11 4391
3116.64 4289
3117.17 3899
3117.69 3620
3118.22 3328
3118.75 3185
3119.27 3141
3119.80 3110
3120.33 2941
3120.86 3015
3121.38 3024
3121.91 3102
3122.44 3147
3122.96 3292
3123.49 3318
3124.02 3241
3124.55 3096
3125.07 2952
3125.60 3060
3126.13 3012
3126.66 2968
3127.18 2893
3127.71 2845
3128.24 2749
3128.77 2806
3129.30 2725
3129.82 2756
3130.35 2828
3130.88 2874
3131.41 3013
3131.94 3209
3132.46 3319
3132.99 3374
3133.52 3431
3134.05 3474
3134.58 3437
3135.10 3524
3135.63 3676
3136.16 3712
3136.69 3803
3137.22 3772
3137.75 3711
3138.28 3817
3138.80 3781
3139.33 3708
3139.86 3795
3140.39 3779
3140.92 3709
3141.45 3558
3141.98 3378
3142.51 3179
3143.03 3315
3143.56 3124
3144.09 3209
3144.62 3308
3145.15 3241
3145.68 3234
3146.21 3213
3146.74 3221
3147.27 3274
3147.80 3272
3148.33 3237
3148.86 3278
3149.39 3274
3149.92 3294
3150.45 3456
3150.97 3416
3151.50 3411
3152.03 3321
3152.56 3161
3153.09 3184
3153.62 3076
3154.15 2939
3154.68 2993
3155.21 2994
3155.74 2932
3156.27 2833
3156.80 2812
3157.33 2888
3157.86 2934
3158.39 2926
3158.93 2811
3159.46 2841
3159.99 2731
3160.52 2614
3161.05 2797
3161.58 2794
3162.11 2734
3162.64 2666
3163.17 2746
3163.70 2734
3164.23 2780
3164.76 2685
3165.29 2693
3165.82 2651
3166.35 2558
3166.89 2653
3167.42 2743
3167.95 2632
3168.48 2632
3169.01 2556
3169.54 2654
3170.07 2758
3170.60 2858
3171.13 2884
3171.67 2952
3172.20 2983
3172.73 3019
3173.26 3175
3173.79 3241
3174.32 3159
3174.86 3174
3175.39 3219
3175.92 3250
3176.45 3266
3176.98 3377
3177.51 3214
3178.05 3109
3178.58 3042
3179.11 2931
3179.64 2978
3180.17 2976
3180.71 2851
3181.24 2926
3181.77 2833
3182.30 2779
3182.84 2754
3183.37 2819
3183.90 2729
3184.43 2649
3184.97 2684
3185.50 2681
3186.03 2737
3186.56 2744
3187.10 2672
3187.63 2662
3188.16 2645
3188.69 2616
3189.23 2745
3189.76 2712
3190.29 2744
3190.83 2781
3191.36 2758
3191.89 2817
3192.43 2989
3192.96 3244
3193.49 3430
3194.02 3440
3194.56 3716
3195.09 3770
3195.62 3945
3196.16 4161
3196.69 4069
3197.23 4167
3197.76 4095
3198.29 4078
3198.83 4097
3199.36 3878
3199.89 3663
3200.43 3563
3200.96 3461
3201.50 3244
3202.03 3250
3202.56 3093
3203.10 3028
3203.63 3088
3204.17 2977
3204.70 2972
3205.23 2827
3205.77 2739
3206.30 2714
3206.84 2735
3207.37 2633
3207.91 2596
3208.44 2500
3208.97 2598
3209.51 2621
3210.04 2547
3210.58 2573
3211.11 2611
3211.65 2683
3212.18 2695
3212.72 2690
3213.25 2744
3213.79 2703
3214.32 2801
3214.86 2742
3215.39 2767
3215.93 2638
3216.46 2523
3217.00 2682
3217.53 2680
3218.07 2581
3218.60 2683
3219.14 2476
3219.67 2480
3220.21 2485
3220.74 2429
3221.28 2480
3221.82 2619
3222.35 2578
3222.89 2578
3223.42 2528
3223.96 2557
3224.49 2552
3225.03 2582
3225.57 2603
3226.10 2769
3226.64 2655
3227.17 2674
3227.71 2785
3228.25 2659
3228.78 2604
3229.32 2552
3229.85 2614
3230.39 2507
3230.93 2468
3231.46 2530
3232.00 2494
3232.54 2555
3233.07 2409
3233.61 2508
3234.15 2533
3234.68 2510
3235.22 2583
3235.76 2500
3236.29 2603
3236.83 2649
3237.37 2682
3237.90 2662
3238.44 2597
3238.98 2653
3239.51 2527
3240.05 2532
3240.59 2494
3241.13 2558
3241.66 2545
3242.20 2591
3242.74 2625
3243.28 2549
3243.81 2564
3244.35 2531
3244.89 2483
3245.43 2518
3245.96 2494
3246.50 2532
3247.04 2536
3247.58 2469
3248.11 2466
3248.65 2552
3249.19 2599
3249.73 2604
3250.27 2660
3250.80 2601
3251.34 2648
3251.88 2672
3252.42 2593
3252.96 2642
3253.49 2691
3254.03 2727
3254.57 2756
3255.11 2682
3255.65 2825
3256.19 2708
3256.72 2689
3257.26 2777
3257.80 2886
3258.34 2914
3258.88 2970
3259.42 3106
3259.96 3184
3260.49 3470
3261.03 3617
3261.57 3906
3262.11 4019
3262.65 4171
3263.19 4383
3263.73 4468
3264.27 4756
3264.81 4672
3265.35 4534
3265.88 4422
3266.42 4104
3266.96 3895
3267.50 3803
3268.04 3519
3268.58 3525
3269.12 3293
3269.66 3159
3270.20 2973
3270.74 2958
3271.28 2878
3271.82 2900
3272.36 2877
3272.90 2906
3273.44 2880
3273.98 2916
3274.52 2988
3275.06 3034
3275.60 2956
3276.14 2969
3276.68 2951
3277.22 2914
3277.76 2965
3278.30 3037
3278.84 2967
3279.38 3036
3279.92 3170
3280.46 3236
3281.00 3255
3281.54 3295
3282.08 3337
3282.62 3587
3283.16 3658
3283.70 4034
3284.25 4173
3284.79 4136
3285.33 4229
3285.87 4296
3286.41 4370
3286.95 4311
3287.49 4190
3288.03 4203
3288.57 4089
3289.11 3812
3289.66 3637
3290.20 3548
3290.74 3455
3291.28 3428
3291.82 3424
3292.36 3419
3292.90 3446
3293.44 3409
3293.99 3633
3294.53 3692
3295.07 4003
3295.61 4065
3296.15 4143
3296.69 4347
3297.24 4363
3297.78 4346
3298.32 4305
3298.86 4095
3299.40 3880
3299.95 3725
3300.49 3626
3301.03 3481
3301.57 3321
3302.11 3238
3302.66 3166
3303.20 3183
3303.74 3010
3304.28 3052
3304.83 3005
3305.37 3020
3305.91 3036
3306.45 3029
3307.00 3049
3307.54 3020
3308.08 3035
3308.62 2959
3309.17 3066
3309.71 3050
3310.25 3087
3310.80 3053
3311.34 3188
3311.88 3174
3312.43 3181
3312.97 3131
3313.51 3251
3314.05 3440
3314.60 3560
3315.14 3808
3315.68 4068
3316.23 4186
3316.77 4387
3317.31 4659
3317.86 4892
3318.40 4680
3318.95 4510
3319.49 4484
3320.03 4323
3320.58 4017
3321.12 3803
3321.66 3780
3322.21 3682
3322.75 3536
3323.30 3500
3323.84 3541
3324.38 3564
3324.93 3614
3325.47 3517
3326.02 3646
3326.56 3760
3327.10 3905
3327.65 3710
3328.19 3517
3328.74 3382
3329.28 3353
3329.83 3248
3330.37 3142
3330.92 3090
3331.46 3017
3332.01 2971
3332.55 2913
3333.09 3006
3333.64 3063
3334.18 3087
3334.73 3081
3335.27 3230
3335.82 3382
3336.36 3291
3336.91 3421
3337.45 3591
3338.00 3470
3338.54 3583
3339.09 3481
3339.64 3443
3340.18 3507
3340.73 3257
3341.27 3158
3341.82 3192
3342.36 3160
3342.91 2999
3343.45 2923
3344.00 3015
3344.54 2932
3345.09 2890
3345.64 2893
3346.18 2939
3346.73 2859
3347.27 2811
3347.82 2773
3348.37 2778
3348.91 2715
3349.46 2827
3350.00 2907
3350.55 2951
3351.10 2884
3351.64 2955
3352.19 3025
3352.74 3149
3353.28 3193
3353.83 3300
3354.37 3425
3354.92 3585
3355.47 3766
3356.01 3800
3356.56 4096
3357.11 4152
3357.65 4022
3358.20 4145
3358.75 4197
3359.30 4332
3359.84 4236
3360.39 4050
3360.94 3961
3361.48 4004
3362.03 3820
3362.58 3592
3363.12 3538
3363.67 3449
3364.22 3477
3364.77 3244
3365.31 3131
3365.86 3108
3366.41 2882
3366.96 3052
3367.50 3169
3368.05 3057
3368.60 2955
3369.15 3044
3369.69 3024
3370.24 2950
3370.79 2836
3371.34 2901
3371.89 2879
3372.43 2841
3372.98 2768
3373.53 2852
3374.08 2916
3374.63 2892
3375.17 2867
3375.72 3050
3376.27 3112
3376.82 3092
3377.37 3126
3377.92 3085
3378.46 3033
3379.01 3045
3379.56 3018
3380.11 2982
3380.66 2932
3381.21 3096
3381.76 3044
3382.30 2937
3382.85 2960
3383.40 3036
3383.95 2976
3384.50 2971
3385.05 3034
3385.60 2933
3386.15 3011
3386.70 2983
3387.25 2910
3387.79 2844
3388.34 2759
3388.89 2832
3389.44 2955
3389.99 2921
3390.54 2947
3391.09 3026
3391.64 3040
3392.19 3047
3392.74 3076
3393.29 3090
3393.84 2970
3394.39 2935
3394.94 2981
3395.49 2911
3396.04 2846
3396.59 2743
3397.14 2701
3397.69 2718
3398.24 2669
3398.79 2678
3399.34 2718
3399.89 2606
3400.44 2578
3400.99 2673
3401.54 2687
3402.09 2649
3402.64 2551
3403.19 2530
3403.74 2527
3404.29 2531
3404.84 2509
3405.39 2542
3405.94 2547
3406.49 2552
3407.05 2586
3407.60 2591
3408.15 2464
3408.70 2568
3409.25 2468
3409.80 2461
3410.35 2551
3410.90 2420
3411.45 2524
3412.00 2525
3412.56 2501
3413.11 2477
3413.66 2387
3414.21 2440
3414.76 2541
3415.31 2532
3415.86 2528
3416.41 2556
3416.97 2573
3417.52 2495
3418.07 2501
3418.62 2509
3419.17 2447
3419.73 2556
3420.28 2427
3420.83 2450
3421.38 2557
3421.93 2726
3422.48 2825
3423.04 2804
3423.59 2823
3424.14 2870
3424.69 3102
3425.25 3306
3425.80 3340
3426.35 3196
3426.90 3210
3427.45 3257
3428.01 3102
3428.56 2963
3429.11 2799
3429.66 2817
3430.22 2726
3430.77 2581
3431.32 2581
3431.88 2623
3432.43 2635
3432.98 2535
3433.53 2506
3434.09 2630
3434.64 2572
3435.19 2446
3435.75 2579
3436.30 2530
3436.85 2536
3437.41 2466
3437.96 2506
3438.51 2595
3439.07 2529
3439.62 2468
3440.17 2548
3440.73 2528
3441.28 2527
3441.83 2710
3442.39 2613
3442.94 2484
3443.49 2589
3444.05 2568
3444.60 2566
3445.16 2453
3445.71 2441
3446.26 2493
3446.82 2455
3447.37 2430
3447.93 2442
3448.48 2472
3449.03 2423
3449.59 2420
3450.14 2281
3450.70 2385
3451.25 2523
3451.81 2406
3452.36 2430
3452.91 2403
3453.47 2469
3454.02 2454
3454.58 2482
3455.13 2503
3455.69 2438
3456.24 2371
3456.80 2429
3457.35 2374
3457.91 2421
3458.46 2444
3459.02 2468
3459.57 2461
3460.13 2358
3460.68 2356
3461.24 2280
3461.79 2380
3462.35 2283
3462.90 2355
3463.46 2397
3464.01 2417
3464.57 2411
3465.12 2426
3465.68 2381
3466.23 2445
3466.79 2511
3467.35 2472
3467.90 2439
3468.46 2526
3469.01 2515
3469.57 2640
3470.12 2564
3470.68 2720
3471.24 2625
3471.79 2605
3472.35 2615
3472.90 2709
3473.46 2867
3474.02 2743
3474.57 2797
3475.13 2854
3475.69 2850
3476.24 2856
3476.80 2823
3477.35 2944
3477.91 2911
3478.47 2855
3479.02 2831
3479.58 2937
3480.14 3016
3480.69 2932
3481.25 3047
3481.81 3092
3482.36 3132
3482.92 3118
3483.48 3000
3484.03 3135
3484.59 3158
3485.15 3230
3485.71 3128
3486.26 3264
3486.82 3360
3487.38 3206
3487.93 3379
3488.49 3536
3489.05 3706
3489.61 3863
3490.16 4032
3490.72 4432
3491.28 4754
3491.84 5118
3492.39 5651
3492.95 6274
3493.51 6752
3494.07 6862
3494.63 6753
3495.18 6796
3495.74 6764
3496.30 6316
3496.86 6055
3497.42 6065
3497.97 6034
3498.53 6238
3499.09 6395
3499.65 6837
3500.21 7348
3500.76 7728
3501.32 7890
3501.88 7894
3502.44 7668
3503.00 7679
3503.56 7458
3504.11 7261
3504.67 7184
3505.23 7192
3505.79 7156
3506.35 7177
3506.91 7212
3507.47 6959
3508.03 6654
3508.59 6278
3509.14 6073
3509.70 5757
3510.26 5479
3510.82 5192
3511.38 4770
3511.94 4290
3512.50 4149
3513.06 3913
3513.62 3957
3514.18 3813
3514.74 3780
3515.30 3713
3515.86 3678
3516.41 3688
3516.97 3609
3517.53 3560
3518.09 3496
3518.65 3681
3519.21 3668
3519.77 3717
3520.33 3873
3520.89 4003
3521.45 4002
3522.01 4183
3522.57 4263
3523.13 4421
3523.69 4622
3524.25 4835
3524.81 4730
3525.37 4924
3525.93 5096
3526.49 5000
3527.05 4959
3527.61 4736
3528.18 4450
3528.74 4372
3529.30 4276
3529.86 4148
3530.42 3783
3530.98 3854
3531.54 3805
3532.10 3634
3532.66 3592
3533.22 3468
3533.78 3585
3534.34 3391
3534.90 3469
3535.47 3467
3536.03 3479
3536.59 3587
3537.15 3563
3537.71 3598
3538.27 3597
3538.83 3632
3539.39 3742
3539.96 3894
3540.52 3886
3541.08 4324
3541.64 4675
3542.20 4941
3542.76 5487
3543.32 5987
3543.89 6404
3544.45 6751
3545.01 6983
3545.57 6913
3546.13 6607
3546.70 6306
3547.26 5812
3547.82 5469
3548.38 5100
3548.94 4750
3549.51 4348
3550.07 4192
3550.63 4043
3551.19 3952
3551.76 3818
3552.32 3696
3552.88 3635
3553.44 3699
3554.01 3615
3554.57 3668
3555.13 3676
3555.69 3564
3556.26 3466
3556.82 3435
3557.38 3352
3557.94 3210
3558.51 3208
3559.07 3158
3559.63 3185
3560.20 3154
3560.76 3133
3561.32 3241
3561.89 3189
3562.45 3196
3563.01 3177
3563.57 3259
3564.14 3235
3564.70 3287
3565.26 3252
3565.83 3129
3566.39 2995
3566.96 3028
3567.52 2916
3568.08 2872
3568.65 2809
3569.21 2880
3569.77 2772
3570.34 2681
3570.90 2705
3571.47 2686
3572.03 2680
3572.59 2877
3573.16 2817
3573.72 2834
3574.29 2853
3574.85 2927
3575.41 2922
3575.98 2843
3576.54 2916
3577.11 3003
3577.67 2978
3578.24 3020
3578.80 2954
3579.36 2979
3579.93 2929
3580.49 2915
3581.06 2889
3581.62 3000
3582.19 2900
3582.75 2810
3583.32 2738
3583.88 2786
3584.45 2793
3585.01 2942
3585.58 2845
3586.14 2901
3586.71 2908
3587.27 2784
3587.84 2741
3588.40 2905
3588.97 2804
3589.53 2835
3590.10 2800
3590.66 2812
3591.23 2861
3591.80 2758
3592.36 2676
3592.93 2803
3593.49 2840
3594.06 2883
3594.62 2911
3595.19 2906
3595.76 2763
3596.32 2866
3596.89 2883
3597.45 2911
3598.02 2884
3598.59 2963
3599.15 3062
3599.72 3094
3600.28 3088
3600.85 3113
3601.42 3178
3601.98 3272
3602.55 3358
3603.12 3312
3603.68 3267
3604.25 3318
3604.81 3197
3605.38 3127
3605.95 3123
3606.51 3058
3607.08 3024
3607.65 3068
3608.21 3091
3608.78 3037
3609.35 2913
3609.92 2892
3610.48 2878
3611.05 3013
3611.62 3027
3612.18 3032
3612.75 3161
3613.32 3456
3613.89 3775
3614.45 4144
3615.02 4956
3615.59 6055
3616.15 7433
3616.72 9150
3617.29 11162
3617.86 13272
3618.42 15243
3618.99 16999
3619.56 18109
3620.13 18978
3620.70 18900
3621.26 18090
3621.83 16801
3622.40 15128
3622.97 13398
3623.54 11324
3624.10 9698
3624.67 8106
3625.24 6887
3625.81 5846
3626.38 4977
3626.94 4491
3627.51 4147
3628.08 3743
3628.65 3576
3629.22 3399
3629.79 3187
3630.35 3200
3630.92 3158
3631.49 3113
3632.06 3137
3632.63 3007
3633.20 2980
3633.77 2924
3634.34 2967
3634.90 2903
3635.47 2803
3636.04 2772
3636.61 2747
3637.18 2802
3637.75 2984
3638.32 3101
3638.89 3163
3639.46 3209
3640.03 3270
3640.60 3386
3641.17 3591
3641.73 3737
3642.30 4010
3642.87 4140
3643.44 4224
3644.01 4557
3644.58 4630
3645.15 4775
3645.72 4928
3646.29 5065
3646.86 5257
3647.43 5252
3648.00 5454
3648.57 5493
3649.14 5355
3649.71 5470
3650.28 5344
3650.85 5368
3651.42 5252
3651.99 5040
3652.56 4961
3653.13 5148
3653.70 4903
3654.27 4909
3654.84 5037
3655.41 5088
3655.98 5175
3656.56 5087
3657.13 5178
3657.70 5297
3658.27 5298
3658.84 5473
3659.41 5492
3659.98 5446
3660.55 5602
3661.12 5334
3661.69 5191
3662.26 5131
3662.83 4995
3663.41 4882
3663.98 4666
3664.55 4452
3665.12 4428
3665.69 4253
3666.26 4082
3666.83 4145
3667.41 4182
3667.98 4165
3668.55 4004
3669.12 4063
3669.69 3996
3670.26 3770
3670.83 3813
3671.41 3635
3671.98 3658
3672.55 3505
3673.12 3490
3673.69 3465
3674.27 3374
3674.84 3341
3675.41 3300
3675.98 3219
3676.55 3274
3677.13 3201
3677.70 3359
3678.27 3303
3678.84 3386
3679.42 3463
3679.99 3422
3680.56 3325
3681.13 3342
3681.71 3224
3682.28 3343
3682.85 3237
3683.42 3188
3684.00 3113
3684.57 3091
3685.14 3108
3685.71 3152
3686.29 3190
3686.86 3093
3687.43 3037
3688.01 3150
3688.58 3128
3689.15 3329
3689.73 3325
3690.30 3531
3690.87 3441
3691.45 3635
3692.02 3603
3692.59 3443
3693.17 3552
3693.74 3629
3694.31 3476
3694.89 3477
3695.46 3389
3696.03 3266
3696.61 3358
3697.18 3270
3697.75 3228
3698.33 3214
3698.90 3212
3699.48 3293
3700.05 3275
3700.62 3291
3701.20 3132
3701.77 3017
3702.35 3032
3702.92 2992
3703.50 2912
3704.07 2864
3704.64 2697
3705.22 2842
3705.79 2823
3706.37 2862
3706.94 2844
3707.52 2873
3708.09 2869
3708.67 3030
3709.24 3085
3709.81 3193
3710.39 3352
3710.96 3348
3711.54 3292
3712.11 3343
3712.69 3259
3713.26 3322
3713.84 3264
3714.41 3027
3714.99 3056
3715.56 3150
3716.14 3058
3716.71 2993
3717.29 2982
3717.87 2777
3718.44 2881
3719.02 2865
3719.59 2723
3720.17 2694
3720.74 2706
3721.32 2797
3721.89 2701
3722.47 2625
3723.05 2601
3723.62 2562
3724.20 2696
3724.77 2589
3725.35 2534
3725.93 2558
3726.50 2463
3727.08 2460
3727.65 2567
3728.23 2529
3728.81 2450
3729.38 2710
3729.96 2804
3730.53 3070
3731.11 3395
3731.69 3832
3732.26 4257
3732.84 4644
3733.42 5124
3733.99 5536
3734.57 5927
3735.15 6022
3735.72 6125
3736.30 5956
3736.88 5717
3737.45 5401
3738.03 4910
3738.61 4446
3739.18 4260
3739.76 3840
3740.34 3563
3740.92 3261
3741.49 3042
3742.07 2727
3742.65 2715
3743.23 2772
3743.80 2676
3744.38 2467
3744.96 2498
3745.53 2523
3746.11 2465
3746.69 2435
3747.27 2359
3747.85 2345
3748.42 2324
3749.00 2490
3749.58 2445
3750.16 2288
3750.73 2265
3751.31 2289
3751.89 2412
3752.47 2355
3753.05 2355
3753.62 2343
3754.20 2378
3754.78 2346
3755.36 2422
3755.94 2476
3756.52 2373
3757.09 2425
3757.67 2409
3758.25 2384
3758.83 2504
3759.41 2630
3759.99 2763
3760.57 2694
3761.14 2782
3761.72 2929
3762.30 2850
3762.88 3009
3763.46 2926
3764.04 2886
3764.62 2910
3765.20 2898
3765.77 2855
3766.35 2747
3766.93 2760
3767.51 2726
3768.09 2711
3768.67 2664
3769.25 2778
3769.83 2705
3770.41 2792
3770.99 2962
3771.57 2889
3772.15 2892
3772.73 2852
3773.31 2891
3773.89 2902
3774.47 2764
3775.05 2729
3775.63 2744
3776.21 2656
3776.79 2664
3777.37 2591
3777.95 2499
3778.53 2412
3779.11 2460
3779.69 2514
3780.27 2519
3780.85 2469
3781.43 2583
3782.01 2495
3782.59 2458
3783.17 2487
3783.75 2389
3784.33 2395
3784.91 2453
3785.49 2459
3786.07 2490
3786.65 2567
3787.23 2543
3787.81 2642
3788.39 2573
3788.97 2517
3789.55 2572
3790.14 2599
3790.72 2595
3791.30 2626
3791.88 2689
3792.46 2693
3793.04 2727
3793.62 2820
3794.20 2855
3794.78 2848
3795.37 2883
3795.95 2900
3796.53 3024
3797.11 3025
3797.69 2926
3798.27 2946
3798.85 2963
3799.44 2925
3800.02 2983
3800.60 2951
3801.18 3126
3801.76 3161
3802.34 3292
3802.93 3300
3803.51 3503
3804.09 3507
3804.67 3348
3805.25 3523
3805.84 3426
3806.42 3416
3807.00 3471
3807.58 3370
3808.17 3528
3808.75 3448
3809.33 3479
3809.91 3639
3810.50 3650
3811.08 3736
3811.66 3675
3812.24 3749
3812.83 3685
3813.41 3679
3813.99 3647
3814.57 3709
3815.16 3722
3815.74 3884
3816.32 3901
3816.91 3994
3817.49 3970
3818.07 3829
3818.65 3902
3819.24 3817
3819.82 3670
3820.40 3463
3820.99 3362
3821.57 3379
3822.15 3054
3822.74 3048
3823.32 2906
3823.90 3043
3824.49 2903
3825.07 2882
3825.66 2993
3826.24 3014
3826.82 3078
3827.41 3232
3827.99 3325
3828.57 3317
3829.16 3342
3829.74 3311
3830.33 3422
3830.91 3354
3831.49 3332
3832.08 3338
3832.66 3437
3833.25 3351
3833.83 3256
3834.42 3368
3835.00 3270
3835.58 3246
3836.17 3435
3836.75 3485
3837.34 3400
3837.92 3355
3838.51 3352
3839.09 3301
3839.68 3202
3840.26 3159
3840.85 3139
3841.43 3207
3842.02 3187
3842.60 3219
3843.19 3162
3843.77 3152
3844.36 3178
3844.94 3311
3845.53 3239
3846.11 3215
3846.70 3246
3847.28 3262
3847.87 3220
3848.45 3232
3849.04 3283
3849.62 3217
3850.21 3256
3850.79 3295
3851.38 3276
3851.97 3221
3852.55 3168
3853.14 3330
3853.72 3152
3854.31 3159
3854.89 3256
3855.48 3311
3856.07 3385
3856.65 3556
3857.24 3739
3857.82 3900
3858.41 4599
3859.00 5206
3859.58 6147
3860.17 7358
3860.76 8850
3861.34 10515
3861.93 11847
3862.51 13157
3863.10 14096
3863.69 14416
3864.27 14820
3864.86 14178
3865.45 13827
3866.03 13180
3866.62 12217
3867.21 11152
3867.79 10214
3868.38 9199
3868.97 8229
3869.55 7561
3870.14 6757
3870.73 5924
3871.32 5412
3871.90 4850
3872.49 4597
3873.08 4469
3873.67 4422
3874.25 4378
3874.84 4295
3875.43 4279
3876.01 4267
3876.60 4260
3877.19 4298
3877.78 4218
3878.36 4095
3878.95 4081
3879.54 4259
3880.13 4158
3880.72 4047
3881.30 3992
3881.89 3822
3882.48 3762
3883.07 3706
3883.66 3695
3884.24 3585
3884.83 3373
3885.42 3389
3886.01 3382
3886.60 3432
3887.18 3585
3887.77 3573
3888.36 3730
3888.95 3889
3889.54 3920
3890.13 4115
3890.72 4191
3891.30 4265
3891.89 4346
3892.48 4480
3893.07 4328
3893.66 4106
3894.25 4067
3894.84 4011
3895.43 3852
3896.02 3729
3896.60 3794
3897.19 3787
3897.78 3800
3898.37 3673
3898.96 3725
3899.55 3876
3900.14 3924
3900.73 4039
3901.32 4058
3901.91 3964
3902.50 3893
3903.09 3849
3903.68 3761
3904.27 3701
3904.86 3615
3905.44 3513
3906.03 3277
3906.62 3212
3907.21 3204
3907.80 3163
3908.39 3095
3908.98 3153
3909.57 3221
3910.16 3096
3910.75 3109
3911.34 3204
3911.93 3122
3912.52 3001
3913.11 3111
3913.71 3053
3914.30 2967
3914.89 2952
3915.48 2844
3916.07 2771
3916.66 2777
3917.25 2736
3917.84 2756
3918.43 2732
3919.02 2665
3919.61 2664
3920.20 2770
3920.79 2748
3921.38 2768
3921.97 2768
3922.57 2772
3923.16 2705
3923.75 2698
3924.34 2652
3924.93 2660
3925.52 2634
3926.11 2552
3926.70 2678
3927.29 2663
3927.89 2726
3928.48 2764
3929.07 2754
3929.66 2673
3930.25 2673
3930.84 2714
3931.44 2644
3932.03 2700
3932.62 2645
3933.21 2617
3933.80 2619
3934.39 2596
3934.99 2486
3935.58 2549
3936.17 2556
3936.76 2573
3937.35 2669
3937.95 2679
3938.54 2782
3939.13 2868
3939.72 2752
3940.32 2727
3940.91 2801
3941.50 2817
3942.09 2893
3942.69 2806
3943.28 2784
3943.87 2785
3944.46 2717
3945.06 2709
3945.65 2709
3946.24 2652
3946.83 2688
3947.43 2576
3948.02 2632
3948.61 2520
3949.21 2511
3949.80 2495
3950.39 2426
3950.98 2484
3951.58 2411
3952.17 2363
3952.76 2344
3953.36 2396
3953.95 2260
3954.54 2306
3955.14 2349
3955.73 2347
3956.32 2323
3956.92 2332
3957.51 2392
3958.11 2416
3958.70 2334
3959.29 2380
3959.89 2385
3960.48 2414
3961.07 2433
3961.67 2403
3962.26 2429
3962.86 2340
3963.45 2333
3964.04 2427
3964.64 2470
3965.23 2420
3965.83 2378
3966.42 2451
3967.02 2435
3967.61 2590
3968.20 2686
3968.80 2534
3969.39 2532
3969.99 2574
3970.58 2538
3971.18 2564
3971.77 2529
3972.37 2485
3972.96 2462
3973.56 2560
3974.15 2481
3974.75 2436
3975.34 2512
3975.94 2478
3976.53 2494
3977.13 2639
3977.72 2791
3978.32 2818
3978.91 2850
3979.51 2901
3980.10 2958
3980.70 2865
3981.29 2747
3981.89 2744
3982.48 2691
3983.08 2566
3983.68 2500
3984.27 2448
3984.87 2442
3985.46 2434
3986.06 2382
3986.65 2349
3987.25 2463
3987.85 2498
3988.44 2363
3989.04 2351
3989.63 2371
3990.23 2418
3990.83 2431
3991.42 2472
3992.02 2531
3992.61 2395
3993.21 2509
3993.81 2559
3994.40 2602
3995.00 2640
3995.60 2709
3996.19 2665
3996.79 2731
3997.39 2884
3997.98 2843
3998.58 2808
3999.18 2815
3999.77 2950
4000.37 3015
4000.97 2965
4001.56 3051
4002.16 3082
4002.76 2996
4003.35 3076
4003.95 2971
4004.55 2850
4005.15 2810
4005.74 2735
4006.34 2732
4006.94 2653
4007.53 2647
4008.13 2684
4008.73 2794
4009.33 2673
4009.92 2647
4010.52 2673
4011.12 2686
4011.72 2732
4012.32 2745
4012.91 2733
4013.51 2736
4014.11 2921
4014.71 2904
4015.30 3057
4015.90 3217
4016.50 3332
4017.10 3477
4017.70 3745
4018.29 3880
4018.89 3916
4019.49 3920
4020.09 3840
4020.69 3684
4021.29 3465
4021.88 3407
4022.48 3199
4023.08 3026
4023.68 2911
4024.28 2751
4024.88 2616
4025.48 2686
4026.07 2712
4026.67 2701
4027.27 2700
4027.87 2702
4028.47 2731
4029.07 2842
4029.67 2898
4030.27 2886
4030.87 3005
4031.47 2939
4032.06 2990
4032.66 2850
4033.26 2801
4033.86 2725
4034.46 2681
4035.06 2681
4035.66 2679
4036.26 2612
4036.86 2554
4037.46 2629
4038.06 2516
4038.66 2457
4039.26 2386
4039.86 2396
4040.46 2423
4041.06 2366
4041.66 2319
4042.26 2264
4042.86 2279
4043.46 2191
4044.06 2143
4044.66 2155
4045.26 2288
4045.86 2328
4046.46 2328
4047.06 2403
4047.66 2571
4048.26 2452
4048.86 2395
4049.46 2433
4050.06 2496
4050.66 2459
4051.26 2484
4051.86 2465
4052.46 2434
4053.06 2323
4053.66 2421
4054.27 2358
4054.87 2328
4055.47 2256
4056.07 2310
4056.67 2348
4057.27 2214
4057.87 2312
4058.47 2239
4059.07 2295
4059.67 2251
4060.28 2261
4060.88 2279
4061.48 2271
4062.08 2125
4062.68 2146
4063.28 2157
4063.88 2084
4064.49 2086
4065.09 2073
4065.69 2098
4066.29 1989
4066.89 1990
4067.49 2064
4068.10 2115
4068.70 2087
4069.30 2170
4069.90 2125
4070.50 2120
4071.11 2122
4071.71 2125
4072.31 2041
4072.91 2099
4073.52 2078
4074.12 2025
4074.72 2003
4075.32 2057
4075.92 2086
4076.53 2112
4077.13 2146
4077.73 2184
4078.34 2088
4078.94 2008
4079.54 2092
4080.14 2055
4080.75 2003
4081.35 2051
4081.95 2069
4082.55 2075
4083.16 2083
4083.76 2066
4084.36 2077
4084.97 2067
4085.57 2039
4086.17 2044
4086.78 2102
4087.38 1987
4087.98 1957
4088.59 1988
4089.19 2046
4089.79 2059
4090.40 1981
4091.00 2045
4091.60 2016
4092.21 1981
4092.81 2031
4093.41 2051
4094.02 2083
4094.62 2139
4095.23 2095
4095.83 2073
4096.43 2074
4097.04 2037
4097.64 1985
4098.25 1939
4098.85 2023
4099.45 2048
4100.06 2010
4100.66 2006
4101.27 1895
4101.87 1927
4102.48 1904
4103.08 1871
4103.68 1860
4104.29 1822
4104.89 1865
4105.50 1837
4106.10 1887
4106.71 1832
4107.31 1796
4107.92 1861
4108.52 1926
4109.13 1878
4109.73 1788
4110.34 1808
4110.94 1799
4111.55 1874
4112.15 1887
4112.76 1857
4113.36 1877
4113.97 1878
4114.57 1835
4115.18 1848
4115.78 1804
4116.39 1771
4116.99 1831
4117.60 1804
4118.21 1812
4118.81 1797
4119.42 1864
4120.02 1847
4120.63 1878
4121.23 1829
4121.84 1842
4122.45 1840
4123.05 1811
4123.66 1816
4124.26 1869
4124.87 1920
4125.48 1808
4126.08 1893
4126.69 1881
4127.29 1925
4127.90 1830
4128.51 1922
4129.11 1992
4129.72 1887
4130.33 1940
4130.93 1968
4131.54 1922
4132.15 1952
4132.75 1932
4133.36 1915
4133.97 2020
4134.57 1932
4135.18 1890
4135.79 1974
4136.39 2014
4137.00 2026
4137.61 2055
4138.21 2239
4138.82 2374
4139.43 2297
4140.04 2439
4140.64 2605
4141.25 2511
4141.86 2549
4142.46 2620
4143.07 2581
4143.68 2492
4144.29 2450
4144.89 2411
4145.50 2273
4146.11 2191
4146.72 2140
4147.32 2109
4147.93 2076
4148.54 1985
4149.15 1951
4149.76 1917
4150.36 1967
4150.97 1950
4151.58 1934
4152.19 1931
4152.80 1937
4153.40 1878
4154.01 1899
4154.62 1871
4155.23 1850
4155.84 1864
4156.45 1803
4157.05 1783
4157.66 1796
4158.27 1793
4158.88 1759
4159.49 1859
4160.10 1774
4160.71 1774
4161.31 1811
4161.92 1856
4162.53 1867
4163.14 1842
4163.75 1955
4164.36 1892
4164.97 2011
4165.58 2050
4166.19 2072
4166.79 2016
4167.40 2036
4168.01 2010
4168.62 1984
4169.23 1928
4169.84 1964
4170.45 1973
4171.06 1923
4171.67 1957
4172.28 1907
4172.89 1951
4173.50 1956
4174.11 1912
4174.72 1886
4175.33 1904
4175.94 1928
4176.55 1918
4177.16 2018
4177.77 1950
4178.38 2015
4178.99 2032
4179.60 1976
4180.21 2110
4180.82 2096
4181.43 2044
4182.04 1967
4182.65 1962
4183.26 1933
4183.87 1961
4184.48 1930
4185.09 1944
4185.70 1931
4186.31 1894
4186.92 1939
4187.53 1918
4188.14 1978
4188.75 1903
4189.36 1863
4189.97 1916
4190.58 1925
4191.20 1935
4191.81 2027
4192.42 1995
4193.03 1953
4193.64 1998
4194.25 2019
4194.86 2032
4195.47 2041
4196.08 2115
4196.70 2059
4197.31 2052
4197.92 2089
4198.53 1996
4199.14 1960
4199.75 1910
4200.36 2004
4200.98 2052
4201.59 2064
4202.20 2075
4202.81 2102
4203.42 2037
4204.03 2112
4204.65 2093
4205.26 2044
4205.87 2014
4206.48 2090
4207.09 2191
4207.71 2253
4208.32 2136
4208.93 2160
4209.54 2036
4210.16 2007
4210.77 2040
4211.38 2022
4211.99 2107
4212.60 2120
4213.22 2108
4213.83 2053
4214.44 2241
4215.05 2297
4215.67 2196
4216.28 2234
4216.89 2307
4217.51 2436
4218.12 2429
4218.73 2475
4219.34 2648
4219.96 2800
4220.57 3200
4221.18 3438
4221.80 3704
4222.41 4055
4223.02 4474
4223.64 4764
4224.25 5137
4224.86 5308
4225.48 5419
4226.09 5403
4226.70 5373
4227.32 5170
4227.93 5080
4228.54 4774
4229.16 4877
4229.77 4831
4230.39 4636
4231.00 4421
4231.61 4321
4232.23 4115
4232.84 3891
4233.45 3568
4234.07 3455
4234.68 3297
4235.30 3090
4235.91 2919
4236.53 3021
4237.14 2930
4237.75 2806
4238.37 2683
4238.98 2669
4239.60 2663
4240.21 2508
4240.83 2504
4241.44 2382
4242.05 2379
4242.67 2465
4243.28 2392
4243.90 2427
4244.51 2418
4245.13 2403
4245.74 2425
4246.36 2312
4246.97 2462
4247.59 2335
4248.20 2346
4248.82 2344
4249.43 2363
4250.05 2355
4250.66 2304
4251.28 2362
4251.89 2365
4252.51 2245
4253.13 2274
4253.74 2238
4254.36 2256
4254.97 2315
4255.59 2336
4256.20 2293
4256.82 2296
4257.43 2292
4258.05 2249
4258.67 2248
4259.28 2203
4259.90 2239
4260.51 2317
4261.13 2407
4261.75 2365
4262.36 2380
4262.98 2458
4263.59 2416
4264.21 2332
4264.83 2432
4265.44 2444
4266.06 2529
4266.67 2475
4267.29 2533
4267.91 2529
4268.52 2364
4269.14 2383
4269.76 2346
4270.37 2378
4270.99 2358
4271.61 2267
4272.22 2256
4272.84 2265
4273.46 2349
4274.07 2364
4274.69 2392
4275.31 2287
4275.93 2335
4276.54 2545
4277.16 2635
4277.78 2649
4278.39 2695
4279.01 2772
4279.63 2809
4280.25 2677
4280.86 2641
4281.48 2596
4282.10 2644
4282.72 2427
4283.33 2245
4283.95 2144
4284.57 2276
4285.19 2267
4285.80 2172
4286.42 2112
4287.04 2153
4287.66 2142
4288.28 2143
4288.89 2070
4289.51 2122
4290.13 2070
4290.75 2095
4291.37 2121
4291.98 2046
4292.60 2069
4293.22 2072
4293.84 2073
4294.46 2032
4295.08 2069
4295.69 2074
4296.31 2061
4296.93 2095
4297.55 2067
4298.17 2110
4298.79 2168
4299.41 2110
4300.03 2203
4300.64 2144
4301.26 2123
4301.88 2172
4302.50 2133
4303.12 2134
4303.74 2233
4304.36 2133
4304.98 2110
4305.60 2119
4306.22 2126
4306.83 2166
4307.45 2128
4308.07 2155
4308.69 2144
4309.31 2098
4309.93 2218
4310.55 2248
4311.17 2221
4311.79 2191
4312.41 2129
4313.03 2265
4313.65 2269
4314.27 2203
4314.89 2236
4315.51 2186
4316.13 2236
4316.75 2166
4317.37 2148
4317.99 2135
4318.61 2205
4319.23 2090
4319.85 2126
4320.47 2171
4321.09 2141
4321.71 2131
4322.33 2199
4322.95 2219
4323.57 2270
4324.19 2334
4324.81 2377
4325.43 2305
4326.05 2376
4326.67 2439
4327.30 2483
4327.92 2440
4328.54 2383
4329.16 2433
4329.78 2457
4330.40 2403
4331.02 2357
4331.64 2353
4332.26 2376
4332.88 2369
4333.51 2518
4334.13 2571
4334.75 2490
4335.37 2707
4335.99 2829
4336.61 3053
4337.23 3349
4337.86 3544
4338.48 3671
4339.10 3809
4339.72 3855
4340.34 3733
4340.96 3702
4341.59 3638
4342.21 3436
4342.83 3397
4343.45 3321
4344.07 3331
4344.69 3580
4345.32 3832
4345.94 4267
4346.56 4688
4347.18 5167
4347.81 5728
4348.43 6211
4349.05 6098
4349.67 6076
4350.29 5974
4350.92 5678
4351.54 5101
4352.16 4630
4352.78 4194
4353.41 3974
4354.03 3575
4354.65 3411
4355.28 3269
4355.90 3022
4356.52 2889
4357.14 2969
4357.77 2878
4358.39 2844
4359.01 2703
4359.64 2686
4360.26 2698
4360.88 2705
4361.50 2713
4362.13 2639
4362.75 2725
4363.37 2598
4364.00 2518
4364.62 2541
4365.25 2581
4365.87 2559
4366.49 2632
4367.12 2564
4367.74 2451
4368.36 2554
4368.99 2559
4369.61 2550
4370.23 2501
4370.86 2548
4371.48 2540
4372.11 2486
4372.73 2480
4373.35 2348
4373.98 2274
4374.60 2494
4375.23 2456
4375.85 2389
4376.47 2427
4377.10 2453
4377.72 2456
4378.35 2453
4378.97 2568
4379.60 2672
4380.22 2739
4380.85 2741
4381.47 2786
4382.10 2773
4382.72 2754
4383.34 2909
4383.97 2905
4384.59 2839
4385.22 2866
4385.84 2877
4386.47 2810
4387.09 2843
4387.72 2877
4388.34 2815
4388.97 2864
4389.59 2821
4390.22 2666
4390.85 2650
4391.47 2691
4392.10 2670
4392.72 2593
4393.35 2694
4393.97 2677
4394.60 2619
4395.22 2532
4395.85 2583
4396.47 2666
4397.10 2637
4397.73 2658
4398.35 2662
4398.98 2707
4399.60 2843
4400.23 2838
4400.86 3032
4401.48 3085
4402.11 3051
4402.73 3104
4403.36 3179
4403.99 3227
4404.61 3220
4405.24 2992
4405.87 2934
4406.49 3019
4407.12 3117
4407.74 3269
4408.37 3322
4409.00 3436
4409.62 3437
4410.25 3487
4410.88 3393
4411.50 3504
4412.13 3345
4412.76 3221
4413.38 3240
4414.01 3117
4414.64 2927
4415.27 2844
4415.89 2706
4416.52 2649
4417.15 2548
4417.77 2581
4418.40 2504
4419.03 2464
4419.66 2387
4420.28 2477
4420.91 2494
4421.54 2441
4422.17 2468
4422.79 2478
4423.42 2465
4424.05 2463
4424.68 2298
4425.30 2340
4425.93 2408
4426.56 2356
4427.19 2328
4427.82 2326
4428.44 2275
4429.07 2162
4429.70 2119
4430.33 2153
4430.96 2150
4431.58 2208
4432.21 2226
4432.84 2263
4433.47 2240
4434.10 2279
4434.73 2394
4435.35 2313
4435.98 2255
4436.61 2301
4437.24 2364
4437.87 2342
4438.50 2368
4439.13 2430
4439.75 2311
4440.38 2311
4441.01 2394
4441.64 2318
4442.27 2296
4442.90 2332
4443.53 2259
4444.16 2291
4444.79 2315
4445.42 2335
4446.04 2331
4446.67 2393
4447.30 2386
4447.93 2396
4448.56 2375
4449.19 2494
4449.82 2450
4450.45 2379
4451.08 2434
4451.71 2475
4452.34 2499
4452.97 2530
4453.60 2489
4454.23 2409
4454.86 2483
4455.49 2435
4456.12 2465
4456.75 2550
4457.38 2475
4458.01 2529
4458.64 2582
4459.27 2495
4459.90 2393
4460.53 2372
4461.16 2383
4461.79 2423
4462.42 2377
4463.05 2402
4463.68 2391
4464.31 2400
4464.94 2224
4465.57 2257
4466.20 2232
4466.83 2287
4467.46 2320
4468.09 2250
4468.73 2319
4469.36 2269
4469.99 2266
4470.62 2271
4471.25 2200
4471.88 2239
4472.51 2260
4473.14 2253
4473.77 2214
4474.40 2320
4475.04 2271
4475.67 2232
4476.30 2283
4476.93 2316
4477.56 2258
4478.19 2251
4478.82 2325
4479.46 2397
4480.09 2414
4480.72 2419
4481.35 2370
4481.98 2366
4482.61 2321
4483.25 2367
4483.88 2482
4484.51 2546
4485.14 2448
4485.77 2482
4486.41 2490
4487.04 2547
4487.67 2632
4488.30 2622
4488.93 2633
4489.57 2700
4490.20 2763
4490.83 2742
4491.46 2699
4492.10 2858
4492.73 2797
4493.36 2789
4493.99 2869
4494.63 2834
4495.26 2807
4495.89 2815
4496.52 2933
4497.16 2900
4497.79 2957
4498.42 3050
4499.06 3089
4499.69 3148
4500.32 3168
4500.96 3254
4501.59 3307
4502.22 3345
4502.86 3469
4503.49 3541
4504.12 3411
4504.75 3406
4505.39 3320
4506.02 3314
4506.66 3207
4507.29 3111
4507.92 3089
4508.56 3009
4509.19 3028
4509.82 3065
4510.46 3079
4511.09 2980
4511.72 3086
4512.36 3108
4512.99 3143
4513.63 3168
4514.26 3157
4514.89 3219
4515.53 3234
4516.16 3158
4516.80 3192
4517.43 3282
4518.07 3339
4518.70 3228
4519.33 3227
4519.97 3277
4520.60 3193
4521.24 3189
4521.87 3300
4522.51 3403
4523.14 3546
4523.78 3591
4524.41 3540
4525.05 3754
4525.68 3923
4526.32 4064
4526.95 4348
4527.59 4723
4528.22 5512
4528.86 6333
4529.49 7729
4530.13 9532
4530.76 11545
4531.40 13980
4532.03 16263
4532.67 18570
4533.30 20441
4533.94 21295
4534.57 20917
4535.21 20277
4535.84 18915
4536.48 16737
4537.11 14610
4537.75 12583
4538.39 10727
4539.02 8935
4539.66 7295
4540.29 6233
4540.93 5463
4541.57 4740
4542.20 4507
4542.84 4190
4543.47 3965
4544.11 3849
4544.75 3725
4545.38 3748
4546.02 3590
4546.65 3530
4547.29 3411
4547.93 3409
4548.56 3253
4549.20 3193
4549.84 3139
4550.47 3055
4551.11 2961
4551.75 2888
4552.38 2939
4553.02 2978
4553.66 2918
4554.29 3003
4554.93 3027
4555.57 3098
4556.20 3070
4556.84 3080
4557.48 3077
4558.11 3095
4558.75 3283
4559.39 3463
4560.03 3405
4560.66 3527
4561.30 3720
4561.94 3713
4562.58 3729
4563.21 3864
4563.85 3788
4564.49 3711
4565.13 3912
4565.76 3857
4566.40 3897
4567.04 3891
4567.68 3872
4568.31 4134
4568.95 4352
4569.59 4456
4570.23 4481
4570.87 4660
4571.50 4758
4572.14 4726
4572.78 4811
4573.42 4611
4574.06 4574
4574.69 4531
4575.33 4382
4575.97 4162
4576.61 4124
4577.25 3932
4577.89 3721
4578.53 3703
4579.16 3683
4579.80 3632
4580.44 3477
4581.08 3505
4581.72 3525
4582.36 3495
4583.00 3476
4583.63 3471
4584.27 3443
4584.91 3397
4585.55 3360
4586.19 3347
4586.83 3294
4587.47 3248
4588.11 3253
4588.75 3226
4589.39 3181
4590.03 3220
4590.67 3439
4591.30 3517
4591.94 3663
4592.58 3742
4593.22 3876
4593.86 4184
4594.50 4278
4595.14 4020
4595.78 3858
4596.42 3648
4597.06 3563
4597.70 3374
4598.34 3389
4598.98 3326
4599.62 3025
4600.26 3085
4600.90 2925
4601.54 2874
4602.18 3003
4602.82 2939
4603.46 2950
4604.10 3056
4604.74 2920
4605.38 3083
4606.02 3118
4606.66 3106
4607.30 3171
4607.94 3265
4608.59 3175
4609.23 3102
4609.87 3218
4610.51 3275
4611.15 3345
4611.79 3229
4612.43 3211
4613.07 3297
4613.71 3184
4614.35 3178
4614.99 3074
4615.64 2971
4616.28 3020
4616.92 2944
4617.56 2976
4618.20 2935
4618.84 2903
4619.48 2941
4620.12 2825
4620.77 2858
4621.41 2821
4622.05 2768
4622.69 2732
4623.33 2636
4623.97 2638
4624.62 2616
4625.26 2533
4625.90 2606
4626.54 2628
4627.18 2648
4627.82 2625
4628.47 2671
4629.11 2810
4629.75 2841
4630.39 2910
4631.03 3085
4631.68 3262
4632.32 3689
4632.96 4051
4633.60 4379
4634.25 4812
4634.89 5412
4635.53 5978
4636.17 6086
4636.82 6240
4637.46 6082
4638.10 5755
4638.74 5416
4639.39 5127
4640.03 4688
4640.67 4309
4641.32 4035
4641.96 3784
4642.60 3487
4643.24 3312
4643.89 3278
4644.53 3246
4645.17 3158
4645.82 3151
4646.46 3119
4647.10 3174
4647.75 3202
4648.39 3365
4649.03 3433
4649.68 3512
4650.32 3634
4650.96 4064
4651.61 4402
4652.25 5020
4652.89 5444
4653.54 5959
4654.18 6361
4654.83 6520
4655.47 6750
4656.11 6580
4656.76 6203
4657.40 5700
4658.05 5262
4658.69 4732
4659.33 4171
4659.98 3762
4660.62 3510
4661.27 3324
4661.91 3116
4662.56 2973
4663.20 2914
4663.84 2771
4664.49 2774
4665.13 2797
4665.78 2740
4666.42 2740
4667.07 2684
4667.71 2605
4668.36 2561
4669.00 2487
4669.65 2458
4670.29 2592
4670.94 2666
4671.58 2672
4672.23 2506
4672.87 2513
4673.52 2535
4674.16 2625
4674.81 2630
4675.45 2624
4676.10 2506
4676.74 2550
4677.39 2587
4678.03 2567
4678.68 2614
4679.32 2615
4679.97 2559
4680.62 2598
4681.26 2681
4681.91 2576
4682.55 2595
4683.20 2593
4683.84 2578
4684.49 2658
4685.14 2620
4685.78 2566
4686.43 2579
4687.07 2515
4687.72 2528
4688.37 2604
4689.01 2606
4689.66 2649
4690.30 2708
4690.95 2637
4691.60 2662
4692.24 2760
4692.89 2703
4693.54 2679
4694.18 2704
4694.83 2723
4695.48 2757
4696.12 2695
4696.77 2748
4697.42 2689
4698.06 2646
4698.71 2706
4699.36 2811
4700.00 2920
4700.65 3064
4701.30 3195
4701.94 3108
4702.59 3149
4703.24 3120
4703.89 3123
4704.53 3094
4705.18 2988
4705.83 2908
4706.48 2753
4707.12 2796
4707.77 2727
4708.42 2724
4709.07 2660
4709.71 2679
4710.36 2645
4711.01 2739
4711.66 2830
4712.30 2693
4712.95 2726
4713.60 2674
4714.25 2656
4714.90 2680
4715.54 2603
4716.19 2577
4716.84 2692
4717.49 2601
4718.14 2545
4718.78 2485
4719.43 2579
4720.08 2551
4720.73 2587
4721.38 2661
4722.03 2705
4722.67 2697
4723.32 2663
4723.97 2590
4724.62 2622
4725.27 2573
4725.92 2561
4726.57 2659
4727.22 2672
4727.86 2719
4728.51 2635
4729.16 2522
4729.81 2516
4730.46 2522
4731.11 2592
4731.76 2550
4732.41 2520
4733.06 2371
4733.71 2399
4734.36 2378
4735.00 2289
4735.65 2383
4736.30 2303
4736.95 2339
4737.60 2241
4738.25 2295
4738.90 2274
4739.55 2241
4740.20 2271
4740.85 2229
4741.50 2246
4742.15 2261
4742.80 2261
4743.45 2207
4744.10 2245
4744.75 2264
4745.40 2262
4746.05 2275
4746.70 2189
4747.35 2259
4748.00 2320
4748.65 2208
4749.30 2270
4749.95 2278
4750.60 2350
4751.25 2348
4751.90 2351
4752.55 2454
4753.20 2385
4753.85 2420
4754.51 2359
4755.16 2352
4755.81 2392
4756.46 2433
4757.11 2365
4757.76 2374
4758.41 2478
4759.06 2423
4759.71 2535
4760.36 2666
4761.01 2806
4761.67 2866
4762.32 2986
4762.97 3169
4763.62 3165
4764.27 3211
4764.92 3181
4765.57 3041
4766.22 2961
4766.88 2732
4767.53 2740
4768.18 2649
4768.83 2560
4769.48 2587
4770.13 2516
4770.79 2447
4771.44 2325
4772.09 2318
4772.74 2194
4773.39 2133
4774.05 2081
4774.70 2066
4775.35 2192
4776.00 2133
4776.65 2019
4777.31 2076
4777.96 2053
4778.61 2123
4779.26 2084
4779.92 2065
4780.57 2197
4781.22 2094
4781.87 2048
4782.53 2109
4783.18 2125
4783.83 2097
4784.48 2003
4785.14 2051
4785.79 2105
4786.44 2021
4787.10 1976
4787.75 1931
4788.40 1958
4789.05 2006
4789.71 2015
4790.36 1958
4791.01 2003
4791.67 1964
4792.32 1912
4792.97 1983
4793.63 1943
4794.28 1939
4794.93 1874
4795.59 2017
4796.24 1985
4796.89 1993
4797.55 1965
4798.20 1947
4798.86 1955
4799.51 2072
4800.16 2051
4800.82 1977
4801.47 2081
4802.12 2005
4802.78 2088
4803.43 2128
4804.09 2004
4804.74 2020
4805.39 2000
4806.05 1981
4806.70 1998
4807.36 2004
4808.01 2040
4808.67 2069
4809.32 2080
4809.98 2011
4810.63 2024
4811.28 2122
4811.94 2050
4812.59 2028
4813.25 1994
4813.90 2064
4814.56 2064
4815.21 2033
4815.87 2063
4816.52 2094
4817.18 2068
4817.83 2063
4818.49 2039
4819.14 2079
4819.80 2073
4820.45 2039
4821.11 2040
4821.76 2144
4822.42 2129
4823.07 2091
4823.73 2166
4824.38 2209
4825.04 2256
4825.70 2272
4826.35 2423
4827.01 2500
4827.66 2481
4828.32 2501
4828.97 2463
4829.63 2439
4830.29 2368
4830.94 2282
4831.60 2259
4832.25 2234
4832.91 2212
4833.57 2183
4834.22 2337
4834.88 2371
4835.53 2420
4836.19 2507
4836.85 2666
4837.50 2766
4838.16 2912
4838.82 3020
4839.47 3088
4840.13 3137
4840.79 3101
4841.44 3098
4842.10 3018
4842.76 2800
4843.41 2645
4844.07 2618
4844.73 2535
4845.38 2395
4846.04 2285
4846.70 2231
4847.35 2245
4848.01 2258
4848.67 2163
4849.32 2205
4849.98 2163
4850.64 2225
4851.30 2196
4851.95 2131
4852.61 2100
4853.27 2143
4853.93 2126
4854.58 2012
4855.24 2003
4855.90 2074
4856.56 2052
4857.21 2093
4857.87 2172
4858.53 2109
4859.19 2139
4859.84 2146
4860.50 2119
4861.16 2105
4861.82 2160
4862.48 2084
4863.13 2158
4863.79 2106
4864.45 2137
4865.11 2112
4865.77 2097
4866.43 2324
4867.08 2182
4867.74 2122
4868.40 2144
4869.06 2120
4869.72 2089
4870.38 2161
4871.03 2075
4871.69 2140
4872.35 2103
4873.01 2135
4873.67 2161
4874.33 2263
4874.99 2265
4875.65 2283
4876.31 2408
4876.96 2458
4877.62 2536
4878.28 2541
4878.94 2543
4879.60 2691
4880.26 2812
4880.92 2876
4881.58 2779
4882.24 2781
4882.90 2802
4883.56 2566
4884.22 2471
4884.88 2446
4885.54 2436
4886.19 2376
4886.85 2367
4887.51 2402
4888.17 2361
4888.83 2368
4889.49 2265
4890.15 2388
4890.81 2347
4891.47 2424
4892.13 2438
4892.79 2477
4893.45 2567
4894.11 2664
4894.77 2671
4895.43 2767
4896.09 2688
4896.76 2562
4897.42 2510
4898.08 2421
4898.74 2468
4899.40 2447
4900.06 2504
4900.72 2592
4901.38 2578
4902.04 2771
4902.70 2705
4903.36 2719
4904.02 2645
4904.68 2462
4905.34 2343
4906.00 2254
4906.67 2253
4907.33 2230
4907.99 2223
4908.65 2226
4909.31 2224
4909.97 2156
4910.63 2208
4911.29 2169
4911.96 2075
4912.62 2182
4913.28 2206
4913.94 2184
4914.60 2128
4915.26 2127
4915.92 2106
4916.59 2105
4917.25 2057
4917.91 2119
4918.57 2063
4919.23 2081
4919.90 2111
4920.56 2004
4921.22 1967
4921.88 1924
4922.54 1953
4923.21 1948
4923.87 1902
4924.53 2018
4925.19 2003
4925.85 1909
4926.52 1953
4927.18 1986
4927.84 1914
4928.50 1873
4929.17 1934
4929.83 2013
4930.49 2083
4931.15 1951
4931.82 1985
4932.48 1916
4933.14 1925
4933.81 1968
4934.47 1987
4935.13 2017
4935.79 1917
4936.46 1930
4937.12 1935
4937.78 2014
4938.45 1974
4939.11 2102
4939.77 1997
4940.44 1984
4941.10 1972
4941.76 1935
4942.43 2011
4943.09 1962
4943.75 1897
4944.42 1895
4945.08 1938
4945.74 2027
4946.41 1947
4947.07 1896
4947.74 1883
4948.40 1905
4949.06 1855
4949.73 1877
4950.39 1919
4951.05 1937
4951.72 1871
4952.38 1903
4953.05 1951
4953.71 1860
4954.38 1976
4955.04 2045
4955.70 1945
4956.37 1883
4957.03 1876
4957.70 1930
4958.36 1891
4959.03 1892
4959.69 1986
4960.36 1943
4961.02 1936
4961.68 2018
4962.35 1992
4963.01 2044
4963.68 2016
4964.34 2096
4965.01 2233
4965.67 2240
4966.34 2314
4967.00 2409
4967.67 2446
4968.33 2400
4969.00 2329
4969.66 2335
4970.33 2190
4971.00 2177
4971.66 2055
4972.33 2076
4972.99 2097
4973.66 2212
4974.32 2214
4974.99 2247
4975.65 2165
4976.32 2255
4976.99 2241
4977.65 2349
4978.32 2327
4978.98 2315
4979.65 2329
4980.31 2387
4980.98 2392
4981.65 2463
4982.31 2428
4982.98 2663
4983.64 2715
4984.31 2993
4984.98 3330
4985.64 3608
4986.31 3800
4986.98 4070
4987.64 4102
4988.31 4085
4988.98 3972
4989.64 3727
4990.31 3513
4990.98 3222
4991.64 3061
4992.31 2860
4992.98 2602
4993.64 2418
4994.31 2379
4994.98 2181
4995.64 2156
4996.31 2225
4996.98 2123
4997.64 2066
4998.31 1981
4998.98 1974
4999.65 1876
5000.31 1921
5000.98 1915
5001.65 1823
5002.32 1847
5002.98 1886
5003.65 1873
5004.32 1882
5004.99 1840
5005.65 1788
5006.32 1763
5006.99 1764
5007.66 1824
5008.32 1829
5008.99 1838
5009.66 1889
5010.33 1771
5011.00 1836
5011.66 1898
5012.33 1937
5013.00 1893
5013.67 1860
5014.34 1906
5015.01 1948
5015.67 1930
5016.34 1980
5017.01 1948
5017.68 1962
5018.35 1949
5019.02 1907
5019.68 1918
5020.35 1914
5021.02 2009
5021.69 2111
5022.36 2192
5023.03 2279
5023.70 2313
5024.37 2474
5025.03 2522
5025.70 2597
5026.37 2618
5027.04 2481
5027.71 2383
5028.38 2295
5029.05 2252
5029.72 2235
5030.39 2066
5031.06 2092
5031.73 2040
5032.40 2037
5033.07 1974
5033.73 1866
5034.40 1833
5035.07 1881
5035.74 1829
5036.41 1828
5037.08 1842
5037.75 1864
5038.42 1915
5039.09 1901
5039.76 1880
5040.43 1805
5041.10 1834
5041.77 1946
5042.44 1899
5043.11 1947
5043.78 1959
5044.45 1927
5045.12 1900
5045.79 1920
5046.46 1885
5047.13 1786
5047.81 1761
5048.48 1721
5049.15 1720
5049.82 1819
5050.49 1843
5051.16 1784
5051.83 1814
5052.50 1844
5053.17 1787
5053.84 1714
5054.51 1777
5055.18 1795
5055.85 1673
5056.53 1719
5057.20 1797
5057.87 1782
5058.54 1744
5059.21 1692
5059.88 1725
5060.55 1752
5061.22 1811
5061.89 1813
5062.57 1805
5063.24 1864
5063.91 1822
5064.58 1760
5065.25 1725
5065.92 1833
5066.60 1796
5067.27 1794
5067.94 1731
5068.61 1770
5069.28 1790
5069.96 1712
5070.63 1724
5071.30 1702
5071.97 1674
5072.64 1658
5073.32 1702
5073.99 1753
5074.66 1715
5075.33 1707
5076.00 1777
5076.68 1678
5077.35 1673
5078.02 1757
5078.69 1851
5079.37 1929
5080.04 1857
5080.71 1912
5081.38 1990
5082.06 1988
5082.73 1979
5083.40 2059
5084.08 1936
5084.75 1962
5085.42 1991
5086.09 1858
5086.77 1851
5087.44 1878
5088.11 1864
5088.79 1854
5089.46 1935
5090.13 1964
5090.81 2023
5091.48 2086
5092.15 2211
5092.83 2239
5093.50 2295
5094.17 2333
5094.85 2408
5095.52 2458
5096.19 2315
5096.87 2212
5097.54 2170
5098.22 2195
5098.89 2066
5099.56 2014
5100.24 2028
5100.91 1972
5101.59 1856
5102.26 1832
5102.93 1915
5103.61 1906
5104.28 1904
5104.96 2048
5105.63 2114
5106.31 2023
5106.98 2016
5107.65 2021
5108.33 2099
5109.00 2030
5109.68 1960
5110.35 1968
5111.03 1867
5111.70 1915
5112.38 1854
5113.05 1781
5113.73 1812
5114.40 1872
5115.08 1875
5115.75 1823
5116.43 1833
5117.10 1778
5117.78 1962
5118.45 1949
5119.13 1916
5119.80 1905
5120.48 1917
5121.15 1963
5121.83 1995
5122.50 1983
5123.18 1971
5123.85 1958
5124.53 2019
5125.20 1946
5125.88 1880
5126.56 1871
5127.23 1829
5127.91 1866
5128.58 1816
5129.26 1820
5129.93 1816
5130.61 1864
5131.29 1955
5131.96 1984
5132.64 2009
5133.31 2152
5133.99 2281
5134.67 2134
5135.34 2247
5136.02 2334
5136.70 2216
5137.37 2225
5138.05 2215
5138.73 2190
5139.40 2183
5140.08 2108
5140.75 2040
5141.43 2013
5142.11 1942
5142.78 1966
5143.46 1912
5144.14 1965
5144.82 1878
5145.49 1895
5146.17 1987
5146.85 1947
5147.52 1914
5148.20 1942
5148.88 1939
5149.55 1897
5150.23 1935
5150.91 1927
5151.59 1876
5152.26 1921
5152.94 1919
5153.62 1900
5154.30 1925
5154.97 1852
5155.65 1874
5156.33 1851
5157.01 1785
5157.68 1828
5158.36 1814
5159.04 1783
5159.72 1782
5160.40 1756
5161.07 1760
5161.75 1773
5162.43 1750
5163.11 1827
5163.79 1679
5164.46 1647
5165.14 1688
5165.82 1699
5166.50 1724
5167.18 1669
5167.86 1690
5168.53 1685
5169.21 1697
5169.89 1628
5170.57 1672
5171.25 1665
5171.93 1723
5172.61 1671
5173.28 1629
5173.96 1752
5174.64 1782
5175.32 1686
5176.00 1707
5176.68 1711
5177.36 1704
5178.04 1694
5178.72 1687
5179.39 1762
5180.07 1802
5180.75 1814
5181.43 1868
5182.11 1799
5182.79 1774
5183.47 1778
5184.15 1746
5184.83 1766
5185.51 1746
5186.19 1737
5186.87 1747
5187.55 1669
5188.23 1643
5188.91 1725
5189.59 1690
5190.27 1694
5190.95 1713
5191.63 1709
5192.31 1647
5192.99 1666
5193.67 1661
5194.35 1679
5195.03 1732
5195.71 1656
5196.39 1669
5197.07 1737
5197.75 1693
5198.43 1652
5199.11 1761
5199.79 1704
5200.47 1687
5201.15 1755
5201.83 1798
5202.51 1771
5203.19 1809
5203.87 1816
5204.55 1832
5205.24 1867
5205.92 1869
5206.60 1916
5207.28 1919
5207.96 2005
5208.64 2008
5209.32 2088
5210.00 2099
5210.68 2127
5211.36 2102
5212.05 2138
5212.73 2206
5213.41 2180
5214.09 2283
5214.77 2239
5215.45 2284
5216.13 2314
5216.82 2239
5217.50 2248
5218.18 2207
5218.86 2135
5219.54 2171
5220.22 2164
5220.91 2196
5221.59 2150
5222.27 2144
5222.95 2099
5223.63 2145
5224.32 2064
5225.00 2044
5225.68 2020
5226.36 2043
5227.05 1997
5227.73 1940
5228.41 1904
5229.09 1890
5229.77 1990
5230.46 1936
5231.14 1970
5231.82 1957
5232.50 1942
5233.19 1867
5233.87 1918
5234.55 1891
5235.24 1842
5235.92 1915
5236.60 1907
5237.28 1923
5237.97 1963
5238.65 1910
5239.33 1918
5240.02 1919
5240.70 1983
5241.38 1963
5242.07 1946
5242.75 1957
5243.43 1895
5244.12 1908
5244.80 1902
5245.48 1827
5246.17 1828
5246.85 1896
5247.53 1917
5248.22 1912
5248.90 1887
5249.58 1982
5250.27 1932
5250.95 1920
5251.64 1899
5252.32 1975
5253.00 2111
5253.69 2149
5254.37 2254
5255.06 2189
5255.74 2119
5256.42 2124
5257.11 2129
5257.79 2083
5258.48 2105
5259.16 2032
5259.85 2038
5260.53 2048
5261.21 2076
5261.90 1953
5262.58 2028
5263.27 2077
5263.95 2092
5264.64 2174
5265.32 2107
5266.01 2078
5266.69 2167
5267.38 2165
5268.06 2088
5268.75 2094
5269.43 2101
5270.12 2141
5270.80 2142
5271.49 2136
5272.17 2047
5272.86 1954
5273.54 1966
5274.23 1965
5274.91 2104
5275.60 2143
5276.28 2039
5276.97 2036
5277.66 2175
5278.34 2263
5279.03 2497
5279.71 2654
5280.40 2670
5281.08 2852
5281.77 3035
5282.46 3067
5283.14 3105
5283.83 3085
5284.51 2862
5285.20 2741
5285.89 2744
5286.57 2551
5287.26 2420
5287.94 2265
5288.63 2152
5289.32 2166
5290.00 2084
5290.69 2143
5291.38 2138
5292.06 2142
5292.75 2124
5293.44 2194
5294.12 2202
5294.81 2182
5295.50 2166
5296.18 2155
5296.87 2206
5297.56 2147
5298.24 2162
5298.93 2186
5299.62 2269
5300.30 2384
5300.99 2491
5301.68 2484
5302.37 2544
5303.05 2551
5303.74 2625
5304.43 2724
5305.11 2816
5305.80 2692
5306.49 2680
5307.18 2648
5307.86 2485
5308.55 2507
5309.24 2486
5309.93 2452
5310.61 2430
5311.30 2492
5311.99 2476
5312.68 2431
5313.37 2510
5314.05 2516
5314.74 2527
5315.43 2440
5316.12 2384
5316.81 2441
5317.49 2418
5318.18 2399
5318.87 2419
5319.56 2418
5320.25 2457
5320.94 2534
5321.62 2558
5322.31 2697
5323.00 2782
5323.69 2818
5324.38 2749
5325.07 2653
5325.76 2631
5326.44 2636
5327.13 2462
5327.82 2531
5328.51 2575
5329.20 2536
5329.89 2564
5330.58 2627
5331.27 2521
5331.96 2620
5332.64 2679
5333.33 2691
5334.02 2811
5334.71 2857
5335.40 2888
5336.09 2932
5336.78 3131
5337.47 3015
5338.16 2970
5338.85 3027
5339.54 2962
5340.23 3025
5340.92 3017
5341.61 3145
5342.30 3102
5342.99 3164
5343.68 3263
5344.37 3309
5345.06 3427
5345.75 3417
5346.44 3558
5347.13 3733
5347.82 3978
5348.51 4218
5349.20 4703
5349.89 5351
5350.58 6247
5351.27 7202
5351.96 8316
5352.65 9066
5353.34 9850
5354.03 9976
5354.72 9910
5355.41 9480
5356.10 8713
5356.79 7551
5357.48 6727
5358.17 5931
5358.86 5103
5359.56 4456
5360.25 3852
5360.94 3515
5361.63 3266
5362.32 3050
5363.01 2891
5363.70 2726
5364.39 2638
5365.08 2606
5365.77 2507
5366.47 2490
5367.16 2352
5367.85 2366
5368.54 2347
5369.23 2288
5369.92 2309
5370.61 2230
5371.31 2216
5372.00 2211
5372.69 2188
5373.38 2110
5374.07 2071
5374.77 2148
5375.46 2169
5376.15 2152
5376.84 2193
5377.53 2333
5378.22 2317
5378.92 2315
5379.61 2359
5380.30 2363
5380.99 2567
5381.69 2468
5382.38 2452
5383.07 2397
5383.76 2537
5384.46 2456
5385.15 2392
5385.84 2323
5386.53 2488
5387.23 2411
5387.92 2349
5388.61 2375
5389.30 2499
5390.00 2597
5390.69 2833
5391.38 2793
5392.08 2929
5392.77 2988
5393.46 2903
5394.15 2875
5394.85 2832
5395.54 2853
5396.23 2696
5396.93 2617
5397.62 2498
5398.31 2430
5399.01 2417
5399.70 2344
5400.39 2265
5401.09 2245
5401.78 2267
5402.48 2250
5403.17 2280
5403.86 2253
5404.56 2213
5405.25 2365
5405.94 2380
5406.64 2303
5407.33 2453
5408.03 2482
5408.72 2368
5409.41 2339
5410.11 2384
5410.80 2359
5411.50 2272
5412.19 2270
5412.88 2237
5413.58 2165
5414.27 2064
5414.97 2174
5415.66 2214
5416.36 2209
5417.05 2146
5417.75 2092
5418.44 2082
5419.14 2038
5419.83 2068
5420.52 2152
5421.22 2255
5421.91 2341
5422.61 2275
5423.30 2296
5424.00 2323
5424.69 2327
5425.39 2316
5426.08 2299
5426.78 2258
5427.48 2258
5428.17 2217
5428.87 2273
5429.56 2205
5430.26 2155
5430.95 2164
5431.65 2131
5432.34 2140
5433.04 2116
5433.73 2145
5434.43 2105
5435.13 2097
5435.82 2121
5436.52 2162
5437.21 1989
5437.91 2060
5438.60 2154
5439.30 2185
5440.00 2158
5440.69 2204
5441.39 2249
5442.09 2235
5442.78 2163
5443.48 2188
5444.17 2166
5444.87 2205
5445.57 2154
5446.26 2240
5446.96 2214
5447.66 2155
5448.35 2244
5449.05 2324
5449.75 2381
5450.44 2384
5451.14 2381
5451.84 2427
5452.53 2495
5453.23 2532
5453.93 2622
5454.62 2602
5455.32 2548
5456.02 2517
5456.71 2406
5457.41 2312
5458.11 2290
5458.81 2247
5459.50 2181
5460.20 2163
5460.90 2261
5461.60 2344
5462.29 2313
5462.99 2389
5463.69 2298
5464.39 2383
5465.08 2255
5465.78 2371
5466.48 2376
5467.18 2427
5467.87 2223
5468.57 2301
5469.27 2349
5469.97 2397
5470.67 2323
5471.36 2358
5472.06 2388
5472.76 2310
5473.46 2419
5474.16 2528
5474.85 2497
5475.55 2406
5476.25 2358
5476.95 2464
5477.65 2446
5478.35 2449
5479.05 2534
5479.74 2685
5480.44 2751
5481.14 2905
5481.84 3114
5482.54 3300
5483.24 3404
5483.94 3500
5484.63 3440
5485.33 3239
5486.03 3201
5486.73 2986
5487.43 2926
5488.13 2944
5488.83 2855
5489.53 2749
5490.23 2735
5490.93 2652
5491.63 2740
5492.33 2773
5493.02 2858
5493.72 2857
5494.42 2857
5495.12 2895
5495.82 2987
5496.52 2929
5497.22 3029
5497.92 3115
5498.62 3065
5499.32 3175
5500.02 3269
5500.72 3506
5501.42 3863
5502.12 4307
5502.82 4577
5503.52 4872
5504.22 4932
5504.92 4943
5505.62 4688
5506.32 4266
5507.02 3846
5507.72 3484
5508.42 3291
5509.12 3011
5509.82 2925
5510.52 2895
5511.23 2771
5511.93 2699
5512.63 2662
5513.33 2557
5514.03 2601
5514.73 2680
5515.43 2760
5516.13 2651
5516.83 2573
5517.53 2612
5518.23 2662
5518.93 2660
5519.64 2628
5520.34 2543
5521.04 2531
5521.74 2584
5522.44 2500
5523.14 2543
5523.84 2563
5524.54 2424
5525.25 2487
5525.95 2507
5526.65 2422
5527.35 2310
5528.05 2281
5528.75 2164
5529.46 2183
5530.16 2168
5530.86 2110
5531.56 2060
5532.26 2179
5532.96 2142
5533.67 2097
5534.37 2061
5535.07 2016
5535.77 2080
5536.48 2128
5537.18 2118
5537.88 2085
5538.58 2065
5539.28 2048
5539.99 2082
5540.69 2064
5541.39 2057
5542.09 2061
5542.80 2095
5543.50 2028
5544.20 1987
5544.90 2054
5545.61 2065
5546.31 2012
5547.01 1961
5547.72 2045
5548.42 1938
5549.12 2002
5549.83 1943
5550.53 1964
5551.23 1961
5551.93 1894
5552.64 1960
5553.34 1995
5554.04 1944
5554.75 2023
5555.45 2051
5556.15 2014
5556.86 1941
5557.56 1895
5558.26 1898
5558.97 1954
5559.67 1895
5560.38 1956
5561.08 1936
5561.78 1879
5562.49 1930
5563.19 2005
5563.89 1979
5564.60 2062
5565.30 2043
5566.01 2061
5566.71 2189
5567.41 2183
5568.12 2295
5568.82 2263
5569.53 2232
5570.23 2189
5570.94 2231
5571.64 2171
5572.35 2088
5573.05 2090
5573.75 2048
5574.46 2052
5575.16 2028
5575.87 2025
5576.57 2037
5577.28 2057
5577.98 2028
5578.69 2102
5579.39 2098
5580.10 2140
5580.80 2089
5581.51 1987
5582.21 2024
5582.92 1981
5583.62 1998
5584.33 1925
5585.03 1891
5585.74 1865
5586.44 1874
5587.15 1883
5587.85 1831
5588.56 1885
5589.27 1842
5589.97 1793
5590.68 1756
5591.38 1810
5592.09 1788
5592.79 1852
5593.50 1749
5594.21 1726
5594.91 1742
5595.62 1814
5596.32 1739
5597.03 1721
5597.73 1723
5598.44 1800
5599.15 1744
5599.85 1802
5600.56 1754
5601.27 1732
5601.97 1735
5602.68 1737
5603.38 1756
5604.09 1779
5604.80 1718
5605.50 1763
5606.21 1812
5606.92 1750
5607.62 1742
5608.33 1781
5609.04 1882
5609.74 1776
5610.45 1780
5611.16 1716
5611.87 1738
5612.57 1766
5613.28 1725
5613.99 1708
5614.69 1712
5615.40 1673
5616.11 1760
5616.81 1729
5617.52 1807
5618.23 1748
5618.94 1740
5619.64 1756
5620.35 1749
5621.06 1741
5621.77 1718
5622.47 1718
5623.18 1651
5623.89 1699
5624.60 1627
5625.31 1655
5626.01 1696
5626.72 1680
5627.43 1682
5628.14 1725
5628.85 1760
5629.55 1803
5630.26 1840
5630.97 1804
5631.68 1832
5632.39 1847
5633.09 1873
5633.80 1837
5634.51 1853
5635.22 1860
5635.93 1822
5636.64 1726
5637.34 1836
5638.05 1804
5638.76 1828
5639.47 1824
5640.18 1789
5640.89 1868
5641.60 1911
5642.31 1912
5643.01 1918
5643.72 1876
5644.43 1919
5645.14 1926
5645.85 1927
5646.56 1874
5647.27 1812
5647.98 1859
5648.69 1856
5649.40 1793
5650.11 1781
5650.82 1772
5651.52 1814
5652.23 1872
5652.94 1820
5653.65 1808
5654.36 1871
5655.07 1883
5655.78 1884
5656.49 1915
5657.20 1998
5657.91 1998
5658.62 2065
5659.33 2160
5660.04 2064
5660.75 2115
5661.46 2128
5662.17 2131
5662.88 2106
5663.59 2070
5664.30 2005
5665.01 1916
5665.72 1876
5666.43 1883
5667.14 1900
5667.85 1931
5668.56 1876
5669.28 1898
5669.99 1865
5670.70 1938
5671.41 1916
5672.12 1950
5672.83 2038
5673.54 2069
5674.25 2139
5674.96 2059
5675.67 2009
5676.38 1964
5677.09 1958
5677.81 1916
5678.52 1893
5679.23 1846
5679.94 1865
5680.65 1907
5681.36 1829
5682.07 1838
5682.78 1864
5683.50 1830
5684.21 1949
5684.92 1820
5685.63 1771
5686.34 1824
5687.05 1838
5687.77 1782
5688.48 1750
5689.19 1755
5689.90 1764
5690.61 1784
5691.32 1787
5692.04 1776
5692.75 1757
5693.46 1771
5694.17 1838
5694.88 1771
5695.60 1812
5696.31 1742
5697.02 1792
5697.73 1696
5698.45 1723
5699.16 1706
5699.87 1676
5700.58 1735
5701.30 1688
5702.01 1763
5702.72 1761
5703.43 1663
5704.15 1632
5704.86 1701
5705.57 1656
5706.29 1705
5707.00 1728
5707.71 1711
5708.42 1719
5709.14 1705
5709.85 1759
5710.56 1842
5711.28 1751
5711.99 1731
5712.70 1760
5713.42 1678
5714.13 1706
5714.84 1661
5715.56 1701
5716.27 1734
5716.98 1705
5717.70 1719
5718.41 1669
5719.12 1643
5719.84 1672
5720.55 1734
5721.27 1742
5721.98 1738
5722.69 1763
5723.41 1809
5724.12 1751
5724.84 1788
5725.55 1779
5726.26 1764
5726.98 1797
5727.69 1815
5728.41 1847
5729.12 1817
5729.83 1861
5730.55 1838
5731.26 1842
5731.98 1799
5732.69 1819
5733.41 1864
5734.12 1866
5734.84 1864
5735.55 1854
5736.27 1902
5736.98 1902
5737.70 1929
5738.41 1932
5739.13 1880
5739.84 1908
5740.55 1965
5741.27 1971
5741.99 2050
5742.70 2099
5743.42 2064
5744.13 1967
5744.85 1918
5745.56 1956
5746.28 1991
5746.99 1962
5747.71 1977
5748.42 1975
5749.14 1920
5749.85 1956
5750.57 1969
5751.29 2037
5752.00 2120
5752.72 2232
5753.43 2452
5754.15 2604
5754.86 2738
5755.58 2845
5756.30 3055
5757.01 3094
5757.73 3123
5758.44 3042
5759.16 2978
5759.88 3025
5760.59 2796
5761.31 2689
5762.03 2583
5762.74 2545
5763.46 2397
5764.18 2307
5764.89 2249
5765.61 2250
5766.32 2208
5767.04 2251
5767.76 2258
5768.47 2232
5769.19 2295
5769.91 2221
5770.63 2280
5771.34 2380
5772.06 2386
5772.78 2414
5773.49 2331
5774.21 2327
5774.93 2324
5775.64 2396
5776.36 2433
5777.08 2466
5777.80 2536
5778.51 2547
5779.23 2689
5779.95 2709
5780.67 2701
5781.38 2759
5782.10 2876
5782.82 2813
5783.54 2813
5784.25 2942
5784.97 2919
5785.69 2991
5786.41 3024
5787.13 3023
5787.84 3104
5788.56 3031
5789.28 3093
5790.00 3223
5790.72 3175
5791.43 3381
5792.15 3485
5792.87 3743
5793.59 3836
5794.31 4045
5795.03 4099
5795.74 4182
5796.46 4336
5797.18 4371
5797.90 4635
5798.62 5181
5799.34 5736
5800.06 6738
5800.77 7880
5801.49 9428
5802.21 11313
5802.93 13020
5803.65 13715
5804.37 13925
5805.09 12960
5805.81 11760
5806.53 10195
5807.25 9172
5807.96 7742
5808.68 6587
5809.40 6173
5810.12 5761
5810.84 5392
5811.56 5419
5812.28 5125
5813.00 5306
5813.72 5206
5814.44 5178
5815.16 5317
5815.88 5454
5816.60 5347
5817.32 5331
5818.04 5430
5818.76 5433
5819.48 5152
5820.20 5118
5820.92 5030
5821.64 4890
5822.36 4893
5823.08 4865
5823.80 4600
5824.52 4564
5825.24 4199
5825.96 4088
5826.68 3961
5827.40 3827
5828.12 3639
5828.84 3687
5829.56 3434
5830.28 3407
5831.00 3407
5831.72 3287
5832.44 3279
5833.16 3173
5833.88 3157
5834.61 3168
5835.33 3138
5836.05 3062
5836.77 2962
5837.49 2932
5838.21 2884
5838.93 2966
5839.65 3017
5840.37 2936
5841.10 3021
5841.82 3010
5842.54 2901
5843.26 2890
5843.98 2977
5844.70 2933
5845.42 2886
5846.15 2821
5846.87 2760
5847.59 2760
5848.31 2670
5849.03 2686
5849.75 2801
5850.48 2725
5851.20 2759
5851.92 2814
5852.64 2837
5853.36 2826
5854.09 2779
5854.81 2822
5855.53 2708
5856.25 2692
5856.97 2772
5857.70 2764
5858.42 2572
5859.14 2587
5859.86 2623
5860.59 2549
5861.31 2585
5862.03 2623
5862.75 2633
5863.48 2548
5864.20 2500
5864.92 2528
5865.64 2482
5866.37 2386
5867.09 2506
5867.81 2381
5868.54 2469
5869.26 2417
5869.98 2394
5870.70 2503
5871.43 2474
5872.15 2485
5872.87 2557
5873.60 2600
5874.32 2556
5875.04 2563
5875.77 2540
5876.49 2485
5877.21 2480
5877.94 2503
5878.66 2487
5879.38 2590
5880.11 2479
5880.83 2412
5881.56 2323
5882.28 2306
5883.00 2345
5883.73 2325
5884.45 2331
5885.18 2294
5885.90 2307
5886.62 2307
5887.35 2297
5888.07 2318
5888.80 2320
5889.52 2421
5890.24 2420
5890.97 2297
5891.69 2254
5892.42 2308
5893.14 2298
5893.87 2264
5894.59 2227
5895.32 2208
5896.04 2098
5896.76 2115
5897.49 2217
5898.21 2199
5898.94 2183
5899.66 2238
5900.39 2127
5901.11 2151
5901.84 2185
5902.56 2104
5903.29 2070
5904.01 2050
5904.74 2058
5905.46 2080
5906.19 2059
5906.91 2032
5907.64 2061
5908.37 1993
5909.09 2026
5909.82 2008
5910.54 2047
5911.27 2026
5911.99 1968
5912.72 1960
5913.44 1976
5914.17 2010
5914.90 1974
5915.62 2011
5916.35 2022
5917.07 1996
5917.80 2100
5918.53 2077
5919.25 2055
5919.98 2094
5920.70 2067
5921.43 2111
5922.16 2085
5922.88 2055
5923.61 2050
5924.34 2085
5925.06 2135
5925.79 2169
5926.51 2160
5927.24 2204
5927.97 2212
5928.69 2179
5929.42 2154
5930.15 2235
5930.87 2194
5931.60 2247
5932.33 2227
5933.05 2266
5933.78 2296
5934.51 2396
5935.24 2529
5935.96 2563
5936.69 2804
5937.42 3041
5938.14 3166
5938.87 3236
5939.60 3356
5940.33 3380
5941.05 3324
5941.78 3222
5942.51 3065
5943.24 2928
5943.96 2895
5944.69 2895
5945.42 2758
5946.15 2656
5946.87 2570
5947.60 2589
5948.33 2620
5949.06 2676
5949.79 2694
5950.51 2710
5951.24 2700
5951.97 2812
5952.70 2990
5953.43 3098
5954.15 3126
5954.88 3210
5955.61 3349
5956.34 3164
5957.07 3124
5957.80 2989
5958.52 3042
5959.25 2982
5959.98 2976
5960.71 2987
5961.44 3010
5962.17 2975
5962.90 2958
5963.62 2982
5964.35 3045
5965.08 3066
5965.81 3100
5966.54 3242
5967.27 3435
5968.00 3689
5968.73 3977
5969.46 4224
5970.19 4314
5970.92 4334
5971.64 4146
5972.37 4164
5973.10 3875
5973.83 3681
5974.56 3499
5975.29 3432
5976.02 3334
5976.75 3462
5977.48 3333
5978.21 3268
5978.94 3215
5979.67 3228
5980.40 3261
5981.13 3192
5981.86 3374
5982.59 3386
5983.32 3450
5984.05 3545
5984.78 3508
5985.51 3400
5986.24 3416
5986.97 3532
5987.70 3520
5988.43 3426
5989.16 3447
5989.89 3466
5990.62 3445
5991.35 3502
5992.08 3401
5992.81 3482
5993.54 3492
5994.27 3494
5995.00 3507
5995.73 3541
5996.47 3557
5997.20 3470
5997.93 3555
5998.66 3557
5999.39 3621
6000.12 3675
6000.85 3577
6001.58 3561
6002.31 3571
6003.04 3449
6003.78 3394
6004.51 3328
6005.24 3278
6005.97 3304
6006.70 3375
6007.43 3368
6008.16 3467
6008.90 3590
6009.63 3799
6010.36 4047
6011.09 4487
6011.82 5112
6012.55 5699
6013.29 6234
6014.02 6801
6014.75 7069
6015.48 7270
6016.21 7291
6016.95 7126
6017.68 6841
6018.41 6562
6019.14 5956
6019.87 5547
6020.61 5155
6021.34 4738
6022.07 4305
6022.80 3937
6023.54 3586
6024.27 3473
6025.00 3165
6025.73 3172
6026.47 3059
6027.20 2897
6027.93 2792
6028.66 2704
6029.40 2736
6030.13 2677
6030.86 2735
6031.60 2692
6032.33 2634
6033.06 2609
6033.79 2475
6034.53 2521
6035.26 2485
6035.99 2449
6036.73 2409
6037.46 2436
6038.19 2507
6038.93 2481
6039.66 2497
6040.39 2487
6041.13 2536
6041.86 2526
6042.59 2585
6043.33 2545
6044.06 2533
6044.80 2512
6045.53 2434
6046.26 2466
6047.00 2557
6047.73 2575
6048.46 2480
6049.20 2606
6049.93 2670
6050.67 2644
6051.40 2777
6052.13 2821
6052.87 2776
6053.60 2775
6054.34 2839
6055.07 2866
6055.81 2908
6056.54 2929
6057.28 2823
6058.01 2761
6058.74 2801
6059.48 2816
6060.21 2666
6060.95 2671
6061.68 2635
6062.42 2706
6063.15 2580
6063.89 2660
6064.62 2705
6065.36 2618
6066.09 2698
6066.83 2622
6067.56 2611
6068.30 2582
6069.03 2559
6069.77 2506
6070.50 2560
6071.24 2486
6071.97 2489
6072.71 2550
6073.44 2489
6074.18 2350
6074.92 2341
6075.65 2318
6076.39 2336
6077.12 2361
6077.86 2361
6078.59 2307
6079.33 2378
6080.07 2337
6080.80 2311
6081.54 2326
6082.27 2324
6083.01 2314
6083.75 2290
6084.48 2270
6085.22 2288
6085.95 2279
6086.69 2211
6087.43 2215
6088.16 2282
6088.90 2278
6089.64 2250
6090.37 2178
6091.11 2216
6091.85 2243
6092.58 2256
6093.32 2251
6094.06 2293
6094.79 2309
6095.53 2399
6096.27 2296
6097.00 2282
6097.74 2268
6098.48 2291
6099.21 2272
6099.95 2224
6100.69 2235
6101.43 2235
6102.16 2196
6102.90 2229
6103.64 2332
6104.37 2294
6105.11 2242
6105.85 2227
6106.59 2297
6107.32 2248
6108.06 2307
6108.80 2298
6109.54 2333
6110.27 2297
6111.01 2367
6111.75 2351
6112.49 2399
6113.23 2386
6113.96 2451
6114.70 2465
6115.44 2346
6116.18 2520
6116.92 2524
6117.65 2515
6118.39 2462
6119.13 2477
6119.87 2504
6120.61 2477
6121.35 2457
6122.08 2455
6122.82 2451
6123.56 2506
6124.30 2507
6125.04 2487
6125.78 2506
6126.51 2483
6127.25 2549
6127.99 2559
6128.73 2554
6129.47 2608
6130.21 2607
6130.95 2617
6131.69 2549
6132.43 2514
6133.16 2539
6133.90 2487
6134.64 2478
6135.38 2612
6136.12 2670
6136.86 2625
6137.60 2641
6138.34 2858
6139.08 2852
6139.82 2917
6140.56 3038
6141.30 3117
6142.04 3097
6142.78 3086
6143.52 3077
6144.26 3098
6145.00 2974
6145.74 2916
6146.48 2891
6147.22 2753
6147.96 2665
6148.70 2695
6149.44 2673
6150.18 2650
6150.92 2593
6151.66 2599
6152.40 2677
6153.14 2595
6153.88 2612
6154.62 2534
6155.36 2552
6156.10 2608
6156.84 2593
6157.58 2635
6158.32 2684
6159.06 2704
6159.80 2605
6160.54 2605
6161.28 2625
6162.02 2649
6162.76 2671
6163.50 2746
6164.25 2805
6164.99 2727
6165.73 2880
6166.47 3051
6167.21 3088
6167.95 3313
6168.69 3295
6169.43 3477
6170.17 3523
6170.92 3493
6171.66 3514
6172.40 3495
6173.14 3449
6173.88 3478
6174.62 3357
6175.36 3329
6176.11 3225
6176.85 3220
6177.59 3205
6178.33 3306
6179.07 3250
6179.82 3283
6180.56 3267
6181.30 3354
6182.04 3298
6182.78 3472
6183.53 3416
6184.27 3384
6185.01 3447
6185.75 3454
6186.49 3574
6187.24 3464
6187.98 3506
6188.72 3551
6189.46 3509
6190.21 3579
6190.95 3616
6191.69 3687
6192.43 3868
6193.18 3930
6193.92 3953
6194.66 4119
6195.40 4293
6196.15 4283
6196.89 4229
6197.63 4210
6198.38 4182
6199.12 4185
6199.86 4120
6200.61 4178
6201.35 4251
6202.09 4304
6202.84 4268
6203.58 4220
6204.32 4383
6205.07 4717
6205.81 4910
6206.55 5404
6207.30 6364
6208.04 7427
6208.78 9271
6209.53 11305
6210.27 13489
6211.01 15388
6211.76 16556
6212.50 17032
6213.25 16692
6213.99 15842
6214.73 14821
6215.48 13231
6216.22 11636
6216.97 10221
6217.71 8985
6218.45 7744
6219.20 6535
6219.94 5848
6220.69 5352
6221.43 4801
6222.18 4602
6222.92 4244
6223.66 4090
6224.41 4003
6225.15 3882
6225.90 3795
6226.64 3827
6227.39 3634
6228.13 3537
6228.88 3448
6229.62 3280
6230.37 3130
6231.11 3105
6231.86 2974
6232.60 2886
6233.35 2824
6234.09 2747
6234.84 2730
6235.58 2745
6236.33 2769
6237.07 2730
6237.82 2707
6238.56 2765
6239.31 2877
6240.05 2804
6240.80 2805
6241.55 2863
6242.29 2820
6243.04 2873
6243.78 2907
6244.53 2971
6245.27 3115
6246.02 3152
6246.77 3181
6247.51 3246
6248.26 3358
6249.00 3464
6249.75 3648
6250.50 3833
6251.24 3923
6251.99 4066
6252.73 4049
6253.48 3991
6254.23 3818
6254.97 3755
6255.72 3607
6256.47 3426
6257.21 3449
6257.96 3429
6258.71 3363
6259.45 3326
6260.20 3397
6260.95 3425
6261.69 3352
6262.44 3370
6263.19 3364
6263.93 3418
6264.68 3378
6265.43 3326
6266.17 3297
6266.92 3456
6267.67 3561
6268.42 3723
6269.16 3964
6269.91 4274
6270.66 4598
6271.41 4689
6272.15 4738
6272.90 4731
6273.65 4801
6274.39 4748
6275.14 4465
6275.89 4400
6276.64 4524
6277.39 4540
6278.13 4750
6278.88 4841
6279.63 4852
6280.38 4792
6281.12 4706
6281.87 4594
6282.62 4464
6283.37 4120
6284.12 3913
6284.87 3648
6285.61 3480
6286.36 3242
6287.11 3166
6287.86 3122
6288.61 2999
6289.35 3072
6290.10 3056
6290.85 3066
6291.60 3123
6292.35 3277
6293.10 3267
6293.85 3174
6294.60 3106
6295.34 3118
6296.09 3049
6296.84 2967
6297.59 2839
6298.34 2732
6299.09 2735
6299.84 2814
6300.59 2719
6301.34 2572
6302.08 2633
6302.83 2610
6303.58 2763
6304.33 2722
6305.08 2766
6305.83 2669
6306.58 2736
6307.33 2741
6308.08 2730
6308.83 2698
6309.58 2706
6310.33 2724
6311.08 2655
6311.83 2693
6312.58 2638
6313.33 2600
6314.08 2667
6314.83 2584
6315.58 2605
6316.33 2638
6317.08 2614
6317.83 2528
6318.58 2534
6319.33 2518
6320.08 2497
6320.83 2519
6321.58 2458
6322.33 2415
6323.08 2503
6323.83 2340
6324.58 2389
6325.33 2406
6326.08 2347
6326.83 2368
6327.58 2328
6328.33 2349
6329.08 2332
6329.84 2372
6330.59 2388
6331.34 2365
6332.09 2325
6332.84 2376
6333.59 2447
6334.34 2474
6335.09 2380
6335.84 2410
6336.60 2467
6337.35 2394
6338.10 2386
6338.85 2430
6339.60 2377
6340.35 2386
6341.10 2401
6341.85 2431
6342.61 2469
6343.36 2414
6344.11 2454
6344.86 2487
6345.61 2508
6346.37 2503
6347.12 2525
6347.87 2657
6348.62 2671
6349.37 2719
6350.12 2727
6350.88 2775
6351.63 2672
6352.38 2753
6353.13 2783
6353.89 3039
6354.64 3039
6355.39 3105
6356.14 3322
6356.90 3305
6357.65 3230
6358.40 3125
6359.15 3038
6359.91 2891
6360.66 2817
6361.41 2813
6362.16 2688
6362.92 2671
6363.67 2643
6364.42 2587
6365.17 2542
6365.93 2514
6366.68 2566
6367.43 2511
6368.19 2525
6368.94 2608
6369.69 2587
6370.45 2619
6371.20 2677
6371.95 2725
6372.71 2777
6373.46 2730
6374.21 2792
6374.97 2727
6375.72 2684
6376.47 2600
6377.23 2627
6377.98 2566
6378.73 2581
6379.49 2634
6380.24 2565
6381.00 2628
6381.75 2561
6382.50 2536
6383.26 2470
6384.01 2627
6384.77 2572
6385.52 2570
6386.27 2604
6387.03 2571
6387.78 2622
6388.54 2858
6389.29 3076
6390.05 3469
6390.80 3854
6391.55 4273
6392.31 4498
6393.06 4576
6393.82 4561
6394.57 4366
6395.33 4095
6396.08 3846
6396.84 3525
6397.59 3184
6398.35 3025
6399.10 2797
6399.86 2585
6400.61 2433
6401.37 2410
6402.12 2310
6402.88 2279
6403.63 2197
6404.39 2153
6405.14 2204
6405.90 2194
6406.65 2196
6407.41 2180
6408.16 2185
6408.92 2167
6409.68 2114
6410.43 2097
6411.19 2141
6411.94 2125
6412.70 2165
6413.45 2137
6414.21 2112
6414.97 2188
6415.72 2186
6416.48 2101
6417.23 2101
6417.99 2135
6418.75 2130
6419.50 2193
6420.26 2215
6421.01 2216
6421.77 2170
6422.53 2157
6423.28 2164
6424.04 2177
6424.80 2184
6425.55 2149
6426.31 2160
6427.07 2263
6427.82 2235
6428.58 2190
6429.34 2243
6430.09 2288
6430.85 2235
6431.61 2220
6432.36 2236
6433.12 2174
6433.88 2172
6434.63 2205
6435.39 2203
6436.15 2124
6436.91 2085
6437.66 2047
6438.42 2050
6439.18 2124
6439.93 2149
6440.69 2041
6441.45 2070
6442.21 2063
6442.96 2068
6443.72 2045
6444.48 2035
6445.24 2039
6445.99 2012
6446.75 2003
6447.51 2045
6448.27 1986
6449.03 2095
6449.78 2060
6450.54 2076
6451.30 2012
6452.06 1982
6452.82 2049
6453.57 1994
6454.33 2022
6455.09 1994
6455.85 1951
6456.61 2018
6457.37 1937
6458.12 1916
6458.88 1945
6459.64 1950
6460.40 2009
6461.16 2000
6461.92 1936
6462.67 1951
6463.43 2024
6464.19 1935
6464.95 1979
6465.71 2033
6466.47 2044
6467.23 1972
6467.99 1911
6468.75 1937
6469.50 1964
6470.26 1959
6471.02 2088
6471.78 2030
6472.54 1968
6473.30 1933
6474.06 1958
6474.82 1963
6475.58 1978
6476.34 1978
6477.10 2007
6477.86 1979
6478.62 2019
6479.38 1949
6480.14 1950
6480.90 1937
6481.66 2024
6482.42 2060
6483.18 2025
6483.94 2067
6484.70 2076
6485.46 2125
6486.22 2008
6486.98 2055
6487.74 2122
6488.50 2034
6489.26 2141
6490.02 2158
6490.78 2135
6491.54 2145
6492.30 2170
6493.06 2177
6493.82 2228
6494.58 2261
6495.34 2329
6496.10 2366
6496.86 2342
6497.62 2388
6498.38 2410
6499.14 2380
6499.90 2378
6500.66 2453
6501.43 2387
6502.19 2445
6502.95 2495
6503.71 2381
6504.47 2353
6505.23 2408
6505.99 2451
6506.75 2426
6507.52 2453
6508.28 2487
6509.04 2484
6509.80 2586
6510.56 2553
6511.32 2566
6512.08 2587
6512.85 2606
6513.61 2500
6514.37 2598
6515.13 2594
6515.89 2523
6516.65 2561
6517.42 2557
6518.18 2571
6518.94 2595
6519.70 2635
6520.46 2712
6521.23 2741
6521.99 2791
6522.75 2881
6523.51 2931
6524.27 3010
6525.04 3142
6525.80 3433
6526.56 3707
6527.32 4024
6528.09 4354
6528.85 4526
6529.61 4726
6530.37 4890
6531.14 4874
6531.90 4755
6532.66 4475
6533.43 4371
6534.19 4135
6534.95 3886
6535.71 3651
6536.48 3448
6537.24 3297
6538.00 3307
6538.77 3212
6539.53 3098
6540.29 2949
6541.06 2904
6541.82 2826
6542.58 2739
6543.35 2627
6544.11 2595
6544.87 2546
6545.64 2522
6546.40 2517
6547.16 2339
6547.93 2415
6548.69 2405
6549.45 2377
6550.22 2322
6550.98 2341
6551.75 2375
6552.51 2403
6553.27 2360
6554.04 2247
6554.80 2336
6555.57 2379
6556.33 2411
6557.09 2376
6557.86 2365
6558.62 2377
6559.39 2385
6560.15 2416
6560.92 2508
6561.68 2404
6562.45 2447
6563.21 2531
6563.97 2526
6564.74 2505
6565.50 2590
6566.27 2748
6567.03 2750
6567.80 2714
6568.56 2645
6569.33 2607
6570.09 2632
6570.86 2683
6571.62 2722
6572.39 2679
6573.15 2724
6573.92 2698
6574.68 2786
6575.45 2748
6576.21 2691
6576.98 2823
6577.74 2815
6578.51 2852
6579.28 2875
6580.04 2915
6580.81 3047
6581.57 3010
6582.34 2973
6583.10 2955
6583.87 3009
6584.64 3093
6585.40 3076
6586.17 3114
6586.93 3069
6587.70 3154
6588.47 3122
6589.23 3172
6590.00 3060
6590.76 3140
6591.53 3224
6592.30 3328
6593.06 3404
6593.83 3563
6594.59 3704
6595.36 3866
6596.13 3976
6596.89 4215
6597.66 4212
6598.43 4176
6599.19 4035
6599.96 3890
6600.73 3765
6601.49 3616
6602.26 3460
6603.03 3377
6603.79 3148
6604.56 3108
6605.33 2979
6606.10 2874
6606.86 2862
6607.63 2763
6608.40 2816
6609.16 2793
6609.93 2818
6610.70 2777
6611.47 2752
6612.23 2679
6613.00 2709
6613.77 2836
6614.54 2713
6615.30 2734
6616.07 2762
6616.84 2828
6617.61 2901
6618.37 2864
6619.14 2920
6619.91 2930
6620.68 2955
6621.45 3047
6622.21 3072
6622.98 3068
6623.75 3079
6624.52 3021
6625.29 3141
6626.05 3126
6626.82 3100
6627.59 3078
6628.36 3072
6629.13 3117
6629.90 3059
6630.66 3170
6631.43 3308
6632.20 3311
6632.97 3651
6633.74 3897
6634.51 4257
6635.28 4618
6636.05 5089
6636.81 5481
6637.58 5560
6638.35 5746
6639.12 5683
6639.89 5549
6640.66 5111
6641.43 4821
6642.20 4431
6642.97 4090
6643.74 3848
6644.50 3726
6645.27 3635
6646.04 3383
6646.81 3294
6647.58 3250
6648.35 3181
6649.12 3191
6649.89 3177
6650.66 3280
6651.43 3305
6652.20 3363
6652.97 3405
6653.74 3389
6654.51 3481
6655.28 3512
6656.05 3552
6656.82 3496
6657.59 3458
6658.36 3478
6659.13 3511
6659.90 3322
6660.67 3256
6661.44 3355
6662.21 3239
6662.98 3179
6663.75 3183
6664.52 3108
6665.29 3082
6666.06 3080
6666.83 3053
6667.60 3104
6668.37 3056
6669.14 3074
6669.92 3027
6670.69 3089
6671.46 3222
6672.23 3126
6673.00 3104
6673.77 3146
6674.54 3173
6675.31 3114
6676.08 3261
6676.85 3272
6677.63 3215
6678.40 3153
6679.17 3098
6679.94 3174
6680.71 3071
6681.48 3115
6682.25 3098
6683.03 3092
6683.80 3227
6684.57 3292
6685.34 3358
6686.11 3433
6686.88 3584
6687.66 3611
6688.43 3700
6689.20 3732
6689.97 3675
6690.74 3574
6691.51 3617
6692.29 3420
6693.06 3342
6693.83 3291
6694.60 3257
6695.38 3200
6696.15 3079
6696.92 3153
6697.69 3156
6698.46 3087
6699.24 3082
6700.01 3019
6700.78 3072
6701.55 3088
6702.33 3117
6703.10 2999
6703.87 3047
6704.65 3054
6705.42 3037
6706.19 3033
6706.96 3085
6707.74 3050
6708.51 2972
6709.28 2994
6710.06 3007
6710.83 2931
6711.60 3017
6712.38 3060
6713.15 2981
6713.92 2975
6714.69 3017
6715.47 3083
6716.24 3125
6717.02 3144
6717.79 3123
6718.56 3244
6719.34 3286
6720.11 3333
6720.88 3367
6721.66 3481
6722.43 3435
6723.20 3623
6723.98 3741
6724.75 3785
6725.53 3823
6726.30 3665
6727.07 3621
6727.85 3538
6728.62 3591
6729.40 3548
6730.17 3379
6730.95 3308
6731.72 3202
6732.49 3268
6733.27 3225
6734.04 3185
6734.82 3235
6735.59 3197
6736.37 3225
6737.14 3408
6737.92 3281
6738.69 3260
6739.46 3465
6740.24 3469
6741.01 3399
6741.79 3444
6742.56 3532
6743.34 3459
6744.11 3414
6744.89 3368
6745.66 3437
6746.44 3407
6747.21 3539
6747.99 3514
6748.77 3492
6749.54 3572
6750.32 3632
6751.09 3842
6751.87 3861
6752.64 4026
6753.42 4213
6754.19 4256
6754.97 4417
6755.75 4532
6756.52 4673
6757.30 4483
6758.07 4421
6758.85 4259
6759.62 3928
6760.40 3933
6761.18 3781
6761.95 3623
6762.73 3537
6763.50 3416
6764.28 3295
6765.06 3367
6765.83 3318
6766.61 3422
6767.39 3504
6768.16 3484
6768.94 3691
6769.72 3722
6770.49 3562
6771.27 3543
6772.04 3504
6772.82 3538
6773.60 3334
6774.37 3358
6775.15 3303
6775.93 3184
6776.71 3126
6777.48 3079
6778.26 3060
6779.04 3016
6779.81 3007
6780.59 3054
6781.37 3067
6782.14 3108
6782.92 3086
6783.70 3106
6784.48 3091
6785.25 3232
6786.03 3193
6786.81 3099
6787.59 3144
6788.36 3243
6789.14 3144
6789.92 3117
6790.70 3111
6791.47 3054
6792.25 3026
6793.03 2999
6793.81 2964
6794.59 3004
6795.36 2970
6796.14 2956
6796.92 2804
6797.70 2829
6798.48 2873
6799.25 2813
6800.03 2726
6800.81 2818
6801.59 2857
6802.37 2897
6803.15 2863
6803.92 2857
6804.70 2914
6805.48 2847
6806.26 2891
6807.04 2927
6807.82 2894
6808.60 2975
6809.38 2980
6810.15 2968
6810.93 2992
6811.71 3012
6812.49 2997
6813.27 3047
6814.05 3053
6814.83 3024
6815.61 3040
6816.39 3091
6817.17 3172
6817.94 3212
6818.72 3191
6819.50 3141
6820.28 3189
6821.06 3174
6821.84 3158
6822.62 3082
6823.40 3087
6824.18 3035
6824.96 2937
6825.74 2856
6826.52 2852
6827.30 2907
6828.08 2913
6828.86 2773
6829.64 2739
6830.42 2732
6831.20 2704
6831.98 2816
6832.76 2737
6833.54 2633
6834.32 2621
6835.10 2725
6835.88 2741
6836.66 2639
6837.44 2602
6838.22 2613
6839.00 2588
6839.78 2477
6840.56 2487
6841.34 2514
6842.12 2461
6842.90 2517
6843.68 2537
6844.47 2545
6845.25 2450
6846.03 2503
6846.81 2507
6847.59 2482
6848.37 2514
6849.15 2578
6849.93 2781
6850.71 3039
6851.49 3274
6852.28 3624
6853.06 3781
6853.84 3944
6854.62 3978
6855.40 4003
6856.18 3859
6856.96 3655
6857.75 3374
6858.53 3226
6859.31 3019
6860.09 2949
6860.87 2851
6861.65 2791
6862.44 2588
6863.22 2488
6864.00 2535
6864.78 2520
6865.56 2608
6866.35 2516
6867.13 2485
6867.91 2511
6868.69 2519
6869.47 2513
6870.26 2576
6871.04 2567
6871.82 2538
6872.60 2483
6873.39 2426
6874.17 2426
6874.95 2426
6875.73 2423
6876.52 2368
6877.30 2490
6878.08 2471
6878.86 2434
6879.65 2496
6880.43 2533
6881.21 2657
6881.99 2763
6882.78 2742
6883.56 2830
6884.34 2783
6885.13 2876
6885.91 2878
6886.69 2926
6887.48 3102
6888.26 3340
6889.04 3611
6889.83 3990
6890.61 4316
6891.39 4474
6892.18 4384
6892.96 4274
6893.74 4108
6894.53 3850
6895.31 3492
6896.09 3348
6896.88 3122
6897.66 3100
6898.45 2969
6899.23 2868
6900.01 2935
6900.80 2822
6901.58 2803
6902.37 2891
6903.15 2871
6903.93 2793
6904.72 2672
6905.50 2820
6906.29 2814
6907.07 2772
6907.86 2776
6908.64 2744
6909.42 2789
6910.21 2800
6910.99 2747
6911.78 2679
6912.56 2683
6913.35 2634
6914.13 2507
6914.92 2504
6915.70 2518
6916.49 2463
6917.27 2439
6918.06 2472
6918.84 2482
6919.63 2431
6920.41 2482
6921.20 2464
6921.98 2488
6922.77 2422
6923.55 2373
6924.34 2369
6925.12 2402
6925.91 2396
6926.69 2385
6927.48 2375
6928.27 2454
6929.05 2526
6929.84 2400
6930.62 2484
6931.41 2468
6932.19 2498
6932.98 2503
6933.77 2583
6934.55 2483
6935.34 2436
6936.12 2394
6936.91 2432
6937.69 2446
6938.48 2520
6939.27 2498
6940.05 2523
6940.84 2601
6941.63 2584
6942.41 2744
6943.20 2745
6943.99 2818
6944.77 2727
6945.56 2774
6946.34 2816
6947.13 3001
6947.92 3036
6948.70 3087
6949.49 3133
6950.28 3162
6951.07 3192
6951.85 3361
6952.64 3450
6953.43 3360
6954.21 3255
6955.00 3216
6955.79 3173
6956.57 3373
6957.36 3257
6958.15 3254
6958.94 3198
6959.72 3246
6960.51 3279
6961.30 3253
6962.09 3371
6962.87 3373
6963.66 3377
6964.45 3426
6965.24 3445
6966.02 3435
6966.81 3365
6967.60 3390
6968.39 3424
6969.17 3450
6969.96 3494
6970.75 3571
6971.54 3647
6972.33 3681
6973.11 3622
6973.90 3728
6974.69 3797
6975.48 3692
6976.27 3598
6977.06 3597
6977.84 3720
6978.63 3604
6979.42 3676
6980.21 3745
6981.00 3751
6981.79 3992
6982.57 4068
6983.36 4252
6984.15 4697
6984.94 5224
6985.73 5865
6986.52 6493
6987.31 7202
6988.10 7846
6988.89 8153
6989.67 8328
6990.46 8457
6991.25 8248
6992.04 7849
6992.83 7408
6993.62 6891
6994.41 6497
6995.20 5982
6995.99 5636
6996.78 5346
6997.57 5334
6998.36 5530
6999.15 5787
6999.94 6391
7000.72 7103
7001.51 7613
7002.30 8204
7003.09 8581
7003.88 8353
7004.67 8104
7005.46 7505
7006.25 6976
7007.04 6423
7007.83 5848
7008.62 5197
7009.41 4810
7010.20 4447
7010.99 4120
7011.78 3836
7012.57 3601
7013.37 3579
7014.16 3405
7014.95 3376
7015.74 3353
7016.53 3317
7017.32 3239
7018.11 3222
7018.90 3221
7019.69 3137
7020.48 3091
7021.27 3035
7022.06 3029
7022.85 2990
7023.64 2963
7024.43 3017
7025.23 3063
7026.02 3019
7026.81 3088
7027.60 3120
7028.39 3191
7029.18 3177
7029.97 3281
7030.76 3213
7031.56 3256
7032.35 3211
7033.14 3226
7033.93 3232
7034.72 3161
7035.51 3137
7036.30 3194
7037.10 3144
7037.89 3284
7038.68 3340
7039.47 3373
7040.26 3408
7041.06 3384
7041.85 3476
7042.64 3552
7043.43 3670
7044.22 3694
7045.02 3762
7045.81 3854
7046.60 3810
7047.39 3949
7048.18 3810
7048.98 3865
7049.77 4051
7050.56 4052
7051.35 4242
7052.15 4514
7052.94 4666
7053.73 4656
7054.52 4809
7055.32 4678
7056.11 4618
7056.90 4470
7057.70 4303
7058.49 4233
7059.28 4217
7060.07 4127
7060.87 4161
7061.66 4121
7062.45 4106
7063.25 4106
7064.04 4140
7064.83 4056
7065.63 4039
7066.42 4097
7067.21 4061
7068.01 4104
7068.80 4087
7069.59 4044
7070.39 4054
7071.18 4118
7071.97 4069
7072.77 4203
7073.56 4206
7074.36 4201
7075.15 4128
7075.94 4058
7076.74 4127
7077.53 4011
7078.33 3949
7079.12 3826
7079.91 4004
7080.71 4074
7081.50 4135
7082.30 4001
7083.09 4119
7083.88 4234
7084.68 4224
7085.47 4387
7086.27 4630
7087.06 5346
7087.86 5996
7088.65 6865
7089.45 7810
7090.24 8517
7091.04 9146
7091.83 9266
7092.62 9199
7093.42 8524
7094.21 7893
7095.01 7253
7095.80 6572
7096.60 5810
7097.39 5152
7098.19 4625
7098.98 4310
7099.78 4040
7100.58 3837
7101.37 3623
7102.17 3487
7102.96 3316
7103.76 3307
7104.55 3159
7105.35 3108
7106.14 3011
7106.94 2927
7107.73 2929
7108.53 2813
7109.33 2706
7110.12 2595
7110.92 2600
7111.71 2516
7112.51 2453
7113.31 2530
7114.10 2458
7114.90 2471
7115.69 2559
7116.49 2483
7117.29 2511
7118.08 2502
7118.88 2530
7119.67 2549
7120.47 2523
7121.27 2594
7122.06 2557
7122.86 2530
7123.66 2528
7124.45 2531
7125.25 2600
7126.05 2532
7126.84 2635
7127.64 2731
7128.44 2711
7129.23 2795
7130.03 2749
7130.83 2807
7131.62 2801
7132.42 2771
7133.22 2720
7134.02 2764
7134.81 2602
7135.61 2548
7136.41 2520
7137.21 2460
7138.00 2522
7138.80 2416
7139.60 2414
7140.39 2500
7141.19 2511
7141.99 2550
7142.79 2510
7143.59 2548
7144.38 2524
7145.18 2556
7145.98 2595
7146.78 2592
7147.57 2606
7148.37 2647
7149.17 2564
7149.97 2535
7150.77 2574
7151.56 2518
7152.36 2440
7153.16 2498
7153.96 2471
7154.76 2372
7155.56 2419
7156.35 2405
7157.15 2357
7157.95 2335
7158.75 2323
7159.55 2324
7160.35 2300
7161.14 2276
7161.94 2261
7162.74 2183
7163.54 2234
7164.34 2221
7165.14 2177
7165.94 2171
7166.74 2216
7167.54 2239
7168.33 2265
7169.13 2269
7169.93 2238
7170.73 2149
7171.53 2078
7172.33 2069
7173.13 2084
7173.93 2107
7174.73 2113
7175.53 2092
7176.33 2042
7177.13 1987
7177.93 2030
7178.73 1984
7179.53 1983
7180.33 2006
7181.13 1967
7181.92 2022
7182.72 1997
7183.52 1959
7184.32 2017
7185.12 2030
7185.92 1954
7186.72 1973
7187.52 2042
7188.32 2079
7189.13 2030
7189.93 2003
7190.73 1936
7191.53 1923
7192.33 1941
7193.13 1946
7193.93 1913
7194.73 1941
7195.53 1882
7196.33 1884
7197.13 1892
7197.93 1829
7198.73 1815
7199.53 1855
7200.33 1832
7201.13 1817
7201.93 1871
7202.74 1808
7203.54 1818
7204.34 1798
7205.14 1861
7205.94 1844
7206.74 1839
7207.54 1801
7208.34 1748
7209.14 1772
7209.95 1752
7210.75 1773
7211.55 1901
7212.35 1810
7213.15 1865
7213.95 1825
7214.75 1861
7215.56 1819
7216.36 1831
7217.16 1866
7217.96 1868
7218.76 1796
7219.57 1901
7220.37 1831
7221.17 1866
7221.97 1855
7222.77 1906
7223.58 1909
7224.38 1951
7225.18 1919
7225.98 1842
7226.78 1877
7227.59 1842
7228.39 1844
7229.19 1859
7229.99 1810
7230.80 1733
7231.60 1768
7232.40 1804
7233.20 1823
7234.01 1822
7234.81 1881
7235.61 1805
7236.42 1891
7237.22 1806
7238.02 1834
7238.82 1813
7239.63 1897
7240.43 1840
7241.23 1871
7242.04 1850
7242.84 1864
7243.64 1873
7244.45 1860
7245.25 1857
7246.05 1857
7246.86 1888
7247.66 1865
7248.46 1848
7249.27 1790
7250.07 1808
7250.87 1860
7251.68 1833
7252.48 1854
7253.29 1830
7254.09 1817
7254.89 1760
7255.70 1755
7256.50 1742
7257.30 1827
7258.11 1801
7258.91 1873
7259.72 1804
7260.52 1910
7261.33 1878
7262.13 1837
7262.93 1831
7263.74 1843
7264.54 1818
7265.35 1864
7266.15 1876
7266.96 1888
7267.76 1904
7268.57 1926
7269.37 1917
7270.17 1963
7270.98 1910
7271.78 1980
7272.59 1954
7273.39 2046
7274.20 2053
7275.00 2042
7275.81 2150
7276.61 2141
7277.42 2167
7278.22 2094
7279.03 2179
7279.83 2174
7280.64 2211
7281.44 2231
7282.25 2192
7283.06 2200
7283.86 2441
7284.67 2556
7285.47 2790
7286.28 2901
7287.08 3001
7287.89 3086
7288.69 3201
7289.50 3079
7290.31 2987
7291.11 2941
7291.92 2698
7292.72 2587
7293.53 2542
7294.34 2419
7295.14 2463
7295.95 2303
7296.75 2190
7297.56 2214
7298.37 2275
7299.17 2309
7299.98 2338
7300.79 2364
7301.59 2392
7302.40 2367
7303.21 2471
7304.01 2477
7304.82 2552
7305.63 2601
7306.43 2680
7307.24 2560
7308.05 2523
7308.85 2609
7309.66 2582
7310.47 2616
7311.27 2613
7312.08 2618
7312.89 2707
7313.69 2683
7314.50 2703
7315.31 2627
7316.12 2713
7316.92 2746
7317.73 2766
7318.54 2914
7319.35 3154
7320.15 3389
7320.96 3792
7321.77 4164
7322.58 4463
7323.38 4611
7324.19 4726
7325.00 4535
7325.81 4471
7326.61 4186
7327.42 3970
7328.23 3676
7329.04 3497
7329.85 3147
7330.65 2997
7331.46 2837
7332.27 2742
7333.08 2607
7333.89 2503
7334.69 2441
7335.50 2422
7336.31 2398
7337.12 2368
7337.93 2373
7338.74 2297
7339.54 2387
7340.35 2253
7341.16 2298
7341.97 2298
7342.78 2313
7343.59 2223
7344.40 2195
7345.21 2182
7346.01 2124
7346.82 2160
7347.63 2212
7348.44 2238
7349.25 2163
7350.06 2145
7350.87 2127
7351.68 2146
7352.49 2035
7353.30 1986
7354.11 2032
7354.92 2069
7355.72 2017
7356.53 2021
7357.34 2015
7358.15 1983
7358.96 2049
7359.77 2002
7360.58 1982
7361.39 2027
7362.20 1925
7363.01 1943
7363.82 2072
7364.63 2067
7365.44 2120
7366.25 2053
7367.06 2032
7367.87 2032
7368.68 1970
7369.49 1982
7370.30 2021
7371.11 1950
7371.92 1930
7372.73 1997
7373.54 2022
7374.35 1968
7375.16 1982
7375.97 1993
7376.79 2018
7377.60 2056
7378.41 2073
7379.22 2125
7380.03 2196
7380.84 2261
7381.65 2356
7382.46 2489
7383.27 2564
7384.08 2634
7384.89 2689
7385.70 2619
7386.52 2558
7387.33 2552
7388.14 2475
7388.95 2326
7389.76 2199
7390.57 2205
7391.38 2199
7392.19 2098
7393.01 2034
7393.82 1991
7394.63 2054
7395.44 2034
7396.25 2083
7397.06 2053
7397.88 2110
7398.69 2095
7399.50 2118
7400.31 2161
7401.12 2215
7401.94 2294
7402.75 2432
7403.56 2448
7404.37 2338
7405.18 2301
7406.00 2236
7406.81 2192
7407.62 2106
7408.43 2027
7409.25 1987
7410.06 2000
7410.87 1953
7411.68 1945
7412.49 1879
7413.31 1856
7414.12 1777
7414.93 1798
7415.75 1787
7416.56 1694
7417.37 1653
7418.18 1651
7419.00 1624
7419.81 1639
7420.62 1683
7421.44 1626
7422.25 1685
7423.06 1595
7423.88 1565
7424.69 1567
7425.50 1587
7426.31 1622
7427.13 1572
7427.94 1530
7428.76 1545
7429.57 1551
7430.38 1568
7431.20 1515
7432.01 1474
7432.82 1542
7433.64 1576
7434.45 1516
7435.26 1467
7436.08 1478
7436.89 1503
7437.71 1548
7438.52 1526
7439.33 1529
7440.15 1497
7440.96 1534
7441.78 1559
7442.59 1569
7443.40 1506
7444.22 1547
7445.03 1500
7445.85 1591
7446.66 1588
7447.48 1511
7448.29 1567
7449.11 1524
7449.92 1578
7450.73 1532
7451.55 1533
7452.36 1546
7453.18 1491
7453.99 1510
7454.81 1570
7455.62 1573
7456.44 1562
7457.25 1565
7458.07 1532
7458.88 1631
7459.70 1592
7460.51 1560
7461.33 1632
7462.14 1627
7462.96 1594
7463.77 1606
7464.59 1615
7465.41 1590
7466.22 1603
7467.04 1646
7467.85 1667
7468.67 1653
7469.48 1584
7470.30 1641
7471.11 1618
7471.93 1619
7472.75 1651
7473.56 1666
7474.38 1597
7475.19 1656
7476.01 1698
7476.83 1679
7477.64 1723
7478.46 1727
7479.27 1680
7480.09 1631
7480.91 1692
7481.72 1712
7482.54 1667
7483.36 1645
7484.17 1584
7484.99 1610
7485.81 1653
7486.62 1690
7487.44 1689
7488.26 1639
7489.07 1640
7489.89 1622
7490.71 1564
7491.52 1654
7492.34 1589
7493.16 1568
7493.97 1573
7494.79 1516
7495.61 1534
7496.43 1497
7497.24 1492
7498.06 1561
7498.88 1539
7499.69 1488
7500.51 1508
7501.33 1518
7502.15 1555
7502.96 1570
7503.78 1532
7504.60 1561
7505.42 1524
7506.23 1547
7507.05 1547
7507.87 1536
7508.69 1485
7509.51 1460
7510.32 1473
7511.14 1483
7511.96 1420
7512.78 1537
7513.60 1509
7514.41 1458
7515.23 1488
7516.05 1486
7516.87 1440
7517.69 1409
7518.50 1432
7519.32 1428
7520.14 1489
7520.96 1397
7521.78 1456
7522.60 1449
7523.42 1362
7524.23 1406
7525.05 1401
7525.87 1438
7526.69 1443
7527.51 1399
7528.33 1390
7529.15 1443
7529.97 1418
7530.78 1410
7531.60 1457
7532.42 1443
7533.24 1364
7534.06 1388
7534.88 1412
7535.70 1463
7536.52 1427
7537.34 1408
7538.16 1432
7538.98 1459
7539.80 1385
7540.62 1419
7541.44 1454
7542.26 1440
7543.08 1385
7543.89 1389
7544.71 1411
7545.53 1377
7546.35 1448
7547.17 1465
7547.99 1418
7548.81 1438
7549.63 1512
7550.45 1412
7551.27 1425
7552.09 1426
7552.91 1447
7553.73 1466
7554.56 1441
7555.38 1476
7556.20 1460
7557.02 1553
7557.84 1547
7558.66 1451
7559.48 1480
7560.30 1468
7561.12 1508
7561.94 1496
7562.76 1523
7563.58 1514
7564.40 1536
7565.22 1568
7566.04 1615
7566.86 1571
7567.69 1550
7568.51 1601
7569.33 1579
7570.15 1545
7570.97 1564
7571.79 1536
7572.61 1521
7573.43 1551
7574.26 1541
7575.08 1576
7575.90 1524
7576.72 1572
7577.54 1599
7578.36 1595
7579.18 1563
7580.01 1517
7580.83 1574
7581.65 1601
7582.47 1637
7583.29 1562
7584.12 1602
7584.94 1560
7585.76 1659
7586.58 1668
7587.40 1678
7588.23 1711
7589.05 1707
7589.87 1738
7590.69 1726
7591.51 1751
7592.34 1730
7593.16 1797
7593.98 1838
7594.80 1803
7595.63 1842
7596.45 1813
7597.27 1755
7598.09 1781
7598.92 1739
7599.74 1844
7600.56 1778
7601.39 1856
7602.21 1888
7603.03 1952
7603.85 2062
7604.68 2112
7605.50 2248
7606.32 2329
7607.15 2351
7607.97 2425
7608.79 2467
7609.62 2443
7610.44 2421
7611.26 2459
7612.09 2365
7612.91 2429
7613.73 2282
7614.56 2256
7615.38 2214
7616.20 2188
7617.03 2200
7617.85 2189
7618.68 2205
7619.50 2268
7620.32 2268
7621.15 2308
7621.97 2419
7622.79 2432
7623.62 2383
7624.44 2369
7625.27 2294
7626.09 2206
7626.92 2257
7627.74 2296
7628.56 2204
7629.39 2185
7630.21 2261
7631.04 2356
7631.86 2442
7632.69 2533
7633.51 2629
7634.34 2755
7635.16 2731
7635.98 2699
7636.81 2660
7637.63 2619
7638.46 2588
7639.28 2478
7640.11 2358
7640.93 2297
7641.76 2250
7642.58 2103
7643.41 2074
7644.23 2001
7645.06 1928
7645.88 1909
7646.71 1908
7647.54 1906
7648.36 1874
7649.19 1861
7650.01 1835
7650.84 1859
7651.66 1872
7652.49 1941
7653.31 1926
7654.14 1968
7654.97 2018
7655.79 2068
7656.62 2176
7657.44 2197
7658.27 2272
7659.09 2263
7659.92 2228
7660.75 2234
7661.57 2163
7662.40 2069
7663.22 2023
7664.05 2012
7664.88 1906
7665.70 1826
7666.53 1840
7667.36 1899
7668.18 1860
7669.01 1850
7669.84 1904
7670.66 1905
7671.49 1909
7672.32 1956
7673.14 1977
7673.97 2032
7674.80 1982
7675.62 1999
7676.45 1929
7677.28 1955
7678.10 1934
7678.93 1802
7679.76 1762
7680.58 1755
7681.41 1778
7682.24 1730
7683.07 1738
7683.89 1734
7684.72 1731
7685.55 1791
7686.38 1826
7687.20 1829
7688.03 1843
7688.86 1871
7689.69 1919
7690.51 1894
7691.34 1861
7692.17 1817
7693.00 1832
7693.82 1832
7694.65 1811
7695.48 1823
7696.31 1827
7697.14 1818
7697.96 1826
7698.79 1807
7699.62 1819
7700.45 1885
7701.28 1870
7702.11 1906
7702.93 1930
7703.76 1812
7704.59 1797
7705.42 1829
7706.25 1795
7707.08 1751
7707.90 1752
7708.73 1789
7709.56 1720
7710.39 1710
7711.22 1735
7712.05 1653
7712.88 1721
7713.71 1680
7714.53 1676
7715.36 1702
7716.19 1725
7717.02 1722
7717.85 1728
7718.68 1723
7719.51 1706
7720.34 1679
7721.17 1722
7722.00 1718
7722.83 1669
7723.66 1615
7724.49 1656
7725.32 1610
7726.14 1621
7726.97 1663
7727.80 1690
7728.63 1674
7729.46 1745
7730.29 1709
7731.12 1653
7731.95 1703
7732.78 1676
7733.61 1701
7734.44 1666
7735.27 1672
7736.10 1660
7736.93 1659
7737.76 1700
7738.59 1669
7739.42 1709
7740.25 1747
7741.08 1694
7741.91 1723
7742.75 1705
7743.58 1763
7744.41 1755
7745.24 1739
7746.07 1807
7746.90 1826
7747.73 1864
7748.56 1921
7749.39 2000
7750.22 2014
7751.05 1988
7751.88 2041
7752.71 2069
7753.55 2017
7754.38 2096
7755.21 1992
7756.04 2083
7756.87 2125
7757.70 2138
7758.53 2195
7759.36 2418
7760.20 2433
7761.03 2420
7761.86 2473
7762.69 2470
7763.52 2240
7764.35 2156
7765.18 2096
7766.02 2030
7766.85 1944
7767.68 1782
7768.51 1756
7769.34 1747
7770.18 1682
7771.01 1692
7771.84 1645
7772.67 1646
7773.50 1634
7774.34 1613
7775.17 1660
7776.00 1736
7776.83 1740
7777.66 1868
7778.50 1969
7779.33 1943
7780.16 1946
7780.99 1989
7781.83 2008
7782.66 1973
7783.49 1959
7784.32 1912
7785.16 1903
7785.99 1801
7786.82 1777
7787.66 1764
7788.49 1795
7789.32 1745
7790.15 1696
7790.99 1572
7791.82 1615
7792.65 1641
7793.49 1647
7794.32 1656
7795.15 1670
7795.99 1609
7796.82 1602
7797.65 1613
7798.49 1606
7799.32 1597
7800.15 1620
7800.99 1682
7801.82 1644
7802.65 1650
7803.49 1721
7804.32 1654
7805.16 1638
7805.99 1620
7806.82 1706
7807.66 1778
7808.49 1771
7809.33 1746
7810.16 1735
7810.99 1798
7811.83 1778
7812.66 1765
7813.50 1734
7814.33 1732
7815.17 1754
7816.00 1823
7816.83 1845
7817.67 1873
7818.50 1937
7819.34 1968
7820.17 1920
7821.01 1966
7821.84 2113
7822.68 2224
7823.51 2214
7824.35 2287
7825.18 2199
7826.02 2186
7826.85 2206
7827.69 2228
7828.52 2233
7829.36 2201
7830.19 2188
7831.03 2158
7831.86 2113
7832.70 2036
7833.53 2040
7834.37 1945
7835.20 2002
7836.04 1991
7836.87 2018
7837.71 2016
7838.54 1999
7839.38 2042
7840.22 2032
7841.05 1986
7841.89 1947
7842.72 1942
7843.56 1931
7844.39 1871
7845.23 1874
7846.07 1857
7846.90 1791
7847.74 1797
7848.57 1843
7849.41 1827
7850.25 1743
7851.08 1789
7851.92 1773
7852.76 1787
7853.59 1781
7854.43 1765
7855.27 1782
7856.10 1743
7856.94 1741
7857.78 1738
7858.61 1784
7859.45 1824
7860.29 1857
7861.12 1856
7861.96 1863
7862.80 1885
7863.63 1854
7864.47 1830
7865.31 1822
7866.14 1917
7866.98 1833
7867.82 1812
7868.66 1832
7869.49 1837
7870.33 1886
7871.17 1881
7872.00 1858
7872.84 1919
7873.68 1941
7874.52 1950
7875.35 1987
7876.19 1950
7877.03 2023
7877.87 2055
7878.70 2132
7879.54 2165
7880.38 2220
7881.22 2346
7882.06 2351
7882.89 2415
7883.73 2316
7884.57 2248
7885.41 2218
7886.25 2168
7887.08 2176
7887.92 2117
7888.76 2088
7889.60 2058
7890.44 2024
7891.28 2026
7892.11 2033
7892.95 2074
7893.79 2071
7894.63 2019
7895.47 2017
7896.31 1993
7897.15 1996
7897.98 1966
7898.82 1938
7899.66 1956
7900.50 1927
7901.34 1921
7902.18 1919
7903.02 1863
7903.86 1833
7904.70 1857
7905.54 1805
7906.37 1780
7907.21 1815
7908.05 1797
7908.89 1734
7909.73 1687
7910.57 1677
7911.41 1703
7912.25 1706
7913.09 1623
7913.93 1606
7914.77 1699
7915.61 1757
7916.45 1655
7917.29 1664
7918.13 1684
7918.97 1726
7919.81 1779
7920.65 1738
7921.49 1724
7922.33 1739
7923.17 1751
7924.01 1687
7924.85 1737
7925.69 1658
7926.53 1660
7927.37 1587
7928.21 1611
7929.05 1570
7929.89 1578
7930.73 1613
7931.57 1594
7932.41 1620
7933.25 1581
7934.09 1508
7934.93 1529
7935.77 1532
7936.61 1528
7937.46 1552
7938.30 1543
7939.14 1552
7939.98 1604
7940.82 1587
7941.66 1508
7942.50 1588
7943.34 1577
7944.18 1563
7945.03 1530
7945.87 1526
7946.71 1602
7947.55 1662
7948.39 1542
7949.23 1603
7950.07 1634
7950.92 1650
7951.76 1570
7952.60 1667
7953.44 1651
7954.28 1697
7955.12 1742
7955.97 1769
7956.81 1681
7957.65 1745
7958.49 1792
7959.33 1858
7960.18 1906
7961.02 1860
7961.86 1774
7962.70 1810
7963.54 1812
7964.39 1743
7965.23 1720
7966.07 1706
7966.91 1760
7967.76 1816
7968.60 1903
7969.44 1957
7970.28 1906
7971.13 1974
7971.97 2010
7972.81 1881
7973.65 1880
7974.50 1904
7975.34 1871
7976.18 1760
7977.03 1724
7977.87 1740
7978.71 1727
7979.55 1667
7980.40 1611
7981.24 1642
7982.08 1616
7982.93 1616
7983.77 1636
7984.61 1633
7985.46 1680
7986.30 1710
7987.14 1739
7987.99 1740
7988.83 1762
7989.67 1750
7990.52 1734
7991.36 1704
7992.21 1707
7993.05 1701
7993.89 1645
7994.74 1708
7995.58 1655
7996.42 1629
7997.27 1597
7998.11 1640
7998.96 1635
7999.80 1726
8000.65 1896
8001.49 1976
8002.33 2024
8003.18 2101
8004.02 2065
8004.87 2056
8005.71 2113
8006.56 2005
8007.40 1915
8008.24 1851
8009.09 1817
8009.93 1637
8010.78 1626
8011.62 1574
8012.47 1536
8013.31 1447
8014.16 1405
8015.00 1369
8015.85 1361
8016.69 1358
8017.54 1310
8018.38 1305
8019.23 1314
8020.07 1302
8020.92 1290
8021.76 1278
8022.61 1296
8023.45 1235
8024.30 1234
8025.15 1217
8025.99 1265
8026.84 1248
8027.68 1231
8028.53 1241
8029.37 1205
8030.22 1272
8031.07 1226
8031.91 1197
8032.76 1199
8033.60 1220
8034.45 1298
8035.30 1244
8036.14 1231
8036.99 1176
8037.83 1193
8038.68 1198
8039.53 1233
8040.37 1172
8041.22 1252
8042.06 1189
8042.91 1178
8043.76 1234
8044.60 1227
8045.45 1237
8046.30 1273
8047.14 1221
8047.99 1195
8048.84 1236
8049.68 1241
8050.53 1188
8051.38 1171
8052.22 1166
8053.07 1188
8053.92 1221
8054.77 1151
8055.61 1132
8056.46 1154
8057.31 1162
8058.15 1141
8059.00 1160
8059.85 1155
8060.70 1144
8061.54 1199
8062.39 1174
8063.24 1230
8064.09 1199
8064.93 1179
8065.78 1160
8066.63 1190
8067.48 1169
8068.32 1146
8069.17 1161
8070.02 1178
8070.87 1152
8071.72 1138
8072.56 1157
8073.41 1166
8074.26 1166
8075.11 1149
8075.96 1140
8076.80 1096
8077.65 1093
8078.50 1064
8079.35 1066
8080.20 1101
8081.05 1088
8081.89 1096
8082.74 1077
8083.59 1076
8084.44 1041
8085.29 1055
8086.14 1051
8086.99 1056
8087.83 1048
8088.68 1103
8089.53 1096
8090.38 1073
8091.23 1089
8092.08 1113
8092.93 1080
8093.78 1090
8094.63 1069
8095.48 1078
8096.32 1049
8097.17 1016
8098.02 1042
8098.87 1073
8099.72 1043
8100.57 1025
8101.42 1041
8102.27 1017
8103.12 1041
8103.97 1029
8104.82 1081
8105.67 1051
8106.52 1008
8107.37 983
8108.22 1058
8109.07 1046
8109.92 1031
8110.77 1056
8111.62 1060
8112.47 1038
8113.32 1011
8114.17 1026
8115.02 1071
8115.87 1036
8116.72 1026
8117.57 1066
8118.42 1016
8119.27 1046
8120.12 1009
8120.97 1019
8121.82 1039
8122.67 1031
8123.52 1081
8124.37 1030
8125.22 991
8126.08 1013
8126.93 1007
8127.78 1093
8128.63 1108
8129.48 1056
8130.33 1034
8131.18 1045
8132.03 1081
8132.88 1027
8133.73 1057
8134.59 1050
8135.44 1041
8136.29 1030
8137.14 1064
8137.99 1040
8138.84 1040
8139.69 1079
8140.55 1080
8141.40 1021
8142.25 1043
8143.10 1093
8143.95 1057
8144.80 1115
8145.66 1125
8146.51 1124
8147.36 1181
8148.21 1172
8149.06 1101
8149.91 1131
8150.77 1127
8151.62 1114
8152.47 1137
8153.32 1153
8154.18 1165
8155.03 1190
8155.88 1192
8156.73 1236
8157.59 1283
8158.44 1288
8159.29 1280
8160.14 1342
8161.00 1339
8161.85 1293
8162.70 1192
8163.55 1202
8164.41 1163
8165.26 1118
8166.11 1121
8166.96 1105
8167.82 1114
8168.67 1127
8169.52 1129
8170.38 1075
8171.23 1061
8172.08 1055
8172.94 1042
8173.79 1051
8174.64 1067
8175.50 1023
8176.35 1026
8177.20 1016
8178.06 1030
8178.91 1030
8179.76 976
8180.62 991
8181.47 932
8182.32 962
8183.18 985
8184.03 1009
8184.89 964
8185.74 925
8186.59 929
8187.45 871
8188.30 878
8189.16 929
8190.01 915
8190.86 962
8191.72 981
8192.57 931
8193.43 917
8194.28 926
8195.14 927
8195.99 881
8196.84 883
8197.70 916
8198.55 899
8199.41 908
8200.26 915
8201.12 925
8201.97 890
8202.83 908
8203.68 897
8204.54 900
8205.39 872
8206.25 900
8207.10 883
8207.96 874
8208.81 841
8209.67 879
8210.52 892
8211.38 898
8212.23 900
8213.09 892
8213.94 903
8214.80 895
8215.65 852
8216.51 905
8217.37 920
8218.22 896
8219.08 910
8219.93 914
8220.79 906
8221.64 895
8222.50 897
8223.36 931
8224.21 882
8225.07 880
8225.92 899
8226.78 893
8227.64 921
8228.49 932
8229.35 906
8230.20 900
8231.06 857
8231.92 879
8232.77 901
8233.63 935
8234.49 878
8235.34 862
8236.20 895
8237.06 858
8237.91 860
8238.77 884
8239.63 887
8240.48 860
8241.34 809
8242.20 847
8243.05 876
8243.91 870
8244.77 856
8245.62 822
8246.48 855
8247.34 824
8248.19 909
8249.05 872
8249.91 840
8250.77 852
8251.62 847
8252.48 817
8253.34 812
8254.20 837
8255.05 855
8255.91 876
8256.77 860
8257.63 862
8258.48 878
8259.34 872
8260.20 914
8261.06 851
8261.92 868
8262.77 894
8263.63 850
8264.49 843
8265.35 886
8266.21 842
8267.06 820
8267.92 820
8268.78 864
8269.64 876
8270.50 878
8271.35 888
8272.21 868
8273.07 928
8273.93 868
8274.79 845
8275.65 884
8276.51 927
8277.36 895
8278.22 872
8279.08 899
8279.94 863
8280.80 867
8281.66 893
8282.52 856
8283.38 883
8284.24 875
8285.09 905
8285.95 884
8286.81 907
8287.67 881
8288.53 920
8289.39 934
8290.25 912
8291.11 949
8291.97 908
8292.83 920
8293.69 874
8294.55 989
8295.41 980
8296.27 1019
8297.13 985
8297.99 961
8298.85 969
8299.71 931
8300.56 976
8301.42 976
8302.28 899
8303.14 931
8304.00 924
8304.86 940
8305.73 943
8306.59 907
8307.45 890
8308.31 922
8309.17 953
8310.03 931
8310.89 935
8311.75 886
8312.61 867
8313.47 899
8314.33 871
8315.19 916
8316.05 897
8316.91 861
8317.77 880
8318.63 866
8319.49 908
8320.35 884
8321.22 881
8322.08 897
8322.94 925
8323.80 877
8324.66 858
8325.52 851
8326.38 916
8327.24 933
8328.10 871
8328.97 890
8329.83 925
8330.69 940
8331.55 949
8332.41 882
8333.27 893
8334.13 847
8335.00 890
8335.86 897
8336.72 858
8337.58 870
8338.44 903
8339.30 818
8340.17 836
8341.03 865
8341.89 831
8342.75 805
8343.62 848
8344.48 876
8345.34 874
8346.20 880
8347.06 883
8347.93 864
8348.79 846
8349.65 892
8350.51 896
8351.38 932
8352.24 929
8353.10 892
8353.96 860
8354.83 878
8355.69 871
8356.55 876
8357.41 863
8358.28 872
8359.14 879
8360.00 850
8360.87 856
8361.73 880
8362.59 888
8363.46 914
8364.32 915
8365.18 914
8366.05 891
8366.91 900
8367.77 891
8368.64 883
8369.50 891
8370.36 913
8371.23 877
8372.09 870
8372.95 927
8373.82 894
8374.68 876
8375.54 903
8376.41 918
8377.27 903
8378.14 924
8379.00 891
8379.86 882
8380.73 914
8381.59 936
8382.46 901
8383.32 907
8384.18 871
8385.05 911
8385.91 909
8386.78 927
8387.64 931
8388.51 928
8389.37 923
8390.23 934
8391.10 883
8391.96 886
8392.83 934
8393.69 953
8394.56 910
8395.42 925
8396.29 923
8397.15 962
8398.02 987
8398.88 974
8399.75 977
8400.61 943
8401.48 953
8402.34 971
8403.21 968
8404.07 999
8404.94 1007
8405.80 1014
8406.67 954
8407.53 1001
8408.40 1011
8409.26 1007
8410.13 972
8411.00 979
8411.86 1040
8412.73 1022
8413.59 1022
8414.46 1024
8415.32 1053
8416.19 1017
8417.06 999
8417.92 1036
8418.79 1048
8419.65 1049
8420.52 1070
8421.39 1078
8422.25 1054
8423.12 1058
8423.98 1077
8424.85 1127
8425.72 1081
8426.58 1052
8427.45 1074
8428.32 1120
8429.18 1114
8430.05 1095
8430.92 1159
8431.78 1132
8432.65 1160
8433.52 1210
8434.38 1159
8435.25 1180
8436.12 1214
8436.98 1262
8437.85 1213
8438.72 1296
8439.58 1267
8440.45 1343
8441.32 1348
8442.19 1416
8443.05 1461
8443.92 1540
8444.79 1544
8445.65 1540
8446.52 1514
8447.39 1608
8448.26 1581
8449.12 1608
8449.99 1614
8450.86 1686
8451.73 1678
8452.60 1694
8453.46 1705
8454.33 1702
8455.20 1838
8456.07 2036
8456.93 2262
8457.80 2461
8458.67 2573
8459.54 2647
8460.41 2723
8461.27 2722
8462.14 2625
8463.01 2642
8463.88 2404
8464.75 2215
8465.62 2078
8466.48 1908
8467.35 1814
8468.22 1778
8469.09 1661
8469.96 1575
8470.83 1429
8471.70 1475
8472.57 1383
8473.43 1322
8474.30 1333
8475.17 1316
8476.04 1325
8476.91 1270
8477.78 1238
8478.65 1154
8479.52 1199
8480.39 1188
8481.25 1203
8482.12 1170
8482.99 1161
8483.86 1136
8484.73 1140
8485.60 1130
8486.47 1181
8487.34 1194
8488.21 1212
8489.08 1175
8489.95 1180
8490.82 1152
8491.69 1224
8492.56 1235
8493.43 1233
8494.30 1250
8495.17 1196
8496.04 1210
8496.91 1159
8497.78 1222
8498.65 1219
8499.52 1217
8500.39 1154
8501.26 1195
8502.13 1170
8503.00 1191
8503.87 1119
8504.74 1128
8505.61 1180
8506.48 1172
8507.35 1168
8508.22 1136
8509.09 1150
8509.96 1172
8510.83 1163
8511.70 1194
8512.57 1174
8513.45 1173
8514.32 1198
8515.19 1181
8516.06 1225
8516.93 1189
8517.80 1200
8518.67 1217
8519.54 1149
8520.41 1180
8521.29 1226
8522.16 1171
8523.03 1159
8523.90 1196
8524.77 1218
8525.64 1218
8526.51 1191
8527.39 1190
8528.26 1197
8529.13 1211
8530.00 1168
8530.87 1169
8531.74 1157
8532.62 1149
8533.49 1202
8534.36 1225
8535.23 1218
8536.10 1219
8536.98 1305
8537.85 1257
8538.72 1265
8539.59 1263
8540.46 1300
8541.34 1289
8542.21 1244
8543.08 1198
8543.95 1215
8544.83 1187
8545.70 1219
8546.57 1262
8547.44 1204
8548.32 1203
8549.19 1161
8550.06 1207
8550.93 1192
8551.81 1244
8552.68 1276
8553.55 1322
8554.43 1355
8555.30 1428
8556.17 1456
8557.04 1538
8557.92 1517
8558.79 1556
8559.66 1533
8560.54 1549
8561.41 1484
8562.28 1435
8563.16 1409
8564.03 1331
8564.90 1309
8565.78 1190
8566.65 1202
8567.52 1175
8568.40 1174
8569.27 1136
8570.15 1098
8571.02 1123
8571.89 1103
8572.77 1057
8573.64 1094
8574.51 1069
8575.39 1079
8576.26 1099
8577.14 1048
8578.01 1044
8578.88 1053
8579.76 1090
8580.63 1080
8581.51 1058
8582.38 1034
8583.26 1037
8584.13 1029
8585.01 1018
8585.88 1012
8586.75 1014
8587.63 1011
8588.50 1050
8589.38 1067
8590.25 1011
8591.13 1087
8592.00 1049
8592.88 1094
8593.75 1009
8594.63 1043
8595.50 1034
8596.38 1091
8597.25 1088
8598.13 1109
8599.00 1081
8599.88 1067
8600.75 1073
8601.63 1102
8602.50 1086
8603.38 1116
8604.26 1086
8605.13 1092
8606.01 1062
8606.88 1120
8607.76 1156
8608.63 1130
8609.51 1129
8610.38 1114
8611.26 1085
8612.14 1107
8613.01 1112
8613.89 1122
8614.76 1177
8615.64 1115
8616.52 1206
8617.39 1158
8618.27 1149
8619.15 1155
8620.02 1129
8620.90 1132
8621.77 1165
8622.65 1199
8623.53 1198
8624.40 1168
8625.28 1125
8626.16 1154
8627.03 1170
8627.91 1258
8628.79 1217
8629.66 1209
8630.54 1261
8631.42 1267
8632.29 1281
8633.17 1327
8634.05 1341
8634.92 1357
8635.80 1291
8636.68 1340
8637.56 1303
8638.43 1248
8639.31 1332
8640.19 1337
8641.07 1339
8641.94 1386
8642.82 1286
8643.70 1337
8644.57 1390
8645.45 1373
8646.33 1324
8647.21 1352
8648.09 1399
8648.96 1416
8649.84 1413
8650.72 1417
8651.60 1416
8652.47 1429
8653.35 1422
8654.23 1436
8655.11 1504
8655.99 1488
8656.86 1496
8657.74 1550
8658.62 1524
8659.50 1484
8660.38 1511
8661.26 1575
8662.13 1579
8663.01 1530
8663.89 1531
8664.77 1603
8665.65 1631
8666.53 1609
8667.41 1672
8668.28 1622
8669.16 1695
8670.04 1842
8670.92 1879
8671.80 2007
8672.68 2103
8673.56 2251
8674.44 2335
8675.32 2394
8676.20 2561
8677.07 2678
8677.95 2601
8678.83 2611
8679.71 2571
8680.59 2498
8681.47 2350
8682.35 2309
8683.23 2190
8684.11 2119
8684.99 2096
8685.87 2036
8686.75 2009
8687.63 2020
8688.51 2003
8689.39 2062
8690.27 2163
8691.15 2344
8692.03 2568
8692.91 2740
8693.79 2991
8694.67 3201
8695.55 3232
8696.43 3347
8697.31 3399
8698.19 3274
8699.07 3123
8699.95 2942
8700.83 2743
8701.71 2430
8702.59 2334
8703.47 2167
8704.35 2063
8705.23 1950
8706.11 1812
8706.99 1802
8707.87 1681
8708.75 1650
8709.63 1616
8710.52 1551
8711.40 1513
8712.28 1462
8713.16 1489
8714.04 1437
8714.92 1448
8715.80 1428
8716.68 1448
8717.56 1358
8718.45 1316
8719.33 1320
8720.21 1374
8721.09 1322
8721.97 1299
8722.85 1329
8723.73 1289
8724.62 1351
8725.50 1322
8726.38 1268
8727.26 1295
8728.14 1332
8729.02 1377
8729.91 1358
8730.79 1340
8731.67 1349
8732.55 1411
8733.43 1418
8734.32 1408
8735.20 1423
8736.08 1467
8736.96 1423
8737.84 1370
8738.73 1373
8739.61 1388
8740.49 1347
8741.37 1322
8742.26 1393
8743.14 1393
8744.02 1389
8744.90 1335
8745.79 1344
8746.67 1369
8747.55 1349
8748.43 1337
8749.32 1357
8750.20 1392
8751.08 1396
8751.97 1378
8752.85 1434
8753.73 1504
8754.62 1465
8755.50 1505
8756.38 1539
8757.26 1572
8758.15 1684
8759.03 1759
8759.91 1733
8760.80 1725
8761.68 1798
8762.56 1779
8763.45 1743
8764.33 1743
8765.22 1702
8766.10 1713
8766.98 1754
8767.87 1637
8768.75 1716
8769.63 1695
8770.52 1633
8771.40 1645
8772.29 1666
8773.17 1703
8774.05 1716
8774.94 1741
8775.82 1692
8776.71 1664
8777.59 1640
8778.48 1622
8779.36 1612
8780.24 1602
8781.13 1554
8782.01 1569
8782.90 1558
8783.78 1547
8784.67 1582
8785.55 1555
8786.44 1515
8787.32 1555
8788.21 1551
8789.09 1551
8789.98 1526
8790.86 1600
8791.74 1508
8792.63 1507
8793.51 1494
8794.40 1495
8795.29 1565
8796.17 1610
8797.06 1589
8797.94 1586
8798.83 1648
8799.71 1620
8800.60 1671
8801.48 1741
8802.37 1728
8803.25 1709
8804.14 1728
8805.02 1727
8805.91 1679
8806.80 1689
8807.68 1694
8808.57 1668
8809.45 1650
8810.34 1566
8811.23 1562
8812.11 1463
8813.00 1466
8813.88 1415
8814.77 1394
8815.66 1401
8816.54 1370
8817.43 1359
8818.31 1326
8819.20 1397
8820.09 1388
8820.97 1373
8821.86 1333
8822.75 1304
8823.63 1279
8824.52 1343
8825.41 1332
8826.29 1281
8827.18 1276
8828.07 1310
8828.95 1264
8829.84 1304
8830.73 1300
8831.61 1285
8832.50 1267
8833.39 1242
8834.28 1205
8835.16 1217
8836.05 1165
8836.94 1214
8837.82 1205
8838.71 1242
8839.60 1184
8840.49 1119
8841.37 1121
8842.26 1161
8843.15 1126
8844.04 1186
8844.92 1199
8845.81 1195
8846.70 1196
8847.59 1182
8848.47 1161
8849.36 1135
8850.25 1131
8851.14 1106
8852.03 1071
8852.91 1064
8853.80 1043
8854.69 1030
8855.58 1035
8856.47 1012
8857.36 1093
8858.24 1085
8859.13 1071
8860.02 1057
8860.91 1041
8861.80 1006
8862.69 1024
8863.57 1035
8864.46 1076
8865.35 1107
8866.24 1048
8867.13 1045
8868.02 1002
8868.91 990
8869.80 1015
8870.68 1049
8871.57 1018
8872.46 991
8873.35 965
8874.24 1012
8875.13 991
8876.02 993
8876.91 938
8877.80 1050
8878.69 982
8879.58 1040
8880.47 1014
8881.36 970
8882.24 975
8883.13 991
8884.02 957
8884.91 989
8885.80 959
8886.69 982
8887.58 976
8888.47 1012
8889.36 957
8890.25 967
8891.14 982
8892.03 976
8892.92 977
8893.81 987
8894.70 947
8895.59 974
8896.48 938
8897.37 926
8898.26 921
8899.15 907
8900.04 862
8900.93 919
8901.82 928
8902.72 904
8903.61 884
8904.50 906
8905.39 914
8906.28 896
8907.17 895
8908.06 918
8908.95 900
8909.84 893
8910.73 873
8911.62 902
8912.51 893
8913.41 884
8914.30 880
8915.19 896
8916.08 900
8916.97 893
8917.86 967
8918.75 887
8919.64 869
8920.54 846
8921.43 884
8922.32 863
8923.21 839
8924.10 848
8924.99 852
8925.88 818
8926.78 793
8927.67 830
8928.56 811
8929.45 834
8930.34 837
8931.24 807
8932.13 798
8933.02 869
8933.91 839
8934.80 855
8935.70 819
8936.59 909
8937.48 880
8938.37 883
8939.27 828
8940.16 803
8941.05 835
8941.94 830
8942.84 808
8943.73 816
8944.62 786
8945.51 782
8946.41 828
8947.30 820
8948.19 845
8949.08 819
8949.98 835
8950.87 848
8951.76 826
8952.66 801
8953.55 808
8954.44 871
8955.34 822
8956.23 812
8957.12 801
8958.02 813
8958.91 825
8959.80 786
8960.70 751
8961.59 788
8962.48 804
8963.38 783
8964.27 769
8965.16 787
8966.06 842
8966.95 808
8967.84 864
8968.74 825
8969.63 822
8970.53 805
8971.42 796
8972.31 783
8973.21 798
8974.10 808
8975.00 813
8975.89 847
8976.78 845
8977.68 820
8978.57 823
8979.47 847
8980.36 810
8981.26 815
8982.15 789
8983.05 823
8983.94 808
8984.83 782
8985.73 797
8986.62 772
8987.52 793
8988.41 812
8989.31 807
8990.20 772
8991.10 776
8991.99 845
8992.89 800
8993.78 806
8994.68 829
8995.57 864
8996.47 861
8997.36 881
8998.26 849
8999.15 872
9000.05 872
9000.95 822
9001.84 844
9002.74 856
9003.63 817
9004.53 819
9005.42 808
9006.32 824
9007.21 784
9008.11 810
9009.01 793
9009.90 805
9010.80 828
9011.69 828
9012.59 792
9013.49 809
9014.38 854
9015.28 779
9016.17 814
9017.07 815
9017.97 864
9018.86 854
9019.76 815
9020.66 775
9021.55 794
9022.45 832
9023.35 788
9024.24 759
9025.14 781
9026.04 851
9026.93 847
9027.83 775
9028.73 798
9029.62 797
9030.52 773
9031.42 780
9032.31 779
9033.21 765
9034.11 796
9035.01 818
9035.90 804
9036.80 765
9037.70 753
9038.59 788
9039.49 804
9040.39 762
9041.29 801
9042.18 820
9043.08 815
9043.98 792
9044.88 810
9045.77 830
9046.67 838
9047.57 755
9048.47 797
9049.37 763
9050.26 790
9051.16 814
9052.06 807
9052.96 847
9053.85 830
9054.75 840
9055.65 816
9056.55 821
9057.45 808
9058.35 800
9059.24 842
9060.14 844
9061.04 801
9061.94 821
9062.84 843
9063.74 850
9064.64 857
9065.53 858
9066.43 836
9067.33 834
9068.23 876
9069.13 839
9070.03 812
9070.93 849
9071.83 821
9072.72 834
9073.62 822
9074.52 803
9075.42 848
9076.32 870
9077.22 836
9078.12 823
9079.02 854
9079.92 833
9080.82 831
9081.72 846
9082.62 808
9083.52 823
9084.42 830
9085.32 849
9086.21 853
9087.11 830
9088.01 829
9088.91 845
9089.81 863
9090.71 796
9091.61 890
9092.51 921
9093.41 922
9094.31 908
9095.21 901
9096.11 873
9097.01 868
9097.91 832
9098.81 862
9099.72 872
9100.62 844
9101.52 839
9102.42 803
9103.32 808
9104.22 793
9105.12 839
9106.02 756
9106.92 849
9107.82 806
9108.72 809
9109.62 813
9110.52 863
9111.42 816
9112.32 799
9113.23 816
9114.13 826
9115.03 853
9115.93 828
9116.83 779
9117.73 809
9118.63 845
9119.53 824
9120.44 810
9121.34 810
9122.24 788
9123.14 769
9124.04 805
9124.94 776
9125.84 750
9126.75 779
9127.65 773
9128.55 775
9129.45 801
9130.35 799
9131.25 812
9132.16 837
9133.06 785
9133.96 792
9134.86 827
9135.76 814
9136.67 853
9137.57 822
9138.47 853
9139.37 830
9140.28 848
9141.18 793
9142.08 827
9142.98 840
9143.89 884
9144.79 858
9145.69 799
9146.59 802
9147.50 837
9148.40 837
9149.30 848
9150.20 886
9151.11 858
9152.01 843
9152.91 845
9153.82 817
9154.72 860
9155.62 844
9156.53 860
9157.43 825
9158.33 807
9159.24 819
9160.14 804
9161.04 823
9161.95 792
9162.85 842
9163.75 830
9164.66 816
9165.56 851
9166.46 834
9167.37 863
9168.27 908
9169.17 864
9170.08 848
9170.98 854
9171.89 836
9172.79 868
9173.69 877
9174.60 866
9175.50 825
9176.41 849
9177.31 858
9178.21 816
9179.12 796
9180.02 838
9180.93 832
9181.83 904
9182.74 928
9183.64 893
9184.55 854
9185.45 923
9186.35 952
9187.26 932
9188.16 910
9189.07 905
9189.97 918
9190.88 911
9191.78 902
9192.69 853
9193.59 817
9194.50 828
9195.40 840
9196.31 859
9197.21 850
9198.12 855
9199.02 855
9199.93 851
9200.83 859
9201.74 881
9202.65 825
9203.55 863
9204.46 888
9205.36 856
9206.27 831
9207.17 798
9208.08 835
9208.98 821
9209.89 826
9210.80 821
9211.70 798
9212.61 759
9213.51 776
9214.42 768
9215.33 779
9216.23 758
9217.14 796
9218.04 776
9218.95 787
9219.86 785
9220.76 750
9221.67 759
9222.58 780
9223.48 797
9224.39 755
9225.30 735
9226.20 762
9227.11 771
9228.01 767
9228.92 728
9229.83 714
9230.74 784
9231.64 794
9232.55 772
9233.46 749
9234.36 770
9235.27 732
9236.18 773
9237.08 738
9237.99 745
9238.90 727
9239.81 754
9240.71 732
9241.62 708
9242.53 718
9243.43 736
9244.34 775
9245.25 747
9246.16 709
9247.07 744
9247.97 737
9248.88 699
9249.79 666
9250.70 684
9251.60 701
9252.51 703
9253.42 720
9254.33 771
9255.24 733
9256.14 727
9257.05 728
9257.96 722
9258.87 750
9259.78 686
9260.68 677
9261.59 690
9262.50 723
9263.41 719
9264.32 706
9265.23 706
9266.13 711
9267.04 724
9267.95 734
9268.86 722
9269.77 761
9270.68 766
9271.59 737
9272.50 704
9273.40 744
9274.31 686
9275.22 725
9276.13 751
9277.04 754
9277.95 758
9278.86 718
9279.77 757
9280.68 753
9281.59 750
9282.50 746
9283.41 728
9284.32 732
9285.22 686
9286.13 718
9287.04 718
9287.95 710
9288.86 700
9289.77 698
9290.68 678
9291.59 734
9292.50 711
9293.41 705
9294.32 691
9295.23 690
9296.14 692
9297.05 679
9297.96 706
9298.87 668
9299.78 686
9300.69 705
9301.60 705
9302.51 736
9303.42 734
9304.33 767
9305.24 727
9306.15 693
9307.07 714
9307.98 761
9308.89 770
9309.80 811
9310.71 809
9311.62 778
9312.53 777
9313.44 788
9314.35 794
9315.26 755
9316.17 785
9317.08 816
9318.00 789
9318.91 779
9319.82 763
9320.73 753
9321.64 769
9322.55 722
9323.46 732
9324.37 724
9325.29 737
9326.20 735
9327.11 732
9328.02 740
9328.93 712
9329.84 692
9330.75 713
9331.67 735
9332.58 704
9333.49 731
9334.40 725
9335.31 701
9336.23 757
9337.14 794
9338.05 800
9338.96 791
9339.87 762
9340.79 770
9341.70 783
9342.61 772
9343.52 765
9344.44 804
9345.35 759
9346.26 761
9347.17 780
9348.09 777
9349.00 787
9349.91 776
9350.82 711
9351.74 758
9352.65 720
9353.56 717
9354.47 718
9355.39 741
9356.30 716
9357.21 741
9358.13 731
9359.04 707
9359.95 718
9360.87 703
9361.78 717
9362.69 686
9363.61 709
9364.52 695
9365.43 719
9366.35 711
9367.26 712
9368.17 708
9369.09 688
9370.00 697
9370.91 672
9371.83 681
9372.74 678
9373.65 668
9374.57 684
9375.48 658
9376.40 710
9377.31 689
9378.22 731
9379.14 684
9380.05 649
9380.97 662
9381.88 677
9382.80 669
9383.71 690
9384.62 733
9385.54 706
9386.45 689
9387.37 756
9388.28 740
9389.20 740
9390.11 731
9391.03 730
9391.94 703
9392.85 704
9393.77 727
9394.68 699
9395.60 720
9396.51 775
9397.43 802
9398.34 745
9399.26 766
9400.17 801
9401.09 761
9402.00 757
9402.92 741
9403.84 744
9404.75 768
9405.67 751
9406.58 736
9407.50 714
9408.41 738
9409.33 733
9410.24 730
9411.16 765
9412.07 728
9412.99 744
9413.91 753
9414.82 743
9415.74 743
9416.65 802
9417.57 728
9418.49 752
9419.40 772
9420.32 794
9421.23 817
9422.15 848
9423.07 832
9423.98 825
9424.90 788
9425.81 789
9426.73 742
9427.65 786
9428.56 813
9429.48 794
9430.40 792
9431.31 804
9432.23 783
9433.15 747
9434.06 766
9434.98 773
9435.90 836
9436.81 830
9437.73 795
9438.65 794
9439.57 800
9440.48 815
9441.40 844
9442.32 789
9443.23 790
9444.15 803
9445.07 782
9445.99 782
9446.90 793
9447.82 789
9448.74 830
9449.66 797
9450.57 805
9451.49 842
9452.41 911
9453.33 895
9454.24 878
9455.16 904
9456.08 936
9457.00 907
9457.91 974
9458.83 971
9459.75 990
9460.67 919
9461.59 924
9462.50 945
9463.42 883
9464.34 893
9465.26 858
9466.18 866
9467.10 856
9468.01 837
9468.93 794
9469.85 834
9470.77 840
9471.69 776
9472.61 798
9473.53 805
9474.44 849
9475.36 803
9476.28 813
9477.20 844
9478.12 854
9479.04 801
9479.96 796
9480.88 863
9481.80 854
9482.71 875
9483.63 887
9484.55 844
9485.47 909
9486.39 884
9487.31 858
9488.23 910
9489.15 872
9490.07 866
9490.99 862
9491.91 842
9492.83 857
9493.75 849
9494.67 865
9495.59 872
9496.51 846
9497.43 891
9498.35 818
9499.27 865
9500.19 877
9501.11 915
9502.03 915
9502.95 904
9503.87 932
9504.79 915
9505.71 927
9506.63 920
9507.55 859
9508.47 883
9509.39 890
9510.31 905
9511.23 909
9512.15 938
9513.07 964
9513.99 954
9514.91 971
9515.83 1006
9516.75 1064
9517.67 1136
9518.59 1137
9519.52 1268
9520.44 1353
9521.36 1371
9522.28 1423
9523.20 1359
9524.12 1356
9525.04 1300
9525.96 1291
9526.88 1276
9527.80 1224
9528.73 1155
9529.65 1114
9530.57 1062
9531.49 1041
9532.41 1048
9533.33 1019
9534.26 991
9535.18 991
9536.10 985
9537.02 960
9537.94 945
9538.86 966
9539.79 987
9540.71 980
9541.63 925
9542.55 876
9543.47 849
9544.40 823
9545.32 853
9546.24 856
9547.16 855
9548.08 793
9549.01 824
9549.93 826
9550.85 763
9551.77 746
9552.70 787
9553.62 783
9554.54 792
9555.46 796
9556.39 806
9557.31 825
9558.23 827
9559.16 824
9560.08 829
9561.00 825
9561.92 834
9562.85 814
9563.77 824
9564.69 831
9565.62 841
9566.54 803
9567.46 797
9568.39 839
9569.31 841
9570.23 841
9571.16 835
9572.08 811
9573.00 805
9573.93 786
9574.85 776
9575.77 768
9576.70 755
9577.62 767
9578.54 802
9579.47 851
9580.39 808
9581.32 806
9582.24 821
9583.16 799
9584.09 832
9585.01 777
9585.94 800
9586.86 809
9587.78 809
9588.71 853
9589.63 813
9590.56 783
9591.48 813
9592.41 814
9593.33 764
9594.25 765
9595.18 803
9596.10 785
9597.03 770
9597.95 787
9598.88 823
9599.80 830
9600.73 829
9601.65 826
9602.58 835
9603.50 808
9604.43 780
9605.35 799
9606.28 790
9607.20 822
9608.13 854
9609.05 829
9609.98 834
9610.90 818
9611.83 808
9612.75 800
9613.68 795
9614.60 779
9615.53 804
9616.46 832
9617.38 838
9618.31 810
9619.23 850
9620.16 863
9621.08 849
9622.01 820
9622.94 833
9623.86 792
9624.79 826
9625.71 839
9626.64 851
9627.57 906
9628.49 844
9629.42 848
9630.34 830
9631.27 841
9632.20 870
9633.12 896
9634.05 861
9634.98 864
9635.90 838
9636.83 862
9637.76 897
9638.68 888
9639.61 883
9640.54 917
9641.46 886
9642.39 899
9643.32 906
9644.24 976
9645.17 977
9646.10 969
9647.02 1033
9647.95 1024
9648.88 1043
9649.81 1096
9650.73 1131
9651.66 1117
9652.59 1135
9653.51 1169
9654.44 1177
9655.37 1118
9656.30 1146
9657.22 1115
9658.15 1124
9659.08 1088
9660.01 1029
9660.93 1027
9661.86 1001
9662.79 1008
9663.72 1005
9664.65 975
9665.57 939
9666.50 950
9667.43 953
9668.36 979
9669.29 961
9670.21 941
9671.14 956
9672.07 950
9673.00 935
9673.93 906
9674.86 929
9675.78 939
9676.71 878
9677.64 906
9678.57 926
9679.50 903
9680.43 944
9681.36 874
9682.28 872
9683.21 874
9684.14 878
9685.07 877
9686.00 886
9686.93 902
9687.86 915
9688.79 907
9689.72 899
9690.64 861
9691.57 895
9692.50 912
9693.43 958
9694.36 914
9695.29 884
9696.22 904
9697.15 894
9698.08 886
9699.01 865
9699.94 898
9700.87 933
9701.80 867
9702.73 832
9703.66 830
9704.59 859
9705.52 893
9706.45 909
9707.38 845
9708.31 859
9709.24 820
9710.17 852
9711.10 857
9712.03 887
9712.96 867
9713.89 857
9714.82 865
9715.75 840
9716.68 853
9717.61 836
9718.54 851
9719.47 875
9720.40 881
9721.33 886
9722.26 867
9723.19 840
9724.12 915
9725.05 880
9725.98 830
9726.92 855
9727.85 889
9728.78 869
9729.71 895
9730.64 866
9731.57 853
9732.50 887
9733.43 887
9734.36 869
9735.30 807
9736.23 850
9737.16 857
9738.09 838
9739.02 872
9739.95 856
9740.88 846
9741.82 833
9742.75 882
9743.68 853
9744.61 899
9745.54 895
9746.47 857
9747.41 834
9748.34 891
9749.27 841
9750.20 904
9751.13 916
9752.07 903
9753.00 897
9753.93 892
9754.86 896
9755.79 914
9756.73 946
9757.66 909
9758.59 962
9759.52 945
9760.46 932
9761.39 888
9762.32 936
9763.25 931
9764.19 940
9765.12 973
9766.05 925
9766.98 917
9767.92 922
9768.85 946
9769.78 944
9770.72 953
9771.65 927
9772.58 940
9773.52 920
9774.45 951
9775.38 943
9776.31 951
9777.25 991
9778.18 942
9779.11 957
9780.05 964
9780.98 999
9781.92 1041
9782.85 1015
9783.78 1042
9784.72 1102
9785.65 1152
9786.58 1136
9787.52 1158
9788.45 1187
9789.38 1159
9790.32 1150
9791.25 1109
9792.19 1135
9793.12 1081
9794.05 1132
9794.99 1123
9795.92 1084
9796.86 1106
9797.79 1134
9798.73 1134
9799.66 1150
9800.59 1191
9801.53 1153
9802.46 1166
9803.40 1161
9804.33 1175
9805.27 1079
9806.20 1115
9807.14 1075
9808.07 1035
9809.01 1057
9809.94 994
9810.88 906
9811.81 923
9812.75 906
9813.68 948
9814.62 919
9815.55 884
9816.49 899
9817.42 863
9818.36 883
9819.29 825
9820.23 857
9821.16 838
9822.10 860
9823.03 866
9823.97 908
9824.90 843
9825.84 915
9826.78 899
9827.71 866
9828.65 864
9829.58 849
9830.52 891
9831.45 889
9832.39 865
9833.33 854
9834.26 838
9835.20 846
9836.13 893
9837.07 831
9838.01 843
9838.94 859
9839.88 832
9840.82 843
9841.75 829
9842.69 860
9843.62 852
9844.56 812
9845.50 859
9846.43 796
9847.37 818
9848.31 803
9849.24 808
9850.18 845
9851.12 838
9852.05 860
9852.99 841
9853.93 844
9854.87 832
9855.80 834
9856.74 840
9857.68 851
9858.61 803
9859.55 847
9860.49 873
9861.43 864
9862.36 809
9863.30 808
9864.24 833
9865.17 819
9866.11 848
9867.05 846
9867.99 819
9868.93 842
9869.86 855
9870.80 834
9871.74 916
9872.68 837
9873.61 817
9874.55 867
9875.49 863
9876.43 819
9877.37 820
9878.30 868
9879.24 832
9880.18 850
9881.12 840
9882.06 903
9883.00 851
9883.93 831
9884.87 854
9885.81 857
9886.75 844
9887.69 856
9888.63 805
9889.56 805
9890.50 790
9891.44 799
9892.38 839
9893.32 816
9894.26 844
9895.20 858
9896.14 843
9897.07 848
9898.01 815
9898.95 813
9899.89 845
9900.83 827
9901.77 849
9902.71 869
9903.65 817
9904.59 848
9905.53 850
9906.47 788
9907.41 816
9908.35 895
9909.29 872
9910.23 894
9911.16 907
9912.10 885
9913.04 896
9913.98 895
9914.92 903
9915.86 882
9916.80 893
9917.74 892
9918.68 914
9919.62 946
9920.56 943
9921.50 939
9922.44 959
9923.38 1041
9924.32 1030
9925.27 1090
9926.21 1170
9927.15 1191
9928.09 1273
9929.03 1313
9929.97 1303
9930.91 1305
9931.85 1237
9932.79 1267
9933.73 1234
9934.67 1207
9935.61 1148
9936.55 1174
9937.49 1136
9938.43 1070
9939.38 1086
9940.32 972
9941.26 976
9942.20 942
9943.14 905
9944.08 980
9945.02 998
9945.96 942
9946.90 898
9947.85 950
9948.79 951
9949.73 927
9950.67 933
9951.61 982
9952.55 944
9953.50 964
9954.44 1037
9955.38 1007
9956.32 971
9957.26 982
9958.20 933
9959.15 979
9960.09 961
9961.03 968
9961.97 987
9962.91 972
9963.86 975
9964.80 1022
9965.74 1053
9966.68 1028
9967.63 970
9968.57 981
9969.51 1013
9970.45 994
9971.39 940
9972.34 982
9973.28 919
9974.22 959
9975.17 968
9976.11 902
9977.05 938
9977.99 937
9978.94 905
9979.88 924
9980.82 952
9981.77 954
9982.71 953
9983.65 912
9984.59 849
9985.54 881
9986.48 915
9987.42 851
9988.37 851
9989.31 869
9990.25 858
9991.20 884
9992.14 907
9993.08 807
9994.03 851
9994.97 816
9995.92 860
9996.86 839
9997.80 846
9998.75 854
9999.69 848
10000.63 835
10001.58 853
10002.52 832
10003.47 806
10004.41 782
10005.35 790
10006.30 833
10007.24 800
10008.19 776
10009.13 775
10010.08 796
10011.02 814
10011.96 809
10012.91 758
10013.85 748
10014.80 787
10015.74 764
10016.69 754
10017.63 763
10018.58 756
10019.52 780
10020.47 783
10021.41 738
10022.36 735
10023.30 754
10024.25 719
10025.19 738
10026.14 747
10027.08 760
10028.03 724
10028.97 760
10029.92 762
10030.86 755
10031.81 752
10032.75 735
10033.70 767
10034.64 750
10035.59 742
10036.53 764
10037.48 745
10038.43 747
10039.37 748
10040.32 747
10041.26 735
10042.21 775
10043.16 748
10044.10 708
10045.05 709
10045.99 714
10046.94 713
10047.89 725
10048.83 732
10049.78 679
10050.72 725
10051.67 732
10052.62 712
10053.56 719
10054.51 738
10055.46 722
10056.40 711
10057.35 697
10058.30 717
10059.24 720
10060.19 717
10061.14 718
10062.08 705
10063.03 708
10063.98 698
10064.92 737
10065.87 726
10066.82 727
10067.76 712
10068.71 716
10069.66 713
10070.61 744
10071.55 735
10072.50 679
10073.45 685
10074.39 709
10075.34 700
10076.29 719
10077.24 707
10078.18 721
10079.13 764
10080.08 721
10081.03 738
10081.97 724
10082.92 714
10083.87 743
10084.82 737
10085.77 709
10086.71 726
10087.66 727
10088.61 780
10089.56 699
10090.51 687
10091.45 685
10092.40 711
10093.35 690
10094.30 661
10095.25 702
10096.20 684
10097.14 678
10098.09 658
10099.04 662
10099.99 686
10100.94 670
10101.89 665
10102.84 691
10103.78 651
10104.73 674
10105.68 636
10106.63 640
10107.58 668
10108.53 676
10109.48 655
10110.43 611
10111.38 621
10112.33 627
10113.27 642
10114.22 606
10115.17 676
10116.12 662
10117.07 680
10118.02 623
10118.97 646
10119.92 617
10120.87 633
10121.82 639
10122.77 626
10123.72 672
10124.67 641
10125.62 617
10126.57 597
10127.52 641
10128.47 649
10129.42 673
10130.37 639
10131.32 653
10132.27 622
10133.22 667
10134.17 646
10135.12 628
10136.07 605
10137.02 619
10137.97 636
10138.92 614
10139.87 656
10140.82 652
10141.77 652
10142.72 647
10143.67 653
10144.62 666
10145.57 686
10146.52 675
10147.47 679
10148.43 670
10149.38 684
10150.33 685
10151.28 672
10152.23 659
10153.18 679
10154.13 689
10155.08 660
10156.03 663
10156.99 694
10157.94 673
10158.89 647
10159.84 697
10160.79 693
10161.74 690
10162.69 718
10163.65 681
10164.60 682
10165.55 706
10166.50 722
10167.45 699
10168.40 692
10169.36 706
10170.31 694
10171.26 697
10172.21 691
10173.16 735
10174.11 780
10175.07 750
10176.02 746
10176.97 751
10177.92 729
10178.88 753
10179.83 752
10180.78 762
10181.73 772
10182.69 804
10183.64 788
10184.59 743
10185.54 733
10186.50 775
10187.45 822
10188.40 825
10189.35 850
10190.31 819
10191.26 812
10192.21 797
10193.17 838
10194.12 867
10195.07 846
10196.02 842
10196.98 826
10197.93 875
10198.88 821
10199.84 798
10200.79 830
10201.74 850
10202.70 889
10203.65 925
10204.60 925
10205.56 910
10206.51 934
10207.46 930
10208.42 995
10209.37 1010
10210.33 967
10211.28 1021
10212.23 1004
10213.19 957
10214.14 975
10215.09 952
10216.05 960
10217.00 918
10217.96 918
10218.91 911
10219.87 915
10220.82 855
10221.77 876
10222.73 825
10223.68 865
10224.64 876
10225.59 853
10226.55 840
10227.50 860
10228.45 854
10229.41 899
10230.36 861
10231.32 850
10232.27 846
10233.23 884
10234.18 857
10235.14 891
10236.09 884
10237.05 898
10238.00 890
10238.96 919
10239.91 918
10240.87 909
10241.82 897
10242.78 907
10243.73 845
10244.69 872
10245.64 902
10246.60 871
10247.56 848
10248.51 830
10249.47 826
10250.42 817
10251.38 792
10252.33 835
10253.29 803
10254.25 800
10255.20 810
10256.16 788
10257.11 775
10258.07 821
10259.02 792
10259.98 816
10260.94 815
10261.89 804
10262.85 778
10263.81 803
10264.76 831
10265.72 860
10266.67 847
10267.63 864
10268.59 869
10269.54 870
10270.50 879
10271.46 921
10272.41 904
10273.37 924
10274.33 868
10275.28 895
10276.24 906
10277.20 858
10278.15 858
10279.11 821
10280.07 815
10281.03 738
10281.98 805
10282.94 772
10283.90 753
10284.85 760
10285.81 819
10286.77 811
10287.73 795
10288.68 754
10289.64 783
10290.60 758
10291.56 795
10292.51 772
10293.47 737
10294.43 768
10295.39 749
10296.34 784
10297.30 761
10298.26 756
10299.22 744
10300.18 732
10301.13 756
10302.09 774
10303.05 741
10304.01 705
10304.97 744
10305.92 714
10306.88 683
10307.84 692
10308.80 687
10309.76 707
10310.72 694
10311.67 685
10312.63 674
10313.59 660
10314.55 654
10315.51 666
10316.47 698
10317.43 666
10318.38 642
10319.34 646
10320.30 683
10321.26 685
10322.22 610
10323.18 641
10324.14 652
10325.10 671
10326.06 674
10327.01 649
10327.97 661
10328.93 627
10329.89 633
10330.85 662
10331.81 629
10332.77 655
10333.73 640
10334.69 658
10335.65 690
10336.61 646
10337.57 654
10338.53 683
10339.49 673
10340.45 661
10341.41 667
10342.37 655
10343.33 692
10344.29 644
10345.25 642
10346.21 650
10347.17 662
10348.13 678
10349.09 719
10350.05 681
10351.01 660
10351.97 667
10352.93 702
10353.89 718
10354.85 649
10355.81 686
10356.77 724
10357.73 750
10358.69 727
10359.65 696
10360.61 657
10361.57 694
10362.54 699
10363.50 699
10364.46 718
10365.42 713
10366.38 700
10367.34 685
10368.30 686
10369.26 687
10370.22 673
10371.18 646
10372.15 655
10373.11 638
10374.07 659
10375.03 673
10375.99 659
10376.95 670
10377.91 673
10378.88 694
10379.84 661
10380.80 641
10381.76 668
10382.72 647
10383.68 626
10384.65 656
10385.61 696
10386.57 657
10387.53 707
10388.49 701
10389.46 665
10390.42 686
10391.38 675
10392.34 679
10393.31 656
10394.27 678
10395.23 720
10396.19 717
10397.15 702
10398.12 683
10399.08 718
10400.04 678
10401.00 718
10401.97 710
10402.93 701
10403.89 703
10404.86 692
10405.82 738
10406.78 734
10407.74 727
10408.71 757
10409.67 743
10410.63 765
10411.60 755
10412.56 770
10413.52 769
10414.49 797
10415.45 787
10416.41 831
10417.38 806
10418.34 806
10419.30 779
10420.27 810
10421.23 860
10422.19 860
10423.16 858
10424.12 862
10425.08 881
10426.05 886
10427.01 881
10427.98 862
10428.94 871
10429.90 885
10430.87 815
10431.83 806
10432.80 784
10433.76 761
10434.72 730
10435.69 737
10436.65 742
10437.62 730
10438.58 738
10439.55 724
10440.51 679
10441.47 634
10442.44 660
10443.40 674
10444.37 674
10445.33 668
10446.30 631
10447.26 655
10448.23 637
10449.19 643
10450.16 645
10451.12 649
10452.09 605
10453.05 611
10454.02 631
10454.98 650
10455.95 636
10456.91 612
10457.88 633
10458.84 601
10459.81 631
10460.77 617
10461.74 608
10462.70 587
10463.67 618
10464.64 628
10465.60 659
10466.57 625
10467.53 630
10468.50 612
10469.46 601
10470.43 595
10471.40 600
10472.36 590
10473.33 591
10474.29 590
10475.26 599
10476.23 583
10477.19 571
10478.16 615
10479.12 606
10480.09 651
10481.06 586
10482.02 577
10482.99 601
10483.96 599
10484.92 609
10485.89 597
10486.85 599
10487.82 600
10488.79 622
10489.75 581
10490.72 585
10491.69 586
10492.66 613
10493.62 596
10494.59 590
10495.56 549
10496.52 577
10497.49 594
10498.46 599
10499.42 620
10500.39 586
10501.36 576
10502.33 600
10503.29 609
10504.26 559
10505.23 611
10506.20 619
10507.16 631
10508.13 596
10509.10 593
10510.07 572
10511.03 598
10512.00 586
10512.97 593
10513.94 567
10514.90 570
10515.87 572
10516.84 593
10517.81 604
10518.78 574
10519.74 603
10520.71 570
10521.68 589
10522.65 597
10523.62 593
10524.59 569
10525.55 562
10526.52 591
10527.49 592
10528.46 585
10529.43 600
10530.40 580
10531.37 598
10532.33 612
10533.30 580
10534.27 584
10535.24 575
10536.21 637
10537.18 595
10538.15 561
10539.12 582
10540.08 587
10541.05 564
10542.02 592
10542.99 580
10543.96 591
10544.93 602
10545.90 580
10546.87 615
10547.84 590
10548.81 642
10549.78 592
10550.75 597
10551.72 569
10552.69 603
10553.66 611
10554.63 607
10555.60 612
10556.56 617
10557.53 595
10558.50 626
10559.47 643
10560.44 649
10561.41 628
10562.38 636
10563.35 666
10564.32 699
10565.29 710
10566.27 693
10567.24 673
10568.21 668
10569.18 653
10570.15 660
10571.12 656
10572.09 638
10573.06 656
10574.03 667
10575.00 629
10575.97 605
10576.94 626
10577.91 646
10578.88 651
10579.85 633
10580.82 636
10581.79 648
10582.77 630
10583.74 648
10584.71 654
10585.68 628
10586.65 644
10587.62 636
10588.59 646
10589.56 657
10590.54 640
10591.51 671
10592.48 642
10593.45 611
10594.42 652
10595.39 649
10596.36 672
10597.34 624
10598.31 608
10599.28 641
10600.25 624
10601.22 614
10602.19 601
10603.17 656
10604.14 643
10605.11 603
10606.08 645
10607.05 651
10608.03 606
10609.00 628
10609.97 609
10610.94 629
10611.92 606
10612.89 598
10613.86 594
10614.83 609
10615.81 607
10616.78 600
10617.75 617
10618.72 633
10619.70 603
10620.67 626
10621.64 643
10622.61 615
10623.59 606
10624.56 638
10625.53 642
10626.51 630
10627.48 603
10628.45 643
10629.43 651
10630.40 649
10631.37 629
10632.34 629
10633.32 669
10634.29 627
10635.26 627
10636.24 665
10637.21 677
10638.19 664
10639.16 704
10640.13 684
10641.11 701
10642.08 708
10643.05 725
10644.03 762
10645.00 711
10645.98 785
10646.95 718
10647.92 700
10648.90 689
10649.87 698
10650.85 659
10651.82 650
10652.79 626
10653.77 586
10654.74 596
10655.72 602
10656.69 578
10657.67 583
10658.64 595
10659.61 598
10660.59 607
10661.56 617
10662.54 566
10663.51 575
10664.49 580
10665.46 590
10666.44 564
10667.41 534
10668.39 528
10669.36 567
10670.34 527
10671.31 570
10672.29 566
10673.26 561
10674.24 542
10675.21 587
10676.19 578
10677.16 575
10678.14 575
10679.11 576
10680.09 561
10681.06 582
10682.04 600
10683.02 611
10683.99 574
10684.97 585
10685.94 585
10686.92 577
10687.89 597
10688.87 538
10689.85 580
10690.82 587
10691.80 623
10692.77 571
10693.75 541
10694.73 554
10695.70 543
10696.68 534
10697.65 550
10698.63 561
10699.61 527
10700.58 538
10701.56 586
10702.54 572
10703.51 525
10704.49 563
10705.47 544
10706.44 552
10707.42 526
10708.40 558
10709.37 540
10710.35 550
10711.33 540
10712.30 559
10713.28 539
10714.26 540
10715.23 568
10716.21 541
10717.19 569
10718.17 529
10719.14 546
10720.12 528
10721.10 540
10722.08 510
10723.05 528
10724.03 549
10725.01 561
10725.98 568
10726.96 555
10727.94 508
10728.92 517
10729.90 538
10730.87 552
10731.85 565
10732.83 546
10733.81 562
10734.78 518
10735.76 549
10736.74 566
10737.72 592
10738.70 587
10739.68 568
10740.65 562
10741.63 560
10742.61 567
10743.59 557
10744.57 541
10745.54 556
10746.52 575
10747.50 542
10748.48 558
10749.46 574
10750.44 557
10751.42 511
10752.40 536
10753.37 509
10754.35 514
10755.33 548
10756.31 543
10757.29 528
10758.27 520
10759.25 583
10760.23 550
10761.21 544
10762.19 547
10763.16 558
10764.14 597
10765.12 566
10766.10 544
10767.08 561
10768.06 568
10769.04 574
10770.02 550
10771.00 573
10771.98 552
10772.96 552
10773.94 562
10774.92 539
10775.90 551
10776.88 596
10777.86 609
10778.84 591
10779.82 648
10780.80 591
10781.78 614
10782.76 595
10783.74 587
10784.72 565
10785.70 562
10786.68 574
10787.66 582
10788.64 605
10789.62 586
10790.60 551
10791.58 558
10792.56 595
10793.54 555
10794.52 544
10795.50 544
10796.48 581
10797.47 545
10798.45 555
10799.43 534
10800.41 571
10801.39 570
10802.37 567
10803.35 563
10804.33 573
10805.31 569
10806.29 550
10807.28 542
10808.26 522
10809.24 549
10810.22 546
10811.20 568
10812.18 532
10813.16 540
10814.15 569
10815.13 546
10816.11 569
10817.09 562
10818.07 540
10819.05 559
10820.04 561
10821.02 543
10822.00 544
10822.98 569
10823.96 586
10824.95 575
10825.93 531
10826.91 560
10827.89 599
10828.87 573
10829.86 604
10830.84 570
10831.82 586
10832.80 580
10833.79 601
10834.77 580
10835.75 594
10836.73 572
10837.72 592
10838.70 591
10839.68 598
10840.66 601
10841.65 564
10842.63 564
10843.61 571
10844.60 588
10845.58 599
10846.56 596
10847.54 597
10848.53 606
10849.51 606
10850.49 638
10851.48 571
10852.46 605
10853.44 610
10854.43 608
10855.41 628
10856.39 602
10857.38 606
10858.36 630
10859.34 650
10860.33 635
10861.31 621
10862.30 613
10863.28 625
10864.26 631
10865.25 650
10866.23 654
10867.22 651
10868.20 661
10869.18 630
10870.17 622
10871.15 692
10872.14 676
10873.12 691
10874.10 678
10875.09 651
10876.07 660
10877.06 684
10878.04 689
10879.03 710
10880.01 714
10881.00 729
10881.98 679
10882.96 719
10883.95 742
10884.93 737
10885.92 729
10886.90 789
10887.89 764
10888.87 738
10889.86 821
10890.84 764
10891.83 791
10892.81 793
10893.80 777
10894.78 809
10895.77 791
10896.75 826
10897.74 849
10898.73 850
10899.71 857
10900.70 908
10901.68 936
10902.67 935
10903.65 931
10904.64 934
10905.62 967
10906.61 961
10907.60 948
10908.58 969
10909.57 884
10910.55 916
10911.54 915
10912.53 910
10913.51 913
10914.50 880
10915.48 877
10916.47 906
10917.46 895
10918.44 882
10919.43 880
10920.41 875
10921.40 866
10922.39 853
10923.37 833
10924.36 857
10925.35 853
10926.33 875
10927.32 863
10928.31 864
10929.29 870
10930.28 880
10931.27 895
10932.25 857
10933.24 906
10934.23 897
10935.22 904
10936.20 886
10937.19 943
10938.18 968
10939.16 978
10940.15 956
10941.14 875
10942.13 973
10943.11 944
10944.10 997
10945.09 1020
10946.08 1006
10947.06 1019
10948.05 992
10949.04 1018
10950.03 1051
10951.01 1003
10952.00 1069
10952.99 1057
10953.98 1109
10954.97 1122
10955.95 1132
10956.94 1183
10957.93 1228
10958.92 1200
10959.91 1285
10960.89 1253
10961.88 1273
10962.87 1303
10963.86 1291
10964.85 1257
10965.84 1247
10966.82 1212
10967.81 1194
10968.80 1176
10969.79 1209
10970.78 1173
10971.77 1190
10972.76 1133
10973.74 1160
10974.73 1107
10975.72 1130
10976.71 1129
10977.70 1073
10978.69 1113
10979.68 1114
10980.67 1115
10981.66 1080
10982.65 1132
10983.63 1101
10984.62 1097
10985.61 1123
10986.60 1095
10987.59 1160
10988.58 1199
10989.57 1191
10990.56 1195
10991.55 1198
10992.54 1232
10993.53 1320
10994.52 1305
10995.51 1350
10996.50 1429
10997.49 1446
10998.48 1500
10999.47 1488
11000.46 1597
11001.45 1593
11002.44 1607
11003.43 1706
11004.42 1677
11005.41 1623
11006.40 1605
11007.39 1602
11008.38 1538
11009.37 1512
11010.36 1440
11011.35 1368
11012.34 1306
11013.33 1274
11014.32 1254
11015.31 1200
11016.30 1140
11017.29 1061
11018.29 1052
11019.28 995
11020.27 1011
11021.26 1006
11022.25 1002
11023.24 1044
11024.23 1046
11025.22 1020
11026.21 966
11027.20 980
11028.20 978
11029.19 994
11030.18 975
11031.17 963
11032.16 945
11033.15 945
11034.14 950
11035.14 943
11036.13 947
11037.12 993
11038.11 977
11039.10 949
11040.09 921
11041.09 943
11042.08 951
11043.07 921
11044.06 938
11045.05 902
11046.04 878
11047.04 892
11048.03 891
11049.02 878
11050.01 884
11051.01 888
11052.00 853
11052.99 867
11053.98 848
11054.98 841
11055.97 899
11056.96 847
11057.95 809
11058.95 827
11059.94 853
11060.93 810
11061.92 811
11062.92 791
11063.91 832
11064.90 811
11065.89 830
11066.89 822
11067.88 809
11068.87 867
11069.87 841
11070.86 853
11071.85 851
11072.85 854
11073.84 800
11074.83 799
11075.83 819
11076.82 813
11077.81 843
11078.81 849
11079.80 793
11080.79 824
11081.79 866
11082.78 812
11083.77 850
11084.77 824
11085.76 810
11086.76 807
11087.75 838
11088.74 814
11089.74 831
11090.73 779
11091.73 780
11092.72 855
11093.71 799
11094.71 812
11095.70 851
11096.70 860
11097.69 831
11098.69 815
11099.68 776
11100.67 813
11101.67 809
11102.66 817
11103.66 833
11104.65 821
11105.65 835
11106.64 789
11107.64 820
11108.63 784
11109.63 800
11110.62 810
11111.62 809
11112.61 832
11113.61 833
11114.60 787
11115.60 780
11116.59 745
11117.59 798
11118.58 826
11119.58 835
11120.57 829
11121.57 850
11122.56 842
11123.56 820
11124.56 895
11125.55 873
11126.55 880
11127.54 871
11128.54 834
11129.53 876
11130.53 931
11131.53 891
11132.52 942
11133.52 913
11134.51 859
11135.51 874
11136.51 822
11137.50 842
11138.50 826
11139.49 851
11140.49 834
11141.49 811
11142.48 777
11143.48 794
11144.48 807
11145.47 786
11146.47 725
11147.47 742
11148.46 823
11149.46 786
11150.46 759
11151.45 765
11152.45 734
11153.45 803
11154.44 763
11155.44 764
11156.44 753
11157.43 713
11158.43 730
11159.43 760
11160.42 722
11161.42 749
11162.42 732
11163.42 744
11164.41 763
11165.41 758
11166.41 759
11167.41 746
11168.40 716
11169.40 744
11170.40 768
11171.40 764
11172.39 752
11173.39 778
11174.39 739
11175.39 732
11176.39 746
11177.38 798
11178.38 808
11179.38 758
11180.38 757
11181.38 766
11182.37 744
11183.37 743
11184.37 725
11185.37 747
11186.37 769
11187.36 761
11188.36 734
11189.36 746
11190.36 750
11191.36 737
11192.36 789
11193.36 773
11194.35 759
11195.35 768
11196.35 770
11197.35 791
11198.35 783
11199.35 777
11200.35 800
11201.35 751
11202.35 735
11203.34 761
11204.34 759
11205.34 768
11206.34 751
11207.34 806
11208.34 768
11209.34 785
11210.34 748
11211.34 788
11212.34 730
11213.34 746
11214.34 739
11215.34 764
11216.34 742
11217.34 728
11218.34 795
11219.34 718
11220.34 726
11221.34 669
11222.34 721
11223.34 730
11224.34 719
11225.34 701
11226.34 705
11227.34 669
11228.34 669
11229.34 676
11230.34 660
11231.34 687
11232.34 682
11233.34 713
11234.34 709
11235.34 700
11236.34 696
11237.34 703
11238.34 715
11239.34 681
11240.34 707
11241.34 725
11242.34 704
11243.34 684
11244.34 669
11245.35 668
11246.35 666
11247.35 689
11248.35 696
11249.35 704
11250.35 684
11251.35 697
11252.35 712
11253.35 676
11254.36 705
11255.36 680
11256.36 703
11257.36 669
11258.36 628
11259.36 659
11260.36 652
11261.37 627
11262.37 653
11263.37 675
11264.37 652
11265.37 658
11266.38 629
11267.38 690
11268.38 669
11269.38 683
11270.38 685
11271.39 717
11272.39 700
11273.39 683
11274.39 718
11275.39 699
11276.40 664
11277.40 679
11278.40 713
11279.40 694
11280.41 688
11281.41 727
11282.41 735
11283.41 714
11284.42 723
11285.42 695
11286.42 725
11287.42 736
11288.43 730
11289.43 709
11290.43 764
11291.44 687
11292.44 668
11293.44 720
11294.45 699
11295.45 674
11296.45 702
11297.46 694
11298.46 701
11299.46 688
11300.47 708
11301.47 701
11302.47 711
11303.48 729
11304.48 708
11305.48 727
11306.49 675
11307.49 712
11308.49 735
11309.50 684
11310.50 689
11311.51 751
11312.51 728
11313.51 755
11314.52 758
11315.52 783
11316.53 740
11317.53 748
11318.53 794
11319.54 744
11320.54 728
11321.55 744
11322.55 716
11323.56 738
11324.56 694
11325.56 713
11326.57 716
11327.57 747
11328.58 728
11329.58 709
11330.59 680
11331.59 697
11332.60 676
11333.60 714
11334.61 686
11335.61 740
11336.62 711
11337.62 687
11338.63 706
11339.63 712
11340.64 702
11341.64 740
11342.65 731
11343.65 729
11344.66 688
11345.66 724
11346.67 766
11347.68 694
11348.68 725
11349.69 758
11350.69 719
11351.70 671
11352.70 691
11353.71 686
11354.71 676
11355.72 662
11356.73 690
11357.73 676
11358.74 677
11359.74 720
11360.75 726
11361.76 698
11362.76 684
11363.77 692
11364.78 690
11365.78 710
11366.79 691
11367.79 670
11368.80 652
11369.81 646
11370.81 634
11371.82 676
11372.83 689
11373.83 689
11374.84 674
11375.85 693
11376.85 664
11377.86 622
11378.87 637
11379.87 662
11380.88 643
11381.89 655
11382.90 706
11383.90 674
11384.91 631
11385.92 618
11386.92 640
11387.93 662
11388.94 628
11389.95 640
11390.95 688
11391.96 658
11392.97 669
11393.98 693
11394.98 686
11395.99 636
11397.00 672
11398.01 726
11399.01 676
11400.02 656
11401.03 645
11402.04 703
11403.05 668
11404.05 637
11405.06 640
11406.07 670
11407.08 686
11408.09 694
11409.09 671
11410.10 734
11411.11 709
11412.12 707
11413.13 698
11414.14 694
11415.14 704
11416.15 715
11417.16 730
11418.17 669
11419.18 737
11420.19 739
11421.20 712
11422.20 706
11423.21 709
11424.22 716
11425.23 710
11426.24 705
11427.25 682
11428.26 680
11429.27 701
11430.28 714
11431.29 688
11432.29 725
11433.30 717
11434.31 753
11435.32 724
11436.33 732
11437.34 746
11438.35 742
11439.36 749
11440.37 770
11441.38 759
11442.39 775
11443.40 801
11444.41 772
11445.42 753
11446.43 730
11447.44 775
11448.45 774
11449.46 781
11450.47 781
11451.48 807
11452.49 780
11453.50 794
11454.51 826
11455.52 800
11456.53 751
11457.54 798
11458.55 831
11459.56 786
11460.57 771
11461.58 813
11462.59 849
11463.60 808
11464.61 812
11465.62 808
11466.64 776
11467.65 848
11468.66 847
11469.67 867
11470.68 825
11471.69 825
11472.70 867
11473.71 854
11474.72 836
11475.73 888
11476.75 861
11477.76 848
11478.77 829
11479.78 838
11480.79 847
11481.80 878
11482.81 873
11483.82 914
11484.84 918
11485.85 876
11486.86 905
11487.87 868
11488.88 894
11489.89 875
11490.91 912
11491.92 917
11492.93 937
11493.94 875
11494.95 906
11495.97 887
11496.98 933
11497.99 917
11499.00 920
11500.01 961
11501.03 963
11502.04 925
11503.05 926
11504.06 957
11505.08 974
11506.09 986
11507.10 940
11508.11 979
11509.13 1000
11510.14 953
11511.15 952
11512.16 966
11513.18 973
11514.19 977
11515.20 983
11516.22 973
11517.23 946
11518.24 954
11519.26 991
11520.27 1023
11521.28 1043
11522.29 1045
11523.31 1029
11524.32 1031
11525.33 1071
11526.35 1095
11527.36 1113
11528.38 1065
11529.39 1053
11530.40 1092
11531.42 1127
11532.43 1086
11533.44 1137
11534.46 1160
11535.47 1148
11536.48 1188
11537.50 1151
11538.51 1184
11539.53 1142
11540.54 1203
11541.55 1195
11542.57 1226
11543.58 1225
11544.60 1256
11545.61 1277
11546.63 1330
11547.64 1320
11548.65 1300
11549.67 1300
11550.68 1354
11551.70 1364
11552.71 1408
11553.73 1435
11554.74 1423
11555.76 1456
11556.77 1487
11557.78 1444
11558.80 1504
11559.81 1507
11560.83 1528
11561.84 1608
11562.86 1640
11563.87 1645
11564.89 1600
11565.90 1658
11566.92 1665
11567.93 1751
11568.95 1820
11569.97 1740
11570.98 1770
11572.00 1812
11573.01 1888
11574.03 1922
11575.04 1941
11576.06 2000
11577.07 2035
11578.09 2118
11579.11 2186
11580.12 2250
11581.14 2357
11582.15 2398
11583.17 2525
11584.18 2527
11585.20 2619
11586.22 2704
11587.23 2821
11588.25 2942
11589.26 2993
11590.28 3098
11591.30 3247
11592.31 3515
11593.33 3652
11594.35 3844
11595.36 4041
11596.38 4361
11597.40 4648
11598.41 4747
11599.43 5022
11600.44 5263
11601.46 5436
11602.48 5490
11603.50 5545
11604.51 5568
11605.53 5528
11606.55 5362
11607.56 5076
11608.58 4748
11609.60 4637
11610.61 4262
11611.63 3979
11612.65 3678
11613.67 3437
11614.68 3244
11615.70 3040
11616.72 2837
11617.73 2680
11618.75 2516
11619.77 2461
11620.79 2329
11621.80 2180
11622.82 2190
11623.84 2091
11624.86 2027
11625.88 1992
11626.89 1947
11627.91 1879
11628.93 1811
11629.95 1845
11630.96 1847
11631.98 1843
11633.00 1843
11634.02 1809
11635.04 1694
11636.06 1695
11637.07 1696
11638.09 1724
11639.11 1642
11640.13 1623
11641.15 1622
11642.17 1602
11643.18 1580
11644.20 1523
11645.22 1511
11646.24 1472
11647.26 1468
11648.28 1443
11649.30 1430
11650.31 1366
11651.33 1346
11652.35 1322
11653.37 1337
11654.39 1358
11655.41 1284
11656.43 1287
11657.45 1255
11658.47 1324
11659.49 1314
11660.51 1298
11661.52 1313
11662.54 1336
11663.56 1327
11664.58 1323
11665.60 1297
11666.62 1344
11667.64 1354
11668.66 1363
11669.68 1415
11670.70 1402
11671.72 1388
11672.74 1390
11673.76 1393
11674.78 1391
11675.80 1374
11676.82 1384
11677.84 1443
11678.86 1494
11679.88 1474
11680.90 1491
11681.92 1522
11682.94 1503
11683.96 1472
11684.98 1532
11686.00 1482
11687.02 1456
11688.04 1493
11689.06 1463
11690.08 1440
11691.10 1436
11692.12 1411
11693.14 1434
11694.17 1421
11695.19 1435
11696.21 1390
11697.23 1395
11698.25 1404
11699.27 1365
11700.29 1405
11701.31 1421
11702.33 1401
11703.35 1367
11704.38 1366
11705.40 1362
11706.42 1369
11707.44 1357
11708.46 1306
11709.48 1309
11710.50 1312
11711.52 1311
11712.55 1312
11713.57 1259
11714.59 1281
11715.61 1281
11716.63 1252
11717.65 1249
11718.68 1259
11719.70 1243
11720.72 1230
11721.74 1229
11722.76 1228
11723.79 1233
11724.81 1195
11725.83 1216
11726.85 1193
11727.87 1127
11728.90 1143
11729.92 1142
11730.94 1103
11731.96 1136
11732.99 1150
11734.01 1098
11735.03 1100
11736.05 1103
11737.08 1092
11738.10 1073
11739.12 1089
11740.14 1072
11741.17 1087
11742.19 1067
11743.21 1088
11744.24 1098
11745.26 1058
11746.28 1079
11747.31 1082
11748.33 1094
11749.35 1063
11750.37 1044
11751.40 1042
11752.42 1027
11753.44 1017
11754.47 1036
11755.49 1042
11756.51 980
11757.54 995
11758.56 997
11759.59 945
11760.61 947
11761.63 939
11762.66 940
11763.68 959
11764.70 940
11765.73 930
11766.75 930
11767.78 897
11768.80 924
11769.82 918
11770.85 894
11771.87 885
11772.90 932
11773.92 904
11774.94 939
11775.97 931
11776.99 926
11778.02 922
11779.04 877
11780.07 895
11781.09 862
11782.12 876
11783.14 880
11784.16 874
11785.19 864
11786.21 848
11787.24 829
11788.26 851
11789.29 819
11790.31 881
11791.34 875
11792.36 864
11793.39 853
11794.41 830
11795.44 838
11796.46 821
11797.49 852
11798.51 821
11799.54 812
11800.57 835
11801.59 822
11802.62 796
11803.64 820
11804.67 785
11805.69 787
11806.72 773
11807.74 792
11808.77 761
11809.80 792
11810.82 808
11811.85 810
11812.87 799
11813.90 765
11814.92 763
11815.95 732
11816.98 774
11818.00 786
11819.03 758
11820.06 783
11821.08 779
11822.11 761
11823.13 720
11824.16 730
11825.19 765
11826.21 765
11827.24 743
11828.27 730
11829.29 744
11830.32 779
11831.35 785
11832.37 761
11833.40 752
11834.43 774
11835.45 759
11836.48 740
11837.51 742
11838.53 710
11839.56 709
11840.59 706
11841.62 764
11842.64 734
11843.67 712
11844.70 701
11845.73 740
11846.75 740
11847.78 746
11848.81 748
11849.84 740
11850.86 731
11851.89 695
11852.92 704
11853.95 724
11854.97 720
11856.00 725
11857.03 738
11858.06 758
11859.08 754
11860.11 733
11861.14 749
11862.17 730
11863.20 736
11864.22 736
11865.25 731
11866.28 743
11867.31 705
11868.34 725
11869.37 729
11870.39 743
11871.42 703
11872.45 704
11873.48 748
11874.51 728
11875.54 758
11876.57 742
11877.59 719
11878.62 749
11879.65 760
11880.68 738
11881.71 758
11882.74 734
11883.77 757
11884.80 758
11885.83 796
11886.86 756
11887.88 777
11888.91 793
11889.94 762
11890.97 765
11892.00 770
11893.03 810
11894.06 834
11895.09 839
11896.12 855
11897.15 839
11898.18 860
11899.21 911
11900.24 892
11901.27 858
11902.30 888
11903.33 899
11904.36 916
11905.39 928
11906.42 894
11907.45 888
11908.48 878
11909.51 933
11910.54 905
11911.57 890
11912.60 889
11913.63 865
11914.66 873
11915.69 856
11916.72 868
11917.75 822
11918.78 848
11919.81 888
11920.84 889
11921.87 844
11922.90 894
11923.93 885
11924.96 866
11925.99 878
11927.03 885
11928.06 922
11929.09 914
11930.12 977
11931.15 950
11932.18 1021
11933.21 971
11934.24 1006
11935.27 977
11936.30 987
11937.34 1003
11938.37 984
11939.40 959
11940.43 924
11941.46 898
11942.49 920
11943.52 865
11944.56 862
11945.59 838
11946.62 844
11947.65 827
11948.68 826
11949.72 790
11950.75 781
11951.78 810
11952.81 758
11953.84 732
11954.87 718
11955.91 736
11956.94 714
11957.97 735
11959.00 703
11960.04 679
11961.07 677
11962.10 690
11963.13 698
11964.17 684
11965.20 710
11966.23 718
11967.26 652
11968.30 689
11969.33 714
11970.36 681
11971.39 702
11972.43 696
11973.46 657
11974.49 681
11975.53 672
11976.56 694
11977.59 692
11978.62 664
11979.66 664
11980.69 668
11981.72 649
11982.76 689
11983.79 695
11984.82 684
11985.86 711
11986.89 704
11987.92 680
11988.96 686
11989.99 697
11991.02 689
11992.06 686
11993.09 707
11994.13 702
11995.16 686
11996.19 719
11997.23 702
11998.26 701
11999.30 678
12000.33 694
12001.36 687
12002.40 703
12003.43 688
12004.47 687
12005.50 735
12006.53 711
12007.57 753
12008.60 756
12009.64 732
12010.67 722
12011.71 730
12012.74 741
12013.78 766
12014.81 754
12015.85 757
12016.88 796
12017.91 773
12018.95 774
12019.98 831
12021.02 787
12022.05 781
12023.09 764
12024.12 746
12025.16 796
12026.19 762
12027.23 774
12028.26 760
12029.30 789
12030.34 745
12031.37 769
12032.41 784
12033.44 762
12034.48 748
12035.51 742
12036.55 711
12037.58 701
12038.62 716
12039.66 764
12040.69 697
12041.73 689
12042.76 700
12043.80 674
12044.83 649
12045.87 655
12046.91 693
12047.94 705
12048.98 674
12050.01 648
12051.05 666
12052.09 661
12053.12 628
12054.16 623
12055.20 644
12056.23 635
12057.27 646
12058.31 653
12059.34 638
12060.38 669
12061.42 638
12062.45 629
12063.49 616
12064.53 642
12065.56 656
12066.60 630
12067.64 625
12068.67 651
12069.71 643
12070.75 603
12071.78 602
12072.82 594
12073.86 643
12074.90 649
12075.93 644
12076.97 613
12078.01 653
12079.05 585
12080.08 588
12081.12 573
12082.16 622
12083.20 595
12084.23 605
12085.27 628
12086.31 582
12087.35 612
12088.38 609
12089.42 638
12090.46 619
12091.50 605
12092.54 549
12093.57 626
12094.61 624
12095.65 588
12096.69 606
12097.73 648
12098.76 575
12099.80 609
12100.84 648
12101.88 654
12102.92 607
12103.96 602
12104.99 619
12106.03 599
12107.07 609
12108.11 601
12109.15 635
12110.19 619
12111.23 622
12112.27 603
12113.30 585
12114.34 569
12115.38 591
12116.42 596
12117.46 585
12118.50 607
12119.54 584
12120.58 584
12121.62 583
12122.66 570
12123.70 597
12124.74 566
12125.77 559
12126.81 566
12127.85 553
12128.89 552
12129.93 559
12130.97 512
12132.01 551
12133.05 526
12134.09 544
12135.13 523
12136.17 558
12137.21 540
12138.25 550
12139.29 526
12140.33 550
12141.37 532
12142.41 547
12143.45 574
12144.49 554
12145.53 540
12146.57 581
12147.61 535
12148.65 517
12149.69 532
12150.73 504
12151.77 537
12152.81 515
12153.86 543
12154.90 535
12155.94 524
12156.98 541
12158.02 513
12159.06 532
12160.10 520
12161.14 530
12162.18 554
12163.22 506
12164.26 515
12165.31 526
12166.35 541
12167.39 521
12168.43 535
12169.47 513
12170.51 510
12171.55 515
12172.59 497
12173.64 501
12174.68 502
12175.72 532
12176.76 498
12177.80 494
12178.84 541
12179.89 522
12180.93 506
12181.97 507
12183.01 526
12184.05 502
12185.09 475
12186.14 504
12187.18 528
12188.22 504
12189.26 547
12190.31 518
12191.35 555
12192.39 532
12193.43 516
12194.47 514
12195.52 528
12196.56 494
12197.60 489
12198.64 497
12199.69 559
12200.73 528
12201.77 487
12202.81 517
12203.86 505
12204.90 522
12205.94 506
12206.99 527
12208.03 520
12209.07 518
12210.11 519
12211.16 492
12212.20 488
12213.24 529
12214.29 508
12215.33 524
12216.37 512
12217.42 497
12218.46 559
12219.50 522
12220.55 525
12221.59 512
12222.63 508
12223.68 521
12224.72 555
12225.77 525
12226.81 528
12227.85 495
12228.90 538
12229.94 518
12230.98 524
12232.03 510
12233.07 546
12234.12 516
12235.16 525
12236.20 535
12237.25 540
12238.29 527
12239.34 527
12240.38 523
12241.43 535
12242.47 515
12243.52 531
12244.56 556
12245.60 558
12246.65 574
12247.69 552
12248.74 509
12249.78 545
12250.83 544
12251.87 556
12252.92 561
12253.96 523
12255.01 505
12256.05 521
12257.10 515
12258.14 511
12259.19 498
12260.23 492
12261.28 470
12262.32 464
12263.37 473
12264.41 507
12265.46 456
12266.50 473
12267.55 490
12268.60 450
12269.64 494
12270.69 464
12271.73 472
12272.78 424
12273.82 472
12274.87 460
12275.92 467
12276.96 477
12278.01 463
12279.05 462
12280.10 499
12281.14 477
12282.19 427
12283.24 467
12284.28 460
12285.33 424
12286.38 461
12287.42 483
12288.47 451
12289.51 456
12290.56 435
12291.61 466
12292.65 437
12293.70 475
12294.75 458
12295.79 439
12296.84 459
12297.89 447
12298.93 471
12299.98 444
12301.03 450
12302.08 457
12303.12 455
12304.17 447
12305.22 487
12306.26 461
12307.31 428
12308.36 458
12309.41 495
12310.45 440
12311.50 441
12312.55 461
12313.59 462
12314.64 466
12315.69 458
12316.74 440
12317.78 450
12318.83 472
12319.88 424
12320.93 431
12321.98 424
12323.02 413
12324.07 425
12325.12 454
12326.17 405
12327.22 420
12328.26 419
12329.31 394
12330.36 425
12331.41 411
12332.46 424
12333.50 410
12334.55 449
12335.60 410
12336.65 434
12337.70 440
12338.75 442
12339.80 456
12340.84 460
12341.89 425
12342.94 421
12343.99 430
12345.04 446
12346.09 432
12347.14 428
12348.19 454
12349.23 415
12350.28 445
12351.33 443
12352.38 427
12353.43 434
12354.48 439
12355.53 448
12356.58 432
12357.63 411
12358.68 441
12359.73 446
12360.78 442
12361.82 427
12362.87 402
12363.92 410
12364.97 423
12366.02 402
12367.07 410
12368.12 433
12369.17 416
12370.22 407
12371.27 413
12372.32 428
12373.37 409
12374.42 420
12375.47 433
12376.52 448
12377.57 410
12378.62 427
12379.67 409
12380.72 425
12381.77 462
12382.82 446
12383.87 427
12384.92 426
12385.98 441
12387.03 432
12388.08 419
12389.13 423
12390.18 429
12391.23 445
12392.28 434
12393.33 399
12394.38 397
12395.43 442
12396.48 407
12397.53 420
12398.59 423
12399.64 427
12400.69 417
12401.74 433
12402.79 430
12403.84 443
12404.89 439
12405.94 450
12407.00 448
12408.05 438
12409.10 426
12410.15 466
12411.20 461
12412.25 418
12413.30 439
12414.36 468
12415.41 445
12416.46 453
12417.51 442
12418.56 473
12419.62 445
12420.67 435
12421.72 445
12422.77 460
12423.82 459
12424.88 463
12425.93 459
12426.98 464
12428.03 446
12429.08 473
12430.14 456
12431.19 478
12432.24 472
12433.29 473
12434.35 456
12435.40 474
12436.45 477
12437.51 436
12438.56 459
12439.61 475
12440.66 475
12441.72 462
12442.77 483
12443.82 505
12444.88 464
12445.93 481
12446.98 428
12448.03 447
12449.09 460
12450.14 467
12451.19 468
12452.25 439
12453.30 456
12454.35 461
12455.41 469
12456.46 435
12457.51 433
12458.57 455
12459.62 418
12460.68 458
12461.73 455
12462.78 437
12463.84 453
12464.89 474
12465.94 453
12467.00 462
12468.05 470
12469.11 437
12470.16 484
12471.21 467
12472.27 485
12473.32 483
12474.38 466
12475.43 518
12476.49 478
12477.54 462
12478.60 445
12479.65 475
12480.70 497
12481.76 507
12482.81 473
12483.87 520
12484.92 542
12485.98 515
12487.03 507
12488.09 546
12489.14 564
12490.20 608
12491.25 615
12492.31 594
12493.36 640
12494.42 624
12495.47 654
12496.53 640
12497.58 647
12498.64 663
12499.69 665
12500.75 661
12501.80 637
12502.86 599
12503.91 627
12504.97 617
12506.03 612
12507.08 547
12508.14 552
12509.19 595
12510.25 532
12511.30 517
12512.36 551
12513.42 527
12514.47 496
12515.53 479
12516.58 483
12517.64 470
12518.70 492
12519.75 485
12520.81 465
12521.87 498
12522.92 452
12523.98 510
12525.03 483
12526.09 471
12527.15 450
12528.20 503
12529.26 478
12530.32 438
12531.37 467
12532.43 466
12533.49 469
12534.54 475
12535.60 482
12536.66 459
12537.71 479
12538.77 445
12539.83 481
12540.89 463
12541.94 437
12543.00 441
12544.06 445
12545.11 469
12546.17 449
12547.23 466
12548.29 453
12549.34 478
12550.40 449
12551.46 436
12552.52 451
12553.57 463
12554.63 450
12555.69 465
12556.75 472
12557.80 455
12558.86 439
12559.92 436
12560.98 460
12562.04 462
12563.09 477
12564.15 471
12565.21 471
12566.27 467
12567.33 505
12568.39 487
12569.44 526
12570.50 505
12571.56 495
12572.62 531
12573.68 524
12574.74 541
12575.79 556
12576.85 527
12577.91 517
12578.97 545
12580.03 527
12581.09 541
12582.15 530
12583.20 502
12584.26 517
12585.32 526
12586.38 516
12587.44 514
12588.50 502
12589.56 511
12590.62 511
12591.68 488
12592.74 505
12593.80 461
12594.86 499
12595.91 503
12596.97 490
12598.03 485
12599.09 485
12600.15 507
12601.21 508
12602.27 485
12603.33 477
12604.39 494
12605.45 479
12606.51 522
12607.57 504
12608.63 488
12609.69 483
12610.75 523
12611.81 484
12612.87 483
12613.93 468
12614.99 489
12616.05 491
12617.11 491
12618.17 455
12619.23 496
12620.29 507
12621.35 532
12622.41 512
12623.47 494
12624.53 523
12625.60 477
12626.66 492
12627.72 499
12628.78 464
12629.84 452
12630.90 497
12631.96 470
12633.02 474
12634.08 474
12635.14 467
12636.20 486
12637.27 483
12638.33 472
12639.39 519
12640.45 477
12641.51 501
12642.57 463
12643.63 471
12644.69 490
12645.76 466
12646.82 489
12647.88 483
12648.94 509
12650.00 497
12651.06 492
12652.13 472
12653.19 507
12654.25 515
12655.31 515
12656.37 494
12657.44 500
12658.50 517
12659.56 480
12660.62 506
12661.68 508
12662.75 502
12663.81 491
12664.87 487
12665.93 497
12666.99 521
12668.06 492
12669.12 496
12670.18 494
12671.24 500
12672.31 514
12673.37 522
12674.43 497
12675.50 536
12676.56 531
12677.62 539
12678.68 552
12679.75 534
12680.81 540
12681.87 511
12682.94 579
12684.00 550
12685.06 571
12686.13 544
12687.19 554
12688.25 598
12689.31 587
12690.38 609
12691.44 631
12692.51 598
12693.57 605
12694.63 623
12695.70 636
12696.76 644
12697.82 606
12698.89 652
12699.95 653
12701.01 674
12702.08 674
12703.14 663
12704.21 695
12705.27 683
12706.33 689
12707.40 653
12708.46 664
12709.53 695
12710.59 703
12711.65 668
12712.72 660
12713.78 671
12714.85 681
12715.91 653
12716.98 634
12718.04 626
12719.11 630
12720.17 596
12721.23 591
12722.30 596
12723.36 614
12724.43 585
12725.49 556
12726.56 570
12727.62 555
12728.69 558
12729.75 565
12730.82 574
12731.88 573
12732.95 544
12734.01 612
12735.08 574
12736.14 556
12737.21 553
12738.28 544
12739.34 587
12740.41 529
12741.47 538
12742.54 501
12743.60 512
12744.67 553
12745.73 501
12746.80 522
12747.87 496
12748.93 491
12750.00 480
12751.06 486
12752.13 458
12753.19 503
12754.26 503
12755.33 534
12756.39 512
12757.46 473
12758.53 495
12759.59 458
12760.66 428
12761.72 449
12762.79 489
12763.86 432
12764.92 474
12765.99 440
12767.06 438
12768.12 423
12769.19 447
12770.26 446
12771.32 455
12772.39 482
12773.46 467
12774.52 449
12775.59 419
12776.66 440
12777.72 412
12778.79 469
12779.86 437
12780.93 460
12781.99 465
12783.06 413
12784.13 400
12785.20 436
12786.26 446
12787.33 473
12788.40 467
12789.46 423
12790.53 428
12791.60 425
12792.67 449
12793.74 421
12794.80 455
12795.87 424
12796.94 451
12798.01 467
12799.07 444
12800.14 416
12801.21 425
12802.28 441
12803.35 459
12804.41 444
12805.48 448
12806.55 431
12807.62 425
12808.69 457
12809.76 465
12810.82 463
12811.89 483
12812.96 502
12814.03 476
12815.10 501
12816.17 475
12817.24 496
12818.30 459
12819.37 465
12820.44 472
12821.51 494
12822.58 480
12823.65 477
12824.72 500
12825.79 466
12826.86 474
12827.92 466
12828.99 466
12830.06 448
12831.13 457
12832.20 484
12833.27 477
12834.34 458
12835.41 474
12836.48 431
12837.55 440
12838.62 442
12839.69 474
12840.76 429
12841.83 428
12842.90 424
12843.97 419
12845.04 444
12846.11 403
12847.18 443
12848.25 434
12849.32 413
12850.39 410
12851.46 401
12852.53 375
12853.60 422
12854.67 407
12855.74 407
12856.81 418
12857.88 430
12858.95 411
12860.02 368
12861.09 380
12862.16 402
12863.23 394
12864.30 383
12865.37 390
12866.44 355
12867.51 365
12868.58 380
12869.65 403
12870.73 377
12871.80 393
12872.87 381
12873.94 396
12875.01 392
12876.08 367
12877.15 389
12878.22 367
12879.29 397
12880.37 381
12881.44 377
12882.51 363
12883.58 373
12884.65 367
12885.72 382
12886.79 393
12887.87 399
12888.94 372
12890.01 392
12891.08 381
12892.15 380
12893.22 399
12894.30 371
12895.37 354
12896.44 365
12897.51 376
12898.58 381
12899.66 381
12900.73 359
12901.80 351
12902.87 351
12903.94 364
12905.02 359
12906.09 378
12907.16 375
12908.23 393
12909.31 350
12910.38 347
12911.45 346
12912.52 342
12913.60 364
12914.67 348
12915.74 369
12916.82 346
12917.89 353
12918.96 326
12920.03 365
12921.11 378
12922.18 346
12923.25 349
12924.33 377
12925.40 332
12926.47 343
12927.55 344
12928.62 358
12929.69 340
12930.77 365
12931.84 361
12932.91 348
12933.99 329
12935.06 324
12936.13 334
12937.21 338
12938.28 335
12939.35 350
12940.43 343
12941.50 322
12942.58 328
12943.65 336
12944.72 322
12945.80 358
12946.87 349
12947.95 331
12949.02 343
12950.09 340
12951.17 320
12952.24 357
12953.32 346
12954.39 339
12955.47 338
12956.54 364
12957.62 342
12958.69 350
12959.76 355
12960.84 381
12961.91 351
12962.99 330
12964.06 342
12965.14 349
12966.21 350
12967.29 338
12968.36 341
12969.44 328
12970.51 342
12971.59 328
12972.66 348
12973.74 324
12974.81 322
12975.89 328
12976.96 339
12978.04 355
12979.11 338
12980.19 317
12981.27 346
12982.34 343
12983.42 326
12984.49 348
12985.57 319
12986.64 340
12987.72 339
12988.79 355
12989.87 332
12990.95 334
12992.02 346
12993.10 347
12994.17 351
12995.25 318
12996.33 331
12997.40 309
12998.48 362
12999.56 338
13000.63 360
13001.71 347
13002.78 379
13003.86 334
13004.94 338
13006.01 353
13007.09 345
13008.17 319
13009.24 383
13010.32 331
13011.40 313
13012.47 343
13013.55 372
13014.63 362
13015.70 371
13016.78 354
13017.86 340
13018.94 355
13020.01 368
13021.09 386
13022.17 373
13023.24 352
13024.32 347
13025.40 375
13026.48 361
13027.55 372
13028.63 338
13029.71 343
13030.79 353
13031.86 354
13032.94 338
13034.02 362
13035.10 394
13036.17 376
13037.25 369
13038.33 348
13039.41 372
13040.49 382
13041.56 400
13042.64 395
13043.72 352
13044.80 388
13045.88 398
13046.95 419
13048.03 389
13049.11 411
13050.19 417
13051.27 389
13052.35 399
13053.42 398
13054.50 439
13055.58 435
13056.66 419
13057.74 424
13058.82 384
13059.90 436
13060.97 385
13062.05 403
13063.13 416
13064.21 417
13065.29 406
13066.37 388
13067.45 414
13068.53 436
13069.61 430
13070.69 419
13071.76 378
13072.84 392
13073.92 398
13075.00 383
13076.08 361
13077.16 352
13078.24 405
13079.32 400
13080.40 361
13081.48 380
13082.56 366
13083.64 379
13084.72 394
13085.80 375
13086.88 364
13087.96 392
13089.04 362
13090.12 368
13091.20 372
13092.28 361
13093.36 320
13094.44 368
13095.52 346
13096.60 343
13097.68 325
13098.76 366
13099.84 376
13100.92 365
13102.00 352
13103.08 336
13104.16 344
13105.24 351
13106.32 353
13107.40 320
13108.48 321
13109.57 354
13110.65 325
13111.73 356
13112.81 364
13113.89 345
13114.97 353
13116.05 323
13117.13 351
13118.21 355
13119.29 324
13120.38 318
13121.46 302
13122.54 334
13123.62 334
13124.70 356
13125.78 327
13126.86 352
13127.95 353
13129.03 354
13130.11 335
13131.19 318
13132.27 349
13133.35 360
13134.44 339
13135.52 355
13136.60 353
13137.68 351
13138.76 378
13139.85 343
13140.93 364
13142.01 362
13143.09 348
13144.17 372
13145.26 347
13146.34 338
13147.42 367
13148.50 330
13149.59 350
13150.67 362
13151.75 339
13152.83 321
13153.92 336
13155.00 359
13156.08 338
13157.16 343
13158.25 352
13159.33 381
13160.41 357
13161.50 360
13162.58 356
13163.66 341
13164.74 375
13165.83 368
13166.91 362
13167.99 352
13169.08 364
13170.16 347
13171.24 375
13172.33 337
13173.41 360
13174.49 344
13175.58 349
13176.66 346
13177.75 346
13178.83 338
13179.91 349
13181.00 366
13182.08 404
13183.16 361
13184.25 338
13185.33 344
13186.42 342
13187.50 364
13188.58 385
13189.67 379
13190.75 366
13191.84 362
13192.92 392
13194.00 370
13195.09 352
13196.17 356
13197.26 342
13198.34 409
13199.43 366
13200.51 368
13201.60 382
13202.68 361
13203.76 359
13204.85 364
13205.93 380
13207.02 362
13208.10 353
13209.19 343
13210.27 344
13211.36 374
13212.44 367
13213.53 365
13214.61 391
13215.70 387
13216.78 380
13217.87 367
13218.95 386
13220.04 391
13221.13 408
13222.21 393
13223.30 355
13224.38 377
13225.47 370
13226.55 395
13227.64 372
13228.72 397
13229.81 409
13230.90 402
13231.98 378
13233.07 409
13234.15 404
13235.24 402
13236.33 394
13237.41 402
13238.50 383
13239.58 417
13240.67 431
13241.76 427
13242.84 424
13243.93 432
13245.01 415
13246.10 426
13247.19 440
13248.27 400
13249.36 416
13250.45 450
13251.53 425
13252.62 409
13253.71 398
13254.79 440
13255.88 450
13256.97 420
13258.05 439
13259.14 420
13260.23 437
13261.32 440
13262.40 427
13263.49 420
13264.58 429
13265.66 449
13266.75 449
13267.84 448
13268.93 428
13270.01 436
13271.10 476
13272.19 462
13273.28 461
13274.36 463
13275.45 461
13276.54 479
13277.63 494
13278.71 477
13279.80 472
13280.89 464
13281.98 493
13283.07 484
13284.15 491
13285.24 500
13286.33 527
13287.42 527
13288.51 483
13289.59 483
13290.68 533
13291.77 493
13292.86 513
13293.95 516
13295.04 536
13296.12 534
13297.21 468
13298.30 535
13299.39 544
13300.48 540
13301.57 537
13302.66 534
13303.74 513
13304.83 517
13305.92 515
13307.01 550
13308.10 555
13309.19 575
13310.28 565
13311.37 549
13312.46 582
13313.55 592
13314.63 573
13315.72 570
13316.81 586
13317.90 561
13318.99 554
13320.08 570
13321.17 570
13322.26 541
13323.35 607
13324.44 556
13325.53 566
13326.62 567
13327.71 571
13328.80 582
13329.89 547
13330.98 571
13332.07 600
13333.16 586
13334.25 571
13335.34 575
13336.43 578
13337.52 576
13338.61 570
13339.70 596
13340.79 597
13341.88 582
13342.97 582
13344.06 564
13345.15 590
13346.24 558
13347.33 585
13348.42 604
13349.51 563
13350.60 602
13351.69 586
13352.79 595
13353.88 597
13354.97 613
13356.06 618
13357.15 631
13358.24 623
13359.33 606
13360.42 640
13361.51 633
13362.60 611
13363.70 610
13364.79 660
13365.88 645
13366.97 650
13368.06 646
13369.15 674
13370.24 659
13371.34 661
13372.43 682
13373.52 656
13374.61 650
13375.70 659
13376.79 661
13377.89 652
13378.98 632
13380.07 633
13381.16 619
13382.25 625
13383.34 644
13384.44 593
13385.53 594
13386.62 568
13387.71 582
13388.81 580
13389.90 606
13390.99 586
13392.08 546
13393.18 574
13394.27 581
13395.36 563
13396.45 569
13397.55 582
13398.64 576
13399.73 570
13400.82 581
13401.92 575
13403.01 586
13404.10 519
13405.19 583
13406.29 549
13407.38 570
13408.47 566
13409.57 585
13410.66 617
13411.75 585
13412.85 590
13413.94 630
13415.03 595
13416.13 592
13417.22 594
13418.31 571
13419.41 590
13420.50 547
13421.59 613
13422.69 618
13423.78 595
13424.87 583
13425.97 589
13427.06 609
13428.16 578
13429.25 588
13430.34 616
13431.44 614
13432.53 632
13433.63 619
13434.72 648
13435.81 635
13436.91 629
13438.00 638
13439.10 608
13440.19 593
13441.29 577
13442.38 586
13443.47 634
13444.57 622
13445.66 610
13446.76 633
13447.85 655
13448.95 656
13450.04 649
13451.14 632
13452.23 669
13453.33 674
13454.42 683
13455.52 713
13456.61 680
13457.71 659
13458.80 680
13459.90 658
13460.99 694
13462.09 686
13463.18 689
13464.28 661
13465.37 679
13466.47 714
13467.56 704
13468.66 727
13469.76 740
13470.85 718
13471.95 709
13473.04 738
13474.14 723
13475.23 721
13476.33 694
13477.43 710
13478.52 727
13479.62 749
13480.71 754
13481.81 749
13482.91 763
13484.00 738
13485.10 747
13486.19 719
13487.29 804
13488.39 777
13489.48 760
13490.58 798
13491.68 766
13492.77 821
13493.87 799
13494.97 837
13496.06 849
13497.16 816
13498.26 793
13499.35 823
13500.45 799
13501.55 809
13502.64 784
13503.74 846
13504.84 798
13505.93 801
13507.03 789
13508.13 800
13509.22 781
13510.32 795
13511.42 777
13512.52 805
13513.61 813
13514.71 761
13515.81 768
13516.91 729
13518.00 762
13519.10 720
13520.20 713
13521.30 715
13522.39 685
13523.49 693
13524.59 689
13525.69 663
13526.79 670
13527.88 672
13528.98 685
13530.08 643
13531.18 644
13532.28 635
13533.37 653
13534.47 635
13535.57 624
13536.67 623
13537.77 643
13538.86 614
13539.96 596
13541.06 614
13542.16 613
13543.26 589
13544.36 586
13545.46 603
13546.55 596
13547.65 586
13548.75 623
13549.85 584
13550.95 561
13552.05 592
13553.15 597
13554.25 618
13555.35 607
13556.44 549
13557.54 578
13558.64 584
13559.74 543
13560.84 583
13561.94 620
13563.04 573
13564.14 589
13565.24 604
13566.34 596
13567.44 614
13568.54 586
13569.64 575
13570.74 578
13571.84 603
13572.94 601
13574.04 590
13575.14 605
13576.24 599
13577.33 578
13578.43 601
13579.53 638
13580.63 600
13581.74 607
13582.84 637
13583.94 617
13585.04 644
13586.14 635
13587.24 613
13588.34 615
13589.44 620
13590.54 638
13591.64 635
13592.74 668
13593.84 605
13594.94 637
13596.04 648
13597.14 623
13598.24 639
13599.34 658
13600.44 648
13601.54 624
13602.65 616
13603.75 650
13604.85 610
13605.95 623
13607.05 656
13608.15 658
13609.25 627
13610.35 645
13611.45 707
13612.56 670
13613.66 642
13614.76 662
13615.86 632
13616.96 660
13618.06 704
13619.16 667
13620.27 671
13621.37 672
13622.47 652
13623.57 696
13624.67 673
13625.78 656
13626.88 677
13627.98 691
13629.08 666
13630.18 694
13631.29 678
13632.39 703
13633.49 686
13634.59 672
13635.69 664
13636.80 679
13637.90 689
13639.00 700
13640.10 674
13641.21 621
13642.31 619
13643.41 641
13644.51 675
13645.62 668
13646.72 631
13647.82 660
13648.92 629
13650.03 606
13651.13 622
13652.23 630
13653.34 631
13654.44 600
13655.54 615
13656.65 594
13657.75 607
13658.85 574
13659.96 607
13661.06 602
13662.16 585
13663.27 612
13664.37 587
13665.47 577
13666.58 589
13667.68 549
13668.78 607
13669.89 549
13670.99 553
13672.09 542
13673.20 572
13674.30 556
13675.41 553
13676.51 569
13677.61 586
13678.72 561
13679.82 566
13680.93 566
13682.03 546
13683.13 563
13684.24 553
13685.34 555
13686.45 586
13687.55 538
13688.66 548
13689.76 532
13690.86 558
13691.97 519
13693.07 550
13694.18 567
13695.28 569
13696.39 556
13697.49 543
13698.60 559
13699.70 544
13700.81 566
13701.91 535
13703.02 560
13704.12 565
13705.23 549
13706.33 555
13707.44 565
13708.54 539
13709.65 532
13710.75 563
13711.86 587
13712.96 529
13714.07 532
13715.18 568
13716.28 566
13717.39 588
13718.49 544
13719.60 578
13720.70 607
13721.81 584
13722.91 609
13724.02 613
13725.13 588
13726.23 610
13727.34 604
13728.44 572
13729.55 600
13730.66 633
13731.76 625
13732.87 597
13733.98 604
13735.08 629
13736.19 623
13737.29 616
13738.40 603
13739.51 622
13740.61 640
13741.72 649
13742.83 636
13743.93 631
13745.04 634
13746.15 645
13747.25 689
13748.36 681
13749.47 671
13750.57 666
13751.68 698
13752.79 680
13753.90 721
13755.00 741
13756.11 720
13757.22 755
13758.32 698
13759.43 740
13760.54 750
13761.65 748
13762.75 749
13763.86 801
13764.97 810
13766.08 842
13767.18 846
13768.29 821
13769.40 884
13770.51 853
13771.61 884
13772.72 921
13773.83 872
13774.94 839
13776.05 891
13777.15 869
13778.26 889
13779.37 913
13780.48 909
13781.59 895
13782.69 858
13783.80 876
13784.91 838
13786.02 791
13787.13 730
13788.24 768
13789.34 718
13790.45 724
13791.56 745
13792.67 731
13793.78 708
13794.89 713
13796.00 661
13797.10 649
13798.21 667
13799.32 623
13800.43 602
13801.54 601
13802.65 643
13803.76 624
13804.87 616
13805.98 627
13807.09 609
13808.20 606
13809.30 563
13810.41 595
13811.52 563
13812.63 595
13813.74 615
13814.85 589
13815.96 583
13817.07 574
13818.18 595
13819.29 578
13820.40 564
13821.51 572
13822.62 574
13823.73 587
13824.84 567
13825.95 554
13827.06 576
13828.17 595
13829.28 542
13830.39 567
13831.50 590
13832.61 544
13833.72 545
13834.83 544
13835.94 547
13837.05 563
13838.16 532
13839.27 516
13840.38 525
13841.49 534
13842.60 566
13843.71 553
13844.82 538
13845.94 518
13847.05 555
13848.16 525
13849.27 532
13850.38 549
13851.49 536
13852.60 563
13853.71 527
13854.82 560
13855.93 544
13857.05 530
13858.16 532
13859.27 546
13860.38 519
13861.49 539
13862.60 543
13863.71 548
13864.83 517
13865.94 484
13867.05 545
13868.16 518
13869.27 535
13870.38 529
13871.50 538
13872.61 556
13873.72 552
13874.83 541
13875.94 565
13877.05 564
13878.17 558
13879.28 567
13880.39 549
13881.50 554
13882.62 572
13883.73 579
13884.84 559
13885.95 592
13887.06 602
13888.18 601
13889.29 611
13890.40 606
13891.51 634
13892.63 636
13893.74 617
13894.85 644
13895.97 620
13897.08 598
13898.19 625
13899.30 620
13900.42 611
13901.53 626
13902.64 636
13903.76 590
13904.87 600
13905.98 586
13907.10 582
13908.21 611
13909.32 604
13910.44 559
13911.55 582
13912.66 602
13913.78 581
13914.89 575
13916.00 558
13917.12 533
13918.23 533
13919.34 539
13920.46 556
13921.57 570
13922.68 551
13923.80 541
13924.91 540
13926.03 537
13927.14 542
13928.25 561
13929.37 537
13930.48 524
13931.60 511
13932.71 514
13933.83 529
13934.94 500
13936.05 530
13937.17 567
13938.28 553
13939.40 518
13940.51 551
13941.63 527
13942.74 502
13943.86 513
13944.97 508
13946.09 509
13947.20 522
13948.32 515
13949.43 532
13950.55 503
13951.66 497
13952.78 512
13953.89 525
13955.01 508
13956.12 516
13957.24 497
13958.35 511
13959.47 515
13960.58 497
13961.70 496
13962.81 483
13963.93 488
13965.04 527
13966.16 484
13967.27 478
13968.39 478
13969.51 478
13970.62 472
13971.74 463
13972.85 475
13973.97 488
13975.09 451
13976.20 482
13977.32 479
13978.43 475
13979.55 494
13980.67 492
13981.78 506
13982.90 490
13984.01 474
13985.13 472
13986.25 472
13987.36 476
13988.48 484
13989.60 463
13990.71 475
13991.83 489
13992.95 455
13994.06 477
13995.18 491
13996.30 473
13997.41 461
13998.53 466
13999.65 457
14000.76 490
14001.88 494
14003.00 501
14004.11 476
14005.23 465
14006.35 486
14007.47 486
14008.58 467
14009.70 472
14010.82 466
14011.94 479
14013.05 475
14014.17 472
14015.29 474
14016.41 499
14017.52 474
14018.64 478
14019.76 505
14020.88 468
14021.99 497
14023.11 515
14024.23 500
14025.35 506
14026.47 500
14027.58 483
14028.70 493
14029.82 491
14030.94 489
14032.06 474
14033.17 457
14034.29 483
14035.41 502
14036.53 492
14037.65 494
14038.77 467
14039.88 508
14041.00 490
14042.12 496
14043.24 481
14044.36 530
14045.48 499
14046.60 532
14047.72 519
14048.83 553
14049.95 549
14051.07 548
14052.19 538
14053.31 541
14054.43 535
14055.55 540
14056.67 565
14057.79 542
14058.91 537
14060.03 532
14061.14 554
14062.26 545
14063.38 554
14064.50 547
14065.62 563
14066.74 557
14067.86 578
14068.98 611
14070.10 616
14071.22 579
14072.34 571
14073.46 604
14074.58 627
14075.70 613
14076.82 627
14077.94 622
14079.06 586
14080.18 625
14081.30 641
14082.42 618
14083.54 648
14084.66 663
14085.78 663
14086.90 704
14088.02 696
14089.14 671
14090.26 687
14091.38 723
14092.50 717
14093.63 725
14094.75 732
14095.87 725
14096.99 716
14098.11 723
14099.23 774
14100.35 781
14101.47 726
14102.59 752
14103.71 751
14104.83 741
14105.96 733
14107.08 744
14108.20 709
14109.32 691
14110.44 740
14111.56 694
14112.68 685
14113.80 687
14114.93 663
14116.05 664
14117.17 627
14118.29 595
14119.41 623
14120.53 645
14121.66 613
14122.78 626
14123.90 627
14125.02 600
14126.14 595
14127.27 573
14128.39 607
14129.51 578
14130.63 567
14131.75 569
14132.88 560
14134.00 565
14135.12 579
14136.24 558
14137.37 571
14138.49 540
14139.61 536
14140.73 554
14141.86 533
14142.98 532
14144.10 516
14145.22 543
14146.35 528
14147.47 521
14148.59 523
14149.71 529
14150.84 556
14151.96 506
14153.08 508
14154.21 518
14155.33 509
14156.45 526
14157.58 521
14158.70 513
14159.82 485
14160.95 547
14162.07 534
14163.19 475
14164.32 483
14165.44 524
14166.56 484
14167.69 477
14168.81 468
14169.93 497
14171.06 501
14172.18 512
14173.31 465
14174.43 480
14175.55 483
14176.68 473
14177.80 501
14178.93 494
14180.05 481
14181.17 465
14182.30 498
14183.42 482
14184.55 479
14185.67 456
14186.79 465
14187.92 465
14189.04 473
14190.17 485
14191.29 472
14192.42 454
14193.54 432
14194.67 455
14195.79 485
14196.92 465
14198.04 431
14199.17 447
14200.29 442
14201.42 445
14202.54 463
14203.67 442
14204.79 446
14205.92 440
14207.04 446
14208.17 469
14209.29 479
14210.42 457
14211.54 461
14212.67 459
14213.79 450
14214.92 436
14216.04 443
14217.17 446
14218.29 479
14219.42 444
14220.55 421
14221.67 454
14222.80 419
14223.92 446
14225.05 468
14226.17 453
14227.30 429
14228.43 426
14229.55 440
14230.68 400
14231.81 423
14232.93 420
14234.06 405
14235.18 428
14236.31 435
14237.44 422
14238.56 449
14239.69 428
14240.82 414
14241.94 409
14243.07 444
14244.20 432
14245.32 409
14246.45 422
14247.58 372
14248.70 373
14249.83 402
14250.96 408
14252.08 432
14253.21 391
14254.34 397
14255.46 406
14256.59 400
14257.72 418
14258.85 401
14259.97 432
14261.10 420
14262.23 401
14263.35 389
14264.48 401
14265.61 402
14266.74 389
14267.86 377
14268.99 402
14270.12 365
14271.25 392
14272.38 377
14273.50 402
14274.63 403
14275.76 357
14276.89 396
14278.01 360
14279.14 391
14280.27 416
14281.40 391
14282.53 392
14283.66 407
14284.78 398
14285.91 380
14287.04 380
14288.17 362
14289.30 377
14290.43 367
14291.55 385
14292.68 368
14293.81 352
14294.94 364
14296.07 357
14297.20 351
14298.33 364
14299.45 349
14300.58 357
14301.71 344
14302.84 360
14303.97 353
14305.10 347
14306.23 347
14307.36 365
14308.49 381
14309.62 369
14310.75 321
14311.87 344
14313.00 357
14314.13 360
14315.26 376
14316.39 334
14317.52 344
14318.65 328
14319.78 353
14320.91 330
14322.04 352
14323.17 345
14324.30 358
14325.43 356
14326.56 350
14327.69 341
14328.82 336
14329.95 341
14331.08 340
14332.21 370
14333.34 331
14334.47 337
14335.60 356
14336.73 349
14337.86 337
14338.99 349
14340.12 339
14341.25 348
14342.38 348
14343.51 330
14344.64 309
14345.77 339
14346.90 342
14348.04 350
14349.17 332
14350.30 321
14351.43 336
14352.56 324
14353.69 333
14354.82 332
14355.95 340
14357.08 297
14358.21 342
14359.35 326
14360.48 333
14361.61 326
14362.74 311
14363.87 326
14365.00 345
14366.13 358
14367.26 341
14368.40 324
14369.53 339
14370.66 332
14371.79 328
14372.92 327
14374.05 340
14375.19 328
14376.32 342
14377.45 347
14378.58 352
14379.71 343
14380.85 329
14381.98 326
14383.11 346
14384.24 330
14385.37 329
14386.51 337
14387.64 302
14388.77 345
14389.90 326
14391.04 332
14392.17 349
14393.30 345
14394.43 338
14395.57 303
14396.70 322
14397.83 340
14398.96 344
14400.10 324
14401.23 327
14402.36 320
14403.50 314
14404.63 331
14405.76 332
14406.89 348
14408.03 366
14409.16 358
14410.29 321
14411.43 341
14412.56 314
14413.69 304
14414.83 335
14415.96 341
14417.09 345
14418.23 350
14419.36 330
14420.49 329
14421.63 317
14422.76 322
14423.90 342
14425.03 362
14426.16 345
14427.30 387
14428.43 353
14429.56 356
14430.70 344
14431.83 374
14432.97 353
14434.10 367
14435.24 364
14436.37 341
14437.50 334
14438.64 327
14439.77 346
14440.91 333
14442.04 377
14443.18 359
14444.31 372
14445.44 348
14446.58 355
14447.71 369
14448.85 356
14449.98 340
14451.12 342
14452.25 366
14453.39 357
14454.52 346
14455.66 364
14456.79 353
14457.93 331
14459.06 347
14460.20 349
14461.33 358
14462.47 351
14463.60 331
14464.74 316
14465.87 351
14467.01 337
14468.15 309
14469.28 337
14470.42 354
14471.55 336
14472.69 337
14473.82 321
14474.96 358
14476.09 321
14477.23 334
14478.37 339
14479.50 348
14480.64 322
14481.77 353
14482.91 327
14484.05 329
14485.18 332
14486.32 332
14487.45 344
14488.59 321
14489.73 340
14490.86 325
14492.00 307
14493.14 293
14494.27 318
14495.41 358
14496.55 331
14497.68 310
14498.82 345
14499.96 304
14501.09 320
14502.23 323
14503.37 325
14504.50 308
14505.64 336
14506.78 345
14507.91 337
14509.05 325
14510.19 336
14511.33 323
14512.46 331
14513.60 334
14514.74 318
14515.87 300
14517.01 317
14518.15 323
14519.29 315
14520.42 324
14521.56 313
14522.70 325
14523.84 292
14524.97 320
14526.11 318
14527.25 332
14528.39 321
14529.53 327
14530.66 320
14531.80 324
14532.94 324
14534.08 330
14535.22 304
14536.35 319
14537.49 346
14538.63 325
14539.77 320
14540.91 287
14542.05 322
14543.18 320
14544.32 330
14545.46 324
14546.60 345
14547.74 342
14548.88 332
14550.01 313
14551.15 342
14552.29 320
14553.43 313
14554.57 336
14555.71 327
14556.85 336
14557.99 311
14559.13 334
14560.26 336
14561.40 314
14562.54 315
14563.68 338
14564.82 360
14565.96 360
14567.10 326
14568.24 347
14569.38 346
14570.52 381
14571.66 378
14572.80 355
14573.94 368
14575.08 371
14576.22 370
14577.36 356
14578.50 353
14579.64 374
14580.78 371
14581.92 374
14583.06 388
14584.20 405
14585.34 379
14586.48 367
14587.62 394
14588.76 384
14589.90 372
14591.04 367
14592.18 409
14593.32 414
14594.46 406
14595.60 413
14596.74 401
14597.88 403
14599.02 419
14600.16 413
14601.30 420
14602.44 420
14603.58 405
14604.72 423
14605.86 430
14607.00 381
14608.15 415
14609.29 406
14610.43 440
14611.57 431
14612.71 439
14613.85 462
14614.99 464
14616.13 465
14617.27 473
14618.42 462
14619.56 474
14620.70 453
14621.84 462
14622.98 465
14624.12 481
14625.26 480
14626.41 495
14627.55 475
14628.69 473
14629.83 528
14630.97 525
14632.12 512
14633.26 496
14634.40 525
14635.54 521
14636.68 535
14637.83 539
14638.97 516
14640.11 496
14641.25 487
14642.39 503
14643.54 508
14644.68 525
14645.82 490
14646.96 488
14648.11 454
14649.25 456
14650.39 468
14651.53 431
14652.68 430
14653.82 431
14654.96 413
14656.11 428
14657.25 403
14658.39 396
14659.53 411
14660.68 412
14661.82 396
14662.96 401
14664.11 381
14665.25 387
14666.39 399
14667.54 379
14668.68 376
14669.82 360
14670.97 372
14672.11 373
14673.25 383
14674.40 375
14675.54 369
14676.68 342
14677.83 359
14678.97 320
14680.11 352
14681.26 359
14682.40 346
14683.55 352
14684.69 367
14685.83 325
14686.98 348
14688.12 328
14689.27 361
14690.41 344
14691.55 338
14692.70 338
14693.84 298
14694.99 293
14696.13 311
14697.28 314
14698.42 329
14699.56 319
14700.71 307
14701.85 318
14703.00 295
14704.14 322
14705.29 316
14706.43 316
14707.58 328
14708.72 333
14709.87 303
14711.01 310
14712.16 346
14713.30 304
14714.45 321
14715.59 320
14716.74 304
14717.88 323
14719.03 296
14720.17 318
14721.32 311
14722.46 327
14723.61 308
14724.76 327
14725.90 319
14727.05 340
14728.19 307
14729.34 306
14730.48 304
14731.63 296
14732.77 312
14733.92 330
14735.07 308
14736.21 304
14737.36 316
14738.50 296
14739.65 311
14740.80 309
14741.94 316
14743.09 314
14744.24 297
14745.38 279
14746.53 297
14747.67 291
14748.82 314
14749.97 318
14751.11 291
14752.26 328
14753.41 321
14754.55 332
14755.70 308
14756.85 318
14757.99 310
14759.14 318
14760.29 333
14761.43 330
14762.58 325
14763.73 312
14764.88 308
14766.02 337
14767.17 321
14768.32 311
14769.46 314
14770.61 354
14771.76 354
14772.91 308
14774.05 315
14775.20 320
14776.35 341
14777.50 315
14778.64 304
14779.79 307
14780.94 313
14782.09 309
14783.23 309
14784.38 320
14785.53 332
14786.68 337
14787.83 342
14788.97 333
14790.12 295
14791.27 326
14792.42 337
14793.57 317
14794.71 311
14795.86 339
14797.01 307
14798.16 329
14799.31 332
14800.46 341
14801.60 306
14802.75 315
14803.90 349
14805.05 297
14806.20 314
14807.35 272
14808.50 305
14809.64 304
14810.79 269
14811.94 318
14813.09 350
14814.24 306
14815.39 300
14816.54 313
14817.69 315
14818.84 285
14819.99 301
14821.14 305
14822.28 306
14823.43 301
14824.58 295
14825.73 294
14826.88 275
14828.03 284
14829.18 277
14830.33 295
14831.48 275
14832.63 274
14833.78 294
14834.93 300
14836.08 287
14837.23 283
14838.38 276
14839.53 271
14840.68 313
14841.83 276
14842.98 298
14844.13 290
14845.28 251
14846.43 282
14847.58 272
14848.73 280
14849.88 272
14851.03 271
14852.18 282
14853.33 275
14854.48 268
14855.63 269
14856.78 270
14857.93 291
14859.08 270
14860.24 279
14861.39 274
14862.54 282
14863.69 280
14864.84 279
14865.99 299
14867.14 297
14868.29 261
14869.44 280
14870.59 279
14871.75 283
14872.90 290
14874.05 269
14875.20 279
14876.35 297
14877.50 292
14878.65 286
14879.81 275
14880.96 294
14882.11 310
14883.26 286
14884.41 296
14885.56 296
14886.71 309
14887.87 286
14889.02 299
14890.17 283
14891.32 273
14892.47 322
14893.63 304
14894.78 308
14895.93 334
14897.08 287
14898.24 323
14899.39 341
14900.54 325
14901.69 347
14902.84 294
14904.00 330
14905.15 326
14906.30 333
14907.45 316
14908.61 327
14909.76 338
14910.91 327
14912.07 340
14913.22 339
14914.37 356
14915.52 334
14916.68 348
14917.83 334
14918.98 329
14920.14 359
14921.29 331
14922.44 322
14923.60 348
14924.75 337
14925.90 342
14927.06 352
14928.21 354
14929.36 391
14930.52 371
14931.67 351
14932.82 364
14933.98 369
14935.13 362
14936.28 399
14937.44 381
14938.59 382
14939.74 356
14940.90 366
14942.05 385
14943.21 340
14944.36 377
14945.51 382
14946.67 371
14947.82 417
14948.98 380
14950.13 381
14951.29 403
14952.44 363
14953.59 373
14954.75 361
14955.90 353
14957.06 377
14958.21 407
14959.37 393
14960.52 408
14961.68 419
14962.83 398
14963.99 377
14965.14 376
14966.29 369
14967.45 373
14968.60 394
14969.76 394
14970.91 355
14972.07 368
14973.22 363
14974.38 341
14975.54 362
14976.69 347
14977.85 339
14979.00 356
14980.16 361
14981.31 317
14982.47 332
14983.62 332
14984.78 337
14985.93 331
14987.09 343
14988.25 312
14989.40 318
14990.56 320
14991.71 324
14992.87 308
14994.02 308
14995.18 310
14996.34 336
14997.49 336
14998.65 338
14999.80 321
15000.96 312
15002.12 313
15003.27 301
15004.43 299
15005.59 295
15006.74 295
15007.90 297
15009.06 302
15010.21 285
15011.37 284
15012.53 296
15013.68 291
15014.84 284
15016.00 253
15017.15 267
15018.31 280
15019.47 279
15020.62 296
15021.78 283
15022.94 271
15024.09 273
15025.25 266
15026.41 282
15027.57 286
15028.72 265
15029.88 270
15031.04 274
15032.19 272
15033.35 234
15034.51 289
15035.67 303
15036.82 280
15037.98 257
15039.14 251
15040.30 262
15041.46 253
15042.61 271
15043.77 286
15044.93 265
15046.09 281
15047.25 264
15048.40 251
15049.56 276
15050.72 259
15051.88 273
15053.04 247
15054.19 247
15055.35 253
15056.51 238
15057.67 246
15058.83 234
15059.99 253
15061.14 224
15062.30 225
15063.46 265
15064.62 280
15065.78 272
15066.94 256
15068.10 243
15069.26 222
15070.41 258
15071.57 253
15072.73 294
15073.89 240
15075.05 240
15076.21 251
15077.37 239
15078.53 234
15079.69 235
15080.85 252
15082.00 241
15083.16 235
15084.32 214
15085.48 250
15086.64 227
15087.80 246
15088.96 258
15090.12 253
15091.28 242
15092.44 264
15093.60 250
15094.76 265
15095.92 240
15097.08 247
15098.24 240
15099.40 247
15100.56 236
15101.72 252
15102.88 254
15104.04 237
15105.20 241
15106.36 245
15107.52 259
15108.68 230
15109.84 236
15111.00 228
15112.16 229
15113.32 241
15114.48 233
15115.64 251
15116.80 234
15117.97 237
15119.13 242
15120.29 237
15121.45 217
15122.61 219
15123.77 231
15124.93 260
15126.09 231
15127.25 220
15128.41 217
15129.57 234
15130.74 220
15131.90 211
15133.06 229
15134.22 241
15135.38 225
15136.54 209
15137.70 220
15138.87 239
15140.03 241
15141.19 236
15142.35 249
15143.51 229
15144.67 225
15145.84 237
15147.00 256
15148.16 222
15149.32 241
15150.48 263
15151.65 242
15152.81 247
15153.97 210
15155.13 253
15156.29 236
15157.46 243
15158.62 231
15159.78 236
15160.94 200
15162.10 220
15163.27 230
15164.43 213
15165.59 223
15166.75 227
15167.92 235
15169.08 231
15170.24 249
15171.41 200
15172.57 226
15173.73 252
15174.89 228
15176.06 194
15177.22 222
15178.38 244
15179.55 234
15180.71 215
15181.87 216
15183.04 254
15184.20 257
15185.36 272
15186.53 264
15187.69 266
15188.85 241
15190.02 241
15191.18 247
15192.34 253
15193.51 237
15194.67 243
15195.83 234
15197.00 238
15198.16 256
15199.32 244
15200.49 251
15201.65 248
15202.82 262
15203.98 246
15205.14 252
15206.31 258
15207.47 269
15208.64 270
15209.80 272
15210.97 257
15212.13 267
15213.29 258
15214.46 288
15215.62 260
15216.79 262
15217.95 263
15219.12 270
15220.28 292
15221.45 262
15222.61 283
15223.78 283
15224.94 287
15226.10 308
15227.27 291
15228.43 284
15229.60 291
15230.76 272
15231.93 291
15233.09 267
15234.26 278
15235.43 275
15236.59 298
15237.76 307
15238.92 290
15240.09 287
15241.25 300
15242.42 286
15243.58 259
15244.75 291
15245.91 294
15247.08 275
15248.25 246
15249.41 250
15250.58 276
15251.74 266
15252.91 290
15254.07 247
15255.24 259
15256.41 233
15257.57 258
15258.74 248
15259.90 247
15261.07 239
15262.24 273
15263.40 239
15264.57 267
15265.74 241
15266.90 251
15268.07 250
15269.24 234
15270.40 231
15271.57 261
15272.73 253
15273.90 223
15275.07 242
15276.23 226
15277.40 200
15278.57 223
15279.74 228
15280.90 223
15282.07 221
15283.24 208
15284.40 225
15285.57 231
15286.74 221
15287.90 247
15289.07 208
15290.24 225
15291.41 211
15292.57 251
15293.74 227
15294.91 236
15296.08 221
15297.24 246
15298.41 223
15299.58 233
15300.75 226
15301.91 229
15303.08 233
15304.25 247
15305.42 240
15306.59 246
15307.75 215
15308.92 223
15310.09 237
15311.26 246
15312.43 243
15313.59 226
15314.76 234
15315.93 225
15317.10 241
15318.27 222
15319.44 228
15320.60 243
15321.77 244
15322.94 213
15324.11 216
15325.28 218
15326.45 228
15327.62 204
15328.79 221
15329.95 217
15331.12 235
15332.29 228
15333.46 232
15334.63 251
15335.80 221
15336.97 241
15338.14 270
15339.31 225
15340.48 221
15341.64 215
15342.81 220
15343.98 237
15345.15 225
15346.32 235
15347.49 207
15348.66 235
15349.83 222
15351.00 221
15352.17 256
15353.34 239
15354.51 252
15355.68 225
15356.85 244
15358.02 235
15359.19 232
15360.36 258
15361.53 239
15362.70 246
15363.87 229
15365.04 248
15366.21 263
15367.38 259
15368.55 227
15369.72 258
15370.89 261
15372.06 240
15373.23 253
15374.40 231
15375.57 258
15376.74 249
15377.91 239
15379.08 247
15380.25 253
15381.43 251
15382.60 256
15383.77 261
15384.94 277
15386.11 264
15387.28 265
15388.45 264
15389.62 252
15390.79 267
15391.96 229
15393.14 267
15394.31 267
15395.48 264
15396.65 225
15397.82 243
15398.99 282
15400.16 279
15401.34 255
15402.51 232
15403.68 257
15404.85 272
15406.02 263
15407.19 240
15408.37 239
15409.54 272
15410.71 259
15411.88 266
15413.05 245
15414.23 251
15415.40 234
15416.57 256
15417.74 241
15418.91 223
15420.09 222
15421.26 239
15422.43 234
15423.60 243
15424.78 218
15425.95 237
15427.12 225
15428.29 214
15429.47 195
15430.64 209
15431.81 208
15432.98 242
15434.16 242
15435.33 238
15436.50 211
15437.67 240
15438.85 229
15440.02 205
15441.19 225
15442.37 232
15443.54 225
15444.71 222
15445.89 229
15447.06 197
15448.23 225
15449.41 211
15450.58 215
15451.75 205
15452.93 219
15454.10 213
15455.27 215
15456.45 220
15457.62 208
15458.79 255
15459.97 242
15461.14 210
15462.32 221
15463.49 200
15464.66 231
15465.84 207
15467.01 222
15468.19 211
15469.36 214
15470.53 223
15471.71 209
15472.88 218
15474.06 234
15475.23 245
15476.41 226
15477.58 239
15478.75 216
15479.93 216
15481.10 227
15482.28 224
15483.45 225
15484.63 222
15485.80 210
15486.98 223
15488.15 213
15489.33 227
15490.50 223
15491.68 205
15492.85 231
15494.03 230
15495.20 220
15496.38 235
15497.55 189
15498.73 207
15499.90 231
15501.08 229
15502.25 211
15503.43 209
15504.60 225
15505.78 218
15506.96 224
15508.13 202
15509.31 222
15510.48 238
15511.66 230
15512.83 232
15514.01 256
15515.19 236
15516.36 231
15517.54 240
15518.71 234
15519.89 222
15521.07 221
15522.24 234
15523.42 207
15524.59 202
15525.77 216
15526.95 219
15528.12 229
15529.30 240
15530.48 220
15531.65 239
15532.83 230
15534.01 215
15535.18 218
15536.36 219
15537.54 231
15538.71 240
15539.89 246
15541.07 235
15542.24 239
15543.42 246
15544.60 238
15545.77 214
15546.95 221
15548.13 224
15549.30 246
15550.48 239
15551.66 232
15552.84 244
15554.01 229
15555.19 227
15556.37 228
15557.55 243
15558.72 234
15559.90 233
15561.08 218
15562.26 267
15563.43 236
15564.61 223
15565.79 239
15566.97 255
15568.14 229
15569.32 244
15570.50 261
15571.68 237
15572.86 227
15574.03 238
15575.21 257
15576.39 267
15577.57 249
15578.75 262
15579.93 264
15581.10 258
15582.28 269
15583.46 255
15584.64 265
15585.82 236
15587.00 264
15588.18 251
15589.35 221
15590.53 266
15591.71 281
15592.89 269
15594.07 257
15595.25 268
15596.43 246
15597.61 287
15598.78 277
15599.96 272
15601.14 256
15602.32 291
15603.50 285
15604.68 277
15605.86 289
15607.04 284
15608.22 272
15609.40 267
15610.58 292
15611.76 284
15612.94 317
15614.12 289
15615.30 290
15616.48 264
15617.66 285
15618.84 281
15620.01 306
15621.19 330
15622.37 307
15623.55 312
15624.73 294
15625.91 297
15627.09 297
15628.27 311
15629.46 292
15630.64 311
15631.82 283
15633.00 295
15634.18 287
15635.36 324
15636.54 322
15637.72 327
15638.90 310
15640.08 340
15641.26 333
15642.44 313
15643.62 304
15644.80 326
15645.98 321
15647.16 311
15648.34 339
15649.52 323
15650.71 340
15651.89 342
15653.07 361
15654.25 336
15655.43 340
15656.61 343
15657.79 344
15658.97 338
15660.16 333
15661.34 345
15662.52 336
15663.70 333
15664.88 330
15666.06 356
15667.24 339
15668.43 373
15669.61 350
15670.79 345
15671.97 329
15673.15 355
15674.33 348
15675.52 340
15676.70 343
15677.88 328
15679.06 319
15680.24 324
15681.43 297
15682.61 319
15683.79 326
15684.97 324
15686.16 360
15687.34 299
15688.52 336
15689.70 332
15690.89 369
15692.07 349
15693.25 366
15694.43 342
15695.62 359
15696.80 369
15697.98 346
15699.16 333
15700.35 340
15701.53 359
15702.71 353
15703.90 337
15705.08 359
15706.26 370
15707.45 371
15708.63 371
15709.81 379
15711.00 374
15712.18 352
15713.36 366
15714.55 372
15715.73 396
15716.91 366
15718.10 361
15719.28 384
15720.46 370
15721.65 391
15722.83 380
15724.01 394
15725.20 371
15726.38 377
15727.57 388
15728.75 395
15729.93 391
15731.12 392
15732.30 400
15733.49 393
15734.67 388
15735.85 382
15737.04 402
15738.22 398
15739.41 407
15740.59 420
15741.78 467
15742.96 413
15744.14 427
15745.33 449
15746.51 450
15747.70 447
15748.88 437
15750.07 425
15751.25 424
15752.44 433
15753.62 439
15754.81 399
15755.99 404
15757.18 442
15758.36 442
15759.55 440
15760.73 451
15761.92 408
15763.10 432
15764.29 427
15765.47 437
15766.66 418
15767.84 394
15769.03 444
15770.21 430
15771.40 367
15772.59 400
15773.77 372
15774.96 361
15776.14 393
15777.33 398
15778.51 380
15779.70 397
15780.89 372
15782.07 381
15783.26 390
15784.44 388
15785.63 367
15786.82 377
15788.00 384
15789.19 356
15790.37 354
15791.56 349
15792.75 345
15793.93 369
15795.12 335
15796.31 311
15797.49 290
15798.68 324
15799.87 351
15801.05 340
15802.24 348
15803.43 318
15804.61 340
15805.80 319
15806.99 320
15808.17 307
15809.36 295
15810.55 328
15811.73 313
15812.92 343
15814.11 321
15815.30 319
15816.48 311
15817.67 307
15818.86 322
15820.05 305
15821.23 294
15822.42 298
15823.61 294
15824.80 297
15825.98 318
15827.17 334
15828.36 347
15829.55 308
15830.73 311
15831.92 302
15833.11 302
15834.30 321
15835.49 318
15836.67 297
15837.86 313
15839.05 284
15840.24 306
15841.43 294
15842.61 304
15843.80 293
15844.99 271
15846.18 303
15847.37 304
15848.56 304
15849.74 277
15850.93 303
15852.12 299
15853.31 290
15854.50 292
15855.69 310
15856.88 279
15858.06 307
15859.25 304
15860.44 307
15861.63 307
15862.82 291
15864.01 301
15865.20 317
15866.39 330
15867.58 319
15868.77 309
15869.95 320
15871.14 312
15872.33 343
15873.52 323
15874.71 326
15875.90 314
15877.09 298
15878.28 317
15879.47 325
15880.66 307
15881.85 336
15883.04 350
15884.23 322
15885.42 347
15886.61 323
15887.80 335
15888.99 331
15890.18 340
15891.37 329
15892.56 311
15893.75 297
15894.94 307
15896.13 326
15897.32 304
15898.51 339
15899.70 332
15900.89 346
15902.08 295
15903.27 315
15904.46 334
15905.65 321
15906.84 327
15908.03 317
15909.22 322
15910.42 315
15911.61 327
15912.80 351
15913.99 327
15915.18 306
15916.37 315
15917.56 328
15918.75 360
15919.94 307
15921.13 342
15922.32 350
15923.52 339
15924.71 332
15925.90 341
15927.09 323
15928.28 319
15929.47 318
15930.66 314
15931.86 331
15933.05 302
15934.24 324
15935.43 326
15936.62 356
15937.81 323
15939.01 332
15940.20 315
15941.39 330
15942.58 312
15943.77 325
15944.97 309
15946.16 296
15947.35 313
15948.54 299
15949.73 301
15950.93 265
15952.12 289
15953.31 282
15954.50 284
15955.70 281
15956.89 290
15958.08 265
15959.27 246
15960.47 256
15961.66 283
15962.85 278
15964.04 268
15965.24 273
15966.43 247
15967.62 256
15968.82 232
15970.01 267
15971.20 259
15972.40 258
15973.59 266
15974.78 238
15975.97 258
15977.17 275
15978.36 249
15979.55 251
15980.75 243
15981.94 220
15983.13 251
15984.33 244
15985.52 254
15986.72 219
15987.91 239
15989.10 237
15990.30 228
15991.49 240
15992.68 241
15993.88 226
15995.07 226
15996.27 221
15997.46 232
15998.65 205
15999.85 234
16001.04 232
16002.24 240
16003.43 225
16004.63 205
16005.82 215
16007.01 224
16008.21 221
16009.40 213
16010.60 243
16011.79 211
16012.99 234
16014.18 234
16015.38 220
16016.57 195
16017.76 222
16018.96 211
16020.15 234
16021.35 221
16022.54 207
16023.74 209
16024.93 208
16026.13 233
16027.32 201
16028.52 213
16029.72 190
16030.91 218
16032.11 208
16033.30 229
16034.50 221
16035.69 220
16036.89 221
16038.08 244
16039.28 214
16040.47 207
16041.67 219
16042.87 223
16044.06 236
16045.26 207
16046.45 219
16047.65 203
16048.84 192
16050.04 221
16051.24 235
16052.43 205
16053.63 206
16054.82 227
16056.02 237
16057.22 211
16058.41 216
16059.61 233
16060.81 223
16062.00 223
16063.20 223
16064.40 216
16065.59 199
16066.79 220
16067.99 211
16069.18 211
16070.38 206
16071.58 191
16072.77 227
16073.97 243
16075.17 210
16076.36 213
16077.56 217
16078.76 188
16079.95 206
16081.15 200
16082.35 212
16083.55 200
16084.74 210
16085.94 212
16087.14 204
16088.33 194
16089.53 207
16090.73 193
16091.93 209
16093.12 188
16094.32 195
16095.52 183
16096.72 176
16097.92 209
16099.11 209
16100.31 231
16101.51 212
16102.71 199
16103.90 193
16105.10 201
16106.30 170
16107.50 195
16108.70 181
16109.90 201
16111.09 176
16112.29 204
16113.49 191
16114.69 200
16115.89 189
16117.09 190
16118.28 200
16119.48 158
16120.68 200
16121.88 195
16123.08 235
16124.28 180
16125.48 170
16126.67 191
16127.87 208
16129.07 190
16130.27 201
16131.47 199
16132.67 182
16133.87 166
16135.07 182
16136.27 188
16137.47 184
16138.67 177
16139.86 198
16141.06 207
16142.26 180
16143.46 182
16144.66 176
16145.86 196
16147.06 159
16148.26 182
16149.46 182
16150.66 217
16151.86 203
16153.06 176
16154.26 178
16155.46 175
16156.66 160
16157.86 173
16159.06 197
16160.26 173
16161.46 174
16162.66 190
16163.86 182
16165.06 180
16166.26 173
16167.46 175
16168.66 186
16169.86 167
16171.06 178
16172.26 197
16173.46 178
16174.66 181
16175.86 180
16177.07 194
16178.27 184
16179.47 185
16180.67 181
16181.87 196
16183.07 168
16184.27 189
16185.47 177
16186.67 190
16187.87 169
16189.07 183
16190.28 189
16191.48 183
16192.68 167
16193.88 171
16195.08 209
16196.28 171
16197.48 163
16198.69 159
16199.89 189
16201.09 179
16202.29 176
16203.49 182
16204.69 199
16205.90 179
16207.10 202
16208.30 177
16209.50 176
16210.70 170
16211.91 180
16213.11 204
16214.31 186
16215.51 178
16216.71 190
16217.92 201
16219.12 184
16220.32 166
16221.52 196
16222.72 183
16223.93 205
16225.13 208
16226.33 189
16227.53 149
16228.74 180
16229.94 194
16231.14 183
16232.35 172
16233.55 184
16234.75 196
16235.95 181
16237.16 192
16238.36 176
16239.56 213
16240.77 198
16241.97 182
16243.17 202
16244.38 180
16245.58 168
16246.78 186
16247.99 185
16249.19 190
16250.39 174
16251.60 195
16252.80 202
16254.00 191
16255.21 200
16256.41 181
16257.61 192
16258.82 197
16260.02 203
16261.22 201
16262.43 211
16263.63 216
16264.84 211
16266.04 216
16267.24 203
16268.45 192
16269.65 223
16270.86 231
16272.06 211
16273.27 195
16274.47 197
16275.67 202
16276.88 202
16278.08 210
16279.29 207
16280.49 213
16281.70 208
16282.90 194
16284.11 187
16285.31 200
16286.52 201
16287.72 230
16288.92 236
16290.13 214
16291.33 215
16292.54 238
16293.74 227
16294.95 210
16296.15 197
16297.36 224
16298.57 229
16299.77 206
16300.98 216
16302.18 214
16303.39 226
16304.59 213
16305.80 239
16307.00 219
16308.21 209
16309.41 212
16310.62 214
16311.83 214
16313.03 211
16314.24 215
16315.44 244
16316.65 226
16317.85 220
16319.06 222
16320.27 235
16321.47 221
16322.68 188
16323.88 216
16325.09 222
16326.30 215
16327.50 204
16328.71 221
16329.92 196
16331.12 209
16332.33 209
16333.54 197
16334.74 210
16335.95 206
16337.16 198
16338.36 197
16339.57 192
16340.78 186
16341.98 200
16343.19 208
16344.40 209
16345.60 212
16346.81 185
16348.02 185
16349.22 200
16350.43 190
16351.64 195
16352.85 190
16354.05 180
16355.26 180
16356.47 204
16357.67 191
16358.88 193
16360.09 185
16361.30 181
16362.50 180
16363.71 171
16364.92 199
16366.13 189
16367.34 183
16368.54 183
16369.75 188
16370.96 186
16372.17 174
16373.37 182
16374.58 186
16375.79 172
16377.00 173
16378.21 199
16379.42 195
16380.62 155
16381.83 161
16383.04 172
16384.25 183
16385.46 191
16386.67 187
16387.87 179
16389.08 160
16390.29 181
16391.50 201
16392.71 173
16393.92 179
16395.13 160
16396.33 177
16397.54 194
16398.75 186
16399.96 167
16401.17 157
16402.38 156
16403.59 168
16404.80 170
16406.01 169
16407.22 180
16408.42 163
16409.63 173
16410.84 162
16412.05 185
16413.26 172
16414.47 179
16415.68 184
16416.89 141
16418.10 171
16419.31 168
16420.52 185
16421.73 168
16422.94 167
16424.15 151
16425.36 168
16426.57 162
16427.78 186
16428.99 186
16430.20 177
16431.41 185
16432.62 171
16433.83 190
16435.04 167
16436.25 176
16437.46 155
16438.67 162
16439.88 185
16441.09 165
16442.30 175
16443.51 167
16444.72 171
16445.93 188
16447.14 175
16448.36 189
16449.57 152
16450.78 177
16451.99 180
16453.20 172
16454.41 168
16455.62 160
16456.83 169
16458.04 165
16459.25 176
16460.47 166
16461.68 160
16462.89 164
16464.10 157
16465.31 162
16466.52 175
16467.73 156
16468.94 162
16470.16 174
16471.37 167
16472.58 152
16473.79 164
16475.00 156
16476.21 165
16477.43 163
16478.64 152
16479.85 158
16481.06 140
16482.27 174
16483.49 163
16484.70 181
16485.91 159
16487.12 160
16488.33 171
16489.55 155
16490.76 162
16491.97 166
16493.18 161
16494.40 162
16495.61 165
16496.82 177
16498.03 170
16499.25 140
16500.46 151
16501.67 163
16502.88 163
16504.10 172
16505.31 156
16506.52 163
16507.74 175
16508.95 149
16510.16 159
16511.37 159
16512.59 169
16513.80 156
16515.01 147
16516.23 155
16517.44 158
16518.65 169
16519.87 168
16521.08 192
16522.29 147
16523.51 162
16524.72 176
16525.93 155
16527.15 163
16528.36 152
16529.58 141
16530.79 149
16532.00 165
16533.22 154
16534.43 162
16535.64 164
16536.86 171
16538.07 156
16539.29 174
16540.50 153
16541.72 160
16542.93 180
16544.14 162
16545.36 126
16546.57 162
16547.79 168
16549.00 162
16550.22 161
16551.43 153
16552.64 171
16553.86 138
16555.07 170
16556.29 151
16557.50 161
16558.72 175
16559.93 187
16561.15 166
16562.36 186
16563.58 171
16564.79 178
16566.01 166
16567.22 164
16568.44 169
16569.65 180
16570.87 175
16572.08 191
16573.30 171
16574.51 151
16575.73 178
16576.95 166
16578.16 182
16579.38 175
16580.59 189
16581.81 169
16583.02 186
16584.24 166
16585.45 191
16586.67 160
16587.89 196
16589.10 190
16590.32 184
16591.53 154
16592.75 180
16593.97 186
16595.18 169
16596.40 173
16597.61 161
16598.83 188
16600.05 181
16601.26 186
16602.48 170
16603.70 176
16604.91 155
16606.13 164
16607.35 190
16608.56 164
16609.78 155
16611.00 162
16612.21 166
16613.43 148
16614.65 149
16615.86 177
16617.08 158
16618.30 159
16619.51 165
16620.73 143
16621.95 165
16623.17 161
16624.38 160
16625.60 159
16626.82 168
16628.03 170
16629.25 177
16630.47 153
16631.69 140
16632.90 164
16634.12 163
16635.34 172
16636.56 167
16637.77 190
16638.99 156
16640.21 170
16641.43 170
16642.65 152
16643.86 155
16645.08 155
16646.30 170
16647.52 174
16648.74 178
16649.95 162
16651.17 167
16652.39 169
16653.61 163
16654.83 146
16656.05 163
16657.26 152
16658.48 157
16659.70 158
16660.92 170
16662.14 152
16663.36 169
16664.58 141
16665.79 158
16667.01 138
16668.23 171
16669.45 152
16670.67 149
16671.89 172
16673.11 158
16674.33 171
16675.55 163
16676.76 165
16677.98 147
16679.20 153
16680.42 155
16681.64 182
16682.86 158
16684.08 162
16685.30 161
16686.52 150
16687.74 168
16688.96 128
16690.18 158
16691.40 143
16692.62 160
16693.84 167
16695.06 167
16696.28 160
16697.50 152
16698.72 163
16699.94 150
16701.16 157
16702.38 154
16703.60 135
16704.82 139
16706.04 156
16707.26 153
16708.48 137
16709.70 142
16710.92 146
16712.14 140
16713.36 145
16714.58 158
16715.80 170
16717.02 135
16718.24 156
16719.46 157
16720.68 142
16721.90 159
16723.12 146
16724.34 155
16725.57 160
16726.79 152
16728.01 139
16729.23 176
16730.45 150
16731.67 146
16732.89 137
16734.11 169
16735.33 147
16736.56 160
16737.78 151
16739.00 142
16740.22 149
16741.44 141
16742.66 189
16743.88 159
16745.11 150
16746.33 144
16747.55 164
16748.77 148
16749.99 149
16751.21 166
16752.44 170
16753.66 162
16754.88 140
16756.10 160
16757.32 180
16758.55 160
16759.77 170
16760.99 156
16762.21 167
16763.44 154
16764.66 165
16765.88 147
16767.10 149
16768.32 146
16769.55 148
16770.77 180
16771.99 158
16773.22 144
16774.44 161
16775.66 156
16776.88 163
16778.11 148
16779.33 168
16780.55 172
16781.77 162
16783.00 165
16784.22 184
16785.44 149
16786.67 141
16787.89 146
16789.11 154
16790.34 162
16791.56 159
16792.78 167
16794.01 158
16795.23 148
16796.45 169
16797.68 170
16798.90 172
16800.12 163
16801.35 141
16802.57 150
16803.80 148
16805.02 166
16806.24 152
16807.47 180
16808.69 149
16809.91 144
16811.14 163
16812.36 152
16813.59 156
16814.81 160
16816.04 172
16817.26 156
16818.48 155
16819.71 171
16820.93 181
16822.16 157
16823.38 178
16824.61 164
16825.83 177
16827.06 167
16828.28 142
16829.50 160
16830.73 164
16831.95 164
16833.18 179
16834.40 169
16835.63 197
16836.85 186
16838.08 180
16839.30 188
16840.53 203
16841.75 191
16842.98 184
16844.20 206
16845.43 163
16846.65 173
16847.88 181
16849.11 186
16850.33 167
16851.56 177
16852.78 203
16854.01 182
16855.23 195
16856.46 192
16857.68 222
16858.91 189
16860.14 200
16861.36 200
16862.59 204
16863.81 207
16865.04 228
16866.27 197
16867.49 206
16868.72 196
16869.94 208
16871.17 213
16872.40 216
16873.62 210
16874.85 244
16876.08 232
16877.30 213
16878.53 214
16879.76 218
16880.98 228
16882.21 224
16883.43 250
16884.66 236
16885.89 232
16887.12 245
16888.34 247
16889.57 221
16890.80 233
16892.02 237
16893.25 258
16894.48 235
16895.70 206
16896.93 228
16898.16 236
16899.39 242
16900.61 247
16901.84 214
16903.07 217
16904.29 193
16905.52 190
16906.75 213
16907.98 211
16909.20 227
16910.43 204
16911.66 232
16912.89 194
16914.12 202
16915.34 215
16916.57 221
16917.80 196
16919.03 216
16920.26 225
16921.48 214
16922.71 224
16923.94 202
16925.17 207
16926.40 200
16927.62 190
16928.85 177
16930.08 169
16931.31 189
16932.54 168
16933.77 195
16934.99 178
16936.22 191
16937.45 175
16938.68 192
16939.91 207
16941.14 179
16942.37 195
16943.60 192
16944.82 200
16946.05 180
16947.28 170
16948.51 189
16949.74 188
16950.97 180
16952.20 194
16953.43 187
16954.66 191
16955.89 202
16957.12 200
16958.34 173
16959.57 170
16960.80 169
16962.03 200
16963.26 191
16964.49 173
16965.72 160
16966.95 178
16968.18 185
16969.41 169
16970.64 174
16971.87 180
16973.10 172
16974.33 176
16975.56 176
16976.79 156
16978.02 157
16979.25 159
16980.48 180
16981.71 163
16982.94 176
16984.17 190
16985.40 190
16986.63 180
16987.86 183
16989.09 164
16990.32 170
16991.55 180
16992.79 171
16994.02 181
16995.25 184
16996.48 189
16997.71 171
16998.94 177
17000.17 175
17001.40 176
17002.63 175
17003.86 171
17005.09 159
17006.32 161
17007.56 163
17008.79 178
17010.02 156
17011.25 171
17012.48 173
17013.71 165
17014.94 150
17016.18 172
17017.41 176
17018.64 167
17019.87 157
17021.10 153
17022.33 184
17023.57 174
17024.80 157
17026.03 170
17027.26 172
17028.49 190
17029.72 179
17030.96 168
17032.19 162
17033.42 151
17034.65 171
17035.88 173
17037.12 160
17038.35 169
17039.58 179
17040.81 181
17042.05 158
17043.28 152
17044.51 168
17045.74 166
17046.98 162
17048.21 163
17049.44 168
17050.67 142
17051.91 160
17053.14 170
17054.37 187
17055.61 173
17056.84 156
17058.07 164
17059.30 173
17060.54 132
17061.77 149
17063.00 151
17064.24 154
17065.47 143
17066.70 167
17067.94 175
17069.17 144
17070.40 142
17071.64 143
17072.87 166
17074.10 135
17075.34 164
17076.57 167
17077.81 160
17079.04 149
17080.27 171
17081.51 164
17082.74 149
17083.97 158
17085.21 145
17086.44 163
17087.68 155
17088.91 155
17090.15 140
17091.38 142
17092.61 147
17093.85 137
17095.08 151
17096.32 149
17097.55 158
17098.79 151
17100.02 144
17101.25 154
17102.49 146
17103.72 171
17104.96 159
17106.19 158
17107.43 151
17108.66 172
17109.90 145
17111.13 138
17112.37 149
17113.60 139
17114.84 145
17116.07 147
17117.31 149
17118.54 142
17119.78 140
17121.01 148
17122.25 146
17123.48 148
17124.72 149
17125.95 141
17127.19 143
17128.43 149
17129.66 158
17130.90 160
17132.13 147
17133.37 152
17134.60 164
17135.84 127
17137.08 139
17138.31 140
17139.55 143
17140.78 153
17142.02 130
17143.26 126
17144.49 143
17145.73 145
17146.96 130
17148.20 133
17149.44 134
17150.67 151
17151.91 114
17153.15 142
17154.38 143
17155.62 157
17156.85 142
17158.09 134
17159.33 136
17160.56 132
17161.80 127
17163.04 130
17164.28 143
17165.51 147
17166.75 128
17167.99 125
17169.22 141
17170.46 147
17171.70 143
17172.93 155
17174.17 141
17175.41 131
17176.65 130
17177.88 146
17179.12 135
17180.36 141
17181.60 143
17182.83 149
17184.07 139
17185.31 124
17186.55 145
17187.78 131
17189.02 134
17190.26 140
17191.50 137
17192.73 142
17193.97 133
17195.21 121
17196.45 141
17197.69 124
17198.92 128
17200.16 131
17201.40 133
17202.64 116
17203.88 122
17205.12 124
17206.35 119
17207.59 120
17208.83 131
17210.07 140
17211.31 136
17212.55 146
17213.78 131
17215.02 138
17216.26 131
17217.50 108
17218.74 135
17219.98 135
17221.22 133
17222.46 110
17223.69 112
17224.93 128
17226.17 135
17227.41 135
17228.65 114
17229.89 135
17231.13 151
17232.37 146
17233.61 128
17234.85 110
17236.09 133
17237.33 134
17238.57 125
17239.81 128
17241.04 137
17242.28 118
17243.52 120
17244.76 118
17246.00 138
17247.24 124
17248.48 128
17249.72 130
17250.96 132
17252.20 148
17253.44 126
17254.68 144
17255.92 117
17257.16 125
17258.40 129
17259.64 131
17260.88 117
17262.12 125
17263.37 118
17264.61 138
17265.85 115
17267.09 124
17268.33 130
17269.57 108
17270.81 122
17272.05 118
17273.29 123
17274.53 121
17275.77 104
17277.01 105
17278.25 137
17279.49 111
17280.74 123
17281.98 128
17283.22 133
17284.46 129
17285.70 119
17286.94 122
17288.18 117
17289.42 123
17290.66 130
17291.91 143
17293.15 128
17294.39 127
17295.63 119
17296.87 119
17298.11 109
17299.36 121
17300.60 121
17301.84 123
17303.08 119
17304.32 127
17305.56 134
17306.81 147
17308.05 111
17309.29 114
17310.53 138
17311.77 136
17313.02 113
17314.26 135
17315.50 127
17316.74 111
17317.99 136
17319.23 133
17320.47 130
17321.71 107
17322.96 122
17324.20 141
17325.44 127
17326.68 128
17327.93 121
17329.17 132
17330.41 128
17331.65 129
17332.90 127
17334.14 117
17335.38 117
17336.63 130
17337.87 127
17339.11 118
17340.36 115
17341.60 135
17342.84 129
17344.09 134
17345.33 111
17346.57 119
17347.82 138
17349.06 130
17350.30 129
17351.55 119
17352.79 129
17354.03 124
17355.28 112
17356.52 125
17357.76 134
17359.01 118
17360.25 129
17361.50 139
17362.74 117
17363.98 125
17365.23 124
17366.47 126
17367.72 116
17368.96 121
17370.21 135
17371.45 131
17372.69 121
17373.94 132
17375.18 109
17376.43 110
17377.67 123
17378.92 119
17380.16 140
17381.41 122
17382.65 138
17383.89 124
17385.14 139
17386.38 140
17387.63 120
17388.87 134
17390.12 110
17391.36 120
17392.61 119
17393.85 118
17395.10 120
17396.34 116
17397.59 143
17398.83 133
17400.08 129
17401.33 143
17402.57 137
17403.82 129
17405.06 119
17406.31 122
17407.55 133
17408.80 129
17410.04 137
17411.29 132
17412.54 117
17413.78 131
17415.03 115
17416.27 106
17417.52 142
17418.76 129
17420.01 131
17421.26 128
17422.50 127
17423.75 138
17425.00 157
17426.24 128
17427.49 125
17428.73 127
17429.98 146
17431.23 120
17432.47 123
17433.72 132
17434.97 126
17436.21 129
17437.46 126
17438.71 132
17439.95 117
17441.20 137
17442.45 110
17443.69 120
17444.94 133
17446.19 137
17447.43 117
17448.68 114
17449.93 120
17451.18 128
17452.42 121
17453.67 133
17454.92 151
17456.16 132
17457.41 135
17458.66 126
17459.91 136
17461.15 129
17462.40 135
17463.65 142
17464.90 138
17466.14 118
17467.39 140
17468.64 127
17469.89 147
17471.14 144
17472.38 142
17473.63 145
17474.88 125
17476.13 141
17477.38 135
17478.62 142
17479.87 129
17481.12 138
17482.37 144
17483.62 128
17484.86 144
17486.11 160
17487.36 141
17488.61 153
17489.86 132
17491.11 154
17492.36 146
17493.60 130
17494.85 149
17496.10 142
17497.35 166
17498.60 149
17499.85 146
17501.10 126
17502.35 152
17503.59 127
17504.84 168
17506.09 163
17507.34 157
17508.59 149
17509.84 135
17511.09 151
17512.34 149
17513.59 155
17514.84 142
17516.09 136
17517.34 132
17518.59 150
17519.84 153
17521.09 151
17522.33 143
17523.58 150
17524.83 155
17526.08 188
17527.33 163
17528.58 151
17529.83 153
17531.08 179
17532.33 174
17533.58 140
17534.83 160
17536.08 139
17537.33 156
17538.58 157
17539.83 172
17541.09 161
17542.34 171
17543.59 173
17544.84 164
17546.09 165
17547.34 166
17548.59 172
17549.84 178
17551.09 184
17552.34 174
17553.59 182
17554.84 173
17556.09 165
17557.34 155
17558.59 176
17559.85 172
17561.10 171
17562.35 165
17563.60 161
17564.85 164
17566.10 177
17567.35 166
17568.60 157
17569.86 179
17571.11 167
17572.36 176
17573.61 179
17574.86 180
17576.11 152
17577.36 164
17578.62 166
17579.87 167
17581.12 168
17582.37 163
17583.62 160
17584.87 172
17586.13 174
17587.38 160
17588.63 166
17589.88 180
17591.13 175
17592.39 167
17593.64 179
17594.89 152
17596.14 162
17597.40 170
17598.65 176
17599.90 163
17601.15 165
17602.41 172
17603.66 167
17604.91 171
17606.16 194
17607.42 178
17608.67 176
17609.92 159
17611.17 165
17612.43 170
17613.68 157
17614.93 173
17616.19 192
17617.44 186
17618.69 159
17619.95 179
17621.20 161
17622.45 165
17623.71 163
17624.96 192
17626.21 180
17627.47 166
17628.72 178
17629.97 169
17631.23 165
17632.48 155
17633.73 169
17634.99 164
17636.24 153
17637.49 149
17638.75 158
17640.00 171
17641.26 151
17642.51 171
17643.76 163
17645.02 162
17646.27 139
17647.53 160
17648.78 162
17650.03 148
17651.29 152
17652.54 149
17653.80 148
17655.05 161
17656.31 163
17657.56 157
17658.82 151
17660.07 143
17661.32 152
17662.58 140
17663.83 159
17665.09 153
17666.34 152
17667.60 141
17668.85 158
17670.11 128
17671.36 159
17672.62 147
17673.87 152
17675.13 146
17676.38 151
17677.64 155
17678.89 142
17680.15 156
17681.40 163
17682.66 135
17683.92 150
17685.17 142
17686.43 139
17687.68 150
17688.94 144
17690.19 152
17691.45 139
17692.70 145
17693.96 146
17695.22 137
17696.47 136
17697.73 127
17698.98 152
17700.24 132
17701.50 138
17702.75 129
17704.01 133
17705.26 133
17706.52 140
17707.78 126
17709.03 124
17710.29 134
17711.55 151
17712.80 124
17714.06 153
17715.32 123
17716.57 137
17717.83 137
17719.09 162
17720.34 128
17721.60 131
17722.86 143
17724.11 120
17725.37 137
17726.63 148
17727.88 134
17729.14 135
17730.40 127
17731.65 125
17732.91 142
17734.17 145
17735.43 140
17736.68 132
17737.94 142
17739.20 117
17740.46 131
17741.71 118
17742.97 131
17744.23 129
17745.49 141
17746.74 136
17748.00 125
17749.26 156
17750.52 124
17751.77 141
17753.03 123
17754.29 148
17755.55 148
17756.81 131
17758.06 142
17759.32 123
17760.58 132
17761.84 127
17763.10 134
17764.35 131
17765.61 145
17766.87 142
17768.13 139
17769.39 123
17770.65 127
17771.91 154
17773.16 143
17774.42 140
17775.68 139
17776.94 140
17778.20 128
17779.46 128
17780.72 122
17781.98 131
17783.23 148
17784.49 130
17785.75 116
17787.01 113
17788.27 128
17789.53 150
17790.79 131
17792.05 138
17793.31 124
17794.57 141
17795.83 129
17797.09 127
17798.34 122
17799.60 134
17800.86 120
17802.12 125
17803.38 133
17804.64 116
17805.90 128
17807.16 109
17808.42 119
17809.68 115
17810.94 117
17812.20 124
17813.46 107
17814.72 108
17815.98 129
17817.24 121
17818.50 125
17819.76 124
17821.02 102
17822.28 123
17823.54 121
17824.80 123
17826.06 117
17827.33 133
17828.59 104
17829.85 133
17831.11 114
17832.37 123
17833.63 120
17834.89 123
17836.15 134
17837.41 122
17838.67 121
17839.93 119
17841.19 110
17842.45 112
17843.72 108
17844.98 108
17846.24 119
17847.50 111
17848.76 125
17850.02 106
17851.28 113
17852.54 124
17853.81 133
17855.07 108
17856.33 112
17857.59 114
17858.85 127
17860.11 122
17861.38 107
17862.64 99
17863.90 110
17865.16 120
17866.42 92
17867.68 109
17868.95 99
17870.21 121
17871.47 111
17872.73 100
17874.00 85
17875.26 119
17876.52 124
17877.78 110
17879.04 125
17880.31 108
17881.57 110
17882.83 105
17884.09 110
17885.36 84
17886.62 113
17887.88 122
17889.14 99
17890.41 114
17891.67 104
17892.93 117
17894.20 113
17895.46 114
17896.72 116
17897.98 104
17899.25 111
17900.51 119
17901.77 116
17903.04 92
17904.30 107
17905.56 124
17906.83 105
17908.09 115
17909.35 106
17910.62 118
17911.88 99
17913.14 115
17914.41 117
17915.67 112
17916.93 100
17918.20 101
17919.46 102
17920.73 108
17921.99 122
17923.25 113
17924.52 112
17925.78 92
17927.05 128
17928.31 130
17929.57 108
17930.84 89
17932.10 104
17933.37 103
17934.63 119
17935.90 103
17937.16 103
17938.42 102
17939.69 108
17940.95 104
17942.22 89
17943.48 117
17944.75 100
17946.01 130
17947.28 115
17948.54 88
17949.81 89
17951.07 121
17952.34 107
17953.60 114
17954.87 106
17956.13 101
17957.40 103
17958.66 95
17959.93 106
17961.19 104
17962.46 117
17963.72 102
17964.99 114
17966.25 106
17967.52 109
17968.78 99
17970.05 122
17971.31 116
17972.58 112
17973.85 100
17975.11 112
17976.38 98
17977.64 103
17978.91 115
17980.18 115
17981.44 123
17982.71 102
17983.97 119
17985.24 100
17986.51 105
17987.77 95
17989.04 100
17990.30 123
17991.57 121
17992.84 101
17994.10 113
17995.37 99
17996.64 97
17997.90 106
17999.17 91
18000.44 110
18001.70 110
18002.97 105
18004.24 96
18005.50 104
18006.77 115
18008.04 107
18009.30 98
18010.57 107
18011.84 98
18013.10 95
18014.37 85
18015.64 110
18016.91 123
18018.17 124
18019.44 117
18020.71 94
18021.97 109
18023.24 117
18024.51 113
18025.78 112
18027.04 107
18028.31 112
18029.58 102
18030.85 102
18032.12 97
18033.38 97
18034.65 102
18035.92 120
18037.19 86
18038.45 96
18039.72 104
18040.99 114
18042.26 120
18043.53 113
18044.80 101
18046.06 108
18047.33 94
18048.60 115
18049.87 96
18051.14 101
18052.40 99
18053.67 117
18054.94 125
18056.21 100
18057.48 109
18058.75 117
18060.02 115
18061.29 106
18062.55 119
18063.82 105
18065.09 99
18066.36 104
18067.63 124
18068.90 100
18070.17 116
18071.44 112
18072.71 110
18073.98 114
18075.24 107
18076.51 99
18077.78 95
18079.05 108
18080.32 98
18081.59 113
18082.86 107
18084.13 120
18085.40 93
18086.67 119
18087.94 107
18089.21 114
18090.48 114
18091.75 116
18093.02 111
18094.29 103
18095.56 97
18096.83 105
18098.10 105
18099.37 111
18100.64 103
18101.91 121
18103.18 124
18104.45 90
18105.72 124
18106.99 108
18108.26 115
18109.53 122
18110.80 126
18112.07 118
18113.34 118
18114.61 121
18115.88 109
18117.15 123
18118.43 101
18119.70 114
18120.97 101
18122.24 123
18123.51 123
18124.78 116
18126.05 93
18127.32 89
18128.59 108
18129.86 103
18131.14 105
18132.41 95
18133.68 97
18134.95 122
18136.22 115
18137.49 86
18138.76 108
18140.04 108
18141.31 110
18142.58 107
18143.85 106
18145.12 104
18146.39 109
18147.67 97
18148.94 111
18150.21 97
18151.48 98
18152.75 122
18154.02 112
18155.30 89
18156.57 104
18157.84 112
18159.11 102
18160.39 106
18161.66 105
18162.93 111
18164.20 101
18165.47 114
18166.75 92
18168.02 108
18169.29 92
18170.56 122
18171.84 105
18173.11 100
18174.38 122
18175.66 98
18176.93 125
18178.20 112
18179.47 110
18180.75 123
18182.02 130
18183.29 99
18184.57 93
18185.84 93
18187.11 107
18188.39 96
18189.66 111
18190.93 118
18192.21 105
18193.48 98
18194.75 117
18196.03 127
18197.30 100
18198.57 100
18199.85 111
18201.12 117
18202.39 88
18203.67 99
18204.94 104
18206.22 104
18207.49 90
18208.76 114
18210.04 102
18211.31 114
18212.59 110
18213.86 122
18215.13 111
18216.41 87
18217.68 115
18218.96 79
18220.23 107
18221.51 95
18222.78 95
18224.05 105
18225.33 122
18226.60 108
18227.88 87
18229.15 101
18230.43 107
18231.70 106
18232.98 98
18234.25 96
18235.53 98
18236.80 89
18238.08 110
18239.35 111
18240.63 85
18241.90 89
18243.18 106
18244.45 116
18245.73 93
18247.00 96
18248.28 117
18249.55 112
18250.83 108
18252.10 87
18253.38 107
18254.65 100
18255.93 99
18257.21 100
18258.48 113
18259.76 73
18261.03 92
18262.31 89
18263.58 84
18264.86 105
18266.14 94
18267.41 94
18268.69 88
18269.96 106
18271.24 90
18272.52 104
18273.79 102
18275.07 108
18276.35 105
18277.62 107
18278.90 100
18280.17 112
18281.45 91
18282.73 106
18284.00 99
18285.28 97
18286.56 101
18287.83 108
18289.11 95
18290.39 113
18291.66 117
18292.94 110
18294.22 116
18295.50 111
18296.77 119
18298.05 107
18299.33 87
18300.60 100
18301.88 110
18303.16 93
18304.43 119
18305.71 87
18306.99 107
18308.27 91
18309.54 90
18310.82 102
18312.10 99
18313.38 120
18314.65 107
18315.93 120
18317.21 107
18318.49 106
18319.77 84
18321.04 102
18322.32 112
18323.60 99
18324.88 90
18326.16 97
18327.43 106
18328.71 100
18329.99 88
18331.27 94
18332.55 107
18333.82 78
18335.10 118
18336.38 86
18337.66 114
18338.94 96
18340.22 99
18341.50 108
18342.77 115
18344.05 100
18345.33 104
18346.61 99
18347.89 86
18349.17 103
18350.45 101
18351.73 121
18353.00 110
18354.28 102
18355.56 100
18356.84 98
18358.12 117
18359.40 98
18360.68 106
18361.96 99
18363.24 90
18364.52 96
18365.80 117
18367.08 101
18368.36 113
18369.64 106
18370.91 105
18372.19 119
18373.47 100
18374.75 105
18376.03 109
18377.31 93
18378.59 92
18379.87 97
18381.15 119
18382.43 114
18383.71 126
18384.99 103
18386.27 110
18387.55 110
18388.83 102
18390.11 95
18391.39 95
18392.67 102
18393.95 104
18395.24 98
18396.52 100
18397.80 96
18399.08 104
18400.36 100
18401.64 113
18402.92 93
18404.20 93
18405.48 108
18406.76 99
18408.04 98
18409.32 109
18410.60 112
18411.89 103
18413.17 95
18414.45 113
18415.73 91
18417.01 95
18418.29 94
18419.57 79
18420.85 93
18422.13 107
18423.42 113
18424.70 104
18425.98 103
18427.26 106
18428.54 93
18429.82 96
18431.11 110
18432.39 119
18433.67 87
18434.95 80
18436.23 91
18437.51 117
18438.80 106
18440.08 106
18441.36 109
18442.64 104
18443.93 104
18445.21 105
18446.49 103
18447.77 95
18449.05 97
18450.34 112
18451.62 111
18452.90 95
18454.18 99
18455.47 104
18456.75 87
18458.03 103
18459.31 105
18460.60 106
18461.88 109
18463.16 113
18464.45 110
18465.73 108
18467.01 94
18468.29 93
18469.58 106
18470.86 106
18472.14 110
18473.43 110
18474.71 103
18475.99 87
18477.28 90
18478.56 88
18479.84 115
18481.13 109
18482.41 104
18483.69 104
18484.98 118
18486.26 100
18487.54 91
18488.83 95
18490.11 113
18491.40 88
18492.68 98
18493.96 109
18495.25 95
18496.53 97
18497.81 89
18499.10 106
18500.38 94
18501.67 104
18502.95 104
18504.24 112
18505.52 99
18506.80 93
18508.09 118
18509.37 91
18510.66 99
18511.94 92
18513.23 99
18514.51 92
18515.80 94
18517.08 115
18518.37 109
18519.65 100
18520.93 103
18522.22 103
18523.50 87
18524.79 87
18526.07 105
18527.36 100
18528.64 109
18529.93 97
18531.21 84
18532.50 103
18533.79 84
18535.07 93
18536.36 110
18537.64 87
18538.93 129
18540.21 98
18541.50 113
18542.78 98
18544.07 97
18545.35 102
18546.64 110
18547.93 102
18549.21 110
18550.50 104
18551.78 97
18553.07 110
18554.36 100
18555.64 94
18556.93 114
18558.21 93
18559.50 112
18560.79 99
18562.07 134
18563.36 108
18564.64 105
18565.93 115
18567.22 106
18568.50 101
18569.79 113
18571.08 102
18572.36 106
18573.65 117
18574.94 94
18576.22 93
18577.51 122
18578.80 124
18580.08 115
18581.37 122
18582.66 108
18583.95 109
18585.23 133
18586.52 109
18587.81 110
18589.09 102
18590.38 119
18591.67 117
18592.96 89
18594.24 129
18595.53 118
18596.82 122
18598.11 127
18599.39 127
18600.68 108
18601.97 109
18603.26 136
18604.54 136
18605.83 129
18607.12 98
18608.41 129
18609.69 128
18610.98 115
18612.27 110
18613.56 128
18614.85 117
18616.13 115
18617.42 124
18618.71 124
18620.00 114
18621.29 131
18622.58 114
18623.86 118
18625.15 127
18626.44 103
18627.73 115
18629.02 102
18630.31 111
18631.60 106
18632.88 141
18634.17 104
18635.46 108
18636.75 117
18638.04 115
18639.33 118
18640.62 106
18641.91 113
18643.20 119
18644.48 111
18645.77 114
18647.06 91
18648.35 112
18649.64 95
18650.93 108
18652.22 112
18653.51 93
18654.80 116
18656.09 110
18657.38 98
18658.67 99
18659.96 95
18661.25 102
18662.54 119
18663.83 93
18665.12 90
18666.41 100
18667.70 89
18668.99 96
18670.28 100
18671.57 108
18672.86 97
18674.15 92
18675.44 97
18676.73 98
18678.02 86
18679.31 102
18680.60 93
18681.89 106
18683.18 112
18684.47 107
18685.76 94
18687.05 90
18688.34 109
18689.63 106
18690.92 105
18692.21 102
18693.50 98
18694.79 99
18696.08 104
18697.38 105
18698.67 95
18699.96 105
18701.25 111
18702.54 98
18703.83 114
18705.12 90
18706.41 93
18707.70 94
18709.00 105
18710.29 85
18711.58 100
18712.87 115
18714.16 92
18715.45 67
18716.74 85
18718.04 93
18719.33 93
18720.62 95
18721.91 83
18723.20 113
18724.50 105
18725.79 87
18727.08 93
18728.37 96
18729.66 89
18730.96 103
18732.25 101
18733.54 107
18734.83 91
18736.12 112
18737.42 105
18738.71 91
18740.00 113
18741.29 92
18742.59 104
18743.88 105
18745.17 104
18746.46 96
18747.76 100
18749.05 96
18750.34 90
18751.63 90
18752.93 94
18754.22 81
18755.51 93
18756.81 101
18758.10 77
18759.39 92
18760.69 107
18761.98 93
18763.27 90
18764.56 86
18765.86 76
18767.15 97
18768.44 99
18769.74 110
18771.03 94
18772.33 102
18773.62 96
18774.91 96
18776.21 98
18777.50 105
18778.79 92
18780.09 91
18781.38 115
18782.67 87
18783.97 78
18785.26 88
18786.56 102
18787.85 83
18789.14 91
18790.44 90
18791.73 95
18793.03 90
18794.32 99
18795.62 102
18796.91 67
18798.20 92
18799.50 88
18800.79 100
18802.09 90
18803.38 88
18804.68 92
18805.97 84
18807.27 99
18808.56 104
18809.86 95
18811.15 89
18812.45 83
18813.74 88
18815.04 89
18816.33 82
18817.63 99
18818.92 95
18820.22 96
18821.51 74
18822.81 101
18824.10 82
18825.40 92
18826.69 97
18827.99 101
18829.28 88
18830.58 91
18831.87 89
18833.17 80
18834.47 91
18835.76 81
18837.06 98
18838.35 94
18839.65 87
18840.95 75
18842.24 89
18843.54 100
18844.83 90
18846.13 83
18847.43 85
18848.72 98
18850.02 96
18851.31 87
18852.61 105
18853.91 86
18855.20 85
18856.50 102
18857.80 93
18859.09 88
18860.39 88
18861.69 91
18862.98 79
18864.28 89
18865.58 81
18866.87 100
18868.17 105
18869.47 97
18870.76 76
18872.06 82
18873.36 79
18874.65 83
18875.95 99
18877.25 83
18878.54 106
18879.84 70
18881.14 91
18882.44 106
18883.73 86
18885.03 82
18886.33 97
18887.63 85
18888.92 79
18890.22 86
18891.52 85
18892.82 98
18894.11 83
18895.41 101
18896.71 89
18898.01 107
18899.31 90
18900.60 85
18901.90 79
18903.20 102
18904.50 84
18905.80 83
18907.09 88
18908.39 105
18909.69 90
18910.99 90
18912.29 90
18913.59 83
18914.88 109
18916.18 95
18917.48 89
18918.78 93
18920.08 93
18921.38 77
18922.67 82
18923.97 82
18925.27 103
18926.57 94
18927.87 79
18929.17 87
18930.47 98
18931.77 85
18933.07 87
18934.37 109
18935.66 88
18936.96 91
18938.26 82
18939.56 81
18940.86 78
18942.16 84
18943.46 80
18944.76 93
18946.06 87
18947.36 73
18948.66 73
18949.96 87
18951.26 67
18952.56 75
18953.86 81
18955.16 81
18956.46 88
18957.76 75
18959.06 82
18960.36 85
18961.66 71
18962.96 83
18964.26 83
18965.56 82
18966.86 96
18968.16 93
18969.46 75
18970.76 76
18972.06 91
18973.36 102
18974.66 99
18975.96 79
18977.26 93
18978.56 92
18979.86 78
18981.16 90
18982.46 70
18983.76 86
18985.06 81
18986.37 85
18987.67 90
18988.97 79
18990.27 83
18991.57 85
18992.87 84
18994.17 91
18995.47 85
18996.77 80
18998.07 89
18999.38 90
19000.68 85
19001.98 86
19003.28 82
19004.58 68
19005.88 81
19007.18 104
19008.49 76
19009.79 84
19011.09 70
19012.39 110
19013.69 79
19015.00 80
19016.30 88
19017.60 81
19018.90 62
19020.20 83
19021.51 83
19022.81 90
19024.11 65
19025.41 84
19026.71 80
19028.02 85
19029.32 83
19030.62 63
19031.92 80
19033.23 72
19034.53 79
19035.83 81
19037.13 93
19038.44 77
19039.74 60
19041.04 80
19042.34 94
19043.65 81
19044.95 95
19046.25 90
19047.56 78
19048.86 72
19050.16 73
19051.47 95
19052.77 86
19054.07 87
19055.37 88
19056.68 75
19057.98 80
19059.28 91
19060.59 91
19061.89 78
19063.20 95
19064.50 81
19065.80 83
19067.11 76
19068.41 76
19069.71 92
19071.02 87
19072.32 89
19073.62 85
19074.93 87
19076.23 84
19077.54 73
19078.84 81
19080.14 80
19081.45 104
19082.75 75
19084.06 78
19085.36 87
19086.67 81
19087.97 73
19089.27 103
19090.58 96
19091.88 90
19093.19 87
19094.49 77
19095.80 82
19097.10 100
19098.41 95
19099.71 102
19101.02 105
19102.32 86
19103.63 79
19104.93 107
19106.24 94
19107.54 91
19108.85 97
19110.15 100
19111.46 100
19112.76 99
19114.07 105
19115.37 85
19116.68 84
19117.98 94
19119.29 88
19120.59 93
19121.90 76
19123.20 105
19124.51 91
19125.82 81
19127.12 82
19128.43 92
19129.73 96
19131.04 92
19132.34 83
19133.65 102
19134.96 89
19136.26 77
19137.57 90
19138.87 78
19140.18 80
19141.49 94
19142.79 95
19144.10 85
19145.41 79
19146.71 94
19148.02 97
19149.32 92
19150.63 77
19151.94 90
19153.24 101
19154.55 82
19155.86 76
19157.16 91
19158.47 83
19159.78 88
19161.08 94
19162.39 90
19163.70 76
19165.01 61
19166.31 84
19167.62 87
19168.93 91
19170.23 83
19171.54 94
19172.85 77
19174.16 86
19175.46 93
19176.77 95
19178.08 87
19179.39 93
19180.69 82
19182.00 89
19183.31 89
19184.62 86
19185.92 75
19187.23 86
19188.54 85
19189.85 71
19191.15 90
19192.46 81
19193.77 81
19195.08 71
19196.39 85
19197.69 83
19199.00 93
19200.31 79
19201.62 90
19202.93 86
19204.24 88
19205.54 74
19206.85 84
19208.16 82
19209.47 79
19210.78 71
19212.09 84
19213.40 85
19214.70 65
19216.01 97
19217.32 90
19218.63 86
19219.94 78
19221.25 99
19222.56 82
19223.87 78
19225.18 86
19226.48 77
19227.79 76
19229.10 77
19230.41 85
19231.72 80
19233.03 68
19234.34 70
19235.65 79
19236.96 90
19238.27 87
19239.58 83
19240.89 88
19242.20 93
19243.51 80
19244.82 70
19246.13 78
19247.44 84
19248.75 79
19250.06 83
19251.37 69
19252.67 73
19253.98 79
19255.30 75
19256.61 76
19257.92 84
19259.23 89
19260.54 95
19261.85 78
19263.16 91
19264.47 81
19265.78 86
19267.09 88
19268.40 87
19269.71 97
19271.02 70
19272.33 93
19273.64 92
19274.95 77
19276.26 79
19277.57 75
19278.88 88
19280.19 79
19281.51 82
19282.82 74
19284.13 79
19285.44 75
19286.75 72
19288.06 80
19289.37 100
19290.68 84
19291.99 88
19293.31 80
19294.62 80
19295.93 86
19297.24 87
19298.55 87
19299.86 85
19301.18 74
19302.49 74
19303.80 92
19305.11 81
19306.42 79
19307.73 82
19309.05 90
19310.36 72
19311.67 88
19312.98 93
19314.29 95
19315.61 74
19316.92 70
19318.23 84
19319.54 92
19320.85 89
19322.17 86
19323.48 89
19324.79 86
19326.10 83
19327.42 92
19328.73 83
19330.04 68
19331.35 73
19332.67 80
19333.98 76
19335.29 62
19336.61 73
19337.92 78
19339.23 82
19340.54 85
19341.86 73
19343.17 78
19344.48 82
19345.80 74
19347.11 87
19348.42 86
19349.74 69
19351.05 74
19352.36 70
19353.68 76
19354.99 79
19356.30 80
19357.62 68
19358.93 93
19360.24 70
19361.56 83
19362.87 86
19364.19 86
19365.50 87
19366.81 86
19368.13 95
19369.44 75
19370.75 74
19372.07 83
19373.38 77
19374.70 84
19376.01 95
19377.33 75
19378.64 82
19379.95 83
19381.27 77
19382.58 70
19383.90 72
19385.21 90
19386.53 75
19387.84 98
19389.16 68
19390.47 80
19391.78 88
19393.10 81
19394.41 61
19395.73 86
19397.04 88
19398.36 99
19399.67 88
19400.99 80
19402.30 79
19403.62 87
19404.93 88
19406.25 82
19407.56 83
19408.88 72
19410.20 79
19411.51 91
19412.83 78
19414.14 66
19415.46 86
19416.77 90
19418.09 77
19419.40 75
19420.72 78
19422.03 79
19423.35 85
19424.67 89
19425.98 71
19427.30 95
19428.61 73
19429.93 79
19431.25 80
19432.56 76
19433.88 71
19435.19 89
19436.51 79
19437.83 99
19439.14 68
19440.46 86
19441.78 77
19443.09 90
19444.41 67
19445.73 62
19447.04 101
19448.36 81
19449.68 74
19450.99 74
19452.31 84
19453.63 79
19454.94 97
19456.26 86
19457.58 87
19458.89 72
19460.21 94
19461.53 85
19462.84 83
19464.16 74
19465.48 81
19466.80 80
19468.11 76
19469.43 76
19470.75 64
19472.07 73
19473.38 75
19474.70 70
19476.02 72
19477.34 78
19478.65 86
19479.97 92
19481.29 79
19482.61 96
19483.92 83
19485.24 82
19486.56 70
19487.88 76
19489.20 80
19490.51 75
19491.83 83
19493.15 64
19494.47 77
19495.79 78
19497.10 81
19498.42 88
19499.74 81
19501.06 74
19502.38 74
19503.70 86
19505.02 78
19506.33 72
19507.65 85
19508.97 93
19510.29 70
19511.61 82
19512.93 74
19514.25 95
19515.57 79
19516.88 81
19518.20 91
19519.52 85
19520.84 69
19522.16 81
19523.48 90
19524.80 86
19526.12 87
19527.44 90
19528.76 88
19530.08 71
19531.40 75
19532.71 84
19534.03 91
19535.35 72
19536.67 98
19537.99 69
19539.31 80
19540.63 81
19541.95 79
19543.27 73
19544.59 73
19545.91 95
19547.23 90
19548.55 101
19549.87 84
19551.19 76
19552.51 79
19553.83 95
19555.15 78
19556.47 76
19557.79 81
19559.11 96
19560.43 75
19561.75 64
19563.08 86
19564.40 89
19565.72 77
19567.04 76
19568.36 84
19569.68 81
19571.00 81
19572.32 74
19573.64 83
19574.96 90
19576.28 99
19577.60 86
19578.92 73
19580.25 76
19581.57 76
19582.89 82
19584.21 75
19585.53 78
19586.85 76
19588.17 98
19589.49 84
19590.82 75
19592.14 80
19593.46 69
19594.78 67
19596.10 88
19597.42 72
19598.75 86
19600.07 70
19601.39 89
19602.71 78
19604.03 87
19605.35 82
19606.68 84
19608.00 94
19609.32 85
19610.64 83
19611.96 68
19613.29 76
19614.61 74
19615.93 105
19617.25 65
19618.58 74
19619.90 64
19621.22 73
19622.54 86
19623.87 82
19625.19 81
19626.51 69
19627.83 81
19629.16 64
19630.48 75
19631.80 74
19633.13 89
19634.45 87
19635.77 91
19637.09 87
19638.42 87
19639.74 68
19641.06 91
19642.39 81
19643.71 77
19645.03 77
19646.36 83
19647.68 84
19649.00 82
19650.33 82
19651.65 76
19652.97 82
19654.30 61
19655.62 73
19656.94 77
19658.27 89
19659.59 79
19660.92 91
19662.24 92
19663.56 71
19664.89 95
19666.21 89
19667.54 89
19668.86 80
19670.18 74
19671.51 66
19672.83 106
19674.16 67
19675.48 77
19676.80 72
19678.13 92
19679.45 76
19680.78 80
19682.10 65
19683.43 75
19684.75 89
19686.08 88
19687.40 80
19688.73 79
19690.05 70
19691.38 78
19692.70 78
19694.02 72
19695.35 90
19696.67 75
19698.00 82
19699.33 80
19700.65 85
19701.98 75
19703.30 81
19704.63 70
19705.95 78
19707.28 88
19708.60 83
19709.93 78
19711.25 96
19712.58 99
19713.90 79
19715.23 103
19716.56 85
19717.88 96
19719.21 72
19720.53 87
19721.86 91
19723.18 85
19724.51 78
19725.84 69
19727.16 86
19728.49 76
19729.81 83
19731.14 74
19732.47 84
19733.79 70
19735.12 86
19736.45 91
19737.77 77
19739.10 59
19740.42 77
19741.75 82
19743.08 79
19744.40 73
19745.73 65
19747.06 92
19748.38 77
19749.71 76
19751.04 86
19752.37 92
19753.69 71
19755.02 82
19756.35 77
19757.67 66
19759.00 83
19760.33 72
19761.65 78
19762.98 70
19764.31 70
19765.64 88
19766.96 95
19768.29 64
19769.62 69
19770.95 76
19772.27 78
19773.60 65
19774.93 86
19776.26 66
19777.58 86
19778.91 70
19780.24 81
19781.57 69
19782.90 75
19784.22 77
19785.55 79
19786.88 68
19788.21 74
19789.54 68
19790.86 73
19792.19 63
19793.52 81
19794.85 81
19796.18 79
19797.51 84
19798.83 76
19800.16 88
19801.49 68
19802.82 87
19804.15 72
19805.48 85
19806.81 80
19808.13 76
19809.46 93
19810.79 81
19812.12 83
19813.45 68
19814.78 70
19816.11 83
19817.44 81
19818.77 81
19820.10 85
19821.42 77
19822.75 77
19824.08 72
19825.41 92
19826.74 91
19828.07 69
19829.40 79
19830.73 76
19832.06 82
19833.39 72
19834.72 88
19836.05 85
19837.38 87
19838.71 65
19840.04 93
19841.37 76
19842.70 88
19844.03 72
19845.36 85
19846.69 79
19848.02 79
19849.35 90
19850.68 77
19852.01 87
19853.34 57
19854.67 76
19856.00 85
19857.33 91
19858.66 70
19859.99 77
19861.32 66
19862.65 82
19863.98 90
19865.31 85
19866.64 84
19867.97 74
19869.30 81
19870.64 87
19871.97 91
19873.30 75
19874.63 69
19875.96 84
19877.29 88
19878.62 70
19879.95 76
19881.28 76
19882.62 90
19883.95 56
19885.28 85
19886.61 70
19887.94 82
19889.27 81
19890.60 76
19891.94 63
19893.27 73
19894.60 74
19895.93 78
19897.26 77
19898.59 65
19899.93 77
19901.26 63
19902.59 77
19903.92 74
19905.25 91
19906.59 84
19907.92 87
19909.25 78
19910.58 73
19911.91 63
19913.25 82
19914.58 76
19915.91 74
19917.24 84
19918.58 82
19919.91 82
19921.24 75
19922.57 76
19923.91 76
19925.24 85
19926.57 62
19927.90 73
19929.24 81
19930.57 81
19931.90 78
19933.24 72
19934.57 73
19935.90 74
19937.23 77
19938.57 70
19939.90 96
19941.23 63
19942.57 73
19943.90 82
19945.23 78
19946.57 73
19947.90 70
19949.23 81
19950.57 74
19951.90 70
19953.24 85
19954.57 83
19955.90 76
19957.24 86
19958.57 80
19959.90 74
19961.24 64
19962.57 87
19963.91 77
19965.24 80
19966.57 79
19967.91 77
19969.24 63
19970.58 78
19971.91 63
19973.24 80
19974.58 73
19975.91 96
19977.25 91
19978.58 79
19979.92 95
19981.25 83
19982.59 93
19983.92 75
19985.26 80
19986.59 71
19987.92 92
19989.26 88
19990.59 83
19991.93 73
19993.26 73
19994.60 89
19995.93 82
19997.27 83
19998.60 64
19999.94 96
20001.28 94
20002.61 74
20003.95 61
20005.28 85
20006.62 77
20007.95 78
20009.29 77
20010.62 75
20011.96 66
20013.29 79
20014.63 83
20015.97 67
20017.30 92
20018.64 77
20019.97 73
20021.31 75
20022.64 84
20023.98 73
20025.32 74
20026.65 71
20027.99 78
20029.32 81
20030.66 88
20032.00 79
20033.33 82
20034.67 79
20036.01 72
20037.34 87
20038.68 67
20040.02 78
20041.35 91
20042.69 96
20044.03 80
20045.36 82
20046.70 77
20048.04 90
20049.37 71
20050.71 104
20052.05 80
20053.38 78
20054.72 69
20056.06 79
20057.39 92
20058.73 66
20060.07 79
20061.41 78
20062.74 94
20064.08 78
20065.42 91
20066.76 69
20068.09 83
20069.43 76
20070.77 89
20072.11 65
20073.44 76
20074.78 78
20076.12 74
20077.46 76
20078.79 73
20080.13 69
20081.47 76
20082.81 73
20084.15 69
20085.48 88
20086.82 58
20088.16 85
20089.50 68
20090.84 83
20092.17 73
20093.51 83
20094.85 81
20096.19 65
20097.53 73
20098.87 88
20100.20 79
20101.54 72
20102.88 77
20104.22 83
20105.56 93
20106.90 79
20108.24 73
20109.58 66
20110.91 83
20112.25 76
20113.59 64
20114.93 92
20116.27 82
20117.61 89
20118.95 73
20120.29 76
20121.63 75
20122.97 67
20124.31 75
20125.65 79
20126.98 75
20128.32 77
20129.66 73
20131.00 92
20132.34 79
20133.68 88
20135.02 78
20136.36 81
