# Supplementary material for: MALDI-TOF MS typing enables the classification of brewing yeasts of the genus Saccharomyces to major beer styles
Source: PLoS One. 2017 Aug 9;12(8):e0181694. doi: 10.1371/journal.pone.0181694 (PMC5549903; doi:10.1371/journal.pone.0181694)
Supplement: S16 File — The directory includes 90 raw files and was zipped to “.zip”; the folder has three strains with 30 spectra per strain; S1 Text explains the raw files with an example and Table 1 represents the yeast strains used within the experiment. (ZIP) [file pone.0181694.s019.zip › 46-48/30672-478-OG-Ale-Ale-YPG-18h-E-E_2016-09-30_2_0_A4_1.dat]

1999.98 3438
2000.40 3584
2000.82 3603
2001.24 3588
2001.66 3604
2002.09 3543
2002.51 3571
2002.93 3621
2003.35 3511
2003.78 3333
2004.20 3338
2004.62 3246
2005.04 3164
2005.47 3131
2005.89 3140
2006.31 3134
2006.73 3117
2007.16 3019
2007.58 2958
2008.00 3074
2008.42 3094
2008.85 3109
2009.27 3067
2009.69 2983
2010.12 2893
2010.54 2981
2010.96 2989
2011.39 2949
2011.81 2841
2012.23 2912
2012.66 2979
2013.08 2794
2013.50 2808
2013.93 2868
2014.35 2747
2014.77 2740
2015.20 2717
2015.62 2808
2016.04 2811
2016.47 2793
2016.89 2795
2017.31 2770
2017.74 2777
2018.16 2868
2018.59 2941
2019.01 2956
2019.43 2903
2019.86 2868
2020.28 2860
2020.71 2820
2021.13 2959
2021.55 2866
2021.98 2848
2022.40 2888
2022.83 2921
2023.25 2827
2023.68 2941
2024.10 2990
2024.52 2926
2024.95 2779
2025.37 2852
2025.80 2802
2026.22 2769
2026.65 2823
2027.07 2778
2027.50 2735
2027.92 2706
2028.35 2747
2028.77 2722
2029.20 2713
2029.62 2676
2030.05 2780
2030.47 2827
2030.90 2831
2031.32 2832
2031.75 2847
2032.17 2913
2032.60 2931
2033.02 3019
2033.45 3056
2033.88 3031
2034.30 3088
2034.73 2976
2035.15 2931
2035.58 2951
2036.00 2899
2036.43 2891
2036.86 2853
2037.28 2764
2037.71 2879
2038.13 2852
2038.56 2827
2038.98 2875
2039.41 2867
2039.84 3027
2040.26 2839
2040.69 2877
2041.12 2890
2041.54 2883
2041.97 2793
2042.39 2897
2042.82 2923
2043.25 2946
2043.67 2834
2044.10 2930
2044.53 2856
2044.95 2821
2045.38 2864
2045.81 2972
2046.23 2885
2046.66 3008
2047.09 2876
2047.51 2999
2047.94 3006
2048.37 2942
2048.80 3010
2049.22 2907
2049.65 2932
2050.08 2865
2050.50 2930
2050.93 3030
2051.36 3085
2051.79 3053
2052.21 3170
2052.64 3174
2053.07 3229
2053.50 3189
2053.92 3316
2054.35 3346
2054.78 3287
2055.21 3218
2055.63 3199
2056.06 2979
2056.49 2940
2056.92 2921
2057.35 2889
2057.77 2874
2058.20 2757
2058.63 2743
2059.06 2780
2059.49 2738
2059.92 2787
2060.34 2743
2060.77 2743
2061.20 2812
2061.63 2959
2062.06 2903
2062.49 2954
2062.91 2978
2063.34 3108
2063.77 3189
2064.20 3356
2064.63 3428
2065.06 3477
2065.49 3533
2065.91 3553
2066.34 3558
2066.77 3526
2067.20 3365
2067.63 3338
2068.06 3304
2068.49 3225
2068.92 3097
2069.35 3115
2069.78 3104
2070.21 3048
2070.63 2997
2071.06 2943
2071.49 2917
2071.92 2914
2072.35 3010
2072.78 2910
2073.21 2849
2073.64 2946
2074.07 2980
2074.50 3031
2074.93 3078
2075.36 3011
2075.79 2966
2076.22 3023
2076.65 3191
2077.08 3097
2077.51 3082
2077.94 3058
2078.37 3044
2078.80 3227
2079.23 3228
2079.66 3228
2080.09 3399
2080.52 3389
2080.95 3451
2081.38 3387
2081.81 3313
2082.24 3229
2082.67 3224
2083.10 3247
2083.54 3204
2083.97 3020
2084.40 2972
2084.83 2920
2085.26 2949
2085.69 2931
2086.12 2802
2086.55 2953
2086.98 2853
2087.41 2933
2087.84 2844
2088.28 2911
2088.71 2762
2089.14 2834
2089.57 2795
2090.00 2870
2090.43 2965
2090.86 2903
2091.29 2955
2091.73 2854
2092.16 2810
2092.59 2774
2093.02 2909
2093.45 2857
2093.88 2871
2094.32 2861
2094.75 2798
2095.18 2785
2095.61 2777
2096.04 2802
2096.48 2776
2096.91 2806
2097.34 2795
2097.77 2740
2098.20 2673
2098.64 2663
2099.07 2669
2099.50 2681
2099.93 2711
2100.37 2773
2100.80 2790
2101.23 2724
2101.66 2770
2102.10 2731
2102.53 2800
2102.96 2946
2103.39 2827
2103.83 2768
2104.26 2865
2104.69 2854
2105.13 2982
2105.56 3126
2105.99 3069
2106.42 3151
2106.86 3381
2107.29 3387
2107.72 3419
2108.16 3643
2108.59 3697
2109.02 3557
2109.46 3576
2109.89 3447
2110.32 3357
2110.76 3211
2111.19 2984
2111.62 3107
2112.06 3024
2112.49 2994
2112.92 3013
2113.36 2878
2113.79 2851
2114.23 2872
2114.66 2870
2115.09 2879
2115.53 2842
2115.96 2914
2116.40 2856
2116.83 2839
2117.26 2791
2117.70 2706
2118.13 2687
2118.57 2742
2119.00 2768
2119.44 2836
2119.87 2741
2120.30 2815
2120.74 2805
2121.17 2757
2121.61 2748
2122.04 2717
2122.48 2773
2122.91 2762
2123.35 2721
2123.78 2723
2124.22 2726
2124.65 2765
2125.09 2743
2125.52 2852
2125.96 2768
2126.39 2749
2126.83 2783
2127.26 2781
2127.70 2710
2128.13 2721
2128.57 2742
2129.00 2716
2129.44 2677
2129.87 2779
2130.31 2795
2130.74 2658
2131.18 2707
2131.62 2760
2132.05 2785
2132.49 2859
2132.92 2705
2133.36 2660
2133.79 2700
2134.23 2680
2134.67 2723
2135.10 2734
2135.54 2770
2135.97 2702
2136.41 2654
2136.85 2677
2137.28 2624
2137.72 2803
2138.16 2779
2138.59 2718
2139.03 2597
2139.46 2637
2139.90 2571
2140.34 2625
2140.77 2607
2141.21 2623
2141.65 2595
2142.08 2553
2142.52 2610
2142.96 2639
2143.39 2590
2143.83 2567
2144.27 2544
2144.70 2530
2145.14 2521
2145.58 2622
2146.02 2616
2146.45 2575
2146.89 2576
2147.33 2589
2147.76 2731
2148.20 2776
2148.64 2715
2149.08 2720
2149.51 2686
2149.95 2751
2150.39 2914
2150.83 2837
2151.26 2892
2151.70 3094
2152.14 3049
2152.58 2896
2153.01 2784
2153.45 2942
2153.89 2883
2154.33 2730
2154.77 2663
2155.20 2777
2155.64 2673
2156.08 2757
2156.52 2680
2156.96 2669
2157.40 2778
2157.83 2559
2158.27 2738
2158.71 2853
2159.15 2726
2159.59 2762
2160.03 2737
2160.46 2606
2160.90 2717
2161.34 2690
2161.78 2700
2162.22 2687
2162.66 2745
2163.10 2773
2163.54 2775
2163.97 2790
2164.41 2684
2164.85 2731
2165.29 2780
2165.73 2813
2166.17 2868
2166.61 2929
2167.05 3004
2167.49 2958
2167.93 3125
2168.37 3053
2168.80 3077
2169.24 3141
2169.68 3002
2170.12 3079
2170.56 3239
2171.00 3145
2171.44 3147
2171.88 3187
2172.32 3012
2172.76 2971
2173.20 3063
2173.64 3020
2174.08 3091
2174.52 2933
2174.96 2946
2175.40 2883
2175.84 2858
2176.28 2960
2176.72 2929
2177.16 2898
2177.60 2902
2178.04 2948
2178.48 2889
2178.92 2791
2179.36 2859
2179.80 2881
2180.24 2765
2180.69 2956
2181.13 2909
2181.57 2796
2182.01 2863
2182.45 2760
2182.89 2876
2183.33 2797
2183.77 2648
2184.21 2633
2184.65 2607
2185.09 2688
2185.53 2644
2185.98 2749
2186.42 2761
2186.86 2782
2187.30 2777
2187.74 2761
2188.18 2824
2188.62 2795
2189.07 2829
2189.51 2762
2189.95 2793
2190.39 2899
2190.83 2821
2191.27 2781
2191.71 2882
2192.16 2956
2192.60 3011
2193.04 2983
2193.48 2937
2193.92 2983
2194.37 3086
2194.81 3000
2195.25 2967
2195.69 2967
2196.13 3077
2196.58 3108
2197.02 3055
2197.46 3056
2197.90 3029
2198.35 3039
2198.79 2934
2199.23 3037
2199.67 3113
2200.12 2924
2200.56 2895
2201.00 3043
2201.44 3054
2201.89 3009
2202.33 2913
2202.77 3006
2203.21 2949
2203.66 2873
2204.10 2997
2204.54 3006
2204.99 2947
2205.43 3054
2205.87 3045
2206.32 3071
2206.76 3006
2207.20 3050
2207.65 2978
2208.09 3047
2208.53 3150
2208.98 3149
2209.42 3234
2209.86 3186
2210.31 3084
2210.75 3117
2211.19 3095
2211.64 3165
2212.08 3136
2212.53 3164
2212.97 3244
2213.41 3248
2213.86 3191
2214.30 3217
2214.74 3000
2215.19 2961
2215.63 3010
2216.08 2902
2216.52 2840
2216.97 2904
2217.41 2904
2217.85 2785
2218.30 2823
2218.74 2748
2219.19 2950
2219.63 3038
2220.08 3062
2220.52 3129
2220.97 3033
2221.41 3118
2221.86 3158
2222.30 3159
2222.74 3081
2223.19 3084
2223.63 3165
2224.08 3143
2224.52 3064
2224.97 3194
2225.41 3120
2225.86 3119
2226.30 3237
2226.75 3200
2227.20 3157
2227.64 3130
2228.09 3088
2228.53 3197
2228.98 3154
2229.42 3075
2229.87 3019
2230.31 3120
2230.76 3232
2231.20 3077
2231.65 3041
2232.10 3145
2232.54 3066
2232.99 3088
2233.43 2923
2233.88 2912
2234.33 2991
2234.77 2995
2235.22 3068
2235.66 3036
2236.11 2971
2236.56 2939
2237.00 2947
2237.45 2869
2237.90 2904
2238.34 2801
2238.79 2913
2239.23 2785
2239.68 2869
2240.13 2922
2240.57 2829
2241.02 2882
2241.47 3000
2241.91 3095
2242.36 3069
2242.81 2950
2243.25 2908
2243.70 3087
2244.15 2949
2244.60 2918
2245.04 3050
2245.49 3074
2245.94 2977
2246.38 2886
2246.83 2848
2247.28 2819
2247.73 2915
2248.17 2876
2248.62 2950
2249.07 2897
2249.52 2987
2249.96 2965
2250.41 2995
2250.86 3051
2251.31 2938
2251.75 2957
2252.20 3034
2252.65 3125
2253.10 3153
2253.54 3002
2253.99 3030
2254.44 2974
2254.89 2962
2255.34 2866
2255.79 2988
2256.23 2919
2256.68 2913
2257.13 2925
2257.58 2968
2258.03 3048
2258.47 3057
2258.92 3049
2259.37 3401
2259.82 3633
2260.27 3962
2260.72 4352
2261.17 4817
2261.61 5083
2262.06 5439
2262.51 5725
2262.96 5971
2263.41 6004
2263.86 5856
2264.31 5675
2264.76 5307
2265.21 5154
2265.65 4867
2266.10 4731
2266.55 4550
2267.00 4465
2267.45 4220
2267.90 4114
2268.35 4118
2268.80 3946
2269.25 3785
2269.70 3705
2270.15 3772
2270.60 3714
2271.05 3770
2271.50 3554
2271.95 3575
2272.40 3596
2272.85 3359
2273.30 3368
2273.75 3252
2274.20 3182
2274.65 3099
2275.10 3152
2275.55 3122
2276.00 3053
2276.45 3045
2276.90 2989
2277.35 2980
2277.80 3049
2278.25 3154
2278.70 3102
2279.15 3265
2279.60 3335
2280.05 3477
2280.50 3523
2280.95 3635
2281.40 3607
2281.85 3715
2282.30 3871
2282.75 3816
2283.20 3795
2283.66 3832
2284.11 3728
2284.56 3599
2285.01 3538
2285.46 3476
2285.91 3377
2286.36 3359
2286.81 3395
2287.26 3288
2287.72 3221
2288.17 3282
2288.62 3357
2289.07 3410
2289.52 3406
2289.97 3582
2290.42 3663
2290.88 3703
2291.33 3947
2291.78 3865
2292.23 3692
2292.68 3750
2293.13 3695
2293.59 3565
2294.04 3396
2294.49 3393
2294.94 3290
2295.39 3191
2295.85 3208
2296.30 3082
2296.75 3016
2297.20 2801
2297.65 2837
2298.11 2973
2298.56 3014
2299.01 3024
2299.46 2826
2299.92 2795
2300.37 2956
2300.82 2960
2301.27 2989
2301.73 3035
2302.18 3028
2302.63 2966
2303.09 2921
2303.54 2992
2303.99 3003
2304.44 3026
2304.90 3001
2305.35 3051
2305.80 2964
2306.26 3058
2306.71 3088
2307.16 3078
2307.62 2995
2308.07 2957
2308.52 2959
2308.98 3045
2309.43 3033
2309.88 3168
2310.34 3086
2310.79 3065
2311.24 3084
2311.70 3151
2312.15 3242
2312.60 3194
2313.06 3234
2313.51 3189
2313.97 3177
2314.42 3174
2314.87 3141
2315.33 3168
2315.78 3113
2316.24 3155
2316.69 3100
2317.14 3019
2317.60 3005
2318.05 2965
2318.51 3029
2318.96 3144
2319.42 3154
2319.87 3253
2320.32 3240
2320.78 3289
2321.23 3349
2321.69 3333
2322.14 3486
2322.60 3605
2323.05 3609
2323.51 3628
2323.96 3685
2324.42 3772
2324.87 3797
2325.33 3805
2325.78 3709
2326.24 3694
2326.69 3517
2327.15 3511
2327.60 3579
2328.06 3447
2328.51 3368
2328.97 3346
2329.42 3450
2329.88 3382
2330.33 3406
2330.79 3241
2331.25 3359
2331.70 3299
2332.16 3205
2332.61 3217
2333.07 3148
2333.52 3200
2333.98 3099
2334.44 3058
2334.89 3119
2335.35 3066
2335.80 3138
2336.26 3191
2336.72 3201
2337.17 3336
2337.63 3461
2338.08 3460
2338.54 3708
2339.00 3936
2339.45 4037
2339.91 4133
2340.37 4351
2340.82 4469
2341.28 4595
2341.74 4874
2342.19 4762
2342.65 4590
2343.11 4372
2343.56 4263
2344.02 4218
2344.48 4171
2344.93 4127
2345.39 4179
2345.85 4133
2346.30 3998
2346.76 3895
2347.22 3908
2347.67 3806
2348.13 3874
2348.59 3682
2349.05 3492
2349.50 3402
2349.96 3367
2350.42 3329
2350.88 3277
2351.33 3237
2351.79 3280
2352.25 3342
2352.71 3154
2353.16 3091
2353.62 3115
2354.08 3037
2354.54 3056
2355.00 3032
2355.45 3012
2355.91 3032
2356.37 2971
2356.83 3033
2357.29 3048
2357.74 2932
2358.20 3070
2358.66 3177
2359.12 3231
2359.58 3310
2360.04 3335
2360.49 3305
2360.95 3369
2361.41 3452
2361.87 3251
2362.33 3323
2362.79 3168
2363.24 3178
2363.70 3203
2364.16 3072
2364.62 3024
2365.08 2963
2365.54 3096
2366.00 3218
2366.46 3245
2366.92 3185
2367.37 3205
2367.83 3389
2368.29 3533
2368.75 3539
2369.21 3604
2369.67 3578
2370.13 3455
2370.59 3614
2371.05 3535
2371.51 3433
2371.97 3520
2372.43 3393
2372.89 3200
2373.35 3261
2373.81 3336
2374.27 3170
2374.73 3163
2375.19 3238
2375.65 3257
2376.11 3187
2376.57 3155
2377.03 3127
2377.49 3185
2377.95 3165
2378.41 3110
2378.87 3091
2379.33 3103
2379.79 3167
2380.25 3241
2380.71 3189
2381.17 3206
2381.63 3205
2382.09 3178
2382.55 3219
2383.01 3121
2383.47 3035
2383.93 3040
2384.39 3035
2384.85 2977
2385.31 2909
2385.77 2945
2386.24 2984
2386.70 2953
2387.16 2899
2387.62 2852
2388.08 2827
2388.54 2925
2389.00 2869
2389.46 2851
2389.92 2831
2390.39 2776
2390.85 2915
2391.31 2977
2391.77 2885
2392.23 2881
2392.69 2794
2393.15 2798
2393.62 2870
2394.08 2905
2394.54 2893
2395.00 2860
2395.46 2875
2395.92 2833
2396.39 2816
2396.85 2874
2397.31 2807
2397.77 3002
2398.23 2899
2398.70 2957
2399.16 2961
2399.62 2948
2400.08 2851
2400.55 2765
2401.01 2758
2401.47 2734
2401.93 2698
2402.39 2719
2402.86 2664
2403.32 2633
2403.78 2702
2404.24 2646
2404.71 2777
2405.17 2727
2405.63 2734
2406.10 2623
2406.56 2595
2407.02 2713
2407.48 2844
2407.95 2848
2408.41 2855
2408.87 2885
2409.34 2853
2409.80 2787
2410.26 2857
2410.73 2935
2411.19 2841
2411.65 2881
2412.12 2981
2412.58 2973
2413.04 2968
2413.51 2916
2413.97 2997
2414.43 2955
2414.90 3142
2415.36 3182
2415.83 3296
2416.29 3297
2416.75 3278
2417.22 3410
2417.68 3245
2418.14 3155
2418.61 3171
2419.07 3186
2419.54 3262
2420.00 3284
2420.47 3494
2420.93 3617
2421.39 3579
2421.86 3645
2422.32 3954
2422.79 3885
2423.25 3933
2423.72 3919
2424.18 3785
2424.64 3711
2425.11 3793
2425.57 3802
2426.04 3749
2426.50 3571
2426.97 3514
2427.43 3395
2427.90 3390
2428.36 3507
2428.83 3351
2429.29 3108
2429.76 3177
2430.22 3083
2430.69 3044
2431.15 3103
2431.62 3040
2432.08 3086
2432.55 2980
2433.02 2987
2433.48 2951
2433.95 3012
2434.41 3009
2434.88 2974
2435.34 3002
2435.81 2985
2436.27 3037
2436.74 2982
2437.21 3229
2437.67 3314
2438.14 3352
2438.60 3547
2439.07 3647
2439.54 3916
2440.00 4096
2440.47 4095
2440.93 4082
2441.40 4200
2441.87 4197
2442.33 4117
2442.80 3914
2443.27 3758
2443.73 3598
2444.20 3506
2444.66 3386
2445.13 3340
2445.60 3262
2446.06 3197
2446.53 2991
2447.00 3015
2447.46 2941
2447.93 2883
2448.40 2871
2448.87 2847
2449.33 2924
2449.80 2907
2450.27 2877
2450.73 2925
2451.20 2968
2451.67 2901
2452.13 2967
2452.60 2861
2453.07 2798
2453.54 2807
2454.00 2883
2454.47 2791
2454.94 2835
2455.41 2893
2455.87 2775
2456.34 2823
2456.81 2837
2457.28 2852
2457.74 2883
2458.21 2895
2458.68 2826
2459.15 2816
2459.62 2833
2460.08 2848
2460.55 2835
2461.02 2982
2461.49 2996
2461.96 3028
2462.42 3086
2462.89 3098
2463.36 3100
2463.83 2997
2464.30 2901
2464.77 2944
2465.23 3021
2465.70 3010
2466.17 2975
2466.64 3058
2467.11 2992
2467.58 2968
2468.05 2967
2468.52 2923
2468.98 2848
2469.45 2936
2469.92 2961
2470.39 2899
2470.86 2788
2471.33 2783
2471.80 2667
2472.27 2706
2472.74 2663
2473.21 2641
2473.67 2564
2474.14 2625
2474.61 2628
2475.08 2661
2475.55 2598
2476.02 2659
2476.49 2766
2476.96 2776
2477.43 2740
2477.90 2784
2478.37 2882
2478.84 2914
2479.31 2949
2479.78 2878
2480.25 2948
2480.72 3044
2481.19 2934
2481.66 2954
2482.13 2913
2482.60 2921
2483.07 2840
2483.54 2745
2484.01 2716
2484.48 2714
2484.95 2732
2485.42 2742
2485.89 2831
2486.36 2836
2486.83 2721
2487.30 2799
2487.77 2932
2488.24 2911
2488.72 2832
2489.19 2860
2489.66 2943
2490.13 2956
2490.60 2955
2491.07 2888
2491.54 2960
2492.01 2908
2492.48 2802
2492.95 2714
2493.42 2804
2493.90 2753
2494.37 2813
2494.84 2603
2495.31 2661
2495.78 2756
2496.25 2811
2496.72 2796
2497.20 2779
2497.67 2624
2498.14 2735
2498.61 2683
2499.08 2670
2499.55 2591
2500.03 2533
2500.50 2610
2500.97 2570
2501.44 2593
2501.91 2567
2502.38 2579
2502.86 2479
2503.33 2479
2503.80 2542
2504.27 2577
2504.75 2541
2505.22 2651
2505.69 2634
2506.16 2656
2506.63 2669
2507.11 2734
2507.58 2591
2508.05 2598
2508.52 2639
2509.00 2791
2509.47 2815
2509.94 2793
2510.42 2832
2510.89 2853
2511.36 2837
2511.83 2920
2512.31 2812
2512.78 2827
2513.25 2776
2513.73 2802
2514.20 2806
2514.67 2800
2515.14 2809
2515.62 2684
2516.09 2754
2516.56 2724
2517.04 2709
2517.51 2649
2517.99 2595
2518.46 2647
2518.93 2573
2519.41 2718
2519.88 2728
2520.35 2655
2520.83 2597
2521.30 2544
2521.77 2658
2522.25 2726
2522.72 2648
2523.20 2796
2523.67 2805
2524.14 2761
2524.62 2852
2525.09 2842
2525.57 2985
2526.04 2933
2526.51 2959
2526.99 3042
2527.46 2902
2527.94 2877
2528.41 2906
2528.89 2796
2529.36 2876
2529.84 2883
2530.31 2801
2530.79 2770
2531.26 2714
2531.73 2756
2532.21 2632
2532.68 2727
2533.16 2717
2533.63 2744
2534.11 2699
2534.58 2672
2535.06 2615
2535.53 2533
2536.01 2634
2536.48 2733
2536.96 2778
2537.44 2752
2537.91 2816
2538.39 2771
2538.86 2850
2539.34 2873
2539.81 3126
2540.29 3061
2540.76 3193
2541.24 3182
2541.71 3203
2542.19 3211
2542.67 3182
2543.14 3337
2543.62 3359
2544.09 3202
2544.57 3031
2545.05 2985
2545.52 2975
2546.00 2985
2546.47 2863
2546.95 2828
2547.43 2818
2547.90 2910
2548.38 3021
2548.86 3030
2549.33 3054
2549.81 3096
2550.28 3055
2550.76 3162
2551.24 3270
2551.71 3280
2552.19 3204
2552.67 3358
2553.14 3388
2553.62 3423
2554.10 3562
2554.57 3622
2555.05 3870
2555.53 4111
2556.01 4080
2556.48 3976
2556.96 4192
2557.44 4146
2557.91 3913
2558.39 3931
2558.87 3713
2559.35 3577
2559.82 3448
2560.30 3347
2560.78 3056
2561.26 3010
2561.73 2905
2562.21 2904
2562.69 2765
2563.17 2650
2563.64 2651
2564.12 2641
2564.60 2668
2565.08 2603
2565.56 2753
2566.03 2693
2566.51 2763
2566.99 2708
2567.47 2649
2567.95 2591
2568.42 2599
2568.90 2553
2569.38 2708
2569.86 2607
2570.34 2610
2570.82 2587
2571.29 2587
2571.77 2570
2572.25 2526
2572.73 2463
2573.21 2635
2573.69 2729
2574.17 2698
2574.64 2736
2575.12 2692
2575.60 2724
2576.08 2640
2576.56 2801
2577.04 2619
2577.52 2552
2578.00 2562
2578.48 2655
2578.95 2668
2579.43 2646
2579.91 2631
2580.39 2667
2580.87 2673
2581.35 2617
2581.83 2667
2582.31 2708
2582.79 2740
2583.27 2646
2583.75 2662
2584.23 2601
2584.71 2687
2585.19 2727
2585.67 2731
2586.15 2623
2586.63 2599
2587.11 2732
2587.59 2738
2588.07 2646
2588.55 2620
2589.03 2706
2589.51 2614
2589.99 2644
2590.47 2585
2590.95 2787
2591.43 2649
2591.91 2793
2592.39 2782
2592.87 2821
2593.35 2959
2593.83 3031
2594.31 3013
2594.79 3068
2595.27 3056
2595.75 3035
2596.23 3192
2596.71 3173
2597.20 3214
2597.68 3107
2598.16 3108
2598.64 3082
2599.12 2964
2599.60 2824
2600.08 2805
2600.56 2858
2601.04 2776
2601.53 2650
2602.01 2617
2602.49 2647
2602.97 2628
2603.45 2652
2603.93 2541
2604.41 2415
2604.90 2548
2605.38 2613
2605.86 2482
2606.34 2536
2606.82 2457
2607.30 2448
2607.79 2519
2608.27 2603
2608.75 2592
2609.23 2675
2609.71 2713
2610.20 2764
2610.68 2803
2611.16 2795
2611.64 2885
2612.12 2871
2612.61 2855
2613.09 2825
2613.57 2927
2614.05 2969
2614.54 2971
2615.02 2988
2615.50 2848
2615.98 2837
2616.47 2844
2616.95 2771
2617.43 2821
2617.91 2768
2618.40 2697
2618.88 2741
2619.36 2675
2619.85 2589
2620.33 2682
2620.81 2658
2621.29 2597
2621.78 2569
2622.26 2612
2622.74 2657
2623.23 2534
2623.71 2503
2624.19 2614
2624.68 2697
2625.16 2619
2625.64 2500
2626.13 2662
2626.61 2596
2627.10 2643
2627.58 2561
2628.06 2610
2628.55 2665
2629.03 2665
2629.51 2801
2630.00 2764
2630.48 2703
2630.97 2854
2631.45 2876
2631.93 2815
2632.42 2824
2632.90 2786
2633.39 2889
2633.87 2997
2634.35 2811
2634.84 2777
2635.32 2911
2635.81 2783
2636.29 2746
2636.78 2791
2637.26 2839
2637.75 2713
2638.23 2698
2638.72 2694
2639.20 2662
2639.68 2737
2640.17 2670
2640.65 2651
2641.14 2637
2641.62 2528
2642.11 2567
2642.59 2623
2643.08 2545
2643.56 2572
2644.05 2570
2644.53 2567
2645.02 2520
2645.51 2509
2645.99 2532
2646.48 2603
2646.96 2636
2647.45 2631
2647.93 2607
2648.42 2622
2648.90 2723
2649.39 2831
2649.88 2787
2650.36 2835
2650.85 2784
2651.33 2703
2651.82 2812
2652.30 2771
2652.79 2713
2653.28 2713
2653.76 2778
2654.25 2703
2654.73 2799
2655.22 2781
2655.71 2643
2656.19 2651
2656.68 2655
2657.17 2706
2657.65 2753
2658.14 2724
2658.63 2716
2659.11 2811
2659.60 2747
2660.09 2679
2660.57 2707
2661.06 2675
2661.55 2658
2662.03 2749
2662.52 2800
2663.01 2848
2663.49 2936
2663.98 3119
2664.47 3349
2664.95 3354
2665.44 3441
2665.93 3684
2666.42 3779
2666.90 3991
2667.39 3914
2667.88 4001
2668.36 3880
2668.85 3847
2669.34 3717
2669.83 3964
2670.31 4038
2670.80 4021
2671.29 4286
2671.78 4743
2672.27 4951
2672.75 5218
2673.24 5543
2673.73 5765
2674.22 6024
2674.70 5966
2675.19 5798
2675.68 5564
2676.17 5376
2676.66 5079
2677.15 4835
2677.63 4244
2678.12 4040
2678.61 3750
2679.10 3548
2679.59 3382
2680.08 3428
2680.56 3557
2681.05 3523
2681.54 3551
2682.03 3567
2682.52 3619
2683.01 3688
2683.50 3957
2683.98 4054
2684.47 3929
2684.96 3880
2685.45 4064
2685.94 4053
2686.43 3846
2686.92 3711
2687.41 3547
2687.90 3540
2688.39 3499
2688.88 3364
2689.36 3269
2689.85 3254
2690.34 3112
2690.83 3186
2691.32 3181
2691.81 3159
2692.30 3196
2692.79 3252
2693.28 3221
2693.77 3199
2694.26 3261
2694.75 3362
2695.24 3233
2695.73 3263
2696.22 3289
2696.71 3355
2697.20 3236
2697.69 3298
2698.18 3275
2698.67 3311
2699.16 3216
2699.65 3162
2700.14 3335
2700.63 3349
2701.12 3213
2701.61 3150
2702.10 3218
2702.59 3252
2703.08 3292
2703.57 3232
2704.06 3220
2704.56 3202
2705.05 3071
2705.54 3121
2706.03 3010
2706.52 3011
2707.01 3017
2707.50 2972
2707.99 2993
2708.48 2947
2708.97 2902
2709.46 2978
2709.96 2954
2710.45 2851
2710.94 2793
2711.43 2916
2711.92 2848
2712.41 2840
2712.90 2799
2713.40 2777
2713.89 2891
2714.38 2849
2714.87 2773
2715.36 2726
2715.85 2659
2716.35 2689
2716.84 2633
2717.33 2637
2717.82 2568
2718.31 2470
2718.80 2579
2719.30 2645
2719.79 2565
2720.28 2648
2720.77 2665
2721.27 2850
2721.76 2884
2722.25 2870
2722.74 2974
2723.23 3007
2723.73 3061
2724.22 3129
2724.71 3015
2725.20 2891
2725.70 2853
2726.19 2846
2726.68 2883
2727.18 2753
2727.67 2699
2728.16 2662
2728.65 2758
2729.15 2688
2729.64 2637
2730.13 2629
2730.63 2612
2731.12 2602
2731.61 2615
2732.10 2609
2732.60 2701
2733.09 2623
2733.58 2824
2734.08 2790
2734.57 2712
2735.06 2821
2735.56 2734
2736.05 2800
2736.55 2831
2737.04 2879
2737.53 2946
2738.03 3067
2738.52 2841
2739.01 2991
2739.51 2866
2740.00 2933
2740.50 2928
2740.99 2924
2741.48 2866
2741.98 2821
2742.47 2788
2742.97 2921
2743.46 2824
2743.95 2693
2744.45 2654
2744.94 2664
2745.44 2668
2745.93 2614
2746.43 2566
2746.92 2637
2747.42 2690
2747.91 2542
2748.40 2591
2748.90 2636
2749.39 2647
2749.89 2644
2750.38 2580
2750.88 2484
2751.37 2570
2751.87 2585
2752.36 2603
2752.86 2656
2753.35 2693
2753.85 2691
2754.34 2743
2754.84 2750
2755.33 2729
2755.83 2861
2756.33 2872
2756.82 2849
2757.32 2902
2757.81 2880
2758.31 2851
2758.80 2830
2759.30 2821
2759.79 2812
2760.29 2753
2760.79 2686
2761.28 2763
2761.78 2746
2762.27 2649
2762.77 2761
2763.27 2717
2763.76 2624
2764.26 2575
2764.75 2590
2765.25 2560
2765.75 2642
2766.24 2670
2766.74 2751
2767.23 2592
2767.73 2697
2768.23 2645
2768.72 2776
2769.22 2714
2769.72 2751
2770.21 2625
2770.71 2661
2771.21 2802
2771.70 2722
2772.20 2732
2772.70 2816
2773.19 2866
2773.69 2913
2774.19 2956
2774.69 2967
2775.18 3058
2775.68 3135
2776.18 3137
2776.67 3185
2777.17 3228
2777.67 3195
2778.17 3259
2778.66 3227
2779.16 3201
2779.66 3187
2780.16 3248
2780.65 3238
2781.15 3200
2781.65 3168
2782.15 3084
2782.64 3124
2783.14 3029
2783.64 3183
2784.14 3051
2784.63 3203
2785.13 3030
2785.63 2912
2786.13 2965
2786.63 2926
2787.12 2876
2787.62 2898
2788.12 2879
2788.62 2899
2789.12 2861
2789.62 2804
2790.11 2747
2790.61 2762
2791.11 2877
2791.61 2987
2792.11 2969
2792.61 3053
2793.11 3335
2793.60 3444
2794.10 3758
2794.60 4171
2795.10 4614
2795.60 5153
2796.10 5764
2796.60 6395
2797.10 6923
2797.60 7337
2798.09 7791
2798.59 7805
2799.09 7747
2799.59 7527
2800.09 6912
2800.59 6423
2801.09 5859
2801.59 5219
2802.09 4701
2802.59 4357
2803.09 4027
2803.59 3642
2804.09 3380
2804.59 3224
2805.09 3279
2805.59 3229
2806.09 3189
2806.59 3174
2807.09 3297
2807.59 3361
2808.09 3561
2808.59 3595
2809.09 3683
2809.59 3735
2810.09 3732
2810.59 3659
2811.09 3591
2811.59 3482
2812.09 3435
2812.59 3205
2813.09 3051
2813.59 3141
2814.09 3090
2814.59 2990
2815.09 2996
2815.59 3085
2816.09 3032
2816.59 2980
2817.09 3000
2817.59 2982
2818.10 3080
2818.60 3135
2819.10 2916
2819.60 3098
2820.10 2978
2820.60 2945
2821.10 2989
2821.60 3019
2822.10 3021
2822.61 2933
2823.11 3001
2823.61 3125
2824.11 3134
2824.61 2997
2825.11 3165
2825.61 3220
2826.12 3260
2826.62 3253
2827.12 3143
2827.62 3157
2828.12 3129
2828.62 3079
2829.13 2979
2829.63 3049
2830.13 2966
2830.63 2996
2831.13 2953
2831.64 2919
2832.14 2958
2832.64 2919
2833.14 2999
2833.65 2931
2834.15 3120
2834.65 3099
2835.15 3203
2835.65 3214
2836.16 3390
2836.66 3357
2837.16 3419
2837.66 3333
2838.17 3269
2838.67 3129
2839.17 3049
2839.68 3047
2840.18 2927
2840.68 2793
2841.18 2772
2841.69 2747
2842.19 2705
2842.69 2755
2843.20 2714
2843.70 2619
2844.20 2643
2844.71 2601
2845.21 2649
2845.71 2746
2846.22 2706
2846.72 2755
2847.22 2681
2847.73 2822
2848.23 2823
2848.73 2837
2849.24 2870
2849.74 2850
2850.24 2878
2850.75 2783
2851.25 2722
2851.76 2915
2852.26 2910
2852.76 2751
2853.27 2617
2853.77 2699
2854.28 2694
2854.78 2745
2855.28 2753
2855.79 2665
2856.29 2706
2856.80 2743
2857.30 2715
2857.81 2707
2858.31 2699
2858.82 2734
2859.32 2650
2859.82 2644
2860.33 2646
2860.83 2724
2861.34 2781
2861.84 2774
2862.35 2747
2862.85 2740
2863.36 2755
2863.86 2690
2864.37 2672
2864.87 2669
2865.38 2640
2865.88 2713
2866.39 2736
2866.89 2707
2867.40 2667
2867.90 2681
2868.41 2817
2868.91 2787
2869.42 2837
2869.93 2892
2870.43 3007
2870.94 2968
2871.44 2975
2871.95 2957
2872.45 3015
2872.96 3222
2873.47 3205
2873.97 3172
2874.48 3276
2874.98 3270
2875.49 3345
2875.99 3414
2876.50 3381
2877.01 3398
2877.51 3481
2878.02 3340
2878.53 3258
2879.03 3395
2879.54 3495
2880.04 3527
2880.55 3677
2881.06 3825
2881.56 4069
2882.07 4309
2882.58 4394
2883.08 4602
2883.59 4578
2884.10 4488
2884.60 4364
2885.11 4191
2885.62 4066
2886.12 3917
2886.63 3926
2887.14 3925
2887.65 3895
2888.15 3869
2888.66 3886
2889.17 3859
2889.67 3649
2890.18 3575
2890.69 3540
2891.20 3475
2891.70 3372
2892.21 3239
2892.72 3137
2893.23 3070
2893.73 3115
2894.24 3113
2894.75 3233
2895.26 3292
2895.76 3268
2896.27 3457
2896.78 3398
2897.29 3477
2897.80 3526
2898.30 3432
2898.81 3468
2899.32 3408
2899.83 3444
2900.34 3215
2900.84 3268
2901.35 3217
2901.86 2986
2902.37 3071
2902.88 3192
2903.39 3136
2903.89 3223
2904.40 3143
2904.91 3165
2905.42 3171
2905.93 3135
2906.44 3244
2906.95 3291
2907.45 3203
2907.96 3215
2908.47 3209
2908.98 3231
2909.49 3272
2910.00 3163
2910.51 3205
2911.02 3061
2911.53 3117
2912.03 3138
2912.54 3157
2913.05 3120
2913.56 3267
2914.07 3336
2914.58 3266
2915.09 3225
2915.60 3219
2916.11 3278
2916.62 3190
2917.13 3157
2917.64 3220
2918.15 3230
2918.66 3206
2919.17 3279
2919.68 3381
2920.19 3376
2920.70 3502
2921.21 3712
2921.72 3888
2922.23 4184
2922.74 4631
2923.25 5212
2923.76 5704
2924.27 6458
2924.78 7290
2925.29 7889
2925.80 8444
2926.31 8762
2926.82 8817
2927.33 8824
2927.84 8247
2928.35 7665
2928.86 7006
2929.37 6327
2929.88 5586
2930.39 5168
2930.91 4497
2931.42 3966
2931.93 3696
2932.44 3461
2932.95 3261
2933.46 3102
2933.97 2997
2934.48 3031
2934.99 3034
2935.50 3052
2936.02 3069
2936.53 3105
2937.04 3081
2937.55 3036
2938.06 3010
2938.57 2961
2939.08 3029
2939.60 2991
2940.11 2918
2940.62 2940
2941.13 2921
2941.64 2798
2942.15 2917
2942.67 2960
2943.18 2913
2943.69 3010
2944.20 3066
2944.71 3103
2945.23 3228
2945.74 3267
2946.25 3346
2946.76 3308
2947.28 3299
2947.79 3323
2948.30 3316
2948.81 3291
2949.32 3289
2949.84 3237
2950.35 3337
2950.86 3241
2951.37 3306
2951.89 3294
2952.40 3364
2952.91 3496
2953.43 3338
2953.94 3470
2954.45 3369
2954.96 3428
2955.48 3391
2955.99 3434
2956.50 3367
2957.02 3308
2957.53 3227
2958.04 3297
2958.56 3249
2959.07 3251
2959.58 3227
2960.10 3223
2960.61 3323
2961.12 3435
2961.64 3375
2962.15 3416
2962.66 3506
2963.18 3555
2963.69 3565
2964.20 3668
2964.72 3648
2965.23 3653
2965.75 3555
2966.26 3518
2966.77 3420
2967.29 3364
2967.80 3268
2968.32 3302
2968.83 3122
2969.34 2999
2969.86 2969
2970.37 2845
2970.89 2781
2971.40 2788
2971.92 2648
2972.43 2713
2972.94 2797
2973.46 2762
2973.97 2837
2974.49 2801
2975.00 2764
2975.52 2849
2976.03 2770
2976.55 2827
2977.06 2707
2977.58 2741
2978.09 2799
2978.61 2875
2979.12 2874
2979.64 2881
2980.15 2926
2980.67 2936
2981.18 2900
2981.70 3010
2982.21 3143
2982.73 3192
2983.24 3191
2983.76 3343
2984.27 3300
2984.79 3206
2985.30 3112
2985.82 3275
2986.34 3249
2986.85 3237
2987.37 3242
2987.88 3214
2988.40 3177
2988.91 3160
2989.43 3167
2989.95 3190
2990.46 3196
2990.98 3082
2991.49 3000
2992.01 3016
2992.53 3183
2993.04 3204
2993.56 3164
2994.08 3240
2994.59 3348
2995.11 3376
2995.62 3587
2996.14 3724
2996.66 3729
2997.17 3826
2997.69 4004
2998.21 3986
2998.72 3987
2999.24 4028
2999.76 3987
3000.27 3904
3000.79 3858
3001.31 3994
3001.83 4220
3002.34 4300
3002.86 4470
3003.38 4607
3003.89 4742
3004.41 5071
3004.93 5302
3005.45 5603
3005.96 5660
3006.48 5568
3007.00 5604
3007.51 5104
3008.03 4890
3008.55 4470
3009.07 4179
3009.59 3987
3010.10 3714
3010.62 3415
3011.14 3363
3011.66 3241
3012.17 3283
3012.69 3186
3013.21 3241
3013.73 3156
3014.25 3136
3014.76 2983
3015.28 2998
3015.80 2999
3016.32 2997
3016.84 3065
3017.36 3150
3017.87 3161
3018.39 3244
3018.91 3294
3019.43 3271
3019.95 3258
3020.47 3269
3020.98 3315
3021.50 3308
3022.02 3361
3022.54 3330
3023.06 3388
3023.58 3620
3024.10 3647
3024.62 3766
3025.13 4022
3025.65 4063
3026.17 3960
3026.69 3828
3027.21 3738
3027.73 3633
3028.25 3455
3028.77 3329
3029.29 3366
3029.81 3275
3030.33 3104
3030.85 3043
3031.37 3012
3031.89 3145
3032.41 3134
3032.92 2954
3033.44 2982
3033.96 2964
3034.48 3009
3035.00 3131
3035.52 2984
3036.04 2952
3036.56 2967
3037.08 2977
3037.60 2939
3038.12 2948
3038.64 2855
3039.16 2954
3039.68 2842
3040.20 2914
3040.72 2875
3041.24 2906
3041.77 2900
3042.29 2909
3042.81 2864
3043.33 2825
3043.85 2754
3044.37 2823
3044.89 2846
3045.41 2889
3045.93 2804
3046.45 2823
3046.97 2829
3047.49 2760
3048.01 2809
3048.53 2757
3049.06 2673
3049.58 2699
3050.10 2877
3050.62 2748
3051.14 2730
3051.66 2718
3052.18 2794
3052.70 2745
3053.23 2825
3053.75 2860
3054.27 2763
3054.79 2772
3055.31 2773
3055.83 2703
3056.35 2767
3056.88 2646
3057.40 2647
3057.92 2819
3058.44 2875
3058.96 2800
3059.49 2759
3060.01 2910
3060.53 2758
3061.05 2891
3061.57 2773
3062.10 2885
3062.62 2888
3063.14 2977
3063.66 3161
3064.18 3181
3064.71 3096
3065.23 3115
3065.75 3214
3066.27 3310
3066.80 3468
3067.32 3546
3067.84 3525
3068.36 3466
3068.89 3541
3069.41 3533
3069.93 3446
3070.46 3349
3070.98 3248
3071.50 3310
3072.02 3286
3072.55 3262
3073.07 3135
3073.59 3181
3074.12 3158
3074.64 3190
3075.16 3235
3075.69 3257
3076.21 3173
3076.73 3336
3077.26 3166
3077.78 3210
3078.30 3314
3078.83 3220
3079.35 3289
3079.87 3328
3080.40 3297
3080.92 3402
3081.45 3375
3081.97 3392
3082.49 3377
3083.02 3406
3083.54 3392
3084.06 3553
3084.59 3469
3085.11 3357
3085.64 3328
3086.16 3424
3086.69 3444
3087.21 3371
3087.73 3266
3088.26 3267
3088.78 3365
3089.31 3253
3089.83 3251
3090.36 3325
3090.88 3311
3091.41 3176
3091.93 3147
3092.45 3328
3092.98 3437
3093.50 3349
3094.03 3298
3094.55 3453
3095.08 3653
3095.60 3656
3096.13 3801
3096.65 3894
3097.18 3969
3097.70 3906
3098.23 3992
3098.76 4191
3099.28 4265
3099.81 4479
3100.33 4801
3100.86 5264
3101.38 5912
3101.91 6987
3102.43 7878
3102.96 8551
3103.48 9492
3104.01 10165
3104.54 10640
3105.06 10483
3105.59 10066
3106.11 9280
3106.64 8366
3107.17 7467
3107.69 6734
3108.22 5966
3108.74 5702
3109.27 5398
3109.80 5355
3110.32 5477
3110.85 5608
3111.37 5642
3111.90 5844
3112.43 5912
3112.95 5723
3113.48 5515
3114.01 5519
3114.53 5284
3115.06 4851
3115.59 4645
3116.11 4384
3116.64 3917
3117.17 3814
3117.69 3725
3118.22 3464
3118.75 3450
3119.27 3336
3119.80 3420
3120.33 3342
3120.86 3413
3121.38 3567
3121.91 3515
3122.44 3548
3122.96 3537
3123.49 3674
3124.02 3720
3124.55 3605
3125.07 3633
3125.60 3547
3126.13 3365
3126.66 3407
3127.18 3204
3127.71 3180
3128.24 3090
3128.77 3109
3129.30 3078
3129.82 3166
3130.35 3260
3130.88 3151
3131.41 3300
3131.94 3312
3132.46 3426
3132.99 3516
3133.52 3625
3134.05 3634
3134.58 3629
3135.10 3663
3135.63 3758
3136.16 3688
3136.69 3706
3137.22 3711
3137.75 3807
3138.28 3721
3138.80 3766
3139.33 3745
3139.86 3612
3140.39 3661
3140.92 3620
3141.45 3516
3141.98 3521
3142.51 3445
3143.03 3317
3143.56 3320
3144.09 3270
3144.62 3381
3145.15 3359
3145.68 3413
3146.21 3412
3146.74 3501
3147.27 3509
3147.80 3588
3148.33 3567
3148.86 3538
3149.39 3675
3149.92 3770
3150.45 3607
3150.97 3606
3151.50 3653
3152.03 3610
3152.56 3497
3153.09 3366
3153.62 3448
3154.15 3296
3154.68 3260
3155.21 3292
3155.74 3198
3156.27 3059
3156.80 3146
3157.33 3132
3157.86 3107
3158.39 2973
3158.93 3016
3159.46 3037
3159.99 2966
3160.52 3037
3161.05 3110
3161.58 3092
3162.11 3049
3162.64 3019
3163.17 2993
3163.70 2936
3164.23 3063
3164.76 2988
3165.29 2898
3165.82 2915
3166.35 2844
3166.89 2916
3167.42 2854
3167.95 2859
3168.48 2956
3169.01 3054
3169.54 3088
3170.07 2960
3170.60 2840
3171.13 2848
3171.67 2973
3172.20 3078
3172.73 3105
3173.26 3153
3173.79 3308
3174.32 3291
3174.86 3266
3175.39 3384
3175.92 3352
3176.45 3214
3176.98 3210
3177.51 3187
3178.05 3232
3178.58 3266
3179.11 3129
3179.64 3158
3180.17 3095
3180.71 3057
3181.24 3112
3181.77 3043
3182.30 3042
3182.84 3101
3183.37 3013
3183.90 2933
3184.43 2943
3184.97 2924
3185.50 2901
3186.03 2912
3186.56 2995
3187.10 2986
3187.63 2856
3188.16 2859
3188.69 2867
3189.23 2932
3189.76 2892
3190.29 2922
3190.83 3045
3191.36 3134
3191.89 3032
3192.43 3046
3192.96 3283
3193.49 3407
3194.02 3400
3194.56 3536
3195.09 3610
3195.62 3747
3196.16 3797
3196.69 4011
3197.23 4014
3197.76 3861
3198.29 3758
3198.83 3764
3199.36 3717
3199.89 3562
3200.43 3513
3200.96 3464
3201.50 3474
3202.03 3496
3202.56 3386
3203.10 3216
3203.63 3290
3204.17 3242
3204.70 3215
3205.23 3113
3205.77 3007
3206.30 2926
3206.84 2846
3207.37 2926
3207.91 2817
3208.44 2843
3208.97 2805
3209.51 2926
3210.04 2912
3210.58 2826
3211.11 2860
3211.65 2988
3212.18 3090
3212.72 2945
3213.25 3151
3213.79 3042
3214.32 3025
3214.86 3023
3215.39 3050
3215.93 2933
3216.46 2773
3217.00 2884
3217.53 2970
3218.07 2827
3218.60 2929
3219.14 2887
3219.67 2877
3220.21 2729
3220.74 2765
3221.28 2869
3221.82 2890
3222.35 2899
3222.89 2865
3223.42 2954
3223.96 2912
3224.49 2988
3225.03 3068
3225.57 2976
3226.10 3064
3226.64 3242
3227.17 3195
3227.71 3075
3228.25 2893
3228.78 2901
3229.32 2842
3229.85 2852
3230.39 2753
3230.93 2772
3231.46 2762
3232.00 2756
3232.54 2841
3233.07 2691
3233.61 2775
3234.15 2769
3234.68 2742
3235.22 2859
3235.76 2844
3236.29 2822
3236.83 2957
3237.37 2937
3237.90 2841
3238.44 2889
3238.98 2852
3239.51 2878
3240.05 2956
3240.59 2919
3241.13 2927
3241.66 2954
3242.20 2950
3242.74 2921
3243.28 2836
3243.81 2760
3244.35 2849
3244.89 2944
3245.43 2810
3245.96 2855
3246.50 2793
3247.04 2831
3247.58 2915
3248.11 2905
3248.65 2819
3249.19 2898
3249.73 2882
3250.27 2986
3250.80 2974
3251.34 3042
3251.88 3080
3252.42 3046
3252.96 3060
3253.49 3123
3254.03 3258
3254.57 3148
3255.11 3183
3255.65 3284
3256.19 3329
3256.72 3326
3257.26 3399
3257.80 3513
3258.34 3357
3258.88 3448
3259.42 3644
3259.96 3786
3260.49 3985
3261.03 4379
3261.57 4661
3262.11 4988
3262.65 5080
3263.19 5145
3263.73 5418
3264.27 5269
3264.81 5256
3265.35 5198
3265.88 4863
3266.42 4500
3266.96 4264
3267.50 4201
3268.04 3980
3268.58 3869
3269.12 3608
3269.66 3551
3270.20 3424
3270.74 3337
3271.28 3349
3271.82 3266
3272.36 3266
3272.90 3202
3273.44 3262
3273.98 3255
3274.52 3375
3275.06 3294
3275.60 3351
3276.14 3262
3276.68 3282
3277.22 3268
3277.76 3469
3278.30 3464
3278.84 3535
3279.38 3608
3279.92 3566
3280.46 3656
3281.00 3664
3281.54 3788
3282.08 3929
3282.62 3965
3283.16 4169
3283.70 4292
3284.25 4387
3284.79 4575
3285.33 4575
3285.87 4642
3286.41 4637
3286.95 4584
3287.49 4373
3288.03 4278
3288.57 4223
3289.11 4026
3289.66 3899
3290.20 3853
3290.74 3925
3291.28 3750
3291.82 3834
3292.36 3956
3292.90 4104
3293.44 4142
3293.99 4370
3294.53 4590
3295.07 4508
3295.61 4913
3296.15 5172
3296.69 5173
3297.24 5161
3297.78 4954
3298.32 4982
3298.86 4680
3299.40 4566
3299.95 4181
3300.49 3983
3301.03 3893
3301.57 3899
3302.11 3714
3302.66 3608
3303.20 3597
3303.74 3532
3304.28 3512
3304.83 3340
3305.37 3397
3305.91 3434
3306.45 3442
3307.00 3538
3307.54 3657
3308.08 3475
3308.62 3480
3309.17 3523
3309.71 3529
3310.25 3686
3310.80 3521
3311.34 3507
3311.88 3545
3312.43 3521
3312.97 3733
3313.51 3854
3314.05 3794
3314.60 4061
3315.14 4309
3315.68 4564
3316.23 4757
3316.77 4950
3317.31 5001
3317.86 5104
3318.40 5107
3318.95 4915
3319.49 4896
3320.03 4578
3320.58 4442
3321.12 4335
3321.66 4273
3322.21 4198
3322.75 4118
3323.30 4049
3323.84 4142
3324.38 4256
3324.93 4066
3325.47 3938
3326.02 3988
3326.56 3963
3327.10 3918
3327.65 3720
3328.19 3638
3328.74 3512
3329.28 3464
3329.83 3453
3330.37 3366
3330.92 3279
3331.46 3368
3332.01 3415
3332.55 3348
3333.09 3490
3333.64 3806
3334.18 4025
3334.73 4251
3335.27 4223
3335.82 4499
3336.36 4548
3336.91 4645
3337.45 4826
3338.00 4616
3338.54 4640
3339.09 4566
3339.64 4440
3340.18 4223
3340.73 4087
3341.27 3855
3341.82 3624
3342.36 3576
3342.91 3489
3343.45 3372
3344.00 3346
3344.54 3300
3345.09 3343
3345.64 3231
3346.18 3269
3346.73 3424
3347.27 3334
3347.82 3248
3348.37 3248
3348.91 3322
3349.46 3302
3350.00 3425
3350.55 3438
3351.10 3478
3351.64 3437
3352.19 3587
3352.74 3847
3353.28 3993
3353.83 4228
3354.37 4333
3354.92 4634
3355.47 4910
3356.01 5039
3356.56 5280
3357.11 5207
3357.65 5100
3358.20 4974
3358.75 4702
3359.30 4687
3359.84 4531
3360.39 4341
3360.94 4222
3361.48 3857
3362.03 3954
3362.58 3796
3363.12 3592
3363.67 3415
3364.22 3271
3364.77 3196
3365.31 3224
3365.86 3130
3366.41 3129
3366.96 3215
3367.50 3205
3368.05 3093
3368.60 3154
3369.15 3115
3369.69 3181
3370.24 3260
3370.79 3163
3371.34 3154
3371.89 3089
3372.43 3047
3372.98 3061
3373.53 3141
3374.08 3173
3374.63 3121
3375.17 3138
3375.72 3138
3376.27 3211
3376.82 3093
3377.37 3083
3377.92 3096
3378.46 3270
3379.01 3095
3379.56 2959
3380.11 2948
3380.66 3023
3381.21 2896
3381.76 2963
3382.30 2999
3382.85 3063
3383.40 3076
3383.95 3018
3384.50 3007
3385.05 3015
3385.60 3091
3386.15 3111
3386.70 3107
3387.25 3089
3387.79 3089
3388.34 3195
3388.89 3064
3389.44 3159
3389.99 3191
3390.54 3226
3391.09 3171
3391.64 3170
3392.19 3250
3392.74 3431
3393.29 3331
3393.84 3285
3394.39 3295
3394.94 3319
3395.49 3321
3396.04 3222
3396.59 3229
3397.14 3124
3397.69 3123
3398.24 3144
3398.79 3049
3399.34 2974
3399.89 2876
3400.44 2927
3400.99 2988
3401.54 2965
3402.09 2816
3402.64 2839
3403.19 2899
3403.74 2877
3404.29 2932
3404.84 2834
3405.39 2995
3405.94 2974
3406.49 2783
3407.05 2830
3407.60 2814
3408.15 2898
3408.70 2768
3409.25 2691
3409.80 2722
3410.35 2813
3410.90 2714
3411.45 2692
3412.00 2682
3412.56 2690
3413.11 2815
3413.66 2719
3414.21 2804
3414.76 2812
3415.31 2732
3415.86 2857
3416.41 2796
3416.97 2784
3417.52 2773
3418.07 2765
3418.62 2818
3419.17 2791
3419.73 2761
3420.28 2730
3420.83 2784
3421.38 2864
3421.93 2957
3422.48 2963
3423.04 3059
3423.59 3090
3424.14 3185
3424.69 3197
3425.25 3274
3425.80 3502
3426.35 3461
3426.90 3409
3427.45 3330
3428.01 3331
3428.56 3051
3429.11 3050
3429.66 3025
3430.22 2878
3430.77 2846
3431.32 2897
3431.88 2899
3432.43 2977
3432.98 2893
3433.53 2908
3434.09 2871
3434.64 2891
3435.19 2908
3435.75 2888
3436.30 2851
3436.85 2813
3437.41 2725
3437.96 2769
3438.51 2823
3439.07 2766
3439.62 2686
3440.17 2782
3440.73 2770
3441.28 2870
3441.83 2838
3442.39 2831
3442.94 2829
3443.49 2970
3444.05 2859
3444.60 2837
3445.16 2774
3445.71 2810
3446.26 2786
3446.82 2688
3447.37 2687
3447.93 2681
3448.48 2689
3449.03 2725
3449.59 2694
3450.14 2716
3450.70 2697
3451.25 2717
3451.81 2734
3452.36 2741
3452.91 2722
3453.47 2705
3454.02 2693
3454.58 2695
3455.13 2697
3455.69 2668
3456.24 2654
3456.80 2652
3457.35 2725
3457.91 2650
3458.46 2664
3459.02 2785
3459.57 2785
3460.13 2756
3460.68 2760
3461.24 2760
3461.79 2743
3462.35 2722
3462.90 2822
3463.46 2866
3464.01 2840
3464.57 2843
3465.12 2779
3465.68 2819
3466.23 2807
3466.79 2789
3467.35 2825
3467.90 2900
3468.46 2950
3469.01 2891
3469.57 2896
3470.12 3064
3470.68 2958
3471.24 3072
3471.79 3035
3472.35 3006
3472.90 3087
3473.46 3096
3474.02 3070
3474.57 3129
3475.13 3185
3475.69 3138
3476.24 3001
3476.80 2978
3477.35 3092
3477.91 3148
3478.47 3226
3479.02 3279
3479.58 3350
3480.14 3361
3480.69 3293
3481.25 3360
3481.81 3543
3482.36 3347
3482.92 3339
3483.48 3581
3484.03 3404
3484.59 3463
3485.15 3548
3485.71 3504
3486.26 3499
3486.82 3707
3487.38 3750
3487.93 3829
3488.49 4026
3489.05 4140
3489.61 4278
3490.16 4595
3490.72 4849
3491.28 5280
3491.84 5827
3492.39 6198
3492.95 6455
3493.51 6620
3494.07 6409
3494.63 6500
3495.18 6356
3495.74 6115
3496.30 5815
3496.86 5856
3497.42 5895
3497.97 5927
3498.53 6258
3499.09 6640
3499.65 6968
3500.21 7372
3500.76 7646
3501.32 7897
3501.88 8011
3502.44 7902
3503.00 8228
3503.56 8306
3504.11 8699
3504.67 9225
3505.23 9529
3505.79 9740
3506.35 10053
3506.91 9969
3507.47 9617
3508.03 9120
3508.59 8663
3509.14 7975
3509.70 7185
3510.26 6587
3510.82 6106
3511.38 5633
3511.94 5357
3512.50 4869
3513.06 4542
3513.62 4433
3514.18 4234
3514.74 4180
3515.30 4035
3515.86 3996
3516.41 3999
3516.97 4029
3517.53 4078
3518.09 4140
3518.65 4237
3519.21 4251
3519.77 4323
3520.33 4297
3520.89 4288
3521.45 4385
3522.01 4492
3522.57 4598
3523.13 4691
3523.69 4821
3524.25 5096
3524.81 5126
3525.37 5160
3525.93 5025
3526.49 4964
3527.05 4877
3527.61 4691
3528.18 4436
3528.74 4261
3529.30 4236
3529.86 4012
3530.42 3944
3530.98 3812
3531.54 3813
3532.10 3873
3532.66 3716
3533.22 3750
3533.78 3874
3534.34 3919
3534.90 3920
3535.47 3932
3536.03 4045
3536.59 4036
3537.15 4200
3537.71 4305
3538.27 4391
3538.83 4239
3539.39 4214
3539.96 4483
3540.52 4706
3541.08 4843
3541.64 5386
3542.20 5848
3542.76 6255
3543.32 6974
3543.89 7370
3544.45 7456
3545.01 7637
3545.57 7502
3546.13 7021
3546.70 6545
3547.26 6038
3547.82 5466
3548.38 5034
3548.94 4595
3549.51 4355
3550.07 4160
3550.63 4098
3551.19 4044
3551.76 3912
3552.32 4002
3552.88 3995
3553.44 3963
3554.01 4073
3554.57 3894
3555.13 3793
3555.69 3771
3556.26 3636
3556.82 3662
3557.38 3668
3557.94 3564
3558.51 3541
3559.07 3488
3559.63 3556
3560.20 3525
3560.76 3497
3561.32 3544
3561.89 3642
3562.45 3636
3563.01 3612
3563.57 3632
3564.14 3753
3564.70 3736
3565.26 3632
3565.83 3671
3566.39 3541
3566.96 3438
3567.52 3329
3568.08 3335
3568.65 3354
3569.21 3229
3569.77 3240
3570.34 3101
3570.90 3156
3571.47 3169
3572.03 3252
3572.59 3293
3573.16 3238
3573.72 3200
3574.29 3355
3574.85 3413
3575.41 3279
3575.98 3373
3576.54 3308
3577.11 3323
3577.67 3387
3578.24 3375
3578.80 3533
3579.36 3435
3579.93 3406
3580.49 3392
3581.06 3434
3581.62 3355
3582.19 3456
3582.75 3408
3583.32 3282
3583.88 3279
3584.45 3219
3585.01 3349
3585.58 3254
3586.14 3232
3586.71 3365
3587.27 3248
3587.84 3164
3588.40 3160
3588.97 3141
3589.53 3118
3590.10 3103
3590.66 3138
3591.23 3159
3591.80 3153
3592.36 3233
3592.93 3248
3593.49 3271
3594.06 3283
3594.62 3164
3595.19 3264
3595.76 3203
3596.32 3250
3596.89 3308
3597.45 3282
3598.02 3304
3598.59 3407
3599.15 3499
3599.72 3544
3600.28 3621
3600.85 3716
3601.42 3753
3601.98 3827
3602.55 3685
3603.12 3707
3603.68 3598
3604.25 3652
3604.81 3534
3605.38 3411
3605.95 3448
3606.51 3407
3607.08 3404
3607.65 3411
3608.21 3406
3608.78 3280
3609.35 3273
3609.92 3277
3610.48 3256
3611.05 3181
3611.62 3303
3612.18 3478
3612.75 3611
3613.32 3842
3613.89 4123
3614.45 4895
3615.02 5714
3615.59 6839
3616.15 8376
3616.72 10171
3617.29 12094
3617.86 14175
3618.42 16140
3618.99 17819
3619.56 18861
3620.13 19011
3620.70 18338
3621.26 17317
3621.83 15796
3622.40 13609
3622.97 11871
3623.54 10088
3624.10 8576
3624.67 7135
3625.24 6200
3625.81 5244
3626.38 4702
3626.94 4447
3627.51 4101
3628.08 3945
3628.65 3778
3629.22 3635
3629.79 3469
3630.35 3461
3630.92 3392
3631.49 3398
3632.06 3426
3632.63 3410
3633.20 3372
3633.77 3239
3634.34 3264
3634.90 3210
3635.47 3223
3636.04 3288
3636.61 3314
3637.18 3437
3637.75 3479
3638.32 3551
3638.89 3630
3639.46 3710
3640.03 3790
3640.60 3940
3641.17 4055
3641.73 4221
3642.30 4351
3642.87 4624
3643.44 4711
3644.01 4809
3644.58 5096
3645.15 5162
3645.72 5316
3646.29 5576
3646.86 5653
3647.43 5791
3648.00 5882
3648.57 5923
3649.14 6042
3649.71 5914
3650.28 5838
3650.85 5592
3651.42 5434
3651.99 5435
3652.56 5468
3653.13 5479
3653.70 5373
3654.27 5405
3654.84 5667
3655.41 5673
3655.98 5708
3656.56 5954
3657.13 6190
3657.70 6259
3658.27 6316
3658.84 6248
3659.41 6215
3659.98 6316
3660.55 6333
3661.12 6222
3661.69 6167
3662.26 5743
3662.83 5487
3663.41 5197
3663.98 5013
3664.55 4768
3665.12 4570
3665.69 4671
3666.26 4516
3666.83 4543
3667.41 4370
3667.98 4472
3668.55 4407
3669.12 4340
3669.69 4192
3670.26 4224
3670.83 4082
3671.41 4051
3671.98 3948
3672.55 3803
3673.12 3844
3673.69 3871
3674.27 3865
3674.84 3884
3675.41 3807
3675.98 3657
3676.55 3827
3677.13 3830
3677.70 3708
3678.27 3669
3678.84 3600
3679.42 3701
3679.99 3619
3680.56 3623
3681.13 3751
3681.71 3564
3682.28 3518
3682.85 3590
3683.42 3562
3684.00 3491
3684.57 3532
3685.14 3480
3685.71 3526
3686.29 3541
3686.86 3497
3687.43 3664
3688.01 3714
3688.58 3796
3689.15 3767
3689.73 3846
3690.30 3894
3690.87 3915
3691.45 4009
3692.02 3988
3692.59 4070
3693.17 3955
3693.74 3971
3694.31 3972
3694.89 3852
3695.46 3921
3696.03 3952
3696.61 3840
3697.18 3834
3697.75 3762
3698.33 3613
3698.90 3532
3699.48 3506
3700.05 3467
3700.62 3432
3701.20 3456
3701.77 3441
3702.35 3299
3702.92 3305
3703.50 3285
3704.07 3253
3704.64 3212
3705.22 3183
3705.79 3140
3706.37 3263
3706.94 3231
3707.52 3264
3708.09 3344
3708.67 3425
3709.24 3625
3709.81 3544
3710.39 3590
3710.96 3645
3711.54 3666
3712.11 3623
3712.69 3586
3713.26 3672
3713.84 3614
3714.41 3670
3714.99 3433
3715.56 3445
3716.14 3405
3716.71 3389
3717.29 3285
3717.87 3350
3718.44 3373
3719.02 3433
3719.59 3407
3720.17 3263
3720.74 3201
3721.32 3171
3721.89 3101
3722.47 3071
3723.05 2985
3723.62 3026
3724.20 2989
3724.77 3016
3725.35 3047
3725.93 2945
3726.50 2919
3727.08 2884
3727.65 2935
3728.23 2913
3728.81 3018
3729.38 3180
3729.96 3424
3730.53 3775
3731.11 4114
3731.69 4462
3732.26 4886
3732.84 5412
3733.42 6050
3733.99 6507
3734.57 6721
3735.15 6691
3735.72 6644
3736.30 6431
3736.88 6219
3737.45 5791
3738.03 5276
3738.61 4880
3739.18 4329
3739.76 3910
3740.34 3643
3740.92 3473
3741.49 3226
3742.07 3157
3742.65 3037
3743.23 2993
3743.80 3025
3744.38 3082
3744.96 2922
3745.53 2857
3746.11 2910
3746.69 2881
3747.27 2946
3747.85 2827
3748.42 2899
3749.00 2877
3749.58 2856
3750.16 2778
3750.73 2794
3751.31 2880
3751.89 2853
3752.47 2809
3753.05 2756
3753.62 2833
3754.20 2750
3754.78 2797
3755.36 2796
3755.94 2801
3756.52 2847
3757.09 2873
3757.67 2967
3758.25 2986
3758.83 2988
3759.41 3018
3759.99 3135
3760.57 3225
3761.14 3295
3761.72 3382
3762.30 3382
3762.88 3423
3763.46 3414
3764.04 3471
3764.62 3474
3765.20 3354
3765.77 3360
3766.35 3301
3766.93 3254
3767.51 3117
3768.09 3213
3768.67 3251
3769.25 3339
3769.83 3370
3770.41 3254
3770.99 3292
3771.57 3384
3772.15 3501
3772.73 3523
3773.31 3501
3773.89 3483
3774.47 3473
3775.05 3410
3775.63 3195
3776.21 3170
3776.79 3099
3777.37 3033
3777.95 2979
3778.53 2945
3779.11 2976
3779.69 2924
3780.27 2998
3780.85 3049
3781.43 3013
3782.01 2990
3782.59 2956
3783.17 2949
3783.75 2918
3784.33 3002
3784.91 3014
3785.49 2937
3786.07 2950
3786.65 2977
3787.23 2911
3787.81 3019
3788.39 3002
3788.97 3074
3789.55 3068
3790.14 3097
3790.72 3109
3791.30 3126
3791.88 3217
3792.46 3191
3793.04 3251
3793.62 3248
3794.20 3238
3794.78 3282
3795.37 3318
3795.95 3398
3796.53 3461
3797.11 3447
3797.69 3537
3798.27 3570
3798.85 3533
3799.44 3553
3800.02 3668
3800.60 3769
3801.18 3819
3801.76 3969
3802.34 4154
3802.93 4325
3803.51 4419
3804.09 4357
3804.67 4313
3805.25 4207
3805.84 4122
3806.42 4032
3807.00 4003
3807.58 4151
3808.17 4131
3808.75 4093
3809.33 4169
3809.91 4413
3810.50 4535
3811.08 4536
3811.66 4502
3812.24 4370
3812.83 4313
3813.41 4479
3813.99 4496
3814.57 4529
3815.16 4601
3815.74 4734
3816.32 4779
3816.91 4836
3817.49 4964
3818.07 4883
3818.65 4525
3819.24 4298
3819.82 4050
3820.40 4051
3820.99 3898
3821.57 3827
3822.15 3647
3822.74 3586
3823.32 3418
3823.90 3411
3824.49 3354
3825.07 3331
3825.66 3295
3826.24 3421
3826.82 3475
3827.41 3449
3827.99 3438
3828.57 3565
3829.16 3503
3829.74 3657
3830.33 3691
3830.91 3662
3831.49 3737
3832.08 3676
3832.66 3657
3833.25 3789
3833.83 3633
3834.42 3673
3835.00 3766
3835.58 3747
3836.17 3650
3836.75 3566
3837.34 3556
3837.92 3519
3838.51 3483
3839.09 3494
3839.68 3494
3840.26 3511
3840.85 3517
3841.43 3540
3842.02 3526
3842.60 3479
3843.19 3457
3843.77 3569
3844.36 3555
3844.94 3622
3845.53 3699
3846.11 3719
3846.70 3692
3847.28 3810
3847.87 3737
3848.45 3605
3849.04 3583
3849.62 3660
3850.21 3664
3850.79 3621
3851.38 3592
3851.97 3586
3852.55 3702
3853.14 3785
3853.72 3732
3854.31 3644
3854.89 3697
3855.48 3777
3856.07 3930
3856.65 4052
3857.24 4318
3857.82 4799
3858.41 5274
3859.00 6146
3859.58 7226
3860.17 8602
3860.76 10337
3861.34 11678
3861.93 13020
3862.51 14053
3863.10 15054
3863.69 15375
3864.27 15353
3864.86 14742
3865.45 14006
3866.03 13385
3866.62 12481
3867.21 11132
3867.79 10368
3868.38 9552
3868.97 8479
3869.55 7427
3870.14 6576
3870.73 6123
3871.32 5713
3871.90 5354
3872.49 5043
3873.08 4900
3873.67 4980
3874.25 4995
3874.84 4901
3875.43 4781
3876.01 4873
3876.60 4930
3877.19 4867
3877.78 4807
3878.36 4723
3878.95 4786
3879.54 4678
3880.13 4737
3880.72 4544
3881.30 4336
3881.89 4379
3882.48 4256
3883.07 4090
3883.66 3878
3884.24 3912
3884.83 3880
3885.42 3974
3886.01 3894
3886.60 3982
3887.18 4086
3887.77 4188
3888.36 4278
3888.95 4412
3889.54 4811
3890.13 4797
3890.72 4680
3891.30 4719
3891.89 4847
3892.48 4804
3893.07 4727
3893.66 4688
3894.25 4626
3894.84 4496
3895.43 4495
3896.02 4412
3896.60 4360
3897.19 4244
3897.78 4398
3898.37 4439
3898.96 4614
3899.55 4671
3900.14 4874
3900.73 4758
3901.32 4742
3901.91 4774
3902.50 4751
3903.09 4611
3903.68 4356
3904.27 4277
3904.86 4108
3905.44 3823
3906.03 3771
3906.62 3729
3907.21 3562
3907.80 3582
3908.39 3458
3908.98 3386
3909.57 3292
3910.16 3380
3910.75 3254
3911.34 3190
3911.93 3230
3912.52 3159
3913.11 3161
3913.71 3094
3914.30 3101
3914.89 3010
3915.48 3072
3916.07 3076
3916.66 3070
3917.25 3031
3917.84 3038
3918.43 3026
3919.02 2937
3919.61 3022
3920.20 3042
3920.79 2970
3921.38 2972
3921.97 2891
3922.57 2988
3923.16 3018
3923.75 3011
3924.34 2906
3924.93 2962
3925.52 2941
3926.11 3015
3926.70 3019
3927.29 3028
3927.89 2999
3928.48 2967
3929.07 3038
3929.66 3102
3930.25 3041
3930.84 3041
3931.44 3038
3932.03 3112
3932.62 3055
3933.21 3053
3933.80 3085
3934.39 2970
3934.99 2917
3935.58 3010
3936.17 2960
3936.76 3007
3937.35 3032
3937.95 3078
3938.54 3116
3939.13 3086
3939.72 3174
3940.32 3165
3940.91 3066
3941.50 3148
3942.09 3101
3942.69 3096
3943.28 3055
3943.87 3106
3944.46 3071
3945.06 3016
3945.65 2896
3946.24 2960
3946.83 2887
3947.43 2790
3948.02 2741
3948.61 2712
3949.21 2664
3949.80 2640
3950.39 2761
3950.98 2706
3951.58 2669
3952.17 2785
3952.76 2755
3953.36 2696
3953.95 2580
3954.54 2620
3955.14 2674
3955.73 2612
3956.32 2678
3956.92 2735
3957.51 2717
3958.11 2769
3958.70 2724
3959.29 2725
3959.89 2722
3960.48 2772
3961.07 2662
3961.67 2665
3962.26 2741
3962.86 2696
3963.45 2612
3964.04 2666
3964.64 2640
3965.23 2682
3965.83 2725
3966.42 2832
3967.02 2856
3967.61 2917
3968.20 2841
3968.80 2935
3969.39 2968
3969.99 2954
3970.58 2743
3971.18 2813
3971.77 2804
3972.37 2801
3972.96 2726
3973.56 2753
3974.15 2786
3974.75 2669
3975.34 2710
3975.94 2795
3976.53 2894
3977.13 3008
3977.72 3032
3978.32 3144
3978.91 3118
3979.51 3126
3980.10 3045
3980.70 2981
3981.29 2816
3981.89 2857
3982.48 2865
3983.08 2751
3983.68 2746
3984.27 2813
3984.87 2746
3985.46 2625
3986.06 2659
3986.65 2694
3987.25 2607
3987.85 2635
3988.44 2642
3989.04 2607
3989.63 2676
3990.23 2645
3990.83 2603
3991.42 2694
3992.02 2657
3992.61 2711
3993.21 2762
3993.81 2881
3994.40 2965
3995.00 2876
3995.60 2829
3996.19 2877
3996.79 2926
3997.39 2897
3997.98 2886
3998.58 2972
3999.18 3144
3999.77 3154
4000.37 3185
4000.97 3169
4001.56 3012
4002.16 3121
4002.76 3192
4003.35 3159
4003.95 3078
4004.55 3048
4005.15 3006
4005.74 2980
4006.34 3019
4006.94 2977
4007.53 2967
4008.13 2988
4008.73 3035
4009.33 3116
4009.92 3100
4010.52 3083
4011.12 3039
4011.72 2970
4012.32 3072
4012.91 3094
4013.51 3166
4014.11 3245
4014.71 3488
4015.30 3760
4015.90 3885
4016.50 4034
4017.10 4307
4017.70 4494
4018.29 4708
4018.89 4831
4019.49 4672
4020.09 4529
4020.69 4341
4021.29 4082
4021.88 3780
4022.48 3563
4023.08 3356
4023.68 3246
4024.28 3110
4024.88 3038
4025.48 2948
4026.07 2977
4026.67 2856
4027.27 2934
4027.87 3007
4028.47 2966
4029.07 3110
4029.67 3236
4030.27 3100
4030.87 3188
4031.47 3137
4032.06 3115
4032.66 3030
4033.26 3014
4033.86 2934
4034.46 2943
4035.06 2870
4035.66 2820
4036.26 2881
4036.86 2832
4037.46 2805
4038.06 2869
4038.66 2861
4039.26 2793
4039.86 2713
4040.46 2628
4041.06 2649
4041.66 2647
4042.26 2662
4042.86 2741
4043.46 2761
4044.06 2713
4044.66 2653
4045.26 2715
4045.86 2639
4046.46 2800
4047.06 2897
4047.66 2957
4048.26 2935
4048.86 2955
4049.46 2912
4050.06 2965
4050.66 2895
4051.26 2939
4051.86 2898
4052.46 2743
4053.06 2813
4053.66 2900
4054.27 2874
4054.87 2820
4055.47 2835
4056.07 2740
4056.67 2698
4057.27 2701
4057.87 2742
4058.47 2696
4059.07 2654
4059.67 2707
4060.28 2646
4060.88 2633
4061.48 2518
4062.08 2548
4062.68 2478
4063.28 2417
4063.88 2503
4064.49 2480
4065.09 2415
4065.69 2313
4066.29 2390
4066.89 2485
4067.49 2413
4068.10 2431
4068.70 2391
4069.30 2453
4069.90 2412
4070.50 2453
4071.11 2435
4071.71 2423
4072.31 2367
4072.91 2290
4073.52 2446
4074.12 2430
4074.72 2419
4075.32 2403
4075.92 2414
4076.53 2533
4077.13 2571
4077.73 2616
4078.34 2415
4078.94 2351
4079.54 2344
4080.14 2424
4080.75 2428
4081.35 2377
4081.95 2317
4082.55 2441
4083.16 2450
4083.76 2498
4084.36 2420
4084.97 2432
4085.57 2439
4086.17 2469
4086.78 2417
4087.38 2392
4087.98 2406
4088.59 2314
4089.19 2252
4089.79 2396
4090.40 2310
4091.00 2237
4091.60 2288
4092.21 2309
4092.81 2384
4093.41 2483
4094.02 2456
4094.62 2514
4095.23 2511
4095.83 2538
4096.43 2539
4097.04 2540
4097.64 2450
4098.25 2434
4098.85 2474
4099.45 2323
4100.06 2356
4100.66 2392
4101.27 2294
4101.87 2243
4102.48 2237
4103.08 2157
4103.68 2194
4104.29 2174
4104.89 2119
4105.50 2131
4106.10 2179
4106.71 2246
4107.31 2194
4107.92 2166
4108.52 2248
4109.13 2174
4109.73 2203
4110.34 2153
4110.94 2235
4111.55 2111
4112.15 2123
4112.76 2173
4113.36 2274
4113.97 2203
4114.57 2064
4115.18 2138
4115.78 2145
4116.39 2116
4116.99 2156
4117.60 2285
4118.21 2292
4118.81 2108
4119.42 2167
4120.02 2143
4120.63 2326
4121.23 2302
4121.84 2171
4122.45 2256
4123.05 2173
4123.66 2178
4124.26 2201
4124.87 2257
4125.48 2258
4126.08 2283
4126.69 2301
4127.29 2319
4127.90 2260
4128.51 2272
4129.11 2277
4129.72 2238
4130.33 2322
4130.93 2295
4131.54 2271
4132.15 2321
4132.75 2279
4133.36 2353
4133.97 2336
4134.57 2343
4135.18 2412
4135.79 2530
4136.39 2522
4137.00 2476
4137.61 2572
4138.21 2583
4138.82 2716
4139.43 2812
4140.04 2882
4140.64 2909
4141.25 3007
4141.86 2905
4142.46 2811
4143.07 2830
4143.68 2809
4144.29 2639
4144.89 2598
4145.50 2567
4146.11 2478
4146.72 2461
4147.32 2450
4147.93 2403
4148.54 2302
4149.15 2315
4149.76 2271
4150.36 2232
4150.97 2221
4151.58 2263
4152.19 2282
4152.80 2234
4153.40 2214
4154.01 2181
4154.62 2139
4155.23 2221
4155.84 2198
4156.45 2118
4157.05 2147
4157.66 2155
4158.27 2175
4158.88 2070
4159.49 2209
4160.10 2127
4160.71 2133
4161.31 2175
4161.92 2219
4162.53 2197
4163.14 2257
4163.75 2251
4164.36 2298
4164.97 2484
4165.58 2474
4166.19 2483
4166.79 2500
4167.40 2521
4168.01 2480
4168.62 2462
4169.23 2350
4169.84 2425
4170.45 2339
4171.06 2366
4171.67 2291
4172.28 2274
4172.89 2269
4173.50 2314
4174.11 2316
4174.72 2362
4175.33 2397
4175.94 2440
4176.55 2527
4177.16 2502
4177.77 2473
4178.38 2469
4178.99 2643
4179.60 2619
4180.21 2510
4180.82 2618
4181.43 2533
4182.04 2427
4182.65 2416
4183.26 2413
4183.87 2568
4184.48 2444
4185.09 2289
4185.70 2372
4186.31 2410
4186.92 2423
4187.53 2318
4188.14 2360
4188.75 2381
4189.36 2289
4189.97 2216
4190.58 2369
4191.20 2424
4191.81 2480
4192.42 2482
4193.03 2523
4193.64 2618
4194.25 2580
4194.86 2681
4195.47 2698
4196.08 2739
4196.70 2662
4197.31 2654
4197.92 2655
4198.53 2547
4199.14 2572
4199.75 2527
4200.36 2544
4200.98 2557
4201.59 2532
4202.20 2449
4202.81 2534
4203.42 2562
4204.03 2536
4204.65 2595
4205.26 2688
4205.87 2680
4206.48 2730
4207.09 2647
4207.71 2583
4208.32 2707
4208.93 2670
4209.54 2701
4210.16 2655
4210.77 2675
4211.38 2695
4211.99 2547
4212.60 2691
4213.22 2815
4213.83 2762
4214.44 2795
4215.05 2834
4215.67 2985
4216.28 2978
4216.89 3089
4217.51 3134
4218.12 3400
4218.73 3505
4219.34 3740
4219.96 3987
4220.57 4363
4221.18 4845
4221.80 5357
4222.41 6069
4223.02 6529
4223.64 7092
4224.25 7434
4224.86 7875
4225.48 7650
4226.09 7595
4226.70 7180
4227.32 6853
4227.93 6661
4228.54 6305
4229.16 5979
4229.77 5623
4230.39 5548
4231.00 5272
4231.61 5153
4232.23 4761
4232.84 4488
4233.45 4183
4234.07 4009
4234.68 3699
4235.30 3560
4235.91 3531
4236.53 3427
4237.14 3334
4237.75 3326
4238.37 3167
4238.98 3101
4239.60 3008
4240.21 2945
4240.83 2888
4241.44 2814
4242.05 2741
4242.67 2868
4243.28 2868
4243.90 2867
4244.51 2789
4245.13 2752
4245.74 2879
4246.36 2948
4246.97 2947
4247.59 2990
4248.20 2996
4248.82 2930
4249.43 2914
4250.05 3007
4250.66 2935
4251.28 2952
4251.89 2895
4252.51 2888
4253.13 2953
4253.74 3009
4254.36 2915
4254.97 3054
4255.59 3023
4256.20 2886
4256.82 2915
4257.43 2959
4258.05 3063
4258.67 3059
4259.28 3214
4259.90 3118
4260.51 3188
4261.13 3222
4261.75 3238
4262.36 3266
4262.98 3313
4263.59 3182
4264.21 3127
4264.83 3214
4265.44 3144
4266.06 3057
4266.67 3170
4267.29 2981
4267.91 3126
4268.52 3112
4269.14 3073
4269.76 2908
4270.37 2932
4270.99 2898
4271.61 2889
4272.22 3032
4272.84 2986
4273.46 3065
4274.07 3144
4274.69 3215
4275.31 3182
4275.93 3275
4276.54 3577
4277.16 3629
4277.78 3646
4278.39 3683
4279.01 3732
4279.63 3640
4280.25 3494
4280.86 3287
4281.48 3168
4282.10 3100
4282.72 2853
4283.33 2669
4283.95 2762
4284.57 2700
4285.19 2725
4285.80 2526
4286.42 2465
4287.04 2658
4287.66 2628
4288.28 2516
4288.89 2593
4289.51 2521
4290.13 2527
4290.75 2525
4291.37 2530
4291.98 2522
4292.60 2553
4293.22 2603
4293.84 2604
4294.46 2566
4295.08 2492
4295.69 2486
4296.31 2510
4296.93 2495
4297.55 2517
4298.17 2648
4298.79 2471
4299.41 2631
4300.03 2666
4300.64 2721
4301.26 2694
4301.88 2571
4302.50 2642
4303.12 2539
4303.74 2588
4304.36 2624
4304.98 2591
4305.60 2601
4306.22 2585
4306.83 2678
4307.45 2634
4308.07 2573
4308.69 2658
4309.31 2687
4309.93 2726
4310.55 2700
4311.17 2733
4311.79 2810
4312.41 2828
4313.03 2810
4313.65 2819
4314.27 2734
4314.89 2706
4315.51 2692
4316.13 2715
4316.75 2676
4317.37 2603
4317.99 2578
4318.61 2498
4319.23 2508
4319.85 2483
4320.47 2551
4321.09 2465
4321.71 2404
4322.33 2466
4322.95 2552
4323.57 2649
4324.19 2698
4324.81 2704
4325.43 2714
4326.05 2739
4326.67 2684
4327.30 2714
4327.92 2763
4328.54 2753
4329.16 2791
4329.78 2766
4330.40 2774
4331.02 2702
4331.64 2790
4332.26 2690
4332.88 2669
4333.51 2809
4334.13 2673
4334.75 2662
4335.37 2770
4335.99 2957
4336.61 3027
4337.23 3101
4337.86 3150
4338.48 3281
4339.10 3388
4339.72 3290
4340.34 3297
4340.96 3381
4341.59 3303
4342.21 3344
4342.83 3243
4343.45 3458
4344.07 3403
4344.69 3674
4345.32 4000
4345.94 4490
4346.56 4981
4347.18 5564
4347.81 6037
4348.43 6244
4349.05 6283
4349.67 6231
4350.29 5725
4350.92 5375
4351.54 4915
4352.16 4408
4352.78 4077
4353.41 3893
4354.03 3574
4354.65 3331
4355.28 3253
4355.90 3063
4356.52 3143
4357.14 3072
4357.77 3175
4358.39 3088
4359.01 2997
4359.64 3074
4360.26 3040
4360.88 2980
4361.50 3035
4362.13 3130
4362.75 3082
4363.37 3097
4364.00 3061
4364.62 3048
4365.25 3032
4365.87 2892
4366.49 2979
4367.12 2925
4367.74 2989
4368.36 3025
4368.99 2996
4369.61 2825
4370.23 2819
4370.86 2732
4371.48 2762
4372.11 2737
4372.73 2706
4373.35 2693
4373.98 2637
4374.60 2712
4375.23 2694
4375.85 2723
4376.47 2709
4377.10 2702
4377.72 2819
4378.35 2782
4378.97 2844
4379.60 2833
4380.22 2975
4380.85 2947
4381.47 2979
4382.10 3071
4382.72 3066
4383.34 3078
4383.97 2954
4384.59 2934
4385.22 2970
4385.84 2973
4386.47 2940
4387.09 2917
4387.72 2923
4388.34 2936
4388.97 2921
4389.59 2912
4390.22 2826
4390.85 2770
4391.47 2747
4392.10 2795
4392.72 2799
4393.35 2584
4393.97 2714
4394.60 2748
4395.22 2653
4395.85 2738
4396.47 2733
4397.10 2732
4397.73 2758
4398.35 2801
4398.98 2778
4399.60 2820
4400.23 2806
4400.86 2894
4401.48 2803
4402.11 2915
4402.73 2899
4403.36 2947
4403.99 2901
4404.61 2989
4405.24 2982
4405.87 3061
4406.49 3128
4407.12 3232
4407.74 3365
4408.37 3593
4409.00 3735
4409.62 3658
4410.25 3794
4410.88 3680
4411.50 3759
4412.13 3680
4412.76 3469
4413.38 3339
4414.01 3173
4414.64 2996
4415.27 2967
4415.89 2845
4416.52 2725
4417.15 2667
4417.77 2626
4418.40 2550
4419.03 2581
4419.66 2643
4420.28 2646
4420.91 2691
4421.54 2844
4422.17 2826
4422.79 2783
4423.42 2910
4424.05 2722
4424.68 2830
4425.30 2725
4425.93 2774
4426.56 2749
4427.19 2746
4427.82 2580
4428.44 2593
4429.07 2518
4429.70 2519
4430.33 2489
4430.96 2468
4431.58 2477
4432.21 2430
4432.84 2392
4433.47 2507
4434.10 2651
4434.73 2544
4435.35 2571
4435.98 2579
4436.61 2672
4437.24 2639
4437.87 2708
4438.50 2657
4439.13 2605
4439.75 2662
4440.38 2604
4441.01 2660
4441.64 2538
4442.27 2506
4442.90 2576
4443.53 2522
4444.16 2539
4444.79 2476
4445.42 2592
4446.04 2624
4446.67 2665
4447.30 2696
4447.93 2710
4448.56 2713
4449.19 2759
4449.82 2706
4450.45 2820
4451.08 2832
4451.71 2768
4452.34 2742
4452.97 2764
4453.60 2743
4454.23 2685
4454.86 2692
4455.49 2713
4456.12 2809
4456.75 2743
4457.38 2698
4458.01 2703
4458.64 2787
4459.27 2731
4459.90 2764
4460.53 2704
4461.16 2636
4461.79 2618
4462.42 2618
4463.05 2580
4463.68 2570
4464.31 2626
4464.94 2606
4465.57 2562
4466.20 2605
4466.83 2544
4467.46 2588
4468.09 2639
4468.73 2575
4469.36 2533
4469.99 2623
4470.62 2629
4471.25 2666
4471.88 2638
4472.51 2648
4473.14 2621
4473.77 2677
4474.40 2645
4475.04 2624
4475.67 2561
4476.30 2692
4476.93 2751
4477.56 2622
4478.19 2656
4478.82 2738
4479.46 2889
4480.09 2842
4480.72 2760
4481.35 2854
4481.98 2813
4482.61 2732
4483.25 2794
4483.88 2887
4484.51 2949
4485.14 3033
4485.77 3058
4486.41 3175
4487.04 3249
4487.67 3245
4488.30 3338
4488.93 3421
4489.57 3501
4490.20 3370
4490.83 3375
4491.46 3429
4492.10 3581
4492.73 3616
4493.36 3685
4493.99 3758
4494.63 3995
4495.26 4050
4495.89 4316
4496.52 4252
4497.16 4468
4497.79 4683
4498.42 4673
4499.06 4642
4499.69 4554
4500.32 4453
4500.96 4379
4501.59 4277
4502.22 4174
4502.86 4044
4503.49 4008
4504.12 4056
4504.75 3893
4505.39 3780
4506.02 3686
4506.66 3636
4507.29 3616
4507.92 3498
4508.56 3462
4509.19 3394
4509.82 3418
4510.46 3512
4511.09 3425
4511.72 3470
4512.36 3541
4512.99 3587
4513.63 3637
4514.26 3697
4514.89 3775
4515.53 3887
4516.16 3822
4516.80 3826
4517.43 3845
4518.07 3630
4518.70 3777
4519.33 3783
4519.97 3907
4520.60 3850
4521.24 3839
4521.87 4072
4522.51 4212
4523.14 4210
4523.78 4255
4524.41 4499
4525.05 4798
4525.68 4887
4526.32 5128
4526.95 5464
4527.59 6166
4528.22 6949
4528.86 8038
4529.49 9686
4530.13 12108
4530.76 14528
4531.40 17037
4532.03 19931
4532.67 22386
4533.30 23772
4533.94 24205
4534.57 23362
4535.21 21761
4535.84 19507
4536.48 16885
4537.11 14601
4537.75 12290
4538.39 10287
4539.02 8550
4539.66 7351
4540.29 6369
4540.93 5534
4541.57 4876
4542.20 4648
4542.84 4445
4543.47 4258
4544.11 4029
4544.75 4033
4545.38 3964
4546.02 3916
4546.65 4003
4547.29 3878
4547.93 3884
4548.56 3860
4549.20 3799
4549.84 3724
4550.47 3729
4551.11 3730
4551.75 3640
4552.38 3654
4553.02 3741
4553.66 3630
4554.29 3633
4554.93 3646
4555.57 3647
4556.20 3682
4556.84 3690
4557.48 3705
4558.11 3824
4558.75 3849
4559.39 4019
4560.03 4135
4560.66 4361
4561.30 4430
4561.94 4584
4562.58 4561
4563.21 4642
4563.85 4728
4564.49 4702
4565.13 4620
4565.76 4721
4566.40 4953
4567.04 4950
4567.68 5029
4568.31 5392
4568.95 5782
4569.59 5931
4570.23 6106
4570.87 6300
4571.50 6361
4572.14 6336
4572.78 6255
4573.42 5948
4574.06 5961
4574.69 5771
4575.33 5521
4575.97 5421
4576.61 5210
4577.25 5277
4577.89 5170
4578.53 5006
4579.16 4864
4579.80 4716
4580.44 4524
4581.08 4344
4581.72 4152
4582.36 4165
4583.00 4022
4583.63 3987
4584.27 3957
4584.91 3851
4585.55 3820
4586.19 3745
4586.83 3672
4587.47 3558
4588.11 3550
4588.75 3721
4589.39 3576
4590.03 3743
4590.67 3818
4591.30 3813
4591.94 3848
4592.58 3976
4593.22 4138
4593.86 4136
4594.50 4160
4595.14 4059
4595.78 3813
4596.42 3754
4597.06 3750
4597.70 3561
4598.34 3489
4598.98 3469
4599.62 3356
4600.26 3404
4600.90 3491
4601.54 3503
4602.18 3517
4602.82 3493
4603.46 3535
4604.10 3569
4604.74 3612
4605.38 3621
4606.02 3587
4606.66 3649
4607.30 3731
4607.94 3886
4608.59 3885
4609.23 3858
4609.87 3824
4610.51 3848
4611.15 3778
4611.79 3715
4612.43 3628
4613.07 3577
4613.71 3597
4614.35 3513
4614.99 3395
4615.64 3297
4616.28 3283
4616.92 3223
4617.56 3230
4618.20 3165
4618.84 3013
4619.48 2958
4620.12 3043
4620.77 2896
4621.41 2870
4622.05 2931
4622.69 2891
4623.33 2825
4623.97 2853
4624.62 2805
4625.26 2754
4625.90 2787
4626.54 2811
4627.18 2843
4627.82 2856
4628.47 2909
4629.11 2873
4629.75 2942
4630.39 2922
4631.03 3041
4631.68 3176
4632.32 3310
4632.96 3600
4633.60 3820
4634.25 4092
4634.89 4099
4635.53 4303
4636.17 4293
4636.82 4396
4637.46 4436
4638.10 4224
4638.74 4157
4639.39 3921
4640.03 3794
4640.67 3572
4641.32 3504
4641.96 3333
4642.60 3283
4643.24 3262
4643.89 3200
4644.53 3180
4645.17 3202
4645.82 3217
4646.46 3240
4647.10 3298
4647.75 3382
4648.39 3393
4649.03 3555
4649.68 3642
4650.32 3848
4650.96 4164
4651.61 4546
4652.25 5027
4652.89 5318
4653.54 5715
4654.18 5980
4654.83 6035
4655.47 5894
4656.11 5751
4656.76 5329
4657.40 5050
4658.05 4504
4658.69 4052
4659.33 3731
4659.98 3515
4660.62 3332
4661.27 3182
4661.91 2956
4662.56 2981
4663.20 2868
4663.84 2808
4664.49 2930
4665.13 2838
4665.78 2809
4666.42 2758
4667.07 2779
4667.71 2800
4668.36 2796
4669.00 2725
4669.65 2753
4670.29 2729
4670.94 2761
4671.58 2761
4672.23 2747
4672.87 2736
4673.52 2605
4674.16 2592
4674.81 2737
4675.45 2692
4676.10 2697
4676.74 2738
4677.39 2812
4678.03 2778
4678.68 2739
4679.32 2709
4679.97 2717
4680.62 2773
4681.26 2787
4681.91 2751
4682.55 2872
4683.20 2808
4683.84 2790
4684.49 2857
4685.14 2887
4685.78 2871
4686.43 2834
4687.07 2844
4687.72 2887
4688.37 2866
4689.01 2882
4689.66 2823
4690.30 2903
4690.95 2952
4691.60 3096
4692.24 3044
4692.89 3041
4693.54 3167
4694.18 3102
4694.83 3093
4695.48 3036
4696.12 2975
4696.77 2928
4697.42 3064
4698.06 3051
4698.71 3096
4699.36 3120
4700.00 3254
4700.65 3313
4701.30 3407
4701.94 3580
4702.59 3607
4703.24 3482
4703.89 3385
4704.53 3430
4705.18 3247
4705.83 3101
4706.48 3092
4707.12 2972
4707.77 2949
4708.42 2963
4709.07 3088
4709.71 2932
4710.36 2987
4711.01 3110
4711.66 3190
4712.30 3189
4712.95 3090
4713.60 3080
4714.25 3130
4714.90 3091
4715.54 3051
4716.19 3052
4716.84 3001
4717.49 3007
4718.14 3000
4718.78 2943
4719.43 2996
4720.08 3034
4720.73 3121
4721.38 3313
4722.03 3240
4722.67 3220
4723.32 3212
4723.97 3365
4724.62 3326
4725.27 3343
4725.92 3362
4726.57 3199
4727.22 3081
4727.86 3250
4728.51 3164
4729.16 3151
4729.81 3138
4730.46 3096
4731.11 3096
4731.76 3091
4732.41 3019
4733.06 3215
4733.71 3149
4734.36 3046
4735.00 2977
4735.65 2868
4736.30 2863
4736.95 2750
4737.60 2684
4738.25 2741
4738.90 2719
4739.55 2609
4740.20 2654
4740.85 2626
4741.50 2568
4742.15 2680
4742.80 2706
4743.45 2718
4744.10 2780
4744.75 2713
4745.40 2744
4746.05 2669
4746.70 2718
4747.35 2747
4748.00 2727
4748.65 2656
4749.30 2731
4749.95 2704
4750.60 2764
4751.25 2709
4751.90 2753
4752.55 2806
4753.20 2869
4753.85 2814
4754.51 2784
4755.16 2686
4755.81 2594
4756.46 2709
4757.11 2591
4757.76 2484
4758.41 2526
4759.06 2655
4759.71 2656
4760.36 2665
4761.01 2766
4761.67 2868
4762.32 2876
4762.97 2926
4763.62 2940
4764.27 2868
4764.92 3014
4765.57 3014
4766.22 3035
4766.88 3058
4767.53 2932
4768.18 2909
4768.83 2901
4769.48 2831
4770.13 2642
4770.79 2566
4771.44 2546
4772.09 2460
4772.74 2426
4773.39 2365
4774.05 2377
4774.70 2307
4775.35 2348
4776.00 2428
4776.65 2395
4777.31 2426
4777.96 2320
4778.61 2313
4779.26 2330
4779.92 2283
4780.57 2266
4781.22 2306
4781.87 2352
4782.53 2447
4783.18 2457
4783.83 2420
4784.48 2379
4785.14 2341
4785.79 2217
4786.44 2187
4787.10 2197
4787.75 2265
4788.40 2241
4789.05 2275
4789.71 2314
4790.36 2205
4791.01 2278
4791.67 2281
4792.32 2230
4792.97 2329
4793.63 2332
4794.28 2266
4794.93 2220
4795.59 2324
4796.24 2278
4796.89 2336
4797.55 2281
4798.20 2189
4798.86 2273
4799.51 2333
4800.16 2420
4800.82 2334
4801.47 2292
4802.12 2326
4802.78 2318
4803.43 2258
4804.09 2319
4804.74 2321
4805.39 2308
4806.05 2302
4806.70 2366
4807.36 2357
4808.01 2324
4808.67 2379
4809.32 2377
4809.98 2304
4810.63 2364
4811.28 2363
4811.94 2296
4812.59 2320
4813.25 2310
4813.90 2439
4814.56 2375
4815.21 2345
4815.87 2300
4816.52 2395
4817.18 2474
4817.83 2386
4818.49 2363
4819.14 2332
4819.80 2427
4820.45 2469
4821.11 2496
4821.76 2478
4822.42 2556
4823.07 2561
4823.73 2760
4824.38 2704
4825.04 2675
4825.70 2757
4826.35 2835
4827.01 2974
4827.66 2920
4828.32 3010
4828.97 2935
4829.63 2735
4830.29 2786
4830.94 2734
4831.60 2567
4832.25 2544
4832.91 2659
4833.57 2692
4834.22 2749
4834.88 2921
4835.53 3092
4836.19 3323
4836.85 3438
4837.50 3636
4838.16 3863
4838.82 4031
4839.47 4258
4840.13 4161
4840.79 4147
4841.44 3926
4842.10 3753
4842.76 3497
4843.41 3205
4844.07 3069
4844.73 2983
4845.38 2791
4846.04 2666
4846.70 2620
4847.35 2546
4848.01 2601
4848.67 2571
4849.32 2533
4849.98 2523
4850.64 2586
4851.30 2541
4851.95 2609
4852.61 2628
4853.27 2515
4853.93 2384
4854.58 2428
4855.24 2461
4855.90 2462
4856.56 2406
4857.21 2360
4857.87 2361
4858.53 2300
4859.19 2428
4859.84 2334
4860.50 2320
4861.16 2387
4861.82 2489
4862.48 2466
4863.13 2439
4863.79 2512
4864.45 2500
4865.11 2458
4865.77 2460
4866.43 2493
4867.08 2528
4867.74 2538
4868.40 2616
4869.06 2566
4869.72 2518
4870.38 2467
4871.03 2459
4871.69 2479
4872.35 2562
4873.01 2529
4873.67 2607
4874.33 2622
4874.99 2719
4875.65 2797
4876.31 2712
4876.96 2702
4877.62 2753
4878.28 2894
4878.94 2828
4879.60 2874
4880.26 3130
4880.92 3104
4881.58 2937
4882.24 2844
4882.90 2772
4883.56 2747
4884.22 2696
4884.88 2731
4885.54 2723
4886.19 2712
4886.85 2670
4887.51 2686
4888.17 2631
4888.83 2651
4889.49 2652
4890.15 2810
4890.81 2781
4891.47 2845
4892.13 2868
4892.79 2874
4893.45 3049
4894.11 3159
4894.77 3279
4895.43 3158
4896.09 3207
4896.76 3140
4897.42 3098
4898.08 3034
4898.74 2969
4899.40 3047
4900.06 3033
4900.72 3181
4901.38 3301
4902.04 3257
4902.70 3252
4903.36 3148
4904.02 3118
4904.68 2997
4905.34 2865
4906.00 2837
4906.67 2743
4907.33 2648
4907.99 2661
4908.65 2590
4909.31 2612
4909.97 2620
4910.63 2616
4911.29 2534
4911.96 2553
4912.62 2630
4913.28 2651
4913.94 2638
4914.60 2543
4915.26 2602
4915.92 2535
4916.59 2475
4917.25 2546
4917.91 2346
4918.57 2408
4919.23 2440
4919.90 2383
4920.56 2350
4921.22 2290
4921.88 2294
4922.54 2364
4923.21 2332
4923.87 2264
4924.53 2241
4925.19 2176
4925.85 2183
4926.52 2247
4927.18 2242
4927.84 2194
4928.50 2253
4929.17 2192
4929.83 2225
4930.49 2265
4931.15 2207
4931.82 2202
4932.48 2242
4933.14 2263
4933.81 2253
4934.47 2237
4935.13 2307
4935.79 2385
4936.46 2371
4937.12 2290
4937.78 2286
4938.45 2343
4939.11 2431
4939.77 2342
4940.44 2288
4941.10 2274
4941.76 2334
4942.43 2327
4943.09 2303
4943.75 2233
4944.42 2170
4945.08 2200
4945.74 2302
4946.41 2283
4947.07 2269
4947.74 2203
4948.40 2151
4949.06 2233
4949.73 2238
4950.39 2243
4951.05 2231
4951.72 2229
4952.38 2188
4953.05 2234
4953.71 2251
4954.38 2288
4955.04 2342
4955.70 2241
4956.37 2251
4957.03 2238
4957.70 2239
4958.36 2310
4959.03 2310
4959.69 2224
4960.36 2299
4961.02 2337
4961.68 2425
4962.35 2462
4963.01 2429
4963.68 2630
4964.34 2756
4965.01 2807
4965.67 2889
4966.34 2976
4967.00 2991
4967.67 2927
4968.33 2906
4969.00 2783
4969.66 2702
4970.33 2665
4971.00 2553
4971.66 2599
4972.33 2657
4972.99 2564
4973.66 2671
4974.32 2616
4974.99 2486
4975.65 2518
4976.32 2672
4976.99 2645
4977.65 2755
4978.32 2764
4978.98 2830
4979.65 2887
4980.31 2950
4980.98 2858
4981.65 2905
4982.31 2928
4982.98 3067
4983.64 3164
4984.31 3459
4984.98 3676
4985.64 3938
4986.31 4207
4986.98 4411
4987.64 4378
4988.31 4166
4988.98 4014
4989.64 3873
4990.31 3557
4990.98 3419
4991.64 3169
4992.31 2910
4992.98 2773
4993.64 2727
4994.31 2587
4994.98 2435
4995.64 2381
4996.31 2407
4996.98 2357
4997.64 2294
4998.31 2284
4998.98 2237
4999.65 2241
5000.31 2229
5000.98 2191
5001.65 2141
5002.32 2144
5002.98 2207
5003.65 2137
5004.32 2226
5004.99 2081
5005.65 2086
5006.32 2154
5006.99 2260
5007.66 2109
5008.32 2074
5008.99 2178
5009.66 2220
5010.33 2236
5011.00 2110
5011.66 2233
5012.33 2212
5013.00 2282
5013.67 2262
5014.34 2235
5015.01 2311
5015.67 2304
5016.34 2266
5017.01 2366
5017.68 2312
5018.35 2311
5019.02 2363
5019.68 2482
5020.35 2451
5021.02 2595
5021.69 2654
5022.36 2798
5023.03 2979
5023.70 3122
5024.37 3144
5025.03 3203
5025.70 3298
5026.37 3305
5027.04 3141
5027.71 3062
5028.38 2871
5029.05 2714
5029.72 2579
5030.39 2571
5031.06 2561
5031.73 2320
5032.40 2321
5033.07 2286
5033.73 2172
5034.40 2175
5035.07 2178
5035.74 2151
5036.41 2177
5037.08 2121
5037.75 2127
5038.42 2169
5039.09 2145
5039.76 2237
5040.43 2123
5041.10 2073
5041.77 2120
5042.44 2223
5043.11 2109
5043.78 2168
5044.45 2072
5045.12 2063
5045.79 2079
5046.46 2127
5047.13 2035
5047.81 2099
5048.48 2064
5049.15 2091
5049.82 2082
5050.49 2108
5051.16 2124
5051.83 2063
5052.50 2068
5053.17 2088
5053.84 2092
5054.51 2021
5055.18 2030
5055.85 2080
5056.53 2042
5057.20 2107
5057.87 2054
5058.54 2056
5059.21 2067
5059.88 2091
5060.55 2078
5061.22 2155
5061.89 2182
5062.57 2104
5063.24 2073
5063.91 2189
5064.58 2141
5065.25 2128
5065.92 2147
5066.60 2077
5067.27 2095
5067.94 2038
5068.61 2108
5069.28 2058
5069.96 2015
5070.63 2035
5071.30 2005
5071.97 2004
5072.64 2099
5073.32 2067
5073.99 2025
5074.66 2013
5075.33 1979
5076.00 1992
5076.68 1975
5077.35 2006
5078.02 2136
5078.69 2153
5079.37 2151
5080.04 2234
5080.71 2245
5081.38 2331
5082.06 2305
5082.73 2299
5083.40 2215
5084.08 2162
5084.75 2260
5085.42 2194
5086.09 2220
5086.77 2110
5087.44 2151
5088.11 2201
5088.79 2196
5089.46 2240
5090.13 2256
5090.81 2273
5091.48 2384
5092.15 2467
5092.83 2518
5093.50 2573
5094.17 2673
5094.85 2617
5095.52 2484
5096.19 2431
5096.87 2402
5097.54 2396
5098.22 2348
5098.89 2321
5099.56 2249
5100.24 2240
5100.91 2223
5101.59 2222
5102.26 2182
5102.93 2190
5103.61 2258
5104.28 2370
5104.96 2430
5105.63 2393
5106.31 2389
5106.98 2418
5107.65 2411
5108.33 2355
5109.00 2318
5109.68 2254
5110.35 2161
5111.03 2124
5111.70 2146
5112.38 2181
5113.05 2095
5113.73 2073
5114.40 2069
5115.08 2031
5115.75 2041
5116.43 1994
5117.10 2035
5117.78 2087
5118.45 2024
5119.13 2065
5119.80 2115
5120.48 2125
5121.15 2080
5121.83 2124
5122.50 2218
5123.18 2196
5123.85 2184
5124.53 2230
5125.20 2192
5125.88 2157
5126.56 2177
5127.23 2149
5127.91 2082
5128.58 2156
5129.26 2148
5129.93 2158
5130.61 2141
5131.29 2173
5131.96 2255
5132.64 2314
5133.31 2380
5133.99 2449
5134.67 2438
5135.34 2519
5136.02 2512
5136.70 2461
5137.37 2438
5138.05 2419
5138.73 2407
5139.40 2361
5140.08 2186
5140.75 2170
5141.43 2225
5142.11 2287
5142.78 2240
5143.46 2163
5144.14 2152
5144.82 2151
5145.49 2052
5146.17 2123
5146.85 2086
5147.52 2085
5148.20 2121
5148.88 2180
5149.55 2175
5150.23 2143
5150.91 2129
5151.59 2199
5152.26 2143
5152.94 2116
5153.62 2142
5154.30 2006
5154.97 2041
5155.65 2094
5156.33 2060
5157.01 2036
5157.68 2023
5158.36 1971
5159.04 2007
5159.72 2046
5160.40 2018
5161.07 2012
5161.75 2076
5162.43 1958
5163.11 1918
5163.79 1953
5164.46 1908
5165.14 1863
5165.82 1941
5166.50 1957
5167.18 1948
5167.86 1962
5168.53 1959
5169.21 1955
5169.89 1904
5170.57 1927
5171.25 1991
5171.93 1986
5172.61 2048
5173.28 1983
5173.96 2021
5174.64 1944
5175.32 1955
5176.00 1981
5176.68 1918
5177.36 1897
5178.04 1899
5178.72 1961
5179.39 1999
5180.07 1999
5180.75 1948
5181.43 2005
5182.11 1945
5182.79 1974
5183.47 1947
5184.15 1913
5184.83 1806
5185.51 1822
5186.19 1852
5186.87 1952
5187.55 1925
5188.23 1843
5188.91 1830
5189.59 1846
5190.27 1876
5190.95 1940
5191.63 1907
5192.31 1924
5192.99 1820
5193.67 1899
5194.35 1845
5195.03 1818
5195.71 1926
5196.39 1857
5197.07 1944
5197.75 1908
5198.43 1895
5199.11 1922
5199.79 1969
5200.47 1945
5201.15 1928
5201.83 1896
5202.51 2000
5203.19 1992
5203.87 1969
5204.55 1987
5205.24 2047
5205.92 2080
5206.60 2036
5207.28 2032
5207.96 2020
5208.64 2133
5209.32 2274
5210.00 2267
5210.68 2183
5211.36 2227
5212.05 2345
5212.73 2478
5213.41 2429
5214.09 2447
5214.77 2428
5215.45 2490
5216.13 2508
5216.82 2511
5217.50 2469
5218.18 2384
5218.86 2427
5219.54 2276
5220.22 2257
5220.91 2231
5221.59 2262
5222.27 2348
5222.95 2226
5223.63 2235
5224.32 2188
5225.00 2146
5225.68 2200
5226.36 2184
5227.05 2134
5227.73 2118
5228.41 2114
5229.09 2144
5229.77 2037
5230.46 2057
5231.14 2082
5231.82 2109
5232.50 2077
5233.19 2034
5233.87 2131
5234.55 2199
5235.24 1991
5235.92 1994
5236.60 2090
5237.28 2157
5237.97 2095
5238.65 2126
5239.33 2153
5240.02 2071
5240.70 2123
5241.38 2163
5242.07 2221
5242.75 2166
5243.43 2096
5244.12 2101
5244.80 2109
5245.48 2105
5246.17 2013
5246.85 2055
5247.53 2054
5248.22 2057
5248.90 2062
5249.58 2109
5250.27 2103
5250.95 2191
5251.64 2196
5252.32 2189
5253.00 2308
5253.69 2453
5254.37 2441
5255.06 2431
5255.74 2318
5256.42 2266
5257.11 2212
5257.79 2202
5258.48 2204
5259.16 2149
5259.85 2167
5260.53 2138
5261.21 2177
5261.90 2235
5262.58 2244
5263.27 2248
5263.95 2249
5264.64 2218
5265.32 2279
5266.01 2315
5266.69 2309
5267.38 2371
5268.06 2370
5268.75 2177
5269.43 2139
5270.12 2278
5270.80 2222
5271.49 2281
5272.17 2213
5272.86 2182
5273.54 2168
5274.23 2125
5274.91 2151
5275.60 2231
5276.28 2321
5276.97 2271
5277.66 2202
5278.34 2278
5279.03 2413
5279.71 2499
5280.40 2588
5281.08 2663
5281.77 2686
5282.46 2744
5283.14 2718
5283.83 2672
5284.51 2649
5285.20 2542
5285.89 2510
5286.57 2500
5287.26 2359
5287.94 2350
5288.63 2269
5289.32 2199
5290.00 2206
5290.69 2244
5291.38 2261
5292.06 2259
5292.75 2294
5293.44 2346
5294.12 2292
5294.81 2298
5295.50 2295
5296.18 2356
5296.87 2358
5297.56 2383
5298.24 2527
5298.93 2505
5299.62 2552
5300.30 2580
5300.99 2682
5301.68 2810
5302.37 2840
5303.05 2789
5303.74 2832
5304.43 3003
5305.11 2934
5305.80 2844
5306.49 2861
5307.18 2871
5307.86 2792
5308.55 2657
5309.24 2720
5309.93 2641
5310.61 2715
5311.30 2753
5311.99 2871
5312.68 2905
5313.37 2763
5314.05 2835
5314.74 2937
5315.43 2882
5316.12 2860
5316.81 2793
5317.49 2761
5318.18 2788
5318.87 2906
5319.56 2904
5320.25 2845
5320.94 2891
5321.62 2942
5322.31 3041
5323.00 3111
5323.69 3162
5324.38 3022
5325.07 3104
5325.76 3097
5326.44 3210
5327.13 3112
5327.82 3010
5328.51 3169
5329.20 3159
5329.89 3140
5330.58 3240
5331.27 3336
5331.96 3376
5332.64 3471
5333.33 3559
5334.02 3626
5334.71 3699
5335.40 3848
5336.09 3862
5336.78 3736
5337.47 3892
5338.16 3867
5338.85 3890
5339.54 3943
5340.23 3926
5340.92 3836
5341.61 3987
5342.30 4061
5342.99 4104
5343.68 4098
5344.37 4184
5345.06 4227
5345.75 4511
5346.44 4666
5347.13 4870
5347.82 5242
5348.51 5646
5349.20 6623
5349.89 7704
5350.58 9141
5351.27 10930
5351.96 12022
5352.65 13044
5353.34 13850
5354.03 13689
5354.72 13035
5355.41 11858
5356.10 10576
5356.79 9350
5357.48 8016
5358.17 6847
5358.86 5893
5359.56 5278
5360.25 4625
5360.94 4094
5361.63 3809
5362.32 3509
5363.01 3302
5363.70 3236
5364.39 3180
5365.08 3028
5365.77 3007
5366.47 3005
5367.16 3073
5367.85 2886
5368.54 3038
5369.23 2856
5369.92 2835
5370.61 2750
5371.31 2650
5372.00 2677
5372.69 2646
5373.38 2694
5374.07 2687
5374.77 2747
5375.46 2679
5376.15 2755
5376.84 2844
5377.53 2870
5378.22 2923
5378.92 2889
5379.61 2943
5380.30 3015
5380.99 3031
5381.69 2995
5382.38 2951
5383.07 2988
5383.76 3056
5384.46 2997
5385.15 2974
5385.84 2941
5386.53 3045
5387.23 3108
5387.92 3211
5388.61 3301
5389.30 3610
5390.00 3892
5390.69 3819
5391.38 3959
5392.08 3906
5392.77 3900
5393.46 3888
5394.15 3829
5394.85 3667
5395.54 3492
5396.23 3416
5396.93 3321
5397.62 3143
5398.31 3081
5399.01 3083
5399.70 3055
5400.39 2918
5401.09 2951
5401.78 2891
5402.48 2869
5403.17 2879
5403.86 2832
5404.56 2816
5405.25 2887
5405.94 2815
5406.64 2923
5407.33 2895
5408.03 2927
5408.72 2940
5409.41 2899
5410.11 2903
5410.80 2837
5411.50 2835
5412.19 2772
5412.88 2733
5413.58 2690
5414.27 2661
5414.97 2625
5415.66 2600
5416.36 2635
5417.05 2560
5417.75 2562
5418.44 2564
5419.14 2558
5419.83 2601
5420.52 2625
5421.22 2741
5421.91 2720
5422.61 2672
5423.30 2680
5424.00 2713
5424.69 2681
5425.39 2786
5426.08 2679
5426.78 2713
5427.48 2736
5428.17 2736
5428.87 2650
5429.56 2594
5430.26 2650
5430.95 2707
5431.65 2668
5432.34 2599
5433.04 2559
5433.73 2490
5434.43 2503
5435.13 2561
5435.82 2521
5436.52 2551
5437.21 2558
5437.91 2589
5438.60 2659
5439.30 2675
5440.00 2707
5440.69 2687
5441.39 2628
5442.09 2604
5442.78 2560
5443.48 2656
5444.17 2582
5444.87 2601
5445.57 2588
5446.26 2600
5446.96 2627
5447.66 2556
5448.35 2554
5449.05 2583
5449.75 2562
5450.44 2675
5451.14 2696
5451.84 2698
5452.53 2698
5453.23 2745
5453.93 2696
5454.62 2752
5455.32 2709
5456.02 2594
5456.71 2525
5457.41 2550
5458.11 2545
5458.81 2540
5459.50 2562
5460.20 2560
5460.90 2583
5461.60 2548
5462.29 2653
5462.99 2628
5463.69 2617
5464.39 2545
5465.08 2730
5465.78 2747
5466.48 2683
5467.18 2661
5467.87 2725
5468.57 2683
5469.27 2656
5469.97 2706
5470.67 2638
5471.36 2566
5472.06 2660
5472.76 2792
5473.46 2779
5474.16 2749
5474.85 2726
5475.55 2802
5476.25 2827
5476.95 2825
5477.65 2816
5478.35 2841
5479.05 2882
5479.74 3050
5480.44 3151
5481.14 3315
5481.84 3588
5482.54 3596
5483.24 3583
5483.94 3633
5484.63 3464
5485.33 3305
5486.03 3329
5486.73 3259
5487.43 3211
5488.13 3139
5488.83 3091
5489.53 3080
5490.23 2980
5490.93 3063
5491.63 3055
5492.33 2963
5493.02 3048
5493.72 3043
5494.42 3083
5495.12 3139
5495.82 3312
5496.52 3313
5497.22 3276
5497.92 3244
5498.62 3327
5499.32 3566
5500.02 3725
5500.72 4053
5501.42 4281
5502.12 4567
5502.82 4779
5503.52 4945
5504.22 4874
5504.92 4746
5505.62 4471
5506.32 4115
5507.02 3788
5507.72 3507
5508.42 3453
5509.12 3327
5509.82 3202
5510.52 3028
5511.23 3021
5511.93 2962
5512.63 2967
5513.33 2893
5514.03 2882
5514.73 2801
5515.43 2882
5516.13 2983
5516.83 2985
5517.53 2905
5518.23 2773
5518.93 2816
5519.64 2877
5520.34 2797
5521.04 2770
5521.74 2872
5522.44 2801
5523.14 2749
5523.84 2669
5524.54 2687
5525.25 2700
5525.95 2610
5526.65 2526
5527.35 2464
5528.05 2488
5528.75 2481
5529.46 2466
5530.16 2353
5530.86 2381
5531.56 2349
5532.26 2328
5532.96 2322
5533.67 2286
5534.37 2281
5535.07 2275
5535.77 2297
5536.48 2351
5537.18 2275
5537.88 2254
5538.58 2298
5539.28 2218
5539.99 2292
5540.69 2256
5541.39 2184
5542.09 2316
5542.80 2314
5543.50 2246
5544.20 2181
5544.90 2221
5545.61 2206
5546.31 2177
5547.01 2139
5547.72 2192
5548.42 2218
5549.12 2204
5549.83 2205
5550.53 2186
5551.23 2180
5551.93 2206
5552.64 2246
5553.34 2284
5554.04 2181
5554.75 2197
5555.45 2234
5556.15 2216
5556.86 2250
5557.56 2230
5558.26 2190
5558.97 2126
5559.67 2180
5560.38 2194
5561.08 2207
5561.78 2204
5562.49 2171
5563.19 2265
5563.89 2337
5564.60 2365
5565.30 2390
5566.01 2367
5566.71 2388
5567.41 2394
5568.12 2415
5568.82 2547
5569.53 2523
5570.23 2401
5570.94 2414
5571.64 2454
5572.35 2316
5573.05 2293
5573.75 2320
5574.46 2294
5575.16 2311
5575.87 2301
5576.57 2227
5577.28 2271
5577.98 2311
5578.69 2378
5579.39 2329
5580.10 2379
5580.80 2300
5581.51 2299
5582.21 2275
5582.92 2160
5583.62 2232
5584.33 2196
5585.03 2194
5585.74 2142
5586.44 2120
5587.15 2064
5587.85 2120
5588.56 2098
5589.27 2097
5589.97 2147
5590.68 2128
5591.38 2103
5592.09 2039
5592.79 2022
5593.50 2073
5594.21 2102
5594.91 1993
5595.62 1979
5596.32 1961
5597.03 2028
5597.73 2015
5598.44 2041
5599.15 2034
5599.85 2019
5600.56 2000
5601.27 2022
5601.97 2105
5602.68 2085
5603.38 2151
5604.09 2086
5604.80 2041
5605.50 2050
5606.21 2082
5606.92 2072
5607.62 2108
5608.33 2147
5609.04 2033
5609.74 2047
5610.45 2002
5611.16 2057
5611.87 2043
5612.57 2038
5613.28 2014
5613.99 2034
5614.69 2067
5615.40 2051
5616.11 1998
5616.81 1992
5617.52 2029
5618.23 2054
5618.94 2082
5619.64 2049
5620.35 2002
5621.06 1997
5621.77 2041
5622.47 2010
5623.18 1977
5623.89 1877
5624.60 2034
5625.31 2127
5626.01 1965
5626.72 2046
5627.43 1949
5628.14 2023
5628.85 2074
5629.55 2055
5630.26 2041
5630.97 2034
5631.68 2036
5632.39 2005
5633.09 2045
5633.80 2001
5634.51 2009
5635.22 2088
5635.93 2089
5636.64 2051
5637.34 2050
5638.05 2008
5638.76 2044
5639.47 2108
5640.18 2135
5640.89 2203
5641.60 2160
5642.31 2346
5643.01 2378
5643.72 2266
5644.43 2258
5645.14 2238
5645.85 2261
5646.56 2225
5647.27 2126
5647.98 2146
5648.69 2193
5649.40 2198
5650.11 2211
5650.82 2281
5651.52 2222
5652.23 2077
5652.94 2138
5653.65 2261
5654.36 2247
5655.07 2255
5655.78 2212
5656.49 2258
5657.20 2355
5657.91 2454
5658.62 2467
5659.33 2422
5660.04 2467
5660.75 2411
5661.46 2433
5662.17 2483
5662.88 2460
5663.59 2312
5664.30 2323
5665.01 2325
5665.72 2340
5666.43 2328
5667.14 2232
5667.85 2245
5668.56 2297
5669.28 2373
5669.99 2266
5670.70 2303
5671.41 2354
5672.12 2341
5672.83 2420
5673.54 2413
5674.25 2415
5674.96 2425
5675.67 2382
5676.38 2340
5677.09 2252
5677.81 2231
5678.52 2268
5679.23 2273
5679.94 2284
5680.65 2164
5681.36 2158
5682.07 2295
5682.78 2267
5683.50 2258
5684.21 2181
5684.92 2206
5685.63 2197
5686.34 2211
5687.05 2224
5687.77 2209
5688.48 2192
5689.19 2188
5689.90 2174
5690.61 2167
5691.32 2165
5692.04 2205
5692.75 2145
5693.46 2247
5694.17 2240
5694.88 2170
5695.60 2276
5696.31 2242
5697.02 2148
5697.73 2084
5698.45 2166
5699.16 2176
5699.87 2083
5700.58 2125
5701.30 2065
5702.01 2104
5702.72 2051
5703.43 2112
5704.15 2183
5704.86 2134
5705.57 2095
5706.29 2046
5707.00 2088
5707.71 2153
5708.42 2216
5709.14 2210
5709.85 2157
5710.56 2136
5711.28 2154
5711.99 2117
5712.70 2048
5713.42 2078
5714.13 2098
5714.84 2111
5715.56 2213
5716.27 2200
5716.98 2184
5717.70 2229
5718.41 2153
5719.12 2107
5719.84 2116
5720.55 2171
5721.27 2217
5721.98 2248
5722.69 2163
5723.41 2273
5724.12 2288
5724.84 2225
5725.55 2265
5726.26 2305
5726.98 2247
5727.69 2294
5728.41 2324
5729.12 2383
5729.83 2292
5730.55 2324
5731.26 2323
5731.98 2325
5732.69 2393
5733.41 2382
5734.12 2347
5734.84 2369
5735.55 2382
5736.27 2458
5736.98 2497
5737.70 2430
5738.41 2419
5739.13 2402
5739.84 2572
5740.55 2569
5741.27 2521
5741.99 2423
5742.70 2529
5743.42 2471
5744.13 2469
5744.85 2484
5745.56 2476
5746.28 2537
5746.99 2502
5747.71 2527
5748.42 2626
5749.14 2695
5749.85 2699
5750.57 2712
5751.29 2741
5752.00 2901
5752.72 2974
5753.43 3164
5754.15 3385
5754.86 3493
5755.58 3759
5756.30 3986
5757.01 4094
5757.73 4136
5758.44 3954
5759.16 3941
5759.88 3721
5760.59 3514
5761.31 3336
5762.03 3300
5762.74 3228
5763.46 3169
5764.18 3053
5764.89 3164
5765.61 3015
5766.32 2999
5767.04 2953
5767.76 3095
5768.47 3051
5769.19 3022
5769.91 3065
5770.63 3135
5771.34 3191
5772.06 3206
5772.78 3259
5773.49 3218
5774.21 3312
5774.93 3291
5775.64 3275
5776.36 3372
5777.08 3344
5777.80 3421
5778.51 3477
5779.23 3585
5779.95 3689
5780.67 3804
5781.38 3869
5782.10 3868
5782.82 3910
5783.54 4003
5784.25 4169
5784.97 4086
5785.69 4113
5786.41 4184
5787.13 4138
5787.84 4234
5788.56 4330
5789.28 4416
5790.00 4570
5790.72 4709
5791.43 4880
5792.15 5014
5792.87 5360
5793.59 5520
5794.31 5786
5795.03 6034
5795.74 6137
5796.46 6291
5797.18 6497
5797.90 6877
5798.62 7628
5799.34 8693
5800.06 10255
5800.77 12283
5801.49 15099
5802.21 17248
5802.93 18864
5803.65 19141
5804.37 18470
5805.09 16817
5805.81 14798
5806.53 12926
5807.25 11117
5807.96 9785
5808.68 8923
5809.40 8318
5810.12 7868
5810.84 7561
5811.56 7361
5812.28 7192
5813.00 7358
5813.72 7220
5814.44 7148
5815.16 7264
5815.88 7393
5816.60 7506
5817.32 7457
5818.04 7636
5818.76 7372
5819.48 7321
5820.20 7263
5820.92 7199
5821.64 7124
5822.36 6867
5823.08 6772
5823.80 6493
5824.52 6367
5825.24 6164
5825.96 5875
5826.68 5580
5827.40 5248
5828.12 5111
5828.84 4988
5829.56 4876
5830.28 4795
5831.00 4704
5831.72 4713
5832.44 4590
5833.16 4538
5833.88 4555
5834.61 4467
5835.33 4327
5836.05 4193
5836.77 4270
5837.49 4201
5838.21 4251
5838.93 4241
5839.65 4190
5840.37 4237
5841.10 4321
5841.82 4327
5842.54 4286
5843.26 4162
5843.98 4138
5844.70 4049
5845.42 3878
5846.15 3800
5846.87 3893
5847.59 3840
5848.31 3717
5849.03 3719
5849.75 3791
5850.48 3751
5851.20 3739
5851.92 3731
5852.64 3743
5853.36 3661
5854.09 3707
5854.81 3678
5855.53 3674
5856.25 3624
5856.97 3603
5857.70 3616
5858.42 3515
5859.14 3515
5859.86 3609
5860.59 3540
5861.31 3498
5862.03 3437
5862.75 3356
5863.48 3327
5864.20 3257
5864.92 3353
5865.64 3329
5866.37 3230
5867.09 3203
5867.81 3134
5868.54 3176
5869.26 3199
5869.98 3223
5870.70 3271
5871.43 3188
5872.15 3207
5872.87 3307
5873.60 3296
5874.32 3369
5875.04 3398
5875.77 3385
5876.49 3377
5877.21 3238
5877.94 3189
5878.66 3203
5879.38 3218
5880.11 3245
5880.83 3152
5881.56 3074
5882.28 3063
5883.00 3041
5883.73 3055
5884.45 3056
5885.18 3007
5885.90 2925
5886.62 3047
5887.35 2983
5888.07 3106
5888.80 3119
5889.52 3039
5890.24 3001
5890.97 2994
5891.69 2884
5892.42 2920
5893.14 2903
5893.87 2891
5894.59 2849
5895.32 2777
5896.04 2847
5896.76 2835
5897.49 2919
5898.21 2860
5898.94 2738
5899.66 2759
5900.39 2739
5901.11 2684
5901.84 2646
5902.56 2621
5903.29 2691
5904.01 2684
5904.74 2689
5905.46 2654
5906.19 2632
5906.91 2587
5907.64 2638
5908.37 2533
5909.09 2596
5909.82 2671
5910.54 2557
5911.27 2522
5911.99 2480
5912.72 2565
5913.44 2672
5914.17 2637
5914.90 2567
5915.62 2723
5916.35 2667
5917.07 2638
5917.80 2641
5918.53 2642
5919.25 2586
5919.98 2579
5920.70 2583
5921.43 2621
5922.16 2559
5922.88 2596
5923.61 2593
5924.34 2514
5925.06 2559
5925.79 2588
5926.51 2634
5927.24 2783
5927.97 2726
5928.69 2656
5929.42 2724
5930.15 2673
5930.87 2692
5931.60 2736
5932.33 2723
5933.05 2689
5933.78 2723
5934.51 2792
5935.24 3026
5935.96 3120
5936.69 3080
5937.42 3282
5938.14 3421
5938.87 3477
5939.60 3485
5940.33 3471
5941.05 3411
5941.78 3426
5942.51 3393
5943.24 3239
5943.96 3264
5944.69 3130
5945.42 3144
5946.15 3173
5946.87 3165
5947.60 3174
5948.33 3168
5949.06 3191
5949.79 3252
5950.51 3330
5951.24 3323
5951.97 3379
5952.70 3685
5953.43 3814
5954.15 3823
5954.88 4005
5955.61 4151
5956.34 3913
5957.07 3853
5957.80 3887
5958.52 3746
5959.25 3734
5959.98 3722
5960.71 3572
5961.44 3635
5962.17 3694
5962.90 3642
5963.62 3761
5964.35 3812
5965.08 3775
5965.81 3961
5966.54 4083
5967.27 4339
5968.00 4679
5968.73 4992
5969.46 5147
5970.19 5218
5970.92 5259
5971.64 5042
5972.37 4788
5973.10 4637
5973.83 4419
5974.56 4234
5975.29 4125
5976.02 4124
5976.75 3996
5977.48 3967
5978.21 3964
5978.94 3959
5979.67 3993
5980.40 3964
5981.13 4030
5981.86 4107
5982.59 4197
5983.32 4128
5984.05 4092
5984.78 4162
5985.51 4292
5986.24 4194
5986.97 4257
5987.70 4414
5988.43 4244
5989.16 4272
5989.89 4237
5990.62 4154
5991.35 4252
5992.08 4230
5992.81 4238
5993.54 4291
5994.27 4234
5995.00 4224
5995.73 4266
5996.47 4180
5997.20 4216
5997.93 4324
5998.66 4289
5999.39 4373
6000.12 4392
6000.85 4314
6001.58 4310
6002.31 4316
6003.04 4210
6003.78 4165
6004.51 4117
6005.24 4208
6005.97 4119
6006.70 4102
6007.43 4115
6008.16 4166
6008.90 4297
6009.63 4611
6010.36 4880
6011.09 5456
6011.82 5947
6012.55 6584
6013.29 7147
6014.02 7712
6014.75 8132
6015.48 8365
6016.21 8225
6016.95 7925
6017.68 7619
6018.41 7118
6019.14 6612
6019.87 6145
6020.61 5613
6021.34 5265
6022.07 4848
6022.80 4485
6023.54 4337
6024.27 3925
6025.00 3776
6025.73 3754
6026.47 3605
6027.20 3580
6027.93 3459
6028.66 3378
6029.40 3369
6030.13 3274
6030.86 3206
6031.60 3178
6032.33 3167
6033.06 3121
6033.79 3022
6034.53 3091
6035.26 3011
6035.99 2905
6036.73 2935
6037.46 2977
6038.19 3028
6038.93 3029
6039.66 3028
6040.39 3012
6041.13 3065
6041.86 3103
6042.59 3093
6043.33 3093
6044.06 3175
6044.80 3125
6045.53 3103
6046.26 3110
6047.00 3212
6047.73 3202
6048.46 3174
6049.20 3239
6049.93 3348
6050.67 3315
6051.40 3317
6052.13 3365
6052.87 3376
6053.60 3359
6054.34 3431
6055.07 3523
6055.81 3451
6056.54 3350
6057.28 3395
6058.01 3321
6058.74 3321
6059.48 3202
6060.21 3225
6060.95 3177
6061.68 3186
6062.42 3194
6063.15 3137
6063.89 3171
6064.62 3156
6065.36 3142
6066.09 3112
6066.83 3071
6067.56 3139
6068.30 3094
6069.03 3037
6069.77 3072
6070.50 3014
6071.24 3003
6071.97 2988
6072.71 2938
6073.44 2884
6074.18 2813
6074.92 2814
6075.65 2826
6076.39 2721
6077.12 2782
6077.86 2771
6078.59 2749
6079.33 2772
6080.07 2791
6080.80 2847
6081.54 2717
6082.27 2725
6083.01 2729
6083.75 2697
6084.48 2726
6085.22 2735
6085.95 2629
6086.69 2647
6087.43 2630
6088.16 2560
6088.90 2599
6089.64 2583
6090.37 2615
6091.11 2717
6091.85 2708
6092.58 2708
6093.32 2681
6094.06 2694
6094.79 2741
6095.53 2753
6096.27 2734
6097.00 2719
6097.74 2631
6098.48 2660
6099.21 2673
6099.95 2568
6100.69 2499
6101.43 2568
6102.16 2626
6102.90 2601
6103.64 2589
6104.37 2572
6105.11 2560
6105.85 2580
6106.59 2695
6107.32 2671
6108.06 2663
6108.80 2631
6109.54 2703
6110.27 2675
6111.01 2619
6111.75 2582
6112.49 2709
6113.23 2703
6113.96 2651
6114.70 2708
6115.44 2708
6116.18 2666
6116.92 2680
6117.65 2677
6118.39 2725
6119.13 2696
6119.87 2679
6120.61 2639
6121.35 2640
6122.08 2718
6122.82 2774
6123.56 2737
6124.30 2820
6125.04 2859
6125.78 2796
6126.51 2844
6127.25 2792
6127.99 2902
6128.73 2821
6129.47 2817
6130.21 2931
6130.95 2810
6131.69 2857
6132.43 2848
6133.16 2833
6133.90 2809
6134.64 2893
6135.38 2883
6136.12 2914
6136.86 2905
6137.60 3026
6138.34 3156
6139.08 3122
6139.82 3175
6140.56 3291
6141.30 3218
6142.04 3194
6142.78 3223
6143.52 3251
6144.26 3294
6145.00 3180
6145.74 3116
6146.48 3040
6147.22 3103
6147.96 2985
6148.70 3009
6149.44 3034
6150.18 3022
6150.92 3096
6151.66 3077
6152.40 3140
6153.14 3027
6153.88 3085
6154.62 3090
6155.36 3064
6156.10 3153
6156.84 3158
6157.58 3100
6158.32 3114
6159.06 3089
6159.80 3183
6160.54 3140
6161.28 3184
6162.02 3247
6162.76 3276
6163.50 3285
6164.25 3394
6164.99 3507
6165.73 3593
6166.47 3720
6167.21 3840
6167.95 3972
6168.69 4134
6169.43 4184
6170.17 4257
6170.92 4176
6171.66 4180
6172.40 4242
6173.14 4183
6173.88 4060
6174.62 3987
6175.36 3917
6176.11 3808
6176.85 3847
6177.59 3866
6178.33 3857
6179.07 3874
6179.82 3940
6180.56 3877
6181.30 3848
6182.04 3974
6182.78 4067
6183.53 4139
6184.27 4190
6185.01 4147
6185.75 4207
6186.49 4072
6187.24 4207
6187.98 4313
6188.72 4313
6189.46 4296
6190.21 4360
6190.95 4328
6191.69 4510
6192.43 4557
6193.18 4679
6193.92 4818
6194.66 4890
6195.40 4856
6196.15 4960
6196.89 5072
6197.63 5067
6198.38 5120
6199.12 4985
6199.86 4897
6200.61 5007
6201.35 4969
6202.09 5042
6202.84 4940
6203.58 5007
6204.32 5168
6205.07 5530
6205.81 5919
6206.55 6472
6207.30 7678
6208.04 9191
6208.78 11093
6209.53 13195
6210.27 15110
6211.01 16544
6211.76 17668
6212.50 17795
6213.25 17165
6213.99 15913
6214.73 14753
6215.48 13084
6216.22 11408
6216.97 10024
6217.71 8762
6218.45 7616
6219.20 6815
6219.94 6294
6220.69 5585
6221.43 5187
6222.18 5039
6222.92 4744
6223.66 4593
6224.41 4473
6225.15 4359
6225.90 4203
6226.64 4287
6227.39 4031
6228.13 3980
6228.88 3996
6229.62 3831
6230.37 3798
6231.11 3592
6231.86 3492
6232.60 3404
6233.35 3319
6234.09 3314
6234.84 3245
6235.58 3354
6236.33 3356
6237.07 3343
6237.82 3313
6238.56 3388
6239.31 3364
6240.05 3361
6240.80 3429
6241.55 3449
6242.29 3465
6243.04 3532
6243.78 3651
6244.53 3713
6245.27 3821
6246.02 3885
6246.77 3955
6247.51 4200
6248.26 4400
6249.00 4511
6249.75 4711
6250.50 4953
6251.24 5044
6251.99 5014
6252.73 4888
6253.48 4634
6254.23 4641
6254.97 4507
6255.72 4296
6256.47 4169
6257.21 3973
6257.96 3944
6258.71 4005
6259.45 3870
6260.20 3849
6260.95 3969
6261.69 4008
6262.44 4043
6263.19 3939
6263.93 3867
6264.68 3973
6265.43 4035
6266.17 4082
6266.92 4172
6267.67 4269
6268.42 4539
6269.16 4785
6269.91 5189
6270.66 5323
6271.41 5447
6272.15 5511
6272.90 5389
6273.65 5316
6274.39 5000
6275.14 4857
6275.89 4897
6276.64 4836
6277.39 4861
6278.13 4821
6278.88 4802
6279.63 4869
6280.38 4849
6281.12 4753
6281.87 4657
6282.62 4496
6283.37 4236
6284.12 4062
6284.87 3822
6285.61 3724
6286.36 3661
6287.11 3610
6287.86 3507
6288.61 3566
6289.35 3535
6290.10 3560
6290.85 3602
6291.60 3610
6292.35 3696
6293.10 3608
6293.85 3486
6294.60 3405
6295.34 3392
6296.09 3329
6296.84 3280
6297.59 3188
6298.34 3135
6299.09 3120
6299.84 3078
6300.59 3101
6301.34 3192
6302.08 3226
6302.83 3219
6303.58 3329
6304.33 3347
6305.08 3432
6305.83 3416
6306.58 3497
6307.33 3521
6308.08 3514
6308.83 3398
6309.58 3383
6310.33 3317
6311.08 3289
6311.83 3196
6312.58 3196
6313.33 3166
6314.08 3121
6314.83 3048
6315.58 3010
6316.33 3056
6317.08 3022
6317.83 3004
6318.58 2974
6319.33 2984
6320.08 2929
6320.83 2968
6321.58 2928
6322.33 2901
6323.08 2854
6323.83 2816
6324.58 2833
6325.33 2797
6326.08 2795
6326.83 2843
6327.58 2737
6328.33 2730
6329.08 2800
6329.84 2810
6330.59 2851
6331.34 2770
6332.09 2773
6332.84 2814
6333.59 2836
6334.34 2820
6335.09 2897
6335.84 2841
6336.60 2775
6337.35 2775
6338.10 2781
6338.85 2885
6339.60 2763
6340.35 2810
6341.10 2863
6341.85 2885
6342.61 2795
6343.36 2819
6344.11 2877
6344.86 2856
6345.61 2819
6346.37 2917
6347.12 3024
6347.87 2988
6348.62 3053
6349.37 2975
6350.12 2966
6350.88 3025
6351.63 3093
6352.38 3122
6353.13 3256
6353.89 3264
6354.64 3248
6355.39 3338
6356.14 3486
6356.90 3475
6357.65 3400
6358.40 3305
6359.15 3301
6359.91 3110
6360.66 3134
6361.41 2984
6362.16 2929
6362.92 2815
6363.67 2883
6364.42 2847
6365.17 2809
6365.93 2804
6366.68 2819
6367.43 2911
6368.19 2932
6368.94 2962
6369.69 2944
6370.45 2941
6371.20 3019
6371.95 2996
6372.71 2998
6373.46 2959
6374.21 2990
6374.97 2998
6375.72 2965
6376.47 2865
6377.23 2872
6377.98 2870
6378.73 2853
6379.49 2842
6380.24 2826
6381.00 2818
6381.75 2812
6382.50 2768
6383.26 2808
6384.01 2759
6384.77 2685
6385.52 2710
6386.27 2780
6387.03 2873
6387.78 2803
6388.54 2996
6389.29 3158
6390.05 3462
6390.80 3624
6391.55 3923
6392.31 3990
6393.06 4026
6393.82 3851
6394.57 3608
6395.33 3486
6396.08 3399
6396.84 3195
6397.59 3079
6398.35 2870
6399.10 2727
6399.86 2622
6400.61 2534
6401.37 2595
6402.12 2515
6402.88 2531
6403.63 2480
6404.39 2450
6405.14 2468
6405.90 2570
6406.65 2518
6407.41 2428
6408.16 2476
6408.92 2537
6409.68 2459
6410.43 2457
6411.19 2565
6411.94 2560
6412.70 2496
6413.45 2492
6414.21 2497
6414.97 2505
6415.72 2572
6416.48 2458
6417.23 2430
6417.99 2382
6418.75 2410
6419.50 2503
6420.26 2542
6421.01 2506
6421.77 2382
6422.53 2383
6423.28 2502
6424.04 2474
6424.80 2521
6425.55 2544
6426.31 2460
6427.07 2459
6427.82 2428
6428.58 2547
6429.34 2544
6430.09 2511
6430.85 2487
6431.61 2531
6432.36 2486
6433.12 2502
6433.88 2467
6434.63 2417
6435.39 2416
6436.15 2481
6436.91 2390
6437.66 2404
6438.42 2492
6439.18 2436
6439.93 2485
6440.69 2463
6441.45 2440
6442.21 2440
6442.96 2391
6443.72 2370
6444.48 2348
6445.24 2436
6445.99 2501
6446.75 2391
6447.51 2386
6448.27 2384
6449.03 2327
6449.78 2333
6450.54 2328
6451.30 2382
6452.06 2405
6452.82 2354
6453.57 2348
6454.33 2360
6455.09 2414
6455.85 2435
6456.61 2336
6457.37 2379
6458.12 2335
6458.88 2337
6459.64 2270
6460.40 2345
6461.16 2441
6461.92 2362
6462.67 2409
6463.43 2435
6464.19 2393
6464.95 2417
6465.71 2359
6466.47 2379
6467.23 2415
6467.99 2462
6468.75 2425
6469.50 2451
6470.26 2407
6471.02 2491
6471.78 2460
6472.54 2484
6473.30 2427
6474.06 2420
6474.82 2462
6475.58 2444
6476.34 2451
6477.10 2526
6477.86 2408
6478.62 2572
6479.38 2533
6480.14 2541
6480.90 2508
6481.66 2462
6482.42 2516
6483.18 2531
6483.94 2587
6484.70 2653
6485.46 2605
6486.22 2623
6486.98 2682
6487.74 2588
6488.50 2711
6489.26 2657
6490.02 2645
6490.78 2688
6491.54 2765
6492.30 2828
6493.06 2874
6493.82 2883
6494.58 2850
6495.34 2971
6496.10 2872
6496.86 2822
6497.62 2928
6498.38 3070
6499.14 2972
6499.90 2999
6500.66 3040
6501.43 3051
6502.19 3004
6502.95 3046
6503.71 3145
6504.47 3152
6505.23 3172
6505.99 3152
6506.75 3102
6507.52 3187
6508.28 3223
6509.04 3182
6509.80 3375
6510.56 3385
6511.32 3275
6512.08 3258
6512.85 3298
6513.61 3388
6514.37 3363
6515.13 3321
6515.89 3272
6516.65 3311
6517.42 3271
6518.18 3338
6518.94 3392
6519.70 3375
6520.46 3402
6521.23 3447
6521.99 3537
6522.75 3614
6523.51 3728
6524.27 3926
6525.04 4164
6525.80 4507
6526.56 4784
6527.32 5126
6528.09 5639
6528.85 5996
6529.61 6198
6530.37 6219
6531.14 6278
6531.90 5997
6532.66 5761
6533.43 5531
6534.19 5083
6534.95 4756
6535.71 4550
6536.48 4355
6537.24 4224
6538.00 4106
6538.77 3966
6539.53 3740
6540.29 3658
6541.06 3602
6541.82 3486
6542.58 3409
6543.35 3309
6544.11 3200
6544.87 3193
6545.64 3080
6546.40 3181
6547.16 3092
6547.93 3064
6548.69 2977
6549.45 2929
6550.22 2966
6550.98 2927
6551.75 3063
6552.51 2974
6553.27 2995
6554.04 2968
6554.80 2952
6555.57 3016
6556.33 3142
6557.09 3145
6557.86 3053
6558.62 3061
6559.39 3229
6560.15 3164
6560.92 3163
6561.68 3118
6562.45 3134
6563.21 3226
6563.97 3280
6564.74 3312
6565.50 3399
6566.27 3417
6567.03 3414
6567.80 3443
6568.56 3490
6569.33 3478
6570.09 3513
6570.86 3462
6571.62 3440
6572.39 3429
6573.15 3470
6573.92 3488
6574.68 3467
6575.45 3413
6576.21 3460
6576.98 3574
6577.74 3640
6578.51 3635
6579.28 3717
6580.04 3672
6580.81 3732
6581.57 3799
6582.34 3882
6583.10 3945
6583.87 3941
6584.64 4048
6585.40 4026
6586.17 4165
6586.93 4207
6587.70 4095
6588.47 4005
6589.23 4016
6590.00 4043
6590.76 3996
6591.53 4089
6592.30 4244
6593.06 4286
6593.83 4563
6594.59 4712
6595.36 4911
6596.13 5134
6596.89 5375
6597.66 5379
6598.43 5226
6599.19 5056
6599.96 4969
6600.73 4754
6601.49 4531
6602.26 4327
6603.03 4121
6603.79 4052
6604.56 3968
6605.33 3815
6606.10 3666
6606.86 3596
6607.63 3542
6608.40 3523
6609.16 3543
6609.93 3545
6610.70 3491
6611.47 3438
6612.23 3499
6613.00 3459
6613.77 3446
6614.54 3509
6615.30 3518
6616.07 3404
6616.84 3459
6617.61 3559
6618.37 3522
6619.14 3528
6619.91 3682
6620.68 3689
6621.45 3702
6622.21 3783
6622.98 3789
6623.75 3829
6624.52 3760
6625.29 3775
6626.05 3858
6626.82 3760
6627.59 3811
6628.36 3733
6629.13 3720
6629.90 3770
6630.66 3777
6631.43 3876
6632.20 4097
6632.97 4470
6633.74 4820
6634.51 5212
6635.28 5805
6636.05 6251
6636.81 6616
6637.58 6778
6638.35 6743
6639.12 6518
6639.89 6260
6640.66 5878
6641.43 5464
6642.20 4940
6642.97 4593
6643.74 4378
6644.50 4131
6645.27 4041
6646.04 3850
6646.81 3694
6647.58 3599
6648.35 3633
6649.12 3600
6649.89 3555
6650.66 3464
6651.43 3511
6652.20 3562
6652.97 3589
6653.74 3666
6654.51 3656
6655.28 3706
6656.05 3621
6656.82 3663
6657.59 3593
6658.36 3607
6659.13 3539
6659.90 3506
6660.67 3445
6661.44 3439
6662.21 3397
6662.98 3474
6663.75 3301
6664.52 3238
6665.29 3386
6666.06 3387
6666.83 3266
6667.60 3246
6668.37 3378
6669.14 3277
6669.92 3283
6670.69 3403
6671.46 3416
6672.23 3364
6673.00 3361
6673.77 3445
6674.54 3513
6675.31 3521
6676.08 3490
6676.85 3441
6677.63 3458
6678.40 3428
6679.17 3422
6679.94 3407
6680.71 3372
6681.48 3379
6682.25 3351
6683.03 3410
6683.80 3401
6684.57 3462
6685.34 3518
6686.11 3623
6686.88 3798
6687.66 3821
6688.43 3851
6689.20 3839
6689.97 3836
6690.74 3782
6691.51 3769
6692.29 3694
6693.06 3560
6693.83 3403
6694.60 3304
6695.38 3375
6696.15 3449
6696.92 3323
6697.69 3294
6698.46 3234
6699.24 3315
6700.01 3188
6700.78 3206
6701.55 3205
6702.33 3202
6703.10 3187
6703.87 3090
6704.65 3097
6705.42 3189
6706.19 3179
6706.96 3136
6707.74 3183
6708.51 3117
6709.28 3093
6710.06 3144
6710.83 3182
6711.60 3127
6712.38 3074
6713.15 3077
6713.92 3208
6714.69 3266
6715.47 3180
6716.24 3188
6717.02 3170
6717.79 3215
6718.56 3234
6719.34 3256
6720.11 3171
6720.88 3217
6721.66 3280
6722.43 3291
6723.20 3329
6723.98 3373
6724.75 3350
6725.53 3324
6726.30 3313
6727.07 3229
6727.85 3262
6728.62 3299
6729.40 3211
6730.17 3148
6730.95 3175
6731.72 3100
6732.49 3120
6733.27 3125
6734.04 3161
6734.82 3197
6735.59 3219
6736.37 3194
6737.14 3210
6737.92 3258
6738.69 3358
6739.46 3296
6740.24 3356
6741.01 3489
6741.79 3371
6742.56 3317
6743.34 3344
6744.11 3349
6744.89 3353
6745.66 3378
6746.44 3311
6747.21 3357
6747.99 3391
6748.77 3418
6749.54 3506
6750.32 3517
6751.09 3504
6751.87 3589
6752.64 3760
6753.42 3824
6754.19 3997
6754.97 4188
6755.75 4166
6756.52 4166
6757.30 4162
6758.07 4024
6758.85 3989
6759.62 3783
6760.40 3589
6761.18 3536
6761.95 3420
6762.73 3409
6763.50 3286
6764.28 3195
6765.06 3197
6765.83 3242
6766.61 3209
6767.39 3333
6768.16 3295
6768.94 3371
6769.72 3238
6770.49 3158
6771.27 3271
6772.04 3267
6772.82 3230
6773.60 3171
6774.37 3199
6775.15 3159
6775.93 3080
6776.71 3041
6777.48 3052
6778.26 3050
6779.04 2997
6779.81 3084
6780.59 3095
6781.37 3134
6782.14 3158
6782.92 3227
6783.70 3295
6784.48 3236
6785.25 3213
6786.03 3208
6786.81 3169
6787.59 3215
6788.36 3070
6789.14 3137
6789.92 3218
6790.70 3157
6791.47 3047
6792.25 3039
6793.03 3026
6793.81 3021
6794.59 2991
6795.36 2968
6796.14 2975
6796.92 2899
6797.70 2931
6798.48 2901
6799.25 2838
6800.03 2952
6800.81 2912
6801.59 2924
6802.37 2940
6803.15 2959
6803.92 3058
6804.70 2984
6805.48 2926
6806.26 2946
6807.04 3090
6807.82 3177
6808.60 3176
6809.38 3197
6810.15 3059
6810.93 2984
6811.71 2966
6812.49 2956
6813.27 3023
6814.05 3082
6814.83 3064
6815.61 3030
6816.39 3048
6817.17 2986
6817.94 3040
6818.72 3169
6819.50 3229
6820.28 3165
6821.06 3213
6821.84 3158
6822.62 3074
6823.40 3028
6824.18 3018
6824.96 2997
6825.74 3011
6826.52 2906
6827.30 2915
6828.08 2930
6828.86 2855
6829.64 2917
6830.42 2900
6831.20 2807
6831.98 2848
6832.76 2880
6833.54 2868
6834.32 2877
6835.10 2780
6835.88 2848
6836.66 2854
6837.44 2716
6838.22 2737
6839.00 2697
6839.78 2683
6840.56 2712
6841.34 2696
6842.12 2704
6842.90 2687
6843.68 2698
6844.47 2714
6845.25 2704
6846.03 2745
6846.81 2687
6847.59 2742
6848.37 2763
6849.15 2925
6849.93 3127
6850.71 3384
6851.49 3768
6852.28 4171
6853.06 4403
6853.84 4452
6854.62 4516
6855.40 4347
6856.18 4058
6856.96 3837
6857.75 3672
6858.53 3496
6859.31 3395
6860.09 3205
6860.87 3090
6861.65 3001
6862.44 2955
6863.22 2912
6864.00 2877
6864.78 2851
6865.56 2791
6866.35 2794
6867.13 2790
6867.91 2859
6868.69 2851
6869.47 2874
6870.26 2824
6871.04 2943
6871.82 2876
6872.60 2824
6873.39 2779
6874.17 2827
6874.95 2714
6875.73 2798
6876.52 2814
6877.30 2805
6878.08 2833
6878.86 2842
6879.65 2923
6880.43 2986
6881.21 2991
6881.99 3086
6882.78 3094
6883.56 2991
6884.34 3094
6885.13 3226
6885.91 3316
6886.69 3491
6887.48 3646
6888.26 3935
6889.04 4223
6889.83 4614
6890.61 4727
6891.39 4858
6892.18 4982
6892.96 4756
6893.74 4386
6894.53 4154
6895.31 4033
6896.09 3750
6896.88 3527
6897.66 3497
6898.45 3396
6899.23 3439
6900.01 3354
6900.80 3261
6901.58 3301
6902.37 3273
6903.15 3226
6903.93 3284
6904.72 3332
6905.50 3265
6906.29 3235
6907.07 3238
6907.86 3308
6908.64 3297
6909.42 3265
6910.21 3284
6910.99 3274
6911.78 3223
6912.56 3115
6913.35 3055
6914.13 2990
6914.92 2938
6915.70 2955
6916.49 2986
6917.27 2891
6918.06 2875
6918.84 2943
6919.63 2935
6920.41 2817
6921.20 2790
6921.98 2875
6922.77 2899
6923.55 2871
6924.34 2858
6925.12 2795
6925.91 2825
6926.69 2844
6927.48 2846
6928.27 2841
6929.05 2864
6929.84 2902
6930.62 2852
6931.41 2830
6932.19 2849
6932.98 2885
6933.77 2941
6934.55 2844
6935.34 2771
6936.12 2836
6936.91 2873
6937.69 2890
6938.48 2849
6939.27 2975
6940.05 2926
6940.84 2950
6941.63 3032
6942.41 3073
6943.20 3096
6943.99 3145
6944.77 3230
6945.56 3320
6946.34 3289
6947.13 3295
6947.92 3338
6948.70 3366
6949.49 3381
6950.28 3517
6951.07 3628
6951.85 3604
6952.64 3624
6953.43 3565
6954.21 3566
6955.00 3544
6955.79 3580
6956.57 3625
6957.36 3583
6958.15 3609
6958.94 3670
6959.72 3668
6960.51 3625
6961.30 3762
6962.09 3815
6962.87 3770
6963.66 3688
6964.45 3818
6965.24 3752
6966.02 3774
6966.81 3854
6967.60 3877
6968.39 4041
6969.17 3942
6969.96 3982
6970.75 4052
6971.54 4068
6972.33 4058
6973.11 4224
6973.90 4190
6974.69 4391
6975.48 4360
6976.27 4263
6977.06 4310
6977.84 4253
6978.63 4194
6979.42 4263
6980.21 4291
6981.00 4361
6981.79 4551
6982.57 4645
6983.36 4896
6984.15 5313
6984.94 5746
6985.73 6352
6986.52 7018
6987.31 7835
6988.10 8209
6988.89 8629
6989.67 8742
6990.46 8547
6991.25 8325
6992.04 7847
6992.83 7385
6993.62 6838
6994.41 6235
6995.20 5941
6995.99 5797
6996.78 5703
6997.57 5683
6998.36 5968
6999.15 6220
6999.94 6854
7000.72 7515
7001.51 7905
7002.30 8339
7003.09 8319
7003.88 8241
7004.67 7901
7005.46 7287
7006.25 6897
7007.04 6265
7007.83 5821
7008.62 5342
7009.41 4875
7010.20 4520
7010.99 4279
7011.78 4148
7012.57 4030
7013.37 3868
7014.16 3864
7014.95 3847
7015.74 3817
7016.53 3707
7017.32 3725
7018.11 3733
7018.90 3769
7019.69 3653
7020.48 3634
7021.27 3575
7022.06 3603
7022.85 3656
7023.64 3628
7024.43 3642
7025.23 3726
7026.02 3721
7026.81 3763
7027.60 3892
7028.39 3934
7029.18 3920
7029.97 3931
7030.76 3948
7031.56 3874
7032.35 3860
7033.14 3840
7033.93 3895
7034.72 3909
7035.51 3870
7036.30 3890
7037.10 3922
7037.89 3970
7038.68 4049
7039.47 4202
7040.26 4310
7041.06 4336
7041.85 4364
7042.64 4378
7043.43 4570
7044.22 4560
7045.02 4624
7045.81 4593
7046.60 4603
7047.39 4674
7048.18 4757
7048.98 4727
7049.77 4869
7050.56 5118
7051.35 5382
7052.15 5567
7052.94 5709
7053.73 5877
7054.52 5785
7055.32 5644
7056.11 5651
7056.90 5394
7057.70 5017
7058.49 4929
7059.28 4924
7060.07 4846
7060.87 4734
7061.66 4760
7062.45 4717
7063.25 4744
7064.04 4829
7064.83 4860
7065.63 4861
7066.42 4809
7067.21 4826
7068.01 4953
7068.80 4792
7069.59 4785
7070.39 4949
7071.18 5076
7071.97 5013
7072.77 5007
7073.56 5051
7074.36 5078
7075.15 5032
7075.94 4976
7076.74 4897
7077.53 4942
7078.33 4990
7079.12 4910
7079.91 4737
7080.71 4780
7081.50 4882
7082.30 4945
7083.09 5056
7083.88 5124
7084.68 5286
7085.47 5618
7086.27 6010
7087.06 6673
7087.86 7623
7088.65 8628
7089.45 9682
7090.24 10303
7091.04 10657
7091.83 10673
7092.62 10405
7093.42 9893
7094.21 8935
7095.01 8026
7095.80 7173
7096.60 6448
7097.39 5771
7098.19 5297
7098.98 4892
7099.78 4577
7100.58 4277
7101.37 4030
7102.17 3909
7102.96 3885
7103.76 3781
7104.55 3706
7105.35 3716
7106.14 3637
7106.94 3447
7107.73 3424
7108.53 3373
7109.33 3311
7110.12 3265
7110.92 3203
7111.71 3066
7112.51 3034
7113.31 2975
7114.10 2942
7114.90 3079
7115.69 3112
7116.49 3179
7117.29 3077
7118.08 3101
7118.88 3076
7119.67 3125
7120.47 3208
7121.27 3166
7122.06 3201
7122.86 3168
7123.66 3242
7124.45 3197
7125.25 3143
7126.05 3238
7126.84 3311
7127.64 3563
7128.44 3630
7129.23 3587
7130.03 3539
7130.83 3487
7131.62 3433
7132.42 3375
7133.22 3325
7134.02 3219
7134.81 3281
7135.61 3201
7136.41 3239
7137.21 3138
7138.00 3037
7138.80 3117
7139.60 3112
7140.39 3071
7141.19 3046
7141.99 3053
7142.79 3204
7143.59 3236
7144.38 3241
7145.18 3248
7145.98 3118
7146.78 3142
7147.57 3246
7148.37 3190
7149.17 3090
7149.97 3144
7150.77 3145
7151.56 3078
7152.36 3113
7153.16 3044
7153.96 3016
7154.76 2981
7155.56 2978
7156.35 2934
7157.15 2898
7157.95 2982
7158.75 2843
7159.55 2870
7160.35 2902
7161.14 2754
7161.94 2771
7162.74 2765
7163.54 2686
7164.34 2757
7165.14 2750
7165.94 2760
7166.74 2756
7167.54 2843
7168.33 2743
7169.13 2719
7169.93 2686
7170.73 2662
7171.53 2655
7172.33 2602
7173.13 2587
7173.93 2537
7174.73 2585
7175.53 2497
7176.33 2487
7177.13 2517
7177.93 2490
7178.73 2470
7179.53 2382
7180.33 2394
7181.13 2384
7181.92 2364
7182.72 2314
7183.52 2326
7184.32 2283
7185.12 2305
7185.92 2372
7186.72 2377
7187.52 2360
7188.32 2431
7189.13 2457
7189.93 2358
7190.73 2329
7191.53 2381
7192.33 2298
7193.13 2212
7193.93 2170
7194.73 2222
7195.53 2257
7196.33 2189
7197.13 2191
7197.93 2097
7198.73 2191
7199.53 2160
7200.33 2131
7201.13 2194
7201.93 2192
7202.74 2151
7203.54 2201
7204.34 2228
7205.14 2138
7205.94 2192
7206.74 2223
7207.54 2220
7208.34 2152
7209.14 2137
7209.95 2160
7210.75 2192
7211.55 2188
7212.35 2163
7213.15 2141
7213.95 2171
7214.75 2135
7215.56 2167
7216.36 2231
7217.16 2178
7217.96 2211
7218.76 2174
7219.57 2175
7220.37 2203
7221.17 2292
7221.97 2335
7222.77 2293
7223.58 2224
7224.38 2244
7225.18 2267
7225.98 2282
7226.78 2241
7227.59 2188
7228.39 2240
7229.19 2235
7229.99 2154
7230.80 2161
7231.60 2074
7232.40 2115
7233.20 2181
7234.01 2135
7234.81 2159
7235.61 2146
7236.42 2174
7237.22 2187
7238.02 2193
7238.82 2195
7239.63 2195
7240.43 2217
7241.23 2222
7242.04 2162
7242.84 2231
7243.64 2250
7244.45 2265
7245.25 2183
7246.05 2167
7246.86 2148
7247.66 2180
7248.46 2174
7249.27 2183
7250.07 2184
7250.87 2155
7251.68 2181
7252.48 2114
7253.29 2120
7254.09 2084
7254.89 2100
7255.70 2151
7256.50 2123
7257.30 2148
7258.11 2079
7258.91 2097
7259.72 2117
7260.52 2146
7261.33 2184
7262.13 2274
7262.93 2280
7263.74 2333
7264.54 2345
7265.35 2331
7266.15 2238
7266.96 2319
7267.76 2317
7268.57 2376
7269.37 2338
7270.17 2356
7270.98 2290
7271.78 2358
7272.59 2397
7273.39 2440
7274.20 2525
7275.00 2537
7275.81 2512
7276.61 2470
7277.42 2566
7278.22 2586
7279.03 2668
7279.83 2641
7280.64 2562
7281.44 2726
7282.25 2706
7283.06 2770
7283.86 2872
7284.67 3044
7285.47 3302
7286.28 3513
7287.08 3663
7287.89 3672
7288.69 3649
7289.50 3600
7290.31 3307
7291.11 3302
7291.92 3190
7292.72 3017
7293.53 2990
7294.34 2847
7295.14 2848
7295.95 2730
7296.75 2648
7297.56 2650
7298.37 2730
7299.17 2716
7299.98 2710
7300.79 2684
7301.59 2714
7302.40 2755
7303.21 2870
7304.01 2911
7304.82 2989
7305.63 3026
7306.43 2953
7307.24 3083
7308.05 3141
7308.85 3132
7309.66 3133
7310.47 3129
7311.27 3198
7312.08 3198
7312.89 3207
7313.69 3319
7314.50 3281
7315.31 3294
7316.12 3313
7316.92 3372
7317.73 3532
7318.54 3721
7319.35 3768
7320.15 4192
7320.96 4482
7321.77 4693
7322.58 5025
7323.38 5380
7324.19 5469
7325.00 5282
7325.81 5186
7326.61 4857
7327.42 4685
7328.23 4295
7329.04 4040
7329.85 3794
7330.65 3517
7331.46 3314
7332.27 3268
7333.08 3063
7333.89 2931
7334.69 2876
7335.50 2842
7336.31 2813
7337.12 2910
7337.93 2798
7338.74 2743
7339.54 2765
7340.35 2750
7341.16 2770
7341.97 2752
7342.78 2775
7343.59 2716
7344.40 2598
7345.21 2640
7346.01 2611
7346.82 2684
7347.63 2696
7348.44 2704
7349.25 2665
7350.06 2684
7350.87 2690
7351.68 2686
7352.49 2646
7353.30 2622
7354.11 2566
7354.92 2529
7355.72 2539
7356.53 2507
7357.34 2463
7358.15 2523
7358.96 2524
7359.77 2554
7360.58 2549
7361.39 2579
7362.20 2537
7363.01 2545
7363.82 2557
7364.63 2546
7365.44 2513
7366.25 2570
7367.06 2567
7367.87 2539
7368.68 2521
7369.49 2458
7370.30 2538
7371.11 2519
7371.92 2494
7372.73 2517
7373.54 2544
7374.35 2524
7375.16 2500
7375.97 2507
7376.79 2473
7377.60 2550
7378.41 2592
7379.22 2688
7380.03 2692
7380.84 2775
7381.65 3011
7382.46 3045
7383.27 3040
7384.08 3103
7384.89 3209
7385.70 3221
7386.52 3131
7387.33 3040
7388.14 3012
7388.95 2851
7389.76 2815
7390.57 2656
7391.38 2625
7392.19 2589
7393.01 2558
7393.82 2480
7394.63 2483
7395.44 2473
7396.25 2498
7397.06 2610
7397.88 2623
7398.69 2607
7399.50 2658
7400.31 2788
7401.12 2819
7401.94 2837
7402.75 2858
7403.56 2747
7404.37 2815
7405.18 2730
7406.00 2625
7406.81 2644
7407.62 2550
7408.43 2596
7409.25 2514
7410.06 2465
7410.87 2417
7411.68 2381
7412.49 2413
7413.31 2357
7414.12 2231
7414.93 2176
7415.75 2139
7416.56 2127
7417.37 2091
7418.18 2034
7419.00 2069
7419.81 2066
7420.62 2100
7421.44 2040
7422.25 2038
7423.06 2011
7423.88 2025
7424.69 1938
7425.50 1976
7426.31 1989
7427.13 1985
7427.94 1963
7428.76 2018
7429.57 2007
7430.38 1946
7431.20 1948
7432.01 1890
7432.82 1951
7433.64 1965
7434.45 1870
7435.26 1865
7436.08 1894
7436.89 1900
7437.71 1922
7438.52 1977
7439.33 1970
7440.15 1967
7440.96 1960
7441.78 1950
7442.59 1910
7443.40 1971
7444.22 1999
7445.03 1856
7445.85 1898
7446.66 1935
7447.48 1889
7448.29 1884
7449.11 1905
7449.92 1904
7450.73 1880
7451.55 1846
7452.36 1810
7453.18 1862
7453.99 1914
7454.81 1877
7455.62 1941
7456.44 1906
7457.25 1960
7458.07 1979
7458.88 1995
7459.70 1996
7460.51 1928
7461.33 1942
7462.14 1940
7462.96 1928
7463.77 1941
7464.59 1953
7465.41 1943
7466.22 1997
7467.04 1998
7467.85 2015
7468.67 1998
7469.48 2061
7470.30 1993
7471.11 2043
7471.93 2062
7472.75 2077
7473.56 2012
7474.38 2019
7475.19 2041
7476.01 2049
7476.83 2063
7477.64 2059
7478.46 2086
7479.27 2084
7480.09 2056
7480.91 1993
7481.72 2026
7482.54 2009
7483.36 2027
7484.17 1919
7484.99 2037
7485.81 1988
7486.62 1994
7487.44 2015
7488.26 2021
7489.07 1935
7489.89 1903
7490.71 1904
7491.52 1964
7492.34 1939
7493.16 1929
7493.97 1922
7494.79 1937
7495.61 1894
7496.43 1846
7497.24 1914
7498.06 1906
7498.88 1904
7499.69 1845
7500.51 1880
7501.33 1904
7502.15 1716
7502.96 1807
7503.78 1840
7504.60 1791
7505.42 1801
7506.23 1799
7507.05 1754
7507.87 1776
7508.69 1771
7509.51 1782
7510.32 1748
7511.14 1760
7511.96 1779
7512.78 1797
7513.60 1853
7514.41 1726
7515.23 1794
7516.05 1814
7516.87 1768
7517.69 1801
7518.50 1764
7519.32 1752
7520.14 1784
7520.96 1785
7521.78 1832
7522.60 1796
7523.42 1719
7524.23 1821
7525.05 1818
7525.87 1824
7526.69 1716
7527.51 1675
7528.33 1771
7529.15 1818
7529.97 1787
7530.78 1771
7531.60 1795
7532.42 1764
7533.24 1722
7534.06 1683
7534.88 1683
7535.70 1729
7536.52 1736
7537.34 1789
7538.16 1865
7538.98 1790
7539.80 1811
7540.62 1853
7541.44 1859
7542.26 1805
7543.08 1871
7543.89 1899
7544.71 1871
7545.53 1827
7546.35 1836
7547.17 1886
7547.99 1903
7548.81 1887
7549.63 1854
7550.45 1926
7551.27 1922
7552.09 1866
7552.91 1875
7553.73 1852
7554.56 1955
7555.38 1981
7556.20 1966
7557.02 1931
7557.84 1909
7558.66 1977
7559.48 1986
7560.30 2060
7561.12 1992
7561.94 1956
7562.76 2061
7563.58 2046
7564.40 2051
7565.22 2070
7566.04 2025
7566.86 2058
7567.69 2080
7568.51 2053
7569.33 2082
7570.15 2086
7570.97 2107
7571.79 2054
7572.61 2068
7573.43 2061
7574.26 2153
7575.08 2173
7575.90 2176
7576.72 2141
7577.54 2166
7578.36 2135
7579.18 2160
7580.01 2119
7580.83 2136
7581.65 2179
7582.47 2173
7583.29 2115
7584.12 2171
7584.94 2226
7585.76 2213
7586.58 2233
7587.40 2264
7588.23 2255
7589.05 2360
7589.87 2314
7590.69 2368
7591.51 2431
7592.34 2394
7593.16 2397
7593.98 2391
7594.80 2412
7595.63 2443
7596.45 2430
7597.27 2422
7598.09 2479
7598.92 2494
7599.74 2478
7600.56 2434
7601.39 2448
7602.21 2514
7603.03 2709
7603.85 2835
7604.68 2917
7605.50 3088
7606.32 3304
7607.15 3406
7607.97 3515
7608.79 3408
7609.62 3403
7610.44 3396
7611.26 3260
7612.09 3117
7612.91 3139
7613.73 3001
7614.56 2952
7615.38 2913
7616.20 2885
7617.03 2831
7617.85 2819
7618.68 2843
7619.50 2951
7620.32 3004
7621.15 2943
7621.97 3039
7622.79 3000
7623.62 3003
7624.44 3010
7625.27 3059
7626.09 2912
7626.92 2869
7627.74 2914
7628.56 2898
7629.39 2949
7630.21 2899
7631.04 3047
7631.86 3287
7632.69 3539
7633.51 3587
7634.34 3648
7635.16 3775
7635.98 3791
7636.81 3588
7637.63 3456
7638.46 3428
7639.28 3217
7640.11 3078
7640.93 2914
7641.76 2745
7642.58 2666
7643.41 2531
7644.23 2438
7645.06 2452
7645.88 2389
7646.71 2390
7647.54 2354
7648.36 2287
7649.19 2256
7650.01 2241
7650.84 2139
7651.66 2155
7652.49 2219
7653.31 2203
7654.14 2174
7654.97 2296
7655.79 2260
7656.62 2207
7657.44 2265
7658.27 2237
7659.09 2276
7659.92 2207
7660.75 2218
7661.57 2240
7662.40 2196
7663.22 2172
7664.05 2121
7664.88 2143
7665.70 2082
7666.53 2125
7667.36 2053
7668.18 2097
7669.01 2108
7669.84 2137
7670.66 2164
7671.49 2232
7672.32 2219
7673.14 2197
7673.97 2195
7674.80 2201
7675.62 2184
7676.45 2157
7677.28 2187
7678.10 2152
7678.93 2084
7679.76 2006
7680.58 1988
7681.41 1975
7682.24 2025
7683.07 2055
7683.89 2107
7684.72 2012
7685.55 2051
7686.38 2128
7687.20 2213
7688.03 2156
7688.86 2145
7689.69 2141
7690.51 2174
7691.34 2165
7692.17 2114
7693.00 2085
7693.82 2072
7694.65 2051
7695.48 2019
7696.31 2076
7697.14 2178
7697.96 2175
7698.79 2235
7699.62 2183
7700.45 2220
7701.28 2269
7702.11 2325
7702.93 2294
7703.76 2184
7704.59 2185
7705.42 2189
7706.25 2092
7707.08 2095
7707.90 2082
7708.73 2043
7709.56 2036
7710.39 2041
7711.22 1995
7712.05 1991
7712.88 2039
7713.71 2085
7714.53 2016
7715.36 2053
7716.19 2021
7717.02 1986
7717.85 1975
7718.68 1929
7719.51 1948
7720.34 1906
7721.17 1922
7722.00 1902
7722.83 1939
7723.66 1890
7724.49 1918
7725.32 1967
7726.14 1951
7726.97 1923
7727.80 1924
7728.63 1926
7729.46 1862
7730.29 1895
7731.12 1915
7731.95 1879
7732.78 1902
7733.61 1886
7734.44 1895
7735.27 1933
7736.10 1897
7736.93 1828
7737.76 1894
7738.59 1962
7739.42 1935
7740.25 1917
7741.08 1925
7741.91 1951
7742.75 1988
7743.58 1976
7744.41 1963
7745.24 1984
7746.07 2029
7746.90 2067
7747.73 2090
7748.56 2131
7749.39 2242
7750.22 2263
7751.05 2228
7751.88 2180
7752.71 2254
7753.55 2271
7754.38 2240
7755.21 2238
7756.04 2167
7756.87 2266
7757.70 2459
7758.53 2565
7759.36 2555
7760.20 2563
7761.03 2636
7761.86 2503
7762.69 2479
7763.52 2438
7764.35 2313
7765.18 2167
7766.02 2090
7766.85 1965
7767.68 1929
7768.51 1949
7769.34 1909
7770.18 1886
7771.01 1821
7771.84 1875
7772.67 1815
7773.50 1838
7774.34 1877
7775.17 1831
7776.00 1906
7776.83 1931
7777.66 1960
7778.50 2083
7779.33 2179
7780.16 2211
7780.99 2153
7781.83 2158
7782.66 2198
7783.49 2092
7784.32 2084
7785.16 2104
7785.99 2083
7786.82 2011
7787.66 1911
7788.49 1855
7789.32 1858
7790.15 1847
7790.99 1842
7791.82 1770
7792.65 1756
7793.49 1759
7794.32 1775
7795.15 1771
7795.99 1771
7796.82 1814
7797.65 1851
7798.49 1782
7799.32 1748
7800.15 1832
7800.99 1740
7801.82 1769
7802.65 1752
7803.49 1754
7804.32 1812
7805.16 1830
7805.99 1819
7806.82 1757
7807.66 1769
7808.49 1793
7809.33 1786
7810.16 1833
7810.99 1868
7811.83 1837
7812.66 1892
7813.50 1877
7814.33 1921
7815.17 1925
7816.00 1909
7816.83 1921
7817.67 1939
7818.50 1926
7819.34 1980
7820.17 1957
7821.01 2035
7821.84 2001
7822.68 2015
7823.51 2090
7824.35 2015
7825.18 1977
7826.02 1956
7826.85 2006
7827.69 2048
7828.52 2013
7829.36 2044
7830.19 2108
7831.03 2091
7831.86 2064
7832.70 2051
7833.53 2020
7834.37 2027
7835.20 2019
7836.04 2065
7836.87 2023
7837.71 2020
7838.54 2060
7839.38 2026
7840.22 1988
7841.05 2035
7841.89 1952
7842.72 1977
7843.56 1988
7844.39 1953
7845.23 1927
7846.07 1953
7846.90 1876
7847.74 1914
7848.57 1949
7849.41 1901
7850.25 1879
7851.08 1890
7851.92 1893
7852.76 1861
7853.59 1824
7854.43 1872
7855.27 1848
7856.10 1889
7856.94 1916
7857.78 1884
7858.61 1908
7859.45 1968
7860.29 1930
7861.12 1963
7861.96 1964
7862.80 2078
7863.63 2046
7864.47 2014
7865.31 1925
7866.14 1945
7866.98 1978
7867.82 1961
7868.66 1934
7869.49 1940
7870.33 2019
7871.17 2036
7872.00 2097
7872.84 2013
7873.68 1985
7874.52 1991
7875.35 2094
7876.19 2120
7877.03 2083
7877.87 2082
7878.70 2229
7879.54 2296
7880.38 2330
7881.22 2430
7882.06 2454
7882.89 2280
7883.73 2300
7884.57 2260
7885.41 2255
7886.25 2164
7887.08 2238
7887.92 2196
7888.76 2226
7889.60 2142
7890.44 2141
7891.28 2107
7892.11 2083
7892.95 2048
7893.79 2051
7894.63 2136
7895.47 2089
7896.31 2047
7897.15 2021
7897.98 1990
7898.82 1998
7899.66 2011
7900.50 1996
7901.34 2005
7902.18 1985
7903.02 1952
7903.86 1938
7904.70 1884
7905.54 1884
7906.37 1846
7907.21 1841
7908.05 1786
7908.89 1759
7909.73 1777
7910.57 1764
7911.41 1756
7912.25 1761
7913.09 1690
7913.93 1751
7914.77 1763
7915.61 1783
7916.45 1803
7917.29 1814
7918.13 1799
7918.97 1881
7919.81 1851
7920.65 1883
7921.49 1843
7922.33 1876
7923.17 1950
7924.01 1859
7924.85 1771
7925.69 1797
7926.53 1820
7927.37 1745
7928.21 1774
7929.05 1735
7929.89 1767
7930.73 1735
7931.57 1634
7932.41 1594
7933.25 1647
7934.09 1684
7934.93 1706
7935.77 1677
7936.61 1731
7937.46 1734
7938.30 1689
7939.14 1645
7939.98 1670
7940.82 1678
7941.66 1674
7942.50 1735
7943.34 1729
7944.18 1689
7945.03 1665
7945.87 1716
7946.71 1745
7947.55 1715
7948.39 1734
7949.23 1752
7950.07 1732
7950.92 1724
7951.76 1772
7952.60 1844
7953.44 1882
7954.28 1911
7955.12 1855
7955.97 1861
7956.81 1882
7957.65 1869
7958.49 1853
7959.33 1935
7960.18 1972
7961.02 1919
7961.86 1873
7962.70 1885
7963.54 1811
7964.39 1873
7965.23 1848
7966.07 1934
7966.91 1989
7967.76 1956
7968.60 1984
7969.44 2112
7970.28 2198
7971.13 2178
7971.97 2159
7972.81 2144
7973.65 2128
7974.50 2064
7975.34 2060
7976.18 1941
7977.03 1853
7977.87 1886
7978.71 1835
7979.55 1863
7980.40 1840
7981.24 1864
7982.08 1830
7982.93 1759
7983.77 1830
7984.61 1734
7985.46 1708
7986.30 1763
7987.14 1760
7987.99 1762
7988.83 1767
7989.67 1769
7990.52 1749
7991.36 1764
7992.21 1728
7993.05 1733
7993.89 1711
7994.74 1696
7995.58 1693
7996.42 1679
7997.27 1691
7998.11 1649
7998.96 1680
7999.80 1734
8000.65 1758
8001.49 1876
8002.33 1991
8003.18 2024
8004.02 1963
8004.87 1960
8005.71 1987
8006.56 1872
8007.40 1821
8008.24 1807
8009.09 1741
8009.93 1610
8010.78 1642
8011.62 1621
8012.47 1569
8013.31 1552
8014.16 1521
8015.00 1516
8015.85 1484
8016.69 1455
8017.54 1493
8018.38 1448
8019.23 1408
8020.07 1439
8020.92 1380
8021.76 1383
8022.61 1420
8023.45 1424
8024.30 1432
8025.15 1467
8025.99 1442
8026.84 1372
8027.68 1425
8028.53 1415
8029.37 1387
8030.22 1387
8031.07 1399
8031.91 1466
8032.76 1410
8033.60 1383
8034.45 1331
8035.30 1410
8036.14 1369
8036.99 1361
8037.83 1424
8038.68 1428
8039.53 1380
8040.37 1342
8041.22 1313
8042.06 1387
8042.91 1377
8043.76 1405
8044.60 1393
8045.45 1357
8046.30 1364
8047.14 1399
8047.99 1339
8048.84 1385
8049.68 1372
8050.53 1430
8051.38 1402
8052.22 1397
8053.07 1348
8053.92 1412
8054.77 1388
8055.61 1376
8056.46 1349
8057.31 1322
8058.15 1342
8059.00 1336
8059.85 1370
8060.70 1335
8061.54 1314
8062.39 1337
8063.24 1358
8064.09 1379
8064.93 1361
8065.78 1311
8066.63 1289
8067.48 1355
8068.32 1374
8069.17 1354
8070.02 1322
8070.87 1275
8071.72 1339
8072.56 1339
8073.41 1327
8074.26 1309
8075.11 1289
8075.96 1275
8076.80 1270
8077.65 1245
8078.50 1291
8079.35 1258
8080.20 1261
8081.05 1322
8081.89 1307
8082.74 1279
8083.59 1241
8084.44 1264
8085.29 1291
8086.14 1183
8086.99 1246
8087.83 1324
8088.68 1279
8089.53 1273
8090.38 1269
8091.23 1254
8092.08 1211
8092.93 1264
8093.78 1256
8094.63 1214
8095.48 1239
8096.32 1242
8097.17 1231
8098.02 1241
8098.87 1260
8099.72 1298
8100.57 1268
8101.42 1236
8102.27 1207
8103.12 1228
8103.97 1218
8104.82 1214
8105.67 1271
8106.52 1271
8107.37 1197
8108.22 1253
8109.07 1265
8109.92 1201
8110.77 1273
8111.62 1239
8112.47 1237
8113.32 1200
8114.17 1195
8115.02 1244
8115.87 1245
8116.72 1240
8117.57 1276
8118.42 1223
8119.27 1263
8120.12 1169
8120.97 1174
8121.82 1253
8122.67 1249
8123.52 1267
8124.37 1262
8125.22 1199
8126.08 1262
8126.93 1287
8127.78 1235
8128.63 1267
8129.48 1260
8130.33 1259
8131.18 1245
8132.03 1312
8132.88 1287
8133.73 1329
8134.59 1324
8135.44 1324
8136.29 1272
8137.14 1311
8137.99 1294
8138.84 1337
8139.69 1326
8140.55 1325
8141.40 1296
8142.25 1322
8143.10 1307
8143.95 1370
8144.80 1329
8145.66 1281
8146.51 1342
8147.36 1335
8148.21 1454
8149.06 1406
8149.91 1448
8150.77 1375
8151.62 1365
8152.47 1416
8153.32 1441
8154.18 1458
8155.03 1476
8155.88 1538
8156.73 1530
8157.59 1608
8158.44 1543
8159.29 1604
8160.14 1585
8161.00 1586
8161.85 1511
8162.70 1478
8163.55 1522
8164.41 1440
8165.26 1374
8166.11 1415
8166.96 1388
8167.82 1355
8168.67 1329
8169.52 1278
8170.38 1309
8171.23 1279
8172.08 1237
8172.94 1270
8173.79 1296
8174.64 1223
8175.50 1241
8176.35 1266
8177.20 1300
8178.06 1297
8178.91 1245
8179.76 1224
8180.62 1218
8181.47 1183
8182.32 1166
8183.18 1202
8184.03 1202
8184.89 1172
8185.74 1146
8186.59 1173
8187.45 1181
8188.30 1134
8189.16 1153
8190.01 1153
8190.86 1106
8191.72 1125
8192.57 1135
8193.43 1148
8194.28 1123
8195.14 1082
8195.99 1093
8196.84 1171
8197.70 1092
8198.55 1075
8199.41 1094
8200.26 1135
8201.12 1120
8201.97 1065
8202.83 1075
8203.68 1111
8204.54 1093
8205.39 1058
8206.25 1095
8207.10 1050
8207.96 1065
8208.81 1101
8209.67 1074
8210.52 1073
8211.38 1092
8212.23 1081
8213.09 1126
8213.94 1094
8214.80 1107
8215.65 1120
8216.51 1105
8217.37 1125
8218.22 1117
8219.08 1091
8219.93 1074
8220.79 1107
8221.64 1095
8222.50 1075
8223.36 1087
8224.21 1060
8225.07 1065
8225.92 1022
8226.78 1057
8227.64 1104
8228.49 1045
8229.35 1078
8230.20 1168
8231.06 1089
8231.92 1076
8232.77 1119
8233.63 1082
8234.49 1112
8235.34 1085
8236.20 1052
8237.06 1101
8237.91 1041
8238.77 1065
8239.63 1060
8240.48 1059
8241.34 1076
8242.20 1048
8243.05 1055
8243.91 1076
8244.77 1108
8245.62 1082
8246.48 1091
8247.34 1094
8248.19 1085
8249.05 1043
8249.91 1026
8250.77 1046
8251.62 1047
8252.48 1008
8253.34 1052
8254.20 1045
8255.05 1005
8255.91 1088
8256.77 1081
8257.63 1053
8258.48 1114
8259.34 1044
8260.20 1024
8261.06 1033
8261.92 1012
8262.77 1046
8263.63 1030
8264.49 983
8265.35 1005
8266.21 1005
8267.06 1035
8267.92 997
8268.78 1033
8269.64 1051
8270.50 1054
8271.35 1048
8272.21 1063
8273.07 1085
8273.93 1081
8274.79 1060
8275.65 1065
8276.51 1092
8277.36 1100
8278.22 1106
8279.08 1080
8279.94 1049
8280.80 1083
8281.66 1137
8282.52 1086
8283.38 1076
8284.24 1085
8285.09 1076
8285.95 1151
8286.81 1164
8287.67 1183
8288.53 1096
8289.39 1113
8290.25 1137
8291.11 1117
8291.97 1120
8292.83 1091
8293.69 1117
8294.55 1105
8295.41 1101
8296.27 1103
8297.13 1118
8297.99 1108
8298.85 1134
8299.71 1135
8300.56 1133
8301.42 1098
8302.28 1135
8303.14 1126
8304.00 1106
8304.86 1129
8305.73 1135
8306.59 1126
8307.45 1128
8308.31 1109
8309.17 1120
8310.03 1073
8310.89 1067
8311.75 1037
8312.61 1116
8313.47 1092
8314.33 1087
8315.19 1114
8316.05 1076
8316.91 1064
8317.77 1091
8318.63 1065
8319.49 1078
8320.35 1120
8321.22 1041
8322.08 1085
8322.94 1069
8323.80 1085
8324.66 1049
8325.52 1047
8326.38 1053
8327.24 1094
8328.10 1083
8328.97 1064
8329.83 1079
8330.69 1037
8331.55 1022
8332.41 1081
8333.27 1094
8334.13 1087
8335.00 1064
8335.86 1048
8336.72 1087
8337.58 1053
8338.44 1044
8339.30 1044
8340.17 1082
8341.03 1035
8341.89 1088
8342.75 1055
8343.62 1126
8344.48 1080
8345.34 1068
8346.20 1082
8347.06 1065
8347.93 1010
8348.79 1069
8349.65 1049
8350.51 1024
8351.38 1056
8352.24 1127
8353.10 1086
8353.96 1085
8354.83 1112
8355.69 1076
8356.55 1102
8357.41 1079
8358.28 1137
8359.14 1132
8360.00 1107
8360.87 1124
8361.73 1101
8362.59 1077
8363.46 1121
8364.32 1103
8365.18 1056
8366.05 1084
8366.91 1089
8367.77 1069
8368.64 1089
8369.50 1080
8370.36 1067
8371.23 1087
8372.09 1109
8372.95 1118
8373.82 1101
8374.68 1097
8375.54 1140
8376.41 1140
8377.27 1109
8378.14 1076
8379.00 1078
8379.86 1147
8380.73 1093
8381.59 1075
8382.46 1114
8383.32 1117
8384.18 1144
8385.05 1109
8385.91 1090
8386.78 1168
8387.64 1181
8388.51 1137
8389.37 1111
8390.23 1111
8391.10 1147
8391.96 1109
8392.83 1128
8393.69 1165
8394.56 1162
8395.42 1149
8396.29 1166
8397.15 1162
8398.02 1171
8398.88 1149
8399.75 1204
8400.61 1189
8401.48 1182
8402.34 1193
8403.21 1143
8404.07 1161
8404.94 1208
8405.80 1207
8406.67 1248
8407.53 1213
8408.40 1210
8409.26 1259
8410.13 1249
8411.00 1227
8411.86 1268
8412.73 1224
8413.59 1249
8414.46 1274
8415.32 1291
8416.19 1308
8417.06 1293
8417.92 1279
8418.79 1277
8419.65 1323
8420.52 1293
8421.39 1304
8422.25 1259
8423.12 1340
8423.98 1351
8424.85 1376
8425.72 1400
8426.58 1365
8427.45 1389
8428.32 1379
8429.18 1384
8430.05 1384
8430.92 1453
8431.78 1487
8432.65 1462
8433.52 1451
8434.38 1521
8435.25 1468
8436.12 1486
8436.98 1537
8437.85 1568
8438.72 1569
8439.58 1606
8440.45 1612
8441.32 1675
8442.19 1737
8443.05 1780
8443.92 1890
8444.79 1826
8445.65 1918
8446.52 1893
8447.39 1947
8448.26 1992
8449.12 1967
8449.99 1962
8450.86 1977
8451.73 1972
8452.60 2025
8453.46 2068
8454.33 2082
8455.20 2255
8456.07 2493
8456.93 2767
8457.80 2981
8458.67 3186
8459.54 3349
8460.41 3427
8461.27 3359
8462.14 3320
8463.01 3133
8463.88 2919
8464.75 2748
8465.62 2651
8466.48 2456
8467.35 2255
8468.22 2102
8469.09 2014
8469.96 1948
8470.83 1841
8471.70 1731
8472.57 1708
8473.43 1670
8474.30 1641
8475.17 1667
8476.04 1599
8476.91 1601
8477.78 1606
8478.65 1562
8479.52 1537
8480.39 1515
8481.25 1507
8482.12 1451
8482.99 1482
8483.86 1506
8484.73 1445
8485.60 1446
8486.47 1461
8487.34 1460
8488.21 1443
8489.08 1462
8489.95 1473
8490.82 1398
8491.69 1503
8492.56 1549
8493.43 1512
8494.30 1554
8495.17 1549
8496.04 1616
8496.91 1579
8497.78 1623
8498.65 1673
8499.52 1600
8500.39 1595
8501.26 1634
8502.13 1579
8503.00 1569
8503.87 1518
8504.74 1543
8505.61 1516
8506.48 1413
8507.35 1490
8508.22 1511
8509.09 1532
8509.96 1507
8510.83 1482
8511.70 1476
8512.57 1487
8513.45 1552
8514.32 1542
8515.19 1576
8516.06 1590
8516.93 1568
8517.80 1550
8518.67 1524
8519.54 1555
8520.41 1538
8521.29 1574
8522.16 1608
8523.03 1552
8523.90 1603
8524.77 1529
8525.64 1476
8526.51 1500
8527.39 1540
8528.26 1571
8529.13 1550
8530.00 1522
8530.87 1548
8531.74 1568
8532.62 1594
8533.49 1585
8534.36 1682
8535.23 1669
8536.10 1639
8536.98 1693
8537.85 1676
8538.72 1645
8539.59 1624
8540.46 1634
8541.34 1632
8542.21 1645
8543.08 1613
8543.95 1629
8544.83 1614
8545.70 1543
8546.57 1534
8547.44 1547
8548.32 1486
8549.19 1481
8550.06 1576
8550.93 1586
8551.81 1633
8552.68 1669
8553.55 1737
8554.43 1809
8555.30 1875
8556.17 2029
8557.04 2066
8557.92 2088
8558.79 2090
8559.66 1996
8560.54 1993
8561.41 1891
8562.28 1865
8563.16 1827
8564.03 1714
8564.90 1650
8565.78 1564
8566.65 1549
8567.52 1534
8568.40 1490
8569.27 1520
8570.15 1462
8571.02 1424
8571.89 1367
8572.77 1399
8573.64 1367
8574.51 1367
8575.39 1428
8576.26 1404
8577.14 1361
8578.01 1357
8578.88 1352
8579.76 1364
8580.63 1384
8581.51 1271
8582.38 1294
8583.26 1342
8584.13 1355
8585.01 1344
8585.88 1295
8586.75 1344
8587.63 1292
8588.50 1347
8589.38 1337
8590.25 1320
8591.13 1310
8592.00 1320
8592.88 1303
8593.75 1390
8594.63 1380
8595.50 1357
8596.38 1340
8597.25 1403
8598.13 1410
8599.00 1372
8599.88 1407
8600.75 1353
8601.63 1380
8602.50 1393
8603.38 1344
8604.26 1408
8605.13 1424
8606.01 1389
8606.88 1312
8607.76 1347
8608.63 1384
8609.51 1329
8610.38 1343
8611.26 1357
8612.14 1374
8613.01 1372
8613.89 1408
8614.76 1369
8615.64 1377
8616.52 1328
8617.39 1414
8618.27 1408
8619.15 1355
8620.02 1396
8620.90 1391
8621.77 1390
8622.65 1436
8623.53 1454
8624.40 1416
8625.28 1392
8626.16 1453
8627.03 1437
8627.91 1432
8628.79 1420
8629.66 1480
8630.54 1539
8631.42 1491
8632.29 1518
8633.17 1489
8634.05 1485
8634.92 1514
8635.80 1566
8636.68 1494
8637.56 1525
8638.43 1509
8639.31 1583
8640.19 1537
8641.07 1498
8641.94 1523
8642.82 1488
8643.70 1542
8644.57 1476
8645.45 1533
8646.33 1624
8647.21 1571
8648.09 1589
8648.96 1625
8649.84 1556
8650.72 1664
8651.60 1667
8652.47 1620
8653.35 1638
8654.23 1687
8655.11 1660
8655.99 1741
8656.86 1731
8657.74 1686
8658.62 1705
8659.50 1690
8660.38 1720
8661.26 1682
8662.13 1701
8663.01 1675
8663.89 1707
8664.77 1713
8665.65 1667
8666.53 1727
8667.41 1833
8668.28 1797
8669.16 1788
8670.04 1868
8670.92 1877
8671.80 1898
8672.68 1986
8673.56 2035
8674.44 2134
8675.32 2213
8676.20 2277
8677.07 2297
8677.95 2335
8678.83 2270
8679.71 2256
8680.59 2238
8681.47 2189
8682.35 2229
8683.23 2174
8684.11 2056
8684.99 2105
8685.87 2047
8686.75 2005
8687.63 2091
8688.51 2138
8689.39 2237
8690.27 2387
8691.15 2552
8692.03 2723
8692.91 2909
8693.79 3094
8694.67 3382
8695.55 3573
8696.43 3632
8697.31 3532
8698.19 3411
8699.07 3332
8699.95 3061
8700.83 2830
8701.71 2658
8702.59 2540
8703.47 2394
8704.35 2136
8705.23 2082
8706.11 1932
8706.99 1794
8707.87 1782
8708.75 1725
8709.63 1693
8710.52 1698
8711.40 1630
8712.28 1616
8713.16 1609
8714.04 1567
8714.92 1548
8715.80 1513
8716.68 1526
8717.56 1513
8718.45 1533
8719.33 1547
8720.21 1471
8721.09 1505
8721.97 1540
8722.85 1520
8723.73 1559
8724.62 1537
8725.50 1533
8726.38 1521
8727.26 1523
8728.14 1521
8729.02 1537
8729.91 1590
8730.79 1666
8731.67 1586
8732.55 1630
8733.43 1625
8734.32 1620
8735.20 1600
8736.08 1667
8736.96 1641
8737.84 1525
8738.73 1496
8739.61 1515
8740.49 1473
8741.37 1470
8742.26 1551
8743.14 1474
8744.02 1463
8744.90 1467
8745.79 1441
8746.67 1434
8747.55 1497
8748.43 1555
8749.32 1496
8750.20 1489
8751.08 1520
8751.97 1545
8752.85 1529
8753.73 1567
8754.62 1580
8755.50 1612
8756.38 1616
8757.26 1674
8758.15 1708
8759.03 1758
8759.91 1782
8760.80 1804
8761.68 1764
8762.56 1872
8763.45 1877
8764.33 1803
8765.22 1809
8766.10 1799
8766.98 1829
8767.87 1755
8768.75 1698
8769.63 1715
8770.52 1724
8771.40 1714
8772.29 1715
8773.17 1812
8774.05 1746
8774.94 1700
8775.82 1704
8776.71 1658
8777.59 1657
8778.48 1659
8779.36 1593
8780.24 1530
8781.13 1630
8782.01 1532
8782.90 1553
8783.78 1541
8784.67 1536
8785.55 1546
8786.44 1544
8787.32 1480
8788.21 1546
8789.09 1546
8789.98 1434
8790.86 1482
8791.74 1474
8792.63 1506
8793.51 1519
8794.40 1448
8795.29 1508
8796.17 1484
8797.06 1463
8797.94 1421
8798.83 1449
8799.71 1450
8800.60 1497
8801.48 1463
8802.37 1499
8803.25 1484
8804.14 1497
8805.02 1502
8805.91 1548
8806.80 1538
8807.68 1501
8808.57 1532
8809.45 1459
8810.34 1470
8811.23 1461
8812.11 1438
8813.00 1379
8813.88 1427
8814.77 1341
8815.66 1383
8816.54 1364
8817.43 1422
8818.31 1395
8819.20 1355
8820.09 1352
8820.97 1352
8821.86 1351
8822.75 1401
8823.63 1389
8824.52 1367
8825.41 1354
8826.29 1387
8827.18 1393
8828.07 1376
8828.95 1323
8829.84 1342
8830.73 1355
8831.61 1387
8832.50 1387
8833.39 1344
8834.28 1296
8835.16 1315
8836.05 1254
8836.94 1281
8837.82 1232
8838.71 1250
8839.60 1245
8840.49 1210
8841.37 1218
8842.26 1185
8843.15 1279
8844.04 1250
8844.92 1227
8845.81 1218
8846.70 1218
8847.59 1208
8848.47 1162
8849.36 1216
8850.25 1191
8851.14 1210
8852.03 1190
8852.91 1177
8853.80 1201
8854.69 1187
8855.58 1104
8856.47 1060
8857.36 1128
8858.24 1153
8859.13 1174
8860.02 1144
8860.91 1177
8861.80 1134
8862.69 1145
8863.57 1124
8864.46 1118
8865.35 1085
8866.24 1050
8867.13 1097
8868.02 1103
8868.91 1113
8869.80 1077
8870.68 1117
8871.57 1075
8872.46 1036
8873.35 1039
8874.24 1078
8875.13 1068
8876.02 1108
8876.91 1104
8877.80 1038
8878.69 1018
8879.58 991
8880.47 1047
8881.36 1036
8882.24 1009
8883.13 1005
8884.02 1016
8884.91 1057
8885.80 1019
8886.69 1030
8887.58 1083
8888.47 1073
8889.36 1029
8890.25 1048
8891.14 1028
8892.03 1008
8892.92 1050
8893.81 1041
8894.70 1058
8895.59 1046
8896.48 1041
8897.37 1020
8898.26 1019
8899.15 1022
8900.04 980
8900.93 976
8901.82 1022
8902.72 1033
8903.61 993
8904.50 995
8905.39 1013
8906.28 1010
8907.17 974
8908.06 1004
8908.95 1042
8909.84 1066
8910.73 1017
8911.62 1054
8912.51 1049
8913.41 1051
8914.30 1036
8915.19 1054
8916.08 1031
8916.97 1031
8917.86 935
8918.75 968
8919.64 964
8920.54 946
8921.43 1026
8922.32 1007
8923.21 967
8924.10 958
8924.99 934
8925.88 958
8926.78 999
8927.67 982
8928.56 983
8929.45 935
8930.34 936
8931.24 950
8932.13 930
8933.02 981
8933.91 945
8934.80 969
8935.70 917
8936.59 938
8937.48 930
8938.37 912
8939.27 956
8940.16 928
8941.05 938
8941.94 918
8942.84 905
8943.73 937
8944.62 914
8945.51 957
8946.41 927
8947.30 921
8948.19 945
8949.08 966
8949.98 960
8950.87 944
8951.76 923
8952.66 867
8953.55 891
8954.44 935
8955.34 961
8956.23 901
8957.12 924
8958.02 892
8958.91 873
8959.80 908
8960.70 881
8961.59 921
8962.48 878
8963.38 874
8964.27 895
8965.16 916
8966.06 932
8966.95 905
8967.84 923
8968.74 884
8969.63 905
8970.53 926
8971.42 877
8972.31 902
8973.21 889
8974.10 853
8975.00 905
8975.89 908
8976.78 910
8977.68 876
8978.57 890
8979.47 909
8980.36 890
8981.26 861
8982.15 907
8983.05 908
8983.94 876
8984.83 856
8985.73 871
8986.62 914
8987.52 910
8988.41 900
8989.31 886
8990.20 895
8991.10 919
8991.99 933
8992.89 901
8993.78 885
8994.68 908
8995.57 929
8996.47 895
8997.36 882
8998.26 904
8999.15 921
9000.05 896
9000.95 895
9001.84 939
9002.74 895
9003.63 868
9004.53 871
9005.42 856
9006.32 867
9007.21 917
9008.11 874
9009.01 907
9009.90 900
9010.80 876
9011.69 910
9012.59 933
9013.49 895
9014.38 884
9015.28 868
9016.17 913
9017.07 887
9017.97 885
9018.86 877
9019.76 874
9020.66 911
9021.55 891
9022.45 897
9023.35 908
9024.24 864
9025.14 894
9026.04 916
9026.93 906
9027.83 853
9028.73 911
9029.62 878
9030.52 862
9031.42 843
9032.31 837
9033.21 870
9034.11 890
9035.01 880
9035.90 875
9036.80 876
9037.70 853
9038.59 874
9039.49 921
9040.39 943
9041.29 922
9042.18 886
9043.08 900
9043.98 951
9044.88 901
9045.77 929
9046.67 927
9047.57 896
9048.47 903
9049.37 838
9050.26 909
9051.16 944
9052.06 924
9052.96 977
9053.85 974
9054.75 959
9055.65 969
9056.55 945
9057.45 935
9058.35 959
9059.24 990
9060.14 1022
9061.04 987
9061.94 1062
9062.84 993
9063.74 970
9064.64 989
9065.53 1009
9066.43 957
9067.33 967
9068.23 1033
9069.13 990
9070.03 952
9070.93 943
9071.83 966
9072.72 963
9073.62 952
9074.52 953
9075.42 980
9076.32 991
9077.22 922
9078.12 952
9079.02 975
9079.92 945
9080.82 1000
9081.72 958
9082.62 980
9083.52 969
9084.42 986
9085.32 979
9086.21 991
9087.11 1012
9088.01 1056
9088.91 986
9089.81 953
9090.71 996
9091.61 1039
9092.51 1053
9093.41 1037
9094.31 1045
9095.21 1017
9096.11 998
9097.01 1032
9097.91 1045
9098.81 1007
9099.72 1031
9100.62 991
9101.52 1000
9102.42 1025
9103.32 1050
9104.22 1012
9105.12 967
9106.02 987
9106.92 978
9107.82 950
9108.72 950
9109.62 935
9110.52 965
9111.42 983
9112.32 995
9113.23 959
9114.13 923
9115.03 955
9115.93 920
9116.83 939
9117.73 917
9118.63 951
9119.53 932
9120.44 910
9121.34 864
9122.24 916
9123.14 905
9124.04 919
9124.94 902
9125.84 916
9126.75 935
9127.65 940
9128.55 943
9129.45 903
9130.35 960
9131.25 986
9132.16 962
9133.06 1022
9133.96 948
9134.86 925
9135.76 947
9136.67 941
9137.57 922
9138.47 878
9139.37 907
9140.28 933
9141.18 932
9142.08 926
9142.98 899
9143.89 921
9144.79 929
9145.69 932
9146.59 927
9147.50 933
9148.40 902
9149.30 929
9150.20 934
9151.11 935
9152.01 918
9152.91 898
9153.82 916
9154.72 936
9155.62 955
9156.53 935
9157.43 925
9158.33 906
9159.24 948
9160.14 918
9161.04 886
9161.95 890
9162.85 872
9163.75 935
9164.66 931
9165.56 899
9166.46 914
9167.37 912
9168.27 942
9169.17 915
9170.08 915
9170.98 896
9171.89 888
9172.79 911
9173.69 880
9174.60 858
9175.50 877
9176.41 896
9177.31 845
9178.21 881
9179.12 900
9180.02 863
9180.93 885
9181.83 893
9182.74 912
9183.64 878
9184.55 876
9185.45 898
9186.35 886
9187.26 882
9188.16 898
9189.07 904
9189.97 892
9190.88 862
9191.78 904
9192.69 913
9193.59 906
9194.50 918
9195.40 894
9196.31 895
9197.21 901
9198.12 947
9199.02 993
9199.93 974
9200.83 990
9201.74 1037
9202.65 1034
9203.55 1037
9204.46 1009
9205.36 981
9206.27 1024
9207.17 966
9208.08 941
9208.98 919
9209.89 985
9210.80 934
9211.70 921
9212.61 897
9213.51 920
9214.42 928
9215.33 897
9216.23 895
9217.14 899
9218.04 879
9218.95 901
9219.86 923
9220.76 864
9221.67 898
9222.58 875
9223.48 881
9224.39 847
9225.30 858
9226.20 880
9227.11 859
9228.01 872
9228.92 836
9229.83 845
9230.74 881
9231.64 853
9232.55 838
9233.46 866
9234.36 861
9235.27 834
9236.18 836
9237.08 832
9237.99 823
9238.90 821
9239.81 837
9240.71 882
9241.62 847
9242.53 859
9243.43 861
9244.34 857
9245.25 884
9246.16 841
9247.07 850
9247.97 861
9248.88 875
9249.79 800
9250.70 802
9251.60 811
9252.51 863
9253.42 841
9254.33 819
9255.24 794
9256.14 838
9257.05 788
9257.96 793
9258.87 827
9259.78 792
9260.68 830
9261.59 841
9262.50 801
9263.41 805
9264.32 848
9265.23 842
9266.13 821
9267.04 797
9267.95 807
9268.86 813
9269.77 811
9270.68 780
9271.59 819
9272.50 847
9273.40 841
9274.31 842
9275.22 835
9276.13 861
9277.04 851
9277.95 879
9278.86 837
9279.77 872
9280.68 843
9281.59 883
9282.50 869
9283.41 919
9284.32 856
9285.22 884
9286.13 820
9287.04 840
9287.95 827
9288.86 826
9289.77 837
9290.68 829
9291.59 839
9292.50 838
9293.41 865
9294.32 885
9295.23 883
9296.14 832
9297.05 824
9297.96 879
9298.87 869
9299.78 853
9300.69 865
9301.60 881
9302.51 868
9303.42 873
9304.33 877
9305.24 866
9306.15 873
9307.07 882
9307.98 917
9308.89 946
9309.80 910
9310.71 897
9311.62 880
9312.53 946
9313.44 971
9314.35 889
9315.26 918
9316.17 897
9317.08 930
9318.00 878
9318.91 865
9319.82 911
9320.73 906
9321.64 919
9322.55 929
9323.46 890
9324.37 880
9325.29 857
9326.20 892
9327.11 897
9328.02 895
9328.93 899
9329.84 904
9330.75 864
9331.67 877
9332.58 899
9333.49 856
9334.40 876
9335.31 847
9336.23 864
9337.14 850
9338.05 885
9338.96 894
9339.87 890
9340.79 855
9341.70 835
9342.61 865
9343.52 911
9344.44 908
9345.35 885
9346.26 898
9347.17 931
9348.09 946
9349.00 879
9349.91 934
9350.82 901
9351.74 861
9352.65 885
9353.56 887
9354.47 853
9355.39 890
9356.30 879
9357.21 874
9358.13 867
9359.04 857
9359.95 858
9360.87 892
9361.78 888
9362.69 857
9363.61 858
9364.52 857
9365.43 884
9366.35 860
9367.26 885
9368.17 808
9369.09 812
9370.00 837
9370.91 863
9371.83 844
9372.74 795
9373.65 863
9374.57 897
9375.48 842
9376.40 861
9377.31 902
9378.22 878
9379.14 892
9380.05 872
9380.97 899
9381.88 887
9382.80 887
9383.71 885
9384.62 879
9385.54 901
9386.45 915
9387.37 904
9388.28 895
9389.20 940
9390.11 899
9391.03 897
9391.94 907
9392.85 950
9393.77 944
9394.68 912
9395.60 893
9396.51 917
9397.43 988
9398.34 986
9399.26 935
9400.17 964
9401.09 929
9402.00 965
9402.92 1005
9403.84 967
9404.75 929
9405.67 901
9406.58 933
9407.50 903
9408.41 981
9409.33 964
9410.24 942
9411.16 912
9412.07 919
9412.99 934
9413.91 941
9414.82 910
9415.74 934
9416.65 938
9417.57 962
9418.49 984
9419.40 991
9420.32 1012
9421.23 1003
9422.15 1021
9423.07 1049
9423.98 1010
9424.90 969
9425.81 1022
9426.73 1063
9427.65 1020
9428.56 981
9429.48 1019
9430.40 1021
9431.31 1023
9432.23 956
9433.15 1010
9434.06 1039
9434.98 994
9435.90 1023
9436.81 1063
9437.73 1020
9438.65 1017
9439.57 1044
9440.48 1032
9441.40 1009
9442.32 1019
9443.23 1010
9444.15 1003
9445.07 1022
9445.99 1013
9446.90 1105
9447.82 1064
9448.74 1059
9449.66 1031
9450.57 1031
9451.49 1101
9452.41 1132
9453.33 1174
9454.24 1194
9455.16 1219
9456.08 1279
9457.00 1313
9457.91 1289
9458.83 1295
9459.75 1269
9460.67 1260
9461.59 1260
9462.50 1310
9463.42 1326
9464.34 1284
9465.26 1318
9466.18 1325
9467.10 1299
9468.01 1256
9468.93 1222
9469.85 1191
9470.77 1204
9471.69 1213
9472.61 1158
9473.53 1122
9474.44 1144
9475.36 1069
9476.28 1090
9477.20 1026
9478.12 1046
9479.04 1077
9479.96 1049
9480.88 1041
9481.80 1056
9482.71 1029
9483.63 1043
9484.55 1046
9485.47 1064
9486.39 1063
9487.31 1062
9488.23 1109
9489.15 1096
9490.07 1059
9490.99 1055
9491.91 1069
9492.83 1077
9493.75 1068
9494.67 1057
9495.59 1036
9496.51 1048
9497.43 1038
9498.35 1024
9499.27 1024
9500.19 978
9501.11 990
9502.03 987
9502.95 1038
9503.87 1041
9504.79 1052
9505.71 966
9506.63 1055
9507.55 1018
9508.47 1013
9509.39 975
9510.31 1007
9511.23 973
9512.15 995
9513.07 1036
9513.99 986
9514.91 1011
9515.83 1036
9516.75 1020
9517.67 1002
9518.59 1046
9519.52 1081
9520.44 1117
9521.36 1115
9522.28 1126
9523.20 1128
9524.12 1075
9525.04 1082
9525.96 1086
9526.88 1051
9527.80 1045
9528.73 1027
9529.65 1057
9530.57 1085
9531.49 1054
9532.41 1091
9533.33 1101
9534.26 1151
9535.18 1131
9536.10 1139
9537.02 1124
9537.94 1073
9538.86 1107
9539.79 1105
9540.71 1057
9541.63 1040
9542.55 1022
9543.47 1077
9544.40 1044
9545.32 1044
9546.24 1058
9547.16 1040
9548.08 1021
9549.01 1000
9549.93 989
9550.85 989
9551.77 1011
9552.70 978
9553.62 973
9554.54 924
9555.46 917
9556.39 901
9557.31 1018
9558.23 984
9559.16 978
9560.08 974
9561.00 1005
9561.92 998
9562.85 999
9563.77 1009
9564.69 1025
9565.62 1048
9566.54 1045
9567.46 1012
9568.39 1038
9569.31 1002
9570.23 1023
9571.16 1014
9572.08 975
9573.00 946
9573.93 975
9574.85 969
9575.77 989
9576.70 949
9577.62 976
9578.54 1012
9579.47 974
9580.39 932
9581.32 947
9582.24 979
9583.16 967
9584.09 950
9585.01 948
9585.94 969
9586.86 990
9587.78 947
9588.71 987
9589.63 934
9590.56 946
9591.48 965
9592.41 984
9593.33 968
9594.25 977
9595.18 971
9596.10 999
9597.03 1047
9597.95 967
9598.88 1018
9599.80 1009
9600.73 988
9601.65 1023
9602.58 1034
9603.50 1036
9604.43 1010
9605.35 1012
9606.28 976
9607.20 980
9608.13 995
9609.05 1042
9609.98 1064
9610.90 1049
9611.83 1034
9612.75 1060
9613.68 1089
9614.60 1092
9615.53 1048
9616.46 1042
9617.38 1039
9618.31 993
9619.23 1009
9620.16 1011
9621.08 1080
9622.01 1081
9622.94 1057
9623.86 1102
9624.79 1093
9625.71 1061
9626.64 1093
9627.57 1043
9628.49 1080
9629.42 1111
9630.34 1135
9631.27 1141
9632.20 1131
9633.12 1144
9634.05 1151
9634.98 1177
9635.90 1205
9636.83 1188
9637.76 1185
9638.68 1200
9639.61 1224
9640.54 1263
9641.46 1297
9642.39 1233
9643.32 1226
9644.24 1272
9645.17 1249
9646.10 1302
9647.02 1352
9647.95 1379
9648.88 1456
9649.81 1504
9650.73 1534
9651.66 1559
9652.59 1533
9653.51 1574
9654.44 1572
9655.37 1509
9656.30 1529
9657.22 1487
9658.15 1454
9659.08 1398
9660.01 1302
9660.93 1366
9661.86 1334
9662.79 1238
9663.72 1249
9664.65 1296
9665.57 1252
9666.50 1186
9667.43 1228
9668.36 1262
9669.29 1223
9670.21 1228
9671.14 1254
9672.07 1277
9673.00 1224
9673.93 1235
9674.86 1262
9675.78 1200
9676.71 1200
9677.64 1212
9678.57 1245
9679.50 1198
9680.43 1205
9681.36 1183
9682.28 1158
9683.21 1169
9684.14 1184
9685.07 1119
9686.00 1154
9686.93 1178
9687.86 1275
9688.79 1205
9689.72 1213
9690.64 1210
9691.57 1188
9692.50 1198
9693.43 1204
9694.36 1175
9695.29 1240
9696.22 1248
9697.15 1189
9698.08 1204
9699.01 1210
9699.94 1235
9700.87 1207
9701.80 1188
9702.73 1162
9703.66 1166
9704.59 1184
9705.52 1148
9706.45 1145
9707.38 1171
9708.31 1149
9709.24 1139
9710.17 1145
9711.10 1149
9712.03 1080
9712.96 1123
9713.89 1157
9714.82 1104
9715.75 1131
9716.68 1148
9717.61 1163
9718.54 1095
9719.47 1228
9720.40 1159
9721.33 1140
9722.26 1139
9723.19 1176
9724.12 1152
9725.05 1129
9725.98 1158
9726.92 1175
9727.85 1196
9728.78 1212
9729.71 1206
9730.64 1148
9731.57 1192
9732.50 1186
9733.43 1218
9734.36 1170
9735.30 1195
9736.23 1143
9737.16 1137
9738.09 1184
9739.02 1191
9739.95 1205
9740.88 1189
9741.82 1193
9742.75 1188
9743.68 1233
9744.61 1252
9745.54 1239
9746.47 1199
9747.41 1217
9748.34 1164
9749.27 1201
9750.20 1180
9751.13 1225
9752.07 1201
9753.00 1236
9753.93 1235
9754.86 1230
9755.79 1232
9756.73 1208
9757.66 1273
9758.59 1235
9759.52 1249
9760.46 1280
9761.39 1286
9762.32 1285
9763.25 1239
9764.19 1288
9765.12 1266
9766.05 1303
9766.98 1256
9767.92 1312
9768.85 1319
9769.78 1256
9770.72 1305
9771.65 1328
9772.58 1315
9773.52 1320
9774.45 1326
9775.38 1347
9776.31 1334
9777.25 1354
9778.18 1346
9779.11 1386
9780.05 1378
9780.98 1392
9781.92 1483
9782.85 1481
9783.78 1473
9784.72 1532
9785.65 1627
9786.58 1652
9787.52 1622
9788.45 1651
9789.38 1678
9790.32 1631
9791.25 1621
9792.19 1611
9793.12 1572
9794.05 1487
9794.99 1505
9795.92 1571
9796.86 1535
9797.79 1545
9798.73 1579
9799.66 1633
9800.59 1565
9801.53 1611
9802.46 1582
9803.40 1577
9804.33 1598
9805.27 1510
9806.20 1509
9807.14 1476
9808.07 1398
9809.01 1397
9809.94 1355
9810.88 1350
9811.81 1313
9812.75 1210
9813.68 1180
9814.62 1159
9815.55 1186
9816.49 1226
9817.42 1174
9818.36 1190
9819.29 1167
9820.23 1203
9821.16 1161
9822.10 1125
9823.03 1169
9823.97 1143
9824.90 1138
9825.84 1102
9826.78 1144
9827.71 1166
9828.65 1141
9829.58 1153
9830.52 1125
9831.45 1151
9832.39 1135
9833.33 1156
9834.26 1158
9835.20 1125
9836.13 1113
9837.07 1159
9838.01 1166
9838.94 1187
9839.88 1154
9840.82 1120
9841.75 1121
9842.69 1168
9843.62 1114
9844.56 1120
9845.50 1194
9846.43 1164
9847.37 1144
9848.31 1122
9849.24 1123
9850.18 1137
9851.12 1144
9852.05 1128
9852.99 1197
9853.93 1161
9854.87 1149
9855.80 1198
9856.74 1139
9857.68 1181
9858.61 1240
9859.55 1185
9860.49 1163
9861.43 1152
9862.36 1191
9863.30 1106
9864.24 1114
9865.17 1194
9866.11 1137
9867.05 1112
9867.99 1132
9868.93 1213
9869.86 1224
9870.80 1152
9871.74 1179
9872.68 1216
9873.61 1228
9874.55 1196
9875.49 1232
9876.43 1204
9877.37 1225
9878.30 1202
9879.24 1201
9880.18 1221
9881.12 1202
9882.06 1209
9883.00 1222
9883.93 1169
9884.87 1161
9885.81 1205
9886.75 1180
9887.69 1203
9888.63 1214
9889.56 1172
9890.50 1192
9891.44 1166
9892.38 1184
9893.32 1137
9894.26 1180
9895.20 1173
9896.14 1170
9897.07 1186
9898.01 1198
9898.95 1192
9899.89 1184
9900.83 1197
9901.77 1147
9902.71 1151
9903.65 1150
9904.59 1171
9905.53 1191
9906.47 1200
9907.41 1237
9908.35 1234
9909.29 1248
9910.23 1227
9911.16 1307
9912.10 1282
9913.04 1235
9913.98 1264
9914.92 1262
9915.86 1232
9916.80 1288
9917.74 1292
9918.68 1306
9919.62 1311
9920.56 1326
9921.50 1312
9922.44 1357
9923.38 1456
9924.32 1401
9925.27 1546
9926.21 1683
9927.15 1675
9928.09 1748
9929.03 1794
9929.97 1831
9930.91 1854
9931.85 1831
9932.79 1802
9933.73 1741
9934.67 1729
9935.61 1704
9936.55 1595
9937.49 1492
9938.43 1495
9939.38 1431
9940.32 1377
9941.26 1370
9942.20 1356
9943.14 1303
9944.08 1242
9945.02 1279
9945.96 1263
9946.90 1285
9947.85 1231
9948.79 1292
9949.73 1278
9950.67 1227
9951.61 1207
9952.55 1271
9953.50 1307
9954.44 1252
9955.38 1250
9956.32 1288
9957.26 1296
9958.20 1259
9959.15 1364
9960.09 1291
9961.03 1288
9961.97 1274
9962.91 1251
9963.86 1251
9964.80 1288
9965.74 1346
9966.68 1335
9967.63 1284
9968.57 1263
9969.51 1307
9970.45 1260
9971.39 1260
9972.34 1217
9973.28 1268
9974.22 1306
9975.17 1260
9976.11 1263
9977.05 1229
9977.99 1202
9978.94 1218
9979.88 1216
9980.82 1179
9981.77 1151
9982.71 1111
9983.65 1201
9984.59 1169
9985.54 1182
9986.48 1165
9987.42 1182
9988.37 1130
9989.31 1127
9990.25 1136
9991.20 1104
9992.14 1121
9993.08 1174
9994.03 1163
9994.97 1180
9995.92 1146
9996.86 1105
9997.80 1073
9998.75 1096
9999.69 1086
10000.63 1095
10001.58 1093
10002.52 1114
10003.47 1139
10004.41 1144
10005.35 1124
10006.30 1102
10007.24 1110
10008.19 1063
10009.13 1084
10010.08 1102
10011.02 1067
10011.96 1064
10012.91 1060
10013.85 1088
10014.80 1051
10015.74 1053
10016.69 993
10017.63 1001
10018.58 1009
10019.52 1001
10020.47 998
10021.41 985
10022.36 1005
10023.30 988
10024.25 1038
10025.19 1046
10026.14 1030
10027.08 1032
10028.03 979
10028.97 975
10029.92 979
10030.86 1029
10031.81 1058
10032.75 1021
10033.70 1015
10034.64 1013
10035.59 999
10036.53 1002
10037.48 1001
10038.43 993
10039.37 1012
10040.32 997
10041.26 969
10042.21 984
10043.16 1018
10044.10 998
10045.05 962
10045.99 976
10046.94 971
10047.89 988
10048.83 984
10049.78 965
10050.72 910
10051.67 932
10052.62 914
10053.56 897
10054.51 936
10055.46 967
10056.40 974
10057.35 967
10058.30 938
10059.24 901
10060.19 925
10061.14 930
10062.08 947
10063.03 940
10063.98 917
10064.92 940
10065.87 961
10066.82 934
10067.76 930
10068.71 886
10069.66 922
10070.61 924
10071.55 923
10072.50 941
10073.45 933
10074.39 960
10075.34 960
10076.29 953
10077.24 895
10078.18 902
10079.13 927
10080.08 930
10081.03 933
10081.97 927
10082.92 957
10083.87 949
10084.82 894
10085.77 928
10086.71 920
10087.66 915
10088.61 917
10089.56 884
10090.51 899
10091.45 901
10092.40 878
10093.35 928
10094.30 898
10095.25 856
10096.20 867
10097.14 812
10098.09 854
10099.04 860
10099.99 848
10100.94 868
10101.89 885
10102.84 874
10103.78 874
10104.73 843
10105.68 885
10106.63 881
10107.58 860
10108.53 857
10109.48 842
10110.43 820
10111.38 895
10112.33 861
10113.27 839
10114.22 836
10115.17 817
10116.12 834
10117.07 851
10118.02 836
10118.97 849
10119.92 891
10120.87 857
10121.82 846
10122.77 834
10123.72 798
10124.67 852
10125.62 864
10126.57 840
10127.52 853
10128.47 859
10129.42 845
10130.37 828
10131.32 830
10132.27 821
10133.22 836
10134.17 828
10135.12 880
10136.07 857
10137.02 855
10137.97 883
10138.92 846
10139.87 862
10140.82 914
10141.77 917
10142.72 911
10143.67 860
10144.62 852
10145.57 833
10146.52 814
10147.47 855
10148.43 880
10149.38 902
10150.33 876
10151.28 879
10152.23 852
10153.18 912
10154.13 846
10155.08 863
10156.03 915
10156.99 902
10157.94 869
10158.89 944
10159.84 921
10160.79 862
10161.74 894
10162.69 936
10163.65 916
10164.60 905
10165.55 915
10166.50 878
10167.45 902
10168.40 964
10169.36 1000
10170.31 1000
10171.26 979
10172.21 946
10173.16 966
10174.11 914
10175.07 949
10176.02 949
10176.97 970
10177.92 972
10178.88 1040
10179.83 994
10180.78 954
10181.73 998
10182.69 994
10183.64 1047
10184.59 1031
10185.54 976
10186.50 994
10187.45 1026
10188.40 1057
10189.35 1063
10190.31 1064
10191.26 1112
10192.21 1118
10193.17 1063
10194.12 1088
10195.07 1100
10196.02 1086
10196.98 1063
10197.93 1114
10198.88 1108
10199.84 1074
10200.79 1126
10201.74 1126
10202.70 1115
10203.65 1176
10204.60 1160
10205.56 1189
10206.51 1209
10207.46 1206
10208.42 1275
10209.37 1249
10210.33 1263
10211.28 1254
10212.23 1342
10213.19 1270
10214.14 1237
10215.09 1171
10216.05 1253
10217.00 1225
10217.96 1154
10218.91 1137
10219.87 1159
10220.82 1132
10221.77 1087
10222.73 1080
10223.68 1088
10224.64 1154
10225.59 1100
10226.55 1047
10227.50 1023
10228.45 1051
10229.41 1059
10230.36 1077
10231.32 1047
10232.27 1066
10233.23 1061
10234.18 999
10235.14 1020
10236.09 1055
10237.05 1079
10238.00 1071
10238.96 1100
10239.91 1047
10240.87 1055
10241.82 1051
10242.78 1043
10243.73 1018
10244.69 1018
10245.64 1007
10246.60 989
10247.56 1028
10248.51 999
10249.47 985
10250.42 1007
10251.38 986
10252.33 991
10253.29 1001
10254.25 921
10255.20 971
10256.16 970
10257.11 973
10258.07 931
10259.02 956
10259.98 971
10260.94 975
10261.89 974
10262.85 966
10263.81 1018
10264.76 1003
10265.72 980
10266.67 1014
10267.63 1010
10268.59 981
10269.54 1031
10270.50 1047
10271.46 1072
10272.41 1006
10273.37 999
10274.33 976
10275.28 983
10276.24 984
10277.20 967
10278.15 986
10279.11 956
10280.07 960
10281.03 948
10281.98 973
10282.94 971
10283.90 913
10284.85 926
10285.81 925
10286.77 886
10287.73 870
10288.68 862
10289.64 883
10290.60 904
10291.56 928
10292.51 909
10293.47 940
10294.43 919
10295.39 902
10296.34 933
10297.30 913
10298.26 923
10299.22 926
10300.18 925
10301.13 930
10302.09 889
10303.05 896
10304.01 911
10304.97 946
10305.92 867
10306.88 882
10307.84 881
10308.80 870
10309.76 885
10310.72 897
10311.67 875
10312.63 892
10313.59 857
10314.55 820
10315.51 801
10316.47 817
10317.43 843
10318.38 831
10319.34 816
10320.30 825
10321.26 838
10322.22 838
10323.18 804
10324.14 801
10325.10 822
10326.06 846
10327.01 846
10327.97 813
10328.93 794
10329.89 822
10330.85 845
10331.81 804
10332.77 770
10333.73 813
10334.69 819
10335.65 858
10336.61 783
10337.57 816
10338.53 795
10339.49 808
10340.45 784
10341.41 795
10342.37 811
10343.33 812
10344.29 841
10345.25 776
10346.21 793
10347.17 820
10348.13 836
10349.09 850
10350.05 799
10351.01 776
10351.97 801
10352.93 835
10353.89 801
10354.85 853
10355.81 836
10356.77 829
10357.73 817
10358.69 840
10359.65 798
10360.61 830
10361.57 810
10362.54 835
10363.50 768
10364.46 804
10365.42 812
10366.38 810
10367.34 793
10368.30 800
10369.26 793
10370.22 804
10371.18 793
10372.15 802
10373.11 792
10374.07 822
10375.03 848
10375.99 804
10376.95 782
10377.91 775
10378.88 793
10379.84 821
10380.80 877
10381.76 820
10382.72 834
10383.68 846
10384.65 775
10385.61 813
10386.57 817
10387.53 783
10388.49 800
10389.46 827
10390.42 846
10391.38 835
10392.34 802
10393.31 808
10394.27 797
10395.23 815
10396.19 801
10397.15 816
10398.12 814
10399.08 843
10400.04 806
10401.00 812
10401.97 835
10402.93 795
10403.89 822
10404.86 842
10405.82 837
10406.78 803
10407.74 850
10408.71 822
10409.67 851
10410.63 873
10411.60 906
10412.56 924
10413.52 899
10414.49 908
10415.45 953
10416.41 989
10417.38 972
10418.34 973
10419.30 1019
10420.27 1040
10421.23 1027
10422.19 1063
10423.16 1104
10424.12 1111
10425.08 1102
10426.05 1112
10427.01 1090
10427.98 1091
10428.94 1037
10429.90 1053
10430.87 1043
10431.83 990
10432.80 958
10433.76 979
10434.72 922
10435.69 876
10436.65 858
10437.62 832
10438.58 862
10439.55 877
10440.51 837
10441.47 852
10442.44 800
10443.40 837
10444.37 826
10445.33 783
10446.30 761
10447.26 762
10448.23 789
10449.19 773
10450.16 764
10451.12 779
10452.09 817
10453.05 800
10454.02 803
10454.98 768
10455.95 768
10456.91 770
10457.88 774
10458.84 781
10459.81 775
10460.77 797
10461.74 767
10462.70 763
10463.67 793
10464.64 784
10465.60 744
10466.57 698
10467.53 745
10468.50 711
10469.46 748
10470.43 728
10471.40 757
10472.36 743
10473.33 743
10474.29 719
10475.26 753
10476.23 761
10477.19 736
10478.16 763
10479.12 766
10480.09 780
10481.06 722
10482.02 743
10482.99 762
10483.96 799
10484.92 731
10485.89 737
10486.85 763
10487.82 806
10488.79 760
10489.75 775
10490.72 770
10491.69 778
10492.66 755
10493.62 759
10494.59 774
10495.56 725
10496.52 752
10497.49 741
10498.46 782
10499.42 757
10500.39 765
10501.36 736
10502.33 743
10503.29 774
10504.26 775
10505.23 751
10506.20 746
10507.16 762
10508.13 779
10509.10 761
10510.07 728
10511.03 732
10512.00 740
10512.97 753
10513.94 753
10514.90 747
10515.87 721
10516.84 725
10517.81 751
10518.78 760
10519.74 745
10520.71 737
10521.68 763
10522.65 726
10523.62 767
10524.59 736
10525.55 769
10526.52 748
10527.49 741
10528.46 756
10529.43 738
10530.40 706
10531.37 758
10532.33 739
10533.30 730
10534.27 727
10535.24 747
10536.21 734
10537.18 746
10538.15 766
10539.12 746
10540.08 736
10541.05 726
10542.02 737
10542.99 715
10543.96 730
10544.93 726
10545.90 743
10546.87 728
10547.84 708
10548.81 696
10549.78 760
10550.75 731
10551.72 724
10552.69 769
10553.66 747
10554.63 755
10555.60 757
10556.56 733
10557.53 733
10558.50 733
10559.47 766
10560.44 747
10561.41 773
10562.38 804
10563.35 784
10564.32 807
10565.29 757
10566.27 776
10567.24 771
10568.21 811
10569.18 822
10570.15 737
10571.12 800
10572.09 813
10573.06 758
10574.03 734
10575.00 741
10575.97 775
10576.94 769
10577.91 721
10578.88 754
10579.85 742
10580.82 741
10581.79 756
10582.77 744
10583.74 721
10584.71 760
10585.68 745
10586.65 747
10587.62 751
10588.59 744
10589.56 711
10590.54 730
10591.51 724
10592.48 704
10593.45 736
10594.42 740
10595.39 738
10596.36 722
10597.34 713
10598.31 708
10599.28 745
10600.25 757
10601.22 736
10602.19 765
10603.17 759
10604.14 757
10605.11 758
10606.08 760
10607.05 689
10608.03 749
10609.00 758
10609.97 754
10610.94 754
10611.92 740
10612.89 748
10613.86 768
10614.83 734
10615.81 726
10616.78 761
10617.75 732
10618.72 772
10619.70 789
10620.67 776
10621.64 740
10622.61 715
10623.59 756
10624.56 772
10625.53 742
10626.51 771
10627.48 757
10628.45 757
10629.43 774
10630.40 754
10631.37 749
10632.34 736
10633.32 741
10634.29 759
10635.26 782
10636.24 772
10637.21 797
10638.19 758
10639.16 771
10640.13 832
10641.11 879
10642.08 817
10643.05 839
10644.03 806
10645.00 862
10645.98 854
10646.95 822
10647.92 845
10648.90 818
10649.87 808
10650.85 803
10651.82 761
10652.79 753
10653.77 772
10654.74 758
10655.72 759
10656.69 757
10657.67 732
10658.64 720
10659.61 704
10660.59 740
10661.56 690
10662.54 720
10663.51 686
10664.49 725
10665.46 742
10666.44 748
10667.41 741
10668.39 694
10669.36 687
10670.34 733
10671.31 733
10672.29 752
10673.26 722
10674.24 709
10675.21 731
10676.19 747
10677.16 717
10678.14 727
10679.11 691
10680.09 694
10681.06 744
10682.04 758
10683.02 717
10683.99 765
10684.97 745
10685.94 760
10686.92 719
10687.89 702
10688.87 742
10689.85 712
10690.82 706
10691.80 703
10692.77 695
10693.75 703
10694.73 706
10695.70 708
10696.68 677
10697.65 674
10698.63 675
10699.61 713
10700.58 689
10701.56 691
10702.54 711
10703.51 707
10704.49 712
10705.47 710
10706.44 709
10707.42 688
10708.40 692
10709.37 673
10710.35 709
10711.33 684
10712.30 713
10713.28 715
10714.26 686
10715.23 658
10716.21 705
10717.19 726
10718.17 684
10719.14 759
10720.12 754
10721.10 710
10722.08 685
10723.05 692
10724.03 672
10725.01 746
10725.98 729
10726.96 694
10727.94 696
10728.92 718
10729.90 690
10730.87 718
10731.85 709
10732.83 703
10733.81 701
10734.78 706
10735.76 701
10736.74 678
10737.72 723
10738.70 705
10739.68 713
10740.65 689
10741.63 680
10742.61 718
10743.59 750
10744.57 680
10745.54 719
10746.52 732
10747.50 747
10748.48 719
10749.46 692
10750.44 708
10751.42 726
10752.40 686
10753.37 666
10754.35 690
10755.33 695
10756.31 695
10757.29 708
10758.27 719
10759.25 686
10760.23 696
10761.21 720
10762.19 704
10763.16 716
10764.14 718
10765.12 724
10766.10 698
10767.08 746
10768.06 693
10769.04 734
10770.02 746
10771.00 749
10771.98 715
10772.96 686
10773.94 675
10774.92 727
10775.90 760
10776.88 700
10777.86 710
10778.84 717
10779.82 756
10780.80 738
10781.78 725
10782.76 712
10783.74 730
10784.72 730
10785.70 737
10786.68 763
10787.66 777
10788.64 756
10789.62 702
10790.60 729
10791.58 728
10792.56 724
10793.54 733
10794.52 697
10795.50 736
10796.48 744
10797.47 715
10798.45 736
10799.43 725
10800.41 730
10801.39 717
10802.37 710
10803.35 699
10804.33 744
10805.31 719
10806.29 716
10807.28 722
10808.26 746
10809.24 721
10810.22 711
10811.20 715
10812.18 716
10813.16 739
10814.15 686
10815.13 722
10816.11 768
10817.09 756
10818.07 691
10819.05 758
10820.04 744
10821.02 750
10822.00 713
10822.98 775
10823.96 755
10824.95 751
10825.93 724
10826.91 755
10827.89 735
10828.87 762
10829.86 755
10830.84 748
10831.82 745
10832.80 760
10833.79 757
10834.77 801
10835.75 772
10836.73 754
10837.72 774
10838.70 770
10839.68 728
10840.66 769
10841.65 763
10842.63 773
10843.61 766
10844.60 772
10845.58 794
10846.56 790
10847.54 774
10848.53 770
10849.51 820
10850.49 771
10851.48 802
10852.46 816
10853.44 815
10854.43 783
10855.41 832
10856.39 784
10857.38 779
10858.36 784
10859.34 826
10860.33 814
10861.31 835
10862.30 826
10863.28 810
10864.26 813
10865.25 885
10866.23 854
10867.22 830
10868.20 815
10869.18 868
10870.17 872
10871.15 877
10872.14 839
10873.12 845
10874.10 858
10875.09 830
10876.07 850
10877.06 892
10878.04 864
10879.03 920
10880.01 864
10881.00 895
10881.98 937
10882.96 908
10883.95 947
10884.93 936
10885.92 892
10886.90 920
10887.89 968
10888.87 988
10889.86 969
10890.84 988
10891.83 974
10892.81 1016
10893.80 1006
10894.78 965
10895.77 1028
10896.75 1025
10897.74 1018
10898.73 981
10899.71 1007
10900.70 1032
10901.68 1029
10902.67 1027
10903.65 1036
10904.64 1031
10905.62 1043
10906.61 1080
10907.60 1104
10908.58 1060
10909.57 1105
10910.55 1074
10911.54 1113
10912.53 1038
10913.51 1069
10914.50 1033
10915.48 1089
10916.47 1050
10917.46 1048
10918.44 1057
10919.43 1140
10920.41 1101
10921.40 1075
10922.39 1082
10923.37 1068
10924.36 1089
10925.35 1071
10926.33 1110
10927.32 1068
10928.31 1097
10929.29 1126
10930.28 1157
10931.27 1100
10932.25 1094
10933.24 1100
10934.23 1113
10935.22 1109
10936.20 1117
10937.19 1128
10938.18 1103
10939.16 1147
10940.15 1147
10941.14 1133
10942.13 1165
10943.11 1216
10944.10 1209
10945.09 1219
10946.08 1179
10947.06 1189
10948.05 1223
10949.04 1286
10950.03 1248
10951.01 1229
10952.00 1262
10952.99 1272
10953.98 1265
10954.97 1321
10955.95 1358
10956.94 1350
10957.93 1387
10958.92 1428
10959.91 1447
10960.89 1474
10961.88 1454
10962.87 1519
10963.86 1505
10964.85 1449
10965.84 1412
10966.82 1439
10967.81 1443
10968.80 1348
10969.79 1316
10970.78 1359
10971.77 1387
10972.76 1369
10973.74 1316
10974.73 1302
10975.72 1291
10976.71 1292
10977.70 1298
10978.69 1287
10979.68 1277
10980.67 1361
10981.66 1347
10982.65 1333
10983.63 1323
10984.62 1327
10985.61 1297
10986.60 1328
10987.59 1313
10988.58 1375
10989.57 1353
10990.56 1393
10991.55 1435
10992.54 1464
10993.53 1438
10994.52 1478
10995.51 1507
10996.50 1549
10997.49 1632
10998.48 1663
10999.47 1669
11000.46 1723
11001.45 1748
11002.44 1751
11003.43 1810
11004.42 1813
11005.41 1789
11006.40 1768
11007.39 1764
11008.38 1709
11009.37 1640
11010.36 1646
11011.35 1487
11012.34 1454
11013.33 1432
11014.32 1408
11015.31 1379
11016.30 1289
11017.29 1257
11018.29 1240
11019.28 1257
11020.27 1228
11021.26 1190
11022.25 1191
11023.24 1169
11024.23 1192
11025.22 1219
11026.21 1167
11027.20 1172
11028.20 1148
11029.19 1179
11030.18 1147
11031.17 1178
11032.16 1179
11033.15 1145
11034.14 1161
11035.14 1160
11036.13 1138
11037.12 1119
11038.11 1116
11039.10 1132
11040.09 1162
11041.09 1112
11042.08 1165
11043.07 1165
11044.06 1146
11045.05 1100
11046.04 1077
11047.04 1107
11048.03 1118
11049.02 1057
11050.01 1090
11051.01 1073
11052.00 1143
11052.99 1061
11053.98 1095
11054.98 1050
11055.97 1069
11056.96 1006
11057.95 1075
11058.95 1073
11059.94 1061
11060.93 1060
11061.92 1056
11062.92 1082
11063.91 1060
11064.90 1038
11065.89 1028
11066.89 1053
11067.88 1043
11068.87 1068
11069.87 1057
11070.86 1065
11071.85 1074
11072.85 1098
11073.84 1095
11074.83 1099
11075.83 1061
11076.82 1044
11077.81 1091
11078.81 1048
11079.80 1009
11080.79 1015
11081.79 1065
11082.78 1062
11083.77 1069
11084.77 1041
11085.76 1003
11086.76 1036
11087.75 1045
11088.74 1057
11089.74 1024
11090.73 1029
11091.73 1049
11092.72 1020
11093.71 1024
11094.71 1042
11095.70 1051
11096.70 1004
11097.69 1039
11098.69 1004
11099.68 995
11100.67 995
11101.67 1037
11102.66 1047
11103.66 1046
11104.65 1024
11105.65 1045
11106.64 1079
11107.64 1034
11108.63 1080
11109.63 1048
11110.62 1037
11111.62 1048
11112.61 1059
11113.61 1036
11114.60 1039
11115.60 1071
11116.59 1060
11117.59 1056
11118.58 1081
11119.58 1059
11120.57 1086
11121.57 1087
11122.56 1044
11123.56 1097
11124.56 1137
11125.55 1105
11126.55 1140
11127.54 1110
11128.54 1159
11129.53 1143
11130.53 1117
11131.53 1138
11132.52 1155
11133.52 1160
11134.51 1137
11135.51 1135
11136.51 1111
11137.50 1104
11138.50 1056
11139.49 1107
11140.49 1089
11141.49 1077
11142.48 1071
11143.48 1062
11144.48 1078
11145.47 1041
11146.47 1022
11147.47 1044
11148.46 1033
11149.46 1020
11150.46 1035
11151.45 1073
11152.45 1046
11153.45 1031
11154.44 1031
11155.44 998
11156.44 1010
11157.43 986
11158.43 976
11159.43 968
11160.42 976
11161.42 987
11162.42 983
11163.42 993
11164.41 959
11165.41 1054
11166.41 1011
11167.41 991
11168.40 968
11169.40 979
11170.40 946
11171.40 975
11172.39 995
11173.39 1009
11174.39 1002
11175.39 1013
11176.39 1038
11177.38 1051
11178.38 1004
11179.38 970
11180.38 1015
11181.38 1013
11182.37 963
11183.37 1000
11184.37 961
11185.37 965
11186.37 1005
11187.36 1046
11188.36 981
11189.36 975
11190.36 1014
11191.36 995
11192.36 1010
11193.36 1011
11194.35 1021
11195.35 999
11196.35 1040
11197.35 1079
11198.35 1097
11199.35 1075
11200.35 1069
11201.35 1044
11202.35 1028
11203.34 1023
11204.34 1074
11205.34 1045
11206.34 1073
11207.34 1076
11208.34 1050
11209.34 1060
11210.34 1067
11211.34 1062
11212.34 1052
11213.34 1050
11214.34 1048
11215.34 1051
11216.34 1013
11217.34 1005
11218.34 1004
11219.34 1018
11220.34 965
11221.34 990
11222.34 1027
11223.34 994
11224.34 962
11225.34 983
11226.34 1029
11227.34 963
11228.34 998
11229.34 1000
11230.34 987
11231.34 991
11232.34 914
11233.34 935
11234.34 963
11235.34 1007
11236.34 972
11237.34 945
11238.34 994
11239.34 948
11240.34 949
11241.34 990
11242.34 954
11243.34 911
11244.34 926
11245.35 966
11246.35 971
11247.35 989
11248.35 933
11249.35 982
11250.35 979
11251.35 970
11252.35 918
11253.35 960
11254.36 1019
11255.36 986
11256.36 993
11257.36 972
11258.36 961
11259.36 975
11260.36 960
11261.37 961
11262.37 1021
11263.37 1011
11264.37 951
11265.37 952
11266.38 969
11267.38 982
11268.38 979
11269.38 937
11270.38 977
11271.39 966
11272.39 985
11273.39 966
11274.39 1014
11275.39 976
11276.40 1016
11277.40 1032
11278.40 999
11279.40 983
11280.41 1001
11281.41 1055
11282.41 1055
11283.41 1062
11284.42 1039
11285.42 1019
11286.42 987
11287.42 1044
11288.43 1028
11289.43 1029
11290.43 989
11291.44 1013
11292.44 1010
11293.44 990
11294.45 991
11295.45 959
11296.45 995
11297.46 1002
11298.46 974
11299.46 989
11300.47 1008
11301.47 958
11302.47 963
11303.48 1002
11304.48 988
11305.48 984
11306.49 1004
11307.49 995
11308.49 990
11309.50 991
11310.50 1010
11311.51 981
11312.51 975
11313.51 1038
11314.52 1009
11315.52 1045
11316.53 1040
11317.53 1061
11318.53 1012
11319.54 1075
11320.54 1056
11321.55 1089
11322.55 1090
11323.56 1016
11324.56 1014
11325.56 1047
11326.57 1015
11327.57 988
11328.58 979
11329.58 1002
11330.59 994
11331.59 993
11332.60 1030
11333.60 1012
11334.61 998
11335.61 1020
11336.62 973
11337.62 1017
11338.63 1008
11339.63 1006
11340.64 1001
11341.64 1026
11342.65 1008
11343.65 1060
11344.66 1037
11345.66 1049
11346.67 1066
11347.68 1005
11348.68 1006
11349.69 1014
11350.69 1019
11351.70 999
11352.70 972
11353.71 964
11354.71 990
11355.72 969
11356.73 965
11357.73 978
11358.74 981
11359.74 1003
11360.75 1037
11361.76 1025
11362.76 1004
11363.77 1011
11364.78 1035
11365.78 1017
11366.79 947
11367.79 988
11368.80 998
11369.81 1012
11370.81 1024
11371.82 982
11372.83 981
11373.83 999
11374.84 1023
11375.85 1010
11376.85 939
11377.86 961
11378.87 989
11379.87 977
11380.88 999
11381.89 986
11382.90 1007
11383.90 1003
11384.91 1001
11385.92 991
11386.92 982
11387.93 999
11388.94 994
11389.95 1016
11390.95 1039
11391.96 1006
11392.97 1029
11393.98 1025
11394.98 995
11395.99 992
11397.00 1001
11398.01 1039
11399.01 1059
11400.02 1047
11401.03 1042
11402.04 1073
11403.05 1012
11404.05 1043
11405.06 1076
11406.07 1073
11407.08 1057
11408.09 1100
11409.09 1082
11410.10 1057
11411.11 1042
11412.12 1091
11413.13 1040
11414.14 1037
11415.14 1059
11416.15 1100
11417.16 1087
11418.17 1104
11419.18 1072
11420.19 1087
11421.20 1157
11422.20 1112
11423.21 1133
11424.22 1122
11425.23 1111
11426.24 1146
11427.25 1140
11428.26 1109
11429.27 1174
11430.28 1196
11431.29 1151
11432.29 1182
11433.30 1177
11434.31 1180
11435.32 1205
11436.33 1202
11437.34 1188
11438.35 1285
11439.36 1250
11440.37 1264
11441.38 1257
11442.39 1238
11443.40 1234
11444.41 1245
11445.42 1235
11446.43 1212
11447.44 1244
11448.45 1211
11449.46 1275
11450.47 1267
11451.48 1277
11452.49 1271
11453.50 1280
11454.51 1296
11455.52 1272
11456.53 1280
11457.54 1287
11458.55 1287
11459.56 1285
11460.57 1285
11461.58 1323
11462.59 1352
11463.60 1329
11464.61 1311
11465.62 1333
11466.64 1339
11467.65 1345
11468.66 1372
11469.67 1345
11470.68 1354
11471.69 1421
11472.70 1387
11473.71 1427
11474.72 1435
11475.73 1451
11476.75 1421
11477.76 1414
11478.77 1430
11479.78 1444
11480.79 1440
11481.80 1457
11482.81 1415
11483.82 1423
11484.84 1443
11485.85 1469
11486.86 1466
11487.87 1438
11488.88 1442
11489.89 1511
11490.91 1480
11491.92 1480
11492.93 1538
11493.94 1561
11494.95 1486
11495.97 1505
11496.98 1505
11497.99 1501
11499.00 1543
11500.01 1510
11501.03 1539
11502.04 1503
11503.05 1556
11504.06 1589
11505.08 1642
11506.09 1586
11507.10 1600
11508.11 1615
11509.13 1610
11510.14 1614
11511.15 1627
11512.16 1627
11513.18 1610
11514.19 1661
11515.20 1637
11516.22 1653
11517.23 1713
11518.24 1719
11519.26 1691
11520.27 1673
11521.28 1716
11522.29 1733
11523.31 1716
11524.32 1758
11525.33 1788
11526.35 1764
11527.36 1796
11528.38 1834
11529.39 1848
11530.40 1876
11531.42 1916
11532.43 1882
11533.44 1893
11534.46 1943
11535.47 2039
11536.48 1946
11537.50 1959
11538.51 1960
11539.53 1981
11540.54 2046
11541.55 2079
11542.57 2116
11543.58 2122
11544.60 2137
11545.61 2148
11546.63 2175
11547.64 2234
11548.65 2223
11549.67 2227
11550.68 2294
11551.70 2332
11552.71 2357
11553.73 2366
11554.74 2502
11555.76 2481
11556.77 2419
11557.78 2455
11558.80 2515
11559.81 2543
11560.83 2634
11561.84 2635
11562.86 2682
11563.87 2755
11564.89 2751
11565.90 2794
11566.92 2782
11567.93 2826
11568.95 2796
11569.97 2854
11570.98 2932
11572.00 3080
11573.01 3144
11574.03 3183
11575.04 3230
11576.06 3220
11577.07 3421
11578.09 3516
11579.11 3570
11580.12 3662
11581.14 3764
11582.15 3924
11583.17 4015
11584.18 4132
11585.20 4228
11586.22 4323
11587.23 4330
11588.25 4621
11589.26 4868
11590.28 5032
11591.30 5143
11592.31 5525
11593.33 5653
11594.35 6043
11595.36 6401
11596.38 6726
11597.40 7140
11598.41 7434
11599.43 7811
11600.44 8198
11601.46 8441
11602.48 8631
11603.50 8602
11604.51 8705
11605.53 8485
11606.55 8335
11607.56 8085
11608.58 7755
11609.60 7288
11610.61 6835
11611.63 6472
11612.65 6034
11613.67 5627
11614.68 5249
11615.70 4876
11616.72 4634
11617.73 4362
11618.75 4136
11619.77 4032
11620.79 3849
11621.80 3618
11622.82 3544
11623.84 3473
11624.86 3317
11625.88 3303
11626.89 3188
11627.91 3172
11628.93 3192
11629.95 3168
11630.96 3054
11631.98 2996
11633.00 2959
11634.02 2936
11635.04 2971
11636.06 2899
11637.07 2941
11638.09 2895
11639.11 2954
11640.13 2919
11641.15 2823
11642.17 2830
11643.18 2816
11644.20 2770
11645.22 2733
11646.24 2618
11647.26 2571
11648.28 2571
11649.30 2523
11650.31 2574
11651.33 2527
11652.35 2458
11653.37 2416
11654.39 2327
11655.41 2322
11656.43 2316
11657.45 2239
11658.47 2284
11659.49 2278
11660.51 2289
11661.52 2285
11662.54 2285
11663.56 2305
11664.58 2313
11665.60 2365
11666.62 2364
11667.64 2359
11668.66 2329
11669.68 2315
11670.70 2348
11671.72 2435
11672.74 2429
11673.76 2467
11674.78 2485
11675.80 2502
11676.82 2556
11677.84 2539
11678.86 2569
11679.88 2599
11680.90 2615
11681.92 2598
11682.94 2614
11683.96 2599
11684.98 2601
11686.00 2633
11687.02 2622
11688.04 2663
11689.06 2548
11690.08 2602
11691.10 2561
11692.12 2569
11693.14 2537
11694.17 2477
11695.19 2499
11696.21 2483
11697.23 2414
11698.25 2398
11699.27 2409
11700.29 2365
11701.31 2394
11702.33 2413
11703.35 2397
11704.38 2368
11705.40 2331
11706.42 2322
11707.44 2292
11708.46 2292
11709.48 2296
11710.50 2241
11711.52 2209
11712.55 2205
11713.57 2174
11714.59 2197
11715.61 2142
11716.63 2114
11717.65 2125
11718.68 2103
11719.70 2071
11720.72 2078
11721.74 2038
11722.76 2015
11723.79 2037
11724.81 2060
11725.83 1951
11726.85 1992
11727.87 1970
11728.90 1943
11729.92 1919
11730.94 1909
11731.96 1868
11732.99 1840
11734.01 1899
11735.03 1863
11736.05 1836
11737.08 1784
11738.10 1812
11739.12 1810
11740.14 1794
11741.17 1800
11742.19 1773
11743.21 1742
11744.24 1743
11745.26 1777
11746.28 1740
11747.31 1771
11748.33 1727
11749.35 1759
11750.37 1768
11751.40 1698
11752.42 1669
11753.44 1690
11754.47 1628
11755.49 1645
11756.51 1649
11757.54 1678
11758.56 1660
11759.59 1630
11760.61 1602
11761.63 1541
11762.66 1533
11763.68 1571
11764.70 1574
11765.73 1557
11766.75 1546
11767.78 1545
11768.80 1523
11769.82 1506
11770.85 1495
11771.87 1469
11772.90 1444
11773.92 1465
11774.94 1436
11775.97 1455
11776.99 1423
11778.02 1440
11779.04 1406
11780.07 1396
11781.09 1389
11782.12 1390
11783.14 1410
11784.16 1416
11785.19 1365
11786.21 1325
11787.24 1332
11788.26 1331
11789.29 1373
11790.31 1347
11791.34 1360
11792.36 1354
11793.39 1350
11794.41 1342
11795.44 1304
11796.46 1333
11797.49 1332
11798.51 1300
11799.54 1312
11800.57 1340
11801.59 1291
11802.62 1287
11803.64 1280
11804.67 1248
11805.69 1235
11806.72 1243
11807.74 1239
11808.77 1229
11809.80 1227
11810.82 1244
11811.85 1244
11812.87 1213
11813.90 1230
11814.92 1307
11815.95 1282
11816.98 1235
11818.00 1251
11819.03 1214
11820.06 1209
11821.08 1180
11822.11 1176
11823.13 1178
11824.16 1191
11825.19 1183
11826.21 1214
11827.24 1210
11828.27 1170
11829.29 1196
11830.32 1236
11831.35 1190
11832.37 1221
11833.40 1140
11834.43 1171
11835.45 1228
11836.48 1176
11837.51 1163
11838.53 1172
11839.56 1135
11840.59 1166
11841.62 1169
11842.64 1156
11843.67 1193
11844.70 1151
11845.73 1096
11846.75 1093
11847.78 1137
11848.81 1088
11849.84 1094
11850.86 1085
11851.89 1122
11852.92 1126
11853.95 1117
11854.97 1102
11856.00 1118
11857.03 1097
11858.06 1143
11859.08 1137
11860.11 1099
11861.14 1163
11862.17 1146
11863.20 1108
11864.22 1123
11865.25 1097
11866.28 1096
11867.31 1168
11868.34 1103
11869.37 1113
11870.39 1114
11871.42 1154
11872.45 1136
11873.48 1102
11874.51 1119
11875.54 1093
11876.57 1164
11877.59 1110
11878.62 1107
11879.65 1147
11880.68 1135
11881.71 1098
11882.74 1114
11883.77 1155
11884.80 1179
11885.83 1118
11886.86 1128
11887.88 1143
11888.91 1135
11889.94 1138
11890.97 1146
11892.00 1196
11893.03 1223
11894.06 1222
11895.09 1240
11896.12 1263
11897.15 1233
11898.18 1244
11899.21 1236
11900.24 1253
11901.27 1337
11902.30 1335
11903.33 1298
11904.36 1352
11905.39 1331
11906.42 1328
11907.45 1354
11908.48 1306
11909.51 1325
11910.54 1295
11911.57 1333
11912.60 1358
11913.63 1318
11914.66 1329
11915.69 1337
11916.72 1296
11917.75 1326
11918.78 1323
11919.81 1257
11920.84 1279
11921.87 1286
11922.90 1260
11923.93 1279
11924.96 1288
11925.99 1287
11927.03 1281
11928.06 1296
11929.09 1273
11930.12 1338
11931.15 1380
11932.18 1367
11933.21 1400
11934.24 1430
11935.27 1348
11936.30 1433
11937.34 1438
11938.37 1392
11939.40 1402
11940.43 1350
11941.46 1360
11942.49 1332
11943.52 1254
11944.56 1272
11945.59 1216
11946.62 1167
11947.65 1157
11948.68 1180
11949.72 1167
11950.75 1115
11951.78 1130
11952.81 1096
11953.84 1053
11954.87 1062
11955.91 1101
11956.94 1079
11957.97 1086
11959.00 1062
11960.04 1061
11961.07 1003
11962.10 994
11963.13 983
11964.17 990
11965.20 1038
11966.23 998
11967.26 1046
11968.30 1030
11969.33 1027
11970.36 1042
11971.39 1040
11972.43 1003
11973.46 1044
11974.49 1036
11975.53 1028
11976.56 994
11977.59 966
11978.62 951
11979.66 1003
11980.69 1022
11981.72 993
11982.76 1042
11983.79 1012
11984.82 994
11985.86 1021
11986.89 1007
11987.92 1004
11988.96 1050
11989.99 1033
11991.02 1045
11992.06 985
11993.09 969
11994.13 1007
11995.16 1044
11996.19 1014
11997.23 992
11998.26 1036
11999.30 997
12000.33 1023
12001.36 1045
12002.40 1040
12003.43 1009
12004.47 1066
12005.50 1030
12006.53 1033
12007.57 1057
12008.60 1056
12009.64 1042
12010.67 1051
12011.71 1046
12012.74 1091
12013.78 1084
12014.81 1096
12015.85 1098
12016.88 1105
12017.91 1141
12018.95 1095
12019.98 1116
12021.02 1133
12022.05 1141
12023.09 1089
12024.12 1094
12025.16 1068
12026.19 1083
12027.23 1072
12028.26 1111
12029.30 1118
12030.34 1096
12031.37 1068
12032.41 1070
12033.44 1087
12034.48 1075
12035.51 1066
12036.55 1031
12037.58 1030
12038.62 1030
12039.66 1020
12040.69 1029
12041.73 1017
12042.76 1014
12043.80 965
12044.83 934
12045.87 959
12046.91 980
12047.94 949
12048.98 960
12050.01 942
12051.05 980
12052.09 952
12053.12 930
12054.16 960
12055.20 945
12056.23 972
12057.27 922
12058.31 907
12059.34 923
12060.38 913
12061.42 920
12062.45 935
12063.49 927
12064.53 876
12065.56 906
12066.60 879
12067.64 914
12068.67 894
12069.71 890
12070.75 874
12071.78 895
12072.82 867
12073.86 859
12074.90 868
12075.93 864
12076.97 898
12078.01 911
12079.05 915
12080.08 875
12081.12 862
12082.16 867
12083.20 849
12084.23 846
12085.27 874
12086.31 856
12087.35 890
12088.38 906
12089.42 840
12090.46 874
12091.50 854
12092.54 859
12093.57 840
12094.61 883
12095.65 851
12096.69 848
12097.73 862
12098.76 823
12099.80 883
12100.84 862
12101.88 865
12102.92 880
12103.96 878
12104.99 858
12106.03 866
12107.07 831
12108.11 854
12109.15 846
12110.19 821
12111.23 801
12112.27 807
12113.30 823
12114.34 856
12115.38 850
12116.42 774
12117.46 836
12118.50 813
12119.54 863
12120.58 809
12121.62 775
12122.66 834
12123.70 782
12124.74 803
12125.77 807
12126.81 802
12127.85 828
12128.89 817
12129.93 795
12130.97 769
12132.01 802
12133.05 787
12134.09 804
12135.13 775
12136.17 746
12137.21 785
12138.25 800
12139.29 793
12140.33 816
12141.37 801
12142.41 770
12143.45 775
12144.49 823
12145.53 779
12146.57 766
12147.61 749
12148.65 730
12149.69 751
12150.73 756
12151.77 755
12152.81 767
12153.86 782
12154.90 735
12155.94 736
12156.98 725
12158.02 730
12159.06 765
12160.10 799
12161.14 744
12162.18 740
12163.22 733
12164.26 756
12165.31 725
12166.35 726
12167.39 734
12168.43 771
12169.47 709
12170.51 727
12171.55 766
12172.59 771
12173.64 743
12174.68 730
12175.72 707
12176.76 724
12177.80 723
12178.84 723
12179.89 719
12180.93 740
12181.97 725
12183.01 751
12184.05 740
12185.09 738
12186.14 722
12187.18 749
12188.22 719
12189.26 748
12190.31 727
12191.35 721
12192.39 773
12193.43 752
12194.47 744
12195.52 728
12196.56 713
12197.60 730
12198.64 720
12199.69 715
12200.73 693
12201.77 690
12202.81 677
12203.86 737
12204.90 740
12205.94 739
12206.99 741
12208.03 723
12209.07 721
12210.11 738
12211.16 726
12212.20 720
12213.24 690
12214.29 721
12215.33 737
12216.37 723
12217.42 733
12218.46 734
12219.50 731
12220.55 707
12221.59 717
12222.63 729
12223.68 716
12224.72 700
12225.77 726
12226.81 704
12227.85 707
12228.90 730
12229.94 710
12230.98 727
12232.03 682
12233.07 691
12234.12 696
12235.16 688
12236.20 706
12237.25 693
12238.29 718
12239.34 701
12240.38 718
12241.43 736
12242.47 724
12243.52 716
12244.56 715
12245.60 717
12246.65 708
12247.69 748
12248.74 766
12249.78 744
12250.83 715
12251.87 716
12252.92 705
12253.96 691
12255.01 681
12256.05 718
12257.10 704
12258.14 689
12259.19 716
12260.23 737
12261.28 723
12262.32 690
12263.37 646
12264.41 686
12265.46 637
12266.50 672
12267.55 662
12268.60 685
12269.64 646
12270.69 644
12271.73 656
12272.78 632
12273.82 658
12274.87 658
12275.92 650
12276.96 655
12278.01 620
12279.05 660
12280.10 668
12281.14 663
12282.19 642
12283.24 626
12284.28 631
12285.33 650
12286.38 624
12287.42 637
12288.47 627
12289.51 647
12290.56 613
12291.61 629
12292.65 627
12293.70 619
12294.75 616
12295.79 649
12296.84 645
12297.89 626
12298.93 654
12299.98 655
12301.03 612
12302.08 605
12303.12 634
12304.17 628
12305.22 625
12306.26 631
12307.31 649
12308.36 629
12309.41 636
12310.45 613
12311.50 638
12312.55 660
12313.59 644
12314.64 652
12315.69 649
12316.74 641
12317.78 644
12318.83 605
12319.88 612
12320.93 615
12321.98 615
12323.02 639
12324.07 593
12325.12 614
12326.17 614
12327.22 626
12328.26 626
12329.31 636
12330.36 606
12331.41 622
12332.46 645
12333.50 647
12334.55 628
12335.60 643
12336.65 613
12337.70 624
12338.75 610
12339.80 618
12340.84 607
12341.89 622
12342.94 606
12343.99 594
12345.04 614
12346.09 628
12347.14 629
12348.19 635
12349.23 609
12350.28 609
12351.33 599
12352.38 600
12353.43 613
12354.48 615
12355.53 597
12356.58 615
12357.63 600
12358.68 625
12359.73 639
12360.78 599
12361.82 607
12362.87 625
12363.92 619
12364.97 598
12366.02 620
12367.07 617
12368.12 596
12369.17 615
12370.22 636
12371.27 600
12372.32 618
12373.37 647
12374.42 639
12375.47 662
12376.52 604
12377.57 613
12378.62 621
12379.67 652
12380.72 644
12381.77 667
12382.82 619
12383.87 639
12384.92 641
12385.98 647
12387.03 649
12388.08 626
12389.13 598
12390.18 667
12391.23 681
12392.28 638
12393.33 621
12394.38 629
12395.43 610
12396.48 630
12397.53 676
12398.59 683
12399.64 625
12400.69 638
12401.74 649
12402.79 655
12403.84 641
12404.89 644
12405.94 656
12407.00 656
12408.05 645
12409.10 641
12410.15 670
12411.20 671
12412.25 653
12413.30 648
12414.36 663
12415.41 644
12416.46 642
12417.51 652
12418.56 682
12419.62 663
12420.67 685
12421.72 683
12422.77 636
12423.82 660
12424.88 692
12425.93 677
12426.98 656
12428.03 658
12429.08 699
12430.14 700
12431.19 636
12432.24 676
12433.29 655
12434.35 687
12435.40 684
12436.45 705
12437.51 674
12438.56 691
12439.61 672
12440.66 680
12441.72 708
12442.77 710
12443.82 698
12444.88 716
12445.93 730
12446.98 703
12448.03 683
12449.09 696
12450.14 672
12451.19 657
12452.25 696
12453.30 652
12454.35 640
12455.41 659
12456.46 681
12457.51 697
12458.57 667
12459.62 667
12460.68 692
12461.73 714
12462.78 683
12463.84 692
12464.89 677
12465.94 692
12467.00 670
12468.05 693
12469.11 682
12470.16 656
12471.21 665
12472.27 655
12473.32 677
12474.38 694
12475.43 705
12476.49 683
12477.54 699
12478.60 691
12479.65 742
12480.70 747
12481.76 783
12482.81 743
12483.87 745
12484.92 777
12485.98 821
12487.03 826
12488.09 809
12489.14 831
12490.20 868
12491.25 824
12492.31 857
12493.36 907
12494.42 920
12495.47 936
12496.53 937
12497.58 950
12498.64 927
12499.69 992
12500.75 999
12501.80 953
12502.86 943
12503.91 946
12504.97 917
12506.03 898
12507.08 855
12508.14 842
12509.19 822
12510.25 791
12511.30 776
12512.36 752
12513.42 731
12514.47 719
12515.53 775
12516.58 687
12517.64 716
12518.70 714
12519.75 690
12520.81 720
12521.87 716
12522.92 718
12523.98 722
12525.03 687
12526.09 699
12527.15 660
12528.20 698
12529.26 672
12530.32 693
12531.37 709
12532.43 685
12533.49 661
12534.54 689
12535.60 655
12536.66 673
12537.71 655
12538.77 634
12539.83 654
12540.89 646
12541.94 665
12543.00 686
12544.06 675
12545.11 667
12546.17 643
12547.23 679
12548.29 662
12549.34 695
12550.40 663
12551.46 638
12552.52 703
12553.57 666
12554.63 648
12555.69 645
12556.75 649
12557.80 676
12558.86 677
12559.92 671
12560.98 672
12562.04 698
12563.09 697
12564.15 660
12565.21 707
12566.27 708
12567.33 700
12568.39 695
12569.44 745
12570.50 771
12571.56 744
12572.62 756
12573.68 780
12574.74 761
12575.79 789
12576.85 789
12577.91 749
12578.97 789
12580.03 769
12581.09 794
12582.15 768
12583.20 779
12584.26 760
12585.32 751
12586.38 796
12587.44 808
12588.50 777
12589.56 775
12590.62 720
12591.68 725
12592.74 709
12593.80 686
12594.86 713
12595.91 730
12596.97 729
12598.03 738
12599.09 728
12600.15 726
12601.21 716
12602.27 687
12603.33 680
12604.39 678
12605.45 710
12606.51 709
12607.57 678
12608.63 701
12609.69 694
12610.75 697
12611.81 664
12612.87 629
12613.93 683
12614.99 698
12616.05 697
12617.11 693
12618.17 690
12619.23 698
12620.29 687
12621.35 695
12622.41 660
12623.47 710
12624.53 705
12625.60 656
12626.66 658
12627.72 671
12628.78 652
12629.84 657
12630.90 679
12631.96 673
12633.02 667
12634.08 665
12635.14 662
12636.20 669
12637.27 692
12638.33 634
12639.39 652
12640.45 641
12641.51 658
12642.57 649
12643.63 650
12644.69 644
12645.76 671
12646.82 671
12647.88 684
12648.94 660
12650.00 673
12651.06 686
12652.13 677
12653.19 675
12654.25 705
12655.31 687
12656.37 708
12657.44 718
12658.50 671
12659.56 690
12660.62 703
12661.68 720
12662.75 710
12663.81 711
12664.87 709
12665.93 710
12666.99 702
12668.06 671
12669.12 671
12670.18 664
12671.24 710
12672.31 679
12673.37 670
12674.43 669
12675.50 695
12676.56 697
12677.62 701
12678.68 699
12679.75 693
12680.81 746
12681.87 759
12682.94 773
12684.00 747
12685.06 707
12686.13 746
12687.19 756
12688.25 804
12689.31 747
12690.38 775
12691.44 764
12692.51 775
12693.57 777
12694.63 779
12695.70 803
12696.76 798
12697.82 818
12698.89 813
12699.95 842
12701.01 833
12702.08 821
12703.14 824
12704.21 830
12705.27 847
12706.33 881
12707.40 869
12708.46 828
12709.53 849
12710.59 856
12711.65 838
12712.72 849
12713.78 807
12714.85 815
12715.91 796
12716.98 790
12718.04 797
12719.11 787
12720.17 794
12721.23 789
12722.30 759
12723.36 762
12724.43 774
12725.49 762
12726.56 718
12727.62 722
12728.69 745
12729.75 762
12730.82 786
12731.88 729
12732.95 764
12734.01 744
12735.08 756
12736.14 733
12737.21 712
12738.28 737
12739.34 717
12740.41 725
12741.47 737
12742.54 711
12743.60 687
12744.67 724
12745.73 721
12746.80 691
12747.87 695
12748.93 681
12750.00 680
12751.06 686
12752.13 697
12753.19 645
12754.26 651
12755.33 649
12756.39 613
12757.46 609
12758.53 627
12759.59 594
12760.66 607
12761.72 624
12762.79 611
12763.86 639
12764.92 623
12765.99 602
12767.06 590
12768.12 640
12769.19 623
12770.26 613
12771.32 608
12772.39 608
12773.46 632
12774.52 605
12775.59 606
12776.66 636
12777.72 610
12778.79 611
12779.86 602
12780.93 626
12781.99 601
12783.06 572
12784.13 641
12785.20 577
12786.26 598
12787.33 587
12788.40 602
12789.46 612
12790.53 611
12791.60 614
12792.67 615
12793.74 586
12794.80 586
12795.87 576
12796.94 644
12798.01 633
12799.07 582
12800.14 621
12801.21 601
12802.28 611
12803.35 590
12804.41 627
12805.48 623
12806.55 642
12807.62 618
12808.69 599
12809.76 589
12810.82 614
12811.89 597
12812.96 599
12814.03 623
12815.10 621
12816.17 644
12817.24 648
12818.30 597
12819.37 631
12820.44 616
12821.51 605
12822.58 621
12823.65 621
12824.72 657
12825.79 645
12826.86 599
12827.92 580
12828.99 611
12830.06 599
12831.13 621
12832.20 619
12833.27 560
12834.34 596
12835.41 571
12836.48 596
12837.55 612
12838.62 582
12839.69 609
12840.76 587
12841.83 628
12842.90 584
12843.97 548
12845.04 565
12846.11 576
12847.18 576
12848.25 579
12849.32 568
12850.39 539
12851.46 520
12852.53 564
12853.60 549
12854.67 567
12855.74 552
12856.81 547
12857.88 543
12858.95 530
12860.02 537
12861.09 556
12862.16 558
12863.23 537
12864.30 529
12865.37 526
12866.44 532
12867.51 523
12868.58 536
12869.65 530
12870.73 536
12871.80 541
12872.87 521
12873.94 513
12875.01 521
12876.08 525
12877.15 529
12878.22 529
12879.29 521
12880.37 533
12881.44 505
12882.51 498
12883.58 509
12884.65 548
12885.72 487
12886.79 509
12887.87 522
12888.94 537
12890.01 491
12891.08 513
12892.15 542
12893.22 533
12894.30 497
12895.37 501
12896.44 504
12897.51 497
12898.58 511
12899.66 493
12900.73 509
12901.80 458
12902.87 492
12903.94 499
12905.02 490
12906.09 483
12907.16 496
12908.23 485
12909.31 482
12910.38 481
12911.45 486
12912.52 497
12913.60 462
12914.67 463
12915.74 424
12916.82 464
12917.89 482
12918.96 489
12920.03 457
12921.11 477
12922.18 458
12923.25 457
12924.33 479
12925.40 490
12926.47 494
12927.55 478
12928.62 482
12929.69 478
12930.77 454
12931.84 454
12932.91 466
12933.99 448
12935.06 480
12936.13 442
12937.21 458
12938.28 461
12939.35 446
12940.43 462
12941.50 493
12942.58 473
12943.65 464
12944.72 451
12945.80 432
12946.87 467
12947.95 446
12949.02 507
12950.09 449
12951.17 476
12952.24 425
12953.32 470
12954.39 445
12955.47 471
12956.54 449
12957.62 449
12958.69 446
12959.76 459
12960.84 481
12961.91 441
12962.99 460
12964.06 473
12965.14 468
12966.21 450
12967.29 455
12968.36 417
12969.44 486
12970.51 471
12971.59 466
12972.66 460
12973.74 461
12974.81 466
12975.89 449
12976.96 477
12978.04 472
12979.11 466
12980.19 440
12981.27 480
12982.34 433
12983.42 448
12984.49 431
12985.57 455
12986.64 445
12987.72 445
12988.79 465
12989.87 458
12990.95 471
12992.02 468
12993.10 452
12994.17 442
12995.25 462
12996.33 474
12997.40 473
12998.48 444
12999.56 469
13000.63 484
13001.71 499
13002.78 455
13003.86 464
13004.94 464
13006.01 479
13007.09 465
13008.17 479
13009.24 469
13010.32 448
13011.40 455
13012.47 472
13013.55 470
13014.63 459
13015.70 472
13016.78 470
13017.86 460
13018.94 452
13020.01 473
13021.09 455
13022.17 478
13023.24 480
13024.32 481
13025.40 480
13026.48 470
13027.55 480
13028.63 443
13029.71 494
13030.79 492
13031.86 501
13032.94 484
13034.02 487
13035.10 471
13036.17 457
13037.25 477
13038.33 527
13039.41 507
13040.49 484
13041.56 498
13042.64 489
13043.72 517
13044.80 492
13045.88 485
13046.95 527
13048.03 489
13049.11 503
13050.19 492
13051.27 500
13052.35 502
13053.42 515
13054.50 514
13055.58 504
13056.66 492
13057.74 484
13058.82 487
13059.90 510
13060.97 536
13062.05 562
13063.13 498
13064.21 521
13065.29 520
13066.37 536
13067.45 518
13068.53 530
13069.61 519
13070.69 550
13071.76 500
13072.84 510
13073.92 522
13075.00 547
13076.08 492
13077.16 488
13078.24 494
13079.32 473
13080.40 484
13081.48 437
13082.56 478
13083.64 493
13084.72 498
13085.80 469
13086.88 462
13087.96 461
13089.04 481
13090.12 465
13091.20 473
13092.28 475
13093.36 473
13094.44 489
13095.52 486
13096.60 473
13097.68 462
13098.76 479
13099.84 427
13100.92 469
13102.00 461
13103.08 472
13104.16 472
13105.24 490
13106.32 457
13107.40 448
13108.48 488
13109.57 456
13110.65 471
13111.73 499
13112.81 451
13113.89 429
13114.97 446
13116.05 428
13117.13 464
13118.21 466
13119.29 478
13120.38 479
13121.46 478
13122.54 430
13123.62 463
13124.70 455
13125.78 449
13126.86 456
13127.95 443
13129.03 455
13130.11 461
13131.19 429
13132.27 426
13133.35 458
13134.44 431
13135.52 451
13136.60 445
13137.68 437
13138.76 481
13139.85 450
13140.93 437
13142.01 456
13143.09 435
13144.17 474
13145.26 451
13146.34 445
13147.42 475
13148.50 445
13149.59 448
13150.67 442
13151.75 459
13152.83 450
13153.92 449
13155.00 474
13156.08 484
13157.16 445
13158.25 446
13159.33 475
13160.41 470
13161.50 472
13162.58 477
13163.66 493
13164.74 483
13165.83 473
13166.91 479
13167.99 462
13169.08 453
13170.16 494
13171.24 490
13172.33 448
13173.41 428
13174.49 451
13175.58 440
13176.66 490
13177.75 482
13178.83 500
13179.91 456
13181.00 452
13182.08 477
13183.16 458
13184.25 489
13185.33 494
13186.42 471
13187.50 489
13188.58 480
13189.67 453
13190.75 457
13191.84 452
13192.92 483
13194.00 475
13195.09 454
13196.17 494
13197.26 488
13198.34 462
13199.43 465
13200.51 455
13201.60 465
13202.68 485
13203.76 485
13204.85 486
13205.93 468
13207.02 474
13208.10 457
13209.19 477
13210.27 520
13211.36 512
13212.44 484
13213.53 467
13214.61 508
13215.70 481
13216.78 513
13217.87 479
13218.95 495
13220.04 485
13221.13 468
13222.21 446
13223.30 459
13224.38 462
13225.47 501
13226.55 463
13227.64 480
13228.72 469
13229.81 488
13230.90 487
13231.98 496
13233.07 491
13234.15 504
13235.24 524
13236.33 496
13237.41 528
13238.50 509
13239.58 517
13240.67 528
13241.76 505
13242.84 501
13243.93 499
13245.01 484
13246.10 539
13247.19 526
13248.27 521
13249.36 493
13250.45 524
13251.53 511
13252.62 511
13253.71 538
13254.79 518
13255.88 534
13256.97 561
13258.05 525
13259.14 514
13260.23 541
13261.32 547
13262.40 523
13263.49 508
13264.58 560
13265.66 526
13266.75 537
13267.84 537
13268.93 532
13270.01 541
13271.10 557
13272.19 531
13273.28 537
13274.36 548
13275.45 527
13276.54 542
13277.63 592
13278.71 594
13279.80 584
13280.89 544
13281.98 584
13283.07 544
13284.15 563
13285.24 537
13286.33 554
13287.42 552
13288.51 564
13289.59 605
13290.68 588
13291.77 598
13292.86 592
13293.95 598
13295.04 595
13296.12 606
13297.21 595
13298.30 577
13299.39 574
13300.48 575
13301.57 604
13302.66 601
13303.74 603
13304.83 612
13305.92 602
13307.01 619
13308.10 605
13309.19 631
13310.28 619
13311.37 652
13312.46 624
13313.55 617
13314.63 599
13315.72 654
13316.81 633
13317.90 630
13318.99 633
13320.08 638
13321.17 607
13322.26 629
13323.35 653
13324.44 614
13325.53 644
13326.62 635
13327.71 644
13328.80 629
13329.89 625
13330.98 631
13332.07 636
13333.16 639
13334.25 586
13335.34 626
13336.43 643
13337.52 661
13338.61 653
13339.70 682
13340.79 641
13341.88 645
13342.97 658
13344.06 646
13345.15 651
13346.24 646
13347.33 645
13348.42 641
13349.51 635
13350.60 666
13351.69 705
13352.79 676
13353.88 659
13354.97 624
13356.06 621
13357.15 671
13358.24 701
13359.33 701
13360.42 685
13361.51 710
13362.60 687
13363.70 697
13364.79 680
13365.88 717
13366.97 713
13368.06 692
13369.15 733
13370.24 708
13371.34 716
13372.43 690
13373.52 727
13374.61 696
13375.70 697
13376.79 684
13377.89 663
13378.98 691
13380.07 704
13381.16 710
13382.25 690
13383.34 696
13384.44 692
13385.53 706
13386.62 651
13387.71 682
13388.81 665
13389.90 663
13390.99 677
13392.08 655
13393.18 642
13394.27 643
13395.36 653
13396.45 637
13397.55 625
13398.64 664
13399.73 670
13400.82 655
13401.92 670
13403.01 639
13404.10 632
13405.19 667
13406.29 661
13407.38 635
13408.47 670
13409.57 656
13410.66 656
13411.75 670
13412.85 646
13413.94 671
13415.03 659
13416.13 641
13417.22 679
13418.31 667
13419.41 642
13420.50 649
13421.59 653
13422.69 654
13423.78 644
13424.87 661
13425.97 642
13427.06 660
13428.16 686
13429.25 691
13430.34 673
13431.44 685
13432.53 679
13433.63 672
13434.72 708
13435.81 707
13436.91 683
13438.00 680
13439.10 688
13440.19 661
13441.29 693
13442.38 726
13443.47 710
13444.57 715
13445.66 740
13446.76 703
13447.85 689
13448.95 720
13450.04 738
13451.14 753
13452.23 722
13453.33 769
13454.42 773
13455.52 767
13456.61 711
13457.71 723
13458.80 740
13459.90 722
13460.99 716
13462.09 740
13463.18 775
13464.28 740
13465.37 790
13466.47 762
13467.56 751
13468.66 770
13469.76 780
13470.85 782
13471.95 753
13473.04 765
13474.14 777
13475.23 754
13476.33 781
13477.43 780
13478.52 780
13479.62 736
13480.71 713
13481.81 740
13482.91 796
13484.00 782
13485.10 797
13486.19 810
13487.29 846
13488.39 814
13489.48 808
13490.58 837
13491.68 816
13492.77 834
13493.87 822
13494.97 859
13496.06 860
13497.16 866
13498.26 870
13499.35 874
13500.45 864
13501.55 869
13502.64 897
13503.74 883
13504.84 923
13505.93 901
13507.03 913
13508.13 881
13509.22 876
13510.32 874
13511.42 895
13512.52 884
13513.61 870
13514.71 878
13515.81 845
13516.91 814
13518.00 840
13519.10 802
13520.20 772
13521.30 799
13522.39 798
13523.49 796
13524.59 775
13525.69 751
13526.79 755
13527.88 747
13528.98 742
13530.08 723
13531.18 723
13532.28 734
13533.37 715
13534.47 727
13535.57 710
13536.67 693
13537.77 716
13538.86 735
13539.96 723
13541.06 681
13542.16 711
13543.26 702
13544.36 745
13545.46 686
13546.55 686
13547.65 705
13548.75 729
13549.85 711
13550.95 673
13552.05 693
13553.15 706
13554.25 669
13555.35 714
13556.44 741
13557.54 694
13558.64 712
13559.74 747
13560.84 709
13561.94 712
13563.04 738
13564.14 699
13565.24 674
13566.34 699
13567.44 688
13568.54 715
13569.64 716
13570.74 719
13571.84 717
13572.94 730
13574.04 706
13575.14 680
13576.24 724
13577.33 749
13578.43 695
13579.53 697
13580.63 689
13581.74 705
13582.84 701
13583.94 727
13585.04 697
13586.14 724
13587.24 713
13588.34 717
13589.44 725
13590.54 728
13591.64 703
13592.74 736
13593.84 750
13594.94 737
13596.04 718
13597.14 724
13598.24 757
13599.34 702
13600.44 719
13601.54 769
13602.65 731
13603.75 720
13604.85 731
13605.95 810
13607.05 737
13608.15 745
13609.25 754
13610.35 781
13611.45 743
13612.56 725
13613.66 767
13614.76 764
13615.86 776
13616.96 754
13618.06 772
13619.16 747
13620.27 752
13621.37 776
13622.47 812
13623.57 794
13624.67 808
13625.78 792
13626.88 797
13627.98 775
13629.08 778
13630.18 799
13631.29 786
13632.39 752
13633.49 806
13634.59 780
13635.69 822
13636.80 762
13637.90 801
13639.00 818
13640.10 750
13641.21 811
13642.31 803
13643.41 786
13644.51 749
13645.62 745
13646.72 748
13647.82 778
13648.92 792
13650.03 773
13651.13 746
13652.23 733
13653.34 740
13654.44 765
13655.54 775
13656.65 742
13657.75 703
13658.85 713
13659.96 716
13661.06 674
13662.16 691
13663.27 659
13664.37 705
13665.47 695
13666.58 648
13667.68 662
13668.78 697
13669.89 679
13670.99 692
13672.09 676
13673.20 667
13674.30 689
13675.41 706
13676.51 691
13677.61 666
13678.72 730
13679.82 678
13680.93 671
13682.03 656
13683.13 685
13684.24 669
13685.34 656
13686.45 690
13687.55 719
13688.66 682
13689.76 664
13690.86 659
13691.97 632
13693.07 676
13694.18 681
13695.28 701
13696.39 693
13697.49 683
13698.60 705
13699.70 702
13700.81 733
13701.91 710
13703.02 658
13704.12 693
13705.23 697
13706.33 703
13707.44 724
13708.54 716
13709.65 719
13710.75 719
13711.86 720
13712.96 731
13714.07 736
13715.18 700
13716.28 729
13717.39 723
13718.49 743
13719.60 780
13720.70 739
13721.81 754
13722.91 793
13724.02 741
13725.13 767
13726.23 773
13727.34 752
13728.44 772
13729.55 745
13730.66 791
13731.76 774
13732.87 748
13733.98 769
13735.08 786
13736.19 770
13737.29 788
13738.40 793
13739.51 803
13740.61 801
13741.72 784
13742.83 780
13743.93 770
13745.04 814
13746.15 783
13747.25 820
13748.36 828
13749.47 814
13750.57 848
13751.68 865
13752.79 850
13753.90 862
13755.00 877
13756.11 892
13757.22 868
13758.32 906
13759.43 902
13760.54 911
13761.65 947
13762.75 974
13763.86 961
13764.97 981
13766.08 971
13767.18 1009
13768.29 1039
13769.40 1019
13770.51 1025
13771.61 1026
13772.72 1053
13773.83 1096
13774.94 1119
13776.05 1106
13777.15 1123
13778.26 1122
13779.37 1078
13780.48 1097
13781.59 1092
13782.69 1070
13783.80 1043
13784.91 1051
13786.02 1019
13787.13 1016
13788.24 983
13789.34 963
13790.45 920
13791.56 889
13792.67 884
13793.78 850
13794.89 857
13796.00 885
13797.10 834
13798.21 811
13799.32 788
13800.43 775
13801.54 817
13802.65 809
13803.76 798
13804.87 813
13805.98 797
13807.09 772
13808.20 795
13809.30 784
13810.41 807
13811.52 769
13812.63 780
13813.74 761
13814.85 705
13815.96 735
13817.07 725
13818.18 761
13819.29 740
13820.40 732
13821.51 716
13822.62 754
13823.73 736
13824.84 744
13825.95 715
13827.06 715
13828.17 711
13829.28 692
13830.39 688
13831.50 700
13832.61 698
13833.72 668
13834.83 691
13835.94 679
13837.05 677
13838.16 693
13839.27 684
13840.38 705
13841.49 666
13842.60 700
13843.71 672
13844.82 661
13845.94 704
13847.05 681
13848.16 694
13849.27 661
13850.38 663
13851.49 691
13852.60 696
13853.71 697
13854.82 671
13855.93 671
13857.05 682
13858.16 687
13859.27 680
13860.38 660
13861.49 679
13862.60 685
13863.71 681
13864.83 689
13865.94 699
13867.05 676
13868.16 704
13869.27 698
13870.38 681
13871.50 681
13872.61 690
13873.72 705
13874.83 713
13875.94 707
13877.05 648
13878.17 682
13879.28 688
13880.39 686
13881.50 678
13882.62 717
13883.73 721
13884.84 718
13885.95 728
13887.06 767
13888.18 763
13889.29 711
13890.40 712
13891.51 738
13892.63 706
13893.74 719
13894.85 702
13895.97 685
13897.08 726
13898.19 751
13899.30 791
13900.42 714
13901.53 731
13902.64 747
13903.76 733
13904.87 716
13905.98 735
13907.10 721
13908.21 721
13909.32 688
13910.44 659
13911.55 689
13912.66 678
13913.78 714
13914.89 725
13916.00 727
13917.12 686
13918.23 668
13919.34 685
13920.46 692
13921.57 696
13922.68 693
13923.80 706
13924.91 728
13926.03 661
13927.14 647
13928.25 667
13929.37 682
13930.48 688
13931.60 693
13932.71 692
13933.83 686
13934.94 666
13936.05 678
13937.17 671
13938.28 674
13939.40 712
13940.51 694
13941.63 661
13942.74 671
13943.86 663
13944.97 664
13946.09 663
13947.20 668
13948.32 695
13949.43 670
13950.55 681
13951.66 667
13952.78 671
13953.89 644
13955.01 646
13956.12 638
13957.24 658
13958.35 635
13959.47 641
13960.58 613
13961.70 639
13962.81 631
13963.93 597
13965.04 629
13966.16 665
13967.27 663
13968.39 699
13969.51 688
13970.62 658
13971.74 609
13972.85 662
13973.97 679
13975.09 608
13976.20 645
13977.32 634
13978.43 652
13979.55 636
13980.67 624
13981.78 644
13982.90 674
13984.01 619
13985.13 626
13986.25 634
13987.36 655
13988.48 677
13989.60 658
13990.71 655
13991.83 650
13992.95 622
13994.06 653
13995.18 664
13996.30 632
13997.41 635
13998.53 657
13999.65 653
14000.76 618
14001.88 647
14003.00 646
14004.11 642
14005.23 696
14006.35 669
14007.47 676
14008.58 680
14009.70 623
14010.82 651
14011.94 647
14013.05 629
14014.17 660
14015.29 685
14016.41 630
14017.52 647
14018.64 658
14019.76 655
14020.88 644
14021.99 668
14023.11 669
14024.23 685
14025.35 673
14026.47 614
14027.58 631
14028.70 687
14029.82 681
14030.94 682
14032.06 680
14033.17 665
14034.29 709
14035.41 694
14036.53 675
14037.65 641
14038.77 655
14039.88 710
14041.00 686
14042.12 658
14043.24 655
14044.36 672
14045.48 670
14046.60 678
14047.72 722
14048.83 729
14049.95 718
14051.07 729
14052.19 697
14053.31 713
14054.43 696
14055.55 714
14056.67 732
14057.79 722
14058.91 773
14060.03 732
14061.14 751
14062.26 760
14063.38 739
14064.50 742
14065.62 794
14066.74 725
14067.86 777
14068.98 764
14070.10 799
14071.22 776
14072.34 822
14073.46 832
14074.58 791
14075.70 859
14076.82 852
14077.94 817
14079.06 830
14080.18 831
14081.30 863
14082.42 887
14083.54 875
14084.66 893
14085.78 916
14086.90 938
14088.02 931
14089.14 967
14090.26 947
14091.38 955
14092.50 952
14093.63 992
14094.75 975
14095.87 963
14096.99 1025
14098.11 1009
14099.23 1034
14100.35 994
14101.47 1010
14102.59 1007
14103.71 1003
14104.83 988
14105.96 948
14107.08 985
14108.20 1001
14109.32 999
14110.44 954
14111.56 941
14112.68 921
14113.80 951
14114.93 898
14116.05 905
14117.17 895
14118.29 866
14119.41 894
14120.53 836
14121.66 818
14122.78 819
14123.90 842
14125.02 835
14126.14 795
14127.27 825
14128.39 811
14129.51 790
14130.63 827
14131.75 819
14132.88 792
14134.00 784
14135.12 758
14136.24 802
14137.37 764
14138.49 780
14139.61 801
14140.73 816
14141.86 762
14142.98 726
14144.10 755
14145.22 777
14146.35 768
14147.47 757
14148.59 718
14149.71 749
14150.84 750
14151.96 754
14153.08 752
14154.21 760
14155.33 725
14156.45 721
14157.58 714
14158.70 718
14159.82 762
14160.95 732
14162.07 701
14163.19 708
14164.32 746
14165.44 700
14166.56 724
14167.69 716
14168.81 705
14169.93 751
14171.06 748
14172.18 691
14173.31 718
14174.43 730
14175.55 715
14176.68 736
14177.80 728
14178.93 730
14180.05 688
14181.17 704
14182.30 691
14183.42 713
14184.55 652
14185.67 660
14186.79 658
14187.92 695
14189.04 693
14190.17 697
14191.29 668
14192.42 660
14193.54 666
14194.67 678
14195.79 648
14196.92 652
14198.04 662
14199.17 672
14200.29 682
14201.42 649
14202.54 664
14203.67 668
14204.79 678
14205.92 688
14207.04 699
14208.17 649
14209.29 681
14210.42 680
14211.54 651
14212.67 640
14213.79 635
14214.92 651
14216.04 637
14217.17 638
14218.29 634
14219.42 632
14220.55 625
14221.67 662
14222.80 635
14223.92 642
14225.05 637
14226.17 642
14227.30 603
14228.43 597
14229.55 625
14230.68 583
14231.81 628
14232.93 609
14234.06 601
14235.18 622
14236.31 628
14237.44 614
14238.56 601
14239.69 597
14240.82 595
14241.94 583
14243.07 594
14244.20 606
14245.32 600
14246.45 583
14247.58 588
14248.70 564
14249.83 610
14250.96 612
14252.08 615
14253.21 551
14254.34 605
14255.46 585
14256.59 571
14257.72 600
14258.85 571
14259.97 555
14261.10 587
14262.23 560
14263.35 552
14264.48 536
14265.61 543
14266.74 579
14267.86 521
14268.99 567
14270.12 545
14271.25 562
14272.38 561
14273.50 565
14274.63 517
14275.76 559
14276.89 567
14278.01 514
14279.14 543
14280.27 534
14281.40 525
14282.53 530
14283.66 550
14284.78 533
14285.91 533
14287.04 527
14288.17 549
14289.30 549
14290.43 539
14291.55 532
14292.68 516
14293.81 534
14294.94 510
14296.07 527
14297.20 499
14298.33 509
14299.45 517
14300.58 544
14301.71 523
14302.84 514
14303.97 515
14305.10 533
14306.23 502
14307.36 507
14308.49 494
14309.62 500
14310.75 500
14311.87 468
14313.00 500
14314.13 513
14315.26 525
14316.39 505
14317.52 509
14318.65 481
14319.78 497
14320.91 480
14322.04 499
14323.17 496
14324.30 472
14325.43 482
14326.56 481
14327.69 501
14328.82 488
14329.95 514
14331.08 482
14332.21 492
14333.34 468
14334.47 500
14335.60 466
14336.73 485
14337.86 475
14338.99 466
14340.12 473
14341.25 452
14342.38 487
14343.51 481
14344.64 477
14345.77 458
14346.90 469
14348.04 471
14349.17 457
14350.30 459
14351.43 477
14352.56 457
14353.69 463
14354.82 459
14355.95 452
14357.08 446
14358.21 440
14359.35 450
14360.48 435
14361.61 450
14362.74 455
14363.87 469
14365.00 473
14366.13 464
14367.26 486
14368.40 438
14369.53 450
14370.66 455
14371.79 443
14372.92 457
14374.05 451
14375.19 435
14376.32 461
14377.45 451
14378.58 472
14379.71 465
14380.85 460
14381.98 451
14383.11 425
14384.24 465
14385.37 468
14386.51 466
14387.64 459
14388.77 487
14389.90 464
14391.04 463
14392.17 470
14393.30 462
14394.43 469
14395.57 451
14396.70 463
14397.83 445
14398.96 451
14400.10 464
14401.23 465
14402.36 495
14403.50 425
14404.63 457
14405.76 467
14406.89 436
14408.03 454
14409.16 466
14410.29 483
14411.43 482
14412.56 490
14413.69 456
14414.83 483
14415.96 458
14417.09 479
14418.23 463
14419.36 485
14420.49 444
14421.63 436
14422.76 466
14423.90 444
14425.03 422
14426.16 443
14427.30 458
14428.43 469
14429.56 480
14430.70 467
14431.83 489
14432.97 483
14434.10 463
14435.24 504
14436.37 483
14437.50 465
14438.64 463
14439.77 479
14440.91 466
14442.04 479
14443.18 484
14444.31 472
14445.44 473
14446.58 455
14447.71 455
14448.85 453
14449.98 460
14451.12 471
14452.25 447
14453.39 477
14454.52 475
14455.66 464
14456.79 491
14457.93 460
14459.06 456
14460.20 483
14461.33 451
14462.47 447
14463.60 454
14464.74 452
14465.87 459
14467.01 451
14468.15 454
14469.28 447
14470.42 474
14471.55 464
14472.69 443
14473.82 466
14474.96 464
14476.09 467
14477.23 457
14478.37 457
14479.50 452
14480.64 490
14481.77 452
14482.91 438
14484.05 440
14485.18 456
14486.32 451
14487.45 414
14488.59 431
14489.73 459
14490.86 470
14492.00 464
14493.14 473
14494.27 447
14495.41 410
14496.55 446
14497.68 436
14498.82 468
14499.96 446
14501.09 441
14502.23 425
14503.37 436
14504.50 483
14505.64 427
14506.78 458
14507.91 442
14509.05 462
14510.19 436
14511.33 455
14512.46 439
14513.60 423
14514.74 443
14515.87 430
14517.01 441
14518.15 443
14519.29 424
14520.42 413
14521.56 428
14522.70 421
14523.84 410
14524.97 418
14526.11 420
14527.25 430
14528.39 434
14529.53 430
14530.66 438
14531.80 432
14532.94 417
14534.08 412
14535.22 433
14536.35 444
14537.49 449
14538.63 423
14539.77 397
14540.91 440
14542.05 434
14543.18 433
14544.32 412
14545.46 420
14546.60 444
14547.74 431
14548.88 438
14550.01 425
14551.15 450
14552.29 459
14553.43 456
14554.57 454
14555.71 441
14556.85 450
14557.99 455
14559.13 477
14560.26 431
14561.40 406
14562.54 440
14563.68 496
14564.82 444
14565.96 417
14567.10 438
14568.24 452
14569.38 476
14570.52 452
14571.66 454
14572.80 435
14573.94 467
14575.08 434
14576.22 447
14577.36 487
14578.50 489
14579.64 476
14580.78 455
14581.92 468
14583.06 424
14584.20 473
14585.34 470
14586.48 446
14587.62 467
14588.76 472
14589.90 491
14591.04 466
14592.18 470
14593.32 461
14594.46 476
14595.60 470
14596.74 476
14597.88 468
14599.02 483
14600.16 515
14601.30 493
14602.44 470
14603.58 464
14604.72 489
14605.86 508
14607.00 492
14608.15 493
14609.29 494
14610.43 506
14611.57 487
14612.71 492
14613.85 470
14614.99 483
14616.13 493
14617.27 512
14618.42 488
14619.56 483
14620.70 507
14621.84 517
14622.98 537
14624.12 518
14625.26 544
14626.41 509
14627.55 543
14628.69 550
14629.83 549
14630.97 546
14632.12 550
14633.26 531
14634.40 541
14635.54 545
14636.68 530
14637.83 530
14638.97 563
14640.11 539
14641.25 548
14642.39 535
14643.54 564
14644.68 604
14645.82 556
14646.96 533
14648.11 549
14649.25 538
14650.39 514
14651.53 503
14652.68 502
14653.82 491
14654.96 528
14656.11 505
14657.25 471
14658.39 469
14659.53 483
14660.68 476
14661.82 481
14662.96 467
14664.11 461
14665.25 448
14666.39 459
14667.54 477
14668.68 467
14669.82 462
14670.97 456
14672.11 474
14673.25 453
14674.40 456
14675.54 444
14676.68 451
14677.83 421
14678.97 463
14680.11 443
14681.26 437
14682.40 425
14683.55 431
14684.69 407
14685.83 444
14686.98 413
14688.12 421
14689.27 448
14690.41 454
14691.55 425
14692.70 429
14693.84 431
14694.99 412
14696.13 418
14697.28 417
14698.42 435
14699.56 408
14700.71 416
14701.85 415
14703.00 420
14704.14 403
14705.29 407
14706.43 432
14707.58 391
14708.72 403
14709.87 381
14711.01 401
14712.16 386
14713.30 418
14714.45 417
14715.59 395
14716.74 377
14717.88 391
14719.03 420
14720.17 403
14721.32 397
14722.46 400
14723.61 408
14724.76 404
14725.90 405
14727.05 371
14728.19 439
14729.34 416
14730.48 428
14731.63 408
14732.77 404
14733.92 410
14735.07 421
14736.21 401
14737.36 412
14738.50 417
14739.65 426
14740.80 424
14741.94 389
14743.09 398
14744.24 445
14745.38 451
14746.53 395
14747.67 387
14748.82 417
14749.97 432
14751.11 387
14752.26 406
14753.41 419
14754.55 441
14755.70 391
14756.85 433
14757.99 416
14759.14 402
14760.29 424
14761.43 419
14762.58 446
14763.73 373
14764.88 415
14766.02 441
14767.17 422
14768.32 392
14769.46 433
14770.61 427
14771.76 433
14772.91 411
14774.05 398
14775.20 387
14776.35 407
14777.50 400
14778.64 453
14779.79 420
14780.94 403
14782.09 426
14783.23 437
14784.38 451
14785.53 422
14786.68 401
14787.83 401
14788.97 441
14790.12 402
14791.27 427
14792.42 449
14793.57 443
14794.71 413
14795.86 401
14797.01 423
14798.16 441
14799.31 430
14800.46 437
14801.60 427
14802.75 379
14803.90 445
14805.05 443
14806.20 425
14807.35 405
14808.50 437
14809.64 429
14810.79 405
14811.94 399
14813.09 407
14814.24 414
14815.39 390
14816.54 398
14817.69 431
14818.84 403
14819.99 403
14821.14 430
14822.28 426
14823.43 387
14824.58 391
14825.73 394
14826.88 398
14828.03 405
14829.18 385
14830.33 423
14831.48 416
14832.63 390
14833.78 380
14834.93 386
14836.08 379
14837.23 379
14838.38 399
14839.53 367
14840.68 397
14841.83 362
14842.98 385
14844.13 394
14845.28 376
14846.43 380
14847.58 414
14848.73 418
14849.88 394
14851.03 395
14852.18 369
14853.33 393
14854.48 382
14855.63 371
14856.78 352
14857.93 371
14859.08 371
14860.24 375
14861.39 386
14862.54 360
14863.69 368
14864.84 393
14865.99 367
14867.14 350
14868.29 401
14869.44 397
14870.59 384
14871.75 345
14872.90 440
14874.05 420
14875.20 410
14876.35 389
14877.50 411
14878.65 391
14879.81 385
14880.96 399
14882.11 379
14883.26 393
14884.41 394
14885.56 434
14886.71 417
14887.87 421
14889.02 389
14890.17 402
14891.32 398
14892.47 391
14893.63 420
14894.78 425
14895.93 404
14897.08 414
14898.24 415
14899.39 408
14900.54 403
14901.69 397
14902.84 459
14904.00 410
14905.15 427
14906.30 413
14907.45 472
14908.61 437
14909.76 455
14910.91 411
14912.07 433
14913.22 459
14914.37 455
14915.52 421
14916.68 455
14917.83 421
14918.98 429
14920.14 471
14921.29 472
14922.44 456
14923.60 467
14924.75 475
14925.90 437
14927.06 447
14928.21 435
14929.36 475
14930.52 475
14931.67 472
14932.82 436
14933.98 485
14935.13 455
14936.28 466
14937.44 491
14938.59 482
14939.74 472
14940.90 476
14942.05 527
14943.21 494
14944.36 493
14945.51 479
14946.67 457
14947.82 464
14948.98 514
14950.13 483
14951.29 539
14952.44 480
14953.59 515
14954.75 529
14955.90 526
14957.06 516
14958.21 476
14959.37 480
14960.52 472
14961.68 493
14962.83 497
14963.99 496
14965.14 459
14966.29 477
14967.45 473
14968.60 486
14969.76 467
14970.91 462
14972.07 486
14973.22 490
14974.38 453
14975.54 435
14976.69 440
14977.85 463
14979.00 455
14980.16 412
14981.31 418
14982.47 436
14983.62 438
14984.78 408
14985.93 417
14987.09 377
14988.25 396
14989.40 432
14990.56 402
14991.71 391
14992.87 413
14994.02 417
14995.18 400
14996.34 400
14997.49 348
14998.65 389
14999.80 383
15000.96 385
15002.12 380
15003.27 371
15004.43 373
15005.59 400
15006.74 416
15007.90 387
15009.06 349
15010.21 390
15011.37 393
15012.53 363
15013.68 378
15014.84 375
15016.00 366
15017.15 355
15018.31 375
15019.47 345
15020.62 361
15021.78 355
15022.94 376
15024.09 361
15025.25 358
15026.41 378
15027.57 374
15028.72 364
15029.88 357
15031.04 376
15032.19 356
15033.35 350
15034.51 369
15035.67 358
15036.82 358
15037.98 365
15039.14 318
15040.30 329
15041.46 349
15042.61 366
15043.77 359
15044.93 343
15046.09 341
15047.25 346
15048.40 355
15049.56 361
15050.72 355
15051.88 342
15053.04 359
15054.19 354
15055.35 347
15056.51 319
15057.67 369
15058.83 355
15059.99 328
15061.14 330
15062.30 333
15063.46 342
15064.62 349
15065.78 346
15066.94 332
15068.10 374
15069.26 328
15070.41 333
15071.57 336
15072.73 330
15073.89 323
15075.05 329
15076.21 329
15077.37 336
15078.53 350
15079.69 368
15080.85 318
15082.00 325
15083.16 333
15084.32 334
15085.48 322
15086.64 304
15087.80 342
15088.96 341
15090.12 342
15091.28 329
15092.44 327
15093.60 347
15094.76 341
15095.92 334
15097.08 334
15098.24 322
15099.40 315
15100.56 317
15101.72 315
15102.88 332
15104.04 321
15105.20 335
15106.36 336
15107.52 331
15108.68 322
15109.84 344
15111.00 334
15112.16 346
15113.32 353
15114.48 337
15115.64 321
15116.80 312
15117.97 323
15119.13 325
15120.29 317
15121.45 305
15122.61 325
15123.77 321
15124.93 341
15126.09 318
15127.25 327
15128.41 316
15129.57 322
15130.74 335
15131.90 309
15133.06 316
15134.22 323
15135.38 337
15136.54 336
15137.70 325
15138.87 331
15140.03 317
15141.19 311
15142.35 329
15143.51 325
15144.67 338
15145.84 325
15147.00 341
15148.16 357
15149.32 320
15150.48 334
15151.65 350
15152.81 339
15153.97 336
15155.13 337
15156.29 347
15157.46 324
15158.62 322
15159.78 329
15160.94 330
15162.10 339
15163.27 328
15164.43 339
15165.59 360
15166.75 321
15167.92 351
15169.08 337
15170.24 350
15171.41 314
15172.57 342
15173.73 332
15174.89 330
15176.06 329
15177.22 345
15178.38 315
15179.55 360
15180.71 327
15181.87 342
15183.04 317
15184.20 329
15185.36 341
15186.53 351
15187.69 349
15188.85 355
15190.02 369
15191.18 369
15192.34 366
15193.51 357
15194.67 335
15195.83 348
15197.00 336
15198.16 358
15199.32 355
15200.49 347
15201.65 348
15202.82 378
15203.98 385
15205.14 359
15206.31 350
15207.47 359
15208.64 373
15209.80 365
15210.97 357
15212.13 370
15213.29 372
15214.46 359
15215.62 371
15216.79 385
15217.95 368
15219.12 393
15220.28 391
15221.45 372
15222.61 368
15223.78 391
15224.94 414
15226.10 381
15227.27 390
15228.43 397
15229.60 401
15230.76 418
15231.93 382
15233.09 416
15234.26 391
15235.43 407
15236.59 426
15237.76 434
15238.92 420
15240.09 411
15241.25 407
15242.42 411
15243.58 398
15244.75 382
15245.91 405
15247.08 406
15248.25 381
15249.41 379
15250.58 392
15251.74 407
15252.91 390
15254.07 369
15255.24 356
15256.41 379
15257.57 364
15258.74 367
15259.90 360
15261.07 370
15262.24 358
15263.40 339
15264.57 346
15265.74 388
15266.90 351
15268.07 358
15269.24 388
15270.40 347
15271.57 344
15272.73 346
15273.90 346
15275.07 356
15276.23 350
15277.40 353
15278.57 347
15279.74 327
15280.90 306
15282.07 348
15283.24 350
15284.40 320
15285.57 323
15286.74 358
15287.90 337
15289.07 331
15290.24 338
15291.41 339
15292.57 335
15293.74 317
15294.91 326
15296.08 316
15297.24 337
15298.41 326
15299.58 345
15300.75 354
15301.91 334
15303.08 345
15304.25 350
15305.42 312
15306.59 330
15307.75 320
15308.92 345
15310.09 303
15311.26 312
15312.43 351
15313.59 300
15314.76 309
15315.93 334
15317.10 353
15318.27 332
15319.44 337
15320.60 321
15321.77 341
15322.94 323
15324.11 347
15325.28 349
15326.45 339
15327.62 352
15328.79 335
15329.95 326
15331.12 323
15332.29 332
15333.46 371
15334.63 379
15335.80 344
15336.97 362
15338.14 360
15339.31 378
15340.48 364
15341.64 352
15342.81 367
15343.98 356
15345.15 346
15346.32 368
15347.49 374
15348.66 329
15349.83 345
15351.00 377
15352.17 342
15353.34 341
15354.51 313
15355.68 375
15356.85 386
15358.02 333
15359.19 354
15360.36 366
15361.53 377
15362.70 365
15363.87 351
15365.04 382
15366.21 344
15367.38 356
15368.55 386
15369.72 395
15370.89 370
15372.06 364
15373.23 358
15374.40 380
15375.57 337
15376.74 408
15377.91 392
15379.08 370
15380.25 374
15381.43 367
15382.60 389
15383.77 366
15384.94 384
15386.11 373
15387.28 373
15388.45 350
15389.62 370
15390.79 383
15391.96 399
15393.14 360
15394.31 377
15395.48 417
15396.65 378
15397.82 365
15398.99 373
15400.16 398
15401.34 377
15402.51 373
15403.68 399
15404.85 396
15406.02 377
15407.19 384
15408.37 361
15409.54 378
15410.71 357
15411.88 370
15413.05 350
15414.23 371
15415.40 332
15416.57 350
15417.74 346
15418.91 344
15420.09 376
15421.26 346
15422.43 337
15423.60 322
15424.78 358
15425.95 354
15427.12 369
15428.29 358
15429.47 350
15430.64 372
15431.81 342
15432.98 339
15434.16 332
15435.33 365
15436.50 330
15437.67 331
15438.85 331
15440.02 339
15441.19 320
15442.37 333
15443.54 304
15444.71 316
15445.89 309
15447.06 335
15448.23 339
15449.41 334
15450.58 307
15451.75 331
15452.93 333
15454.10 319
15455.27 332
15456.45 352
15457.62 322
15458.79 323
15459.97 328
15461.14 351
15462.32 353
15463.49 304
15464.66 321
15465.84 340
15467.01 352
15468.19 352
15469.36 326
15470.53 325
15471.71 336
15472.88 352
15474.06 357
15475.23 325
15476.41 347
15477.58 331
15478.75 318
15479.93 308
15481.10 302
15482.28 349
15483.45 359
15484.63 322
15485.80 345
15486.98 324
15488.15 300
15489.33 324
15490.50 354
15491.68 334
15492.85 319
15494.03 303
15495.20 336
15496.38 321
15497.55 334
15498.73 335
15499.90 320
15501.08 335
15502.25 321
15503.43 315
15504.60 324
15505.78 321
15506.96 350
15508.13 347
15509.31 335
15510.48 339
15511.66 329
15512.83 319
15514.01 342
15515.19 343
15516.36 358
15517.54 337
15518.71 313
15519.89 324
15521.07 334
15522.24 343
15523.42 331
15524.59 359
15525.77 368
15526.95 352
15528.12 331
15529.30 336
15530.48 328
15531.65 330
15532.83 334
15534.01 323
15535.18 363
15536.36 324
15537.54 336
15538.71 329
15539.89 352
15541.07 323
15542.24 330
15543.42 347
15544.60 346
15545.77 348
15546.95 330
15548.13 337
15549.30 328
15550.48 340
15551.66 325
15552.84 375
15554.01 360
15555.19 338
15556.37 390
15557.55 367
15558.72 376
15559.90 341
15561.08 347
15562.26 346
15563.43 342
15564.61 345
15565.79 352
15566.97 370
15568.14 373
15569.32 353
15570.50 361
15571.68 379
15572.86 354
15574.03 358
15575.21 366
15576.39 364
15577.57 356
15578.75 357
15579.93 352
15581.10 322
15582.28 334
15583.46 369
15584.64 367
15585.82 356
15587.00 360
15588.18 380
15589.35 355
15590.53 373
15591.71 377
15592.89 358
15594.07 362
15595.25 388
15596.43 392
15597.61 395
15598.78 370
15599.96 389
15601.14 378
15602.32 396
15603.50 378
15604.68 374
15605.86 398
15607.04 367
15608.22 399
15609.40 377
15610.58 420
15611.76 398
15612.94 410
15614.12 397
15615.30 411
15616.48 427
15617.66 419
15618.84 432
15620.01 418
15621.19 441
15622.37 391
15623.55 401
15624.73 397
15625.91 414
15627.09 421
15628.27 406
15629.46 412
15630.64 404
15631.82 421
15633.00 444
15634.18 467
15635.36 448
15636.54 440
15637.72 448
15638.90 440
15640.08 437
15641.26 415
15642.44 438
15643.62 444
15644.80 437
15645.98 491
15647.16 460
15648.34 473
15649.52 470
15650.71 475
15651.89 471
15653.07 410
15654.25 445
15655.43 455
15656.61 436
15657.79 438
15658.97 434
15660.16 414
15661.34 477
15662.52 454
15663.70 458
15664.88 423
15666.06 430
15667.24 448
15668.43 455
15669.61 447
15670.79 448
15671.97 434
15673.15 442
15674.33 422
15675.52 448
15676.70 450
15677.88 443
15679.06 463
15680.24 416
15681.43 444
15682.61 447
15683.79 458
15684.97 454
15686.16 475
15687.34 483
15688.52 429
15689.70 445
15690.89 474
15692.07 469
15693.25 441
15694.43 472
15695.62 467
15696.80 486
15697.98 479
15699.16 476
15700.35 447
15701.53 456
15702.71 486
15703.90 453
15705.08 473
15706.26 471
15707.45 453
15708.63 466
15709.81 480
15711.00 483
15712.18 487
15713.36 495
15714.55 522
15715.73 486
15716.91 479
15718.10 492
15719.28 523
15720.46 508
15721.65 533
15722.83 506
15724.01 502
15725.20 501
15726.38 511
15727.57 509
15728.75 528
15729.93 531
15731.12 508
15732.30 514
15733.49 545
15734.67 534
15735.85 542
15737.04 543
15738.22 551
15739.41 520
15740.59 513
15741.78 545
15742.96 542
15744.14 548
15745.33 553
15746.51 562
15747.70 625
15748.88 544
15750.07 560
15751.25 551
15752.44 545
15753.62 520
15754.81 556
15755.99 563
15757.18 574
15758.36 586
15759.55 546
15760.73 555
15761.92 554
15763.10 534
15764.29 545
15765.47 528
15766.66 525
15767.84 527
15769.03 523
15770.21 542
15771.40 485
15772.59 528
15773.77 523
15774.96 536
15776.14 505
15777.33 486
15778.51 510
15779.70 495
15780.89 492
15782.07 453
15783.26 518
15784.44 465
15785.63 489
15786.82 452
15788.00 481
15789.19 491
15790.37 464
15791.56 475
15792.75 484
15793.93 481
15795.12 459
15796.31 456
15797.49 453
15798.68 435
15799.87 452
15801.05 476
15802.24 490
15803.43 440
15804.61 439
15805.80 446
15806.99 441
15808.17 438
15809.36 448
15810.55 470
15811.73 464
15812.92 424
15814.11 427
15815.30 436
15816.48 405
15817.67 413
15818.86 446
15820.05 449
15821.23 446
15822.42 403
15823.61 419
15824.80 438
15825.98 445
15827.17 443
15828.36 450
15829.55 452
15830.73 435
15831.92 445
15833.11 420
15834.30 399
15835.49 397
15836.67 414
15837.86 400
15839.05 442
15840.24 422
15841.43 428
15842.61 391
15843.80 381
15844.99 384
15846.18 379
15847.37 419
15848.56 393
15849.74 422
15850.93 419
15852.12 413
15853.31 420
15854.50 418
15855.69 391
15856.88 402
15858.06 432
15859.25 430
15860.44 423
15861.63 417
15862.82 435
15864.01 414
15865.20 407
15866.39 407
15867.58 452
15868.77 418
15869.95 415
15871.14 426
15872.33 439
15873.52 422
15874.71 428
15875.90 421
15877.09 405
15878.28 413
15879.47 432
15880.66 425
15881.85 454
15883.04 442
15884.23 430
15885.42 424
15886.61 436
15887.80 409
15888.99 428
15890.18 450
15891.37 460
15892.56 463
15893.75 430
15894.94 446
15896.13 462
15897.32 457
15898.51 454
15899.70 443
15900.89 431
15902.08 438
15903.27 453
15904.46 457
15905.65 450
15906.84 485
15908.03 473
15909.22 450
15910.42 474
15911.61 476
15912.80 435
15913.99 485
15915.18 462
15916.37 451
15917.56 487
15918.75 480
15919.94 472
15921.13 473
15922.32 446
15923.52 478
15924.71 487
15925.90 467
15927.09 463
15928.28 471
15929.47 470
15930.66 451
15931.86 489
15933.05 481
15934.24 461
15935.43 459
15936.62 465
15937.81 446
15939.01 458
15940.20 462
15941.39 452
15942.58 475
15943.77 467
15944.97 448
15946.16 423
15947.35 438
15948.54 413
15949.73 415
15950.93 450
15952.12 405
15953.31 394
15954.50 416
15955.70 439
15956.89 421
15958.08 401
15959.27 417
15960.47 389
15961.66 404
15962.85 380
15964.04 366
15965.24 400
15966.43 370
15967.62 340
15968.82 388
15970.01 367
15971.20 358
15972.40 360
15973.59 353
15974.78 361
15975.97 368
15977.17 371
15978.36 322
15979.55 346
15980.75 364
15981.94 377
15983.13 343
15984.33 343
15985.52 345
15986.72 360
15987.91 377
15989.10 358
15990.30 339
15991.49 332
15992.68 363
15993.88 333
15995.07 347
15996.27 331
15997.46 343
15998.65 314
15999.85 318
16001.04 327
16002.24 329
16003.43 320
16004.63 340
16005.82 320
16007.01 334
16008.21 327
16009.40 331
16010.60 336
16011.79 318
16012.99 328
16014.18 308
16015.38 340
16016.57 341
16017.76 330
16018.96 319
16020.15 343
16021.35 310
16022.54 348
16023.74 358
16024.93 349
16026.13 343
16027.32 323
16028.52 306
16029.72 328
16030.91 321
16032.11 323
16033.30 316
16034.50 336
16035.69 323
16036.89 326
16038.08 336
16039.28 328
16040.47 320
16041.67 314
16042.87 296
16044.06 304
16045.26 315
16046.45 306
16047.65 311
16048.84 327
16050.04 302
16051.24 305
16052.43 292
16053.63 303
16054.82 297
16056.02 300
16057.22 289
16058.41 277
16059.61 305
16060.81 297
16062.00 323
16063.20 296
16064.40 291
16065.59 307
16066.79 324
16067.99 300
16069.18 315
16070.38 287
16071.58 328
16072.77 304
16073.97 340
16075.17 297
16076.36 301
16077.56 295
16078.76 274
16079.95 302
16081.15 280
16082.35 316
16083.55 299
16084.74 301
16085.94 292
16087.14 281
16088.33 306
16089.53 300
16090.73 285
16091.93 302
16093.12 285
16094.32 321
16095.52 292
16096.72 310
16097.92 319
16099.11 295
16100.31 280
16101.51 274
16102.71 290
16103.90 310
16105.10 303
16106.30 301
16107.50 284
16108.70 288
16109.90 300
16111.09 287
16112.29 293
16113.49 285
16114.69 298
16115.89 318
16117.09 278
16118.28 285
16119.48 281
16120.68 271
16121.88 283
16123.08 286
16124.28 269
16125.48 274
16126.67 305
16127.87 284
16129.07 280
16130.27 262
16131.47 286
16132.67 271
16133.87 269
16135.07 252
16136.27 257
16137.47 278
16138.67 277
16139.86 280
16141.06 273
16142.26 256
16143.46 266
16144.66 257
16145.86 263
16147.06 254
16148.26 280
16149.46 282
16150.66 274
16151.86 284
16153.06 261
16154.26 276
16155.46 274
16156.66 262
16157.86 253
16159.06 278
16160.26 279
16161.46 282
16162.66 269
16163.86 278
16165.06 271
16166.26 282
16167.46 243
16168.66 271
16169.86 253
16171.06 252
16172.26 267
16173.46 272
16174.66 249
16175.86 287
16177.07 273
16178.27 259
16179.47 282
16180.67 261
16181.87 277
16183.07 267
16184.27 280
16185.47 273
16186.67 269
16187.87 258
16189.07 256
16190.28 266
16191.48 263
16192.68 249
16193.88 254
16195.08 274
16196.28 269
16197.48 250
16198.69 264
16199.89 282
16201.09 277
16202.29 279
16203.49 269
16204.69 286
16205.90 279
16207.10 287
16208.30 264
16209.50 285
16210.70 254
16211.91 259
16213.11 262
16214.31 286
16215.51 284
16216.71 282
16217.92 293
16219.12 239
16220.32 272
16221.52 267
16222.72 280
16223.93 282
16225.13 292
16226.33 285
16227.53 290
16228.74 263
16229.94 271
16231.14 283
16232.35 267
16233.55 267
16234.75 268
16235.95 279
16237.16 267
16238.36 300
16239.56 307
16240.77 276
16241.97 286
16243.17 298
16244.38 277
16245.58 289
16246.78 279
16247.99 292
16249.19 307
16250.39 289
16251.60 285
16252.80 269
16254.00 299
16255.21 283
16256.41 279
16257.61 291
16258.82 292
16260.02 251
16261.22 305
16262.43 310
16263.63 291
16264.84 274
16266.04 313
16267.24 308
16268.45 307
16269.65 293
16270.86 287
16272.06 296
16273.27 303
16274.47 280
16275.67 297
16276.88 306
16278.08 303
16279.29 321
16280.49 315
16281.70 303
16282.90 285
16284.11 319
16285.31 287
16286.52 304
16287.72 297
16288.92 296
16290.13 300
16291.33 300
16292.54 287
16293.74 321
16294.95 308
16296.15 302
16297.36 316
16298.57 326
16299.77 320
16300.98 299
16302.18 300
16303.39 320
16304.59 314
16305.80 324
16307.00 332
16308.21 332
16309.41 306
16310.62 334
16311.83 358
16313.03 323
16314.24 316
16315.44 347
16316.65 334
16317.85 314
16319.06 300
16320.27 324
16321.47 326
16322.68 332
16323.88 295
16325.09 311
16326.30 292
16327.50 294
16328.71 313
16329.92 296
16331.12 307
16332.33 262
16333.54 285
16334.74 294
16335.95 300
16337.16 290
16338.36 290
16339.57 299
16340.78 287
16341.98 272
16343.19 283
16344.40 295
16345.60 266
16346.81 278
16348.02 284
16349.22 253
16350.43 271
16351.64 280
16352.85 250
16354.05 271
16355.26 258
16356.47 291
16357.67 275
16358.88 239
16360.09 252
16361.30 270
16362.50 268
16363.71 257
16364.92 266
16366.13 258
16367.34 258
16368.54 264
16369.75 277
16370.96 257
16372.17 277
16373.37 260
16374.58 261
16375.79 246
16377.00 259
16378.21 281
16379.42 256
16380.62 247
16381.83 277
16383.04 271
16384.25 272
16385.46 230
16386.67 226
16387.87 260
16389.08 267
16390.29 245
16391.50 243
16392.71 257
16393.92 247
16395.13 252
16396.33 238
16397.54 252
16398.75 234
16399.96 259
16401.17 248
16402.38 247
16403.59 254
16404.80 252
16406.01 252
16407.22 255
16408.42 239
16409.63 227
16410.84 261
16412.05 245
16413.26 224
16414.47 236
16415.68 238
16416.89 243
16418.10 240
16419.31 240
16420.52 248
16421.73 232
16422.94 249
16424.15 250
16425.36 210
16426.57 213
16427.78 243
16428.99 232
16430.20 234
16431.41 250
16432.62 242
16433.83 217
16435.04 226
16436.25 238
16437.46 236
16438.67 252
16439.88 234
16441.09 245
16442.30 246
16443.51 259
16444.72 227
16445.93 242
16447.14 254
16448.36 245
16449.57 247
16450.78 236
16451.99 222
16453.20 236
16454.41 250
16455.62 234
16456.83 244
16458.04 241
16459.25 228
16460.47 236
16461.68 227
16462.89 243
16464.10 248
16465.31 235
16466.52 244
16467.73 230
16468.94 249
16470.16 227
16471.37 229
16472.58 241
16473.79 228
16475.00 228
16476.21 202
16477.43 240
16478.64 239
16479.85 229
16481.06 231
16482.27 225
16483.49 219
16484.70 214
16485.91 196
16487.12 217
16488.33 217
16489.55 215
16490.76 214
16491.97 220
16493.18 216
16494.40 218
16495.61 243
16496.82 222
16498.03 202
16499.25 205
16500.46 223
16501.67 211
16502.88 232
16504.10 229
16505.31 233
16506.52 229
16507.74 217
16508.95 252
16510.16 211
16511.37 225
16512.59 233
16513.80 220
16515.01 236
16516.23 228
16517.44 223
16518.65 226
16519.87 218
16521.08 202
16522.29 213
16523.51 223
16524.72 223
16525.93 220
16527.15 218
16528.36 224
16529.58 260
16530.79 237
16532.00 225
16533.22 226
16534.43 222
16535.64 209
16536.86 224
16538.07 223
16539.29 217
16540.50 212
16541.72 207
16542.93 210
16544.14 233
16545.36 234
16546.57 227
16547.79 242
16549.00 224
16550.22 203
16551.43 220
16552.64 216
16553.86 218
16555.07 202
16556.29 216
16557.50 207
16558.72 227
16559.93 240
16561.15 228
16562.36 225
16563.58 207
16564.79 202
16566.01 224
16567.22 208
16568.44 208
16569.65 208
16570.87 229
16572.08 227
16573.30 215
16574.51 202
16575.73 221
16576.95 201
16578.16 214
16579.38 195
16580.59 220
16581.81 239
16583.02 226
16584.24 214
16585.45 206
16586.67 232
16587.89 209
16589.10 211
16590.32 209
16591.53 198
16592.75 215
16593.97 224
16595.18 215
16596.40 194
16597.61 204
16598.83 214
16600.05 206
16601.26 207
16602.48 217
16603.70 213
16604.91 234
16606.13 215
16607.35 202
16608.56 220
16609.78 216
16611.00 210
16612.21 193
16613.43 197
16614.65 205
16615.86 209
16617.08 235
16618.30 198
16619.51 216
16620.73 211
16621.95 224
16623.17 199
16624.38 202
16625.60 185
16626.82 209
16628.03 215
16629.25 199
16630.47 222
16631.69 199
16632.90 229
16634.12 210
16635.34 207
16636.56 216
16637.77 210
16638.99 230
16640.21 208
16641.43 199
16642.65 226
16643.86 219
16645.08 199
16646.30 210
16647.52 188
16648.74 198
16649.95 198
16651.17 226
16652.39 207
16653.61 212
16654.83 203
16656.05 198
16657.26 203
16658.48 183
16659.70 203
16660.92 189
16662.14 209
16663.36 200
16664.58 194
16665.79 186
16667.01 193
16668.23 208
16669.45 223
16670.67 210
16671.89 203
16673.11 216
16674.33 231
16675.55 219
16676.76 219
16677.98 212
16679.20 233
16680.42 218
16681.64 221
16682.86 213
16684.08 199
16685.30 214
16686.52 210
16687.74 211
16688.96 196
16690.18 212
16691.40 198
16692.62 206
16693.84 201
16695.06 215
16696.28 207
16697.50 217
16698.72 212
16699.94 218
16701.16 207
16702.38 236
16703.60 211
16704.82 214
16706.04 214
16707.26 212
16708.48 241
16709.70 210
16710.92 219
16712.14 225
16713.36 221
16714.58 214
16715.80 207
16717.02 204
16718.24 231
16719.46 238
16720.68 181
16721.90 191
16723.12 226
16724.34 236
16725.57 206
16726.79 229
16728.01 213
16729.23 214
16730.45 221
16731.67 221
16732.89 224
16734.11 208
16735.33 200
16736.56 212
16737.78 173
16739.00 197
16740.22 221
16741.44 200
16742.66 213
16743.88 204
16745.11 210
16746.33 221
16747.55 213
16748.77 203
16749.99 201
16751.21 190
16752.44 209
16753.66 208
16754.88 210
16756.10 197
16757.32 204
16758.55 226
16759.77 226
16760.99 212
16762.21 200
16763.44 227
16764.66 190
16765.88 227
16767.10 201
16768.32 208
16769.55 203
16770.77 214
16771.99 218
16773.22 228
16774.44 205
16775.66 212
16776.88 221
16778.11 220
16779.33 195
16780.55 214
16781.77 219
16783.00 228
16784.22 238
16785.44 222
16786.67 227
16787.89 198
16789.11 237
16790.34 221
16791.56 224
16792.78 210
16794.01 195
16795.23 194
16796.45 190
16797.68 198
16798.90 224
16800.12 234
16801.35 211
16802.57 239
16803.80 218
16805.02 223
16806.24 185
16807.47 226
16808.69 233
16809.91 235
16811.14 192
16812.36 217
16813.59 240
16814.81 222
16816.04 201
16817.26 215
16818.48 220
16819.71 210
16820.93 235
16822.16 215
16823.38 243
16824.61 232
16825.83 226
16827.06 242
16828.28 236
16829.50 218
16830.73 203
16831.95 234
16833.18 232
16834.40 231
16835.63 219
16836.85 218
16838.08 189
16839.30 258
16840.53 243
16841.75 247
16842.98 216
16844.20 247
16845.43 236
16846.65 238
16847.88 242
16849.11 257
16850.33 252
16851.56 234
16852.78 261
16854.01 258
16855.23 248
16856.46 227
16857.68 253
16858.91 258
16860.14 253
16861.36 268
16862.59 258
16863.81 255
16865.04 250
16866.27 238
16867.49 257
16868.72 261
16869.94 248
16871.17 243
16872.40 257
16873.62 286
16874.85 286
16876.08 288
16877.30 255
16878.53 268
16879.76 257
16880.98 263
16882.21 274
16883.43 295
16884.66 288
16885.89 299
16887.12 299
16888.34 307
16889.57 281
16890.80 284
16892.02 298
16893.25 258
16894.48 275
16895.70 294
16896.93 295
16898.16 279
16899.39 293
16900.61 253
16901.84 276
16903.07 273
16904.29 266
16905.52 263
16906.75 270
16907.98 252
16909.20 257
16910.43 272
16911.66 270
16912.89 268
16914.12 245
16915.34 270
16916.57 239
16917.80 273
16919.03 258
16920.26 267
16921.48 276
16922.71 264
16923.94 244
16925.17 247
16926.40 240
16927.62 244
16928.85 269
16930.08 223
16931.31 258
16932.54 239
16933.77 245
16934.99 224
16936.22 255
16937.45 243
16938.68 244
16939.91 252
16941.14 253
16942.37 240
16943.60 236
16944.82 226
16946.05 223
16947.28 251
16948.51 225
16949.74 263
16950.97 231
16952.20 238
16953.43 261
16954.66 272
16955.89 244
16957.12 231
16958.34 230
16959.57 221
16960.80 224
16962.03 232
16963.26 233
16964.49 227
16965.72 234
16966.95 242
16968.18 244
16969.41 213
16970.64 243
16971.87 239
16973.10 237
16974.33 231
16975.56 223
16976.79 221
16978.02 237
16979.25 220
16980.48 212
16981.71 250
16982.94 237
16984.17 215
16985.40 201
16986.63 203
16987.86 209
16989.09 235
16990.32 225
16991.55 224
16992.79 205
16994.02 223
16995.25 217
16996.48 239
16997.71 213
16998.94 237
17000.17 228
17001.40 216
17002.63 199
17003.86 216
17005.09 231
17006.32 224
17007.56 239
17008.79 204
17010.02 222
17011.25 191
17012.48 244
17013.71 227
17014.94 227
17016.18 211
17017.41 219
17018.64 219
17019.87 222
17021.10 209
17022.33 214
17023.57 210
17024.80 220
17026.03 223
17027.26 214
17028.49 233
17029.72 210
17030.96 239
17032.19 219
17033.42 227
17034.65 223
17035.88 223
17037.12 218
17038.35 202
17039.58 212
17040.81 219
17042.05 216
17043.28 218
17044.51 221
17045.74 200
17046.98 211
17048.21 209
17049.44 221
17050.67 208
17051.91 200
17053.14 204
17054.37 223
17055.61 231
17056.84 215
17058.07 230
17059.30 207
17060.54 201
17061.77 212
17063.00 220
17064.24 205
17065.47 228
17066.70 215
17067.94 214
17069.17 208
17070.40 219
17071.64 210
17072.87 204
17074.10 204
17075.34 207
17076.57 204
17077.81 200
17079.04 199
17080.27 210
17081.51 195
17082.74 188
17083.97 209
17085.21 219
17086.44 212
17087.68 175
17088.91 199
17090.15 178
17091.38 207
17092.61 199
17093.85 221
17095.08 187
17096.32 198
17097.55 175
17098.79 196
17100.02 211
17101.25 198
17102.49 189
17103.72 188
17104.96 205
17106.19 186
17107.43 212
17108.66 187
17109.90 207
17111.13 202
17112.37 206
17113.60 179
17114.84 194
17116.07 181
17117.31 214
17118.54 209
17119.78 185
17121.01 189
17122.25 184
17123.48 201
17124.72 186
17125.95 191
17127.19 164
17128.43 190
17129.66 182
17130.90 199
17132.13 177
17133.37 196
17134.60 197
17135.84 182
17137.08 181
17138.31 183
17139.55 197
17140.78 193
17142.02 219
17143.26 184
17144.49 193
17145.73 166
17146.96 190
17148.20 209
17149.44 227
17150.67 178
17151.91 208
17153.15 219
17154.38 189
17155.62 184
17156.85 182
17158.09 201
17159.33 186
17160.56 205
17161.80 180
17163.04 200
17164.28 181
17165.51 197
17166.75 156
17167.99 187
17169.22 179
17170.46 188
17171.70 191
17172.93 184
17174.17 180
17175.41 185
17176.65 204
17177.88 181
17179.12 175
17180.36 184
17181.60 191
17182.83 195
17184.07 191
17185.31 162
17186.55 189
17187.78 181
17189.02 163
17190.26 156
17191.50 177
17192.73 199
17193.97 197
17195.21 188
17196.45 177
17197.69 188
17198.92 181
17200.16 174
17201.40 173
17202.64 204
17203.88 176
17205.12 204
17206.35 170
17207.59 190
17208.83 181
17210.07 192
17211.31 182
17212.55 160
17213.78 189
17215.02 179
17216.26 202
17217.50 176
17218.74 179
17219.98 176
17221.22 173
17222.46 174
17223.69 189
17224.93 143
17226.17 164
17227.41 181
17228.65 174
17229.89 185
17231.13 183
17232.37 178
17233.61 168
17234.85 171
17236.09 150
17237.33 170
17238.57 192
17239.81 169
17241.04 149
17242.28 165
17243.52 153
17244.76 178
17246.00 172
17247.24 178
17248.48 170
17249.72 176
17250.96 172
17252.20 154
17253.44 178
17254.68 185
17255.92 201
17257.16 169
17258.40 177
17259.64 164
17260.88 202
17262.12 178
17263.37 178
17264.61 169
17265.85 183
17267.09 160
17268.33 169
17269.57 189
17270.81 190
17272.05 177
17273.29 167
17274.53 179
17275.77 163
17277.01 162
17278.25 152
17279.49 189
17280.74 171
17281.98 182
17283.22 186
17284.46 166
17285.70 153
17286.94 168
17288.18 197
17289.42 164
17290.66 184
17291.91 179
17293.15 192
17294.39 176
17295.63 177
17296.87 165
17298.11 173
17299.36 174
17300.60 183
17301.84 167
17303.08 146
17304.32 156
17305.56 157
17306.81 174
17308.05 163
17309.29 183
17310.53 151
17311.77 178
17313.02 164
17314.26 177
17315.50 173
17316.74 170
17317.99 158
17319.23 179
17320.47 185
17321.71 158
17322.96 173
17324.20 153
17325.44 179
17326.68 168
17327.93 155
17329.17 168
17330.41 157
17331.65 166
17332.90 161
17334.14 139
17335.38 181
17336.63 169
17337.87 171
17339.11 157
17340.36 162
17341.60 173
17342.84 188
17344.09 178
17345.33 164
17346.57 162
17347.82 156
17349.06 162
17350.30 166
17351.55 158
17352.79 174
17354.03 182
17355.28 179
17356.52 179
17357.76 173
17359.01 160
17360.25 169
17361.50 166
17362.74 188
17363.98 174
17365.23 138
17366.47 144
17367.72 159
17368.96 155
17370.21 169
17371.45 150
17372.69 158
17373.94 161
17375.18 185
17376.43 169
17377.67 153
17378.92 163
17380.16 151
17381.41 180
17382.65 185
17383.89 165
17385.14 180
17386.38 165
17387.63 166
17388.87 178
17390.12 159
17391.36 152
17392.61 156
17393.85 177
17395.10 166
17396.34 158
17397.59 167
17398.83 173
17400.08 151
17401.33 158
17402.57 159
17403.82 163
17405.06 162
17406.31 173
17407.55 178
17408.80 159
17410.04 192
17411.29 173
17412.54 171
17413.78 154
17415.03 159
17416.27 145
17417.52 158
17418.76 175
17420.01 180
17421.26 173
17422.50 153
17423.75 156
17425.00 176
17426.24 173
17427.49 156
17428.73 162
17429.98 158
17431.23 179
17432.47 174
17433.72 158
17434.97 166
17436.21 153
17437.46 186
17438.71 173
17439.95 159
17441.20 179
17442.45 148
17443.69 175
17444.94 161
17446.19 159
17447.43 163
17448.68 155
17449.93 174
17451.18 153
17452.42 169
17453.67 183
17454.92 160
17456.16 185
17457.41 165
17458.66 159
17459.91 160
17461.15 169
17462.40 176
17463.65 202
17464.90 189
17466.14 193
17467.39 172
17468.64 193
17469.89 190
17471.14 171
17472.38 166
17473.63 176
17474.88 170
17476.13 171
17477.38 182
17478.62 199
17479.87 172
17481.12 178
17482.37 166
17483.62 180
17484.86 159
17486.11 164
17487.36 194
17488.61 176
17489.86 168
17491.11 173
17492.36 167
17493.60 177
17494.85 199
17496.10 200
17497.35 180
17498.60 166
17499.85 177
17501.10 185
17502.35 185
17503.59 178
17504.84 189
17506.09 179
17507.34 188
17508.59 178
17509.84 188
17511.09 176
17512.34 188
17513.59 190
17514.84 173
17516.09 190
17517.34 186
17518.59 196
17519.84 201
17521.09 193
17522.33 189
17523.58 183
17524.83 190
17526.08 209
17527.33 190
17528.58 209
17529.83 196
17531.08 178
17532.33 185
17533.58 180
17534.83 191
17536.08 182
17537.33 189
17538.58 190
17539.83 204
17541.09 167
17542.34 199
17543.59 176
17544.84 186
17546.09 205
17547.34 203
17548.59 183
17549.84 190
17551.09 205
17552.34 209
17553.59 211
17554.84 199
17556.09 187
17557.34 209
17558.59 192
17559.85 200
17561.10 187
17562.35 193
17563.60 204
17564.85 210
17566.10 212
17567.35 189
17568.60 195
17569.86 189
17571.11 183
17572.36 188
17573.61 201
17574.86 212
17576.11 215
17577.36 198
17578.62 210
17579.87 209
17581.12 193
17582.37 193
17583.62 197
17584.87 203
17586.13 184
17587.38 200
17588.63 215
17589.88 209
17591.13 208
17592.39 194
17593.64 193
17594.89 191
17596.14 172
17597.40 209
17598.65 200
17599.90 207
17601.15 203
17602.41 216
17603.66 204
17604.91 221
17606.16 202
17607.42 227
17608.67 210
17609.92 223
17611.17 217
17612.43 196
17613.68 213
17614.93 214
17616.19 223
17617.44 200
17618.69 201
17619.95 225
17621.20 208
17622.45 211
17623.71 191
17624.96 217
17626.21 210
17627.47 208
17628.72 185
17629.97 199
17631.23 215
17632.48 219
17633.73 206
17634.99 191
17636.24 188
17637.49 181
17638.75 182
17640.00 195
17641.26 201
17642.51 207
17643.76 190
17645.02 190
17646.27 187
17647.53 198
17648.78 180
17650.03 184
17651.29 212
17652.54 199
17653.80 185
17655.05 184
17656.31 191
17657.56 192
17658.82 182
17660.07 199
17661.32 201
17662.58 183
17663.83 216
17665.09 187
17666.34 203
17667.60 180
17668.85 175
17670.11 203
17671.36 171
17672.62 197
17673.87 182
17675.13 181
17676.38 187
17677.64 195
17678.89 176
17680.15 183
17681.40 189
17682.66 190
17683.92 169
17685.17 192
17686.43 188
17687.68 150
17688.94 177
17690.19 182
17691.45 188
17692.70 184
17693.96 176
17695.22 175
17696.47 172
17697.73 174
17698.98 164
17700.24 167
17701.50 185
17702.75 164
17704.01 184
17705.26 171
17706.52 175
17707.78 169
17709.03 167
17710.29 201
17711.55 179
17712.80 180
17714.06 154
17715.32 183
17716.57 187
17717.83 184
17719.09 180
17720.34 172
17721.60 171
17722.86 201
17724.11 165
17725.37 156
17726.63 159
17727.88 159
17729.14 165
17730.40 152
17731.65 174
17732.91 164
17734.17 174
17735.43 179
17736.68 174
17737.94 161
17739.20 161
17740.46 174
17741.71 189
17742.97 178
17744.23 176
17745.49 182
17746.74 169
17748.00 178
17749.26 189
17750.52 163
17751.77 160
17753.03 180
17754.29 169
17755.55 172
17756.81 154
17758.06 167
17759.32 177
17760.58 170
17761.84 165
17763.10 174
17764.35 172
17765.61 154
17766.87 178
17768.13 171
17769.39 153
17770.65 152
17771.91 164
17773.16 174
17774.42 172
17775.68 191
17776.94 175
17778.20 166
17779.46 172
17780.72 153
17781.98 159
17783.23 183
17784.49 164
17785.75 176
17787.01 171
17788.27 164
17789.53 157
17790.79 158
17792.05 157
17793.31 157
17794.57 147
17795.83 171
17797.09 173
17798.34 175
17799.60 188
17800.86 165
17802.12 182
17803.38 163
17804.64 176
17805.90 142
17807.16 158
17808.42 158
17809.68 166
17810.94 141
17812.20 156
17813.46 153
17814.72 181
17815.98 167
17817.24 162
17818.50 145
17819.76 159
17821.02 161
17822.28 177
17823.54 155
17824.80 166
17826.06 154
17827.33 155
17828.59 161
17829.85 165
17831.11 165
17832.37 158
17833.63 172
17834.89 157
17836.15 140
17837.41 162
17838.67 157
17839.93 160
17841.19 135
17842.45 171
17843.72 166
17844.98 161
17846.24 161
17847.50 173
17848.76 171
17850.02 166
17851.28 168
17852.54 155
17853.81 138
17855.07 150
17856.33 131
17857.59 151
17858.85 165
17860.11 171
17861.38 146
17862.64 164
17863.90 142
17865.16 177
17866.42 144
17867.68 144
17868.95 137
17870.21 167
17871.47 150
17872.73 160
17874.00 166
17875.26 156
17876.52 167
17877.78 161
17879.04 121
17880.31 164
17881.57 160
17882.83 158
17884.09 139
17885.36 176
17886.62 150
17887.88 136
17889.14 153
17890.41 160
17891.67 146
17892.93 153
17894.20 156
17895.46 167
17896.72 164
17897.98 148
17899.25 142
17900.51 144
17901.77 143
17903.04 165
17904.30 156
17905.56 138
17906.83 143
17908.09 129
17909.35 150
17910.62 143
17911.88 151
17913.14 137
17914.41 146
17915.67 123
17916.93 136
17918.20 162
17919.46 145
17920.73 148
17921.99 142
17923.25 147
17924.52 136
17925.78 147
17927.05 147
17928.31 157
17929.57 141
17930.84 140
17932.10 138
17933.37 146
17934.63 153
17935.90 140
17937.16 137
17938.42 138
17939.69 147
17940.95 150
17942.22 147
17943.48 152
17944.75 127
17946.01 136
17947.28 155
17948.54 160
17949.81 157
17951.07 141
17952.34 153
17953.60 147
17954.87 166
17956.13 151
17957.40 155
17958.66 152
17959.93 144
17961.19 152
17962.46 143
17963.72 126
17964.99 142
17966.25 128
17967.52 134
17968.78 143
17970.05 139
17971.31 155
17972.58 142
17973.85 149
17975.11 134
17976.38 138
17977.64 140
17978.91 151
17980.18 132
17981.44 141
17982.71 128
17983.97 137
17985.24 129
17986.51 131
17987.77 136
17989.04 164
17990.30 150
17991.57 143
17992.84 150
17994.10 150
17995.37 156
17996.64 141
17997.90 141
17999.17 170
18000.44 138
18001.70 134
18002.97 133
18004.24 143
18005.50 124
18006.77 155
18008.04 149
18009.30 155
18010.57 134
18011.84 142
18013.10 157
18014.37 136
18015.64 142
18016.91 140
18018.17 146
18019.44 130
18020.71 154
18021.97 140
18023.24 141
18024.51 155
18025.78 151
18027.04 151
18028.31 149
18029.58 153
18030.85 145
18032.12 140
18033.38 133
18034.65 148
18035.92 162
18037.19 136
18038.45 147
18039.72 160
18040.99 137
18042.26 122
18043.53 133
18044.80 152
18046.06 135
18047.33 135
18048.60 130
18049.87 145
18051.14 145
18052.40 145
18053.67 138
18054.94 133
18056.21 139
18057.48 146
18058.75 150
18060.02 147
18061.29 131
18062.55 134
18063.82 147
18065.09 157
18066.36 148
18067.63 149
18068.90 147
18070.17 146
18071.44 149
18072.71 157
18073.98 157
18075.24 151
18076.51 152
18077.78 154
18079.05 129
18080.32 157
18081.59 165
18082.86 159
18084.13 145
18085.40 147
18086.67 146
18087.94 153
18089.21 148
18090.48 154
18091.75 145
18093.02 146
18094.29 145
18095.56 162
18096.83 144
18098.10 152
18099.37 131
18100.64 131
18101.91 153
18103.18 139
18104.45 147
18105.72 148
18106.99 150
18108.26 150
18109.53 158
18110.80 144
18112.07 149
18113.34 145
18114.61 159
18115.88 170
18117.15 159
18118.43 176
18119.70 157
18120.97 153
18122.24 140
18123.51 156
18124.78 140
18126.05 137
18127.32 150
18128.59 150
18129.86 171
18131.14 151
18132.41 124
18133.68 148
18134.95 148
18136.22 155
18137.49 151
18138.76 138
18140.04 137
18141.31 137
18142.58 132
18143.85 136
18145.12 151
18146.39 138
18147.67 157
18148.94 150
18150.21 150
18151.48 158
18152.75 139
18154.02 160
18155.30 141
18156.57 146
18157.84 148
18159.11 148
18160.39 144
18161.66 124
18162.93 136
18164.20 139
18165.47 157
18166.75 142
18168.02 131
18169.29 141
18170.56 146
18171.84 165
18173.11 135
18174.38 140
18175.66 156
18176.93 125
18178.20 144
18179.47 159
18180.75 148
18182.02 141
18183.29 150
18184.57 160
18185.84 164
18187.11 142
18188.39 145
18189.66 153
18190.93 146
18192.21 149
18193.48 150
18194.75 137
18196.03 173
18197.30 142
18198.57 139
18199.85 154
18201.12 159
18202.39 174
18203.67 162
18204.94 130
18206.22 126
18207.49 158
18208.76 145
18210.04 153
18211.31 139
18212.59 139
18213.86 160
18215.13 160
18216.41 151
18217.68 125
18218.96 144
18220.23 164
18221.51 125
18222.78 152
18224.05 145
18225.33 136
18226.60 148
18227.88 136
18229.15 152
18230.43 153
18231.70 157
18232.98 159
18234.25 135
18235.53 133
18236.80 149
18238.08 157
18239.35 147
18240.63 156
18241.90 154
18243.18 140
18244.45 156
18245.73 159
18247.00 139
18248.28 141
18249.55 127
18250.83 142
18252.10 139
18253.38 141
18254.65 131
18255.93 156
18257.21 146
18258.48 151
18259.76 146
18261.03 144
18262.31 147
18263.58 146
18264.86 150
18266.14 149
18267.41 137
18268.69 134
18269.96 133
18271.24 153
18272.52 156
18273.79 161
18275.07 152
18276.35 148
18277.62 150
18278.90 126
18280.17 136
18281.45 154
18282.73 149
18284.00 111
18285.28 163
18286.56 150
18287.83 150
18289.11 141
18290.39 155
18291.66 139
18292.94 137
18294.22 139
18295.50 141
18296.77 131
18298.05 125
18299.33 152
18300.60 154
18301.88 151
18303.16 137
18304.43 141
18305.71 151
18306.99 160
18308.27 133
18309.54 137
18310.82 150
18312.10 157
18313.38 156
18314.65 152
18315.93 142
18317.21 141
18318.49 155
18319.77 134
18321.04 147
18322.32 137
18323.60 155
18324.88 157
18326.16 145
18327.43 139
18328.71 156
18329.99 133
18331.27 135
18332.55 139
18333.82 141
18335.10 155
18336.38 145
18337.66 146
18338.94 142
18340.22 137
18341.50 148
18342.77 137
18344.05 141
18345.33 157
18346.61 141
18347.89 157
18349.17 150
18350.45 140
18351.73 130
18353.00 141
18354.28 158
18355.56 133
18356.84 140
18358.12 156
18359.40 139
18360.68 117
18361.96 143
18363.24 142
18364.52 151
18365.80 134
18367.08 127
18368.36 136
18369.64 131
18370.91 140
18372.19 142
18373.47 144
18374.75 145
18376.03 152
18377.31 144
18378.59 143
18379.87 135
18381.15 139
18382.43 161
18383.71 147
18384.99 144
18386.27 145
18387.55 151
18388.83 151
18390.11 149
18391.39 126
18392.67 145
18393.95 138
18395.24 155
18396.52 142
18397.80 147
18399.08 163
18400.36 150
18401.64 159
18402.92 165
18404.20 141
18405.48 141
18406.76 130
18408.04 139
18409.32 130
18410.60 129
18411.89 154
18413.17 127
18414.45 151
18415.73 148
18417.01 145
18418.29 138
18419.57 139
18420.85 160
18422.13 155
18423.42 126
18424.70 119
18425.98 143
18427.26 144
18428.54 130
18429.82 125
18431.11 131
18432.39 149
18433.67 135
18434.95 145
18436.23 142
18437.51 168
18438.80 159
18440.08 151
18441.36 148
18442.64 147
18443.93 135
18445.21 127
18446.49 139
18447.77 142
18449.05 130
18450.34 140
18451.62 134
18452.90 134
18454.18 132
18455.47 142
18456.75 137
18458.03 143
18459.31 135
18460.60 140
18461.88 150
18463.16 138
18464.45 135
18465.73 162
18467.01 152
18468.29 152
18469.58 137
18470.86 130
18472.14 126
18473.43 147
18474.71 147
18475.99 121
18477.28 112
18478.56 143
18479.84 149
18481.13 133
18482.41 139
18483.69 147
18484.98 141
18486.26 142
18487.54 118
18488.83 148
18490.11 136
18491.40 135
18492.68 140
18493.96 137
18495.25 131
18496.53 132
18497.81 122
18499.10 149
18500.38 137
18501.67 141
18502.95 134
18504.24 141
18505.52 145
18506.80 158
18508.09 148
18509.37 131
18510.66 129
18511.94 118
18513.23 137
18514.51 138
18515.80 118
18517.08 131
18518.37 140
18519.65 177
18520.93 138
18522.22 139
18523.50 137
18524.79 156
18526.07 147
18527.36 159
18528.64 133
18529.93 129
18531.21 138
18532.50 140
18533.79 132
18535.07 143
18536.36 147
18537.64 159
18538.93 144
18540.21 139
18541.50 143
18542.78 135
18544.07 138
18545.35 151
18546.64 148
18547.93 132
18549.21 155
18550.50 142
18551.78 135
18553.07 154
18554.36 143
18555.64 154
18556.93 141
18558.21 136
18559.50 145
18560.79 127
18562.07 133
18563.36 153
18564.64 137
18565.93 162
18567.22 171
18568.50 140
18569.79 161
18571.08 146
18572.36 153
18573.65 148
18574.94 145
18576.22 154
18577.51 150
18578.80 139
18580.08 132
18581.37 148
18582.66 156
18583.95 140
18585.23 170
18586.52 140
18587.81 165
18589.09 152
18590.38 162
18591.67 167
18592.96 146
18594.24 174
18595.53 151
18596.82 155
18598.11 161
18599.39 147
18600.68 155
18601.97 166
18603.26 170
18604.54 175
18605.83 166
18607.12 165
18608.41 160
18609.69 155
18610.98 154
18612.27 166
18613.56 166
18614.85 152
18616.13 182
18617.42 144
18618.71 154
18620.00 153
18621.29 167
18622.58 169
18623.86 170
18625.15 166
18626.44 165
18627.73 143
18629.02 164
18630.31 149
18631.60 165
18632.88 161
18634.17 164
18635.46 154
18636.75 149
18638.04 137
18639.33 153
18640.62 162
18641.91 152
18643.20 145
18644.48 157
18645.77 159
18647.06 139
18648.35 139
18649.64 149
18650.93 156
18652.22 170
18653.51 148
18654.80 142
18656.09 149
18657.38 158
18658.67 156
18659.96 156
18661.25 135
18662.54 138
18663.83 148
18665.12 137
18666.41 144
18667.70 161
18668.99 159
18670.28 151
18671.57 166
18672.86 127
18674.15 146
18675.44 158
18676.73 150
18678.02 141
18679.31 149
18680.60 145
18681.89 151
18683.18 135
18684.47 159
18685.76 142
18687.05 128
18688.34 145
18689.63 144
18690.92 150
18692.21 133
18693.50 159
18694.79 163
18696.08 124
18697.38 141
18698.67 122
18699.96 147
18701.25 144
18702.54 140
18703.83 146
18705.12 137
18706.41 140
18707.70 134
18709.00 144
18710.29 128
18711.58 160
18712.87 157
18714.16 146
18715.45 119
18716.74 139
18718.04 140
18719.33 133
18720.62 142
18721.91 139
18723.20 158
18724.50 134
18725.79 124
18727.08 143
18728.37 142
18729.66 130
18730.96 132
18732.25 131
18733.54 142
18734.83 134
18736.12 145
18737.42 130
18738.71 126
18740.00 124
18741.29 150
18742.59 151
18743.88 150
18745.17 153
18746.46 124
18747.76 115
18749.05 118
18750.34 137
18751.63 143
18752.93 133
18754.22 126
18755.51 151
18756.81 129
18758.10 116
18759.39 143
18760.69 122
18761.98 142
18763.27 128
18764.56 151
18765.86 112
18767.15 111
18768.44 118
18769.74 143
18771.03 126
18772.33 124
18773.62 129
18774.91 144
18776.21 136
18777.50 122
18778.79 125
18780.09 127
18781.38 150
18782.67 145
18783.97 142
18785.26 128
18786.56 129
18787.85 145
18789.14 142
18790.44 153
18791.73 145
18793.03 127
18794.32 124
18795.62 152
18796.91 144
18798.20 150
18799.50 141
18800.79 141
18802.09 135
18803.38 145
18804.68 137
18805.97 117
18807.27 145
18808.56 151
18809.86 132
18811.15 149
18812.45 125
18813.74 131
18815.04 125
18816.33 128
18817.63 138
18818.92 132
18820.22 132
18821.51 117
18822.81 132
18824.10 126
18825.40 114
18826.69 108
18827.99 128
18829.28 129
18830.58 134
18831.87 114
18833.17 124
18834.47 122
18835.76 126
18837.06 129
18838.35 116
18839.65 138
18840.95 142
18842.24 133
18843.54 115
18844.83 115
18846.13 132
18847.43 141
18848.72 138
18850.02 143
18851.31 121
18852.61 111
18853.91 133
18855.20 136
18856.50 118
18857.80 112
18859.09 126
18860.39 128
18861.69 141
18862.98 123
18864.28 120
18865.58 149
18866.87 158
18868.17 125
18869.47 129
18870.76 137
18872.06 120
18873.36 130
18874.65 126
18875.95 119
18877.25 142
18878.54 132
18879.84 129
18881.14 152
18882.44 134
18883.73 147
18885.03 125
18886.33 136
18887.63 123
18888.92 125
18890.22 118
18891.52 132
18892.82 115
18894.11 128
18895.41 132
18896.71 126
18898.01 125
18899.31 116
18900.60 142
18901.90 124
18903.20 127
18904.50 125
18905.80 137
18907.09 128
18908.39 122
18909.69 116
18910.99 118
18912.29 125
18913.59 132
18914.88 122
18916.18 118
18917.48 116
18918.78 140
18920.08 134
18921.38 111
18922.67 104
18923.97 126
18925.27 138
18926.57 114
18927.87 126
18929.17 102
18930.47 124
18931.77 126
18933.07 131
18934.37 113
18935.66 124
18936.96 131
18938.26 109
18939.56 129
18940.86 96
18942.16 131
18943.46 126
18944.76 138
18946.06 111
18947.36 116
18948.66 108
18949.96 123
18951.26 118
18952.56 127
18953.86 121
18955.16 122
18956.46 118
18957.76 128
18959.06 146
18960.36 135
18961.66 129
18962.96 130
18964.26 136
18965.56 130
18966.86 125
18968.16 125
18969.46 114
18970.76 132
18972.06 114
18973.36 123
18974.66 121
18975.96 120
18977.26 130
18978.56 139
18979.86 121
18981.16 142
18982.46 130
18983.76 123
18985.06 109
18986.37 124
18987.67 99
18988.97 132
18990.27 115
18991.57 109
18992.87 125
18994.17 113
18995.47 113
18996.77 132
18998.07 133
18999.38 111
19000.68 100
19001.98 133
19003.28 136
19004.58 98
19005.88 137
19007.18 106
19008.49 132
19009.79 122
19011.09 120
19012.39 128
19013.69 116
19015.00 133
19016.30 124
19017.60 135
19018.90 113
19020.20 117
19021.51 119
19022.81 121
19024.11 137
19025.41 132
19026.71 118
19028.02 123
19029.32 125
19030.62 125
19031.92 130
19033.23 114
19034.53 133
19035.83 126
19037.13 117
19038.44 110
19039.74 105
19041.04 131
19042.34 114
19043.65 129
19044.95 135
19046.25 118
19047.56 134
19048.86 119
19050.16 127
19051.47 117
19052.77 115
19054.07 106
19055.37 121
19056.68 111
19057.98 114
19059.28 106
19060.59 116
19061.89 108
19063.20 135
19064.50 112
19065.80 120
19067.11 126
19068.41 111
19069.71 145
19071.02 138
19072.32 126
19073.62 131
19074.93 147
19076.23 123
19077.54 125
19078.84 126
19080.14 137
19081.45 113
19082.75 126
19084.06 130
19085.36 125
19086.67 151
19087.97 115
19089.27 127
19090.58 123
19091.88 129
19093.19 128
19094.49 132
19095.80 116
19097.10 112
19098.41 132
19099.71 118
19101.02 122
19102.32 111
19103.63 122
19104.93 121
19106.24 132
19107.54 134
19108.85 116
19110.15 132
19111.46 120
19112.76 107
19114.07 138
19115.37 138
19116.68 121
19117.98 140
19119.29 118
19120.59 134
19121.90 137
19123.20 129
19124.51 151
19125.82 139
19127.12 131
19128.43 124
19129.73 130
19131.04 120
19132.34 123
19133.65 137
19134.96 132
19136.26 127
19137.57 119
19138.87 132
19140.18 134
19141.49 142
19142.79 135
19144.10 134
19145.41 123
19146.71 125
19148.02 133
19149.32 110
19150.63 123
19151.94 112
19153.24 124
19154.55 116
19155.86 116
19157.16 114
19158.47 121
19159.78 123
19161.08 133
19162.39 122
19163.70 139
19165.01 116
19166.31 113
19167.62 99
19168.93 131
19170.23 129
19171.54 112
19172.85 145
19174.16 133
19175.46 121
19176.77 114
19178.08 123
19179.39 122
19180.69 132
19182.00 133
19183.31 121
19184.62 132
19185.92 116
19187.23 125
19188.54 144
19189.85 131
19191.15 112
19192.46 113
19193.77 120
19195.08 119
19196.39 120
19197.69 123
19199.00 114
19200.31 130
19201.62 116
19202.93 124
19204.24 128
19205.54 122
19206.85 119
19208.16 137
19209.47 118
19210.78 141
19212.09 141
19213.40 117
19214.70 133
19216.01 149
19217.32 152
19218.63 124
19219.94 133
19221.25 108
19222.56 128
19223.87 97
19225.18 109
19226.48 105
19227.79 121
19229.10 135
19230.41 126
19231.72 128
19233.03 104
19234.34 110
19235.65 103
19236.96 117
19238.27 104
19239.58 115
19240.89 122
19242.20 131
19243.51 123
19244.82 131
19246.13 119
19247.44 121
19248.75 94
19250.06 131
19251.37 110
19252.67 137
19253.98 121
19255.30 107
19256.61 135
19257.92 118
19259.23 140
19260.54 118
19261.85 113
19263.16 117
19264.47 117
19265.78 138
19267.09 121
19268.40 89
19269.71 106
19271.02 131
19272.33 103
19273.64 128
19274.95 127
19276.26 122
19277.57 112
19278.88 110
19280.19 94
19281.51 124
19282.82 122
19284.13 114
19285.44 137
19286.75 114
19288.06 101
19289.37 113
19290.68 116
19291.99 129
19293.31 114
19294.62 126
19295.93 120
19297.24 105
19298.55 116
19299.86 108
19301.18 119
19302.49 113
19303.80 128
19305.11 111
19306.42 118
19307.73 110
19309.05 120
19310.36 112
19311.67 126
19312.98 119
19314.29 115
19315.61 105
19316.92 101
19318.23 98
19319.54 119
19320.85 113
19322.17 115
19323.48 106
19324.79 126
19326.10 140
19327.42 107
19328.73 112
19330.04 127
19331.35 111
19332.67 112
19333.98 115
19335.29 117
19336.61 116
19337.92 118
19339.23 122
19340.54 124
19341.86 110
19343.17 119
19344.48 115
19345.80 109
19347.11 107
19348.42 151
19349.74 104
19351.05 119
19352.36 114
19353.68 135
19354.99 107
19356.30 128
19357.62 122
19358.93 118
19360.24 116
19361.56 119
19362.87 110
19364.19 111
19365.50 115
19366.81 97
19368.13 110
19369.44 111
19370.75 121
19372.07 115
19373.38 117
19374.70 102
19376.01 119
19377.33 117
19378.64 113
19379.95 125
19381.27 110
19382.58 116
19383.90 106
19385.21 114
19386.53 121
19387.84 122
19389.16 120
19390.47 114
19391.78 115
19393.10 109
19394.41 94
19395.73 94
19397.04 120
19398.36 126
19399.67 109
19400.99 101
19402.30 119
19403.62 117
19404.93 105
19406.25 120
19407.56 136
19408.88 117
19410.20 102
19411.51 136
19412.83 122
19414.14 120
19415.46 96
19416.77 100
19418.09 136
19419.40 98
19420.72 106
19422.03 114
19423.35 130
19424.67 109
19425.98 117
19427.30 108
19428.61 122
19429.93 107
19431.25 121
19432.56 127
19433.88 111
19435.19 119
19436.51 118
19437.83 126
19439.14 121
19440.46 116
19441.78 123
19443.09 102
19444.41 110
19445.73 113
19447.04 107
19448.36 117
19449.68 116
19450.99 98
19452.31 115
19453.63 128
19454.94 119
19456.26 119
19457.58 117
19458.89 96
19460.21 110
19461.53 98
19462.84 105
19464.16 91
19465.48 100
19466.80 124
19468.11 111
19469.43 115
19470.75 119
19472.07 115
19473.38 103
19474.70 103
19476.02 110
19477.34 132
19478.65 108
19479.97 127
19481.29 108
19482.61 120
19483.92 103
19485.24 113
19486.56 123
19487.88 124
19489.20 103
19490.51 110
19491.83 106
19493.15 98
19494.47 95
19495.79 107
19497.10 105
19498.42 122
19499.74 124
19501.06 111
19502.38 111
19503.70 104
19505.02 112
19506.33 115
19507.65 115
19508.97 121
19510.29 114
19511.61 107
19512.93 91
19514.25 111
19515.57 95
19516.88 120
19518.20 116
19519.52 92
19520.84 94
19522.16 112
19523.48 108
19524.80 93
19526.12 109
19527.44 114
19528.76 111
19530.08 104
19531.40 112
19532.71 103
19534.03 106
19535.35 100
19536.67 111
19537.99 98
19539.31 113
19540.63 124
19541.95 109
19543.27 115
19544.59 120
19545.91 124
19547.23 132
19548.55 110
19549.87 109
19551.19 132
19552.51 122
19553.83 116
19555.15 121
19556.47 130
19557.79 116
19559.11 124
19560.43 106
19561.75 131
19563.08 118
19564.40 92
19565.72 98
19567.04 106
19568.36 99
19569.68 126
19571.00 97
19572.32 115
19573.64 110
19574.96 110
19576.28 112
19577.60 93
19578.92 131
19580.25 118
19581.57 122
19582.89 111
19584.21 110
19585.53 107
19586.85 94
19588.17 120
19589.49 107
19590.82 107
19592.14 114
19593.46 110
19594.78 116
19596.10 117
19597.42 123
19598.75 108
19600.07 113
19601.39 109
19602.71 104
19604.03 126
19605.35 104
19606.68 103
19608.00 99
19609.32 127
19610.64 118
19611.96 100
19613.29 118
19614.61 120
19615.93 114
19617.25 110
19618.58 128
19619.90 125
19621.22 112
19622.54 130
19623.87 112
19625.19 129
19626.51 120
19627.83 126
19629.16 111
19630.48 110
19631.80 120
19633.13 99
19634.45 113
19635.77 108
19637.09 96
19638.42 115
19639.74 126
19641.06 121
19642.39 96
19643.71 128
19645.03 102
19646.36 108
19647.68 88
19649.00 127
19650.33 104
19651.65 111
19652.97 119
19654.30 112
19655.62 108
19656.94 109
19658.27 101
19659.59 121
19660.92 100
19662.24 114
19663.56 113
19664.89 116
19666.21 127
19667.54 107
19668.86 110
19670.18 104
19671.51 129
19672.83 123
19674.16 120
19675.48 112
19676.80 110
19678.13 110
19679.45 122
19680.78 103
19682.10 115
19683.43 122
19684.75 100
19686.08 116
19687.40 120
19688.73 128
19690.05 104
19691.38 116
19692.70 108
19694.02 113
19695.35 114
19696.67 103
19698.00 138
19699.33 115
19700.65 124
19701.98 121
19703.30 121
19704.63 93
19705.95 119
19707.28 120
19708.60 106
19709.93 107
19711.25 112
19712.58 112
19713.90 102
19715.23 101
19716.56 118
19717.88 102
19719.21 121
19720.53 103
19721.86 103
19723.18 98
19724.51 105
19725.84 99
19727.16 104
19728.49 103
19729.81 103
19731.14 119
19732.47 111
19733.79 99
19735.12 114
19736.45 108
19737.77 107
19739.10 117
19740.42 113
19741.75 109
19743.08 113
19744.40 111
19745.73 99
19747.06 122
19748.38 119
19749.71 91
19751.04 109
19752.37 99
19753.69 97
19755.02 110
19756.35 120
19757.67 118
19759.00 114
19760.33 129
19761.65 114
19762.98 110
19764.31 103
19765.64 117
19766.96 118
19768.29 117
19769.62 103
19770.95 105
19772.27 102
19773.60 109
19774.93 112
19776.26 116
19777.58 101
19778.91 103
19780.24 114
19781.57 128
19782.90 118
19784.22 123
19785.55 103
19786.88 116
19788.21 107
19789.54 108
19790.86 126
19792.19 103
19793.52 108
19794.85 98
19796.18 124
19797.51 103
19798.83 136
19800.16 123
19801.49 123
19802.82 105
19804.15 109
19805.48 108
19806.81 110
19808.13 121
19809.46 114
19810.79 123
19812.12 123
19813.45 132
19814.78 112
19816.11 100
19817.44 122
19818.77 117
19820.10 112
19821.42 120
19822.75 113
19824.08 118
19825.41 120
19826.74 118
19828.07 119
19829.40 103
19830.73 119
19832.06 118
19833.39 133
19834.72 132
19836.05 111
19837.38 94
19838.71 117
19840.04 127
19841.37 134
19842.70 132
19844.03 137
19845.36 116
19846.69 126
19848.02 106
19849.35 109
19850.68 126
19852.01 103
19853.34 104
19854.67 109
19856.00 117
19857.33 120
19858.66 137
19859.99 108
19861.32 129
19862.65 114
19863.98 109
19865.31 112
19866.64 114
19867.97 115
19869.30 107
19870.64 125
19871.97 109
19873.30 101
19874.63 124
19875.96 128
19877.29 123
19878.62 139
19879.95 126
19881.28 117
19882.62 108
19883.95 125
19885.28 122
19886.61 113
19887.94 108
19889.27 118
19890.60 120
19891.94 123
19893.27 122
19894.60 113
19895.93 117
19897.26 122
19898.59 128
19899.93 119
19901.26 124
19902.59 108
19903.92 104
19905.25 114
19906.59 112
19907.92 98
19909.25 121
19910.58 119
19911.91 109
19913.25 106
19914.58 101
19915.91 115
19917.24 112
19918.58 128
19919.91 98
19921.24 110
19922.57 115
19923.91 103
19925.24 120
19926.57 111
19927.90 127
19929.24 121
19930.57 107
19931.90 111
19933.24 112
19934.57 112
19935.90 117
19937.23 118
19938.57 107
19939.90 100
19941.23 112
19942.57 111
19943.90 123
19945.23 106
19946.57 115
19947.90 111
19949.23 128
19950.57 120
19951.90 109
19953.24 108
19954.57 128
19955.90 106
19957.24 102
19958.57 122
19959.90 114
19961.24 126
19962.57 115
19963.91 114
19965.24 103
19966.57 116
19967.91 106
19969.24 140
19970.58 119
19971.91 104
19973.24 104
19974.58 118
19975.91 124
19977.25 108
19978.58 103
19979.92 114
19981.25 103
19982.59 98
19983.92 137
19985.26 112
19986.59 137
19987.92 126
19989.26 112
19990.59 100
19991.93 101
19993.26 114
19994.60 139
19995.93 118
19997.27 100
19998.60 111
19999.94 143
20001.28 120
20002.61 117
20003.95 120
20005.28 106
20006.62 99
20007.95 125
20009.29 129
20010.62 100
20011.96 106
20013.29 117
20014.63 123
20015.97 94
20017.30 126
20018.64 116
20019.97 129
20021.31 125
20022.64 108
20023.98 104
20025.32 126
20026.65 121
20027.99 110
20029.32 127
20030.66 111
20032.00 143
20033.33 114
20034.67 118
20036.01 109
20037.34 115
20038.68 103
20040.02 120
20041.35 131
20042.69 118
20044.03 119
20045.36 122
20046.70 111
20048.04 109
20049.37 103
20050.71 135
20052.05 112
20053.38 102
20054.72 121
20056.06 118
20057.39 123
20058.73 106
20060.07 126
20061.41 119
20062.74 117
20064.08 115
20065.42 107
20066.76 108
20068.09 127
20069.43 122
20070.77 111
20072.11 108
20073.44 106
20074.78 121
20076.12 114
20077.46 98
20078.79 122
20080.13 109
20081.47 122
20082.81 116
20084.15 115
20085.48 119
20086.82 108
20088.16 138
20089.50 111
20090.84 127
20092.17 120
20093.51 124
20094.85 132
20096.19 118
20097.53 111
20098.87 106
20100.20 125
20101.54 127
20102.88 119
20104.22 98
20105.56 109
20106.90 98
20108.24 129
20109.58 104
20110.91 119
20112.25 105
20113.59 125
20114.93 125
20116.27 95
20117.61 135
20118.95 101
20120.29 112
20121.63 119
20122.97 119
20124.31 109
20125.65 112
20126.98 111
20128.32 112
20129.66 126
20131.00 111
20132.34 121
20133.68 120
20135.02 101
20136.36 105
