# Supplementary material for: MALDI-TOF MS typing enables the classification of brewing yeasts of the genus Saccharomyces to major beer styles
Source: PLoS One. 2017 Aug 9;12(8):e0181694. doi: 10.1371/journal.pone.0181694 (PMC5549903; doi:10.1371/journal.pone.0181694)
Supplement: S16 File — The directory includes 90 raw files and was zipped to “.zip”; the folder has three strains with 30 spectra per strain; S1 Text explains the raw files with an example and Table 1 represents the yeast strains used within the experiment. (ZIP) [file pone.0181694.s019.zip › 46-48/30672-478-OG-Ale-Ale-YPG-18h-E-E_2016-09-30_2_0_A5_1.dat]

1999.98 2940
2000.40 3002
2000.82 2951
2001.24 3044
2001.66 3182
2002.09 3098
2002.51 3159
2002.93 3061
2003.35 2893
2003.78 2959
2004.20 2955
2004.62 2771
2005.04 2649
2005.47 2657
2005.89 2685
2006.31 2556
2006.73 2684
2007.16 2624
2007.58 2624
2008.00 2585
2008.42 2618
2008.85 2642
2009.27 2636
2009.69 2596
2010.12 2623
2010.54 2605
2010.96 2577
2011.39 2596
2011.81 2451
2012.23 2357
2012.66 2520
2013.08 2531
2013.50 2551
2013.93 2407
2014.35 2454
2014.77 2524
2015.20 2385
2015.62 2347
2016.04 2348
2016.47 2412
2016.89 2376
2017.31 2416
2017.74 2314
2018.16 2430
2018.59 2458
2019.01 2418
2019.43 2468
2019.86 2579
2020.28 2477
2020.71 2440
2021.13 2443
2021.55 2447
2021.98 2383
2022.40 2484
2022.83 2477
2023.25 2396
2023.68 2412
2024.10 2433
2024.52 2428
2024.95 2519
2025.37 2561
2025.80 2479
2026.22 2464
2026.65 2408
2027.07 2414
2027.50 2446
2027.92 2334
2028.35 2246
2028.77 2272
2029.20 2283
2029.62 2255
2030.05 2307
2030.47 2305
2030.90 2348
2031.32 2237
2031.75 2330
2032.17 2351
2032.60 2468
2033.02 2535
2033.45 2554
2033.88 2489
2034.30 2502
2034.73 2463
2035.15 2480
2035.58 2417
2036.00 2428
2036.43 2447
2036.86 2497
2037.28 2517
2037.71 2453
2038.13 2395
2038.56 2488
2038.98 2393
2039.41 2391
2039.84 2471
2040.26 2481
2040.69 2450
2041.12 2465
2041.54 2445
2041.97 2407
2042.39 2522
2042.82 2504
2043.25 2479
2043.67 2549
2044.10 2512
2044.53 2519
2044.95 2603
2045.38 2574
2045.81 2534
2046.23 2534
2046.66 2571
2047.09 2562
2047.51 2473
2047.94 2567
2048.37 2490
2048.80 2544
2049.22 2555
2049.65 2559
2050.08 2530
2050.50 2492
2050.93 2454
2051.36 2570
2051.79 2591
2052.21 2667
2052.64 2559
2053.07 2709
2053.50 2786
2053.92 2789
2054.35 2721
2054.78 2694
2055.21 2675
2055.63 2532
2056.06 2504
2056.49 2537
2056.92 2471
2057.35 2423
2057.77 2350
2058.20 2401
2058.63 2488
2059.06 2380
2059.49 2387
2059.92 2358
2060.34 2452
2060.77 2453
2061.20 2449
2061.63 2420
2062.06 2517
2062.49 2582
2062.91 2556
2063.34 2645
2063.77 2849
2064.20 2924
2064.63 2968
2065.06 2933
2065.49 3008
2065.91 3269
2066.34 3291
2066.77 3436
2067.20 3212
2067.63 3201
2068.06 3129
2068.49 2985
2068.92 2929
2069.35 2768
2069.78 2775
2070.21 2712
2070.63 2551
2071.06 2538
2071.49 2571
2071.92 2587
2072.35 2660
2072.78 2595
2073.21 2567
2073.64 2546
2074.07 2536
2074.50 2617
2074.93 2531
2075.36 2508
2075.79 2515
2076.22 2665
2076.65 2636
2077.08 2603
2077.51 2655
2077.94 2714
2078.37 2710
2078.80 2806
2079.23 2788
2079.66 2718
2080.09 2993
2080.52 2991
2080.95 2927
2081.38 2947
2081.81 2930
2082.24 2878
2082.67 2816
2083.10 2757
2083.54 2776
2083.97 2755
2084.40 2520
2084.83 2459
2085.26 2475
2085.69 2482
2086.12 2395
2086.55 2409
2086.98 2378
2087.41 2362
2087.84 2428
2088.28 2361
2088.71 2433
2089.14 2419
2089.57 2433
2090.00 2341
2090.43 2422
2090.86 2460
2091.29 2489
2091.73 2393
2092.16 2378
2092.59 2474
2093.02 2557
2093.45 2394
2093.88 2335
2094.32 2323
2094.75 2376
2095.18 2307
2095.61 2359
2096.04 2483
2096.48 2431
2096.91 2476
2097.34 2425
2097.77 2370
2098.20 2436
2098.64 2365
2099.07 2429
2099.50 2446
2099.93 2446
2100.37 2450
2100.80 2367
2101.23 2319
2101.66 2382
2102.10 2397
2102.53 2330
2102.96 2307
2103.39 2365
2103.83 2455
2104.26 2517
2104.69 2534
2105.13 2563
2105.56 2603
2105.99 2763
2106.42 2844
2106.86 2975
2107.29 3030
2107.72 3202
2108.16 3143
2108.59 3158
2109.02 3280
2109.46 3194
2109.89 3078
2110.32 2998
2110.76 2889
2111.19 2806
2111.62 2705
2112.06 2754
2112.49 2601
2112.92 2525
2113.36 2551
2113.79 2535
2114.23 2641
2114.66 2430
2115.09 2486
2115.53 2455
2115.96 2386
2116.40 2390
2116.83 2452
2117.26 2402
2117.70 2335
2118.13 2338
2118.57 2263
2119.00 2277
2119.44 2347
2119.87 2281
2120.30 2276
2120.74 2291
2121.17 2395
2121.61 2384
2122.04 2392
2122.48 2293
2122.91 2207
2123.35 2330
2123.78 2379
2124.22 2315
2124.65 2414
2125.09 2320
2125.52 2343
2125.96 2343
2126.39 2360
2126.83 2364
2127.26 2325
2127.70 2350
2128.13 2352
2128.57 2346
2129.00 2321
2129.44 2339
2129.87 2326
2130.31 2338
2130.74 2379
2131.18 2394
2131.62 2303
2132.05 2326
2132.49 2355
2132.92 2348
2133.36 2366
2133.79 2377
2134.23 2451
2134.67 2498
2135.10 2447
2135.54 2384
2135.97 2259
2136.41 2271
2136.85 2242
2137.28 2261
2137.72 2290
2138.16 2245
2138.59 2310
2139.03 2328
2139.46 2336
2139.90 2290
2140.34 2321
2140.77 2271
2141.21 2317
2141.65 2162
2142.08 2171
2142.52 2208
2142.96 2177
2143.39 2286
2143.83 2279
2144.27 2220
2144.70 2188
2145.14 2158
2145.58 2173
2146.02 2254
2146.45 2292
2146.89 2302
2147.33 2177
2147.76 2229
2148.20 2300
2148.64 2383
2149.08 2344
2149.51 2380
2149.95 2486
2150.39 2445
2150.83 2400
2151.26 2385
2151.70 2337
2152.14 2371
2152.58 2463
2153.01 2462
2153.45 2419
2153.89 2391
2154.33 2355
2154.77 2364
2155.20 2435
2155.64 2252
2156.08 2229
2156.52 2314
2156.96 2273
2157.40 2272
2157.83 2349
2158.27 2287
2158.71 2303
2159.15 2454
2159.59 2424
2160.03 2420
2160.46 2385
2160.90 2382
2161.34 2274
2161.78 2301
2162.22 2355
2162.66 2379
2163.10 2388
2163.54 2390
2163.97 2358
2164.41 2403
2164.85 2404
2165.29 2391
2165.73 2450
2166.17 2374
2166.61 2491
2167.05 2473
2167.49 2473
2167.93 2416
2168.37 2530
2168.80 2548
2169.24 2574
2169.68 2572
2170.12 2652
2170.56 2661
2171.00 2641
2171.44 2698
2171.88 2581
2172.32 2483
2172.76 2624
2173.20 2641
2173.64 2630
2174.08 2522
2174.52 2485
2174.96 2556
2175.40 2414
2175.84 2456
2176.28 2470
2176.72 2530
2177.16 2511
2177.60 2416
2178.04 2450
2178.48 2411
2178.92 2479
2179.36 2421
2179.80 2471
2180.24 2312
2180.69 2246
2181.13 2400
2181.57 2410
2182.01 2473
2182.45 2346
2182.89 2374
2183.33 2299
2183.77 2286
2184.21 2279
2184.65 2364
2185.09 2323
2185.53 2402
2185.98 2374
2186.42 2282
2186.86 2290
2187.30 2329
2187.74 2380
2188.18 2407
2188.62 2470
2189.07 2404
2189.51 2381
2189.95 2405
2190.39 2419
2190.83 2420
2191.27 2374
2191.71 2413
2192.16 2434
2192.60 2424
2193.04 2337
2193.48 2489
2193.92 2621
2194.37 2617
2194.81 2540
2195.25 2533
2195.69 2640
2196.13 2656
2196.58 2677
2197.02 2626
2197.46 2606
2197.90 2653
2198.35 2764
2198.79 2623
2199.23 2697
2199.67 2660
2200.12 2734
2200.56 2706
2201.00 2715
2201.44 2691
2201.89 2584
2202.33 2575
2202.77 2637
2203.21 2719
2203.66 2644
2204.10 2569
2204.54 2588
2204.99 2544
2205.43 2526
2205.87 2461
2206.32 2573
2206.76 2705
2207.20 2669
2207.65 2660
2208.09 2689
2208.53 2710
2208.98 2680
2209.42 2739
2209.86 2692
2210.31 2699
2210.75 2742
2211.19 2797
2211.64 2717
2212.08 2785
2212.53 2769
2212.97 2779
2213.41 2618
2213.86 2741
2214.30 2582
2214.74 2719
2215.19 2534
2215.63 2478
2216.08 2560
2216.52 2484
2216.97 2511
2217.41 2558
2217.85 2423
2218.30 2368
2218.74 2382
2219.19 2308
2219.63 2414
2220.08 2424
2220.52 2467
2220.97 2639
2221.41 2521
2221.86 2573
2222.30 2537
2222.74 2551
2223.19 2662
2223.63 2625
2224.08 2609
2224.52 2516
2224.97 2638
2225.41 2606
2225.86 2595
2226.30 2600
2226.75 2585
2227.20 2627
2227.64 2600
2228.09 2740
2228.53 2563
2228.98 2457
2229.42 2523
2229.87 2582
2230.31 2522
2230.76 2493
2231.20 2453
2231.65 2509
2232.10 2563
2232.54 2626
2232.99 2641
2233.43 2607
2233.88 2608
2234.33 2519
2234.77 2476
2235.22 2449
2235.66 2358
2236.11 2481
2236.56 2504
2237.00 2500
2237.45 2465
2237.90 2391
2238.34 2383
2238.79 2490
2239.23 2459
2239.68 2405
2240.13 2344
2240.57 2422
2241.02 2429
2241.47 2479
2241.91 2412
2242.36 2398
2242.81 2396
2243.25 2459
2243.70 2593
2244.15 2473
2244.60 2470
2245.04 2523
2245.49 2562
2245.94 2419
2246.38 2357
2246.83 2335
2247.28 2323
2247.73 2341
2248.17 2371
2248.62 2384
2249.07 2344
2249.52 2401
2249.96 2549
2250.41 2515
2250.86 2533
2251.31 2521
2251.75 2520
2252.20 2581
2252.65 2544
2253.10 2499
2253.54 2488
2253.99 2565
2254.44 2533
2254.89 2523
2255.34 2528
2255.79 2522
2256.23 2532
2256.68 2490
2257.13 2494
2257.58 2515
2258.03 2553
2258.47 2610
2258.92 2666
2259.37 2823
2259.82 2982
2260.27 3363
2260.72 3624
2261.17 3967
2261.61 4437
2262.06 4867
2262.51 5027
2262.96 5412
2263.41 5571
2263.86 5386
2264.31 5383
2264.76 5062
2265.21 4787
2265.65 4567
2266.10 4128
2266.55 3851
2267.00 3773
2267.45 3826
2267.90 3641
2268.35 3503
2268.80 3409
2269.25 3381
2269.70 3210
2270.15 3155
2270.60 3148
2271.05 3032
2271.50 2992
2271.95 2909
2272.40 2922
2272.85 2876
2273.30 2837
2273.75 2893
2274.20 2795
2274.65 2782
2275.10 2717
2275.55 2728
2276.00 2683
2276.45 2709
2276.90 2755
2277.35 2619
2277.80 2682
2278.25 2723
2278.70 2734
2279.15 2752
2279.60 2776
2280.05 2961
2280.50 2944
2280.95 2997
2281.40 3081
2281.85 3155
2282.30 3194
2282.75 3311
2283.20 3221
2283.66 3248
2284.11 3236
2284.56 3053
2285.01 2968
2285.46 2822
2285.91 2832
2286.36 2795
2286.81 2836
2287.26 2768
2287.72 2638
2288.17 2832
2288.62 2812
2289.07 2818
2289.52 2816
2289.97 2988
2290.42 3073
2290.88 3085
2291.33 3116
2291.78 3221
2292.23 3149
2292.68 3066
2293.13 3005
2293.59 3007
2294.04 2904
2294.49 2867
2294.94 2847
2295.39 2660
2295.85 2650
2296.30 2679
2296.75 2586
2297.20 2529
2297.65 2524
2298.11 2423
2298.56 2437
2299.01 2537
2299.46 2553
2299.92 2469
2300.37 2507
2300.82 2558
2301.27 2616
2301.73 2624
2302.18 2550
2302.63 2658
2303.09 2504
2303.54 2492
2303.99 2547
2304.44 2534
2304.90 2620
2305.35 2447
2305.80 2477
2306.26 2547
2306.71 2467
2307.16 2491
2307.62 2459
2308.07 2467
2308.52 2510
2308.98 2449
2309.43 2517
2309.88 2567
2310.34 2570
2310.79 2678
2311.24 2610
2311.70 2600
2312.15 2686
2312.60 2615
2313.06 2629
2313.51 2608
2313.97 2606
2314.42 2551
2314.87 2620
2315.33 2708
2315.78 2652
2316.24 2571
2316.69 2568
2317.14 2515
2317.60 2624
2318.05 2610
2318.51 2620
2318.96 2504
2319.42 2460
2319.87 2542
2320.32 2611
2320.78 2796
2321.23 2850
2321.69 2839
2322.14 2907
2322.60 3077
2323.05 3067
2323.51 3164
2323.96 3295
2324.42 3323
2324.87 3472
2325.33 3467
2325.78 3411
2326.24 3357
2326.69 3233
2327.15 3132
2327.60 3151
2328.06 3044
2328.51 2993
2328.97 2892
2329.42 2842
2329.88 2810
2330.33 2848
2330.79 2970
2331.25 2952
2331.70 3008
2332.16 2885
2332.61 2866
2333.07 2860
2333.52 2758
2333.98 2713
2334.44 2555
2334.89 2645
2335.35 2792
2335.80 2759
2336.26 2635
2336.72 2647
2337.17 2784
2337.63 2836
2338.08 2921
2338.54 3094
2339.00 3135
2339.45 3237
2339.91 3503
2340.37 3647
2340.82 3674
2341.28 3593
2341.74 3815
2342.19 3682
2342.65 3735
2343.11 3753
2343.56 3653
2344.02 3621
2344.48 3518
2344.93 3499
2345.39 3386
2345.85 3274
2346.30 3265
2346.76 3202
2347.22 3247
2347.67 3240
2348.13 3182
2348.59 2955
2349.05 2893
2349.50 2984
2349.96 2937
2350.42 2869
2350.88 2767
2351.33 2872
2351.79 2796
2352.25 2850
2352.71 2731
2353.16 2575
2353.62 2591
2354.08 2672
2354.54 2632
2355.00 2597
2355.45 2506
2355.91 2490
2356.37 2516
2356.83 2532
2357.29 2556
2357.74 2801
2358.20 2777
2358.66 2846
2359.12 2825
2359.58 2798
2360.04 2847
2360.49 2855
2360.95 2842
2361.41 2768
2361.87 2686
2362.33 2731
2362.79 2639
2363.24 2599
2363.70 2746
2364.16 2645
2364.62 2646
2365.08 2713
2365.54 2582
2366.00 2526
2366.46 2649
2366.92 2619
2367.37 2640
2367.83 2803
2368.29 2889
2368.75 2921
2369.21 3053
2369.67 3073
2370.13 3042
2370.59 2984
2371.05 2989
2371.51 2979
2371.97 2852
2372.43 2781
2372.89 2746
2373.35 2746
2373.81 2703
2374.27 2687
2374.73 2771
2375.19 2827
2375.65 2761
2376.11 2669
2376.57 2673
2377.03 2632
2377.49 2587
2377.95 2572
2378.41 2588
2378.87 2678
2379.33 2575
2379.79 2653
2380.25 2695
2380.71 2811
2381.17 2791
2381.63 2645
2382.09 2598
2382.55 2600
2383.01 2665
2383.47 2635
2383.93 2583
2384.39 2604
2384.85 2493
2385.31 2543
2385.77 2479
2386.24 2445
2386.70 2409
2387.16 2515
2387.62 2451
2388.08 2393
2388.54 2412
2389.00 2390
2389.46 2425
2389.92 2464
2390.39 2411
2390.85 2366
2391.31 2456
2391.77 2553
2392.23 2523
2392.69 2472
2393.15 2406
2393.62 2419
2394.08 2417
2394.54 2420
2395.00 2428
2395.46 2394
2395.92 2348
2396.39 2471
2396.85 2560
2397.31 2486
2397.77 2436
2398.23 2447
2398.70 2493
2399.16 2421
2399.62 2385
2400.08 2347
2400.55 2389
2401.01 2380
2401.47 2369
2401.93 2317
2402.39 2258
2402.86 2189
2403.32 2264
2403.78 2252
2404.24 2254
2404.71 2247
2405.17 2283
2405.63 2394
2406.10 2266
2406.56 2241
2407.02 2352
2407.48 2367
2407.95 2518
2408.41 2378
2408.87 2322
2409.34 2309
2409.80 2455
2410.26 2407
2410.73 2390
2411.19 2368
2411.65 2347
2412.12 2434
2412.58 2352
2413.04 2362
2413.51 2430
2413.97 2522
2414.43 2665
2414.90 2629
2415.36 2549
2415.83 2630
2416.29 2708
2416.75 2793
2417.22 2769
2417.68 2977
2418.14 2936
2418.61 2787
2419.07 2822
2419.54 2935
2420.00 2894
2420.47 2923
2420.93 2908
2421.39 3006
2421.86 3041
2422.32 3166
2422.79 3199
2423.25 3289
2423.72 3320
2424.18 3290
2424.64 3287
2425.11 3258
2425.57 3043
2426.04 3083
2426.50 2994
2426.97 2936
2427.43 2977
2427.90 2998
2428.36 2912
2428.83 2796
2429.29 2846
2429.76 2704
2430.22 2599
2430.69 2618
2431.15 2536
2431.62 2545
2432.08 2588
2432.55 2493
2433.02 2476
2433.48 2445
2433.95 2505
2434.41 2471
2434.88 2603
2435.34 2594
2435.81 2574
2436.27 2565
2436.74 2717
2437.21 2773
2437.67 2747
2438.14 2861
2438.60 3022
2439.07 3169
2439.54 3153
2440.00 3267
2440.47 3534
2440.93 3622
2441.40 3553
2441.87 3477
2442.33 3477
2442.80 3358
2443.27 3370
2443.73 3165
2444.20 3006
2444.66 3010
2445.13 2853
2445.60 2748
2446.06 2634
2446.53 2679
2447.00 2627
2447.46 2496
2447.93 2531
2448.40 2617
2448.87 2449
2449.33 2425
2449.80 2413
2450.27 2285
2450.73 2370
2451.20 2407
2451.67 2417
2452.13 2412
2452.60 2388
2453.07 2407
2453.54 2440
2454.00 2448
2454.47 2455
2454.94 2513
2455.41 2362
2455.87 2352
2456.34 2384
2456.81 2275
2457.28 2303
2457.74 2379
2458.21 2394
2458.68 2467
2459.15 2550
2459.62 2567
2460.08 2488
2460.55 2522
2461.02 2517
2461.49 2509
2461.96 2562
2462.42 2480
2462.89 2503
2463.36 2439
2463.83 2511
2464.30 2545
2464.77 2515
2465.23 2521
2465.70 2542
2466.17 2507
2466.64 2500
2467.11 2441
2467.58 2443
2468.05 2489
2468.52 2448
2468.98 2554
2469.45 2469
2469.92 2393
2470.39 2331
2470.86 2421
2471.33 2371
2471.80 2337
2472.27 2327
2472.74 2354
2473.21 2285
2473.67 2230
2474.14 2307
2474.61 2209
2475.08 2169
2475.55 2185
2476.02 2203
2476.49 2248
2476.96 2257
2477.43 2220
2477.90 2401
2478.37 2440
2478.84 2445
2479.31 2416
2479.78 2474
2480.25 2500
2480.72 2527
2481.19 2462
2481.66 2427
2482.13 2399
2482.60 2400
2483.07 2400
2483.54 2377
2484.01 2321
2484.48 2324
2484.95 2292
2485.42 2362
2485.89 2398
2486.36 2411
2486.83 2324
2487.30 2473
2487.77 2355
2488.24 2457
2488.72 2611
2489.19 2557
2489.66 2511
2490.13 2483
2490.60 2583
2491.07 2450
2491.54 2506
2492.01 2571
2492.48 2420
2492.95 2316
2493.42 2440
2493.90 2388
2494.37 2312
2494.84 2330
2495.31 2426
2495.78 2314
2496.25 2349
2496.72 2279
2497.20 2259
2497.67 2322
2498.14 2338
2498.61 2341
2499.08 2285
2499.55 2313
2500.03 2153
2500.50 2170
2500.97 2138
2501.44 2225
2501.91 2141
2502.38 2267
2502.86 2174
2503.33 2167
2503.80 2188
2504.27 2253
2504.75 2166
2505.22 2163
2505.69 2212
2506.16 2194
2506.63 2263
2507.11 2250
2507.58 2306
2508.05 2425
2508.52 2374
2509.00 2285
2509.47 2272
2509.94 2450
2510.42 2430
2510.89 2370
2511.36 2393
2511.83 2426
2512.31 2402
2512.78 2404
2513.25 2383
2513.73 2297
2514.20 2335
2514.67 2286
2515.14 2299
2515.62 2316
2516.09 2230
2516.56 2280
2517.04 2328
2517.51 2268
2517.99 2286
2518.46 2247
2518.93 2268
2519.41 2227
2519.88 2259
2520.35 2297
2520.83 2264
2521.30 2345
2521.77 2317
2522.25 2266
2522.72 2252
2523.20 2210
2523.67 2208
2524.14 2397
2524.62 2459
2525.09 2594
2525.57 2439
2526.04 2364
2526.51 2417
2526.99 2513
2527.46 2464
2527.94 2376
2528.41 2477
2528.89 2415
2529.36 2400
2529.84 2468
2530.31 2257
2530.79 2412
2531.26 2420
2531.73 2427
2532.21 2394
2532.68 2327
2533.16 2361
2533.63 2308
2534.11 2374
2534.58 2393
2535.06 2307
2535.53 2303
2536.01 2326
2536.48 2309
2536.96 2382
2537.44 2256
2537.91 2365
2538.39 2330
2538.86 2458
2539.34 2360
2539.81 2480
2540.29 2519
2540.76 2467
2541.24 2578
2541.71 2700
2542.19 2709
2542.67 2677
2543.14 2709
2543.62 2660
2544.09 2766
2544.57 2637
2545.05 2586
2545.52 2712
2546.00 2508
2546.47 2484
2546.95 2566
2547.43 2541
2547.90 2547
2548.38 2407
2548.86 2525
2549.33 2583
2549.81 2581
2550.28 2625
2550.76 2641
2551.24 2635
2551.71 2714
2552.19 2746
2552.67 2835
2553.14 2867
2553.62 2860
2554.10 2945
2554.57 2931
2555.05 3169
2555.53 3246
2556.01 3265
2556.48 3308
2556.96 3465
2557.44 3498
2557.91 3359
2558.39 3331
2558.87 3157
2559.35 3014
2559.82 2905
2560.30 2779
2560.78 2688
2561.26 2545
2561.73 2462
2562.21 2372
2562.69 2486
2563.17 2295
2563.64 2214
2564.12 2198
2564.60 2224
2565.08 2245
2565.56 2291
2566.03 2361
2566.51 2321
2566.99 2275
2567.47 2167
2567.95 2254
2568.42 2276
2568.90 2283
2569.38 2180
2569.86 2169
2570.34 2148
2570.82 2196
2571.29 2249
2571.77 2167
2572.25 2218
2572.73 2321
2573.21 2284
2573.69 2263
2574.17 2170
2574.64 2224
2575.12 2179
2575.60 2103
2576.08 2171
2576.56 2278
2577.04 2193
2577.52 2157
2578.00 2230
2578.48 2194
2578.95 2269
2579.43 2257
2579.91 2184
2580.39 2248
2580.87 2398
2581.35 2417
2581.83 2348
2582.31 2311
2582.79 2315
2583.27 2300
2583.75 2236
2584.23 2251
2584.71 2304
2585.19 2262
2585.67 2185
2586.15 2182
2586.63 2163
2587.11 2262
2587.59 2314
2588.07 2262
2588.55 2238
2589.03 2202
2589.51 2208
2589.99 2341
2590.47 2378
2590.95 2218
2591.43 2212
2591.91 2248
2592.39 2260
2592.87 2348
2593.35 2430
2593.83 2375
2594.31 2470
2594.79 2533
2595.27 2597
2595.75 2630
2596.23 2516
2596.71 2606
2597.20 2533
2597.68 2618
2598.16 2595
2598.64 2536
2599.12 2519
2599.60 2405
2600.08 2324
2600.56 2221
2601.04 2275
2601.53 2246
2602.01 2183
2602.49 2213
2602.97 2180
2603.45 2096
2603.93 2174
2604.41 2202
2604.90 2196
2605.38 2107
2605.86 2123
2606.34 2026
2606.82 2103
2607.30 2140
2607.79 2137
2608.27 2191
2608.75 2162
2609.23 2139
2609.71 2381
2610.20 2363
2610.68 2223
2611.16 2359
2611.64 2356
2612.12 2339
2612.61 2406
2613.09 2461
2613.57 2515
2614.05 2580
2614.54 2630
2615.02 2471
2615.50 2427
2615.98 2347
2616.47 2423
2616.95 2387
2617.43 2317
2617.91 2173
2618.40 2209
2618.88 2319
2619.36 2256
2619.85 2112
2620.33 2111
2620.81 2177
2621.29 2239
2621.78 2218
2622.26 2163
2622.74 2200
2623.23 2132
2623.71 2063
2624.19 2147
2624.68 2149
2625.16 2254
2625.64 2212
2626.13 2167
2626.61 2108
2627.10 2175
2627.58 2223
2628.06 2247
2628.55 2134
2629.03 2254
2629.51 2220
2630.00 2308
2630.48 2360
2630.97 2302
2631.45 2299
2631.93 2314
2632.42 2351
2632.90 2342
2633.39 2351
2633.87 2358
2634.35 2351
2634.84 2335
2635.32 2374
2635.81 2393
2636.29 2435
2636.78 2425
2637.26 2256
2637.75 2268
2638.23 2299
2638.72 2320
2639.20 2331
2639.68 2390
2640.17 2362
2640.65 2310
2641.14 2177
2641.62 2164
2642.11 2109
2642.59 2146
2643.08 2049
2643.56 2054
2644.05 2185
2644.53 2118
2645.02 2153
2645.51 2236
2645.99 2206
2646.48 2193
2646.96 2190
2647.45 2121
2647.93 2179
2648.42 2229
2648.90 2222
2649.39 2294
2649.88 2199
2650.36 2215
2650.85 2243
2651.33 2253
2651.82 2316
2652.30 2380
2652.79 2421
2653.28 2457
2653.76 2375
2654.25 2344
2654.73 2252
2655.22 2286
2655.71 2203
2656.19 2273
2656.68 2218
2657.17 2260
2657.65 2382
2658.14 2287
2658.63 2310
2659.11 2390
2659.60 2257
2660.09 2227
2660.57 2304
2661.06 2218
2661.55 2320
2662.03 2437
2662.52 2328
2663.01 2312
2663.49 2526
2663.98 2581
2664.47 2600
2664.95 2696
2665.44 2852
2665.93 2984
2666.42 3056
2666.90 3177
2667.39 3337
2667.88 3377
2668.36 3305
2668.85 3388
2669.34 3282
2669.83 3225
2670.31 3387
2670.80 3284
2671.29 3438
2671.78 3674
2672.27 4099
2672.75 4462
2673.24 4855
2673.73 4898
2674.22 5230
2674.70 5412
2675.19 5123
2675.68 5041
2676.17 4835
2676.66 4616
2677.15 4230
2677.63 3723
2678.12 3462
2678.61 3405
2679.10 3163
2679.59 2990
2680.08 2916
2680.56 2978
2681.05 2961
2681.54 3024
2682.03 3100
2682.52 3054
2683.01 3048
2683.50 3125
2683.98 3258
2684.47 3294
2684.96 3277
2685.45 3260
2685.94 3217
2686.43 3265
2686.92 3280
2687.41 3222
2687.90 3153
2688.39 2901
2688.88 2924
2689.36 2846
2689.85 2776
2690.34 2763
2690.83 2637
2691.32 2680
2691.81 2711
2692.30 2596
2692.79 2631
2693.28 2635
2693.77 2731
2694.26 2708
2694.75 2776
2695.24 2813
2695.73 2819
2696.22 2779
2696.71 2744
2697.20 2791
2697.69 2765
2698.18 2737
2698.67 2823
2699.16 2809
2699.65 2754
2700.14 2658
2700.63 2647
2701.12 2757
2701.61 2775
2702.10 2750
2702.59 2711
2703.08 2695
2703.57 2648
2704.06 2651
2704.56 2554
2705.05 2589
2705.54 2665
2706.03 2527
2706.52 2546
2707.01 2589
2707.50 2618
2707.99 2631
2708.48 2654
2708.97 2571
2709.46 2528
2709.96 2397
2710.45 2480
2710.94 2481
2711.43 2507
2711.92 2427
2712.41 2322
2712.90 2325
2713.40 2290
2713.89 2336
2714.38 2286
2714.87 2338
2715.36 2355
2715.85 2420
2716.35 2298
2716.84 2257
2717.33 2210
2717.82 2212
2718.31 2152
2718.80 2214
2719.30 2239
2719.79 2182
2720.28 2265
2720.77 2361
2721.27 2249
2721.76 2340
2722.25 2413
2722.74 2476
2723.23 2470
2723.73 2497
2724.22 2448
2724.71 2504
2725.20 2520
2725.70 2550
2726.19 2418
2726.68 2323
2727.18 2223
2727.67 2298
2728.16 2270
2728.65 2243
2729.15 2156
2729.64 2139
2730.13 2146
2730.63 2107
2731.12 2161
2731.61 2206
2732.10 2173
2732.60 2206
2733.09 2328
2733.58 2149
2734.08 2256
2734.57 2422
2735.06 2387
2735.56 2313
2736.05 2348
2736.55 2293
2737.04 2475
2737.53 2520
2738.03 2457
2738.52 2533
2739.01 2481
2739.51 2505
2740.00 2500
2740.50 2437
2740.99 2429
2741.48 2422
2741.98 2390
2742.47 2448
2742.97 2414
2743.46 2291
2743.95 2273
2744.45 2353
2744.94 2319
2745.44 2339
2745.93 2167
2746.43 2296
2746.92 2220
2747.42 2256
2747.91 2169
2748.40 2215
2748.90 2198
2749.39 2202
2749.89 2200
2750.38 2373
2750.88 2319
2751.37 2261
2751.87 2212
2752.36 2201
2752.86 2293
2753.35 2273
2753.85 2334
2754.34 2277
2754.84 2265
2755.33 2242
2755.83 2285
2756.33 2321
2756.82 2336
2757.32 2453
2757.81 2386
2758.31 2328
2758.80 2276
2759.30 2248
2759.79 2257
2760.29 2258
2760.79 2196
2761.28 2247
2761.78 2163
2762.27 2162
2762.77 2203
2763.27 2212
2763.76 2185
2764.26 2187
2764.75 2199
2765.25 2149
2765.75 2097
2766.24 2298
2766.74 2255
2767.23 2168
2767.73 2193
2768.23 2181
2768.72 2217
2769.22 2137
2769.72 2178
2770.21 2094
2770.71 2203
2771.21 2175
2771.70 2229
2772.20 2208
2772.70 2179
2773.19 2206
2773.69 2357
2774.19 2432
2774.69 2460
2775.18 2488
2775.68 2440
2776.18 2472
2776.67 2605
2777.17 2656
2777.67 2759
2778.17 2622
2778.66 2536
2779.16 2627
2779.66 2662
2780.16 2652
2780.65 2644
2781.15 2679
2781.65 2576
2782.15 2566
2782.64 2582
2783.14 2627
2783.64 2684
2784.14 2598
2784.63 2598
2785.13 2527
2785.63 2485
2786.13 2374
2786.63 2403
2787.12 2316
2787.62 2417
2788.12 2335
2788.62 2320
2789.12 2320
2789.62 2318
2790.11 2390
2790.61 2435
2791.11 2397
2791.61 2419
2792.11 2464
2792.61 2570
2793.11 2593
2793.60 2736
2794.10 2913
2794.60 3130
2795.10 3513
2795.60 3924
2796.10 4393
2796.60 4746
2797.10 5108
2797.60 5543
2798.09 5972
2798.59 6131
2799.09 6019
2799.59 5977
2800.09 5846
2800.59 5313
2801.09 4971
2801.59 4454
2802.09 3944
2802.59 3619
2803.09 3273
2803.59 3019
2804.09 2920
2804.59 2830
2805.09 2613
2805.59 2657
2806.09 2661
2806.59 2669
2807.09 2675
2807.59 2653
2808.09 2790
2808.59 2927
2809.09 2940
2809.59 2972
2810.09 3005
2810.59 3035
2811.09 3027
2811.59 2882
2812.09 2855
2812.59 2790
2813.09 2709
2813.59 2620
2814.09 2592
2814.59 2533
2815.09 2464
2815.59 2387
2816.09 2483
2816.59 2479
2817.09 2475
2817.59 2438
2818.10 2505
2818.60 2605
2819.10 2609
2819.60 2487
2820.10 2357
2820.60 2391
2821.10 2398
2821.60 2489
2822.10 2495
2822.61 2406
2823.11 2489
2823.61 2519
2824.11 2603
2824.61 2665
2825.11 2615
2825.61 2535
2826.12 2590
2826.62 2640
2827.12 2583
2827.62 2615
2828.12 2623
2828.62 2663
2829.13 2622
2829.63 2548
2830.13 2459
2830.63 2382
2831.13 2502
2831.64 2370
2832.14 2346
2832.64 2542
2833.14 2405
2833.65 2448
2834.15 2426
2834.65 2605
2835.15 2618
2835.65 2738
2836.16 2680
2836.66 2738
2837.16 2732
2837.66 2732
2838.17 2619
2838.67 2576
2839.17 2475
2839.68 2449
2840.18 2446
2840.68 2345
2841.18 2377
2841.69 2362
2842.19 2358
2842.69 2275
2843.20 2254
2843.70 2208
2844.20 2298
2844.71 2259
2845.21 2250
2845.71 2271
2846.22 2268
2846.72 2234
2847.22 2328
2847.73 2398
2848.23 2290
2848.73 2394
2849.24 2334
2849.74 2321
2850.24 2342
2850.75 2299
2851.25 2268
2851.76 2374
2852.26 2358
2852.76 2355
2853.27 2287
2853.77 2227
2854.28 2280
2854.78 2245
2855.28 2127
2855.79 2206
2856.29 2236
2856.80 2224
2857.30 2239
2857.81 2243
2858.31 2328
2858.82 2201
2859.32 2177
2859.82 2234
2860.33 2302
2860.83 2231
2861.34 2243
2861.84 2259
2862.35 2288
2862.85 2268
2863.36 2174
2863.86 2174
2864.37 2174
2864.87 2249
2865.38 2275
2865.88 2298
2866.39 2224
2866.89 2125
2867.40 2212
2867.90 2251
2868.41 2289
2868.91 2302
2869.42 2339
2869.93 2418
2870.43 2405
2870.94 2484
2871.44 2488
2871.95 2642
2872.45 2581
2872.96 2494
2873.47 2590
2873.97 2771
2874.48 2794
2874.98 2791
2875.49 2770
2875.99 2791
2876.50 2822
2877.01 2930
2877.51 2939
2878.02 2864
2878.53 2812
2879.03 2729
2879.54 2924
2880.04 3011
2880.55 3144
2881.06 3180
2881.56 3422
2882.07 3531
2882.58 3744
2883.08 3813
2883.59 3772
2884.10 3858
2884.60 3737
2885.11 3645
2885.62 3501
2886.12 3453
2886.63 3386
2887.14 3181
2887.65 3258
2888.15 3262
2888.66 3243
2889.17 3254
2889.67 3222
2890.18 3139
2890.69 3150
2891.20 2983
2891.70 2903
2892.21 2911
2892.72 2876
2893.23 2698
2893.73 2689
2894.24 2622
2894.75 2605
2895.26 2629
2895.76 2704
2896.27 2723
2896.78 2901
2897.29 2942
2897.80 3140
2898.30 3140
2898.81 2958
2899.32 2899
2899.83 3028
2900.34 2812
2900.84 2784
2901.35 2757
2901.86 2778
2902.37 2680
2902.88 2678
2903.39 2657
2903.89 2742
2904.40 2657
2904.91 2588
2905.42 2585
2905.93 2758
2906.44 2656
2906.95 2742
2907.45 2743
2907.96 2852
2908.47 2735
2908.98 2716
2909.49 2695
2910.00 2686
2910.51 2596
2911.02 2643
2911.53 2611
2912.03 2657
2912.54 2755
2913.05 2699
2913.56 2681
2914.07 2681
2914.58 2683
2915.09 2635
2915.60 2836
2916.11 2688
2916.62 2691
2917.13 2658
2917.64 2737
2918.15 2666
2918.66 2751
2919.17 2688
2919.68 2682
2920.19 2724
2920.70 2866
2921.21 2879
2921.72 3046
2922.23 3305
2922.74 3645
2923.25 4057
2923.76 4292
2924.27 4798
2924.78 5432
2925.29 5882
2925.80 6636
2926.31 6956
2926.82 7148
2927.33 7085
2927.84 7004
2928.35 6579
2928.86 6048
2929.37 5680
2929.88 4806
2930.39 4346
2930.91 3930
2931.42 3535
2931.93 3264
2932.44 2917
2932.95 2797
2933.46 2691
2933.97 2617
2934.48 2543
2934.99 2480
2935.50 2452
2936.02 2455
2936.53 2502
2937.04 2464
2937.55 2568
2938.06 2519
2938.57 2486
2939.08 2464
2939.60 2501
2940.11 2369
2940.62 2305
2941.13 2368
2941.64 2361
2942.15 2410
2942.67 2431
2943.18 2535
2943.69 2521
2944.20 2639
2944.71 2644
2945.23 2644
2945.74 2752
2946.25 2661
2946.76 2653
2947.28 2818
2947.79 2797
2948.30 2847
2948.81 2855
2949.32 2773
2949.84 2689
2950.35 2700
2950.86 2771
2951.37 2836
2951.89 2805
2952.40 2714
2952.91 2780
2953.43 2896
2953.94 2753
2954.45 2737
2954.96 2861
2955.48 2868
2955.99 2799
2956.50 2781
2957.02 2765
2957.53 2751
2958.04 2638
2958.56 2628
2959.07 2646
2959.58 2670
2960.10 2582
2960.61 2722
2961.12 2777
2961.64 2771
2962.15 2839
2962.66 2907
2963.18 2920
2963.69 3003
2964.20 2965
2964.72 2984
2965.23 3090
2965.75 2973
2966.26 3033
2966.77 2884
2967.29 2794
2967.80 2712
2968.32 2695
2968.83 2631
2969.34 2578
2969.86 2453
2970.37 2558
2970.89 2457
2971.40 2328
2971.92 2295
2972.43 2363
2972.94 2350
2973.46 2336
2973.97 2303
2974.49 2419
2975.00 2354
2975.52 2261
2976.03 2325
2976.55 2297
2977.06 2361
2977.58 2356
2978.09 2364
2978.61 2230
2979.12 2308
2979.64 2358
2980.15 2390
2980.67 2354
2981.18 2524
2981.70 2549
2982.21 2501
2982.73 2617
2983.24 2606
2983.76 2662
2984.27 2771
2984.79 2535
2985.30 2554
2985.82 2660
2986.34 2749
2986.85 2778
2987.37 2823
2987.88 2669
2988.40 2734
2988.91 2656
2989.43 2683
2989.95 2612
2990.46 2631
2990.98 2642
2991.49 2716
2992.01 2633
2992.53 2657
2993.04 2748
2993.56 2792
2994.08 2765
2994.59 2708
2995.11 2745
2995.62 2946
2996.14 2987
2996.66 3049
2997.17 3039
2997.69 3176
2998.21 3311
2998.72 3324
2999.24 3467
2999.76 3419
3000.27 3475
3000.79 3594
3001.31 3382
3001.83 3449
3002.34 3570
3002.86 3645
3003.38 3817
3003.89 3992
3004.41 4322
3004.93 4494
3005.45 4755
3005.96 4927
3006.48 4949
3007.00 4941
3007.51 4740
3008.03 4593
3008.55 4241
3009.07 4008
3009.59 3628
3010.10 3369
3010.62 3142
3011.14 3033
3011.66 2930
3012.17 2799
3012.69 2728
3013.21 2588
3013.73 2604
3014.25 2664
3014.76 2631
3015.28 2592
3015.80 2626
3016.32 2543
3016.84 2630
3017.36 2516
3017.87 2592
3018.39 2657
3018.91 2658
3019.43 2727
3019.95 2632
3020.47 2561
3020.98 2583
3021.50 2757
3022.02 2781
3022.54 2846
3023.06 2887
3023.58 2983
3024.10 3018
3024.62 3034
3025.13 3119
3025.65 3210
3026.17 3193
3026.69 3271
3027.21 3161
3027.73 3089
3028.25 2950
3028.77 2913
3029.29 2910
3029.81 2737
3030.33 2662
3030.85 2703
3031.37 2569
3031.89 2462
3032.41 2564
3032.92 2574
3033.44 2531
3033.96 2502
3034.48 2526
3035.00 2608
3035.52 2535
3036.04 2449
3036.56 2542
3037.08 2486
3037.60 2540
3038.12 2587
3038.64 2516
3039.16 2392
3039.68 2456
3040.20 2450
3040.72 2507
3041.24 2310
3041.77 2371
3042.29 2412
3042.81 2453
3043.33 2487
3043.85 2351
3044.37 2371
3044.89 2379
3045.41 2344
3045.93 2288
3046.45 2134
3046.97 2223
3047.49 2394
3048.01 2345
3048.53 2251
3049.06 2204
3049.58 2245
3050.10 2229
3050.62 2295
3051.14 2183
3051.66 2218
3052.18 2262
3052.70 2265
3053.23 2308
3053.75 2329
3054.27 2388
3054.79 2420
3055.31 2308
3055.83 2278
3056.35 2263
3056.88 2306
3057.40 2292
3057.92 2317
3058.44 2296
3058.96 2371
3059.49 2338
3060.01 2403
3060.53 2406
3061.05 2270
3061.57 2371
3062.10 2441
3062.62 2497
3063.14 2464
3063.66 2540
3064.18 2539
3064.71 2552
3065.23 2609
3065.75 2641
3066.27 2732
3066.80 2933
3067.32 2841
3067.84 2910
3068.36 2897
3068.89 3038
3069.41 3011
3069.93 3023
3070.46 3008
3070.98 2910
3071.50 2794
3072.02 2882
3072.55 2805
3073.07 2746
3073.59 2814
3074.12 2787
3074.64 2766
3075.16 2675
3075.69 2737
3076.21 2759
3076.73 2683
3077.26 2656
3077.78 2642
3078.30 2587
3078.83 2644
3079.35 2624
3079.87 2619
3080.40 2836
3080.92 2834
3081.45 2871
3081.97 2851
3082.49 2857
3083.02 2906
3083.54 2941
3084.06 2955
3084.59 2913
3085.11 2911
3085.64 2879
3086.16 3000
3086.69 2890
3087.21 2813
3087.73 2716
3088.26 2749
3088.78 2817
3089.31 2772
3089.83 2686
3090.36 2717
3090.88 2776
3091.41 2705
3091.93 2694
3092.45 2661
3092.98 2673
3093.50 2740
3094.03 2817
3094.55 2780
3095.08 2790
3095.60 2957
3096.13 3023
3096.65 3092
3097.18 3093
3097.70 3169
3098.23 3217
3098.76 3293
3099.28 3503
3099.81 3765
3100.33 3876
3100.86 4102
3101.38 4532
3101.91 5204
3102.43 5827
3102.96 6372
3103.48 7112
3104.01 8026
3104.54 8671
3105.06 9163
3105.59 9182
3106.11 8653
3106.64 7793
3107.17 7075
3107.69 6331
3108.22 5670
3108.74 5172
3109.27 4722
3109.80 4574
3110.32 4521
3110.85 4502
3111.37 4680
3111.90 4708
3112.43 4720
3112.95 4906
3113.48 4884
3114.01 4724
3114.53 4586
3115.06 4173
3115.59 3837
3116.11 3718
3116.64 3522
3117.17 3449
3117.69 3158
3118.22 3023
3118.75 2893
3119.27 2837
3119.80 2866
3120.33 2800
3120.86 2785
3121.38 2860
3121.91 2810
3122.44 2978
3122.96 3050
3123.49 2989
3124.02 3053
3124.55 2954
3125.07 2884
3125.60 2755
3126.13 2908
3126.66 2809
3127.18 2667
3127.71 2623
3128.24 2701
3128.77 2676
3129.30 2703
3129.82 2685
3130.35 2714
3130.88 2714
3131.41 2816
3131.94 2832
3132.46 2833
3132.99 2951
3133.52 2965
3134.05 3051
3134.58 3112
3135.10 3174
3135.63 3039
3136.16 3049
3136.69 3090
3137.22 3195
3137.75 3037
3138.28 3063
3138.80 3162
3139.33 3285
3139.86 3288
3140.39 3144
3140.92 3019
3141.45 2908
3141.98 3019
3142.51 3036
3143.03 2840
3143.56 2731
3144.09 2780
3144.62 2733
3145.15 2738
3145.68 2928
3146.21 2839
3146.74 2786
3147.27 2801
3147.80 2794
3148.33 2936
3148.86 3002
3149.39 2954
3149.92 3032
3150.45 2996
3150.97 2967
3151.50 3102
3152.03 3090
3152.56 3170
3153.09 3029
3153.62 2812
3154.15 2835
3154.68 2865
3155.21 2794
3155.74 2604
3156.27 2510
3156.80 2585
3157.33 2542
3157.86 2526
3158.39 2520
3158.93 2528
3159.46 2486
3159.99 2583
3160.52 2448
3161.05 2407
3161.58 2501
3162.11 2515
3162.64 2507
3163.17 2397
3163.70 2419
3164.23 2444
3164.76 2458
3165.29 2444
3165.82 2481
3166.35 2408
3166.89 2396
3167.42 2405
3167.95 2405
3168.48 2341
3169.01 2334
3169.54 2452
3170.07 2542
3170.60 2485
3171.13 2411
3171.67 2535
3172.20 2535
3172.73 2549
3173.26 2506
3173.79 2581
3174.32 2700
3174.86 2734
3175.39 2674
3175.92 2757
3176.45 2875
3176.98 2764
3177.51 2659
3178.05 2648
3178.58 2679
3179.11 2595
3179.64 2522
3180.17 2604
3180.71 2555
3181.24 2507
3181.77 2447
3182.30 2517
3182.84 2547
3183.37 2480
3183.90 2460
3184.43 2422
3184.97 2441
3185.50 2459
3186.03 2527
3186.56 2450
3187.10 2366
3187.63 2450
3188.16 2479
3188.69 2484
3189.23 2480
3189.76 2495
3190.29 2441
3190.83 2431
3191.36 2505
3191.89 2556
3192.43 2576
3192.96 2695
3193.49 2584
3194.02 2730
3194.56 2918
3195.09 3100
3195.62 3127
3196.16 3198
3196.69 3117
3197.23 3221
3197.76 3163
3198.29 3193
3198.83 3166
3199.36 3116
3199.89 2995
3200.43 2953
3200.96 2959
3201.50 2822
3202.03 2799
3202.56 2737
3203.10 2699
3203.63 2619
3204.17 2643
3204.70 2607
3205.23 2567
3205.77 2482
3206.30 2396
3206.84 2517
3207.37 2408
3207.91 2454
3208.44 2355
3208.97 2291
3209.51 2306
3210.04 2430
3210.58 2477
3211.11 2474
3211.65 2406
3212.18 2352
3212.72 2404
3213.25 2447
3213.79 2496
3214.32 2441
3214.86 2536
3215.39 2485
3215.93 2524
3216.46 2591
3217.00 2492
3217.53 2453
3218.07 2366
3218.60 2364
3219.14 2391
3219.67 2324
3220.21 2315
3220.74 2358
3221.28 2275
3221.82 2220
3222.35 2369
3222.89 2453
3223.42 2454
3223.96 2362
3224.49 2431
3225.03 2500
3225.57 2461
3226.10 2443
3226.64 2562
3227.17 2489
3227.71 2498
3228.25 2514
3228.78 2432
3229.32 2341
3229.85 2364
3230.39 2387
3230.93 2288
3231.46 2191
3232.00 2245
3232.54 2217
3233.07 2234
3233.61 2282
3234.15 2313
3234.68 2354
3235.22 2405
3235.76 2329
3236.29 2416
3236.83 2471
3237.37 2371
3237.90 2369
3238.44 2467
3238.98 2470
3239.51 2404
3240.05 2494
3240.59 2507
3241.13 2476
3241.66 2394
3242.20 2417
3242.74 2480
3243.28 2351
3243.81 2409
3244.35 2391
3244.89 2324
3245.43 2406
3245.96 2412
3246.50 2345
3247.04 2395
3247.58 2383
3248.11 2446
3248.65 2467
3249.19 2581
3249.73 2569
3250.27 2539
3250.80 2491
3251.34 2529
3251.88 2603
3252.42 2545
3252.96 2532
3253.49 2596
3254.03 2730
3254.57 2661
3255.11 2611
3255.65 2707
3256.19 2688
3256.72 2760
3257.26 2861
3257.80 2899
3258.34 2898
3258.88 2881
3259.42 3093
3259.96 3249
3260.49 3341
3261.03 3497
3261.57 3749
3262.11 3949
3262.65 4130
3263.19 4332
3263.73 4579
3264.27 4662
3264.81 4682
3265.35 4524
3265.88 4334
3266.42 4269
3266.96 4091
3267.50 3707
3268.04 3456
3268.58 3232
3269.12 3173
3269.66 3084
3270.20 3052
3270.74 2981
3271.28 2924
3271.82 2762
3272.36 2805
3272.90 2816
3273.44 2945
3273.98 3005
3274.52 2849
3275.06 2722
3275.60 2795
3276.14 2675
3276.68 2803
3277.22 2809
3277.76 2865
3278.30 2897
3278.84 2906
3279.38 2910
3279.92 2989
3280.46 2951
3281.00 3013
3281.54 3099
3282.08 3207
3282.62 3272
3283.16 3393
3283.70 3510
3284.25 3655
3284.79 3656
3285.33 3773
3285.87 3745
3286.41 3834
3286.95 3760
3287.49 3726
3288.03 3604
3288.57 3620
3289.11 3495
3289.66 3397
3290.20 3336
3290.74 3237
3291.28 3133
3291.82 3249
3292.36 3201
3292.90 3213
3293.44 3261
3293.99 3364
3294.53 3554
3295.07 3685
3295.61 3796
3296.15 3964
3296.69 4027
3297.24 4269
3297.78 4268
3298.32 4344
3298.86 4272
3299.40 4047
3299.95 3956
3300.49 3706
3301.03 3428
3301.57 3212
3302.11 3179
3302.66 3111
3303.20 2973
3303.74 2961
3304.28 2905
3304.83 2876
3305.37 2946
3305.91 3006
3306.45 2852
3307.00 2876
3307.54 2920
3308.08 2884
3308.62 2934
3309.17 2924
3309.71 2968
3310.25 3054
3310.80 3152
3311.34 3024
3311.88 2980
3312.43 3103
3312.97 3065
3313.51 3136
3314.05 3298
3314.60 3392
3315.14 3582
3315.68 3835
3316.23 4061
3316.77 4198
3317.31 4259
3317.86 4511
3318.40 4504
3318.95 4333
3319.49 4491
3320.03 4188
3320.58 3874
3321.12 3674
3321.66 3639
3322.21 3512
3322.75 3398
3323.30 3396
3323.84 3431
3324.38 3377
3324.93 3344
3325.47 3394
3326.02 3247
3326.56 3217
3327.10 3252
3327.65 3289
3328.19 3197
3328.74 3177
3329.28 2981
3329.83 2909
3330.37 2936
3330.92 2889
3331.46 2768
3332.01 2825
3332.55 2872
3333.09 2948
3333.64 2897
3334.18 3053
3334.73 3342
3335.27 3556
3335.82 3577
3336.36 3644
3336.91 3873
3337.45 4023
3338.00 4123
3338.54 4018
3339.09 3846
3339.64 3769
3340.18 3540
3340.73 3463
3341.27 3314
3341.82 3216
3342.36 3100
3342.91 2975
3343.45 2921
3344.00 2931
3344.54 2846
3345.09 2809
3345.64 2810
3346.18 2623
3346.73 2738
3347.27 2783
3347.82 2697
3348.37 2798
3348.91 2851
3349.46 2726
3350.00 2805
3350.55 2785
3351.10 2862
3351.64 2829
3352.19 2961
3352.74 3133
3353.28 3291
3353.83 3420
3354.37 3452
3354.92 3652
3355.47 3883
3356.01 4119
3356.56 4224
3357.11 4273
3357.65 4277
3358.20 4260
3358.75 4161
3359.30 4008
3359.84 3812
3360.39 3623
3360.94 3516
3361.48 3287
3362.03 3158
3362.58 3034
3363.12 2853
3363.67 2793
3364.22 2852
3364.77 2688
3365.31 2629
3365.86 2621
3366.41 2708
3366.96 2599
3367.50 2569
3368.05 2618
3368.60 2684
3369.15 2598
3369.69 2577
3370.24 2589
3370.79 2553
3371.34 2512
3371.89 2523
3372.43 2511
3372.98 2504
3373.53 2510
3374.08 2481
3374.63 2567
3375.17 2583
3375.72 2572
3376.27 2576
3376.82 2561
3377.37 2553
3377.92 2565
3378.46 2496
3379.01 2463
3379.56 2510
3380.11 2503
3380.66 2489
3381.21 2393
3381.76 2402
3382.30 2455
3382.85 2490
3383.40 2440
3383.95 2435
3384.50 2601
3385.05 2513
3385.60 2486
3386.15 2522
3386.70 2497
3387.25 2489
3387.79 2465
3388.34 2459
3388.89 2458
3389.44 2489
3389.99 2513
3390.54 2642
3391.09 2584
3391.64 2622
3392.19 2650
3392.74 2731
3393.29 2650
3393.84 2658
3394.39 2635
3394.94 2783
3395.49 2768
3396.04 2714
3396.59 2542
3397.14 2494
3397.69 2538
3398.24 2556
3398.79 2443
3399.34 2450
3399.89 2431
3400.44 2344
3400.99 2335
3401.54 2386
3402.09 2313
3402.64 2410
3403.19 2373
3403.74 2233
3404.29 2311
3404.84 2336
3405.39 2357
3405.94 2317
3406.49 2347
3407.05 2288
3407.60 2296
3408.15 2378
3408.70 2271
3409.25 2304
3409.80 2269
3410.35 2280
3410.90 2182
3411.45 2264
3412.00 2269
3412.56 2262
3413.11 2268
3413.66 2263
3414.21 2249
3414.76 2273
3415.31 2236
3415.86 2259
3416.41 2265
3416.97 2269
3417.52 2334
3418.07 2304
3418.62 2355
3419.17 2323
3419.73 2283
3420.28 2263
3420.83 2309
3421.38 2391
3421.93 2376
3422.48 2412
3423.04 2435
3423.59 2520
3424.14 2615
3424.69 2593
3425.25 2772
3425.80 2710
3426.35 2781
3426.90 2855
3427.45 2633
3428.01 2628
3428.56 2540
3429.11 2484
3429.66 2491
3430.22 2481
3430.77 2430
3431.32 2463
3431.88 2410
3432.43 2411
3432.98 2390
3433.53 2350
3434.09 2376
3434.64 2340
3435.19 2297
3435.75 2361
3436.30 2393
3436.85 2331
3437.41 2241
3437.96 2275
3438.51 2152
3439.07 2186
3439.62 2254
3440.17 2167
3440.73 2333
3441.28 2358
3441.83 2310
3442.39 2238
3442.94 2372
3443.49 2312
3444.05 2289
3444.60 2308
3445.16 2167
3445.71 2328
3446.26 2430
3446.82 2437
3447.37 2256
3447.93 2290
3448.48 2273
3449.03 2269
3449.59 2211
3450.14 2099
3450.70 2087
3451.25 2199
3451.81 2120
3452.36 2174
3452.91 2290
3453.47 2162
3454.02 2172
3454.58 2226
3455.13 2221
3455.69 2207
3456.24 2270
3456.80 2223
3457.35 2242
3457.91 2146
3458.46 2203
3459.02 2300
3459.57 2230
3460.13 2199
3460.68 2307
3461.24 2204
3461.79 2153
3462.35 2207
3462.90 2251
3463.46 2224
3464.01 2300
3464.57 2314
3465.12 2241
3465.68 2235
3466.23 2213
3466.79 2214
3467.35 2202
3467.90 2291
3468.46 2304
3469.01 2344
3469.57 2460
3470.12 2432
3470.68 2488
3471.24 2475
3471.79 2453
3472.35 2364
3472.90 2522
3473.46 2504
3474.02 2552
3474.57 2533
3475.13 2572
3475.69 2612
3476.24 2539
3476.80 2546
3477.35 2645
3477.91 2621
3478.47 2672
3479.02 2754
3479.58 2610
3480.14 2623
3480.69 2657
3481.25 2755
3481.81 2809
3482.36 2882
3482.92 2821
3483.48 2759
3484.03 2784
3484.59 2775
3485.15 2856
3485.71 2860
3486.26 3005
3486.82 3070
3487.38 3051
3487.93 3105
3488.49 3294
3489.05 3423
3489.61 3530
3490.16 3703
3490.72 3848
3491.28 4058
3491.84 4374
3492.39 4745
3492.95 5095
3493.51 5387
3494.07 5524
3494.63 5749
3495.18 5703
3495.74 5408
3496.30 5335
3496.86 5158
3497.42 5026
3497.97 4972
3498.53 4941
3499.09 5121
3499.65 5454
3500.21 5763
3500.76 5959
3501.32 6449
3501.88 6772
3502.44 6861
3503.00 6847
3503.56 6946
3504.11 7052
3504.67 7146
3505.23 7464
3505.79 7762
3506.35 7888
3506.91 7937
3507.47 7748
3508.03 7674
3508.59 7355
3509.14 6863
3509.70 6414
3510.26 5938
3510.82 5357
3511.38 4888
3511.94 4456
3512.50 4206
3513.06 3931
3513.62 3775
3514.18 3521
3514.74 3577
3515.30 3385
3515.86 3309
3516.41 3373
3516.97 3263
3517.53 3319
3518.09 3364
3518.65 3381
3519.21 3336
3519.77 3509
3520.33 3455
3520.89 3507
3521.45 3676
3522.01 3674
3522.57 3667
3523.13 3744
3523.69 3787
3524.25 3993
3524.81 3996
3525.37 4083
3525.93 4101
3526.49 4104
3527.05 4064
3527.61 4050
3528.18 3827
3528.74 3635
3529.30 3658
3529.86 3507
3530.42 3213
3530.98 3215
3531.54 3131
3532.10 3080
3532.66 3094
3533.22 3067
3533.78 3163
3534.34 3173
3534.90 3084
3535.47 3222
3536.03 3338
3536.59 3344
3537.15 3309
3537.71 3512
3538.27 3437
3538.83 3424
3539.39 3484
3539.96 3569
3540.52 3758
3541.08 3989
3541.64 4189
3542.20 4594
3542.76 5040
3543.32 5501
3543.89 5846
3544.45 6366
3545.01 6419
3545.57 6582
3546.13 6403
3546.70 6070
3547.26 5606
3547.82 5044
3548.38 4515
3548.94 4395
3549.51 3980
3550.07 3685
3550.63 3582
3551.19 3437
3551.76 3426
3552.32 3332
3552.88 3148
3553.44 3062
3554.01 3082
3554.57 3159
3555.13 3144
3555.69 3135
3556.26 3200
3556.82 3113
3557.38 3107
3557.94 3024
3558.51 3016
3559.07 3006
3559.63 3060
3560.20 2994
3560.76 2929
3561.32 3008
3561.89 2958
3562.45 2981
3563.01 2854
3563.57 3051
3564.14 3055
3564.70 3020
3565.26 3065
3565.83 2843
3566.39 2849
3566.96 2815
3567.52 2822
3568.08 2757
3568.65 2718
3569.21 2614
3569.77 2640
3570.34 2588
3570.90 2673
3571.47 2645
3572.03 2592
3572.59 2630
3573.16 2774
3573.72 2669
3574.29 2745
3574.85 2794
3575.41 2686
3575.98 2731
3576.54 2711
3577.11 2843
3577.67 2787
3578.24 2848
3578.80 2848
3579.36 2917
3579.93 2830
3580.49 2937
3581.06 2810
3581.62 2732
3582.19 2846
3582.75 2827
3583.32 2734
3583.88 2690
3584.45 2792
3585.01 2766
3585.58 2713
3586.14 2700
3586.71 2589
3587.27 2599
3587.84 2658
3588.40 2578
3588.97 2582
3589.53 2571
3590.10 2595
3590.66 2529
3591.23 2520
3591.80 2528
3592.36 2622
3592.93 2549
3593.49 2523
3594.06 2490
3594.62 2556
3595.19 2537
3595.76 2574
3596.32 2580
3596.89 2554
3597.45 2592
3598.02 2682
3598.59 2817
3599.15 2709
3599.72 2753
3600.28 2725
3600.85 2755
3601.42 2794
3601.98 2898
3602.55 2870
3603.12 2852
3603.68 2975
3604.25 2914
3604.81 2762
3605.38 2850
3605.95 2813
3606.51 2911
3607.08 2803
3607.65 2818
3608.21 2792
3608.78 2701
3609.35 2682
3609.92 2729
3610.48 2744
3611.05 2699
3611.62 2652
3612.18 2759
3612.75 2788
3613.32 2977
3613.89 3357
3614.45 3545
3615.02 4021
3615.59 4817
3616.15 5544
3616.72 6584
3617.29 8046
3617.86 10005
3618.42 11213
3618.99 12484
3619.56 13825
3620.13 14358
3620.70 14413
3621.26 13891
3621.83 13158
3622.40 11810
3622.97 10422
3623.54 9120
3624.10 7594
3624.67 6436
3625.24 5416
3625.81 4663
3626.38 4056
3626.94 3651
3627.51 3437
3628.08 3199
3628.65 3088
3629.22 3005
3629.79 2971
3630.35 2883
3630.92 2854
3631.49 2772
3632.06 2722
3632.63 2670
3633.20 2710
3633.77 2652
3634.34 2561
3634.90 2638
3635.47 2628
3636.04 2627
3636.61 2723
3637.18 2766
3637.75 2743
3638.32 2835
3638.89 2845
3639.46 2947
3640.03 2915
3640.60 3109
3641.17 3188
3641.73 3333
3642.30 3411
3642.87 3598
3643.44 3773
3644.01 3881
3644.58 3947
3645.15 4086
3645.72 4134
3646.29 4195
3646.86 4370
3647.43 4500
3648.00 4600
3648.57 4573
3649.14 4548
3649.71 4697
3650.28 4464
3650.85 4515
3651.42 4393
3651.99 4285
3652.56 4253
3653.13 4264
3653.70 4237
3654.27 4301
3654.84 4325
3655.41 4368
3655.98 4450
3656.56 4669
3657.13 4682
3657.70 4712
3658.27 4897
3658.84 5030
3659.41 5283
3659.98 5231
3660.55 5018
3661.12 4935
3661.69 4847
3662.26 4799
3662.83 4980
3663.41 4661
3663.98 4377
3664.55 4111
3665.12 3853
3665.69 3704
3666.26 3590
3666.83 3629
3667.41 3571
3667.98 3697
3668.55 3580
3669.12 3547
3669.69 3540
3670.26 3356
3670.83 3443
3671.41 3341
3671.98 3230
3672.55 3276
3673.12 3191
3673.69 3098
3674.27 3124
3674.84 3118
3675.41 3011
3675.98 3072
3676.55 3039
3677.13 2939
3677.70 2928
3678.27 2870
3678.84 2985
3679.42 3084
3679.99 2944
3680.56 2960
3681.13 2970
3681.71 2910
3682.28 2940
3682.85 2894
3683.42 2931
3684.00 2675
3684.57 2884
3685.14 2840
3685.71 2779
3686.29 2890
3686.86 2956
3687.43 2925
3688.01 2777
3688.58 2965
3689.15 3004
3689.73 3108
3690.30 3022
3690.87 3130
3691.45 3210
3692.02 3223
3692.59 3297
3693.17 3188
3693.74 3167
3694.31 3125
3694.89 3126
3695.46 3064
3696.03 3068
3696.61 3016
3697.18 3042
3697.75 3051
3698.33 2930
3698.90 2885
3699.48 3018
3700.05 2881
3700.62 2929
3701.20 3005
3701.77 2850
3702.35 2840
3702.92 2830
3703.50 2687
3704.07 2673
3704.64 2669
3705.22 2558
3705.79 2531
3706.37 2537
3706.94 2567
3707.52 2673
3708.09 2722
3708.67 2657
3709.24 2623
3709.81 2650
3710.39 2844
3710.96 2885
3711.54 2939
3712.11 3001
3712.69 2844
3713.26 2959
3713.84 2879
3714.41 2813
3714.99 2741
3715.56 2810
3716.14 2778
3716.71 2806
3717.29 2723
3717.87 2805
3718.44 2776
3719.02 2715
3719.59 2551
3720.17 2616
3720.74 2526
3721.32 2549
3721.89 2504
3722.47 2458
3723.05 2510
3723.62 2447
3724.20 2412
3724.77 2415
3725.35 2413
3725.93 2377
3726.50 2374
3727.08 2399
3727.65 2409
3728.23 2357
3728.81 2475
3729.38 2578
3729.96 2668
3730.53 2785
3731.11 2907
3731.69 3289
3732.26 3606
3732.84 3987
3733.42 4256
3733.99 4618
3734.57 4894
3735.15 4989
3735.72 5116
3736.30 5190
3736.88 5209
3737.45 4771
3738.03 4337
3738.61 4059
3739.18 3644
3739.76 3359
3740.34 3247
3740.92 2996
3741.49 2769
3742.07 2658
3742.65 2569
3743.23 2483
3743.80 2394
3744.38 2295
3744.96 2312
3745.53 2390
3746.11 2404
3746.69 2365
3747.27 2315
3747.85 2326
3748.42 2311
3749.00 2352
3749.58 2324
3750.16 2226
3750.73 2277
3751.31 2261
3751.89 2245
3752.47 2097
3753.05 2198
3753.62 2342
3754.20 2268
3754.78 2261
3755.36 2337
3755.94 2227
3756.52 2281
3757.09 2292
3757.67 2229
3758.25 2330
3758.83 2405
3759.41 2427
3759.99 2449
3760.57 2494
3761.14 2543
3761.72 2565
3762.30 2605
3762.88 2599
3763.46 2789
3764.04 2780
3764.62 2735
3765.20 2696
3765.77 2711
3766.35 2668
3766.93 2679
3767.51 2566
3768.09 2610
3768.67 2612
3769.25 2640
3769.83 2594
3770.41 2609
3770.99 2635
3771.57 2753
3772.15 2813
3772.73 2910
3773.31 2758
3773.89 2797
3774.47 2673
3775.05 2659
3775.63 2671
3776.21 2671
3776.79 2618
3777.37 2508
3777.95 2518
3778.53 2517
3779.11 2479
3779.69 2483
3780.27 2501
3780.85 2488
3781.43 2357
3782.01 2522
3782.59 2394
3783.17 2395
3783.75 2403
3784.33 2341
3784.91 2396
3785.49 2438
3786.07 2488
3786.65 2467
3787.23 2530
3787.81 2605
3788.39 2448
3788.97 2437
3789.55 2455
3790.14 2385
3790.72 2478
3791.30 2479
3791.88 2410
3792.46 2588
3793.04 2570
3793.62 2613
3794.20 2664
3794.78 2732
3795.37 2853
3795.95 2849
3796.53 2829
3797.11 2871
3797.69 2847
3798.27 2847
3798.85 2895
3799.44 2830
3800.02 2998
3800.60 3031
3801.18 3097
3801.76 3208
3802.34 3354
3802.93 3497
3803.51 3639
3804.09 3729
3804.67 3750
3805.25 3597
3805.84 3447
3806.42 3406
3807.00 3357
3807.58 3337
3808.17 3363
3808.75 3474
3809.33 3368
3809.91 3476
3810.50 3446
3811.08 3591
3811.66 3652
3812.24 3586
3812.83 3701
3813.41 3673
3813.99 3692
3814.57 3689
3815.16 3787
3815.74 3870
3816.32 3865
3816.91 3917
3817.49 4012
3818.07 4093
3818.65 3988
3819.24 3796
3819.82 3632
3820.40 3549
3820.99 3323
3821.57 3232
3822.15 2976
3822.74 2871
3823.32 2857
3823.90 2887
3824.49 2822
3825.07 2883
3825.66 2789
3826.24 2804
3826.82 2798
3827.41 2737
3827.99 2780
3828.57 2799
3829.16 2771
3829.74 3007
3830.33 2927
3830.91 2938
3831.49 2957
3832.08 2879
3832.66 2965
3833.25 2957
3833.83 3062
3834.42 3050
3835.00 3022
3835.58 3100
3836.17 3004
3836.75 3085
3837.34 3030
3837.92 3039
3838.51 3006
3839.09 2900
3839.68 2858
3840.26 3044
3840.85 2898
3841.43 2876
3842.02 2848
3842.60 2842
3843.19 2751
3843.77 2731
3844.36 2928
3844.94 2869
3845.53 2922
3846.11 2922
3846.70 3078
3847.28 3020
3847.87 3056
3848.45 3029
3849.04 3030
3849.62 3022
3850.21 3021
3850.79 2966
3851.38 3091
3851.97 3085
3852.55 3064
3853.14 2996
3853.72 2967
3854.31 3044
3854.89 3110
3855.48 3141
3856.07 3136
3856.65 3222
3857.24 3478
3857.82 3709
3858.41 4151
3859.00 4516
3859.58 5054
3860.17 5928
3860.76 7055
3861.34 8297
3861.93 9223
3862.51 10383
3863.10 11346
3863.69 11752
3864.27 12023
3864.86 12204
3865.45 11744
3866.03 11296
3866.62 10558
3867.21 9966
3867.79 9678
3868.38 8820
3868.97 7896
3869.55 7331
3870.14 6650
3870.73 5986
3871.32 5209
3871.90 4844
3872.49 4629
3873.08 4402
3873.67 4289
3874.25 4170
3874.84 4241
3875.43 4148
3876.01 4116
3876.60 4187
3877.19 4189
3877.78 4280
3878.36 4234
3878.95 4180
3879.54 4160
3880.13 4130
3880.72 4130
3881.30 3983
3881.89 3882
3882.48 3731
3883.07 3480
3883.66 3394
3884.24 3359
3884.83 3328
3885.42 3408
3886.01 3342
3886.60 3326
3887.18 3295
3887.77 3482
3888.36 3590
3888.95 3604
3889.54 3596
3890.13 3672
3890.72 3803
3891.30 3973
3891.89 3928
3892.48 3979
3893.07 3940
3893.66 3910
3894.25 3918
3894.84 3700
3895.43 3640
3896.02 3533
3896.60 3586
3897.19 3517
3897.78 3687
3898.37 3587
3898.96 3657
3899.55 3779
3900.14 3693
3900.73 3829
3901.32 3817
3901.91 3762
3902.50 3820
3903.09 3840
3903.68 3735
3904.27 3536
3904.86 3404
3905.44 3410
3906.03 3273
3906.62 3154
3907.21 2981
3907.80 2796
3908.39 2844
3908.98 2939
3909.57 2876
3910.16 2818
3910.75 2715
3911.34 2746
3911.93 2694
3912.52 2638
3913.11 2665
3913.71 2627
3914.30 2613
3914.89 2668
3915.48 2572
3916.07 2589
3916.66 2533
3917.25 2540
3917.84 2429
3918.43 2533
3919.02 2506
3919.61 2487
3920.20 2488
3920.79 2480
3921.38 2427
3921.97 2633
3922.57 2486
3923.16 2389
3923.75 2477
3924.34 2458
3924.93 2440
3925.52 2513
3926.11 2497
3926.70 2505
3927.29 2455
3927.89 2411
3928.48 2473
3929.07 2613
3929.66 2474
3930.25 2426
3930.84 2508
3931.44 2586
3932.03 2616
3932.62 2592
3933.21 2533
3933.80 2518
3934.39 2515
3934.99 2463
3935.58 2428
3936.17 2357
3936.76 2318
3937.35 2402
3937.95 2526
3938.54 2455
3939.13 2519
3939.72 2545
3940.32 2499
3940.91 2524
3941.50 2513
3942.09 2608
3942.69 2679
3943.28 2566
3943.87 2437
3944.46 2436
3945.06 2479
3945.65 2536
3946.24 2403
3946.83 2348
3947.43 2237
3948.02 2208
3948.61 2271
3949.21 2180
3949.80 2150
3950.39 2089
3950.98 2183
3951.58 2168
3952.17 2194
3952.76 2159
3953.36 2043
3953.95 2032
3954.54 2120
3955.14 2133
3955.73 2058
3956.32 2175
3956.92 2223
3957.51 2216
3958.11 2211
3958.70 2220
3959.29 2188
3959.89 2286
3960.48 2278
3961.07 2295
3961.67 2247
3962.26 2290
3962.86 2257
3963.45 2232
3964.04 2116
3964.64 2218
3965.23 2188
3965.83 2261
3966.42 2277
3967.02 2312
3967.61 2312
3968.20 2284
3968.80 2300
3969.39 2336
3969.99 2384
3970.58 2420
3971.18 2438
3971.77 2361
3972.37 2263
3972.96 2299
3973.56 2217
3974.15 2280
3974.75 2222
3975.34 2257
3975.94 2306
3976.53 2271
3977.13 2291
3977.72 2420
3978.32 2536
3978.91 2496
3979.51 2473
3980.10 2458
3980.70 2538
3981.29 2545
3981.89 2445
3982.48 2268
3983.08 2301
3983.68 2232
3984.27 2171
3984.87 2203
3985.46 2246
3986.06 2168
3986.65 2204
3987.25 2164
3987.85 2201
3988.44 2127
3989.04 2135
3989.63 2187
3990.23 2195
3990.83 2158
3991.42 2167
3992.02 2183
3992.61 2166
3993.21 2250
3993.81 2247
3994.40 2341
3995.00 2273
3995.60 2179
3996.19 2312
3996.79 2328
3997.39 2198
3997.98 2484
3998.58 2467
3999.18 2390
3999.77 2426
4000.37 2446
4000.97 2420
4001.56 2485
4002.16 2524
4002.76 2537
4003.35 2581
4003.95 2611
4004.55 2479
4005.15 2499
4005.74 2408
4006.34 2364
4006.94 2331
4007.53 2363
4008.13 2457
4008.73 2380
4009.33 2424
4009.92 2393
4010.52 2351
4011.12 2368
4011.72 2356
4012.32 2439
4012.91 2561
4013.51 2548
4014.11 2574
4014.71 2666
4015.30 2797
4015.90 2908
4016.50 2987
4017.10 3173
4017.70 3429
4018.29 3683
4018.89 3707
4019.49 3702
4020.09 3457
4020.69 3392
4021.29 3272
4021.88 3181
4022.48 2985
4023.08 2935
4023.68 2774
4024.28 2627
4024.88 2426
4025.48 2523
4026.07 2488
4026.67 2412
4027.27 2481
4027.87 2426
4028.47 2396
4029.07 2455
4029.67 2509
4030.27 2483
4030.87 2406
4031.47 2464
4032.06 2468
4032.66 2428
4033.26 2456
4033.86 2443
4034.46 2348
4035.06 2341
4035.66 2292
4036.26 2292
4036.86 2253
4037.46 2270
4038.06 2208
4038.66 2314
4039.26 2283
4039.86 2337
4040.46 2171
4041.06 2141
4041.66 2240
4042.26 2140
4042.86 2160
4043.46 2067
4044.06 2026
4044.66 2105
4045.26 2115
4045.86 2129
4046.46 2153
4047.06 2262
4047.66 2234
4048.26 2245
4048.86 2349
4049.46 2336
4050.06 2253
4050.66 2257
4051.26 2282
4051.86 2281
4052.46 2226
4053.06 2164
4053.66 2176
4054.27 2231
4054.87 2182
4055.47 2138
4056.07 2151
4056.67 2129
4057.27 2201
4057.87 2209
4058.47 2143
4059.07 2132
4059.67 2159
4060.28 2119
4060.88 2082
4061.48 2067
4062.08 2027
4062.68 1886
4063.28 2009
4063.88 2013
4064.49 1938
4065.09 1969
4065.69 1960
4066.29 1902
4066.89 1927
4067.49 1952
4068.10 1893
4068.70 1930
4069.30 1849
4069.90 1955
4070.50 2030
4071.11 1901
4071.71 1926
4072.31 1955
4072.91 1844
4073.52 1856
4074.12 1896
4074.72 1954
4075.32 1983
4075.92 1917
4076.53 1950
4077.13 1986
4077.73 1939
4078.34 1930
4078.94 1978
4079.54 1923
4080.14 1962
4080.75 1918
4081.35 1883
4081.95 1882
4082.55 1949
4083.16 1963
4083.76 1935
4084.36 1962
4084.97 1958
4085.57 1985
4086.17 1907
4086.78 1899
4087.38 1987
4087.98 1894
4088.59 1892
4089.19 1929
4089.79 1906
4090.40 1798
4091.00 1864
4091.60 1889
4092.21 1879
4092.81 1881
4093.41 1963
4094.02 1984
4094.62 1946
4095.23 1983
4095.83 1989
4096.43 2050
4097.04 1998
4097.64 1967
4098.25 1935
4098.85 1962
4099.45 1961
4100.06 1951
4100.66 1903
4101.27 1823
4101.87 1809
4102.48 1763
4103.08 1825
4103.68 1795
4104.29 1820
4104.89 1789
4105.50 1787
4106.10 1775
4106.71 1768
4107.31 1771
4107.92 1681
4108.52 1768
4109.13 1761
4109.73 1727
4110.34 1735
4110.94 1784
4111.55 1718
4112.15 1737
4112.76 1726
4113.36 1777
4113.97 1730
4114.57 1724
4115.18 1742
4115.78 1715
4116.39 1770
4116.99 1824
4117.60 1671
4118.21 1688
4118.81 1726
4119.42 1791
4120.02 1858
4120.63 1841
4121.23 1702
4121.84 1663
4122.45 1720
4123.05 1794
4123.66 1743
4124.26 1772
4124.87 1787
4125.48 1801
4126.08 1759
4126.69 1803
4127.29 1836
4127.90 1827
4128.51 1872
4129.11 1953
4129.72 1928
4130.33 1896
4130.93 1831
4131.54 1915
4132.15 1972
4132.75 1896
4133.36 1876
4133.97 1911
4134.57 1849
4135.18 1901
4135.79 1927
4136.39 1930
4137.00 1988
4137.61 2006
4138.21 2039
4138.82 2079
4139.43 2110
4140.04 2107
4140.64 2253
4141.25 2255
4141.86 2339
4142.46 2319
4143.07 2255
4143.68 2323
4144.29 2208
4144.89 2129
4145.50 2026
4146.11 1998
4146.72 1971
4147.32 1905
4147.93 1890
4148.54 1773
4149.15 1910
4149.76 1868
4150.36 1804
4150.97 1752
4151.58 1824
4152.19 1799
4152.80 1736
4153.40 1697
4154.01 1697
4154.62 1740
4155.23 1702
4155.84 1717
4156.45 1732
4157.05 1743
4157.66 1701
4158.27 1711
4158.88 1719
4159.49 1725
4160.10 1712
4160.71 1718
4161.31 1805
4161.92 1677
4162.53 1796
4163.14 1779
4163.75 1779
4164.36 1805
4164.97 1903
4165.58 1843
4166.19 1811
4166.79 1919
4167.40 2043
4168.01 2039
4168.62 1999
4169.23 1867
4169.84 1868
4170.45 1894
4171.06 1890
4171.67 1808
4172.28 1805
4172.89 1859
4173.50 1814
4174.11 1877
4174.72 1828
4175.33 1766
4175.94 1911
4176.55 1930
4177.16 1924
4177.77 1928
4178.38 1981
4178.99 2046
4179.60 2005
4180.21 2073
4180.82 2024
4181.43 2008
4182.04 1946
4182.65 1893
4183.26 1887
4183.87 1868
4184.48 1831
4185.09 1815
4185.70 1903
4186.31 1802
4186.92 1805
4187.53 1832
4188.14 1831
4188.75 1795
4189.36 1807
4189.97 1905
4190.58 1849
4191.20 1918
4191.81 1941
4192.42 1857
4193.03 1961
4193.64 2008
4194.25 2001
4194.86 2019
4195.47 1997
4196.08 2088
4196.70 2057
4197.31 1982
4197.92 2010
4198.53 1991
4199.14 2040
4199.75 1988
4200.36 1946
4200.98 1991
4201.59 1970
4202.20 2000
4202.81 1982
4203.42 1968
4204.03 1977
4204.65 1970
4205.26 2037
4205.87 1988
4206.48 1943
4207.09 2040
4207.71 2064
4208.32 2169
4208.93 2067
4209.54 2073
4210.16 2069
4210.77 2144
4211.38 2058
4211.99 2080
4212.60 2059
4213.22 2081
4213.83 2105
4214.44 2158
4215.05 2192
4215.67 2158
4216.28 2260
4216.89 2392
4217.51 2299
4218.12 2349
4218.73 2514
4219.34 2721
4219.96 2976
4220.57 3142
4221.18 3354
4221.80 3804
4222.41 4147
4223.02 4577
4223.64 4844
4224.25 5216
4224.86 5569
4225.48 5764
4226.09 5730
4226.70 5810
4227.32 5527
4227.93 5037
4228.54 4734
4229.16 4664
4229.77 4536
4230.39 4383
4231.00 4244
4231.61 4105
4232.23 3949
4232.84 3809
4233.45 3470
4234.07 3203
4234.68 3126
4235.30 2873
4235.91 2687
4236.53 2725
4237.14 2596
4237.75 2552
4238.37 2452
4238.98 2476
4239.60 2480
4240.21 2327
4240.83 2392
4241.44 2315
4242.05 2418
4242.67 2327
4243.28 2308
4243.90 2226
4244.51 2268
4245.13 2222
4245.74 2156
4246.36 2143
4246.97 2293
4247.59 2398
4248.20 2333
4248.82 2330
4249.43 2257
4250.05 2280
4250.66 2313
4251.28 2320
4251.89 2342
4252.51 2289
4253.13 2240
4253.74 2336
4254.36 2387
4254.97 2237
4255.59 2332
4256.20 2306
4256.82 2312
4257.43 2311
4258.05 2287
4258.67 2285
4259.28 2314
4259.90 2328
4260.51 2376
4261.13 2467
4261.75 2481
4262.36 2475
4262.98 2513
4263.59 2433
4264.21 2480
4264.83 2504
4265.44 2515
4266.06 2469
4266.67 2399
4267.29 2378
4267.91 2393
4268.52 2398
4269.14 2313
4269.76 2338
4270.37 2258
4270.99 2319
4271.61 2334
4272.22 2306
4272.84 2296
4273.46 2315
4274.07 2329
4274.69 2370
4275.31 2543
4275.93 2586
4276.54 2626
4277.16 2730
4277.78 2852
4278.39 2798
4279.01 2991
4279.63 2900
4280.25 2927
4280.86 2869
4281.48 2713
4282.10 2543
4282.72 2531
4283.33 2330
4283.95 2198
4284.57 2244
4285.19 2134
4285.80 2061
4286.42 2158
4287.04 2138
4287.66 2031
4288.28 1991
4288.89 2052
4289.51 2018
4290.13 1949
4290.75 1965
4291.37 1938
4291.98 1941
4292.60 1991
4293.22 1979
4293.84 1994
4294.46 1990
4295.08 1921
4295.69 1961
4296.31 2006
4296.93 2033
4297.55 1946
4298.17 1957
4298.79 2015
4299.41 2011
4300.03 2019
4300.64 2152
4301.26 2110
4301.88 2022
4302.50 2070
4303.12 2106
4303.74 2085
4304.36 2002
4304.98 1994
4305.60 1974
4306.22 2078
4306.83 2085
4307.45 2055
4308.07 2024
4308.69 2054
4309.31 2053
4309.93 2133
4310.55 2095
4311.17 2157
4311.79 2056
4312.41 2121
4313.03 2126
4313.65 2154
4314.27 2131
4314.89 2094
4315.51 2080
4316.13 1981
4316.75 1973
4317.37 2039
4317.99 2006
4318.61 2024
4319.23 2028
4319.85 2062
4320.47 2029
4321.09 2087
4321.71 1972
4322.33 1966
4322.95 2030
4323.57 2015
4324.19 2011
4324.81 2044
4325.43 2073
4326.05 2175
4326.67 2226
4327.30 2250
4327.92 2169
4328.54 2163
4329.16 2148
4329.78 2230
4330.40 2230
4331.02 2253
4331.64 2241
4332.26 2188
4332.88 2147
4333.51 2114
4334.13 2210
4334.75 2344
4335.37 2332
4335.99 2299
4336.61 2352
4337.23 2626
4337.86 2723
4338.48 2898
4339.10 2973
4339.72 3021
4340.34 3049
4340.96 2986
4341.59 3059
4342.21 2815
4342.83 2788
4343.45 2736
4344.07 2732
4344.69 2747
4345.32 2953
4345.94 3186
4346.56 3370
4347.18 3771
4347.81 4101
4348.43 4517
4349.05 4611
4349.67 4502
4350.29 4602
4350.92 4301
4351.54 3925
4352.16 3663
4352.78 3292
4353.41 3219
4354.03 3020
4354.65 2796
4355.28 2649
4355.90 2515
4356.52 2538
4357.14 2553
4357.77 2565
4358.39 2444
4359.01 2379
4359.64 2392
4360.26 2387
4360.88 2402
4361.50 2310
4362.13 2337
4362.75 2400
4363.37 2221
4364.00 2210
4364.62 2245
4365.25 2289
4365.87 2372
4366.49 2238
4367.12 2226
4367.74 2274
4368.36 2253
4368.99 2264
4369.61 2225
4370.23 2162
4370.86 2130
4371.48 2179
4372.11 2105
4372.73 2224
4373.35 2061
4373.98 2076
4374.60 2040
4375.23 2073
4375.85 2045
4376.47 2060
4377.10 2191
4377.72 2164
4378.35 2160
4378.97 2135
4379.60 2179
4380.22 2348
4380.85 2313
4381.47 2345
4382.10 2452
4382.72 2361
4383.34 2477
4383.97 2501
4384.59 2352
4385.22 2260
4385.84 2317
4386.47 2328
4387.09 2364
4387.72 2298
4388.34 2211
4388.97 2269
4389.59 2188
4390.22 2105
4390.85 2205
4391.47 2227
4392.10 2253
4392.72 2175
4393.35 2181
4393.97 2076
4394.60 2119
4395.22 2227
4395.85 2206
4396.47 2133
4397.10 2172
4397.73 2213
4398.35 2197
4398.98 2158
4399.60 2127
4400.23 2289
4400.86 2242
4401.48 2300
4402.11 2250
4402.73 2224
4403.36 2393
4403.99 2476
4404.61 2428
4405.24 2417
4405.87 2375
4406.49 2411
4407.12 2448
4407.74 2447
4408.37 2664
4409.00 2790
4409.62 2818
4410.25 2843
4410.88 2799
4411.50 2870
4412.13 2957
4412.76 2848
4413.38 2709
4414.01 2610
4414.64 2490
4415.27 2351
4415.89 2255
4416.52 2234
4417.15 2153
4417.77 2067
4418.40 2026
4419.03 2074
4419.66 2068
4420.28 2072
4420.91 2037
4421.54 2143
4422.17 2249
4422.79 2153
4423.42 2140
4424.05 1999
4424.68 2057
4425.30 1988
4425.93 2019
4426.56 1941
4427.19 1957
4427.82 1924
4428.44 1911
4429.07 1965
4429.70 1898
4430.33 1816
4430.96 1883
4431.58 1950
4432.21 1887
4432.84 1915
4433.47 1840
4434.10 1918
4434.73 1931
4435.35 1971
4435.98 1906
4436.61 1936
4437.24 1951
4437.87 1935
4438.50 2028
4439.13 1964
4439.75 1913
4440.38 1993
4441.01 2084
4441.64 2010
4442.27 1970
4442.90 1888
4443.53 1859
4444.16 1847
4444.79 1879
4445.42 1915
4446.04 2018
4446.67 2030
4447.30 1979
4447.93 2023
4448.56 2130
4449.19 2062
4449.82 2071
4450.45 2074
4451.08 2134
4451.71 2194
4452.34 2034
4452.97 2033
4453.60 1997
4454.23 2026
4454.86 1997
4455.49 1929
4456.12 2010
4456.75 2096
4457.38 2064
4458.01 2222
4458.64 2083
4459.27 2112
4459.90 2116
4460.53 1981
4461.16 1989
4461.79 2031
4462.42 2052
4463.05 1955
4463.68 1934
4464.31 1869
4464.94 1907
4465.57 1936
4466.20 1893
4466.83 1971
4467.46 1896
4468.09 1971
4468.73 1995
4469.36 1915
4469.99 1946
4470.62 1867
4471.25 1903
4471.88 1935
4472.51 1934
4473.14 2021
4473.77 1985
4474.40 2024
4475.04 1984
4475.67 2026
4476.30 1996
4476.93 1914
4477.56 1921
4478.19 2056
4478.82 2046
4479.46 2060
4480.09 2019
4480.72 2090
4481.35 2026
4481.98 2023
4482.61 2063
4483.25 2130
4483.88 2192
4484.51 2152
4485.14 2155
4485.77 2212
4486.41 2270
4487.04 2223
4487.67 2336
4488.30 2314
4488.93 2241
4489.57 2215
4490.20 2279
4490.83 2339
4491.46 2365
4492.10 2374
4492.73 2394
4493.36 2413
4493.99 2465
4494.63 2324
4495.26 2449
4495.89 2419
4496.52 2519
4497.16 2583
4497.79 2552
4498.42 2560
4499.06 2618
4499.69 2718
4500.32 2631
4500.96 2736
4501.59 2744
4502.22 2839
4502.86 2841
4503.49 2846
4504.12 2889
4504.75 2921
4505.39 2846
4506.02 2705
4506.66 2700
4507.29 2816
4507.92 2761
4508.56 2607
4509.19 2560
4509.82 2545
4510.46 2544
4511.09 2543
4511.72 2643
4512.36 2567
4512.99 2600
4513.63 2628
4514.26 2617
4514.89 2677
4515.53 2843
4516.16 2921
4516.80 2877
4517.43 2745
4518.07 2676
4518.70 2688
4519.33 2828
4519.97 2760
4520.60 2724
4521.24 2789
4521.87 2805
4522.51 2902
4523.14 2925
4523.78 3018
4524.41 3217
4525.05 3249
4525.68 3360
4526.32 3550
4526.95 3840
4527.59 4215
4528.22 4686
4528.86 5362
4529.49 6302
4530.13 7525
4530.76 9049
4531.40 10783
4532.03 12575
4532.67 14740
4533.30 16544
4533.94 17555
4534.57 17818
4535.21 17444
4535.84 16225
4536.48 14644
4537.11 12826
4537.75 10743
4538.39 9186
4539.02 7446
4539.66 6237
4540.29 5477
4540.93 4678
4541.57 4119
4542.20 3640
4542.84 3317
4543.47 3233
4544.11 3205
4544.75 3050
4545.38 2919
4546.02 2850
4546.65 2874
4547.29 2914
4547.93 2809
4548.56 2781
4549.20 2821
4549.84 2928
4550.47 2726
4551.11 2731
4551.75 2606
4552.38 2576
4553.02 2685
4553.66 2682
4554.29 2576
4554.93 2598
4555.57 2561
4556.20 2661
4556.84 2697
4557.48 2699
4558.11 2804
4558.75 2906
4559.39 2935
4560.03 3098
4560.66 3028
4561.30 3128
4561.94 3238
4562.58 3253
4563.21 3339
4563.85 3317
4564.49 3440
4565.13 3408
4565.76 3362
4566.40 3423
4567.04 3486
4567.68 3557
4568.31 3713
4568.95 3945
4569.59 4007
4570.23 4280
4570.87 4321
4571.50 4460
4572.14 4508
4572.78 4410
4573.42 4421
4574.06 4235
4574.69 4159
4575.33 3999
4575.97 3820
4576.61 3630
4577.25 3459
4577.89 3341
4578.53 3287
4579.16 2984
4579.80 3045
4580.44 3076
4581.08 2963
4581.72 2847
4582.36 2806
4583.00 2792
4583.63 2769
4584.27 2867
4584.91 2861
4585.55 2761
4586.19 2754
4586.83 2708
4587.47 2660
4588.11 2626
4588.75 2627
4589.39 2642
4590.03 2640
4590.67 2658
4591.30 2699
4591.94 2745
4592.58 2780
4593.22 2833
4593.86 2963
4594.50 2948
4595.14 2898
4595.78 2918
4596.42 2759
4597.06 2681
4597.70 2571
4598.34 2487
4598.98 2515
4599.62 2492
4600.26 2416
4600.90 2443
4601.54 2467
4602.18 2451
4602.82 2490
4603.46 2466
4604.10 2491
4604.74 2497
4605.38 2502
4606.02 2473
4606.66 2531
4607.30 2712
4607.94 2670
4608.59 2731
4609.23 2725
4609.87 2823
4610.51 2807
4611.15 2728
4611.79 2733
4612.43 2701
4613.07 2695
4613.71 2672
4614.35 2673
4614.99 2527
4615.64 2437
4616.28 2388
4616.92 2362
4617.56 2288
4618.20 2307
4618.84 2264
4619.48 2140
4620.12 2092
4620.77 2119
4621.41 2138
4622.05 2149
4622.69 2093
4623.33 2049
4623.97 2152
4624.62 2093
4625.26 1951
4625.90 1963
4626.54 2045
4627.18 2125
4627.82 2129
4628.47 2009
4629.11 2038
4629.75 2050
4630.39 2162
4631.03 2235
4631.68 2182
4632.32 2220
4632.96 2389
4633.60 2556
4634.25 2566
4634.89 2684
4635.53 2789
4636.17 2790
4636.82 2765
4637.46 2865
4638.10 2977
4638.74 2769
4639.39 2635
4640.03 2659
4640.67 2594
4641.32 2617
4641.96 2465
4642.60 2396
4643.24 2298
4643.89 2313
4644.53 2341
4645.17 2280
4645.82 2262
4646.46 2284
4647.10 2310
4647.75 2420
4648.39 2507
4649.03 2599
4649.68 2588
4650.32 2672
4650.96 2918
4651.61 3090
4652.25 3218
4652.89 3526
4653.54 3910
4654.18 4083
4654.83 4328
4655.47 4397
4656.11 4323
4656.76 4251
4657.40 3900
4658.05 3585
4658.69 3333
4659.33 3007
4659.98 2796
4660.62 2616
4661.27 2475
4661.91 2352
4662.56 2257
4663.20 2267
4663.84 2170
4664.49 2172
4665.13 2195
4665.78 2097
4666.42 2040
4667.07 2054
4667.71 2082
4668.36 2029
4669.00 2031
4669.65 1975
4670.29 1991
4670.94 1956
4671.58 1967
4672.23 1879
4672.87 1903
4673.52 1976
4674.16 1949
4674.81 1960
4675.45 1991
4676.10 2002
4676.74 2038
4677.39 1992
4678.03 2053
4678.68 2053
4679.32 2007
4679.97 1930
4680.62 2037
4681.26 2072
4681.91 2036
4682.55 2064
4683.20 2091
4683.84 2136
4684.49 2079
4685.14 2093
4685.78 2116
4686.43 2183
4687.07 2131
4687.72 2060
4688.37 2177
4689.01 2137
4689.66 2172
4690.30 2133
4690.95 2149
4691.60 2152
4692.24 2185
4692.89 2218
4693.54 2251
4694.18 2158
4694.83 2151
4695.48 2333
4696.12 2299
4696.77 2184
4697.42 2253
4698.06 2342
4698.71 2287
4699.36 2244
4700.00 2369
4700.65 2548
4701.30 2569
4701.94 2585
4702.59 2822
4703.24 2810
4703.89 2593
4704.53 2413
4705.18 2460
4705.83 2453
4706.48 2233
4707.12 2371
4707.77 2272
4708.42 2271
4709.07 2382
4709.71 2366
4710.36 2235
4711.01 2266
4711.66 2301
4712.30 2296
4712.95 2238
4713.60 2268
4714.25 2282
4714.90 2253
4715.54 2281
4716.19 2228
4716.84 2241
4717.49 2219
4718.14 2171
4718.78 2242
4719.43 2177
4720.08 2315
4720.73 2229
4721.38 2291
4722.03 2299
4722.67 2422
4723.32 2380
4723.97 2386
4724.62 2416
4725.27 2460
4725.92 2320
4726.57 2473
4727.22 2399
4727.86 2322
4728.51 2309
4729.16 2274
4729.81 2232
4730.46 2262
4731.11 2292
4731.76 2216
4732.41 2183
4733.06 2118
4733.71 2054
4734.36 2050
4735.00 2095
4735.65 2109
4736.30 2025
4736.95 1922
4737.60 1877
4738.25 1887
4738.90 1904
4739.55 1957
4740.20 1933
4740.85 1979
4741.50 1932
4742.15 1985
4742.80 2003
4743.45 1917
4744.10 1902
4744.75 1995
4745.40 2037
4746.05 2017
4746.70 1986
4747.35 2060
4748.00 2022
4748.65 1913
4749.30 1967
4749.95 1988
4750.60 2001
4751.25 1994
4751.90 2030
4752.55 2036
4753.20 2035
4753.85 1968
4754.51 2010
4755.16 2001
4755.81 1965
4756.46 1948
4757.11 1885
4757.76 1963
4758.41 1879
4759.06 1844
4759.71 1869
4760.36 1942
4761.01 1941
4761.67 2061
4762.32 2042
4762.97 2087
4763.62 2068
4764.27 2192
4764.92 2208
4765.57 2212
4766.22 2234
4766.88 2216
4767.53 2231
4768.18 2243
4768.83 2244
4769.48 2121
4770.13 2113
4770.79 2061
4771.44 1961
4772.09 1876
4772.74 1854
4773.39 1867
4774.05 1803
4774.70 1818
4775.35 1767
4776.00 1721
4776.65 1774
4777.31 1705
4777.96 1760
4778.61 1760
4779.26 1734
4779.92 1689
4780.57 1725
4781.22 1765
4781.87 1811
4782.53 1793
4783.18 1770
4783.83 1760
4784.48 1674
4785.14 1701
4785.79 1735
4786.44 1757
4787.10 1653
4787.75 1696
4788.40 1741
4789.05 1702
4789.71 1785
4790.36 1791
4791.01 1714
4791.67 1650
4792.32 1731
4792.97 1740
4793.63 1720
4794.28 1708
4794.93 1718
4795.59 1751
4796.24 1707
4796.89 1692
4797.55 1717
4798.20 1745
4798.86 1667
4799.51 1689
4800.16 1779
4800.82 1774
4801.47 1724
4802.12 1740
4802.78 1836
4803.43 1792
4804.09 1739
4804.74 1879
4805.39 1792
4806.05 1711
4806.70 1771
4807.36 1814
4808.01 1838
4808.67 1823
4809.32 1849
4809.98 1825
4810.63 1769
4811.28 1687
4811.94 1713
4812.59 1748
4813.25 1807
4813.90 1877
4814.56 1877
4815.21 1797
4815.87 1818
4816.52 1754
4817.18 1829
4817.83 1798
4818.49 1841
4819.14 1886
4819.80 1894
4820.45 1866
4821.11 1836
4821.76 1883
4822.42 1921
4823.07 1970
4823.73 1999
4824.38 2071
4825.04 1961
4825.70 2162
4826.35 2160
4827.01 2201
4827.66 2269
4828.32 2222
4828.97 2242
4829.63 2224
4830.29 2254
4830.94 2269
4831.60 2136
4832.25 2042
4832.91 2040
4833.57 2091
4834.22 2065
4834.88 2116
4835.53 2337
4836.19 2384
4836.85 2435
4837.50 2658
4838.16 2850
4838.82 2986
4839.47 3038
4840.13 3190
4840.79 3232
4841.44 3116
4842.10 2974
4842.76 2870
4843.41 2768
4844.07 2567
4844.73 2450
4845.38 2410
4846.04 2267
4846.70 2059
4847.35 1989
4848.01 1957
4848.67 1970
4849.32 2040
4849.98 2047
4850.64 1930
4851.30 1937
4851.95 1886
4852.61 1934
4853.27 1933
4853.93 1896
4854.58 1894
4855.24 1851
4855.90 1894
4856.56 1917
4857.21 1909
4857.87 1902
4858.53 1935
4859.19 1908
4859.84 1875
4860.50 1945
4861.16 1860
4861.82 1877
4862.48 1875
4863.13 1878
4863.79 2047
4864.45 1940
4865.11 1975
4865.77 1997
4866.43 1968
4867.08 1988
4867.74 1999
4868.40 1949
4869.06 1989
4869.72 1988
4870.38 1929
4871.03 1937
4871.69 1918
4872.35 1978
4873.01 2017
4873.67 1924
4874.33 1942
4874.99 1981
4875.65 2173
4876.31 2149
4876.96 2172
4877.62 2097
4878.28 2214
4878.94 2298
4879.60 2300
4880.26 2301
4880.92 2258
4881.58 2303
4882.24 2343
4882.90 2294
4883.56 2237
4884.22 2276
4884.88 2239
4885.54 2073
4886.19 2103
4886.85 2115
4887.51 2087
4888.17 2085
4888.83 2065
4889.49 2013
4890.15 2081
4890.81 2176
4891.47 2157
4892.13 2205
4892.79 2258
4893.45 2319
4894.11 2413
4894.77 2512
4895.43 2587
4896.09 2565
4896.76 2629
4897.42 2577
4898.08 2514
4898.74 2484
4899.40 2485
4900.06 2453
4900.72 2514
4901.38 2456
4902.04 2599
4902.70 2596
4903.36 2607
4904.02 2519
4904.68 2555
4905.34 2388
4906.00 2312
4906.67 2330
4907.33 2245
4907.99 2102
4908.65 2104
4909.31 2082
4909.97 2016
4910.63 2068
4911.29 2071
4911.96 2091
4912.62 2052
4913.28 2007
4913.94 2031
4914.60 1996
4915.26 2001
4915.92 1977
4916.59 1977
4917.25 1963
4917.91 1873
4918.57 1882
4919.23 1882
4919.90 1855
4920.56 1824
4921.22 1857
4921.88 1876
4922.54 1762
4923.21 1781
4923.87 1789
4924.53 1763
4925.19 1800
4925.85 1709
4926.52 1746
4927.18 1732
4927.84 1751
4928.50 1722
4929.17 1775
4929.83 1743
4930.49 1764
4931.15 1768
4931.82 1741
4932.48 1770
4933.14 1758
4933.81 1825
4934.47 1780
4935.13 1747
4935.79 1759
4936.46 1803
4937.12 1786
4937.78 1762
4938.45 1817
4939.11 1788
4939.77 1769
4940.44 1753
4941.10 1739
4941.76 1820
4942.43 1809
4943.09 1831
4943.75 1856
4944.42 1780
4945.08 1792
4945.74 1814
4946.41 1867
4947.07 1874
4947.74 1850
4948.40 1800
4949.06 1769
4949.73 1752
4950.39 1707
4951.05 1695
4951.72 1733
4952.38 1733
4953.05 1824
4953.71 1739
4954.38 1741
4955.04 1713
4955.70 1753
4956.37 1736
4957.03 1788
4957.70 1816
4958.36 1751
4959.03 1818
4959.69 1808
4960.36 1821
4961.02 1806
4961.68 1835
4962.35 1879
4963.01 1876
4963.68 1932
4964.34 1988
4965.01 2096
4965.67 2169
4966.34 2216
4967.00 2428
4967.67 2553
4968.33 2414
4969.00 2359
4969.66 2302
4970.33 2244
4971.00 2080
4971.66 2087
4972.33 2087
4972.99 2048
4973.66 2008
4974.32 2068
4974.99 1935
4975.65 2059
4976.32 2045
4976.99 2037
4977.65 2051
4978.32 2157
4978.98 2182
4979.65 2161
4980.31 2164
4980.98 2305
4981.65 2354
4982.31 2268
4982.98 2316
4983.64 2448
4984.31 2512
4984.98 2617
4985.64 2893
4986.31 2948
4986.98 3198
4987.64 3228
4988.31 3075
4988.98 3149
4989.64 3305
4990.31 2990
4990.98 2740
4991.64 2556
4992.31 2457
4992.98 2328
4993.64 2203
4994.31 2061
4994.98 1940
4995.64 1938
4996.31 1793
4996.98 1793
4997.64 1797
4998.31 1822
4998.98 1849
4999.65 1806
5000.31 1715
5000.98 1750
5001.65 1812
5002.32 1691
5002.98 1701
5003.65 1626
5004.32 1677
5004.99 1657
5005.65 1605
5006.32 1601
5006.99 1627
5007.66 1608
5008.32 1649
5008.99 1658
5009.66 1695
5010.33 1649
5011.00 1618
5011.66 1719
5012.33 1711
5013.00 1739
5013.67 1781
5014.34 1869
5015.01 1774
5015.67 1766
5016.34 1736
5017.01 1684
5017.68 1672
5018.35 1767
5019.02 1732
5019.68 1752
5020.35 1796
5021.02 1882
5021.69 1948
5022.36 2005
5023.03 2166
5023.70 2206
5024.37 2407
5025.03 2412
5025.70 2474
5026.37 2394
5027.04 2325
5027.71 2318
5028.38 2207
5029.05 2089
5029.72 2048
5030.39 2045
5031.06 1894
5031.73 1872
5032.40 1876
5033.07 1886
5033.73 1779
5034.40 1767
5035.07 1736
5035.74 1684
5036.41 1703
5037.08 1666
5037.75 1671
5038.42 1697
5039.09 1658
5039.76 1685
5040.43 1681
5041.10 1680
5041.77 1635
5042.44 1657
5043.11 1635
5043.78 1654
5044.45 1745
5045.12 1697
5045.79 1745
5046.46 1695
5047.13 1685
5047.81 1615
5048.48 1664
5049.15 1589
5049.82 1608
5050.49 1568
5051.16 1680
5051.83 1671
5052.50 1646
5053.17 1594
5053.84 1563
5054.51 1665
5055.18 1653
5055.85 1532
5056.53 1574
5057.20 1625
5057.87 1637
5058.54 1622
5059.21 1656
5059.88 1625
5060.55 1572
5061.22 1616
5061.89 1599
5062.57 1762
5063.24 1705
5063.91 1573
5064.58 1673
5065.25 1681
5065.92 1656
5066.60 1569
5067.27 1629
5067.94 1625
5068.61 1646
5069.28 1649
5069.96 1662
5070.63 1624
5071.30 1574
5071.97 1510
5072.64 1570
5073.32 1558
5073.99 1619
5074.66 1610
5075.33 1652
5076.00 1641
5076.68 1554
5077.35 1615
5078.02 1674
5078.69 1676
5079.37 1648
5080.04 1686
5080.71 1666
5081.38 1681
5082.06 1819
5082.73 1766
5083.40 1705
5084.08 1817
5084.75 1758
5085.42 1690
5086.09 1668
5086.77 1655
5087.44 1665
5088.11 1681
5088.79 1762
5089.46 1634
5090.13 1673
5090.81 1795
5091.48 1795
5092.15 1773
5092.83 1890
5093.50 1877
5094.17 1990
5094.85 2001
5095.52 1897
5096.19 2000
5096.87 1965
5097.54 1903
5098.22 1856
5098.89 1895
5099.56 1813
5100.24 1810
5100.91 1799
5101.59 1706
5102.26 1715
5102.93 1677
5103.61 1674
5104.28 1665
5104.96 1757
5105.63 1827
5106.31 1867
5106.98 1845
5107.65 1856
5108.33 1878
5109.00 1839
5109.68 1825
5110.35 1842
5111.03 1700
5111.70 1772
5112.38 1664
5113.05 1611
5113.73 1574
5114.40 1585
5115.08 1598
5115.75 1611
5116.43 1623
5117.10 1667
5117.78 1686
5118.45 1722
5119.13 1674
5119.80 1616
5120.48 1673
5121.15 1750
5121.83 1691
5122.50 1649
5123.18 1711
5123.85 1713
5124.53 1612
5125.20 1674
5125.88 1745
5126.56 1685
5127.23 1664
5127.91 1627
5128.58 1712
5129.26 1719
5129.93 1630
5130.61 1729
5131.29 1738
5131.96 1726
5132.64 1724
5133.31 1711
5133.99 1794
5134.67 1794
5135.34 1877
5136.02 1855
5136.70 1826
5137.37 1863
5138.05 1818
5138.73 1800
5139.40 1782
5140.08 1796
5140.75 1781
5141.43 1714
5142.11 1699
5142.78 1714
5143.46 1789
5144.14 1737
5144.82 1679
5145.49 1682
5146.17 1622
5146.85 1647
5147.52 1691
5148.20 1745
5148.88 1662
5149.55 1652
5150.23 1597
5150.91 1707
5151.59 1589
5152.26 1682
5152.94 1615
5153.62 1657
5154.30 1621
5154.97 1589
5155.65 1583
5156.33 1600
5157.01 1587
5157.68 1651
5158.36 1617
5159.04 1551
5159.72 1549
5160.40 1561
5161.07 1549
5161.75 1486
5162.43 1433
5163.11 1573
5163.79 1523
5164.46 1490
5165.14 1525
5165.82 1501
5166.50 1490
5167.18 1591
5167.86 1537
5168.53 1610
5169.21 1550
5169.89 1573
5170.57 1552
5171.25 1573
5171.93 1544
5172.61 1580
5173.28 1540
5173.96 1559
5174.64 1469
5175.32 1532
5176.00 1455
5176.68 1530
5177.36 1496
5178.04 1528
5178.72 1533
5179.39 1551
5180.07 1596
5180.75 1519
5181.43 1543
5182.11 1569
5182.79 1570
5183.47 1471
5184.15 1501
5184.83 1542
5185.51 1457
5186.19 1431
5186.87 1451
5187.55 1428
5188.23 1476
5188.91 1464
5189.59 1557
5190.27 1549
5190.95 1484
5191.63 1519
5192.31 1537
5192.99 1462
5193.67 1498
5194.35 1576
5195.03 1477
5195.71 1479
5196.39 1456
5197.07 1502
5197.75 1477
5198.43 1459
5199.11 1420
5199.79 1488
5200.47 1510
5201.15 1408
5201.83 1458
5202.51 1457
5203.19 1601
5203.87 1567
5204.55 1532
5205.24 1498
5205.92 1565
5206.60 1586
5207.28 1638
5207.96 1548
5208.64 1682
5209.32 1637
5210.00 1689
5210.68 1699
5211.36 1811
5212.05 1776
5212.73 1849
5213.41 1951
5214.09 1892
5214.77 1942
5215.45 1954
5216.13 2018
5216.82 1982
5217.50 1954
5218.18 1943
5218.86 1915
5219.54 1823
5220.22 1843
5220.91 1876
5221.59 1819
5222.27 1882
5222.95 1857
5223.63 1797
5224.32 1751
5225.00 1765
5225.68 1762
5226.36 1822
5227.05 1681
5227.73 1677
5228.41 1622
5229.09 1718
5229.77 1759
5230.46 1709
5231.14 1702
5231.82 1730
5232.50 1742
5233.19 1730
5233.87 1713
5234.55 1608
5235.24 1658
5235.92 1633
5236.60 1611
5237.28 1616
5237.97 1657
5238.65 1643
5239.33 1704
5240.02 1687
5240.70 1673
5241.38 1674
5242.07 1742
5242.75 1754
5243.43 1701
5244.12 1784
5244.80 1662
5245.48 1626
5246.17 1656
5246.85 1701
5247.53 1603
5248.22 1622
5248.90 1674
5249.58 1602
5250.27 1672
5250.95 1632
5251.64 1636
5252.32 1722
5253.00 1852
5253.69 1851
5254.37 1803
5255.06 1841
5255.74 1839
5256.42 1771
5257.11 1754
5257.79 1678
5258.48 1685
5259.16 1658
5259.85 1706
5260.53 1709
5261.21 1696
5261.90 1699
5262.58 1741
5263.27 1732
5263.95 1749
5264.64 1740
5265.32 1775
5266.01 1776
5266.69 1812
5267.38 1805
5268.06 1791
5268.75 1788
5269.43 1722
5270.12 1767
5270.80 1763
5271.49 1739
5272.17 1678
5272.86 1706
5273.54 1660
5274.23 1644
5274.91 1674
5275.60 1639
5276.28 1690
5276.97 1741
5277.66 1746
5278.34 1696
5279.03 1789
5279.71 1834
5280.40 1885
5281.08 1948
5281.77 1907
5282.46 1993
5283.14 2040
5283.83 2089
5284.51 2065
5285.20 2036
5285.89 2091
5286.57 2011
5287.26 1888
5287.94 1825
5288.63 1801
5289.32 1796
5290.00 1787
5290.69 1633
5291.38 1655
5292.06 1695
5292.75 1694
5293.44 1801
5294.12 1818
5294.81 1796
5295.50 1843
5296.18 1771
5296.87 1692
5297.56 1726
5298.24 1909
5298.93 1854
5299.62 1905
5300.30 1920
5300.99 1989
5301.68 2050
5302.37 2056
5303.05 2161
5303.74 2317
5304.43 2222
5305.11 2284
5305.80 2300
5306.49 2262
5307.18 2245
5307.86 2104
5308.55 2122
5309.24 2104
5309.93 2103
5310.61 2072
5311.30 2069
5311.99 2104
5312.68 2149
5313.37 2092
5314.05 2165
5314.74 2189
5315.43 2216
5316.12 2210
5316.81 2168
5317.49 2218
5318.18 2230
5318.87 2210
5319.56 2184
5320.25 2225
5320.94 2273
5321.62 2211
5322.31 2291
5323.00 2390
5323.69 2322
5324.38 2324
5325.07 2431
5325.76 2480
5326.44 2335
5327.13 2399
5327.82 2332
5328.51 2314
5329.20 2376
5329.89 2399
5330.58 2372
5331.27 2455
5331.96 2507
5332.64 2476
5333.33 2493
5334.02 2607
5334.71 2684
5335.40 2728
5336.09 2825
5336.78 2941
5337.47 2878
5338.16 2988
5338.85 2999
5339.54 2945
5340.23 2994
5340.92 2915
5341.61 2982
5342.30 2996
5342.99 3078
5343.68 3137
5344.37 3199
5345.06 3161
5345.75 3236
5346.44 3383
5347.13 3594
5347.82 3691
5348.51 4047
5349.20 4569
5349.89 5053
5350.58 5714
5351.27 6490
5351.96 7530
5352.65 8624
5353.34 9300
5354.03 9603
5354.72 9632
5355.41 9505
5356.10 8586
5356.79 7732
5357.48 6882
5358.17 6024
5358.86 5134
5359.56 4463
5360.25 3881
5360.94 3391
5361.63 3109
5362.32 2919
5363.01 2751
5363.70 2555
5364.39 2506
5365.08 2436
5365.77 2335
5366.47 2372
5367.16 2312
5367.85 2174
5368.54 2206
5369.23 2178
5369.92 2090
5370.61 2131
5371.31 2073
5372.00 2034
5372.69 2020
5373.38 2060
5374.07 2074
5374.77 2061
5375.46 2146
5376.15 2146
5376.84 2170
5377.53 2141
5378.22 2138
5378.92 2250
5379.61 2290
5380.30 2338
5380.99 2347
5381.69 2402
5382.38 2426
5383.07 2439
5383.76 2409
5384.46 2447
5385.15 2279
5385.84 2259
5386.53 2297
5387.23 2327
5387.92 2401
5388.61 2450
5389.30 2529
5390.00 2633
5390.69 2724
5391.38 2907
5392.08 2874
5392.77 2979
5393.46 2923
5394.15 2881
5394.85 2832
5395.54 2688
5396.23 2549
5396.93 2511
5397.62 2413
5398.31 2381
5399.01 2275
5399.70 2220
5400.39 2186
5401.09 2188
5401.78 2230
5402.48 2259
5403.17 2118
5403.86 2165
5404.56 2121
5405.25 2220
5405.94 2274
5406.64 2152
5407.33 2180
5408.03 2226
5408.72 2205
5409.41 2089
5410.11 2184
5410.80 2163
5411.50 2159
5412.19 2123
5412.88 2117
5413.58 2061
5414.27 2032
5414.97 2015
5415.66 1952
5416.36 1975
5417.05 1937
5417.75 1879
5418.44 2004
5419.14 2030
5419.83 1971
5420.52 2063
5421.22 2007
5421.91 2093
5422.61 2192
5423.30 2131
5424.00 2127
5424.69 2204
5425.39 2161
5426.08 2228
5426.78 2231
5427.48 2155
5428.17 2067
5428.87 2126
5429.56 2128
5430.26 2110
5430.95 1963
5431.65 1943
5432.34 1947
5433.04 1993
5433.73 2001
5434.43 2045
5435.13 2117
5435.82 1939
5436.52 1922
5437.21 2009
5437.91 2031
5438.60 2090
5439.30 2043
5440.00 2025
5440.69 1994
5441.39 2087
5442.09 2009
5442.78 2001
5443.48 1918
5444.17 1948
5444.87 1946
5445.57 1934
5446.26 1932
5446.96 1949
5447.66 1860
5448.35 2022
5449.05 1952
5449.75 2025
5450.44 2047
5451.14 1984
5451.84 2103
5452.53 2041
5453.23 2052
5453.93 2019
5454.62 2005
5455.32 2042
5456.02 1953
5456.71 1952
5457.41 2021
5458.11 1928
5458.81 1949
5459.50 1935
5460.20 1983
5460.90 1974
5461.60 1909
5462.29 1920
5462.99 1868
5463.69 1947
5464.39 1915
5465.08 1929
5465.78 2033
5466.48 1952
5467.18 2042
5467.87 1978
5468.57 2008
5469.27 2076
5469.97 2048
5470.67 1969
5471.36 2004
5472.06 1975
5472.76 2047
5473.46 2087
5474.16 2051
5474.85 2025
5475.55 2041
5476.25 2000
5476.95 2019
5477.65 2095
5478.35 2052
5479.05 2175
5479.74 2097
5480.44 2254
5481.14 2400
5481.84 2383
5482.54 2457
5483.24 2572
5483.94 2539
5484.63 2475
5485.33 2467
5486.03 2385
5486.73 2392
5487.43 2293
5488.13 2275
5488.83 2336
5489.53 2204
5490.23 2185
5490.93 2262
5491.63 2145
5492.33 2160
5493.02 2199
5493.72 2247
5494.42 2266
5495.12 2234
5495.82 2289
5496.52 2363
5497.22 2268
5497.92 2345
5498.62 2345
5499.32 2423
5500.02 2458
5500.72 2590
5501.42 2782
5502.12 3002
5502.82 3001
5503.52 3099
5504.22 3276
5504.92 3313
5505.62 3239
5506.32 3050
5507.02 2812
5507.72 2712
5508.42 2520
5509.12 2362
5509.82 2295
5510.52 2200
5511.23 2110
5511.93 2082
5512.63 2125
5513.33 2063
5514.03 2039
5514.73 2076
5515.43 2078
5516.13 2086
5516.83 2152
5517.53 2142
5518.23 2060
5518.93 2042
5519.64 2039
5520.34 2064
5521.04 2044
5521.74 2136
5522.44 2044
5523.14 1979
5523.84 1995
5524.54 1979
5525.25 2012
5525.95 1952
5526.65 1920
5527.35 1877
5528.05 1869
5528.75 1845
5529.46 1782
5530.16 1793
5530.86 1752
5531.56 1747
5532.26 1737
5532.96 1834
5533.67 1725
5534.37 1740
5535.07 1805
5535.77 1705
5536.48 1654
5537.18 1698
5537.88 1720
5538.58 1784
5539.28 1808
5539.99 1795
5540.69 1753
5541.39 1753
5542.09 1793
5542.80 1729
5543.50 1717
5544.20 1772
5544.90 1719
5545.61 1687
5546.31 1678
5547.01 1653
5547.72 1629
5548.42 1659
5549.12 1653
5549.83 1654
5550.53 1644
5551.23 1692
5551.93 1672
5552.64 1625
5553.34 1684
5554.04 1690
5554.75 1690
5555.45 1695
5556.15 1632
5556.86 1628
5557.56 1661
5558.26 1648
5558.97 1704
5559.67 1729
5560.38 1664
5561.08 1622
5561.78 1708
5562.49 1659
5563.19 1712
5563.89 1679
5564.60 1782
5565.30 1781
5566.01 1797
5566.71 1823
5567.41 1819
5568.12 1918
5568.82 1996
5569.53 1920
5570.23 1784
5570.94 1861
5571.64 1868
5572.35 1801
5573.05 1782
5573.75 1786
5574.46 1776
5575.16 1788
5575.87 1725
5576.57 1700
5577.28 1752
5577.98 1793
5578.69 1801
5579.39 1768
5580.10 1751
5580.80 1762
5581.51 1780
5582.21 1776
5582.92 1803
5583.62 1759
5584.33 1739
5585.03 1715
5585.74 1695
5586.44 1584
5587.15 1664
5587.85 1754
5588.56 1566
5589.27 1633
5589.97 1545
5590.68 1526
5591.38 1538
5592.09 1606
5592.79 1601
5593.50 1646
5594.21 1571
5594.91 1494
5595.62 1561
5596.32 1581
5597.03 1642
5597.73 1598
5598.44 1532
5599.15 1542
5599.85 1555
5600.56 1541
5601.27 1593
5601.97 1614
5602.68 1611
5603.38 1555
5604.09 1558
5604.80 1559
5605.50 1544
5606.21 1638
5606.92 1577
5607.62 1616
5608.33 1617
5609.04 1633
5609.74 1610
5610.45 1663
5611.16 1636
5611.87 1612
5612.57 1537
5613.28 1592
5613.99 1614
5614.69 1545
5615.40 1607
5616.11 1556
5616.81 1546
5617.52 1525
5618.23 1599
5618.94 1572
5619.64 1648
5620.35 1639
5621.06 1627
5621.77 1590
5622.47 1519
5623.18 1487
5623.89 1550
5624.60 1541
5625.31 1564
5626.01 1588
5626.72 1546
5627.43 1575
5628.14 1542
5628.85 1511
5629.55 1480
5630.26 1499
5630.97 1645
5631.68 1585
5632.39 1637
5633.09 1601
5633.80 1529
5634.51 1649
5635.22 1580
5635.93 1657
5636.64 1629
5637.34 1632
5638.05 1670
5638.76 1714
5639.47 1713
5640.18 1692
5640.89 1710
5641.60 1727
5642.31 1758
5643.01 1808
5643.72 1819
5644.43 1826
5645.14 1838
5645.85 1754
5646.56 1766
5647.27 1789
5647.98 1748
5648.69 1712
5649.40 1740
5650.11 1751
5650.82 1681
5651.52 1741
5652.23 1718
5652.94 1805
5653.65 1738
5654.36 1765
5655.07 1813
5655.78 1733
5656.49 1728
5657.20 1737
5657.91 1786
5658.62 1840
5659.33 1888
5660.04 1908
5660.75 1982
5661.46 1844
5662.17 1903
5662.88 1881
5663.59 1833
5664.30 1855
5665.01 1771
5665.72 1784
5666.43 1787
5667.14 1753
5667.85 1748
5668.56 1718
5669.28 1750
5669.99 1705
5670.70 1769
5671.41 1794
5672.12 1843
5672.83 1778
5673.54 1828
5674.25 1919
5674.96 1910
5675.67 1852
5676.38 1804
5677.09 1816
5677.81 1836
5678.52 1725
5679.23 1750
5679.94 1772
5680.65 1772
5681.36 1658
5682.07 1712
5682.78 1804
5683.50 1755
5684.21 1764
5684.92 1732
5685.63 1658
5686.34 1648
5687.05 1694
5687.77 1691
5688.48 1664
5689.19 1688
5689.90 1666
5690.61 1705
5691.32 1674
5692.04 1673
5692.75 1710
5693.46 1710
5694.17 1663
5694.88 1665
5695.60 1666
5696.31 1696
5697.02 1623
5697.73 1669
5698.45 1619
5699.16 1607
5699.87 1601
5700.58 1597
5701.30 1632
5702.01 1593
5702.72 1594
5703.43 1641
5704.15 1610
5704.86 1579
5705.57 1622
5706.29 1672
5707.00 1622
5707.71 1659
5708.42 1671
5709.14 1575
5709.85 1536
5710.56 1578
5711.28 1630
5711.99 1595
5712.70 1735
5713.42 1664
5714.13 1644
5714.84 1657
5715.56 1650
5716.27 1634
5716.98 1616
5717.70 1683
5718.41 1693
5719.12 1625
5719.84 1725
5720.55 1770
5721.27 1725
5721.98 1674
5722.69 1688
5723.41 1736
5724.12 1736
5724.84 1686
5725.55 1660
5726.26 1768
5726.98 1811
5727.69 1750
5728.41 1755
5729.12 1753
5729.83 1799
5730.55 1789
5731.26 1831
5731.98 1823
5732.69 1811
5733.41 1820
5734.12 1894
5734.84 1894
5735.55 1845
5736.27 1904
5736.98 1872
5737.70 1920
5738.41 1907
5739.13 1924
5739.84 1917
5740.55 1961
5741.27 1942
5741.99 1978
5742.70 1987
5743.42 1977
5744.13 1934
5744.85 1923
5745.56 1985
5746.28 1908
5746.99 1953
5747.71 1957
5748.42 1978
5749.14 1996
5749.85 2039
5750.57 2054
5751.29 2035
5752.00 2001
5752.72 2138
5753.43 2274
5754.15 2411
5754.86 2530
5755.58 2775
5756.30 2944
5757.01 3010
5757.73 3042
5758.44 3003
5759.16 3054
5759.88 2942
5760.59 2780
5761.31 2686
5762.03 2628
5762.74 2609
5763.46 2509
5764.18 2398
5764.89 2350
5765.61 2317
5766.32 2383
5767.04 2342
5767.76 2345
5768.47 2343
5769.19 2373
5769.91 2383
5770.63 2346
5771.34 2378
5772.06 2433
5772.78 2461
5773.49 2512
5774.21 2528
5774.93 2622
5775.64 2638
5776.36 2690
5777.08 2697
5777.80 2655
5778.51 2675
5779.23 2764
5779.95 2854
5780.67 2915
5781.38 3098
5782.10 3049
5782.82 3124
5783.54 3037
5784.25 3131
5784.97 3252
5785.69 3237
5786.41 3236
5787.13 3273
5787.84 3380
5788.56 3435
5789.28 3523
5790.00 3549
5790.72 3669
5791.43 3842
5792.15 3964
5792.87 4101
5793.59 4101
5794.31 4331
5795.03 4494
5795.74 4659
5796.46 4875
5797.18 5050
5797.90 5448
5798.62 5793
5799.34 6347
5800.06 7231
5800.77 8677
5801.49 10075
5802.21 11724
5802.93 13527
5803.65 14410
5804.37 14943
5805.09 14872
5805.81 13943
5806.53 12424
5807.25 10634
5807.96 9157
5808.68 7865
5809.40 7237
5810.12 6765
5810.84 6392
5811.56 6144
5812.28 6027
5813.00 5934
5813.72 5745
5814.44 5931
5815.16 5937
5815.88 5886
5816.60 6135
5817.32 6055
5818.04 6110
5818.76 6047
5819.48 6074
5820.20 5984
5820.92 6066
5821.64 5905
5822.36 5727
5823.08 5740
5823.80 5516
5824.52 5239
5825.24 5190
5825.96 4931
5826.68 4721
5827.40 4490
5828.12 4317
5828.84 4091
5829.56 4159
5830.28 3977
5831.00 3825
5831.72 3768
5832.44 3708
5833.16 3721
5833.88 3619
5834.61 3551
5835.33 3456
5836.05 3489
5836.77 3470
5837.49 3287
5838.21 3289
5838.93 3422
5839.65 3380
5840.37 3412
5841.10 3465
5841.82 3373
5842.54 3271
5843.26 3305
5843.98 3368
5844.70 3363
5845.42 3267
5846.15 3152
5846.87 3114
5847.59 3025
5848.31 2985
5849.03 3005
5849.75 2848
5850.48 2907
5851.20 2894
5851.92 2898
5852.64 2831
5853.36 2858
5854.09 2757
5854.81 2822
5855.53 2914
5856.25 2867
5856.97 2849
5857.70 2879
5858.42 2852
5859.14 2865
5859.86 2913
5860.59 2831
5861.31 2802
5862.03 2776
5862.75 2764
5863.48 2789
5864.20 2755
5864.92 2707
5865.64 2675
5866.37 2580
5867.09 2595
5867.81 2518
5868.54 2485
5869.26 2517
5869.98 2533
5870.70 2606
5871.43 2590
5872.15 2535
5872.87 2619
5873.60 2623
5874.32 2599
5875.04 2646
5875.77 2741
5876.49 2645
5877.21 2664
5877.94 2586
5878.66 2453
5879.38 2460
5880.11 2442
5880.83 2378
5881.56 2345
5882.28 2423
5883.00 2548
5883.73 2419
5884.45 2406
5885.18 2306
5885.90 2351
5886.62 2459
5887.35 2429
5888.07 2453
5888.80 2379
5889.52 2432
5890.24 2431
5890.97 2330
5891.69 2294
5892.42 2333
5893.14 2242
5893.87 2244
5894.59 2259
5895.32 2233
5896.04 2163
5896.76 2191
5897.49 2179
5898.21 2146
5898.94 2090
5899.66 2055
5900.39 2096
5901.11 2090
5901.84 2095
5902.56 2057
5903.29 2045
5904.01 2011
5904.74 1991
5905.46 1990
5906.19 1928
5906.91 2018
5907.64 2066
5908.37 1947
5909.09 1975
5909.82 2011
5910.54 1914
5911.27 1974
5911.99 1872
5912.72 1895
5913.44 1937
5914.17 1908
5914.90 1880
5915.62 1972
5916.35 2002
5917.07 1956
5917.80 1930
5918.53 1938
5919.25 1893
5919.98 1907
5920.70 1941
5921.43 1908
5922.16 1949
5922.88 1963
5923.61 2023
5924.34 1989
5925.06 1979
5925.79 1975
5926.51 1993
5927.24 2037
5927.97 2043
5928.69 2033
5929.42 1996
5930.15 2045
5930.87 2096
5931.60 2066
5932.33 2104
5933.05 2062
5933.78 2085
5934.51 2112
5935.24 2127
5935.96 2230
5936.69 2306
5937.42 2346
5938.14 2408
5938.87 2495
5939.60 2547
5940.33 2590
5941.05 2598
5941.78 2581
5942.51 2552
5943.24 2604
5943.96 2437
5944.69 2381
5945.42 2336
5946.15 2306
5946.87 2274
5947.60 2339
5948.33 2317
5949.06 2361
5949.79 2334
5950.51 2342
5951.24 2431
5951.97 2503
5952.70 2520
5953.43 2658
5954.15 2674
5954.88 2853
5955.61 2853
5956.34 2978
5957.07 2957
5957.80 2869
5958.52 2721
5959.25 2758
5959.98 2583
5960.71 2697
5961.44 2717
5962.17 2654
5962.90 2763
5963.62 2679
5964.35 2699
5965.08 2632
5965.81 2627
5966.54 2784
5967.27 3052
5968.00 3170
5968.73 3316
5969.46 3515
5970.19 3681
5970.92 3764
5971.64 3712
5972.37 3647
5973.10 3515
5973.83 3431
5974.56 3347
5975.29 3207
5976.02 3078
5976.75 3025
5977.48 2901
5978.21 2938
5978.94 2992
5979.67 2937
5980.40 2886
5981.13 2884
5981.86 2870
5982.59 2933
5983.32 3059
5984.05 3036
5984.78 3054
5985.51 2975
5986.24 2991
5986.97 2983
5987.70 3077
5988.43 3073
5989.16 3111
5989.89 3138
5990.62 3169
5991.35 3005
5992.08 3049
5992.81 2989
5993.54 2998
5994.27 3090
5995.00 3096
5995.73 3061
5996.47 3028
5997.20 3160
5997.93 3070
5998.66 3055
5999.39 3086
6000.12 3076
6000.85 3102
6001.58 3065
6002.31 2905
6003.04 3026
6003.78 3036
6004.51 2998
6005.24 2956
6005.97 2961
6006.70 3007
6007.43 3024
6008.16 3078
6008.90 3036
6009.63 3201
6010.36 3350
6011.09 3579
6011.82 3975
6012.55 4427
6013.29 4657
6014.02 5006
6014.75 5391
6015.48 5635
6016.21 5867
6016.95 5883
6017.68 5771
6018.41 5561
6019.14 5211
6019.87 4801
6020.61 4460
6021.34 4207
6022.07 3826
6022.80 3484
6023.54 3316
6024.27 3047
6025.00 2915
6025.73 2765
6026.47 2619
6027.20 2633
6027.93 2625
6028.66 2542
6029.40 2520
6030.13 2543
6030.86 2413
6031.60 2419
6032.33 2383
6033.06 2289
6033.79 2229
6034.53 2274
6035.26 2318
6035.99 2304
6036.73 2278
6037.46 2174
6038.19 2206
6038.93 2244
6039.66 2217
6040.39 2179
6041.13 2220
6041.86 2260
6042.59 2320
6043.33 2301
6044.06 2234
6044.80 2219
6045.53 2305
6046.26 2299
6047.00 2216
6047.73 2179
6048.46 2278
6049.20 2303
6049.93 2446
6050.67 2366
6051.40 2356
6052.13 2404
6052.87 2472
6053.60 2427
6054.34 2559
6055.07 2533
6055.81 2482
6056.54 2502
6057.28 2455
6058.01 2480
6058.74 2445
6059.48 2349
6060.21 2354
6060.95 2349
6061.68 2339
6062.42 2312
6063.15 2360
6063.89 2299
6064.62 2291
6065.36 2350
6066.09 2323
6066.83 2329
6067.56 2298
6068.30 2261
6069.03 2243
6069.77 2158
6070.50 2258
6071.24 2225
6071.97 2130
6072.71 2143
6073.44 2077
6074.18 2142
6074.92 2192
6075.65 2083
6076.39 2060
6077.12 2024
6077.86 2079
6078.59 2037
6079.33 1983
6080.07 1971
6080.80 1937
6081.54 2010
6082.27 2024
6083.01 1993
6083.75 1925
6084.48 1947
6085.22 1982
6085.95 1874
6086.69 1946
6087.43 1952
6088.16 1924
6088.90 1936
6089.64 1984
6090.37 1959
6091.11 1822
6091.85 1894
6092.58 1983
6093.32 1898
6094.06 1956
6094.79 1962
6095.53 1890
6096.27 1884
6097.00 1880
6097.74 1918
6098.48 1967
6099.21 1943
6099.95 1900
6100.69 1929
6101.43 1955
6102.16 1904
6102.90 1902
6103.64 1924
6104.37 1877
6105.11 1916
6105.85 1893
6106.59 1908
6107.32 1915
6108.06 1859
6108.80 1879
6109.54 1923
6110.27 1862
6111.01 1902
6111.75 1865
6112.49 1904
6113.23 1888
6113.96 1892
6114.70 1926
6115.44 1981
6116.18 1958
6116.92 1946
6117.65 2028
6118.39 1986
6119.13 1986
6119.87 2003
6120.61 2000
6121.35 2018
6122.08 1977
6122.82 1960
6123.56 1974
6124.30 1991
6125.04 1990
6125.78 2053
6126.51 2057
6127.25 2020
6127.99 2096
6128.73 2083
6129.47 2077
6130.21 2026
6130.95 2055
6131.69 2037
6132.43 2024
6133.16 2125
6133.90 2017
6134.64 2047
6135.38 2114
6136.12 2126
6136.86 2059
6137.60 2157
6138.34 2113
6139.08 2137
6139.82 2288
6140.56 2315
6141.30 2271
6142.04 2311
6142.78 2394
6143.52 2291
6144.26 2331
6145.00 2241
6145.74 2326
6146.48 2243
6147.22 2251
6147.96 2217
6148.70 2218
6149.44 2209
6150.18 2202
6150.92 2145
6151.66 2234
6152.40 2275
6153.14 2228
6153.88 2167
6154.62 2200
6155.36 2229
6156.10 2175
6156.84 2146
6157.58 2196
6158.32 2224
6159.06 2222
6159.80 2161
6160.54 2202
6161.28 2255
6162.02 2211
6162.76 2253
6163.50 2348
6164.25 2362
6164.99 2406
6165.73 2319
6166.47 2453
6167.21 2643
6167.95 2793
6168.69 2786
6169.43 2847
6170.17 2964
6170.92 2956
6171.66 2961
6172.40 3007
6173.14 2972
6173.88 2887
6174.62 2876
6175.36 2802
6176.11 2718
6176.85 2663
6177.59 2776
6178.33 2723
6179.07 2719
6179.82 2748
6180.56 2751
6181.30 2817
6182.04 2874
6182.78 2778
6183.53 2858
6184.27 2826
6185.01 2800
6185.75 2880
6186.49 2834
6187.24 2902
6187.98 2998
6188.72 2991
6189.46 3019
6190.21 3072
6190.95 3080
6191.69 3106
6192.43 3093
6193.18 3216
6193.92 3256
6194.66 3416
6195.40 3476
6196.15 3399
6196.89 3588
6197.63 3503
6198.38 3567
6199.12 3505
6199.86 3527
6200.61 3436
6201.35 3473
6202.09 3536
6202.84 3558
6203.58 3548
6204.32 3538
6205.07 3619
6205.81 3815
6206.55 4156
6207.30 4623
6208.04 5373
6208.78 6298
6209.53 7615
6210.27 8947
6211.01 10108
6211.76 11231
6212.50 12066
6213.25 12182
6213.99 11581
6214.73 11094
6215.48 10319
6216.22 9195
6216.97 8111
6217.71 7132
6218.45 6208
6219.20 5373
6219.94 4846
6220.69 4309
6221.43 3925
6222.18 3724
6222.92 3541
6223.66 3291
6224.41 3162
6225.15 3070
6225.90 3005
6226.64 3065
6227.39 2957
6228.13 2940
6228.88 2836
6229.62 2695
6230.37 2644
6231.11 2511
6231.86 2572
6232.60 2486
6233.35 2550
6234.09 2272
6234.84 2268
6235.58 2360
6236.33 2387
6237.07 2357
6237.82 2381
6238.56 2383
6239.31 2327
6240.05 2325
6240.80 2417
6241.55 2465
6242.29 2493
6243.04 2490
6243.78 2536
6244.53 2550
6245.27 2542
6246.02 2563
6246.77 2646
6247.51 2744
6248.26 2936
6249.00 3076
6249.75 3095
6250.50 3273
6251.24 3508
6251.99 3572
6252.73 3454
6253.48 3449
6254.23 3415
6254.97 3211
6255.72 3124
6256.47 3095
6257.21 2869
6257.96 2858
6258.71 2882
6259.45 2852
6260.20 2801
6260.95 2786
6261.69 2798
6262.44 2789
6263.19 2806
6263.93 2780
6264.68 2807
6265.43 2872
6266.17 2843
6266.92 2879
6267.67 2926
6268.42 3030
6269.16 3145
6269.91 3266
6270.66 3528
6271.41 3756
6272.15 3832
6272.90 3845
6273.65 3742
6274.39 3758
6275.14 3585
6275.89 3563
6276.64 3421
6277.39 3351
6278.13 3471
6278.88 3405
6279.63 3461
6280.38 3450
6281.12 3355
6281.87 3274
6282.62 3150
6283.37 3072
6284.12 2979
6284.87 2805
6285.61 2738
6286.36 2766
6287.11 2599
6287.86 2495
6288.61 2444
6289.35 2447
6290.10 2485
6290.85 2478
6291.60 2443
6292.35 2446
6293.10 2536
6293.85 2489
6294.60 2380
6295.34 2534
6296.09 2459
6296.84 2320
6297.59 2315
6298.34 2312
6299.09 2280
6299.84 2197
6300.59 2178
6301.34 2252
6302.08 2203
6302.83 2216
6303.58 2278
6304.33 2371
6305.08 2327
6305.83 2323
6306.58 2420
6307.33 2426
6308.08 2428
6308.83 2488
6309.58 2378
6310.33 2312
6311.08 2296
6311.83 2242
6312.58 2186
6313.33 2212
6314.08 2156
6314.83 2212
6315.58 2176
6316.33 2128
6317.08 2136
6317.83 2106
6318.58 2053
6319.33 2015
6320.08 2041
6320.83 2100
6321.58 2109
6322.33 2101
6323.08 2098
6323.83 2014
6324.58 1954
6325.33 1986
6326.08 2029
6326.83 2014
6327.58 1920
6328.33 1994
6329.08 1964
6329.84 1895
6330.59 1947
6331.34 1992
6332.09 1990
6332.84 2028
6333.59 2013
6334.34 2029
6335.09 1958
6335.84 1904
6336.60 1925
6337.35 1925
6338.10 1963
6338.85 1997
6339.60 1966
6340.35 1970
6341.10 1989
6341.85 1960
6342.61 1972
6343.36 1914
6344.11 1895
6344.86 2002
6345.61 2024
6346.37 2039
6347.12 2017
6347.87 2025
6348.62 2033
6349.37 2172
6350.12 2141
6350.88 2203
6351.63 2118
6352.38 2093
6353.13 2179
6353.89 2229
6354.64 2313
6355.39 2315
6356.14 2338
6356.90 2392
6357.65 2422
6358.40 2380
6359.15 2327
6359.91 2313
6360.66 2212
6361.41 2106
6362.16 2030
6362.92 2089
6363.67 2095
6364.42 2109
6365.17 2125
6365.93 2030
6366.68 2028
6367.43 2068
6368.19 2127
6368.94 2063
6369.69 2079
6370.45 2134
6371.20 2168
6371.95 2210
6372.71 2281
6373.46 2238
6374.21 2122
6374.97 2049
6375.72 2075
6376.47 2040
6377.23 2078
6377.98 2091
6378.73 2048
6379.49 2033
6380.24 1984
6381.00 1987
6381.75 1970
6382.50 1946
6383.26 1969
6384.01 1924
6384.77 1999
6385.52 2062
6386.27 2073
6387.03 2052
6387.78 2073
6388.54 2160
6389.29 2216
6390.05 2296
6390.80 2465
6391.55 2571
6392.31 2584
6393.06 2792
6393.82 2763
6394.57 2807
6395.33 2692
6396.08 2525
6396.84 2433
6397.59 2353
6398.35 2279
6399.10 2047
6399.86 1987
6400.61 1940
6401.37 1925
6402.12 1930
6402.88 1863
6403.63 1808
6404.39 1732
6405.14 1774
6405.90 1794
6406.65 1743
6407.41 1734
6408.16 1763
6408.92 1817
6409.68 1853
6410.43 1753
6411.19 1807
6411.94 1840
6412.70 1767
6413.45 1899
6414.21 1867
6414.97 1797
6415.72 1778
6416.48 1792
6417.23 1761
6417.99 1743
6418.75 1736
6419.50 1755
6420.26 1782
6421.01 1807
6421.77 1834
6422.53 1793
6423.28 1756
6424.04 1745
6424.80 1749
6425.55 1766
6426.31 1817
6427.07 1823
6427.82 1793
6428.58 1761
6429.34 1850
6430.09 1843
6430.85 1813
6431.61 1831
6432.36 1785
6433.12 1786
6433.88 1753
6434.63 1650
6435.39 1710
6436.15 1754
6436.91 1744
6437.66 1693
6438.42 1771
6439.18 1765
6439.93 1752
6440.69 1706
6441.45 1678
6442.21 1720
6442.96 1697
6443.72 1732
6444.48 1738
6445.24 1785
6445.99 1715
6446.75 1714
6447.51 1714
6448.27 1677
6449.03 1668
6449.78 1721
6450.54 1705
6451.30 1720
6452.06 1641
6452.82 1660
6453.57 1704
6454.33 1665
6455.09 1727
6455.85 1694
6456.61 1755
6457.37 1678
6458.12 1676
6458.88 1730
6459.64 1706
6460.40 1735
6461.16 1737
6461.92 1711
6462.67 1772
6463.43 1728
6464.19 1673
6464.95 1700
6465.71 1756
6466.47 1732
6467.23 1753
6467.99 1772
6468.75 1704
6469.50 1740
6470.26 1736
6471.02 1749
6471.78 1739
6472.54 1713
6473.30 1773
6474.06 1786
6474.82 1744
6475.58 1795
6476.34 1708
6477.10 1713
6477.86 1737
6478.62 1793
6479.38 1685
6480.14 1729
6480.90 1803
6481.66 1778
6482.42 1779
6483.18 1767
6483.94 1728
6484.70 1785
6485.46 1828
6486.22 1804
6486.98 1843
6487.74 1876
6488.50 1902
6489.26 1905
6490.02 1877
6490.78 1923
6491.54 1862
6492.30 1921
6493.06 1948
6493.82 1956
6494.58 2008
6495.34 2055
6496.10 2082
6496.86 2046
6497.62 2083
6498.38 2173
6499.14 2104
6499.90 2166
6500.66 2211
6501.43 2197
6502.19 2148
6502.95 2189
6503.71 2143
6504.47 2225
6505.23 2234
6505.99 2161
6506.75 2266
6507.52 2307
6508.28 2241
6509.04 2290
6509.80 2272
6510.56 2293
6511.32 2268
6512.08 2327
6512.85 2346
6513.61 2344
6514.37 2311
6515.13 2301
6515.89 2320
6516.65 2306
6517.42 2345
6518.18 2346
6518.94 2475
6519.70 2347
6520.46 2385
6521.23 2408
6521.99 2348
6522.75 2521
6523.51 2613
6524.27 2695
6525.04 2756
6525.80 3029
6526.56 3190
6527.32 3522
6528.09 3743
6528.85 3958
6529.61 4211
6530.37 4362
6531.14 4406
6531.90 4344
6532.66 4284
6533.43 4076
6534.19 3922
6534.95 3733
6535.71 3461
6536.48 3254
6537.24 3076
6538.00 2956
6538.77 2910
6539.53 2867
6540.29 2824
6541.06 2645
6541.82 2591
6542.58 2458
6543.35 2476
6544.11 2375
6544.87 2390
6545.64 2330
6546.40 2299
6547.16 2284
6547.93 2194
6548.69 2192
6549.45 2082
6550.22 2114
6550.98 2126
6551.75 2135
6552.51 2121
6553.27 2128
6554.04 2144
6554.80 2184
6555.57 2182
6556.33 2103
6557.09 2194
6557.86 2213
6558.62 2204
6559.39 2217
6560.15 2203
6560.92 2186
6561.68 2252
6562.45 2278
6563.21 2396
6563.97 2388
6564.74 2314
6565.50 2399
6566.27 2419
6567.03 2390
6567.80 2459
6568.56 2515
6569.33 2517
6570.09 2474
6570.86 2434
6571.62 2486
6572.39 2475
6573.15 2355
6573.92 2496
6574.68 2421
6575.45 2446
6576.21 2463
6576.98 2499
6577.74 2565
6578.51 2579
6579.28 2504
6580.04 2581
6580.81 2630
6581.57 2594
6582.34 2724
6583.10 2784
6583.87 2872
6584.64 2891
6585.40 2885
6586.17 2875
6586.93 2891
6587.70 2908
6588.47 2940
6589.23 2815
6590.00 2798
6590.76 2833
6591.53 2840
6592.30 2941
6593.06 3030
6593.83 3099
6594.59 3185
6595.36 3322
6596.13 3504
6596.89 3571
6597.66 3821
6598.43 3801
6599.19 3731
6599.96 3649
6600.73 3402
6601.49 3423
6602.26 3197
6603.03 3074
6603.79 3026
6604.56 2816
6605.33 2684
6606.10 2632
6606.86 2609
6607.63 2559
6608.40 2438
6609.16 2389
6609.93 2395
6610.70 2511
6611.47 2568
6612.23 2591
6613.00 2534
6613.77 2445
6614.54 2411
6615.30 2448
6616.07 2452
6616.84 2415
6617.61 2472
6618.37 2519
6619.14 2473
6619.91 2603
6620.68 2610
6621.45 2662
6622.21 2767
6622.98 2657
6623.75 2745
6624.52 2695
6625.29 2738
6626.05 2762
6626.82 2752
6627.59 2758
6628.36 2781
6629.13 2743
6629.90 2753
6630.66 2783
6631.43 2876
6632.20 2842
6632.97 2974
6633.74 3232
6634.51 3408
6635.28 3804
6636.05 4177
6636.81 4398
6637.58 4727
6638.35 4840
6639.12 4836
6639.89 4697
6640.66 4541
6641.43 4178
6642.20 3797
6642.97 3611
6643.74 3424
6644.50 3133
6645.27 2931
6646.04 2841
6646.81 2750
6647.58 2658
6648.35 2622
6649.12 2489
6649.89 2573
6650.66 2545
6651.43 2540
6652.20 2471
6652.97 2600
6653.74 2556
6654.51 2482
6655.28 2520
6656.05 2574
6656.82 2585
6657.59 2561
6658.36 2497
6659.13 2512
6659.90 2562
6660.67 2497
6661.44 2408
6662.21 2499
6662.98 2550
6663.75 2318
6664.52 2292
6665.29 2395
6666.06 2399
6666.83 2368
6667.60 2428
6668.37 2358
6669.14 2311
6669.92 2282
6670.69 2357
6671.46 2380
6672.23 2321
6673.00 2397
6673.77 2540
6674.54 2607
6675.31 2571
6676.08 2557
6676.85 2457
6677.63 2426
6678.40 2489
6679.17 2504
6679.94 2483
6680.71 2484
6681.48 2365
6682.25 2366
6683.03 2427
6683.80 2407
6684.57 2426
6685.34 2452
6686.11 2477
6686.88 2581
6687.66 2716
6688.43 2704
6689.20 2815
6689.97 2837
6690.74 2763
6691.51 2685
6692.29 2646
6693.06 2598
6693.83 2545
6694.60 2512
6695.38 2504
6696.15 2459
6696.92 2401
6697.69 2355
6698.46 2348
6699.24 2332
6700.01 2285
6700.78 2336
6701.55 2317
6702.33 2293
6703.10 2264
6703.87 2290
6704.65 2302
6705.42 2276
6706.19 2215
6706.96 2232
6707.74 2348
6708.51 2268
6709.28 2221
6710.06 2216
6710.83 2251
6711.60 2207
6712.38 2220
6713.15 2256
6713.92 2282
6714.69 2309
6715.47 2215
6716.24 2282
6717.02 2289
6717.79 2289
6718.56 2301
6719.34 2233
6720.11 2301
6720.88 2280
6721.66 2271
6722.43 2396
6723.20 2335
6723.98 2383
6724.75 2285
6725.53 2313
6726.30 2418
6727.07 2380
6727.85 2329
6728.62 2271
6729.40 2322
6730.17 2286
6730.95 2319
6731.72 2292
6732.49 2230
6733.27 2323
6734.04 2262
6734.82 2251
6735.59 2269
6736.37 2270
6737.14 2242
6737.92 2344
6738.69 2372
6739.46 2338
6740.24 2342
6741.01 2424
6741.79 2382
6742.56 2409
6743.34 2449
6744.11 2445
6744.89 2346
6745.66 2387
6746.44 2356
6747.21 2423
6747.99 2430
6748.77 2435
6749.54 2515
6750.32 2523
6751.09 2515
6751.87 2553
6752.64 2623
6753.42 2713
6754.19 2712
6754.97 2752
6755.75 2863
6756.52 2918
6757.30 2840
6758.07 2799
6758.85 2772
6759.62 2637
6760.40 2613
6761.18 2511
6761.95 2481
6762.73 2428
6763.50 2468
6764.28 2505
6765.06 2341
6765.83 2286
6766.61 2290
6767.39 2332
6768.16 2318
6768.94 2275
6769.72 2328
6770.49 2305
6771.27 2273
6772.04 2332
6772.82 2300
6773.60 2245
6774.37 2263
6775.15 2248
6775.93 2214
6776.71 2182
6777.48 2232
6778.26 2264
6779.04 2290
6779.81 2178
6780.59 2209
6781.37 2161
6782.14 2254
6782.92 2307
6783.70 2302
6784.48 2261
6785.25 2248
6786.03 2315
6786.81 2281
6787.59 2268
6788.36 2352
6789.14 2350
6789.92 2297
6790.70 2320
6791.47 2241
6792.25 2226
6793.03 2249
6793.81 2234
6794.59 2138
6795.36 2172
6796.14 2095
6796.92 1993
6797.70 2024
6798.48 2112
6799.25 2072
6800.03 2016
6800.81 2008
6801.59 2045
6802.37 2033
6803.15 2030
6803.92 2135
6804.70 2166
6805.48 2215
6806.26 2197
6807.04 2211
6807.82 2239
6808.60 2270
6809.38 2177
6810.15 2173
6810.93 2238
6811.71 2205
6812.49 2121
6813.27 2178
6814.05 2110
6814.83 2204
6815.61 2181
6816.39 2190
6817.17 2188
6817.94 2230
6818.72 2250
6819.50 2193
6820.28 2215
6821.06 2233
6821.84 2304
6822.62 2202
6823.40 2093
6824.18 2205
6824.96 2094
6825.74 2019
6826.52 2070
6827.30 2098
6828.08 2038
6828.86 2052
6829.64 1990
6830.42 1964
6831.20 1909
6831.98 1960
6832.76 1959
6833.54 1940
6834.32 1920
6835.10 1980
6835.88 1969
6836.66 1952
6837.44 1946
6838.22 1895
6839.00 1870
6839.78 1915
6840.56 1915
6841.34 1875
6842.12 1801
6842.90 1864
6843.68 1839
6844.47 1818
6845.25 1837
6846.03 1850
6846.81 1849
6847.59 1815
6848.37 1844
6849.15 1918
6849.93 2027
6850.71 2161
6851.49 2316
6852.28 2441
6853.06 2660
6853.84 2996
6854.62 2902
6855.40 2939
6856.18 2899
6856.96 2836
6857.75 2658
6858.53 2437
6859.31 2435
6860.09 2394
6860.87 2250
6861.65 2104
6862.44 2050
6863.22 2105
6864.00 1993
6864.78 1916
6865.56 1906
6866.35 1864
6867.13 1873
6867.91 1846
6868.69 1879
6869.47 1882
6870.26 1887
6871.04 1921
6871.82 1920
6872.60 1951
6873.39 1904
6874.17 1901
6874.95 1846
6875.73 1834
6876.52 1888
6877.30 1852
6878.08 1898
6878.86 1849
6879.65 1880
6880.43 1899
6881.21 1926
6881.99 1940
6882.78 1969
6883.56 2021
6884.34 2068
6885.13 1994
6885.91 2137
6886.69 2230
6887.48 2246
6888.26 2258
6889.04 2363
6889.83 2586
6890.61 2756
6891.39 2820
6892.18 2928
6892.96 2923
6893.74 2809
6894.53 2625
6895.31 2583
6896.09 2414
6896.88 2313
6897.66 2155
6898.45 2191
6899.23 2161
6900.01 2119
6900.80 2044
6901.58 2037
6902.37 2003
6903.15 2064
6903.93 2092
6904.72 2073
6905.50 2053
6906.29 2126
6907.07 2149
6907.86 2099
6908.64 2127
6909.42 2136
6910.21 2141
6910.99 2075
6911.78 2116
6912.56 2123
6913.35 2027
6914.13 1969
6914.92 2027
6915.70 2010
6916.49 1998
6917.27 1917
6918.06 2002
6918.84 1949
6919.63 1968
6920.41 1915
6921.20 1914
6921.98 1933
6922.77 1946
6923.55 1927
6924.34 1865
6925.12 1899
6925.91 1865
6926.69 1960
6927.48 1882
6928.27 1892
6929.05 1952
6929.84 1938
6930.62 1967
6931.41 1926
6932.19 1964
6932.98 1880
6933.77 1900
6934.55 1903
6935.34 1931
6936.12 1891
6936.91 1923
6937.69 1927
6938.48 1879
6939.27 1897
6940.05 1977
6940.84 2003
6941.63 2021
6942.41 1950
6943.20 2016
6943.99 2154
6944.77 2153
6945.56 2214
6946.34 2195
6947.13 2233
6947.92 2235
6948.70 2242
6949.49 2317
6950.28 2364
6951.07 2403
6951.85 2363
6952.64 2483
6953.43 2404
6954.21 2478
6955.00 2393
6955.79 2383
6956.57 2345
6957.36 2504
6958.15 2445
6958.94 2375
6959.72 2385
6960.51 2449
6961.30 2530
6962.09 2425
6962.87 2416
6963.66 2550
6964.45 2542
6965.24 2577
6966.02 2581
6966.81 2516
6967.60 2462
6968.39 2578
6969.17 2662
6969.96 2671
6970.75 2734
6971.54 2716
6972.33 2751
6973.11 2748
6973.90 2788
6974.69 2788
6975.48 2793
6976.27 2852
6977.06 2854
6977.84 2925
6978.63 2848
6979.42 2914
6980.21 2954
6981.00 2922
6981.79 2909
6982.57 2905
6983.36 3142
6984.15 3452
6984.94 3603
6985.73 4105
6986.52 4499
6987.31 4884
6988.10 5492
6988.89 5672
6989.67 5830
6990.46 5896
6991.25 5908
6992.04 5737
6992.83 5340
6993.62 4996
6994.41 4573
6995.20 4320
6995.99 4235
6996.78 4029
6997.57 3851
6998.36 3858
6999.15 4085
6999.94 4350
7000.72 4668
7001.51 5139
7002.30 5452
7003.09 5822
7003.88 5934
7004.67 5932
7005.46 5646
7006.25 5149
7007.04 4760
7007.83 4409
7008.62 4140
7009.41 3720
7010.20 3427
7010.99 3203
7011.78 3048
7012.57 2938
7013.37 2797
7014.16 2795
7014.95 2621
7015.74 2590
7016.53 2638
7017.32 2639
7018.11 2593
7018.90 2523
7019.69 2478
7020.48 2574
7021.27 2503
7022.06 2508
7022.85 2514
7023.64 2532
7024.43 2465
7025.23 2510
7026.02 2569
7026.81 2602
7027.60 2579
7028.39 2702
7029.18 2798
7029.97 2803
7030.76 2652
7031.56 2643
7032.35 2761
7033.14 2815
7033.93 2737
7034.72 2747
7035.51 2692
7036.30 2687
7037.10 2761
7037.89 2744
7038.68 2723
7039.47 2787
7040.26 2901
7041.06 2946
7041.85 3030
7042.64 3066
7043.43 3038
7044.22 3110
7045.02 3185
7045.81 3207
7046.60 3293
7047.39 3254
7048.18 3218
7048.98 3271
7049.77 3367
7050.56 3410
7051.35 3528
7052.15 3705
7052.94 3821
7053.73 3942
7054.52 4089
7055.32 3976
7056.11 3878
7056.90 3675
7057.70 3598
7058.49 3469
7059.28 3459
7060.07 3248
7060.87 3301
7061.66 3247
7062.45 3308
7063.25 3363
7064.04 3400
7064.83 3318
7065.63 3280
7066.42 3275
7067.21 3332
7068.01 3282
7068.80 3324
7069.59 3361
7070.39 3365
7071.18 3370
7071.97 3424
7072.77 3467
7073.56 3518
7074.36 3526
7075.15 3445
7075.94 3476
7076.74 3507
7077.53 3433
7078.33 3510
7079.12 3464
7079.91 3344
7080.71 3356
7081.50 3417
7082.30 3372
7083.09 3362
7083.88 3377
7084.68 3435
7085.47 3601
7086.27 3919
7087.06 4234
7087.86 4767
7088.65 5418
7089.45 6011
7090.24 6509
7091.04 7054
7091.83 7364
7092.62 7456
7093.42 7202
7094.21 6741
7095.01 6203
7095.80 5631
7096.60 5083
7097.39 4550
7098.19 4050
7098.98 3764
7099.78 3390
7100.58 3171
7101.37 3025
7102.17 2840
7102.96 2812
7103.76 2739
7104.55 2605
7105.35 2613
7106.14 2545
7106.94 2505
7107.73 2434
7108.53 2372
7109.33 2399
7110.12 2325
7110.92 2214
7111.71 2194
7112.51 2231
7113.31 2091
7114.10 2181
7114.90 2121
7115.69 2048
7116.49 2092
7117.29 2133
7118.08 2105
7118.88 2160
7119.67 2184
7120.47 2175
7121.27 2174
7122.06 2228
7122.86 2267
7123.66 2146
7124.45 2155
7125.25 2221
7126.05 2176
7126.84 2217
7127.64 2384
7128.44 2370
7129.23 2422
7130.03 2458
7130.83 2392
7131.62 2404
7132.42 2340
7133.22 2353
7134.02 2301
7134.81 2242
7135.61 2210
7136.41 2176
7137.21 2191
7138.00 2149
7138.80 2161
7139.60 2143
7140.39 2095
7141.19 2145
7141.99 2062
7142.79 2114
7143.59 2207
7144.38 2164
7145.18 2137
7145.98 2204
7146.78 2206
7147.57 2200
7148.37 2104
7149.17 2197
7149.97 2254
7150.77 2161
7151.56 2108
7152.36 2138
7153.16 2131
7153.96 2003
7154.76 1980
7155.56 2023
7156.35 2088
7157.15 2036
7157.95 2037
7158.75 2008
7159.55 2031
7160.35 1995
7161.14 1974
7161.94 1945
7162.74 1987
7163.54 1895
7164.34 1957
7165.14 1945
7165.94 1945
7166.74 1967
7167.54 1882
7168.33 1912
7169.13 1839
7169.93 1785
7170.73 1817
7171.53 1857
7172.33 1874
7173.13 1810
7173.93 1803
7174.73 1780
7175.53 1775
7176.33 1795
7177.13 1720
7177.93 1641
7178.73 1722
7179.53 1725
7180.33 1656
7181.13 1688
7181.92 1632
7182.72 1624
7183.52 1626
7184.32 1602
7185.12 1670
7185.92 1671
7186.72 1674
7187.52 1668
7188.32 1647
7189.13 1684
7189.93 1723
7190.73 1679
7191.53 1652
7192.33 1607
7193.13 1625
7193.93 1657
7194.73 1573
7195.53 1568
7196.33 1568
7197.13 1548
7197.93 1564
7198.73 1555
7199.53 1541
7200.33 1541
7201.13 1512
7201.93 1520
7202.74 1472
7203.54 1433
7204.34 1438
7205.14 1586
7205.94 1587
7206.74 1529
7207.54 1588
7208.34 1505
7209.14 1528
7209.95 1545
7210.75 1554
7211.55 1536
7212.35 1517
7213.15 1495
7213.95 1530
7214.75 1532
7215.56 1537
7216.36 1518
7217.16 1552
7217.96 1539
7218.76 1536
7219.57 1595
7220.37 1533
7221.17 1582
7221.97 1542
7222.77 1634
7223.58 1632
7224.38 1647
7225.18 1694
7225.98 1621
7226.78 1596
7227.59 1608
7228.39 1603
7229.19 1521
7229.99 1535
7230.80 1492
7231.60 1511
7232.40 1470
7233.20 1479
7234.01 1498
7234.81 1517
7235.61 1500
7236.42 1543
7237.22 1506
7238.02 1477
7238.82 1518
7239.63 1504
7240.43 1525
7241.23 1561
7242.04 1542
7242.84 1590
7243.64 1560
7244.45 1563
7245.25 1575
7246.05 1501
7246.86 1509
7247.66 1498
7248.46 1530
7249.27 1529
7250.07 1494
7250.87 1526
7251.68 1530
7252.48 1539
7253.29 1516
7254.09 1550
7254.89 1516
7255.70 1515
7256.50 1514
7257.30 1551
7258.11 1502
7258.91 1489
7259.72 1546
7260.52 1575
7261.33 1525
7262.13 1536
7262.93 1553
7263.74 1561
7264.54 1574
7265.35 1557
7266.15 1572
7266.96 1521
7267.76 1519
7268.57 1543
7269.37 1554
7270.17 1608
7270.98 1626
7271.78 1711
7272.59 1714
7273.39 1713
7274.20 1674
7275.00 1645
7275.81 1719
7276.61 1807
7277.42 1757
7278.22 1785
7279.03 1767
7279.83 1803
7280.64 1842
7281.44 1804
7282.25 1854
7283.06 1920
7283.86 1882
7284.67 2045
7285.47 2170
7286.28 2235
7287.08 2377
7287.89 2515
7288.69 2513
7289.50 2469
7290.31 2480
7291.11 2382
7291.92 2291
7292.72 2153
7293.53 2154
7294.34 1990
7295.14 1962
7295.95 1905
7296.75 1886
7297.56 1857
7298.37 1858
7299.17 1877
7299.98 1893
7300.79 1841
7301.59 1849
7302.40 1918
7303.21 1944
7304.01 1959
7304.82 1974
7305.63 1986
7306.43 1987
7307.24 2089
7308.05 2018
7308.85 2108
7309.66 2122
7310.47 2211
7311.27 2143
7312.08 2217
7312.89 2296
7313.69 2338
7314.50 2303
7315.31 2256
7316.12 2262
7316.92 2296
7317.73 2308
7318.54 2337
7319.35 2516
7320.15 2578
7320.96 2723
7321.77 2997
7322.58 3265
7323.38 3474
7324.19 3620
7325.00 3760
7325.81 3606
7326.61 3484
7327.42 3441
7328.23 3143
7329.04 2938
7329.85 2708
7330.65 2544
7331.46 2446
7332.27 2289
7333.08 2156
7333.89 2088
7334.69 1994
7335.50 1890
7336.31 1867
7337.12 1905
7337.93 1863
7338.74 1941
7339.54 1935
7340.35 1926
7341.16 1846
7341.97 1865
7342.78 1914
7343.59 1811
7344.40 1834
7345.21 1841
7346.01 1856
7346.82 1892
7347.63 1809
7348.44 1799
7349.25 1857
7350.06 1822
7350.87 1824
7351.68 1918
7352.49 1805
7353.30 1796
7354.11 1793
7354.92 1721
7355.72 1747
7356.53 1723
7357.34 1765
7358.15 1724
7358.96 1691
7359.77 1682
7360.58 1793
7361.39 1810
7362.20 1743
7363.01 1753
7363.82 1745
7364.63 1766
7365.44 1761
7366.25 1822
7367.06 1757
7367.87 1746
7368.68 1714
7369.49 1744
7370.30 1752
7371.11 1732
7371.92 1629
7372.73 1695
7373.54 1789
7374.35 1782
7375.16 1731
7375.97 1722
7376.79 1799
7377.60 1753
7378.41 1787
7379.22 1735
7380.03 1838
7380.84 1794
7381.65 1953
7382.46 2042
7383.27 2076
7384.08 2190
7384.89 2239
7385.70 2186
7386.52 2198
7387.33 2157
7388.14 2131
7388.95 2031
7389.76 1962
7390.57 1873
7391.38 1828
7392.19 1842
7393.01 1796
7393.82 1822
7394.63 1776
7395.44 1702
7396.25 1715
7397.06 1761
7397.88 1817
7398.69 1782
7399.50 1881
7400.31 1942
7401.12 1930
7401.94 2002
7402.75 2024
7403.56 2005
7404.37 2028
7405.18 2042
7406.00 1946
7406.81 1972
7407.62 1930
7408.43 1864
7409.25 1829
7410.06 1754
7410.87 1676
7411.68 1626
7412.49 1663
7413.31 1589
7414.12 1589
7414.93 1647
7415.75 1629
7416.56 1515
7417.37 1448
7418.18 1471
7419.00 1449
7419.81 1473
7420.62 1457
7421.44 1484
7422.25 1445
7423.06 1388
7423.88 1436
7424.69 1475
7425.50 1347
7426.31 1412
7427.13 1462
7427.94 1403
7428.76 1375
7429.57 1332
7430.38 1356
7431.20 1299
7432.01 1372
7432.82 1310
7433.64 1363
7434.45 1369
7435.26 1360
7436.08 1363
7436.89 1322
7437.71 1327
7438.52 1327
7439.33 1426
7440.15 1430
7440.96 1393
7441.78 1387
7442.59 1380
7443.40 1428
7444.22 1404
7445.03 1338
7445.85 1383
7446.66 1351
7447.48 1377
7448.29 1438
7449.11 1398
7449.92 1393
7450.73 1373
7451.55 1344
7452.36 1300
7453.18 1360
7453.99 1313
7454.81 1361
7455.62 1377
7456.44 1403
7457.25 1406
7458.07 1397
7458.88 1391
7459.70 1437
7460.51 1460
7461.33 1438
7462.14 1451
7462.96 1443
7463.77 1485
7464.59 1457
7465.41 1461
7466.22 1435
7467.04 1464
7467.85 1493
7468.67 1474
7469.48 1442
7470.30 1477
7471.11 1446
7471.93 1437
7472.75 1445
7473.56 1467
7474.38 1491
7475.19 1519
7476.01 1517
7476.83 1468
7477.64 1484
7478.46 1496
7479.27 1494
7480.09 1483
7480.91 1486
7481.72 1442
7482.54 1465
7483.36 1406
7484.17 1405
7484.99 1428
7485.81 1446
7486.62 1425
7487.44 1399
7488.26 1370
7489.07 1392
7489.89 1406
7490.71 1425
7491.52 1410
7492.34 1397
7493.16 1353
7493.97 1302
7494.79 1413
7495.61 1427
7496.43 1361
7497.24 1274
7498.06 1288
7498.88 1308
7499.69 1306
7500.51 1308
7501.33 1307
7502.15 1274
7502.96 1261
7503.78 1232
7504.60 1247
7505.42 1231
7506.23 1285
7507.05 1282
7507.87 1251
7508.69 1282
7509.51 1290
7510.32 1260
7511.14 1234
7511.96 1214
7512.78 1201
7513.60 1262
7514.41 1301
7515.23 1178
7516.05 1225
7516.87 1184
7517.69 1266
7518.50 1298
7519.32 1300
7520.14 1300
7520.96 1228
7521.78 1218
7522.60 1245
7523.42 1244
7524.23 1277
7525.05 1282
7525.87 1251
7526.69 1269
7527.51 1206
7528.33 1298
7529.15 1239
7529.97 1251
7530.78 1256
7531.60 1258
7532.42 1276
7533.24 1314
7534.06 1252
7534.88 1225
7535.70 1294
7536.52 1307
7537.34 1265
7538.16 1243
7538.98 1311
7539.80 1302
7540.62 1270
7541.44 1281
7542.26 1304
7543.08 1295
7543.89 1339
7544.71 1329
7545.53 1283
7546.35 1332
7547.17 1288
7547.99 1288
7548.81 1343
7549.63 1362
7550.45 1351
7551.27 1351
7552.09 1313
7552.91 1327
7553.73 1327
7554.56 1349
7555.38 1363
7556.20 1268
7557.02 1361
7557.84 1399
7558.66 1333
7559.48 1310
7560.30 1395
7561.12 1342
7561.94 1387
7562.76 1412
7563.58 1392
7564.40 1406
7565.22 1393
7566.04 1501
7566.86 1459
7567.69 1396
7568.51 1459
7569.33 1449
7570.15 1483
7570.97 1460
7571.79 1427
7572.61 1425
7573.43 1485
7574.26 1434
7575.08 1420
7575.90 1457
7576.72 1404
7577.54 1500
7578.36 1498
7579.18 1437
7580.01 1503
7580.83 1497
7581.65 1518
7582.47 1467
7583.29 1526
7584.12 1494
7584.94 1485
7585.76 1497
7586.58 1534
7587.40 1563
7588.23 1618
7589.05 1588
7589.87 1654
7590.69 1631
7591.51 1691
7592.34 1716
7593.16 1770
7593.98 1737
7594.80 1705
7595.63 1761
7596.45 1716
7597.27 1660
7598.09 1665
7598.92 1695
7599.74 1714
7600.56 1722
7601.39 1756
7602.21 1760
7603.03 1834
7603.85 1886
7604.68 1951
7605.50 2049
7606.32 2189
7607.15 2273
7607.97 2395
7608.79 2373
7609.62 2420
7610.44 2351
7611.26 2310
7612.09 2241
7612.91 2198
7613.73 2124
7614.56 2138
7615.38 2043
7616.20 1934
7617.03 1914
7617.85 1947
7618.68 1996
7619.50 1987
7620.32 1984
7621.15 2034
7621.97 2039
7622.79 2069
7623.62 2023
7624.44 2021
7625.27 1991
7626.09 1948
7626.92 1906
7627.74 1999
7628.56 2035
7629.39 1955
7630.21 1915
7631.04 2030
7631.86 2168
7632.69 2258
7633.51 2392
7634.34 2509
7635.16 2588
7635.98 2627
7636.81 2528
7637.63 2484
7638.46 2436
7639.28 2343
7640.11 2251
7640.93 2064
7641.76 1974
7642.58 1956
7643.41 1804
7644.23 1781
7645.06 1747
7645.88 1703
7646.71 1643
7647.54 1634
7648.36 1577
7649.19 1597
7650.01 1536
7650.84 1503
7651.66 1509
7652.49 1531
7653.31 1512
7654.14 1491
7654.97 1464
7655.79 1414
7656.62 1492
7657.44 1488
7658.27 1430
7659.09 1500
7659.92 1470
7660.75 1543
7661.57 1507
7662.40 1392
7663.22 1412
7664.05 1436
7664.88 1454
7665.70 1489
7666.53 1445
7667.36 1422
7668.18 1499
7669.01 1427
7669.84 1514
7670.66 1496
7671.49 1449
7672.32 1515
7673.14 1555
7673.97 1602
7674.80 1576
7675.62 1498
7676.45 1491
7677.28 1480
7678.10 1483
7678.93 1462
7679.76 1458
7680.58 1398
7681.41 1434
7682.24 1458
7683.07 1411
7683.89 1413
7684.72 1437
7685.55 1443
7686.38 1452
7687.20 1450
7688.03 1503
7688.86 1529
7689.69 1512
7690.51 1439
7691.34 1442
7692.17 1547
7693.00 1507
7693.82 1453
7694.65 1460
7695.48 1454
7696.31 1404
7697.14 1439
7697.96 1446
7698.79 1474
7699.62 1515
7700.45 1470
7701.28 1522
7702.11 1558
7702.93 1524
7703.76 1540
7704.59 1518
7705.42 1535
7706.25 1517
7707.08 1510
7707.90 1486
7708.73 1471
7709.56 1399
7710.39 1461
7711.22 1417
7712.05 1408
7712.88 1381
7713.71 1346
7714.53 1380
7715.36 1433
7716.19 1343
7717.02 1371
7717.85 1383
7718.68 1360
7719.51 1318
7720.34 1302
7721.17 1373
7722.00 1390
7722.83 1331
7723.66 1302
7724.49 1330
7725.32 1289
7726.14 1292
7726.97 1294
7727.80 1327
7728.63 1293
7729.46 1339
7730.29 1382
7731.12 1373
7731.95 1283
7732.78 1305
7733.61 1361
7734.44 1316
7735.27 1314
7736.10 1296
7736.93 1307
7737.76 1297
7738.59 1357
7739.42 1259
7740.25 1305
7741.08 1325
7741.91 1320
7742.75 1323
7743.58 1332
7744.41 1391
7745.24 1344
7746.07 1398
7746.90 1364
7747.73 1354
7748.56 1434
7749.39 1473
7750.22 1487
7751.05 1517
7751.88 1499
7752.71 1571
7753.55 1537
7754.38 1570
7755.21 1494
7756.04 1594
7756.87 1597
7757.70 1588
7758.53 1645
7759.36 1690
7760.20 1742
7761.03 1851
7761.86 1801
7762.69 1718
7763.52 1719
7764.35 1670
7765.18 1657
7766.02 1500
7766.85 1431
7767.68 1380
7768.51 1353
7769.34 1327
7770.18 1303
7771.01 1314
7771.84 1289
7772.67 1264
7773.50 1273
7774.34 1271
7775.17 1256
7776.00 1275
7776.83 1272
7777.66 1267
7778.50 1355
7779.33 1468
7780.16 1480
7780.99 1522
7781.83 1528
7782.66 1492
7783.49 1527
7784.32 1518
7785.16 1498
7785.99 1435
7786.82 1388
7787.66 1388
7788.49 1366
7789.32 1315
7790.15 1306
7790.99 1273
7791.82 1271
7792.65 1283
7793.49 1206
7794.32 1248
7795.15 1281
7795.99 1213
7796.82 1284
7797.65 1302
7798.49 1269
7799.32 1248
7800.15 1254
7800.99 1256
7801.82 1231
7802.65 1239
7803.49 1209
7804.32 1215
7805.16 1221
7805.99 1218
7806.82 1244
7807.66 1304
7808.49 1257
7809.33 1281
7810.16 1324
7810.99 1262
7811.83 1262
7812.66 1268
7813.50 1315
7814.33 1306
7815.17 1297
7816.00 1331
7816.83 1340
7817.67 1390
7818.50 1386
7819.34 1333
7820.17 1343
7821.01 1393
7821.84 1367
7822.68 1364
7823.51 1418
7824.35 1451
7825.18 1455
7826.02 1484
7826.85 1399
7827.69 1391
7828.52 1388
7829.36 1435
7830.19 1449
7831.03 1450
7831.86 1436
7832.70 1447
7833.53 1417
7834.37 1407
7835.20 1380
7836.04 1345
7836.87 1405
7837.71 1428
7838.54 1413
7839.38 1417
7840.22 1462
7841.05 1394
7841.89 1374
7842.72 1398
7843.56 1402
7844.39 1371
7845.23 1330
7846.07 1361
7846.90 1382
7847.74 1320
7848.57 1319
7849.41 1326
7850.25 1294
7851.08 1319
7851.92 1265
7852.76 1316
7853.59 1277
7854.43 1332
7855.27 1338
7856.10 1302
7856.94 1270
7857.78 1266
7858.61 1323
7859.45 1383
7860.29 1401
7861.12 1361
7861.96 1409
7862.80 1414
7863.63 1419
7864.47 1409
7865.31 1410
7866.14 1396
7866.98 1398
7867.82 1346
7868.66 1337
7869.49 1317
7870.33 1358
7871.17 1303
7872.00 1359
7872.84 1375
7873.68 1415
7874.52 1369
7875.35 1413
7876.19 1456
7877.03 1447
7877.87 1459
7878.70 1524
7879.54 1525
7880.38 1588
7881.22 1644
7882.06 1622
7882.89 1624
7883.73 1601
7884.57 1610
7885.41 1570
7886.25 1505
7887.08 1505
7887.92 1497
7888.76 1517
7889.60 1462
7890.44 1509
7891.28 1428
7892.11 1459
7892.95 1411
7893.79 1484
7894.63 1384
7895.47 1426
7896.31 1463
7897.15 1386
7897.98 1414
7898.82 1350
7899.66 1352
7900.50 1364
7901.34 1351
7902.18 1326
7903.02 1311
7903.86 1316
7904.70 1320
7905.54 1275
7906.37 1302
7907.21 1315
7908.05 1360
7908.89 1222
7909.73 1251
7910.57 1278
7911.41 1238
7912.25 1203
7913.09 1200
7913.93 1257
7914.77 1247
7915.61 1241
7916.45 1276
7917.29 1226
7918.13 1246
7918.97 1309
7919.81 1345
7920.65 1386
7921.49 1331
7922.33 1336
7923.17 1362
7924.01 1315
7924.85 1276
7925.69 1206
7926.53 1243
7927.37 1202
7928.21 1173
7929.05 1179
7929.89 1187
7930.73 1265
7931.57 1128
7932.41 1115
7933.25 1154
7934.09 1194
7934.93 1182
7935.77 1150
7936.61 1157
7937.46 1109
7938.30 1134
7939.14 1202
7939.98 1159
7940.82 1129
7941.66 1120
7942.50 1202
7943.34 1212
7944.18 1130
7945.03 1154
7945.87 1156
7946.71 1154
7947.55 1225
7948.39 1173
7949.23 1155
7950.07 1216
7950.92 1191
7951.76 1248
7952.60 1274
7953.44 1292
7954.28 1286
7955.12 1238
7955.97 1296
7956.81 1307
7957.65 1288
7958.49 1344
7959.33 1293
7960.18 1370
7961.02 1329
7961.86 1283
7962.70 1297
7963.54 1303
7964.39 1338
7965.23 1291
7966.07 1329
7966.91 1323
7967.76 1318
7968.60 1399
7969.44 1436
7970.28 1450
7971.13 1515
7971.97 1422
7972.81 1526
7973.65 1424
7974.50 1411
7975.34 1407
7976.18 1367
7977.03 1366
7977.87 1326
7978.71 1331
7979.55 1272
7980.40 1228
7981.24 1217
7982.08 1247
7982.93 1285
7983.77 1300
7984.61 1195
7985.46 1250
7986.30 1206
7987.14 1227
7987.99 1225
7988.83 1216
7989.67 1264
7990.52 1207
7991.36 1184
7992.21 1210
7993.05 1217
7993.89 1135
7994.74 1137
7995.58 1132
7996.42 1172
7997.27 1106
7998.11 1177
7998.96 1198
7999.80 1196
8000.65 1183
8001.49 1230
8002.33 1273
8003.18 1321
8004.02 1354
8004.87 1381
8005.71 1325
8006.56 1344
8007.40 1317
8008.24 1256
8009.09 1286
8009.93 1170
8010.78 1152
8011.62 1183
8012.47 1101
8013.31 1123
8014.16 1084
8015.00 1027
8015.85 1043
8016.69 1020
8017.54 990
8018.38 973
8019.23 940
8020.07 945
8020.92 1004
8021.76 996
8022.61 902
8023.45 948
8024.30 967
8025.15 934
8025.99 940
8026.84 982
8027.68 918
8028.53 937
8029.37 897
8030.22 915
8031.07 956
8031.91 923
8032.76 928
8033.60 904
8034.45 965
8035.30 953
8036.14 968
8036.99 947
8037.83 946
8038.68 959
8039.53 1032
8040.37 1039
8041.22 1005
8042.06 901
8042.91 964
8043.76 965
8044.60 923
8045.45 937
8046.30 957
8047.14 953
8047.99 878
8048.84 917
8049.68 949
8050.53 926
8051.38 958
8052.22 954
8053.07 926
8053.92 924
8054.77 912
8055.61 921
8056.46 936
8057.31 875
8058.15 928
8059.00 875
8059.85 893
8060.70 889
8061.54 930
8062.39 907
8063.24 875
8064.09 918
8064.93 926
8065.78 896
8066.63 931
8067.48 902
8068.32 937
8069.17 970
8070.02 899
8070.87 888
8071.72 897
8072.56 902
8073.41 963
8074.26 912
8075.11 883
8075.96 868
8076.80 886
8077.65 926
8078.50 910
8079.35 889
8080.20 866
8081.05 920
8081.89 911
8082.74 852
8083.59 913
8084.44 845
8085.29 844
8086.14 829
8086.99 884
8087.83 881
8088.68 868
8089.53 862
8090.38 882
8091.23 881
8092.08 865
8092.93 838
8093.78 832
8094.63 870
8095.48 860
8096.32 847
8097.17 878
8098.02 858
8098.87 844
8099.72 837
8100.57 840
8101.42 851
8102.27 881
8103.12 877
8103.97 847
8104.82 857
8105.67 830
8106.52 831
8107.37 820
8108.22 819
8109.07 832
8109.92 825
8110.77 806
8111.62 809
8112.47 803
8113.32 849
8114.17 840
8115.02 832
8115.87 852
8116.72 834
8117.57 827
8118.42 791
8119.27 839
8120.12 827
8120.97 832
8121.82 836
8122.67 882
8123.52 859
8124.37 840
8125.22 833
8126.08 884
8126.93 870
8127.78 895
8128.63 873
8129.48 865
8130.33 905
8131.18 890
8132.03 867
8132.88 896
8133.73 839
8134.59 864
8135.44 890
8136.29 891
8137.14 909
8137.99 864
8138.84 883
8139.69 866
8140.55 873
8141.40 878
8142.25 884
8143.10 862
8143.95 892
8144.80 905
8145.66 871
8146.51 843
8147.36 883
8148.21 929
8149.06 906
8149.91 974
8150.77 944
8151.62 957
8152.47 960
8153.32 958
8154.18 944
8155.03 935
8155.88 963
8156.73 1071
8157.59 1081
8158.44 1049
8159.29 1067
8160.14 1092
8161.00 1070
8161.85 1117
8162.70 1034
8163.55 1000
8164.41 977
8165.26 935
8166.11 928
8166.96 923
8167.82 914
8168.67 877
8169.52 862
8170.38 938
8171.23 923
8172.08 894
8172.94 887
8173.79 935
8174.64 884
8175.50 854
8176.35 838
8177.20 890
8178.06 820
8178.91 869
8179.76 860
8180.62 826
8181.47 824
8182.32 847
8183.18 843
8184.03 804
8184.89 795
8185.74 794
8186.59 791
8187.45 730
8188.30 738
8189.16 802
8190.01 835
8190.86 796
8191.72 799
8192.57 816
8193.43 784
8194.28 762
8195.14 793
8195.99 782
8196.84 759
8197.70 774
8198.55 807
8199.41 794
8200.26 777
8201.12 833
8201.97 800
8202.83 777
8203.68 718
8204.54 800
8205.39 772
8206.25 784
8207.10 729
8207.96 729
8208.81 750
8209.67 796
8210.52 792
8211.38 783
8212.23 778
8213.09 779
8213.94 768
8214.80 764
8215.65 736
8216.51 725
8217.37 754
8218.22 724
8219.08 785
8219.93 776
8220.79 793
8221.64 790
8222.50 774
8223.36 743
8224.21 754
8225.07 743
8225.92 714
8226.78 763
8227.64 760
8228.49 775
8229.35 764
8230.20 771
8231.06 803
8231.92 791
8232.77 750
8233.63 777
8234.49 759
8235.34 711
8236.20 732
8237.06 764
8237.91 777
8238.77 736
8239.63 734
8240.48 735
8241.34 733
8242.20 709
8243.05 699
8243.91 663
8244.77 729
8245.62 694
8246.48 703
8247.34 709
8248.19 739
8249.05 737
8249.91 708
8250.77 711
8251.62 723
8252.48 743
8253.34 690
8254.20 744
8255.05 712
8255.91 681
8256.77 716
8257.63 705
8258.48 737
8259.34 717
8260.20 710
8261.06 764
8261.92 710
8262.77 720
8263.63 724
8264.49 655
8265.35 736
8266.21 716
8267.06 703
8267.92 709
8268.78 699
8269.64 726
8270.50 719
8271.35 730
8272.21 730
8273.07 722
8273.93 699
8274.79 716
8275.65 724
8276.51 736
8277.36 715
8278.22 742
8279.08 704
8279.94 731
8280.80 737
8281.66 785
8282.52 756
8283.38 783
8284.24 735
8285.09 816
8285.95 773
8286.81 746
8287.67 707
8288.53 732
8289.39 741
8290.25 728
8291.11 762
8291.97 783
8292.83 788
8293.69 783
8294.55 791
8295.41 782
8296.27 749
8297.13 793
8297.99 805
8298.85 734
8299.71 782
8300.56 750
8301.42 771
8302.28 791
8303.14 775
8304.00 764
8304.86 794
8305.73 757
8306.59 715
8307.45 752
8308.31 755
8309.17 785
8310.03 783
8310.89 771
8311.75 737
8312.61 709
8313.47 674
8314.33 715
8315.19 710
8316.05 710
8316.91 715
8317.77 720
8318.63 699
8319.49 702
8320.35 715
8321.22 740
8322.08 748
8322.94 719
8323.80 710
8324.66 698
8325.52 707
8326.38 754
8327.24 735
8328.10 753
8328.97 688
8329.83 678
8330.69 675
8331.55 721
8332.41 765
8333.27 720
8334.13 681
8335.00 740
8335.86 689
8336.72 667
8337.58 707
8338.44 704
8339.30 688
8340.17 704
8341.03 702
8341.89 725
8342.75 672
8343.62 713
8344.48 686
8345.34 680
8346.20 725
8347.06 692
8347.93 708
8348.79 661
8349.65 701
8350.51 733
8351.38 707
8352.24 740
8353.10 749
8353.96 728
8354.83 723
8355.69 744
8356.55 743
8357.41 718
8358.28 673
8359.14 782
8360.00 728
8360.87 721
8361.73 711
8362.59 746
8363.46 720
8364.32 710
8365.18 708
8366.05 729
8366.91 726
8367.77 690
8368.64 744
8369.50 750
8370.36 709
8371.23 723
8372.09 731
8372.95 742
8373.82 736
8374.68 739
8375.54 739
8376.41 710
8377.27 751
8378.14 742
8379.00 767
8379.86 756
8380.73 736
8381.59 740
8382.46 737
8383.32 770
8384.18 772
8385.05 762
8385.91 725
8386.78 790
8387.64 781
8388.51 782
8389.37 773
8390.23 795
8391.10 783
8391.96 777
8392.83 829
8393.69 835
8394.56 768
8395.42 771
8396.29 737
8397.15 793
8398.02 785
8398.88 772
8399.75 798
8400.61 797
8401.48 833
8402.34 788
8403.21 850
8404.07 822
8404.94 849
8405.80 872
8406.67 889
8407.53 842
8408.40 812
8409.26 814
8410.13 809
8411.00 833
8411.86 830
8412.73 842
8413.59 850
8414.46 854
8415.32 863
8416.19 814
8417.06 842
8417.92 861
8418.79 923
8419.65 925
8420.52 814
8421.39 845
8422.25 862
8423.12 912
8423.98 916
8424.85 930
8425.72 887
8426.58 886
8427.45 887
8428.32 898
8429.18 882
8430.05 923
8430.92 987
8431.78 954
8432.65 960
8433.52 952
8434.38 988
8435.25 973
8436.12 957
8436.98 973
8437.85 1053
8438.72 1058
8439.58 1057
8440.45 1108
8441.32 1095
8442.19 1141
8443.05 1177
8443.92 1216
8444.79 1206
8445.65 1285
8446.52 1232
8447.39 1256
8448.26 1331
8449.12 1284
8449.99 1298
8450.86 1233
8451.73 1249
8452.60 1268
8453.46 1294
8454.33 1358
8455.20 1419
8456.07 1540
8456.93 1662
8457.80 1760
8458.67 1933
8459.54 2010
8460.41 2118
8461.27 2189
8462.14 2226
8463.01 2134
8463.88 2042
8464.75 1910
8465.62 1777
8466.48 1696
8467.35 1618
8468.22 1440
8469.09 1362
8469.96 1340
8470.83 1208
8471.70 1187
8472.57 1086
8473.43 1119
8474.30 1142
8475.17 1105
8476.04 1129
8476.91 1121
8477.78 1094
8478.65 1010
8479.52 1065
8480.39 1030
8481.25 999
8482.12 997
8482.99 1017
8483.86 1031
8484.73 1020
8485.60 1017
8486.47 998
8487.34 982
8488.21 990
8489.08 981
8489.95 1017
8490.82 1039
8491.69 1012
8492.56 999
8493.43 1033
8494.30 1104
8495.17 1011
8496.04 1031
8496.91 1018
8497.78 1076
8498.65 1079
8499.52 1072
8500.39 1079
8501.26 1081
8502.13 1052
8503.00 1059
8503.87 1030
8504.74 1006
8505.61 1054
8506.48 992
8507.35 1000
8508.22 978
8509.09 983
8509.96 1001
8510.83 1031
8511.70 1026
8512.57 1011
8513.45 1042
8514.32 1038
8515.19 1012
8516.06 1040
8516.93 1029
8517.80 1057
8518.67 1044
8519.54 991
8520.41 1004
8521.29 1012
8522.16 1052
8523.03 1024
8523.90 1047
8524.77 989
8525.64 1026
8526.51 1054
8527.39 1066
8528.26 987
8529.13 1054
8530.00 1072
8530.87 1032
8531.74 1054
8532.62 1060
8533.49 1089
8534.36 1083
8535.23 1052
8536.10 1036
8536.98 1084
8537.85 1084
8538.72 1116
8539.59 1099
8540.46 1129
8541.34 1055
8542.21 1129
8543.08 1096
8543.95 1107
8544.83 1057
8545.70 1057
8546.57 1048
8547.44 1043
8548.32 1063
8549.19 1049
8550.06 1006
8550.93 1016
8551.81 1072
8552.68 1077
8553.55 1173
8554.43 1218
8555.30 1272
8556.17 1263
8557.04 1368
8557.92 1421
8558.79 1456
8559.66 1472
8560.54 1467
8561.41 1371
8562.28 1319
8563.16 1265
8564.03 1212
8564.90 1118
8565.78 1103
8566.65 1093
8567.52 1069
8568.40 1045
8569.27 998
8570.15 1003
8571.02 990
8571.89 939
8572.77 951
8573.64 928
8574.51 934
8575.39 932
8576.26 949
8577.14 904
8578.01 916
8578.88 871
8579.76 899
8580.63 886
8581.51 891
8582.38 895
8583.26 936
8584.13 913
8585.01 905
8585.88 899
8586.75 882
8587.63 901
8588.50 896
8589.38 891
8590.25 840
8591.13 881
8592.00 882
8592.88 894
8593.75 911
8594.63 916
8595.50 897
8596.38 907
8597.25 914
8598.13 920
8599.00 947
8599.88 979
8600.75 963
8601.63 939
8602.50 907
8603.38 941
8604.26 971
8605.13 978
8606.01 936
8606.88 926
8607.76 961
8608.63 928
8609.51 947
8610.38 935
8611.26 944
8612.14 959
8613.01 971
8613.89 959
8614.76 951
8615.64 972
8616.52 1015
8617.39 943
8618.27 974
8619.15 976
8620.02 955
8620.90 970
8621.77 964
8622.65 968
8623.53 972
8624.40 982
8625.28 965
8626.16 1016
8627.03 1001
8627.91 984
8628.79 965
8629.66 1011
8630.54 1053
8631.42 1057
8632.29 1042
8633.17 1100
8634.05 1118
8634.92 1000
8635.80 1010
8636.68 1094
8637.56 1108
8638.43 1037
8639.31 1059
8640.19 1065
8641.07 1093
8641.94 1040
8642.82 1062
8643.70 1096
8644.57 1089
8645.45 1074
8646.33 1082
8647.21 1055
8648.09 1078
8648.96 1101
8649.84 1151
8650.72 1133
8651.60 1061
8652.47 1126
8653.35 1170
8654.23 1149
8655.11 1135
8655.99 1179
8656.86 1156
8657.74 1181
8658.62 1170
8659.50 1241
8660.38 1208
8661.26 1182
8662.13 1206
8663.01 1231
8663.89 1212
8664.77 1131
8665.65 1179
8666.53 1230
8667.41 1202
8668.28 1213
8669.16 1227
8670.04 1294
8670.92 1316
8671.80 1329
8672.68 1416
8673.56 1481
8674.44 1496
8675.32 1609
8676.20 1708
8677.07 1748
8677.95 1772
8678.83 1791
8679.71 1784
8680.59 1731
8681.47 1628
8682.35 1598
8683.23 1563
8684.11 1607
8684.99 1540
8685.87 1443
8686.75 1403
8687.63 1407
8688.51 1420
8689.39 1408
8690.27 1489
8691.15 1503
8692.03 1579
8692.91 1759
8693.79 1989
8694.67 2057
8695.55 2101
8696.43 2193
8697.31 2175
8698.19 2140
8699.07 2081
8699.95 2014
8700.83 1825
8701.71 1803
8702.59 1638
8703.47 1587
8704.35 1524
8705.23 1404
8706.11 1298
8706.99 1257
8707.87 1268
8708.75 1240
8709.63 1218
8710.52 1158
8711.40 1109
8712.28 1124
8713.16 1104
8714.04 1106
8714.92 1109
8715.80 1087
8716.68 1058
8717.56 1039
8718.45 1060
8719.33 1025
8720.21 1073
8721.09 1008
8721.97 1061
8722.85 1069
8723.73 1031
8724.62 1043
8725.50 1025
8726.38 1040
8727.26 1040
8728.14 1000
8729.02 1034
8729.91 1069
8730.79 1068
8731.67 1110
8732.55 1102
8733.43 1135
8734.32 1134
8735.20 1098
8736.08 1150
8736.96 1063
8737.84 1029
8738.73 1075
8739.61 1094
8740.49 1051
8741.37 1054
8742.26 1039
8743.14 1092
8744.02 1033
8744.90 1048
8745.79 1009
8746.67 1028
8747.55 1013
8748.43 1052
8749.32 1050
8750.20 1059
8751.08 1050
8751.97 1100
8752.85 1096
8753.73 1121
8754.62 1144
8755.50 1073
8756.38 1106
8757.26 1137
8758.15 1175
8759.03 1148
8759.91 1248
8760.80 1306
8761.68 1295
8762.56 1276
8763.45 1316
8764.33 1296
8765.22 1264
8766.10 1268
8766.98 1254
8767.87 1252
8768.75 1228
8769.63 1195
8770.52 1258
8771.40 1247
8772.29 1202
8773.17 1179
8774.05 1189
8774.94 1171
8775.82 1199
8776.71 1206
8777.59 1133
8778.48 1150
8779.36 1169
8780.24 1123
8781.13 1130
8782.01 1113
8782.90 1095
8783.78 1073
8784.67 1129
8785.55 1118
8786.44 1099
8787.32 1008
8788.21 1044
8789.09 1101
8789.98 1057
8790.86 1020
8791.74 1082
8792.63 1100
8793.51 1060
8794.40 1035
8795.29 1004
8796.17 1077
8797.06 1061
8797.94 1060
8798.83 1025
8799.71 1068
8800.60 1109
8801.48 1071
8802.37 1093
8803.25 1125
8804.14 1087
8805.02 1063
8805.91 1086
8806.80 1084
8807.68 1049
8808.57 1053
8809.45 1016
8810.34 1030
8811.23 1053
8812.11 995
8813.00 995
8813.88 946
8814.77 1027
8815.66 977
8816.54 955
8817.43 978
8818.31 950
8819.20 941
8820.09 962
8820.97 989
8821.86 989
8822.75 959
8823.63 913
8824.52 961
8825.41 972
8826.29 975
8827.18 986
8828.07 969
8828.95 920
8829.84 920
8830.73 938
8831.61 940
8832.50 952
8833.39 942
8834.28 936
8835.16 913
8836.05 899
8836.94 902
8837.82 836
8838.71 899
8839.60 895
8840.49 843
8841.37 826
8842.26 838
8843.15 847
8844.04 855
8844.92 882
8845.81 886
8846.70 893
8847.59 884
8848.47 858
8849.36 863
8850.25 834
8851.14 806
8852.03 817
8852.91 832
8853.80 803
8854.69 787
8855.58 800
8856.47 775
8857.36 759
8858.24 797
8859.13 803
8860.02 807
8860.91 748
8861.80 780
8862.69 742
8863.57 780
8864.46 781
8865.35 776
8866.24 770
8867.13 787
8868.02 797
8868.91 789
8869.80 806
8870.68 803
8871.57 754
8872.46 766
8873.35 744
8874.24 718
8875.13 740
8876.02 762
8876.91 749
8877.80 732
8878.69 752
8879.58 786
8880.47 757
8881.36 755
8882.24 765
8883.13 759
8884.02 756
8884.91 731
8885.80 705
8886.69 746
8887.58 750
8888.47 709
8889.36 726
8890.25 713
8891.14 749
8892.03 751
8892.92 723
8893.81 673
8894.70 716
8895.59 728
8896.48 692
8897.37 702
8898.26 714
8899.15 711
8900.04 703
8900.93 744
8901.82 722
8902.72 698
8903.61 700
8904.50 708
8905.39 731
8906.28 709
8907.17 687
8908.06 649
8908.95 666
8909.84 703
8910.73 673
8911.62 706
8912.51 721
8913.41 681
8914.30 655
8915.19 681
8916.08 689
8916.97 665
8917.86 666
8918.75 667
8919.64 656
8920.54 654
8921.43 661
8922.32 670
8923.21 654
8924.10 663
8924.99 688
8925.88 645
8926.78 637
8927.67 635
8928.56 680
8929.45 643
8930.34 617
8931.24 618
8932.13 619
8933.02 633
8933.91 640
8934.80 581
8935.70 639
8936.59 646
8937.48 639
8938.37 652
8939.27 668
8940.16 648
8941.05 683
8941.94 648
8942.84 633
8943.73 609
8944.62 653
8945.51 662
8946.41 621
8947.30 613
8948.19 637
8949.08 648
8949.98 655
8950.87 630
8951.76 607
8952.66 596
8953.55 623
8954.44 628
8955.34 625
8956.23 624
8957.12 602
8958.02 623
8958.91 638
8959.80 585
8960.70 591
8961.59 611
8962.48 621
8963.38 582
8964.27 601
8965.16 647
8966.06 668
8966.95 661
8967.84 639
8968.74 635
8969.63 681
8970.53 627
8971.42 626
8972.31 649
8973.21 650
8974.10 610
8975.00 631
8975.89 635
8976.78 606
8977.68 620
8978.57 597
8979.47 625
8980.36 606
8981.26 611
8982.15 578
8983.05 615
8983.94 599
8984.83 617
8985.73 618
8986.62 594
8987.52 603
8988.41 611
8989.31 603
8990.20 643
8991.10 589
8991.99 566
8992.89 597
8993.78 614
8994.68 652
8995.57 580
8996.47 580
8997.36 601
8998.26 632
8999.15 598
9000.05 573
9000.95 581
9001.84 613
9002.74 597
9003.63 601
9004.53 583
9005.42 616
9006.32 629
9007.21 612
9008.11 611
9009.01 563
9009.90 601
9010.80 573
9011.69 624
9012.59 607
9013.49 548
9014.38 580
9015.28 587
9016.17 601
9017.07 591
9017.97 610
9018.86 590
9019.76 562
9020.66 577
9021.55 573
9022.45 562
9023.35 603
9024.24 576
9025.14 580
9026.04 612
9026.93 588
9027.83 594
9028.73 607
9029.62 575
9030.52 590
9031.42 593
9032.31 622
9033.21 613
9034.11 636
9035.01 638
9035.90 594
9036.80 599
9037.70 564
9038.59 632
9039.49 605
9040.39 642
9041.29 658
9042.18 637
9043.08 589
9043.98 588
9044.88 594
9045.77 669
9046.67 627
9047.57 574
9048.47 610
9049.37 590
9050.26 586
9051.16 613
9052.06 652
9052.96 635
9053.85 664
9054.75 617
9055.65 662
9056.55 647
9057.45 660
9058.35 639
9059.24 651
9060.14 644
9061.04 627
9061.94 631
9062.84 644
9063.74 633
9064.64 623
9065.53 616
9066.43 679
9067.33 649
9068.23 630
9069.13 635
9070.03 667
9070.93 658
9071.83 643
9072.72 645
9073.62 661
9074.52 636
9075.42 647
9076.32 667
9077.22 663
9078.12 614
9079.02 635
9079.92 615
9080.82 675
9081.72 661
9082.62 626
9083.52 651
9084.42 668
9085.32 671
9086.21 644
9087.11 645
9088.01 648
9088.91 624
9089.81 660
9090.71 637
9091.61 675
9092.51 724
9093.41 699
9094.31 679
9095.21 680
9096.11 734
9097.01 706
9097.91 664
9098.81 665
9099.72 657
9100.62 635
9101.52 647
9102.42 636
9103.32 651
9104.22 654
9105.12 665
9106.02 663
9106.92 668
9107.82 630
9108.72 620
9109.62 668
9110.52 652
9111.42 661
9112.32 641
9113.23 636
9114.13 610
9115.03 640
9115.93 672
9116.83 616
9117.73 580
9118.63 607
9119.53 626
9120.44 589
9121.34 608
9122.24 629
9123.14 634
9124.04 617
9124.94 587
9125.84 644
9126.75 618
9127.65 610
9128.55 567
9129.45 564
9130.35 588
9131.25 620
9132.16 574
9133.06 567
9133.96 564
9134.86 575
9135.76 616
9136.67 599
9137.57 603
9138.47 592
9139.37 612
9140.28 628
9141.18 603
9142.08 585
9142.98 593
9143.89 615
9144.79 601
9145.69 602
9146.59 599
9147.50 629
9148.40 607
9149.30 570
9150.20 587
9151.11 607
9152.01 617
9152.91 610
9153.82 630
9154.72 622
9155.62 617
9156.53 594
9157.43 605
9158.33 594
9159.24 591
9160.14 585
9161.04 603
9161.95 596
9162.85 595
9163.75 566
9164.66 583
9165.56 585
9166.46 617
9167.37 605
9168.27 601
9169.17 588
9170.08 569
9170.98 610
9171.89 589
9172.79 573
9173.69 583
9174.60 637
9175.50 590
9176.41 567
9177.31 572
9178.21 576
9179.12 625
9180.02 577
9180.93 595
9181.83 595
9182.74 613
9183.64 617
9184.55 613
9185.45 557
9186.35 580
9187.26 589
9188.16 598
9189.07 582
9189.97 587
9190.88 589
9191.78 600
9192.69 590
9193.59 589
9194.50 589
9195.40 587
9196.31 601
9197.21 601
9198.12 574
9199.02 583
9199.93 598
9200.83 623
9201.74 619
9202.65 636
9203.55 606
9204.46 635
9205.36 648
9206.27 707
9207.17 656
9208.08 640
9208.98 643
9209.89 654
9210.80 626
9211.70 644
9212.61 596
9213.51 643
9214.42 608
9215.33 578
9216.23 586
9217.14 584
9218.04 600
9218.95 577
9219.86 569
9220.76 592
9221.67 581
9222.58 599
9223.48 580
9224.39 588
9225.30 576
9226.20 572
9227.11 581
9228.01 608
9228.92 586
9229.83 538
9230.74 562
9231.64 565
9232.55 563
9233.46 574
9234.36 576
9235.27 588
9236.18 561
9237.08 542
9237.99 532
9238.90 552
9239.81 596
9240.71 563
9241.62 554
9242.53 546
9243.43 561
9244.34 544
9245.25 558
9246.16 579
9247.07 577
9247.97 555
9248.88 560
9249.79 574
9250.70 555
9251.60 553
9252.51 537
9253.42 540
9254.33 565
9255.24 536
9256.14 553
9257.05 556
9257.96 585
9258.87 554
9259.78 543
9260.68 512
9261.59 532
9262.50 574
9263.41 595
9264.32 564
9265.23 525
9266.13 541
9267.04 560
9267.95 576
9268.86 545
9269.77 539
9270.68 564
9271.59 603
9272.50 569
9273.40 547
9274.31 554
9275.22 588
9276.13 562
9277.04 561
9277.95 618
9278.86 596
9279.77 594
9280.68 582
9281.59 542
9282.50 597
9283.41 556
9284.32 517
9285.22 563
9286.13 575
9287.04 575
9287.95 575
9288.86 606
9289.77 603
9290.68 540
9291.59 557
9292.50 575
9293.41 551
9294.32 546
9295.23 559
9296.14 564
9297.05 575
9297.96 557
9298.87 601
9299.78 567
9300.69 556
9301.60 599
9302.51 596
9303.42 568
9304.33 558
9305.24 592
9306.15 575
9307.07 585
9307.98 615
9308.89 617
9309.80 607
9310.71 605
9311.62 589
9312.53 630
9313.44 606
9314.35 630
9315.26 593
9316.17 625
9317.08 631
9318.00 638
9318.91 579
9319.82 580
9320.73 617
9321.64 588
9322.55 623
9323.46 557
9324.37 562
9325.29 587
9326.20 583
9327.11 562
9328.02 588
9328.93 601
9329.84 640
9330.75 594
9331.67 589
9332.58 572
9333.49 566
9334.40 550
9335.31 590
9336.23 576
9337.14 590
9338.05 592
9338.96 559
9339.87 569
9340.79 591
9341.70 594
9342.61 607
9343.52 610
9344.44 616
9345.35 607
9346.26 607
9347.17 591
9348.09 580
9349.00 569
9349.91 584
9350.82 577
9351.74 555
9352.65 554
9353.56 614
9354.47 607
9355.39 582
9356.30 617
9357.21 572
9358.13 574
9359.04 555
9359.95 548
9360.87 570
9361.78 566
9362.69 579
9363.61 535
9364.52 556
9365.43 524
9366.35 524
9367.26 511
9368.17 531
9369.09 548
9370.00 543
9370.91 564
9371.83 558
9372.74 561
9373.65 623
9374.57 563
9375.48 577
9376.40 558
9377.31 583
9378.22 574
9379.14 546
9380.05 563
9380.97 561
9381.88 583
9382.80 591
9383.71 593
9384.62 558
9385.54 620
9386.45 552
9387.37 544
9388.28 566
9389.20 575
9390.11 589
9391.03 571
9391.94 619
9392.85 583
9393.77 578
9394.68 562
9395.60 603
9396.51 589
9397.43 595
9398.34 581
9399.26 576
9400.17 602
9401.09 592
9402.00 576
9402.92 586
9403.84 611
9404.75 595
9405.67 601
9406.58 570
9407.50 579
9408.41 562
9409.33 568
9410.24 583
9411.16 549
9412.07 540
9412.99 600
9413.91 598
9414.82 593
9415.74 627
9416.65 595
9417.57 582
9418.49 609
9419.40 599
9420.32 609
9421.23 625
9422.15 608
9423.07 591
9423.98 582
9424.90 616
9425.81 638
9426.73 620
9427.65 629
9428.56 621
9429.48 600
9430.40 598
9431.31 588
9432.23 628
9433.15 644
9434.06 642
9434.98 573
9435.90 593
9436.81 630
9437.73 624
9438.65 592
9439.57 626
9440.48 656
9441.40 624
9442.32 612
9443.23 643
9444.15 639
9445.07 624
9445.99 632
9446.90 658
9447.82 668
9448.74 611
9449.66 670
9450.57 646
9451.49 675
9452.41 638
9453.33 686
9454.24 717
9455.16 726
9456.08 744
9457.00 709
9457.91 741
9458.83 762
9459.75 704
9460.67 710
9461.59 732
9462.50 698
9463.42 681
9464.34 688
9465.26 688
9466.18 646
9467.10 697
9468.01 662
9468.93 640
9469.85 626
9470.77 596
9471.69 607
9472.61 639
9473.53 619
9474.44 598
9475.36 575
9476.28 578
9477.20 623
9478.12 600
9479.04 632
9479.96 615
9480.88 595
9481.80 623
9482.71 589
9483.63 626
9484.55 646
9485.47 618
9486.39 652
9487.31 625
9488.23 608
9489.15 645
9490.07 679
9490.99 670
9491.91 627
9492.83 655
9493.75 652
9494.67 644
9495.59 630
9496.51 677
9497.43 585
9498.35 608
9499.27 613
9500.19 630
9501.11 611
9502.03 573
9502.95 587
9503.87 639
9504.79 608
9505.71 608
9506.63 589
9507.55 596
9508.47 584
9509.39 573
9510.31 592
9511.23 585
9512.15 626
9513.07 612
9513.99 605
9514.91 622
9515.83 634
9516.75 614
9517.67 643
9518.59 685
9519.52 712
9520.44 688
9521.36 687
9522.28 641
9523.20 626
9524.12 635
9525.04 669
9525.96 667
9526.88 663
9527.80 603
9528.73 622
9529.65 613
9530.57 632
9531.49 624
9532.41 660
9533.33 672
9534.26 687
9535.18 685
9536.10 656
9537.02 654
9537.94 651
9538.86 664
9539.79 654
9540.71 647
9541.63 643
9542.55 641
9543.47 651
9544.40 646
9545.32 611
9546.24 619
9547.16 613
9548.08 638
9549.01 613
9549.93 585
9550.85 599
9551.77 585
9552.70 614
9553.62 594
9554.54 575
9555.46 581
9556.39 592
9557.31 592
9558.23 606
9559.16 598
9560.08 590
9561.00 626
9561.92 623
9562.85 601
9563.77 600
9564.69 599
9565.62 624
9566.54 604
9567.46 603
9568.39 613
9569.31 627
9570.23 620
9571.16 646
9572.08 598
9573.00 574
9573.93 606
9574.85 591
9575.77 618
9576.70 587
9577.62 614
9578.54 609
9579.47 631
9580.39 604
9581.32 608
9582.24 613
9583.16 603
9584.09 611
9585.01 596
9585.94 600
9586.86 608
9587.78 604
9588.71 610
9589.63 600
9590.56 640
9591.48 650
9592.41 622
9593.33 600
9594.25 601
9595.18 584
9596.10 627
9597.03 632
9597.95 596
9598.88 600
9599.80 625
9600.73 623
9601.65 652
9602.58 642
9603.50 632
9604.43 650
9605.35 623
9606.28 631
9607.20 680
9608.13 646
9609.05 656
9609.98 685
9610.90 643
9611.83 632
9612.75 641
9613.68 625
9614.60 628
9615.53 640
9616.46 674
9617.38 644
9618.31 653
9619.23 651
9620.16 683
9621.08 674
9622.01 668
9622.94 649
9623.86 658
9624.79 667
9625.71 644
9626.64 680
9627.57 722
9628.49 702
9629.42 674
9630.34 690
9631.27 668
9632.20 718
9633.12 707
9634.05 694
9634.98 740
9635.90 735
9636.83 733
9637.76 722
9638.68 728
9639.61 788
9640.54 786
9641.46 789
9642.39 792
9643.32 825
9644.24 802
9645.17 804
9646.10 821
9647.02 793
9647.95 811
9648.88 891
9649.81 929
9650.73 938
9651.66 956
9652.59 1026
9653.51 1078
9654.44 1011
9655.37 970
9656.30 1023
9657.22 938
9658.15 906
9659.08 897
9660.01 900
9660.93 912
9661.86 862
9662.79 880
9663.72 794
9664.65 784
9665.57 786
9666.50 773
9667.43 807
9668.36 825
9669.29 772
9670.21 819
9671.14 817
9672.07 807
9673.00 790
9673.93 782
9674.86 818
9675.78 776
9676.71 754
9677.64 764
9678.57 752
9679.50 782
9680.43 757
9681.36 802
9682.28 783
9683.21 745
9684.14 775
9685.07 779
9686.00 760
9686.93 723
9687.86 753
9688.79 769
9689.72 782
9690.64 801
9691.57 826
9692.50 818
9693.43 808
9694.36 776
9695.29 790
9696.22 773
9697.15 790
9698.08 778
9699.01 784
9699.94 760
9700.87 740
9701.80 773
9702.73 762
9703.66 768
9704.59 763
9705.52 796
9706.45 719
9707.38 758
9708.31 735
9709.24 738
9710.17 730
9711.10 708
9712.03 757
9712.96 727
9713.89 721
9714.82 714
9715.75 743
9716.68 735
9717.61 740
9718.54 756
9719.47 761
9720.40 768
9721.33 735
9722.26 711
9723.19 745
9724.12 741
9725.05 694
9725.98 750
9726.92 750
9727.85 749
9728.78 724
9729.71 766
9730.64 790
9731.57 766
9732.50 751
9733.43 754
9734.36 768
9735.30 803
9736.23 769
9737.16 784
9738.09 785
9739.02 782
9739.95 785
9740.88 786
9741.82 778
9742.75 808
9743.68 777
9744.61 768
9745.54 780
9746.47 818
9747.41 770
9748.34 810
9749.27 806
9750.20 786
9751.13 828
9752.07 850
9753.00 809
9753.93 804
9754.86 818
9755.79 835
9756.73 830
9757.66 813
9758.59 879
9759.52 866
9760.46 842
9761.39 874
9762.32 795
9763.25 830
9764.19 844
9765.12 920
9766.05 876
9766.98 819
9767.92 851
9768.85 875
9769.78 867
9770.72 915
9771.65 900
9772.58 869
9773.52 917
9774.45 897
9775.38 919
9776.31 911
9777.25 872
9778.18 910
9779.11 896
9780.05 890
9780.98 918
9781.92 920
9782.85 999
9783.78 1048
9784.72 1046
9785.65 1028
9786.58 1099
9787.52 1108
9788.45 1114
9789.38 1144
9790.32 1168
9791.25 1177
9792.19 1074
9793.12 1040
9794.05 1021
9794.99 991
9795.92 1000
9796.86 1033
9797.79 1020
9798.73 1030
9799.66 1066
9800.59 1110
9801.53 1112
9802.46 1034
9803.40 1042
9804.33 1053
9805.27 1043
9806.20 1031
9807.14 1025
9808.07 992
9809.01 968
9809.94 917
9810.88 896
9811.81 854
9812.75 845
9813.68 812
9814.62 864
9815.55 833
9816.49 813
9817.42 809
9818.36 805
9819.29 787
9820.23 746
9821.16 773
9822.10 768
9823.03 742
9823.97 735
9824.90 774
9825.84 748
9826.78 748
9827.71 736
9828.65 769
9829.58 792
9830.52 736
9831.45 763
9832.39 777
9833.33 734
9834.26 750
9835.20 751
9836.13 759
9837.07 733
9838.01 712
9838.94 721
9839.88 754
9840.82 741
9841.75 755
9842.69 784
9843.62 767
9844.56 764
9845.50 773
9846.43 754
9847.37 749
9848.31 758
9849.24 716
9850.18 737
9851.12 736
9852.05 727
9852.99 757
9853.93 770
9854.87 761
9855.80 732
9856.74 775
9857.68 773
9858.61 763
9859.55 768
9860.49 820
9861.43 786
9862.36 773
9863.30 780
9864.24 759
9865.17 749
9866.11 766
9867.05 797
9867.99 784
9868.93 784
9869.86 730
9870.80 715
9871.74 789
9872.68 757
9873.61 750
9874.55 781
9875.49 762
9876.43 789
9877.37 817
9878.30 795
9879.24 781
9880.18 803
9881.12 796
9882.06 806
9883.00 817
9883.93 810
9884.87 799
9885.81 807
9886.75 761
9887.69 783
9888.63 795
9889.56 785
9890.50 774
9891.44 738
9892.38 811
9893.32 774
9894.26 756
9895.20 787
9896.14 727
9897.07 777
9898.01 755
9898.95 771
9899.89 825
9900.83 789
9901.77 795
9902.71 850
9903.65 799
9904.59 805
9905.53 765
9906.47 744
9907.41 768
9908.35 793
9909.29 840
9910.23 804
9911.16 810
9912.10 825
9913.04 849
9913.98 859
9914.92 806
9915.86 806
9916.80 815
9917.74 827
9918.68 815
9919.62 855
9920.56 860
9921.50 845
9922.44 867
9923.38 904
9924.32 938
9925.27 950
9926.21 1032
9927.15 1067
9928.09 1120
9929.03 1147
9929.97 1219
9930.91 1212
9931.85 1291
9932.79 1251
9933.73 1205
9934.67 1194
9935.61 1144
9936.55 1073
9937.49 1053
9938.43 999
9939.38 958
9940.32 940
9941.26 914
9942.20 884
9943.14 836
9944.08 882
9945.02 866
9945.96 804
9946.90 802
9947.85 798
9948.79 814
9949.73 843
9950.67 801
9951.61 863
9952.55 852
9953.50 866
9954.44 845
9955.38 912
9956.32 863
9957.26 830
9958.20 837
9959.15 873
9960.09 869
9961.03 854
9961.97 865
9962.91 841
9963.86 826
9964.80 885
9965.74 879
9966.68 843
9967.63 854
9968.57 873
9969.51 916
9970.45 840
9971.39 795
9972.34 937
9973.28 861
9974.22 826
9975.17 865
9976.11 830
9977.05 810
9977.99 815
9978.94 799
9979.88 760
9980.82 756
9981.77 797
9982.71 756
9983.65 771
9984.59 767
9985.54 737
9986.48 746
9987.42 734
9988.37 749
9989.31 745
9990.25 727
9991.20 725
9992.14 730
9993.08 732
9994.03 749
9994.97 732
9995.92 725
9996.86 718
9997.80 684
9998.75 739
9999.69 725
10000.63 711
10001.58 722
10002.52 680
10003.47 711
10004.41 655
10005.35 679
10006.30 740
10007.24 753
10008.19 708
10009.13 719
10010.08 702
10011.02 683
10011.96 685
10012.91 692
10013.85 718
10014.80 689
10015.74 673
10016.69 672
10017.63 676
10018.58 650
10019.52 694
10020.47 662
10021.41 658
10022.36 674
10023.30 701
10024.25 663
10025.19 668
10026.14 657
10027.08 679
10028.03 702
10028.97 685
10029.92 671
10030.86 678
10031.81 667
10032.75 622
10033.70 667
10034.64 638
10035.59 662
10036.53 633
10037.48 625
10038.43 593
10039.37 634
10040.32 675
10041.26 631
10042.21 658
10043.16 654
10044.10 650
10045.05 611
10045.99 625
10046.94 592
10047.89 593
10048.83 587
10049.78 603
10050.72 622
10051.67 601
10052.62 614
10053.56 631
10054.51 648
10055.46 589
10056.40 603
10057.35 634
10058.30 608
10059.24 608
10060.19 641
10061.14 636
10062.08 609
10063.03 602
10063.98 618
10064.92 622
10065.87 608
10066.82 626
10067.76 621
10068.71 640
10069.66 606
10070.61 593
10071.55 582
10072.50 595
10073.45 626
10074.39 604
10075.34 596
10076.29 639
10077.24 604
10078.18 604
10079.13 614
10080.08 598
10081.03 599
10081.97 657
10082.92 599
10083.87 601
10084.82 629
10085.77 636
10086.71 608
10087.66 596
10088.61 584
10089.56 588
10090.51 610
10091.45 612
10092.40 596
10093.35 546
10094.30 580
10095.25 573
10096.20 570
10097.14 618
10098.09 564
10099.04 572
10099.99 562
10100.94 588
10101.89 596
10102.84 603
10103.78 563
10104.73 521
10105.68 544
10106.63 532
10107.58 562
10108.53 530
10109.48 563
10110.43 543
10111.38 525
10112.33 550
10113.27 555
10114.22 548
10115.17 549
10116.12 534
10117.07 544
10118.02 548
10118.97 525
10119.92 542
10120.87 541
10121.82 551
10122.77 569
10123.72 587
10124.67 583
10125.62 548
10126.57 557
10127.52 534
10128.47 564
10129.42 561
10130.37 524
10131.32 561
10132.27 564
10133.22 539
10134.17 548
10135.12 538
10136.07 576
10137.02 562
10137.97 576
10138.92 556
10139.87 544
10140.82 583
10141.77 579
10142.72 539
10143.67 535
10144.62 543
10145.57 579
10146.52 568
10147.47 565
10148.43 548
10149.38 547
10150.33 578
10151.28 582
10152.23 573
10153.18 578
10154.13 544
10155.08 608
10156.03 582
10156.99 539
10157.94 570
10158.89 572
10159.84 567
10160.79 612
10161.74 586
10162.69 565
10163.65 560
10164.60 586
10165.55 628
10166.50 631
10167.45 631
10168.40 591
10169.36 597
10170.31 577
10171.26 585
10172.21 546
10173.16 564
10174.11 623
10175.07 622
10176.02 623
10176.97 655
10177.92 665
10178.88 622
10179.83 643
10180.78 637
10181.73 618
10182.69 657
10183.64 672
10184.59 711
10185.54 649
10186.50 628
10187.45 671
10188.40 691
10189.35 690
10190.31 646
10191.26 702
10192.21 661
10193.17 646
10194.12 657
10195.07 698
10196.02 689
10196.98 704
10197.93 692
10198.88 720
10199.84 703
10200.79 717
10201.74 751
10202.70 745
10203.65 704
10204.60 709
10205.56 743
10206.51 758
10207.46 789
10208.42 772
10209.37 834
10210.33 740
10211.28 775
10212.23 803
10213.19 792
10214.14 789
10215.09 761
10216.05 773
10217.00 755
10217.96 748
10218.91 739
10219.87 722
10220.82 687
10221.77 714
10222.73 663
10223.68 671
10224.64 702
10225.59 676
10226.55 646
10227.50 671
10228.45 649
10229.41 659
10230.36 681
10231.32 687
10232.27 655
10233.23 651
10234.18 702
10235.14 654
10236.09 620
10237.05 695
10238.00 664
10238.96 676
10239.91 666
10240.87 676
10241.82 664
10242.78 664
10243.73 657
10244.69 631
10245.64 643
10246.60 653
10247.56 625
10248.51 630
10249.47 631
10250.42 636
10251.38 648
10252.33 633
10253.29 616
10254.25 632
10255.20 634
10256.16 590
10257.11 574
10258.07 634
10259.02 621
10259.98 607
10260.94 612
10261.89 643
10262.85 651
10263.81 607
10264.76 588
10265.72 588
10266.67 637
10267.63 673
10268.59 632
10269.54 656
10270.50 685
10271.46 614
10272.41 648
10273.37 655
10274.33 625
10275.28 633
10276.24 641
10277.20 647
10278.15 603
10279.11 598
10280.07 615
10281.03 608
10281.98 591
10282.94 584
10283.90 590
10284.85 634
10285.81 619
10286.77 589
10287.73 603
10288.68 573
10289.64 572
10290.60 579
10291.56 580
10292.51 615
10293.47 595
10294.43 589
10295.39 621
10296.34 574
10297.30 557
10298.26 607
10299.22 594
10300.18 581
10301.13 588
10302.09 592
10303.05 576
10304.01 567
10304.97 559
10305.92 543
10306.88 538
10307.84 579
10308.80 561
10309.76 572
10310.72 544
10311.67 577
10312.63 555
10313.59 529
10314.55 531
10315.51 555
10316.47 562
10317.43 542
10318.38 527
10319.34 542
10320.30 544
10321.26 506
10322.22 534
10323.18 536
10324.14 552
10325.10 505
10326.06 521
10327.01 527
10327.97 518
10328.93 499
10329.89 521
10330.85 518
10331.81 510
10332.77 557
10333.73 538
10334.69 529
10335.65 531
10336.61 551
10337.57 535
10338.53 520
10339.49 498
10340.45 524
10341.41 515
10342.37 530
10343.33 509
10344.29 504
10345.25 513
10346.21 530
10347.17 538
10348.13 514
10349.09 527
10350.05 504
10351.01 505
10351.97 499
10352.93 506
10353.89 529
10354.85 571
10355.81 551
10356.77 545
10357.73 517
10358.69 548
10359.65 522
10360.61 542
10361.57 532
10362.54 518
10363.50 503
10364.46 516
10365.42 529
10366.38 497
10367.34 540
10368.30 493
10369.26 512
10370.22 516
10371.18 543
10372.15 525
10373.11 498
10374.07 486
10375.03 520
10375.99 521
10376.95 509
10377.91 535
10378.88 532
10379.84 526
10380.80 483
10381.76 481
10382.72 482
10383.68 525
10384.65 540
10385.61 540
10386.57 499
10387.53 514
10388.49 506
10389.46 507
10390.42 518
10391.38 518
10392.34 526
10393.31 510
10394.27 499
10395.23 491
10396.19 515
10397.15 540
10398.12 535
10399.08 526
10400.04 523
10401.00 536
10401.97 542
10402.93 531
10403.89 523
10404.86 541
10405.82 566
10406.78 536
10407.74 517
10408.71 536
10409.67 569
10410.63 560
10411.60 516
10412.56 551
10413.52 563
10414.49 560
10415.45 544
10416.41 559
10417.38 630
10418.34 617
10419.30 651
10420.27 663
10421.23 675
10422.19 707
10423.16 756
10424.12 706
10425.08 700
10426.05 687
10427.01 694
10427.98 709
10428.94 702
10429.90 689
10430.87 699
10431.83 631
10432.80 634
10433.76 617
10434.72 563
10435.69 581
10436.65 584
10437.62 567
10438.58 544
10439.55 564
10440.51 511
10441.47 533
10442.44 495
10443.40 511
10444.37 536
10445.33 522
10446.30 475
10447.26 495
10448.23 480
10449.19 479
10450.16 490
10451.12 494
10452.09 514
10453.05 456
10454.02 522
10454.98 486
10455.95 470
10456.91 489
10457.88 479
10458.84 500
10459.81 509
10460.77 488
10461.74 501
10462.70 509
10463.67 492
10464.64 462
10465.60 460
10466.57 480
10467.53 473
10468.50 499
10469.46 493
10470.43 518
10471.40 478
10472.36 468
10473.33 505
10474.29 494
10475.26 474
10476.23 460
10477.19 480
10478.16 471
10479.12 466
10480.09 493
10481.06 536
10482.02 487
10482.99 480
10483.96 493
10484.92 511
10485.89 523
10486.85 511
10487.82 500
10488.79 480
10489.75 484
10490.72 456
10491.69 503
10492.66 450
10493.62 486
10494.59 468
10495.56 452
10496.52 443
10497.49 462
10498.46 457
10499.42 457
10500.39 456
10501.36 491
10502.33 491
10503.29 456
10504.26 452
10505.23 462
10506.20 479
10507.16 477
10508.13 475
10509.10 493
10510.07 487
10511.03 488
10512.00 489
10512.97 465
10513.94 474
10514.90 461
10515.87 455
10516.84 464
10517.81 478
10518.78 487
10519.74 480
10520.71 472
10521.68 454
10522.65 498
10523.62 506
10524.59 479
10525.55 510
10526.52 465
10527.49 480
10528.46 482
10529.43 454
10530.40 489
10531.37 495
10532.33 489
10533.30 468
10534.27 463
10535.24 504
10536.21 477
10537.18 476
10538.15 439
10539.12 461
10540.08 457
10541.05 455
10542.02 457
10542.99 470
10543.96 459
10544.93 460
10545.90 475
10546.87 438
10547.84 465
10548.81 466
10549.78 454
10550.75 425
10551.72 439
10552.69 481
10553.66 477
10554.63 438
10555.60 430
10556.56 456
10557.53 460
10558.50 465
10559.47 476
10560.44 485
10561.41 486
10562.38 456
10563.35 482
10564.32 458
10565.29 466
10566.27 453
10567.24 500
10568.21 488
10569.18 465
10570.15 468
10571.12 442
10572.09 468
10573.06 466
10574.03 507
10575.00 466
10575.97 478
10576.94 479
10577.91 473
10578.88 472
10579.85 508
10580.82 461
10581.79 466
10582.77 462
10583.74 489
10584.71 464
10585.68 455
10586.65 470
10587.62 457
10588.59 473
10589.56 458
10590.54 476
10591.51 462
10592.48 447
10593.45 497
10594.42 485
10595.39 461
10596.36 457
10597.34 463
10598.31 459
10599.28 467
10600.25 469
10601.22 480
10602.19 497
10603.17 493
10604.14 442
10605.11 447
10606.08 450
10607.05 470
10608.03 485
10609.00 460
10609.97 469
10610.94 467
10611.92 459
10612.89 464
10613.86 469
10614.83 424
10615.81 457
10616.78 472
10617.75 485
10618.72 489
10619.70 424
10620.67 467
10621.64 455
10622.61 459
10623.59 466
10624.56 513
10625.53 497
10626.51 486
10627.48 461
10628.45 441
10629.43 458
10630.40 467
10631.37 472
10632.34 488
10633.32 477
10634.29 466
10635.26 459
10636.24 473
10637.21 500
10638.19 509
10639.16 480
10640.13 497
10641.11 520
10642.08 515
10643.05 534
10644.03 522
10645.00 535
10645.98 525
10646.95 555
10647.92 528
10648.90 493
10649.87 489
10650.85 478
10651.82 466
10652.79 499
10653.77 493
10654.74 486
10655.72 470
10656.69 462
10657.67 475
10658.64 459
10659.61 433
10660.59 444
10661.56 481
10662.54 459
10663.51 476
10664.49 489
10665.46 475
10666.44 477
10667.41 481
10668.39 457
10669.36 443
10670.34 465
10671.31 448
10672.29 435
10673.26 437
10674.24 415
10675.21 462
10676.19 451
10677.16 446
10678.14 457
10679.11 431
10680.09 425
10681.06 459
10682.04 464
10683.02 468
10683.99 475
10684.97 466
10685.94 480
10686.92 457
10687.89 433
10688.87 479
10689.85 472
10690.82 454
10691.80 418
10692.77 408
10693.75 432
10694.73 458
10695.70 438
10696.68 425
10697.65 426
10698.63 441
10699.61 459
10700.58 440
10701.56 411
10702.54 437
10703.51 452
10704.49 426
10705.47 455
10706.44 449
10707.42 432
10708.40 443
10709.37 435
10710.35 460
10711.33 463
10712.30 422
10713.28 429
10714.26 434
10715.23 442
10716.21 459
10717.19 468
10718.17 437
10719.14 433
10720.12 428
10721.10 471
10722.08 463
10723.05 426
10724.03 426
10725.01 419
10725.98 432
10726.96 401
10727.94 451
10728.92 418
10729.90 472
10730.87 454
10731.85 452
10732.83 439
10733.81 467
10734.78 455
10735.76 460
10736.74 410
10737.72 418
10738.70 450
10739.68 442
10740.65 428
10741.63 435
10742.61 430
10743.59 464
10744.57 468
10745.54 427
10746.52 454
10747.50 455
10748.48 443
10749.46 447
10750.44 479
10751.42 484
10752.40 479
10753.37 447
10754.35 442
10755.33 433
10756.31 443
10757.29 439
10758.27 432
10759.25 453
10760.23 436
10761.21 448
10762.19 418
10763.16 411
10764.14 450
10765.12 431
10766.10 434
10767.08 431
10768.06 442
10769.04 447
10770.02 454
10771.00 437
10771.98 421
10772.96 420
10773.94 495
10774.92 462
10775.90 450
10776.88 464
10777.86 447
10778.84 471
10779.82 455
10780.80 473
10781.78 478
10782.76 445
10783.74 437
10784.72 434
10785.70 425
10786.68 436
10787.66 495
10788.64 468
10789.62 438
10790.60 475
10791.58 477
10792.56 454
10793.54 428
10794.52 443
10795.50 465
10796.48 451
10797.47 456
10798.45 448
10799.43 448
10800.41 443
10801.39 438
10802.37 417
10803.35 421
10804.33 410
10805.31 465
10806.29 438
10807.28 436
10808.26 437
10809.24 469
10810.22 426
10811.20 446
10812.18 434
10813.16 471
10814.15 433
10815.13 436
10816.11 470
10817.09 455
10818.07 469
10819.05 474
10820.04 471
10821.02 473
10822.00 464
10822.98 500
10823.96 472
10824.95 464
10825.93 455
10826.91 456
10827.89 457
10828.87 473
10829.86 471
10830.84 430
10831.82 447
10832.80 465
10833.79 471
10834.77 447
10835.75 466
10836.73 454
10837.72 479
10838.70 452
10839.68 446
10840.66 492
10841.65 494
10842.63 474
10843.61 465
10844.60 454
10845.58 450
10846.56 492
10847.54 489
10848.53 486
10849.51 496
10850.49 450
10851.48 488
10852.46 460
10853.44 506
10854.43 481
10855.41 479
10856.39 486
10857.38 529
10858.36 503
10859.34 496
10860.33 496
10861.31 492
10862.30 465
10863.28 537
10864.26 516
10865.25 492
10866.23 472
10867.22 467
10868.20 524
10869.18 500
10870.17 521
10871.15 519
10872.14 518
10873.12 563
10874.10 511
10875.09 508
10876.07 511
10877.06 532
10878.04 538
10879.03 516
10880.01 557
10881.00 542
10881.98 574
10882.96 571
10883.95 540
10884.93 589
10885.92 546
10886.90 530
10887.89 575
10888.87 545
10889.86 591
10890.84 612
10891.83 584
10892.81 549
10893.80 607
10894.78 592
10895.77 590
10896.75 598
10897.74 619
10898.73 577
10899.71 575
10900.70 594
10901.68 587
10902.67 649
10903.65 648
10904.64 626
10905.62 648
10906.61 643
10907.60 653
10908.58 653
10909.57 660
10910.55 651
10911.54 627
10912.53 651
10913.51 647
10914.50 637
10915.48 614
10916.47 641
10917.46 637
10918.44 620
10919.43 586
10920.41 616
10921.40 641
10922.39 617
10923.37 595
10924.36 629
10925.35 602
10926.33 594
10927.32 598
10928.31 640
10929.29 639
10930.28 651
10931.27 630
10932.25 636
10933.24 641
10934.23 668
10935.22 636
10936.20 655
10937.19 649
10938.18 654
10939.16 653
10940.15 653
10941.14 636
10942.13 647
10943.11 643
10944.10 685
10945.09 687
10946.08 730
10947.06 755
10948.05 727
10949.04 698
10950.03 768
10951.01 749
10952.00 721
10952.99 712
10953.98 729
10954.97 778
10955.95 768
10956.94 791
10957.93 782
10958.92 787
10959.91 766
10960.89 829
10961.88 866
10962.87 837
10963.86 841
10964.85 831
10965.84 837
10966.82 807
10967.81 794
10968.80 804
10969.79 774
10970.78 783
10971.77 809
10972.76 735
10973.74 789
10974.73 772
10975.72 791
10976.71 738
10977.70 736
10978.69 709
10979.68 759
10980.67 708
10981.66 708
10982.65 737
10983.63 734
10984.62 735
10985.61 768
10986.60 751
10987.59 738
10988.58 751
10989.57 769
10990.56 786
10991.55 779
10992.54 750
10993.53 756
10994.52 783
10995.51 790
10996.50 850
10997.49 857
10998.48 869
10999.47 909
11000.46 912
11001.45 1019
11002.44 988
11003.43 979
11004.42 1029
11005.41 984
11006.40 987
11007.39 924
11008.38 966
11009.37 979
11010.36 884
11011.35 862
11012.34 845
11013.33 804
11014.32 771
11015.31 743
11016.30 753
11017.29 705
11018.29 702
11019.28 690
11020.27 731
11021.26 711
11022.25 667
11023.24 670
11024.23 697
11025.22 709
11026.21 701
11027.20 650
11028.20 671
11029.19 694
11030.18 708
11031.17 685
11032.16 657
11033.15 697
11034.14 683
11035.14 677
11036.13 666
11037.12 665
11038.11 658
11039.10 692
11040.09 625
11041.09 672
11042.08 658
11043.07 664
11044.06 685
11045.05 673
11046.04 704
11047.04 655
11048.03 652
11049.02 638
11050.01 680
11051.01 668
11052.00 628
11052.99 601
11053.98 623
11054.98 604
11055.97 613
11056.96 654
11057.95 664
11058.95 653
11059.94 618
11060.93 631
11061.92 589
11062.92 637
11063.91 637
11064.90 670
11065.89 662
11066.89 643
11067.88 685
11068.87 640
11069.87 604
11070.86 678
11071.85 635
11072.85 639
11073.84 603
11074.83 605
11075.83 606
11076.82 627
11077.81 629
11078.81 665
11079.80 668
11080.79 600
11081.79 632
11082.78 665
11083.77 662
11084.77 612
11085.76 639
11086.76 623
11087.75 664
11088.74 625
11089.74 658
11090.73 654
11091.73 610
11092.72 616
11093.71 613
11094.71 609
11095.70 629
11096.70 610
11097.69 598
11098.69 644
11099.68 641
11100.67 641
11101.67 616
11102.66 620
11103.66 604
11104.65 656
11105.65 645
11106.64 606
11107.64 635
11108.63 633
11109.63 630
11110.62 621
11111.62 649
11112.61 626
11113.61 640
11114.60 639
11115.60 654
11116.59 647
11117.59 606
11118.58 661
11119.58 683
11120.57 691
11121.57 659
11122.56 704
11123.56 727
11124.56 673
11125.55 682
11126.55 689
11127.54 681
11128.54 693
11129.53 684
11130.53 751
11131.53 699
11132.52 738
11133.52 747
11134.51 724
11135.51 677
11136.51 663
11137.50 693
11138.50 672
11139.49 636
11140.49 631
11141.49 665
11142.48 659
11143.48 671
11144.48 648
11145.47 676
11146.47 644
11147.47 701
11148.46 662
11149.46 624
11150.46 595
11151.45 634
11152.45 676
11153.45 668
11154.44 634
11155.44 602
11156.44 609
11157.43 596
11158.43 600
11159.43 623
11160.42 605
11161.42 606
11162.42 585
11163.42 607
11164.41 611
11165.41 605
11166.41 606
11167.41 629
11168.40 637
11169.40 613
11170.40 597
11171.40 603
11172.39 598
11173.39 622
11174.39 601
11175.39 631
11176.39 630
11177.38 601
11178.38 595
11179.38 597
11180.38 639
11181.38 622
11182.37 602
11183.37 636
11184.37 646
11185.37 615
11186.37 651
11187.36 649
11188.36 693
11189.36 646
11190.36 624
11191.36 645
11192.36 630
11193.36 619
11194.35 652
11195.35 652
11196.35 646
11197.35 659
11198.35 665
11199.35 627
11200.35 622
11201.35 647
11202.35 671
11203.34 689
11204.34 647
11205.34 631
11206.34 589
11207.34 643
11208.34 679
11209.34 654
11210.34 704
11211.34 642
11212.34 660
11213.34 664
11214.34 623
11215.34 630
11216.34 620
11217.34 652
11218.34 618
11219.34 658
11220.34 621
11221.34 621
11222.34 639
11223.34 635
11224.34 621
11225.34 578
11226.34 623
11227.34 659
11228.34 626
11229.34 628
11230.34 617
11231.34 597
11232.34 612
11233.34 622
11234.34 620
11235.34 620
11236.34 597
11237.34 593
11238.34 590
11239.34 600
11240.34 608
11241.34 618
11242.34 605
11243.34 590
11244.34 605
11245.35 612
11246.35 616
11247.35 567
11248.35 593
11249.35 603
11250.35 631
11251.35 592
11252.35 609
11253.35 614
11254.36 599
11255.36 600
11256.36 616
11257.36 597
11258.36 593
11259.36 614
11260.36 635
11261.37 613
11262.37 596
11263.37 637
11264.37 624
11265.37 610
11266.38 613
11267.38 605
11268.38 610
11269.38 646
11270.38 624
11271.39 634
11272.39 635
11273.39 633
11274.39 636
11275.39 629
11276.40 641
11277.40 611
11278.40 630
11279.40 599
11280.41 623
11281.41 627
11282.41 638
11283.41 674
11284.42 654
11285.42 645
11286.42 628
11287.42 632
11288.43 632
11289.43 606
11290.43 613
11291.44 585
11292.44 619
11293.44 652
11294.45 617
11295.45 590
11296.45 605
11297.46 621
11298.46 652
11299.46 623
11300.47 640
11301.47 651
11302.47 623
11303.48 631
11304.48 620
11305.48 625
11306.49 617
11307.49 619
11308.49 602
11309.50 591
11310.50 606
11311.51 615
11312.51 614
11313.51 655
11314.52 650
11315.52 670
11316.53 667
11317.53 672
11318.53 627
11319.54 659
11320.54 640
11321.55 686
11322.55 623
11323.56 627
11324.56 654
11325.56 626
11326.57 590
11327.57 619
11328.58 646
11329.58 606
11330.59 619
11331.59 629
11332.60 599
11333.60 586
11334.61 614
11335.61 642
11336.62 624
11337.62 617
11338.63 649
11339.63 629
11340.64 614
11341.64 628
11342.65 619
11343.65 615
11344.66 650
11345.66 618
11346.67 663
11347.68 650
11348.68 641
11349.69 610
11350.69 638
11351.70 654
11352.70 638
11353.71 615
11354.71 612
11355.72 619
11356.73 619
11357.73 652
11358.74 642
11359.74 612
11360.75 655
11361.76 618
11362.76 606
11363.77 604
11364.78 614
11365.78 618
11366.79 632
11367.79 636
11368.80 655
11369.81 624
11370.81 629
11371.82 612
11372.83 576
11373.83 627
11374.84 664
11375.85 626
11376.85 650
11377.86 592
11378.87 593
11379.87 621
11380.88 631
11381.89 633
11382.90 584
11383.90 607
11384.91 650
11385.92 649
11386.92 646
11387.93 643
11388.94 601
11389.95 649
11390.95 638
11391.96 652
11392.97 643
11393.98 621
11394.98 646
11395.99 636
11397.00 632
11398.01 595
11399.01 627
11400.02 626
11401.03 644
11402.04 637
11403.05 643
11404.05 624
11405.06 657
11406.07 661
11407.08 642
11408.09 669
11409.09 661
11410.10 618
11411.11 633
11412.12 668
11413.13 701
11414.14 660
11415.14 649
11416.15 675
11417.16 667
11418.17 670
11419.18 692
11420.19 721
11421.20 709
11422.20 712
11423.21 686
11424.22 684
11425.23 706
11426.24 713
11427.25 708
11428.26 702
11429.27 751
11430.28 703
11431.29 732
11432.29 740
11433.30 693
11434.31 732
11435.32 773
11436.33 750
11437.34 735
11438.35 743
11439.36 793
11440.37 760
11441.38 747
11442.39 738
11443.40 754
11444.41 790
11445.42 757
11446.43 740
11447.44 762
11448.45 770
11449.46 766
11450.47 782
11451.48 762
11452.49 816
11453.50 836
11454.51 859
11455.52 820
11456.53 795
11457.54 802
11458.55 815
11459.56 833
11460.57 809
11461.58 824
11462.59 830
11463.60 831
11464.61 822
11465.62 831
11466.64 855
11467.65 859
11468.66 861
11469.67 858
11470.68 875
11471.69 857
11472.70 884
11473.71 886
11474.72 889
11475.73 902
11476.75 890
11477.76 917
11478.77 907
11479.78 915
11480.79 935
11481.80 920
11482.81 912
11483.82 944
11484.84 877
11485.85 898
11486.86 957
11487.87 977
11488.88 952
11489.89 919
11490.91 934
11491.92 963
11492.93 936
11493.94 975
11494.95 981
11495.97 977
11496.98 959
11497.99 964
11499.00 1006
11500.01 1030
11501.03 1027
11502.04 1002
11503.05 1005
11504.06 991
11505.08 990
11506.09 1005
11507.10 1019
11508.11 1021
11509.13 1044
11510.14 1030
11511.15 1027
11512.16 1053
11513.18 1070
11514.19 1107
11515.20 1096
11516.22 1066
11517.23 1117
11518.24 1096
11519.26 1063
11520.27 1105
11521.28 1103
11522.29 1119
11523.31 1107
11524.32 1078
11525.33 1120
11526.35 1136
11527.36 1153
11528.38 1189
11529.39 1190
11530.40 1185
11531.42 1160
11532.43 1211
11533.44 1197
11534.46 1235
11535.47 1239
11536.48 1240
11537.50 1297
11538.51 1266
11539.53 1281
11540.54 1301
11541.55 1303
11542.57 1309
11543.58 1348
11544.60 1378
11545.61 1375
11546.63 1396
11547.64 1409
11548.65 1420
11549.67 1422
11550.68 1422
11551.70 1459
11552.71 1486
11553.73 1474
11554.74 1566
11555.76 1540
11556.77 1556
11557.78 1612
11558.80 1604
11559.81 1626
11560.83 1653
11561.84 1652
11562.86 1693
11563.87 1768
11564.89 1773
11565.90 1797
11566.92 1823
11567.93 1820
11568.95 1850
11569.97 1857
11570.98 1925
11572.00 1987
11573.01 1901
11574.03 2005
11575.04 2083
11576.06 2105
11577.07 2168
11578.09 2285
11579.11 2346
11580.12 2321
11581.14 2442
11582.15 2596
11583.17 2627
11584.18 2673
11585.20 2736
11586.22 2750
11587.23 2775
11588.25 2947
11589.26 3015
11590.28 3110
11591.30 3276
11592.31 3385
11593.33 3576
11594.35 3746
11595.36 3993
11596.38 4237
11597.40 4529
11598.41 4764
11599.43 5169
11600.44 5413
11601.46 5619
11602.48 5873
11603.50 5936
11604.51 5828
11605.53 5843
11606.55 5675
11607.56 5357
11608.58 5194
11609.60 4959
11610.61 4621
11611.63 4254
11612.65 3952
11613.67 3566
11614.68 3357
11615.70 3176
11616.72 3015
11617.73 2837
11618.75 2728
11619.77 2633
11620.79 2489
11621.80 2378
11622.82 2215
11623.84 2222
11624.86 2144
11625.88 2075
11626.89 2057
11627.91 1973
11628.93 2010
11629.95 1946
11630.96 1922
11631.98 1873
11633.00 1882
11634.02 1969
11635.04 1848
11636.06 1917
11637.07 1852
11638.09 1828
11639.11 1817
11640.13 1809
11641.15 1859
11642.17 1854
11643.18 1829
11644.20 1802
11645.22 1786
11646.24 1716
11647.26 1674
11648.28 1649
11649.30 1664
11650.31 1564
11651.33 1535
11652.35 1484
11653.37 1463
11654.39 1486
11655.41 1469
11656.43 1464
11657.45 1497
11658.47 1502
11659.49 1436
11660.51 1453
11661.52 1469
11662.54 1420
11663.56 1441
11664.58 1472
11665.60 1484
11666.62 1495
11667.64 1425
11668.66 1538
11669.68 1558
11670.70 1535
11671.72 1526
11672.74 1536
11673.76 1528
11674.78 1575
11675.80 1630
11676.82 1650
11677.84 1697
11678.86 1698
11679.88 1720
11680.90 1689
11681.92 1697
11682.94 1661
11683.96 1665
11684.98 1684
11686.00 1690
11687.02 1682
11688.04 1664
11689.06 1644
11690.08 1649
11691.10 1600
11692.12 1628
11693.14 1631
11694.17 1595
11695.19 1616
11696.21 1618
11697.23 1598
11698.25 1569
11699.27 1598
11700.29 1558
11701.31 1547
11702.33 1530
11703.35 1560
11704.38 1533
11705.40 1486
11706.42 1502
11707.44 1469
11708.46 1465
11709.48 1512
11710.50 1496
11711.52 1470
11712.55 1481
11713.57 1458
11714.59 1450
11715.61 1415
11716.63 1414
11717.65 1364
11718.68 1345
11719.70 1317
11720.72 1306
11721.74 1352
11722.76 1315
11723.79 1283
11724.81 1290
11725.83 1317
11726.85 1271
11727.87 1240
11728.90 1284
11729.92 1229
11730.94 1247
11731.96 1273
11732.99 1217
11734.01 1243
11735.03 1196
11736.05 1197
11737.08 1199
11738.10 1211
11739.12 1148
11740.14 1177
11741.17 1176
11742.19 1154
11743.21 1190
11744.24 1133
11745.26 1139
11746.28 1137
11747.31 1141
11748.33 1168
11749.35 1127
11750.37 1077
11751.40 1100
11752.42 1118
11753.44 1126
11754.47 1122
11755.49 1125
11756.51 1081
11757.54 1067
11758.56 1066
11759.59 1041
11760.61 1029
11761.63 1030
11762.66 1040
11763.68 1016
11764.70 985
11765.73 957
11766.75 970
11767.78 946
11768.80 993
11769.82 935
11770.85 966
11771.87 957
11772.90 974
11773.92 896
11774.94 933
11775.97 953
11776.99 910
11778.02 935
11779.04 901
11780.07 905
11781.09 913
11782.12 892
11783.14 860
11784.16 859
11785.19 910
11786.21 905
11787.24 872
11788.26 836
11789.29 880
11790.31 853
11791.34 841
11792.36 832
11793.39 878
11794.41 848
11795.44 830
11796.46 795
11797.49 816
11798.51 832
11799.54 812
11800.57 825
11801.59 785
11802.62 815
11803.64 803
11804.67 797
11805.69 757
11806.72 778
11807.74 785
11808.77 825
11809.80 791
11810.82 811
11811.85 756
11812.87 741
11813.90 749
11814.92 752
11815.95 741
11816.98 724
11818.00 798
11819.03 751
11820.06 751
11821.08 722
11822.11 764
11823.13 757
11824.16 750
11825.19 754
11826.21 732
11827.24 761
11828.27 755
11829.29 736
11830.32 773
11831.35 770
11832.37 730
11833.40 761
11834.43 730
11835.45 739
11836.48 752
11837.51 689
11838.53 711
11839.56 734
11840.59 686
11841.62 699
11842.64 691
11843.67 713
11844.70 689
11845.73 697
11846.75 723
11847.78 735
11848.81 696
11849.84 647
11850.86 668
11851.89 701
11852.92 715
11853.95 698
11854.97 706
11856.00 682
11857.03 643
11858.06 672
11859.08 713
11860.11 685
11861.14 714
11862.17 692
11863.20 686
11864.22 692
11865.25 690
11866.28 709
11867.31 693
11868.34 706
11869.37 665
11870.39 649
11871.42 635
11872.45 704
11873.48 732
11874.51 713
11875.54 677
11876.57 711
11877.59 689
11878.62 663
11879.65 681
11880.68 700
11881.71 694
11882.74 695
11883.77 673
11884.80 639
11885.83 709
11886.86 707
11887.88 718
11888.91 700
11889.94 697
11890.97 718
11892.00 735
11893.03 700
11894.06 762
11895.09 736
11896.12 751
11897.15 752
11898.18 779
11899.21 787
11900.24 773
11901.27 740
11902.30 747
11903.33 782
11904.36 748
11905.39 811
11906.42 809
11907.45 842
11908.48 808
11909.51 791
11910.54 801
11911.57 786
11912.60 763
11913.63 780
11914.66 791
11915.69 793
11916.72 765
11917.75 727
11918.78 751
11919.81 728
11920.84 756
11921.87 741
11922.90 829
11923.93 787
11924.96 758
11925.99 796
11927.03 796
11928.06 789
11929.09 809
11930.12 810
11931.15 814
11932.18 802
11933.21 837
11934.24 861
11935.27 829
11936.30 842
11937.34 838
11938.37 845
11939.40 889
11940.43 809
11941.46 783
11942.49 787
11943.52 733
11944.56 721
11945.59 749
11946.62 742
11947.65 670
11948.68 708
11949.72 698
11950.75 667
11951.78 699
11952.81 658
11953.84 660
11954.87 627
11955.91 661
11956.94 676
11957.97 635
11959.00 605
11960.04 630
11961.07 624
11962.10 621
11963.13 613
11964.17 646
11965.20 652
11966.23 625
11967.26 605
11968.30 640
11969.33 635
11970.36 647
11971.39 627
11972.43 610
11973.46 615
11974.49 603
11975.53 591
11976.56 622
11977.59 586
11978.62 628
11979.66 611
11980.69 621
11981.72 587
11982.76 610
11983.79 604
11984.82 612
11985.86 578
11986.89 601
11987.92 621
11988.96 586
11989.99 588
11991.02 618
11992.06 615
11993.09 594
11994.13 619
11995.16 631
11996.19 613
11997.23 582
11998.26 568
11999.30 615
12000.33 625
12001.36 611
12002.40 600
12003.43 611
12004.47 615
12005.50 585
12006.53 609
12007.57 640
12008.60 650
12009.64 650
12010.67 626
12011.71 646
12012.74 671
12013.78 635
12014.81 673
12015.85 690
12016.88 699
12017.91 673
12018.95 665
12019.98 683
12021.02 651
12022.05 648
12023.09 660
12024.12 648
12025.16 652
12026.19 679
12027.23 646
12028.26 635
12029.30 611
12030.34 641
12031.37 659
12032.41 650
12033.44 673
12034.48 646
12035.51 630
12036.55 632
12037.58 645
12038.62 614
12039.66 607
12040.69 612
12041.73 618
12042.76 632
12043.80 603
12044.83 612
12045.87 594
12046.91 604
12047.94 568
12048.98 605
12050.01 564
12051.05 592
12052.09 557
12053.12 569
12054.16 555
12055.20 606
12056.23 559
12057.27 554
12058.31 575
12059.34 544
12060.38 547
12061.42 553
12062.45 568
12063.49 536
12064.53 525
12065.56 523
12066.60 533
12067.64 530
12068.67 553
12069.71 550
12070.75 518
12071.78 497
12072.82 526
12073.86 504
12074.90 545
12075.93 546
12076.97 534
12078.01 525
12079.05 553
12080.08 561
12081.12 527
12082.16 509
12083.20 545
12084.23 536
12085.27 482
12086.31 503
12087.35 536
12088.38 553
12089.42 552
12090.46 529
12091.50 540
12092.54 558
12093.57 557
12094.61 546
12095.65 533
12096.69 520
12097.73 524
12098.76 530
12099.80 525
12100.84 558
12101.88 555
12102.92 507
12103.96 518
12104.99 522
12106.03 512
12107.07 523
12108.11 539
12109.15 555
12110.19 496
12111.23 499
12112.27 489
12113.30 533
12114.34 528
12115.38 510
12116.42 506
12117.46 491
12118.50 505
12119.54 503
12120.58 484
12121.62 478
12122.66 495
12123.70 506
12124.74 496
12125.77 475
12126.81 500
12127.85 487
12128.89 479
12129.93 503
12130.97 485
12132.01 488
12133.05 461
12134.09 495
12135.13 474
12136.17 483
12137.21 467
12138.25 479
12139.29 457
12140.33 435
12141.37 474
12142.41 481
12143.45 455
12144.49 453
12145.53 460
12146.57 491
12147.61 476
12148.65 459
12149.69 487
12150.73 501
12151.77 459
12152.81 460
12153.86 463
12154.90 472
12155.94 460
12156.98 490
12158.02 495
12159.06 462
12160.10 414
12161.14 457
12162.18 468
12163.22 483
12164.26 459
12165.31 457
12166.35 455
12167.39 474
12168.43 443
12169.47 465
12170.51 431
12171.55 455
12172.59 427
12173.64 452
12174.68 465
12175.72 456
12176.76 482
12177.80 444
12178.84 466
12179.89 476
12180.93 462
12181.97 478
12183.01 436
12184.05 435
12185.09 438
12186.14 419
12187.18 454
12188.22 453
12189.26 433
12190.31 436
12191.35 469
12192.39 439
12193.43 425
12194.47 456
12195.52 437
12196.56 460
12197.60 462
12198.64 420
12199.69 447
12200.73 442
12201.77 439
12202.81 479
12203.86 443
12204.90 457
12205.94 446
12206.99 433
12208.03 431
12209.07 435
12210.11 433
12211.16 453
12212.20 455
12213.24 426
12214.29 430
12215.33 443
12216.37 450
12217.42 485
12218.46 443
12219.50 448
12220.55 444
12221.59 445
12222.63 443
12223.68 473
12224.72 440
12225.77 441
12226.81 453
12227.85 448
12228.90 422
12229.94 466
12230.98 443
12232.03 451
12233.07 445
12234.12 429
12235.16 438
12236.20 435
12237.25 434
12238.29 464
12239.34 434
12240.38 428
12241.43 433
12242.47 469
12243.52 456
12244.56 446
12245.60 458
12246.65 453
12247.69 452
12248.74 440
12249.78 438
12250.83 450
12251.87 440
12252.92 427
12253.96 438
12255.01 444
12256.05 418
12257.10 440
12258.14 445
12259.19 437
12260.23 402
12261.28 436
12262.32 407
12263.37 423
12264.41 399
12265.46 422
12266.50 421
12267.55 390
12268.60 402
12269.64 406
12270.69 425
12271.73 417
12272.78 414
12273.82 402
12274.87 377
12275.92 378
12276.96 373
12278.01 416
12279.05 409
12280.10 383
12281.14 393
12282.19 399
12283.24 422
12284.28 408
12285.33 420
12286.38 384
12287.42 409
12288.47 388
12289.51 405
12290.56 403
12291.61 403
12292.65 395
12293.70 375
12294.75 391
12295.79 382
12296.84 383
12297.89 366
12298.93 384
12299.98 369
12301.03 394
12302.08 386
12303.12 372
12304.17 370
12305.22 362
12306.26 372
12307.31 380
12308.36 405
12309.41 391
12310.45 421
12311.50 370
12312.55 403
12313.59 410
12314.64 363
12315.69 400
12316.74 373
12317.78 371
12318.83 375
12319.88 354
12320.93 376
12321.98 348
12323.02 364
12324.07 366
12325.12 347
12326.17 367
12327.22 377
12328.26 381
12329.31 363
12330.36 357
12331.41 394
12332.46 398
12333.50 376
12334.55 379
12335.60 366
12336.65 368
12337.70 358
12338.75 373
12339.80 374
12340.84 359
12341.89 373
12342.94 374
12343.99 382
12345.04 361
12346.09 353
12347.14 363
12348.19 379
12349.23 338
12350.28 357
12351.33 396
12352.38 380
12353.43 382
12354.48 359
12355.53 388
12356.58 373
12357.63 359
12358.68 376
12359.73 369
12360.78 341
12361.82 358
12362.87 391
12363.92 321
12364.97 363
12366.02 375
12367.07 381
12368.12 395
12369.17 408
12370.22 378
12371.27 388
12372.32 361
12373.37 370
12374.42 374
12375.47 373
12376.52 360
12377.57 395
12378.62 363
12379.67 359
12380.72 355
12381.77 403
12382.82 395
12383.87 390
12384.92 375
12385.98 390
12387.03 376
12388.08 389
12389.13 359
12390.18 376
12391.23 377
12392.28 389
12393.33 376
12394.38 352
12395.43 395
12396.48 385
12397.53 375
12398.59 403
12399.64 383
12400.69 367
12401.74 370
12402.79 377
12403.84 372
12404.89 372
12405.94 385
12407.00 374
12408.05 401
12409.10 384
12410.15 387
12411.20 383
12412.25 397
12413.30 394
12414.36 395
12415.41 378
12416.46 386
12417.51 355
12418.56 386
12419.62 382
12420.67 391
12421.72 371
12422.77 385
12423.82 393
12424.88 399
12425.93 374
12426.98 391
12428.03 374
12429.08 383
12430.14 402
12431.19 403
12432.24 364
12433.29 407
12434.35 382
12435.40 397
12436.45 375
12437.51 408
12438.56 392
12439.61 403
12440.66 413
12441.72 416
12442.77 400
12443.82 393
12444.88 418
12445.93 380
12446.98 386
12448.03 406
12449.09 393
12450.14 421
12451.19 404
12452.25 395
12453.30 392
12454.35 433
12455.41 394
12456.46 372
12457.51 367
12458.57 337
12459.62 369
12460.68 373
12461.73 374
12462.78 380
12463.84 395
12464.89 347
12465.94 380
12467.00 381
12468.05 376
12469.11 381
12470.16 361
12471.21 405
12472.27 388
12473.32 407
12474.38 380
12475.43 372
12476.49 412
12477.54 369
12478.60 400
12479.65 414
12480.70 400
12481.76 418
12482.81 454
12483.87 430
12484.92 428
12485.98 441
12487.03 451
12488.09 409
12489.14 459
12490.20 466
12491.25 470
12492.31 512
12493.36 503
12494.42 520
12495.47 505
12496.53 532
12497.58 548
12498.64 541
12499.69 546
12500.75 504
12501.80 516
12502.86 540
12503.91 522
12504.97 510
12506.03 478
12507.08 502
12508.14 471
12509.19 441
12510.25 448
12511.30 425
12512.36 407
12513.42 408
12514.47 414
12515.53 397
12516.58 407
12517.64 416
12518.70 389
12519.75 390
12520.81 392
12521.87 389
12522.92 393
12523.98 393
12525.03 406
12526.09 403
12527.15 380
12528.20 390
12529.26 382
12530.32 378
12531.37 366
12532.43 386
12533.49 370
12534.54 398
12535.60 354
12536.66 377
12537.71 375
12538.77 379
12539.83 380
12540.89 390
12541.94 402
12543.00 381
12544.06 367
12545.11 382
12546.17 396
12547.23 374
12548.29 391
12549.34 383
12550.40 367
12551.46 356
12552.52 356
12553.57 362
12554.63 376
12555.69 372
12556.75 387
12557.80 402
12558.86 388
12559.92 372
12560.98 350
12562.04 372
12563.09 373
12564.15 354
12565.21 372
12566.27 359
12567.33 370
12568.39 399
12569.44 427
12570.50 383
12571.56 398
12572.62 421
12573.68 411
12574.74 409
12575.79 431
12576.85 420
12577.91 444
12578.97 446
12580.03 460
12581.09 407
12582.15 475
12583.20 433
12584.26 422
12585.32 429
12586.38 420
12587.44 419
12588.50 397
12589.56 427
12590.62 412
12591.68 412
12592.74 411
12593.80 388
12594.86 403
12595.91 403
12596.97 377
12598.03 402
12599.09 396
12600.15 395
12601.21 410
12602.27 396
12603.33 417
12604.39 375
12605.45 393
12606.51 364
12607.57 370
12608.63 385
12609.69 388
12610.75 383
12611.81 399
12612.87 394
12613.93 383
12614.99 380
12616.05 402
12617.11 385
12618.17 350
12619.23 384
12620.29 358
12621.35 388
12622.41 402
12623.47 399
12624.53 370
12625.60 355
12626.66 379
12627.72 377
12628.78 363
12629.84 391
12630.90 366
12631.96 354
12633.02 386
12634.08 370
12635.14 375
12636.20 405
12637.27 385
12638.33 403
12639.39 396
12640.45 359
12641.51 352
12642.57 359
12643.63 399
12644.69 397
12645.76 362
12646.82 369
12647.88 369
12648.94 373
12650.00 381
12651.06 390
12652.13 417
12653.19 393
12654.25 391
12655.31 397
12656.37 411
12657.44 442
12658.50 389
12659.56 373
12660.62 387
12661.68 394
12662.75 417
12663.81 387
12664.87 391
12665.93 385
12666.99 392
12668.06 412
12669.12 393
12670.18 380
12671.24 373
12672.31 402
12673.37 395
12674.43 383
12675.50 419
12676.56 435
12677.62 413
12678.68 420
12679.75 424
12680.81 404
12681.87 386
12682.94 422
12684.00 399
12685.06 417
12686.13 407
12687.19 444
12688.25 436
12689.31 408
12690.38 440
12691.44 440
12692.51 430
12693.57 434
12694.63 450
12695.70 446
12696.76 446
12697.82 463
12698.89 446
12699.95 441
12701.01 457
12702.08 462
12703.14 462
12704.21 462
12705.27 462
12706.33 490
12707.40 458
12708.46 430
12709.53 430
12710.59 468
12711.65 469
12712.72 479
12713.78 442
12714.85 442
12715.91 472
12716.98 474
12718.04 418
12719.11 455
12720.17 475
12721.23 434
12722.30 427
12723.36 453
12724.43 450
12725.49 450
12726.56 439
12727.62 421
12728.69 421
12729.75 428
12730.82 448
12731.88 434
12732.95 418
12734.01 436
12735.08 431
12736.14 404
12737.21 429
12738.28 412
12739.34 403
12740.41 429
12741.47 400
12742.54 423
12743.60 403
12744.67 415
12745.73 393
12746.80 378
12747.87 391
12748.93 387
12750.00 391
12751.06 384
12752.13 377
12753.19 392
12754.26 405
12755.33 376
12756.39 371
12757.46 373
12758.53 354
12759.59 363
12760.66 369
12761.72 367
12762.79 364
12763.86 343
12764.92 356
12765.99 380
12767.06 368
12768.12 359
12769.19 355
12770.26 377
12771.32 359
12772.39 340
12773.46 329
12774.52 365
12775.59 346
12776.66 328
12777.72 342
12778.79 352
12779.86 328
12780.93 334
12781.99 350
12783.06 362
12784.13 359
12785.20 335
12786.26 352
12787.33 352
12788.40 322
12789.46 307
12790.53 364
12791.60 357
12792.67 342
12793.74 325
12794.80 331
12795.87 355
12796.94 352
12798.01 333
12799.07 346
12800.14 360
12801.21 352
12802.28 355
12803.35 339
12804.41 356
12805.48 343
12806.55 374
12807.62 354
12808.69 326
12809.76 355
12810.82 371
12811.89 336
12812.96 346
12814.03 326
12815.10 326
12816.17 380
12817.24 343
12818.30 335
12819.37 353
12820.44 375
12821.51 349
12822.58 376
12823.65 325
12824.72 358
12825.79 341
12826.86 352
12827.92 350
12828.99 351
12830.06 348
12831.13 358
12832.20 382
12833.27 364
12834.34 372
12835.41 362
12836.48 344
12837.55 370
12838.62 326
12839.69 352
12840.76 354
12841.83 336
12842.90 338
12843.97 332
12845.04 334
12846.11 346
12847.18 358
12848.25 321
12849.32 333
12850.39 329
12851.46 338
12852.53 326
12853.60 329
12854.67 321
12855.74 326
12856.81 325
12857.88 319
12858.95 313
12860.02 302
12861.09 298
12862.16 313
12863.23 334
12864.30 303
12865.37 304
12866.44 303
12867.51 300
12868.58 258
12869.65 304
12870.73 291
12871.80 291
12872.87 282
12873.94 308
12875.01 321
12876.08 296
12877.15 280
12878.22 283
12879.29 283
12880.37 283
12881.44 299
12882.51 285
12883.58 304
12884.65 297
12885.72 309
12886.79 299
12887.87 302
12888.94 316
12890.01 310
12891.08 307
12892.15 295
12893.22 277
12894.30 301
12895.37 302
12896.44 287
12897.51 275
12898.58 313
12899.66 295
12900.73 271
12901.80 283
12902.87 279
12903.94 276
12905.02 277
12906.09 276
12907.16 270
12908.23 291
12909.31 275
12910.38 284
12911.45 297
12912.52 287
12913.60 262
12914.67 267
12915.74 282
12916.82 271
12917.89 278
12918.96 319
12920.03 288
12921.11 277
12922.18 283
12923.25 270
12924.33 274
12925.40 288
12926.47 280
12927.55 267
12928.62 251
12929.69 289
12930.77 272
12931.84 267
12932.91 269
12933.99 285
12935.06 265
12936.13 291
12937.21 282
12938.28 277
12939.35 250
12940.43 292
12941.50 279
12942.58 268
12943.65 266
12944.72 242
12945.80 270
12946.87 281
12947.95 263
12949.02 251
12950.09 269
12951.17 259
12952.24 268
12953.32 250
12954.39 251
12955.47 255
12956.54 285
12957.62 271
12958.69 274
12959.76 256
12960.84 246
12961.91 285
12962.99 273
12964.06 276
12965.14 256
12966.21 260
12967.29 262
12968.36 295
12969.44 254
12970.51 260
12971.59 268
12972.66 248
12973.74 283
12974.81 250
12975.89 253
12976.96 271
12978.04 291
12979.11 270
12980.19 243
12981.27 245
12982.34 261
12983.42 259
12984.49 273
12985.57 256
12986.64 244
12987.72 266
12988.79 240
12989.87 256
12990.95 276
12992.02 257
12993.10 282
12994.17 265
12995.25 262
12996.33 266
12997.40 262
12998.48 282
12999.56 278
13000.63 283
13001.71 245
13002.78 265
13003.86 259
13004.94 249
13006.01 274
13007.09 284
13008.17 274
13009.24 262
13010.32 266
13011.40 260
13012.47 265
13013.55 247
13014.63 261
13015.70 284
13016.78 276
13017.86 261
13018.94 261
13020.01 291
13021.09 292
13022.17 280
13023.24 260
13024.32 269
13025.40 284
13026.48 280
13027.55 279
13028.63 267
13029.71 290
13030.79 282
13031.86 248
13032.94 268
13034.02 278
13035.10 286
13036.17 274
13037.25 276
13038.33 254
13039.41 298
13040.49 300
13041.56 281
13042.64 259
13043.72 271
13044.80 289
13045.88 288
13046.95 299
13048.03 281
13049.11 280
13050.19 294
13051.27 296
13052.35 280
13053.42 299
13054.50 301
13055.58 317
13056.66 321
13057.74 309
13058.82 290
13059.90 274
13060.97 290
13062.05 307
13063.13 306
13064.21 273
13065.29 305
13066.37 289
13067.45 301
13068.53 286
13069.61 288
13070.69 270
13071.76 298
13072.84 295
13073.92 312
13075.00 302
13076.08 289
13077.16 298
13078.24 310
13079.32 293
13080.40 272
13081.48 286
13082.56 286
13083.64 306
13084.72 262
13085.80 272
13086.88 243
13087.96 271
13089.04 260
13090.12 269
13091.20 273
13092.28 285
13093.36 270
13094.44 262
13095.52 250
13096.60 254
13097.68 289
13098.76 257
13099.84 275
13100.92 250
13102.00 271
13103.08 243
13104.16 269
13105.24 240
13106.32 272
13107.40 283
13108.48 280
13109.57 269
13110.65 243
13111.73 253
13112.81 262
13113.89 267
13114.97 235
13116.05 295
13117.13 264
13118.21 251
13119.29 264
13120.38 256
13121.46 253
13122.54 269
13123.62 263
13124.70 238
13125.78 282
13126.86 268
13127.95 290
13129.03 259
13130.11 266
13131.19 274
13132.27 272
13133.35 260
13134.44 263
13135.52 249
13136.60 285
13137.68 243
13138.76 265
13139.85 260
13140.93 264
13142.01 257
13143.09 247
13144.17 272
13145.26 277
13146.34 290
13147.42 277
13148.50 262
13149.59 260
13150.67 276
13151.75 260
13152.83 274
13153.92 258
13155.00 268
13156.08 254
13157.16 284
13158.25 280
13159.33 250
13160.41 287
13161.50 292
13162.58 268
13163.66 252
13164.74 284
13165.83 265
13166.91 284
13167.99 280
13169.08 295
13170.16 281
13171.24 286
13172.33 301
13173.41 279
13174.49 267
13175.58 248
13176.66 278
13177.75 294
13178.83 284
13179.91 257
13181.00 259
13182.08 248
13183.16 305
13184.25 268
13185.33 291
13186.42 250
13187.50 293
13188.58 273
13189.67 290
13190.75 270
13191.84 262
13192.92 283
13194.00 271
13195.09 269
13196.17 258
13197.26 283
13198.34 268
13199.43 312
13200.51 289
13201.60 288
13202.68 273
13203.76 273
13204.85 260
13205.93 261
13207.02 265
13208.10 275
13209.19 277
13210.27 243
13211.36 250
13212.44 277
13213.53 311
13214.61 243
13215.70 259
13216.78 272
13217.87 277
13218.95 259
13220.04 286
13221.13 275
13222.21 288
13223.30 271
13224.38 269
13225.47 277
13226.55 275
13227.64 290
13228.72 290
13229.81 309
13230.90 267
13231.98 276
13233.07 254
13234.15 286
13235.24 290
13236.33 301
13237.41 261
13238.50 289
13239.58 285
13240.67 298
13241.76 292
13242.84 273
13243.93 281
13245.01 275
13246.10 296
13247.19 272
13248.27 300
13249.36 275
13250.45 311
13251.53 308
13252.62 329
13253.71 298
13254.79 295
13255.88 318
13256.97 313
13258.05 279
13259.14 279
13260.23 310
13261.32 303
13262.40 338
13263.49 285
13264.58 308
13265.66 282
13266.75 297
13267.84 297
13268.93 332
13270.01 313
13271.10 289
13272.19 281
13273.28 314
13274.36 328
13275.45 324
13276.54 320
13277.63 328
13278.71 340
13279.80 325
13280.89 318
13281.98 307
13283.07 317
13284.15 312
13285.24 333
13286.33 309
13287.42 316
13288.51 320
13289.59 319
13290.68 355
13291.77 332
13292.86 329
13293.95 352
13295.04 365
13296.12 327
13297.21 333
13298.30 346
13299.39 352
13300.48 356
13301.57 350
13302.66 352
13303.74 380
13304.83 380
13305.92 347
13307.01 329
13308.10 353
13309.19 369
13310.28 366
13311.37 351
13312.46 350
13313.55 327
13314.63 347
13315.72 365
13316.81 371
13317.90 382
13318.99 349
13320.08 387
13321.17 395
13322.26 407
13323.35 375
13324.44 371
13325.53 363
13326.62 377
13327.71 381
13328.80 326
13329.89 359
13330.98 363
13332.07 383
13333.16 348
13334.25 391
13335.34 370
13336.43 357
13337.52 350
13338.61 362
13339.70 359
13340.79 353
13341.88 352
13342.97 377
13344.06 349
13345.15 352
13346.24 382
13347.33 368
13348.42 380
13349.51 375
13350.60 408
13351.69 385
13352.79 364
13353.88 364
13354.97 385
13356.06 349
13357.15 376
13358.24 359
13359.33 374
13360.42 403
13361.51 379
13362.60 390
13363.70 398
13364.79 384
13365.88 392
13366.97 394
13368.06 401
13369.15 427
13370.24 408
13371.34 414
13372.43 397
13373.52 401
13374.61 396
13375.70 402
13376.79 433
13377.89 388
13378.98 381
13380.07 376
13381.16 401
13382.25 353
13383.34 391
13384.44 380
13385.53 409
13386.62 387
13387.71 367
13388.81 390
13389.90 385
13390.99 357
13392.08 392
13393.18 387
13394.27 348
13395.36 377
13396.45 362
13397.55 361
13398.64 371
13399.73 392
13400.82 363
13401.92 412
13403.01 375
13404.10 361
13405.19 352
13406.29 372
13407.38 345
13408.47 344
13409.57 355
13410.66 338
13411.75 358
13412.85 383
13413.94 387
13415.03 353
13416.13 391
13417.22 384
13418.31 375
13419.41 372
13420.50 369
13421.59 363
13422.69 389
13423.78 371
13424.87 375
13425.97 385
13427.06 398
13428.16 375
13429.25 394
13430.34 404
13431.44 377
13432.53 390
13433.63 374
13434.72 369
13435.81 361
13436.91 412
13438.00 406
13439.10 407
13440.19 374
13441.29 391
13442.38 393
13443.47 370
13444.57 439
13445.66 401
13446.76 425
13447.85 407
13448.95 437
13450.04 401
13451.14 406
13452.23 418
13453.33 405
13454.42 395
13455.52 418
13456.61 456
13457.71 436
13458.80 429
13459.90 417
13460.99 458
13462.09 442
13463.18 472
13464.28 429
13465.37 450
13466.47 455
13467.56 436
13468.66 456
13469.76 464
13470.85 452
13471.95 460
13473.04 452
13474.14 457
13475.23 462
13476.33 431
13477.43 467
13478.52 455
13479.62 462
13480.71 461
13481.81 505
13482.91 472
13484.00 446
13485.10 482
13486.19 473
13487.29 461
13488.39 444
13489.48 476
13490.58 514
13491.68 487
13492.77 494
13493.87 475
13494.97 484
13496.06 494
13497.16 486
13498.26 469
13499.35 510
13500.45 500
13501.55 509
13502.64 554
13503.74 541
13504.84 521
13505.93 504
13507.03 507
13508.13 497
13509.22 530
13510.32 519
13511.42 495
13512.52 475
13513.61 453
13514.71 454
13515.81 461
13516.91 460
13518.00 459
13519.10 464
13520.20 443
13521.30 486
13522.39 443
13523.49 458
13524.59 444
13525.69 452
13526.79 481
13527.88 435
13528.98 412
13530.08 425
13531.18 449
13532.28 409
13533.37 411
13534.47 402
13535.57 449
13536.67 419
13537.77 450
13538.86 409
13539.96 412
13541.06 412
13542.16 404
13543.26 389
13544.36 422
13545.46 386
13546.55 369
13547.65 407
13548.75 380
13549.85 413
13550.95 382
13552.05 408
13553.15 368
13554.25 372
13555.35 371
13556.44 363
13557.54 398
13558.64 366
13559.74 421
13560.84 411
13561.94 414
13563.04 375
13564.14 378
13565.24 413
13566.34 383
13567.44 386
13568.54 390
13569.64 395
13570.74 405
13571.84 388
13572.94 406
13574.04 399
13575.14 399
13576.24 423
13577.33 404
13578.43 389
13579.53 383
13580.63 376
13581.74 393
13582.84 387
13583.94 395
13585.04 402
13586.14 379
13587.24 400
13588.34 388
13589.44 393
13590.54 416
13591.64 412
13592.74 401
13593.84 412
13594.94 385
13596.04 415
13597.14 421
13598.24 402
13599.34 397
13600.44 419
13601.54 407
13602.65 402
13603.75 422
13604.85 416
13605.95 420
13607.05 422
13608.15 415
13609.25 401
13610.35 409
13611.45 435
13612.56 426
13613.66 414
13614.76 435
13615.86 407
13616.96 434
13618.06 426
13619.16 402
13620.27 435
13621.37 416
13622.47 417
13623.57 417
13624.67 435
13625.78 429
13626.88 412
13627.98 405
13629.08 414
13630.18 425
13631.29 438
13632.39 415
13633.49 443
13634.59 453
13635.69 436
13636.80 465
13637.90 453
13639.00 429
13640.10 430
13641.21 457
13642.31 400
13643.41 426
13644.51 415
13645.62 415
13646.72 417
13647.82 395
13648.92 404
13650.03 415
13651.13 410
13652.23 391
13653.34 408
13654.44 382
13655.54 409
13656.65 397
13657.75 404
13658.85 416
13659.96 400
13661.06 386
13662.16 392
13663.27 364
13664.37 378
13665.47 370
13666.58 394
13667.68 377
13668.78 361
13669.89 381
13670.99 361
13672.09 338
13673.20 366
13674.30 357
13675.41 340
13676.51 323
13677.61 363
13678.72 353
13679.82 340
13680.93 339
13682.03 363
13683.13 324
13684.24 371
13685.34 349
13686.45 362
13687.55 362
13688.66 344
13689.76 358
13690.86 360
13691.97 346
13693.07 342
13694.18 347
13695.28 365
13696.39 355
13697.49 359
13698.60 347
13699.70 365
13700.81 368
13701.91 367
13703.02 370
13704.12 339
13705.23 336
13706.33 354
13707.44 367
13708.54 392
13709.65 361
13710.75 358
13711.86 365
13712.96 384
13714.07 359
13715.18 360
13716.28 358
13717.39 391
13718.49 378
13719.60 341
13720.70 356
13721.81 415
13722.91 397
13724.02 363
13725.13 353
13726.23 356
13727.34 373
13728.44 388
13729.55 350
13730.66 377
13731.76 376
13732.87 396
13733.98 394
13735.08 399
13736.19 426
13737.29 378
13738.40 405
13739.51 374
13740.61 403
13741.72 386
13742.83 358
13743.93 370
13745.04 371
13746.15 413
13747.25 403
13748.36 388
13749.47 417
13750.57 408
13751.68 401
13752.79 439
13753.90 429
13755.00 396
13756.11 396
13757.22 418
13758.32 437
13759.43 448
13760.54 460
13761.65 446
13762.75 427
13763.86 454
13764.97 479
13766.08 477
13767.18 462
13768.29 456
13769.40 497
13770.51 490
13771.61 505
13772.72 541
13773.83 530
13774.94 503
13776.05 524
13777.15 534
13778.26 491
13779.37 487
13780.48 506
13781.59 502
13782.69 503
13783.80 474
13784.91 479
13786.02 459
13787.13 468
13788.24 432
13789.34 422
13790.45 444
13791.56 399
13792.67 402
13793.78 436
13794.89 441
13796.00 415
13797.10 385
13798.21 386
13799.32 386
13800.43 381
13801.54 365
13802.65 393
13803.76 364
13804.87 371
13805.98 392
13807.09 403
13808.20 406
13809.30 390
13810.41 385
13811.52 378
13812.63 380
13813.74 372
13814.85 369
13815.96 356
13817.07 376
13818.18 381
13819.29 362
13820.40 355
13821.51 379
13822.62 380
13823.73 367
13824.84 374
13825.95 369
13827.06 352
13828.17 359
13829.28 367
13830.39 347
13831.50 325
13832.61 351
13833.72 353
13834.83 335
13835.94 327
13837.05 362
13838.16 354
13839.27 344
13840.38 359
13841.49 361
13842.60 336
13843.71 315
13844.82 355
13845.94 360
13847.05 359
13848.16 338
13849.27 351
13850.38 378
13851.49 347
13852.60 343
13853.71 319
13854.82 351
13855.93 352
13857.05 386
13858.16 365
13859.27 335
13860.38 343
13861.49 336
13862.60 330
13863.71 368
13864.83 332
13865.94 337
13867.05 353
13868.16 355
13869.27 342
13870.38 365
13871.50 335
13872.61 351
13873.72 357
13874.83 348
13875.94 354
13877.05 363
13878.17 358
13879.28 376
13880.39 332
13881.50 350
13882.62 375
13883.73 383
13884.84 400
13885.95 372
13887.06 367
13888.18 379
13889.29 380
13890.40 398
13891.51 407
13892.63 387
13893.74 380
13894.85 394
13895.97 373
13897.08 349
13898.19 392
13899.30 382
13900.42 397
13901.53 390
13902.64 383
13903.76 378
13904.87 359
13905.98 384
13907.10 365
13908.21 373
13909.32 355
13910.44 381
13911.55 366
13912.66 343
13913.78 354
13914.89 377
13916.00 377
13917.12 360
13918.23 353
13919.34 348
13920.46 389
13921.57 383
13922.68 384
13923.80 377
13924.91 360
13926.03 343
13927.14 356
13928.25 344
13929.37 357
13930.48 341
13931.60 342
13932.71 378
13933.83 349
13934.94 336
13936.05 370
13937.17 366
13938.28 353
13939.40 376
13940.51 356
13941.63 352
13942.74 334
13943.86 348
13944.97 340
13946.09 324
13947.20 349
13948.32 341
13949.43 333
13950.55 362
13951.66 331
13952.78 351
13953.89 351
13955.01 321
13956.12 321
13957.24 333
13958.35 365
13959.47 374
13960.58 356
13961.70 338
13962.81 337
13963.93 367
13965.04 329
13966.16 340
13967.27 344
13968.39 306
13969.51 310
13970.62 326
13971.74 342
13972.85 343
13973.97 346
13975.09 328
13976.20 340
13977.32 351
13978.43 322
13979.55 307
13980.67 297
13981.78 310
13982.90 355
13984.01 326
13985.13 327
13986.25 339
13987.36 336
13988.48 328
13989.60 333
13990.71 346
13991.83 341
13992.95 356
13994.06 330
13995.18 340
13996.30 318
13997.41 341
13998.53 348
13999.65 349
14000.76 327
14001.88 330
14003.00 365
14004.11 370
14005.23 358
14006.35 336
14007.47 358
14008.58 338
14009.70 344
14010.82 310
14011.94 344
14013.05 359
14014.17 345
14015.29 323
14016.41 329
14017.52 352
14018.64 337
14019.76 331
14020.88 327
14021.99 327
14023.11 341
14024.23 335
14025.35 345
14026.47 354
14027.58 369
14028.70 342
14029.82 342
14030.94 349
14032.06 349
14033.17 325
14034.29 384
14035.41 382
14036.53 358
14037.65 337
14038.77 357
14039.88 381
14041.00 360
14042.12 343
14043.24 363
14044.36 382
14045.48 374
14046.60 380
14047.72 354
14048.83 353
14049.95 361
14051.07 374
14052.19 370
14053.31 405
14054.43 361
14055.55 382
14056.67 362
14057.79 357
14058.91 374
14060.03 393
14061.14 408
14062.26 382
14063.38 397
14064.50 403
14065.62 421
14066.74 403
14067.86 410
14068.98 395
14070.10 424
14071.22 385
14072.34 418
14073.46 432
14074.58 424
14075.70 458
14076.82 450
14077.94 453
14079.06 462
14080.18 454
14081.30 436
14082.42 487
14083.54 446
14084.66 471
14085.78 472
14086.90 477
14088.02 452
14089.14 503
14090.26 520
14091.38 482
14092.50 490
14093.63 523
14094.75 516
14095.87 492
14096.99 518
14098.11 517
14099.23 543
14100.35 517
14101.47 525
14102.59 534
14103.71 553
14104.83 548
14105.96 566
14107.08 512
14108.20 511
14109.32 526
14110.44 517
14111.56 509
14112.68 490
14113.80 491
14114.93 501
14116.05 480
14117.17 468
14118.29 457
14119.41 458
14120.53 454
14121.66 452
14122.78 408
14123.90 438
14125.02 425
14126.14 399
14127.27 447
14128.39 436
14129.51 423
14130.63 425
14131.75 407
14132.88 419
14134.00 375
14135.12 423
14136.24 387
14137.37 384
14138.49 379
14139.61 409
14140.73 391
14141.86 417
14142.98 414
14144.10 380
14145.22 386
14146.35 384
14147.47 384
14148.59 381
14149.71 409
14150.84 384
14151.96 426
14153.08 368
14154.21 394
14155.33 360
14156.45 394
14157.58 408
14158.70 404
14159.82 364
14160.95 371
14162.07 380
14163.19 365
14164.32 378
14165.44 383
14166.56 375
14167.69 382
14168.81 388
14169.93 354
14171.06 367
14172.18 356
14173.31 369
14174.43 372
14175.55 364
14176.68 336
14177.80 383
14178.93 374
14180.05 347
14181.17 357
14182.30 343
14183.42 357
14184.55 355
14185.67 359
14186.79 317
14187.92 358
14189.04 354
14190.17 352
14191.29 351
14192.42 360
14193.54 354
14194.67 345
14195.79 343
14196.92 324
14198.04 338
14199.17 341
14200.29 371
14201.42 343
14202.54 346
14203.67 334
14204.79 367
14205.92 327
14207.04 316
14208.17 337
14209.29 361
14210.42 352
14211.54 348
14212.67 323
14213.79 310
14214.92 328
14216.04 321
14217.17 348
14218.29 330
14219.42 333
14220.55 314
14221.67 350
14222.80 312
14223.92 339
14225.05 308
14226.17 343
14227.30 329
14228.43 340
14229.55 320
14230.68 318
14231.81 302
14232.93 314
14234.06 338
14235.18 340
14236.31 336
14237.44 329
14238.56 319
14239.69 296
14240.82 331
14241.94 310
14243.07 323
14244.20 308
14245.32 310
14246.45 312
14247.58 292
14248.70 314
14249.83 302
14250.96 326
14252.08 300
14253.21 303
14254.34 305
14255.46 308
14256.59 314
14257.72 307
14258.85 287
14259.97 319
14261.10 301
14262.23 310
14263.35 309
14264.48 317
14265.61 315
14266.74 291
14267.86 280
14268.99 294
14270.12 315
14271.25 298
14272.38 314
14273.50 266
14274.63 284
14275.76 277
14276.89 280
14278.01 259
14279.14 275
14280.27 264
14281.40 276
14282.53 277
14283.66 280
14284.78 269
14285.91 280
14287.04 291
14288.17 263
14289.30 292
14290.43 290
14291.55 304
14292.68 278
14293.81 300
14294.94 258
14296.07 265
14297.20 266
14298.33 290
14299.45 281
14300.58 253
14301.71 261
14302.84 287
14303.97 305
14305.10 268
14306.23 277
14307.36 267
14308.49 263
14309.62 260
14310.75 273
14311.87 252
14313.00 270
14314.13 278
14315.26 259
14316.39 277
14317.52 244
14318.65 252
14319.78 246
14320.91 246
14322.04 216
14323.17 253
14324.30 257
14325.43 255
14326.56 243
14327.69 231
14328.82 235
14329.95 248
14331.08 244
14332.21 259
14333.34 261
14334.47 224
14335.60 229
14336.73 246
14337.86 257
14338.99 254
14340.12 247
14341.25 257
14342.38 279
14343.51 242
14344.64 252
14345.77 214
14346.90 229
14348.04 249
14349.17 240
14350.30 228
14351.43 250
14352.56 240
14353.69 238
14354.82 239
14355.95 228
14357.08 256
14358.21 251
14359.35 273
14360.48 240
14361.61 296
14362.74 247
14363.87 251
14365.00 240
14366.13 259
14367.26 252
14368.40 244
14369.53 270
14370.66 256
14371.79 223
14372.92 230
14374.05 255
14375.19 242
14376.32 232
14377.45 238
14378.58 269
14379.71 244
14380.85 249
14381.98 237
14383.11 233
14384.24 243
14385.37 214
14386.51 234
14387.64 253
14388.77 281
14389.90 250
14391.04 253
14392.17 229
14393.30 248
14394.43 254
14395.57 264
14396.70 229
14397.83 256
14398.96 243
14400.10 234
14401.23 254
14402.36 245
14403.50 238
14404.63 255
14405.76 266
14406.89 259
14408.03 266
14409.16 247
14410.29 255
14411.43 234
14412.56 262
14413.69 250
14414.83 259
14415.96 263
14417.09 245
14418.23 259
14419.36 275
14420.49 235
14421.63 263
14422.76 262
14423.90 250
14425.03 246
14426.16 259
14427.30 250
14428.43 256
14429.56 252
14430.70 230
14431.83 271
14432.97 270
14434.10 288
14435.24 247
14436.37 249
14437.50 243
14438.64 275
14439.77 275
14440.91 256
14442.04 251
14443.18 234
14444.31 284
14445.44 269
14446.58 258
14447.71 245
14448.85 265
14449.98 259
14451.12 242
14452.25 252
14453.39 252
14454.52 246
14455.66 249
14456.79 237
14457.93 235
14459.06 240
14460.20 229
14461.33 252
14462.47 232
14463.60 251
14464.74 231
14465.87 237
14467.01 253
14468.15 270
14469.28 268
14470.42 244
14471.55 238
14472.69 244
14473.82 232
14474.96 244
14476.09 231
14477.23 251
14478.37 273
14479.50 237
14480.64 234
14481.77 254
14482.91 267
14484.05 258
14485.18 270
14486.32 257
14487.45 257
14488.59 242
14489.73 267
14490.86 277
14492.00 248
14493.14 217
14494.27 226
14495.41 266
14496.55 238
14497.68 241
14498.82 217
14499.96 251
14501.09 243
14502.23 247
14503.37 218
14504.50 235
14505.64 243
14506.78 218
14507.91 229
14509.05 266
14510.19 236
14511.33 238
14512.46 250
14513.60 221
14514.74 223
14515.87 230
14517.01 250
14518.15 234
14519.29 235
14520.42 229
14521.56 248
14522.70 252
14523.84 226
14524.97 216
14526.11 243
14527.25 248
14528.39 237
14529.53 234
14530.66 221
14531.80 232
14532.94 236
14534.08 242
14535.22 238
14536.35 218
14537.49 223
14538.63 213
14539.77 221
14540.91 227
14542.05 259
14543.18 241
14544.32 251
14545.46 230
14546.60 237
14547.74 254
14548.88 231
14550.01 235
14551.15 228
14552.29 244
14553.43 234
14554.57 265
14555.71 238
14556.85 222
14557.99 245
14559.13 250
14560.26 255
14561.40 238
14562.54 227
14563.68 232
14564.82 233
14565.96 246
14567.10 235
14568.24 248
14569.38 263
14570.52 245
14571.66 237
14572.80 253
14573.94 216
14575.08 241
14576.22 253
14577.36 255
14578.50 244
14579.64 260
14580.78 260
14581.92 260
14583.06 248
14584.20 242
14585.34 239
14586.48 255
14587.62 265
14588.76 253
14589.90 241
14591.04 247
14592.18 233
14593.32 256
14594.46 241
14595.60 220
14596.74 243
14597.88 256
14599.02 234
14600.16 251
14601.30 266
14602.44 253
14603.58 238
14604.72 263
14605.86 270
14607.00 283
14608.15 256
14609.29 255
14610.43 265
14611.57 253
14612.71 265
14613.85 269
14614.99 260
14616.13 265
14617.27 287
14618.42 284
14619.56 304
14620.70 275
14621.84 281
14622.98 276
14624.12 286
14625.26 264
14626.41 246
14627.55 250
14628.69 277
14629.83 264
14630.97 284
14632.12 288
14633.26 270
14634.40 292
14635.54 295
14636.68 286
14637.83 278
14638.97 314
14640.11 284
14641.25 288
14642.39 269
14643.54 282
14644.68 303
14645.82 308
14646.96 270
14648.11 287
14649.25 267
14650.39 268
14651.53 274
14652.68 290
14653.82 247
14654.96 269
14656.11 276
14657.25 256
14658.39 246
14659.53 239
14660.68 267
14661.82 252
14662.96 238
14664.11 219
14665.25 242
14666.39 246
14667.54 224
14668.68 236
14669.82 251
14670.97 225
14672.11 246
14673.25 230
14674.40 242
14675.54 244
14676.68 228
14677.83 240
14678.97 221
14680.11 250
14681.26 218
14682.40 238
14683.55 241
14684.69 212
14685.83 219
14686.98 226
14688.12 224
14689.27 225
14690.41 229
14691.55 210
14692.70 224
14693.84 199
14694.99 210
14696.13 228
14697.28 216
14698.42 201
14699.56 219
14700.71 228
14701.85 223
14703.00 234
14704.14 224
14705.29 208
14706.43 220
14707.58 218
14708.72 216
14709.87 230
14711.01 230
14712.16 247
14713.30 238
14714.45 207
14715.59 228
14716.74 220
14717.88 236
14719.03 229
14720.17 238
14721.32 225
14722.46 193
14723.61 229
14724.76 213
14725.90 229
14727.05 242
14728.19 237
14729.34 232
14730.48 224
14731.63 210
14732.77 212
14733.92 220
14735.07 211
14736.21 218
14737.36 221
14738.50 222
14739.65 227
14740.80 232
14741.94 201
14743.09 222
14744.24 221
14745.38 231
14746.53 224
14747.67 226
14748.82 228
14749.97 202
14751.11 223
14752.26 218
14753.41 203
14754.55 233
14755.70 228
14756.85 233
14757.99 224
14759.14 222
14760.29 229
14761.43 213
14762.58 227
14763.73 229
14764.88 225
14766.02 234
14767.17 215
14768.32 213
14769.46 212
14770.61 242
14771.76 229
14772.91 210
14774.05 221
14775.20 231
14776.35 244
14777.50 237
14778.64 260
14779.79 240
14780.94 244
14782.09 225
14783.23 230
14784.38 220
14785.53 232
14786.68 247
14787.83 250
14788.97 236
14790.12 229
14791.27 240
14792.42 220
14793.57 245
14794.71 231
14795.86 241
14797.01 234
14798.16 226
14799.31 239
14800.46 249
14801.60 229
14802.75 239
14803.90 240
14805.05 251
14806.20 236
14807.35 240
14808.50 221
14809.64 247
14810.79 241
14811.94 234
14813.09 220
14814.24 218
14815.39 216
14816.54 234
14817.69 207
14818.84 222
14819.99 236
14821.14 227
14822.28 241
14823.43 213
14824.58 216
14825.73 200
14826.88 227
14828.03 229
14829.18 215
14830.33 213
14831.48 225
14832.63 229
14833.78 223
14834.93 227
14836.08 213
14837.23 217
14838.38 216
14839.53 216
14840.68 221
14841.83 215
14842.98 213
14844.13 212
14845.28 213
14846.43 190
14847.58 216
14848.73 191
14849.88 211
14851.03 214
14852.18 220
14853.33 202
14854.48 194
14855.63 203
14856.78 219
14857.93 211
14859.08 201
14860.24 193
14861.39 186
14862.54 191
14863.69 219
14864.84 214
14865.99 200
14867.14 239
14868.29 231
14869.44 237
14870.59 208
14871.75 189
14872.90 203
14874.05 208
14875.20 224
14876.35 207
14877.50 207
14878.65 226
14879.81 212
14880.96 215
14882.11 232
14883.26 217
14884.41 215
14885.56 233
14886.71 232
14887.87 225
14889.02 226
14890.17 275
14891.32 262
14892.47 242
14893.63 237
14894.78 238
14895.93 251
14897.08 230
14898.24 242
14899.39 253
14900.54 241
14901.69 237
14902.84 247
14904.00 257
14905.15 250
14906.30 235
14907.45 252
14908.61 234
14909.76 258
14910.91 227
14912.07 238
14913.22 269
14914.37 258
14915.52 270
14916.68 279
14917.83 255
14918.98 255
14920.14 249
14921.29 270
14922.44 255
14923.60 258
14924.75 259
14925.90 270
14927.06 266
14928.21 245
14929.36 262
14930.52 288
14931.67 282
14932.82 239
14933.98 271
14935.13 266
14936.28 276
14937.44 283
14938.59 251
14939.74 276
14940.90 271
14942.05 289
14943.21 278
14944.36 284
14945.51 271
14946.67 279
14947.82 265
14948.98 262
14950.13 285
14951.29 275
14952.44 283
14953.59 284
14954.75 265
14955.90 277
14957.06 258
14958.21 283
14959.37 278
14960.52 270
14961.68 241
14962.83 263
14963.99 255
14965.14 268
14966.29 270
14967.45 233
14968.60 244
14969.76 233
14970.91 263
14972.07 253
14973.22 229
14974.38 249
14975.54 248
14976.69 255
14977.85 239
14979.00 225
14980.16 236
14981.31 225
14982.47 228
14983.62 233
14984.78 210
14985.93 235
14987.09 240
14988.25 239
14989.40 227
14990.56 227
14991.71 209
14992.87 198
14994.02 214
14995.18 213
14996.34 203
14997.49 234
14998.65 213
14999.80 205
15000.96 198
15002.12 201
15003.27 200
15004.43 184
15005.59 210
15006.74 200
15007.90 197
15009.06 204
15010.21 229
15011.37 203
15012.53 182
15013.68 189
15014.84 225
15016.00 206
15017.15 190
15018.31 196
15019.47 222
15020.62 185
15021.78 197
15022.94 192
15024.09 208
15025.25 183
15026.41 194
15027.57 193
15028.72 218
15029.88 200
15031.04 193
15032.19 181
15033.35 172
15034.51 186
15035.67 182
15036.82 185
15037.98 203
15039.14 209
15040.30 197
15041.46 200
15042.61 191
15043.77 196
15044.93 187
15046.09 193
15047.25 166
15048.40 180
15049.56 181
15050.72 202
15051.88 212
15053.04 193
15054.19 185
15055.35 187
15056.51 187
15057.67 198
15058.83 191
15059.99 182
15061.14 189
15062.30 191
15063.46 190
15064.62 171
15065.78 164
15066.94 198
15068.10 189
15069.26 160
15070.41 193
15071.57 188
15072.73 194
15073.89 179
15075.05 191
15076.21 201
15077.37 178
15078.53 213
15079.69 180
15080.85 187
15082.00 193
15083.16 180
15084.32 198
15085.48 171
15086.64 186
15087.80 166
15088.96 185
15090.12 159
15091.28 195
15092.44 184
15093.60 196
15094.76 181
15095.92 173
15097.08 168
15098.24 169
15099.40 187
15100.56 177
15101.72 179
15102.88 172
15104.04 163
15105.20 179
15106.36 159
15107.52 164
15108.68 183
15109.84 194
15111.00 185
15112.16 174
15113.32 177
15114.48 182
15115.64 186
15116.80 162
15117.97 159
15119.13 179
15120.29 176
15121.45 159
15122.61 161
15123.77 159
15124.93 184
15126.09 188
15127.25 185
15128.41 186
15129.57 167
15130.74 180
15131.90 173
15133.06 170
15134.22 171
15135.38 159
15136.54 168
15137.70 178
15138.87 182
15140.03 166
15141.19 199
15142.35 168
15143.51 163
15144.67 172
15145.84 186
15147.00 180
15148.16 193
15149.32 200
15150.48 171
15151.65 176
15152.81 185
15153.97 178
15155.13 172
15156.29 166
15157.46 173
15158.62 188
15159.78 164
15160.94 202
15162.10 164
15163.27 175
15164.43 162
15165.59 185
15166.75 174
15167.92 167
15169.08 185
15170.24 197
15171.41 185
15172.57 189
15173.73 167
15174.89 168
15176.06 185
15177.22 188
15178.38 194
15179.55 193
15180.71 188
15181.87 156
15183.04 184
15184.20 184
15185.36 174
15186.53 173
15187.69 169
15188.85 175
15190.02 181
15191.18 154
15192.34 186
15193.51 191
15194.67 188
15195.83 200
15197.00 192
15198.16 170
15199.32 209
15200.49 197
15201.65 173
15202.82 188
15203.98 222
15205.14 199
15206.31 165
15207.47 203
15208.64 201
15209.80 197
15210.97 208
15212.13 198
15213.29 205
15214.46 211
15215.62 197
15216.79 219
15217.95 217
15219.12 210
15220.28 201
15221.45 180
15222.61 202
15223.78 209
15224.94 206
15226.10 211
15227.27 217
15228.43 214
15229.60 218
15230.76 230
15231.93 216
15233.09 223
15234.26 192
15235.43 197
15236.59 215
15237.76 229
15238.92 199
15240.09 197
15241.25 212
15242.42 221
15243.58 189
15244.75 188
15245.91 216
15247.08 219
15248.25 217
15249.41 187
15250.58 219
15251.74 226
15252.91 203
15254.07 199
15255.24 212
15256.41 201
15257.57 206
15258.74 176
15259.90 187
15261.07 190
15262.24 195
15263.40 195
15264.57 199
15265.74 193
15266.90 175
15268.07 200
15269.24 189
15270.40 199
15271.57 169
15272.73 169
15273.90 188
15275.07 183
15276.23 180
15277.40 175
15278.57 174
15279.74 182
15280.90 175
15282.07 187
15283.24 179
15284.40 180
15285.57 185
15286.74 193
15287.90 170
15289.07 175
15290.24 185
15291.41 195
15292.57 169
15293.74 169
15294.91 182
15296.08 186
15297.24 193
15298.41 175
15299.58 169
15300.75 194
15301.91 162
15303.08 187
15304.25 189
15305.42 171
15306.59 162
15307.75 172
15308.92 175
15310.09 174
15311.26 196
15312.43 170
15313.59 171
15314.76 167
15315.93 168
15317.10 164
15318.27 186
15319.44 172
15320.60 173
15321.77 171
15322.94 177
15324.11 181
15325.28 189
15326.45 176
15327.62 169
15328.79 156
15329.95 190
15331.12 153
15332.29 172
15333.46 180
15334.63 172
15335.80 177
15336.97 188
15338.14 195
15339.31 180
15340.48 185
15341.64 175
15342.81 178
15343.98 178
15345.15 180
15346.32 190
15347.49 210
15348.66 192
15349.83 178
15351.00 207
15352.17 182
15353.34 190
15354.51 166
15355.68 186
15356.85 177
15358.02 180
15359.19 175
15360.36 194
15361.53 188
15362.70 207
15363.87 186
15365.04 190
15366.21 182
15367.38 207
15368.55 211
15369.72 182
15370.89 191
15372.06 196
15373.23 199
15374.40 199
15375.57 201
15376.74 202
15377.91 205
15379.08 195
15380.25 189
15381.43 179
15382.60 211
15383.77 209
15384.94 185
15386.11 196
15387.28 180
15388.45 212
15389.62 211
15390.79 220
15391.96 197
15393.14 192
15394.31 220
15395.48 196
15396.65 186
15397.82 180
15398.99 191
15400.16 206
15401.34 211
15402.51 201
15403.68 204
15404.85 187
15406.02 191
15407.19 181
15408.37 215
15409.54 176
15410.71 191
15411.88 200
15413.05 194
15414.23 182
15415.40 203
15416.57 201
15417.74 213
15418.91 176
15420.09 165
15421.26 197
15422.43 185
15423.60 189
15424.78 175
15425.95 184
15427.12 161
15428.29 172
15429.47 178
15430.64 174
15431.81 181
15432.98 158
15434.16 178
15435.33 180
15436.50 172
15437.67 168
15438.85 181
15440.02 187
15441.19 201
15442.37 165
15443.54 166
15444.71 175
15445.89 168
15447.06 151
15448.23 181
15449.41 178
15450.58 174
15451.75 177
15452.93 177
15454.10 170
15455.27 159
15456.45 173
15457.62 163
15458.79 174
15459.97 168
15461.14 173
15462.32 159
15463.49 193
15464.66 204
15465.84 198
15467.01 178
15468.19 196
15469.36 182
15470.53 187
15471.71 156
15472.88 166
15474.06 170
15475.23 166
15476.41 178
15477.58 170
15478.75 177
15479.93 171
15481.10 167
15482.28 167
15483.45 160
15484.63 152
15485.80 170
15486.98 190
15488.15 204
15489.33 160
15490.50 165
15491.68 175
15492.85 170
15494.03 186
15495.20 194
15496.38 180
15497.55 170
15498.73 179
15499.90 183
15501.08 163
15502.25 157
15503.43 202
15504.60 191
15505.78 175
15506.96 159
15508.13 180
15509.31 188
15510.48 186
15511.66 181
15512.83 184
15514.01 179
15515.19 184
15516.36 174
15517.54 168
15518.71 178
15519.89 175
15521.07 207
15522.24 212
15523.42 203
15524.59 174
15525.77 190
15526.95 183
15528.12 154
15529.30 160
15530.48 198
15531.65 187
15532.83 183
15534.01 187
15535.18 186
15536.36 196
15537.54 190
15538.71 173
15539.89 188
15541.07 184
15542.24 172
15543.42 200
15544.60 191
15545.77 189
15546.95 181
15548.13 163
15549.30 171
15550.48 176
15551.66 195
15552.84 185
15554.01 192
15555.19 181
15556.37 172
15557.55 171
15558.72 195
15559.90 166
15561.08 181
15562.26 201
15563.43 190
15564.61 192
15565.79 198
15566.97 184
15568.14 185
15569.32 179
15570.50 193
15571.68 193
15572.86 165
15574.03 180
15575.21 168
15576.39 183
15577.57 182
15578.75 212
15579.93 181
15581.10 199
15582.28 195
15583.46 198
15584.64 189
15585.82 189
15587.00 179
15588.18 209
15589.35 211
15590.53 193
15591.71 211
15592.89 203
15594.07 208
15595.25 214
15596.43 195
15597.61 203
15598.78 194
15599.96 201
15601.14 213
15602.32 207
15603.50 216
15604.68 209
15605.86 218
15607.04 205
15608.22 190
15609.40 257
15610.58 201
15611.76 207
15612.94 210
15614.12 215
15615.30 209
15616.48 206
15617.66 246
15618.84 237
15620.01 215
15621.19 213
15622.37 220
15623.55 217
15624.73 225
15625.91 225
15627.09 215
15628.27 202
15629.46 230
15630.64 238
15631.82 233
15633.00 213
15634.18 216
15635.36 224
15636.54 231
15637.72 224
15638.90 219
15640.08 237
15641.26 222
15642.44 223
15643.62 206
15644.80 246
15645.98 239
15647.16 227
15648.34 211
15649.52 240
15650.71 214
15651.89 226
15653.07 237
15654.25 255
15655.43 226
15656.61 221
15657.79 240
15658.97 225
15660.16 239
15661.34 230
15662.52 232
15663.70 228
15664.88 238
15666.06 242
15667.24 233
15668.43 228
15669.61 215
15670.79 215
15671.97 261
15673.15 249
15674.33 244
15675.52 240
15676.70 214
15677.88 239
15679.06 245
15680.24 224
15681.43 229
15682.61 247
15683.79 222
15684.97 218
15686.16 243
15687.34 250
15688.52 215
15689.70 232
15690.89 259
15692.07 247
15693.25 255
15694.43 243
15695.62 268
15696.80 243
15697.98 225
15699.16 248
15700.35 269
15701.53 263
15702.71 248
15703.90 240
15705.08 255
15706.26 230
15707.45 267
15708.63 261
15709.81 232
15711.00 266
15712.18 241
15713.36 255
15714.55 244
15715.73 255
15716.91 269
15718.10 277
15719.28 284
15720.46 287
15721.65 237
15722.83 257
15724.01 243
15725.20 299
15726.38 267
15727.57 277
15728.75 281
15729.93 263
15731.12 293
15732.30 279
15733.49 289
15734.67 284
15735.85 284
15737.04 286
15738.22 279
15739.41 294
15740.59 302
15741.78 293
15742.96 304
15744.14 305
15745.33 286
15746.51 311
15747.70 284
15748.88 309
15750.07 303
15751.25 307
15752.44 297
15753.62 326
15754.81 306
15755.99 285
15757.18 273
15758.36 268
15759.55 289
15760.73 292
15761.92 272
15763.10 283
15764.29 295
15765.47 259
15766.66 292
15767.84 302
15769.03 285
15770.21 265
15771.40 276
15772.59 288
15773.77 257
15774.96 260
15776.14 263
15777.33 251
15778.51 257
15779.70 276
15780.89 265
15782.07 271
15783.26 254
15784.44 267
15785.63 226
15786.82 226
15788.00 252
15789.19 253
15790.37 247
15791.56 255
15792.75 266
15793.93 244
15795.12 229
15796.31 258
15797.49 244
15798.68 240
15799.87 245
15801.05 223
15802.24 230
15803.43 231
15804.61 243
15805.80 253
15806.99 240
15808.17 229
15809.36 235
15810.55 233
15811.73 234
15812.92 230
15814.11 220
15815.30 228
15816.48 222
15817.67 197
15818.86 246
15820.05 224
15821.23 238
15822.42 235
15823.61 210
15824.80 217
15825.98 218
15827.17 221
15828.36 208
15829.55 234
15830.73 223
15831.92 257
15833.11 219
15834.30 216
15835.49 239
15836.67 227
15837.86 241
15839.05 220
15840.24 214
15841.43 227
15842.61 219
15843.80 226
15844.99 225
15846.18 217
15847.37 240
15848.56 223
15849.74 216
15850.93 224
15852.12 211
15853.31 208
15854.50 213
15855.69 222
15856.88 229
15858.06 240
15859.25 235
15860.44 250
15861.63 235
15862.82 223
15864.01 228
15865.20 224
15866.39 235
15867.58 231
15868.77 245
15869.95 230
15871.14 232
15872.33 222
15873.52 232
15874.71 228
15875.90 238
15877.09 217
15878.28 207
15879.47 225
15880.66 258
15881.85 225
15883.04 241
15884.23 240
15885.42 253
15886.61 232
15887.80 228
15888.99 235
15890.18 234
15891.37 233
15892.56 218
15893.75 222
15894.94 226
15896.13 251
15897.32 233
15898.51 230
15899.70 251
15900.89 265
15902.08 253
15903.27 245
15904.46 244
15905.65 234
15906.84 248
15908.03 247
15909.22 248
15910.42 234
15911.61 241
15912.80 270
15913.99 253
15915.18 233
15916.37 237
15917.56 277
15918.75 245
15919.94 239
15921.13 256
15922.32 243
15923.52 259
15924.71 232
15925.90 214
15927.09 207
15928.28 237
15929.47 249
15930.66 262
15931.86 244
15933.05 229
15934.24 246
15935.43 255
15936.62 242
15937.81 258
15939.01 247
15940.20 255
15941.39 244
15942.58 229
15943.77 250
15944.97 220
15946.16 216
15947.35 218
15948.54 226
15949.73 233
15950.93 226
15952.12 204
15953.31 227
15954.50 202
15955.70 202
15956.89 210
15958.08 209
15959.27 204
15960.47 219
15961.66 201
15962.85 193
15964.04 185
15965.24 214
15966.43 205
15967.62 184
15968.82 184
15970.01 204
15971.20 200
15972.40 202
15973.59 176
15974.78 192
15975.97 210
15977.17 197
15978.36 189
15979.55 175
15980.75 168
15981.94 190
15983.13 179
15984.33 177
15985.52 188
15986.72 184
15987.91 215
15989.10 187
15990.30 195
15991.49 166
15992.68 182
15993.88 207
15995.07 181
15996.27 221
15997.46 185
15998.65 175
15999.85 168
16001.04 185
16002.24 164
16003.43 181
16004.63 201
16005.82 192
16007.01 180
16008.21 166
16009.40 158
16010.60 175
16011.79 196
16012.99 167
16014.18 170
16015.38 176
16016.57 183
16017.76 164
16018.96 197
16020.15 188
16021.35 177
16022.54 176
16023.74 166
16024.93 158
16026.13 174
16027.32 136
16028.52 172
16029.72 164
16030.91 177
16032.11 189
16033.30 172
16034.50 184
16035.69 166
16036.89 167
16038.08 179
16039.28 189
16040.47 172
16041.67 181
16042.87 158
16044.06 164
16045.26 168
16046.45 148
16047.65 165
16048.84 162
16050.04 171
16051.24 155
16052.43 152
16053.63 154
16054.82 177
16056.02 161
16057.22 189
16058.41 179
16059.61 171
16060.81 168
16062.00 157
16063.20 153
16064.40 157
16065.59 176
16066.79 158
16067.99 153
16069.18 181
16070.38 148
16071.58 161
16072.77 159
16073.97 157
16075.17 177
16076.36 175
16077.56 162
16078.76 181
16079.95 160
16081.15 169
16082.35 162
16083.55 175
16084.74 166
16085.94 156
16087.14 150
16088.33 146
16089.53 158
16090.73 147
16091.93 135
16093.12 165
16094.32 168
16095.52 156
16096.72 138
16097.92 181
16099.11 159
16100.31 158
16101.51 168
16102.71 163
16103.90 159
16105.10 147
16106.30 162
16107.50 156
16108.70 147
16109.90 152
16111.09 158
16112.29 157
16113.49 143
16114.69 150
16115.89 163
16117.09 141
16118.28 143
16119.48 137
16120.68 143
16121.88 144
16123.08 154
16124.28 157
16125.48 142
16126.67 150
16127.87 178
16129.07 164
16130.27 157
16131.47 160
16132.67 158
16133.87 149
16135.07 142
16136.27 134
16137.47 154
16138.67 157
16139.86 137
16141.06 136
16142.26 145
16143.46 130
16144.66 159
16145.86 143
16147.06 158
16148.26 154
16149.46 150
16150.66 140
16151.86 152
16153.06 139
16154.26 144
16155.46 144
16156.66 145
16157.86 151
16159.06 134
16160.26 162
16161.46 149
16162.66 150
16163.86 142
16165.06 137
16166.26 137
16167.46 174
16168.66 141
16169.86 155
16171.06 130
16172.26 132
16173.46 142
16174.66 137
16175.86 141
16177.07 132
16178.27 137
16179.47 125
16180.67 143
16181.87 160
16183.07 164
16184.27 140
16185.47 148
16186.67 133
16187.87 150
16189.07 143
16190.28 159
16191.48 138
16192.68 144
16193.88 168
16195.08 145
16196.28 145
16197.48 122
16198.69 149
16199.89 153
16201.09 150
16202.29 139
16203.49 149
16204.69 144
16205.90 161
16207.10 140
16208.30 145
16209.50 163
16210.70 147
16211.91 153
16213.11 153
16214.31 162
16215.51 136
16216.71 152
16217.92 150
16219.12 157
16220.32 149
16221.52 152
16222.72 141
16223.93 161
16225.13 137
16226.33 152
16227.53 161
16228.74 154
16229.94 141
16231.14 126
16232.35 158
16233.55 137
16234.75 169
16235.95 146
16237.16 146
16238.36 133
16239.56 153
16240.77 155
16241.97 166
16243.17 155
16244.38 137
16245.58 140
16246.78 153
16247.99 150
16249.19 154
16250.39 173
16251.60 150
16252.80 158
16254.00 136
16255.21 150
16256.41 135
16257.61 147
16258.82 153
16260.02 160
16261.22 159
16262.43 154
16263.63 166
16264.84 160
16266.04 167
16267.24 137
16268.45 155
16269.65 144
16270.86 168
16272.06 147
16273.27 162
16274.47 167
16275.67 184
16276.88 162
16278.08 151
16279.29 168
16280.49 165
16281.70 171
16282.90 148
16284.11 154
16285.31 166
16286.52 159
16287.72 184
16288.92 202
16290.13 162
16291.33 164
16292.54 168
16293.74 159
16294.95 157
16296.15 166
16297.36 166
16298.57 163
16299.77 163
16300.98 168
16302.18 181
16303.39 158
16304.59 165
16305.80 158
16307.00 193
16308.21 166
16309.41 175
16310.62 175
16311.83 199
16313.03 176
16314.24 164
16315.44 159
16316.65 173
16317.85 150
16319.06 176
16320.27 181
16321.47 183
16322.68 180
16323.88 161
16325.09 154
16326.30 136
16327.50 156
16328.71 170
16329.92 171
16331.12 157
16332.33 163
16333.54 145
16334.74 166
16335.95 143
16337.16 152
16338.36 167
16339.57 165
16340.78 161
16341.98 143
16343.19 152
16344.40 151
16345.60 156
16346.81 125
16348.02 154
16349.22 136
16350.43 183
16351.64 149
16352.85 152
16354.05 146
16355.26 159
16356.47 139
16357.67 143
16358.88 138
16360.09 132
16361.30 148
16362.50 143
16363.71 148
16364.92 125
16366.13 159
16367.34 152
16368.54 158
16369.75 141
16370.96 135
16372.17 147
16373.37 134
16374.58 141
16375.79 133
16377.00 140
16378.21 153
16379.42 153
16380.62 112
16381.83 129
16383.04 143
16384.25 149
16385.46 137
16386.67 148
16387.87 124
16389.08 136
16390.29 139
16391.50 155
16392.71 152
16393.92 142
16395.13 171
16396.33 133
16397.54 136
16398.75 147
16399.96 152
16401.17 119
16402.38 136
16403.59 128
16404.80 136
16406.01 135
16407.22 155
16408.42 130
16409.63 138
16410.84 137
16412.05 141
16413.26 142
16414.47 133
16415.68 125
16416.89 138
16418.10 142
16419.31 137
16420.52 154
16421.73 128
16422.94 146
16424.15 124
16425.36 136
16426.57 130
16427.78 141
16428.99 136
16430.20 125
16431.41 135
16432.62 131
16433.83 128
16435.04 127
16436.25 152
16437.46 134
16438.67 134
16439.88 120
16441.09 137
16442.30 141
16443.51 147
16444.72 113
16445.93 144
16447.14 140
16448.36 129
16449.57 141
16450.78 119
16451.99 120
16453.20 138
16454.41 136
16455.62 129
16456.83 139
16458.04 114
16459.25 139
16460.47 110
16461.68 139
16462.89 126
16464.10 117
16465.31 127
16466.52 133
16467.73 121
16468.94 125
16470.16 148
16471.37 136
16472.58 143
16473.79 107
16475.00 127
16476.21 108
16477.43 134
16478.64 101
16479.85 120
16481.06 107
16482.27 137
16483.49 124
16484.70 124
16485.91 114
16487.12 114
16488.33 119
16489.55 116
16490.76 130
16491.97 113
16493.18 131
16494.40 116
16495.61 111
16496.82 113
16498.03 149
16499.25 119
16500.46 128
16501.67 137
16502.88 143
16504.10 117
16505.31 108
16506.52 119
16507.74 118
16508.95 117
16510.16 112
16511.37 133
16512.59 115
16513.80 120
16515.01 111
16516.23 137
16517.44 118
16518.65 122
16519.87 118
16521.08 138
16522.29 120
16523.51 134
16524.72 121
16525.93 111
16527.15 119
16528.36 109
16529.58 133
16530.79 101
16532.00 120
16533.22 103
16534.43 122
16535.64 118
16536.86 122
16538.07 135
16539.29 130
16540.50 126
16541.72 139
16542.93 112
16544.14 119
16545.36 117
16546.57 122
16547.79 133
16549.00 107
16550.22 105
16551.43 118
16552.64 128
16553.86 123
16555.07 126
16556.29 124
16557.50 126
16558.72 109
16559.93 117
16561.15 115
16562.36 103
16563.58 125
16564.79 138
16566.01 130
16567.22 106
16568.44 127
16569.65 142
16570.87 142
16572.08 92
16573.30 136
16574.51 113
16575.73 132
16576.95 118
16578.16 124
16579.38 99
16580.59 135
16581.81 152
16583.02 117
16584.24 135
16585.45 122
16586.67 129
16587.89 122
16589.10 102
16590.32 108
16591.53 127
16592.75 105
16593.97 115
16595.18 115
16596.40 123
16597.61 112
16598.83 115
16600.05 114
16601.26 101
16602.48 114
16603.70 106
16604.91 132
16606.13 106
16607.35 118
16608.56 118
16609.78 134
16611.00 122
16612.21 118
16613.43 108
16614.65 129
16615.86 138
16617.08 121
16618.30 131
16619.51 132
16620.73 120
16621.95 105
16623.17 126
16624.38 116
16625.60 114
16626.82 105
16628.03 140
16629.25 115
16630.47 121
16631.69 105
16632.90 120
16634.12 109
16635.34 106
16636.56 115
16637.77 111
16638.99 113
16640.21 111
16641.43 127
16642.65 114
16643.86 110
16645.08 113
16646.30 119
16647.52 125
16648.74 114
16649.95 111
16651.17 118
16652.39 99
16653.61 120
16654.83 117
16656.05 121
16657.26 117
16658.48 105
16659.70 139
16660.92 124
16662.14 95
16663.36 103
16664.58 137
16665.79 119
16667.01 116
16668.23 109
16669.45 116
16670.67 103
16671.89 112
16673.11 132
16674.33 124
16675.55 111
16676.76 109
16677.98 141
16679.20 123
16680.42 108
16681.64 96
16682.86 128
16684.08 135
16685.30 118
16686.52 106
16687.74 119
16688.96 124
16690.18 117
16691.40 105
16692.62 95
16693.84 95
16695.06 110
16696.28 115
16697.50 122
16698.72 98
16699.94 106
16701.16 116
16702.38 106
16703.60 110
16704.82 102
16706.04 140
16707.26 111
16708.48 120
16709.70 107
16710.92 109
16712.14 111
16713.36 132
16714.58 120
16715.80 117
16717.02 116
16718.24 101
16719.46 108
16720.68 108
16721.90 112
16723.12 118
16724.34 125
16725.57 102
16726.79 105
16728.01 100
16729.23 124
16730.45 124
16731.67 126
16732.89 133
16734.11 117
16735.33 128
16736.56 104
16737.78 111
16739.00 116
16740.22 131
16741.44 115
16742.66 120
16743.88 114
16745.11 114
16746.33 138
16747.55 114
16748.77 95
16749.99 112
16751.21 138
16752.44 115
16753.66 125
16754.88 109
16756.10 122
16757.32 124
16758.55 109
16759.77 110
16760.99 103
16762.21 111
16763.44 118
16764.66 132
16765.88 121
16767.10 114
16768.32 125
16769.55 108
16770.77 109
16771.99 112
16773.22 134
16774.44 139
16775.66 112
16776.88 116
16778.11 118
16779.33 136
16780.55 112
16781.77 130
16783.00 122
16784.22 116
16785.44 116
16786.67 120
16787.89 118
16789.11 110
16790.34 116
16791.56 124
16792.78 128
16794.01 122
16795.23 121
16796.45 118
16797.68 120
16798.90 108
16800.12 138
16801.35 125
16802.57 108
16803.80 121
16805.02 134
16806.24 109
16807.47 112
16808.69 131
16809.91 114
16811.14 119
16812.36 105
16813.59 129
16814.81 121
16816.04 120
16817.26 127
16818.48 132
16819.71 132
16820.93 107
16822.16 101
16823.38 119
16824.61 120
16825.83 142
16827.06 110
16828.28 129
16829.50 148
16830.73 141
16831.95 114
16833.18 115
16834.40 131
16835.63 115
16836.85 147
16838.08 127
16839.30 108
16840.53 109
16841.75 122
16842.98 108
16844.20 105
16845.43 116
16846.65 138
16847.88 119
16849.11 127
16850.33 111
16851.56 116
16852.78 125
16854.01 126
16855.23 142
16856.46 131
16857.68 151
16858.91 144
16860.14 142
16861.36 118
16862.59 123
16863.81 135
16865.04 132
16866.27 126
16867.49 144
16868.72 153
16869.94 144
16871.17 164
16872.40 139
16873.62 151
16874.85 133
16876.08 149
16877.30 151
16878.53 160
16879.76 167
16880.98 149
16882.21 146
16883.43 151
16884.66 145
16885.89 148
16887.12 169
16888.34 142
16889.57 145
16890.80 132
16892.02 158
16893.25 160
16894.48 152
16895.70 119
16896.93 148
16898.16 136
16899.39 141
16900.61 138
16901.84 144
16903.07 145
16904.29 135
16905.52 143
16906.75 141
16907.98 155
16909.20 138
16910.43 160
16911.66 133
16912.89 139
16914.12 120
16915.34 148
16916.57 135
16917.80 128
16919.03 138
16920.26 145
16921.48 148
16922.71 139
16923.94 149
16925.17 128
16926.40 117
16927.62 134
16928.85 126
16930.08 137
16931.31 138
16932.54 123
16933.77 132
16934.99 144
16936.22 129
16937.45 146
16938.68 153
16939.91 144
16941.14 142
16942.37 139
16943.60 157
16944.82 114
16946.05 141
16947.28 125
16948.51 105
16949.74 142
16950.97 111
16952.20 147
16953.43 130
16954.66 132
16955.89 129
16957.12 132
16958.34 136
16959.57 131
16960.80 139
16962.03 131
16963.26 128
16964.49 140
16965.72 122
16966.95 115
16968.18 125
16969.41 125
16970.64 118
16971.87 141
16973.10 124
16974.33 126
16975.56 137
16976.79 127
16978.02 137
16979.25 129
16980.48 125
16981.71 118
16982.94 113
16984.17 136
16985.40 129
16986.63 106
16987.86 115
16989.09 136
16990.32 127
16991.55 128
16992.79 114
16994.02 120
16995.25 111
16996.48 116
16997.71 117
16998.94 130
17000.17 119
17001.40 120
17002.63 125
17003.86 115
17005.09 119
17006.32 125
17007.56 118
17008.79 121
17010.02 115
17011.25 122
17012.48 122
17013.71 108
17014.94 115
17016.18 135
17017.41 119
17018.64 125
17019.87 115
17021.10 121
17022.33 109
17023.57 103
17024.80 115
17026.03 103
17027.26 104
17028.49 128
17029.72 129
17030.96 117
17032.19 122
17033.42 122
17034.65 124
17035.88 141
17037.12 122
17038.35 122
17039.58 134
17040.81 115
17042.05 113
17043.28 125
17044.51 120
17045.74 130
17046.98 130
17048.21 114
17049.44 113
17050.67 122
17051.91 120
17053.14 124
17054.37 101
17055.61 111
17056.84 114
17058.07 106
17059.30 119
17060.54 118
17061.77 113
17063.00 103
17064.24 119
17065.47 125
17066.70 118
17067.94 113
17069.17 104
17070.40 114
17071.64 115
17072.87 112
17074.10 118
17075.34 124
17076.57 124
17077.81 105
17079.04 104
17080.27 107
17081.51 121
17082.74 118
17083.97 103
17085.21 119
17086.44 100
17087.68 78
17088.91 109
17090.15 113
17091.38 85
17092.61 106
17093.85 104
17095.08 96
17096.32 102
17097.55 110
17098.79 111
17100.02 105
17101.25 117
17102.49 123
17103.72 117
17104.96 104
17106.19 105
17107.43 111
17108.66 101
17109.90 118
17111.13 119
17112.37 110
17113.60 103
17114.84 101
17116.07 115
17117.31 109
17118.54 102
17119.78 105
17121.01 90
17122.25 97
17123.48 108
17124.72 103
17125.95 104
17127.19 98
17128.43 114
17129.66 104
17130.90 121
17132.13 112
17133.37 105
17134.60 103
17135.84 116
17137.08 117
17138.31 97
17139.55 111
17140.78 112
17142.02 108
17143.26 103
17144.49 120
17145.73 115
17146.96 101
17148.20 106
17149.44 124
17150.67 120
17151.91 104
17153.15 112
17154.38 110
17155.62 107
17156.85 107
17158.09 99
17159.33 110
17160.56 89
17161.80 107
17163.04 105
17164.28 105
17165.51 101
17166.75 100
17167.99 98
17169.22 111
17170.46 110
17171.70 104
17172.93 99
17174.17 91
17175.41 102
17176.65 83
17177.88 104
17179.12 101
17180.36 106
17181.60 98
17182.83 101
17184.07 86
17185.31 109
17186.55 103
17187.78 103
17189.02 111
17190.26 100
17191.50 111
17192.73 111
17193.97 90
17195.21 94
17196.45 97
17197.69 95
17198.92 89
17200.16 96
17201.40 95
17202.64 91
17203.88 100
17205.12 97
17206.35 91
17207.59 94
17208.83 100
17210.07 96
17211.31 106
17212.55 89
17213.78 98
17215.02 112
17216.26 104
17217.50 102
17218.74 85
17219.98 107
17221.22 113
17222.46 84
17223.69 86
17224.93 85
17226.17 118
17227.41 104
17228.65 100
17229.89 90
17231.13 99
17232.37 100
17233.61 96
17234.85 90
17236.09 101
17237.33 97
17238.57 102
17239.81 102
17241.04 106
17242.28 88
17243.52 103
17244.76 89
17246.00 101
17247.24 84
17248.48 91
17249.72 103
17250.96 106
17252.20 107
17253.44 77
17254.68 95
17255.92 97
17257.16 105
17258.40 105
17259.64 95
17260.88 96
17262.12 99
17263.37 98
17264.61 77
17265.85 94
17267.09 106
17268.33 81
17269.57 105
17270.81 91
17272.05 73
17273.29 88
17274.53 93
17275.77 103
17277.01 91
17278.25 99
17279.49 103
17280.74 126
17281.98 104
17283.22 81
17284.46 91
17285.70 99
17286.94 95
17288.18 79
17289.42 105
17290.66 103
17291.91 104
17293.15 74
17294.39 101
17295.63 96
17296.87 92
17298.11 96
17299.36 83
17300.60 94
17301.84 96
17303.08 73
17304.32 80
17305.56 97
17306.81 103
17308.05 103
17309.29 82
17310.53 85
17311.77 79
17313.02 95
17314.26 87
17315.50 69
17316.74 94
17317.99 89
17319.23 81
17320.47 90
17321.71 78
17322.96 82
17324.20 95
17325.44 103
17326.68 89
17327.93 94
17329.17 93
17330.41 107
17331.65 78
17332.90 94
17334.14 99
17335.38 106
17336.63 98
17337.87 85
17339.11 90
17340.36 90
17341.60 89
17342.84 76
17344.09 92
17345.33 95
17346.57 88
17347.82 101
17349.06 83
17350.30 88
17351.55 95
17352.79 100
17354.03 92
17355.28 78
17356.52 75
17357.76 80
17359.01 105
17360.25 101
17361.50 83
17362.74 83
17363.98 97
17365.23 88
17366.47 86
17367.72 81
17368.96 95
17370.21 88
17371.45 107
17372.69 93
17373.94 91
17375.18 95
17376.43 112
17377.67 89
17378.92 94
17380.16 75
17381.41 100
17382.65 109
17383.89 90
17385.14 112
17386.38 97
17387.63 86
17388.87 85
17390.12 94
17391.36 83
17392.61 98
17393.85 94
17395.10 84
17396.34 97
17397.59 108
17398.83 100
17400.08 96
17401.33 96
17402.57 84
17403.82 94
17405.06 106
17406.31 90
17407.55 86
17408.80 88
17410.04 93
17411.29 74
17412.54 93
17413.78 98
17415.03 108
17416.27 107
17417.52 91
17418.76 97
17420.01 98
17421.26 84
17422.50 117
17423.75 97
17425.00 83
17426.24 88
17427.49 83
17428.73 75
17429.98 78
17431.23 78
17432.47 88
17433.72 103
17434.97 85
17436.21 93
17437.46 108
17438.71 90
17439.95 108
17441.20 119
17442.45 94
17443.69 94
17444.94 92
17446.19 100
17447.43 91
17448.68 82
17449.93 93
17451.18 97
17452.42 104
17453.67 91
17454.92 92
17456.16 96
17457.41 87
17458.66 95
17459.91 100
17461.15 100
17462.40 99
17463.65 95
17464.90 96
17466.14 94
17467.39 93
17468.64 97
17469.89 98
17471.14 93
17472.38 99
17473.63 120
17474.88 96
17476.13 104
17477.38 93
17478.62 94
17479.87 93
17481.12 107
17482.37 109
17483.62 99
17484.86 97
17486.11 97
17487.36 93
17488.61 118
17489.86 104
17491.11 98
17492.36 90
17493.60 97
17494.85 94
17496.10 105
17497.35 100
17498.60 101
17499.85 95
17501.10 102
17502.35 99
17503.59 97
17504.84 112
17506.09 96
17507.34 105
17508.59 94
17509.84 106
17511.09 106
17512.34 116
17513.59 112
17514.84 86
17516.09 107
17517.34 120
17518.59 89
17519.84 108
17521.09 93
17522.33 110
17523.58 105
17524.83 104
17526.08 109
17527.33 117
17528.58 124
17529.83 122
17531.08 133
17532.33 104
17533.58 109
17534.83 105
17536.08 110
17537.33 111
17538.58 120
17539.83 106
17541.09 121
17542.34 101
17543.59 110
17544.84 119
17546.09 117
17547.34 119
17548.59 116
17549.84 113
17551.09 106
17552.34 116
17553.59 111
17554.84 102
17556.09 97
17557.34 128
17558.59 101
17559.85 95
17561.10 105
17562.35 103
17563.60 111
17564.85 90
17566.10 108
17567.35 123
17568.60 128
17569.86 117
17571.11 139
17572.36 123
17573.61 124
17574.86 101
17576.11 113
17577.36 120
17578.62 126
17579.87 113
17581.12 119
17582.37 115
17583.62 109
17584.87 124
17586.13 109
17587.38 116
17588.63 117
17589.88 115
17591.13 129
17592.39 114
17593.64 105
17594.89 128
17596.14 103
17597.40 104
17598.65 105
17599.90 116
17601.15 119
17602.41 97
17603.66 119
17604.91 122
17606.16 114
17607.42 112
17608.67 131
17609.92 107
17611.17 116
17612.43 98
17613.68 123
17614.93 111
17616.19 114
17617.44 103
17618.69 97
17619.95 128
17621.20 100
17622.45 102
17623.71 116
17624.96 125
17626.21 90
17627.47 109
17628.72 113
17629.97 123
17631.23 126
17632.48 120
17633.73 119
17634.99 104
17636.24 100
17637.49 96
17638.75 118
17640.00 97
17641.26 95
17642.51 102
17643.76 121
17645.02 105
17646.27 112
17647.53 99
17648.78 115
17650.03 99
17651.29 127
17652.54 112
17653.80 112
17655.05 122
17656.31 114
17657.56 107
17658.82 96
17660.07 119
17661.32 103
17662.58 114
17663.83 117
17665.09 115
17666.34 116
17667.60 119
17668.85 101
17670.11 117
17671.36 121
17672.62 96
17673.87 91
17675.13 112
17676.38 102
17677.64 99
17678.89 96
17680.15 100
17681.40 99
17682.66 107
17683.92 115
17685.17 101
17686.43 100
17687.68 105
17688.94 105
17690.19 104
17691.45 108
17692.70 113
17693.96 89
17695.22 100
17696.47 93
17697.73 99
17698.98 98
17700.24 91
17701.50 90
17702.75 94
17704.01 113
17705.26 111
17706.52 102
17707.78 115
17709.03 95
17710.29 99
17711.55 118
17712.80 106
17714.06 110
17715.32 95
17716.57 101
17717.83 101
17719.09 95
17720.34 101
17721.60 127
17722.86 87
17724.11 108
17725.37 95
17726.63 109
17727.88 113
17729.14 93
17730.40 115
17731.65 101
17732.91 102
17734.17 105
17735.43 97
17736.68 111
17737.94 88
17739.20 91
17740.46 97
17741.71 89
17742.97 96
17744.23 95
17745.49 94
17746.74 106
17748.00 97
17749.26 105
17750.52 80
17751.77 103
17753.03 98
17754.29 93
17755.55 83
17756.81 95
17758.06 93
17759.32 107
17760.58 95
17761.84 94
17763.10 87
17764.35 115
17765.61 94
17766.87 94
17768.13 94
17769.39 91
17770.65 79
17771.91 82
17773.16 93
17774.42 91
17775.68 81
17776.94 86
17778.20 101
17779.46 98
17780.72 92
17781.98 81
17783.23 92
17784.49 96
17785.75 96
17787.01 81
17788.27 99
17789.53 102
17790.79 94
17792.05 96
17793.31 102
17794.57 98
17795.83 97
17797.09 97
17798.34 78
17799.60 98
17800.86 89
17802.12 87
17803.38 103
17804.64 86
17805.90 87
17807.16 84
17808.42 85
17809.68 79
17810.94 80
17812.20 92
17813.46 79
17814.72 87
17815.98 94
17817.24 97
17818.50 108
17819.76 93
17821.02 88
17822.28 92
17823.54 108
17824.80 99
17826.06 96
17827.33 79
17828.59 67
17829.85 92
17831.11 93
17832.37 99
17833.63 91
17834.89 97
17836.15 103
17837.41 109
17838.67 80
17839.93 86
17841.19 82
17842.45 85
17843.72 96
17844.98 97
17846.24 79
17847.50 76
17848.76 80
17850.02 99
17851.28 89
17852.54 89
17853.81 84
17855.07 85
17856.33 89
17857.59 74
17858.85 78
17860.11 86
17861.38 96
17862.64 81
17863.90 88
17865.16 72
17866.42 90
17867.68 80
17868.95 116
17870.21 94
17871.47 78
17872.73 85
17874.00 80
17875.26 95
17876.52 81
17877.78 93
17879.04 102
17880.31 80
17881.57 82
17882.83 74
17884.09 81
17885.36 95
17886.62 82
17887.88 93
17889.14 80
17890.41 91
17891.67 107
17892.93 93
17894.20 88
17895.46 70
17896.72 89
17897.98 105
17899.25 74
17900.51 85
17901.77 81
17903.04 81
17904.30 93
17905.56 77
17906.83 80
17908.09 85
17909.35 96
17910.62 91
17911.88 88
17913.14 91
17914.41 82
17915.67 79
17916.93 77
17918.20 72
17919.46 92
17920.73 75
17921.99 82
17923.25 84
17924.52 64
17925.78 94
17927.05 82
17928.31 88
17929.57 85
17930.84 87
17932.10 70
17933.37 88
17934.63 81
17935.90 96
17937.16 84
17938.42 105
17939.69 86
17940.95 84
17942.22 66
17943.48 81
17944.75 87
17946.01 96
17947.28 86
17948.54 73
17949.81 91
17951.07 92
17952.34 68
17953.60 71
17954.87 82
17956.13 80
17957.40 94
17958.66 80
17959.93 66
17961.19 73
17962.46 78
17963.72 93
17964.99 85
17966.25 84
17967.52 68
17968.78 76
17970.05 93
17971.31 81
17972.58 88
17973.85 91
17975.11 89
17976.38 85
17977.64 83
17978.91 79
17980.18 79
17981.44 75
17982.71 89
17983.97 77
17985.24 89
17986.51 84
17987.77 73
17989.04 91
17990.30 83
17991.57 68
17992.84 80
17994.10 84
17995.37 83
17996.64 94
17997.90 71
17999.17 86
18000.44 83
18001.70 90
18002.97 89
18004.24 74
18005.50 84
18006.77 79
18008.04 92
18009.30 74
18010.57 85
18011.84 89
18013.10 86
18014.37 82
18015.64 92
18016.91 71
18018.17 92
18019.44 83
18020.71 95
18021.97 83
18023.24 103
18024.51 97
18025.78 77
18027.04 79
18028.31 70
18029.58 73
18030.85 80
18032.12 84
18033.38 75
18034.65 90
18035.92 94
18037.19 84
18038.45 82
18039.72 93
18040.99 86
18042.26 87
18043.53 90
18044.80 70
18046.06 74
18047.33 90
18048.60 88
18049.87 72
18051.14 81
18052.40 80
18053.67 82
18054.94 74
18056.21 73
18057.48 105
18058.75 89
18060.02 89
18061.29 89
18062.55 83
18063.82 83
18065.09 84
18066.36 94
18067.63 73
18068.90 74
18070.17 87
18071.44 85
18072.71 90
18073.98 82
18075.24 84
18076.51 72
18077.78 81
18079.05 88
18080.32 96
18081.59 88
18082.86 97
18084.13 77
18085.40 76
18086.67 79
18087.94 75
18089.21 85
18090.48 88
18091.75 92
18093.02 86
18094.29 73
18095.56 85
18096.83 77
18098.10 68
18099.37 83
18100.64 84
18101.91 75
18103.18 84
18104.45 78
18105.72 98
18106.99 78
18108.26 88
18109.53 95
18110.80 83
18112.07 77
18113.34 79
18114.61 76
18115.88 72
18117.15 79
18118.43 96
18119.70 78
18120.97 70
18122.24 73
18123.51 92
18124.78 88
18126.05 89
18127.32 89
18128.59 98
18129.86 86
18131.14 86
18132.41 79
18133.68 73
18134.95 85
18136.22 76
18137.49 71
18138.76 85
18140.04 67
18141.31 80
18142.58 88
18143.85 87
18145.12 77
18146.39 88
18147.67 85
18148.94 95
18150.21 91
18151.48 89
18152.75 98
18154.02 85
18155.30 74
18156.57 77
18157.84 74
18159.11 78
18160.39 73
18161.66 99
18162.93 76
18164.20 74
18165.47 88
18166.75 79
18168.02 76
18169.29 64
18170.56 92
18171.84 70
18173.11 90
18174.38 83
18175.66 65
18176.93 72
18178.20 79
18179.47 75
18180.75 76
18182.02 83
18183.29 89
18184.57 83
18185.84 82
18187.11 79
18188.39 70
18189.66 88
18190.93 80
18192.21 75
18193.48 70
18194.75 87
18196.03 73
18197.30 81
18198.57 85
18199.85 92
18201.12 66
18202.39 87
18203.67 79
18204.94 65
18206.22 79
18207.49 79
18208.76 97
18210.04 77
18211.31 77
18212.59 84
18213.86 70
18215.13 75
18216.41 88
18217.68 75
18218.96 71
18220.23 68
18221.51 78
18222.78 76
18224.05 86
18225.33 76
18226.60 90
18227.88 90
18229.15 84
18230.43 75
18231.70 96
18232.98 93
18234.25 83
18235.53 71
18236.80 74
18238.08 79
18239.35 56
18240.63 81
18241.90 85
18243.18 80
18244.45 68
18245.73 92
18247.00 88
18248.28 85
18249.55 87
18250.83 93
18252.10 77
18253.38 89
18254.65 85
18255.93 85
18257.21 81
18258.48 69
18259.76 74
18261.03 86
18262.31 100
18263.58 77
18264.86 78
18266.14 78
18267.41 65
18268.69 72
18269.96 82
18271.24 73
18272.52 84
18273.79 91
18275.07 74
18276.35 72
18277.62 78
18278.90 72
18280.17 90
18281.45 81
18282.73 80
18284.00 82
18285.28 76
18286.56 82
18287.83 88
18289.11 96
18290.39 82
18291.66 83
18292.94 98
18294.22 90
18295.50 82
18296.77 70
18298.05 86
18299.33 76
18300.60 85
18301.88 73
18303.16 75
18304.43 83
18305.71 73
18306.99 83
18308.27 85
18309.54 64
18310.82 86
18312.10 88
18313.38 82
18314.65 76
18315.93 81
18317.21 81
18318.49 87
18319.77 88
18321.04 80
18322.32 90
18323.60 85
18324.88 80
18326.16 69
18327.43 81
18328.71 80
18329.99 87
18331.27 86
18332.55 79
18333.82 72
18335.10 65
18336.38 71
18337.66 84
18338.94 90
18340.22 76
18341.50 72
18342.77 98
18344.05 78
18345.33 69
18346.61 83
18347.89 73
18349.17 72
18350.45 89
18351.73 81
18353.00 77
18354.28 91
18355.56 95
18356.84 85
18358.12 86
18359.40 71
18360.68 81
18361.96 78
18363.24 81
18364.52 86
18365.80 74
18367.08 69
18368.36 83
18369.64 82
18370.91 74
18372.19 72
18373.47 83
18374.75 73
18376.03 83
18377.31 75
18378.59 80
18379.87 92
18381.15 74
18382.43 78
18383.71 87
18384.99 97
18386.27 71
18387.55 61
18388.83 90
18390.11 90
18391.39 81
18392.67 82
18393.95 87
18395.24 95
18396.52 91
18397.80 99
18399.08 89
18400.36 74
18401.64 74
18402.92 76
18404.20 84
18405.48 89
18406.76 78
18408.04 77
18409.32 91
18410.60 97
18411.89 86
18413.17 83
18414.45 72
18415.73 78
18417.01 76
18418.29 74
18419.57 78
18420.85 95
18422.13 98
18423.42 86
18424.70 71
18425.98 71
18427.26 76
18428.54 93
18429.82 77
18431.11 81
18432.39 86
18433.67 71
18434.95 82
18436.23 81
18437.51 73
18438.80 68
18440.08 86
18441.36 70
18442.64 67
18443.93 64
18445.21 64
18446.49 63
18447.77 80
18449.05 103
18450.34 74
18451.62 66
18452.90 80
18454.18 97
18455.47 90
18456.75 88
18458.03 72
18459.31 66
18460.60 75
18461.88 69
18463.16 76
18464.45 57
18465.73 83
18467.01 80
18468.29 83
18469.58 72
18470.86 87
18472.14 76
18473.43 86
18474.71 76
18475.99 79
18477.28 67
18478.56 66
18479.84 73
18481.13 90
18482.41 87
18483.69 70
18484.98 76
18486.26 64
18487.54 80
18488.83 73
18490.11 71
18491.40 96
18492.68 93
18493.96 71
18495.25 76
18496.53 69
18497.81 75
18499.10 75
18500.38 71
18501.67 74
18502.95 84
18504.24 80
18505.52 78
18506.80 71
18508.09 73
18509.37 63
18510.66 76
18511.94 86
18513.23 86
18514.51 80
18515.80 66
18517.08 78
18518.37 66
18519.65 79
18520.93 78
18522.22 83
18523.50 75
18524.79 68
18526.07 65
18527.36 69
18528.64 70
18529.93 85
18531.21 79
18532.50 79
18533.79 82
18535.07 91
18536.36 75
18537.64 79
18538.93 80
18540.21 74
18541.50 75
18542.78 70
18544.07 86
18545.35 85
18546.64 83
18547.93 96
18549.21 62
18550.50 99
18551.78 92
18553.07 95
18554.36 69
18555.64 90
18556.93 89
18558.21 100
18559.50 83
18560.79 78
18562.07 88
18563.36 82
18564.64 102
18565.93 93
18567.22 87
18568.50 71
18569.79 104
18571.08 92
18572.36 74
18573.65 79
18574.94 92
18576.22 71
18577.51 85
18578.80 75
18580.08 84
18581.37 82
18582.66 92
18583.95 92
18585.23 107
18586.52 92
18587.81 86
18589.09 80
18590.38 92
18591.67 106
18592.96 66
18594.24 71
18595.53 80
18596.82 83
18598.11 87
18599.39 71
18600.68 100
18601.97 73
18603.26 92
18604.54 88
18605.83 83
18607.12 91
18608.41 91
18609.69 81
18610.98 93
18612.27 80
18613.56 87
18614.85 83
18616.13 94
18617.42 98
18618.71 77
18620.00 90
18621.29 99
18622.58 94
18623.86 93
18625.15 82
18626.44 78
18627.73 93
18629.02 87
18630.31 66
18631.60 78
18632.88 86
18634.17 74
18635.46 85
18636.75 89
18638.04 83
18639.33 82
18640.62 94
18641.91 87
18643.20 89
18644.48 74
18645.77 91
18647.06 74
18648.35 76
18649.64 67
18650.93 66
18652.22 82
18653.51 74
18654.80 87
18656.09 74
18657.38 96
18658.67 73
18659.96 94
18661.25 85
18662.54 94
18663.83 97
18665.12 88
18666.41 75
18667.70 69
18668.99 89
18670.28 77
18671.57 84
18672.86 77
18674.15 73
18675.44 79
18676.73 69
18678.02 73
18679.31 82
18680.60 80
18681.89 86
18683.18 91
18684.47 104
18685.76 70
18687.05 79
18688.34 83
18689.63 81
18690.92 68
18692.21 73
18693.50 81
18694.79 68
18696.08 68
18697.38 77
18698.67 71
18699.96 77
18701.25 82
18702.54 66
18703.83 75
18705.12 69
18706.41 72
18707.70 77
18709.00 68
18710.29 69
18711.58 82
18712.87 74
18714.16 67
18715.45 52
18716.74 80
18718.04 90
18719.33 72
18720.62 81
18721.91 67
18723.20 63
18724.50 69
18725.79 86
18727.08 68
18728.37 86
18729.66 80
18730.96 80
18732.25 80
18733.54 86
18734.83 67
18736.12 77
18737.42 73
18738.71 85
18740.00 81
18741.29 73
18742.59 83
18743.88 79
18745.17 87
18746.46 68
18747.76 70
18749.05 74
18750.34 73
18751.63 74
18752.93 72
18754.22 81
18755.51 68
18756.81 85
18758.10 83
18759.39 74
18760.69 84
18761.98 73
18763.27 90
18764.56 77
18765.86 90
18767.15 70
18768.44 67
18769.74 85
18771.03 78
18772.33 61
18773.62 69
18774.91 78
18776.21 72
18777.50 71
18778.79 74
18780.09 77
18781.38 63
18782.67 69
18783.97 73
18785.26 75
18786.56 74
18787.85 73
18789.14 70
18790.44 69
18791.73 67
18793.03 77
18794.32 77
18795.62 83
18796.91 78
18798.20 73
18799.50 58
18800.79 76
18802.09 64
18803.38 78
18804.68 78
18805.97 79
18807.27 76
18808.56 78
18809.86 71
18811.15 81
18812.45 74
18813.74 79
18815.04 89
18816.33 90
18817.63 65
18818.92 65
18820.22 75
18821.51 64
18822.81 74
18824.10 74
18825.40 77
18826.69 68
18827.99 74
18829.28 75
18830.58 72
18831.87 87
18833.17 86
18834.47 83
18835.76 76
18837.06 88
18838.35 81
18839.65 79
18840.95 67
18842.24 61
18843.54 75
18844.83 84
18846.13 71
18847.43 88
18848.72 74
18850.02 69
18851.31 69
18852.61 80
18853.91 85
18855.20 69
18856.50 80
18857.80 67
18859.09 75
18860.39 70
18861.69 82
18862.98 84
18864.28 83
18865.58 70
18866.87 70
18868.17 75
18869.47 75
18870.76 69
18872.06 66
18873.36 78
18874.65 74
18875.95 80
18877.25 75
18878.54 62
18879.84 64
18881.14 80
18882.44 79
18883.73 74
18885.03 60
18886.33 85
18887.63 76
18888.92 80
18890.22 76
18891.52 62
18892.82 84
18894.11 72
18895.41 66
18896.71 75
18898.01 80
18899.31 51
18900.60 70
18901.90 81
18903.20 76
18904.50 69
18905.80 77
18907.09 83
18908.39 75
18909.69 70
18910.99 67
18912.29 83
18913.59 90
18914.88 71
18916.18 81
18917.48 64
18918.78 69
18920.08 86
18921.38 62
18922.67 70
18923.97 57
18925.27 73
18926.57 90
18927.87 81
18929.17 68
18930.47 85
18931.77 75
18933.07 79
18934.37 68
18935.66 68
18936.96 75
18938.26 80
18939.56 74
18940.86 72
18942.16 64
18943.46 66
18944.76 74
18946.06 78
18947.36 71
18948.66 77
18949.96 74
18951.26 78
18952.56 68
18953.86 55
18955.16 68
18956.46 76
18957.76 66
18959.06 76
18960.36 67
18961.66 72
18962.96 73
18964.26 91
18965.56 81
18966.86 76
18968.16 65
18969.46 59
18970.76 63
18972.06 55
18973.36 62
18974.66 69
18975.96 69
18977.26 64
18978.56 65
18979.86 74
18981.16 75
18982.46 64
18983.76 80
18985.06 65
18986.37 64
18987.67 63
18988.97 74
18990.27 67
18991.57 73
18992.87 63
18994.17 64
18995.47 68
18996.77 47
18998.07 64
18999.38 67
19000.68 65
19001.98 67
19003.28 79
19004.58 67
19005.88 70
19007.18 68
19008.49 76
19009.79 69
19011.09 66
19012.39 68
19013.69 66
19015.00 62
19016.30 61
19017.60 81
19018.90 79
19020.20 67
19021.51 74
19022.81 73
19024.11 80
19025.41 80
19026.71 67
19028.02 73
19029.32 70
19030.62 66
19031.92 54
19033.23 74
19034.53 58
19035.83 54
19037.13 60
19038.44 65
19039.74 78
19041.04 63
19042.34 69
19043.65 56
19044.95 81
19046.25 69
19047.56 69
19048.86 60
19050.16 64
19051.47 70
19052.77 72
19054.07 76
19055.37 66
19056.68 87
19057.98 72
19059.28 60
19060.59 61
19061.89 77
19063.20 59
19064.50 69
19065.80 82
19067.11 64
19068.41 66
19069.71 70
19071.02 66
19072.32 74
19073.62 61
19074.93 66
19076.23 68
19077.54 67
19078.84 75
19080.14 74
19081.45 77
19082.75 61
19084.06 73
19085.36 84
19086.67 70
19087.97 59
19089.27 76
19090.58 74
19091.88 72
19093.19 73
19094.49 74
19095.80 79
19097.10 82
19098.41 82
19099.71 67
19101.02 69
19102.32 77
19103.63 81
19104.93 63
19106.24 84
19107.54 64
19108.85 83
19110.15 83
19111.46 68
19112.76 64
19114.07 59
19115.37 66
19116.68 80
19117.98 72
19119.29 64
19120.59 93
19121.90 69
19123.20 84
19124.51 74
19125.82 54
19127.12 74
19128.43 63
19129.73 69
19131.04 69
19132.34 77
19133.65 75
19134.96 74
19136.26 64
19137.57 66
19138.87 76
19140.18 70
19141.49 66
19142.79 76
19144.10 71
19145.41 73
19146.71 72
19148.02 73
19149.32 71
19150.63 70
19151.94 83
19153.24 64
19154.55 68
19155.86 65
19157.16 60
19158.47 66
19159.78 80
19161.08 86
19162.39 70
19163.70 66
19165.01 71
19166.31 62
19167.62 63
19168.93 73
19170.23 89
19171.54 65
19172.85 74
19174.16 75
19175.46 60
19176.77 62
19178.08 57
19179.39 80
19180.69 71
19182.00 78
19183.31 64
19184.62 71
19185.92 58
19187.23 68
19188.54 55
19189.85 64
19191.15 63
19192.46 75
19193.77 70
19195.08 70
19196.39 68
19197.69 65
19199.00 72
19200.31 70
19201.62 69
19202.93 63
19204.24 69
19205.54 60
19206.85 81
19208.16 70
19209.47 60
19210.78 74
19212.09 61
19213.40 64
19214.70 68
19216.01 64
19217.32 70
19218.63 63
19219.94 65
19221.25 74
19222.56 71
19223.87 71
19225.18 69
19226.48 67
19227.79 69
19229.10 67
19230.41 63
19231.72 80
19233.03 70
19234.34 77
19235.65 82
19236.96 78
19238.27 73
19239.58 65
19240.89 73
19242.20 65
19243.51 73
19244.82 74
19246.13 73
19247.44 70
19248.75 73
19250.06 55
19251.37 74
19252.67 67
19253.98 75
19255.30 64
19256.61 92
19257.92 57
19259.23 54
19260.54 72
19261.85 76
19263.16 74
19264.47 78
19265.78 71
19267.09 56
19268.40 70
19269.71 63
19271.02 74
19272.33 64
19273.64 79
19274.95 70
19276.26 60
19277.57 59
19278.88 61
19280.19 69
19281.51 72
19282.82 67
19284.13 61
19285.44 72
19286.75 79
19288.06 60
19289.37 58
19290.68 69
19291.99 60
19293.31 66
19294.62 65
19295.93 63
19297.24 67
19298.55 56
19299.86 70
19301.18 81
19302.49 61
19303.80 58
19305.11 66
19306.42 60
19307.73 66
19309.05 66
19310.36 60
19311.67 61
19312.98 68
19314.29 79
19315.61 71
19316.92 59
19318.23 65
19319.54 57
19320.85 72
19322.17 68
19323.48 50
19324.79 65
19326.10 68
19327.42 87
19328.73 62
19330.04 73
19331.35 72
19332.67 82
19333.98 68
19335.29 79
19336.61 70
19337.92 65
19339.23 68
19340.54 62
19341.86 67
19343.17 57
19344.48 74
19345.80 63
19347.11 70
19348.42 68
19349.74 59
19351.05 61
19352.36 62
19353.68 74
19354.99 75
19356.30 79
19357.62 74
19358.93 69
19360.24 64
19361.56 57
19362.87 63
19364.19 54
19365.50 65
19366.81 67
19368.13 76
19369.44 64
19370.75 71
19372.07 75
19373.38 59
19374.70 55
19376.01 61
19377.33 59
19378.64 58
19379.95 69
19381.27 67
19382.58 61
19383.90 70
19385.21 79
19386.53 74
19387.84 66
19389.16 63
19390.47 68
19391.78 83
19393.10 73
19394.41 68
19395.73 51
19397.04 80
19398.36 65
19399.67 49
19400.99 57
19402.30 53
19403.62 68
19404.93 73
19406.25 68
19407.56 64
19408.88 78
19410.20 63
19411.51 70
19412.83 60
19414.14 61
19415.46 57
19416.77 77
19418.09 78
19419.40 59
19420.72 47
19422.03 68
19423.35 76
19424.67 73
19425.98 64
19427.30 50
19428.61 62
19429.93 58
19431.25 69
19432.56 83
19433.88 73
19435.19 81
19436.51 73
19437.83 62
19439.14 68
19440.46 65
19441.78 70
19443.09 60
19444.41 65
19445.73 60
19447.04 69
19448.36 68
19449.68 63
19450.99 65
19452.31 69
19453.63 58
19454.94 67
19456.26 64
19457.58 54
19458.89 61
19460.21 79
19461.53 51
19462.84 57
19464.16 64
19465.48 68
19466.80 63
19468.11 67
19469.43 58
19470.75 63
19472.07 57
19473.38 61
19474.70 68
19476.02 82
19477.34 55
19478.65 60
19479.97 63
19481.29 62
19482.61 55
19483.92 72
19485.24 69
19486.56 71
19487.88 72
19489.20 52
19490.51 58
19491.83 58
19493.15 56
19494.47 67
19495.79 74
19497.10 70
19498.42 70
19499.74 66
19501.06 64
19502.38 64
19503.70 61
19505.02 48
19506.33 55
19507.65 66
19508.97 64
19510.29 64
19511.61 43
19512.93 68
19514.25 66
19515.57 73
19516.88 59
19518.20 79
19519.52 76
19520.84 76
19522.16 57
19523.48 76
19524.80 66
19526.12 71
19527.44 61
19528.76 71
19530.08 64
19531.40 55
19532.71 73
19534.03 65
19535.35 69
19536.67 59
19537.99 78
19539.31 63
19540.63 67
19541.95 66
19543.27 64
19544.59 71
19545.91 58
19547.23 59
19548.55 55
19549.87 52
19551.19 59
19552.51 51
19553.83 51
19555.15 70
19556.47 62
19557.79 62
19559.11 72
19560.43 65
19561.75 71
19563.08 73
19564.40 73
19565.72 64
19567.04 60
19568.36 63
19569.68 61
19571.00 57
19572.32 52
19573.64 62
19574.96 65
19576.28 65
19577.60 59
19578.92 74
19580.25 77
19581.57 54
19582.89 59
19584.21 70
19585.53 83
19586.85 71
19588.17 59
19589.49 66
19590.82 57
19592.14 64
19593.46 62
19594.78 75
19596.10 70
19597.42 67
19598.75 82
19600.07 57
19601.39 53
19602.71 72
19604.03 60
19605.35 61
19606.68 64
19608.00 65
19609.32 68
19610.64 68
19611.96 59
19613.29 73
19614.61 68
19615.93 64
19617.25 73
19618.58 73
19619.90 59
19621.22 74
19622.54 65
19623.87 64
19625.19 69
19626.51 81
19627.83 57
19629.16 59
19630.48 55
19631.80 67
19633.13 70
19634.45 69
19635.77 67
19637.09 64
19638.42 64
19639.74 53
19641.06 51
19642.39 64
19643.71 62
19645.03 59
19646.36 52
19647.68 58
19649.00 53
19650.33 76
19651.65 64
19652.97 61
19654.30 63
19655.62 67
19656.94 76
19658.27 60
19659.59 68
19660.92 55
19662.24 61
19663.56 62
19664.89 64
19666.21 60
19667.54 58
19668.86 68
19670.18 68
19671.51 66
19672.83 73
19674.16 69
19675.48 69
19676.80 76
19678.13 61
19679.45 55
19680.78 72
19682.10 70
19683.43 64
19684.75 59
19686.08 51
19687.40 67
19688.73 53
19690.05 52
19691.38 67
19692.70 61
19694.02 49
19695.35 51
19696.67 73
19698.00 56
19699.33 56
19700.65 71
19701.98 67
19703.30 60
19704.63 61
19705.95 74
19707.28 72
19708.60 63
19709.93 74
19711.25 74
19712.58 74
19713.90 50
19715.23 74
19716.56 67
19717.88 60
19719.21 78
19720.53 64
19721.86 72
19723.18 69
19724.51 62
19725.84 68
19727.16 70
19728.49 53
19729.81 70
19731.14 61
19732.47 69
19733.79 59
19735.12 68
19736.45 76
19737.77 69
19739.10 58
19740.42 61
19741.75 62
19743.08 74
19744.40 60
19745.73 55
19747.06 71
19748.38 54
19749.71 54
19751.04 71
19752.37 66
19753.69 70
19755.02 60
19756.35 73
19757.67 68
19759.00 58
19760.33 64
19761.65 70
19762.98 70
19764.31 55
19765.64 56
19766.96 74
19768.29 69
19769.62 63
19770.95 62
19772.27 68
19773.60 60
19774.93 78
19776.26 68
19777.58 63
19778.91 57
19780.24 57
19781.57 75
19782.90 50
19784.22 65
19785.55 63
19786.88 62
19788.21 72
19789.54 68
19790.86 72
19792.19 65
19793.52 65
19794.85 76
19796.18 73
19797.51 64
19798.83 60
19800.16 72
19801.49 53
19802.82 62
19804.15 54
19805.48 54
19806.81 77
19808.13 71
19809.46 66
19810.79 65
19812.12 68
19813.45 67
19814.78 62
19816.11 71
19817.44 57
19818.77 64
19820.10 60
19821.42 67
19822.75 56
19824.08 93
19825.41 63
19826.74 71
19828.07 59
19829.40 63
19830.73 52
19832.06 70
19833.39 68
19834.72 71
19836.05 74
19837.38 66
19838.71 67
19840.04 83
19841.37 58
19842.70 72
19844.03 73
19845.36 65
19846.69 60
19848.02 71
19849.35 70
19850.68 69
19852.01 70
19853.34 72
19854.67 74
19856.00 67
19857.33 55
19858.66 59
19859.99 63
19861.32 65
19862.65 59
19863.98 61
19865.31 63
19866.64 69
19867.97 56
19869.30 80
19870.64 74
19871.97 63
19873.30 69
19874.63 64
19875.96 72
19877.29 64
19878.62 71
19879.95 62
19881.28 74
19882.62 73
19883.95 71
19885.28 66
19886.61 61
19887.94 65
19889.27 63
19890.60 67
19891.94 57
19893.27 57
19894.60 60
19895.93 68
19897.26 62
19898.59 75
19899.93 75
19901.26 78
19902.59 57
19903.92 52
19905.25 73
19906.59 69
19907.92 62
19909.25 59
19910.58 68
19911.91 73
19913.25 64
19914.58 73
19915.91 58
19917.24 63
19918.58 61
19919.91 70
19921.24 69
19922.57 65
19923.91 63
19925.24 60
19926.57 58
19927.90 69
19929.24 59
19930.57 80
19931.90 64
19933.24 68
19934.57 57
19935.90 65
19937.23 57
19938.57 72
19939.90 67
19941.23 63
19942.57 61
19943.90 65
19945.23 74
19946.57 61
19947.90 63
19949.23 61
19950.57 76
19951.90 66
19953.24 62
19954.57 69
19955.90 47
19957.24 60
19958.57 66
19959.90 63
19961.24 63
19962.57 76
19963.91 57
19965.24 45
19966.57 46
19967.91 66
19969.24 56
19970.58 61
19971.91 63
19973.24 66
19974.58 63
19975.91 57
19977.25 61
19978.58 59
19979.92 61
19981.25 66
19982.59 84
19983.92 60
19985.26 60
19986.59 62
19987.92 65
19989.26 63
19990.59 58
19991.93 58
19993.26 62
19994.60 73
19995.93 54
19997.27 55
19998.60 56
19999.94 62
20001.28 70
20002.61 68
20003.95 72
20005.28 54
20006.62 51
20007.95 53
20009.29 64
20010.62 65
20011.96 61
20013.29 63
20014.63 74
20015.97 60
20017.30 68
20018.64 67
20019.97 71
20021.31 60
20022.64 55
20023.98 78
20025.32 64
20026.65 77
20027.99 67
20029.32 55
20030.66 65
20032.00 71
20033.33 61
20034.67 67
20036.01 54
20037.34 66
20038.68 70
20040.02 54
20041.35 69
20042.69 64
20044.03 67
20045.36 69
20046.70 75
20048.04 86
20049.37 63
20050.71 65
20052.05 81
20053.38 74
20054.72 72
20056.06 84
20057.39 64
20058.73 74
20060.07 55
20061.41 65
20062.74 85
20064.08 68
20065.42 64
20066.76 51
20068.09 74
20069.43 65
20070.77 66
20072.11 75
20073.44 62
20074.78 53
20076.12 75
20077.46 67
20078.79 61
20080.13 52
20081.47 65
20082.81 73
20084.15 74
20085.48 64
20086.82 62
20088.16 67
20089.50 62
20090.84 72
20092.17 73
20093.51 67
20094.85 73
20096.19 75
20097.53 76
20098.87 66
20100.20 66
20101.54 68
20102.88 77
20104.22 65
20105.56 70
20106.90 58
20108.24 78
20109.58 74
20110.91 63
20112.25 57
20113.59 64
20114.93 57
20116.27 68
20117.61 68
20118.95 70
20120.29 56
20121.63 68
20122.97 69
20124.31 53
20125.65 65
20126.98 62
20128.32 74
20129.66 62
20131.00 63
20132.34 69
20133.68 54
20135.02 62
20136.36 59
