# Supplementary material for: MALDI-TOF MS typing enables the classification of brewing yeasts of the genus Saccharomyces to major beer styles
Source: PLoS One. 2017 Aug 9;12(8):e0181694. doi: 10.1371/journal.pone.0181694 (PMC5549903; doi:10.1371/journal.pone.0181694)
Supplement: S16 File — The directory includes 90 raw files and was zipped to “.zip”; the folder has three strains with 30 spectra per strain; S1 Text explains the raw files with an example and Table 1 represents the yeast strains used within the experiment. (ZIP) [file pone.0181694.s019.zip › 46-48/30672-478-OG-Ale-Ale-YPG-18h-E-E_2016-09-30_2_0_A6_1.dat]

1999.98 2334
2000.40 2424
2000.82 2465
2001.24 2424
2001.66 2365
2002.09 2352
2002.51 2401
2002.93 2422
2003.35 2342
2003.78 2391
2004.20 2151
2004.62 2122
2005.04 2105
2005.47 2094
2005.89 2131
2006.31 2023
2006.73 1938
2007.16 2047
2007.58 2052
2008.00 2004
2008.42 2016
2008.85 2110
2009.27 2029
2009.69 1944
2010.12 1991
2010.54 2001
2010.96 2021
2011.39 1945
2011.81 1962
2012.23 1929
2012.66 1843
2013.08 1863
2013.50 1924
2013.93 1934
2014.35 1868
2014.77 1936
2015.20 1848
2015.62 1845
2016.04 1799
2016.47 1843
2016.89 1865
2017.31 1870
2017.74 1928
2018.16 1875
2018.59 1949
2019.01 2055
2019.43 1984
2019.86 1898
2020.28 1859
2020.71 1974
2021.13 2025
2021.55 1958
2021.98 1921
2022.40 1892
2022.83 1893
2023.25 1920
2023.68 1946
2024.10 1865
2024.52 1885
2024.95 1884
2025.37 1909
2025.80 1864
2026.22 1791
2026.65 1848
2027.07 1898
2027.50 1821
2027.92 1844
2028.35 1838
2028.77 1836
2029.20 1785
2029.62 1791
2030.05 1797
2030.47 1772
2030.90 1875
2031.32 1855
2031.75 1854
2032.17 1857
2032.60 1907
2033.02 1961
2033.45 1927
2033.88 2023
2034.30 1904
2034.73 1909
2035.15 1839
2035.58 1955
2036.00 1970
2036.43 1901
2036.86 1833
2037.28 1948
2037.71 1949
2038.13 1904
2038.56 1851
2038.98 1887
2039.41 1980
2039.84 1967
2040.26 1920
2040.69 1884
2041.12 1971
2041.54 1924
2041.97 1838
2042.39 1748
2042.82 1898
2043.25 1913
2043.67 1918
2044.10 1914
2044.53 1878
2044.95 1903
2045.38 1899
2045.81 1983
2046.23 1949
2046.66 1879
2047.09 2041
2047.51 1968
2047.94 1891
2048.37 2003
2048.80 1939
2049.22 1918
2049.65 1949
2050.08 1981
2050.50 1953
2050.93 1990
2051.36 2059
2051.79 1999
2052.21 2131
2052.64 2098
2053.07 2207
2053.50 2217
2053.92 2158
2054.35 2152
2054.78 2069
2055.21 2094
2055.63 2103
2056.06 1991
2056.49 1954
2056.92 1934
2057.35 1852
2057.77 1834
2058.20 1910
2058.63 1826
2059.06 1829
2059.49 1936
2059.92 1921
2060.34 1913
2060.77 1854
2061.20 1888
2061.63 1893
2062.06 1935
2062.49 2030
2062.91 2042
2063.34 2043
2063.77 2047
2064.20 2148
2064.63 2238
2065.06 2297
2065.49 2375
2065.91 2409
2066.34 2425
2066.77 2522
2067.20 2436
2067.63 2403
2068.06 2352
2068.49 2231
2068.92 2112
2069.35 2077
2069.78 2043
2070.21 2160
2070.63 2102
2071.06 1930
2071.49 1953
2071.92 1932
2072.35 2043
2072.78 1987
2073.21 1955
2073.64 1970
2074.07 2055
2074.50 2023
2074.93 2062
2075.36 2012
2075.79 2070
2076.22 1974
2076.65 2003
2077.08 2012
2077.51 2011
2077.94 1994
2078.37 2036
2078.80 2151
2079.23 2192
2079.66 2182
2080.09 2196
2080.52 2265
2080.95 2228
2081.38 2249
2081.81 2288
2082.24 2311
2082.67 2294
2083.10 2093
2083.54 2088
2083.97 1951
2084.40 1919
2084.83 1876
2085.26 1949
2085.69 1973
2086.12 1872
2086.55 1896
2086.98 1952
2087.41 1950
2087.84 1926
2088.28 1888
2088.71 1918
2089.14 1993
2089.57 2008
2090.00 1900
2090.43 1951
2090.86 1940
2091.29 1961
2091.73 1927
2092.16 1941
2092.59 1956
2093.02 1946
2093.45 1924
2093.88 1935
2094.32 1854
2094.75 1861
2095.18 1921
2095.61 1949
2096.04 1836
2096.48 1781
2096.91 1898
2097.34 1896
2097.77 1802
2098.20 1840
2098.64 1861
2099.07 1868
2099.50 1795
2099.93 1887
2100.37 1926
2100.80 1934
2101.23 1917
2101.66 1900
2102.10 1921
2102.53 1921
2102.96 1855
2103.39 1916
2103.83 1881
2104.26 1857
2104.69 1934
2105.13 2014
2105.56 2033
2105.99 2052
2106.42 2224
2106.86 2246
2107.29 2363
2107.72 2572
2108.16 2523
2108.59 2390
2109.02 2490
2109.46 2419
2109.89 2357
2110.32 2275
2110.76 2281
2111.19 2206
2111.62 2193
2112.06 2108
2112.49 1989
2112.92 1904
2113.36 1922
2113.79 1952
2114.23 1880
2114.66 1843
2115.09 1849
2115.53 1878
2115.96 1899
2116.40 1891
2116.83 1871
2117.26 1832
2117.70 1830
2118.13 1817
2118.57 1755
2119.00 1892
2119.44 1849
2119.87 1801
2120.30 1834
2120.74 1908
2121.17 1891
2121.61 1872
2122.04 1886
2122.48 1929
2122.91 1895
2123.35 1959
2123.78 1915
2124.22 1844
2124.65 1852
2125.09 1781
2125.52 1799
2125.96 1780
2126.39 1824
2126.83 1827
2127.26 1869
2127.70 1811
2128.13 1786
2128.57 1806
2129.00 1851
2129.44 1795
2129.87 1741
2130.31 1742
2130.74 1762
2131.18 1887
2131.62 1800
2132.05 1857
2132.49 1778
2132.92 1779
2133.36 1804
2133.79 1792
2134.23 1785
2134.67 1840
2135.10 1864
2135.54 1769
2135.97 1764
2136.41 1853
2136.85 1860
2137.28 1846
2137.72 1757
2138.16 1817
2138.59 1826
2139.03 1799
2139.46 1759
2139.90 1730
2140.34 1725
2140.77 1752
2141.21 1662
2141.65 1690
2142.08 1750
2142.52 1711
2142.96 1776
2143.39 1722
2143.83 1752
2144.27 1729
2144.70 1722
2145.14 1755
2145.58 1796
2146.02 1765
2146.45 1782
2146.89 1760
2147.33 1748
2147.76 1815
2148.20 1846
2148.64 1885
2149.08 1830
2149.51 1945
2149.95 1833
2150.39 1908
2150.83 1846
2151.26 1866
2151.70 1847
2152.14 1843
2152.58 1873
2153.01 1832
2153.45 1875
2153.89 1809
2154.33 1801
2154.77 1881
2155.20 1852
2155.64 1854
2156.08 1743
2156.52 1754
2156.96 1836
2157.40 1835
2157.83 1844
2158.27 1875
2158.71 1872
2159.15 1776
2159.59 1710
2160.03 1851
2160.46 1775
2160.90 1741
2161.34 1842
2161.78 1784
2162.22 1784
2162.66 1810
2163.10 1726
2163.54 1821
2163.97 1800
2164.41 1809
2164.85 1858
2165.29 2033
2165.73 1973
2166.17 1910
2166.61 1917
2167.05 2001
2167.49 2004
2167.93 1982
2168.37 2027
2168.80 2049
2169.24 2068
2169.68 2018
2170.12 2015
2170.56 2058
2171.00 2083
2171.44 2147
2171.88 2048
2172.32 2092
2172.76 2210
2173.20 2113
2173.64 2003
2174.08 2056
2174.52 2052
2174.96 2082
2175.40 1938
2175.84 1913
2176.28 1867
2176.72 1939
2177.16 1887
2177.60 1939
2178.04 1926
2178.48 1893
2178.92 1909
2179.36 1883
2179.80 1899
2180.24 1930
2180.69 1804
2181.13 1780
2181.57 1780
2182.01 1808
2182.45 1764
2182.89 1753
2183.33 1859
2183.77 1902
2184.21 1890
2184.65 1832
2185.09 1857
2185.53 1793
2185.98 1847
2186.42 1713
2186.86 1845
2187.30 1782
2187.74 1855
2188.18 1828
2188.62 1827
2189.07 1837
2189.51 1942
2189.95 1986
2190.39 1959
2190.83 1948
2191.27 1887
2191.71 1893
2192.16 1870
2192.60 1935
2193.04 1873
2193.48 1975
2193.92 1960
2194.37 1973
2194.81 2059
2195.25 2073
2195.69 2134
2196.13 2049
2196.58 2156
2197.02 2045
2197.46 2128
2197.90 2072
2198.35 2015
2198.79 2049
2199.23 2099
2199.67 2048
2200.12 1983
2200.56 1941
2201.00 2074
2201.44 2060
2201.89 2097
2202.33 2058
2202.77 1986
2203.21 2062
2203.66 2017
2204.10 2019
2204.54 2135
2204.99 2128
2205.43 2111
2205.87 2037
2206.32 2049
2206.76 2046
2207.20 2075
2207.65 1996
2208.09 2037
2208.53 2191
2208.98 2121
2209.42 2128
2209.86 2098
2210.31 2168
2210.75 2149
2211.19 2121
2211.64 2124
2212.08 1984
2212.53 2069
2212.97 2003
2213.41 2033
2213.86 2143
2214.30 2095
2214.74 1981
2215.19 1903
2215.63 1883
2216.08 1902
2216.52 1966
2216.97 1919
2217.41 1917
2217.85 1887
2218.30 1883
2218.74 1752
2219.19 1850
2219.63 1892
2220.08 1906
2220.52 1894
2220.97 1848
2221.41 2000
2221.86 2065
2222.30 2110
2222.74 2088
2223.19 1867
2223.63 2015
2224.08 1973
2224.52 2047
2224.97 2022
2225.41 1901
2225.86 1996
2226.30 2049
2226.75 2070
2227.20 1987
2227.64 2081
2228.09 2077
2228.53 2048
2228.98 2023
2229.42 2006
2229.87 2003
2230.31 2100
2230.76 2034
2231.20 1973
2231.65 1950
2232.10 2013
2232.54 1993
2232.99 1992
2233.43 1919
2233.88 1931
2234.33 1935
2234.77 1868
2235.22 1937
2235.66 1925
2236.11 1854
2236.56 1917
2237.00 1987
2237.45 1895
2237.90 1889
2238.34 1814
2238.79 1823
2239.23 1876
2239.68 1775
2240.13 1951
2240.57 1889
2241.02 1954
2241.47 1941
2241.91 1849
2242.36 1926
2242.81 1914
2243.25 1892
2243.70 1884
2244.15 1844
2244.60 1750
2245.04 1832
2245.49 1907
2245.94 1918
2246.38 1913
2246.83 1904
2247.28 1847
2247.73 1861
2248.17 1824
2248.62 1846
2249.07 1828
2249.52 1981
2249.96 1906
2250.41 1934
2250.86 1957
2251.31 2002
2251.75 1954
2252.20 1948
2252.65 1892
2253.10 1941
2253.54 1920
2253.99 1877
2254.44 1936
2254.89 1955
2255.34 1996
2255.79 1897
2256.23 1896
2256.68 1902
2257.13 1917
2257.58 2074
2258.03 1965
2258.47 2024
2258.92 2066
2259.37 2235
2259.82 2497
2260.27 2584
2260.72 2909
2261.17 3250
2261.61 3525
2262.06 3854
2262.51 3952
2262.96 4083
2263.41 4409
2263.86 4358
2264.31 3962
2264.76 3783
2265.21 3482
2265.65 3330
2266.10 3182
2266.55 3061
2267.00 2997
2267.45 2893
2267.90 2923
2268.35 2730
2268.80 2549
2269.25 2464
2269.70 2499
2270.15 2418
2270.60 2430
2271.05 2391
2271.50 2290
2271.95 2267
2272.40 2349
2272.85 2237
2273.30 2133
2273.75 2084
2274.20 2120
2274.65 2157
2275.10 1986
2275.55 2020
2276.00 2049
2276.45 2020
2276.90 2123
2277.35 2039
2277.80 2068
2278.25 2163
2278.70 2099
2279.15 2097
2279.60 2177
2280.05 2220
2280.50 2339
2280.95 2305
2281.40 2324
2281.85 2372
2282.30 2406
2282.75 2440
2283.20 2473
2283.66 2410
2284.11 2342
2284.56 2275
2285.01 2148
2285.46 2140
2285.91 2142
2286.36 2223
2286.81 2113
2287.26 2047
2287.72 2143
2288.17 2177
2288.62 2139
2289.07 2111
2289.52 2170
2289.97 2317
2290.42 2392
2290.88 2456
2291.33 2483
2291.78 2533
2292.23 2466
2292.68 2340
2293.13 2399
2293.59 2437
2294.04 2281
2294.49 2262
2294.94 2222
2295.39 2140
2295.85 2100
2296.30 2051
2296.75 1952
2297.20 1949
2297.65 1880
2298.11 1850
2298.56 2023
2299.01 1942
2299.46 1909
2299.92 1887
2300.37 1943
2300.82 2002
2301.27 1999
2301.73 1959
2302.18 1980
2302.63 1984
2303.09 1982
2303.54 2019
2303.99 1951
2304.44 1944
2304.90 1969
2305.35 2033
2305.80 1945
2306.26 1986
2306.71 2009
2307.16 1970
2307.62 1921
2308.07 1919
2308.52 1993
2308.98 2067
2309.43 2088
2309.88 2069
2310.34 2161
2310.79 2172
2311.24 2139
2311.70 2093
2312.15 2085
2312.60 2203
2313.06 2057
2313.51 2094
2313.97 2061
2314.42 1987
2314.87 2039
2315.33 2057
2315.78 1973
2316.24 1991
2316.69 1988
2317.14 2017
2317.60 2081
2318.05 2073
2318.51 2001
2318.96 2036
2319.42 2114
2319.87 2056
2320.32 2093
2320.78 2071
2321.23 2200
2321.69 2137
2322.14 2261
2322.60 2282
2323.05 2384
2323.51 2492
2323.96 2443
2324.42 2621
2324.87 2688
2325.33 2624
2325.78 2647
2326.24 2526
2326.69 2439
2327.15 2442
2327.60 2404
2328.06 2359
2328.51 2329
2328.97 2385
2329.42 2340
2329.88 2303
2330.33 2280
2330.79 2329
2331.25 2252
2331.70 2202
2332.16 2212
2332.61 2063
2333.07 2099
2333.52 2149
2333.98 2141
2334.44 2033
2334.89 2024
2335.35 2076
2335.80 2081
2336.26 2050
2336.72 2022
2337.17 2108
2337.63 2145
2338.08 2316
2338.54 2394
2339.00 2377
2339.45 2492
2339.91 2595
2340.37 2772
2340.82 2910
2341.28 3011
2341.74 3042
2342.19 3000
2342.65 2799
2343.11 2748
2343.56 2661
2344.02 2660
2344.48 2700
2344.93 2730
2345.39 2627
2345.85 2661
2346.30 2651
2346.76 2602
2347.22 2535
2347.67 2453
2348.13 2374
2348.59 2372
2349.05 2247
2349.50 2264
2349.96 2272
2350.42 2210
2350.88 2083
2351.33 2130
2351.79 2268
2352.25 2152
2352.71 2116
2353.16 2018
2353.62 2050
2354.08 1971
2354.54 2022
2355.00 1933
2355.45 1997
2355.91 2063
2356.37 2007
2356.83 1983
2357.29 2057
2357.74 2107
2358.20 2048
2358.66 2100
2359.12 2252
2359.58 2320
2360.04 2293
2360.49 2281
2360.95 2233
2361.41 2212
2361.87 2236
2362.33 2123
2362.79 2109
2363.24 2071
2363.70 2086
2364.16 1982
2364.62 1991
2365.08 2040
2365.54 2061
2366.00 2089
2366.46 2189
2366.92 2150
2367.37 2183
2367.83 2179
2368.29 2268
2368.75 2226
2369.21 2314
2369.67 2208
2370.13 2231
2370.59 2310
2371.05 2370
2371.51 2436
2371.97 2254
2372.43 2124
2372.89 2163
2373.35 2108
2373.81 2096
2374.27 2106
2374.73 2203
2375.19 2172
2375.65 2129
2376.11 2087
2376.57 2065
2377.03 2058
2377.49 2131
2377.95 2110
2378.41 2069
2378.87 2131
2379.33 2114
2379.79 2122
2380.25 2169
2380.71 2006
2381.17 2074
2381.63 2080
2382.09 1980
2382.55 2033
2383.01 2117
2383.47 2089
2383.93 1970
2384.39 2099
2384.85 1955
2385.31 1979
2385.77 1996
2386.24 1973
2386.70 1887
2387.16 1860
2387.62 1953
2388.08 1891
2388.54 1924
2389.00 2002
2389.46 1938
2389.92 1910
2390.39 1894
2390.85 1916
2391.31 1951
2391.77 1927
2392.23 1960
2392.69 1917
2393.15 1856
2393.62 1842
2394.08 1857
2394.54 1899
2395.00 1899
2395.46 1905
2395.92 1920
2396.39 1903
2396.85 1878
2397.31 1903
2397.77 1939
2398.23 2006
2398.70 1899
2399.16 1992
2399.62 1815
2400.08 1794
2400.55 1848
2401.01 1792
2401.47 1873
2401.93 1839
2402.39 1803
2402.86 1714
2403.32 1689
2403.78 1751
2404.24 1820
2404.71 1793
2405.17 1730
2405.63 1783
2406.10 1883
2406.56 1844
2407.02 1877
2407.48 1934
2407.95 1947
2408.41 1909
2408.87 1852
2409.34 1852
2409.80 1860
2410.26 1829
2410.73 1936
2411.19 1884
2411.65 1861
2412.12 1782
2412.58 1954
2413.04 1908
2413.51 1952
2413.97 2044
2414.43 1946
2414.90 2053
2415.36 2092
2415.83 2093
2416.29 2158
2416.75 2157
2417.22 2148
2417.68 2099
2418.14 2161
2418.61 2182
2419.07 2250
2419.54 2176
2420.00 2190
2420.47 2259
2420.93 2376
2421.39 2451
2421.86 2527
2422.32 2456
2422.79 2536
2423.25 2494
2423.72 2401
2424.18 2527
2424.64 2517
2425.11 2473
2425.57 2575
2426.04 2484
2426.50 2436
2426.97 2237
2427.43 2271
2427.90 2283
2428.36 2170
2428.83 2123
2429.29 2062
2429.76 2095
2430.22 2112
2430.69 2021
2431.15 2042
2431.62 2048
2432.08 1952
2432.55 1959
2433.02 1994
2433.48 2035
2433.95 2043
2434.41 1961
2434.88 1968
2435.34 2046
2435.81 2062
2436.27 2025
2436.74 2045
2437.21 2133
2437.67 2300
2438.14 2249
2438.60 2270
2439.07 2432
2439.54 2517
2440.00 2662
2440.47 2724
2440.93 2677
2441.40 2718
2441.87 2735
2442.33 2715
2442.80 2601
2443.27 2507
2443.73 2427
2444.20 2311
2444.66 2276
2445.13 2211
2445.60 2082
2446.06 2082
2446.53 2037
2447.00 1963
2447.46 1947
2447.93 1926
2448.40 1981
2448.87 1906
2449.33 1866
2449.80 1838
2450.27 1839
2450.73 1945
2451.20 1854
2451.67 1876
2452.13 1907
2452.60 1891
2453.07 1825
2453.54 1827
2454.00 1817
2454.47 1786
2454.94 1833
2455.41 1869
2455.87 1884
2456.34 1962
2456.81 1921
2457.28 1849
2457.74 1772
2458.21 1827
2458.68 1875
2459.15 1969
2459.62 1973
2460.08 1920
2460.55 1934
2461.02 1986
2461.49 1967
2461.96 1962
2462.42 1930
2462.89 2046
2463.36 2001
2463.83 1924
2464.30 1946
2464.77 1949
2465.23 1920
2465.70 2046
2466.17 1991
2466.64 1958
2467.11 2019
2467.58 1893
2468.05 1913
2468.52 2003
2468.98 1902
2469.45 2009
2469.92 2012
2470.39 2000
2470.86 1892
2471.33 1919
2471.80 1797
2472.27 1741
2472.74 1811
2473.21 1806
2473.67 1714
2474.14 1722
2474.61 1824
2475.08 1771
2475.55 1714
2476.02 1754
2476.49 1800
2476.96 1770
2477.43 1810
2477.90 1825
2478.37 1854
2478.84 1875
2479.31 1881
2479.78 1845
2480.25 1848
2480.72 1938
2481.19 1908
2481.66 1887
2482.13 1855
2482.60 1930
2483.07 1944
2483.54 1842
2484.01 1758
2484.48 1843
2484.95 1923
2485.42 1937
2485.89 1854
2486.36 1892
2486.83 1881
2487.30 1842
2487.77 1840
2488.24 1973
2488.72 2067
2489.19 2089
2489.66 1986
2490.13 1993
2490.60 2065
2491.07 2079
2491.54 1997
2492.01 1985
2492.48 1994
2492.95 1917
2493.42 1876
2493.90 1811
2494.37 1845
2494.84 1922
2495.31 1880
2495.78 1815
2496.25 1911
2496.72 1934
2497.20 1769
2497.67 1842
2498.14 1834
2498.61 1806
2499.08 1712
2499.55 1742
2500.03 1721
2500.50 1727
2500.97 1749
2501.44 1824
2501.91 1819
2502.38 1744
2502.86 1731
2503.33 1723
2503.80 1723
2504.27 1721
2504.75 1647
2505.22 1702
2505.69 1807
2506.16 1700
2506.63 1661
2507.11 1690
2507.58 1783
2508.05 1842
2508.52 1905
2509.00 1939
2509.47 1930
2509.94 1895
2510.42 1934
2510.89 1970
2511.36 1876
2511.83 1974
2512.31 2027
2512.78 1980
2513.25 1992
2513.73 1915
2514.20 1749
2514.67 1781
2515.14 1905
2515.62 1932
2516.09 1814
2516.56 1749
2517.04 1683
2517.51 1854
2517.99 1794
2518.46 1760
2518.93 1798
2519.41 1786
2519.88 1793
2520.35 1772
2520.83 1873
2521.30 1759
2521.77 1740
2522.25 1758
2522.72 1942
2523.20 1848
2523.67 1787
2524.14 1902
2524.62 1967
2525.09 1981
2525.57 1930
2526.04 1992
2526.51 1991
2526.99 2068
2527.46 1945
2527.94 1938
2528.41 1963
2528.89 1922
2529.36 1945
2529.84 1916
2530.31 1842
2530.79 1922
2531.26 1907
2531.73 1885
2532.21 1944
2532.68 2000
2533.16 2005
2533.63 1850
2534.11 1805
2534.58 1895
2535.06 1860
2535.53 1864
2536.01 1906
2536.48 1948
2536.96 1902
2537.44 1844
2537.91 1932
2538.39 2012
2538.86 2100
2539.34 2016
2539.81 2018
2540.29 1970
2540.76 2150
2541.24 2225
2541.71 2237
2542.19 2196
2542.67 2240
2543.14 2304
2543.62 2187
2544.09 2197
2544.57 2140
2545.05 1985
2545.52 2053
2546.00 2003
2546.47 2018
2546.95 1949
2547.43 2109
2547.90 2082
2548.38 1955
2548.86 1937
2549.33 2031
2549.81 2113
2550.28 2051
2550.76 2056
2551.24 2131
2551.71 2126
2552.19 2147
2552.67 2216
2553.14 2302
2553.62 2256
2554.10 2313
2554.57 2469
2555.05 2569
2555.53 2616
2556.01 2652
2556.48 2692
2556.96 2698
2557.44 2672
2557.91 2560
2558.39 2623
2558.87 2527
2559.35 2316
2559.82 2127
2560.30 2170
2560.78 2123
2561.26 2090
2561.73 1999
2562.21 1946
2562.69 1906
2563.17 1839
2563.64 1815
2564.12 1831
2564.60 1826
2565.08 1783
2565.56 1740
2566.03 1749
2566.51 1790
2566.99 1747
2567.47 1759
2567.95 1757
2568.42 1772
2568.90 1717
2569.38 1780
2569.86 1782
2570.34 1824
2570.82 1821
2571.29 1866
2571.77 1814
2572.25 1770
2572.73 1764
2573.21 1733
2573.69 1752
2574.17 1787
2574.64 1652
2575.12 1735
2575.60 1786
2576.08 1807
2576.56 1818
2577.04 1801
2577.52 1811
2578.00 1735
2578.48 1696
2578.95 1748
2579.43 1758
2579.91 1872
2580.39 1782
2580.87 1760
2581.35 1804
2581.83 1871
2582.31 1787
2582.79 1766
2583.27 1787
2583.75 1776
2584.23 1738
2584.71 1906
2585.19 1946
2585.67 1899
2586.15 1837
2586.63 1785
2587.11 1777
2587.59 1706
2588.07 1826
2588.55 1835
2589.03 1857
2589.51 1844
2589.99 1851
2590.47 1708
2590.95 1819
2591.43 1859
2591.91 1816
2592.39 1870
2592.87 1863
2593.35 1895
2593.83 1884
2594.31 2034
2594.79 1961
2595.27 1999
2595.75 1958
2596.23 2041
2596.71 2028
2597.20 2017
2597.68 2046
2598.16 1952
2598.64 1904
2599.12 1841
2599.60 1814
2600.08 1790
2600.56 1836
2601.04 1825
2601.53 1708
2602.01 1626
2602.49 1674
2602.97 1737
2603.45 1804
2603.93 1723
2604.41 1646
2604.90 1644
2605.38 1689
2605.86 1743
2606.34 1743
2606.82 1622
2607.30 1633
2607.79 1665
2608.27 1702
2608.75 1689
2609.23 1724
2609.71 1770
2610.20 1758
2610.68 1744
2611.16 1868
2611.64 1793
2612.12 1963
2612.61 1865
2613.09 1945
2613.57 1956
2614.05 1883
2614.54 1932
2615.02 1948
2615.50 1916
2615.98 1878
2616.47 1875
2616.95 1769
2617.43 1751
2617.91 1812
2618.40 1767
2618.88 1705
2619.36 1783
2619.85 1791
2620.33 1783
2620.81 1788
2621.29 1714
2621.78 1663
2622.26 1679
2622.74 1631
2623.23 1751
2623.71 1722
2624.19 1630
2624.68 1659
2625.16 1705
2625.64 1771
2626.13 1751
2626.61 1859
2627.10 1905
2627.58 1789
2628.06 1816
2628.55 1824
2629.03 1846
2629.51 1736
2630.00 1737
2630.48 1835
2630.97 1890
2631.45 1843
2631.93 1812
2632.42 1837
2632.90 1872
2633.39 1908
2633.87 1878
2634.35 1855
2634.84 1791
2635.32 1876
2635.81 1917
2636.29 1857
2636.78 1845
2637.26 1881
2637.75 1843
2638.23 1802
2638.72 1801
2639.20 1791
2639.68 1797
2640.17 1777
2640.65 1725
2641.14 1767
2641.62 1768
2642.11 1667
2642.59 1727
2643.08 1674
2643.56 1651
2644.05 1692
2644.53 1652
2645.02 1662
2645.51 1669
2645.99 1736
2646.48 1669
2646.96 1737
2647.45 1780
2647.93 1812
2648.42 1792
2648.90 1813
2649.39 1820
2649.88 1872
2650.36 1872
2650.85 1787
2651.33 1775
2651.82 1795
2652.30 1772
2652.79 1801
2653.28 1786
2653.76 1795
2654.25 1858
2654.73 1829
2655.22 1798
2655.71 1736
2656.19 1733
2656.68 1864
2657.17 1861
2657.65 1813
2658.14 1792
2658.63 1825
2659.11 1804
2659.60 1806
2660.09 1874
2660.57 1870
2661.06 1728
2661.55 1883
2662.03 1841
2662.52 1845
2663.01 1869
2663.49 1930
2663.98 2069
2664.47 2102
2664.95 2211
2665.44 2306
2665.93 2319
2666.42 2469
2666.90 2649
2667.39 2621
2667.88 2512
2668.36 2534
2668.85 2614
2669.34 2646
2669.83 2664
2670.31 2678
2670.80 2736
2671.29 3006
2671.78 3138
2672.27 3402
2672.75 3663
2673.24 4044
2673.73 4250
2674.22 4304
2674.70 4258
2675.19 4225
2675.68 4040
2676.17 3934
2676.66 3550
2677.15 3333
2677.63 3083
2678.12 2814
2678.61 2588
2679.10 2529
2679.59 2471
2680.08 2464
2680.56 2502
2681.05 2358
2681.54 2293
2682.03 2409
2682.52 2402
2683.01 2553
2683.50 2548
2683.98 2761
2684.47 2723
2684.96 2660
2685.45 2689
2685.94 2724
2686.43 2591
2686.92 2532
2687.41 2519
2687.90 2572
2688.39 2438
2688.88 2405
2689.36 2242
2689.85 2346
2690.34 2361
2690.83 2278
2691.32 2401
2691.81 2441
2692.30 2498
2692.79 2668
2693.28 2620
2693.77 2668
2694.26 2713
2694.75 2608
2695.24 2671
2695.73 2651
2696.22 2543
2696.71 2406
2697.20 2387
2697.69 2293
2698.18 2276
2698.67 2429
2699.16 2369
2699.65 2313
2700.14 2467
2700.63 2443
2701.12 2450
2701.61 2417
2702.10 2433
2702.59 2310
2703.08 2291
2703.57 2324
2704.06 2438
2704.56 2303
2705.05 2156
2705.54 2241
2706.03 2136
2706.52 2175
2707.01 2280
2707.50 2303
2707.99 2220
2708.48 2303
2708.97 2331
2709.46 2291
2709.96 2261
2710.45 2343
2710.94 2296
2711.43 2183
2711.92 2148
2712.41 2079
2712.90 2090
2713.40 2001
2713.89 1994
2714.38 2002
2714.87 2010
2715.36 1976
2715.85 1970
2716.35 1983
2716.84 1933
2717.33 1868
2717.82 1827
2718.31 1820
2718.80 1874
2719.30 1848
2719.79 1917
2720.28 1888
2720.77 1953
2721.27 1931
2721.76 2017
2722.25 2055
2722.74 2032
2723.23 2011
2723.73 1980
2724.22 2129
2724.71 2110
2725.20 2083
2725.70 2004
2726.19 1946
2726.68 1913
2727.18 1886
2727.67 1873
2728.16 1863
2728.65 1823
2729.15 1793
2729.64 1810
2730.13 1831
2730.63 1825
2731.12 1812
2731.61 1848
2732.10 1735
2732.60 1843
2733.09 1783
2733.58 1836
2734.08 1828
2734.57 1887
2735.06 1860
2735.56 1916
2736.05 1855
2736.55 1832
2737.04 1934
2737.53 2035
2738.03 2032
2738.52 2000
2739.01 1899
2739.51 1999
2740.00 2075
2740.50 2004
2740.99 1986
2741.48 2024
2741.98 1999
2742.47 1979
2742.97 1894
2743.46 1875
2743.95 1855
2744.45 1805
2744.94 1774
2745.44 1843
2745.93 1859
2746.43 1885
2746.92 1719
2747.42 1842
2747.91 1777
2748.40 1845
2748.90 1729
2749.39 1723
2749.89 1842
2750.38 1834
2750.88 1747
2751.37 1893
2751.87 1812
2752.36 1826
2752.86 1869
2753.35 1849
2753.85 1946
2754.34 1861
2754.84 1946
2755.33 1934
2755.83 1965
2756.33 2038
2756.82 2111
2757.32 1991
2757.81 2052
2758.31 1989
2758.80 2035
2759.30 2040
2759.79 1945
2760.29 1877
2760.79 1831
2761.28 1875
2761.78 1895
2762.27 1871
2762.77 1750
2763.27 1803
2763.76 1749
2764.26 1794
2764.75 1842
2765.25 1884
2765.75 1720
2766.24 1881
2766.74 1815
2767.23 1823
2767.73 1861
2768.23 1914
2768.72 1907
2769.22 1845
2769.72 1834
2770.21 1838
2770.71 1920
2771.21 1890
2771.70 1987
2772.20 1895
2772.70 1801
2773.19 1879
2773.69 1915
2774.19 2016
2774.69 2077
2775.18 2113
2775.68 2121
2776.18 2121
2776.67 2204
2777.17 2159
2777.67 2134
2778.17 2108
2778.66 2111
2779.16 2188
2779.66 2221
2780.16 2186
2780.65 2144
2781.15 2122
2781.65 2095
2782.15 2098
2782.64 2105
2783.14 2216
2783.64 2082
2784.14 2055
2784.63 2001
2785.13 2035
2785.63 2067
2786.13 1954
2786.63 1965
2787.12 2000
2787.62 1923
2788.12 1895
2788.62 1881
2789.12 1963
2789.62 1876
2790.11 1941
2790.61 1891
2791.11 1825
2791.61 1876
2792.11 1952
2792.61 2031
2793.11 2101
2793.60 2166
2794.10 2410
2794.60 2523
2795.10 2908
2795.60 3197
2796.10 3427
2796.60 3882
2797.10 4149
2797.60 4452
2798.09 4730
2798.59 4701
2799.09 4690
2799.59 4798
2800.09 4575
2800.59 4333
2801.09 3829
2801.59 3498
2802.09 3122
2802.59 2783
2803.09 2552
2803.59 2368
2804.09 2190
2804.59 2094
2805.09 2061
2805.59 2074
2806.09 2104
2806.59 2123
2807.09 2215
2807.59 2277
2808.09 2237
2808.59 2247
2809.09 2301
2809.59 2238
2810.09 2392
2810.59 2357
2811.09 2226
2811.59 2181
2812.09 2229
2812.59 2149
2813.09 2148
2813.59 2063
2814.09 1966
2814.59 2080
2815.09 2029
2815.59 1977
2816.09 1953
2816.59 1977
2817.09 1970
2817.59 2035
2818.10 1993
2818.60 2010
2819.10 2000
2819.60 2068
2820.10 1964
2820.60 1996
2821.10 1958
2821.60 1979
2822.10 1999
2822.61 1934
2823.11 2034
2823.61 2048
2824.11 2043
2824.61 2090
2825.11 2092
2825.61 2105
2826.12 2155
2826.62 2209
2827.12 2088
2827.62 1976
2828.12 1970
2828.62 2010
2829.13 1911
2829.63 1940
2830.13 1914
2830.63 1893
2831.13 2008
2831.64 1950
2832.14 1928
2832.64 1899
2833.14 1950
2833.65 1885
2834.15 2076
2834.65 2023
2835.15 2002
2835.65 1992
2836.16 2115
2836.66 2115
2837.16 2091
2837.66 2091
2838.17 2089
2838.67 2097
2839.17 2018
2839.68 1952
2840.18 1908
2840.68 1905
2841.18 1812
2841.69 1775
2842.19 1791
2842.69 1707
2843.20 1791
2843.70 1828
2844.20 1814
2844.71 1775
2845.21 1784
2845.71 1808
2846.22 1792
2846.72 1767
2847.22 1785
2847.73 1853
2848.23 1782
2848.73 1868
2849.24 1903
2849.74 1900
2850.24 1932
2850.75 2011
2851.25 1892
2851.76 1887
2852.26 1863
2852.76 1828
2853.27 1799
2853.77 1743
2854.28 1762
2854.78 1833
2855.28 1772
2855.79 1792
2856.29 1762
2856.80 1862
2857.30 1808
2857.81 1888
2858.31 1791
2858.82 1763
2859.32 1764
2859.82 1816
2860.33 1770
2860.83 1721
2861.34 1765
2861.84 1807
2862.35 1803
2862.85 1702
2863.36 1795
2863.86 1850
2864.37 1829
2864.87 1871
2865.38 1933
2865.88 1808
2866.39 1796
2866.89 1842
2867.40 1879
2867.90 1804
2868.41 1788
2868.91 1865
2869.42 1882
2869.93 1874
2870.43 1924
2870.94 1975
2871.44 1999
2871.95 2106
2872.45 2054
2872.96 2069
2873.47 2172
2873.97 2127
2874.48 2225
2874.98 2287
2875.49 2313
2875.99 2269
2876.50 2244
2877.01 2212
2877.51 2243
2878.02 2178
2878.53 2186
2879.03 2188
2879.54 2320
2880.04 2452
2880.55 2470
2881.06 2621
2881.56 2791
2882.07 2931
2882.58 2863
2883.08 2927
2883.59 2940
2884.10 3036
2884.60 3050
2885.11 2856
2885.62 2776
2886.12 2703
2886.63 2708
2887.14 2621
2887.65 2728
2888.15 2666
2888.66 2542
2889.17 2428
2889.67 2359
2890.18 2247
2890.69 2182
2891.20 2297
2891.70 2173
2892.21 2173
2892.72 2190
2893.23 2087
2893.73 2086
2894.24 2097
2894.75 2122
2895.26 2230
2895.76 2294
2896.27 2403
2896.78 2409
2897.29 2543
2897.80 2692
2898.30 2675
2898.81 2615
2899.32 2691
2899.83 2397
2900.34 2405
2900.84 2360
2901.35 2141
2901.86 2146
2902.37 2160
2902.88 2119
2903.39 2138
2903.89 2081
2904.40 2133
2904.91 2176
2905.42 2226
2905.93 2231
2906.44 2187
2906.95 2136
2907.45 2138
2907.96 2179
2908.47 2128
2908.98 2080
2909.49 2081
2910.00 2032
2910.51 2129
2911.02 2186
2911.53 2163
2912.03 2186
2912.54 2196
2913.05 2096
2913.56 2087
2914.07 2169
2914.58 2124
2915.09 2141
2915.60 2067
2916.11 2066
2916.62 2079
2917.13 2083
2917.64 2180
2918.15 2095
2918.66 2111
2919.17 2135
2919.68 2166
2920.19 2218
2920.70 2199
2921.21 2324
2921.72 2390
2922.23 2559
2922.74 2780
2923.25 3061
2923.76 3394
2924.27 3775
2924.78 4320
2925.29 4743
2925.80 4939
2926.31 5262
2926.82 5380
2927.33 5372
2927.84 5389
2928.35 5087
2928.86 4599
2929.37 3998
2929.88 3772
2930.39 3342
2930.91 2928
2931.42 2569
2931.93 2354
2932.44 2127
2932.95 2087
2933.46 2002
2933.97 1928
2934.48 2023
2934.99 1954
2935.50 1900
2936.02 2036
2936.53 2020
2937.04 1953
2937.55 2004
2938.06 1994
2938.57 1971
2939.08 1954
2939.60 1995
2940.11 1918
2940.62 1891
2941.13 1998
2941.64 1965
2942.15 1853
2942.67 1853
2943.18 1930
2943.69 1962
2944.20 1968
2944.71 1988
2945.23 2096
2945.74 2106
2946.25 2053
2946.76 2141
2947.28 2194
2947.79 2082
2948.30 2151
2948.81 2188
2949.32 2228
2949.84 2117
2950.35 2083
2950.86 2125
2951.37 2073
2951.89 2085
2952.40 2210
2952.91 2142
2953.43 2153
2953.94 2235
2954.45 2196
2954.96 2141
2955.48 2222
2955.99 2214
2956.50 2215
2957.02 2157
2957.53 2139
2958.04 2086
2958.56 2091
2959.07 2083
2959.58 2077
2960.10 2075
2960.61 2067
2961.12 2060
2961.64 2102
2962.15 2182
2962.66 2339
2963.18 2375
2963.69 2349
2964.20 2318
2964.72 2300
2965.23 2381
2965.75 2308
2966.26 2230
2966.77 2215
2967.29 2224
2967.80 2142
2968.32 2141
2968.83 2004
2969.34 1976
2969.86 2026
2970.37 1909
2970.89 1911
2971.40 1969
2971.92 1887
2972.43 1829
2972.94 1800
2973.46 1819
2973.97 1815
2974.49 1850
2975.00 1827
2975.52 1801
2976.03 1792
2976.55 1812
2977.06 1804
2977.58 1792
2978.09 1885
2978.61 1902
2979.12 1879
2979.64 1939
2980.15 1871
2980.67 1841
2981.18 1965
2981.70 2012
2982.21 2014
2982.73 2197
2983.24 2227
2983.76 2209
2984.27 2258
2984.79 2173
2985.30 2250
2985.82 2210
2986.34 2158
2986.85 2181
2987.37 2214
2987.88 2350
2988.40 2167
2988.91 2066
2989.43 2112
2989.95 2158
2990.46 2201
2990.98 2114
2991.49 2092
2992.01 2143
2992.53 2175
2993.04 2279
2993.56 2165
2994.08 2199
2994.59 2246
2995.11 2304
2995.62 2428
2996.14 2368
2996.66 2522
2997.17 2477
2997.69 2719
2998.21 2656
2998.72 2727
2999.24 2808
2999.76 2775
3000.27 2725
3000.79 2714
3001.31 2750
3001.83 2938
3002.34 2898
3002.86 3055
3003.38 3242
3003.89 3524
3004.41 3747
3004.93 4108
3005.45 4283
3005.96 4285
3006.48 4361
3007.00 4406
3007.51 4198
3008.03 3934
3008.55 3591
3009.07 3379
3009.59 3131
3010.10 2828
3010.62 2615
3011.14 2485
3011.66 2401
3012.17 2391
3012.69 2285
3013.21 2314
3013.73 2191
3014.25 2272
3014.76 2124
3015.28 2095
3015.80 2083
3016.32 2146
3016.84 2142
3017.36 2212
3017.87 2163
3018.39 2137
3018.91 2075
3019.43 2145
3019.95 2168
3020.47 2177
3020.98 2232
3021.50 2186
3022.02 2279
3022.54 2303
3023.06 2377
3023.58 2416
3024.10 2370
3024.62 2478
3025.13 2524
3025.65 2550
3026.17 2616
3026.69 2618
3027.21 2521
3027.73 2435
3028.25 2269
3028.77 2231
3029.29 2170
3029.81 2188
3030.33 2122
3030.85 2210
3031.37 2129
3031.89 2110
3032.41 2068
3032.92 2003
3033.44 1937
3033.96 2015
3034.48 2029
3035.00 1994
3035.52 1954
3036.04 2106
3036.56 2015
3037.08 2036
3037.60 2047
3038.12 1948
3038.64 1991
3039.16 2003
3039.68 2024
3040.20 1949
3040.72 2021
3041.24 1969
3041.77 1913
3042.29 1901
3042.81 1952
3043.33 1850
3043.85 1937
3044.37 1917
3044.89 1830
3045.41 1851
3045.93 1890
3046.45 1947
3046.97 1882
3047.49 1820
3048.01 1784
3048.53 1804
3049.06 1830
3049.58 1804
3050.10 1849
3050.62 1827
3051.14 1845
3051.66 1849
3052.18 1905
3052.70 1796
3053.23 1830
3053.75 1799
3054.27 1852
3054.79 1805
3055.31 1860
3055.83 1870
3056.35 1863
3056.88 1887
3057.40 1867
3057.92 1772
3058.44 1764
3058.96 1795
3059.49 1882
3060.01 1909
3060.53 1975
3061.05 1896
3061.57 1852
3062.10 2027
3062.62 1901
3063.14 1965
3063.66 2045
3064.18 2033
3064.71 2000
3065.23 2114
3065.75 2125
3066.27 2290
3066.80 2313
3067.32 2206
3067.84 2279
3068.36 2244
3068.89 2331
3069.41 2362
3069.93 2416
3070.46 2468
3070.98 2342
3071.50 2266
3072.02 2288
3072.55 2215
3073.07 2246
3073.59 2210
3074.12 2160
3074.64 2088
3075.16 2219
3075.69 2245
3076.21 2063
3076.73 2175
3077.26 2159
3077.78 2151
3078.30 2223
3078.83 2262
3079.35 2281
3079.87 2307
3080.40 2288
3080.92 2332
3081.45 2345
3081.97 2441
3082.49 2457
3083.02 2310
3083.54 2426
3084.06 2407
3084.59 2378
3085.11 2266
3085.64 2258
3086.16 2200
3086.69 2170
3087.21 2142
3087.73 2126
3088.26 2211
3088.78 2180
3089.31 2336
3089.83 2279
3090.36 2163
3090.88 2187
3091.41 2087
3091.93 2244
3092.45 2201
3092.98 2234
3093.50 2229
3094.03 2343
3094.55 2375
3095.08 2398
3095.60 2441
3096.13 2504
3096.65 2622
3097.18 2510
3097.70 2671
3098.23 2914
3098.76 2916
3099.28 2926
3099.81 3121
3100.33 3282
3100.86 3493
3101.38 4194
3101.91 4636
3102.43 5441
3102.96 6209
3103.48 6843
3104.01 7520
3104.54 7835
3105.06 7795
3105.59 7530
3106.11 7448
3106.64 6636
3107.17 5875
3107.69 5034
3108.22 4582
3108.74 3966
3109.27 3896
3109.80 3732
3110.32 3674
3110.85 3657
3111.37 3767
3111.90 3801
3112.43 3896
3112.95 3870
3113.48 3817
3114.01 3813
3114.53 3537
3115.06 3440
3115.59 3208
3116.11 2969
3116.64 2683
3117.17 2550
3117.69 2495
3118.22 2358
3118.75 2371
3119.27 2395
3119.80 2275
3120.33 2213
3120.86 2283
3121.38 2375
3121.91 2383
3122.44 2445
3122.96 2473
3123.49 2442
3124.02 2394
3124.55 2362
3125.07 2299
3125.60 2326
3126.13 2331
3126.66 2102
3127.18 2150
3127.71 2133
3128.24 2150
3128.77 2140
3129.30 2103
3129.82 2141
3130.35 2171
3130.88 2206
3131.41 2316
3131.94 2226
3132.46 2302
3132.99 2349
3133.52 2377
3134.05 2412
3134.58 2580
3135.10 2626
3135.63 2570
3136.16 2523
3136.69 2519
3137.22 2617
3137.75 2672
3138.28 2517
3138.80 2552
3139.33 2646
3139.86 2664
3140.39 2536
3140.92 2530
3141.45 2404
3141.98 2308
3142.51 2347
3143.03 2256
3143.56 2302
3144.09 2266
3144.62 2249
3145.15 2216
3145.68 2270
3146.21 2259
3146.74 2281
3147.27 2258
3147.80 2391
3148.33 2417
3148.86 2520
3149.39 2425
3149.92 2498
3150.45 2530
3150.97 2570
3151.50 2557
3152.03 2450
3152.56 2410
3153.09 2357
3153.62 2240
3154.15 2210
3154.68 2060
3155.21 2096
3155.74 2146
3156.27 2092
3156.80 1975
3157.33 2105
3157.86 2045
3158.39 2048
3158.93 2203
3159.46 2056
3159.99 2047
3160.52 2093
3161.05 2028
3161.58 2107
3162.11 2098
3162.64 1994
3163.17 2019
3163.70 2012
3164.23 1914
3164.76 1957
3165.29 1899
3165.82 1916
3166.35 1976
3166.89 1897
3167.42 1955
3167.95 1976
3168.48 1889
3169.01 1872
3169.54 1896
3170.07 1928
3170.60 2039
3171.13 2070
3171.67 2054
3172.20 2042
3172.73 2025
3173.26 2106
3173.79 2061
3174.32 2157
3174.86 2184
3175.39 2247
3175.92 2239
3176.45 2248
3176.98 2218
3177.51 2169
3178.05 2135
3178.58 2127
3179.11 2159
3179.64 2122
3180.17 2210
3180.71 2053
3181.24 2044
3181.77 2071
3182.30 2062
3182.84 2032
3183.37 2048
3183.90 2050
3184.43 2053
3184.97 2033
3185.50 1999
3186.03 1934
3186.56 1946
3187.10 1969
3187.63 1956
3188.16 2048
3188.69 1894
3189.23 1916
3189.76 1942
3190.29 2014
3190.83 2067
3191.36 2118
3191.89 2177
3192.43 2196
3192.96 2269
3193.49 2297
3194.02 2431
3194.56 2472
3195.09 2477
3195.62 2510
3196.16 2553
3196.69 2499
3197.23 2575
3197.76 2678
3198.29 2560
3198.83 2513
3199.36 2441
3199.89 2415
3200.43 2320
3200.96 2353
3201.50 2265
3202.03 2197
3202.56 2198
3203.10 2151
3203.63 2142
3204.17 2202
3204.70 2056
3205.23 2026
3205.77 1984
3206.30 2016
3206.84 1991
3207.37 1934
3207.91 1860
3208.44 1891
3208.97 1967
3209.51 1944
3210.04 2035
3210.58 1999
3211.11 2059
3211.65 1919
3212.18 1961
3212.72 2082
3213.25 2135
3213.79 2137
3214.32 2013
3214.86 2013
3215.39 2043
3215.93 2023
3216.46 1968
3217.00 2001
3217.53 1935
3218.07 1934
3218.60 1955
3219.14 1961
3219.67 1968
3220.21 1990
3220.74 1888
3221.28 1950
3221.82 1849
3222.35 1895
3222.89 1873
3223.42 1946
3223.96 1936
3224.49 2057
3225.03 2028
3225.57 1973
3226.10 2037
3226.64 2071
3227.17 1989
3227.71 1947
3228.25 2055
3228.78 2004
3229.32 1942
3229.85 1963
3230.39 1974
3230.93 1970
3231.46 1943
3232.00 1854
3232.54 1904
3233.07 1793
3233.61 1859
3234.15 1793
3234.68 1845
3235.22 1843
3235.76 1906
3236.29 1903
3236.83 1916
3237.37 1905
3237.90 1920
3238.44 1906
3238.98 1933
3239.51 1988
3240.05 1957
3240.59 1968
3241.13 1929
3241.66 2046
3242.20 2076
3242.74 1990
3243.28 1890
3243.81 1885
3244.35 1919
3244.89 1873
3245.43 1910
3245.96 2017
3246.50 1925
3247.04 1921
3247.58 2023
3248.11 2009
3248.65 2017
3249.19 2036
3249.73 2045
3250.27 1962
3250.80 1939
3251.34 1986
3251.88 2075
3252.42 2056
3252.96 2045
3253.49 2164
3254.03 2124
3254.57 2210
3255.11 2187
3255.65 2227
3256.19 2260
3256.72 2297
3257.26 2278
3257.80 2427
3258.34 2494
3258.88 2510
3259.42 2651
3259.96 2727
3260.49 2932
3261.03 3201
3261.57 3338
3262.11 3612
3262.65 3796
3263.19 4048
3263.73 4088
3264.27 4311
3264.81 4387
3265.35 4185
3265.88 3928
3266.42 3795
3266.96 3447
3267.50 3358
3268.04 2985
3268.58 2716
3269.12 2592
3269.66 2566
3270.20 2503
3270.74 2398
3271.28 2327
3271.82 2467
3272.36 2400
3272.90 2322
3273.44 2256
3273.98 2317
3274.52 2353
3275.06 2220
3275.60 2303
3276.14 2284
3276.68 2326
3277.22 2291
3277.76 2362
3278.30 2356
3278.84 2375
3279.38 2348
3279.92 2345
3280.46 2377
3281.00 2427
3281.54 2348
3282.08 2553
3282.62 2679
3283.16 2829
3283.70 2976
3284.25 3088
3284.79 3128
3285.33 3160
3285.87 3182
3286.41 3163
3286.95 3167
3287.49 3140
3288.03 3064
3288.57 2855
3289.11 2812
3289.66 2750
3290.20 2624
3290.74 2628
3291.28 2719
3291.82 2754
3292.36 2639
3292.90 2724
3293.44 2823
3293.99 2887
3294.53 3121
3295.07 3118
3295.61 3266
3296.15 3504
3296.69 3640
3297.24 3842
3297.78 3773
3298.32 3647
3298.86 3585
3299.40 3610
3299.95 3323
3300.49 3023
3301.03 2901
3301.57 2798
3302.11 2618
3302.66 2504
3303.20 2463
3303.74 2447
3304.28 2460
3304.83 2502
3305.37 2524
3305.91 2372
3306.45 2396
3307.00 2361
3307.54 2500
3308.08 2513
3308.62 2528
3309.17 2535
3309.71 2503
3310.25 2584
3310.80 2521
3311.34 2404
3311.88 2453
3312.43 2575
3312.97 2609
3313.51 2636
3314.05 2762
3314.60 2849
3315.14 3034
3315.68 3205
3316.23 3515
3316.77 3665
3317.31 3713
3317.86 3854
3318.40 3880
3318.95 3777
3319.49 3564
3320.03 3327
3320.58 3179
3321.12 2960
3321.66 2917
3322.21 2928
3322.75 2706
3323.30 2802
3323.84 2802
3324.38 2740
3324.93 2715
3325.47 2628
3326.02 2685
3326.56 2799
3327.10 2696
3327.65 2616
3328.19 2519
3328.74 2395
3329.28 2313
3329.83 2295
3330.37 2256
3330.92 2332
3331.46 2345
3332.01 2282
3332.55 2346
3333.09 2385
3333.64 2442
3334.18 2553
3334.73 2754
3335.27 2855
3335.82 2994
3336.36 3021
3336.91 3072
3337.45 3182
3338.00 3240
3338.54 3203
3339.09 3015
3339.64 2965
3340.18 2822
3340.73 2709
3341.27 2667
3341.82 2626
3342.36 2558
3342.91 2449
3343.45 2392
3344.00 2313
3344.54 2390
3345.09 2289
3345.64 2139
3346.18 2136
3346.73 2184
3347.27 2191
3347.82 2368
3348.37 2326
3348.91 2294
3349.46 2266
3350.00 2239
3350.55 2456
3351.10 2429
3351.64 2308
3352.19 2318
3352.74 2496
3353.28 2706
3353.83 2816
3354.37 2915
3354.92 3070
3355.47 3254
3356.01 3289
3356.56 3303
3357.11 3441
3357.65 3406
3358.20 3346
3358.75 3317
3359.30 3296
3359.84 3141
3360.39 2880
3360.94 2701
3361.48 2689
3362.03 2605
3362.58 2424
3363.12 2333
3363.67 2341
3364.22 2202
3364.77 2195
3365.31 2189
3365.86 2193
3366.41 2269
3366.96 2153
3367.50 2077
3368.05 2214
3368.60 2157
3369.15 2132
3369.69 2085
3370.24 2124
3370.79 2162
3371.34 2135
3371.89 2098
3372.43 2075
3372.98 2095
3373.53 2089
3374.08 2019
3374.63 2107
3375.17 2254
3375.72 2193
3376.27 2183
3376.82 2239
3377.37 2156
3377.92 2230
3378.46 2165
3379.01 2158
3379.56 2057
3380.11 2128
3380.66 2138
3381.21 2068
3381.76 2024
3382.30 2126
3382.85 2173
3383.40 2022
3383.95 2013
3384.50 2026
3385.05 2004
3385.60 2141
3386.15 2085
3386.70 2136
3387.25 2141
3387.79 2048
3388.34 2147
3388.89 2143
3389.44 2148
3389.99 2220
3390.54 2066
3391.09 2266
3391.64 2376
3392.19 2419
3392.74 2370
3393.29 2433
3393.84 2466
3394.39 2485
3394.94 2439
3395.49 2430
3396.04 2366
3396.59 2361
3397.14 2329
3397.69 2256
3398.24 2170
3398.79 1998
3399.34 2084
3399.89 2140
3400.44 2050
3400.99 2030
3401.54 1955
3402.09 2054
3402.64 2026
3403.19 1984
3403.74 1967
3404.29 2027
3404.84 2024
3405.39 2025
3405.94 2016
3406.49 1939
3407.05 2006
3407.60 1993
3408.15 1915
3408.70 1908
3409.25 1945
3409.80 1941
3410.35 1795
3410.90 1866
3411.45 1933
3412.00 1955
3412.56 1894
3413.11 1928
3413.66 1864
3414.21 1913
3414.76 1924
3415.31 1917
3415.86 1906
3416.41 1878
3416.97 1881
3417.52 1961
3418.07 1969
3418.62 1967
3419.17 1880
3419.73 1883
3420.28 1867
3420.83 1925
3421.38 1955
3421.93 1869
3422.48 2030
3423.04 2171
3423.59 2212
3424.14 2247
3424.69 2442
3425.25 2520
3425.80 2392
3426.35 2438
3426.90 2457
3427.45 2298
3428.01 2331
3428.56 2300
3429.11 2205
3429.66 2074
3430.22 2166
3430.77 2125
3431.32 2031
3431.88 1996
3432.43 2011
3432.98 1970
3433.53 1899
3434.09 1945
3434.64 2000
3435.19 1931
3435.75 1946
3436.30 1895
3436.85 1830
3437.41 1893
3437.96 1965
3438.51 1936
3439.07 1954
3439.62 1949
3440.17 1901
3440.73 2026
3441.28 1870
3441.83 1959
3442.39 1940
3442.94 2016
3443.49 2083
3444.05 1994
3444.60 2058
3445.16 2026
3445.71 2020
3446.26 1951
3446.82 1985
3447.37 1774
3447.93 1903
3448.48 1954
3449.03 1821
3449.59 1801
3450.14 1873
3450.70 1845
3451.25 1756
3451.81 1774
3452.36 1858
3452.91 1879
3453.47 1874
3454.02 1821
3454.58 1853
3455.13 1920
3455.69 1909
3456.24 1853
3456.80 1895
3457.35 1891
3457.91 1898
3458.46 1862
3459.02 1771
3459.57 1892
3460.13 1870
3460.68 1882
3461.24 1829
3461.79 1867
3462.35 1824
3462.90 1781
3463.46 1853
3464.01 1876
3464.57 1848
3465.12 1942
3465.68 1962
3466.23 1962
3466.79 1903
3467.35 1896
3467.90 1954
3468.46 1982
3469.01 1886
3469.57 1876
3470.12 1995
3470.68 1982
3471.24 2077
3471.79 2116
3472.35 2062
3472.90 2216
3473.46 2208
3474.02 2224
3474.57 2199
3475.13 2159
3475.69 2225
3476.24 2192
3476.80 2284
3477.35 2173
3477.91 2187
3478.47 2276
3479.02 2248
3479.58 2285
3480.14 2269
3480.69 2324
3481.25 2359
3481.81 2359
3482.36 2456
3482.92 2417
3483.48 2431
3484.03 2484
3484.59 2471
3485.15 2377
3485.71 2430
3486.26 2484
3486.82 2581
3487.38 2565
3487.93 2613
3488.49 2723
3489.05 2900
3489.61 3041
3490.16 3231
3490.72 3476
3491.28 3882
3491.84 3981
3492.39 4464
3492.95 4925
3493.51 5190
3494.07 5288
3494.63 5174
3495.18 4971
3495.74 5008
3496.30 4747
3496.86 4452
3497.42 4281
3497.97 4475
3498.53 4635
3499.09 4895
3499.65 5260
3500.21 5510
3500.76 5854
3501.32 6110
3501.88 6027
3502.44 6063
3503.00 6145
3503.56 6254
3504.11 6269
3504.67 6216
3505.23 6328
3505.79 6534
3506.35 6692
3506.91 6665
3507.47 6552
3508.03 6270
3508.59 5943
3509.14 5607
3509.70 5095
3510.26 4647
3510.82 4293
3511.38 4076
3511.94 3710
3512.50 3379
3513.06 3278
3513.62 3083
3514.18 2893
3514.74 2890
3515.30 2937
3515.86 2758
3516.41 2746
3516.97 2715
3517.53 2698
3518.09 2763
3518.65 2854
3519.21 2905
3519.77 2893
3520.33 2897
3520.89 2931
3521.45 2920
3522.01 2985
3522.57 3121
3523.13 3144
3523.69 3316
3524.25 3450
3524.81 3381
3525.37 3534
3525.93 3635
3526.49 3467
3527.05 3264
3527.61 3066
3528.18 3013
3528.74 3061
3529.30 2955
3529.86 2796
3530.42 2798
3530.98 2704
3531.54 2591
3532.10 2663
3532.66 2619
3533.22 2660
3533.78 2665
3534.34 2639
3534.90 2749
3535.47 2625
3536.03 2771
3536.59 2875
3537.15 2900
3537.71 2839
3538.27 2903
3538.83 2891
3539.39 2860
3539.96 2992
3540.52 3247
3541.08 3372
3541.64 3583
3542.20 3975
3542.76 4416
3543.32 4818
3543.89 5321
3544.45 5606
3545.01 5668
3545.57 5642
3546.13 5343
3546.70 5019
3547.26 4641
3547.82 4291
3548.38 3819
3548.94 3495
3549.51 3255
3550.07 3106
3550.63 2835
3551.19 2924
3551.76 2897
3552.32 2785
3552.88 2816
3553.44 2772
3554.01 2735
3554.57 2761
3555.13 2714
3555.69 2551
3556.26 2553
3556.82 2498
3557.38 2461
3557.94 2424
3558.51 2473
3559.07 2406
3559.63 2500
3560.20 2449
3560.76 2419
3561.32 2476
3561.89 2452
3562.45 2536
3563.01 2535
3563.57 2531
3564.14 2428
3564.70 2520
3565.26 2471
3565.83 2458
3566.39 2384
3566.96 2341
3567.52 2231
3568.08 2148
3568.65 2204
3569.21 2154
3569.77 2025
3570.34 2098
3570.90 2047
3571.47 2168
3572.03 2119
3572.59 2161
3573.16 2182
3573.72 2133
3574.29 2220
3574.85 2194
3575.41 2247
3575.98 2215
3576.54 2309
3577.11 2309
3577.67 2341
3578.24 2294
3578.80 2296
3579.36 2335
3579.93 2310
3580.49 2307
3581.06 2278
3581.62 2265
3582.19 2291
3582.75 2424
3583.32 2335
3583.88 2341
3584.45 2274
3585.01 2225
3585.58 2251
3586.14 2156
3586.71 2174
3587.27 2132
3587.84 2102
3588.40 2119
3588.97 2096
3589.53 2030
3590.10 2124
3590.66 2039
3591.23 2126
3591.80 2149
3592.36 2199
3592.93 2103
3593.49 2072
3594.06 2115
3594.62 2049
3595.19 2033
3595.76 2072
3596.32 2086
3596.89 2115
3597.45 2108
3598.02 2087
3598.59 2154
3599.15 2128
3599.72 2232
3600.28 2218
3600.85 2211
3601.42 2338
3601.98 2334
3602.55 2270
3603.12 2361
3603.68 2398
3604.25 2415
3604.81 2368
3605.38 2228
3605.95 2218
3606.51 2219
3607.08 2182
3607.65 2143
3608.21 2165
3608.78 2247
3609.35 2214
3609.92 2295
3610.48 2228
3611.05 2102
3611.62 2099
3612.18 2168
3612.75 2293
3613.32 2344
3613.89 2611
3614.45 3038
3615.02 3404
3615.59 3973
3616.15 4784
3616.72 5809
3617.29 7117
3617.86 8452
3618.42 9608
3618.99 10718
3619.56 11202
3620.13 11584
3620.70 11469
3621.26 10998
3621.83 10039
3622.40 9038
3622.97 7724
3623.54 6722
3624.10 5805
3624.67 4662
3625.24 3973
3625.81 3591
3626.38 3178
3626.94 2826
3627.51 2671
3628.08 2451
3628.65 2362
3629.22 2268
3629.79 2320
3630.35 2286
3630.92 2330
3631.49 2287
3632.06 2171
3632.63 2084
3633.20 2160
3633.77 2186
3634.34 2049
3634.90 2110
3635.47 2126
3636.04 2206
3636.61 2176
3637.18 2065
3637.75 2202
3638.32 2254
3638.89 2393
3639.46 2528
3640.03 2592
3640.60 2555
3641.17 2764
3641.73 2794
3642.30 2857
3642.87 2825
3643.44 3116
3644.01 3318
3644.58 3191
3645.15 3307
3645.72 3365
3646.29 3514
3646.86 3562
3647.43 3638
3648.00 3631
3648.57 3772
3649.14 3718
3649.71 3537
3650.28 3632
3650.85 3500
3651.42 3495
3651.99 3496
3652.56 3484
3653.13 3507
3653.70 3478
3654.27 3577
3654.84 3667
3655.41 3664
3655.98 3758
3656.56 3904
3657.13 3886
3657.70 3864
3658.27 3934
3658.84 4049
3659.41 4049
3659.98 4224
3660.55 4212
3661.12 4244
3661.69 4167
3662.26 3987
3662.83 3906
3663.41 3818
3663.98 3555
3664.55 3507
3665.12 3210
3665.69 3089
3666.26 3025
3666.83 3026
3667.41 3054
3667.98 3095
3668.55 3076
3669.12 3021
3669.69 3041
3670.26 2833
3670.83 2732
3671.41 2654
3671.98 2687
3672.55 2776
3673.12 2674
3673.69 2765
3674.27 2566
3674.84 2508
3675.41 2714
3675.98 2586
3676.55 2547
3677.13 2534
3677.70 2402
3678.27 2514
3678.84 2491
3679.42 2421
3679.99 2601
3680.56 2523
3681.13 2395
3681.71 2353
3682.28 2367
3682.85 2307
3683.42 2240
3684.00 2316
3684.57 2357
3685.14 2303
3685.71 2299
3686.29 2356
3686.86 2358
3687.43 2339
3688.01 2362
3688.58 2365
3689.15 2451
3689.73 2473
3690.30 2618
3690.87 2656
3691.45 2739
3692.02 2787
3692.59 2772
3693.17 2643
3693.74 2645
3694.31 2647
3694.89 2547
3695.46 2556
3696.03 2571
3696.61 2476
3697.18 2574
3697.75 2465
3698.33 2432
3698.90 2485
3699.48 2451
3700.05 2364
3700.62 2437
3701.20 2379
3701.77 2378
3702.35 2254
3702.92 2186
3703.50 2184
3704.07 2156
3704.64 2224
3705.22 2151
3705.79 2126
3706.37 2101
3706.94 2055
3707.52 2148
3708.09 2243
3708.67 2263
3709.24 2306
3709.81 2278
3710.39 2244
3710.96 2269
3711.54 2387
3712.11 2402
3712.69 2352
3713.26 2393
3713.84 2392
3714.41 2285
3714.99 2242
3715.56 2295
3716.14 2270
3716.71 2313
3717.29 2285
3717.87 2242
3718.44 2263
3719.02 2145
3719.59 2091
3720.17 2246
3720.74 2146
3721.32 2012
3721.89 2034
3722.47 2059
3723.05 2009
3723.62 2002
3724.20 1968
3724.77 1991
3725.35 1999
3725.93 1960
3726.50 1874
3727.08 1940
3727.65 1923
3728.23 1891
3728.81 2004
3729.38 2086
3729.96 2242
3730.53 2465
3731.11 2559
3731.69 2783
3732.26 3161
3732.84 3293
3733.42 3650
3733.99 4034
3734.57 4071
3735.15 4227
3735.72 4350
3736.30 4207
3736.88 3991
3737.45 3717
3738.03 3518
3738.61 3196
3739.18 2837
3739.76 2685
3740.34 2510
3740.92 2297
3741.49 2210
3742.07 2098
3742.65 2059
3743.23 1998
3743.80 1943
3744.38 1998
3744.96 1938
3745.53 1965
3746.11 1896
3746.69 1855
3747.27 1888
3747.85 1840
3748.42 1880
3749.00 1855
3749.58 1908
3750.16 1895
3750.73 1946
3751.31 1915
3751.89 1840
3752.47 1726
3753.05 1821
3753.62 1849
3754.20 1992
3754.78 1943
3755.36 1893
3755.94 1895
3756.52 1950
3757.09 1936
3757.67 2014
3758.25 1917
3758.83 1921
3759.41 1966
3759.99 2033
3760.57 2075
3761.14 2121
3761.72 2251
3762.30 2250
3762.88 2176
3763.46 2173
3764.04 2174
3764.62 2223
3765.20 2150
3765.77 2212
3766.35 2136
3766.93 2130
3767.51 2099
3768.09 2090
3768.67 2148
3769.25 2129
3769.83 2119
3770.41 2273
3770.99 2256
3771.57 2253
3772.15 2298
3772.73 2325
3773.31 2249
3773.89 2289
3774.47 2158
3775.05 2180
3775.63 2153
3776.21 2095
3776.79 2031
3777.37 2086
3777.95 2037
3778.53 2014
3779.11 2014
3779.69 2087
3780.27 2114
3780.85 2114
3781.43 2089
3782.01 2078
3782.59 2059
3783.17 2050
3783.75 2110
3784.33 2134
3784.91 2069
3785.49 2035
3786.07 2098
3786.65 2165
3787.23 2142
3787.81 2138
3788.39 2157
3788.97 2130
3789.55 1993
3790.14 2181
3790.72 2151
3791.30 2148
3791.88 2130
3792.46 2262
3793.04 2330
3793.62 2319
3794.20 2227
3794.78 2374
3795.37 2399
3795.95 2493
3796.53 2466
3797.11 2478
3797.69 2423
3798.27 2558
3798.85 2554
3799.44 2593
3800.02 2602
3800.60 2678
3801.18 2767
3801.76 2981
3802.34 3180
3802.93 3257
3803.51 3174
3804.09 3238
3804.67 3253
3805.25 3172
3805.84 3236
3806.42 3173
3807.00 3024
3807.58 2989
3808.17 3183
3808.75 3319
3809.33 3218
3809.91 3173
3810.50 3161
3811.08 3195
3811.66 3266
3812.24 3424
3812.83 3334
3813.41 3270
3813.99 3323
3814.57 3349
3815.16 3436
3815.74 3629
3816.32 3718
3816.91 3783
3817.49 3887
3818.07 3884
3818.65 3685
3819.24 3544
3819.82 3345
3820.40 3146
3820.99 2979
3821.57 2886
3822.15 2741
3822.74 2615
3823.32 2558
3823.90 2542
3824.49 2505
3825.07 2585
3825.66 2522
3826.24 2529
3826.82 2543
3827.41 2467
3827.99 2537
3828.57 2541
3829.16 2574
3829.74 2712
3830.33 2702
3830.91 2624
3831.49 2646
3832.08 2781
3832.66 2779
3833.25 2659
3833.83 2704
3834.42 2744
3835.00 2813
3835.58 2660
3836.17 2740
3836.75 2846
3837.34 2735
3837.92 2688
3838.51 2531
3839.09 2574
3839.68 2588
3840.26 2464
3840.85 2497
3841.43 2619
3842.02 2476
3842.60 2548
3843.19 2502
3843.77 2535
3844.36 2596
3844.94 2532
3845.53 2516
3846.11 2573
3846.70 2474
3847.28 2496
3847.87 2548
3848.45 2428
3849.04 2592
3849.62 2605
3850.21 2612
3850.79 2584
3851.38 2552
3851.97 2612
3852.55 2649
3853.14 2613
3853.72 2573
3854.31 2610
3854.89 2733
3855.48 2752
3856.07 2826
3856.65 2788
3857.24 2893
3857.82 3237
3858.41 3548
3859.00 4053
3859.58 4664
3860.17 5458
3860.76 6294
3861.34 7292
3861.93 8134
3862.51 8864
3863.10 9511
3863.69 10164
3864.27 9960
3864.86 9899
3865.45 9604
3866.03 9510
3866.62 9217
3867.21 8775
3867.79 8030
3868.38 7419
3868.97 6984
3869.55 6327
3870.14 5527
3870.73 4893
3871.32 4293
3871.90 4227
3872.49 3827
3873.08 3729
3873.67 3733
3874.25 3770
3874.84 3763
3875.43 3654
3876.01 3661
3876.60 3702
3877.19 3713
3877.78 3643
3878.36 3568
3878.95 3511
3879.54 3624
3880.13 3614
3880.72 3483
3881.30 3356
3881.89 3245
3882.48 3117
3883.07 3016
3883.66 2863
3884.24 2834
3884.83 2752
3885.42 2741
3886.01 2698
3886.60 2784
3887.18 2954
3887.77 2945
3888.36 3033
3888.95 3159
3889.54 3247
3890.13 3306
3890.72 3134
3891.30 3376
3891.89 3293
3892.48 3204
3893.07 3207
3893.66 3137
3894.25 3135
3894.84 3033
3895.43 3019
3896.02 2951
3896.60 2873
3897.19 2894
3897.78 2937
3898.37 2904
3898.96 2975
3899.55 2979
3900.14 3092
3900.73 3070
3901.32 3091
3901.91 3031
3902.50 3098
3903.09 2963
3903.68 2883
3904.27 2789
3904.86 2677
3905.44 2738
3906.03 2576
3906.62 2500
3907.21 2371
3907.80 2374
3908.39 2269
3908.98 2267
3909.57 2260
3910.16 2339
3910.75 2287
3911.34 2254
3911.93 2172
3912.52 2107
3913.11 2194
3913.71 2219
3914.30 2193
3914.89 2186
3915.48 2160
3916.07 2167
3916.66 2100
3917.25 2123
3917.84 2118
3918.43 2120
3919.02 2175
3919.61 2073
3920.20 2101
3920.79 2109
3921.38 2081
3921.97 2067
3922.57 2145
3923.16 2167
3923.75 2143
3924.34 2093
3924.93 2087
3925.52 2075
3926.11 2079
3926.70 2090
3927.29 1972
3927.89 2055
3928.48 2040
3929.07 2168
3929.66 2173
3930.25 2060
3930.84 2056
3931.44 2161
3932.03 2034
3932.62 2096
3933.21 2132
3933.80 2130
3934.39 2041
3934.99 2056
3935.58 2006
3936.17 1996
3936.76 2019
3937.35 2051
3937.95 2005
3938.54 2052
3939.13 2097
3939.72 2147
3940.32 2140
3940.91 2220
3941.50 2174
3942.09 2228
3942.69 2119
3943.28 2060
3943.87 2046
3944.46 2070
3945.06 2003
3945.65 2051
3946.24 2042
3946.83 1954
3947.43 1877
3948.02 1864
3948.61 1891
3949.21 1876
3949.80 1851
3950.39 1857
3950.98 1720
3951.58 1694
3952.17 1812
3952.76 1745
3953.36 1816
3953.95 1794
3954.54 1827
3955.14 1773
3955.73 1829
3956.32 1892
3956.92 1870
3957.51 1776
3958.11 1837
3958.70 1855
3959.29 1854
3959.89 1888
3960.48 1903
3961.07 1890
3961.67 1858
3962.26 1929
3962.86 1821
3963.45 1901
3964.04 1867
3964.64 1793
3965.23 1906
3965.83 1998
3966.42 1937
3967.02 2016
3967.61 2025
3968.20 2058
3968.80 2143
3969.39 2106
3969.99 2031
3970.58 1945
3971.18 2070
3971.77 2006
3972.37 1916
3972.96 1879
3973.56 1977
3974.15 1896
3974.75 1938
3975.34 1962
3975.94 2011
3976.53 2036
3977.13 2180
3977.72 2195
3978.32 2290
3978.91 2262
3979.51 2256
3980.10 2335
3980.70 2373
3981.29 2250
3981.89 2154
3982.48 2109
3983.08 2008
3983.68 1959
3984.27 2016
3984.87 1950
3985.46 1916
3986.06 1895
3986.65 1894
3987.25 1859
3987.85 1918
3988.44 1920
3989.04 1886
3989.63 1925
3990.23 1885
3990.83 1949
3991.42 1896
3992.02 1905
3992.61 1911
3993.21 1934
3993.81 1939
3994.40 1917
3995.00 1934
3995.60 1964
3996.19 1969
3996.79 1957
3997.39 2091
3997.98 2079
3998.58 2073
3999.18 2008
3999.77 2102
4000.37 2164
4000.97 2138
4001.56 2145
4002.16 2213
4002.76 2146
4003.35 2107
4003.95 2113
4004.55 2038
4005.15 2051
4005.74 2095
4006.34 2076
4006.94 2109
4007.53 2062
4008.13 2135
4008.73 2075
4009.33 2081
4009.92 2147
4010.52 2111
4011.12 2025
4011.72 2062
4012.32 2084
4012.91 2069
4013.51 2078
4014.11 2163
4014.71 2285
4015.30 2434
4015.90 2471
4016.50 2604
4017.10 2812
4017.70 2968
4018.29 3087
4018.89 3040
4019.49 3067
4020.09 2989
4020.69 2890
4021.29 2631
4021.88 2601
4022.48 2485
4023.08 2319
4023.68 2176
4024.28 2155
4024.88 2038
4025.48 1934
4026.07 1985
4026.67 1863
4027.27 2001
4027.87 2014
4028.47 2032
4029.07 2069
4029.67 2133
4030.27 2238
4030.87 2158
4031.47 2154
4032.06 2065
4032.66 2027
4033.26 2021
4033.86 1956
4034.46 1908
4035.06 1989
4035.66 1903
4036.26 1947
4036.86 1925
4037.46 1895
4038.06 1884
4038.66 1903
4039.26 1877
4039.86 1876
4040.46 1850
4041.06 1805
4041.66 1821
4042.26 1788
4042.86 1683
4043.46 1661
4044.06 1824
4044.66 1792
4045.26 1757
4045.86 1794
4046.46 1746
4047.06 1897
4047.66 1881
4048.26 1904
4048.86 1949
4049.46 1873
4050.06 1933
4050.66 1939
4051.26 1940
4051.86 1964
4052.46 1864
4053.06 1842
4053.66 1859
4054.27 1902
4054.87 1875
4055.47 1790
4056.07 1862
4056.67 1805
4057.27 1822
4057.87 1820
4058.47 1787
4059.07 1713
4059.67 1787
4060.28 1705
4060.88 1666
4061.48 1643
4062.08 1720
4062.68 1681
4063.28 1630
4063.88 1578
4064.49 1592
4065.09 1652
4065.69 1623
4066.29 1533
4066.89 1602
4067.49 1608
4068.10 1567
4068.70 1542
4069.30 1661
4069.90 1544
4070.50 1561
4071.11 1592
4071.71 1578
4072.31 1559
4072.91 1623
4073.52 1615
4074.12 1586
4074.72 1588
4075.32 1574
4075.92 1603
4076.53 1593
4077.13 1602
4077.73 1622
4078.34 1677
4078.94 1681
4079.54 1675
4080.14 1694
4080.75 1688
4081.35 1626
4081.95 1697
4082.55 1631
4083.16 1696
4083.76 1694
4084.36 1606
4084.97 1573
4085.57 1611
4086.17 1737
4086.78 1606
4087.38 1575
4087.98 1570
4088.59 1570
4089.19 1500
4089.79 1516
4090.40 1469
4091.00 1526
4091.60 1522
4092.21 1608
4092.81 1573
4093.41 1645
4094.02 1682
4094.62 1667
4095.23 1611
4095.83 1606
4096.43 1661
4097.04 1739
4097.64 1691
4098.25 1676
4098.85 1611
4099.45 1606
4100.06 1531
4100.66 1472
4101.27 1452
4101.87 1449
4102.48 1473
4103.08 1472
4103.68 1458
4104.29 1500
4104.89 1474
4105.50 1446
4106.10 1526
4106.71 1546
4107.31 1414
4107.92 1437
4108.52 1401
4109.13 1375
4109.73 1522
4110.34 1562
4110.94 1437
4111.55 1508
4112.15 1531
4112.76 1486
4113.36 1461
4113.97 1427
4114.57 1474
4115.18 1464
4115.78 1433
4116.39 1394
4116.99 1428
4117.60 1501
4118.21 1519
4118.81 1427
4119.42 1444
4120.02 1516
4120.63 1584
4121.23 1524
4121.84 1508
4122.45 1475
4123.05 1490
4123.66 1568
4124.26 1609
4124.87 1477
4125.48 1451
4126.08 1415
4126.69 1458
4127.29 1506
4127.90 1439
4128.51 1512
4129.11 1546
4129.72 1602
4130.33 1537
4130.93 1530
4131.54 1568
4132.15 1565
4132.75 1625
4133.36 1600
4133.97 1560
4134.57 1594
4135.18 1609
4135.79 1516
4136.39 1647
4137.00 1637
4137.61 1747
4138.21 1753
4138.82 1729
4139.43 1760
4140.04 1869
4140.64 1922
4141.25 1864
4141.86 1877
4142.46 1847
4143.07 1891
4143.68 1773
4144.29 1728
4144.89 1715
4145.50 1708
4146.11 1751
4146.72 1762
4147.32 1655
4147.93 1543
4148.54 1566
4149.15 1510
4149.76 1462
4150.36 1469
4150.97 1492
4151.58 1469
4152.19 1520
4152.80 1473
4153.40 1479
4154.01 1438
4154.62 1509
4155.23 1482
4155.84 1478
4156.45 1481
4157.05 1466
4157.66 1449
4158.27 1441
4158.88 1365
4159.49 1379
4160.10 1469
4160.71 1508
4161.31 1493
4161.92 1445
4162.53 1484
4163.14 1577
4163.75 1522
4164.36 1615
4164.97 1620
4165.58 1622
4166.19 1612
4166.79 1673
4167.40 1672
4168.01 1698
4168.62 1680
4169.23 1635
4169.84 1699
4170.45 1568
4171.06 1633
4171.67 1605
4172.28 1551
4172.89 1591
4173.50 1611
4174.11 1643
4174.72 1574
4175.33 1671
4175.94 1634
4176.55 1670
4177.16 1674
4177.77 1631
4178.38 1678
4178.99 1657
4179.60 1740
4180.21 1680
4180.82 1670
4181.43 1704
4182.04 1684
4182.65 1517
4183.26 1581
4183.87 1534
4184.48 1554
4185.09 1498
4185.70 1506
4186.31 1527
4186.92 1525
4187.53 1587
4188.14 1521
4188.75 1498
4189.36 1495
4189.97 1585
4190.58 1544
4191.20 1530
4191.81 1559
4192.42 1575
4193.03 1707
4193.64 1736
4194.25 1724
4194.86 1699
4195.47 1692
4196.08 1722
4196.70 1742
4197.31 1721
4197.92 1791
4198.53 1690
4199.14 1672
4199.75 1691
4200.36 1682
4200.98 1661
4201.59 1698
4202.20 1631
4202.81 1750
4203.42 1711
4204.03 1609
4204.65 1656
4205.26 1722
4205.87 1687
4206.48 1701
4207.09 1753
4207.71 1760
4208.32 1772
4208.93 1722
4209.54 1728
4210.16 1736
4210.77 1775
4211.38 1837
4211.99 1769
4212.60 1792
4213.22 1852
4213.83 1900
4214.44 1852
4215.05 1805
4215.67 1884
4216.28 1898
4216.89 1965
4217.51 2103
4218.12 2073
4218.73 2186
4219.34 2297
4219.96 2538
4220.57 2750
4221.18 3124
4221.80 3451
4222.41 3742
4223.02 4031
4223.64 4450
4224.25 4649
4224.86 4952
4225.48 5086
4226.09 5083
4226.70 4825
4227.32 4466
4227.93 4370
4228.54 4408
4229.16 4193
4229.77 3964
4230.39 3904
4231.00 3794
4231.61 3696
4232.23 3347
4232.84 3173
4233.45 2955
4234.07 2847
4234.68 2727
4235.30 2474
4235.91 2350
4236.53 2310
4237.14 2305
4237.75 2251
4238.37 2204
4238.98 2130
4239.60 2080
4240.21 2157
4240.83 2083
4241.44 2002
4242.05 2022
4242.67 1935
4243.28 1956
4243.90 1958
4244.51 1955
4245.13 1955
4245.74 1989
4246.36 1997
4246.97 1981
4247.59 1944
4248.20 1964
4248.82 1911
4249.43 2017
4250.05 2030
4250.66 1934
4251.28 1967
4251.89 1978
4252.51 2055
4253.13 1985
4253.74 1978
4254.36 2029
4254.97 1972
4255.59 1942
4256.20 1956
4256.82 1912
4257.43 1924
4258.05 1959
4258.67 1933
4259.28 2069
4259.90 2081
4260.51 2040
4261.13 1980
4261.75 2059
4262.36 2103
4262.98 2066
4263.59 2002
4264.21 2054
4264.83 2027
4265.44 2057
4266.06 2141
4266.67 2111
4267.29 2191
4267.91 1983
4268.52 1990
4269.14 2085
4269.76 2086
4270.37 1998
4270.99 1978
4271.61 2014
4272.22 1974
4272.84 2065
4273.46 2144
4274.07 2214
4274.69 2193
4275.31 2190
4275.93 2290
4276.54 2406
4277.16 2567
4277.78 2644
4278.39 2598
4279.01 2672
4279.63 2668
4280.25 2530
4280.86 2482
4281.48 2290
4282.10 2272
4282.72 2063
4283.33 1962
4283.95 1889
4284.57 1842
4285.19 1912
4285.80 1838
4286.42 1782
4287.04 1780
4287.66 1850
4288.28 1810
4288.89 1833
4289.51 1762
4290.13 1662
4290.75 1728
4291.37 1692
4291.98 1714
4292.60 1738
4293.22 1746
4293.84 1725
4294.46 1688
4295.08 1720
4295.69 1775
4296.31 1684
4296.93 1695
4297.55 1737
4298.17 1688
4298.79 1720
4299.41 1791
4300.03 1785
4300.64 1821
4301.26 1799
4301.88 1819
4302.50 1842
4303.12 1839
4303.74 1830
4304.36 1759
4304.98 1735
4305.60 1710
4306.22 1783
4306.83 1820
4307.45 1794
4308.07 1774
4308.69 1783
4309.31 1770
4309.93 1740
4310.55 1793
4311.17 1689
4311.79 1697
4312.41 1730
4313.03 1749
4313.65 1771
4314.27 1794
4314.89 1687
4315.51 1708
4316.13 1659
4316.75 1617
4317.37 1664
4317.99 1730
4318.61 1683
4319.23 1719
4319.85 1708
4320.47 1692
4321.09 1716
4321.71 1709
4322.33 1674
4322.95 1788
4323.57 1739
4324.19 1693
4324.81 1751
4325.43 1820
4326.05 1824
4326.67 1834
4327.30 1889
4327.92 1802
4328.54 1747
4329.16 1748
4329.78 1744
4330.40 1787
4331.02 1831
4331.64 1812
4332.26 1784
4332.88 1792
4333.51 1783
4334.13 1791
4334.75 1832
4335.37 1889
4335.99 1910
4336.61 1980
4337.23 1998
4337.86 2099
4338.48 2180
4339.10 2181
4339.72 2274
4340.34 2217
4340.96 2249
4341.59 2282
4342.21 2309
4342.83 2203
4343.45 2160
4344.07 2372
4344.69 2617
4345.32 2801
4345.94 3296
4346.56 3570
4347.18 3858
4347.81 4272
4348.43 4481
4349.05 4620
4349.67 4598
4350.29 4469
4350.92 4129
4351.54 3673
4352.16 3286
4352.78 3057
4353.41 2850
4354.03 2549
4354.65 2441
4355.28 2334
4355.90 2175
4356.52 2127
4357.14 2094
4357.77 2050
4358.39 2034
4359.01 2118
4359.64 2081
4360.26 2020
4360.88 2059
4361.50 2053
4362.13 2057
4362.75 2044
4363.37 2073
4364.00 1930
4364.62 1948
4365.25 1979
4365.87 1974
4366.49 1978
4367.12 1983
4367.74 2008
4368.36 1984
4368.99 1980
4369.61 1908
4370.23 1876
4370.86 1894
4371.48 1819
4372.11 1734
4372.73 1765
4373.35 1751
4373.98 1722
4374.60 1793
4375.23 1729
4375.85 1815
4376.47 1865
4377.10 1800
4377.72 1872
4378.35 1850
4378.97 1976
4379.60 1865
4380.22 1955
4380.85 2053
4381.47 2057
4382.10 2139
4382.72 2155
4383.34 2134
4383.97 2080
4384.59 2053
4385.22 2119
4385.84 2009
4386.47 1950
4387.09 1956
4387.72 1987
4388.34 2014
4388.97 1929
4389.59 1903
4390.22 1951
4390.85 1879
4391.47 1911
4392.10 1818
4392.72 1787
4393.35 1820
4393.97 1767
4394.60 1781
4395.22 1900
4395.85 1804
4396.47 1818
4397.10 1774
4397.73 1705
4398.35 1764
4398.98 1759
4399.60 1774
4400.23 1796
4400.86 1827
4401.48 1840
4402.11 1931
4402.73 1954
4403.36 1945
4403.99 1960
4404.61 2030
4405.24 1963
4405.87 2010
4406.49 2016
4407.12 2092
4407.74 2146
4408.37 2264
4409.00 2414
4409.62 2451
4410.25 2468
4410.88 2439
4411.50 2476
4412.13 2329
4412.76 2313
4413.38 2196
4414.01 2135
4414.64 2136
4415.27 2032
4415.89 1888
4416.52 1879
4417.15 1780
4417.77 1892
4418.40 1759
4419.03 1723
4419.66 1852
4420.28 1785
4420.91 1755
4421.54 1758
4422.17 1740
4422.79 1717
4423.42 1692
4424.05 1707
4424.68 1702
4425.30 1724
4425.93 1743
4426.56 1556
4427.19 1607
4427.82 1564
4428.44 1593
4429.07 1603
4429.70 1573
4430.33 1573
4430.96 1565
4431.58 1684
4432.21 1665
4432.84 1617
4433.47 1632
4434.10 1700
4434.73 1672
4435.35 1733
4435.98 1718
4436.61 1782
4437.24 1669
4437.87 1600
4438.50 1625
4439.13 1703
4439.75 1680
4440.38 1696
4441.01 1720
4441.64 1661
4442.27 1665
4442.90 1724
4443.53 1683
4444.16 1657
4444.79 1724
4445.42 1697
4446.04 1690
4446.67 1627
4447.30 1738
4447.93 1806
4448.56 1797
4449.19 1770
4449.82 1806
4450.45 1837
4451.08 1753
4451.71 1795
4452.34 1798
4452.97 1774
4453.60 1843
4454.23 1768
4454.86 1718
4455.49 1784
4456.12 1846
4456.75 1890
4457.38 1832
4458.01 1826
4458.64 1865
4459.27 1836
4459.90 1861
4460.53 1781
4461.16 1858
4461.79 1742
4462.42 1759
4463.05 1724
4463.68 1755
4464.31 1733
4464.94 1672
4465.57 1656
4466.20 1633
4466.83 1602
4467.46 1720
4468.09 1679
4468.73 1635
4469.36 1696
4469.99 1641
4470.62 1618
4471.25 1667
4471.88 1656
4472.51 1648
4473.14 1731
4473.77 1668
4474.40 1677
4475.04 1602
4475.67 1642
4476.30 1627
4476.93 1603
4477.56 1638
4478.19 1683
4478.82 1741
4479.46 1651
4480.09 1759
4480.72 1705
4481.35 1683
4481.98 1652
4482.61 1701
4483.25 1676
4483.88 1788
4484.51 1850
4485.14 1950
4485.77 1878
4486.41 1818
4487.04 1910
4487.67 1956
4488.30 1990
4488.93 1990
4489.57 1936
4490.20 1894
4490.83 1944
4491.46 1984
4492.10 2034
4492.73 1990
4493.36 1904
4493.99 1884
4494.63 1945
4495.26 1942
4495.89 2036
4496.52 2036
4497.16 2088
4497.79 2137
4498.42 2105
4499.06 2118
4499.69 2247
4500.32 2197
4500.96 2205
4501.59 2456
4502.22 2654
4502.86 2635
4503.49 2620
4504.12 2680
4504.75 2601
4505.39 2584
4506.02 2440
4506.66 2470
4507.29 2392
4507.92 2340
4508.56 2207
4509.19 2288
4509.82 2200
4510.46 2231
4511.09 2303
4511.72 2192
4512.36 2190
4512.99 2277
4513.63 2316
4514.26 2263
4514.89 2361
4515.53 2321
4516.16 2398
4516.80 2435
4517.43 2440
4518.07 2391
4518.70 2342
4519.33 2387
4519.97 2354
4520.60 2326
4521.24 2406
4521.87 2385
4522.51 2387
4523.14 2604
4523.78 2516
4524.41 2615
4525.05 2679
4525.68 2801
4526.32 2926
4526.95 3155
4527.59 3499
4528.22 3905
4528.86 4517
4529.49 5477
4530.13 6683
4530.76 8427
4531.40 9965
4532.03 11499
4532.67 13336
4533.30 14248
4533.94 14744
4534.57 14703
4535.21 14254
4535.84 13047
4536.48 11476
4537.11 9649
4537.75 8246
4538.39 6843
4539.02 5548
4539.66 4815
4540.29 3939
4540.93 3612
4541.57 3161
4542.20 2888
4542.84 2628
4543.47 2633
4544.11 2518
4544.75 2545
4545.38 2481
4546.02 2405
4546.65 2323
4547.29 2409
4547.93 2306
4548.56 2328
4549.20 2258
4549.84 2202
4550.47 2219
4551.11 2232
4551.75 2201
4552.38 2226
4553.02 2263
4553.66 2239
4554.29 2169
4554.93 2292
4555.57 2360
4556.20 2278
4556.84 2286
4557.48 2325
4558.11 2371
4558.75 2381
4559.39 2415
4560.03 2499
4560.66 2674
4561.30 2601
4561.94 2694
4562.58 2733
4563.21 2771
4563.85 2740
4564.49 2769
4565.13 2834
4565.76 2834
4566.40 2860
4567.04 2909
4567.68 2916
4568.31 3195
4568.95 3213
4569.59 3398
4570.23 3431
4570.87 3501
4571.50 3564
4572.14 3689
4572.78 3577
4573.42 3511
4574.06 3490
4574.69 3273
4575.33 2964
4575.97 2885
4576.61 2807
4577.25 2699
4577.89 2654
4578.53 2581
4579.16 2458
4579.80 2410
4580.44 2367
4581.08 2264
4581.72 2361
4582.36 2329
4583.00 2369
4583.63 2302
4584.27 2275
4584.91 2343
4585.55 2354
4586.19 2260
4586.83 2283
4587.47 2342
4588.11 2201
4588.75 2267
4589.39 2232
4590.03 2293
4590.67 2251
4591.30 2465
4591.94 2593
4592.58 2704
4593.22 2875
4593.86 2905
4594.50 2888
4595.14 2903
4595.78 2811
4596.42 2633
4597.06 2585
4597.70 2416
4598.34 2278
4598.98 2179
4599.62 2077
4600.26 2178
4600.90 2140
4601.54 2124
4602.18 2290
4602.82 2167
4603.46 2198
4604.10 2206
4604.74 2201
4605.38 2170
4606.02 2250
4606.66 2338
4607.30 2349
4607.94 2252
4608.59 2302
4609.23 2337
4609.87 2264
4610.51 2394
4611.15 2337
4611.79 2402
4612.43 2320
4613.07 2280
4613.71 2170
4614.35 2141
4614.99 2084
4615.64 2045
4616.28 2047
4616.92 2001
4617.56 1958
4618.20 1892
4618.84 1888
4619.48 1932
4620.12 1898
4620.77 1984
4621.41 1819
4622.05 1711
4622.69 1714
4623.33 1778
4623.97 1680
4624.62 1583
4625.26 1646
4625.90 1676
4626.54 1644
4627.18 1666
4627.82 1786
4628.47 1749
4629.11 1698
4629.75 1766
4630.39 1682
4631.03 1812
4631.68 1848
4632.32 1879
4632.96 1972
4633.60 2100
4634.25 2107
4634.89 2174
4635.53 2210
4636.17 2238
4636.82 2193
4637.46 2275
4638.10 2216
4638.74 2197
4639.39 2174
4640.03 2133
4640.67 2096
4641.32 2056
4641.96 2015
4642.60 1964
4643.24 1987
4643.89 1992
4644.53 1973
4645.17 1937
4645.82 2005
4646.46 1978
4647.10 2098
4647.75 2082
4648.39 2083
4649.03 2192
4649.68 2220
4650.32 2373
4650.96 2560
4651.61 2731
4652.25 2969
4652.89 3275
4653.54 3513
4654.18 3644
4654.83 3673
4655.47 3826
4656.11 3699
4656.76 3406
4657.40 3163
4658.05 2940
4658.69 2622
4659.33 2352
4659.98 2182
4660.62 2119
4661.27 2058
4661.91 1920
4662.56 1868
4663.20 1738
4663.84 1716
4664.49 1610
4665.13 1709
4665.78 1695
4666.42 1657
4667.07 1727
4667.71 1717
4668.36 1713
4669.00 1678
4669.65 1658
4670.29 1708
4670.94 1757
4671.58 1679
4672.23 1581
4672.87 1620
4673.52 1635
4674.16 1578
4674.81 1652
4675.45 1617
4676.10 1667
4676.74 1747
4677.39 1668
4678.03 1718
4678.68 1757
4679.32 1706
4679.97 1600
4680.62 1627
4681.26 1725
4681.91 1792
4682.55 1841
4683.20 1853
4683.84 1685
4684.49 1721
4685.14 1787
4685.78 1739
4686.43 1821
4687.07 1735
4687.72 1797
4688.37 1684
4689.01 1828
4689.66 1825
4690.30 1890
4690.95 1813
4691.60 1864
4692.24 1834
4692.89 1948
4693.54 1964
4694.18 2001
4694.83 2030
4695.48 1944
4696.12 2005
4696.77 1952
4697.42 1986
4698.06 2097
4698.71 2141
4699.36 2139
4700.00 2350
4700.65 2328
4701.30 2574
4701.94 2497
4702.59 2490
4703.24 2602
4703.89 2466
4704.53 2365
4705.18 2231
4705.83 2174
4706.48 2033
4707.12 2029
4707.77 2100
4708.42 2075
4709.07 2006
4709.71 2012
4710.36 2002
4711.01 1995
4711.66 1999
4712.30 2008
4712.95 2055
4713.60 1973
4714.25 1982
4714.90 1960
4715.54 2048
4716.19 2105
4716.84 2039
4717.49 2001
4718.14 1976
4718.78 1939
4719.43 1977
4720.08 1973
4720.73 1977
4721.38 2038
4722.03 2053
4722.67 2109
4723.32 2109
4723.97 2120
4724.62 2190
4725.27 2219
4725.92 2156
4726.57 2139
4727.22 2134
4727.86 2137
4728.51 2083
4729.16 2148
4729.81 2047
4730.46 2041
4731.11 1966
4731.76 1927
4732.41 1832
4733.06 1836
4733.71 1852
4734.36 1801
4735.00 1653
4735.65 1640
4736.30 1654
4736.95 1707
4737.60 1661
4738.25 1678
4738.90 1667
4739.55 1658
4740.20 1681
4740.85 1705
4741.50 1673
4742.15 1707
4742.80 1779
4743.45 1752
4744.10 1667
4744.75 1708
4745.40 1679
4746.05 1769
4746.70 1722
4747.35 1704
4748.00 1687
4748.65 1744
4749.30 1705
4749.95 1753
4750.60 1754
4751.25 1753
4751.90 1789
4752.55 1737
4753.20 1744
4753.85 1760
4754.51 1770
4755.16 1757
4755.81 1703
4756.46 1768
4757.11 1759
4757.76 1682
4758.41 1703
4759.06 1724
4759.71 1742
4760.36 1736
4761.01 1746
4761.67 1752
4762.32 1861
4762.97 1833
4763.62 1834
4764.27 1891
4764.92 1949
4765.57 2048
4766.22 2047
4766.88 1985
4767.53 1924
4768.18 1960
4768.83 1901
4769.48 1829
4770.13 1756
4770.79 1809
4771.44 1736
4772.09 1672
4772.74 1607
4773.39 1548
4774.05 1515
4774.70 1526
4775.35 1495
4776.00 1473
4776.65 1516
4777.31 1504
4777.96 1539
4778.61 1496
4779.26 1566
4779.92 1598
4780.57 1597
4781.22 1446
4781.87 1482
4782.53 1474
4783.18 1509
4783.83 1527
4784.48 1560
4785.14 1526
4785.79 1514
4786.44 1486
4787.10 1464
4787.75 1516
4788.40 1478
4789.05 1464
4789.71 1448
4790.36 1470
4791.01 1493
4791.67 1482
4792.32 1446
4792.97 1438
4793.63 1486
4794.28 1489
4794.93 1492
4795.59 1481
4796.24 1518
4796.89 1452
4797.55 1444
4798.20 1481
4798.86 1454
4799.51 1481
4800.16 1480
4800.82 1498
4801.47 1581
4802.12 1531
4802.78 1486
4803.43 1513
4804.09 1570
4804.74 1619
4805.39 1674
4806.05 1575
4806.70 1533
4807.36 1548
4808.01 1562
4808.67 1561
4809.32 1569
4809.98 1568
4810.63 1500
4811.28 1518
4811.94 1536
4812.59 1578
4813.25 1580
4813.90 1567
4814.56 1586
4815.21 1647
4815.87 1495
4816.52 1592
4817.18 1545
4817.83 1580
4818.49 1626
4819.14 1608
4819.80 1617
4820.45 1673
4821.11 1655
4821.76 1653
4822.42 1735
4823.07 1696
4823.73 1721
4824.38 1724
4825.04 1806
4825.70 1900
4826.35 1962
4827.01 2005
4827.66 1983
4828.32 1965
4828.97 2030
4829.63 1919
4830.29 1864
4830.94 1838
4831.60 1755
4832.25 1813
4832.91 1806
4833.57 1790
4834.22 1799
4834.88 1880
4835.53 2007
4836.19 2241
4836.85 2250
4837.50 2315
4838.16 2491
4838.82 2663
4839.47 2756
4840.13 2826
4840.79 2746
4841.44 2587
4842.10 2474
4842.76 2424
4843.41 2321
4844.07 2207
4844.73 1960
4845.38 1945
4846.04 1890
4846.70 1836
4847.35 1810
4848.01 1737
4848.67 1701
4849.32 1621
4849.98 1714
4850.64 1716
4851.30 1642
4851.95 1666
4852.61 1650
4853.27 1671
4853.93 1649
4854.58 1588
4855.24 1606
4855.90 1625
4856.56 1603
4857.21 1548
4857.87 1516
4858.53 1631
4859.19 1640
4859.84 1742
4860.50 1581
4861.16 1514
4861.82 1531
4862.48 1633
4863.13 1626
4863.79 1663
4864.45 1681
4865.11 1640
4865.77 1688
4866.43 1656
4867.08 1734
4867.74 1741
4868.40 1682
4869.06 1642
4869.72 1640
4870.38 1673
4871.03 1622
4871.69 1688
4872.35 1655
4873.01 1708
4873.67 1744
4874.33 1728
4874.99 1767
4875.65 1902
4876.31 1831
4876.96 1962
4877.62 1828
4878.28 1944
4878.94 2015
4879.60 2021
4880.26 2051
4880.92 2086
4881.58 2029
4882.24 2003
4882.90 2055
4883.56 2062
4884.22 1951
4884.88 1886
4885.54 1889
4886.19 1883
4886.85 1834
4887.51 1868
4888.17 1909
4888.83 1847
4889.49 1858
4890.15 1927
4890.81 2028
4891.47 1990
4892.13 2111
4892.79 2154
4893.45 2203
4894.11 2275
4894.77 2470
4895.43 2553
4896.09 2429
4896.76 2362
4897.42 2311
4898.08 2207
4898.74 2235
4899.40 2314
4900.06 2363
4900.72 2391
4901.38 2460
4902.04 2455
4902.70 2454
4903.36 2393
4904.02 2378
4904.68 2208
4905.34 2102
4906.00 2068
4906.67 2035
4907.33 2036
4907.99 1988
4908.65 1905
4909.31 1880
4909.97 1804
4910.63 1903
4911.29 1757
4911.96 1877
4912.62 1949
4913.28 1901
4913.94 1866
4914.60 1754
4915.26 1832
4915.92 1789
4916.59 1790
4917.25 1696
4917.91 1714
4918.57 1697
4919.23 1615
4919.90 1641
4920.56 1639
4921.22 1593
4921.88 1569
4922.54 1662
4923.21 1620
4923.87 1585
4924.53 1567
4925.19 1518
4925.85 1487
4926.52 1529
4927.18 1572
4927.84 1578
4928.50 1587
4929.17 1518
4929.83 1421
4930.49 1483
4931.15 1564
4931.82 1568
4932.48 1496
4933.14 1599
4933.81 1657
4934.47 1645
4935.13 1671
4935.79 1688
4936.46 1672
4937.12 1608
4937.78 1643
4938.45 1690
4939.11 1579
4939.77 1582
4940.44 1592
4941.10 1619
4941.76 1560
4942.43 1550
4943.09 1587
4943.75 1544
4944.42 1515
4945.08 1534
4945.74 1536
4946.41 1589
4947.07 1624
4947.74 1585
4948.40 1590
4949.06 1521
4949.73 1556
4950.39 1549
4951.05 1569
4951.72 1535
4952.38 1502
4953.05 1562
4953.71 1629
4954.38 1559
4955.04 1592
4955.70 1586
4956.37 1558
4957.03 1528
4957.70 1631
4958.36 1541
4959.03 1651
4959.69 1594
4960.36 1535
4961.02 1670
4961.68 1706
4962.35 1733
4963.01 1879
4963.68 1798
4964.34 1846
4965.01 1990
4965.67 2087
4966.34 2154
4967.00 2086
4967.67 2094
4968.33 2011
4969.00 2052
4969.66 2065
4970.33 1875
4971.00 1803
4971.66 1843
4972.33 1919
4972.99 1819
4973.66 1843
4974.32 1793
4974.99 1846
4975.65 1751
4976.32 1823
4976.99 1873
4977.65 1943
4978.32 1852
4978.98 1935
4979.65 2057
4980.31 2111
4980.98 2086
4981.65 2122
4982.31 2127
4982.98 2242
4983.64 2280
4984.31 2304
4984.98 2454
4985.64 2638
4986.31 2720
4986.98 2749
4987.64 2851
4988.31 2893
4988.98 2853
4989.64 2620
4990.31 2566
4990.98 2385
4991.64 2207
4992.31 2024
4992.98 2011
4993.64 1960
4994.31 1786
4994.98 1771
4995.64 1662
4996.31 1643
4996.98 1573
4997.64 1536
4998.31 1579
4998.98 1574
4999.65 1561
5000.31 1557
5000.98 1652
5001.65 1552
5002.32 1435
5002.98 1447
5003.65 1492
5004.32 1438
5004.99 1450
5005.65 1424
5006.32 1521
5006.99 1521
5007.66 1505
5008.32 1517
5008.99 1494
5009.66 1485
5010.33 1474
5011.00 1434
5011.66 1485
5012.33 1508
5013.00 1574
5013.67 1587
5014.34 1555
5015.01 1545
5015.67 1587
5016.34 1580
5017.01 1560
5017.68 1614
5018.35 1540
5019.02 1600
5019.68 1619
5020.35 1597
5021.02 1635
5021.69 1710
5022.36 1811
5023.03 1833
5023.70 2091
5024.37 2141
5025.03 2135
5025.70 2178
5026.37 2171
5027.04 2106
5027.71 2037
5028.38 2002
5029.05 1809
5029.72 1647
5030.39 1647
5031.06 1642
5031.73 1617
5032.40 1532
5033.07 1530
5033.73 1485
5034.40 1470
5035.07 1594
5035.74 1455
5036.41 1438
5037.08 1399
5037.75 1442
5038.42 1489
5039.09 1461
5039.76 1421
5040.43 1390
5041.10 1439
5041.77 1415
5042.44 1427
5043.11 1433
5043.78 1462
5044.45 1458
5045.12 1417
5045.79 1415
5046.46 1413
5047.13 1462
5047.81 1416
5048.48 1464
5049.15 1408
5049.82 1365
5050.49 1410
5051.16 1409
5051.83 1425
5052.50 1398
5053.17 1478
5053.84 1459
5054.51 1367
5055.18 1343
5055.85 1370
5056.53 1395
5057.20 1397
5057.87 1361
5058.54 1425
5059.21 1397
5059.88 1402
5060.55 1374
5061.22 1423
5061.89 1433
5062.57 1478
5063.24 1511
5063.91 1480
5064.58 1479
5065.25 1511
5065.92 1475
5066.60 1426
5067.27 1462
5067.94 1444
5068.61 1466
5069.28 1470
5069.96 1430
5070.63 1498
5071.30 1398
5071.97 1358
5072.64 1347
5073.32 1433
5073.99 1406
5074.66 1436
5075.33 1476
5076.00 1356
5076.68 1333
5077.35 1477
5078.02 1474
5078.69 1429
5079.37 1518
5080.04 1591
5080.71 1733
5081.38 1710
5082.06 1702
5082.73 1650
5083.40 1623
5084.08 1644
5084.75 1595
5085.42 1538
5086.09 1505
5086.77 1524
5087.44 1504
5088.11 1544
5088.79 1574
5089.46 1533
5090.13 1547
5090.81 1627
5091.48 1662
5092.15 1707
5092.83 1728
5093.50 1766
5094.17 1865
5094.85 1839
5095.52 1859
5096.19 1731
5096.87 1729
5097.54 1678
5098.22 1657
5098.89 1652
5099.56 1587
5100.24 1498
5100.91 1578
5101.59 1531
5102.26 1515
5102.93 1500
5103.61 1593
5104.28 1647
5104.96 1596
5105.63 1678
5106.31 1741
5106.98 1722
5107.65 1664
5108.33 1728
5109.00 1726
5109.68 1621
5110.35 1477
5111.03 1461
5111.70 1452
5112.38 1486
5113.05 1438
5113.73 1359
5114.40 1464
5115.08 1481
5115.75 1561
5116.43 1547
5117.10 1510
5117.78 1493
5118.45 1557
5119.13 1571
5119.80 1616
5120.48 1560
5121.15 1509
5121.83 1542
5122.50 1594
5123.18 1562
5123.85 1546
5124.53 1531
5125.20 1459
5125.88 1495
5126.56 1433
5127.23 1456
5127.91 1459
5128.58 1450
5129.26 1488
5129.93 1514
5130.61 1527
5131.29 1540
5131.96 1542
5132.64 1583
5133.31 1697
5133.99 1701
5134.67 1813
5135.34 1781
5136.02 1764
5136.70 1790
5137.37 1775
5138.05 1673
5138.73 1786
5139.40 1707
5140.08 1646
5140.75 1634
5141.43 1593
5142.11 1575
5142.78 1581
5143.46 1567
5144.14 1539
5144.82 1551
5145.49 1612
5146.17 1589
5146.85 1643
5147.52 1655
5148.20 1553
5148.88 1548
5149.55 1528
5150.23 1481
5150.91 1567
5151.59 1528
5152.26 1497
5152.94 1468
5153.62 1516
5154.30 1489
5154.97 1494
5155.65 1476
5156.33 1465
5157.01 1424
5157.68 1479
5158.36 1426
5159.04 1398
5159.72 1333
5160.40 1325
5161.07 1316
5161.75 1402
5162.43 1421
5163.11 1347
5163.79 1385
5164.46 1265
5165.14 1364
5165.82 1394
5166.50 1390
5167.18 1358
5167.86 1353
5168.53 1393
5169.21 1447
5169.89 1383
5170.57 1364
5171.25 1375
5171.93 1365
5172.61 1377
5173.28 1302
5173.96 1365
5174.64 1426
5175.32 1435
5176.00 1358
5176.68 1432
5177.36 1404
5178.04 1375
5178.72 1315
5179.39 1313
5180.07 1383
5180.75 1409
5181.43 1387
5182.11 1407
5182.79 1406
5183.47 1400
5184.15 1322
5184.83 1291
5185.51 1335
5186.19 1305
5186.87 1327
5187.55 1305
5188.23 1336
5188.91 1333
5189.59 1281
5190.27 1237
5190.95 1297
5191.63 1342
5192.31 1339
5192.99 1365
5193.67 1318
5194.35 1302
5195.03 1301
5195.71 1353
5196.39 1317
5197.07 1355
5197.75 1345
5198.43 1384
5199.11 1356
5199.79 1352
5200.47 1353
5201.15 1363
5201.83 1374
5202.51 1427
5203.19 1370
5203.87 1436
5204.55 1423
5205.24 1456
5205.92 1452
5206.60 1449
5207.28 1496
5207.96 1437
5208.64 1531
5209.32 1607
5210.00 1642
5210.68 1580
5211.36 1671
5212.05 1772
5212.73 1740
5213.41 1844
5214.09 1819
5214.77 1957
5215.45 1935
5216.13 1920
5216.82 1882
5217.50 1856
5218.18 1765
5218.86 1836
5219.54 1763
5220.22 1735
5220.91 1623
5221.59 1642
5222.27 1708
5222.95 1648
5223.63 1583
5224.32 1487
5225.00 1626
5225.68 1623
5226.36 1683
5227.05 1623
5227.73 1584
5228.41 1522
5229.09 1504
5229.77 1502
5230.46 1587
5231.14 1561
5231.82 1548
5232.50 1591
5233.19 1543
5233.87 1550
5234.55 1570
5235.24 1556
5235.92 1438
5236.60 1477
5237.28 1499
5237.97 1499
5238.65 1499
5239.33 1511
5240.02 1472
5240.70 1479
5241.38 1609
5242.07 1672
5242.75 1572
5243.43 1512
5244.12 1472
5244.80 1566
5245.48 1609
5246.17 1559
5246.85 1465
5247.53 1418
5248.22 1466
5248.90 1502
5249.58 1563
5250.27 1479
5250.95 1531
5251.64 1576
5252.32 1564
5253.00 1670
5253.69 1673
5254.37 1792
5255.06 1760
5255.74 1680
5256.42 1721
5257.11 1588
5257.79 1582
5258.48 1571
5259.16 1539
5259.85 1556
5260.53 1508
5261.21 1537
5261.90 1635
5262.58 1635
5263.27 1587
5263.95 1570
5264.64 1657
5265.32 1723
5266.01 1691
5266.69 1620
5267.38 1674
5268.06 1627
5268.75 1568
5269.43 1585
5270.12 1536
5270.80 1508
5271.49 1570
5272.17 1555
5272.86 1566
5273.54 1582
5274.23 1428
5274.91 1532
5275.60 1525
5276.28 1538
5276.97 1590
5277.66 1603
5278.34 1611
5279.03 1588
5279.71 1587
5280.40 1674
5281.08 1676
5281.77 1717
5282.46 1753
5283.14 1763
5283.83 1796
5284.51 1825
5285.20 1718
5285.89 1715
5286.57 1713
5287.26 1685
5287.94 1659
5288.63 1525
5289.32 1583
5290.00 1582
5290.69 1540
5291.38 1527
5292.06 1548
5292.75 1621
5293.44 1611
5294.12 1549
5294.81 1548
5295.50 1559
5296.18 1607
5296.87 1635
5297.56 1647
5298.24 1727
5298.93 1770
5299.62 1752
5300.30 1747
5300.99 1696
5301.68 1857
5302.37 1944
5303.05 1998
5303.74 2047
5304.43 2080
5305.11 2058
5305.80 1988
5306.49 2009
5307.18 2053
5307.86 2004
5308.55 1892
5309.24 1955
5309.93 1920
5310.61 1883
5311.30 1956
5311.99 1946
5312.68 2036
5313.37 2066
5314.05 2071
5314.74 2112
5315.43 2106
5316.12 1989
5316.81 1990
5317.49 2015
5318.18 1994
5318.87 2015
5319.56 2136
5320.25 2118
5320.94 2103
5321.62 2052
5322.31 2200
5323.00 2169
5323.69 2129
5324.38 2144
5325.07 2186
5325.76 2161
5326.44 2095
5327.13 2052
5327.82 2112
5328.51 2128
5329.20 2145
5329.89 2109
5330.58 2134
5331.27 2269
5331.96 2287
5332.64 2281
5333.33 2353
5334.02 2343
5334.71 2444
5335.40 2509
5336.09 2501
5336.78 2539
5337.47 2510
5338.16 2608
5338.85 2649
5339.54 2548
5340.23 2515
5340.92 2650
5341.61 2661
5342.30 2573
5342.99 2667
5343.68 2760
5344.37 2725
5345.06 2815
5345.75 2908
5346.44 3255
5347.13 3197
5347.82 3445
5348.51 3749
5349.20 4224
5349.89 4882
5350.58 5598
5351.27 6544
5351.96 7457
5352.65 8335
5353.34 8765
5354.03 8998
5354.72 8975
5355.41 8367
5356.10 7597
5356.79 6769
5357.48 5684
5358.17 4933
5358.86 4473
5359.56 3726
5360.25 3179
5360.94 2913
5361.63 2598
5362.32 2574
5363.01 2456
5363.70 2355
5364.39 2340
5365.08 2270
5365.77 2244
5366.47 2212
5367.16 2165
5367.85 2203
5368.54 2087
5369.23 2063
5369.92 2075
5370.61 2015
5371.31 2043
5372.00 2024
5372.69 1923
5373.38 1947
5374.07 2010
5374.77 2040
5375.46 2067
5376.15 2073
5376.84 2098
5377.53 2128
5378.22 2209
5378.92 2260
5379.61 2208
5380.30 2225
5380.99 2405
5381.69 2390
5382.38 2278
5383.07 2326
5383.76 2336
5384.46 2252
5385.15 2274
5385.84 2372
5386.53 2389
5387.23 2394
5387.92 2560
5388.61 2696
5389.30 2874
5390.00 3187
5390.69 3333
5391.38 3545
5392.08 3661
5392.77 3631
5393.46 3719
5394.15 3549
5394.85 3304
5395.54 3185
5396.23 2861
5396.93 2684
5397.62 2671
5398.31 2475
5399.01 2264
5399.70 2274
5400.39 2275
5401.09 2289
5401.78 2200
5402.48 2177
5403.17 2249
5403.86 2239
5404.56 2288
5405.25 2422
5405.94 2473
5406.64 2496
5407.33 2580
5408.03 2681
5408.72 2663
5409.41 2578
5410.11 2548
5410.80 2493
5411.50 2396
5412.19 2310
5412.88 2252
5413.58 2212
5414.27 2117
5414.97 2028
5415.66 2035
5416.36 1960
5417.05 1943
5417.75 1939
5418.44 1972
5419.14 2048
5419.83 2101
5420.52 2122
5421.22 2271
5421.91 2441
5422.61 2425
5423.30 2479
5424.00 2520
5424.69 2564
5425.39 2495
5426.08 2518
5426.78 2407
5427.48 2324
5428.17 2304
5428.87 2299
5429.56 2249
5430.26 2146
5430.95 2174
5431.65 2122
5432.34 2013
5433.04 1970
5433.73 2010
5434.43 1982
5435.13 1944
5435.82 1946
5436.52 2068
5437.21 2043
5437.91 2085
5438.60 2082
5439.30 2169
5440.00 2205
5440.69 2205
5441.39 2146
5442.09 2003
5442.78 1963
5443.48 2010
5444.17 2042
5444.87 2042
5445.57 1911
5446.26 1948
5446.96 1966
5447.66 1982
5448.35 1968
5449.05 2016
5449.75 2037
5450.44 2081
5451.14 2083
5451.84 2036
5452.53 2085
5453.23 2071
5453.93 2090
5454.62 2159
5455.32 2041
5456.02 2070
5456.71 2094
5457.41 1968
5458.11 1911
5458.81 1897
5459.50 1888
5460.20 1962
5460.90 1879
5461.60 1934
5462.29 1940
5462.99 1957
5463.69 1951
5464.39 1959
5465.08 2056
5465.78 2017
5466.48 1956
5467.18 2033
5467.87 2048
5468.57 1917
5469.27 1982
5469.97 2011
5470.67 1957
5471.36 1991
5472.06 1995
5472.76 1972
5473.46 2056
5474.16 2066
5474.85 2081
5475.55 2008
5476.25 2063
5476.95 2051
5477.65 2100
5478.35 2184
5479.05 2173
5479.74 2385
5480.44 2332
5481.14 2434
5481.84 2577
5482.54 2594
5483.24 2823
5483.94 2953
5484.63 2839
5485.33 2606
5486.03 2485
5486.73 2367
5487.43 2276
5488.13 2287
5488.83 2286
5489.53 2290
5490.23 2272
5490.93 2263
5491.63 2331
5492.33 2298
5493.02 2184
5493.72 2332
5494.42 2386
5495.12 2379
5495.82 2413
5496.52 2346
5497.22 2454
5497.92 2386
5498.62 2478
5499.32 2573
5500.02 2677
5500.72 2836
5501.42 3113
5502.12 3501
5502.82 3639
5503.52 3787
5504.22 3907
5504.92 3749
5505.62 3673
5506.32 3254
5507.02 3127
5507.72 2756
5508.42 2616
5509.12 2373
5509.82 2370
5510.52 2356
5511.23 2210
5511.93 2186
5512.63 2164
5513.33 2170
5514.03 2086
5514.73 2033
5515.43 2127
5516.13 2176
5516.83 2108
5517.53 2155
5518.23 2153
5518.93 2239
5519.64 2192
5520.34 2174
5521.04 2177
5521.74 2199
5522.44 2212
5523.14 2181
5523.84 2179
5524.54 2142
5525.25 2147
5525.95 2045
5526.65 1967
5527.35 1877
5528.05 1864
5528.75 1873
5529.46 1741
5530.16 1748
5530.86 1813
5531.56 1718
5532.26 1751
5532.96 1698
5533.67 1793
5534.37 1714
5535.07 1707
5535.77 1705
5536.48 1770
5537.18 1753
5537.88 1792
5538.58 1841
5539.28 1780
5539.99 1823
5540.69 1855
5541.39 1795
5542.09 1811
5542.80 1746
5543.50 1756
5544.20 1740
5544.90 1751
5545.61 1718
5546.31 1667
5547.01 1678
5547.72 1667
5548.42 1685
5549.12 1681
5549.83 1670
5550.53 1694
5551.23 1667
5551.93 1697
5552.64 1733
5553.34 1682
5554.04 1660
5554.75 1768
5555.45 1741
5556.15 1717
5556.86 1668
5557.56 1668
5558.26 1691
5558.97 1659
5559.67 1593
5560.38 1615
5561.08 1638
5561.78 1612
5562.49 1646
5563.19 1711
5563.89 1726
5564.60 1718
5565.30 1733
5566.01 1746
5566.71 1877
5567.41 1811
5568.12 1846
5568.82 1867
5569.53 1805
5570.23 1904
5570.94 1864
5571.64 1786
5572.35 1781
5573.05 1822
5573.75 1811
5574.46 1754
5575.16 1750
5575.87 1762
5576.57 1758
5577.28 1678
5577.98 1734
5578.69 1758
5579.39 1815
5580.10 1742
5580.80 1736
5581.51 1776
5582.21 1772
5582.92 1667
5583.62 1597
5584.33 1598
5585.03 1663
5585.74 1612
5586.44 1572
5587.15 1620
5587.85 1558
5588.56 1501
5589.27 1583
5589.97 1521
5590.68 1557
5591.38 1587
5592.09 1537
5592.79 1524
5593.50 1462
5594.21 1467
5594.91 1596
5595.62 1574
5596.32 1550
5597.03 1512
5597.73 1526
5598.44 1550
5599.15 1558
5599.85 1489
5600.56 1474
5601.27 1541
5601.97 1560
5602.68 1605
5603.38 1553
5604.09 1536
5604.80 1570
5605.50 1596
5606.21 1564
5606.92 1619
5607.62 1515
5608.33 1618
5609.04 1583
5609.74 1572
5610.45 1534
5611.16 1492
5611.87 1572
5612.57 1498
5613.28 1536
5613.99 1516
5614.69 1463
5615.40 1494
5616.11 1495
5616.81 1463
5617.52 1535
5618.23 1544
5618.94 1532
5619.64 1529
5620.35 1494
5621.06 1483
5621.77 1480
5622.47 1479
5623.18 1410
5623.89 1440
5624.60 1479
5625.31 1538
5626.01 1536
5626.72 1527
5627.43 1472
5628.14 1503
5628.85 1548
5629.55 1458
5630.26 1532
5630.97 1572
5631.68 1555
5632.39 1520
5633.09 1567
5633.80 1509
5634.51 1553
5635.22 1550
5635.93 1524
5636.64 1551
5637.34 1467
5638.05 1499
5638.76 1539
5639.47 1630
5640.18 1597
5640.89 1573
5641.60 1675
5642.31 1656
5643.01 1655
5643.72 1680
5644.43 1703
5645.14 1694
5645.85 1641
5646.56 1586
5647.27 1565
5647.98 1570
5648.69 1604
5649.40 1576
5650.11 1580
5650.82 1572
5651.52 1566
5652.23 1569
5652.94 1545
5653.65 1618
5654.36 1598
5655.07 1623
5655.78 1645
5656.49 1589
5657.20 1588
5657.91 1673
5658.62 1715
5659.33 1724
5660.04 1810
5660.75 1774
5661.46 1785
5662.17 1801
5662.88 1777
5663.59 1802
5664.30 1638
5665.01 1624
5665.72 1571
5666.43 1600
5667.14 1682
5667.85 1567
5668.56 1573
5669.28 1627
5669.99 1618
5670.70 1604
5671.41 1606
5672.12 1657
5672.83 1745
5673.54 1751
5674.25 1772
5674.96 1816
5675.67 1753
5676.38 1669
5677.09 1738
5677.81 1623
5678.52 1623
5679.23 1679
5679.94 1583
5680.65 1617
5681.36 1566
5682.07 1572
5682.78 1623
5683.50 1654
5684.21 1621
5684.92 1642
5685.63 1572
5686.34 1547
5687.05 1510
5687.77 1637
5688.48 1622
5689.19 1508
5689.90 1554
5690.61 1582
5691.32 1611
5692.04 1625
5692.75 1608
5693.46 1548
5694.17 1612
5694.88 1643
5695.60 1612
5696.31 1539
5697.02 1506
5697.73 1561
5698.45 1495
5699.16 1503
5699.87 1487
5700.58 1508
5701.30 1517
5702.01 1537
5702.72 1445
5703.43 1558
5704.15 1562
5704.86 1545
5705.57 1581
5706.29 1543
5707.00 1438
5707.71 1479
5708.42 1430
5709.14 1444
5709.85 1563
5710.56 1510
5711.28 1489
5711.99 1478
5712.70 1534
5713.42 1519
5714.13 1521
5714.84 1559
5715.56 1474
5716.27 1420
5716.98 1522
5717.70 1555
5718.41 1550
5719.12 1540
5719.84 1491
5720.55 1526
5721.27 1520
5721.98 1617
5722.69 1552
5723.41 1591
5724.12 1570
5724.84 1549
5725.55 1582
5726.26 1653
5726.98 1638
5727.69 1579
5728.41 1552
5729.12 1607
5729.83 1666
5730.55 1710
5731.26 1636
5731.98 1627
5732.69 1633
5733.41 1641
5734.12 1695
5734.84 1668
5735.55 1647
5736.27 1713
5736.98 1781
5737.70 1781
5738.41 1727
5739.13 1712
5739.84 1789
5740.55 1783
5741.27 1778
5741.99 1738
5742.70 1792
5743.42 1842
5744.13 1835
5744.85 1832
5745.56 1799
5746.28 1806
5746.99 1796
5747.71 1845
5748.42 1857
5749.14 1828
5749.85 1858
5750.57 1913
5751.29 1914
5752.00 1968
5752.72 2052
5753.43 2123
5754.15 2276
5754.86 2336
5755.58 2535
5756.30 2632
5757.01 2817
5757.73 2751
5758.44 2735
5759.16 2716
5759.88 2699
5760.59 2509
5761.31 2425
5762.03 2373
5762.74 2274
5763.46 2296
5764.18 2238
5764.89 2261
5765.61 2155
5766.32 2181
5767.04 2157
5767.76 2134
5768.47 2154
5769.19 2190
5769.91 2213
5770.63 2210
5771.34 2202
5772.06 2278
5772.78 2277
5773.49 2331
5774.21 2373
5774.93 2355
5775.64 2315
5776.36 2339
5777.08 2436
5777.80 2507
5778.51 2448
5779.23 2574
5779.95 2654
5780.67 2665
5781.38 2776
5782.10 2793
5782.82 2779
5783.54 2911
5784.25 2935
5784.97 2934
5785.69 3063
5786.41 3058
5787.13 3084
5787.84 3054
5788.56 3174
5789.28 3357
5790.00 3348
5790.72 3354
5791.43 3598
5792.15 3721
5792.87 3873
5793.59 4128
5794.31 4286
5795.03 4529
5795.74 4653
5796.46 4917
5797.18 4986
5797.90 5106
5798.62 5574
5799.34 6117
5800.06 7431
5800.77 9114
5801.49 11091
5802.21 13329
5802.93 15244
5803.65 16562
5804.37 16395
5805.09 15177
5805.81 13295
5806.53 11715
5807.25 9909
5807.96 8429
5808.68 7390
5809.40 6678
5810.12 6188
5810.84 6054
5811.56 5884
5812.28 5724
5813.00 5705
5813.72 5705
5814.44 5685
5815.16 5625
5815.88 5779
5816.60 5861
5817.32 5920
5818.04 6068
5818.76 5932
5819.48 5724
5820.20 5749
5820.92 5705
5821.64 5622
5822.36 5716
5823.08 5413
5823.80 5346
5824.52 5132
5825.24 4736
5825.96 4488
5826.68 4223
5827.40 3977
5828.12 3824
5828.84 3745
5829.56 3649
5830.28 3565
5831.00 3519
5831.72 3521
5832.44 3389
5833.16 3298
5833.88 3340
5834.61 3314
5835.33 3270
5836.05 3293
5836.77 3279
5837.49 3109
5838.21 3007
5838.93 3014
5839.65 3071
5840.37 3095
5841.10 3265
5841.82 3155
5842.54 3167
5843.26 3045
5843.98 2994
5844.70 2923
5845.42 2860
5846.15 2768
5846.87 2734
5847.59 2692
5848.31 2736
5849.03 2719
5849.75 2741
5850.48 2585
5851.20 2660
5851.92 2801
5852.64 2782
5853.36 2658
5854.09 2745
5854.81 2724
5855.53 2570
5856.25 2538
5856.97 2562
5857.70 2678
5858.42 2595
5859.14 2549
5859.86 2579
5860.59 2589
5861.31 2651
5862.03 2527
5862.75 2465
5863.48 2476
5864.20 2448
5864.92 2376
5865.64 2414
5866.37 2391
5867.09 2367
5867.81 2329
5868.54 2337
5869.26 2360
5869.98 2316
5870.70 2305
5871.43 2344
5872.15 2354
5872.87 2454
5873.60 2471
5874.32 2521
5875.04 2481
5875.77 2522
5876.49 2405
5877.21 2391
5877.94 2376
5878.66 2357
5879.38 2350
5880.11 2428
5880.83 2315
5881.56 2277
5882.28 2275
5883.00 2341
5883.73 2330
5884.45 2246
5885.18 2214
5885.90 2205
5886.62 2272
5887.35 2233
5888.07 2246
5888.80 2345
5889.52 2410
5890.24 2261
5890.97 2214
5891.69 2217
5892.42 2234
5893.14 2174
5893.87 2076
5894.59 2031
5895.32 2018
5896.04 2046
5896.76 2135
5897.49 2093
5898.21 2107
5898.94 2038
5899.66 2009
5900.39 1996
5901.11 1935
5901.84 1946
5902.56 1939
5903.29 1976
5904.01 1943
5904.74 1939
5905.46 1924
5906.19 1891
5906.91 1889
5907.64 1892
5908.37 1844
5909.09 1837
5909.82 1846
5910.54 1917
5911.27 1764
5911.99 1749
5912.72 1848
5913.44 1825
5914.17 1769
5914.90 1772
5915.62 1808
5916.35 1772
5917.07 1728
5917.80 1796
5918.53 1822
5919.25 1763
5919.98 1832
5920.70 1830
5921.43 1780
5922.16 1748
5922.88 1752
5923.61 1816
5924.34 1803
5925.06 1816
5925.79 1898
5926.51 1889
5927.24 1843
5927.97 1801
5928.69 1801
5929.42 1841
5930.15 1816
5930.87 1917
5931.60 1911
5932.33 1938
5933.05 1956
5933.78 1956
5934.51 2049
5935.24 1993
5935.96 2073
5936.69 2155
5937.42 2229
5938.14 2327
5938.87 2339
5939.60 2396
5940.33 2416
5941.05 2451
5941.78 2385
5942.51 2292
5943.24 2236
5943.96 2136
5944.69 2152
5945.42 2148
5946.15 2210
5946.87 2188
5947.60 2189
5948.33 2193
5949.06 2146
5949.79 2283
5950.51 2348
5951.24 2444
5951.97 2393
5952.70 2594
5953.43 2701
5954.15 2756
5954.88 2871
5955.61 2875
5956.34 2930
5957.07 2940
5957.80 2719
5958.52 2647
5959.25 2617
5959.98 2635
5960.71 2598
5961.44 2550
5962.17 2544
5962.90 2596
5963.62 2667
5964.35 2656
5965.08 2649
5965.81 2806
5966.54 2976
5967.27 3232
5968.00 3365
5968.73 3501
5969.46 3740
5970.19 3918
5970.92 4020
5971.64 3988
5972.37 3725
5973.10 3505
5973.83 3319
5974.56 3117
5975.29 3061
5976.02 2927
5976.75 2812
5977.48 2704
5978.21 2688
5978.94 2662
5979.67 2682
5980.40 2722
5981.13 2791
5981.86 2805
5982.59 2839
5983.32 2974
5984.05 2983
5984.78 2994
5985.51 2953
5986.24 2944
5986.97 3018
5987.70 3120
5988.43 3007
5989.16 2922
5989.89 2944
5990.62 2908
5991.35 2928
5992.08 3002
5992.81 3024
5993.54 2915
5994.27 2964
5995.00 2961
5995.73 2929
5996.47 2903
5997.20 2975
5997.93 3010
5998.66 2931
5999.39 2982
6000.12 2960
6000.85 2899
6001.58 2933
6002.31 2937
6003.04 3000
6003.78 2960
6004.51 2930
6005.24 2874
6005.97 2816
6006.70 2795
6007.43 2826
6008.16 2856
6008.90 2861
6009.63 3113
6010.36 3247
6011.09 3654
6011.82 4009
6012.55 4405
6013.29 4813
6014.02 5308
6014.75 5775
6015.48 6148
6016.21 6127
6016.95 6121
6017.68 5992
6018.41 5710
6019.14 5470
6019.87 4972
6020.61 4726
6021.34 4107
6022.07 3671
6022.80 3371
6023.54 3095
6024.27 2930
6025.00 2693
6025.73 2510
6026.47 2519
6027.20 2484
6027.93 2440
6028.66 2366
6029.40 2412
6030.13 2349
6030.86 2215
6031.60 2227
6032.33 2250
6033.06 2228
6033.79 2165
6034.53 2144
6035.26 2125
6035.99 2037
6036.73 2007
6037.46 2044
6038.19 1946
6038.93 1989
6039.66 2051
6040.39 2093
6041.13 2165
6041.86 2165
6042.59 2153
6043.33 2207
6044.06 2161
6044.80 2129
6045.53 2204
6046.26 2161
6047.00 2165
6047.73 2177
6048.46 2047
6049.20 2114
6049.93 2173
6050.67 2205
6051.40 2181
6052.13 2261
6052.87 2322
6053.60 2302
6054.34 2341
6055.07 2397
6055.81 2282
6056.54 2310
6057.28 2361
6058.01 2299
6058.74 2227
6059.48 2174
6060.21 2107
6060.95 2148
6061.68 2179
6062.42 2155
6063.15 2174
6063.89 2073
6064.62 2067
6065.36 2131
6066.09 2160
6066.83 2108
6067.56 2047
6068.30 2049
6069.03 2020
6069.77 2007
6070.50 2036
6071.24 1974
6071.97 2055
6072.71 1993
6073.44 1967
6074.18 1885
6074.92 1869
6075.65 1930
6076.39 1888
6077.12 1840
6077.86 1820
6078.59 1848
6079.33 1905
6080.07 1843
6080.80 1873
6081.54 1836
6082.27 1881
6083.01 1860
6083.75 1822
6084.48 1796
6085.22 1848
6085.95 1846
6086.69 1750
6087.43 1763
6088.16 1822
6088.90 1714
6089.64 1732
6090.37 1763
6091.11 1777
6091.85 1781
6092.58 1761
6093.32 1821
6094.06 1803
6094.79 1780
6095.53 1728
6096.27 1789
6097.00 1735
6097.74 1713
6098.48 1784
6099.21 1751
6099.95 1786
6100.69 1805
6101.43 1713
6102.16 1721
6102.90 1718
6103.64 1706
6104.37 1764
6105.11 1751
6105.85 1712
6106.59 1660
6107.32 1632
6108.06 1681
6108.80 1677
6109.54 1677
6110.27 1743
6111.01 1730
6111.75 1826
6112.49 1731
6113.23 1722
6113.96 1786
6114.70 1743
6115.44 1759
6116.18 1811
6116.92 1748
6117.65 1741
6118.39 1762
6119.13 1739
6119.87 1799
6120.61 1771
6121.35 1779
6122.08 1750
6122.82 1836
6123.56 1795
6124.30 1806
6125.04 1927
6125.78 1872
6126.51 1862
6127.25 1861
6127.99 1874
6128.73 1813
6129.47 1865
6130.21 1912
6130.95 1895
6131.69 1798
6132.43 1792
6133.16 1776
6133.90 1873
6134.64 1946
6135.38 1932
6136.12 1909
6136.86 1890
6137.60 1895
6138.34 1954
6139.08 2011
6139.82 1963
6140.56 2054
6141.30 2047
6142.04 2023
6142.78 2061
6143.52 2070
6144.26 2096
6145.00 2064
6145.74 1990
6146.48 1952
6147.22 1900
6147.96 1953
6148.70 1941
6149.44 1920
6150.18 1963
6150.92 1974
6151.66 1967
6152.40 1996
6153.14 1951
6153.88 1943
6154.62 1994
6155.36 2005
6156.10 2056
6156.84 2075
6157.58 2029
6158.32 1998
6159.06 1996
6159.80 2004
6160.54 1999
6161.28 2052
6162.02 2041
6162.76 1971
6163.50 2037
6164.25 2053
6164.99 2138
6165.73 2256
6166.47 2369
6167.21 2466
6167.95 2562
6168.69 2526
6169.43 2628
6170.17 2653
6170.92 2671
6171.66 2679
6172.40 2691
6173.14 2605
6173.88 2594
6174.62 2623
6175.36 2476
6176.11 2417
6176.85 2435
6177.59 2475
6178.33 2479
6179.07 2342
6179.82 2352
6180.56 2424
6181.30 2406
6182.04 2509
6182.78 2604
6183.53 2590
6184.27 2569
6185.01 2577
6185.75 2601
6186.49 2565
6187.24 2591
6187.98 2570
6188.72 2590
6189.46 2666
6190.21 2698
6190.95 2852
6191.69 2808
6192.43 2734
6193.18 2854
6193.92 3022
6194.66 3090
6195.40 3111
6196.15 3109
6196.89 3117
6197.63 3129
6198.38 3188
6199.12 3143
6199.86 3224
6200.61 3189
6201.35 3053
6202.09 3016
6202.84 3165
6203.58 3221
6204.32 3281
6205.07 3431
6205.81 3595
6206.55 3916
6207.30 4427
6208.04 5308
6208.78 6482
6209.53 7872
6210.27 9403
6211.01 10660
6211.76 11704
6212.50 12166
6213.25 11948
6213.99 11404
6214.73 10666
6215.48 9440
6216.22 8336
6216.97 7250
6217.71 6195
6218.45 5476
6219.20 4627
6219.94 4088
6220.69 3746
6221.43 3422
6222.18 3172
6222.92 3064
6223.66 2950
6224.41 2991
6225.15 2762
6225.90 2774
6226.64 2776
6227.39 2684
6228.13 2639
6228.88 2585
6229.62 2565
6230.37 2469
6231.11 2291
6231.86 2187
6232.60 2189
6233.35 2168
6234.09 2147
6234.84 2069
6235.58 2100
6236.33 2120
6237.07 2163
6237.82 2209
6238.56 2222
6239.31 2169
6240.05 2120
6240.80 2095
6241.55 2186
6242.29 2171
6243.04 2183
6243.78 2289
6244.53 2312
6245.27 2374
6246.02 2426
6246.77 2484
6247.51 2555
6248.26 2686
6249.00 2745
6249.75 3102
6250.50 3249
6251.24 3269
6251.99 3335
6252.73 3347
6253.48 3253
6254.23 3145
6254.97 2935
6255.72 2830
6256.47 2781
6257.21 2616
6257.96 2580
6258.71 2459
6259.45 2438
6260.20 2522
6260.95 2522
6261.69 2425
6262.44 2490
6263.19 2527
6263.93 2494
6264.68 2497
6265.43 2511
6266.17 2588
6266.92 2579
6267.67 2646
6268.42 2733
6269.16 2946
6269.91 3112
6270.66 3337
6271.41 3364
6272.15 3487
6272.90 3485
6273.65 3379
6274.39 3313
6275.14 3136
6275.89 3016
6276.64 3080
6277.39 3089
6278.13 3079
6278.88 3060
6279.63 3109
6280.38 3124
6281.12 3078
6281.87 2961
6282.62 2827
6283.37 2694
6284.12 2511
6284.87 2470
6285.61 2475
6286.36 2366
6287.11 2305
6287.86 2283
6288.61 2265
6289.35 2232
6290.10 2299
6290.85 2283
6291.60 2252
6292.35 2262
6293.10 2338
6293.85 2324
6294.60 2396
6295.34 2240
6296.09 2186
6296.84 2198
6297.59 2134
6298.34 2058
6299.09 2108
6299.84 2133
6300.59 2029
6301.34 2002
6302.08 2048
6302.83 2128
6303.58 2080
6304.33 2179
6305.08 2235
6305.83 2274
6306.58 2372
6307.33 2221
6308.08 2223
6308.83 2222
6309.58 2152
6310.33 2134
6311.08 2101
6311.83 2087
6312.58 2147
6313.33 2082
6314.08 2019
6314.83 1985
6315.58 1991
6316.33 1953
6317.08 2016
6317.83 1980
6318.58 1954
6319.33 1993
6320.08 1999
6320.83 1879
6321.58 1885
6322.33 1828
6323.08 1864
6323.83 1789
6324.58 1868
6325.33 1792
6326.08 1837
6326.83 1833
6327.58 1746
6328.33 1770
6329.08 1738
6329.84 1793
6330.59 1829
6331.34 1830
6332.09 1846
6332.84 1814
6333.59 1814
6334.34 1857
6335.09 1800
6335.84 1833
6336.60 1803
6337.35 1843
6338.10 1849
6338.85 1806
6339.60 1801
6340.35 1759
6341.10 1678
6341.85 1790
6342.61 1773
6343.36 1840
6344.11 1853
6344.86 1828
6345.61 1835
6346.37 1889
6347.12 1868
6347.87 1958
6348.62 2015
6349.37 2077
6350.12 1997
6350.88 1986
6351.63 2097
6352.38 2078
6353.13 2144
6353.89 2213
6354.64 2269
6355.39 2232
6356.14 2395
6356.90 2285
6357.65 2271
6358.40 2335
6359.15 2217
6359.91 2198
6360.66 2142
6361.41 2015
6362.16 1883
6362.92 1998
6363.67 1986
6364.42 1932
6365.17 1892
6365.93 1862
6366.68 1870
6367.43 1958
6368.19 1898
6368.94 1971
6369.69 2016
6370.45 2069
6371.20 2041
6371.95 2150
6372.71 2063
6373.46 2085
6374.21 2034
6374.97 2031
6375.72 2003
6376.47 1987
6377.23 1918
6377.98 1924
6378.73 1941
6379.49 1864
6380.24 1903
6381.00 1940
6381.75 1931
6382.50 1887
6383.26 1915
6384.01 1958
6384.77 1820
6385.52 1868
6386.27 1886
6387.03 1878
6387.78 1852
6388.54 1956
6389.29 2077
6390.05 2252
6390.80 2357
6391.55 2575
6392.31 2654
6393.06 2640
6393.82 2695
6394.57 2636
6395.33 2514
6396.08 2377
6396.84 2311
6397.59 2132
6398.35 1906
6399.10 1864
6399.86 1835
6400.61 1749
6401.37 1736
6402.12 1704
6402.88 1661
6403.63 1715
6404.39 1669
6405.14 1607
6405.90 1676
6406.65 1647
6407.41 1600
6408.16 1589
6408.92 1612
6409.68 1629
6410.43 1683
6411.19 1693
6411.94 1721
6412.70 1673
6413.45 1681
6414.21 1685
6414.97 1671
6415.72 1607
6416.48 1610
6417.23 1643
6417.99 1648
6418.75 1599
6419.50 1569
6420.26 1689
6421.01 1741
6421.77 1710
6422.53 1652
6423.28 1620
6424.04 1533
6424.80 1589
6425.55 1660
6426.31 1691
6427.07 1573
6427.82 1688
6428.58 1731
6429.34 1767
6430.09 1728
6430.85 1702
6431.61 1647
6432.36 1656
6433.12 1663
6433.88 1648
6434.63 1635
6435.39 1661
6436.15 1543
6436.91 1594
6437.66 1564
6438.42 1583
6439.18 1632
6439.93 1659
6440.69 1610
6441.45 1551
6442.21 1551
6442.96 1487
6443.72 1546
6444.48 1607
6445.24 1584
6445.99 1567
6446.75 1563
6447.51 1604
6448.27 1526
6449.03 1639
6449.78 1497
6450.54 1558
6451.30 1528
6452.06 1562
6452.82 1530
6453.57 1574
6454.33 1540
6455.09 1561
6455.85 1588
6456.61 1612
6457.37 1644
6458.12 1593
6458.88 1545
6459.64 1549
6460.40 1540
6461.16 1546
6461.92 1540
6462.67 1544
6463.43 1635
6464.19 1576
6464.95 1487
6465.71 1544
6466.47 1562
6467.23 1575
6467.99 1564
6468.75 1580
6469.50 1544
6470.26 1580
6471.02 1605
6471.78 1681
6472.54 1602
6473.30 1674
6474.06 1618
6474.82 1620
6475.58 1618
6476.34 1614
6477.10 1649
6477.86 1587
6478.62 1653
6479.38 1606
6480.14 1541
6480.90 1584
6481.66 1708
6482.42 1651
6483.18 1720
6483.94 1711
6484.70 1589
6485.46 1655
6486.22 1625
6486.98 1684
6487.74 1744
6488.50 1737
6489.26 1696
6490.02 1814
6490.78 1779
6491.54 1828
6492.30 1841
6493.06 1848
6493.82 1898
6494.58 1898
6495.34 1895
6496.10 1878
6496.86 1913
6497.62 1976
6498.38 2016
6499.14 2079
6499.90 2158
6500.66 1994
6501.43 2021
6502.19 1966
6502.95 1998
6503.71 2026
6504.47 2014
6505.23 2030
6505.99 1979
6506.75 1993
6507.52 2052
6508.28 2140
6509.04 2094
6509.80 2019
6510.56 2181
6511.32 2143
6512.08 2183
6512.85 2246
6513.61 2229
6514.37 2246
6515.13 2157
6515.89 2161
6516.65 2227
6517.42 2209
6518.18 2113
6518.94 2164
6519.70 2187
6520.46 2183
6521.23 2261
6521.99 2310
6522.75 2351
6523.51 2497
6524.27 2592
6525.04 2673
6525.80 2871
6526.56 3100
6527.32 3555
6528.09 3798
6528.85 4263
6529.61 4563
6530.37 4674
6531.14 4756
6531.90 4617
6532.66 4524
6533.43 4141
6534.19 3948
6534.95 3560
6535.71 3335
6536.48 3172
6537.24 3002
6538.00 2857
6538.77 2791
6539.53 2628
6540.29 2468
6541.06 2437
6541.82 2390
6542.58 2331
6543.35 2217
6544.11 2187
6544.87 2121
6545.64 2103
6546.40 2042
6547.16 2058
6547.93 2017
6548.69 2043
6549.45 1992
6550.22 1906
6550.98 2015
6551.75 2002
6552.51 1974
6553.27 1951
6554.04 1928
6554.80 1967
6555.57 1972
6556.33 1999
6557.09 1972
6557.86 2014
6558.62 2033
6559.39 1996
6560.15 2027
6560.92 2120
6561.68 2103
6562.45 2055
6563.21 2190
6563.97 2161
6564.74 2158
6565.50 2183
6566.27 2257
6567.03 2335
6567.80 2335
6568.56 2328
6569.33 2349
6570.09 2351
6570.86 2335
6571.62 2317
6572.39 2310
6573.15 2218
6573.92 2234
6574.68 2285
6575.45 2293
6576.21 2309
6576.98 2381
6577.74 2394
6578.51 2322
6579.28 2329
6580.04 2380
6580.81 2358
6581.57 2420
6582.34 2489
6583.10 2505
6583.87 2590
6584.64 2680
6585.40 2701
6586.17 2721
6586.93 2774
6587.70 2689
6588.47 2715
6589.23 2612
6590.00 2584
6590.76 2662
6591.53 2638
6592.30 2687
6593.06 2769
6593.83 2916
6594.59 3097
6595.36 3320
6596.13 3501
6596.89 3705
6597.66 3859
6598.43 3858
6599.19 3753
6599.96 3538
6600.73 3497
6601.49 3187
6602.26 3019
6603.03 2836
6603.79 2723
6604.56 2598
6605.33 2520
6606.10 2389
6606.86 2335
6607.63 2385
6608.40 2257
6609.16 2240
6609.93 2363
6610.70 2317
6611.47 2428
6612.23 2237
6613.00 2284
6613.77 2281
6614.54 2283
6615.30 2321
6616.07 2276
6616.84 2305
6617.61 2325
6618.37 2258
6619.14 2341
6619.91 2380
6620.68 2428
6621.45 2532
6622.21 2382
6622.98 2457
6623.75 2492
6624.52 2529
6625.29 2523
6626.05 2503
6626.82 2456
6627.59 2503
6628.36 2549
6629.13 2557
6629.90 2561
6630.66 2583
6631.43 2605
6632.20 2642
6632.97 2775
6633.74 3068
6634.51 3335
6635.28 3693
6636.05 4138
6636.81 4354
6637.58 4657
6638.35 4760
6639.12 4677
6639.89 4446
6640.66 4254
6641.43 3774
6642.20 3555
6642.97 3285
6643.74 3017
6644.50 2849
6645.27 2647
6646.04 2540
6646.81 2484
6647.58 2443
6648.35 2335
6649.12 2322
6649.89 2277
6650.66 2432
6651.43 2329
6652.20 2311
6652.97 2317
6653.74 2359
6654.51 2437
6655.28 2472
6656.05 2367
6656.82 2416
6657.59 2414
6658.36 2390
6659.13 2453
6659.90 2440
6660.67 2453
6661.44 2346
6662.21 2209
6662.98 2264
6663.75 2317
6664.52 2283
6665.29 2236
6666.06 2210
6666.83 2235
6667.60 2260
6668.37 2203
6669.14 2230
6669.92 2172
6670.69 2187
6671.46 2257
6672.23 2375
6673.00 2341
6673.77 2316
6674.54 2342
6675.31 2398
6676.08 2436
6676.85 2423
6677.63 2442
6678.40 2408
6679.17 2289
6679.94 2399
6680.71 2236
6681.48 2258
6682.25 2236
6683.03 2326
6683.80 2303
6684.57 2321
6685.34 2377
6686.11 2456
6686.88 2545
6687.66 2736
6688.43 2798
6689.20 2760
6689.97 2777
6690.74 2746
6691.51 2636
6692.29 2459
6693.06 2432
6693.83 2328
6694.60 2364
6695.38 2267
6696.15 2244
6696.92 2231
6697.69 2267
6698.46 2235
6699.24 2198
6700.01 2221
6700.78 2227
6701.55 2320
6702.33 2248
6703.10 2241
6703.87 2116
6704.65 2201
6705.42 2180
6706.19 2151
6706.96 2208
6707.74 2173
6708.51 2136
6709.28 2089
6710.06 2114
6710.83 2058
6711.60 2099
6712.38 2060
6713.15 2078
6713.92 2074
6714.69 2156
6715.47 2095
6716.24 2164
6717.02 2205
6717.79 2153
6718.56 2108
6719.34 2140
6720.11 2102
6720.88 2149
6721.66 2156
6722.43 2184
6723.20 2248
6723.98 2259
6724.75 2300
6725.53 2202
6726.30 2304
6727.07 2269
6727.85 2274
6728.62 2335
6729.40 2286
6730.17 2225
6730.95 2255
6731.72 2241
6732.49 2319
6733.27 2290
6734.04 2214
6734.82 2227
6735.59 2243
6736.37 2254
6737.14 2277
6737.92 2357
6738.69 2441
6739.46 2438
6740.24 2402
6741.01 2412
6741.79 2433
6742.56 2430
6743.34 2371
6744.11 2377
6744.89 2413
6745.66 2353
6746.44 2414
6747.21 2475
6747.99 2518
6748.77 2534
6749.54 2504
6750.32 2578
6751.09 2531
6751.87 2685
6752.64 2853
6753.42 2896
6754.19 3104
6754.97 3078
6755.75 3284
6756.52 3219
6757.30 3236
6758.07 3175
6758.85 2980
6759.62 2929
6760.40 2847
6761.18 2634
6761.95 2490
6762.73 2467
6763.50 2405
6764.28 2385
6765.06 2355
6765.83 2373
6766.61 2351
6767.39 2360
6768.16 2361
6768.94 2353
6769.72 2376
6770.49 2297
6771.27 2353
6772.04 2370
6772.82 2407
6773.60 2354
6774.37 2326
6775.15 2292
6775.93 2269
6776.71 2275
6777.48 2310
6778.26 2197
6779.04 2207
6779.81 2257
6780.59 2257
6781.37 2305
6782.14 2318
6782.92 2286
6783.70 2300
6784.48 2296
6785.25 2349
6786.03 2436
6786.81 2421
6787.59 2442
6788.36 2375
6789.14 2387
6789.92 2416
6790.70 2382
6791.47 2340
6792.25 2341
6793.03 2366
6793.81 2383
6794.59 2324
6795.36 2271
6796.14 2208
6796.92 2159
6797.70 2118
6798.48 2104
6799.25 2089
6800.03 2109
6800.81 2042
6801.59 2063
6802.37 2161
6803.15 2133
6803.92 2191
6804.70 2165
6805.48 2156
6806.26 2240
6807.04 2242
6807.82 2241
6808.60 2313
6809.38 2284
6810.15 2364
6810.93 2317
6811.71 2218
6812.49 2207
6813.27 2172
6814.05 2113
6814.83 2188
6815.61 2160
6816.39 2259
6817.17 2275
6817.94 2251
6818.72 2322
6819.50 2309
6820.28 2310
6821.06 2354
6821.84 2323
6822.62 2246
6823.40 2169
6824.18 2112
6824.96 2149
6825.74 2169
6826.52 2155
6827.30 2044
6828.08 2074
6828.86 2151
6829.64 2024
6830.42 2006
6831.20 1999
6831.98 2070
6832.76 1988
6833.54 1998
6834.32 1993
6835.10 2002
6835.88 2027
6836.66 1934
6837.44 1956
6838.22 1914
6839.00 1901
6839.78 1876
6840.56 1827
6841.34 1925
6842.12 1847
6842.90 1786
6843.68 1886
6844.47 1879
6845.25 1860
6846.03 1798
6846.81 1817
6847.59 1859
6848.37 1915
6849.15 1994
6849.93 2090
6850.71 2248
6851.49 2573
6852.28 2683
6853.06 2828
6853.84 3060
6854.62 3078
6855.40 3020
6856.18 2921
6856.96 2836
6857.75 2639
6858.53 2530
6859.31 2351
6860.09 2200
6860.87 2120
6861.65 2172
6862.44 2090
6863.22 2076
6864.00 2000
6864.78 2007
6865.56 1933
6866.35 1938
6867.13 1957
6867.91 1895
6868.69 1967
6869.47 1957
6870.26 1945
6871.04 1995
6871.82 2006
6872.60 2039
6873.39 1989
6874.17 1964
6874.95 1902
6875.73 1833
6876.52 1848
6877.30 1959
6878.08 1958
6878.86 1943
6879.65 1921
6880.43 2008
6881.21 2132
6881.99 2104
6882.78 2090
6883.56 2156
6884.34 2236
6885.13 2318
6885.91 2316
6886.69 2448
6887.48 2550
6888.26 2779
6889.04 2966
6889.83 3211
6890.61 3586
6891.39 3707
6892.18 3511
6892.96 3439
6893.74 3199
6894.53 2986
6895.31 2814
6896.09 2573
6896.88 2477
6897.66 2397
6898.45 2285
6899.23 2283
6900.01 2204
6900.80 2223
6901.58 2221
6902.37 2201
6903.15 2228
6903.93 2228
6904.72 2202
6905.50 2228
6906.29 2183
6907.07 2199
6907.86 2247
6908.64 2230
6909.42 2246
6910.21 2233
6910.99 2197
6911.78 2158
6912.56 2189
6913.35 2120
6914.13 2136
6914.92 2000
6915.70 2050
6916.49 1966
6917.27 1925
6918.06 1904
6918.84 1871
6919.63 1947
6920.41 1946
6921.20 1905
6921.98 1938
6922.77 1870
6923.55 1884
6924.34 1944
6925.12 1848
6925.91 1905
6926.69 1955
6927.48 1937
6928.27 1947
6929.05 1956
6929.84 1968
6930.62 1917
6931.41 1894
6932.19 1949
6932.98 1926
6933.77 1950
6934.55 1893
6935.34 1914
6936.12 1885
6936.91 1889
6937.69 2013
6938.48 1942
6939.27 1902
6940.05 1949
6940.84 2027
6941.63 2048
6942.41 2020
6943.20 2107
6943.99 2171
6944.77 2137
6945.56 2114
6946.34 2167
6947.13 2185
6947.92 2244
6948.70 2268
6949.49 2323
6950.28 2309
6951.07 2428
6951.85 2387
6952.64 2329
6953.43 2354
6954.21 2338
6955.00 2372
6955.79 2344
6956.57 2408
6957.36 2350
6958.15 2369
6958.94 2520
6959.72 2392
6960.51 2495
6961.30 2390
6962.09 2496
6962.87 2488
6963.66 2484
6964.45 2463
6965.24 2465
6966.02 2505
6966.81 2532
6967.60 2587
6968.39 2612
6969.17 2616
6969.96 2670
6970.75 2729
6971.54 2731
6972.33 2829
6973.11 2804
6973.90 2815
6974.69 2838
6975.48 2766
6976.27 2837
6977.06 2790
6977.84 2758
6978.63 2733
6979.42 2810
6980.21 2846
6981.00 2916
6981.79 2980
6982.57 3145
6983.36 3312
6984.15 3520
6984.94 3820
6985.73 4350
6986.52 4941
6987.31 5311
6988.10 5881
6988.89 6131
6989.67 6158
6990.46 6390
6991.25 6175
6992.04 5601
6992.83 5290
6993.62 4963
6994.41 4573
6995.20 4122
6995.99 4014
6996.78 3794
6997.57 3786
6998.36 3910
6999.15 4204
6999.94 4592
7000.72 5195
7001.51 5649
7002.30 6022
7003.09 6197
7003.88 6174
7004.67 6000
7005.46 5619
7006.25 5219
7007.04 4773
7007.83 4289
7008.62 3904
7009.41 3521
7010.20 3174
7010.99 2992
7011.78 2957
7012.57 2777
7013.37 2672
7014.16 2628
7014.95 2668
7015.74 2571
7016.53 2579
7017.32 2634
7018.11 2577
7018.90 2573
7019.69 2504
7020.48 2437
7021.27 2470
7022.06 2475
7022.85 2459
7023.64 2480
7024.43 2454
7025.23 2542
7026.02 2622
7026.81 2631
7027.60 2599
7028.39 2514
7029.18 2612
7029.97 2667
7030.76 2662
7031.56 2768
7032.35 2741
7033.14 2647
7033.93 2656
7034.72 2720
7035.51 2623
7036.30 2626
7037.10 2663
7037.89 2723
7038.68 2790
7039.47 2798
7040.26 2850
7041.06 2979
7041.85 2999
7042.64 3048
7043.43 3123
7044.22 3152
7045.02 3244
7045.81 3200
7046.60 3195
7047.39 3319
7048.18 3336
7048.98 3496
7049.77 3485
7050.56 3547
7051.35 3678
7052.15 3943
7052.94 4354
7053.73 4416
7054.52 4435
7055.32 4282
7056.11 4068
7056.90 3909
7057.70 3722
7058.49 3487
7059.28 3390
7060.07 3373
7060.87 3357
7061.66 3327
7062.45 3348
7063.25 3326
7064.04 3372
7064.83 3302
7065.63 3320
7066.42 3333
7067.21 3329
7068.01 3419
7068.80 3323
7069.59 3319
7070.39 3448
7071.18 3541
7071.97 3604
7072.77 3549
7073.56 3576
7074.36 3630
7075.15 3546
7075.94 3415
7076.74 3409
7077.53 3316
7078.33 3369
7079.12 3295
7079.91 3334
7080.71 3265
7081.50 3342
7082.30 3387
7083.09 3373
7083.88 3475
7084.68 3658
7085.47 3778
7086.27 3948
7087.06 4327
7087.86 4732
7088.65 5489
7089.45 6236
7090.24 6912
7091.04 7485
7091.83 7694
7092.62 7336
7093.42 7174
7094.21 6551
7095.01 5812
7095.80 5153
7096.60 4565
7097.39 4071
7098.19 3731
7098.98 3476
7099.78 3168
7100.58 2917
7101.37 2758
7102.17 2644
7102.96 2713
7103.76 2583
7104.55 2544
7105.35 2461
7106.14 2414
7106.94 2472
7107.73 2413
7108.53 2278
7109.33 2254
7110.12 2235
7110.92 2141
7111.71 2119
7112.51 2027
7113.31 1983
7114.10 2013
7114.90 1972
7115.69 2063
7116.49 2009
7117.29 2105
7118.08 2122
7118.88 2089
7119.67 2144
7120.47 2071
7121.27 2077
7122.06 2130
7122.86 2101
7123.66 2089
7124.45 2045
7125.25 2106
7126.05 2244
7126.84 2188
7127.64 2213
7128.44 2299
7129.23 2340
7130.03 2428
7130.83 2359
7131.62 2334
7132.42 2290
7133.22 2196
7134.02 2199
7134.81 2129
7135.61 2179
7136.41 2209
7137.21 2162
7138.00 2167
7138.80 2000
7139.60 2021
7140.39 2022
7141.19 2102
7141.99 2031
7142.79 2036
7143.59 2077
7144.38 2015
7145.18 2059
7145.98 2112
7146.78 2076
7147.57 2078
7148.37 2089
7149.17 2080
7149.97 2108
7150.77 2114
7151.56 2095
7152.36 2035
7153.16 1979
7153.96 1961
7154.76 1950
7155.56 1813
7156.35 1892
7157.15 2015
7157.95 1884
7158.75 1895
7159.55 1845
7160.35 1824
7161.14 1827
7161.94 1816
7162.74 1786
7163.54 1828
7164.34 1826
7165.14 1851
7165.94 1873
7166.74 1852
7167.54 1874
7168.33 1811
7169.13 1838
7169.93 1855
7170.73 1786
7171.53 1847
7172.33 1751
7173.13 1761
7173.93 1726
7174.73 1671
7175.53 1666
7176.33 1701
7177.13 1657
7177.93 1662
7178.73 1590
7179.53 1521
7180.33 1568
7181.13 1584
7181.92 1575
7182.72 1535
7183.52 1667
7184.32 1650
7185.12 1607
7185.92 1607
7186.72 1656
7187.52 1675
7188.32 1614
7189.13 1626
7189.93 1596
7190.73 1628
7191.53 1621
7192.33 1599
7193.13 1632
7193.93 1586
7194.73 1501
7195.53 1505
7196.33 1469
7197.13 1475
7197.93 1498
7198.73 1449
7199.53 1503
7200.33 1570
7201.13 1476
7201.93 1455
7202.74 1441
7203.54 1441
7204.34 1472
7205.14 1494
7205.94 1468
7206.74 1502
7207.54 1549
7208.34 1489
7209.14 1403
7209.95 1453
7210.75 1421
7211.55 1481
7212.35 1535
7213.15 1485
7213.95 1462
7214.75 1516
7215.56 1461
7216.36 1463
7217.16 1512
7217.96 1480
7218.76 1491
7219.57 1498
7220.37 1543
7221.17 1521
7221.97 1497
7222.77 1550
7223.58 1497
7224.38 1588
7225.18 1558
7225.98 1539
7226.78 1543
7227.59 1447
7228.39 1438
7229.19 1461
7229.99 1428
7230.80 1439
7231.60 1418
7232.40 1467
7233.20 1460
7234.01 1449
7234.81 1450
7235.61 1436
7236.42 1466
7237.22 1485
7238.02 1444
7238.82 1427
7239.63 1476
7240.43 1551
7241.23 1517
7242.04 1468
7242.84 1456
7243.64 1542
7244.45 1599
7245.25 1484
7246.05 1451
7246.86 1464
7247.66 1477
7248.46 1466
7249.27 1473
7250.07 1492
7250.87 1507
7251.68 1461
7252.48 1459
7253.29 1442
7254.09 1472
7254.89 1422
7255.70 1415
7256.50 1444
7257.30 1420
7258.11 1427
7258.91 1465
7259.72 1493
7260.52 1416
7261.33 1512
7262.13 1470
7262.93 1438
7263.74 1480
7264.54 1416
7265.35 1502
7266.15 1447
7266.96 1425
7267.76 1508
7268.57 1444
7269.37 1487
7270.17 1528
7270.98 1534
7271.78 1525
7272.59 1582
7273.39 1546
7274.20 1598
7275.00 1535
7275.81 1612
7276.61 1668
7277.42 1722
7278.22 1633
7279.03 1702
7279.83 1644
7280.64 1699
7281.44 1703
7282.25 1772
7283.06 1869
7283.86 1845
7284.67 1969
7285.47 2031
7286.28 2175
7287.08 2331
7287.89 2391
7288.69 2394
7289.50 2338
7290.31 2264
7291.11 2159
7291.92 2070
7292.72 1910
7293.53 1899
7294.34 1804
7295.14 1706
7295.95 1729
7296.75 1702
7297.56 1684
7298.37 1683
7299.17 1703
7299.98 1716
7300.79 1803
7301.59 1808
7302.40 1793
7303.21 1825
7304.01 1875
7304.82 1832
7305.63 1921
7306.43 1972
7307.24 1944
7308.05 2026
7308.85 2026
7309.66 2069
7310.47 2127
7311.27 2128
7312.08 2108
7312.89 2170
7313.69 2241
7314.50 2180
7315.31 2202
7316.12 2251
7316.92 2178
7317.73 2129
7318.54 2239
7319.35 2404
7320.15 2588
7320.96 2834
7321.77 3098
7322.58 3349
7323.38 3568
7324.19 3778
7325.00 3840
7325.81 3618
7326.61 3435
7327.42 3110
7328.23 2865
7329.04 2713
7329.85 2485
7330.65 2309
7331.46 2216
7332.27 2083
7333.08 2038
7333.89 1982
7334.69 1907
7335.50 1900
7336.31 1762
7337.12 1788
7337.93 1801
7338.74 1833
7339.54 1818
7340.35 1785
7341.16 1794
7341.97 1810
7342.78 1785
7343.59 1702
7344.40 1718
7345.21 1620
7346.01 1692
7346.82 1682
7347.63 1688
7348.44 1715
7349.25 1781
7350.06 1735
7350.87 1775
7351.68 1748
7352.49 1768
7353.30 1658
7354.11 1660
7354.92 1614
7355.72 1589
7356.53 1594
7357.34 1551
7358.15 1619
7358.96 1564
7359.77 1572
7360.58 1604
7361.39 1654
7362.20 1712
7363.01 1701
7363.82 1666
7364.63 1779
7365.44 1670
7366.25 1666
7367.06 1674
7367.87 1684
7368.68 1653
7369.49 1690
7370.30 1631
7371.11 1682
7371.92 1713
7372.73 1681
7373.54 1568
7374.35 1598
7375.16 1675
7375.97 1629
7376.79 1640
7377.60 1657
7378.41 1653
7379.22 1720
7380.03 1776
7380.84 1869
7381.65 1941
7382.46 1990
7383.27 2022
7384.08 2134
7384.89 2165
7385.70 2154
7386.52 2095
7387.33 2010
7388.14 1961
7388.95 1847
7389.76 1847
7390.57 1837
7391.38 1718
7392.19 1654
7393.01 1688
7393.82 1693
7394.63 1645
7395.44 1665
7396.25 1689
7397.06 1733
7397.88 1770
7398.69 1795
7399.50 1807
7400.31 1827
7401.12 1978
7401.94 1945
7402.75 1906
7403.56 1928
7404.37 1929
7405.18 1938
7406.00 1930
7406.81 1845
7407.62 1802
7408.43 1729
7409.25 1685
7410.06 1641
7410.87 1627
7411.68 1586
7412.49 1531
7413.31 1486
7414.12 1504
7414.93 1535
7415.75 1505
7416.56 1449
7417.37 1441
7418.18 1356
7419.00 1391
7419.81 1376
7420.62 1371
7421.44 1364
7422.25 1399
7423.06 1348
7423.88 1383
7424.69 1361
7425.50 1352
7426.31 1360
7427.13 1375
7427.94 1342
7428.76 1305
7429.57 1260
7430.38 1278
7431.20 1295
7432.01 1281
7432.82 1318
7433.64 1280
7434.45 1297
7435.26 1207
7436.08 1259
7436.89 1296
7437.71 1317
7438.52 1270
7439.33 1236
7440.15 1308
7440.96 1294
7441.78 1314
7442.59 1318
7443.40 1313
7444.22 1306
7445.03 1334
7445.85 1255
7446.66 1269
7447.48 1277
7448.29 1321
7449.11 1331
7449.92 1371
7450.73 1343
7451.55 1345
7452.36 1390
7453.18 1340
7453.99 1333
7454.81 1395
7455.62 1315
7456.44 1318
7457.25 1331
7458.07 1320
7458.88 1420
7459.70 1368
7460.51 1388
7461.33 1375
7462.14 1426
7462.96 1426
7463.77 1459
7464.59 1409
7465.41 1393
7466.22 1435
7467.04 1405
7467.85 1509
7468.67 1487
7469.48 1511
7470.30 1437
7471.11 1527
7471.93 1504
7472.75 1455
7473.56 1530
7474.38 1428
7475.19 1490
7476.01 1529
7476.83 1522
7477.64 1533
7478.46 1521
7479.27 1513
7480.09 1530
7480.91 1554
7481.72 1493
7482.54 1489
7483.36 1487
7484.17 1465
7484.99 1482
7485.81 1481
7486.62 1490
7487.44 1459
7488.26 1446
7489.07 1473
7489.89 1440
7490.71 1418
7491.52 1384
7492.34 1397
7493.16 1352
7493.97 1336
7494.79 1345
7495.61 1354
7496.43 1321
7497.24 1343
7498.06 1352
7498.88 1398
7499.69 1319
7500.51 1289
7501.33 1304
7502.15 1309
7502.96 1310
7503.78 1339
7504.60 1328
7505.42 1290
7506.23 1316
7507.05 1248
7507.87 1262
7508.69 1254
7509.51 1250
7510.32 1265
7511.14 1293
7511.96 1246
7512.78 1221
7513.60 1216
7514.41 1266
7515.23 1274
7516.05 1265
7516.87 1228
7517.69 1195
7518.50 1234
7519.32 1174
7520.14 1187
7520.96 1205
7521.78 1162
7522.60 1168
7523.42 1198
7524.23 1228
7525.05 1222
7525.87 1210
7526.69 1218
7527.51 1233
7528.33 1198
7529.15 1225
7529.97 1191
7530.78 1262
7531.60 1270
7532.42 1234
7533.24 1252
7534.06 1333
7534.88 1331
7535.70 1287
7536.52 1242
7537.34 1269
7538.16 1285
7538.98 1349
7539.80 1314
7540.62 1308
7541.44 1307
7542.26 1301
7543.08 1282
7543.89 1311
7544.71 1356
7545.53 1309
7546.35 1243
7547.17 1318
7547.99 1304
7548.81 1250
7549.63 1319
7550.45 1396
7551.27 1348
7552.09 1331
7552.91 1333
7553.73 1358
7554.56 1324
7555.38 1343
7556.20 1324
7557.02 1381
7557.84 1392
7558.66 1435
7559.48 1407
7560.30 1400
7561.12 1416
7561.94 1405
7562.76 1421
7563.58 1462
7564.40 1433
7565.22 1529
7566.04 1480
7566.86 1452
7567.69 1509
7568.51 1461
7569.33 1510
7570.15 1482
7570.97 1484
7571.79 1497
7572.61 1490
7573.43 1548
7574.26 1543
7575.08 1519
7575.90 1534
7576.72 1524
7577.54 1534
7578.36 1513
7579.18 1521
7580.01 1480
7580.83 1515
7581.65 1430
7582.47 1511
7583.29 1595
7584.12 1597
7584.94 1586
7585.76 1560
7586.58 1604
7587.40 1705
7588.23 1726
7589.05 1752
7589.87 1739
7590.69 1791
7591.51 1788
7592.34 1744
7593.16 1780
7593.98 1854
7594.80 1850
7595.63 1851
7596.45 1780
7597.27 1773
7598.09 1829
7598.92 1845
7599.74 1819
7600.56 1753
7601.39 1855
7602.21 1920
7603.03 1963
7603.85 2057
7604.68 2199
7605.50 2305
7606.32 2401
7607.15 2541
7607.97 2611
7608.79 2601
7609.62 2657
7610.44 2591
7611.26 2617
7612.09 2483
7612.91 2405
7613.73 2333
7614.56 2249
7615.38 2159
7616.20 2126
7617.03 2101
7617.85 2238
7618.68 2223
7619.50 2216
7620.32 2314
7621.15 2489
7621.97 2552
7622.79 2487
7623.62 2510
7624.44 2466
7625.27 2291
7626.09 2324
7626.92 2275
7627.74 2238
7628.56 2214
7629.39 2230
7630.21 2211
7631.04 2345
7631.86 2591
7632.69 2663
7633.51 2743
7634.34 2930
7635.16 2993
7635.98 2945
7636.81 2895
7637.63 2858
7638.46 2700
7639.28 2532
7640.11 2448
7640.93 2333
7641.76 2216
7642.58 2161
7643.41 2083
7644.23 1921
7645.06 1889
7645.88 1882
7646.71 1789
7647.54 1740
7648.36 1733
7649.19 1735
7650.01 1670
7650.84 1633
7651.66 1652
7652.49 1647
7653.31 1647
7654.14 1634
7654.97 1630
7655.79 1631
7656.62 1652
7657.44 1630
7658.27 1628
7659.09 1702
7659.92 1681
7660.75 1657
7661.57 1608
7662.40 1635
7663.22 1601
7664.05 1585
7664.88 1550
7665.70 1562
7666.53 1586
7667.36 1592
7668.18 1624
7669.01 1645
7669.84 1728
7670.66 1678
7671.49 1649
7672.32 1772
7673.14 1780
7673.97 1707
7674.80 1751
7675.62 1716
7676.45 1692
7677.28 1612
7678.10 1618
7678.93 1563
7679.76 1536
7680.58 1552
7681.41 1491
7682.24 1502
7683.07 1464
7683.89 1478
7684.72 1552
7685.55 1518
7686.38 1571
7687.20 1642
7688.03 1586
7688.86 1625
7689.69 1637
7690.51 1621
7691.34 1589
7692.17 1543
7693.00 1577
7693.82 1545
7694.65 1564
7695.48 1527
7696.31 1546
7697.14 1536
7697.96 1521
7698.79 1540
7699.62 1590
7700.45 1624
7701.28 1698
7702.11 1752
7702.93 1721
7703.76 1679
7704.59 1670
7705.42 1633
7706.25 1552
7707.08 1575
7707.90 1541
7708.73 1591
7709.56 1532
7710.39 1483
7711.22 1460
7712.05 1463
7712.88 1448
7713.71 1423
7714.53 1449
7715.36 1397
7716.19 1411
7717.02 1412
7717.85 1426
7718.68 1421
7719.51 1418
7720.34 1395
7721.17 1419
7722.00 1399
7722.83 1382
7723.66 1358
7724.49 1358
7725.32 1409
7726.14 1380
7726.97 1322
7727.80 1337
7728.63 1339
7729.46 1295
7730.29 1328
7731.12 1399
7731.95 1344
7732.78 1310
7733.61 1290
7734.44 1288
7735.27 1311
7736.10 1398
7736.93 1341
7737.76 1282
7738.59 1358
7739.42 1332
7740.25 1335
7741.08 1376
7741.91 1321
7742.75 1338
7743.58 1374
7744.41 1376
7745.24 1386
7746.07 1429
7746.90 1452
7747.73 1409
7748.56 1449
7749.39 1565
7750.22 1578
7751.05 1556
7751.88 1559
7752.71 1533
7753.55 1564
7754.38 1550
7755.21 1586
7756.04 1483
7756.87 1563
7757.70 1632
7758.53 1717
7759.36 1754
7760.20 1788
7761.03 1791
7761.86 1857
7762.69 1762
7763.52 1723
7764.35 1627
7765.18 1584
7766.02 1521
7766.85 1473
7767.68 1460
7768.51 1375
7769.34 1326
7770.18 1322
7771.01 1324
7771.84 1328
7772.67 1288
7773.50 1266
7774.34 1277
7775.17 1262
7776.00 1270
7776.83 1304
7777.66 1341
7778.50 1401
7779.33 1555
7780.16 1523
7780.99 1624
7781.83 1661
7782.66 1592
7783.49 1529
7784.32 1531
7785.16 1470
7785.99 1448
7786.82 1392
7787.66 1316
7788.49 1325
7789.32 1286
7790.15 1262
7790.99 1184
7791.82 1228
7792.65 1217
7793.49 1208
7794.32 1245
7795.15 1219
7795.99 1259
7796.82 1216
7797.65 1266
7798.49 1257
7799.32 1271
7800.15 1251
7800.99 1234
7801.82 1296
7802.65 1264
7803.49 1237
7804.32 1281
7805.16 1262
7805.99 1256
7806.82 1248
7807.66 1298
7808.49 1225
7809.33 1213
7810.16 1281
7810.99 1246
7811.83 1310
7812.66 1271
7813.50 1315
7814.33 1358
7815.17 1293
7816.00 1340
7816.83 1392
7817.67 1363
7818.50 1419
7819.34 1334
7820.17 1379
7821.01 1454
7821.84 1421
7822.68 1405
7823.51 1484
7824.35 1506
7825.18 1464
7826.02 1469
7826.85 1506
7827.69 1485
7828.52 1429
7829.36 1518
7830.19 1486
7831.03 1435
7831.86 1512
7832.70 1527
7833.53 1498
7834.37 1472
7835.20 1431
7836.04 1464
7836.87 1433
7837.71 1483
7838.54 1437
7839.38 1415
7840.22 1457
7841.05 1370
7841.89 1437
7842.72 1398
7843.56 1365
7844.39 1371
7845.23 1375
7846.07 1334
7846.90 1324
7847.74 1369
7848.57 1330
7849.41 1304
7850.25 1363
7851.08 1373
7851.92 1377
7852.76 1365
7853.59 1354
7854.43 1361
7855.27 1380
7856.10 1412
7856.94 1350
7857.78 1385
7858.61 1393
7859.45 1375
7860.29 1400
7861.12 1439
7861.96 1440
7862.80 1502
7863.63 1451
7864.47 1447
7865.31 1437
7866.14 1343
7866.98 1378
7867.82 1367
7868.66 1359
7869.49 1445
7870.33 1445
7871.17 1412
7872.00 1419
7872.84 1483
7873.68 1515
7874.52 1451
7875.35 1447
7876.19 1516
7877.03 1551
7877.87 1604
7878.70 1628
7879.54 1707
7880.38 1784
7881.22 1852
7882.06 1825
7882.89 1810
7883.73 1840
7884.57 1726
7885.41 1637
7886.25 1595
7887.08 1555
7887.92 1544
7888.76 1523
7889.60 1487
7890.44 1501
7891.28 1560
7892.11 1570
7892.95 1507
7893.79 1504
7894.63 1515
7895.47 1519
7896.31 1459
7897.15 1487
7897.98 1456
7898.82 1427
7899.66 1438
7900.50 1445
7901.34 1458
7902.18 1432
7903.02 1350
7903.86 1381
7904.70 1323
7905.54 1334
7906.37 1302
7907.21 1300
7908.05 1282
7908.89 1254
7909.73 1282
7910.57 1282
7911.41 1212
7912.25 1163
7913.09 1245
7913.93 1244
7914.77 1219
7915.61 1210
7916.45 1206
7917.29 1220
7918.13 1261
7918.97 1331
7919.81 1326
7920.65 1261
7921.49 1246
7922.33 1275
7923.17 1301
7924.01 1241
7924.85 1214
7925.69 1265
7926.53 1279
7927.37 1297
7928.21 1224
7929.05 1234
7929.89 1196
7930.73 1175
7931.57 1204
7932.41 1186
7933.25 1107
7934.09 1204
7934.93 1154
7935.77 1108
7936.61 1130
7937.46 1187
7938.30 1178
7939.14 1125
7939.98 1206
7940.82 1203
7941.66 1206
7942.50 1209
7943.34 1136
7944.18 1164
7945.03 1149
7945.87 1196
7946.71 1216
7947.55 1236
7948.39 1234
7949.23 1195
7950.07 1199
7950.92 1269
7951.76 1282
7952.60 1261
7953.44 1268
7954.28 1278
7955.12 1286
7955.97 1345
7956.81 1389
7957.65 1361
7958.49 1396
7959.33 1338
7960.18 1418
7961.02 1369
7961.86 1355
7962.70 1367
7963.54 1335
7964.39 1256
7965.23 1314
7966.07 1347
7966.91 1333
7967.76 1394
7968.60 1448
7969.44 1548
7970.28 1624
7971.13 1569
7971.97 1636
7972.81 1637
7973.65 1567
7974.50 1488
7975.34 1443
7976.18 1357
7977.03 1334
7977.87 1275
7978.71 1222
7979.55 1280
7980.40 1272
7981.24 1290
7982.08 1305
7982.93 1210
7983.77 1253
7984.61 1257
7985.46 1250
7986.30 1228
7987.14 1314
7987.99 1331
7988.83 1287
7989.67 1282
7990.52 1254
7991.36 1239
7992.21 1176
7993.05 1176
7993.89 1181
7994.74 1162
7995.58 1190
7996.42 1143
7997.27 1110
7998.11 1143
7998.96 1129
7999.80 1161
8000.65 1245
8001.49 1303
8002.33 1324
8003.18 1354
8004.02 1363
8004.87 1366
8005.71 1350
8006.56 1275
8007.40 1340
8008.24 1286
8009.09 1175
8009.93 1166
8010.78 1141
8011.62 1092
8012.47 1077
8013.31 1073
8014.16 1062
8015.00 1000
8015.85 1039
8016.69 1020
8017.54 935
8018.38 930
8019.23 912
8020.07 978
8020.92 986
8021.76 984
8022.61 953
8023.45 995
8024.30 975
8025.15 958
8025.99 975
8026.84 978
8027.68 932
8028.53 933
8029.37 938
8030.22 987
8031.07 948
8031.91 914
8032.76 966
8033.60 997
8034.45 958
8035.30 947
8036.14 907
8036.99 905
8037.83 947
8038.68 957
8039.53 942
8040.37 975
8041.22 954
8042.06 985
8042.91 976
8043.76 971
8044.60 945
8045.45 906
8046.30 955
8047.14 921
8047.99 927
8048.84 946
8049.68 989
8050.53 944
8051.38 902
8052.22 909
8053.07 933
8053.92 974
8054.77 903
8055.61 845
8056.46 909
8057.31 912
8058.15 883
8059.00 878
8059.85 924
8060.70 961
8061.54 893
8062.39 858
8063.24 918
8064.09 905
8064.93 831
8065.78 859
8066.63 866
8067.48 869
8068.32 850
8069.17 894
8070.02 877
8070.87 850
8071.72 892
8072.56 930
8073.41 896
8074.26 873
8075.11 869
8075.96 844
8076.80 881
8077.65 845
8078.50 830
8079.35 821
8080.20 890
8081.05 837
8081.89 830
8082.74 878
8083.59 853
8084.44 878
8085.29 888
8086.14 869
8086.99 879
8087.83 844
8088.68 848
8089.53 842
8090.38 820
8091.23 828
8092.08 813
8092.93 830
8093.78 849
8094.63 832
8095.48 849
8096.32 860
8097.17 827
8098.02 813
8098.87 840
8099.72 805
8100.57 813
8101.42 797
8102.27 794
8103.12 786
8103.97 831
8104.82 829
8105.67 855
8106.52 848
8107.37 802
8108.22 776
8109.07 790
8109.92 815
8110.77 828
8111.62 778
8112.47 808
8113.32 830
8114.17 828
8115.02 842
8115.87 796
8116.72 794
8117.57 787
8118.42 827
8119.27 838
8120.12 814
8120.97 798
8121.82 839
8122.67 823
8123.52 805
8124.37 862
8125.22 861
8126.08 857
8126.93 832
8127.78 814
8128.63 813
8129.48 856
8130.33 869
8131.18 851
8132.03 838
8132.88 903
8133.73 859
8134.59 894
8135.44 843
8136.29 851
8137.14 964
8137.99 875
8138.84 858
8139.69 832
8140.55 889
8141.40 884
8142.25 906
8143.10 958
8143.95 923
8144.80 869
8145.66 926
8146.51 878
8147.36 866
8148.21 911
8149.06 956
8149.91 914
8150.77 928
8151.62 925
8152.47 947
8153.32 938
8154.18 964
8155.03 990
8155.88 1013
8156.73 1079
8157.59 1079
8158.44 1166
8159.29 1170
8160.14 1139
8161.00 1114
8161.85 1067
8162.70 1059
8163.55 1024
8164.41 1042
8165.26 994
8166.11 974
8166.96 944
8167.82 947
8168.67 888
8169.52 883
8170.38 903
8171.23 886
8172.08 900
8172.94 870
8173.79 876
8174.64 901
8175.50 840
8176.35 836
8177.20 899
8178.06 850
8178.91 821
8179.76 853
8180.62 804
8181.47 814
8182.32 804
8183.18 763
8184.03 758
8184.89 774
8185.74 776
8186.59 783
8187.45 701
8188.30 761
8189.16 799
8190.01 785
8190.86 777
8191.72 740
8192.57 736
8193.43 747
8194.28 757
8195.14 758
8195.99 748
8196.84 765
8197.70 768
8198.55 729
8199.41 769
8200.26 771
8201.12 762
8201.97 734
8202.83 692
8203.68 697
8204.54 685
8205.39 707
8206.25 708
8207.10 718
8207.96 704
8208.81 728
8209.67 688
8210.52 711
8211.38 710
8212.23 715
8213.09 719
8213.94 733
8214.80 734
8215.65 718
8216.51 687
8217.37 672
8218.22 709
8219.08 714
8219.93 719
8220.79 681
8221.64 738
8222.50 732
8223.36 701
8224.21 706
8225.07 746
8225.92 720
8226.78 734
8227.64 708
8228.49 707
8229.35 715
8230.20 746
8231.06 737
8231.92 705
8232.77 710
8233.63 715
8234.49 755
8235.34 724
8236.20 741
8237.06 702
8237.91 706
8238.77 709
8239.63 692
8240.48 691
8241.34 692
8242.20 740
8243.05 680
8243.91 667
8244.77 677
8245.62 655
8246.48 716
8247.34 694
8248.19 696
8249.05 685
8249.91 677
8250.77 702
8251.62 716
8252.48 711
8253.34 692
8254.20 717
8255.05 711
8255.91 656
8256.77 654
8257.63 702
8258.48 695
8259.34 726
8260.20 716
8261.06 666
8261.92 655
8262.77 703
8263.63 685
8264.49 654
8265.35 667
8266.21 670
8267.06 719
8267.92 730
8268.78 668
8269.64 663
8270.50 646
8271.35 637
8272.21 707
8273.07 666
8273.93 652
8274.79 646
8275.65 675
8276.51 750
8277.36 746
8278.22 675
8279.08 692
8279.94 680
8280.80 705
8281.66 732
8282.52 729
8283.38 721
8284.24 718
8285.09 735
8285.95 727
8286.81 701
8287.67 717
8288.53 720
8289.39 752
8290.25 774
8291.11 751
8291.97 767
8292.83 775
8293.69 812
8294.55 780
8295.41 811
8296.27 740
8297.13 766
8297.99 778
8298.85 778
8299.71 820
8300.56 800
8301.42 758
8302.28 733
8303.14 785
8304.00 720
8304.86 777
8305.73 770
8306.59 777
8307.45 733
8308.31 751
8309.17 734
8310.03 731
8310.89 724
8311.75 730
8312.61 720
8313.47 700
8314.33 678
8315.19 710
8316.05 687
8316.91 693
8317.77 705
8318.63 691
8319.49 707
8320.35 690
8321.22 711
8322.08 679
8322.94 713
8323.80 689
8324.66 676
8325.52 669
8326.38 711
8327.24 686
8328.10 715
8328.97 729
8329.83 721
8330.69 731
8331.55 661
8332.41 695
8333.27 726
8334.13 708
8335.00 665
8335.86 680
8336.72 717
8337.58 686
8338.44 661
8339.30 658
8340.17 698
8341.03 692
8341.89 708
8342.75 693
8343.62 685
8344.48 664
8345.34 668
8346.20 692
8347.06 695
8347.93 693
8348.79 685
8349.65 727
8350.51 702
8351.38 723
8352.24 716
8353.10 678
8353.96 688
8354.83 714
8355.69 721
8356.55 712
8357.41 677
8358.28 675
8359.14 698
8360.00 689
8360.87 711
8361.73 747
8362.59 719
8363.46 714
8364.32 713
8365.18 708
8366.05 670
8366.91 724
8367.77 767
8368.64 760
8369.50 745
8370.36 717
8371.23 726
8372.09 727
8372.95 701
8373.82 749
8374.68 676
8375.54 721
8376.41 736
8377.27 723
8378.14 742
8379.00 699
8379.86 724
8380.73 703
8381.59 702
8382.46 718
8383.32 736
8384.18 763
8385.05 719
8385.91 760
8386.78 721
8387.64 764
8388.51 795
8389.37 731
8390.23 762
8391.10 788
8391.96 781
8392.83 757
8393.69 772
8394.56 764
8395.42 815
8396.29 801
8397.15 760
8398.02 792
8398.88 782
8399.75 809
8400.61 804
8401.48 765
8402.34 761
8403.21 762
8404.07 787
8404.94 791
8405.80 775
8406.67 784
8407.53 814
8408.40 783
8409.26 776
8410.13 834
8411.00 800
8411.86 805
8412.73 819
8413.59 830
8414.46 863
8415.32 858
8416.19 821
8417.06 801
8417.92 853
8418.79 847
8419.65 855
8420.52 867
8421.39 862
8422.25 850
8423.12 873
8423.98 911
8424.85 933
8425.72 921
8426.58 922
8427.45 957
8428.32 956
8429.18 893
8430.05 958
8430.92 976
8431.78 982
8432.65 1001
8433.52 979
8434.38 997
8435.25 1014
8436.12 947
8436.98 1012
8437.85 1028
8438.72 1072
8439.58 1082
8440.45 1071
8441.32 1091
8442.19 1149
8443.05 1225
8443.92 1276
8444.79 1316
8445.65 1328
8446.52 1362
8447.39 1311
8448.26 1381
8449.12 1310
8449.99 1293
8450.86 1310
8451.73 1290
8452.60 1327
8453.46 1355
8454.33 1434
8455.20 1512
8456.07 1637
8456.93 1864
8457.80 2132
8458.67 2312
8459.54 2447
8460.41 2458
8461.27 2479
8462.14 2374
8463.01 2338
8463.88 2195
8464.75 1998
8465.62 1846
8466.48 1685
8467.35 1578
8468.22 1487
8469.09 1412
8469.96 1322
8470.83 1289
8471.70 1197
8472.57 1131
8473.43 1157
8474.30 1139
8475.17 1115
8476.04 1076
8476.91 1090
8477.78 1135
8478.65 1090
8479.52 1068
8480.39 1057
8481.25 1058
8482.12 1003
8482.99 1006
8483.86 1042
8484.73 1004
8485.60 1015
8486.47 1024
8487.34 1059
8488.21 1024
8489.08 1023
8489.95 998
8490.82 1013
8491.69 1026
8492.56 951
8493.43 978
8494.30 1005
8495.17 1026
8496.04 1035
8496.91 1070
8497.78 1079
8498.65 1117
8499.52 1037
8500.39 1050
8501.26 1084
8502.13 1071
8503.00 1022
8503.87 1026
8504.74 1004
8505.61 1029
8506.48 980
8507.35 978
8508.22 1044
8509.09 1000
8509.96 999
8510.83 1013
8511.70 1029
8512.57 1009
8513.45 1004
8514.32 977
8515.19 999
8516.06 1027
8516.93 1042
8517.80 1010
8518.67 1042
8519.54 1002
8520.41 1049
8521.29 1083
8522.16 1043
8523.03 1050
8523.90 1024
8524.77 1047
8525.64 1031
8526.51 1064
8527.39 1022
8528.26 1033
8529.13 1042
8530.00 1044
8530.87 1027
8531.74 1004
8532.62 1123
8533.49 1122
8534.36 1103
8535.23 1104
8536.10 1093
8536.98 1110
8537.85 1103
8538.72 1044
8539.59 1095
8540.46 1126
8541.34 1118
8542.21 1096
8543.08 1079
8543.95 1111
8544.83 1092
8545.70 1063
8546.57 1044
8547.44 1060
8548.32 1018
8549.19 1038
8550.06 1016
8550.93 1041
8551.81 1051
8552.68 1124
8553.55 1145
8554.43 1273
8555.30 1327
8556.17 1475
8557.04 1496
8557.92 1513
8558.79 1501
8559.66 1539
8560.54 1522
8561.41 1380
8562.28 1338
8563.16 1268
8564.03 1257
8564.90 1131
8565.78 1136
8566.65 1040
8567.52 1088
8568.40 1062
8569.27 999
8570.15 997
8571.02 987
8571.89 962
8572.77 928
8573.64 955
8574.51 926
8575.39 979
8576.26 951
8577.14 924
8578.01 944
8578.88 909
8579.76 886
8580.63 907
8581.51 846
8582.38 884
8583.26 898
8584.13 880
8585.01 859
8585.88 828
8586.75 838
8587.63 860
8588.50 904
8589.38 878
8590.25 882
8591.13 878
8592.00 918
8592.88 908
8593.75 925
8594.63 874
8595.50 923
8596.38 969
8597.25 926
8598.13 870
8599.00 905
8599.88 911
8600.75 904
8601.63 908
8602.50 872
8603.38 894
8604.26 947
8605.13 919
8606.01 875
8606.88 899
8607.76 912
8608.63 961
8609.51 882
8610.38 897
8611.26 882
8612.14 899
8613.01 928
8613.89 886
8614.76 897
8615.64 892
8616.52 920
8617.39 955
8618.27 918
8619.15 882
8620.02 911
8620.90 899
8621.77 893
8622.65 929
8623.53 909
8624.40 952
8625.28 931
8626.16 964
8627.03 998
8627.91 972
8628.79 959
8629.66 1018
8630.54 985
8631.42 1032
8632.29 1020
8633.17 992
8634.05 1013
8634.92 1007
8635.80 995
8636.68 1025
8637.56 1005
8638.43 1003
8639.31 955
8640.19 985
8641.07 1000
8641.94 982
8642.82 1044
8643.70 1003
8644.57 994
8645.45 1001
8646.33 1025
8647.21 1012
8648.09 1002
8648.96 1000
8649.84 1034
8650.72 1053
8651.60 1081
8652.47 1032
8653.35 1068
8654.23 1100
8655.11 1054
8655.99 1110
8656.86 1091
8657.74 1071
8658.62 1094
8659.50 1060
8660.38 1108
8661.26 1123
8662.13 1085
8663.01 1112
8663.89 1081
8664.77 1069
8665.65 1117
8666.53 1126
8667.41 1108
8668.28 1117
8669.16 1196
8670.04 1203
8670.92 1220
8671.80 1223
8672.68 1307
8673.56 1318
8674.44 1351
8675.32 1382
8676.20 1444
8677.07 1434
8677.95 1500
8678.83 1508
8679.71 1462
8680.59 1469
8681.47 1444
8682.35 1445
8683.23 1378
8684.11 1399
8684.99 1354
8685.87 1370
8686.75 1387
8687.63 1405
8688.51 1414
8689.39 1472
8690.27 1451
8691.15 1572
8692.03 1769
8692.91 1999
8693.79 2171
8694.67 2438
8695.55 2626
8696.43 2693
8697.31 2705
8698.19 2558
8699.07 2319
8699.95 2241
8700.83 2120
8701.71 1872
8702.59 1716
8703.47 1608
8704.35 1447
8705.23 1372
8706.11 1328
8706.99 1291
8707.87 1173
8708.75 1165
8709.63 1116
8710.52 1053
8711.40 1058
8712.28 1103
8713.16 1118
8714.04 1102
8714.92 1029
8715.80 1034
8716.68 1006
8717.56 1010
8718.45 1049
8719.33 1019
8720.21 965
8721.09 992
8721.97 1001
8722.85 1005
8723.73 1005
8724.62 1043
8725.50 1005
8726.38 1007
8727.26 989
8728.14 980
8729.02 1014
8729.91 1031
8730.79 1027
8731.67 1037
8732.55 1047
8733.43 1080
8734.32 1054
8735.20 1057
8736.08 1051
8736.96 1081
8737.84 1070
8738.73 1009
8739.61 1029
8740.49 1046
8741.37 992
8742.26 962
8743.14 960
8744.02 972
8744.90 973
8745.79 963
8746.67 1013
8747.55 965
8748.43 972
8749.32 1013
8750.20 941
8751.08 991
8751.97 1032
8752.85 1001
8753.73 1003
8754.62 1034
8755.50 1087
8756.38 1085
8757.26 1100
8758.15 1129
8759.03 1163
8759.91 1205
8760.80 1234
8761.68 1287
8762.56 1271
8763.45 1252
8764.33 1223
8765.22 1180
8766.10 1234
8766.98 1208
8767.87 1167
8768.75 1165
8769.63 1121
8770.52 1150
8771.40 1188
8772.29 1133
8773.17 1130
8774.05 1126
8774.94 1114
8775.82 1120
8776.71 1125
8777.59 1158
8778.48 1117
8779.36 1134
8780.24 1111
8781.13 1115
8782.01 1127
8782.90 1063
8783.78 1037
8784.67 1016
8785.55 1044
8786.44 1036
8787.32 1021
8788.21 1031
8789.09 1010
8789.98 957
8790.86 987
8791.74 982
8792.63 1015
8793.51 1022
8794.40 998
8795.29 1037
8796.17 1040
8797.06 1018
8797.94 965
8798.83 981
8799.71 949
8800.60 982
8801.48 978
8802.37 984
8803.25 967
8804.14 1040
8805.02 1037
8805.91 1022
8806.80 1006
8807.68 1017
8808.57 1046
8809.45 1049
8810.34 1018
8811.23 997
8812.11 942
8813.00 966
8813.88 937
8814.77 891
8815.66 954
8816.54 915
8817.43 904
8818.31 962
8819.20 948
8820.09 990
8820.97 970
8821.86 953
8822.75 914
8823.63 935
8824.52 894
8825.41 929
8826.29 939
8827.18 949
8828.07 897
8828.95 913
8829.84 958
8830.73 940
8831.61 882
8832.50 871
8833.39 919
8834.28 898
8835.16 896
8836.05 860
8836.94 880
8837.82 837
8838.71 818
8839.60 868
8840.49 851
8841.37 830
8842.26 824
8843.15 873
8844.04 869
8844.92 814
8845.81 793
8846.70 850
8847.59 800
8848.47 808
8849.36 837
8850.25 801
8851.14 774
8852.03 753
8852.91 780
8853.80 762
8854.69 734
8855.58 729
8856.47 795
8857.36 781
8858.24 792
8859.13 756
8860.02 777
8860.91 745
8861.80 792
8862.69 757
8863.57 729
8864.46 754
8865.35 719
8866.24 767
8867.13 742
8868.02 742
8868.91 770
8869.80 787
8870.68 756
8871.57 720
8872.46 729
8873.35 720
8874.24 708
8875.13 710
8876.02 720
8876.91 717
8877.80 694
8878.69 699
8879.58 703
8880.47 668
8881.36 631
8882.24 665
8883.13 670
8884.02 674
8884.91 655
8885.80 671
8886.69 693
8887.58 664
8888.47 718
8889.36 747
8890.25 750
8891.14 725
8892.03 718
8892.92 700
8893.81 688
8894.70 692
8895.59 668
8896.48 678
8897.37 675
8898.26 672
8899.15 691
8900.04 713
8900.93 676
8901.82 679
8902.72 685
8903.61 682
8904.50 713
8905.39 676
8906.28 699
8907.17 738
8908.06 686
8908.95 642
8909.84 668
8910.73 672
8911.62 664
8912.51 667
8913.41 650
8914.30 663
8915.19 671
8916.08 687
8916.97 683
8917.86 658
8918.75 700
8919.64 682
8920.54 659
8921.43 647
8922.32 698
8923.21 669
8924.10 644
8924.99 652
8925.88 625
8926.78 650
8927.67 639
8928.56 613
8929.45 589
8930.34 652
8931.24 591
8932.13 599
8933.02 615
8933.91 592
8934.80 602
8935.70 616
8936.59 619
8937.48 644
8938.37 633
8939.27 625
8940.16 617
8941.05 604
8941.94 615
8942.84 658
8943.73 643
8944.62 608
8945.51 575
8946.41 575
8947.30 638
8948.19 621
8949.08 608
8949.98 594
8950.87 602
8951.76 613
8952.66 570
8953.55 619
8954.44 587
8955.34 576
8956.23 584
8957.12 575
8958.02 557
8958.91 597
8959.80 574
8960.70 595
8961.59 636
8962.48 622
8963.38 589
8964.27 553
8965.16 588
8966.06 601
8966.95 618
8967.84 615
8968.74 591
8969.63 601
8970.53 570
8971.42 628
8972.31 599
8973.21 602
8974.10 593
8975.00 575
8975.89 601
8976.78 662
8977.68 571
8978.57 546
8979.47 571
8980.36 592
8981.26 596
8982.15 588
8983.05 585
8983.94 571
8984.83 600
8985.73 596
8986.62 571
8987.52 590
8988.41 556
8989.31 561
8990.20 590
8991.10 569
8991.99 577
8992.89 576
8993.78 608
8994.68 588
8995.57 553
8996.47 536
8997.36 550
8998.26 557
8999.15 620
9000.05 597
9000.95 534
9001.84 555
9002.74 585
9003.63 576
9004.53 565
9005.42 577
9006.32 560
9007.21 591
9008.11 586
9009.01 580
9009.90 580
9010.80 580
9011.69 580
9012.59 578
9013.49 559
9014.38 604
9015.28 579
9016.17 555
9017.07 570
9017.97 577
9018.86 586
9019.76 558
9020.66 605
9021.55 590
9022.45 573
9023.35 536
9024.24 610
9025.14 592
9026.04 568
9026.93 569
9027.83 571
9028.73 576
9029.62 585
9030.52 557
9031.42 565
9032.31 578
9033.21 582
9034.11 570
9035.01 565
9035.90 571
9036.80 529
9037.70 567
9038.59 587
9039.49 627
9040.39 601
9041.29 570
9042.18 583
9043.08 619
9043.98 582
9044.88 609
9045.77 628
9046.67 601
9047.57 617
9048.47 610
9049.37 583
9050.26 609
9051.16 592
9052.06 632
9052.96 662
9053.85 646
9054.75 677
9055.65 632
9056.55 646
9057.45 640
9058.35 691
9059.24 680
9060.14 662
9061.04 655
9061.94 643
9062.84 703
9063.74 700
9064.64 671
9065.53 645
9066.43 646
9067.33 626
9068.23 670
9069.13 626
9070.03 642
9070.93 652
9071.83 604
9072.72 661
9073.62 631
9074.52 635
9075.42 667
9076.32 653
9077.22 607
9078.12 677
9079.02 661
9079.92 653
9080.82 613
9081.72 656
9082.62 669
9083.52 653
9084.42 700
9085.32 657
9086.21 698
9087.11 644
9088.01 692
9088.91 692
9089.81 686
9090.71 694
9091.61 677
9092.51 688
9093.41 724
9094.31 720
9095.21 782
9096.11 719
9097.01 734
9097.91 702
9098.81 705
9099.72 747
9100.62 688
9101.52 692
9102.42 676
9103.32 713
9104.22 711
9105.12 698
9106.02 656
9106.92 675
9107.82 671
9108.72 659
9109.62 659
9110.52 646
9111.42 653
9112.32 602
9113.23 650
9114.13 646
9115.03 635
9115.93 647
9116.83 626
9117.73 619
9118.63 609
9119.53 621
9120.44 615
9121.34 608
9122.24 615
9123.14 615
9124.04 604
9124.94 621
9125.84 645
9126.75 633
9127.65 639
9128.55 625
9129.45 621
9130.35 628
9131.25 624
9132.16 638
9133.06 614
9133.96 605
9134.86 573
9135.76 629
9136.67 640
9137.57 600
9138.47 623
9139.37 599
9140.28 594
9141.18 620
9142.08 602
9142.98 646
9143.89 611
9144.79 661
9145.69 629
9146.59 613
9147.50 661
9148.40 604
9149.30 661
9150.20 633
9151.11 601
9152.01 640
9152.91 622
9153.82 652
9154.72 622
9155.62 599
9156.53 670
9157.43 609
9158.33 612
9159.24 642
9160.14 665
9161.04 615
9161.95 607
9162.85 677
9163.75 651
9164.66 625
9165.56 676
9166.46 659
9167.37 642
9168.27 644
9169.17 634
9170.08 652
9170.98 624
9171.89 632
9172.79 646
9173.69 654
9174.60 621
9175.50 595
9176.41 619
9177.31 645
9178.21 586
9179.12 611
9180.02 582
9180.93 613
9181.83 654
9182.74 616
9183.64 619
9184.55 595
9185.45 666
9186.35 658
9187.26 628
9188.16 613
9189.07 570
9189.97 600
9190.88 612
9191.78 615
9192.69 602
9193.59 600
9194.50 600
9195.40 601
9196.31 633
9197.21 619
9198.12 606
9199.02 651
9199.93 650
9200.83 650
9201.74 674
9202.65 712
9203.55 695
9204.46 691
9205.36 715
9206.27 655
9207.17 700
9208.08 721
9208.98 648
9209.89 639
9210.80 639
9211.70 580
9212.61 609
9213.51 664
9214.42 610
9215.33 612
9216.23 596
9217.14 629
9218.04 622
9218.95 614
9219.86 610
9220.76 606
9221.67 573
9222.58 554
9223.48 611
9224.39 596
9225.30 593
9226.20 595
9227.11 556
9228.01 562
9228.92 549
9229.83 610
9230.74 621
9231.64 595
9232.55 547
9233.46 555
9234.36 591
9235.27 551
9236.18 562
9237.08 545
9237.99 553
9238.90 549
9239.81 579
9240.71 570
9241.62 519
9242.53 572
9243.43 566
9244.34 614
9245.25 582
9246.16 577
9247.07 560
9247.97 602
9248.88 538
9249.79 530
9250.70 499
9251.60 547
9252.51 565
9253.42 559
9254.33 560
9255.24 558
9256.14 572
9257.05 565
9257.96 533
9258.87 565
9259.78 585
9260.68 577
9261.59 563
9262.50 555
9263.41 566
9264.32 583
9265.23 603
9266.13 543
9267.04 570
9267.95 585
9268.86 562
9269.77 575
9270.68 561
9271.59 547
9272.50 563
9273.40 602
9274.31 566
9275.22 560
9276.13 584
9277.04 576
9277.95 559
9278.86 593
9279.77 571
9280.68 559
9281.59 579
9282.50 576
9283.41 581
9284.32 613
9285.22 570
9286.13 585
9287.04 605
9287.95 575
9288.86 602
9289.77 546
9290.68 551
9291.59 573
9292.50 569
9293.41 540
9294.32 573
9295.23 591
9296.14 584
9297.05 530
9297.96 563
9298.87 555
9299.78 545
9300.69 540
9301.60 598
9302.51 633
9303.42 613
9304.33 615
9305.24 619
9306.15 607
9307.07 555
9307.98 592
9308.89 613
9309.80 613
9310.71 592
9311.62 622
9312.53 632
9313.44 627
9314.35 640
9315.26 615
9316.17 646
9317.08 589
9318.00 573
9318.91 604
9319.82 575
9320.73 586
9321.64 586
9322.55 617
9323.46 622
9324.37 610
9325.29 619
9326.20 594
9327.11 568
9328.02 614
9328.93 583
9329.84 564
9330.75 571
9331.67 557
9332.58 555
9333.49 565
9334.40 553
9335.31 587
9336.23 604
9337.14 588
9338.05 579
9338.96 595
9339.87 619
9340.79 590
9341.70 551
9342.61 530
9343.52 622
9344.44 635
9345.35 574
9346.26 613
9347.17 574
9348.09 573
9349.00 586
9349.91 606
9350.82 593
9351.74 574
9352.65 600
9353.56 598
9354.47 536
9355.39 516
9356.30 555
9357.21 571
9358.13 547
9359.04 511
9359.95 563
9360.87 552
9361.78 540
9362.69 516
9363.61 524
9364.52 516
9365.43 536
9366.35 545
9367.26 578
9368.17 528
9369.09 583
9370.00 562
9370.91 547
9371.83 560
9372.74 562
9373.65 579
9374.57 557
9375.48 524
9376.40 538
9377.31 533
9378.22 543
9379.14 553
9380.05 540
9380.97 589
9381.88 599
9382.80 557
9383.71 551
9384.62 558
9385.54 555
9386.45 543
9387.37 562
9388.28 548
9389.20 597
9390.11 584
9391.03 562
9391.94 575
9392.85 571
9393.77 543
9394.68 584
9395.60 570
9396.51 587
9397.43 606
9398.34 614
9399.26 562
9400.17 555
9401.09 618
9402.00 590
9402.92 614
9403.84 574
9404.75 613
9405.67 582
9406.58 572
9407.50 609
9408.41 543
9409.33 543
9410.24 564
9411.16 567
9412.07 582
9412.99 600
9413.91 563
9414.82 601
9415.74 578
9416.65 599
9417.57 582
9418.49 611
9419.40 605
9420.32 590
9421.23 588
9422.15 602
9423.07 582
9423.98 601
9424.90 607
9425.81 613
9426.73 617
9427.65 618
9428.56 603
9429.48 598
9430.40 616
9431.31 615
9432.23 598
9433.15 597
9434.06 581
9434.98 573
9435.90 563
9436.81 582
9437.73 580
9438.65 573
9439.57 588
9440.48 627
9441.40 581
9442.32 592
9443.23 579
9444.15 583
9445.07 609
9445.99 633
9446.90 629
9447.82 588
9448.74 620
9449.66 636
9450.57 623
9451.49 596
9452.41 616
9453.33 684
9454.24 716
9455.16 663
9456.08 707
9457.00 722
9457.91 722
9458.83 723
9459.75 720
9460.67 693
9461.59 709
9462.50 657
9463.42 683
9464.34 670
9465.26 661
9466.18 655
9467.10 653
9468.01 644
9468.93 628
9469.85 575
9470.77 577
9471.69 598
9472.61 549
9473.53 580
9474.44 559
9475.36 582
9476.28 609
9477.20 607
9478.12 580
9479.04 627
9479.96 599
9480.88 610
9481.80 619
9482.71 593
9483.63 652
9484.55 612
9485.47 630
9486.39 702
9487.31 655
9488.23 644
9489.15 626
9490.07 607
9490.99 574
9491.91 606
9492.83 599
9493.75 596
9494.67 612
9495.59 604
9496.51 599
9497.43 622
9498.35 612
9499.27 608
9500.19 575
9501.11 600
9502.03 569
9502.95 581
9503.87 566
9504.79 567
9505.71 577
9506.63 581
9507.55 570
9508.47 613
9509.39 578
9510.31 586
9511.23 584
9512.15 607
9513.07 586
9513.99 593
9514.91 587
9515.83 587
9516.75 618
9517.67 659
9518.59 645
9519.52 630
9520.44 655
9521.36 653
9522.28 677
9523.20 685
9524.12 638
9525.04 645
9525.96 656
9526.88 640
9527.80 647
9528.73 640
9529.65 630
9530.57 612
9531.49 592
9532.41 636
9533.33 638
9534.26 671
9535.18 632
9536.10 710
9537.02 709
9537.94 685
9538.86 704
9539.79 668
9540.71 667
9541.63 649
9542.55 651
9543.47 642
9544.40 641
9545.32 637
9546.24 621
9547.16 605
9548.08 601
9549.01 593
9549.93 608
9550.85 591
9551.77 573
9552.70 591
9553.62 613
9554.54 638
9555.46 582
9556.39 621
9557.31 609
9558.23 583
9559.16 567
9560.08 587
9561.00 576
9561.92 582
9562.85 622
9563.77 622
9564.69 597
9565.62 599
9566.54 610
9567.46 597
9568.39 609
9569.31 622
9570.23 627
9571.16 607
9572.08 625
9573.00 632
9573.93 618
9574.85 597
9575.77 585
9576.70 612
9577.62 605
9578.54 569
9579.47 601
9580.39 568
9581.32 591
9582.24 587
9583.16 555
9584.09 576
9585.01 570
9585.94 572
9586.86 585
9587.78 596
9588.71 572
9589.63 592
9590.56 603
9591.48 587
9592.41 537
9593.33 582
9594.25 598
9595.18 575
9596.10 589
9597.03 620
9597.95 586
9598.88 629
9599.80 609
9600.73 588
9601.65 619
9602.58 611
9603.50 601
9604.43 573
9605.35 608
9606.28 607
9607.20 643
9608.13 590
9609.05 615
9609.98 642
9610.90 674
9611.83 639
9612.75 660
9613.68 679
9614.60 634
9615.53 622
9616.46 635
9617.38 685
9618.31 674
9619.23 647
9620.16 669
9621.08 676
9622.01 634
9622.94 642
9623.86 665
9624.79 701
9625.71 655
9626.64 661
9627.57 638
9628.49 693
9629.42 691
9630.34 645
9631.27 666
9632.20 686
9633.12 706
9634.05 676
9634.98 686
9635.90 739
9636.83 709
9637.76 749
9638.68 756
9639.61 766
9640.54 832
9641.46 746
9642.39 742
9643.32 751
9644.24 764
9645.17 818
9646.10 860
9647.02 857
9647.95 826
9648.88 857
9649.81 907
9650.73 956
9651.66 963
9652.59 1062
9653.51 1024
9654.44 979
9655.37 914
9656.30 936
9657.22 956
9658.15 915
9659.08 896
9660.01 847
9660.93 792
9661.86 813
9662.79 796
9663.72 782
9664.65 756
9665.57 748
9666.50 764
9667.43 723
9668.36 772
9669.29 778
9670.21 765
9671.14 788
9672.07 817
9673.00 799
9673.93 802
9674.86 774
9675.78 765
9676.71 790
9677.64 775
9678.57 775
9679.50 764
9680.43 746
9681.36 758
9682.28 778
9683.21 748
9684.14 740
9685.07 757
9686.00 753
9686.93 730
9687.86 745
9688.79 763
9689.72 749
9690.64 774
9691.57 833
9692.50 788
9693.43 743
9694.36 767
9695.29 784
9696.22 764
9697.15 757
9698.08 725
9699.01 784
9699.94 736
9700.87 729
9701.80 759
9702.73 704
9703.66 722
9704.59 689
9705.52 687
9706.45 705
9707.38 731
9708.31 761
9709.24 675
9710.17 717
9711.10 687
9712.03 688
9712.96 705
9713.89 728
9714.82 701
9715.75 683
9716.68 727
9717.61 749
9718.54 749
9719.47 740
9720.40 740
9721.33 754
9722.26 743
9723.19 761
9724.12 730
9725.05 761
9725.98 761
9726.92 749
9727.85 761
9728.78 752
9729.71 748
9730.64 748
9731.57 725
9732.50 726
9733.43 733
9734.36 752
9735.30 728
9736.23 728
9737.16 770
9738.09 782
9739.02 732
9739.95 722
9740.88 728
9741.82 782
9742.75 743
9743.68 765
9744.61 811
9745.54 807
9746.47 774
9747.41 838
9748.34 820
9749.27 792
9750.20 771
9751.13 747
9752.07 765
9753.00 831
9753.93 818
9754.86 854
9755.79 896
9756.73 884
9757.66 839
9758.59 871
9759.52 846
9760.46 819
9761.39 812
9762.32 830
9763.25 857
9764.19 865
9765.12 860
9766.05 844
9766.98 901
9767.92 875
9768.85 909
9769.78 906
9770.72 897
9771.65 905
9772.58 920
9773.52 958
9774.45 941
9775.38 913
9776.31 909
9777.25 919
9778.18 936
9779.11 887
9780.05 955
9780.98 971
9781.92 939
9782.85 1007
9783.78 1082
9784.72 1138
9785.65 1139
9786.58 1137
9787.52 1261
9788.45 1170
9789.38 1197
9790.32 1178
9791.25 1151
9792.19 1114
9793.12 1077
9794.05 1075
9794.99 1062
9795.92 1059
9796.86 1006
9797.79 1014
9798.73 1010
9799.66 1103
9800.59 1116
9801.53 1162
9802.46 1173
9803.40 1147
9804.33 1171
9805.27 1105
9806.20 1034
9807.14 1025
9808.07 976
9809.01 970
9809.94 901
9810.88 832
9811.81 824
9812.75 847
9813.68 812
9814.62 822
9815.55 818
9816.49 784
9817.42 795
9818.36 736
9819.29 766
9820.23 741
9821.16 766
9822.10 762
9823.03 788
9823.97 829
9824.90 759
9825.84 785
9826.78 806
9827.71 759
9828.65 763
9829.58 743
9830.52 748
9831.45 818
9832.39 772
9833.33 804
9834.26 751
9835.20 740
9836.13 746
9837.07 776
9838.01 742
9838.94 754
9839.88 812
9840.82 774
9841.75 755
9842.69 758
9843.62 739
9844.56 727
9845.50 744
9846.43 771
9847.37 742
9848.31 752
9849.24 726
9850.18 727
9851.12 746
9852.05 697
9852.99 728
9853.93 760
9854.87 768
9855.80 747
9856.74 770
9857.68 743
9858.61 744
9859.55 783
9860.49 777
9861.43 755
9862.36 764
9863.30 776
9864.24 765
9865.17 738
9866.11 793
9867.05 819
9867.99 802
9868.93 795
9869.86 814
9870.80 822
9871.74 779
9872.68 806
9873.61 797
9874.55 796
9875.49 771
9876.43 838
9877.37 859
9878.30 775
9879.24 786
9880.18 805
9881.12 787
9882.06 798
9883.00 782
9883.93 761
9884.87 804
9885.81 772
9886.75 818
9887.69 841
9888.63 758
9889.56 757
9890.50 779
9891.44 794
9892.38 776
9893.32 816
9894.26 785
9895.20 758
9896.14 785
9897.07 772
9898.01 752
9898.95 789
9899.89 792
9900.83 769
9901.77 805
9902.71 789
9903.65 757
9904.59 804
9905.53 828
9906.47 798
9907.41 793
9908.35 798
9909.29 800
9910.23 816
9911.16 792
9912.10 824
9913.04 875
9913.98 887
9914.92 886
9915.86 881
9916.80 839
9917.74 869
9918.68 871
9919.62 852
9920.56 846
9921.50 853
9922.44 931
9923.38 977
9924.32 967
9925.27 1020
9926.21 1102
9927.15 1098
9928.09 1228
9929.03 1294
9929.97 1308
9930.91 1366
9931.85 1361
9932.79 1328
9933.73 1216
9934.67 1199
9935.61 1156
9936.55 1119
9937.49 1041
9938.43 1014
9939.38 998
9940.32 952
9941.26 935
9942.20 862
9943.14 895
9944.08 867
9945.02 885
9945.96 848
9946.90 862
9947.85 851
9948.79 875
9949.73 889
9950.67 837
9951.61 867
9952.55 869
9953.50 895
9954.44 900
9955.38 935
9956.32 888
9957.26 921
9958.20 947
9959.15 957
9960.09 890
9961.03 916
9961.97 928
9962.91 928
9963.86 917
9964.80 953
9965.74 971
9966.68 954
9967.63 924
9968.57 895
9969.51 898
9970.45 913
9971.39 894
9972.34 908
9973.28 952
9974.22 888
9975.17 887
9976.11 893
9977.05 898
9977.99 886
9978.94 868
9979.88 869
9980.82 866
9981.77 855
9982.71 793
9983.65 782
9984.59 813
9985.54 802
9986.48 829
9987.42 825
9988.37 814
9989.31 781
9990.25 777
9991.20 810
9992.14 801
9993.08 801
9994.03 786
9994.97 757
9995.92 781
9996.86 734
9997.80 727
9998.75 747
9999.69 768
10000.63 794
10001.58 736
10002.52 748
10003.47 778
10004.41 733
10005.35 750
10006.30 706
10007.24 740
10008.19 734
10009.13 728
10010.08 723
10011.02 703
10011.96 697
10012.91 703
10013.85 712
10014.80 691
10015.74 728
10016.69 683
10017.63 702
10018.58 715
10019.52 694
10020.47 684
10021.41 675
10022.36 651
10023.30 687
10024.25 662
10025.19 713
10026.14 658
10027.08 676
10028.03 694
10028.97 632
10029.92 661
10030.86 673
10031.81 712
10032.75 655
10033.70 677
10034.64 677
10035.59 681
10036.53 634
10037.48 642
10038.43 671
10039.37 624
10040.32 636
10041.26 633
10042.21 645
10043.16 612
10044.10 699
10045.05 656
10045.99 656
10046.94 633
10047.89 646
10048.83 604
10049.78 627
10050.72 636
10051.67 612
10052.62 631
10053.56 642
10054.51 620
10055.46 585
10056.40 648
10057.35 638
10058.30 639
10059.24 633
10060.19 608
10061.14 571
10062.08 612
10063.03 611
10063.98 625
10064.92 594
10065.87 610
10066.82 594
10067.76 583
10068.71 599
10069.66 634
10070.61 607
10071.55 578
10072.50 622
10073.45 596
10074.39 609
10075.34 627
10076.29 675
10077.24 623
10078.18 645
10079.13 653
10080.08 624
10081.03 641
10081.97 606
10082.92 612
10083.87 589
10084.82 624
10085.77 602
10086.71 584
10087.66 592
10088.61 600
10089.56 622
10090.51 615
10091.45 585
10092.40 578
10093.35 566
10094.30 619
10095.25 568
10096.20 562
10097.14 555
10098.09 595
10099.04 582
10099.99 541
10100.94 609
10101.89 547
10102.84 589
10103.78 596
10104.73 586
10105.68 533
10106.63 577
10107.58 579
10108.53 548
10109.48 557
10110.43 540
10111.38 539
10112.33 560
10113.27 542
10114.22 544
10115.17 532
10116.12 522
10117.07 546
10118.02 596
10118.97 557
10119.92 532
10120.87 556
10121.82 561
10122.77 539
10123.72 544
10124.67 551
10125.62 522
10126.57 537
10127.52 577
10128.47 538
10129.42 547
10130.37 554
10131.32 552
10132.27 514
10133.22 526
10134.17 562
10135.12 583
10136.07 567
10137.02 547
10137.97 553
10138.92 545
10139.87 549
10140.82 534
10141.77 563
10142.72 563
10143.67 556
10144.62 542
10145.57 595
10146.52 555
10147.47 590
10148.43 600
10149.38 550
10150.33 538
10151.28 545
10152.23 562
10153.18 579
10154.13 552
10155.08 590
10156.03 602
10156.99 595
10157.94 541
10158.89 563
10159.84 598
10160.79 595
10161.74 591
10162.69 603
10163.65 580
10164.60 568
10165.55 620
10166.50 623
10167.45 639
10168.40 590
10169.36 621
10170.31 605
10171.26 611
10172.21 666
10173.16 619
10174.11 644
10175.07 640
10176.02 684
10176.97 608
10177.92 603
10178.88 622
10179.83 643
10180.78 680
10181.73 664
10182.69 687
10183.64 672
10184.59 689
10185.54 740
10186.50 712
10187.45 685
10188.40 729
10189.35 711
10190.31 716
10191.26 755
10192.21 757
10193.17 722
10194.12 682
10195.07 729
10196.02 757
10196.98 763
10197.93 738
10198.88 747
10199.84 757
10200.79 778
10201.74 821
10202.70 802
10203.65 815
10204.60 806
10205.56 817
10206.51 785
10207.46 783
10208.42 854
10209.37 883
10210.33 897
10211.28 906
10212.23 917
10213.19 914
10214.14 892
10215.09 891
10216.05 826
10217.00 820
10217.96 832
10218.91 833
10219.87 827
10220.82 789
10221.77 765
10222.73 759
10223.68 758
10224.64 768
10225.59 718
10226.55 723
10227.50 703
10228.45 714
10229.41 751
10230.36 755
10231.32 702
10232.27 691
10233.23 679
10234.18 664
10235.14 700
10236.09 656
10237.05 679
10238.00 691
10238.96 732
10239.91 704
10240.87 693
10241.82 678
10242.78 653
10243.73 663
10244.69 675
10245.64 674
10246.60 669
10247.56 697
10248.51 678
10249.47 660
10250.42 661
10251.38 616
10252.33 648
10253.29 688
10254.25 677
10255.20 630
10256.16 630
10257.11 645
10258.07 631
10259.02 685
10259.98 641
10260.94 645
10261.89 634
10262.85 643
10263.81 674
10264.76 686
10265.72 680
10266.67 711
10267.63 728
10268.59 744
10269.54 691
10270.50 701
10271.46 720
10272.41 703
10273.37 696
10274.33 708
10275.28 706
10276.24 680
10277.20 651
10278.15 661
10279.11 647
10280.07 694
10281.03 629
10281.98 633
10282.94 606
10283.90 615
10284.85 616
10285.81 641
10286.77 643
10287.73 635
10288.68 630
10289.64 651
10290.60 651
10291.56 608
10292.51 622
10293.47 632
10294.43 620
10295.39 619
10296.34 618
10297.30 621
10298.26 598
10299.22 641
10300.18 644
10301.13 630
10302.09 634
10303.05 643
10304.01 621
10304.97 589
10305.92 629
10306.88 595
10307.84 598
10308.80 598
10309.76 573
10310.72 566
10311.67 589
10312.63 546
10313.59 560
10314.55 596
10315.51 556
10316.47 519
10317.43 548
10318.38 566
10319.34 563
10320.30 577
10321.26 541
10322.22 544
10323.18 577
10324.14 581
10325.10 560
10326.06 549
10327.01 587
10327.97 552
10328.93 535
10329.89 570
10330.85 571
10331.81 565
10332.77 550
10333.73 524
10334.69 548
10335.65 543
10336.61 542
10337.57 539
10338.53 498
10339.49 521
10340.45 537
10341.41 562
10342.37 567
10343.33 567
10344.29 537
10345.25 548
10346.21 543
10347.17 553
10348.13 537
10349.09 584
10350.05 556
10351.01 563
10351.97 505
10352.93 557
10353.89 558
10354.85 521
10355.81 548
10356.77 533
10357.73 525
10358.69 551
10359.65 518
10360.61 545
10361.57 551
10362.54 547
10363.50 549
10364.46 570
10365.42 530
10366.38 555
10367.34 540
10368.30 533
10369.26 520
10370.22 511
10371.18 550
10372.15 560
10373.11 536
10374.07 524
10375.03 555
10375.99 546
10376.95 537
10377.91 532
10378.88 547
10379.84 542
10380.80 572
10381.76 533
10382.72 552
10383.68 555
10384.65 544
10385.61 512
10386.57 528
10387.53 551
10388.49 568
10389.46 547
10390.42 511
10391.38 515
10392.34 538
10393.31 524
10394.27 555
10395.23 559
10396.19 555
10397.15 568
10398.12 569
10399.08 556
10400.04 563
10401.00 559
10401.97 530
10402.93 525
10403.89 582
10404.86 585
10405.82 574
10406.78 605
10407.74 591
10408.71 606
10409.67 601
10410.63 594
10411.60 621
10412.56 625
10413.52 621
10414.49 622
10415.45 653
10416.41 635
10417.38 630
10418.34 710
10419.30 726
10420.27 721
10421.23 731
10422.19 750
10423.16 760
10424.12 779
10425.08 772
10426.05 800
10427.01 740
10427.98 756
10428.94 733
10429.90 707
10430.87 697
10431.83 721
10432.80 684
10433.76 664
10434.72 597
10435.69 607
10436.65 557
10437.62 574
10438.58 605
10439.55 592
10440.51 578
10441.47 540
10442.44 594
10443.40 554
10444.37 553
10445.33 531
10446.30 522
10447.26 520
10448.23 533
10449.19 501
10450.16 525
10451.12 547
10452.09 484
10453.05 513
10454.02 513
10454.98 522
10455.95 566
10456.91 540
10457.88 547
10458.84 529
10459.81 534
10460.77 517
10461.74 535
10462.70 518
10463.67 523
10464.64 503
10465.60 486
10466.57 515
10467.53 509
10468.50 503
10469.46 518
10470.43 505
10471.40 470
10472.36 509
10473.33 460
10474.29 444
10475.26 455
10476.23 478
10477.19 456
10478.16 495
10479.12 537
10480.09 527
10481.06 489
10482.02 493
10482.99 519
10483.96 512
10484.92 515
10485.89 487
10486.85 531
10487.82 492
10488.79 495
10489.75 461
10490.72 543
10491.69 451
10492.66 507
10493.62 538
10494.59 486
10495.56 488
10496.52 504
10497.49 514
10498.46 486
10499.42 485
10500.39 466
10501.36 479
10502.33 486
10503.29 492
10504.26 484
10505.23 502
10506.20 489
10507.16 491
10508.13 473
10509.10 496
10510.07 506
10511.03 491
10512.00 491
10512.97 486
10513.94 475
10514.90 503
10515.87 488
10516.84 464
10517.81 478
10518.78 464
10519.74 482
10520.71 481
10521.68 489
10522.65 484
10523.62 497
10524.59 511
10525.55 494
10526.52 497
10527.49 506
10528.46 500
10529.43 464
10530.40 495
10531.37 466
10532.33 475
10533.30 473
10534.27 499
10535.24 470
10536.21 478
10537.18 462
10538.15 449
10539.12 487
10540.08 448
10541.05 457
10542.02 476
10542.99 508
10543.96 480
10544.93 461
10545.90 456
10546.87 479
10547.84 476
10548.81 463
10549.78 497
10550.75 471
10551.72 479
10552.69 452
10553.66 495
10554.63 472
10555.60 457
10556.56 460
10557.53 471
10558.50 478
10559.47 477
10560.44 473
10561.41 482
10562.38 463
10563.35 487
10564.32 483
10565.29 527
10566.27 514
10567.24 495
10568.21 503
10569.18 481
10570.15 530
10571.12 521
10572.09 476
10573.06 474
10574.03 465
10575.00 474
10575.97 514
10576.94 488
10577.91 441
10578.88 452
10579.85 482
10580.82 470
10581.79 502
10582.77 470
10583.74 456
10584.71 493
10585.68 434
10586.65 458
10587.62 464
10588.59 448
10589.56 435
10590.54 499
10591.51 503
10592.48 464
10593.45 500
10594.42 479
10595.39 496
10596.36 479
10597.34 462
10598.31 459
10599.28 442
10600.25 494
10601.22 496
10602.19 440
10603.17 455
10604.14 472
10605.11 479
10606.08 434
10607.05 489
10608.03 470
10609.00 454
10609.97 494
10610.94 462
10611.92 468
10612.89 459
10613.86 472
10614.83 491
10615.81 512
10616.78 501
10617.75 454
10618.72 423
10619.70 452
10620.67 447
10621.64 462
10622.61 473
10623.59 487
10624.56 478
10625.53 512
10626.51 495
10627.48 487
10628.45 485
10629.43 481
10630.40 488
10631.37 503
10632.34 481
10633.32 473
10634.29 467
10635.26 481
10636.24 528
10637.21 509
10638.19 530
10639.16 511
10640.13 522
10641.11 491
10642.08 538
10643.05 553
10644.03 560
10645.00 584
10645.98 543
10646.95 555
10647.92 536
10648.90 515
10649.87 504
10650.85 502
10651.82 479
10652.79 475
10653.77 468
10654.74 493
10655.72 500
10656.69 452
10657.67 485
10658.64 492
10659.61 468
10660.59 431
10661.56 432
10662.54 455
10663.51 463
10664.49 456
10665.46 458
10666.44 437
10667.41 462
10668.39 461
10669.36 422
10670.34 438
10671.31 427
10672.29 440
10673.26 433
10674.24 442
10675.21 444
10676.19 469
10677.16 471
10678.14 464
10679.11 456
10680.09 474
10681.06 481
10682.04 474
10683.02 475
10683.99 470
10684.97 469
10685.94 452
10686.92 443
10687.89 456
10688.87 465
10689.85 435
10690.82 431
10691.80 452
10692.77 446
10693.75 426
10694.73 460
10695.70 440
10696.68 434
10697.65 451
10698.63 438
10699.61 456
10700.58 447
10701.56 432
10702.54 438
10703.51 422
10704.49 436
10705.47 430
10706.44 420
10707.42 439
10708.40 443
10709.37 455
10710.35 434
10711.33 431
10712.30 452
10713.28 474
10714.26 450
10715.23 437
10716.21 472
10717.19 465
10718.17 437
10719.14 444
10720.12 425
10721.10 462
10722.08 445
10723.05 426
10724.03 451
10725.01 473
10725.98 447
10726.96 442
10727.94 452
10728.92 448
10729.90 411
10730.87 438
10731.85 430
10732.83 437
10733.81 451
10734.78 462
10735.76 470
10736.74 441
10737.72 439
10738.70 444
10739.68 450
10740.65 436
10741.63 461
10742.61 487
10743.59 470
10744.57 436
10745.54 430
10746.52 484
10747.50 462
10748.48 455
10749.46 489
10750.44 475
10751.42 469
10752.40 446
10753.37 443
10754.35 460
10755.33 470
10756.31 456
10757.29 463
10758.27 464
10759.25 448
10760.23 433
10761.21 442
10762.19 446
10763.16 429
10764.14 450
10765.12 469
10766.10 450
10767.08 473
10768.06 505
10769.04 445
10770.02 452
10771.00 472
10771.98 460
10772.96 453
10773.94 457
10774.92 499
10775.90 516
10776.88 473
10777.86 516
10778.84 475
10779.82 510
10780.80 484
10781.78 480
10782.76 475
10783.74 524
10784.72 486
10785.70 491
10786.68 493
10787.66 513
10788.64 529
10789.62 477
10790.60 502
10791.58 492
10792.56 501
10793.54 485
10794.52 465
10795.50 451
10796.48 473
10797.47 451
10798.45 473
10799.43 462
10800.41 467
10801.39 455
10802.37 438
10803.35 469
10804.33 478
10805.31 463
10806.29 411
10807.28 453
10808.26 437
10809.24 483
10810.22 430
10811.20 428
10812.18 452
10813.16 488
10814.15 487
10815.13 462
10816.11 488
10817.09 475
10818.07 473
10819.05 456
10820.04 463
10821.02 460
10822.00 472
10822.98 470
10823.96 508
10824.95 483
10825.93 489
10826.91 463
10827.89 465
10828.87 471
10829.86 478
10830.84 494
10831.82 457
10832.80 478
10833.79 464
10834.77 500
10835.75 461
10836.73 474
10837.72 483
10838.70 482
10839.68 435
10840.66 468
10841.65 479
10842.63 480
10843.61 455
10844.60 508
10845.58 512
10846.56 470
10847.54 516
10848.53 471
10849.51 491
10850.49 485
10851.48 500
10852.46 509
10853.44 518
10854.43 506
10855.41 479
10856.39 529
10857.38 541
10858.36 526
10859.34 503
10860.33 519
10861.31 473
10862.30 510
10863.28 516
10864.26 572
10865.25 520
10866.23 547
10867.22 516
10868.20 528
10869.18 515
10870.17 563
10871.15 528
10872.14 497
10873.12 514
10874.10 511
10875.09 547
10876.07 518
10877.06 549
10878.04 549
10879.03 577
10880.01 531
10881.00 565
10881.98 573
10882.96 572
10883.95 588
10884.93 578
10885.92 557
10886.90 596
10887.89 573
10888.87 618
10889.86 644
10890.84 616
10891.83 625
10892.81 615
10893.80 627
10894.78 610
10895.77 625
10896.75 665
10897.74 666
10898.73 630
10899.71 665
10900.70 655
10901.68 673
10902.67 663
10903.65 673
10904.64 654
10905.62 655
10906.61 701
10907.60 676
10908.58 734
10909.57 689
10910.55 717
10911.54 646
10912.53 663
10913.51 679
10914.50 670
10915.48 692
10916.47 695
10917.46 681
10918.44 694
10919.43 676
10920.41 663
10921.40 692
10922.39 670
10923.37 672
10924.36 680
10925.35 729
10926.33 687
10927.32 658
10928.31 651
10929.29 670
10930.28 649
10931.27 624
10932.25 684
10933.24 677
10934.23 661
10935.22 696
10936.20 720
10937.19 695
10938.18 761
10939.16 748
10940.15 757
10941.14 768
10942.13 742
10943.11 704
10944.10 754
10945.09 757
10946.08 795
10947.06 744
10948.05 765
10949.04 799
10950.03 816
10951.01 832
10952.00 796
10952.99 787
10953.98 777
10954.97 877
10955.95 861
10956.94 887
10957.93 943
10958.92 918
10959.91 910
10960.89 917
10961.88 934
10962.87 962
10963.86 1013
10964.85 980
10965.84 965
10966.82 978
10967.81 948
10968.80 950
10969.79 922
10970.78 915
10971.77 874
10972.76 869
10973.74 855
10974.73 849
10975.72 846
10976.71 842
10977.70 858
10978.69 833
10979.68 871
10980.67 843
10981.66 803
10982.65 841
10983.63 826
10984.62 869
10985.61 845
10986.60 860
10987.59 863
10988.58 881
10989.57 861
10990.56 858
10991.55 889
10992.54 940
10993.53 912
10994.52 982
10995.51 1029
10996.50 1020
10997.49 1059
10998.48 1046
10999.47 1091
11000.46 1105
11001.45 1170
11002.44 1167
11003.43 1210
11004.42 1207
11005.41 1235
11006.40 1212
11007.39 1160
11008.38 1138
11009.37 1079
11010.36 1044
11011.35 1057
11012.34 981
11013.33 954
11014.32 911
11015.31 886
11016.30 893
11017.29 814
11018.29 791
11019.28 813
11020.27 840
11021.26 771
11022.25 766
11023.24 793
11024.23 752
11025.22 761
11026.21 747
11027.20 745
11028.20 713
11029.19 746
11030.18 775
11031.17 772
11032.16 718
11033.15 773
11034.14 750
11035.14 767
11036.13 755
11037.12 713
11038.11 724
11039.10 769
11040.09 717
11041.09 736
11042.08 724
11043.07 714
11044.06 763
11045.05 749
11046.04 709
11047.04 664
11048.03 698
11049.02 675
11050.01 638
11051.01 654
11052.00 670
11052.99 663
11053.98 645
11054.98 651
11055.97 699
11056.96 719
11057.95 705
11058.95 702
11059.94 677
11060.93 660
11061.92 633
11062.92 666
11063.91 656
11064.90 696
11065.89 652
11066.89 640
11067.88 641
11068.87 647
11069.87 659
11070.86 668
11071.85 673
11072.85 687
11073.84 673
11074.83 661
11075.83 686
11076.82 652
11077.81 656
11078.81 623
11079.80 675
11080.79 700
11081.79 644
11082.78 639
11083.77 632
11084.77 663
11085.76 662
11086.76 689
11087.75 668
11088.74 660
11089.74 654
11090.73 670
11091.73 666
11092.72 680
11093.71 680
11094.71 668
11095.70 684
11096.70 667
11097.69 689
11098.69 709
11099.68 675
11100.67 673
11101.67 669
11102.66 650
11103.66 695
11104.65 704
11105.65 655
11106.64 667
11107.64 689
11108.63 661
11109.63 680
11110.62 680
11111.62 697
11112.61 654
11113.61 663
11114.60 655
11115.60 729
11116.59 721
11117.59 698
11118.58 688
11119.58 672
11120.57 675
11121.57 640
11122.56 683
11123.56 708
11124.56 744
11125.55 725
11126.55 734
11127.54 727
11128.54 758
11129.53 748
11130.53 803
11131.53 805
11132.52 755
11133.52 762
11134.51 774
11135.51 770
11136.51 726
11137.50 724
11138.50 727
11139.49 671
11140.49 680
11141.49 692
11142.48 654
11143.48 677
11144.48 698
11145.47 720
11146.47 664
11147.47 653
11148.46 693
11149.46 667
11150.46 697
11151.45 664
11152.45 633
11153.45 644
11154.44 665
11155.44 655
11156.44 690
11157.43 672
11158.43 658
11159.43 640
11160.42 645
11161.42 699
11162.42 660
11163.42 623
11164.41 647
11165.41 650
11166.41 638
11167.41 656
11168.40 651
11169.40 662
11170.40 632
11171.40 679
11172.39 638
11173.39 625
11174.39 662
11175.39 700
11176.39 700
11177.38 676
11178.38 681
11179.38 651
11180.38 670
11181.38 656
11182.37 637
11183.37 670
11184.37 677
11185.37 712
11186.37 703
11187.36 701
11188.36 677
11189.36 724
11190.36 735
11191.36 756
11192.36 706
11193.36 677
11194.35 709
11195.35 727
11196.35 711
11197.35 741
11198.35 761
11199.35 729
11200.35 743
11201.35 768
11202.35 743
11203.34 732
11204.34 772
11205.34 704
11206.34 689
11207.34 723
11208.34 766
11209.34 763
11210.34 721
11211.34 728
11212.34 719
11213.34 726
11214.34 752
11215.34 742
11216.34 725
11217.34 679
11218.34 688
11219.34 710
11220.34 713
11221.34 631
11222.34 694
11223.34 692
11224.34 668
11225.34 659
11226.34 687
11227.34 668
11228.34 722
11229.34 665
11230.34 650
11231.34 641
11232.34 628
11233.34 683
11234.34 671
11235.34 659
11236.34 661
11237.34 637
11238.34 611
11239.34 607
11240.34 654
11241.34 627
11242.34 623
11243.34 644
11244.34 627
11245.35 626
11246.35 645
11247.35 588
11248.35 633
11249.35 614
11250.35 607
11251.35 609
11252.35 608
11253.35 633
11254.36 667
11255.36 599
11256.36 619
11257.36 624
11258.36 652
11259.36 619
11260.36 604
11261.37 620
11262.37 580
11263.37 639
11264.37 640
11265.37 652
11266.38 630
11267.38 622
11268.38 633
11269.38 646
11270.38 615
11271.39 660
11272.39 644
11273.39 692
11274.39 680
11275.39 662
11276.40 657
11277.40 636
11278.40 655
11279.40 693
11280.41 700
11281.41 726
11282.41 683
11283.41 685
11284.42 658
11285.42 685
11286.42 685
11287.42 678
11288.43 714
11289.43 670
11290.43 655
11291.44 657
11292.44 647
11293.44 697
11294.45 648
11295.45 626
11296.45 645
11297.46 649
11298.46 677
11299.46 635
11300.47 619
11301.47 659
11302.47 676
11303.48 658
11304.48 624
11305.48 628
11306.49 638
11307.49 638
11308.49 637
11309.50 631
11310.50 656
11311.51 643
11312.51 678
11313.51 673
11314.52 648
11315.52 666
11316.53 686
11317.53 689
11318.53 680
11319.54 645
11320.54 657
11321.55 726
11322.55 678
11323.56 640
11324.56 657
11325.56 669
11326.57 667
11327.57 670
11328.58 630
11329.58 660
11330.59 589
11331.59 656
11332.60 658
11333.60 654
11334.61 606
11335.61 642
11336.62 621
11337.62 626
11338.63 614
11339.63 633
11340.64 669
11341.64 678
11342.65 668
11343.65 675
11344.66 649
11345.66 643
11346.67 657
11347.68 652
11348.68 618
11349.69 664
11350.69 668
11351.70 665
11352.70 646
11353.71 662
11354.71 657
11355.72 636
11356.73 607
11357.73 611
11358.74 620
11359.74 626
11360.75 588
11361.76 616
11362.76 609
11363.77 627
11364.78 635
11365.78 619
11366.79 648
11367.79 661
11368.80 659
11369.81 672
11370.81 627
11371.82 626
11372.83 623
11373.83 589
11374.84 609
11375.85 604
11376.85 629
11377.86 667
11378.87 667
11379.87 595
11380.88 587
11381.89 620
11382.90 611
11383.90 630
11384.91 629
11385.92 612
11386.92 630
11387.93 613
11388.94 613
11389.95 625
11390.95 665
11391.96 656
11392.97 632
11393.98 605
11394.98 650
11395.99 664
11397.00 644
11398.01 646
11399.01 631
11400.02 629
11401.03 679
11402.04 632
11403.05 631
11404.05 657
11405.06 643
11406.07 651
11407.08 666
11408.09 635
11409.09 686
11410.10 645
11411.11 653
11412.12 681
11413.13 662
11414.14 674
11415.14 691
11416.15 690
11417.16 683
11418.17 674
11419.18 667
11420.19 734
11421.20 660
11422.20 682
11423.21 666
11424.22 726
11425.23 697
11426.24 696
11427.25 712
11428.26 755
11429.27 710
11430.28 755
11431.29 707
11432.29 702
11433.30 713
11434.31 742
11435.32 735
11436.33 732
11437.34 765
11438.35 765
11439.36 758
11440.37 729
11441.38 734
11442.39 750
11443.40 713
11444.41 775
11445.42 831
11446.43 797
11447.44 764
11448.45 773
11449.46 786
11450.47 813
11451.48 784
11452.49 834
11453.50 810
11454.51 803
11455.52 771
11456.53 836
11457.54 807
11458.55 823
11459.56 799
11460.57 821
11461.58 841
11462.59 857
11463.60 851
11464.61 858
11465.62 893
11466.64 815
11467.65 846
11468.66 835
11469.67 840
11470.68 828
11471.69 854
11472.70 878
11473.71 870
11474.72 854
11475.73 885
11476.75 824
11477.76 892
11478.77 890
11479.78 894
11480.79 857
11481.80 875
11482.81 894
11483.82 891
11484.84 893
11485.85 883
11486.86 897
11487.87 931
11488.88 934
11489.89 877
11490.91 914
11491.92 889
11492.93 902
11493.94 928
11494.95 949
11495.97 956
11496.98 911
11497.99 920
11499.00 932
11500.01 942
11501.03 970
11502.04 976
11503.05 984
11504.06 976
11505.08 964
11506.09 1014
11507.10 980
11508.11 1010
11509.13 968
11510.14 990
11511.15 1009
11512.16 1008
11513.18 991
11514.19 990
11515.20 1038
11516.22 1046
11517.23 1067
11518.24 1088
11519.26 1060
11520.27 1043
11521.28 1098
11522.29 1103
11523.31 1094
11524.32 1099
11525.33 1117
11526.35 1121
11527.36 1114
11528.38 1134
11529.39 1152
11530.40 1169
11531.42 1228
11532.43 1210
11533.44 1154
11534.46 1181
11535.47 1202
11536.48 1256
11537.50 1243
11538.51 1226
11539.53 1266
11540.54 1313
11541.55 1328
11542.57 1301
11543.58 1341
11544.60 1350
11545.61 1377
11546.63 1384
11547.64 1407
11548.65 1383
11549.67 1426
11550.68 1452
11551.70 1435
11552.71 1488
11553.73 1542
11554.74 1510
11555.76 1523
11556.77 1607
11557.78 1605
11558.80 1606
11559.81 1620
11560.83 1666
11561.84 1682
11562.86 1672
11563.87 1738
11564.89 1747
11565.90 1739
11566.92 1800
11567.93 1803
11568.95 1857
11569.97 1908
11570.98 1997
11572.00 1994
11573.01 1976
11574.03 2079
11575.04 2164
11576.06 2202
11577.07 2262
11578.09 2334
11579.11 2399
11580.12 2442
11581.14 2531
11582.15 2597
11583.17 2700
11584.18 2757
11585.20 2868
11586.22 2973
11587.23 2994
11588.25 3158
11589.26 3256
11590.28 3394
11591.30 3593
11592.31 3740
11593.33 3967
11594.35 4153
11595.36 4345
11596.38 4696
11597.40 4941
11598.41 5312
11599.43 5597
11600.44 5946
11601.46 6152
11602.48 6460
11603.50 6586
11604.51 6514
11605.53 6446
11606.55 6230
11607.56 6069
11608.58 5809
11609.60 5428
11610.61 5057
11611.63 4670
11612.65 4210
11613.67 3964
11614.68 3538
11615.70 3380
11616.72 3186
11617.73 2939
11618.75 2726
11619.77 2625
11620.79 2568
11621.80 2453
11622.82 2363
11623.84 2267
11624.86 2234
11625.88 2135
11626.89 2124
11627.91 2100
11628.93 2053
11629.95 2012
11630.96 2044
11631.98 2033
11633.00 1951
11634.02 1968
11635.04 1919
11636.06 1925
11637.07 1915
11638.09 1918
11639.11 1874
11640.13 1873
11641.15 1845
11642.17 1871
11643.18 1807
11644.20 1774
11645.22 1752
11646.24 1743
11647.26 1665
11648.28 1638
11649.30 1622
11650.31 1558
11651.33 1527
11652.35 1505
11653.37 1460
11654.39 1406
11655.41 1412
11656.43 1373
11657.45 1468
11658.47 1369
11659.49 1452
11660.51 1466
11661.52 1444
11662.54 1462
11663.56 1446
11664.58 1486
11665.60 1534
11666.62 1515
11667.64 1454
11668.66 1459
11669.68 1478
11670.70 1477
11671.72 1565
11672.74 1581
11673.76 1545
11674.78 1568
11675.80 1628
11676.82 1628
11677.84 1614
11678.86 1638
11679.88 1658
11680.90 1660
11681.92 1722
11682.94 1673
11683.96 1674
11684.98 1750
11686.00 1724
11687.02 1688
11688.04 1683
11689.06 1668
11690.08 1637
11691.10 1613
11692.12 1663
11693.14 1603
11694.17 1591
11695.19 1542
11696.21 1562
11697.23 1557
11698.25 1561
11699.27 1544
11700.29 1493
11701.31 1524
11702.33 1505
11703.35 1510
11704.38 1517
11705.40 1476
11706.42 1514
11707.44 1464
11708.46 1460
11709.48 1452
11710.50 1442
11711.52 1452
11712.55 1394
11713.57 1416
11714.59 1386
11715.61 1416
11716.63 1399
11717.65 1380
11718.68 1387
11719.70 1372
11720.72 1303
11721.74 1364
11722.76 1304
11723.79 1295
11724.81 1255
11725.83 1243
11726.85 1267
11727.87 1231
11728.90 1244
11729.92 1222
11730.94 1242
11731.96 1233
11732.99 1217
11734.01 1206
11735.03 1184
11736.05 1207
11737.08 1228
11738.10 1154
11739.12 1164
11740.14 1135
11741.17 1181
11742.19 1134
11743.21 1146
11744.24 1142
11745.26 1151
11746.28 1149
11747.31 1162
11748.33 1152
11749.35 1130
11750.37 1123
11751.40 1141
11752.42 1114
11753.44 1097
11754.47 1090
11755.49 1170
11756.51 1126
11757.54 1050
11758.56 1022
11759.59 1052
11760.61 1066
11761.63 1076
11762.66 1013
11763.68 1010
11764.70 1046
11765.73 1009
11766.75 1007
11767.78 975
11768.80 959
11769.82 935
11770.85 964
11771.87 958
11772.90 939
11773.92 915
11774.94 970
11775.97 969
11776.99 923
11778.02 943
11779.04 960
11780.07 926
11781.09 942
11782.12 930
11783.14 928
11784.16 911
11785.19 944
11786.21 925
11787.24 879
11788.26 868
11789.29 860
11790.31 876
11791.34 910
11792.36 892
11793.39 894
11794.41 878
11795.44 867
11796.46 896
11797.49 850
11798.51 866
11799.54 822
11800.57 814
11801.59 827
11802.62 831
11803.64 837
11804.67 852
11805.69 841
11806.72 853
11807.74 798
11808.77 844
11809.80 831
11810.82 837
11811.85 819
11812.87 752
11813.90 829
11814.92 778
11815.95 793
11816.98 807
11818.00 810
11819.03 778
11820.06 797
11821.08 787
11822.11 752
11823.13 732
11824.16 808
11825.19 835
11826.21 798
11827.24 772
11828.27 768
11829.29 787
11830.32 790
11831.35 786
11832.37 816
11833.40 804
11834.43 773
11835.45 767
11836.48 765
11837.51 779
11838.53 747
11839.56 747
11840.59 721
11841.62 719
11842.64 722
11843.67 718
11844.70 741
11845.73 760
11846.75 729
11847.78 722
11848.81 747
11849.84 730
11850.86 736
11851.89 714
11852.92 713
11853.95 718
11854.97 742
11856.00 729
11857.03 756
11858.06 755
11859.08 771
11860.11 780
11861.14 698
11862.17 712
11863.20 756
11864.22 773
11865.25 727
11866.28 731
11867.31 759
11868.34 783
11869.37 701
11870.39 763
11871.42 717
11872.45 725
11873.48 740
11874.51 754
11875.54 770
11876.57 749
11877.59 757
11878.62 789
11879.65 768
11880.68 764
11881.71 784
11882.74 750
11883.77 733
11884.80 719
11885.83 782
11886.86 755
11887.88 778
11888.91 762
11889.94 811
11890.97 815
11892.00 814
11893.03 823
11894.06 804
11895.09 788
11896.12 806
11897.15 824
11898.18 818
11899.21 820
11900.24 834
11901.27 910
11902.30 900
11903.33 885
11904.36 937
11905.39 911
11906.42 900
11907.45 930
11908.48 888
11909.51 907
11910.54 922
11911.57 894
11912.60 902
11913.63 901
11914.66 872
11915.69 872
11916.72 878
11917.75 874
11918.78 829
11919.81 845
11920.84 864
11921.87 872
11922.90 821
11923.93 830
11924.96 895
11925.99 855
11927.03 889
11928.06 905
11929.09 879
11930.12 939
11931.15 947
11932.18 914
11933.21 953
11934.24 966
11935.27 1009
11936.30 1042
11937.34 1028
11938.37 993
11939.40 956
11940.43 942
11941.46 913
11942.49 924
11943.52 907
11944.56 849
11945.59 838
11946.62 791
11947.65 836
11948.68 743
11949.72 751
11950.75 748
11951.78 741
11952.81 732
11953.84 718
11954.87 722
11955.91 713
11956.94 736
11957.97 713
11959.00 710
11960.04 656
11961.07 682
11962.10 679
11963.13 717
11964.17 669
11965.20 664
11966.23 636
11967.26 635
11968.30 676
11969.33 679
11970.36 698
11971.39 668
11972.43 664
11973.46 638
11974.49 678
11975.53 678
11976.56 673
11977.59 664
11978.62 690
11979.66 660
11980.69 667
11981.72 675
11982.76 667
11983.79 674
11984.82 652
11985.86 646
11986.89 653
11987.92 659
11988.96 618
11989.99 662
11991.02 635
11992.06 641
11993.09 644
11994.13 641
11995.16 620
11996.19 655
11997.23 660
11998.26 670
11999.30 660
12000.33 670
12001.36 660
12002.40 663
12003.43 678
12004.47 722
12005.50 706
12006.53 683
12007.57 708
12008.60 732
12009.64 740
12010.67 698
12011.71 728
12012.74 719
12013.78 714
12014.81 756
12015.85 731
12016.88 729
12017.91 744
12018.95 735
12019.98 742
12021.02 771
12022.05 721
12023.09 773
12024.12 764
12025.16 723
12026.19 706
12027.23 733
12028.26 751
12029.30 719
12030.34 698
12031.37 706
12032.41 705
12033.44 699
12034.48 692
12035.51 672
12036.55 690
12037.58 670
12038.62 680
12039.66 664
12040.69 650
12041.73 643
12042.76 673
12043.80 672
12044.83 672
12045.87 626
12046.91 666
12047.94 671
12048.98 629
12050.01 616
12051.05 622
12052.09 636
12053.12 637
12054.16 605
12055.20 624
12056.23 644
12057.27 605
12058.31 601
12059.34 621
12060.38 623
12061.42 613
12062.45 585
12063.49 588
12064.53 623
12065.56 569
12066.60 583
12067.64 588
12068.67 613
12069.71 592
12070.75 561
12071.78 559
12072.82 609
12073.86 595
12074.90 569
12075.93 545
12076.97 534
12078.01 582
12079.05 532
12080.08 569
12081.12 555
12082.16 593
12083.20 572
12084.23 564
12085.27 588
12086.31 570
12087.35 551
12088.38 549
12089.42 558
12090.46 533
12091.50 571
12092.54 597
12093.57 577
12094.61 549
12095.65 561
12096.69 542
12097.73 573
12098.76 570
12099.80 532
12100.84 564
12101.88 563
12102.92 529
12103.96 529
12104.99 571
12106.03 581
12107.07 548
12108.11 533
12109.15 525
12110.19 540
12111.23 541
12112.27 531
12113.30 567
12114.34 549
12115.38 545
12116.42 551
12117.46 528
12118.50 511
12119.54 509
12120.58 515
12121.62 509
12122.66 519
12123.70 516
12124.74 527
12125.77 555
12126.81 549
12127.85 477
12128.89 491
12129.93 499
12130.97 499
12132.01 530
12133.05 483
12134.09 532
12135.13 513
12136.17 542
12137.21 484
12138.25 490
12139.29 504
12140.33 525
12141.37 506
12142.41 507
12143.45 489
12144.49 484
12145.53 508
12146.57 516
12147.61 530
12148.65 469
12149.69 490
12150.73 489
12151.77 486
12152.81 470
12153.86 485
12154.90 507
12155.94 489
12156.98 482
12158.02 507
12159.06 485
12160.10 498
12161.14 467
12162.18 512
12163.22 509
12164.26 477
12165.31 467
12166.35 481
12167.39 473
12168.43 524
12169.47 497
12170.51 464
12171.55 490
12172.59 491
12173.64 472
12174.68 460
12175.72 475
12176.76 474
12177.80 485
12178.84 471
12179.89 459
12180.93 471
12181.97 480
12183.01 481
12184.05 468
12185.09 467
12186.14 457
12187.18 456
12188.22 463
12189.26 475
12190.31 474
12191.35 491
12192.39 484
12193.43 439
12194.47 470
12195.52 445
12196.56 478
12197.60 488
12198.64 469
12199.69 453
12200.73 446
12201.77 467
12202.81 444
12203.86 443
12204.90 483
12205.94 454
12206.99 464
12208.03 498
12209.07 439
12210.11 450
12211.16 464
12212.20 473
12213.24 430
12214.29 445
12215.33 446
12216.37 452
12217.42 456
12218.46 451
12219.50 442
12220.55 449
12221.59 467
12222.63 470
12223.68 448
12224.72 457
12225.77 471
12226.81 458
12227.85 441
12228.90 443
12229.94 440
12230.98 450
12232.03 449
12233.07 444
12234.12 436
12235.16 426
12236.20 438
12237.25 423
12238.29 444
12239.34 424
12240.38 458
12241.43 452
12242.47 467
12243.52 450
12244.56 452
12245.60 473
12246.65 476
12247.69 462
12248.74 460
12249.78 487
12250.83 458
12251.87 474
12252.92 452
12253.96 449
12255.01 446
12256.05 447
12257.10 459
12258.14 451
12259.19 450
12260.23 463
12261.28 406
12262.32 424
12263.37 451
12264.41 473
12265.46 436
12266.50 422
12267.55 419
12268.60 435
12269.64 418
12270.69 410
12271.73 424
12272.78 414
12273.82 411
12274.87 383
12275.92 397
12276.96 409
12278.01 411
12279.05 428
12280.10 414
12281.14 413
12282.19 399
12283.24 383
12284.28 444
12285.33 435
12286.38 380
12287.42 420
12288.47 424
12289.51 438
12290.56 386
12291.61 381
12292.65 389
12293.70 367
12294.75 410
12295.79 406
12296.84 415
12297.89 384
12298.93 398
12299.98 399
12301.03 393
12302.08 404
12303.12 374
12304.17 415
12305.22 379
12306.26 391
12307.31 415
12308.36 397
12309.41 384
12310.45 416
12311.50 406
12312.55 395
12313.59 412
12314.64 416
12315.69 380
12316.74 412
12317.78 404
12318.83 388
12319.88 370
12320.93 391
12321.98 360
12323.02 399
12324.07 410
12325.12 425
12326.17 424
12327.22 394
12328.26 403
12329.31 399
12330.36 430
12331.41 408
12332.46 345
12333.50 368
12334.55 387
12335.60 400
12336.65 378
12337.70 369
12338.75 374
12339.80 367
12340.84 391
12341.89 369
12342.94 343
12343.99 390
12345.04 390
12346.09 396
12347.14 366
12348.19 383
12349.23 409
12350.28 399
12351.33 390
12352.38 386
12353.43 374
12354.48 393
12355.53 408
12356.58 384
12357.63 389
12358.68 373
12359.73 376
12360.78 374
12361.82 378
12362.87 409
12363.92 397
12364.97 405
12366.02 414
12367.07 395
12368.12 397
12369.17 378
12370.22 392
12371.27 437
12372.32 391
12373.37 399
12374.42 420
12375.47 401
12376.52 420
12377.57 404
12378.62 392
12379.67 377
12380.72 428
12381.77 397
12382.82 381
12383.87 373
12384.92 387
12385.98 416
12387.03 397
12388.08 383
12389.13 394
12390.18 435
12391.23 426
12392.28 421
12393.33 434
12394.38 426
12395.43 423
12396.48 391
12397.53 403
12398.59 414
12399.64 423
12400.69 388
12401.74 393
12402.79 404
12403.84 399
12404.89 410
12405.94 414
12407.00 402
12408.05 386
12409.10 400
12410.15 442
12411.20 411
12412.25 409
12413.30 396
12414.36 431
12415.41 416
12416.46 422
12417.51 452
12418.56 417
12419.62 430
12420.67 466
12421.72 453
12422.77 416
12423.82 468
12424.88 466
12425.93 468
12426.98 438
12428.03 426
12429.08 450
12430.14 440
12431.19 412
12432.24 422
12433.29 468
12434.35 465
12435.40 423
12436.45 437
12437.51 441
12438.56 445
12439.61 432
12440.66 451
12441.72 457
12442.77 415
12443.82 473
12444.88 415
12445.93 428
12446.98 409
12448.03 409
12449.09 437
12450.14 420
12451.19 424
12452.25 437
12453.30 417
12454.35 408
12455.41 442
12456.46 427
12457.51 405
12458.57 429
12459.62 449
12460.68 415
12461.73 404
12462.78 406
12463.84 417
12464.89 433
12465.94 429
12467.00 447
12468.05 431
12469.11 419
12470.16 407
12471.21 423
12472.27 421
12473.32 412
12474.38 432
12475.43 468
12476.49 428
12477.54 429
12478.60 434
12479.65 432
12480.70 426
12481.76 437
12482.81 440
12483.87 459
12484.92 487
12485.98 475
12487.03 482
12488.09 515
12489.14 545
12490.20 539
12491.25 532
12492.31 575
12493.36 562
12494.42 570
12495.47 588
12496.53 564
12497.58 605
12498.64 593
12499.69 623
12500.75 606
12501.80 602
12502.86 596
12503.91 580
12504.97 575
12506.03 540
12507.08 556
12508.14 505
12509.19 510
12510.25 485
12511.30 506
12512.36 460
12513.42 452
12514.47 452
12515.53 448
12516.58 440
12517.64 464
12518.70 437
12519.75 447
12520.81 422
12521.87 435
12522.92 473
12523.98 430
12525.03 422
12526.09 397
12527.15 400
12528.20 444
12529.26 433
12530.32 436
12531.37 422
12532.43 411
12533.49 425
12534.54 423
12535.60 409
12536.66 418
12537.71 426
12538.77 422
12539.83 406
12540.89 405
12541.94 384
12543.00 372
12544.06 403
12545.11 372
12546.17 348
12547.23 396
12548.29 428
12549.34 410
12550.40 413
12551.46 417
12552.52 430
12553.57 412
12554.63 411
12555.69 384
12556.75 405
12557.80 373
12558.86 431
12559.92 421
12560.98 385
12562.04 381
12563.09 412
12564.15 437
12565.21 433
12566.27 432
12567.33 412
12568.39 422
12569.44 428
12570.50 455
12571.56 441
12572.62 430
12573.68 485
12574.74 447
12575.79 463
12576.85 492
12577.91 465
12578.97 472
12580.03 506
12581.09 468
12582.15 482
12583.20 483
12584.26 480
12585.32 484
12586.38 445
12587.44 442
12588.50 437
12589.56 473
12590.62 445
12591.68 434
12592.74 434
12593.80 446
12594.86 441
12595.91 412
12596.97 427
12598.03 426
12599.09 419
12600.15 404
12601.21 403
12602.27 425
12603.33 404
12604.39 422
12605.45 424
12606.51 415
12607.57 432
12608.63 392
12609.69 416
12610.75 444
12611.81 460
12612.87 404
12613.93 404
12614.99 411
12616.05 428
12617.11 420
12618.17 431
12619.23 441
12620.29 428
12621.35 398
12622.41 425
12623.47 409
12624.53 402
12625.60 409
12626.66 405
12627.72 422
12628.78 398
12629.84 423
12630.90 404
12631.96 407
12633.02 400
12634.08 404
12635.14 428
12636.20 419
12637.27 410
12638.33 404
12639.39 398
12640.45 399
12641.51 369
12642.57 367
12643.63 388
12644.69 421
12645.76 410
12646.82 429
12647.88 420
12648.94 438
12650.00 408
12651.06 401
12652.13 421
12653.19 422
12654.25 426
12655.31 438
12656.37 404
12657.44 409
12658.50 408
12659.56 416
12660.62 420
12661.68 419
12662.75 418
12663.81 435
12664.87 427
12665.93 442
12666.99 430
12668.06 427
12669.12 419
12670.18 475
12671.24 458
12672.31 412
12673.37 427
12674.43 467
12675.50 463
12676.56 441
12677.62 435
12678.68 442
12679.75 458
12680.81 452
12681.87 450
12682.94 441
12684.00 420
12685.06 491
12686.13 509
12687.19 471
12688.25 469
12689.31 462
12690.38 459
12691.44 468
12692.51 492
12693.57 481
12694.63 469
12695.70 521
12696.76 519
12697.82 515
12698.89 521
12699.95 573
12701.01 535
12702.08 527
12703.14 561
12704.21 559
12705.27 574
12706.33 560
12707.40 530
12708.46 497
12709.53 542
12710.59 572
12711.65 530
12712.72 554
12713.78 545
12714.85 538
12715.91 536
12716.98 481
12718.04 516
12719.11 525
12720.17 504
12721.23 449
12722.30 505
12723.36 495
12724.43 482
12725.49 460
12726.56 492
12727.62 465
12728.69 466
12729.75 463
12730.82 483
12731.88 468
12732.95 449
12734.01 475
12735.08 466
12736.14 478
12737.21 474
12738.28 488
12739.34 478
12740.41 474
12741.47 451
12742.54 457
12743.60 446
12744.67 478
12745.73 424
12746.80 432
12747.87 464
12748.93 473
12750.00 467
12751.06 442
12752.13 435
12753.19 423
12754.26 426
12755.33 408
12756.39 383
12757.46 413
12758.53 403
12759.59 397
12760.66 410
12761.72 384
12762.79 414
12763.86 388
12764.92 371
12765.99 380
12767.06 395
12768.12 416
12769.19 392
12770.26 382
12771.32 337
12772.39 378
12773.46 375
12774.52 387
12775.59 360
12776.66 346
12777.72 399
12778.79 378
12779.86 377
12780.93 381
12781.99 358
12783.06 370
12784.13 396
12785.20 390
12786.26 386
12787.33 386
12788.40 381
12789.46 345
12790.53 347
12791.60 382
12792.67 376
12793.74 368
12794.80 415
12795.87 394
12796.94 396
12798.01 375
12799.07 364
12800.14 370
12801.21 395
12802.28 401
12803.35 369
12804.41 362
12805.48 411
12806.55 396
12807.62 404
12808.69 384
12809.76 362
12810.82 402
12811.89 400
12812.96 376
12814.03 364
12815.10 406
12816.17 421
12817.24 423
12818.30 408
12819.37 393
12820.44 413
12821.51 403
12822.58 420
12823.65 400
12824.72 397
12825.79 424
12826.86 420
12827.92 390
12828.99 384
12830.06 355
12831.13 407
12832.20 360
12833.27 382
12834.34 374
12835.41 361
12836.48 385
12837.55 396
12838.62 388
12839.69 371
12840.76 365
12841.83 365
12842.90 371
12843.97 332
12845.04 343
12846.11 351
12847.18 340
12848.25 360
12849.32 357
12850.39 358
12851.46 359
12852.53 346
12853.60 342
12854.67 367
12855.74 327
12856.81 368
12857.88 361
12858.95 361
12860.02 330
12861.09 336
12862.16 335
12863.23 334
12864.30 318
12865.37 349
12866.44 322
12867.51 364
12868.58 333
12869.65 342
12870.73 311
12871.80 309
12872.87 316
12873.94 333
12875.01 324
12876.08 333
12877.15 333
12878.22 327
12879.29 337
12880.37 320
12881.44 335
12882.51 322
12883.58 313
12884.65 329
12885.72 329
12886.79 311
12887.87 305
12888.94 304
12890.01 331
12891.08 326
12892.15 353
12893.22 352
12894.30 351
12895.37 316
12896.44 307
12897.51 324
12898.58 293
12899.66 301
12900.73 335
12901.80 316
12902.87 316
12903.94 329
12905.02 298
12906.09 325
12907.16 314
12908.23 330
12909.31 336
12910.38 334
12911.45 312
12912.52 301
12913.60 274
12914.67 285
12915.74 303
12916.82 306
12917.89 292
12918.96 272
12920.03 273
12921.11 276
12922.18 278
12923.25 286
12924.33 305
12925.40 312
12926.47 317
12927.55 322
12928.62 307
12929.69 312
12930.77 301
12931.84 299
12932.91 267
12933.99 276
12935.06 292
12936.13 293
12937.21 267
12938.28 271
12939.35 298
12940.43 293
12941.50 271
12942.58 268
12943.65 265
12944.72 294
12945.80 304
12946.87 307
12947.95 282
12949.02 290
12950.09 285
12951.17 286
12952.24 293
12953.32 273
12954.39 279
12955.47 274
12956.54 303
12957.62 302
12958.69 303
12959.76 273
12960.84 274
12961.91 277
12962.99 268
12964.06 283
12965.14 287
12966.21 288
12967.29 265
12968.36 295
12969.44 285
12970.51 292
12971.59 270
12972.66 282
12973.74 298
12974.81 283
12975.89 271
12976.96 265
12978.04 278
12979.11 277
12980.19 251
12981.27 296
12982.34 259
12983.42 263
12984.49 273
12985.57 263
12986.64 285
12987.72 288
12988.79 287
12989.87 289
12990.95 275
12992.02 279
12993.10 279
12994.17 283
12995.25 300
12996.33 272
12997.40 290
12998.48 258
12999.56 268
13000.63 269
13001.71 299
13002.78 299
13003.86 278
13004.94 288
13006.01 293
13007.09 265
13008.17 277
13009.24 286
13010.32 277
13011.40 304
13012.47 309
13013.55 294
13014.63 287
13015.70 256
13016.78 291
13017.86 287
13018.94 283
13020.01 281
13021.09 302
13022.17 265
13023.24 298
13024.32 300
13025.40 300
13026.48 288
13027.55 279
13028.63 275
13029.71 289
13030.79 311
13031.86 280
13032.94 298
13034.02 287
13035.10 307
13036.17 315
13037.25 313
13038.33 317
13039.41 300
13040.49 320
13041.56 323
13042.64 300
13043.72 303
13044.80 308
13045.88 328
13046.95 302
13048.03 308
13049.11 292
13050.19 320
13051.27 347
13052.35 323
13053.42 311
13054.50 304
13055.58 297
13056.66 314
13057.74 309
13058.82 304
13059.90 312
13060.97 336
13062.05 311
13063.13 326
13064.21 323
13065.29 348
13066.37 306
13067.45 317
13068.53 329
13069.61 313
13070.69 297
13071.76 280
13072.84 327
13073.92 314
13075.00 328
13076.08 315
13077.16 295
13078.24 301
13079.32 328
13080.40 318
13081.48 294
13082.56 277
13083.64 309
13084.72 299
13085.80 286
13086.88 308
13087.96 287
13089.04 295
13090.12 294
13091.20 282
13092.28 306
13093.36 278
13094.44 283
13095.52 284
13096.60 309
13097.68 290
13098.76 286
13099.84 280
13100.92 290
13102.00 296
13103.08 302
13104.16 304
13105.24 291
13106.32 279
13107.40 251
13108.48 272
13109.57 286
13110.65 288
13111.73 305
13112.81 285
13113.89 292
13114.97 282
13116.05 286
13117.13 275
13118.21 303
13119.29 302
13120.38 272
13121.46 280
13122.54 276
13123.62 293
13124.70 278
13125.78 286
13126.86 267
13127.95 284
13129.03 279
13130.11 292
13131.19 289
13132.27 307
13133.35 280
13134.44 261
13135.52 265
13136.60 288
13137.68 290
13138.76 306
13139.85 279
13140.93 273
13142.01 280
13143.09 264
13144.17 295
13145.26 283
13146.34 284
13147.42 279
13148.50 279
13149.59 268
13150.67 265
13151.75 297
13152.83 280
13153.92 285
13155.00 308
13156.08 294
13157.16 296
13158.25 278
13159.33 307
13160.41 278
13161.50 294
13162.58 283
13163.66 276
13164.74 274
13165.83 281
13166.91 299
13167.99 307
13169.08 284
13170.16 258
13171.24 291
13172.33 260
13173.41 275
13174.49 264
13175.58 295
13176.66 302
13177.75 276
13178.83 284
13179.91 286
13181.00 306
13182.08 284
13183.16 284
13184.25 284
13185.33 296
13186.42 282
13187.50 302
13188.58 290
13189.67 268
13190.75 288
13191.84 293
13192.92 297
13194.00 279
13195.09 290
13196.17 312
13197.26 272
13198.34 294
13199.43 297
13200.51 326
13201.60 295
13202.68 289
13203.76 311
13204.85 292
13205.93 289
13207.02 261
13208.10 287
13209.19 284
13210.27 317
13211.36 301
13212.44 288
13213.53 284
13214.61 288
13215.70 301
13216.78 287
13217.87 308
13218.95 294
13220.04 287
13221.13 288
13222.21 303
13223.30 309
13224.38 285
13225.47 293
13226.55 331
13227.64 319
13228.72 307
13229.81 297
13230.90 304
13231.98 320
13233.07 330
13234.15 343
13235.24 302
13236.33 322
13237.41 311
13238.50 316
13239.58 289
13240.67 326
13241.76 335
13242.84 325
13243.93 312
13245.01 319
13246.10 309
13247.19 306
13248.27 330
13249.36 308
13250.45 316
13251.53 323
13252.62 338
13253.71 297
13254.79 320
13255.88 331
13256.97 331
13258.05 338
13259.14 351
13260.23 329
13261.32 322
13262.40 316
13263.49 338
13264.58 338
13265.66 345
13266.75 332
13267.84 345
13268.93 374
13270.01 323
13271.10 327
13272.19 331
13273.28 363
13274.36 343
13275.45 365
13276.54 356
13277.63 375
13278.71 347
13279.80 349
13280.89 354
13281.98 350
13283.07 359
13284.15 334
13285.24 385
13286.33 355
13287.42 348
13288.51 366
13289.59 381
13290.68 367
13291.77 377
13292.86 390
13293.95 375
13295.04 385
13296.12 362
13297.21 375
13298.30 369
13299.39 378
13300.48 399
13301.57 380
13302.66 379
13303.74 425
13304.83 389
13305.92 398
13307.01 387
13308.10 405
13309.19 422
13310.28 423
13311.37 398
13312.46 421
13313.55 411
13314.63 412
13315.72 433
13316.81 413
13317.90 436
13318.99 401
13320.08 431
13321.17 394
13322.26 414
13323.35 401
13324.44 413
13325.53 407
13326.62 418
13327.71 392
13328.80 396
13329.89 399
13330.98 411
13332.07 420
13333.16 418
13334.25 425
13335.34 406
13336.43 409
13337.52 380
13338.61 438
13339.70 429
13340.79 436
13341.88 413
13342.97 407
13344.06 405
13345.15 421
13346.24 420
13347.33 426
13348.42 448
13349.51 426
13350.60 426
13351.69 402
13352.79 421
13353.88 417
13354.97 403
13356.06 418
13357.15 442
13358.24 430
13359.33 428
13360.42 439
13361.51 454
13362.60 451
13363.70 427
13364.79 427
13365.88 434
13366.97 415
13368.06 424
13369.15 454
13370.24 441
13371.34 469
13372.43 473
13373.52 496
13374.61 459
13375.70 445
13376.79 472
13377.89 437
13378.98 441
13380.07 434
13381.16 463
13382.25 463
13383.34 435
13384.44 427
13385.53 432
13386.62 425
13387.71 402
13388.81 408
13389.90 458
13390.99 410
13392.08 447
13393.18 431
13394.27 417
13395.36 443
13396.45 391
13397.55 445
13398.64 402
13399.73 390
13400.82 384
13401.92 403
13403.01 433
13404.10 440
13405.19 424
13406.29 446
13407.38 397
13408.47 438
13409.57 407
13410.66 406
13411.75 412
13412.85 428
13413.94 452
13415.03 437
13416.13 428
13417.22 387
13418.31 435
13419.41 437
13420.50 478
13421.59 445
13422.69 438
13423.78 398
13424.87 409
13425.97 442
13427.06 457
13428.16 421
13429.25 413
13430.34 447
13431.44 443
13432.53 468
13433.63 435
13434.72 458
13435.81 454
13436.91 467
13438.00 456
13439.10 446
13440.19 419
13441.29 443
13442.38 471
13443.47 462
13444.57 448
13445.66 501
13446.76 494
13447.85 485
13448.95 453
13450.04 453
13451.14 477
13452.23 481
13453.33 513
13454.42 486
13455.52 508
13456.61 512
13457.71 509
13458.80 515
13459.90 487
13460.99 471
13462.09 513
13463.18 512
13464.28 545
13465.37 518
13466.47 525
13467.56 572
13468.66 532
13469.76 564
13470.85 546
13471.95 537
13473.04 549
13474.14 526
13475.23 568
13476.33 567
13477.43 562
13478.52 557
13479.62 553
13480.71 523
13481.81 574
13482.91 551
13484.00 552
13485.10 518
13486.19 555
13487.29 581
13488.39 569
13489.48 539
13490.58 594
13491.68 598
13492.77 605
13493.87 580
13494.97 559
13496.06 609
13497.16 603
13498.26 605
13499.35 635
13500.45 588
13501.55 627
13502.64 639
13503.74 639
13504.84 642
13505.93 645
13507.03 661
13508.13 626
13509.22 645
13510.32 632
13511.42 620
13512.52 639
13513.61 628
13514.71 646
13515.81 589
13516.91 591
13518.00 564
13519.10 589
13520.20 571
13521.30 536
13522.39 494
13523.49 505
13524.59 536
13525.69 494
13526.79 495
13527.88 492
13528.98 479
13530.08 490
13531.18 480
13532.28 514
13533.37 477
13534.47 483
13535.57 454
13536.67 494
13537.77 471
13538.86 479
13539.96 495
13541.06 475
13542.16 502
13543.26 465
13544.36 453
13545.46 460
13546.55 468
13547.65 460
13548.75 433
13549.85 481
13550.95 449
13552.05 430
13553.15 428
13554.25 422
13555.35 456
13556.44 458
13557.54 422
13558.64 442
13559.74 453
13560.84 476
13561.94 459
13563.04 414
13564.14 454
13565.24 462
13566.34 462
13567.44 435
13568.54 461
13569.64 441
13570.74 477
13571.84 463
13572.94 455
13574.04 467
13575.14 501
13576.24 456
13577.33 451
13578.43 454
13579.53 447
13580.63 473
13581.74 488
13582.84 438
13583.94 476
13585.04 448
13586.14 465
13587.24 488
13588.34 471
13589.44 481
13590.54 485
13591.64 479
13592.74 463
13593.84 460
13594.94 496
13596.04 466
13597.14 465
13598.24 470
13599.34 456
13600.44 482
13601.54 484
13602.65 446
13603.75 467
13604.85 492
13605.95 503
13607.05 441
13608.15 474
13609.25 493
13610.35 522
13611.45 508
13612.56 499
13613.66 486
13614.76 503
13615.86 501
13616.96 472
13618.06 476
13619.16 463
13620.27 511
13621.37 488
13622.47 506
13623.57 476
13624.67 502
13625.78 489
13626.88 476
13627.98 533
13629.08 510
13630.18 504
13631.29 520
13632.39 533
13633.49 518
13634.59 492
13635.69 486
13636.80 543
13637.90 521
13639.00 516
13640.10 476
13641.21 499
13642.31 532
13643.41 513
13644.51 490
13645.62 516
13646.72 492
13647.82 501
13648.92 475
13650.03 487
13651.13 480
13652.23 465
13653.34 479
13654.44 480
13655.54 475
13656.65 439
13657.75 449
13658.85 463
13659.96 470
13661.06 441
13662.16 456
13663.27 457
13664.37 417
13665.47 444
13666.58 435
13667.68 436
13668.78 431
13669.89 427
13670.99 446
13672.09 419
13673.20 430
13674.30 466
13675.41 436
13676.51 428
13677.61 417
13678.72 416
13679.82 407
13680.93 405
13682.03 402
13683.13 401
13684.24 438
13685.34 411
13686.45 432
13687.55 437
13688.66 451
13689.76 420
13690.86 451
13691.97 398
13693.07 417
13694.18 425
13695.28 427
13696.39 423
13697.49 463
13698.60 403
13699.70 436
13700.81 408
13701.91 409
13703.02 429
13704.12 379
13705.23 418
13706.33 416
13707.44 426
13708.54 408
13709.65 425
13710.75 438
13711.86 434
13712.96 410
13714.07 444
13715.18 456
13716.28 429
13717.39 426
13718.49 479
13719.60 491
13720.70 436
13721.81 453
13722.91 457
13724.02 458
13725.13 446
13726.23 458
13727.34 458
13728.44 482
13729.55 505
13730.66 485
13731.76 505
13732.87 491
13733.98 473
13735.08 468
13736.19 483
13737.29 488
13738.40 482
13739.51 469
13740.61 480
13741.72 483
13742.83 479
13743.93 507
13745.04 535
13746.15 531
13747.25 522
13748.36 526
13749.47 520
13750.57 516
13751.68 520
13752.79 554
13753.90 557
13755.00 527
13756.11 539
13757.22 566
13758.32 551
13759.43 615
13760.54 604
13761.65 590
13762.75 592
13763.86 620
13764.97 606
13766.08 655
13767.18 642
13768.29 670
13769.40 651
13770.51 669
13771.61 693
13772.72 658
13773.83 690
13774.94 682
13776.05 729
13777.15 735
13778.26 715
13779.37 678
13780.48 710
13781.59 690
13782.69 677
13783.80 674
13784.91 659
13786.02 632
13787.13 614
13788.24 588
13789.34 568
13790.45 556
13791.56 542
13792.67 550
13793.78 525
13794.89 559
13796.00 510
13797.10 497
13798.21 484
13799.32 489
13800.43 497
13801.54 493
13802.65 506
13803.76 473
13804.87 450
13805.98 490
13807.09 471
13808.20 493
13809.30 483
13810.41 425
13811.52 460
13812.63 446
13813.74 483
13814.85 483
13815.96 472
13817.07 453
13818.18 456
13819.29 467
13820.40 453
13821.51 440
13822.62 442
13823.73 441
13824.84 420
13825.95 441
13827.06 394
13828.17 418
13829.28 400
13830.39 457
13831.50 427
13832.61 418
13833.72 426
13834.83 441
13835.94 402
13837.05 422
13838.16 435
13839.27 390
13840.38 412
13841.49 390
13842.60 411
13843.71 395
13844.82 403
13845.94 397
13847.05 398
13848.16 407
13849.27 392
13850.38 429
13851.49 414
13852.60 414
13853.71 425
13854.82 453
13855.93 405
13857.05 380
13858.16 396
13859.27 419
13860.38 431
13861.49 396
13862.60 415
13863.71 400
13864.83 443
13865.94 423
13867.05 424
13868.16 426
13869.27 421
13870.38 401
13871.50 419
13872.61 420
13873.72 435
13874.83 432
13875.94 438
13877.05 393
13878.17 444
13879.28 434
13880.39 421
13881.50 424
13882.62 432
13883.73 441
13884.84 446
13885.95 467
13887.06 464
13888.18 416
13889.29 415
13890.40 449
13891.51 443
13892.63 456
13893.74 422
13894.85 450
13895.97 453
13897.08 463
13898.19 429
13899.30 435
13900.42 463
13901.53 462
13902.64 450
13903.76 449
13904.87 444
13905.98 447
13907.10 454
13908.21 435
13909.32 441
13910.44 438
13911.55 426
13912.66 433
13913.78 434
13914.89 421
13916.00 425
13917.12 431
13918.23 421
13919.34 431
13920.46 415
13921.57 407
13922.68 401
13923.80 407
13924.91 424
13926.03 443
13927.14 428
13928.25 437
13929.37 450
13930.48 393
13931.60 389
13932.71 394
13933.83 408
13934.94 392
13936.05 396
13937.17 399
13938.28 428
13939.40 403
13940.51 440
13941.63 422
13942.74 414
13943.86 404
13944.97 387
13946.09 394
13947.20 413
13948.32 405
13949.43 409
13950.55 423
13951.66 426
13952.78 407
13953.89 396
13955.01 392
13956.12 396
13957.24 388
13958.35 390
13959.47 397
13960.58 399
13961.70 369
13962.81 371
13963.93 360
13965.04 381
13966.16 390
13967.27 385
13968.39 400
13969.51 409
13970.62 385
13971.74 438
13972.85 405
13973.97 379
13975.09 413
13976.20 395
13977.32 410
13978.43 374
13979.55 398
13980.67 397
13981.78 383
13982.90 393
13984.01 398
13985.13 399
13986.25 393
13987.36 377
13988.48 411
13989.60 400
13990.71 408
13991.83 397
13992.95 410
13994.06 394
13995.18 375
13996.30 379
13997.41 384
13998.53 415
13999.65 397
14000.76 388
14001.88 413
14003.00 407
14004.11 404
14005.23 393
14006.35 405
14007.47 419
14008.58 413
14009.70 390
14010.82 383
14011.94 429
14013.05 425
14014.17 390
14015.29 411
14016.41 421
14017.52 383
14018.64 404
14019.76 402
14020.88 404
14021.99 415
14023.11 400
14024.23 443
14025.35 420
14026.47 417
14027.58 439
14028.70 413
14029.82 404
14030.94 430
14032.06 456
14033.17 430
14034.29 451
14035.41 410
14036.53 415
14037.65 429
14038.77 441
14039.88 457
14041.00 435
14042.12 423
14043.24 433
14044.36 431
14045.48 432
14046.60 428
14047.72 431
14048.83 426
14049.95 439
14051.07 433
14052.19 436
14053.31 482
14054.43 465
14055.55 437
14056.67 434
14057.79 440
14058.91 490
14060.03 471
14061.14 497
14062.26 475
14063.38 499
14064.50 487
14065.62 517
14066.74 528
14067.86 500
14068.98 502
14070.10 520
14071.22 518
14072.34 549
14073.46 504
14074.58 545
14075.70 555
14076.82 524
14077.94 563
14079.06 592
14080.18 587
14081.30 608
14082.42 590
14083.54 580
14084.66 602
14085.78 650
14086.90 628
14088.02 621
14089.14 627
14090.26 647
14091.38 640
14092.50 631
14093.63 684
14094.75 672
14095.87 673
14096.99 700
14098.11 695
14099.23 675
14100.35 692
14101.47 743
14102.59 747
14103.71 755
14104.83 745
14105.96 694
14107.08 693
14108.20 654
14109.32 665
14110.44 684
14111.56 644
14112.68 610
14113.80 640
14114.93 596
14116.05 580
14117.17 553
14118.29 570
14119.41 564
14120.53 534
14121.66 552
14122.78 545
14123.90 536
14125.02 537
14126.14 534
14127.27 526
14128.39 516
14129.51 527
14130.63 509
14131.75 491
14132.88 513
14134.00 498
14135.12 485
14136.24 500
14137.37 530
14138.49 495
14139.61 521
14140.73 509
14141.86 522
14142.98 514
14144.10 500
14145.22 491
14146.35 474
14147.47 497
14148.59 493
14149.71 514
14150.84 467
14151.96 430
14153.08 468
14154.21 462
14155.33 478
14156.45 468
14157.58 476
14158.70 461
14159.82 477
14160.95 489
14162.07 451
14163.19 467
14164.32 453
14165.44 448
14166.56 502
14167.69 483
14168.81 456
14169.93 446
14171.06 454
14172.18 447
14173.31 481
14174.43 477
14175.55 446
14176.68 420
14177.80 469
14178.93 443
14180.05 434
14181.17 433
14182.30 425
14183.42 443
14184.55 429
14185.67 448
14186.79 452
14187.92 430
14189.04 440
14190.17 461
14191.29 417
14192.42 443
14193.54 450
14194.67 444
14195.79 433
14196.92 418
14198.04 415
14199.17 445
14200.29 467
14201.42 433
14202.54 448
14203.67 461
14204.79 405
14205.92 415
14207.04 434
14208.17 439
14209.29 430
14210.42 422
14211.54 433
14212.67 436
14213.79 398
14214.92 393
14216.04 393
14217.17 435
14218.29 426
14219.42 375
14220.55 410
14221.67 397
14222.80 416
14223.92 393
14225.05 421
14226.17 403
14227.30 393
14228.43 409
14229.55 417
14230.68 394
14231.81 404
14232.93 381
14234.06 339
14235.18 375
14236.31 388
14237.44 387
14238.56 381
14239.69 406
14240.82 365
14241.94 390
14243.07 416
14244.20 377
14245.32 407
14246.45 381
14247.58 399
14248.70 401
14249.83 386
14250.96 387
14252.08 387
14253.21 327
14254.34 377
14255.46 387
14256.59 384
14257.72 377
14258.85 378
14259.97 387
14261.10 392
14262.23 336
14263.35 370
14264.48 400
14265.61 352
14266.74 345
14267.86 351
14268.99 388
14270.12 351
14271.25 357
14272.38 346
14273.50 335
14274.63 382
14275.76 342
14276.89 323
14278.01 358
14279.14 325
14280.27 336
14281.40 334
14282.53 357
14283.66 341
14284.78 333
14285.91 315
14287.04 314
14288.17 347
14289.30 314
14290.43 310
14291.55 342
14292.68 326
14293.81 339
14294.94 322
14296.07 356
14297.20 357
14298.33 342
14299.45 316
14300.58 316
14301.71 324
14302.84 325
14303.97 297
14305.10 322
14306.23 323
14307.36 317
14308.49 326
14309.62 334
14310.75 316
14311.87 304
14313.00 301
14314.13 309
14315.26 302
14316.39 312
14317.52 303
14318.65 318
14319.78 315
14320.91 310
14322.04 321
14323.17 283
14324.30 303
14325.43 323
14326.56 299
14327.69 317
14328.82 283
14329.95 312
14331.08 300
14332.21 289
14333.34 301
14334.47 292
14335.60 308
14336.73 286
14337.86 314
14338.99 328
14340.12 284
14341.25 268
14342.38 289
14343.51 287
14344.64 297
14345.77 279
14346.90 295
14348.04 301
14349.17 297
14350.30 294
14351.43 304
14352.56 285
14353.69 286
14354.82 272
14355.95 278
14357.08 280
14358.21 292
14359.35 265
14360.48 274
14361.61 280
14362.74 277
14363.87 302
14365.00 280
14366.13 269
14367.26 288
14368.40 300
14369.53 285
14370.66 297
14371.79 277
14372.92 297
14374.05 288
14375.19 289
14376.32 303
14377.45 307
14378.58 281
14379.71 300
14380.85 277
14381.98 273
14383.11 292
14384.24 271
14385.37 310
14386.51 284
14387.64 285
14388.77 279
14389.90 275
14391.04 283
14392.17 279
14393.30 271
14394.43 283
14395.57 279
14396.70 298
14397.83 279
14398.96 283
14400.10 279
14401.23 269
14402.36 283
14403.50 273
14404.63 289
14405.76 286
14406.89 281
14408.03 268
14409.16 278
14410.29 314
14411.43 288
14412.56 300
14413.69 277
14414.83 278
14415.96 293
14417.09 317
14418.23 304
14419.36 282
14420.49 301
14421.63 297
14422.76 315
14423.90 295
14425.03 288
14426.16 293
14427.30 336
14428.43 309
14429.56 312
14430.70 308
14431.83 318
14432.97 297
14434.10 291
14435.24 297
14436.37 307
14437.50 314
14438.64 309
14439.77 308
14440.91 304
14442.04 284
14443.18 285
14444.31 305
14445.44 305
14446.58 311
14447.71 320
14448.85 282
14449.98 306
14451.12 294
14452.25 269
14453.39 290
14454.52 289
14455.66 313
14456.79 286
14457.93 289
14459.06 291
14460.20 298
14461.33 278
14462.47 289
14463.60 279
14464.74 242
14465.87 277
14467.01 308
14468.15 272
14469.28 290
14470.42 294
14471.55 277
14472.69 304
14473.82 278
14474.96 265
14476.09 280
14477.23 312
14478.37 297
14479.50 283
14480.64 267
14481.77 262
14482.91 257
14484.05 283
14485.18 294
14486.32 265
14487.45 303
14488.59 254
14489.73 278
14490.86 260
14492.00 273
14493.14 275
14494.27 286
14495.41 285
14496.55 261
14497.68 274
14498.82 263
14499.96 281
14501.09 282
14502.23 272
14503.37 272
14504.50 275
14505.64 277
14506.78 251
14507.91 249
14509.05 270
14510.19 267
14511.33 284
14512.46 260
14513.60 286
14514.74 268
14515.87 266
14517.01 269
14518.15 254
14519.29 253
14520.42 259
14521.56 265
14522.70 260
14523.84 262
14524.97 266
14526.11 251
14527.25 251
14528.39 281
14529.53 270
14530.66 252
14531.80 251
14532.94 257
14534.08 260
14535.22 250
14536.35 254
14537.49 249
14538.63 276
14539.77 275
14540.91 266
14542.05 261
14543.18 247
14544.32 249
14545.46 257
14546.60 275
14547.74 266
14548.88 232
14550.01 265
14551.15 258
14552.29 255
14553.43 295
14554.57 256
14555.71 249
14556.85 256
14557.99 273
14559.13 251
14560.26 270
14561.40 260
14562.54 277
14563.68 268
14564.82 254
14565.96 255
14567.10 260
14568.24 280
14569.38 296
14570.52 302
14571.66 273
14572.80 262
14573.94 281
14575.08 273
14576.22 276
14577.36 285
14578.50 256
14579.64 266
14580.78 276
14581.92 282
14583.06 256
14584.20 271
14585.34 291
14586.48 306
14587.62 286
14588.76 271
14589.90 284
14591.04 280
14592.18 300
14593.32 284
14594.46 275
14595.60 291
14596.74 296
14597.88 283
14599.02 302
14600.16 282
14601.30 311
14602.44 308
14603.58 263
14604.72 276
14605.86 289
14607.00 280
14608.15 299
14609.29 297
14610.43 284
14611.57 309
14612.71 311
14613.85 291
14614.99 309
14616.13 307
14617.27 283
14618.42 323
14619.56 325
14620.70 322
14621.84 316
14622.98 316
14624.12 322
14625.26 304
14626.41 327
14627.55 319
14628.69 328
14629.83 319
14630.97 345
14632.12 327
14633.26 351
14634.40 327
14635.54 325
14636.68 334
14637.83 343
14638.97 333
14640.11 357
14641.25 333
14642.39 359
14643.54 363
14644.68 327
14645.82 331
14646.96 328
14648.11 318
14649.25 325
14650.39 332
14651.53 294
14652.68 295
14653.82 298
14654.96 312
14656.11 317
14657.25 317
14658.39 292
14659.53 310
14660.68 272
14661.82 310
14662.96 277
14664.11 287
14665.25 284
14666.39 310
14667.54 295
14668.68 284
14669.82 258
14670.97 271
14672.11 252
14673.25 282
14674.40 240
14675.54 269
14676.68 285
14677.83 265
14678.97 280
14680.11 272
14681.26 263
14682.40 267
14683.55 262
14684.69 249
14685.83 253
14686.98 247
14688.12 244
14689.27 265
14690.41 271
14691.55 241
14692.70 256
14693.84 261
14694.99 259
14696.13 245
14697.28 240
14698.42 252
14699.56 259
14700.71 255
14701.85 250
14703.00 227
14704.14 237
14705.29 244
14706.43 247
14707.58 244
14708.72 252
14709.87 266
14711.01 245
14712.16 257
14713.30 252
14714.45 241
14715.59 257
14716.74 230
14717.88 228
14719.03 223
14720.17 243
14721.32 251
14722.46 240
14723.61 250
14724.76 223
14725.90 237
14727.05 243
14728.19 269
14729.34 247
14730.48 249
14731.63 253
14732.77 251
14733.92 246
14735.07 236
14736.21 243
14737.36 259
14738.50 235
14739.65 239
14740.80 245
14741.94 277
14743.09 237
14744.24 248
14745.38 264
14746.53 226
14747.67 238
14748.82 269
14749.97 268
14751.11 249
14752.26 233
14753.41 253
14754.55 266
14755.70 238
14756.85 253
14757.99 278
14759.14 268
14760.29 265
14761.43 247
14762.58 249
14763.73 247
14764.88 277
14766.02 259
14767.17 262
14768.32 284
14769.46 272
14770.61 246
14771.76 252
14772.91 276
14774.05 260
14775.20 260
14776.35 244
14777.50 243
14778.64 232
14779.79 264
14780.94 257
14782.09 255
14783.23 271
14784.38 249
14785.53 224
14786.68 241
14787.83 267
14788.97 253
14790.12 289
14791.27 270
14792.42 278
14793.57 264
14794.71 278
14795.86 261
14797.01 277
14798.16 244
14799.31 248
14800.46 264
14801.60 270
14802.75 231
14803.90 254
14805.05 256
14806.20 267
14807.35 263
14808.50 266
14809.64 245
14810.79 250
14811.94 263
14813.09 262
14814.24 259
14815.39 233
14816.54 276
14817.69 261
14818.84 239
14819.99 230
14821.14 239
14822.28 252
14823.43 261
14824.58 245
14825.73 228
14826.88 238
14828.03 284
14829.18 241
14830.33 213
14831.48 232
14832.63 215
14833.78 267
14834.93 247
14836.08 233
14837.23 236
14838.38 241
14839.53 238
14840.68 243
14841.83 256
14842.98 232
14844.13 241
14845.28 243
14846.43 233
14847.58 230
14848.73 244
14849.88 215
14851.03 235
14852.18 244
14853.33 264
14854.48 242
14855.63 235
14856.78 269
14857.93 252
14859.08 217
14860.24 220
14861.39 254
14862.54 254
14863.69 249
14864.84 247
14865.99 253
14867.14 241
14868.29 240
14869.44 257
14870.59 236
14871.75 237
14872.90 240
14874.05 252
14875.20 249
14876.35 240
14877.50 236
14878.65 260
14879.81 264
14880.96 256
14882.11 243
14883.26 234
14884.41 262
14885.56 266
14886.71 259
14887.87 245
14889.02 243
14890.17 257
14891.32 265
14892.47 255
14893.63 252
14894.78 271
14895.93 259
14897.08 276
14898.24 258
14899.39 283
14900.54 294
14901.69 278
14902.84 274
14904.00 271
14905.15 260
14906.30 275
14907.45 257
14908.61 267
14909.76 291
14910.91 301
14912.07 319
14913.22 310
14914.37 299
14915.52 290
14916.68 294
14917.83 284
14918.98 283
14920.14 316
14921.29 320
14922.44 313
14923.60 283
14924.75 323
14925.90 333
14927.06 325
14928.21 304
14929.36 307
14930.52 279
14931.67 326
14932.82 344
14933.98 304
14935.13 316
14936.28 314
14937.44 331
14938.59 326
14939.74 308
14940.90 328
14942.05 323
14943.21 336
14944.36 328
14945.51 348
14946.67 352
14947.82 341
14948.98 336
14950.13 343
14951.29 370
14952.44 351
14953.59 345
14954.75 378
14955.90 357
14957.06 351
14958.21 346
14959.37 348
14960.52 338
14961.68 312
14962.83 315
14963.99 363
14965.14 294
14966.29 330
14967.45 336
14968.60 277
14969.76 308
14970.91 311
14972.07 315
14973.22 337
14974.38 322
14975.54 304
14976.69 302
14977.85 286
14979.00 303
14980.16 296
14981.31 289
14982.47 286
14983.62 301
14984.78 297
14985.93 291
14987.09 263
14988.25 261
14989.40 263
14990.56 242
14991.71 266
14992.87 281
14994.02 279
14995.18 254
14996.34 270
14997.49 276
14998.65 279
14999.80 268
15000.96 245
15002.12 254
15003.27 247
15004.43 245
15005.59 249
15006.74 270
15007.90 236
15009.06 253
15010.21 237
15011.37 262
15012.53 236
15013.68 221
15014.84 234
15016.00 223
15017.15 238
15018.31 230
15019.47 246
15020.62 249
15021.78 218
15022.94 195
15024.09 234
15025.25 225
15026.41 225
15027.57 205
15028.72 238
15029.88 233
15031.04 233
15032.19 190
15033.35 209
15034.51 225
15035.67 214
15036.82 188
15037.98 192
15039.14 211
15040.30 217
15041.46 237
15042.61 216
15043.77 230
15044.93 228
15046.09 220
15047.25 232
15048.40 218
15049.56 205
15050.72 219
15051.88 239
15053.04 214
15054.19 223
15055.35 202
15056.51 226
15057.67 214
15058.83 211
15059.99 192
15061.14 224
15062.30 206
15063.46 227
15064.62 204
15065.78 227
15066.94 204
15068.10 227
15069.26 197
15070.41 216
15071.57 215
15072.73 192
15073.89 207
15075.05 191
15076.21 224
15077.37 232
15078.53 205
15079.69 171
15080.85 197
15082.00 207
15083.16 215
15084.32 199
15085.48 207
15086.64 207
15087.80 229
15088.96 213
15090.12 176
15091.28 205
15092.44 184
15093.60 210
15094.76 196
15095.92 212
15097.08 209
15098.24 204
15099.40 205
15100.56 198
15101.72 190
15102.88 202
15104.04 193
15105.20 175
15106.36 202
15107.52 213
15108.68 196
15109.84 197
15111.00 189
15112.16 193
15113.32 206
15114.48 216
15115.64 176
15116.80 189
15117.97 183
15119.13 177
15120.29 226
15121.45 191
15122.61 200
15123.77 205
15124.93 195
15126.09 180
15127.25 194
15128.41 183
15129.57 189
15130.74 195
15131.90 204
15133.06 180
15134.22 198
15135.38 207
15136.54 222
15137.70 225
15138.87 190
15140.03 210
15141.19 224
15142.35 208
15143.51 188
15144.67 200
15145.84 206
15147.00 222
15148.16 198
15149.32 195
15150.48 196
15151.65 208
15152.81 196
15153.97 192
15155.13 234
15156.29 206
15157.46 196
15158.62 192
15159.78 191
15160.94 176
15162.10 192
15163.27 185
15164.43 198
15165.59 186
15166.75 206
15167.92 204
15169.08 200
15170.24 192
15171.41 206
15172.57 230
15173.73 196
15174.89 207
15176.06 215
15177.22 209
15178.38 197
15179.55 207
15180.71 191
15181.87 244
15183.04 212
15184.20 213
15185.36 200
15186.53 194
15187.69 208
15188.85 220
15190.02 213
15191.18 202
15192.34 214
15193.51 212
15194.67 231
15195.83 205
15197.00 226
15198.16 229
15199.32 228
15200.49 217
15201.65 222
15202.82 199
15203.98 214
15205.14 217
15206.31 255
15207.47 233
15208.64 232
15209.80 239
15210.97 235
15212.13 237
15213.29 214
15214.46 226
15215.62 248
15216.79 266
15217.95 227
15219.12 250
15220.28 233
15221.45 253
15222.61 261
15223.78 272
15224.94 261
15226.10 251
15227.27 262
15228.43 256
15229.60 247
15230.76 277
15231.93 259
15233.09 264
15234.26 271
15235.43 260
15236.59 258
15237.76 258
15238.92 262
15240.09 259
15241.25 284
15242.42 261
15243.58 267
15244.75 258
15245.91 233
15247.08 255
15248.25 259
15249.41 228
15250.58 228
15251.74 254
15252.91 225
15254.07 222
15255.24 212
15256.41 199
15257.57 234
15258.74 255
15259.90 223
15261.07 237
15262.24 235
15263.40 237
15264.57 222
15265.74 207
15266.90 215
15268.07 235
15269.24 223
15270.40 228
15271.57 217
15272.73 207
15273.90 222
15275.07 224
15276.23 212
15277.40 188
15278.57 206
15279.74 212
15280.90 223
15282.07 228
15283.24 195
15284.40 208
15285.57 205
15286.74 225
15287.90 194
15289.07 213
15290.24 209
15291.41 217
15292.57 224
15293.74 202
15294.91 189
15296.08 206
15297.24 211
15298.41 195
15299.58 196
15300.75 187
15301.91 200
15303.08 212
15304.25 203
15305.42 205
15306.59 198
15307.75 191
15308.92 216
15310.09 206
15311.26 197
15312.43 204
15313.59 235
15314.76 206
15315.93 206
15317.10 195
15318.27 210
15319.44 211
15320.60 205
15321.77 194
15322.94 200
15324.11 206
15325.28 197
15326.45 204
15327.62 206
15328.79 183
15329.95 200
15331.12 192
15332.29 229
15333.46 218
15334.63 175
15335.80 208
15336.97 198
15338.14 206
15339.31 225
15340.48 212
15341.64 215
15342.81 203
15343.98 224
15345.15 212
15346.32 206
15347.49 228
15348.66 224
15349.83 231
15351.00 215
15352.17 223
15353.34 228
15354.51 219
15355.68 212
15356.85 237
15358.02 231
15359.19 234
15360.36 206
15361.53 238
15362.70 237
15363.87 214
15365.04 226
15366.21 208
15367.38 221
15368.55 234
15369.72 228
15370.89 228
15372.06 216
15373.23 252
15374.40 251
15375.57 265
15376.74 240
15377.91 225
15379.08 236
15380.25 273
15381.43 230
15382.60 252
15383.77 248
15384.94 246
15386.11 248
15387.28 205
15388.45 222
15389.62 241
15390.79 248
15391.96 246
15393.14 242
15394.31 209
15395.48 215
15396.65 227
15397.82 217
15398.99 216
15400.16 230
15401.34 262
15402.51 222
15403.68 232
15404.85 218
15406.02 223
15407.19 228
15408.37 247
15409.54 240
15410.71 198
15411.88 234
15413.05 241
15414.23 226
15415.40 206
15416.57 208
15417.74 203
15418.91 206
15420.09 223
15421.26 206
15422.43 186
15423.60 197
15424.78 193
15425.95 194
15427.12 207
15428.29 213
15429.47 207
15430.64 213
15431.81 213
15432.98 195
15434.16 187
15435.33 183
15436.50 181
15437.67 220
15438.85 216
15440.02 201
15441.19 215
15442.37 198
15443.54 205
15444.71 195
15445.89 215
15447.06 209
15448.23 216
15449.41 210
15450.58 190
15451.75 202
15452.93 188
15454.10 192
15455.27 203
15456.45 206
15457.62 211
15458.79 188
15459.97 202
15461.14 213
15462.32 217
15463.49 194
15464.66 209
15465.84 198
15467.01 189
15468.19 175
15469.36 216
15470.53 194
15471.71 202
15472.88 201
15474.06 186
15475.23 188
15476.41 226
15477.58 201
15478.75 181
15479.93 174
15481.10 198
15482.28 209
15483.45 199
15484.63 186
15485.80 198
15486.98 174
15488.15 199
15489.33 204
15490.50 197
15491.68 205
15492.85 170
15494.03 202
15495.20 198
15496.38 193
15497.55 194
15498.73 214
15499.90 196
15501.08 171
15502.25 177
15503.43 194
15504.60 203
15505.78 204
15506.96 222
15508.13 208
15509.31 201
15510.48 197
15511.66 181
15512.83 182
15514.01 201
15515.19 192
15516.36 217
15517.54 191
15518.71 195
15519.89 207
15521.07 206
15522.24 203
15523.42 198
15524.59 206
15525.77 205
15526.95 219
15528.12 186
15529.30 213
15530.48 206
15531.65 202
15532.83 218
15534.01 215
15535.18 189
15536.36 214
15537.54 212
15538.71 221
15539.89 197
15541.07 188
15542.24 204
15543.42 209
15544.60 229
15545.77 187
15546.95 195
15548.13 190
15549.30 208
15550.48 208
15551.66 222
15552.84 207
15554.01 206
15555.19 206
15556.37 202
15557.55 185
15558.72 204
15559.90 207
15561.08 202
15562.26 226
15563.43 215
15564.61 227
15565.79 218
15566.97 204
15568.14 232
15569.32 232
15570.50 222
15571.68 228
15572.86 232
15574.03 207
15575.21 241
15576.39 213
15577.57 235
15578.75 215
15579.93 238
15581.10 231
15582.28 227
15583.46 217
15584.64 240
15585.82 232
15587.00 230
15588.18 241
15589.35 240
15590.53 237
15591.71 239
15592.89 234
15594.07 229
15595.25 221
15596.43 219
15597.61 238
15598.78 242
15599.96 255
15601.14 230
15602.32 216
15603.50 225
15604.68 240
15605.86 246
15607.04 249
15608.22 251
15609.40 255
15610.58 262
15611.76 238
15612.94 233
15614.12 235
15615.30 262
15616.48 233
15617.66 262
15618.84 231
15620.01 268
15621.19 249
15622.37 254
15623.55 266
15624.73 291
15625.91 261
15627.09 269
15628.27 292
15629.46 264
15630.64 264
15631.82 265
15633.00 293
15634.18 264
15635.36 264
15636.54 263
15637.72 278
15638.90 298
15640.08 285
15641.26 252
15642.44 262
15643.62 270
15644.80 298
15645.98 294
15647.16 272
15648.34 273
15649.52 274
15650.71 284
15651.89 260
15653.07 263
15654.25 275
15655.43 278
15656.61 271
15657.79 263
15658.97 257
15660.16 294
15661.34 272
15662.52 276
15663.70 268
15664.88 261
15666.06 272
15667.24 287
15668.43 273
15669.61 282
15670.79 292
15671.97 278
15673.15 269
15674.33 295
15675.52 279
15676.70 253
15677.88 276
15679.06 272
15680.24 294
15681.43 276
15682.61 275
15683.79 299
15684.97 256
15686.16 276
15687.34 271
15688.52 303
15689.70 278
15690.89 297
15692.07 271
15693.25 270
15694.43 313
15695.62 314
15696.80 305
15697.98 290
15699.16 285
15700.35 292
15701.53 290
15702.71 304
15703.90 292
15705.08 304
15706.26 315
15707.45 292
15708.63 272
15709.81 295
15711.00 324
15712.18 321
15713.36 303
15714.55 316
15715.73 348
15716.91 313
15718.10 314
15719.28 354
15720.46 322
15721.65 342
15722.83 322
15724.01 328
15725.20 323
15726.38 324
15727.57 353
15728.75 355
15729.93 342
15731.12 340
15732.30 326
15733.49 350
15734.67 327
15735.85 313
15737.04 320
15738.22 332
15739.41 337
15740.59 355
15741.78 368
15742.96 349
15744.14 376
15745.33 350
15746.51 361
15747.70 356
15748.88 376
15750.07 367
15751.25 371
15752.44 379
15753.62 372
15754.81 371
15755.99 370
15757.18 376
15758.36 353
15759.55 357
15760.73 345
15761.92 348
15763.10 351
15764.29 366
15765.47 340
15766.66 380
15767.84 342
15769.03 350
15770.21 339
15771.40 341
15772.59 310
15773.77 322
15774.96 329
15776.14 322
15777.33 324
15778.51 310
15779.70 287
15780.89 312
15782.07 323
15783.26 327
15784.44 312
15785.63 325
15786.82 331
15788.00 298
15789.19 291
15790.37 279
15791.56 288
15792.75 306
15793.93 301
15795.12 326
15796.31 290
15797.49 264
15798.68 286
15799.87 288
15801.05 288
15802.24 265
15803.43 284
15804.61 294
15805.80 308
15806.99 275
15808.17 283
15809.36 274
15810.55 278
15811.73 282
15812.92 250
15814.11 253
15815.30 283
15816.48 292
15817.67 264
15818.86 256
15820.05 289
15821.23 280
15822.42 261
15823.61 256
15824.80 250
15825.98 259
15827.17 235
15828.36 276
15829.55 264
15830.73 246
15831.92 260
15833.11 284
15834.30 260
15835.49 251
15836.67 247
15837.86 269
15839.05 284
15840.24 277
15841.43 260
15842.61 262
15843.80 253
15844.99 275
15846.18 256
15847.37 251
15848.56 259
15849.74 271
15850.93 274
15852.12 262
15853.31 243
15854.50 247
15855.69 273
15856.88 277
15858.06 269
15859.25 263
15860.44 272
15861.63 279
15862.82 239
15864.01 259
15865.20 260
15866.39 264
15867.58 267
15868.77 250
15869.95 260
15871.14 261
15872.33 302
15873.52 273
15874.71 281
15875.90 269
15877.09 271
15878.28 277
15879.47 294
15880.66 259
15881.85 285
15883.04 281
15884.23 301
15885.42 272
15886.61 262
15887.80 291
15888.99 287
15890.18 289
15891.37 283
15892.56 282
15893.75 300
15894.94 295
15896.13 294
15897.32 258
15898.51 289
15899.70 288
15900.89 292
15902.08 272
15903.27 301
15904.46 277
15905.65 324
15906.84 308
15908.03 293
15909.22 300
15910.42 275
15911.61 310
15912.80 323
15913.99 305
15915.18 300
15916.37 293
15917.56 281
15918.75 304
15919.94 272
15921.13 285
15922.32 307
15923.52 292
15924.71 300
15925.90 308
15927.09 303
15928.28 314
15929.47 303
15930.66 298
15931.86 272
15933.05 317
15934.24 295
15935.43 301
15936.62 291
15937.81 266
15939.01 287
15940.20 287
15941.39 313
15942.58 281
15943.77 287
15944.97 301
15946.16 272
15947.35 267
15948.54 268
15949.73 257
15950.93 277
15952.12 277
15953.31 273
15954.50 245
15955.70 240
15956.89 247
15958.08 258
15959.27 239
15960.47 241
15961.66 244
15962.85 249
15964.04 251
15965.24 226
15966.43 214
15967.62 240
15968.82 246
15970.01 224
15971.20 222
15972.40 186
15973.59 204
15974.78 227
15975.97 234
15977.17 214
15978.36 204
15979.55 206
15980.75 239
15981.94 223
15983.13 211
15984.33 224
15985.52 234
15986.72 240
15987.91 209
15989.10 215
15990.30 216
15991.49 206
15992.68 203
15993.88 230
15995.07 210
15996.27 227
15997.46 222
15998.65 200
15999.85 220
16001.04 210
16002.24 215
16003.43 208
16004.63 209
16005.82 210
16007.01 203
16008.21 217
16009.40 236
16010.60 208
16011.79 219
16012.99 207
16014.18 205
16015.38 218
16016.57 218
16017.76 195
16018.96 174
16020.15 215
16021.35 214
16022.54 209
16023.74 208
16024.93 215
16026.13 203
16027.32 202
16028.52 178
16029.72 194
16030.91 205
16032.11 159
16033.30 207
16034.50 203
16035.69 213
16036.89 206
16038.08 224
16039.28 194
16040.47 187
16041.67 203
16042.87 177
16044.06 209
16045.26 171
16046.45 195
16047.65 204
16048.84 179
16050.04 179
16051.24 179
16052.43 201
16053.63 169
16054.82 180
16056.02 192
16057.22 176
16058.41 195
16059.61 196
16060.81 179
16062.00 203
16063.20 180
16064.40 203
16065.59 183
16066.79 186
16067.99 174
16069.18 199
16070.38 193
16071.58 197
16072.77 190
16073.97 175
16075.17 174
16076.36 177
16077.56 166
16078.76 174
16079.95 172
16081.15 169
16082.35 173
16083.55 200
16084.74 192
16085.94 171
16087.14 184
16088.33 185
16089.53 196
16090.73 188
16091.93 181
16093.12 189
16094.32 198
16095.52 179
16096.72 182
16097.92 166
16099.11 182
16100.31 178
16101.51 181
16102.71 162
16103.90 160
16105.10 178
16106.30 176
16107.50 167
16108.70 166
16109.90 175
16111.09 163
16112.29 168
16113.49 162
16114.69 165
16115.89 160
16117.09 168
16118.28 170
16119.48 172
16120.68 145
16121.88 176
16123.08 184
16124.28 167
16125.48 160
16126.67 181
16127.87 196
16129.07 152
16130.27 163
16131.47 172
16132.67 194
16133.87 191
16135.07 191
16136.27 166
16137.47 166
16138.67 165
16139.86 171
16141.06 173
16142.26 164
16143.46 175
16144.66 178
16145.86 169
16147.06 157
16148.26 159
16149.46 156
16150.66 175
16151.86 163
16153.06 144
16154.26 163
16155.46 157
16156.66 157
16157.86 169
16159.06 170
16160.26 161
16161.46 173
16162.66 179
16163.86 169
16165.06 172
16166.26 158
16167.46 166
16168.66 144
16169.86 161
16171.06 151
16172.26 177
16173.46 176
16174.66 163
16175.86 167
16177.07 184
16178.27 171
16179.47 158
16180.67 177
16181.87 188
16183.07 157
16184.27 163
16185.47 158
16186.67 172
16187.87 169
16189.07 161
16190.28 160
16191.48 163
16192.68 176
16193.88 161
16195.08 171
16196.28 176
16197.48 145
16198.69 181
16199.89 159
16201.09 143
16202.29 161
16203.49 173
16204.69 159
16205.90 165
16207.10 173
16208.30 169
16209.50 176
16210.70 159
16211.91 184
16213.11 170
16214.31 173
16215.51 162
16216.71 181
16217.92 162
16219.12 193
16220.32 153
16221.52 181
16222.72 170
16223.93 147
16225.13 156
16226.33 167
16227.53 162
16228.74 154
16229.94 172
16231.14 172
16232.35 178
16233.55 182
16234.75 157
16235.95 170
16237.16 172
16238.36 179
16239.56 173
16240.77 153
16241.97 175
16243.17 184
16244.38 185
16245.58 169
16246.78 181
16247.99 178
16249.19 171
16250.39 192
16251.60 200
16252.80 195
16254.00 166
16255.21 172
16256.41 198
16257.61 196
16258.82 181
16260.02 163
16261.22 174
16262.43 177
16263.63 180
16264.84 192
16266.04 203
16267.24 192
16268.45 177
16269.65 197
16270.86 191
16272.06 186
16273.27 202
16274.47 193
16275.67 184
16276.88 186
16278.08 193
16279.29 205
16280.49 220
16281.70 198
16282.90 198
16284.11 190
16285.31 199
16286.52 204
16287.72 214
16288.92 216
16290.13 212
16291.33 208
16292.54 217
16293.74 199
16294.95 212
16296.15 203
16297.36 228
16298.57 194
16299.77 188
16300.98 199
16302.18 211
16303.39 211
16304.59 203
16305.80 198
16307.00 238
16308.21 236
16309.41 218
16310.62 217
16311.83 214
16313.03 222
16314.24 204
16315.44 207
16316.65 232
16317.85 226
16319.06 211
16320.27 232
16321.47 205
16322.68 192
16323.88 202
16325.09 197
16326.30 175
16327.50 193
16328.71 183
16329.92 180
16331.12 179
16332.33 187
16333.54 185
16334.74 171
16335.95 204
16337.16 186
16338.36 188
16339.57 171
16340.78 175
16341.98 156
16343.19 161
16344.40 175
16345.60 184
16346.81 163
16348.02 151
16349.22 191
16350.43 159
16351.64 163
16352.85 169
16354.05 168
16355.26 178
16356.47 179
16357.67 163
16358.88 178
16360.09 176
16361.30 172
16362.50 152
16363.71 150
16364.92 145
16366.13 168
16367.34 160
16368.54 157
16369.75 149
16370.96 162
16372.17 182
16373.37 168
16374.58 149
16375.79 125
16377.00 147
16378.21 157
16379.42 164
16380.62 161
16381.83 156
16383.04 142
16384.25 156
16385.46 171
16386.67 149
16387.87 192
16389.08 179
16390.29 150
16391.50 138
16392.71 124
16393.92 145
16395.13 147
16396.33 152
16397.54 155
16398.75 145
16399.96 141
16401.17 145
16402.38 157
16403.59 152
16404.80 155
16406.01 160
16407.22 164
16408.42 141
16409.63 150
16410.84 147
16412.05 136
16413.26 150
16414.47 134
16415.68 139
16416.89 137
16418.10 159
16419.31 165
16420.52 155
16421.73 156
16422.94 160
16424.15 148
16425.36 161
16426.57 136
16427.78 157
16428.99 147
16430.20 133
16431.41 157
16432.62 139
16433.83 154
16435.04 145
16436.25 141
16437.46 138
16438.67 119
16439.88 164
16441.09 135
16442.30 150
16443.51 167
16444.72 140
16445.93 128
16447.14 163
16448.36 143
16449.57 160
16450.78 151
16451.99 153
16453.20 143
16454.41 137
16455.62 129
16456.83 116
16458.04 140
16459.25 143
16460.47 145
16461.68 148
16462.89 131
16464.10 150
16465.31 136
16466.52 135
16467.73 159
16468.94 151
16470.16 144
16471.37 144
16472.58 133
16473.79 134
16475.00 134
16476.21 140
16477.43 138
16478.64 127
16479.85 140
16481.06 138
16482.27 137
16483.49 142
16484.70 134
16485.91 143
16487.12 144
16488.33 132
16489.55 115
16490.76 143
16491.97 140
16493.18 128
16494.40 139
16495.61 137
16496.82 131
16498.03 162
16499.25 144
16500.46 137
16501.67 130
16502.88 126
16504.10 152
16505.31 161
16506.52 131
16507.74 129
16508.95 121
16510.16 130
16511.37 118
16512.59 163
16513.80 127
16515.01 136
16516.23 119
16517.44 144
16518.65 115
16519.87 135
16521.08 137
16522.29 147
16523.51 150
16524.72 131
16525.93 146
16527.15 143
16528.36 132
16529.58 130
16530.79 140
16532.00 140
16533.22 125
16534.43 127
16535.64 134
16536.86 134
16538.07 119
16539.29 135
16540.50 115
16541.72 131
16542.93 139
16544.14 119
16545.36 111
16546.57 118
16547.79 122
16549.00 136
16550.22 135
16551.43 121
16552.64 153
16553.86 143
16555.07 120
16556.29 150
16557.50 122
16558.72 142
16559.93 146
16561.15 123
16562.36 125
16563.58 121
16564.79 130
16566.01 131
16567.22 135
16568.44 151
16569.65 137
16570.87 134
16572.08 118
16573.30 131
16574.51 134
16575.73 136
16576.95 138
16578.16 141
16579.38 140
16580.59 144
16581.81 112
16583.02 147
16584.24 148
16585.45 132
16586.67 132
16587.89 129
16589.10 152
16590.32 123
16591.53 153
16592.75 132
16593.97 134
16595.18 127
16596.40 133
16597.61 125
16598.83 111
16600.05 142
16601.26 127
16602.48 151
16603.70 128
16604.91 114
16606.13 118
16607.35 121
16608.56 142
16609.78 127
16611.00 133
16612.21 131
16613.43 113
16614.65 133
16615.86 127
16617.08 134
16618.30 124
16619.51 128
16620.73 133
16621.95 121
16623.17 126
16624.38 129
16625.60 138
16626.82 121
16628.03 116
16629.25 137
16630.47 122
16631.69 128
16632.90 134
16634.12 118
16635.34 123
16636.56 123
16637.77 116
16638.99 117
16640.21 121
16641.43 114
16642.65 130
16643.86 123
16645.08 128
16646.30 127
16647.52 135
16648.74 115
16649.95 131
16651.17 132
16652.39 125
16653.61 117
16654.83 129
16656.05 129
16657.26 129
16658.48 120
16659.70 118
16660.92 123
16662.14 128
16663.36 135
16664.58 131
16665.79 126
16667.01 140
16668.23 145
16669.45 127
16670.67 118
16671.89 126
16673.11 126
16674.33 125
16675.55 128
16676.76 129
16677.98 112
16679.20 126
16680.42 121
16681.64 126
16682.86 132
16684.08 132
16685.30 115
16686.52 132
16687.74 134
16688.96 132
16690.18 124
16691.40 140
16692.62 151
16693.84 126
16695.06 115
16696.28 130
16697.50 114
16698.72 130
16699.94 133
16701.16 136
16702.38 126
16703.60 128
16704.82 125
16706.04 139
16707.26 133
16708.48 116
16709.70 125
16710.92 123
16712.14 130
16713.36 115
16714.58 122
16715.80 144
16717.02 125
16718.24 129
16719.46 116
16720.68 130
16721.90 120
16723.12 130
16724.34 134
16725.57 146
16726.79 133
16728.01 124
16729.23 121
16730.45 125
16731.67 107
16732.89 143
16734.11 130
16735.33 142
16736.56 130
16737.78 131
16739.00 137
16740.22 135
16741.44 130
16742.66 115
16743.88 134
16745.11 124
16746.33 133
16747.55 124
16748.77 130
16749.99 120
16751.21 132
16752.44 127
16753.66 102
16754.88 118
16756.10 125
16757.32 142
16758.55 147
16759.77 118
16760.99 123
16762.21 146
16763.44 116
16764.66 141
16765.88 129
16767.10 132
16768.32 116
16769.55 141
16770.77 154
16771.99 143
16773.22 143
16774.44 127
16775.66 132
16776.88 113
16778.11 122
16779.33 126
16780.55 139
16781.77 131
16783.00 136
16784.22 132
16785.44 125
16786.67 119
16787.89 140
16789.11 146
16790.34 128
16791.56 127
16792.78 141
16794.01 134
16795.23 135
16796.45 116
16797.68 136
16798.90 141
16800.12 119
16801.35 127
16802.57 136
16803.80 138
16805.02 123
16806.24 132
16807.47 128
16808.69 129
16809.91 128
16811.14 138
16812.36 136
16813.59 130
16814.81 138
16816.04 129
16817.26 113
16818.48 132
16819.71 144
16820.93 139
16822.16 113
16823.38 128
16824.61 141
16825.83 163
16827.06 135
16828.28 130
16829.50 131
16830.73 138
16831.95 137
16833.18 136
16834.40 137
16835.63 140
16836.85 147
16838.08 157
16839.30 139
16840.53 142
16841.75 127
16842.98 156
16844.20 131
16845.43 130
16846.65 154
16847.88 131
16849.11 142
16850.33 158
16851.56 150
16852.78 138
16854.01 154
16855.23 156
16856.46 157
16857.68 146
16858.91 149
16860.14 154
16861.36 178
16862.59 164
16863.81 143
16865.04 163
16866.27 164
16867.49 164
16868.72 143
16869.94 162
16871.17 173
16872.40 161
16873.62 162
16874.85 184
16876.08 187
16877.30 173
16878.53 185
16879.76 171
16880.98 171
16882.21 173
16883.43 165
16884.66 175
16885.89 181
16887.12 200
16888.34 188
16889.57 182
16890.80 177
16892.02 174
16893.25 183
16894.48 174
16895.70 175
16896.93 180
16898.16 188
16899.39 167
16900.61 151
16901.84 173
16903.07 174
16904.29 151
16905.52 164
16906.75 182
16907.98 188
16909.20 169
16910.43 150
16911.66 165
16912.89 163
16914.12 153
16915.34 134
16916.57 164
16917.80 152
16919.03 158
16920.26 165
16921.48 162
16922.71 174
16923.94 176
16925.17 174
16926.40 158
16927.62 176
16928.85 148
16930.08 158
16931.31 146
16932.54 178
16933.77 182
16934.99 162
16936.22 140
16937.45 134
16938.68 147
16939.91 167
16941.14 151
16942.37 139
16943.60 161
16944.82 169
16946.05 143
16947.28 146
16948.51 166
16949.74 169
16950.97 152
16952.20 154
16953.43 163
16954.66 167
16955.89 146
16957.12 152
16958.34 158
16959.57 158
16960.80 151
16962.03 172
16963.26 138
16964.49 144
16965.72 152
16966.95 171
16968.18 145
16969.41 142
16970.64 139
16971.87 131
16973.10 151
16974.33 164
16975.56 167
16976.79 160
16978.02 141
16979.25 136
16980.48 148
16981.71 150
16982.94 166
16984.17 154
16985.40 159
16986.63 141
16987.86 136
16989.09 146
16990.32 147
16991.55 134
16992.79 144
16994.02 146
16995.25 142
16996.48 146
16997.71 115
16998.94 157
17000.17 125
17001.40 134
17002.63 122
17003.86 134
17005.09 136
17006.32 143
17007.56 140
17008.79 124
17010.02 148
17011.25 147
17012.48 142
17013.71 130
17014.94 122
17016.18 150
17017.41 151
17018.64 126
17019.87 122
17021.10 133
17022.33 126
17023.57 148
17024.80 126
17026.03 136
17027.26 128
17028.49 149
17029.72 140
17030.96 122
17032.19 142
17033.42 121
17034.65 128
17035.88 129
17037.12 119
17038.35 115
17039.58 124
17040.81 137
17042.05 119
17043.28 135
17044.51 127
17045.74 123
17046.98 135
17048.21 145
17049.44 136
17050.67 137
17051.91 123
17053.14 123
17054.37 130
17055.61 113
17056.84 130
17058.07 135
17059.30 125
17060.54 117
17061.77 123
17063.00 140
17064.24 119
17065.47 128
17066.70 145
17067.94 129
17069.17 130
17070.40 123
17071.64 129
17072.87 115
17074.10 125
17075.34 126
17076.57 125
17077.81 109
17079.04 110
17080.27 144
17081.51 137
17082.74 128
17083.97 122
17085.21 119
17086.44 133
17087.68 140
17088.91 118
17090.15 123
17091.38 129
17092.61 109
17093.85 137
17095.08 130
17096.32 133
17097.55 124
17098.79 126
17100.02 116
17101.25 119
17102.49 117
17103.72 125
17104.96 119
17106.19 119
17107.43 117
17108.66 123
17109.90 132
17111.13 107
17112.37 128
17113.60 125
17114.84 110
17116.07 130
17117.31 130
17118.54 117
17119.78 117
17121.01 122
17122.25 130
17123.48 120
17124.72 125
17125.95 104
17127.19 118
17128.43 127
17129.66 120
17130.90 138
17132.13 103
17133.37 106
17134.60 134
17135.84 123
17137.08 106
17138.31 92
17139.55 120
17140.78 116
17142.02 124
17143.26 113
17144.49 123
17145.73 115
17146.96 120
17148.20 124
17149.44 121
17150.67 121
17151.91 99
17153.15 126
17154.38 111
17155.62 103
17156.85 115
17158.09 96
17159.33 119
17160.56 105
17161.80 106
17163.04 123
17164.28 110
17165.51 119
17166.75 133
17167.99 131
17169.22 105
17170.46 102
17171.70 102
17172.93 101
17174.17 106
17175.41 116
17176.65 96
17177.88 111
17179.12 112
17180.36 106
17181.60 101
17182.83 102
17184.07 139
17185.31 109
17186.55 132
17187.78 119
17189.02 113
17190.26 105
17191.50 117
17192.73 104
17193.97 106
17195.21 92
17196.45 101
17197.69 93
17198.92 99
17200.16 95
17201.40 112
17202.64 91
17203.88 115
17205.12 109
17206.35 122
17207.59 101
17208.83 96
17210.07 93
17211.31 108
17212.55 98
17213.78 104
17215.02 104
17216.26 104
17217.50 117
17218.74 104
17219.98 85
17221.22 96
17222.46 94
17223.69 115
17224.93 112
17226.17 118
17227.41 106
17228.65 131
17229.89 101
17231.13 125
17232.37 98
17233.61 116
17234.85 116
17236.09 117
17237.33 104
17238.57 94
17239.81 116
17241.04 108
17242.28 119
17243.52 128
17244.76 100
17246.00 97
17247.24 122
17248.48 99
17249.72 98
17250.96 115
17252.20 119
17253.44 118
17254.68 110
17255.92 105
17257.16 100
17258.40 108
17259.64 104
17260.88 97
17262.12 101
17263.37 102
17264.61 104
17265.85 111
17267.09 94
17268.33 107
17269.57 98
17270.81 99
17272.05 103
17273.29 117
17274.53 94
17275.77 98
17277.01 84
17278.25 92
17279.49 94
17280.74 101
17281.98 99
17283.22 105
17284.46 117
17285.70 93
17286.94 119
17288.18 103
17289.42 95
17290.66 117
17291.91 107
17293.15 97
17294.39 106
17295.63 109
17296.87 103
17298.11 105
17299.36 106
17300.60 103
17301.84 108
17303.08 104
17304.32 108
17305.56 119
17306.81 98
17308.05 96
17309.29 112
17310.53 109
17311.77 98
17313.02 115
17314.26 100
17315.50 110
17316.74 123
17317.99 111
17319.23 78
17320.47 128
17321.71 103
17322.96 90
17324.20 100
17325.44 101
17326.68 109
17327.93 133
17329.17 98
17330.41 108
17331.65 105
17332.90 106
17334.14 91
17335.38 101
17336.63 100
17337.87 83
17339.11 102
17340.36 119
17341.60 91
17342.84 99
17344.09 85
17345.33 98
17346.57 111
17347.82 108
17349.06 89
17350.30 110
17351.55 110
17352.79 110
17354.03 103
17355.28 115
17356.52 106
17357.76 113
17359.01 101
17360.25 94
17361.50 96
17362.74 89
17363.98 102
17365.23 109
17366.47 112
17367.72 94
17368.96 115
17370.21 119
17371.45 92
17372.69 104
17373.94 85
17375.18 112
17376.43 104
17377.67 104
17378.92 89
17380.16 146
17381.41 99
17382.65 133
17383.89 94
17385.14 105
17386.38 88
17387.63 98
17388.87 97
17390.12 93
17391.36 91
17392.61 94
17393.85 118
17395.10 79
17396.34 106
17397.59 87
17398.83 116
17400.08 93
17401.33 110
17402.57 111
17403.82 124
17405.06 110
17406.31 117
17407.55 109
17408.80 116
17410.04 114
17411.29 117
17412.54 98
17413.78 100
17415.03 116
17416.27 104
17417.52 127
17418.76 92
17420.01 114
17421.26 108
17422.50 124
17423.75 109
17425.00 111
17426.24 112
17427.49 102
17428.73 114
17429.98 115
17431.23 93
17432.47 101
17433.72 118
17434.97 102
17436.21 107
17437.46 100
17438.71 107
17439.95 112
17441.20 109
17442.45 112
17443.69 103
17444.94 96
17446.19 113
17447.43 98
17448.68 105
17449.93 99
17451.18 89
17452.42 99
17453.67 112
17454.92 102
17456.16 99
17457.41 107
17458.66 100
17459.91 118
17461.15 107
17462.40 96
17463.65 109
17464.90 106
17466.14 124
17467.39 107
17468.64 111
17469.89 90
17471.14 99
17472.38 96
17473.63 119
17474.88 114
17476.13 118
17477.38 125
17478.62 119
17479.87 123
17481.12 113
17482.37 112
17483.62 106
17484.86 120
17486.11 120
17487.36 98
17488.61 128
17489.86 118
17491.11 114
17492.36 114
17493.60 121
17494.85 126
17496.10 116
17497.35 133
17498.60 114
17499.85 119
17501.10 107
17502.35 126
17503.59 121
17504.84 94
17506.09 118
17507.34 107
17508.59 134
17509.84 105
17511.09 111
17512.34 104
17513.59 133
17514.84 102
17516.09 106
17517.34 122
17518.59 119
17519.84 107
17521.09 114
17522.33 128
17523.58 113
17524.83 129
17526.08 123
17527.33 112
17528.58 121
17529.83 120
17531.08 116
17532.33 117
17533.58 129
17534.83 126
17536.08 140
17537.33 117
17538.58 109
17539.83 113
17541.09 124
17542.34 130
17543.59 120
17544.84 129
17546.09 119
17547.34 126
17548.59 142
17549.84 101
17551.09 138
17552.34 139
17553.59 112
17554.84 130
17556.09 117
17557.34 125
17558.59 129
17559.85 126
17561.10 112
17562.35 140
17563.60 131
17564.85 141
17566.10 112
17567.35 125
17568.60 128
17569.86 139
17571.11 101
17572.36 125
17573.61 137
17574.86 151
17576.11 141
17577.36 121
17578.62 127
17579.87 122
17581.12 118
17582.37 115
17583.62 118
17584.87 138
17586.13 154
17587.38 131
17588.63 139
17589.88 118
17591.13 124
17592.39 157
17593.64 124
17594.89 120
17596.14 123
17597.40 149
17598.65 128
17599.90 130
17601.15 114
17602.41 140
17603.66 152
17604.91 153
17606.16 135
17607.42 125
17608.67 140
17609.92 125
17611.17 146
17612.43 114
17613.68 127
17614.93 135
17616.19 144
17617.44 131
17618.69 129
17619.95 116
17621.20 127
17622.45 126
17623.71 122
17624.96 131
17626.21 130
17627.47 127
17628.72 136
17629.97 143
17631.23 134
17632.48 117
17633.73 108
17634.99 150
17636.24 127
17637.49 139
17638.75 137
17640.00 118
17641.26 126
17642.51 137
17643.76 129
17645.02 135
17646.27 127
17647.53 128
17648.78 115
17650.03 112
17651.29 121
17652.54 127
17653.80 130
17655.05 128
17656.31 136
17657.56 120
17658.82 119
17660.07 114
17661.32 134
17662.58 110
17663.83 109
17665.09 118
17666.34 124
17667.60 122
17668.85 114
17670.11 128
17671.36 110
17672.62 141
17673.87 119
17675.13 137
17676.38 119
17677.64 138
17678.89 119
17680.15 101
17681.40 117
17682.66 131
17683.92 114
17685.17 126
17686.43 125
17687.68 120
17688.94 112
17690.19 109
17691.45 109
17692.70 109
17693.96 122
17695.22 127
17696.47 103
17697.73 93
17698.98 95
17700.24 113
17701.50 116
17702.75 85
17704.01 94
17705.26 107
17706.52 103
17707.78 102
17709.03 109
17710.29 123
17711.55 111
17712.80 121
17714.06 118
17715.32 115
17716.57 112
17717.83 104
17719.09 107
17720.34 120
17721.60 101
17722.86 103
17724.11 100
17725.37 106
17726.63 109
17727.88 110
17729.14 108
17730.40 108
17731.65 128
17732.91 119
17734.17 117
17735.43 112
17736.68 112
17737.94 114
17739.20 114
17740.46 109
17741.71 101
17742.97 105
17744.23 99
17745.49 107
17746.74 106
17748.00 101
17749.26 101
17750.52 118
17751.77 106
17753.03 101
17754.29 91
17755.55 110
17756.81 111
17758.06 116
17759.32 119
17760.58 114
17761.84 104
17763.10 100
17764.35 106
17765.61 114
17766.87 108
17768.13 111
17769.39 102
17770.65 118
17771.91 97
17773.16 116
17774.42 112
17775.68 118
17776.94 117
17778.20 107
17779.46 103
17780.72 113
17781.98 111
17783.23 86
17784.49 92
17785.75 93
17787.01 118
17788.27 108
17789.53 128
17790.79 97
17792.05 92
17793.31 102
17794.57 108
17795.83 106
17797.09 109
17798.34 108
17799.60 114
17800.86 114
17802.12 104
17803.38 106
17804.64 110
17805.90 121
17807.16 110
17808.42 112
17809.68 97
17810.94 87
17812.20 98
17813.46 110
17814.72 108
17815.98 102
17817.24 124
17818.50 107
17819.76 106
17821.02 92
17822.28 101
17823.54 105
17824.80 95
17826.06 130
17827.33 94
17828.59 110
17829.85 103
17831.11 95
17832.37 79
17833.63 109
17834.89 104
17836.15 116
17837.41 108
17838.67 107
17839.93 86
17841.19 95
17842.45 92
17843.72 108
17844.98 89
17846.24 103
17847.50 99
17848.76 89
17850.02 100
17851.28 100
17852.54 92
17853.81 97
17855.07 105
17856.33 112
17857.59 101
17858.85 103
17860.11 84
17861.38 108
17862.64 96
17863.90 98
17865.16 94
17866.42 109
17867.68 100
17868.95 101
17870.21 103
17871.47 97
17872.73 103
17874.00 122
17875.26 104
17876.52 108
17877.78 94
17879.04 90
17880.31 96
17881.57 97
17882.83 73
17884.09 84
17885.36 101
17886.62 99
17887.88 95
17889.14 96
17890.41 109
17891.67 90
17892.93 89
17894.20 98
17895.46 101
17896.72 92
17897.98 104
17899.25 88
17900.51 98
17901.77 78
17903.04 99
17904.30 106
17905.56 102
17906.83 89
17908.09 85
17909.35 84
17910.62 97
17911.88 90
17913.14 116
17914.41 78
17915.67 83
17916.93 91
17918.20 92
17919.46 87
17920.73 90
17921.99 104
17923.25 102
17924.52 85
17925.78 103
17927.05 81
17928.31 91
17929.57 89
17930.84 111
17932.10 102
17933.37 88
17934.63 77
17935.90 88
17937.16 94
17938.42 93
17939.69 82
17940.95 91
17942.22 94
17943.48 89
17944.75 73
17946.01 94
17947.28 90
17948.54 87
17949.81 89
17951.07 86
17952.34 80
17953.60 96
17954.87 109
17956.13 86
17957.40 89
17958.66 95
17959.93 101
17961.19 88
17962.46 82
17963.72 103
17964.99 101
17966.25 79
17967.52 91
17968.78 98
17970.05 112
17971.31 94
17972.58 83
17973.85 94
17975.11 83
17976.38 104
17977.64 93
17978.91 107
17980.18 104
17981.44 83
17982.71 83
17983.97 98
17985.24 98
17986.51 86
17987.77 99
17989.04 92
17990.30 91
17991.57 95
17992.84 90
17994.10 78
17995.37 95
17996.64 82
17997.90 109
17999.17 101
18000.44 103
18001.70 94
18002.97 99
18004.24 90
18005.50 103
18006.77 95
18008.04 91
18009.30 80
18010.57 84
18011.84 89
18013.10 102
18014.37 103
18015.64 85
18016.91 100
18018.17 102
18019.44 84
18020.71 107
18021.97 95
18023.24 97
18024.51 86
18025.78 96
18027.04 99
18028.31 107
18029.58 102
18030.85 89
18032.12 86
18033.38 99
18034.65 85
18035.92 86
18037.19 89
18038.45 85
18039.72 100
18040.99 115
18042.26 85
18043.53 82
18044.80 90
18046.06 110
18047.33 93
18048.60 90
18049.87 96
18051.14 101
18052.40 95
18053.67 92
18054.94 88
18056.21 84
18057.48 91
18058.75 100
18060.02 87
18061.29 98
18062.55 78
18063.82 79
18065.09 95
18066.36 92
18067.63 91
18068.90 100
18070.17 90
18071.44 106
18072.71 92
18073.98 83
18075.24 92
18076.51 104
18077.78 84
18079.05 95
18080.32 87
18081.59 82
18082.86 91
18084.13 117
18085.40 84
18086.67 100
18087.94 94
18089.21 131
18090.48 92
18091.75 88
18093.02 97
18094.29 92
18095.56 97
18096.83 107
18098.10 93
18099.37 89
18100.64 97
18101.91 90
18103.18 95
18104.45 74
18105.72 80
18106.99 109
18108.26 102
18109.53 87
18110.80 92
18112.07 80
18113.34 96
18114.61 96
18115.88 92
18117.15 87
18118.43 90
18119.70 88
18120.97 99
18122.24 86
18123.51 80
18124.78 92
18126.05 101
18127.32 95
18128.59 101
18129.86 93
18131.14 97
18132.41 93
18133.68 102
18134.95 97
18136.22 89
18137.49 75
18138.76 99
18140.04 97
18141.31 94
18142.58 103
18143.85 81
18145.12 92
18146.39 88
18147.67 86
18148.94 98
18150.21 86
18151.48 102
18152.75 92
18154.02 102
18155.30 100
18156.57 79
18157.84 91
18159.11 99
18160.39 99
18161.66 91
18162.93 98
18164.20 88
18165.47 104
18166.75 86
18168.02 83
18169.29 83
18170.56 86
18171.84 104
18173.11 100
18174.38 99
18175.66 85
18176.93 98
18178.20 94
18179.47 86
18180.75 90
18182.02 94
18183.29 89
18184.57 93
18185.84 83
18187.11 93
18188.39 96
18189.66 87
18190.93 90
18192.21 86
18193.48 86
18194.75 100
18196.03 92
18197.30 99
18198.57 86
18199.85 84
18201.12 95
18202.39 83
18203.67 102
18204.94 102
18206.22 104
18207.49 85
18208.76 96
18210.04 80
18211.31 82
18212.59 79
18213.86 93
18215.13 84
18216.41 84
18217.68 87
18218.96 79
18220.23 84
18221.51 85
18222.78 89
18224.05 87
18225.33 89
18226.60 106
18227.88 85
18229.15 93
18230.43 94
18231.70 95
18232.98 81
18234.25 88
18235.53 101
18236.80 101
18238.08 86
18239.35 94
18240.63 92
18241.90 95
18243.18 85
18244.45 86
18245.73 78
18247.00 93
18248.28 85
18249.55 79
18250.83 86
18252.10 89
18253.38 92
18254.65 99
18255.93 114
18257.21 91
18258.48 95
18259.76 88
18261.03 93
18262.31 81
18263.58 100
18264.86 103
18266.14 102
18267.41 87
18268.69 89
18269.96 85
18271.24 107
18272.52 104
18273.79 93
18275.07 84
18276.35 76
18277.62 89
18278.90 85
18280.17 103
18281.45 85
18282.73 81
18284.00 77
18285.28 95
18286.56 78
18287.83 98
18289.11 83
18290.39 92
18291.66 84
18292.94 106
18294.22 105
18295.50 72
18296.77 83
18298.05 88
18299.33 92
18300.60 72
18301.88 92
18303.16 92
18304.43 93
18305.71 79
18306.99 73
18308.27 103
18309.54 86
18310.82 83
18312.10 82
18313.38 87
18314.65 92
18315.93 87
18317.21 88
18318.49 99
18319.77 87
18321.04 99
18322.32 94
18323.60 95
18324.88 87
18326.16 91
18327.43 84
18328.71 83
18329.99 82
18331.27 94
18332.55 94
18333.82 94
18335.10 99
18336.38 87
18337.66 94
18338.94 83
18340.22 79
18341.50 92
18342.77 85
18344.05 86
18345.33 83
18346.61 87
18347.89 99
18349.17 103
18350.45 89
18351.73 103
18353.00 97
18354.28 85
18355.56 85
18356.84 98
18358.12 103
18359.40 90
18360.68 96
18361.96 84
18363.24 80
18364.52 80
18365.80 88
18367.08 72
18368.36 86
18369.64 103
18370.91 88
18372.19 81
18373.47 99
18374.75 104
18376.03 82
18377.31 75
18378.59 85
18379.87 106
18381.15 104
18382.43 81
18383.71 96
18384.99 91
18386.27 90
18387.55 92
18388.83 92
18390.11 96
18391.39 91
18392.67 86
18393.95 85
18395.24 100
18396.52 99
18397.80 104
18399.08 76
18400.36 91
18401.64 80
18402.92 103
18404.20 79
18405.48 75
18406.76 90
18408.04 72
18409.32 90
18410.60 92
18411.89 83
18413.17 81
18414.45 91
18415.73 88
18417.01 90
18418.29 89
18419.57 80
18420.85 92
18422.13 103
18423.42 79
18424.70 92
18425.98 86
18427.26 85
18428.54 80
18429.82 104
18431.11 90
18432.39 93
18433.67 96
18434.95 82
18436.23 94
18437.51 105
18438.80 80
18440.08 82
18441.36 89
18442.64 82
18443.93 93
18445.21 78
18446.49 90
18447.77 67
18449.05 89
18450.34 89
18451.62 79
18452.90 71
18454.18 75
18455.47 100
18456.75 91
18458.03 69
18459.31 86
18460.60 78
18461.88 72
18463.16 85
18464.45 81
18465.73 90
18467.01 89
18468.29 80
18469.58 84
18470.86 93
18472.14 74
18473.43 85
18474.71 77
18475.99 83
18477.28 81
18478.56 90
18479.84 81
18481.13 78
18482.41 92
18483.69 80
18484.98 92
18486.26 84
18487.54 91
18488.83 82
18490.11 88
18491.40 84
18492.68 104
18493.96 74
18495.25 91
18496.53 96
18497.81 95
18499.10 87
18500.38 93
18501.67 85
18502.95 71
18504.24 91
18505.52 73
18506.80 82
18508.09 84
18509.37 101
18510.66 95
18511.94 74
18513.23 83
18514.51 89
18515.80 93
18517.08 97
18518.37 121
18519.65 88
18520.93 103
18522.22 91
18523.50 94
18524.79 78
18526.07 81
18527.36 90
18528.64 89
18529.93 95
18531.21 85
18532.50 81
18533.79 98
18535.07 86
18536.36 95
18537.64 84
18538.93 88
18540.21 93
18541.50 106
18542.78 77
18544.07 94
18545.35 94
18546.64 111
18547.93 93
18549.21 98
18550.50 90
18551.78 92
18553.07 95
18554.36 100
18555.64 93
18556.93 94
18558.21 85
18559.50 93
18560.79 75
18562.07 90
18563.36 88
18564.64 85
18565.93 99
18567.22 88
18568.50 84
18569.79 111
18571.08 88
18572.36 100
18573.65 88
18574.94 96
18576.22 88
18577.51 94
18578.80 106
18580.08 102
18581.37 90
18582.66 89
18583.95 104
18585.23 86
18586.52 103
18587.81 89
18589.09 101
18590.38 100
18591.67 99
18592.96 109
18594.24 89
18595.53 100
18596.82 98
18598.11 104
18599.39 121
18600.68 108
18601.97 97
18603.26 100
18604.54 105
18605.83 82
18607.12 100
18608.41 120
18609.69 90
18610.98 106
18612.27 91
18613.56 104
18614.85 93
18616.13 109
18617.42 107
18618.71 103
18620.00 103
18621.29 108
18622.58 105
18623.86 104
18625.15 102
18626.44 105
18627.73 117
18629.02 104
18630.31 87
18631.60 123
18632.88 101
18634.17 106
18635.46 94
18636.75 115
18638.04 95
18639.33 104
18640.62 99
18641.91 104
18643.20 81
18644.48 81
18645.77 108
18647.06 98
18648.35 91
18649.64 98
18650.93 94
18652.22 96
18653.51 107
18654.80 107
18656.09 106
18657.38 86
18658.67 82
18659.96 86
18661.25 95
18662.54 82
18663.83 100
18665.12 91
18666.41 97
18667.70 97
18668.99 93
18670.28 85
18671.57 94
18672.86 86
18674.15 85
18675.44 102
18676.73 93
18678.02 98
18679.31 94
18680.60 85
18681.89 85
18683.18 85
18684.47 90
18685.76 97
18687.05 82
18688.34 104
18689.63 67
18690.92 110
18692.21 95
18693.50 91
18694.79 76
18696.08 84
18697.38 93
18698.67 90
18699.96 88
18701.25 95
18702.54 67
18703.83 89
18705.12 92
18706.41 81
18707.70 98
18709.00 91
18710.29 87
18711.58 89
18712.87 87
18714.16 87
18715.45 79
18716.74 94
18718.04 82
18719.33 98
18720.62 86
18721.91 79
18723.20 87
18724.50 92
18725.79 68
18727.08 85
18728.37 99
18729.66 89
18730.96 97
18732.25 91
18733.54 91
18734.83 94
18736.12 82
18737.42 78
18738.71 92
18740.00 79
18741.29 62
18742.59 92
18743.88 94
18745.17 88
18746.46 87
18747.76 84
18749.05 73
18750.34 82
18751.63 93
18752.93 71
18754.22 85
18755.51 79
18756.81 86
18758.10 88
18759.39 78
18760.69 84
18761.98 78
18763.27 87
18764.56 92
18765.86 76
18767.15 99
18768.44 97
18769.74 103
18771.03 81
18772.33 82
18773.62 74
18774.91 88
18776.21 91
18777.50 79
18778.79 71
18780.09 79
18781.38 79
18782.67 76
18783.97 80
18785.26 74
18786.56 99
18787.85 98
18789.14 80
18790.44 84
18791.73 78
18793.03 82
18794.32 85
18795.62 81
18796.91 68
18798.20 77
18799.50 90
18800.79 87
18802.09 88
18803.38 66
18804.68 81
18805.97 84
18807.27 79
18808.56 82
18809.86 79
18811.15 82
18812.45 85
18813.74 82
18815.04 85
18816.33 83
18817.63 86
18818.92 88
18820.22 81
18821.51 99
18822.81 94
18824.10 97
18825.40 90
18826.69 72
18827.99 80
18829.28 76
18830.58 85
18831.87 73
18833.17 71
18834.47 93
18835.76 106
18837.06 96
18838.35 99
18839.65 71
18840.95 80
18842.24 74
18843.54 88
18844.83 93
18846.13 81
18847.43 79
18848.72 96
18850.02 88
18851.31 81
18852.61 76
18853.91 87
18855.20 80
18856.50 80
18857.80 83
18859.09 77
18860.39 82
18861.69 100
18862.98 79
18864.28 77
18865.58 79
18866.87 90
18868.17 93
18869.47 80
18870.76 71
18872.06 70
18873.36 88
18874.65 87
18875.95 66
18877.25 72
18878.54 68
18879.84 75
18881.14 82
18882.44 63
18883.73 84
18885.03 75
18886.33 76
18887.63 88
18888.92 65
18890.22 75
18891.52 79
18892.82 81
18894.11 100
18895.41 79
18896.71 86
18898.01 75
18899.31 76
18900.60 85
18901.90 72
18903.20 75
18904.50 74
18905.80 75
18907.09 70
18908.39 79
18909.69 76
18910.99 84
18912.29 98
18913.59 89
18914.88 79
18916.18 69
18917.48 74
18918.78 88
18920.08 67
18921.38 77
18922.67 84
18923.97 81
18925.27 90
18926.57 90
18927.87 79
18929.17 77
18930.47 76
18931.77 80
18933.07 78
18934.37 90
18935.66 73
18936.96 92
18938.26 93
18939.56 69
18940.86 76
18942.16 91
18943.46 91
18944.76 86
18946.06 89
18947.36 80
18948.66 82
18949.96 81
18951.26 96
18952.56 78
18953.86 67
18955.16 74
18956.46 76
18957.76 81
18959.06 69
18960.36 64
18961.66 77
18962.96 94
18964.26 84
18965.56 95
18966.86 65
18968.16 69
18969.46 80
18970.76 89
18972.06 75
18973.36 85
18974.66 100
18975.96 81
18977.26 70
18978.56 84
18979.86 64
18981.16 80
18982.46 82
18983.76 69
18985.06 72
18986.37 57
18987.67 82
18988.97 66
18990.27 76
18991.57 67
18992.87 67
18994.17 72
18995.47 83
18996.77 73
18998.07 63
18999.38 62
19000.68 76
19001.98 78
19003.28 83
19004.58 71
19005.88 71
19007.18 82
19008.49 78
19009.79 82
19011.09 72
19012.39 82
19013.69 72
19015.00 65
19016.30 69
19017.60 77
19018.90 69
19020.20 67
19021.51 77
19022.81 77
19024.11 85
19025.41 73
19026.71 57
19028.02 74
19029.32 76
19030.62 66
19031.92 73
19033.23 61
19034.53 60
19035.83 64
19037.13 74
19038.44 65
19039.74 71
19041.04 57
19042.34 79
19043.65 87
19044.95 75
19046.25 93
19047.56 64
19048.86 97
19050.16 65
19051.47 61
19052.77 97
19054.07 84
19055.37 79
19056.68 77
19057.98 68
19059.28 74
19060.59 86
19061.89 75
19063.20 81
19064.50 78
19065.80 66
19067.11 70
19068.41 84
19069.71 64
19071.02 75
19072.32 83
19073.62 63
19074.93 82
19076.23 77
19077.54 78
19078.84 99
19080.14 83
19081.45 70
19082.75 64
19084.06 73
19085.36 87
19086.67 92
19087.97 86
19089.27 73
19090.58 81
19091.88 90
19093.19 92
19094.49 80
19095.80 87
19097.10 66
19098.41 82
19099.71 81
19101.02 74
19102.32 87
19103.63 89
19104.93 89
19106.24 83
19107.54 87
19108.85 85
19110.15 84
19111.46 87
19112.76 83
19114.07 84
19115.37 67
19116.68 82
19117.98 87
19119.29 93
19120.59 79
19121.90 84
19123.20 74
19124.51 94
19125.82 99
19127.12 90
19128.43 95
19129.73 86
19131.04 98
19132.34 73
19133.65 76
19134.96 88
19136.26 75
19137.57 92
19138.87 87
19140.18 98
19141.49 80
19142.79 86
19144.10 94
19145.41 81
19146.71 67
19148.02 74
19149.32 72
19150.63 87
19151.94 95
19153.24 72
19154.55 79
19155.86 89
19157.16 95
19158.47 65
19159.78 68
19161.08 79
19162.39 70
19163.70 77
19165.01 80
19166.31 84
19167.62 71
19168.93 82
19170.23 83
19171.54 77
19172.85 70
19174.16 71
19175.46 70
19176.77 82
19178.08 89
19179.39 83
19180.69 78
19182.00 77
19183.31 81
19184.62 79
19185.92 77
19187.23 71
19188.54 77
19189.85 78
19191.15 75
19192.46 86
19193.77 82
19195.08 75
19196.39 78
19197.69 79
19199.00 70
19200.31 94
19201.62 76
19202.93 85
19204.24 79
19205.54 73
19206.85 65
19208.16 80
19209.47 70
19210.78 97
19212.09 82
19213.40 91
19214.70 71
19216.01 79
19217.32 82
19218.63 80
19219.94 80
19221.25 63
19222.56 82
19223.87 84
19225.18 83
19226.48 59
19227.79 90
19229.10 78
19230.41 78
19231.72 61
19233.03 73
19234.34 74
19235.65 74
19236.96 95
19238.27 70
19239.58 83
19240.89 66
19242.20 83
19243.51 76
19244.82 58
19246.13 66
19247.44 74
19248.75 64
19250.06 78
19251.37 66
19252.67 68
19253.98 67
19255.30 87
19256.61 81
19257.92 72
19259.23 93
19260.54 75
19261.85 80
19263.16 61
19264.47 84
19265.78 74
19267.09 88
19268.40 78
19269.71 62
19271.02 69
19272.33 85
19273.64 97
19274.95 86
19276.26 58
19277.57 88
19278.88 75
19280.19 59
19281.51 85
19282.82 67
19284.13 80
19285.44 63
19286.75 79
19288.06 67
19289.37 65
19290.68 70
19291.99 81
19293.31 82
19294.62 83
19295.93 85
19297.24 71
19298.55 73
19299.86 56
19301.18 86
19302.49 77
19303.80 74
19305.11 71
19306.42 59
19307.73 66
19309.05 70
19310.36 62
19311.67 64
19312.98 71
19314.29 76
19315.61 70
19316.92 73
19318.23 81
19319.54 76
19320.85 81
19322.17 70
19323.48 86
19324.79 74
19326.10 77
19327.42 60
19328.73 83
19330.04 73
19331.35 68
19332.67 70
19333.98 66
19335.29 82
19336.61 78
19337.92 54
19339.23 56
19340.54 82
19341.86 96
19343.17 77
19344.48 75
19345.80 79
19347.11 67
19348.42 73
19349.74 59
19351.05 87
19352.36 70
19353.68 78
19354.99 66
19356.30 75
19357.62 81
19358.93 73
19360.24 68
19361.56 75
19362.87 85
19364.19 71
19365.50 81
19366.81 68
19368.13 66
19369.44 61
19370.75 96
19372.07 70
19373.38 74
19374.70 83
19376.01 72
19377.33 83
19378.64 78
19379.95 71
19381.27 76
19382.58 83
19383.90 73
19385.21 75
19386.53 67
19387.84 75
19389.16 65
19390.47 88
19391.78 70
19393.10 60
19394.41 70
19395.73 74
19397.04 79
19398.36 69
19399.67 73
19400.99 82
19402.30 80
19403.62 78
19404.93 86
19406.25 76
19407.56 66
19408.88 76
19410.20 85
19411.51 74
19412.83 68
19414.14 75
19415.46 72
19416.77 66
19418.09 63
19419.40 67
19420.72 61
19422.03 81
19423.35 74
19424.67 84
19425.98 82
19427.30 76
19428.61 64
19429.93 73
19431.25 74
19432.56 65
19433.88 81
19435.19 68
19436.51 79
19437.83 67
19439.14 72
19440.46 69
19441.78 73
19443.09 75
19444.41 76
19445.73 72
19447.04 59
19448.36 67
19449.68 75
19450.99 60
19452.31 60
19453.63 77
19454.94 78
19456.26 66
19457.58 54
19458.89 78
19460.21 77
19461.53 69
19462.84 60
19464.16 73
19465.48 69
19466.80 68
19468.11 76
19469.43 62
19470.75 77
19472.07 71
19473.38 78
19474.70 80
19476.02 72
19477.34 69
19478.65 68
19479.97 81
19481.29 71
19482.61 64
19483.92 78
19485.24 79
19486.56 72
19487.88 62
19489.20 63
19490.51 66
19491.83 73
19493.15 63
19494.47 71
19495.79 58
19497.10 69
19498.42 69
19499.74 69
19501.06 59
19502.38 73
19503.70 93
19505.02 86
19506.33 67
19507.65 70
19508.97 66
19510.29 69
19511.61 55
19512.93 62
19514.25 71
19515.57 72
19516.88 65
19518.20 64
19519.52 64
19520.84 72
19522.16 60
19523.48 67
19524.80 66
19526.12 74
19527.44 72
19528.76 73
19530.08 62
19531.40 73
19532.71 67
19534.03 89
19535.35 64
19536.67 63
19537.99 75
19539.31 70
19540.63 60
19541.95 60
19543.27 71
19544.59 76
19545.91 66
19547.23 80
19548.55 97
19549.87 56
19551.19 66
19552.51 88
19553.83 74
19555.15 71
19556.47 78
19557.79 58
19559.11 56
19560.43 61
19561.75 68
19563.08 80
19564.40 63
19565.72 72
19567.04 76
19568.36 72
19569.68 58
19571.00 76
19572.32 76
19573.64 86
19574.96 67
19576.28 68
19577.60 79
19578.92 70
19580.25 70
19581.57 68
19582.89 72
19584.21 78
19585.53 64
19586.85 77
19588.17 68
19589.49 64
19590.82 68
19592.14 82
19593.46 83
19594.78 69
19596.10 86
19597.42 73
19598.75 68
19600.07 70
19601.39 71
19602.71 87
19604.03 87
19605.35 68
19606.68 72
19608.00 82
19609.32 68
19610.64 79
19611.96 86
19613.29 81
19614.61 63
19615.93 68
19617.25 65
19618.58 77
19619.90 66
19621.22 75
19622.54 92
19623.87 60
19625.19 54
19626.51 63
19627.83 76
19629.16 64
19630.48 80
19631.80 68
19633.13 72
19634.45 68
19635.77 77
19637.09 60
19638.42 66
19639.74 72
19641.06 78
19642.39 85
19643.71 60
19645.03 67
19646.36 77
19647.68 82
19649.00 58
19650.33 73
19651.65 89
19652.97 74
19654.30 69
19655.62 56
19656.94 79
19658.27 68
19659.59 52
19660.92 90
19662.24 85
19663.56 59
19664.89 70
19666.21 62
19667.54 81
19668.86 62
19670.18 77
19671.51 71
19672.83 80
19674.16 78
19675.48 61
19676.80 76
19678.13 68
19679.45 55
19680.78 75
19682.10 95
19683.43 60
19684.75 70
19686.08 73
19687.40 77
19688.73 76
19690.05 81
19691.38 83
19692.70 67
19694.02 65
19695.35 83
19696.67 78
19698.00 59
19699.33 64
19700.65 84
19701.98 75
19703.30 70
19704.63 60
19705.95 77
19707.28 62
19708.60 83
19709.93 63
19711.25 55
19712.58 82
19713.90 62
19715.23 71
19716.56 79
19717.88 61
19719.21 64
19720.53 77
19721.86 90
19723.18 61
19724.51 77
19725.84 73
19727.16 78
19728.49 61
19729.81 83
19731.14 82
19732.47 71
19733.79 78
19735.12 81
19736.45 73
19737.77 73
19739.10 59
19740.42 80
19741.75 68
19743.08 62
19744.40 65
19745.73 80
19747.06 88
19748.38 62
19749.71 68
19751.04 75
19752.37 76
19753.69 82
19755.02 72
19756.35 84
19757.67 75
19759.00 77
19760.33 81
19761.65 83
19762.98 57
19764.31 65
19765.64 77
19766.96 73
19768.29 78
19769.62 73
19770.95 72
19772.27 86
19773.60 71
19774.93 75
19776.26 75
19777.58 70
19778.91 81
19780.24 89
19781.57 78
19782.90 77
19784.22 75
19785.55 85
19786.88 66
19788.21 87
19789.54 63
19790.86 78
19792.19 88
19793.52 69
19794.85 66
19796.18 67
19797.51 80
19798.83 78
19800.16 74
19801.49 66
19802.82 70
19804.15 80
19805.48 75
19806.81 79
19808.13 61
19809.46 79
19810.79 67
19812.12 76
19813.45 73
19814.78 79
19816.11 83
19817.44 94
19818.77 68
19820.10 82
19821.42 81
19822.75 68
19824.08 86
19825.41 70
19826.74 93
19828.07 65
19829.40 98
19830.73 75
19832.06 71
19833.39 63
19834.72 91
19836.05 79
19837.38 73
19838.71 73
19840.04 74
19841.37 76
19842.70 78
19844.03 83
19845.36 83
19846.69 69
19848.02 79
19849.35 87
19850.68 67
19852.01 75
19853.34 72
19854.67 83
19856.00 71
19857.33 87
19858.66 68
19859.99 68
19861.32 92
19862.65 66
19863.98 80
19865.31 71
19866.64 80
19867.97 77
19869.30 87
19870.64 79
19871.97 52
19873.30 74
19874.63 80
19875.96 78
19877.29 66
19878.62 62
19879.95 61
19881.28 74
19882.62 74
19883.95 83
19885.28 78
19886.61 84
19887.94 61
19889.27 90
19890.60 79
19891.94 72
19893.27 69
19894.60 82
19895.93 82
19897.26 85
19898.59 66
19899.93 83
19901.26 79
19902.59 81
19903.92 75
19905.25 64
19906.59 71
19907.92 78
19909.25 71
19910.58 64
19911.91 66
19913.25 72
19914.58 81
19915.91 90
19917.24 83
19918.58 67
19919.91 69
19921.24 77
19922.57 72
19923.91 65
19925.24 66
19926.57 78
19927.90 63
19929.24 70
19930.57 78
19931.90 81
19933.24 62
19934.57 86
19935.90 74
19937.23 73
19938.57 62
19939.90 83
19941.23 63
19942.57 50
19943.90 73
19945.23 68
19946.57 78
19947.90 61
19949.23 63
19950.57 89
19951.90 76
19953.24 74
19954.57 65
19955.90 81
19957.24 85
19958.57 74
19959.90 54
19961.24 68
19962.57 74
19963.91 72
19965.24 71
19966.57 88
19967.91 77
19969.24 69
19970.58 83
19971.91 78
19973.24 67
19974.58 83
19975.91 69
19977.25 87
19978.58 60
19979.92 66
19981.25 66
19982.59 77
19983.92 64
19985.26 81
19986.59 67
19987.92 63
19989.26 80
19990.59 75
19991.93 76
19993.26 73
19994.60 77
19995.93 62
19997.27 79
19998.60 67
19999.94 81
20001.28 75
20002.61 66
20003.95 87
20005.28 70
20006.62 73
20007.95 72
20009.29 63
20010.62 65
20011.96 67
20013.29 66
20014.63 71
20015.97 91
20017.30 83
20018.64 64
20019.97 80
20021.31 71
20022.64 66
20023.98 69
20025.32 78
20026.65 83
20027.99 62
20029.32 62
20030.66 60
20032.00 63
20033.33 67
20034.67 78
20036.01 80
20037.34 64
20038.68 68
20040.02 79
20041.35 71
20042.69 72
20044.03 74
20045.36 70
20046.70 79
20048.04 68
20049.37 60
20050.71 76
20052.05 81
20053.38 68
20054.72 85
20056.06 80
20057.39 74
20058.73 80
20060.07 91
20061.41 71
20062.74 80
20064.08 66
20065.42 76
20066.76 63
20068.09 71
20069.43 68
20070.77 63
20072.11 73
20073.44 79
20074.78 76
20076.12 82
20077.46 68
20078.79 66
20080.13 80
20081.47 74
20082.81 69
20084.15 62
20085.48 61
20086.82 80
20088.16 73
20089.50 69
20090.84 78
20092.17 66
20093.51 87
20094.85 77
20096.19 82
20097.53 79
20098.87 66
20100.20 81
20101.54 90
20102.88 77
20104.22 66
20105.56 81
20106.90 66
20108.24 76
20109.58 61
20110.91 70
20112.25 71
20113.59 66
20114.93 82
20116.27 68
20117.61 85
20118.95 81
20120.29 83
20121.63 71
20122.97 73
20124.31 77
20125.65 73
20126.98 68
20128.32 72
20129.66 62
20131.00 70
20132.34 64
20133.68 75
20135.02 70
20136.36 64
