# Supplementary material for: MALDI-TOF MS typing enables the classification of brewing yeasts of the genus Saccharomyces to major beer styles
Source: PLoS One. 2017 Aug 9;12(8):e0181694. doi: 10.1371/journal.pone.0181694 (PMC5549903; doi:10.1371/journal.pone.0181694)
Supplement: S16 File — The directory includes 90 raw files and was zipped to “.zip”; the folder has three strains with 30 spectra per strain; S1 Text explains the raw files with an example and Table 1 represents the yeast strains used within the experiment. (ZIP) [file pone.0181694.s019.zip › 46-48/30672-478-OG-Ale-Ale-YPG-18h-E-E_2016-10-03_5_0_E1_1.dat]

1998.43 3292
1998.85 3264
1999.27 3248
1999.69 3228
2000.11 3235
2000.54 3314
2000.96 3339
2001.38 3380
2001.80 3293
2002.23 3179
2002.65 3359
2003.07 3452
2003.49 3435
2003.92 3321
2004.34 3261
2004.76 3347
2005.18 3224
2005.61 3261
2006.03 3366
2006.45 3352
2006.87 3270
2007.30 3265
2007.72 3263
2008.14 3184
2008.57 3252
2008.99 3178
2009.41 3148
2009.84 3136
2010.26 3049
2010.68 3004
2011.11 2976
2011.53 3010
2011.95 3084
2012.38 2955
2012.80 2949
2013.22 2876
2013.65 2976
2014.07 2968
2014.49 2978
2014.92 3085
2015.34 3086
2015.77 3120
2016.19 3144
2016.61 3214
2017.04 3096
2017.46 3240
2017.89 3208
2018.31 3139
2018.73 3100
2019.16 3230
2019.58 3155
2020.01 3195
2020.43 3178
2020.85 3061
2021.28 3030
2021.70 3217
2022.13 3224
2022.55 3118
2022.98 3062
2023.40 3139
2023.83 3095
2024.25 3072
2024.68 3023
2025.10 2970
2025.53 3000
2025.95 3005
2026.38 3016
2026.80 2986
2027.23 2915
2027.65 2911
2028.08 2955
2028.50 3027
2028.93 2930
2029.35 2989
2029.78 3035
2030.20 3056
2030.63 3059
2031.05 3072
2031.48 3129
2031.90 3111
2032.33 2989
2032.75 3113
2033.18 3103
2033.61 3024
2034.03 3115
2034.46 3183
2034.88 3229
2035.31 3099
2035.74 3067
2036.16 3231
2036.59 3233
2037.01 3182
2037.44 3169
2037.87 3201
2038.29 3178
2038.72 3045
2039.14 3053
2039.57 3185
2040.00 3024
2040.42 3057
2040.85 3078
2041.28 3024
2041.70 3052
2042.13 3074
2042.56 3063
2042.98 3001
2043.41 3052
2043.84 3045
2044.26 3006
2044.69 3022
2045.12 3035
2045.54 3063
2045.97 3051
2046.40 3066
2046.82 3025
2047.25 3144
2047.68 3105
2048.11 3073
2048.53 3187
2048.96 3319
2049.39 3481
2049.82 3728
2050.24 3825
2050.67 3937
2051.10 4009
2051.53 4046
2051.95 4211
2052.38 4182
2052.81 4117
2053.24 4035
2053.66 4011
2054.09 3816
2054.52 3683
2054.95 3517
2055.38 3502
2055.80 3389
2056.23 3301
2056.66 3217
2057.09 3212
2057.52 3100
2057.94 3046
2058.37 3072
2058.80 3010
2059.23 2965
2059.66 2994
2060.09 3050
2060.51 3034
2060.94 3153
2061.37 3147
2061.80 3215
2062.23 3305
2062.66 3335
2063.09 3447
2063.52 3519
2063.94 3503
2064.37 3479
2064.80 3528
2065.23 3518
2065.66 3410
2066.09 3365
2066.52 3288
2066.95 3264
2067.38 3239
2067.81 3281
2068.24 3261
2068.66 3298
2069.09 3169
2069.52 3196
2069.95 3214
2070.38 3275
2070.81 3209
2071.24 3197
2071.67 3184
2072.10 3270
2072.53 3157
2072.96 3132
2073.39 3189
2073.82 3249
2074.25 3313
2074.68 3309
2075.11 3257
2075.54 3276
2075.97 3306
2076.40 3478
2076.83 3501
2077.26 3603
2077.69 3673
2078.12 3787
2078.55 3830
2078.98 3829
2079.41 3827
2079.84 3750
2080.27 3670
2080.70 3724
2081.14 3658
2081.57 3617
2082.00 3624
2082.43 3457
2082.86 3393
2083.29 3232
2083.72 3319
2084.15 3263
2084.58 3260
2085.01 3133
2085.44 3130
2085.88 3218
2086.31 3126
2086.74 3115
2087.17 3176
2087.60 3203
2088.03 3251
2088.46 3075
2088.89 3196
2089.33 3166
2089.76 3220
2090.19 3137
2090.62 3059
2091.05 3054
2091.48 3063
2091.92 3138
2092.35 3134
2092.78 3096
2093.21 3062
2093.64 3171
2094.07 3145
2094.51 3136
2094.94 3149
2095.37 3163
2095.80 3052
2096.24 3080
2096.67 3057
2097.10 2991
2097.53 3003
2097.96 3077
2098.40 3027
2098.83 3011
2099.26 3090
2099.69 3021
2100.13 2998
2100.56 3047
2100.99 2951
2101.43 2948
2101.86 3100
2102.29 3146
2102.72 3109
2103.16 3221
2103.59 3278
2104.02 3307
2104.46 3363
2104.89 3424
2105.32 3466
2105.76 3594
2106.19 3597
2106.62 3499
2107.05 3531
2107.49 3478
2107.92 3506
2108.36 3377
2108.79 3224
2109.22 3254
2109.66 3391
2110.09 3308
2110.52 3239
2110.96 3222
2111.39 3163
2111.82 3182
2112.26 3156
2112.69 3237
2113.13 3038
2113.56 3044
2113.99 3013
2114.43 3131
2114.86 3013
2115.30 2985
2115.73 2902
2116.16 2892
2116.60 2995
2117.03 2953
2117.47 3047
2117.90 2957
2118.34 2892
2118.77 2924
2119.21 2869
2119.64 2984
2120.07 2948
2120.51 3031
2120.94 3076
2121.38 3136
2121.81 3062
2122.25 2940
2122.68 2960
2123.12 2984
2123.55 3032
2123.99 2983
2124.42 3005
2124.86 3060
2125.29 2964
2125.73 3051
2126.16 3004
2126.60 3022
2127.04 2984
2127.47 2980
2127.91 3000
2128.34 3007
2128.78 3072
2129.21 3010
2129.65 3026
2130.08 3042
2130.52 3077
2130.96 3151
2131.39 3057
2131.83 3099
2132.26 3030
2132.70 2952
2133.14 2945
2133.57 2968
2134.01 3038
2134.44 3017
2134.88 3071
2135.32 3043
2135.75 2944
2136.19 3002
2136.62 2918
2137.06 2984
2137.50 2964
2137.93 2931
2138.37 2948
2138.81 2835
2139.24 2961
2139.68 2984
2140.12 2916
2140.55 2862
2140.99 2899
2141.43 2887
2141.86 2940
2142.30 2915
2142.74 2896
2143.18 2861
2143.61 2959
2144.05 2989
2144.49 2949
2144.92 3029
2145.36 3040
2145.80 2964
2146.24 3023
2146.67 3076
2147.11 3124
2147.55 3205
2147.99 3167
2148.42 3243
2148.86 3289
2149.30 3366
2149.74 3321
2150.17 3392
2150.61 3347
2151.05 3394
2151.49 3223
2151.92 3199
2152.36 3165
2152.80 3050
2153.24 3142
2153.68 3188
2154.11 3183
2154.55 3124
2154.99 3300
2155.43 3343
2155.87 3457
2156.31 3357
2156.74 3376
2157.18 3311
2157.62 3500
2158.06 3456
2158.50 3493
2158.94 3594
2159.38 3587
2159.81 3422
2160.25 3299
2160.69 3301
2161.13 3276
2161.57 3392
2162.01 3375
2162.45 3367
2162.89 3289
2163.33 3361
2163.76 3255
2164.20 3290
2164.64 3409
2165.08 3456
2165.52 3367
2165.96 3412
2166.40 3325
2166.84 3435
2167.28 3319
2167.72 3372
2168.16 3499
2168.60 3507
2169.04 3403
2169.48 3412
2169.92 3382
2170.36 3405
2170.80 3350
2171.24 3190
2171.68 3196
2172.12 3247
2172.56 3212
2173.00 3133
2173.44 3207
2173.88 3289
2174.32 3250
2174.76 3254
2175.20 3204
2175.64 3315
2176.08 3261
2176.52 3201
2176.96 3137
2177.40 3172
2177.84 3190
2178.28 3186
2178.72 3096
2179.16 3231
2179.60 3185
2180.04 3158
2180.48 3112
2180.92 3168
2181.37 3101
2181.81 3148
2182.25 3133
2182.69 3181
2183.13 3159
2183.57 3103
2184.01 3253
2184.45 3288
2184.89 3172
2185.34 3159
2185.78 3197
2186.22 3191
2186.66 3227
2187.10 3199
2187.54 3222
2187.98 3230
2188.43 3207
2188.87 3157
2189.31 3221
2189.75 3259
2190.19 3150
2190.63 3212
2191.08 3217
2191.52 3290
2191.96 3313
2192.40 3396
2192.84 3375
2193.29 3421
2193.73 3407
2194.17 3517
2194.61 3614
2195.05 3470
2195.50 3441
2195.94 3437
2196.38 3471
2196.82 3496
2197.27 3449
2197.71 3491
2198.15 3504
2198.59 3426
2199.04 3376
2199.48 3397
2199.92 3430
2200.37 3421
2200.81 3420
2201.25 3320
2201.69 3386
2202.14 3319
2202.58 3420
2203.02 3496
2203.47 3407
2203.91 3395
2204.35 3427
2204.80 3399
2205.24 3541
2205.68 3516
2206.13 3490
2206.57 3553
2207.01 3524
2207.46 3630
2207.90 3649
2208.34 3724
2208.79 3687
2209.23 3736
2209.67 3737
2210.12 3746
2210.56 3832
2211.01 3834
2211.45 3757
2211.89 3776
2212.34 3705
2212.78 3557
2213.23 3436
2213.67 3448
2214.11 3476
2214.56 3415
2215.00 3346
2215.45 3206
2215.89 3152
2216.34 3133
2216.78 3121
2217.22 3057
2217.67 3173
2218.11 3148
2218.56 3210
2219.00 3225
2219.45 3226
2219.89 3275
2220.34 3363
2220.78 3366
2221.23 3457
2221.67 3537
2222.12 3556
2222.56 3658
2223.01 3529
2223.45 3652
2223.90 3677
2224.34 3723
2224.79 3694
2225.23 3612
2225.68 3708
2226.12 3778
2226.57 3660
2227.01 3614
2227.46 3579
2227.91 3460
2228.35 3547
2228.80 3617
2229.24 3570
2229.69 3443
2230.13 3529
2230.58 3521
2231.03 3386
2231.47 3397
2231.92 3523
2232.36 3562
2232.81 3387
2233.26 3340
2233.70 3357
2234.15 3410
2234.59 3298
2235.04 3375
2235.49 3311
2235.93 3228
2236.38 3253
2236.83 3243
2237.27 3197
2237.72 3293
2238.17 3242
2238.61 3080
2239.06 3162
2239.51 3174
2239.95 3212
2240.40 3231
2240.85 3226
2241.29 3116
2241.74 3179
2242.19 3214
2242.63 3184
2243.08 3205
2243.53 3093
2243.98 3078
2244.42 3054
2244.87 3109
2245.32 3124
2245.76 3056
2246.21 3054
2246.66 3033
2247.11 2936
2247.55 3079
2248.00 3166
2248.45 3167
2248.90 3148
2249.35 3226
2249.79 3218
2250.24 3315
2250.69 3377
2251.14 3335
2251.58 3177
2252.03 3214
2252.48 3263
2252.93 3268
2253.38 3264
2253.82 3227
2254.27 3244
2254.72 3179
2255.17 3238
2255.62 3260
2256.07 3267
2256.51 3300
2256.96 3386
2257.41 3582
2257.86 3751
2258.31 4091
2258.76 4451
2259.21 4733
2259.65 5089
2260.10 5318
2260.55 5736
2261.00 5929
2261.45 5832
2261.90 5901
2262.35 5843
2262.80 5474
2263.25 5300
2263.69 5201
2264.14 5075
2264.59 4856
2265.04 4632
2265.49 4616
2265.94 4552
2266.39 4435
2266.84 4361
2267.29 4134
2267.74 4041
2268.19 4066
2268.64 4214
2269.09 4095
2269.54 4100
2269.99 3943
2270.44 4031
2270.89 3967
2271.34 3941
2271.79 3895
2272.24 3750
2272.69 3838
2273.14 3826
2273.59 3797
2274.04 3710
2274.49 3672
2274.94 3683
2275.39 3591
2275.84 3507
2276.29 3516
2276.74 3500
2277.19 3652
2277.64 3756
2278.09 3755
2278.54 3861
2278.99 4110
2279.44 4133
2279.89 4172
2280.34 4180
2280.79 4317
2281.25 4187
2281.70 4126
2282.15 3997
2282.60 4000
2283.05 3824
2283.50 3699
2283.95 3693
2284.40 3657
2284.85 3610
2285.31 3667
2285.76 3865
2286.21 3877
2286.66 3970
2287.11 4176
2287.56 4202
2288.01 4297
2288.47 4463
2288.92 4507
2289.37 4504
2289.82 4609
2290.27 4578
2290.72 4498
2291.18 4446
2291.63 4356
2292.08 4290
2292.53 4240
2292.98 4088
2293.44 3919
2293.89 3792
2294.34 3721
2294.79 3618
2295.24 3581
2295.70 3512
2296.15 3528
2296.60 3524
2297.05 3457
2297.51 3421
2297.96 3392
2298.41 3347
2298.86 3172
2299.32 3288
2299.77 3309
2300.22 3382
2300.67 3322
2301.13 3414
2301.58 3399
2302.03 3367
2302.49 3317
2302.94 3322
2303.39 3341
2303.85 3294
2304.30 3214
2304.75 3283
2305.20 3349
2305.66 3347
2306.11 3362
2306.56 3397
2307.02 3362
2307.47 3523
2307.93 3557
2308.38 3614
2308.83 3715
2309.29 3619
2309.74 3569
2310.19 3503
2310.65 3494
2311.10 3570
2311.55 3494
2312.01 3577
2312.46 3495
2312.92 3369
2313.37 3429
2313.82 3309
2314.28 3382
2314.73 3446
2315.19 3509
2315.64 3374
2316.10 3436
2316.55 3478
2317.00 3560
2317.46 3613
2317.91 3632
2318.37 3656
2318.82 3676
2319.28 3775
2319.73 3845
2320.19 3974
2320.64 4130
2321.10 4161
2321.55 4345
2322.01 4218
2322.46 4347
2322.92 4450
2323.37 4432
2323.83 4430
2324.28 4146
2324.74 4145
2325.19 4035
2325.65 3957
2326.10 3922
2326.56 3677
2327.01 3762
2327.47 3850
2327.92 3837
2328.38 3838
2328.83 3809
2329.29 3746
2329.74 3756
2330.20 3756
2330.66 3673
2331.11 3601
2331.57 3503
2332.02 3570
2332.48 3560
2332.94 3533
2333.39 3487
2333.85 3599
2334.30 3737
2334.76 3810
2335.22 3766
2335.67 4014
2336.13 4094
2336.58 4336
2337.04 4664
2337.50 4743
2337.95 4945
2338.41 5089
2338.87 5110
2339.32 5073
2339.78 5091
2340.24 5083
2340.69 5042
2341.15 4941
2341.61 4784
2342.06 4801
2342.52 4704
2342.98 4623
2343.43 4582
2343.89 4403
2344.35 4381
2344.81 4377
2345.26 4308
2345.72 4203
2346.18 4178
2346.63 4063
2347.09 4035
2347.55 4066
2348.01 4068
2348.46 3959
2348.92 3950
2349.38 4076
2349.84 3946
2350.29 3838
2350.75 3917
2351.21 3731
2351.67 3781
2352.13 3780
2352.58 3643
2353.04 3526
2353.50 3594
2353.96 3499
2354.41 3397
2354.87 3417
2355.33 3386
2355.79 3415
2356.25 3455
2356.71 3473
2357.16 3529
2357.62 3428
2358.08 3591
2358.54 3647
2359.00 3610
2359.46 3691
2359.91 3547
2360.37 3601
2360.83 3551
2361.29 3584
2361.75 3610
2362.21 3635
2362.67 3646
2363.13 3635
2363.58 3605
2364.04 3683
2364.50 3796
2364.96 3952
2365.42 3998
2365.88 4107
2366.34 4164
2366.80 4363
2367.26 4506
2367.72 4495
2368.18 4467
2368.64 4384
2369.10 4391
2369.55 4302
2370.01 4322
2370.47 4189
2370.93 4077
2371.39 4014
2371.85 3990
2372.31 3982
2372.77 3889
2373.23 3688
2373.69 3646
2374.15 3628
2374.61 3655
2375.07 3624
2375.53 3460
2375.99 3605
2376.45 3609
2376.91 3539
2377.37 3519
2377.83 3520
2378.29 3535
2378.75 3541
2379.21 3419
2379.68 3334
2380.14 3366
2380.60 3344
2381.06 3282
2381.52 3180
2381.98 3236
2382.44 3243
2382.90 3252
2383.36 3240
2383.82 3340
2384.28 3270
2384.74 3307
2385.20 3214
2385.67 3212
2386.13 3231
2386.59 3220
2387.05 3314
2387.51 3424
2387.97 3455
2388.43 3417
2388.89 3379
2389.36 3391
2389.82 3335
2390.28 3353
2390.74 3341
2391.20 3383
2391.66 3456
2392.13 3351
2392.59 3308
2393.05 3344
2393.51 3364
2393.97 3422
2394.43 3411
2394.90 3394
2395.36 3343
2395.82 3464
2396.28 3449
2396.74 3460
2397.21 3312
2397.67 3385
2398.13 3431
2398.59 3284
2399.06 3225
2399.52 3261
2399.98 3179
2400.44 3057
2400.91 3080
2401.37 3014
2401.83 3156
2402.29 3112
2402.76 3022
2403.22 3113
2403.68 3172
2404.14 3097
2404.61 3113
2405.07 3231
2405.53 3330
2406.00 3257
2406.46 3193
2406.92 3147
2407.39 3220
2407.85 3308
2408.31 3264
2408.78 3214
2409.24 3189
2409.70 3243
2410.17 3140
2410.63 3128
2411.09 3175
2411.56 3289
2412.02 3258
2412.48 3264
2412.95 3348
2413.41 3327
2413.87 3467
2414.34 3532
2414.80 3508
2415.27 3539
2415.73 3612
2416.19 3533
2416.66 3525
2417.12 3644
2417.59 3623
2418.05 3655
2418.51 3745
2418.98 3880
2419.44 4087
2419.91 4216
2420.37 4321
2420.84 4392
2421.30 4589
2421.77 4642
2422.23 4595
2422.69 4448
2423.16 4411
2423.62 4389
2424.09 4255
2424.55 4043
2425.02 3854
2425.48 3868
2425.95 3843
2426.41 3723
2426.88 3567
2427.34 3545
2427.81 3573
2428.27 3453
2428.74 3425
2429.20 3350
2429.67 3309
2430.13 3312
2430.60 3328
2431.07 3314
2431.53 3271
2432.00 3275
2432.46 3220
2432.93 3261
2433.39 3401
2433.86 3327
2434.32 3400
2434.79 3422
2435.26 3409
2435.72 3494
2436.19 3608
2436.65 3843
2437.12 3963
2437.59 4000
2438.05 4070
2438.52 4187
2438.98 4240
2439.45 4318
2439.92 4432
2440.38 4451
2440.85 4345
2441.32 4154
2441.78 3995
2442.25 4079
2442.72 3882
2443.18 3725
2443.65 3603
2444.12 3483
2444.58 3443
2445.05 3391
2445.52 3367
2445.98 3265
2446.45 3219
2446.92 3152
2447.38 3197
2447.85 3186
2448.32 3275
2448.78 3303
2449.25 3251
2449.72 3296
2450.19 3324
2450.65 3336
2451.12 3366
2451.59 3340
2452.06 3340
2452.52 3324
2452.99 3210
2453.46 3200
2453.93 3218
2454.39 3256
2454.86 3202
2455.33 3155
2455.80 3243
2456.26 3347
2456.73 3196
2457.20 3112
2457.67 3116
2458.14 3357
2458.60 3266
2459.07 3254
2459.54 3304
2460.01 3273
2460.48 3226
2460.95 3236
2461.41 3369
2461.88 3340
2462.35 3340
2462.82 3219
2463.29 3268
2463.76 3373
2464.22 3328
2464.69 3390
2465.16 3370
2465.63 3363
2466.10 3294
2466.57 3383
2467.04 3322
2467.51 3391
2467.97 3365
2468.44 3308
2468.91 3319
2469.38 3238
2469.85 3323
2470.32 3221
2470.79 3162
2471.26 3116
2471.73 3089
2472.20 3078
2472.67 3201
2473.14 3065
2473.61 3035
2474.07 2979
2474.54 3030
2475.01 3122
2475.48 3150
2475.95 3173
2476.42 3200
2476.89 3247
2477.36 3100
2477.83 3152
2478.30 3159
2478.77 3154
2479.24 3208
2479.71 3123
2480.18 3132
2480.65 3212
2481.12 3194
2481.59 3173
2482.06 3107
2482.53 3175
2483.00 3145
2483.47 3132
2483.95 3271
2484.42 3291
2484.89 3227
2485.36 3258
2485.83 3303
2486.30 3409
2486.77 3320
2487.24 3378
2487.71 3324
2488.18 3336
2488.65 3440
2489.12 3303
2489.59 3308
2490.07 3449
2490.54 3307
2491.01 3251
2491.48 3335
2491.95 3180
2492.42 3303
2492.89 3207
2493.36 3164
2493.84 3204
2494.31 3241
2494.78 3328
2495.25 3262
2495.72 3173
2496.19 3105
2496.66 3212
2497.14 3160
2497.61 3208
2498.08 3120
2498.55 3043
2499.02 3082
2499.50 3101
2499.97 3045
2500.44 2947
2500.91 2983
2501.38 3081
2501.86 3045
2502.33 2968
2502.80 3065
2503.27 2827
2503.74 2981
2504.22 3046
2504.69 3031
2505.16 2959
2505.63 3073
2506.11 2990
2506.58 3047
2507.05 3234
2507.52 3254
2508.00 3196
2508.47 3323
2508.94 3337
2509.42 3516
2509.89 3505
2510.36 3371
2510.83 3405
2511.31 3345
2511.78 3415
2512.25 3429
2512.73 3394
2513.20 3407
2513.67 3320
2514.15 3270
2514.62 3176
2515.09 3218
2515.57 3248
2516.04 3080
2516.51 3093
2516.99 3218
2517.46 3078
2517.94 3022
2518.41 3037
2518.88 3062
2519.36 3072
2519.83 3165
2520.30 3130
2520.78 3159
2521.25 3231
2521.73 3223
2522.20 3280
2522.67 3254
2523.15 3249
2523.62 3457
2524.10 3434
2524.57 3436
2525.05 3499
2525.52 3435
2525.99 3438
2526.47 3333
2526.94 3247
2527.42 3167
2527.89 3250
2528.37 3264
2528.84 3202
2529.32 3068
2529.79 3132
2530.27 3058
2530.74 3081
2531.22 3190
2531.69 3016
2532.17 3034
2532.64 3168
2533.12 3128
2533.59 3120
2534.07 3138
2534.54 3162
2535.02 3224
2535.49 3400
2535.97 3381
2536.44 3428
2536.92 3482
2537.39 3462
2537.87 3485
2538.34 3603
2538.82 3600
2539.30 3749
2539.77 3720
2540.25 3680
2540.72 3774
2541.20 3637
2541.68 3629
2542.15 3564
2542.63 3574
2543.10 3456
2543.58 3454
2544.06 3367
2544.53 3420
2545.01 3407
2545.48 3562
2545.96 3518
2546.44 3565
2546.91 3626
2547.39 3617
2547.87 3655
2548.34 3890
2548.82 3779
2549.30 3773
2549.77 3791
2550.25 3808
2550.73 3755
2551.20 3917
2551.68 4093
2552.16 4149
2552.63 4282
2553.11 4435
2553.59 4539
2554.06 4593
2554.54 4640
2555.02 4751
2555.50 4827
2555.97 4680
2556.45 4518
2556.93 4345
2557.40 4122
2557.88 4080
2558.36 3829
2558.84 3602
2559.31 3512
2559.79 3490
2560.27 3283
2560.75 3342
2561.23 3324
2561.70 3167
2562.18 3134
2562.66 3030
2563.14 3091
2563.61 3064
2564.09 3131
2564.57 3246
2565.05 3178
2565.53 3023
2566.00 3124
2566.48 3092
2566.96 3108
2567.44 3085
2567.92 3036
2568.40 3038
2568.87 3121
2569.35 3092
2569.83 3140
2570.31 3067
2570.79 3121
2571.27 3187
2571.75 3126
2572.22 3188
2572.70 3212
2573.18 3217
2573.66 3173
2574.14 3175
2574.62 3067
2575.10 3085
2575.58 3123
2576.06 3162
2576.54 3103
2577.01 3145
2577.49 3142
2577.97 3047
2578.45 3105
2578.93 3071
2579.41 3163
2579.89 3208
2580.37 3182
2580.85 3067
2581.33 3160
2581.81 3120
2582.29 3085
2582.77 3092
2583.25 3131
2583.73 3134
2584.21 3049
2584.69 3086
2585.17 2953
2585.65 3048
2586.13 3065
2586.61 3070
2587.09 3158
2587.57 3111
2588.05 3070
2588.53 3107
2589.01 3079
2589.49 3075
2589.97 3148
2590.45 3238
2590.93 3153
2591.41 3255
2591.89 3303
2592.37 3363
2592.85 3312
2593.33 3461
2593.81 3520
2594.30 3549
2594.78 3568
2595.26 3554
2595.74 3553
2596.22 3549
2596.70 3464
2597.18 3360
2597.66 3287
2598.14 3178
2598.62 3220
2599.11 3114
2599.59 3165
2600.07 3211
2600.55 3086
2601.03 3029
2601.51 3006
2601.99 2933
2602.48 2972
2602.96 2993
2603.44 3024
2603.92 3046
2604.40 2959
2604.88 3105
2605.37 3190
2605.85 3175
2606.33 3214
2606.81 3263
2607.29 3250
2607.78 3311
2608.26 3445
2608.74 3544
2609.22 3582
2609.70 3463
2610.19 3531
2610.67 3595
2611.15 3590
2611.63 3571
2612.12 3590
2612.60 3600
2613.08 3684
2613.56 3550
2614.05 3504
2614.53 3392
2615.01 3326
2615.49 3292
2615.98 3269
2616.46 3279
2616.94 3171
2617.43 3142
2617.91 3120
2618.39 3145
2618.87 3107
2619.36 3150
2619.84 3081
2620.32 3225
2620.81 3212
2621.29 3159
2621.77 3101
2622.26 3046
2622.74 3063
2623.22 3097
2623.71 3153
2624.19 3166
2624.67 3136
2625.16 3222
2625.64 3206
2626.13 3159
2626.61 3107
2627.09 3274
2627.58 3265
2628.06 3218
2628.55 3256
2629.03 3375
2629.51 3303
2630.00 3269
2630.48 3402
2630.97 3350
2631.45 3307
2631.93 3406
2632.42 3336
2632.90 3378
2633.39 3320
2633.87 3265
2634.36 3238
2634.84 3296
2635.33 3306
2635.81 3129
2636.29 3071
2636.78 3139
2637.26 3168
2637.75 3101
2638.23 3143
2638.72 3185
2639.20 3091
2639.69 2989
2640.17 3103
2640.66 3142
2641.14 3097
2641.63 3214
2642.11 3168
2642.60 3000
2643.08 3059
2643.57 3057
2644.05 3072
2644.54 3088
2645.03 3077
2645.51 3104
2646.00 3155
2646.48 3191
2646.97 3325
2647.45 3283
2647.94 3241
2648.43 3272
2648.91 3318
2649.40 3335
2649.88 3408
2650.37 3399
2650.85 3258
2651.34 3109
2651.83 3212
2652.31 3176
2652.80 3213
2653.29 3164
2653.77 3203
2654.26 3194
2654.74 3075
2655.23 3091
2655.72 3180
2656.20 3297
2656.69 3310
2657.18 3251
2657.66 3311
2658.15 3267
2658.64 3285
2659.12 3317
2659.61 3363
2660.10 3404
2660.58 3585
2661.07 3676
2661.56 3700
2662.05 4019
2662.53 4174
2663.02 4196
2663.51 4426
2663.99 4598
2664.48 4825
2664.97 4966
2665.46 5056
2665.94 4963
2666.43 4868
2666.92 4825
2667.41 4709
2667.89 4648
2668.38 4458
2668.87 4557
2669.36 4678
2669.84 4830
2670.33 5109
2670.82 5075
2671.31 5237
2671.80 5388
2672.28 5613
2672.77 5636
2673.26 5497
2673.75 5241
2674.24 4996
2674.72 4913
2675.21 4794
2675.70 4511
2676.19 4262
2676.68 4201
2677.17 4166
2677.65 4041
2678.14 4031
2678.63 4087
2679.12 4054
2679.61 4037
2680.10 4102
2680.59 4169
2681.07 4276
2681.56 4370
2682.05 4275
2682.54 4187
2683.03 4155
2683.52 4123
2684.01 3964
2684.50 4017
2684.99 4064
2685.47 3986
2685.96 3827
2686.45 3825
2686.94 3746
2687.43 3799
2687.92 3610
2688.41 3587
2688.90 3479
2689.39 3424
2689.88 3531
2690.37 3501
2690.86 3547
2691.35 3692
2691.84 3616
2692.33 3654
2692.82 3769
2693.31 3814
2693.80 3844
2694.29 3782
2694.78 3860
2695.27 3789
2695.76 3920
2696.25 3906
2696.74 3966
2697.23 4064
2697.72 4107
2698.21 4058
2698.70 4131
2699.19 3973
2699.68 3860
2700.17 4014
2700.66 4027
2701.15 3970
2701.64 3879
2702.13 3822
2702.62 3708
2703.11 3717
2703.61 3660
2704.10 3546
2704.59 3504
2705.08 3556
2705.57 3388
2706.06 3467
2706.55 3360
2707.04 3259
2707.53 3315
2708.02 3252
2708.52 3252
2709.01 3122
2709.50 3077
2709.99 3191
2710.48 3185
2710.97 3156
2711.46 3202
2711.96 3195
2712.45 3175
2712.94 3086
2713.43 3240
2713.92 3240
2714.41 3114
2714.91 3033
2715.40 3061
2715.89 3062
2716.38 3085
2716.87 3138
2717.37 3165
2717.86 3141
2718.35 3139
2718.84 3132
2719.33 3277
2719.83 3317
2720.32 3261
2720.81 3418
2721.30 3463
2721.80 3490
2722.29 3561
2722.78 3531
2723.27 3538
2723.77 3422
2724.26 3286
2724.75 3309
2725.24 3331
2725.74 3226
2726.23 3239
2726.72 3362
2727.22 3283
2727.71 3164
2728.20 3168
2728.70 3226
2729.19 3171
2729.68 3226
2730.18 3282
2730.67 3359
2731.16 3313
2731.65 3288
2732.15 3273
2732.64 3353
2733.14 3349
2733.63 3328
2734.12 3439
2734.62 3513
2735.11 3497
2735.60 3550
2736.10 3605
2736.59 3614
2737.08 3737
2737.58 3598
2738.07 3574
2738.57 3747
2739.06 3729
2739.55 3720
2740.05 3747
2740.54 3628
2741.04 3537
2741.53 3631
2742.03 3646
2742.52 3442
2743.01 3486
2743.51 3421
2744.00 3376
2744.50 3292
2744.99 3272
2745.49 3237
2745.98 3230
2746.48 3240
2746.97 3244
2747.47 3221
2747.96 3152
2748.46 3192
2748.95 3221
2749.45 3196
2749.94 3225
2750.44 3304
2750.93 3273
2751.43 3420
2751.92 3404
2752.42 3311
2752.91 3426
2753.41 3560
2753.90 3477
2754.40 3574
2754.89 3548
2755.39 3550
2755.88 3510
2756.38 3485
2756.87 3402
2757.37 3297
2757.87 3393
2758.36 3360
2758.86 3331
2759.35 3244
2759.85 3258
2760.35 3257
2760.84 3281
2761.34 3258
2761.83 3254
2762.33 3256
2762.83 3309
2763.32 3282
2763.82 3188
2764.31 3229
2764.81 3136
2765.31 3184
2765.80 3329
2766.30 3255
2766.80 3213
2767.29 3189
2767.79 3218
2768.29 3184
2768.78 3147
2769.28 3215
2769.78 3212
2770.27 3211
2770.77 3271
2771.27 3271
2771.76 3280
2772.26 3345
2772.76 3295
2773.26 3403
2773.75 3534
2774.25 3704
2774.75 3666
2775.24 3760
2775.74 3718
2776.24 3847
2776.74 3827
2777.23 3747
2777.73 3731
2778.23 3894
2778.73 3824
2779.22 3840
2779.72 3759
2780.22 3706
2780.72 3841
2781.21 3760
2781.71 3716
2782.21 3678
2782.71 3582
2783.21 3593
2783.70 3484
2784.20 3556
2784.70 3416
2785.20 3419
2785.70 3518
2786.20 3461
2786.69 3338
2787.19 3321
2787.69 3406
2788.19 3441
2788.69 3328
2789.19 3511
2789.68 3538
2790.18 3528
2790.68 3614
2791.18 3824
2791.68 3985
2792.18 4217
2792.68 4621
2793.18 5084
2793.67 5582
2794.17 6113
2794.67 6715
2795.17 7249
2795.67 7581
2796.17 7869
2796.67 8052
2797.17 8035
2797.67 7770
2798.17 7617
2798.67 7103
2799.17 6748
2799.66 6207
2800.16 5682
2800.66 5429
2801.16 5053
2801.66 4707
2802.16 4281
2802.66 4140
2803.16 4163
2803.66 3939
2804.16 3934
2804.66 3979
2805.16 4071
2805.66 4184
2806.16 4284
2806.66 4301
2807.16 4542
2807.66 4526
2808.16 4466
2808.66 4332
2809.16 4345
2809.66 4304
2810.16 4249
2810.66 4122
2811.16 4045
2811.66 3857
2812.17 3711
2812.67 3698
2813.17 3627
2813.67 3559
2814.17 3459
2814.67 3415
2815.17 3537
2815.67 3483
2816.17 3469
2816.67 3584
2817.17 3549
2817.67 3533
2818.18 3673
2818.68 3607
2819.18 3516
2819.68 3550
2820.18 3623
2820.68 3594
2821.18 3620
2821.68 3722
2822.19 3690
2822.69 3751
2823.19 3753
2823.69 3752
2824.19 3794
2824.69 3722
2825.20 3761
2825.70 3859
2826.20 3693
2826.70 3699
2827.20 3657
2827.70 3572
2828.21 3590
2828.71 3521
2829.21 3502
2829.71 3419
2830.22 3410
2830.72 3488
2831.22 3394
2831.72 3519
2832.22 3560
2832.73 3512
2833.23 3477
2833.73 3444
2834.23 3551
2834.74 3596
2835.24 3564
2835.74 3529
2836.24 3504
2836.75 3400
2837.25 3258
2837.75 3183
2838.26 3196
2838.76 3195
2839.26 3188
2839.76 3113
2840.27 3101
2840.77 3105
2841.27 3140
2841.78 3174
2842.28 3049
2842.78 3176
2843.29 3128
2843.79 3182
2844.29 3180
2844.80 3163
2845.30 3093
2845.80 3164
2846.31 3198
2846.81 3196
2847.32 3216
2847.82 3287
2848.32 3248
2848.83 3171
2849.33 3281
2849.83 3245
2850.34 3113
2850.84 3144
2851.35 3212
2851.85 3157
2852.35 3191
2852.86 3204
2853.36 3141
2853.87 3154
2854.37 3183
2854.88 3128
2855.38 3219
2855.88 3166
2856.39 3221
2856.89 3179
2857.40 3230
2857.90 3160
2858.41 3077
2858.91 3158
2859.42 3137
2859.92 3088
2860.43 3109
2860.93 3101
2861.44 3073
2861.94 3123
2862.45 3095
2862.95 3101
2863.46 3224
2863.96 3163
2864.47 3226
2864.97 3230
2865.48 3255
2865.98 3373
2866.49 3235
2866.99 3334
2867.50 3462
2868.00 3377
2868.51 3384
2869.02 3351
2869.52 3333
2870.03 3419
2870.53 3567
2871.04 3598
2871.54 3667
2872.05 3768
2872.56 3696
2873.06 3822
2873.57 3845
2874.07 3808
2874.58 3874
2875.09 3840
2875.59 3875
2876.10 3957
2876.61 3948
2877.11 4214
2877.62 4240
2878.12 4226
2878.63 4493
2879.14 4594
2879.64 4750
2880.15 4871
2880.66 5011
2881.16 5194
2881.67 5270
2882.18 5267
2882.68 5345
2883.19 5323
2883.70 5279
2884.20 5317
2884.71 5231
2885.22 5386
2885.73 5468
2886.23 5333
2886.74 5333
2887.25 5175
2887.75 4973
2888.26 4823
2888.77 4715
2889.28 4351
2889.78 4230
2890.29 4234
2890.80 4014
2891.31 3954
2891.81 3902
2892.32 3858
2892.83 3776
2893.34 3817
2893.84 3654
2894.35 3776
2894.86 3811
2895.37 3775
2895.88 3738
2896.38 3734
2896.89 3796
2897.40 3668
2897.91 3679
2898.42 3805
2898.92 3715
2899.43 3677
2899.94 3785
2900.45 3808
2900.96 3684
2901.47 3832
2901.98 3785
2902.48 3951
2902.99 3825
2903.50 4003
2904.01 4002
2904.52 3810
2905.03 3840
2905.54 3919
2906.04 3902
2906.55 3831
2907.06 3851
2907.57 3759
2908.08 3798
2908.59 3759
2909.10 3650
2909.61 3750
2910.12 3675
2910.63 3664
2911.14 3623
2911.64 3643
2912.15 3700
2912.66 3765
2913.17 3689
2913.68 3748
2914.19 3781
2914.70 3770
2915.21 3755
2915.72 3840
2916.23 3843
2916.74 3815
2917.25 3768
2917.76 3879
2918.27 3930
2918.78 3888
2919.29 4048
2919.80 4369
2920.31 4770
2920.82 5132
2921.33 5705
2921.84 6243
2922.35 6935
2922.86 7511
2923.37 8037
2923.88 8559
2924.39 8817
2924.90 9127
2925.41 9058
2925.92 8517
2926.44 8161
2926.95 7525
2927.46 6855
2927.97 6389
2928.48 5770
2928.99 5263
2929.50 4962
2930.01 4491
2930.52 4074
2931.03 3913
2931.54 3716
2932.05 3648
2932.57 3598
2933.08 3469
2933.59 3424
2934.10 3464
2934.61 3495
2935.12 3545
2935.63 3510
2936.15 3584
2936.66 3604
2937.17 3589
2937.68 3528
2938.19 3538
2938.70 3513
2939.22 3483
2939.73 3506
2940.24 3532
2940.75 3571
2941.26 3676
2941.77 3617
2942.29 3751
2942.80 3831
2943.31 3784
2943.82 3856
2944.34 3965
2944.85 4025
2945.36 3923
2945.87 3935
2946.38 3909
2946.90 3940
2947.41 3941
2947.92 3970
2948.43 4083
2948.95 3998
2949.46 3948
2949.97 4110
2950.48 4116
2951.00 4166
2951.51 4169
2952.02 4238
2952.54 4203
2953.05 4305
2953.56 4260
2954.08 4172
2954.59 4043
2955.10 3964
2955.61 3985
2956.13 3880
2956.64 3711
2957.15 3748
2957.67 3675
2958.18 3633
2958.69 3757
2959.21 3679
2959.72 3763
2960.23 3832
2960.75 3893
2961.26 3864
2961.78 3834
2962.29 3856
2962.80 3735
2963.32 3801
2963.83 3884
2964.35 3900
2964.86 3786
2965.37 3701
2965.89 3623
2966.40 3700
2966.92 3766
2967.43 3654
2967.94 3560
2968.46 3508
2968.97 3424
2969.49 3340
2970.00 3375
2970.52 3351
2971.03 3217
2971.54 3258
2972.06 3287
2972.57 3277
2973.09 3221
2973.60 3256
2974.12 3363
2974.63 3301
2975.15 3378
2975.66 3266
2976.18 3283
2976.69 3334
2977.21 3376
2977.72 3349
2978.24 3498
2978.75 3441
2979.27 3534
2979.78 3478
2980.30 3547
2980.81 3620
2981.33 3618
2981.84 3582
2982.36 3614
2982.88 3580
2983.39 3612
2983.91 3519
2984.42 3639
2984.94 3574
2985.45 3602
2985.97 3519
2986.49 3567
2987.00 3546
2987.52 3526
2988.03 3504
2988.55 3452
2989.07 3521
2989.58 3554
2990.10 3480
2990.61 3496
2991.13 3573
2991.65 3800
2992.16 3785
2992.68 3840
2993.20 4025
2993.71 4298
2994.23 4454
2994.75 4427
2995.26 4425
2995.78 4558
2996.30 4594
2996.81 4553
2997.33 4708
2997.85 4686
2998.36 4497
2998.88 4462
2999.40 4395
2999.91 4491
3000.43 4469
3000.95 4466
3001.46 4627
3001.98 4770
3002.50 4749
3003.02 4834
3003.53 4753
3004.05 4569
3004.57 4557
3005.09 4685
3005.60 4514
3006.12 4079
3006.64 4037
3007.16 3972
3007.67 3778
3008.19 3694
3008.71 3581
3009.23 3559
3009.74 3454
3010.26 3447
3010.78 3375
3011.30 3374
3011.82 3415
3012.33 3433
3012.85 3509
3013.37 3507
3013.89 3573
3014.41 3558
3014.93 3623
3015.44 3556
3015.96 3541
3016.48 3632
3017.00 3609
3017.52 3577
3018.04 3593
3018.55 3533
3019.07 3630
3019.59 3757
3020.11 3798
3020.63 3871
3021.15 3967
3021.67 4045
3022.19 3971
3022.71 4141
3023.22 4337
3023.74 4281
3024.26 4256
3024.78 4222
3025.30 4239
3025.82 4122
3026.34 4010
3026.86 3886
3027.38 3758
3027.90 3651
3028.42 3579
3028.94 3602
3029.46 3489
3029.98 3422
3030.49 3468
3031.01 3610
3031.53 3648
3032.05 3521
3032.57 3504
3033.09 3555
3033.61 3607
3034.13 3452
3034.65 3408
3035.17 3404
3035.69 3410
3036.21 3403
3036.73 3394
3037.25 3336
3037.77 3393
3038.29 3342
3038.81 3293
3039.34 3276
3039.86 3310
3040.38 3286
3040.90 3310
3041.42 3351
3041.94 3421
3042.46 3287
3042.98 3258
3043.50 3290
3044.02 3315
3044.54 3236
3045.06 3198
3045.58 3188
3046.10 3203
3046.63 3066
3047.15 3160
3047.67 3080
3048.19 3170
3048.71 3180
3049.23 3274
3049.75 3220
3050.27 3213
3050.79 3260
3051.32 3188
3051.84 3257
3052.36 3249
3052.88 3177
3053.40 3153
3053.92 3278
3054.45 3214
3054.97 3344
3055.49 3233
3056.01 3259
3056.53 3230
3057.05 3076
3057.58 3125
3058.10 3221
3058.62 3267
3059.14 3305
3059.66 3217
3060.19 3237
3060.71 3320
3061.23 3395
3061.75 3388
3062.28 3454
3062.80 3608
3063.32 3595
3063.84 3589
3064.37 3675
3064.89 3712
3065.41 3712
3065.93 3755
3066.46 3775
3066.98 3767
3067.50 3867
3068.02 3869
3068.55 3797
3069.07 3956
3069.59 3868
3070.12 3948
3070.64 3979
3071.16 3978
3071.69 4024
3072.21 3855
3072.73 3898
3073.26 4057
3073.78 3980
3074.30 3926
3074.83 3862
3075.35 3898
3075.87 3914
3076.40 3811
3076.92 3784
3077.44 3836
3077.97 3832
3078.49 3862
3079.01 3905
3079.54 4106
3080.06 4108
3080.59 4097
3081.11 4080
3081.63 3977
3082.16 4015
3082.68 4014
3083.21 3916
3083.73 3967
3084.25 3943
3084.78 3929
3085.30 3926
3085.83 3809
3086.35 3901
3086.88 3801
3087.40 3763
3087.93 3847
3088.45 3856
3088.97 3832
3089.50 3898
3090.02 3897
3090.55 3915
3091.07 3994
3091.60 4000
3092.12 3996
3092.65 4038
3093.17 4101
3093.70 4197
3094.22 4304
3094.75 4280
3095.27 4268
3095.80 4430
3096.32 4486
3096.85 4627
3097.37 4770
3097.90 5055
3098.43 5343
3098.95 5635
3099.48 6288
3100.00 6808
3100.53 7520
3101.05 8572
3101.58 8936
3102.10 9502
3102.63 9916
3103.16 9921
3103.68 9543
3104.21 8954
3104.73 8349
3105.26 7788
3105.79 7466
3106.31 7089
3106.84 6837
3107.36 6631
3107.89 6532
3108.42 6872
3108.94 7196
3109.47 7397
3110.00 7558
3110.52 7540
3111.05 7431
3111.57 7236
3112.10 6993
3112.63 6888
3113.15 6521
3113.68 5909
3114.21 5425
3114.74 5046
3115.26 4858
3115.79 4634
3116.32 4387
3116.84 4371
3117.37 4236
3117.90 4022
3118.42 3911
3118.95 4167
3119.48 4087
3120.01 4013
3120.53 4035
3121.06 4001
3121.59 3945
3122.11 3954
3122.64 3860
3123.17 3850
3123.70 3949
3124.22 3876
3124.75 3860
3125.28 3839
3125.81 3907
3126.34 3735
3126.86 3840
3127.39 3898
3127.92 3973
3128.45 4046
3128.98 4011
3129.50 4094
3130.03 4209
3130.56 4085
3131.09 4265
3131.62 4455
3132.14 4378
3132.67 4470
3133.20 4569
3133.73 4882
3134.26 4867
3134.79 4847
3135.31 5011
3135.84 5091
3136.37 4943
3136.90 4945
3137.43 4929
3137.96 4780
3138.49 4693
3139.02 4571
3139.54 4449
3140.07 4391
3140.60 4260
3141.13 4114
3141.66 4098
3142.19 4106
3142.72 4230
3143.25 4224
3143.78 4078
3144.31 4187
3144.84 4318
3145.37 4355
3145.89 4373
3146.42 4357
3146.95 4380
3147.48 4444
3148.01 4389
3148.54 4346
3149.07 4277
3149.60 4142
3150.13 4162
3150.66 4078
3151.19 4079
3151.72 4018
3152.25 4020
3152.78 3921
3153.31 3897
3153.84 3808
3154.37 3926
3154.90 3889
3155.43 3805
3155.96 3962
3156.49 3790
3157.02 3922
3157.55 3756
3158.08 3717
3158.61 3753
3159.14 3847
3159.68 3719
3160.21 3754
3160.74 3788
3161.27 3636
3161.80 3662
3162.33 3546
3162.86 3524
3163.39 3573
3163.92 3534
3164.45 3363
3164.98 3528
3165.51 3581
3166.05 3565
3166.58 3557
3167.11 3579
3167.64 3630
3168.17 3748
3168.70 3654
3169.23 3756
3169.76 3898
3170.30 3936
3170.83 3838
3171.36 3909
3171.89 4043
3172.42 4046
3172.95 4064
3173.49 4113
3174.02 4223
3174.55 4156
3175.08 4130
3175.61 4091
3176.15 3963
3176.68 3944
3177.21 3928
3177.74 3979
3178.27 3890
3178.81 3849
3179.34 3830
3179.87 3841
3180.40 3870
3180.93 3828
3181.47 3688
3182.00 3795
3182.53 3702
3183.06 3672
3183.60 3614
3184.13 3652
3184.66 3582
3185.20 3481
3185.73 3501
3186.26 3520
3186.79 3599
3187.33 3603
3187.86 3630
3188.39 3634
3188.93 3693
3189.46 3717
3189.99 3814
3190.52 3894
3191.06 3987
3191.59 4121
3192.12 4501
3192.66 4679
3193.19 4827
3193.72 4977
3194.26 4982
3194.79 5004
3195.33 5115
3195.86 5268
3196.39 5166
3196.93 5151
3197.46 5027
3197.99 4909
3198.53 4947
3199.06 4837
3199.60 4767
3200.13 4574
3200.66 4398
3201.20 4328
3201.73 4264
3202.27 4178
3202.80 4050
3203.33 3952
3203.87 3877
3204.40 3788
3204.94 3661
3205.47 3604
3206.01 3721
3206.54 3625
3207.07 3646
3207.61 3709
3208.14 3721
3208.68 3790
3209.21 3718
3209.75 3823
3210.28 3781
3210.82 3737
3211.35 3692
3211.89 3801
3212.42 3695
3212.96 3643
3213.49 3604
3214.03 3498
3214.56 3596
3215.10 3575
3215.63 3477
3216.17 3419
3216.70 3262
3217.24 3320
3217.78 3363
3218.31 3309
3218.85 3412
3219.38 3356
3219.92 3379
3220.45 3445
3220.99 3664
3221.52 3656
3222.06 3741
3222.60 3632
3223.13 3660
3223.67 3808
3224.20 3811
3224.74 3779
3225.28 3693
3225.81 3706
3226.35 3696
3226.88 3539
3227.42 3483
3227.96 3470
3228.49 3400
3229.03 3403
3229.57 3427
3230.10 3336
3230.64 3289
3231.18 3312
3231.71 3250
3232.25 3328
3232.79 3286
3233.32 3276
3233.86 3283
3234.40 3262
3234.93 3420
3235.47 3535
3236.01 3579
3236.54 3479
3237.08 3479
3237.62 3455
3238.15 3563
3238.69 3528
3239.23 3469
3239.77 3573
3240.30 3478
3240.84 3428
3241.38 3362
3241.92 3388
3242.45 3331
3242.99 3297
3243.53 3258
3244.07 3291
3244.60 3182
3245.14 3247
3245.68 3256
3246.22 3308
3246.75 3318
3247.29 3370
3247.83 3279
3248.37 3321
3248.91 3336
3249.44 3328
3249.98 3511
3250.52 3500
3251.06 3446
3251.60 3421
3252.14 3492
3252.67 3417
3253.21 3567
3253.75 3466
3254.29 3571
3254.83 3616
3255.37 3540
3255.90 3658
3256.44 3610
3256.98 3672
3257.52 3819
3258.06 4121
3258.60 4246
3259.14 4334
3259.68 4345
3260.21 4467
3260.75 4619
3261.29 4735
3261.83 4773
3262.37 4541
3262.91 4464
3263.45 4467
3263.99 4320
3264.53 4064
3265.07 4031
3265.61 3884
3266.15 3883
3266.69 3812
3267.23 3823
3267.76 3661
3268.30 3610
3268.84 3559
3269.38 3569
3269.92 3578
3270.46 3681
3271.00 3745
3271.54 3672
3272.08 3870
3272.62 3715
3273.16 3702
3273.70 3643
3274.24 3637
3274.78 3741
3275.32 3772
3275.86 3856
3276.40 4034
3276.94 4099
3277.48 4003
3278.03 3921
3278.57 3973
3279.11 4070
3279.65 4299
3280.19 4346
3280.73 4559
3281.27 4702
3281.81 5138
3282.35 5210
3282.89 5330
3283.43 5446
3283.97 5477
3284.51 5536
3285.05 5433
3285.60 5342
3286.14 5051
3286.68 5011
3287.22 4734
3287.76 4522
3288.30 4389
3288.84 4299
3289.38 4210
3289.93 4193
3290.47 4167
3291.01 4175
3291.55 4250
3292.09 4416
3292.63 4738
3293.18 4808
3293.72 4973
3294.26 5174
3294.80 5337
3295.34 5212
3295.88 5081
3296.43 4977
3296.97 4763
3297.51 4664
3298.05 4519
3298.59 4292
3299.14 4128
3299.68 4169
3300.22 4024
3300.76 4028
3301.31 3879
3301.85 3825
3302.39 3763
3302.93 3608
3303.48 3796
3304.02 3783
3304.56 3799
3305.10 3804
3305.65 3921
3306.19 3799
3306.73 3774
3307.27 3733
3307.82 3711
3308.36 3680
3308.90 3780
3309.45 3749
3309.99 3865
3310.53 3988
3311.07 3975
3311.62 4057
3312.16 4094
3312.70 4286
3313.25 4529
3313.79 4716
3314.33 4828
3314.88 4777
3315.42 4983
3315.97 5015
3316.51 4957
3317.05 4910
3317.60 4768
3318.14 4660
3318.68 4445
3319.23 4400
3319.77 4255
3320.32 4101
3320.86 3973
3321.40 4052
3321.95 3995
3322.49 4032
3323.04 4012
3323.58 4072
3324.12 4012
3324.67 3871
3325.21 3735
3325.76 3707
3326.30 3643
3326.85 3640
3327.39 3511
3327.93 3521
3328.48 3547
3329.02 3501
3329.57 3413
3330.11 3376
3330.66 3392
3331.20 3419
3331.75 3502
3332.29 3469
3332.84 3450
3333.38 3653
3333.93 3717
3334.47 3725
3335.02 3821
3335.56 3799
3336.11 3844
3336.65 3911
3337.20 3981
3337.74 3956
3338.29 3997
3338.83 3858
3339.38 3785
3339.92 3807
3340.47 3667
3341.02 3608
3341.56 3589
3342.11 3485
3342.65 3480
3343.20 3506
3343.74 3488
3344.29 3523
3344.84 3477
3345.38 3428
3345.93 3324
3346.47 3249
3347.02 3356
3347.57 3404
3348.11 3477
3348.66 3513
3349.21 3500
3349.75 3608
3350.30 3610
3350.84 3645
3351.39 3670
3351.94 3732
3352.48 3791
3353.03 3962
3353.58 4033
3354.12 4162
3354.67 4185
3355.22 4187
3355.76 4149
3356.31 4185
3356.86 4079
3357.40 4079
3357.95 4076
3358.50 3958
3359.05 3862
3359.59 3620
3360.14 3761
3360.69 3715
3361.23 3657
3361.78 3584
3362.33 3470
3362.88 3527
3363.42 3407
3363.97 3313
3364.52 3360
3365.07 3368
3365.61 3342
3366.16 3421
3366.71 3351
3367.26 3205
3367.80 3291
3368.35 3394
3368.90 3254
3369.45 3268
3370.00 3208
3370.54 3205
3371.09 3152
3371.64 3124
3372.19 3039
3372.74 3014
3373.28 3031
3373.83 2942
3374.38 2950
3374.93 3049
3375.48 3015
3376.03 3079
3376.57 3130
3377.12 3010
3377.67 3037
3378.22 2994
3378.77 3020
3379.32 2971
3379.87 2983
3380.42 3064
3380.96 3014
3381.51 3080
3382.06 3134
3382.61 3011
3383.16 3065
3383.71 3087
3384.26 3094
3384.81 3161
3385.36 3113
3385.91 3173
3386.45 3187
3387.00 3178
3387.55 3211
3388.10 3141
3388.65 3110
3389.20 3223
3389.75 3166
3390.30 3161
3390.85 3151
3391.40 3154
3391.95 3113
3392.50 3096
3393.05 3031
3393.60 2958
3394.15 2991
3394.70 3097
3395.25 3060
3395.80 3066
3396.35 3000
3396.90 3041
3397.45 3094
3398.00 3081
3398.55 2997
3399.10 3033
3399.65 2910
3400.20 3043
3400.75 3076
3401.30 3053
3401.85 3098
3402.40 3002
3402.95 3082
3403.50 3065
3404.06 2981
3404.61 3037
3405.16 3057
3405.71 3045
3406.26 2993
3406.81 2940
3407.36 2951
3407.91 2966
3408.46 3016
3409.01 2988
3409.56 2983
3410.12 3003
3410.67 2924
3411.22 2946
3411.77 3065
3412.32 3024
3412.87 3087
3413.42 3074
3413.98 3157
3414.53 3091
3415.08 3170
3415.63 3110
3416.18 3140
3416.73 3148
3417.29 3100
3417.84 3143
3418.39 3289
3418.94 3134
3419.49 3098
3420.05 3219
3420.60 3184
3421.15 3227
3421.70 3290
3422.25 3439
3422.81 3502
3423.36 3478
3423.91 3543
3424.46 3536
3425.01 3487
3425.57 3432
3426.12 3361
3426.67 3434
3427.23 3369
3427.78 3363
3428.33 3289
3428.88 3308
3429.44 3279
3429.99 3194
3430.54 3245
3431.09 3335
3431.65 3256
3432.20 3309
3432.75 3279
3433.31 3266
3433.86 3196
3434.41 3183
3434.97 3273
3435.52 3201
3436.07 3194
3436.63 3260
3437.18 3184
3437.73 3053
3438.29 3193
3438.84 3261
3439.39 3225
3439.95 3275
3440.50 3150
3441.05 3206
3441.61 3301
3442.16 3277
3442.72 3206
3443.27 3185
3443.82 3210
3444.38 3247
3444.93 3217
3445.48 3214
3446.04 3179
3446.59 3105
3447.15 3177
3447.70 3115
3448.26 3239
3448.81 3260
3449.36 3173
3449.92 3136
3450.47 3195
3451.03 3135
3451.58 3109
3452.14 3207
3452.69 3197
3453.25 3131
3453.80 3223
3454.36 3225
3454.91 3283
3455.47 3084
3456.02 3241
3456.58 3195
3457.13 3155
3457.69 3117
3458.24 3175
3458.80 3071
3459.35 3060
3459.91 3107
3460.46 3053
3461.02 3106
3461.57 3251
3462.13 3226
3462.68 3212
3463.24 3209
3463.79 3295
3464.35 3413
3464.90 3369
3465.46 3288
3466.02 3291
3466.57 3309
3467.13 3483
3467.68 3476
3468.24 3530
3468.80 3593
3469.35 3671
3469.91 3580
3470.46 3621
3471.02 3628
3471.58 3733
3472.13 3682
3472.69 3655
3473.24 3581
3473.80 3621
3474.36 3622
3474.91 3740
3475.47 3781
3476.03 3722
3476.58 3754
3477.14 3807
3477.70 3817
3478.25 3908
3478.81 3839
3479.37 3902
3479.92 3978
3480.48 3910
3481.04 4061
3481.59 4077
3482.15 4056
3482.71 4150
3483.26 4150
3483.82 4200
3484.38 4141
3484.94 4388
3485.49 4420
3486.05 4548
3486.61 4757
3487.17 4853
3487.72 5057
3488.28 5390
3488.84 5582
3489.40 5979
3489.95 6360
3490.51 6956
3491.07 7087
3491.63 7180
3492.18 7358
3492.74 7326
3493.30 7263
3493.86 7192
3494.42 7005
3494.97 6859
3495.53 7118
3496.09 7249
3496.65 7262
3497.21 7725
3497.76 8157
3498.32 8666
3498.88 8983
3499.44 9182
3500.00 9221
3500.56 9259
3501.11 9457
3501.67 9492
3502.23 9797
3502.79 9953
3503.35 10115
3503.91 10363
3504.47 10378
3505.03 10119
3505.58 9938
3506.14 9792
3506.70 9278
3507.26 8664
3507.82 8219
3508.38 7703
3508.94 7021
3509.50 6577
3510.06 6049
3510.62 5658
3511.17 5444
3511.73 5170
3512.29 5089
3512.85 4913
3513.41 4861
3513.97 4801
3514.53 4775
3515.09 4669
3515.65 4818
3516.21 4886
3516.77 4954
3517.33 5127
3517.89 5172
3518.45 5209
3519.01 5480
3519.57 5884
3520.13 6001
3520.69 6315
3521.25 6653
3521.81 6856
3522.37 7037
3522.93 7158
3523.49 7147
3524.05 7254
3524.61 7312
3525.17 6965
3525.73 6567
3526.29 6341
3526.85 6029
3527.41 5559
3527.97 5271
3528.54 4889
3529.10 4769
3529.66 4660
3530.22 4585
3530.78 4581
3531.34 4456
3531.90 4550
3532.46 4608
3533.02 4564
3533.58 4619
3534.14 4680
3534.71 4616
3535.27 4808
3535.83 4780
3536.39 4832
3536.95 4934
3537.51 5066
3538.07 5169
3538.64 5278
3539.20 5558
3539.76 5796
3540.32 6185
3540.88 6488
3541.44 6897
3542.00 7191
3542.57 7331
3543.13 7461
3543.69 7316
3544.25 7140
3544.81 6792
3545.38 6578
3545.94 6033
3546.50 5572
3547.06 5359
3547.62 5348
3548.19 5284
3548.75 4999
3549.31 4893
3549.87 4773
3550.44 4848
3551.00 4820
3551.56 4933
3552.12 4882
3552.69 4881
3553.25 4726
3553.81 4800
3554.37 4607
3554.94 4495
3555.50 4484
3556.06 4393
3556.63 4400
3557.19 4210
3557.75 4092
3558.31 4126
3558.88 4104
3559.44 4106
3560.00 4143
3560.57 4139
3561.13 4033
3561.69 4015
3562.26 4062
3562.82 4037
3563.38 3944
3563.95 3934
3564.51 3933
3565.07 3816
3565.64 3805
3566.20 3802
3566.77 3756
3567.33 3714
3567.89 3814
3568.46 3810
3569.02 3762
3569.59 3761
3570.15 3738
3570.71 3881
3571.28 3928
3571.84 3906
3572.41 4042
3572.97 4204
3573.53 4155
3574.10 4108
3574.66 3981
3575.23 4068
3575.79 4171
3576.36 4202
3576.92 4046
3577.48 4098
3578.05 3995
3578.61 3913
3579.18 3916
3579.74 3885
3580.31 3879
3580.87 3930
3581.44 3900
3582.00 3917
3582.57 3822
3583.13 3897
3583.70 3903
3584.26 3874
3584.83 3832
3585.39 3925
3585.96 3877
3586.52 3815
3587.09 3960
3587.65 3962
3588.22 3947
3588.79 3973
3589.35 3879
3589.92 3902
3590.48 3866
3591.05 3852
3591.61 3981
3592.18 3917
3592.74 3994
3593.31 3925
3593.88 4022
3594.44 4149
3595.01 4172
3595.57 4074
3596.14 4213
3596.71 4271
3597.27 4408
3597.84 4440
3598.40 4454
3598.97 4470
3599.54 4528
3600.10 4625
3600.67 4784
3601.24 4640
3601.80 4630
3602.37 4660
3602.94 4489
3603.50 4480
3604.07 4472
3604.64 4422
3605.20 4304
3605.77 4237
3606.34 4293
3606.90 4134
3607.47 4237
3608.04 4275
3608.60 4195
3609.17 4405
3609.74 4420
3610.30 4565
3610.87 4870
3611.44 5225
3612.01 5897
3612.57 6750
3613.14 8114
3613.71 10140
3614.28 12514
3614.84 15219
3615.41 18091
3615.98 20803
3616.55 23229
3617.11 24572
3617.68 25623
3618.25 25899
3618.82 25338
3619.39 24120
3619.95 22355
3620.52 20103
3621.09 17619
3621.66 15297
3622.23 12905
3622.79 10968
3623.36 9151
3623.93 7773
3624.50 6763
3625.07 6126
3625.63 5566
3626.20 5042
3626.77 4876
3627.34 4668
3627.91 4592
3628.48 4501
3629.05 4368
3629.61 4308
3630.18 4244
3630.75 4128
3631.32 4071
3631.89 3985
3632.46 3812
3633.03 3766
3633.60 3837
3634.16 3832
3634.73 3890
3635.30 3923
3635.87 4029
3636.44 4206
3637.01 4130
3637.58 4270
3638.15 4498
3638.72 4756
3639.29 4902
3639.86 5091
3640.43 5385
3641.00 5621
3641.57 5872
3642.14 6249
3642.71 6480
3643.27 6706
3643.84 6970
3644.41 7237
3644.98 7480
3645.55 7789
3646.12 7821
3646.69 7863
3647.26 7706
3647.83 7632
3648.40 7534
3648.97 7302
3649.54 7197
3650.12 6979
3650.69 6844
3651.26 6797
3651.83 6624
3652.40 6311
3652.97 6374
3653.54 6333
3654.11 6254
3654.68 6161
3655.25 6141
3655.82 6224
3656.39 6163
3656.96 6092
3657.53 6093
3658.10 5956
3658.67 5743
3659.25 5801
3659.82 5701
3660.39 5616
3660.96 5466
3661.53 5209
3662.10 5171
3662.67 5016
3663.24 4956
3663.81 4849
3664.39 5065
3664.96 4986
3665.53 4995
3666.10 5125
3666.67 5023
3667.24 5126
3667.81 5139
3668.39 4967
3668.96 4881
3669.53 4848
3670.10 4750
3670.67 4542
3671.25 4594
3671.82 4595
3672.39 4537
3672.96 4433
3673.53 4356
3674.11 4339
3674.68 4378
3675.25 4282
3675.82 4307
3676.39 4251
3676.97 4266
3677.54 4265
3678.11 4272
3678.68 4252
3679.26 4132
3679.83 4120
3680.40 4139
3680.97 3999
3681.55 4023
3682.12 3899
3682.69 3997
3683.27 4030
3683.84 3975
3684.41 4032
3684.98 4044
3685.56 3972
3686.13 4060
3686.70 4076
3687.28 4217
3687.85 4324
3688.42 4236
3689.00 4309
3689.57 4518
3690.14 4455
3690.72 4571
3691.29 4558
3691.86 4401
3692.44 4327
3693.01 4387
3693.58 4275
3694.16 4174
3694.73 4296
3695.31 4204
3695.88 4203
3696.45 4126
3697.03 4090
3697.60 4128
3698.18 4139
3698.75 4150
3699.32 3995
3699.90 3893
3700.47 3893
3701.05 3888
3701.62 3790
3702.19 3729
3702.77 3799
3703.34 3896
3703.92 3980
3704.49 3898
3705.07 4097
3705.64 4196
3706.22 4212
3706.79 4370
3707.37 4455
3707.94 4594
3708.51 4828
3709.09 4962
3709.66 5003
3710.24 4966
3710.81 4857
3711.39 4781
3711.96 4735
3712.54 4479
3713.11 4588
3713.69 4486
3714.27 4321
3714.84 4292
3715.42 4215
3715.99 4113
3716.57 3923
3717.14 3914
3717.72 3816
3718.29 3673
3718.87 3745
3719.44 3736
3720.02 3688
3720.60 3666
3721.17 3541
3721.75 3498
3722.32 3369
3722.90 3529
3723.47 3492
3724.05 3565
3724.63 3441
3725.20 3575
3725.78 3700
3726.36 3740
3726.93 3760
3727.51 4013
3728.08 4377
3728.66 4697
3729.24 5135
3729.81 5751
3730.39 6331
3730.97 6986
3731.54 7392
3732.12 7695
3732.70 8263
3733.27 8246
3733.85 8145
3734.43 7937
3735.00 7771
3735.58 7205
3736.16 6771
3736.73 6214
3737.31 5495
3737.89 4993
3738.47 4809
3739.04 4532
3739.62 4255
3740.20 4047
3740.77 3781
3741.35 3723
3741.93 3636
3742.51 3519
3743.08 3479
3743.66 3405
3744.24 3324
3744.82 3331
3745.39 3304
3745.97 3251
3746.55 3315
3747.13 3330
3747.71 3269
3748.28 3297
3748.86 3306
3749.44 3212
3750.02 3254
3750.59 3234
3751.17 3276
3751.75 3221
3752.33 3246
3752.91 3261
3753.49 3281
3754.06 3351
3754.64 3248
3755.22 3375
3755.80 3405
3756.38 3525
3756.96 3414
3757.53 3551
3758.11 3672
3758.69 3833
3759.27 3909
3759.85 4014
3760.43 4071
3761.01 4179
3761.59 4401
3762.17 4356
3762.74 4185
3763.32 4112
3763.90 4139
3764.48 4040
3765.06 3940
3765.64 3818
3766.22 3770
3766.80 3646
3767.38 3696
3767.96 3804
3768.54 3684
3769.12 3732
3769.70 3722
3770.27 3692
3770.85 3681
3771.43 3623
3772.01 3616
3772.59 3564
3773.17 3575
3773.75 3579
3774.33 3437
3774.91 3432
3775.49 3403
3776.07 3267
3776.65 3335
3777.23 3359
3777.81 3321
3778.39 3252
3778.97 3265
3779.55 3212
3780.13 3374
3780.71 3254
3781.29 3114
3781.88 3197
3782.46 3270
3783.04 3216
3783.62 3302
3784.20 3290
3784.78 3161
3785.36 3150
3785.94 3203
3786.52 3235
3787.10 3304
3787.68 3417
3788.26 3436
3788.84 3566
3789.43 3511
3790.01 3562
3790.59 3606
3791.17 3538
3791.75 3496
3792.33 3618
3792.91 3615
3793.49 3514
3794.08 3621
3794.66 3682
3795.24 3634
3795.82 3562
3796.40 3631
3796.98 3647
3797.56 3561
3798.15 3662
3798.73 3613
3799.31 3568
3799.89 3671
3800.47 3774
3801.06 3742
3801.64 3753
3802.22 3741
3802.80 3780
3803.38 3861
3803.97 3868
3804.55 3881
3805.13 4006
3805.71 4009
3806.29 4115
3806.88 4293
3807.46 4356
3808.04 4524
3808.62 4574
3809.21 4541
3809.79 4446
3810.37 4460
3810.95 4555
3811.54 4421
3812.12 4324
3812.70 4404
3813.29 4312
3813.87 4185
3814.45 4358
3815.03 4367
3815.62 4301
3816.20 4258
3816.78 4342
3817.37 4224
3817.95 4104
3818.53 4057
3819.12 3923
3819.70 3866
3820.28 3748
3820.87 3750
3821.45 3644
3822.03 3654
3822.62 3571
3823.20 3705
3823.78 3644
3824.37 3632
3824.95 3614
3825.54 3759
3826.12 3793
3826.70 3695
3827.29 3901
3827.87 4011
3828.46 4095
3829.04 4135
3829.62 4139
3830.21 4145
3830.79 4199
3831.38 4275
3831.96 4247
3832.54 4260
3833.13 4207
3833.71 4129
3834.30 4121
3834.88 4063
3835.47 3998
3836.05 4002
3836.64 3993
3837.22 3974
3837.81 4009
3838.39 3901
3838.98 3991
3839.56 3963
3840.15 3956
3840.73 3937
3841.31 3973
3841.90 4012
3842.49 3983
3843.07 4051
3843.66 4066
3844.24 4073
3844.83 3999
3845.41 3983
3846.00 4013
3846.58 4036
3847.17 3890
3847.75 3920
3848.34 3976
3848.92 4063
3849.51 4018
3850.10 4017
3850.68 4033
3851.27 4043
3851.85 4078
3852.44 3919
3853.02 4124
3853.61 4419
3854.20 4529
3854.78 4734
3855.37 5131
3855.95 5903
3856.54 6875
3857.13 8167
3857.71 9824
3858.30 11806
3858.89 13777
3859.47 15424
3860.06 17369
3860.64 18663
3861.23 19466
3861.82 19665
3862.40 19286
3862.99 18501
3863.58 17336
3864.16 16209
3864.75 14590
3865.34 13021
3865.92 11728
3866.51 10283
3867.10 8836
3867.69 7879
3868.27 6876
3868.86 6514
3869.45 6062
3870.03 5617
3870.62 5267
3871.21 5054
3871.80 4998
3872.38 4984
3872.97 5064
3873.56 4954
3874.15 4886
3874.73 4782
3875.32 4798
3875.91 4796
3876.50 4632
3877.08 4643
3877.67 4483
3878.26 4542
3878.85 4519
3879.43 4360
3880.02 4235
3880.61 4128
3881.20 4148
3881.79 4223
3882.37 4110
3882.96 4086
3883.55 4055
3884.14 4021
3884.73 4313
3885.32 4571
3885.90 4754
3886.49 4761
3887.08 5092
3887.67 5180
3888.26 5226
3888.85 5490
3889.44 5634
3890.02 5623
3890.61 5521
3891.20 5512
3891.79 5491
3892.38 5381
3892.97 5295
3893.56 5198
3894.15 5123
3894.74 4957
3895.32 4944
3895.91 4866
3896.50 4927
3897.09 4875
3897.68 4820
3898.27 4878
3898.86 4846
3899.45 4771
3900.04 4794
3900.63 4628
3901.22 4604
3901.81 4585
3902.40 4505
3902.99 4319
3903.58 4114
3904.17 4148
3904.76 4026
3905.35 3931
3905.94 3891
3906.53 3837
3907.12 3755
3907.71 3694
3908.30 3613
3908.89 3596
3909.48 3509
3910.07 3617
3910.66 3642
3911.25 3529
3911.84 3551
3912.43 3425
3913.02 3445
3913.61 3378
3914.20 3431
3914.79 3409
3915.38 3459
3915.97 3479
3916.56 3457
3917.15 3401
3917.74 3340
3918.33 3314
3918.92 3484
3919.52 3410
3920.11 3504
3920.70 3449
3921.29 3384
3921.88 3396
3922.47 3474
3923.06 3294
3923.65 3321
3924.24 3336
3924.84 3256
3925.43 3297
3926.02 3321
3926.61 3239
3927.20 3373
3927.79 3522
3928.38 3626
3928.98 3520
3929.57 3516
3930.16 3557
3930.75 3515
3931.34 3500
3931.93 3389
3932.53 3401
3933.12 3337
3933.71 3335
3934.30 3363
3934.89 3295
3935.49 3276
3936.08 3227
3936.67 3286
3937.26 3281
3937.86 3259
3938.45 3303
3939.04 3273
3939.63 3301
3940.23 3366
3940.82 3403
3941.41 3474
3942.00 3438
3942.60 3512
3943.19 3459
3943.78 3400
3944.37 3486
3944.97 3533
3945.56 3308
3946.15 3299
3946.75 3330
3947.34 3410
3947.93 3278
3948.52 3185
3949.12 3046
3949.71 3070
3950.30 3078
3950.90 3036
3951.49 2909
3952.08 2880
3952.68 3050
3953.27 3099
3953.86 2977
3954.46 3003
3955.05 2916
3955.65 3027
3956.24 3050
3956.83 3035
3957.43 3138
3958.02 3123
3958.61 3086
3959.21 3177
3959.80 3150
3960.40 3041
3960.99 3068
3961.58 3071
3962.18 3057
3962.77 3017
3963.37 2990
3963.96 2995
3964.55 2986
3965.15 3092
3965.74 3181
3966.34 3163
3966.93 3115
3967.53 3182
3968.12 3153
3968.72 3167
3969.31 3073
3969.91 3046
3970.50 3026
3971.10 3025
3971.69 3042
3972.28 3081
3972.88 3035
3973.47 3044
3974.07 3125
3974.66 3047
3975.26 3047
3975.85 3136
3976.45 3180
3977.05 3159
3977.64 3131
3978.24 3176
3978.83 3180
3979.43 3105
3980.02 3040
3980.62 3091
3981.21 3065
3981.81 3013
3982.40 3082
3983.00 3037
3983.60 2973
3984.19 3027
3984.79 2995
3985.38 3022
3985.98 2966
3986.58 2983
3987.17 2994
3987.77 3026
3988.36 3066
3988.96 3062
3989.56 3048
3990.15 3157
3990.75 3087
3991.34 3136
3991.94 3177
3992.54 3187
3993.13 3281
3993.73 3251
3994.33 3328
3994.92 3435
3995.52 3435
3996.12 3520
3996.71 3524
3997.31 3505
3997.91 3607
3998.50 3674
3999.10 3752
3999.70 3755
4000.29 3706
4000.89 3660
4001.49 3681
4002.09 3635
4002.68 3553
4003.28 3541
4003.88 3505
4004.47 3611
4005.07 3486
4005.67 3554
4006.27 3582
4006.86 3521
4007.46 3520
4008.06 3566
4008.66 3622
4009.25 3679
4009.85 3696
4010.45 3736
4011.05 3799
4011.64 3926
4012.24 4139
4012.84 4497
4013.44 4975
4014.04 5401
4014.63 5761
4015.23 6220
4015.83 6459
4016.43 6463
4017.03 6572
4017.63 6365
4018.22 6220
4018.82 5863
4019.42 5536
4020.02 5283
4020.62 4904
4021.22 4602
4021.81 4217
4022.41 4084
4023.01 3982
4023.61 3890
4024.21 3773
4024.81 3848
4025.41 3949
4026.01 4115
4026.60 4076
4027.20 4162
4027.80 4382
4028.40 4356
4029.00 4390
4029.60 4385
4030.20 4342
4030.80 4237
4031.40 4269
4032.00 4043
4032.60 3968
4033.20 3822
4033.80 3819
4034.39 3613
4034.99 3548
4035.59 3545
4036.19 3493
4036.79 3373
4037.39 3432
4037.99 3305
4038.59 3170
4039.19 3154
4039.79 3088
4040.39 3126
4040.99 3199
4041.59 3158
4042.19 3181
4042.79 3239
4043.39 3209
4043.99 3194
4044.59 3277
4045.19 3481
4045.79 3369
4046.39 3441
4046.99 3567
4047.60 3620
4048.20 3558
4048.80 3449
4049.40 3408
4050.00 3486
4050.60 3421
4051.20 3242
4051.80 3339
4052.40 3308
4053.00 3282
4053.60 3288
4054.20 3209
4054.80 3168
4055.41 3195
4056.01 3099
4056.61 3067
4057.21 3063
4057.81 3048
4058.41 3040
4059.01 2900
4059.61 2971
4060.22 2924
4060.82 2942
4061.42 2902
4062.02 2978
4062.62 2898
4063.22 2871
4063.82 2899
4064.43 2900
4065.03 2885
4065.63 2823
4066.23 2833
4066.83 2835
4067.44 2859
4068.04 2765
4068.64 2823
4069.24 2881
4069.84 2825
4070.45 2757
4071.05 2763
4071.65 2792
4072.25 2835
4072.86 2712
4073.46 2804
4074.06 2840
4074.66 2747
4075.27 2856
4075.87 2833
4076.47 2729
4077.07 2745
4077.68 2773
4078.28 2796
4078.88 2796
4079.48 2751
4080.09 2842
4080.69 2718
4081.29 2722
4081.90 2683
4082.50 2662
4083.10 2763
4083.71 2649
4084.31 2623
4084.91 2708
4085.52 2665
4086.12 2646
4086.72 2655
4087.33 2596
4087.93 2610
4088.53 2527
4089.14 2636
4089.74 2637
4090.34 2718
4090.95 2863
4091.55 2842
4092.15 2881
4092.76 2858
4093.36 2869
4093.97 3011
4094.57 3059
4095.17 2990
4095.78 2812
4096.38 2816
4096.99 2841
4097.59 2809
4098.19 2719
4098.80 2724
4099.40 2620
4100.01 2641
4100.61 2525
4101.22 2486
4101.82 2465
4102.43 2559
4103.03 2535
4103.63 2460
4104.24 2474
4104.84 2474
4105.45 2447
4106.05 2457
4106.66 2417
4107.26 2463
4107.87 2511
4108.47 2548
4109.08 2534
4109.68 2481
4110.29 2452
4110.89 2431
4111.50 2445
4112.10 2429
4112.71 2398
4113.31 2403
4113.92 2469
4114.53 2447
4115.13 2480
4115.74 2416
4116.34 2480
4116.95 2402
4117.55 2434
4118.16 2493
4118.76 2492
4119.37 2462
4119.98 2468
4120.58 2557
4121.19 2554
4121.79 2496
4122.40 2563
4123.01 2602
4123.61 2693
4124.22 2601
4124.82 2675
4125.43 2674
4126.04 2729
4126.64 2720
4127.25 2671
4127.86 2773
4128.46 2664
4129.07 2713
4129.68 2710
4130.28 2755
4130.89 2690
4131.50 2668
4132.10 2668
4132.71 2705
4133.32 2755
4133.92 2814
4134.53 2880
4135.14 3112
4135.74 3305
4136.35 3424
4136.96 3513
4137.56 3665
4138.17 3855
4138.78 3945
4139.39 4043
4139.99 3829
4140.60 3749
4141.21 3706
4141.82 3641
4142.42 3636
4143.03 3549
4143.64 3398
4144.25 3271
4144.85 3164
4145.46 3098
4146.07 2938
4146.68 2768
4147.28 2812
4147.89 2695
4148.50 2659
4149.11 2620
4149.72 2579
4150.32 2528
4150.93 2607
4151.54 2553
4152.15 2455
4152.76 2423
4153.37 2510
4153.97 2487
4154.58 2440
4155.19 2536
4155.80 2447
4156.41 2558
4157.02 2643
4157.62 2584
4158.23 2514
4158.84 2635
4159.45 2560
4160.06 2564
4160.67 2508
4161.28 2574
4161.89 2663
4162.49 2748
4163.10 2744
4163.71 2762
4164.32 2840
4164.93 2893
4165.54 2906
4166.15 2867
4166.76 2704
4167.37 2870
4167.98 2849
4168.59 2737
4169.20 2692
4169.81 2712
4170.42 2713
4171.02 2625
4171.63 2608
4172.24 2667
4172.85 2735
4173.46 2678
4174.07 2665
4174.68 2832
4175.29 2734
4175.90 2787
4176.51 2684
4177.12 2695
4177.73 2702
4178.34 2748
4178.95 2731
4179.56 2661
4180.17 2752
4180.78 2618
4181.39 2659
4182.00 2584
4182.61 2569
4183.23 2674
4183.84 2585
4184.45 2535
4185.06 2542
4185.67 2513
4186.28 2613
4186.89 2594
4187.50 2654
4188.11 2601
4188.72 2601
4189.33 2579
4189.94 2636
4190.55 2694
4191.17 2631
4191.78 2740
4192.39 2834
4193.00 2787
4193.61 2831
4194.22 2791
4194.83 2798
4195.44 2801
4196.06 2725
4196.67 2785
4197.28 2782
4197.89 2724
4198.50 2653
4199.11 2635
4199.72 2590
4200.34 2628
4200.95 2726
4201.56 2722
4202.17 2636
4202.78 2822
4203.40 2798
4204.01 2861
4204.62 2922
4205.23 2849
4205.84 2866
4206.46 2915
4207.07 2912
4207.68 2801
4208.29 2765
4208.90 2758
4209.52 2812
4210.13 2848
4210.74 2906
4211.35 2884
4211.97 2985
4212.58 3007
4213.19 2950
4213.80 2930
4214.42 2971
4215.03 3109
4215.64 3263
4216.26 3384
4216.87 3431
4217.48 3683
4218.09 3880
4218.71 4099
4219.32 4540
4219.93 4877
4220.55 5235
4221.16 5564
4221.77 5839
4222.39 6038
4223.00 6261
4223.61 6164
4224.23 6178
4224.84 6222
4225.45 5914
4226.07 5785
4226.68 5720
4227.30 5670
4227.91 5456
4228.52 5311
4229.14 5085
4229.75 5092
4230.36 4881
4230.98 4543
4231.59 4249
4232.21 3994
4232.82 3813
4233.43 3833
4234.05 3633
4234.66 3472
4235.28 3391
4235.89 3429
4236.51 3508
4237.12 3474
4237.73 3412
4238.35 3329
4238.96 3295
4239.58 3271
4240.19 3206
4240.81 3156
4241.42 3048
4242.04 3023
4242.65 2957
4243.27 2946
4243.88 2990
4244.50 2967
4245.11 2951
4245.73 2927
4246.34 3001
4246.96 2887
4247.57 2862
4248.19 2950
4248.80 3000
4249.42 2936
4250.03 2920
4250.65 2979
4251.26 2934
4251.88 2930
4252.49 2915
4253.11 2919
4253.72 2909
4254.34 2867
4254.96 2894
4255.57 2835
4256.19 2963
4256.80 2908
4257.42 2889
4258.03 2852
4258.65 3024
4259.27 2907
4259.88 2820
4260.50 2868
4261.12 2957
4261.73 3022
4262.35 3141
4262.96 3043
4263.58 3066
4264.20 3078
4264.81 3123
4265.43 3073
4266.05 3067
4266.66 3044
4267.28 3008
4267.90 2963
4268.51 2996
4269.13 3014
4269.75 2987
4270.36 2958
4270.98 3003
4271.60 3067
4272.21 2980
4272.83 2948
4273.45 3026
4274.06 3199
4274.68 3135
4275.30 3135
4275.92 3073
4276.53 3179
4277.15 3129
4277.77 3092
4278.38 3109
4279.00 3024
4279.62 2954
4280.24 2916
4280.85 2784
4281.47 2739
4282.09 2811
4282.71 2700
4283.32 2635
4283.94 2653
4284.56 2747
4285.18 2754
4285.80 2744
4286.41 2689
4287.03 2675
4287.65 2587
4288.27 2559
4288.89 2608
4289.50 2578
4290.12 2563
4290.74 2560
4291.36 2556
4291.98 2516
4292.60 2558
4293.21 2611
4293.83 2586
4294.45 2586
4295.07 2584
4295.69 2586
4296.31 2702
4296.93 2632
4297.54 2610
4298.16 2631
4298.78 2665
4299.40 2691
4300.02 2693
4300.64 2720
4301.26 2678
4301.88 2697
4302.50 2752
4303.12 2683
4303.73 2662
4304.35 2767
4304.97 2775
4305.59 2747
4306.21 2833
4306.83 2822
4307.45 2811
4308.07 2844
4308.69 2849
4309.31 2839
4309.93 2792
4310.55 2840
4311.17 2788
4311.79 2749
4312.41 2770
4313.03 2860
4313.65 2804
4314.27 2699
4314.89 2665
4315.51 2605
4316.13 2630
4316.75 2642
4317.37 2574
4317.99 2614
4318.61 2601
4319.23 2629
4319.85 2712
4320.47 2782
4321.09 2805
4321.71 2759
4322.33 2766
4322.95 2760
4323.57 2947
4324.19 2962
4324.81 3038
4325.43 3056
4326.05 3017
4326.68 2874
4327.30 2920
4327.92 2959
4328.54 2918
4329.16 2939
4329.78 2875
4330.40 2771
4331.02 2820
4331.64 2783
4332.26 2882
4332.89 2820
4333.51 2846
4334.13 3010
4334.75 3077
4335.37 3096
4335.99 3106
4336.61 3235
4337.24 3374
4337.86 3265
4338.48 3295
4339.10 3269
4339.72 3197
4340.34 3210
4340.97 3366
4341.59 3450
4342.21 3606
4342.83 4037
4343.45 4289
4344.08 4534
4344.70 5026
4345.32 5525
4345.94 5907
4346.57 6126
4347.19 5986
4347.81 5824
4348.43 5684
4349.05 5154
4349.68 4902
4350.30 4636
4350.92 4248
4351.54 3871
4352.17 3621
4352.79 3472
4353.41 3367
4354.04 3232
4354.66 3147
4355.28 3025
4355.90 3071
4356.53 2959
4357.15 2980
4357.77 2998
4358.40 3044
4359.02 2905
4359.64 2953
4360.27 2958
4360.89 2900
4361.51 2818
4362.14 2946
4362.76 2928
4363.38 2895
4364.01 2861
4364.63 2748
4365.25 2741
4365.88 2774
4366.50 2821
4367.12 2872
4367.75 2809
4368.37 2748
4369.00 2808
4369.62 2804
4370.24 2767
4370.87 2650
4371.49 2723
4372.12 2794
4372.74 2700
4373.36 2774
4373.99 2838
4374.61 2822
4375.24 2849
4375.86 2878
4376.49 2908
4377.11 3015
4377.73 3023
4378.36 2922
4378.98 2971
4379.61 2955
4380.23 3012
4380.86 2971
4381.48 2979
4382.11 3044
4382.73 2982
4383.36 3004
4383.98 2959
4384.61 2850
4385.23 2867
4385.86 2857
4386.48 2826
4387.11 2861
4387.73 2821
4388.36 2863
4388.98 2827
4389.61 2755
4390.23 2760
4390.86 2866
4391.48 2803
4392.11 2780
4392.74 2858
4393.36 2833
4393.99 2783
4394.61 2796
4395.24 2732
4395.86 2736
4396.49 2784
4397.12 2846
4397.74 2790
4398.37 2898
4398.99 2973
4399.62 3075
4400.25 3067
4400.87 2877
4401.50 2974
4402.12 3040
4402.75 3016
4403.38 3099
4404.00 3174
4404.63 3354
4405.26 3576
4405.88 3656
4406.51 3588
4407.14 3755
4407.76 3907
4408.39 3964
4409.02 4018
4409.64 3933
4410.27 3784
4410.90 3678
4411.52 3637
4412.15 3469
4412.78 3349
4413.40 3182
4414.03 3087
4414.66 2959
4415.29 2927
4415.91 2887
4416.54 2871
4417.17 2874
4417.79 2870
4418.42 2911
4419.05 2850
4419.68 2857
4420.30 2972
4420.93 2944
4421.56 2906
4422.19 2940
4422.81 2913
4423.44 2825
4424.07 2832
4424.70 2783
4425.33 2785
4425.95 2590
4426.58 2595
4427.21 2625
4427.84 2542
4428.47 2567
4429.09 2539
4429.72 2580
4430.35 2638
4430.98 2595
4431.61 2709
4432.23 2665
4432.86 2609
4433.49 2687
4434.12 2724
4434.75 2678
4435.38 2734
4436.01 2669
4436.63 2619
4437.26 2691
4437.89 2648
4438.52 2585
4439.15 2597
4439.78 2591
4440.41 2550
4441.04 2529
4441.67 2564
4442.29 2602
4442.92 2642
4443.55 2611
4444.18 2702
4444.81 2712
4445.44 2768
4446.07 2748
4446.70 2813
4447.33 2860
4447.96 2898
4448.59 2906
4449.22 2856
4449.85 2917
4450.48 2947
4451.11 2930
4451.74 2890
4452.37 2921
4453.00 2879
4453.63 2903
4454.26 2861
4454.89 2941
4455.52 2877
4456.15 2834
4456.78 2849
4457.41 2838
4458.04 2871
4458.67 2725
4459.30 2684
4459.93 2582
4460.56 2592
4461.19 2563
4461.82 2608
4462.45 2606
4463.08 2605
4463.71 2549
4464.34 2580
4464.97 2547
4465.60 2617
4466.23 2579
4466.86 2521
4467.49 2599
4468.12 2598
4468.76 2605
4469.39 2579
4470.02 2657
4470.65 2697
4471.28 2598
4471.91 2615
4472.54 2615
4473.17 2622
4473.80 2655
4474.44 2652
4475.07 2665
4475.70 2742
4476.33 2706
4476.96 2627
4477.59 2680
4478.22 2741
4478.86 2812
4479.49 2794
4480.12 2730
4480.75 2805
4481.38 2860
4482.02 2978
4482.65 3092
4483.28 3032
4483.91 3122
4484.54 3172
4485.18 3082
4485.81 3156
4486.44 3201
4487.07 3205
4487.70 3402
4488.34 3299
4488.97 3328
4489.60 3295
4490.23 3327
4490.87 3274
4491.50 3259
4492.13 3242
4492.76 3287
4493.40 3233
4494.03 3243
4494.66 3215
4495.30 3285
4495.93 3261
4496.56 3372
4497.19 3466
4497.83 3582
4498.46 3632
4499.09 3598
4499.73 3649
4500.36 3654
4500.99 3704
4501.63 3789
4502.26 3774
4502.89 3766
4503.53 3693
4504.16 3622
4504.79 3656
4505.43 3518
4506.06 3568
4506.69 3541
4507.33 3473
4507.96 3558
4508.59 3476
4509.23 3535
4509.86 3496
4510.50 3571
4511.13 3722
4511.76 3863
4512.40 3860
4513.03 3938
4513.67 3858
4514.30 3908
4514.93 3913
4515.57 4022
4516.20 4013
4516.84 4021
4517.47 4103
4518.11 4087
4518.74 4130
4519.37 4194
4520.01 4305
4520.64 4365
4521.28 4472
4521.91 4568
4522.55 4673
4523.18 5013
4523.82 5335
4524.45 5664
4525.09 6142
4525.72 7110
4526.36 8337
4526.99 9766
4527.63 11782
4528.26 14220
4528.90 17241
4529.53 19811
4530.17 22568
4530.80 24605
4531.44 25692
4532.07 26154
4532.71 25349
4533.34 24040
4533.98 22199
4534.62 19962
4535.25 17131
4535.89 14493
4536.52 12089
4537.16 10159
4537.79 8708
4538.43 7511
4539.07 6506
4539.70 5671
4540.34 5072
4540.97 4700
4541.61 4578
4542.25 4285
4542.88 4220
4543.52 4150
4544.15 4006
4544.79 3923
4545.43 3882
4546.06 3751
4546.70 3811
4547.34 3842
4547.97 3705
4548.61 3674
4549.25 3593
4549.88 3573
4550.52 3499
4551.16 3527
4551.79 3592
4552.43 3594
4553.07 3557
4553.70 3558
4554.34 3627
4554.98 3746
4555.61 3903
4556.25 3903
4556.89 4092
4557.53 4218
4558.16 4555
4558.80 4737
4559.44 4732
4560.07 4821
4560.71 4961
4561.35 5112
4561.99 5129
4562.62 5017
4563.26 4970
4563.90 5034
4564.54 4984
4565.18 5060
4565.81 5174
4566.45 5195
4567.09 5312
4567.73 5417
4568.36 5442
4569.00 5663
4569.64 5544
4570.28 5414
4570.92 5363
4571.55 5372
4572.19 5190
4572.83 5142
4573.47 4869
4574.11 4798
4574.75 4640
4575.38 4440
4576.02 4434
4576.66 4308
4577.30 4268
4577.94 4250
4578.58 4261
4579.22 4321
4579.85 4363
4580.49 4274
4581.13 4316
4581.77 4305
4582.41 4318
4583.05 4279
4583.69 4256
4584.33 4218
4584.97 4034
4585.61 4036
4586.24 3952
4586.88 3911
4587.52 3926
4588.16 3912
4588.80 3802
4589.44 3882
4590.08 3948
4590.72 4036
4591.36 4109
4592.00 4068
4592.64 3978
4593.28 3983
4593.92 3979
4594.56 3949
4595.20 3763
4595.84 3711
4596.48 3691
4597.12 3682
4597.76 3564
4598.40 3530
4599.04 3506
4599.68 3602
4600.32 3635
4600.96 3566
4601.60 3449
4602.24 3482
4602.88 3512
4603.52 3453
4604.16 3485
4604.80 3455
4605.44 3504
4606.08 3602
4606.72 3682
4607.36 3683
4608.00 3671
4608.64 3604
4609.28 3668
4609.93 3615
4610.57 3639
4611.21 3710
4611.85 3630
4612.49 3562
4613.13 3488
4613.77 3515
4614.41 3420
4615.05 3312
4615.69 3364
4616.34 3314
4616.98 3279
4617.62 3195
4618.26 3163
4618.90 3160
4619.54 3132
4620.18 3148
4620.83 3003
4621.47 2969
4622.11 3007
4622.75 3004
4623.39 2921
4624.03 2995
4624.68 2963
4625.32 2930
4625.96 3066
4626.60 3099
4627.24 3167
4627.89 3088
4628.53 3205
4629.17 3239
4629.81 3317
4630.45 3338
4631.10 3462
4631.74 3548
4632.38 3742
4633.02 3747
4633.67 3691
4634.31 3772
4634.95 3781
4635.59 3799
4636.24 3820
4636.88 3755
4637.52 3725
4638.17 3851
4638.81 3862
4639.45 3769
4640.09 3785
4640.74 3611
4641.38 3721
4642.02 3698
4642.67 3644
4643.31 3609
4643.95 3681
4644.60 3671
4645.24 3756
4645.88 3884
4646.53 3967
4647.17 4295
4647.81 4587
4648.46 5046
4649.10 5442
4649.74 6294
4650.39 6951
4651.03 7565
4651.67 8279
4652.32 8677
4652.96 8729
4653.61 8625
4654.25 8294
4654.89 7830
4655.54 7194
4656.18 6521
4656.83 5942
4657.47 5296
4658.11 4660
4658.76 4291
4659.40 3974
4660.05 3729
4660.69 3614
4661.33 3405
4661.98 3301
4662.62 3228
4663.27 3233
4663.91 3099
4664.56 3189
4665.20 3278
4665.85 3201
4666.49 3348
4667.14 3370
4667.78 3476
4668.43 3280
4669.07 3229
4669.72 3285
4670.36 3214
4671.01 3173
4671.65 3126
4672.30 3063
4672.94 3001
4673.59 2943
4674.23 2920
4674.88 2933
4675.52 2972
4676.17 2983
4676.81 2943
4677.46 2945
4678.10 2961
4678.75 3060
4679.40 3130
4680.04 3096
4680.69 3023
4681.33 3088
4681.98 3114
4682.62 2992
4683.27 3081
4683.92 3034
4684.56 3137
4685.21 3177
4685.85 3089
4686.50 3098
4687.15 3068
4687.79 3109
4688.44 3156
4689.09 3188
4689.73 3147
4690.38 3114
4691.02 3164
4691.67 3137
4692.32 3225
4692.96 3161
4693.61 3132
4694.26 3135
4694.90 3102
4695.55 3116
4696.20 3229
4696.84 3149
4697.49 3151
4698.14 3300
4698.78 3288
4699.43 3378
4700.08 3393
4700.73 3362
4701.37 3407
4702.02 3357
4702.67 3240
4703.31 3331
4703.96 3195
4704.61 3072
4705.26 3045
4705.90 3143
4706.55 3174
4707.20 3084
4707.85 3019
4708.49 3090
4709.14 3097
4709.79 3123
4710.44 3030
4711.09 3011
4711.73 2955
4712.38 2892
4713.03 2898
4713.68 2849
4714.33 2812
4714.97 2829
4715.62 2888
4716.27 2798
4716.92 2812
4717.57 2850
4718.21 2846
4718.86 2900
4719.51 2908
4720.16 2931
4720.81 3017
4721.46 2987
4722.11 2891
4722.75 2876
4723.40 2950
4724.05 3005
4724.70 2982
4725.35 3082
4726.00 2997
4726.65 2907
4727.30 2974
4727.94 2912
4728.59 2827
4729.24 2817
4729.89 2744
4730.54 2760
4731.19 2704
4731.84 2640
4732.49 2542
4733.14 2551
4733.79 2441
4734.44 2499
4735.09 2562
4735.74 2592
4736.38 2625
4737.03 2603
4737.68 2525
4738.33 2594
4738.98 2547
4739.63 2472
4740.28 2578
4740.93 2545
4741.58 2529
4742.23 2574
4742.88 2596
4743.53 2618
4744.18 2570
4744.83 2569
4745.48 2491
4746.13 2590
4746.78 2565
4747.43 2556
4748.08 2499
4748.73 2651
4749.39 2723
4750.04 2703
4750.69 2725
4751.34 2679
4751.99 2655
4752.64 2616
4753.29 2551
4753.94 2586
4754.59 2527
4755.24 2510
4755.89 2524
4756.54 2603
4757.19 2541
4757.84 2462
4758.50 2499
4759.15 2564
4759.80 2539
4760.45 2566
4761.10 2737
4761.75 2674
4762.40 2816
4763.05 2842
4763.71 2894
4764.36 2992
4765.01 2937
4765.66 2955
4766.31 2936
4766.96 2894
4767.62 2769
4768.27 2725
4768.92 2684
4769.57 2633
4770.22 2572
4770.87 2435
4771.53 2391
4772.18 2359
4772.83 2346
4773.48 2299
4774.13 2330
4774.79 2355
4775.44 2367
4776.09 2285
4776.74 2310
4777.40 2347
4778.05 2275
4778.70 2320
4779.35 2423
4780.01 2401
4780.66 2329
4781.31 2381
4781.96 2392
4782.62 2383
4783.27 2352
4783.92 2285
4784.57 2313
4785.23 2297
4785.88 2213
4786.53 2196
4787.19 2243
4787.84 2244
4788.49 2219
4789.15 2233
4789.80 2203
4790.45 2250
4791.11 2298
4791.76 2222
4792.41 2230
4793.07 2367
4793.72 2349
4794.37 2245
4795.03 2217
4795.68 2232
4796.33 2299
4796.99 2249
4797.64 2302
4798.29 2299
4798.95 2300
4799.60 2274
4800.26 2250
4800.91 2248
4801.56 2237
4802.22 2331
4802.87 2377
4803.53 2412
4804.18 2294
4804.83 2336
4805.49 2257
4806.14 2379
4806.80 2300
4807.45 2335
4808.11 2391
4808.76 2326
4809.42 2321
4810.07 2323
4810.72 2273
4811.38 2368
4812.03 2391
4812.69 2406
4813.34 2389
4814.00 2330
4814.65 2421
4815.31 2428
4815.96 2464
4816.62 2411
4817.27 2433
4817.93 2538
4818.58 2539
4819.24 2514
4819.89 2543
4820.55 2515
4821.20 2477
4821.86 2426
4822.52 2551
4823.17 2628
4823.83 2600
4824.48 2648
4825.14 2711
4825.79 2677
4826.45 2617
4827.10 2616
4827.76 2619
4828.42 2570
4829.07 2602
4829.73 2569
4830.38 2576
4831.04 2632
4831.70 2645
4832.35 2733
4833.01 2838
4833.66 2998
4834.32 2988
4834.98 3213
4835.63 3366
4836.29 3485
4836.95 3677
4837.60 3737
4838.26 3729
4838.92 3765
4839.57 3665
4840.23 3505
4840.89 3388
4841.54 3209
4842.20 2968
4842.86 2853
4843.51 2687
4844.17 2653
4844.83 2622
4845.48 2475
4846.14 2436
4846.80 2521
4847.45 2555
4848.11 2449
4848.77 2413
4849.43 2400
4850.08 2469
4850.74 2434
4851.40 2382
4852.06 2442
4852.71 2500
4853.37 2491
4854.03 2372
4854.69 2405
4855.34 2450
4856.00 2468
4856.66 2444
4857.32 2396
4857.97 2341
4858.63 2390
4859.29 2380
4859.95 2431
4860.61 2478
4861.26 2492
4861.92 2461
4862.58 2403
4863.24 2471
4863.90 2500
4864.55 2534
4865.21 2601
4865.87 2542
4866.53 2485
4867.19 2466
4867.85 2390
4868.51 2346
4869.16 2473
4869.82 2395
4870.48 2515
4871.14 2475
4871.80 2598
4872.46 2607
4873.12 2605
4873.78 2658
4874.43 2664
4875.09 2720
4875.75 2825
4876.41 2806
4877.07 2796
4877.73 2739
4878.39 2841
4879.05 2840
4879.71 2935
4880.37 2919
4881.03 2947
4881.69 2802
4882.34 2793
4883.00 2812
4883.66 2619
4884.32 2548
4884.98 2570
4885.64 2618
4886.30 2553
4886.96 2510
4887.62 2553
4888.28 2617
4888.94 2577
4889.60 2675
4890.26 2703
4890.92 2626
4891.58 2708
4892.24 2699
4892.90 2704
4893.56 2696
4894.22 2711
4894.88 2652
4895.54 2643
4896.20 2596
4896.86 2624
4897.52 2587
4898.19 2638
4898.85 2578
4899.51 2634
4900.17 2661
4900.83 2628
4901.49 2550
4902.15 2506
4902.81 2565
4903.47 2447
4904.13 2428
4904.79 2412
4905.45 2386
4906.12 2307
4906.78 2395
4907.44 2441
4908.10 2409
4908.76 2384
4909.42 2456
4910.08 2409
4910.74 2394
4911.41 2363
4912.07 2419
4912.73 2336
4913.39 2312
4914.05 2373
4914.71 2419
4915.38 2357
4916.04 2340
4916.70 2263
4917.36 2221
4918.02 2321
4918.68 2239
4919.35 2222
4920.01 2179
4920.67 2170
4921.33 2217
4921.99 2262
4922.66 2200
4923.32 2156
4923.98 2231
4924.64 2236
4925.31 2196
4925.97 2241
4926.63 2244
4927.29 2238
4927.96 2218
4928.62 2256
4929.28 2295
4929.94 2272
4930.61 2279
4931.27 2277
4931.93 2291
4932.59 2269
4933.26 2334
4933.92 2421
4934.58 2425
4935.25 2422
4935.91 2444
4936.57 2518
4937.24 2421
4937.90 2395
4938.56 2429
4939.23 2435
4939.89 2506
4940.55 2396
4941.22 2426
4941.88 2436
4942.54 2493
4943.21 2508
4943.87 2443
4944.53 2395
4945.20 2465
4945.86 2458
4946.52 2404
4947.19 2331
4947.85 2346
4948.52 2410
4949.18 2457
4949.84 2354
4950.51 2345
4951.17 2348
4951.84 2403
4952.50 2422
4953.17 2413
4953.83 2282
4954.49 2266
4955.16 2262
4955.82 2268
4956.49 2326
4957.15 2328
4957.82 2252
4958.48 2315
4959.15 2333
4959.81 2377
4960.47 2457
4961.14 2529
4961.80 2432
4962.47 2516
4963.13 2619
4963.80 2702
4964.46 2684
4965.13 2660
4965.79 2713
4966.46 2737
4967.12 2716
4967.79 2739
4968.45 2608
4969.12 2551
4969.79 2628
4970.45 2539
4971.12 2523
4971.78 2593
4972.45 2525
4973.11 2567
4973.78 2599
4974.44 2705
4975.11 2693
4975.78 2759
4976.44 2777
4977.11 2789
4977.77 2789
4978.44 2868
4979.11 2924
4979.77 2868
4980.44 2991
4981.10 3220
4981.77 3469
4982.44 3735
4983.10 4016
4983.77 4258
4984.43 4615
4985.10 4739
4985.77 4905
4986.43 4830
4987.10 4697
4987.77 4353
4988.43 4065
4989.10 3773
4989.77 3459
4990.43 3360
4991.10 3129
4991.77 2881
4992.43 2732
4993.10 2643
4993.77 2619
4994.43 2506
4995.10 2417
4995.77 2517
4996.44 2433
4997.10 2365
4997.77 2293
4998.44 2334
4999.10 2238
4999.77 2234
5000.44 2106
5001.11 2135
5001.77 2141
5002.44 2052
5003.11 2100
5003.78 2102
5004.44 2206
5005.11 2153
5005.78 2177
5006.45 2185
5007.12 2238
5007.78 2217
5008.45 2211
5009.12 2283
5009.79 2308
5010.46 2345
5011.12 2303
5011.79 2305
5012.46 2349
5013.13 2392
5013.80 2428
5014.47 2523
5015.13 2426
5015.80 2419
5016.47 2431
5017.14 2369
5017.81 2474
5018.48 2519
5019.14 2603
5019.81 2658
5020.48 2733
5021.15 2819
5021.82 2938
5022.49 3059
5023.16 3036
5023.83 2948
5024.50 2922
5025.16 2953
5025.83 2868
5026.50 2814
5027.17 2697
5027.84 2623
5028.51 2623
5029.18 2547
5029.85 2429
5030.52 2385
5031.19 2382
5031.86 2349
5032.53 2280
5033.20 2261
5033.87 2352
5034.54 2273
5035.21 2267
5035.88 2327
5036.54 2252
5037.21 2287
5037.88 2220
5038.55 2219
5039.22 2220
5039.89 2295
5040.56 2257
5041.23 2234
5041.90 2249
5042.58 2179
5043.25 2205
5043.92 2144
5044.59 2182
5045.26 2216
5045.93 2209
5046.60 2191
5047.27 2113
5047.94 2134
5048.61 2145
5049.28 2131
5049.95 2117
5050.62 2077
5051.29 2078
5051.96 2176
5052.63 2177
5053.30 2089
5053.98 2072
5054.65 2096
5055.32 2176
5055.99 2152
5056.66 2131
5057.33 2132
5058.00 2127
5058.67 2129
5059.34 2113
5060.02 2121
5060.69 2191
5061.36 2199
5062.03 2227
5062.70 2126
5063.37 2138
5064.04 2235
5064.72 2220
5065.39 2166
5066.06 2211
5066.73 2128
5067.40 2073
5068.08 2155
5068.75 2169
5069.42 2136
5070.09 2097
5070.76 2048
5071.44 2128
5072.11 2161
5072.78 2202
5073.45 2166
5074.12 2248
5074.80 2241
5075.47 2322
5076.14 2380
5076.81 2387
5077.49 2444
5078.16 2487
5078.83 2406
5079.50 2549
5080.18 2534
5080.85 2532
5081.52 2425
5082.20 2516
5082.87 2426
5083.54 2341
5084.21 2363
5084.89 2419
5085.56 2474
5086.23 2412
5086.91 2358
5087.58 2481
5088.25 2530
5088.93 2695
5089.60 2899
5090.27 2838
5090.95 2872
5091.62 2923
5092.29 2939
5092.97 2950
5093.64 2983
5094.31 2956
5094.99 2832
5095.66 2765
5096.34 2737
5097.01 2637
5097.68 2636
5098.36 2566
5099.03 2473
5099.70 2549
5100.38 2577
5101.05 2575
5101.73 2527
5102.40 2604
5103.08 2665
5103.75 2621
5104.42 2535
5105.10 2614
5105.77 2696
5106.45 2610
5107.12 2585
5107.80 2455
5108.47 2407
5109.15 2462
5109.82 2464
5110.49 2405
5111.17 2370
5111.84 2339
5112.52 2289
5113.19 2352
5113.87 2381
5114.54 2412
5115.22 2373
5115.89 2321
5116.57 2340
5117.24 2411
5117.92 2356
5118.59 2466
5119.27 2530
5119.94 2459
5120.62 2423
5121.30 2380
5121.97 2420
5122.65 2417
5123.32 2326
5124.00 2387
5124.67 2300
5125.35 2397
5126.02 2354
5126.70 2233
5127.38 2371
5128.05 2448
5128.73 2392
5129.40 2425
5130.08 2569
5130.76 2522
5131.43 2575
5132.11 2608
5132.78 2527
5133.46 2596
5134.14 2529
5134.81 2613
5135.49 2520
5136.17 2500
5136.84 2443
5137.52 2413
5138.20 2318
5138.87 2243
5139.55 2227
5140.22 2254
5140.90 2254
5141.58 2294
5142.26 2243
5142.93 2302
5143.61 2305
5144.29 2285
5144.96 2264
5145.64 2228
5146.32 2203
5146.99 2254
5147.67 2324
5148.35 2287
5149.03 2292
5149.70 2238
5150.38 2277
5151.06 2268
5151.73 2225
5152.41 2248
5153.09 2263
5153.77 2201
5154.44 2223
5155.12 2094
5155.80 2121
5156.48 2080
5157.16 2135
5157.83 2137
5158.51 2157
5159.19 2032
5159.87 2012
5160.55 2062
5161.22 2055
5161.90 2025
5162.58 2054
5163.26 2029
5163.94 1996
5164.61 2037
5165.29 2075
5165.97 2058
5166.65 2075
5167.33 2052
5168.01 2023
5168.68 2017
5169.36 2152
5170.04 2082
5170.72 2051
5171.40 2112
5172.08 2113
5172.76 2117
5173.44 2034
5174.11 2002
5174.79 2045
5175.47 2075
5176.15 2094
5176.83 2181
5177.51 2124
5178.19 2143
5178.87 2092
5179.55 2117
5180.23 2142
5180.91 2177
5181.58 2121
5182.26 2142
5182.94 2116
5183.62 2039
5184.30 2023
5184.98 2004
5185.66 1991
5186.34 1987
5187.02 2006
5187.70 2088
5188.38 2094
5189.06 2110
5189.74 1979
5190.42 1985
5191.10 2017
5191.78 2052
5192.46 2017
5193.14 1939
5193.82 2028
5194.50 2002
5195.18 1990
5195.86 1984
5196.54 1983
5197.22 2019
5197.90 2018
5198.58 2069
5199.26 2023
5199.94 2012
5200.63 2010
5201.31 2070
5201.99 2096
5202.67 2072
5203.35 2097
5204.03 2072
5204.71 2080
5205.39 2124
5206.07 2179
5206.75 2180
5207.43 2150
5208.11 2247
5208.80 2259
5209.48 2366
5210.16 2346
5210.84 2357
5211.52 2473
5212.20 2516
5212.88 2598
5213.57 2597
5214.25 2551
5214.93 2528
5215.61 2508
5216.29 2543
5216.97 2588
5217.66 2613
5218.34 2676
5219.02 2614
5219.70 2558
5220.38 2468
5221.06 2458
5221.75 2549
5222.43 2420
5223.11 2475
5223.79 2502
5224.47 2338
5225.16 2307
5225.84 2346
5226.52 2295
5227.20 2322
5227.89 2243
5228.57 2269
5229.25 2309
5229.93 2277
5230.62 2172
5231.30 2276
5231.98 2265
5232.66 2150
5233.35 2239
5234.03 2167
5234.71 2302
5235.40 2168
5236.08 2155
5236.76 2218
5237.44 2261
5238.13 2281
5238.81 2313
5239.49 2299
5240.18 2302
5240.86 2301
5241.54 2289
5242.23 2256
5242.91 2302
5243.59 2256
5244.28 2207
5244.96 2210
5245.64 2250
5246.33 2316
5247.01 2299
5247.70 2300
5248.38 2370
5249.06 2358
5249.75 2334
5250.43 2398
5251.11 2338
5251.80 2463
5252.48 2466
5253.17 2416
5253.85 2391
5254.53 2343
5255.22 2363
5255.90 2291
5256.59 2360
5257.27 2322
5257.96 2380
5258.64 2371
5259.32 2365
5260.01 2328
5260.69 2379
5261.38 2434
5262.06 2499
5262.75 2506
5263.43 2557
5264.12 2549
5264.80 2539
5265.49 2453
5266.17 2445
5266.86 2530
5267.54 2507
5268.23 2493
5268.91 2402
5269.60 2471
5270.28 2528
5270.97 2428
5271.65 2482
5272.34 2483
5273.02 2408
5273.71 2439
5274.39 2446
5275.08 2546
5275.76 2675
5276.45 2712
5277.14 2714
5277.82 2816
5278.51 2946
5279.19 3006
5279.88 3137
5280.56 3220
5281.25 3178
5281.94 3134
5282.62 2964
5283.31 3028
5283.99 2931
5284.68 2865
5285.37 2734
5286.05 2695
5286.74 2642
5287.43 2559
5288.11 2520
5288.80 2529
5289.48 2442
5290.17 2521
5290.86 2533
5291.54 2456
5292.23 2518
5292.92 2490
5293.60 2592
5294.29 2632
5294.98 2611
5295.66 2758
5296.35 2798
5297.04 2824
5297.72 2935
5298.41 2929
5299.10 3019
5299.79 3257
5300.47 3362
5301.16 3287
5301.85 3385
5302.53 3336
5303.22 3322
5303.91 3348
5304.60 3243
5305.28 3113
5305.97 3179
5306.66 3062
5307.35 3002
5308.03 2997
5308.72 2940
5309.41 2978
5310.10 2983
5310.78 2998
5311.47 2927
5312.16 2875
5312.85 2949
5313.54 2970
5314.22 2906
5314.91 2829
5315.60 2936
5316.29 3021
5316.98 3029
5317.66 3061
5318.35 3030
5319.04 3068
5319.73 3144
5320.42 3078
5321.11 3160
5321.80 3129
5322.48 3202
5323.17 3227
5323.86 3183
5324.55 3185
5325.24 3169
5325.93 3156
5326.62 3256
5327.30 3255
5327.99 3255
5328.68 3300
5329.37 3429
5330.06 3449
5330.75 3450
5331.44 3590
5332.13 3693
5332.82 3746
5333.51 3777
5334.20 3864
5334.88 3931
5335.57 3938
5336.26 3835
5336.95 3912
5337.64 3919
5338.33 3992
5339.02 3926
5339.71 3958
5340.40 4011
5341.09 4031
5341.78 4258
5342.47 4316
5343.16 4486
5343.85 4734
5344.54 4955
5345.23 5116
5345.92 5633
5346.61 6171
5347.30 6735
5347.99 7620
5348.68 8639
5349.37 9690
5350.06 10758
5350.75 11441
5351.44 11904
5352.13 11724
5352.82 11459
5353.51 10627
5354.20 9780
5354.90 8618
5355.59 7544
5356.28 6555
5356.97 5926
5357.66 5195
5358.35 4541
5359.04 4210
5359.73 3919
5360.42 3721
5361.11 3528
5361.80 3479
5362.49 3495
5363.19 3399
5363.88 3463
5364.57 3536
5365.26 3618
5365.95 3631
5366.64 3624
5367.33 3665
5368.03 3560
5368.72 3503
5369.41 3306
5370.10 3255
5370.79 3185
5371.48 3094
5372.18 2945
5372.87 2966
5373.56 2928
5374.25 2893
5374.94 2879
5375.63 2946
5376.33 2861
5377.02 3043
5377.71 3071
5378.40 3172
5379.10 3304
5379.79 3308
5380.48 3237
5381.17 3197
5381.86 3214
5382.56 3173
5383.25 3108
5383.94 3032
5384.63 3017
5385.33 2986
5386.02 3031
5386.71 3028
5387.40 3016
5388.10 3116
5388.79 3180
5389.48 3138
5390.18 3244
5390.87 3260
5391.56 3191
5392.26 3253
5392.95 3182
5393.64 3124
5394.33 3127
5395.03 3025
5395.72 3015
5396.41 3016
5397.11 2911
5397.80 2909
5398.49 2925
5399.19 2933
5399.88 2767
5400.58 2851
5401.27 2852
5401.96 2863
5402.66 2883
5403.35 2877
5404.04 2892
5404.74 2826
5405.43 2885
5406.13 2817
5406.82 2931
5407.51 2783
5408.21 2852
5408.90 2845
5409.60 2818
5410.29 2830
5410.98 2763
5411.68 2715
5412.37 2686
5413.07 2707
5413.76 2689
5414.46 2599
5415.15 2611
5415.84 2527
5416.54 2443
5417.23 2484
5417.93 2576
5418.62 2606
5419.32 2535
5420.01 2535
5420.71 2617
5421.40 2540
5422.10 2577
5422.79 2569
5423.49 2577
5424.18 2570
5424.88 2621
5425.57 2643
5426.27 2572
5426.96 2598
5427.66 2523
5428.35 2528
5429.05 2483
5429.74 2483
5430.44 2459
5431.14 2494
5431.83 2559
5432.53 2563
5433.22 2581
5433.92 2617
5434.61 2753
5435.31 2668
5436.01 2665
5436.70 2635
5437.40 2773
5438.09 2696
5438.79 2570
5439.49 2532
5440.18 2612
5440.88 2568
5441.57 2574
5442.27 2495
5442.97 2573
5443.66 2594
5444.36 2671
5445.06 2710
5445.75 2744
5446.45 2760
5447.15 2811
5447.84 2812
5448.54 2819
5449.24 2934
5449.93 2957
5450.63 2981
5451.33 2987
5452.02 2937
5452.72 2934
5453.42 3084
5454.11 2929
5454.81 2827
5455.51 2775
5456.20 2715
5456.90 2723
5457.60 2706
5458.30 2679
5458.99 2698
5459.69 2795
5460.39 2886
5461.09 2842
5461.78 2791
5462.48 2787
5463.18 2899
5463.88 2865
5464.57 2855
5465.27 2876
5465.97 2838
5466.67 2846
5467.36 2896
5468.06 2886
5468.76 2890
5469.46 2899
5470.16 2754
5470.85 2851
5471.55 2848
5472.25 2948
5472.95 2963
5473.65 2959
5474.35 2948
5475.04 2957
5475.74 3041
5476.44 3112
5477.14 3193
5477.84 3224
5478.54 3400
5479.23 3631
5479.93 3780
5480.63 3843
5481.33 3883
5482.03 3843
5482.73 3740
5483.43 3679
5484.13 3640
5484.83 3408
5485.52 3378
5486.22 3532
5486.92 3368
5487.62 3283
5488.32 3370
5489.02 3429
5489.72 3464
5490.42 3422
5491.12 3401
5491.82 3533
5492.52 3509
5493.22 3551
5493.92 3584
5494.62 3668
5495.31 3644
5496.01 3847
5496.71 3960
5497.41 4015
5498.11 4104
5498.81 4383
5499.51 4669
5500.21 4838
5500.91 5140
5501.61 5253
5502.31 5266
5503.01 5108
5503.71 4875
5504.41 4506
5505.11 4320
5505.81 4027
5506.51 3800
5507.22 3761
5507.92 3643
5508.62 3658
5509.32 3579
5510.02 3563
5510.72 3531
5511.42 3442
5512.12 3304
5512.82 3298
5513.52 3257
5514.22 3289
5514.92 3259
5515.62 3327
5516.32 3263
5517.03 3226
5517.73 3292
5518.43 3273
5519.13 3130
5519.83 3132
5520.53 3147
5521.23 3167
5521.93 3099
5522.63 3027
5523.34 2980
5524.04 3063
5524.74 2980
5525.44 2834
5526.14 2786
5526.84 2690
5527.55 2601
5528.25 2702
5528.95 2643
5529.65 2636
5530.35 2597
5531.05 2571
5531.76 2587
5532.46 2490
5533.16 2576
5533.86 2702
5534.56 2592
5535.27 2499
5535.97 2528
5536.67 2602
5537.37 2660
5538.08 2535
5538.78 2546
5539.48 2481
5540.18 2489
5540.89 2458
5541.59 2445
5542.29 2442
5542.99 2406
5543.70 2438
5544.40 2407
5545.10 2393
5545.80 2411
5546.51 2453
5547.21 2483
5547.91 2446
5548.62 2400
5549.32 2465
5550.02 2418
5550.73 2414
5551.43 2436
5552.13 2402
5552.84 2455
5553.54 2492
5554.24 2470
5554.95 2438
5555.65 2490
5556.35 2397
5557.06 2454
5557.76 2472
5558.46 2366
5559.17 2445
5559.87 2551
5560.57 2535
5561.28 2500
5561.98 2565
5562.69 2667
5563.39 2613
5564.09 2689
5564.80 2716
5565.50 2707
5566.21 2765
5566.91 2666
5567.61 2703
5568.32 2717
5569.02 2709
5569.73 2743
5570.43 2713
5571.14 2715
5571.84 2633
5572.54 2558
5573.25 2735
5573.95 2691
5574.66 2620
5575.36 2690
5576.07 2628
5576.77 2602
5577.48 2687
5578.18 2663
5578.89 2614
5579.59 2721
5580.30 2659
5581.00 2701
5581.71 2652
5582.41 2514
5583.12 2484
5583.82 2461
5584.53 2434
5585.23 2371
5585.94 2370
5586.64 2324
5587.35 2334
5588.06 2311
5588.76 2376
5589.47 2356
5590.17 2278
5590.88 2245
5591.58 2158
5592.29 2210
5592.99 2200
5593.70 2245
5594.41 2257
5595.11 2275
5595.82 2264
5596.52 2293
5597.23 2279
5597.94 2225
5598.64 2178
5599.35 2172
5600.06 2241
5600.76 2240
5601.47 2197
5602.17 2297
5602.88 2182
5603.59 2175
5604.29 2156
5605.00 2192
5605.71 2256
5606.41 2276
5607.12 2211
5607.83 2220
5608.53 2201
5609.24 2208
5609.95 2207
5610.65 2238
5611.36 2232
5612.07 2232
5612.78 2184
5613.48 2203
5614.19 2183
5614.90 2242
5615.60 2214
5616.31 2154
5617.02 2120
5617.73 2170
5618.43 2159
5619.14 2146
5619.85 2103
5620.56 2110
5621.26 2183
5621.97 2243
5622.68 2197
5623.39 2163
5624.09 2193
5624.80 2237
5625.51 2183
5626.22 2165
5626.93 2190
5627.63 2259
5628.34 2143
5629.05 2309
5629.76 2242
5630.47 2297
5631.17 2258
5631.88 2306
5632.59 2321
5633.30 2271
5634.01 2252
5634.72 2340
5635.42 2344
5636.13 2413
5636.84 2454
5637.55 2402
5638.26 2408
5638.97 2447
5639.68 2539
5640.39 2581
5641.09 2546
5641.80 2536
5642.51 2495
5643.22 2582
5643.93 2434
5644.64 2385
5645.35 2439
5646.06 2467
5646.77 2413
5647.48 2410
5648.19 2419
5648.89 2408
5649.60 2413
5650.31 2448
5651.02 2399
5651.73 2482
5652.44 2458
5653.15 2554
5653.86 2580
5654.57 2598
5655.28 2614
5655.99 2679
5656.70 2738
5657.41 2790
5658.12 2766
5658.83 2768
5659.54 2741
5660.25 2734
5660.96 2599
5661.67 2618
5662.38 2576
5663.09 2521
5663.80 2479
5664.51 2568
5665.22 2429
5665.93 2384
5666.64 2439
5667.35 2551
5668.06 2501
5668.77 2563
5669.48 2636
5670.19 2603
5670.91 2658
5671.62 2642
5672.33 2593
5673.04 2639
5673.75 2707
5674.46 2606
5675.17 2487
5675.88 2470
5676.59 2395
5677.30 2481
5678.01 2421
5678.73 2486
5679.44 2391
5680.15 2426
5680.86 2437
5681.57 2503
5682.28 2494
5682.99 2446
5683.71 2425
5684.42 2459
5685.13 2446
5685.84 2363
5686.55 2410
5687.26 2357
5687.98 2278
5688.69 2347
5689.40 2270
5690.11 2390
5690.82 2349
5691.54 2452
5692.25 2473
5692.96 2374
5693.67 2333
5694.38 2354
5695.10 2295
5695.81 2240
5696.52 2283
5697.23 2352
5697.95 2305
5698.66 2312
5699.37 2261
5700.08 2300
5700.80 2303
5701.51 2283
5702.22 2248
5702.93 2307
5703.65 2298
5704.36 2326
5705.07 2397
5705.78 2312
5706.50 2343
5707.21 2348
5707.92 2416
5708.64 2334
5709.35 2299
5710.06 2330
5710.78 2303
5711.49 2268
5712.20 2265
5712.92 2264
5713.63 2266
5714.34 2235
5715.06 2234
5715.77 2303
5716.48 2311
5717.20 2316
5717.91 2259
5718.62 2312
5719.34 2332
5720.05 2319
5720.77 2356
5721.48 2376
5722.19 2338
5722.91 2377
5723.62 2324
5724.33 2326
5725.05 2448
5725.76 2515
5726.48 2464
5727.19 2459
5727.91 2449
5728.62 2478
5729.33 2477
5730.05 2442
5730.76 2477
5731.48 2589
5732.19 2595
5732.91 2485
5733.62 2464
5734.34 2597
5735.05 2605
5735.77 2504
5736.48 2598
5737.20 2672
5737.91 2623
5738.63 2610
5739.34 2589
5740.06 2614
5740.77 2600
5741.49 2653
5742.20 2636
5742.92 2641
5743.63 2640
5744.35 2607
5745.06 2669
5745.78 2681
5746.49 2667
5747.21 2714
5747.92 2755
5748.64 2893
5749.35 2964
5750.07 3081
5750.79 3165
5751.50 3427
5752.22 3733
5752.93 4018
5753.65 4169
5754.36 4322
5755.08 4469
5755.80 4529
5756.51 4341
5757.23 4159
5757.95 4031
5758.66 3886
5759.38 3703
5760.09 3550
5760.81 3371
5761.53 3195
5762.24 3159
5762.96 3117
5763.68 2960
5764.39 2975
5765.11 2989
5765.83 2971
5766.54 3049
5767.26 2988
5767.98 3034
5768.69 3040
5769.41 3095
5770.13 3121
5770.84 3063
5771.56 3142
5772.28 3132
5772.99 3133
5773.71 3207
5774.43 3359
5775.15 3208
5775.86 3223
5776.58 3258
5777.30 3279
5778.01 3380
5778.73 3457
5779.45 3517
5780.17 3473
5780.88 3546
5781.60 3594
5782.32 3585
5783.04 3622
5783.76 3605
5784.47 3657
5785.19 3712
5785.91 3741
5786.63 3764
5787.34 3716
5788.06 3938
5788.78 3995
5789.50 3992
5790.22 4216
5790.94 4342
5791.65 4563
5792.37 4769
5793.09 4938
5793.81 4841
5794.53 4996
5795.25 5318
5795.96 5739
5796.68 6313
5797.40 7055
5798.12 7996
5798.84 9170
5799.56 10627
5800.28 12004
5800.99 12841
5801.71 13142
5802.43 12846
5803.15 11999
5803.87 10939
5804.59 9651
5805.31 8620
5806.03 7870
5806.75 7458
5807.47 7064
5808.18 6892
5808.90 6655
5809.62 6533
5810.34 6471
5811.06 6361
5811.78 6312
5812.50 6175
5813.22 6043
5813.94 6035
5814.66 5997
5815.38 5829
5816.10 5853
5816.82 5769
5817.54 5493
5818.26 5547
5818.98 5302
5819.70 5194
5820.42 5050
5821.14 4892
5821.86 4828
5822.58 4678
5823.30 4748
5824.02 4516
5824.74 4499
5825.46 4423
5826.18 4253
5826.90 4123
5827.62 4058
5828.34 4018
5829.06 3928
5829.78 3874
5830.50 3755
5831.22 3694
5831.95 3569
5832.67 3694
5833.39 3587
5834.11 3535
5834.83 3473
5835.55 3540
5836.27 3447
5836.99 3406
5837.71 3399
5838.43 3454
5839.15 3447
5839.88 3385
5840.60 3392
5841.32 3347
5842.04 3340
5842.76 3385
5843.48 3439
5844.20 3334
5844.93 3249
5845.65 3263
5846.37 3196
5847.09 3253
5847.81 3267
5848.53 3283
5849.26 3269
5849.98 3280
5850.70 3292
5851.42 3264
5852.14 3254
5852.87 3227
5853.59 3211
5854.31 3247
5855.03 3137
5855.75 3290
5856.48 3312
5857.20 3205
5857.92 3174
5858.64 3122
5859.37 3156
5860.09 3106
5860.81 3064
5861.53 3066
5862.26 3062
5862.98 3036
5863.70 3114
5864.42 3093
5865.15 3116
5865.87 3004
5866.59 3092
5867.31 3081
5868.04 3070
5868.76 3128
5869.48 3067
5870.21 3100
5870.93 3026
5871.65 3018
5872.38 3086
5873.10 3107
5873.82 3146
5874.55 3160
5875.27 3172
5875.99 3127
5876.72 3090
5877.44 3095
5878.16 3094
5878.89 2960
5879.61 2989
5880.33 2966
5881.06 3009
5881.78 3080
5882.51 3013
5883.23 2944
5883.95 3019
5884.68 2959
5885.40 2945
5886.13 3040
5886.85 3040
5887.57 3040
5888.30 3024
5889.02 2953
5889.75 2934
5890.47 2880
5891.20 2907
5891.92 2837
5892.64 2857
5893.37 2808
5894.09 2800
5894.82 2819
5895.54 2810
5896.27 2792
5896.99 2733
5897.72 2714
5898.44 2703
5899.17 2747
5899.89 2769
5900.62 2750
5901.34 2640
5902.07 2616
5902.79 2754
5903.52 2737
5904.24 2655
5904.97 2655
5905.69 2698
5906.42 2633
5907.14 2631
5907.87 2614
5908.59 2599
5909.32 2682
5910.04 2627
5910.77 2559
5911.50 2553
5912.22 2609
5912.95 2615
5913.67 2644
5914.40 2646
5915.12 2563
5915.85 2642
5916.58 2702
5917.30 2704
5918.03 2642
5918.75 2715
5919.48 2738
5920.21 2706
5920.93 2735
5921.66 2744
5922.39 2682
5923.11 2734
5923.84 2768
5924.56 2752
5925.29 2764
5926.02 2863
5926.74 2775
5927.47 2883
5928.20 2879
5928.92 2851
5929.65 2840
5930.38 2891
5931.10 2892
5931.83 3054
5932.56 3125
5933.28 3342
5934.01 3549
5934.74 3711
5935.47 3829
5936.19 4044
5936.92 4131
5937.65 4221
5938.37 4209
5939.10 4036
5939.83 3891
5940.56 3718
5941.28 3565
5942.01 3446
5942.74 3377
5943.47 3353
5944.19 3293
5944.92 3252
5945.65 3216
5946.38 3197
5947.11 3154
5947.83 3247
5948.56 3336
5949.29 3452
5950.02 3460
5950.74 3623
5951.47 3624
5952.20 3772
5952.93 3773
5953.66 3777
5954.39 3795
5955.11 3607
5955.84 3562
5956.57 3707
5957.30 3598
5958.03 3490
5958.76 3448
5959.48 3518
5960.21 3516
5960.94 3525
5961.67 3427
5962.40 3476
5963.13 3661
5963.86 3782
5964.59 3940
5965.31 4209
5966.04 4527
5966.77 4594
5967.50 4778
5968.23 4620
5968.96 4601
5969.69 4530
5970.42 4344
5971.15 4273
5971.88 4082
5972.61 3976
5973.34 3930
5974.06 3825
5974.79 3759
5975.52 3729
5976.25 3809
5976.98 3794
5977.71 3739
5978.44 3757
5979.17 3750
5979.90 3863
5980.63 3931
5981.36 3916
5982.09 4079
5982.82 4136
5983.55 4131
5984.28 4067
5985.01 4149
5985.74 4064
5986.47 3956
5987.20 4033
5987.93 4016
5988.66 4067
5989.39 4039
5990.12 3951
5990.85 3960
5991.58 3959
5992.32 4021
5993.05 4057
5993.78 4105
5994.51 4123
5995.24 4015
5995.97 4015
5996.70 4081
5997.43 4141
5998.16 4039
5998.89 3931
5999.62 3958
6000.35 3895
6001.09 3870
6001.82 3857
6002.55 3820
6003.28 3837
6004.01 3929
6004.74 3948
6005.47 4092
6006.20 4258
6006.94 4453
6007.67 4782
6008.40 5115
6009.13 5483
6009.86 5874
6010.59 6107
6011.33 6323
6012.06 6521
6012.79 6449
6013.52 6292
6014.25 6164
6014.98 5801
6015.72 5501
6016.45 5107
6017.18 4784
6017.91 4550
6018.64 4205
6019.38 4030
6020.11 3885
6020.84 3754
6021.57 3543
6022.31 3545
6023.04 3457
6023.77 3456
6024.50 3366
6025.24 3288
6025.97 3292
6026.70 3283
6027.43 3236
6028.17 3214
6028.90 3128
6029.63 3089
6030.37 2955
6031.10 3086
6031.83 3120
6032.56 2978
6033.30 2933
6034.03 3023
6034.76 3079
6035.50 2976
6036.23 2968
6036.96 2953
6037.70 3009
6038.43 2999
6039.16 3106
6039.90 3060
6040.63 3009
6041.36 3032
6042.10 3105
6042.83 3121
6043.56 3087
6044.30 3084
6045.03 3122
6045.77 3128
6046.50 3050
6047.23 3141
6047.97 3092
6048.70 3058
6049.44 3161
6050.17 3211
6050.90 3170
6051.64 3094
6052.37 3255
6053.11 3188
6053.84 3133
6054.57 3117
6055.31 3182
6056.04 3127
6056.78 3105
6057.51 3169
6058.25 3035
6058.98 3083
6059.72 3059
6060.45 3071
6061.19 3060
6061.92 3033
6062.66 3047
6063.39 3023
6064.13 2998
6064.86 2980
6065.60 2975
6066.33 2970
6067.07 3017
6067.80 3000
6068.54 2892
6069.27 2868
6070.01 2849
6070.74 2872
6071.48 2776
6072.21 2762
6072.95 2739
6073.68 2719
6074.42 2721
6075.15 2778
6075.89 2813
6076.63 2764
6077.36 2752
6078.10 2783
6078.83 2783
6079.57 2685
6080.30 2706
6081.04 2768
6081.78 2734
6082.51 2757
6083.25 2688
6083.98 2661
6084.72 2638
6085.46 2671
6086.19 2673
6086.93 2581
6087.67 2624
6088.40 2663
6089.14 2679
6089.88 2716
6090.61 2682
6091.35 2724
6092.09 2715
6092.82 2744
6093.56 2696
6094.30 2677
6095.03 2653
6095.77 2707
6096.51 2674
6097.24 2634
6097.98 2608
6098.72 2598
6099.45 2656
6100.19 2629
6100.93 2563
6101.67 2608
6102.40 2607
6103.14 2617
6103.88 2681
6104.61 2663
6105.35 2648
6106.09 2644
6106.83 2652
6107.56 2741
6108.30 2698
6109.04 2691
6109.78 2688
6110.51 2641
6111.25 2622
6111.99 2651
6112.73 2701
6113.47 2711
6114.20 2648
6114.94 2616
6115.68 2789
6116.42 2691
6117.16 2654
6117.89 2681
6118.63 2744
6119.37 2725
6120.11 2708
6120.85 2816
6121.59 2894
6122.32 2837
6123.06 2874
6123.80 2971
6124.54 2900
6125.28 2872
6126.02 2985
6126.76 2968
6127.49 2905
6128.23 2978
6128.97 2892
6129.71 2967
6130.45 2936
6131.19 2928
6131.93 2977
6132.67 2942
6133.41 2996
6134.15 2979
6134.88 3035
6135.62 3096
6136.36 3067
6137.10 3045
6137.84 3097
6138.58 3024
6139.32 3099
6140.06 3117
6140.80 3086
6141.54 3124
6142.28 3179
6143.02 3177
6143.76 3130
6144.50 3177
6145.24 3087
6145.98 3091
6146.72 3092
6147.46 3219
6148.20 3162
6148.94 3134
6149.68 3254
6150.42 3302
6151.16 3307
6151.90 3382
6152.64 3361
6153.38 3359
6154.12 3441
6154.86 3510
6155.60 3369
6156.34 3331
6157.08 3538
6157.82 3533
6158.56 3549
6159.30 3643
6160.04 3666
6160.78 3666
6161.52 3735
6162.27 3928
6163.01 4148
6163.75 4243
6164.49 4403
6165.23 4627
6165.97 4647
6166.71 4808
6167.45 4816
6168.19 4785
6168.94 4801
6169.68 4828
6170.42 4778
6171.16 4707
6171.90 4520
6172.64 4450
6173.38 4400
6174.13 4459
6174.87 4440
6175.61 4304
6176.35 4413
6177.09 4376
6177.83 4405
6178.58 4454
6179.32 4511
6180.06 4537
6180.80 4577
6181.54 4679
6182.28 4789
6183.03 4780
6183.77 4802
6184.51 4846
6185.25 4842
6186.00 4857
6186.74 4922
6187.48 4999
6188.22 5023
6188.97 5022
6189.71 5230
6190.45 5332
6191.19 5449
6191.94 5570
6192.68 5571
6193.42 5731
6194.16 5815
6194.91 5762
6195.65 5833
6196.39 5750
6197.13 5794
6197.88 5750
6198.62 5813
6199.36 5897
6200.11 5978
6200.85 5976
6201.59 6071
6202.34 6414
6203.08 6846
6203.82 7436
6204.57 8281
6205.31 9645
6206.05 11353
6206.80 13209
6207.54 15244
6208.28 17343
6209.03 18658
6209.77 19467
6210.52 19481
6211.26 18662
6212.00 17814
6212.75 16364
6213.49 14511
6214.23 12906
6214.98 11474
6215.72 10077
6216.47 9033
6217.21 8097
6217.95 7626
6218.70 7171
6219.44 6718
6220.19 6577
6220.93 6549
6221.68 6626
6222.42 6884
6223.17 7074
6223.91 7280
6224.65 7262
6225.40 7293
6226.14 7262
6226.89 7008
6227.63 6728
6228.38 6366
6229.12 5982
6229.87 5649
6230.61 5289
6231.36 5103
6232.10 4903
6232.85 4725
6233.59 4663
6234.34 4627
6235.08 4631
6235.83 4471
6236.57 4437
6237.32 4456
6238.06 4443
6238.81 4582
6239.56 4576
6240.30 4553
6241.05 4669
6241.79 4630
6242.54 4603
6243.28 4732
6244.03 4754
6244.77 4820
6245.52 4828
6246.27 4914
6247.01 5030
6247.76 5175
6248.50 5182
6249.25 5388
6250.00 5558
6250.74 5545
6251.49 5410
6252.23 5307
6252.98 5215
6253.73 5341
6254.47 5207
6255.22 5217
6255.97 5150
6256.71 5233
6257.46 5125
6258.21 5294
6258.95 5312
6259.70 5311
6260.45 5285
6261.19 5294
6261.94 5333
6262.69 5231
6263.43 5389
6264.18 5464
6264.93 5560
6265.67 5768
6266.42 6024
6267.17 6373
6267.92 6662
6268.66 6974
6269.41 7131
6270.16 7128
6270.90 7309
6271.65 7019
6272.40 7096
6273.15 7093
6273.89 7133
6274.64 7280
6275.39 7411
6276.14 7670
6276.89 7801
6277.63 7981
6278.38 7920
6279.13 7636
6279.88 7231
6280.62 6838
6281.37 6393
6282.12 5967
6282.87 5686
6283.62 5321
6284.36 4964
6285.11 4829
6285.86 4835
6286.61 4628
6287.36 4738
6288.11 4761
6288.85 4719
6289.60 4844
6290.35 4913
6291.10 4873
6291.85 4947
6292.60 4911
6293.35 4792
6294.09 4681
6294.84 4647
6295.59 4490
6296.34 4430
6297.09 4434
6297.84 4326
6298.59 4128
6299.34 4145
6300.09 4132
6300.83 4050
6301.58 4087
6302.33 4108
6303.08 4122
6303.83 4064
6304.58 4149
6305.33 4079
6306.08 4081
6306.83 4106
6307.58 4057
6308.33 4002
6309.08 3959
6309.83 3974
6310.58 3916
6311.33 4038
6312.08 4046
6312.83 4092
6313.58 4119
6314.33 3995
6315.08 4112
6315.83 3992
6316.58 3980
6317.33 4065
6318.08 3910
6318.83 3960
6319.58 3882
6320.33 3825
6321.08 3720
6321.83 3751
6322.58 3730
6323.33 3666
6324.08 3592
6324.83 3587
6325.58 3553
6326.33 3478
6327.08 3504
6327.83 3501
6328.58 3530
6329.33 3457
6330.08 3475
6330.84 3468
6331.59 3389
6332.34 3440
6333.09 3463
6333.84 3436
6334.59 3419
6335.34 3426
6336.09 3389
6336.84 3341
6337.60 3370
6338.35 3469
6339.10 3463
6339.85 3410
6340.60 3404
6341.35 3460
6342.10 3497
6342.86 3469
6343.61 3449
6344.36 3404
6345.11 3463
6345.86 3556
6346.61 3551
6347.37 3492
6348.12 3537
6348.87 3476
6349.62 3477
6350.37 3549
6351.13 3601
6351.88 3566
6352.63 3593
6353.38 3634
6354.14 3756
6354.89 3671
6355.64 3630
6356.39 3629
6357.14 3626
6357.90 3554
6358.65 3483
6359.40 3457
6360.16 3439
6360.91 3398
6361.66 3475
6362.41 3510
6363.17 3510
6363.92 3380
6364.67 3449
6365.42 3455
6366.18 3489
6366.93 3528
6367.68 3537
6368.44 3502
6369.19 3526
6369.94 3485
6370.70 3558
6371.45 3596
6372.20 3481
6372.96 3523
6373.71 3535
6374.46 3487
6375.22 3495
6375.97 3509
6376.72 3518
6377.48 3535
6378.23 3514
6378.99 3675
6379.74 3607
6380.49 3569
6381.25 3567
6382.00 3515
6382.75 3515
6383.51 3573
6384.26 3576
6385.02 3722
6385.77 3818
6386.53 4141
6387.28 4527
6388.03 4858
6388.79 5328
6389.54 5600
6390.30 5809
6391.05 5831
6391.81 5608
6392.56 5413
6393.31 5045
6394.07 4830
6394.82 4433
6395.58 4125
6396.33 3919
6397.09 3598
6397.84 3464
6398.60 3373
6399.35 3220
6400.11 3134
6400.86 3024
6401.62 3018
6402.37 3098
6403.13 3113
6403.88 3063
6404.64 3169
6405.39 3304
6406.15 3277
6406.90 3211
6407.66 3228
6408.42 3197
6409.17 3311
6409.93 3211
6410.68 3034
6411.44 2967
6412.19 3017
6412.95 2992
6413.71 2973
6414.46 2933
6415.22 3001
6415.97 2964
6416.73 3018
6417.48 3033
6418.24 3049
6419.00 3082
6419.75 3073
6420.51 3059
6421.27 3071
6422.02 3063
6422.78 3062
6423.53 3117
6424.29 3142
6425.05 3113
6425.80 2990
6426.56 2975
6427.32 3022
6428.07 2951
6428.83 3007
6429.59 2980
6430.34 2893
6431.10 2860
6431.86 2835
6432.61 2864
6433.37 2868
6434.13 2885
6434.89 2845
6435.64 2831
6436.40 2900
6437.16 2868
6437.91 2806
6438.67 2827
6439.43 2877
6440.19 2855
6440.94 2803
6441.70 2876
6442.46 2879
6443.22 2850
6443.97 2927
6444.73 2866
6445.49 2842
6446.25 2846
6447.00 2767
6447.76 2754
6448.52 2793
6449.28 2783
6450.04 2833
6450.79 2824
6451.55 2788
6452.31 2845
6453.07 2815
6453.83 2777
6454.58 2817
6455.34 2768
6456.10 2751
6456.86 2777
6457.62 2782
6458.38 2733
6459.13 2793
6459.89 2749
6460.65 2717
6461.41 2720
6462.17 2729
6462.93 2695
6463.69 2775
6464.44 2812
6465.20 2770
6465.96 2779
6466.72 2810
6467.48 2752
6468.24 2783
6469.00 2681
6469.76 2667
6470.52 2759
6471.28 2739
6472.03 2729
6472.79 2717
6473.55 2737
6474.31 2727
6475.07 2751
6475.83 2793
6476.59 2712
6477.35 2669
6478.11 2794
6478.87 2746
6479.63 2729
6480.39 2714
6481.15 2742
6481.91 2744
6482.67 2779
6483.43 2799
6484.19 2906
6484.95 2965
6485.71 2937
6486.47 2949
6487.23 2875
6487.99 2840
6488.75 2930
6489.51 2862
6490.27 2905
6491.03 2935
6491.79 2970
6492.55 2985
6493.31 3071
6494.07 2994
6494.83 3158
6495.59 3062
6496.35 3092
6497.11 3151
6497.87 3145
6498.64 3129
6499.40 3132
6500.16 3195
6500.92 3187
6501.68 3129
6502.44 3227
6503.20 3246
6503.96 3145
6504.72 3232
6505.48 3215
6506.25 3219
6507.01 3283
6507.77 3320
6508.53 3265
6509.29 3313
6510.05 3389
6510.81 3405
6511.57 3321
6512.34 3270
6513.10 3374
6513.86 3339
6514.62 3267
6515.38 3274
6516.15 3290
6516.91 3251
6517.67 3355
6518.43 3417
6519.19 3453
6519.95 3618
6520.72 3811
6521.48 4009
6522.24 4201
6523.00 4494
6523.77 4734
6524.53 4904
6525.29 5206
6526.05 5216
6526.81 5351
6527.58 5266
6528.34 5234
6529.10 5098
6529.86 4720
6530.63 4568
6531.39 4360
6532.15 4045
6532.92 3853
6533.68 3843
6534.44 3651
6535.20 3578
6535.97 3586
6536.73 3493
6537.49 3372
6538.26 3425
6539.02 3322
6539.78 3303
6540.55 3262
6541.31 3197
6542.07 3171
6542.84 3082
6543.60 2972
6544.36 2942
6545.13 2932
6545.89 2908
6546.65 2884
6547.42 2920
6548.18 2995
6548.94 3048
6549.71 3004
6550.47 3005
6551.24 3011
6552.00 2978
6552.76 2948
6553.53 3003
6554.29 3095
6555.06 3152
6555.82 3146
6556.58 3125
6557.35 3127
6558.11 3131
6558.88 3229
6559.64 3209
6560.41 3244
6561.17 3224
6561.93 3293
6562.70 3202
6563.46 3251
6564.23 3308
6564.99 3273
6565.76 3365
6566.52 3317
6567.29 3302
6568.05 3441
6568.82 3408
6569.58 3294
6570.35 3356
6571.11 3450
6571.88 3444
6572.64 3446
6573.41 3441
6574.17 3567
6574.94 3612
6575.70 3583
6576.47 3675
6577.23 3664
6578.00 3672
6578.76 3702
6579.53 3693
6580.29 3766
6581.06 3760
6581.83 3781
6582.59 3847
6583.36 3858
6584.12 3777
6584.89 3759
6585.65 3794
6586.42 3772
6587.19 3844
6587.95 4040
6588.72 4122
6589.48 4208
6590.25 4334
6591.02 4635
6591.78 4660
6592.55 4888
6593.32 4824
6594.08 4896
6594.85 5005
6595.61 4870
6596.38 4678
6597.15 4600
6597.91 4313
6598.68 4166
6599.45 3932
6600.21 3844
6600.98 3732
6601.75 3670
6602.51 3532
6603.28 3509
6604.05 3449
6604.82 3420
6605.58 3437
6606.35 3423
6607.12 3453
6607.88 3363
6608.65 3408
6609.42 3318
6610.19 3329
6610.95 3416
6611.72 3413
6612.49 3369
6613.25 3428
6614.02 3448
6614.79 3519
6615.56 3659
6616.32 3554
6617.09 3626
6617.86 3690
6618.63 3825
6619.40 3783
6620.16 3811
6620.93 3743
6621.70 3847
6622.47 3847
6623.24 3889
6624.00 3830
6624.77 3869
6625.54 3842
6626.31 3890
6627.08 3830
6627.84 3857
6628.61 3951
6629.38 3972
6630.15 4190
6630.92 4421
6631.69 4810
6632.46 5114
6633.22 5644
6633.99 6114
6634.76 6344
6635.53 6435
6636.30 6404
6637.07 6292
6637.84 6068
6638.61 5566
6639.37 5170
6640.14 4780
6640.91 4448
6641.68 4226
6642.45 4061
6643.22 3835
6643.99 3704
6644.76 3652
6645.53 3639
6646.30 3633
6647.07 3683
6647.84 3654
6648.61 3642
6649.37 3655
6650.14 3673
6650.91 3737
6651.68 3826
6652.45 3805
6653.22 3757
6653.99 3735
6654.76 3619
6655.53 3483
6656.30 3464
6657.07 3423
6657.84 3391
6658.61 3262
6659.38 3250
6660.15 3261
6660.92 3259
6661.69 3250
6662.46 3276
6663.23 3341
6664.00 3331
6664.77 3314
6665.55 3266
6666.32 3304
6667.09 3364
6667.86 3362
6668.63 3369
6669.40 3389
6670.17 3295
6670.94 3361
6671.71 3341
6672.48 3325
6673.25 3306
6674.02 3278
6674.79 3328
6675.57 3303
6676.34 3332
6677.11 3200
6677.88 3284
6678.65 3371
6679.42 3283
6680.19 3273
6680.96 3338
6681.74 3342
6682.51 3452
6683.28 3495
6684.05 3612
6684.82 3693
6685.59 3627
6686.37 3714
6687.14 3701
6687.91 3580
6688.68 3628
6689.45 3544
6690.22 3467
6691.00 3356
6691.77 3285
6692.54 3278
6693.31 3249
6694.08 3149
6694.86 3196
6695.63 3134
6696.40 3123
6697.17 3145
6697.95 3139
6698.72 3166
6699.49 3151
6700.26 3088
6701.04 3146
6701.81 3183
6702.58 3083
6703.35 3091
6704.13 3124
6704.90 3074
6705.67 3118
6706.44 3061
6707.22 3096
6707.99 3061
6708.76 3027
6709.54 2966
6710.31 3005
6711.08 2931
6711.86 2969
6712.63 2853
6713.40 2871
6714.17 2914
6714.95 2896
6715.72 2845
6716.50 2878
6717.27 2916
6718.04 2923
6718.82 2924
6719.59 2879
6720.36 2903
6721.14 2918
6721.91 2888
6722.68 2848
6723.46 2842
6724.23 2823
6725.01 2809
6725.78 2798
6726.55 2764
6727.33 2749
6728.10 2799
6728.88 2766
6729.65 2817
6730.42 2840
6731.20 2797
6731.97 2844
6732.75 2817
6733.52 2938
6734.30 2906
6735.07 2841
6735.84 2936
6736.62 2861
6737.39 2836
6738.17 2813
6738.94 2817
6739.72 2848
6740.49 2883
6741.27 2869
6742.04 2882
6742.82 2891
6743.59 2889
6744.37 2815
6745.14 2914
6745.92 2876
6746.69 2974
6747.47 2932
6748.24 3004
6749.02 3098
6749.79 3097
6750.57 3232
6751.34 3281
6752.12 3266
6752.90 3297
6753.67 3279
6754.45 3150
6755.22 3142
6756.00 3070
6756.77 2963
6757.55 2888
6758.33 2878
6759.10 2883
6759.88 2831
6760.65 2787
6761.43 2821
6762.20 2878
6762.98 2801
6763.76 2890
6764.53 2858
6765.31 2896
6766.09 2824
6766.86 2851
6767.64 2903
6768.41 2823
6769.19 2858
6769.97 2893
6770.74 2893
6771.52 2802
6772.30 2676
6773.07 2744
6773.85 2727
6774.63 2751
6775.40 2803
6776.18 2754
6776.96 2815
6777.74 2822
6778.51 2848
6779.29 2817
6780.07 2899
6780.84 2887
6781.62 2921
6782.40 2910
6783.17 2925
6783.95 2874
6784.73 2814
6785.51 2814
6786.28 2838
6787.06 2789
6787.84 2695
6788.62 2669
6789.39 2715
6790.17 2811
6790.95 2712
6791.73 2802
6792.51 2764
6793.28 2726
6794.06 2709
6794.84 2719
6795.62 2752
6796.39 2772
6797.17 2721
6797.95 2760
6798.73 2712
6799.51 2767
6800.29 2809
6801.06 2805
6801.84 2971
6802.62 2948
6803.40 2944
6804.18 2890
6804.96 2991
6805.73 3027
6806.51 2994
6807.29 3032
6808.07 2997
6808.85 3064
6809.63 3051
6810.41 2974
6811.18 2962
6811.96 2937
6812.74 2905
6813.52 2898
6814.30 2902
6815.08 2860
6815.86 2918
6816.64 2988
6817.42 3055
6818.20 3069
6818.98 2991
6819.76 2892
6820.53 3008
6821.31 3034
6822.09 2956
6822.87 2982
6823.65 2903
6824.43 2886
6825.21 2991
6825.99 2947
6826.77 2876
6827.55 2823
6828.33 2916
6829.11 2933
6829.89 2961
6830.67 2889
6831.45 2889
6832.23 2892
6833.01 2829
6833.79 2877
6834.57 2866
6835.35 2874
6836.13 2881
6836.91 2843
6837.69 2814
6838.47 2824
6839.25 2764
6840.03 2749
6840.81 2788
6841.59 2789
6842.37 2673
6843.16 2719
6843.94 2731
6844.72 2797
6845.50 2873
6846.28 2961
6847.06 3194
6847.84 3334
6848.62 3701
6849.40 3972
6850.18 4290
6850.96 4507
6851.75 4541
6852.53 4466
6853.31 4473
6854.09 4211
6854.87 4092
6855.65 3890
6856.43 3702
6857.22 3662
6858.00 3536
6858.78 3385
6859.56 3290
6860.34 3262
6861.12 3283
6861.90 3204
6862.69 3170
6863.47 3150
6864.25 3321
6865.03 3361
6865.81 3437
6866.60 3446
6867.38 3514
6868.16 3540
6868.94 3441
6869.72 3415
6870.51 3381
6871.29 3267
6872.07 3238
6872.85 3230
6873.64 3194
6874.42 3168
6875.20 3122
6875.98 3121
6876.77 3250
6877.55 3330
6878.33 3367
6879.11 3340
6879.90 3456
6880.68 3520
6881.46 3602
6882.25 3640
6883.03 3724
6883.81 3777
6884.59 3896
6885.38 4090
6886.16 4412
6886.94 4668
6887.73 4976
6888.51 5079
6889.29 5199
6890.08 5079
6890.86 4877
6891.64 4701
6892.43 4451
6893.21 4165
6893.99 4011
6894.78 3946
6895.56 3807
6896.35 3689
6897.13 3670
6897.91 3701
6898.70 3726
6899.48 3777
6900.26 3656
6901.05 3676
6901.83 3656
6902.62 3651
6903.40 3693
6904.18 3717
6904.97 3718
6905.75 3759
6906.54 3793
6907.32 3734
6908.11 3730
6908.89 3736
6909.67 3677
6910.46 3633
6911.24 3577
6912.03 3526
6912.81 3477
6913.60 3361
6914.38 3416
6915.17 3437
6915.95 3394
6916.74 3476
6917.52 3454
6918.31 3365
6919.09 3436
6919.88 3402
6920.66 3375
6921.45 3463
6922.23 3484
6923.02 3368
6923.80 3427
6924.59 3504
6925.37 3521
6926.16 3523
6926.94 3504
6927.73 3590
6928.51 3606
6929.30 3563
6930.09 3515
6930.87 3547
6931.66 3572
6932.44 3525
6933.23 3552
6934.01 3527
6934.80 3589
6935.59 3663
6936.37 3639
6937.16 3664
6937.94 3752
6938.73 3888
6939.52 3973
6940.30 4114
6941.09 4112
6941.88 4185
6942.66 4279
6943.45 4348
6944.23 4343
6945.02 4459
6945.81 4557
6946.59 4691
6947.38 4712
6948.17 4905
6948.95 5151
6949.74 5121
6950.53 5117
6951.31 5236
6952.10 5165
6952.89 5105
6953.67 4859
6954.46 4857
6955.25 4876
6956.04 4896
6956.82 4899
6957.61 4928
6958.40 4937
6959.18 5028
6959.97 5052
6960.76 5128
6961.55 5126
6962.33 5204
6963.12 5157
6963.91 5159
6964.70 5195
6965.48 5169
6966.27 5223
6967.06 5271
6967.85 5457
6968.63 5473
6969.42 5564
6970.21 5650
6971.00 5548
6971.79 5556
6972.57 5589
6973.36 5566
6974.15 5623
6974.94 5649
6975.73 5577
6976.52 5641
6977.30 5592
6978.09 5725
6978.88 5907
6979.67 6114
6980.46 6466
6981.25 6992
6982.03 7608
6982.82 8345
6983.61 9212
6984.40 10060
6985.19 10803
6985.98 11409
6986.77 11643
6987.55 11689
6988.34 11175
6989.13 10655
6989.92 10203
6990.71 9610
6991.50 9017
6992.29 8493
6993.08 8102
6993.87 7864
6994.66 7858
6995.45 7972
6996.24 8378
6997.02 9040
6997.81 9906
6998.60 10811
6999.39 11338
7000.18 11699
7000.97 11853
7001.76 11639
7002.55 11221
7003.34 10587
7004.13 9583
7004.92 8683
7005.71 8000
7006.50 7176
7007.29 6668
7008.08 6175
7008.87 5770
7009.66 5466
7010.45 5363
7011.24 5196
7012.03 5224
7012.82 5222
7013.61 5242
7014.40 5310
7015.19 5195
7015.98 5158
7016.77 5074
7017.56 4996
7018.35 4831
7019.15 4700
7019.94 4512
7020.73 4527
7021.52 4402
7022.31 4369
7023.10 4292
7023.89 4323
7024.68 4321
7025.47 4376
7026.26 4450
7027.05 4513
7027.85 4460
7028.64 4400
7029.43 4403
7030.22 4384
7031.01 4255
7031.80 4316
7032.59 4342
7033.38 4289
7034.18 4371
7034.97 4274
7035.76 4322
7036.55 4499
7037.34 4557
7038.13 4528
7038.93 4581
7039.72 4722
7040.51 4729
7041.30 4828
7042.09 4892
7042.89 4974
7043.68 4912
7044.47 5080
7045.26 5058
7046.05 5042
7046.85 5167
7047.64 5374
7048.43 5463
7049.22 5671
7050.01 5713
7050.81 5885
7051.60 5852
7052.39 5876
7053.18 5872
7053.98 5803
7054.77 5606
7055.56 5418
7056.36 5369
7057.15 5434
7057.94 5415
7058.73 5351
7059.53 5324
7060.32 5283
7061.11 5271
7061.91 5361
7062.70 5363
7063.49 5336
7064.29 5345
7065.08 5326
7065.87 5288
7066.66 5431
7067.46 5464
7068.25 5456
7069.04 5448
7069.84 5486
7070.63 5597
7071.43 5610
7072.22 5469
7073.01 5497
7073.81 5473
7074.60 5554
7075.39 5362
7076.19 5343
7076.98 5320
7077.78 5281
7078.57 5291
7079.36 5312
7080.16 5453
7080.95 5647
7081.75 5801
7082.54 6066
7083.33 6502
7084.13 7020
7084.92 7911
7085.72 8928
7086.51 9929
7087.31 11029
7088.10 11750
7088.90 11913
7089.69 11671
7090.48 11191
7091.28 10459
7092.07 9502
7092.87 8716
7093.66 7833
7094.46 6937
7095.25 6328
7096.05 5848
7096.84 5300
7097.64 5052
7098.43 4858
7099.23 4621
7100.02 4445
7100.82 4410
7101.61 4443
7102.41 4409
7103.20 4352
7104.00 4387
7104.80 4296
7105.59 4288
7106.39 4148
7107.18 3955
7107.98 3747
7108.77 3717
7109.57 3542
7110.36 3478
7111.16 3394
7111.96 3363
7112.75 3301
7113.55 3285
7114.34 3423
7115.14 3427
7115.94 3484
7116.73 3406
7117.53 3436
7118.32 3368
7119.12 3420
7119.92 3368
7120.71 3239
7121.51 3296
7122.31 3257
7123.10 3275
7123.90 3372
7124.70 3321
7125.49 3413
7126.29 3312
7127.09 3315
7127.88 3400
7128.68 3407
7129.48 3377
7130.27 3323
7131.07 3406
7131.87 3453
7132.66 3392
7133.46 3342
7134.26 3395
7135.06 3437
7135.85 3366
7136.65 3362
7137.45 3358
7138.24 3440
7139.04 3346
7139.84 3426
7140.64 3544
7141.43 3476
7142.23 3519
7143.03 3550
7143.83 3529
7144.62 3561
7145.42 3627
7146.22 3546
7147.02 3605
7147.82 3530
7148.61 3501
7149.41 3413
7150.21 3389
7151.01 3402
7151.81 3406
7152.60 3330
7153.40 3310
7154.20 3348
7155.00 3332
7155.80 3297
7156.59 3313
7157.39 3270
7158.19 3266
7158.99 3162
7159.79 3160
7160.59 3191
7161.39 3147
7162.18 3089
7162.98 3152
7163.78 3158
7164.58 3040
7165.38 3012
7166.18 3053
7166.98 3005
7167.78 2964
7168.57 2967
7169.37 2974
7170.17 3008
7170.97 2937
7171.77 3008
7172.57 3004
7173.37 2882
7174.17 2864
7174.97 2745
7175.77 2786
7176.57 2728
7177.37 2697
7178.17 2690
7178.97 2747
7179.77 2597
7180.56 2625
7181.36 2687
7182.16 2639
7182.96 2693
7183.76 2678
7184.56 2681
7185.36 2642
7186.16 2638
7186.96 2658
7187.76 2538
7188.56 2599
7189.36 2582
7190.16 2593
7190.96 2491
7191.76 2426
7192.57 2509
7193.37 2537
7194.17 2557
7194.97 2530
7195.77 2497
7196.57 2485
7197.37 2509
7198.17 2542
7198.97 2473
7199.77 2433
7200.57 2382
7201.37 2523
7202.17 2569
7202.97 2410
7203.77 2349
7204.58 2368
7205.38 2392
7206.18 2288
7206.98 2407
7207.78 2424
7208.58 2439
7209.38 2441
7210.18 2414
7210.99 2409
7211.79 2421
7212.59 2406
7213.39 2374
7214.19 2383
7214.99 2363
7215.79 2329
7216.60 2355
7217.40 2381
7218.20 2341
7219.00 2339
7219.80 2397
7220.60 2285
7221.41 2368
7222.21 2431
7223.01 2319
7223.81 2294
7224.62 2355
7225.42 2378
7226.22 2344
7227.02 2444
7227.82 2386
7228.63 2363
7229.43 2372
7230.23 2370
7231.03 2404
7231.84 2413
7232.64 2449
7233.44 2401
7234.24 2399
7235.05 2442
7235.85 2409
7236.65 2354
7237.45 2448
7238.26 2395
7239.06 2423
7239.86 2440
7240.67 2454
7241.47 2450
7242.27 2401
7243.08 2397
7243.88 2419
7244.68 2390
7245.49 2356
7246.29 2358
7247.09 2377
7247.90 2348
7248.70 2343
7249.50 2376
7250.31 2372
7251.11 2331
7251.91 2338
7252.72 2333
7253.52 2353
7254.32 2373
7255.13 2395
7255.93 2413
7256.74 2463
7257.54 2475
7258.34 2518
7259.15 2516
7259.95 2559
7260.76 2480
7261.56 2508
7262.36 2464
7263.17 2515
7263.97 2475
7264.78 2511
7265.58 2559
7266.39 2595
7267.19 2577
7268.00 2655
7268.80 2630
7269.60 2658
7270.41 2678
7271.21 2731
7272.02 2713
7272.82 2761
7273.63 2797
7274.43 2917
7275.24 2947
7276.04 2900
7276.85 2882
7277.65 2841
7278.46 2949
7279.26 2988
7280.07 3073
7280.87 3185
7281.68 3420
7282.48 3698
7283.29 3905
7284.09 4149
7284.90 4173
7285.71 4170
7286.51 4199
7287.32 4044
7288.12 3987
7288.93 3815
7289.73 3561
7290.54 3368
7291.35 3224
7292.15 3137
7292.96 3075
7293.76 2950
7294.57 2886
7295.38 2862
7296.18 2935
7296.99 2983
7297.79 2907
7298.60 2991
7299.41 3079
7300.21 3076
7301.02 3180
7301.82 3240
7302.63 3243
7303.44 3279
7304.24 3245
7305.05 3230
7305.86 3206
7306.66 3198
7307.47 3182
7308.28 3201
7309.08 3251
7309.89 3276
7310.70 3285
7311.50 3212
7312.31 3172
7313.12 3328
7313.93 3382
7314.73 3389
7315.54 3579
7316.35 3837
7317.15 4078
7317.96 4332
7318.77 4576
7319.58 4873
7320.38 5094
7321.19 5222
7322.00 5060
7322.81 4957
7323.61 4841
7324.42 4476
7325.23 4324
7326.04 4137
7326.84 3895
7327.65 3685
7328.46 3577
7329.27 3430
7330.08 3358
7330.88 3347
7331.69 3157
7332.50 3106
7333.31 3161
7334.12 3096
7334.92 3112
7335.73 3066
7336.54 3074
7337.35 3057
7338.16 3050
7338.97 3042
7339.78 2954
7340.58 2887
7341.39 2919
7342.20 2886
7343.01 2863
7343.82 2804
7344.63 2850
7345.44 2801
7346.24 2718
7347.05 2775
7347.86 2728
7348.67 2660
7349.48 2623
7350.29 2649
7351.10 2642
7351.91 2608
7352.72 2565
7353.53 2612
7354.34 2565
7355.14 2573
7355.95 2568
7356.76 2510
7357.57 2532
7358.38 2545
7359.19 2582
7360.00 2519
7360.81 2618
7361.62 2685
7362.43 2584
7363.24 2560
7364.05 2674
7364.86 2631
7365.67 2548
7366.48 2619
7367.29 2655
7368.10 2549
7368.91 2601
7369.72 2622
7370.53 2652
7371.34 2675
7372.15 2645
7372.96 2679
7373.77 2678
7374.58 2762
7375.39 2827
7376.20 2845
7377.01 2936
7377.82 2970
7378.63 3111
7379.44 3236
7380.26 3336
7381.07 3420
7381.88 3399
7382.69 3468
7383.50 3409
7384.31 3362
7385.12 3248
7385.93 3167
7386.74 3047
7387.55 2966
7388.36 2925
7389.18 2781
7389.99 2815
7390.80 2695
7391.61 2674
7392.42 2694
7393.23 2657
7394.04 2726
7394.86 2814
7395.67 2904
7396.48 2901
7397.29 2950
7398.10 3083
7398.91 3099
7399.73 3140
7400.54 3154
7401.35 3200
7402.16 3163
7402.97 2993
7403.79 3003
7404.60 2869
7405.41 2737
7406.22 2638
7407.03 2581
7407.85 2486
7408.66 2502
7409.47 2466
7410.28 2454
7411.10 2437
7411.91 2324
7412.72 2307
7413.53 2316
7414.35 2285
7415.16 2264
7415.97 2197
7416.78 2221
7417.60 2186
7418.41 2181
7419.22 2165
7420.03 2153
7420.85 2173
7421.66 2063
7422.47 2049
7423.29 2034
7424.10 2089
7424.91 2103
7425.73 2131
7426.54 2084
7427.35 2064
7428.17 2070
7428.98 2050
7429.79 2025
7430.61 1987
7431.42 2030
7432.23 2042
7433.05 2035
7433.86 1984
7434.67 1998
7435.49 1966
7436.30 2033
7437.12 1988
7437.93 1995
7438.74 2008
7439.56 2021
7440.37 2000
7441.18 2060
7442.00 1961
7442.81 2027
7443.63 2006
7444.44 1988
7445.26 1995
7446.07 1960
7446.88 1975
7447.70 1959
7448.51 1975
7449.33 1995
7450.14 2063
7450.96 2087
7451.77 2042
7452.59 1985
7453.40 2063
7454.22 2048
7455.03 2054
7455.85 2084
7456.66 2150
7457.47 2141
7458.29 2048
7459.10 2070
7459.92 2181
7460.74 2083
7461.55 2072
7462.37 2133
7463.18 2124
7464.00 2172
7464.81 2183
7465.63 2192
7466.44 2226
7467.26 2203
7468.07 2147
7468.89 2125
7469.70 2178
7470.52 2176
7471.34 2229
7472.15 2260
7472.97 2228
7473.78 2202
7474.60 2161
7475.41 2087
7476.23 2140
7477.05 2109
7477.86 2097
7478.68 2036
7479.49 2078
7480.31 2099
7481.13 2122
7481.94 2045
7482.76 2079
7483.58 2088
7484.39 2090
7485.21 2121
7486.03 2103
7486.84 2055
7487.66 1992
7488.48 1951
7489.29 1955
7490.11 1962
7490.93 1959
7491.74 1945
7492.56 1939
7493.38 1882
7494.19 1923
7495.01 1921
7495.83 1919
7496.64 1891
7497.46 1874
7498.28 1925
7499.10 1886
7499.91 1873
7500.73 1893
7501.55 1859
7502.36 1853
7503.18 1821
7504.00 1781
7504.82 1769
7505.63 1835
7506.45 1812
7507.27 1756
7508.09 1774
7508.90 1843
7509.72 1776
7510.54 1759
7511.36 1791
7512.18 1808
7512.99 1822
7513.81 1804
7514.63 1745
7515.45 1735
7516.27 1748
7517.08 1778
7517.90 1824
7518.72 1796
7519.54 1765
7520.36 1729
7521.18 1727
7521.99 1769
7522.81 1749
7523.63 1772
7524.45 1737
7525.27 1793
7526.09 1740
7526.91 1731
7527.72 1752
7528.54 1748
7529.36 1765
7530.18 1797
7531.00 1765
7531.82 1727
7532.64 1734
7533.46 1724
7534.28 1689
7535.10 1732
7535.91 1773
7536.73 1776
7537.55 1798
7538.37 1752
7539.19 1795
7540.01 1774
7540.83 1753
7541.65 1821
7542.47 1800
7543.29 1816
7544.11 1843
7544.93 1772
7545.75 1754
7546.57 1787
7547.39 1812
7548.21 1801
7549.03 1784
7549.85 1864
7550.67 1820
7551.49 1773
7552.31 1807
7553.13 1804
7553.95 1776
7554.77 1846
7555.59 1782
7556.41 1772
7557.23 1753
7558.05 1830
7558.87 1912
7559.69 1927
7560.51 1888
7561.33 1837
7562.15 1827
7562.97 1825
7563.79 1880
7564.61 1873
7565.44 1829
7566.26 1835
7567.08 1776
7567.90 1858
7568.72 1811
7569.54 1871
7570.36 1886
7571.18 1874
7572.00 1902
7572.82 1881
7573.65 1869
7574.47 1883
7575.29 1890
7576.11 1888
7576.93 1886
7577.75 1852
7578.57 1910
7579.40 1880
7580.22 1856
7581.04 1905
7581.86 1904
7582.68 1960
7583.50 1978
7584.33 2006
7585.15 2022
7585.97 2014
7586.79 2060
7587.61 2035
7588.44 2025
7589.26 2068
7590.08 2048
7590.90 2079
7591.72 2064
7592.55 2086
7593.37 2045
7594.19 2058
7595.01 2127
7595.84 2062
7596.66 2078
7597.48 2158
7598.30 2163
7599.13 2136
7599.95 2126
7600.77 2202
7601.59 2338
7602.42 2402
7603.24 2420
7604.06 2508
7604.89 2508
7605.71 2523
7606.53 2504
7607.36 2444
7608.18 2418
7609.00 2403
7609.82 2391
7610.65 2435
7611.47 2396
7612.29 2382
7613.12 2369
7613.94 2455
7614.77 2416
7615.59 2529
7616.41 2630
7617.24 2666
7618.06 2733
7618.88 2783
7619.71 2895
7620.53 2810
7621.35 2721
7622.18 2706
7623.00 2676
7623.83 2582
7624.65 2500
7625.47 2523
7626.30 2491
7627.12 2490
7627.95 2533
7628.77 2529
7629.60 2662
7630.42 2653
7631.24 2708
7632.07 2741
7632.89 2750
7633.72 2664
7634.54 2634
7635.37 2619
7636.19 2488
7637.02 2435
7637.84 2417
7638.67 2337
7639.49 2287
7640.31 2193
7641.14 2151
7641.96 2220
7642.79 2103
7643.61 2042
7644.44 2118
7645.26 2163
7646.09 2195
7646.92 2096
7647.74 2192
7648.57 2123
7649.39 2160
7650.22 2121
7651.04 2122
7651.87 2063
7652.69 2064
7653.52 2021
7654.34 1917
7655.17 1985
7656.00 1951
7656.82 1895
7657.65 1956
7658.47 1913
7659.30 1928
7660.12 1965
7660.95 1944
7661.78 1954
7662.60 1871
7663.43 1892
7664.25 1837
7665.08 1778
7665.91 1843
7666.73 1870
7667.56 1883
7668.39 1850
7669.21 1861
7670.04 1887
7670.87 1843
7671.69 1894
7672.52 1872
7673.35 1861
7674.17 1846
7675.00 1848
7675.83 1913
7676.65 1849
7677.48 1835
7678.31 1857
7679.13 1881
7679.96 1863
7680.79 1910
7681.61 1895
7682.44 1930
7683.27 1916
7684.10 1993
7684.92 2031
7685.75 2103
7686.58 2110
7687.40 2145
7688.23 2111
7689.06 2049
7689.89 2099
7690.71 2006
7691.54 1988
7692.37 1964
7693.20 1965
7694.03 2030
7694.85 2027
7695.68 2080
7696.51 2102
7697.34 2132
7698.16 2059
7698.99 2156
7699.82 2220
7700.65 2150
7701.48 2143
7702.31 2114
7703.13 2069
7703.96 2057
7704.79 2053
7705.62 2004
7706.45 2050
7707.28 2020
7708.10 1928
7708.93 1940
7709.76 1961
7710.59 1939
7711.42 1971
7712.25 1937
7713.08 1951
7713.90 1937
7714.73 1931
7715.56 1940
7716.39 1946
7717.22 1901
7718.05 1912
7718.88 1900
7719.71 1905
7720.54 1902
7721.37 1964
7722.20 1923
7723.02 1896
7723.85 1895
7724.68 1917
7725.51 1898
7726.34 1881
7727.17 1922
7728.00 1904
7728.83 1924
7729.66 1973
7730.49 1957
7731.32 1944
7732.15 1902
7732.98 1916
7733.81 1906
7734.64 1966
7735.47 1973
7736.30 1997
7737.13 1997
7737.96 2009
7738.79 2018
7739.62 2034
7740.45 2020
7741.28 2101
7742.11 2050
7742.94 2076
7743.77 2183
7744.60 2180
7745.43 2199
7746.26 2287
7747.09 2367
7747.92 2371
7748.75 2335
7749.59 2342
7750.42 2322
7751.25 2436
7752.08 2455
7752.91 2497
7753.74 2483
7754.57 2563
7755.40 2743
7756.23 2888
7757.06 2894
7757.90 2946
7758.73 2995
7759.56 2951
7760.39 2794
7761.22 2706
7762.05 2672
7762.88 2519
7763.71 2388
7764.55 2394
7765.38 2224
7766.21 2192
7767.04 2145
7767.87 2026
7768.70 2035
7769.54 2043
7770.37 2049
7771.20 2040
7772.03 2032
7772.86 2039
7773.70 2066
7774.53 2212
7775.36 2200
7776.19 2270
7777.02 2313
7777.86 2359
7778.69 2391
7779.52 2321
7780.35 2306
7781.19 2258
7782.02 2188
7782.85 2131
7783.68 2057
7784.52 2008
7785.35 2030
7786.18 1960
7787.01 1986
7787.85 1928
7788.68 1998
7789.51 1980
7790.35 1975
7791.18 1948
7792.01 1980
7792.84 2029
7793.68 1983
7794.51 1946
7795.34 1990
7796.18 1991
7797.01 1935
7797.84 1992
7798.68 1943
7799.51 1881
7800.34 1893
7801.18 1915
7802.01 1870
7802.84 1951
7803.68 1853
7804.51 1960
7805.35 1970
7806.18 1983
7807.01 2002
7807.85 2047
7808.68 2064
7809.51 2087
7810.35 2069
7811.18 2096
7812.02 2083
7812.85 2087
7813.68 2131
7814.52 2153
7815.35 2184
7816.19 2155
7817.02 2199
7817.86 2214
7818.69 2183
7819.52 2310
7820.36 2247
7821.19 2284
7822.03 2259
7822.86 2250
7823.70 2312
7824.53 2360
7825.37 2432
7826.20 2523
7827.04 2443
7827.87 2527
7828.71 2497
7829.54 2479
7830.38 2454
7831.21 2471
7832.05 2474
7832.88 2447
7833.72 2508
7834.55 2498
7835.39 2451
7836.22 2423
7837.06 2418
7837.89 2371
7838.73 2379
7839.57 2292
7840.40 2274
7841.24 2252
7842.07 2276
7842.91 2301
7843.74 2246
7844.58 2239
7845.42 2152
7846.25 2126
7847.09 2162
7847.92 2137
7848.76 2170
7849.60 2109
7850.43 2083
7851.27 2166
7852.10 2088
7852.94 2083
7853.78 2070
7854.61 2106
7855.45 2099
7856.29 2138
7857.12 2159
7857.96 2199
7858.79 2146
7859.63 2151
7860.47 2186
7861.30 2165
7862.14 2132
7862.98 2213
7863.81 2225
7864.65 2116
7865.49 2157
7866.33 2177
7867.16 2177
7868.00 2191
7868.84 2143
7869.67 2251
7870.51 2339
7871.35 2238
7872.19 2271
7873.02 2321
7873.86 2341
7874.70 2446
7875.54 2530
7876.37 2519
7877.21 2591
7878.05 2730
7878.89 2703
7879.72 2673
7880.56 2682
7881.40 2640
7882.24 2537
7883.07 2519
7883.91 2524
7884.75 2478
7885.59 2463
7886.43 2450
7887.26 2440
7888.10 2383
7888.94 2370
7889.78 2340
7890.62 2385
7891.45 2345
7892.29 2305
7893.13 2316
7893.97 2341
7894.81 2311
7895.65 2269
7896.49 2292
7897.32 2305
7898.16 2310
7899.00 2277
7899.84 2321
7900.68 2333
7901.52 2280
7902.36 2295
7903.20 2204
7904.03 2145
7904.87 2134
7905.71 2122
7906.55 2127
7907.39 2054
7908.23 1979
7909.07 1988
7909.91 1977
7910.75 1957
7911.59 1954
7912.43 2022
7913.27 2091
7914.11 2127
7914.94 2039
7915.78 2071
7916.62 2128
7917.46 2126
7918.30 2103
7919.14 2105
7919.98 2075
7920.82 2085
7921.66 2002
7922.50 1995
7923.34 1948
7924.18 1913
7925.02 1935
7925.86 1956
7926.70 1843
7927.54 1802
7928.38 1818
7929.22 1842
7930.06 1778
7930.90 1794
7931.74 1813
7932.59 1789
7933.43 1760
7934.27 1895
7935.11 1832
7935.95 1877
7936.79 1899
7937.63 1863
7938.47 1867
7939.31 1807
7940.15 1809
7940.99 1850
7941.83 1820
7942.67 1909
7943.52 1893
7944.36 1948
7945.20 1931
7946.04 1884
7946.88 1925
7947.72 1941
7948.56 1962
7949.40 1988
7950.25 1984
7951.09 2021
7951.93 2093
7952.77 2058
7953.61 2110
7954.45 2129
7955.29 2143
7956.14 2200
7956.98 2188
7957.82 2136
7958.66 2134
7959.50 2140
7960.35 2108
7961.19 2140
7962.03 2200
7962.87 2131
7963.71 2184
7964.56 2295
7965.40 2317
7966.24 2254
7967.08 2337
7967.93 2348
7968.77 2316
7969.61 2346
7970.45 2329
7971.29 2311
7972.14 2163
7972.98 2176
7973.82 2113
7974.67 2140
7975.51 2132
7976.35 2070
7977.19 2036
7978.04 1998
7978.88 2068
7979.72 2040
7980.57 1962
7981.41 2031
7982.25 2079
7983.09 2045
7983.94 2003
7984.78 2005
7985.62 1981
7986.47 1991
7987.31 1927
7988.15 1898
7989.00 1916
7989.84 1862
7990.68 1842
7991.53 1918
7992.37 1944
7993.22 1910
7994.06 1869
7994.90 1924
7995.75 1916
7996.59 2060
7997.43 2152
7998.28 2286
7999.12 2332
7999.97 2376
8000.81 2426
8001.65 2470
8002.50 2506
8003.34 2390
8004.19 2277
8005.03 2210
8005.88 2065
8006.72 1970
8007.57 1887
8008.41 1833
8009.25 1768
8010.10 1718
8010.94 1689
8011.79 1669
8012.63 1657
8013.48 1641
8014.32 1659
8015.17 1600
8016.01 1593
8016.86 1660
8017.70 1594
8018.55 1584
8019.39 1559
8020.24 1533
8021.08 1534
8021.93 1545
8022.77 1501
8023.62 1469
8024.46 1504
8025.31 1493
8026.15 1476
8027.00 1509
8027.84 1485
8028.69 1532
8029.54 1552
8030.38 1463
8031.23 1521
8032.07 1490
8032.92 1480
8033.76 1460
8034.61 1481
8035.46 1458
8036.30 1477
8037.15 1480
8037.99 1494
8038.84 1449
8039.69 1478
8040.53 1457
8041.38 1478
8042.22 1513
8043.07 1462
8043.92 1478
8044.76 1496
8045.61 1476
8046.46 1499
8047.30 1490
8048.15 1476
8049.00 1471
8049.84 1417
8050.69 1468
8051.54 1452
8052.38 1486
8053.23 1468
8054.08 1525
8054.92 1473
8055.77 1489
8056.62 1419
8057.46 1465
8058.31 1476
8059.16 1429
8060.01 1462
8060.85 1495
8061.70 1477
8062.55 1471
8063.40 1486
8064.24 1427
8065.09 1452
8065.94 1440
8066.79 1476
8067.63 1491
8068.48 1446
8069.33 1416
8070.18 1474
8071.02 1446
8071.87 1479
8072.72 1453
8073.57 1418
8074.42 1368
8075.26 1368
8076.11 1369
8076.96 1394
8077.81 1390
8078.66 1397
8079.50 1335
8080.35 1327
8081.20 1291
8082.05 1322
8082.90 1333
8083.75 1367
8084.59 1374
8085.44 1358
8086.29 1344
8087.14 1404
8087.99 1387
8088.84 1299
8089.69 1338
8090.53 1333
8091.38 1344
8092.23 1308
8093.08 1306
8093.93 1263
8094.78 1280
8095.63 1324
8096.48 1331
8097.33 1351
8098.18 1359
8099.02 1301
8099.87 1329
8100.72 1316
8101.57 1368
8102.42 1376
8103.27 1338
8104.12 1320
8104.97 1330
8105.82 1318
8106.67 1280
8107.52 1264
8108.37 1292
8109.22 1274
8110.07 1289
8110.92 1236
8111.77 1244
8112.62 1260
8113.47 1295
8114.32 1319
8115.17 1245
8116.02 1311
8116.87 1306
8117.72 1297
8118.57 1338
8119.42 1324
8120.27 1334
8121.12 1294
8121.97 1316
8122.82 1304
8123.67 1301
8124.52 1311
8125.37 1292
8126.22 1318
8127.07 1311
8127.93 1333
8128.78 1346
8129.63 1350
8130.48 1358
8131.33 1337
8132.18 1315
8133.03 1339
8133.88 1367
8134.73 1352
8135.58 1348
8136.44 1276
8137.29 1305
8138.14 1312
8138.99 1340
8139.84 1360
8140.69 1365
8141.54 1401
8142.39 1338
8143.25 1360
8144.10 1349
8144.95 1324
8145.80 1378
8146.65 1424
8147.50 1402
8148.36 1394
8149.21 1424
8150.06 1398
8150.91 1406
8151.76 1486
8152.62 1474
8153.47 1494
8154.32 1534
8155.17 1499
8156.02 1557
8156.88 1563
8157.73 1516
8158.58 1483
8159.43 1533
8160.29 1440
8161.14 1422
8161.99 1393
8162.84 1361
8163.70 1357
8164.55 1361
8165.40 1343
8166.25 1352
8167.11 1334
8167.96 1338
8168.81 1337
8169.67 1359
8170.52 1306
8171.37 1292
8172.23 1295
8173.08 1260
8173.93 1293
8174.78 1291
8175.64 1288
8176.49 1231
8177.34 1224
8178.20 1252
8179.05 1224
8179.90 1238
8180.76 1239
8181.61 1225
8182.47 1181
8183.32 1168
8184.17 1101
8185.03 1191
8185.88 1188
8186.73 1134
8187.59 1150
8188.44 1148
8189.30 1138
8190.15 1134
8191.00 1115
8191.86 1156
8192.71 1164
8193.57 1187
8194.42 1133
8195.27 1144
8196.13 1147
8196.98 1203
8197.84 1141
8198.69 1184
8199.55 1147
8200.40 1073
8201.26 1110
8202.11 1155
8202.96 1160
8203.82 1122
8204.67 1142
8205.53 1138
8206.38 1158
8207.24 1151
8208.09 1109
8208.95 1119
8209.80 1131
8210.66 1106
8211.51 1131
8212.37 1147
8213.22 1113
8214.08 1177
8214.93 1177
8215.79 1185
8216.65 1121
8217.50 1155
8218.36 1180
8219.21 1176
8220.07 1178
8220.92 1229
8221.78 1191
8222.63 1177
8223.49 1186
8224.35 1157
8225.20 1205
8226.06 1160
8226.91 1138
8227.77 1152
8228.63 1166
8229.48 1185
8230.34 1137
8231.19 1131
8232.05 1115
8232.91 1173
8233.76 1195
8234.62 1169
8235.47 1126
8236.33 1102
8237.19 1121
8238.04 1123
8238.90 1133
8239.76 1133
8240.61 1135
8241.47 1134
8242.33 1110
8243.18 1139
8244.04 1111
8244.90 1150
8245.75 1134
8246.61 1106
8247.47 1115
8248.33 1150
8249.18 1102
8250.04 1085
8250.90 1123
8251.75 1108
8252.61 1134
8253.47 1107
8254.33 1093
8255.18 1104
8256.04 1123
8256.90 1146
8257.76 1104
8258.61 1081
8259.47 1113
8260.33 1108
8261.19 1144
8262.04 1147
8262.90 1083
8263.76 1107
8264.62 1110
8265.48 1103
8266.33 1110
8267.19 1098
8268.05 1069
8268.91 1141
8269.77 1154
8270.62 1158
8271.48 1134
8272.34 1160
8273.20 1164
8274.06 1154
8274.92 1199
8275.77 1182
8276.63 1150
8277.49 1137
8278.35 1153
8279.21 1173
8280.07 1199
8280.93 1138
8281.78 1189
8282.64 1219
8283.50 1233
8284.36 1179
8285.22 1232
8286.08 1221
8286.94 1234
8287.80 1263
8288.66 1256
8289.51 1293
8290.37 1304
8291.23 1309
8292.09 1297
8292.95 1326
8293.81 1335
8294.67 1320
8295.53 1284
8296.39 1280
8297.25 1267
8298.11 1320
8298.97 1292
8299.83 1303
8300.69 1327
8301.55 1288
8302.41 1271
8303.27 1216
8304.13 1248
8304.99 1210
8305.85 1248
8306.71 1234
8307.57 1221
8308.43 1221
8309.29 1258
8310.15 1288
8311.01 1279
8311.87 1208
8312.73 1224
8313.59 1266
8314.45 1237
8315.31 1205
8316.17 1219
8317.03 1175
8317.89 1206
8318.75 1221
8319.61 1206
8320.47 1239
8321.33 1182
8322.20 1188
8323.06 1189
8323.92 1181
8324.78 1193
8325.64 1218
8326.50 1225
8327.36 1196
8328.22 1179
8329.08 1203
8329.94 1206
8330.81 1175
8331.67 1152
8332.53 1184
8333.39 1217
8334.25 1221
8335.11 1235
8335.97 1191
8336.84 1175
8337.70 1181
8338.56 1147
8339.42 1149
8340.28 1110
8341.15 1113
8342.01 1174
8342.87 1147
8343.73 1167
8344.59 1170
8345.45 1157
8346.32 1146
8347.18 1119
8348.04 1181
8348.90 1164
8349.77 1156
8350.63 1172
8351.49 1160
8352.35 1175
8353.22 1154
8354.08 1160
8354.94 1170
8355.80 1143
8356.67 1174
8357.53 1136
8358.39 1100
8359.25 1199
8360.12 1212
8360.98 1183
8361.84 1174
8362.71 1165
8363.57 1133
8364.43 1154
8365.29 1150
8366.16 1207
8367.02 1172
8367.88 1189
8368.75 1199
8369.61 1221
8370.47 1226
8371.34 1167
8372.20 1220
8373.06 1212
8373.93 1192
8374.79 1247
8375.65 1238
8376.52 1236
8377.38 1238
8378.25 1249
8379.11 1282
8379.97 1259
8380.84 1239
8381.70 1267
8382.56 1267
8383.43 1249
8384.29 1306
8385.16 1334
8386.02 1314
8386.89 1316
8387.75 1331
8388.61 1293
8389.48 1257
8390.34 1272
8391.21 1329
8392.07 1356
8392.94 1321
8393.80 1353
8394.67 1350
8395.53 1329
8396.39 1364
8397.26 1381
8398.12 1367
8398.99 1402
8399.85 1366
8400.72 1337
8401.58 1384
8402.45 1377
8403.31 1392
8404.18 1413
8405.04 1428
8405.91 1432
8406.77 1427
8407.64 1410
8408.50 1453
8409.37 1478
8410.24 1429
8411.10 1437
8411.97 1478
8412.83 1453
8413.70 1485
8414.56 1537
8415.43 1457
8416.29 1513
8417.16 1466
8418.03 1470
8418.89 1525
8419.76 1542
8420.62 1525
8421.49 1508
8422.36 1554
8423.22 1612
8424.09 1571
8424.95 1613
8425.82 1558
8426.69 1526
8427.55 1549
8428.42 1539
8429.28 1609
8430.15 1657
8431.02 1675
8431.88 1686
8432.75 1698
8433.62 1734
8434.48 1767
8435.35 1767
8436.22 1815
8437.08 1837
8437.95 1901
8438.82 1955
8439.68 1960
8440.55 2063
8441.42 2065
8442.29 2167
8443.15 2284
8444.02 2249
8444.89 2246
8445.75 2229
8446.62 2255
8447.49 2240
8448.36 2312
8449.22 2293
8450.09 2387
8450.96 2515
8451.83 2636
8452.69 2851
8453.56 3074
8454.43 3346
8455.30 3605
8456.16 3735
8457.03 3792
8457.90 3799
8458.77 3621
8459.64 3426
8460.50 3212
8461.37 3019
8462.24 2846
8463.11 2615
8463.98 2404
8464.84 2355
8465.71 2134
8466.58 2082
8467.45 1982
8468.32 1957
8469.19 1851
8470.05 1798
8470.92 1806
8471.79 1768
8472.66 1731
8473.53 1790
8474.40 1765
8475.27 1703
8476.13 1681
8477.00 1623
8477.87 1615
8478.74 1592
8479.61 1558
8480.48 1532
8481.35 1560
8482.22 1598
8483.09 1633
8483.96 1527
8484.82 1615
8485.69 1620
8486.56 1584
8487.43 1558
8488.30 1558
8489.17 1561
8490.04 1574
8490.91 1575
8491.78 1601
8492.65 1532
8493.52 1506
8494.39 1488
8495.26 1463
8496.13 1483
8497.00 1532
8497.87 1523
8498.74 1518
8499.61 1513
8500.48 1475
8501.35 1466
8502.22 1451
8503.09 1441
8503.96 1495
8504.83 1493
8505.70 1509
8506.57 1503
8507.44 1493
8508.31 1504
8509.18 1492
8510.05 1540
8510.92 1513
8511.79 1472
8512.66 1534
8513.53 1601
8514.40 1551
8515.27 1569
8516.15 1526
8517.02 1571
8517.89 1562
8518.76 1552
8519.63 1551
8520.50 1546
8521.37 1531
8522.24 1518
8523.11 1521
8523.98 1565
8524.86 1584
8525.73 1538
8526.60 1519
8527.47 1563
8528.34 1590
8529.21 1582
8530.08 1571
8530.96 1525
8531.83 1548
8532.70 1557
8533.57 1585
8534.44 1587
8535.31 1614
8536.19 1555
8537.06 1556
8537.93 1569
8538.80 1614
8539.67 1573
8540.55 1508
8541.42 1543
8542.29 1497
8543.16 1492
8544.03 1518
8544.91 1501
8545.78 1469
8546.65 1454
8547.52 1431
8548.40 1503
8549.27 1530
8550.14 1539
8551.01 1600
8551.89 1620
8552.76 1685
8553.63 1738
8554.51 1744
8555.38 1730
8556.25 1687
8557.12 1644
8558.00 1604
8558.87 1611
8559.74 1556
8560.62 1543
8561.49 1525
8562.36 1501
8563.24 1493
8564.11 1479
8564.98 1490
8565.86 1444
8566.73 1407
8567.60 1476
8568.48 1458
8569.35 1393
8570.22 1409
8571.10 1387
8571.97 1406
8572.84 1333
8573.72 1404
8574.59 1389
8575.46 1417
8576.34 1307
8577.21 1341
8578.09 1337
8578.96 1348
8579.83 1381
8580.71 1345
8581.58 1308
8582.46 1327
8583.33 1369
8584.21 1333
8585.08 1359
8585.95 1368
8586.83 1324
8587.70 1310
8588.58 1290
8589.45 1344
8590.33 1316
8591.20 1355
8592.08 1382
8592.95 1348
8593.83 1362
8594.70 1329
8595.58 1370
8596.45 1336
8597.33 1381
8598.20 1379
8599.08 1365
8599.95 1388
8600.83 1407
8601.70 1371
8602.58 1365
8603.45 1324
8604.33 1377
8605.20 1443
8606.08 1455
8606.95 1379
8607.83 1413
8608.70 1448
8609.58 1438
8610.45 1441
8611.33 1393
8612.21 1522
8613.08 1487
8613.96 1460
8614.83 1480
8615.71 1413
8616.59 1381
8617.46 1435
8618.34 1423
8619.21 1436
8620.09 1467
8620.97 1464
8621.84 1477
8622.72 1460
8623.59 1468
8624.47 1506
8625.35 1538
8626.22 1587
8627.10 1547
8627.98 1523
8628.85 1516
8629.73 1556
8630.61 1560
8631.48 1541
8632.36 1520
8633.24 1583
8634.11 1567
8634.99 1570
8635.87 1553
8636.74 1594
8637.62 1555
8638.50 1628
8639.37 1595
8640.25 1632
8641.13 1611
8642.01 1640
8642.88 1665
8643.76 1659
8644.64 1695
8645.52 1693
8646.39 1714
8647.27 1717
8648.15 1721
8649.03 1784
8649.90 1775
8650.78 1807
8651.66 1884
8652.54 1786
8653.41 1791
8654.29 1805
8655.17 1761
8656.05 1744
8656.93 1818
8657.80 1801
8658.68 1821
8659.56 1822
8660.44 1841
8661.32 1871
8662.19 1811
8663.07 1844
8663.95 1856
8664.83 1869
8665.71 1938
8666.59 1969
8667.46 2062
8668.34 2160
8669.22 2237
8670.10 2257
8670.98 2269
8671.86 2379
8672.74 2481
8673.62 2524
8674.49 2420
8675.37 2398
8676.25 2359
8677.13 2304
8678.01 2299
8678.89 2316
8679.77 2270
8680.65 2193
8681.53 2158
8682.41 2201
8683.29 2156
8684.16 2297
8685.04 2382
8685.92 2443
8686.80 2592
8687.68 2791
8688.56 3026
8689.44 3339
8690.32 3551
8691.20 3759
8692.08 3936
8692.96 3977
8693.84 3918
8694.72 3790
8695.60 3653
8696.48 3385
8697.36 3184
8698.24 2914
8699.12 2747
8700.00 2584
8700.88 2408
8701.76 2225
8702.64 2102
8703.52 2041
8704.40 2010
8705.28 1907
8706.16 1872
8707.04 1854
8707.92 1799
8708.80 1717
8709.69 1676
8710.57 1709
8711.45 1639
8712.33 1625
8713.21 1631
8714.09 1609
8714.97 1647
8715.85 1569
8716.73 1579
8717.61 1578
8718.49 1590
8719.38 1601
8720.26 1595
8721.14 1569
8722.02 1559
8722.90 1553
8723.78 1600
8724.66 1598
8725.54 1621
8726.43 1589
8727.31 1617
8728.19 1572
8729.07 1621
8729.95 1568
8730.83 1557
8731.72 1567
8732.60 1564
8733.48 1590
8734.36 1552
8735.24 1556
8736.13 1511
8737.01 1543
8737.89 1551
8738.77 1580
8739.65 1601
8740.54 1553
8741.42 1541
8742.30 1568
8743.18 1608
8744.07 1554
8744.95 1609
8745.83 1583
8746.71 1564
8747.60 1574
8748.48 1613
8749.36 1611
8750.24 1673
8751.13 1692
8752.01 1756
8752.89 1808
8753.77 1831
8754.66 1906
8755.54 1926
8756.42 2005
8757.31 2044
8758.19 2076
8759.07 2000
8759.96 1955
8760.84 1963
8761.72 1929
8762.61 1975
8763.49 1937
8764.37 1859
8765.26 1907
8766.14 1925
8767.02 1915
8767.91 1913
8768.79 1908
8769.67 1850
8770.56 1910
8771.44 1918
8772.32 1901
8773.21 1881
8774.09 1764
8774.98 1830
8775.86 1796
8776.74 1829
8777.63 1773
8778.51 1741
8779.40 1774
8780.28 1780
8781.17 1771
8782.05 1807
8782.93 1721
8783.82 1751
8784.70 1755
8785.59 1721
8786.47 1707
8787.36 1693
8788.24 1699
8789.13 1659
8790.01 1624
8790.89 1623
8791.78 1656
8792.66 1674
8793.55 1644
8794.43 1684
8795.32 1674
8796.20 1657
8797.09 1674
8797.97 1674
8798.86 1637
8799.74 1655
8800.63 1626
8801.52 1654
8802.40 1626
8803.29 1582
8804.17 1578
8805.06 1611
8805.94 1594
8806.83 1601
8807.71 1579
8808.60 1574
8809.48 1573
8810.37 1525
8811.26 1548
8812.14 1504
8813.03 1479
8813.91 1543
8814.80 1560
8815.69 1530
8816.57 1543
8817.46 1548
8818.34 1546
8819.23 1498
8820.12 1509
8821.00 1556
8821.89 1471
8822.77 1534
8823.66 1535
8824.55 1602
8825.43 1547
8826.32 1510
8827.21 1559
8828.09 1534
8828.98 1532
8829.87 1502
8830.75 1484
8831.64 1438
8832.53 1458
8833.41 1451
8834.30 1459
8835.19 1395
8836.08 1416
8836.96 1440
8837.85 1427
8838.74 1417
8839.62 1371
8840.51 1383
8841.40 1335
8842.29 1388
8843.17 1340
8844.06 1346
8844.95 1423
8845.84 1382
8846.72 1340
8847.61 1336
8848.50 1332
8849.39 1294
8850.27 1346
8851.16 1341
8852.05 1325
8852.94 1321
8853.82 1300
8854.71 1313
8855.60 1290
8856.49 1256
8857.38 1262
8858.26 1277
8859.15 1271
8860.04 1286
8860.93 1320
8861.82 1327
8862.71 1253
8863.59 1277
8864.48 1297
8865.37 1269
8866.26 1264
8867.15 1215
8868.04 1273
8868.93 1241
8869.81 1205
8870.70 1203
8871.59 1192
8872.48 1216
8873.37 1155
8874.26 1218
8875.15 1167
8876.04 1143
8876.93 1212
8877.81 1183
8878.70 1203
8879.59 1176
8880.48 1169
8881.37 1165
8882.26 1186
8883.15 1191
8884.04 1187
8884.93 1204
8885.82 1223
8886.71 1215
8887.60 1145
8888.49 1138
8889.38 1143
8890.27 1168
8891.16 1207
8892.05 1168
8892.94 1132
8893.83 1189
8894.72 1158
8895.61 1123
8896.50 1152
8897.39 1140
8898.28 1166
8899.17 1161
8900.06 1116
8900.95 1108
8901.84 1126
8902.73 1102
8903.62 1117
8904.51 1165
8905.40 1149
8906.29 1121
8907.18 1111
8908.07 1115
8908.96 1075
8909.85 1091
8910.74 1136
8911.63 1128
8912.52 1106
8913.41 1142
8914.31 1133
8915.20 1092
8916.09 1096
8916.98 1118
8917.87 1109
8918.76 1102
8919.65 1057
8920.54 1104
8921.43 1048
8922.33 1049
8923.22 1054
8924.11 1064
8925.00 1073
8925.89 1089
8926.78 1073
8927.67 1077
8928.57 1082
8929.46 1091
8930.35 1091
8931.24 1078
8932.13 1055
8933.03 1045
8933.92 1076
8934.81 1080
8935.70 1059
8936.59 1074
8937.49 1020
8938.38 1027
8939.27 1033
8940.16 999
8941.05 1051
8941.95 1022
8942.84 1003
8943.73 1034
8944.62 1025
8945.52 1066
8946.41 1057
8947.30 1069
8948.19 1051
8949.09 1040
8949.98 1047
8950.87 1022
8951.76 1008
8952.66 1016
8953.55 1015
8954.44 1026
8955.34 1003
8956.23 998
8957.12 1012
8958.02 1016
8958.91 1066
8959.80 1024
8960.69 1044
8961.59 1034
8962.48 1030
8963.37 1045
8964.27 1028
8965.16 1034
8966.05 994
8966.95 1057
8967.84 1092
8968.74 1064
8969.63 1035
8970.52 1025
8971.42 1032
8972.31 1054
8973.20 994
8974.10 1016
8974.99 1018
8975.89 1026
8976.78 1037
8977.67 1060
8978.57 1007
8979.46 1014
8980.36 1023
8981.25 1024
8982.15 1027
8983.04 1029
8983.93 981
8984.83 968
8985.72 991
8986.62 979
8987.51 994
8988.41 957
8989.30 930
8990.20 958
8991.09 947
8991.99 980
8992.88 967
8993.78 942
8994.67 932
8995.57 976
8996.46 969
8997.36 972
8998.25 959
8999.15 1038
9000.04 954
9000.94 940
9001.83 912
9002.73 909
9003.62 997
9004.52 991
9005.41 960
9006.31 930
9007.20 935
9008.10 941
9009.00 940
9009.89 954
9010.79 929
9011.68 930
9012.58 965
9013.47 972
9014.37 965
9015.27 929
9016.16 947
9017.06 947
9017.95 955
9018.85 967
9019.75 956
9020.64 988
9021.54 955
9022.43 980
9023.33 998
9024.23 1018
9025.12 952
9026.02 947
9026.92 924
9027.81 965
9028.71 987
9029.61 972
9030.50 979
9031.40 974
9032.30 955
9033.19 972
9034.09 963
9034.99 949
9035.88 933
9036.78 948
9037.68 956
9038.58 912
9039.47 897
9040.37 946
9041.27 936
9042.16 931
9043.06 943
9043.96 984
9044.86 1047
9045.75 1025
9046.65 995
9047.55 1045
9048.45 978
9049.34 1010
9050.24 1013
9051.14 1025
9052.04 1025
9052.94 1023
9053.83 1028
9054.73 1073
9055.63 1035
9056.53 1037
9057.43 1053
9058.32 1111
9059.22 1058
9060.12 1066
9061.02 1081
9061.92 1055
9062.81 1067
9063.71 1026
9064.61 1045
9065.51 1065
9066.41 1100
9067.31 1050
9068.21 1054
9069.10 1030
9070.00 1020
9070.90 1032
9071.80 1038
9072.70 1039
9073.60 1023
9074.50 989
9075.40 1028
9076.29 1014
9077.19 983
9078.09 1057
9078.99 1009
9079.89 1066
9080.79 1034
9081.69 1028
9082.59 1045
9083.49 1019
9084.39 1059
9085.29 1022
9086.19 995
9087.09 1079
9087.98 1089
9088.88 1096
9089.78 1087
9090.68 1082
9091.58 1092
9092.48 1139
9093.38 1125
9094.28 1071
9095.18 1099
9096.08 1080
9096.98 1084
9097.88 1083
9098.78 1078
9099.68 1051
9100.58 1030
9101.48 1083
9102.38 1046
9103.28 1035
9104.18 1029
9105.08 1039
9105.99 1007
9106.89 1037
9107.79 1009
9108.69 1009
9109.59 1057
9110.49 986
9111.39 984
9112.29 989
9113.19 978
9114.09 986
9114.99 967
9115.89 969
9116.79 1001
9117.69 973
9118.60 1016
9119.50 949
9120.40 977
9121.30 946
9122.20 942
9123.10 947
9124.00 973
9124.90 956
9125.81 948
9126.71 947
9127.61 934
9128.51 915
9129.41 932
9130.31 955
9131.22 936
9132.12 948
9133.02 917
9133.92 948
9134.82 953
9135.72 1008
9136.63 956
9137.53 961
9138.43 941
9139.33 957
9140.23 970
9141.14 963
9142.04 1009
9142.94 993
9143.84 1019
9144.75 953
9145.65 933
9146.55 930
9147.45 953
9148.36 999
9149.26 946
9150.16 958
9151.06 961
9151.97 961
9152.87 963
9153.77 946
9154.67 949
9155.58 915
9156.48 977
9157.38 933
9158.29 896
9159.19 957
9160.09 946
9161.00 930
9161.90 916
9162.80 961
9163.71 944
9164.61 928
9165.51 920
9166.42 932
9167.32 909
9168.22 927
9169.13 948
9170.03 910
9170.93 943
9171.84 911
9172.74 944
9173.64 946
9174.55 925
9175.45 893
9176.36 942
9177.26 934
9178.16 983
9179.07 925
9179.97 958
9180.88 902
9181.78 907
9182.69 951
9183.59 948
9184.49 931
9185.40 904
9186.30 931
9187.21 933
9188.11 934
9189.02 957
9189.92 959
9190.82 959
9191.73 974
9192.63 953
9193.54 989
9194.44 979
9195.35 1012
9196.25 1007
9197.16 968
9198.06 959
9198.97 994
9199.87 1029
9200.78 1010
9201.68 966
9202.59 994
9203.49 1010
9204.40 995
9205.30 989
9206.21 932
9207.12 976
9208.02 930
9208.93 979
9209.83 984
9210.74 926
9211.64 963
9212.55 955
9213.45 949
9214.36 946
9215.27 944
9216.17 969
9217.08 978
9217.98 956
9218.89 944
9219.80 970
9220.70 909
9221.61 952
9222.51 942
9223.42 956
9224.33 935
9225.23 967
9226.14 913
9227.05 925
9227.95 912
9228.86 921
9229.77 917
9230.67 928
9231.58 912
9232.49 945
9233.39 897
9234.30 913
9235.21 901
9236.11 940
9237.02 956
9237.93 890
9238.83 906
9239.74 918
9240.65 882
9241.55 884
9242.46 857
9243.37 899
9244.28 938
9245.18 917
9246.09 911
9247.00 883
9247.91 895
9248.81 913
9249.72 934
9250.63 901
9251.54 863
9252.44 902
9253.35 875
9254.26 889
9255.17 833
9256.07 872
9256.98 947
9257.89 943
9258.80 882
9259.71 867
9260.61 893
9261.52 914
9262.43 941
9263.34 935
9264.25 889
9265.16 898
9266.06 951
9266.97 891
9267.88 871
9268.79 951
9269.70 943
9270.61 933
9271.51 950
9272.42 943
9273.33 915
9274.24 969
9275.15 953
9276.06 951
9276.97 993
9277.88 956
9278.78 927
9279.69 976
9280.60 971
9281.51 978
9282.42 962
9283.33 958
9284.24 960
9285.15 961
9286.06 955
9286.97 995
9287.88 956
9288.79 932
9289.70 942
9290.60 937
9291.51 936
9292.42 944
9293.33 957
9294.24 978
9295.15 944
9296.06 953
9296.97 959
9297.88 948
9298.79 929
9299.70 950
9300.61 1014
9301.52 997
9302.43 962
9303.34 992
9304.25 1000
9305.16 1010
9306.07 1001
9306.98 1046
9307.89 1050
9308.80 1062
9309.71 1046
9310.63 1069
9311.54 1059
9312.45 1056
9313.36 1082
9314.27 1064
9315.18 1016
9316.09 1041
9317.00 1023
9317.91 1024
9318.82 1003
9319.73 986
9320.64 971
9321.55 982
9322.47 1013
9323.38 1021
9324.29 975
9325.20 1003
9326.11 1025
9327.02 993
9327.93 948
9328.84 957
9329.76 971
9330.67 958
9331.58 973
9332.49 1012
9333.40 1028
9334.31 961
9335.23 962
9336.14 997
9337.05 989
9337.96 983
9338.87 997
9339.78 1033
9340.70 1013
9341.61 1018
9342.52 1028
9343.43 1017
9344.34 1018
9345.26 1004
9346.17 972
9347.08 1005
9347.99 974
9348.91 969
9349.82 964
9350.73 955
9351.64 874
9352.56 907
9353.47 956
9354.38 968
9355.29 935
9356.21 938
9357.12 938
9358.03 939
9358.94 942
9359.86 942
9360.77 921
9361.68 901
9362.60 893
9363.51 911
9364.42 934
9365.34 905
9366.25 941
9367.16 938
9368.08 922
9368.99 935
9369.90 915
9370.82 898
9371.73 914
9372.64 921
9373.56 931
9374.47 922
9375.38 939
9376.30 948
9377.21 947
9378.12 970
9379.04 945
9379.95 929
9380.87 973
9381.78 982
9382.69 913
9383.61 956
9384.52 927
9385.44 967
9386.35 931
9387.27 928
9388.18 968
9389.09 1014
9390.01 959
9390.92 987
9391.84 986
9392.75 1004
9393.67 985
9394.58 1049
9395.50 1017
9396.41 1006
9397.32 1046
9398.24 1015
9399.15 1051
9400.07 968
9400.98 1042
9401.90 1033
9402.81 1009
9403.73 1013
9404.64 978
9405.56 984
9406.47 969
9407.39 961
9408.30 1003
9409.22 1003
9410.14 980
9411.05 980
9411.97 990
9412.88 1025
9413.80 999
9414.71 1014
9415.63 991
9416.54 1007
9417.46 1051
9418.38 1013
9419.29 1036
9420.21 1029
9421.12 1056
9422.04 1042
9422.95 1047
9423.87 962
9424.79 981
9425.70 991
9426.62 996
9427.54 1009
9428.45 1004
9429.37 1023
9430.28 995
9431.20 1030
9432.12 1042
9433.03 976
9433.95 963
9434.87 987
9435.78 1001
9436.70 1016
9437.62 988
9438.53 1020
9439.45 1016
9440.37 968
9441.28 981
9442.20 1002
9443.12 1011
9444.03 986
9444.95 992
9445.87 1021
9446.79 1032
9447.70 1039
9448.62 1127
9449.54 1130
9450.45 1174
9451.37 1186
9452.29 1159
9453.21 1199
9454.12 1238
9455.04 1201
9455.96 1179
9456.88 1200
9457.79 1151
9458.71 1105
9459.63 1042
9460.55 1045
9461.47 1000
9462.38 1011
9463.30 1025
9464.22 988
9465.14 938
9466.06 950
9466.97 944
9467.89 974
9468.81 944
9469.73 942
9470.65 978
9471.56 978
9472.48 938
9473.40 934
9474.32 947
9475.24 960
9476.16 977
9477.08 994
9477.99 956
9478.91 966
9479.83 1023
9480.75 1018
9481.67 924
9482.59 949
9483.51 984
9484.43 969
9485.34 971
9486.26 962
9487.18 962
9488.10 956
9489.02 926
9489.94 918
9490.86 888
9491.78 917
9492.70 903
9493.62 953
9494.54 906
9495.46 941
9496.38 949
9497.30 962
9498.22 930
9499.13 918
9500.05 935
9500.97 981
9501.89 939
9502.81 912
9503.73 941
9504.65 931
9505.57 925
9506.49 948
9507.41 956
9508.33 934
9509.25 935
9510.17 920
9511.09 945
9512.01 1001
9512.93 956
9513.86 932
9514.78 948
9515.70 952
9516.62 934
9517.54 964
9518.46 980
9519.38 1008
9520.30 941
9521.22 937
9522.14 934
9523.06 949
9523.98 938
9524.90 978
9525.82 1000
9526.75 993
9527.67 971
9528.59 1037
9529.51 1004
9530.43 1026
9531.35 1036
9532.27 1057
9533.19 1019
9534.11 1048
9535.04 1055
9535.96 1026
9536.88 1060
9537.80 1006
9538.72 1012
9539.64 965
9540.57 949
9541.49 950
9542.41 997
9543.33 957
9544.25 942
9545.17 904
9546.10 921
9547.02 950
9547.94 916
9548.86 922
9549.78 914
9550.71 942
9551.63 933
9552.55 922
9553.47 888
9554.40 926
9555.32 931
9556.24 964
9557.16 912
9558.09 913
9559.01 931
9559.93 907
9560.85 955
9561.78 946
9562.70 962
9563.62 975
9564.54 961
9565.47 980
9566.39 987
9567.31 975
9568.24 995
9569.16 959
9570.08 939
9571.00 934
9571.93 941
9572.85 958
9573.77 1002
9574.70 971
9575.62 963
9576.54 946
9577.47 944
9578.39 922
9579.31 906
9580.24 941
9581.16 913
9582.09 942
9583.01 882
9583.93 922
9584.86 943
9585.78 959
9586.70 953
9587.63 912
9588.55 894
9589.48 941
9590.40 880
9591.32 922
9592.25 870
9593.17 913
9594.10 957
9595.02 954
9595.95 921
9596.87 938
9597.79 1000
9598.72 941
9599.64 998
9600.57 993
9601.49 934
9602.42 928
9603.34 971
9604.27 987
9605.19 997
9606.12 965
9607.04 1022
9607.97 1051
9608.89 1012
9609.82 1008
9610.74 944
9611.67 972
9612.59 953
9613.52 997
9614.44 982
9615.37 958
9616.29 990
9617.22 966
9618.14 985
9619.07 973
9619.99 1019
9620.92 1036
9621.85 1041
9622.77 958
9623.70 1000
9624.62 992
9625.55 1009
9626.47 1018
9627.40 1009
9628.33 1041
9629.25 1038
9630.18 1074
9631.10 1049
9632.03 1085
9632.96 1069
9633.88 1092
9634.81 1109
9635.73 1090
9636.66 1112
9637.59 1136
9638.51 1099
9639.44 1095
9640.37 1075
9641.29 1112
9642.22 1119
9643.15 1165
9644.07 1196
9645.00 1238
9645.93 1253
9646.85 1250
9647.78 1299
9648.71 1247
9649.63 1312
9650.56 1244
9651.49 1322
9652.41 1269
9653.34 1225
9654.27 1165
9655.20 1202
9656.12 1165
9657.05 1153
9657.98 1153
9658.90 1119
9659.83 1137
9660.76 1173
9661.69 1118
9662.61 1149
9663.54 1167
9664.47 1152
9665.40 1150
9666.32 1130
9667.25 1135
9668.18 1134
9669.11 1117
9670.04 1085
9670.96 1164
9671.89 1106
9672.82 1142
9673.75 1116
9674.68 1090
9675.60 1047
9676.53 1072
9677.46 1112
9678.39 1042
9679.32 1119
9680.25 1086
9681.17 1085
9682.10 1043
9683.03 1090
9683.96 1094
9684.89 1099
9685.82 1081
9686.75 1124
9687.67 1074
9688.60 1097
9689.53 1094
9690.46 1115
9691.39 1091
9692.32 1112
9693.25 1095
9694.18 1037
9695.11 1086
9696.03 1065
9696.96 1085
9697.89 1089
9698.82 1074
9699.75 1057
9700.68 1076
9701.61 1055
9702.54 1058
9703.47 1073
9704.40 1065
9705.33 1053
9706.26 1017
9707.19 1080
9708.12 1081
9709.05 1055
9709.98 1017
9710.91 1051
9711.84 1029
9712.77 1072
9713.70 1067
9714.63 1058
9715.56 1071
9716.49 1052
9717.42 1029
9718.35 1042
9719.28 1059
9720.21 1029
9721.14 1064
9722.07 1020
9723.00 1079
9723.93 1093
9724.86 1060
9725.79 1077
9726.72 1107
9727.65 1070
9728.58 1101
9729.51 1081
9730.44 1088
9731.37 1096
9732.31 1074
9733.24 1040
9734.17 1066
9735.10 1061
9736.03 1083
9736.96 1096
9737.89 1072
9738.82 1102
9739.75 1070
9740.69 1088
9741.62 1042
9742.55 1137
9743.48 1053
9744.41 1102
9745.34 1117
9746.27 1104
9747.21 1081
9748.14 1052
9749.07 1080
9750.00 1112
9750.93 1088
9751.86 1099
9752.80 1135
9753.73 1096
9754.66 1067
9755.59 1105
9756.52 1119
9757.46 1104
9758.39 1145
9759.32 1097
9760.25 1105
9761.18 1136
9762.12 1151
9763.05 1151
9763.98 1149
9764.91 1146
9765.85 1187
9766.78 1123
9767.71 1111
9768.64 1153
9769.58 1131
9770.51 1092
9771.44 1073
9772.37 1110
9773.31 1119
9774.24 1124
9775.17 1151
9776.11 1192
9777.04 1150
9777.97 1206
9778.91 1212
9779.84 1213
9780.77 1233
9781.71 1302
9782.64 1298
9783.57 1253
9784.51 1245
9785.44 1239
9786.37 1284
9787.31 1234
9788.24 1252
9789.17 1249
9790.11 1212
9791.04 1195
9791.97 1229
9792.91 1194
9793.84 1205
9794.77 1229
9795.71 1218
9796.64 1284
9797.58 1277
9798.51 1306
9799.44 1294
9800.38 1285
9801.31 1242
9802.25 1250
9803.18 1210
9804.12 1190
9805.05 1128
9805.98 1159
9806.92 1195
9807.85 1131
9808.79 1167
9809.72 1090
9810.66 1151
9811.59 1107
9812.53 1125
9813.46 1109
9814.40 1092
9815.33 1106
9816.27 1086
9817.20 1104
9818.14 1083
9819.07 1050
9820.01 1081
9820.94 1032
9821.88 1038
9822.81 1016
9823.75 1039
9824.68 1058
9825.62 1055
9826.55 1059
9827.49 1034
9828.42 1063
9829.36 1085
9830.29 1066
9831.23 1092
9832.17 1054
9833.10 1022
9834.04 1087
9834.97 1061
9835.91 1079
9836.84 1028
9837.78 1022
9838.72 1018
9839.65 1022
9840.59 1049
9841.52 977
9842.46 1018
9843.40 1045
9844.33 1069
9845.27 1056
9846.20 1067
9847.14 1040
9848.08 1038
9849.01 1027
9849.95 1040
9850.89 1056
9851.82 1048
9852.76 1088
9853.70 1081
9854.63 1085
9855.57 1084
9856.51 1129
9857.44 1058
9858.38 1100
9859.32 1101
9860.25 1061
9861.19 1052
9862.13 1112
9863.07 1065
9864.00 1063
9864.94 1061
9865.88 1085
9866.81 1120
9867.75 1075
9868.69 1020
9869.63 1073
9870.56 1116
9871.50 1086
9872.44 1088
9873.38 1124
9874.31 1106
9875.25 1079
9876.19 1097
9877.13 1106
9878.07 1088
9879.00 1102
9879.94 1104
9880.88 1146
9881.82 1137
9882.75 1112
9883.69 1109
9884.63 1094
9885.57 1078
9886.51 1104
9887.45 1082
9888.38 1108
9889.32 1080
9890.26 1085
9891.20 1117
9892.14 1102
9893.08 1064
9894.01 1085
9894.95 1083
9895.89 1136
9896.83 1084
9897.77 1066
9898.71 1125
9899.65 1129
9900.59 1143
9901.52 1102
9902.46 1090
9903.40 1082
9904.34 1155
9905.28 1132
9906.22 1130
9907.16 1161
9908.10 1162
9909.04 1182
9909.98 1185
9910.92 1154
9911.86 1168
9912.80 1180
9913.73 1149
9914.67 1186
9915.61 1217
9916.55 1242
9917.49 1206
9918.43 1237
9919.37 1292
9920.31 1323
9921.25 1393
9922.19 1495
9923.13 1540
9924.07 1547
9925.01 1632
9925.95 1671
9926.89 1630
9927.83 1603
9928.77 1588
9929.71 1507
9930.65 1508
9931.59 1457
9932.53 1392
9933.47 1402
9934.41 1341
9935.36 1316
9936.30 1295
9937.24 1274
9938.18 1244
9939.12 1209
9940.06 1195
9941.00 1206
9941.94 1254
9942.88 1247
9943.82 1190
9944.76 1185
9945.70 1197
9946.64 1221
9947.59 1191
9948.53 1156
9949.47 1231
9950.41 1290
9951.35 1211
9952.29 1204
9953.23 1188
9954.17 1224
9955.12 1145
9956.06 1141
9957.00 1154
9957.94 1158
9958.88 1199
9959.82 1180
9960.77 1163
9961.71 1148
9962.65 1165
9963.59 1165
9964.53 1145
9965.48 1137
9966.42 1157
9967.36 1161
9968.30 1173
9969.24 1133
9970.19 1154
9971.13 1165
9972.07 1132
9973.01 1146
9973.95 1146
9974.90 1135
9975.84 1126
9976.78 1121
9977.72 1097
9978.67 1142
9979.61 1127
9980.55 1096
9981.50 1116
9982.44 1109
9983.38 1073
9984.32 1057
9985.27 1070
9986.21 1051
9987.15 1067
9988.10 1026
9989.04 1061
9989.98 1057
9990.92 1046
9991.87 1008
9992.81 1055
9993.75 1032
9994.70 1024
9995.64 1034
9996.58 1077
9997.53 1033
9998.47 1053
9999.41 1057
10000.36 1043
10001.30 1011
10002.25 1031
10003.19 1030
10004.13 1073
10005.08 1058
10006.02 1034
10006.96 1047
10007.91 1031
10008.85 1039
10009.80 1026
10010.74 1002
10011.68 1014
10012.63 1033
10013.57 1062
10014.52 1037
10015.46 1060
10016.41 1064
10017.35 1056
10018.29 1040
10019.24 1028
10020.18 1010
10021.13 1008
10022.07 1012
10023.02 1000
10023.96 986
10024.91 1072
10025.85 1015
10026.80 1013
10027.74 1018
10028.69 981
10029.63 1030
10030.58 990
10031.52 979
10032.47 1013
10033.41 972
10034.36 957
10035.30 968
10036.25 1030
10037.19 985
10038.14 971
10039.08 996
10040.03 948
10040.97 1025
10041.92 972
10042.87 972
10043.81 995
10044.76 958
10045.70 924
10046.65 966
10047.59 956
10048.54 937
10049.49 976
10050.43 957
10051.38 936
10052.32 947
10053.27 938
10054.22 946
10055.16 952
10056.11 926
10057.05 973
10058.00 960
10058.95 965
10059.89 905
10060.84 940
10061.79 952
10062.73 927
10063.68 955
10064.63 925
10065.57 965
10066.52 967
10067.47 931
10068.41 916
10069.36 927
10070.31 976
10071.25 971
10072.20 909
10073.15 953
10074.10 983
10075.04 976
10075.99 982
10076.94 958
10077.88 949
10078.83 936
10079.78 968
10080.73 987
10081.67 955
10082.62 943
10083.57 939
10084.52 891
10085.46 914
10086.41 914
10087.36 948
10088.31 936
10089.25 945
10090.20 933
10091.15 923
10092.10 908
10093.05 933
10093.99 947
10094.94 941
10095.89 923
10096.84 931
10097.79 955
10098.73 909
10099.68 903
10100.63 945
10101.58 943
10102.53 916
10103.48 876
10104.42 902
10105.37 906
10106.32 898
10107.27 908
10108.22 952
10109.17 915
10110.12 923
10111.06 929
10112.01 900
10112.96 889
10113.91 928
10114.86 932
10115.81 882
10116.76 912
10117.71 883
10118.66 955
10119.61 943
10120.56 882
10121.50 898
10122.45 910
10123.40 904
10124.35 923
10125.30 920
10126.25 944
10127.20 956
10128.15 908
10129.10 880
10130.05 888
10131.00 918
10131.95 947
10132.90 925
10133.85 967
10134.80 948
10135.75 927
10136.70 985
10137.65 942
10138.60 921
10139.55 963
10140.50 1015
10141.45 960
10142.40 953
10143.35 937
10144.30 958
10145.25 963
10146.20 969
10147.15 1009
10148.10 1002
10149.05 1019
10150.00 1011
10150.95 1027
10151.90 1020
10152.86 999
10153.81 984
10154.76 1003
10155.71 981
10156.66 1011
10157.61 1012
10158.56 1018
10159.51 1020
10160.46 1015
10161.41 1077
10162.37 1029
10163.32 1083
10164.27 1055
10165.22 1041
10166.17 1112
10167.12 1090
10168.07 1092
10169.03 1068
10169.98 1060
10170.93 1095
10171.88 1126
10172.83 1093
10173.78 1131
10174.74 1115
10175.69 1130
10176.64 1159
10177.59 1108
10178.54 1158
10179.49 1140
10180.45 1139
10181.40 1164
10182.35 1178
10183.30 1212
10184.26 1221
10185.21 1222
10186.16 1254
10187.11 1256
10188.06 1239
10189.02 1235
10189.97 1259
10190.92 1258
10191.87 1277
10192.83 1301
10193.78 1345
10194.73 1311
10195.69 1296
10196.64 1337
10197.59 1338
10198.54 1346
10199.50 1413
10200.45 1394
10201.40 1433
10202.36 1495
10203.31 1527
10204.26 1543
10205.22 1569
10206.17 1570
10207.12 1546
10208.08 1519
10209.03 1518
10209.98 1507
10210.94 1523
10211.89 1494
10212.84 1465
10213.80 1435
10214.75 1407
10215.70 1400
10216.66 1348
10217.61 1384
10218.56 1331
10219.52 1373
10220.47 1393
10221.43 1335
10222.38 1355
10223.33 1292
10224.29 1301
10225.24 1316
10226.20 1220
10227.15 1316
10228.11 1309
10229.06 1301
10230.01 1304
10230.97 1317
10231.92 1326
10232.88 1310
10233.83 1315
10234.79 1238
10235.74 1327
10236.70 1354
10237.65 1293
10238.60 1280
10239.56 1288
10240.51 1270
10241.47 1261
10242.42 1208
10243.38 1291
10244.33 1219
10245.29 1179
10246.24 1205
10247.20 1225
10248.15 1218
10249.11 1179
10250.07 1208
10251.02 1224
10251.98 1186
10252.93 1160
10253.89 1170
10254.84 1168
10255.80 1166
10256.75 1147
10257.71 1137
10258.67 1155
10259.62 1182
10260.58 1209
10261.53 1257
10262.49 1247
10263.44 1248
10264.40 1267
10265.36 1251
10266.31 1203
10267.27 1229
10268.22 1241
10269.18 1216
10270.14 1170
10271.09 1163
10272.05 1204
10273.01 1143
10273.96 1084
10274.92 1081
10275.87 1102
10276.83 1111
10277.79 1105
10278.74 1096
10279.70 1066
10280.66 1048
10281.61 1079
10282.57 1131
10283.53 1052
10284.49 1064
10285.44 1040
10286.40 1033
10287.36 1052
10288.31 1097
10289.27 1075
10290.23 1036
10291.18 1011
10292.14 1017
10293.10 1017
10294.06 1036
10295.01 1041
10295.97 1056
10296.93 1058
10297.89 992
10298.84 1007
10299.80 974
10300.76 980
10301.72 1004
10302.67 999
10303.63 1013
10304.59 982
10305.55 949
10306.51 944
10307.46 960
10308.42 985
10309.38 945
10310.34 954
10311.30 999
10312.25 950
10313.21 980
10314.17 923
10315.13 935
10316.09 941
10317.05 934
10318.00 928
10318.96 935
10319.92 969
10320.88 978
10321.84 944
10322.80 921
10323.76 896
10324.71 928
10325.67 919
10326.63 935
10327.59 953
10328.55 951
10329.51 937
10330.47 927
10331.43 919
10332.39 949
10333.35 980
10334.30 948
10335.26 968
10336.22 935
10337.18 935
10338.14 933
10339.10 917
10340.06 959
10341.02 967
10341.98 950
10342.94 962
10343.90 972
10344.86 1007
10345.82 1019
10346.78 981
10347.74 1038
10348.70 993
10349.66 1013
10350.62 1009
10351.58 1019
10352.54 1014
10353.50 990
10354.46 953
10355.42 987
10356.38 1002
10357.34 949
10358.30 955
10359.26 957
10360.22 939
10361.18 921
10362.14 935
10363.10 964
10364.06 915
10365.02 916
10365.98 957
10366.94 971
10367.90 951
10368.87 923
10369.83 898
10370.79 928
10371.75 926
10372.71 913
10373.67 930
10374.63 941
10375.59 898
10376.55 921
10377.51 891
10378.48 908
10379.44 926
10380.40 944
10381.36 935
10382.32 945
10383.28 928
10384.24 903
10385.21 909
10386.17 899
10387.13 928
10388.09 910
10389.05 953
10390.01 916
10390.98 913
10391.94 886
10392.90 923
10393.86 924
10394.82 895
10395.79 926
10396.75 959
10397.71 958
10398.67 930
10399.63 891
10400.60 942
10401.56 985
10402.52 933
10403.48 903
10404.45 929
10405.41 921
10406.37 944
10407.33 925
10408.30 968
10409.26 955
10410.22 991
10411.18 998
10412.15 996
10413.11 979
10414.07 985
10415.04 1070
10416.00 1082
10416.96 1097
10417.93 1096
10418.89 1129
10419.85 1088
10420.81 1096
10421.78 1145
10422.74 1111
10423.70 1123
10424.67 1150
10425.63 1114
10426.59 1124
10427.56 1048
10428.52 1066
10429.49 1017
10430.45 968
10431.41 978
10432.38 986
10433.34 946
10434.30 959
10435.27 932
10436.23 921
10437.20 939
10438.16 917
10439.12 927
10440.09 913
10441.05 907
10442.02 910
10442.98 898
10443.94 901
10444.91 888
10445.87 927
10446.84 859
10447.80 882
10448.77 866
10449.73 843
10450.70 843
10451.66 834
10452.63 820
10453.59 835
10454.55 839
10455.52 859
10456.48 820
10457.45 844
10458.41 846
10459.38 816
10460.34 858
10461.31 840
10462.27 816
10463.24 810
10464.20 853
10465.17 834
10466.14 827
10467.10 848
10468.07 812
10469.03 833
10470.00 845
10470.96 825
10471.93 858
10472.89 847
10473.86 869
10474.82 842
10475.79 854
10476.76 892
10477.72 881
10478.69 868
10479.65 881
10480.62 884
10481.59 854
10482.55 851
10483.52 831
10484.48 862
10485.45 870
10486.42 833
10487.38 870
10488.35 850
10489.32 827
10490.28 828
10491.25 843
10492.21 836
10493.18 836
10494.15 840
10495.11 865
10496.08 855
10497.05 877
10498.01 855
10498.98 846
10499.95 838
10500.92 851
10501.88 834
10502.85 836
10503.82 856
10504.78 874
10505.75 887
10506.72 868
10507.68 839
10508.65 861
10509.62 849
10510.59 820
10511.55 852
10512.52 834
10513.49 852
10514.46 821
10515.42 854
10516.39 854
10517.36 862
10518.33 858
10519.29 843
10520.26 833
10521.23 837
10522.20 832
10523.17 853
10524.13 873
10525.10 833
10526.07 838
10527.04 779
10528.01 849
10528.97 836
10529.94 858
10530.91 848
10531.88 827
10532.85 843
10533.82 852
10534.78 840
10535.75 797
10536.72 825
10537.69 820
10538.66 874
10539.63 860
10540.60 850
10541.56 797
10542.53 867
10543.50 871
10544.47 874
10545.44 844
10546.41 801
10547.38 831
10548.35 864
10549.32 874
10550.29 856
10551.25 875
10552.22 860
10553.19 860
10554.16 863
10555.13 927
10556.10 931
10557.07 958
10558.04 933
10559.01 919
10559.98 945
10560.95 912
10561.92 917
10562.89 936
10563.86 890
10564.83 936
10565.80 871
10566.77 885
10567.74 896
10568.71 862
10569.68 884
10570.65 901
10571.62 870
10572.59 843
10573.56 826
10574.53 872
10575.50 862
10576.47 864
10577.44 869
10578.41 869
10579.38 871
10580.35 860
10581.32 864
10582.29 867
10583.26 856
10584.23 833
10585.21 843
10586.18 855
10587.15 824
10588.12 847
10589.09 845
10590.06 868
10591.03 896
10592.00 918
10592.97 845
10593.94 818
10594.92 872
10595.89 860
10596.86 851
10597.83 874
10598.80 855
10599.77 872
10600.74 851
10601.71 833
10602.69 882
10603.66 864
10604.63 851
10605.60 849
10606.57 877
10607.54 848
10608.52 839
10609.49 865
10610.46 846
10611.43 819
10612.40 864
10613.38 900
10614.35 867
10615.32 862
10616.29 884
10617.27 901
10618.24 912
10619.21 875
10620.18 843
10621.15 867
10622.13 919
10623.10 906
10624.07 876
10625.04 876
10626.02 854
10626.99 900
10627.96 951
10628.94 869
10629.91 896
10630.88 921
10631.85 969
10632.83 963
10633.80 1001
10634.77 1005
10635.75 1005
10636.72 1044
10637.69 987
10638.67 1019
10639.64 1045
10640.61 1010
10641.59 995
10642.56 952
10643.53 975
10644.51 991
10645.48 946
10646.45 942
10647.43 918
10648.40 913
10649.37 897
10650.35 897
10651.32 858
10652.30 834
10653.27 844
10654.24 867
10655.22 851
10656.19 826
10657.16 846
10658.14 853
10659.11 851
10660.09 876
10661.06 873
10662.04 874
10663.01 852
10663.98 833
10664.96 814
10665.93 816
10666.91 819
10667.88 865
10668.86 862
10669.83 868
10670.81 823
10671.78 829
10672.76 851
10673.73 842
10674.71 840
10675.68 850
10676.66 857
10677.63 881
10678.61 831
10679.58 836
10680.56 863
10681.53 855
10682.51 869
10683.48 835
10684.46 801
10685.43 828
10686.41 827
10687.38 807
10688.36 791
10689.33 821
10690.31 841
10691.28 867
10692.26 820
10693.24 798
10694.21 819
10695.19 812
10696.16 777
10697.14 803
10698.12 859
10699.09 806
10700.07 826
10701.04 855
10702.02 841
10703.00 825
10703.97 834
10704.95 829
10705.92 848
10706.90 790
10707.88 818
10708.85 808
10709.83 784
10710.81 793
10711.78 838
10712.76 877
10713.74 830
10714.71 815
10715.69 805
10716.67 840
10717.64 812
10718.62 812
10719.60 822
10720.57 837
10721.55 830
10722.53 851
10723.50 842
10724.48 841
10725.46 840
10726.44 816
10727.41 824
10728.39 816
10729.37 848
10730.35 874
10731.32 838
10732.30 847
10733.28 891
10734.26 836
10735.23 856
10736.21 870
10737.19 863
10738.17 874
10739.14 859
10740.12 897
10741.10 864
10742.08 856
10743.06 878
10744.03 873
10745.01 890
10745.99 883
10746.97 856
10747.95 882
10748.92 895
10749.90 851
10750.88 867
10751.86 868
10752.84 864
10753.82 842
10754.79 860
10755.77 857
10756.75 877
10757.73 841
10758.71 833
10759.69 886
10760.67 904
10761.65 852
10762.62 848
10763.60 889
10764.58 865
10765.56 895
10766.54 885
10767.52 886
10768.50 870
10769.48 890
10770.46 930
10771.44 936
10772.42 894
10773.39 893
10774.37 932
10775.35 961
10776.33 959
10777.31 958
10778.29 897
10779.27 908
10780.25 912
10781.23 951
10782.21 915
10783.19 938
10784.17 951
10785.15 913
10786.13 928
10787.11 924
10788.09 937
10789.07 901
10790.05 962
10791.03 952
10792.01 969
10792.99 930
10793.97 938
10794.95 935
10795.93 942
10796.91 923
10797.89 933
10798.87 924
10799.85 910
10800.83 924
10801.82 924
10802.80 915
10803.78 860
10804.76 887
10805.74 931
10806.72 945
10807.70 905
10808.68 947
10809.66 918
10810.64 956
10811.62 949
10812.61 901
10813.59 932
10814.57 894
10815.55 946
10816.53 952
10817.51 938
10818.49 964
10819.47 963
10820.46 935
10821.44 926
10822.42 968
10823.40 974
10824.38 940
10825.36 970
10826.35 955
10827.33 927
10828.31 946
10829.29 957
10830.27 960
10831.25 948
10832.24 1022
10833.22 967
10834.20 980
10835.18 971
10836.17 991
10837.15 952
10838.13 995
10839.11 978
10840.09 976
10841.08 1010
10842.06 966
10843.04 978
10844.02 996
10845.01 1003
10845.99 986
10846.97 970
10847.96 1021
10848.94 1035
10849.92 1015
10850.90 1027
10851.89 1012
10852.87 1018
10853.85 1011
10854.84 1031
10855.82 1003
10856.80 1030
10857.78 1063
10858.77 1050
10859.75 1038
10860.73 1030
10861.72 1089
10862.70 1069
10863.68 1087
10864.67 1082
10865.65 1079
10866.64 1074
10867.62 1083
10868.60 1095
10869.59 1092
10870.57 1112
10871.55 1119
10872.54 1122
10873.52 1159
10874.51 1166
10875.49 1156
10876.47 1149
10877.46 1209
10878.44 1193
10879.43 1200
10880.41 1252
10881.39 1243
10882.38 1221
10883.36 1223
10884.35 1251
10885.33 1264
10886.32 1264
10887.30 1255
10888.29 1283
10889.27 1279
10890.25 1294
10891.24 1369
10892.22 1345
10893.21 1366
10894.19 1380
10895.18 1433
10896.16 1416
10897.15 1456
10898.13 1481
10899.12 1484
10900.10 1460
10901.09 1517
10902.07 1507
10903.06 1479
10904.04 1466
10905.03 1470
10906.01 1459
10907.00 1425
10907.99 1440
10908.97 1426
10909.96 1402
10910.94 1388
10911.93 1467
10912.91 1462
10913.90 1449
10914.88 1387
10915.87 1401
10916.86 1447
10917.84 1464
10918.83 1428
10919.81 1454
10920.80 1437
10921.79 1434
10922.77 1480
10923.76 1477
10924.74 1465
10925.73 1442
10926.72 1462
10927.70 1479
10928.69 1508
10929.68 1506
10930.66 1481
10931.65 1509
10932.64 1488
10933.62 1533
10934.61 1557
10935.60 1605
10936.58 1546
10937.57 1561
10938.56 1569
10939.54 1577
10940.53 1605
10941.52 1622
10942.50 1652
10943.49 1628
10944.48 1632
10945.47 1683
10946.45 1664
10947.44 1744
10948.43 1775
10949.41 1774
10950.40 1911
10951.39 1884
10952.38 1966
10953.36 1936
10954.35 2020
10955.34 2066
10956.33 2012
10957.31 2049
10958.30 2087
10959.29 2057
10960.28 2070
10961.27 2040
10962.25 2022
10963.24 1965
10964.23 1938
10965.22 1928
10966.21 1879
10967.19 1889
10968.18 1867
10969.17 1886
10970.16 1902
10971.15 1865
10972.13 1862
10973.12 1844
10974.11 1841
10975.10 1878
10976.09 1870
10977.08 1871
10978.07 1860
10979.05 1782
10980.04 1845
10981.03 1802
10982.02 1878
10983.01 1860
10984.00 1859
10984.99 1878
10985.98 1868
10986.96 1930
10987.95 2039
10988.94 2066
10989.93 2048
10990.92 2173
10991.91 2198
10992.90 2304
10993.89 2326
10994.88 2389
10995.87 2466
10996.86 2517
10997.85 2495
10998.84 2559
10999.83 2488
11000.82 2484
11001.81 2395
11002.79 2326
11003.78 2324
11004.77 2256
11005.76 2161
11006.75 2144
11007.74 2091
11008.73 2063
11009.72 2014
11010.71 1903
11011.70 1930
11012.69 1867
11013.68 1864
11014.67 1794
11015.67 1692
11016.66 1653
11017.65 1718
11018.64 1688
11019.63 1661
11020.62 1655
11021.61 1631
11022.60 1613
11023.59 1579
11024.58 1562
11025.57 1567
11026.56 1532
11027.55 1522
11028.54 1504
11029.53 1464
11030.52 1473
11031.52 1436
11032.51 1420
11033.50 1453
11034.49 1466
11035.48 1422
11036.47 1422
11037.46 1397
11038.45 1425
11039.45 1411
11040.44 1390
11041.43 1385
11042.42 1442
11043.41 1386
11044.40 1349
11045.39 1361
11046.39 1391
11047.38 1418
11048.37 1364
11049.36 1342
11050.35 1367
11051.35 1386
11052.34 1389
11053.33 1401
11054.32 1337
11055.31 1358
11056.31 1351
11057.30 1376
11058.29 1352
11059.28 1320
11060.27 1402
11061.27 1314
11062.26 1416
11063.25 1369
11064.24 1313
11065.24 1382
11066.23 1406
11067.22 1421
11068.21 1365
11069.21 1390
11070.20 1402
11071.19 1343
11072.19 1341
11073.18 1397
11074.17 1422
11075.16 1407
11076.16 1367
11077.15 1395
11078.14 1394
11079.14 1426
11080.13 1390
11081.12 1392
11082.12 1346
11083.11 1353
11084.10 1375
11085.10 1388
11086.09 1362
11087.08 1344
11088.08 1407
11089.07 1439
11090.06 1428
11091.06 1404
11092.05 1375
11093.04 1368
11094.04 1423
11095.03 1421
11096.03 1396
11097.02 1390
11098.01 1394
11099.01 1424
11100.00 1409
11101.00 1402
11101.99 1396
11102.98 1404
11103.98 1386
11104.97 1353
11105.97 1341
11106.96 1393
11107.96 1313
11108.95 1409
11109.95 1362
11110.94 1399
11111.93 1395
11112.93 1413
11113.92 1382
11114.92 1371
11115.91 1357
11116.91 1406
11117.90 1459
11118.90 1444
11119.89 1391
11120.89 1423
11121.88 1432
11122.88 1453
11123.87 1495
11124.87 1467
11125.86 1457
11126.86 1511
11127.85 1440
11128.85 1463
11129.84 1465
11130.84 1431
11131.84 1371
11132.83 1378
11133.83 1409
11134.82 1430
11135.82 1404
11136.81 1348
11137.81 1362
11138.81 1365
11139.80 1375
11140.80 1369
11141.79 1397
11142.79 1401
11143.79 1372
11144.78 1373
11145.78 1370
11146.77 1372
11147.77 1340
11148.77 1358
11149.76 1338
11150.76 1338
11151.75 1334
11152.75 1313
11153.75 1297
11154.74 1301
11155.74 1319
11156.74 1269
11157.73 1269
11158.73 1307
11159.73 1309
11160.72 1261
11161.72 1233
11162.72 1246
11163.71 1306
11164.71 1270
11165.71 1263
11166.71 1259
11167.70 1216
11168.70 1228
11169.70 1263
11170.69 1284
11171.69 1277
11172.69 1271
11173.69 1283
11174.68 1366
11175.68 1360
11176.68 1323
11177.68 1263
11178.67 1290
11179.67 1266
11180.67 1329
11181.67 1280
11182.66 1321
11183.66 1365
11184.66 1333
11185.66 1348
11186.66 1361
11187.65 1332
11188.65 1354
11189.65 1382
11190.65 1312
11191.65 1388
11192.64 1368
11193.64 1327
11194.64 1326
11195.64 1351
11196.64 1334
11197.64 1328
11198.63 1345
11199.63 1346
11200.63 1349
11201.63 1358
11202.63 1354
11203.63 1349
11204.63 1343
11205.63 1348
11206.62 1323
11207.62 1352
11208.62 1331
11209.62 1365
11210.62 1359
11211.62 1311
11212.62 1256
11213.62 1316
11214.62 1349
11215.62 1298
11216.61 1322
11217.61 1286
11218.61 1259
11219.61 1288
11220.61 1272
11221.61 1255
11222.61 1206
11223.61 1245
11224.61 1230
11225.61 1235
11226.61 1241
11227.61 1182
11228.61 1198
11229.61 1189
11230.61 1228
11231.61 1259
11232.61 1220
11233.61 1234
11234.61 1174
11235.61 1183
11236.61 1222
11237.61 1216
11238.61 1196
11239.61 1176
11240.61 1181
11241.61 1160
11242.61 1164
11243.61 1153
11244.61 1167
11245.61 1170
11246.61 1235
11247.61 1218
11248.62 1235
11249.62 1192
11250.62 1217
11251.62 1196
11252.62 1215
11253.62 1149
11254.62 1162
11255.62 1202
11256.62 1196
11257.62 1199
11258.62 1202
11259.63 1181
11260.63 1185
11261.63 1250
11262.63 1252
11263.63 1229
11264.63 1225
11265.63 1239
11266.64 1309
11267.64 1222
11268.64 1226
11269.64 1263
11270.64 1286
11271.64 1260
11272.65 1287
11273.65 1284
11274.65 1324
11275.65 1293
11276.65 1301
11277.65 1357
11278.66 1350
11279.66 1297
11280.66 1325
11281.66 1290
11282.67 1292
11283.67 1303
11284.67 1319
11285.67 1302
11286.67 1296
11287.68 1288
11288.68 1281
11289.68 1264
11290.68 1266
11291.69 1275
11292.69 1273
11293.69 1237
11294.70 1284
11295.70 1275
11296.70 1275
11297.70 1262
11298.71 1257
11299.71 1229
11300.71 1217
11301.72 1275
11302.72 1255
11303.72 1293
11304.72 1280
11305.73 1313
11306.73 1321
11307.73 1312
11308.74 1292
11309.74 1356
11310.74 1364
11311.75 1330
11312.75 1308
11313.76 1360
11314.76 1346
11315.76 1316
11316.77 1298
11317.77 1304
11318.77 1329
11319.78 1325
11320.78 1287
11321.79 1258
11322.79 1233
11323.79 1255
11324.80 1259
11325.80 1223
11326.81 1248
11327.81 1206
11328.81 1234
11329.82 1249
11330.82 1208
11331.83 1245
11332.83 1244
11333.84 1223
11334.84 1207
11335.85 1242
11336.85 1222
11337.85 1250
11338.86 1229
11339.86 1254
11340.87 1238
11341.87 1280
11342.88 1212
11343.88 1189
11344.89 1203
11345.89 1257
11346.90 1253
11347.90 1217
11348.91 1202
11349.91 1199
11350.92 1198
11351.92 1200
11352.93 1202
11353.94 1195
11354.94 1221
11355.95 1220
11356.95 1227
11357.96 1241
11358.96 1149
11359.97 1165
11360.97 1191
11361.98 1181
11362.99 1199
11363.99 1192
11365.00 1163
11366.00 1161
11367.01 1150
11368.02 1154
11369.02 1108
11370.03 1142
11371.03 1148
11372.04 1095
11373.05 1107
11374.05 1159
11375.06 1179
11376.06 1110
11377.07 1156
11378.08 1158
11379.08 1149
11380.09 1125
11381.10 1167
11382.10 1150
11383.11 1118
11384.12 1162
11385.12 1123
11386.13 1102
11387.14 1132
11388.14 1144
11389.15 1155
11390.16 1185
11391.17 1155
11392.17 1153
11393.18 1188
11394.19 1176
11395.19 1200
11396.20 1164
11397.21 1208
11398.22 1179
11399.22 1192
11400.23 1237
11401.24 1173
11402.25 1153
11403.25 1192
11404.26 1226
11405.27 1203
11406.28 1229
11407.28 1234
11408.29 1219
11409.30 1210
11410.31 1215
11411.31 1191
11412.32 1172
11413.33 1183
11414.34 1222
11415.35 1214
11416.35 1226
11417.36 1256
11418.37 1237
11419.38 1213
11420.39 1233
11421.40 1202
11422.40 1241
11423.41 1257
11424.42 1212
11425.43 1267
11426.44 1285
11427.45 1237
11428.46 1250
11429.46 1312
11430.47 1322
11431.48 1286
11432.49 1272
11433.50 1302
11434.51 1273
11435.52 1289
11436.53 1328
11437.54 1340
11438.54 1330
11439.55 1323
11440.56 1354
11441.57 1347
11442.58 1356
11443.59 1339
11444.60 1306
11445.61 1359
11446.62 1297
11447.63 1326
11448.64 1350
11449.65 1354
11450.66 1359
11451.67 1373
11452.68 1398
11453.69 1392
11454.70 1351
11455.71 1380
11456.72 1363
11457.73 1401
11458.74 1387
11459.75 1367
11460.76 1375
11461.77 1397
11462.78 1408
11463.79 1378
11464.80 1428
11465.81 1413
11466.82 1419
11467.83 1414
11468.84 1397
11469.85 1440
11470.86 1448
11471.87 1418
11472.88 1411
11473.89 1443
11474.90 1482
11475.91 1467
11476.92 1450
11477.93 1488
11478.95 1545
11479.96 1491
11480.97 1496
11481.98 1497
11482.99 1463
11484.00 1495
11485.01 1482
11486.02 1545
11487.03 1543
11488.05 1552
11489.06 1547
11490.07 1551
11491.08 1562
11492.09 1528
11493.10 1522
11494.11 1584
11495.13 1587
11496.14 1615
11497.15 1551
11498.16 1543
11499.17 1580
11500.18 1622
11501.20 1626
11502.21 1572
11503.22 1579
11504.23 1603
11505.24 1568
11506.26 1604
11507.27 1602
11508.28 1598
11509.29 1648
11510.30 1645
11511.32 1669
11512.33 1667
11513.34 1669
11514.35 1725
11515.37 1650
11516.38 1731
11517.39 1754
11518.40 1759
11519.42 1740
11520.43 1706
11521.44 1771
11522.45 1729
11523.47 1773
11524.48 1782
11525.49 1772
11526.51 1830
11527.52 1851
11528.53 1871
11529.55 1858
11530.56 1947
11531.57 1967
11532.59 1893
11533.60 1909
11534.61 1947
11535.63 1988
11536.64 2014
11537.65 1972
11538.67 2021
11539.68 2067
11540.69 2083
11541.71 2107
11542.72 2191
11543.73 2157
11544.75 2222
11545.76 2242
11546.78 2276
11547.79 2195
11548.80 2300
11549.82 2379
11550.83 2366
11551.85 2420
11552.86 2464
11553.87 2516
11554.89 2501
11555.90 2481
11556.92 2533
11557.93 2589
11558.95 2586
11559.96 2602
11560.97 2658
11561.99 2718
11563.00 2771
11564.02 2777
11565.03 2862
11566.05 2860
11567.06 2913
11568.08 3007
11569.09 3001
11570.11 3063
11571.12 3174
11572.14 3252
11573.15 3274
11574.17 3394
11575.18 3422
11576.20 3521
11577.21 3603
11578.23 3752
11579.24 3837
11580.26 3884
11581.27 4027
11582.29 4052
11583.30 4279
11584.32 4549
11585.33 4626
11586.35 4834
11587.37 5129
11588.38 5357
11589.40 5676
11590.41 5985
11591.43 6267
11592.44 6590
11593.46 6994
11594.48 7181
11595.49 7418
11596.51 7555
11597.52 7646
11598.54 7496
11599.56 7361
11600.57 7384
11601.59 7152
11602.61 6860
11603.62 6588
11604.64 6190
11605.66 5921
11606.67 5745
11607.69 5395
11608.70 5118
11609.72 4927
11610.74 4641
11611.75 4457
11612.77 4316
11613.79 4120
11614.81 3977
11615.82 3867
11616.84 3669
11617.86 3521
11618.87 3446
11619.89 3310
11620.91 3232
11621.92 3144
11622.94 3074
11623.96 2966
11624.98 2953
11625.99 2853
11627.01 2780
11628.03 2756
11629.05 2649
11630.06 2559
11631.08 2568
11632.10 2453
11633.12 2439
11634.13 2405
11635.15 2393
11636.17 2299
11637.19 2215
11638.20 2216
11639.22 2187
11640.24 2159
11641.26 2116
11642.28 2013
11643.29 2013
11644.31 2006
11645.33 2014
11646.35 1971
11647.37 1970
11648.39 1931
11649.40 2008
11650.42 1978
11651.44 1930
11652.46 1956
11653.48 1994
11654.50 1973
11655.51 1973
11656.53 1939
11657.55 1989
11658.57 2000
11659.59 2052
11660.61 2037
11661.63 2021
11662.65 1981
11663.67 2002
11664.68 2035
11665.70 2015
11666.72 2050
11667.74 2107
11668.76 2123
11669.78 2130
11670.80 2197
11671.82 2183
11672.84 2156
11673.86 2125
11674.88 2199
11675.90 2259
11676.92 2291
11677.94 2246
11678.96 2251
11679.98 2326
11680.99 2254
11682.01 2237
11683.03 2256
11684.05 2246
11685.07 2222
11686.09 2230
11687.11 2299
11688.13 2253
11689.15 2228
11690.17 2238
11691.19 2288
11692.21 2290
11693.24 2307
11694.26 2295
11695.28 2232
11696.30 2245
11697.32 2235
11698.34 2193
11699.36 2230
11700.38 2217
11701.40 2250
11702.42 2197
11703.44 2143
11704.46 2111
11705.48 2106
11706.50 2137
11707.52 2099
11708.54 2127
11709.57 2079
11710.59 2120
11711.61 2075
11712.63 2031
11713.65 2046
11714.67 2027
11715.69 1977
11716.71 1991
11717.73 1995
11718.76 1962
11719.78 1951
11720.80 1909
11721.82 1909
11722.84 1902
11723.86 1886
11724.89 1794
11725.91 1851
11726.93 1803
11727.95 1870
11728.97 1834
11729.99 1788
11731.02 1786
11732.04 1827
11733.06 1779
11734.08 1740
11735.10 1784
11736.13 1766
11737.15 1717
11738.17 1715
11739.19 1786
11740.22 1762
11741.24 1735
11742.26 1733
11743.28 1744
11744.30 1777
11745.33 1733
11746.35 1745
11747.37 1707
11748.40 1693
11749.42 1690
11750.44 1651
11751.46 1670
11752.49 1635
11753.51 1655
11754.53 1631
11755.56 1581
11756.58 1579
11757.60 1571
11758.62 1562
11759.65 1544
11760.67 1567
11761.69 1517
11762.72 1510
11763.74 1544
11764.76 1562
11765.79 1503
11766.81 1509
11767.83 1492
11768.86 1511
11769.88 1526
11770.91 1509
11771.93 1480
11772.95 1467
11773.98 1376
11775.00 1420
11776.02 1403
11777.05 1383
11778.07 1467
11779.10 1410
11780.12 1397
11781.14 1373
11782.17 1391
11783.19 1367
11784.22 1373
11785.24 1388
11786.26 1304
11787.29 1315
11788.31 1337
11789.34 1322
11790.36 1292
11791.39 1321
11792.41 1290
11793.44 1331
11794.46 1308
11795.49 1318
11796.51 1289
11797.54 1300
11798.56 1253
11799.59 1276
11800.61 1269
11801.63 1292
11802.66 1307
11803.69 1301
11804.71 1306
11805.74 1299
11806.76 1284
11807.79 1255
11808.81 1249
11809.84 1239
11810.86 1251
11811.89 1232
11812.91 1262
11813.94 1245
11814.96 1210
11815.99 1231
11817.01 1210
11818.04 1215
11819.07 1219
11820.09 1222
11821.12 1205
11822.14 1254
11823.17 1199
11824.20 1199
11825.22 1240
11826.25 1242
11827.27 1205
11828.30 1212
11829.33 1181
11830.35 1209
11831.38 1221
11832.40 1226
11833.43 1229
11834.46 1198
11835.48 1178
11836.51 1211
11837.54 1195
11838.56 1193
11839.59 1159
11840.62 1148
11841.64 1191
11842.67 1177
11843.70 1140
11844.72 1160
11845.75 1187
11846.78 1184
11847.80 1153
11848.83 1146
11849.86 1186
11850.89 1166
11851.91 1195
11852.94 1153
11853.97 1173
11854.99 1229
11856.02 1237
11857.05 1215
11858.08 1175
11859.10 1177
11860.13 1169
11861.16 1189
11862.19 1184
11863.21 1199
11864.24 1227
11865.27 1232
11866.30 1203
11867.33 1197
11868.35 1218
11869.38 1197
11870.41 1229
11871.44 1249
11872.47 1195
11873.49 1258
11874.52 1210
11875.55 1264
11876.58 1252
11877.61 1226
11878.63 1220
11879.66 1272
11880.69 1268
11881.72 1265
11882.75 1243
11883.78 1318
11884.81 1286
11885.83 1280
11886.86 1282
11887.89 1323
11888.92 1291
11889.95 1304
11890.98 1328
11892.01 1337
11893.04 1363
11894.06 1311
11895.09 1360
11896.12 1360
11897.15 1384
11898.18 1430
11899.21 1407
11900.24 1413
11901.27 1360
11902.30 1378
11903.33 1407
11904.36 1426
11905.39 1437
11906.42 1437
11907.45 1398
11908.48 1338
11909.50 1332
11910.53 1360
11911.56 1383
11912.59 1424
11913.62 1368
11914.65 1356
11915.68 1332
11916.71 1364
11917.74 1386
11918.77 1343
11919.80 1377
11920.83 1378
11921.86 1368
11922.89 1420
11923.92 1421
11924.95 1442
11925.99 1420
11927.02 1447
11928.05 1441
11929.08 1477
11930.11 1504
11931.14 1505
11932.17 1475
11933.20 1440
11934.23 1421
11935.26 1394
11936.29 1357
11937.32 1353
11938.35 1334
11939.38 1328
11940.41 1284
11941.45 1310
11942.48 1290
11943.51 1273
11944.54 1197
11945.57 1244
11946.60 1199
11947.63 1204
11948.66 1168
11949.70 1228
11950.73 1149
11951.76 1141
11952.79 1131
11953.82 1150
11954.85 1125
11955.88 1148
11956.92 1148
11957.95 1126
11958.98 1096
11960.01 1066
11961.04 1116
11962.08 1116
11963.11 1171
11964.14 1111
11965.17 1083
11966.20 1126
11967.24 1114
11968.27 1104
11969.30 1077
11970.33 1100
11971.36 1107
11972.40 1166
11973.43 1118
11974.46 1105
11975.49 1113
11976.53 1106
11977.56 1101
11978.59 1100
11979.62 1085
11980.66 1117
11981.69 1083
11982.72 1091
11983.76 1069
11984.79 1065
11985.82 1063
11986.85 1128
11987.89 1115
11988.92 1117
11989.95 1125
11990.99 1128
11992.02 1166
11993.05 1153
11994.09 1108
11995.12 1146
11996.15 1195
11997.19 1146
11998.22 1123
11999.25 1122
12000.29 1171
12001.32 1205
12002.35 1200
12003.39 1235
12004.42 1207
12005.46 1242
12006.49 1219
12007.52 1237
12008.56 1219
12009.59 1231
12010.63 1261
12011.66 1296
12012.69 1264
12013.73 1312
12014.76 1264
12015.80 1270
12016.83 1302
12017.86 1273
12018.90 1316
12019.93 1289
12020.97 1275
12022.00 1270
12023.04 1285
12024.07 1247
12025.11 1234
12026.14 1234
12027.18 1239
12028.21 1208
12029.25 1247
12030.28 1226
12031.32 1208
12032.35 1223
12033.39 1209
12034.42 1200
12035.46 1198
12036.49 1153
12037.53 1155
12038.56 1178
12039.60 1158
12040.63 1140
12041.67 1117
12042.70 1108
12043.74 1107
12044.77 1090
12045.81 1094
12046.84 1121
12047.88 1103
12048.92 1086
12049.95 1032
12050.99 1104
12052.02 1071
12053.06 1043
12054.09 1017
12055.13 1054
12056.17 1073
12057.20 1058
12058.24 1056
12059.27 1056
12060.31 1050
12061.35 1051
12062.38 1011
12063.42 1021
12064.46 1044
12065.49 1055
12066.53 1045
12067.56 1038
12068.60 1031
12069.64 1061
12070.67 1029
12071.71 1009
12072.75 1002
12073.78 1039
12074.82 1008
12075.86 1013
12076.89 996
12077.93 1025
12078.97 983
12080.01 1019
12081.04 1022
12082.08 1024
12083.12 1003
12084.15 987
12085.19 1040
12086.23 998
12087.27 1024
12088.30 1045
12089.34 1028
12090.38 967
12091.41 1014
12092.45 1000
12093.49 995
12094.53 976
12095.57 966
12096.60 1012
12097.64 989
12098.68 1019
12099.72 991
12100.75 994
12101.79 1002
12102.83 1017
12103.87 966
12104.91 960
12105.94 957
12106.98 1014
12108.02 971
12109.06 945
12110.10 947
12111.14 970
12112.17 958
12113.21 907
12114.25 941
12115.29 949
12116.33 913
12117.37 916
12118.40 927
12119.44 904
12120.48 946
12121.52 920
12122.56 904
12123.60 919
12124.64 914
12125.68 900
12126.72 928
12127.75 899
12128.79 911
12129.83 887
12130.87 919
12131.91 905
12132.95 908
12133.99 917
12135.03 910
12136.07 864
12137.11 883
12138.15 856
12139.19 856
12140.23 889
12141.27 888
12142.31 866
12143.35 914
12144.38 893
12145.42 897
12146.46 892
12147.50 887
12148.54 869
12149.58 881
12150.62 875
12151.66 863
12152.70 882
12153.74 887
12154.78 884
12155.82 873
12156.87 894
12157.91 859
12158.95 907
12159.99 903
12161.03 909
12162.07 853
12163.11 855
12164.15 869
12165.19 893
12166.23 898
12167.27 880
12168.31 824
12169.35 862
12170.39 899
12171.43 862
12172.47 881
12173.52 826
12174.56 867
12175.60 852
12176.64 834
12177.68 848
12178.72 893
12179.76 844
12180.80 889
12181.85 853
12182.89 865
12183.93 838
12184.97 909
12186.01 887
12187.05 861
12188.09 858
12189.14 854
12190.18 875
12191.22 864
12192.26 861
12193.30 875
12194.34 892
12195.39 845
12196.43 855
12197.47 864
12198.51 868
12199.55 867
12200.60 838
12201.64 873
12202.68 821
12203.72 836
12204.77 871
12205.81 866
12206.85 863
12207.89 840
12208.94 862
12209.98 883
12211.02 874
12212.06 845
12213.11 868
12214.15 878
12215.19 848
12216.23 860
12217.28 863
12218.32 861
12219.36 841
12220.41 897
12221.45 870
12222.49 828
12223.54 859
12224.58 870
12225.62 845
12226.66 825
12227.71 851
12228.75 853
12229.79 864
12230.84 838
12231.88 876
12232.93 873
12233.97 852
12235.01 864
12236.06 835
12237.10 860
12238.14 868
12239.19 915
12240.23 929
12241.28 911
12242.32 898
12243.36 922
12244.41 899
12245.45 882
12246.50 884
12247.54 861
12248.58 851
12249.63 902
12250.67 856
12251.72 867
12252.76 880
12253.80 854
12254.85 848
12255.89 847
12256.94 825
12257.98 811
12259.03 841
12260.07 807
12261.12 809
12262.16 792
12263.21 804
12264.25 798
12265.30 764
12266.34 789
12267.39 804
12268.43 791
12269.48 768
12270.52 794
12271.57 777
12272.61 743
12273.66 793
12274.70 768
12275.75 803
12276.79 803
12277.84 752
12278.88 774
12279.93 782
12280.98 794
12282.02 779
12283.07 753
12284.11 754
12285.16 756
12286.20 762
12287.25 758
12288.30 745
12289.34 768
12290.39 753
12291.43 745
12292.48 790
12293.53 774
12294.57 780
12295.62 752
12296.66 726
12297.71 747
12298.76 754
12299.80 732
12300.85 738
12301.90 758
12302.94 774
12303.99 783
12305.04 757
12306.08 788
12307.13 750
12308.18 751
12309.22 744
12310.27 746
12311.32 746
12312.36 751
12313.41 732
12314.46 743
12315.50 752
12316.55 738
12317.60 734
12318.65 760
12319.69 720
12320.74 703
12321.79 727
12322.83 735
12323.88 754
12324.93 705
12325.98 742
12327.02 757
12328.07 753
12329.12 754
12330.17 766
12331.21 733
12332.26 700
12333.31 749
12334.36 777
12335.41 717
12336.45 732
12337.50 720
12338.55 703
12339.60 731
12340.65 721
12341.69 740
12342.74 739
12343.79 739
12344.84 742
12345.89 754
12346.94 734
12347.98 740
12349.03 709
12350.08 711
12351.13 705
12352.18 735
12353.23 715
12354.28 740
12355.32 752
12356.37 715
12357.42 728
12358.47 731
12359.52 742
12360.57 707
12361.62 710
12362.67 738
12363.72 767
12364.76 768
12365.81 751
12366.86 736
12367.91 727
12368.96 754
12370.01 735
12371.06 767
12372.11 740
12373.16 799
12374.21 747
12375.26 763
12376.31 757
12377.36 761
12378.41 738
12379.46 759
12380.51 756
12381.56 746
12382.61 748
12383.66 766
12384.71 725
12385.76 715
12386.81 754
12387.86 758
12388.91 799
12389.96 766
12391.01 753
12392.06 788
12393.11 775
12394.16 772
12395.21 800
12396.26 769
12397.31 794
12398.36 796
12399.41 785
12400.46 757
12401.51 750
12402.56 774
12403.61 806
12404.66 797
12405.71 807
12406.77 792
12407.82 788
12408.87 776
12409.92 753
12410.97 782
12412.02 772
12413.07 779
12414.12 790
12415.17 806
12416.23 774
12417.28 781
12418.33 778
12419.38 800
12420.43 839
12421.48 817
12422.53 800
12423.59 809
12424.64 818
12425.69 817
12426.74 829
12427.79 803
12428.84 842
12429.90 857
12430.95 846
12432.00 815
12433.05 852
12434.10 829
12435.16 856
12436.21 858
12437.26 831
12438.31 824
12439.37 819
12440.42 843
12441.47 793
12442.52 807
12443.58 821
12444.63 818
12445.68 783
12446.73 787
12447.79 823
12448.84 815
12449.89 828
12450.94 850
12452.00 805
12453.05 801
12454.10 826
12455.16 826
12456.21 862
12457.26 826
12458.31 789
12459.37 800
12460.42 812
12461.47 806
12462.53 839
12463.58 834
12464.63 844
12465.69 854
12466.74 835
12467.79 828
12468.85 823
12469.90 821
12470.95 902
12472.01 864
12473.06 852
12474.12 908
12475.17 866
12476.22 893
12477.28 866
12478.33 892
12479.39 961
12480.44 946
12481.49 978
12482.55 989
12483.60 978
12484.66 1037
12485.71 1106
12486.76 1093
12487.82 1130
12488.87 1117
12489.93 1159
12490.98 1134
12492.04 1158
12493.09 1194
12494.15 1203
12495.20 1152
12496.25 1133
12497.31 1133
12498.36 1115
12499.42 1088
12500.47 1041
12501.53 1051
12502.58 1010
12503.64 1001
12504.69 958
12505.75 929
12506.80 902
12507.86 896
12508.91 922
12509.97 923
12511.03 868
12512.08 853
12513.14 858
12514.19 836
12515.25 823
12516.30 827
12517.36 835
12518.41 846
12519.47 844
12520.52 817
12521.58 819
12522.64 803
12523.69 783
12524.75 772
12525.80 809
12526.86 797
12527.92 787
12528.97 770
12530.03 810
12531.08 791
12532.14 809
12533.20 792
12534.25 780
12535.31 772
12536.37 751
12537.42 760
12538.48 753
12539.54 759
12540.59 753
12541.65 756
12542.70 747
12543.76 749
12544.82 765
12545.88 778
12546.93 758
12547.99 788
12549.05 780
12550.10 771
12551.16 768
12552.22 742
12553.27 782
12554.33 759
12555.39 796
12556.45 786
12557.50 787
12558.56 835
12559.62 834
12560.67 840
12561.73 854
12562.79 818
12563.85 855
12564.90 861
12565.96 888
12567.02 894
12568.08 891
12569.14 882
12570.19 905
12571.25 889
12572.31 917
12573.37 938
12574.42 907
12575.48 918
12576.54 911
12577.60 920
12578.66 903
12579.72 912
12580.77 904
12581.83 904
12582.89 899
12583.95 902
12585.01 875
12586.07 879
12587.12 868
12588.18 860
12589.24 886
12590.30 867
12591.36 882
12592.42 855
12593.48 850
12594.53 847
12595.59 838
12596.65 823
12597.71 833
12598.77 801
12599.83 861
12600.89 840
12601.95 841
12603.01 805
12604.07 804
12605.13 827
12606.18 812
12607.24 824
12608.30 813
12609.36 861
12610.42 817
12611.48 847
12612.54 824
12613.60 815
12614.66 842
12615.72 835
12616.78 860
12617.84 816
12618.90 801
12619.96 814
12621.02 795
12622.08 800
12623.14 815
12624.20 806
12625.26 811
12626.32 775
12627.38 793
12628.44 763
12629.50 810
12630.56 806
12631.62 782
12632.68 771
12633.74 800
12634.80 716
12635.86 745
12636.92 749
12637.98 702
12639.04 737
12640.11 747
12641.17 759
12642.23 732
12643.29 720
12644.35 750
12645.41 737
12646.47 736
12647.53 750
12648.59 753
12649.65 755
12650.72 722
12651.78 718
12652.84 723
12653.90 726
12654.96 754
12656.02 761
12657.08 749
12658.14 713
12659.21 726
12660.27 753
12661.33 756
12662.39 734
12663.45 719
12664.51 710
12665.58 761
12666.64 760
12667.70 733
12668.76 712
12669.82 735
12670.89 744
12671.95 709
12673.01 737
12674.07 751
12675.13 749
12676.20 733
12677.26 718
12678.32 731
12679.38 769
12680.45 718
12681.51 704
12682.57 716
12683.63 759
12684.70 765
12685.76 758
12686.82 734
12687.88 746
12688.95 748
12690.01 754
12691.07 731
12692.14 740
12693.20 763
12694.26 766
12695.32 785
12696.39 755
12697.45 774
12698.51 719
12699.58 721
12700.64 727
12701.70 774
12702.77 758
12703.83 740
12704.89 770
12705.96 703
12707.02 731
12708.08 749
12709.15 756
12710.21 741
12711.28 754
12712.34 744
12713.40 754
12714.47 760
12715.53 773
12716.59 764
12717.66 768
12718.72 740
12719.79 763
12720.85 786
12721.92 754
12722.98 763
12724.04 737
12725.11 737
12726.17 767
12727.24 759
12728.30 760
12729.37 754
12730.43 760
12731.49 771
12732.56 796
12733.62 775
12734.69 807
12735.75 781
12736.82 755
12737.88 762
12738.95 779
12740.01 760
12741.08 751
12742.14 764
12743.21 735
12744.27 698
12745.34 735
12746.40 716
12747.47 750
12748.53 739
12749.60 725
12750.66 721
12751.73 723
12752.79 716
12753.86 721
12754.93 717
12755.99 714
12757.06 719
12758.12 699
12759.19 683
12760.25 689
12761.32 734
12762.39 697
12763.45 708
12764.52 719
12765.58 734
12766.65 701
12767.72 672
12768.78 692
12769.85 706
12770.91 712
12771.98 721
12773.05 701
12774.11 698
12775.18 688
12776.25 670
12777.31 712
12778.38 673
12779.45 708
12780.51 718
12781.58 723
12782.65 674
12783.71 667
12784.78 668
12785.85 692
12786.91 708
12787.98 677
12789.05 696
12790.11 659
12791.18 698
12792.25 686
12793.31 706
12794.38 698
12795.45 705
12796.52 708
12797.58 710
12798.65 677
12799.72 706
12800.79 691
12801.85 721
12802.92 714
12803.99 712
12805.06 729
12806.12 750
12807.19 759
12808.26 723
12809.33 748
12810.39 710
12811.46 717
12812.53 745
12813.60 766
12814.67 761
12815.73 758
12816.80 722
12817.87 739
12818.94 734
12820.01 716
12821.08 718
12822.14 731
12823.21 713
12824.28 737
12825.35 732
12826.42 711
12827.49 695
12828.55 723
12829.62 718
12830.69 724
12831.76 704
12832.83 694
12833.90 678
12834.97 654
12836.04 674
12837.11 666
12838.17 681
12839.24 644
12840.31 655
12841.38 651
12842.45 640
12843.52 661
12844.59 658
12845.66 640
12846.73 631
12847.80 638
12848.87 689
12849.94 658
12851.01 652
12852.08 643
12853.14 630
12854.21 616
12855.28 626
12856.35 617
12857.42 610
12858.49 586
12859.56 630
12860.63 616
12861.70 624
12862.77 599
12863.84 630
12864.91 612
12865.98 598
12867.05 605
12868.12 604
12869.19 601
12870.26 642
12871.34 596
12872.41 624
12873.48 590
12874.55 605
12875.62 608
12876.69 605
12877.76 610
12878.83 594
12879.90 601
12880.97 605
12882.04 609
12883.11 588
12884.18 600
12885.25 598
12886.33 605
12887.40 604
12888.47 576
12889.54 588
12890.61 620
12891.68 584
12892.75 557
12893.82 545
12894.89 560
12895.97 576
12897.04 559
12898.11 602
12899.18 589
12900.25 548
12901.32 568
12902.40 596
12903.47 590
12904.54 577
12905.61 571
12906.68 546
12907.75 582
12908.83 591
12909.90 591
12910.97 611
12912.04 568
12913.11 594
12914.19 591
12915.26 578
12916.33 578
12917.40 559
12918.48 569
12919.55 558
12920.62 546
12921.69 574
12922.77 553
12923.84 540
12924.91 595
12925.98 569
12927.06 544
12928.13 548
12929.20 555
12930.27 543
12931.35 541
12932.42 553
12933.49 571
12934.57 568
12935.64 562
12936.71 588
12937.79 552
12938.86 571
12939.93 567
12941.01 562
12942.08 594
12943.15 569
12944.23 573
12945.30 544
12946.37 566
12947.45 556
12948.52 588
12949.59 547
12950.67 559
12951.74 580
12952.81 563
12953.89 564
12954.96 583
12956.04 569
12957.11 572
12958.18 529
12959.26 538
12960.33 567
12961.41 566
12962.48 551
12963.55 540
12964.63 567
12965.70 572
12966.78 525
12967.85 547
12968.93 560
12970.00 554
12971.07 517
12972.15 550
12973.22 578
12974.30 555
12975.37 564
12976.45 575
12977.52 534
12978.60 523
12979.67 527
12980.75 555
12981.82 572
12982.90 539
12983.97 533
12985.05 528
12986.12 568
12987.20 530
12988.27 542
12989.35 564
12990.42 544
12991.50 518
12992.57 552
12993.65 538
12994.73 565
12995.80 552
12996.88 564
12997.95 519
12999.03 538
13000.10 565
13001.18 519
13002.25 559
13003.33 572
13004.41 521
13005.48 518
13006.56 553
13007.63 517
13008.71 530
13009.79 546
13010.86 535
13011.94 517
13013.02 534
13014.09 533
13015.17 543
13016.24 537
13017.32 519
13018.40 524
13019.47 553
13020.55 550
13021.63 529
13022.70 529
13023.78 524
13024.86 526
13025.93 556
13027.01 538
13028.09 553
13029.16 550
13030.24 549
13031.32 549
13032.40 548
13033.47 539
13034.55 518
13035.63 547
13036.70 533
13037.78 541
13038.86 532
13039.94 528
13041.01 576
13042.09 564
13043.17 563
13044.25 536
13045.32 545
13046.40 571
13047.48 576
13048.56 537
13049.63 515
13050.71 514
13051.79 526
13052.87 531
13053.95 524
13055.02 536
13056.10 493
13057.18 545
13058.26 533
13059.34 537
13060.41 561
13061.49 524
13062.57 517
13063.65 549
13064.73 574
13065.81 551
13066.88 552
13067.96 533
13069.04 531
13070.12 512
13071.20 521
13072.28 544
13073.36 501
13074.43 516
13075.51 542
13076.59 551
13077.67 532
13078.75 534
13079.83 566
13080.91 558
13081.99 532
13083.07 512
13084.15 504
13085.23 531
13086.30 538
13087.38 515
13088.46 525
13089.54 538
13090.62 540
13091.70 542
13092.78 542
13093.86 565
13094.94 549
13096.02 553
13097.10 533
13098.18 520
13099.26 534
13100.34 528
13101.42 552
13102.50 540
13103.58 535
13104.66 531
13105.74 536
13106.82 526
13107.90 557
13108.98 544
13110.06 538
13111.14 553
13112.22 525
13113.30 545
13114.38 548
13115.46 510
13116.54 516
13117.62 512
13118.70 544
13119.78 549
13120.86 516
13121.95 497
13123.03 546
13124.11 532
13125.19 522
13126.27 518
13127.35 509
13128.43 533
13129.51 516
13130.59 517
13131.67 547
13132.76 534
13133.84 501
13134.92 536
13136.00 530
13137.08 517
13138.16 529
13139.24 528
13140.32 517
13141.41 553
13142.49 555
13143.57 534
13144.65 553
13145.73 557
13146.81 532
13147.90 534
13148.98 531
13150.06 544
13151.14 574
13152.22 547
13153.31 571
13154.39 546
13155.47 520
13156.55 561
13157.63 587
13158.72 561
13159.80 577
13160.88 553
13161.96 569
13163.05 561
13164.13 564
13165.21 585
13166.29 567
13167.38 602
13168.46 540
13169.54 539
13170.62 528
13171.71 570
13172.79 549
13173.87 545
13174.96 536
13176.04 550
13177.12 564
13178.20 553
13179.29 572
13180.37 538
13181.45 559
13182.54 546
13183.62 537
13184.70 536
13185.79 526
13186.87 544
13187.95 560
13189.04 551
13190.12 527
13191.20 495
13192.29 548
13193.37 555
13194.46 578
13195.54 564
13196.62 563
13197.71 563
13198.79 542
13199.88 566
13200.96 568
13202.04 540
13203.13 554
13204.21 558
13205.30 557
13206.38 542
13207.46 539
13208.55 565
13209.63 562
13210.72 562
13211.80 596
13212.89 569
13213.97 570
13215.05 588
13216.14 580
13217.22 582
13218.31 583
13219.39 578
13220.48 584
13221.56 571
13222.65 559
13223.73 560
13224.82 586
13225.90 580
13226.99 598
13228.07 626
13229.16 618
13230.24 630
13231.33 590
13232.41 605
13233.50 601
13234.58 592
13235.67 604
13236.76 597
13237.84 570
13238.93 590
13240.01 590
13241.10 606
13242.18 605
13243.27 622
13244.35 635
13245.44 585
13246.53 606
13247.61 619
13248.70 624
13249.78 590
13250.87 605
13251.96 641
13253.04 613
13254.13 603
13255.21 659
13256.30 624
13257.39 626
13258.47 635
13259.56 624
13260.65 656
13261.73 633
13262.82 688
13263.91 669
13264.99 681
13266.08 642
13267.17 633
13268.25 631
13269.34 658
13270.43 673
13271.51 687
13272.60 665
13273.69 645
13274.77 668
13275.86 661
13276.95 677
13278.04 670
13279.12 715
13280.21 712
13281.30 724
13282.38 693
13283.47 664
13284.56 688
13285.65 659
13286.73 685
13287.82 703
13288.91 731
13290.00 703
13291.08 722
13292.17 737
13293.26 742
13294.35 693
13295.44 737
13296.52 725
13297.61 732
13298.70 752
13299.79 759
13300.88 737
13301.96 750
13303.05 740
13304.14 767
13305.23 738
13306.32 719
13307.41 710
13308.49 758
13309.58 735
13310.67 711
13311.76 750
13312.85 739
13313.94 750
13315.02 738
13316.11 752
13317.20 741
13318.29 736
13319.38 760
13320.47 731
13321.56 755
13322.65 758
13323.74 770
13324.82 764
13325.91 733
13327.00 735
13328.09 784
13329.18 759
13330.27 752
13331.36 751
13332.45 747
13333.54 747
13334.63 744
13335.72 778
13336.81 765
13337.90 749
13338.99 746
13340.08 803
13341.17 797
13342.26 778
13343.35 744
13344.44 805
13345.53 791
13346.61 770
13347.70 788
13348.79 781
13349.89 800
13350.98 806
13352.07 839
13353.16 860
13354.25 826
13355.34 816
13356.43 811
13357.52 814
13358.61 819
13359.70 799
13360.79 837
13361.88 836
13362.97 845
13364.06 806
13365.15 842
13366.24 829
13367.33 833
13368.42 827
13369.51 835
13370.60 798
13371.70 818
13372.79 770
13373.88 777
13374.97 793
13376.06 763
13377.15 780
13378.24 766
13379.33 754
13380.43 764
13381.52 736
13382.61 733
13383.70 731
13384.79 745
13385.88 756
13386.97 734
13388.07 741
13389.16 744
13390.25 729
13391.34 765
13392.43 738
13393.52 752
13394.62 725
13395.71 714
13396.80 707
13397.89 714
13398.98 704
13400.08 723
13401.17 723
13402.26 706
13403.35 678
13404.45 707
13405.54 743
13406.63 700
13407.72 725
13408.82 736
13409.91 746
13411.00 760
13412.09 704
13413.19 666
13414.28 733
13415.37 724
13416.46 713
13417.56 764
13418.65 723
13419.74 708
13420.84 734
13421.93 735
13423.02 757
13424.11 727
13425.21 746
13426.30 758
13427.39 720
13428.49 752
13429.58 734
13430.67 747
13431.77 718
13432.86 743
13433.95 727
13435.05 714
13436.14 753
13437.24 779
13438.33 778
13439.42 767
13440.52 733
13441.61 777
13442.70 794
13443.80 802
13444.89 730
13445.99 790
13447.08 810
13448.17 804
13449.27 821
13450.36 810
13451.46 786
13452.55 776
13453.64 800
13454.74 818
13455.83 799
13456.93 813
13458.02 822
13459.12 823
13460.21 798
13461.31 836
13462.40 856
13463.50 833
13464.59 790
13465.69 793
13466.78 823
13467.87 831
13468.97 800
13470.06 818
13471.16 849
13472.25 808
13473.35 841
13474.44 846
13475.54 835
13476.64 838
13477.73 860
13478.83 882
13479.92 890
13481.02 877
13482.11 864
13483.21 863
13484.30 870
13485.40 862
13486.49 859
13487.59 877
13488.69 888
13489.78 903
13490.88 858
13491.97 874
13493.07 890
13494.17 895
13495.26 898
13496.36 860
13497.45 904
13498.55 902
13499.65 898
13500.74 887
13501.84 866
13502.93 867
13504.03 856
13505.13 881
13506.22 862
13507.32 856
13508.42 885
13509.51 829
13510.61 882
13511.71 824
13512.80 843
13513.90 797
13515.00 801
13516.09 809
13517.19 841
13518.29 812
13519.38 768
13520.48 805
13521.58 742
13522.68 762
13523.77 769
13524.87 779
13525.97 748
13527.06 740
13528.16 792
13529.26 742
13530.36 787
13531.45 755
13532.55 754
13533.65 763
13534.75 743
13535.84 763
13536.94 780
13538.04 720
13539.14 736
13540.23 743
13541.33 751
13542.43 743
13543.53 761
13544.63 761
13545.72 735
13546.82 735
13547.92 751
13549.02 750
13550.12 781
13551.22 751
13552.31 735
13553.41 735
13554.51 744
13555.61 737
13556.71 798
13557.81 740
13558.90 788
13560.00 781
13561.10 746
13562.20 749
13563.30 774
13564.40 742
13565.50 780
13566.60 777
13567.69 785
13568.79 806
13569.89 748
13570.99 756
13572.09 802
13573.19 749
13574.29 761
13575.39 783
13576.49 764
13577.59 793
13578.69 788
13579.79 789
13580.89 766
13581.98 821
13583.08 813
13584.18 800
13585.28 812
13586.38 775
13587.48 793
13588.58 772
13589.68 763
13590.78 790
13591.88 781
13592.98 794
13594.08 819
13595.18 824
13596.28 775
13597.38 766
13598.48 810
13599.58 830
13600.68 829
13601.78 839
13602.88 846
13603.98 843
13605.08 841
13606.18 807
13607.29 789
13608.39 868
13609.49 846
13610.59 872
13611.69 852
13612.79 843
13613.89 864
13614.99 895
13616.09 868
13617.19 864
13618.29 870
13619.39 884
13620.50 875
13621.60 872
13622.70 877
13623.80 938
13624.90 927
13626.00 888
13627.10 880
13628.20 916
13629.31 886
13630.41 895
13631.51 901
13632.61 908
13633.71 912
13634.81 915
13635.91 909
13637.02 878
13638.12 884
13639.22 876
13640.32 910
13641.42 876
13642.53 897
13643.63 884
13644.73 893
13645.83 860
13646.93 849
13648.04 887
13649.14 865
13650.24 832
13651.34 824
13652.45 860
13653.55 837
13654.65 847
13655.75 866
13656.85 850
13657.96 838
13659.06 835
13660.16 818
13661.27 826
13662.37 876
13663.47 869
13664.57 879
13665.68 868
13666.78 828
13667.88 828
13668.99 849
13670.09 826
13671.19 803
13672.29 819
13673.40 839
13674.50 859
13675.60 845
13676.71 841
13677.81 834
13678.91 814
13680.02 812
13681.12 807
13682.23 840
13683.33 818
13684.43 852
13685.54 847
13686.64 854
13687.74 861
13688.85 897
13689.95 861
13691.06 894
13692.16 892
13693.26 881
13694.37 864
13695.47 844
13696.58 889
13697.68 870
13698.78 856
13699.89 884
13700.99 870
13702.10 897
13703.20 880
13704.31 931
13705.41 950
13706.51 973
13707.62 948
13708.72 932
13709.83 941
13710.93 968
13712.04 931
13713.14 929
13714.25 974
13715.35 964
13716.46 974
13717.56 972
13718.67 1014
13719.77 979
13720.88 1006
13721.98 1019
13723.09 1036
13724.19 1008
13725.30 1008
13726.40 1027
13727.51 1046
13728.61 1035
13729.72 1063
13730.83 1068
13731.93 1088
13733.04 1052
13734.14 1078
13735.25 1108
13736.35 1086
13737.46 1126
13738.57 1107
13739.67 1087
13740.78 1101
13741.88 1113
13742.99 1113
13744.09 1123
13745.20 1131
13746.31 1166
13747.41 1170
13748.52 1187
13749.63 1207
13750.73 1254
13751.84 1304
13752.94 1324
13754.05 1297
13755.16 1284
13756.26 1332
13757.37 1344
13758.48 1428
13759.58 1416
13760.69 1427
13761.80 1438
13762.90 1474
13764.01 1483
13765.12 1488
13766.22 1470
13767.33 1556
13768.44 1543
13769.55 1538
13770.65 1534
13771.76 1552
13772.87 1537
13773.97 1524
13775.08 1456
13776.19 1444
13777.30 1435
13778.40 1383
13779.51 1359
13780.62 1381
13781.73 1303
13782.83 1296
13783.94 1288
13785.05 1276
13786.16 1288
13787.26 1272
13788.37 1229
13789.48 1217
13790.59 1209
13791.70 1196
13792.80 1190
13793.91 1196
13795.02 1172
13796.13 1130
13797.24 1167
13798.35 1136
13799.45 1123
13800.56 1091
13801.67 1124
13802.78 1130
13803.89 1135
13805.00 1098
13806.10 1129
13807.21 1063
13808.32 1113
13809.43 1123
13810.54 1099
13811.65 1066
13812.76 1102
13813.86 1091
13814.97 1077
13816.08 1074
13817.19 1063
13818.30 1073
13819.41 1072
13820.52 1019
13821.63 1015
13822.74 1030
13823.85 1043
13824.96 1010
13826.06 1027
13827.17 1000
13828.28 1015
13829.39 1027
13830.50 1046
13831.61 1002
13832.72 1038
13833.83 1016
13834.94 1009
13836.05 982
13837.16 1005
13838.27 1009
13839.38 1031
13840.49 976
13841.60 989
13842.71 1015
13843.82 1029
13844.93 1045
13846.04 989
13847.15 1002
13848.26 1018
13849.37 1012
13850.48 998
13851.59 1029
13852.70 1003
13853.81 1030
13854.92 1064
13856.03 1052
13857.14 1045
13858.25 1063
13859.37 1041
13860.48 1060
13861.59 1045
13862.70 1045
13863.81 1038
13864.92 1080
13866.03 1109
13867.14 1113
13868.25 1088
13869.36 1122
13870.47 1068
13871.59 1066
13872.70 1095
13873.81 1138
13874.92 1154
13876.03 1143
13877.14 1212
13878.25 1213
13879.36 1178
13880.48 1174
13881.59 1199
13882.70 1213
13883.81 1224
13884.92 1206
13886.03 1246
13887.15 1225
13888.26 1275
13889.37 1239
13890.48 1271
13891.59 1281
13892.71 1250
13893.82 1266
13894.93 1266
13896.04 1279
13897.15 1232
13898.27 1243
13899.38 1212
13900.49 1237
13901.60 1233
13902.72 1186
13903.83 1178
13904.94 1183
13906.05 1141
13907.17 1119
13908.28 1114
13909.39 1127
13910.50 1145
13911.62 1114
13912.73 1104
13913.84 1097
13914.95 1095
13916.07 1051
13917.18 1093
13918.29 1111
13919.41 1081
13920.52 1114
13921.63 1101
13922.75 1063
13923.86 1038
13924.97 1064
13926.09 1094
13927.20 1116
13928.31 1043
13929.43 1047
13930.54 1044
13931.65 1035
13932.77 992
13933.88 1047
13934.99 1047
13936.11 1011
13937.22 1000
13938.34 1009
13939.45 985
13940.56 966
13941.68 964
13942.79 950
13943.91 961
13945.02 988
13946.13 1003
13947.25 966
13948.36 933
13949.48 965
13950.59 945
13951.70 961
13952.82 955
13953.93 951
13955.05 933
13956.16 947
13957.28 957
13958.39 931
13959.51 913
13960.62 938
13961.74 939
13962.85 939
13963.97 931
13965.08 911
13966.20 892
13967.31 888
13968.43 914
13969.54 925
13970.66 902
13971.77 918
13972.89 893
13974.00 898
13975.12 916
13976.23 912
13977.35 919
13978.46 883
13979.58 888
13980.69 890
13981.81 904
13982.92 869
13984.04 878
13985.16 909
13986.27 882
13987.39 872
13988.50 898
13989.62 899
13990.74 908
13991.85 887
13992.97 910
13994.08 907
13995.20 888
13996.32 891
13997.43 908
13998.55 898
13999.66 920
14000.78 925
14001.90 921
14003.01 917
14004.13 903
14005.25 924
14006.36 902
14007.48 938
14008.60 882
14009.71 890
14010.83 888
14011.95 895
14013.06 919
14014.18 892
14015.30 898
14016.41 868
14017.53 894
14018.65 910
14019.76 919
14020.88 866
14022.00 906
14023.12 862
14024.23 883
14025.35 885
14026.47 901
14027.59 925
14028.70 881
14029.82 904
14030.94 913
14032.06 920
14033.17 903
14034.29 902
14035.41 887
14036.53 907
14037.64 885
14038.76 880
14039.88 914
14041.00 889
14042.11 865
14043.23 923
14044.35 878
14045.47 938
14046.59 910
14047.71 935
14048.82 936
14049.94 941
14051.06 900
14052.18 923
14053.30 962
14054.42 955
14055.53 935
14056.65 914
14057.77 934
14058.89 946
14060.01 965
14061.13 968
14062.25 985
14063.36 1002
14064.48 974
14065.60 996
14066.72 1004
14067.84 1021
14068.96 978
14070.08 1023
14071.20 1012
14072.32 1039
14073.44 1025
14074.55 1050
14075.67 1035
14076.79 1007
14077.91 999
14079.03 1077
14080.15 1054
14081.27 1101
14082.39 1085
14083.51 1081
14084.63 1130
14085.75 1116
14086.87 1120
14087.99 1130
14089.11 1159
14090.23 1125
14091.35 1142
14092.47 1126
14093.59 1159
14094.71 1126
14095.83 1153
14096.95 1118
14098.07 1110
14099.19 1070
14100.31 1087
14101.43 1110
14102.55 1127
14103.67 1054
14104.79 1041
14105.91 1007
14107.03 996
14108.15 1007
14109.27 953
14110.39 959
14111.51 951
14112.64 940
14113.76 948
14114.88 919
14116.00 927
14117.12 922
14118.24 905
14119.36 908
14120.48 938
14121.60 877
14122.72 860
14123.85 854
14124.97 873
14126.09 833
14127.21 845
14128.33 823
14129.45 821
14130.57 825
14131.70 836
14132.82 832
14133.94 854
14135.06 829
14136.18 799
14137.30 813
14138.43 801
14139.55 801
14140.67 780
14141.79 816
14142.91 776
14144.03 781
14145.16 746
14146.28 809
14147.40 770
14148.52 794
14149.65 798
14150.77 793
14151.89 815
14153.01 799
14154.13 766
14155.26 762
14156.38 794
14157.50 763
14158.62 764
14159.75 763
14160.87 759
14161.99 756
14163.12 760
14164.24 770
14165.36 757
14166.48 769
14167.61 764
14168.73 791
14169.85 776
14170.98 754
14172.10 729
14173.22 765
14174.35 778
14175.47 791
14176.59 778
14177.72 760
14178.84 744
14179.96 746
14181.09 740
14182.21 723
14183.33 720
14184.46 755
14185.58 752
14186.70 751
14187.83 707
14188.95 707
14190.07 742
14191.20 729
14192.32 745
14193.45 744
14194.57 715
14195.69 702
14196.82 757
14197.94 733
14199.07 719
14200.19 715
14201.32 741
14202.44 728
14203.56 742
14204.69 707
14205.81 696
14206.94 668
14208.06 741
14209.19 740
14210.31 719
14211.44 737
14212.56 705
14213.69 726
14214.81 710
14215.93 713
14217.06 699
14218.18 710
14219.31 709
14220.43 676
14221.56 706
14222.68 680
14223.81 698
14224.94 692
14226.06 698
14227.19 710
14228.31 719
14229.44 723
14230.56 668
14231.69 676
14232.81 701
14233.94 676
14235.06 704
14236.19 692
14237.32 667
14238.44 685
14239.57 675
14240.69 658
14241.82 684
14242.94 663
14244.07 663
14245.20 703
14246.32 680
14247.45 686
14248.57 658
14249.70 663
14250.83 691
14251.95 690
14253.08 669
14254.21 670
14255.33 659
14256.46 654
14257.59 676
14258.71 663
14259.84 673
14260.97 685
14262.09 635
14263.22 639
14264.35 632
14265.47 635
14266.60 641
14267.73 649
14268.85 645
14269.98 640
14271.11 629
14272.23 632
14273.36 612
14274.49 615
14275.62 634
14276.74 630
14277.87 595
14279.00 634
14280.12 595
14281.25 614
14282.38 632
14283.51 607
14284.63 599
14285.76 617
14286.89 591
14288.02 616
14289.15 615
14290.27 595
14291.40 600
14292.53 591
14293.66 591
14294.78 616
14295.91 600
14297.04 581
14298.17 603
14299.30 568
14300.42 589
14301.55 582
14302.68 619
14303.81 599
14304.94 598
14306.07 589
14307.19 583
14308.32 582
14309.45 609
14310.58 573
14311.71 609
14312.84 569
14313.97 587
14315.10 600
14316.22 583
14317.35 584
14318.48 556
14319.61 561
14320.74 565
14321.87 590
14323.00 607
14324.13 592
14325.26 577
14326.39 581
14327.51 542
14328.64 553
14329.77 569
14330.90 570
14332.03 584
14333.16 580
14334.29 558
14335.42 561
14336.55 566
14337.68 584
14338.81 593
14339.94 598
14341.07 552
14342.20 589
14343.33 614
14344.46 576
14345.59 549
14346.72 570
14347.85 568
14348.98 549
14350.11 618
14351.24 575
14352.37 593
14353.50 577
14354.63 579
14355.76 553
14356.89 594
14358.02 603
14359.15 581
14360.28 605
14361.41 571
14362.54 550
14363.67 590
14364.80 572
14365.94 565
14367.07 570
14368.20 573
14369.33 567
14370.46 576
14371.59 559
14372.72 580
14373.85 610
14374.98 591
14376.11 588
14377.25 611
14378.38 582
14379.51 604
14380.64 579
14381.77 586
14382.90 604
14384.03 628
14385.16 634
14386.30 582
14387.43 602
14388.56 592
14389.69 608
14390.82 593
14391.95 591
14393.09 582
14394.22 576
14395.35 599
14396.48 609
14397.61 583
14398.75 583
14399.88 562
14401.01 622
14402.14 629
14403.27 594
14404.41 611
14405.54 619
14406.67 628
14407.80 609
14408.94 601
14410.07 604
14411.20 596
14412.33 642
14413.47 638
14414.60 616
14415.73 622
14416.87 597
14418.00 615
14419.13 639
14420.26 631
14421.40 636
14422.53 607
14423.66 611
14424.80 612
14425.93 629
14427.06 620
14428.20 610
14429.33 595
14430.46 617
14431.59 624
14432.73 586
14433.86 634
14435.00 618
14436.13 627
14437.26 607
14438.40 611
14439.53 606
14440.66 614
14441.80 632
14442.93 629
14444.06 630
14445.20 611
14446.33 637
14447.47 625
14448.60 639
14449.73 635
14450.87 608
14452.00 596
14453.14 626
14454.27 610
14455.41 607
14456.54 626
14457.67 638
14458.81 610
14459.94 618
14461.08 594
14462.21 623
14463.35 631
14464.48 632
14465.62 605
14466.75 618
14467.89 598
14469.02 601
14470.15 598
14471.29 596
14472.42 580
14473.56 599
14474.69 619
14475.83 621
14476.96 593
14478.10 595
14479.24 601
14480.37 625
14481.51 610
14482.64 595
14483.78 593
14484.91 591
14486.05 584
14487.18 609
14488.32 584
14489.45 578
14490.59 575
14491.73 595
14492.86 572
14494.00 578
14495.13 574
14496.27 591
14497.40 573
14498.54 585
14499.68 556
14500.81 561
14501.95 578
14503.08 609
14504.22 596
14505.36 562
14506.49 600
14507.63 591
14508.77 588
14509.90 565
14511.04 576
14512.18 585
14513.31 602
14514.45 593
14515.58 537
14516.72 580
14517.86 579
14519.00 600
14520.13 601
14521.27 584
14522.41 621
14523.54 610
14524.68 566
14525.82 580
14526.95 568
14528.09 591
14529.23 623
14530.37 595
14531.50 580
14532.64 574
14533.78 615
14534.91 633
14536.05 641
14537.19 590
14538.33 613
14539.46 621
14540.60 622
14541.74 609
14542.88 609
14544.02 606
14545.15 630
14546.29 612
14547.43 596
14548.57 612
14549.70 619
14550.84 639
14551.98 592
14553.12 635
14554.26 609
14555.39 631
14556.53 617
14557.67 640
14558.81 655
14559.95 646
14561.09 631
14562.22 650
14563.36 636
14564.50 671
14565.64 633
14566.78 616
14567.92 649
14569.06 651
14570.20 675
14571.33 654
14572.47 657
14573.61 645
14574.75 688
14575.89 663
14577.03 682
14578.17 652
14579.31 664
14580.45 686
14581.59 685
14582.72 692
14583.86 675
14585.00 718
14586.14 685
14587.28 715
14588.42 689
14589.56 724
14590.70 694
14591.84 729
14592.98 718
14594.12 752
14595.26 716
14596.40 769
14597.54 721
14598.68 708
14599.82 735
14600.96 712
14602.10 770
14603.24 736
14604.38 755
14605.52 775
14606.66 751
14607.80 754
14608.94 791
14610.08 791
14611.22 796
14612.36 796
14613.50 804
14614.64 811
14615.78 806
14616.92 821
14618.06 806
14619.20 838
14620.34 848
14621.49 843
14622.63 864
14623.77 888
14624.91 871
14626.05 895
14627.19 877
14628.33 872
14629.47 878
14630.61 920
14631.75 898
14632.90 901
14634.04 890
14635.18 870
14636.32 869
14637.46 850
14638.60 846
14639.74 814
14640.88 857
14642.03 818
14643.17 806
14644.31 781
14645.45 819
14646.59 751
14647.73 767
14648.88 732
14650.02 748
14651.16 747
14652.30 728
14653.44 720
14654.59 710
14655.73 703
14656.87 715
14658.01 723
14659.16 659
14660.30 705
14661.44 656
14662.58 690
14663.72 635
14664.87 653
14666.01 632
14667.15 644
14668.29 641
14669.44 622
14670.58 617
14671.72 620
14672.87 623
14674.01 636
14675.15 642
14676.29 596
14677.44 611
14678.58 612
14679.72 605
14680.87 591
14682.01 599
14683.15 574
14684.30 612
14685.44 594
14686.58 576
14687.73 557
14688.87 562
14690.01 584
14691.16 556
14692.30 586
14693.44 562
14694.59 583
14695.73 573
14696.87 587
14698.02 554
14699.16 564
14700.30 602
14701.45 566
14702.59 532
14703.74 559
14704.88 558
14706.02 573
14707.17 598
14708.31 571
14709.46 566
14710.60 528
14711.75 570
14712.89 575
14714.03 599
14715.18 563
14716.32 574
14717.47 570
14718.61 567
14719.76 544
14720.90 551
14722.05 542
14723.19 567
14724.34 578
14725.48 561
14726.63 583
14727.77 556
14728.92 557
14730.06 558
14731.21 579
14732.35 562
14733.50 587
14734.64 583
14735.79 570
14736.93 540
14738.08 577
14739.22 556
14740.37 552
14741.51 571
14742.66 571
14743.80 598
14744.95 565
14746.09 565
14747.24 589
14748.39 596
14749.53 571
14750.68 569
14751.82 565
14752.97 559
14754.11 555
14755.26 564
14756.41 537
14757.55 570
14758.70 578
14759.85 573
14760.99 570
14762.14 548
14763.28 566
14764.43 549
14765.58 602
14766.72 571
14767.87 572
14769.02 579
14770.16 601
14771.31 594
14772.46 551
14773.60 566
14774.75 594
14775.90 566
14777.04 556
14778.19 554
14779.34 573
14780.48 602
14781.63 568
14782.78 590
14783.92 555
14785.07 563
14786.22 581
14787.37 569
14788.51 537
14789.66 575
14790.81 581
14791.96 588
14793.10 589
14794.25 564
14795.40 530
14796.54 562
14797.69 556
14798.84 532
14799.99 550
14801.14 519
14802.28 545
14803.43 549
14804.58 539
14805.73 507
14806.88 558
14808.02 554
14809.17 549
14810.32 533
14811.47 484
14812.62 511
14813.76 560
14814.91 525
14816.06 525
14817.21 527
14818.36 513
14819.51 516
14820.65 511
14821.80 507
14822.95 490
14824.10 495
14825.25 500
14826.40 518
14827.55 520
14828.69 497
14829.84 517
14830.99 513
14832.14 528
14833.29 472
14834.44 492
14835.59 484
14836.74 477
14837.89 464
14839.04 486
14840.19 494
14841.33 483
14842.48 462
14843.63 463
14844.78 471
14845.93 480
14847.08 504
14848.23 493
14849.38 489
14850.53 496
14851.68 464
14852.83 497
14853.98 484
14855.13 493
14856.28 491
14857.43 465
14858.58 485
14859.73 521
14860.88 481
14862.03 461
14863.18 467
14864.33 506
14865.48 502
14866.63 481
14867.78 495
14868.93 501
14870.08 489
14871.23 501
14872.38 493
14873.53 505
14874.68 501
14875.83 498
14876.98 485
14878.14 481
14879.29 474
14880.44 529
14881.59 514
14882.74 521
14883.89 490
14885.04 518
14886.19 509
14887.34 515
14888.49 503
14889.64 493
14890.80 529
14891.95 514
14893.10 517
14894.25 504
14895.40 483
14896.55 503
14897.70 549
14898.86 537
14900.01 532
14901.16 531
14902.31 553
14903.46 532
14904.61 533
14905.77 538
14906.92 533
14908.07 551
14909.22 535
14910.37 553
14911.53 529
14912.68 538
14913.83 541
14914.98 547
14916.13 554
14917.29 548
14918.44 543
14919.59 587
14920.74 568
14921.90 572
14923.05 549
14924.20 551
14925.35 548
14926.51 533
14927.66 578
14928.81 553
14929.96 552
14931.12 565
14932.27 558
14933.42 576
14934.57 567
14935.73 564
14936.88 577
14938.03 591
14939.19 583
14940.34 584
14941.49 592
14942.65 579
14943.80 564
14944.95 569
14946.11 543
14947.26 559
14948.41 590
14949.57 572
14950.72 582
14951.87 584
14953.03 594
14954.18 586
14955.33 569
14956.49 594
14957.64 575
14958.80 589
14959.95 532
14961.10 541
14962.26 578
14963.41 515
14964.57 547
14965.72 522
14966.87 521
14968.03 509
14969.18 549
14970.34 500
14971.49 505
14972.65 509
14973.80 513
14974.95 491
14976.11 493
14977.26 494
14978.42 498
14979.57 504
14980.73 500
14981.88 516
14983.04 493
14984.19 496
14985.35 485
14986.50 510
14987.66 475
14988.81 466
14989.97 467
14991.12 448
14992.28 473
14993.43 483
14994.59 466
14995.74 466
14996.90 450
14998.05 428
14999.21 445
15000.36 459
15001.52 448
15002.67 458
15003.83 492
15004.99 457
15006.14 495
15007.30 466
15008.45 454
15009.61 432
15010.76 444
15011.92 448
15013.08 468
15014.23 443
15015.39 426
15016.54 455
15017.70 449
15018.86 459
15020.01 433
15021.17 441
15022.32 440
15023.48 440
15024.64 429
15025.79 457
15026.95 423
15028.11 458
15029.26 493
15030.42 456
15031.58 432
15032.73 457
15033.89 469
15035.05 441
15036.20 442
15037.36 445
15038.52 443
15039.67 446
15040.83 428
15041.99 434
15043.15 458
15044.30 461
15045.46 441
15046.62 426
15047.77 425
15048.93 418
15050.09 452
15051.25 436
15052.40 442
15053.56 421
15054.72 444
15055.88 450
15057.03 436
15058.19 439
15059.35 409
15060.51 453
15061.66 443
15062.82 437
15063.98 415
15065.14 420
15066.30 438
15067.45 423
15068.61 428
15069.77 392
15070.93 424
15072.09 429
15073.24 431
15074.40 396
15075.56 443
15076.72 444
15077.88 431
15079.04 430
15080.20 414
15081.35 440
15082.51 434
15083.67 419
15084.83 423
15085.99 438
15087.15 457
15088.31 406
15089.46 396
15090.62 451
15091.78 431
15092.94 448
15094.10 453
15095.26 424
15096.42 427
15097.58 455
15098.74 429
15099.90 429
15101.06 421
15102.22 453
15103.37 450
15104.53 439
15105.69 449
15106.85 407
15108.01 418
15109.17 451
15110.33 451
15111.49 434
15112.65 415
15113.81 441
15114.97 461
15116.13 445
15117.29 436
15118.45 470
15119.61 456
15120.77 422
15121.93 428
15123.09 400
15124.25 458
15125.41 442
15126.57 458
15127.73 429
15128.89 439
15130.05 455
15131.21 431
15132.37 427
15133.53 449
15134.69 437
15135.86 420
15137.02 458
15138.18 438
15139.34 439
15140.50 447
15141.66 442
15142.82 466
15143.98 456
15145.14 463
15146.30 437
15147.46 421
15148.63 443
15149.79 448
15150.95 457
15152.11 449
15153.27 453
15154.43 445
15155.59 453
15156.75 475
15157.92 445
15159.08 469
15160.24 463
15161.40 448
15162.56 464
15163.72 484
15164.89 451
15166.05 460
15167.21 483
15168.37 488
15169.53 467
15170.69 486
15171.86 494
15173.02 489
15174.18 479
15175.34 442
15176.51 459
15177.67 479
15178.83 492
15179.99 470
15181.15 476
15182.32 503
15183.48 492
15184.64 474
15185.80 504
15186.97 488
15188.13 526
15189.29 527
15190.46 507
15191.62 489
15192.78 504
15193.94 509
15195.11 527
15196.27 534
15197.43 523
15198.60 539
15199.76 506
15200.92 543
15202.08 568
15203.25 559
15204.41 547
15205.57 562
15206.74 559
15207.90 544
15209.06 554
15210.23 551
15211.39 586
15212.56 541
15213.72 610
15214.88 594
15216.05 576
15217.21 569
15218.37 590
15219.54 591
15220.70 638
15221.87 593
15223.03 600
15224.19 592
15225.36 628
15226.52 595
15227.69 580
15228.85 588
15230.01 620
15231.18 630
15232.34 612
15233.51 585
15234.67 598
15235.84 609
15237.00 573
15238.16 582
15239.33 586
15240.49 588
15241.66 576
15242.82 560
15243.99 539
15245.15 538
15246.32 562
15247.48 532
15248.65 538
15249.81 527
15250.98 522
15252.14 495
15253.31 519
15254.47 487
15255.64 537
15256.80 539
15257.97 519
15259.13 524
15260.30 507
15261.46 482
15262.63 461
15263.80 488
15264.96 483
15266.13 488
15267.29 471
15268.46 488
15269.62 482
15270.79 494
15271.96 447
15273.12 470
15274.29 489
15275.45 488
15276.62 481
15277.79 476
15278.95 448
15280.12 469
15281.28 503
15282.45 465
15283.62 489
15284.78 485
15285.95 478
15287.12 426
15288.28 483
15289.45 466
15290.62 488
15291.78 457
15292.95 441
15294.12 442
15295.28 428
15296.45 443
15297.62 478
15298.78 479
15299.95 444
15301.12 473
15302.28 483
15303.45 508
15304.62 489
15305.78 444
15306.95 459
15308.12 501
15309.29 467
15310.45 495
15311.62 501
15312.79 480
15313.96 483
15315.12 485
15316.29 454
15317.46 476
15318.63 467
15319.79 451
15320.96 474
15322.13 488
15323.30 498
15324.46 480
15325.63 518
15326.80 496
15327.97 491
15329.14 464
15330.30 485
15331.47 457
15332.64 463
15333.81 458
15334.98 514
15336.14 509
15337.31 475
15338.48 488
15339.65 477
15340.82 466
15341.99 492
15343.16 488
15344.32 505
15345.49 509
15346.66 490
15347.83 473
15349.00 491
15350.17 519
15351.34 481
15352.51 472
15353.67 534
15354.84 495
15356.01 505
15357.18 490
15358.35 522
15359.52 513
15360.69 531
15361.86 521
15363.03 515
15364.20 499
15365.37 530
15366.54 524
15367.71 516
15368.87 493
15370.04 538
15371.21 498
15372.38 519
15373.55 514
15374.72 499
15375.89 514
15377.06 519
15378.23 532
15379.40 511
15380.57 503
15381.74 518
15382.91 519
15384.08 541
15385.25 544
15386.42 526
15387.59 526
15388.76 506
15389.93 515
15391.10 507
15392.27 515
15393.44 543
15394.62 520
15395.79 495
15396.96 478
15398.13 507
15399.30 492
15400.47 514
15401.64 499
15402.81 537
15403.98 522
15405.15 505
15406.32 472
15407.49 473
15408.66 482
15409.84 474
15411.01 483
15412.18 472
15413.35 466
15414.52 501
15415.69 474
15416.86 450
15418.03 447
15419.21 406
15420.38 476
15421.55 436
15422.72 454
15423.89 458
15425.06 458
15426.24 449
15427.41 459
15428.58 430
15429.75 424
15430.92 489
15432.09 456
15433.27 435
15434.44 440
15435.61 454
15436.78 447
15437.96 428
15439.13 425
15440.30 454
15441.47 431
15442.64 426
15443.82 448
15444.99 448
15446.16 425
15447.33 435
15448.51 429
15449.68 439
15450.85 449
15452.02 438
15453.20 464
15454.37 449
15455.54 437
15456.72 448
15457.89 465
15459.06 454
15460.23 441
15461.41 438
15462.58 443
15463.75 447
15464.93 438
15466.10 435
15467.27 434
15468.45 466
15469.62 437
15470.79 450
15471.97 442
15473.14 444
15474.31 430
15475.49 435
15476.66 430
15477.83 450
15479.01 443
15480.18 446
15481.36 468
15482.53 456
15483.70 441
15484.88 449
15486.05 421
15487.23 445
15488.40 464
15489.57 445
15490.75 423
15491.92 407
15493.10 441
15494.27 398
15495.44 428
15496.62 453
15497.79 470
15498.97 459
15500.14 445
15501.32 446
15502.49 453
15503.67 450
15504.84 432
15506.02 447
15507.19 440
15508.36 485
15509.54 475
15510.71 490
15511.89 454
15513.06 442
15514.24 462
15515.41 437
15516.59 469
15517.77 459
15518.94 433
15520.12 471
15521.29 462
15522.47 476
15523.64 497
15524.82 468
15525.99 467
15527.17 464
15528.34 479
15529.52 482
15530.69 492
15531.87 490
15533.05 498
15534.22 478
15535.40 485
15536.57 476
15537.75 470
15538.93 477
15540.10 444
15541.28 493
15542.45 465
15543.63 464
15544.81 478
15545.98 495
15547.16 467
15548.33 484
15549.51 487
15550.69 460
15551.86 491
15553.04 496
15554.22 522
15555.39 503
15556.57 502
15557.75 499
15558.92 511
15560.10 508
15561.28 509
15562.45 526
15563.63 505
15564.81 510
15565.99 517
15567.16 499
15568.34 506
15569.52 517
15570.69 527
15571.87 524
15573.05 512
15574.23 547
15575.40 530
15576.58 541
15577.76 551
15578.93 554
15580.11 538
15581.29 550
15582.47 549
15583.65 560
15584.82 549
15586.00 541
15587.18 545
15588.36 563
15589.53 538
15590.71 547
15591.89 567
15593.07 561
15594.25 598
15595.42 579
15596.60 599
15597.78 581
15598.96 587
15600.14 596
15601.32 583
15602.49 599
15603.67 610
15604.85 616
15606.03 631
15607.21 633
15608.39 607
15609.56 615
15610.74 642
15611.92 603
15613.10 626
15614.28 624
15615.46 590
15616.64 612
15617.82 663
15619.00 717
15620.17 673
15621.35 664
15622.53 671
15623.71 692
15624.89 668
15626.07 670
15627.25 657
15628.43 708
15629.61 663
15630.79 657
15631.97 677
15633.15 724
15634.33 722
15635.51 709
15636.69 704
15637.87 720
15639.05 728
15640.22 712
15641.40 701
15642.58 696
15643.76 695
15644.94 694
15646.12 749
15647.30 722
15648.48 729
15649.66 721
15650.85 717
15652.03 698
15653.21 710
15654.39 748
15655.57 734
15656.75 730
15657.93 736
15659.11 718
15660.29 681
15661.47 682
15662.65 734
15663.83 722
15665.01 701
15666.19 698
15667.37 730
15668.55 721
15669.73 697
15670.92 687
15672.10 705
15673.28 682
15674.46 694
15675.64 671
15676.82 628
15678.00 677
15679.18 684
15680.36 641
15681.55 668
15682.73 637
15683.91 681
15685.09 676
15686.27 663
15687.45 643
15688.63 689
15689.82 686
15691.00 681
15692.18 692
15693.36 685
15694.54 706
15695.73 700
15696.91 694
15698.09 712
15699.27 705
15700.45 726
15701.64 731
15702.82 677
15704.00 739
15705.18 705
15706.36 716
15707.55 747
15708.73 736
15709.91 715
15711.09 730
15712.28 695
15713.46 707
15714.64 724
15715.82 736
15717.01 741
15718.19 756
15719.37 750
15720.55 726
15721.74 744
15722.92 746
15724.10 745
15725.29 733
15726.47 750
15727.65 759
15728.84 782
15730.02 756
15731.20 779
15732.39 796
15733.57 795
15734.75 794
15735.94 773
15737.12 844
15738.30 840
15739.49 837
15740.67 823
15741.85 792
15743.04 828
15744.22 827
15745.40 838
15746.59 860
15747.77 808
15748.96 806
15750.14 819
15751.32 817
15752.51 813
15753.69 777
15754.88 795
15756.06 831
15757.24 810
15758.43 768
15759.61 819
15760.80 774
15761.98 802
15763.17 791
15764.35 774
15765.53 791
15766.72 798
15767.90 751
15769.09 733
15770.27 763
15771.46 735
15772.64 749
15773.83 730
15775.01 693
15776.20 724
15777.38 733
15778.57 710
15779.75 718
15780.94 718
15782.12 723
15783.31 675
15784.49 717
15785.68 706
15786.86 694
15788.05 687
15789.23 652
15790.42 680
15791.60 666
15792.79 670
15793.98 645
15795.16 681
15796.35 660
15797.53 647
15798.72 670
15799.90 659
15801.09 649
15802.28 622
15803.46 654
15804.65 608
15805.83 607
15807.02 598
15808.21 629
15809.39 686
15810.58 623
15811.76 592
15812.95 610
15814.14 578
15815.32 610
15816.51 619
15817.70 611
15818.88 615
15820.07 579
15821.26 600
15822.44 586
15823.63 578
15824.82 578
15826.00 597
15827.19 601
15828.38 578
15829.56 613
15830.75 606
15831.94 607
15833.12 559
15834.31 561
15835.50 608
15836.69 623
15837.87 589
15839.06 601
15840.25 611
15841.44 607
15842.62 600
15843.81 630
15845.00 606
15846.18 578
15847.37 576
15848.56 582
15849.75 603
15850.94 618
15852.12 593
15853.31 588
15854.50 598
15855.69 623
15856.87 656
15858.06 624
15859.25 617
15860.44 633
15861.63 602
15862.81 607
15864.00 628
15865.19 618
15866.38 619
15867.57 597
15868.76 620
15869.94 628
15871.13 641
15872.32 642
15873.51 649
15874.70 648
15875.89 674
15877.08 664
15878.26 613
15879.45 625
15880.64 622
15881.83 641
15883.02 654
15884.21 697
15885.40 663
15886.59 638
15887.78 635
15888.97 638
15890.15 643
15891.34 642
15892.53 656
15893.72 649
15894.91 643
15896.10 661
15897.29 693
15898.48 699
15899.67 685
15900.86 695
15902.05 703
15903.24 683
15904.43 677
15905.62 700
15906.81 701
15908.00 680
15909.19 696
15910.38 667
15911.57 695
15912.76 683
15913.95 678
15915.14 669
15916.33 681
15917.52 649
15918.71 661
15919.90 652
15921.09 649
15922.28 677
15923.47 659
15924.66 684
15925.85 628
15927.04 647
15928.23 665
15929.42 675
15930.61 650
15931.80 635
15932.99 616
15934.18 601
15935.38 625
15936.57 642
15937.76 616
15938.95 595
15940.14 589
15941.33 592
15942.52 587
15943.71 592
15944.90 579
15946.10 558
15947.29 563
15948.48 544
15949.67 534
15950.86 500
15952.05 546
15953.24 526
15954.44 530
15955.63 515
15956.82 504
15958.01 545
15959.20 546
15960.39 512
15961.59 487
15962.78 517
15963.97 536
15965.16 512
15966.35 474
15967.55 466
15968.74 486
15969.93 499
15971.12 495
15972.31 467
15973.51 457
15974.70 444
15975.89 508
15977.08 502
15978.28 467
15979.47 459
15980.66 484
15981.85 462
15983.05 476
15984.24 444
15985.43 460
15986.62 473
15987.82 440
15989.01 461
15990.20 435
15991.40 478
15992.59 459
15993.78 434
15994.98 428
15996.17 446
15997.36 431
15998.55 467
15999.75 449
16000.94 443
16002.13 436
16003.33 455
16004.52 426
16005.72 424
16006.91 437
16008.10 433
16009.30 434
16010.49 433
16011.68 414
16012.88 415
16014.07 442
16015.26 424
16016.46 435
16017.65 441
16018.85 441
16020.04 415
16021.23 424
16022.43 423
16023.62 467
16024.82 440
16026.01 439
16027.21 420
16028.40 457
16029.59 468
16030.79 424
16031.98 448
16033.18 413
16034.37 414
16035.57 442
16036.76 436
16037.96 406
16039.15 416
16040.35 445
16041.54 413
16042.73 405
16043.93 420
16045.12 444
16046.32 447
16047.51 426
16048.71 407
16049.91 447
16051.10 420
16052.30 416
16053.49 411
16054.69 409
16055.88 432
16057.08 420
16058.27 415
16059.47 431
16060.66 417
16061.86 370
16063.05 408
16064.25 437
16065.45 427
16066.64 415
16067.84 377
16069.03 427
16070.23 428
16071.42 398
16072.62 403
16073.82 398
16075.01 391
16076.21 393
16077.41 418
16078.60 397
16079.80 411
16080.99 398
16082.19 391
16083.39 412
16084.58 370
16085.78 402
16086.98 376
16088.17 389
16089.37 379
16090.57 378
16091.76 427
16092.96 414
16094.16 403
16095.35 402
16096.55 377
16097.75 355
16098.94 411
16100.14 428
16101.34 376
16102.53 364
16103.73 411
16104.93 376
16106.13 385
16107.32 357
16108.52 389
16109.72 394
16110.92 379
16112.11 336
16113.31 371
16114.51 367
16115.71 386
16116.90 387
16118.10 372
16119.30 376
16120.50 381
16121.69 400
16122.89 388
16124.09 363
16125.29 381
16126.49 402
16127.68 363
16128.88 379
16130.08 382
16131.28 389
16132.48 372
16133.67 345
16134.87 377
16136.07 371
16137.27 374
16138.47 376
16139.67 348
16140.86 369
16142.06 360
16143.26 355
16144.46 377
16145.66 362
16146.86 349
16148.06 365
16149.26 376
16150.45 336
16151.65 348
16152.85 366
16154.05 330
16155.25 343
16156.45 356
16157.65 354
16158.85 356
16160.05 349
16161.25 346
16162.45 362
16163.64 330
16164.84 380
16166.04 370
16167.24 357
16168.44 338
16169.64 340
16170.84 381
16172.04 337
16173.24 347
16174.44 364
16175.64 336
16176.84 341
16178.04 355
16179.24 337
16180.44 349
16181.64 351
16182.84 357
16184.04 354
16185.24 387
16186.44 399
16187.64 340
16188.84 367
16190.04 360
16191.24 332
16192.44 369
16193.64 380
16194.84 347
16196.04 349
16197.24 354
16198.44 356
16199.65 348
16200.85 349
16202.05 369
16203.25 365
16204.45 375
16205.65 348
16206.85 356
16208.05 372
16209.25 384
16210.45 368
16211.65 365
16212.86 343
16214.06 351
16215.26 347
16216.46 369
16217.66 357
16218.86 335
16220.06 381
16221.27 380
16222.47 350
16223.67 348
16224.87 367
16226.07 358
16227.27 370
16228.48 369
16229.68 363
16230.88 365
16232.08 379
16233.28 364
16234.48 394
16235.69 364
16236.89 371
16238.09 387
16239.29 381
16240.50 382
16241.70 401
16242.90 403
16244.10 397
16245.30 384
16246.51 387
16247.71 379
16248.91 363
16250.11 384
16251.32 418
16252.52 405
16253.72 385
16254.92 391
16256.13 409
16257.33 378
16258.53 401
16259.74 390
16260.94 386
16262.14 398
16263.35 385
16264.55 396
16265.75 397
16266.95 386
16268.16 382
16269.36 370
16270.56 406
16271.77 401
16272.97 426
16274.17 391
16275.38 413
16276.58 406
16277.79 432
16278.99 415
16280.19 409
16281.40 395
16282.60 397
16283.80 433
16285.01 410
16286.21 405
16287.42 415
16288.62 447
16289.82 433
16291.03 418
16292.23 431
16293.44 412
16294.64 451
16295.84 423
16297.05 404
16298.25 395
16299.46 406
16300.66 445
16301.87 430
16303.07 399
16304.27 411
16305.48 411
16306.68 428
16307.89 417
16309.09 424
16310.30 409
16311.50 397
16312.71 434
16313.91 401
16315.12 402
16316.32 399
16317.53 389
16318.73 408
16319.94 383
16321.14 403
16322.35 389
16323.55 411
16324.76 403
16325.96 381
16327.17 393
16328.38 401
16329.58 375
16330.79 392
16331.99 379
16333.20 369
16334.40 358
16335.61 371
16336.81 386
16338.02 377
16339.23 385
16340.43 379
16341.64 363
16342.84 357
16344.05 341
16345.26 365
16346.46 367
16347.67 353
16348.87 357
16350.08 352
16351.29 349
16352.49 364
16353.70 381
16354.91 356
16356.11 321
16357.32 335
16358.53 347
16359.73 332
16360.94 338
16362.15 346
16363.35 344
16364.56 329
16365.77 322
16366.97 315
16368.18 320
16369.39 322
16370.59 332
16371.80 336
16373.01 363
16374.21 332
16375.42 310
16376.63 351
16377.84 334
16379.04 357
16380.25 336
16381.46 366
16382.67 341
16383.87 305
16385.08 355
16386.29 366
16387.50 314
16388.70 318
16389.91 331
16391.12 335
16392.33 336
16393.53 344
16394.74 338
16395.95 317
16397.16 334
16398.37 323
16399.57 309
16400.78 343
16401.99 352
16403.20 344
16404.41 322
16405.62 317
16406.82 358
16408.03 333
16409.24 355
16410.45 340
16411.66 350
16412.87 352
16414.07 346
16415.28 311
16416.49 335
16417.70 326
16418.91 320
16420.12 336
16421.33 324
16422.54 329
16423.75 338
16424.95 333
16426.16 344
16427.37 324
16428.58 318
16429.79 332
16431.00 360
16432.21 333
16433.42 319
16434.63 353
16435.84 363
16437.05 352
16438.26 327
16439.47 330
16440.68 331
16441.88 325
16443.09 321
16444.30 332
16445.51 328
16446.72 322
16447.93 322
16449.14 321
16450.35 330
16451.56 335
16452.77 330
16453.98 326
16455.19 322
16456.40 307
16457.61 319
16458.82 341
16460.03 313
16461.24 337
16462.45 327
16463.67 338
16464.88 323
16466.09 332
16467.30 326
16468.51 306
16469.72 327
16470.93 338
16472.14 325
16473.35 324
16474.56 358
16475.77 329
16476.98 336
16478.19 317
16479.40 327
16480.62 334
16481.83 327
16483.04 319
16484.25 350
16485.46 326
16486.67 309
16487.88 316
16489.09 319
16490.31 319
16491.52 307
16492.73 309
16493.94 332
16495.15 329
16496.36 304
16497.57 338
16498.79 327
16500.00 309
16501.21 318
16502.42 321
16503.63 323
16504.85 300
16506.06 337
16507.27 347
16508.48 336
16509.69 301
16510.91 300
16512.12 327
16513.33 346
16514.54 290
16515.76 309
16516.97 296
16518.18 336
16519.39 348
16520.60 351
16521.82 340
16523.03 345
16524.24 332
16525.46 320
16526.67 307
16527.88 314
16529.09 330
16530.31 323
16531.52 357
16532.73 338
16533.95 352
16535.16 326
16536.37 343
16537.58 339
16538.80 333
16540.01 349
16541.22 333
16542.44 343
16543.65 358
16544.86 362
16546.08 298
16547.29 339
16548.50 330
16549.72 336
16550.93 346
16552.15 357
16553.36 335
16554.57 351
16555.79 362
16557.00 353
16558.21 325
16559.43 326
16560.64 352
16561.86 356
16563.07 352
16564.28 355
16565.50 341
16566.71 350
16567.93 327
16569.14 351
16570.36 349
16571.57 359
16572.78 372
16574.00 376
16575.21 338
16576.43 356
16577.64 360
16578.86 379
16580.07 359
16581.29 352
16582.50 356
16583.72 369
16584.93 369
16586.15 382
16587.36 362
16588.58 346
16589.79 368
16591.01 355
16592.22 367
16593.44 362
16594.65 352
16595.87 337
16597.08 351
16598.30 335
16599.51 334
16600.73 348
16601.94 355
16603.16 364
16604.37 339
16605.59 330
16606.81 349
16608.02 356
16609.24 348
16610.45 353
16611.67 317
16612.89 339
16614.10 329
16615.32 347
16616.53 320
16617.75 348
16618.97 323
16620.18 329
16621.40 332
16622.61 332
16623.83 358
16625.05 343
16626.26 325
16627.48 340
16628.70 339
16629.91 328
16631.13 363
16632.35 311
16633.56 313
16634.78 348
16636.00 338
16637.21 319
16638.43 327
16639.65 340
16640.86 312
16642.08 323
16643.30 328
16644.51 320
16645.73 337
16646.95 325
16648.17 304
16649.38 335
16650.60 330
16651.82 310
16653.03 305
16654.25 329
16655.47 297
16656.69 304
16657.90 324
16659.12 309
16660.34 328
16661.56 300
16662.77 313
16663.99 302
16665.21 336
16666.43 306
16667.65 304
16668.86 296
16670.08 309
16671.30 300
16672.52 319
16673.74 335
16674.95 317
16676.17 323
16677.39 311
16678.61 329
16679.83 306
16681.05 296
16682.26 336
16683.48 319
16684.70 308
16685.92 311
16687.14 297
16688.36 320
16689.58 300
16690.79 301
16692.01 298
16693.23 321
16694.45 337
16695.67 341
16696.89 298
16698.11 308
16699.33 320
16700.55 293
16701.76 333
16702.98 296
16704.20 311
16705.42 316
16706.64 303
16707.86 296
16709.08 301
16710.30 294
16711.52 314
16712.74 303
16713.96 288
16715.18 299
16716.40 303
16717.62 310
16718.84 311
16720.06 292
16721.28 318
16722.50 320
16723.72 297
16724.94 284
16726.16 306
16727.38 299
16728.60 297
16729.82 302
16731.04 312
16732.26 294
16733.48 296
16734.70 317
16735.92 313
16737.14 330
16738.36 293
16739.58 302
16740.80 323
16742.02 310
16743.24 315
16744.46 277
16745.68 313
16746.90 296
16748.12 303
16749.35 308
16750.57 277
16751.79 296
16753.01 303
16754.23 297
16755.45 289
16756.67 307
16757.89 318
16759.11 313
16760.33 291
16761.56 312
16762.78 300
16764.00 312
16765.22 302
16766.44 328
16767.66 301
16768.88 305
16770.11 339
16771.33 309
16772.55 312
16773.77 289
16774.99 288
16776.22 320
16777.44 314
16778.66 300
16779.88 306
16781.10 318
16782.33 304
16783.55 319
16784.77 321
16785.99 313
16787.21 305
16788.44 310
16789.66 296
16790.88 311
16792.10 303
16793.33 309
16794.55 314
16795.77 290
16796.99 297
16798.22 308
16799.44 327
16800.66 336
16801.88 302
16803.11 315
16804.33 352
16805.55 313
16806.78 338
16808.00 327
16809.22 339
16810.44 326
16811.67 310
16812.89 323
16814.11 332
16815.34 340
16816.56 335
16817.78 322
16819.01 345
16820.23 339
16821.45 318
16822.68 330
16823.90 324
16825.13 353
16826.35 339
16827.57 345
16828.80 349
16830.02 354
16831.24 356
16832.47 350
16833.69 360
16834.92 379
16836.14 380
16837.36 371
16838.59 366
16839.81 368
16841.04 382
16842.26 374
16843.48 396
16844.71 414
16845.93 374
16847.16 361
16848.38 371
16849.61 413
16850.83 406
16852.06 396
16853.28 412
16854.51 400
16855.73 424
16856.95 385
16858.18 402
16859.40 411
16860.63 453
16861.85 435
16863.08 463
16864.30 422
16865.53 442
16866.75 435
16867.98 471
16869.21 449
16870.43 453
16871.66 445
16872.88 485
16874.11 474
16875.33 459
16876.56 462
16877.78 468
16879.01 435
16880.23 456
16881.46 469
16882.69 487
16883.91 472
16885.14 453
16886.36 435
16887.59 441
16888.81 462
16890.04 467
16891.27 436
16892.49 434
16893.72 431
16894.94 444
16896.17 436
16897.40 422
16898.62 414
16899.85 440
16901.08 429
16902.30 437
16903.53 406
16904.76 384
16905.98 396
16907.21 389
16908.44 382
16909.66 395
16910.89 419
16912.12 384
16913.34 355
16914.57 383
16915.80 392
16917.02 389
16918.25 394
16919.48 371
16920.70 383
16921.93 353
16923.16 356
16924.39 361
16925.61 343
16926.84 348
16928.07 345
16929.30 334
16930.52 346
16931.75 340
16932.98 355
16934.21 337
16935.43 321
16936.66 354
16937.89 348
16939.12 361
16940.34 340
16941.57 347
16942.80 314
16944.03 340
16945.26 330
16946.48 317
16947.71 315
16948.94 315
16950.17 358
16951.40 324
16952.62 327
16953.85 311
16955.08 333
16956.31 329
16957.54 315
16958.77 338
16959.99 332
16961.22 326
16962.45 334
16963.68 284
16964.91 299
16966.14 342
16967.37 335
16968.60 306
16969.82 329
16971.05 323
16972.28 279
16973.51 318
16974.74 320
16975.97 314
16977.20 318
16978.43 309
16979.66 307
16980.89 336
16982.11 309
16983.34 298
16984.57 328
16985.80 314
16987.03 310
16988.26 312
16989.49 319
16990.72 311
16991.95 296
16993.18 321
16994.41 314
16995.64 305
16996.87 334
16998.10 335
16999.33 325
17000.56 304
17001.79 306
17003.02 296
17004.25 313
17005.48 284
17006.71 308
17007.94 300
17009.17 286
17010.40 299
17011.63 293
17012.86 309
17014.09 331
17015.32 305
17016.55 292
17017.78 308
17019.01 300
17020.25 285
17021.48 310
17022.71 309
17023.94 286
17025.17 297
17026.40 293
17027.63 287
17028.86 288
17030.09 279
17031.32 312
17032.55 294
17033.79 264
17035.02 284
17036.25 317
17037.48 293
17038.71 290
17039.94 318
17041.17 282
17042.41 272
17043.64 289
17044.87 304
17046.10 263
17047.33 270
17048.56 277
17049.80 306
17051.03 275
17052.26 270
17053.49 268
17054.72 295
17055.95 311
17057.19 289
17058.42 287
17059.65 276
17060.88 284
17062.12 289
17063.35 277
17064.58 268
17065.81 267
17067.04 314
17068.28 299
17069.51 266
17070.74 275
17071.97 269
17073.21 281
17074.44 281
17075.67 283
17076.90 302
17078.14 281
17079.37 287
17080.60 285
17081.84 262
17083.07 263
17084.30 267
17085.54 269
17086.77 260
17088.00 262
17089.23 264
17090.47 267
17091.70 276
17092.93 255
17094.17 262
17095.40 259
17096.63 282
17097.87 256
17099.10 247
17100.34 254
17101.57 252
17102.80 252
17104.04 274
17105.27 286
17106.50 262
17107.74 278
17108.97 274
17110.21 275
17111.44 256
17112.67 244
17113.91 264
17115.14 247
17116.38 251
17117.61 253
17118.84 248
17120.08 242
17121.31 256
17122.55 251
17123.78 223
17125.02 258
17126.25 256
17127.48 249
17128.72 243
17129.95 248
17131.19 265
17132.42 241
17133.66 230
17134.89 251
17136.13 259
17137.36 260
17138.60 256
17139.83 241
17141.07 251
17142.30 240
17143.54 252
17144.77 265
17146.01 254
17147.24 252
17148.48 247
17149.71 244
17150.95 252
17152.19 236
17153.42 237
17154.66 267
17155.89 247
17157.13 223
17158.36 239
17159.60 261
17160.83 259
17162.07 245
17163.31 242
17164.54 255
17165.78 239
17167.01 240
17168.25 243
17169.49 237
17170.72 252
17171.96 254
17173.19 238
17174.43 243
17175.67 207
17176.90 233
17178.14 253
17179.38 235
17180.61 248
17181.85 238
17183.09 241
17184.32 235
17185.56 231
17186.80 264
17188.03 240
17189.27 251
17190.51 238
17191.74 234
17192.98 249
17194.22 230
17195.45 233
17196.69 223
17197.93 227
17199.16 260
17200.40 260
17201.64 244
17202.88 223
17204.11 223
17205.35 252
17206.59 273
17207.83 261
17209.06 255
17210.30 234
17211.54 245
17212.78 252
17214.01 236
17215.25 242
17216.49 245
17217.73 225
17218.96 232
17220.20 233
17221.44 230
17222.68 239
17223.92 234
17225.15 235
17226.39 234
17227.63 240
17228.87 233
17230.11 241
17231.35 209
17232.58 225
17233.82 224
17235.06 253
17236.30 235
17237.54 243
17238.78 218
17240.01 235
17241.25 237
17242.49 239
17243.73 222
17244.97 227
17246.21 247
17247.45 246
17248.69 232
17249.93 214
17251.16 235
17252.40 234
17253.64 225
17254.88 247
17256.12 249
17257.36 253
17258.60 235
17259.84 236
17261.08 250
17262.32 229
17263.56 232
17264.80 227
17266.04 221
17267.28 228
17268.51 223
17269.75 219
17270.99 235
17272.23 218
17273.47 230
17274.71 227
17275.95 215
17277.19 201
17278.43 236
17279.67 230
17280.91 221
17282.15 222
17283.39 237
17284.63 244
17285.87 248
17287.11 222
17288.35 233
17289.60 246
17290.84 225
17292.08 253
17293.32 230
17294.56 246
17295.80 236
17297.04 238
17298.28 221
17299.52 234
17300.76 235
17302.00 228
17303.24 211
17304.48 229
17305.72 231
17306.96 233
17308.21 224
17309.45 238
17310.69 253
17311.93 221
17313.17 205
17314.41 219
17315.65 242
17316.89 238
17318.14 236
17319.38 225
17320.62 269
17321.86 237
17323.10 243
17324.34 246
17325.59 251
17326.83 226
17328.07 223
17329.31 262
17330.55 212
17331.79 217
17333.04 236
17334.28 253
17335.52 222
17336.76 224
17338.00 224
17339.25 239
17340.49 233
17341.73 211
17342.97 208
17344.22 233
17345.46 227
17346.70 242
17347.94 224
17349.19 229
17350.43 249
17351.67 243
17352.91 253
17354.16 224
17355.40 221
17356.64 226
17357.88 240
17359.13 232
17360.37 232
17361.61 235
17362.86 240
17364.10 218
17365.34 219
17366.58 234
17367.83 238
17369.07 246
17370.31 245
17371.56 236
17372.80 228
17374.04 230
17375.29 230
17376.53 237
17377.78 232
17379.02 239
17380.26 263
17381.51 241
17382.75 230
17383.99 224
17385.24 216
17386.48 221
17387.72 226
17388.97 231
17390.21 261
17391.46 224
17392.70 202
17393.94 239
17395.19 229
17396.43 241
17397.68 244
17398.92 238
17400.17 230
17401.41 212
17402.65 217
17403.90 228
17405.14 217
17406.39 223
17407.63 233
17408.88 259
17410.12 260
17411.37 244
17412.61 238
17413.86 228
17415.10 242
17416.35 239
17417.59 254
17418.84 233
17420.08 241
17421.33 224
17422.57 234
17423.82 212
17425.06 238
17426.31 224
17427.55 240
17428.80 231
17430.04 241
17431.29 229
17432.53 211
17433.78 217
17435.03 242
17436.27 246
17437.52 255
17438.76 239
17440.01 254
17441.25 237
17442.50 232
17443.75 234
17444.99 239
17446.24 251
17447.48 221
17448.73 251
17449.98 235
17451.22 217
17452.47 253
17453.71 262
17454.96 216
17456.21 231
17457.45 249
17458.70 260
17459.95 266
17461.19 237
17462.44 232
17463.69 259
17464.93 260
17466.18 247
17467.43 250
17468.67 261
17469.92 234
17471.17 237
17472.41 259
17473.66 235
17474.91 238
17476.15 273
17477.40 254
17478.65 274
17479.90 266
17481.14 247
17482.39 249
17483.64 240
17484.88 253
17486.13 262
17487.38 253
17488.63 256
17489.87 277
17491.12 257
17492.37 282
17493.62 250
17494.86 256
17496.11 260
17497.36 275
17498.61 252
17499.86 254
17501.10 266
17502.35 270
17503.60 261
17504.85 269
17506.10 277
17507.34 241
17508.59 264
17509.84 280
17511.09 295
17512.34 255
17513.59 301
17514.83 265
17516.08 300
17517.33 299
17518.58 293
17519.83 291
17521.08 270
17522.33 294
17523.57 281
17524.82 276
17526.07 272
17527.32 264
17528.57 286
17529.82 282
17531.07 284
17532.32 289
17533.57 312
17534.82 275
17536.06 275
17537.31 303
17538.56 322
17539.81 298
17541.06 294
17542.31 294
17543.56 305
17544.81 306
17546.06 298
17547.31 292
17548.56 323
17549.81 284
17551.06 292
17552.31 294
17553.56 306
17554.81 294
17556.06 303
17557.31 279
17558.56 304
17559.81 316
17561.06 323
17562.31 290
17563.56 282
17564.81 306
17566.06 308
17567.31 291
17568.56 283
17569.81 316
17571.06 311
17572.31 308
17573.56 321
17574.81 305
17576.06 313
17577.31 311
17578.56 284
17579.81 299
17581.06 282
17582.31 288
17583.57 317
17584.82 301
17586.07 316
17587.32 310
17588.57 326
17589.82 296
17591.07 300
17592.32 312
17593.57 326
17594.83 320
17596.08 310
17597.33 306
17598.58 296
17599.83 298
17601.08 307
17602.33 316
17603.59 305
17604.84 305
17606.09 293
17607.34 316
17608.59 280
17609.84 291
17611.10 304
17612.35 295
17613.60 298
17614.85 302
17616.10 308
17617.36 327
17618.61 302
17619.86 303
17621.11 283
17622.36 311
17623.62 310
17624.87 331
17626.12 293
17627.37 273
17628.63 295
17629.88 276
17631.13 295
17632.38 265
17633.64 278
17634.89 298
17636.14 278
17637.39 272
17638.65 300
17639.90 311
17641.15 289
17642.41 290
17643.66 278
17644.91 274
17646.17 301
17647.42 295
17648.67 289
17649.92 290
17651.18 271
17652.43 299
17653.68 305
17654.94 298
17656.19 290
17657.44 302
17658.70 292
17659.95 270
17661.21 268
17662.46 272
17663.71 285
17664.97 268
17666.22 286
17667.47 280
17668.73 275
17669.98 270
17671.24 259
17672.49 278
17673.74 271
17675.00 262
17676.25 250
17677.51 265
17678.76 257
17680.02 263
17681.27 248
17682.52 263
17683.78 258
17685.03 262
17686.29 249
17687.54 245
17688.80 276
17690.05 259
17691.31 264
17692.56 258
17693.82 248
17695.07 245
17696.32 266
17697.58 258
17698.83 248
17700.09 250
17701.34 260
17702.60 246
17703.86 278
17705.11 248
17706.37 265
17707.62 258
17708.88 268
17710.13 241
17711.39 265
17712.64 250
17713.90 239
17715.15 244
17716.41 232
17717.66 251
17718.92 244
17720.18 257
17721.43 234
17722.69 268
17723.94 232
17725.20 254
17726.45 242
17727.71 241
17728.97 257
17730.22 247
17731.48 249
17732.74 229
17733.99 258
17735.25 230
17736.50 261
17737.76 251
17739.02 252
17740.27 222
17741.53 248
17742.79 232
17744.04 253
17745.30 257
17746.56 268
17747.81 263
17749.07 272
17750.33 251
17751.58 252
17752.84 251
17754.10 268
17755.35 254
17756.61 242
17757.87 274
17759.12 256
17760.38 261
17761.64 238
17762.90 244
17764.15 251
17765.41 276
17766.67 265
17767.93 220
17769.18 224
17770.44 233
17771.70 245
17772.96 234
17774.21 243
17775.47 240
17776.73 232
17777.99 238
17779.24 223
17780.50 222
17781.76 241
17783.02 227
17784.28 258
17785.53 229
17786.79 248
17788.05 233
17789.31 256
17790.57 252
17791.82 237
17793.08 259
17794.34 246
17795.60 263
17796.86 252
17798.12 255
17799.37 234
17800.63 250
17801.89 245
17803.15 233
17804.41 235
17805.67 241
17806.93 226
17808.19 238
17809.44 229
17810.70 242
17811.96 224
17813.22 230
17814.48 230
17815.74 217
17817.00 230
17818.26 224
17819.52 233
17820.78 233
17822.04 245
17823.29 224
17824.55 240
17825.81 235
17827.07 234
17828.33 234
17829.59 202
17830.85 214
17832.11 228
17833.37 217
17834.63 225
17835.89 262
17837.15 247
17838.41 233
17839.67 225
17840.93 208
17842.19 213
17843.45 244
17844.71 234
17845.97 234
17847.23 229
17848.49 209
17849.75 225
17851.01 236
17852.27 230
17853.53 222
17854.79 225
17856.05 212
17857.31 236
17858.57 226
17859.84 225
17861.10 217
17862.36 227
17863.62 217
17864.88 205
17866.14 203
17867.40 204
17868.66 218
17869.92 225
17871.18 217
17872.44 215
17873.71 234
17874.97 219
17876.23 216
17877.49 231
17878.75 224
17880.01 199
17881.27 206
17882.53 214
17883.80 229
17885.06 216
17886.32 210
17887.58 236
17888.84 226
17890.10 222
17891.37 216
17892.63 232
17893.89 223
17895.15 217
17896.41 204
17897.67 228
17898.94 227
17900.20 195
17901.46 197
17902.72 224
17903.99 198
17905.25 226
17906.51 212
17907.77 195
17909.03 210
17910.30 201
17911.56 195
17912.82 212
17914.08 197
17915.35 199
17916.61 224
17917.87 224
17919.14 245
17920.40 219
17921.66 214
17922.92 225
17924.19 218
17925.45 215
17926.71 205
17927.98 209
17929.24 202
17930.50 208
17931.76 221
17933.03 217
17934.29 216
17935.55 208
17936.82 199
17938.08 223
17939.34 211
17940.61 213
17941.87 211
17943.14 212
17944.40 209
17945.66 199
17946.93 226
17948.19 217
17949.45 206
17950.72 199
17951.98 196
17953.25 188
17954.51 222
17955.77 194
17957.04 212
17958.30 203
17959.57 211
17960.83 209
17962.09 221
17963.36 238
17964.62 200
17965.89 217
17967.15 208
17968.42 229
17969.68 209
17970.95 185
17972.21 192
17973.47 218
17974.74 217
17976.00 211
17977.27 202
17978.53 227
17979.80 206
17981.06 210
17982.33 208
17983.59 218
17984.86 229
17986.12 224
17987.39 217
17988.65 222
17989.92 206
17991.18 205
17992.45 209
17993.71 190
17994.98 232
17996.25 202
17997.51 202
17998.78 201
18000.04 233
18001.31 217
18002.57 218
18003.84 217
18005.10 223
18006.37 214
18007.64 195
18008.90 186
18010.17 199
18011.43 214
18012.70 212
18013.97 207
18015.23 211
18016.50 208
18017.76 186
18019.03 224
18020.30 204
18021.56 207
18022.83 220
18024.10 213
18025.36 205
18026.63 194
18027.90 197
18029.16 212
18030.43 219
18031.70 225
18032.96 221
18034.23 209
18035.50 195
18036.76 188
18038.03 208
18039.30 197
18040.56 217
18041.83 200
18043.10 207
18044.37 206
18045.63 215
18046.90 205
18048.17 199
18049.43 215
18050.70 221
18051.97 202
18053.24 208
18054.50 207
18055.77 191
18057.04 195
18058.31 221
18059.57 219
18060.84 223
18062.11 225
18063.38 220
18064.65 192
18065.91 217
18067.18 222
18068.45 230
18069.72 199
18070.98 212
18072.25 228
18073.52 226
18074.79 215
18076.06 210
18077.33 216
18078.59 237
18079.86 211
18081.13 225
18082.40 191
18083.67 191
18084.94 179
18086.21 198
18087.47 217
18088.74 202
18090.01 203
18091.28 213
18092.55 198
18093.82 189
18095.09 210
18096.36 230
18097.62 225
18098.89 209
18100.16 203
18101.43 208
18102.70 232
18103.97 228
18105.24 196
18106.51 224
18107.78 202
18109.05 232
18110.32 226
18111.59 223
18112.86 196
18114.13 220
18115.40 215
18116.66 224
18117.93 214
18119.20 214
18120.47 220
18121.74 210
18123.01 216
18124.28 191
18125.55 217
18126.82 217
18128.09 225
18129.36 215
18130.63 214
18131.90 191
18133.17 221
18134.44 214
18135.71 192
18136.99 207
18138.26 229
18139.53 211
18140.80 193
18142.07 203
18143.34 198
18144.61 203
18145.88 214
18147.15 211
18148.42 211
18149.69 212
18150.96 204
18152.23 222
18153.50 222
18154.78 200
18156.05 202
18157.32 198
18158.59 216
18159.86 212
18161.13 200
18162.40 218
18163.67 220
18164.94 220
18166.22 248
18167.49 195
18168.76 200
18170.03 205
18171.30 203
18172.57 186
18173.85 210
18175.12 205
18176.39 230
18177.66 184
18178.93 184
18180.20 192
18181.48 204
18182.75 193
18184.02 192
18185.29 218
18186.56 210
18187.84 196
18189.11 197
18190.38 206
18191.65 200
18192.93 214
18194.20 201
18195.47 191
18196.74 186
18198.02 187
18199.29 203
18200.56 207
18201.83 218
18203.11 215
18204.38 229
18205.65 232
18206.92 194
18208.20 193
18209.47 208
18210.74 201
18212.02 203
18213.29 203
18214.56 223
18215.84 190
18217.11 198
18218.38 209
18219.65 189
18220.93 180
18222.20 211
18223.47 192
18224.75 192
18226.02 184
18227.30 185
18228.57 207
18229.84 201
18231.12 217
18232.39 213
18233.66 210
18234.94 193
18236.21 185
18237.48 203
18238.76 206
18240.03 218
18241.31 218
18242.58 196
18243.86 195
18245.13 171
18246.40 211
18247.68 185
18248.95 198
18250.23 212
18251.50 199
18252.77 192
18254.05 184
18255.32 192
18256.60 206
18257.87 202
18259.15 218
18260.42 221
18261.70 201
18262.97 200
18264.25 199
18265.52 200
18266.80 195
18268.07 187
18269.35 180
18270.62 206
18271.90 225
18273.17 195
18274.45 219
18275.72 206
18277.00 199
18278.27 193
18279.55 193
18280.82 210
18282.10 205
18283.37 193
18284.65 199
18285.93 205
18287.20 218
18288.48 211
18289.75 213
18291.03 206
18292.30 211
18293.58 189
18294.86 192
18296.13 202
18297.41 199
18298.68 212
18299.96 189
18301.24 196
18302.51 213
18303.79 228
18305.06 210
18306.34 218
18307.62 226
18308.89 198
18310.17 205
18311.45 192
18312.72 202
18314.00 192
18315.28 177
18316.55 191
18317.83 203
18319.11 210
18320.38 195
18321.66 213
18322.94 203
18324.21 173
18325.49 179
18326.77 201
18328.04 203
18329.32 185
18330.60 209
18331.88 208
18333.15 212
18334.43 192
18335.71 199
18336.98 209
18338.26 214
18339.54 202
18340.82 210
18342.09 201
18343.37 197
18344.65 206
18345.93 184
18347.20 191
18348.48 196
18349.76 185
18351.04 200
18352.32 214
18353.59 209
18354.87 201
18356.15 204
18357.43 216
18358.71 193
18359.98 205
18361.26 191
18362.54 215
18363.82 213
18365.10 192
18366.38 192
18367.65 210
18368.93 215
18370.21 192
18371.49 202
18372.77 187
18374.05 200
18375.33 217
18376.60 208
18377.88 188
18379.16 210
18380.44 220
18381.72 213
18383.00 206
18384.28 193
18385.56 204
18386.84 214
18388.11 198
18389.39 192
18390.67 212
18391.95 200
18393.23 198
18394.51 215
18395.79 201
18397.07 203
18398.35 215
18399.63 224
18400.91 187
18402.19 208
18403.47 195
18404.75 194
18406.03 211
18407.31 189
18408.59 225
18409.87 219
18411.15 223
18412.43 200
18413.71 206
18414.99 211
18416.27 198
18417.55 205
18418.83 210
18420.11 173
18421.39 196
18422.67 195
18423.95 200
18425.23 205
18426.51 210
18427.79 216
18429.07 216
18430.35 199
18431.63 223
18432.91 223
18434.19 220
18435.47 233
18436.75 205
18438.04 220
18439.32 190
18440.60 197
18441.88 195
18443.16 196
18444.44 197
18445.72 207
18447.00 186
18448.28 197
18449.57 204
18450.85 205
18452.13 203
18453.41 197
18454.69 229
18455.97 189
18457.25 198
18458.54 208
18459.82 222
18461.10 190
18462.38 188
18463.66 188
18464.94 198
18466.23 184
18467.51 176
18468.79 190
18470.07 216
18471.35 212
18472.64 187
18473.92 213
18475.20 189
18476.48 200
18477.76 206
18479.05 191
18480.33 193
18481.61 211
18482.89 210
18484.18 209
18485.46 207
18486.74 197
18488.02 193
18489.31 173
18490.59 197
18491.87 183
18493.15 207
18494.44 206
18495.72 196
18497.00 187
18498.29 187
18499.57 200
18500.85 200
18502.13 220
18503.42 209
18504.70 199
18505.98 213
18507.27 213
18508.55 192
18509.83 204
18511.12 216
18512.40 220
18513.68 213
18514.97 203
18516.25 221
18517.54 208
18518.82 181
18520.10 207
18521.39 198
18522.67 187
18523.95 208
18525.24 227
18526.52 204
18527.81 204
18529.09 211
18530.37 192
18531.66 214
18532.94 201
18534.23 202
18535.51 203
18536.79 221
18538.08 208
18539.36 221
18540.65 211
18541.93 201
18543.22 194
18544.50 210
18545.79 215
18547.07 186
18548.36 215
18549.64 186
18550.92 216
18552.21 220
18553.49 219
18554.78 223
18556.06 225
18557.35 227
18558.63 239
18559.92 212
18561.20 216
18562.49 219
18563.77 210
18565.06 231
18566.35 207
18567.63 219
18568.92 226
18570.20 223
18571.49 203
18572.77 231
18574.06 239
18575.34 224
18576.63 228
18577.92 244
18579.20 226
18580.49 211
18581.77 217
18583.06 238
18584.34 235
18585.63 232
18586.92 237
18588.20 255
18589.49 234
18590.77 224
18592.06 242
18593.35 249
18594.63 255
18595.92 252
18597.21 239
18598.49 231
18599.78 213
18601.07 235
18602.35 234
18603.64 239
18604.93 243
18606.21 254
18607.50 247
18608.79 260
18610.07 227
18611.36 247
18612.65 256
18613.93 238
18615.22 243
18616.51 249
18617.79 216
18619.08 218
18620.37 240
18621.66 228
18622.94 244
18624.23 238
18625.52 244
18626.80 226
18628.09 235
18629.38 238
18630.67 230
18631.95 224
18633.24 233
18634.53 234
18635.82 231
18637.11 244
18638.39 206
18639.68 229
18640.97 245
18642.26 226
18643.54 250
18644.83 246
18646.12 225
18647.41 246
18648.70 237
18649.99 208
18651.27 214
18652.56 229
18653.85 220
18655.14 221
18656.43 221
18657.72 215
18659.00 231
18660.29 236
18661.58 210
18662.87 220
18664.16 215
18665.45 198
18666.74 205
18668.02 205
18669.31 214
18670.60 207
18671.89 187
18673.18 205
18674.47 221
18675.76 202
18677.05 201
18678.34 214
18679.63 195
18680.92 180
18682.20 193
18683.49 205
18684.78 205
18686.07 182
18687.36 192
18688.65 206
18689.94 184
18691.23 190
18692.52 188
18693.81 200
18695.10 186
18696.39 198
18697.68 225
18698.97 201
18700.26 191
18701.55 186
18702.84 215
18704.13 176
18705.42 187
18706.71 193
18708.00 212
18709.29 212
18710.58 182
18711.87 194
18713.16 187
18714.45 178
18715.74 180
18717.03 196
18718.32 192
18719.61 193
18720.90 209
18722.20 204
18723.49 183
18724.78 188
18726.07 211
18727.36 187
18728.65 191
18729.94 192
18731.23 188
18732.52 204
18733.81 196
18735.10 213
18736.40 213
18737.69 198
18738.98 195
18740.27 201
18741.56 191
18742.85 201
18744.14 182
18745.43 181
18746.73 166
18748.02 190
18749.31 186
18750.60 201
18751.89 174
18753.18 188
18754.48 191
18755.77 204
18757.06 192
18758.35 160
18759.64 184
18760.94 185
18762.23 202
18763.52 201
18764.81 200
18766.10 200
18767.40 173
18768.69 170
18769.98 197
18771.27 201
18772.57 180
18773.86 202
18775.15 196
18776.44 175
18777.74 177
18779.03 187
18780.32 208
18781.61 185
18782.91 190
18784.20 196
18785.49 185
18786.79 195
18788.08 182
18789.37 193
18790.66 167
18791.96 168
18793.25 188
18794.54 186
18795.84 186
18797.13 191
18798.42 189
18799.72 185
18801.01 174
18802.30 183
18803.60 202
18804.89 183
18806.18 202
18807.48 192
18808.77 189
18810.07 191
18811.36 193
18812.65 191
18813.95 188
18815.24 190
18816.53 202
18817.83 186
18819.12 166
18820.42 207
18821.71 177
18823.00 174
18824.30 173
18825.59 191
18826.89 181
18828.18 179
18829.48 182
18830.77 182
18832.07 191
18833.36 199
18834.65 163
18835.95 178
18837.24 191
18838.54 177
18839.83 187
18841.13 201
18842.42 210
18843.72 186
18845.01 198
18846.31 176
18847.60 180
18848.90 187
18850.19 187
18851.49 188
18852.78 170
18854.08 161
18855.37 174
18856.67 198
18857.96 155
18859.26 169
18860.55 170
18861.85 188
18863.15 169
18864.44 187
18865.74 180
18867.03 194
18868.33 181
18869.62 168
18870.92 176
18872.22 182
18873.51 170
18874.81 198
18876.10 184
18877.40 165
18878.70 180
18879.99 180
18881.29 196
18882.58 180
18883.88 181
18885.18 187
18886.47 169
18887.77 188
18889.07 170
18890.36 190
18891.66 169
18892.95 166
18894.25 186
18895.55 170
18896.84 163
18898.14 158
18899.44 172
18900.73 172
18902.03 163
18903.33 170
18904.63 150
18905.92 173
18907.22 177
18908.52 155
18909.81 183
18911.11 176
18912.41 173
18913.71 187
18915.00 195
18916.30 178
18917.60 170
18918.89 169
18920.19 190
18921.49 163
18922.79 179
18924.09 179
18925.38 171
18926.68 205
18927.98 163
18929.28 156
18930.57 161
18931.87 192
18933.17 189
18934.47 182
18935.77 173
18937.06 182
18938.36 171
18939.66 174
18940.96 173
18942.26 177
18943.55 159
18944.85 149
18946.15 188
18947.45 161
18948.75 197
18950.05 177
18951.35 191
18952.64 190
18953.94 170
18955.24 169
18956.54 181
18957.84 176
18959.14 172
18960.44 157
18961.74 167
18963.03 184
18964.33 194
18965.63 172
18966.93 182
18968.23 166
18969.53 157
18970.83 153
18972.13 175
18973.43 164
18974.73 169
18976.03 177
18977.33 167
18978.62 165
18979.92 165
18981.22 179
18982.52 161
18983.82 168
18985.12 185
18986.42 172
18987.72 160
18989.02 165
18990.32 174
18991.62 159
18992.92 156
18994.22 171
18995.52 183
18996.82 175
18998.12 165
18999.42 180
19000.72 158
19002.02 171
19003.32 160
19004.62 183
19005.92 167
19007.22 165
19008.53 157
19009.83 144
19011.13 154
19012.43 132
19013.73 159
19015.03 148
19016.33 161
19017.63 161
19018.93 161
19020.23 158
19021.53 185
19022.83 172
19024.13 157
19025.44 164
19026.74 174
19028.04 172
19029.34 163
19030.64 165
19031.94 161
19033.24 172
19034.54 188
19035.85 176
19037.15 150
19038.45 167
19039.75 155
19041.05 159
19042.35 150
19043.66 170
19044.96 168
19046.26 175
19047.56 171
19048.86 168
19050.16 182
19051.47 165
19052.77 174
19054.07 155
19055.37 175
19056.67 161
19057.98 188
19059.28 168
19060.58 182
19061.88 177
19063.19 166
19064.49 165
19065.79 184
19067.09 161
19068.40 176
19069.70 164
19071.00 163
19072.30 171
19073.61 161
19074.91 160
19076.21 160
19077.52 181
19078.82 161
19080.12 150
19081.42 155
19082.73 180
19084.03 176
19085.33 156
19086.64 186
19087.94 169
19089.24 196
19090.55 175
19091.85 158
19093.15 145
19094.46 160
19095.76 165
19097.06 191
19098.37 165
19099.67 181
19100.97 157
19102.28 173
19103.58 159
19104.89 160
19106.19 185
19107.49 175
19108.80 186
19110.10 169
19111.40 194
19112.71 183
19114.01 186
19115.32 166
19116.62 181
19117.93 179
19119.23 167
19120.53 170
19121.84 179
19123.14 150
19124.45 174
19125.75 178
19127.06 164
19128.36 178
19129.67 190
19130.97 190
19132.28 171
19133.58 164
19134.88 185
19136.19 187
19137.49 177
19138.80 202
19140.10 172
19141.41 187
19142.71 165
19144.02 172
19145.32 188
19146.63 166
19147.94 176
19149.24 179
19150.55 151
19151.85 164
19153.16 178
19154.46 160
19155.77 182
19157.07 155
19158.38 174
19159.68 180
19160.99 192
19162.30 165
19163.60 170
19164.91 160
19166.21 152
19167.52 168
19168.83 180
19170.13 170
19171.44 144
19172.74 159
19174.05 166
19175.36 181
19176.66 164
19177.97 167
19179.27 156
19180.58 164
19181.89 156
19183.19 175
19184.50 160
19185.81 170
19187.11 166
19188.42 170
19189.73 176
19191.03 161
19192.34 146
19193.65 158
19194.95 164
19196.26 165
19197.57 174
19198.87 158
19200.18 177
19201.49 159
19202.80 170
19204.10 177
19205.41 160
19206.72 166
19208.03 142
19209.33 153
19210.64 149
19211.95 167
19213.25 158
19214.56 177
19215.87 156
19217.18 169
19218.49 183
19219.79 185
19221.10 162
19222.41 176
19223.72 175
19225.02 155
19226.33 158
19227.64 184
19228.95 153
19230.26 158
19231.56 162
19232.87 173
19234.18 166
19235.49 169
19236.80 158
19238.11 169
19239.41 174
19240.72 167
19242.03 171
19243.34 177
19244.65 172
19245.96 150
19247.26 158
19248.57 169
19249.88 153
19251.19 152
19252.50 163
19253.81 160
19255.12 153
19256.43 161
19257.74 155
19259.04 163
19260.35 159
19261.66 157
19262.97 175
19264.28 162
19265.59 165
19266.90 187
19268.21 161
19269.52 177
19270.83 144
19272.14 169
19273.45 179
19274.76 174
19276.07 172
19277.38 148
19278.69 149
19279.99 157
19281.30 154
19282.61 169
19283.92 166
19285.23 158
19286.54 166
19287.85 154
19289.16 142
19290.47 151
19291.78 166
19293.09 173
19294.40 168
19295.72 158
19297.03 157
19298.34 169
19299.65 149
19300.96 191
19302.27 155
19303.58 146
19304.89 142
19306.20 178
19307.51 162
19308.82 169
19310.13 160
19311.44 167
19312.75 160
19314.06 146
19315.37 142
19316.69 156
19318.00 154
19319.31 161
19320.62 142
19321.93 154
19323.24 150
19324.55 165
19325.86 154
19327.18 137
19328.49 148
19329.80 169
19331.11 163
19332.42 171
19333.73 154
19335.04 152
19336.36 158
19337.67 148
19338.98 154
19340.29 171
19341.60 169
19342.91 153
19344.23 158
19345.54 179
19346.85 158
19348.16 180
19349.47 167
19350.79 148
19352.10 160
19353.41 147
19354.72 143
19356.04 161
19357.35 150
19358.66 148
19359.97 150
19361.29 163
19362.60 157
19363.91 164
19365.22 171
19366.54 165
19367.85 153
19369.16 154
19370.47 157
19371.79 171
19373.10 146
19374.41 150
19375.73 151
19377.04 149
19378.35 171
19379.67 157
19380.98 150
19382.29 159
19383.60 179
19384.92 186
19386.23 157
19387.54 168
19388.86 166
19390.17 170
19391.49 151
19392.80 163
19394.11 164
19395.43 150
19396.74 167
19398.05 156
19399.37 159
19400.68 175
19402.00 164
19403.31 162
19404.62 163
19405.94 166
19407.25 182
19408.57 184
19409.88 158
19411.19 158
19412.51 153
19413.82 151
19415.14 178
19416.45 158
19417.77 141
19419.08 159
19420.39 172
19421.71 182
19423.02 156
19424.34 167
19425.65 173
19426.97 172
19428.28 157
19429.60 152
19430.91 158
19432.23 171
19433.54 156
19434.86 156
19436.17 148
19437.49 153
19438.80 176
19440.12 159
19441.43 145
19442.75 139
19444.06 169
19445.38 147
19446.69 168
19448.01 158
19449.32 162
19450.64 162
19451.96 159
19453.27 154
19454.59 162
19455.90 161
19457.22 154
19458.53 180
19459.85 164
19461.17 178
19462.48 158
19463.80 182
19465.11 155
19466.43 177
19467.75 141
19469.06 173
19470.38 170
19471.69 166
19473.01 146
19474.33 152
19475.64 146
19476.96 145
19478.28 162
19479.59 154
19480.91 153
19482.23 151
19483.54 149
19484.86 148
19486.18 157
19487.49 137
19488.81 154
19490.13 154
19491.44 156
19492.76 134
19494.08 158
19495.39 152
19496.71 154
19498.03 164
19499.35 163
19500.66 159
19501.98 157
19503.30 189
19504.61 157
19505.93 158
19507.25 144
19508.57 159
19509.88 169
19511.20 162
19512.52 155
19513.84 160
19515.15 155
19516.47 154
19517.79 156
19519.11 142
19520.43 152
19521.74 151
19523.06 163
19524.38 158
19525.70 171
19527.02 156
19528.33 156
19529.65 175
19530.97 144
19532.29 143
19533.61 189
19534.93 173
19536.24 151
19537.56 147
19538.88 158
19540.20 162
19541.52 159
19542.84 157
19544.16 161
19545.47 147
19546.79 163
19548.11 169
19549.43 153
19550.75 153
19552.07 143
19553.39 181
19554.71 153
19556.03 155
19557.34 146
19558.66 158
19559.98 164
19561.30 158
19562.62 155
19563.94 148
19565.26 157
19566.58 147
19567.90 147
19569.22 157
19570.54 162
19571.86 150
19573.18 171
19574.50 153
19575.82 138
19577.14 151
19578.46 169
19579.78 173
19581.10 158
19582.42 159
19583.74 149
19585.06 151
19586.38 155
19587.70 157
19589.02 165
19590.34 173
19591.66 169
19592.98 171
19594.30 172
19595.62 165
19596.94 168
19598.26 158
19599.58 147
19600.90 158
19602.22 157
19603.54 156
19604.86 171
19606.18 139
19607.50 168
19608.82 155
19610.15 158
19611.47 155
19612.79 179
19614.11 157
19615.43 166
19616.75 158
19618.07 168
19619.39 155
19620.71 166
19622.04 163
19623.36 151
19624.68 140
19626.00 124
19627.32 162
19628.64 160
19629.96 179
19631.29 154
19632.61 169
19633.93 151
19635.25 158
19636.57 154
19637.89 144
19639.22 144
19640.54 159
19641.86 160
19643.18 138
19644.50 156
19645.83 159
19647.15 156
19648.47 155
19649.79 170
19651.12 151
19652.44 165
19653.76 133
19655.08 167
19656.40 160
19657.73 153
19659.05 163
19660.37 168
19661.70 161
19663.02 152
19664.34 152
19665.66 156
19666.99 154
19668.31 163
19669.63 156
19670.95 148
19672.28 155
19673.60 155
19674.92 146
19676.25 134
19677.57 150
19678.89 147
19680.22 159
19681.54 164
19682.86 159
19684.19 153
19685.51 140
19686.83 151
19688.16 159
19689.48 165
19690.80 161
19692.13 161
19693.45 141
19694.78 162
19696.10 166
19697.42 171
19698.75 146
19700.07 147
19701.39 165
19702.72 144
19704.04 151
19705.37 164
19706.69 162
19708.02 155
19709.34 145
19710.66 154
19711.99 152
19713.31 147
19714.64 154
19715.96 160
19717.29 165
19718.61 131
19719.93 167
19721.26 152
19722.58 159
19723.91 162
19725.23 162
19726.56 156
19727.88 167
19729.21 155
19730.53 149
19731.86 154
19733.18 138
19734.51 173
19735.83 164
19737.16 152
19738.48 162
19739.81 148
19741.13 135
19742.46 166
19743.78 145
19745.11 148
19746.44 155
19747.76 156
19749.09 154
19750.41 162
19751.74 155
19753.06 146
19754.39 146
19755.72 150
19757.04 176
19758.37 158
19759.69 163
19761.02 174
19762.34 157
19763.67 155
19765.00 168
19766.32 163
19767.65 148
19768.98 156
19770.30 155
19771.63 159
19772.95 148
19774.28 155
19775.61 156
19776.93 162
19778.26 165
19779.59 147
19780.91 151
19782.24 148
19783.57 143
19784.89 163
19786.22 162
19787.55 158
19788.87 154
19790.20 161
19791.53 163
19792.86 138
19794.18 159
19795.51 170
19796.84 180
19798.16 150
19799.49 146
19800.82 149
19802.15 130
19803.47 171
19804.80 166
19806.13 167
19807.46 159
19808.78 165
19810.11 163
19811.44 146
19812.77 135
19814.09 162
19815.42 153
19816.75 163
19818.08 145
19819.41 166
19820.73 161
19822.06 141
19823.39 152
19824.72 155
19826.05 166
19827.37 144
19828.70 157
19830.03 154
19831.36 156
19832.69 167
19834.02 173
19835.34 157
19836.67 173
19838.00 170
19839.33 185
19840.66 158
19841.99 150
19843.32 153
19844.64 175
19845.97 151
19847.30 148
19848.63 171
19849.96 178
19851.29 169
19852.62 151
19853.95 162
19855.28 146
19856.60 160
19857.93 160
19859.26 159
19860.59 137
19861.92 173
19863.25 179
19864.58 161
19865.91 135
19867.24 152
19868.57 135
19869.90 159
19871.23 148
19872.56 156
19873.89 167
19875.22 168
19876.55 164
19877.88 162
19879.21 167
19880.54 164
19881.87 181
19883.20 144
19884.53 148
19885.86 150
19887.19 147
19888.52 143
19889.85 161
19891.18 155
19892.51 157
19893.84 162
19895.17 176
19896.50 141
19897.83 133
19899.16 163
19900.49 157
19901.82 165
19903.15 150
19904.48 178
19905.81 154
19907.15 171
19908.48 162
19909.81 179
19911.14 148
19912.47 153
19913.80 170
19915.13 156
19916.46 150
19917.79 152
19919.13 147
19920.46 157
19921.79 164
19923.12 167
19924.45 163
19925.78 163
19927.11 141
19928.45 154
19929.78 159
19931.11 159
19932.44 148
19933.77 148
19935.10 149
19936.44 160
19937.77 154
19939.10 142
19940.43 149
19941.76 158
19943.10 157
19944.43 154
19945.76 150
19947.09 149
19948.42 162
19949.76 152
19951.09 140
19952.42 157
19953.75 169
19955.09 144
19956.42 138
19957.75 154
19959.08 161
19960.42 145
19961.75 156
19963.08 163
19964.41 156
19965.75 154
19967.08 160
19968.41 148
19969.75 155
19971.08 139
19972.41 165
19973.74 166
19975.08 149
19976.41 133
19977.74 159
19979.08 149
19980.41 157
19981.74 160
19983.08 153
19984.41 150
19985.74 145
19987.08 159
19988.41 150
19989.75 165
19991.08 147
19992.41 157
19993.75 157
19995.08 148
19996.41 175
19997.75 157
19999.08 139
20000.42 176
20001.75 167
20003.08 162
20004.42 162
20005.75 147
20007.09 154
20008.42 165
20009.75 175
20011.09 160
20012.42 165
20013.76 170
20015.09 148
20016.43 157
20017.76 150
20019.10 149
20020.43 156
20021.76 137
20023.10 151
20024.43 143
20025.77 146
20027.10 150
20028.44 149
20029.77 157
20031.11 151
20032.44 166
20033.78 150
20035.11 145
20036.45 159
20037.78 163
20039.12 135
20040.46 164
20041.79 165
20043.13 153
20044.46 170
20045.80 171
20047.13 151
20048.47 158
20049.80 157
20051.14 162
20052.47 156
20053.81 156
20055.15 155
20056.48 158
20057.82 158
20059.15 148
20060.49 144
20061.83 152
20063.16 153
20064.50 150
20065.83 131
20067.17 157
20068.51 158
20069.84 162
20071.18 165
20072.52 162
20073.85 150
20075.19 154
20076.52 170
20077.86 153
20079.20 145
20080.53 170
20081.87 154
20083.21 167
20084.54 177
20085.88 154
20087.22 148
20088.56 171
20089.89 133
20091.23 172
20092.57 155
20093.90 159
20095.24 152
20096.58 170
20097.91 184
20099.25 170
20100.59 178
20101.93 155
20103.26 168
20104.60 154
20105.94 170
20107.28 160
20108.61 179
20109.95 163
20111.29 159
20112.63 163
20113.96 175
20115.30 145
20116.64 164
20117.98 163
20119.32 146
20120.65 147
20121.99 153
20123.33 169
20124.67 152
20126.01 145
