# Supplementary material for: MALDI-TOF MS typing enables the classification of brewing yeasts of the genus Saccharomyces to major beer styles
Source: PLoS One. 2017 Aug 9;12(8):e0181694. doi: 10.1371/journal.pone.0181694 (PMC5549903; doi:10.1371/journal.pone.0181694)
Supplement: S16 File — The directory includes 90 raw files and was zipped to “.zip”; the folder has three strains with 30 spectra per strain; S1 Text explains the raw files with an example and Table 1 represents the yeast strains used within the experiment. (ZIP) [file pone.0181694.s019.zip › 46-48/30672-478-OG-Ale-Ale-YPG-18h-E-E_2016-10-03_5_0_E2_1.dat]

1998.43 3792
1998.85 3895
1999.27 4040
1999.69 3822
2000.11 3873
2000.54 3861
2000.96 3809
2001.38 3827
2001.80 3783
2002.23 3673
2002.65 3650
2003.07 3835
2003.49 3653
2003.92 3611
2004.34 3577
2004.76 3676
2005.18 3562
2005.61 3664
2006.03 3566
2006.45 3565
2006.87 3521
2007.30 3567
2007.72 3586
2008.14 3560
2008.57 3549
2008.99 3602
2009.41 3374
2009.84 3284
2010.26 3392
2010.68 3328
2011.11 3219
2011.53 3279
2011.95 3221
2012.38 3161
2012.80 3159
2013.22 3044
2013.65 3117
2014.07 3151
2014.49 3109
2014.92 3087
2015.34 3110
2015.77 3198
2016.19 3244
2016.61 3344
2017.04 3262
2017.46 3212
2017.89 3331
2018.31 3269
2018.73 3319
2019.16 3450
2019.58 3330
2020.01 3248
2020.43 3309
2020.85 3466
2021.28 3354
2021.70 3381
2022.13 3430
2022.55 3374
2022.98 3357
2023.40 3301
2023.83 3276
2024.25 3273
2024.68 3269
2025.10 3157
2025.53 3193
2025.95 3207
2026.38 3200
2026.80 3157
2027.23 3123
2027.65 3151
2028.08 3117
2028.50 3062
2028.93 3123
2029.35 3055
2029.78 3182
2030.20 3199
2030.63 3142
2031.05 3269
2031.48 3282
2031.90 3284
2032.33 3263
2032.75 3254
2033.18 3261
2033.61 3386
2034.03 3354
2034.46 3291
2034.88 3288
2035.31 3348
2035.74 3322
2036.16 3357
2036.59 3354
2037.01 3311
2037.44 3339
2037.87 3475
2038.29 3451
2038.72 3352
2039.14 3353
2039.57 3320
2040.00 3286
2040.42 3265
2040.85 3322
2041.28 3343
2041.70 3321
2042.13 3314
2042.56 3202
2042.98 3269
2043.41 3302
2043.84 3301
2044.26 3213
2044.69 3295
2045.12 3247
2045.54 3338
2045.97 3294
2046.40 3221
2046.82 3269
2047.25 3361
2047.68 3426
2048.11 3526
2048.53 3574
2048.96 3595
2049.39 3833
2049.82 4043
2050.24 4326
2050.67 4530
2051.10 4664
2051.53 4821
2051.95 4865
2052.38 4868
2052.81 4800
2053.24 4596
2053.66 4442
2054.09 4264
2054.52 4070
2054.95 3867
2055.38 3760
2055.80 3555
2056.23 3536
2056.66 3537
2057.09 3263
2057.52 3308
2057.94 3237
2058.37 3211
2058.80 3265
2059.23 3234
2059.66 3218
2060.09 3301
2060.51 3407
2060.94 3459
2061.37 3443
2061.80 3409
2062.23 3633
2062.66 3893
2063.09 4040
2063.52 4094
2063.94 4256
2064.37 4313
2064.80 4472
2065.23 4500
2065.66 4164
2066.09 3999
2066.52 3826
2066.95 3831
2067.38 3656
2067.81 3554
2068.24 3637
2068.66 3712
2069.09 3778
2069.52 3923
2069.95 3789
2070.38 3671
2070.81 3670
2071.24 3791
2071.67 3720
2072.10 3640
2072.53 3643
2072.96 3718
2073.39 3614
2073.82 3649
2074.25 3620
2074.68 3535
2075.11 3644
2075.54 3717
2075.97 3789
2076.40 3818
2076.83 3896
2077.26 3915
2077.69 4116
2078.12 4199
2078.55 4273
2078.98 4353
2079.41 4338
2079.84 4399
2080.27 4307
2080.70 4202
2081.14 4133
2081.57 3956
2082.00 3870
2082.43 3673
2082.86 3590
2083.29 3586
2083.72 3466
2084.15 3405
2084.58 3413
2085.01 3365
2085.44 3461
2085.88 3429
2086.31 3470
2086.74 3490
2087.17 3488
2087.60 3499
2088.03 3373
2088.46 3310
2088.89 3372
2089.33 3343
2089.76 3406
2090.19 3282
2090.62 3368
2091.05 3298
2091.48 3207
2091.92 3295
2092.35 3294
2092.78 3277
2093.21 3262
2093.64 3299
2094.07 3316
2094.51 3329
2094.94 3319
2095.37 3322
2095.80 3293
2096.24 3268
2096.67 3226
2097.10 3230
2097.53 3368
2097.96 3295
2098.40 3186
2098.83 3160
2099.26 3319
2099.69 3150
2100.13 3227
2100.56 3282
2100.99 3195
2101.43 3109
2101.86 3228
2102.29 3292
2102.72 3302
2103.16 3372
2103.59 3486
2104.02 3521
2104.46 3619
2104.89 3714
2105.32 3853
2105.76 3879
2106.19 3980
2106.62 4065
2107.05 4045
2107.49 3853
2107.92 3831
2108.36 3719
2108.79 3641
2109.22 3528
2109.66 3561
2110.09 3501
2110.52 3520
2110.96 3511
2111.39 3340
2111.82 3314
2112.26 3350
2112.69 3347
2113.13 3179
2113.56 3251
2113.99 3263
2114.43 3278
2114.86 3185
2115.30 3149
2115.73 3114
2116.16 3111
2116.60 3061
2117.03 3129
2117.47 3025
2117.90 3079
2118.34 3173
2118.77 3103
2119.21 3133
2119.64 3202
2120.07 3143
2120.51 3141
2120.94 3084
2121.38 3122
2121.81 3177
2122.25 3210
2122.68 3147
2123.12 3228
2123.55 3274
2123.99 3244
2124.42 3347
2124.86 3343
2125.29 3194
2125.73 3106
2126.16 3192
2126.60 3220
2127.04 3143
2127.47 3088
2127.91 3097
2128.34 3141
2128.78 3073
2129.21 3099
2129.65 3045
2130.08 3063
2130.52 3271
2130.96 3202
2131.39 3154
2131.83 3160
2132.26 3171
2132.70 3086
2133.14 3065
2133.57 3031
2134.01 3151
2134.44 2987
2134.88 2977
2135.32 2992
2135.75 3039
2136.19 3037
2136.62 2987
2137.06 2990
2137.50 3073
2137.93 3135
2138.37 3160
2138.81 3135
2139.24 3075
2139.68 3011
2140.12 2924
2140.55 2993
2140.99 3013
2141.43 2894
2141.86 2911
2142.30 2908
2142.74 2876
2143.18 2947
2143.61 3002
2144.05 3120
2144.49 3117
2144.92 3127
2145.36 3061
2145.80 3104
2146.24 3119
2146.67 3213
2147.11 3316
2147.55 3344
2147.99 3385
2148.42 3487
2148.86 3467
2149.30 3362
2149.74 3539
2150.17 3421
2150.61 3380
2151.05 3352
2151.49 3340
2151.92 3284
2152.36 3270
2152.80 3286
2153.24 3276
2153.68 3346
2154.11 3315
2154.55 3375
2154.99 3361
2155.43 3529
2155.87 3640
2156.31 3646
2156.74 3634
2157.18 3645
2157.62 3720
2158.06 3698
2158.50 3753
2158.94 3639
2159.38 3709
2159.81 3543
2160.25 3501
2160.69 3363
2161.13 3454
2161.57 3320
2162.01 3422
2162.45 3437
2162.89 3345
2163.33 3404
2163.76 3534
2164.20 3484
2164.64 3510
2165.08 3540
2165.52 3572
2165.96 3636
2166.40 3472
2166.84 3618
2167.28 3733
2167.72 3696
2168.16 3587
2168.60 3682
2169.04 3498
2169.48 3540
2169.92 3634
2170.36 3518
2170.80 3433
2171.24 3471
2171.68 3454
2172.12 3423
2172.56 3522
2173.00 3362
2173.44 3299
2173.88 3324
2174.32 3504
2174.76 3519
2175.20 3412
2175.64 3400
2176.08 3456
2176.52 3431
2176.96 3425
2177.40 3453
2177.84 3360
2178.28 3382
2178.72 3366
2179.16 3231
2179.60 3208
2180.04 3246
2180.48 3202
2180.92 3212
2181.37 3301
2181.81 3209
2182.25 3258
2182.69 3305
2183.13 3253
2183.57 3137
2184.01 3125
2184.45 3199
2184.89 3170
2185.34 3116
2185.78 3093
2186.22 3250
2186.66 3183
2187.10 3235
2187.54 3234
2187.98 3264
2188.43 3370
2188.87 3315
2189.31 3264
2189.75 3293
2190.19 3343
2190.63 3400
2191.08 3426
2191.52 3566
2191.96 3457
2192.40 3495
2192.84 3583
2193.29 3631
2193.73 3643
2194.17 3806
2194.61 3751
2195.05 3713
2195.50 3724
2195.94 3663
2196.38 3641
2196.82 3607
2197.27 3733
2197.71 3773
2198.15 3631
2198.59 3690
2199.04 3657
2199.48 3554
2199.92 3467
2200.37 3632
2200.81 3658
2201.25 3572
2201.69 3618
2202.14 3626
2202.58 3648
2203.02 3442
2203.47 3682
2203.91 3642
2204.35 3657
2204.80 3656
2205.24 3646
2205.68 3680
2206.13 3615
2206.57 3729
2207.01 3865
2207.46 3877
2207.90 3896
2208.34 4145
2208.79 4186
2209.23 4120
2209.67 4178
2210.12 4183
2210.56 4150
2211.01 4073
2211.45 3971
2211.89 4003
2212.34 3845
2212.78 3864
2213.23 3815
2213.67 3575
2214.11 3555
2214.56 3562
2215.00 3457
2215.45 3276
2215.89 3297
2216.34 3299
2216.78 3268
2217.22 3244
2217.67 3253
2218.11 3231
2218.56 3409
2219.00 3366
2219.45 3396
2219.89 3511
2220.34 3593
2220.78 3552
2221.23 3684
2221.67 3655
2222.12 3657
2222.56 3794
2223.01 3792
2223.45 3800
2223.90 3712
2224.34 3785
2224.79 3831
2225.23 4049
2225.68 3934
2226.12 3874
2226.57 3747
2227.01 3633
2227.46 3733
2227.91 3680
2228.35 3656
2228.80 3739
2229.24 3664
2229.69 3653
2230.13 3563
2230.58 3542
2231.03 3644
2231.47 3575
2231.92 3495
2232.36 3487
2232.81 3507
2233.26 3612
2233.70 3595
2234.15 3459
2234.59 3427
2235.04 3361
2235.49 3453
2235.93 3405
2236.38 3318
2236.83 3421
2237.27 3504
2237.72 3412
2238.17 3349
2238.61 3318
2239.06 3350
2239.51 3353
2239.95 3444
2240.40 3396
2240.85 3307
2241.29 3380
2241.74 3417
2242.19 3316
2242.63 3255
2243.08 3243
2243.53 3273
2243.98 3200
2244.42 3245
2244.87 3287
2245.32 3232
2245.76 3223
2246.21 3337
2246.66 3261
2247.11 3188
2247.55 3300
2248.00 3371
2248.45 3377
2248.90 3257
2249.35 3358
2249.79 3419
2250.24 3395
2250.69 3488
2251.14 3468
2251.58 3448
2252.03 3443
2252.48 3399
2252.93 3485
2253.38 3554
2253.82 3443
2254.27 3550
2254.72 3411
2255.17 3336
2255.62 3369
2256.07 3375
2256.51 3360
2256.96 3617
2257.41 3587
2257.86 3913
2258.31 4291
2258.76 4739
2259.21 5305
2259.65 5791
2260.10 6236
2260.55 6730
2261.00 6990
2261.45 7190
2261.90 6994
2262.35 6579
2262.80 6431
2263.25 6048
2263.69 5738
2264.14 5464
2264.59 5286
2265.04 5299
2265.49 5024
2265.94 4925
2266.39 4735
2266.84 4693
2267.29 4587
2267.74 4416
2268.19 4316
2268.64 4387
2269.09 4283
2269.54 4267
2269.99 4363
2270.44 4284
2270.89 4083
2271.34 4172
2271.79 4056
2272.24 3970
2272.69 3873
2273.14 3847
2273.59 3720
2274.04 3668
2274.49 3612
2274.94 3640
2275.39 3577
2275.84 3550
2276.29 3695
2276.74 3738
2277.19 3829
2277.64 4029
2278.09 4042
2278.54 4222
2278.99 4309
2279.44 4545
2279.89 4690
2280.34 4507
2280.79 4695
2281.25 4797
2281.70 4522
2282.15 4179
2282.60 4140
2283.05 4058
2283.50 4091
2283.95 4060
2284.40 3868
2284.85 3729
2285.31 3810
2285.76 3889
2286.21 3822
2286.66 4052
2287.11 4145
2287.56 4405
2288.01 4632
2288.47 4595
2288.92 4628
2289.37 4683
2289.82 4622
2290.27 4693
2290.72 4622
2291.18 4638
2291.63 4529
2292.08 4566
2292.53 4329
2292.98 4241
2293.44 4006
2293.89 3895
2294.34 3734
2294.79 3760
2295.24 3727
2295.70 3673
2296.15 3576
2296.60 3509
2297.05 3534
2297.51 3269
2297.96 3448
2298.41 3440
2298.86 3492
2299.32 3506
2299.77 3460
2300.22 3464
2300.67 3515
2301.13 3490
2301.58 3427
2302.03 3444
2302.49 3447
2302.94 3518
2303.39 3550
2303.85 3469
2304.30 3338
2304.75 3432
2305.20 3414
2305.66 3342
2306.11 3440
2306.56 3502
2307.02 3508
2307.47 3561
2307.93 3597
2308.38 3567
2308.83 3649
2309.29 3643
2309.74 3780
2310.19 3710
2310.65 3623
2311.10 3607
2311.55 3598
2312.01 3646
2312.46 3580
2312.92 3539
2313.37 3541
2313.82 3440
2314.28 3588
2314.73 3618
2315.19 3513
2315.64 3521
2316.10 3558
2316.55 3576
2317.00 3630
2317.46 3766
2317.91 3798
2318.37 3811
2318.82 3781
2319.28 4025
2319.73 4249
2320.19 4313
2320.64 4678
2321.10 4868
2321.55 5052
2322.01 4979
2322.46 4992
2322.92 5105
2323.37 5154
2323.83 5111
2324.28 4960
2324.74 4843
2325.19 4585
2325.65 4343
2326.10 4254
2326.56 4357
2327.01 4200
2327.47 4242
2327.92 4323
2328.38 4383
2328.83 4321
2329.29 4240
2329.74 4216
2330.20 4090
2330.66 4160
2331.11 3985
2331.57 3820
2332.02 3754
2332.48 3811
2332.94 3748
2333.39 3806
2333.85 3841
2334.30 3845
2334.76 3766
2335.22 4023
2335.67 4022
2336.13 4220
2336.58 4554
2337.04 4676
2337.50 4848
2337.95 5128
2338.41 5124
2338.87 5413
2339.32 5477
2339.78 5522
2340.24 5392
2340.69 5486
2341.15 5324
2341.61 5261
2342.06 5144
2342.52 4974
2342.98 4971
2343.43 5033
2343.89 5008
2344.35 4934
2344.81 4836
2345.26 4638
2345.72 4583
2346.18 4539
2346.63 4479
2347.09 4361
2347.55 4395
2348.01 4362
2348.46 4280
2348.92 4387
2349.38 4464
2349.84 4429
2350.29 4302
2350.75 4250
2351.21 4140
2351.67 4072
2352.13 3977
2352.58 3904
2353.04 3732
2353.50 3611
2353.96 3478
2354.41 3467
2354.87 3454
2355.33 3561
2355.79 3538
2356.25 3685
2356.71 3771
2357.16 3795
2357.62 3868
2358.08 4042
2358.54 4070
2359.00 4005
2359.46 3886
2359.91 3786
2360.37 3716
2360.83 3661
2361.29 3716
2361.75 3744
2362.21 3812
2362.67 3802
2363.13 3723
2363.58 3788
2364.04 3811
2364.50 3919
2364.96 4027
2365.42 4140
2365.88 4290
2366.34 4584
2366.80 4852
2367.26 4855
2367.72 4911
2368.18 5009
2368.64 5018
2369.10 4833
2369.55 4788
2370.01 4653
2370.47 4299
2370.93 4214
2371.39 4192
2371.85 4052
2372.31 3972
2372.77 3945
2373.23 4073
2373.69 4049
2374.15 3895
2374.61 3825
2375.07 3812
2375.53 3844
2375.99 3726
2376.45 3575
2376.91 3477
2377.37 3368
2377.83 3622
2378.29 3595
2378.75 3465
2379.21 3463
2379.68 3521
2380.14 3564
2380.60 3491
2381.06 3344
2381.52 3436
2381.98 3563
2382.44 3441
2382.90 3393
2383.36 3321
2383.82 3233
2384.28 3291
2384.74 3309
2385.20 3381
2385.67 3278
2386.13 3414
2386.59 3510
2387.05 3424
2387.51 3345
2387.97 3385
2388.43 3463
2388.89 3541
2389.36 3393
2389.82 3365
2390.28 3511
2390.74 3547
2391.20 3524
2391.66 3476
2392.13 3401
2392.59 3347
2393.05 3424
2393.51 3430
2393.97 3510
2394.43 3566
2394.90 3502
2395.36 3500
2395.82 3544
2396.28 3666
2396.74 3593
2397.21 3560
2397.67 3479
2398.13 3365
2398.59 3302
2399.06 3286
2399.52 3225
2399.98 3203
2400.44 3187
2400.91 3228
2401.37 3066
2401.83 3100
2402.29 3190
2402.76 3029
2403.22 3015
2403.68 3099
2404.14 3159
2404.61 3245
2405.07 3182
2405.53 3193
2406.00 3283
2406.46 3245
2406.92 3215
2407.39 3294
2407.85 3411
2408.31 3350
2408.78 3310
2409.24 3270
2409.70 3187
2410.17 3099
2410.63 3192
2411.09 3244
2411.56 3252
2412.02 3240
2412.48 3346
2412.95 3522
2413.41 3399
2413.87 3556
2414.34 3573
2414.80 3704
2415.27 3828
2415.73 3761
2416.19 3642
2416.66 3669
2417.12 3653
2417.59 3656
2418.05 3844
2418.51 3968
2418.98 4110
2419.44 4358
2419.91 4713
2420.37 4979
2420.84 5007
2421.30 5014
2421.77 5309
2422.23 5189
2422.69 5027
2423.16 4905
2423.62 4764
2424.09 4532
2424.55 4391
2425.02 4430
2425.48 4265
2425.95 4171
2426.41 4096
2426.88 3991
2427.34 3851
2427.81 3736
2428.27 3756
2428.74 3579
2429.20 3558
2429.67 3531
2430.13 3396
2430.60 3369
2431.07 3360
2431.53 3294
2432.00 3366
2432.46 3419
2432.93 3340
2433.39 3400
2433.86 3393
2434.32 3371
2434.79 3398
2435.26 3394
2435.72 3446
2436.19 3734
2436.65 3733
2437.12 4027
2437.59 4112
2438.05 4380
2438.52 4568
2438.98 4634
2439.45 4702
2439.92 4763
2440.38 4661
2440.85 4652
2441.32 4422
2441.78 4193
2442.25 4019
2442.72 3981
2443.18 3834
2443.65 3767
2444.12 3660
2444.58 3495
2445.05 3447
2445.52 3288
2445.98 3295
2446.45 3234
2446.92 3216
2447.38 3162
2447.85 3223
2448.32 3253
2448.78 3130
2449.25 3150
2449.72 3422
2450.19 3305
2450.65 3326
2451.12 3315
2451.59 3219
2452.06 3237
2452.52 3303
2452.99 3338
2453.46 3287
2453.93 3220
2454.39 3181
2454.86 3242
2455.33 3318
2455.80 3319
2456.26 3351
2456.73 3301
2457.20 3278
2457.67 3338
2458.14 3435
2458.60 3297
2459.07 3238
2459.54 3342
2460.01 3265
2460.48 3263
2460.95 3334
2461.41 3260
2461.88 3261
2462.35 3258
2462.82 3279
2463.29 3266
2463.76 3277
2464.22 3194
2464.69 3381
2465.16 3407
2465.63 3334
2466.10 3450
2466.57 3449
2467.04 3332
2467.51 3310
2467.97 3332
2468.44 3414
2468.91 3319
2469.38 3140
2469.85 3215
2470.32 3166
2470.79 3070
2471.26 3069
2471.73 2975
2472.20 2941
2472.67 2936
2473.14 2973
2473.61 2925
2474.07 3092
2474.54 3110
2475.01 3075
2475.48 3237
2475.95 3115
2476.42 3175
2476.89 3177
2477.36 3133
2477.83 3228
2478.30 3338
2478.77 3262
2479.24 3284
2479.71 3223
2480.18 3169
2480.65 3204
2481.12 3266
2481.59 3250
2482.06 3210
2482.53 3268
2483.00 3417
2483.47 3284
2483.95 3359
2484.42 3417
2484.89 3390
2485.36 3447
2485.83 3310
2486.30 3361
2486.77 3509
2487.24 3546
2487.71 3483
2488.18 3606
2488.65 3455
2489.12 3399
2489.59 3396
2490.07 3395
2490.54 3368
2491.01 3333
2491.48 3224
2491.95 3178
2492.42 3264
2492.89 3287
2493.36 3297
2493.84 3263
2494.31 3199
2494.78 3163
2495.25 3253
2495.72 3193
2496.19 3264
2496.66 3259
2497.14 3170
2497.61 3040
2498.08 2984
2498.55 2970
2499.02 2995
2499.50 3009
2499.97 2928
2500.44 2911
2500.91 2963
2501.38 2918
2501.86 2893
2502.33 2955
2502.80 2884
2503.27 3145
2503.74 3003
2504.22 3030
2504.69 3006
2505.16 3010
2505.63 3085
2506.11 3060
2506.58 3159
2507.05 3232
2507.52 3281
2508.00 3341
2508.47 3331
2508.94 3335
2509.42 3346
2509.89 3453
2510.36 3446
2510.83 3490
2511.31 3489
2511.78 3448
2512.25 3446
2512.73 3347
2513.20 3193
2513.67 3251
2514.15 3178
2514.62 3174
2515.09 3079
2515.57 3152
2516.04 3058
2516.51 3045
2516.99 3036
2517.46 3053
2517.94 3089
2518.41 3064
2518.88 3135
2519.36 3137
2519.83 3084
2520.30 3099
2520.78 3049
2521.25 3165
2521.73 3191
2522.20 3219
2522.67 3311
2523.15 3502
2523.62 3360
2524.10 3501
2524.57 3632
2525.05 3605
2525.52 3676
2525.99 3619
2526.47 3496
2526.94 3449
2527.42 3306
2527.89 3331
2528.37 3232
2528.84 3112
2529.32 3070
2529.79 3027
2530.27 3076
2530.74 3075
2531.22 3008
2531.69 3057
2532.17 3039
2532.64 3045
2533.12 3019
2533.59 3125
2534.07 3144
2534.54 3137
2535.02 3175
2535.49 3239
2535.97 3219
2536.44 3281
2536.92 3388
2537.39 3485
2537.87 3506
2538.34 3572
2538.82 3628
2539.30 3581
2539.77 3680
2540.25 3904
2540.72 3873
2541.20 3822
2541.68 3751
2542.15 3636
2542.63 3620
2543.10 3614
2543.58 3496
2544.06 3511
2544.53 3519
2545.01 3503
2545.48 3464
2545.96 3519
2546.44 3570
2546.91 3659
2547.39 3790
2547.87 3849
2548.34 3811
2548.82 3783
2549.30 3778
2549.77 3719
2550.25 3694
2550.73 3758
2551.20 3857
2551.68 3934
2552.16 4075
2552.63 4320
2553.11 4514
2553.59 4638
2554.06 4813
2554.54 4894
2555.02 4905
2555.50 4797
2555.97 4609
2556.45 4492
2556.93 4435
2557.40 4197
2557.88 4054
2558.36 3884
2558.84 3612
2559.31 3457
2559.79 3517
2560.27 3311
2560.75 3253
2561.23 3248
2561.70 3196
2562.18 3216
2562.66 3140
2563.14 3144
2563.61 3177
2564.09 3164
2564.57 3079
2565.05 3097
2565.53 3120
2566.00 3134
2566.48 3100
2566.96 3085
2567.44 3055
2567.92 2992
2568.40 3038
2568.87 3021
2569.35 2977
2569.83 3171
2570.31 3097
2570.79 3156
2571.27 3112
2571.75 3125
2572.22 3231
2572.70 3135
2573.18 3133
2573.66 3179
2574.14 3085
2574.62 3111
2575.10 3041
2575.58 3126
2576.06 3068
2576.54 3183
2577.01 3170
2577.49 3044
2577.97 3148
2578.45 3142
2578.93 3179
2579.41 3117
2579.89 3136
2580.37 3147
2580.85 3121
2581.33 3120
2581.81 3167
2582.29 3119
2582.77 3180
2583.25 3135
2583.73 3024
2584.21 3016
2584.69 3084
2585.17 3021
2585.65 3104
2586.13 3078
2586.61 3081
2587.09 3028
2587.57 3009
2588.05 3024
2588.53 3074
2589.01 3061
2589.49 3073
2589.97 3110
2590.45 3176
2590.93 3174
2591.41 3153
2591.89 3265
2592.37 3277
2592.85 3408
2593.33 3444
2593.81 3575
2594.30 3516
2594.78 3492
2595.26 3471
2595.74 3528
2596.22 3433
2596.70 3333
2597.18 3333
2597.66 3291
2598.14 3257
2598.62 3259
2599.11 3072
2599.59 3141
2600.07 3125
2600.55 3061
2601.03 2989
2601.51 3031
2601.99 2993
2602.48 2971
2602.96 3087
2603.44 2970
2603.92 3054
2604.40 3073
2604.88 2978
2605.37 3203
2605.85 3130
2606.33 3201
2606.81 3257
2607.29 3388
2607.78 3335
2608.26 3520
2608.74 3551
2609.22 3618
2609.70 3592
2610.19 3597
2610.67 3665
2611.15 3811
2611.63 3682
2612.12 3760
2612.60 3658
2613.08 3627
2613.56 3530
2614.05 3381
2614.53 3395
2615.01 3348
2615.49 3365
2615.98 3306
2616.46 3289
2616.94 3235
2617.43 3093
2617.91 3091
2618.39 3082
2618.87 2986
2619.36 3038
2619.84 3012
2620.32 2996
2620.81 3123
2621.29 2982
2621.77 3045
2622.26 3072
2622.74 3006
2623.22 3144
2623.71 3140
2624.19 3060
2624.67 3104
2625.16 3007
2625.64 3166
2626.13 3180
2626.61 3131
2627.09 3096
2627.58 3216
2628.06 3340
2628.55 3316
2629.03 3284
2629.51 3328
2630.00 3331
2630.48 3347
2630.97 3490
2631.45 3427
2631.93 3405
2632.42 3384
2632.90 3407
2633.39 3233
2633.87 3204
2634.36 3390
2634.84 3376
2635.33 3349
2635.81 3236
2636.29 3286
2636.78 3240
2637.26 3261
2637.75 3276
2638.23 3197
2638.72 3144
2639.20 3119
2639.69 3043
2640.17 3089
2640.66 3091
2641.14 3099
2641.63 3028
2642.11 3074
2642.60 3066
2643.08 3007
2643.57 2939
2644.05 2908
2644.54 3048
2645.03 3104
2645.51 3150
2646.00 3249
2646.48 3176
2646.97 3144
2647.45 3146
2647.94 3151
2648.43 3202
2648.91 3212
2649.40 3253
2649.88 3258
2650.37 3147
2650.85 3177
2651.34 3250
2651.83 3278
2652.31 3198
2652.80 3126
2653.29 3142
2653.77 3271
2654.26 3214
2654.74 3384
2655.23 3276
2655.72 3210
2656.20 3310
2656.69 3170
2657.18 3287
2657.66 3244
2658.15 3270
2658.64 3367
2659.12 3473
2659.61 3559
2660.10 3606
2660.58 3707
2661.07 3804
2661.56 3896
2662.05 3987
2662.53 4428
2663.02 4687
2663.51 4950
2663.99 5089
2664.48 5371
2664.97 5533
2665.46 5560
2665.94 5436
2666.43 5360
2666.92 5181
2667.41 5217
2667.89 5141
2668.38 4895
2668.87 4766
2669.36 4794
2669.84 5092
2670.33 5381
2670.82 5763
2671.31 6236
2671.80 6551
2672.28 6606
2672.77 6611
2673.26 6580
2673.75 6331
2674.24 5830
2674.72 5540
2675.21 5276
2675.70 4857
2676.19 4594
2676.68 4343
2677.17 4418
2677.65 4379
2678.14 4247
2678.63 4187
2679.12 4290
2679.61 4362
2680.10 4411
2680.59 4323
2681.07 4396
2681.56 4441
2682.05 4346
2682.54 4342
2683.03 4418
2683.52 4314
2684.01 4285
2684.50 4245
2684.99 4114
2685.47 4038
2685.96 3952
2686.45 3982
2686.94 3895
2687.43 3743
2687.92 3760
2688.41 3667
2688.90 3615
2689.39 3559
2689.88 3540
2690.37 3576
2690.86 3579
2691.35 3611
2691.84 3601
2692.33 3743
2692.82 3770
2693.31 3904
2693.80 4068
2694.29 4183
2694.78 4198
2695.27 4145
2695.76 4191
2696.25 4176
2696.74 4059
2697.23 4121
2697.72 4066
2698.21 4064
2698.70 4054
2699.19 4078
2699.68 4143
2700.17 4072
2700.66 3971
2701.15 3955
2701.64 4016
2702.13 3906
2702.62 3816
2703.11 3743
2703.61 3613
2704.10 3492
2704.59 3360
2705.08 3334
2705.57 3305
2706.06 3309
2706.55 3222
2707.04 3109
2707.53 3142
2708.02 3139
2708.52 3160
2709.01 3211
2709.50 3136
2709.99 3099
2710.48 3052
2710.97 3091
2711.46 3142
2711.96 3110
2712.45 3056
2712.94 3140
2713.43 3168
2713.92 3219
2714.41 3194
2714.91 3077
2715.40 2997
2715.89 3131
2716.38 3147
2716.87 3106
2717.37 3089
2717.86 3121
2718.35 3200
2718.84 3205
2719.33 3169
2719.83 3334
2720.32 3361
2720.81 3493
2721.30 3457
2721.80 3430
2722.29 3475
2722.78 3559
2723.27 3494
2723.77 3322
2724.26 3324
2724.75 3185
2725.24 3278
2725.74 3271
2726.23 3162
2726.72 3221
2727.22 3192
2727.71 3226
2728.20 3327
2728.70 3127
2729.19 3201
2729.68 3176
2730.18 3153
2730.67 3154
2731.16 3161
2731.65 3308
2732.15 3272
2732.64 3238
2733.14 3331
2733.63 3367
2734.12 3314
2734.62 3420
2735.11 3530
2735.60 3558
2736.10 3587
2736.59 3598
2737.08 3610
2737.58 3689
2738.07 3678
2738.57 3693
2739.06 3783
2739.55 3720
2740.05 3750
2740.54 3830
2741.04 3795
2741.53 3643
2742.03 3507
2742.52 3651
2743.01 3471
2743.51 3247
2744.00 3256
2744.50 3174
2744.99 3160
2745.49 3259
2745.98 3226
2746.48 3267
2746.97 3184
2747.47 3208
2747.96 3241
2748.46 3203
2748.95 3162
2749.45 3125
2749.94 3118
2750.44 3156
2750.93 3206
2751.43 3197
2751.92 3270
2752.42 3331
2752.91 3361
2753.41 3443
2753.90 3514
2754.40 3426
2754.89 3432
2755.39 3487
2755.88 3544
2756.38 3555
2756.87 3354
2757.37 3496
2757.87 3401
2758.36 3315
2758.86 3431
2759.35 3369
2759.85 3322
2760.35 3229
2760.84 3157
2761.34 3082
2761.83 3159
2762.33 3182
2762.83 3172
2763.32 3127
2763.82 3071
2764.31 3048
2764.81 3131
2765.31 3138
2765.80 3176
2766.30 3122
2766.80 3101
2767.29 3244
2767.79 3192
2768.29 3083
2768.78 3035
2769.28 3099
2769.78 3078
2770.27 3107
2770.77 3189
2771.27 3184
2771.76 3211
2772.26 3403
2772.76 3373
2773.26 3467
2773.75 3580
2774.25 3705
2774.75 3616
2775.24 3648
2775.74 3603
2776.24 3749
2776.74 3790
2777.23 3801
2777.73 3801
2778.23 3928
2778.73 3902
2779.22 3856
2779.72 3855
2780.22 3816
2780.72 3741
2781.21 3731
2781.71 3721
2782.21 3617
2782.71 3579
2783.21 3604
2783.70 3537
2784.20 3457
2784.70 3521
2785.20 3491
2785.70 3433
2786.20 3382
2786.69 3349
2787.19 3381
2787.69 3405
2788.19 3403
2788.69 3417
2789.19 3378
2789.68 3466
2790.18 3414
2790.68 3509
2791.18 3654
2791.68 3824
2792.18 4167
2792.68 4484
2793.18 4939
2793.67 5693
2794.17 6423
2794.67 7075
2795.17 7696
2795.67 8410
2796.17 8968
2796.67 9186
2797.17 8997
2797.67 8945
2798.17 8388
2798.67 7691
2799.17 7214
2799.66 6500
2800.16 5797
2800.66 5436
2801.16 4853
2801.66 4562
2802.16 4217
2802.66 3908
2803.16 3842
2803.66 3828
2804.16 3802
2804.66 3702
2805.16 3929
2805.66 4203
2806.16 4269
2806.66 4548
2807.16 4596
2807.66 4717
2808.16 4727
2808.66 4589
2809.16 4485
2809.66 4576
2810.16 4351
2810.66 3924
2811.16 3792
2811.66 3712
2812.17 3628
2812.67 3556
2813.17 3604
2813.67 3466
2814.17 3434
2814.67 3439
2815.17 3467
2815.67 3584
2816.17 3615
2816.67 3567
2817.17 3482
2817.67 3528
2818.18 3510
2818.68 3450
2819.18 3505
2819.68 3534
2820.18 3548
2820.68 3581
2821.18 3602
2821.68 3644
2822.19 3638
2822.69 3785
2823.19 3823
2823.69 3876
2824.19 3861
2824.69 3803
2825.20 3720
2825.70 3783
2826.20 3736
2826.70 3642
2827.20 3626
2827.70 3630
2828.21 3452
2828.71 3511
2829.21 3402
2829.71 3358
2830.22 3411
2830.72 3381
2831.22 3313
2831.72 3350
2832.22 3479
2832.73 3546
2833.23 3461
2833.73 3520
2834.23 3405
2834.74 3387
2835.24 3347
2835.74 3398
2836.24 3437
2836.75 3347
2837.25 3403
2837.75 3282
2838.26 3152
2838.76 3138
2839.26 3178
2839.76 3090
2840.27 3131
2840.77 3103
2841.27 3085
2841.78 3170
2842.28 3088
2842.78 3084
2843.29 3054
2843.79 3031
2844.29 3046
2844.80 3077
2845.30 3080
2845.80 3074
2846.31 2978
2846.81 3108
2847.32 3205
2847.82 3256
2848.32 3162
2848.83 3239
2849.33 3133
2849.83 3153
2850.34 3098
2850.84 3132
2851.35 3129
2851.85 3080
2852.35 3101
2852.86 3166
2853.36 3098
2853.87 3226
2854.37 3172
2854.88 3101
2855.38 3093
2855.88 3190
2856.39 3146
2856.89 3127
2857.40 3064
2857.90 3103
2858.41 3016
2858.91 3084
2859.42 2990
2859.92 3058
2860.43 3113
2860.93 3119
2861.44 3022
2861.94 2993
2862.45 3075
2862.95 3138
2863.46 3115
2863.96 3161
2864.47 3197
2864.97 3172
2865.48 3265
2865.98 3372
2866.49 3265
2866.99 3270
2867.50 3282
2868.00 3229
2868.51 3344
2869.02 3276
2869.52 3337
2870.03 3426
2870.53 3515
2871.04 3516
2871.54 3556
2872.05 3551
2872.56 3691
2873.06 3907
2873.57 3965
2874.07 4051
2874.58 4038
2875.09 3959
2875.59 4035
2876.10 4001
2876.61 3919
2877.11 3920
2877.62 4147
2878.12 4312
2878.63 4464
2879.14 4505
2879.64 4816
2880.15 5051
2880.66 5333
2881.16 5341
2881.67 5263
2882.18 5382
2882.68 5402
2883.19 5311
2883.70 5377
2884.20 5231
2884.71 5266
2885.22 5471
2885.73 5491
2886.23 5252
2886.74 5251
2887.25 5204
2887.75 5040
2888.26 4763
2888.77 4578
2889.28 4530
2889.78 4217
2890.29 4153
2890.80 3977
2891.31 3853
2891.81 3887
2892.32 3950
2892.83 3842
2893.34 3828
2893.84 3865
2894.35 4012
2894.86 4051
2895.37 4023
2895.88 4160
2896.38 4201
2896.89 4091
2897.40 3927
2897.91 4008
2898.42 3851
2898.92 3813
2899.43 3832
2899.94 3701
2900.45 3828
2900.96 3785
2901.47 3778
2901.98 3829
2902.48 3877
2902.99 3965
2903.50 3992
2904.01 4014
2904.52 3904
2905.03 3915
2905.54 3813
2906.04 3798
2906.55 3829
2907.06 3928
2907.57 3762
2908.08 3733
2908.59 3666
2909.10 3677
2909.61 3814
2910.12 3790
2910.63 3669
2911.14 3700
2911.64 3756
2912.15 3739
2912.66 3757
2913.17 3780
2913.68 3727
2914.19 3666
2914.70 3738
2915.21 3808
2915.72 3712
2916.23 3668
2916.74 3769
2917.25 3782
2917.76 3702
2918.27 3838
2918.78 3842
2919.29 4053
2919.80 4198
2920.31 4424
2920.82 4872
2921.33 5413
2921.84 6025
2922.35 6821
2922.86 7639
2923.37 8470
2923.88 9368
2924.39 9893
2924.90 9841
2925.41 9660
2925.92 9148
2926.44 8711
2926.95 8049
2927.46 7172
2927.97 6454
2928.48 5816
2928.99 5161
2929.50 4711
2930.01 4447
2930.52 3980
2931.03 3704
2931.54 3687
2932.05 3671
2932.57 3562
2933.08 3588
2933.59 3656
2934.10 3531
2934.61 3547
2935.12 3499
2935.63 3614
2936.15 3558
2936.66 3542
2937.17 3556
2937.68 3582
2938.19 3565
2938.70 3450
2939.22 3436
2939.73 3476
2940.24 3446
2940.75 3428
2941.26 3647
2941.77 3531
2942.29 3556
2942.80 3585
2943.31 3712
2943.82 3919
2944.34 3938
2944.85 3990
2945.36 3973
2945.87 4095
2946.38 4048
2946.90 4023
2947.41 3932
2947.92 3946
2948.43 3860
2948.95 4063
2949.46 4116
2949.97 4097
2950.48 4054
2951.00 4151
2951.51 4224
2952.02 4294
2952.54 4309
2953.05 4309
2953.56 4204
2954.08 4020
2954.59 3895
2955.10 3891
2955.61 3775
2956.13 3648
2956.64 3656
2957.15 3556
2957.67 3704
2958.18 3636
2958.69 3469
2959.21 3605
2959.72 3688
2960.23 3876
2960.75 3804
2961.26 3775
2961.78 3857
2962.29 3827
2962.80 3840
2963.32 3978
2963.83 3811
2964.35 3797
2964.86 3841
2965.37 3962
2965.89 3763
2966.40 3840
2966.92 3780
2967.43 3799
2967.94 3749
2968.46 3679
2968.97 3522
2969.49 3432
2970.00 3365
2970.52 3338
2971.03 3380
2971.54 3208
2972.06 3308
2972.57 3360
2973.09 3365
2973.60 3315
2974.12 3264
2974.63 3268
2975.15 3296
2975.66 3330
2976.18 3353
2976.69 3315
2977.21 3363
2977.72 3299
2978.24 3349
2978.75 3457
2979.27 3514
2979.78 3584
2980.30 3641
2980.81 3623
2981.33 3722
2981.84 3705
2982.36 3653
2982.88 3772
2983.39 3847
2983.91 3657
2984.42 3430
2984.94 3657
2985.45 3699
2985.97 3646
2986.49 3689
2987.00 3514
2987.52 3510
2988.03 3575
2988.55 3616
2989.07 3613
2989.58 3628
2990.10 3639
2990.61 3564
2991.13 3754
2991.65 3765
2992.16 3856
2992.68 3862
2993.20 4138
2993.71 4344
2994.23 4543
2994.75 4732
2995.26 4803
2995.78 4904
2996.30 4986
2996.81 5003
2997.33 4971
2997.85 4737
2998.36 4838
2998.88 4635
2999.40 4644
2999.91 4702
3000.43 4724
3000.95 4828
3001.46 4998
3001.98 5348
3002.50 5455
3003.02 5626
3003.53 5568
3004.05 5536
3004.57 5402
3005.09 5070
3005.60 4794
3006.12 4724
3006.64 4339
3007.16 4122
3007.67 3895
3008.19 3765
3008.71 3783
3009.23 3706
3009.74 3598
3010.26 3464
3010.78 3489
3011.30 3554
3011.82 3433
3012.33 3407
3012.85 3404
3013.37 3544
3013.89 3702
3014.41 3624
3014.93 3562
3015.44 3558
3015.96 3627
3016.48 3587
3017.00 3626
3017.52 3801
3018.04 3709
3018.55 3583
3019.07 3640
3019.59 3642
3020.11 3733
3020.63 3846
3021.15 4018
3021.67 4187
3022.19 4225
3022.71 4202
3023.22 4406
3023.74 4420
3024.26 4279
3024.78 4397
3025.30 4267
3025.82 4106
3026.34 4135
3026.86 3883
3027.38 3711
3027.90 3703
3028.42 3729
3028.94 3517
3029.46 3512
3029.98 3580
3030.49 3468
3031.01 3412
3031.53 3455
3032.05 3575
3032.57 3482
3033.09 3439
3033.61 3520
3034.13 3597
3034.65 3613
3035.17 3411
3035.69 3391
3036.21 3422
3036.73 3258
3037.25 3230
3037.77 3325
3038.29 3327
3038.81 3415
3039.34 3325
3039.86 3407
3040.38 3409
3040.90 3411
3041.42 3307
3041.94 3226
3042.46 3279
3042.98 3254
3043.50 3273
3044.02 3311
3044.54 3297
3045.06 3146
3045.58 3064
3046.10 3226
3046.63 3238
3047.15 3148
3047.67 3110
3048.19 3236
3048.71 3178
3049.23 3144
3049.75 3200
3050.27 3197
3050.79 3164
3051.32 3079
3051.84 3261
3052.36 3203
3052.88 3247
3053.40 3169
3053.92 3217
3054.45 3039
3054.97 3160
3055.49 3131
3056.01 3224
3056.53 3229
3057.05 3170
3057.58 3172
3058.10 3204
3058.62 3290
3059.14 3315
3059.66 3202
3060.19 3154
3060.71 3299
3061.23 3415
3061.75 3335
3062.28 3469
3062.80 3403
3063.32 3535
3063.84 3610
3064.37 3646
3064.89 3889
3065.41 3880
3065.93 3934
3066.46 4004
3066.98 4124
3067.50 4072
3068.02 4075
3068.55 4057
3069.07 3859
3069.59 3918
3070.12 3892
3070.64 3886
3071.16 4003
3071.69 4017
3072.21 4115
3072.73 4069
3073.26 3918
3073.78 3957
3074.30 3880
3074.83 3899
3075.35 3876
3075.87 3796
3076.40 3936
3076.92 3819
3077.44 3893
3077.97 3960
3078.49 4150
3079.01 4220
3079.54 4236
3080.06 4293
3080.59 4428
3081.11 4356
3081.63 4456
3082.16 4398
3082.68 4276
3083.21 4249
3083.73 4102
3084.25 4099
3084.78 4058
3085.30 4061
3085.83 3964
3086.35 4022
3086.88 4139
3087.40 4168
3087.93 4031
3088.45 3987
3088.97 4120
3089.50 4093
3090.02 3954
3090.55 3968
3091.07 3982
3091.60 4198
3092.12 4255
3092.65 4268
3093.17 4354
3093.70 4471
3094.22 4502
3094.75 4681
3095.27 4700
3095.80 4771
3096.32 4800
3096.85 4945
3097.37 5197
3097.90 5306
3098.43 5730
3098.95 6259
3099.48 6963
3100.00 7871
3100.53 9379
3101.05 10992
3101.58 12350
3102.10 13195
3102.63 13610
3103.16 13690
3103.68 13215
3104.21 12118
3104.73 10963
3105.26 9757
3105.79 8609
3106.31 7966
3106.84 7376
3107.36 7204
3107.89 7496
3108.42 7665
3108.94 7925
3109.47 8763
3110.00 8920
3110.52 9115
3111.05 9003
3111.57 8823
3112.10 8361
3112.63 7700
3113.15 7102
3113.68 6677
3114.21 6023
3114.74 5583
3115.26 5185
3115.79 4949
3116.32 4808
3116.84 4642
3117.37 4499
3117.90 4467
3118.42 4391
3118.95 4358
3119.48 4434
3120.01 4325
3120.53 4391
3121.06 4488
3121.59 4407
3122.11 4445
3122.64 4278
3123.17 4208
3123.70 4194
3124.22 4196
3124.75 4142
3125.28 4018
3125.81 4084
3126.34 4236
3126.86 4376
3127.39 4243
3127.92 4164
3128.45 4262
3128.98 4340
3129.50 4397
3130.03 4631
3130.56 4524
3131.09 4642
3131.62 4750
3132.14 4765
3132.67 4850
3133.20 5011
3133.73 5193
3134.26 5257
3134.79 5431
3135.31 5712
3135.84 5894
3136.37 5683
3136.90 5727
3137.43 5672
3137.96 5558
3138.49 5324
3139.02 5103
3139.54 4920
3140.07 4770
3140.60 4468
3141.13 4512
3141.66 4487
3142.19 4394
3142.72 4366
3143.25 4498
3143.78 4624
3144.31 4646
3144.84 4694
3145.37 4590
3145.89 4646
3146.42 4748
3146.95 4579
3147.48 4627
3148.01 4565
3148.54 4553
3149.07 4511
3149.60 4384
3150.13 4362
3150.66 4362
3151.19 4314
3151.72 4169
3152.25 4177
3152.78 4125
3153.31 4090
3153.84 4149
3154.37 4130
3154.90 4131
3155.43 4316
3155.96 4278
3156.49 4160
3157.02 4025
3157.55 4081
3158.08 4020
3158.61 4058
3159.14 3960
3159.68 3878
3160.21 3813
3160.74 3757
3161.27 3681
3161.80 3616
3162.33 3803
3162.86 3666
3163.39 3702
3163.92 3572
3164.45 3569
3164.98 3551
3165.51 3575
3166.05 3638
3166.58 3680
3167.11 3654
3167.64 3751
3168.17 3862
3168.70 3877
3169.23 3748
3169.76 3777
3170.30 3916
3170.83 4147
3171.36 4118
3171.89 4123
3172.42 4058
3172.95 4254
3173.49 4215
3174.02 4196
3174.55 4145
3175.08 4099
3175.61 4108
3176.15 4021
3176.68 3931
3177.21 3890
3177.74 3999
3178.27 4053
3178.81 4014
3179.34 4022
3179.87 4034
3180.40 3878
3180.93 3939
3181.47 3909
3182.00 3769
3182.53 3818
3183.06 3773
3183.60 3742
3184.13 3568
3184.66 3696
3185.20 3521
3185.73 3648
3186.26 3610
3186.79 3574
3187.33 3685
3187.86 3633
3188.39 3642
3188.93 3578
3189.46 3716
3189.99 3902
3190.52 4089
3191.06 4388
3191.59 4586
3192.12 4888
3192.66 5121
3193.19 5338
3193.72 5442
3194.26 5665
3194.79 5782
3195.33 5533
3195.86 5428
3196.39 5553
3196.93 5338
3197.46 5175
3197.99 5005
3198.53 5037
3199.06 4995
3199.60 4758
3200.13 4716
3200.66 4556
3201.20 4346
3201.73 4207
3202.27 4014
3202.80 4093
3203.33 4037
3203.87 3940
3204.40 3807
3204.94 3767
3205.47 3617
3206.01 3616
3206.54 3679
3207.07 3626
3207.61 3730
3208.14 3702
3208.68 3763
3209.21 3885
3209.75 3916
3210.28 3933
3210.82 3965
3211.35 3904
3211.89 3919
3212.42 3991
3212.96 3854
3213.49 3777
3214.03 3609
3214.56 3548
3215.10 3560
3215.63 3530
3216.17 3458
3216.70 3479
3217.24 3347
3217.78 3312
3218.31 3357
3218.85 3367
3219.38 3534
3219.92 3596
3220.45 3534
3220.99 3582
3221.52 3667
3222.06 3738
3222.60 3882
3223.13 3857
3223.67 3967
3224.20 3900
3224.74 3768
3225.28 3774
3225.81 3661
3226.35 3658
3226.88 3599
3227.42 3514
3227.96 3459
3228.49 3539
3229.03 3454
3229.57 3356
3230.10 3307
3230.64 3315
3231.18 3238
3231.71 3285
3232.25 3324
3232.79 3294
3233.32 3212
3233.86 3213
3234.40 3272
3234.93 3423
3235.47 3476
3236.01 3520
3236.54 3559
3237.08 3538
3237.62 3477
3238.15 3542
3238.69 3543
3239.23 3525
3239.77 3489
3240.30 3501
3240.84 3506
3241.38 3501
3241.92 3334
3242.45 3257
3242.99 3249
3243.53 3328
3244.07 3345
3244.60 3237
3245.14 3248
3245.68 3172
3246.22 3252
3246.75 3378
3247.29 3385
3247.83 3535
3248.37 3330
3248.91 3383
3249.44 3396
3249.98 3485
3250.52 3489
3251.06 3584
3251.60 3675
3252.14 3663
3252.67 3597
3253.21 3587
3253.75 3597
3254.29 3677
3254.83 3681
3255.37 3547
3255.90 3658
3256.44 3555
3256.98 3657
3257.52 3871
3258.06 4130
3258.60 4283
3259.14 4540
3259.68 4706
3260.21 4947
3260.75 5149
3261.29 5258
3261.83 5137
3262.37 5145
3262.91 4973
3263.45 4788
3263.99 4596
3264.53 4398
3265.07 4312
3265.61 4144
3266.15 4151
3266.69 3991
3267.23 4003
3267.76 3878
3268.30 3759
3268.84 3747
3269.38 3710
3269.92 3649
3270.46 3623
3271.00 3643
3271.54 3653
3272.08 3707
3272.62 3769
3273.16 3730
3273.70 3745
3274.24 3807
3274.78 3760
3275.32 3738
3275.86 3911
3276.40 3910
3276.94 4061
3277.48 4045
3278.03 4028
3278.57 4062
3279.11 4201
3279.65 4230
3280.19 4425
3280.73 4580
3281.27 4839
3281.81 5150
3282.35 5423
3282.89 5681
3283.43 5758
3283.97 5945
3284.51 5866
3285.05 5731
3285.60 5447
3286.14 5274
3286.68 5130
3287.22 4823
3287.76 4554
3288.30 4328
3288.84 4187
3289.38 4201
3289.93 4163
3290.47 4130
3291.01 4334
3291.55 4500
3292.09 4721
3292.63 4984
3293.18 5267
3293.72 5427
3294.26 5699
3294.80 5997
3295.34 5640
3295.88 5551
3296.43 5329
3296.97 5227
3297.51 4867
3298.05 4669
3298.59 4493
3299.14 4347
3299.68 4023
3300.22 4008
3300.76 4046
3301.31 3938
3301.85 3904
3302.39 3906
3302.93 3816
3303.48 3701
3304.02 3844
3304.56 3784
3305.10 3772
3305.65 3875
3306.19 3916
3306.73 3894
3307.27 3839
3307.82 4022
3308.36 3964
3308.90 4032
3309.45 3997
3309.99 3992
3310.53 4037
3311.07 4031
3311.62 4139
3312.16 4259
3312.70 4535
3313.25 4775
3313.79 5043
3314.33 5347
3314.88 5717
3315.42 5748
3315.97 5865
3316.51 5835
3317.05 5489
3317.60 5183
3318.14 5036
3318.68 4863
3319.23 4611
3319.77 4562
3320.32 4555
3320.86 4382
3321.40 4323
3321.95 4431
3322.49 4458
3323.04 4255
3323.58 4142
3324.12 4190
3324.67 4164
3325.21 4011
3325.76 4053
3326.30 3958
3326.85 3790
3327.39 3692
3327.93 3652
3328.48 3616
3329.02 3603
3329.57 3554
3330.11 3580
3330.66 3561
3331.20 3574
3331.75 3594
3332.29 3714
3332.84 3795
3333.38 3921
3333.93 3926
3334.47 3931
3335.02 4043
3335.56 4236
3336.11 4223
3336.65 4179
3337.20 4149
3337.74 4170
3338.29 4018
3338.83 3921
3339.38 3876
3339.92 3753
3340.47 3811
3341.02 3689
3341.56 3651
3342.11 3549
3342.65 3606
3343.20 3521
3343.74 3586
3344.29 3467
3344.84 3486
3345.38 3430
3345.93 3428
3346.47 3491
3347.02 3484
3347.57 3518
3348.11 3492
3348.66 3524
3349.21 3498
3349.75 3497
3350.30 3695
3350.84 3650
3351.39 3739
3351.94 3837
3352.48 4046
3353.03 4036
3353.58 4083
3354.12 4211
3354.67 4370
3355.22 4426
3355.76 4247
3356.31 4229
3356.86 4254
3357.40 4122
3357.95 4266
3358.50 4024
3359.05 3951
3359.59 3914
3360.14 3745
3360.69 3531
3361.23 3562
3361.78 3488
3362.33 3449
3362.88 3425
3363.42 3339
3363.97 3325
3364.52 3379
3365.07 3326
3365.61 3260
3366.16 3225
3366.71 3216
3367.26 3347
3367.80 3273
3368.35 3324
3368.90 3288
3369.45 3231
3370.00 3198
3370.54 3248
3371.09 3235
3371.64 3111
3372.19 3040
3372.74 3096
3373.28 3123
3373.83 3091
3374.38 3054
3374.93 3040
3375.48 3070
3376.03 2975
3376.57 2942
3377.12 3046
3377.67 3024
3378.22 3000
3378.77 2943
3379.32 2987
3379.87 2955
3380.42 3030
3380.96 3037
3381.51 3040
3382.06 2977
3382.61 3075
3383.16 3111
3383.71 3170
3384.26 3090
3384.81 3066
3385.36 3137
3385.91 3211
3386.45 3179
3387.00 3201
3387.55 3186
3388.10 3182
3388.65 3170
3389.20 3151
3389.75 3176
3390.30 3125
3390.85 3092
3391.40 3107
3391.95 3123
3392.50 3119
3393.05 3085
3393.60 3086
3394.15 3022
3394.70 3050
3395.25 2929
3395.80 2863
3396.35 2909
3396.90 2972
3397.45 2921
3398.00 2975
3398.55 2980
3399.10 3013
3399.65 3064
3400.20 3077
3400.75 2999
3401.30 3042
3401.85 3075
3402.40 3127
3402.95 3105
3403.50 2974
3404.06 3057
3404.61 3073
3405.16 2870
3405.71 2907
3406.26 2992
3406.81 3000
3407.36 3006
3407.91 2916
3408.46 2991
3409.01 2948
3409.56 3011
3410.12 3008
3410.67 3018
3411.22 2948
3411.77 3007
3412.32 3059
3412.87 3127
3413.42 3085
3413.98 3143
3414.53 3230
3415.08 3172
3415.63 3159
3416.18 3107
3416.73 3020
3417.29 3011
3417.84 2963
3418.39 2987
3418.94 3035
3419.49 2987
3420.05 3224
3420.60 3268
3421.15 3321
3421.70 3412
3422.25 3515
3422.81 3695
3423.36 3784
3423.91 3896
3424.46 3893
3425.01 3930
3425.57 3845
3426.12 3569
3426.67 3545
3427.23 3531
3427.78 3358
3428.33 3297
3428.88 3285
3429.44 3306
3429.99 3260
3430.54 3371
3431.09 3366
3431.65 3439
3432.20 3440
3432.75 3319
3433.31 3322
3433.86 3297
3434.41 3367
3434.97 3370
3435.52 3313
3436.07 3259
3436.63 3260
3437.18 3255
3437.73 3309
3438.29 3240
3438.84 3244
3439.39 3246
3439.95 3258
3440.50 3311
3441.05 3233
3441.61 3265
3442.16 3312
3442.72 3442
3443.27 3283
3443.82 3233
3444.38 3187
3444.93 3112
3445.48 3098
3446.04 3123
3446.59 3139
3447.15 3220
3447.70 3202
3448.26 3229
3448.81 3319
3449.36 3343
3449.92 3190
3450.47 3173
3451.03 3259
3451.58 3152
3452.14 3214
3452.69 3230
3453.25 3357
3453.80 3231
3454.36 3211
3454.91 3288
3455.47 3237
3456.02 3180
3456.58 3185
3457.13 3137
3457.69 3098
3458.24 3091
3458.80 3121
3459.35 3039
3459.91 3078
3460.46 3093
3461.02 3096
3461.57 3186
3462.13 3257
3462.68 3163
3463.24 3240
3463.79 3278
3464.35 3209
3464.90 3323
3465.46 3359
3466.02 3448
3466.57 3381
3467.13 3436
3467.68 3519
3468.24 3578
3468.80 3580
3469.35 3685
3469.91 3677
3470.46 3708
3471.02 3733
3471.58 3850
3472.13 3918
3472.69 3739
3473.24 3740
3473.80 3903
3474.36 3874
3474.91 3838
3475.47 3855
3476.03 3807
3476.58 4012
3477.14 4024
3477.70 3941
3478.25 4203
3478.81 4162
3479.37 4233
3479.92 4257
3480.48 4278
3481.04 4333
3481.59 4233
3482.15 4254
3482.71 4394
3483.26 4513
3483.82 4649
3484.38 4688
3484.94 4788
3485.49 4730
3486.05 4853
3486.61 5060
3487.17 5195
3487.72 5396
3488.28 5678
3488.84 6236
3489.40 6818
3489.95 7461
3490.51 8208
3491.07 9006
3491.63 9389
3492.18 9562
3492.74 9435
3493.30 9143
3493.86 8597
3494.42 7975
3494.97 7736
3495.53 7724
3496.09 7968
3496.65 8373
3497.21 9336
3497.76 10168
3498.32 11080
3498.88 11684
3499.44 11689
3500.00 11658
3500.56 11574
3501.11 11284
3501.67 11080
3502.23 10757
3502.79 10811
3503.35 10919
3503.91 10899
3504.47 10984
3505.03 10830
3505.58 10587
3506.14 10025
3506.70 9666
3507.26 8934
3507.82 8307
3508.38 7758
3508.94 7335
3509.50 6617
3510.06 6142
3510.62 5774
3511.17 5617
3511.73 5442
3512.29 5265
3512.85 5220
3513.41 5004
3513.97 4989
3514.53 4982
3515.09 5127
3515.65 5231
3516.21 5184
3516.77 5194
3517.33 5128
3517.89 5271
3518.45 5263
3519.01 5314
3519.57 5706
3520.13 6222
3520.69 6538
3521.25 7025
3521.81 7557
3522.37 7810
3522.93 8115
3523.49 8161
3524.05 7998
3524.61 7880
3525.17 7368
3525.73 7038
3526.29 6800
3526.85 6445
3527.41 5985
3527.97 5647
3528.54 5300
3529.10 5162
3529.66 5073
3530.22 4933
3530.78 4866
3531.34 4862
3531.90 4817
3532.46 4808
3533.02 4830
3533.58 4834
3534.14 4976
3534.71 5024
3535.27 4968
3535.83 5126
3536.39 5176
3536.95 5139
3537.51 5206
3538.07 5376
3538.64 5681
3539.20 5963
3539.76 6535
3540.32 7114
3540.88 7632
3541.44 8299
3542.00 8960
3542.57 9296
3543.13 9698
3543.69 9527
3544.25 8940
3544.81 8343
3545.38 7774
3545.94 6968
3546.50 6317
3547.06 5995
3547.62 5657
3548.19 5527
3548.75 5360
3549.31 5502
3549.87 5622
3550.44 5492
3551.00 5536
3551.56 5502
3552.12 5329
3552.69 5158
3553.25 4996
3553.81 4908
3554.37 4841
3554.94 4821
3555.50 4760
3556.06 4639
3556.63 4563
3557.19 4601
3557.75 4440
3558.31 4333
3558.88 4438
3559.44 4287
3560.00 4171
3560.57 4157
3561.13 4124
3561.69 4258
3562.26 4228
3562.82 4224
3563.38 4275
3563.95 4253
3564.51 4233
3565.07 4107
3565.64 3998
3566.20 3812
3566.77 3933
3567.33 3887
3567.89 3883
3568.46 3821
3569.02 3871
3569.59 3776
3570.15 3744
3570.71 3822
3571.28 3944
3571.84 3935
3572.41 4024
3572.97 3975
3573.53 4077
3574.10 4214
3574.66 4073
3575.23 4199
3575.79 4101
3576.36 4170
3576.92 4150
3577.48 4173
3578.05 4150
3578.61 3965
3579.18 3927
3579.74 3951
3580.31 3959
3580.87 3822
3581.44 3910
3582.00 3957
3582.57 3951
3583.13 3818
3583.70 3853
3584.26 3891
3584.83 3907
3585.39 3821
3585.96 3841
3586.52 3791
3587.09 3802
3587.65 3762
3588.22 3798
3588.79 3819
3589.35 3781
3589.92 3913
3590.48 3867
3591.05 3912
3591.61 3979
3592.18 3899
3592.74 3856
3593.31 3928
3593.88 3838
3594.44 3847
3595.01 4031
3595.57 4046
3596.14 4191
3596.71 4173
3597.27 4134
3597.84 4250
3598.40 4483
3598.97 4532
3599.54 4544
3600.10 4517
3600.67 4529
3601.24 4449
3601.80 4498
3602.37 4501
3602.94 4324
3603.50 4400
3604.07 4345
3604.64 4336
3605.20 4263
3605.77 4143
3606.34 4017
3606.90 3980
3607.47 4028
3608.04 4067
3608.60 4030
3609.17 4089
3609.74 4223
3610.30 4298
3610.87 4360
3611.44 4528
3612.01 4835
3612.57 5657
3613.14 6678
3613.71 8316
3614.28 10677
3614.84 13634
3615.41 17148
3615.98 20277
3616.55 23777
3617.11 26268
3617.68 27409
3618.25 27792
3618.82 26998
3619.39 25246
3619.95 22789
3620.52 19653
3621.09 16967
3621.66 14364
3622.23 12021
3622.79 9798
3623.36 8112
3623.93 7087
3624.50 6260
3625.07 5422
3625.63 5086
3626.20 4848
3626.77 4596
3627.34 4539
3627.91 4375
3628.48 4260
3629.05 4243
3629.61 4226
3630.18 4061
3630.75 4044
3631.32 3974
3631.89 4000
3632.46 3704
3633.03 3667
3633.60 3673
3634.16 3785
3634.73 3850
3635.30 3969
3635.87 3932
3636.44 4143
3637.01 4195
3637.58 4202
3638.15 4438
3638.72 4653
3639.29 4647
3639.86 5054
3640.43 5348
3641.00 5706
3641.57 5776
3642.14 6018
3642.71 6434
3643.27 6704
3643.84 6840
3644.41 7309
3644.98 7540
3645.55 7691
3646.12 7752
3646.69 7803
3647.26 7768
3647.83 7791
3648.40 7573
3648.97 7383
3649.54 7132
3650.12 6957
3650.69 6816
3651.26 6695
3651.83 6566
3652.40 6529
3652.97 6494
3653.54 6531
3654.11 6371
3654.68 6422
3655.25 6330
3655.82 6201
3656.39 6198
3656.96 6182
3657.53 6104
3658.10 6024
3658.67 6129
3659.25 6191
3659.82 6285
3660.39 6102
3660.96 5953
3661.53 5558
3662.10 5385
3662.67 5170
3663.24 5060
3663.81 5111
3664.39 5240
3664.96 5455
3665.53 5457
3666.10 5563
3666.67 5689
3667.24 5543
3667.81 5255
3668.39 5217
3668.96 5235
3669.53 5054
3670.10 4742
3670.67 4874
3671.25 4800
3671.82 4758
3672.39 4668
3672.96 4559
3673.53 4524
3674.11 4497
3674.68 4465
3675.25 4418
3675.82 4360
3676.39 4269
3676.97 4223
3677.54 4246
3678.11 4409
3678.68 4324
3679.26 4149
3679.83 4163
3680.40 4103
3680.97 4008
3681.55 4012
3682.12 4012
3682.69 4084
3683.27 4064
3683.84 3986
3684.41 3972
3684.98 4066
3685.56 4088
3686.13 4142
3686.70 4226
3687.28 4343
3687.85 4399
3688.42 4572
3689.00 4668
3689.57 4792
3690.14 4690
3690.72 4608
3691.29 4633
3691.86 4572
3692.44 4409
3693.01 4403
3693.58 4416
3694.16 4289
3694.73 4290
3695.31 4161
3695.88 4148
3696.45 4220
3697.03 4250
3697.60 4253
3698.18 4221
3698.75 4172
3699.32 4142
3699.90 4147
3700.47 4019
3701.05 3921
3701.62 3961
3702.19 3893
3702.77 3976
3703.34 3809
3703.92 3748
3704.49 3877
3705.07 4028
3705.64 4194
3706.22 4407
3706.79 4720
3707.37 4825
3707.94 4879
3708.51 5078
3709.09 5168
3709.66 5188
3710.24 5272
3710.81 5125
3711.39 4915
3711.96 4692
3712.54 4504
3713.11 4346
3713.69 4433
3714.27 4137
3714.84 4210
3715.42 4128
3715.99 3956
3716.57 3954
3717.14 3861
3717.72 3757
3718.29 3799
3718.87 3773
3719.44 3705
3720.02 3620
3720.60 3582
3721.17 3566
3721.75 3460
3722.32 3424
3722.90 3477
3723.47 3414
3724.05 3572
3724.63 3491
3725.20 3491
3725.78 3569
3726.36 3543
3726.93 3580
3727.51 3713
3728.08 3920
3728.66 4196
3729.24 4658
3729.81 5399
3730.39 6030
3730.97 6744
3731.54 7479
3732.12 8007
3732.70 8760
3733.27 8641
3733.85 8369
3734.43 8179
3735.00 7672
3735.58 7004
3736.16 6548
3736.73 6129
3737.31 5563
3737.89 4992
3738.47 4552
3739.04 4267
3739.62 4014
3740.20 3733
3740.77 3674
3741.35 3599
3741.93 3499
3742.51 3322
3743.08 3349
3743.66 3312
3744.24 3265
3744.82 3293
3745.39 3244
3745.97 3157
3746.55 3077
3747.13 3242
3747.71 3277
3748.28 3190
3748.86 3165
3749.44 3185
3750.02 3282
3750.59 3103
3751.17 3122
3751.75 3190
3752.33 3243
3752.91 3122
3753.49 3102
3754.06 3178
3754.64 3137
3755.22 3171
3755.80 3186
3756.38 3259
3756.96 3386
3757.53 3514
3758.11 3729
3758.69 3790
3759.27 3863
3759.85 3962
3760.43 4061
3761.01 4048
3761.59 4147
3762.17 4211
3762.74 4151
3763.32 4052
3763.90 3918
3764.48 3814
3765.06 3696
3765.64 3666
3766.22 3585
3766.80 3563
3767.38 3588
3767.96 3567
3768.54 3533
3769.12 3557
3769.70 3496
3770.27 3636
3770.85 3728
3771.43 3699
3772.01 3685
3772.59 3700
3773.17 3517
3773.75 3424
3774.33 3425
3774.91 3271
3775.49 3210
3776.07 3143
3776.65 3341
3777.23 3202
3777.81 3205
3778.39 3124
3778.97 3182
3779.55 3160
3780.13 3180
3780.71 3185
3781.29 3228
3781.88 3252
3782.46 3159
3783.04 3290
3783.62 3240
3784.20 3163
3784.78 3212
3785.36 3176
3785.94 3178
3786.52 3355
3787.10 3367
3787.68 3369
3788.26 3486
3788.84 3329
3789.43 3273
3790.01 3204
3790.59 3342
3791.17 3431
3791.75 3446
3792.33 3454
3792.91 3399
3793.49 3454
3794.08 3394
3794.66 3364
3795.24 3563
3795.82 3549
3796.40 3346
3796.98 3448
3797.56 3564
3798.15 3510
3798.73 3471
3799.31 3462
3799.89 3569
3800.47 3588
3801.06 3703
3801.64 3734
3802.22 3649
3802.80 3671
3803.38 3604
3803.97 3698
3804.55 3804
3805.13 3793
3805.71 4016
3806.29 4242
3806.88 4207
3807.46 4365
3808.04 4497
3808.62 4514
3809.21 4445
3809.79 4365
3810.37 4411
3810.95 4423
3811.54 4334
3812.12 4123
3812.70 4071
3813.29 4054
3813.87 4053
3814.45 4216
3815.03 4145
3815.62 4137
3816.20 4163
3816.78 4072
3817.37 3986
3817.95 3898
3818.53 3773
3819.12 3827
3819.70 3824
3820.28 3762
3820.87 3486
3821.45 3563
3822.03 3475
3822.62 3451
3823.20 3472
3823.78 3488
3824.37 3508
3824.95 3512
3825.54 3628
3826.12 3606
3826.70 3707
3827.29 3867
3827.87 3882
3828.46 3993
3829.04 4083
3829.62 4189
3830.21 4251
3830.79 4328
3831.38 4246
3831.96 4241
3832.54 4191
3833.13 4138
3833.71 4005
3834.30 3982
3834.88 3882
3835.47 3965
3836.05 3909
3836.64 3829
3837.22 3914
3837.81 3871
3838.39 3833
3838.98 3877
3839.56 3908
3840.15 3802
3840.73 3823
3841.31 3944
3841.90 3897
3842.49 3966
3843.07 3992
3843.66 4000
3844.24 3979
3844.83 4138
3845.41 4148
3846.00 4110
3846.58 4031
3847.17 4002
3847.75 4113
3848.34 3990
3848.92 4077
3849.51 4049
3850.10 4107
3850.68 4135
3851.27 4169
3851.85 4119
3852.44 4068
3853.02 4136
3853.61 4133
3854.20 4390
3854.78 4630
3855.37 4675
3855.95 5274
3856.54 5986
3857.13 7051
3857.71 8981
3858.30 10854
3858.89 13365
3859.47 16192
3860.06 18290
3860.64 20162
3861.23 20961
3861.82 21317
3862.40 20843
3862.99 19779
3863.58 18239
3864.16 17086
3864.75 15668
3865.34 14272
3865.92 12941
3866.51 11678
3867.10 10356
3867.69 8978
3868.27 7932
3868.86 7044
3869.45 6490
3870.03 6022
3870.62 5951
3871.21 5791
3871.80 5821
3872.38 5798
3872.97 5617
3873.56 5679
3874.15 5534
3874.73 5436
3875.32 5418
3875.91 5581
3876.50 5434
3877.08 5297
3877.67 5186
3878.26 5202
3878.85 5198
3879.43 5083
3880.02 4877
3880.61 4695
3881.20 4532
3881.79 4508
3882.37 4330
3882.96 4412
3883.55 4340
3884.14 4440
3884.73 4405
3885.32 4541
3885.90 4804
3886.49 5024
3887.08 5226
3887.67 5468
3888.26 5817
3888.85 5936
3889.44 5966
3890.02 6037
3890.61 5890
3891.20 5690
3891.79 5678
3892.38 5608
3892.97 5441
3893.56 5255
3894.15 5075
3894.74 4985
3895.32 5026
3895.91 5072
3896.50 4889
3897.09 4925
3897.68 4979
3898.27 4982
3898.86 4923
3899.45 4904
3900.04 4813
3900.63 4808
3901.22 4830
3901.81 4703
3902.40 4517
3902.99 4443
3903.58 4380
3904.17 4294
3904.76 4051
3905.35 3936
3905.94 3992
3906.53 3836
3907.12 3883
3907.71 3896
3908.30 3823
3908.89 3818
3909.48 3849
3910.07 3713
3910.66 3685
3911.25 3600
3911.84 3625
3912.43 3441
3913.02 3475
3913.61 3536
3914.20 3565
3914.79 3461
3915.38 3518
3915.97 3408
3916.56 3472
3917.15 3524
3917.74 3418
3918.33 3325
3918.92 3545
3919.52 3419
3920.11 3369
3920.70 3494
3921.29 3429
3921.88 3486
3922.47 3444
3923.06 3474
3923.65 3475
3924.24 3366
3924.84 3303
3925.43 3350
3926.02 3332
3926.61 3323
3927.20 3511
3927.79 3450
3928.38 3498
3928.98 3495
3929.57 3541
3930.16 3546
3930.75 3408
3931.34 3467
3931.93 3387
3932.53 3340
3933.12 3262
3933.71 3230
3934.30 3243
3934.89 3244
3935.49 3289
3936.08 3366
3936.67 3346
3937.26 3320
3937.86 3382
3938.45 3394
3939.04 3389
3939.63 3519
3940.23 3387
3940.82 3327
3941.41 3546
3942.00 3570
3942.60 3515
3943.19 3543
3943.78 3685
3944.37 3716
3944.97 3539
3945.56 3518
3946.15 3423
3946.75 3369
3947.34 3335
3947.93 3369
3948.52 3285
3949.12 3296
3949.71 3166
3950.30 3111
3950.90 3001
3951.49 3049
3952.08 3058
3952.68 3040
3953.27 3046
3953.86 2950
3954.46 2969
3955.05 3120
3955.65 2990
3956.24 3022
3956.83 3129
3957.43 3086
3958.02 3144
3958.61 3114
3959.21 3143
3959.80 3117
3960.40 3034
3960.99 3007
3961.58 3090
3962.18 3069
3962.77 3014
3963.37 3024
3963.96 2986
3964.55 3173
3965.15 3218
3965.74 3176
3966.34 3250
3966.93 3313
3967.53 3303
3968.12 3165
3968.72 3153
3969.31 3148
3969.91 3110
3970.50 3027
3971.10 3040
3971.69 3026
3972.28 3031
3972.88 3048
3973.47 3007
3974.07 3052
3974.66 3202
3975.26 3145
3975.85 3135
3976.45 3371
3977.05 3348
3977.64 3358
3978.24 3373
3978.83 3286
3979.43 3249
3980.02 3120
3980.62 3086
3981.21 3106
3981.81 3037
3982.40 3043
3983.00 3068
3983.60 3104
3984.19 3062
3984.79 3105
3985.38 3137
3985.98 3043
3986.58 3041
3987.17 2951
3987.77 3006
3988.36 2952
3988.96 3061
3989.56 3012
3990.15 3006
3990.75 3041
3991.34 3043
3991.94 3083
3992.54 3333
3993.13 3365
3993.73 3313
3994.33 3349
3994.92 3380
3995.52 3480
3996.12 3494
3996.71 3529
3997.31 3699
3997.91 3937
3998.50 3956
3999.10 4037
3999.70 4132
4000.29 4072
4000.89 4063
4001.49 3873
4002.09 3721
4002.68 3790
4003.28 3730
4003.88 3620
4004.47 3494
4005.07 3436
4005.67 3534
4006.27 3591
4006.86 3563
4007.46 3640
4008.06 3626
4008.66 3655
4009.25 3620
4009.85 3607
4010.45 3591
4011.05 3594
4011.64 3787
4012.24 4134
4012.84 4392
4013.44 4790
4014.04 5190
4014.63 5646
4015.23 6262
4015.83 6684
4016.43 6863
4017.03 6891
4017.63 6895
4018.22 6640
4018.82 6268
4019.42 5785
4020.02 5307
4020.62 4859
4021.22 4582
4021.81 4181
4022.41 3997
4023.01 3897
4023.61 3691
4024.21 3822
4024.81 3768
4025.41 3865
4026.01 4009
4026.60 4198
4027.20 4349
4027.80 4427
4028.40 4433
4029.00 4527
4029.60 4499
4030.20 4424
4030.80 4414
4031.40 4281
4032.00 4136
4032.60 4001
4033.20 3834
4033.80 3716
4034.39 3656
4034.99 3420
4035.59 3477
4036.19 3465
4036.79 3419
4037.39 3344
4037.99 3221
4038.59 3159
4039.19 3120
4039.79 3057
4040.39 3026
4040.99 2971
4041.59 3035
4042.19 3061
4042.79 3141
4043.39 3183
4043.99 3263
4044.59 3286
4045.19 3354
4045.79 3389
4046.39 3470
4046.99 3437
4047.60 3560
4048.20 3477
4048.80 3456
4049.40 3355
4050.00 3369
4050.60 3410
4051.20 3242
4051.80 3211
4052.40 3232
4053.00 3172
4053.60 3137
4054.20 3146
4054.80 3012
4055.41 3086
4056.01 3080
4056.61 3011
4057.21 3159
4057.81 2979
4058.41 2937
4059.01 2867
4059.61 2827
4060.22 2954
4060.82 2910
4061.42 2883
4062.02 2837
4062.62 2820
4063.22 2842
4063.82 2783
4064.43 2848
4065.03 2867
4065.63 2849
4066.23 2859
4066.83 2937
4067.44 2859
4068.04 2767
4068.64 2696
4069.24 2838
4069.84 2814
4070.45 2669
4071.05 2617
4071.65 2603
4072.25 2640
4072.86 2581
4073.46 2706
4074.06 2798
4074.66 2709
4075.27 2714
4075.87 2631
4076.47 2787
4077.07 2799
4077.68 2749
4078.28 2808
4078.88 2784
4079.48 2763
4080.09 2827
4080.69 2784
4081.29 2728
4081.90 2683
4082.50 2720
4083.10 2691
4083.71 2584
4084.31 2518
4084.91 2586
4085.52 2733
4086.12 2553
4086.72 2673
4087.33 2632
4087.93 2571
4088.53 2610
4089.14 2635
4089.74 2608
4090.34 2615
4090.95 2660
4091.55 2696
4092.15 2734
4092.76 2784
4093.36 2838
4093.97 2889
4094.57 2927
4095.17 2987
4095.78 2907
4096.38 2798
4096.99 2860
4097.59 2788
4098.19 2610
4098.80 2604
4099.40 2547
4100.01 2474
4100.61 2424
4101.22 2405
4101.82 2468
4102.43 2464
4103.03 2412
4103.63 2422
4104.24 2471
4104.84 2429
4105.45 2384
4106.05 2409
4106.66 2355
4107.26 2498
4107.87 2517
4108.47 2473
4109.08 2410
4109.68 2417
4110.29 2492
4110.89 2377
4111.50 2492
4112.10 2403
4112.71 2377
4113.31 2362
4113.92 2425
4114.53 2444
4115.13 2469
4115.74 2394
4116.34 2420
4116.95 2390
4117.55 2409
4118.16 2468
4118.76 2460
4119.37 2523
4119.98 2474
4120.58 2480
4121.19 2466
4121.79 2541
4122.40 2525
4123.01 2635
4123.61 2610
4124.22 2595
4124.82 2561
4125.43 2591
4126.04 2550
4126.64 2568
4127.25 2574
4127.86 2599
4128.46 2686
4129.07 2700
4129.68 2665
4130.28 2656
4130.89 2584
4131.50 2630
4132.10 2698
4132.71 2694
4133.32 2764
4133.92 2787
4134.53 2875
4135.14 3043
4135.74 3214
4136.35 3393
4136.96 3633
4137.56 3850
4138.17 3923
4138.78 4059
4139.39 4192
4139.99 4189
4140.60 4132
4141.21 4038
4141.82 3808
4142.42 3697
4143.03 3564
4143.64 3456
4144.25 3281
4144.85 3149
4145.46 3027
4146.07 2815
4146.68 2802
4147.28 2676
4147.89 2661
4148.50 2619
4149.11 2591
4149.72 2492
4150.32 2542
4150.93 2552
4151.54 2475
4152.15 2498
4152.76 2493
4153.37 2505
4153.97 2444
4154.58 2429
4155.19 2455
4155.80 2506
4156.41 2454
4157.02 2383
4157.62 2521
4158.23 2603
4158.84 2623
4159.45 2661
4160.06 2598
4160.67 2539
4161.28 2587
4161.89 2671
4162.49 2719
4163.10 2728
4163.71 2923
4164.32 2945
4164.93 2916
4165.54 2973
4166.15 2966
4166.76 2939
4167.37 2846
4167.98 2777
4168.59 2742
4169.20 2700
4169.81 2730
4170.42 2657
4171.02 2684
4171.63 2556
4172.24 2650
4172.85 2747
4173.46 2747
4174.07 2650
4174.68 2683
4175.29 2735
4175.90 2816
4176.51 2763
4177.12 2702
4177.73 2656
4178.34 2712
4178.95 2634
4179.56 2662
4180.17 2667
4180.78 2668
4181.39 2567
4182.00 2578
4182.61 2689
4183.23 2625
4183.84 2608
4184.45 2591
4185.06 2530
4185.67 2520
4186.28 2530
4186.89 2448
4187.50 2479
4188.11 2544
4188.72 2549
4189.33 2569
4189.94 2559
4190.55 2657
4191.17 2673
4191.78 2699
4192.39 2775
4193.00 2778
4193.61 2780
4194.22 2849
4194.83 2753
4195.44 2784
4196.06 2606
4196.67 2628
4197.28 2673
4197.89 2733
4198.50 2733
4199.11 2677
4199.72 2710
4200.34 2657
4200.95 2674
4201.56 2750
4202.17 2788
4202.78 2804
4203.40 2708
4204.01 2746
4204.62 2846
4205.23 2848
4205.84 2864
4206.46 2835
4207.07 2883
4207.68 2833
4208.29 2948
4208.90 2969
4209.52 2849
4210.13 2778
4210.74 2833
4211.35 2909
4211.97 2853
4212.58 2958
4213.19 3032
4213.80 3094
4214.42 3145
4215.03 3199
4215.64 3264
4216.26 3280
4216.87 3500
4217.48 3621
4218.09 3783
4218.71 4138
4219.32 4617
4219.93 5007
4220.55 5502
4221.16 6142
4221.77 6465
4222.39 6783
4223.00 7148
4223.61 6854
4224.23 6869
4224.84 6693
4225.45 6360
4226.07 6263
4226.68 6310
4227.30 6230
4227.91 6168
4228.52 6102
4229.14 5954
4229.75 5657
4230.36 5289
4230.98 5090
4231.59 4645
4232.21 4420
4232.82 4085
4233.43 4034
4234.05 3770
4234.66 3694
4235.28 3526
4235.89 3459
4236.51 3559
4237.12 3476
4237.73 3548
4238.35 3435
4238.96 3398
4239.58 3368
4240.19 3224
4240.81 3209
4241.42 3254
4242.04 3183
4242.65 3174
4243.27 3132
4243.88 3014
4244.50 3223
4245.11 3148
4245.73 3060
4246.34 3011
4246.96 2950
4247.57 2988
4248.19 2887
4248.80 2906
4249.42 2976
4250.03 3030
4250.65 3056
4251.26 3009
4251.88 3061
4252.49 2977
4253.11 2989
4253.72 3037
4254.34 3046
4254.96 3011
4255.57 2991
4256.19 2890
4256.80 2942
4257.42 3007
4258.03 2989
4258.65 3009
4259.27 2907
4259.88 2929
4260.50 2930
4261.12 3022
4261.73 2964
4262.35 2956
4262.96 3028
4263.58 3108
4264.20 3119
4264.81 3152
4265.43 3070
4266.05 3048
4266.66 3033
4267.28 2957
4267.90 3086
4268.51 2959
4269.13 2992
4269.75 3045
4270.36 3007
4270.98 3051
4271.60 2936
4272.21 3031
4272.83 3139
4273.45 2964
4274.06 2963
4274.68 3189
4275.30 3267
4275.92 3114
4276.53 3172
4277.15 3200
4277.77 3092
4278.38 3068
4279.00 3021
4279.62 2999
4280.24 2773
4280.85 2782
4281.47 2782
4282.09 2757
4282.71 2735
4283.32 2728
4283.94 2629
4284.56 2603
4285.18 2640
4285.80 2639
4286.41 2600
4287.03 2655
4287.65 2620
4288.27 2572
4288.89 2502
4289.50 2590
4290.12 2607
4290.74 2536
4291.36 2483
4291.98 2518
4292.60 2495
4293.21 2581
4293.83 2629
4294.45 2603
4295.07 2602
4295.69 2639
4296.31 2543
4296.93 2595
4297.54 2581
4298.16 2620
4298.78 2661
4299.40 2638
4300.02 2721
4300.64 2709
4301.26 2805
4301.88 2787
4302.50 2739
4303.12 2826
4303.73 2774
4304.35 2777
4304.97 2721
4305.59 2784
4306.21 2719
4306.83 2715
4307.45 2799
4308.07 2800
4308.69 2826
4309.31 2816
4309.93 2847
4310.55 2921
4311.17 2847
4311.79 2869
4312.41 2787
4313.03 2771
4313.65 2691
4314.27 2676
4314.89 2686
4315.51 2615
4316.13 2672
4316.75 2677
4317.37 2657
4317.99 2491
4318.61 2531
4319.23 2590
4319.85 2663
4320.47 2614
4321.09 2750
4321.71 2893
4322.33 2905
4322.95 2922
4323.57 2942
4324.19 2981
4324.81 2907
4325.43 2992
4326.05 3062
4326.68 3006
4327.30 2916
4327.92 2972
4328.54 2958
4329.16 2863
4329.78 2796
4330.40 2825
4331.02 2820
4331.64 2831
4332.26 2867
4332.89 2923
4333.51 3019
4334.13 3082
4334.75 3156
4335.37 3284
4335.99 3421
4336.61 3541
4337.24 3624
4337.86 3651
4338.48 3549
4339.10 3420
4339.72 3475
4340.34 3420
4340.97 3435
4341.59 3416
4342.21 3636
4342.83 3913
4343.45 4219
4344.08 4721
4344.70 5452
4345.32 6175
4345.94 6634
4346.57 6821
4347.19 6768
4347.81 6765
4348.43 6445
4349.05 5939
4349.68 5465
4350.30 4937
4350.92 4403
4351.54 3960
4352.17 3668
4352.79 3560
4353.41 3473
4354.04 3349
4354.66 3201
4355.28 3092
4355.90 3069
4356.53 3066
4357.15 3007
4357.77 3113
4358.40 3035
4359.02 3082
4359.64 2985
4360.27 3079
4360.89 3030
4361.51 2996
4362.14 2970
4362.76 3062
4363.38 2882
4364.01 2906
4364.63 2907
4365.25 2851
4365.88 2980
4366.50 2873
4367.12 2842
4367.75 2812
4368.37 2728
4369.00 2849
4369.62 2836
4370.24 2703
4370.87 2748
4371.49 2780
4372.12 2827
4372.74 2806
4373.36 2764
4373.99 2805
4374.61 2861
4375.24 2923
4375.86 2904
4376.49 2946
4377.11 3010
4377.73 3094
4378.36 3099
4378.98 3103
4379.61 3055
4380.23 3076
4380.86 2998
4381.48 3035
4382.11 2982
4382.73 2963
4383.36 2925
4383.98 2871
4384.61 2964
4385.23 3037
4385.86 3000
4386.48 2940
4387.11 2890
4387.73 2902
4388.36 2812
4388.98 2850
4389.61 2854
4390.23 2762
4390.86 2776
4391.48 2813
4392.11 2809
4392.74 2753
4393.36 2845
4393.99 2869
4394.61 2846
4395.24 2928
4395.86 2792
4396.49 2912
4397.12 2919
4397.74 2865
4398.37 2865
4398.99 2928
4399.62 2936
4400.25 3046
4400.87 3008
4401.50 3008
4402.12 3017
4402.75 3089
4403.38 3260
4404.00 3312
4404.63 3382
4405.26 3546
4405.88 3621
4406.51 3836
4407.14 4087
4407.76 4218
4408.39 4341
4409.02 4302
4409.64 4105
4410.27 4036
4410.90 3863
4411.52 3703
4412.15 3657
4412.78 3368
4413.40 3199
4414.03 3231
4414.66 3110
4415.29 2903
4415.91 2840
4416.54 2808
4417.17 2813
4417.79 2857
4418.42 2843
4419.05 2789
4419.68 2953
4420.30 2988
4420.93 2938
4421.56 2967
4422.19 2945
4422.81 2881
4423.44 2837
4424.07 2797
4424.70 2763
4425.33 2743
4425.95 2677
4426.58 2594
4427.21 2629
4427.84 2624
4428.47 2663
4429.09 2632
4429.72 2520
4430.35 2576
4430.98 2594
4431.61 2545
4432.23 2716
4432.86 2607
4433.49 2715
4434.12 2636
4434.75 2701
4435.38 2659
4436.01 2676
4436.63 2661
4437.26 2680
4437.89 2670
4438.52 2665
4439.15 2689
4439.78 2566
4440.41 2556
4441.04 2652
4441.67 2734
4442.29 2737
4442.92 2641
4443.55 2686
4444.18 2657
4444.81 2767
4445.44 2725
4446.07 2774
4446.70 2770
4447.33 2810
4447.96 2827
4448.59 2902
4449.22 2807
4449.85 2862
4450.48 2897
4451.11 2878
4451.74 2913
4452.37 2826
4453.00 2869
4453.63 2867
4454.26 2919
4454.89 2916
4455.52 2958
4456.15 2951
4456.78 2861
4457.41 2866
4458.04 2782
4458.67 2777
4459.30 2706
4459.93 2670
4460.56 2611
4461.19 2706
4461.82 2645
4462.45 2653
4463.08 2666
4463.71 2634
4464.34 2580
4464.97 2606
4465.60 2608
4466.23 2652
4466.86 2666
4467.49 2643
4468.12 2682
4468.76 2620
4469.39 2602
4470.02 2641
4470.65 2689
4471.28 2590
4471.91 2714
4472.54 2711
4473.17 2568
4473.80 2677
4474.44 2650
4475.07 2603
4475.70 2701
4476.33 2615
4476.96 2712
4477.59 2666
4478.22 2761
4478.86 2740
4479.49 2809
4480.12 2928
4480.75 2866
4481.38 2912
4482.02 2946
4482.65 2906
4483.28 3088
4483.91 3098
4484.54 3057
4485.18 3108
4485.81 3084
4486.44 3285
4487.07 3238
4487.70 3236
4488.34 3241
4488.97 3258
4489.60 3344
4490.23 3316
4490.87 3237
4491.50 3246
4492.13 3198
4492.76 3165
4493.40 3252
4494.03 3293
4494.66 3299
4495.30 3285
4495.93 3322
4496.56 3291
4497.19 3315
4497.83 3357
4498.46 3522
4499.09 3664
4499.73 3601
4500.36 3661
4500.99 3951
4501.63 3941
4502.26 4105
4502.89 3922
4503.53 3779
4504.16 3750
4504.79 3711
4505.43 3601
4506.06 3519
4506.69 3454
4507.33 3474
4507.96 3475
4508.59 3572
4509.23 3476
4509.86 3510
4510.50 3618
4511.13 3694
4511.76 3816
4512.40 3842
4513.03 3866
4513.67 4012
4514.30 3971
4514.93 4014
4515.57 4067
4516.20 4027
4516.84 3915
4517.47 3960
4518.11 3969
4518.74 3926
4519.37 3990
4520.01 4205
4520.64 4104
4521.28 4197
4521.91 4306
4522.55 4545
4523.18 4721
4523.82 4958
4524.45 5298
4525.09 5533
4525.72 6123
4526.36 6935
4526.99 8252
4527.63 10337
4528.26 12864
4528.90 16141
4529.53 19988
4530.17 23793
4530.80 26532
4531.44 28587
4532.07 28737
4532.71 28209
4533.34 26580
4533.98 23796
4534.62 20575
4535.25 17481
4535.89 14557
4536.52 11948
4537.16 9976
4537.79 8488
4538.43 7019
4539.07 5964
4539.70 5312
4540.34 4815
4540.97 4541
4541.61 4380
4542.25 4270
4542.88 4183
4543.52 4033
4544.15 4013
4544.79 3964
4545.43 3920
4546.06 3843
4546.70 3869
4547.34 3820
4547.97 3745
4548.61 3648
4549.25 3606
4549.88 3610
4550.52 3556
4551.16 3514
4551.79 3445
4552.43 3447
4553.07 3546
4553.70 3661
4554.34 3546
4554.98 3565
4555.61 3699
4556.25 3851
4556.89 3938
4557.53 4199
4558.16 4532
4558.80 4726
4559.44 4720
4560.07 4762
4560.71 4885
4561.35 5136
4561.99 5012
4562.62 4899
4563.26 5000
4563.90 4935
4564.54 4907
4565.18 5004
4565.81 5147
4566.45 5225
4567.09 5344
4567.73 5380
4568.36 5513
4569.00 5571
4569.64 5738
4570.28 5566
4570.92 5388
4571.55 5298
4572.19 5135
4572.83 4986
4573.47 4754
4574.11 4671
4574.75 4645
4575.38 4504
4576.02 4306
4576.66 4191
4577.30 4202
4577.94 4285
4578.58 4231
4579.22 4282
4579.85 4342
4580.49 4422
4581.13 4430
4581.77 4406
4582.41 4405
4583.05 4330
4583.69 4192
4584.33 4105
4584.97 4068
4585.61 4044
4586.24 3893
4586.88 3735
4587.52 3690
4588.16 3792
4588.80 3732
4589.44 3948
4590.08 4056
4590.72 4135
4591.36 4354
4592.00 4355
4592.64 4375
4593.28 4271
4593.92 4247
4594.56 4050
4595.20 3803
4595.84 3752
4596.48 3725
4597.12 3691
4597.76 3659
4598.40 3638
4599.04 3589
4599.68 3522
4600.32 3533
4600.96 3536
4601.60 3622
4602.24 3466
4602.88 3439
4603.52 3590
4604.16 3553
4604.80 3599
4605.44 3622
4606.08 3561
4606.72 3659
4607.36 3586
4608.00 3566
4608.64 3693
4609.28 3766
4609.93 3647
4610.57 3724
4611.21 3729
4611.85 3550
4612.49 3473
4613.13 3365
4613.77 3368
4614.41 3444
4615.05 3424
4615.69 3333
4616.34 3276
4616.98 3286
4617.62 3228
4618.26 3162
4618.90 3088
4619.54 3128
4620.18 2997
4620.83 2957
4621.47 2889
4622.11 3019
4622.75 2983
4623.39 2915
4624.03 2955
4624.68 3037
4625.32 3109
4625.96 3010
4626.60 3009
4627.24 3075
4627.89 3101
4628.53 3134
4629.17 3112
4629.81 3228
4630.45 3369
4631.10 3546
4631.74 3765
4632.38 3914
4633.02 3915
4633.67 3916
4634.31 3913
4634.95 4032
4635.59 3956
4636.24 3909
4636.88 3960
4637.52 3935
4638.17 3965
4638.81 3942
4639.45 3938
4640.09 3853
4640.74 3797
4641.38 3840
4642.02 3751
4642.67 3755
4643.31 3815
4643.95 3748
4644.60 3847
4645.24 4003
4645.88 4059
4646.53 4117
4647.17 4056
4647.81 4395
4648.46 4893
4649.10 5500
4649.74 6364
4650.39 7476
4651.03 8470
4651.67 9563
4652.32 10142
4652.96 10134
4653.61 9923
4654.25 9589
4654.89 8996
4655.54 8078
4656.18 7213
4656.83 6352
4657.47 5539
4658.11 5051
4658.76 4345
4659.40 4034
4660.05 3646
4660.69 3454
4661.33 3381
4661.98 3357
4662.62 3370
4663.27 3216
4663.91 3180
4664.56 3241
4665.20 3395
4665.85 3396
4666.49 3470
4667.14 3520
4667.78 3454
4668.43 3381
4669.07 3343
4669.72 3373
4670.36 3277
4671.01 3132
4671.65 2982
4672.30 3039
4672.94 2908
4673.59 2919
4674.23 2853
4674.88 2846
4675.52 2861
4676.17 2952
4676.81 3004
4677.46 3026
4678.10 2958
4678.75 3066
4679.40 3140
4680.04 3063
4680.69 3162
4681.33 3112
4681.98 3156
4682.62 3252
4683.27 3148
4683.92 3152
4684.56 3201
4685.21 3162
4685.85 3149
4686.50 3182
4687.15 3154
4687.79 3145
4688.44 3190
4689.09 3219
4689.73 3390
4690.38 3354
4691.02 3194
4691.67 3213
4692.32 3228
4692.96 3197
4693.61 3177
4694.26 3098
4694.90 3199
4695.55 3152
4696.20 3127
4696.84 3195
4697.49 3266
4698.14 3351
4698.78 3580
4699.43 3699
4700.08 3701
4700.73 3723
4701.37 3697
4702.02 3641
4702.67 3400
4703.31 3375
4703.96 3346
4704.61 3306
4705.26 3204
4705.90 3179
4706.55 3126
4707.20 3060
4707.85 3094
4708.49 3103
4709.14 3073
4709.79 3078
4710.44 3056
4711.09 3179
4711.73 3120
4712.38 3134
4713.03 3093
4713.68 3040
4714.33 2971
4714.97 2922
4715.62 3051
4716.27 3023
4716.92 2838
4717.57 2968
4718.21 3094
4718.86 3079
4719.51 3041
4720.16 3134
4720.81 3102
4721.46 3167
4722.11 3106
4722.75 3116
4723.40 3066
4724.05 3027
4724.70 3123
4725.35 3220
4726.00 3252
4726.65 3211
4727.30 3160
4727.94 3254
4728.59 3232
4729.24 3067
4729.89 2975
4730.54 2916
4731.19 2807
4731.84 2801
4732.49 2699
4733.14 2692
4733.79 2739
4734.44 2678
4735.09 2632
4735.74 2596
4736.38 2579
4737.03 2594
4737.68 2646
4738.33 2611
4738.98 2655
4739.63 2564
4740.28 2625
4740.93 2725
4741.58 2640
4742.23 2565
4742.88 2624
4743.53 2602
4744.18 2555
4744.83 2562
4745.48 2553
4746.13 2629
4746.78 2741
4747.43 2741
4748.08 2599
4748.73 2706
4749.39 2603
4750.04 2612
4750.69 2693
4751.34 2763
4751.99 2671
4752.64 2693
4753.29 2671
4753.94 2692
4754.59 2673
4755.24 2681
4755.89 2558
4756.54 2560
4757.19 2570
4757.84 2537
4758.50 2531
4759.15 2585
4759.80 2615
4760.45 2727
4761.10 2701
4761.75 2870
4762.40 2971
4763.05 3054
4763.71 3093
4764.36 3144
4765.01 3124
4765.66 3126
4766.31 3130
4766.96 3006
4767.62 2934
4768.27 2885
4768.92 2780
4769.57 2581
4770.22 2516
4770.87 2426
4771.53 2396
4772.18 2443
4772.83 2334
4773.48 2314
4774.13 2365
4774.79 2384
4775.44 2384
4776.09 2331
4776.74 2337
4777.40 2407
4778.05 2375
4778.70 2383
4779.35 2434
4780.01 2411
4780.66 2472
4781.31 2436
4781.96 2402
4782.62 2348
4783.27 2334
4783.92 2313
4784.57 2342
4785.23 2320
4785.88 2197
4786.53 2242
4787.19 2275
4787.84 2317
4788.49 2260
4789.15 2274
4789.80 2299
4790.45 2312
4791.11 2357
4791.76 2270
4792.41 2274
4793.07 2258
4793.72 2253
4794.37 2321
4795.03 2294
4795.68 2357
4796.33 2249
4796.99 2322
4797.64 2428
4798.29 2422
4798.95 2357
4799.60 2407
4800.26 2416
4800.91 2368
4801.56 2297
4802.22 2377
4802.87 2449
4803.53 2355
4804.18 2377
4804.83 2353
4805.49 2340
4806.14 2455
4806.80 2482
4807.45 2381
4808.11 2324
4808.76 2391
4809.42 2335
4810.07 2355
4810.72 2287
4811.38 2331
4812.03 2328
4812.69 2319
4813.34 2311
4814.00 2326
4814.65 2354
4815.31 2432
4815.96 2434
4816.62 2444
4817.27 2423
4817.93 2500
4818.58 2590
4819.24 2595
4819.89 2509
4820.55 2547
4821.20 2594
4821.86 2584
4822.52 2608
4823.17 2629
4823.83 2639
4824.48 2699
4825.14 2743
4825.79 2709
4826.45 2700
4827.10 2772
4827.76 2738
4828.42 2624
4829.07 2623
4829.73 2535
4830.38 2488
4831.04 2662
4831.70 2688
4832.35 2676
4833.01 2816
4833.66 2863
4834.32 3075
4834.98 3349
4835.63 3571
4836.29 3792
4836.95 3972
4837.60 4122
4838.26 4032
4838.92 4128
4839.57 3792
4840.23 3692
4840.89 3523
4841.54 3360
4842.20 3116
4842.86 2921
4843.51 2802
4844.17 2680
4844.83 2575
4845.48 2462
4846.14 2454
4846.80 2507
4847.45 2594
4848.11 2467
4848.77 2487
4849.43 2490
4850.08 2520
4850.74 2575
4851.40 2610
4852.06 2577
4852.71 2596
4853.37 2547
4854.03 2456
4854.69 2615
4855.34 2550
4856.00 2424
4856.66 2450
4857.32 2402
4857.97 2410
4858.63 2501
4859.29 2454
4859.95 2443
4860.61 2480
4861.26 2429
4861.92 2549
4862.58 2628
4863.24 2614
4863.90 2629
4864.55 2538
4865.21 2555
4865.87 2593
4866.53 2544
4867.19 2517
4867.85 2515
4868.51 2449
4869.16 2541
4869.82 2605
4870.48 2555
4871.14 2613
4871.80 2679
4872.46 2671
4873.12 2791
4873.78 2708
4874.43 2810
4875.09 2780
4875.75 2755
4876.41 2844
4877.07 2862
4877.73 3059
4878.39 3059
4879.05 3151
4879.71 3160
4880.37 3051
4881.03 3051
4881.69 2908
4882.34 2859
4883.00 2783
4883.66 2795
4884.32 2691
4884.98 2735
4885.64 2718
4886.30 2588
4886.96 2522
4887.62 2623
4888.28 2683
4888.94 2720
4889.60 2718
4890.26 2687
4890.92 2724
4891.58 2739
4892.24 2693
4892.90 2725
4893.56 2705
4894.22 2638
4894.88 2695
4895.54 2629
4896.20 2594
4896.86 2501
4897.52 2542
4898.19 2602
4898.85 2581
4899.51 2535
4900.17 2612
4900.83 2543
4901.49 2571
4902.15 2516
4902.81 2532
4903.47 2496
4904.13 2496
4904.79 2525
4905.45 2422
4906.12 2434
4906.78 2468
4907.44 2496
4908.10 2412
4908.76 2422
4909.42 2411
4910.08 2372
4910.74 2339
4911.41 2298
4912.07 2394
4912.73 2453
4913.39 2366
4914.05 2289
4914.71 2310
4915.38 2277
4916.04 2303
4916.70 2262
4917.36 2251
4918.02 2286
4918.68 2255
4919.35 2287
4920.01 2238
4920.67 2255
4921.33 2248
4921.99 2264
4922.66 2267
4923.32 2363
4923.98 2331
4924.64 2231
4925.31 2293
4925.97 2281
4926.63 2343
4927.29 2311
4927.96 2279
4928.62 2234
4929.28 2241
4929.94 2313
4930.61 2312
4931.27 2261
4931.93 2331
4932.59 2396
4933.26 2436
4933.92 2425
4934.58 2473
4935.25 2480
4935.91 2453
4936.57 2410
4937.24 2457
4937.90 2552
4938.56 2510
4939.23 2489
4939.89 2533
4940.55 2427
4941.22 2522
4941.88 2511
4942.54 2500
4943.21 2498
4943.87 2490
4944.53 2505
4945.20 2432
4945.86 2486
4946.52 2509
4947.19 2428
4947.85 2431
4948.52 2402
4949.18 2415
4949.84 2441
4950.51 2487
4951.17 2435
4951.84 2352
4952.50 2336
4953.17 2346
4953.83 2337
4954.49 2312
4955.16 2211
4955.82 2234
4956.49 2265
4957.15 2387
4957.82 2291
4958.48 2311
4959.15 2333
4959.81 2410
4960.47 2350
4961.14 2425
4961.80 2586
4962.47 2650
4963.13 2595
4963.80 2670
4964.46 2689
4965.13 2785
4965.79 2867
4966.46 2662
4967.12 2609
4967.79 2605
4968.45 2647
4969.12 2542
4969.79 2504
4970.45 2530
4971.12 2617
4971.78 2586
4972.45 2590
4973.11 2651
4973.78 2812
4974.44 2726
4975.11 2685
4975.78 2830
4976.44 2816
4977.11 2786
4977.77 2887
4978.44 2825
4979.11 2769
4979.77 2783
4980.44 2917
4981.10 3039
4981.77 3358
4982.44 3638
4983.10 4111
4983.77 4475
4984.43 4857
4985.10 5105
4985.77 5128
4986.43 5061
4987.10 4832
4987.77 4543
4988.43 4392
4989.10 4070
4989.77 3552
4990.43 3303
4991.10 3050
4991.77 2822
4992.43 2797
4993.10 2666
4993.77 2527
4994.43 2498
4995.10 2364
4995.77 2429
4996.44 2348
4997.10 2357
4997.77 2314
4998.44 2285
4999.10 2196
4999.77 2260
5000.44 2213
5001.11 2179
5001.77 2167
5002.44 2217
5003.11 2229
5003.78 2099
5004.44 2078
5005.11 2132
5005.78 2187
5006.45 2199
5007.12 2238
5007.78 2221
5008.45 2313
5009.12 2247
5009.79 2250
5010.46 2286
5011.12 2333
5011.79 2319
5012.46 2357
5013.13 2290
5013.80 2424
5014.47 2461
5015.13 2381
5015.80 2411
5016.47 2442
5017.14 2378
5017.81 2435
5018.48 2451
5019.14 2545
5019.81 2618
5020.48 2733
5021.15 2907
5021.82 3044
5022.49 3131
5023.16 3070
5023.83 3142
5024.50 3139
5025.16 3116
5025.83 2996
5026.50 2810
5027.17 2759
5027.84 2600
5028.51 2642
5029.18 2580
5029.85 2450
5030.52 2346
5031.19 2380
5031.86 2380
5032.53 2348
5033.20 2320
5033.87 2357
5034.54 2346
5035.21 2280
5035.88 2229
5036.54 2275
5037.21 2287
5037.88 2276
5038.55 2281
5039.22 2223
5039.89 2213
5040.56 2163
5041.23 2174
5041.90 2188
5042.58 2155
5043.25 2174
5043.92 2250
5044.59 2248
5045.26 2200
5045.93 2172
5046.60 2151
5047.27 2157
5047.94 2178
5048.61 2224
5049.28 2134
5049.95 2208
5050.62 2136
5051.29 2144
5051.96 2170
5052.63 2199
5053.30 2131
5053.98 2214
5054.65 2138
5055.32 2049
5055.99 2094
5056.66 2186
5057.33 2098
5058.00 2114
5058.67 2198
5059.34 2213
5060.02 2338
5060.69 2245
5061.36 2299
5062.03 2322
5062.70 2321
5063.37 2230
5064.04 2256
5064.72 2215
5065.39 2210
5066.06 2214
5066.73 2278
5067.40 2250
5068.08 2143
5068.75 2168
5069.42 2113
5070.09 2109
5070.76 2200
5071.44 2209
5072.11 2145
5072.78 2210
5073.45 2245
5074.12 2246
5074.80 2281
5075.47 2265
5076.14 2346
5076.81 2415
5077.49 2469
5078.16 2536
5078.83 2571
5079.50 2667
5080.18 2625
5080.85 2570
5081.52 2448
5082.20 2457
5082.87 2520
5083.54 2446
5084.21 2436
5084.89 2332
5085.56 2350
5086.23 2449
5086.91 2542
5087.58 2564
5088.25 2654
5088.93 2817
5089.60 2849
5090.27 3021
5090.95 3065
5091.62 3096
5092.29 3167
5092.97 3127
5093.64 3079
5094.31 3087
5094.99 2961
5095.66 2908
5096.34 2800
5097.01 2648
5097.68 2556
5098.36 2576
5099.03 2524
5099.70 2441
5100.38 2441
5101.05 2427
5101.73 2522
5102.40 2673
5103.08 2683
5103.75 2801
5104.42 2805
5105.10 2935
5105.77 2941
5106.45 2942
5107.12 2751
5107.80 2704
5108.47 2662
5109.15 2612
5109.82 2511
5110.49 2437
5111.17 2396
5111.84 2363
5112.52 2353
5113.19 2421
5113.87 2357
5114.54 2397
5115.22 2394
5115.89 2432
5116.57 2488
5117.24 2461
5117.92 2437
5118.59 2491
5119.27 2446
5119.94 2498
5120.62 2467
5121.30 2463
5121.97 2393
5122.65 2325
5123.32 2411
5124.00 2376
5124.67 2412
5125.35 2368
5126.02 2379
5126.70 2362
5127.38 2419
5128.05 2464
5128.73 2434
5129.40 2470
5130.08 2501
5130.76 2539
5131.43 2697
5132.11 2622
5132.78 2785
5133.46 2837
5134.14 2745
5134.81 2740
5135.49 2726
5136.17 2527
5136.84 2530
5137.52 2553
5138.20 2510
5138.87 2446
5139.55 2361
5140.22 2384
5140.90 2356
5141.58 2300
5142.26 2267
5142.93 2201
5143.61 2237
5144.29 2247
5144.96 2210
5145.64 2310
5146.32 2321
5146.99 2321
5147.67 2260
5148.35 2375
5149.03 2404
5149.70 2425
5150.38 2350
5151.06 2391
5151.73 2397
5152.41 2291
5153.09 2308
5153.77 2231
5154.44 2229
5155.12 2133
5155.80 2155
5156.48 2208
5157.16 2193
5157.83 2075
5158.51 2092
5159.19 2074
5159.87 2115
5160.55 2072
5161.22 2111
5161.90 2040
5162.58 1993
5163.26 1973
5163.94 2077
5164.61 2092
5165.29 2065
5165.97 2071
5166.65 2023
5167.33 2122
5168.01 2173
5168.68 2115
5169.36 2070
5170.04 2095
5170.72 2051
5171.40 2115
5172.08 2090
5172.76 2141
5173.44 2137
5174.11 2045
5174.79 2156
5175.47 2161
5176.15 2157
5176.83 2157
5177.51 2153
5178.19 2117
5178.87 2192
5179.55 2173
5180.23 2181
5180.91 2255
5181.58 2204
5182.26 2061
5182.94 2036
5183.62 2014
5184.30 2042
5184.98 2053
5185.66 2022
5186.34 2055
5187.02 2087
5187.70 2121
5188.38 2069
5189.06 2000
5189.74 1984
5190.42 2084
5191.10 1995
5191.78 2017
5192.46 2044
5193.14 2063
5193.82 2120
5194.50 2059
5195.18 2065
5195.86 2025
5196.54 2033
5197.22 2008
5197.90 2084
5198.58 2079
5199.26 2121
5199.94 2075
5200.63 2050
5201.31 2104
5201.99 2096
5202.67 2119
5203.35 2074
5204.03 2076
5204.71 2130
5205.39 2271
5206.07 2245
5206.75 2283
5207.43 2215
5208.11 2190
5208.80 2298
5209.48 2388
5210.16 2366
5210.84 2401
5211.52 2546
5212.20 2573
5212.88 2682
5213.57 2655
5214.25 2639
5214.93 2690
5215.61 2665
5216.29 2722
5216.97 2639
5217.66 2642
5218.34 2835
5219.02 2749
5219.70 2651
5220.38 2685
5221.06 2586
5221.75 2599
5222.43 2565
5223.11 2530
5223.79 2498
5224.47 2397
5225.16 2440
5225.84 2419
5226.52 2329
5227.20 2371
5227.89 2330
5228.57 2375
5229.25 2310
5229.93 2270
5230.62 2318
5231.30 2307
5231.98 2245
5232.66 2344
5233.35 2227
5234.03 2270
5234.71 2333
5235.40 2283
5236.08 2324
5236.76 2324
5237.44 2294
5238.13 2285
5238.81 2262
5239.49 2294
5240.18 2442
5240.86 2442
5241.54 2346
5242.23 2219
5242.91 2246
5243.59 2311
5244.28 2311
5244.96 2294
5245.64 2354
5246.33 2247
5247.01 2222
5247.70 2241
5248.38 2273
5249.06 2297
5249.75 2402
5250.43 2383
5251.11 2467
5251.80 2563
5252.48 2555
5253.17 2539
5253.85 2468
5254.53 2484
5255.22 2429
5255.90 2370
5256.59 2359
5257.27 2382
5257.96 2378
5258.64 2453
5259.32 2458
5260.01 2530
5260.69 2659
5261.38 2669
5262.06 2525
5262.75 2526
5263.43 2573
5264.12 2581
5264.80 2591
5265.49 2596
5266.17 2559
5266.86 2564
5267.54 2579
5268.23 2519
5268.91 2425
5269.60 2459
5270.28 2467
5270.97 2472
5271.65 2422
5272.34 2407
5273.02 2413
5273.71 2527
5274.39 2499
5275.08 2486
5275.76 2468
5276.45 2630
5277.14 2793
5277.82 2908
5278.51 2899
5279.19 3039
5279.88 3218
5280.56 3236
5281.25 3309
5281.94 3228
5282.62 3183
5283.31 3076
5283.99 2930
5284.68 2820
5285.37 2723
5286.05 2644
5286.74 2582
5287.43 2605
5288.11 2557
5288.80 2580
5289.48 2432
5290.17 2464
5290.86 2487
5291.54 2570
5292.23 2563
5292.92 2540
5293.60 2529
5294.29 2617
5294.98 2632
5295.66 2658
5296.35 2727
5297.04 2844
5297.72 2897
5298.41 2994
5299.10 3218
5299.79 3313
5300.47 3432
5301.16 3563
5301.85 3599
5302.53 3650
5303.22 3593
5303.91 3561
5304.60 3463
5305.28 3330
5305.97 3295
5306.66 3202
5307.35 3138
5308.03 3038
5308.72 3085
5309.41 3079
5310.10 2971
5310.78 3032
5311.47 3026
5312.16 3161
5312.85 3147
5313.54 3166
5314.22 3045
5314.91 2903
5315.60 2988
5316.29 3070
5316.98 3062
5317.66 3124
5318.35 3197
5319.04 3332
5319.73 3371
5320.42 3439
5321.11 3402
5321.80 3370
5322.48 3462
5323.17 3449
5323.86 3372
5324.55 3294
5325.24 3270
5325.93 3348
5326.62 3418
5327.30 3376
5327.99 3472
5328.68 3442
5329.37 3537
5330.06 3566
5330.75 3632
5331.44 3799
5332.13 3892
5332.82 3890
5333.51 3970
5334.20 3996
5334.88 4125
5335.57 4211
5336.26 4141
5336.95 4114
5337.64 4009
5338.33 3931
5339.02 4104
5339.71 4271
5340.40 4281
5341.09 4349
5341.78 4523
5342.47 4697
5343.16 4760
5343.85 4789
5344.54 4871
5345.23 5053
5345.92 5464
5346.61 6008
5347.30 6681
5347.99 7786
5348.68 9305
5349.37 10950
5350.06 12369
5350.75 13559
5351.44 14238
5352.13 14390
5352.82 13698
5353.51 12694
5354.20 11144
5354.90 9835
5355.59 8470
5356.28 7332
5356.97 6200
5357.66 5331
5358.35 4738
5359.04 4272
5359.73 3991
5360.42 3855
5361.11 3610
5361.80 3470
5362.49 3494
5363.19 3489
5363.88 3511
5364.57 3599
5365.26 3683
5365.95 3755
5366.64 3848
5367.33 3833
5368.03 3790
5368.72 3595
5369.41 3448
5370.10 3343
5370.79 3207
5371.48 3005
5372.18 2903
5372.87 2845
5373.56 2768
5374.25 2854
5374.94 2838
5375.63 2879
5376.33 2861
5377.02 3041
5377.71 3102
5378.40 3124
5379.10 3190
5379.79 3396
5380.48 3303
5381.17 3281
5381.86 3285
5382.56 3059
5383.25 3000
5383.94 3009
5384.63 2969
5385.33 2973
5386.02 3079
5386.71 3121
5387.40 3197
5388.10 3262
5388.79 3404
5389.48 3447
5390.18 3452
5390.87 3418
5391.56 3413
5392.26 3370
5392.95 3387
5393.64 3250
5394.33 3214
5395.03 3212
5395.72 3154
5396.41 3101
5397.11 3034
5397.80 3090
5398.49 3024
5399.19 3038
5399.88 3006
5400.58 2986
5401.27 3061
5401.96 3070
5402.66 3040
5403.35 2939
5404.04 2952
5404.74 2915
5405.43 3070
5406.13 3037
5406.82 2963
5407.51 2977
5408.21 3050
5408.90 3004
5409.60 2916
5410.29 2837
5410.98 2843
5411.68 2778
5412.37 2742
5413.07 2678
5413.76 2733
5414.46 2771
5415.15 2734
5415.84 2665
5416.54 2678
5417.23 2675
5417.93 2598
5418.62 2647
5419.32 2625
5420.01 2655
5420.71 2609
5421.40 2656
5422.10 2715
5422.79 2668
5423.49 2661
5424.18 2765
5424.88 2813
5425.57 2730
5426.27 2662
5426.96 2685
5427.66 2729
5428.35 2620
5429.05 2604
5429.74 2583
5430.44 2676
5431.14 2751
5431.83 2700
5432.53 2628
5433.22 2761
5433.92 2774
5434.61 2699
5435.31 2718
5436.01 2833
5436.70 2833
5437.40 2722
5438.09 2808
5438.79 2866
5439.49 2861
5440.18 2792
5440.88 2828
5441.57 2728
5442.27 2731
5442.97 2781
5443.66 2820
5444.36 2773
5445.06 2819
5445.75 2914
5446.45 2892
5447.15 2968
5447.84 3018
5448.54 2982
5449.24 3113
5449.93 3129
5450.63 3182
5451.33 3349
5452.02 3348
5452.72 3284
5453.42 3197
5454.11 3109
5454.81 3033
5455.51 3011
5456.20 2918
5456.90 3003
5457.60 2960
5458.30 2879
5458.99 2860
5459.69 2977
5460.39 3024
5461.09 2975
5461.78 2966
5462.48 2969
5463.18 2984
5463.88 3092
5464.57 3099
5465.27 3073
5465.97 3122
5466.67 3012
5467.36 3056
5468.06 3006
5468.76 3019
5469.46 3041
5470.16 3100
5470.85 3100
5471.55 3044
5472.25 3099
5472.95 3133
5473.65 3173
5474.35 3201
5475.04 3235
5475.74 3180
5476.44 3226
5477.14 3261
5477.84 3491
5478.54 3639
5479.23 3914
5479.93 4345
5480.63 4390
5481.33 4481
5482.03 4469
5482.73 4233
5483.43 4138
5484.13 3888
5484.83 3688
5485.52 3709
5486.22 3702
5486.92 3619
5487.62 3611
5488.32 3639
5489.02 3669
5489.72 3704
5490.42 3664
5491.12 3773
5491.82 3771
5492.52 3817
5493.22 3823
5493.92 3904
5494.62 3900
5495.31 3930
5496.01 3903
5496.71 4025
5497.41 4074
5498.11 4356
5498.81 4898
5499.51 5232
5500.21 5594
5500.91 6201
5501.61 6467
5502.31 6274
5503.01 6035
5503.71 5731
5504.41 5303
5505.11 4778
5505.81 4509
5506.51 4159
5507.22 4024
5507.92 3988
5508.62 3877
5509.32 4033
5510.02 3847
5510.72 3866
5511.42 3771
5512.12 3755
5512.82 3693
5513.52 3602
5514.22 3566
5514.92 3574
5515.62 3463
5516.32 3472
5517.03 3480
5517.73 3394
5518.43 3480
5519.13 3403
5519.83 3385
5520.53 3448
5521.23 3418
5521.93 3370
5522.63 3307
5523.34 3222
5524.04 3171
5524.74 3101
5525.44 3120
5526.14 2951
5526.84 2765
5527.55 2784
5528.25 2749
5528.95 2657
5529.65 2697
5530.35 2678
5531.05 2686
5531.76 2658
5532.46 2758
5533.16 2681
5533.86 2658
5534.56 2649
5535.27 2710
5535.97 2641
5536.67 2697
5537.37 2694
5538.08 2618
5538.78 2640
5539.48 2694
5540.18 2664
5540.89 2700
5541.59 2662
5542.29 2597
5542.99 2539
5543.70 2522
5544.40 2550
5545.10 2589
5545.80 2536
5546.51 2522
5547.21 2602
5547.91 2528
5548.62 2562
5549.32 2493
5550.02 2554
5550.73 2513
5551.43 2541
5552.13 2599
5552.84 2554
5553.54 2573
5554.24 2558
5554.95 2485
5555.65 2458
5556.35 2516
5557.06 2522
5557.76 2528
5558.46 2459
5559.17 2498
5559.87 2495
5560.57 2544
5561.28 2569
5561.98 2673
5562.69 2813
5563.39 2860
5564.09 2807
5564.80 2886
5565.50 2899
5566.21 2880
5566.91 2841
5567.61 2806
5568.32 2971
5569.02 2980
5569.73 2902
5570.43 2756
5571.14 2789
5571.84 2790
5572.54 2777
5573.25 2695
5573.95 2764
5574.66 2728
5575.36 2750
5576.07 2759
5576.77 2778
5577.48 2761
5578.18 2856
5578.89 2816
5579.59 2915
5580.30 2940
5581.00 2790
5581.71 2616
5582.41 2610
5583.12 2620
5583.82 2579
5584.53 2525
5585.23 2465
5585.94 2500
5586.64 2478
5587.35 2450
5588.06 2485
5588.76 2440
5589.47 2365
5590.17 2306
5590.88 2263
5591.58 2329
5592.29 2272
5592.99 2354
5593.70 2328
5594.41 2366
5595.11 2303
5595.82 2296
5596.52 2301
5597.23 2288
5597.94 2308
5598.64 2395
5599.35 2345
5600.06 2328
5600.76 2325
5601.47 2283
5602.17 2225
5602.88 2291
5603.59 2265
5604.29 2261
5605.00 2328
5605.71 2447
5606.41 2501
5607.12 2463
5607.83 2382
5608.53 2291
5609.24 2364
5609.95 2352
5610.65 2356
5611.36 2302
5612.07 2320
5612.78 2322
5613.48 2415
5614.19 2336
5614.90 2274
5615.60 2284
5616.31 2280
5617.02 2231
5617.73 2164
5618.43 2193
5619.14 2261
5619.85 2339
5620.56 2270
5621.26 2246
5621.97 2258
5622.68 2248
5623.39 2314
5624.09 2365
5624.80 2352
5625.51 2316
5626.22 2386
5626.93 2381
5627.63 2288
5628.34 2330
5629.05 2370
5629.76 2391
5630.47 2442
5631.17 2431
5631.88 2393
5632.59 2459
5633.30 2540
5634.01 2556
5634.72 2504
5635.42 2464
5636.13 2462
5636.84 2558
5637.55 2498
5638.26 2576
5638.97 2628
5639.68 2579
5640.39 2638
5641.09 2660
5641.80 2699
5642.51 2703
5643.22 2638
5643.93 2542
5644.64 2452
5645.35 2484
5646.06 2487
5646.77 2560
5647.48 2509
5648.19 2506
5648.89 2521
5649.60 2506
5650.31 2505
5651.02 2606
5651.73 2602
5652.44 2654
5653.15 2621
5653.86 2720
5654.57 2764
5655.28 2787
5655.99 2788
5656.70 2920
5657.41 3024
5658.12 3001
5658.83 2989
5659.54 2912
5660.25 2901
5660.96 2883
5661.67 2803
5662.38 2759
5663.09 2720
5663.80 2604
5664.51 2520
5665.22 2525
5665.93 2639
5666.64 2683
5667.35 2613
5668.06 2595
5668.77 2706
5669.48 2698
5670.19 2785
5670.91 2783
5671.62 2900
5672.33 2968
5673.04 2951
5673.75 2919
5674.46 2868
5675.17 2669
5675.88 2743
5676.59 2675
5677.30 2587
5678.01 2664
5678.73 2656
5679.44 2677
5680.15 2729
5680.86 2665
5681.57 2588
5682.28 2516
5682.99 2633
5683.71 2592
5684.42 2602
5685.13 2520
5685.84 2505
5686.55 2496
5687.26 2531
5687.98 2546
5688.69 2541
5689.40 2587
5690.11 2505
5690.82 2582
5691.54 2563
5692.25 2527
5692.96 2532
5693.67 2465
5694.38 2477
5695.10 2523
5695.81 2429
5696.52 2412
5697.23 2414
5697.95 2430
5698.66 2334
5699.37 2386
5700.08 2366
5700.80 2426
5701.51 2408
5702.22 2387
5702.93 2446
5703.65 2484
5704.36 2450
5705.07 2426
5705.78 2418
5706.50 2487
5707.21 2438
5707.92 2445
5708.64 2464
5709.35 2397
5710.06 2358
5710.78 2437
5711.49 2482
5712.20 2464
5712.92 2468
5713.63 2519
5714.34 2470
5715.06 2461
5715.77 2448
5716.48 2485
5717.20 2533
5717.91 2428
5718.62 2462
5719.34 2520
5720.05 2485
5720.77 2512
5721.48 2617
5722.19 2593
5722.91 2534
5723.62 2533
5724.33 2542
5725.05 2579
5725.76 2606
5726.48 2635
5727.19 2605
5727.91 2586
5728.62 2626
5729.33 2626
5730.05 2696
5730.76 2643
5731.48 2623
5732.19 2672
5732.91 2680
5733.62 2807
5734.34 2743
5735.05 2777
5735.77 2734
5736.48 2751
5737.20 2795
5737.91 2895
5738.63 2804
5739.34 2799
5740.06 2815
5740.77 2766
5741.49 2832
5742.20 2862
5742.92 2885
5743.63 2865
5744.35 2878
5745.06 2876
5745.78 2904
5746.49 2940
5747.21 2945
5747.92 2988
5748.64 3075
5749.35 3142
5750.07 3261
5750.79 3438
5751.50 3652
5752.22 4060
5752.93 4416
5753.65 4748
5754.36 4997
5755.08 5151
5755.80 5313
5756.51 5076
5757.23 4919
5757.95 4502
5758.66 4181
5759.38 4127
5760.09 3938
5760.81 3699
5761.53 3669
5762.24 3573
5762.96 3510
5763.68 3403
5764.39 3434
5765.11 3392
5765.83 3469
5766.54 3405
5767.26 3405
5767.98 3371
5768.69 3486
5769.41 3530
5770.13 3564
5770.84 3627
5771.56 3688
5772.28 3702
5772.99 3771
5773.71 3729
5774.43 3734
5775.15 3872
5775.86 3840
5776.58 3929
5777.30 3946
5778.01 3968
5778.73 4046
5779.45 4105
5780.17 4228
5780.88 4262
5781.60 4230
5782.32 4319
5783.04 4363
5783.76 4570
5784.47 4727
5785.19 4682
5785.91 4678
5786.63 4662
5787.34 4806
5788.06 5004
5788.78 5009
5789.50 5259
5790.22 5364
5790.94 5411
5791.65 5734
5792.37 6007
5793.09 6232
5793.81 6491
5794.53 6661
5795.25 6745
5795.96 6939
5796.68 7558
5797.40 8544
5798.12 9885
5798.84 11873
5799.56 14819
5800.28 17377
5800.99 19032
5801.71 19841
5802.43 19402
5803.15 17759
5803.87 15876
5804.59 13735
5805.31 12000
5806.03 10465
5806.75 9686
5807.47 9258
5808.18 9079
5808.90 9023
5809.62 8989
5810.34 8580
5811.06 8609
5811.78 8527
5812.50 8259
5813.22 8183
5813.94 8104
5814.66 8330
5815.38 8269
5816.10 8294
5816.82 8072
5817.54 7892
5818.26 7398
5818.98 7158
5819.70 7065
5820.42 6701
5821.14 6519
5821.86 6340
5822.58 6256
5823.30 6114
5824.02 5942
5824.74 5800
5825.46 5658
5826.18 5508
5826.90 5282
5827.62 5155
5828.34 5085
5829.06 5134
5829.78 5151
5830.50 4928
5831.22 4717
5831.95 4620
5832.67 4426
5833.39 4491
5834.11 4324
5834.83 4262
5835.55 4235
5836.27 4180
5836.99 4138
5837.71 4064
5838.43 4100
5839.15 4125
5839.88 4162
5840.60 4161
5841.32 4159
5842.04 4119
5842.76 4045
5843.48 3967
5844.20 4004
5844.93 3930
5845.65 3888
5846.37 3874
5847.09 3777
5847.81 3906
5848.53 3935
5849.26 3916
5849.98 3902
5850.70 3992
5851.42 3902
5852.14 3929
5852.87 3934
5853.59 3905
5854.31 3807
5855.03 3788
5855.75 3813
5856.48 3806
5857.20 3742
5857.92 3715
5858.64 3652
5859.37 3729
5860.09 3747
5860.81 3662
5861.53 3767
5862.26 3635
5862.98 3517
5863.70 3584
5864.42 3617
5865.15 3550
5865.87 3649
5866.59 3519
5867.31 3570
5868.04 3605
5868.76 3489
5869.48 3569
5870.21 3657
5870.93 3708
5871.65 3724
5872.38 3700
5873.10 3732
5873.82 3730
5874.55 3718
5875.27 3651
5875.99 3646
5876.72 3709
5877.44 3663
5878.16 3513
5878.89 3682
5879.61 3647
5880.33 3607
5881.06 3506
5881.78 3483
5882.51 3391
5883.23 3437
5883.95 3384
5884.68 3473
5885.40 3379
5886.13 3443
5886.85 3433
5887.57 3432
5888.30 3412
5889.02 3372
5889.75 3241
5890.47 3251
5891.20 3237
5891.92 3245
5892.64 3120
5893.37 3191
5894.09 3190
5894.82 3151
5895.54 3241
5896.27 3141
5896.99 3116
5897.72 3126
5898.44 3082
5899.17 2990
5899.89 2947
5900.62 2993
5901.34 2944
5902.07 2980
5902.79 2918
5903.52 2914
5904.24 2942
5904.97 2998
5905.69 2944
5906.42 2955
5907.14 2967
5907.87 2916
5908.59 2847
5909.32 2789
5910.04 2887
5910.77 2818
5911.50 2828
5912.22 2798
5912.95 2871
5913.67 2821
5914.40 2882
5915.12 2891
5915.85 2825
5916.58 2910
5917.30 2904
5918.03 2964
5918.75 2939
5919.48 2956
5920.21 2939
5920.93 2998
5921.66 2934
5922.39 2960
5923.11 3000
5923.84 3021
5924.56 2953
5925.29 2993
5926.02 3056
5926.74 3015
5927.47 3025
5928.20 2988
5928.92 2967
5929.65 3110
5930.38 3057
5931.10 3042
5931.83 3184
5932.56 3165
5933.28 3384
5934.01 3671
5934.74 4120
5935.47 4477
5936.19 4718
5936.92 4823
5937.65 4772
5938.37 4740
5939.10 4624
5939.83 4408
5940.56 4213
5941.28 4013
5942.01 3927
5942.74 3798
5943.47 3628
5944.19 3665
5944.92 3512
5945.65 3455
5946.38 3525
5947.11 3525
5947.83 3614
5948.56 3634
5949.29 3555
5950.02 3678
5950.74 3915
5951.47 4077
5952.20 4292
5952.93 4306
5953.66 4324
5954.39 4241
5955.11 4244
5955.84 4152
5956.57 3945
5957.30 3838
5958.03 3843
5958.76 3776
5959.48 3873
5960.21 3915
5960.94 3875
5961.67 3958
5962.40 4002
5963.13 3863
5963.86 4076
5964.59 4185
5965.31 4569
5966.04 5044
5966.77 5211
5967.50 5509
5968.23 5644
5968.96 5441
5969.69 5313
5970.42 4911
5971.15 4750
5971.88 4558
5972.61 4454
5973.34 4315
5974.06 4307
5974.79 4261
5975.52 4097
5976.25 4148
5976.98 4179
5977.71 4244
5978.44 4295
5979.17 4277
5979.90 4290
5980.63 4337
5981.36 4383
5982.09 4418
5982.82 4470
5983.55 4509
5984.28 4450
5985.01 4355
5985.74 4403
5986.47 4422
5987.20 4413
5987.93 4335
5988.66 4350
5989.39 4462
5990.12 4367
5990.85 4431
5991.58 4379
5992.32 4438
5993.05 4489
5993.78 4477
5994.51 4443
5995.24 4436
5995.97 4493
5996.70 4382
5997.43 4331
5998.16 4324
5998.89 4397
5999.62 4320
6000.35 4124
6001.09 4095
6001.82 4133
6002.55 4100
6003.28 4066
6004.01 4021
6004.74 4064
6005.47 4161
6006.20 4426
6006.94 4738
6007.67 5068
6008.40 5475
6009.13 5825
6009.86 6315
6010.59 6813
6011.33 7063
6012.06 7281
6012.79 7310
6013.52 7227
6014.25 6828
6014.98 6391
6015.72 6082
6016.45 5807
6017.18 5186
6017.91 4952
6018.64 4597
6019.38 4425
6020.11 4162
6020.84 3941
6021.57 3752
6022.31 3658
6023.04 3605
6023.77 3492
6024.50 3400
6025.24 3458
6025.97 3418
6026.70 3395
6027.43 3322
6028.17 3167
6028.90 3144
6029.63 3262
6030.37 3230
6031.10 3178
6031.83 3202
6032.56 3175
6033.30 3120
6034.03 3126
6034.76 3082
6035.50 3070
6036.23 3040
6036.96 3142
6037.70 3240
6038.43 3166
6039.16 3215
6039.90 3234
6040.63 3132
6041.36 3198
6042.10 3242
6042.83 3257
6043.56 3322
6044.30 3272
6045.03 3219
6045.77 3231
6046.50 3273
6047.23 3258
6047.97 3249
6048.70 3258
6049.44 3311
6050.17 3321
6050.90 3309
6051.64 3366
6052.37 3395
6053.11 3462
6053.84 3508
6054.57 3373
6055.31 3356
6056.04 3362
6056.78 3383
6057.51 3295
6058.25 3327
6058.98 3319
6059.72 3293
6060.45 3261
6061.19 3178
6061.92 3231
6062.66 3208
6063.39 3198
6064.13 3187
6064.86 3173
6065.60 3208
6066.33 3308
6067.07 3133
6067.80 3094
6068.54 3060
6069.27 3020
6070.01 3025
6070.74 3077
6071.48 2903
6072.21 2983
6072.95 2955
6073.68 2849
6074.42 2854
6075.15 2920
6075.89 2924
6076.63 2905
6077.36 2872
6078.10 2958
6078.83 2866
6079.57 2839
6080.30 2854
6081.04 2886
6081.78 2983
6082.51 2896
6083.25 2873
6083.98 2815
6084.72 2808
6085.46 2835
6086.19 2819
6086.93 2819
6087.67 2729
6088.40 2787
6089.14 2770
6089.88 2847
6090.61 2854
6091.35 2807
6092.09 2821
6092.82 2777
6093.56 2832
6094.30 2862
6095.03 2798
6095.77 2861
6096.51 2844
6097.24 2718
6097.98 2802
6098.72 2743
6099.45 2704
6100.19 2688
6100.93 2616
6101.67 2658
6102.40 2733
6103.14 2692
6103.88 2670
6104.61 2754
6105.35 2746
6106.09 2741
6106.83 2821
6107.56 2733
6108.30 2703
6109.04 2683
6109.78 2726
6110.51 2741
6111.25 2811
6111.99 2780
6112.73 2779
6113.47 2802
6114.20 2804
6114.94 2845
6115.68 2850
6116.42 2857
6117.16 2866
6117.89 2847
6118.63 2956
6119.37 2918
6120.11 2927
6120.85 2938
6121.59 3039
6122.32 3012
6123.06 3052
6123.80 3077
6124.54 3133
6125.28 3138
6126.02 3199
6126.76 3184
6127.49 3154
6128.23 3124
6128.97 3127
6129.71 3059
6130.45 3026
6131.19 2989
6131.93 3119
6132.67 3137
6133.41 3099
6134.15 3135
6134.88 3157
6135.62 3190
6136.36 3312
6137.10 3341
6137.84 3379
6138.58 3435
6139.32 3325
6140.06 3317
6140.80 3349
6141.54 3361
6142.28 3395
6143.02 3334
6143.76 3202
6144.50 3266
6145.24 3305
6145.98 3205
6146.72 3286
6147.46 3245
6148.20 3342
6148.94 3356
6149.68 3419
6150.42 3351
6151.16 3484
6151.90 3508
6152.64 3494
6153.38 3647
6154.12 3716
6154.86 3668
6155.60 3699
6156.34 3681
6157.08 3663
6157.82 3647
6158.56 3719
6159.30 3748
6160.04 3796
6160.78 3890
6161.52 3932
6162.27 4011
6163.01 4245
6163.75 4410
6164.49 4625
6165.23 4839
6165.97 5051
6166.71 5204
6167.45 5272
6168.19 5247
6168.94 5408
6169.68 5384
6170.42 5144
6171.16 5133
6171.90 4953
6172.64 4915
6173.38 4926
6174.13 4824
6174.87 4763
6175.61 4788
6176.35 4776
6177.09 4631
6177.83 4722
6178.58 4986
6179.32 4928
6180.06 4859
6180.80 4978
6181.54 5187
6182.28 5218
6183.03 5102
6183.77 5159
6184.51 5263
6185.25 5347
6186.00 5297
6186.74 5319
6187.48 5322
6188.22 5366
6188.97 5557
6189.71 5604
6190.45 5751
6191.19 6045
6191.94 6169
6192.68 6254
6193.42 6313
6194.16 6493
6194.91 6573
6195.65 6475
6196.39 6504
6197.13 6556
6197.88 6360
6198.62 6399
6199.36 6418
6200.11 6512
6200.85 6615
6201.59 6645
6202.34 6871
6203.08 7018
6203.82 7548
6204.57 8430
6205.31 9833
6206.05 11945
6206.80 14445
6207.54 17678
6208.28 20459
6209.03 22616
6209.77 24003
6210.52 24391
6211.26 23796
6212.00 22023
6212.75 19978
6213.49 17636
6214.23 15438
6214.98 13332
6215.72 11740
6216.47 10430
6217.21 9054
6217.95 8239
6218.70 7625
6219.44 7361
6220.19 7146
6220.93 7023
6221.68 7008
6222.42 7300
6223.17 7446
6223.91 7725
6224.65 8244
6225.40 8426
6226.14 8376
6226.89 8106
6227.63 7745
6228.38 7193
6229.12 6603
6229.87 6177
6230.61 5863
6231.36 5461
6232.10 5223
6232.85 5033
6233.59 4993
6234.34 4888
6235.08 4775
6235.83 4839
6236.57 4888
6237.32 4979
6238.06 4957
6238.81 5020
6239.56 5071
6240.30 5220
6241.05 5077
6241.79 5018
6242.54 5134
6243.28 5252
6244.03 5166
6244.77 5161
6245.52 5174
6246.27 5400
6247.01 5610
6247.76 5687
6248.50 5888
6249.25 6365
6250.00 6519
6250.74 6353
6251.49 6160
6252.23 6101
6252.98 6053
6253.73 5835
6254.47 5768
6255.22 5835
6255.97 5899
6256.71 5874
6257.46 5937
6258.21 5891
6258.95 5986
6259.70 5914
6260.45 5833
6261.19 5928
6261.94 5943
6262.69 5781
6263.43 5726
6264.18 5931
6264.93 5957
6265.67 6161
6266.42 6548
6267.17 7035
6267.92 7373
6268.66 7820
6269.41 8020
6270.16 8022
6270.90 8029
6271.65 7875
6272.40 7760
6273.15 7669
6273.89 7617
6274.64 7873
6275.39 8154
6276.14 8403
6276.89 8812
6277.63 8886
6278.38 8840
6279.13 8554
6279.88 8057
6280.62 7661
6281.37 7044
6282.12 6527
6282.87 6099
6283.62 5697
6284.36 5385
6285.11 5184
6285.86 5005
6286.61 5022
6287.36 5093
6288.11 5121
6288.85 5190
6289.60 5232
6290.35 5402
6291.10 5452
6291.85 5423
6292.60 5258
6293.35 5261
6294.09 5212
6294.84 5080
6295.59 5065
6296.34 4881
6297.09 4721
6297.84 4599
6298.59 4453
6299.34 4394
6300.09 4368
6300.83 4272
6301.58 4334
6302.33 4386
6303.08 4434
6303.83 4336
6304.58 4518
6305.33 4473
6306.08 4436
6306.83 4390
6307.58 4335
6308.33 4349
6309.08 4302
6309.83 4249
6310.58 4277
6311.33 4375
6312.08 4426
6312.83 4313
6313.58 4317
6314.33 4296
6315.08 4371
6315.83 4354
6316.58 4304
6317.33 4257
6318.08 4231
6318.83 4235
6319.58 4202
6320.33 4150
6321.08 4069
6321.83 4019
6322.58 3907
6323.33 3857
6324.08 3785
6324.83 3782
6325.58 3725
6326.33 3652
6327.08 3707
6327.83 3754
6328.58 3673
6329.33 3671
6330.08 3627
6330.84 3645
6331.59 3636
6332.34 3610
6333.09 3589
6333.84 3549
6334.59 3559
6335.34 3590
6336.09 3561
6336.84 3535
6337.60 3577
6338.35 3628
6339.10 3557
6339.85 3598
6340.60 3584
6341.35 3557
6342.10 3546
6342.86 3516
6343.61 3544
6344.36 3549
6345.11 3559
6345.86 3500
6346.61 3576
6347.37 3563
6348.12 3583
6348.87 3685
6349.62 3701
6350.37 3652
6351.13 3638
6351.88 3695
6352.63 3772
6353.38 3902
6354.14 4016
6354.89 3949
6355.64 3780
6356.39 3808
6357.14 3784
6357.90 3739
6358.65 3637
6359.40 3625
6360.16 3602
6360.91 3530
6361.66 3554
6362.41 3559
6363.17 3551
6363.92 3624
6364.67 3650
6365.42 3619
6366.18 3698
6366.93 3685
6367.68 3728
6368.44 3713
6369.19 3645
6369.94 3743
6370.70 3711
6371.45 3778
6372.20 3813
6372.96 3725
6373.71 3741
6374.46 3754
6375.22 3781
6375.97 3734
6376.72 3696
6377.48 3810
6378.23 3719
6378.99 3659
6379.74 3682
6380.49 3673
6381.25 3645
6382.00 3732
6382.75 3696
6383.51 3661
6384.26 3716
6385.02 3731
6385.77 3969
6386.53 4335
6387.28 4797
6388.03 5221
6388.79 5934
6389.54 6453
6390.30 6939
6391.05 6959
6391.81 6674
6392.56 6330
6393.31 5807
6394.07 5302
6394.82 4962
6395.58 4585
6396.33 4141
6397.09 3906
6397.84 3669
6398.60 3450
6399.35 3337
6400.11 3247
6400.86 3153
6401.62 3132
6402.37 3034
6403.13 3156
6403.88 3169
6404.64 3234
6405.39 3275
6406.15 3296
6406.90 3272
6407.66 3208
6408.42 3216
6409.17 3236
6409.93 3159
6410.68 3145
6411.44 3122
6412.19 2984
6412.95 2992
6413.71 3001
6414.46 2991
6415.22 2907
6415.97 2970
6416.73 2951
6417.48 3038
6418.24 3052
6419.00 3073
6419.75 2965
6420.51 3041
6421.27 3117
6422.02 2987
6422.78 3025
6423.53 3085
6424.29 3129
6425.05 3219
6425.80 3177
6426.56 3151
6427.32 3135
6428.07 3165
6428.83 3060
6429.59 3065
6430.34 3032
6431.10 3000
6431.86 2933
6432.61 2895
6433.37 2920
6434.13 2882
6434.89 2957
6435.64 2956
6436.40 2923
6437.16 2965
6437.91 2987
6438.67 2873
6439.43 2952
6440.19 2990
6440.94 2985
6441.70 3019
6442.46 2930
6443.22 2967
6443.97 2914
6444.73 2860
6445.49 2881
6446.25 2926
6447.00 2891
6447.76 2840
6448.52 2851
6449.28 2905
6450.04 2830
6450.79 2807
6451.55 2879
6452.31 2970
6453.07 2834
6453.83 2850
6454.58 2839
6455.34 2858
6456.10 2812
6456.86 2844
6457.62 2865
6458.38 2828
6459.13 2776
6459.89 2850
6460.65 2919
6461.41 2840
6462.17 2809
6462.93 2828
6463.69 2817
6464.44 2816
6465.20 2855
6465.96 2798
6466.72 2838
6467.48 2872
6468.24 2900
6469.00 2860
6469.76 2890
6470.52 2825
6471.28 2779
6472.03 2851
6472.79 2854
6473.55 2874
6474.31 2865
6475.07 2829
6475.83 2802
6476.59 2905
6477.35 2852
6478.11 2833
6478.87 2833
6479.63 2842
6480.39 2823
6481.15 2829
6481.91 2904
6482.67 2854
6483.43 2861
6484.19 2880
6484.95 2840
6485.71 2835
6486.47 2853
6487.23 2902
6487.99 2954
6488.75 2921
6489.51 2972
6490.27 2975
6491.03 3079
6491.79 3037
6492.55 3087
6493.31 3035
6494.07 3155
6494.83 3194
6495.59 3197
6496.35 3164
6497.11 3249
6497.87 3273
6498.64 3318
6499.40 3270
6500.16 3187
6500.92 3244
6501.68 3264
6502.44 3173
6503.20 3299
6503.96 3357
6504.72 3434
6505.48 3369
6506.25 3259
6507.01 3404
6507.77 3453
6508.53 3491
6509.29 3437
6510.05 3478
6510.81 3503
6511.57 3426
6512.34 3437
6513.10 3414
6513.86 3361
6514.62 3367
6515.38 3410
6516.15 3344
6516.91 3429
6517.67 3416
6518.43 3558
6519.19 3623
6519.95 3714
6520.72 3827
6521.48 4115
6522.24 4510
6523.00 4722
6523.77 4965
6524.53 5271
6525.29 5521
6526.05 5700
6526.81 5830
6527.58 5794
6528.34 5666
6529.10 5442
6529.86 5192
6530.63 4893
6531.39 4698
6532.15 4346
6532.92 4127
6533.68 4033
6534.44 3825
6535.20 3861
6535.97 3762
6536.73 3718
6537.49 3642
6538.26 3575
6539.02 3443
6539.78 3437
6540.55 3358
6541.31 3391
6542.07 3215
6542.84 3093
6543.60 3128
6544.36 3130
6545.13 3038
6545.89 3014
6546.65 2972
6547.42 3089
6548.18 2984
6548.94 2923
6549.71 3005
6550.47 3082
6551.24 3144
6552.00 3108
6552.76 3147
6553.53 3140
6554.29 3197
6555.06 3102
6555.82 3158
6556.58 3236
6557.35 3265
6558.11 3267
6558.88 3257
6559.64 3319
6560.41 3363
6561.17 3407
6561.93 3488
6562.70 3452
6563.46 3444
6564.23 3487
6564.99 3543
6565.76 3543
6566.52 3503
6567.29 3480
6568.05 3539
6568.82 3472
6569.58 3514
6570.35 3531
6571.11 3590
6571.88 3631
6572.64 3691
6573.41 3563
6574.17 3687
6574.94 3857
6575.70 3879
6576.47 3843
6577.23 3827
6578.00 3787
6578.76 3789
6579.53 3847
6580.29 3961
6581.06 3871
6581.83 3881
6582.59 3986
6583.36 3922
6584.12 3827
6584.89 3829
6585.65 3884
6586.42 4026
6587.19 3976
6587.95 4054
6588.72 4159
6589.48 4277
6590.25 4536
6591.02 4789
6591.78 5009
6592.55 5123
6593.32 5247
6594.08 5455
6594.85 5333
6595.61 5127
6596.38 5054
6597.15 4916
6597.91 4651
6598.68 4342
6599.45 4181
6600.21 4195
6600.98 3954
6601.75 3825
6602.51 3762
6603.28 3627
6604.05 3677
6604.82 3626
6605.58 3595
6606.35 3577
6607.12 3591
6607.88 3496
6608.65 3619
6609.42 3572
6610.19 3584
6610.95 3556
6611.72 3616
6612.49 3590
6613.25 3645
6614.02 3544
6614.79 3613
6615.56 3802
6616.32 3842
6617.09 3828
6617.86 3922
6618.63 4042
6619.40 4062
6620.16 4067
6620.93 4140
6621.70 4123
6622.47 4117
6623.24 4122
6624.00 4129
6624.77 4226
6625.54 4109
6626.31 4031
6627.08 4006
6627.84 4013
6628.61 4069
6629.38 4225
6630.15 4357
6630.92 4604
6631.69 5017
6632.46 5632
6633.22 6107
6633.99 6700
6634.76 7301
6635.53 7490
6636.30 7378
6637.07 7233
6637.84 6810
6638.61 6437
6639.37 5923
6640.14 5504
6640.91 5085
6641.68 4677
6642.45 4401
6643.22 4292
6643.99 4042
6644.76 4074
6645.53 3946
6646.30 3806
6647.07 3780
6647.84 3847
6648.61 3993
6649.37 4033
6650.14 4047
6650.91 4256
6651.68 4127
6652.45 4024
6653.22 4018
6653.99 3908
6654.76 3891
6655.53 3780
6656.30 3798
6657.07 3666
6657.84 3591
6658.61 3617
6659.38 3552
6660.15 3417
6660.92 3473
6661.69 3443
6662.46 3452
6663.23 3541
6664.00 3542
6664.77 3469
6665.55 3477
6666.32 3618
6667.09 3636
6667.86 3637
6668.63 3586
6669.40 3640
6670.17 3527
6670.94 3616
6671.71 3614
6672.48 3617
6673.25 3590
6674.02 3627
6674.79 3592
6675.57 3485
6676.34 3477
6677.11 3520
6677.88 3579
6678.65 3468
6679.42 3494
6680.19 3501
6680.96 3603
6681.74 3637
6682.51 3689
6683.28 3729
6684.05 3948
6684.82 4100
6685.59 4068
6686.37 4017
6687.14 3999
6687.91 3986
6688.68 3865
6689.45 3841
6690.22 3683
6691.00 3610
6691.77 3563
6692.54 3557
6693.31 3549
6694.08 3535
6694.86 3422
6695.63 3460
6696.40 3470
6697.17 3380
6697.95 3345
6698.72 3403
6699.49 3360
6700.26 3394
6701.04 3410
6701.81 3426
6702.58 3408
6703.35 3487
6704.13 3418
6704.90 3379
6705.67 3323
6706.44 3234
6707.22 3190
6707.99 3228
6708.76 3249
6709.54 3224
6710.31 3135
6711.08 3109
6711.86 3105
6712.63 3111
6713.40 3153
6714.17 3161
6714.95 3195
6715.72 3218
6716.50 3126
6717.27 3145
6718.04 3145
6718.82 3172
6719.59 3157
6720.36 3212
6721.14 3211
6721.91 3173
6722.68 3213
6723.46 3130
6724.23 3145
6725.01 3136
6725.78 3109
6726.55 3029
6727.33 3036
6728.10 3050
6728.88 2966
6729.65 2966
6730.42 3043
6731.20 2995
6731.97 3030
6732.75 3082
6733.52 3076
6734.30 3082
6735.07 3062
6735.84 3070
6736.62 3007
6737.39 3102
6738.17 3172
6738.94 3192
6739.72 2997
6740.49 3016
6741.27 3052
6742.04 3054
6742.82 3057
6743.59 3176
6744.37 3228
6745.14 3195
6745.92 3138
6746.69 3185
6747.47 3289
6748.24 3381
6749.02 3378
6749.79 3421
6750.57 3603
6751.34 3694
6752.12 3739
6752.90 3756
6753.67 3755
6754.45 3698
6755.22 3614
6756.00 3488
6756.77 3487
6757.55 3307
6758.33 3204
6759.10 3200
6759.88 3089
6760.65 3060
6761.43 3026
6762.20 2991
6762.98 3045
6763.76 3101
6764.53 3079
6765.31 3054
6766.09 3117
6766.86 3139
6767.64 3053
6768.41 3056
6769.19 3049
6769.97 3025
6770.74 3035
6771.52 3006
6772.30 3065
6773.07 3079
6773.85 2923
6774.63 2855
6775.40 2910
6776.18 2923
6776.96 3038
6777.74 3039
6778.51 3046
6779.29 2972
6780.07 3060
6780.84 3121
6781.62 3106
6782.40 3124
6783.17 3093
6783.95 3071
6784.73 3096
6785.51 3150
6786.28 3027
6787.06 2994
6787.84 2927
6788.62 2982
6789.39 2965
6790.17 2914
6790.95 2887
6791.73 2930
6792.51 2841
6793.28 2935
6794.06 2885
6794.84 2850
6795.62 2923
6796.39 2928
6797.17 2902
6797.95 2993
6798.73 2997
6799.51 3028
6800.29 3017
6801.06 3041
6801.84 3059
6802.62 3064
6803.40 3099
6804.18 3126
6804.96 3176
6805.73 3211
6806.51 3272
6807.29 3349
6808.07 3158
6808.85 3151
6809.63 3147
6810.41 3120
6811.18 3070
6811.96 3064
6812.74 3097
6813.52 3160
6814.30 3114
6815.08 3087
6815.86 3114
6816.64 3162
6817.42 3262
6818.20 3287
6818.98 3169
6819.76 3145
6820.53 3065
6821.31 3181
6822.09 3236
6822.87 3132
6823.65 3169
6824.43 3096
6825.21 3157
6825.99 3107
6826.77 3100
6827.55 3070
6828.33 3085
6829.11 3082
6829.89 3151
6830.67 3060
6831.45 3088
6832.23 3122
6833.01 3151
6833.79 3042
6834.57 2948
6835.35 3027
6836.13 2961
6836.91 2930
6837.69 2874
6838.47 2966
6839.25 2928
6840.03 2880
6840.81 2980
6841.59 2929
6842.37 2829
6843.16 2863
6843.94 2983
6844.72 2964
6845.50 2882
6846.28 2993
6847.06 3247
6847.84 3485
6848.62 3909
6849.40 4227
6850.18 4587
6850.96 4901
6851.75 5059
6852.53 4966
6853.31 4849
6854.09 4851
6854.87 4403
6855.65 4201
6856.43 3961
6857.22 3799
6858.00 3570
6858.78 3445
6859.56 3361
6860.34 3284
6861.12 3268
6861.90 3233
6862.69 3250
6863.47 3341
6864.25 3365
6865.03 3551
6865.81 3634
6866.60 3709
6867.38 3808
6868.16 3782
6868.94 3696
6869.72 3609
6870.51 3416
6871.29 3352
6872.07 3381
6872.85 3389
6873.64 3333
6874.42 3242
6875.20 3180
6875.98 3296
6876.77 3374
6877.55 3393
6878.33 3416
6879.11 3483
6879.90 3646
6880.68 3731
6881.46 3771
6882.25 3847
6883.03 3769
6883.81 3895
6884.59 3952
6885.38 4174
6886.16 4452
6886.94 4937
6887.73 5133
6888.51 5407
6889.29 5697
6890.08 5722
6890.86 5484
6891.64 5117
6892.43 4668
6893.21 4436
6893.99 4341
6894.78 3984
6895.56 3993
6896.35 3913
6897.13 3870
6897.91 3712
6898.70 3843
6899.48 3881
6900.26 3817
6901.05 3810
6901.83 3843
6902.62 3892
6903.40 3811
6904.18 3811
6904.97 3754
6905.75 3767
6906.54 3709
6907.32 3779
6908.11 3829
6908.89 3677
6909.67 3666
6910.46 3582
6911.24 3584
6912.03 3497
6912.81 3378
6913.60 3540
6914.38 3552
6915.17 3491
6915.95 3419
6916.74 3483
6917.52 3567
6918.31 3526
6919.09 3487
6919.88 3489
6920.66 3508
6921.45 3420
6922.23 3483
6923.02 3489
6923.80 3482
6924.59 3501
6925.37 3575
6926.16 3551
6926.94 3532
6927.73 3562
6928.51 3574
6929.30 3741
6930.09 3650
6930.87 3651
6931.66 3655
6932.44 3725
6933.23 3667
6934.01 3595
6934.80 3636
6935.59 3717
6936.37 3732
6937.16 3775
6937.94 3822
6938.73 4017
6939.52 4129
6940.30 4198
6941.09 4338
6941.88 4426
6942.66 4461
6943.45 4513
6944.23 4597
6945.02 4687
6945.81 4760
6946.59 4947
6947.38 5139
6948.17 5279
6948.95 5405
6949.74 5574
6950.53 5496
6951.31 5522
6952.10 5406
6952.89 5302
6953.67 5234
6954.46 5233
6955.25 5248
6956.04 5213
6956.82 5213
6957.61 5401
6958.40 5375
6959.18 5266
6959.97 5367
6960.76 5405
6961.55 5471
6962.33 5509
6963.12 5638
6963.91 5655
6964.70 5607
6965.48 5507
6966.27 5607
6967.06 5685
6967.85 5707
6968.63 5887
6969.42 5885
6970.21 6084
6971.00 6216
6971.79 6276
6972.57 6007
6973.36 6058
6974.15 6079
6974.94 6093
6975.73 6003
6976.52 5959
6977.30 6105
6978.09 6153
6978.88 6188
6979.67 6403
6980.46 6734
6981.25 7180
6982.03 7899
6982.82 8842
6983.61 10023
6984.40 11053
6985.19 12034
6985.98 12985
6986.77 13463
6987.55 13486
6988.34 13240
6989.13 12700
6989.92 11927
6990.71 11252
6991.50 10322
6992.29 9628
6993.08 9061
6993.87 8593
6994.66 8427
6995.45 8460
6996.24 8981
6997.02 9738
6997.81 11005
6998.60 11863
6999.39 13051
7000.18 13754
7000.97 14050
7001.76 13877
7002.55 13249
7003.34 12512
7004.13 11438
7004.92 10363
7005.71 9393
7006.50 8419
7007.29 7445
7008.08 6854
7008.87 6409
7009.66 6015
7010.45 5656
7011.24 5511
7012.03 5525
7012.82 5644
7013.61 5667
7014.40 5620
7015.19 5576
7015.98 5536
7016.77 5636
7017.56 5697
7018.35 5504
7019.15 5221
7019.94 5124
7020.73 4972
7021.52 4748
7022.31 4617
7023.10 4713
7023.89 4646
7024.68 4665
7025.47 4672
7026.26 4706
7027.05 4783
7027.85 4872
7028.64 4904
7029.43 4905
7030.22 4778
7031.01 4724
7031.80 4707
7032.59 4765
7033.38 4759
7034.18 4632
7034.97 4686
7035.76 4821
7036.55 4859
7037.34 4804
7038.13 4863
7038.93 5040
7039.72 5209
7040.51 5267
7041.30 5228
7042.09 5241
7042.89 5493
7043.68 5658
7044.47 5633
7045.26 5633
7046.05 5536
7046.85 5676
7047.64 5855
7048.43 5974
7049.22 6177
7050.01 6298
7050.81 6424
7051.60 6588
7052.39 6571
7053.18 6411
7053.98 6376
7054.77 6173
7055.56 6068
7056.36 6062
7057.15 5971
7057.94 6008
7058.73 5998
7059.53 6011
7060.32 6073
7061.11 6088
7061.91 6038
7062.70 6044
7063.49 5983
7064.29 6004
7065.08 5886
7065.87 5875
7066.66 5956
7067.46 5922
7068.25 6053
7069.04 6192
7069.84 6127
7070.63 6140
7071.43 6233
7072.22 6174
7073.01 6323
7073.81 6254
7074.60 6020
7075.39 6104
7076.19 5974
7076.98 5987
7077.78 5760
7078.57 5862
7079.36 5866
7080.16 6026
7080.95 6137
7081.75 6194
7082.54 6588
7083.33 6882
7084.13 7454
7084.92 8380
7085.72 9620
7086.51 10975
7087.31 12449
7088.10 13669
7088.90 14287
7089.69 14333
7090.48 13838
7091.28 12978
7092.07 11733
7092.87 10389
7093.66 9311
7094.46 8284
7095.25 7437
7096.05 6567
7096.84 6083
7097.64 5581
7098.43 5436
7099.23 5056
7100.02 4834
7100.82 4767
7101.61 4828
7102.41 4839
7103.20 4693
7104.00 4764
7104.80 4693
7105.59 4668
7106.39 4553
7107.18 4483
7107.98 4296
7108.77 4171
7109.57 3923
7110.36 3680
7111.16 3526
7111.96 3471
7112.75 3486
7113.55 3582
7114.34 3610
7115.14 3693
7115.94 3771
7116.73 3785
7117.53 3700
7118.32 3728
7119.12 3697
7119.92 3643
7120.71 3684
7121.51 3591
7122.31 3520
7123.10 3516
7123.90 3531
7124.70 3560
7125.49 3670
7126.29 3578
7127.09 3588
7127.88 3628
7128.68 3759
7129.48 3710
7130.27 3601
7131.07 3680
7131.87 3759
7132.66 3608
7133.46 3695
7134.26 3593
7135.06 3557
7135.85 3607
7136.65 3591
7137.45 3673
7138.24 3670
7139.04 3620
7139.84 3728
7140.64 3792
7141.43 3771
7142.23 3844
7143.03 3823
7143.83 3861
7144.62 3882
7145.42 3864
7146.22 3783
7147.02 3860
7147.82 3817
7148.61 3698
7149.41 3675
7150.21 3713
7151.01 3644
7151.81 3588
7152.60 3505
7153.40 3508
7154.20 3549
7155.00 3551
7155.80 3451
7156.59 3558
7157.39 3499
7158.19 3454
7158.99 3466
7159.79 3382
7160.59 3303
7161.39 3267
7162.18 3286
7162.98 3313
7163.78 3165
7164.58 3142
7165.38 3187
7166.18 3182
7166.98 3157
7167.78 3102
7168.57 3059
7169.37 3133
7170.17 3110
7170.97 3035
7171.77 3109
7172.57 3068
7173.37 2992
7174.17 3025
7174.97 2953
7175.77 2890
7176.57 2863
7177.37 2825
7178.17 2809
7178.97 2778
7179.77 2698
7180.56 2735
7181.36 2751
7182.16 2822
7182.96 2847
7183.76 2800
7184.56 2732
7185.36 2712
7186.16 2742
7186.96 2737
7187.76 2707
7188.56 2721
7189.36 2689
7190.16 2690
7190.96 2611
7191.76 2570
7192.57 2607
7193.37 2623
7194.17 2592
7194.97 2599
7195.77 2584
7196.57 2569
7197.37 2536
7198.17 2590
7198.97 2610
7199.77 2576
7200.57 2604
7201.37 2548
7202.17 2600
7202.97 2552
7203.77 2434
7204.58 2484
7205.38 2509
7206.18 2434
7206.98 2405
7207.78 2374
7208.58 2376
7209.38 2424
7210.18 2470
7210.99 2419
7211.79 2386
7212.59 2417
7213.39 2363
7214.19 2359
7214.99 2375
7215.79 2356
7216.60 2439
7217.40 2474
7218.20 2457
7219.00 2439
7219.80 2425
7220.60 2467
7221.41 2426
7222.21 2372
7223.01 2418
7223.81 2408
7224.62 2424
7225.42 2398
7226.22 2368
7227.02 2438
7227.82 2431
7228.63 2370
7229.43 2332
7230.23 2417
7231.03 2476
7231.84 2450
7232.64 2403
7233.44 2439
7234.24 2470
7235.05 2421
7235.85 2457
7236.65 2493
7237.45 2402
7238.26 2479
7239.06 2465
7239.86 2520
7240.67 2446
7241.47 2488
7242.27 2489
7243.08 2574
7243.88 2544
7244.68 2583
7245.49 2411
7246.29 2474
7247.09 2486
7247.90 2397
7248.70 2428
7249.50 2489
7250.31 2464
7251.11 2427
7251.91 2437
7252.72 2445
7253.52 2454
7254.32 2499
7255.13 2525
7255.93 2508
7256.74 2457
7257.54 2424
7258.34 2550
7259.15 2514
7259.95 2587
7260.76 2638
7261.56 2622
7262.36 2589
7263.17 2617
7263.97 2656
7264.78 2663
7265.58 2663
7266.39 2591
7267.19 2686
7268.00 2725
7268.80 2687
7269.60 2763
7270.41 2804
7271.21 2796
7272.02 2844
7272.82 2917
7273.63 2849
7274.43 2986
7275.24 3010
7276.04 2985
7276.85 3037
7277.65 2982
7278.46 3044
7279.26 3070
7280.07 3144
7280.87 3293
7281.68 3448
7282.48 3797
7283.29 4054
7284.09 4380
7284.90 4619
7285.71 4611
7286.51 4588
7287.32 4389
7288.12 4210
7288.93 3986
7289.73 3821
7290.54 3639
7291.35 3525
7292.15 3400
7292.96 3260
7293.76 3048
7294.57 3099
7295.38 3069
7296.18 3032
7296.99 3006
7297.79 3118
7298.60 3245
7299.41 3158
7300.21 3169
7301.02 3232
7301.82 3395
7302.63 3429
7303.44 3444
7304.24 3438
7305.05 3540
7305.86 3556
7306.66 3460
7307.47 3442
7308.28 3398
7309.08 3487
7309.89 3488
7310.70 3421
7311.50 3424
7312.31 3497
7313.12 3469
7313.93 3420
7314.73 3533
7315.54 3681
7316.35 3807
7317.15 4000
7317.96 4461
7318.77 4839
7319.58 5245
7320.38 5606
7321.19 5867
7322.00 5794
7322.81 5649
7323.61 5362
7324.42 5066
7325.23 4828
7326.04 4574
7326.84 4279
7327.65 4090
7328.46 3754
7329.27 3597
7330.08 3594
7330.88 3457
7331.69 3418
7332.50 3295
7333.31 3229
7334.12 3314
7334.92 3203
7335.73 3172
7336.54 3300
7337.35 3359
7338.16 3273
7338.97 3284
7339.78 3163
7340.58 3126
7341.39 3054
7342.20 3078
7343.01 3012
7343.82 2829
7344.63 2874
7345.44 2850
7346.24 2849
7347.05 2780
7347.86 2765
7348.67 2772
7349.48 2779
7350.29 2759
7351.10 2738
7351.91 2696
7352.72 2699
7353.53 2660
7354.34 2714
7355.14 2695
7355.95 2754
7356.76 2698
7357.57 2668
7358.38 2734
7359.19 2697
7360.00 2701
7360.81 2787
7361.62 2813
7362.43 2774
7363.24 2799
7364.05 2771
7364.86 2792
7365.67 2739
7366.48 2768
7367.29 2856
7368.10 2788
7368.91 2846
7369.72 2869
7370.53 2814
7371.34 2791
7372.15 2846
7372.96 2902
7373.77 2884
7374.58 2846
7375.39 2926
7376.20 2911
7377.01 2944
7377.82 3033
7378.63 3222
7379.44 3351
7380.26 3586
7381.07 3652
7381.88 3743
7382.69 3767
7383.50 3670
7384.31 3640
7385.12 3481
7385.93 3460
7386.74 3329
7387.55 3271
7388.36 3079
7389.18 2916
7389.99 2931
7390.80 2847
7391.61 2826
7392.42 2922
7393.23 2900
7394.04 2887
7394.86 2869
7395.67 2953
7396.48 3213
7397.29 3208
7398.10 3313
7398.91 3395
7399.73 3426
7400.54 3413
7401.35 3384
7402.16 3360
7402.97 3240
7403.79 3133
7404.60 3068
7405.41 2924
7406.22 2847
7407.03 2834
7407.85 2745
7408.66 2659
7409.47 2609
7410.28 2594
7411.10 2542
7411.91 2521
7412.72 2548
7413.53 2475
7414.35 2409
7415.16 2363
7415.97 2321
7416.78 2352
7417.60 2381
7418.41 2376
7419.22 2236
7420.03 2189
7420.85 2206
7421.66 2250
7422.47 2252
7423.29 2185
7424.10 2186
7424.91 2181
7425.73 2153
7426.54 2146
7427.35 2067
7428.17 2095
7428.98 2125
7429.79 2098
7430.61 2130
7431.42 2106
7432.23 2107
7433.05 2091
7433.86 2072
7434.67 2035
7435.49 2081
7436.30 2129
7437.12 2103
7437.93 2037
7438.74 2153
7439.56 2126
7440.37 2123
7441.18 2160
7442.00 2091
7442.81 2122
7443.63 2097
7444.44 2077
7445.26 2089
7446.07 2148
7446.88 2069
7447.70 2135
7448.51 2136
7449.33 2164
7450.14 2133
7450.96 2133
7451.77 2164
7452.59 2151
7453.40 2179
7454.22 2191
7455.03 2229
7455.85 2215
7456.66 2244
7457.47 2234
7458.29 2206
7459.10 2249
7459.92 2263
7460.74 2266
7461.55 2297
7462.37 2262
7463.18 2298
7464.00 2297
7464.81 2357
7465.63 2468
7466.44 2349
7467.26 2336
7468.07 2373
7468.89 2374
7469.70 2338
7470.52 2341
7471.34 2343
7472.15 2347
7472.97 2450
7473.78 2427
7474.60 2420
7475.41 2395
7476.23 2343
7477.05 2307
7477.86 2296
7478.68 2283
7479.49 2295
7480.31 2290
7481.13 2276
7481.94 2267
7482.76 2241
7483.58 2168
7484.39 2272
7485.21 2242
7486.03 2238
7486.84 2183
7487.66 2155
7488.48 2134
7489.29 2174
7490.11 2123
7490.93 2070
7491.74 2042
7492.56 2119
7493.38 2075
7494.19 1990
7495.01 1987
7495.83 2031
7496.64 2050
7497.46 1981
7498.28 1996
7499.10 2040
7499.91 2047
7500.73 2023
7501.55 1975
7502.36 2014
7503.18 1943
7504.00 1962
7504.82 1918
7505.63 1886
7506.45 1940
7507.27 1925
7508.09 1918
7508.90 1884
7509.72 1846
7510.54 1858
7511.36 1808
7512.18 1818
7512.99 1873
7513.81 1847
7514.63 1829
7515.45 1758
7516.27 1774
7517.08 1825
7517.90 1794
7518.72 1826
7519.54 1854
7520.36 1806
7521.18 1833
7521.99 1742
7522.81 1808
7523.63 1835
7524.45 1790
7525.27 1828
7526.09 1773
7526.91 1766
7527.72 1678
7528.54 1750
7529.36 1753
7530.18 1727
7531.00 1751
7531.82 1739
7532.64 1761
7533.46 1771
7534.28 1773
7535.10 1756
7535.91 1799
7536.73 1792
7537.55 1796
7538.37 1743
7539.19 1747
7540.01 1778
7540.83 1807
7541.65 1795
7542.47 1809
7543.29 1784
7544.11 1765
7544.93 1846
7545.75 1873
7546.57 1839
7547.39 1841
7548.21 1813
7549.03 1772
7549.85 1814
7550.67 1788
7551.49 1780
7552.31 1763
7553.13 1790
7553.95 1766
7554.77 1743
7555.59 1803
7556.41 1795
7557.23 1826
7558.05 1869
7558.87 1865
7559.69 1868
7560.51 1871
7561.33 1848
7562.15 1834
7562.97 1837
7563.79 1843
7564.61 1855
7565.44 1808
7566.26 1740
7567.08 1751
7567.90 1833
7568.72 1836
7569.54 1776
7570.36 1792
7571.18 1853
7572.00 1904
7572.82 1872
7573.65 1868
7574.47 1843
7575.29 1833
7576.11 1897
7576.93 1835
7577.75 1864
7578.57 1791
7579.40 1856
7580.22 1813
7581.04 1798
7581.86 1794
7582.68 1841
7583.50 1830
7584.33 1865
7585.15 1903
7585.97 1857
7586.79 1848
7587.61 1893
7588.44 1947
7589.26 1957
7590.08 1907
7590.90 1926
7591.72 1997
7592.55 2002
7593.37 2024
7594.19 1986
7595.01 1955
7595.84 2008
7596.66 1984
7597.48 1947
7598.30 1968
7599.13 1990
7599.95 2084
7600.77 2085
7601.59 2122
7602.42 2143
7603.24 2175
7604.06 2232
7604.89 2361
7605.71 2369
7606.53 2320
7607.36 2347
7608.18 2382
7609.00 2316
7609.82 2273
7610.65 2192
7611.47 2233
7612.29 2238
7613.12 2294
7613.94 2268
7614.77 2270
7615.59 2291
7616.41 2345
7617.24 2415
7618.06 2488
7618.88 2597
7619.71 2630
7620.53 2691
7621.35 2551
7622.18 2564
7623.00 2507
7623.83 2433
7624.65 2393
7625.47 2363
7626.30 2355
7627.12 2307
7627.95 2302
7628.77 2378
7629.60 2395
7630.42 2414
7631.24 2484
7632.07 2461
7632.89 2392
7633.72 2494
7634.54 2452
7635.37 2353
7636.19 2302
7637.02 2306
7637.84 2193
7638.67 2169
7639.49 2066
7640.31 2062
7641.14 2023
7641.96 1981
7642.79 1945
7643.61 1978
7644.44 1999
7645.26 1992
7646.09 1987
7646.92 1945
7647.74 1978
7648.57 1997
7649.39 1993
7650.22 2057
7651.04 2005
7651.87 2013
7652.69 1948
7653.52 1929
7654.34 1896
7655.17 1841
7656.00 1838
7656.82 1825
7657.65 1891
7658.47 1837
7659.30 1855
7660.12 1899
7660.95 1886
7661.78 1842
7662.60 1840
7663.43 1824
7664.25 1815
7665.08 1855
7665.91 1839
7666.73 1826
7667.56 1863
7668.39 1821
7669.21 1855
7670.04 1854
7670.87 1801
7671.69 1823
7672.52 1765
7673.35 1827
7674.17 1814
7675.00 1847
7675.83 1807
7676.65 1788
7677.48 1801
7678.31 1786
7679.13 1807
7679.96 1861
7680.79 1817
7681.61 1930
7682.44 1935
7683.27 1926
7684.10 1951
7684.92 1972
7685.75 1971
7686.58 2018
7687.40 2089
7688.23 2079
7689.06 2023
7689.89 2023
7690.71 1976
7691.54 1939
7692.37 1955
7693.20 1924
7694.03 1917
7694.85 1935
7695.68 1943
7696.51 2004
7697.34 1998
7698.16 1985
7698.99 2043
7699.82 2063
7700.65 2103
7701.48 2024
7702.31 1968
7703.13 1976
7703.96 1973
7704.79 1960
7705.62 1938
7706.45 1869
7707.28 1886
7708.10 1893
7708.93 1943
7709.76 1877
7710.59 1865
7711.42 1868
7712.25 1894
7713.08 1886
7713.90 1932
7714.73 1874
7715.56 1921
7716.39 1957
7717.22 1913
7718.05 1950
7718.88 1920
7719.71 1928
7720.54 1939
7721.37 1933
7722.20 2029
7723.02 1946
7723.85 1876
7724.68 1927
7725.51 1863
7726.34 1884
7727.17 1896
7728.00 1949
7728.83 1920
7729.66 1987
7730.49 1961
7731.32 1939
7732.15 1936
7732.98 1941
7733.81 2007
7734.64 1993
7735.47 1981
7736.30 2050
7737.13 2032
7737.96 2055
7738.79 1995
7739.62 2085
7740.45 2118
7741.28 2054
7742.11 2040
7742.94 2150
7743.77 2238
7744.60 2267
7745.43 2341
7746.26 2389
7747.09 2439
7747.92 2467
7748.75 2513
7749.59 2485
7750.42 2515
7751.25 2524
7752.08 2477
7752.91 2539
7753.74 2619
7754.57 2667
7755.40 2876
7756.23 3092
7757.06 3105
7757.90 3201
7758.73 3302
7759.56 3201
7760.39 3109
7761.22 2969
7762.05 2861
7762.88 2672
7763.71 2501
7764.55 2475
7765.38 2369
7766.21 2240
7767.04 2193
7767.87 2130
7768.70 2106
7769.54 2116
7770.37 2040
7771.20 2110
7772.03 2128
7772.86 2106
7773.70 2114
7774.53 2233
7775.36 2247
7776.19 2433
7777.02 2436
7777.86 2532
7778.69 2434
7779.52 2424
7780.35 2438
7781.19 2325
7782.02 2232
7782.85 2223
7783.68 2229
7784.52 2206
7785.35 2127
7786.18 2039
7787.01 2026
7787.85 2063
7788.68 2017
7789.51 1965
7790.35 1962
7791.18 2003
7792.01 2002
7792.84 1970
7793.68 2017
7794.51 2031
7795.34 2026
7796.18 2012
7797.01 2005
7797.84 1998
7798.68 2055
7799.51 1966
7800.34 2017
7801.18 1933
7802.01 1983
7802.84 1986
7803.68 1968
7804.51 1952
7805.35 1975
7806.18 1982
7807.01 2062
7807.85 2043
7808.68 2096
7809.51 2163
7810.35 2074
7811.18 2116
7812.02 2137
7812.85 2155
7813.68 2106
7814.52 2164
7815.35 2205
7816.19 2212
7817.02 2182
7817.86 2146
7818.69 2144
7819.52 2190
7820.36 2213
7821.19 2278
7822.03 2311
7822.86 2280
7823.70 2310
7824.53 2426
7825.37 2410
7826.20 2452
7827.04 2542
7827.87 2601
7828.71 2561
7829.54 2489
7830.38 2487
7831.21 2436
7832.05 2493
7832.88 2482
7833.72 2526
7834.55 2511
7835.39 2541
7836.22 2398
7837.06 2425
7837.89 2423
7838.73 2358
7839.57 2345
7840.40 2305
7841.24 2316
7842.07 2272
7842.91 2221
7843.74 2301
7844.58 2281
7845.42 2255
7846.25 2107
7847.09 2174
7847.92 2256
7848.76 2158
7849.60 2146
7850.43 2083
7851.27 2072
7852.10 2060
7852.94 2066
7853.78 2162
7854.61 2110
7855.45 2074
7856.29 2061
7857.12 2129
7857.96 2172
7858.79 2124
7859.63 2176
7860.47 2211
7861.30 2152
7862.14 2125
7862.98 2172
7863.81 2176
7864.65 2104
7865.49 2136
7866.33 2117
7867.16 2154
7868.00 2166
7868.84 2160
7869.67 2228
7870.51 2253
7871.35 2177
7872.19 2254
7873.02 2293
7873.86 2267
7874.70 2304
7875.54 2451
7876.37 2487
7877.21 2599
7878.05 2611
7878.89 2639
7879.72 2621
7880.56 2565
7881.40 2574
7882.24 2565
7883.07 2588
7883.91 2532
7884.75 2536
7885.59 2481
7886.43 2472
7887.26 2434
7888.10 2404
7888.94 2457
7889.78 2489
7890.62 2421
7891.45 2462
7892.29 2436
7893.13 2422
7893.97 2352
7894.81 2329
7895.65 2299
7896.49 2312
7897.32 2311
7898.16 2340
7899.00 2278
7899.84 2345
7900.68 2360
7901.52 2321
7902.36 2274
7903.20 2311
7904.03 2267
7904.87 2129
7905.71 2066
7906.55 2068
7907.39 2101
7908.23 2062
7909.07 1992
7909.91 2043
7910.75 2036
7911.59 1999
7912.43 1976
7913.27 1980
7914.11 2004
7914.94 2049
7915.78 2066
7916.62 2105
7917.46 2178
7918.30 2128
7919.14 2154
7919.98 2174
7920.82 2148
7921.66 2089
7922.50 2002
7923.34 1956
7924.18 1929
7925.02 1985
7925.86 1924
7926.70 1919
7927.54 1866
7928.38 1931
7929.22 1918
7930.06 1898
7930.90 1876
7931.74 1884
7932.59 1902
7933.43 1885
7934.27 1859
7935.11 1821
7935.95 1865
7936.79 1814
7937.63 1807
7938.47 1818
7939.31 1894
7940.15 1881
7940.99 1874
7941.83 1883
7942.67 1861
7943.52 1862
7944.36 1961
7945.20 1948
7946.04 1931
7946.88 1933
7947.72 1972
7948.56 1988
7949.40 1947
7950.25 2015
7951.09 2032
7951.93 2058
7952.77 2101
7953.61 2103
7954.45 2072
7955.29 2184
7956.14 2155
7956.98 2094
7957.82 2060
7958.66 2052
7959.50 2116
7960.35 2084
7961.19 2123
7962.03 2140
7962.87 2193
7963.71 2168
7964.56 2158
7965.40 2262
7966.24 2215
7967.08 2275
7967.93 2350
7968.77 2316
7969.61 2284
7970.45 2284
7971.29 2339
7972.14 2255
7972.98 2213
7973.82 2184
7974.67 2129
7975.51 2049
7976.35 2083
7977.19 2057
7978.04 2063
7978.88 2061
7979.72 2030
7980.57 1989
7981.41 1992
7982.25 2003
7983.09 2026
7983.94 1989
7984.78 2023
7985.62 2046
7986.47 2072
7987.31 2014
7988.15 1974
7989.00 1973
7989.84 1967
7990.68 1942
7991.53 1945
7992.37 1847
7993.22 1890
7994.06 1882
7994.90 1904
7995.75 1958
7996.59 2114
7997.43 2209
7998.28 2293
7999.12 2430
7999.97 2563
8000.81 2603
8001.65 2641
8002.50 2622
8003.34 2542
8004.19 2450
8005.03 2264
8005.88 2195
8006.72 2176
8007.57 1989
8008.41 1931
8009.25 1840
8010.10 1801
8010.94 1778
8011.79 1757
8012.63 1671
8013.48 1723
8014.32 1578
8015.17 1624
8016.01 1686
8016.86 1677
8017.70 1673
8018.55 1579
8019.39 1630
8020.24 1642
8021.08 1619
8021.93 1606
8022.77 1549
8023.62 1535
8024.46 1483
8025.31 1508
8026.15 1518
8027.00 1504
8027.84 1530
8028.69 1514
8029.54 1563
8030.38 1527
8031.23 1531
8032.07 1476
8032.92 1536
8033.76 1561
8034.61 1509
8035.46 1452
8036.30 1472
8037.15 1512
8037.99 1494
8038.84 1526
8039.69 1438
8040.53 1439
8041.38 1459
8042.22 1519
8043.07 1506
8043.92 1547
8044.76 1455
8045.61 1478
8046.46 1509
8047.30 1498
8048.15 1498
8049.00 1457
8049.84 1530
8050.69 1484
8051.54 1534
8052.38 1477
8053.23 1485
8054.08 1461
8054.92 1419
8055.77 1400
8056.62 1462
8057.46 1472
8058.31 1451
8059.16 1467
8060.01 1466
8060.85 1450
8061.70 1453
8062.55 1485
8063.40 1469
8064.24 1450
8065.09 1409
8065.94 1511
8066.79 1451
8067.63 1399
8068.48 1432
8069.33 1469
8070.18 1469
8071.02 1429
8071.87 1444
8072.72 1420
8073.57 1409
8074.42 1427
8075.26 1486
8076.11 1411
8076.96 1381
8077.81 1380
8078.66 1369
8079.50 1356
8080.35 1335
8081.20 1327
8082.05 1370
8082.90 1385
8083.75 1404
8084.59 1369
8085.44 1367
8086.29 1348
8087.14 1351
8087.99 1316
8088.84 1277
8089.69 1329
8090.53 1367
8091.38 1326
8092.23 1331
8093.08 1273
8093.93 1337
8094.78 1417
8095.63 1372
8096.48 1336
8097.33 1380
8098.18 1372
8099.02 1279
8099.87 1305
8100.72 1358
8101.57 1344
8102.42 1387
8103.27 1316
8104.12 1339
8104.97 1344
8105.82 1351
8106.67 1313
8107.52 1283
8108.37 1293
8109.22 1300
8110.07 1303
8110.92 1274
8111.77 1239
8112.62 1307
8113.47 1334
8114.32 1278
8115.17 1331
8116.02 1339
8116.87 1309
8117.72 1302
8118.57 1313
8119.42 1383
8120.27 1370
8121.12 1337
8121.97 1335
8122.82 1409
8123.67 1403
8124.52 1366
8125.37 1357
8126.22 1306
8127.07 1312
8127.93 1327
8128.78 1345
8129.63 1369
8130.48 1384
8131.33 1343
8132.18 1357
8133.03 1377
8133.88 1338
8134.73 1353
8135.58 1319
8136.44 1371
8137.29 1427
8138.14 1404
8138.99 1360
8139.84 1308
8140.69 1345
8141.54 1362
8142.39 1361
8143.25 1388
8144.10 1362
8144.95 1370
8145.80 1383
8146.65 1382
8147.50 1458
8148.36 1436
8149.21 1431
8150.06 1471
8150.91 1485
8151.76 1476
8152.62 1444
8153.47 1524
8154.32 1630
8155.17 1589
8156.02 1632
8156.88 1623
8157.73 1597
8158.58 1579
8159.43 1568
8160.29 1507
8161.14 1450
8161.99 1450
8162.84 1422
8163.70 1413
8164.55 1396
8165.40 1411
8166.25 1406
8167.11 1409
8167.96 1384
8168.81 1373
8169.67 1358
8170.52 1468
8171.37 1402
8172.23 1336
8173.08 1331
8173.93 1302
8174.78 1324
8175.64 1265
8176.49 1347
8177.34 1322
8178.20 1248
8179.05 1271
8179.90 1225
8180.76 1251
8181.61 1211
8182.47 1218
8183.32 1230
8184.17 1230
8185.03 1173
8185.88 1212
8186.73 1169
8187.59 1128
8188.44 1186
8189.30 1240
8190.15 1186
8191.00 1139
8191.86 1152
8192.71 1211
8193.57 1198
8194.42 1204
8195.27 1206
8196.13 1182
8196.98 1185
8197.84 1200
8198.69 1203
8199.55 1122
8200.40 1148
8201.26 1159
8202.11 1183
8202.96 1128
8203.82 1161
8204.67 1156
8205.53 1188
8206.38 1168
8207.24 1131
8208.09 1145
8208.95 1161
8209.80 1162
8210.66 1140
8211.51 1138
8212.37 1130
8213.22 1172
8214.08 1168
8214.93 1229
8215.79 1182
8216.65 1171
8217.50 1154
8218.36 1163
8219.21 1136
8220.07 1140
8220.92 1205
8221.78 1208
8222.63 1139
8223.49 1179
8224.35 1211
8225.20 1162
8226.06 1120
8226.91 1152
8227.77 1181
8228.63 1172
8229.48 1223
8230.34 1189
8231.19 1242
8232.05 1209
8232.91 1137
8233.76 1140
8234.62 1165
8235.47 1228
8236.33 1196
8237.19 1183
8238.04 1123
8238.90 1140
8239.76 1137
8240.61 1097
8241.47 1100
8242.33 1139
8243.18 1144
8244.04 1188
8244.90 1154
8245.75 1126
8246.61 1117
8247.47 1121
8248.33 1106
8249.18 1141
8250.04 1120
8250.90 1129
8251.75 1093
8252.61 1106
8253.47 1136
8254.33 1139
8255.18 1146
8256.04 1156
8256.90 1175
8257.76 1141
8258.61 1158
8259.47 1139
8260.33 1104
8261.19 1073
8262.04 1116
8262.90 1160
8263.76 1129
8264.62 1124
8265.48 1094
8266.33 1127
8267.19 1129
8268.05 1124
8268.91 1171
8269.77 1210
8270.62 1168
8271.48 1216
8272.34 1242
8273.20 1146
8274.06 1144
8274.92 1188
8275.77 1212
8276.63 1207
8277.49 1189
8278.35 1191
8279.21 1236
8280.07 1168
8280.93 1175
8281.78 1242
8282.64 1259
8283.50 1277
8284.36 1255
8285.22 1273
8286.08 1289
8286.94 1274
8287.80 1336
8288.66 1356
8289.51 1302
8290.37 1320
8291.23 1277
8292.09 1327
8292.95 1358
8293.81 1394
8294.67 1361
8295.53 1356
8296.39 1372
8297.25 1396
8298.11 1347
8298.97 1335
8299.83 1292
8300.69 1327
8301.55 1325
8302.41 1403
8303.27 1348
8304.13 1329
8304.99 1278
8305.85 1308
8306.71 1295
8307.57 1271
8308.43 1247
8309.29 1227
8310.15 1214
8311.01 1214
8311.87 1275
8312.73 1238
8313.59 1227
8314.45 1295
8315.31 1321
8316.17 1219
8317.03 1194
8317.89 1197
8318.75 1166
8319.61 1232
8320.47 1230
8321.33 1288
8322.20 1233
8323.06 1211
8323.92 1186
8324.78 1237
8325.64 1247
8326.50 1273
8327.36 1235
8328.22 1232
8329.08 1240
8329.94 1227
8330.81 1179
8331.67 1221
8332.53 1179
8333.39 1210
8334.25 1183
8335.11 1194
8335.97 1211
8336.84 1190
8337.70 1204
8338.56 1185
8339.42 1205
8340.28 1188
8341.15 1131
8342.01 1185
8342.87 1242
8343.73 1195
8344.59 1195
8345.45 1160
8346.32 1177
8347.18 1221
8348.04 1188
8348.90 1209
8349.77 1118
8350.63 1182
8351.49 1136
8352.35 1129
8353.22 1196
8354.08 1178
8354.94 1222
8355.80 1162
8356.67 1181
8357.53 1170
8358.39 1172
8359.25 1236
8360.12 1193
8360.98 1213
8361.84 1221
8362.71 1256
8363.57 1245
8364.43 1206
8365.29 1241
8366.16 1257
8367.02 1241
8367.88 1235
8368.75 1252
8369.61 1210
8370.47 1274
8371.34 1230
8372.20 1234
8373.06 1219
8373.93 1221
8374.79 1241
8375.65 1209
8376.52 1268
8377.38 1275
8378.25 1286
8379.11 1269
8379.97 1248
8380.84 1302
8381.70 1276
8382.56 1304
8383.43 1248
8384.29 1297
8385.16 1340
8386.02 1304
8386.89 1305
8387.75 1296
8388.61 1347
8389.48 1354
8390.34 1319
8391.21 1341
8392.07 1342
8392.94 1340
8393.80 1323
8394.67 1329
8395.53 1371
8396.39 1373
8397.26 1335
8398.12 1350
8398.99 1387
8399.85 1393
8400.72 1387
8401.58 1405
8402.45 1419
8403.31 1420
8404.18 1442
8405.04 1444
8405.91 1439
8406.77 1469
8407.64 1425
8408.50 1425
8409.37 1500
8410.24 1494
8411.10 1533
8411.97 1477
8412.83 1517
8413.70 1487
8414.56 1488
8415.43 1460
8416.29 1473
8417.16 1512
8418.03 1559
8418.89 1528
8419.76 1555
8420.62 1542
8421.49 1520
8422.36 1575
8423.22 1605
8424.09 1650
8424.95 1569
8425.82 1557
8426.69 1643
8427.55 1637
8428.42 1666
8429.28 1753
8430.15 1703
8431.02 1713
8431.88 1756
8432.75 1800
8433.62 1775
8434.48 1823
8435.35 1858
8436.22 1822
8437.08 1900
8437.95 1959
8438.82 2031
8439.68 2073
8440.55 2180
8441.42 2232
8442.29 2226
8443.15 2268
8444.02 2321
8444.89 2344
8445.75 2375
8446.62 2350
8447.49 2307
8448.36 2305
8449.22 2376
8450.09 2476
8450.96 2557
8451.83 2655
8452.69 2913
8453.56 3237
8454.43 3534
8455.30 3789
8456.16 4056
8457.03 4122
8457.90 4113
8458.77 4105
8459.64 3948
8460.50 3637
8461.37 3429
8462.24 3162
8463.11 2918
8463.98 2666
8464.84 2495
8465.71 2315
8466.58 2213
8467.45 2056
8468.32 1984
8469.19 1989
8470.05 1951
8470.92 1863
8471.79 1791
8472.66 1795
8473.53 1799
8474.40 1883
8475.27 1833
8476.13 1728
8477.00 1682
8477.87 1702
8478.74 1649
8479.61 1674
8480.48 1635
8481.35 1519
8482.22 1588
8483.09 1623
8483.96 1589
8484.82 1620
8485.69 1637
8486.56 1645
8487.43 1691
8488.30 1710
8489.17 1647
8490.04 1636
8490.91 1586
8491.78 1574
8492.65 1591
8493.52 1537
8494.39 1604
8495.26 1570
8496.13 1563
8497.00 1505
8497.87 1601
8498.74 1555
8499.61 1576
8500.48 1551
8501.35 1482
8502.22 1517
8503.09 1454
8503.96 1463
8504.83 1495
8505.70 1515
8506.57 1540
8507.44 1555
8508.31 1516
8509.18 1588
8510.05 1595
8510.92 1568
8511.79 1560
8512.66 1568
8513.53 1567
8514.40 1584
8515.27 1568
8516.15 1554
8517.02 1631
8517.89 1614
8518.76 1549
8519.63 1573
8520.50 1595
8521.37 1634
8522.24 1582
8523.11 1611
8523.98 1567
8524.86 1620
8525.73 1583
8526.60 1552
8527.47 1528
8528.34 1513
8529.21 1562
8530.08 1578
8530.96 1577
8531.83 1556
8532.70 1569
8533.57 1604
8534.44 1608
8535.31 1572
8536.19 1536
8537.06 1567
8537.93 1594
8538.80 1555
8539.67 1560
8540.55 1551
8541.42 1484
8542.29 1484
8543.16 1495
8544.03 1480
8544.91 1510
8545.78 1482
8546.65 1491
8547.52 1521
8548.40 1467
8549.27 1507
8550.14 1504
8551.01 1591
8551.89 1590
8552.76 1598
8553.63 1616
8554.51 1605
8555.38 1672
8556.25 1641
8557.12 1656
8558.00 1635
8558.87 1572
8559.74 1551
8560.62 1561
8561.49 1507
8562.36 1553
8563.24 1501
8564.11 1437
8564.98 1478
8565.86 1461
8566.73 1426
8567.60 1454
8568.48 1472
8569.35 1421
8570.22 1381
8571.10 1407
8571.97 1377
8572.84 1355
8573.72 1360
8574.59 1380
8575.46 1359
8576.34 1350
8577.21 1367
8578.09 1309
8578.96 1296
8579.83 1287
8580.71 1335
8581.58 1346
8582.46 1297
8583.33 1326
8584.21 1314
8585.08 1282
8585.95 1288
8586.83 1304
8587.70 1330
8588.58 1316
8589.45 1291
8590.33 1253
8591.20 1270
8592.08 1331
8592.95 1341
8593.83 1318
8594.70 1336
8595.58 1356
8596.45 1382
8597.33 1336
8598.20 1390
8599.08 1380
8599.95 1341
8600.83 1349
8601.70 1385
8602.58 1395
8603.45 1360
8604.33 1386
8605.20 1377
8606.08 1416
8606.95 1355
8607.83 1387
8608.70 1432
8609.58 1443
8610.45 1452
8611.33 1492
8612.21 1507
8613.08 1392
8613.96 1392
8614.83 1454
8615.71 1455
8616.59 1413
8617.46 1445
8618.34 1432
8619.21 1428
8620.09 1435
8620.97 1431
8621.84 1393
8622.72 1468
8623.59 1475
8624.47 1434
8625.35 1434
8626.22 1472
8627.10 1509
8627.98 1521
8628.85 1500
8629.73 1473
8630.61 1553
8631.48 1517
8632.36 1535
8633.24 1532
8634.11 1532
8634.99 1510
8635.87 1555
8636.74 1565
8637.62 1598
8638.50 1606
8639.37 1529
8640.25 1605
8641.13 1619
8642.01 1567
8642.88 1592
8643.76 1610
8644.64 1696
8645.52 1676
8646.39 1697
8647.27 1730
8648.15 1733
8649.03 1711
8649.90 1683
8650.78 1708
8651.66 1742
8652.54 1777
8653.41 1793
8654.29 1796
8655.17 1787
8656.05 1761
8656.93 1799
8657.80 1795
8658.68 1806
8659.56 1808
8660.44 1836
8661.32 1854
8662.19 1852
8663.07 1872
8663.95 1842
8664.83 1857
8665.71 1995
8666.59 2008
8667.46 2073
8668.34 2128
8669.22 2240
8670.10 2348
8670.98 2399
8671.86 2439
8672.74 2480
8673.62 2598
8674.49 2591
8675.37 2536
8676.25 2491
8677.13 2510
8678.01 2453
8678.89 2451
8679.77 2334
8680.65 2250
8681.53 2183
8682.41 2105
8683.29 2214
8684.16 2217
8685.04 2284
8685.92 2348
8686.80 2508
8687.68 2681
8688.56 2923
8689.44 3124
8690.32 3399
8691.20 3695
8692.08 3838
8692.96 3929
8693.84 4012
8694.72 3925
8695.60 3783
8696.48 3638
8697.36 3335
8698.24 3144
8699.12 2847
8700.00 2651
8700.88 2436
8701.76 2326
8702.64 2110
8703.52 2033
8704.40 1984
8705.28 1954
8706.16 1890
8707.04 1853
8707.92 1770
8708.80 1720
8709.69 1751
8710.57 1715
8711.45 1751
8712.33 1654
8713.21 1640
8714.09 1611
8714.97 1631
8715.85 1616
8716.73 1604
8717.61 1539
8718.49 1584
8719.38 1561
8720.26 1527
8721.14 1586
8722.02 1555
8722.90 1591
8723.78 1578
8724.66 1590
8725.54 1622
8726.43 1626
8727.31 1587
8728.19 1656
8729.07 1641
8729.95 1643
8730.83 1596
8731.72 1688
8732.60 1624
8733.48 1585
8734.36 1560
8735.24 1519
8736.13 1541
8737.01 1628
8737.89 1644
8738.77 1586
8739.65 1568
8740.54 1604
8741.42 1578
8742.30 1544
8743.18 1575
8744.07 1551
8744.95 1622
8745.83 1621
8746.71 1624
8747.60 1619
8748.48 1620
8749.36 1701
8750.24 1728
8751.13 1660
8752.01 1682
8752.89 1761
8753.77 1833
8754.66 1880
8755.54 1886
8756.42 1920
8757.31 1976
8758.19 2033
8759.07 2023
8759.96 2035
8760.84 1980
8761.72 1896
8762.61 1954
8763.49 1998
8764.37 1953
8765.26 1925
8766.14 1960
8767.02 1892
8767.91 1886
8768.79 1879
8769.67 1871
8770.56 1845
8771.44 1923
8772.32 1868
8773.21 1884
8774.09 1869
8774.98 1899
8775.86 1852
8776.74 1834
8777.63 1823
8778.51 1801
8779.40 1798
8780.28 1788
8781.17 1862
8782.05 1755
8782.93 1729
8783.82 1756
8784.70 1759
8785.59 1784
8786.47 1781
8787.36 1752
8788.24 1724
8789.13 1723
8790.01 1671
8790.89 1720
8791.78 1699
8792.66 1744
8793.55 1722
8794.43 1690
8795.32 1693
8796.20 1735
8797.09 1739
8797.97 1714
8798.86 1772
8799.74 1730
8800.63 1790
8801.52 1749
8802.40 1785
8803.29 1680
8804.17 1679
8805.06 1680
8805.94 1669
8806.83 1707
8807.71 1703
8808.60 1661
8809.48 1656
8810.37 1655
8811.26 1618
8812.14 1612
8813.03 1608
8813.91 1552
8814.80 1549
8815.69 1593
8816.57 1607
8817.46 1563
8818.34 1544
8819.23 1601
8820.12 1579
8821.00 1571
8821.89 1578
8822.77 1602
8823.66 1519
8824.55 1554
8825.43 1537
8826.32 1497
8827.21 1465
8828.09 1481
8828.98 1462
8829.87 1455
8830.75 1471
8831.64 1481
8832.53 1434
8833.41 1432
8834.30 1443
8835.19 1418
8836.08 1388
8836.96 1382
8837.85 1364
8838.74 1376
8839.62 1380
8840.51 1383
8841.40 1363
8842.29 1376
8843.17 1392
8844.06 1393
8844.95 1364
8845.84 1342
8846.72 1350
8847.61 1398
8848.50 1358
8849.39 1352
8850.27 1317
8851.16 1309
8852.05 1303
8852.94 1306
8853.82 1335
8854.71 1301
8855.60 1290
8856.49 1326
8857.38 1288
8858.26 1281
8859.15 1291
8860.04 1219
8860.93 1294
8861.82 1289
8862.71 1227
8863.59 1261
8864.48 1252
8865.37 1236
8866.26 1229
8867.15 1246
8868.04 1254
8868.93 1232
8869.81 1176
8870.70 1209
8871.59 1261
8872.48 1192
8873.37 1224
8874.26 1207
8875.15 1189
8876.04 1188
8876.93 1175
8877.81 1206
8878.70 1262
8879.59 1274
8880.48 1207
8881.37 1203
8882.26 1181
8883.15 1137
8884.04 1193
8884.93 1256
8885.82 1254
8886.71 1171
8887.60 1183
8888.49 1213
8889.38 1170
8890.27 1172
8891.16 1182
8892.05 1160
8892.94 1137
8893.83 1154
8894.72 1157
8895.61 1128
8896.50 1125
8897.39 1149
8898.28 1182
8899.17 1130
8900.06 1142
8900.95 1145
8901.84 1186
8902.73 1202
8903.62 1122
8904.51 1151
8905.40 1162
8906.29 1183
8907.18 1149
8908.07 1156
8908.96 1162
8909.85 1152
8910.74 1153
8911.63 1174
8912.52 1132
8913.41 1131
8914.31 1125
8915.20 1154
8916.09 1150
8916.98 1107
8917.87 1083
8918.76 1146
8919.65 1094
8920.54 1116
8921.43 1103
8922.33 1090
8923.22 1090
8924.11 1030
8925.00 1071
8925.89 1109
8926.78 1062
8927.67 1093
8928.57 1139
8929.46 1097
8930.35 1083
8931.24 1014
8932.13 1111
8933.03 1144
8933.92 1109
8934.81 1083
8935.70 1069
8936.59 1089
8937.49 1059
8938.38 1062
8939.27 1071
8940.16 1004
8941.05 1022
8941.95 1025
8942.84 1051
8943.73 1051
8944.62 1058
8945.52 1111
8946.41 1106
8947.30 1038
8948.19 1022
8949.09 1011
8949.98 1006
8950.87 1015
8951.76 1020
8952.66 1045
8953.55 1015
8954.44 1008
8955.34 1040
8956.23 1060
8957.12 978
8958.02 978
8958.91 1030
8959.80 999
8960.69 1011
8961.59 1042
8962.48 1039
8963.37 999
8964.27 1004
8965.16 1031
8966.05 1043
8966.95 1014
8967.84 1012
8968.74 1006
8969.63 1059
8970.52 1064
8971.42 1081
8972.31 1038
8973.20 1058
8974.10 1054
8974.99 1063
8975.89 1043
8976.78 1023
8977.67 1066
8978.57 1080
8979.46 1023
8980.36 962
8981.25 983
8982.15 1021
8983.04 1035
8983.93 1006
8984.83 1000
8985.72 1046
8986.62 1041
8987.51 1041
8988.41 1006
8989.30 995
8990.20 983
8991.09 990
8991.99 973
8992.88 958
8993.78 973
8994.67 997
8995.57 1008
8996.46 1027
8997.36 966
8998.25 954
8999.15 1001
9000.04 1039
9000.94 964
9001.83 981
9002.73 963
9003.62 1013
9004.52 1004
9005.41 1005
9006.31 983
9007.20 988
9008.10 953
9009.00 953
9009.89 927
9010.79 926
9011.68 956
9012.58 998
9013.47 963
9014.37 999
9015.27 986
9016.16 949
9017.06 952
9017.95 981
9018.85 962
9019.75 925
9020.64 976
9021.54 981
9022.43 985
9023.33 927
9024.23 948
9025.12 937
9026.02 945
9026.92 956
9027.81 985
9028.71 987
9029.61 924
9030.50 959
9031.40 932
9032.30 993
9033.19 950
9034.09 932
9034.99 911
9035.88 947
9036.78 933
9037.68 920
9038.58 930
9039.47 1006
9040.37 969
9041.27 983
9042.16 968
9043.06 954
9043.96 992
9044.86 946
9045.75 977
9046.65 941
9047.55 959
9048.45 980
9049.34 958
9050.24 945
9051.14 970
9052.04 975
9052.94 999
9053.83 983
9054.73 1020
9055.63 1024
9056.53 1054
9057.43 1047
9058.32 1070
9059.22 1080
9060.12 1036
9061.02 1064
9061.92 1068
9062.81 1026
9063.71 1054
9064.61 1062
9065.51 1055
9066.41 1056
9067.31 1069
9068.21 1072
9069.10 1029
9070.00 999
9070.90 990
9071.80 983
9072.70 989
9073.60 943
9074.50 971
9075.40 1029
9076.29 1048
9077.19 975
9078.09 956
9078.99 1012
9079.89 1044
9080.79 1035
9081.69 1047
9082.59 1036
9083.49 1063
9084.39 1054
9085.29 1083
9086.19 1029
9087.09 1020
9087.98 1050
9088.88 1071
9089.78 1090
9090.68 1091
9091.58 1115
9092.48 1126
9093.38 1113
9094.28 1156
9095.18 1103
9096.08 1087
9096.98 1058
9097.88 1067
9098.78 1005
9099.68 1076
9100.58 1025
9101.48 1045
9102.38 1065
9103.28 1012
9104.18 996
9105.08 1003
9105.99 1030
9106.89 1010
9107.79 1007
9108.69 993
9109.59 1001
9110.49 1019
9111.39 1004
9112.29 1001
9113.19 972
9114.09 1017
9114.99 971
9115.89 985
9116.79 999
9117.69 1000
9118.60 1014
9119.50 994
9120.40 951
9121.30 933
9122.20 964
9123.10 984
9124.00 977
9124.90 944
9125.81 967
9126.71 1008
9127.61 947
9128.51 932
9129.41 978
9130.31 935
9131.22 928
9132.12 992
9133.02 955
9133.92 945
9134.82 946
9135.72 1001
9136.63 955
9137.53 941
9138.43 962
9139.33 940
9140.23 964
9141.14 952
9142.04 937
9142.94 955
9143.84 947
9144.75 953
9145.65 982
9146.55 954
9147.45 974
9148.36 1001
9149.26 994
9150.16 972
9151.06 950
9151.97 921
9152.87 955
9153.77 952
9154.67 898
9155.58 898
9156.48 929
9157.38 956
9158.29 952
9159.19 947
9160.09 936
9161.00 949
9161.90 971
9162.80 951
9163.71 926
9164.61 946
9165.51 902
9166.42 938
9167.32 901
9168.22 882
9169.13 932
9170.03 914
9170.93 904
9171.84 925
9172.74 923
9173.64 936
9174.55 910
9175.45 899
9176.36 937
9177.26 989
9178.16 966
9179.07 955
9179.97 985
9180.88 1003
9181.78 983
9182.69 919
9183.59 968
9184.49 935
9185.40 922
9186.30 925
9187.21 956
9188.11 943
9189.02 946
9189.92 959
9190.82 976
9191.73 974
9192.63 945
9193.54 924
9194.44 975
9195.35 984
9196.25 1016
9197.16 1036
9198.06 1006
9198.97 1021
9199.87 1043
9200.78 1030
9201.68 1017
9202.59 1023
9203.49 1080
9204.40 1039
9205.30 988
9206.21 1019
9207.12 1038
9208.02 1011
9208.93 959
9209.83 977
9210.74 984
9211.64 963
9212.55 943
9213.45 982
9214.36 1015
9215.27 888
9216.17 909
9217.08 913
9217.98 961
9218.89 959
9219.80 961
9220.70 976
9221.61 951
9222.51 961
9223.42 1010
9224.33 976
9225.23 979
9226.14 981
9227.05 978
9227.95 958
9228.86 939
9229.77 971
9230.67 949
9231.58 906
9232.49 913
9233.39 899
9234.30 946
9235.21 936
9236.11 907
9237.02 901
9237.93 908
9238.83 917
9239.74 921
9240.65 923
9241.55 923
9242.46 943
9243.37 887
9244.28 902
9245.18 916
9246.09 910
9247.00 892
9247.91 917
9248.81 925
9249.72 950
9250.63 881
9251.54 884
9252.44 875
9253.35 877
9254.26 906
9255.17 926
9256.07 883
9256.98 892
9257.89 914
9258.80 899
9259.71 898
9260.61 967
9261.52 883
9262.43 870
9263.34 863
9264.25 916
9265.16 888
9266.06 899
9266.97 885
9267.88 872
9268.79 916
9269.70 948
9270.61 985
9271.51 977
9272.42 953
9273.33 953
9274.24 993
9275.15 992
9276.06 971
9276.97 975
9277.88 903
9278.78 963
9279.69 967
9280.60 965
9281.51 970
9282.42 945
9283.33 958
9284.24 951
9285.15 938
9286.06 940
9286.97 993
9287.88 940
9288.79 952
9289.70 951
9290.60 970
9291.51 960
9292.42 956
9293.33 953
9294.24 938
9295.15 960
9296.06 980
9296.97 971
9297.88 981
9298.79 989
9299.70 1006
9300.61 967
9301.52 983
9302.43 931
9303.34 987
9304.25 1056
9305.16 1001
9306.07 995
9306.98 1053
9307.89 1079
9308.80 1047
9309.71 1056
9310.63 1053
9311.54 1050
9312.45 1062
9313.36 1048
9314.27 1019
9315.18 1000
9316.09 996
9317.00 992
9317.91 1007
9318.82 1004
9319.73 993
9320.64 1030
9321.55 1014
9322.47 994
9323.38 1016
9324.29 985
9325.20 1002
9326.11 1048
9327.02 1007
9327.93 1001
9328.84 968
9329.76 1025
9330.67 1023
9331.58 1015
9332.49 1025
9333.40 1029
9334.31 1013
9335.23 1018
9336.14 1039
9337.05 980
9337.96 1010
9338.87 997
9339.78 1044
9340.70 1018
9341.61 1041
9342.52 1017
9343.43 989
9344.34 1015
9345.26 1012
9346.17 964
9347.08 969
9347.99 970
9348.91 975
9349.82 990
9350.73 965
9351.64 968
9352.56 962
9353.47 986
9354.38 1006
9355.29 965
9356.21 969
9357.12 945
9358.03 954
9358.94 954
9359.86 940
9360.77 941
9361.68 954
9362.60 939
9363.51 937
9364.42 912
9365.34 960
9366.25 986
9367.16 934
9368.08 982
9368.99 950
9369.90 937
9370.82 923
9371.73 947
9372.64 987
9373.56 959
9374.47 932
9375.38 921
9376.30 942
9377.21 917
9378.12 948
9379.04 936
9379.95 966
9380.87 945
9381.78 929
9382.69 1017
9383.61 998
9384.52 982
9385.44 1002
9386.35 1001
9387.27 939
9388.18 946
9389.09 952
9390.01 991
9390.92 978
9391.84 980
9392.75 1010
9393.67 978
9394.58 1007
9395.50 1004
9396.41 1046
9397.32 1014
9398.24 1056
9399.15 1073
9400.07 1059
9400.98 1007
9401.90 999
9402.81 1005
9403.73 979
9404.64 1001
9405.56 1011
9406.47 958
9407.39 976
9408.30 1012
9409.22 1038
9410.14 1000
9411.05 983
9411.97 1019
9412.88 1016
9413.80 995
9414.71 1023
9415.63 987
9416.54 1013
9417.46 1002
9418.38 1004
9419.29 1049
9420.21 1027
9421.12 994
9422.04 1029
9422.95 1018
9423.87 989
9424.79 1029
9425.70 1040
9426.62 1019
9427.54 1025
9428.45 970
9429.37 1028
9430.28 989
9431.20 1029
9432.12 1039
9433.03 1030
9433.95 1053
9434.87 1043
9435.78 1073
9436.70 1048
9437.62 1029
9438.53 1072
9439.45 1112
9440.37 1093
9441.28 1051
9442.20 1030
9443.12 1064
9444.03 1019
9444.95 1045
9445.87 1090
9446.79 1072
9447.70 1150
9448.62 1191
9449.54 1205
9450.45 1190
9451.37 1242
9452.29 1253
9453.21 1309
9454.12 1267
9455.04 1331
9455.96 1294
9456.88 1231
9457.79 1200
9458.71 1157
9459.63 1097
9460.55 1113
9461.47 1062
9462.38 1036
9463.30 1003
9464.22 1037
9465.14 984
9466.06 984
9466.97 1016
9467.89 996
9468.81 976
9469.73 974
9470.65 993
9471.56 943
9472.48 969
9473.40 962
9474.32 956
9475.24 917
9476.16 964
9477.08 943
9477.99 973
9478.91 960
9479.83 949
9480.75 1000
9481.67 1052
9482.59 1007
9483.51 974
9484.43 1014
9485.34 1003
9486.26 985
9487.18 1008
9488.10 976
9489.02 998
9489.94 957
9490.86 980
9491.78 996
9492.70 977
9493.62 956
9494.54 938
9495.46 972
9496.38 980
9497.30 965
9498.22 961
9499.13 943
9500.05 1005
9500.97 972
9501.89 992
9502.81 989
9503.73 962
9504.65 946
9505.57 993
9506.49 960
9507.41 950
9508.33 967
9509.25 964
9510.17 935
9511.09 921
9512.01 945
9512.93 954
9513.86 960
9514.78 985
9515.70 994
9516.62 999
9517.54 987
9518.46 960
9519.38 1012
9520.30 995
9521.22 969
9522.14 1014
9523.06 996
9523.98 994
9524.90 955
9525.82 1015
9526.75 987
9527.67 1053
9528.59 1076
9529.51 1090
9530.43 1120
9531.35 1085
9532.27 1092
9533.19 1106
9534.11 1053
9535.04 1060
9535.96 1082
9536.88 1077
9537.80 1039
9538.72 1023
9539.64 1027
9540.57 1028
9541.49 1041
9542.41 966
9543.33 975
9544.25 982
9545.17 973
9546.10 976
9547.02 947
9547.94 949
9548.86 935
9549.78 940
9550.71 915
9551.63 934
9552.55 914
9553.47 966
9554.40 994
9555.32 973
9556.24 973
9557.16 1001
9558.09 988
9559.01 998
9559.93 954
9560.85 974
9561.78 996
9562.70 959
9563.62 1000
9564.54 988
9565.47 945
9566.39 920
9567.31 976
9568.24 1007
9569.16 1006
9570.08 964
9571.00 978
9571.93 967
9572.85 946
9573.77 960
9574.70 992
9575.62 927
9576.54 940
9577.47 1006
9578.39 978
9579.31 907
9580.24 959
9581.16 992
9582.09 943
9583.01 968
9583.93 937
9584.86 962
9585.78 961
9586.70 943
9587.63 972
9588.55 966
9589.48 943
9590.40 1001
9591.32 1025
9592.25 988
9593.17 952
9594.10 945
9595.02 1000
9595.95 1005
9596.87 1004
9597.79 988
9598.72 1014
9599.64 1033
9600.57 986
9601.49 1027
9602.42 1015
9603.34 964
9604.27 980
9605.19 993
9606.12 1030
9607.04 949
9607.97 933
9608.89 990
9609.82 956
9610.74 968
9611.67 958
9612.59 1037
9613.52 1034
9614.44 984
9615.37 997
9616.29 993
9617.22 1017
9618.14 982
9619.07 1037
9619.99 1019
9620.92 1027
9621.85 1003
9622.77 1053
9623.70 1068
9624.62 987
9625.55 1068
9626.47 1074
9627.40 1046
9628.33 1043
9629.25 1042
9630.18 1046
9631.10 1046
9632.03 1042
9632.96 1084
9633.88 1093
9634.81 1125
9635.73 1122
9636.66 1084
9637.59 1104
9638.51 1096
9639.44 1123
9640.37 1118
9641.29 1128
9642.22 1139
9643.15 1161
9644.07 1188
9645.00 1177
9645.93 1184
9646.85 1235
9647.78 1259
9648.71 1314
9649.63 1316
9650.56 1316
9651.49 1305
9652.41 1324
9653.34 1277
9654.27 1245
9655.20 1244
9656.12 1197
9657.05 1184
9657.98 1177
9658.90 1126
9659.83 1153
9660.76 1188
9661.69 1127
9662.61 1136
9663.54 1084
9664.47 1085
9665.40 1114
9666.32 1095
9667.25 1145
9668.18 1113
9669.11 1125
9670.04 1138
9670.96 1147
9671.89 1141
9672.82 1057
9673.75 1103
9674.68 1143
9675.60 1102
9676.53 1076
9677.46 1104
9678.39 1092
9679.32 1044
9680.25 1038
9681.17 1077
9682.10 1073
9683.03 1044
9683.96 1045
9684.89 1053
9685.82 1092
9686.75 1003
9687.67 1038
9688.60 1130
9689.53 1078
9690.46 1059
9691.39 1085
9692.32 1111
9693.25 1083
9694.18 1108
9695.11 1072
9696.03 1093
9696.96 1090
9697.89 1049
9698.82 1067
9699.75 1050
9700.68 1020
9701.61 1061
9702.54 1073
9703.47 1029
9704.40 1020
9705.33 1069
9706.26 1043
9707.19 1013
9708.12 1010
9709.05 1019
9709.98 1020
9710.91 1060
9711.84 1047
9712.77 1050
9713.70 1067
9714.63 1081
9715.56 1064
9716.49 1034
9717.42 970
9718.35 982
9719.28 949
9720.21 1006
9721.14 1007
9722.07 968
9723.00 1013
9723.93 1047
9724.86 998
9725.79 999
9726.72 1044
9727.65 1072
9728.58 1003
9729.51 996
9730.44 1050
9731.37 1044
9732.31 1095
9733.24 1023
9734.17 1025
9735.10 1033
9736.03 1067
9736.96 1059
9737.89 1031
9738.82 1078
9739.75 1050
9740.69 1021
9741.62 1022
9742.55 1021
9743.48 1016
9744.41 1073
9745.34 1073
9746.27 1069
9747.21 1076
9748.14 1048
9749.07 1030
9750.00 1050
9750.93 1030
9751.86 1006
9752.80 1041
9753.73 1089
9754.66 1028
9755.59 998
9756.52 1001
9757.46 1011
9758.39 1046
9759.32 1064
9760.25 1062
9761.18 1029
9762.12 1035
9763.05 1088
9763.98 1044
9764.91 1033
9765.85 1077
9766.78 1115
9767.71 1113
9768.64 1047
9769.58 1086
9770.51 1078
9771.44 1059
9772.37 1036
9773.31 1068
9774.24 1061
9775.17 1026
9776.11 1081
9777.04 1050
9777.97 1113
9778.91 1049
9779.84 1093
9780.77 1100
9781.71 1205
9782.64 1186
9783.57 1166
9784.51 1166
9785.44 1110
9786.37 1155
9787.31 1161
9788.24 1131
9789.17 1094
9790.11 1105
9791.04 1131
9791.97 1118
9792.91 1117
9793.84 1125
9794.77 1106
9795.71 1179
9796.64 1161
9797.58 1171
9798.51 1147
9799.44 1154
9800.38 1210
9801.31 1114
9802.25 1127
9803.18 1077
9804.12 1086
9805.05 1089
9805.98 1087
9806.92 1110
9807.85 1045
9808.79 1047
9809.72 1028
9810.66 1035
9811.59 1033
9812.53 1018
9813.46 977
9814.40 1013
9815.33 970
9816.27 978
9817.20 990
9818.14 982
9819.07 1016
9820.01 1068
9820.94 998
9821.88 1003
9822.81 1004
9823.75 1011
9824.68 979
9825.62 1028
9826.55 1024
9827.49 1001
9828.42 1010
9829.36 1008
9830.29 1006
9831.23 938
9832.17 977
9833.10 975
9834.04 963
9834.97 1003
9835.91 988
9836.84 1002
9837.78 967
9838.72 953
9839.65 997
9840.59 975
9841.52 1003
9842.46 975
9843.40 979
9844.33 1011
9845.27 1033
9846.20 1022
9847.14 997
9848.08 1024
9849.01 984
9849.95 1027
9850.89 1006
9851.82 1026
9852.76 996
9853.70 1024
9854.63 1015
9855.57 1023
9856.51 1022
9857.44 1053
9858.38 1032
9859.32 1029
9860.25 1059
9861.19 1049
9862.13 1025
9863.07 974
9864.00 988
9864.94 1038
9865.88 1019
9866.81 1028
9867.75 974
9868.69 970
9869.63 1026
9870.56 1067
9871.50 1043
9872.44 1072
9873.38 1013
9874.31 1023
9875.25 1009
9876.19 1069
9877.13 1040
9878.07 1062
9879.00 1033
9879.94 1051
9880.88 1085
9881.82 1039
9882.75 1032
9883.69 1046
9884.63 1076
9885.57 1053
9886.51 1028
9887.45 1014
9888.38 1033
9889.32 1057
9890.26 1031
9891.20 1062
9892.14 1078
9893.08 1037
9894.01 1100
9894.95 1031
9895.89 1095
9896.83 1061
9897.77 1040
9898.71 1109
9899.65 1109
9900.59 1059
9901.52 1088
9902.46 1076
9903.40 1070
9904.34 1073
9905.28 1106
9906.22 1091
9907.16 1102
9908.10 1113
9909.04 1167
9909.98 1111
9910.92 1113
9911.86 1098
9912.80 1052
9913.73 1131
9914.67 1160
9915.61 1154
9916.55 1170
9917.49 1161
9918.43 1174
9919.37 1236
9920.31 1278
9921.25 1306
9922.19 1345
9923.13 1391
9924.07 1489
9925.01 1515
9925.95 1497
9926.89 1526
9927.83 1560
9928.77 1494
9929.71 1487
9930.65 1445
9931.59 1420
9932.53 1345
9933.47 1316
9934.41 1303
9935.36 1284
9936.30 1263
9937.24 1250
9938.18 1290
9939.12 1220
9940.06 1173
9941.00 1175
9941.94 1224
9942.88 1212
9943.82 1204
9944.76 1188
9945.70 1186
9946.64 1158
9947.59 1167
9948.53 1188
9949.47 1175
9950.41 1168
9951.35 1158
9952.29 1220
9953.23 1239
9954.17 1189
9955.12 1225
9956.06 1193
9957.00 1166
9957.94 1226
9958.88 1206
9959.82 1235
9960.77 1178
9961.71 1178
9962.65 1194
9963.59 1179
9964.53 1197
9965.48 1175
9966.42 1216
9967.36 1231
9968.30 1240
9969.24 1231
9970.19 1223
9971.13 1214
9972.07 1224
9973.01 1217
9973.95 1170
9974.90 1130
9975.84 1176
9976.78 1204
9977.72 1157
9978.67 1138
9979.61 1084
9980.55 1102
9981.50 1112
9982.44 1195
9983.38 1146
9984.32 1172
9985.27 1158
9986.21 1163
9987.15 1114
9988.10 1050
9989.04 1038
9989.98 1077
9990.92 1032
9991.87 1050
9992.81 1070
9993.75 1042
9994.70 1061
9995.64 1045
9996.58 1073
9997.53 1044
9998.47 1027
9999.41 1028
10000.36 1043
10001.30 998
10002.25 1046
10003.19 1054
10004.13 1039
10005.08 979
10006.02 980
10006.96 1006
10007.91 1030
10008.85 1020
10009.80 977
10010.74 1009
10011.68 1023
10012.63 1023
10013.57 1000
10014.52 1019
10015.46 1013
10016.41 1068
10017.35 1031
10018.29 1015
10019.24 1016
10020.18 995
10021.13 977
10022.07 996
10023.02 985
10023.96 1053
10024.91 1054
10025.85 1051
10026.80 1022
10027.74 1011
10028.69 1004
10029.63 995
10030.58 1011
10031.52 1032
10032.47 976
10033.41 959
10034.36 940
10035.30 1012
10036.25 1018
10037.19 981
10038.14 968
10039.08 970
10040.03 926
10040.97 1008
10041.92 920
10042.87 977
10043.81 944
10044.76 932
10045.70 976
10046.65 1015
10047.59 971
10048.54 916
10049.49 902
10050.43 961
10051.38 923
10052.32 973
10053.27 957
10054.22 929
10055.16 943
10056.11 916
10057.05 948
10058.00 947
10058.95 934
10059.89 918
10060.84 924
10061.79 952
10062.73 913
10063.68 949
10064.63 962
10065.57 978
10066.52 968
10067.47 964
10068.41 950
10069.36 948
10070.31 947
10071.25 991
10072.20 943
10073.15 945
10074.10 974
10075.04 1015
10075.99 926
10076.94 921
10077.88 953
10078.83 929
10079.78 926
10080.73 928
10081.67 926
10082.62 1025
10083.57 965
10084.52 963
10085.46 948
10086.41 912
10087.36 921
10088.31 891
10089.25 922
10090.20 897
10091.15 905
10092.10 891
10093.05 923
10093.99 935
10094.94 904
10095.89 895
10096.84 904
10097.79 940
10098.73 897
10099.68 922
10100.63 906
10101.58 925
10102.53 882
10103.48 887
10104.42 872
10105.37 910
10106.32 895
10107.27 918
10108.22 906
10109.17 891
10110.12 905
10111.06 886
10112.01 883
10112.96 914
10113.91 889
10114.86 940
10115.81 893
10116.76 872
10117.71 873
10118.66 911
10119.61 950
10120.56 901
10121.50 898
10122.45 926
10123.40 918
10124.35 891
10125.30 876
10126.25 863
10127.20 912
10128.15 926
10129.10 917
10130.05 928
10131.00 888
10131.95 913
10132.90 922
10133.85 943
10134.80 992
10135.75 944
10136.70 936
10137.65 948
10138.60 941
10139.55 911
10140.50 908
10141.45 907
10142.40 927
10143.35 953
10144.30 965
10145.25 948
10146.20 962
10147.15 1006
10148.10 943
10149.05 954
10150.00 986
10150.95 950
10151.90 940
10152.86 967
10153.81 998
10154.76 983
10155.71 976
10156.66 972
10157.61 964
10158.56 987
10159.51 982
10160.46 997
10161.41 997
10162.37 970
10163.32 1005
10164.27 1024
10165.22 991
10166.17 1023
10167.12 1016
10168.07 1040
10169.03 1044
10169.98 1086
10170.93 1085
10171.88 1061
10172.83 1111
10173.78 1043
10174.74 1078
10175.69 1137
10176.64 1126
10177.59 1103
10178.54 1122
10179.49 1141
10180.45 1153
10181.40 1199
10182.35 1238
10183.30 1225
10184.26 1220
10185.21 1167
10186.16 1189
10187.11 1202
10188.06 1251
10189.02 1224
10189.97 1242
10190.92 1183
10191.87 1205
10192.83 1299
10193.78 1252
10194.73 1243
10195.69 1215
10196.64 1258
10197.59 1259
10198.54 1318
10199.50 1396
10200.45 1314
10201.40 1328
10202.36 1397
10203.31 1400
10204.26 1485
10205.22 1473
10206.17 1477
10207.12 1507
10208.08 1519
10209.03 1520
10209.98 1469
10210.94 1448
10211.89 1395
10212.84 1425
10213.80 1392
10214.75 1341
10215.70 1368
10216.66 1313
10217.61 1353
10218.56 1324
10219.52 1349
10220.47 1274
10221.43 1272
10222.38 1278
10223.33 1243
10224.29 1212
10225.24 1257
10226.20 1209
10227.15 1208
10228.11 1205
10229.06 1213
10230.01 1243
10230.97 1236
10231.92 1280
10232.88 1267
10233.83 1256
10234.79 1240
10235.74 1205
10236.70 1248
10237.65 1260
10238.60 1203
10239.56 1203
10240.51 1231
10241.47 1249
10242.42 1219
10243.38 1237
10244.33 1206
10245.29 1191
10246.24 1159
10247.20 1165
10248.15 1141
10249.11 1158
10250.07 1190
10251.02 1178
10251.98 1208
10252.93 1155
10253.89 1127
10254.84 1151
10255.80 1067
10256.75 1137
10257.71 1144
10258.67 1148
10259.62 1156
10260.58 1196
10261.53 1234
10262.49 1228
10263.44 1212
10264.40 1278
10265.36 1287
10266.31 1235
10267.27 1253
10268.22 1263
10269.18 1233
10270.14 1227
10271.09 1175
10272.05 1155
10273.01 1153
10273.96 1136
10274.92 1082
10275.87 1075
10276.83 1093
10277.79 1109
10278.74 1047
10279.70 1013
10280.66 1053
10281.61 1037
10282.57 1040
10283.53 1035
10284.49 1046
10285.44 987
10286.40 1000
10287.36 991
10288.31 998
10289.27 1047
10290.23 1026
10291.18 1034
10292.14 999
10293.10 1027
10294.06 1016
10295.01 1011
10295.97 994
10296.93 1010
10297.89 990
10298.84 965
10299.80 966
10300.76 987
10301.72 979
10302.67 960
10303.63 957
10304.59 932
10305.55 918
10306.51 928
10307.46 940
10308.42 977
10309.38 950
10310.34 951
10311.30 939
10312.25 945
10313.21 949
10314.17 947
10315.13 952
10316.09 929
10317.05 878
10318.00 906
10318.96 929
10319.92 953
10320.88 933
10321.84 929
10322.80 939
10323.76 890
10324.71 920
10325.67 941
10326.63 925
10327.59 920
10328.55 943
10329.51 942
10330.47 937
10331.43 965
10332.39 900
10333.35 928
10334.30 896
10335.26 919
10336.22 953
10337.18 938
10338.14 966
10339.10 918
10340.06 937
10341.02 975
10341.98 928
10342.94 917
10343.90 979
10344.86 938
10345.82 957
10346.78 978
10347.74 958
10348.70 1002
10349.66 989
10350.62 936
10351.58 966
10352.54 948
10353.50 979
10354.46 984
10355.42 956
10356.38 941
10357.34 940
10358.30 967
10359.26 959
10360.22 949
10361.18 923
10362.14 938
10363.10 876
10364.06 932
10365.02 930
10365.98 917
10366.94 906
10367.90 917
10368.87 914
10369.83 881
10370.79 902
10371.75 920
10372.71 900
10373.67 885
10374.63 900
10375.59 883
10376.55 871
10377.51 908
10378.48 898
10379.44 901
10380.40 901
10381.36 878
10382.32 844
10383.28 885
10384.24 892
10385.21 890
10386.17 902
10387.13 837
10388.09 888
10389.05 880
10390.01 881
10390.98 835
10391.94 846
10392.90 884
10393.86 863
10394.82 892
10395.79 878
10396.75 877
10397.71 882
10398.67 910
10399.63 876
10400.60 884
10401.56 923
10402.52 884
10403.48 904
10404.45 900
10405.41 881
10406.37 898
10407.33 889
10408.30 907
10409.26 934
10410.22 961
10411.18 936
10412.15 945
10413.11 973
10414.07 1000
10415.04 998
10416.00 1015
10416.96 1006
10417.93 1033
10418.89 1073
10419.85 1104
10420.81 1047
10421.78 1055
10422.74 1079
10423.70 1108
10424.67 1095
10425.63 1077
10426.59 1080
10427.56 1095
10428.52 1047
10429.49 1073
10430.45 1010
10431.41 982
10432.38 948
10433.34 995
10434.30 966
10435.27 907
10436.23 949
10437.20 907
10438.16 889
10439.12 921
10440.09 912
10441.05 862
10442.02 894
10442.98 841
10443.94 886
10444.91 867
10445.87 834
10446.84 850
10447.80 874
10448.77 840
10449.73 828
10450.70 839
10451.66 862
10452.63 847
10453.59 815
10454.55 846
10455.52 849
10456.48 865
10457.45 822
10458.41 874
10459.38 809
10460.34 789
10461.31 775
10462.27 834
10463.24 832
10464.20 780
10465.17 812
10466.14 795
10467.10 833
10468.07 853
10469.03 821
10470.00 777
10470.96 854
10471.93 808
10472.89 795
10473.86 825
10474.82 793
10475.79 798
10476.76 839
10477.72 837
10478.69 799
10479.65 800
10480.62 812
10481.59 841
10482.55 823
10483.52 862
10484.48 849
10485.45 867
10486.42 813
10487.38 847
10488.35 801
10489.32 784
10490.28 838
10491.25 835
10492.21 851
10493.18 784
10494.15 824
10495.11 812
10496.08 817
10497.05 815
10498.01 880
10498.98 849
10499.95 851
10500.92 837
10501.88 826
10502.85 810
10503.82 823
10504.78 845
10505.75 827
10506.72 810
10507.68 816
10508.65 816
10509.62 824
10510.59 802
10511.55 805
10512.52 882
10513.49 806
10514.46 797
10515.42 817
10516.39 854
10517.36 805
10518.33 787
10519.29 812
10520.26 804
10521.23 805
10522.20 805
10523.17 861
10524.13 839
10525.10 816
10526.07 804
10527.04 833
10528.01 816
10528.97 798
10529.94 801
10530.91 841
10531.88 773
10532.85 789
10533.82 823
10534.78 813
10535.75 853
10536.72 808
10537.69 823
10538.66 810
10539.63 820
10540.60 800
10541.56 851
10542.53 822
10543.50 814
10544.47 847
10545.44 853
10546.41 864
10547.38 825
10548.35 872
10549.32 875
10550.29 835
10551.25 838
10552.22 802
10553.19 823
10554.16 868
10555.13 876
10556.10 847
10557.07 851
10558.04 883
10559.01 904
10559.98 920
10560.95 890
10561.92 884
10562.89 902
10563.86 947
10564.83 888
10565.80 884
10566.77 862
10567.74 891
10568.71 901
10569.68 904
10570.65 857
10571.62 837
10572.59 863
10573.56 840
10574.53 815
10575.50 808
10576.47 872
10577.44 912
10578.41 853
10579.38 833
10580.35 823
10581.32 881
10582.29 875
10583.26 812
10584.23 867
10585.21 866
10586.18 836
10587.15 830
10588.12 802
10589.09 816
10590.06 856
10591.03 864
10592.00 852
10592.97 821
10593.94 838
10594.92 852
10595.89 815
10596.86 876
10597.83 837
10598.80 860
10599.77 871
10600.74 840
10601.71 877
10602.69 825
10603.66 868
10604.63 850
10605.60 820
10606.57 864
10607.54 836
10608.52 826
10609.49 828
10610.46 837
10611.43 850
10612.40 839
10613.38 856
10614.35 898
10615.32 850
10616.29 902
10617.27 887
10618.24 878
10619.21 853
10620.18 861
10621.15 942
10622.13 925
10623.10 889
10624.07 931
10625.04 914
10626.02 899
10626.99 893
10627.96 901
10628.94 947
10629.91 914
10630.88 949
10631.85 929
10632.83 980
10633.80 967
10634.77 995
10635.75 1047
10636.72 1039
10637.69 1057
10638.67 1104
10639.64 1090
10640.61 1052
10641.59 1030
10642.56 1029
10643.53 1021
10644.51 1019
10645.48 983
10646.45 932
10647.43 976
10648.40 922
10649.37 953
10650.35 912
10651.32 913
10652.30 924
10653.27 899
10654.24 890
10655.22 873
10656.19 843
10657.16 838
10658.14 858
10659.11 846
10660.09 840
10661.06 829
10662.04 844
10663.01 839
10663.98 843
10664.96 823
10665.93 833
10666.91 817
10667.88 800
10668.86 808
10669.83 853
10670.81 863
10671.78 812
10672.76 827
10673.73 850
10674.71 872
10675.68 872
10676.66 879
10677.63 867
10678.61 847
10679.58 857
10680.56 818
10681.53 819
10682.51 853
10683.48 860
10684.46 852
10685.43 872
10686.41 869
10687.38 837
10688.36 822
10689.33 808
10690.31 800
10691.28 844
10692.26 859
10693.24 847
10694.21 808
10695.19 801
10696.16 830
10697.14 824
10698.12 817
10699.09 786
10700.07 802
10701.04 786
10702.02 812
10703.00 802
10703.97 803
10704.95 823
10705.92 811
10706.90 800
10707.88 816
10708.85 827
10709.83 807
10710.81 777
10711.78 806
10712.76 793
10713.74 827
10714.71 822
10715.69 834
10716.67 842
10717.64 844
10718.62 813
10719.60 873
10720.57 839
10721.55 826
10722.53 860
10723.50 848
10724.48 789
10725.46 832
10726.44 806
10727.41 806
10728.39 832
10729.37 846
10730.35 878
10731.32 865
10732.30 824
10733.28 853
10734.26 833
10735.23 842
10736.21 850
10737.19 846
10738.17 856
10739.14 833
10740.12 862
10741.10 899
10742.08 867
10743.06 847
10744.03 863
10745.01 903
10745.99 873
10746.97 841
10747.95 838
10748.92 861
10749.90 899
10750.88 836
10751.86 840
10752.84 820
10753.82 848
10754.79 830
10755.77 855
10756.75 842
10757.73 879
10758.71 899
10759.69 854
10760.67 856
10761.65 873
10762.62 856
10763.60 866
10764.58 886
10765.56 845
10766.54 909
10767.52 857
10768.50 903
10769.48 886
10770.46 910
10771.44 868
10772.42 922
10773.39 938
10774.37 918
10775.35 893
10776.33 894
10777.31 869
10778.29 892
10779.27 871
10780.25 870
10781.23 913
10782.21 908
10783.19 922
10784.17 891
10785.15 913
10786.13 911
10787.11 892
10788.09 884
10789.07 941
10790.05 897
10791.03 883
10792.01 876
10792.99 876
10793.97 909
10794.95 906
10795.93 917
10796.91 888
10797.89 917
10798.87 927
10799.85 883
10800.83 896
10801.82 848
10802.80 929
10803.78 907
10804.76 877
10805.74 887
10806.72 896
10807.70 880
10808.68 875
10809.66 870
10810.64 894
10811.62 906
10812.61 899
10813.59 919
10814.57 908
10815.55 890
10816.53 897
10817.51 915
10818.49 917
10819.47 911
10820.46 897
10821.44 952
10822.42 956
10823.40 936
10824.38 956
10825.36 951
10826.35 956
10827.33 971
10828.31 933
10829.29 933
10830.27 917
10831.25 947
10832.24 941
10833.22 929
10834.20 956
10835.18 978
10836.17 952
10837.15 920
10838.13 928
10839.11 958
10840.09 925
10841.08 942
10842.06 936
10843.04 918
10844.02 963
10845.01 988
10845.99 992
10846.97 975
10847.96 986
10848.94 1024
10849.92 1026
10850.90 1025
10851.89 1000
10852.87 1028
10853.85 1050
10854.84 1019
10855.82 1019
10856.80 1027
10857.78 1036
10858.77 1062
10859.75 1043
10860.73 1067
10861.72 1072
10862.70 1072
10863.68 1102
10864.67 1077
10865.65 1058
10866.64 1059
10867.62 1076
10868.60 1108
10869.59 1137
10870.57 1132
10871.55 1158
10872.54 1117
10873.52 1140
10874.51 1106
10875.49 1164
10876.47 1156
10877.46 1170
10878.44 1198
10879.43 1182
10880.41 1191
10881.39 1194
10882.38 1219
10883.36 1210
10884.35 1225
10885.33 1298
10886.32 1266
10887.30 1251
10888.29 1336
10889.27 1307
10890.25 1290
10891.24 1328
10892.22 1369
10893.21 1378
10894.19 1458
10895.18 1443
10896.16 1427
10897.15 1449
10898.13 1501
10899.12 1528
10900.10 1569
10901.09 1534
10902.07 1511
10903.06 1491
10904.04 1535
10905.03 1509
10906.01 1457
10907.00 1489
10907.99 1482
10908.97 1458
10909.96 1460
10910.94 1457
10911.93 1451
10912.91 1502
10913.90 1437
10914.88 1457
10915.87 1448
10916.86 1439
10917.84 1460
10918.83 1474
10919.81 1445
10920.80 1481
10921.79 1410
10922.77 1468
10923.76 1491
10924.74 1439
10925.73 1480
10926.72 1488
10927.70 1451
10928.69 1481
10929.68 1486
10930.66 1480
10931.65 1482
10932.64 1457
10933.62 1476
10934.61 1523
10935.60 1546
10936.58 1521
10937.57 1561
10938.56 1547
10939.54 1585
10940.53 1571
10941.52 1625
10942.50 1628
10943.49 1579
10944.48 1612
10945.47 1666
10946.45 1737
10947.44 1724
10948.43 1753
10949.41 1800
10950.40 1822
10951.39 1828
10952.38 1817
10953.36 1861
10954.35 1944
10955.34 1957
10956.33 1916
10957.31 1932
10958.30 1988
10959.29 2059
10960.28 2043
10961.27 1981
10962.25 1988
10963.24 2037
10964.23 1931
10965.22 1913
10966.21 1875
10967.19 1849
10968.18 1833
10969.17 1871
10970.16 1890
10971.15 1837
10972.13 1774
10973.12 1792
10974.11 1782
10975.10 1822
10976.09 1840
10977.08 1865
10978.07 1785
10979.05 1846
10980.04 1884
10981.03 1915
10982.02 1849
10983.01 1863
10984.00 1821
10984.99 1874
10985.98 1858
10986.96 1912
10987.95 1955
10988.94 1980
10989.93 2028
10990.92 2087
10991.91 2057
10992.90 2144
10993.89 2229
10994.88 2266
10995.87 2340
10996.86 2401
10997.85 2458
10998.84 2412
10999.83 2449
11000.82 2422
11001.81 2450
11002.79 2417
11003.78 2324
11004.77 2225
11005.76 2181
11006.75 2114
11007.74 2083
11008.73 2045
11009.72 2016
11010.71 1934
11011.70 1886
11012.69 1825
11013.68 1781
11014.67 1725
11015.67 1701
11016.66 1693
11017.65 1733
11018.64 1703
11019.63 1639
11020.62 1666
11021.61 1569
11022.60 1525
11023.59 1574
11024.58 1550
11025.57 1474
11026.56 1478
11027.55 1511
11028.54 1481
11029.53 1475
11030.52 1468
11031.52 1462
11032.51 1426
11033.50 1443
11034.49 1411
11035.48 1418
11036.47 1400
11037.46 1405
11038.45 1396
11039.45 1446
11040.44 1369
11041.43 1393
11042.42 1401
11043.41 1384
11044.40 1377
11045.39 1331
11046.39 1342
11047.38 1315
11048.37 1273
11049.36 1315
11050.35 1294
11051.35 1311
11052.34 1334
11053.33 1326
11054.32 1358
11055.31 1331
11056.31 1327
11057.30 1303
11058.29 1291
11059.28 1325
11060.27 1269
11061.27 1314
11062.26 1373
11063.25 1344
11064.24 1376
11065.24 1320
11066.23 1327
11067.22 1350
11068.21 1338
11069.21 1347
11070.20 1354
11071.19 1384
11072.19 1358
11073.18 1325
11074.17 1366
11075.16 1333
11076.16 1390
11077.15 1346
11078.14 1300
11079.14 1317
11080.13 1332
11081.12 1321
11082.12 1331
11083.11 1347
11084.10 1349
11085.10 1339
11086.09 1320
11087.08 1306
11088.08 1382
11089.07 1345
11090.06 1334
11091.06 1358
11092.05 1313
11093.04 1318
11094.04 1334
11095.03 1311
11096.03 1340
11097.02 1360
11098.01 1354
11099.01 1374
11100.00 1311
11101.00 1343
11101.99 1342
11102.98 1346
11103.98 1349
11104.97 1353
11105.97 1374
11106.96 1353
11107.96 1336
11108.95 1313
11109.95 1346
11110.94 1352
11111.93 1349
11112.93 1329
11113.92 1329
11114.92 1315
11115.91 1353
11116.91 1398
11117.90 1340
11118.90 1363
11119.89 1365
11120.89 1339
11121.88 1364
11122.88 1356
11123.87 1382
11124.87 1379
11125.86 1413
11126.86 1364
11127.85 1362
11128.85 1388
11129.84 1409
11130.84 1378
11131.84 1370
11132.83 1360
11133.83 1309
11134.82 1354
11135.82 1306
11136.81 1352
11137.81 1374
11138.81 1378
11139.80 1314
11140.80 1337
11141.79 1335
11142.79 1317
11143.79 1393
11144.78 1293
11145.78 1293
11146.77 1318
11147.77 1319
11148.77 1283
11149.76 1306
11150.76 1303
11151.75 1283
11152.75 1243
11153.75 1259
11154.74 1246
11155.74 1287
11156.74 1258
11157.73 1250
11158.73 1246
11159.73 1251
11160.72 1262
11161.72 1261
11162.72 1256
11163.71 1269
11164.71 1298
11165.71 1245
11166.71 1306
11167.70 1294
11168.70 1262
11169.70 1244
11170.69 1252
11171.69 1285
11172.69 1294
11173.69 1266
11174.68 1274
11175.68 1312
11176.68 1314
11177.68 1292
11178.67 1346
11179.67 1315
11180.67 1307
11181.67 1335
11182.66 1366
11183.66 1353
11184.66 1364
11185.66 1348
11186.66 1342
11187.65 1364
11188.65 1365
11189.65 1386
11190.65 1432
11191.65 1410
11192.64 1408
11193.64 1408
11194.64 1416
11195.64 1446
11196.64 1502
11197.64 1444
11198.63 1399
11199.63 1417
11200.63 1423
11201.63 1405
11202.63 1427
11203.63 1443
11204.63 1458
11205.63 1419
11206.62 1368
11207.62 1413
11208.62 1399
11209.62 1379
11210.62 1339
11211.62 1366
11212.62 1354
11213.62 1391
11214.62 1390
11215.62 1337
11216.61 1346
11217.61 1330
11218.61 1298
11219.61 1278
11220.61 1256
11221.61 1287
11222.61 1278
11223.61 1254
11224.61 1265
11225.61 1256
11226.61 1297
11227.61 1254
11228.61 1212
11229.61 1213
11230.61 1238
11231.61 1214
11232.61 1204
11233.61 1187
11234.61 1176
11235.61 1210
11236.61 1205
11237.61 1206
11238.61 1198
11239.61 1186
11240.61 1216
11241.61 1205
11242.61 1200
11243.61 1212
11244.61 1145
11245.61 1164
11246.61 1156
11247.61 1172
11248.62 1145
11249.62 1185
11250.62 1174
11251.62 1179
11252.62 1148
11253.62 1202
11254.62 1204
11255.62 1181
11256.62 1235
11257.62 1193
11258.62 1192
11259.63 1144
11260.63 1216
11261.63 1188
11262.63 1172
11263.63 1177
11264.63 1230
11265.63 1223
11266.64 1206
11267.64 1236
11268.64 1211
11269.64 1248
11270.64 1224
11271.64 1250
11272.65 1295
11273.65 1349
11274.65 1316
11275.65 1307
11276.65 1250
11277.65 1305
11278.66 1252
11279.66 1282
11280.66 1289
11281.66 1279
11282.67 1306
11283.67 1317
11284.67 1287
11285.67 1268
11286.67 1268
11287.68 1263
11288.68 1232
11289.68 1226
11290.68 1247
11291.69 1218
11292.69 1249
11293.69 1264
11294.70 1247
11295.70 1237
11296.70 1232
11297.70 1219
11298.71 1215
11299.71 1221
11300.71 1252
11301.72 1227
11302.72 1247
11303.72 1260
11304.72 1217
11305.73 1239
11306.73 1286
11307.73 1281
11308.74 1263
11309.74 1300
11310.74 1323
11311.75 1310
11312.75 1294
11313.76 1362
11314.76 1316
11315.76 1320
11316.77 1309
11317.77 1303
11318.77 1336
11319.78 1309
11320.78 1307
11321.79 1277
11322.79 1307
11323.79 1306
11324.80 1240
11325.80 1278
11326.81 1234
11327.81 1246
11328.81 1212
11329.82 1223
11330.82 1185
11331.83 1205
11332.83 1248
11333.84 1213
11334.84 1229
11335.85 1264
11336.85 1233
11337.85 1262
11338.86 1275
11339.86 1205
11340.87 1201
11341.87 1245
11342.88 1265
11343.88 1301
11344.89 1280
11345.89 1237
11346.90 1191
11347.90 1198
11348.91 1226
11349.91 1194
11350.92 1216
11351.92 1197
11352.93 1187
11353.94 1184
11354.94 1182
11355.95 1203
11356.95 1219
11357.96 1188
11358.96 1203
11359.97 1195
11360.97 1189
11361.98 1188
11362.99 1205
11363.99 1183
11365.00 1166
11366.00 1202
11367.01 1170
11368.02 1176
11369.02 1153
11370.03 1129
11371.03 1128
11372.04 1118
11373.05 1127
11374.05 1147
11375.06 1116
11376.06 1112
11377.07 1194
11378.08 1157
11379.08 1148
11380.09 1143
11381.10 1158
11382.10 1101
11383.11 1170
11384.12 1144
11385.12 1177
11386.13 1187
11387.14 1161
11388.14 1164
11389.15 1160
11390.16 1150
11391.17 1223
11392.17 1178
11393.18 1239
11394.19 1191
11395.19 1168
11396.20 1192
11397.21 1196
11398.22 1242
11399.22 1197
11400.23 1183
11401.24 1184
11402.25 1235
11403.25 1231
11404.26 1233
11405.27 1234
11406.28 1233
11407.28 1226
11408.29 1245
11409.30 1210
11410.31 1204
11411.31 1226
11412.32 1210
11413.33 1260
11414.34 1253
11415.35 1241
11416.35 1213
11417.36 1298
11418.37 1276
11419.38 1255
11420.39 1247
11421.40 1305
11422.40 1275
11423.41 1266
11424.42 1299
11425.43 1279
11426.44 1282
11427.45 1311
11428.46 1340
11429.46 1335
11430.47 1316
11431.48 1314
11432.49 1343
11433.50 1340
11434.51 1363
11435.52 1382
11436.53 1380
11437.54 1396
11438.54 1408
11439.55 1420
11440.56 1413
11441.57 1353
11442.58 1413
11443.59 1419
11444.60 1366
11445.61 1367
11446.62 1432
11447.63 1420
11448.64 1420
11449.65 1436
11450.66 1455
11451.67 1440
11452.68 1488
11453.69 1491
11454.70 1480
11455.71 1447
11456.72 1466
11457.73 1520
11458.74 1485
11459.75 1465
11460.76 1469
11461.77 1470
11462.78 1492
11463.79 1507
11464.80 1538
11465.81 1587
11466.82 1561
11467.83 1505
11468.84 1527
11469.85 1473
11470.86 1496
11471.87 1565
11472.88 1595
11473.89 1592
11474.90 1524
11475.91 1570
11476.92 1558
11477.93 1520
11478.95 1595
11479.96 1597
11480.97 1584
11481.98 1586
11482.99 1578
11484.00 1616
11485.01 1625
11486.02 1645
11487.03 1624
11488.05 1619
11489.06 1602
11490.07 1666
11491.08 1667
11492.09 1656
11493.10 1693
11494.11 1660
11495.13 1669
11496.14 1652
11497.15 1662
11498.16 1703
11499.17 1748
11500.18 1756
11501.20 1742
11502.21 1698
11503.22 1748
11504.23 1736
11505.24 1726
11506.26 1766
11507.27 1771
11508.28 1744
11509.29 1775
11510.30 1781
11511.32 1786
11512.33 1804
11513.34 1843
11514.35 1849
11515.37 1891
11516.38 1879
11517.39 1848
11518.40 1921
11519.42 1946
11520.43 1996
11521.44 1907
11522.45 1944
11523.47 2005
11524.48 1962
11525.49 1973
11526.51 2011
11527.52 2016
11528.53 2023
11529.55 2079
11530.56 2126
11531.57 2141
11532.59 2131
11533.60 2182
11534.61 2138
11535.63 2184
11536.64 2206
11537.65 2232
11538.67 2319
11539.68 2279
11540.69 2297
11541.71 2335
11542.72 2378
11543.73 2367
11544.75 2455
11545.76 2406
11546.78 2437
11547.79 2560
11548.80 2550
11549.82 2583
11550.83 2601
11551.85 2654
11552.86 2661
11553.87 2713
11554.89 2753
11555.90 2848
11556.92 2896
11557.93 2859
11558.95 2909
11559.96 2979
11560.97 3062
11561.99 3129
11563.00 3075
11564.02 3126
11565.03 3263
11566.05 3352
11567.06 3321
11568.08 3447
11569.09 3497
11570.11 3580
11571.12 3606
11572.14 3731
11573.15 3783
11574.17 3853
11575.18 3896
11576.20 4062
11577.21 4115
11578.23 4234
11579.24 4381
11580.26 4550
11581.27 4676
11582.29 4876
11583.30 5141
11584.32 5237
11585.33 5412
11586.35 5780
11587.37 6047
11588.38 6285
11589.40 6713
11590.41 7094
11591.43 7232
11592.44 7673
11593.46 7951
11594.48 8291
11595.49 8353
11596.51 8526
11597.52 8801
11598.54 8973
11599.56 8909
11600.57 8819
11601.59 8726
11602.61 8550
11603.62 8233
11604.64 8117
11605.66 7561
11606.67 7189
11607.69 6800
11608.70 6420
11609.72 6094
11610.74 5659
11611.75 5349
11612.77 5071
11613.79 4829
11614.81 4545
11615.82 4367
11616.84 4266
11617.86 4240
11618.87 4039
11619.89 3831
11620.91 3730
11621.92 3597
11622.94 3551
11623.96 3395
11624.98 3291
11625.99 3182
11627.01 3169
11628.03 3193
11629.05 3012
11630.06 2933
11631.08 2872
11632.10 2811
11633.12 2790
11634.13 2712
11635.15 2652
11636.17 2586
11637.19 2563
11638.20 2516
11639.22 2475
11640.24 2358
11641.26 2369
11642.28 2361
11643.29 2288
11644.31 2304
11645.33 2288
11646.35 2237
11647.37 2240
11648.39 2229
11649.40 2207
11650.42 2176
11651.44 2159
11652.46 2196
11653.48 2228
11654.50 2179
11655.51 2187
11656.53 2188
11657.55 2210
11658.57 2235
11659.59 2220
11660.61 2227
11661.63 2203
11662.65 2237
11663.67 2258
11664.68 2298
11665.70 2325
11666.72 2322
11667.74 2325
11668.76 2363
11669.78 2372
11670.80 2422
11671.82 2437
11672.84 2472
11673.86 2484
11674.88 2503
11675.90 2522
11676.92 2529
11677.94 2592
11678.96 2565
11679.98 2631
11680.99 2602
11682.01 2582
11683.03 2548
11684.05 2598
11685.07 2618
11686.09 2581
11687.11 2564
11688.13 2478
11689.15 2497
11690.17 2516
11691.19 2459
11692.21 2503
11693.24 2505
11694.26 2528
11695.28 2510
11696.30 2494
11697.32 2458
11698.34 2474
11699.36 2459
11700.38 2492
11701.40 2459
11702.42 2452
11703.44 2423
11704.46 2358
11705.48 2371
11706.50 2397
11707.52 2372
11708.54 2366
11709.57 2284
11710.59 2298
11711.61 2285
11712.63 2273
11713.65 2261
11714.67 2247
11715.69 2220
11716.71 2187
11717.73 2180
11718.76 2144
11719.78 2164
11720.80 2136
11721.82 2139
11722.84 2128
11723.86 2064
11724.89 2057
11725.91 2041
11726.93 1991
11727.95 1987
11728.97 1977
11729.99 1973
11731.02 1964
11732.04 1964
11733.06 1958
11734.08 1939
11735.10 1892
11736.13 1928
11737.15 1928
11738.17 1967
11739.19 1950
11740.22 1910
11741.24 1969
11742.26 1894
11743.28 1920
11744.30 1928
11745.33 1879
11746.35 1870
11747.37 1855
11748.40 1806
11749.42 1805
11750.44 1834
11751.46 1808
11752.49 1738
11753.51 1747
11754.53 1755
11755.56 1700
11756.58 1724
11757.60 1697
11758.62 1657
11759.65 1686
11760.67 1658
11761.69 1666
11762.72 1676
11763.74 1696
11764.76 1608
11765.79 1617
11766.81 1606
11767.83 1621
11768.86 1594
11769.88 1599
11770.91 1558
11771.93 1564
11772.95 1563
11773.98 1557
11775.00 1477
11776.02 1527
11777.05 1564
11778.07 1545
11779.10 1460
11780.12 1491
11781.14 1480
11782.17 1441
11783.19 1477
11784.22 1431
11785.24 1417
11786.26 1408
11787.29 1447
11788.31 1400
11789.34 1405
11790.36 1411
11791.39 1408
11792.41 1418
11793.44 1420
11794.46 1411
11795.49 1341
11796.51 1358
11797.54 1374
11798.56 1408
11799.59 1364
11800.61 1336
11801.63 1310
11802.66 1309
11803.69 1329
11804.71 1327
11805.74 1340
11806.76 1318
11807.79 1325
11808.81 1345
11809.84 1273
11810.86 1264
11811.89 1266
11812.91 1306
11813.94 1295
11814.96 1250
11815.99 1289
11817.01 1273
11818.04 1258
11819.07 1272
11820.09 1251
11821.12 1289
11822.14 1236
11823.17 1244
11824.20 1213
11825.22 1231
11826.25 1221
11827.27 1263
11828.30 1270
11829.33 1236
11830.35 1205
11831.38 1255
11832.40 1231
11833.43 1221
11834.46 1233
11835.48 1210
11836.51 1252
11837.54 1253
11838.56 1242
11839.59 1191
11840.62 1188
11841.64 1159
11842.67 1203
11843.70 1221
11844.72 1228
11845.75 1213
11846.78 1199
11847.80 1182
11848.83 1183
11849.86 1187
11850.89 1230
11851.91 1255
11852.94 1208
11853.97 1205
11854.99 1225
11856.02 1236
11857.05 1188
11858.08 1210
11859.10 1192
11860.13 1225
11861.16 1227
11862.19 1224
11863.21 1228
11864.24 1231
11865.27 1177
11866.30 1196
11867.33 1217
11868.35 1205
11869.38 1175
11870.41 1210
11871.44 1219
11872.47 1240
11873.49 1250
11874.52 1260
11875.55 1239
11876.58 1228
11877.61 1242
11878.63 1268
11879.66 1268
11880.69 1284
11881.72 1255
11882.75 1264
11883.78 1287
11884.81 1282
11885.83 1340
11886.86 1308
11887.89 1306
11888.92 1297
11889.95 1284
11890.98 1308
11892.01 1342
11893.04 1393
11894.06 1366
11895.09 1376
11896.12 1357
11897.15 1431
11898.18 1394
11899.21 1381
11900.24 1379
11901.27 1424
11902.30 1419
11903.33 1378
11904.36 1409
11905.39 1382
11906.42 1367
11907.45 1426
11908.48 1418
11909.50 1369
11910.53 1377
11911.56 1417
11912.59 1418
11913.62 1376
11914.65 1372
11915.68 1388
11916.71 1366
11917.74 1380
11918.77 1369
11919.80 1353
11920.83 1433
11921.86 1458
11922.89 1368
11923.92 1403
11924.95 1431
11925.99 1426
11927.02 1470
11928.05 1474
11929.08 1464
11930.11 1437
11931.14 1470
11932.17 1457
11933.20 1460
11934.23 1460
11935.26 1423
11936.29 1459
11937.32 1433
11938.35 1395
11939.38 1382
11940.41 1366
11941.45 1332
11942.48 1266
11943.51 1249
11944.54 1230
11945.57 1248
11946.60 1178
11947.63 1215
11948.66 1161
11949.70 1148
11950.73 1173
11951.76 1163
11952.79 1124
11953.82 1140
11954.85 1119
11955.88 1121
11956.92 1144
11957.95 1137
11958.98 1115
11960.01 1124
11961.04 1078
11962.08 1081
11963.11 1098
11964.14 1042
11965.17 1057
11966.20 1103
11967.24 1116
11968.27 1070
11969.30 1025
11970.33 1082
11971.36 1038
11972.40 1062
11973.43 1052
11974.46 1094
11975.49 1092
11976.53 1065
11977.56 1088
11978.59 1057
11979.62 1058
11980.66 1048
11981.69 1068
11982.72 1085
11983.76 1076
11984.79 1055
11985.82 1073
11986.85 1104
11987.89 1082
11988.92 1089
11989.95 1106
11990.99 1104
11992.02 1081
11993.05 1132
11994.09 1136
11995.12 1084
11996.15 1114
11997.19 1115
11998.22 1135
11999.25 1101
12000.29 1139
12001.32 1135
12002.35 1127
12003.39 1152
12004.42 1145
12005.46 1182
12006.49 1172
12007.52 1143
12008.56 1200
12009.59 1204
12010.63 1204
12011.66 1192
12012.69 1175
12013.73 1182
12014.76 1165
12015.80 1192
12016.83 1177
12017.86 1191
12018.90 1179
12019.93 1187
12020.97 1189
12022.00 1190
12023.04 1221
12024.07 1149
12025.11 1155
12026.14 1147
12027.18 1146
12028.21 1136
12029.25 1194
12030.28 1134
12031.32 1131
12032.35 1139
12033.39 1135
12034.42 1156
12035.46 1130
12036.49 1086
12037.53 1046
12038.56 1090
12039.60 1102
12040.63 1142
12041.67 1086
12042.70 1100
12043.74 1083
12044.77 1125
12045.81 1077
12046.84 1090
12047.88 1071
12048.92 1102
12049.95 1082
12050.99 1019
12052.02 1041
12053.06 1063
12054.09 1042
12055.13 1053
12056.17 1071
12057.20 1040
12058.24 1089
12059.27 1091
12060.31 1059
12061.35 1017
12062.38 1036
12063.42 1036
12064.46 1023
12065.49 1033
12066.53 1072
12067.56 1066
12068.60 1026
12069.64 970
12070.67 1002
12071.71 999
12072.75 1013
12073.78 1023
12074.82 1030
12075.86 1014
12076.89 982
12077.93 1032
12078.97 1002
12080.01 1014
12081.04 968
12082.08 1037
12083.12 1010
12084.15 998
12085.19 985
12086.23 1035
12087.27 1035
12088.30 1021
12089.34 1004
12090.38 985
12091.41 998
12092.45 989
12093.49 1012
12094.53 1027
12095.57 985
12096.60 975
12097.64 1004
12098.68 1026
12099.72 977
12100.75 998
12101.79 1052
12102.83 998
12103.87 963
12104.91 998
12105.94 949
12106.98 945
12108.02 937
12109.06 979
12110.10 965
12111.14 965
12112.17 924
12113.21 950
12114.25 940
12115.29 977
12116.33 909
12117.37 947
12118.40 899
12119.44 885
12120.48 948
12121.52 916
12122.56 942
12123.60 892
12124.64 895
12125.68 925
12126.72 951
12127.75 875
12128.79 888
12129.83 909
12130.87 893
12131.91 866
12132.95 873
12133.99 876
12135.03 866
12136.07 918
12137.11 941
12138.15 892
12139.19 846
12140.23 846
12141.27 926
12142.31 880
12143.35 871
12144.38 901
12145.42 882
12146.46 875
12147.50 887
12148.54 878
12149.58 879
12150.62 864
12151.66 895
12152.70 884
12153.74 849
12154.78 857
12155.82 862
12156.87 896
12157.91 872
12158.95 875
12159.99 884
12161.03 890
12162.07 845
12163.11 835
12164.15 867
12165.19 885
12166.23 843
12167.27 857
12168.31 859
12169.35 877
12170.39 856
12171.43 880
12172.47 873
12173.52 847
12174.56 862
12175.60 890
12176.64 864
12177.68 842
12178.72 865
12179.76 876
12180.80 846
12181.85 904
12182.89 887
12183.93 866
12184.97 851
12186.01 836
12187.05 875
12188.09 846
12189.14 834
12190.18 854
12191.22 883
12192.26 831
12193.30 849
12194.34 840
12195.39 856
12196.43 845
12197.47 847
12198.51 913
12199.55 903
12200.60 905
12201.64 873
12202.68 844
12203.72 881
12204.77 855
12205.81 858
12206.85 877
12207.89 855
12208.94 831
12209.98 814
12211.02 846
12212.06 831
12213.11 859
12214.15 893
12215.19 866
12216.23 831
12217.28 817
12218.32 860
12219.36 911
12220.41 868
12221.45 877
12222.49 875
12223.54 877
12224.58 858
12225.62 853
12226.66 852
12227.71 841
12228.75 826
12229.79 868
12230.84 888
12231.88 873
12232.93 906
12233.97 872
12235.01 891
12236.06 879
12237.10 910
12238.14 890
12239.19 925
12240.23 888
12241.28 909
12242.32 919
12243.36 907
12244.41 913
12245.45 902
12246.50 908
12247.54 905
12248.58 897
12249.63 890
12250.67 860
12251.72 844
12252.76 884
12253.80 895
12254.85 857
12255.89 845
12256.94 842
12257.98 869
12259.03 834
12260.07 818
12261.12 860
12262.16 851
12263.21 830
12264.25 824
12265.30 805
12266.34 812
12267.39 795
12268.43 784
12269.48 752
12270.52 822
12271.57 822
12272.61 805
12273.66 786
12274.70 766
12275.75 805
12276.79 771
12277.84 769
12278.88 813
12279.93 780
12280.98 764
12282.02 781
12283.07 774
12284.11 783
12285.16 795
12286.20 781
12287.25 767
12288.30 767
12289.34 756
12290.39 750
12291.43 785
12292.48 807
12293.53 788
12294.57 776
12295.62 801
12296.66 808
12297.71 797
12298.76 767
12299.80 767
12300.85 805
12301.90 738
12302.94 749
12303.99 773
12305.04 795
12306.08 782
12307.13 785
12308.18 780
12309.22 786
12310.27 801
12311.32 789
12312.36 749
12313.41 778
12314.46 769
12315.50 764
12316.55 765
12317.60 751
12318.65 767
12319.69 743
12320.74 750
12321.79 758
12322.83 758
12323.88 744
12324.93 775
12325.98 753
12327.02 746
12328.07 752
12329.12 719
12330.17 724
12331.21 744
12332.26 766
12333.31 736
12334.36 713
12335.41 775
12336.45 768
12337.50 713
12338.55 766
12339.60 766
12340.65 747
12341.69 698
12342.74 750
12343.79 782
12344.84 733
12345.89 721
12346.94 741
12347.98 738
12349.03 752
12350.08 757
12351.13 738
12352.18 709
12353.23 739
12354.28 756
12355.32 714
12356.37 734
12357.42 771
12358.47 770
12359.52 764
12360.57 759
12361.62 772
12362.67 732
12363.72 758
12364.76 736
12365.81 725
12366.86 737
12367.91 769
12368.96 731
12370.01 733
12371.06 722
12372.11 765
12373.16 752
12374.21 755
12375.26 759
12376.31 774
12377.36 753
12378.41 819
12379.46 788
12380.51 763
12381.56 744
12382.61 760
12383.66 773
12384.71 781
12385.76 759
12386.81 765
12387.86 791
12388.91 820
12389.96 778
12391.01 748
12392.06 778
12393.11 779
12394.16 795
12395.21 815
12396.26 792
12397.31 784
12398.36 765
12399.41 782
12400.46 780
12401.51 785
12402.56 805
12403.61 839
12404.66 797
12405.71 831
12406.77 796
12407.82 786
12408.87 747
12409.92 798
12410.97 781
12412.02 799
12413.07 804
12414.12 791
12415.17 829
12416.23 820
12417.28 778
12418.33 839
12419.38 877
12420.43 844
12421.48 857
12422.53 839
12423.59 856
12424.64 859
12425.69 828
12426.74 846
12427.79 855
12428.84 842
12429.90 839
12430.95 856
12432.00 851
12433.05 860
12434.10 877
12435.16 868
12436.21 882
12437.26 900
12438.31 891
12439.37 861
12440.42 841
12441.47 837
12442.52 824
12443.58 830
12444.63 842
12445.68 827
12446.73 844
12447.79 860
12448.84 872
12449.89 847
12450.94 818
12452.00 840
12453.05 850
12454.10 821
12455.16 835
12456.21 797
12457.26 839
12458.31 867
12459.37 810
12460.42 800
12461.47 808
12462.53 825
12463.58 839
12464.63 818
12465.69 838
12466.74 870
12467.79 862
12468.85 836
12469.90 838
12470.95 880
12472.01 923
12473.06 877
12474.12 933
12475.17 935
12476.22 914
12477.28 933
12478.33 963
12479.39 994
12480.44 947
12481.49 1025
12482.55 1092
12483.60 1047
12484.66 1093
12485.71 1120
12486.76 1101
12487.82 1147
12488.87 1176
12489.93 1181
12490.98 1185
12492.04 1174
12493.09 1194
12494.15 1247
12495.20 1253
12496.25 1244
12497.31 1247
12498.36 1205
12499.42 1228
12500.47 1181
12501.53 1168
12502.58 1094
12503.64 1067
12504.69 1033
12505.75 980
12506.80 975
12507.86 1023
12508.91 951
12509.97 954
12511.03 960
12512.08 925
12513.14 890
12514.19 874
12515.25 873
12516.30 849
12517.36 828
12518.41 885
12519.47 858
12520.52 864
12521.58 833
12522.64 822
12523.69 822
12524.75 811
12525.80 838
12526.86 806
12527.92 812
12528.97 821
12530.03 857
12531.08 799
12532.14 793
12533.20 805
12534.25 842
12535.31 803
12536.37 769
12537.42 788
12538.48 811
12539.54 787
12540.59 782
12541.65 762
12542.70 780
12543.76 781
12544.82 807
12545.88 769
12546.93 781
12547.99 798
12549.05 771
12550.10 797
12551.16 768
12552.22 786
12553.27 814
12554.33 824
12555.39 786
12556.45 810
12557.50 815
12558.56 815
12559.62 799
12560.67 853
12561.73 848
12562.79 842
12563.85 854
12564.90 861
12565.96 876
12567.02 902
12568.08 907
12569.14 943
12570.19 921
12571.25 936
12572.31 979
12573.37 963
12574.42 943
12575.48 918
12576.54 939
12577.60 905
12578.66 915
12579.72 927
12580.77 928
12581.83 959
12582.89 927
12583.95 904
12585.01 882
12586.07 880
12587.12 879
12588.18 889
12589.24 913
12590.30 888
12591.36 894
12592.42 878
12593.48 887
12594.53 884
12595.59 874
12596.65 831
12597.71 810
12598.77 837
12599.83 792
12600.89 811
12601.95 812
12603.01 853
12604.07 844
12605.13 839
12606.18 857
12607.24 842
12608.30 849
12609.36 838
12610.42 824
12611.48 822
12612.54 818
12613.60 839
12614.66 825
12615.72 824
12616.78 831
12617.84 810
12618.90 755
12619.96 815
12621.02 785
12622.08 787
12623.14 772
12624.20 798
12625.26 804
12626.32 820
12627.38 798
12628.44 765
12629.50 775
12630.56 723
12631.62 774
12632.68 788
12633.74 753
12634.80 707
12635.86 758
12636.92 720
12637.98 680
12639.04 706
12640.11 777
12641.17 788
12642.23 715
12643.29 732
12644.35 721
12645.41 741
12646.47 753
12647.53 712
12648.59 699
12649.65 731
12650.72 739
12651.78 697
12652.84 672
12653.90 719
12654.96 693
12656.02 725
12657.08 737
12658.14 733
12659.21 718
12660.27 771
12661.33 746
12662.39 707
12663.45 717
12664.51 725
12665.58 758
12666.64 745
12667.70 718
12668.76 705
12669.82 719
12670.89 730
12671.95 766
12673.01 719
12674.07 739
12675.13 733
12676.20 705
12677.26 695
12678.32 723
12679.38 725
12680.45 703
12681.51 723
12682.57 711
12683.63 726
12684.70 704
12685.76 716
12686.82 709
12687.88 746
12688.95 770
12690.01 747
12691.07 702
12692.14 736
12693.20 762
12694.26 739
12695.32 712
12696.39 723
12697.45 767
12698.51 704
12699.58 723
12700.64 705
12701.70 740
12702.77 733
12703.83 733
12704.89 752
12705.96 732
12707.02 762
12708.08 708
12709.15 719
12710.21 745
12711.28 722
12712.34 726
12713.40 752
12714.47 744
12715.53 728
12716.59 719
12717.66 721
12718.72 738
12719.79 699
12720.85 726
12721.92 734
12722.98 690
12724.04 696
12725.11 724
12726.17 713
12727.24 699
12728.30 692
12729.37 718
12730.43 748
12731.49 751
12732.56 735
12733.62 754
12734.69 761
12735.75 738
12736.82 732
12737.88 687
12738.95 737
12740.01 722
12741.08 738
12742.14 697
12743.21 700
12744.27 698
12745.34 737
12746.40 674
12747.47 699
12748.53 656
12749.60 704
12750.66 694
12751.73 687
12752.79 691
12753.86 696
12754.93 695
12755.99 704
12757.06 664
12758.12 687
12759.19 670
12760.25 676
12761.32 705
12762.39 652
12763.45 639
12764.52 649
12765.58 656
12766.65 649
12767.72 662
12768.78 680
12769.85 667
12770.91 648
12771.98 677
12773.05 676
12774.11 655
12775.18 669
12776.25 657
12777.31 656
12778.38 620
12779.45 676
12780.51 668
12781.58 642
12782.65 634
12783.71 672
12784.78 619
12785.85 629
12786.91 612
12787.98 663
12789.05 641
12790.11 622
12791.18 661
12792.25 619
12793.31 665
12794.38 647
12795.45 634
12796.52 634
12797.58 665
12798.65 622
12799.72 631
12800.79 629
12801.85 622
12802.92 623
12803.99 653
12805.06 651
12806.12 640
12807.19 652
12808.26 618
12809.33 635
12810.39 661
12811.46 652
12812.53 684
12813.60 697
12814.67 699
12815.73 732
12816.80 724
12817.87 692
12818.94 690
12820.01 678
12821.08 659
12822.14 664
12823.21 692
12824.28 660
12825.35 668
12826.42 671
12827.49 643
12828.55 621
12829.62 670
12830.69 652
12831.76 646
12832.83 654
12833.90 683
12834.97 631
12836.04 619
12837.11 636
12838.17 667
12839.24 601
12840.31 644
12841.38 620
12842.45 614
12843.52 614
12844.59 616
12845.66 592
12846.73 595
12847.80 613
12848.87 618
12849.94 600
12851.01 615
12852.08 600
12853.14 639
12854.21 621
12855.28 564
12856.35 589
12857.42 584
12858.49 622
12859.56 599
12860.63 587
12861.70 605
12862.77 589
12863.84 584
12864.91 589
12865.98 601
12867.05 592
12868.12 593
12869.19 587
12870.26 579
12871.34 567
12872.41 575
12873.48 581
12874.55 566
12875.62 577
12876.69 611
12877.76 591
12878.83 561
12879.90 615
12880.97 609
12882.04 585
12883.11 565
12884.18 586
12885.25 578
12886.33 550
12887.40 559
12888.47 553
12889.54 550
12890.61 553
12891.68 556
12892.75 556
12893.82 596
12894.89 568
12895.97 588
12897.04 566
12898.11 581
12899.18 558
12900.25 564
12901.32 561
12902.40 575
12903.47 585
12904.54 586
12905.61 578
12906.68 575
12907.75 550
12908.83 548
12909.90 542
12910.97 581
12912.04 594
12913.11 554
12914.19 560
12915.26 554
12916.33 582
12917.40 578
12918.48 548
12919.55 555
12920.62 569
12921.69 592
12922.77 536
12923.84 555
12924.91 556
12925.98 552
12927.06 561
12928.13 539
12929.20 533
12930.27 538
12931.35 533
12932.42 538
12933.49 537
12934.57 547
12935.64 541
12936.71 534
12937.79 570
12938.86 522
12939.93 514
12941.01 514
12942.08 539
12943.15 494
12944.23 545
12945.30 546
12946.37 558
12947.45 536
12948.52 547
12949.59 543
12950.67 562
12951.74 544
12952.81 545
12953.89 559
12954.96 547
12956.04 541
12957.11 514
12958.18 516
12959.26 534
12960.33 541
12961.41 534
12962.48 523
12963.55 534
12964.63 549
12965.70 525
12966.78 494
12967.85 524
12968.93 549
12970.00 538
12971.07 548
12972.15 549
12973.22 504
12974.30 521
12975.37 544
12976.45 511
12977.52 525
12978.60 524
12979.67 549
12980.75 552
12981.82 557
12982.90 563
12983.97 551
12985.05 535
12986.12 523
12987.20 533
12988.27 541
12989.35 523
12990.42 512
12991.50 550
12992.57 546
12993.65 526
12994.73 572
12995.80 533
12996.88 543
12997.95 571
12999.03 556
13000.10 530
13001.18 523
13002.25 563
13003.33 579
13004.41 537
13005.48 552
13006.56 549
13007.63 556
13008.71 543
13009.79 524
13010.86 544
13011.94 515
13013.02 499
13014.09 547
13015.17 557
13016.24 538
13017.32 560
13018.40 511
13019.47 564
13020.55 532
13021.63 565
13022.70 556
13023.78 532
13024.86 565
13025.93 549
13027.01 557
13028.09 569
13029.16 585
13030.24 565
13031.32 536
13032.40 522
13033.47 548
13034.55 554
13035.63 586
13036.70 534
13037.78 581
13038.86 547
13039.94 555
13041.01 531
13042.09 528
13043.17 547
13044.25 538
13045.32 564
13046.40 529
13047.48 539
13048.56 538
13049.63 566
13050.71 539
13051.79 572
13052.87 557
13053.95 555
13055.02 565
13056.10 551
13057.18 567
13058.26 563
13059.34 550
13060.41 547
13061.49 546
13062.57 590
13063.65 578
13064.73 571
13065.81 579
13066.88 561
13067.96 576
13069.04 520
13070.12 562
13071.20 557
13072.28 545
13073.36 537
13074.43 561
13075.51 560
13076.59 534
13077.67 537
13078.75 529
13079.83 527
13080.91 507
13081.99 518
13083.07 543
13084.15 578
13085.23 555
13086.30 522
13087.38 534
13088.46 539
13089.54 531
13090.62 553
13091.70 530
13092.78 530
13093.86 527
13094.94 539
13096.02 550
13097.10 556
13098.18 519
13099.26 552
13100.34 542
13101.42 500
13102.50 534
13103.58 567
13104.66 585
13105.74 547
13106.82 533
13107.90 548
13108.98 563
13110.06 547
13111.14 533
13112.22 557
13113.30 534
13114.38 561
13115.46 530
13116.54 577
13117.62 538
13118.70 530
13119.78 535
13120.86 556
13121.95 548
13123.03 572
13124.11 547
13125.19 528
13126.27 497
13127.35 529
13128.43 539
13129.51 507
13130.59 570
13131.67 537
13132.76 557
13133.84 553
13134.92 574
13136.00 555
13137.08 514
13138.16 518
13139.24 525
13140.32 525
13141.41 531
13142.49 533
13143.57 576
13144.65 551
13145.73 554
13146.81 521
13147.90 551
13148.98 553
13150.06 553
13151.14 547
13152.22 541
13153.31 524
13154.39 531
13155.47 593
13156.55 568
13157.63 553
13158.72 533
13159.80 547
13160.88 548
13161.96 544
13163.05 553
13164.13 569
13165.21 537
13166.29 543
13167.38 551
13168.46 532
13169.54 535
13170.62 540
13171.71 541
13172.79 549
13173.87 558
13174.96 527
13176.04 564
13177.12 540
13178.20 579
13179.29 566
13180.37 550
13181.45 601
13182.54 538
13183.62 569
13184.70 553
13185.79 539
13186.87 551
13187.95 571
13189.04 552
13190.12 569
13191.20 579
13192.29 575
13193.37 561
13194.46 568
13195.54 543
13196.62 556
13197.71 530
13198.79 527
13199.88 552
13200.96 574
13202.04 543
13203.13 556
13204.21 570
13205.30 562
13206.38 560
13207.46 587
13208.55 612
13209.63 591
13210.72 546
13211.80 561
13212.89 553
13213.97 537
13215.05 558
13216.14 580
13217.22 590
13218.31 574
13219.39 582
13220.48 598
13221.56 591
13222.65 587
13223.73 586
13224.82 584
13225.90 595
13226.99 588
13228.07 592
13229.16 602
13230.24 592
13231.33 598
13232.41 576
13233.50 616
13234.58 605
13235.67 605
13236.76 579
13237.84 593
13238.93 612
13240.01 613
13241.10 628
13242.18 572
13243.27 604
13244.35 613
13245.44 606
13246.53 629
13247.61 627
13248.70 610
13249.78 639
13250.87 646
13251.96 628
13253.04 635
13254.13 610
13255.21 644
13256.30 656
13257.39 660
13258.47 600
13259.56 618
13260.65 667
13261.73 641
13262.82 597
13263.91 646
13264.99 697
13266.08 687
13267.17 646
13268.25 702
13269.34 661
13270.43 674
13271.51 703
13272.60 719
13273.69 697
13274.77 642
13275.86 698
13276.95 678
13278.04 691
13279.12 636
13280.21 713
13281.30 698
13282.38 714
13283.47 678
13284.56 736
13285.65 699
13286.73 704
13287.82 714
13288.91 731
13290.00 731
13291.08 711
13292.17 731
13293.26 718
13294.35 737
13295.44 719
13296.52 798
13297.61 769
13298.70 778
13299.79 763
13300.88 755
13301.96 784
13303.05 725
13304.14 733
13305.23 792
13306.32 762
13307.41 785
13308.49 780
13309.58 780
13310.67 758
13311.76 762
13312.85 752
13313.94 797
13315.02 800
13316.11 759
13317.20 775
13318.29 759
13319.38 775
13320.47 759
13321.56 801
13322.65 788
13323.74 761
13324.82 757
13325.91 774
13327.00 812
13328.09 757
13329.18 743
13330.27 774
13331.36 792
13332.45 759
13333.54 772
13334.63 778
13335.72 804
13336.81 773
13337.90 749
13338.99 796
13340.08 803
13341.17 799
13342.26 815
13343.35 789
13344.44 810
13345.53 832
13346.61 804
13347.70 781
13348.79 771
13349.89 799
13350.98 818
13352.07 799
13353.16 838
13354.25 792
13355.34 806
13356.43 840
13357.52 877
13358.61 884
13359.70 836
13360.79 808
13361.88 839
13362.97 806
13364.06 842
13365.15 850
13366.24 872
13367.33 841
13368.42 841
13369.51 866
13370.60 824
13371.70 849
13372.79 825
13373.88 824
13374.97 789
13376.06 807
13377.15 801
13378.24 814
13379.33 792
13380.43 763
13381.52 750
13382.61 796
13383.70 748
13384.79 787
13385.88 778
13386.97 782
13388.07 787
13389.16 809
13390.25 777
13391.34 788
13392.43 757
13393.52 739
13394.62 734
13395.71 729
13396.80 745
13397.89 707
13398.98 786
13400.08 751
13401.17 757
13402.26 741
13403.35 760
13404.45 756
13405.54 741
13406.63 732
13407.72 724
13408.82 716
13409.91 735
13411.00 721
13412.09 715
13413.19 740
13414.28 711
13415.37 739
13416.46 724
13417.56 714
13418.65 731
13419.74 741
13420.84 764
13421.93 773
13423.02 738
13424.11 735
13425.21 756
13426.30 756
13427.39 786
13428.49 751
13429.58 760
13430.67 737
13431.77 788
13432.86 749
13433.95 742
13435.05 759
13436.14 773
13437.24 798
13438.33 812
13439.42 808
13440.52 756
13441.61 835
13442.70 821
13443.80 803
13444.89 844
13445.99 820
13447.08 826
13448.17 840
13449.27 833
13450.36 820
13451.46 794
13452.55 827
13453.64 821
13454.74 819
13455.83 825
13456.93 840
13458.02 833
13459.12 821
13460.21 831
13461.31 862
13462.40 882
13463.50 869
13464.59 882
13465.69 841
13466.78 868
13467.87 888
13468.97 851
13470.06 823
13471.16 853
13472.25 858
13473.35 851
13474.44 862
13475.54 836
13476.64 854
13477.73 894
13478.83 931
13479.92 862
13481.02 874
13482.11 874
13483.21 914
13484.30 886
13485.40 899
13486.49 882
13487.59 895
13488.69 917
13489.78 949
13490.88 914
13491.97 955
13493.07 989
13494.17 988
13495.26 965
13496.36 909
13497.45 934
13498.55 944
13499.65 949
13500.74 916
13501.84 904
13502.93 887
13504.03 911
13505.13 924
13506.22 929
13507.32 876
13508.42 880
13509.51 880
13510.61 897
13511.71 875
13512.80 857
13513.90 883
13515.00 882
13516.09 852
13517.19 808
13518.29 790
13519.38 774
13520.48 759
13521.58 771
13522.68 776
13523.77 779
13524.87 760
13525.97 755
13527.06 772
13528.16 757
13529.26 754
13530.36 768
13531.45 736
13532.55 760
13533.65 794
13534.75 787
13535.84 765
13536.94 755
13538.04 727
13539.14 750
13540.23 765
13541.33 761
13542.43 732
13543.53 743
13544.63 763
13545.72 705
13546.82 731
13547.92 750
13549.02 764
13550.12 770
13551.22 756
13552.31 737
13553.41 755
13554.51 720
13555.61 782
13556.71 754
13557.81 742
13558.90 709
13560.00 709
13561.10 716
13562.20 733
13563.30 766
13564.40 802
13565.50 788
13566.60 734
13567.69 727
13568.79 735
13569.89 776
13570.99 732
13572.09 784
13573.19 769
13574.29 760
13575.39 761
13576.49 760
13577.59 753
13578.69 814
13579.79 800
13580.89 736
13581.98 765
13583.08 776
13584.18 794
13585.28 782
13586.38 801
13587.48 749
13588.58 762
13589.68 785
13590.78 771
13591.88 796
13592.98 781
13594.08 772
13595.18 804
13596.28 783
13597.38 776
13598.48 816
13599.58 778
13600.68 822
13601.78 786
13602.88 838
13603.98 785
13605.08 797
13606.18 830
13607.29 837
13608.39 810
13609.49 823
13610.59 840
13611.69 831
13612.79 840
13613.89 856
13614.99 846
13616.09 842
13617.19 904
13618.29 850
13619.39 854
13620.50 854
13621.60 903
13622.70 856
13623.80 832
13624.90 896
13626.00 843
13627.10 839
13628.20 869
13629.31 862
13630.41 859
13631.51 869
13632.61 832
13633.71 859
13634.81 850
13635.91 853
13637.02 866
13638.12 848
13639.22 817
13640.32 842
13641.42 867
13642.53 846
13643.63 807
13644.73 787
13645.83 836
13646.93 824
13648.04 819
13649.14 796
13650.24 829
13651.34 810
13652.45 824
13653.55 799
13654.65 785
13655.75 805
13656.85 829
13657.96 794
13659.06 778
13660.16 772
13661.27 756
13662.37 803
13663.47 785
13664.57 788
13665.68 814
13666.78 799
13667.88 760
13668.99 784
13670.09 772
13671.19 796
13672.29 780
13673.40 816
13674.50 809
13675.60 788
13676.71 800
13677.81 790
13678.91 814
13680.02 813
13681.12 760
13682.23 782
13683.33 783
13684.43 810
13685.54 807
13686.64 817
13687.74 840
13688.85 847
13689.95 823
13691.06 804
13692.16 829
13693.26 813
13694.37 824
13695.47 837
13696.58 789
13697.68 790
13698.78 795
13699.89 869
13700.99 813
13702.10 857
13703.20 840
13704.31 838
13705.41 863
13706.51 856
13707.62 883
13708.72 876
13709.83 884
13710.93 841
13712.04 854
13713.14 885
13714.25 891
13715.35 898
13716.46 928
13717.56 908
13718.67 913
13719.77 939
13720.88 926
13721.98 907
13723.09 971
13724.19 926
13725.30 926
13726.40 909
13727.51 962
13728.61 974
13729.72 1021
13730.83 997
13731.93 976
13733.04 950
13734.14 984
13735.25 985
13736.35 996
13737.46 993
13738.57 986
13739.67 989
13740.78 1013
13741.88 1004
13742.99 1007
13744.09 1038
13745.20 1088
13746.31 1097
13747.41 1096
13748.52 1084
13749.63 1098
13750.73 1097
13751.84 1151
13752.94 1163
13754.05 1169
13755.16 1201
13756.26 1211
13757.37 1208
13758.48 1196
13759.58 1216
13760.69 1297
13761.80 1322
13762.90 1330
13764.01 1314
13765.12 1344
13766.22 1321
13767.33 1355
13768.44 1381
13769.55 1393
13770.65 1362
13771.76 1371
13772.87 1419
13773.97 1405
13775.08 1352
13776.19 1348
13777.30 1353
13778.40 1320
13779.51 1278
13780.62 1224
13781.73 1223
13782.83 1222
13783.94 1208
13785.05 1145
13786.16 1110
13787.26 1112
13788.37 1111
13789.48 1066
13790.59 1082
13791.70 1086
13792.80 1084
13793.91 1022
13795.02 1027
13796.13 997
13797.24 1029
13798.35 1008
13799.45 1000
13800.56 969
13801.67 1019
13802.78 1007
13803.89 1003
13805.00 975
13806.10 944
13807.21 926
13808.32 954
13809.43 946
13810.54 933
13811.65 952
13812.76 953
13813.86 928
13814.97 919
13816.08 940
13817.19 915
13818.30 932
13819.41 916
13820.52 928
13821.63 919
13822.74 919
13823.85 880
13824.96 903
13826.06 912
13827.17 921
13828.28 881
13829.39 899
13830.50 893
13831.61 882
13832.72 855
13833.83 898
13834.94 927
13836.05 906
13837.16 885
13838.27 913
13839.38 930
13840.49 941
13841.60 898
13842.71 900
13843.82 870
13844.93 868
13846.04 902
13847.15 969
13848.26 955
13849.37 938
13850.48 936
13851.59 933
13852.70 957
13853.81 939
13854.92 974
13856.03 987
13857.14 963
13858.25 952
13859.37 993
13860.48 941
13861.59 953
13862.70 951
13863.81 953
13864.92 960
13866.03 968
13867.14 976
13868.25 998
13869.36 957
13870.47 964
13871.59 950
13872.70 997
13873.81 1011
13874.92 966
13876.03 984
13877.14 1051
13878.25 1072
13879.36 1069
13880.48 1086
13881.59 1097
13882.70 1128
13883.81 1115
13884.92 1101
13886.03 1081
13887.15 1118
13888.26 1125
13889.37 1128
13890.48 1109
13891.59 1115
13892.71 1135
13893.82 1138
13894.93 1139
13896.04 1164
13897.15 1131
13898.27 1124
13899.38 1119
13900.49 1115
13901.60 1089
13902.72 1090
13903.83 1098
13904.94 1125
13906.05 1081
13907.17 1058
13908.28 1049
13909.39 1044
13910.50 992
13911.62 1014
13912.73 1005
13913.84 1004
13914.95 990
13916.07 991
13917.18 968
13918.29 1024
13919.41 1007
13920.52 1035
13921.63 961
13922.75 1025
13923.86 983
13924.97 946
13926.09 958
13927.20 1010
13928.31 987
13929.43 965
13930.54 982
13931.65 1005
13932.77 955
13933.88 919
13934.99 954
13936.11 923
13937.22 907
13938.34 889
13939.45 901
13940.56 919
13941.68 928
13942.79 884
13943.91 842
13945.02 843
13946.13 888
13947.25 889
13948.36 907
13949.48 902
13950.59 890
13951.70 875
13952.82 841
13953.93 869
13955.05 852
13956.16 846
13957.28 890
13958.39 865
13959.51 850
13960.62 838
13961.74 887
13962.85 864
13963.97 852
13965.08 879
13966.20 844
13967.31 847
13968.43 849
13969.54 851
13970.66 859
13971.77 854
13972.89 884
13974.00 867
13975.12 859
13976.23 828
13977.35 847
13978.46 866
13979.58 883
13980.69 855
13981.81 837
13982.92 848
13984.04 850
13985.16 838
13986.27 806
13987.39 828
13988.50 862
13989.62 835
13990.74 839
13991.85 886
13992.97 877
13994.08 831
13995.20 845
13996.32 860
13997.43 873
13998.55 851
13999.66 838
14000.78 843
14001.90 834
14003.01 844
14004.13 831
14005.25 823
14006.36 853
14007.48 868
14008.60 881
14009.71 885
14010.83 878
14011.95 856
14013.06 842
14014.18 847
14015.30 865
14016.41 883
14017.53 872
14018.65 887
14019.76 822
14020.88 798
14022.00 857
14023.12 862
14024.23 867
14025.35 881
14026.47 820
14027.59 873
14028.70 869
14029.82 851
14030.94 870
14032.06 848
14033.17 851
14034.29 888
14035.41 909
14036.53 877
14037.64 875
14038.76 887
14039.88 884
14041.00 851
14042.11 901
14043.23 853
14044.35 888
14045.47 880
14046.59 877
14047.71 918
14048.82 877
14049.94 886
14051.06 871
14052.18 867
14053.30 889
14054.42 904
14055.53 884
14056.65 885
14057.77 900
14058.89 894
14060.01 890
14061.13 908
14062.25 901
14063.36 912
14064.48 937
14065.60 903
14066.72 924
14067.84 918
14068.96 981
14070.08 949
14071.20 979
14072.32 952
14073.44 958
14074.55 957
14075.67 1003
14076.79 976
14077.91 991
14079.03 1043
14080.15 1023
14081.27 1035
14082.39 1002
14083.51 1030
14084.63 1047
14085.75 1073
14086.87 1015
14087.99 1040
14089.11 1087
14090.23 1080
14091.35 1076
14092.47 1070
14093.59 1059
14094.71 1085
14095.83 1099
14096.95 1067
14098.07 1092
14099.19 1008
14100.31 1041
14101.43 1021
14102.55 1023
14103.67 1010
14104.79 1014
14105.91 1003
14107.03 1004
14108.15 960
14109.27 918
14110.39 935
14111.51 932
14112.64 931
14113.76 919
14114.88 913
14116.00 861
14117.12 853
14118.24 887
14119.36 852
14120.48 858
14121.60 843
14122.72 832
14123.85 851
14124.97 831
14126.09 850
14127.21 824
14128.33 845
14129.45 838
14130.57 835
14131.70 819
14132.82 780
14133.94 787
14135.06 768
14136.18 798
14137.30 781
14138.43 823
14139.55 760
14140.67 775
14141.79 784
14142.91 782
14144.03 773
14145.16 787
14146.28 791
14147.40 745
14148.52 794
14149.65 734
14150.77 769
14151.89 740
14153.01 738
14154.13 747
14155.26 757
14156.38 762
14157.50 750
14158.62 735
14159.75 721
14160.87 734
14161.99 753
14163.12 725
14164.24 738
14165.36 738
14166.48 722
14167.61 744
14168.73 737
14169.85 768
14170.98 745
14172.10 719
14173.22 701
14174.35 727
14175.47 755
14176.59 731
14177.72 700
14178.84 720
14179.96 725
14181.09 724
14182.21 742
14183.33 723
14184.46 733
14185.58 743
14186.70 721
14187.83 691
14188.95 743
14190.07 721
14191.20 750
14192.32 706
14193.45 758
14194.57 703
14195.69 685
14196.82 689
14197.94 703
14199.07 717
14200.19 708
14201.32 706
14202.44 696
14203.56 697
14204.69 680
14205.81 680
14206.94 647
14208.06 681
14209.19 680
14210.31 694
14211.44 682
14212.56 697
14213.69 710
14214.81 693
14215.93 689
14217.06 710
14218.18 664
14219.31 682
14220.43 697
14221.56 651
14222.68 701
14223.81 655
14224.94 725
14226.06 685
14227.19 655
14228.31 655
14229.44 679
14230.56 691
14231.69 679
14232.81 661
14233.94 638
14235.06 669
14236.19 646
14237.32 637
14238.44 652
14239.57 630
14240.69 655
14241.82 674
14242.94 637
14244.07 645
14245.20 632
14246.32 666
14247.45 634
14248.57 619
14249.70 637
14250.83 649
14251.95 646
14253.08 634
14254.21 656
14255.33 643
14256.46 650
14257.59 655
14258.71 640
14259.84 633
14260.97 656
14262.09 634
14263.22 655
14264.35 610
14265.47 671
14266.60 649
14267.73 617
14268.85 607
14269.98 616
14271.11 624
14272.23 603
14273.36 608
14274.49 597
14275.62 656
14276.74 613
14277.87 606
14279.00 617
14280.12 623
14281.25 613
14282.38 616
14283.51 600
14284.63 614
14285.76 582
14286.89 577
14288.02 575
14289.15 551
14290.27 578
14291.40 569
14292.53 589
14293.66 584
14294.78 576
14295.91 562
14297.04 581
14298.17 582
14299.30 571
14300.42 578
14301.55 582
14302.68 566
14303.81 569
14304.94 541
14306.07 580
14307.19 548
14308.32 556
14309.45 551
14310.58 574
14311.71 582
14312.84 577
14313.97 541
14315.10 549
14316.22 503
14317.35 526
14318.48 547
14319.61 512
14320.74 542
14321.87 540
14323.00 542
14324.13 539
14325.26 540
14326.39 575
14327.51 535
14328.64 549
14329.77 538
14330.90 545
14332.03 531
14333.16 556
14334.29 536
14335.42 534
14336.55 497
14337.68 530
14338.81 551
14339.94 550
14341.07 538
14342.20 527
14343.33 542
14344.46 528
14345.59 504
14346.72 513
14347.85 517
14348.98 554
14350.11 543
14351.24 511
14352.37 537
14353.50 508
14354.63 520
14355.76 513
14356.89 539
14358.02 514
14359.15 535
14360.28 538
14361.41 484
14362.54 522
14363.67 567
14364.80 576
14365.94 536
14367.07 539
14368.20 556
14369.33 553
14370.46 529
14371.59 550
14372.72 541
14373.85 558
14374.98 531
14376.11 516
14377.25 527
14378.38 535
14379.51 564
14380.64 553
14381.77 538
14382.90 530
14384.03 534
14385.16 562
14386.30 549
14387.43 554
14388.56 549
14389.69 544
14390.82 562
14391.95 519
14393.09 544
14394.22 517
14395.35 520
14396.48 556
14397.61 537
14398.75 545
14399.88 530
14401.01 557
14402.14 554
14403.27 533
14404.41 558
14405.54 553
14406.67 580
14407.80 529
14408.94 543
14410.07 511
14411.20 544
14412.33 571
14413.47 560
14414.60 584
14415.73 555
14416.87 554
14418.00 577
14419.13 563
14420.26 525
14421.40 550
14422.53 571
14423.66 550
14424.80 567
14425.93 550
14427.06 572
14428.20 573
14429.33 555
14430.46 547
14431.59 561
14432.73 565
14433.86 570
14435.00 561
14436.13 552
14437.26 569
14438.40 578
14439.53 592
14440.66 552
14441.80 557
14442.93 591
14444.06 600
14445.20 561
14446.33 508
14447.47 562
14448.60 567
14449.73 592
14450.87 570
14452.00 536
14453.14 567
14454.27 553
14455.41 553
14456.54 557
14457.67 538
14458.81 573
14459.94 575
14461.08 568
14462.21 537
14463.35 578
14464.48 574
14465.62 577
14466.75 614
14467.89 574
14469.02 573
14470.15 581
14471.29 558
14472.42 555
14473.56 569
14474.69 539
14475.83 561
14476.96 564
14478.10 562
14479.24 566
14480.37 589
14481.51 553
14482.64 563
14483.78 576
14484.91 554
14486.05 555
14487.18 547
14488.32 563
14489.45 528
14490.59 553
14491.73 522
14492.86 514
14494.00 529
14495.13 556
14496.27 541
14497.40 537
14498.54 550
14499.68 544
14500.81 521
14501.95 500
14503.08 523
14504.22 507
14505.36 549
14506.49 551
14507.63 553
14508.77 515
14509.90 549
14511.04 536
14512.18 555
14513.31 560
14514.45 534
14515.58 535
14516.72 543
14517.86 537
14519.00 541
14520.13 540
14521.27 529
14522.41 528
14523.54 546
14524.68 576
14525.82 540
14526.95 569
14528.09 543
14529.23 560
14530.37 553
14531.50 546
14532.64 567
14533.78 562
14534.91 573
14536.05 563
14537.19 564
14538.33 567
14539.46 555
14540.60 576
14541.74 571
14542.88 596
14544.02 593
14545.15 551
14546.29 577
14547.43 570
14548.57 559
14549.70 567
14550.84 602
14551.98 563
14553.12 575
14554.26 573
14555.39 605
14556.53 590
14557.67 589
14558.81 604
14559.95 608
14561.09 588
14562.22 595
14563.36 597
14564.50 589
14565.64 585
14566.78 642
14567.92 594
14569.06 611
14570.20 613
14571.33 639
14572.47 629
14573.61 636
14574.75 627
14575.89 619
14577.03 650
14578.17 645
14579.31 622
14580.45 620
14581.59 656
14582.72 653
14583.86 639
14585.00 652
14586.14 650
14587.28 693
14588.42 674
14589.56 633
14590.70 655
14591.84 686
14592.98 708
14594.12 689
14595.26 663
14596.40 703
14597.54 728
14598.68 691
14599.82 717
14600.96 692
14602.10 706
14603.24 718
14604.38 693
14605.52 729
14606.66 720
14607.80 734
14608.94 734
14610.08 727
14611.22 741
14612.36 752
14613.50 769
14614.64 783
14615.78 771
14616.92 780
14618.06 795
14619.20 816
14620.34 818
14621.49 822
14622.63 799
14623.77 818
14624.91 816
14626.05 795
14627.19 814
14628.33 781
14629.47 819
14630.61 839
14631.75 811
14632.90 858
14634.04 852
14635.18 804
14636.32 801
14637.46 825
14638.60 789
14639.74 820
14640.88 804
14642.03 796
14643.17 833
14644.31 753
14645.45 743
14646.59 766
14647.73 764
14648.88 729
14650.02 729
14651.16 696
14652.30 717
14653.44 682
14654.59 670
14655.73 669
14656.87 667
14658.01 672
14659.16 653
14660.30 635
14661.44 638
14662.58 630
14663.72 617
14664.87 623
14666.01 641
14667.15 590
14668.29 584
14669.44 607
14670.58 607
14671.72 619
14672.87 592
14674.01 576
14675.15 580
14676.29 581
14677.44 558
14678.58 553
14679.72 586
14680.87 558
14682.01 555
14683.15 541
14684.30 544
14685.44 530
14686.58 543
14687.73 564
14688.87 550
14690.01 574
14691.16 546
14692.30 543
14693.44 548
14694.59 564
14695.73 527
14696.87 550
14698.02 520
14699.16 529
14700.30 562
14701.45 551
14702.59 530
14703.74 553
14704.88 524
14706.02 510
14707.17 517
14708.31 507
14709.46 555
14710.60 533
14711.75 501
14712.89 506
14714.03 529
14715.18 541
14716.32 537
14717.47 547
14718.61 535
14719.76 514
14720.90 562
14722.05 554
14723.19 543
14724.34 541
14725.48 559
14726.63 548
14727.77 532
14728.92 557
14730.06 555
14731.21 528
14732.35 519
14733.50 562
14734.64 551
14735.79 509
14736.93 505
14738.08 519
14739.22 508
14740.37 519
14741.51 553
14742.66 541
14743.80 554
14744.95 540
14746.09 531
14747.24 533
14748.39 543
14749.53 537
14750.68 561
14751.82 546
14752.97 538
14754.11 548
14755.26 573
14756.41 542
14757.55 554
14758.70 578
14759.85 568
14760.99 570
14762.14 549
14763.28 595
14764.43 533
14765.58 557
14766.72 518
14767.87 540
14769.02 583
14770.16 540
14771.31 582
14772.46 554
14773.60 547
14774.75 566
14775.90 553
14777.04 562
14778.19 532
14779.34 554
14780.48 549
14781.63 544
14782.78 549
14783.92 514
14785.07 548
14786.22 545
14787.37 557
14788.51 541
14789.66 592
14790.81 564
14791.96 548
14793.10 544
14794.25 563
14795.40 558
14796.54 551
14797.69 551
14798.84 498
14799.99 544
14801.14 550
14802.28 529
14803.43 500
14804.58 529
14805.73 520
14806.88 524
14808.02 504
14809.17 498
14810.32 523
14811.47 511
14812.62 522
14813.76 481
14814.91 490
14816.06 472
14817.21 493
14818.36 475
14819.51 491
14820.65 499
14821.80 485
14822.95 488
14824.10 484
14825.25 456
14826.40 487
14827.55 482
14828.69 491
14829.84 472
14830.99 477
14832.14 464
14833.29 454
14834.44 478
14835.59 467
14836.74 468
14837.89 486
14839.04 485
14840.19 440
14841.33 432
14842.48 444
14843.63 464
14844.78 474
14845.93 480
14847.08 462
14848.23 430
14849.38 437
14850.53 480
14851.68 474
14852.83 457
14853.98 481
14855.13 478
14856.28 478
14857.43 445
14858.58 467
14859.73 494
14860.88 494
14862.03 480
14863.18 512
14864.33 453
14865.48 462
14866.63 479
14867.78 480
14868.93 494
14870.08 477
14871.23 509
14872.38 502
14873.53 482
14874.68 464
14875.83 515
14876.98 471
14878.14 514
14879.29 508
14880.44 516
14881.59 474
14882.74 514
14883.89 504
14885.04 510
14886.19 533
14887.34 507
14888.49 518
14889.64 481
14890.80 498
14891.95 492
14893.10 535
14894.25 525
14895.40 525
14896.55 519
14897.70 503
14898.86 550
14900.01 533
14901.16 521
14902.31 527
14903.46 543
14904.61 572
14905.77 512
14906.92 521
14908.07 553
14909.22 577
14910.37 576
14911.53 564
14912.68 558
14913.83 575
14914.98 552
14916.13 562
14917.29 590
14918.44 540
14919.59 556
14920.74 566
14921.90 557
14923.05 569
14924.20 537
14925.35 565
14926.51 566
14927.66 566
14928.81 546
14929.96 549
14931.12 578
14932.27 566
14933.42 556
14934.57 586
14935.73 596
14936.88 585
14938.03 577
14939.19 574
14940.34 602
14941.49 567
14942.65 572
14943.80 595
14944.95 582
14946.11 550
14947.26 600
14948.41 622
14949.57 573
14950.72 560
14951.87 612
14953.03 567
14954.18 590
14955.33 586
14956.49 617
14957.64 633
14958.80 597
14959.95 569
14961.10 545
14962.26 584
14963.41 541
14964.57 528
14965.72 560
14966.87 540
14968.03 536
14969.18 552
14970.34 500
14971.49 532
14972.65 541
14973.80 550
14974.95 536
14976.11 493
14977.26 509
14978.42 501
14979.57 487
14980.73 508
14981.88 512
14983.04 487
14984.19 496
14985.35 485
14986.50 459
14987.66 469
14988.81 490
14989.97 456
14991.12 479
14992.28 453
14993.43 436
14994.59 474
14995.74 425
14996.90 448
14998.05 415
14999.21 455
15000.36 469
15001.52 463
15002.67 432
15003.83 475
15004.99 449
15006.14 450
15007.30 455
15008.45 449
15009.61 454
15010.76 443
15011.92 426
15013.08 455
15014.23 469
15015.39 440
15016.54 438
15017.70 446
15018.86 412
15020.01 408
15021.17 405
15022.32 438
15023.48 437
15024.64 434
15025.79 443
15026.95 449
15028.11 419
15029.26 472
15030.42 407
15031.58 424
15032.73 437
15033.89 444
15035.05 435
15036.20 403
15037.36 416
15038.52 422
15039.67 391
15040.83 408
15041.99 415
15043.15 415
15044.30 386
15045.46 397
15046.62 424
15047.77 415
15048.93 403
15050.09 384
15051.25 424
15052.40 423
15053.56 411
15054.72 418
15055.88 434
15057.03 426
15058.19 394
15059.35 432
15060.51 426
15061.66 411
15062.82 405
15063.98 419
15065.14 415
15066.30 442
15067.45 391
15068.61 432
15069.77 391
15070.93 422
15072.09 413
15073.24 430
15074.40 385
15075.56 405
15076.72 402
15077.88 396
15079.04 385
15080.20 375
15081.35 411
15082.51 386
15083.67 422
15084.83 426
15085.99 441
15087.15 409
15088.31 400
15089.46 413
15090.62 398
15091.78 431
15092.94 421
15094.10 416
15095.26 389
15096.42 393
15097.58 404
15098.74 402
15099.90 390
15101.06 385
15102.22 395
15103.37 430
15104.53 400
15105.69 422
15106.85 377
15108.01 430
15109.17 423
15110.33 408
15111.49 405
15112.65 391
15113.81 395
15114.97 378
15116.13 407
15117.29 382
15118.45 396
15119.61 400
15120.77 391
15121.93 394
15123.09 410
15124.25 401
15125.41 382
15126.57 395
15127.73 415
15128.89 410
15130.05 426
15131.21 415
15132.37 414
15133.53 407
15134.69 403
15135.86 377
15137.02 387
15138.18 380
15139.34 360
15140.50 422
15141.66 382
15142.82 422
15143.98 415
15145.14 419
15146.30 409
15147.46 398
15148.63 393
15149.79 408
15150.95 415
15152.11 394
15153.27 411
15154.43 423
15155.59 419
15156.75 387
15157.92 427
15159.08 431
15160.24 433
15161.40 406
15162.56 415
15163.72 393
15164.89 399
15166.05 415
15167.21 397
15168.37 424
15169.53 415
15170.69 444
15171.86 438
15173.02 421
15174.18 406
15175.34 421
15176.51 429
15177.67 445
15178.83 446
15179.99 473
15181.15 421
15182.32 456
15183.48 440
15184.64 428
15185.80 399
15186.97 412
15188.13 426
15189.29 446
15190.46 430
15191.62 428
15192.78 457
15193.94 437
15195.11 444
15196.27 438
15197.43 469
15198.60 473
15199.76 453
15200.92 467
15202.08 458
15203.25 491
15204.41 483
15205.57 490
15206.74 480
15207.90 520
15209.06 479
15210.23 484
15211.39 511
15212.56 496
15213.72 467
15214.88 486
15216.05 501
15217.21 503
15218.37 509
15219.54 521
15220.70 511
15221.87 502
15223.03 523
15224.19 506
15225.36 528
15226.52 512
15227.69 538
15228.85 521
15230.01 518
15231.18 506
15232.34 526
15233.51 499
15234.67 504
15235.84 510
15237.00 510
15238.16 508
15239.33 481
15240.49 489
15241.66 487
15242.82 498
15243.99 487
15245.15 483
15246.32 482
15247.48 479
15248.65 461
15249.81 441
15250.98 462
15252.14 458
15253.31 455
15254.47 453
15255.64 438
15256.80 444
15257.97 416
15259.13 426
15260.30 435
15261.46 403
15262.63 452
15263.80 460
15264.96 426
15266.13 414
15267.29 458
15268.46 454
15269.62 464
15270.79 455
15271.96 419
15273.12 428
15274.29 436
15275.45 430
15276.62 443
15277.79 420
15278.95 391
15280.12 413
15281.28 396
15282.45 412
15283.62 414
15284.78 468
15285.95 455
15287.12 446
15288.28 412
15289.45 377
15290.62 423
15291.78 416
15292.95 399
15294.12 411
15295.28 399
15296.45 407
15297.62 407
15298.78 394
15299.95 387
15301.12 389
15302.28 391
15303.45 392
15304.62 411
15305.78 403
15306.95 413
15308.12 435
15309.29 419
15310.45 392
15311.62 396
15312.79 387
15313.96 416
15315.12 415
15316.29 394
15317.46 402
15318.63 405
15319.79 414
15320.96 412
15322.13 411
15323.30 412
15324.46 416
15325.63 450
15326.80 417
15327.97 394
15329.14 409
15330.30 429
15331.47 432
15332.64 424
15333.81 419
15334.98 410
15336.14 448
15337.31 413
15338.48 425
15339.65 407
15340.82 412
15341.99 437
15343.16 425
15344.32 430
15345.49 434
15346.66 437
15347.83 460
15349.00 433
15350.17 434
15351.34 417
15352.51 418
15353.67 424
15354.84 461
15356.01 437
15357.18 433
15358.35 422
15359.52 433
15360.69 443
15361.86 426
15363.03 393
15364.20 414
15365.37 435
15366.54 419
15367.71 414
15368.87 424
15370.04 412
15371.21 428
15372.38 410
15373.55 441
15374.72 435
15375.89 440
15377.06 431
15378.23 442
15379.40 408
15380.57 425
15381.74 425
15382.91 430
15384.08 402
15385.25 428
15386.42 400
15387.59 439
15388.76 435
15389.93 447
15391.10 430
15392.27 448
15393.44 445
15394.62 435
15395.79 435
15396.96 412
15398.13 442
15399.30 428
15400.47 429
15401.64 403
15402.81 419
15403.98 422
15405.15 422
15406.32 412
15407.49 418
15408.66 410
15409.84 449
15411.01 387
15412.18 414
15413.35 421
15414.52 407
15415.69 408
15416.86 403
15418.03 404
15419.21 375
15420.38 389
15421.55 414
15422.72 396
15423.89 373
15425.06 389
15426.24 393
15427.41 409
15428.58 394
15429.75 407
15430.92 385
15432.09 402
15433.27 358
15434.44 406
15435.61 427
15436.78 382
15437.96 420
15439.13 393
15440.30 384
15441.47 368
15442.64 383
15443.82 395
15444.99 395
15446.16 356
15447.33 371
15448.51 384
15449.68 393
15450.85 388
15452.02 394
15453.20 402
15454.37 388
15455.54 400
15456.72 400
15457.89 392
15459.06 379
15460.23 387
15461.41 405
15462.58 415
15463.75 389
15464.93 403
15466.10 397
15467.27 373
15468.45 405
15469.62 402
15470.79 390
15471.97 385
15473.14 376
15474.31 440
15475.49 368
15476.66 372
15477.83 387
15479.01 381
15480.18 389
15481.36 408
15482.53 424
15483.70 397
15484.88 392
15486.05 360
15487.23 401
15488.40 399
15489.57 387
15490.75 392
15491.92 425
15493.10 394
15494.27 404
15495.44 394
15496.62 372
15497.79 385
15498.97 388
15500.14 432
15501.32 407
15502.49 427
15503.67 403
15504.84 400
15506.02 415
15507.19 419
15508.36 415
15509.54 419
15510.71 431
15511.89 365
15513.06 398
15514.24 424
15515.41 415
15516.59 379
15517.77 418
15518.94 391
15520.12 436
15521.29 437
15522.47 410
15523.64 416
15524.82 382
15525.99 429
15527.17 420
15528.34 411
15529.52 411
15530.69 413
15531.87 426
15533.05 422
15534.22 400
15535.40 428
15536.57 387
15537.75 402
15538.93 438
15540.10 432
15541.28 439
15542.45 407
15543.63 406
15544.81 428
15545.98 437
15547.16 428
15548.33 409
15549.51 442
15550.69 424
15551.86 416
15553.04 422
15554.22 441
15555.39 440
15556.57 433
15557.75 421
15558.92 445
15560.10 438
15561.28 433
15562.45 459
15563.63 476
15564.81 441
15565.99 434
15567.16 439
15568.34 428
15569.52 436
15570.69 471
15571.87 449
15573.05 434
15574.23 467
15575.40 474
15576.58 447
15577.76 459
15578.93 446
15580.11 464
15581.29 484
15582.47 494
15583.65 465
15584.82 484
15586.00 489
15587.18 472
15588.36 481
15589.53 483
15590.71 503
15591.89 487
15593.07 490
15594.25 493
15595.42 503
15596.60 509
15597.78 485
15598.96 496
15600.14 476
15601.32 487
15602.49 518
15603.67 511
15604.85 553
15606.03 501
15607.21 561
15608.39 535
15609.56 532
15610.74 526
15611.92 557
15613.10 548
15614.28 559
15615.46 562
15616.64 579
15617.82 547
15619.00 566
15620.17 602
15621.35 544
15622.53 551
15623.71 560
15624.89 580
15626.07 605
15627.25 567
15628.43 574
15629.61 575
15630.79 549
15631.97 555
15633.15 564
15634.33 596
15635.51 572
15636.69 604
15637.87 610
15639.05 575
15640.22 622
15641.40 621
15642.58 586
15643.76 612
15644.94 614
15646.12 600
15647.30 620
15648.48 602
15649.66 622
15650.85 593
15652.03 625
15653.21 608
15654.39 628
15655.57 619
15656.75 635
15657.93 624
15659.11 612
15660.29 618
15661.47 576
15662.65 605
15663.83 629
15665.01 597
15666.19 585
15667.37 587
15668.55 579
15669.73 605
15670.92 575
15672.10 603
15673.28 581
15674.46 599
15675.64 604
15676.82 610
15678.00 553
15679.18 545
15680.36 570
15681.55 558
15682.73 597
15683.91 571
15685.09 568
15686.27 568
15687.45 576
15688.63 563
15689.82 596
15691.00 576
15692.18 580
15693.36 601
15694.54 592
15695.73 632
15696.91 601
15698.09 606
15699.27 586
15700.45 631
15701.64 589
15702.82 616
15704.00 597
15705.18 604
15706.36 584
15707.55 611
15708.73 602
15709.91 614
15711.09 621
15712.28 611
15713.46 581
15714.64 599
15715.82 638
15717.01 622
15718.19 646
15719.37 627
15720.55 653
15721.74 626
15722.92 629
15724.10 667
15725.29 668
15726.47 648
15727.65 686
15728.84 718
15730.02 701
15731.20 669
15732.39 647
15733.57 655
15734.75 655
15735.94 688
15737.12 723
15738.30 755
15739.49 712
15740.67 705
15741.85 662
15743.04 677
15744.22 690
15745.40 701
15746.59 704
15747.77 691
15748.96 707
15750.14 693
15751.32 738
15752.51 708
15753.69 732
15754.88 718
15756.06 676
15757.24 666
15758.43 685
15759.61 683
15760.80 692
15761.98 691
15763.17 693
15764.35 701
15765.53 657
15766.72 673
15767.90 681
15769.09 645
15770.27 638
15771.46 675
15772.64 602
15773.83 620
15775.01 649
15776.20 619
15777.38 595
15778.57 634
15779.75 619
15780.94 604
15782.12 623
15783.31 610
15784.49 593
15785.68 584
15786.86 607
15788.05 585
15789.23 575
15790.42 574
15791.60 598
15792.79 579
15793.98 559
15795.16 542
15796.35 575
15797.53 571
15798.72 553
15799.90 544
15801.09 533
15802.28 539
15803.46 534
15804.65 531
15805.83 526
15807.02 548
15808.21 554
15809.39 534
15810.58 523
15811.76 524
15812.95 540
15814.14 538
15815.32 547
15816.51 496
15817.70 508
15818.88 515
15820.07 494
15821.26 502
15822.44 556
15823.63 494
15824.82 516
15826.00 540
15827.19 527
15828.38 511
15829.56 486
15830.75 512
15831.94 523
15833.12 478
15834.31 496
15835.50 470
15836.69 492
15837.87 507
15839.06 519
15840.25 528
15841.44 509
15842.62 532
15843.81 486
15845.00 507
15846.18 507
15847.37 503
15848.56 548
15849.75 516
15850.94 516
15852.12 503
15853.31 498
15854.50 516
15855.69 484
15856.87 514
15858.06 550
15859.25 531
15860.44 531
15861.63 504
15862.81 491
15864.00 502
15865.19 505
15866.38 522
15867.57 520
15868.76 535
15869.94 572
15871.13 558
15872.32 541
15873.51 558
15874.70 553
15875.89 557
15877.08 514
15878.26 563
15879.45 536
15880.64 559
15881.83 572
15883.02 552
15884.21 532
15885.40 549
15886.59 540
15887.78 550
15888.97 538
15890.15 559
15891.34 608
15892.53 568
15893.72 529
15894.91 560
15896.10 580
15897.29 575
15898.48 580
15899.67 588
15900.86 597
15902.05 578
15903.24 584
15904.43 604
15905.62 578
15906.81 600
15908.00 602
15909.19 575
15910.38 598
15911.57 581
15912.76 560
15913.95 549
15915.14 590
15916.33 567
15917.52 559
15918.71 554
15919.90 541
15921.09 572
15922.28 564
15923.47 572
15924.66 553
15925.85 554
15927.04 557
15928.23 555
15929.42 563
15930.61 523
15931.80 516
15932.99 492
15934.18 522
15935.38 520
15936.57 551
15937.76 494
15938.95 504
15940.14 505
15941.33 518
15942.52 484
15943.71 454
15944.90 451
15946.10 479
15947.29 463
15948.48 470
15949.67 487
15950.86 496
15952.05 440
15953.24 496
15954.44 464
15955.63 413
15956.82 473
15958.01 416
15959.20 425
15960.39 418
15961.59 442
15962.78 428
15963.97 425
15965.16 435
15966.35 408
15967.55 404
15968.74 435
15969.93 428
15971.12 445
15972.31 397
15973.51 417
15974.70 449
15975.89 426
15977.08 377
15978.28 361
15979.47 401
15980.66 393
15981.85 406
15983.05 412
15984.24 392
15985.43 388
15986.62 399
15987.82 384
15989.01 400
15990.20 403
15991.40 400
15992.59 380
15993.78 366
15994.98 394
15996.17 375
15997.36 403
15998.55 386
15999.75 378
16000.94 356
16002.13 362
16003.33 388
16004.52 430
16005.72 390
16006.91 379
16008.10 395
16009.30 374
16010.49 396
16011.68 400
16012.88 405
16014.07 354
16015.26 376
16016.46 373
16017.65 372
16018.85 385
16020.04 372
16021.23 368
16022.43 384
16023.62 349
16024.82 367
16026.01 389
16027.21 363
16028.40 393
16029.59 348
16030.79 394
16031.98 340
16033.18 367
16034.37 360
16035.57 357
16036.76 385
16037.96 382
16039.15 381
16040.35 386
16041.54 362
16042.73 365
16043.93 369
16045.12 378
16046.32 380
16047.51 373
16048.71 370
16049.91 367
16051.10 366
16052.30 362
16053.49 401
16054.69 362
16055.88 379
16057.08 365
16058.27 347
16059.47 340
16060.66 382
16061.86 386
16063.05 378
16064.25 358
16065.45 353
16066.64 346
16067.84 361
16069.03 392
16070.23 350
16071.42 356
16072.62 349
16073.82 363
16075.01 345
16076.21 381
16077.41 353
16078.60 364
16079.80 367
16080.99 357
16082.19 349
16083.39 327
16084.58 343
16085.78 349
16086.98 344
16088.17 375
16089.37 335
16090.57 364
16091.76 368
16092.96 336
16094.16 357
16095.35 336
16096.55 347
16097.75 341
16098.94 373
16100.14 349
16101.34 337
16102.53 372
16103.73 371
16104.93 365
16106.13 337
16107.32 354
16108.52 335
16109.72 340
16110.92 343
16112.11 358
16113.31 342
16114.51 355
16115.71 338
16116.90 360
16118.10 345
16119.30 327
16120.50 328
16121.69 335
16122.89 344
16124.09 324
16125.29 323
16126.49 346
16127.68 337
16128.88 340
16130.08 345
16131.28 329
16132.48 336
16133.67 314
16134.87 319
16136.07 319
16137.27 322
16138.47 348
16139.67 335
16140.86 328
16142.06 320
16143.26 321
16144.46 303
16145.66 320
16146.86 335
16148.06 320
16149.26 326
16150.45 331
16151.65 328
16152.85 335
16154.05 358
16155.25 323
16156.45 326
16157.65 344
16158.85 341
16160.05 322
16161.25 314
16162.45 321
16163.64 316
16164.84 328
16166.04 311
16167.24 312
16168.44 314
16169.64 296
16170.84 318
16172.04 310
16173.24 293
16174.44 328
16175.64 353
16176.84 327
16178.04 298
16179.24 322
16180.44 292
16181.64 313
16182.84 316
16184.04 314
16185.24 331
16186.44 366
16187.64 313
16188.84 309
16190.04 311
16191.24 330
16192.44 345
16193.64 316
16194.84 324
16196.04 307
16197.24 313
16198.44 322
16199.65 319
16200.85 324
16202.05 327
16203.25 323
16204.45 333
16205.65 307
16206.85 343
16208.05 338
16209.25 346
16210.45 353
16211.65 348
16212.86 328
16214.06 342
16215.26 330
16216.46 334
16217.66 325
16218.86 335
16220.06 340
16221.27 322
16222.47 337
16223.67 344
16224.87 335
16226.07 334
16227.27 340
16228.48 326
16229.68 343
16230.88 330
16232.08 368
16233.28 356
16234.48 358
16235.69 329
16236.89 330
16238.09 328
16239.29 378
16240.50 357
16241.70 341
16242.90 341
16244.10 355
16245.30 349
16246.51 329
16247.71 362
16248.91 358
16250.11 391
16251.32 348
16252.52 347
16253.72 384
16254.92 350
16256.13 380
16257.33 375
16258.53 360
16259.74 348
16260.94 383
16262.14 394
16263.35 354
16264.55 366
16265.75 385
16266.95 359
16268.16 381
16269.36 345
16270.56 369
16271.77 379
16272.97 376
16274.17 380
16275.38 351
16276.58 356
16277.79 381
16278.99 407
16280.19 426
16281.40 378
16282.60 375
16283.80 405
16285.01 389
16286.21 407
16287.42 395
16288.62 406
16289.82 373
16291.03 412
16292.23 402
16293.44 386
16294.64 393
16295.84 388
16297.05 414
16298.25 366
16299.46 378
16300.66 383
16301.87 383
16303.07 393
16304.27 394
16305.48 386
16306.68 431
16307.89 408
16309.09 364
16310.30 366
16311.50 367
16312.71 403
16313.91 385
16315.12 364
16316.32 370
16317.53 369
16318.73 360
16319.94 361
16321.14 371
16322.35 372
16323.55 359
16324.76 362
16325.96 354
16327.17 361
16328.38 392
16329.58 352
16330.79 365
16331.99 338
16333.20 347
16334.40 354
16335.61 359
16336.81 334
16338.02 350
16339.23 354
16340.43 341
16341.64 312
16342.84 333
16344.05 333
16345.26 330
16346.46 335
16347.67 325
16348.87 344
16350.08 305
16351.29 327
16352.49 340
16353.70 331
16354.91 302
16356.11 338
16357.32 332
16358.53 327
16359.73 302
16360.94 312
16362.15 303
16363.35 303
16364.56 333
16365.77 321
16366.97 295
16368.18 320
16369.39 320
16370.59 324
16371.80 313
16373.01 314
16374.21 313
16375.42 300
16376.63 311
16377.84 308
16379.04 308
16380.25 308
16381.46 297
16382.67 320
16383.87 293
16385.08 306
16386.29 288
16387.50 298
16388.70 337
16389.91 307
16391.12 290
16392.33 301
16393.53 309
16394.74 301
16395.95 297
16397.16 322
16398.37 323
16399.57 307
16400.78 304
16401.99 300
16403.20 279
16404.41 310
16405.62 310
16406.82 310
16408.03 299
16409.24 322
16410.45 324
16411.66 325
16412.87 312
16414.07 310
16415.28 306
16416.49 316
16417.70 310
16418.91 324
16420.12 304
16421.33 323
16422.54 320
16423.75 298
16424.95 313
16426.16 331
16427.37 291
16428.58 308
16429.79 316
16431.00 335
16432.21 320
16433.42 307
16434.63 320
16435.84 306
16437.05 304
16438.26 304
16439.47 297
16440.68 300
16441.88 303
16443.09 297
16444.30 266
16445.51 298
16446.72 312
16447.93 305
16449.14 299
16450.35 300
16451.56 292
16452.77 293
16453.98 289
16455.19 313
16456.40 302
16457.61 291
16458.82 295
16460.03 300
16461.24 291
16462.45 274
16463.67 281
16464.88 283
16466.09 295
16467.30 285
16468.51 280
16469.72 291
16470.93 294
16472.14 278
16473.35 298
16474.56 302
16475.77 300
16476.98 290
16478.19 283
16479.40 319
16480.62 282
16481.83 297
16483.04 281
16484.25 291
16485.46 295
16486.67 295
16487.88 285
16489.09 297
16490.31 290
16491.52 294
16492.73 292
16493.94 302
16495.15 300
16496.36 285
16497.57 288
16498.79 285
16500.00 290
16501.21 299
16502.42 314
16503.63 306
16504.85 299
16506.06 310
16507.27 305
16508.48 297
16509.69 297
16510.91 304
16512.12 305
16513.33 298
16514.54 315
16515.76 283
16516.97 288
16518.18 292
16519.39 312
16520.60 293
16521.82 286
16523.03 300
16524.24 293
16525.46 308
16526.67 276
16527.88 291
16529.09 322
16530.31 330
16531.52 310
16532.73 311
16533.95 312
16535.16 297
16536.37 311
16537.58 314
16538.80 325
16540.01 293
16541.22 283
16542.44 300
16543.65 334
16544.86 296
16546.08 313
16547.29 320
16548.50 324
16549.72 317
16550.93 283
16552.15 344
16553.36 316
16554.57 304
16555.79 296
16557.00 319
16558.21 304
16559.43 314
16560.64 307
16561.86 325
16563.07 305
16564.28 343
16565.50 314
16566.71 292
16567.93 327
16569.14 348
16570.36 331
16571.57 324
16572.78 293
16574.00 328
16575.21 342
16576.43 320
16577.64 353
16578.86 326
16580.07 340
16581.29 325
16582.50 346
16583.72 341
16584.93 321
16586.15 317
16587.36 342
16588.58 310
16589.79 328
16591.01 331
16592.22 358
16593.44 359
16594.65 336
16595.87 326
16597.08 319
16598.30 345
16599.51 307
16600.73 312
16601.94 324
16603.16 338
16604.37 309
16605.59 306
16606.81 309
16608.02 293
16609.24 314
16610.45 312
16611.67 346
16612.89 310
16614.10 327
16615.32 295
16616.53 319
16617.75 301
16618.97 304
16620.18 278
16621.40 289
16622.61 318
16623.83 310
16625.05 310
16626.26 291
16627.48 296
16628.70 314
16629.91 284
16631.13 295
16632.35 289
16633.56 291
16634.78 316
16636.00 273
16637.21 301
16638.43 303
16639.65 313
16640.86 301
16642.08 303
16643.30 292
16644.51 286
16645.73 287
16646.95 293
16648.17 306
16649.38 285
16650.60 269
16651.82 268
16653.03 302
16654.25 275
16655.47 267
16656.69 299
16657.90 294
16659.12 273
16660.34 277
16661.56 282
16662.77 292
16663.99 290
16665.21 294
16666.43 284
16667.65 286
16668.86 296
16670.08 299
16671.30 290
16672.52 297
16673.74 304
16674.95 290
16676.17 267
16677.39 301
16678.61 306
16679.83 261
16681.05 288
16682.26 277
16683.48 308
16684.70 301
16685.92 265
16687.14 302
16688.36 283
16689.58 301
16690.79 280
16692.01 316
16693.23 293
16694.45 314
16695.67 282
16696.89 285
16698.11 297
16699.33 286
16700.55 305
16701.76 280
16702.98 263
16704.20 272
16705.42 293
16706.64 305
16707.86 298
16709.08 292
16710.30 289
16711.52 294
16712.74 278
16713.96 276
16715.18 281
16716.40 261
16717.62 301
16718.84 285
16720.06 281
16721.28 263
16722.50 253
16723.72 277
16724.94 278
16726.16 289
16727.38 293
16728.60 277
16729.82 261
16731.04 282
16732.26 293
16733.48 288
16734.70 298
16735.92 283
16737.14 295
16738.36 293
16739.58 262
16740.80 280
16742.02 284
16743.24 271
16744.46 307
16745.68 296
16746.90 300
16748.12 294
16749.35 282
16750.57 288
16751.79 292
16753.01 266
16754.23 264
16755.45 259
16756.67 293
16757.89 278
16759.11 272
16760.33 284
16761.56 275
16762.78 276
16764.00 251
16765.22 265
16766.44 276
16767.66 264
16768.88 263
16770.11 276
16771.33 303
16772.55 294
16773.77 294
16774.99 298
16776.22 281
16777.44 282
16778.66 276
16779.88 287
16781.10 292
16782.33 282
16783.55 297
16784.77 278
16785.99 299
16787.21 293
16788.44 289
16789.66 301
16790.88 307
16792.10 285
16793.33 295
16794.55 296
16795.77 278
16796.99 297
16798.22 262
16799.44 285
16800.66 296
16801.88 290
16803.11 272
16804.33 319
16805.55 302
16806.78 300
16808.00 331
16809.22 307
16810.44 283
16811.67 306
16812.89 298
16814.11 299
16815.34 294
16816.56 307
16817.78 296
16819.01 328
16820.23 280
16821.45 296
16822.68 325
16823.90 338
16825.13 292
16826.35 296
16827.57 337
16828.80 307
16830.02 327
16831.24 302
16832.47 320
16833.69 339
16834.92 348
16836.14 315
16837.36 312
16838.59 310
16839.81 321
16841.04 352
16842.26 341
16843.48 342
16844.71 360
16845.93 356
16847.16 356
16848.38 345
16849.61 362
16850.83 349
16852.06 358
16853.28 351
16854.51 394
16855.73 376
16856.95 389
16858.18 350
16859.40 369
16860.63 381
16861.85 386
16863.08 388
16864.30 405
16865.53 375
16866.75 375
16867.98 439
16869.21 412
16870.43 395
16871.66 413
16872.88 387
16874.11 402
16875.33 428
16876.56 440
16877.78 429
16879.01 428
16880.23 404
16881.46 412
16882.69 448
16883.91 411
16885.14 383
16886.36 414
16887.59 412
16888.81 408
16890.04 412
16891.27 423
16892.49 397
16893.72 390
16894.94 401
16896.17 402
16897.40 368
16898.62 402
16899.85 411
16901.08 410
16902.30 351
16903.53 343
16904.76 376
16905.98 381
16907.21 360
16908.44 372
16909.66 328
16910.89 345
16912.12 358
16913.34 348
16914.57 319
16915.80 346
16917.02 366
16918.25 349
16919.48 343
16920.70 313
16921.93 344
16923.16 340
16924.39 343
16925.61 315
16926.84 313
16928.07 307
16929.30 325
16930.52 326
16931.75 319
16932.98 314
16934.21 313
16935.43 315
16936.66 296
16937.89 318
16939.12 305
16940.34 330
16941.57 320
16942.80 297
16944.03 305
16945.26 304
16946.48 312
16947.71 308
16948.94 289
16950.17 268
16951.40 308
16952.62 317
16953.85 312
16955.08 300
16956.31 289
16957.54 286
16958.77 311
16959.99 289
16961.22 295
16962.45 305
16963.68 304
16964.91 293
16966.14 308
16967.37 295
16968.60 297
16969.82 315
16971.05 289
16972.28 281
16973.51 293
16974.74 303
16975.97 298
16977.20 295
16978.43 270
16979.66 306
16980.89 287
16982.11 323
16983.34 300
16984.57 278
16985.80 271
16987.03 291
16988.26 281
16989.49 264
16990.72 278
16991.95 261
16993.18 282
16994.41 278
16995.64 288
16996.87 308
16998.10 292
16999.33 287
17000.56 300
17001.79 293
17003.02 270
17004.25 286
17005.48 303
17006.71 316
17007.94 263
17009.17 278
17010.40 284
17011.63 289
17012.86 301
17014.09 316
17015.32 267
17016.55 268
17017.78 288
17019.01 301
17020.25 315
17021.48 269
17022.71 278
17023.94 280
17025.17 287
17026.40 258
17027.63 271
17028.86 263
17030.09 255
17031.32 252
17032.55 268
17033.79 276
17035.02 273
17036.25 254
17037.48 234
17038.71 266
17039.94 287
17041.17 296
17042.41 272
17043.64 267
17044.87 279
17046.10 249
17047.33 268
17048.56 293
17049.80 242
17051.03 293
17052.26 277
17053.49 269
17054.72 263
17055.95 266
17057.19 258
17058.42 268
17059.65 269
17060.88 272
17062.12 264
17063.35 250
17064.58 260
17065.81 269
17067.04 263
17068.28 253
17069.51 246
17070.74 284
17071.97 265
17073.21 260
17074.44 275
17075.67 234
17076.90 268
17078.14 261
17079.37 243
17080.60 248
17081.84 240
17083.07 271
17084.30 251
17085.54 265
17086.77 234
17088.00 275
17089.23 255
17090.47 244
17091.70 265
17092.93 250
17094.17 244
17095.40 238
17096.63 245
17097.87 225
17099.10 262
17100.34 230
17101.57 256
17102.80 228
17104.04 241
17105.27 234
17106.50 260
17107.74 242
17108.97 238
17110.21 253
17111.44 246
17112.67 244
17113.91 231
17115.14 248
17116.38 250
17117.61 253
17118.84 256
17120.08 259
17121.31 235
17122.55 234
17123.78 230
17125.02 243
17126.25 230
17127.48 255
17128.72 233
17129.95 224
17131.19 238
17132.42 250
17133.66 253
17134.89 234
17136.13 214
17137.36 228
17138.60 251
17139.83 230
17141.07 237
17142.30 209
17143.54 246
17144.77 218
17146.01 219
17147.24 249
17148.48 217
17149.71 225
17150.95 235
17152.19 242
17153.42 244
17154.66 223
17155.89 236
17157.13 255
17158.36 218
17159.60 225
17160.83 213
17162.07 239
17163.31 231
17164.54 214
17165.78 218
17167.01 233
17168.25 258
17169.49 224
17170.72 215
17171.96 223
17173.19 206
17174.43 237
17175.67 225
17176.90 222
17178.14 219
17179.38 226
17180.61 238
17181.85 218
17183.09 238
17184.32 224
17185.56 219
17186.80 239
17188.03 237
17189.27 202
17190.51 231
17191.74 231
17192.98 249
17194.22 218
17195.45 221
17196.69 229
17197.93 234
17199.16 239
17200.40 234
17201.64 235
17202.88 232
17204.11 258
17205.35 243
17206.59 219
17207.83 216
17209.06 223
17210.30 249
17211.54 245
17212.78 237
17214.01 185
17215.25 198
17216.49 237
17217.73 250
17218.96 213
17220.20 223
17221.44 221
17222.68 238
17223.92 238
17225.15 236
17226.39 215
17227.63 230
17228.87 221
17230.11 235
17231.35 216
17232.58 220
17233.82 244
17235.06 235
17236.30 238
17237.54 225
17238.78 202
17240.01 213
17241.25 217
17242.49 205
17243.73 210
17244.97 220
17246.21 229
17247.45 213
17248.69 221
17249.93 224
17251.16 227
17252.40 223
17253.64 201
17254.88 208
17256.12 217
17257.36 209
17258.60 213
17259.84 219
17261.08 217
17262.32 237
17263.56 202
17264.80 225
17266.04 243
17267.28 243
17268.51 224
17269.75 242
17270.99 227
17272.23 237
17273.47 245
17274.71 198
17275.95 232
17277.19 225
17278.43 221
17279.67 199
17280.91 225
17282.15 220
17283.39 239
17284.63 225
17285.87 223
17287.11 216
17288.35 205
17289.60 220
17290.84 209
17292.08 213
17293.32 213
17294.56 223
17295.80 214
17297.04 221
17298.28 195
17299.52 216
17300.76 219
17302.00 194
17303.24 192
17304.48 226
17305.72 250
17306.96 224
17308.21 219
17309.45 203
17310.69 225
17311.93 218
17313.17 209
17314.41 231
17315.65 216
17316.89 209
17318.14 248
17319.38 220
17320.62 213
17321.86 220
17323.10 233
17324.34 215
17325.59 205
17326.83 201
17328.07 204
17329.31 225
17330.55 219
17331.79 227
17333.04 200
17334.28 234
17335.52 232
17336.76 234
17338.00 209
17339.25 216
17340.49 242
17341.73 243
17342.97 226
17344.22 221
17345.46 240
17346.70 206
17347.94 215
17349.19 215
17350.43 228
17351.67 234
17352.91 199
17354.16 219
17355.40 214
17356.64 229
17357.88 213
17359.13 217
17360.37 220
17361.61 209
17362.86 204
17364.10 213
17365.34 228
17366.58 226
17367.83 234
17369.07 228
17370.31 215
17371.56 209
17372.80 205
17374.04 223
17375.29 205
17376.53 234
17377.78 205
17379.02 221
17380.26 212
17381.51 214
17382.75 205
17383.99 220
17385.24 227
17386.48 212
17387.72 222
17388.97 213
17390.21 214
17391.46 206
17392.70 238
17393.94 235
17395.19 207
17396.43 214
17397.68 230
17398.92 220
17400.17 226
17401.41 198
17402.65 218
17403.90 215
17405.14 198
17406.39 216
17407.63 227
17408.88 220
17410.12 225
17411.37 257
17412.61 242
17413.86 220
17415.10 223
17416.35 252
17417.59 233
17418.84 217
17420.08 222
17421.33 246
17422.57 242
17423.82 221
17425.06 228
17426.31 215
17427.55 236
17428.80 222
17430.04 245
17431.29 225
17432.53 199
17433.78 222
17435.03 233
17436.27 224
17437.52 218
17438.76 225
17440.01 223
17441.25 224
17442.50 209
17443.75 224
17444.99 224
17446.24 228
17447.48 249
17448.73 219
17449.98 225
17451.22 217
17452.47 250
17453.71 253
17454.96 238
17456.21 215
17457.45 230
17458.70 257
17459.95 205
17461.19 209
17462.44 211
17463.69 235
17464.93 235
17466.18 253
17467.43 242
17468.67 227
17469.92 252
17471.17 246
17472.41 239
17473.66 240
17474.91 220
17476.15 229
17477.40 263
17478.65 246
17479.90 249
17481.14 240
17482.39 248
17483.64 251
17484.88 252
17486.13 236
17487.38 236
17488.63 267
17489.87 268
17491.12 262
17492.37 257
17493.62 245
17494.86 229
17496.11 249
17497.36 228
17498.61 255
17499.86 275
17501.10 250
17502.35 261
17503.60 276
17504.85 273
17506.10 287
17507.34 233
17508.59 270
17509.84 279
17511.09 268
17512.34 233
17513.59 257
17514.83 264
17516.08 247
17517.33 273
17518.58 264
17519.83 263
17521.08 256
17522.33 284
17523.57 275
17524.82 258
17526.07 254
17527.32 284
17528.57 293
17529.82 279
17531.07 234
17532.32 288
17533.57 300
17534.82 250
17536.06 279
17537.31 281
17538.56 268
17539.81 291
17541.06 285
17542.31 259
17543.56 286
17544.81 279
17546.06 287
17547.31 277
17548.56 268
17549.81 270
17551.06 281
17552.31 278
17553.56 287
17554.81 271
17556.06 275
17557.31 276
17558.56 278
17559.81 278
17561.06 270
17562.31 292
17563.56 281
17564.81 278
17566.06 297
17567.31 292
17568.56 291
17569.81 281
17571.06 292
17572.31 283
17573.56 293
17574.81 300
17576.06 305
17577.31 254
17578.56 283
17579.81 290
17581.06 292
17582.31 315
17583.57 290
17584.82 290
17586.07 276
17587.32 277
17588.57 297
17589.82 292
17591.07 273
17592.32 288
17593.57 308
17594.83 282
17596.08 297
17597.33 289
17598.58 285
17599.83 280
17601.08 277
17602.33 304
17603.59 290
17604.84 267
17606.09 275
17607.34 288
17608.59 280
17609.84 268
17611.10 276
17612.35 305
17613.60 279
17614.85 291
17616.10 307
17617.36 278
17618.61 267
17619.86 278
17621.11 271
17622.36 297
17623.62 290
17624.87 290
17626.12 286
17627.37 260
17628.63 259
17629.88 261
17631.13 277
17632.38 266
17633.64 266
17634.89 285
17636.14 259
17637.39 272
17638.65 273
17639.90 276
17641.15 270
17642.41 261
17643.66 246
17644.91 298
17646.17 253
17647.42 257
17648.67 268
17649.92 276
17651.18 257
17652.43 269
17653.68 295
17654.94 257
17656.19 257
17657.44 241
17658.70 263
17659.95 245
17661.21 237
17662.46 227
17663.71 235
17664.97 233
17666.22 230
17667.47 252
17668.73 261
17669.98 240
17671.24 257
17672.49 258
17673.74 258
17675.00 250
17676.25 251
17677.51 246
17678.76 253
17680.02 230
17681.27 245
17682.52 246
17683.78 236
17685.03 247
17686.29 265
17687.54 247
17688.80 219
17690.05 250
17691.31 260
17692.56 238
17693.82 243
17695.07 241
17696.32 271
17697.58 239
17698.83 236
17700.09 220
17701.34 266
17702.60 226
17703.86 224
17705.11 259
17706.37 237
17707.62 217
17708.88 249
17710.13 243
17711.39 260
17712.64 241
17713.90 219
17715.15 236
17716.41 243
17717.66 219
17718.92 233
17720.18 234
17721.43 219
17722.69 226
17723.94 221
17725.20 236
17726.45 198
17727.71 220
17728.97 233
17730.22 241
17731.48 243
17732.74 243
17733.99 227
17735.25 216
17736.50 234
17737.76 221
17739.02 239
17740.27 212
17741.53 225
17742.79 233
17744.04 213
17745.30 219
17746.56 217
17747.81 263
17749.07 227
17750.33 238
17751.58 232
17752.84 232
17754.10 229
17755.35 226
17756.61 241
17757.87 230
17759.12 238
17760.38 255
17761.64 231
17762.90 230
17764.15 208
17765.41 246
17766.67 245
17767.93 219
17769.18 241
17770.44 255
17771.70 242
17772.96 223
17774.21 233
17775.47 249
17776.73 235
17777.99 219
17779.24 234
17780.50 220
17781.76 248
17783.02 208
17784.28 233
17785.53 270
17786.79 248
17788.05 263
17789.31 215
17790.57 231
17791.82 207
17793.08 198
17794.34 222
17795.60 224
17796.86 197
17798.12 211
17799.37 233
17800.63 220
17801.89 215
17803.15 215
17804.41 212
17805.67 205
17806.93 216
17808.19 226
17809.44 221
17810.70 207
17811.96 207
17813.22 219
17814.48 224
17815.74 224
17817.00 205
17818.26 213
17819.52 215
17820.78 218
17822.04 228
17823.29 214
17824.55 239
17825.81 231
17827.07 232
17828.33 209
17829.59 203
17830.85 221
17832.11 214
17833.37 210
17834.63 214
17835.89 230
17837.15 208
17838.41 207
17839.67 196
17840.93 208
17842.19 220
17843.45 206
17844.71 219
17845.97 229
17847.23 208
17848.49 195
17849.75 207
17851.01 220
17852.27 214
17853.53 193
17854.79 214
17856.05 204
17857.31 185
17858.57 207
17859.84 206
17861.10 203
17862.36 189
17863.62 205
17864.88 207
17866.14 193
17867.40 203
17868.66 203
17869.92 208
17871.18 204
17872.44 191
17873.71 218
17874.97 218
17876.23 212
17877.49 212
17878.75 200
17880.01 219
17881.27 203
17882.53 215
17883.80 196
17885.06 204
17886.32 217
17887.58 210
17888.84 237
17890.10 189
17891.37 187
17892.63 188
17893.89 196
17895.15 222
17896.41 207
17897.67 216
17898.94 195
17900.20 200
17901.46 199
17902.72 199
17903.99 200
17905.25 200
17906.51 190
17907.77 213
17909.03 179
17910.30 190
17911.56 220
17912.82 205
17914.08 171
17915.35 190
17916.61 192
17917.87 187
17919.14 175
17920.40 175
17921.66 194
17922.92 205
17924.19 202
17925.45 209
17926.71 212
17927.98 210
17929.24 195
17930.50 194
17931.76 180
17933.03 167
17934.29 193
17935.55 194
17936.82 190
17938.08 197
17939.34 198
17940.61 190
17941.87 189
17943.14 192
17944.40 195
17945.66 192
17946.93 185
17948.19 213
17949.45 225
17950.72 203
17951.98 184
17953.25 208
17954.51 216
17955.77 206
17957.04 204
17958.30 206
17959.57 203
17960.83 206
17962.09 200
17963.36 199
17964.62 192
17965.89 189
17967.15 213
17968.42 214
17969.68 205
17970.95 184
17972.21 179
17973.47 192
17974.74 198
17976.00 179
17977.27 197
17978.53 213
17979.80 213
17981.06 212
17982.33 184
17983.59 196
17984.86 178
17986.12 209
17987.39 197
17988.65 197
17989.92 181
17991.18 210
17992.45 196
17993.71 211
17994.98 183
17996.25 193
17997.51 195
17998.78 209
18000.04 202
18001.31 205
18002.57 207
18003.84 195
18005.10 183
18006.37 190
18007.64 189
18008.90 194
18010.17 189
18011.43 198
18012.70 202
18013.97 179
18015.23 203
18016.50 183
18017.76 200
18019.03 180
18020.30 187
18021.56 191
18022.83 169
18024.10 184
18025.36 194
18026.63 195
18027.90 202
18029.16 199
18030.43 186
18031.70 192
18032.96 187
18034.23 199
18035.50 222
18036.76 193
18038.03 188
18039.30 206
18040.56 212
18041.83 187
18043.10 196
18044.37 208
18045.63 198
18046.90 194
18048.17 202
18049.43 186
18050.70 208
18051.97 182
18053.24 197
18054.50 170
18055.77 166
18057.04 183
18058.31 203
18059.57 184
18060.84 177
18062.11 214
18063.38 204
18064.65 210
18065.91 193
18067.18 204
18068.45 191
18069.72 178
18070.98 175
18072.25 203
18073.52 182
18074.79 196
18076.06 176
18077.33 191
18078.59 201
18079.86 212
18081.13 206
18082.40 199
18083.67 187
18084.94 213
18086.21 193
18087.47 184
18088.74 211
18090.01 191
18091.28 206
18092.55 200
18093.82 195
18095.09 185
18096.36 204
18097.62 179
18098.89 188
18100.16 167
18101.43 178
18102.70 186
18103.97 188
18105.24 197
18106.51 192
18107.78 208
18109.05 200
18110.32 191
18111.59 201
18112.86 170
18114.13 209
18115.40 211
18116.66 182
18117.93 171
18119.20 174
18120.47 208
18121.74 224
18123.01 202
18124.28 197
18125.55 201
18126.82 199
18128.09 182
18129.36 186
18130.63 194
18131.90 190
18133.17 191
18134.44 197
18135.71 178
18136.99 197
18138.26 191
18139.53 203
18140.80 182
18142.07 185
18143.34 174
18144.61 182
18145.88 186
18147.15 177
18148.42 182
18149.69 152
18150.96 158
18152.23 164
18153.50 180
18154.78 193
18156.05 192
18157.32 201
18158.59 192
18159.86 183
18161.13 189
18162.40 206
18163.67 210
18164.94 204
18166.22 195
18167.49 184
18168.76 205
18170.03 199
18171.30 209
18172.57 173
18173.85 201
18175.12 213
18176.39 186
18177.66 186
18178.93 179
18180.20 177
18181.48 181
18182.75 184
18184.02 196
18185.29 177
18186.56 209
18187.84 182
18189.11 187
18190.38 206
18191.65 165
18192.93 210
18194.20 205
18195.47 176
18196.74 176
18198.02 186
18199.29 190
18200.56 175
18201.83 196
18203.11 162
18204.38 167
18205.65 196
18206.92 200
18208.20 190
18209.47 207
18210.74 202
18212.02 203
18213.29 193
18214.56 182
18215.84 181
18217.11 186
18218.38 193
18219.65 162
18220.93 168
18222.20 190
18223.47 190
18224.75 182
18226.02 185
18227.30 186
18228.57 203
18229.84 217
18231.12 182
18232.39 226
18233.66 194
18234.94 183
18236.21 170
18237.48 190
18238.76 192
18240.03 195
18241.31 185
18242.58 190
18243.86 185
18245.13 187
18246.40 202
18247.68 203
18248.95 198
18250.23 185
18251.50 215
18252.77 176
18254.05 193
18255.32 194
18256.60 189
18257.87 185
18259.15 186
18260.42 188
18261.70 201
18262.97 194
18264.25 198
18265.52 198
18266.80 186
18268.07 210
18269.35 184
18270.62 194
18271.90 177
18273.17 159
18274.45 194
18275.72 197
18277.00 190
18278.27 176
18279.55 192
18280.82 190
18282.10 179
18283.37 174
18284.65 176
18285.93 168
18287.20 185
18288.48 185
18289.75 206
18291.03 182
18292.30 188
18293.58 199
18294.86 203
18296.13 197
18297.41 228
18298.68 195
18299.96 192
18301.24 192
18302.51 183
18303.79 194
18305.06 179
18306.34 181
18307.62 183
18308.89 194
18310.17 203
18311.45 194
18312.72 181
18314.00 165
18315.28 190
18316.55 197
18317.83 195
18319.11 184
18320.38 176
18321.66 206
18322.94 198
18324.21 177
18325.49 166
18326.77 184
18328.04 202
18329.32 190
18330.60 183
18331.88 162
18333.15 191
18334.43 207
18335.71 204
18336.98 159
18338.26 174
18339.54 189
18340.82 206
18342.09 185
18343.37 199
18344.65 186
18345.93 200
18347.20 204
18348.48 192
18349.76 199
18351.04 181
18352.32 191
18353.59 201
18354.87 206
18356.15 172
18357.43 180
18358.71 178
18359.98 190
18361.26 175
18362.54 178
18363.82 187
18365.10 209
18366.38 192
18367.65 179
18368.93 173
18370.21 178
18371.49 193
18372.77 196
18374.05 206
18375.33 169
18376.60 189
18377.88 204
18379.16 180
18380.44 178
18381.72 185
18383.00 205
18384.28 198
18385.56 203
18386.84 197
18388.11 214
18389.39 196
18390.67 176
18391.95 173
18393.23 192
18394.51 193
18395.79 201
18397.07 191
18398.35 175
18399.63 153
18400.91 172
18402.19 199
18403.47 189
18404.75 166
18406.03 189
18407.31 193
18408.59 183
18409.87 177
18411.15 159
18412.43 200
18413.71 186
18414.99 207
18416.27 202
18417.55 186
18418.83 178
18420.11 205
18421.39 211
18422.67 198
18423.95 192
18425.23 194
18426.51 198
18427.79 174
18429.07 188
18430.35 207
18431.63 193
18432.91 175
18434.19 193
18435.47 185
18436.75 193
18438.04 187
18439.32 194
18440.60 201
18441.88 188
18443.16 199
18444.44 185
18445.72 178
18447.00 193
18448.28 188
18449.57 205
18450.85 187
18452.13 187
18453.41 189
18454.69 200
18455.97 214
18457.25 183
18458.54 194
18459.82 186
18461.10 203
18462.38 177
18463.66 192
18464.94 186
18466.23 201
18467.51 183
18468.79 193
18470.07 184
18471.35 182
18472.64 190
18473.92 187
18475.20 194
18476.48 189
18477.76 186
18479.05 189
18480.33 198
18481.61 196
18482.89 205
18484.18 212
18485.46 202
18486.74 178
18488.02 180
18489.31 170
18490.59 181
18491.87 193
18493.15 186
18494.44 179
18495.72 181
18497.00 196
18498.29 199
18499.57 202
18500.85 177
18502.13 198
18503.42 196
18504.70 156
18505.98 194
18507.27 190
18508.55 185
18509.83 173
18511.12 191
18512.40 188
18513.68 190
18514.97 178
18516.25 210
18517.54 187
18518.82 200
18520.10 183
18521.39 181
18522.67 178
18523.95 172
18525.24 194
18526.52 204
18527.81 179
18529.09 193
18530.37 175
18531.66 189
18532.94 195
18534.23 180
18535.51 198
18536.79 173
18538.08 190
18539.36 199
18540.65 221
18541.93 194
18543.22 213
18544.50 205
18545.79 205
18547.07 214
18548.36 211
18549.64 209
18550.92 211
18552.21 211
18553.49 191
18554.78 215
18556.06 185
18557.35 217
18558.63 206
18559.92 217
18561.20 194
18562.49 231
18563.77 219
18565.06 216
18566.35 212
18567.63 219
18568.92 228
18570.20 229
18571.49 206
18572.77 209
18574.06 238
18575.34 214
18576.63 207
18577.92 225
18579.20 236
18580.49 218
18581.77 234
18583.06 200
18584.34 232
18585.63 234
18586.92 222
18588.20 219
18589.49 230
18590.77 196
18592.06 204
18593.35 242
18594.63 211
18595.92 238
18597.21 209
18598.49 249
18599.78 220
18601.07 214
18602.35 247
18603.64 228
18604.93 189
18606.21 203
18607.50 217
18608.79 240
18610.07 224
18611.36 232
18612.65 250
18613.93 224
18615.22 238
18616.51 231
18617.79 221
18619.08 221
18620.37 244
18621.66 220
18622.94 220
18624.23 223
18625.52 210
18626.80 224
18628.09 224
18629.38 233
18630.67 220
18631.95 228
18633.24 203
18634.53 200
18635.82 189
18637.11 219
18638.39 200
18639.68 230
18640.97 217
18642.26 216
18643.54 197
18644.83 182
18646.12 216
18647.41 226
18648.70 198
18649.99 194
18651.27 219
18652.56 182
18653.85 224
18655.14 195
18656.43 204
18657.72 234
18659.00 211
18660.29 210
18661.58 206
18662.87 188
18664.16 192
18665.45 203
18666.74 222
18668.02 207
18669.31 201
18670.60 216
18671.89 191
18673.18 198
18674.47 165
18675.76 198
18677.05 204
18678.34 217
18679.63 203
18680.92 199
18682.20 185
18683.49 190
18684.78 198
18686.07 199
18687.36 199
18688.65 189
18689.94 183
18691.23 170
18692.52 174
18693.81 207
18695.10 194
18696.39 183
18697.68 205
18698.97 183
18700.26 174
18701.55 189
18702.84 187
18704.13 192
18705.42 176
18706.71 178
18708.00 182
18709.29 194
18710.58 184
18711.87 204
18713.16 188
18714.45 204
18715.74 195
18717.03 189
18718.32 170
18719.61 197
18720.90 176
18722.20 177
18723.49 191
18724.78 192
18726.07 171
18727.36 198
18728.65 187
18729.94 178
18731.23 190
18732.52 170
18733.81 191
18735.10 184
18736.40 193
18737.69 173
18738.98 194
18740.27 173
18741.56 187
18742.85 173
18744.14 171
18745.43 178
18746.73 177
18748.02 184
18749.31 172
18750.60 176
18751.89 160
18753.18 195
18754.48 180
18755.77 177
18757.06 194
18758.35 193
18759.64 177
18760.94 182
18762.23 175
18763.52 192
18764.81 163
18766.10 182
18767.40 189
18768.69 183
18769.98 186
18771.27 186
18772.57 202
18773.86 209
18775.15 175
18776.44 161
18777.74 172
18779.03 178
18780.32 199
18781.61 197
18782.91 193
18784.20 184
18785.49 189
18786.79 171
18788.08 179
18789.37 167
18790.66 182
18791.96 189
18793.25 190
18794.54 183
18795.84 162
18797.13 180
18798.42 187
18799.72 191
18801.01 176
18802.30 187
18803.60 175
18804.89 186
18806.18 200
18807.48 186
18808.77 184
18810.07 182
18811.36 180
18812.65 182
18813.95 175
18815.24 177
18816.53 178
18817.83 160
18819.12 165
18820.42 165
18821.71 166
18823.00 180
18824.30 177
18825.59 179
18826.89 196
18828.18 188
18829.48 185
18830.77 175
18832.07 174
18833.36 179
18834.65 165
18835.95 169
18837.24 177
18838.54 193
18839.83 170
18841.13 173
18842.42 161
18843.72 184
18845.01 179
18846.31 184
18847.60 171
18848.90 173
18850.19 197
18851.49 183
18852.78 176
18854.08 166
18855.37 169
18856.67 185
18857.96 182
18859.26 175
18860.55 180
18861.85 174
18863.15 164
18864.44 180
18865.74 174
18867.03 168
18868.33 166
18869.62 181
18870.92 170
18872.22 150
18873.51 154
18874.81 176
18876.10 169
18877.40 179
18878.70 171
18879.99 188
18881.29 161
18882.58 172
18883.88 186
18885.18 174
18886.47 159
18887.77 166
18889.07 190
18890.36 163
18891.66 175
18892.95 158
18894.25 165
18895.55 154
18896.84 154
18898.14 148
18899.44 153
18900.73 150
18902.03 155
18903.33 176
18904.63 168
18905.92 168
18907.22 155
18908.52 194
18909.81 158
18911.11 171
18912.41 170
18913.71 187
18915.00 148
18916.30 158
18917.60 168
18918.89 174
18920.19 175
18921.49 158
18922.79 191
18924.09 175
18925.38 176
18926.68 169
18927.98 174
18929.28 161
18930.57 169
18931.87 178
18933.17 173
18934.47 163
18935.77 143
18937.06 175
18938.36 188
18939.66 174
18940.96 181
18942.26 179
18943.55 156
18944.85 150
18946.15 187
18947.45 179
18948.75 155
18950.05 164
18951.35 176
18952.64 151
18953.94 159
18955.24 155
18956.54 158
18957.84 166
18959.14 149
18960.44 160
18961.74 181
18963.03 178
18964.33 166
18965.63 163
18966.93 174
18968.23 156
18969.53 170
18970.83 187
18972.13 171
18973.43 150
18974.73 151
18976.03 150
18977.33 160
18978.62 154
18979.92 173
18981.22 164
18982.52 168
18983.82 151
18985.12 161
18986.42 169
18987.72 157
18989.02 162
18990.32 172
18991.62 168
18992.92 174
18994.22 166
18995.52 163
18996.82 138
18998.12 151
18999.42 171
19000.72 181
19002.02 161
19003.32 144
19004.62 160
19005.92 160
19007.22 158
19008.53 176
19009.83 173
19011.13 176
19012.43 147
19013.73 182
19015.03 156
19016.33 167
19017.63 161
19018.93 166
19020.23 171
19021.53 153
19022.83 144
19024.13 177
19025.44 190
19026.74 146
19028.04 155
19029.34 175
19030.64 163
19031.94 161
19033.24 171
19034.54 156
19035.85 158
19037.15 162
19038.45 142
19039.75 159
19041.05 172
19042.35 154
19043.66 188
19044.96 174
19046.26 166
19047.56 168
19048.86 170
19050.16 175
19051.47 145
19052.77 161
19054.07 157
19055.37 146
19056.67 152
19057.98 167
19059.28 160
19060.58 167
19061.88 160
19063.19 180
19064.49 150
19065.79 141
19067.09 178
19068.40 160
19069.70 159
19071.00 165
19072.30 168
19073.61 154
19074.91 168
19076.21 158
19077.52 166
19078.82 185
19080.12 183
19081.42 150
19082.73 164
19084.03 173
19085.33 179
19086.64 157
19087.94 161
19089.24 185
19090.55 166
19091.85 183
19093.15 175
19094.46 179
19095.76 179
19097.06 171
19098.37 160
19099.67 153
19100.97 189
19102.28 172
19103.58 161
19104.89 168
19106.19 185
19107.49 174
19108.80 170
19110.10 142
19111.40 167
19112.71 179
19114.01 163
19115.32 154
19116.62 169
19117.93 193
19119.23 158
19120.53 176
19121.84 169
19123.14 187
19124.45 160
19125.75 180
19127.06 152
19128.36 154
19129.67 173
19130.97 161
19132.28 156
19133.58 172
19134.88 154
19136.19 173
19137.49 176
19138.80 154
19140.10 161
19141.41 179
19142.71 161
19144.02 162
19145.32 178
19146.63 175
19147.94 169
19149.24 185
19150.55 161
19151.85 163
19153.16 158
19154.46 179
19155.77 173
19157.07 166
19158.38 148
19159.68 180
19160.99 180
19162.30 179
19163.60 173
19164.91 162
19166.21 166
19167.52 177
19168.83 146
19170.13 159
19171.44 171
19172.74 166
19174.05 148
19175.36 177
19176.66 159
19177.97 139
19179.27 153
19180.58 169
19181.89 160
19183.19 162
19184.50 175
19185.81 155
19187.11 160
19188.42 171
19189.73 175
19191.03 156
19192.34 163
19193.65 160
19194.95 159
19196.26 166
19197.57 156
19198.87 160
19200.18 153
19201.49 182
19202.80 166
19204.10 172
19205.41 146
19206.72 156
19208.03 174
19209.33 154
19210.64 151
19211.95 161
19213.25 169
19214.56 178
19215.87 155
19217.18 144
19218.49 160
19219.79 147
19221.10 160
19222.41 134
19223.72 166
19225.02 143
19226.33 144
19227.64 140
19228.95 151
19230.26 158
19231.56 159
19232.87 145
19234.18 151
19235.49 154
19236.80 175
19238.11 172
19239.41 140
19240.72 145
19242.03 155
19243.34 168
19244.65 167
19245.96 167
19247.26 158
19248.57 168
19249.88 161
19251.19 157
19252.50 162
19253.81 161
19255.12 162
19256.43 145
19257.74 164
19259.04 158
19260.35 184
19261.66 161
19262.97 158
19264.28 155
19265.59 160
19266.90 179
19268.21 140
19269.52 133
19270.83 157
19272.14 159
19273.45 161
19274.76 161
19276.07 137
19277.38 168
19278.69 153
19279.99 136
19281.30 137
19282.61 131
19283.92 136
19285.23 171
19286.54 155
19287.85 165
19289.16 156
19290.47 170
19291.78 164
19293.09 146
19294.40 159
19295.72 149
19297.03 165
19298.34 139
19299.65 167
19300.96 135
19302.27 151
19303.58 167
19304.89 156
19306.20 156
19307.51 162
19308.82 160
19310.13 150
19311.44 150
19312.75 144
19314.06 164
19315.37 151
19316.69 164
19318.00 154
19319.31 167
19320.62 163
19321.93 151
19323.24 147
19324.55 151
19325.86 145
19327.18 160
19328.49 133
19329.80 163
19331.11 157
19332.42 171
19333.73 154
19335.04 167
19336.36 153
19337.67 157
19338.98 157
19340.29 147
19341.60 134
19342.91 158
19344.23 186
19345.54 152
19346.85 164
19348.16 154
19349.47 158
19350.79 148
19352.10 153
19353.41 156
19354.72 158
19356.04 174
19357.35 151
19358.66 166
19359.97 156
19361.29 143
19362.60 140
19363.91 164
19365.22 150
19366.54 155
19367.85 129
19369.16 142
19370.47 156
19371.79 170
19373.10 151
19374.41 141
19375.73 159
19377.04 155
19378.35 149
19379.67 143
19380.98 134
19382.29 129
19383.60 157
19384.92 143
19386.23 140
19387.54 139
19388.86 169
19390.17 159
19391.49 145
19392.80 139
19394.11 156
19395.43 170
19396.74 174
19398.05 169
19399.37 151
19400.68 158
19402.00 151
19403.31 146
19404.62 141
19405.94 151
19407.25 153
19408.57 143
19409.88 161
19411.19 149
19412.51 141
19413.82 134
19415.14 160
19416.45 160
19417.77 158
19419.08 163
19420.39 151
19421.71 143
19423.02 163
19424.34 144
19425.65 150
19426.97 150
19428.28 147
19429.60 131
19430.91 145
19432.23 157
19433.54 156
19434.86 145
19436.17 140
19437.49 137
19438.80 139
19440.12 159
19441.43 134
19442.75 157
19444.06 156
19445.38 170
19446.69 176
19448.01 149
19449.32 162
19450.64 154
19451.96 146
19453.27 129
19454.59 162
19455.90 166
19457.22 169
19458.53 152
19459.85 143
19461.17 159
19462.48 146
19463.80 137
19465.11 146
19466.43 158
19467.75 144
19469.06 140
19470.38 158
19471.69 150
19473.01 160
19474.33 136
19475.64 141
19476.96 166
19478.28 140
19479.59 153
19480.91 147
19482.23 141
19483.54 131
19484.86 164
19486.18 140
19487.49 151
19488.81 150
19490.13 163
19491.44 146
19492.76 154
19494.08 157
19495.39 144
19496.71 158
19498.03 156
19499.35 150
19500.66 146
19501.98 136
19503.30 154
19504.61 156
19505.93 141
19507.25 139
19508.57 160
19509.88 167
19511.20 161
19512.52 146
19513.84 131
19515.15 149
19516.47 138
19517.79 148
19519.11 162
19520.43 135
19521.74 156
19523.06 160
19524.38 148
19525.70 147
19527.02 146
19528.33 160
19529.65 164
19530.97 156
19532.29 149
19533.61 144
19534.93 154
19536.24 149
19537.56 145
19538.88 165
19540.20 141
19541.52 143
19542.84 148
19544.16 167
19545.47 145
19546.79 135
19548.11 155
19549.43 154
19550.75 145
19552.07 149
19553.39 161
19554.71 153
19556.03 135
19557.34 150
19558.66 169
19559.98 119
19561.30 149
19562.62 141
19563.94 153
19565.26 136
19566.58 129
19567.90 155
19569.22 160
19570.54 161
19571.86 140
19573.18 133
19574.50 153
19575.82 143
19577.14 138
19578.46 140
19579.78 151
19581.10 156
19582.42 146
19583.74 142
19585.06 160
19586.38 154
19587.70 168
19589.02 158
19590.34 140
19591.66 150
19592.98 157
19594.30 152
19595.62 133
19596.94 150
19598.26 145
19599.58 139
19600.90 149
19602.22 143
19603.54 169
19604.86 144
19606.18 146
19607.50 147
19608.82 153
19610.15 141
19611.47 144
19612.79 150
19614.11 146
19615.43 148
19616.75 160
19618.07 160
19619.39 147
19620.71 148
19622.04 145
19623.36 150
19624.68 134
19626.00 157
19627.32 145
19628.64 151
19629.96 150
19631.29 163
19632.61 132
19633.93 133
19635.25 127
19636.57 159
19637.89 150
19639.22 141
19640.54 151
19641.86 138
19643.18 153
19644.50 146
19645.83 171
19647.15 152
19648.47 157
19649.79 140
19651.12 166
19652.44 141
19653.76 144
19655.08 145
19656.40 159
19657.73 159
19659.05 162
19660.37 138
19661.70 137
19663.02 171
19664.34 138
19665.66 170
19666.99 147
19668.31 171
19669.63 142
19670.95 157
19672.28 139
19673.60 154
19674.92 122
19676.25 153
19677.57 125
19678.89 144
19680.22 153
19681.54 149
19682.86 164
19684.19 156
19685.51 148
19686.83 135
19688.16 143
19689.48 148
19690.80 147
19692.13 160
19693.45 156
19694.78 137
19696.10 161
19697.42 142
19698.75 152
19700.07 156
19701.39 153
19702.72 156
19704.04 133
19705.37 139
19706.69 151
19708.02 144
19709.34 162
19710.66 161
19711.99 170
19713.31 163
19714.64 148
19715.96 160
19717.29 155
19718.61 144
19719.93 147
19721.26 167
19722.58 143
19723.91 123
19725.23 153
19726.56 144
19727.88 153
19729.21 146
19730.53 179
19731.86 143
19733.18 137
19734.51 137
19735.83 160
19737.16 166
19738.48 137
19739.81 155
19741.13 136
19742.46 152
19743.78 153
19745.11 152
19746.44 161
19747.76 152
19749.09 163
19750.41 153
19751.74 151
19753.06 132
19754.39 153
19755.72 159
19757.04 144
19758.37 129
19759.69 141
19761.02 180
19762.34 153
19763.67 137
19765.00 142
19766.32 147
19767.65 167
19768.98 166
19770.30 134
19771.63 154
19772.95 135
19774.28 158
19775.61 167
19776.93 135
19778.26 144
19779.59 158
19780.91 168
19782.24 140
19783.57 128
19784.89 154
19786.22 160
19787.55 158
19788.87 150
19790.20 146
19791.53 138
19792.86 158
19794.18 139
19795.51 160
19796.84 141
19798.16 144
19799.49 152
19800.82 150
19802.15 141
19803.47 143
19804.80 174
19806.13 146
19807.46 159
19808.78 148
19810.11 149
19811.44 142
19812.77 145
19814.09 153
19815.42 163
19816.75 153
19818.08 158
19819.41 147
19820.73 161
19822.06 150
19823.39 147
19824.72 154
19826.05 148
19827.37 151
19828.70 142
19830.03 149
19831.36 134
19832.69 159
19834.02 150
19835.34 167
19836.67 142
19838.00 141
19839.33 146
19840.66 153
19841.99 155
19843.32 140
19844.64 136
19845.97 154
19847.30 150
19848.63 149
19849.96 169
19851.29 151
19852.62 135
19853.95 134
19855.28 140
19856.60 151
19857.93 158
19859.26 144
19860.59 134
19861.92 137
19863.25 152
19864.58 157
19865.91 153
19867.24 156
19868.57 146
19869.90 151
19871.23 151
19872.56 156
19873.89 155
19875.22 157
19876.55 165
19877.88 151
19879.21 140
19880.54 139
19881.87 145
19883.20 156
19884.53 141
19885.86 143
19887.19 141
19888.52 146
19889.85 131
19891.18 138
19892.51 149
19893.84 137
19895.17 138
19896.50 132
19897.83 139
19899.16 160
19900.49 140
19901.82 137
19903.15 137
19904.48 147
19905.81 148
19907.15 136
19908.48 173
19909.81 151
19911.14 150
19912.47 140
19913.80 163
19915.13 132
19916.46 145
19917.79 160
19919.13 144
19920.46 146
19921.79 148
19923.12 163
19924.45 163
19925.78 127
19927.11 147
19928.45 136
19929.78 130
19931.11 132
19932.44 158
19933.77 142
19935.10 156
19936.44 148
19937.77 149
19939.10 145
19940.43 143
19941.76 126
19943.10 142
19944.43 148
19945.76 151
19947.09 127
19948.42 163
19949.76 149
19951.09 144
19952.42 130
19953.75 125
19955.09 138
19956.42 151
19957.75 169
19959.08 158
19960.42 143
19961.75 150
19963.08 163
19964.41 140
19965.75 137
19967.08 132
19968.41 156
19969.75 145
19971.08 165
19972.41 144
19973.74 141
19975.08 130
19976.41 152
19977.74 157
19979.08 144
19980.41 143
19981.74 150
19983.08 133
19984.41 149
19985.74 163
19987.08 155
19988.41 157
19989.75 157
19991.08 162
19992.41 135
19993.75 144
19995.08 139
19996.41 146
19997.75 156
19999.08 154
20000.42 158
20001.75 162
20003.08 141
20004.42 136
20005.75 152
20007.09 137
20008.42 167
20009.75 140
20011.09 146
20012.42 138
20013.76 154
20015.09 144
20016.43 163
20017.76 135
20019.10 150
20020.43 130
20021.76 135
20023.10 135
20024.43 140
20025.77 161
20027.10 125
20028.44 167
20029.77 141
20031.11 152
20032.44 164
20033.78 156
20035.11 142
20036.45 152
20037.78 162
20039.12 156
20040.46 132
20041.79 136
20043.13 156
20044.46 154
20045.80 144
20047.13 141
20048.47 173
20049.80 145
20051.14 149
20052.47 134
20053.81 156
20055.15 133
20056.48 160
20057.82 147
20059.15 142
20060.49 143
20061.83 147
20063.16 155
20064.50 155
20065.83 145
20067.17 160
20068.51 161
20069.84 143
20071.18 150
20072.52 152
20073.85 158
20075.19 145
20076.52 148
20077.86 145
20079.20 154
20080.53 155
20081.87 153
20083.21 147
20084.54 159
20085.88 154
20087.22 161
20088.56 167
20089.89 143
20091.23 152
20092.57 135
20093.90 164
20095.24 142
20096.58 151
20097.91 161
20099.25 155
20100.59 142
20101.93 147
20103.26 130
20104.60 159
20105.94 136
20107.28 160
20108.61 157
20109.95 149
20111.29 163
20112.63 148
20113.96 168
20115.30 140
20116.64 163
20117.98 155
20119.32 145
20120.65 143
20121.99 136
20123.33 154
20124.67 172
20126.01 145
