# Supplementary material for: MALDI-TOF MS typing enables the classification of brewing yeasts of the genus Saccharomyces to major beer styles
Source: PLoS One. 2017 Aug 9;12(8):e0181694. doi: 10.1371/journal.pone.0181694 (PMC5549903; doi:10.1371/journal.pone.0181694)
Supplement: S16 File — The directory includes 90 raw files and was zipped to “.zip”; the folder has three strains with 30 spectra per strain; S1 Text explains the raw files with an example and Table 1 represents the yeast strains used within the experiment. (ZIP) [file pone.0181694.s019.zip › 46-48/30672-478-OG-Ale-Ale-YPG-18h-E-E_2016-10-03_5_0_E3_1.dat]

1998.43 3493
1998.85 3407
1999.27 3456
1999.69 3481
2000.11 3531
2000.54 3497
2000.96 3568
2001.38 3581
2001.80 3607
2002.23 3535
2002.65 3438
2003.07 3343
2003.49 3302
2003.92 3401
2004.34 3460
2004.76 3435
2005.18 3406
2005.61 3526
2006.03 3419
2006.45 3482
2006.87 3399
2007.30 3292
2007.72 3437
2008.14 3446
2008.57 3324
2008.99 3382
2009.41 3300
2009.84 3273
2010.26 3257
2010.68 3238
2011.11 3135
2011.53 3067
2011.95 3088
2012.38 3064
2012.80 3035
2013.22 3016
2013.65 3048
2014.07 3014
2014.49 3144
2014.92 3084
2015.34 3060
2015.77 3071
2016.19 3093
2016.61 3294
2017.04 3120
2017.46 3240
2017.89 3261
2018.31 3204
2018.73 3072
2019.16 3153
2019.58 3174
2020.01 3215
2020.43 3188
2020.85 3201
2021.28 3258
2021.70 3116
2022.13 3181
2022.55 3189
2022.98 3237
2023.40 3223
2023.83 3077
2024.25 3237
2024.68 3255
2025.10 3072
2025.53 3087
2025.95 3105
2026.38 3114
2026.80 3179
2027.23 3066
2027.65 3016
2028.08 3086
2028.50 2994
2028.93 2984
2029.35 3001
2029.78 3028
2030.20 2982
2030.63 3050
2031.05 3055
2031.48 3129
2031.90 3218
2032.33 3291
2032.75 3268
2033.18 3338
2033.61 3152
2034.03 3093
2034.46 3211
2034.88 3101
2035.31 3088
2035.74 3123
2036.16 3191
2036.59 3253
2037.01 3378
2037.44 3336
2037.87 3356
2038.29 3205
2038.72 3251
2039.14 3257
2039.57 3234
2040.00 3242
2040.42 3166
2040.85 3074
2041.28 3124
2041.70 3101
2042.13 3066
2042.56 3188
2042.98 3106
2043.41 3108
2043.84 3127
2044.26 2950
2044.69 3106
2045.12 3157
2045.54 3111
2045.97 3069
2046.40 3050
2046.82 3137
2047.25 3137
2047.68 3166
2048.11 3185
2048.53 3375
2048.96 3485
2049.39 3431
2049.82 3674
2050.24 3852
2050.67 3901
2051.10 4230
2051.53 4315
2051.95 4492
2052.38 4684
2052.81 4597
2053.24 4446
2053.66 4229
2054.09 4121
2054.52 3901
2054.95 3726
2055.38 3697
2055.80 3526
2056.23 3334
2056.66 3241
2057.09 3219
2057.52 3182
2057.94 3182
2058.37 3091
2058.80 3018
2059.23 3031
2059.66 3031
2060.09 3054
2060.51 3082
2060.94 3127
2061.37 3268
2061.80 3341
2062.23 3392
2062.66 3304
2063.09 3459
2063.52 3530
2063.94 3502
2064.37 3783
2064.80 3911
2065.23 3793
2065.66 3750
2066.09 3628
2066.52 3509
2066.95 3395
2067.38 3273
2067.81 3132
2068.24 3303
2068.66 3286
2069.09 3337
2069.52 3316
2069.95 3226
2070.38 3336
2070.81 3306
2071.24 3187
2071.67 3183
2072.10 3385
2072.53 3398
2072.96 3331
2073.39 3290
2073.82 3460
2074.25 3446
2074.68 3370
2075.11 3340
2075.54 3422
2075.97 3514
2076.40 3506
2076.83 3474
2077.26 3487
2077.69 3704
2078.12 3775
2078.55 3814
2078.98 4076
2079.41 4046
2079.84 4086
2080.27 4057
2080.70 4009
2081.14 3927
2081.57 3723
2082.00 3730
2082.43 3600
2082.86 3546
2083.29 3547
2083.72 3347
2084.15 3321
2084.58 3437
2085.01 3292
2085.44 3285
2085.88 3193
2086.31 3121
2086.74 3137
2087.17 3154
2087.60 3349
2088.03 3258
2088.46 3057
2088.89 3153
2089.33 3192
2089.76 3173
2090.19 3205
2090.62 3124
2091.05 3102
2091.48 3146
2091.92 3121
2092.35 3153
2092.78 3080
2093.21 3021
2093.64 3178
2094.07 3093
2094.51 3147
2094.94 3207
2095.37 3169
2095.80 3121
2096.24 3108
2096.67 3036
2097.10 3153
2097.53 3133
2097.96 3143
2098.40 3043
2098.83 3057
2099.26 3045
2099.69 3013
2100.13 2998
2100.56 3051
2100.99 3022
2101.43 3026
2101.86 3030
2102.29 3081
2102.72 3036
2103.16 3061
2103.59 3156
2104.02 3197
2104.46 3291
2104.89 3461
2105.32 3434
2105.76 3624
2106.19 3663
2106.62 3610
2107.05 3672
2107.49 3707
2107.92 3650
2108.36 3578
2108.79 3438
2109.22 3381
2109.66 3318
2110.09 3329
2110.52 3370
2110.96 3233
2111.39 3324
2111.82 3296
2112.26 3261
2112.69 3194
2113.13 3159
2113.56 3188
2113.99 3225
2114.43 3199
2114.86 3192
2115.30 2966
2115.73 3004
2116.16 2963
2116.60 2911
2117.03 2933
2117.47 3072
2117.90 2974
2118.34 2915
2118.77 2925
2119.21 2995
2119.64 2952
2120.07 3031
2120.51 2985
2120.94 2977
2121.38 3021
2121.81 2987
2122.25 2912
2122.68 3051
2123.12 2985
2123.55 2984
2123.99 3030
2124.42 3052
2124.86 3070
2125.29 3028
2125.73 3004
2126.16 2998
2126.60 2988
2127.04 3062
2127.47 3001
2127.91 2968
2128.34 3051
2128.78 3104
2129.21 3028
2129.65 3089
2130.08 3056
2130.52 2988
2130.96 3058
2131.39 3055
2131.83 2895
2132.26 3033
2132.70 3084
2133.14 3029
2133.57 3012
2134.01 3032
2134.44 3052
2134.88 2961
2135.32 2915
2135.75 3043
2136.19 2948
2136.62 2930
2137.06 2888
2137.50 2875
2137.93 2940
2138.37 2892
2138.81 2916
2139.24 2945
2139.68 2913
2140.12 2878
2140.55 2880
2140.99 2930
2141.43 2895
2141.86 2827
2142.30 2872
2142.74 2996
2143.18 2968
2143.61 2954
2144.05 2841
2144.49 2906
2144.92 3008
2145.36 2971
2145.80 3046
2146.24 3042
2146.67 3098
2147.11 3099
2147.55 3187
2147.99 3304
2148.42 3277
2148.86 3309
2149.30 3381
2149.74 3300
2150.17 3308
2150.61 3285
2151.05 3325
2151.49 3389
2151.92 3411
2152.36 3153
2152.80 3103
2153.24 3141
2153.68 3207
2154.11 3151
2154.55 3134
2154.99 3303
2155.43 3278
2155.87 3258
2156.31 3393
2156.74 3479
2157.18 3445
2157.62 3510
2158.06 3565
2158.50 3538
2158.94 3387
2159.38 3526
2159.81 3501
2160.25 3504
2160.69 3564
2161.13 3394
2161.57 3330
2162.01 3237
2162.45 3347
2162.89 3280
2163.33 3334
2163.76 3382
2164.20 3339
2164.64 3374
2165.08 3436
2165.52 3525
2165.96 3528
2166.40 3504
2166.84 3539
2167.28 3535
2167.72 3361
2168.16 3465
2168.60 3483
2169.04 3416
2169.48 3405
2169.92 3373
2170.36 3316
2170.80 3378
2171.24 3331
2171.68 3367
2172.12 3252
2172.56 3259
2173.00 3244
2173.44 3317
2173.88 3301
2174.32 3231
2174.76 3194
2175.20 3233
2175.64 3213
2176.08 3286
2176.52 3240
2176.96 3243
2177.40 3294
2177.84 3337
2178.28 3155
2178.72 3238
2179.16 3279
2179.60 3386
2180.04 3354
2180.48 3364
2180.92 3218
2181.37 3161
2181.81 3143
2182.25 3190
2182.69 3138
2183.13 3141
2183.57 3235
2184.01 3229
2184.45 3247
2184.89 3167
2185.34 3122
2185.78 3131
2186.22 3186
2186.66 3189
2187.10 3156
2187.54 3088
2187.98 3127
2188.43 3118
2188.87 3129
2189.31 3110
2189.75 3157
2190.19 3233
2190.63 3300
2191.08 3288
2191.52 3202
2191.96 3284
2192.40 3407
2192.84 3483
2193.29 3478
2193.73 3545
2194.17 3481
2194.61 3582
2195.05 3513
2195.50 3538
2195.94 3509
2196.38 3418
2196.82 3498
2197.27 3396
2197.71 3454
2198.15 3473
2198.59 3467
2199.04 3371
2199.48 3429
2199.92 3464
2200.37 3513
2200.81 3618
2201.25 3448
2201.69 3390
2202.14 3355
2202.58 3460
2203.02 3458
2203.47 3351
2203.91 3316
2204.35 3363
2204.80 3404
2205.24 3357
2205.68 3432
2206.13 3469
2206.57 3421
2207.01 3496
2207.46 3520
2207.90 3586
2208.34 3577
2208.79 3662
2209.23 3866
2209.67 3890
2210.12 3749
2210.56 3823
2211.01 3903
2211.45 3854
2211.89 3769
2212.34 3585
2212.78 3531
2213.23 3478
2213.67 3467
2214.11 3444
2214.56 3419
2215.00 3408
2215.45 3256
2215.89 3286
2216.34 3234
2216.78 3108
2217.22 3091
2217.67 3167
2218.11 3144
2218.56 3167
2219.00 3249
2219.45 3228
2219.89 3295
2220.34 3266
2220.78 3333
2221.23 3498
2221.67 3470
2222.12 3558
2222.56 3541
2223.01 3562
2223.45 3563
2223.90 3679
2224.34 3652
2224.79 3668
2225.23 3676
2225.68 3738
2226.12 3791
2226.57 3696
2227.01 3642
2227.46 3612
2227.91 3601
2228.35 3596
2228.80 3634
2229.24 3577
2229.69 3535
2230.13 3385
2230.58 3350
2231.03 3369
2231.47 3358
2231.92 3290
2232.36 3354
2232.81 3390
2233.26 3377
2233.70 3375
2234.15 3356
2234.59 3382
2235.04 3318
2235.49 3296
2235.93 3232
2236.38 3229
2236.83 3206
2237.27 3298
2237.72 3364
2238.17 3329
2238.61 3245
2239.06 3312
2239.51 3316
2239.95 3247
2240.40 3299
2240.85 3321
2241.29 3134
2241.74 3113
2242.19 3198
2242.63 3183
2243.08 3252
2243.53 3137
2243.98 3218
2244.42 3088
2244.87 3059
2245.32 3131
2245.76 3101
2246.21 3132
2246.66 3110
2247.11 3099
2247.55 3111
2248.00 3158
2248.45 3114
2248.90 3207
2249.35 3237
2249.79 3141
2250.24 3214
2250.69 3202
2251.14 3232
2251.58 3305
2252.03 3230
2252.48 3352
2252.93 3257
2253.38 3138
2253.82 3113
2254.27 3211
2254.72 3309
2255.17 3204
2255.62 3136
2256.07 3100
2256.51 3225
2256.96 3309
2257.41 3390
2257.86 3523
2258.31 3878
2258.76 4016
2259.21 4370
2259.65 4805
2260.10 5399
2260.55 5765
2261.00 6191
2261.45 6289
2261.90 6263
2262.35 6336
2262.80 6142
2263.25 5705
2263.69 5526
2264.14 5404
2264.59 5131
2265.04 5157
2265.49 4861
2265.94 4716
2266.39 4562
2266.84 4428
2267.29 4370
2267.74 4252
2268.19 4248
2268.64 4211
2269.09 4020
2269.54 4065
2269.99 4201
2270.44 4106
2270.89 4104
2271.34 3959
2271.79 3983
2272.24 4072
2272.69 3888
2273.14 3808
2273.59 3831
2274.04 3697
2274.49 3642
2274.94 3650
2275.39 3518
2275.84 3556
2276.29 3557
2276.74 3544
2277.19 3605
2277.64 3609
2278.09 3700
2278.54 3790
2278.99 4019
2279.44 4145
2279.89 4143
2280.34 4269
2280.79 4268
2281.25 4434
2281.70 4317
2282.15 4188
2282.60 4140
2283.05 3953
2283.50 3947
2283.95 3711
2284.40 3676
2284.85 3631
2285.31 3486
2285.76 3636
2286.21 3720
2286.66 3777
2287.11 3938
2287.56 4101
2288.01 4141
2288.47 4424
2288.92 4539
2289.37 4642
2289.82 4570
2290.27 4829
2290.72 4812
2291.18 4666
2291.63 4431
2292.08 4440
2292.53 4320
2292.98 4197
2293.44 4121
2293.89 3987
2294.34 3778
2294.79 3635
2295.24 3735
2295.70 3499
2296.15 3385
2296.60 3372
2297.05 3412
2297.51 3521
2297.96 3319
2298.41 3260
2298.86 3143
2299.32 3154
2299.77 3161
2300.22 3177
2300.67 3272
2301.13 3209
2301.58 3263
2302.03 3260
2302.49 3233
2302.94 3246
2303.39 3264
2303.85 3251
2304.30 3310
2304.75 3273
2305.20 3132
2305.66 3217
2306.11 3247
2306.56 3242
2307.02 3334
2307.47 3351
2307.93 3346
2308.38 3419
2308.83 3366
2309.29 3501
2309.74 3507
2310.19 3540
2310.65 3577
2311.10 3476
2311.55 3460
2312.01 3485
2312.46 3439
2312.92 3568
2313.37 3447
2313.82 3404
2314.28 3363
2314.73 3271
2315.19 3436
2315.64 3469
2316.10 3452
2316.55 3467
2317.00 3407
2317.46 3426
2317.91 3479
2318.37 3524
2318.82 3715
2319.28 3815
2319.73 3888
2320.19 3897
2320.64 4079
2321.10 4248
2321.55 4302
2322.01 4576
2322.46 4691
2322.92 4774
2323.37 4494
2323.83 4542
2324.28 4477
2324.74 4457
2325.19 4278
2325.65 4152
2326.10 4055
2326.56 3772
2327.01 3704
2327.47 3849
2327.92 3898
2328.38 3780
2328.83 3774
2329.29 3869
2329.74 3791
2330.20 3884
2330.66 3903
2331.11 3742
2331.57 3540
2332.02 3506
2332.48 3646
2332.94 3513
2333.39 3439
2333.85 3456
2334.30 3528
2334.76 3491
2335.22 3560
2335.67 3641
2336.13 3866
2336.58 3975
2337.04 4226
2337.50 4401
2337.95 4586
2338.41 5082
2338.87 5121
2339.32 5254
2339.78 5345
2340.24 5285
2340.69 5177
2341.15 5175
2341.61 5086
2342.06 4885
2342.52 4889
2342.98 4682
2343.43 4680
2343.89 4610
2344.35 4596
2344.81 4404
2345.26 4285
2345.72 4418
2346.18 4312
2346.63 4332
2347.09 4318
2347.55 4144
2348.01 4063
2348.46 3994
2348.92 3973
2349.38 3994
2349.84 4113
2350.29 4146
2350.75 3895
2351.21 4053
2351.67 3963
2352.13 3866
2352.58 3765
2353.04 3667
2353.50 3614
2353.96 3447
2354.41 3357
2354.87 3308
2355.33 3434
2355.79 3399
2356.25 3411
2356.71 3512
2357.16 3466
2357.62 3549
2358.08 3611
2358.54 3586
2359.00 3706
2359.46 3659
2359.91 3611
2360.37 3443
2360.83 3494
2361.29 3480
2361.75 3555
2362.21 3575
2362.67 3581
2363.13 3506
2363.58 3485
2364.04 3549
2364.50 3614
2364.96 3808
2365.42 3871
2365.88 3999
2366.34 4176
2366.80 4387
2367.26 4491
2367.72 4496
2368.18 4611
2368.64 4593
2369.10 4688
2369.55 4723
2370.01 4697
2370.47 4529
2370.93 4357
2371.39 4180
2371.85 4142
2372.31 4109
2372.77 3840
2373.23 3711
2373.69 3865
2374.15 3777
2374.61 3658
2375.07 3576
2375.53 3681
2375.99 3620
2376.45 3499
2376.91 3600
2377.37 3526
2377.83 3436
2378.29 3409
2378.75 3473
2379.21 3499
2379.68 3388
2380.14 3279
2380.60 3300
2381.06 3321
2381.52 3288
2381.98 3329
2382.44 3381
2382.90 3285
2383.36 3281
2383.82 3236
2384.28 3220
2384.74 3221
2385.20 3279
2385.67 3359
2386.13 3239
2386.59 3202
2387.05 3287
2387.51 3345
2387.97 3310
2388.43 3323
2388.89 3378
2389.36 3389
2389.82 3334
2390.28 3295
2390.74 3400
2391.20 3367
2391.66 3185
2392.13 3253
2392.59 3261
2393.05 3323
2393.51 3355
2393.97 3321
2394.43 3430
2394.90 3358
2395.36 3309
2395.82 3368
2396.28 3368
2396.74 3406
2397.21 3421
2397.67 3409
2398.13 3388
2398.59 3337
2399.06 3313
2399.52 3176
2399.98 3062
2400.44 2971
2400.91 3082
2401.37 3167
2401.83 3092
2402.29 3089
2402.76 3033
2403.22 3197
2403.68 3258
2404.14 3157
2404.61 3141
2405.07 3044
2405.53 3045
2406.00 3110
2406.46 3104
2406.92 3163
2407.39 3104
2407.85 3107
2408.31 3165
2408.78 3114
2409.24 3055
2409.70 2997
2410.17 3179
2410.63 3114
2411.09 3049
2411.56 3178
2412.02 3180
2412.48 3212
2412.95 3304
2413.41 3315
2413.87 3365
2414.34 3356
2414.80 3432
2415.27 3498
2415.73 3521
2416.19 3600
2416.66 3498
2417.12 3464
2417.59 3502
2418.05 3673
2418.51 3715
2418.98 4048
2419.44 4092
2419.91 4201
2420.37 4373
2420.84 4693
2421.30 4869
2421.77 4929
2422.23 5026
2422.69 4856
2423.16 4802
2423.62 4748
2424.09 4566
2424.55 4335
2425.02 4153
2425.48 4098
2425.95 3981
2426.41 3939
2426.88 3886
2427.34 3762
2427.81 3623
2428.27 3513
2428.74 3452
2429.20 3462
2429.67 3458
2430.13 3294
2430.60 3222
2431.07 3157
2431.53 3232
2432.00 3188
2432.46 3218
2432.93 3267
2433.39 3251
2433.86 3220
2434.32 3256
2434.79 3168
2435.26 3204
2435.72 3344
2436.19 3510
2436.65 3562
2437.12 3603
2437.59 3755
2438.05 4182
2438.52 4233
2438.98 4285
2439.45 4502
2439.92 4628
2440.38 4541
2440.85 4523
2441.32 4448
2441.78 4441
2442.25 4292
2442.72 4151
2443.18 3882
2443.65 3871
2444.12 3617
2444.58 3384
2445.05 3453
2445.52 3326
2445.98 3225
2446.45 3318
2446.92 3195
2447.38 3214
2447.85 3155
2448.32 3150
2448.78 3162
2449.25 3190
2449.72 3302
2450.19 3311
2450.65 3206
2451.12 3316
2451.59 3304
2452.06 3238
2452.52 3233
2452.99 3218
2453.46 3159
2453.93 3112
2454.39 3213
2454.86 3167
2455.33 3202
2455.80 3088
2456.26 3084
2456.73 3080
2457.20 3173
2457.67 3011
2458.14 3179
2458.60 3183
2459.07 3191
2459.54 3178
2460.01 3159
2460.48 3159
2460.95 3187
2461.41 3289
2461.88 3228
2462.35 3085
2462.82 3014
2463.29 3084
2463.76 3095
2464.22 3222
2464.69 3121
2465.16 3151
2465.63 3237
2466.10 3253
2466.57 3389
2467.04 3349
2467.51 3373
2467.97 3403
2468.44 3389
2468.91 3424
2469.38 3310
2469.85 3213
2470.32 3097
2470.79 3104
2471.26 3042
2471.73 2832
2472.20 2806
2472.67 2958
2473.14 2994
2473.61 2938
2474.07 2944
2474.54 3012
2475.01 3010
2475.48 3002
2475.95 3113
2476.42 3105
2476.89 3111
2477.36 3201
2477.83 3158
2478.30 3130
2478.77 3097
2479.24 3043
2479.71 3112
2480.18 3177
2480.65 3119
2481.12 3133
2481.59 3181
2482.06 3203
2482.53 3152
2483.00 3075
2483.47 3217
2483.95 3268
2484.42 3185
2484.89 3235
2485.36 3226
2485.83 3316
2486.30 3257
2486.77 3221
2487.24 3286
2487.71 3359
2488.18 3325
2488.65 3374
2489.12 3430
2489.59 3372
2490.07 3351
2490.54 3273
2491.01 3328
2491.48 3288
2491.95 3208
2492.42 3232
2492.89 3153
2493.36 3063
2493.84 3071
2494.31 3073
2494.78 3072
2495.25 3191
2495.72 3125
2496.19 3124
2496.66 3111
2497.14 3119
2497.61 2969
2498.08 2877
2498.55 2937
2499.02 3020
2499.50 2921
2499.97 2863
2500.44 2917
2500.91 2872
2501.38 2771
2501.86 2904
2502.33 2971
2502.80 2898
2503.27 2876
2503.74 2812
2504.22 2790
2504.69 2923
2505.16 3005
2505.63 3035
2506.11 3095
2506.58 3069
2507.05 3056
2507.52 3094
2508.00 3215
2508.47 3322
2508.94 3260
2509.42 3142
2509.89 3332
2510.36 3277
2510.83 3319
2511.31 3479
2511.78 3501
2512.25 3371
2512.73 3236
2513.20 3198
2513.67 3161
2514.15 3217
2514.62 3166
2515.09 3095
2515.57 3029
2516.04 3018
2516.51 3133
2516.99 3148
2517.46 3106
2517.94 3095
2518.41 3102
2518.88 3036
2519.36 3052
2519.83 2928
2520.30 3039
2520.78 3072
2521.25 3018
2521.73 3073
2522.20 3002
2522.67 3182
2523.15 3236
2523.62 3328
2524.10 3371
2524.57 3410
2525.05 3503
2525.52 3578
2525.99 3518
2526.47 3424
2526.94 3312
2527.42 3247
2527.89 3278
2528.37 3311
2528.84 3326
2529.32 3232
2529.79 3054
2530.27 3037
2530.74 2999
2531.22 2982
2531.69 3023
2532.17 3025
2532.64 3128
2533.12 3091
2533.59 3152
2534.07 3002
2534.54 3100
2535.02 3121
2535.49 3196
2535.97 3242
2536.44 3306
2536.92 3382
2537.39 3458
2537.87 3481
2538.34 3461
2538.82 3610
2539.30 3721
2539.77 3748
2540.25 3715
2540.72 3801
2541.20 3751
2541.68 3743
2542.15 3771
2542.63 3586
2543.10 3459
2543.58 3551
2544.06 3402
2544.53 3401
2545.01 3359
2545.48 3364
2545.96 3505
2546.44 3528
2546.91 3575
2547.39 3479
2547.87 3493
2548.34 3524
2548.82 3733
2549.30 3682
2549.77 3654
2550.25 3701
2550.73 3762
2551.20 3746
2551.68 3660
2552.16 3788
2552.63 4036
2553.11 4231
2553.59 4235
2554.06 4434
2554.54 4487
2555.02 4689
2555.50 4833
2555.97 4753
2556.45 4606
2556.93 4500
2557.40 4289
2557.88 4314
2558.36 4067
2558.84 3814
2559.31 3716
2559.79 3518
2560.27 3417
2560.75 3344
2561.23 3219
2561.70 3204
2562.18 3135
2562.66 3028
2563.14 3033
2563.61 3090
2564.09 3029
2564.57 3002
2565.05 3012
2565.53 3028
2566.00 3098
2566.48 3098
2566.96 3041
2567.44 3029
2567.92 3025
2568.40 2885
2568.87 2957
2569.35 3013
2569.83 2933
2570.31 3007
2570.79 3124
2571.27 3156
2571.75 3120
2572.22 3140
2572.70 3097
2573.18 3029
2573.66 3207
2574.14 3059
2574.62 3011
2575.10 3052
2575.58 3036
2576.06 3068
2576.54 3018
2577.01 2964
2577.49 3123
2577.97 3108
2578.45 3158
2578.93 3064
2579.41 3050
2579.89 2965
2580.37 3110
2580.85 3066
2581.33 2974
2581.81 3096
2582.29 3171
2582.77 3048
2583.25 3044
2583.73 3012
2584.21 3013
2584.69 3028
2585.17 2991
2585.65 2930
2586.13 2977
2586.61 3080
2587.09 3178
2587.57 3075
2588.05 2958
2588.53 3012
2589.01 2970
2589.49 3041
2589.97 3113
2590.45 3110
2590.93 3158
2591.41 3155
2591.89 3072
2592.37 3122
2592.85 3213
2593.33 3284
2593.81 3525
2594.30 3400
2594.78 3437
2595.26 3449
2595.74 3500
2596.22 3462
2596.70 3395
2597.18 3337
2597.66 3342
2598.14 3321
2598.62 3280
2599.11 3148
2599.59 3068
2600.07 2944
2600.55 3006
2601.03 2908
2601.51 3063
2601.99 2931
2602.48 2818
2602.96 2910
2603.44 2883
2603.92 2996
2604.40 2970
2604.88 2932
2605.37 2970
2605.85 2983
2606.33 3193
2606.81 3121
2607.29 3202
2607.78 3308
2608.26 3247
2608.74 3321
2609.22 3488
2609.70 3429
2610.19 3452
2610.67 3404
2611.15 3456
2611.63 3558
2612.12 3633
2612.60 3656
2613.08 3525
2613.56 3562
2614.05 3465
2614.53 3349
2615.01 3409
2615.49 3432
2615.98 3338
2616.46 3127
2616.94 3138
2617.43 3105
2617.91 3027
2618.39 3052
2618.87 3028
2619.36 3038
2619.84 3017
2620.32 2903
2620.81 2920
2621.29 3031
2621.77 3025
2622.26 2935
2622.74 2940
2623.22 3061
2623.71 2997
2624.19 3014
2624.67 3063
2625.16 2955
2625.64 2937
2626.13 3016
2626.61 2973
2627.09 3050
2627.58 3074
2628.06 3079
2628.55 3151
2629.03 3215
2629.51 3184
2630.00 3307
2630.48 3355
2630.97 3346
2631.45 3377
2631.93 3328
2632.42 3357
2632.90 3342
2633.39 3281
2633.87 3266
2634.36 3238
2634.84 3190
2635.33 3198
2635.81 3311
2636.29 3257
2636.78 3174
2637.26 3096
2637.75 3165
2638.23 3152
2638.72 2949
2639.20 3034
2639.69 2972
2640.17 2950
2640.66 2917
2641.14 2949
2641.63 2958
2642.11 3008
2642.60 3109
2643.08 2964
2643.57 2909
2644.05 2882
2644.54 2989
2645.03 3100
2645.51 3055
2646.00 3133
2646.48 3091
2646.97 3078
2647.45 3172
2647.94 3049
2648.43 3085
2648.91 3220
2649.40 3107
2649.88 3073
2650.37 3189
2650.85 3140
2651.34 3059
2651.83 3132
2652.31 3126
2652.80 3074
2653.29 2979
2653.77 3109
2654.26 3087
2654.74 3174
2655.23 3131
2655.72 3073
2656.20 3144
2656.69 3152
2657.18 3086
2657.66 3195
2658.15 3341
2658.64 3396
2659.12 3224
2659.61 3361
2660.10 3439
2660.58 3534
2661.07 3559
2661.56 3721
2662.05 3764
2662.53 3854
2663.02 4055
2663.51 4427
2663.99 4666
2664.48 4881
2664.97 5156
2665.46 5386
2665.94 5373
2666.43 5208
2666.92 5297
2667.41 5184
2667.89 5018
2668.38 4891
2668.87 4664
2669.36 4667
2669.84 4870
2670.33 5073
2670.82 5123
2671.31 5438
2671.80 5533
2672.28 5801
2672.77 6033
2673.26 6101
2673.75 5892
2674.24 5711
2674.72 5357
2675.21 5102
2675.70 4824
2676.19 4561
2676.68 4318
2677.17 4226
2677.65 4026
2678.14 4036
2678.63 4016
2679.12 3934
2679.61 3943
2680.10 3934
2680.59 3880
2681.07 4247
2681.56 3992
2682.05 4198
2682.54 4314
2683.03 4247
2683.52 4241
2684.01 4166
2684.50 4178
2684.99 4134
2685.47 4074
2685.96 3956
2686.45 3877
2686.94 3784
2687.43 3718
2687.92 3618
2688.41 3489
2688.90 3503
2689.39 3512
2689.88 3520
2690.37 3513
2690.86 3552
2691.35 3516
2691.84 3466
2692.33 3537
2692.82 3642
2693.31 3689
2693.80 3714
2694.29 3873
2694.78 3821
2695.27 3947
2695.76 4051
2696.25 4030
2696.74 4052
2697.23 3963
2697.72 4034
2698.21 4114
2698.70 4109
2699.19 4218
2699.68 4097
2700.17 4088
2700.66 3919
2701.15 3974
2701.64 3870
2702.13 3803
2702.62 3768
2703.11 3718
2703.61 3739
2704.10 3582
2704.59 3336
2705.08 3481
2705.57 3324
2706.06 3263
2706.55 3244
2707.04 3189
2707.53 3136
2708.02 3045
2708.52 2977
2709.01 3046
2709.50 3051
2709.99 2934
2710.48 2942
2710.97 2963
2711.46 3098
2711.96 2983
2712.45 3064
2712.94 2993
2713.43 3048
2713.92 2953
2714.41 3058
2714.91 2998
2715.40 3016
2715.89 2946
2716.38 2882
2716.87 3053
2717.37 3076
2717.86 3057
2718.35 3060
2718.84 2982
2719.33 3017
2719.83 3070
2720.32 3267
2720.81 3264
2721.30 3289
2721.80 3350
2722.29 3394
2722.78 3444
2723.27 3500
2723.77 3498
2724.26 3343
2724.75 3317
2725.24 3287
2725.74 3254
2726.23 3220
2726.72 3102
2727.22 3118
2727.71 3219
2728.20 3176
2728.70 3054
2729.19 3087
2729.68 3197
2730.18 3143
2730.67 3143
2731.16 3170
2731.65 3176
2732.15 3207
2732.64 3351
2733.14 3360
2733.63 3294
2734.12 3231
2734.62 3386
2735.11 3292
2735.60 3290
2736.10 3475
2736.59 3483
2737.08 3494
2737.58 3609
2738.07 3583
2738.57 3636
2739.06 3705
2739.55 3729
2740.05 3855
2740.54 3726
2741.04 3741
2741.53 3577
2742.03 3567
2742.52 3486
2743.01 3442
2743.51 3306
2744.00 3339
2744.50 3275
2744.99 3100
2745.49 3019
2745.98 3100
2746.48 3126
2746.97 3064
2747.47 3156
2747.96 3235
2748.46 3246
2748.95 3188
2749.45 3129
2749.94 3140
2750.44 3144
2750.93 3133
2751.43 3068
2751.92 3041
2752.42 3204
2752.91 3273
2753.41 3328
2753.90 3249
2754.40 3393
2754.89 3302
2755.39 3384
2755.88 3390
2756.38 3399
2756.87 3372
2757.37 3347
2757.87 3331
2758.36 3287
2758.86 3161
2759.35 3218
2759.85 3199
2760.35 3312
2760.84 3197
2761.34 3076
2761.83 3048
2762.33 3086
2762.83 3058
2763.32 3088
2763.82 3034
2764.31 3217
2764.81 3085
2765.31 3021
2765.80 3063
2766.30 3146
2766.80 3178
2767.29 3001
2767.79 3055
2768.29 3051
2768.78 3151
2769.28 3136
2769.78 3211
2770.27 3057
2770.77 3080
2771.27 3140
2771.76 3223
2772.26 3240
2772.76 3300
2773.26 3370
2773.75 3461
2774.25 3581
2774.75 3637
2775.24 3755
2775.74 3721
2776.24 3826
2776.74 3793
2777.23 3870
2777.73 3833
2778.23 3711
2778.73 3784
2779.22 3732
2779.72 3660
2780.22 3629
2780.72 3701
2781.21 3553
2781.71 3556
2782.21 3642
2782.71 3637
2783.21 3520
2783.70 3419
2784.20 3499
2784.70 3443
2785.20 3306
2785.70 3275
2786.20 3231
2786.69 3357
2787.19 3259
2787.69 3242
2788.19 3307
2788.69 3391
2789.19 3366
2789.68 3375
2790.18 3465
2790.68 3389
2791.18 3465
2791.68 3661
2792.18 3739
2792.68 4033
2793.18 4323
2793.67 4735
2794.17 5365
2794.67 6071
2795.17 6728
2795.67 7447
2796.17 7932
2796.67 8329
2797.17 8571
2797.67 8530
2798.17 8453
2798.67 8095
2799.17 7323
2799.66 6787
2800.16 6299
2800.66 5789
2801.16 5410
2801.66 4828
2802.16 4413
2802.66 4088
2803.16 3951
2803.66 3957
2804.16 3762
2804.66 3803
2805.16 3877
2805.66 3932
2806.16 4084
2806.66 4403
2807.16 4511
2807.66 4666
2808.16 4747
2808.66 4688
2809.16 4633
2809.66 4474
2810.16 4420
2810.66 4254
2811.16 4014
2811.66 3988
2812.17 3873
2812.67 3662
2813.17 3463
2813.67 3410
2814.17 3344
2814.67 3380
2815.17 3348
2815.67 3351
2816.17 3433
2816.67 3398
2817.17 3324
2817.67 3282
2818.18 3212
2818.68 3344
2819.18 3273
2819.68 3352
2820.18 3437
2820.68 3429
2821.18 3431
2821.68 3534
2822.19 3575
2822.69 3586
2823.19 3608
2823.69 3610
2824.19 3742
2824.69 3745
2825.20 3575
2825.70 3503
2826.20 3688
2826.70 3696
2827.20 3637
2827.70 3465
2828.21 3466
2828.71 3466
2829.21 3430
2829.71 3507
2830.22 3469
2830.72 3317
2831.22 3256
2831.72 3310
2832.22 3222
2832.73 3226
2833.23 3257
2833.73 3426
2834.23 3418
2834.74 3444
2835.24 3384
2835.74 3250
2836.24 3300
2836.75 3332
2837.25 3217
2837.75 3228
2838.26 3307
2838.76 3271
2839.26 3067
2839.76 3010
2840.27 2955
2840.77 2960
2841.27 3062
2841.78 3044
2842.28 3027
2842.78 2959
2843.29 2982
2843.79 3026
2844.29 3012
2844.80 2955
2845.30 2985
2845.80 3056
2846.31 3110
2846.81 3105
2847.32 3061
2847.82 3160
2848.32 3124
2848.83 3095
2849.33 3130
2849.83 3110
2850.34 3130
2850.84 3030
2851.35 3059
2851.85 3051
2852.35 3018
2852.86 3021
2853.36 3126
2853.87 3071
2854.37 3004
2854.88 3071
2855.38 3128
2855.88 3093
2856.39 3025
2856.89 2939
2857.40 2997
2857.90 2971
2858.41 3065
2858.91 3028
2859.42 3020
2859.92 2984
2860.43 3059
2860.93 3002
2861.44 3113
2861.94 3032
2862.45 3023
2862.95 2937
2863.46 2992
2863.96 3012
2864.47 3129
2864.97 3122
2865.48 3050
2865.98 3090
2866.49 3181
2866.99 3264
2867.50 3170
2868.00 3228
2868.51 3297
2869.02 3344
2869.52 3250
2870.03 3291
2870.53 3382
2871.04 3443
2871.54 3552
2872.05 3505
2872.56 3646
2873.06 3780
2873.57 3888
2874.07 3817
2874.58 3768
2875.09 3780
2875.59 3867
2876.10 3909
2876.61 3938
2877.11 4004
2877.62 3893
2878.12 3968
2878.63 4137
2879.14 4354
2879.64 4631
2880.15 4835
2880.66 4940
2881.16 5298
2881.67 5277
2882.18 5484
2882.68 5593
2883.19 5432
2883.70 5416
2884.20 5522
2884.71 5425
2885.22 5316
2885.73 5516
2886.23 5531
2886.74 5616
2887.25 5467
2887.75 5243
2888.26 5172
2888.77 4969
2889.28 4890
2889.78 4579
2890.29 4314
2890.80 4202
2891.31 4055
2891.81 3819
2892.32 3677
2892.83 3657
2893.34 3665
2893.84 3704
2894.35 3808
2894.86 3689
2895.37 3832
2895.88 3791
2896.38 3764
2896.89 3725
2897.40 3708
2897.91 3821
2898.42 3658
2898.92 3533
2899.43 3541
2899.94 3498
2900.45 3580
2900.96 3690
2901.47 3715
2901.98 3800
2902.48 3866
2902.99 4018
2903.50 3947
2904.01 3904
2904.52 3883
2905.03 3905
2905.54 3787
2906.04 3781
2906.55 3770
2907.06 3759
2907.57 3741
2908.08 3733
2908.59 3484
2909.10 3590
2909.61 3520
2910.12 3489
2910.63 3506
2911.14 3541
2911.64 3528
2912.15 3423
2912.66 3517
2913.17 3722
2913.68 3694
2914.19 3681
2914.70 3680
2915.21 3575
2915.72 3637
2916.23 3702
2916.74 3618
2917.25 3553
2917.76 3608
2918.27 3611
2918.78 3588
2919.29 3733
2919.80 3905
2920.31 3958
2920.82 4303
2921.33 4643
2921.84 5340
2922.35 6204
2922.86 6905
2923.37 7712
2923.88 8504
2924.39 9131
2924.90 9240
2925.41 9409
2925.92 9640
2926.44 9314
2926.95 8727
2927.46 7957
2927.97 7360
2928.48 6500
2928.99 5882
2929.50 5329
2930.01 4842
2930.52 4388
2931.03 4026
2931.54 3761
2932.05 3644
2932.57 3560
2933.08 3471
2933.59 3448
2934.10 3467
2934.61 3517
2935.12 3435
2935.63 3442
2936.15 3557
2936.66 3402
2937.17 3350
2937.68 3468
2938.19 3509
2938.70 3384
2939.22 3318
2939.73 3498
2940.24 3412
2940.75 3394
2941.26 3350
2941.77 3420
2942.29 3408
2942.80 3523
2943.31 3546
2943.82 3623
2944.34 3812
2944.85 3888
2945.36 3885
2945.87 3878
2946.38 3762
2946.90 3729
2947.41 3713
2947.92 3722
2948.43 3675
2948.95 3756
2949.46 3769
2949.97 3811
2950.48 3982
2951.00 4067
2951.51 4218
2952.02 4406
2952.54 4219
2953.05 4175
2953.56 4186
2954.08 4091
2954.59 4019
2955.10 3849
2955.61 3779
2956.13 3657
2956.64 3678
2957.15 3542
2957.67 3421
2958.18 3480
2958.69 3578
2959.21 3646
2959.72 3592
2960.23 3628
2960.75 3534
2961.26 3628
2961.78 3639
2962.29 3781
2962.80 3694
2963.32 3722
2963.83 3818
2964.35 3663
2964.86 3747
2965.37 3702
2965.89 3692
2966.40 3600
2966.92 3775
2967.43 3656
2967.94 3461
2968.46 3430
2968.97 3410
2969.49 3369
2970.00 3240
2970.52 3238
2971.03 3201
2971.54 3178
2972.06 3186
2972.57 3130
2973.09 3108
2973.60 3271
2974.12 3261
2974.63 3177
2975.15 3192
2975.66 3306
2976.18 3193
2976.69 3115
2977.21 3140
2977.72 3091
2978.24 3205
2978.75 3279
2979.27 3222
2979.78 3347
2980.30 3409
2980.81 3390
2981.33 3500
2981.84 3534
2982.36 3543
2982.88 3584
2983.39 3552
2983.91 3511
2984.42 3542
2984.94 3597
2985.45 3467
2985.97 3489
2986.49 3355
2987.00 3357
2987.52 3335
2988.03 3360
2988.55 3385
2989.07 3250
2989.58 3385
2990.10 3393
2990.61 3465
2991.13 3481
2991.65 3475
2992.16 3693
2992.68 3639
2993.20 3695
2993.71 3930
2994.23 4101
2994.75 4250
2995.26 4488
2995.78 4611
2996.30 4695
2996.81 4872
2997.33 4821
2997.85 4678
2998.36 4630
2998.88 4669
2999.40 4591
2999.91 4528
3000.43 4523
3000.95 4614
3001.46 4592
3001.98 4656
3002.50 4839
3003.02 5200
3003.53 5130
3004.05 5103
3004.57 5027
3005.09 5017
3005.60 4934
3006.12 4626
3006.64 4296
3007.16 4222
3007.67 3986
3008.19 3861
3008.71 3615
3009.23 3647
3009.74 3532
3010.26 3453
3010.78 3282
3011.30 3308
3011.82 3414
3012.33 3438
3012.85 3398
3013.37 3417
3013.89 3434
3014.41 3356
3014.93 3405
3015.44 3526
3015.96 3547
3016.48 3384
3017.00 3507
3017.52 3449
3018.04 3591
3018.55 3694
3019.07 3667
3019.59 3680
3020.11 3603
3020.63 3777
3021.15 3694
3021.67 3755
3022.19 3986
3022.71 4086
3023.22 4001
3023.74 4172
3024.26 4347
3024.78 4155
3025.30 4124
3025.82 4177
3026.34 4080
3026.86 3941
3027.38 3774
3027.90 3683
3028.42 3648
3028.94 3547
3029.46 3399
3029.98 3331
3030.49 3394
3031.01 3397
3031.53 3328
3032.05 3321
3032.57 3471
3033.09 3450
3033.61 3522
3034.13 3388
3034.65 3348
3035.17 3336
3035.69 3341
3036.21 3256
3036.73 3234
3037.25 3210
3037.77 3175
3038.29 3191
3038.81 3259
3039.34 3256
3039.86 3214
3040.38 3269
3040.90 3241
3041.42 3240
3041.94 3222
3042.46 3207
3042.98 3134
3043.50 3158
3044.02 3094
3044.54 3062
3045.06 3147
3045.58 3215
3046.10 3028
3046.63 3037
3047.15 2968
3047.67 3090
3048.19 3051
3048.71 2966
3049.23 3043
3049.75 3044
3050.27 2996
3050.79 3029
3051.32 3011
3051.84 2971
3052.36 3058
3052.88 3132
3053.40 3125
3053.92 3132
3054.45 3055
3054.97 3121
3055.49 3066
3056.01 2999
3056.53 3042
3057.05 3027
3057.58 3010
3058.10 3081
3058.62 3008
3059.14 3091
3059.66 3163
3060.19 3119
3060.71 3150
3061.23 3209
3061.75 3248
3062.28 3262
3062.80 3419
3063.32 3445
3063.84 3603
3064.37 3635
3064.89 3583
3065.41 3628
3065.93 3801
3066.46 3813
3066.98 3893
3067.50 3903
3068.02 3935
3068.55 3917
3069.07 3985
3069.59 3943
3070.12 3851
3070.64 3788
3071.16 3863
3071.69 3860
3072.21 3957
3072.73 3951
3073.26 3877
3073.78 3938
3074.30 3895
3074.83 3826
3075.35 3751
3075.87 3667
3076.40 3804
3076.92 3944
3077.44 3846
3077.97 3885
3078.49 4000
3079.01 3818
3079.54 3974
3080.06 3937
3080.59 4044
3081.11 4077
3081.63 3952
3082.16 3916
3082.68 4006
3083.21 3992
3083.73 3921
3084.25 4039
3084.78 3831
3085.30 3825
3085.83 3634
3086.35 3623
3086.88 3624
3087.40 3675
3087.93 3666
3088.45 3741
3088.97 3796
3089.50 3746
3090.02 3632
3090.55 3696
3091.07 3905
3091.60 3810
3092.12 3833
3092.65 3843
3093.17 3853
3093.70 3986
3094.22 4161
3094.75 4215
3095.27 4190
3095.80 4269
3096.32 4367
3096.85 4560
3097.37 4554
3097.90 4678
3098.43 4811
3098.95 5311
3099.48 5774
3100.00 6179
3100.53 7112
3101.05 8265
3101.58 9251
3102.10 10151
3102.63 10846
3103.16 11476
3103.68 11308
3104.21 10799
3104.73 10154
3105.26 9348
3105.79 8481
3106.31 7585
3106.84 7092
3107.36 6760
3107.89 6778
3108.42 6917
3108.94 7101
3109.47 7600
3110.00 7998
3110.52 8197
3111.05 8177
3111.57 8074
3112.10 7925
3112.63 7529
3113.15 7002
3113.68 6672
3114.21 6139
3114.74 5641
3115.26 5277
3115.79 4936
3116.32 4504
3116.84 4247
3117.37 4078
3117.90 4096
3118.42 4006
3118.95 3974
3119.48 3906
3120.01 3928
3120.53 3911
3121.06 3849
3121.59 3830
3122.11 3757
3122.64 3810
3123.17 3751
3123.70 3709
3124.22 3789
3124.75 3892
3125.28 3767
3125.81 3755
3126.34 3748
3126.86 3751
3127.39 3912
3127.92 3833
3128.45 3812
3128.98 3812
3129.50 3927
3130.03 3958
3130.56 4193
3131.09 4171
3131.62 4143
3132.14 4229
3132.67 4405
3133.20 4420
3133.73 4569
3134.26 4538
3134.79 4715
3135.31 4864
3135.84 4909
3136.37 4994
3136.90 5193
3137.43 5222
3137.96 5198
3138.49 5023
3139.02 4856
3139.54 4650
3140.07 4481
3140.60 4355
3141.13 4329
3141.66 4141
3142.19 4038
3142.72 4041
3143.25 3979
3143.78 4178
3144.31 4307
3144.84 4392
3145.37 4258
3145.89 4227
3146.42 4339
3146.95 4275
3147.48 4241
3148.01 4287
3148.54 4331
3149.07 4176
3149.60 4103
3150.13 4072
3150.66 4051
3151.19 4112
3151.72 3971
3152.25 3876
3152.78 3898
3153.31 3897
3153.84 3773
3154.37 3757
3154.90 3720
3155.43 3807
3155.96 3867
3156.49 3890
3157.02 3784
3157.55 3739
3158.08 3633
3158.61 3754
3159.14 3768
3159.68 3781
3160.21 3749
3160.74 3627
3161.27 3477
3161.80 3637
3162.33 3589
3162.86 3581
3163.39 3582
3163.92 3573
3164.45 3449
3164.98 3464
3165.51 3458
3166.05 3539
3166.58 3562
3167.11 3511
3167.64 3596
3168.17 3582
3168.70 3541
3169.23 3472
3169.76 3562
3170.30 3637
3170.83 3710
3171.36 3832
3171.89 3899
3172.42 3942
3172.95 4013
3173.49 4120
3174.02 4251
3174.55 4205
3175.08 4113
3175.61 4051
3176.15 3910
3176.68 3999
3177.21 3780
3177.74 3834
3178.27 3838
3178.81 3839
3179.34 3788
3179.87 3828
3180.40 3777
3180.93 3784
3181.47 3826
3182.00 3737
3182.53 3558
3183.06 3689
3183.60 3605
3184.13 3485
3184.66 3470
3185.20 3373
3185.73 3402
3186.26 3442
3186.79 3554
3187.33 3534
3187.86 3512
3188.39 3514
3188.93 3451
3189.46 3551
3189.99 3690
3190.52 3746
3191.06 3803
3191.59 4024
3192.12 4136
3192.66 4450
3193.19 4678
3193.72 4877
3194.26 5050
3194.79 5268
3195.33 5355
3195.86 5411
3196.39 5320
3196.93 5374
3197.46 5370
3197.99 5333
3198.53 5265
3199.06 5100
3199.60 4944
3200.13 4811
3200.66 4688
3201.20 4548
3201.73 4363
3202.27 4258
3202.80 4247
3203.33 3998
3203.87 3948
3204.40 3681
3204.94 3476
3205.47 3511
3206.01 3426
3206.54 3356
3207.07 3393
3207.61 3456
3208.14 3508
3208.68 3510
3209.21 3515
3209.75 3702
3210.28 3697
3210.82 3676
3211.35 3852
3211.89 3894
3212.42 3824
3212.96 3777
3213.49 3587
3214.03 3546
3214.56 3460
3215.10 3441
3215.63 3603
3216.17 3439
3216.70 3209
3217.24 3172
3217.78 3200
3218.31 3267
3218.85 3248
3219.38 3225
3219.92 3250
3220.45 3352
3220.99 3383
3221.52 3435
3222.06 3486
3222.60 3635
3223.13 3633
3223.67 3738
3224.20 3830
3224.74 3810
3225.28 3592
3225.81 3681
3226.35 3567
3226.88 3522
3227.42 3560
3227.96 3478
3228.49 3401
3229.03 3311
3229.57 3332
3230.10 3236
3230.64 3273
3231.18 3193
3231.71 3141
3232.25 3191
3232.79 3052
3233.32 3120
3233.86 3159
3234.40 3251
3234.93 3356
3235.47 3335
3236.01 3364
3236.54 3428
3237.08 3412
3237.62 3499
3238.15 3496
3238.69 3532
3239.23 3565
3239.77 3424
3240.30 3482
3240.84 3408
3241.38 3242
3241.92 3163
3242.45 3199
3242.99 3166
3243.53 3217
3244.07 3128
3244.60 3110
3245.14 3167
3245.68 3163
3246.22 3270
3246.75 3251
3247.29 3181
3247.83 3110
3248.37 3229
3248.91 3267
3249.44 3351
3249.98 3322
3250.52 3224
3251.06 3252
3251.60 3325
3252.14 3395
3252.67 3452
3253.21 3434
3253.75 3485
3254.29 3418
3254.83 3417
3255.37 3467
3255.90 3516
3256.44 3510
3256.98 3582
3257.52 3722
3258.06 3877
3258.60 4018
3259.14 4072
3259.68 4363
3260.21 4499
3260.75 4751
3261.29 4945
3261.83 4803
3262.37 4934
3262.91 4960
3263.45 4819
3263.99 4801
3264.53 4553
3265.07 4489
3265.61 4142
3266.15 4090
3266.69 3901
3267.23 3865
3267.76 3725
3268.30 3740
3268.84 3622
3269.38 3613
3269.92 3561
3270.46 3649
3271.00 3630
3271.54 3572
3272.08 3587
3272.62 3636
3273.16 3724
3273.70 3723
3274.24 3728
3274.78 3794
3275.32 3939
3275.86 3948
3276.40 3853
3276.94 3892
3277.48 4006
3278.03 4017
3278.57 3898
3279.11 4055
3279.65 4095
3280.19 4095
3280.73 4419
3281.27 4540
3281.81 4842
3282.35 5019
3282.89 5395
3283.43 5694
3283.97 5758
3284.51 5863
3285.05 5841
3285.60 5823
3286.14 5684
3286.68 5483
3287.22 5148
3287.76 4885
3288.30 4559
3288.84 4327
3289.38 4200
3289.93 4127
3290.47 4059
3291.01 4125
3291.55 4341
3292.09 4366
3292.63 4508
3293.18 4787
3293.72 5213
3294.26 5245
3294.80 5545
3295.34 5533
3295.88 5570
3296.43 5307
3296.97 5107
3297.51 4964
3298.05 4579
3298.59 4463
3299.14 4298
3299.68 4138
3300.22 4063
3300.76 3839
3301.31 3908
3301.85 3780
3302.39 3750
3302.93 3749
3303.48 3679
3304.02 3807
3304.56 3699
3305.10 3646
3305.65 3726
3306.19 3615
3306.73 3763
3307.27 3653
3307.82 3637
3308.36 3786
3308.90 3779
3309.45 3652
3309.99 3748
3310.53 3844
3311.07 3952
3311.62 3924
3312.16 3996
3312.70 4161
3313.25 4401
3313.79 4518
3314.33 4696
3314.88 4979
3315.42 5267
3315.97 5355
3316.51 5445
3317.05 5346
3317.60 5197
3318.14 4983
3318.68 4705
3319.23 4587
3319.77 4439
3320.32 4292
3320.86 4083
3321.40 3963
3321.95 4038
3322.49 4031
3323.04 4063
3323.58 4039
3324.12 4153
3324.67 4073
3325.21 3925
3325.76 3773
3326.30 3822
3326.85 3921
3327.39 3692
3327.93 3648
3328.48 3496
3329.02 3423
3329.57 3315
3330.11 3434
3330.66 3386
3331.20 3373
3331.75 3460
3332.29 3481
3332.84 3627
3333.38 3618
3333.93 3714
3334.47 3769
3335.02 3767
3335.56 3948
3336.11 4047
3336.65 4049
3337.20 3948
3337.74 3917
3338.29 3957
3338.83 3960
3339.38 3873
3339.92 3716
3340.47 3761
3341.02 3742
3341.56 3688
3342.11 3572
3342.65 3631
3343.20 3538
3343.74 3428
3344.29 3461
3344.84 3467
3345.38 3283
3345.93 3242
3346.47 3409
3347.02 3438
3347.57 3382
3348.11 3361
3348.66 3499
3349.21 3441
3349.75 3404
3350.30 3429
3350.84 3489
3351.39 3530
3351.94 3695
3352.48 3832
3353.03 3918
3353.58 4082
3354.12 4215
3354.67 4390
3355.22 4346
3355.76 4452
3356.31 4480
3356.86 4374
3357.40 4368
3357.95 4226
3358.50 4247
3359.05 4174
3359.59 4041
3360.14 3983
3360.69 3803
3361.23 3751
3361.78 3641
3362.33 3574
3362.88 3370
3363.42 3334
3363.97 3424
3364.52 3333
3365.07 3248
3365.61 3249
3366.16 3298
3366.71 3243
3367.26 3159
3367.80 3231
3368.35 3232
3368.90 3182
3369.45 3072
3370.00 3029
3370.54 3053
3371.09 3036
3371.64 3022
3372.19 3039
3372.74 3077
3373.28 2994
3373.83 2887
3374.38 2907
3374.93 2850
3375.48 2894
3376.03 2920
3376.57 2936
3377.12 2937
3377.67 2866
3378.22 2885
3378.77 2945
3379.32 2960
3379.87 2928
3380.42 2943
3380.96 2981
3381.51 2984
3382.06 2943
3382.61 3058
3383.16 3051
3383.71 3058
3384.26 2921
3384.81 2974
3385.36 3095
3385.91 3111
3386.45 3021
3387.00 3112
3387.55 3057
3388.10 3278
3388.65 3159
3389.20 3007
3389.75 3015
3390.30 3042
3390.85 3007
3391.40 3017
3391.95 2980
3392.50 2939
3393.05 2968
3393.60 3000
3394.15 3017
3394.70 2965
3395.25 2977
3395.80 2974
3396.35 2879
3396.90 2888
3397.45 2849
3398.00 2850
3398.55 2860
3399.10 2843
3399.65 2824
3400.20 2848
3400.75 2879
3401.30 3044
3401.85 3065
3402.40 2996
3402.95 2985
3403.50 3029
3404.06 2993
3404.61 2883
3405.16 2921
3405.71 2893
3406.26 2850
3406.81 2903
3407.36 2877
3407.91 2844
3408.46 2872
3409.01 2829
3409.56 2954
3410.12 2858
3410.67 2847
3411.22 2924
3411.77 2924
3412.32 2953
3412.87 2968
3413.42 2916
3413.98 2962
3414.53 3000
3415.08 3002
3415.63 2995
3416.18 2975
3416.73 3023
3417.29 3035
3417.84 2951
3418.39 3042
3418.94 3040
3419.49 3003
3420.05 2955
3420.60 2860
3421.15 2964
3421.70 3163
3422.25 3247
3422.81 3284
3423.36 3546
3423.91 3593
3424.46 3533
3425.01 3536
3425.57 3484
3426.12 3409
3426.67 3458
3427.23 3349
3427.78 3313
3428.33 3286
3428.88 3169
3429.44 3226
3429.99 3181
3430.54 3200
3431.09 3380
3431.65 3264
3432.20 3163
3432.75 3180
3433.31 3165
3433.86 3178
3434.41 3203
3434.97 3126
3435.52 3166
3436.07 2968
3436.63 3005
3437.18 3032
3437.73 2999
3438.29 3123
3438.84 3078
3439.39 3066
3439.95 3085
3440.50 3132
3441.05 3179
3441.61 3214
3442.16 3186
3442.72 3070
3443.27 3085
3443.82 2995
3444.38 3027
3444.93 3047
3445.48 2960
3446.04 3029
3446.59 3202
3447.15 3080
3447.70 3043
3448.26 3152
3448.81 3152
3449.36 3052
3449.92 3059
3450.47 3180
3451.03 3103
3451.58 3098
3452.14 3214
3452.69 3070
3453.25 3034
3453.80 3122
3454.36 3186
3454.91 3233
3455.47 3183
3456.02 3047
3456.58 3116
3457.13 3005
3457.69 2971
3458.24 3087
3458.80 2977
3459.35 2960
3459.91 3023
3460.46 2994
3461.02 2929
3461.57 3021
3462.13 2975
3462.68 3064
3463.24 3035
3463.79 3045
3464.35 3046
3464.90 3143
3465.46 3194
3466.02 3234
3466.57 3288
3467.13 3422
3467.68 3395
3468.24 3395
3468.80 3407
3469.35 3589
3469.91 3582
3470.46 3478
3471.02 3521
3471.58 3525
3472.13 3476
3472.69 3584
3473.24 3629
3473.80 3679
3474.36 3666
3474.91 3468
3475.47 3540
3476.03 3616
3476.58 3710
3477.14 3732
3477.70 3663
3478.25 3781
3478.81 3870
3479.37 3844
3479.92 3943
3480.48 3961
3481.04 3953
3481.59 3874
3482.15 3984
3482.71 4022
3483.26 4089
3483.82 4085
3484.38 4093
3484.94 4299
3485.49 4363
3486.05 4499
3486.61 4610
3487.17 4745
3487.72 4914
3488.28 5247
3488.84 5388
3489.40 5736
3489.95 6385
3490.51 6862
3491.07 7192
3491.63 7871
3492.18 8549
3492.74 8503
3493.30 8294
3493.86 8137
3494.42 7816
3494.97 7337
3495.53 7096
3496.09 7518
3496.65 7625
3497.21 7806
3497.76 8570
3498.32 9236
3498.88 9733
3499.44 10536
3500.00 10666
3500.56 10566
3501.11 10739
3501.67 10774
3502.23 11370
3502.79 11441
3503.35 11554
3503.91 11801
3504.47 11925
3505.03 12295
3505.58 12557
3506.14 12007
3506.70 11347
3507.26 10716
3507.82 10013
3508.38 8989
3508.94 8129
3509.50 7442
3510.06 7066
3510.62 6435
3511.17 5996
3511.73 5642
3512.29 5264
3512.85 5116
3513.41 4926
3513.97 4931
3514.53 4846
3515.09 4768
3515.65 4924
3516.21 4951
3516.77 4976
3517.33 4932
3517.89 4974
3518.45 5195
3519.01 5459
3519.57 5543
3520.13 5639
3520.69 5961
3521.25 6434
3521.81 7031
3522.37 7436
3522.93 7727
3523.49 7737
3524.05 7820
3524.61 7951
3525.17 7828
3525.73 7344
3526.29 6981
3526.85 6677
3527.41 6180
3527.97 5722
3528.54 5562
3529.10 5179
3529.66 5016
3530.22 4986
3530.78 4762
3531.34 4509
3531.90 4499
3532.46 4581
3533.02 4521
3533.58 4553
3534.14 4506
3534.71 4583
3535.27 4625
3535.83 4599
3536.39 4775
3536.95 4871
3537.51 4762
3538.07 4961
3538.64 5110
3539.20 5263
3539.76 5581
3540.32 5947
3540.88 6319
3541.44 7003
3542.00 7266
3542.57 7990
3543.13 8320
3543.69 8459
3544.25 8422
3544.81 8119
3545.38 7582
3545.94 6884
3546.50 6442
3547.06 6076
3547.62 5635
3548.19 5230
3548.75 5102
3549.31 5099
3549.87 5081
3550.44 4984
3551.00 5083
3551.56 5079
3552.12 5094
3552.69 4984
3553.25 4912
3553.81 4900
3554.37 4899
3554.94 4715
3555.50 4465
3556.06 4301
3556.63 4228
3557.19 4292
3557.75 4311
3558.31 4058
3558.88 3968
3559.44 3951
3560.00 3949
3560.57 4038
3561.13 3903
3561.69 3986
3562.26 3955
3562.82 3935
3563.38 3915
3563.95 3978
3564.51 3881
3565.07 3875
3565.64 3809
3566.20 3674
3566.77 3652
3567.33 3631
3567.89 3687
3568.46 3685
3569.02 3719
3569.59 3603
3570.15 3628
3570.71 3671
3571.28 3766
3571.84 3740
3572.41 3873
3572.97 3892
3573.53 3974
3574.10 3971
3574.66 4007
3575.23 3855
3575.79 3832
3576.36 3960
3576.92 3979
3577.48 4031
3578.05 3977
3578.61 3920
3579.18 3897
3579.74 3900
3580.31 3807
3580.87 3843
3581.44 3909
3582.00 3879
3582.57 3726
3583.13 3729
3583.70 3796
3584.26 3781
3584.83 3657
3585.39 3735
3585.96 3693
3586.52 3614
3587.09 3634
3587.65 3669
3588.22 3706
3588.79 3715
3589.35 3702
3589.92 3795
3590.48 3834
3591.05 3799
3591.61 3611
3592.18 3726
3592.74 3835
3593.31 3853
3593.88 3734
3594.44 3795
3595.01 3902
3595.57 3983
3596.14 3776
3596.71 3886
3597.27 3969
3597.84 4044
3598.40 4046
3598.97 4208
3599.54 4396
3600.10 4430
3600.67 4471
3601.24 4537
3601.80 4552
3602.37 4439
3602.94 4456
3603.50 4351
3604.07 4148
3604.64 4156
3605.20 3991
3605.77 3920
3606.34 4000
3606.90 4087
3607.47 3923
3608.04 3913
3608.60 3984
3609.17 4066
3609.74 3897
3610.30 4022
3610.87 4177
3611.44 4428
3612.01 4684
3612.57 5192
3613.14 6252
3613.71 7367
3614.28 9124
3614.84 11464
3615.41 14777
3615.98 18201
3616.55 21816
3617.11 24798
3617.68 27414
3618.25 28803
3618.82 29121
3619.39 28603
3619.95 26856
3620.52 24264
3621.09 21671
3621.66 18634
3622.23 15843
3622.79 13276
3623.36 10981
3623.93 9165
3624.50 7889
3625.07 6724
3625.63 5916
3626.20 5420
3626.77 5039
3627.34 4640
3627.91 4445
3628.48 4362
3629.05 4441
3629.61 4372
3630.18 4191
3630.75 4069
3631.32 3974
3631.89 3815
3632.46 3805
3633.03 3738
3633.60 3597
3634.16 3497
3634.73 3512
3635.30 3679
3635.87 3693
3636.44 3656
3637.01 3833
3637.58 3981
3638.15 4151
3638.72 4206
3639.29 4404
3639.86 4537
3640.43 4759
3641.00 5125
3641.57 5383
3642.14 5657
3642.71 5859
3643.27 6100
3643.84 6430
3644.41 6816
3644.98 7126
3645.55 7398
3646.12 7602
3646.69 7643
3647.26 7763
3647.83 7730
3648.40 7475
3648.97 7284
3649.54 7171
3650.12 6885
3650.69 6812
3651.26 6693
3651.83 6496
3652.40 6440
3652.97 6250
3653.54 6178
3654.11 6151
3654.68 6045
3655.25 5969
3655.82 5933
3656.39 5809
3656.96 5917
3657.53 5955
3658.10 5926
3658.67 5810
3659.25 5758
3659.82 5757
3660.39 5655
3660.96 5617
3661.53 5455
3662.10 5217
3662.67 5110
3663.24 5049
3663.81 4820
3664.39 4894
3664.96 4939
3665.53 4936
3666.10 5099
3666.67 5251
3667.24 5135
3667.81 5079
3668.39 5009
3668.96 4925
3669.53 4906
3670.10 4695
3670.67 4539
3671.25 4522
3671.82 4482
3672.39 4414
3672.96 4347
3673.53 4337
3674.11 4205
3674.68 4225
3675.25 4339
3675.82 4206
3676.39 4086
3676.97 4220
3677.54 3984
3678.11 4060
3678.68 4022
3679.26 3975
3679.83 3987
3680.40 4052
3680.97 3902
3681.55 3872
3682.12 3835
3682.69 3786
3683.27 3864
3683.84 3827
3684.41 3687
3684.98 3809
3685.56 3900
3686.13 3824
3686.70 3958
3687.28 4033
3687.85 4068
3688.42 4028
3689.00 4227
3689.57 4381
3690.14 4421
3690.72 4443
3691.29 4362
3691.86 4383
3692.44 4225
3693.01 4282
3693.58 4293
3694.16 4145
3694.73 4103
3695.31 4047
3695.88 4078
3696.45 4029
3697.03 4126
3697.60 4167
3698.18 3990
3698.75 4066
3699.32 4018
3699.90 3978
3700.47 3954
3701.05 3975
3701.62 3829
3702.19 3843
3702.77 3757
3703.34 3660
3703.92 3760
3704.49 3761
3705.07 3832
3705.64 3922
3706.22 4129
3706.79 4437
3707.37 4454
3707.94 4588
3708.51 4937
3709.09 4896
3709.66 4995
3710.24 4942
3710.81 4817
3711.39 4902
3711.96 4718
3712.54 4581
3713.11 4585
3713.69 4352
3714.27 4247
3714.84 4204
3715.42 4044
3715.99 3954
3716.57 3918
3717.14 3935
3717.72 3878
3718.29 3677
3718.87 3632
3719.44 3578
3720.02 3477
3720.60 3486
3721.17 3502
3721.75 3454
3722.32 3428
3722.90 3424
3723.47 3373
3724.05 3305
3724.63 3418
3725.20 3367
3725.78 3428
3726.36 3495
3726.93 3401
3727.51 3582
3728.08 3884
3728.66 3948
3729.24 4231
3729.81 4708
3730.39 5505
3730.97 6131
3731.54 7076
3732.12 7770
3732.70 8318
3733.27 8735
3733.85 8930
3734.43 8708
3735.00 8495
3735.58 7962
3736.16 7373
3736.73 6794
3737.31 6383
3737.89 5636
3738.47 5102
3739.04 4683
3739.62 4448
3740.20 4165
3740.77 3800
3741.35 3603
3741.93 3572
3742.51 3491
3743.08 3383
3743.66 3389
3744.24 3239
3744.82 3165
3745.39 3204
3745.97 3131
3746.55 3104
3747.13 3214
3747.71 3140
3748.28 3158
3748.86 3014
3749.44 2945
3750.02 3128
3750.59 3095
3751.17 3052
3751.75 3055
3752.33 3140
3752.91 3162
3753.49 2992
3754.06 3081
3754.64 3078
3755.22 3183
3755.80 3232
3756.38 3200
3756.96 3280
3757.53 3313
3758.11 3445
3758.69 3642
3759.27 3701
3759.85 3916
3760.43 3954
3761.01 3963
3761.59 4107
3762.17 4155
3762.74 4130
3763.32 4028
3763.90 3945
3764.48 3886
3765.06 3753
3765.64 3697
3766.22 3700
3766.80 3522
3767.38 3574
3767.96 3407
3768.54 3484
3769.12 3462
3769.70 3495
3770.27 3435
3770.85 3453
3771.43 3427
3772.01 3397
3772.59 3434
3773.17 3465
3773.75 3430
3774.33 3308
3774.91 3089
3775.49 3122
3776.07 3223
3776.65 3159
3777.23 3113
3777.81 3091
3778.39 3015
3778.97 3048
3779.55 3122
3780.13 3119
3780.71 3058
3781.29 3088
3781.88 3067
3782.46 2976
3783.04 2944
3783.62 2954
3784.20 2922
3784.78 2980
3785.36 3071
3785.94 3119
3786.52 3248
3787.10 3242
3787.68 3314
3788.26 3349
3788.84 3300
3789.43 3316
3790.01 3325
3790.59 3453
3791.17 3450
3791.75 3417
3792.33 3466
3792.91 3427
3793.49 3454
3794.08 3470
3794.66 3611
3795.24 3585
3795.82 3636
3796.40 3662
3796.98 3669
3797.56 3572
3798.15 3614
3798.73 3628
3799.31 3510
3799.89 3591
3800.47 3730
3801.06 3679
3801.64 3708
3802.22 3740
3802.80 3770
3803.38 3885
3803.97 3895
3804.55 3872
3805.13 3902
3805.71 4045
3806.29 4055
3806.88 4188
3807.46 4449
3808.04 4438
3808.62 4546
3809.21 4643
3809.79 4816
3810.37 4763
3810.95 4592
3811.54 4599
3812.12 4515
3812.70 4315
3813.29 4319
3813.87 4349
3814.45 4369
3815.03 4391
3815.62 4394
3816.20 4370
3816.78 4349
3817.37 4365
3817.95 4233
3818.53 4099
3819.12 3991
3819.70 3896
3820.28 3833
3820.87 3756
3821.45 3561
3822.03 3554
3822.62 3578
3823.20 3552
3823.78 3534
3824.37 3636
3824.95 3688
3825.54 3631
3826.12 3547
3826.70 3632
3827.29 3602
3827.87 3700
3828.46 3797
3829.04 3995
3829.62 4095
3830.21 4123
3830.79 4154
3831.38 4160
3831.96 4174
3832.54 4229
3833.13 4217
3833.71 4143
3834.30 4161
3834.88 4013
3835.47 3982
3836.05 3844
3836.64 3938
3837.22 3888
3837.81 3779
3838.39 3612
3838.98 3746
3839.56 3717
3840.15 3741
3840.73 3766
3841.31 3876
3841.90 3868
3842.49 3749
3843.07 3749
3843.66 3802
3844.24 3878
3844.83 3880
3845.41 3825
3846.00 3897
3846.58 3839
3847.17 3815
3847.75 3927
3848.34 3891
3848.92 3898
3849.51 3842
3850.10 3795
3850.68 3815
3851.27 3773
3851.85 3841
3852.44 3741
3853.02 3919
3853.61 4029
3854.20 4081
3854.78 4196
3855.37 4417
3855.95 4611
3856.54 5296
3857.13 6259
3857.71 7485
3858.30 9155
3858.89 11461
3859.47 13875
3860.06 16329
3860.64 18579
3861.23 20387
3861.82 21382
3862.40 21450
3862.99 21455
3863.58 20431
3864.16 19040
3864.75 17245
3865.34 15500
3865.92 13897
3866.51 12314
3867.10 10914
3867.69 9339
3868.27 8337
3868.86 7371
3869.45 6598
3870.03 5910
3870.62 5589
3871.21 5343
3871.80 5215
3872.38 5082
3872.97 5134
3873.56 5065
3874.15 4969
3874.73 4853
3875.32 4844
3875.91 4690
3876.50 4722
3877.08 4708
3877.67 4664
3878.26 4729
3878.85 4536
3879.43 4457
3880.02 4474
3880.61 4380
3881.20 4138
3881.79 4183
3882.37 4088
3882.96 4025
3883.55 3984
3884.14 3987
3884.73 4109
3885.32 4159
3885.90 4203
3886.49 4365
3887.08 4595
3887.67 4880
3888.26 5204
3888.85 5398
3889.44 5611
3890.02 5609
3890.61 5716
3891.20 5578
3891.79 5512
3892.38 5417
3892.97 5370
3893.56 5134
3894.15 4998
3894.74 4931
3895.32 4698
3895.91 4585
3896.50 4703
3897.09 4663
3897.68 4532
3898.27 4563
3898.86 4591
3899.45 4687
3900.04 4713
3900.63 4635
3901.22 4597
3901.81 4437
3902.40 4380
3902.99 4278
3903.58 4254
3904.17 4107
3904.76 3959
3905.35 3905
3905.94 3831
3906.53 3766
3907.12 3681
3907.71 3642
3908.30 3589
3908.89 3611
3909.48 3642
3910.07 3511
3910.66 3504
3911.25 3473
3911.84 3389
3912.43 3512
3913.02 3385
3913.61 3363
3914.20 3245
3914.79 3312
3915.38 3227
3915.97 3182
3916.56 3233
3917.15 3332
3917.74 3155
3918.33 3198
3918.92 3249
3919.52 3284
3920.11 3323
3920.70 3377
3921.29 3217
3921.88 3225
3922.47 3290
3923.06 3197
3923.65 3250
3924.24 3201
3924.84 3075
3925.43 3235
3926.02 3164
3926.61 3037
3927.20 3076
3927.79 3193
3928.38 3257
3928.98 3211
3929.57 3344
3930.16 3335
3930.75 3386
3931.34 3293
3931.93 3376
3932.53 3368
3933.12 3278
3933.71 3211
3934.30 3148
3934.89 3023
3935.49 3020
3936.08 3072
3936.67 3059
3937.26 3151
3937.86 3130
3938.45 3242
3939.04 3200
3939.63 3205
3940.23 3369
3940.82 3378
3941.41 3341
3942.00 3422
3942.60 3366
3943.19 3321
3943.78 3406
3944.37 3489
3944.97 3541
3945.56 3436
3946.15 3334
3946.75 3322
3947.34 3363
3947.93 3269
3948.52 3156
3949.12 3200
3949.71 3124
3950.30 3006
3950.90 3000
3951.49 2949
3952.08 2840
3952.68 2886
3953.27 2932
3953.86 2835
3954.46 2872
3955.05 2940
3955.65 2969
3956.24 3019
3956.83 2997
3957.43 3006
3958.02 2938
3958.61 2925
3959.21 2872
3959.80 2883
3960.40 2907
3960.99 2949
3961.58 2919
3962.18 2895
3962.77 2911
3963.37 2968
3963.96 2873
3964.55 2963
3965.15 3004
3965.74 3030
3966.34 3019
3966.93 3015
3967.53 3025
3968.12 3053
3968.72 3136
3969.31 3176
3969.91 3131
3970.50 3092
3971.10 3060
3971.69 3015
3972.28 2934
3972.88 2975
3973.47 3008
3974.07 3012
3974.66 2979
3975.26 3041
3975.85 3108
3976.45 3084
3977.05 3139
3977.64 3150
3978.24 3148
3978.83 3165
3979.43 3137
3980.02 3123
3980.62 3010
3981.21 2981
3981.81 2919
3982.40 3034
3983.00 3077
3983.60 2930
3984.19 2894
3984.79 2853
3985.38 2866
3985.98 2824
3986.58 2870
3987.17 2887
3987.77 2977
3988.36 2961
3988.96 2913
3989.56 2907
3990.15 2962
3990.75 2962
3991.34 2934
3991.94 3081
3992.54 3070
3993.13 3152
3993.73 3166
3994.33 3215
3994.92 3316
3995.52 3363
3996.12 3328
3996.71 3371
3997.31 3449
3997.91 3459
3998.50 3585
3999.10 3676
3999.70 3673
4000.29 3795
4000.89 3736
4001.49 3755
4002.09 3711
4002.68 3695
4003.28 3685
4003.88 3628
4004.47 3465
4005.07 3394
4005.67 3473
4006.27 3483
4006.86 3518
4007.46 3604
4008.06 3604
4008.66 3449
4009.25 3424
4009.85 3540
4010.45 3581
4011.05 3644
4011.64 3781
4012.24 3774
4012.84 4046
4013.44 4358
4014.04 4720
4014.63 5392
4015.23 6054
4015.83 6461
4016.43 6879
4017.03 7251
4017.63 7209
4018.22 6969
4018.82 6711
4019.42 6341
4020.02 5947
4020.62 5570
4021.22 5180
4021.81 4698
4022.41 4411
4023.01 4099
4023.61 3901
4024.21 3843
4024.81 3661
4025.41 3754
4026.01 4049
4026.60 4008
4027.20 4023
4027.80 4196
4028.40 4365
4029.00 4458
4029.60 4501
4030.20 4487
4030.80 4454
4031.40 4375
4032.00 4202
4032.60 4148
4033.20 4035
4033.80 3834
4034.39 3721
4034.99 3607
4035.59 3655
4036.19 3580
4036.79 3494
4037.39 3428
4037.99 3344
4038.59 3255
4039.19 3202
4039.79 3153
4040.39 3110
4040.99 2987
4041.59 2957
4042.19 2940
4042.79 3122
4043.39 3202
4043.99 3250
4044.59 3309
4045.19 3337
4045.79 3375
4046.39 3408
4046.99 3441
4047.60 3447
4048.20 3518
4048.80 3434
4049.40 3441
4050.00 3477
4050.60 3365
4051.20 3325
4051.80 3152
4052.40 3131
4053.00 3135
4053.60 3105
4054.20 3108
4054.80 3187
4055.41 3141
4056.01 3079
4056.61 3066
4057.21 3027
4057.81 2940
4058.41 2899
4059.01 3014
4059.61 2925
4060.22 2776
4060.82 2744
4061.42 2816
4062.02 2753
4062.62 2710
4063.22 2699
4063.82 2670
4064.43 2693
4065.03 2821
4065.63 2790
4066.23 2770
4066.83 2695
4067.44 2724
4068.04 2691
4068.64 2654
4069.24 2709
4069.84 2691
4070.45 2565
4071.05 2641
4071.65 2610
4072.25 2654
4072.86 2607
4073.46 2577
4074.06 2617
4074.66 2627
4075.27 2731
4075.87 2730
4076.47 2665
4077.07 2661
4077.68 2634
4078.28 2650
4078.88 2657
4079.48 2629
4080.09 2589
4080.69 2595
4081.29 2524
4081.90 2530
4082.50 2539
4083.10 2617
4083.71 2607
4084.31 2573
4084.91 2533
4085.52 2628
4086.12 2510
4086.72 2467
4087.33 2406
4087.93 2462
4088.53 2515
4089.14 2513
4089.74 2576
4090.34 2624
4090.95 2459
4091.55 2638
4092.15 2680
4092.76 2684
4093.36 2712
4093.97 2816
4094.57 2880
4095.17 2851
4095.78 2849
4096.38 2973
4096.99 2944
4097.59 2795
4098.19 2763
4098.80 2617
4099.40 2523
4100.01 2457
4100.61 2499
4101.22 2483
4101.82 2371
4102.43 2414
4103.03 2512
4103.63 2404
4104.24 2321
4104.84 2367
4105.45 2394
4106.05 2385
4106.66 2398
4107.26 2353
4107.87 2357
4108.47 2389
4109.08 2450
4109.68 2430
4110.29 2388
4110.89 2418
4111.50 2417
4112.10 2359
4112.71 2321
4113.31 2381
4113.92 2405
4114.53 2338
4115.13 2396
4115.74 2326
4116.34 2366
4116.95 2428
4117.55 2339
4118.16 2322
4118.76 2376
4119.37 2307
4119.98 2396
4120.58 2495
4121.19 2555
4121.79 2505
4122.40 2478
4123.01 2422
4123.61 2419
4124.22 2483
4124.82 2539
4125.43 2627
4126.04 2507
4126.64 2595
4127.25 2598
4127.86 2640
4128.46 2625
4129.07 2573
4129.68 2617
4130.28 2658
4130.89 2603
4131.50 2622
4132.10 2585
4132.71 2625
4133.32 2734
4133.92 2754
4134.53 2841
4135.14 2996
4135.74 3024
4136.35 3160
4136.96 3338
4137.56 3653
4138.17 3758
4138.78 3899
4139.39 4129
4139.99 4099
4140.60 4155
4141.21 4118
4141.82 4053
4142.42 3960
4143.03 3897
4143.64 3751
4144.25 3572
4144.85 3367
4145.46 3189
4146.07 3090
4146.68 2981
4147.28 2825
4147.89 2672
4148.50 2625
4149.11 2624
4149.72 2566
4150.32 2535
4150.93 2518
4151.54 2507
4152.15 2399
4152.76 2419
4153.37 2427
4153.97 2440
4154.58 2491
4155.19 2386
4155.80 2409
4156.41 2371
4157.02 2403
4157.62 2350
4158.23 2419
4158.84 2454
4159.45 2523
4160.06 2467
4160.67 2420
4161.28 2502
4161.89 2581
4162.49 2550
4163.10 2605
4163.71 2530
4164.32 2620
4164.93 2647
4165.54 2745
4166.15 2776
4166.76 2811
4167.37 2705
4167.98 2667
4168.59 2708
4169.20 2589
4169.81 2619
4170.42 2563
4171.02 2602
4171.63 2475
4172.24 2575
4172.85 2584
4173.46 2606
4174.07 2541
4174.68 2534
4175.29 2586
4175.90 2629
4176.51 2678
4177.12 2631
4177.73 2663
4178.34 2747
4178.95 2608
4179.56 2557
4180.17 2678
4180.78 2582
4181.39 2510
4182.00 2506
4182.61 2568
4183.23 2546
4183.84 2503
4184.45 2517
4185.06 2403
4185.67 2435
4186.28 2440
4186.89 2422
4187.50 2402
4188.11 2520
4188.72 2471
4189.33 2490
4189.94 2569
4190.55 2631
4191.17 2634
4191.78 2632
4192.39 2651
4193.00 2614
4193.61 2664
4194.22 2727
4194.83 2701
4195.44 2752
4196.06 2644
4196.67 2659
4197.28 2698
4197.89 2639
4198.50 2693
4199.11 2724
4199.72 2612
4200.34 2602
4200.95 2569
4201.56 2642
4202.17 2627
4202.78 2610
4203.40 2799
4204.01 2756
4204.62 2749
4205.23 2789
4205.84 2872
4206.46 2790
4207.07 2874
4207.68 2917
4208.29 2852
4208.90 2820
4209.52 2808
4210.13 2840
4210.74 2813
4211.35 2914
4211.97 2725
4212.58 2794
4213.19 2931
4213.80 2980
4214.42 2939
4215.03 2979
4215.64 3082
4216.26 3166
4216.87 3278
4217.48 3387
4218.09 3632
4218.71 3807
4219.32 4220
4219.93 4511
4220.55 5007
4221.16 5552
4221.77 6166
4222.39 6470
4223.00 6680
4223.61 7086
4224.23 7149
4224.84 6939
4225.45 6989
4226.07 6658
4226.68 6365
4227.30 6260
4227.91 6155
4228.52 6337
4229.14 6174
4229.75 5825
4230.36 5763
4230.98 5230
4231.59 5173
4232.21 4850
4232.82 4375
4233.43 4152
4234.05 3904
4234.66 3684
4235.28 3619
4235.89 3554
4236.51 3457
4237.12 3504
4237.73 3470
4238.35 3397
4238.96 3370
4239.58 3394
4240.19 3307
4240.81 3225
4241.42 3226
4242.04 3174
4242.65 3113
4243.27 3154
4243.88 3072
4244.50 3016
4245.11 3040
4245.73 3022
4246.34 2988
4246.96 2960
4247.57 2924
4248.19 2900
4248.80 2963
4249.42 2885
4250.03 2860
4250.65 2860
4251.26 2898
4251.88 2849
4252.49 2824
4253.11 2866
4253.72 2950
4254.34 2897
4254.96 2864
4255.57 2844
4256.19 2931
4256.80 2867
4257.42 2768
4258.03 2749
4258.65 2804
4259.27 2879
4259.88 2799
4260.50 2815
4261.12 2912
4261.73 2902
4262.35 2959
4262.96 2930
4263.58 2919
4264.20 3010
4264.81 3117
4265.43 3054
4266.05 2976
4266.66 3030
4267.28 3056
4267.90 3200
4268.51 3042
4269.13 2996
4269.75 3010
4270.36 2929
4270.98 2869
4271.60 2902
4272.21 2988
4272.83 3069
4273.45 2998
4274.06 2947
4274.68 3044
4275.30 3125
4275.92 3217
4276.53 3196
4277.15 3169
4277.77 3259
4278.38 3309
4279.00 3091
4279.62 3098
4280.24 3014
4280.85 2858
4281.47 2825
4282.09 2789
4282.71 2745
4283.32 2704
4283.94 2678
4284.56 2704
4285.18 2652
4285.80 2575
4286.41 2685
4287.03 2591
4287.65 2624
4288.27 2457
4288.89 2533
4289.50 2665
4290.12 2656
4290.74 2557
4291.36 2560
4291.98 2599
4292.60 2642
4293.21 2645
4293.83 2527
4294.45 2636
4295.07 2597
4295.69 2572
4296.31 2572
4296.93 2553
4297.54 2513
4298.16 2539
4298.78 2603
4299.40 2643
4300.02 2605
4300.64 2554
4301.26 2709
4301.88 2755
4302.50 2694
4303.12 2671
4303.73 2671
4304.35 2680
4304.97 2641
4305.59 2771
4306.21 2688
4306.83 2596
4307.45 2687
4308.07 2698
4308.69 2740
4309.31 2753
4309.93 2789
4310.55 2714
4311.17 2852
4311.79 2725
4312.41 2732
4313.03 2717
4313.65 2733
4314.27 2665
4314.89 2632
4315.51 2645
4316.13 2683
4316.75 2574
4317.37 2500
4317.99 2536
4318.61 2466
4319.23 2538
4319.85 2538
4320.47 2519
4321.09 2548
4321.71 2621
4322.33 2700
4322.95 2740
4323.57 2784
4324.19 2943
4324.81 3025
4325.43 2992
4326.05 2937
4326.68 2938
4327.30 2977
4327.92 2897
4328.54 2882
4329.16 2992
4329.78 2853
4330.40 2744
4331.02 2739
4331.64 2762
4332.26 2789
4332.89 2765
4333.51 2781
4334.13 2914
4334.75 2967
4335.37 3119
4335.99 3249
4336.61 3348
4337.24 3435
4337.86 3471
4338.48 3479
4339.10 3544
4339.72 3328
4340.34 3396
4340.97 3492
4341.59 3517
4342.21 3454
4342.83 3559
4343.45 3999
4344.08 4363
4344.70 4796
4345.32 5382
4345.94 6026
4346.57 6772
4347.19 7155
4347.81 7205
4348.43 7318
4349.05 7012
4349.68 6486
4350.30 5924
4350.92 5318
4351.54 4807
4352.17 4383
4352.79 3954
4353.41 3710
4354.04 3490
4354.66 3399
4355.28 3348
4355.90 3295
4356.53 3234
4357.15 3133
4357.77 3130
4358.40 3047
4359.02 3037
4359.64 3089
4360.27 3068
4360.89 2982
4361.51 2977
4362.14 2977
4362.76 2872
4363.38 2850
4364.01 2900
4364.63 2902
4365.25 2914
4365.88 2994
4366.50 2771
4367.12 2807
4367.75 2792
4368.37 2917
4369.00 2869
4369.62 2783
4370.24 2670
4370.87 2741
4371.49 2731
4372.12 2759
4372.74 2787
4373.36 2706
4373.99 2779
4374.61 2737
4375.24 2848
4375.86 2733
4376.49 2843
4377.11 2769
4377.73 2987
4378.36 3024
4378.98 3080
4379.61 3060
4380.23 3121
4380.86 3121
4381.48 3202
4382.11 3081
4382.73 3015
4383.36 3001
4383.98 2966
4384.61 2925
4385.23 2916
4385.86 2855
4386.48 2965
4387.11 2926
4387.73 2940
4388.36 2857
4388.98 2746
4389.61 2881
4390.23 2941
4390.86 2864
4391.48 2823
4392.11 2822
4392.74 2753
4393.36 2753
4393.99 2801
4394.61 2853
4395.24 2869
4395.86 2821
4396.49 2822
4397.12 2814
4397.74 2749
4398.37 2858
4398.99 2871
4399.62 2861
4400.25 2805
4400.87 2951
4401.50 3034
4402.12 3026
4402.75 2946
4403.38 3067
4404.00 3152
4404.63 3299
4405.26 3303
4405.88 3562
4406.51 3596
4407.14 3770
4407.76 3984
4408.39 4226
4409.02 4184
4409.64 4177
4410.27 4250
4410.90 4185
4411.52 3886
4412.15 3686
4412.78 3483
4413.40 3459
4414.03 3253
4414.66 3074
4415.29 3040
4415.91 3014
4416.54 2932
4417.17 2828
4417.79 2826
4418.42 2891
4419.05 2869
4419.68 2886
4420.30 2861
4420.93 2940
4421.56 2927
4422.19 2976
4422.81 3008
4423.44 2872
4424.07 2847
4424.70 2841
4425.33 2805
4425.95 2651
4426.58 2686
4427.21 2571
4427.84 2564
4428.47 2578
4429.09 2430
4429.72 2476
4430.35 2572
4430.98 2577
4431.61 2578
4432.23 2591
4432.86 2552
4433.49 2642
4434.12 2640
4434.75 2621
4435.38 2583
4436.01 2594
4436.63 2726
4437.26 2681
4437.89 2609
4438.52 2692
4439.15 2656
4439.78 2568
4440.41 2438
4441.04 2598
4441.67 2605
4442.29 2558
4442.92 2534
4443.55 2520
4444.18 2544
4444.81 2600
4445.44 2611
4446.07 2672
4446.70 2726
4447.33 2697
4447.96 2733
4448.59 2848
4449.22 2695
4449.85 2781
4450.48 2864
4451.11 2870
4451.74 2880
4452.37 2951
4453.00 2917
4453.63 2792
4454.26 2749
4454.89 2848
4455.52 2848
4456.15 2737
4456.78 2730
4457.41 2790
4458.04 2746
4458.67 2834
4459.30 2752
4459.93 2638
4460.56 2644
4461.19 2554
4461.82 2610
4462.45 2532
4463.08 2468
4463.71 2497
4464.34 2518
4464.97 2482
4465.60 2558
4466.23 2417
4466.86 2511
4467.49 2421
4468.12 2496
4468.76 2628
4469.39 2591
4470.02 2594
4470.65 2538
4471.28 2554
4471.91 2510
4472.54 2524
4473.17 2598
4473.80 2524
4474.44 2596
4475.07 2628
4475.70 2538
4476.33 2522
4476.96 2636
4477.59 2631
4478.22 2586
4478.86 2603
4479.49 2569
4480.12 2656
4480.75 2739
4481.38 2767
4482.02 2717
4482.65 2759
4483.28 2880
4483.91 2938
4484.54 2920
4485.18 2968
4485.81 3066
4486.44 3039
4487.07 3081
4487.70 3028
4488.34 3187
4488.97 3261
4489.60 3167
4490.23 3189
4490.87 3196
4491.50 3133
4492.13 3202
4492.76 3181
4493.40 3175
4494.03 3171
4494.66 3217
4495.30 3196
4495.93 3194
4496.56 3159
4497.19 3244
4497.83 3288
4498.46 3236
4499.09 3343
4499.73 3409
4500.36 3334
4500.99 3505
4501.63 3562
4502.26 3658
4502.89 3689
4503.53 3683
4504.16 3651
4504.79 3624
4505.43 3481
4506.06 3505
4506.69 3371
4507.33 3398
4507.96 3401
4508.59 3367
4509.23 3426
4509.86 3432
4510.50 3413
4511.13 3579
4511.76 3644
4512.40 3635
4513.03 3730
4513.67 3698
4514.30 3734
4514.93 3821
4515.57 3881
4516.20 3835
4516.84 3906
4517.47 3849
4518.11 3882
4518.74 3874
4519.37 3811
4520.01 3875
4520.64 3943
4521.28 4185
4521.91 4209
4522.55 4418
4523.18 4557
4523.82 4711
4524.45 4962
4525.09 5215
4525.72 5825
4526.36 6563
4526.99 7527
4527.63 8853
4528.26 10976
4528.90 13555
4529.53 17033
4530.17 20810
4530.80 24688
4531.44 27580
4532.07 29905
4532.71 30835
4533.34 30261
4533.98 28585
4534.62 26072
4535.25 23028
4535.89 19695
4536.52 16652
4537.16 13603
4537.79 11367
4538.43 9546
4539.07 8091
4539.70 6972
4540.34 5940
4540.97 5428
4541.61 4886
4542.25 4660
4542.88 4505
4543.52 4306
4544.15 4130
4544.79 4099
4545.43 4024
4546.06 3876
4546.70 3878
4547.34 3994
4547.97 3804
4548.61 3734
4549.25 3716
4549.88 3596
4550.52 3545
4551.16 3416
4551.79 3352
4552.43 3421
4553.07 3363
4553.70 3405
4554.34 3512
4554.98 3575
4555.61 3501
4556.25 3557
4556.89 3812
4557.53 4022
4558.16 4209
4558.80 4440
4559.44 4591
4560.07 4706
4560.71 4842
4561.35 4974
4561.99 5068
4562.62 5074
4563.26 4927
4563.90 4903
4564.54 4932
4565.18 4950
4565.81 4802
4566.45 4846
4567.09 4929
4567.73 5040
4568.36 4980
4569.00 5171
4569.64 5354
4570.28 5324
4570.92 5219
4571.55 5194
4572.19 5163
4572.83 5110
4573.47 4890
4574.11 4648
4574.75 4574
4575.38 4530
4576.02 4378
4576.66 4263
4577.30 4103
4577.94 4147
4578.58 4206
4579.22 4141
4579.85 4165
4580.49 4199
4581.13 4213
4581.77 4316
4582.41 4405
4583.05 4311
4583.69 4272
4584.33 4243
4584.97 4148
4585.61 4016
4586.24 3886
4586.88 3711
4587.52 3761
4588.16 3722
4588.80 3695
4589.44 3751
4590.08 3865
4590.72 3991
4591.36 4124
4592.00 4042
4592.64 4122
4593.28 4301
4593.92 4172
4594.56 3981
4595.20 3879
4595.84 3795
4596.48 3713
4597.12 3623
4597.76 3493
4598.40 3424
4599.04 3359
4599.68 3275
4600.32 3440
4600.96 3273
4601.60 3358
4602.24 3434
4602.88 3380
4603.52 3464
4604.16 3439
4604.80 3395
4605.44 3415
4606.08 3462
4606.72 3483
4607.36 3423
4608.00 3570
4608.64 3689
4609.28 3664
4609.93 3704
4610.57 3702
4611.21 3633
4611.85 3555
4612.49 3513
4613.13 3467
4613.77 3436
4614.41 3516
4615.05 3459
4615.69 3509
4616.34 3350
4616.98 3257
4617.62 3349
4618.26 3262
4618.90 3087
4619.54 3068
4620.18 3001
4620.83 2942
4621.47 2938
4622.11 2923
4622.75 2864
4623.39 2828
4624.03 2851
4624.68 2961
4625.32 2970
4625.96 2898
4626.60 2950
4627.24 2978
4627.89 3060
4628.53 3023
4629.17 3068
4629.81 3153
4630.45 3230
4631.10 3278
4631.74 3327
4632.38 3539
4633.02 3707
4633.67 3717
4634.31 3846
4634.95 3838
4635.59 3988
4636.24 3928
4636.88 3926
4637.52 3930
4638.17 3814
4638.81 3741
4639.45 3712
4640.09 3749
4640.74 3802
4641.38 3675
4642.02 3523
4642.67 3627
4643.31 3640
4643.95 3618
4644.60 3561
4645.24 3618
4645.88 3760
4646.53 3887
4647.17 4034
4647.81 4104
4648.46 4360
4649.10 4953
4649.74 5666
4650.39 6491
4651.03 7430
4651.67 8501
4652.32 9304
4652.96 9982
4653.61 10393
4654.25 10317
4654.89 10308
4655.54 9463
4656.18 8492
4656.83 7693
4657.47 6644
4658.11 5895
4658.76 5252
4659.40 4633
4660.05 4305
4660.69 3861
4661.33 3687
4661.98 3503
4662.62 3463
4663.27 3319
4663.91 3186
4664.56 3225
4665.20 3231
4665.85 3268
4666.49 3353
4667.14 3370
4667.78 3410
4668.43 3456
4669.07 3377
4669.72 3330
4670.36 3265
4671.01 3219
4671.65 3136
4672.30 3032
4672.94 2985
4673.59 2865
4674.23 2893
4674.88 2880
4675.52 2949
4676.17 2904
4676.81 2873
4677.46 2867
4678.10 2853
4678.75 3024
4679.40 3011
4680.04 2985
4680.69 3022
4681.33 3065
4681.98 3165
4682.62 3141
4683.27 3099
4683.92 2990
4684.56 3056
4685.21 3112
4685.85 3060
4686.50 2972
4687.15 3007
4687.79 3040
4688.44 3116
4689.09 3126
4689.73 3021
4690.38 3115
4691.02 3233
4691.67 3142
4692.32 3163
4692.96 3035
4693.61 3158
4694.26 3174
4694.90 3121
4695.55 3181
4696.20 3167
4696.84 3164
4697.49 3113
4698.14 3246
4698.78 3324
4699.43 3364
4700.08 3501
4700.73 3605
4701.37 3654
4702.02 3667
4702.67 3593
4703.31 3502
4703.96 3455
4704.61 3317
4705.26 3266
4705.90 3225
4706.55 3124
4707.20 3079
4707.85 3145
4708.49 3084
4709.14 3058
4709.79 3109
4710.44 3156
4711.09 3083
4711.73 3022
4712.38 2958
4713.03 2993
4713.68 2851
4714.33 2895
4714.97 2997
4715.62 2920
4716.27 2939
4716.92 2827
4717.57 2828
4718.21 2862
4718.86 2971
4719.51 2971
4720.16 3056
4720.81 3160
4721.46 3095
4722.11 3180
4722.75 3256
4723.40 3082
4724.05 3053
4724.70 3036
4725.35 3091
4726.00 3028
4726.65 3084
4727.30 2987
4727.94 2972
4728.59 3013
4729.24 2920
4729.89 2906
4730.54 2777
4731.19 2694
4731.84 2762
4732.49 2697
4733.14 2613
4733.79 2598
4734.44 2695
4735.09 2625
4735.74 2542
4736.38 2593
4737.03 2589
4737.68 2586
4738.33 2558
4738.98 2497
4739.63 2445
4740.28 2466
4740.93 2407
4741.58 2538
4742.23 2550
4742.88 2550
4743.53 2536
4744.18 2495
4744.83 2508
4745.48 2483
4746.13 2533
4746.78 2576
4747.43 2469
4748.08 2592
4748.73 2584
4749.39 2608
4750.04 2633
4750.69 2645
4751.34 2710
4751.99 2704
4752.64 2707
4753.29 2680
4753.94 2629
4754.59 2655
4755.24 2663
4755.89 2529
4756.54 2472
4757.19 2518
4757.84 2577
4758.50 2456
4759.15 2476
4759.80 2443
4760.45 2558
4761.10 2519
4761.75 2645
4762.40 2903
4763.05 2884
4763.71 2997
4764.36 3100
4765.01 3128
4765.66 3087
4766.31 3021
4766.96 2990
4767.62 2942
4768.27 2839
4768.92 2708
4769.57 2739
4770.22 2666
4770.87 2483
4771.53 2412
4772.18 2325
4772.83 2316
4773.48 2246
4774.13 2225
4774.79 2307
4775.44 2291
4776.09 2258
4776.74 2297
4777.40 2212
4778.05 2190
4778.70 2283
4779.35 2312
4780.01 2330
4780.66 2375
4781.31 2330
4781.96 2310
4782.62 2330
4783.27 2306
4783.92 2281
4784.57 2278
4785.23 2214
4785.88 2246
4786.53 2168
4787.19 2152
4787.84 2139
4788.49 2147
4789.15 2148
4789.80 2122
4790.45 2199
4791.11 2216
4791.76 2240
4792.41 2235
4793.07 2242
4793.72 2302
4794.37 2256
4795.03 2303
4795.68 2308
4796.33 2310
4796.99 2395
4797.64 2372
4798.29 2303
4798.95 2258
4799.60 2229
4800.26 2236
4800.91 2217
4801.56 2191
4802.22 2261
4802.87 2259
4803.53 2221
4804.18 2337
4804.83 2386
4805.49 2241
4806.14 2220
4806.80 2200
4807.45 2216
4808.11 2197
4808.76 2260
4809.42 2297
4810.07 2198
4810.72 2222
4811.38 2220
4812.03 2240
4812.69 2249
4813.34 2256
4814.00 2337
4814.65 2274
4815.31 2315
4815.96 2346
4816.62 2334
4817.27 2362
4817.93 2343
4818.58 2388
4819.24 2444
4819.89 2519
4820.55 2591
4821.20 2554
4821.86 2593
4822.52 2582
4823.17 2664
4823.83 2627
4824.48 2649
4825.14 2677
4825.79 2684
4826.45 2675
4827.10 2645
4827.76 2700
4828.42 2667
4829.07 2695
4829.73 2603
4830.38 2527
4831.04 2521
4831.70 2497
4832.35 2616
4833.01 2644
4833.66 2740
4834.32 2864
4834.98 2954
4835.63 3149
4836.29 3429
4836.95 3653
4837.60 3986
4838.26 4063
4838.92 4032
4839.57 3945
4840.23 4002
4840.89 3866
4841.54 3663
4842.20 3392
4842.86 3208
4843.51 2942
4844.17 2868
4844.83 2756
4845.48 2754
4846.14 2575
4846.80 2529
4847.45 2544
4848.11 2497
4848.77 2465
4849.43 2488
4850.08 2531
4850.74 2453
4851.40 2495
4852.06 2547
4852.71 2552
4853.37 2467
4854.03 2516
4854.69 2485
4855.34 2420
4856.00 2469
4856.66 2510
4857.32 2397
4857.97 2308
4858.63 2324
4859.29 2295
4859.95 2347
4860.61 2343
4861.26 2346
4861.92 2476
4862.58 2470
4863.24 2406
4863.90 2428
4864.55 2469
4865.21 2512
4865.87 2532
4866.53 2547
4867.19 2493
4867.85 2412
4868.51 2434
4869.16 2503
4869.82 2492
4870.48 2456
4871.14 2537
4871.80 2533
4872.46 2457
4873.12 2624
4873.78 2640
4874.43 2649
4875.09 2773
4875.75 2833
4876.41 2845
4877.07 2846
4877.73 2863
4878.39 2983
4879.05 3047
4879.71 3018
4880.37 3110
4881.03 3051
4881.69 3141
4882.34 3024
4883.00 2899
4883.66 2802
4884.32 2715
4884.98 2652
4885.64 2609
4886.30 2587
4886.96 2605
4887.62 2607
4888.28 2667
4888.94 2638
4889.60 2716
4890.26 2688
4890.92 2678
4891.58 2679
4892.24 2817
4892.90 2785
4893.56 2781
4894.22 2882
4894.88 2840
4895.54 2721
4896.20 2731
4896.86 2690
4897.52 2694
4898.19 2653
4898.85 2586
4899.51 2693
4900.17 2730
4900.83 2755
4901.49 2747
4902.15 2732
4902.81 2701
4903.47 2678
4904.13 2583
4904.79 2505
4905.45 2398
4906.12 2427
4906.78 2439
4907.44 2405
4908.10 2538
4908.76 2516
4909.42 2524
4910.08 2592
4910.74 2527
4911.41 2319
4912.07 2363
4912.73 2421
4913.39 2396
4914.05 2384
4914.71 2417
4915.38 2385
4916.04 2328
4916.70 2275
4917.36 2307
4918.02 2309
4918.68 2312
4919.35 2247
4920.01 2239
4920.67 2226
4921.33 2133
4921.99 2148
4922.66 2293
4923.32 2267
4923.98 2225
4924.64 2251
4925.31 2173
4925.97 2208
4926.63 2178
4927.29 2249
4927.96 2341
4928.62 2234
4929.28 2255
4929.94 2284
4930.61 2199
4931.27 2218
4931.93 2248
4932.59 2249
4933.26 2386
4933.92 2394
4934.58 2362
4935.25 2483
4935.91 2563
4936.57 2532
4937.24 2383
4937.90 2476
4938.56 2531
4939.23 2490
4939.89 2540
4940.55 2444
4941.22 2477
4941.88 2468
4942.54 2480
4943.21 2535
4943.87 2525
4944.53 2597
4945.20 2506
4945.86 2523
4946.52 2507
4947.19 2401
4947.85 2376
4948.52 2495
4949.18 2334
4949.84 2432
4950.51 2384
4951.17 2403
4951.84 2421
4952.50 2401
4953.17 2358
4953.83 2329
4954.49 2273
4955.16 2248
4955.82 2254
4956.49 2310
4957.15 2334
4957.82 2250
4958.48 2278
4959.15 2314
4959.81 2339
4960.47 2358
4961.14 2405
4961.80 2417
4962.47 2543
4963.13 2586
4963.80 2758
4964.46 2777
4965.13 2809
4965.79 2891
4966.46 2850
4967.12 2815
4967.79 2713
4968.45 2761
4969.12 2644
4969.79 2599
4970.45 2558
4971.12 2627
4971.78 2568
4972.45 2589
4973.11 2484
4973.78 2558
4974.44 2575
4975.11 2637
4975.78 2694
4976.44 2859
4977.11 2839
4977.77 2849
4978.44 2812
4979.11 2905
4979.77 2966
4980.44 2952
4981.10 2972
4981.77 3096
4982.44 3347
4983.10 3689
4983.77 4071
4984.43 4514
4985.10 4879
4985.77 5150
4986.43 5376
4987.10 5258
4987.77 5024
4988.43 4876
4989.10 4533
4989.77 4227
4990.43 3804
4991.10 3518
4991.77 3200
4992.43 2999
4993.10 2885
4993.77 2816
4994.43 2690
4995.10 2556
4995.77 2520
4996.44 2431
4997.10 2346
4997.77 2348
4998.44 2324
4999.10 2326
4999.77 2271
5000.44 2240
5001.11 2239
5001.77 2182
5002.44 2152
5003.11 2152
5003.78 2166
5004.44 2078
5005.11 2117
5005.78 2132
5006.45 2090
5007.12 2149
5007.78 2169
5008.45 2183
5009.12 2260
5009.79 2225
5010.46 2231
5011.12 2306
5011.79 2307
5012.46 2410
5013.13 2356
5013.80 2376
5014.47 2387
5015.13 2351
5015.80 2327
5016.47 2349
5017.14 2384
5017.81 2388
5018.48 2423
5019.14 2471
5019.81 2504
5020.48 2646
5021.15 2725
5021.82 2750
5022.49 3020
5023.16 3149
5023.83 3220
5024.50 3182
5025.16 3089
5025.83 3117
5026.50 3067
5027.17 2931
5027.84 2847
5028.51 2700
5029.18 2702
5029.85 2676
5030.52 2532
5031.19 2490
5031.86 2432
5032.53 2386
5033.20 2380
5033.87 2351
5034.54 2296
5035.21 2273
5035.88 2283
5036.54 2294
5037.21 2154
5037.88 2156
5038.55 2258
5039.22 2246
5039.89 2204
5040.56 2227
5041.23 2185
5041.90 2219
5042.58 2234
5043.25 2146
5043.92 2213
5044.59 2293
5045.26 2263
5045.93 2234
5046.60 2248
5047.27 2215
5047.94 2135
5048.61 2138
5049.28 2211
5049.95 2214
5050.62 2229
5051.29 2165
5051.96 2156
5052.63 2200
5053.30 2165
5053.98 2168
5054.65 2134
5055.32 2170
5055.99 2116
5056.66 2157
5057.33 2123
5058.00 2207
5058.67 2170
5059.34 2101
5060.02 2160
5060.69 2194
5061.36 2143
5062.03 2102
5062.70 2133
5063.37 2248
5064.04 2204
5064.72 2232
5065.39 2205
5066.06 2288
5066.73 2174
5067.40 2148
5068.08 2212
5068.75 2147
5069.42 2212
5070.09 2084
5070.76 2099
5071.44 2130
5072.11 2137
5072.78 2231
5073.45 2239
5074.12 2229
5074.80 2214
5075.47 2212
5076.14 2302
5076.81 2360
5077.49 2362
5078.16 2419
5078.83 2479
5079.50 2636
5080.18 2653
5080.85 2668
5081.52 2691
5082.20 2657
5082.87 2567
5083.54 2545
5084.21 2531
5084.89 2411
5085.56 2337
5086.23 2362
5086.91 2471
5087.58 2518
5088.25 2540
5088.93 2513
5089.60 2742
5090.27 2980
5090.95 2976
5091.62 3029
5092.29 3126
5092.97 3055
5093.64 3108
5094.31 3160
5094.99 3084
5095.66 3015
5096.34 3001
5097.01 2874
5097.68 2757
5098.36 2672
5099.03 2617
5099.70 2558
5100.38 2513
5101.05 2590
5101.73 2563
5102.40 2531
5103.08 2582
5103.75 2667
5104.42 2752
5105.10 2780
5105.77 2930
5106.45 2915
5107.12 2766
5107.80 2738
5108.47 2630
5109.15 2577
5109.82 2486
5110.49 2459
5111.17 2434
5111.84 2366
5112.52 2398
5113.19 2364
5113.87 2346
5114.54 2461
5115.22 2443
5115.89 2453
5116.57 2405
5117.24 2377
5117.92 2302
5118.59 2391
5119.27 2501
5119.94 2495
5120.62 2516
5121.30 2486
5121.97 2445
5122.65 2421
5123.32 2420
5124.00 2328
5124.67 2320
5125.35 2340
5126.02 2386
5126.70 2359
5127.38 2348
5128.05 2448
5128.73 2430
5129.40 2374
5130.08 2392
5130.76 2443
5131.43 2514
5132.11 2692
5132.78 2689
5133.46 2706
5134.14 2807
5134.81 2786
5135.49 2706
5136.17 2744
5136.84 2681
5137.52 2620
5138.20 2524
5138.87 2533
5139.55 2549
5140.22 2415
5140.90 2381
5141.58 2369
5142.26 2349
5142.93 2305
5143.61 2172
5144.29 2201
5144.96 2263
5145.64 2308
5146.32 2197
5146.99 2227
5147.67 2306
5148.35 2340
5149.03 2371
5149.70 2361
5150.38 2421
5151.06 2420
5151.73 2386
5152.41 2380
5153.09 2367
5153.77 2295
5154.44 2212
5155.12 2236
5155.80 2224
5156.48 2231
5157.16 2143
5157.83 2073
5158.51 1997
5159.19 2089
5159.87 2090
5160.55 2091
5161.22 2036
5161.90 2107
5162.58 2029
5163.26 1977
5163.94 2059
5164.61 1991
5165.29 1933
5165.97 2024
5166.65 2018
5167.33 2106
5168.01 2100
5168.68 2083
5169.36 2049
5170.04 2062
5170.72 2120
5171.40 2035
5172.08 1984
5172.76 1979
5173.44 2055
5174.11 1989
5174.79 1989
5175.47 2032
5176.15 2040
5176.83 2178
5177.51 2091
5178.19 2167
5178.87 2167
5179.55 2190
5180.23 2105
5180.91 2113
5181.58 2078
5182.26 2102
5182.94 2038
5183.62 2082
5184.30 2076
5184.98 1995
5185.66 2002
5186.34 2046
5187.02 1944
5187.70 1965
5188.38 1966
5189.06 2070
5189.74 2088
5190.42 1976
5191.10 1948
5191.78 1943
5192.46 1980
5193.14 2062
5193.82 1983
5194.50 2028
5195.18 2026
5195.86 2000
5196.54 2000
5197.22 1974
5197.90 2026
5198.58 2020
5199.26 2030
5199.94 2062
5200.63 1996
5201.31 2017
5201.99 2093
5202.67 2029
5203.35 2074
5204.03 2100
5204.71 2099
5205.39 2153
5206.07 2114
5206.75 2174
5207.43 2164
5208.11 2142
5208.80 2191
5209.48 2274
5210.16 2374
5210.84 2372
5211.52 2459
5212.20 2411
5212.88 2497
5213.57 2632
5214.25 2620
5214.93 2695
5215.61 2776
5216.29 2758
5216.97 2674
5217.66 2592
5218.34 2650
5219.02 2680
5219.70 2684
5220.38 2694
5221.06 2657
5221.75 2639
5222.43 2475
5223.11 2422
5223.79 2450
5224.47 2500
5225.16 2545
5225.84 2483
5226.52 2473
5227.20 2469
5227.89 2367
5228.57 2397
5229.25 2310
5229.93 2234
5230.62 2307
5231.30 2273
5231.98 2283
5232.66 2249
5233.35 2276
5234.03 2281
5234.71 2281
5235.40 2328
5236.08 2308
5236.76 2359
5237.44 2312
5238.13 2289
5238.81 2260
5239.49 2347
5240.18 2321
5240.86 2315
5241.54 2402
5242.23 2285
5242.91 2277
5243.59 2341
5244.28 2242
5244.96 2276
5245.64 2193
5246.33 2191
5247.01 2223
5247.70 2183
5248.38 2211
5249.06 2385
5249.75 2298
5250.43 2311
5251.11 2345
5251.80 2373
5252.48 2474
5253.17 2542
5253.85 2552
5254.53 2587
5255.22 2590
5255.90 2476
5256.59 2367
5257.27 2322
5257.96 2328
5258.64 2395
5259.32 2493
5260.01 2373
5260.69 2366
5261.38 2474
5262.06 2503
5262.75 2528
5263.43 2586
5264.12 2520
5264.80 2559
5265.49 2576
5266.17 2580
5266.86 2539
5267.54 2494
5268.23 2540
5268.91 2382
5269.60 2401
5270.28 2456
5270.97 2444
5271.65 2445
5272.34 2500
5273.02 2498
5273.71 2455
5274.39 2411
5275.08 2362
5275.76 2375
5276.45 2468
5277.14 2548
5277.82 2692
5278.51 2790
5279.19 2902
5279.88 3072
5280.56 3164
5281.25 3240
5281.94 3443
5282.62 3310
5283.31 3343
5283.99 3170
5284.68 3013
5285.37 2936
5286.05 2883
5286.74 2771
5287.43 2684
5288.11 2624
5288.80 2559
5289.48 2480
5290.17 2430
5290.86 2397
5291.54 2378
5292.23 2517
5292.92 2567
5293.60 2515
5294.29 2487
5294.98 2548
5295.66 2610
5296.35 2630
5297.04 2701
5297.72 2818
5298.41 2997
5299.10 2985
5299.79 3139
5300.47 3393
5301.16 3370
5301.85 3437
5302.53 3695
5303.22 3640
5303.91 3622
5304.60 3508
5305.28 3465
5305.97 3362
5306.66 3168
5307.35 3081
5308.03 3095
5308.72 3023
5309.41 3007
5310.10 3035
5310.78 3076
5311.47 2999
5312.16 2910
5312.85 2973
5313.54 3003
5314.22 2980
5314.91 2976
5315.60 3047
5316.29 2993
5316.98 2976
5317.66 2954
5318.35 3045
5319.04 3090
5319.73 3085
5320.42 3206
5321.11 3323
5321.80 3329
5322.48 3394
5323.17 3378
5323.86 3333
5324.55 3329
5325.24 3233
5325.93 3279
5326.62 3285
5327.30 3291
5327.99 3249
5328.68 3266
5329.37 3311
5330.06 3355
5330.75 3486
5331.44 3579
5332.13 3671
5332.82 3723
5333.51 3711
5334.20 3787
5334.88 3975
5335.57 3942
5336.26 3943
5336.95 4128
5337.64 4117
5338.33 3932
5339.02 3894
5339.71 4012
5340.40 4053
5341.09 4026
5341.78 4214
5342.47 4483
5343.16 4680
5343.85 4780
5344.54 4870
5345.23 5113
5345.92 5295
5346.61 5676
5347.30 6089
5347.99 6785
5348.68 7731
5349.37 8984
5350.06 10573
5350.75 12030
5351.44 13432
5352.13 14355
5352.82 14446
5353.51 14204
5354.20 13205
5354.90 12135
5355.59 10788
5356.28 9468
5356.97 8073
5357.66 7020
5358.35 6106
5359.04 5273
5359.73 4800
5360.42 4394
5361.11 4013
5361.80 3890
5362.49 3614
5363.19 3503
5363.88 3515
5364.57 3593
5365.26 3614
5365.95 3659
5366.64 3686
5367.33 3764
5368.03 3871
5368.72 3795
5369.41 3590
5370.10 3599
5370.79 3343
5371.48 3249
5372.18 3230
5372.87 3046
5373.56 2940
5374.25 2962
5374.94 2992
5375.63 2892
5376.33 2921
5377.02 2928
5377.71 3153
5378.40 3155
5379.10 3217
5379.79 3464
5380.48 3498
5381.17 3427
5381.86 3355
5382.56 3340
5383.25 3234
5383.94 3203
5384.63 3122
5385.33 3020
5386.02 3010
5386.71 2923
5387.40 2998
5388.10 3116
5388.79 3141
5389.48 3182
5390.18 3271
5390.87 3368
5391.56 3331
5392.26 3308
5392.95 3332
5393.64 3240
5394.33 3224
5395.03 3211
5395.72 3114
5396.41 3030
5397.11 3028
5397.80 3026
5398.49 2910
5399.19 2847
5399.88 2924
5400.58 2835
5401.27 2816
5401.96 2878
5402.66 2854
5403.35 2843
5404.04 2868
5404.74 2992
5405.43 2916
5406.13 2883
5406.82 2869
5407.51 2958
5408.21 2970
5408.90 2856
5409.60 2826
5410.29 2845
5410.98 2823
5411.68 2813
5412.37 2804
5413.07 2767
5413.76 2740
5414.46 2645
5415.15 2680
5415.84 2638
5416.54 2614
5417.23 2553
5417.93 2576
5418.62 2592
5419.32 2600
5420.01 2671
5420.71 2565
5421.40 2666
5422.10 2620
5422.79 2560
5423.49 2575
5424.18 2623
5424.88 2608
5425.57 2547
5426.27 2517
5426.96 2578
5427.66 2635
5428.35 2509
5429.05 2461
5429.74 2506
5430.44 2550
5431.14 2518
5431.83 2481
5432.53 2572
5433.22 2587
5433.92 2655
5434.61 2661
5435.31 2712
5436.01 2658
5436.70 2684
5437.40 2693
5438.09 2606
5438.79 2697
5439.49 2645
5440.18 2681
5440.88 2722
5441.57 2627
5442.27 2618
5442.97 2537
5443.66 2569
5444.36 2663
5445.06 2649
5445.75 2763
5446.45 2876
5447.15 2819
5447.84 2886
5448.54 2828
5449.24 2848
5449.93 2852
5450.63 2994
5451.33 3081
5452.02 3070
5452.72 3113
5453.42 3207
5454.11 3091
5454.81 3036
5455.51 2950
5456.20 3005
5456.90 2833
5457.60 2813
5458.30 2739
5458.99 2701
5459.69 2750
5460.39 2788
5461.09 2859
5461.78 2813
5462.48 2855
5463.18 2908
5463.88 2941
5464.57 2937
5465.27 2931
5465.97 2997
5466.67 3005
5467.36 3010
5468.06 3018
5468.76 2960
5469.46 2865
5470.16 2888
5470.85 2837
5471.55 2984
5472.25 2916
5472.95 2916
5473.65 2953
5474.35 3033
5475.04 3016
5475.74 3077
5476.44 3087
5477.14 3111
5477.84 3222
5478.54 3311
5479.23 3432
5479.93 3691
5480.63 4037
5481.33 4138
5482.03 4365
5482.73 4386
5483.43 4374
5484.13 4153
5484.83 4081
5485.52 3843
5486.22 3741
5486.92 3614
5487.62 3503
5488.32 3461
5489.02 3483
5489.72 3509
5490.42 3621
5491.12 3654
5491.82 3732
5492.52 3681
5493.22 3607
5493.92 3794
5494.62 3879
5495.31 3996
5496.01 3944
5496.71 4031
5497.41 4078
5498.11 4226
5498.81 4325
5499.51 4637
5500.21 5238
5500.91 5791
5501.61 6162
5502.31 6390
5503.01 6595
5503.71 6452
5504.41 6053
5505.11 5664
5505.81 5282
5506.51 4881
5507.22 4505
5507.92 4268
5508.62 4146
5509.32 4002
5510.02 4029
5510.72 3919
5511.42 3821
5512.12 3800
5512.82 3869
5513.52 3750
5514.22 3629
5514.92 3563
5515.62 3589
5516.32 3610
5517.03 3435
5517.73 3352
5518.43 3390
5519.13 3506
5519.83 3420
5520.53 3384
5521.23 3340
5521.93 3370
5522.63 3423
5523.34 3359
5524.04 3303
5524.74 3238
5525.44 3118
5526.14 3072
5526.84 2950
5527.55 2863
5528.25 2873
5528.95 2789
5529.65 2746
5530.35 2663
5531.05 2609
5531.76 2640
5532.46 2661
5533.16 2638
5533.86 2606
5534.56 2571
5535.27 2637
5535.97 2653
5536.67 2712
5537.37 2622
5538.08 2579
5538.78 2625
5539.48 2549
5540.18 2578
5540.89 2608
5541.59 2610
5542.29 2599
5542.99 2465
5543.70 2482
5544.40 2399
5545.10 2488
5545.80 2515
5546.51 2486
5547.21 2492
5547.91 2559
5548.62 2473
5549.32 2435
5550.02 2449
5550.73 2506
5551.43 2472
5552.13 2497
5552.84 2572
5553.54 2615
5554.24 2583
5554.95 2503
5555.65 2496
5556.35 2468
5557.06 2526
5557.76 2488
5558.46 2449
5559.17 2458
5559.87 2492
5560.57 2417
5561.28 2491
5561.98 2504
5562.69 2623
5563.39 2609
5564.09 2678
5564.80 2736
5565.50 2763
5566.21 2825
5566.91 2889
5567.61 2900
5568.32 2883
5569.02 2881
5569.73 2841
5570.43 2872
5571.14 2881
5571.84 2865
5572.54 2870
5573.25 2871
5573.95 2810
5574.66 2790
5575.36 2752
5576.07 2791
5576.77 2751
5577.48 2814
5578.18 2703
5578.89 2729
5579.59 2814
5580.30 2779
5581.00 2816
5581.71 2802
5582.41 2776
5583.12 2678
5583.82 2588
5584.53 2545
5585.23 2489
5585.94 2400
5586.64 2456
5587.35 2454
5588.06 2436
5588.76 2270
5589.47 2297
5590.17 2275
5590.88 2355
5591.58 2235
5592.29 2246
5592.99 2278
5593.70 2259
5594.41 2287
5595.11 2310
5595.82 2300
5596.52 2239
5597.23 2274
5597.94 2271
5598.64 2276
5599.35 2278
5600.06 2273
5600.76 2241
5601.47 2203
5602.17 2258
5602.88 2176
5603.59 2287
5604.29 2265
5605.00 2222
5605.71 2199
5606.41 2271
5607.12 2353
5607.83 2261
5608.53 2217
5609.24 2201
5609.95 2223
5610.65 2191
5611.36 2190
5612.07 2218
5612.78 2263
5613.48 2377
5614.19 2316
5614.90 2291
5615.60 2269
5616.31 2209
5617.02 2259
5617.73 2210
5618.43 2148
5619.14 2177
5619.85 2170
5620.56 2129
5621.26 2088
5621.97 2066
5622.68 2134
5623.39 2189
5624.09 2150
5624.80 2266
5625.51 2247
5626.22 2209
5626.93 2243
5627.63 2291
5628.34 2318
5629.05 2263
5629.76 2305
5630.47 2337
5631.17 2350
5631.88 2306
5632.59 2421
5633.30 2470
5634.01 2432
5634.72 2335
5635.42 2385
5636.13 2414
5636.84 2391
5637.55 2406
5638.26 2330
5638.97 2384
5639.68 2470
5640.39 2591
5641.09 2653
5641.80 2589
5642.51 2598
5643.22 2614
5643.93 2564
5644.64 2559
5645.35 2477
5646.06 2425
5646.77 2349
5647.48 2386
5648.19 2381
5648.89 2443
5649.60 2419
5650.31 2401
5651.02 2406
5651.73 2419
5652.44 2481
5653.15 2531
5653.86 2588
5654.57 2551
5655.28 2576
5655.99 2645
5656.70 2822
5657.41 2761
5658.12 2806
5658.83 2911
5659.54 2949
5660.25 2944
5660.96 2859
5661.67 2744
5662.38 2746
5663.09 2747
5663.80 2535
5664.51 2573
5665.22 2593
5665.93 2420
5666.64 2446
5667.35 2532
5668.06 2501
5668.77 2509
5669.48 2541
5670.19 2672
5670.91 2658
5671.62 2727
5672.33 2807
5673.04 2803
5673.75 2766
5674.46 2831
5675.17 2785
5675.88 2697
5676.59 2631
5677.30 2565
5678.01 2533
5678.73 2542
5679.44 2459
5680.15 2515
5680.86 2494
5681.57 2549
5682.28 2584
5682.99 2547
5683.71 2489
5684.42 2545
5685.13 2582
5685.84 2489
5686.55 2480
5687.26 2446
5687.98 2403
5688.69 2450
5689.40 2397
5690.11 2385
5690.82 2401
5691.54 2462
5692.25 2510
5692.96 2483
5693.67 2368
5694.38 2346
5695.10 2335
5695.81 2318
5696.52 2319
5697.23 2289
5697.95 2333
5698.66 2357
5699.37 2272
5700.08 2286
5700.80 2254
5701.51 2281
5702.22 2329
5702.93 2349
5703.65 2428
5704.36 2359
5705.07 2258
5705.78 2332
5706.50 2406
5707.21 2376
5707.92 2359
5708.64 2373
5709.35 2331
5710.06 2309
5710.78 2314
5711.49 2380
5712.20 2301
5712.92 2288
5713.63 2306
5714.34 2336
5715.06 2293
5715.77 2294
5716.48 2337
5717.20 2310
5717.91 2291
5718.62 2347
5719.34 2344
5720.05 2328
5720.77 2278
5721.48 2290
5722.19 2372
5722.91 2495
5723.62 2419
5724.33 2373
5725.05 2445
5725.76 2504
5726.48 2478
5727.19 2503
5727.91 2483
5728.62 2501
5729.33 2546
5730.05 2599
5730.76 2590
5731.48 2473
5732.19 2579
5732.91 2495
5733.62 2555
5734.34 2596
5735.05 2526
5735.77 2498
5736.48 2581
5737.20 2532
5737.91 2605
5738.63 2675
5739.34 2798
5740.06 2690
5740.77 2659
5741.49 2670
5742.20 2608
5742.92 2628
5743.63 2632
5744.35 2587
5745.06 2628
5745.78 2675
5746.49 2652
5747.21 2688
5747.92 2701
5748.64 2853
5749.35 2838
5750.07 2843
5750.79 3028
5751.50 3194
5752.22 3362
5752.93 3619
5753.65 4012
5754.36 4350
5755.08 4766
5755.80 4890
5756.51 4947
5757.23 5028
5757.95 4878
5758.66 4643
5759.38 4279
5760.09 4154
5760.81 4002
5761.53 3731
5762.24 3580
5762.96 3364
5763.68 3336
5764.39 3232
5765.11 3155
5765.83 3119
5766.54 2965
5767.26 3082
5767.98 3061
5768.69 2969
5769.41 3058
5770.13 3197
5770.84 3186
5771.56 3261
5772.28 3359
5772.99 3275
5773.71 3360
5774.43 3314
5775.15 3375
5775.86 3327
5776.58 3301
5777.30 3317
5778.01 3363
5778.73 3435
5779.45 3584
5780.17 3606
5780.88 3765
5781.60 3733
5782.32 3718
5783.04 3827
5783.76 3828
5784.47 4008
5785.19 3928
5785.91 3915
5786.63 3957
5787.34 4032
5788.06 4087
5788.78 4052
5789.50 4113
5790.22 4330
5790.94 4409
5791.65 4495
5792.37 4736
5793.09 5014
5793.81 5049
5794.53 5321
5795.25 5624
5795.96 5849
5796.68 6073
5797.40 6502
5798.12 7215
5798.84 8081
5799.56 9481
5800.28 11310
5800.99 13218
5801.71 15052
5802.43 16365
5803.15 16857
5803.87 16237
5804.59 14841
5805.31 13041
5806.03 11604
5806.75 10384
5807.47 9218
5808.18 8448
5808.90 7992
5809.62 7841
5810.34 7654
5811.06 7619
5811.78 7443
5812.50 7309
5813.22 7030
5813.94 7015
5814.66 6939
5815.38 7022
5816.10 7036
5816.82 6870
5817.54 6799
5818.26 6634
5818.98 6360
5819.70 6170
5820.42 6034
5821.14 5828
5821.86 5657
5822.58 5342
5823.30 5195
5824.02 5121
5824.74 5163
5825.46 5112
5826.18 4858
5826.90 4583
5827.62 4515
5828.34 4599
5829.06 4451
5829.78 4312
5830.50 4217
5831.22 4128
5831.95 4090
5832.67 4078
5833.39 3969
5834.11 3921
5834.83 3797
5835.55 3796
5836.27 3674
5836.99 3663
5837.71 3628
5838.43 3710
5839.15 3575
5839.88 3608
5840.60 3580
5841.32 3661
5842.04 3670
5842.76 3648
5843.48 3629
5844.20 3523
5844.93 3392
5845.65 3373
5846.37 3355
5847.09 3406
5847.81 3437
5848.53 3382
5849.26 3355
5849.98 3405
5850.70 3444
5851.42 3374
5852.14 3406
5852.87 3476
5853.59 3456
5854.31 3415
5855.03 3526
5855.75 3359
5856.48 3373
5857.20 3395
5857.92 3334
5858.64 3298
5859.37 3238
5860.09 3182
5860.81 3163
5861.53 3289
5862.26 3233
5862.98 3289
5863.70 3247
5864.42 3192
5865.15 3159
5865.87 3101
5866.59 3074
5867.31 3173
5868.04 3194
5868.76 3209
5869.48 3180
5870.21 3197
5870.93 3158
5871.65 3249
5872.38 3256
5873.10 3354
5873.82 3381
5874.55 3461
5875.27 3396
5875.99 3339
5876.72 3281
5877.44 3271
5878.16 3277
5878.89 3263
5879.61 3270
5880.33 3299
5881.06 3224
5881.78 3125
5882.51 3194
5883.23 3106
5883.95 2995
5884.68 3036
5885.40 3144
5886.13 3102
5886.85 3049
5887.57 3088
5888.30 3206
5889.02 3193
5889.75 3118
5890.47 2998
5891.20 2913
5891.92 2907
5892.64 2909
5893.37 2916
5894.09 2901
5894.82 2859
5895.54 2869
5896.27 2884
5896.99 2875
5897.72 2889
5898.44 2852
5899.17 2821
5899.89 2838
5900.62 2816
5901.34 2760
5902.07 2839
5902.79 2792
5903.52 2710
5904.24 2729
5904.97 2770
5905.69 2715
5906.42 2682
5907.14 2758
5907.87 2719
5908.59 2701
5909.32 2701
5910.04 2585
5910.77 2599
5911.50 2580
5912.22 2582
5912.95 2655
5913.67 2620
5914.40 2623
5915.12 2671
5915.85 2706
5916.58 2660
5917.30 2672
5918.03 2692
5918.75 2682
5919.48 2804
5920.21 2791
5920.93 2704
5921.66 2794
5922.39 2724
5923.11 2782
5923.84 2749
5924.56 2846
5925.29 2805
5926.02 2823
5926.74 2799
5927.47 2852
5928.20 2892
5928.92 2895
5929.65 2962
5930.38 2958
5931.10 2902
5931.83 3006
5932.56 3039
5933.28 3186
5934.01 3297
5934.74 3450
5935.47 3768
5936.19 4128
5936.92 4418
5937.65 4483
5938.37 4577
5939.10 4728
5939.83 4616
5940.56 4529
5941.28 4316
5942.01 4080
5942.74 3877
5943.47 3768
5944.19 3686
5944.92 3558
5945.65 3571
5946.38 3506
5947.11 3429
5947.83 3340
5948.56 3403
5949.29 3510
5950.02 3506
5950.74 3696
5951.47 3737
5952.20 4049
5952.93 4190
5953.66 4401
5954.39 4312
5955.11 4275
5955.84 4201
5956.57 4083
5957.30 3902
5958.03 3852
5958.76 3718
5959.48 3638
5960.21 3799
5960.94 3863
5961.67 3821
5962.40 3792
5963.13 3946
5963.86 3951
5964.59 4093
5965.31 4181
5966.04 4388
5966.77 4765
5967.50 5133
5968.23 5357
5968.96 5445
5969.69 5527
5970.42 5578
5971.15 5260
5971.88 5062
5972.61 4855
5973.34 4673
5974.06 4502
5974.79 4434
5975.52 4345
5976.25 4153
5976.98 4174
5977.71 4201
5978.44 4159
5979.17 4246
5979.90 4280
5980.63 4238
5981.36 4349
5982.09 4280
5982.82 4345
5983.55 4482
5984.28 4536
5985.01 4617
5985.74 4572
5986.47 4560
5987.20 4465
5987.93 4466
5988.66 4371
5989.39 4388
5990.12 4476
5990.85 4369
5991.58 4388
5992.32 4467
5993.05 4506
5993.78 4511
5994.51 4623
5995.24 4597
5995.97 4492
5996.70 4417
5997.43 4451
5998.16 4454
5998.89 4492
5999.62 4347
6000.35 4318
6001.09 4208
6001.82 4224
6002.55 4211
6003.28 4223
6004.01 4264
6004.74 4204
6005.47 4250
6006.20 4345
6006.94 4497
6007.67 4815
6008.40 5061
6009.13 5495
6009.86 6028
6010.59 6629
6011.33 7246
6012.06 7709
6012.79 7832
6013.52 8132
6014.25 7965
6014.98 7710
6015.72 7377
6016.45 6935
6017.18 6432
6017.91 6115
6018.64 5573
6019.38 5217
6020.11 4938
6020.84 4590
6021.57 4343
6022.31 4163
6023.04 3959
6023.77 3794
6024.50 3757
6025.24 3681
6025.97 3546
6026.70 3641
6027.43 3529
6028.17 3420
6028.90 3372
6029.63 3335
6030.37 3283
6031.10 3283
6031.83 3304
6032.56 3295
6033.30 3269
6034.03 3247
6034.76 3163
6035.50 3091
6036.23 3079
6036.96 3285
6037.70 3287
6038.43 3211
6039.16 3236
6039.90 3236
6040.63 3307
6041.36 3262
6042.10 3310
6042.83 3250
6043.56 3341
6044.30 3365
6045.03 3321
6045.77 3275
6046.50 3309
6047.23 3299
6047.97 3324
6048.70 3330
6049.44 3415
6050.17 3306
6050.90 3373
6051.64 3428
6052.37 3394
6053.11 3388
6053.84 3541
6054.57 3408
6055.31 3408
6056.04 3524
6056.78 3458
6057.51 3469
6058.25 3300
6058.98 3191
6059.72 3241
6060.45 3280
6061.19 3218
6061.92 3182
6062.66 3152
6063.39 3164
6064.13 3170
6064.86 3243
6065.60 3259
6066.33 3225
6067.07 3114
6067.80 3159
6068.54 3190
6069.27 3125
6070.01 3099
6070.74 2999
6071.48 3014
6072.21 3027
6072.95 3015
6073.68 2937
6074.42 2884
6075.15 2878
6075.89 2909
6076.63 2920
6077.36 2921
6078.10 2880
6078.83 2943
6079.57 2971
6080.30 2914
6081.04 2891
6081.78 2867
6082.51 2833
6083.25 2858
6083.98 2871
6084.72 2852
6085.46 2781
6086.19 2773
6086.93 2748
6087.67 2754
6088.40 2808
6089.14 2795
6089.88 2799
6090.61 2819
6091.35 2798
6092.09 2831
6092.82 2788
6093.56 2883
6094.30 2888
6095.03 2861
6095.77 2841
6096.51 2826
6097.24 2813
6097.98 2708
6098.72 2702
6099.45 2761
6100.19 2735
6100.93 2670
6101.67 2686
6102.40 2707
6103.14 2649
6103.88 2704
6104.61 2709
6105.35 2720
6106.09 2775
6106.83 2838
6107.56 2696
6108.30 2721
6109.04 2688
6109.78 2702
6110.51 2949
6111.25 2862
6111.99 2840
6112.73 2743
6113.47 2765
6114.20 2797
6114.94 2847
6115.68 2804
6116.42 2871
6117.16 2921
6117.89 2829
6118.63 2865
6119.37 2951
6120.11 2926
6120.85 2915
6121.59 3090
6122.32 3005
6123.06 2911
6123.80 2978
6124.54 3106
6125.28 3168
6126.02 3153
6126.76 3131
6127.49 3121
6128.23 3202
6128.97 3044
6129.71 2974
6130.45 3085
6131.19 3012
6131.93 3040
6132.67 3084
6133.41 3074
6134.15 3116
6134.88 3183
6135.62 3184
6136.36 3239
6137.10 3279
6137.84 3339
6138.58 3340
6139.32 3438
6140.06 3497
6140.80 3503
6141.54 3427
6142.28 3354
6143.02 3392
6143.76 3359
6144.50 3377
6145.24 3370
6145.98 3300
6146.72 3354
6147.46 3254
6148.20 3296
6148.94 3305
6149.68 3261
6150.42 3291
6151.16 3372
6151.90 3358
6152.64 3373
6153.38 3376
6154.12 3425
6154.86 3476
6155.60 3459
6156.34 3482
6157.08 3503
6157.82 3527
6158.56 3521
6159.30 3643
6160.04 3711
6160.78 3667
6161.52 3663
6162.27 3800
6163.01 4018
6163.75 4127
6164.49 4271
6165.23 4373
6165.97 4567
6166.71 4710
6167.45 4983
6168.19 4969
6168.94 5067
6169.68 5122
6170.42 4877
6171.16 4905
6171.90 4967
6172.64 4922
6173.38 4848
6174.13 4712
6174.87 4709
6175.61 4596
6176.35 4564
6177.09 4515
6177.83 4522
6178.58 4647
6179.32 4749
6180.06 4815
6180.80 4942
6181.54 4940
6182.28 4909
6183.03 4959
6183.77 5060
6184.51 5004
6185.25 5068
6186.00 5003
6186.74 4991
6187.48 5116
6188.22 5282
6188.97 5409
6189.71 5485
6190.45 5482
6191.19 5640
6191.94 5807
6192.68 5845
6193.42 6117
6194.16 6064
6194.91 6161
6195.65 6298
6196.39 6205
6197.13 6173
6197.88 6206
6198.62 6269
6199.36 6109
6200.11 6152
6200.85 6425
6201.59 6477
6202.34 6535
6203.08 6763
6203.82 7138
6204.57 7884
6205.31 8442
6206.05 9680
6206.80 11203
6207.54 13688
6208.28 16361
6209.03 19086
6209.77 21232
6210.52 23158
6211.26 24216
6212.00 23901
6212.75 22687
6213.49 21428
6214.23 19446
6214.98 17279
6215.72 15038
6216.47 13100
6217.21 11513
6217.95 10249
6218.70 9202
6219.44 8338
6220.19 7742
6220.93 7475
6221.68 7245
6222.42 7104
6223.17 7023
6223.91 7345
6224.65 7609
6225.40 7899
6226.14 8330
6226.89 8208
6227.63 8135
6228.38 7933
6229.12 7370
6229.87 6902
6230.61 6481
6231.36 5979
6232.10 5601
6232.85 5409
6233.59 5093
6234.34 4845
6235.08 4720
6235.83 4640
6236.57 4720
6237.32 4790
6238.06 4701
6238.81 4742
6239.56 4858
6240.30 4796
6241.05 4978
6241.79 4963
6242.54 5010
6243.28 5074
6244.03 5074
6244.77 4979
6245.52 5033
6246.27 4928
6247.01 5084
6247.76 5199
6248.50 5414
6249.25 5677
6250.00 5800
6250.74 5909
6251.49 5981
6252.23 6042
6252.98 6031
6253.73 5939
6254.47 5677
6255.22 5588
6255.97 5422
6256.71 5353
6257.46 5527
6258.21 5599
6258.95 5548
6259.70 5584
6260.45 5693
6261.19 5668
6261.94 5688
6262.69 5556
6263.43 5590
6264.18 5649
6264.93 5646
6265.67 5777
6266.42 5929
6267.17 6219
6267.92 6521
6268.66 6850
6269.41 7440
6270.16 7835
6270.90 7995
6271.65 8008
6272.40 7855
6273.15 7853
6273.89 7694
6274.64 7722
6275.39 7837
6276.14 8178
6276.89 8632
6277.63 8664
6278.38 8928
6279.13 9096
6279.88 8785
6280.62 8307
6281.37 7864
6282.12 7378
6282.87 6857
6283.62 6370
6284.36 5942
6285.11 5659
6285.86 5343
6286.61 5149
6287.36 5065
6288.11 4892
6288.85 4818
6289.60 5064
6290.35 5198
6291.10 5278
6291.85 5309
6292.60 5191
6293.35 5246
6294.09 5193
6294.84 5208
6295.59 5029
6296.34 4874
6297.09 4800
6297.84 4674
6298.59 4629
6299.34 4474
6300.09 4269
6300.83 4244
6301.58 4263
6302.33 4356
6303.08 4312
6303.83 4348
6304.58 4363
6305.33 4385
6306.08 4341
6306.83 4348
6307.58 4207
6308.33 4270
6309.08 4202
6309.83 4144
6310.58 4161
6311.33 4110
6312.08 4118
6312.83 4164
6313.58 4302
6314.33 4282
6315.08 4304
6315.83 4384
6316.58 4333
6317.33 4265
6318.08 4257
6318.83 4172
6319.58 4164
6320.33 4150
6321.08 4074
6321.83 3911
6322.58 3871
6323.33 3856
6324.08 3736
6324.83 3709
6325.58 3736
6326.33 3676
6327.08 3616
6327.83 3679
6328.58 3654
6329.33 3668
6330.08 3572
6330.84 3562
6331.59 3623
6332.34 3560
6333.09 3462
6333.84 3530
6334.59 3584
6335.34 3541
6336.09 3504
6336.84 3564
6337.60 3613
6338.35 3510
6339.10 3481
6339.85 3506
6340.60 3537
6341.35 3539
6342.10 3514
6342.86 3436
6343.61 3529
6344.36 3549
6345.11 3542
6345.86 3541
6346.61 3598
6347.37 3597
6348.12 3588
6348.87 3638
6349.62 3593
6350.37 3604
6351.13 3602
6351.88 3651
6352.63 3783
6353.38 3849
6354.14 3913
6354.89 3868
6355.64 3876
6356.39 3843
6357.14 3823
6357.90 3741
6358.65 3788
6359.40 3774
6360.16 3672
6360.91 3554
6361.66 3591
6362.41 3582
6363.17 3511
6363.92 3493
6364.67 3532
6365.42 3596
6366.18 3664
6366.93 3678
6367.68 3656
6368.44 3680
6369.19 3702
6369.94 3659
6370.70 3709
6371.45 3663
6372.20 3754
6372.96 3864
6373.71 3786
6374.46 3802
6375.22 3776
6375.97 3716
6376.72 3757
6377.48 3752
6378.23 3812
6378.99 3776
6379.74 3746
6380.49 3814
6381.25 3799
6382.00 3729
6382.75 3766
6383.51 3829
6384.26 3702
6385.02 3785
6385.77 3907
6386.53 4113
6387.28 4300
6388.03 4639
6388.79 5036
6389.54 5639
6390.30 6188
6391.05 6624
6391.81 6923
6392.56 6823
6393.31 6678
6394.07 6297
6394.82 5911
6395.58 5391
6396.33 4982
6397.09 4576
6397.84 4197
6398.60 3929
6399.35 3715
6400.11 3615
6400.86 3531
6401.62 3359
6402.37 3326
6403.13 3214
6403.88 3236
6404.64 3316
6405.39 3315
6406.15 3261
6406.90 3387
6407.66 3420
6408.42 3377
6409.17 3342
6409.93 3429
6410.68 3358
6411.44 3333
6412.19 3391
6412.95 3201
6413.71 3147
6414.46 3169
6415.22 3119
6415.97 3081
6416.73 3038
6417.48 2990
6418.24 3091
6419.00 3187
6419.75 3130
6420.51 3134
6421.27 3142
6422.02 3117
6422.78 3093
6423.53 3191
6424.29 3245
6425.05 3248
6425.80 3305
6426.56 3270
6427.32 3272
6428.07 3096
6428.83 3138
6429.59 3034
6430.34 3048
6431.10 3081
6431.86 3061
6432.61 2983
6433.37 2959
6434.13 2978
6434.89 2989
6435.64 2960
6436.40 2996
6437.16 2978
6437.91 3010
6438.67 3001
6439.43 3016
6440.19 2998
6440.94 3042
6441.70 3053
6442.46 2982
6443.22 2951
6443.97 2976
6444.73 3064
6445.49 3011
6446.25 2947
6447.00 3006
6447.76 2832
6448.52 2889
6449.28 2962
6450.04 2957
6450.79 2972
6451.55 2885
6452.31 2870
6453.07 2873
6453.83 2861
6454.58 2884
6455.34 2921
6456.10 2902
6456.86 2836
6457.62 2831
6458.38 2844
6459.13 2955
6459.89 2954
6460.65 2841
6461.41 2985
6462.17 2904
6462.93 2846
6463.69 2923
6464.44 2877
6465.20 2929
6465.96 2924
6466.72 2810
6467.48 2851
6468.24 2902
6469.00 2894
6469.76 2867
6470.52 2966
6471.28 2969
6472.03 2885
6472.79 2810
6473.55 2892
6474.31 2880
6475.07 2852
6475.83 2798
6476.59 2839
6477.35 2862
6478.11 2836
6478.87 2760
6479.63 2869
6480.39 2883
6481.15 2935
6481.91 2929
6482.67 2908
6483.43 2883
6484.19 2905
6484.95 2935
6485.71 2962
6486.47 3013
6487.23 3010
6487.99 3022
6488.75 3049
6489.51 3127
6490.27 3099
6491.03 3158
6491.79 3205
6492.55 3185
6493.31 3218
6494.07 3267
6494.83 3273
6495.59 3298
6496.35 3378
6497.11 3347
6497.87 3367
6498.64 3351
6499.40 3431
6500.16 3401
6500.92 3448
6501.68 3534
6502.44 3422
6503.20 3450
6503.96 3480
6504.72 3444
6505.48 3395
6506.25 3540
6507.01 3558
6507.77 3447
6508.53 3548
6509.29 3588
6510.05 3602
6510.81 3581
6511.57 3664
6512.34 3599
6513.10 3600
6513.86 3561
6514.62 3412
6515.38 3432
6516.15 3551
6516.91 3543
6517.67 3552
6518.43 3606
6519.19 3725
6519.95 3795
6520.72 3978
6521.48 4072
6522.24 4332
6523.00 4577
6523.77 4936
6524.53 5368
6525.29 5785
6526.05 6056
6526.81 6240
6527.58 6505
6528.34 6452
6529.10 6414
6529.86 6323
6530.63 5951
6531.39 5501
6532.15 5340
6532.92 5131
6533.68 4775
6534.44 4485
6535.20 4450
6535.97 4209
6536.73 4070
6537.49 4033
6538.26 3863
6539.02 3794
6539.78 3608
6540.55 3597
6541.31 3526
6542.07 3386
6542.84 3416
6543.60 3298
6544.36 3223
6545.13 3279
6545.89 3218
6546.65 3127
6547.42 3135
6548.18 3128
6548.94 3075
6549.71 3086
6550.47 3062
6551.24 3149
6552.00 3146
6552.76 3120
6553.53 3288
6554.29 3272
6555.06 3245
6555.82 3189
6556.58 3279
6557.35 3359
6558.11 3285
6558.88 3389
6559.64 3426
6560.41 3451
6561.17 3559
6561.93 3546
6562.70 3610
6563.46 3562
6564.23 3719
6564.99 3657
6565.76 3556
6566.52 3632
6567.29 3661
6568.05 3672
6568.82 3641
6569.58 3587
6570.35 3626
6571.11 3670
6571.88 3686
6572.64 3735
6573.41 3756
6574.17 3698
6574.94 3829
6575.70 3921
6576.47 3962
6577.23 3959
6578.00 3980
6578.76 3958
6579.53 3973
6580.29 4017
6581.06 4014
6581.83 4105
6582.59 4110
6583.36 4187
6584.12 4144
6584.89 4174
6585.65 4205
6586.42 4220
6587.19 4220
6587.95 4240
6588.72 4281
6589.48 4436
6590.25 4614
6591.02 4834
6591.78 5040
6592.55 5220
6593.32 5431
6594.08 5653
6594.85 5710
6595.61 5751
6596.38 5715
6597.15 5460
6597.91 5320
6598.68 5122
6599.45 5023
6600.21 4786
6600.98 4489
6601.75 4317
6602.51 4155
6603.28 4002
6604.05 3904
6604.82 3889
6605.58 3804
6606.35 3700
6607.12 3689
6607.88 3732
6608.65 3722
6609.42 3682
6610.19 3684
6610.95 3606
6611.72 3784
6612.49 3806
6613.25 3711
6614.02 3672
6614.79 3667
6615.56 3776
6616.32 3817
6617.09 3862
6617.86 3863
6618.63 3978
6619.40 4100
6620.16 4219
6620.93 4330
6621.70 4293
6622.47 4266
6623.24 4186
6624.00 4185
6624.77 4200
6625.54 4245
6626.31 4272
6627.08 4282
6627.84 4278
6628.61 4212
6629.38 4256
6630.15 4547
6630.92 4560
6631.69 4755
6632.46 5225
6633.22 5546
6633.99 6192
6634.76 6797
6635.53 7349
6636.30 7814
6637.07 7819
6637.84 7699
6638.61 7587
6639.37 7234
6640.14 6667
6640.91 6104
6641.68 5627
6642.45 5247
6643.22 4870
6643.99 4610
6644.76 4519
6645.53 4339
6646.30 4251
6647.07 4107
6647.84 4002
6648.61 4110
6649.37 4175
6650.14 4148
6650.91 4230
6651.68 4347
6652.45 4432
6653.22 4326
6653.99 4293
6654.76 4378
6655.53 4173
6656.30 4160
6657.07 4157
6657.84 4107
6658.61 4075
6659.38 3880
6660.15 3802
6660.92 3801
6661.69 3782
6662.46 3718
6663.23 3784
6664.00 3757
6664.77 3760
6665.55 3656
6666.32 3725
6667.09 3696
6667.86 3729
6668.63 3722
6669.40 3619
6670.17 3709
6670.94 3745
6671.71 3816
6672.48 3735
6673.25 3763
6674.02 3713
6674.79 3672
6675.57 3607
6676.34 3669
6677.11 3677
6677.88 3568
6678.65 3550
6679.42 3611
6680.19 3640
6680.96 3594
6681.74 3709
6682.51 3677
6683.28 3777
6684.05 3906
6684.82 3999
6685.59 4158
6686.37 4361
6687.14 4318
6687.91 4265
6688.68 4202
6689.45 4141
6690.22 4143
6691.00 4074
6691.77 3950
6692.54 3813
6693.31 3799
6694.08 3715
6694.86 3687
6695.63 3683
6696.40 3532
6697.17 3532
6697.95 3597
6698.72 3524
6699.49 3474
6700.26 3488
6701.04 3592
6701.81 3530
6702.58 3447
6703.35 3427
6704.13 3369
6704.90 3371
6705.67 3358
6706.44 3434
6707.22 3448
6707.99 3302
6708.76 3386
6709.54 3341
6710.31 3393
6711.08 3322
6711.86 3319
6712.63 3292
6713.40 3222
6714.17 3253
6714.95 3223
6715.72 3190
6716.50 3257
6717.27 3349
6718.04 3416
6718.82 3332
6719.59 3371
6720.36 3375
6721.14 3297
6721.91 3331
6722.68 3358
6723.46 3303
6724.23 3238
6725.01 3194
6725.78 3275
6726.55 3241
6727.33 3150
6728.10 3068
6728.88 3009
6729.65 3092
6730.42 3127
6731.20 3117
6731.97 3143
6732.75 3131
6733.52 3072
6734.30 3114
6735.07 3145
6735.84 3179
6736.62 3110
6737.39 3126
6738.17 3200
6738.94 3124
6739.72 3114
6740.49 3176
6741.27 3215
6742.04 3186
6742.82 3201
6743.59 3227
6744.37 3164
6745.14 3107
6745.92 3158
6746.69 3240
6747.47 3327
6748.24 3340
6749.02 3291
6749.79 3298
6750.57 3382
6751.34 3603
6752.12 3601
6752.90 3690
6753.67 3873
6754.45 3782
6755.22 3832
6756.00 3695
6756.77 3533
6757.55 3536
6758.33 3548
6759.10 3337
6759.88 3305
6760.65 3197
6761.43 3083
6762.20 3100
6762.98 3113
6763.76 3179
6764.53 3141
6765.31 3150
6766.09 3091
6766.86 3090
6767.64 3126
6768.41 3200
6769.19 3116
6769.97 3041
6770.74 3009
6771.52 3033
6772.30 3026
6773.07 3007
6773.85 3008
6774.63 2996
6775.40 3070
6776.18 3017
6776.96 3026
6777.74 3010
6778.51 2932
6779.29 3112
6780.07 3153
6780.84 3148
6781.62 3216
6782.40 3201
6783.17 3137
6783.95 3128
6784.73 3202
6785.51 3142
6786.28 3112
6787.06 3078
6787.84 2993
6788.62 3050
6789.39 2978
6790.17 2943
6790.95 2897
6791.73 2925
6792.51 2905
6793.28 2869
6794.06 2969
6794.84 2924
6795.62 2966
6796.39 2965
6797.17 2944
6797.95 2943
6798.73 2986
6799.51 3041
6800.29 3022
6801.06 3151
6801.84 3124
6802.62 3134
6803.40 3137
6804.18 3118
6804.96 3190
6805.73 3211
6806.51 3343
6807.29 3368
6808.07 3388
6808.85 3383
6809.63 3321
6810.41 3259
6811.18 3309
6811.96 3252
6812.74 3162
6813.52 3219
6814.30 3224
6815.08 3246
6815.86 3273
6816.64 3234
6817.42 3233
6818.20 3268
6818.98 3293
6819.76 3212
6820.53 3270
6821.31 3287
6822.09 3193
6822.87 3194
6823.65 3144
6824.43 3220
6825.21 3158
6825.99 3096
6826.77 3116
6827.55 3134
6828.33 3052
6829.11 3078
6829.89 3183
6830.67 3110
6831.45 3087
6832.23 3114
6833.01 3085
6833.79 3005
6834.57 3030
6835.35 2974
6836.13 3026
6836.91 3047
6837.69 3027
6838.47 2972
6839.25 2927
6840.03 2912
6840.81 2960
6841.59 3006
6842.37 2961
6843.16 2906
6843.94 2864
6844.72 2907
6845.50 2888
6846.28 2965
6847.06 3138
6847.84 3290
6848.62 3503
6849.40 3775
6850.18 4176
6850.96 4463
6851.75 4738
6852.53 4951
6853.31 5163
6854.09 5010
6854.87 4910
6855.65 4805
6856.43 4496
6857.22 4267
6858.00 4060
6858.78 3833
6859.56 3631
6860.34 3566
6861.12 3437
6861.90 3411
6862.69 3371
6863.47 3341
6864.25 3391
6865.03 3351
6865.81 3374
6866.60 3493
6867.38 3664
6868.16 3762
6868.94 3827
6869.72 3828
6870.51 3720
6871.29 3709
6872.07 3682
6872.85 3533
6873.64 3447
6874.42 3358
6875.20 3378
6875.98 3362
6876.77 3358
6877.55 3416
6878.33 3439
6879.11 3515
6879.90 3663
6880.68 3756
6881.46 3868
6882.25 3916
6883.03 3865
6883.81 3887
6884.59 4094
6885.38 4094
6886.16 4233
6886.94 4490
6887.73 4785
6888.51 5279
6889.29 5678
6890.08 5913
6890.86 6040
6891.64 5925
6892.43 5624
6893.21 5472
6893.99 5094
6894.78 4663
6895.56 4470
6896.35 4338
6897.13 4243
6897.91 4080
6898.70 3989
6899.48 3907
6900.26 3986
6901.05 4029
6901.83 3926
6902.62 3929
6903.40 3841
6904.18 3908
6904.97 3924
6905.75 3882
6906.54 3971
6907.32 3884
6908.11 3890
6908.89 3855
6909.67 3837
6910.46 3846
6911.24 3855
6912.03 3747
6912.81 3578
6913.60 3528
6914.38 3591
6915.17 3545
6915.95 3453
6916.74 3511
6917.52 3484
6918.31 3505
6919.09 3525
6919.88 3553
6920.66 3580
6921.45 3443
6922.23 3543
6923.02 3490
6923.80 3449
6924.59 3532
6925.37 3507
6926.16 3537
6926.94 3613
6927.73 3622
6928.51 3681
6929.30 3681
6930.09 3557
6930.87 3607
6931.66 3597
6932.44 3649
6933.23 3634
6934.01 3666
6934.80 3701
6935.59 3687
6936.37 3762
6937.16 3774
6937.94 3756
6938.73 3839
6939.52 3965
6940.30 4074
6941.09 4102
6941.88 4224
6942.66 4286
6943.45 4368
6944.23 4502
6945.02 4505
6945.81 4588
6946.59 4581
6947.38 4837
6948.17 4953
6948.95 5151
6949.74 5406
6950.53 5657
6951.31 5761
6952.10 5586
6952.89 5560
6953.67 5554
6954.46 5379
6955.25 5351
6956.04 5263
6956.82 5413
6957.61 5375
6958.40 5322
6959.18 5354
6959.97 5376
6960.76 5425
6961.55 5400
6962.33 5551
6963.12 5460
6963.91 5481
6964.70 5537
6965.48 5503
6966.27 5548
6967.06 5713
6967.85 5733
6968.63 5815
6969.42 5931
6970.21 6029
6971.00 6028
6971.79 6134
6972.57 6162
6973.36 6052
6974.15 6154
6974.94 6015
6975.73 6015
6976.52 6083
6977.30 6027
6978.09 6136
6978.88 6245
6979.67 6344
6980.46 6591
6981.25 6753
6982.03 7308
6982.82 7780
6983.61 8662
6984.40 9805
6985.19 10822
6985.98 11869
6986.77 12941
6987.55 13619
6988.34 13806
6989.13 13812
6989.92 13434
6990.71 12888
6991.50 12120
6992.29 11535
6993.08 10671
6993.87 10086
6994.66 9434
6995.45 9070
6996.24 9186
6997.02 9390
6997.81 9877
6998.60 10790
6999.39 11562
7000.18 12628
7000.97 13670
7001.76 14152
7002.55 14231
7003.34 13956
7004.13 13502
7004.92 12593
7005.71 11511
7006.50 10472
7007.29 9346
7008.08 8529
7008.87 7780
7009.66 7135
7010.45 6671
7011.24 6365
7012.03 6060
7012.82 5764
7013.61 5739
7014.40 5703
7015.19 5723
7015.98 5798
7016.77 5847
7017.56 5697
7018.35 5670
7019.15 5562
7019.94 5520
7020.73 5351
7021.52 5116
7022.31 4968
7023.10 4846
7023.89 4782
7024.68 4711
7025.47 4643
7026.26 4566
7027.05 4710
7027.85 4734
7028.64 4797
7029.43 4874
7030.22 4901
7031.01 4930
7031.80 4809
7032.59 4743
7033.38 4703
7034.18 4750
7034.97 4780
7035.76 4788
7036.55 4825
7037.34 4827
7038.13 4855
7038.93 4944
7039.72 4994
7040.51 5103
7041.30 5167
7042.09 5369
7042.89 5434
7043.68 5457
7044.47 5513
7045.26 5679
7046.05 5723
7046.85 5656
7047.64 5766
7048.43 5840
7049.22 5895
7050.01 6109
7050.81 6365
7051.60 6523
7052.39 6685
7053.18 6861
7053.98 6896
7054.77 6808
7055.56 6824
7056.36 6500
7057.15 6338
7057.94 6195
7058.73 6085
7059.53 6181
7060.32 6026
7061.11 6031
7061.91 6144
7062.70 6101
7063.49 6052
7064.29 6035
7065.08 6003
7065.87 6064
7066.66 5999
7067.46 6001
7068.25 5947
7069.04 6039
7069.84 6117
7070.63 6109
7071.43 6207
7072.22 6174
7073.01 6171
7073.81 6177
7074.60 6186
7075.39 6136
7076.19 6111
7076.98 6079
7077.78 6096
7078.57 6027
7079.36 5978
7080.16 5915
7080.95 5979
7081.75 6115
7082.54 6275
7083.33 6516
7084.13 6963
7084.92 7490
7085.72 8200
7086.51 9313
7087.31 10606
7088.10 11945
7088.90 13007
7089.69 14083
7090.48 14575
7091.28 14440
7092.07 13913
7092.87 13123
7093.66 11968
7094.46 10814
7095.25 9535
7096.05 8425
7096.84 7595
7097.64 6887
7098.43 6409
7099.23 5837
7100.02 5503
7100.82 5382
7101.61 5095
7102.41 4909
7103.20 4866
7104.00 4850
7104.80 4884
7105.59 4993
7106.39 4785
7107.18 4803
7107.98 4595
7108.77 4454
7109.57 4200
7110.36 4066
7111.16 3946
7111.96 3778
7112.75 3707
7113.55 3714
7114.34 3617
7115.14 3664
7115.94 3679
7116.73 3791
7117.53 3768
7118.32 3733
7119.12 3809
7119.92 3733
7120.71 3761
7121.51 3793
7122.31 3608
7123.10 3546
7123.90 3570
7124.70 3581
7125.49 3651
7126.29 3621
7127.09 3684
7127.88 3615
7128.68 3666
7129.48 3765
7130.27 3725
7131.07 3856
7131.87 3673
7132.66 3637
7133.46 3702
7134.26 3741
7135.06 3711
7135.85 3681
7136.65 3623
7137.45 3673
7138.24 3635
7139.04 3712
7139.84 3672
7140.64 3628
7141.43 3636
7142.23 3771
7143.03 3720
7143.83 3751
7144.62 3815
7145.42 3907
7146.22 3866
7147.02 3823
7147.82 3815
7148.61 3885
7149.41 3851
7150.21 3749
7151.01 3656
7151.81 3611
7152.60 3645
7153.40 3596
7154.20 3578
7155.00 3580
7155.80 3528
7156.59 3475
7157.39 3504
7158.19 3467
7158.99 3517
7159.79 3508
7160.59 3444
7161.39 3404
7162.18 3346
7162.98 3330
7163.78 3412
7164.58 3293
7165.38 3164
7166.18 3233
7166.98 3211
7167.78 3167
7168.57 3183
7169.37 3142
7170.17 3175
7170.97 3133
7171.77 3191
7172.57 3217
7173.37 3176
7174.17 3164
7174.97 3016
7175.77 3089
7176.57 2980
7177.37 2960
7178.17 2941
7178.97 2926
7179.77 2871
7180.56 2799
7181.36 2841
7182.16 2848
7182.96 2869
7183.76 2878
7184.56 2833
7185.36 2862
7186.16 2844
7186.96 2827
7187.76 2843
7188.56 2790
7189.36 2823
7190.16 2738
7190.96 2683
7191.76 2705
7192.57 2708
7193.37 2669
7194.17 2607
7194.97 2609
7195.77 2691
7196.57 2620
7197.37 2593
7198.17 2603
7198.97 2598
7199.77 2647
7200.57 2699
7201.37 2593
7202.17 2554
7202.97 2593
7203.77 2578
7204.58 2530
7205.38 2601
7206.18 2550
7206.98 2475
7207.78 2468
7208.58 2488
7209.38 2524
7210.18 2400
7210.99 2475
7211.79 2505
7212.59 2460
7213.39 2509
7214.19 2514
7214.99 2521
7215.79 2552
7216.60 2552
7217.40 2520
7218.20 2584
7219.00 2563
7219.80 2508
7220.60 2503
7221.41 2524
7222.21 2501
7223.01 2537
7223.81 2484
7224.62 2483
7225.42 2544
7226.22 2440
7227.02 2478
7227.82 2511
7228.63 2490
7229.43 2534
7230.23 2539
7231.03 2519
7231.84 2501
7232.64 2535
7233.44 2463
7234.24 2540
7235.05 2515
7235.85 2544
7236.65 2504
7237.45 2554
7238.26 2558
7239.06 2544
7239.86 2543
7240.67 2531
7241.47 2494
7242.27 2484
7243.08 2535
7243.88 2544
7244.68 2581
7245.49 2560
7246.29 2547
7247.09 2546
7247.90 2545
7248.70 2536
7249.50 2480
7250.31 2442
7251.11 2475
7251.91 2442
7252.72 2488
7253.52 2490
7254.32 2492
7255.13 2420
7255.93 2491
7256.74 2550
7257.54 2523
7258.34 2542
7259.15 2675
7259.95 2659
7260.76 2585
7261.56 2669
7262.36 2676
7263.17 2702
7263.97 2619
7264.78 2608
7265.58 2681
7266.39 2711
7267.19 2635
7268.00 2655
7268.80 2750
7269.60 2772
7270.41 2787
7271.21 2852
7272.02 2901
7272.82 2944
7273.63 2955
7274.43 2989
7275.24 2976
7276.04 3084
7276.85 3089
7277.65 3111
7278.46 3125
7279.26 3149
7280.07 3145
7280.87 3210
7281.68 3335
7282.48 3533
7283.29 3806
7284.09 4109
7284.90 4320
7285.71 4499
7286.51 4731
7287.32 4686
7288.12 4784
7288.93 4549
7289.73 4424
7290.54 4174
7291.35 3910
7292.15 3739
7292.96 3599
7293.76 3399
7294.57 3348
7295.38 3248
7296.18 3159
7296.99 3109
7297.79 3132
7298.60 3117
7299.41 3161
7300.21 3205
7301.02 3232
7301.82 3310
7302.63 3397
7303.44 3553
7304.24 3564
7305.05 3612
7305.86 3581
7306.66 3562
7307.47 3562
7308.28 3575
7309.08 3450
7309.89 3458
7310.70 3554
7311.50 3598
7312.31 3609
7313.12 3589
7313.93 3695
7314.73 3714
7315.54 3728
7316.35 3890
7317.15 3962
7317.96 4110
7318.77 4463
7319.58 4794
7320.38 5217
7321.19 5595
7322.00 5839
7322.81 5904
7323.61 5933
7324.42 5920
7325.23 5668
7326.04 5336
7326.84 4872
7327.65 4634
7328.46 4516
7329.27 4270
7330.08 4063
7330.88 3795
7331.69 3605
7332.50 3634
7333.31 3575
7334.12 3379
7334.92 3438
7335.73 3461
7336.54 3387
7337.35 3457
7338.16 3420
7338.97 3259
7339.78 3256
7340.58 3349
7341.39 3312
7342.20 3239
7343.01 3084
7343.82 3053
7344.63 3064
7345.44 2983
7346.24 2948
7347.05 3013
7347.86 2907
7348.67 2905
7349.48 2995
7350.29 2859
7351.10 2847
7351.91 2871
7352.72 2836
7353.53 2746
7354.34 2736
7355.14 2823
7355.95 2790
7356.76 2758
7357.57 2686
7358.38 2754
7359.19 2789
7360.00 2778
7360.81 2807
7361.62 2733
7362.43 2821
7363.24 2896
7364.05 2849
7364.86 2745
7365.67 2816
7366.48 2870
7367.29 2933
7368.10 2938
7368.91 2808
7369.72 2765
7370.53 2801
7371.34 2833
7372.15 2883
7372.96 2836
7373.77 2853
7374.58 2868
7375.39 2958
7376.20 2929
7377.01 2932
7377.82 3021
7378.63 3151
7379.44 3167
7380.26 3398
7381.07 3504
7381.88 3647
7382.69 3773
7383.50 3851
7384.31 3831
7385.12 3885
7385.93 3709
7386.74 3531
7387.55 3468
7388.36 3388
7389.18 3249
7389.99 3098
7390.80 3051
7391.61 3028
7392.42 2983
7393.23 2915
7394.04 2925
7394.86 2976
7395.67 3095
7396.48 3137
7397.29 3126
7398.10 3203
7398.91 3313
7399.73 3459
7400.54 3493
7401.35 3540
7402.16 3622
7402.97 3528
7403.79 3501
7404.60 3325
7405.41 3223
7406.22 3156
7407.03 3131
7407.85 3062
7408.66 2954
7409.47 2856
7410.28 2764
7411.10 2690
7411.91 2700
7412.72 2702
7413.53 2617
7414.35 2609
7415.16 2547
7415.97 2457
7416.78 2488
7417.60 2425
7418.41 2411
7419.22 2356
7420.03 2359
7420.85 2340
7421.66 2388
7422.47 2327
7423.29 2296
7424.10 2212
7424.91 2198
7425.73 2215
7426.54 2189
7427.35 2224
7428.17 2177
7428.98 2153
7429.79 2194
7430.61 2166
7431.42 2178
7432.23 2188
7433.05 2136
7433.86 2144
7434.67 2133
7435.49 2091
7436.30 2037
7437.12 2104
7437.93 2108
7438.74 2147
7439.56 2156
7440.37 2160
7441.18 2287
7442.00 2170
7442.81 2152
7443.63 2201
7444.44 2243
7445.26 2148
7446.07 2173
7446.88 2146
7447.70 2190
7448.51 2150
7449.33 2075
7450.14 2116
7450.96 2158
7451.77 2107
7452.59 2113
7453.40 2162
7454.22 2144
7455.03 2109
7455.85 2166
7456.66 2230
7457.47 2249
7458.29 2264
7459.10 2290
7459.92 2243
7460.74 2259
7461.55 2238
7462.37 2262
7463.18 2294
7464.00 2278
7464.81 2249
7465.63 2310
7466.44 2323
7467.26 2303
7468.07 2324
7468.89 2367
7469.70 2256
7470.52 2283
7471.34 2300
7472.15 2304
7472.97 2293
7473.78 2359
7474.60 2365
7475.41 2335
7476.23 2375
7477.05 2356
7477.86 2358
7478.68 2327
7479.49 2344
7480.31 2346
7481.13 2385
7481.94 2314
7482.76 2326
7483.58 2229
7484.39 2196
7485.21 2221
7486.03 2200
7486.84 2217
7487.66 2202
7488.48 2231
7489.29 2203
7490.11 2147
7490.93 2149
7491.74 2157
7492.56 2157
7493.38 2161
7494.19 2123
7495.01 2077
7495.83 2158
7496.64 2114
7497.46 2057
7498.28 2021
7499.10 2093
7499.91 2101
7500.73 2080
7501.55 2036
7502.36 2003
7503.18 2046
7504.00 1974
7504.82 2018
7505.63 2024
7506.45 1957
7507.27 1975
7508.09 1947
7508.90 1963
7509.72 1928
7510.54 1933
7511.36 1987
7512.18 1946
7512.99 1885
7513.81 1905
7514.63 1949
7515.45 1984
7516.27 1928
7517.08 1910
7517.90 1917
7518.72 1830
7519.54 1870
7520.36 1938
7521.18 1945
7521.99 1894
7522.81 1864
7523.63 1867
7524.45 1892
7525.27 1895
7526.09 1956
7526.91 1915
7527.72 1861
7528.54 1873
7529.36 1833
7530.18 1800
7531.00 1852
7531.82 1878
7532.64 1869
7533.46 1853
7534.28 1852
7535.10 1892
7535.91 1901
7536.73 1917
7537.55 1858
7538.37 1896
7539.19 1900
7540.01 1899
7540.83 1872
7541.65 1821
7542.47 1920
7543.29 1891
7544.11 1932
7544.93 1931
7545.75 1963
7546.57 2000
7547.39 1973
7548.21 1983
7549.03 1950
7549.85 1937
7550.67 1986
7551.49 2004
7552.31 1946
7553.13 1946
7553.95 1901
7554.77 1944
7555.59 1926
7556.41 1950
7557.23 1986
7558.05 1946
7558.87 1979
7559.69 1960
7560.51 1978
7561.33 2046
7562.15 2024
7562.97 1977
7563.79 2006
7564.61 2112
7565.44 1995
7566.26 2025
7567.08 2061
7567.90 1980
7568.72 2054
7569.54 2077
7570.36 2070
7571.18 2055
7572.00 2014
7572.82 2034
7573.65 2021
7574.47 2009
7575.29 2075
7576.11 2138
7576.93 2083
7577.75 2083
7578.57 2089
7579.40 2104
7580.22 2158
7581.04 2196
7581.86 2184
7582.68 2129
7583.50 2087
7584.33 2117
7585.15 2135
7585.97 2169
7586.79 2216
7587.61 2195
7588.44 2131
7589.26 2308
7590.08 2294
7590.90 2240
7591.72 2332
7592.55 2285
7593.37 2313
7594.19 2309
7595.01 2221
7595.84 2262
7596.66 2381
7597.48 2375
7598.30 2360
7599.13 2336
7599.95 2417
7600.77 2419
7601.59 2481
7602.42 2503
7603.24 2597
7604.06 2672
7604.89 2756
7605.71 2923
7606.53 2974
7607.36 2986
7608.18 2941
7609.00 2918
7609.82 2910
7610.65 2992
7611.47 2926
7612.29 2848
7613.12 2824
7613.94 2877
7614.77 2798
7615.59 2663
7616.41 2809
7617.24 2845
7618.06 3028
7618.88 3074
7619.71 3067
7620.53 3143
7621.35 3281
7622.18 3277
7623.00 3252
7623.83 3205
7624.65 3130
7625.47 3030
7626.30 2983
7627.12 2941
7627.95 2888
7628.77 2940
7629.60 2889
7630.42 2987
7631.24 3029
7632.07 3170
7632.89 3276
7633.72 3307
7634.54 3210
7635.37 3220
7636.19 3072
7637.02 3065
7637.84 2957
7638.67 2892
7639.49 2742
7640.31 2611
7641.14 2511
7641.96 2508
7642.79 2439
7643.61 2409
7644.44 2351
7645.26 2286
7646.09 2339
7646.92 2390
7647.74 2429
7648.57 2378
7649.39 2403
7650.22 2337
7651.04 2363
7651.87 2331
7652.69 2320
7653.52 2294
7654.34 2257
7655.17 2213
7656.00 2202
7656.82 2137
7657.65 2097
7658.47 2116
7659.30 2072
7660.12 2065
7660.95 2010
7661.78 2040
7662.60 2050
7663.43 2066
7664.25 2096
7665.08 2123
7665.91 2045
7666.73 1962
7667.56 1994
7668.39 2008
7669.21 1996
7670.04 1989
7670.87 2024
7671.69 2019
7672.52 2009
7673.35 1962
7674.17 1983
7675.00 1976
7675.83 2067
7676.65 2032
7677.48 2021
7678.31 1975
7679.13 1998
7679.96 2041
7680.79 2024
7681.61 2069
7682.44 2040
7683.27 2048
7684.10 2044
7684.92 2158
7685.75 2188
7686.58 2269
7687.40 2249
7688.23 2348
7689.06 2350
7689.89 2376
7690.71 2332
7691.54 2300
7692.37 2267
7693.20 2172
7694.03 2156
7694.85 2132
7695.68 2169
7696.51 2212
7697.34 2272
7698.16 2264
7698.99 2275
7699.82 2304
7700.65 2401
7701.48 2344
7702.31 2403
7703.13 2355
7703.96 2369
7704.79 2320
7705.62 2228
7706.45 2204
7707.28 2249
7708.10 2190
7708.93 2169
7709.76 2128
7710.59 2109
7711.42 2119
7712.25 2084
7713.08 2090
7713.90 2088
7714.73 2103
7715.56 2116
7716.39 2104
7717.22 2163
7718.05 2102
7718.88 2133
7719.71 2130
7720.54 2085
7721.37 2073
7722.20 2040
7723.02 2060
7723.85 2112
7724.68 2039
7725.51 2025
7726.34 2037
7727.17 2052
7728.00 2017
7728.83 2014
7729.66 2109
7730.49 2095
7731.32 2163
7732.15 2109
7732.98 2113
7733.81 2116
7734.64 2107
7735.47 2133
7736.30 2140
7737.13 2109
7737.96 2119
7738.79 2120
7739.62 2163
7740.45 2178
7741.28 2167
7742.11 2234
7742.94 2269
7743.77 2247
7744.60 2275
7745.43 2296
7746.26 2360
7747.09 2472
7747.92 2612
7748.75 2694
7749.59 2699
7750.42 2781
7751.25 2723
7752.08 2723
7752.91 2675
7753.74 2670
7754.57 2732
7755.40 2907
7756.23 2964
7757.06 3110
7757.90 3199
7758.73 3336
7759.56 3422
7760.39 3373
7761.22 3414
7762.05 3322
7762.88 3247
7763.71 3068
7764.55 2863
7765.38 2799
7766.21 2678
7767.04 2607
7767.87 2424
7768.70 2330
7769.54 2339
7770.37 2332
7771.20 2257
7772.03 2267
7772.86 2221
7773.70 2202
7774.53 2238
7775.36 2281
7776.19 2373
7777.02 2520
7777.86 2679
7778.69 2699
7779.52 2698
7780.35 2728
7781.19 2703
7782.02 2582
7782.85 2545
7783.68 2448
7784.52 2378
7785.35 2451
7786.18 2375
7787.01 2273
7787.85 2279
7788.68 2234
7789.51 2143
7790.35 2097
7791.18 2126
7792.01 2107
7792.84 2144
7793.68 2181
7794.51 2128
7795.34 2171
7796.18 2156
7797.01 2252
7797.84 2205
7798.68 2108
7799.51 2076
7800.34 2081
7801.18 2070
7802.01 2026
7802.84 2107
7803.68 2064
7804.51 2073
7805.35 2154
7806.18 2158
7807.01 2186
7807.85 2182
7808.68 2208
7809.51 2287
7810.35 2257
7811.18 2241
7812.02 2211
7812.85 2299
7813.68 2314
7814.52 2441
7815.35 2343
7816.19 2261
7817.02 2363
7817.86 2391
7818.69 2337
7819.52 2402
7820.36 2427
7821.19 2483
7822.03 2427
7822.86 2465
7823.70 2536
7824.53 2598
7825.37 2671
7826.20 2674
7827.04 2779
7827.87 2947
7828.71 2828
7829.54 2817
7830.38 2915
7831.21 2877
7832.05 2883
7832.88 2801
7833.72 2845
7834.55 2733
7835.39 2825
7836.22 2793
7837.06 2756
7837.89 2743
7838.73 2728
7839.57 2707
7840.40 2663
7841.24 2600
7842.07 2570
7842.91 2567
7843.74 2495
7844.58 2481
7845.42 2499
7846.25 2445
7847.09 2438
7847.92 2395
7848.76 2494
7849.60 2423
7850.43 2326
7851.27 2348
7852.10 2344
7852.94 2329
7853.78 2331
7854.61 2356
7855.45 2365
7856.29 2319
7857.12 2287
7857.96 2383
7858.79 2416
7859.63 2384
7860.47 2356
7861.30 2410
7862.14 2365
7862.98 2357
7863.81 2384
7864.65 2376
7865.49 2327
7866.33 2317
7867.16 2390
7868.00 2432
7868.84 2345
7869.67 2434
7870.51 2426
7871.35 2408
7872.19 2423
7873.02 2496
7873.86 2490
7874.70 2517
7875.54 2555
7876.37 2499
7877.21 2677
7878.05 2753
7878.89 2868
7879.72 3062
7880.56 3160
7881.40 3026
7882.24 3010
7883.07 3019
7883.91 2914
7884.75 2931
7885.59 2859
7886.43 2832
7887.26 2828
7888.10 2717
7888.94 2774
7889.78 2714
7890.62 2620
7891.45 2644
7892.29 2701
7893.13 2640
7893.97 2604
7894.81 2610
7895.65 2628
7896.49 2626
7897.32 2525
7898.16 2557
7899.00 2575
7899.84 2575
7900.68 2591
7901.52 2558
7902.36 2536
7903.20 2552
7904.03 2496
7904.87 2459
7905.71 2434
7906.55 2254
7907.39 2310
7908.23 2308
7909.07 2230
7909.91 2173
7910.75 2200
7911.59 2218
7912.43 2201
7913.27 2223
7914.11 2239
7914.94 2202
7915.78 2277
7916.62 2324
7917.46 2336
7918.30 2330
7919.14 2416
7919.98 2384
7920.82 2361
7921.66 2362
7922.50 2377
7923.34 2341
7924.18 2278
7925.02 2176
7925.86 2140
7926.70 2080
7927.54 2134
7928.38 2116
7929.22 2128
7930.06 2053
7930.90 2013
7931.74 2032
7932.59 2027
7933.43 1979
7934.27 2009
7935.11 1940
7935.95 2015
7936.79 1998
7937.63 1984
7938.47 2005
7939.31 2042
7940.15 2039
7940.99 1981
7941.83 2031
7942.67 1999
7943.52 2013
7944.36 2008
7945.20 2044
7946.04 2059
7946.88 2030
7947.72 2004
7948.56 2046
7949.40 2079
7950.25 2178
7951.09 2145
7951.93 2117
7952.77 2161
7953.61 2182
7954.45 2266
7955.29 2311
7956.14 2380
7956.98 2337
7957.82 2407
7958.66 2393
7959.50 2381
7960.35 2384
7961.19 2413
7962.03 2461
7962.87 2387
7963.71 2488
7964.56 2466
7965.40 2461
7966.24 2489
7967.08 2476
7967.93 2631
7968.77 2655
7969.61 2677
7970.45 2658
7971.29 2602
7972.14 2610
7972.98 2596
7973.82 2533
7974.67 2494
7975.51 2397
7976.35 2374
7977.19 2397
7978.04 2393
7978.88 2334
7979.72 2325
7980.57 2323
7981.41 2289
7982.25 2324
7983.09 2295
7983.94 2172
7984.78 2207
7985.62 2191
7986.47 2203
7987.31 2261
7988.15 2194
7989.00 2198
7989.84 2212
7990.68 2145
7991.53 2027
7992.37 2029
7993.22 2058
7994.06 2032
7994.90 2112
7995.75 2186
7996.59 2214
7997.43 2227
7998.28 2279
7999.12 2384
7999.97 2533
8000.81 2702
8001.65 2748
8002.50 2677
8003.34 2838
8004.19 2756
8005.03 2684
8005.88 2589
8006.72 2471
8007.57 2386
8008.41 2356
8009.25 2197
8010.10 2116
8010.94 2013
8011.79 1920
8012.63 1879
8013.48 1798
8014.32 1813
8015.17 1771
8016.01 1823
8016.86 1844
8017.70 1781
8018.55 1776
8019.39 1763
8020.24 1759
8021.08 1791
8021.93 1656
8022.77 1636
8023.62 1658
8024.46 1646
8025.31 1635
8026.15 1704
8027.00 1656
8027.84 1622
8028.69 1615
8029.54 1643
8030.38 1640
8031.23 1689
8032.07 1669
8032.92 1663
8033.76 1688
8034.61 1605
8035.46 1631
8036.30 1585
8037.15 1636
8037.99 1652
8038.84 1661
8039.69 1650
8040.53 1608
8041.38 1623
8042.22 1592
8043.07 1662
8043.92 1632
8044.76 1607
8045.61 1596
8046.46 1576
8047.30 1634
8048.15 1602
8049.00 1604
8049.84 1629
8050.69 1651
8051.54 1638
8052.38 1679
8053.23 1595
8054.08 1602
8054.92 1611
8055.77 1579
8056.62 1586
8057.46 1565
8058.31 1598
8059.16 1615
8060.01 1567
8060.85 1557
8061.70 1590
8062.55 1593
8063.40 1531
8064.24 1539
8065.09 1572
8065.94 1613
8066.79 1619
8067.63 1589
8068.48 1540
8069.33 1566
8070.18 1562
8071.02 1507
8071.87 1539
8072.72 1502
8073.57 1514
8074.42 1512
8075.26 1471
8076.11 1469
8076.96 1491
8077.81 1450
8078.66 1481
8079.50 1543
8080.35 1468
8081.20 1447
8082.05 1453
8082.90 1504
8083.75 1474
8084.59 1460
8085.44 1461
8086.29 1524
8087.14 1439
8087.99 1418
8088.84 1500
8089.69 1486
8090.53 1469
8091.38 1444
8092.23 1389
8093.08 1383
8093.93 1454
8094.78 1394
8095.63 1447
8096.48 1412
8097.33 1395
8098.18 1404
8099.02 1428
8099.87 1414
8100.72 1437
8101.57 1453
8102.42 1427
8103.27 1360
8104.12 1389
8104.97 1447
8105.82 1421
8106.67 1473
8107.52 1446
8108.37 1453
8109.22 1393
8110.07 1386
8110.92 1347
8111.77 1356
8112.62 1334
8113.47 1368
8114.32 1372
8115.17 1367
8116.02 1399
8116.87 1384
8117.72 1346
8118.57 1365
8119.42 1350
8120.27 1347
8121.12 1366
8121.97 1410
8122.82 1377
8123.67 1385
8124.52 1405
8125.37 1440
8126.22 1464
8127.07 1411
8127.93 1432
8128.78 1478
8129.63 1376
8130.48 1422
8131.33 1415
8132.18 1479
8133.03 1459
8133.88 1423
8134.73 1370
8135.58 1405
8136.44 1440
8137.29 1403
8138.14 1453
8138.99 1466
8139.84 1428
8140.69 1398
8141.54 1388
8142.39 1432
8143.25 1429
8144.10 1405
8144.95 1449
8145.80 1430
8146.65 1500
8147.50 1472
8148.36 1532
8149.21 1552
8150.06 1547
8150.91 1532
8151.76 1556
8152.62 1587
8153.47 1621
8154.32 1618
8155.17 1646
8156.02 1706
8156.88 1631
8157.73 1751
8158.58 1790
8159.43 1807
8160.29 1752
8161.14 1723
8161.99 1728
8162.84 1640
8163.70 1669
8164.55 1608
8165.40 1530
8166.25 1555
8167.11 1488
8167.96 1496
8168.81 1502
8169.67 1454
8170.52 1459
8171.37 1505
8172.23 1503
8173.08 1502
8173.93 1473
8174.78 1431
8175.64 1376
8176.49 1391
8177.34 1398
8178.20 1350
8179.05 1376
8179.90 1331
8180.76 1324
8181.61 1296
8182.47 1285
8183.32 1307
8184.17 1341
8185.03 1325
8185.88 1299
8186.73 1254
8187.59 1242
8188.44 1254
8189.30 1289
8190.15 1307
8191.00 1259
8191.86 1231
8192.71 1255
8193.57 1230
8194.42 1243
8195.27 1259
8196.13 1245
8196.98 1222
8197.84 1240
8198.69 1217
8199.55 1163
8200.40 1193
8201.26 1254
8202.11 1216
8202.96 1230
8203.82 1227
8204.67 1227
8205.53 1191
8206.38 1197
8207.24 1150
8208.09 1167
8208.95 1213
8209.80 1228
8210.66 1268
8211.51 1221
8212.37 1154
8213.22 1224
8214.08 1249
8214.93 1236
8215.79 1252
8216.65 1212
8217.50 1275
8218.36 1242
8219.21 1198
8220.07 1227
8220.92 1259
8221.78 1324
8222.63 1286
8223.49 1264
8224.35 1335
8225.20 1270
8226.06 1271
8226.91 1204
8227.77 1243
8228.63 1229
8229.48 1196
8230.34 1221
8231.19 1172
8232.05 1212
8232.91 1222
8233.76 1192
8234.62 1175
8235.47 1223
8236.33 1200
8237.19 1213
8238.04 1216
8238.90 1248
8239.76 1238
8240.61 1259
8241.47 1246
8242.33 1217
8243.18 1255
8244.04 1217
8244.90 1217
8245.75 1192
8246.61 1215
8247.47 1206
8248.33 1214
8249.18 1183
8250.04 1235
8250.90 1223
8251.75 1247
8252.61 1211
8253.47 1147
8254.33 1220
8255.18 1207
8256.04 1208
8256.90 1194
8257.76 1245
8258.61 1224
8259.47 1210
8260.33 1247
8261.19 1217
8262.04 1182
8262.90 1224
8263.76 1228
8264.62 1212
8265.48 1234
8266.33 1272
8267.19 1230
8268.05 1266
8268.91 1239
8269.77 1224
8270.62 1229
8271.48 1183
8272.34 1285
8273.20 1288
8274.06 1249
8274.92 1192
8275.77 1270
8276.63 1229
8277.49 1174
8278.35 1242
8279.21 1263
8280.07 1239
8280.93 1270
8281.78 1261
8282.64 1252
8283.50 1269
8284.36 1268
8285.22 1294
8286.08 1289
8286.94 1317
8287.80 1337
8288.66 1295
8289.51 1366
8290.37 1391
8291.23 1380
8292.09 1375
8292.95 1413
8293.81 1403
8294.67 1416
8295.53 1469
8296.39 1445
8297.25 1424
8298.11 1466
8298.97 1447
8299.83 1426
8300.69 1453
8301.55 1432
8302.41 1420
8303.27 1440
8304.13 1420
8304.99 1429
8305.85 1417
8306.71 1362
8307.57 1374
8308.43 1340
8309.29 1342
8310.15 1369
8311.01 1370
8311.87 1375
8312.73 1359
8313.59 1361
8314.45 1392
8315.31 1324
8316.17 1306
8317.03 1338
8317.89 1327
8318.75 1328
8319.61 1321
8320.47 1289
8321.33 1287
8322.20 1336
8323.06 1295
8323.92 1313
8324.78 1246
8325.64 1306
8326.50 1288
8327.36 1253
8328.22 1310
8329.08 1259
8329.94 1278
8330.81 1290
8331.67 1291
8332.53 1212
8333.39 1249
8334.25 1278
8335.11 1255
8335.97 1222
8336.84 1274
8337.70 1220
8338.56 1242
8339.42 1276
8340.28 1277
8341.15 1278
8342.01 1263
8342.87 1267
8343.73 1313
8344.59 1277
8345.45 1211
8346.32 1228
8347.18 1212
8348.04 1269
8348.90 1234
8349.77 1197
8350.63 1200
8351.49 1270
8352.35 1236
8353.22 1296
8354.08 1288
8354.94 1286
8355.80 1255
8356.67 1248
8357.53 1216
8358.39 1267
8359.25 1224
8360.12 1248
8360.98 1239
8361.84 1245
8362.71 1306
8363.57 1274
8364.43 1304
8365.29 1268
8366.16 1323
8367.02 1280
8367.88 1289
8368.75 1318
8369.61 1285
8370.47 1307
8371.34 1324
8372.20 1312
8373.06 1309
8373.93 1327
8374.79 1328
8375.65 1335
8376.52 1330
8377.38 1343
8378.25 1314
8379.11 1321
8379.97 1339
8380.84 1389
8381.70 1342
8382.56 1347
8383.43 1436
8384.29 1408
8385.16 1389
8386.02 1424
8386.89 1438
8387.75 1422
8388.61 1451
8389.48 1415
8390.34 1426
8391.21 1417
8392.07 1452
8392.94 1453
8393.80 1414
8394.67 1415
8395.53 1435
8396.39 1447
8397.26 1432
8398.12 1424
8398.99 1464
8399.85 1553
8400.72 1493
8401.58 1501
8402.45 1556
8403.31 1523
8404.18 1550
8405.04 1558
8405.91 1489
8406.77 1514
8407.64 1537
8408.50 1603
8409.37 1569
8410.24 1556
8411.10 1559
8411.97 1580
8412.83 1625
8413.70 1603
8414.56 1561
8415.43 1628
8416.29 1589
8417.16 1615
8418.03 1646
8418.89 1647
8419.76 1662
8420.62 1663
8421.49 1656
8422.36 1625
8423.22 1685
8424.09 1715
8424.95 1715
8425.82 1755
8426.69 1776
8427.55 1777
8428.42 1736
8429.28 1774
8430.15 1808
8431.02 1862
8431.88 1799
8432.75 1788
8433.62 1824
8434.48 1949
8435.35 1907
8436.22 1953
8437.08 2033
8437.95 2064
8438.82 2090
8439.68 2170
8440.55 2266
8441.42 2301
8442.29 2332
8443.15 2357
8444.02 2404
8444.89 2536
8445.75 2571
8446.62 2581
8447.49 2695
8448.36 2670
8449.22 2670
8450.09 2706
8450.96 2697
8451.83 2794
8452.69 3076
8453.56 3192
8454.43 3459
8455.30 3857
8456.16 4120
8457.03 4277
8457.90 4614
8458.77 4682
8459.64 4594
8460.50 4555
8461.37 4457
8462.24 4268
8463.11 3913
8463.98 3648
8464.84 3460
8465.71 3113
8466.58 2976
8467.45 2722
8468.32 2549
8469.19 2409
8470.05 2308
8470.92 2194
8471.79 2139
8472.66 2124
8473.53 2068
8474.40 2033
8475.27 1969
8476.13 2027
8477.00 1995
8477.87 1877
8478.74 1909
8479.61 1809
8480.48 1826
8481.35 1728
8482.22 1772
8483.09 1759
8483.96 1758
8484.82 1751
8485.69 1783
8486.56 1784
8487.43 1769
8488.30 1798
8489.17 1820
8490.04 1828
8490.91 1864
8491.78 1769
8492.65 1747
8493.52 1757
8494.39 1728
8495.26 1712
8496.13 1750
8497.00 1751
8497.87 1749
8498.74 1753
8499.61 1680
8500.48 1695
8501.35 1623
8502.22 1655
8503.09 1646
8503.96 1647
8504.83 1619
8505.70 1600
8506.57 1664
8507.44 1708
8508.31 1753
8509.18 1746
8510.05 1691
8510.92 1691
8511.79 1726
8512.66 1733
8513.53 1786
8514.40 1765
8515.27 1712
8516.15 1726
8517.02 1686
8517.89 1746
8518.76 1696
8519.63 1697
8520.50 1761
8521.37 1733
8522.24 1774
8523.11 1691
8523.98 1762
8524.86 1721
8525.73 1725
8526.60 1752
8527.47 1731
8528.34 1785
8529.21 1729
8530.08 1729
8530.96 1811
8531.83 1804
8532.70 1778
8533.57 1730
8534.44 1768
8535.31 1811
8536.19 1763
8537.06 1798
8537.93 1780
8538.80 1830
8539.67 1792
8540.55 1725
8541.42 1782
8542.29 1803
8543.16 1718
8544.03 1689
8544.91 1696
8545.78 1694
8546.65 1712
8547.52 1654
8548.40 1712
8549.27 1767
8550.14 1789
8551.01 1780
8551.89 1794
8552.76 1839
8553.63 1891
8554.51 1942
8555.38 2037
8556.25 2062
8557.12 2039
8558.00 2034
8558.87 2005
8559.74 1944
8560.62 1835
8561.49 1873
8562.36 1825
8563.24 1756
8564.11 1692
8564.98 1641
8565.86 1694
8566.73 1703
8567.60 1665
8568.48 1657
8569.35 1625
8570.22 1666
8571.10 1633
8571.97 1576
8572.84 1622
8573.72 1584
8574.59 1605
8575.46 1552
8576.34 1548
8577.21 1551
8578.09 1540
8578.96 1520
8579.83 1457
8580.71 1443
8581.58 1446
8582.46 1420
8583.33 1457
8584.21 1457
8585.08 1491
8585.95 1467
8586.83 1472
8587.70 1497
8588.58 1505
8589.45 1461
8590.33 1505
8591.20 1508
8592.08 1437
8592.95 1439
8593.83 1445
8594.70 1472
8595.58 1496
8596.45 1505
8597.33 1488
8598.20 1481
8599.08 1526
8599.95 1517
8600.83 1528
8601.70 1550
8602.58 1555
8603.45 1560
8604.33 1562
8605.20 1547
8606.08 1545
8606.95 1542
8607.83 1511
8608.70 1525
8609.58 1559
8610.45 1637
8611.33 1613
8612.21 1621
8613.08 1612
8613.96 1610
8614.83 1622
8615.71 1615
8616.59 1610
8617.46 1565
8618.34 1636
8619.21 1600
8620.09 1611
8620.97 1607
8621.84 1647
8622.72 1697
8623.59 1656
8624.47 1603
8625.35 1610
8626.22 1614
8627.10 1682
8627.98 1660
8628.85 1682
8629.73 1717
8630.61 1733
8631.48 1667
8632.36 1760
8633.24 1734
8634.11 1656
8634.99 1717
8635.87 1744
8636.74 1793
8637.62 1748
8638.50 1745
8639.37 1765
8640.25 1829
8641.13 1811
8642.01 1802
8642.88 1840
8643.76 1838
8644.64 1868
8645.52 1859
8646.39 1896
8647.27 1920
8648.15 1936
8649.03 1938
8649.90 1974
8650.78 1970
8651.66 1973
8652.54 1972
8653.41 1979
8654.29 1974
8655.17 2050
8656.05 2027
8656.93 2017
8657.80 2058
8658.68 2084
8659.56 2145
8660.44 2153
8661.32 2131
8662.19 2113
8663.07 2129
8663.95 2156
8664.83 2150
8665.71 2202
8666.59 2194
8667.46 2291
8668.34 2342
8669.22 2424
8670.10 2566
8670.98 2676
8671.86 2746
8672.74 2821
8673.62 2881
8674.49 2928
8675.37 3035
8676.25 3011
8677.13 2999
8678.01 3039
8678.89 2936
8679.77 2856
8680.65 2806
8681.53 2833
8682.41 2747
8683.29 2724
8684.16 2660
8685.04 2644
8685.92 2686
8686.80 2892
8687.68 2986
8688.56 3125
8689.44 3401
8690.32 3806
8691.20 4121
8692.08 4471
8692.96 4730
8693.84 4887
8694.72 5056
8695.60 5163
8696.48 5174
8697.36 4875
8698.24 4644
8699.12 4390
8700.00 4122
8700.88 3760
8701.76 3391
8702.64 3241
8703.52 2981
8704.40 2779
8705.28 2610
8706.16 2458
8707.04 2321
8707.92 2256
8708.80 2194
8709.69 2086
8710.57 2049
8711.45 2048
8712.33 1982
8713.21 1962
8714.09 1930
8714.97 1836
8715.85 1894
8716.73 1886
8717.61 1929
8718.49 1841
8719.38 1816
8720.26 1861
8721.14 1852
8722.02 1829
8722.90 1819
8723.78 1807
8724.66 1850
8725.54 1824
8726.43 1802
8727.31 1800
8728.19 1790
8729.07 1826
8729.95 1863
8730.83 1871
8731.72 1922
8732.60 1859
8733.48 1814
8734.36 1822
8735.24 1816
8736.13 1858
8737.01 1821
8737.89 1848
8738.77 1805
8739.65 1809
8740.54 1786
8741.42 1797
8742.30 1805
8743.18 1781
8744.07 1804
8744.95 1793
8745.83 1836
8746.71 1812
8747.60 1851
8748.48 1893
8749.36 1825
8750.24 1898
8751.13 1937
8752.01 1941
8752.89 2022
8753.77 2068
8754.66 2137
8755.54 2189
8756.42 2223
8757.31 2256
8758.19 2322
8759.07 2412
8759.96 2395
8760.84 2488
8761.72 2454
8762.61 2438
8763.49 2452
8764.37 2383
8765.26 2367
8766.14 2302
8767.02 2297
8767.91 2225
8768.79 2279
8769.67 2284
8770.56 2320
8771.44 2303
8772.32 2211
8773.21 2289
8774.09 2270
8774.98 2245
8775.86 2257
8776.74 2172
8777.63 2138
8778.51 2149
8779.40 2098
8780.28 2100
8781.17 2093
8782.05 2079
8782.93 2081
8783.82 2067
8784.70 2017
8785.59 2021
8786.47 2080
8787.36 2013
8788.24 2042
8789.13 1993
8790.01 2037
8790.89 1981
8791.78 1953
8792.66 1976
8793.55 2035
8794.43 1987
8795.32 1997
8796.20 2008
8797.09 1926
8797.97 1984
8798.86 1941
8799.74 1946
8800.63 1983
8801.52 2022
8802.40 1985
8803.29 1937
8804.17 1938
8805.06 1903
8805.94 1889
8806.83 1928
8807.71 1911
8808.60 1961
8809.48 1897
8810.37 1894
8811.26 1842
8812.14 1784
8813.03 1801
8813.91 1760
8814.80 1779
8815.69 1782
8816.57 1729
8817.46 1742
8818.34 1778
8819.23 1791
8820.12 1752
8821.00 1762
8821.89 1795
8822.77 1830
8823.66 1756
8824.55 1711
8825.43 1717
8826.32 1765
8827.21 1739
8828.09 1729
8828.98 1723
8829.87 1765
8830.75 1738
8831.64 1663
8832.53 1641
8833.41 1659
8834.30 1661
8835.19 1681
8836.08 1642
8836.96 1584
8837.85 1557
8838.74 1570
8839.62 1620
8840.51 1540
8841.40 1540
8842.29 1567
8843.17 1568
8844.06 1536
8844.95 1534
8845.84 1526
8846.72 1568
8847.61 1585
8848.50 1505
8849.39 1544
8850.27 1479
8851.16 1515
8852.05 1501
8852.94 1480
8853.82 1445
8854.71 1429
8855.60 1497
8856.49 1475
8857.38 1466
8858.26 1461
8859.15 1412
8860.04 1431
8860.93 1390
8861.82 1364
8862.71 1401
8863.59 1441
8864.48 1479
8865.37 1438
8866.26 1442
8867.15 1430
8868.04 1380
8868.93 1379
8869.81 1414
8870.70 1404
8871.59 1332
8872.48 1365
8873.37 1338
8874.26 1375
8875.15 1347
8876.04 1322
8876.93 1270
8877.81 1277
8878.70 1314
8879.59 1354
8880.48 1321
8881.37 1313
8882.26 1304
8883.15 1343
8884.04 1329
8884.93 1306
8885.82 1320
8886.71 1270
8887.60 1291
8888.49 1279
8889.38 1321
8890.27 1334
8891.16 1237
8892.05 1296
8892.94 1269
8893.83 1296
8894.72 1276
8895.61 1302
8896.50 1289
8897.39 1242
8898.28 1262
8899.17 1297
8900.06 1263
8900.95 1295
8901.84 1284
8902.73 1243
8903.62 1309
8904.51 1347
8905.40 1316
8906.29 1288
8907.18 1249
8908.07 1273
8908.96 1270
8909.85 1237
8910.74 1231
8911.63 1309
8912.52 1277
8913.41 1216
8914.31 1203
8915.20 1244
8916.09 1239
8916.98 1149
8917.87 1194
8918.76 1213
8919.65 1217
8920.54 1190
8921.43 1225
8922.33 1215
8923.22 1178
8924.11 1223
8925.00 1200
8925.89 1167
8926.78 1174
8927.67 1203
8928.57 1140
8929.46 1188
8930.35 1185
8931.24 1168
8932.13 1158
8933.03 1167
8933.92 1160
8934.81 1167
8935.70 1146
8936.59 1179
8937.49 1186
8938.38 1173
8939.27 1178
8940.16 1157
8941.05 1134
8941.95 1170
8942.84 1159
8943.73 1143
8944.62 1127
8945.52 1126
8946.41 1139
8947.30 1126
8948.19 1163
8949.09 1125
8949.98 1121
8950.87 1144
8951.76 1124
8952.66 1173
8953.55 1163
8954.44 1096
8955.34 1110
8956.23 1096
8957.12 1086
8958.02 1104
8958.91 1109
8959.80 1111
8960.69 1113
8961.59 1162
8962.48 1128
8963.37 1089
8964.27 1130
8965.16 1180
8966.05 1189
8966.95 1159
8967.84 1115
8968.74 1146
8969.63 1127
8970.52 1147
8971.42 1142
8972.31 1186
8973.20 1135
8974.10 1142
8974.99 1163
8975.89 1184
8976.78 1109
8977.67 1178
8978.57 1139
8979.46 1155
8980.36 1112
8981.25 1112
8982.15 1134
8983.04 1118
8983.93 1096
8984.83 1105
8985.72 1112
8986.62 1078
8987.51 1117
8988.41 1112
8989.30 1095
8990.20 1064
8991.09 1040
8991.99 1078
8992.88 1099
8993.78 1041
8994.67 987
8995.57 1034
8996.46 1040
8997.36 1048
8998.25 1035
8999.15 1077
9000.04 1032
9000.94 1060
9001.83 1003
9002.73 1074
9003.62 1079
9004.52 1052
9005.41 1034
9006.31 1060
9007.20 1055
9008.10 1065
9009.00 1052
9009.89 1054
9010.79 1016
9011.68 1041
9012.58 1041
9013.47 1018
9014.37 1017
9015.27 1063
9016.16 1064
9017.06 1051
9017.95 1052
9018.85 1075
9019.75 1068
9020.64 1069
9021.54 1061
9022.43 1083
9023.33 1051
9024.23 1035
9025.12 1001
9026.02 1045
9026.92 1088
9027.81 1012
9028.71 1004
9029.61 1051
9030.50 1081
9031.40 1057
9032.30 1021
9033.19 1025
9034.09 1000
9034.99 1052
9035.88 1014
9036.78 1035
9037.68 1004
9038.58 1048
9039.47 1043
9040.37 1047
9041.27 1059
9042.16 1073
9043.06 1077
9043.96 1029
9044.86 998
9045.75 1022
9046.65 1076
9047.55 1084
9048.45 1083
9049.34 1098
9050.24 1042
9051.14 1080
9052.04 1054
9052.94 1093
9053.83 1138
9054.73 1095
9055.63 1115
9056.53 1129
9057.43 1125
9058.32 1058
9059.22 1100
9060.12 1213
9061.02 1194
9061.92 1110
9062.81 1113
9063.71 1140
9064.61 1141
9065.51 1132
9066.41 1168
9067.31 1177
9068.21 1172
9069.10 1169
9070.00 1147
9070.90 1114
9071.80 1039
9072.70 1114
9073.60 1133
9074.50 1102
9075.40 1110
9076.29 1091
9077.19 1081
9078.09 1132
9078.99 1127
9079.89 1101
9080.79 1109
9081.69 1143
9082.59 1133
9083.49 1167
9084.39 1146
9085.29 1169
9086.19 1151
9087.09 1134
9087.98 1156
9088.88 1185
9089.78 1203
9090.68 1238
9091.58 1207
9092.48 1171
9093.38 1178
9094.28 1189
9095.18 1196
9096.08 1178
9096.98 1197
9097.88 1128
9098.78 1203
9099.68 1229
9100.58 1198
9101.48 1190
9102.38 1164
9103.28 1172
9104.18 1108
9105.08 1104
9105.99 1126
9106.89 1156
9107.79 1099
9108.69 1109
9109.59 1107
9110.49 1111
9111.39 1095
9112.29 1117
9113.19 1089
9114.09 1107
9114.99 1046
9115.89 1099
9116.79 1137
9117.69 1082
9118.60 1021
9119.50 1052
9120.40 1056
9121.30 1086
9122.20 999
9123.10 1024
9124.00 1032
9124.90 1013
9125.81 1043
9126.71 1064
9127.61 1064
9128.51 1011
9129.41 1006
9130.31 1075
9131.22 1029
9132.12 1031
9133.02 1005
9133.92 1017
9134.82 1040
9135.72 1017
9136.63 1029
9137.53 1017
9138.43 1039
9139.33 1021
9140.23 1008
9141.14 1022
9142.04 1068
9142.94 1035
9143.84 1071
9144.75 995
9145.65 1013
9146.55 1059
9147.45 1079
9148.36 1054
9149.26 1003
9150.16 1029
9151.06 1043
9151.97 1052
9152.87 1025
9153.77 978
9154.67 1027
9155.58 1016
9156.48 996
9157.38 997
9158.29 1017
9159.19 987
9160.09 1007
9161.00 995
9161.90 965
9162.80 986
9163.71 1053
9164.61 1050
9165.51 991
9166.42 1045
9167.32 1018
9168.22 1022
9169.13 996
9170.03 995
9170.93 1023
9171.84 993
9172.74 1018
9173.64 1020
9174.55 976
9175.45 1029
9176.36 1068
9177.26 1010
9178.16 1016
9179.07 1013
9179.97 1079
9180.88 1057
9181.78 1059
9182.69 1006
9183.59 1026
9184.49 1046
9185.40 998
9186.30 999
9187.21 1013
9188.11 1021
9189.02 1037
9189.92 1046
9190.82 1043
9191.73 1026
9192.63 1021
9193.54 1027
9194.44 1050
9195.35 1062
9196.25 1056
9197.16 1094
9198.06 1050
9198.97 1100
9199.87 1113
9200.78 1113
9201.68 1125
9202.59 1083
9203.49 1085
9204.40 1119
9205.30 1108
9206.21 1122
9207.12 1078
9208.02 1085
9208.93 1060
9209.83 1098
9210.74 1076
9211.64 1020
9212.55 1005
9213.45 1060
9214.36 1031
9215.27 1024
9216.17 1035
9217.08 1036
9217.98 1052
9218.89 1036
9219.80 1007
9220.70 1056
9221.61 1070
9222.51 1042
9223.42 1027
9224.33 1045
9225.23 1040
9226.14 1004
9227.05 1001
9227.95 981
9228.86 993
9229.77 1017
9230.67 994
9231.58 1019
9232.49 997
9233.39 970
9234.30 1052
9235.21 1029
9236.11 994
9237.02 1011
9237.93 982
9238.83 1012
9239.74 994
9240.65 971
9241.55 966
9242.46 988
9243.37 1005
9244.28 946
9245.18 965
9246.09 1002
9247.00 1029
9247.91 984
9248.81 1018
9249.72 1031
9250.63 988
9251.54 974
9252.44 995
9253.35 958
9254.26 965
9255.17 1004
9256.07 982
9256.98 966
9257.89 976
9258.80 979
9259.71 967
9260.61 947
9261.52 961
9262.43 988
9263.34 987
9264.25 997
9265.16 999
9266.06 955
9266.97 978
9267.88 1030
9268.79 1032
9269.70 991
9270.61 994
9271.51 986
9272.42 959
9273.33 1000
9274.24 977
9275.15 1011
9276.06 1041
9276.97 1008
9277.88 998
9278.78 1021
9279.69 1032
9280.60 1032
9281.51 1038
9282.42 1036
9283.33 1001
9284.24 1007
9285.15 996
9286.06 1003
9286.97 991
9287.88 1000
9288.79 1023
9289.70 1055
9290.60 1008
9291.51 1013
9292.42 1020
9293.33 1031
9294.24 1027
9295.15 1047
9296.06 1090
9296.97 1036
9297.88 1043
9298.79 1060
9299.70 1044
9300.61 1013
9301.52 1019
9302.43 1040
9303.34 1028
9304.25 986
9305.16 1023
9306.07 1072
9306.98 1050
9307.89 1107
9308.80 1076
9309.71 1161
9310.63 1134
9311.54 1117
9312.45 1144
9313.36 1137
9314.27 1138
9315.18 1115
9316.09 1105
9317.00 1153
9317.91 1090
9318.82 1097
9319.73 1117
9320.64 1112
9321.55 1108
9322.47 1106
9323.38 1086
9324.29 1080
9325.20 1030
9326.11 1086
9327.02 1092
9327.93 1102
9328.84 1087
9329.76 1030
9330.67 1035
9331.58 1079
9332.49 1038
9333.40 1075
9334.31 1042
9335.23 1082
9336.14 1058
9337.05 1085
9337.96 1079
9338.87 1059
9339.78 1094
9340.70 1102
9341.61 1101
9342.52 1092
9343.43 1070
9344.34 1078
9345.26 1094
9346.17 1081
9347.08 1069
9347.99 1030
9348.91 1047
9349.82 1031
9350.73 1071
9351.64 1003
9352.56 1002
9353.47 976
9354.38 1012
9355.29 1011
9356.21 988
9357.12 978
9358.03 988
9358.94 1020
9359.86 1009
9360.77 1039
9361.68 1019
9362.60 959
9363.51 955
9364.42 961
9365.34 975
9366.25 990
9367.16 974
9368.08 976
9368.99 981
9369.90 1004
9370.82 990
9371.73 985
9372.64 975
9373.56 1008
9374.47 995
9375.38 1043
9376.30 1026
9377.21 1013
9378.12 1024
9379.04 1012
9379.95 969
9380.87 1008
9381.78 966
9382.69 970
9383.61 974
9384.52 1024
9385.44 1091
9386.35 1012
9387.27 1032
9388.18 1024
9389.09 1049
9390.01 1048
9390.92 1104
9391.84 1092
9392.75 1110
9393.67 1114
9394.58 1103
9395.50 1118
9396.41 1136
9397.32 1138
9398.24 1109
9399.15 1096
9400.07 1111
9400.98 1113
9401.90 1105
9402.81 1100
9403.73 1087
9404.64 1036
9405.56 1096
9406.47 1118
9407.39 1096
9408.30 1087
9409.22 1067
9410.14 1074
9411.05 1049
9411.97 1039
9412.88 1085
9413.80 1073
9414.71 1109
9415.63 1135
9416.54 1052
9417.46 1108
9418.38 1084
9419.29 1071
9420.21 1089
9421.12 1111
9422.04 1138
9422.95 1114
9423.87 1068
9424.79 1089
9425.70 1183
9426.62 1127
9427.54 1118
9428.45 1116
9429.37 1104
9430.28 1071
9431.20 1058
9432.12 1117
9433.03 1115
9433.95 1085
9434.87 1134
9435.78 1130
9436.70 1088
9437.62 1114
9438.53 1072
9439.45 1118
9440.37 1108
9441.28 1133
9442.20 1105
9443.12 1113
9444.03 1106
9444.95 1124
9445.87 1121
9446.79 1148
9447.70 1158
9448.62 1140
9449.54 1161
9450.45 1222
9451.37 1257
9452.29 1337
9453.21 1378
9454.12 1326
9455.04 1357
9455.96 1373
9456.88 1380
9457.79 1392
9458.71 1340
9459.63 1279
9460.55 1248
9461.47 1253
9462.38 1207
9463.30 1161
9464.22 1127
9465.14 1124
9466.06 1117
9466.97 1060
9467.89 1087
9468.81 1098
9469.73 1063
9470.65 1049
9471.56 1053
9472.48 1049
9473.40 1028
9474.32 1020
9475.24 1009
9476.16 1027
9477.08 1037
9477.99 1019
9478.91 1011
9479.83 1020
9480.75 1078
9481.67 1067
9482.59 1050
9483.51 1052
9484.43 1066
9485.34 1058
9486.26 1049
9487.18 1046
9488.10 1060
9489.02 1036
9489.94 1045
9490.86 1057
9491.78 1008
9492.70 1050
9493.62 1047
9494.54 1033
9495.46 1037
9496.38 1048
9497.30 1005
9498.22 1037
9499.13 1061
9500.05 1039
9500.97 1012
9501.89 1001
9502.81 1031
9503.73 984
9504.65 1031
9505.57 1042
9506.49 1030
9507.41 1022
9508.33 1001
9509.25 1009
9510.17 1028
9511.09 994
9512.01 990
9512.93 1010
9513.86 1061
9514.78 1055
9515.70 1019
9516.62 1059
9517.54 1037
9518.46 1048
9519.38 1004
9520.30 1016
9521.22 1070
9522.14 1056
9523.06 1072
9523.98 1068
9524.90 1022
9525.82 1002
9526.75 1039
9527.67 1102
9528.59 1052
9529.51 1056
9530.43 1090
9531.35 1137
9532.27 1144
9533.19 1147
9534.11 1157
9535.04 1161
9535.96 1153
9536.88 1162
9537.80 1178
9538.72 1137
9539.64 1123
9540.57 1122
9541.49 1074
9542.41 1066
9543.33 1061
9544.25 1048
9545.17 1027
9546.10 1027
9547.02 1017
9547.94 1023
9548.86 1010
9549.78 978
9550.71 1060
9551.63 1007
9552.55 983
9553.47 1002
9554.40 1035
9555.32 1044
9556.24 1004
9557.16 999
9558.09 974
9559.01 963
9559.93 1009
9560.85 984
9561.78 1042
9562.70 1050
9563.62 1055
9564.54 1022
9565.47 1012
9566.39 963
9567.31 1047
9568.24 1033
9569.16 1048
9570.08 1053
9571.00 1051
9571.93 1030
9572.85 1038
9573.77 1009
9574.70 982
9575.62 1041
9576.54 1043
9577.47 1037
9578.39 1000
9579.31 1042
9580.24 1000
9581.16 1019
9582.09 1007
9583.01 1026
9583.93 1043
9584.86 1034
9585.78 973
9586.70 1020
9587.63 1042
9588.55 982
9589.48 977
9590.40 1001
9591.32 1047
9592.25 982
9593.17 1008
9594.10 987
9595.02 1034
9595.95 1057
9596.87 1022
9597.79 1044
9598.72 1032
9599.64 1011
9600.57 1016
9601.49 1047
9602.42 1011
9603.34 1001
9604.27 1090
9605.19 1057
9606.12 1077
9607.04 1113
9607.97 1070
9608.89 1083
9609.82 1084
9610.74 1052
9611.67 1077
9612.59 1050
9613.52 1046
9614.44 1069
9615.37 1079
9616.29 1069
9617.22 1060
9618.14 1075
9619.07 1093
9619.99 1130
9620.92 1027
9621.85 1031
9622.77 1082
9623.70 1143
9624.62 1114
9625.55 1051
9626.47 1062
9627.40 1130
9628.33 1147
9629.25 1149
9630.18 1146
9631.10 1132
9632.03 1127
9632.96 1103
9633.88 1145
9634.81 1156
9635.73 1155
9636.66 1192
9637.59 1226
9638.51 1190
9639.44 1159
9640.37 1228
9641.29 1238
9642.22 1242
9643.15 1261
9644.07 1260
9645.00 1276
9645.93 1335
9646.85 1324
9647.78 1381
9648.71 1368
9649.63 1413
9650.56 1424
9651.49 1478
9652.41 1449
9653.34 1473
9654.27 1442
9655.20 1481
9656.12 1411
9657.05 1325
9657.98 1332
9658.90 1357
9659.83 1333
9660.76 1288
9661.69 1271
9662.61 1269
9663.54 1217
9664.47 1223
9665.40 1233
9666.32 1242
9667.25 1287
9668.18 1256
9669.11 1244
9670.04 1275
9670.96 1316
9671.89 1264
9672.82 1260
9673.75 1232
9674.68 1205
9675.60 1232
9676.53 1268
9677.46 1218
9678.39 1148
9679.32 1149
9680.25 1225
9681.17 1278
9682.10 1180
9683.03 1198
9683.96 1214
9684.89 1223
9685.82 1220
9686.75 1192
9687.67 1178
9688.60 1185
9689.53 1234
9690.46 1218
9691.39 1210
9692.32 1191
9693.25 1198
9694.18 1247
9695.11 1239
9696.03 1191
9696.96 1160
9697.89 1167
9698.82 1204
9699.75 1164
9700.68 1165
9701.61 1250
9702.54 1236
9703.47 1210
9704.40 1183
9705.33 1167
9706.26 1165
9707.19 1156
9708.12 1171
9709.05 1182
9709.98 1162
9710.91 1191
9711.84 1205
9712.77 1152
9713.70 1098
9714.63 1099
9715.56 1172
9716.49 1175
9717.42 1198
9718.35 1205
9719.28 1148
9720.21 1156
9721.14 1129
9722.07 1140
9723.00 1164
9723.93 1154
9724.86 1224
9725.79 1186
9726.72 1205
9727.65 1203
9728.58 1183
9729.51 1223
9730.44 1182
9731.37 1247
9732.31 1228
9733.24 1193
9734.17 1165
9735.10 1195
9736.03 1224
9736.96 1176
9737.89 1180
9738.82 1206
9739.75 1197
9740.69 1185
9741.62 1208
9742.55 1216
9743.48 1175
9744.41 1208
9745.34 1219
9746.27 1233
9747.21 1226
9748.14 1241
9749.07 1167
9750.00 1176
9750.93 1229
9751.86 1287
9752.80 1257
9753.73 1252
9754.66 1254
9755.59 1240
9756.52 1265
9757.46 1244
9758.39 1261
9759.32 1295
9760.25 1260
9761.18 1252
9762.12 1228
9763.05 1227
9763.98 1269
9764.91 1256
9765.85 1260
9766.78 1271
9767.71 1264
9768.64 1247
9769.58 1238
9770.51 1254
9771.44 1229
9772.37 1224
9773.31 1259
9774.24 1284
9775.17 1303
9776.11 1291
9777.04 1315
9777.97 1336
9778.91 1356
9779.84 1340
9780.77 1383
9781.71 1401
9782.64 1433
9783.57 1403
9784.51 1465
9785.44 1499
9786.37 1479
9787.31 1510
9788.24 1463
9789.17 1463
9790.11 1444
9791.04 1412
9791.97 1444
9792.91 1462
9793.84 1425
9794.77 1409
9795.71 1437
9796.64 1474
9797.58 1479
9798.51 1507
9799.44 1558
9800.38 1540
9801.31 1488
9802.25 1481
9803.18 1433
9804.12 1424
9805.05 1422
9805.98 1396
9806.92 1327
9807.85 1320
9808.79 1287
9809.72 1277
9810.66 1342
9811.59 1238
9812.53 1265
9813.46 1252
9814.40 1271
9815.33 1244
9816.27 1274
9817.20 1227
9818.14 1172
9819.07 1228
9820.01 1233
9820.94 1237
9821.88 1212
9822.81 1218
9823.75 1169
9824.68 1205
9825.62 1185
9826.55 1184
9827.49 1146
9828.42 1139
9829.36 1195
9830.29 1195
9831.23 1213
9832.17 1147
9833.10 1131
9834.04 1177
9834.97 1121
9835.91 1116
9836.84 1171
9837.78 1137
9838.72 1160
9839.65 1161
9840.59 1170
9841.52 1162
9842.46 1130
9843.40 1204
9844.33 1241
9845.27 1180
9846.20 1166
9847.14 1149
9848.08 1168
9849.01 1177
9849.95 1209
9850.89 1209
9851.82 1216
9852.76 1169
9853.70 1142
9854.63 1197
9855.57 1188
9856.51 1200
9857.44 1207
9858.38 1221
9859.32 1222
9860.25 1172
9861.19 1167
9862.13 1226
9863.07 1173
9864.00 1159
9864.94 1234
9865.88 1189
9866.81 1212
9867.75 1177
9868.69 1184
9869.63 1212
9870.56 1237
9871.50 1208
9872.44 1196
9873.38 1215
9874.31 1249
9875.25 1230
9876.19 1215
9877.13 1212
9878.07 1202
9879.00 1212
9879.94 1230
9880.88 1241
9881.82 1208
9882.75 1261
9883.69 1238
9884.63 1222
9885.57 1238
9886.51 1244
9887.45 1235
9888.38 1204
9889.32 1181
9890.26 1182
9891.20 1192
9892.14 1239
9893.08 1275
9894.01 1248
9894.95 1186
9895.89 1251
9896.83 1262
9897.77 1275
9898.71 1245
9899.65 1223
9900.59 1222
9901.52 1231
9902.46 1269
9903.40 1226
9904.34 1290
9905.28 1254
9906.22 1254
9907.16 1254
9908.10 1287
9909.04 1261
9909.98 1277
9910.92 1263
9911.86 1258
9912.80 1282
9913.73 1285
9914.67 1326
9915.61 1385
9916.55 1358
9917.49 1318
9918.43 1370
9919.37 1421
9920.31 1453
9921.25 1532
9922.19 1510
9923.13 1567
9924.07 1690
9925.01 1721
9925.95 1789
9926.89 1825
9927.83 1917
9928.77 1938
9929.71 1846
9930.65 1892
9931.59 1900
9932.53 1846
9933.47 1748
9934.41 1774
9935.36 1691
9936.30 1615
9937.24 1607
9938.18 1541
9939.12 1492
9940.06 1520
9941.00 1482
9941.94 1437
9942.88 1430
9943.82 1456
9944.76 1467
9945.70 1416
9946.64 1370
9947.59 1369
9948.53 1419
9949.47 1389
9950.41 1346
9951.35 1339
9952.29 1354
9953.23 1384
9954.17 1467
9955.12 1380
9956.06 1409
9957.00 1431
9957.94 1366
9958.88 1444
9959.82 1379
9960.77 1427
9961.71 1378
9962.65 1368
9963.59 1386
9964.53 1363
9965.48 1365
9966.42 1366
9967.36 1337
9968.30 1306
9969.24 1294
9970.19 1374
9971.13 1368
9972.07 1342
9973.01 1389
9973.95 1348
9974.90 1307
9975.84 1287
9976.78 1273
9977.72 1287
9978.67 1291
9979.61 1307
9980.55 1312
9981.50 1275
9982.44 1306
9983.38 1242
9984.32 1204
9985.27 1249
9986.21 1207
9987.15 1268
9988.10 1268
9989.04 1216
9989.98 1226
9990.92 1186
9991.87 1200
9992.81 1220
9993.75 1185
9994.70 1199
9995.64 1198
9996.58 1169
9997.53 1155
9998.47 1136
9999.41 1202
10000.36 1158
10001.30 1151
10002.25 1121
10003.19 1168
10004.13 1161
10005.08 1196
10006.02 1142
10006.96 1139
10007.91 1146
10008.85 1133
10009.80 1156
10010.74 1132
10011.68 1122
10012.63 1128
10013.57 1131
10014.52 1137
10015.46 1084
10016.41 1094
10017.35 1147
10018.29 1175
10019.24 1145
10020.18 1140
10021.13 1137
10022.07 1114
10023.02 1120
10023.96 1128
10024.91 1150
10025.85 1159
10026.80 1142
10027.74 1117
10028.69 1115
10029.63 1116
10030.58 1163
10031.52 1166
10032.47 1153
10033.41 1174
10034.36 1105
10035.30 1100
10036.25 1070
10037.19 1088
10038.14 1118
10039.08 1100
10040.03 1097
10040.97 1093
10041.92 1129
10042.87 1075
10043.81 1111
10044.76 1070
10045.70 1101
10046.65 1064
10047.59 1105
10048.54 1104
10049.49 1080
10050.43 1085
10051.38 1074
10052.32 1063
10053.27 1073
10054.22 1066
10055.16 1047
10056.11 1063
10057.05 1043
10058.00 1060
10058.95 1053
10059.89 1085
10060.84 1076
10061.79 1078
10062.73 1022
10063.68 1067
10064.63 1114
10065.57 1095
10066.52 1071
10067.47 1064
10068.41 1066
10069.36 1137
10070.31 1084
10071.25 1103
10072.20 1072
10073.15 1089
10074.10 1094
10075.04 1082
10075.99 1071
10076.94 1084
10077.88 1115
10078.83 1076
10079.78 1078
10080.73 1068
10081.67 1054
10082.62 1086
10083.57 1156
10084.52 1096
10085.46 1032
10086.41 1046
10087.36 1102
10088.31 1042
10089.25 1020
10090.20 1085
10091.15 1081
10092.10 1074
10093.05 1043
10093.99 1044
10094.94 1009
10095.89 1019
10096.84 1045
10097.79 1017
10098.73 998
10099.68 1038
10100.63 1074
10101.58 1000
10102.53 1024
10103.48 999
10104.42 1028
10105.37 1076
10106.32 1060
10107.27 1023
10108.22 1042
10109.17 1016
10110.12 987
10111.06 984
10112.01 983
10112.96 976
10113.91 1070
10114.86 986
10115.81 1003
10116.76 979
10117.71 1001
10118.66 1016
10119.61 1011
10120.56 993
10121.50 990
10122.45 997
10123.40 1015
10124.35 1009
10125.30 1016
10126.25 998
10127.20 998
10128.15 1026
10129.10 1047
10130.05 1031
10131.00 1009
10131.95 1025
10132.90 1033
10133.85 1040
10134.80 1058
10135.75 1015
10136.70 992
10137.65 1028
10138.60 997
10139.55 991
10140.50 1021
10141.45 1061
10142.40 1013
10143.35 1021
10144.30 1053
10145.25 1042
10146.20 1041
10147.15 1043
10148.10 1072
10149.05 1059
10150.00 1079
10150.95 1072
10151.90 1056
10152.86 1101
10153.81 1112
10154.76 1113
10155.71 1114
10156.66 1103
10157.61 1078
10158.56 1086
10159.51 1070
10160.46 1115
10161.41 1107
10162.37 1127
10163.32 1095
10164.27 1092
10165.22 1142
10166.17 1124
10167.12 1127
10168.07 1209
10169.03 1192
10169.98 1161
10170.93 1195
10171.88 1182
10172.83 1198
10173.78 1229
10174.74 1200
10175.69 1185
10176.64 1262
10177.59 1265
10178.54 1245
10179.49 1271
10180.45 1289
10181.40 1316
10182.35 1308
10183.30 1283
10184.26 1335
10185.21 1320
10186.16 1345
10187.11 1382
10188.06 1370
10189.02 1350
10189.97 1408
10190.92 1410
10191.87 1479
10192.83 1403
10193.78 1361
10194.73 1419
10195.69 1402
10196.64 1415
10197.59 1533
10198.54 1470
10199.50 1517
10200.45 1509
10201.40 1546
10202.36 1640
10203.31 1628
10204.26 1608
10205.22 1720
10206.17 1740
10207.12 1724
10208.08 1769
10209.03 1803
10209.98 1841
10210.94 1820
10211.89 1779
10212.84 1777
10213.80 1761
10214.75 1682
10215.70 1678
10216.66 1649
10217.61 1638
10218.56 1608
10219.52 1565
10220.47 1574
10221.43 1492
10222.38 1554
10223.33 1557
10224.29 1501
10225.24 1543
10226.20 1556
10227.15 1461
10228.11 1467
10229.06 1521
10230.01 1558
10230.97 1461
10231.92 1429
10232.88 1453
10233.83 1473
10234.79 1544
10235.74 1574
10236.70 1552
10237.65 1556
10238.60 1491
10239.56 1468
10240.51 1488
10241.47 1436
10242.42 1487
10243.38 1426
10244.33 1425
10245.29 1437
10246.24 1396
10247.20 1359
10248.15 1329
10249.11 1352
10250.07 1365
10251.02 1356
10251.98 1315
10252.93 1407
10253.89 1323
10254.84 1313
10255.80 1307
10256.75 1296
10257.71 1326
10258.67 1323
10259.62 1343
10260.58 1388
10261.53 1351
10262.49 1356
10263.44 1345
10264.40 1347
10265.36 1386
10266.31 1438
10267.27 1416
10268.22 1428
10269.18 1441
10270.14 1425
10271.09 1384
10272.05 1306
10273.01 1389
10273.96 1338
10274.92 1252
10275.87 1319
10276.83 1319
10277.79 1243
10278.74 1219
10279.70 1253
10280.66 1247
10281.61 1198
10282.57 1204
10283.53 1186
10284.49 1113
10285.44 1135
10286.40 1160
10287.36 1213
10288.31 1186
10289.27 1163
10290.23 1149
10291.18 1148
10292.14 1174
10293.10 1195
10294.06 1205
10295.01 1133
10295.97 1110
10296.93 1141
10297.89 1145
10298.84 1078
10299.80 1166
10300.76 1101
10301.72 1084
10302.67 1128
10303.63 1121
10304.59 1089
10305.55 1078
10306.51 1091
10307.46 1044
10308.42 1030
10309.38 1050
10310.34 1073
10311.30 1051
10312.25 1037
10313.21 1031
10314.17 1070
10315.13 1084
10316.09 1081
10317.05 1048
10318.00 1053
10318.96 1062
10319.92 1066
10320.88 1062
10321.84 1058
10322.80 1020
10323.76 1061
10324.71 1021
10325.67 1030
10326.63 1030
10327.59 1070
10328.55 1047
10329.51 1077
10330.47 1008
10331.43 1043
10332.39 1061
10333.35 1008
10334.30 1067
10335.26 1032
10336.22 1056
10337.18 1024
10338.14 1043
10339.10 1012
10340.06 1030
10341.02 1038
10341.98 1076
10342.94 1075
10343.90 1052
10344.86 1060
10345.82 1063
10346.78 1074
10347.74 1096
10348.70 1119
10349.66 1088
10350.62 1145
10351.58 1082
10352.54 1070
10353.50 1088
10354.46 1139
10355.42 1087
10356.38 1113
10357.34 1089
10358.30 1119
10359.26 1100
10360.22 1084
10361.18 1067
10362.14 1094
10363.10 1042
10364.06 1032
10365.02 1061
10365.98 1023
10366.94 1044
10367.90 1042
10368.87 981
10369.83 1049
10370.79 1065
10371.75 1009
10372.71 1021
10373.67 997
10374.63 979
10375.59 1027
10376.55 984
10377.51 982
10378.48 975
10379.44 1009
10380.40 970
10381.36 1021
10382.32 998
10383.28 983
10384.24 1001
10385.21 1018
10386.17 1039
10387.13 998
10388.09 998
10389.05 983
10390.01 994
10390.98 1006
10391.94 1035
10392.90 962
10393.86 999
10394.82 994
10395.79 998
10396.75 1003
10397.71 1030
10398.67 1036
10399.63 1026
10400.60 1024
10401.56 999
10402.52 1007
10403.48 1024
10404.45 1022
10405.41 1021
10406.37 1013
10407.33 1013
10408.30 996
10409.26 1038
10410.22 1034
10411.18 1077
10412.15 1062
10413.11 1090
10414.07 1124
10415.04 1167
10416.00 1139
10416.96 1190
10417.93 1185
10418.89 1244
10419.85 1226
10420.81 1252
10421.78 1310
10422.74 1274
10423.70 1271
10424.67 1262
10425.63 1299
10426.59 1300
10427.56 1316
10428.52 1276
10429.49 1210
10430.45 1235
10431.41 1173
10432.38 1124
10433.34 1144
10434.30 1070
10435.27 1103
10436.23 1071
10437.20 1054
10438.16 1011
10439.12 1019
10440.09 974
10441.05 989
10442.02 1024
10442.98 1003
10443.94 966
10444.91 958
10445.87 944
10446.84 947
10447.80 981
10448.77 982
10449.73 977
10450.70 924
10451.66 909
10452.63 934
10453.59 945
10454.55 960
10455.52 943
10456.48 933
10457.45 939
10458.41 944
10459.38 941
10460.34 879
10461.31 890
10462.27 914
10463.24 940
10464.20 936
10465.17 918
10466.14 941
10467.10 899
10468.07 903
10469.03 894
10470.00 923
10470.96 878
10471.93 926
10472.89 945
10473.86 929
10474.82 901
10475.79 928
10476.76 875
10477.72 917
10478.69 935
10479.65 935
10480.62 956
10481.59 966
10482.55 931
10483.52 907
10484.48 919
10485.45 956
10486.42 938
10487.38 926
10488.35 897
10489.32 904
10490.28 921
10491.25 960
10492.21 927
10493.18 958
10494.15 898
10495.11 917
10496.08 909
10497.05 907
10498.01 898
10498.98 919
10499.95 931
10500.92 917
10501.88 907
10502.85 955
10503.82 935
10504.78 935
10505.75 910
10506.72 908
10507.68 922
10508.65 934
10509.62 903
10510.59 893
10511.55 899
10512.52 862
10513.49 925
10514.46 934
10515.42 929
10516.39 938
10517.36 921
10518.33 896
10519.29 901
10520.26 858
10521.23 850
10522.20 914
10523.17 868
10524.13 922
10525.10 908
10526.07 904
10527.04 922
10528.01 915
10528.97 921
10529.94 921
10530.91 879
10531.88 916
10532.85 891
10533.82 879
10534.78 867
10535.75 918
10536.72 963
10537.69 951
10538.66 929
10539.63 919
10540.60 961
10541.56 924
10542.53 918
10543.50 922
10544.47 906
10545.44 934
10546.41 927
10547.38 898
10548.35 924
10549.32 957
10550.29 962
10551.25 965
10552.22 958
10553.19 968
10554.16 970
10555.13 1013
10556.10 993
10557.07 956
10558.04 959
10559.01 989
10559.98 1078
10560.95 1051
10561.92 1014
10562.89 1045
10563.86 1061
10564.83 1037
10565.80 1046
10566.77 1048
10567.74 1007
10568.71 1018
10569.68 1031
10570.65 1044
10571.62 989
10572.59 982
10573.56 988
10574.53 943
10575.50 953
10576.47 955
10577.44 959
10578.41 941
10579.38 936
10580.35 951
10581.32 942
10582.29 912
10583.26 960
10584.23 948
10585.21 916
10586.18 963
10587.15 936
10588.12 955
10589.09 966
10590.06 921
10591.03 923
10592.00 955
10592.97 971
10593.94 925
10594.92 932
10595.89 886
10596.86 989
10597.83 987
10598.80 971
10599.77 958
10600.74 930
10601.71 956
10602.69 928
10603.66 938
10604.63 919
10605.60 901
10606.57 926
10607.54 934
10608.52 893
10609.49 924
10610.46 924
10611.43 964
10612.40 960
10613.38 954
10614.35 954
10615.32 960
10616.29 948
10617.27 925
10618.24 942
10619.21 1002
10620.18 939
10621.15 979
10622.13 961
10623.10 969
10624.07 997
10625.04 967
10626.02 1014
10626.99 981
10627.96 1020
10628.94 1013
10629.91 1028
10630.88 1028
10631.85 1028
10632.83 988
10633.80 1070
10634.77 1066
10635.75 1066
10636.72 1068
10637.69 1068
10638.67 1084
10639.64 1107
10640.61 1119
10641.59 1107
10642.56 1210
10643.53 1154
10644.51 1135
10645.48 1115
10646.45 1088
10647.43 1083
10648.40 1078
10649.37 1011
10650.35 1029
10651.32 975
10652.30 991
10653.27 1021
10654.24 984
10655.22 960
10656.19 936
10657.16 984
10658.14 959
10659.11 956
10660.09 945
10661.06 976
10662.04 917
10663.01 963
10663.98 939
10664.96 945
10665.93 943
10666.91 955
10667.88 905
10668.86 893
10669.83 923
10670.81 952
10671.78 975
10672.76 938
10673.73 925
10674.71 904
10675.68 910
10676.66 926
10677.63 994
10678.61 941
10679.58 898
10680.56 934
10681.53 939
10682.51 999
10683.48 932
10684.46 919
10685.43 949
10686.41 931
10687.38 936
10688.36 949
10689.33 909
10690.31 943
10691.28 879
10692.26 910
10693.24 892
10694.21 829
10695.19 870
10696.16 907
10697.14 885
10698.12 863
10699.09 883
10700.07 901
10701.04 906
10702.02 874
10703.00 913
10703.97 889
10704.95 920
10705.92 881
10706.90 893
10707.88 860
10708.85 876
10709.83 905
10710.81 886
10711.78 930
10712.76 907
10713.74 896
10714.71 920
10715.69 913
10716.67 861
10717.64 901
10718.62 904
10719.60 953
10720.57 902
10721.55 909
10722.53 940
10723.50 941
10724.48 893
10725.46 878
10726.44 936
10727.41 922
10728.39 930
10729.37 912
10730.35 899
10731.32 930
10732.30 934
10733.28 906
10734.26 953
10735.23 896
10736.21 968
10737.19 943
10738.17 921
10739.14 920
10740.12 956
10741.10 971
10742.08 960
10743.06 941
10744.03 944
10745.01 936
10745.99 907
10746.97 927
10747.95 960
10748.92 924
10749.90 903
10750.88 939
10751.86 932
10752.84 919
10753.82 949
10754.79 915
10755.77 919
10756.75 904
10757.73 934
10758.71 921
10759.69 951
10760.67 920
10761.65 914
10762.62 937
10763.60 954
10764.58 942
10765.56 943
10766.54 937
10767.52 948
10768.50 942
10769.48 917
10770.46 982
10771.44 955
10772.42 964
10773.39 959
10774.37 976
10775.35 981
10776.33 970
10777.31 969
10778.29 1018
10779.27 995
10780.25 984
10781.23 974
10782.21 980
10783.19 981
10784.17 959
10785.15 948
10786.13 982
10787.11 983
10788.09 970
10789.07 992
10790.05 1004
10791.03 1003
10792.01 985
10792.99 1040
10793.97 965
10794.95 985
10795.93 957
10796.91 969
10797.89 1001
10798.87 996
10799.85 947
10800.83 972
10801.82 978
10802.80 985
10803.78 963
10804.76 960
10805.74 962
10806.72 901
10807.70 981
10808.68 936
10809.66 959
10810.64 989
10811.62 986
10812.61 1006
10813.59 940
10814.57 960
10815.55 953
10816.53 956
10817.51 974
10818.49 974
10819.47 998
10820.46 985
10821.44 977
10822.42 989
10823.40 1036
10824.38 1031
10825.36 1031
10826.35 1030
10827.33 1003
10828.31 1026
10829.29 984
10830.27 1031
10831.25 1042
10832.24 1005
10833.22 1000
10834.20 1031
10835.18 1048
10836.17 1052
10837.15 1064
10838.13 1036
10839.11 1064
10840.09 1046
10841.08 1097
10842.06 1056
10843.04 1036
10844.02 1045
10845.01 1059
10845.99 1074
10846.97 1057
10847.96 990
10848.94 1084
10849.92 1093
10850.90 1092
10851.89 1097
10852.87 1107
10853.85 1070
10854.84 1143
10855.82 1157
10856.80 1157
10857.78 1141
10858.77 1168
10859.75 1166
10860.73 1137
10861.72 1153
10862.70 1107
10863.68 1158
10864.67 1184
10865.65 1128
10866.64 1158
10867.62 1199
10868.60 1155
10869.59 1167
10870.57 1163
10871.55 1197
10872.54 1210
10873.52 1204
10874.51 1216
10875.49 1201
10876.47 1238
10877.46 1238
10878.44 1209
10879.43 1272
10880.41 1315
10881.39 1326
10882.38 1322
10883.36 1359
10884.35 1336
10885.33 1362
10886.32 1414
10887.30 1346
10888.29 1386
10889.27 1395
10890.25 1370
10891.24 1408
10892.22 1451
10893.21 1470
10894.19 1515
10895.18 1494
10896.16 1534
10897.15 1561
10898.13 1599
10899.12 1587
10900.10 1627
10901.09 1636
10902.07 1704
10903.06 1671
10904.04 1694
10905.03 1645
10906.01 1764
10907.00 1697
10907.99 1660
10908.97 1705
10909.96 1678
10910.94 1665
10911.93 1633
10912.91 1692
10913.90 1658
10914.88 1641
10915.87 1616
10916.86 1564
10917.84 1691
10918.83 1654
10919.81 1618
10920.80 1636
10921.79 1603
10922.77 1622
10923.76 1609
10924.74 1669
10925.73 1700
10926.72 1615
10927.70 1668
10928.69 1638
10929.68 1658
10930.66 1632
10931.65 1659
10932.64 1717
10933.62 1659
10934.61 1676
10935.60 1709
10936.58 1713
10937.57 1733
10938.56 1794
10939.54 1812
10940.53 1806
10941.52 1753
10942.50 1806
10943.49 1834
10944.48 1846
10945.47 1833
10946.45 1918
10947.44 1936
10948.43 1967
10949.41 1966
10950.40 1985
10951.39 2072
10952.38 2087
10953.36 2186
10954.35 2284
10955.34 2320
10956.33 2351
10957.31 2340
10958.30 2307
10959.29 2368
10960.28 2396
10961.27 2424
10962.25 2430
10963.24 2364
10964.23 2411
10965.22 2406
10966.21 2318
10967.19 2329
10968.18 2297
10969.17 2274
10970.16 2262
10971.15 2206
10972.13 2244
10973.12 2275
10974.11 2142
10975.10 2115
10976.09 2162
10977.08 2205
10978.07 2169
10979.05 2164
10980.04 2223
10981.03 2286
10982.02 2247
10983.01 2147
10984.00 2211
10984.99 2244
10985.98 2186
10986.96 2191
10987.95 2193
10988.94 2329
10989.93 2329
10990.92 2414
10991.91 2450
10992.90 2507
10993.89 2632
10994.88 2741
10995.87 2798
10996.86 2939
10997.85 2835
10998.84 2878
10999.83 3033
11000.82 3031
11001.81 3079
11002.79 3031
11003.78 3018
11004.77 3031
11005.76 2928
11006.75 2870
11007.74 2787
11008.73 2676
11009.72 2663
11010.71 2535
11011.70 2418
11012.69 2343
11013.68 2388
11014.67 2228
11015.67 2182
11016.66 2148
11017.65 2098
11018.64 2104
11019.63 2082
11020.62 2038
11021.61 1963
11022.60 1935
11023.59 1937
11024.58 1838
11025.57 1842
11026.56 1802
11027.55 1819
11028.54 1820
11029.53 1736
11030.52 1702
11031.52 1697
11032.51 1720
11033.50 1712
11034.49 1688
11035.48 1644
11036.47 1694
11037.46 1702
11038.45 1647
11039.45 1604
11040.44 1598
11041.43 1576
11042.42 1554
11043.41 1577
11044.40 1523
11045.39 1586
11046.39 1555
11047.38 1545
11048.37 1500
11049.36 1521
11050.35 1538
11051.35 1522
11052.34 1507
11053.33 1455
11054.32 1485
11055.31 1512
11056.31 1491
11057.30 1484
11058.29 1515
11059.28 1472
11060.27 1493
11061.27 1510
11062.26 1529
11063.25 1515
11064.24 1509
11065.24 1518
11066.23 1477
11067.22 1464
11068.21 1492
11069.21 1527
11070.20 1476
11071.19 1524
11072.19 1507
11073.18 1507
11074.17 1511
11075.16 1507
11076.16 1530
11077.15 1560
11078.14 1536
11079.14 1499
11080.13 1513
11081.12 1549
11082.12 1543
11083.11 1523
11084.10 1527
11085.10 1488
11086.09 1487
11087.08 1503
11088.08 1512
11089.07 1464
11090.06 1489
11091.06 1530
11092.05 1525
11093.04 1540
11094.04 1553
11095.03 1502
11096.03 1518
11097.02 1551
11098.01 1512
11099.01 1527
11100.00 1533
11101.00 1550
11101.99 1530
11102.98 1547
11103.98 1521
11104.97 1489
11105.97 1519
11106.96 1501
11107.96 1537
11108.95 1536
11109.95 1505
11110.94 1525
11111.93 1508
11112.93 1538
11113.92 1487
11114.92 1531
11115.91 1537
11116.91 1548
11117.90 1587
11118.90 1571
11119.89 1550
11120.89 1534
11121.88 1589
11122.88 1553
11123.87 1645
11124.87 1588
11125.86 1605
11126.86 1635
11127.85 1593
11128.85 1565
11129.84 1608
11130.84 1619
11131.84 1639
11132.83 1615
11133.83 1623
11134.82 1593
11135.82 1554
11136.81 1603
11137.81 1521
11138.81 1530
11139.80 1531
11140.80 1586
11141.79 1628
11142.79 1565
11143.79 1511
11144.78 1506
11145.78 1501
11146.77 1539
11147.77 1503
11148.77 1515
11149.76 1542
11150.76 1466
11151.75 1467
11152.75 1456
11153.75 1463
11154.74 1409
11155.74 1476
11156.74 1396
11157.73 1448
11158.73 1440
11159.73 1412
11160.72 1402
11161.72 1464
11162.72 1446
11163.71 1412
11164.71 1427
11165.71 1427
11166.71 1376
11167.70 1374
11168.70 1416
11169.70 1392
11170.69 1396
11171.69 1364
11172.69 1422
11173.69 1404
11174.68 1395
11175.68 1414
11176.68 1458
11177.68 1443
11178.67 1433
11179.67 1429
11180.67 1423
11181.67 1433
11182.66 1520
11183.66 1441
11184.66 1421
11185.66 1475
11186.66 1457
11187.65 1460
11188.65 1468
11189.65 1494
11190.65 1493
11191.65 1511
11192.64 1474
11193.64 1513
11194.64 1506
11195.64 1523
11196.64 1537
11197.64 1569
11198.63 1526
11199.63 1522
11200.63 1509
11201.63 1581
11202.63 1505
11203.63 1489
11204.63 1541
11205.63 1551
11206.62 1537
11207.62 1568
11208.62 1561
11209.62 1454
11210.62 1480
11211.62 1476
11212.62 1449
11213.62 1476
11214.62 1471
11215.62 1467
11216.61 1488
11217.61 1488
11218.61 1454
11219.61 1466
11220.61 1421
11221.61 1379
11222.61 1377
11223.61 1398
11224.61 1436
11225.61 1385
11226.61 1405
11227.61 1414
11228.61 1394
11229.61 1337
11230.61 1350
11231.61 1376
11232.61 1328
11233.61 1353
11234.61 1341
11235.61 1316
11236.61 1337
11237.61 1276
11238.61 1334
11239.61 1266
11240.61 1310
11241.61 1286
11242.61 1320
11243.61 1348
11244.61 1328
11245.61 1389
11246.61 1318
11247.61 1331
11248.62 1297
11249.62 1305
11250.62 1354
11251.62 1372
11252.62 1341
11253.62 1335
11254.62 1296
11255.62 1313
11256.62 1325
11257.62 1297
11258.62 1332
11259.63 1301
11260.63 1308
11261.63 1300
11262.63 1285
11263.63 1276
11264.63 1359
11265.63 1340
11266.64 1390
11267.64 1351
11268.64 1378
11269.64 1399
11270.64 1324
11271.64 1372
11272.65 1431
11273.65 1420
11274.65 1388
11275.65 1445
11276.65 1485
11277.65 1433
11278.66 1401
11279.66 1416
11280.66 1416
11281.66 1429
11282.67 1421
11283.67 1461
11284.67 1455
11285.67 1455
11286.67 1442
11287.68 1394
11288.68 1401
11289.68 1383
11290.68 1391
11291.69 1355
11292.69 1368
11293.69 1363
11294.70 1374
11295.70 1369
11296.70 1403
11297.70 1388
11298.71 1350
11299.71 1351
11300.71 1347
11301.72 1372
11302.72 1410
11303.72 1362
11304.72 1396
11305.73 1411
11306.73 1408
11307.73 1394
11308.74 1423
11309.74 1437
11310.74 1430
11311.75 1466
11312.75 1501
11313.76 1550
11314.76 1501
11315.76 1468
11316.77 1463
11317.77 1463
11318.77 1438
11319.78 1416
11320.78 1417
11321.79 1383
11322.79 1435
11323.79 1433
11324.80 1368
11325.80 1423
11326.81 1369
11327.81 1348
11328.81 1364
11329.82 1339
11330.82 1364
11331.83 1379
11332.83 1366
11333.84 1377
11334.84 1329
11335.85 1322
11336.85 1343
11337.85 1361
11338.86 1361
11339.86 1428
11340.87 1401
11341.87 1374
11342.88 1392
11343.88 1349
11344.89 1342
11345.89 1430
11346.90 1392
11347.90 1354
11348.91 1326
11349.91 1382
11350.92 1329
11351.92 1341
11352.93 1359
11353.94 1312
11354.94 1316
11355.95 1313
11356.95 1342
11357.96 1314
11358.96 1356
11359.97 1339
11360.97 1343
11361.98 1314
11362.99 1285
11363.99 1321
11365.00 1299
11366.00 1285
11367.01 1256
11368.02 1251
11369.02 1306
11370.03 1240
11371.03 1250
11372.04 1262
11373.05 1271
11374.05 1245
11375.06 1235
11376.06 1251
11377.07 1270
11378.08 1303
11379.08 1260
11380.09 1263
11381.10 1201
11382.10 1236
11383.11 1248
11384.12 1252
11385.12 1255
11386.13 1214
11387.14 1231
11388.14 1273
11389.15 1294
11390.16 1247
11391.17 1259
11392.17 1250
11393.18 1269
11394.19 1258
11395.19 1254
11396.20 1260
11397.21 1263
11398.22 1293
11399.22 1307
11400.23 1263
11401.24 1218
11402.25 1299
11403.25 1285
11404.26 1312
11405.27 1267
11406.28 1240
11407.28 1226
11408.29 1286
11409.30 1309
11410.31 1290
11411.31 1285
11412.32 1254
11413.33 1282
11414.34 1297
11415.35 1254
11416.35 1251
11417.36 1282
11418.37 1296
11419.38 1317
11420.39 1352
11421.40 1278
11422.40 1306
11423.41 1327
11424.42 1310
11425.43 1353
11426.44 1360
11427.45 1353
11428.46 1362
11429.46 1386
11430.47 1374
11431.48 1360
11432.49 1356
11433.50 1369
11434.51 1354
11435.52 1381
11436.53 1387
11437.54 1420
11438.54 1422
11439.55 1380
11440.56 1439
11441.57 1434
11442.58 1437
11443.59 1410
11444.60 1403
11445.61 1414
11446.62 1461
11447.63 1445
11448.64 1431
11449.65 1448
11450.66 1462
11451.67 1475
11452.68 1456
11453.69 1415
11454.70 1460
11455.71 1463
11456.72 1457
11457.73 1486
11458.74 1484
11459.75 1490
11460.76 1475
11461.77 1507
11462.78 1520
11463.79 1519
11464.80 1586
11465.81 1579
11466.82 1563
11467.83 1505
11468.84 1547
11469.85 1540
11470.86 1578
11471.87 1532
11472.88 1568
11473.89 1571
11474.90 1577
11475.91 1532
11476.92 1545
11477.93 1554
11478.95 1580
11479.96 1518
11480.97 1588
11481.98 1594
11482.99 1616
11484.00 1570
11485.01 1578
11486.02 1606
11487.03 1598
11488.05 1607
11489.06 1614
11490.07 1630
11491.08 1607
11492.09 1648
11493.10 1642
11494.11 1619
11495.13 1702
11496.14 1695
11497.15 1653
11498.16 1692
11499.17 1672
11500.18 1674
11501.20 1673
11502.21 1711
11503.22 1687
11504.23 1696
11505.24 1683
11506.26 1699
11507.27 1720
11508.28 1729
11509.29 1694
11510.30 1771
11511.32 1789
11512.33 1768
11513.34 1785
11514.35 1792
11515.37 1766
11516.38 1804
11517.39 1822
11518.40 1821
11519.42 1836
11520.43 1904
11521.44 1912
11522.45 1835
11523.47 1865
11524.48 1919
11525.49 1960
11526.51 2000
11527.52 1980
11528.53 1992
11529.55 2023
11530.56 2039
11531.57 2049
11532.59 2022
11533.60 2030
11534.61 2093
11535.63 2110
11536.64 2121
11537.65 2140
11538.67 2169
11539.68 2190
11540.69 2239
11541.71 2282
11542.72 2236
11543.73 2276
11544.75 2281
11545.76 2307
11546.78 2346
11547.79 2438
11548.80 2507
11549.82 2502
11550.83 2482
11551.85 2583
11552.86 2556
11553.87 2592
11554.89 2694
11555.90 2761
11556.92 2779
11557.93 2923
11558.95 2911
11559.96 2813
11560.97 2859
11561.99 2958
11563.00 2962
11564.02 3002
11565.03 3100
11566.05 3175
11567.06 3261
11568.08 3314
11569.09 3404
11570.11 3419
11571.12 3471
11572.14 3571
11573.15 3584
11574.17 3722
11575.18 3839
11576.20 3906
11577.21 4066
11578.23 4197
11579.24 4344
11580.26 4382
11581.27 4540
11582.29 4713
11583.30 4955
11584.32 5166
11585.33 5342
11586.35 5424
11587.37 5732
11588.38 6085
11589.40 6444
11590.41 6674
11591.43 6961
11592.44 7220
11593.46 7706
11594.48 8026
11595.49 8439
11596.51 8747
11597.52 9073
11598.54 9270
11599.56 9488
11600.57 9594
11601.59 9706
11602.61 9692
11603.62 9646
11604.64 9475
11605.66 9198
11606.67 8959
11607.69 8700
11608.70 8096
11609.72 7765
11610.74 7254
11611.75 6904
11612.77 6587
11613.79 6189
11614.81 5872
11615.82 5622
11616.84 5295
11617.86 5076
11618.87 4900
11619.89 4713
11620.91 4528
11621.92 4318
11622.94 4142
11623.96 3954
11624.98 3907
11625.99 3827
11627.01 3728
11628.03 3564
11629.05 3523
11630.06 3398
11631.08 3314
11632.10 3253
11633.12 3126
11634.13 3083
11635.15 2956
11636.17 2911
11637.19 2841
11638.20 2832
11639.22 2804
11640.24 2761
11641.26 2617
11642.28 2518
11643.29 2511
11644.31 2454
11645.33 2393
11646.35 2376
11647.37 2296
11648.39 2294
11649.40 2324
11650.42 2272
11651.44 2301
11652.46 2223
11653.48 2225
11654.50 2197
11655.51 2257
11656.53 2242
11657.55 2250
11658.57 2245
11659.59 2254
11660.61 2281
11661.63 2225
11662.65 2192
11663.67 2195
11664.68 2217
11665.70 2304
11666.72 2272
11667.74 2272
11668.76 2279
11669.78 2297
11670.80 2325
11671.82 2316
11672.84 2419
11673.86 2431
11674.88 2464
11675.90 2421
11676.92 2452
11677.94 2455
11678.96 2526
11679.98 2548
11680.99 2547
11682.01 2550
11683.03 2527
11684.05 2538
11685.07 2559
11686.09 2541
11687.11 2626
11688.13 2602
11689.15 2541
11690.17 2525
11691.19 2567
11692.21 2546
11693.24 2500
11694.26 2605
11695.28 2601
11696.30 2559
11697.32 2543
11698.34 2571
11699.36 2577
11700.38 2552
11701.40 2523
11702.42 2539
11703.44 2464
11704.46 2444
11705.48 2442
11706.50 2447
11707.52 2420
11708.54 2367
11709.57 2373
11710.59 2324
11711.61 2309
11712.63 2364
11713.65 2308
11714.67 2274
11715.69 2301
11716.71 2250
11717.73 2241
11718.76 2240
11719.78 2213
11720.80 2222
11721.82 2173
11722.84 2163
11723.86 2121
11724.89 2105
11725.91 2096
11726.93 2069
11727.95 2077
11728.97 2126
11729.99 2115
11731.02 2067
11732.04 2025
11733.06 2051
11734.08 2062
11735.10 2006
11736.13 2012
11737.15 2032
11738.17 2020
11739.19 1994
11740.22 1929
11741.24 1984
11742.26 2009
11743.28 1977
11744.30 2007
11745.33 2010
11746.35 1968
11747.37 1994
11748.40 2011
11749.42 1988
11750.44 1965
11751.46 1936
11752.49 1969
11753.51 1905
11754.53 1870
11755.56 1862
11756.58 1872
11757.60 1788
11758.62 1793
11759.65 1831
11760.67 1820
11761.69 1768
11762.72 1771
11763.74 1771
11764.76 1780
11765.79 1751
11766.81 1732
11767.83 1759
11768.86 1749
11769.88 1741
11770.91 1699
11771.93 1698
11772.95 1725
11773.98 1683
11775.00 1619
11776.02 1654
11777.05 1633
11778.07 1627
11779.10 1557
11780.12 1570
11781.14 1548
11782.17 1587
11783.19 1554
11784.22 1597
11785.24 1567
11786.26 1550
11787.29 1586
11788.31 1546
11789.34 1527
11790.36 1517
11791.39 1524
11792.41 1489
11793.44 1559
11794.46 1484
11795.49 1520
11796.51 1509
11797.54 1412
11798.56 1428
11799.59 1441
11800.61 1457
11801.63 1498
11802.66 1474
11803.69 1456
11804.71 1442
11805.74 1482
11806.76 1477
11807.79 1466
11808.81 1429
11809.84 1438
11810.86 1431
11811.89 1369
11812.91 1423
11813.94 1420
11814.96 1384
11815.99 1363
11817.01 1362
11818.04 1395
11819.07 1383
11820.09 1384
11821.12 1390
11822.14 1378
11823.17 1364
11824.20 1402
11825.22 1380
11826.25 1406
11827.27 1415
11828.30 1371
11829.33 1363
11830.35 1386
11831.38 1351
11832.40 1352
11833.43 1367
11834.46 1386
11835.48 1310
11836.51 1355
11837.54 1320
11838.56 1322
11839.59 1332
11840.62 1341
11841.64 1361
11842.67 1314
11843.70 1328
11844.72 1347
11845.75 1312
11846.78 1358
11847.80 1369
11848.83 1432
11849.86 1331
11850.89 1338
11851.91 1340
11852.94 1313
11853.97 1336
11854.99 1320
11856.02 1357
11857.05 1353
11858.08 1315
11859.10 1309
11860.13 1316
11861.16 1351
11862.19 1377
11863.21 1369
11864.24 1323
11865.27 1323
11866.30 1317
11867.33 1377
11868.35 1413
11869.38 1383
11870.41 1366
11871.44 1383
11872.47 1379
11873.49 1366
11874.52 1408
11875.55 1414
11876.58 1411
11877.61 1385
11878.63 1415
11879.66 1367
11880.69 1397
11881.72 1390
11882.75 1366
11883.78 1442
11884.81 1474
11885.83 1511
11886.86 1448
11887.89 1446
11888.92 1473
11889.95 1503
11890.98 1488
11892.01 1498
11893.04 1469
11894.06 1521
11895.09 1594
11896.12 1584
11897.15 1618
11898.18 1641
11899.21 1678
11900.24 1679
11901.27 1659
11902.30 1665
11903.33 1680
11904.36 1713
11905.39 1662
11906.42 1655
11907.45 1680
11908.48 1730
11909.50 1687
11910.53 1724
11911.56 1706
11912.59 1636
11913.62 1626
11914.65 1643
11915.68 1630
11916.71 1581
11917.74 1660
11918.77 1640
11919.80 1672
11920.83 1602
11921.86 1652
11922.89 1679
11923.92 1682
11924.95 1724
11925.99 1719
11927.02 1734
11928.05 1737
11929.08 1756
11930.11 1778
11931.14 1752
11932.17 1786
11933.20 1818
11934.23 1800
11935.26 1797
11936.29 1742
11937.32 1774
11938.35 1790
11939.38 1727
11940.41 1693
11941.45 1648
11942.48 1593
11943.51 1650
11944.54 1554
11945.57 1557
11946.60 1556
11947.63 1483
11948.66 1487
11949.70 1463
11950.73 1417
11951.76 1378
11952.79 1394
11953.82 1390
11954.85 1381
11955.88 1330
11956.92 1363
11957.95 1357
11958.98 1317
11960.01 1300
11961.04 1357
11962.08 1368
11963.11 1330
11964.14 1311
11965.17 1270
11966.20 1253
11967.24 1289
11968.27 1303
11969.30 1298
11970.33 1267
11971.36 1277
11972.40 1283
11973.43 1281
11974.46 1289
11975.49 1269
11976.53 1295
11977.56 1246
11978.59 1258
11979.62 1242
11980.66 1281
11981.69 1249
11982.72 1276
11983.76 1306
11984.79 1277
11985.82 1270
11986.85 1277
11987.89 1289
11988.92 1222
11989.95 1293
11990.99 1264
11992.02 1335
11993.05 1326
11994.09 1302
11995.12 1308
11996.15 1311
11997.19 1313
11998.22 1370
11999.25 1315
12000.29 1355
12001.32 1386
12002.35 1349
12003.39 1340
12004.42 1378
12005.46 1331
12006.49 1379
12007.52 1475
12008.56 1428
12009.59 1441
12010.63 1460
12011.66 1480
12012.69 1473
12013.73 1489
12014.76 1473
12015.80 1448
12016.83 1458
12017.86 1501
12018.90 1544
12019.93 1484
12020.97 1519
12022.00 1538
12023.04 1519
12024.07 1496
12025.11 1512
12026.14 1450
12027.18 1525
12028.21 1491
12029.25 1452
12030.28 1454
12031.32 1458
12032.35 1443
12033.39 1388
12034.42 1446
12035.46 1386
12036.49 1357
12037.53 1379
12038.56 1378
12039.60 1311
12040.63 1322
12041.67 1379
12042.70 1390
12043.74 1351
12044.77 1352
12045.81 1346
12046.84 1313
12047.88 1286
12048.92 1283
12049.95 1314
12050.99 1271
12052.02 1271
12053.06 1266
12054.09 1243
12055.13 1248
12056.17 1292
12057.20 1235
12058.24 1213
12059.27 1257
12060.31 1244
12061.35 1265
12062.38 1224
12063.42 1205
12064.46 1230
12065.49 1209
12066.53 1210
12067.56 1231
12068.60 1195
12069.64 1228
12070.67 1199
12071.71 1158
12072.75 1206
12073.78 1193
12074.82 1169
12075.86 1222
12076.89 1204
12077.93 1189
12078.97 1214
12080.01 1186
12081.04 1188
12082.08 1187
12083.12 1172
12084.15 1199
12085.19 1176
12086.23 1174
12087.27 1185
12088.30 1169
12089.34 1162
12090.38 1132
12091.41 1176
12092.45 1191
12093.49 1132
12094.53 1186
12095.57 1184
12096.60 1180
12097.64 1131
12098.68 1143
12099.72 1167
12100.75 1154
12101.79 1133
12102.83 1171
12103.87 1171
12104.91 1168
12105.94 1144
12106.98 1185
12108.02 1160
12109.06 1167
12110.10 1135
12111.14 1146
12112.17 1146
12113.21 1098
12114.25 1139
12115.29 1148
12116.33 1081
12117.37 1072
12118.40 1086
12119.44 1090
12120.48 1083
12121.52 1063
12122.56 1090
12123.60 1064
12124.64 1052
12125.68 1025
12126.72 1044
12127.75 1069
12128.79 1035
12129.83 1022
12130.87 1062
12131.91 1079
12132.95 1016
12133.99 1042
12135.03 1007
12136.07 991
12137.11 996
12138.15 1030
12139.19 962
12140.23 971
12141.27 1002
12142.31 1006
12143.35 1000
12144.38 1004
12145.42 994
12146.46 984
12147.50 1019
12148.54 1004
12149.58 995
12150.62 1019
12151.66 998
12152.70 969
12153.74 988
12154.78 1015
12155.82 1022
12156.87 1007
12157.91 1009
12158.95 993
12159.99 955
12161.03 994
12162.07 1009
12163.11 976
12164.15 967
12165.19 1023
12166.23 1007
12167.27 964
12168.31 977
12169.35 1019
12170.39 978
12171.43 960
12172.47 967
12173.52 1021
12174.56 1022
12175.60 969
12176.64 991
12177.68 979
12178.72 974
12179.76 1002
12180.80 988
12181.85 985
12182.89 977
12183.93 983
12184.97 1008
12186.01 988
12187.05 981
12188.09 1025
12189.14 1003
12190.18 972
12191.22 949
12192.26 951
12193.30 992
12194.34 990
12195.39 991
12196.43 1023
12197.47 1007
12198.51 959
12199.55 990
12200.60 1044
12201.64 972
12202.68 942
12203.72 966
12204.77 990
12205.81 974
12206.85 908
12207.89 984
12208.94 980
12209.98 991
12211.02 969
12212.06 1022
12213.11 1002
12214.15 996
12215.19 970
12216.23 970
12217.28 984
12218.32 1010
12219.36 1007
12220.41 991
12221.45 1012
12222.49 974
12223.54 1012
12224.58 978
12225.62 1006
12226.66 975
12227.71 976
12228.75 974
12229.79 982
12230.84 927
12231.88 963
12232.93 955
12233.97 994
12235.01 992
12236.06 1014
12237.10 1028
12238.14 981
12239.19 1000
12240.23 999
12241.28 1015
12242.32 1008
12243.36 1009
12244.41 976
12245.45 1024
12246.50 1012
12247.54 1003
12248.58 979
12249.63 1001
12250.67 1010
12251.72 999
12252.76 1001
12253.80 986
12254.85 1017
12255.89 951
12256.94 934
12257.98 950
12259.03 946
12260.07 937
12261.12 942
12262.16 928
12263.21 938
12264.25 891
12265.30 920
12266.34 907
12267.39 907
12268.43 902
12269.48 872
12270.52 900
12271.57 855
12272.61 866
12273.66 891
12274.70 930
12275.75 877
12276.79 834
12277.84 863
12278.88 895
12279.93 859
12280.98 853
12282.02 909
12283.07 897
12284.11 855
12285.16 853
12286.20 856
12287.25 856
12288.30 884
12289.34 866
12290.39 875
12291.43 832
12292.48 876
12293.53 853
12294.57 846
12295.62 850
12296.66 877
12297.71 895
12298.76 847
12299.80 850
12300.85 858
12301.90 886
12302.94 868
12303.99 878
12305.04 845
12306.08 921
12307.13 838
12308.18 877
12309.22 856
12310.27 888
12311.32 847
12312.36 838
12313.41 886
12314.46 907
12315.50 850
12316.55 863
12317.60 881
12318.65 869
12319.69 830
12320.74 810
12321.79 869
12322.83 831
12323.88 826
12324.93 798
12325.98 908
12327.02 854
12328.07 819
12329.12 852
12330.17 869
12331.21 881
12332.26 849
12333.31 821
12334.36 830
12335.41 831
12336.45 789
12337.50 848
12338.55 832
12339.60 851
12340.65 823
12341.69 857
12342.74 826
12343.79 851
12344.84 861
12345.89 881
12346.94 814
12347.98 815
12349.03 851
12350.08 835
12351.13 820
12352.18 823
12353.23 827
12354.28 804
12355.32 816
12356.37 806
12357.42 811
12358.47 815
12359.52 826
12360.57 840
12361.62 829
12362.67 812
12363.72 822
12364.76 831
12365.81 795
12366.86 809
12367.91 809
12368.96 861
12370.01 835
12371.06 836
12372.11 836
12373.16 864
12374.21 860
12375.26 851
12376.31 856
12377.36 823
12378.41 846
12379.46 855
12380.51 877
12381.56 843
12382.61 876
12383.66 869
12384.71 914
12385.76 860
12386.81 872
12387.86 855
12388.91 858
12389.96 842
12391.01 880
12392.06 914
12393.11 889
12394.16 881
12395.21 867
12396.26 894
12397.31 847
12398.36 883
12399.41 893
12400.46 901
12401.51 911
12402.56 853
12403.61 850
12404.66 914
12405.71 916
12406.77 868
12407.82 892
12408.87 889
12409.92 904
12410.97 921
12412.02 913
12413.07 876
12414.12 875
12415.17 889
12416.23 925
12417.28 886
12418.33 903
12419.38 906
12420.43 910
12421.48 925
12422.53 928
12423.59 923
12424.64 903
12425.69 932
12426.74 924
12427.79 911
12428.84 948
12429.90 945
12430.95 976
12432.00 967
12433.05 942
12434.10 932
12435.16 970
12436.21 985
12437.26 978
12438.31 988
12439.37 951
12440.42 969
12441.47 987
12442.52 948
12443.58 969
12444.63 965
12445.68 944
12446.73 971
12447.79 940
12448.84 928
12449.89 893
12450.94 928
12452.00 935
12453.05 931
12454.10 911
12455.16 912
12456.21 943
12457.26 940
12458.31 925
12459.37 937
12460.42 933
12461.47 895
12462.53 927
12463.58 905
12464.63 919
12465.69 940
12466.74 913
12467.79 952
12468.85 951
12469.90 957
12470.95 944
12472.01 952
12473.06 923
12474.12 938
12475.17 954
12476.22 1005
12477.28 1011
12478.33 1055
12479.39 1072
12480.44 1064
12481.49 1069
12482.55 1097
12483.60 1098
12484.66 1139
12485.71 1193
12486.76 1224
12487.82 1238
12488.87 1234
12489.93 1240
12490.98 1286
12492.04 1323
12493.09 1353
12494.15 1393
12495.20 1412
12496.25 1375
12497.31 1388
12498.36 1377
12499.42 1338
12500.47 1327
12501.53 1321
12502.58 1309
12503.64 1306
12504.69 1317
12505.75 1270
12506.80 1227
12507.86 1213
12508.91 1171
12509.97 1112
12511.03 1089
12512.08 1082
12513.14 1031
12514.19 980
12515.25 995
12516.30 1032
12517.36 967
12518.41 977
12519.47 993
12520.52 963
12521.58 995
12522.64 948
12523.69 926
12524.75 962
12525.80 934
12526.86 948
12527.92 894
12528.97 953
12530.03 900
12531.08 898
12532.14 909
12533.20 905
12534.25 919
12535.31 910
12536.37 890
12537.42 895
12538.48 892
12539.54 874
12540.59 888
12541.65 900
12542.70 847
12543.76 887
12544.82 864
12545.88 861
12546.93 864
12547.99 831
12549.05 867
12550.10 900
12551.16 888
12552.22 876
12553.27 924
12554.33 912
12555.39 897
12556.45 874
12557.50 883
12558.56 875
12559.62 889
12560.67 900
12561.73 921
12562.79 936
12563.85 949
12564.90 985
12565.96 947
12567.02 954
12568.08 985
12569.14 1046
12570.19 1008
12571.25 991
12572.31 1003
12573.37 1039
12574.42 1037
12575.48 1060
12576.54 1062
12577.60 1059
12578.66 1044
12579.72 1071
12580.77 1048
12581.83 1044
12582.89 1042
12583.95 1043
12585.01 1043
12586.07 1029
12587.12 1007
12588.18 1011
12589.24 988
12590.30 989
12591.36 1017
12592.42 986
12593.48 975
12594.53 941
12595.59 1012
12596.65 985
12597.71 953
12598.77 941
12599.83 960
12600.89 967
12601.95 951
12603.01 958
12604.07 918
12605.13 912
12606.18 904
12607.24 945
12608.30 941
12609.36 940
12610.42 983
12611.48 964
12612.54 911
12613.60 958
12614.66 935
12615.72 903
12616.78 994
12617.84 977
12618.90 948
12619.96 911
12621.02 927
12622.08 934
12623.14 955
12624.20 928
12625.26 901
12626.32 875
12627.38 935
12628.44 922
12629.50 923
12630.56 874
12631.62 887
12632.68 882
12633.74 896
12634.80 877
12635.86 855
12636.92 830
12637.98 829
12639.04 880
12640.11 868
12641.17 866
12642.23 884
12643.29 841
12644.35 862
12645.41 831
12646.47 869
12647.53 859
12648.59 882
12649.65 851
12650.72 836
12651.78 849
12652.84 840
12653.90 821
12654.96 863
12656.02 874
12657.08 836
12658.14 824
12659.21 845
12660.27 813
12661.33 825
12662.39 855
12663.45 832
12664.51 842
12665.58 796
12666.64 847
12667.70 852
12668.76 843
12669.82 818
12670.89 814
12671.95 801
12673.01 835
12674.07 835
12675.13 848
12676.20 803
12677.26 795
12678.32 836
12679.38 824
12680.45 828
12681.51 875
12682.57 795
12683.63 859
12684.70 848
12685.76 864
12686.82 841
12687.88 853
12688.95 848
12690.01 840
12691.07 834
12692.14 828
12693.20 847
12694.26 841
12695.32 861
12696.39 859
12697.45 892
12698.51 869
12699.58 855
12700.64 854
12701.70 896
12702.77 886
12703.83 867
12704.89 899
12705.96 868
12707.02 865
12708.08 851
12709.15 859
12710.21 870
12711.28 846
12712.34 828
12713.40 880
12714.47 862
12715.53 849
12716.59 842
12717.66 840
12718.72 869
12719.79 878
12720.85 901
12721.92 877
12722.98 879
12724.04 886
12725.11 879
12726.17 875
12727.24 872
12728.30 860
12729.37 859
12730.43 856
12731.49 867
12732.56 877
12733.62 892
12734.69 869
12735.75 869
12736.82 917
12737.88 881
12738.95 853
12740.01 916
12741.08 910
12742.14 880
12743.21 876
12744.27 860
12745.34 865
12746.40 856
12747.47 835
12748.53 836
12749.60 830
12750.66 873
12751.73 848
12752.79 823
12753.86 819
12754.93 806
12755.99 806
12757.06 815
12758.12 849
12759.19 780
12760.25 817
12761.32 823
12762.39 827
12763.45 803
12764.52 759
12765.58 803
12766.65 784
12767.72 771
12768.78 766
12769.85 771
12770.91 813
12771.98 799
12773.05 792
12774.11 775
12775.18 758
12776.25 763
12777.31 780
12778.38 800
12779.45 800
12780.51 784
12781.58 813
12782.65 785
12783.71 763
12784.78 766
12785.85 765
12786.91 751
12787.98 788
12789.05 770
12790.11 817
12791.18 806
12792.25 770
12793.31 778
12794.38 793
12795.45 805
12796.52 780
12797.58 820
12798.65 833
12799.72 816
12800.79 800
12801.85 818
12802.92 774
12803.99 827
12805.06 792
12806.12 829
12807.19 831
12808.26 806
12809.33 841
12810.39 849
12811.46 852
12812.53 864
12813.60 868
12814.67 849
12815.73 876
12816.80 883
12817.87 870
12818.94 878
12820.01 887
12821.08 885
12822.14 935
12823.21 875
12824.28 857
12825.35 846
12826.42 898
12827.49 892
12828.55 885
12829.62 846
12830.69 801
12831.76 805
12832.83 824
12833.90 815
12834.97 820
12836.04 820
12837.11 843
12838.17 798
12839.24 798
12840.31 772
12841.38 777
12842.45 780
12843.52 763
12844.59 806
12845.66 769
12846.73 784
12847.80 769
12848.87 757
12849.94 776
12851.01 746
12852.08 765
12853.14 776
12854.21 749
12855.28 724
12856.35 710
12857.42 719
12858.49 738
12859.56 723
12860.63 700
12861.70 705
12862.77 717
12863.84 732
12864.91 702
12865.98 697
12867.05 695
12868.12 722
12869.19 698
12870.26 672
12871.34 684
12872.41 731
12873.48 707
12874.55 698
12875.62 678
12876.69 695
12877.76 735
12878.83 711
12879.90 677
12880.97 672
12882.04 683
12883.11 649
12884.18 670
12885.25 706
12886.33 710
12887.40 689
12888.47 698
12889.54 718
12890.61 667
12891.68 678
12892.75 666
12893.82 689
12894.89 707
12895.97 647
12897.04 676
12898.11 666
12899.18 631
12900.25 663
12901.32 658
12902.40 667
12903.47 655
12904.54 692
12905.61 669
12906.68 670
12907.75 674
12908.83 675
12909.90 721
12910.97 714
12912.04 713
12913.11 685
12914.19 685
12915.26 658
12916.33 679
12917.40 682
12918.48 652
12919.55 648
12920.62 661
12921.69 665
12922.77 649
12923.84 625
12924.91 646
12925.98 613
12927.06 660
12928.13 660
12929.20 664
12930.27 622
12931.35 624
12932.42 597
12933.49 658
12934.57 639
12935.64 629
12936.71 619
12937.79 625
12938.86 615
12939.93 631
12941.01 607
12942.08 652
12943.15 626
12944.23 630
12945.30 650
12946.37 663
12947.45 618
12948.52 615
12949.59 603
12950.67 621
12951.74 594
12952.81 634
12953.89 650
12954.96 649
12956.04 664
12957.11 617
12958.18 610
12959.26 591
12960.33 619
12961.41 612
12962.48 624
12963.55 591
12964.63 603
12965.70 605
12966.78 620
12967.85 572
12968.93 601
12970.00 605
12971.07 642
12972.15 621
12973.22 636
12974.30 623
12975.37 612
12976.45 634
12977.52 622
12978.60 584
12979.67 578
12980.75 633
12981.82 652
12982.90 609
12983.97 606
12985.05 593
12986.12 644
12987.20 634
12988.27 625
12989.35 626
12990.42 615
12991.50 627
12992.57 600
12993.65 620
12994.73 616
12995.80 608
12996.88 615
12997.95 632
12999.03 621
13000.10 604
13001.18 628
13002.25 602
13003.33 608
13004.41 599
13005.48 617
13006.56 635
13007.63 637
13008.71 630
13009.79 634
13010.86 627
13011.94 632
13013.02 620
13014.09 621
13015.17 611
13016.24 599
13017.32 580
13018.40 627
13019.47 618
13020.55 620
13021.63 625
13022.70 628
13023.78 614
13024.86 618
13025.93 633
13027.01 645
13028.09 640
13029.16 617
13030.24 630
13031.32 640
13032.40 632
13033.47 617
13034.55 634
13035.63 644
13036.70 614
13037.78 612
13038.86 614
13039.94 639
13041.01 642
13042.09 641
13043.17 637
13044.25 606
13045.32 615
13046.40 656
13047.48 630
13048.56 650
13049.63 649
13050.71 649
13051.79 625
13052.87 600
13053.95 630
13055.02 636
13056.10 665
13057.18 667
13058.26 674
13059.34 626
13060.41 634
13061.49 638
13062.57 648
13063.65 618
13064.73 617
13065.81 636
13066.88 635
13067.96 631
13069.04 628
13070.12 638
13071.20 629
13072.28 620
13073.36 620
13074.43 636
13075.51 634
13076.59 634
13077.67 594
13078.75 637
13079.83 614
13080.91 619
13081.99 633
13083.07 645
13084.15 638
13085.23 619
13086.30 603
13087.38 630
13088.46 617
13089.54 602
13090.62 591
13091.70 607
13092.78 611
13093.86 604
13094.94 609
13096.02 588
13097.10 606
13098.18 622
13099.26 652
13100.34 611
13101.42 572
13102.50 593
13103.58 607
13104.66 605
13105.74 585
13106.82 603
13107.90 604
13108.98 610
13110.06 586
13111.14 605
13112.22 587
13113.30 595
13114.38 595
13115.46 599
13116.54 596
13117.62 599
13118.70 610
13119.78 589
13120.86 594
13121.95 592
13123.03 592
13124.11 610
13125.19 632
13126.27 592
13127.35 612
13128.43 605
13129.51 626
13130.59 638
13131.67 631
13132.76 606
13133.84 618
13134.92 619
13136.00 646
13137.08 619
13138.16 613
13139.24 631
13140.32 606
13141.41 606
13142.49 584
13143.57 592
13144.65 599
13145.73 614
13146.81 619
13147.90 632
13148.98 633
13150.06 654
13151.14 629
13152.22 653
13153.31 629
13154.39 651
13155.47 620
13156.55 642
13157.63 648
13158.72 626
13159.80 668
13160.88 647
13161.96 663
13163.05 658
13164.13 635
13165.21 641
13166.29 624
13167.38 630
13168.46 611
13169.54 625
13170.62 648
13171.71 627
13172.79 601
13173.87 632
13174.96 596
13176.04 630
13177.12 647
13178.20 626
13179.29 577
13180.37 617
13181.45 652
13182.54 652
13183.62 623
13184.70 608
13185.79 627
13186.87 638
13187.95 656
13189.04 658
13190.12 616
13191.20 618
13192.29 665
13193.37 666
13194.46 621
13195.54 640
13196.62 625
13197.71 621
13198.79 621
13199.88 622
13200.96 642
13202.04 622
13203.13 618
13204.21 642
13205.30 630
13206.38 634
13207.46 645
13208.55 698
13209.63 654
13210.72 647
13211.80 638
13212.89 661
13213.97 688
13215.05 674
13216.14 679
13217.22 676
13218.31 643
13219.39 641
13220.48 664
13221.56 641
13222.65 639
13223.73 626
13224.82 688
13225.90 684
13226.99 664
13228.07 671
13229.16 677
13230.24 693
13231.33 659
13232.41 683
13233.50 656
13234.58 655
13235.67 707
13236.76 699
13237.84 693
13238.93 662
13240.01 687
13241.10 689
13242.18 689
13243.27 692
13244.35 678
13245.44 702
13246.53 710
13247.61 738
13248.70 713
13249.78 722
13250.87 710
13251.96 713
13253.04 710
13254.13 689
13255.21 743
13256.30 710
13257.39 726
13258.47 714
13259.56 739
13260.65 723
13261.73 780
13262.82 744
13263.91 721
13264.99 772
13266.08 764
13267.17 709
13268.25 742
13269.34 806
13270.43 743
13271.51 774
13272.60 735
13273.69 753
13274.77 774
13275.86 785
13276.95 809
13278.04 784
13279.12 795
13280.21 775
13281.30 781
13282.38 798
13283.47 796
13284.56 803
13285.65 842
13286.73 855
13287.82 848
13288.91 805
13290.00 863
13291.08 799
13292.17 805
13293.26 846
13294.35 862
13295.44 847
13296.52 820
13297.61 851
13298.70 862
13299.79 854
13300.88 858
13301.96 898
13303.05 848
13304.14 892
13305.23 901
13306.32 919
13307.41 870
13308.49 911
13309.58 898
13310.67 879
13311.76 874
13312.85 916
13313.94 919
13315.02 882
13316.11 881
13317.20 888
13318.29 919
13319.38 905
13320.47 904
13321.56 917
13322.65 928
13323.74 861
13324.82 878
13325.91 916
13327.00 906
13328.09 910
13329.18 923
13330.27 879
13331.36 924
13332.45 875
13333.54 884
13334.63 939
13335.72 916
13336.81 965
13337.90 921
13338.99 933
13340.08 923
13341.17 926
13342.26 884
13343.35 915
13344.44 935
13345.53 965
13346.61 948
13347.70 940
13348.79 962
13349.89 953
13350.98 992
13352.07 980
13353.16 993
13354.25 933
13355.34 940
13356.43 978
13357.52 972
13358.61 1004
13359.70 1032
13360.79 1017
13361.88 974
13362.97 991
13364.06 1051
13365.15 1000
13366.24 1036
13367.33 1052
13368.42 1012
13369.51 1021
13370.60 1001
13371.70 994
13372.79 973
13373.88 991
13374.97 1026
13376.06 952
13377.15 960
13378.24 1003
13379.33 967
13380.43 983
13381.52 881
13382.61 894
13383.70 917
13384.79 907
13385.88 924
13386.97 920
13388.07 893
13389.16 897
13390.25 890
13391.34 925
13392.43 881
13393.52 872
13394.62 886
13395.71 867
13396.80 884
13397.89 877
13398.98 900
13400.08 875
13401.17 869
13402.26 841
13403.35 843
13404.45 894
13405.54 876
13406.63 855
13407.72 861
13408.82 857
13409.91 856
13411.00 887
13412.09 855
13413.19 857
13414.28 862
13415.37 918
13416.46 883
13417.56 860
13418.65 837
13419.74 871
13420.84 884
13421.93 838
13423.02 875
13424.11 873
13425.21 868
13426.30 874
13427.39 863
13428.49 888
13429.58 901
13430.67 874
13431.77 929
13432.86 891
13433.95 890
13435.05 893
13436.14 895
13437.24 915
13438.33 954
13439.42 902
13440.52 905
13441.61 942
13442.70 948
13443.80 926
13444.89 965
13445.99 939
13447.08 941
13448.17 1003
13449.27 947
13450.36 927
13451.46 927
13452.55 992
13453.64 965
13454.74 997
13455.83 988
13456.93 964
13458.02 986
13459.12 986
13460.21 992
13461.31 1007
13462.40 1036
13463.50 1042
13464.59 1034
13465.69 1026
13466.78 1019
13467.87 1062
13468.97 1044
13470.06 1059
13471.16 1015
13472.25 1030
13473.35 1055
13474.44 1021
13475.54 1001
13476.64 1072
13477.73 1061
13478.83 1086
13479.92 1064
13481.02 1033
13482.11 1077
13483.21 1054
13484.30 1053
13485.40 1080
13486.49 1092
13487.59 1075
13488.69 1112
13489.78 1102
13490.88 1101
13491.97 1104
13493.07 1114
13494.17 1139
13495.26 1130
13496.36 1132
13497.45 1166
13498.55 1116
13499.65 1153
13500.74 1137
13501.84 1121
13502.93 1156
13504.03 1137
13505.13 1131
13506.22 1149
13507.32 1142
13508.42 1115
13509.51 1146
13510.61 1106
13511.71 1059
13512.80 1061
13513.90 1078
13515.00 1056
13516.09 1010
13517.19 994
13518.29 989
13519.38 976
13520.48 991
13521.58 955
13522.68 981
13523.77 962
13524.87 955
13525.97 964
13527.06 961
13528.16 943
13529.26 944
13530.36 909
13531.45 930
13532.55 918
13533.65 887
13534.75 912
13535.84 888
13536.94 871
13538.04 872
13539.14 863
13540.23 882
13541.33 867
13542.43 898
13543.53 904
13544.63 929
13545.72 862
13546.82 869
13547.92 872
13549.02 895
13550.12 884
13551.22 882
13552.31 856
13553.41 852
13554.51 877
13555.61 889
13556.71 871
13557.81 876
13558.90 905
13560.00 860
13561.10 873
13562.20 864
13563.30 910
13564.40 862
13565.50 887
13566.60 899
13567.69 919
13568.79 869
13569.89 889
13570.99 880
13572.09 898
13573.19 877
13574.29 888
13575.39 897
13576.49 852
13577.59 887
13578.69 938
13579.79 937
13580.89 885
13581.98 906
13583.08 909
13584.18 958
13585.28 871
13586.38 900
13587.48 887
13588.58 918
13589.68 945
13590.78 964
13591.88 955
13592.98 928
13594.08 920
13595.18 922
13596.28 907
13597.38 922
13598.48 984
13599.58 977
13600.68 1014
13601.78 942
13602.88 984
13603.98 1022
13605.08 991
13606.18 977
13607.29 1023
13608.39 1033
13609.49 957
13610.59 974
13611.69 1001
13612.79 1013
13613.89 1008
13614.99 1014
13616.09 1040
13617.19 1047
13618.29 1036
13619.39 1007
13620.50 1013
13621.60 994
13622.70 1019
13623.80 1008
13624.90 1014
13626.00 1017
13627.10 1050
13628.20 1017
13629.31 1057
13630.41 1050
13631.51 1045
13632.61 1074
13633.71 1066
13634.81 1027
13635.91 1053
13637.02 1058
13638.12 1075
13639.22 1055
13640.32 1026
13641.42 1024
13642.53 990
13643.63 1024
13644.73 1089
13645.83 1024
13646.93 997
13648.04 1014
13649.14 1009
13650.24 976
13651.34 986
13652.45 990
13653.55 1007
13654.65 1003
13655.75 955
13656.85 968
13657.96 1004
13659.06 981
13660.16 973
13661.27 946
13662.37 994
13663.47 970
13664.57 959
13665.68 973
13666.78 995
13667.88 961
13668.99 914
13670.09 980
13671.19 973
13672.29 950
13673.40 955
13674.50 977
13675.60 945
13676.71 946
13677.81 967
13678.91 998
13680.02 946
13681.12 923
13682.23 941
13683.33 970
13684.43 953
13685.54 970
13686.64 958
13687.74 949
13688.85 985
13689.95 1000
13691.06 1006
13692.16 944
13693.26 946
13694.37 1017
13695.47 994
13696.58 971
13697.68 968
13698.78 981
13699.89 1018
13700.99 958
13702.10 1000
13703.20 993
13704.31 1011
13705.41 1063
13706.51 1047
13707.62 1012
13708.72 1019
13709.83 1037
13710.93 1046
13712.04 1068
13713.14 1062
13714.25 1068
13715.35 1082
13716.46 1091
13717.56 1059
13718.67 1075
13719.77 1139
13720.88 1149
13721.98 1101
13723.09 1175
13724.19 1174
13725.30 1152
13726.40 1158
13727.51 1188
13728.61 1147
13729.72 1205
13730.83 1275
13731.93 1226
13733.04 1223
13734.14 1206
13735.25 1203
13736.35 1218
13737.46 1233
13738.57 1237
13739.67 1271
13740.78 1252
13741.88 1297
13742.99 1262
13744.09 1276
13745.20 1327
13746.31 1336
13747.41 1329
13748.52 1348
13749.63 1414
13750.73 1347
13751.84 1425
13752.94 1378
13754.05 1448
13755.16 1487
13756.26 1502
13757.37 1544
13758.48 1562
13759.58 1553
13760.69 1592
13761.80 1616
13762.90 1659
13764.01 1666
13765.12 1723
13766.22 1725
13767.33 1743
13768.44 1732
13769.55 1805
13770.65 1867
13771.76 1877
13772.87 1820
13773.97 1804
13775.08 1830
13776.19 1815
13777.30 1830
13778.40 1823
13779.51 1847
13780.62 1798
13781.73 1735
13782.83 1670
13783.94 1658
13785.05 1619
13786.16 1554
13787.26 1583
13788.37 1523
13789.48 1512
13790.59 1466
13791.70 1412
13792.80 1378
13793.91 1366
13795.02 1300
13796.13 1331
13797.24 1362
13798.35 1359
13799.45 1351
13800.56 1320
13801.67 1311
13802.78 1291
13803.89 1311
13805.00 1318
13806.10 1246
13807.21 1234
13808.32 1262
13809.43 1239
13810.54 1258
13811.65 1270
13812.76 1236
13813.86 1198
13814.97 1234
13816.08 1182
13817.19 1172
13818.30 1125
13819.41 1157
13820.52 1187
13821.63 1167
13822.74 1161
13823.85 1184
13824.96 1130
13826.06 1150
13827.17 1156
13828.28 1133
13829.39 1146
13830.50 1112
13831.61 1130
13832.72 1156
13833.83 1171
13834.94 1139
13836.05 1140
13837.16 1109
13838.27 1141
13839.38 1105
13840.49 1089
13841.60 1125
13842.71 1170
13843.82 1131
13844.93 1129
13846.04 1159
13847.15 1164
13848.26 1175
13849.37 1155
13850.48 1175
13851.59 1156
13852.70 1145
13853.81 1182
13854.92 1151
13856.03 1158
13857.14 1178
13858.25 1215
13859.37 1191
13860.48 1226
13861.59 1217
13862.70 1202
13863.81 1202
13864.92 1208
13866.03 1195
13867.14 1231
13868.25 1301
13869.36 1250
13870.47 1202
13871.59 1243
13872.70 1246
13873.81 1252
13874.92 1290
13876.03 1276
13877.14 1340
13878.25 1352
13879.36 1397
13880.48 1362
13881.59 1378
13882.70 1384
13883.81 1365
13884.92 1363
13886.03 1391
13887.15 1414
13888.26 1409
13889.37 1473
13890.48 1434
13891.59 1484
13892.71 1527
13893.82 1527
13894.93 1555
13896.04 1526
13897.15 1512
13898.27 1495
13899.38 1490
13900.49 1444
13901.60 1470
13902.72 1483
13903.83 1486
13904.94 1439
13906.05 1416
13907.17 1405
13908.28 1359
13909.39 1384
13910.50 1416
13911.62 1342
13912.73 1369
13913.84 1312
13914.95 1333
13916.07 1343
13917.18 1278
13918.29 1285
13919.41 1294
13920.52 1276
13921.63 1298
13922.75 1260
13923.86 1245
13924.97 1278
13926.09 1309
13927.20 1317
13928.31 1247
13929.43 1237
13930.54 1266
13931.65 1274
13932.77 1263
13933.88 1205
13934.99 1235
13936.11 1191
13937.22 1165
13938.34 1213
13939.45 1206
13940.56 1181
13941.68 1200
13942.79 1173
13943.91 1143
13945.02 1174
13946.13 1173
13947.25 1144
13948.36 1128
13949.48 1107
13950.59 1110
13951.70 1118
13952.82 1080
13953.93 1068
13955.05 1092
13956.16 1119
13957.28 1133
13958.39 1062
13959.51 1079
13960.62 1049
13961.74 1104
13962.85 1104
13963.97 1051
13965.08 1060
13966.20 1039
13967.31 1058
13968.43 1057
13969.54 1058
13970.66 1063
13971.77 1053
13972.89 1037
13974.00 1054
13975.12 1053
13976.23 1058
13977.35 1057
13978.46 1069
13979.58 1084
13980.69 1078
13981.81 1021
13982.92 1043
13984.04 1043
13985.16 1045
13986.27 1032
13987.39 1024
13988.50 1037
13989.62 1077
13990.74 1033
13991.85 1035
13992.97 1063
13994.08 1028
13995.20 1051
13996.32 1058
13997.43 1049
13998.55 1028
13999.66 1048
14000.78 1037
14001.90 1016
14003.01 1013
14004.13 1020
14005.25 1042
14006.36 1031
14007.48 1013
14008.60 1061
14009.71 1022
14010.83 1026
14011.95 1034
14013.06 1037
14014.18 1020
14015.30 1002
14016.41 1025
14017.53 1047
14018.65 1058
14019.76 1029
14020.88 1071
14022.00 1025
14023.12 1013
14024.23 1051
14025.35 1042
14026.47 1025
14027.59 1079
14028.70 1046
14029.82 1038
14030.94 1069
14032.06 1060
14033.17 995
14034.29 1073
14035.41 1094
14036.53 1061
14037.64 1087
14038.76 1063
14039.88 1038
14041.00 1052
14042.11 1098
14043.23 1077
14044.35 1082
14045.47 1121
14046.59 1151
14047.71 1111
14048.82 1064
14049.94 1088
14051.06 1102
14052.18 1116
14053.30 1136
14054.42 1186
14055.53 1146
14056.65 1141
14057.77 1100
14058.89 1155
14060.01 1120
14061.13 1167
14062.25 1207
14063.36 1237
14064.48 1229
14065.60 1172
14066.72 1188
14067.84 1253
14068.96 1257
14070.08 1176
14071.20 1238
14072.32 1242
14073.44 1259
14074.55 1263
14075.67 1307
14076.79 1296
14077.91 1332
14079.03 1303
14080.15 1330
14081.27 1372
14082.39 1387
14083.51 1337
14084.63 1396
14085.75 1387
14086.87 1407
14087.99 1399
14089.11 1428
14090.23 1418
14091.35 1378
14092.47 1434
14093.59 1407
14094.71 1456
14095.83 1462
14096.95 1477
14098.07 1470
14099.19 1464
14100.31 1502
14101.43 1453
14102.55 1466
14103.67 1432
14104.79 1394
14105.91 1416
14107.03 1397
14108.15 1358
14109.27 1383
14110.39 1329
14111.51 1275
14112.64 1325
14113.76 1280
14114.88 1247
14116.00 1236
14117.12 1217
14118.24 1197
14119.36 1141
14120.48 1176
14121.60 1139
14122.72 1145
14123.85 1118
14124.97 1089
14126.09 1102
14127.21 1075
14128.33 1039
14129.45 1035
14130.57 1111
14131.70 1059
14132.82 1059
14133.94 1045
14135.06 1072
14136.18 1050
14137.30 1023
14138.43 1009
14139.55 1026
14140.67 1020
14141.79 984
14142.91 1045
14144.03 1034
14145.16 1023
14146.28 997
14147.40 991
14148.52 991
14149.65 951
14150.77 975
14151.89 920
14153.01 927
14154.13 912
14155.26 929
14156.38 926
14157.50 930
14158.62 959
14159.75 1017
14160.87 983
14161.99 970
14163.12 980
14164.24 992
14165.36 928
14166.48 934
14167.61 948
14168.73 969
14169.85 955
14170.98 957
14172.10 951
14173.22 942
14174.35 970
14175.47 943
14176.59 928
14177.72 903
14178.84 935
14179.96 936
14181.09 943
14182.21 886
14183.33 910
14184.46 901
14185.58 936
14186.70 918
14187.83 907
14188.95 907
14190.07 931
14191.20 900
14192.32 882
14193.45 928
14194.57 904
14195.69 891
14196.82 877
14197.94 916
14199.07 874
14200.19 879
14201.32 889
14202.44 898
14203.56 863
14204.69 917
14205.81 894
14206.94 923
14208.06 927
14209.19 888
14210.31 879
14211.44 885
14212.56 883
14213.69 868
14214.81 848
14215.93 871
14217.06 849
14218.18 828
14219.31 841
14220.43 869
14221.56 906
14222.68 861
14223.81 814
14224.94 849
14226.06 857
14227.19 880
14228.31 861
14229.44 838
14230.56 843
14231.69 881
14232.81 870
14233.94 837
14235.06 880
14236.19 872
14237.32 821
14238.44 831
14239.57 839
14240.69 853
14241.82 870
14242.94 858
14244.07 858
14245.20 832
14246.32 816
14247.45 831
14248.57 841
14249.70 844
14250.83 848
14251.95 828
14253.08 825
14254.21 825
14255.33 861
14256.46 824
14257.59 797
14258.71 781
14259.84 801
14260.97 824
14262.09 789
14263.22 804
14264.35 805
14265.47 818
14266.60 764
14267.73 795
14268.85 794
14269.98 750
14271.11 745
14272.23 790
14273.36 785
14274.49 704
14275.62 766
14276.74 756
14277.87 787
14279.00 754
14280.12 756
14281.25 782
14282.38 762
14283.51 791
14284.63 770
14285.76 725
14286.89 733
14288.02 770
14289.15 765
14290.27 741
14291.40 747
14292.53 771
14293.66 754
14294.78 759
14295.91 706
14297.04 725
14298.17 748
14299.30 736
14300.42 716
14301.55 719
14302.68 686
14303.81 701
14304.94 695
14306.07 727
14307.19 702
14308.32 699
14309.45 712
14310.58 703
14311.71 703
14312.84 698
14313.97 699
14315.10 740
14316.22 702
14317.35 684
14318.48 699
14319.61 697
14320.74 703
14321.87 730
14323.00 707
14324.13 703
14325.26 701
14326.39 668
14327.51 701
14328.64 679
14329.77 689
14330.90 685
14332.03 668
14333.16 673
14334.29 674
14335.42 681
14336.55 687
14337.68 651
14338.81 654
14339.94 680
14341.07 645
14342.20 667
14343.33 666
14344.46 705
14345.59 667
14346.72 691
14347.85 676
14348.98 679
14350.11 678
14351.24 664
14352.37 663
14353.50 678
14354.63 661
14355.76 664
14356.89 670
14358.02 678
14359.15 703
14360.28 672
14361.41 744
14362.54 715
14363.67 684
14364.80 683
14365.94 699
14367.07 637
14368.20 670
14369.33 686
14370.46 671
14371.59 698
14372.72 670
14373.85 675
14374.98 656
14376.11 695
14377.25 658
14378.38 682
14379.51 701
14380.64 699
14381.77 716
14382.90 702
14384.03 692
14385.16 680
14386.30 684
14387.43 693
14388.56 679
14389.69 670
14390.82 676
14391.95 675
14393.09 658
14394.22 672
14395.35 682
14396.48 709
14397.61 691
14398.75 682
14399.88 662
14401.01 665
14402.14 694
14403.27 732
14404.41 690
14405.54 715
14406.67 694
14407.80 706
14408.94 687
14410.07 691
14411.20 701
14412.33 664
14413.47 696
14414.60 701
14415.73 691
14416.87 722
14418.00 705
14419.13 682
14420.26 748
14421.40 737
14422.53 724
14423.66 752
14424.80 717
14425.93 725
14427.06 712
14428.20 708
14429.33 729
14430.46 753
14431.59 734
14432.73 707
14433.86 700
14435.00 683
14436.13 719
14437.26 706
14438.40 721
14439.53 723
14440.66 738
14441.80 730
14442.93 720
14444.06 735
14445.20 725
14446.33 698
14447.47 692
14448.60 723
14449.73 686
14450.87 692
14452.00 684
14453.14 711
14454.27 707
14455.41 717
14456.54 711
14457.67 730
14458.81 745
14459.94 722
14461.08 726
14462.21 681
14463.35 702
14464.48 689
14465.62 689
14466.75 696
14467.89 706
14469.02 695
14470.15 698
14471.29 713
14472.42 728
14473.56 716
14474.69 715
14475.83 719
14476.96 703
14478.10 695
14479.24 706
14480.37 712
14481.51 693
14482.64 681
14483.78 708
14484.91 717
14486.05 682
14487.18 677
14488.32 715
14489.45 700
14490.59 685
14491.73 652
14492.86 677
14494.00 685
14495.13 682
14496.27 682
14497.40 674
14498.54 670
14499.68 671
14500.81 650
14501.95 655
14503.08 667
14504.22 681
14505.36 662
14506.49 680
14507.63 657
14508.77 671
14509.90 673
14511.04 644
14512.18 697
14513.31 702
14514.45 708
14515.58 657
14516.72 662
14517.86 649
14519.00 681
14520.13 686
14521.27 666
14522.41 659
14523.54 659
14524.68 672
14525.82 702
14526.95 703
14528.09 740
14529.23 686
14530.37 690
14531.50 704
14532.64 707
14533.78 700
14534.91 670
14536.05 682
14537.19 734
14538.33 677
14539.46 719
14540.60 739
14541.74 690
14542.88 701
14544.02 717
14545.15 736
14546.29 712
14547.43 690
14548.57 687
14549.70 749
14550.84 744
14551.98 734
14553.12 716
14554.26 720
14555.39 706
14556.53 697
14557.67 759
14558.81 717
14559.95 747
14561.09 736
14562.22 747
14563.36 747
14564.50 704
14565.64 732
14566.78 722
14567.92 743
14569.06 757
14570.20 747
14571.33 734
14572.47 756
14573.61 781
14574.75 809
14575.89 787
14577.03 817
14578.17 839
14579.31 780
14580.45 813
14581.59 823
14582.72 775
14583.86 778
14585.00 770
14586.14 844
14587.28 845
14588.42 828
14589.56 797
14590.70 814
14591.84 878
14592.98 864
14594.12 852
14595.26 864
14596.40 860
14597.54 918
14598.68 852
14599.82 892
14600.96 899
14602.10 882
14603.24 879
14604.38 917
14605.52 935
14606.66 893
14607.80 919
14608.94 956
14610.08 938
14611.22 944
14612.36 948
14613.50 949
14614.64 949
14615.78 976
14616.92 984
14618.06 986
14619.20 999
14620.34 1048
14621.49 1043
14622.63 1044
14623.77 1052
14624.91 1077
14626.05 1078
14627.19 1098
14628.33 1089
14629.47 1068
14630.61 1112
14631.75 1113
14632.90 1046
14634.04 1068
14635.18 1134
14636.32 1107
14637.46 1120
14638.60 1059
14639.74 1086
14640.88 1080
14642.03 1084
14643.17 1095
14644.31 1094
14645.45 1079
14646.59 1039
14647.73 1012
14648.88 1004
14650.02 988
14651.16 962
14652.30 969
14653.44 942
14654.59 949
14655.73 907
14656.87 892
14658.01 887
14659.16 877
14660.30 885
14661.44 872
14662.58 904
14663.72 875
14664.87 821
14666.01 804
14667.15 831
14668.29 802
14669.44 814
14670.58 798
14671.72 780
14672.87 777
14674.01 783
14675.15 771
14676.29 765
14677.44 769
14678.58 733
14679.72 700
14680.87 712
14682.01 730
14683.15 707
14684.30 713
14685.44 728
14686.58 723
14687.73 694
14688.87 692
14690.01 670
14691.16 679
14692.30 653
14693.44 687
14694.59 713
14695.73 660
14696.87 672
14698.02 708
14699.16 676
14700.30 692
14701.45 689
14702.59 697
14703.74 720
14704.88 706
14706.02 671
14707.17 644
14708.31 678
14709.46 680
14710.60 697
14711.75 656
14712.89 665
14714.03 643
14715.18 658
14716.32 685
14717.47 652
14718.61 677
14719.76 672
14720.90 720
14722.05 683
14723.19 688
14724.34 642
14725.48 676
14726.63 679
14727.77 679
14728.92 669
14730.06 659
14731.21 654
14732.35 661
14733.50 652
14734.64 637
14735.79 644
14736.93 654
14738.08 666
14739.22 650
14740.37 671
14741.51 690
14742.66 670
14743.80 673
14744.95 663
14746.09 662
14747.24 670
14748.39 658
14749.53 697
14750.68 674
14751.82 652
14752.97 674
14754.11 700
14755.26 692
14756.41 686
14757.55 663
14758.70 633
14759.85 677
14760.99 732
14762.14 705
14763.28 634
14764.43 675
14765.58 687
14766.72 736
14767.87 686
14769.02 647
14770.16 662
14771.31 673
14772.46 713
14773.60 684
14774.75 685
14775.90 689
14777.04 652
14778.19 676
14779.34 676
14780.48 682
14781.63 708
14782.78 686
14783.92 704
14785.07 677
14786.22 660
14787.37 675
14788.51 685
14789.66 696
14790.81 699
14791.96 719
14793.10 693
14794.25 667
14795.40 682
14796.54 695
14797.69 666
14798.84 684
14799.99 654
14801.14 648
14802.28 640
14803.43 638
14804.58 680
14805.73 656
14806.88 652
14808.02 606
14809.17 637
14810.32 645
14811.47 634
14812.62 641
14813.76 616
14814.91 624
14816.06 632
14817.21 604
14818.36 628
14819.51 623
14820.65 611
14821.80 625
14822.95 635
14824.10 600
14825.25 561
14826.40 605
14827.55 625
14828.69 602
14829.84 574
14830.99 566
14832.14 590
14833.29 600
14834.44 566
14835.59 584
14836.74 561
14837.89 542
14839.04 550
14840.19 596
14841.33 568
14842.48 591
14843.63 587
14844.78 610
14845.93 600
14847.08 575
14848.23 581
14849.38 584
14850.53 568
14851.68 517
14852.83 549
14853.98 562
14855.13 546
14856.28 552
14857.43 542
14858.58 541
14859.73 561
14860.88 562
14862.03 548
14863.18 568
14864.33 554
14865.48 564
14866.63 581
14867.78 568
14868.93 528
14870.08 589
14871.23 571
14872.38 575
14873.53 574
14874.68 602
14875.83 576
14876.98 595
14878.14 596
14879.29 588
14880.44 580
14881.59 576
14882.74 587
14883.89 586
14885.04 589
14886.19 579
14887.34 626
14888.49 581
14889.64 595
14890.80 616
14891.95 594
14893.10 599
14894.25 563
14895.40 594
14896.55 618
14897.70 610
14898.86 627
14900.01 618
14901.16 598
14902.31 641
14903.46 639
14904.61 672
14905.77 676
14906.92 646
14908.07 641
14909.22 660
14910.37 627
14911.53 630
14912.68 634
14913.83 636
14914.98 655
14916.13 616
14917.29 652
14918.44 637
14919.59 618
14920.74 665
14921.90 702
14923.05 651
14924.20 682
14925.35 704
14926.51 692
14927.66 685
14928.81 687
14929.96 682
14931.12 660
14932.27 684
14933.42 685
14934.57 724
14935.73 696
14936.88 690
14938.03 718
14939.19 746
14940.34 685
14941.49 705
14942.65 746
14943.80 748
14944.95 689
14946.11 679
14947.26 729
14948.41 695
14949.57 700
14950.72 690
14951.87 711
14953.03 692
14954.18 687
14955.33 705
14956.49 748
14957.64 692
14958.80 679
14959.95 674
14961.10 681
14962.26 691
14963.41 680
14964.57 659
14965.72 671
14966.87 675
14968.03 680
14969.18 679
14970.34 653
14971.49 633
14972.65 643
14973.80 658
14974.95 636
14976.11 619
14977.26 650
14978.42 653
14979.57 587
14980.73 590
14981.88 596
14983.04 626
14984.19 579
14985.35 626
14986.50 625
14987.66 587
14988.81 588
14989.97 564
14991.12 614
14992.28 586
14993.43 569
14994.59 556
14995.74 560
14996.90 548
14998.05 581
14999.21 582
15000.36 545
15001.52 529
15002.67 560
15003.83 569
15004.99 532
15006.14 556
15007.30 543
15008.45 578
15009.61 560
15010.76 552
15011.92 523
15013.08 542
15014.23 536
15015.39 546
15016.54 550
15017.70 549
15018.86 504
15020.01 561
15021.17 537
15022.32 517
15023.48 523
15024.64 527
15025.79 562
15026.95 498
15028.11 520
15029.26 532
15030.42 522
15031.58 516
15032.73 557
15033.89 523
15035.05 517
15036.20 505
15037.36 539
15038.52 525
15039.67 498
15040.83 524
15041.99 537
15043.15 526
15044.30 516
15045.46 511
15046.62 511
15047.77 510
15048.93 494
15050.09 547
15051.25 504
15052.40 508
15053.56 499
15054.72 525
15055.88 490
15057.03 513
15058.19 503
15059.35 522
15060.51 501
15061.66 491
15062.82 505
15063.98 527
15065.14 521
15066.30 492
15067.45 502
15068.61 488
15069.77 493
15070.93 472
15072.09 508
15073.24 467
15074.40 500
15075.56 521
15076.72 541
15077.88 497
15079.04 481
15080.20 514
15081.35 527
15082.51 515
15083.67 468
15084.83 491
15085.99 489
15087.15 508
15088.31 493
15089.46 516
15090.62 514
15091.78 494
15092.94 484
15094.10 526
15095.26 493
15096.42 488
15097.58 474
15098.74 508
15099.90 490
15101.06 478
15102.22 523
15103.37 511
15104.53 471
15105.69 498
15106.85 481
15108.01 547
15109.17 498
15110.33 493
15111.49 525
15112.65 518
15113.81 487
15114.97 498
15116.13 524
15117.29 487
15118.45 497
15119.61 513
15120.77 526
15121.93 480
15123.09 464
15124.25 500
15125.41 495
15126.57 488
15127.73 507
15128.89 511
15130.05 511
15131.21 497
15132.37 523
15133.53 506
15134.69 509
15135.86 506
15137.02 532
15138.18 500
15139.34 522
15140.50 508
15141.66 518
15142.82 523
15143.98 502
15145.14 499
15146.30 521
15147.46 505
15148.63 501
15149.79 513
15150.95 528
15152.11 517
15153.27 509
15154.43 520
15155.59 513
15156.75 535
15157.92 526
15159.08 529
15160.24 528
15161.40 564
15162.56 553
15163.72 554
15164.89 540
15166.05 537
15167.21 549
15168.37 564
15169.53 557
15170.69 545
15171.86 560
15173.02 538
15174.18 570
15175.34 578
15176.51 566
15177.67 569
15178.83 587
15179.99 573
15181.15 580
15182.32 580
15183.48 565
15184.64 559
15185.80 572
15186.97 600
15188.13 590
15189.29 611
15190.46 580
15191.62 579
15192.78 587
15193.94 629
15195.11 581
15196.27 606
15197.43 616
15198.60 600
15199.76 597
15200.92 609
15202.08 603
15203.25 609
15204.41 637
15205.57 622
15206.74 634
15207.90 632
15209.06 628
15210.23 628
15211.39 648
15212.56 648
15213.72 675
15214.88 686
15216.05 679
15217.21 706
15218.37 695
15219.54 719
15220.70 680
15221.87 702
15223.03 709
15224.19 721
15225.36 714
15226.52 683
15227.69 703
15228.85 699
15230.01 735
15231.18 712
15232.34 735
15233.51 737
15234.67 742
15235.84 717
15237.00 730
15238.16 712
15239.33 709
15240.49 743
15241.66 685
15242.82 692
15243.99 683
15245.15 686
15246.32 705
15247.48 695
15248.65 654
15249.81 651
15250.98 644
15252.14 625
15253.31 648
15254.47 646
15255.64 628
15256.80 614
15257.97 598
15259.13 619
15260.30 595
15261.46 599
15262.63 584
15263.80 564
15264.96 552
15266.13 565
15267.29 563
15268.46 543
15269.62 563
15270.79 558
15271.96 566
15273.12 574
15274.29 518
15275.45 552
15276.62 572
15277.79 536
15278.95 540
15280.12 534
15281.28 555
15282.45 534
15283.62 531
15284.78 546
15285.95 520
15287.12 520
15288.28 540
15289.45 543
15290.62 537
15291.78 522
15292.95 540
15294.12 539
15295.28 537
15296.45 533
15297.62 533
15298.78 549
15299.95 525
15301.12 552
15302.28 527
15303.45 510
15304.62 518
15305.78 533
15306.95 526
15308.12 546
15309.29 528
15310.45 534
15311.62 519
15312.79 527
15313.96 534
15315.12 530
15316.29 544
15317.46 528
15318.63 556
15319.79 535
15320.96 578
15322.13 555
15323.30 518
15324.46 561
15325.63 560
15326.80 551
15327.97 539
15329.14 531
15330.30 551
15331.47 527
15332.64 559
15333.81 525
15334.98 526
15336.14 551
15337.31 534
15338.48 556
15339.65 518
15340.82 544
15341.99 532
15343.16 557
15344.32 537
15345.49 566
15346.66 579
15347.83 570
15349.00 557
15350.17 573
15351.34 579
15352.51 572
15353.67 565
15354.84 568
15356.01 573
15357.18 609
15358.35 598
15359.52 569
15360.69 561
15361.86 593
15363.03 571
15364.20 588
15365.37 574
15366.54 592
15367.71 553
15368.87 585
15370.04 583
15371.21 615
15372.38 607
15373.55 602
15374.72 583
15375.89 597
15377.06 630
15378.23 627
15379.40 584
15380.57 574
15381.74 606
15382.91 602
15384.08 585
15385.25 593
15386.42 587
15387.59 602
15388.76 641
15389.93 618
15391.10 645
15392.27 601
15393.44 580
15394.62 601
15395.79 595
15396.96 592
15398.13 585
15399.30 616
15400.47 656
15401.64 613
15402.81 588
15403.98 604
15405.15 590
15406.32 551
15407.49 558
15408.66 573
15409.84 579
15411.01 561
15412.18 579
15413.35 545
15414.52 528
15415.69 540
15416.86 550
15418.03 542
15419.21 513
15420.38 555
15421.55 519
15422.72 576
15423.89 541
15425.06 528
15426.24 535
15427.41 540
15428.58 525
15429.75 556
15430.92 533
15432.09 499
15433.27 500
15434.44 501
15435.61 531
15436.78 531
15437.96 507
15439.13 497
15440.30 499
15441.47 505
15442.64 516
15443.82 520
15444.99 506
15446.16 512
15447.33 513
15448.51 534
15449.68 517
15450.85 506
15452.02 514
15453.20 494
15454.37 510
15455.54 493
15456.72 501
15457.89 516
15459.06 519
15460.23 545
15461.41 499
15462.58 491
15463.75 512
15464.93 511
15466.10 518
15467.27 504
15468.45 503
15469.62 489
15470.79 525
15471.97 495
15473.14 519
15474.31 482
15475.49 488
15476.66 519
15477.83 497
15479.01 517
15480.18 531
15481.36 514
15482.53 516
15483.70 481
15484.88 497
15486.05 504
15487.23 520
15488.40 523
15489.57 521
15490.75 505
15491.92 525
15493.10 539
15494.27 532
15495.44 526
15496.62 500
15497.79 523
15498.97 534
15500.14 550
15501.32 525
15502.49 538
15503.67 522
15504.84 530
15506.02 517
15507.19 531
15508.36 524
15509.54 519
15510.71 538
15511.89 554
15513.06 522
15514.24 540
15515.41 539
15516.59 537
15517.77 547
15518.94 547
15520.12 554
15521.29 547
15522.47 514
15523.64 526
15524.82 542
15525.99 554
15527.17 531
15528.34 515
15529.52 530
15530.69 574
15531.87 564
15533.05 543
15534.22 520
15535.40 533
15536.57 528
15537.75 571
15538.93 553
15540.10 575
15541.28 550
15542.45 561
15543.63 557
15544.81 574
15545.98 570
15547.16 607
15548.33 615
15549.51 584
15550.69 556
15551.86 564
15553.04 565
15554.22 576
15555.39 597
15556.57 586
15557.75 557
15558.92 563
15560.10 595
15561.28 540
15562.45 581
15563.63 596
15564.81 617
15565.99 568
15567.16 604
15568.34 573
15569.52 599
15570.69 616
15571.87 598
15573.05 594
15574.23 561
15575.40 577
15576.58 604
15577.76 613
15578.93 618
15580.11 628
15581.29 595
15582.47 622
15583.65 640
15584.82 640
15586.00 659
15587.18 663
15588.36 630
15589.53 642
15590.71 689
15591.89 670
15593.07 668
15594.25 701
15595.42 682
15596.60 659
15597.78 668
15598.96 686
15600.14 691
15601.32 742
15602.49 726
15603.67 709
15604.85 731
15606.03 742
15607.21 755
15608.39 741
15609.56 741
15610.74 777
15611.92 768
15613.10 778
15614.28 772
15615.46 756
15616.64 818
15617.82 791
15619.00 779
15620.17 782
15621.35 799
15622.53 809
15623.71 810
15624.89 812
15626.07 829
15627.25 807
15628.43 782
15629.61 840
15630.79 815
15631.97 796
15633.15 841
15634.33 850
15635.51 872
15636.69 845
15637.87 862
15639.05 868
15640.22 833
15641.40 848
15642.58 866
15643.76 907
15644.94 914
15646.12 903
15647.30 905
15648.48 897
15649.66 883
15650.85 886
15652.03 924
15653.21 925
15654.39 894
15655.57 912
15656.75 894
15657.93 926
15659.11 916
15660.29 932
15661.47 908
15662.65 884
15663.83 891
15665.01 910
15666.19 877
15667.37 883
15668.55 859
15669.73 883
15670.92 896
15672.10 864
15673.28 868
15674.46 883
15675.64 918
15676.82 845
15678.00 844
15679.18 835
15680.36 849
15681.55 851
15682.73 894
15683.91 850
15685.09 832
15686.27 871
15687.45 865
15688.63 855
15689.82 820
15691.00 831
15692.18 840
15693.36 841
15694.54 839
15695.73 823
15696.91 840
15698.09 869
15699.27 886
15700.45 854
15701.64 844
15702.82 776
15704.00 821
15705.18 857
15706.36 859
15707.55 840
15708.73 887
15709.91 849
15711.09 871
15712.28 895
15713.46 884
15714.64 909
15715.82 914
15717.01 933
15718.19 922
15719.37 874
15720.55 853
15721.74 929
15722.92 926
15724.10 899
15725.29 890
15726.47 947
15727.65 902
15728.84 907
15730.02 964
15731.20 960
15732.39 951
15733.57 988
15734.75 981
15735.94 1018
15737.12 956
15738.30 979
15739.49 974
15740.67 961
15741.85 912
15743.04 974
15744.22 1005
15745.40 1058
15746.59 1008
15747.77 978
15748.96 1027
15750.14 978
15751.32 1007
15752.51 988
15753.69 1030
15754.88 1007
15756.06 1021
15757.24 1053
15758.43 1015
15759.61 983
15760.80 946
15761.98 1001
15763.17 1014
15764.35 983
15765.53 1010
15766.72 982
15767.90 979
15769.09 968
15770.27 931
15771.46 936
15772.64 928
15773.83 954
15775.01 936
15776.20 932
15777.38 925
15778.57 917
15779.75 916
15780.94 920
15782.12 893
15783.31 885
15784.49 883
15785.68 848
15786.86 855
15788.05 880
15789.23 872
15790.42 878
15791.60 855
15792.79 864
15793.98 811
15795.16 847
15796.35 838
15797.53 832
15798.72 855
15799.90 794
15801.09 809
15802.28 809
15803.46 711
15804.65 748
15805.83 749
15807.02 748
15808.21 720
15809.39 713
15810.58 744
15811.76 757
15812.95 729
15814.14 741
15815.32 730
15816.51 729
15817.70 745
15818.88 748
15820.07 723
15821.26 701
15822.44 700
15823.63 706
15824.82 687
15826.00 693
15827.19 742
15828.38 703
15829.56 726
15830.75 691
15831.94 694
15833.12 716
15834.31 728
15835.50 688
15836.69 697
15837.87 709
15839.06 681
15840.25 695
15841.44 698
15842.62 723
15843.81 708
15845.00 738
15846.18 746
15847.37 761
15848.56 681
15849.75 699
15850.94 747
15852.12 746
15853.31 712
15854.50 727
15855.69 722
15856.87 732
15858.06 744
15859.25 717
15860.44 728
15861.63 728
15862.81 750
15864.00 753
15865.19 726
15866.38 716
15867.57 725
15868.76 735
15869.94 774
15871.13 721
15872.32 713
15873.51 742
15874.70 730
15875.89 741
15877.08 733
15878.26 731
15879.45 718
15880.64 740
15881.83 748
15883.02 786
15884.21 766
15885.40 763
15886.59 756
15887.78 786
15888.97 775
15890.15 785
15891.34 803
15892.53 801
15893.72 800
15894.91 761
15896.10 820
15897.29 802
15898.48 839
15899.67 795
15900.86 808
15902.05 802
15903.24 823
15904.43 870
15905.62 876
15906.81 848
15908.00 843
15909.19 824
15910.38 857
15911.57 840
15912.76 812
15913.95 855
15915.14 800
15916.33 842
15917.52 872
15918.71 851
15919.90 822
15921.09 836
15922.28 839
15923.47 876
15924.66 832
15925.85 828
15927.04 847
15928.23 840
15929.42 841
15930.61 808
15931.80 813
15932.99 806
15934.18 824
15935.38 802
15936.57 799
15937.76 814
15938.95 808
15940.14 775
15941.33 775
15942.52 754
15943.71 766
15944.90 767
15946.10 732
15947.29 745
15948.48 731
15949.67 708
15950.86 725
15952.05 700
15953.24 668
15954.44 661
15955.63 655
15956.82 671
15958.01 646
15959.20 651
15960.39 645
15961.59 670
15962.78 586
15963.97 630
15965.16 607
15966.35 614
15967.55 606
15968.74 609
15969.93 623
15971.12 627
15972.31 600
15973.51 601
15974.70 609
15975.89 591
15977.08 564
15978.28 523
15979.47 555
15980.66 576
15981.85 580
15983.05 573
15984.24 576
15985.43 564
15986.62 537
15987.82 556
15989.01 554
15990.20 547
15991.40 535
15992.59 577
15993.78 550
15994.98 540
15996.17 525
15997.36 538
15998.55 559
15999.75 545
16000.94 558
16002.13 545
16003.33 533
16004.52 552
16005.72 560
16006.91 536
16008.10 538
16009.30 518
16010.49 518
16011.68 555
16012.88 527
16014.07 543
16015.26 551
16016.46 545
16017.65 544
16018.85 535
16020.04 525
16021.23 517
16022.43 520
16023.62 518
16024.82 499
16026.01 527
16027.21 528
16028.40 552
16029.59 506
16030.79 515
16031.98 507
16033.18 519
16034.37 525
16035.57 500
16036.76 515
16037.96 520
16039.15 527
16040.35 512
16041.54 496
16042.73 472
16043.93 508
16045.12 495
16046.32 515
16047.51 506
16048.71 518
16049.91 497
16051.10 515
16052.30 493
16053.49 509
16054.69 514
16055.88 484
16057.08 510
16058.27 488
16059.47 494
16060.66 508
16061.86 482
16063.05 489
16064.25 503
16065.45 480
16066.64 491
16067.84 457
16069.03 476
16070.23 498
16071.42 474
16072.62 499
16073.82 499
16075.01 486
16076.21 510
16077.41 475
16078.60 466
16079.80 445
16080.99 469
16082.19 503
16083.39 507
16084.58 471
16085.78 447
16086.98 469
16088.17 471
16089.37 477
16090.57 463
16091.76 479
16092.96 468
16094.16 487
16095.35 485
16096.55 492
16097.75 455
16098.94 458
16100.14 497
16101.34 455
16102.53 465
16103.73 469
16104.93 481
16106.13 457
16107.32 459
16108.52 483
16109.72 465
16110.92 481
16112.11 480
16113.31 461
16114.51 458
16115.71 431
16116.90 466
16118.10 462
16119.30 468
16120.50 481
16121.69 443
16122.89 456
16124.09 455
16125.29 441
16126.49 462
16127.68 429
16128.88 448
16130.08 450
16131.28 438
16132.48 469
16133.67 460
16134.87 430
16136.07 432
16137.27 433
16138.47 430
16139.67 414
16140.86 434
16142.06 432
16143.26 428
16144.46 432
16145.66 419
16146.86 435
16148.06 413
16149.26 452
16150.45 422
16151.65 405
16152.85 420
16154.05 436
16155.25 479
16156.45 433
16157.65 441
16158.85 437
16160.05 429
16161.25 422
16162.45 408
16163.64 424
16164.84 447
16166.04 440
16167.24 465
16168.44 437
16169.64 434
16170.84 451
16172.04 439
16173.24 411
16174.44 425
16175.64 453
16176.84 468
16178.04 428
16179.24 427
16180.44 386
16181.64 406
16182.84 421
16184.04 413
16185.24 408
16186.44 422
16187.64 404
16188.84 409
16190.04 441
16191.24 415
16192.44 433
16193.64 444
16194.84 438
16196.04 418
16197.24 428
16198.44 465
16199.65 437
16200.85 441
16202.05 438
16203.25 435
16204.45 450
16205.65 444
16206.85 412
16208.05 454
16209.25 404
16210.45 420
16211.65 399
16212.86 433
16214.06 393
16215.26 409
16216.46 444
16217.66 439
16218.86 399
16220.06 447
16221.27 448
16222.47 448
16223.67 453
16224.87 452
16226.07 457
16227.27 447
16228.48 440
16229.68 450
16230.88 462
16232.08 449
16233.28 478
16234.48 484
16235.69 478
16236.89 452
16238.09 444
16239.29 444
16240.50 479
16241.70 453
16242.90 445
16244.10 461
16245.30 487
16246.51 455
16247.71 436
16248.91 473
16250.11 469
16251.32 460
16252.52 465
16253.72 480
16254.92 477
16256.13 497
16257.33 468
16258.53 468
16259.74 443
16260.94 488
16262.14 488
16263.35 492
16264.55 467
16265.75 477
16266.95 503
16268.16 496
16269.36 512
16270.56 500
16271.77 500
16272.97 517
16274.17 516
16275.38 515
16276.58 490
16277.79 520
16278.99 534
16280.19 559
16281.40 507
16282.60 529
16283.80 505
16285.01 516
16286.21 504
16287.42 492
16288.62 522
16289.82 534
16291.03 534
16292.23 553
16293.44 529
16294.64 529
16295.84 521
16297.05 549
16298.25 534
16299.46 523
16300.66 520
16301.87 530
16303.07 564
16304.27 528
16305.48 549
16306.68 543
16307.89 537
16309.09 514
16310.30 538
16311.50 548
16312.71 527
16313.91 528
16315.12 521
16316.32 522
16317.53 532
16318.73 523
16319.94 511
16321.14 527
16322.35 520
16323.55 502
16324.76 497
16325.96 479
16327.17 486
16328.38 508
16329.58 475
16330.79 482
16331.99 460
16333.20 466
16334.40 453
16335.61 441
16336.81 463
16338.02 446
16339.23 504
16340.43 452
16341.64 460
16342.84 460
16344.05 453
16345.26 447
16346.46 462
16347.67 433
16348.87 422
16350.08 437
16351.29 457
16352.49 482
16353.70 443
16354.91 441
16356.11 410
16357.32 423
16358.53 428
16359.73 410
16360.94 400
16362.15 406
16363.35 394
16364.56 446
16365.77 410
16366.97 418
16368.18 386
16369.39 410
16370.59 414
16371.80 441
16373.01 439
16374.21 410
16375.42 418
16376.63 432
16377.84 423
16379.04 412
16380.25 419
16381.46 392
16382.67 425
16383.87 378
16385.08 392
16386.29 432
16387.50 421
16388.70 386
16389.91 403
16391.12 385
16392.33 408
16393.53 392
16394.74 431
16395.95 418
16397.16 400
16398.37 409
16399.57 386
16400.78 394
16401.99 391
16403.20 414
16404.41 426
16405.62 385
16406.82 355
16408.03 369
16409.24 404
16410.45 410
16411.66 394
16412.87 387
16414.07 401
16415.28 402
16416.49 416
16417.70 384
16418.91 422
16420.12 413
16421.33 406
16422.54 388
16423.75 387
16424.95 402
16426.16 387
16427.37 413
16428.58 385
16429.79 412
16431.00 401
16432.21 423
16433.42 428
16434.63 403
16435.84 379
16437.05 415
16438.26 388
16439.47 389
16440.68 398
16441.88 389
16443.09 399
16444.30 397
16445.51 418
16446.72 378
16447.93 381
16449.14 402
16450.35 389
16451.56 393
16452.77 386
16453.98 411
16455.19 417
16456.40 381
16457.61 362
16458.82 399
16460.03 402
16461.24 394
16462.45 390
16463.67 410
16464.88 425
16466.09 358
16467.30 380
16468.51 404
16469.72 394
16470.93 384
16472.14 384
16473.35 370
16474.56 377
16475.77 380
16476.98 374
16478.19 375
16479.40 394
16480.62 388
16481.83 382
16483.04 369
16484.25 358
16485.46 365
16486.67 379
16487.88 415
16489.09 391
16490.31 380
16491.52 362
16492.73 389
16493.94 388
16495.15 376
16496.36 394
16497.57 371
16498.79 373
16500.00 371
16501.21 376
16502.42 386
16503.63 395
16504.85 383
16506.06 368
16507.27 378
16508.48 361
16509.69 395
16510.91 394
16512.12 361
16513.33 383
16514.54 371
16515.76 379
16516.97 379
16518.18 416
16519.39 404
16520.60 379
16521.82 374
16523.03 366
16524.24 365
16525.46 385
16526.67 394
16527.88 380
16529.09 391
16530.31 380
16531.52 372
16532.73 400
16533.95 433
16535.16 391
16536.37 402
16537.58 382
16538.80 376
16540.01 399
16541.22 388
16542.44 397
16543.65 387
16544.86 424
16546.08 407
16547.29 392
16548.50 377
16549.72 379
16550.93 404
16552.15 398
16553.36 402
16554.57 397
16555.79 411
16557.00 402
16558.21 384
16559.43 392
16560.64 418
16561.86 438
16563.07 430
16564.28 428
16565.50 406
16566.71 394
16567.93 398
16569.14 411
16570.36 436
16571.57 428
16572.78 427
16574.00 456
16575.21 429
16576.43 437
16577.64 407
16578.86 418
16580.07 441
16581.29 443
16582.50 458
16583.72 441
16584.93 425
16586.15 455
16587.36 445
16588.58 415
16589.79 421
16591.01 400
16592.22 436
16593.44 427
16594.65 428
16595.87 450
16597.08 423
16598.30 405
16599.51 420
16600.73 407
16601.94 433
16603.16 422
16604.37 414
16605.59 402
16606.81 410
16608.02 425
16609.24 407
16610.45 420
16611.67 394
16612.89 394
16614.10 398
16615.32 404
16616.53 394
16617.75 386
16618.97 416
16620.18 422
16621.40 414
16622.61 393
16623.83 399
16625.05 404
16626.26 393
16627.48 396
16628.70 382
16629.91 386
16631.13 380
16632.35 387
16633.56 368
16634.78 397
16636.00 413
16637.21 380
16638.43 385
16639.65 399
16640.86 402
16642.08 381
16643.30 371
16644.51 374
16645.73 385
16646.95 391
16648.17 378
16649.38 387
16650.60 394
16651.82 394
16653.03 379
16654.25 355
16655.47 389
16656.69 395
16657.90 388
16659.12 394
16660.34 373
16661.56 369
16662.77 370
16663.99 385
16665.21 408
16666.43 367
16667.65 422
16668.86 366
16670.08 361
16671.30 375
16672.52 331
16673.74 365
16674.95 360
16676.17 356
16677.39 367
16678.61 362
16679.83 370
16681.05 377
16682.26 356
16683.48 365
16684.70 367
16685.92 365
16687.14 369
16688.36 348
16689.58 369
16690.79 359
16692.01 347
16693.23 374
16694.45 355
16695.67 348
16696.89 342
16698.11 343
16699.33 357
16700.55 405
16701.76 373
16702.98 376
16704.20 360
16705.42 387
16706.64 383
16707.86 392
16709.08 364
16710.30 360
16711.52 359
16712.74 337
16713.96 352
16715.18 354
16716.40 366
16717.62 362
16718.84 363
16720.06 355
16721.28 355
16722.50 354
16723.72 366
16724.94 355
16726.16 349
16727.38 347
16728.60 356
16729.82 377
16731.04 352
16732.26 342
16733.48 356
16734.70 380
16735.92 367
16737.14 360
16738.36 367
16739.58 361
16740.80 370
16742.02 358
16743.24 378
16744.46 366
16745.68 366
16746.90 348
16748.12 381
16749.35 348
16750.57 349
16751.79 376
16753.01 361
16754.23 367
16755.45 373
16756.67 369
16757.89 349
16759.11 339
16760.33 381
16761.56 382
16762.78 364
16764.00 386
16765.22 372
16766.44 375
16767.66 375
16768.88 392
16770.11 370
16771.33 375
16772.55 365
16773.77 366
16774.99 358
16776.22 397
16777.44 379
16778.66 394
16779.88 361
16781.10 369
16782.33 366
16783.55 363
16784.77 394
16785.99 370
16787.21 356
16788.44 349
16789.66 382
16790.88 381
16792.10 373
16793.33 347
16794.55 375
16795.77 359
16796.99 395
16798.22 374
16799.44 367
16800.66 384
16801.88 371
16803.11 382
16804.33 394
16805.55 380
16806.78 360
16808.00 375
16809.22 380
16810.44 368
16811.67 380
16812.89 383
16814.11 394
16815.34 425
16816.56 386
16817.78 377
16819.01 414
16820.23 399
16821.45 394
16822.68 396
16823.90 409
16825.13 423
16826.35 420
16827.57 403
16828.80 389
16830.02 396
16831.24 411
16832.47 403
16833.69 427
16834.92 423
16836.14 448
16837.36 442
16838.59 441
16839.81 429
16841.04 453
16842.26 433
16843.48 448
16844.71 470
16845.93 440
16847.16 453
16848.38 453
16849.61 449
16850.83 480
16852.06 489
16853.28 460
16854.51 490
16855.73 494
16856.95 511
16858.18 483
16859.40 525
16860.63 539
16861.85 511
16863.08 509
16864.30 539
16865.53 536
16866.75 551
16867.98 536
16869.21 537
16870.43 554
16871.66 555
16872.88 575
16874.11 593
16875.33 589
16876.56 564
16877.78 599
16879.01 577
16880.23 547
16881.46 577
16882.69 600
16883.91 568
16885.14 572
16886.36 576
16887.59 575
16888.81 565
16890.04 562
16891.27 609
16892.49 583
16893.72 568
16894.94 570
16896.17 551
16897.40 547
16898.62 550
16899.85 571
16901.08 541
16902.30 511
16903.53 523
16904.76 513
16905.98 479
16907.21 490
16908.44 524
16909.66 527
16910.89 514
16912.12 499
16913.34 470
16914.57 500
16915.80 477
16917.02 475
16918.25 491
16919.48 481
16920.70 449
16921.93 461
16923.16 463
16924.39 444
16925.61 447
16926.84 418
16928.07 458
16929.30 459
16930.52 453
16931.75 431
16932.98 421
16934.21 409
16935.43 414
16936.66 417
16937.89 435
16939.12 421
16940.34 412
16941.57 401
16942.80 398
16944.03 425
16945.26 399
16946.48 401
16947.71 412
16948.94 418
16950.17 412
16951.40 405
16952.62 372
16953.85 405
16955.08 392
16956.31 403
16957.54 391
16958.77 395
16959.99 384
16961.22 409
16962.45 385
16963.68 403
16964.91 387
16966.14 397
16967.37 409
16968.60 371
16969.82 382
16971.05 378
16972.28 372
16973.51 362
16974.74 378
16975.97 380
16977.20 381
16978.43 369
16979.66 363
16980.89 398
16982.11 362
16983.34 367
16984.57 353
16985.80 372
16987.03 370
16988.26 388
16989.49 385
16990.72 372
16991.95 369
16993.18 373
16994.41 337
16995.64 352
16996.87 369
16998.10 372
16999.33 369
17000.56 367
17001.79 363
17003.02 363
17004.25 363
17005.48 368
17006.71 389
17007.94 371
17009.17 382
17010.40 351
17011.63 377
17012.86 358
17014.09 362
17015.32 374
17016.55 359
17017.78 378
17019.01 349
17020.25 383
17021.48 356
17022.71 376
17023.94 351
17025.17 359
17026.40 354
17027.63 373
17028.86 374
17030.09 376
17031.32 397
17032.55 370
17033.79 363
17035.02 384
17036.25 349
17037.48 339
17038.71 355
17039.94 361
17041.17 340
17042.41 353
17043.64 346
17044.87 350
17046.10 340
17047.33 326
17048.56 322
17049.80 370
17051.03 331
17052.26 341
17053.49 316
17054.72 338
17055.95 315
17057.19 370
17058.42 340
17059.65 338
17060.88 321
17062.12 347
17063.35 316
17064.58 333
17065.81 355
17067.04 354
17068.28 324
17069.51 333
17070.74 332
17071.97 336
17073.21 333
17074.44 327
17075.67 296
17076.90 346
17078.14 317
17079.37 335
17080.60 320
17081.84 309
17083.07 322
17084.30 309
17085.54 338
17086.77 349
17088.00 325
17089.23 331
17090.47 306
17091.70 312
17092.93 326
17094.17 315
17095.40 330
17096.63 330
17097.87 325
17099.10 317
17100.34 308
17101.57 300
17102.80 292
17104.04 307
17105.27 309
17106.50 314
17107.74 320
17108.97 296
17110.21 310
17111.44 353
17112.67 316
17113.91 297
17115.14 300
17116.38 317
17117.61 297
17118.84 301
17120.08 306
17121.31 305
17122.55 292
17123.78 319
17125.02 298
17126.25 301
17127.48 304
17128.72 321
17129.95 316
17131.19 292
17132.42 317
17133.66 311
17134.89 279
17136.13 291
17137.36 309
17138.60 315
17139.83 305
17141.07 294
17142.30 328
17143.54 320
17144.77 300
17146.01 296
17147.24 295
17148.48 304
17149.71 314
17150.95 301
17152.19 306
17153.42 299
17154.66 280
17155.89 300
17157.13 311
17158.36 270
17159.60 307
17160.83 301
17162.07 297
17163.31 287
17164.54 290
17165.78 301
17167.01 322
17168.25 301
17169.49 296
17170.72 265
17171.96 282
17173.19 286
17174.43 297
17175.67 283
17176.90 285
17178.14 277
17179.38 298
17180.61 280
17181.85 272
17183.09 331
17184.32 296
17185.56 314
17186.80 283
17188.03 283
17189.27 272
17190.51 310
17191.74 294
17192.98 300
17194.22 283
17195.45 280
17196.69 276
17197.93 285
17199.16 291
17200.40 284
17201.64 285
17202.88 287
17204.11 290
17205.35 264
17206.59 285
17207.83 298
17209.06 277
17210.30 284
17211.54 295
17212.78 286
17214.01 264
17215.25 296
17216.49 285
17217.73 262
17218.96 255
17220.20 272
17221.44 267
17222.68 286
17223.92 266
17225.15 294
17226.39 300
17227.63 288
17228.87 281
17230.11 274
17231.35 266
17232.58 280
17233.82 293
17235.06 303
17236.30 294
17237.54 258
17238.78 272
17240.01 262
17241.25 283
17242.49 266
17243.73 280
17244.97 276
17246.21 280
17247.45 269
17248.69 271
17249.93 285
17251.16 274
17252.40 284
17253.64 273
17254.88 284
17256.12 266
17257.36 281
17258.60 271
17259.84 273
17261.08 255
17262.32 305
17263.56 301
17264.80 273
17266.04 288
17267.28 277
17268.51 278
17269.75 276
17270.99 261
17272.23 275
17273.47 276
17274.71 268
17275.95 286
17277.19 278
17278.43 296
17279.67 276
17280.91 279
17282.15 266
17283.39 264
17284.63 272
17285.87 276
17287.11 244
17288.35 267
17289.60 277
17290.84 279
17292.08 280
17293.32 266
17294.56 285
17295.80 276
17297.04 295
17298.28 287
17299.52 288
17300.76 276
17302.00 276
17303.24 280
17304.48 279
17305.72 280
17306.96 277
17308.21 276
17309.45 267
17310.69 268
17311.93 288
17313.17 273
17314.41 268
17315.65 284
17316.89 263
17318.14 283
17319.38 287
17320.62 301
17321.86 258
17323.10 278
17324.34 275
17325.59 271
17326.83 268
17328.07 266
17329.31 282
17330.55 268
17331.79 272
17333.04 278
17334.28 293
17335.52 289
17336.76 295
17338.00 276
17339.25 263
17340.49 274
17341.73 271
17342.97 283
17344.22 266
17345.46 272
17346.70 284
17347.94 293
17349.19 276
17350.43 272
17351.67 270
17352.91 295
17354.16 251
17355.40 265
17356.64 257
17357.88 284
17359.13 269
17360.37 270
17361.61 263
17362.86 265
17364.10 270
17365.34 264
17366.58 245
17367.83 269
17369.07 275
17370.31 276
17371.56 270
17372.80 260
17374.04 283
17375.29 283
17376.53 273
17377.78 266
17379.02 271
17380.26 270
17381.51 258
17382.75 261
17383.99 253
17385.24 264
17386.48 278
17387.72 251
17388.97 259
17390.21 294
17391.46 268
17392.70 284
17393.94 274
17395.19 297
17396.43 264
17397.68 292
17398.92 258
17400.17 277
17401.41 269
17402.65 292
17403.90 268
17405.14 275
17406.39 266
17407.63 270
17408.88 291
17410.12 269
17411.37 289
17412.61 255
17413.86 273
17415.10 273
17416.35 283
17417.59 281
17418.84 282
17420.08 259
17421.33 277
17422.57 281
17423.82 268
17425.06 305
17426.31 285
17427.55 281
17428.80 272
17430.04 261
17431.29 275
17432.53 274
17433.78 280
17435.03 263
17436.27 290
17437.52 276
17438.76 307
17440.01 288
17441.25 293
17442.50 291
17443.75 274
17444.99 295
17446.24 305
17447.48 315
17448.73 293
17449.98 289
17451.22 291
17452.47 300
17453.71 305
17454.96 300
17456.21 276
17457.45 270
17458.70 287
17459.95 286
17461.19 286
17462.44 290
17463.69 295
17464.93 301
17466.18 282
17467.43 303
17468.67 283
17469.92 291
17471.17 315
17472.41 309
17473.66 302
17474.91 300
17476.15 294
17477.40 312
17478.65 317
17479.90 290
17481.14 289
17482.39 301
17483.64 302
17484.88 320
17486.13 309
17487.38 316
17488.63 316
17489.87 320
17491.12 338
17492.37 307
17493.62 308
17494.86 284
17496.11 318
17497.36 327
17498.61 311
17499.86 308
17501.10 330
17502.35 327
17503.60 311
17504.85 314
17506.10 296
17507.34 328
17508.59 336
17509.84 313
17511.09 328
17512.34 322
17513.59 332
17514.83 346
17516.08 362
17517.33 336
17518.58 340
17519.83 369
17521.08 380
17522.33 333
17523.57 358
17524.82 337
17526.07 339
17527.32 390
17528.57 376
17529.82 364
17531.07 348
17532.32 361
17533.57 351
17534.82 331
17536.06 380
17537.31 371
17538.56 382
17539.81 352
17541.06 359
17542.31 341
17543.56 339
17544.81 340
17546.06 339
17547.31 335
17548.56 364
17549.81 367
17551.06 373
17552.31 341
17553.56 351
17554.81 350
17556.06 344
17557.31 340
17558.56 350
17559.81 341
17561.06 357
17562.31 365
17563.56 371
17564.81 385
17566.06 362
17567.31 372
17568.56 362
17569.81 346
17571.06 385
17572.31 365
17573.56 362
17574.81 358
17576.06 379
17577.31 348
17578.56 389
17579.81 370
17581.06 376
17582.31 382
17583.57 368
17584.82 341
17586.07 362
17587.32 369
17588.57 361
17589.82 381
17591.07 354
17592.32 365
17593.57 364
17594.83 401
17596.08 386
17597.33 370
17598.58 349
17599.83 352
17601.08 372
17602.33 368
17603.59 363
17604.84 374
17606.09 376
17607.34 364
17608.59 373
17609.84 365
17611.10 382
17612.35 350
17613.60 348
17614.85 340
17616.10 368
17617.36 344
17618.61 400
17619.86 372
17621.11 365
17622.36 395
17623.62 394
17624.87 346
17626.12 352
17627.37 371
17628.63 354
17629.88 373
17631.13 372
17632.38 368
17633.64 347
17634.89 371
17636.14 356
17637.39 378
17638.65 351
17639.90 350
17641.15 337
17642.41 342
17643.66 355
17644.91 351
17646.17 357
17647.42 353
17648.67 353
17649.92 349
17651.18 355
17652.43 335
17653.68 328
17654.94 349
17656.19 366
17657.44 348
17658.70 369
17659.95 314
17661.21 325
17662.46 331
17663.71 326
17664.97 342
17666.22 351
17667.47 325
17668.73 341
17669.98 307
17671.24 288
17672.49 320
17673.74 303
17675.00 302
17676.25 320
17677.51 315
17678.76 308
17680.02 311
17681.27 300
17682.52 314
17683.78 314
17685.03 313
17686.29 311
17687.54 326
17688.80 328
17690.05 315
17691.31 328
17692.56 315
17693.82 358
17695.07 330
17696.32 320
17697.58 313
17698.83 297
17700.09 300
17701.34 299
17702.60 304
17703.86 334
17705.11 302
17706.37 317
17707.62 304
17708.88 294
17710.13 286
17711.39 298
17712.64 305
17713.90 315
17715.15 297
17716.41 268
17717.66 285
17718.92 295
17720.18 300
17721.43 293
17722.69 294
17723.94 316
17725.20 295
17726.45 302
17727.71 298
17728.97 288
17730.22 287
17731.48 319
17732.74 277
17733.99 294
17735.25 277
17736.50 325
17737.76 321
17739.02 296
17740.27 313
17741.53 312
17742.79 313
17744.04 294
17745.30 305
17746.56 299
17747.81 311
17749.07 290
17750.33 325
17751.58 273
17752.84 294
17754.10 307
17755.35 301
17756.61 307
17757.87 314
17759.12 279
17760.38 330
17761.64 286
17762.90 282
17764.15 280
17765.41 307
17766.67 303
17767.93 311
17769.18 283
17770.44 310
17771.70 292
17772.96 284
17774.21 287
17775.47 280
17776.73 295
17777.99 336
17779.24 299
17780.50 299
17781.76 302
17783.02 306
17784.28 300
17785.53 304
17786.79 304
17788.05 312
17789.31 291
17790.57 287
17791.82 300
17793.08 303
17794.34 310
17795.60 291
17796.86 277
17798.12 302
17799.37 277
17800.63 282
17801.89 293
17803.15 290
17804.41 296
17805.67 287
17806.93 296
17808.19 288
17809.44 310
17810.70 281
17811.96 276
17813.22 268
17814.48 270
17815.74 281
17817.00 291
17818.26 266
17819.52 288
17820.78 275
17822.04 260
17823.29 285
17824.55 272
17825.81 270
17827.07 262
17828.33 287
17829.59 303
17830.85 288
17832.11 259
17833.37 258
17834.63 312
17835.89 278
17837.15 271
17838.41 283
17839.67 284
17840.93 285
17842.19 268
17843.45 286
17844.71 285
17845.97 273
17847.23 288
17848.49 268
17849.75 272
17851.01 272
17852.27 246
17853.53 285
17854.79 282
17856.05 240
17857.31 259
17858.57 259
17859.84 268
17861.10 275
17862.36 253
17863.62 255
17864.88 257
17866.14 259
17867.40 244
17868.66 262
17869.92 266
17871.18 243
17872.44 275
17873.71 265
17874.97 260
17876.23 253
17877.49 269
17878.75 274
17880.01 247
17881.27 257
17882.53 266
17883.80 271
17885.06 272
17886.32 277
17887.58 263
17888.84 244
17890.10 233
17891.37 252
17892.63 254
17893.89 243
17895.15 266
17896.41 251
17897.67 253
17898.94 270
17900.20 247
17901.46 253
17902.72 245
17903.99 261
17905.25 269
17906.51 258
17907.77 244
17909.03 225
17910.30 262
17911.56 239
17912.82 238
17914.08 248
17915.35 257
17916.61 257
17917.87 249
17919.14 250
17920.40 253
17921.66 269
17922.92 256
17924.19 267
17925.45 250
17926.71 256
17927.98 263
17929.24 263
17930.50 238
17931.76 272
17933.03 243
17934.29 244
17935.55 238
17936.82 212
17938.08 235
17939.34 249
17940.61 223
17941.87 226
17943.14 248
17944.40 253
17945.66 241
17946.93 246
17948.19 244
17949.45 253
17950.72 252
17951.98 265
17953.25 249
17954.51 243
17955.77 246
17957.04 243
17958.30 250
17959.57 254
17960.83 252
17962.09 270
17963.36 259
17964.62 249
17965.89 229
17967.15 251
17968.42 219
17969.68 238
17970.95 240
17972.21 246
17973.47 228
17974.74 229
17976.00 253
17977.27 242
17978.53 244
17979.80 242
17981.06 251
17982.33 247
17983.59 269
17984.86 270
17986.12 253
17987.39 238
17988.65 256
17989.92 253
17991.18 273
17992.45 245
17993.71 219
17994.98 220
17996.25 255
17997.51 262
17998.78 250
18000.04 233
18001.31 241
18002.57 245
18003.84 264
18005.10 231
18006.37 234
18007.64 257
18008.90 240
18010.17 254
18011.43 234
18012.70 243
18013.97 233
18015.23 228
18016.50 241
18017.76 245
18019.03 238
18020.30 236
18021.56 264
18022.83 252
18024.10 244
18025.36 235
18026.63 235
18027.90 247
18029.16 237
18030.43 254
18031.70 220
18032.96 247
18034.23 273
18035.50 222
18036.76 248
18038.03 231
18039.30 238
18040.56 238
18041.83 244
18043.10 253
18044.37 233
18045.63 231
18046.90 239
18048.17 230
18049.43 216
18050.70 254
18051.97 263
18053.24 238
18054.50 251
18055.77 235
18057.04 238
18058.31 266
18059.57 246
18060.84 228
18062.11 226
18063.38 236
18064.65 254
18065.91 249
18067.18 238
18068.45 238
18069.72 255
18070.98 247
18072.25 226
18073.52 236
18074.79 249
18076.06 209
18077.33 240
18078.59 259
18079.86 251
18081.13 248
18082.40 243
18083.67 234
18084.94 248
18086.21 255
18087.47 245
18088.74 257
18090.01 247
18091.28 248
18092.55 237
18093.82 262
18095.09 225
18096.36 249
18097.62 262
18098.89 238
18100.16 235
18101.43 251
18102.70 250
18103.97 236
18105.24 227
18106.51 241
18107.78 259
18109.05 233
18110.32 262
18111.59 231
18112.86 244
18114.13 226
18115.40 255
18116.66 245
18117.93 253
18119.20 229
18120.47 256
18121.74 255
18123.01 242
18124.28 237
18125.55 249
18126.82 248
18128.09 247
18129.36 218
18130.63 209
18131.90 247
18133.17 246
18134.44 250
18135.71 227
18136.99 236
18138.26 242
18139.53 256
18140.80 243
18142.07 235
18143.34 238
18144.61 245
18145.88 258
18147.15 249
18148.42 258
18149.69 224
18150.96 250
18152.23 249
18153.50 250
18154.78 243
18156.05 219
18157.32 220
18158.59 239
18159.86 252
18161.13 234
18162.40 245
18163.67 264
18164.94 256
18166.22 233
18167.49 248
18168.76 245
18170.03 230
18171.30 254
18172.57 234
18173.85 239
18175.12 235
18176.39 197
18177.66 244
18178.93 231
18180.20 240
18181.48 243
18182.75 239
18184.02 214
18185.29 221
18186.56 239
18187.84 247
18189.11 246
18190.38 244
18191.65 249
18192.93 246
18194.20 232
18195.47 243
18196.74 252
18198.02 258
18199.29 250
18200.56 258
18201.83 240
18203.11 262
18204.38 238
18205.65 236
18206.92 222
18208.20 219
18209.47 213
18210.74 238
18212.02 246
18213.29 218
18214.56 235
18215.84 247
18217.11 223
18218.38 246
18219.65 230
18220.93 262
18222.20 241
18223.47 247
18224.75 239
18226.02 225
18227.30 230
18228.57 241
18229.84 236
18231.12 235
18232.39 217
18233.66 227
18234.94 256
18236.21 231
18237.48 260
18238.76 249
18240.03 228
18241.31 230
18242.58 236
18243.86 246
18245.13 238
18246.40 237
18247.68 256
18248.95 223
18250.23 226
18251.50 241
18252.77 225
18254.05 245
18255.32 245
18256.60 250
18257.87 246
18259.15 243
18260.42 239
18261.70 239
18262.97 246
18264.25 233
18265.52 253
18266.80 243
18268.07 245
18269.35 235
18270.62 239
18271.90 257
18273.17 282
18274.45 234
18275.72 259
18277.00 254
18278.27 251
18279.55 231
18280.82 237
18282.10 237
18283.37 235
18284.65 253
18285.93 256
18287.20 234
18288.48 211
18289.75 222
18291.03 219
18292.30 258
18293.58 237
18294.86 234
18296.13 231
18297.41 229
18298.68 236
18299.96 228
18301.24 231
18302.51 244
18303.79 244
18305.06 250
18306.34 261
18307.62 234
18308.89 248
18310.17 278
18311.45 253
18312.72 243
18314.00 238
18315.28 240
18316.55 230
18317.83 225
18319.11 239
18320.38 240
18321.66 244
18322.94 247
18324.21 249
18325.49 245
18326.77 236
18328.04 227
18329.32 251
18330.60 260
18331.88 253
18333.15 237
18334.43 244
18335.71 240
18336.98 224
18338.26 226
18339.54 254
18340.82 237
18342.09 238
18343.37 228
18344.65 242
18345.93 204
18347.20 216
18348.48 237
18349.76 255
18351.04 248
18352.32 253
18353.59 246
18354.87 250
18356.15 245
18357.43 232
18358.71 238
18359.98 239
18361.26 245
18362.54 231
18363.82 235
18365.10 254
18366.38 256
18367.65 229
18368.93 227
18370.21 234
18371.49 257
18372.77 237
18374.05 253
18375.33 222
18376.60 266
18377.88 229
18379.16 220
18380.44 243
18381.72 242
18383.00 241
18384.28 241
18385.56 268
18386.84 231
18388.11 232
18389.39 242
18390.67 258
18391.95 229
18393.23 236
18394.51 264
18395.79 245
18397.07 209
18398.35 220
18399.63 250
18400.91 258
18402.19 258
18403.47 243
18404.75 252
18406.03 236
18407.31 239
18408.59 217
18409.87 223
18411.15 235
18412.43 231
18413.71 243
18414.99 215
18416.27 224
18417.55 247
18418.83 235
18420.11 238
18421.39 232
18422.67 232
18423.95 259
18425.23 227
18426.51 232
18427.79 211
18429.07 243
18430.35 211
18431.63 217
18432.91 231
18434.19 237
18435.47 240
18436.75 233
18438.04 253
18439.32 251
18440.60 226
18441.88 244
18443.16 242
18444.44 237
18445.72 241
18447.00 253
18448.28 256
18449.57 214
18450.85 229
18452.13 259
18453.41 230
18454.69 225
18455.97 224
18457.25 225
18458.54 236
18459.82 230
18461.10 233
18462.38 248
18463.66 243
18464.94 223
18466.23 247
18467.51 244
18468.79 227
18470.07 239
18471.35 253
18472.64 239
18473.92 223
18475.20 237
18476.48 249
18477.76 235
18479.05 249
18480.33 246
18481.61 249
18482.89 221
18484.18 234
18485.46 242
18486.74 228
18488.02 254
18489.31 241
18490.59 239
18491.87 247
18493.15 219
18494.44 247
18495.72 250
18497.00 231
18498.29 242
18499.57 242
18500.85 240
18502.13 221
18503.42 222
18504.70 230
18505.98 257
18507.27 227
18508.55 242
18509.83 242
18511.12 255
18512.40 255
18513.68 238
18514.97 240
18516.25 245
18517.54 250
18518.82 247
18520.10 250
18521.39 266
18522.67 264
18523.95 253
18525.24 244
18526.52 219
18527.81 224
18529.09 263
18530.37 250
18531.66 246
18532.94 247
18534.23 228
18535.51 242
18536.79 250
18538.08 256
18539.36 259
18540.65 217
18541.93 229
18543.22 256
18544.50 274
18545.79 230
18547.07 236
18548.36 256
18549.64 262
18550.92 227
18552.21 260
18553.49 235
18554.78 224
18556.06 273
18557.35 271
18558.63 252
18559.92 240
18561.20 272
18562.49 280
18563.77 259
18565.06 243
18566.35 242
18567.63 265
18568.92 245
18570.20 272
18571.49 250
18572.77 242
18574.06 282
18575.34 277
18576.63 284
18577.92 257
18579.20 259
18580.49 296
18581.77 291
18583.06 259
18584.34 246
18585.63 273
18586.92 291
18588.20 293
18589.49 247
18590.77 274
18592.06 281
18593.35 293
18594.63 295
18595.92 294
18597.21 298
18598.49 292
18599.78 301
18601.07 268
18602.35 262
18603.64 276
18604.93 296
18606.21 279
18607.50 280
18608.79 269
18610.07 291
18611.36 318
18612.65 307
18613.93 278
18615.22 298
18616.51 283
18617.79 283
18619.08 284
18620.37 286
18621.66 293
18622.94 304
18624.23 277
18625.52 281
18626.80 271
18628.09 285
18629.38 300
18630.67 273
18631.95 265
18633.24 272
18634.53 264
18635.82 270
18637.11 260
18638.39 291
18639.68 265
18640.97 274
18642.26 264
18643.54 255
18644.83 257
18646.12 260
18647.41 277
18648.70 261
18649.99 271
18651.27 244
18652.56 254
18653.85 266
18655.14 258
18656.43 257
18657.72 260
18659.00 259
18660.29 239
18661.58 255
18662.87 241
18664.16 253
18665.45 254
18666.74 270
18668.02 244
18669.31 255
18670.60 262
18671.89 247
18673.18 238
18674.47 246
18675.76 242
18677.05 252
18678.34 249
18679.63 231
18680.92 232
18682.20 228
18683.49 234
18684.78 230
18686.07 241
18687.36 246
18688.65 213
18689.94 244
18691.23 213
18692.52 226
18693.81 229
18695.10 230
18696.39 252
18697.68 244
18698.97 241
18700.26 233
18701.55 246
18702.84 243
18704.13 232
18705.42 217
18706.71 239
18708.00 244
18709.29 227
18710.58 197
18711.87 217
18713.16 233
18714.45 227
18715.74 203
18717.03 223
18718.32 221
18719.61 221
18720.90 234
18722.20 221
18723.49 231
18724.78 208
18726.07 207
18727.36 233
18728.65 228
18729.94 221
18731.23 224
18732.52 245
18733.81 224
18735.10 225
18736.40 242
18737.69 217
18738.98 231
18740.27 223
18741.56 217
18742.85 237
18744.14 208
18745.43 225
18746.73 218
18748.02 240
18749.31 225
18750.60 233
18751.89 227
18753.18 199
18754.48 225
18755.77 251
18757.06 221
18758.35 215
18759.64 217
18760.94 215
18762.23 233
18763.52 215
18764.81 207
18766.10 229
18767.40 205
18768.69 221
18769.98 237
18771.27 231
18772.57 219
18773.86 221
18775.15 235
18776.44 212
18777.74 230
18779.03 219
18780.32 225
18781.61 211
18782.91 220
18784.20 225
18785.49 218
18786.79 217
18788.08 210
18789.37 234
18790.66 230
18791.96 232
18793.25 235
18794.54 239
18795.84 236
18797.13 218
18798.42 210
18799.72 228
18801.01 222
18802.30 208
18803.60 224
18804.89 216
18806.18 218
18807.48 226
18808.77 227
18810.07 194
18811.36 202
18812.65 219
18813.95 212
18815.24 230
18816.53 209
18817.83 226
18819.12 234
18820.42 236
18821.71 216
18823.00 220
18824.30 212
18825.59 218
18826.89 213
18828.18 197
18829.48 200
18830.77 208
18832.07 234
18833.36 243
18834.65 210
18835.95 219
18837.24 215
18838.54 205
18839.83 205
18841.13 203
18842.42 201
18843.72 217
18845.01 213
18846.31 192
18847.60 192
18848.90 218
18850.19 212
18851.49 234
18852.78 210
18854.08 195
18855.37 208
18856.67 224
18857.96 213
18859.26 218
18860.55 198
18861.85 206
18863.15 217
18864.44 211
18865.74 210
18867.03 189
18868.33 195
18869.62 193
18870.92 215
18872.22 212
18873.51 210
18874.81 195
18876.10 226
18877.40 199
18878.70 207
18879.99 195
18881.29 196
18882.58 193
18883.88 191
18885.18 194
18886.47 186
18887.77 207
18889.07 208
18890.36 200
18891.66 203
18892.95 198
18894.25 202
18895.55 199
18896.84 191
18898.14 197
18899.44 215
18900.73 198
18902.03 197
18903.33 182
18904.63 222
18905.92 201
18907.22 198
18908.52 191
18909.81 217
18911.11 195
18912.41 206
18913.71 211
18915.00 205
18916.30 217
18917.60 228
18918.89 196
18920.19 209
18921.49 204
18922.79 187
18924.09 206
18925.38 190
18926.68 198
18927.98 227
18929.28 190
18930.57 202
18931.87 181
18933.17 178
18934.47 207
18935.77 199
18937.06 214
18938.36 186
18939.66 206
18940.96 206
18942.26 187
18943.55 196
18944.85 192
18946.15 209
18947.45 184
18948.75 189
18950.05 176
18951.35 198
18952.64 190
18953.94 184
18955.24 201
18956.54 184
18957.84 180
18959.14 202
18960.44 196
18961.74 174
18963.03 216
18964.33 226
18965.63 179
18966.93 180
18968.23 187
18969.53 194
18970.83 184
18972.13 180
18973.43 203
18974.73 201
18976.03 211
18977.33 191
18978.62 192
18979.92 173
18981.22 181
18982.52 200
18983.82 196
18985.12 194
18986.42 210
18987.72 187
18989.02 182
18990.32 193
18991.62 199
18992.92 214
18994.22 204
18995.52 195
18996.82 175
18998.12 197
18999.42 188
19000.72 197
19002.02 210
19003.32 198
19004.62 219
19005.92 198
19007.22 192
19008.53 194
19009.83 192
19011.13 189
19012.43 198
19013.73 204
19015.03 204
19016.33 206
19017.63 207
19018.93 185
19020.23 191
19021.53 205
19022.83 197
19024.13 197
19025.44 197
19026.74 183
19028.04 199
19029.34 186
19030.64 195
19031.94 215
19033.24 185
19034.54 209
19035.85 183
19037.15 187
19038.45 189
19039.75 199
19041.05 200
19042.35 174
19043.66 181
19044.96 195
19046.26 209
19047.56 200
19048.86 209
19050.16 189
19051.47 203
19052.77 205
19054.07 207
19055.37 195
19056.67 204
19057.98 213
19059.28 197
19060.58 196
19061.88 194
19063.19 231
19064.49 210
19065.79 202
19067.09 214
19068.40 227
19069.70 203
19071.00 202
19072.30 194
19073.61 194
19074.91 190
19076.21 202
19077.52 176
19078.82 199
19080.12 216
19081.42 207
19082.73 198
19084.03 212
19085.33 204
19086.64 210
19087.94 220
19089.24 220
19090.55 212
19091.85 184
19093.15 213
19094.46 200
19095.76 218
19097.06 210
19098.37 197
19099.67 218
19100.97 202
19102.28 234
19103.58 222
19104.89 206
19106.19 216
19107.49 245
19108.80 224
19110.10 207
19111.40 193
19112.71 228
19114.01 204
19115.32 202
19116.62 205
19117.93 196
19119.23 215
19120.53 214
19121.84 193
19123.14 197
19124.45 207
19125.75 208
19127.06 204
19128.36 215
19129.67 225
19130.97 220
19132.28 216
19133.58 214
19134.88 215
19136.19 211
19137.49 210
19138.80 219
19140.10 209
19141.41 206
19142.71 207
19144.02 208
19145.32 213
19146.63 234
19147.94 196
19149.24 238
19150.55 213
19151.85 212
19153.16 198
19154.46 216
19155.77 220
19157.07 206
19158.38 203
19159.68 202
19160.99 202
19162.30 207
19163.60 194
19164.91 194
19166.21 208
19167.52 181
19168.83 214
19170.13 192
19171.44 210
19172.74 219
19174.05 199
19175.36 199
19176.66 202
19177.97 221
19179.27 194
19180.58 185
19181.89 204
19183.19 189
19184.50 191
19185.81 216
19187.11 188
19188.42 194
19189.73 192
19191.03 215
19192.34 211
19193.65 196
19194.95 180
19196.26 194
19197.57 200
19198.87 202
19200.18 187
19201.49 195
19202.80 188
19204.10 174
19205.41 193
19206.72 185
19208.03 186
19209.33 185
19210.64 213
19211.95 203
19213.25 211
19214.56 194
19215.87 188
19217.18 183
19218.49 162
19219.79 164
19221.10 192
19222.41 204
19223.72 208
19225.02 190
19226.33 189
19227.64 194
19228.95 156
19230.26 202
19231.56 198
19232.87 198
19234.18 167
19235.49 192
19236.80 185
19238.11 209
19239.41 203
19240.72 201
19242.03 204
19243.34 199
19244.65 194
19245.96 176
19247.26 181
19248.57 188
19249.88 215
19251.19 193
19252.50 166
19253.81 181
19255.12 201
19256.43 201
19257.74 208
19259.04 195
19260.35 203
19261.66 180
19262.97 182
19264.28 189
19265.59 170
19266.90 178
19268.21 193
19269.52 191
19270.83 187
19272.14 189
19273.45 189
19274.76 198
19276.07 200
19277.38 195
19278.69 180
19279.99 173
19281.30 209
19282.61 182
19283.92 186
19285.23 185
19286.54 193
19287.85 188
19289.16 214
19290.47 190
19291.78 202
19293.09 207
19294.40 212
19295.72 191
19297.03 206
19298.34 206
19299.65 190
19300.96 185
19302.27 180
19303.58 190
19304.89 188
19306.20 181
19307.51 185
19308.82 196
19310.13 181
19311.44 187
19312.75 226
19314.06 207
19315.37 176
19316.69 198
19318.00 186
19319.31 181
19320.62 179
19321.93 214
19323.24 202
19324.55 192
19325.86 207
19327.18 197
19328.49 210
19329.80 164
19331.11 187
19332.42 195
19333.73 193
19335.04 161
19336.36 189
19337.67 176
19338.98 185
19340.29 184
19341.60 181
19342.91 194
19344.23 186
19345.54 204
19346.85 196
19348.16 178
19349.47 186
19350.79 200
19352.10 186
19353.41 196
19354.72 183
19356.04 186
19357.35 181
19358.66 190
19359.97 187
19361.29 175
19362.60 175
19363.91 172
19365.22 177
19366.54 187
19367.85 193
19369.16 189
19370.47 190
19371.79 188
19373.10 187
19374.41 181
19375.73 197
19377.04 184
19378.35 201
19379.67 203
19380.98 187
19382.29 191
19383.60 201
19384.92 187
19386.23 185
19387.54 200
19388.86 187
19390.17 195
19391.49 183
19392.80 179
19394.11 182
19395.43 199
19396.74 192
19398.05 168
19399.37 194
19400.68 192
19402.00 196
19403.31 173
19404.62 186
19405.94 199
19407.25 197
19408.57 177
19409.88 196
19411.19 185
19412.51 190
19413.82 178
19415.14 188
19416.45 184
19417.77 168
19419.08 202
19420.39 184
19421.71 190
19423.02 182
19424.34 173
19425.65 183
19426.97 179
19428.28 171
19429.60 187
19430.91 168
19432.23 187
19433.54 185
19434.86 187
19436.17 179
19437.49 190
19438.80 195
19440.12 180
19441.43 186
19442.75 184
19444.06 190
19445.38 204
19446.69 182
19448.01 186
19449.32 206
19450.64 198
19451.96 191
19453.27 185
19454.59 188
19455.90 185
19457.22 193
19458.53 184
19459.85 196
19461.17 187
19462.48 194
19463.80 185
19465.11 196
19466.43 195
19467.75 203
19469.06 189
19470.38 179
19471.69 185
19473.01 206
19474.33 193
19475.64 199
19476.96 166
19478.28 194
19479.59 216
19480.91 191
19482.23 182
19483.54 191
19484.86 170
19486.18 174
19487.49 194
19488.81 180
19490.13 181
19491.44 193
19492.76 183
19494.08 179
19495.39 190
19496.71 177
19498.03 199
19499.35 188
19500.66 188
19501.98 171
19503.30 162
19504.61 194
19505.93 173
19507.25 196
19508.57 177
19509.88 188
19511.20 200
19512.52 175
19513.84 191
19515.15 188
19516.47 187
19517.79 198
19519.11 192
19520.43 197
19521.74 198
19523.06 173
19524.38 172
19525.70 177
19527.02 199
19528.33 201
19529.65 194
19530.97 196
19532.29 179
19533.61 173
19534.93 173
19536.24 159
19537.56 161
19538.88 185
19540.20 166
19541.52 165
19542.84 157
19544.16 160
19545.47 162
19546.79 208
19548.11 190
19549.43 159
19550.75 162
19552.07 176
19553.39 206
19554.71 181
19556.03 185
19557.34 180
19558.66 198
19559.98 201
19561.30 193
19562.62 173
19563.94 186
19565.26 168
19566.58 189
19567.90 187
19569.22 191
19570.54 205
19571.86 186
19573.18 172
19574.50 174
19575.82 174
19577.14 191
19578.46 195
19579.78 174
19581.10 175
19582.42 175
19583.74 186
19585.06 201
19586.38 169
19587.70 162
19589.02 195
19590.34 198
19591.66 199
19592.98 184
19594.30 189
19595.62 168
19596.94 192
19598.26 202
19599.58 187
19600.90 161
19602.22 178
19603.54 189
19604.86 176
19606.18 171
19607.50 161
19608.82 180
19610.15 191
19611.47 182
19612.79 195
19614.11 206
19615.43 180
19616.75 183
19618.07 186
19619.39 183
19620.71 180
19622.04 191
19623.36 176
19624.68 174
19626.00 180
19627.32 182
19628.64 189
19629.96 190
19631.29 172
19632.61 181
19633.93 165
19635.25 184
19636.57 180
19637.89 185
19639.22 185
19640.54 189
19641.86 192
19643.18 193
19644.50 194
19645.83 173
19647.15 196
19648.47 173
19649.79 178
19651.12 182
19652.44 173
19653.76 189
19655.08 191
19656.40 189
19657.73 173
19659.05 187
19660.37 192
19661.70 196
19663.02 181
19664.34 178
19665.66 173
19666.99 180
19668.31 185
19669.63 166
19670.95 167
19672.28 198
19673.60 180
19674.92 196
19676.25 194
19677.57 200
19678.89 173
19680.22 176
19681.54 180
19682.86 179
19684.19 168
19685.51 176
19686.83 194
19688.16 165
19689.48 172
19690.80 172
19692.13 182
19693.45 190
19694.78 198
19696.10 152
19697.42 175
19698.75 182
19700.07 196
19701.39 171
19702.72 205
19704.04 179
19705.37 204
19706.69 192
19708.02 173
19709.34 180
19710.66 171
19711.99 201
19713.31 175
19714.64 179
19715.96 169
19717.29 181
19718.61 175
19719.93 189
19721.26 192
19722.58 181
19723.91 183
19725.23 180
19726.56 187
19727.88 164
19729.21 171
19730.53 177
19731.86 197
19733.18 174
19734.51 158
19735.83 198
19737.16 201
19738.48 193
19739.81 195
19741.13 192
19742.46 183
19743.78 183
19745.11 184
19746.44 196
19747.76 187
19749.09 183
19750.41 174
19751.74 186
19753.06 178
19754.39 156
19755.72 163
19757.04 178
19758.37 172
19759.69 184
19761.02 179
19762.34 189
19763.67 192
19765.00 178
19766.32 194
19767.65 173
19768.98 179
19770.30 192
19771.63 182
19772.95 159
19774.28 202
19775.61 171
19776.93 192
19778.26 186
19779.59 189
19780.91 193
19782.24 180
19783.57 208
19784.89 201
19786.22 179
19787.55 187
19788.87 183
19790.20 195
19791.53 185
19792.86 172
19794.18 187
19795.51 187
19796.84 190
19798.16 173
19799.49 177
19800.82 187
19802.15 193
19803.47 180
19804.80 183
19806.13 195
19807.46 196
19808.78 197
19810.11 182
19811.44 187
19812.77 169
19814.09 198
19815.42 184
19816.75 182
19818.08 177
19819.41 195
19820.73 202
19822.06 186
19823.39 175
19824.72 210
19826.05 192
19827.37 172
19828.70 195
19830.03 204
19831.36 200
19832.69 187
19834.02 202
19835.34 182
19836.67 188
19838.00 181
19839.33 170
19840.66 178
19841.99 207
19843.32 193
19844.64 176
19845.97 191
19847.30 175
19848.63 183
19849.96 183
19851.29 196
19852.62 196
19853.95 181
19855.28 188
19856.60 202
19857.93 184
19859.26 181
19860.59 197
19861.92 188
19863.25 192
19864.58 198
19865.91 182
19867.24 161
19868.57 192
19869.90 206
19871.23 184
19872.56 153
19873.89 190
19875.22 182
19876.55 197
19877.88 174
19879.21 195
19880.54 196
19881.87 209
19883.20 189
19884.53 197
19885.86 182
19887.19 186
19888.52 198
19889.85 188
19891.18 189
19892.51 180
19893.84 172
19895.17 182
19896.50 211
19897.83 173
19899.16 186
19900.49 181
19901.82 178
19903.15 193
19904.48 167
19905.81 185
19907.15 185
19908.48 176
19909.81 207
19911.14 189
19912.47 179
19913.80 173
19915.13 171
19916.46 186
19917.79 173
19919.13 192
19920.46 177
19921.79 187
19923.12 167
19924.45 190
19925.78 175
19927.11 173
19928.45 176
19929.78 207
19931.11 187
19932.44 179
19933.77 178
19935.10 185
19936.44 175
19937.77 164
19939.10 170
19940.43 193
19941.76 185
19943.10 174
19944.43 200
19945.76 179
19947.09 187
19948.42 180
19949.76 187
19951.09 193
19952.42 178
19953.75 195
19955.09 167
19956.42 180
19957.75 194
19959.08 173
19960.42 189
19961.75 204
19963.08 159
19964.41 173
19965.75 177
19967.08 176
19968.41 187
19969.75 179
19971.08 192
19972.41 180
19973.74 194
19975.08 194
19976.41 200
19977.74 171
19979.08 183
19980.41 177
19981.74 183
19983.08 189
19984.41 188
19985.74 183
19987.08 178
19988.41 161
19989.75 162
19991.08 186
19992.41 172
19993.75 178
19995.08 177
19996.41 190
19997.75 194
19999.08 183
20000.42 178
20001.75 191
20003.08 192
20004.42 186
20005.75 181
20007.09 181
20008.42 201
20009.75 200
20011.09 181
20012.42 191
20013.76 197
20015.09 186
20016.43 195
20017.76 173
20019.10 195
20020.43 170
20021.76 187
20023.10 166
20024.43 197
20025.77 182
20027.10 187
20028.44 190
20029.77 194
20031.11 177
20032.44 189
20033.78 172
20035.11 192
20036.45 196
20037.78 168
20039.12 210
20040.46 186
20041.79 185
20043.13 181
20044.46 192
20045.80 190
20047.13 202
20048.47 186
20049.80 202
20051.14 192
20052.47 187
20053.81 181
20055.15 183
20056.48 184
20057.82 166
20059.15 175
20060.49 182
20061.83 206
20063.16 176
20064.50 193
20065.83 169
20067.17 204
20068.51 157
20069.84 196
20071.18 179
20072.52 170
20073.85 174
20075.19 185
20076.52 198
20077.86 166
20079.20 190
20080.53 185
20081.87 204
20083.21 174
20084.54 203
20085.88 184
20087.22 188
20088.56 172
20089.89 195
20091.23 189
20092.57 188
20093.90 206
20095.24 182
20096.58 197
20097.91 204
20099.25 196
20100.59 193
20101.93 210
20103.26 179
20104.60 218
20105.94 193
20107.28 189
20108.61 170
20109.95 188
20111.29 196
20112.63 182
20113.96 178
20115.30 197
20116.64 203
20117.98 173
20119.32 185
20120.65 178
20121.99 191
20123.33 195
20124.67 193
20126.01 182
