# Supplementary material for: MALDI-TOF MS typing enables the classification of brewing yeasts of the genus Saccharomyces to major beer styles
Source: PLoS One. 2017 Aug 9;12(8):e0181694. doi: 10.1371/journal.pone.0181694 (PMC5549903; doi:10.1371/journal.pone.0181694)
Supplement: S16 File — The directory includes 90 raw files and was zipped to “.zip”; the folder has three strains with 30 spectra per strain; S1 Text explains the raw files with an example and Table 1 represents the yeast strains used within the experiment. (ZIP) [file pone.0181694.s019.zip › 46-48/30672-478-OG-Ale-Ale-YPG-18h-E-E_2016-10-03_6_0_E4_1.dat]

1998.43 2365
1998.85 2512
1999.27 2569
1999.69 2514
2000.11 2498
2000.54 2466
2000.96 2433
2001.38 2492
2001.80 2524
2002.23 2464
2002.65 2435
2003.07 2509
2003.49 2473
2003.92 2505
2004.34 2524
2004.76 2495
2005.18 2475
2005.61 2307
2006.03 2457
2006.45 2549
2006.87 2609
2007.30 2464
2007.72 2443
2008.14 2612
2008.57 2575
2008.99 2521
2009.41 2402
2009.84 2475
2010.26 2388
2010.68 2552
2011.11 2425
2011.53 2467
2011.95 2429
2012.38 2382
2012.80 2396
2013.22 2386
2013.65 2339
2014.07 2393
2014.49 2304
2014.92 2305
2015.34 2312
2015.77 2298
2016.19 2384
2016.61 2444
2017.04 2434
2017.46 2469
2017.89 2434
2018.31 2423
2018.73 2383
2019.16 2423
2019.58 2371
2020.01 2332
2020.43 2366
2020.85 2372
2021.28 2474
2021.70 2411
2022.13 2383
2022.55 2438
2022.98 2358
2023.40 2447
2023.83 2368
2024.25 2406
2024.68 2351
2025.10 2367
2025.53 2422
2025.95 2453
2026.38 2389
2026.80 2314
2027.23 2424
2027.65 2446
2028.08 2426
2028.50 2335
2028.93 2469
2029.35 2452
2029.78 2510
2030.20 2552
2030.63 2552
2031.05 2515
2031.48 2622
2031.90 2671
2032.33 2565
2032.75 2581
2033.18 2641
2033.61 2672
2034.03 2521
2034.46 2522
2034.88 2511
2035.31 2434
2035.74 2356
2036.16 2496
2036.59 2455
2037.01 2464
2037.44 2459
2037.87 2508
2038.29 2437
2038.72 2452
2039.14 2361
2039.57 2429
2040.00 2445
2040.42 2426
2040.85 2429
2041.28 2515
2041.70 2439
2042.13 2380
2042.56 2417
2042.98 2421
2043.41 2353
2043.84 2328
2044.26 2413
2044.69 2484
2045.12 2408
2045.54 2375
2045.97 2434
2046.40 2448
2046.82 2564
2047.25 2499
2047.68 2452
2048.11 2560
2048.53 2772
2048.96 2783
2049.39 2926
2049.82 2980
2050.24 3062
2050.67 3170
2051.10 3162
2051.53 3157
2051.95 3187
2052.38 3166
2052.81 3191
2053.24 3106
2053.66 3053
2054.09 2958
2054.52 2700
2054.95 2669
2055.38 2623
2055.80 2656
2056.23 2534
2056.66 2442
2057.09 2550
2057.52 2519
2057.94 2395
2058.37 2404
2058.80 2420
2059.23 2450
2059.66 2397
2060.09 2396
2060.51 2336
2060.94 2536
2061.37 2551
2061.80 2542
2062.23 2536
2062.66 2553
2063.09 2663
2063.52 2646
2063.94 2757
2064.37 2790
2064.80 2645
2065.23 2580
2065.66 2607
2066.09 2578
2066.52 2513
2066.95 2425
2067.38 2410
2067.81 2448
2068.24 2395
2068.66 2414
2069.09 2428
2069.52 2369
2069.95 2432
2070.38 2470
2070.81 2511
2071.24 2494
2071.67 2442
2072.10 2506
2072.53 2455
2072.96 2486
2073.39 2543
2073.82 2564
2074.25 2545
2074.68 2599
2075.11 2564
2075.54 2504
2075.97 2553
2076.40 2563
2076.83 2652
2077.26 2554
2077.69 2603
2078.12 2544
2078.55 2414
2078.98 2584
2079.41 2564
2079.84 2726
2080.27 2652
2080.70 2651
2081.14 2686
2081.57 2601
2082.00 2524
2082.43 2504
2082.86 2396
2083.29 2457
2083.72 2527
2084.15 2401
2084.58 2367
2085.01 2430
2085.44 2387
2085.88 2417
2086.31 2483
2086.74 2515
2087.17 2426
2087.60 2441
2088.03 2369
2088.46 2443
2088.89 2475
2089.33 2402
2089.76 2358
2090.19 2417
2090.62 2405
2091.05 2422
2091.48 2475
2091.92 2324
2092.35 2424
2092.78 2446
2093.21 2378
2093.64 2417
2094.07 2415
2094.51 2439
2094.94 2477
2095.37 2417
2095.80 2413
2096.24 2475
2096.67 2434
2097.10 2438
2097.53 2328
2097.96 2430
2098.40 2351
2098.83 2320
2099.26 2285
2099.69 2375
2100.13 2370
2100.56 2361
2100.99 2367
2101.43 2430
2101.86 2374
2102.29 2487
2102.72 2387
2103.16 2344
2103.59 2458
2104.02 2560
2104.46 2554
2104.89 2623
2105.32 2563
2105.76 2700
2106.19 2680
2106.62 2685
2107.05 2666
2107.49 2603
2107.92 2442
2108.36 2470
2108.79 2421
2109.22 2525
2109.66 2474
2110.09 2483
2110.52 2327
2110.96 2378
2111.39 2436
2111.82 2449
2112.26 2389
2112.69 2365
2113.13 2317
2113.56 2333
2113.99 2264
2114.43 2247
2114.86 2189
2115.30 2244
2115.73 2319
2116.16 2350
2116.60 2236
2117.03 2287
2117.47 2287
2117.90 2274
2118.34 2284
2118.77 2269
2119.21 2394
2119.64 2281
2120.07 2340
2120.51 2399
2120.94 2362
2121.38 2292
2121.81 2346
2122.25 2293
2122.68 2363
2123.12 2350
2123.55 2204
2123.99 2311
2124.42 2248
2124.86 2214
2125.29 2263
2125.73 2365
2126.16 2355
2126.60 2248
2127.04 2316
2127.47 2295
2127.91 2362
2128.34 2447
2128.78 2416
2129.21 2221
2129.65 2351
2130.08 2386
2130.52 2316
2130.96 2250
2131.39 2301
2131.83 2313
2132.26 2309
2132.70 2289
2133.14 2373
2133.57 2232
2134.01 2213
2134.44 2123
2134.88 2349
2135.32 2326
2135.75 2373
2136.19 2274
2136.62 2208
2137.06 2277
2137.50 2222
2137.93 2198
2138.37 2208
2138.81 2240
2139.24 2248
2139.68 2165
2140.12 2249
2140.55 2232
2140.99 2247
2141.43 2259
2141.86 2259
2142.30 2230
2142.74 2214
2143.18 2244
2143.61 2243
2144.05 2184
2144.49 2318
2144.92 2279
2145.36 2288
2145.80 2281
2146.24 2288
2146.67 2311
2147.11 2438
2147.55 2421
2147.99 2449
2148.42 2349
2148.86 2480
2149.30 2404
2149.74 2400
2150.17 2366
2150.61 2409
2151.05 2381
2151.49 2323
2151.92 2469
2152.36 2373
2152.80 2226
2153.24 2214
2153.68 2329
2154.11 2295
2154.55 2406
2154.99 2458
2155.43 2411
2155.87 2349
2156.31 2358
2156.74 2442
2157.18 2547
2157.62 2495
2158.06 2485
2158.50 2407
2158.94 2385
2159.38 2550
2159.81 2434
2160.25 2410
2160.69 2410
2161.13 2404
2161.57 2392
2162.01 2329
2162.45 2316
2162.89 2415
2163.33 2403
2163.76 2430
2164.20 2436
2164.64 2461
2165.08 2508
2165.52 2376
2165.96 2407
2166.40 2568
2166.84 2590
2167.28 2457
2167.72 2475
2168.16 2527
2168.60 2546
2169.04 2491
2169.48 2549
2169.92 2543
2170.36 2488
2170.80 2416
2171.24 2465
2171.68 2439
2172.12 2323
2172.56 2305
2173.00 2407
2173.44 2297
2173.88 2279
2174.32 2336
2174.76 2310
2175.20 2339
2175.64 2460
2176.08 2397
2176.52 2396
2176.96 2369
2177.40 2410
2177.84 2357
2178.28 2313
2178.72 2360
2179.16 2418
2179.60 2393
2180.04 2356
2180.48 2230
2180.92 2292
2181.37 2314
2181.81 2331
2182.25 2232
2182.69 2304
2183.13 2243
2183.57 2293
2184.01 2322
2184.45 2299
2184.89 2270
2185.34 2267
2185.78 2310
2186.22 2329
2186.66 2430
2187.10 2294
2187.54 2408
2187.98 2360
2188.43 2351
2188.87 2336
2189.31 2306
2189.75 2463
2190.19 2373
2190.63 2364
2191.08 2308
2191.52 2286
2191.96 2372
2192.40 2338
2192.84 2493
2193.29 2526
2193.73 2353
2194.17 2455
2194.61 2436
2195.05 2463
2195.50 2383
2195.94 2361
2196.38 2425
2196.82 2408
2197.27 2464
2197.71 2455
2198.15 2587
2198.59 2562
2199.04 2514
2199.48 2399
2199.92 2448
2200.37 2471
2200.81 2429
2201.25 2516
2201.69 2501
2202.14 2454
2202.58 2472
2203.02 2380
2203.47 2387
2203.91 2495
2204.35 2514
2204.80 2441
2205.24 2493
2205.68 2505
2206.13 2476
2206.57 2461
2207.01 2465
2207.46 2531
2207.90 2445
2208.34 2536
2208.79 2536
2209.23 2604
2209.67 2475
2210.12 2557
2210.56 2503
2211.01 2547
2211.45 2505
2211.89 2558
2212.34 2504
2212.78 2415
2213.23 2352
2213.67 2286
2214.11 2383
2214.56 2479
2215.00 2373
2215.45 2285
2215.89 2271
2216.34 2270
2216.78 2328
2217.22 2383
2217.67 2511
2218.11 2335
2218.56 2348
2219.00 2377
2219.45 2395
2219.89 2522
2220.34 2416
2220.78 2402
2221.23 2450
2221.67 2344
2222.12 2294
2222.56 2369
2223.01 2349
2223.45 2401
2223.90 2489
2224.34 2459
2224.79 2478
2225.23 2445
2225.68 2502
2226.12 2395
2226.57 2466
2227.01 2566
2227.46 2427
2227.91 2404
2228.35 2310
2228.80 2473
2229.24 2421
2229.69 2392
2230.13 2452
2230.58 2342
2231.03 2471
2231.47 2309
2231.92 2381
2232.36 2358
2232.81 2291
2233.26 2314
2233.70 2398
2234.15 2450
2234.59 2376
2235.04 2349
2235.49 2448
2235.93 2514
2236.38 2301
2236.83 2429
2237.27 2317
2237.72 2296
2238.17 2329
2238.61 2392
2239.06 2425
2239.51 2339
2239.95 2330
2240.40 2273
2240.85 2360
2241.29 2331
2241.74 2359
2242.19 2324
2242.63 2278
2243.08 2196
2243.53 2276
2243.98 2266
2244.42 2304
2244.87 2212
2245.32 2242
2245.76 2202
2246.21 2208
2246.66 2201
2247.11 2292
2247.55 2362
2248.00 2399
2248.45 2314
2248.90 2361
2249.35 2377
2249.79 2346
2250.24 2325
2250.69 2332
2251.14 2291
2251.58 2283
2252.03 2304
2252.48 2431
2252.93 2535
2253.38 2457
2253.82 2477
2254.27 2432
2254.72 2377
2255.17 2238
2255.62 2275
2256.07 2288
2256.51 2397
2256.96 2445
2257.41 2549
2257.86 2722
2258.31 2916
2258.76 3025
2259.21 3167
2259.65 3433
2260.10 3614
2260.55 3781
2261.00 3781
2261.45 3747
2261.90 3691
2262.35 3553
2262.80 3479
2263.25 3414
2263.69 3280
2264.14 3218
2264.59 2926
2265.04 2893
2265.49 2800
2265.94 2745
2266.39 2761
2266.84 2747
2267.29 2793
2267.74 2732
2268.19 2617
2268.64 2661
2269.09 2573
2269.54 2559
2269.99 2701
2270.44 2650
2270.89 2644
2271.34 2659
2271.79 2598
2272.24 2515
2272.69 2443
2273.14 2531
2273.59 2497
2274.04 2449
2274.49 2480
2274.94 2470
2275.39 2501
2275.84 2412
2276.29 2564
2276.74 2551
2277.19 2468
2277.64 2567
2278.09 2639
2278.54 2585
2278.99 2516
2279.44 2637
2279.89 2765
2280.34 2673
2280.79 2661
2281.25 2595
2281.70 2752
2282.15 2681
2282.60 2602
2283.05 2633
2283.50 2515
2283.95 2479
2284.40 2529
2284.85 2507
2285.31 2480
2285.76 2617
2286.21 2756
2286.66 2659
2287.11 2823
2287.56 2971
2288.01 3098
2288.47 2854
2288.92 3010
2289.37 3079
2289.82 3072
2290.27 3202
2290.72 3065
2291.18 3086
2291.63 2942
2292.08 2948
2292.53 2813
2292.98 2693
2293.44 2615
2293.89 2599
2294.34 2532
2294.79 2509
2295.24 2571
2295.70 2557
2296.15 2393
2296.60 2383
2297.05 2388
2297.51 2340
2297.96 2435
2298.41 2436
2298.86 2320
2299.32 2418
2299.77 2452
2300.22 2392
2300.67 2324
2301.13 2386
2301.58 2460
2302.03 2369
2302.49 2334
2302.94 2360
2303.39 2309
2303.85 2332
2304.30 2363
2304.75 2228
2305.20 2321
2305.66 2445
2306.11 2417
2306.56 2499
2307.02 2351
2307.47 2316
2307.93 2429
2308.38 2402
2308.83 2407
2309.29 2392
2309.74 2515
2310.19 2482
2310.65 2444
2311.10 2457
2311.55 2455
2312.01 2392
2312.46 2328
2312.92 2416
2313.37 2349
2313.82 2291
2314.28 2410
2314.73 2476
2315.19 2409
2315.64 2321
2316.10 2341
2316.55 2339
2317.00 2451
2317.46 2450
2317.91 2570
2318.37 2468
2318.82 2466
2319.28 2510
2319.73 2531
2320.19 2598
2320.64 2649
2321.10 2673
2321.55 2634
2322.01 2802
2322.46 2864
2322.92 2794
2323.37 2768
2323.83 2748
2324.28 2662
2324.74 2664
2325.19 2696
2325.65 2755
2326.10 2639
2326.56 2570
2327.01 2583
2327.47 2601
2327.92 2544
2328.38 2564
2328.83 2545
2329.29 2564
2329.74 2619
2330.20 2451
2330.66 2492
2331.11 2592
2331.57 2492
2332.02 2405
2332.48 2504
2332.94 2420
2333.39 2428
2333.85 2393
2334.30 2445
2334.76 2435
2335.22 2460
2335.67 2472
2336.13 2466
2336.58 2515
2337.04 2606
2337.50 2657
2337.95 2582
2338.41 2609
2338.87 2663
2339.32 2688
2339.78 2606
2340.24 2606
2340.69 2741
2341.15 2741
2341.61 2750
2342.06 2683
2342.52 2573
2342.98 2578
2343.43 2563
2343.89 2632
2344.35 2519
2344.81 2642
2345.26 2569
2345.72 2453
2346.18 2539
2346.63 2475
2347.09 2446
2347.55 2459
2348.01 2424
2348.46 2515
2348.92 2460
2349.38 2374
2349.84 2420
2350.29 2333
2350.75 2309
2351.21 2359
2351.67 2457
2352.13 2332
2352.58 2278
2353.04 2364
2353.50 2298
2353.96 2314
2354.41 2221
2354.87 2183
2355.33 2292
2355.79 2246
2356.25 2268
2356.71 2326
2357.16 2304
2357.62 2319
2358.08 2460
2358.54 2335
2359.00 2408
2359.46 2369
2359.91 2357
2360.37 2335
2360.83 2257
2361.29 2453
2361.75 2447
2362.21 2327
2362.67 2333
2363.13 2267
2363.58 2410
2364.04 2402
2364.50 2317
2364.96 2379
2365.42 2395
2365.88 2455
2366.34 2534
2366.80 2465
2367.26 2554
2367.72 2642
2368.18 2506
2368.64 2408
2369.10 2528
2369.55 2373
2370.01 2339
2370.47 2412
2370.93 2459
2371.39 2433
2371.85 2436
2372.31 2544
2372.77 2544
2373.23 2418
2373.69 2472
2374.15 2379
2374.61 2407
2375.07 2417
2375.53 2368
2375.99 2206
2376.45 2238
2376.91 2327
2377.37 2303
2377.83 2281
2378.29 2329
2378.75 2322
2379.21 2300
2379.68 2278
2380.14 2333
2380.60 2324
2381.06 2221
2381.52 2277
2381.98 2208
2382.44 2189
2382.90 2276
2383.36 2227
2383.82 2180
2384.28 2208
2384.74 2157
2385.20 2126
2385.67 2205
2386.13 2167
2386.59 2208
2387.05 2221
2387.51 2173
2387.97 2200
2388.43 2286
2388.89 2171
2389.36 2267
2389.82 2362
2390.28 2252
2390.74 2307
2391.20 2256
2391.66 2190
2392.13 2198
2392.59 2364
2393.05 2309
2393.51 2313
2393.97 2166
2394.43 2256
2394.90 2325
2395.36 2295
2395.82 2255
2396.28 2376
2396.74 2336
2397.21 2225
2397.67 2197
2398.13 2198
2398.59 2158
2399.06 2158
2399.52 2172
2399.98 2184
2400.44 2085
2400.91 2248
2401.37 2213
2401.83 2247
2402.29 2183
2402.76 2163
2403.22 2198
2403.68 2217
2404.14 2212
2404.61 2213
2405.07 2173
2405.53 2209
2406.00 2174
2406.46 2228
2406.92 2176
2407.39 2194
2407.85 2226
2408.31 2191
2408.78 2192
2409.24 2124
2409.70 2062
2410.17 2199
2410.63 2165
2411.09 2041
2411.56 2135
2412.02 2130
2412.48 2208
2412.95 2191
2413.41 2302
2413.87 2368
2414.34 2358
2414.80 2324
2415.27 2329
2415.73 2375
2416.19 2287
2416.66 2272
2417.12 2384
2417.59 2322
2418.05 2347
2418.51 2395
2418.98 2386
2419.44 2432
2419.91 2337
2420.37 2454
2420.84 2530
2421.30 2418
2421.77 2432
2422.23 2500
2422.69 2397
2423.16 2510
2423.62 2625
2424.09 2487
2424.55 2500
2425.02 2439
2425.48 2323
2425.95 2338
2426.41 2242
2426.88 2134
2427.34 2353
2427.81 2370
2428.27 2255
2428.74 2241
2429.20 2280
2429.67 2214
2430.13 2174
2430.60 2147
2431.07 2166
2431.53 2170
2432.00 2220
2432.46 2117
2432.93 2224
2433.39 2226
2433.86 2195
2434.32 2255
2434.79 2106
2435.26 2194
2435.72 2180
2436.19 2232
2436.65 2286
2437.12 2276
2437.59 2292
2438.05 2413
2438.52 2415
2438.98 2430
2439.45 2580
2439.92 2505
2440.38 2445
2440.85 2494
2441.32 2541
2441.78 2482
2442.25 2370
2442.72 2285
2443.18 2345
2443.65 2280
2444.12 2277
2444.58 2303
2445.05 2255
2445.52 2180
2445.98 2226
2446.45 2211
2446.92 2096
2447.38 2185
2447.85 2191
2448.32 2152
2448.78 2091
2449.25 2139
2449.72 2251
2450.19 2302
2450.65 2146
2451.12 2140
2451.59 2151
2452.06 2175
2452.52 2170
2452.99 2220
2453.46 2215
2453.93 2175
2454.39 2126
2454.86 2069
2455.33 2110
2455.80 2210
2456.26 2224
2456.73 2132
2457.20 2179
2457.67 2078
2458.14 2176
2458.60 2248
2459.07 2270
2459.54 2167
2460.01 2227
2460.48 2119
2460.95 2203
2461.41 2221
2461.88 2183
2462.35 2266
2462.82 2180
2463.29 2151
2463.76 2189
2464.22 2171
2464.69 2118
2465.16 2154
2465.63 2178
2466.10 2270
2466.57 2314
2467.04 2249
2467.51 2121
2467.97 2186
2468.44 2178
2468.91 2250
2469.38 2145
2469.85 2120
2470.32 2156
2470.79 2077
2471.26 2170
2471.73 2159
2472.20 2109
2472.67 2114
2473.14 2148
2473.61 2036
2474.07 2057
2474.54 2035
2475.01 2023
2475.48 2133
2475.95 2142
2476.42 2072
2476.89 2103
2477.36 2181
2477.83 2137
2478.30 2070
2478.77 2187
2479.24 2096
2479.71 2193
2480.18 2179
2480.65 2182
2481.12 2113
2481.59 2184
2482.06 2193
2482.53 2084
2483.00 2121
2483.47 2146
2483.95 2187
2484.42 2216
2484.89 2154
2485.36 2211
2485.83 2244
2486.30 2313
2486.77 2358
2487.24 2286
2487.71 2312
2488.18 2288
2488.65 2269
2489.12 2324
2489.59 2326
2490.07 2295
2490.54 2288
2491.01 2250
2491.48 2165
2491.95 2173
2492.42 2270
2492.89 2246
2493.36 2123
2493.84 2221
2494.31 2235
2494.78 2227
2495.25 2115
2495.72 2123
2496.19 2289
2496.66 2303
2497.14 2121
2497.61 2006
2498.08 2049
2498.55 2118
2499.02 2128
2499.50 2091
2499.97 1985
2500.44 1980
2500.91 2068
2501.38 2053
2501.86 2096
2502.33 2101
2502.80 1938
2503.27 1971
2503.74 2158
2504.22 2061
2504.69 2136
2505.16 2116
2505.63 2090
2506.11 2144
2506.58 2140
2507.05 2271
2507.52 2166
2508.00 2150
2508.47 2189
2508.94 2292
2509.42 2265
2509.89 2259
2510.36 2296
2510.83 2321
2511.31 2245
2511.78 2346
2512.25 2158
2512.73 2279
2513.20 2287
2513.67 2251
2514.15 2158
2514.62 2054
2515.09 2116
2515.57 2102
2516.04 2165
2516.51 2078
2516.99 2073
2517.46 2134
2517.94 2113
2518.41 2175
2518.88 2111
2519.36 2134
2519.83 2103
2520.30 2050
2520.78 2099
2521.25 2135
2521.73 2237
2522.20 2169
2522.67 2169
2523.15 2206
2523.62 2289
2524.10 2205
2524.57 2255
2525.05 2169
2525.52 2204
2525.99 2178
2526.47 2179
2526.94 2145
2527.42 2217
2527.89 2271
2528.37 2125
2528.84 2148
2529.32 2183
2529.79 2156
2530.27 2133
2530.74 2076
2531.22 2099
2531.69 2116
2532.17 2183
2532.64 2165
2533.12 2163
2533.59 2052
2534.07 2216
2534.54 2274
2535.02 2290
2535.49 2198
2535.97 2262
2536.44 2250
2536.92 2230
2537.39 2299
2537.87 2370
2538.34 2356
2538.82 2350
2539.30 2474
2539.77 2474
2540.25 2621
2540.72 2517
2541.20 2353
2541.68 2421
2542.15 2449
2542.63 2313
2543.10 2257
2543.58 2343
2544.06 2348
2544.53 2374
2545.01 2391
2545.48 2463
2545.96 2335
2546.44 2239
2546.91 2252
2547.39 2339
2547.87 2310
2548.34 2369
2548.82 2462
2549.30 2469
2549.77 2460
2550.25 2302
2550.73 2348
2551.20 2362
2551.68 2341
2552.16 2363
2552.63 2426
2553.11 2502
2553.59 2505
2554.06 2496
2554.54 2552
2555.02 2559
2555.50 2496
2555.97 2519
2556.45 2457
2556.93 2491
2557.40 2466
2557.88 2382
2558.36 2258
2558.84 2296
2559.31 2298
2559.79 2216
2560.27 2173
2560.75 2082
2561.23 2032
2561.70 2074
2562.18 2137
2562.66 2184
2563.14 2209
2563.61 2177
2564.09 2097
2564.57 2157
2565.05 2110
2565.53 2039
2566.00 2029
2566.48 2099
2566.96 2113
2567.44 2053
2567.92 2151
2568.40 2057
2568.87 2174
2569.35 2072
2569.83 2130
2570.31 2118
2570.79 2033
2571.27 2136
2571.75 2116
2572.22 2125
2572.70 2100
2573.18 2106
2573.66 2088
2574.14 2043
2574.62 2041
2575.10 2062
2575.58 2075
2576.06 2086
2576.54 2072
2577.01 2023
2577.49 2056
2577.97 2139
2578.45 2157
2578.93 2151
2579.41 2138
2579.89 2048
2580.37 2092
2580.85 2095
2581.33 2162
2581.81 2173
2582.29 2210
2582.77 2111
2583.25 2071
2583.73 2077
2584.21 2051
2584.69 2068
2585.17 2110
2585.65 2101
2586.13 2120
2586.61 2080
2587.09 2049
2587.57 2111
2588.05 2177
2588.53 2157
2589.01 2149
2589.49 2192
2589.97 2104
2590.45 2243
2590.93 2189
2591.41 2161
2591.89 2239
2592.37 2207
2592.85 2188
2593.33 2233
2593.81 2137
2594.30 2233
2594.78 2246
2595.26 2206
2595.74 2368
2596.22 2190
2596.70 2173
2597.18 2211
2597.66 2184
2598.14 2141
2598.62 2118
2599.11 2169
2599.59 2058
2600.07 2050
2600.55 2063
2601.03 2121
2601.51 2010
2601.99 1998
2602.48 2022
2602.96 2021
2603.44 2035
2603.92 2155
2604.40 2173
2604.88 2139
2605.37 2045
2605.85 2091
2606.33 2125
2606.81 2118
2607.29 2127
2607.78 2190
2608.26 2149
2608.74 2038
2609.22 2138
2609.70 2244
2610.19 2275
2610.67 2204
2611.15 2243
2611.63 2156
2612.12 2117
2612.60 2146
2613.08 2122
2613.56 2169
2614.05 2245
2614.53 2193
2615.01 2101
2615.49 2217
2615.98 2091
2616.46 2087
2616.94 2190
2617.43 2116
2617.91 2140
2618.39 2182
2618.87 2109
2619.36 2080
2619.84 2058
2620.32 2147
2620.81 2166
2621.29 2081
2621.77 2039
2622.26 2160
2622.74 2212
2623.22 2098
2623.71 2072
2624.19 2083
2624.67 2099
2625.16 2107
2625.64 2068
2626.13 2145
2626.61 2161
2627.09 2209
2627.58 2285
2628.06 2235
2628.55 2153
2629.03 2192
2629.51 2151
2630.00 2247
2630.48 2281
2630.97 2371
2631.45 2275
2631.93 2184
2632.42 2211
2632.90 2267
2633.39 2235
2633.87 2247
2634.36 2145
2634.84 2188
2635.33 2221
2635.81 2193
2636.29 2206
2636.78 2152
2637.26 2143
2637.75 2077
2638.23 2048
2638.72 2120
2639.20 2087
2639.69 2097
2640.17 2060
2640.66 2135
2641.14 2111
2641.63 2021
2642.11 2110
2642.60 2135
2643.08 2171
2643.57 2184
2644.05 2089
2644.54 2077
2645.03 2114
2645.51 2157
2646.00 2180
2646.48 2187
2646.97 2083
2647.45 2236
2647.94 2149
2648.43 2195
2648.91 2249
2649.40 2226
2649.88 2165
2650.37 2133
2650.85 2146
2651.34 2173
2651.83 2130
2652.31 2180
2652.80 2196
2653.29 2216
2653.77 2150
2654.26 2164
2654.74 2203
2655.23 2234
2655.72 2158
2656.20 2084
2656.69 2170
2657.18 2240
2657.66 2214
2658.15 2216
2658.64 2228
2659.12 2321
2659.61 2274
2660.10 2365
2660.58 2367
2661.07 2341
2661.56 2359
2662.05 2452
2662.53 2471
2663.02 2504
2663.51 2656
2663.99 2682
2664.48 2798
2664.97 2688
2665.46 2642
2665.94 2690
2666.43 2693
2666.92 2671
2667.41 2525
2667.89 2691
2668.38 2748
2668.87 2740
2669.36 2799
2669.84 2946
2670.33 3041
2670.82 3142
2671.31 3176
2671.80 3198
2672.28 3318
2672.77 3295
2673.26 3304
2673.75 3223
2674.24 3028
2674.72 2977
2675.21 2887
2675.70 2743
2676.19 2551
2676.68 2583
2677.17 2577
2677.65 2527
2678.14 2413
2678.63 2478
2679.12 2484
2679.61 2473
2680.10 2410
2680.59 2429
2681.07 2481
2681.56 2511
2682.05 2489
2682.54 2481
2683.03 2457
2683.52 2415
2684.01 2351
2684.50 2414
2684.99 2498
2685.47 2504
2685.96 2335
2686.45 2301
2686.94 2342
2687.43 2235
2687.92 2294
2688.41 2279
2688.90 2230
2689.39 2318
2689.88 2287
2690.37 2255
2690.86 2196
2691.35 2132
2691.84 2195
2692.33 2302
2692.82 2325
2693.31 2351
2693.80 2359
2694.29 2336
2694.78 2374
2695.27 2452
2695.76 2455
2696.25 2448
2696.74 2531
2697.23 2521
2697.72 2405
2698.21 2535
2698.70 2504
2699.19 2595
2699.68 2508
2700.17 2457
2700.66 2501
2701.15 2490
2701.64 2438
2702.13 2441
2702.62 2469
2703.11 2394
2703.61 2316
2704.10 2282
2704.59 2357
2705.08 2262
2705.57 2074
2706.06 2259
2706.55 2300
2707.04 2109
2707.53 2211
2708.02 2108
2708.52 2118
2709.01 2135
2709.50 2103
2709.99 2160
2710.48 2126
2710.97 2066
2711.46 2136
2711.96 2174
2712.45 2123
2712.94 2062
2713.43 2104
2713.92 2042
2714.41 2001
2714.91 2029
2715.40 2009
2715.89 2087
2716.38 2111
2716.87 2031
2717.37 2007
2717.86 2070
2718.35 2092
2718.84 2066
2719.33 2143
2719.83 2159
2720.32 2195
2720.81 2201
2721.30 2197
2721.80 2265
2722.29 2241
2722.78 2315
2723.27 2224
2723.77 2156
2724.26 2212
2724.75 2198
2725.24 2162
2725.74 2182
2726.23 2262
2726.72 2197
2727.22 2104
2727.71 2138
2728.20 2190
2728.70 2060
2729.19 2092
2729.68 2145
2730.18 2089
2730.67 2184
2731.16 2159
2731.65 2194
2732.15 2223
2732.64 2212
2733.14 2196
2733.63 2214
2734.12 2280
2734.62 2267
2735.11 2390
2735.60 2289
2736.10 2320
2736.59 2271
2737.08 2282
2737.58 2305
2738.07 2271
2738.57 2388
2739.06 2372
2739.55 2364
2740.05 2391
2740.54 2428
2741.04 2475
2741.53 2247
2742.03 2321
2742.52 2298
2743.01 2207
2743.51 2274
2744.00 2222
2744.50 2243
2744.99 2220
2745.49 2156
2745.98 2110
2746.48 2078
2746.97 2110
2747.47 2155
2747.96 2156
2748.46 2205
2748.95 2140
2749.45 2143
2749.94 2161
2750.44 2253
2750.93 2181
2751.43 2097
2751.92 2137
2752.42 2171
2752.91 2185
2753.41 2344
2753.90 2260
2754.40 2137
2754.89 2135
2755.39 2255
2755.88 2227
2756.38 2204
2756.87 2223
2757.37 2148
2757.87 2215
2758.36 2158
2758.86 2159
2759.35 2242
2759.85 2292
2760.35 2205
2760.84 2115
2761.34 2140
2761.83 2106
2762.33 2092
2762.83 2112
2763.32 2102
2763.82 2093
2764.31 2095
2764.81 2090
2765.31 2051
2765.80 2158
2766.30 2218
2766.80 2142
2767.29 2187
2767.79 2203
2768.29 2155
2768.78 2238
2769.28 2218
2769.78 2140
2770.27 2118
2770.77 2109
2771.27 2209
2771.76 2168
2772.26 2156
2772.76 2208
2773.26 2315
2773.75 2335
2774.25 2331
2774.75 2312
2775.24 2338
2775.74 2411
2776.24 2509
2776.74 2569
2777.23 2530
2777.73 2475
2778.23 2444
2778.73 2519
2779.22 2478
2779.72 2419
2780.22 2354
2780.72 2249
2781.21 2331
2781.71 2367
2782.21 2361
2782.71 2349
2783.21 2199
2783.70 2143
2784.20 2228
2784.70 2339
2785.20 2314
2785.70 2255
2786.20 2224
2786.69 2232
2787.19 2187
2787.69 2195
2788.19 2305
2788.69 2187
2789.19 2262
2789.68 2245
2790.18 2254
2790.68 2324
2791.18 2337
2791.68 2415
2792.18 2493
2792.68 2675
2793.18 2891
2793.67 3018
2794.17 3247
2794.67 3437
2795.17 3561
2795.67 3846
2796.17 3876
2796.67 4052
2797.17 3926
2797.67 4042
2798.17 3987
2798.67 3847
2799.17 3662
2799.66 3523
2800.16 3350
2800.66 3146
2801.16 2903
2801.66 2661
2802.16 2575
2802.66 2563
2803.16 2431
2803.66 2363
2804.16 2220
2804.66 2369
2805.16 2448
2805.66 2322
2806.16 2416
2806.66 2475
2807.16 2364
2807.66 2330
2808.16 2389
2808.66 2365
2809.16 2443
2809.66 2430
2810.16 2422
2810.66 2274
2811.16 2296
2811.66 2316
2812.17 2217
2812.67 2307
2813.17 2301
2813.67 2230
2814.17 2185
2814.67 2226
2815.17 2242
2815.67 2267
2816.17 2172
2816.67 2213
2817.17 2233
2817.67 2180
2818.18 2105
2818.68 2100
2819.18 2103
2819.68 2210
2820.18 2210
2820.68 2273
2821.18 2329
2821.68 2223
2822.19 2209
2822.69 2205
2823.19 2274
2823.69 2275
2824.19 2271
2824.69 2247
2825.20 2288
2825.70 2311
2826.20 2186
2826.70 2250
2827.20 2248
2827.70 2289
2828.21 2227
2828.71 2148
2829.21 2270
2829.71 2156
2830.22 2138
2830.72 2119
2831.22 2179
2831.72 2138
2832.22 2243
2832.73 2269
2833.23 2089
2833.73 2102
2834.23 2182
2834.74 2309
2835.24 2290
2835.74 2315
2836.24 2284
2836.75 2206
2837.25 2132
2837.75 2175
2838.26 2033
2838.76 2084
2839.26 2148
2839.76 2142
2840.27 2000
2840.77 1974
2841.27 1943
2841.78 2000
2842.28 1989
2842.78 1974
2843.29 2022
2843.79 2008
2844.29 2036
2844.80 2096
2845.30 2091
2845.80 2024
2846.31 2181
2846.81 2138
2847.32 2015
2847.82 1983
2848.32 2057
2848.83 2192
2849.33 2131
2849.83 2085
2850.34 2071
2850.84 2001
2851.35 2054
2851.85 2072
2852.35 2071
2852.86 2048
2853.36 2099
2853.87 2022
2854.37 2059
2854.88 2088
2855.38 1995
2855.88 2032
2856.39 2035
2856.89 2022
2857.40 2011
2857.90 2067
2858.41 2071
2858.91 1974
2859.42 2012
2859.92 2050
2860.43 2099
2860.93 2011
2861.44 2100
2861.94 2102
2862.45 2004
2862.95 2047
2863.46 1963
2863.96 2069
2864.47 2086
2864.97 2124
2865.48 2038
2865.98 2042
2866.49 2078
2866.99 2177
2867.50 2187
2868.00 2208
2868.51 2136
2869.02 2112
2869.52 2181
2870.03 2170
2870.53 2263
2871.04 2362
2871.54 2355
2872.05 2308
2872.56 2366
2873.06 2432
2873.57 2518
2874.07 2466
2874.58 2347
2875.09 2443
2875.59 2469
2876.10 2513
2876.61 2439
2877.11 2479
2877.62 2468
2878.12 2495
2878.63 2662
2879.14 2590
2879.64 2586
2880.15 2700
2880.66 2708
2881.16 2704
2881.67 2827
2882.18 2864
2882.68 2880
2883.19 3054
2883.70 3041
2884.20 3115
2884.71 3219
2885.22 3225
2885.73 3201
2886.23 3161
2886.74 3083
2887.25 3052
2887.75 3080
2888.26 2930
2888.77 2837
2889.28 2880
2889.78 2768
2890.29 2618
2890.80 2631
2891.31 2492
2891.81 2554
2892.32 2402
2892.83 2432
2893.34 2511
2893.84 2501
2894.35 2444
2894.86 2359
2895.37 2417
2895.88 2416
2896.38 2496
2896.89 2528
2897.40 2538
2897.91 2532
2898.42 2400
2898.92 2429
2899.43 2388
2899.94 2337
2900.45 2346
2900.96 2373
2901.47 2422
2901.98 2413
2902.48 2435
2902.99 2456
2903.50 2422
2904.01 2492
2904.52 2403
2905.03 2421
2905.54 2406
2906.04 2400
2906.55 2311
2907.06 2431
2907.57 2359
2908.08 2216
2908.59 2280
2909.10 2255
2909.61 2310
2910.12 2273
2910.63 2287
2911.14 2324
2911.64 2299
2912.15 2313
2912.66 2348
2913.17 2330
2913.68 2368
2914.19 2363
2914.70 2313
2915.21 2368
2915.72 2317
2916.23 2339
2916.74 2267
2917.25 2223
2917.76 2260
2918.27 2318
2918.78 2378
2919.29 2498
2919.80 2438
2920.31 2572
2920.82 2693
2921.33 2761
2921.84 3057
2922.35 3485
2922.86 3496
2923.37 3711
2923.88 4021
2924.39 3954
2924.90 4117
2925.41 4080
2925.92 3973
2926.44 3832
2926.95 3668
2927.46 3486
2927.97 3203
2928.48 3005
2928.99 2883
2929.50 2721
2930.01 2595
2930.52 2467
2931.03 2387
2931.54 2243
2932.05 2158
2932.57 2195
2933.08 2181
2933.59 2052
2934.10 2152
2934.61 2229
2935.12 2214
2935.63 2225
2936.15 2238
2936.66 2254
2937.17 2298
2937.68 2209
2938.19 2253
2938.70 2192
2939.22 2176
2939.73 2172
2940.24 2258
2940.75 2276
2941.26 2276
2941.77 2220
2942.29 2342
2942.80 2304
2943.31 2316
2943.82 2285
2944.34 2260
2944.85 2344
2945.36 2306
2945.87 2481
2946.38 2458
2946.90 2400
2947.41 2384
2947.92 2368
2948.43 2349
2948.95 2379
2949.46 2356
2949.97 2379
2950.48 2367
2951.00 2443
2951.51 2370
2952.02 2373
2952.54 2464
2953.05 2354
2953.56 2355
2954.08 2398
2954.59 2418
2955.10 2310
2955.61 2226
2956.13 2246
2956.64 2263
2957.15 2320
2957.67 2248
2958.18 2194
2958.69 2214
2959.21 2277
2959.72 2283
2960.23 2297
2960.75 2299
2961.26 2281
2961.78 2289
2962.29 2429
2962.80 2443
2963.32 2379
2963.83 2355
2964.35 2449
2964.86 2334
2965.37 2314
2965.89 2336
2966.40 2280
2966.92 2304
2967.43 2209
2967.94 2226
2968.46 2204
2968.97 2205
2969.49 2049
2970.00 2048
2970.52 2113
2971.03 2046
2971.54 2047
2972.06 2144
2972.57 2135
2973.09 2048
2973.60 2112
2974.12 2102
2974.63 2082
2975.15 2130
2975.66 2095
2976.18 2141
2976.69 2100
2977.21 2120
2977.72 2182
2978.24 2150
2978.75 2131
2979.27 2066
2979.78 2201
2980.30 2134
2980.81 2301
2981.33 2351
2981.84 2319
2982.36 2295
2982.88 2317
2983.39 2302
2983.91 2354
2984.42 2275
2984.94 2280
2985.45 2278
2985.97 2226
2986.49 2254
2987.00 2287
2987.52 2238
2988.03 2198
2988.55 2247
2989.07 2294
2989.58 2229
2990.10 2254
2990.61 2330
2991.13 2288
2991.65 2317
2992.16 2355
2992.68 2326
2993.20 2378
2993.71 2579
2994.23 2606
2994.75 2533
2995.26 2559
2995.78 2682
2996.30 2649
2996.81 2642
2997.33 2600
2997.85 2629
2998.36 2571
2998.88 2601
2999.40 2673
2999.91 2853
3000.43 2783
3000.95 2777
3001.46 2822
3001.98 2943
3002.50 3050
3003.02 3056
3003.53 3006
3004.05 3022
3004.57 2873
3005.09 2920
3005.60 2894
3006.12 2627
3006.64 2464
3007.16 2428
3007.67 2464
3008.19 2448
3008.71 2369
3009.23 2258
3009.74 2209
3010.26 2215
3010.78 2157
3011.30 2176
3011.82 2207
3012.33 2292
3012.85 2306
3013.37 2134
3013.89 2287
3014.41 2269
3014.93 2369
3015.44 2291
3015.96 2266
3016.48 2397
3017.00 2361
3017.52 2265
3018.04 2304
3018.55 2323
3019.07 2413
3019.59 2368
3020.11 2334
3020.63 2327
3021.15 2391
3021.67 2388
3022.19 2478
3022.71 2368
3023.22 2339
3023.74 2333
3024.26 2363
3024.78 2322
3025.30 2385
3025.82 2363
3026.34 2373
3026.86 2388
3027.38 2301
3027.90 2245
3028.42 2207
3028.94 2236
3029.46 2191
3029.98 2165
3030.49 2163
3031.01 2126
3031.53 2314
3032.05 2275
3032.57 2152
3033.09 2202
3033.61 2149
3034.13 2203
3034.65 2302
3035.17 2218
3035.69 2222
3036.21 2122
3036.73 2147
3037.25 2266
3037.77 2266
3038.29 2111
3038.81 2096
3039.34 2081
3039.86 2181
3040.38 2117
3040.90 2079
3041.42 2080
3041.94 2064
3042.46 2192
3042.98 2104
3043.50 2190
3044.02 2096
3044.54 2033
3045.06 2078
3045.58 2102
3046.10 2058
3046.63 2031
3047.15 2096
3047.67 2066
3048.19 2024
3048.71 2052
3049.23 2069
3049.75 2014
3050.27 2074
3050.79 2056
3051.32 2021
3051.84 2027
3052.36 2074
3052.88 2120
3053.40 2025
3053.92 2087
3054.45 2185
3054.97 2068
3055.49 2049
3056.01 2045
3056.53 2191
3057.05 2107
3057.58 2009
3058.10 2034
3058.62 2029
3059.14 2084
3059.66 2089
3060.19 2102
3060.71 2074
3061.23 2180
3061.75 2232
3062.28 2226
3062.80 2258
3063.32 2327
3063.84 2325
3064.37 2338
3064.89 2249
3065.41 2369
3065.93 2306
3066.46 2309
3066.98 2309
3067.50 2359
3068.02 2308
3068.55 2329
3069.07 2312
3069.59 2370
3070.12 2362
3070.64 2335
3071.16 2478
3071.69 2496
3072.21 2483
3072.73 2554
3073.26 2468
3073.78 2562
3074.30 2479
3074.83 2422
3075.35 2309
3075.87 2457
3076.40 2503
3076.92 2441
3077.44 2442
3077.97 2544
3078.49 2558
3079.01 2459
3079.54 2447
3080.06 2561
3080.59 2540
3081.11 2553
3081.63 2464
3082.16 2365
3082.68 2489
3083.21 2652
3083.73 2583
3084.25 2519
3084.78 2459
3085.30 2296
3085.83 2323
3086.35 2393
3086.88 2428
3087.40 2378
3087.93 2434
3088.45 2503
3088.97 2412
3089.50 2396
3090.02 2430
3090.55 2341
3091.07 2316
3091.60 2419
3092.12 2496
3092.65 2518
3093.17 2569
3093.70 2533
3094.22 2602
3094.75 2654
3095.27 2639
3095.80 2614
3096.32 2761
3096.85 2783
3097.37 2866
3097.90 2970
3098.43 3219
3098.95 3571
3099.48 3912
3100.00 4183
3100.53 4655
3101.05 5048
3101.58 5299
3102.10 5508
3102.63 5608
3103.16 5432
3103.68 5241
3104.21 5134
3104.73 4693
3105.26 4512
3105.79 4129
3106.31 3787
3106.84 3880
3107.36 3842
3107.89 3765
3108.42 3800
3108.94 3860
3109.47 3978
3110.00 3995
3110.52 3909
3111.05 3898
3111.57 3974
3112.10 3664
3112.63 3446
3113.15 3343
3113.68 3237
3114.21 3121
3114.74 2905
3115.26 2799
3115.79 2659
3116.32 2663
3116.84 2582
3117.37 2622
3117.90 2547
3118.42 2531
3118.95 2523
3119.48 2489
3120.01 2521
3120.53 2553
3121.06 2521
3121.59 2504
3122.11 2476
3122.64 2483
3123.17 2587
3123.70 2448
3124.22 2486
3124.75 2461
3125.28 2405
3125.81 2382
3126.34 2581
3126.86 2457
3127.39 2407
3127.92 2450
3128.45 2514
3128.98 2562
3129.50 2522
3130.03 2639
3130.56 2803
3131.09 2740
3131.62 2678
3132.14 2711
3132.67 2785
3133.20 2791
3133.73 2926
3134.26 2917
3134.79 2885
3135.31 2960
3135.84 2923
3136.37 2894
3136.90 2968
3137.43 2821
3137.96 2869
3138.49 2756
3139.02 2742
3139.54 2662
3140.07 2595
3140.60 2588
3141.13 2534
3141.66 2490
3142.19 2535
3142.72 2571
3143.25 2665
3143.78 2603
3144.31 2586
3144.84 2536
3145.37 2646
3145.89 2578
3146.42 2621
3146.95 2593
3147.48 2575
3148.01 2555
3148.54 2527
3149.07 2635
3149.60 2588
3150.13 2684
3150.66 2647
3151.19 2465
3151.72 2434
3152.25 2398
3152.78 2481
3153.31 2527
3153.84 2420
3154.37 2383
3154.90 2379
3155.43 2362
3155.96 2358
3156.49 2293
3157.02 2325
3157.55 2429
3158.08 2432
3158.61 2414
3159.14 2269
3159.68 2231
3160.21 2343
3160.74 2278
3161.27 2228
3161.80 2307
3162.33 2310
3162.86 2317
3163.39 2318
3163.92 2328
3164.45 2308
3164.98 2391
3165.51 2362
3166.05 2334
3166.58 2332
3167.11 2296
3167.64 2320
3168.17 2287
3168.70 2322
3169.23 2303
3169.76 2441
3170.30 2422
3170.83 2350
3171.36 2316
3171.89 2433
3172.42 2400
3172.95 2430
3173.49 2379
3174.02 2480
3174.55 2502
3175.08 2501
3175.61 2458
3176.15 2450
3176.68 2391
3177.21 2383
3177.74 2307
3178.27 2272
3178.81 2327
3179.34 2284
3179.87 2338
3180.40 2330
3180.93 2373
3181.47 2349
3182.00 2323
3182.53 2186
3183.06 2251
3183.60 2281
3184.13 2293
3184.66 2235
3185.20 2295
3185.73 2242
3186.26 2247
3186.79 2246
3187.33 2242
3187.86 2268
3188.39 2331
3188.93 2330
3189.46 2305
3189.99 2482
3190.52 2520
3191.06 2535
3191.59 2620
3192.12 2833
3192.66 2842
3193.19 2903
3193.72 2947
3194.26 3046
3194.79 2930
3195.33 2993
3195.86 3024
3196.39 2987
3196.93 2961
3197.46 2773
3197.99 2860
3198.53 2913
3199.06 2894
3199.60 2878
3200.13 2789
3200.66 2740
3201.20 2720
3201.73 2684
3202.27 2534
3202.80 2438
3203.33 2388
3203.87 2409
3204.40 2347
3204.94 2284
3205.47 2254
3206.01 2231
3206.54 2204
3207.07 2313
3207.61 2332
3208.14 2286
3208.68 2288
3209.21 2289
3209.75 2409
3210.28 2392
3210.82 2352
3211.35 2302
3211.89 2350
3212.42 2344
3212.96 2389
3213.49 2335
3214.03 2159
3214.56 2208
3215.10 2144
3215.63 2182
3216.17 2170
3216.70 2113
3217.24 2144
3217.78 2182
3218.31 2143
3218.85 2187
3219.38 2175
3219.92 2265
3220.45 2279
3220.99 2245
3221.52 2251
3222.06 2326
3222.60 2258
3223.13 2396
3223.67 2367
3224.20 2381
3224.74 2332
3225.28 2368
3225.81 2419
3226.35 2336
3226.88 2335
3227.42 2256
3227.96 2217
3228.49 2209
3229.03 2107
3229.57 2191
3230.10 2189
3230.64 2222
3231.18 2221
3231.71 2130
3232.25 2127
3232.79 2193
3233.32 2156
3233.86 2080
3234.40 2124
3234.93 2147
3235.47 2248
3236.01 2350
3236.54 2337
3237.08 2260
3237.62 2189
3238.15 2205
3238.69 2315
3239.23 2290
3239.77 2132
3240.30 2218
3240.84 2214
3241.38 2149
3241.92 2109
3242.45 2078
3242.99 2167
3243.53 2181
3244.07 2120
3244.60 2039
3245.14 2092
3245.68 2089
3246.22 2079
3246.75 2277
3247.29 2180
3247.83 2199
3248.37 2122
3248.91 2273
3249.44 2258
3249.98 2108
3250.52 2127
3251.06 2231
3251.60 2197
3252.14 2200
3252.67 2307
3253.21 2292
3253.75 2313
3254.29 2234
3254.83 2159
3255.37 2264
3255.90 2258
3256.44 2395
3256.98 2480
3257.52 2690
3258.06 2731
3258.60 2854
3259.14 2914
3259.68 3003
3260.21 2967
3260.75 3035
3261.29 3107
3261.83 3132
3262.37 3090
3262.91 2906
3263.45 2942
3263.99 2809
3264.53 2720
3265.07 2704
3265.61 2632
3266.15 2575
3266.69 2416
3267.23 2485
3267.76 2513
3268.30 2446
3268.84 2358
3269.38 2375
3269.92 2386
3270.46 2426
3271.00 2394
3271.54 2305
3272.08 2249
3272.62 2401
3273.16 2427
3273.70 2411
3274.24 2370
3274.78 2399
3275.32 2420
3275.86 2472
3276.40 2456
3276.94 2511
3277.48 2492
3278.03 2516
3278.57 2478
3279.11 2637
3279.65 2708
3280.19 2676
3280.73 2793
3281.27 2827
3281.81 2910
3282.35 2975
3282.89 3066
3283.43 3128
3283.97 3100
3284.51 2998
3285.05 2915
3285.60 2872
3286.14 2900
3286.68 2946
3287.22 2871
3287.76 2765
3288.30 2742
3288.84 2612
3289.38 2590
3289.93 2611
3290.47 2589
3291.01 2561
3291.55 2732
3292.09 2892
3292.63 2875
3293.18 3106
3293.72 3125
3294.26 3232
3294.80 3286
3295.34 3160
3295.88 3069
3296.43 3090
3296.97 3098
3297.51 2896
3298.05 2782
3298.59 2690
3299.14 2637
3299.68 2587
3300.22 2521
3300.76 2462
3301.31 2378
3301.85 2402
3302.39 2419
3302.93 2406
3303.48 2436
3304.02 2355
3304.56 2315
3305.10 2295
3305.65 2310
3306.19 2443
3306.73 2334
3307.27 2280
3307.82 2410
3308.36 2504
3308.90 2564
3309.45 2441
3309.99 2391
3310.53 2527
3311.07 2578
3311.62 2544
3312.16 2713
3312.70 2812
3313.25 2864
3313.79 2940
3314.33 2947
3314.88 3137
3315.42 3234
3315.97 3213
3316.51 3123
3317.05 2965
3317.60 2932
3318.14 2946
3318.68 2914
3319.23 2803
3319.77 2870
3320.32 2808
3320.86 2515
3321.40 2633
3321.95 2533
3322.49 2547
3323.04 2483
3323.58 2487
3324.12 2508
3324.67 2504
3325.21 2457
3325.76 2406
3326.30 2397
3326.85 2416
3327.39 2264
3327.93 2296
3328.48 2246
3329.02 2281
3329.57 2277
3330.11 2278
3330.66 2331
3331.20 2323
3331.75 2284
3332.29 2219
3332.84 2312
3333.38 2381
3333.93 2318
3334.47 2346
3335.02 2412
3335.56 2519
3336.11 2521
3336.65 2519
3337.20 2534
3337.74 2561
3338.29 2520
3338.83 2469
3339.38 2380
3339.92 2355
3340.47 2291
3341.02 2287
3341.56 2269
3342.11 2222
3342.65 2261
3343.20 2215
3343.74 2136
3344.29 2053
3344.84 2134
3345.38 2170
3345.93 2211
3346.47 2212
3347.02 2248
3347.57 2228
3348.11 2184
3348.66 2176
3349.21 2298
3349.75 2331
3350.30 2317
3350.84 2346
3351.39 2405
3351.94 2416
3352.48 2397
3353.03 2481
3353.58 2539
3354.12 2474
3354.67 2508
3355.22 2531
3355.76 2537
3356.31 2588
3356.86 2621
3357.40 2652
3357.95 2516
3358.50 2447
3359.05 2430
3359.59 2459
3360.14 2423
3360.69 2221
3361.23 2171
3361.78 2257
3362.33 2151
3362.88 2100
3363.42 2110
3363.97 2199
3364.52 2159
3365.07 2123
3365.61 2201
3366.16 2218
3366.71 2115
3367.26 2059
3367.80 2100
3368.35 2136
3368.90 1996
3369.45 2046
3370.00 1991
3370.54 1940
3371.09 2049
3371.64 1992
3372.19 2034
3372.74 2016
3373.28 1990
3373.83 2020
3374.38 2015
3374.93 1965
3375.48 1996
3376.03 1995
3376.57 1961
3377.12 1914
3377.67 1920
3378.22 1921
3378.77 1995
3379.32 1974
3379.87 2008
3380.42 1923
3380.96 1917
3381.51 2030
3382.06 2022
3382.61 2074
3383.16 2044
3383.71 2082
3384.26 2133
3384.81 2012
3385.36 2060
3385.91 1985
3386.45 2032
3387.00 2093
3387.55 1990
3388.10 2035
3388.65 2112
3389.20 2061
3389.75 2029
3390.30 1941
3390.85 2083
3391.40 2053
3391.95 1994
3392.50 2110
3393.05 2088
3393.60 1883
3394.15 2041
3394.70 1992
3395.25 1988
3395.80 1971
3396.35 1973
3396.90 2035
3397.45 2015
3398.00 2023
3398.55 1961
3399.10 2042
3399.65 1952
3400.20 2058
3400.75 1982
3401.30 1957
3401.85 2051
3402.40 2022
3402.95 1950
3403.50 1972
3404.06 2015
3404.61 2026
3405.16 1957
3405.71 1981
3406.26 1987
3406.81 1992
3407.36 2025
3407.91 2024
3408.46 1952
3409.01 1970
3409.56 1969
3410.12 1975
3410.67 2033
3411.22 2065
3411.77 2022
3412.32 2061
3412.87 2100
3413.42 2141
3413.98 2092
3414.53 2186
3415.08 2198
3415.63 2072
3416.18 2065
3416.73 2063
3417.29 2064
3417.84 2059
3418.39 2119
3418.94 2055
3419.49 2018
3420.05 2062
3420.60 2131
3421.15 2193
3421.70 2183
3422.25 2191
3422.81 2305
3423.36 2399
3423.91 2294
3424.46 2339
3425.01 2364
3425.57 2407
3426.12 2388
3426.67 2326
3427.23 2294
3427.78 2184
3428.33 2193
3428.88 2226
3429.44 2093
3429.99 2127
3430.54 2100
3431.09 2129
3431.65 2168
3432.20 2250
3432.75 2138
3433.31 2130
3433.86 2118
3434.41 2105
3434.97 2056
3435.52 2151
3436.07 2110
3436.63 2110
3437.18 2125
3437.73 2115
3438.29 2109
3438.84 2148
3439.39 2194
3439.95 2132
3440.50 2104
3441.05 2091
3441.61 2209
3442.16 2155
3442.72 2083
3443.27 2049
3443.82 2078
3444.38 1968
3444.93 2015
3445.48 2170
3446.04 2192
3446.59 2028
3447.15 2143
3447.70 2124
3448.26 2119
3448.81 2070
3449.36 2115
3449.92 2067
3450.47 2163
3451.03 2136
3451.58 2160
3452.14 2113
3452.69 2089
3453.25 2104
3453.80 2108
3454.36 2110
3454.91 2218
3455.47 2241
3456.02 2139
3456.58 2136
3457.13 2103
3457.69 2162
3458.24 2197
3458.80 2193
3459.35 2074
3459.91 2070
3460.46 2041
3461.02 2100
3461.57 2057
3462.13 2013
3462.68 2081
3463.24 2067
3463.79 2143
3464.35 2194
3464.90 2252
3465.46 2212
3466.02 2118
3466.57 2149
3467.13 2276
3467.68 2255
3468.24 2304
3468.80 2335
3469.35 2316
3469.91 2398
3470.46 2371
3471.02 2522
3471.58 2393
3472.13 2393
3472.69 2445
3473.24 2446
3473.80 2409
3474.36 2330
3474.91 2467
3475.47 2461
3476.03 2394
3476.58 2469
3477.14 2529
3477.70 2650
3478.25 2661
3478.81 2655
3479.37 2533
3479.92 2478
3480.48 2606
3481.04 2602
3481.59 2633
3482.15 2628
3482.71 2693
3483.26 2770
3483.82 2714
3484.38 2765
3484.94 2880
3485.49 2943
3486.05 2984
3486.61 3074
3487.17 3237
3487.72 3367
3488.28 3581
3488.84 3773
3489.40 4028
3489.95 4297
3490.51 4612
3491.07 4942
3491.63 4874
3492.18 4854
3492.74 4925
3493.30 4662
3493.86 4522
3494.42 4489
3494.97 4627
3495.53 4549
3496.09 4635
3496.65 4935
3497.21 5192
3497.76 5623
3498.32 5733
3498.88 5839
3499.44 6002
3500.00 6110
3500.56 6120
3501.11 6129
3501.67 6250
3502.23 6200
3502.79 6278
3503.35 6438
3503.91 6434
3504.47 6312
3505.03 6031
3505.58 5948
3506.14 5834
3506.70 5524
3507.26 5237
3507.82 5024
3508.38 4434
3508.94 4253
3509.50 3852
3510.06 3701
3510.62 3662
3511.17 3471
3511.73 3389
3512.29 3268
3512.85 3216
3513.41 3098
3513.97 3180
3514.53 3120
3515.09 3095
3515.65 2970
3516.21 3099
3516.77 3276
3517.33 3247
3517.89 3265
3518.45 3404
3519.01 3664
3519.57 3770
3520.13 3910
3520.69 3885
3521.25 4170
3521.81 4387
3522.37 4428
3522.93 4483
3523.49 4601
3524.05 4498
3524.61 4483
3525.17 4285
3525.73 4083
3526.29 3864
3526.85 3746
3527.41 3560
3527.97 3261
3528.54 3237
3529.10 3076
3529.66 2914
3530.22 3010
3530.78 2992
3531.34 2926
3531.90 2906
3532.46 2918
3533.02 2988
3533.58 2879
3534.14 2866
3534.71 2994
3535.27 2924
3535.83 2990
3536.39 3177
3536.95 3229
3537.51 3327
3538.07 3320
3538.64 3375
3539.20 3514
3539.76 3750
3540.32 4217
3540.88 4396
3541.44 4597
3542.00 4670
3542.57 4733
3543.13 4773
3543.69 4591
3544.25 4457
3544.81 4276
3545.38 4010
3545.94 3805
3546.50 3647
3547.06 3375
3547.62 3332
3548.19 3278
3548.75 3345
3549.31 3118
3549.87 3136
3550.44 3114
3551.00 3172
3551.56 3047
3552.12 3080
3552.69 3157
3553.25 3046
3553.81 2982
3554.37 2897
3554.94 2914
3555.50 2727
3556.06 2770
3556.63 2769
3557.19 2708
3557.75 2687
3558.31 2723
3558.88 2615
3559.44 2707
3560.00 2671
3560.57 2626
3561.13 2563
3561.69 2610
3562.26 2561
3562.82 2677
3563.38 2545
3563.95 2589
3564.51 2702
3565.07 2534
3565.64 2512
3566.20 2405
3566.77 2417
3567.33 2433
3567.89 2358
3568.46 2331
3569.02 2381
3569.59 2481
3570.15 2445
3570.71 2425
3571.28 2486
3571.84 2546
3572.41 2522
3572.97 2596
3573.53 2619
3574.10 2572
3574.66 2603
3575.23 2567
3575.79 2548
3576.36 2603
3576.92 2566
3577.48 2588
3578.05 2530
3578.61 2515
3579.18 2466
3579.74 2469
3580.31 2467
3580.87 2496
3581.44 2564
3582.00 2497
3582.57 2511
3583.13 2618
3583.70 2537
3584.26 2485
3584.83 2363
3585.39 2442
3585.96 2455
3586.52 2448
3587.09 2471
3587.65 2481
3588.22 2464
3588.79 2462
3589.35 2443
3589.92 2442
3590.48 2474
3591.05 2466
3591.61 2470
3592.18 2573
3592.74 2478
3593.31 2565
3593.88 2478
3594.44 2523
3595.01 2557
3595.57 2555
3596.14 2604
3596.71 2675
3597.27 2671
3597.84 2780
3598.40 2715
3598.97 2744
3599.54 2858
3600.10 2808
3600.67 2850
3601.24 2807
3601.80 2728
3602.37 2682
3602.94 2771
3603.50 2787
3604.07 2724
3604.64 2693
3605.20 2664
3605.77 2616
3606.34 2531
3606.90 2534
3607.47 2617
3608.04 2665
3608.60 2699
3609.17 2782
3609.74 2659
3610.30 2750
3610.87 2915
3611.44 3111
3612.01 3608
3612.57 4113
3613.14 5242
3613.71 6539
3614.28 7923
3614.84 9347
3615.41 10738
3615.98 12280
3616.55 13529
3617.11 14287
3617.68 14926
3618.25 15159
3618.82 14535
3619.39 13724
3619.95 12854
3620.52 11504
3621.09 10216
3621.66 8620
3622.23 7226
3622.79 6189
3623.36 5404
3623.93 4579
3624.50 3926
3625.07 3661
3625.63 3218
3626.20 3055
3626.77 3013
3627.34 2874
3627.91 2724
3628.48 2681
3629.05 2688
3629.61 2619
3630.18 2579
3630.75 2534
3631.32 2533
3631.89 2441
3632.46 2493
3633.03 2462
3633.60 2387
3634.16 2393
3634.73 2392
3635.30 2363
3635.87 2461
3636.44 2523
3637.01 2623
3637.58 2704
3638.15 2800
3638.72 2885
3639.29 3063
3639.86 3159
3640.43 3386
3641.00 3572
3641.57 3593
3642.14 3599
3642.71 3934
3643.27 3983
3643.84 4105
3644.41 4328
3644.98 4490
3645.55 4483
3646.12 4545
3646.69 4570
3647.26 4540
3647.83 4429
3648.40 4409
3648.97 4385
3649.54 4322
3650.12 4322
3650.69 4025
3651.26 4006
3651.83 4012
3652.40 4024
3652.97 3919
3653.54 3898
3654.11 3973
3654.68 3792
3655.25 3891
3655.82 3920
3656.39 3963
3656.96 3988
3657.53 3838
3658.10 3869
3658.67 3736
3659.25 3753
3659.82 3662
3660.39 3580
3660.96 3421
3661.53 3249
3662.10 3203
3662.67 3148
3663.24 3113
3663.81 3162
3664.39 3260
3664.96 3204
3665.53 3174
3666.10 3178
3666.67 3254
3667.24 3242
3667.81 3229
3668.39 3014
3668.96 2917
3669.53 2938
3670.10 2966
3670.67 2955
3671.25 2887
3671.82 2864
3672.39 2829
3672.96 2795
3673.53 2713
3674.11 2745
3674.68 2631
3675.25 2673
3675.82 2744
3676.39 2689
3676.97 2650
3677.54 2609
3678.11 2652
3678.68 2617
3679.26 2587
3679.83 2659
3680.40 2629
3680.97 2535
3681.55 2602
3682.12 2538
3682.69 2426
3683.27 2465
3683.84 2447
3684.41 2612
3684.98 2562
3685.56 2579
3686.13 2531
3686.70 2646
3687.28 2674
3687.85 2667
3688.42 2806
3689.00 2765
3689.57 2754
3690.14 2705
3690.72 2733
3691.29 2730
3691.86 2847
3692.44 2793
3693.01 2764
3693.58 2655
3694.16 2673
3694.73 2748
3695.31 2679
3695.88 2785
3696.45 2742
3697.03 2848
3697.60 2690
3698.18 2643
3698.75 2650
3699.32 2552
3699.90 2411
3700.47 2400
3701.05 2379
3701.62 2371
3702.19 2439
3702.77 2464
3703.34 2380
3703.92 2438
3704.49 2481
3705.07 2559
3705.64 2682
3706.22 2705
3706.79 2847
3707.37 3002
3707.94 3006
3708.51 2943
3709.09 3109
3709.66 3003
3710.24 3017
3710.81 3066
3711.39 2992
3711.96 2916
3712.54 2874
3713.11 2770
3713.69 2614
3714.27 2602
3714.84 2652
3715.42 2505
3715.99 2488
3716.57 2553
3717.14 2478
3717.72 2401
3718.29 2395
3718.87 2456
3719.44 2375
3720.02 2321
3720.60 2338
3721.17 2300
3721.75 2236
3722.32 2227
3722.90 2248
3723.47 2261
3724.05 2278
3724.63 2239
3725.20 2358
3725.78 2427
3726.36 2440
3726.93 2522
3727.51 2687
3728.08 2828
3728.66 3171
3729.24 3304
3729.81 3658
3730.39 3978
3730.97 4235
3731.54 4496
3732.12 4700
3732.70 4891
3733.27 4854
3733.85 4795
3734.43 4859
3735.00 4552
3735.58 4311
3736.16 3988
3736.73 3705
3737.31 3396
3737.89 3055
3738.47 2927
3739.04 2748
3739.62 2645
3740.20 2459
3740.77 2368
3741.35 2273
3741.93 2278
3742.51 2410
3743.08 2258
3743.66 2165
3744.24 2193
3744.82 2252
3745.39 2166
3745.97 2206
3746.55 2279
3747.13 2199
3747.71 2195
3748.28 2094
3748.86 2111
3749.44 2112
3750.02 2166
3750.59 2189
3751.17 2188
3751.75 2084
3752.33 2197
3752.91 2169
3753.49 2151
3754.06 2207
3754.64 2257
3755.22 2330
3755.80 2266
3756.38 2278
3756.96 2393
3757.53 2400
3758.11 2445
3758.69 2470
3759.27 2609
3759.85 2674
3760.43 2714
3761.01 2756
3761.59 2732
3762.17 2739
3762.74 2675
3763.32 2598
3763.90 2603
3764.48 2560
3765.06 2396
3765.64 2366
3766.22 2362
3766.80 2361
3767.38 2496
3767.96 2435
3768.54 2453
3769.12 2383
3769.70 2410
3770.27 2406
3770.85 2493
3771.43 2397
3772.01 2448
3772.59 2477
3773.17 2365
3773.75 2321
3774.33 2265
3774.91 2364
3775.49 2312
3776.07 2106
3776.65 2140
3777.23 2243
3777.81 2204
3778.39 2108
3778.97 2232
3779.55 2281
3780.13 2249
3780.71 2264
3781.29 2214
3781.88 2126
3782.46 2208
3783.04 2207
3783.62 2131
3784.20 2166
3784.78 2198
3785.36 2277
3785.94 2238
3786.52 2332
3787.10 2326
3787.68 2310
3788.26 2331
3788.84 2248
3789.43 2301
3790.01 2412
3790.59 2305
3791.17 2422
3791.75 2358
3792.33 2320
3792.91 2351
3793.49 2457
3794.08 2475
3794.66 2379
3795.24 2351
3795.82 2350
3796.40 2415
3796.98 2329
3797.56 2316
3798.15 2442
3798.73 2391
3799.31 2441
3799.89 2445
3800.47 2533
3801.06 2551
3801.64 2521
3802.22 2528
3802.80 2544
3803.38 2477
3803.97 2487
3804.55 2688
3805.13 2692
3805.71 2631
3806.29 2692
3806.88 2819
3807.46 2886
3808.04 2911
3808.62 2944
3809.21 2969
3809.79 3053
3810.37 3019
3810.95 2954
3811.54 3010
3812.12 2967
3812.70 2834
3813.29 2859
3813.87 2923
3814.45 2961
3815.03 3013
3815.62 2992
3816.20 2944
3816.78 2946
3817.37 2955
3817.95 2886
3818.53 2722
3819.12 2692
3819.70 2686
3820.28 2590
3820.87 2514
3821.45 2577
3822.03 2603
3822.62 2399
3823.20 2380
3823.78 2498
3824.37 2422
3824.95 2419
3825.54 2507
3826.12 2568
3826.70 2505
3827.29 2480
3827.87 2581
3828.46 2730
3829.04 2724
3829.62 2702
3830.21 2768
3830.79 2849
3831.38 2778
3831.96 2698
3832.54 2649
3833.13 2681
3833.71 2867
3834.30 2728
3834.88 2670
3835.47 2502
3836.05 2557
3836.64 2555
3837.22 2439
3837.81 2655
3838.39 2682
3838.98 2470
3839.56 2533
3840.15 2532
3840.73 2630
3841.31 2536
3841.90 2639
3842.49 2640
3843.07 2602
3843.66 2685
3844.24 2571
3844.83 2621
3845.41 2776
3846.00 2702
3846.58 2642
3847.17 2637
3847.75 2703
3848.34 2651
3848.92 2666
3849.51 2614
3850.10 2658
3850.68 2688
3851.27 2819
3851.85 2717
3852.44 2720
3853.02 2780
3853.61 2818
3854.20 3014
3854.78 3181
3855.37 3487
3855.95 3944
3856.54 4704
3857.13 5687
3857.71 6507
3858.30 7648
3858.89 8743
3859.47 9816
3860.06 10951
3860.64 11135
3861.23 11602
3861.82 11779
3862.40 11584
3862.99 11246
3863.58 10674
3864.16 10006
3864.75 9017
3865.34 7877
3865.92 7157
3866.51 6437
3867.10 5589
3867.69 4997
3868.27 4472
3868.86 4244
3869.45 3795
3870.03 3450
3870.62 3606
3871.21 3377
3871.80 3408
3872.38 3358
3872.97 3388
3873.56 3311
3874.15 3313
3874.73 3212
3875.32 3179
3875.91 3072
3876.50 3101
3877.08 3114
3877.67 3097
3878.26 2993
3878.85 2956
3879.43 2889
3880.02 3025
3880.61 2902
3881.20 2825
3881.79 2839
3882.37 2878
3882.96 2859
3883.55 2826
3884.14 2810
3884.73 2854
3885.32 2981
3885.90 3025
3886.49 3177
3887.08 3273
3887.67 3451
3888.26 3538
3888.85 3590
3889.44 3618
3890.02 3449
3890.61 3556
3891.20 3529
3891.79 3610
3892.38 3491
3892.97 3364
3893.56 3259
3894.15 3136
3894.74 3230
3895.32 3139
3895.91 3219
3896.50 3151
3897.09 3098
3897.68 3097
3898.27 3214
3898.86 3275
3899.45 3201
3900.04 3206
3900.63 3120
3901.22 3164
3901.81 3168
3902.40 3062
3902.99 2890
3903.58 2897
3904.17 2713
3904.76 2765
3905.35 2686
3905.94 2562
3906.53 2530
3907.12 2518
3907.71 2495
3908.30 2531
3908.89 2441
3909.48 2384
3910.07 2407
3910.66 2404
3911.25 2335
3911.84 2260
3912.43 2327
3913.02 2325
3913.61 2231
3914.20 2255
3914.79 2201
3915.38 2218
3915.97 2256
3916.56 2218
3917.15 2368
3917.74 2252
3918.33 2290
3918.92 2297
3919.52 2235
3920.11 2274
3920.70 2297
3921.29 2209
3921.88 2240
3922.47 2282
3923.06 2287
3923.65 2237
3924.24 2221
3924.84 2255
3925.43 2310
3926.02 2353
3926.61 2367
3927.20 2363
3927.79 2288
3928.38 2414
3928.98 2401
3929.57 2309
3930.16 2384
3930.75 2378
3931.34 2338
3931.93 2347
3932.53 2294
3933.12 2333
3933.71 2310
3934.30 2256
3934.89 2270
3935.49 2253
3936.08 2270
3936.67 2346
3937.26 2265
3937.86 2279
3938.45 2268
3939.04 2282
3939.63 2319
3940.23 2421
3940.82 2467
3941.41 2348
3942.00 2326
3942.60 2407
3943.19 2389
3943.78 2374
3944.37 2365
3944.97 2328
3945.56 2387
3946.15 2344
3946.75 2275
3947.34 2271
3947.93 2240
3948.52 2166
3949.12 2202
3949.71 2095
3950.30 2045
3950.90 2028
3951.49 2175
3952.08 2126
3952.68 2026
3953.27 2019
3953.86 2007
3954.46 1922
3955.05 2020
3955.65 2137
3956.24 2067
3956.83 2051
3957.43 2174
3958.02 2163
3958.61 2042
3959.21 2000
3959.80 2063
3960.40 2128
3960.99 2081
3961.58 2039
3962.18 2047
3962.77 2117
3963.37 2044
3963.96 2100
3964.55 2178
3965.15 2209
3965.74 2274
3966.34 2260
3966.93 2212
3967.53 2215
3968.12 2187
3968.72 2261
3969.31 2193
3969.91 2133
3970.50 2092
3971.10 2119
3971.69 1999
3972.28 2060
3972.88 2176
3973.47 2078
3974.07 2128
3974.66 2228
3975.26 2339
3975.85 2214
3976.45 2275
3977.05 2424
3977.64 2294
3978.24 2208
3978.83 2200
3979.43 2151
3980.02 2172
3980.62 2193
3981.21 2117
3981.81 2050
3982.40 2149
3983.00 2134
3983.60 2114
3984.19 2111
3984.79 2139
3985.38 2214
3985.98 2047
3986.58 2045
3987.17 2131
3987.77 2069
3988.36 2141
3988.96 2160
3989.56 2021
3990.15 2053
3990.75 2054
3991.34 2084
3991.94 2105
3992.54 2164
3993.13 2180
3993.73 2202
3994.33 2275
3994.92 2239
3995.52 2307
3996.12 2399
3996.71 2404
3997.31 2556
3997.91 2422
3998.50 2549
3999.10 2610
3999.70 2557
4000.29 2523
4000.89 2517
4001.49 2525
4002.09 2418
4002.68 2427
4003.28 2454
4003.88 2457
4004.47 2400
4005.07 2338
4005.67 2408
4006.27 2471
4006.86 2507
4007.46 2495
4008.06 2420
4008.66 2469
4009.25 2474
4009.85 2556
4010.45 2698
4011.05 2783
4011.64 2872
4012.24 2909
4012.84 3037
4013.44 3455
4014.04 3559
4014.63 3777
4015.23 4014
4015.83 4261
4016.43 4459
4017.03 4192
4017.63 4117
4018.22 4030
4018.82 3791
4019.42 3676
4020.02 3446
4020.62 3335
4021.22 3113
4021.81 2856
4022.41 2734
4023.01 2640
4023.61 2554
4024.21 2577
4024.81 2511
4025.41 2595
4026.01 2707
4026.60 2738
4027.20 2686
4027.80 2800
4028.40 2770
4029.00 2884
4029.60 2803
4030.20 2792
4030.80 2746
4031.40 2772
4032.00 2570
4032.60 2600
4033.20 2571
4033.80 2536
4034.39 2362
4034.99 2364
4035.59 2407
4036.19 2364
4036.79 2304
4037.39 2224
4037.99 2232
4038.59 2097
4039.19 2153
4039.79 2113
4040.39 2151
4040.99 2116
4041.59 2082
4042.19 2177
4042.79 2186
4043.39 2215
4043.99 2212
4044.59 2222
4045.19 2392
4045.79 2331
4046.39 2298
4046.99 2421
4047.60 2432
4048.20 2447
4048.80 2331
4049.40 2274
4050.00 2240
4050.60 2250
4051.20 2312
4051.80 2217
4052.40 2087
4053.00 2214
4053.60 2254
4054.20 2259
4054.80 2280
4055.41 2086
4056.01 2143
4056.61 2171
4057.21 2126
4057.81 2043
4058.41 1985
4059.01 2019
4059.61 2052
4060.22 1986
4060.82 1993
4061.42 1904
4062.02 1993
4062.62 1993
4063.22 1983
4063.82 1957
4064.43 1944
4065.03 1988
4065.63 1909
4066.23 1991
4066.83 1846
4067.44 1965
4068.04 1919
4068.64 1926
4069.24 1938
4069.84 1874
4070.45 1868
4071.05 1965
4071.65 1945
4072.25 1903
4072.86 1913
4073.46 1989
4074.06 1947
4074.66 1974
4075.27 1899
4075.87 1904
4076.47 1886
4077.07 1918
4077.68 1985
4078.28 1973
4078.88 1881
4079.48 1917
4080.09 1986
4080.69 1947
4081.29 1924
4081.90 1829
4082.50 1851
4083.10 1881
4083.71 1836
4084.31 1848
4084.91 1841
4085.52 1823
4086.12 1870
4086.72 1882
4087.33 1810
4087.93 1915
4088.53 1917
4089.14 1886
4089.74 1944
4090.34 1925
4090.95 1892
4091.55 1892
4092.15 2030
4092.76 2099
4093.36 2047
4093.97 2024
4094.57 2055
4095.17 2067
4095.78 2032
4096.38 2043
4096.99 1962
4097.59 1967
4098.19 1818
4098.80 1805
4099.40 1869
4100.01 1800
4100.61 1745
4101.22 1710
4101.82 1795
4102.43 1731
4103.03 1652
4103.63 1731
4104.24 1718
4104.84 1730
4105.45 1742
4106.05 1725
4106.66 1708
4107.26 1687
4107.87 1699
4108.47 1712
4109.08 1761
4109.68 1663
4110.29 1746
4110.89 1689
4111.50 1670
4112.10 1677
4112.71 1759
4113.31 1734
4113.92 1705
4114.53 1677
4115.13 1706
4115.74 1691
4116.34 1723
4116.95 1709
4117.55 1764
4118.16 1784
4118.76 1788
4119.37 1810
4119.98 1823
4120.58 1843
4121.19 1892
4121.79 1821
4122.40 1769
4123.01 1879
4123.61 1876
4124.22 1893
4124.82 1903
4125.43 1889
4126.04 1877
4126.64 1838
4127.25 1902
4127.86 1927
4128.46 1927
4129.07 1908
4129.68 1884
4130.28 1906
4130.89 1875
4131.50 1949
4132.10 1957
4132.71 1974
4133.32 2013
4133.92 2021
4134.53 2103
4135.14 2158
4135.74 2282
4136.35 2375
4136.96 2426
4137.56 2552
4138.17 2530
4138.78 2624
4139.39 2684
4139.99 2679
4140.60 2631
4141.21 2457
4141.82 2391
4142.42 2465
4143.03 2302
4143.64 2296
4144.25 2112
4144.85 2040
4145.46 2035
4146.07 2033
4146.68 1979
4147.28 1856
4147.89 1893
4148.50 1867
4149.11 1816
4149.72 1816
4150.32 1735
4150.93 1848
4151.54 1804
4152.15 1760
4152.76 1697
4153.37 1757
4153.97 1772
4154.58 1746
4155.19 1750
4155.80 1780
4156.41 1822
4157.02 1787
4157.62 1764
4158.23 1823
4158.84 1839
4159.45 1728
4160.06 1761
4160.67 1859
4161.28 1846
4161.89 1895
4162.49 1869
4163.10 1918
4163.71 1943
4164.32 1966
4164.93 1903
4165.54 1926
4166.15 1861
4166.76 1890
4167.37 1969
4167.98 1983
4168.59 1900
4169.20 1851
4169.81 1829
4170.42 1799
4171.02 1906
4171.63 1813
4172.24 1879
4172.85 1806
4173.46 1821
4174.07 1917
4174.68 1919
4175.29 1921
4175.90 1936
4176.51 1849
4177.12 1839
4177.73 1841
4178.34 1808
4178.95 1821
4179.56 1786
4180.17 1778
4180.78 1837
4181.39 1796
4182.00 1856
4182.61 1879
4183.23 1811
4183.84 1795
4184.45 1775
4185.06 1787
4185.67 1749
4186.28 1781
4186.89 1744
4187.50 1872
4188.11 1790
4188.72 1793
4189.33 1782
4189.94 1927
4190.55 1850
4191.17 1828
4191.78 1839
4192.39 1887
4193.00 1860
4193.61 1929
4194.22 1937
4194.83 1872
4195.44 1886
4196.06 1848
4196.67 1876
4197.28 1852
4197.89 1833
4198.50 1926
4199.11 1820
4199.72 1797
4200.34 1823
4200.95 1812
4201.56 1834
4202.17 1885
4202.78 1887
4203.40 1913
4204.01 1969
4204.62 1902
4205.23 1912
4205.84 1872
4206.46 1945
4207.07 1959
4207.68 2090
4208.29 1946
4208.90 1889
4209.52 1958
4210.13 2033
4210.74 1924
4211.35 1950
4211.97 2086
4212.58 2013
4213.19 2067
4213.80 2011
4214.42 2105
4215.03 2133
4215.64 2104
4216.26 2178
4216.87 2386
4217.48 2505
4218.09 2697
4218.71 2963
4219.32 3128
4219.93 3470
4220.55 3645
4221.16 3842
4221.77 3927
4222.39 4141
4223.00 4172
4223.61 4065
4224.23 4010
4224.84 3911
4225.45 3762
4226.07 3745
4226.68 3678
4227.30 3629
4227.91 3536
4228.52 3446
4229.14 3389
4229.75 3191
4230.36 3079
4230.98 2960
4231.59 2779
4232.21 2517
4232.82 2445
4233.43 2400
4234.05 2425
4234.66 2371
4235.28 2303
4235.89 2361
4236.51 2317
4237.12 2352
4237.73 2238
4238.35 2193
4238.96 2273
4239.58 2134
4240.19 2150
4240.81 2203
4241.42 2143
4242.04 2159
4242.65 2124
4243.27 2094
4243.88 2075
4244.50 2043
4245.11 1999
4245.73 2097
4246.34 2138
4246.96 2020
4247.57 2078
4248.19 2066
4248.80 2107
4249.42 2055
4250.03 2114
4250.65 2046
4251.26 2078
4251.88 2104
4252.49 2036
4253.11 2000
4253.72 1968
4254.34 1966
4254.96 1993
4255.57 2004
4256.19 2013
4256.80 2102
4257.42 2052
4258.03 2055
4258.65 2117
4259.27 2116
4259.88 2062
4260.50 2134
4261.12 2178
4261.73 2082
4262.35 2057
4262.96 2076
4263.58 2123
4264.20 2120
4264.81 2061
4265.43 2167
4266.05 2173
4266.66 2175
4267.28 2190
4267.90 2101
4268.51 2124
4269.13 2152
4269.75 2135
4270.36 2101
4270.98 2145
4271.60 2166
4272.21 2155
4272.83 2242
4273.45 2197
4274.06 2266
4274.68 2179
4275.30 2278
4275.92 2349
4276.53 2302
4277.15 2306
4277.77 2241
4278.38 2152
4279.00 2110
4279.62 2132
4280.24 2116
4280.85 2080
4281.47 2018
4282.09 1954
4282.71 1967
4283.32 1988
4283.94 1980
4284.56 2015
4285.18 1976
4285.80 1989
4286.41 1858
4287.03 1819
4287.65 1763
4288.27 1853
4288.89 1911
4289.50 1798
4290.12 1799
4290.74 1837
4291.36 1798
4291.98 1806
4292.60 1843
4293.21 1745
4293.83 1750
4294.45 1834
4295.07 1752
4295.69 1721
4296.31 1825
4296.93 1943
4297.54 1926
4298.16 1891
4298.78 1886
4299.40 1913
4300.02 1959
4300.64 1997
4301.26 1990
4301.88 1962
4302.50 1936
4303.12 1997
4303.73 1932
4304.35 1979
4304.97 1907
4305.59 1887
4306.21 1946
4306.83 1984
4307.45 1979
4308.07 2001
4308.69 1990
4309.31 1995
4309.93 1908
4310.55 1977
4311.17 1957
4311.79 1929
4312.41 1889
4313.03 1942
4313.65 1892
4314.27 1820
4314.89 1912
4315.51 1843
4316.13 1848
4316.75 1849
4317.37 1878
4317.99 1813
4318.61 1886
4319.23 1939
4319.85 1816
4320.47 1931
4321.09 1899
4321.71 1931
4322.33 1978
4322.95 1975
4323.57 2035
4324.19 2108
4324.81 2038
4325.43 2133
4326.05 2111
4326.68 2043
4327.30 2018
4327.92 1985
4328.54 1987
4329.16 1995
4329.78 1939
4330.40 1965
4331.02 1978
4331.64 1927
4332.26 1955
4332.89 1967
4333.51 2014
4334.13 2090
4334.75 2065
4335.37 2046
4335.99 2163
4336.61 2203
4337.24 2205
4337.86 2282
4338.48 2262
4339.10 2234
4339.72 2284
4340.34 2380
4340.97 2337
4341.59 2377
4342.21 2558
4342.83 2758
4343.45 3023
4344.08 3238
4344.70 3683
4345.32 4041
4345.94 4136
4346.57 4205
4347.19 4266
4347.81 4152
4348.43 3923
4349.05 3747
4349.68 3510
4350.30 3163
4350.92 2865
4351.54 2672
4352.17 2502
4352.79 2333
4353.41 2231
4354.04 2256
4354.66 2125
4355.28 2205
4355.90 2050
4356.53 2026
4357.15 2030
4357.77 2092
4358.40 2091
4359.02 2037
4359.64 2046
4360.27 2113
4360.89 2079
4361.51 2040
4362.14 2039
4362.76 2085
4363.38 1969
4364.01 2018
4364.63 1982
4365.25 1986
4365.88 1950
4366.50 2027
4367.12 2058
4367.75 2057
4368.37 1873
4369.00 2023
4369.62 1988
4370.24 2000
4370.87 2063
4371.49 1936
4372.12 1891
4372.74 1968
4373.36 2045
4373.99 1981
4374.61 1906
4375.24 1958
4375.86 2068
4376.49 2061
4377.11 2075
4377.73 2149
4378.36 2112
4378.98 2187
4379.61 2218
4380.23 2258
4380.86 2191
4381.48 2242
4382.11 2175
4382.73 2143
4383.36 2079
4383.98 1959
4384.61 2050
4385.23 2062
4385.86 2056
4386.48 2075
4387.11 2040
4387.73 2135
4388.36 2077
4388.98 1964
4389.61 1991
4390.23 2109
4390.86 2105
4391.48 2006
4392.11 1980
4392.74 2088
4393.36 2050
4393.99 1984
4394.61 1940
4395.24 1981
4395.86 1957
4396.49 1943
4397.12 1961
4397.74 1904
4398.37 2026
4398.99 2087
4399.62 2078
4400.25 2050
4400.87 2090
4401.50 2225
4402.12 2183
4402.75 2236
4403.38 2138
4404.00 2232
4404.63 2360
4405.26 2434
4405.88 2474
4406.51 2600
4407.14 2702
4407.76 2864
4408.39 2834
4409.02 2745
4409.64 2753
4410.27 2557
4410.90 2574
4411.52 2564
4412.15 2304
4412.78 2229
4413.40 2161
4414.03 2122
4414.66 2135
4415.29 2166
4415.91 2143
4416.54 2168
4417.17 2058
4417.79 2045
4418.42 1980
4419.05 2041
4419.68 1936
4420.30 2047
4420.93 2058
4421.56 1986
4422.19 1959
4422.81 1944
4423.44 2028
4424.07 1941
4424.70 1976
4425.33 1971
4425.95 1896
4426.58 1930
4427.21 1989
4427.84 1918
4428.47 1922
4429.09 1865
4429.72 1875
4430.35 1946
4430.98 1933
4431.61 1897
4432.23 1835
4432.86 1823
4433.49 1920
4434.12 1902
4434.75 1885
4435.38 1904
4436.01 1968
4436.63 1820
4437.26 1830
4437.89 1948
4438.52 1856
4439.15 1906
4439.78 1829
4440.41 1936
4441.04 1838
4441.67 1827
4442.29 1874
4442.92 1939
4443.55 1943
4444.18 1906
4444.81 1980
4445.44 1992
4446.07 1953
4446.70 1923
4447.33 2021
4447.96 2028
4448.59 2007
4449.22 2020
4449.85 2001
4450.48 1974
4451.11 1957
4451.74 1960
4452.37 1981
4453.00 1976
4453.63 1937
4454.26 2038
4454.89 2045
4455.52 1944
4456.15 1881
4456.78 1995
4457.41 1959
4458.04 1881
4458.67 1926
4459.30 1822
4459.93 1798
4460.56 1878
4461.19 1819
4461.82 1834
4462.45 1799
4463.08 1834
4463.71 1814
4464.34 1794
4464.97 1807
4465.60 1785
4466.23 1752
4466.86 1794
4467.49 1784
4468.12 1886
4468.76 1897
4469.39 1873
4470.02 1868
4470.65 1861
4471.28 1805
4471.91 1785
4472.54 1839
4473.17 1788
4473.80 1761
4474.44 1763
4475.07 1785
4475.70 1749
4476.33 1910
4476.96 1961
4477.59 1982
4478.22 1918
4478.86 1957
4479.49 1937
4480.12 1872
4480.75 1985
4481.38 1997
4482.02 1988
4482.65 2014
4483.28 2054
4483.91 2145
4484.54 2247
4485.18 2274
4485.81 2127
4486.44 2218
4487.07 2200
4487.70 2258
4488.34 2171
4488.97 2210
4489.60 2246
4490.23 2255
4490.87 2157
4491.50 2263
4492.13 2272
4492.76 2091
4493.40 2064
4494.03 2117
4494.66 2223
4495.30 2192
4495.93 2190
4496.56 2336
4497.19 2344
4497.83 2312
4498.46 2310
4499.09 2323
4499.73 2441
4500.36 2444
4500.99 2421
4501.63 2473
4502.26 2416
4502.89 2511
4503.53 2417
4504.16 2354
4504.79 2279
4505.43 2263
4506.06 2364
4506.69 2382
4507.33 2387
4507.96 2247
4508.59 2315
4509.23 2389
4509.86 2382
4510.50 2428
4511.13 2485
4511.76 2523
4512.40 2599
4513.03 2668
4513.67 2718
4514.30 2753
4514.93 2816
4515.57 2662
4516.20 2655
4516.84 2618
4517.47 2707
4518.11 2693
4518.74 2740
4519.37 2828
4520.01 2883
4520.64 2902
4521.28 3073
4521.91 3302
4522.55 3333
4523.18 3487
4523.82 3563
4524.45 3830
4525.09 4241
4525.72 5108
4526.36 5931
4526.99 7092
4527.63 8832
4528.26 10584
4528.90 12783
4529.53 14823
4530.17 16448
4530.80 17824
4531.44 18318
4532.07 18331
4532.71 17848
4533.34 16768
4533.98 15252
4534.62 13390
4535.25 11435
4535.89 9857
4536.52 8205
4537.16 6796
4537.79 5729
4538.43 4868
4539.07 4276
4539.70 3634
4540.34 3332
4540.97 3074
4541.61 3001
4542.25 2994
4542.88 2888
4543.52 2814
4544.15 2738
4544.79 2683
4545.43 2709
4546.06 2680
4546.70 2601
4547.34 2623
4547.97 2667
4548.61 2617
4549.25 2579
4549.88 2514
4550.52 2495
4551.16 2483
4551.79 2554
4552.43 2428
4553.07 2590
4553.70 2603
4554.34 2627
4554.98 2547
4555.61 2644
4556.25 2826
4556.89 2871
4557.53 3001
4558.16 3284
4558.80 3219
4559.44 3379
4560.07 3466
4560.71 3470
4561.35 3418
4561.99 3451
4562.62 3449
4563.26 3357
4563.90 3394
4564.54 3432
4565.18 3486
4565.81 3548
4566.45 3685
4567.09 3876
4567.73 3897
4568.36 4098
4569.00 4174
4569.64 4180
4570.28 3991
4570.92 3842
4571.55 3783
4572.19 3739
4572.83 3531
4573.47 3443
4574.11 3277
4574.75 3219
4575.38 3097
4576.02 2916
4576.66 2992
4577.30 2883
4577.94 2871
4578.58 2853
4579.22 2885
4579.85 2876
4580.49 2880
4581.13 2977
4581.77 3043
4582.41 2947
4583.05 2879
4583.69 2826
4584.33 2762
4584.97 2661
4585.61 2569
4586.24 2616
4586.88 2595
4587.52 2670
4588.16 2718
4588.80 2725
4589.44 2705
4590.08 2755
4590.72 2792
4591.36 2804
4592.00 2885
4592.64 2796
4593.28 2773
4593.92 2795
4594.56 2611
4595.20 2452
4595.84 2448
4596.48 2532
4597.12 2476
4597.76 2403
4598.40 2353
4599.04 2423
4599.68 2487
4600.32 2457
4600.96 2486
4601.60 2525
4602.24 2494
4602.88 2548
4603.52 2583
4604.16 2672
4604.80 2617
4605.44 2620
4606.08 2757
4606.72 2823
4607.36 2790
4608.00 2659
4608.64 2778
4609.28 2676
4609.93 2810
4610.57 2666
4611.21 2541
4611.85 2542
4612.49 2533
4613.13 2428
4613.77 2478
4614.41 2481
4615.05 2348
4615.69 2282
4616.34 2355
4616.98 2310
4617.62 2301
4618.26 2179
4618.90 2257
4619.54 2142
4620.18 2097
4620.83 2187
4621.47 2044
4622.11 2153
4622.75 2157
4623.39 2125
4624.03 2117
4624.68 2126
4625.32 2125
4625.96 2079
4626.60 2215
4627.24 2167
4627.89 2165
4628.53 2303
4629.17 2374
4629.81 2366
4630.45 2396
4631.10 2481
4631.74 2570
4632.38 2631
4633.02 2613
4633.67 2618
4634.31 2666
4634.95 2710
4635.59 2601
4636.24 2626
4636.88 2667
4637.52 2553
4638.17 2609
4638.81 2558
4639.45 2492
4640.09 2451
4640.74 2516
4641.38 2613
4642.02 2523
4642.67 2506
4643.31 2609
4643.95 2670
4644.60 2670
4645.24 2740
4645.88 2831
4646.53 2826
4647.17 3021
4647.81 3214
4648.46 3536
4649.10 4019
4649.74 4515
4650.39 4913
4651.03 5327
4651.67 5525
4652.32 5724
4652.96 5826
4653.61 5708
4654.25 5345
4654.89 5113
4655.54 4702
4656.18 4292
4656.83 3770
4657.47 3403
4658.11 3218
4658.76 2840
4659.40 2615
4660.05 2548
4660.69 2420
4661.33 2257
4661.98 2287
4662.62 2343
4663.27 2294
4663.91 2239
4664.56 2280
4665.20 2298
4665.85 2327
4666.49 2321
4667.14 2332
4667.78 2375
4668.43 2315
4669.07 2275
4669.72 2353
4670.36 2344
4671.01 2240
4671.65 2160
4672.30 2137
4672.94 2174
4673.59 2104
4674.23 2106
4674.88 2117
4675.52 2116
4676.17 2096
4676.81 2111
4677.46 2109
4678.10 2145
4678.75 2090
4679.40 2102
4680.04 2187
4680.69 2136
4681.33 2182
4681.98 2183
4682.62 2168
4683.27 2217
4683.92 2174
4684.56 2145
4685.21 2178
4685.85 2160
4686.50 2188
4687.15 2264
4687.79 2224
4688.44 2194
4689.09 2274
4689.73 2277
4690.38 2252
4691.02 2254
4691.67 2226
4692.32 2250
4692.96 2305
4693.61 2272
4694.26 2195
4694.90 2141
4695.55 2339
4696.20 2353
4696.84 2295
4697.49 2341
4698.14 2370
4698.78 2375
4699.43 2396
4700.08 2454
4700.73 2418
4701.37 2406
4702.02 2369
4702.67 2337
4703.31 2319
4703.96 2190
4704.61 2216
4705.26 2165
4705.90 2156
4706.55 2141
4707.20 2150
4707.85 2142
4708.49 2120
4709.14 2136
4709.79 2119
4710.44 2117
4711.09 2116
4711.73 2172
4712.38 2124
4713.03 2126
4713.68 2134
4714.33 2152
4714.97 2016
4715.62 2150
4716.27 2210
4716.92 2201
4717.57 2101
4718.21 2187
4718.86 2117
4719.51 2098
4720.16 2159
4720.81 2276
4721.46 2259
4722.11 2193
4722.75 2189
4723.40 2250
4724.05 2212
4724.70 2209
4725.35 2182
4726.00 2232
4726.65 2201
4727.30 2206
4727.94 2113
4728.59 2105
4729.24 2059
4729.89 1958
4730.54 1979
4731.19 1976
4731.84 1992
4732.49 1933
4733.14 1862
4733.79 1883
4734.44 1912
4735.09 1900
4735.74 1917
4736.38 1864
4737.03 1873
4737.68 1829
4738.33 1851
4738.98 1867
4739.63 1924
4740.28 1876
4740.93 1857
4741.58 1899
4742.23 1871
4742.88 1938
4743.53 1954
4744.18 1882
4744.83 1895
4745.48 1781
4746.13 1824
4746.78 1900
4747.43 1923
4748.08 1893
4748.73 1863
4749.39 1900
4750.04 1964
4750.69 2017
4751.34 1997
4751.99 1943
4752.64 1919
4753.29 1928
4753.94 1965
4754.59 1905
4755.24 1880
4755.89 1789
4756.54 1819
4757.19 1898
4757.84 1842
4758.50 1773
4759.15 1866
4759.80 1989
4760.45 1962
4761.10 1917
4761.75 1952
4762.40 2031
4763.05 2200
4763.71 2077
4764.36 2121
4765.01 2045
4765.66 2050
4766.31 2100
4766.96 2058
4767.62 2014
4768.27 2026
4768.92 1914
4769.57 1794
4770.22 1816
4770.87 1837
4771.53 1710
4772.18 1694
4772.83 1744
4773.48 1724
4774.13 1656
4774.79 1622
4775.44 1697
4776.09 1640
4776.74 1631
4777.40 1732
4778.05 1817
4778.70 1793
4779.35 1829
4780.01 1758
4780.66 1738
4781.31 1756
4781.96 1826
4782.62 1806
4783.27 1780
4783.92 1720
4784.57 1709
4785.23 1734
4785.88 1701
4786.53 1750
4787.19 1708
4787.84 1663
4788.49 1696
4789.15 1692
4789.80 1712
4790.45 1780
4791.11 1710
4791.76 1721
4792.41 1785
4793.07 1743
4793.72 1678
4794.37 1730
4795.03 1779
4795.68 1762
4796.33 1777
4796.99 1625
4797.64 1720
4798.29 1731
4798.95 1631
4799.60 1718
4800.26 1650
4800.91 1726
4801.56 1728
4802.22 1674
4802.87 1698
4803.53 1802
4804.18 1774
4804.83 1798
4805.49 1739
4806.14 1776
4806.80 1775
4807.45 1734
4808.11 1708
4808.76 1755
4809.42 1787
4810.07 1723
4810.72 1731
4811.38 1810
4812.03 1745
4812.69 1795
4813.34 1815
4814.00 1818
4814.65 1871
4815.31 1840
4815.96 1811
4816.62 1786
4817.27 1897
4817.93 1827
4818.58 1868
4819.24 1911
4819.89 1852
4820.55 1851
4821.20 2008
4821.86 1983
4822.52 1976
4823.17 1947
4823.83 1976
4824.48 1954
4825.14 2017
4825.79 1941
4826.45 1981
4827.10 1937
4827.76 1983
4828.42 1895
4829.07 1912
4829.73 1957
4830.38 1894
4831.04 1911
4831.70 2055
4832.35 2065
4833.01 2081
4833.66 2221
4834.32 2285
4834.98 2445
4835.63 2544
4836.29 2554
4836.95 2613
4837.60 2679
4838.26 2697
4838.92 2700
4839.57 2521
4840.23 2448
4840.89 2343
4841.54 2192
4842.20 2089
4842.86 2048
4843.51 2027
4844.17 1955
4844.83 1909
4845.48 1883
4846.14 1881
4846.80 1811
4847.45 1781
4848.11 1760
4848.77 1815
4849.43 1888
4850.08 1803
4850.74 1781
4851.40 1868
4852.06 1878
4852.71 1725
4853.37 1799
4854.03 1834
4854.69 1828
4855.34 1799
4856.00 1857
4856.66 1806
4857.32 1724
4857.97 1716
4858.63 1786
4859.29 1788
4859.95 1805
4860.61 1825
4861.26 1875
4861.92 1861
4862.58 1818
4863.24 1816
4863.90 1914
4864.55 1884
4865.21 1873
4865.87 1851
4866.53 1748
4867.19 1849
4867.85 1794
4868.51 1831
4869.16 1805
4869.82 1784
4870.48 1801
4871.14 1873
4871.80 1803
4872.46 1875
4873.12 1935
4873.78 1936
4874.43 1946
4875.09 2042
4875.75 2091
4876.41 2031
4877.07 2014
4877.73 2019
4878.39 2100
4879.05 2068
4879.71 2036
4880.37 2029
4881.03 2005
4881.69 1967
4882.34 1990
4883.00 1888
4883.66 1898
4884.32 1936
4884.98 1904
4885.64 1893
4886.30 1848
4886.96 1881
4887.62 1971
4888.28 1837
4888.94 1850
4889.60 1999
4890.26 2060
4890.92 2048
4891.58 1995
4892.24 1922
4892.90 2008
4893.56 2088
4894.22 2014
4894.88 2002
4895.54 1988
4896.20 1958
4896.86 1905
4897.52 1940
4898.19 1978
4898.85 2107
4899.51 2136
4900.17 2094
4900.83 1995
4901.49 1990
4902.15 1987
4902.81 1976
4903.47 1907
4904.13 1877
4904.79 1823
4905.45 1840
4906.12 1846
4906.78 1894
4907.44 1861
4908.10 1865
4908.76 1871
4909.42 1891
4910.08 1905
4910.74 1828
4911.41 1837
4912.07 1713
4912.73 1731
4913.39 1758
4914.05 1763
4914.71 1726
4915.38 1710
4916.04 1727
4916.70 1740
4917.36 1709
4918.02 1722
4918.68 1726
4919.35 1631
4920.01 1635
4920.67 1672
4921.33 1656
4921.99 1713
4922.66 1666
4923.32 1646
4923.98 1712
4924.64 1716
4925.31 1750
4925.97 1697
4926.63 1625
4927.29 1619
4927.96 1686
4928.62 1756
4929.28 1713
4929.94 1769
4930.61 1709
4931.27 1627
4931.93 1667
4932.59 1751
4933.26 1787
4933.92 1747
4934.58 1833
4935.25 1834
4935.91 1759
4936.57 1889
4937.24 1908
4937.90 1834
4938.56 1837
4939.23 1829
4939.89 1718
4940.55 1720
4941.22 1745
4941.88 1777
4942.54 1808
4943.21 1878
4943.87 1776
4944.53 1746
4945.20 1846
4945.86 1868
4946.52 1731
4947.19 1758
4947.85 1790
4948.52 1781
4949.18 1753
4949.84 1769
4950.51 1765
4951.17 1805
4951.84 1711
4952.50 1717
4953.17 1704
4953.83 1731
4954.49 1712
4955.16 1711
4955.82 1732
4956.49 1756
4957.15 1667
4957.82 1704
4958.48 1733
4959.15 1724
4959.81 1730
4960.47 1741
4961.14 1816
4961.80 1875
4962.47 1942
4963.13 1958
4963.80 2020
4964.46 1983
4965.13 2012
4965.79 2010
4966.46 1998
4967.12 1891
4967.79 1941
4968.45 1977
4969.12 1919
4969.79 1902
4970.45 1835
4971.12 1806
4971.78 1897
4972.45 1892
4973.11 1854
4973.78 1879
4974.44 1962
4975.11 2009
4975.78 2001
4976.44 2017
4977.11 2011
4977.77 2087
4978.44 2144
4979.11 2206
4979.77 2144
4980.44 2226
4981.10 2453
4981.77 2674
4982.44 2898
4983.10 3059
4983.77 3341
4984.43 3517
4985.10 3520
4985.77 3643
4986.43 3523
4987.10 3240
4987.77 3135
4988.43 2920
4989.10 2758
4989.77 2676
4990.43 2386
4991.10 2151
4991.77 2111
4992.43 1994
4993.10 1934
4993.77 1844
4994.43 1871
4995.10 1814
4995.77 1789
4996.44 1741
4997.10 1725
4997.77 1757
4998.44 1762
4999.10 1639
4999.77 1640
5000.44 1605
5001.11 1641
5001.77 1577
5002.44 1629
5003.11 1632
5003.78 1687
5004.44 1660
5005.11 1611
5005.78 1629
5006.45 1687
5007.12 1604
5007.78 1677
5008.45 1688
5009.12 1690
5009.79 1732
5010.46 1730
5011.12 1767
5011.79 1752
5012.46 1741
5013.13 1729
5013.80 1768
5014.47 1841
5015.13 1854
5015.80 1720
5016.47 1742
5017.14 1834
5017.81 1911
5018.48 1993
5019.14 1939
5019.81 1970
5020.48 2101
5021.15 2145
5021.82 2228
5022.49 2291
5023.16 2354
5023.83 2295
5024.50 2258
5025.16 2212
5025.83 2232
5026.50 2082
5027.17 2063
5027.84 2052
5028.51 1950
5029.18 1821
5029.85 1818
5030.52 1769
5031.19 1749
5031.86 1769
5032.53 1678
5033.20 1696
5033.87 1724
5034.54 1738
5035.21 1609
5035.88 1676
5036.54 1670
5037.21 1710
5037.88 1674
5038.55 1787
5039.22 1681
5039.89 1602
5040.56 1662
5041.23 1704
5041.90 1663
5042.58 1651
5043.25 1717
5043.92 1649
5044.59 1656
5045.26 1630
5045.93 1621
5046.60 1587
5047.27 1628
5047.94 1708
5048.61 1646
5049.28 1639
5049.95 1624
5050.62 1512
5051.29 1536
5051.96 1603
5052.63 1587
5053.30 1593
5053.98 1620
5054.65 1637
5055.32 1627
5055.99 1614
5056.66 1650
5057.33 1638
5058.00 1673
5058.67 1645
5059.34 1673
5060.02 1741
5060.69 1741
5061.36 1689
5062.03 1704
5062.70 1701
5063.37 1640
5064.04 1680
5064.72 1828
5065.39 1600
5066.06 1641
5066.73 1698
5067.40 1726
5068.08 1682
5068.75 1632
5069.42 1571
5070.09 1663
5070.76 1669
5071.44 1679
5072.11 1814
5072.78 1686
5073.45 1700
5074.12 1730
5074.80 1780
5075.47 1822
5076.14 1802
5076.81 1865
5077.49 1963
5078.16 1947
5078.83 2044
5079.50 2010
5080.18 2105
5080.85 2032
5081.52 1891
5082.20 1875
5082.87 1905
5083.54 1827
5084.21 1801
5084.89 1845
5085.56 1794
5086.23 1940
5086.91 1955
5087.58 1954
5088.25 2044
5088.93 2075
5089.60 2109
5090.27 2218
5090.95 2188
5091.62 2188
5092.29 2233
5092.97 2245
5093.64 2172
5094.31 2162
5094.99 2117
5095.66 2158
5096.34 2071
5097.01 1987
5097.68 1939
5098.36 1906
5099.03 1881
5099.70 1897
5100.38 1869
5101.05 1876
5101.73 1891
5102.40 1967
5103.08 1979
5103.75 2010
5104.42 2088
5105.10 2140
5105.77 2063
5106.45 1980
5107.12 1944
5107.80 1965
5108.47 1855
5109.15 1870
5109.82 1853
5110.49 1784
5111.17 1760
5111.84 1791
5112.52 1859
5113.19 1838
5113.87 1808
5114.54 1881
5115.22 1858
5115.89 1814
5116.57 1745
5117.24 1812
5117.92 1804
5118.59 1802
5119.27 1912
5119.94 1852
5120.62 1784
5121.30 1770
5121.97 1775
5122.65 1840
5123.32 1917
5124.00 1835
5124.67 1725
5125.35 1736
5126.02 1749
5126.70 1881
5127.38 1880
5128.05 1753
5128.73 1833
5129.40 1788
5130.08 1892
5130.76 1991
5131.43 2044
5132.11 2042
5132.78 2164
5133.46 2161
5134.14 2034
5134.81 1995
5135.49 1946
5136.17 1970
5136.84 1921
5137.52 1876
5138.20 1816
5138.87 1751
5139.55 1742
5140.22 1738
5140.90 1722
5141.58 1766
5142.26 1775
5142.93 1733
5143.61 1708
5144.29 1756
5144.96 1779
5145.64 1784
5146.32 1751
5146.99 1732
5147.67 1739
5148.35 1730
5149.03 1761
5149.70 1790
5150.38 1711
5151.06 1734
5151.73 1731
5152.41 1689
5153.09 1746
5153.77 1723
5154.44 1657
5155.12 1613
5155.80 1637
5156.48 1634
5157.16 1557
5157.83 1574
5158.51 1585
5159.19 1551
5159.87 1629
5160.55 1644
5161.22 1636
5161.90 1577
5162.58 1580
5163.26 1579
5163.94 1656
5164.61 1561
5165.29 1556
5165.97 1632
5166.65 1629
5167.33 1587
5168.01 1658
5168.68 1617
5169.36 1696
5170.04 1741
5170.72 1620
5171.40 1664
5172.08 1700
5172.76 1625
5173.44 1688
5174.11 1595
5174.79 1568
5175.47 1603
5176.15 1584
5176.83 1708
5177.51 1695
5178.19 1647
5178.87 1674
5179.55 1717
5180.23 1609
5180.91 1597
5181.58 1557
5182.26 1532
5182.94 1583
5183.62 1599
5184.30 1557
5184.98 1626
5185.66 1669
5186.34 1582
5187.02 1545
5187.70 1511
5188.38 1563
5189.06 1516
5189.74 1524
5190.42 1555
5191.10 1585
5191.78 1578
5192.46 1560
5193.14 1545
5193.82 1519
5194.50 1567
5195.18 1645
5195.86 1618
5196.54 1653
5197.22 1578
5197.90 1588
5198.58 1629
5199.26 1596
5199.94 1580
5200.63 1609
5201.31 1604
5201.99 1639
5202.67 1614
5203.35 1632
5204.03 1655
5204.71 1646
5205.39 1691
5206.07 1692
5206.75 1688
5207.43 1731
5208.11 1741
5208.80 1809
5209.48 1813
5210.16 1903
5210.84 1979
5211.52 2045
5212.20 2087
5212.88 2018
5213.57 1962
5214.25 1944
5214.93 2073
5215.61 2008
5216.29 1972
5216.97 2061
5217.66 2023
5218.34 2031
5219.02 2073
5219.70 2119
5220.38 2048
5221.06 2061
5221.75 2082
5222.43 2031
5223.11 1898
5223.79 2002
5224.47 1916
5225.16 1881
5225.84 1896
5226.52 1829
5227.20 1808
5227.89 1851
5228.57 1870
5229.25 1848
5229.93 1766
5230.62 1843
5231.30 1824
5231.98 1795
5232.66 1795
5233.35 1781
5234.03 1736
5234.71 1715
5235.40 1749
5236.08 1805
5236.76 1882
5237.44 1767
5238.13 1831
5238.81 1824
5239.49 1830
5240.18 1806
5240.86 1843
5241.54 1793
5242.23 1748
5242.91 1766
5243.59 1766
5244.28 1698
5244.96 1769
5245.64 1741
5246.33 1761
5247.01 1830
5247.70 1780
5248.38 1794
5249.06 1853
5249.75 2004
5250.43 1987
5251.11 1982
5251.80 2088
5252.48 2258
5253.17 2110
5253.85 1969
5254.53 1851
5255.22 1945
5255.90 1900
5256.59 1899
5257.27 1953
5257.96 1979
5258.64 1919
5259.32 1949
5260.01 1930
5260.69 1949
5261.38 1906
5262.06 1904
5262.75 1976
5263.43 1998
5264.12 2077
5264.80 1991
5265.49 1963
5266.17 1975
5266.86 1987
5267.54 1955
5268.23 1873
5268.91 1916
5269.60 1907
5270.28 1892
5270.97 1924
5271.65 1917
5272.34 1989
5273.02 1916
5273.71 1852
5274.39 1948
5275.08 2004
5275.76 1984
5276.45 2062
5277.14 2224
5277.82 2272
5278.51 2316
5279.19 2300
5279.88 2422
5280.56 2520
5281.25 2329
5281.94 2254
5282.62 2287
5283.31 2248
5283.99 2211
5284.68 2114
5285.37 2106
5286.05 2019
5286.74 1946
5287.43 1862
5288.11 1933
5288.80 1962
5289.48 1932
5290.17 1948
5290.86 1967
5291.54 1936
5292.23 2024
5292.92 2004
5293.60 2133
5294.29 2080
5294.98 2023
5295.66 2084
5296.35 2120
5297.04 2316
5297.72 2290
5298.41 2459
5299.10 2485
5299.79 2494
5300.47 2561
5301.16 2656
5301.85 2660
5302.53 2592
5303.22 2667
5303.91 2670
5304.60 2594
5305.28 2486
5305.97 2369
5306.66 2442
5307.35 2403
5308.03 2409
5308.72 2412
5309.41 2350
5310.10 2292
5310.78 2408
5311.47 2387
5312.16 2295
5312.85 2244
5313.54 2354
5314.22 2316
5314.91 2341
5315.60 2278
5316.29 2247
5316.98 2323
5317.66 2421
5318.35 2349
5319.04 2415
5319.73 2476
5320.42 2523
5321.11 2404
5321.80 2517
5322.48 2550
5323.17 2514
5323.86 2458
5324.55 2446
5325.24 2361
5325.93 2435
5326.62 2482
5327.30 2532
5327.99 2528
5328.68 2472
5329.37 2529
5330.06 2511
5330.75 2607
5331.44 2692
5332.13 2741
5332.82 2749
5333.51 2680
5334.20 2764
5334.88 2835
5335.57 2889
5336.26 2894
5336.95 2840
5337.64 2834
5338.33 2977
5339.02 2991
5339.71 3042
5340.40 3029
5341.09 3098
5341.78 3178
5342.47 3183
5343.16 3258
5343.85 3395
5344.54 3607
5345.23 3779
5345.92 4106
5346.61 4699
5347.30 5369
5347.99 6021
5348.68 6793
5349.37 7404
5350.06 8012
5350.75 8450
5351.44 8709
5352.13 8505
5352.82 8196
5353.51 7654
5354.20 6790
5354.90 5927
5355.59 5167
5356.28 4559
5356.97 3887
5357.66 3440
5358.35 3207
5359.04 2927
5359.73 2697
5360.42 2683
5361.11 2675
5361.80 2483
5362.49 2409
5363.19 2540
5363.88 2536
5364.57 2631
5365.26 2782
5365.95 2758
5366.64 2775
5367.33 2704
5368.03 2684
5368.72 2692
5369.41 2579
5370.10 2461
5370.79 2418
5371.48 2363
5372.18 2221
5372.87 2199
5373.56 2236
5374.25 2300
5374.94 2274
5375.63 2348
5376.33 2414
5377.02 2569
5377.71 2682
5378.40 2636
5379.10 2582
5379.79 2580
5380.48 2707
5381.17 2602
5381.86 2546
5382.56 2515
5383.25 2399
5383.94 2378
5384.63 2347
5385.33 2357
5386.02 2442
5386.71 2453
5387.40 2524
5388.10 2610
5388.79 2624
5389.48 2669
5390.18 2584
5390.87 2537
5391.56 2516
5392.26 2505
5392.95 2420
5393.64 2432
5394.33 2391
5395.03 2340
5395.72 2345
5396.41 2251
5397.11 2235
5397.80 2268
5398.49 2192
5399.19 2166
5399.88 2134
5400.58 2226
5401.27 2219
5401.96 2074
5402.66 2161
5403.35 2176
5404.04 2162
5404.74 2251
5405.43 2177
5406.13 2191
5406.82 2154
5407.51 2234
5408.21 2165
5408.90 2115
5409.60 2187
5410.29 2141
5410.98 2007
5411.68 2031
5412.37 1931
5413.07 1971
5413.76 2024
5414.46 1956
5415.15 2029
5415.84 1939
5416.54 2013
5417.23 2018
5417.93 1992
5418.62 2020
5419.32 1875
5420.01 1941
5420.71 2044
5421.40 2023
5422.10 2007
5422.79 1960
5423.49 2028
5424.18 1952
5424.88 1953
5425.57 1926
5426.27 2014
5426.96 2024
5427.66 1997
5428.35 1996
5429.05 1902
5429.74 1958
5430.44 1939
5431.14 1960
5431.83 2013
5432.53 2099
5433.22 2072
5433.92 2152
5434.61 2013
5435.31 2009
5436.01 2069
5436.70 2106
5437.40 2137
5438.09 2110
5438.79 2080
5439.49 2019
5440.18 2083
5440.88 2019
5441.57 2028
5442.27 2003
5442.97 2143
5443.66 2070
5444.36 2108
5445.06 2165
5445.75 2128
5446.45 2158
5447.15 2130
5447.84 2119
5448.54 2136
5449.24 2271
5449.93 2226
5450.63 2277
5451.33 2317
5452.02 2293
5452.72 2376
5453.42 2336
5454.11 2316
5454.81 2263
5455.51 2155
5456.20 2170
5456.90 2148
5457.60 2125
5458.30 2128
5458.99 2082
5459.69 2099
5460.39 2055
5461.09 2089
5461.78 2166
5462.48 2106
5463.18 2179
5463.88 2140
5464.57 2129
5465.27 2116
5465.97 2136
5466.67 2139
5467.36 2166
5468.06 2114
5468.76 2061
5469.46 2131
5470.16 2154
5470.85 2149
5471.55 2280
5472.25 2229
5472.95 2171
5473.65 2205
5474.35 2197
5475.04 2220
5475.74 2301
5476.44 2293
5477.14 2432
5477.84 2551
5478.54 2654
5479.23 2753
5479.93 2751
5480.63 2804
5481.33 2849
5482.03 2927
5482.73 2735
5483.43 2638
5484.13 2534
5484.83 2456
5485.52 2470
5486.22 2453
5486.92 2468
5487.62 2496
5488.32 2514
5489.02 2585
5489.72 2597
5490.42 2512
5491.12 2593
5491.82 2602
5492.52 2588
5493.22 2655
5493.92 2698
5494.62 2608
5495.31 2634
5496.01 2709
5496.71 2782
5497.41 2938
5498.11 3140
5498.81 3349
5499.51 3603
5500.21 3725
5500.91 3789
5501.61 3690
5502.31 3804
5503.01 3677
5503.71 3494
5504.41 3275
5505.11 3084
5505.81 2838
5506.51 2774
5507.22 2653
5507.92 2652
5508.62 2612
5509.32 2525
5510.02 2597
5510.72 2559
5511.42 2553
5512.12 2546
5512.82 2518
5513.52 2471
5514.22 2351
5514.92 2430
5515.62 2390
5516.32 2373
5517.03 2297
5517.73 2266
5518.43 2303
5519.13 2280
5519.83 2315
5520.53 2361
5521.23 2259
5521.93 2325
5522.63 2344
5523.34 2396
5524.04 2245
5524.74 2172
5525.44 2100
5526.14 2075
5526.84 2131
5527.55 2073
5528.25 2059
5528.95 1954
5529.65 2010
5530.35 2024
5531.05 1920
5531.76 2066
5532.46 1958
5533.16 1976
5533.86 1835
5534.56 1978
5535.27 1979
5535.97 1926
5536.67 1979
5537.37 1994
5538.08 1959
5538.78 1969
5539.48 2001
5540.18 1954
5540.89 1899
5541.59 1930
5542.29 1834
5542.99 1866
5543.70 1963
5544.40 1890
5545.10 1853
5545.80 1851
5546.51 1957
5547.21 1911
5547.91 1867
5548.62 1930
5549.32 1966
5550.02 1893
5550.73 1859
5551.43 1867
5552.13 1875
5552.84 1882
5553.54 1914
5554.24 1924
5554.95 1938
5555.65 1934
5556.35 1964
5557.06 1957
5557.76 1923
5558.46 1985
5559.17 1941
5559.87 2014
5560.57 1964
5561.28 1978
5561.98 1993
5562.69 2111
5563.39 2070
5564.09 2160
5564.80 2077
5565.50 2041
5566.21 2107
5566.91 2095
5567.61 2166
5568.32 2054
5569.02 2024
5569.73 2024
5570.43 1983
5571.14 2051
5571.84 1991
5572.54 2033
5573.25 2084
5573.95 2033
5574.66 2003
5575.36 2090
5576.07 2023
5576.77 2084
5577.48 2016
5578.18 2081
5578.89 2046
5579.59 2102
5580.30 2070
5581.00 1995
5581.71 1911
5582.41 1913
5583.12 1956
5583.82 1907
5584.53 1836
5585.23 1838
5585.94 1789
5586.64 1808
5587.35 1813
5588.06 1823
5588.76 1790
5589.47 1795
5590.17 1795
5590.88 1768
5591.58 1741
5592.29 1713
5592.99 1790
5593.70 1774
5594.41 1790
5595.11 1763
5595.82 1812
5596.52 1816
5597.23 1760
5597.94 1733
5598.64 1789
5599.35 1769
5600.06 1738
5600.76 1754
5601.47 1724
5602.17 1739
5602.88 1803
5603.59 1797
5604.29 1839
5605.00 1881
5605.71 1806
5606.41 1797
5607.12 1769
5607.83 1806
5608.53 1782
5609.24 1786
5609.95 1835
5610.65 1799
5611.36 1741
5612.07 1713
5612.78 1749
5613.48 1784
5614.19 1778
5614.90 1788
5615.60 1805
5616.31 1782
5617.02 1781
5617.73 1744
5618.43 1740
5619.14 1778
5619.85 1779
5620.56 1740
5621.26 1756
5621.97 1721
5622.68 1755
5623.39 1826
5624.09 1786
5624.80 1728
5625.51 1791
5626.22 1876
5626.93 1857
5627.63 1916
5628.34 1807
5629.05 1839
5629.76 1899
5630.47 1946
5631.17 2016
5631.88 2020
5632.59 2078
5633.30 2060
5634.01 2148
5634.72 2068
5635.42 1970
5636.13 2022
5636.84 2127
5637.55 2161
5638.26 2185
5638.97 2262
5639.68 2311
5640.39 2344
5641.09 2461
5641.80 2311
5642.51 2188
5643.22 2232
5643.93 2143
5644.64 2030
5645.35 2071
5646.06 2074
5646.77 2060
5647.48 1994
5648.19 1992
5648.89 2069
5649.60 2140
5650.31 2127
5651.02 2159
5651.73 2181
5652.44 2200
5653.15 2247
5653.86 2168
5654.57 2181
5655.28 2257
5655.99 2292
5656.70 2307
5657.41 2270
5658.12 2388
5658.83 2412
5659.54 2396
5660.25 2347
5660.96 2313
5661.67 2218
5662.38 2140
5663.09 2084
5663.80 2114
5664.51 2148
5665.22 2072
5665.93 2082
5666.64 2057
5667.35 2082
5668.06 2061
5668.77 2147
5669.48 2128
5670.19 2083
5670.91 2124
5671.62 2137
5672.33 2107
5673.04 2108
5673.75 2103
5674.46 2125
5675.17 2008
5675.88 2011
5676.59 1986
5677.30 1959
5678.01 2032
5678.73 2087
5679.44 2123
5680.15 2146
5680.86 2101
5681.57 2058
5682.28 2115
5682.99 2022
5683.71 1975
5684.42 2040
5685.13 1981
5685.84 1983
5686.55 2027
5687.26 1969
5687.98 1941
5688.69 1959
5689.40 1953
5690.11 1950
5690.82 1957
5691.54 2070
5692.25 1965
5692.96 1920
5693.67 1956
5694.38 1943
5695.10 1867
5695.81 1944
5696.52 1922
5697.23 1930
5697.95 1877
5698.66 1916
5699.37 1975
5700.08 1906
5700.80 1872
5701.51 1857
5702.22 1934
5702.93 1934
5703.65 1970
5704.36 1909
5705.07 1882
5705.78 1897
5706.50 1927
5707.21 1925
5707.92 1940
5708.64 1903
5709.35 1900
5710.06 1948
5710.78 1914
5711.49 1831
5712.20 1836
5712.92 1879
5713.63 1892
5714.34 1886
5715.06 1937
5715.77 1871
5716.48 1914
5717.20 1938
5717.91 1829
5718.62 1896
5719.34 1952
5720.05 1949
5720.77 1969
5721.48 2001
5722.19 1933
5722.91 1911
5723.62 1949
5724.33 1996
5725.05 2000
5725.76 2056
5726.48 2044
5727.19 2110
5727.91 2107
5728.62 2100
5729.33 2146
5730.05 2088
5730.76 1992
5731.48 1968
5732.19 2093
5732.91 2079
5733.62 1996
5734.34 2042
5735.05 2086
5735.77 2102
5736.48 2131
5737.20 2038
5737.91 1997
5738.63 2102
5739.34 2072
5740.06 2172
5740.77 2157
5741.49 2151
5742.20 2043
5742.92 2091
5743.63 2088
5744.35 2101
5745.06 2174
5745.78 2210
5746.49 2207
5747.21 2180
5747.92 2255
5748.64 2230
5749.35 2357
5750.07 2362
5750.79 2626
5751.50 2884
5752.22 2956
5752.93 3194
5753.65 3322
5754.36 3456
5755.08 3527
5755.80 3670
5756.51 3505
5757.23 3325
5757.95 3313
5758.66 3003
5759.38 2759
5760.09 2724
5760.81 2588
5761.53 2668
5762.24 2464
5762.96 2438
5763.68 2476
5764.39 2464
5765.11 2493
5765.83 2400
5766.54 2442
5767.26 2470
5767.98 2467
5768.69 2491
5769.41 2531
5770.13 2640
5770.84 2575
5771.56 2550
5772.28 2654
5772.99 2603
5773.71 2645
5774.43 2678
5775.15 2765
5775.86 2643
5776.58 2648
5777.30 2794
5778.01 2808
5778.73 2779
5779.45 2860
5780.17 2953
5780.88 2937
5781.60 2985
5782.32 2941
5783.04 2969
5783.76 2980
5784.47 3091
5785.19 3092
5785.91 3091
5786.63 3133
5787.34 3195
5788.06 3222
5788.78 3324
5789.50 3423
5790.22 3520
5790.94 3697
5791.65 3846
5792.37 4109
5793.09 4119
5793.81 4356
5794.53 4422
5795.25 4607
5795.96 4999
5796.68 5682
5797.40 6380
5798.12 7445
5798.84 8897
5799.56 10140
5800.28 10982
5800.99 11534
5801.71 11593
5802.43 11079
5803.15 10065
5803.87 8643
5804.59 7810
5805.31 7032
5806.03 6290
5806.75 5878
5807.47 5725
5808.18 5577
5808.90 5405
5809.62 5484
5810.34 5438
5811.06 5295
5811.78 5250
5812.50 5160
5813.22 5185
5813.94 5103
5814.66 5077
5815.38 5148
5816.10 4943
5816.82 4880
5817.54 4814
5818.26 4712
5818.98 4601
5819.70 4529
5820.42 4362
5821.14 4253
5821.86 4188
5822.58 4067
5823.30 3938
5824.02 3772
5824.74 3754
5825.46 3540
5826.18 3535
5826.90 3519
5827.62 3652
5828.34 3453
5829.06 3348
5829.78 3259
5830.50 3240
5831.22 3121
5831.95 3091
5832.67 3050
5833.39 3070
5834.11 2926
5834.83 2929
5835.55 2952
5836.27 2906
5836.99 2976
5837.71 2850
5838.43 2872
5839.15 2910
5839.88 2792
5840.60 2871
5841.32 2935
5842.04 2816
5842.76 2786
5843.48 2772
5844.20 2731
5844.93 2740
5845.65 2676
5846.37 2651
5847.09 2671
5847.81 2685
5848.53 2656
5849.26 2737
5849.98 2751
5850.70 2741
5851.42 2693
5852.14 2711
5852.87 2669
5853.59 2651
5854.31 2762
5855.03 2649
5855.75 2584
5856.48 2645
5857.20 2572
5857.92 2566
5858.64 2560
5859.37 2535
5860.09 2552
5860.81 2550
5861.53 2560
5862.26 2486
5862.98 2525
5863.70 2477
5864.42 2420
5865.15 2414
5865.87 2501
5866.59 2370
5867.31 2431
5868.04 2462
5868.76 2452
5869.48 2562
5870.21 2455
5870.93 2480
5871.65 2520
5872.38 2574
5873.10 2612
5873.82 2577
5874.55 2502
5875.27 2590
5875.99 2560
5876.72 2513
5877.44 2456
5878.16 2412
5878.89 2567
5879.61 2408
5880.33 2512
5881.06 2418
5881.78 2406
5882.51 2454
5883.23 2508
5883.95 2508
5884.68 2472
5885.40 2486
5886.13 2460
5886.85 2495
5887.57 2353
5888.30 2316
5889.02 2317
5889.75 2280
5890.47 2276
5891.20 2321
5891.92 2328
5892.64 2273
5893.37 2222
5894.09 2330
5894.82 2273
5895.54 2291
5896.27 2216
5896.99 2252
5897.72 2254
5898.44 2316
5899.17 2270
5899.89 2256
5900.62 2282
5901.34 2179
5902.07 2143
5902.79 2193
5903.52 2223
5904.24 2153
5904.97 2137
5905.69 2189
5906.42 2157
5907.14 2083
5907.87 2112
5908.59 2090
5909.32 2102
5910.04 2091
5910.77 2121
5911.50 2070
5912.22 2105
5912.95 2098
5913.67 2110
5914.40 2087
5915.12 2137
5915.85 2205
5916.58 2272
5917.30 2125
5918.03 2200
5918.75 2207
5919.48 2261
5920.21 2244
5920.93 2187
5921.66 2210
5922.39 2222
5923.11 2195
5923.84 2270
5924.56 2154
5925.29 2275
5926.02 2298
5926.74 2243
5927.47 2172
5928.20 2262
5928.92 2287
5929.65 2299
5930.38 2306
5931.10 2448
5931.83 2476
5932.56 2624
5933.28 2658
5934.01 2769
5934.74 2859
5935.47 3050
5936.19 3213
5936.92 3237
5937.65 3237
5938.37 3247
5939.10 3065
5939.83 3040
5940.56 2849
5941.28 2867
5942.01 2748
5942.74 2615
5943.47 2682
5944.19 2586
5944.92 2519
5945.65 2466
5946.38 2590
5947.11 2537
5947.83 2516
5948.56 2679
5949.29 2697
5950.02 2748
5950.74 2895
5951.47 2997
5952.20 3075
5952.93 3131
5953.66 3136
5954.39 2992
5955.11 2929
5955.84 2778
5956.57 2815
5957.30 2805
5958.03 2784
5958.76 2842
5959.48 2842
5960.21 2808
5960.94 2875
5961.67 2933
5962.40 3000
5963.13 2966
5963.86 3037
5964.59 3251
5965.31 3462
5966.04 3678
5966.77 3818
5967.50 3914
5968.23 3727
5968.96 3740
5969.69 3625
5970.42 3509
5971.15 3454
5971.88 3294
5972.61 3091
5973.34 3162
5974.06 3180
5974.79 3178
5975.52 3080
5976.25 3032
5976.98 3079
5977.71 3049
5978.44 3014
5979.17 3110
5979.90 3225
5980.63 3336
5981.36 3332
5982.09 3270
5982.82 3351
5983.55 3363
5984.28 3379
5985.01 3447
5985.74 3431
5986.47 3474
5987.20 3396
5987.93 3408
5988.66 3429
5989.39 3372
5990.12 3327
5990.85 3339
5991.58 3360
5992.32 3250
5993.05 3253
5993.78 3338
5994.51 3285
5995.24 3298
5995.97 3383
5996.70 3359
5997.43 3247
5998.16 3323
5998.89 3281
5999.62 3265
6000.35 3188
6001.09 3147
6001.82 3193
6002.55 3135
6003.28 3124
6004.01 3205
6004.74 3220
6005.47 3383
6006.20 3439
6006.94 3740
6007.67 4102
6008.40 4389
6009.13 4832
6009.86 5183
6010.59 5723
6011.33 5743
6012.06 5724
6012.79 5635
6013.52 5473
6014.25 5145
6014.98 4792
6015.72 4566
6016.45 4354
6017.18 4053
6017.91 3837
6018.64 3562
6019.38 3353
6020.11 3173
6020.84 3002
6021.57 2942
6022.31 2832
6023.04 2841
6023.77 2799
6024.50 2815
6025.24 2687
6025.97 2799
6026.70 2820
6027.43 2737
6028.17 2660
6028.90 2589
6029.63 2569
6030.37 2512
6031.10 2565
6031.83 2558
6032.56 2440
6033.30 2472
6034.03 2593
6034.76 2577
6035.50 2557
6036.23 2466
6036.96 2452
6037.70 2498
6038.43 2562
6039.16 2517
6039.90 2467
6040.63 2445
6041.36 2502
6042.10 2510
6042.83 2454
6043.56 2499
6044.30 2488
6045.03 2592
6045.77 2566
6046.50 2510
6047.23 2615
6047.97 2614
6048.70 2632
6049.44 2596
6050.17 2527
6050.90 2518
6051.64 2517
6052.37 2478
6053.11 2483
6053.84 2534
6054.57 2520
6055.31 2564
6056.04 2500
6056.78 2446
6057.51 2463
6058.25 2498
6058.98 2451
6059.72 2372
6060.45 2527
6061.19 2482
6061.92 2453
6062.66 2432
6063.39 2508
6064.13 2339
6064.86 2364
6065.60 2373
6066.33 2318
6067.07 2335
6067.80 2337
6068.54 2239
6069.27 2259
6070.01 2272
6070.74 2284
6071.48 2280
6072.21 2207
6072.95 2222
6073.68 2174
6074.42 2148
6075.15 2254
6075.89 2251
6076.63 2231
6077.36 2189
6078.10 2157
6078.83 2123
6079.57 2143
6080.30 2147
6081.04 2161
6081.78 2171
6082.51 2127
6083.25 2117
6083.98 2157
6084.72 2091
6085.46 2100
6086.19 2105
6086.93 2093
6087.67 2130
6088.40 2149
6089.14 2193
6089.88 2244
6090.61 2192
6091.35 2185
6092.09 2169
6092.82 2168
6093.56 2151
6094.30 2146
6095.03 2158
6095.77 2179
6096.51 2158
6097.24 2181
6097.98 2112
6098.72 2106
6099.45 2133
6100.19 2002
6100.93 2021
6101.67 2092
6102.40 2075
6103.14 2015
6103.88 2041
6104.61 2069
6105.35 2136
6106.09 2028
6106.83 2061
6107.56 2100
6108.30 2111
6109.04 2088
6109.78 2094
6110.51 2163
6111.25 2088
6111.99 2130
6112.73 2076
6113.47 2163
6114.20 2173
6114.94 2110
6115.68 2113
6116.42 2122
6117.16 2132
6117.89 2201
6118.63 2235
6119.37 2163
6120.11 2175
6120.85 2260
6121.59 2256
6122.32 2399
6123.06 2382
6123.80 2321
6124.54 2384
6125.28 2541
6126.02 2441
6126.76 2334
6127.49 2315
6128.23 2288
6128.97 2286
6129.71 2290
6130.45 2327
6131.19 2306
6131.93 2293
6132.67 2245
6133.41 2276
6134.15 2317
6134.88 2311
6135.62 2303
6136.36 2411
6137.10 2368
6137.84 2410
6138.58 2461
6139.32 2455
6140.06 2376
6140.80 2464
6141.54 2460
6142.28 2390
6143.02 2349
6143.76 2332
6144.50 2444
6145.24 2368
6145.98 2335
6146.72 2376
6147.46 2363
6148.20 2397
6148.94 2403
6149.68 2369
6150.42 2422
6151.16 2478
6151.90 2515
6152.64 2504
6153.38 2452
6154.12 2502
6154.86 2500
6155.60 2519
6156.34 2515
6157.08 2588
6157.82 2500
6158.56 2608
6159.30 2617
6160.04 2630
6160.78 2779
6161.52 2851
6162.27 2999
6163.01 3121
6163.75 3101
6164.49 3214
6165.23 3320
6165.97 3409
6166.71 3391
6167.45 3355
6168.19 3438
6168.94 3418
6169.68 3350
6170.42 3349
6171.16 3283
6171.90 3281
6172.64 3235
6173.38 3193
6174.13 3195
6174.87 3251
6175.61 3267
6176.35 3168
6177.09 3214
6177.83 3261
6178.58 3198
6179.32 3285
6180.06 3318
6180.80 3317
6181.54 3405
6182.28 3362
6183.03 3381
6183.77 3450
6184.51 3489
6185.25 3474
6186.00 3506
6186.74 3502
6187.48 3570
6188.22 3605
6188.97 3618
6189.71 3719
6190.45 3848
6191.19 3759
6191.94 3843
6192.68 4067
6193.42 4159
6194.16 4146
6194.91 4171
6195.65 4185
6196.39 4004
6197.13 4138
6197.88 4147
6198.62 4165
6199.36 4083
6200.11 4156
6200.85 4224
6201.59 4417
6202.34 4573
6203.08 4776
6203.82 5348
6204.57 6123
6205.31 7099
6206.05 8349
6206.80 9915
6207.54 11260
6208.28 12685
6209.03 13722
6209.77 13961
6210.52 13684
6211.26 13154
6212.00 12078
6212.75 10881
6213.49 9603
6214.23 8412
6214.98 7348
6215.72 6409
6216.47 5757
6217.21 5124
6217.95 4813
6218.70 4592
6219.44 4393
6220.19 4366
6220.93 4402
6221.68 4554
6222.42 4539
6223.17 4752
6223.91 4900
6224.65 4958
6225.40 4958
6226.14 4879
6226.89 4648
6227.63 4582
6228.38 4223
6229.12 4013
6229.87 3757
6230.61 3623
6231.36 3404
6232.10 3367
6232.85 3227
6233.59 3302
6234.34 3320
6235.08 3223
6235.83 3208
6236.57 3229
6237.32 3200
6238.06 3355
6238.81 3401
6239.56 3342
6240.30 3384
6241.05 3386
6241.79 3277
6242.54 3410
6243.28 3460
6244.03 3414
6244.77 3451
6245.52 3560
6246.27 3704
6247.01 3886
6247.76 3948
6248.50 3924
6249.25 4091
6250.00 4081
6250.74 4011
6251.49 3928
6252.23 3793
6252.98 3767
6253.73 3634
6254.47 3771
6255.22 3811
6255.97 3857
6256.71 3789
6257.46 3722
6258.21 3760
6258.95 3702
6259.70 3709
6260.45 3740
6261.19 3785
6261.94 3747
6262.69 3781
6263.43 3815
6264.18 3881
6264.93 4030
6265.67 4142
6266.42 4420
6267.17 4777
6267.92 5089
6268.66 5274
6269.41 5361
6270.16 5333
6270.90 5300
6271.65 5164
6272.40 4961
6273.15 5074
6273.89 5006
6274.64 5183
6275.39 5403
6276.14 5560
6276.89 5616
6277.63 5611
6278.38 5551
6279.13 5243
6279.88 4945
6280.62 4719
6281.37 4455
6282.12 4256
6282.87 3841
6283.62 3547
6284.36 3399
6285.11 3295
6285.86 3242
6286.61 3269
6287.36 3282
6288.11 3331
6288.85 3395
6289.60 3441
6290.35 3443
6291.10 3498
6291.85 3552
6292.60 3546
6293.35 3434
6294.09 3323
6294.84 3262
6295.59 3255
6296.34 3104
6297.09 3130
6297.84 3133
6298.59 3037
6299.34 2991
6300.09 3010
6300.83 2983
6301.58 3010
6302.33 3008
6303.08 3037
6303.83 2992
6304.58 3021
6305.33 3015
6306.08 2961
6306.83 3000
6307.58 3023
6308.33 2968
6309.08 2941
6309.83 2983
6310.58 2969
6311.33 3008
6312.08 2991
6312.83 3001
6313.58 2973
6314.33 2958
6315.08 2896
6315.83 2932
6316.58 2903
6317.33 2885
6318.08 2893
6318.83 2830
6319.58 2811
6320.33 2738
6321.08 2707
6321.83 2762
6322.58 2681
6323.33 2622
6324.08 2650
6324.83 2639
6325.58 2676
6326.33 2619
6327.08 2555
6327.83 2639
6328.58 2612
6329.33 2678
6330.08 2591
6330.84 2612
6331.59 2565
6332.34 2548
6333.09 2545
6333.84 2474
6334.59 2519
6335.34 2591
6336.09 2586
6336.84 2585
6337.60 2571
6338.35 2616
6339.10 2421
6339.85 2449
6340.60 2534
6341.35 2522
6342.10 2545
6342.86 2553
6343.61 2534
6344.36 2649
6345.11 2633
6345.86 2663
6346.61 2648
6347.37 2528
6348.12 2642
6348.87 2597
6349.62 2543
6350.37 2657
6351.13 2782
6351.88 2683
6352.63 2835
6353.38 2788
6354.14 2715
6354.89 2690
6355.64 2673
6356.39 2717
6357.14 2608
6357.90 2538
6358.65 2564
6359.40 2583
6360.16 2549
6360.91 2590
6361.66 2649
6362.41 2536
6363.17 2593
6363.92 2575
6364.67 2613
6365.42 2753
6366.18 2758
6366.93 2778
6367.68 2872
6368.44 2888
6369.19 2910
6369.94 2865
6370.70 2819
6371.45 2845
6372.20 2877
6372.96 2817
6373.71 2859
6374.46 2747
6375.22 2724
6375.97 2734
6376.72 2771
6377.48 2775
6378.23 2667
6378.99 2634
6379.74 2712
6380.49 2744
6381.25 2702
6382.00 2668
6382.75 2678
6383.51 2770
6384.26 2794
6385.02 2874
6385.77 3054
6386.53 3273
6387.28 3534
6388.03 3830
6388.79 4165
6389.54 4337
6390.30 4562
6391.05 4452
6391.81 4329
6392.56 4049
6393.31 3772
6394.07 3573
6394.82 3250
6395.58 2950
6396.33 2748
6397.09 2657
6397.84 2619
6398.60 2547
6399.35 2416
6400.11 2453
6400.86 2395
6401.62 2404
6402.37 2484
6403.13 2480
6403.88 2537
6404.64 2577
6405.39 2528
6406.15 2592
6406.90 2592
6407.66 2573
6408.42 2566
6409.17 2460
6409.93 2517
6410.68 2592
6411.44 2563
6412.19 2512
6412.95 2468
6413.71 2402
6414.46 2366
6415.22 2375
6415.97 2437
6416.73 2367
6417.48 2433
6418.24 2431
6419.00 2418
6419.75 2355
6420.51 2432
6421.27 2334
6422.02 2362
6422.78 2450
6423.53 2508
6424.29 2530
6425.05 2488
6425.80 2483
6426.56 2436
6427.32 2489
6428.07 2345
6428.83 2307
6429.59 2254
6430.34 2232
6431.10 2279
6431.86 2285
6432.61 2175
6433.37 2240
6434.13 2267
6434.89 2262
6435.64 2227
6436.40 2263
6437.16 2237
6437.91 2270
6438.67 2233
6439.43 2232
6440.19 2234
6440.94 2295
6441.70 2300
6442.46 2239
6443.22 2248
6443.97 2235
6444.73 2196
6445.49 2212
6446.25 2215
6447.00 2228
6447.76 2223
6448.52 2186
6449.28 2198
6450.04 2179
6450.79 2181
6451.55 2265
6452.31 2238
6453.07 2159
6453.83 2175
6454.58 2218
6455.34 2213
6456.10 2238
6456.86 2155
6457.62 2215
6458.38 2203
6459.13 2194
6459.89 2213
6460.65 2164
6461.41 2191
6462.17 2121
6462.93 2133
6463.69 2194
6464.44 2324
6465.20 2322
6465.96 2303
6466.72 2246
6467.48 2175
6468.24 2208
6469.00 2230
6469.76 2194
6470.52 2197
6471.28 2248
6472.03 2202
6472.79 2109
6473.55 2124
6474.31 2167
6475.07 2201
6475.83 2210
6476.59 2190
6477.35 2179
6478.11 2132
6478.87 2101
6479.63 2220
6480.39 2214
6481.15 2241
6481.91 2202
6482.67 2274
6483.43 2278
6484.19 2242
6484.95 2268
6485.71 2244
6486.47 2304
6487.23 2267
6487.99 2234
6488.75 2260
6489.51 2293
6490.27 2226
6491.03 2320
6491.79 2415
6492.55 2339
6493.31 2375
6494.07 2338
6494.83 2355
6495.59 2400
6496.35 2464
6497.11 2541
6497.87 2523
6498.64 2586
6499.40 2602
6500.16 2615
6500.92 2518
6501.68 2536
6502.44 2542
6503.20 2584
6503.96 2524
6504.72 2594
6505.48 2668
6506.25 2674
6507.01 2665
6507.77 2756
6508.53 2749
6509.29 2713
6510.05 2737
6510.81 2672
6511.57 2689
6512.34 2595
6513.10 2626
6513.86 2573
6514.62 2663
6515.38 2710
6516.15 2655
6516.91 2642
6517.67 2722
6518.43 2766
6519.19 2801
6519.95 2861
6520.72 3032
6521.48 3309
6522.24 3468
6523.00 3747
6523.77 3896
6524.53 4115
6525.29 4208
6526.05 4393
6526.81 4426
6527.58 4385
6528.34 4193
6529.10 4039
6529.86 3847
6530.63 3612
6531.39 3362
6532.15 3184
6532.92 3133
6533.68 2984
6534.44 2797
6535.20 2792
6535.97 2776
6536.73 2742
6537.49 2743
6538.26 2661
6539.02 2704
6539.78 2618
6540.55 2577
6541.31 2517
6542.07 2478
6542.84 2460
6543.60 2358
6544.36 2375
6545.13 2353
6545.89 2383
6546.65 2318
6547.42 2316
6548.18 2285
6548.94 2458
6549.71 2374
6550.47 2275
6551.24 2385
6552.00 2425
6552.76 2463
6553.53 2504
6554.29 2409
6555.06 2424
6555.82 2507
6556.58 2444
6557.35 2480
6558.11 2559
6558.88 2523
6559.64 2553
6560.41 2667
6561.17 2647
6561.93 2573
6562.70 2600
6563.46 2718
6564.23 2694
6564.99 2638
6565.76 2554
6566.52 2597
6567.29 2604
6568.05 2647
6568.82 2710
6569.58 2616
6570.35 2668
6571.11 2681
6571.88 2691
6572.64 2708
6573.41 2755
6574.17 2766
6574.94 2777
6575.70 2864
6576.47 2814
6577.23 2830
6578.00 2905
6578.76 2784
6579.53 2843
6580.29 2884
6581.06 2935
6581.83 3039
6582.59 3069
6583.36 3057
6584.12 2960
6584.89 3115
6585.65 3089
6586.42 3058
6587.19 3009
6587.95 3095
6588.72 3125
6589.48 3256
6590.25 3390
6591.02 3587
6591.78 3672
6592.55 3810
6593.32 3793
6594.08 3741
6594.85 3797
6595.61 3711
6596.38 3557
6597.15 3506
6597.91 3410
6598.68 3192
6599.45 3032
6600.21 2913
6600.98 2888
6601.75 2774
6602.51 2777
6603.28 2702
6604.05 2623
6604.82 2603
6605.58 2667
6606.35 2611
6607.12 2711
6607.88 2669
6608.65 2700
6609.42 2711
6610.19 2619
6610.95 2659
6611.72 2752
6612.49 2691
6613.25 2765
6614.02 2699
6614.79 2778
6615.56 2829
6616.32 2854
6617.09 2848
6617.86 2955
6618.63 2974
6619.40 2988
6620.16 3027
6620.93 3043
6621.70 3070
6622.47 3115
6623.24 3095
6624.00 3054
6624.77 3034
6625.54 2955
6626.31 3005
6627.08 3124
6627.84 3198
6628.61 3233
6629.38 3323
6630.15 3475
6630.92 3784
6631.69 3989
6632.46 4410
6633.22 4792
6633.99 5043
6634.76 5263
6635.53 5311
6636.30 5256
6637.07 5008
6637.84 4782
6638.61 4354
6639.37 4058
6640.14 3776
6640.91 3437
6641.68 3205
6642.45 3095
6643.22 2969
6643.99 2905
6644.76 2923
6645.53 2866
6646.30 2806
6647.07 2843
6647.84 2886
6648.61 2888
6649.37 2883
6650.14 2986
6650.91 3002
6651.68 3012
6652.45 3014
6653.22 2911
6653.99 2972
6654.76 2842
6655.53 2797
6656.30 2830
6657.07 2806
6657.84 2800
6658.61 2730
6659.38 2697
6660.15 2775
6660.92 2678
6661.69 2643
6662.46 2670
6663.23 2742
6664.00 2669
6664.77 2652
6665.55 2649
6666.32 2654
6667.09 2656
6667.86 2679
6668.63 2777
6669.40 2709
6670.17 2705
6670.94 2655
6671.71 2676
6672.48 2645
6673.25 2674
6674.02 2742
6674.79 2711
6675.57 2685
6676.34 2625
6677.11 2587
6677.88 2566
6678.65 2553
6679.42 2556
6680.19 2620
6680.96 2603
6681.74 2704
6682.51 2783
6683.28 2803
6684.05 2858
6684.82 2922
6685.59 2907
6686.37 2938
6687.14 2964
6687.91 2970
6688.68 2866
6689.45 2714
6690.22 2657
6691.00 2633
6691.77 2632
6692.54 2658
6693.31 2605
6694.08 2551
6694.86 2532
6695.63 2445
6696.40 2501
6697.17 2395
6697.95 2419
6698.72 2475
6699.49 2516
6700.26 2495
6701.04 2491
6701.81 2448
6702.58 2515
6703.35 2542
6704.13 2415
6704.90 2355
6705.67 2423
6706.44 2345
6707.22 2403
6707.99 2462
6708.76 2380
6709.54 2401
6710.31 2325
6711.08 2372
6711.86 2334
6712.63 2354
6713.40 2336
6714.17 2280
6714.95 2339
6715.72 2412
6716.50 2333
6717.27 2244
6718.04 2350
6718.82 2308
6719.59 2365
6720.36 2337
6721.14 2369
6721.91 2337
6722.68 2294
6723.46 2352
6724.23 2330
6725.01 2278
6725.78 2298
6726.55 2353
6727.33 2266
6728.10 2264
6728.88 2280
6729.65 2242
6730.42 2260
6731.20 2232
6731.97 2292
6732.75 2402
6733.52 2398
6734.30 2419
6735.07 2306
6735.84 2285
6736.62 2251
6737.39 2322
6738.17 2359
6738.94 2349
6739.72 2344
6740.49 2306
6741.27 2316
6742.04 2261
6742.82 2290
6743.59 2231
6744.37 2335
6745.14 2304
6745.92 2439
6746.69 2396
6747.47 2428
6748.24 2441
6749.02 2495
6749.79 2552
6750.57 2639
6751.34 2633
6752.12 2620
6752.90 2578
6753.67 2656
6754.45 2605
6755.22 2523
6756.00 2338
6756.77 2417
6757.55 2338
6758.33 2334
6759.10 2345
6759.88 2284
6760.65 2259
6761.43 2321
6762.20 2388
6762.98 2414
6763.76 2336
6764.53 2309
6765.31 2383
6766.09 2436
6766.86 2355
6767.64 2355
6768.41 2347
6769.19 2374
6769.97 2342
6770.74 2366
6771.52 2353
6772.30 2375
6773.07 2449
6773.85 2299
6774.63 2306
6775.40 2335
6776.18 2361
6776.96 2284
6777.74 2351
6778.51 2455
6779.29 2485
6780.07 2465
6780.84 2516
6781.62 2604
6782.40 2549
6783.17 2528
6783.95 2435
6784.73 2459
6785.51 2420
6786.28 2380
6787.06 2343
6787.84 2372
6788.62 2287
6789.39 2266
6790.17 2344
6790.95 2354
6791.73 2413
6792.51 2404
6793.28 2327
6794.06 2284
6794.84 2323
6795.62 2293
6796.39 2394
6797.17 2363
6797.95 2388
6798.73 2408
6799.51 2461
6800.29 2579
6801.06 2555
6801.84 2593
6802.62 2559
6803.40 2696
6804.18 2760
6804.96 2698
6805.73 2693
6806.51 2726
6807.29 2704
6808.07 2623
6808.85 2480
6809.63 2520
6810.41 2519
6811.18 2546
6811.96 2523
6812.74 2475
6813.52 2445
6814.30 2494
6815.08 2559
6815.86 2598
6816.64 2534
6817.42 2524
6818.20 2528
6818.98 2534
6819.76 2517
6820.53 2558
6821.31 2604
6822.09 2543
6822.87 2446
6823.65 2480
6824.43 2444
6825.21 2450
6825.99 2445
6826.77 2449
6827.55 2445
6828.33 2432
6829.11 2452
6829.89 2407
6830.67 2384
6831.45 2334
6832.23 2376
6833.01 2356
6833.79 2363
6834.57 2358
6835.35 2325
6836.13 2314
6836.91 2395
6837.69 2333
6838.47 2386
6839.25 2319
6840.03 2297
6840.81 2405
6841.59 2305
6842.37 2284
6843.16 2399
6843.94 2351
6844.72 2387
6845.50 2392
6846.28 2532
6847.06 2729
6847.84 2933
6848.62 3239
6849.40 3615
6850.18 3831
6850.96 3848
6851.75 4035
6852.53 4012
6853.31 3836
6854.09 3710
6854.87 3469
6855.65 3286
6856.43 3210
6857.22 3078
6858.00 2959
6858.78 2869
6859.56 2871
6860.34 2782
6861.12 2659
6861.90 2658
6862.69 2730
6863.47 2772
6864.25 2809
6865.03 2788
6865.81 2928
6866.60 3002
6867.38 2949
6868.16 2968
6868.94 2911
6869.72 2900
6870.51 2756
6871.29 2727
6872.07 2705
6872.85 2714
6873.64 2693
6874.42 2663
6875.20 2665
6875.98 2631
6876.77 2680
6877.55 2737
6878.33 2812
6879.11 2934
6879.90 3003
6880.68 3010
6881.46 3089
6882.25 3059
6883.03 3079
6883.81 3289
6884.59 3321
6885.38 3495
6886.16 3721
6886.94 3982
6887.73 4209
6888.51 4205
6889.29 4227
6890.08 4025
6890.86 3905
6891.64 3627
6892.43 3425
6893.21 3422
6893.99 3146
6894.78 3175
6895.56 2994
6896.35 2983
6897.13 3055
6897.91 3067
6898.70 3005
6899.48 3037
6900.26 3134
6901.05 3160
6901.83 3140
6902.62 3144
6903.40 3180
6904.18 3218
6904.97 3317
6905.75 3474
6906.54 3534
6907.32 3628
6908.11 3540
6908.89 3574
6909.67 3475
6910.46 3423
6911.24 3256
6912.03 3100
6912.81 3070
6913.60 2989
6914.38 2964
6915.17 2985
6915.95 2998
6916.74 2876
6917.52 2967
6918.31 2992
6919.09 2996
6919.88 2972
6920.66 2884
6921.45 2903
6922.23 2891
6923.02 2906
6923.80 2894
6924.59 2967
6925.37 2950
6926.16 3093
6926.94 3021
6927.73 2997
6928.51 2948
6929.30 2917
6930.09 3049
6930.87 3006
6931.66 2901
6932.44 3045
6933.23 3024
6934.01 2976
6934.80 3065
6935.59 2992
6936.37 3048
6937.16 3111
6937.94 3232
6938.73 3431
6939.52 3419
6940.30 3475
6941.09 3576
6941.88 3556
6942.66 3618
6943.45 3742
6944.23 3705
6945.02 3888
6945.81 3965
6946.59 4144
6947.38 4377
6948.17 4582
6948.95 4690
6949.74 4691
6950.53 4473
6951.31 4474
6952.10 4447
6952.89 4217
6953.67 4154
6954.46 4046
6955.25 4196
6956.04 4214
6956.82 4138
6957.61 4201
6958.40 4233
6959.18 4147
6959.97 4195
6960.76 4270
6961.55 4352
6962.33 4326
6963.12 4376
6963.91 4398
6964.70 4363
6965.48 4483
6966.27 4418
6967.06 4507
6967.85 4519
6968.63 4607
6969.42 4598
6970.21 4659
6971.00 4825
6971.79 4697
6972.57 4656
6973.36 4719
6974.15 4779
6974.94 4645
6975.73 4679
6976.52 4734
6977.30 4713
6978.09 4732
6978.88 4898
6979.67 5257
6980.46 5555
6981.25 5798
6982.03 6523
6982.82 7338
6983.61 8294
6984.40 9002
6985.19 9724
6985.98 10138
6986.77 10126
6987.55 9868
6988.34 9481
6989.13 9104
6989.92 8461
6990.71 7973
6991.50 7344
6992.29 6868
6993.08 6558
6993.87 6291
6994.66 6105
6995.45 6482
6996.24 6903
6997.02 7543
6997.81 8598
6998.60 9305
6999.39 9997
7000.18 10361
7000.97 10101
7001.76 9890
7002.55 9139
7003.34 8414
7004.13 7744
7004.92 6919
7005.71 6318
7006.50 5761
7007.29 5223
7008.08 4902
7008.87 4561
7009.66 4365
7010.45 4275
7011.24 4252
7012.03 4175
7012.82 4286
7013.61 4268
7014.40 4397
7015.19 4461
7015.98 4284
7016.77 4376
7017.56 4277
7018.35 4048
7019.15 3970
7019.94 3886
7020.73 3792
7021.52 3911
7022.31 3850
7023.10 3740
7023.89 3770
7024.68 3687
7025.47 3704
7026.26 3798
7027.05 3985
7027.85 3985
7028.64 3886
7029.43 3822
7030.22 3798
7031.01 3769
7031.80 3736
7032.59 3752
7033.38 3652
7034.18 3707
7034.97 3806
7035.76 3768
7036.55 3801
7037.34 3897
7038.13 3951
7038.93 3934
7039.72 4082
7040.51 4132
7041.30 4208
7042.09 4237
7042.89 4187
7043.68 4244
7044.47 4245
7045.26 4159
7046.05 4244
7046.85 4431
7047.64 4439
7048.43 4624
7049.22 4755
7050.01 4851
7050.81 4976
7051.60 4893
7052.39 4726
7053.18 4556
7053.98 4529
7054.77 4580
7055.56 4313
7056.36 4331
7057.15 4347
7057.94 4441
7058.73 4467
7059.53 4495
7060.32 4466
7061.11 4444
7061.91 4361
7062.70 4366
7063.49 4478
7064.29 4438
7065.08 4399
7065.87 4409
7066.66 4492
7067.46 4496
7068.25 4501
7069.04 4589
7069.84 4622
7070.63 4540
7071.43 4563
7072.22 4448
7073.01 4596
7073.81 4610
7074.60 4565
7075.39 4566
7076.19 4571
7076.98 4501
7077.78 4492
7078.57 4480
7079.36 4502
7080.16 4655
7080.95 4816
7081.75 4914
7082.54 5173
7083.33 5512
7084.13 6014
7084.92 6792
7085.72 7818
7086.51 8803
7087.31 9604
7088.10 10112
7088.90 10321
7089.69 9930
7090.48 9253
7091.28 8410
7092.07 7626
7092.87 6780
7093.66 5917
7094.46 5365
7095.25 4722
7096.05 4426
7096.84 4078
7097.64 3872
7098.43 3743
7099.23 3601
7100.02 3616
7100.82 3639
7101.61 3635
7102.41 3714
7103.20 3764
7104.00 3772
7104.80 3740
7105.59 3694
7106.39 3597
7107.18 3386
7107.98 3226
7108.77 3159
7109.57 3045
7110.36 2865
7111.16 2893
7111.96 2820
7112.75 2814
7113.55 2876
7114.34 2964
7115.14 2993
7115.94 2996
7116.73 3006
7117.53 2963
7118.32 2928
7119.12 2903
7119.92 2906
7120.71 2944
7121.51 2899
7122.31 2963
7123.10 2942
7123.90 2976
7124.70 3071
7125.49 3034
7126.29 2958
7127.09 3025
7127.88 3110
7128.68 3006
7129.48 3017
7130.27 3039
7131.07 2944
7131.87 2994
7132.66 2928
7133.46 2872
7134.26 2897
7135.06 2843
7135.85 2767
7136.65 2840
7137.45 2945
7138.24 2885
7139.04 2903
7139.84 2918
7140.64 2934
7141.43 3004
7142.23 3058
7143.03 2999
7143.83 3089
7144.62 3044
7145.42 2950
7146.22 3016
7147.02 3074
7147.82 3020
7148.61 2925
7149.41 2923
7150.21 2857
7151.01 2877
7151.81 2876
7152.60 2827
7153.40 2836
7154.20 2780
7155.00 2746
7155.80 2791
7156.59 2720
7157.39 2824
7158.19 2741
7158.99 2688
7159.79 2716
7160.59 2698
7161.39 2619
7162.18 2584
7162.98 2589
7163.78 2618
7164.58 2627
7165.38 2621
7166.18 2613
7166.98 2573
7167.78 2546
7168.57 2571
7169.37 2601
7170.17 2494
7170.97 2523
7171.77 2555
7172.57 2506
7173.37 2417
7174.17 2349
7174.97 2391
7175.77 2377
7176.57 2402
7177.37 2352
7178.17 2290
7178.97 2286
7179.77 2264
7180.56 2337
7181.36 2322
7182.16 2308
7182.96 2315
7183.76 2329
7184.56 2216
7185.36 2300
7186.16 2307
7186.96 2326
7187.76 2267
7188.56 2283
7189.36 2282
7190.16 2241
7190.96 2218
7191.76 2215
7192.57 2268
7193.37 2281
7194.17 2171
7194.97 2194
7195.77 2221
7196.57 2182
7197.37 2175
7198.17 2274
7198.97 2247
7199.77 2260
7200.57 2220
7201.37 2150
7202.17 2117
7202.97 2115
7203.77 2182
7204.58 2222
7205.38 2273
7206.18 2158
7206.98 2153
7207.78 2145
7208.58 2137
7209.38 2194
7210.18 2173
7210.99 2226
7211.79 2285
7212.59 2315
7213.39 2319
7214.19 2291
7214.99 2212
7215.79 2268
7216.60 2220
7217.40 2316
7218.20 2372
7219.00 2361
7219.80 2295
7220.60 2295
7221.41 2348
7222.21 2369
7223.01 2333
7223.81 2283
7224.62 2275
7225.42 2294
7226.22 2228
7227.02 2234
7227.82 2151
7228.63 2231
7229.43 2287
7230.23 2230
7231.03 2301
7231.84 2299
7232.64 2202
7233.44 2255
7234.24 2247
7235.05 2173
7235.85 2258
7236.65 2239
7237.45 2317
7238.26 2229
7239.06 2211
7239.86 2121
7240.67 2242
7241.47 2262
7242.27 2217
7243.08 2198
7243.88 2203
7244.68 2231
7245.49 2267
7246.29 2194
7247.09 2225
7247.90 2212
7248.70 2187
7249.50 2177
7250.31 2155
7251.11 2150
7251.91 2145
7252.72 2143
7253.52 2091
7254.32 2117
7255.13 2096
7255.93 2136
7256.74 2163
7257.54 2212
7258.34 2169
7259.15 2238
7259.95 2266
7260.76 2190
7261.56 2167
7262.36 2216
7263.17 2215
7263.97 2284
7264.78 2250
7265.58 2143
7266.39 2217
7267.19 2222
7268.00 2288
7268.80 2289
7269.60 2378
7270.41 2226
7271.21 2295
7272.02 2324
7272.82 2463
7273.63 2455
7274.43 2498
7275.24 2497
7276.04 2503
7276.85 2548
7277.65 2460
7278.46 2469
7279.26 2519
7280.07 2715
7280.87 2773
7281.68 2915
7282.48 3087
7283.29 3284
7284.09 3403
7284.90 3491
7285.71 3532
7286.51 3421
7287.32 3271
7288.12 3094
7288.93 2962
7289.73 2823
7290.54 2663
7291.35 2698
7292.15 2536
7292.96 2567
7293.76 2488
7294.57 2475
7295.38 2388
7296.18 2460
7296.99 2484
7297.79 2546
7298.60 2514
7299.41 2568
7300.21 2703
7301.02 2778
7301.82 2717
7302.63 2758
7303.44 2896
7304.24 2792
7305.05 2745
7305.86 2794
7306.66 2710
7307.47 2692
7308.28 2710
7309.08 2738
7309.89 2702
7310.70 2624
7311.50 2699
7312.31 2712
7313.12 2629
7313.93 2674
7314.73 2819
7315.54 2848
7316.35 2993
7317.15 3234
7317.96 3457
7318.77 3768
7319.58 3761
7320.38 3828
7321.19 4037
7322.00 4030
7322.81 3871
7323.61 3744
7324.42 3497
7325.23 3314
7326.04 3121
7326.84 2944
7327.65 2818
7328.46 2685
7329.27 2588
7330.08 2506
7330.88 2517
7331.69 2455
7332.50 2506
7333.31 2449
7334.12 2436
7334.92 2478
7335.73 2450
7336.54 2477
7337.35 2424
7338.16 2477
7338.97 2464
7339.78 2429
7340.58 2464
7341.39 2466
7342.20 2353
7343.01 2395
7343.82 2352
7344.63 2370
7345.44 2298
7346.24 2206
7347.05 2224
7347.86 2195
7348.67 2229
7349.48 2169
7350.29 2157
7351.10 2152
7351.91 2137
7352.72 2073
7353.53 2057
7354.34 2136
7355.14 2120
7355.95 2162
7356.76 2133
7357.57 2163
7358.38 2135
7359.19 2206
7360.00 2216
7360.81 2140
7361.62 2157
7362.43 2271
7363.24 2154
7364.05 2173
7364.86 2171
7365.67 2138
7366.48 2235
7367.29 2254
7368.10 2261
7368.91 2299
7369.72 2240
7370.53 2265
7371.34 2245
7372.15 2242
7372.96 2307
7373.77 2331
7374.58 2267
7375.39 2329
7376.20 2353
7377.01 2392
7377.82 2519
7378.63 2633
7379.44 2722
7380.26 2701
7381.07 2834
7381.88 2866
7382.69 2820
7383.50 2788
7384.31 2737
7385.12 2719
7385.93 2546
7386.74 2476
7387.55 2361
7388.36 2341
7389.18 2261
7389.99 2250
7390.80 2332
7391.61 2287
7392.42 2376
7393.23 2427
7394.04 2383
7394.86 2388
7395.67 2522
7396.48 2532
7397.29 2632
7398.10 2655
7398.91 2678
7399.73 2666
7400.54 2695
7401.35 2500
7402.16 2518
7402.97 2587
7403.79 2440
7404.60 2342
7405.41 2250
7406.22 2151
7407.03 2131
7407.85 2124
7408.66 2188
7409.47 2064
7410.28 2011
7411.10 2054
7411.91 2016
7412.72 2066
7413.53 1974
7414.35 1969
7415.16 1888
7415.97 1938
7416.78 1930
7417.60 1890
7418.41 1941
7419.22 1881
7420.03 1911
7420.85 1888
7421.66 1866
7422.47 1797
7423.29 1891
7424.10 1845
7424.91 1860
7425.73 1852
7426.54 1836
7427.35 1830
7428.17 1870
7428.98 1810
7429.79 1819
7430.61 1837
7431.42 1822
7432.23 1763
7433.05 1764
7433.86 1773
7434.67 1776
7435.49 1822
7436.30 1801
7437.12 1837
7437.93 1724
7438.74 1771
7439.56 1758
7440.37 1841
7441.18 1782
7442.00 1821
7442.81 1822
7443.63 1752
7444.44 1758
7445.26 1804
7446.07 1814
7446.88 1770
7447.70 1751
7448.51 1707
7449.33 1746
7450.14 1811
7450.96 1852
7451.77 1776
7452.59 1769
7453.40 1787
7454.22 1762
7455.03 1742
7455.85 1858
7456.66 1824
7457.47 1878
7458.29 1819
7459.10 1890
7459.92 1929
7460.74 1802
7461.55 1864
7462.37 1963
7463.18 1949
7464.00 1884
7464.81 1924
7465.63 1913
7466.44 1957
7467.26 1888
7468.07 1922
7468.89 1837
7469.70 1880
7470.52 1894
7471.34 1920
7472.15 1935
7472.97 1933
7473.78 1900
7474.60 1931
7475.41 1932
7476.23 1893
7477.05 1902
7477.86 1867
7478.68 1898
7479.49 1845
7480.31 1838
7481.13 1881
7481.94 1812
7482.76 1837
7483.58 1895
7484.39 1893
7485.21 1879
7486.03 1856
7486.84 1818
7487.66 1755
7488.48 1774
7489.29 1768
7490.11 1667
7490.93 1766
7491.74 1679
7492.56 1744
7493.38 1692
7494.19 1764
7495.01 1729
7495.83 1769
7496.64 1769
7497.46 1707
7498.28 1717
7499.10 1627
7499.91 1646
7500.73 1585
7501.55 1701
7502.36 1676
7503.18 1644
7504.00 1654
7504.82 1651
7505.63 1671
7506.45 1694
7507.27 1597
7508.09 1602
7508.90 1668
7509.72 1620
7510.54 1566
7511.36 1610
7512.18 1561
7512.99 1596
7513.81 1611
7514.63 1554
7515.45 1594
7516.27 1572
7517.08 1601
7517.90 1580
7518.72 1620
7519.54 1525
7520.36 1544
7521.18 1580
7521.99 1594
7522.81 1587
7523.63 1547
7524.45 1590
7525.27 1595
7526.09 1643
7526.91 1608
7527.72 1613
7528.54 1631
7529.36 1595
7530.18 1534
7531.00 1593
7531.82 1610
7532.64 1654
7533.46 1611
7534.28 1602
7535.10 1593
7535.91 1572
7536.73 1626
7537.55 1634
7538.37 1632
7539.19 1596
7540.01 1618
7540.83 1562
7541.65 1684
7542.47 1668
7543.29 1647
7544.11 1703
7544.93 1715
7545.75 1670
7546.57 1733
7547.39 1631
7548.21 1647
7549.03 1668
7549.85 1632
7550.67 1681
7551.49 1610
7552.31 1645
7553.13 1643
7553.95 1657
7554.77 1649
7555.59 1623
7556.41 1710
7557.23 1675
7558.05 1613
7558.87 1653
7559.69 1655
7560.51 1705
7561.33 1790
7562.15 1771
7562.97 1679
7563.79 1717
7564.61 1723
7565.44 1686
7566.26 1730
7567.08 1692
7567.90 1711
7568.72 1644
7569.54 1663
7570.36 1735
7571.18 1746
7572.00 1767
7572.82 1841
7573.65 1744
7574.47 1737
7575.29 1748
7576.11 1741
7576.93 1722
7577.75 1718
7578.57 1760
7579.40 1783
7580.22 1774
7581.04 1720
7581.86 1808
7582.68 1763
7583.50 1838
7584.33 1838
7585.15 1826
7585.97 1857
7586.79 1933
7587.61 1929
7588.44 1915
7589.26 1862
7590.08 1898
7590.90 1940
7591.72 1936
7592.55 1901
7593.37 1876
7594.19 1907
7595.01 1974
7595.84 1940
7596.66 1990
7597.48 2051
7598.30 1994
7599.13 2036
7599.95 2069
7600.77 2161
7601.59 2178
7602.42 2232
7603.24 2340
7604.06 2355
7604.89 2304
7605.71 2370
7606.53 2382
7607.36 2291
7608.18 2369
7609.00 2337
7609.82 2245
7610.65 2241
7611.47 2290
7612.29 2268
7613.12 2337
7613.94 2354
7614.77 2345
7615.59 2360
7616.41 2557
7617.24 2630
7618.06 2704
7618.88 2843
7619.71 2918
7620.53 2842
7621.35 2651
7622.18 2541
7623.00 2532
7623.83 2455
7624.65 2400
7625.47 2395
7626.30 2336
7627.12 2342
7627.95 2440
7628.77 2510
7629.60 2585
7630.42 2690
7631.24 2775
7632.07 2743
7632.89 2755
7633.72 2755
7634.54 2617
7635.37 2572
7636.19 2485
7637.02 2350
7637.84 2348
7638.67 2233
7639.49 2229
7640.31 2145
7641.14 2067
7641.96 2059
7642.79 2063
7643.61 2107
7644.44 2165
7645.26 2161
7646.09 2079
7646.92 2186
7647.74 2166
7648.57 2113
7649.39 2076
7650.22 2124
7651.04 1998
7651.87 1983
7652.69 1949
7653.52 2024
7654.34 1956
7655.17 1887
7656.00 1964
7656.82 1861
7657.65 1845
7658.47 1876
7659.30 1822
7660.12 1860
7660.95 1817
7661.78 1818
7662.60 1822
7663.43 1826
7664.25 1841
7665.08 1810
7665.91 1808
7666.73 1802
7667.56 1849
7668.39 1841
7669.21 1847
7670.04 1783
7670.87 1758
7671.69 1781
7672.52 1810
7673.35 1811
7674.17 1838
7675.00 1824
7675.83 1836
7676.65 1851
7677.48 1861
7678.31 1829
7679.13 1753
7679.96 1874
7680.79 1872
7681.61 1827
7682.44 1927
7683.27 1924
7684.10 2020
7684.92 2024
7685.75 1970
7686.58 1946
7687.40 2025
7688.23 2022
7689.06 2058
7689.89 2031
7690.71 1977
7691.54 1996
7692.37 1908
7693.20 1894
7694.03 1917
7694.85 1977
7695.68 1985
7696.51 2068
7697.34 2109
7698.16 2011
7698.99 2084
7699.82 2092
7700.65 2122
7701.48 2130
7702.31 2016
7703.13 1960
7703.96 1882
7704.79 1889
7705.62 1903
7706.45 1804
7707.28 1879
7708.10 1896
7708.93 1886
7709.76 1929
7710.59 1879
7711.42 1816
7712.25 1829
7713.08 1853
7713.90 1944
7714.73 1876
7715.56 1906
7716.39 1804
7717.22 1886
7718.05 1933
7718.88 1873
7719.71 1888
7720.54 1908
7721.37 1883
7722.20 1845
7723.02 1776
7723.85 1762
7724.68 1754
7725.51 1816
7726.34 1911
7727.17 1896
7728.00 1869
7728.83 1800
7729.66 1819
7730.49 1796
7731.32 1843
7732.15 1775
7732.98 1823
7733.81 1889
7734.64 1825
7735.47 1849
7736.30 1855
7737.13 1865
7737.96 1898
7738.79 1917
7739.62 1855
7740.45 1951
7741.28 1991
7742.11 1947
7742.94 1995
7743.77 2027
7744.60 2036
7745.43 2181
7746.26 2243
7747.09 2371
7747.92 2311
7748.75 2291
7749.59 2297
7750.42 2333
7751.25 2254
7752.08 2250
7752.91 2392
7753.74 2390
7754.57 2415
7755.40 2481
7756.23 2640
7757.06 2783
7757.90 2698
7758.73 2753
7759.56 2629
7760.39 2556
7761.22 2484
7762.05 2336
7762.88 2322
7763.71 2236
7764.55 2092
7765.38 2007
7766.21 1982
7767.04 1954
7767.87 1892
7768.70 1962
7769.54 1932
7770.37 1954
7771.20 1929
7772.03 1927
7772.86 2028
7773.70 2079
7774.53 2133
7775.36 2202
7776.19 2334
7777.02 2358
7777.86 2306
7778.69 2254
7779.52 2214
7780.35 2224
7781.19 2116
7782.02 2031
7782.85 2025
7783.68 1935
7784.52 1982
7785.35 1965
7786.18 1907
7787.01 1904
7787.85 1941
7788.68 1940
7789.51 1861
7790.35 1832
7791.18 1838
7792.01 1872
7792.84 1910
7793.68 1925
7794.51 1856
7795.34 1871
7796.18 1870
7797.01 1850
7797.84 1927
7798.68 1832
7799.51 1844
7800.34 1786
7801.18 1869
7802.01 1890
7802.84 1934
7803.68 1945
7804.51 1978
7805.35 1953
7806.18 2020
7807.01 2002
7807.85 1951
7808.68 1989
7809.51 2007
7810.35 2053
7811.18 2117
7812.02 2052
7812.85 2136
7813.68 2120
7814.52 2125
7815.35 2186
7816.19 2133
7817.02 2146
7817.86 2120
7818.69 2170
7819.52 2240
7820.36 2192
7821.19 2184
7822.03 2251
7822.86 2296
7823.70 2449
7824.53 2375
7825.37 2454
7826.20 2591
7827.04 2551
7827.87 2590
7828.71 2497
7829.54 2472
7830.38 2452
7831.21 2438
7832.05 2458
7832.88 2402
7833.72 2457
7834.55 2416
7835.39 2376
7836.22 2415
7837.06 2424
7837.89 2339
7838.73 2326
7839.57 2217
7840.40 2231
7841.24 2242
7842.07 2225
7842.91 2293
7843.74 2145
7844.58 2191
7845.42 2259
7846.25 2098
7847.09 2133
7847.92 2104
7848.76 2091
7849.60 2010
7850.43 2027
7851.27 2072
7852.10 2090
7852.94 2143
7853.78 2162
7854.61 2185
7855.45 2068
7856.29 2157
7857.12 2251
7857.96 2298
7858.79 2181
7859.63 2149
7860.47 2172
7861.30 2193
7862.14 2183
7862.98 2253
7863.81 2153
7864.65 2200
7865.49 2210
7866.33 2284
7867.16 2321
7868.00 2351
7868.84 2237
7869.67 2271
7870.51 2331
7871.35 2388
7872.19 2378
7873.02 2398
7873.86 2448
7874.70 2602
7875.54 2755
7876.37 2887
7877.21 3131
7878.05 3096
7878.89 3070
7879.72 3070
7880.56 2897
7881.40 2824
7882.24 2751
7883.07 2714
7883.91 2616
7884.75 2593
7885.59 2529
7886.43 2585
7887.26 2485
7888.10 2497
7888.94 2472
7889.78 2600
7890.62 2618
7891.45 2580
7892.29 2511
7893.13 2486
7893.97 2457
7894.81 2356
7895.65 2354
7896.49 2267
7897.32 2266
7898.16 2337
7899.00 2348
7899.84 2271
7900.68 2284
7901.52 2284
7902.36 2255
7903.20 2153
7904.03 2201
7904.87 2191
7905.71 2108
7906.55 2055
7907.39 2016
7908.23 2032
7909.07 1979
7909.91 2002
7910.75 1999
7911.59 2038
7912.43 1987
7913.27 2031
7914.11 2016
7914.94 2160
7915.78 2123
7916.62 2165
7917.46 2123
7918.30 2196
7919.14 2176
7919.98 2035
7920.82 1993
7921.66 1985
7922.50 1963
7923.34 1965
7924.18 1993
7925.02 1945
7925.86 1942
7926.70 1890
7927.54 1901
7928.38 1955
7929.22 1895
7930.06 1879
7930.90 1910
7931.74 1972
7932.59 1911
7933.43 1936
7934.27 1966
7935.11 1941
7935.95 1922
7936.79 1996
7937.63 1913
7938.47 1920
7939.31 1948
7940.15 2001
7940.99 1929
7941.83 1997
7942.67 2027
7943.52 2088
7944.36 2095
7945.20 2106
7946.04 2103
7946.88 2082
7947.72 2123
7948.56 2055
7949.40 2107
7950.25 2124
7951.09 2212
7951.93 2248
7952.77 2359
7953.61 2445
7954.45 2531
7955.29 2525
7956.14 2465
7956.98 2563
7957.82 2415
7958.66 2276
7959.50 2368
7960.35 2335
7961.19 2328
7962.03 2373
7962.87 2321
7963.71 2309
7964.56 2338
7965.40 2450
7966.24 2473
7967.08 2461
7967.93 2491
7968.77 2479
7969.61 2430
7970.45 2405
7971.29 2317
7972.14 2332
7972.98 2244
7973.82 2147
7974.67 2191
7975.51 2120
7976.35 2034
7977.19 2057
7978.04 2094
7978.88 2074
7979.72 2057
7980.57 2050
7981.41 2046
7982.25 1977
7983.09 2004
7983.94 2025
7984.78 1987
7985.62 1866
7986.47 1888
7987.31 1940
7988.15 1903
7989.00 1877
7989.84 1880
7990.68 1859
7991.53 1842
7992.37 1789
7993.22 1873
7994.06 1957
7994.90 1902
7995.75 1991
7996.59 2066
7997.43 2244
7998.28 2235
7999.12 2336
7999.97 2471
8000.81 2405
8001.65 2376
8002.50 2283
8003.34 2198
8004.19 2137
8005.03 1986
8005.88 1894
8006.72 1846
8007.57 1812
8008.41 1779
8009.25 1695
8010.10 1697
8010.94 1653
8011.79 1559
8012.63 1601
8013.48 1626
8014.32 1627
8015.17 1598
8016.01 1641
8016.86 1641
8017.70 1578
8018.55 1592
8019.39 1625
8020.24 1627
8021.08 1543
8021.93 1517
8022.77 1506
8023.62 1567
8024.46 1551
8025.31 1532
8026.15 1548
8027.00 1505
8027.84 1556
8028.69 1612
8029.54 1546
8030.38 1522
8031.23 1494
8032.07 1501
8032.92 1529
8033.76 1451
8034.61 1547
8035.46 1560
8036.30 1497
8037.15 1477
8037.99 1514
8038.84 1498
8039.69 1518
8040.53 1510
8041.38 1538
8042.22 1470
8043.07 1443
8043.92 1472
8044.76 1458
8045.61 1483
8046.46 1476
8047.30 1507
8048.15 1415
8049.00 1484
8049.84 1470
8050.69 1501
8051.54 1420
8052.38 1408
8053.23 1457
8054.08 1498
8054.92 1462
8055.77 1487
8056.62 1493
8057.46 1464
8058.31 1445
8059.16 1417
8060.01 1443
8060.85 1474
8061.70 1418
8062.55 1384
8063.40 1372
8064.24 1366
8065.09 1354
8065.94 1370
8066.79 1398
8067.63 1444
8068.48 1379
8069.33 1385
8070.18 1413
8071.02 1382
8071.87 1414
8072.72 1433
8073.57 1455
8074.42 1422
8075.26 1340
8076.11 1382
8076.96 1344
8077.81 1344
8078.66 1372
8079.50 1332
8080.35 1351
8081.20 1337
8082.05 1331
8082.90 1346
8083.75 1327
8084.59 1342
8085.44 1338
8086.29 1332
8087.14 1273
8087.99 1290
8088.84 1264
8089.69 1295
8090.53 1273
8091.38 1246
8092.23 1225
8093.08 1260
8093.93 1326
8094.78 1289
8095.63 1275
8096.48 1342
8097.33 1373
8098.18 1300
8099.02 1264
8099.87 1229
8100.72 1294
8101.57 1303
8102.42 1341
8103.27 1371
8104.12 1315
8104.97 1300
8105.82 1273
8106.67 1224
8107.52 1240
8108.37 1255
8109.22 1221
8110.07 1207
8110.92 1219
8111.77 1259
8112.62 1228
8113.47 1215
8114.32 1217
8115.17 1297
8116.02 1247
8116.87 1252
8117.72 1259
8118.57 1248
8119.42 1208
8120.27 1246
8121.12 1299
8121.97 1337
8122.82 1371
8123.67 1357
8124.52 1266
8125.37 1251
8126.22 1252
8127.07 1310
8127.93 1345
8128.78 1319
8129.63 1298
8130.48 1309
8131.33 1285
8132.18 1303
8133.03 1299
8133.88 1280
8134.73 1303
8135.58 1328
8136.44 1263
8137.29 1300
8138.14 1283
8138.99 1281
8139.84 1325
8140.69 1281
8141.54 1304
8142.39 1353
8143.25 1354
8144.10 1356
8144.95 1378
8145.80 1486
8146.65 1443
8147.50 1397
8148.36 1478
8149.21 1424
8150.06 1476
8150.91 1447
8151.76 1518
8152.62 1541
8153.47 1476
8154.32 1529
8155.17 1565
8156.02 1573
8156.88 1614
8157.73 1601
8158.58 1576
8159.43 1565
8160.29 1467
8161.14 1460
8161.99 1438
8162.84 1419
8163.70 1366
8164.55 1306
8165.40 1337
8166.25 1351
8167.11 1354
8167.96 1309
8168.81 1304
8169.67 1319
8170.52 1324
8171.37 1320
8172.23 1305
8173.08 1280
8173.93 1326
8174.78 1307
8175.64 1312
8176.49 1228
8177.34 1204
8178.20 1223
8179.05 1217
8179.90 1250
8180.76 1190
8181.61 1144
8182.47 1188
8183.32 1236
8184.17 1183
8185.03 1198
8185.88 1167
8186.73 1154
8187.59 1161
8188.44 1191
8189.30 1191
8190.15 1128
8191.00 1139
8191.86 1145
8192.71 1122
8193.57 1144
8194.42 1135
8195.27 1138
8196.13 1166
8196.98 1131
8197.84 1142
8198.69 1115
8199.55 1113
8200.40 1053
8201.26 1109
8202.11 1120
8202.96 1165
8203.82 1160
8204.67 1149
8205.53 1116
8206.38 1108
8207.24 1124
8208.09 1115
8208.95 1091
8209.80 1087
8210.66 1080
8211.51 1122
8212.37 1185
8213.22 1145
8214.08 1120
8214.93 1131
8215.79 1177
8216.65 1076
8217.50 1149
8218.36 1137
8219.21 1105
8220.07 1074
8220.92 1120
8221.78 1140
8222.63 1142
8223.49 1197
8224.35 1164
8225.20 1162
8226.06 1168
8226.91 1195
8227.77 1082
8228.63 1121
8229.48 1126
8230.34 1174
8231.19 1143
8232.05 1123
8232.91 1097
8233.76 1121
8234.62 1101
8235.47 1094
8236.33 1125
8237.19 1135
8238.04 1150
8238.90 1078
8239.76 1094
8240.61 1093
8241.47 1076
8242.33 1101
8243.18 1088
8244.04 1101
8244.90 1118
8245.75 1127
8246.61 1134
8247.47 1109
8248.33 1076
8249.18 1099
8250.04 1065
8250.90 1059
8251.75 1089
8252.61 1078
8253.47 1100
8254.33 1114
8255.18 1140
8256.04 1161
8256.90 1118
8257.76 1119
8258.61 1084
8259.47 1064
8260.33 1128
8261.19 1102
8262.04 1105
8262.90 1077
8263.76 1064
8264.62 1094
8265.48 1087
8266.33 1127
8267.19 1057
8268.05 1105
8268.91 1162
8269.77 1177
8270.62 1134
8271.48 1128
8272.34 1165
8273.20 1141
8274.06 1130
8274.92 1165
8275.77 1120
8276.63 1138
8277.49 1191
8278.35 1210
8279.21 1149
8280.07 1142
8280.93 1183
8281.78 1195
8282.64 1163
8283.50 1170
8284.36 1179
8285.22 1258
8286.08 1221
8286.94 1204
8287.80 1201
8288.66 1180
8289.51 1225
8290.37 1266
8291.23 1259
8292.09 1229
8292.95 1369
8293.81 1343
8294.67 1264
8295.53 1255
8296.39 1230
8297.25 1239
8298.11 1271
8298.97 1277
8299.83 1255
8300.69 1229
8301.55 1178
8302.41 1215
8303.27 1259
8304.13 1247
8304.99 1186
8305.85 1182
8306.71 1197
8307.57 1200
8308.43 1194
8309.29 1180
8310.15 1155
8311.01 1207
8311.87 1140
8312.73 1156
8313.59 1185
8314.45 1128
8315.31 1137
8316.17 1153
8317.03 1198
8317.89 1167
8318.75 1121
8319.61 1124
8320.47 1137
8321.33 1112
8322.20 1132
8323.06 1155
8323.92 1187
8324.78 1202
8325.64 1172
8326.50 1187
8327.36 1174
8328.22 1159
8329.08 1149
8329.94 1187
8330.81 1117
8331.67 1120
8332.53 1155
8333.39 1132
8334.25 1119
8335.11 1139
8335.97 1140
8336.84 1118
8337.70 1125
8338.56 1162
8339.42 1095
8340.28 1052
8341.15 1104
8342.01 1085
8342.87 1121
8343.73 1083
8344.59 1097
8345.45 1161
8346.32 1103
8347.18 1081
8348.04 1134
8348.90 1148
8349.77 1140
8350.63 1078
8351.49 1088
8352.35 1062
8353.22 1073
8354.08 1115
8354.94 1139
8355.80 1111
8356.67 1088
8357.53 1113
8358.39 1113
8359.25 1118
8360.12 1146
8360.98 1166
8361.84 1154
8362.71 1145
8363.57 1134
8364.43 1147
8365.29 1124
8366.16 1175
8367.02 1106
8367.88 1124
8368.75 1111
8369.61 1151
8370.47 1153
8371.34 1122
8372.20 1117
8373.06 1114
8373.93 1186
8374.79 1146
8375.65 1192
8376.52 1156
8377.38 1188
8378.25 1190
8379.11 1209
8379.97 1224
8380.84 1221
8381.70 1200
8382.56 1187
8383.43 1183
8384.29 1196
8385.16 1241
8386.02 1236
8386.89 1178
8387.75 1235
8388.61 1226
8389.48 1264
8390.34 1229
8391.21 1279
8392.07 1256
8392.94 1186
8393.80 1212
8394.67 1177
8395.53 1232
8396.39 1278
8397.26 1240
8398.12 1302
8398.99 1272
8399.85 1295
8400.72 1306
8401.58 1309
8402.45 1292
8403.31 1343
8404.18 1256
8405.04 1332
8405.91 1315
8406.77 1302
8407.64 1280
8408.50 1297
8409.37 1339
8410.24 1299
8411.10 1320
8411.97 1331
8412.83 1385
8413.70 1345
8414.56 1365
8415.43 1439
8416.29 1393
8417.16 1367
8418.03 1363
8418.89 1375
8419.76 1397
8420.62 1405
8421.49 1430
8422.36 1394
8423.22 1446
8424.09 1488
8424.95 1536
8425.82 1464
8426.69 1491
8427.55 1470
8428.42 1495
8429.28 1497
8430.15 1504
8431.02 1565
8431.88 1553
8432.75 1545
8433.62 1543
8434.48 1608
8435.35 1613
8436.22 1647
8437.08 1708
8437.95 1759
8438.82 1844
8439.68 1868
8440.55 1921
8441.42 1946
8442.29 2038
8443.15 2121
8444.02 2183
8444.89 2179
8445.75 2150
8446.62 2236
8447.49 2134
8448.36 2151
8449.22 2165
8450.09 2167
8450.96 2244
8451.83 2391
8452.69 2585
8453.56 2780
8454.43 2851
8455.30 3095
8456.16 3347
8457.03 3245
8457.90 3229
8458.77 3155
8459.64 3015
8460.50 2751
8461.37 2526
8462.24 2411
8463.11 2232
8463.98 2039
8464.84 1994
8465.71 1857
8466.58 1820
8467.45 1815
8468.32 1808
8469.19 1783
8470.05 1720
8470.92 1663
8471.79 1699
8472.66 1695
8473.53 1647
8474.40 1639
8475.27 1613
8476.13 1606
8477.00 1559
8477.87 1601
8478.74 1531
8479.61 1550
8480.48 1523
8481.35 1513
8482.22 1516
8483.09 1494
8483.96 1502
8484.82 1559
8485.69 1512
8486.56 1572
8487.43 1578
8488.30 1543
8489.17 1530
8490.04 1549
8490.91 1478
8491.78 1506
8492.65 1520
8493.52 1537
8494.39 1537
8495.26 1458
8496.13 1540
8497.00 1439
8497.87 1403
8498.74 1430
8499.61 1383
8500.48 1411
8501.35 1439
8502.22 1368
8503.09 1433
8503.96 1362
8504.83 1368
8505.70 1435
8506.57 1484
8507.44 1504
8508.31 1518
8509.18 1458
8510.05 1357
8510.92 1455
8511.79 1493
8512.66 1463
8513.53 1442
8514.40 1444
8515.27 1501
8516.15 1421
8517.02 1397
8517.89 1444
8518.76 1437
8519.63 1476
8520.50 1507
8521.37 1540
8522.24 1451
8523.11 1405
8523.98 1459
8524.86 1416
8525.73 1460
8526.60 1483
8527.47 1513
8528.34 1438
8529.21 1447
8530.08 1506
8530.96 1486
8531.83 1497
8532.70 1472
8533.57 1459
8534.44 1428
8535.31 1473
8536.19 1481
8537.06 1444
8537.93 1467
8538.80 1468
8539.67 1408
8540.55 1385
8541.42 1404
8542.29 1455
8543.16 1441
8544.03 1414
8544.91 1408
8545.78 1356
8546.65 1388
8547.52 1438
8548.40 1429
8549.27 1406
8550.14 1511
8551.01 1556
8551.89 1574
8552.76 1594
8553.63 1615
8554.51 1609
8555.38 1627
8556.25 1624
8557.12 1642
8558.00 1510
8558.87 1482
8559.74 1458
8560.62 1399
8561.49 1471
8562.36 1430
8563.24 1406
8564.11 1344
8564.98 1351
8565.86 1315
8566.73 1340
8567.60 1342
8568.48 1346
8569.35 1337
8570.22 1334
8571.10 1320
8571.97 1308
8572.84 1306
8573.72 1291
8574.59 1300
8575.46 1266
8576.34 1254
8577.21 1229
8578.09 1207
8578.96 1254
8579.83 1259
8580.71 1217
8581.58 1211
8582.46 1258
8583.33 1250
8584.21 1211
8585.08 1267
8585.95 1286
8586.83 1283
8587.70 1259
8588.58 1195
8589.45 1227
8590.33 1267
8591.20 1260
8592.08 1226
8592.95 1305
8593.83 1304
8594.70 1281
8595.58 1289
8596.45 1289
8597.33 1239
8598.20 1259
8599.08 1298
8599.95 1313
8600.83 1302
8601.70 1296
8602.58 1310
8603.45 1279
8604.33 1304
8605.20 1310
8606.08 1241
8606.95 1266
8607.83 1343
8608.70 1319
8609.58 1361
8610.45 1351
8611.33 1310
8612.21 1302
8613.08 1367
8613.96 1357
8614.83 1344
8615.71 1297
8616.59 1299
8617.46 1312
8618.34 1328
8619.21 1393
8620.09 1375
8620.97 1298
8621.84 1347
8622.72 1322
8623.59 1336
8624.47 1364
8625.35 1392
8626.22 1324
8627.10 1403
8627.98 1430
8628.85 1426
8629.73 1372
8630.61 1421
8631.48 1393
8632.36 1445
8633.24 1464
8634.11 1428
8634.99 1448
8635.87 1407
8636.74 1416
8637.62 1438
8638.50 1466
8639.37 1480
8640.25 1484
8641.13 1489
8642.01 1484
8642.88 1503
8643.76 1521
8644.64 1534
8645.52 1555
8646.39 1629
8647.27 1696
8648.15 1626
8649.03 1656
8649.90 1674
8650.78 1605
8651.66 1633
8652.54 1628
8653.41 1650
8654.29 1687
8655.17 1680
8656.05 1686
8656.93 1640
8657.80 1629
8658.68 1666
8659.56 1617
8660.44 1663
8661.32 1680
8662.19 1652
8663.07 1709
8663.95 1739
8664.83 1694
8665.71 1697
8666.59 1715
8667.46 1794
8668.34 1934
8669.22 1875
8670.10 1952
8670.98 2008
8671.86 2057
8672.74 2173
8673.62 2120
8674.49 2129
8675.37 2085
8676.25 2021
8677.13 2002
8678.01 2060
8678.89 1959
8679.77 1973
8680.65 1944
8681.53 1907
8682.41 1825
8683.29 1934
8684.16 1953
8685.04 1956
8685.92 2098
8686.80 2281
8687.68 2550
8688.56 2817
8689.44 2980
8690.32 3176
8691.20 3568
8692.08 3609
8692.96 3770
8693.84 3657
8694.72 3378
8695.60 3125
8696.48 2919
8697.36 2720
8698.24 2513
8699.12 2357
8700.00 2149
8700.88 2010
8701.76 1894
8702.64 1800
8703.52 1764
8704.40 1708
8705.28 1633
8706.16 1604
8707.04 1550
8707.92 1611
8708.80 1605
8709.69 1495
8710.57 1481
8711.45 1509
8712.33 1476
8713.21 1511
8714.09 1487
8714.97 1425
8715.85 1440
8716.73 1446
8717.61 1460
8718.49 1443
8719.38 1483
8720.26 1567
8721.14 1564
8722.02 1495
8722.90 1512
8723.78 1517
8724.66 1507
8725.54 1504
8726.43 1529
8727.31 1534
8728.19 1545
8729.07 1567
8729.95 1568
8730.83 1492
8731.72 1535
8732.60 1511
8733.48 1557
8734.36 1511
8735.24 1435
8736.13 1503
8737.01 1460
8737.89 1440
8738.77 1437
8739.65 1432
8740.54 1447
8741.42 1471
8742.30 1482
8743.18 1495
8744.07 1485
8744.95 1429
8745.83 1477
8746.71 1451
8747.60 1503
8748.48 1548
8749.36 1507
8750.24 1587
8751.13 1640
8752.01 1635
8752.89 1651
8753.77 1731
8754.66 1807
8755.54 1888
8756.42 1865
8757.31 1901
8758.19 1987
8759.07 1932
8759.96 1867
8760.84 1854
8761.72 1800
8762.61 1818
8763.49 1811
8764.37 1766
8765.26 1719
8766.14 1706
8767.02 1679
8767.91 1734
8768.79 1752
8769.67 1691
8770.56 1768
8771.44 1689
8772.32 1651
8773.21 1639
8774.09 1642
8774.98 1657
8775.86 1655
8776.74 1669
8777.63 1585
8778.51 1580
8779.40 1622
8780.28 1607
8781.17 1649
8782.05 1625
8782.93 1584
8783.82 1632
8784.70 1618
8785.59 1651
8786.47 1641
8787.36 1525
8788.24 1573
8789.13 1551
8790.01 1590
8790.89 1545
8791.78 1570
8792.66 1519
8793.55 1543
8794.43 1553
8795.32 1502
8796.20 1486
8797.09 1555
8797.97 1543
8798.86 1596
8799.74 1531
8800.63 1500
8801.52 1430
8802.40 1522
8803.29 1515
8804.17 1541
8805.06 1482
8805.94 1517
8806.83 1509
8807.71 1478
8808.60 1462
8809.48 1423
8810.37 1433
8811.26 1444
8812.14 1463
8813.03 1394
8813.91 1426
8814.80 1470
8815.69 1474
8816.57 1442
8817.46 1472
8818.34 1433
8819.23 1454
8820.12 1459
8821.00 1479
8821.89 1443
8822.77 1398
8823.66 1462
8824.55 1436
8825.43 1521
8826.32 1492
8827.21 1513
8828.09 1513
8828.98 1587
8829.87 1558
8830.75 1535
8831.64 1485
8832.53 1465
8833.41 1443
8834.30 1490
8835.19 1383
8836.08 1350
8836.96 1382
8837.85 1373
8838.74 1386
8839.62 1360
8840.51 1362
8841.40 1332
8842.29 1362
8843.17 1372
8844.06 1328
8844.95 1336
8845.84 1358
8846.72 1290
8847.61 1380
8848.50 1250
8849.39 1274
8850.27 1284
8851.16 1240
8852.05 1242
8852.94 1246
8853.82 1214
8854.71 1215
8855.60 1267
8856.49 1135
8857.38 1226
8858.26 1240
8859.15 1262
8860.04 1237
8860.93 1217
8861.82 1231
8862.71 1225
8863.59 1189
8864.48 1210
8865.37 1236
8866.26 1198
8867.15 1209
8868.04 1215
8868.93 1204
8869.81 1196
8870.70 1197
8871.59 1113
8872.48 1106
8873.37 1157
8874.26 1171
8875.15 1184
8876.04 1195
8876.93 1218
8877.81 1164
8878.70 1141
8879.59 1166
8880.48 1167
8881.37 1184
8882.26 1239
8883.15 1210
8884.04 1190
8884.93 1216
8885.82 1259
8886.71 1218
8887.60 1223
8888.49 1185
8889.38 1138
8890.27 1129
8891.16 1171
8892.05 1181
8892.94 1128
8893.83 1173
8894.72 1179
8895.61 1145
8896.50 1182
8897.39 1213
8898.28 1163
8899.17 1166
8900.06 1188
8900.95 1225
8901.84 1178
8902.73 1129
8903.62 1180
8904.51 1122
8905.40 1101
8906.29 1132
8907.18 1171
8908.07 1146
8908.96 1147
8909.85 1162
8910.74 1125
8911.63 1143
8912.52 1110
8913.41 1092
8914.31 1122
8915.20 1109
8916.09 1095
8916.98 1101
8917.87 1071
8918.76 1099
8919.65 1094
8920.54 1103
8921.43 1076
8922.33 1049
8923.22 1053
8924.11 1070
8925.00 1071
8925.89 1114
8926.78 1087
8927.67 1101
8928.57 1033
8929.46 1033
8930.35 1111
8931.24 1083
8932.13 1102
8933.03 1073
8933.92 1071
8934.81 1018
8935.70 1002
8936.59 1003
8937.49 1018
8938.38 1027
8939.27 1000
8940.16 1044
8941.05 1011
8941.95 1023
8942.84 1011
8943.73 1027
8944.62 1027
8945.52 1008
8946.41 967
8947.30 1028
8948.19 1001
8949.09 960
8949.98 955
8950.87 970
8951.76 999
8952.66 988
8953.55 956
8954.44 964
8955.34 945
8956.23 1008
8957.12 975
8958.02 1003
8958.91 969
8959.80 1020
8960.69 976
8961.59 1021
8962.48 973
8963.37 1007
8964.27 1066
8965.16 981
8966.05 1010
8966.95 1034
8967.84 1034
8968.74 1036
8969.63 1040
8970.52 970
8971.42 990
8972.31 1012
8973.20 1013
8974.10 972
8974.99 988
8975.89 949
8976.78 953
8977.67 941
8978.57 936
8979.46 978
8980.36 993
8981.25 1004
8982.15 955
8983.04 964
8983.93 947
8984.83 947
8985.72 964
8986.62 918
8987.51 930
8988.41 976
8989.30 958
8990.20 946
8991.09 938
8991.99 923
8992.88 957
8993.78 983
8994.67 946
8995.57 937
8996.46 945
8997.36 931
8998.25 949
8999.15 932
9000.04 937
9000.94 893
9001.83 925
9002.73 939
9003.62 993
9004.52 936
9005.41 930
9006.31 915
9007.20 932
9008.10 966
9009.00 938
9009.89 965
9010.79 968
9011.68 976
9012.58 1002
9013.47 958
9014.37 936
9015.27 956
9016.16 977
9017.06 966
9017.95 939
9018.85 909
9019.75 961
9020.64 936
9021.54 903
9022.43 894
9023.33 964
9024.23 949
9025.12 903
9026.02 969
9026.92 935
9027.81 966
9028.71 955
9029.61 950
9030.50 959
9031.40 881
9032.30 912
9033.19 945
9034.09 969
9034.99 932
9035.88 977
9036.78 1011
9037.68 953
9038.58 941
9039.47 1009
9040.37 1035
9041.27 976
9042.16 963
9043.06 956
9043.96 970
9044.86 954
9045.75 998
9046.65 1023
9047.55 1052
9048.45 1083
9049.34 1108
9050.24 1103
9051.14 1002
9052.04 1067
9052.94 1065
9053.83 1096
9054.73 1050
9055.63 1079
9056.53 1121
9057.43 1115
9058.32 1119
9059.22 1103
9060.12 1124
9061.02 1154
9061.92 1103
9062.81 1074
9063.71 1056
9064.61 1082
9065.51 1078
9066.41 1081
9067.31 1093
9068.21 1082
9069.10 1104
9070.00 1063
9070.90 1052
9071.80 1063
9072.70 1061
9073.60 1087
9074.50 1024
9075.40 1064
9076.29 1053
9077.19 1066
9078.09 1088
9078.99 1063
9079.89 1060
9080.79 1072
9081.69 1019
9082.59 1052
9083.49 1099
9084.39 1070
9085.29 1102
9086.19 1091
9087.09 1121
9087.98 1117
9088.88 1151
9089.78 1152
9090.68 1217
9091.58 1171
9092.48 1138
9093.38 1149
9094.28 1157
9095.18 1156
9096.08 1139
9096.98 1063
9097.88 1080
9098.78 1089
9099.68 1164
9100.58 1120
9101.48 1074
9102.38 1115
9103.28 1051
9104.18 1088
9105.08 1016
9105.99 1033
9106.89 1089
9107.79 1032
9108.69 1011
9109.59 1036
9110.49 988
9111.39 964
9112.29 998
9113.19 982
9114.09 1011
9114.99 989
9115.89 1003
9116.79 998
9117.69 994
9118.60 959
9119.50 979
9120.40 959
9121.30 953
9122.20 934
9123.10 944
9124.00 1004
9124.90 975
9125.81 976
9126.71 975
9127.61 948
9128.51 966
9129.41 1040
9130.31 1005
9131.22 975
9132.12 985
9133.02 963
9133.92 968
9134.82 968
9135.72 924
9136.63 927
9137.53 963
9138.43 967
9139.33 978
9140.23 989
9141.14 942
9142.04 972
9142.94 1015
9143.84 997
9144.75 964
9145.65 950
9146.55 967
9147.45 984
9148.36 983
9149.26 999
9150.16 991
9151.06 928
9151.97 959
9152.87 961
9153.77 1030
9154.67 1012
9155.58 984
9156.48 1010
9157.38 997
9158.29 939
9159.19 921
9160.09 958
9161.00 988
9161.90 993
9162.80 926
9163.71 1036
9164.61 1022
9165.51 1007
9166.42 1033
9167.32 992
9168.22 952
9169.13 992
9170.03 978
9170.93 928
9171.84 959
9172.74 940
9173.64 913
9174.55 938
9175.45 982
9176.36 955
9177.26 993
9178.16 999
9179.07 963
9179.97 989
9180.88 1025
9181.78 989
9182.69 978
9183.59 980
9184.49 931
9185.40 936
9186.30 941
9187.21 938
9188.11 1024
9189.02 1015
9189.92 990
9190.82 965
9191.73 958
9192.63 957
9193.54 946
9194.44 957
9195.35 956
9196.25 1008
9197.16 1033
9198.06 1010
9198.97 1036
9199.87 1020
9200.78 1027
9201.68 1075
9202.59 1039
9203.49 975
9204.40 1008
9205.30 952
9206.21 983
9207.12 991
9208.02 969
9208.93 1004
9209.83 980
9210.74 959
9211.64 977
9212.55 985
9213.45 993
9214.36 970
9215.27 970
9216.17 974
9217.08 916
9217.98 928
9218.89 948
9219.80 978
9220.70 951
9221.61 951
9222.51 983
9223.42 1024
9224.33 935
9225.23 939
9226.14 925
9227.05 948
9227.95 880
9228.86 968
9229.77 941
9230.67 951
9231.58 950
9232.49 919
9233.39 917
9234.30 900
9235.21 936
9236.11 934
9237.02 956
9237.93 914
9238.83 919
9239.74 947
9240.65 909
9241.55 916
9242.46 885
9243.37 902
9244.28 951
9245.18 878
9246.09 876
9247.00 900
9247.91 902
9248.81 898
9249.72 874
9250.63 904
9251.54 908
9252.44 884
9253.35 881
9254.26 945
9255.17 911
9256.07 951
9256.98 892
9257.89 882
9258.80 903
9259.71 906
9260.61 970
9261.52 921
9262.43 942
9263.34 913
9264.25 951
9265.16 947
9266.06 920
9266.97 914
9267.88 944
9268.79 957
9269.70 934
9270.61 910
9271.51 965
9272.42 971
9273.33 956
9274.24 950
9275.15 974
9276.06 997
9276.97 959
9277.88 935
9278.78 1008
9279.69 907
9280.60 932
9281.51 938
9282.42 869
9283.33 978
9284.24 928
9285.15 936
9286.06 908
9286.97 928
9287.88 966
9288.79 925
9289.70 944
9290.60 960
9291.51 951
9292.42 929
9293.33 933
9294.24 966
9295.15 1001
9296.06 1015
9296.97 987
9297.88 1009
9298.79 975
9299.70 981
9300.61 954
9301.52 997
9302.43 940
9303.34 1014
9304.25 1070
9305.16 1069
9306.07 1030
9306.98 1101
9307.89 1101
9308.80 1092
9309.71 1108
9310.63 1071
9311.54 1096
9312.45 1046
9313.36 977
9314.27 1005
9315.18 1006
9316.09 987
9317.00 1042
9317.91 1030
9318.82 1010
9319.73 1047
9320.64 1052
9321.55 1016
9322.47 1050
9323.38 972
9324.29 1007
9325.20 995
9326.11 978
9327.02 1021
9327.93 991
9328.84 986
9329.76 1017
9330.67 978
9331.58 986
9332.49 991
9333.40 975
9334.31 1009
9335.23 991
9336.14 976
9337.05 1026
9337.96 1053
9338.87 1058
9339.78 1101
9340.70 1120
9341.61 1069
9342.52 1052
9343.43 1079
9344.34 1061
9345.26 1000
9346.17 1012
9347.08 1039
9347.99 1057
9348.91 985
9349.82 955
9350.73 983
9351.64 1041
9352.56 1030
9353.47 1015
9354.38 1015
9355.29 1005
9356.21 983
9357.12 980
9358.03 909
9358.94 964
9359.86 951
9360.77 935
9361.68 965
9362.60 929
9363.51 917
9364.42 918
9365.34 897
9366.25 910
9367.16 957
9368.08 954
9368.99 956
9369.90 945
9370.82 937
9371.73 963
9372.64 956
9373.56 979
9374.47 943
9375.38 930
9376.30 934
9377.21 927
9378.12 957
9379.04 949
9379.95 937
9380.87 930
9381.78 908
9382.69 945
9383.61 967
9384.52 910
9385.44 926
9386.35 976
9387.27 960
9388.18 985
9389.09 958
9390.01 975
9390.92 1010
9391.84 960
9392.75 1000
9393.67 1028
9394.58 1021
9395.50 997
9396.41 948
9397.32 1011
9398.24 1006
9399.15 1003
9400.07 1002
9400.98 990
9401.90 934
9402.81 1011
9403.73 987
9404.64 974
9405.56 964
9406.47 942
9407.39 958
9408.30 922
9409.22 1045
9410.14 1007
9411.05 952
9411.97 931
9412.88 977
9413.80 972
9414.71 960
9415.63 1029
9416.54 1020
9417.46 1014
9418.38 1006
9419.29 986
9420.21 1023
9421.12 1020
9422.04 985
9422.95 976
9423.87 936
9424.79 955
9425.70 983
9426.62 980
9427.54 969
9428.45 937
9429.37 948
9430.28 975
9431.20 990
9432.12 986
9433.03 959
9433.95 975
9434.87 982
9435.78 1009
9436.70 995
9437.62 1001
9438.53 1011
9439.45 1008
9440.37 985
9441.28 996
9442.20 950
9443.12 982
9444.03 968
9444.95 939
9445.87 1000
9446.79 1030
9447.70 1070
9448.62 1076
9449.54 1095
9450.45 1162
9451.37 1169
9452.29 1150
9453.21 1142
9454.12 1156
9455.04 1181
9455.96 1153
9456.88 1079
9457.79 1060
9458.71 1049
9459.63 1042
9460.55 991
9461.47 995
9462.38 993
9463.30 927
9464.22 937
9465.14 950
9466.06 933
9466.97 921
9467.89 908
9468.81 954
9469.73 936
9470.65 934
9471.56 921
9472.48 947
9473.40 916
9474.32 937
9475.24 922
9476.16 959
9477.08 966
9477.99 942
9478.91 992
9479.83 945
9480.75 1004
9481.67 979
9482.59 962
9483.51 979
9484.43 985
9485.34 953
9486.26 960
9487.18 967
9488.10 939
9489.02 935
9489.94 942
9490.86 941
9491.78 994
9492.70 933
9493.62 987
9494.54 993
9495.46 958
9496.38 916
9497.30 926
9498.22 950
9499.13 911
9500.05 969
9500.97 930
9501.89 919
9502.81 921
9503.73 922
9504.65 867
9505.57 850
9506.49 915
9507.41 944
9508.33 934
9509.25 896
9510.17 895
9511.09 897
9512.01 911
9512.93 943
9513.86 919
9514.78 919
9515.70 887
9516.62 965
9517.54 950
9518.46 983
9519.38 929
9520.30 987
9521.22 897
9522.14 949
9523.06 954
9523.98 942
9524.90 854
9525.82 910
9526.75 952
9527.67 1010
9528.59 974
9529.51 976
9530.43 1048
9531.35 1047
9532.27 1024
9533.19 1007
9534.11 1002
9535.04 1017
9535.96 1011
9536.88 1032
9537.80 1022
9538.72 979
9539.64 955
9540.57 962
9541.49 964
9542.41 934
9543.33 924
9544.25 937
9545.17 922
9546.10 881
9547.02 931
9547.94 897
9548.86 955
9549.78 925
9550.71 915
9551.63 932
9552.55 922
9553.47 925
9554.40 952
9555.32 955
9556.24 934
9557.16 962
9558.09 909
9559.01 954
9559.93 938
9560.85 966
9561.78 963
9562.70 951
9563.62 972
9564.54 997
9565.47 955
9566.39 955
9567.31 957
9568.24 945
9569.16 941
9570.08 936
9571.00 988
9571.93 924
9572.85 932
9573.77 924
9574.70 941
9575.62 947
9576.54 951
9577.47 923
9578.39 911
9579.31 928
9580.24 931
9581.16 926
9582.09 906
9583.01 938
9583.93 923
9584.86 898
9585.78 887
9586.70 904
9587.63 870
9588.55 926
9589.48 912
9590.40 842
9591.32 892
9592.25 936
9593.17 923
9594.10 956
9595.02 909
9595.95 898
9596.87 942
9597.79 933
9598.72 938
9599.64 933
9600.57 904
9601.49 948
9602.42 995
9603.34 938
9604.27 927
9605.19 928
9606.12 997
9607.04 928
9607.97 968
9608.89 965
9609.82 933
9610.74 985
9611.67 967
9612.59 955
9613.52 951
9614.44 961
9615.37 959
9616.29 967
9617.22 930
9618.14 942
9619.07 949
9619.99 972
9620.92 949
9621.85 945
9622.77 966
9623.70 1000
9624.62 997
9625.55 963
9626.47 998
9627.40 1003
9628.33 1023
9629.25 957
9630.18 1014
9631.10 1027
9632.03 990
9632.96 1032
9633.88 1123
9634.81 1041
9635.73 1022
9636.66 1029
9637.59 1044
9638.51 1047
9639.44 1045
9640.37 1032
9641.29 1078
9642.22 1069
9643.15 1103
9644.07 1133
9645.00 1135
9645.93 1163
9646.85 1161
9647.78 1163
9648.71 1221
9649.63 1165
9650.56 1190
9651.49 1193
9652.41 1185
9653.34 1148
9654.27 1183
9655.20 1130
9656.12 1115
9657.05 1058
9657.98 1029
9658.90 1064
9659.83 1021
9660.76 1030
9661.69 1047
9662.61 1071
9663.54 1056
9664.47 1080
9665.40 1083
9666.32 1082
9667.25 1066
9668.18 1067
9669.11 1110
9670.04 1064
9670.96 1041
9671.89 1020
9672.82 1037
9673.75 1008
9674.68 1033
9675.60 1043
9676.53 1016
9677.46 1049
9678.39 1042
9679.32 1034
9680.25 1020
9681.17 1014
9682.10 1033
9683.03 1053
9683.96 1034
9684.89 1002
9685.82 980
9686.75 1029
9687.67 1005
9688.60 1029
9689.53 1052
9690.46 1077
9691.39 1062
9692.32 1055
9693.25 1002
9694.18 1046
9695.11 1076
9696.03 999
9696.96 1058
9697.89 1052
9698.82 1040
9699.75 1022
9700.68 1059
9701.61 1018
9702.54 991
9703.47 1006
9704.40 1032
9705.33 1008
9706.26 1079
9707.19 1034
9708.12 1041
9709.05 1012
9709.98 1036
9710.91 1086
9711.84 972
9712.77 994
9713.70 1004
9714.63 990
9715.56 995
9716.49 1023
9717.42 1005
9718.35 1000
9719.28 1014
9720.21 1030
9721.14 1023
9722.07 1027
9723.00 1097
9723.93 1051
9724.86 1060
9725.79 1069
9726.72 1077
9727.65 1063
9728.58 1075
9729.51 1077
9730.44 1071
9731.37 1080
9732.31 1096
9733.24 1088
9734.17 1051
9735.10 1093
9736.03 1048
9736.96 1048
9737.89 1063
9738.82 1054
9739.75 1065
9740.69 1070
9741.62 1035
9742.55 1066
9743.48 1081
9744.41 1122
9745.34 1155
9746.27 1098
9747.21 1061
9748.14 1075
9749.07 1104
9750.00 1091
9750.93 1142
9751.86 1182
9752.80 1149
9753.73 1118
9754.66 1142
9755.59 1155
9756.52 1178
9757.46 1128
9758.39 1156
9759.32 1103
9760.25 1105
9761.18 1139
9762.12 1144
9763.05 1154
9763.98 1132
9764.91 1185
9765.85 1176
9766.78 1167
9767.71 1129
9768.64 1155
9769.58 1119
9770.51 1161
9771.44 1137
9772.37 1119
9773.31 1138
9774.24 1131
9775.17 1177
9776.11 1216
9777.04 1231
9777.97 1224
9778.91 1215
9779.84 1270
9780.77 1303
9781.71 1307
9782.64 1307
9783.57 1327
9784.51 1304
9785.44 1291
9786.37 1274
9787.31 1248
9788.24 1322
9789.17 1234
9790.11 1192
9791.04 1216
9791.97 1238
9792.91 1254
9793.84 1274
9794.77 1281
9795.71 1310
9796.64 1368
9797.58 1397
9798.51 1326
9799.44 1329
9800.38 1338
9801.31 1299
9802.25 1277
9803.18 1231
9804.12 1211
9805.05 1190
9805.98 1188
9806.92 1180
9807.85 1173
9808.79 1127
9809.72 1121
9810.66 1100
9811.59 1122
9812.53 1159
9813.46 1148
9814.40 1159
9815.33 1112
9816.27 1110
9817.20 1096
9818.14 1090
9819.07 1132
9820.01 1131
9820.94 1047
9821.88 1086
9822.81 1049
9823.75 1071
9824.68 1101
9825.62 1073
9826.55 1082
9827.49 1071
9828.42 1089
9829.36 1067
9830.29 1046
9831.23 1083
9832.17 1085
9833.10 1049
9834.04 1001
9834.97 1035
9835.91 1018
9836.84 1054
9837.78 1065
9838.72 1034
9839.65 1062
9840.59 1038
9841.52 1044
9842.46 1071
9843.40 1024
9844.33 1037
9845.27 1057
9846.20 1111
9847.14 1074
9848.08 1090
9849.01 1111
9849.95 1089
9850.89 1069
9851.82 1100
9852.76 1111
9853.70 1080
9854.63 1114
9855.57 1098
9856.51 1160
9857.44 1100
9858.38 1072
9859.32 1049
9860.25 1042
9861.19 1065
9862.13 1074
9863.07 1103
9864.00 1070
9864.94 1075
9865.88 1158
9866.81 1125
9867.75 1132
9868.69 1112
9869.63 1103
9870.56 1094
9871.50 1114
9872.44 1135
9873.38 1128
9874.31 1103
9875.25 1102
9876.19 1130
9877.13 1098
9878.07 1127
9879.00 1093
9879.94 1095
9880.88 1122
9881.82 1137
9882.75 1068
9883.69 1122
9884.63 1087
9885.57 1088
9886.51 1089
9887.45 1047
9888.38 1091
9889.32 1074
9890.26 1099
9891.20 1026
9892.14 1092
9893.08 1110
9894.01 1134
9894.95 1096
9895.89 1033
9896.83 1110
9897.77 1087
9898.71 1064
9899.65 1133
9900.59 1092
9901.52 1097
9902.46 1082
9903.40 1082
9904.34 1131
9905.28 1137
9906.22 1156
9907.16 1173
9908.10 1190
9909.04 1168
9909.98 1140
9910.92 1112
9911.86 1113
9912.80 1153
9913.73 1151
9914.67 1180
9915.61 1148
9916.55 1179
9917.49 1193
9918.43 1166
9919.37 1274
9920.31 1251
9921.25 1315
9922.19 1374
9923.13 1439
9924.07 1502
9925.01 1470
9925.95 1473
9926.89 1457
9927.83 1503
9928.77 1525
9929.71 1399
9930.65 1359
9931.59 1365
9932.53 1277
9933.47 1247
9934.41 1189
9935.36 1245
9936.30 1244
9937.24 1187
9938.18 1185
9939.12 1223
9940.06 1203
9941.00 1158
9941.94 1119
9942.88 1132
9943.82 1116
9944.76 1150
9945.70 1119
9946.64 1115
9947.59 1138
9948.53 1134
9949.47 1157
9950.41 1210
9951.35 1188
9952.29 1186
9953.23 1144
9954.17 1160
9955.12 1173
9956.06 1152
9957.00 1187
9957.94 1188
9958.88 1138
9959.82 1116
9960.77 1134
9961.71 1159
9962.65 1137
9963.59 1163
9964.53 1104
9965.48 1147
9966.42 1138
9967.36 1194
9968.30 1165
9969.24 1102
9970.19 1138
9971.13 1143
9972.07 1068
9973.01 1089
9973.95 1125
9974.90 1134
9975.84 1079
9976.78 1073
9977.72 1042
9978.67 1136
9979.61 1123
9980.55 1030
9981.50 1043
9982.44 1063
9983.38 1089
9984.32 1090
9985.27 1070
9986.21 1086
9987.15 1056
9988.10 1053
9989.04 1038
9989.98 1030
9990.92 1007
9991.87 1027
9992.81 1052
9993.75 1040
9994.70 993
9995.64 1014
9996.58 1048
9997.53 1030
9998.47 1037
9999.41 1066
10000.36 1002
10001.30 1009
10002.25 1013
10003.19 997
10004.13 1011
10005.08 975
10006.02 987
10006.96 1009
10007.91 998
10008.85 966
10009.80 1003
10010.74 998
10011.68 968
10012.63 988
10013.57 988
10014.52 1017
10015.46 1001
10016.41 1040
10017.35 994
10018.29 964
10019.24 1014
10020.18 1026
10021.13 985
10022.07 980
10023.02 983
10023.96 996
10024.91 975
10025.85 957
10026.80 951
10027.74 1002
10028.69 1003
10029.63 1032
10030.58 1014
10031.52 991
10032.47 1001
10033.41 965
10034.36 944
10035.30 939
10036.25 973
10037.19 1001
10038.14 979
10039.08 956
10040.03 978
10040.97 961
10041.92 973
10042.87 921
10043.81 945
10044.76 922
10045.70 937
10046.65 917
10047.59 961
10048.54 963
10049.49 933
10050.43 926
10051.38 920
10052.32 936
10053.27 935
10054.22 953
10055.16 950
10056.11 913
10057.05 950
10058.00 930
10058.95 925
10059.89 912
10060.84 917
10061.79 948
10062.73 970
10063.68 969
10064.63 974
10065.57 972
10066.52 941
10067.47 951
10068.41 926
10069.36 916
10070.31 953
10071.25 929
10072.20 929
10073.15 915
10074.10 934
10075.04 934
10075.99 925
10076.94 968
10077.88 1006
10078.83 967
10079.78 947
10080.73 974
10081.67 958
10082.62 920
10083.57 884
10084.52 900
10085.46 909
10086.41 902
10087.36 906
10088.31 901
10089.25 913
10090.20 913
10091.15 923
10092.10 901
10093.05 903
10093.99 952
10094.94 965
10095.89 909
10096.84 915
10097.79 958
10098.73 932
10099.68 904
10100.63 931
10101.58 973
10102.53 966
10103.48 911
10104.42 896
10105.37 916
10106.32 885
10107.27 899
10108.22 908
10109.17 886
10110.12 913
10111.06 962
10112.01 905
10112.96 907
10113.91 888
10114.86 915
10115.81 979
10116.76 910
10117.71 921
10118.66 906
10119.61 878
10120.56 911
10121.50 958
10122.45 1018
10123.40 940
10124.35 910
10125.30 971
10126.25 1017
10127.20 951
10128.15 923
10129.10 968
10130.05 956
10131.00 949
10131.95 968
10132.90 938
10133.85 998
10134.80 992
10135.75 1024
10136.70 956
10137.65 987
10138.60 1005
10139.55 1062
10140.50 1001
10141.45 1005
10142.40 1042
10143.35 1005
10144.30 1019
10145.25 1049
10146.20 1083
10147.15 1060
10148.10 1067
10149.05 1110
10150.00 1106
10150.95 1138
10151.90 1072
10152.86 1091
10153.81 1092
10154.76 1133
10155.71 1137
10156.66 1138
10157.61 1121
10158.56 1084
10159.51 1132
10160.46 1105
10161.41 1155
10162.37 1124
10163.32 1102
10164.27 1107
10165.22 1138
10166.17 1145
10167.12 1127
10168.07 1077
10169.03 1075
10169.98 1187
10170.93 1187
10171.88 1189
10172.83 1224
10173.78 1198
10174.74 1196
10175.69 1187
10176.64 1275
10177.59 1268
10178.54 1216
10179.49 1210
10180.45 1247
10181.40 1289
10182.35 1262
10183.30 1293
10184.26 1299
10185.21 1306
10186.16 1310
10187.11 1336
10188.06 1323
10189.02 1318
10189.97 1308
10190.92 1296
10191.87 1308
10192.83 1360
10193.78 1325
10194.73 1351
10195.69 1384
10196.64 1371
10197.59 1393
10198.54 1374
10199.50 1431
10200.45 1491
10201.40 1508
10202.36 1539
10203.31 1535
10204.26 1589
10205.22 1691
10206.17 1620
10207.12 1674
10208.08 1701
10209.03 1654
10209.98 1567
10210.94 1523
10211.89 1500
10212.84 1523
10213.80 1455
10214.75 1431
10215.70 1482
10216.66 1497
10217.61 1437
10218.56 1390
10219.52 1424
10220.47 1368
10221.43 1386
10222.38 1412
10223.33 1350
10224.29 1368
10225.24 1375
10226.20 1272
10227.15 1328
10228.11 1391
10229.06 1370
10230.01 1341
10230.97 1348
10231.92 1332
10232.88 1342
10233.83 1323
10234.79 1330
10235.74 1318
10236.70 1307
10237.65 1320
10238.60 1303
10239.56 1312
10240.51 1240
10241.47 1205
10242.42 1231
10243.38 1219
10244.33 1191
10245.29 1185
10246.24 1242
10247.20 1195
10248.15 1218
10249.11 1249
10250.07 1214
10251.02 1246
10251.98 1221
10252.93 1212
10253.89 1197
10254.84 1189
10255.80 1261
10256.75 1233
10257.71 1220
10258.67 1211
10259.62 1195
10260.58 1206
10261.53 1186
10262.49 1227
10263.44 1299
10264.40 1278
10265.36 1260
10266.31 1313
10267.27 1264
10268.22 1232
10269.18 1219
10270.14 1225
10271.09 1190
10272.05 1168
10273.01 1202
10273.96 1151
10274.92 1128
10275.87 1101
10276.83 1111
10277.79 1102
10278.74 1063
10279.70 1030
10280.66 1059
10281.61 1091
10282.57 1091
10283.53 1121
10284.49 1056
10285.44 1108
10286.40 1105
10287.36 1093
10288.31 999
10289.27 1055
10290.23 1035
10291.18 1014
10292.14 1029
10293.10 1057
10294.06 1083
10295.01 1063
10295.97 1042
10296.93 1065
10297.89 1045
10298.84 1057
10299.80 1033
10300.76 1008
10301.72 1041
10302.67 1015
10303.63 1026
10304.59 996
10305.55 989
10306.51 985
10307.46 995
10308.42 973
10309.38 966
10310.34 997
10311.30 999
10312.25 976
10313.21 968
10314.17 960
10315.13 968
10316.09 971
10317.05 961
10318.00 1008
10318.96 992
10319.92 973
10320.88 1004
10321.84 982
10322.80 1005
10323.76 964
10324.71 965
10325.67 997
10326.63 1012
10327.59 987
10328.55 958
10329.51 917
10330.47 979
10331.43 924
10332.39 982
10333.35 937
10334.30 989
10335.26 997
10336.22 1005
10337.18 1022
10338.14 988
10339.10 982
10340.06 967
10341.02 950
10341.98 922
10342.94 994
10343.90 1010
10344.86 1006
10345.82 1016
10346.78 1047
10347.74 1008
10348.70 1057
10349.66 1073
10350.62 1055
10351.58 1060
10352.54 1032
10353.50 1068
10354.46 981
10355.42 1015
10356.38 967
10357.34 1035
10358.30 1027
10359.26 1004
10360.22 1023
10361.18 990
10362.14 982
10363.10 959
10364.06 953
10365.02 902
10365.98 945
10366.94 924
10367.90 928
10368.87 901
10369.83 943
10370.79 933
10371.75 936
10372.71 972
10373.67 967
10374.63 952
10375.59 958
10376.55 909
10377.51 955
10378.48 965
10379.44 944
10380.40 949
10381.36 935
10382.32 926
10383.28 901
10384.24 930
10385.21 885
10386.17 943
10387.13 921
10388.09 893
10389.05 931
10390.01 975
10390.98 896
10391.94 951
10392.90 934
10393.86 968
10394.82 910
10395.79 935
10396.75 906
10397.71 904
10398.67 909
10399.63 936
10400.60 949
10401.56 927
10402.52 967
10403.48 948
10404.45 970
10405.41 918
10406.37 924
10407.33 960
10408.30 971
10409.26 963
10410.22 1002
10411.18 1011
10412.15 1019
10413.11 1002
10414.07 1006
10415.04 1034
10416.00 1036
10416.96 1061
10417.93 1074
10418.89 1049
10419.85 1076
10420.81 1085
10421.78 1101
10422.74 1172
10423.70 1096
10424.67 1066
10425.63 1071
10426.59 1075
10427.56 1056
10428.52 1027
10429.49 987
10430.45 984
10431.41 1015
10432.38 969
10433.34 953
10434.30 953
10435.27 964
10436.23 913
10437.20 880
10438.16 929
10439.12 928
10440.09 880
10441.05 885
10442.02 914
10442.98 903
10443.94 934
10444.91 921
10445.87 921
10446.84 878
10447.80 867
10448.77 895
10449.73 874
10450.70 881
10451.66 875
10452.63 868
10453.59 900
10454.55 872
10455.52 853
10456.48 872
10457.45 827
10458.41 864
10459.38 875
10460.34 889
10461.31 858
10462.27 878
10463.24 859
10464.20 864
10465.17 866
10466.14 868
10467.10 862
10468.07 834
10469.03 811
10470.00 859
10470.96 859
10471.93 821
10472.89 838
10473.86 854
10474.82 864
10475.79 858
10476.76 872
10477.72 867
10478.69 857
10479.65 857
10480.62 886
10481.59 875
10482.55 867
10483.52 823
10484.48 865
10485.45 855
10486.42 872
10487.38 865
10488.35 881
10489.32 889
10490.28 888
10491.25 850
10492.21 871
10493.18 845
10494.15 849
10495.11 852
10496.08 873
10497.05 908
10498.01 854
10498.98 867
10499.95 934
10500.92 845
10501.88 852
10502.85 902
10503.82 898
10504.78 909
10505.75 938
10506.72 911
10507.68 892
10508.65 902
10509.62 886
10510.59 850
10511.55 893
10512.52 917
10513.49 872
10514.46 901
10515.42 887
10516.39 885
10517.36 887
10518.33 843
10519.29 846
10520.26 850
10521.23 857
10522.20 857
10523.17 849
10524.13 861
10525.10 867
10526.07 865
10527.04 860
10528.01 889
10528.97 861
10529.94 885
10530.91 903
10531.88 892
10532.85 887
10533.82 862
10534.78 900
10535.75 922
10536.72 917
10537.69 877
10538.66 849
10539.63 852
10540.60 878
10541.56 848
10542.53 878
10543.50 846
10544.47 864
10545.44 844
10546.41 842
10547.38 858
10548.35 876
10549.32 869
10550.29 883
10551.25 872
10552.22 870
10553.19 895
10554.16 885
10555.13 916
10556.10 925
10557.07 948
10558.04 932
10559.01 910
10559.98 879
10560.95 914
10561.92 904
10562.89 919
10563.86 947
10564.83 924
10565.80 952
10566.77 927
10567.74 905
10568.71 891
10569.68 850
10570.65 888
10571.62 883
10572.59 844
10573.56 872
10574.53 836
10575.50 886
10576.47 883
10577.44 904
10578.41 887
10579.38 868
10580.35 846
10581.32 826
10582.29 873
10583.26 858
10584.23 825
10585.21 816
10586.18 879
10587.15 874
10588.12 875
10589.09 889
10590.06 881
10591.03 834
10592.00 833
10592.97 873
10593.94 894
10594.92 896
10595.89 873
10596.86 912
10597.83 895
10598.80 929
10599.77 873
10600.74 870
10601.71 844
10602.69 834
10603.66 824
10604.63 841
10605.60 845
10606.57 844
10607.54 835
10608.52 854
10609.49 874
10610.46 837
10611.43 849
10612.40 879
10613.38 852
10614.35 834
10615.32 826
10616.29 842
10617.27 893
10618.24 903
10619.21 873
10620.18 891
10621.15 880
10622.13 925
10623.10 917
10624.07 873
10625.04 911
10626.02 927
10626.99 905
10627.96 928
10628.94 931
10629.91 927
10630.88 904
10631.85 935
10632.83 926
10633.80 952
10634.77 958
10635.75 1005
10636.72 985
10637.69 1019
10638.67 1009
10639.64 975
10640.61 963
10641.59 957
10642.56 970
10643.53 938
10644.51 988
10645.48 916
10646.45 956
10647.43 895
10648.40 910
10649.37 869
10650.35 924
10651.32 891
10652.30 891
10653.27 848
10654.24 864
10655.22 830
10656.19 872
10657.16 869
10658.14 840
10659.11 841
10660.09 830
10661.06 861
10662.04 903
10663.01 866
10663.98 810
10664.96 812
10665.93 836
10666.91 841
10667.88 824
10668.86 839
10669.83 831
10670.81 802
10671.78 842
10672.76 840
10673.73 848
10674.71 848
10675.68 872
10676.66 871
10677.63 889
10678.61 885
10679.58 882
10680.56 879
10681.53 866
10682.51 870
10683.48 851
10684.46 890
10685.43 859
10686.41 859
10687.38 854
10688.36 852
10689.33 802
10690.31 827
10691.28 834
10692.26 847
10693.24 845
10694.21 845
10695.19 814
10696.16 857
10697.14 834
10698.12 803
10699.09 853
10700.07 823
10701.04 844
10702.02 828
10703.00 882
10703.97 863
10704.95 820
10705.92 866
10706.90 830
10707.88 835
10708.85 811
10709.83 822
10710.81 851
10711.78 865
10712.76 836
10713.74 851
10714.71 855
10715.69 863
10716.67 871
10717.64 796
10718.62 820
10719.60 873
10720.57 822
10721.55 905
10722.53 866
10723.50 840
10724.48 875
10725.46 896
10726.44 869
10727.41 870
10728.39 856
10729.37 855
10730.35 854
10731.32 898
10732.30 909
10733.28 891
10734.26 879
10735.23 899
10736.21 862
10737.19 853
10738.17 926
10739.14 940
10740.12 928
10741.10 900
10742.08 893
10743.06 897
10744.03 882
10745.01 854
10745.99 881
10746.97 909
10747.95 874
10748.92 891
10749.90 861
10750.88 899
10751.86 884
10752.84 891
10753.82 898
10754.79 920
10755.77 909
10756.75 906
10757.73 918
10758.71 906
10759.69 895
10760.67 895
10761.65 876
10762.62 872
10763.60 940
10764.58 933
10765.56 940
10766.54 946
10767.52 967
10768.50 934
10769.48 929
10770.46 993
10771.44 935
10772.42 990
10773.39 928
10774.37 930
10775.35 950
10776.33 948
10777.31 981
10778.29 1038
10779.27 996
10780.25 988
10781.23 971
10782.21 987
10783.19 939
10784.17 941
10785.15 936
10786.13 919
10787.11 928
10788.09 914
10789.07 955
10790.05 922
10791.03 939
10792.01 899
10792.99 918
10793.97 925
10794.95 946
10795.93 891
10796.91 917
10797.89 921
10798.87 944
10799.85 925
10800.83 876
10801.82 892
10802.80 960
10803.78 898
10804.76 905
10805.74 922
10806.72 913
10807.70 943
10808.68 909
10809.66 905
10810.64 907
10811.62 916
10812.61 953
10813.59 966
10814.57 935
10815.55 944
10816.53 991
10817.51 1000
10818.49 954
10819.47 969
10820.46 950
10821.44 956
10822.42 990
10823.40 923
10824.38 927
10825.36 939
10826.35 979
10827.33 975
10828.31 943
10829.29 925
10830.27 916
10831.25 977
10832.24 954
10833.22 946
10834.20 948
10835.18 1016
10836.17 991
10837.15 965
10838.13 993
10839.11 1005
10840.09 974
10841.08 987
10842.06 1031
10843.04 1007
10844.02 979
10845.01 1008
10845.99 1005
10846.97 978
10847.96 1037
10848.94 1050
10849.92 1063
10850.90 997
10851.89 983
10852.87 998
10853.85 1033
10854.84 999
10855.82 1071
10856.80 1038
10857.78 1025
10858.77 1038
10859.75 1059
10860.73 1015
10861.72 1022
10862.70 1036
10863.68 1123
10864.67 1062
10865.65 1032
10866.64 1025
10867.62 1019
10868.60 1099
10869.59 1094
10870.57 1100
10871.55 1105
10872.54 1134
10873.52 1152
10874.51 1183
10875.49 1160
10876.47 1145
10877.46 1176
10878.44 1157
10879.43 1188
10880.41 1121
10881.39 1093
10882.38 1210
10883.36 1180
10884.35 1210
10885.33 1240
10886.32 1218
10887.30 1220
10888.29 1246
10889.27 1247
10890.25 1291
10891.24 1255
10892.22 1254
10893.21 1285
10894.19 1310
10895.18 1309
10896.16 1415
10897.15 1423
10898.13 1407
10899.12 1439
10900.10 1416
10901.09 1393
10902.07 1381
10903.06 1382
10904.04 1384
10905.03 1419
10906.01 1430
10907.00 1344
10907.99 1388
10908.97 1353
10909.96 1348
10910.94 1386
10911.93 1389
10912.91 1378
10913.90 1398
10914.88 1328
10915.87 1393
10916.86 1344
10917.84 1332
10918.83 1324
10919.81 1347
10920.80 1392
10921.79 1367
10922.77 1376
10923.76 1404
10924.74 1380
10925.73 1391
10926.72 1447
10927.70 1437
10928.69 1415
10929.68 1405
10930.66 1395
10931.65 1471
10932.64 1396
10933.62 1441
10934.61 1471
10935.60 1441
10936.58 1486
10937.57 1471
10938.56 1491
10939.54 1485
10940.53 1471
10941.52 1474
10942.50 1510
10943.49 1521
10944.48 1535
10945.47 1508
10946.45 1589
10947.44 1559
10948.43 1559
10949.41 1574
10950.40 1655
10951.39 1672
10952.38 1667
10953.36 1755
10954.35 1695
10955.34 1761
10956.33 1801
10957.31 1839
10958.30 1811
10959.29 1881
10960.28 1849
10961.27 1842
10962.25 1753
10963.24 1713
10964.23 1686
10965.22 1683
10966.21 1686
10967.19 1617
10968.18 1619
10969.17 1681
10970.16 1649
10971.15 1638
10972.13 1636
10973.12 1644
10974.11 1629
10975.10 1675
10976.09 1627
10977.08 1658
10978.07 1648
10979.05 1642
10980.04 1700
10981.03 1670
10982.02 1664
10983.01 1629
10984.00 1587
10984.99 1660
10985.98 1669
10986.96 1688
10987.95 1732
10988.94 1732
10989.93 1773
10990.92 1861
10991.91 1930
10992.90 2033
10993.89 2017
10994.88 2033
10995.87 2089
10996.86 2185
10997.85 2265
10998.84 2175
10999.83 2162
11000.82 2273
11001.81 2181
11002.79 2051
11003.78 1981
11004.77 2000
11005.76 1953
11006.75 1833
11007.74 1751
11008.73 1696
11009.72 1704
11010.71 1679
11011.70 1605
11012.69 1634
11013.68 1652
11014.67 1614
11015.67 1635
11016.66 1651
11017.65 1527
11018.64 1476
11019.63 1530
11020.62 1528
11021.61 1526
11022.60 1530
11023.59 1531
11024.58 1486
11025.57 1392
11026.56 1383
11027.55 1417
11028.54 1430
11029.53 1427
11030.52 1388
11031.52 1417
11032.51 1396
11033.50 1418
11034.49 1468
11035.48 1492
11036.47 1421
11037.46 1446
11038.45 1438
11039.45 1386
11040.44 1352
11041.43 1432
11042.42 1371
11043.41 1367
11044.40 1356
11045.39 1348
11046.39 1320
11047.38 1354
11048.37 1311
11049.36 1345
11050.35 1386
11051.35 1381
11052.34 1376
11053.33 1353
11054.32 1345
11055.31 1362
11056.31 1449
11057.30 1394
11058.29 1394
11059.28 1449
11060.27 1417
11061.27 1418
11062.26 1439
11063.25 1448
11064.24 1410
11065.24 1410
11066.23 1440
11067.22 1387
11068.21 1388
11069.21 1454
11070.20 1427
11071.19 1422
11072.19 1478
11073.18 1443
11074.17 1452
11075.16 1518
11076.16 1431
11077.15 1443
11078.14 1427
11079.14 1432
11080.13 1439
11081.12 1444
11082.12 1402
11083.11 1419
11084.10 1407
11085.10 1401
11086.09 1434
11087.08 1401
11088.08 1505
11089.07 1503
11090.06 1432
11091.06 1439
11092.05 1452
11093.04 1407
11094.04 1400
11095.03 1457
11096.03 1420
11097.02 1484
11098.01 1457
11099.01 1402
11100.00 1403
11101.00 1426
11101.99 1461
11102.98 1440
11103.98 1454
11104.97 1445
11105.97 1416
11106.96 1422
11107.96 1402
11108.95 1434
11109.95 1402
11110.94 1424
11111.93 1480
11112.93 1453
11113.92 1466
11114.92 1415
11115.91 1427
11116.91 1453
11117.90 1455
11118.90 1429
11119.89 1423
11120.89 1466
11121.88 1491
11122.88 1548
11123.87 1515
11124.87 1513
11125.86 1461
11126.86 1538
11127.85 1545
11128.85 1437
11129.84 1455
11130.84 1494
11131.84 1459
11132.83 1444
11133.83 1453
11134.82 1412
11135.82 1413
11136.81 1471
11137.81 1417
11138.81 1367
11139.80 1450
11140.80 1450
11141.79 1471
11142.79 1406
11143.79 1428
11144.78 1483
11145.78 1479
11146.77 1418
11147.77 1410
11148.77 1373
11149.76 1412
11150.76 1361
11151.75 1370
11152.75 1335
11153.75 1366
11154.74 1343
11155.74 1361
11156.74 1351
11157.73 1343
11158.73 1319
11159.73 1320
11160.72 1314
11161.72 1325
11162.72 1340
11163.71 1302
11164.71 1332
11165.71 1334
11166.71 1362
11167.70 1341
11168.70 1356
11169.70 1366
11170.69 1411
11171.69 1359
11172.69 1337
11173.69 1377
11174.68 1395
11175.68 1326
11176.68 1351
11177.68 1360
11178.67 1335
11179.67 1336
11180.67 1392
11181.67 1411
11182.66 1393
11183.66 1337
11184.66 1427
11185.66 1414
11186.66 1440
11187.65 1387
11188.65 1389
11189.65 1389
11190.65 1399
11191.65 1412
11192.64 1446
11193.64 1471
11194.64 1474
11195.64 1437
11196.64 1460
11197.64 1476
11198.63 1510
11199.63 1498
11200.63 1421
11201.63 1450
11202.63 1411
11203.63 1421
11204.63 1451
11205.63 1472
11206.62 1457
11207.62 1478
11208.62 1456
11209.62 1453
11210.62 1432
11211.62 1425
11212.62 1373
11213.62 1409
11214.62 1417
11215.62 1364
11216.61 1386
11217.61 1358
11218.61 1358
11219.61 1308
11220.61 1310
11221.61 1329
11222.61 1349
11223.61 1271
11224.61 1320
11225.61 1315
11226.61 1366
11227.61 1275
11228.61 1334
11229.61 1355
11230.61 1287
11231.61 1338
11232.61 1333
11233.61 1332
11234.61 1288
11235.61 1326
11236.61 1331
11237.61 1315
11238.61 1290
11239.61 1284
11240.61 1252
11241.61 1236
11242.61 1288
11243.61 1280
11244.61 1271
11245.61 1284
11246.61 1329
11247.61 1337
11248.62 1286
11249.62 1341
11250.62 1335
11251.62 1326
11252.62 1349
11253.62 1341
11254.62 1310
11255.62 1331
11256.62 1398
11257.62 1329
11258.62 1313
11259.63 1333
11260.63 1355
11261.63 1366
11262.63 1349
11263.63 1382
11264.63 1371
11265.63 1411
11266.64 1431
11267.64 1468
11268.64 1390
11269.64 1429
11270.64 1479
11271.64 1524
11272.65 1537
11273.65 1475
11274.65 1494
11275.65 1576
11276.65 1625
11277.65 1608
11278.66 1588
11279.66 1563
11280.66 1498
11281.66 1532
11282.67 1562
11283.67 1439
11284.67 1446
11285.67 1446
11286.67 1404
11287.68 1386
11288.68 1391
11289.68 1430
11290.68 1399
11291.69 1420
11292.69 1422
11293.69 1395
11294.70 1315
11295.70 1352
11296.70 1379
11297.70 1349
11298.71 1355
11299.71 1372
11300.71 1344
11301.72 1329
11302.72 1312
11303.72 1315
11304.72 1373
11305.73 1431
11306.73 1410
11307.73 1422
11308.74 1441
11309.74 1431
11310.74 1455
11311.75 1455
11312.75 1498
11313.76 1527
11314.76 1507
11315.76 1499
11316.77 1451
11317.77 1383
11318.77 1377
11319.78 1417
11320.78 1377
11321.79 1395
11322.79 1361
11323.79 1337
11324.80 1384
11325.80 1368
11326.81 1363
11327.81 1350
11328.81 1321
11329.82 1366
11330.82 1349
11331.83 1345
11332.83 1343
11333.84 1339
11334.84 1318
11335.85 1352
11336.85 1323
11337.85 1315
11338.86 1381
11339.86 1354
11340.87 1307
11341.87 1303
11342.88 1338
11343.88 1302
11344.89 1322
11345.89 1322
11346.90 1325
11347.90 1316
11348.91 1319
11349.91 1311
11350.92 1328
11351.92 1264
11352.93 1320
11353.94 1326
11354.94 1345
11355.95 1338
11356.95 1366
11357.96 1320
11358.96 1340
11359.97 1356
11360.97 1286
11361.98 1290
11362.99 1337
11363.99 1319
11365.00 1279
11366.00 1281
11367.01 1319
11368.02 1342
11369.02 1285
11370.03 1258
11371.03 1312
11372.04 1336
11373.05 1310
11374.05 1313
11375.06 1281
11376.06 1261
11377.07 1256
11378.08 1231
11379.08 1273
11380.09 1279
11381.10 1290
11382.10 1262
11383.11 1276
11384.12 1248
11385.12 1246
11386.13 1255
11387.14 1271
11388.14 1315
11389.15 1295
11390.16 1293
11391.17 1290
11392.17 1297
11393.18 1290
11394.19 1326
11395.19 1307
11396.20 1327
11397.21 1307
11398.22 1311
11399.22 1379
11400.23 1369
11401.24 1328
11402.25 1317
11403.25 1283
11404.26 1326
11405.27 1376
11406.28 1325
11407.28 1295
11408.29 1346
11409.30 1331
11410.31 1324
11411.31 1320
11412.32 1317
11413.33 1347
11414.34 1315
11415.35 1301
11416.35 1326
11417.36 1339
11418.37 1297
11419.38 1343
11420.39 1314
11421.40 1285
11422.40 1306
11423.41 1394
11424.42 1380
11425.43 1375
11426.44 1325
11427.45 1373
11428.46 1393
11429.46 1414
11430.47 1348
11431.48 1408
11432.49 1378
11433.50 1381
11434.51 1350
11435.52 1414
11436.53 1414
11437.54 1449
11438.54 1446
11439.55 1418
11440.56 1394
11441.57 1425
11442.58 1411
11443.59 1446
11444.60 1466
11445.61 1424
11446.62 1475
11447.63 1445
11448.64 1446
11449.65 1423
11450.66 1484
11451.67 1475
11452.68 1500
11453.69 1486
11454.70 1505
11455.71 1433
11456.72 1450
11457.73 1485
11458.74 1507
11459.75 1491
11460.76 1492
11461.77 1521
11462.78 1503
11463.79 1507
11464.80 1500
11465.81 1488
11466.82 1467
11467.83 1515
11468.84 1514
11469.85 1502
11470.86 1514
11471.87 1458
11472.88 1569
11473.89 1612
11474.90 1512
11475.91 1530
11476.92 1525
11477.93 1601
11478.95 1544
11479.96 1591
11480.97 1608
11481.98 1628
11482.99 1634
11484.00 1603
11485.01 1614
11486.02 1561
11487.03 1624
11488.05 1610
11489.06 1598
11490.07 1587
11491.08 1655
11492.09 1627
11493.10 1622
11494.11 1641
11495.13 1626
11496.14 1663
11497.15 1656
11498.16 1654
11499.17 1691
11500.18 1684
11501.20 1689
11502.21 1663
11503.22 1715
11504.23 1743
11505.24 1731
11506.26 1708
11507.27 1726
11508.28 1749
11509.29 1764
11510.30 1746
11511.32 1710
11512.33 1724
11513.34 1807
11514.35 1755
11515.37 1830
11516.38 1814
11517.39 1848
11518.40 1790
11519.42 1793
11520.43 1809
11521.44 1831
11522.45 1874
11523.47 1904
11524.48 1886
11525.49 1914
11526.51 1923
11527.52 1944
11528.53 1962
11529.55 1957
11530.56 1979
11531.57 2008
11532.59 2008
11533.60 2084
11534.61 2065
11535.63 2067
11536.64 2071
11537.65 2071
11538.67 2118
11539.68 2189
11540.69 2226
11541.71 2276
11542.72 2248
11543.73 2218
11544.75 2280
11545.76 2341
11546.78 2385
11547.79 2459
11548.80 2416
11549.82 2397
11550.83 2419
11551.85 2428
11552.86 2469
11553.87 2510
11554.89 2525
11555.90 2637
11556.92 2664
11557.93 2661
11558.95 2672
11559.96 2686
11560.97 2776
11561.99 2746
11563.00 2854
11564.02 2882
11565.03 2980
11566.05 3015
11567.06 3033
11568.08 2986
11569.09 3113
11570.11 3259
11571.12 3293
11572.14 3358
11573.15 3469
11574.17 3517
11575.18 3598
11576.20 3719
11577.21 3834
11578.23 3981
11579.24 4082
11580.26 4181
11581.27 4346
11582.29 4406
11583.30 4472
11584.32 4586
11585.33 4723
11586.35 4999
11587.37 5300
11588.38 5553
11589.40 5881
11590.41 6187
11591.43 6525
11592.44 6912
11593.46 7308
11594.48 7504
11595.49 7922
11596.51 8124
11597.52 8289
11598.54 8274
11599.56 8095
11600.57 7975
11601.59 7663
11602.61 7472
11603.62 7016
11604.64 6598
11605.66 6189
11606.67 5831
11607.69 5615
11608.70 5239
11609.72 4929
11610.74 4721
11611.75 4449
11612.77 4242
11613.79 4070
11614.81 4018
11615.82 3952
11616.84 3778
11617.86 3632
11618.87 3562
11619.89 3544
11620.91 3398
11621.92 3271
11622.94 3197
11623.96 3179
11624.98 3093
11625.99 3072
11627.01 3013
11628.03 2975
11629.05 2913
11630.06 2822
11631.08 2771
11632.10 2806
11633.12 2745
11634.13 2665
11635.15 2589
11636.17 2578
11637.19 2514
11638.20 2510
11639.22 2508
11640.24 2382
11641.26 2390
11642.28 2308
11643.29 2352
11644.31 2315
11645.33 2244
11646.35 2282
11647.37 2165
11648.39 2188
11649.40 2160
11650.42 2152
11651.44 2228
11652.46 2234
11653.48 2215
11654.50 2237
11655.51 2194
11656.53 2212
11657.55 2165
11658.57 2201
11659.59 2240
11660.61 2241
11661.63 2187
11662.65 2227
11663.67 2234
11664.68 2268
11665.70 2277
11666.72 2224
11667.74 2243
11668.76 2305
11669.78 2324
11670.80 2355
11671.82 2414
11672.84 2418
11673.86 2416
11674.88 2371
11675.90 2492
11676.92 2469
11677.94 2411
11678.96 2409
11679.98 2425
11680.99 2450
11682.01 2437
11683.03 2446
11684.05 2385
11685.07 2435
11686.09 2420
11687.11 2400
11688.13 2422
11689.15 2397
11690.17 2355
11691.19 2332
11692.21 2348
11693.24 2363
11694.26 2408
11695.28 2391
11696.30 2354
11697.32 2307
11698.34 2358
11699.36 2318
11700.38 2340
11701.40 2307
11702.42 2280
11703.44 2237
11704.46 2245
11705.48 2247
11706.50 2198
11707.52 2263
11708.54 2234
11709.57 2170
11710.59 2184
11711.61 2131
11712.63 2214
11713.65 2184
11714.67 2047
11715.69 2072
11716.71 2058
11717.73 2081
11718.76 2051
11719.78 2056
11720.80 2024
11721.82 2027
11722.84 2002
11723.86 1954
11724.89 1975
11725.91 1930
11726.93 1973
11727.95 1915
11728.97 1948
11729.99 1883
11731.02 1950
11732.04 1902
11733.06 1917
11734.08 1854
11735.10 1871
11736.13 1839
11737.15 1822
11738.17 1833
11739.19 1857
11740.22 1838
11741.24 1875
11742.26 1829
11743.28 1860
11744.30 1866
11745.33 1843
11746.35 1780
11747.37 1710
11748.40 1710
11749.42 1742
11750.44 1778
11751.46 1807
11752.49 1765
11753.51 1760
11754.53 1735
11755.56 1697
11756.58 1719
11757.60 1712
11758.62 1664
11759.65 1660
11760.67 1642
11761.69 1602
11762.72 1640
11763.74 1608
11764.76 1587
11765.79 1608
11766.81 1605
11767.83 1606
11768.86 1632
11769.88 1600
11770.91 1604
11771.93 1647
11772.95 1567
11773.98 1533
11775.00 1555
11776.02 1584
11777.05 1561
11778.07 1502
11779.10 1512
11780.12 1547
11781.14 1534
11782.17 1475
11783.19 1506
11784.22 1539
11785.24 1484
11786.26 1453
11787.29 1493
11788.31 1520
11789.34 1495
11790.36 1437
11791.39 1473
11792.41 1451
11793.44 1415
11794.46 1450
11795.49 1449
11796.51 1500
11797.54 1417
11798.56 1394
11799.59 1387
11800.61 1407
11801.63 1398
11802.66 1426
11803.69 1419
11804.71 1368
11805.74 1370
11806.76 1372
11807.79 1370
11808.81 1406
11809.84 1381
11810.86 1437
11811.89 1403
11812.91 1389
11813.94 1337
11814.96 1336
11815.99 1361
11817.01 1347
11818.04 1340
11819.07 1334
11820.09 1335
11821.12 1366
11822.14 1324
11823.17 1348
11824.20 1420
11825.22 1378
11826.25 1380
11827.27 1374
11828.30 1389
11829.33 1390
11830.35 1324
11831.38 1316
11832.40 1324
11833.43 1357
11834.46 1297
11835.48 1329
11836.51 1315
11837.54 1292
11838.56 1268
11839.59 1316
11840.62 1297
11841.64 1249
11842.67 1294
11843.70 1323
11844.72 1314
11845.75 1321
11846.78 1292
11847.80 1300
11848.83 1352
11849.86 1280
11850.89 1313
11851.91 1298
11852.94 1308
11853.97 1284
11854.99 1310
11856.02 1287
11857.05 1302
11858.08 1355
11859.10 1357
11860.13 1285
11861.16 1279
11862.19 1288
11863.21 1283
11864.24 1319
11865.27 1301
11866.30 1259
11867.33 1276
11868.35 1310
11869.38 1272
11870.41 1274
11871.44 1314
11872.47 1285
11873.49 1298
11874.52 1295
11875.55 1349
11876.58 1312
11877.61 1297
11878.63 1394
11879.66 1366
11880.69 1310
11881.72 1315
11882.75 1370
11883.78 1369
11884.81 1348
11885.83 1372
11886.86 1365
11887.89 1358
11888.92 1407
11889.95 1380
11890.98 1401
11892.01 1416
11893.04 1428
11894.06 1421
11895.09 1481
11896.12 1462
11897.15 1443
11898.18 1465
11899.21 1494
11900.24 1491
11901.27 1533
11902.30 1456
11903.33 1477
11904.36 1488
11905.39 1499
11906.42 1484
11907.45 1457
11908.48 1474
11909.50 1470
11910.53 1465
11911.56 1448
11912.59 1470
11913.62 1406
11914.65 1408
11915.68 1440
11916.71 1438
11917.74 1463
11918.77 1456
11919.80 1484
11920.83 1529
11921.86 1466
11922.89 1445
11923.92 1531
11924.95 1569
11925.99 1614
11927.02 1546
11928.05 1558
11929.08 1610
11930.11 1577
11931.14 1588
11932.17 1566
11933.20 1553
11934.23 1527
11935.26 1515
11936.29 1463
11937.32 1411
11938.35 1430
11939.38 1394
11940.41 1356
11941.45 1352
11942.48 1333
11943.51 1381
11944.54 1365
11945.57 1347
11946.60 1340
11947.63 1311
11948.66 1270
11949.70 1306
11950.73 1281
11951.76 1303
11952.79 1263
11953.82 1233
11954.85 1296
11955.88 1249
11956.92 1272
11957.95 1343
11958.98 1270
11960.01 1244
11961.04 1250
11962.08 1269
11963.11 1269
11964.14 1262
11965.17 1302
11966.20 1269
11967.24 1237
11968.27 1291
11969.30 1216
11970.33 1272
11971.36 1251
11972.40 1277
11973.43 1278
11974.46 1275
11975.49 1268
11976.53 1238
11977.56 1267
11978.59 1292
11979.62 1321
11980.66 1254
11981.69 1273
11982.72 1297
11983.76 1275
11984.79 1311
11985.82 1259
11986.85 1243
11987.89 1286
11988.92 1340
11989.95 1307
11990.99 1261
11992.02 1279
11993.05 1278
11994.09 1288
11995.12 1301
11996.15 1309
11997.19 1295
11998.22 1324
11999.25 1348
12000.29 1317
12001.32 1345
12002.35 1288
12003.39 1352
12004.42 1353
12005.46 1400
12006.49 1430
12007.52 1428
12008.56 1442
12009.59 1493
12010.63 1411
12011.66 1420
12012.69 1465
12013.73 1529
12014.76 1504
12015.80 1497
12016.83 1496
12017.86 1481
12018.90 1563
12019.93 1503
12020.97 1472
12022.00 1430
12023.04 1444
12024.07 1439
12025.11 1416
12026.14 1400
12027.18 1391
12028.21 1382
12029.25 1343
12030.28 1371
12031.32 1355
12032.35 1356
12033.39 1396
12034.42 1345
12035.46 1311
12036.49 1307
12037.53 1271
12038.56 1288
12039.60 1243
12040.63 1295
12041.67 1272
12042.70 1280
12043.74 1262
12044.77 1225
12045.81 1261
12046.84 1248
12047.88 1205
12048.92 1177
12049.95 1206
12050.99 1218
12052.02 1223
12053.06 1223
12054.09 1216
12055.13 1258
12056.17 1209
12057.20 1200
12058.24 1154
12059.27 1182
12060.31 1159
12061.35 1185
12062.38 1133
12063.42 1172
12064.46 1197
12065.49 1205
12066.53 1229
12067.56 1162
12068.60 1180
12069.64 1187
12070.67 1212
12071.71 1190
12072.75 1227
12073.78 1177
12074.82 1156
12075.86 1157
12076.89 1175
12077.93 1163
12078.97 1103
12080.01 1109
12081.04 1153
12082.08 1099
12083.12 1116
12084.15 1157
12085.19 1136
12086.23 1118
12087.27 1124
12088.30 1137
12089.34 1143
12090.38 1127
12091.41 1088
12092.45 1094
12093.49 1086
12094.53 1098
12095.57 1088
12096.60 1129
12097.64 1061
12098.68 1086
12099.72 1087
12100.75 1115
12101.79 1062
12102.83 1049
12103.87 1081
12104.91 1075
12105.94 1073
12106.98 1040
12108.02 1045
12109.06 1061
12110.10 1067
12111.14 1054
12112.17 1070
12113.21 1004
12114.25 1027
12115.29 999
12116.33 1005
12117.37 1035
12118.40 1047
12119.44 1034
12120.48 1069
12121.52 1027
12122.56 1014
12123.60 1024
12124.64 955
12125.68 1017
12126.72 1014
12127.75 979
12128.79 965
12129.83 992
12130.87 1034
12131.91 1007
12132.95 993
12133.99 1023
12135.03 1005
12136.07 1026
12137.11 1009
12138.15 1034
12139.19 989
12140.23 954
12141.27 961
12142.31 977
12143.35 996
12144.38 973
12145.42 1025
12146.46 954
12147.50 980
12148.54 968
12149.58 997
12150.62 998
12151.66 987
12152.70 1004
12153.74 974
12154.78 1026
12155.82 953
12156.87 991
12157.91 978
12158.95 991
12159.99 995
12161.03 983
12162.07 965
12163.11 983
12164.15 993
12165.19 974
12166.23 963
12167.27 1011
12168.31 982
12169.35 956
12170.39 964
12171.43 927
12172.47 995
12173.52 1011
12174.56 980
12175.60 944
12176.64 990
12177.68 992
12178.72 975
12179.76 957
12180.80 943
12181.85 936
12182.89 943
12183.93 990
12184.97 993
12186.01 941
12187.05 929
12188.09 954
12189.14 984
12190.18 960
12191.22 982
12192.26 1011
12193.30 989
12194.34 959
12195.39 950
12196.43 964
12197.47 929
12198.51 952
12199.55 960
12200.60 940
12201.64 923
12202.68 951
12203.72 939
12204.77 978
12205.81 918
12206.85 920
12207.89 966
12208.94 970
12209.98 1003
12211.02 972
12212.06 928
12213.11 968
12214.15 954
12215.19 946
12216.23 967
12217.28 967
12218.32 964
12219.36 996
12220.41 1018
12221.45 956
12222.49 936
12223.54 979
12224.58 914
12225.62 943
12226.66 942
12227.71 961
12228.75 1009
12229.79 980
12230.84 984
12231.88 955
12232.93 970
12233.97 999
12235.01 938
12236.06 991
12237.10 1019
12238.14 1007
12239.19 1009
12240.23 966
12241.28 1009
12242.32 1022
12243.36 1002
12244.41 994
12245.45 1015
12246.50 1016
12247.54 1037
12248.58 998
12249.63 982
12250.67 999
12251.72 933
12252.76 920
12253.80 929
12254.85 968
12255.89 964
12256.94 870
12257.98 910
12259.03 927
12260.07 890
12261.12 916
12262.16 897
12263.21 905
12264.25 885
12265.30 882
12266.34 900
12267.39 932
12268.43 905
12269.48 904
12270.52 896
12271.57 857
12272.61 877
12273.66 878
12274.70 873
12275.75 899
12276.79 887
12277.84 857
12278.88 851
12279.93 879
12280.98 866
12282.02 856
12283.07 854
12284.11 812
12285.16 828
12286.20 833
12287.25 816
12288.30 814
12289.34 837
12290.39 812
12291.43 794
12292.48 837
12293.53 810
12294.57 808
12295.62 851
12296.66 796
12297.71 812
12298.76 808
12299.80 828
12300.85 839
12301.90 833
12302.94 806
12303.99 793
12305.04 833
12306.08 853
12307.13 820
12308.18 820
12309.22 850
12310.27 846
12311.32 819
12312.36 858
12313.41 850
12314.46 822
12315.50 809
12316.55 803
12317.60 813
12318.65 835
12319.69 822
12320.74 847
12321.79 831
12322.83 819
12323.88 825
12324.93 784
12325.98 799
12327.02 828
12328.07 817
12329.12 815
12330.17 831
12331.21 818
12332.26 833
12333.31 838
12334.36 811
12335.41 820
12336.45 848
12337.50 843
12338.55 801
12339.60 806
12340.65 834
12341.69 840
12342.74 842
12343.79 848
12344.84 821
12345.89 826
12346.94 841
12347.98 840
12349.03 808
12350.08 768
12351.13 826
12352.18 821
12353.23 811
12354.28 766
12355.32 777
12356.37 792
12357.42 789
12358.47 772
12359.52 775
12360.57 789
12361.62 794
12362.67 811
12363.72 813
12364.76 791
12365.81 812
12366.86 862
12367.91 836
12368.96 857
12370.01 838
12371.06 841
12372.11 835
12373.16 811
12374.21 800
12375.26 850
12376.31 852
12377.36 843
12378.41 845
12379.46 835
12380.51 764
12381.56 833
12382.61 879
12383.66 841
12384.71 829
12385.76 803
12386.81 825
12387.86 808
12388.91 788
12389.96 802
12391.01 849
12392.06 839
12393.11 885
12394.16 815
12395.21 837
12396.26 843
12397.31 795
12398.36 828
12399.41 862
12400.46 877
12401.51 883
12402.56 876
12403.61 839
12404.66 823
12405.71 839
12406.77 861
12407.82 839
12408.87 850
12409.92 859
12410.97 902
12412.02 901
12413.07 886
12414.12 850
12415.17 854
12416.23 852
12417.28 820
12418.33 828
12419.38 871
12420.43 854
12421.48 880
12422.53 930
12423.59 908
12424.64 871
12425.69 873
12426.74 889
12427.79 876
12428.84 890
12429.90 905
12430.95 895
12432.00 914
12433.05 919
12434.10 933
12435.16 895
12436.21 865
12437.26 864
12438.31 883
12439.37 870
12440.42 876
12441.47 866
12442.52 903
12443.58 875
12444.63 869
12445.68 866
12446.73 882
12447.79 848
12448.84 859
12449.89 860
12450.94 871
12452.00 838
12453.05 858
12454.10 901
12455.16 884
12456.21 882
12457.26 889
12458.31 890
12459.37 901
12460.42 888
12461.47 884
12462.53 885
12463.58 905
12464.63 862
12465.69 852
12466.74 863
12467.79 894
12468.85 859
12469.90 891
12470.95 902
12472.01 880
12473.06 893
12474.12 947
12475.17 925
12476.22 880
12477.28 894
12478.33 907
12479.39 932
12480.44 950
12481.49 960
12482.55 964
12483.60 1054
12484.66 1064
12485.71 1078
12486.76 1072
12487.82 1065
12488.87 1128
12489.93 1136
12490.98 1177
12492.04 1132
12493.09 1149
12494.15 1144
12495.20 1155
12496.25 1119
12497.31 1156
12498.36 1125
12499.42 1057
12500.47 1064
12501.53 1050
12502.58 1028
12503.64 1039
12504.69 942
12505.75 944
12506.80 912
12507.86 918
12508.91 916
12509.97 917
12511.03 886
12512.08 881
12513.14 869
12514.19 869
12515.25 911
12516.30 841
12517.36 904
12518.41 871
12519.47 859
12520.52 860
12521.58 867
12522.64 838
12523.69 850
12524.75 834
12525.80 863
12526.86 852
12527.92 828
12528.97 850
12530.03 821
12531.08 819
12532.14 829
12533.20 869
12534.25 818
12535.31 816
12536.37 816
12537.42 812
12538.48 793
12539.54 837
12540.59 822
12541.65 803
12542.70 793
12543.76 836
12544.82 839
12545.88 873
12546.93 825
12547.99 835
12549.05 841
12550.10 848
12551.16 834
12552.22 868
12553.27 887
12554.33 831
12555.39 830
12556.45 820
12557.50 853
12558.56 867
12559.62 872
12560.67 864
12561.73 894
12562.79 874
12563.85 886
12564.90 857
12565.96 917
12567.02 911
12568.08 922
12569.14 947
12570.19 951
12571.25 951
12572.31 979
12573.37 946
12574.42 928
12575.48 945
12576.54 957
12577.60 968
12578.66 915
12579.72 924
12580.77 956
12581.83 953
12582.89 892
12583.95 906
12585.01 898
12586.07 940
12587.12 949
12588.18 932
12589.24 888
12590.30 893
12591.36 925
12592.42 974
12593.48 901
12594.53 901
12595.59 929
12596.65 934
12597.71 873
12598.77 890
12599.83 905
12600.89 911
12601.95 869
12603.01 865
12604.07 931
12605.13 958
12606.18 944
12607.24 905
12608.30 924
12609.36 925
12610.42 927
12611.48 944
12612.54 942
12613.60 923
12614.66 929
12615.72 939
12616.78 899
12617.84 904
12618.90 906
12619.96 918
12621.02 914
12622.08 881
12623.14 880
12624.20 897
12625.26 907
12626.32 904
12627.38 861
12628.44 884
12629.50 863
12630.56 861
12631.62 857
12632.68 802
12633.74 816
12634.80 840
12635.86 832
12636.92 832
12637.98 832
12639.04 844
12640.11 883
12641.17 846
12642.23 865
12643.29 846
12644.35 855
12645.41 840
12646.47 810
12647.53 825
12648.59 846
12649.65 847
12650.72 804
12651.78 852
12652.84 839
12653.90 835
12654.96 830
12656.02 813
12657.08 869
12658.14 831
12659.21 824
12660.27 841
12661.33 772
12662.39 809
12663.45 855
12664.51 913
12665.58 841
12666.64 785
12667.70 863
12668.76 811
12669.82 833
12670.89 829
12671.95 783
12673.01 806
12674.07 830
12675.13 851
12676.20 874
12677.26 833
12678.32 791
12679.38 884
12680.45 852
12681.51 850
12682.57 832
12683.63 828
12684.70 846
12685.76 822
12686.82 839
12687.88 871
12688.95 869
12690.01 874
12691.07 887
12692.14 860
12693.20 849
12694.26 853
12695.32 850
12696.39 894
12697.45 909
12698.51 856
12699.58 899
12700.64 872
12701.70 900
12702.77 908
12703.83 899
12704.89 884
12705.96 852
12707.02 891
12708.08 908
12709.15 876
12710.21 890
12711.28 867
12712.34 862
12713.40 915
12714.47 931
12715.53 923
12716.59 948
12717.66 921
12718.72 878
12719.79 924
12720.85 877
12721.92 889
12722.98 919
12724.04 914
12725.11 927
12726.17 919
12727.24 925
12728.30 953
12729.37 973
12730.43 973
12731.49 968
12732.56 962
12733.62 939
12734.69 929
12735.75 921
12736.82 935
12737.88 922
12738.95 971
12740.01 913
12741.08 916
12742.14 961
12743.21 967
12744.27 957
12745.34 903
12746.40 859
12747.47 879
12748.53 846
12749.60 880
12750.66 874
12751.73 858
12752.79 816
12753.86 834
12754.93 822
12755.99 863
12757.06 862
12758.12 840
12759.19 845
12760.25 774
12761.32 833
12762.39 886
12763.45 874
12764.52 843
12765.58 839
12766.65 838
12767.72 812
12768.78 779
12769.85 829
12770.91 842
12771.98 817
12773.05 798
12774.11 819
12775.18 827
12776.25 815
12777.31 769
12778.38 797
12779.45 781
12780.51 799
12781.58 808
12782.65 838
12783.71 814
12784.78 786
12785.85 807
12786.91 828
12787.98 840
12789.05 859
12790.11 797
12791.18 807
12792.25 813
12793.31 810
12794.38 829
12795.45 819
12796.52 834
12797.58 818
12798.65 851
12799.72 812
12800.79 805
12801.85 841
12802.92 800
12803.99 838
12805.06 856
12806.12 871
12807.19 912
12808.26 874
12809.33 880
12810.39 850
12811.46 890
12812.53 911
12813.60 894
12814.67 945
12815.73 909
12816.80 906
12817.87 886
12818.94 874
12820.01 884
12821.08 882
12822.14 901
12823.21 905
12824.28 845
12825.35 872
12826.42 854
12827.49 839
12828.55 865
12829.62 815
12830.69 838
12831.76 851
12832.83 804
12833.90 813
12834.97 825
12836.04 828
12837.11 822
12838.17 817
12839.24 816
12840.31 781
12841.38 781
12842.45 830
12843.52 734
12844.59 782
12845.66 780
12846.73 749
12847.80 777
12848.87 776
12849.94 807
12851.01 771
12852.08 759
12853.14 727
12854.21 720
12855.28 731
12856.35 714
12857.42 760
12858.49 710
12859.56 741
12860.63 744
12861.70 722
12862.77 728
12863.84 723
12864.91 714
12865.98 704
12867.05 711
12868.12 704
12869.19 734
12870.26 716
12871.34 685
12872.41 684
12873.48 681
12874.55 699
12875.62 697
12876.69 720
12877.76 699
12878.83 720
12879.90 735
12880.97 712
12882.04 690
12883.11 701
12884.18 682
12885.25 719
12886.33 692
12887.40 685
12888.47 675
12889.54 730
12890.61 739
12891.68 682
12892.75 728
12893.82 693
12894.89 705
12895.97 666
12897.04 624
12898.11 651
12899.18 687
12900.25 699
12901.32 688
12902.40 639
12903.47 675
12904.54 678
12905.61 666
12906.68 674
12907.75 663
12908.83 715
12909.90 668
12910.97 706
12912.04 650
12913.11 657
12914.19 698
12915.26 687
12916.33 688
12917.40 670
12918.48 678
12919.55 679
12920.62 700
12921.69 694
12922.77 666
12923.84 640
12924.91 676
12925.98 635
12927.06 659
12928.13 672
12929.20 652
12930.27 664
12931.35 678
12932.42 641
12933.49 628
12934.57 657
12935.64 657
12936.71 667
12937.79 673
12938.86 651
12939.93 671
12941.01 631
12942.08 639
12943.15 647
12944.23 656
12945.30 650
12946.37 675
12947.45 618
12948.52 628
12949.59 626
12950.67 627
12951.74 620
12952.81 613
12953.89 650
12954.96 621
12956.04 648
12957.11 670
12958.18 651
12959.26 622
12960.33 615
12961.41 591
12962.48 597
12963.55 602
12964.63 623
12965.70 630
12966.78 626
12967.85 569
12968.93 619
12970.00 612
12971.07 615
12972.15 583
12973.22 617
12974.30 624
12975.37 620
12976.45 632
12977.52 592
12978.60 625
12979.67 636
12980.75 649
12981.82 669
12982.90 599
12983.97 619
12985.05 624
12986.12 608
12987.20 636
12988.27 618
12989.35 637
12990.42 612
12991.50 637
12992.57 590
12993.65 628
12994.73 603
12995.80 626
12996.88 622
12997.95 614
12999.03 611
13000.10 631
13001.18 651
13002.25 655
13003.33 604
13004.41 593
13005.48 605
13006.56 622
13007.63 619
13008.71 608
13009.79 616
13010.86 594
13011.94 584
13013.02 594
13014.09 585
13015.17 605
13016.24 657
13017.32 624
13018.40 627
13019.47 628
13020.55 628
13021.63 625
13022.70 653
13023.78 647
13024.86 603
13025.93 602
13027.01 660
13028.09 613
13029.16 637
13030.24 645
13031.32 640
13032.40 614
13033.47 615
13034.55 618
13035.63 594
13036.70 607
13037.78 601
13038.86 631
13039.94 613
13041.01 615
13042.09 625
13043.17 610
13044.25 606
13045.32 595
13046.40 614
13047.48 593
13048.56 632
13049.63 642
13050.71 634
13051.79 595
13052.87 593
13053.95 625
13055.02 600
13056.10 592
13057.18 562
13058.26 592
13059.34 568
13060.41 620
13061.49 636
13062.57 642
13063.65 600
13064.73 570
13065.81 625
13066.88 626
13067.96 596
13069.04 596
13070.12 590
13071.20 610
13072.28 603
13073.36 643
13074.43 607
13075.51 575
13076.59 617
13077.67 592
13078.75 594
13079.83 620
13080.91 604
13081.99 606
13083.07 612
13084.15 595
13085.23 605
13086.30 637
13087.38 598
13088.46 582
13089.54 563
13090.62 603
13091.70 600
13092.78 608
13093.86 599
13094.94 596
13096.02 612
13097.10 575
13098.18 627
13099.26 577
13100.34 565
13101.42 550
13102.50 590
13103.58 618
13104.66 613
13105.74 597
13106.82 594
13107.90 583
13108.98 627
13110.06 610
13111.14 586
13112.22 616
13113.30 602
13114.38 638
13115.46 625
13116.54 586
13117.62 626
13118.70 595
13119.78 600
13120.86 605
13121.95 618
13123.03 621
13124.11 640
13125.19 594
13126.27 571
13127.35 600
13128.43 596
13129.51 612
13130.59 605
13131.67 613
13132.76 590
13133.84 627
13134.92 634
13136.00 605
13137.08 616
13138.16 635
13139.24 598
13140.32 587
13141.41 592
13142.49 586
13143.57 584
13144.65 609
13145.73 587
13146.81 642
13147.90 615
13148.98 591
13150.06 620
13151.14 651
13152.22 629
13153.31 603
13154.39 602
13155.47 631
13156.55 631
13157.63 633
13158.72 644
13159.80 640
13160.88 613
13161.96 593
13163.05 633
13164.13 616
13165.21 626
13166.29 633
13167.38 602
13168.46 648
13169.54 614
13170.62 602
13171.71 589
13172.79 607
13173.87 600
13174.96 599
13176.04 618
13177.12 583
13178.20 583
13179.29 603
13180.37 577
13181.45 619
13182.54 629
13183.62 596
13184.70 615
13185.79 588
13186.87 628
13187.95 620
13189.04 616
13190.12 606
13191.20 597
13192.29 661
13193.37 618
13194.46 617
13195.54 654
13196.62 620
13197.71 604
13198.79 642
13199.88 617
13200.96 641
13202.04 605
13203.13 675
13204.21 653
13205.30 623
13206.38 617
13207.46 599
13208.55 635
13209.63 609
13210.72 622
13211.80 627
13212.89 624
13213.97 596
13215.05 625
13216.14 630
13217.22 666
13218.31 621
13219.39 624
13220.48 618
13221.56 651
13222.65 642
13223.73 641
13224.82 615
13225.90 612
13226.99 651
13228.07 646
13229.16 629
13230.24 626
13231.33 648
13232.41 620
13233.50 637
13234.58 631
13235.67 664
13236.76 640
13237.84 626
13238.93 635
13240.01 635
13241.10 624
13242.18 610
13243.27 655
13244.35 657
13245.44 648
13246.53 646
13247.61 640
13248.70 643
13249.78 651
13250.87 658
13251.96 681
13253.04 656
13254.13 634
13255.21 638
13256.30 668
13257.39 673
13258.47 673
13259.56 699
13260.65 668
13261.73 689
13262.82 672
13263.91 706
13264.99 679
13266.08 681
13267.17 665
13268.25 653
13269.34 680
13270.43 675
13271.51 652
13272.60 721
13273.69 726
13274.77 690
13275.86 696
13276.95 684
13278.04 714
13279.12 705
13280.21 717
13281.30 723
13282.38 732
13283.47 702
13284.56 741
13285.65 762
13286.73 760
13287.82 736
13288.91 764
13290.00 726
13291.08 726
13292.17 708
13293.26 718
13294.35 717
13295.44 697
13296.52 727
13297.61 748
13298.70 765
13299.79 760
13300.88 726
13301.96 718
13303.05 772
13304.14 766
13305.23 741
13306.32 722
13307.41 753
13308.49 783
13309.58 794
13310.67 737
13311.76 738
13312.85 759
13313.94 754
13315.02 769
13316.11 737
13317.20 720
13318.29 721
13319.38 754
13320.47 752
13321.56 743
13322.65 747
13323.74 776
13324.82 738
13325.91 777
13327.00 743
13328.09 741
13329.18 746
13330.27 760
13331.36 807
13332.45 771
13333.54 787
13334.63 756
13335.72 762
13336.81 738
13337.90 738
13338.99 747
13340.08 784
13341.17 825
13342.26 800
13343.35 809
13344.44 781
13345.53 779
13346.61 787
13347.70 787
13348.79 809
13349.89 799
13350.98 804
13352.07 795
13353.16 789
13354.25 775
13355.34 813
13356.43 839
13357.52 855
13358.61 788
13359.70 805
13360.79 809
13361.88 839
13362.97 802
13364.06 804
13365.15 822
13366.24 868
13367.33 823
13368.42 806
13369.51 800
13370.60 798
13371.70 812
13372.79 814
13373.88 810
13374.97 776
13376.06 750
13377.15 793
13378.24 786
13379.33 775
13380.43 772
13381.52 806
13382.61 762
13383.70 750
13384.79 744
13385.88 780
13386.97 789
13388.07 767
13389.16 762
13390.25 739
13391.34 772
13392.43 759
13393.52 754
13394.62 742
13395.71 755
13396.80 681
13397.89 709
13398.98 746
13400.08 739
13401.17 737
13402.26 727
13403.35 749
13404.45 762
13405.54 770
13406.63 733
13407.72 750
13408.82 746
13409.91 740
13411.00 761
13412.09 788
13413.19 771
13414.28 750
13415.37 712
13416.46 716
13417.56 723
13418.65 739
13419.74 743
13420.84 743
13421.93 754
13423.02 739
13424.11 730
13425.21 747
13426.30 775
13427.39 755
13428.49 768
13429.58 753
13430.67 783
13431.77 775
13432.86 817
13433.95 818
13435.05 806
13436.14 773
13437.24 734
13438.33 763
13439.42 820
13440.52 780
13441.61 782
13442.70 773
13443.80 782
13444.89 812
13445.99 770
13447.08 792
13448.17 821
13449.27 803
13450.36 795
13451.46 789
13452.55 822
13453.64 810
13454.74 797
13455.83 821
13456.93 816
13458.02 833
13459.12 815
13460.21 824
13461.31 841
13462.40 847
13463.50 829
13464.59 844
13465.69 847
13466.78 874
13467.87 841
13468.97 816
13470.06 794
13471.16 873
13472.25 862
13473.35 851
13474.44 852
13475.54 866
13476.64 832
13477.73 874
13478.83 879
13479.92 899
13481.02 866
13482.11 865
13483.21 883
13484.30 868
13485.40 940
13486.49 912
13487.59 937
13488.69 874
13489.78 904
13490.88 943
13491.97 931
13493.07 924
13494.17 981
13495.26 947
13496.36 946
13497.45 892
13498.55 922
13499.65 927
13500.74 926
13501.84 952
13502.93 928
13504.03 920
13505.13 926
13506.22 897
13507.32 903
13508.42 881
13509.51 879
13510.61 916
13511.71 874
13512.80 858
13513.90 854
13515.00 833
13516.09 807
13517.19 859
13518.29 871
13519.38 815
13520.48 815
13521.58 818
13522.68 819
13523.77 832
13524.87 799
13525.97 805
13527.06 797
13528.16 850
13529.26 835
13530.36 860
13531.45 828
13532.55 829
13533.65 803
13534.75 781
13535.84 850
13536.94 809
13538.04 804
13539.14 803
13540.23 810
13541.33 775
13542.43 807
13543.53 861
13544.63 844
13545.72 840
13546.82 860
13547.92 834
13549.02 831
13550.12 793
13551.22 797
13552.31 809
13553.41 866
13554.51 873
13555.61 845
13556.71 827
13557.81 827
13558.90 824
13560.00 864
13561.10 847
13562.20 851
13563.30 877
13564.40 843
13565.50 782
13566.60 826
13567.69 839
13568.79 833
13569.89 837
13570.99 853
13572.09 869
13573.19 864
13574.29 863
13575.39 883
13576.49 839
13577.59 805
13578.69 835
13579.79 869
13580.89 929
13581.98 880
13583.08 903
13584.18 923
13585.28 877
13586.38 908
13587.48 915
13588.58 901
13589.68 850
13590.78 847
13591.88 911
13592.98 927
13594.08 930
13595.18 907
13596.28 933
13597.38 926
13598.48 899
13599.58 956
13600.68 966
13601.78 968
13602.88 958
13603.98 966
13605.08 926
13606.18 974
13607.29 935
13608.39 980
13609.49 943
13610.59 928
13611.69 916
13612.79 942
13613.89 961
13614.99 988
13616.09 985
13617.19 965
13618.29 1006
13619.39 1019
13620.50 1004
13621.60 969
13622.70 983
13623.80 988
13624.90 985
13626.00 975
13627.10 993
13628.20 1015
13629.31 994
13630.41 1025
13631.51 1013
13632.61 983
13633.71 1021
13634.81 1042
13635.91 1011
13637.02 1002
13638.12 1041
13639.22 1017
13640.32 973
13641.42 982
13642.53 1000
13643.63 963
13644.73 976
13645.83 985
13646.93 949
13648.04 920
13649.14 934
13650.24 928
13651.34 958
13652.45 969
13653.55 931
13654.65 945
13655.75 984
13656.85 963
13657.96 972
13659.06 933
13660.16 921
13661.27 939
13662.37 933
13663.47 944
13664.57 920
13665.68 914
13666.78 934
13667.88 942
13668.99 915
13670.09 885
13671.19 907
13672.29 901
13673.40 902
13674.50 934
13675.60 901
13676.71 918
13677.81 927
13678.91 948
13680.02 931
13681.12 912
13682.23 931
13683.33 945
13684.43 922
13685.54 943
13686.64 960
13687.74 945
13688.85 938
13689.95 992
13691.06 971
13692.16 981
13693.26 969
13694.37 973
13695.47 979
13696.58 988
13697.68 965
13698.78 938
13699.89 1009
13700.99 1018
13702.10 974
13703.20 994
13704.31 1006
13705.41 1000
13706.51 980
13707.62 1061
13708.72 1068
13709.83 1018
13710.93 1042
13712.04 1053
13713.14 1037
13714.25 1074
13715.35 1057
13716.46 1030
13717.56 1067
13718.67 1046
13719.77 1081
13720.88 1090
13721.98 1123
13723.09 1151
13724.19 1134
13725.30 1124
13726.40 1137
13727.51 1142
13728.61 1151
13729.72 1183
13730.83 1202
13731.93 1180
13733.04 1154
13734.14 1166
13735.25 1221
13736.35 1234
13737.46 1221
13738.57 1199
13739.67 1207
13740.78 1212
13741.88 1261
13742.99 1223
13744.09 1242
13745.20 1239
13746.31 1257
13747.41 1304
13748.52 1272
13749.63 1284
13750.73 1300
13751.84 1336
13752.94 1372
13754.05 1412
13755.16 1389
13756.26 1377
13757.37 1461
13758.48 1434
13759.58 1454
13760.69 1464
13761.80 1504
13762.90 1494
13764.01 1514
13765.12 1538
13766.22 1493
13767.33 1574
13768.44 1574
13769.55 1608
13770.65 1623
13771.76 1583
13772.87 1595
13773.97 1568
13775.08 1558
13776.19 1581
13777.30 1523
13778.40 1497
13779.51 1508
13780.62 1500
13781.73 1476
13782.83 1401
13783.94 1389
13785.05 1375
13786.16 1389
13787.26 1352
13788.37 1333
13789.48 1394
13790.59 1346
13791.70 1367
13792.80 1384
13793.91 1382
13795.02 1363
13796.13 1357
13797.24 1338
13798.35 1401
13799.45 1354
13800.56 1333
13801.67 1398
13802.78 1439
13803.89 1424
13805.00 1424
13806.10 1383
13807.21 1380
13808.32 1370
13809.43 1391
13810.54 1390
13811.65 1423
13812.76 1411
13813.86 1406
13814.97 1317
13816.08 1300
13817.19 1333
13818.30 1293
13819.41 1270
13820.52 1291
13821.63 1211
13822.74 1248
13823.85 1241
13824.96 1221
13826.06 1218
13827.17 1218
13828.28 1255
13829.39 1205
13830.50 1208
13831.61 1209
13832.72 1207
13833.83 1262
13834.94 1250
13836.05 1209
13837.16 1180
13838.27 1221
13839.38 1204
13840.49 1196
13841.60 1148
13842.71 1231
13843.82 1198
13844.93 1152
13846.04 1194
13847.15 1162
13848.26 1189
13849.37 1147
13850.48 1170
13851.59 1186
13852.70 1179
13853.81 1208
13854.92 1185
13856.03 1226
13857.14 1165
13858.25 1170
13859.37 1243
13860.48 1216
13861.59 1172
13862.70 1180
13863.81 1197
13864.92 1226
13866.03 1248
13867.14 1219
13868.25 1211
13869.36 1217
13870.47 1224
13871.59 1255
13872.70 1245
13873.81 1232
13874.92 1250
13876.03 1263
13877.14 1278
13878.25 1322
13879.36 1292
13880.48 1337
13881.59 1390
13882.70 1340
13883.81 1391
13884.92 1381
13886.03 1371
13887.15 1442
13888.26 1393
13889.37 1439
13890.48 1447
13891.59 1398
13892.71 1464
13893.82 1507
13894.93 1478
13896.04 1430
13897.15 1413
13898.27 1372
13899.38 1361
13900.49 1447
13901.60 1390
13902.72 1350
13903.83 1325
13904.94 1280
13906.05 1304
13907.17 1323
13908.28 1306
13909.39 1281
13910.50 1324
13911.62 1280
13912.73 1248
13913.84 1317
13914.95 1222
13916.07 1200
13917.18 1212
13918.29 1282
13919.41 1236
13920.52 1224
13921.63 1235
13922.75 1212
13923.86 1201
13924.97 1202
13926.09 1256
13927.20 1243
13928.31 1228
13929.43 1230
13930.54 1221
13931.65 1182
13932.77 1186
13933.88 1190
13934.99 1191
13936.11 1206
13937.22 1213
13938.34 1165
13939.45 1187
13940.56 1175
13941.68 1163
13942.79 1150
13943.91 1151
13945.02 1126
13946.13 1138
13947.25 1164
13948.36 1100
13949.48 1083
13950.59 1120
13951.70 1119
13952.82 1094
13953.93 1150
13955.05 1091
13956.16 1067
13957.28 1107
13958.39 1056
13959.51 1078
13960.62 1111
13961.74 1023
13962.85 1111
13963.97 1102
13965.08 1071
13966.20 1083
13967.31 1096
13968.43 1078
13969.54 1039
13970.66 1082
13971.77 1048
13972.89 1079
13974.00 1057
13975.12 1043
13976.23 1110
13977.35 1099
13978.46 1103
13979.58 1056
13980.69 1098
13981.81 1071
13982.92 1081
13984.04 1071
13985.16 1054
13986.27 1050
13987.39 1042
13988.50 1065
13989.62 1071
13990.74 1064
13991.85 1070
13992.97 1033
13994.08 1006
13995.20 1020
13996.32 1070
13997.43 1068
13998.55 1079
13999.66 1103
14000.78 1082
14001.90 1043
14003.01 1053
14004.13 1048
14005.25 1081
14006.36 1097
14007.48 1099
14008.60 1078
14009.71 1103
14010.83 1102
14011.95 1078
14013.06 1069
14014.18 1055
14015.30 1109
14016.41 1070
14017.53 1050
14018.65 1092
14019.76 1044
14020.88 1048
14022.00 985
14023.12 1072
14024.23 1031
14025.35 1000
14026.47 1029
14027.59 1054
14028.70 1023
14029.82 1009
14030.94 986
14032.06 1013
14033.17 1023
14034.29 1033
14035.41 1070
14036.53 1020
14037.64 1002
14038.76 1019
14039.88 1085
14041.00 1011
14042.11 1027
14043.23 1009
14044.35 1040
14045.47 1015
14046.59 1070
14047.71 1029
14048.82 1019
14049.94 1027
14051.06 1042
14052.18 1077
14053.30 1045
14054.42 1081
14055.53 1067
14056.65 1109
14057.77 1057
14058.89 1103
14060.01 1078
14061.13 1073
14062.25 1066
14063.36 1060
14064.48 1095
14065.60 1127
14066.72 1098
14067.84 1149
14068.96 1083
14070.08 1105
14071.20 1153
14072.32 1142
14073.44 1098
14074.55 1137
14075.67 1178
14076.79 1184
14077.91 1192
14079.03 1119
14080.15 1160
14081.27 1188
14082.39 1217
14083.51 1180
14084.63 1227
14085.75 1205
14086.87 1238
14087.99 1266
14089.11 1221
14090.23 1233
14091.35 1195
14092.47 1260
14093.59 1249
14094.71 1228
14095.83 1228
14096.95 1278
14098.07 1237
14099.19 1213
14100.31 1185
14101.43 1160
14102.55 1204
14103.67 1181
14104.79 1134
14105.91 1188
14107.03 1116
14108.15 1033
14109.27 1081
14110.39 1116
14111.51 1076
14112.64 1033
14113.76 1033
14114.88 1069
14116.00 1037
14117.12 1037
14118.24 1014
14119.36 967
14120.48 999
14121.60 998
14122.72 976
14123.85 982
14124.97 998
14126.09 987
14127.21 967
14128.33 978
14129.45 961
14130.57 978
14131.70 958
14132.82 943
14133.94 950
14135.06 952
14136.18 908
14137.30 933
14138.43 937
14139.55 960
14140.67 956
14141.79 948
14142.91 989
14144.03 934
14145.16 900
14146.28 917
14147.40 925
14148.52 908
14149.65 879
14150.77 900
14151.89 914
14153.01 949
14154.13 929
14155.26 897
14156.38 916
14157.50 883
14158.62 883
14159.75 914
14160.87 909
14161.99 920
14163.12 938
14164.24 918
14165.36 891
14166.48 888
14167.61 870
14168.73 866
14169.85 897
14170.98 902
14172.10 914
14173.22 883
14174.35 867
14175.47 877
14176.59 877
14177.72 852
14178.84 852
14179.96 873
14181.09 917
14182.21 912
14183.33 910
14184.46 917
14185.58 870
14186.70 863
14187.83 830
14188.95 838
14190.07 890
14191.20 901
14192.32 859
14193.45 891
14194.57 858
14195.69 844
14196.82 873
14197.94 919
14199.07 843
14200.19 815
14201.32 790
14202.44 864
14203.56 870
14204.69 836
14205.81 879
14206.94 868
14208.06 822
14209.19 843
14210.31 839
14211.44 842
14212.56 828
14213.69 835
14214.81 840
14215.93 809
14217.06 836
14218.18 832
14219.31 827
14220.43 806
14221.56 813
14222.68 803
14223.81 811
14224.94 804
14226.06 825
14227.19 817
14228.31 824
14229.44 825
14230.56 839
14231.69 815
14232.81 806
14233.94 811
14235.06 836
14236.19 842
14237.32 807
14238.44 834
14239.57 868
14240.69 825
14241.82 777
14242.94 813
14244.07 830
14245.20 799
14246.32 786
14247.45 786
14248.57 804
14249.70 795
14250.83 797
14251.95 792
14253.08 796
14254.21 772
14255.33 812
14256.46 800
14257.59 843
14258.71 790
14259.84 827
14260.97 803
14262.09 792
14263.22 776
14264.35 785
14265.47 809
14266.60 793
14267.73 805
14268.85 766
14269.98 742
14271.11 750
14272.23 806
14273.36 784
14274.49 774
14275.62 751
14276.74 751
14277.87 775
14279.00 745
14280.12 766
14281.25 777
14282.38 780
14283.51 767
14284.63 746
14285.76 758
14286.89 775
14288.02 778
14289.15 743
14290.27 728
14291.40 735
14292.53 765
14293.66 782
14294.78 801
14295.91 760
14297.04 785
14298.17 775
14299.30 763
14300.42 736
14301.55 749
14302.68 740
14303.81 768
14304.94 754
14306.07 762
14307.19 750
14308.32 718
14309.45 714
14310.58 715
14311.71 765
14312.84 756
14313.97 743
14315.10 700
14316.22 705
14317.35 691
14318.48 730
14319.61 745
14320.74 748
14321.87 724
14323.00 739
14324.13 761
14325.26 727
14326.39 741
14327.51 768
14328.64 761
14329.77 713
14330.90 751
14332.03 768
14333.16 740
14334.29 725
14335.42 757
14336.55 728
14337.68 759
14338.81 744
14339.94 748
14341.07 726
14342.20 753
14343.33 789
14344.46 751
14345.59 748
14346.72 717
14347.85 727
14348.98 726
14350.11 720
14351.24 680
14352.37 718
14353.50 781
14354.63 791
14355.76 740
14356.89 776
14358.02 756
14359.15 729
14360.28 757
14361.41 744
14362.54 728
14363.67 728
14364.80 742
14365.94 748
14367.07 720
14368.20 724
14369.33 768
14370.46 745
14371.59 746
14372.72 733
14373.85 774
14374.98 751
14376.11 727
14377.25 751
14378.38 735
14379.51 763
14380.64 740
14381.77 752
14382.90 769
14384.03 736
14385.16 779
14386.30 799
14387.43 836
14388.56 797
14389.69 786
14390.82 788
14391.95 791
14393.09 789
14394.22 777
14395.35 796
14396.48 756
14397.61 748
14398.75 774
14399.88 800
14401.01 772
14402.14 782
14403.27 822
14404.41 824
14405.54 770
14406.67 793
14407.80 825
14408.94 779
14410.07 805
14411.20 801
14412.33 790
14413.47 810
14414.60 791
14415.73 827
14416.87 781
14418.00 816
14419.13 874
14420.26 803
14421.40 848
14422.53 842
14423.66 819
14424.80 855
14425.93 827
14427.06 802
14428.20 840
14429.33 863
14430.46 834
14431.59 793
14432.73 831
14433.86 872
14435.00 811
14436.13 878
14437.26 854
14438.40 823
14439.53 845
14440.66 812
14441.80 865
14442.93 835
14444.06 799
14445.20 818
14446.33 827
14447.47 819
14448.60 785
14449.73 781
14450.87 808
14452.00 811
14453.14 782
14454.27 786
14455.41 814
14456.54 822
14457.67 788
14458.81 785
14459.94 782
14461.08 827
14462.21 816
14463.35 773
14464.48 765
14465.62 760
14466.75 795
14467.89 800
14469.02 779
14470.15 784
14471.29 766
14472.42 758
14473.56 750
14474.69 791
14475.83 787
14476.96 784
14478.10 777
14479.24 769
14480.37 739
14481.51 798
14482.64 772
14483.78 786
14484.91 784
14486.05 745
14487.18 776
14488.32 779
14489.45 753
14490.59 783
14491.73 757
14492.86 776
14494.00 783
14495.13 785
14496.27 767
14497.40 738
14498.54 743
14499.68 753
14500.81 756
14501.95 739
14503.08 751
14504.22 725
14505.36 746
14506.49 741
14507.63 690
14508.77 755
14509.90 740
14511.04 744
14512.18 726
14513.31 750
14514.45 738
14515.58 729
14516.72 728
14517.86 727
14519.00 729
14520.13 734
14521.27 731
14522.41 731
14523.54 759
14524.68 754
14525.82 712
14526.95 750
14528.09 743
14529.23 711
14530.37 728
14531.50 726
14532.64 719
14533.78 738
14534.91 745
14536.05 731
14537.19 701
14538.33 723
14539.46 746
14540.60 732
14541.74 715
14542.88 718
14544.02 692
14545.15 756
14546.29 736
14547.43 719
14548.57 713
14549.70 735
14550.84 745
14551.98 721
14553.12 740
14554.26 707
14555.39 718
14556.53 735
14557.67 732
14558.81 721
14559.95 745
14561.09 740
14562.22 743
14563.36 764
14564.50 747
14565.64 721
14566.78 755
14567.92 764
14569.06 720
14570.20 755
14571.33 766
14572.47 810
14573.61 742
14574.75 777
14575.89 757
14577.03 785
14578.17 773
14579.31 766
14580.45 778
14581.59 763
14582.72 769
14583.86 770
14585.00 761
14586.14 734
14587.28 748
14588.42 793
14589.56 780
14590.70 752
14591.84 800
14592.98 793
14594.12 785
14595.26 783
14596.40 820
14597.54 790
14598.68 801
14599.82 748
14600.96 786
14602.10 807
14603.24 826
14604.38 864
14605.52 833
14606.66 828
14607.80 765
14608.94 795
14610.08 812
14611.22 832
14612.36 822
14613.50 836
14614.64 858
14615.78 836
14616.92 826
14618.06 859
14619.20 841
14620.34 800
14621.49 830
14622.63 867
14623.77 889
14624.91 835
14626.05 853
14627.19 828
14628.33 860
14629.47 866
14630.61 887
14631.75 867
14632.90 892
14634.04 852
14635.18 845
14636.32 827
14637.46 857
14638.60 850
14639.74 840
14640.88 817
14642.03 847
14643.17 824
14644.31 816
14645.45 812
14646.59 776
14647.73 806
14648.88 759
14650.02 792
14651.16 767
14652.30 781
14653.44 739
14654.59 779
14655.73 779
14656.87 763
14658.01 731
14659.16 730
14660.30 714
14661.44 723
14662.58 682
14663.72 705
14664.87 728
14666.01 724
14667.15 722
14668.29 702
14669.44 670
14670.58 685
14671.72 681
14672.87 723
14674.01 693
14675.15 650
14676.29 649
14677.44 660
14678.58 663
14679.72 655
14680.87 649
14682.01 695
14683.15 682
14684.30 686
14685.44 651
14686.58 641
14687.73 666
14688.87 670
14690.01 641
14691.16 620
14692.30 627
14693.44 671
14694.59 636
14695.73 639
14696.87 621
14698.02 623
14699.16 611
14700.30 607
14701.45 639
14702.59 655
14703.74 633
14704.88 624
14706.02 636
14707.17 678
14708.31 629
14709.46 632
14710.60 638
14711.75 662
14712.89 649
14714.03 646
14715.18 637
14716.32 663
14717.47 624
14718.61 645
14719.76 681
14720.90 654
14722.05 655
14723.19 635
14724.34 636
14725.48 592
14726.63 637
14727.77 662
14728.92 647
14730.06 656
14731.21 670
14732.35 638
14733.50 655
14734.64 645
14735.79 670
14736.93 647
14738.08 646
14739.22 672
14740.37 680
14741.51 658
14742.66 636
14743.80 650
14744.95 655
14746.09 637
14747.24 618
14748.39 687
14749.53 657
14750.68 670
14751.82 667
14752.97 640
14754.11 643
14755.26 626
14756.41 622
14757.55 626
14758.70 634
14759.85 650
14760.99 629
14762.14 631
14763.28 637
14764.43 654
14765.58 619
14766.72 643
14767.87 649
14769.02 619
14770.16 681
14771.31 657
14772.46 639
14773.60 627
14774.75 638
14775.90 685
14777.04 680
14778.19 615
14779.34 639
14780.48 635
14781.63 647
14782.78 644
14783.92 628
14785.07 654
14786.22 629
14787.37 617
14788.51 638
14789.66 664
14790.81 674
14791.96 628
14793.10 623
14794.25 624
14795.40 610
14796.54 605
14797.69 604
14798.84 623
14799.99 615
14801.14 600
14802.28 597
14803.43 605
14804.58 616
14805.73 586
14806.88 577
14808.02 583
14809.17 632
14810.32 612
14811.47 599
14812.62 594
14813.76 596
14814.91 583
14816.06 569
14817.21 584
14818.36 601
14819.51 609
14820.65 559
14821.80 587
14822.95 568
14824.10 564
14825.25 583
14826.40 589
14827.55 592
14828.69 583
14829.84 598
14830.99 571
14832.14 580
14833.29 571
14834.44 555
14835.59 547
14836.74 562
14837.89 592
14839.04 582
14840.19 549
14841.33 569
14842.48 548
14843.63 543
14844.78 550
14845.93 549
14847.08 539
14848.23 581
14849.38 544
14850.53 580
14851.68 574
14852.83 574
14853.98 584
14855.13 587
14856.28 567
14857.43 560
14858.58 557
14859.73 573
14860.88 583
14862.03 569
14863.18 586
14864.33 589
14865.48 596
14866.63 587
14867.78 570
14868.93 591
14870.08 588
14871.23 592
14872.38 567
14873.53 581
14874.68 566
14875.83 580
14876.98 602
14878.14 552
14879.29 605
14880.44 589
14881.59 599
14882.74 592
14883.89 583
14885.04 588
14886.19 595
14887.34 602
14888.49 599
14889.64 568
14890.80 591
14891.95 585
14893.10 596
14894.25 580
14895.40 580
14896.55 598
14897.70 605
14898.86 607
14900.01 600
14901.16 580
14902.31 596
14903.46 601
14904.61 621
14905.77 623
14906.92 614
14908.07 621
14909.22 609
14910.37 624
14911.53 630
14912.68 617
14913.83 626
14914.98 640
14916.13 608
14917.29 604
14918.44 610
14919.59 606
14920.74 648
14921.90 661
14923.05 609
14924.20 621
14925.35 645
14926.51 655
14927.66 657
14928.81 637
14929.96 624
14931.12 651
14932.27 669
14933.42 654
14934.57 679
14935.73 671
14936.88 689
14938.03 669
14939.19 693
14940.34 680
14941.49 656
14942.65 673
14943.80 685
14944.95 659
14946.11 672
14947.26 644
14948.41 686
14949.57 699
14950.72 675
14951.87 657
14953.03 703
14954.18 658
14955.33 648
14956.49 658
14957.64 671
14958.80 652
14959.95 645
14961.10 675
14962.26 654
14963.41 669
14964.57 649
14965.72 634
14966.87 609
14968.03 644
14969.18 642
14970.34 625
14971.49 627
14972.65 632
14973.80 617
14974.95 608
14976.11 611
14977.26 617
14978.42 614
14979.57 553
14980.73 566
14981.88 558
14983.04 581
14984.19 594
14985.35 557
14986.50 575
14987.66 595
14988.81 592
14989.97 581
14991.12 567
14992.28 559
14993.43 597
14994.59 622
14995.74 608
14996.90 576
14998.05 564
14999.21 558
15000.36 605
15001.52 578
15002.67 571
15003.83 566
15004.99 612
15006.14 584
15007.30 529
15008.45 566
15009.61 535
15010.76 563
15011.92 557
15013.08 561
15014.23 565
15015.39 513
15016.54 568
15017.70 554
15018.86 567
15020.01 542
15021.17 552
15022.32 552
15023.48 543
15024.64 524
15025.79 541
15026.95 544
15028.11 537
15029.26 548
15030.42 542
15031.58 526
15032.73 489
15033.89 541
15035.05 569
15036.20 504
15037.36 520
15038.52 558
15039.67 554
15040.83 539
15041.99 521
15043.15 522
15044.30 487
15045.46 529
15046.62 522
15047.77 564
15048.93 530
15050.09 557
15051.25 528
15052.40 551
15053.56 501
15054.72 533
15055.88 544
15057.03 559
15058.19 557
15059.35 517
15060.51 534
15061.66 535
15062.82 540
15063.98 513
15065.14 554
15066.30 502
15067.45 540
15068.61 535
15069.77 568
15070.93 522
15072.09 540
15073.24 539
15074.40 569
15075.56 544
15076.72 535
15077.88 564
15079.04 546
15080.20 536
15081.35 546
15082.51 588
15083.67 555
15084.83 550
15085.99 543
15087.15 582
15088.31 559
15089.46 541
15090.62 500
15091.78 543
15092.94 535
15094.10 515
15095.26 545
15096.42 513
15097.58 544
15098.74 535
15099.90 540
15101.06 497
15102.22 550
15103.37 542
15104.53 527
15105.69 528
15106.85 537
15108.01 569
15109.17 507
15110.33 535
15111.49 537
15112.65 543
15113.81 560
15114.97 542
15116.13 547
15117.29 550
15118.45 526
15119.61 537
15120.77 535
15121.93 540
15123.09 549
15124.25 542
15125.41 550
15126.57 553
15127.73 562
15128.89 566
15130.05 549
15131.21 571
15132.37 556
15133.53 564
15134.69 595
15135.86 524
15137.02 540
15138.18 564
15139.34 555
15140.50 558
15141.66 511
15142.82 561
15143.98 576
15145.14 528
15146.30 543
15147.46 548
15148.63 553
15149.79 556
15150.95 571
15152.11 555
15153.27 553
15154.43 547
15155.59 573
15156.75 577
15157.92 571
15159.08 586
15160.24 590
15161.40 583
15162.56 585
15163.72 620
15164.89 583
15166.05 595
15167.21 616
15168.37 598
15169.53 587
15170.69 590
15171.86 611
15173.02 601
15174.18 632
15175.34 604
15176.51 605
15177.67 594
15178.83 611
15179.99 606
15181.15 647
15182.32 604
15183.48 611
15184.64 619
15185.80 643
15186.97 625
15188.13 604
15189.29 641
15190.46 660
15191.62 655
15192.78 650
15193.94 659
15195.11 639
15196.27 630
15197.43 618
15198.60 676
15199.76 701
15200.92 661
15202.08 674
15203.25 678
15204.41 715
15205.57 667
15206.74 679
15207.90 678
15209.06 672
15210.23 638
15211.39 647
15212.56 687
15213.72 690
15214.88 703
15216.05 736
15217.21 721
15218.37 768
15219.54 694
15220.70 708
15221.87 731
15223.03 708
15224.19 790
15225.36 755
15226.52 761
15227.69 773
15228.85 789
15230.01 760
15231.18 726
15232.34 709
15233.51 725
15234.67 747
15235.84 745
15237.00 738
15238.16 686
15239.33 739
15240.49 766
15241.66 739
15242.82 707
15243.99 693
15245.15 675
15246.32 667
15247.48 662
15248.65 666
15249.81 666
15250.98 643
15252.14 625
15253.31 656
15254.47 646
15255.64 649
15256.80 616
15257.97 645
15259.13 655
15260.30 617
15261.46 626
15262.63 633
15263.80 639
15264.96 600
15266.13 627
15267.29 599
15268.46 651
15269.62 649
15270.79 638
15271.96 606
15273.12 617
15274.29 642
15275.45 609
15276.62 610
15277.79 581
15278.95 584
15280.12 592
15281.28 588
15282.45 579
15283.62 581
15284.78 599
15285.95 605
15287.12 596
15288.28 620
15289.45 590
15290.62 607
15291.78 614
15292.95 663
15294.12 630
15295.28 582
15296.45 612
15297.62 622
15298.78 604
15299.95 603
15301.12 621
15302.28 633
15303.45 648
15304.62 570
15305.78 587
15306.95 585
15308.12 596
15309.29 658
15310.45 631
15311.62 593
15312.79 601
15313.96 606
15315.12 627
15316.29 582
15317.46 596
15318.63 624
15319.79 631
15320.96 582
15322.13 578
15323.30 593
15324.46 605
15325.63 648
15326.80 584
15327.97 612
15329.14 626
15330.30 606
15331.47 611
15332.64 606
15333.81 624
15334.98 635
15336.14 673
15337.31 606
15338.48 602
15339.65 586
15340.82 614
15341.99 639
15343.16 611
15344.32 583
15345.49 594
15346.66 634
15347.83 612
15349.00 664
15350.17 695
15351.34 652
15352.51 619
15353.67 626
15354.84 639
15356.01 613
15357.18 642
15358.35 642
15359.52 622
15360.69 643
15361.86 660
15363.03 654
15364.20 659
15365.37 664
15366.54 629
15367.71 663
15368.87 648
15370.04 635
15371.21 657
15372.38 652
15373.55 678
15374.72 609
15375.89 638
15377.06 652
15378.23 674
15379.40 685
15380.57 668
15381.74 662
15382.91 638
15384.08 665
15385.25 698
15386.42 655
15387.59 694
15388.76 663
15389.93 678
15391.10 672
15392.27 698
15393.44 686
15394.62 659
15395.79 664
15396.96 627
15398.13 634
15399.30 649
15400.47 641
15401.64 655
15402.81 651
15403.98 634
15405.15 634
15406.32 641
15407.49 632
15408.66 596
15409.84 558
15411.01 600
15412.18 588
15413.35 614
15414.52 595
15415.69 593
15416.86 608
15418.03 569
15419.21 566
15420.38 607
15421.55 602
15422.72 600
15423.89 616
15425.06 596
15426.24 574
15427.41 621
15428.58 644
15429.75 559
15430.92 551
15432.09 585
15433.27 557
15434.44 594
15435.61 608
15436.78 598
15437.96 587
15439.13 619
15440.30 588
15441.47 569
15442.64 575
15443.82 565
15444.99 569
15446.16 578
15447.33 558
15448.51 566
15449.68 564
15450.85 598
15452.02 579
15453.20 610
15454.37 582
15455.54 570
15456.72 571
15457.89 580
15459.06 575
15460.23 576
15461.41 568
15462.58 584
15463.75 606
15464.93 562
15466.10 553
15467.27 596
15468.45 582
15469.62 554
15470.79 570
15471.97 568
15473.14 569
15474.31 594
15475.49 593
15476.66 615
15477.83 585
15479.01 610
15480.18 569
15481.36 612
15482.53 579
15483.70 593
15484.88 590
15486.05 627
15487.23 610
15488.40 588
15489.57 581
15490.75 601
15491.92 590
15493.10 596
15494.27 574
15495.44 604
15496.62 610
15497.79 593
15498.97 608
15500.14 585
15501.32 593
15502.49 602
15503.67 609
15504.84 621
15506.02 584
15507.19 635
15508.36 623
15509.54 604
15510.71 603
15511.89 593
15513.06 617
15514.24 615
15515.41 613
15516.59 649
15517.77 619
15518.94 624
15520.12 632
15521.29 612
15522.47 605
15523.64 596
15524.82 608
15525.99 616
15527.17 630
15528.34 583
15529.52 615
15530.69 609
15531.87 635
15533.05 616
15534.22 629
15535.40 650
15536.57 614
15537.75 615
15538.93 669
15540.10 647
15541.28 644
15542.45 633
15543.63 630
15544.81 639
15545.98 625
15547.16 655
15548.33 624
15549.51 652
15550.69 647
15551.86 641
15553.04 661
15554.22 645
15555.39 668
15556.57 667
15557.75 625
15558.92 636
15560.10 639
15561.28 677
15562.45 668
15563.63 657
15564.81 666
15565.99 662
15567.16 656
15568.34 647
15569.52 685
15570.69 696
15571.87 694
15573.05 677
15574.23 677
15575.40 690
15576.58 701
15577.76 661
15578.93 718
15580.11 682
15581.29 705
15582.47 720
15583.65 717
15584.82 740
15586.00 738
15587.18 735
15588.36 701
15589.53 727
15590.71 740
15591.89 722
15593.07 744
15594.25 756
15595.42 769
15596.60 753
15597.78 789
15598.96 778
15600.14 753
15601.32 781
15602.49 787
15603.67 786
15604.85 778
15606.03 753
15607.21 795
15608.39 821
15609.56 818
15610.74 770
15611.92 785
15613.10 809
15614.28 823
15615.46 827
15616.64 856
15617.82 895
15619.00 876
15620.17 871
15621.35 847
15622.53 850
15623.71 832
15624.89 817
15626.07 852
15627.25 847
15628.43 875
15629.61 893
15630.79 855
15631.97 876
15633.15 880
15634.33 872
15635.51 881
15636.69 883
15637.87 919
15639.05 911
15640.22 907
15641.40 904
15642.58 909
15643.76 925
15644.94 976
15646.12 947
15647.30 946
15648.48 894
15649.66 932
15650.85 949
15652.03 925
15653.21 917
15654.39 925
15655.57 951
15656.75 918
15657.93 908
15659.11 930
15660.29 939
15661.47 908
15662.65 947
15663.83 962
15665.01 927
15666.19 921
15667.37 933
15668.55 894
15669.73 918
15670.92 884
15672.10 882
15673.28 913
15674.46 886
15675.64 879
15676.82 914
15678.00 908
15679.18 877
15680.36 902
15681.55 862
15682.73 871
15683.91 913
15685.09 881
15686.27 880
15687.45 854
15688.63 899
15689.82 921
15691.00 928
15692.18 883
15693.36 886
15694.54 929
15695.73 922
15696.91 924
15698.09 937
15699.27 936
15700.45 944
15701.64 928
15702.82 920
15704.00 942
15705.18 945
15706.36 968
15707.55 973
15708.73 962
15709.91 980
15711.09 994
15712.28 989
15713.46 985
15714.64 1011
15715.82 1018
15717.01 1007
15718.19 978
15719.37 978
15720.55 1051
15721.74 1010
15722.92 1027
15724.10 1020
15725.29 1040
15726.47 1070
15727.65 1050
15728.84 1092
15730.02 1072
15731.20 1110
15732.39 1129
15733.57 1120
15734.75 1111
15735.94 1094
15737.12 1111
15738.30 1111
15739.49 1104
15740.67 1140
15741.85 1130
15743.04 1132
15744.22 1159
15745.40 1108
15746.59 1171
15747.77 1196
15748.96 1164
15750.14 1165
15751.32 1160
15752.51 1166
15753.69 1181
15754.88 1131
15756.06 1111
15757.24 1132
15758.43 1109
15759.61 1084
15760.80 1131
15761.98 1080
15763.17 1099
15764.35 1115
15765.53 1104
15766.72 1054
15767.90 1056
15769.09 1069
15770.27 1038
15771.46 1030
15772.64 1014
15773.83 1028
15775.01 1039
15776.20 1030
15777.38 1032
15778.57 1039
15779.75 974
15780.94 1001
15782.12 986
15783.31 928
15784.49 945
15785.68 917
15786.86 947
15788.05 939
15789.23 946
15790.42 924
15791.60 983
15792.79 897
15793.98 925
15795.16 915
15796.35 905
15797.53 876
15798.72 891
15799.90 920
15801.09 875
15802.28 904
15803.46 880
15804.65 877
15805.83 890
15807.02 886
15808.21 846
15809.39 859
15810.58 878
15811.76 892
15812.95 836
15814.14 882
15815.32 861
15816.51 858
15817.70 842
15818.88 846
15820.07 866
15821.26 837
15822.44 848
15823.63 851
15824.82 872
15826.00 845
15827.19 852
15828.38 811
15829.56 812
15830.75 834
15831.94 862
15833.12 833
15834.31 896
15835.50 884
15836.69 835
15837.87 824
15839.06 835
15840.25 848
15841.44 850
15842.62 813
15843.81 814
15845.00 864
15846.18 866
15847.37 909
15848.56 878
15849.75 874
15850.94 880
15852.12 873
15853.31 857
15854.50 872
15855.69 869
15856.87 865
15858.06 891
15859.25 908
15860.44 894
15861.63 909
15862.81 903
15864.00 869
15865.19 930
15866.38 918
15867.57 920
15868.76 877
15869.94 907
15871.13 918
15872.32 926
15873.51 936
15874.70 935
15875.89 970
15877.08 942
15878.26 913
15879.45 923
15880.64 953
15881.83 931
15883.02 977
15884.21 968
15885.40 895
15886.59 924
15887.78 956
15888.97 949
15890.15 941
15891.34 942
15892.53 987
15893.72 973
15894.91 973
15896.10 965
15897.29 955
15898.48 989
15899.67 996
15900.86 1009
15902.05 966
15903.24 983
15904.43 1031
15905.62 995
15906.81 991
15908.00 943
15909.19 935
15910.38 982
15911.57 992
15912.76 982
15913.95 959
15915.14 1019
15916.33 991
15917.52 916
15918.71 970
15919.90 986
15921.09 914
15922.28 921
15923.47 954
15924.66 945
15925.85 961
15927.04 927
15928.23 931
15929.42 895
15930.61 898
15931.80 880
15932.99 867
15934.18 863
15935.38 857
15936.57 888
15937.76 865
15938.95 855
15940.14 859
15941.33 861
15942.52 808
15943.71 810
15944.90 794
15946.10 770
15947.29 776
15948.48 790
15949.67 776
15950.86 749
15952.05 751
15953.24 756
15954.44 791
15955.63 769
15956.82 752
15958.01 720
15959.20 718
15960.39 702
15961.59 723
15962.78 670
15963.97 702
15965.16 688
15966.35 687
15967.55 721
15968.74 685
15969.93 672
15971.12 625
15972.31 669
15973.51 665
15974.70 667
15975.89 632
15977.08 685
15978.28 647
15979.47 649
15980.66 683
15981.85 661
15983.05 680
15984.24 682
15985.43 676
15986.62 647
15987.82 669
15989.01 640
15990.20 662
15991.40 646
15992.59 661
15993.78 651
15994.98 629
15996.17 623
15997.36 665
15998.55 632
15999.75 632
16000.94 626
16002.13 654
16003.33 674
16004.52 610
16005.72 637
16006.91 618
16008.10 650
16009.30 624
16010.49 610
16011.68 605
16012.88 665
16014.07 618
16015.26 628
16016.46 623
16017.65 639
16018.85 621
16020.04 594
16021.23 596
16022.43 623
16023.62 636
16024.82 617
16026.01 642
16027.21 601
16028.40 589
16029.59 622
16030.79 588
16031.98 573
16033.18 599
16034.37 610
16035.57 637
16036.76 578
16037.96 560
16039.15 588
16040.35 612
16041.54 601
16042.73 569
16043.93 616
16045.12 607
16046.32 578
16047.51 565
16048.71 588
16049.91 618
16051.10 586
16052.30 582
16053.49 595
16054.69 599
16055.88 561
16057.08 570
16058.27 576
16059.47 597
16060.66 574
16061.86 589
16063.05 578
16064.25 585
16065.45 570
16066.64 586
16067.84 590
16069.03 593
16070.23 588
16071.42 557
16072.62 579
16073.82 564
16075.01 563
16076.21 567
16077.41 571
16078.60 580
16079.80 561
16080.99 555
16082.19 591
16083.39 581
16084.58 524
16085.78 559
16086.98 544
16088.17 544
16089.37 568
16090.57 535
16091.76 525
16092.96 547
16094.16 561
16095.35 543
16096.55 526
16097.75 552
16098.94 549
16100.14 555
16101.34 535
16102.53 551
16103.73 529
16104.93 549
16106.13 543
16107.32 516
16108.52 516
16109.72 531
16110.92 534
16112.11 542
16113.31 546
16114.51 546
16115.71 533
16116.90 508
16118.10 504
16119.30 518
16120.50 533
16121.69 518
16122.89 528
16124.09 532
16125.29 501
16126.49 521
16127.68 516
16128.88 505
16130.08 507
16131.28 516
16132.48 486
16133.67 502
16134.87 466
16136.07 522
16137.27 492
16138.47 492
16139.67 481
16140.86 508
16142.06 509
16143.26 494
16144.46 506
16145.66 483
16146.86 519
16148.06 469
16149.26 494
16150.45 513
16151.65 512
16152.85 489
16154.05 474
16155.25 486
16156.45 464
16157.65 472
16158.85 486
16160.05 470
16161.25 528
16162.45 473
16163.64 470
16164.84 496
16166.04 521
16167.24 525
16168.44 502
16169.64 484
16170.84 487
16172.04 518
16173.24 494
16174.44 522
16175.64 486
16176.84 477
16178.04 497
16179.24 507
16180.44 492
16181.64 489
16182.84 477
16184.04 448
16185.24 492
16186.44 518
16187.64 504
16188.84 487
16190.04 512
16191.24 498
16192.44 477
16193.64 482
16194.84 493
16196.04 484
16197.24 488
16198.44 507
16199.65 498
16200.85 479
16202.05 515
16203.25 524
16204.45 497
16205.65 495
16206.85 455
16208.05 485
16209.25 471
16210.45 495
16211.65 509
16212.86 549
16214.06 488
16215.26 503
16216.46 510
16217.66 527
16218.86 512
16220.06 485
16221.27 511
16222.47 495
16223.67 546
16224.87 523
16226.07 522
16227.27 487
16228.48 536
16229.68 506
16230.88 528
16232.08 538
16233.28 557
16234.48 514
16235.69 539
16236.89 521
16238.09 526
16239.29 539
16240.50 529
16241.70 498
16242.90 524
16244.10 533
16245.30 553
16246.51 531
16247.71 510
16248.91 533
16250.11 561
16251.32 575
16252.52 506
16253.72 522
16254.92 527
16256.13 533
16257.33 534
16258.53 528
16259.74 555
16260.94 489
16262.14 509
16263.35 529
16264.55 576
16265.75 560
16266.95 563
16268.16 539
16269.36 548
16270.56 556
16271.77 552
16272.97 560
16274.17 596
16275.38 592
16276.58 557
16277.79 540
16278.99 547
16280.19 572
16281.40 613
16282.60 586
16283.80 566
16285.01 581
16286.21 592
16287.42 598
16288.62 581
16289.82 609
16291.03 611
16292.23 576
16293.44 607
16294.64 591
16295.84 587
16297.05 608
16298.25 606
16299.46 605
16300.66 589
16301.87 558
16303.07 608
16304.27 562
16305.48 614
16306.68 570
16307.89 599
16309.09 599
16310.30 574
16311.50 550
16312.71 570
16313.91 574
16315.12 579
16316.32 552
16317.53 531
16318.73 541
16319.94 524
16321.14 536
16322.35 537
16323.55 541
16324.76 549
16325.96 547
16327.17 542
16328.38 519
16329.58 506
16330.79 533
16331.99 545
16333.20 536
16334.40 496
16335.61 530
16336.81 530
16338.02 499
16339.23 522
16340.43 500
16341.64 516
16342.84 494
16344.05 485
16345.26 490
16346.46 459
16347.67 485
16348.87 495
16350.08 500
16351.29 479
16352.49 500
16353.70 515
16354.91 513
16356.11 456
16357.32 468
16358.53 509
16359.73 520
16360.94 486
16362.15 510
16363.35 463
16364.56 497
16365.77 477
16366.97 513
16368.18 503
16369.39 461
16370.59 475
16371.80 495
16373.01 487
16374.21 477
16375.42 499
16376.63 480
16377.84 473
16379.04 421
16380.25 468
16381.46 469
16382.67 471
16383.87 450
16385.08 462
16386.29 491
16387.50 469
16388.70 439
16389.91 475
16391.12 457
16392.33 474
16393.53 471
16394.74 446
16395.95 461
16397.16 459
16398.37 506
16399.57 461
16400.78 449
16401.99 457
16403.20 467
16404.41 488
16405.62 487
16406.82 448
16408.03 455
16409.24 437
16410.45 418
16411.66 489
16412.87 455
16414.07 475
16415.28 453
16416.49 461
16417.70 434
16418.91 446
16420.12 468
16421.33 486
16422.54 486
16423.75 471
16424.95 461
16426.16 460
16427.37 428
16428.58 475
16429.79 455
16431.00 471
16432.21 442
16433.42 427
16434.63 490
16435.84 452
16437.05 460
16438.26 450
16439.47 454
16440.68 464
16441.88 475
16443.09 472
16444.30 456
16445.51 420
16446.72 457
16447.93 459
16449.14 464
16450.35 475
16451.56 441
16452.77 481
16453.98 434
16455.19 461
16456.40 435
16457.61 469
16458.82 476
16460.03 450
16461.24 441
16462.45 444
16463.67 461
16464.88 401
16466.09 464
16467.30 464
16468.51 475
16469.72 458
16470.93 468
16472.14 472
16473.35 464
16474.56 457
16475.77 464
16476.98 459
16478.19 445
16479.40 423
16480.62 456
16481.83 439
16483.04 449
16484.25 470
16485.46 432
16486.67 466
16487.88 430
16489.09 474
16490.31 440
16491.52 458
16492.73 421
16493.94 427
16495.15 468
16496.36 459
16497.57 443
16498.79 448
16500.00 469
16501.21 444
16502.42 464
16503.63 451
16504.85 460
16506.06 385
16507.27 432
16508.48 421
16509.69 437
16510.91 445
16512.12 430
16513.33 437
16514.54 473
16515.76 434
16516.97 431
16518.18 441
16519.39 419
16520.60 431
16521.82 458
16523.03 445
16524.24 460
16525.46 504
16526.67 446
16527.88 462
16529.09 460
16530.31 447
16531.52 455
16532.73 453
16533.95 442
16535.16 472
16536.37 463
16537.58 454
16538.80 475
16540.01 453
16541.22 494
16542.44 438
16543.65 446
16544.86 454
16546.08 445
16547.29 442
16548.50 491
16549.72 492
16550.93 467
16552.15 460
16553.36 466
16554.57 456
16555.79 472
16557.00 466
16558.21 475
16559.43 428
16560.64 457
16561.86 471
16563.07 480
16564.28 417
16565.50 420
16566.71 479
16567.93 476
16569.14 474
16570.36 469
16571.57 472
16572.78 475
16574.00 457
16575.21 473
16576.43 455
16577.64 454
16578.86 460
16580.07 496
16581.29 488
16582.50 484
16583.72 438
16584.93 468
16586.15 477
16587.36 468
16588.58 463
16589.79 509
16591.01 467
16592.22 484
16593.44 445
16594.65 452
16595.87 421
16597.08 469
16598.30 492
16599.51 448
16600.73 439
16601.94 409
16603.16 477
16604.37 479
16605.59 469
16606.81 449
16608.02 466
16609.24 451
16610.45 475
16611.67 445
16612.89 470
16614.10 452
16615.32 463
16616.53 456
16617.75 453
16618.97 436
16620.18 412
16621.40 441
16622.61 412
16623.83 437
16625.05 432
16626.26 450
16627.48 431
16628.70 441
16629.91 461
16631.13 459
16632.35 426
16633.56 427
16634.78 425
16636.00 435
16637.21 446
16638.43 481
16639.65 459
16640.86 412
16642.08 444
16643.30 429
16644.51 426
16645.73 452
16646.95 402
16648.17 400
16649.38 420
16650.60 443
16651.82 434
16653.03 446
16654.25 413
16655.47 426
16656.69 431
16657.90 444
16659.12 412
16660.34 411
16661.56 440
16662.77 446
16663.99 408
16665.21 445
16666.43 430
16667.65 432
16668.86 436
16670.08 409
16671.30 395
16672.52 389
16673.74 409
16674.95 417
16676.17 398
16677.39 419
16678.61 432
16679.83 419
16681.05 442
16682.26 407
16683.48 409
16684.70 427
16685.92 461
16687.14 381
16688.36 423
16689.58 421
16690.79 443
16692.01 409
16693.23 435
16694.45 412
16695.67 391
16696.89 404
16698.11 414
16699.33 408
16700.55 404
16701.76 428
16702.98 421
16704.20 465
16705.42 409
16706.64 387
16707.86 414
16709.08 419
16710.30 409
16711.52 396
16712.74 413
16713.96 422
16715.18 439
16716.40 437
16717.62 436
16718.84 409
16720.06 432
16721.28 428
16722.50 428
16723.72 420
16724.94 424
16726.16 416
16727.38 431
16728.60 449
16729.82 427
16731.04 424
16732.26 397
16733.48 422
16734.70 415
16735.92 420
16737.14 430
16738.36 443
16739.58 430
16740.80 441
16742.02 395
16743.24 434
16744.46 402
16745.68 429
16746.90 424
16748.12 456
16749.35 434
16750.57 419
16751.79 460
16753.01 429
16754.23 414
16755.45 414
16756.67 457
16757.89 444
16759.11 432
16760.33 443
16761.56 420
16762.78 436
16764.00 440
16765.22 415
16766.44 432
16767.66 456
16768.88 434
16770.11 436
16771.33 458
16772.55 437
16773.77 444
16774.99 445
16776.22 471
16777.44 438
16778.66 433
16779.88 435
16781.10 436
16782.33 429
16783.55 424
16784.77 467
16785.99 457
16787.21 411
16788.44 473
16789.66 439
16790.88 448
16792.10 447
16793.33 444
16794.55 446
16795.77 440
16796.99 421
16798.22 465
16799.44 456
16800.66 439
16801.88 451
16803.11 418
16804.33 436
16805.55 433
16806.78 442
16808.00 444
16809.22 466
16810.44 457
16811.67 466
16812.89 473
16814.11 447
16815.34 476
16816.56 517
16817.78 488
16819.01 491
16820.23 459
16821.45 500
16822.68 487
16823.90 467
16825.13 483
16826.35 466
16827.57 485
16828.80 494
16830.02 522
16831.24 495
16832.47 513
16833.69 499
16834.92 525
16836.14 520
16837.36 498
16838.59 495
16839.81 541
16841.04 528
16842.26 531
16843.48 554
16844.71 532
16845.93 521
16847.16 511
16848.38 579
16849.61 567
16850.83 554
16852.06 558
16853.28 577
16854.51 612
16855.73 613
16856.95 609
16858.18 589
16859.40 596
16860.63 612
16861.85 608
16863.08 598
16864.30 610
16865.53 623
16866.75 666
16867.98 632
16869.21 642
16870.43 656
16871.66 624
16872.88 620
16874.11 633
16875.33 635
16876.56 668
16877.78 653
16879.01 661
16880.23 664
16881.46 665
16882.69 648
16883.91 664
16885.14 677
16886.36 672
16887.59 661
16888.81 663
16890.04 673
16891.27 626
16892.49 653
16893.72 622
16894.94 637
16896.17 616
16897.40 596
16898.62 619
16899.85 633
16901.08 618
16902.30 574
16903.53 592
16904.76 602
16905.98 602
16907.21 623
16908.44 586
16909.66 544
16910.89 568
16912.12 564
16913.34 574
16914.57 574
16915.80 585
16917.02 597
16918.25 570
16919.48 551
16920.70 563
16921.93 573
16923.16 524
16924.39 498
16925.61 502
16926.84 517
16928.07 502
16929.30 551
16930.52 538
16931.75 551
16932.98 508
16934.21 520
16935.43 555
16936.66 533
16937.89 514
16939.12 517
16940.34 503
16941.57 487
16942.80 483
16944.03 486
16945.26 484
16946.48 502
16947.71 480
16948.94 483
16950.17 488
16951.40 487
16952.62 466
16953.85 491
16955.08 515
16956.31 466
16957.54 482
16958.77 459
16959.99 473
16961.22 443
16962.45 448
16963.68 475
16964.91 476
16966.14 465
16967.37 463
16968.60 449
16969.82 448
16971.05 453
16972.28 469
16973.51 458
16974.74 439
16975.97 451
16977.20 450
16978.43 438
16979.66 434
16980.89 450
16982.11 485
16983.34 476
16984.57 457
16985.80 422
16987.03 419
16988.26 439
16989.49 479
16990.72 444
16991.95 431
16993.18 442
16994.41 463
16995.64 446
16996.87 465
16998.10 455
16999.33 452
17000.56 460
17001.79 433
17003.02 446
17004.25 453
17005.48 437
17006.71 458
17007.94 461
17009.17 442
17010.40 433
17011.63 448
17012.86 446
17014.09 465
17015.32 442
17016.55 445
17017.78 447
17019.01 418
17020.25 443
17021.48 434
17022.71 434
17023.94 445
17025.17 438
17026.40 403
17027.63 440
17028.86 434
17030.09 440
17031.32 420
17032.55 440
17033.79 423
17035.02 451
17036.25 441
17037.48 431
17038.71 396
17039.94 421
17041.17 427
17042.41 410
17043.64 400
17044.87 418
17046.10 441
17047.33 419
17048.56 420
17049.80 437
17051.03 419
17052.26 410
17053.49 408
17054.72 413
17055.95 385
17057.19 404
17058.42 404
17059.65 401
17060.88 395
17062.12 417
17063.35 381
17064.58 406
17065.81 378
17067.04 381
17068.28 379
17069.51 406
17070.74 390
17071.97 403
17073.21 418
17074.44 397
17075.67 384
17076.90 386
17078.14 380
17079.37 379
17080.60 404
17081.84 390
17083.07 379
17084.30 361
17085.54 374
17086.77 415
17088.00 376
17089.23 390
17090.47 385
17091.70 402
17092.93 364
17094.17 371
17095.40 359
17096.63 383
17097.87 390
17099.10 358
17100.34 373
17101.57 414
17102.80 369
17104.04 352
17105.27 398
17106.50 398
17107.74 371
17108.97 348
17110.21 384
17111.44 372
17112.67 342
17113.91 382
17115.14 383
17116.38 360
17117.61 371
17118.84 373
17120.08 392
17121.31 372
17122.55 341
17123.78 354
17125.02 351
17126.25 369
17127.48 360
17128.72 356
17129.95 358
17131.19 357
17132.42 370
17133.66 336
17134.89 335
17136.13 394
17137.36 355
17138.60 345
17139.83 333
17141.07 343
17142.30 372
17143.54 343
17144.77 367
17146.01 335
17147.24 362
17148.48 370
17149.71 365
17150.95 394
17152.19 336
17153.42 329
17154.66 344
17155.89 363
17157.13 387
17158.36 341
17159.60 331
17160.83 357
17162.07 334
17163.31 350
17164.54 310
17165.78 366
17167.01 381
17168.25 353
17169.49 351
17170.72 334
17171.96 345
17173.19 341
17174.43 342
17175.67 343
17176.90 368
17178.14 339
17179.38 340
17180.61 331
17181.85 327
17183.09 336
17184.32 357
17185.56 345
17186.80 340
17188.03 349
17189.27 339
17190.51 364
17191.74 359
17192.98 339
17194.22 342
17195.45 361
17196.69 368
17197.93 379
17199.16 361
17200.40 317
17201.64 328
17202.88 350
17204.11 349
17205.35 367
17206.59 323
17207.83 336
17209.06 367
17210.30 360
17211.54 346
17212.78 365
17214.01 353
17215.25 372
17216.49 362
17217.73 338
17218.96 318
17220.20 316
17221.44 364
17222.68 340
17223.92 325
17225.15 352
17226.39 362
17227.63 331
17228.87 326
17230.11 350
17231.35 352
17232.58 326
17233.82 347
17235.06 339
17236.30 334
17237.54 348
17238.78 332
17240.01 316
17241.25 348
17242.49 300
17243.73 336
17244.97 350
17246.21 320
17247.45 313
17248.69 332
17249.93 324
17251.16 347
17252.40 346
17253.64 361
17254.88 340
17256.12 348
17257.36 335
17258.60 355
17259.84 359
17261.08 355
17262.32 367
17263.56 362
17264.80 357
17266.04 365
17267.28 382
17268.51 355
17269.75 357
17270.99 341
17272.23 345
17273.47 336
17274.71 353
17275.95 374
17277.19 381
17278.43 358
17279.67 338
17280.91 335
17282.15 357
17283.39 342
17284.63 365
17285.87 353
17287.11 343
17288.35 336
17289.60 334
17290.84 355
17292.08 331
17293.32 335
17294.56 363
17295.80 352
17297.04 345
17298.28 353
17299.52 377
17300.76 355
17302.00 357
17303.24 348
17304.48 362
17305.72 370
17306.96 372
17308.21 342
17309.45 359
17310.69 316
17311.93 338
17313.17 348
17314.41 374
17315.65 344
17316.89 309
17318.14 342
17319.38 332
17320.62 323
17321.86 316
17323.10 358
17324.34 348
17325.59 329
17326.83 346
17328.07 330
17329.31 324
17330.55 345
17331.79 334
17333.04 328
17334.28 331
17335.52 328
17336.76 355
17338.00 360
17339.25 320
17340.49 330
17341.73 328
17342.97 336
17344.22 345
17345.46 321
17346.70 329
17347.94 304
17349.19 310
17350.43 343
17351.67 357
17352.91 340
17354.16 347
17355.40 348
17356.64 329
17357.88 329
17359.13 349
17360.37 347
17361.61 349
17362.86 340
17364.10 321
17365.34 368
17366.58 316
17367.83 332
17369.07 334
17370.31 345
17371.56 335
17372.80 341
17374.04 365
17375.29 351
17376.53 306
17377.78 345
17379.02 344
17380.26 328
17381.51 356
17382.75 342
17383.99 339
17385.24 327
17386.48 339
17387.72 331
17388.97 312
17390.21 321
17391.46 319
17392.70 337
17393.94 343
17395.19 313
17396.43 328
17397.68 335
17398.92 328
17400.17 309
17401.41 328
17402.65 336
17403.90 332
17405.14 330
17406.39 298
17407.63 333
17408.88 318
17410.12 312
17411.37 321
17412.61 333
17413.86 347
17415.10 361
17416.35 326
17417.59 328
17418.84 324
17420.08 317
17421.33 352
17422.57 318
17423.82 316
17425.06 338
17426.31 361
17427.55 340
17428.80 343
17430.04 356
17431.29 356
17432.53 332
17433.78 322
17435.03 351
17436.27 328
17437.52 358
17438.76 334
17440.01 350
17441.25 320
17442.50 339
17443.75 338
17444.99 356
17446.24 346
17447.48 335
17448.73 359
17449.98 325
17451.22 320
17452.47 359
17453.71 342
17454.96 349
17456.21 354
17457.45 351
17458.70 356
17459.95 338
17461.19 331
17462.44 327
17463.69 349
17464.93 328
17466.18 343
17467.43 367
17468.67 357
17469.92 322
17471.17 329
17472.41 346
17473.66 356
17474.91 357
17476.15 342
17477.40 373
17478.65 353
17479.90 356
17481.14 351
17482.39 344
17483.64 347
17484.88 332
17486.13 361
17487.38 371
17488.63 365
17489.87 360
17491.12 354
17492.37 356
17493.62 384
17494.86 372
17496.11 367
17497.36 338
17498.61 361
17499.86 347
17501.10 344
17502.35 346
17503.60 363
17504.85 331
17506.10 331
17507.34 348
17508.59 376
17509.84 354
17511.09 343
17512.34 350
17513.59 386
17514.83 402
17516.08 344
17517.33 346
17518.58 359
17519.83 340
17521.08 375
17522.33 368
17523.57 360
17524.82 393
17526.07 369
17527.32 364
17528.57 356
17529.82 386
17531.07 372
17532.32 366
17533.57 369
17534.82 371
17536.06 373
17537.31 376
17538.56 390
17539.81 385
17541.06 378
17542.31 393
17543.56 400
17544.81 383
17546.06 399
17547.31 341
17548.56 390
17549.81 393
17551.06 393
17552.31 380
17553.56 363
17554.81 406
17556.06 392
17557.31 359
17558.56 369
17559.81 376
17561.06 386
17562.31 365
17563.56 359
17564.81 389
17566.06 401
17567.31 402
17568.56 394
17569.81 425
17571.06 392
17572.31 379
17573.56 385
17574.81 386
17576.06 406
17577.31 412
17578.56 411
17579.81 409
17581.06 393
17582.31 416
17583.57 409
17584.82 406
17586.07 388
17587.32 380
17588.57 393
17589.82 415
17591.07 391
17592.32 372
17593.57 420
17594.83 379
17596.08 423
17597.33 414
17598.58 371
17599.83 393
17601.08 387
17602.33 402
17603.59 425
17604.84 429
17606.09 422
17607.34 425
17608.59 402
17609.84 405
17611.10 434
17612.35 410
17613.60 399
17614.85 436
17616.10 415
17617.36 435
17618.61 387
17619.86 400
17621.11 418
17622.36 425
17623.62 433
17624.87 401
17626.12 405
17627.37 438
17628.63 427
17629.88 420
17631.13 399
17632.38 406
17633.64 417
17634.89 415
17636.14 405
17637.39 434
17638.65 411
17639.90 407
17641.15 404
17642.41 395
17643.66 421
17644.91 406
17646.17 415
17647.42 410
17648.67 458
17649.92 418
17651.18 392
17652.43 413
17653.68 405
17654.94 412
17656.19 367
17657.44 398
17658.70 391
17659.95 386
17661.21 409
17662.46 398
17663.71 391
17664.97 394
17666.22 415
17667.47 389
17668.73 397
17669.98 373
17671.24 393
17672.49 405
17673.74 382
17675.00 386
17676.25 366
17677.51 390
17678.76 391
17680.02 373
17681.27 377
17682.52 376
17683.78 356
17685.03 394
17686.29 358
17687.54 340
17688.80 375
17690.05 354
17691.31 376
17692.56 364
17693.82 373
17695.07 358
17696.32 358
17697.58 376
17698.83 380
17700.09 376
17701.34 386
17702.60 361
17703.86 363
17705.11 359
17706.37 346
17707.62 353
17708.88 381
17710.13 372
17711.39 351
17712.64 360
17713.90 365
17715.15 357
17716.41 358
17717.66 363
17718.92 367
17720.18 375
17721.43 349
17722.69 361
17723.94 355
17725.20 352
17726.45 344
17727.71 380
17728.97 361
17730.22 363
17731.48 365
17732.74 365
17733.99 343
17735.25 340
17736.50 339
17737.76 369
17739.02 365
17740.27 342
17741.53 361
17742.79 367
17744.04 371
17745.30 375
17746.56 370
17747.81 360
17749.07 383
17750.33 391
17751.58 398
17752.84 352
17754.10 348
17755.35 355
17756.61 399
17757.87 397
17759.12 379
17760.38 352
17761.64 363
17762.90 345
17764.15 385
17765.41 367
17766.67 387
17767.93 379
17769.18 384
17770.44 378
17771.70 338
17772.96 352
17774.21 351
17775.47 369
17776.73 374
17777.99 355
17779.24 357
17780.50 385
17781.76 377
17783.02 363
17784.28 367
17785.53 356
17786.79 338
17788.05 387
17789.31 375
17790.57 370
17791.82 339
17793.08 321
17794.34 380
17795.60 324
17796.86 327
17798.12 334
17799.37 346
17800.63 324
17801.89 362
17803.15 351
17804.41 349
17805.67 337
17806.93 364
17808.19 351
17809.44 324
17810.70 339
17811.96 323
17813.22 317
17814.48 299
17815.74 321
17817.00 332
17818.26 326
17819.52 362
17820.78 331
17822.04 342
17823.29 331
17824.55 345
17825.81 352
17827.07 352
17828.33 339
17829.59 327
17830.85 329
17832.11 326
17833.37 335
17834.63 340
17835.89 337
17837.15 311
17838.41 329
17839.67 335
17840.93 319
17842.19 325
17843.45 351
17844.71 333
17845.97 303
17847.23 318
17848.49 315
17849.75 310
17851.01 331
17852.27 326
17853.53 333
17854.79 297
17856.05 314
17857.31 298
17858.57 310
17859.84 290
17861.10 294
17862.36 315
17863.62 311
17864.88 289
17866.14 282
17867.40 326
17868.66 300
17869.92 314
17871.18 329
17872.44 319
17873.71 294
17874.97 316
17876.23 314
17877.49 314
17878.75 293
17880.01 305
17881.27 297
17882.53 314
17883.80 294
17885.06 323
17886.32 307
17887.58 303
17888.84 318
17890.10 303
17891.37 297
17892.63 286
17893.89 303
17895.15 303
17896.41 305
17897.67 294
17898.94 306
17900.20 308
17901.46 293
17902.72 309
17903.99 329
17905.25 303
17906.51 307
17907.77 318
17909.03 295
17910.30 319
17911.56 289
17912.82 303
17914.08 288
17915.35 293
17916.61 331
17917.87 304
17919.14 302
17920.40 307
17921.66 302
17922.92 310
17924.19 311
17925.45 306
17926.71 325
17927.98 298
17929.24 299
17930.50 296
17931.76 314
17933.03 276
17934.29 291
17935.55 285
17936.82 282
17938.08 297
17939.34 290
17940.61 300
17941.87 303
17943.14 289
17944.40 291
17945.66 301
17946.93 282
17948.19 295
17949.45 288
17950.72 287
17951.98 323
17953.25 309
17954.51 304
17955.77 273
17957.04 288
17958.30 282
17959.57 298
17960.83 309
17962.09 305
17963.36 286
17964.62 300
17965.89 274
17967.15 296
17968.42 282
17969.68 317
17970.95 320
17972.21 306
17973.47 318
17974.74 284
17976.00 296
17977.27 297
17978.53 297
17979.80 291
17981.06 282
17982.33 287
17983.59 308
17984.86 298
17986.12 294
17987.39 266
17988.65 294
17989.92 293
17991.18 293
17992.45 288
17993.71 282
17994.98 249
17996.25 309
17997.51 312
17998.78 312
18000.04 290
18001.31 289
18002.57 287
18003.84 306
18005.10 299
18006.37 328
18007.64 299
18008.90 307
18010.17 275
18011.43 258
18012.70 301
18013.97 304
18015.23 287
18016.50 290
18017.76 300
18019.03 293
18020.30 284
18021.56 292
18022.83 305
18024.10 318
18025.36 315
18026.63 309
18027.90 283
18029.16 282
18030.43 273
18031.70 283
18032.96 292
18034.23 296
18035.50 313
18036.76 306
18038.03 276
18039.30 310
18040.56 324
18041.83 273
18043.10 291
18044.37 292
18045.63 301
18046.90 265
18048.17 290
18049.43 282
18050.70 274
18051.97 306
18053.24 279
18054.50 285
18055.77 300
18057.04 292
18058.31 319
18059.57 315
18060.84 308
18062.11 304
18063.38 304
18064.65 296
18065.91 272
18067.18 291
18068.45 276
18069.72 298
18070.98 297
18072.25 302
18073.52 304
18074.79 321
18076.06 315
18077.33 331
18078.59 318
18079.86 315
18081.13 303
18082.40 297
18083.67 291
18084.94 300
18086.21 305
18087.47 323
18088.74 322
18090.01 326
18091.28 319
18092.55 303
18093.82 326
18095.09 289
18096.36 306
18097.62 287
18098.89 308
18100.16 325
18101.43 312
18102.70 303
18103.97 290
18105.24 327
18106.51 273
18107.78 301
18109.05 332
18110.32 342
18111.59 306
18112.86 322
18114.13 302
18115.40 307
18116.66 313
18117.93 325
18119.20 326
18120.47 327
18121.74 345
18123.01 312
18124.28 279
18125.55 288
18126.82 274
18128.09 296
18129.36 279
18130.63 284
18131.90 322
18133.17 303
18134.44 309
18135.71 297
18136.99 312
18138.26 304
18139.53 322
18140.80 313
18142.07 283
18143.34 287
18144.61 304
18145.88 303
18147.15 271
18148.42 284
18149.69 295
18150.96 308
18152.23 298
18153.50 291
18154.78 285
18156.05 260
18157.32 303
18158.59 290
18159.86 267
18161.13 263
18162.40 274
18163.67 308
18164.94 304
18166.22 286
18167.49 298
18168.76 309
18170.03 298
18171.30 293
18172.57 297
18173.85 321
18175.12 310
18176.39 307
18177.66 285
18178.93 306
18180.20 285
18181.48 291
18182.75 315
18184.02 289
18185.29 284
18186.56 315
18187.84 297
18189.11 319
18190.38 315
18191.65 313
18192.93 307
18194.20 295
18195.47 288
18196.74 313
18198.02 310
18199.29 281
18200.56 275
18201.83 272
18203.11 303
18204.38 277
18205.65 294
18206.92 289
18208.20 278
18209.47 302
18210.74 311
18212.02 304
18213.29 275
18214.56 264
18215.84 297
18217.11 291
18218.38 298
18219.65 282
18220.93 300
18222.20 288
18223.47 291
18224.75 294
18226.02 272
18227.30 275
18228.57 282
18229.84 303
18231.12 285
18232.39 298
18233.66 303
18234.94 306
18236.21 275
18237.48 288
18238.76 269
18240.03 265
18241.31 281
18242.58 266
18243.86 296
18245.13 278
18246.40 298
18247.68 294
18248.95 275
18250.23 283
18251.50 273
18252.77 281
18254.05 305
18255.32 293
18256.60 294
18257.87 278
18259.15 305
18260.42 292
18261.70 278
18262.97 287
18264.25 299
18265.52 301
18266.80 284
18268.07 278
18269.35 289
18270.62 276
18271.90 322
18273.17 331
18274.45 271
18275.72 278
18277.00 290
18278.27 303
18279.55 281
18280.82 287
18282.10 292
18283.37 280
18284.65 311
18285.93 300
18287.20 313
18288.48 277
18289.75 277
18291.03 290
18292.30 305
18293.58 272
18294.86 270
18296.13 296
18297.41 303
18298.68 279
18299.96 268
18301.24 275
18302.51 285
18303.79 290
18305.06 289
18306.34 317
18307.62 313
18308.89 284
18310.17 286
18311.45 292
18312.72 275
18314.00 280
18315.28 278
18316.55 281
18317.83 282
18319.11 245
18320.38 282
18321.66 276
18322.94 269
18324.21 273
18325.49 282
18326.77 280
18328.04 273
18329.32 300
18330.60 280
18331.88 285
18333.15 294
18334.43 300
18335.71 297
18336.98 286
18338.26 288
18339.54 309
18340.82 268
18342.09 265
18343.37 254
18344.65 277
18345.93 300
18347.20 269
18348.48 300
18349.76 301
18351.04 296
18352.32 276
18353.59 285
18354.87 282
18356.15 270
18357.43 266
18358.71 280
18359.98 275
18361.26 274
18362.54 289
18363.82 270
18365.10 288
18366.38 300
18367.65 260
18368.93 313
18370.21 288
18371.49 284
18372.77 296
18374.05 299
18375.33 285
18376.60 281
18377.88 292
18379.16 276
18380.44 277
18381.72 293
18383.00 262
18384.28 285
18385.56 262
18386.84 283
18388.11 287
18389.39 292
18390.67 299
18391.95 273
18393.23 273
18394.51 277
18395.79 275
18397.07 286
18398.35 295
18399.63 287
18400.91 303
18402.19 268
18403.47 259
18404.75 286
18406.03 308
18407.31 296
18408.59 277
18409.87 288
18411.15 280
18412.43 273
18413.71 268
18414.99 250
18416.27 287
18417.55 277
18418.83 274
18420.11 274
18421.39 299
18422.67 269
18423.95 303
18425.23 304
18426.51 288
18427.79 286
18429.07 283
18430.35 284
18431.63 294
18432.91 263
18434.19 266
18435.47 266
18436.75 274
18438.04 261
18439.32 280
18440.60 294
18441.88 285
18443.16 286
18444.44 272
18445.72 290
18447.00 285
18448.28 277
18449.57 279
18450.85 277
18452.13 284
18453.41 293
18454.69 305
18455.97 290
18457.25 286
18458.54 286
18459.82 302
18461.10 290
18462.38 297
18463.66 288
18464.94 285
18466.23 267
18467.51 261
18468.79 287
18470.07 275
18471.35 273
18472.64 300
18473.92 303
18475.20 295
18476.48 288
18477.76 316
18479.05 302
18480.33 288
18481.61 282
18482.89 276
18484.18 285
18485.46 289
18486.74 268
18488.02 252
18489.31 290
18490.59 290
18491.87 269
18493.15 276
18494.44 283
18495.72 266
18497.00 285
18498.29 283
18499.57 273
18500.85 255
18502.13 284
18503.42 316
18504.70 323
18505.98 289
18507.27 286
18508.55 282
18509.83 263
18511.12 288
18512.40 264
18513.68 302
18514.97 313
18516.25 304
18517.54 289
18518.82 303
18520.10 294
18521.39 283
18522.67 286
18523.95 304
18525.24 296
18526.52 288
18527.81 316
18529.09 282
18530.37 283
18531.66 284
18532.94 305
18534.23 303
18535.51 305
18536.79 308
18538.08 305
18539.36 305
18540.65 282
18541.93 290
18543.22 292
18544.50 287
18545.79 286
18547.07 312
18548.36 281
18549.64 284
18550.92 289
18552.21 305
18553.49 284
18554.78 308
18556.06 294
18557.35 317
18558.63 295
18559.92 337
18561.20 316
18562.49 314
18563.77 302
18565.06 309
18566.35 316
18567.63 307
18568.92 311
18570.20 305
18571.49 314
18572.77 320
18574.06 314
18575.34 322
18576.63 314
18577.92 316
18579.20 302
18580.49 339
18581.77 323
18583.06 313
18584.34 312
18585.63 323
18586.92 306
18588.20 315
18589.49 315
18590.77 319
18592.06 318
18593.35 325
18594.63 340
18595.92 314
18597.21 331
18598.49 346
18599.78 316
18601.07 318
18602.35 337
18603.64 310
18604.93 325
18606.21 329
18607.50 315
18608.79 319
18610.07 338
18611.36 337
18612.65 374
18613.93 336
18615.22 323
18616.51 312
18617.79 308
18619.08 326
18620.37 308
18621.66 308
18622.94 316
18624.23 312
18625.52 326
18626.80 318
18628.09 335
18629.38 301
18630.67 316
18631.95 315
18633.24 324
18634.53 308
18635.82 297
18637.11 299
18638.39 316
18639.68 316
18640.97 289
18642.26 306
18643.54 302
18644.83 311
18646.12 297
18647.41 312
18648.70 296
18649.99 312
18651.27 306
18652.56 287
18653.85 292
18655.14 309
18656.43 293
18657.72 299
18659.00 302
18660.29 299
18661.58 282
18662.87 298
18664.16 286
18665.45 313
18666.74 309
18668.02 281
18669.31 326
18670.60 285
18671.89 280
18673.18 313
18674.47 314
18675.76 287
18677.05 307
18678.34 295
18679.63 284
18680.92 276
18682.20 268
18683.49 276
18684.78 255
18686.07 272
18687.36 286
18688.65 282
18689.94 297
18691.23 297
18692.52 267
18693.81 284
18695.10 305
18696.39 291
18697.68 299
18698.97 289
18700.26 287
18701.55 296
18702.84 264
18704.13 269
18705.42 260
18706.71 246
18708.00 270
18709.29 285
18710.58 267
18711.87 256
18713.16 284
18714.45 284
18715.74 272
18717.03 276
18718.32 284
18719.61 280
18720.90 251
18722.20 281
18723.49 243
18724.78 267
18726.07 279
18727.36 303
18728.65 270
18729.94 271
18731.23 275
18732.52 248
18733.81 259
18735.10 284
18736.40 273
18737.69 259
18738.98 275
18740.27 279
18741.56 274
18742.85 280
18744.14 270
18745.43 291
18746.73 240
18748.02 248
18749.31 268
18750.60 263
18751.89 274
18753.18 270
18754.48 282
18755.77 269
18757.06 262
18758.35 253
18759.64 263
18760.94 287
18762.23 288
18763.52 268
18764.81 250
18766.10 273
18767.40 276
18768.69 269
18769.98 257
18771.27 269
18772.57 250
18773.86 249
18775.15 259
18776.44 260
18777.74 268
18779.03 268
18780.32 271
18781.61 262
18782.91 257
18784.20 241
18785.49 269
18786.79 249
18788.08 280
18789.37 275
18790.66 265
18791.96 256
18793.25 254
18794.54 253
18795.84 294
18797.13 267
18798.42 266
18799.72 256
18801.01 268
18802.30 288
18803.60 242
18804.89 264
18806.18 233
18807.48 273
18808.77 260
18810.07 270
18811.36 228
18812.65 264
18813.95 259
18815.24 267
18816.53 251
18817.83 239
18819.12 260
18820.42 232
18821.71 264
18823.00 240
18824.30 246
18825.59 258
18826.89 248
18828.18 252
18829.48 258
18830.77 244
18832.07 287
18833.36 259
18834.65 239
18835.95 243
18837.24 254
18838.54 265
18839.83 259
18841.13 261
18842.42 220
18843.72 248
18845.01 239
18846.31 272
18847.60 241
18848.90 250
18850.19 246
18851.49 279
18852.78 271
18854.08 229
18855.37 236
18856.67 231
18857.96 258
18859.26 247
18860.55 220
18861.85 274
18863.15 257
18864.44 255
18865.74 269
18867.03 248
18868.33 252
18869.62 243
18870.92 278
18872.22 259
18873.51 265
18874.81 259
18876.10 249
18877.40 271
18878.70 260
18879.99 259
18881.29 248
18882.58 245
18883.88 239
18885.18 275
18886.47 250
18887.77 249
18889.07 251
18890.36 264
18891.66 257
18892.95 218
18894.25 233
18895.55 249
18896.84 231
18898.14 233
18899.44 230
18900.73 237
18902.03 260
18903.33 234
18904.63 276
18905.92 241
18907.22 252
18908.52 237
18909.81 239
18911.11 225
18912.41 250
18913.71 276
18915.00 254
18916.30 267
18917.60 245
18918.89 263
18920.19 242
18921.49 257
18922.79 263
18924.09 252
18925.38 232
18926.68 272
18927.98 235
18929.28 244
18930.57 243
18931.87 262
18933.17 224
18934.47 263
18935.77 248
18937.06 261
18938.36 228
18939.66 241
18940.96 263
18942.26 249
18943.55 242
18944.85 226
18946.15 248
18947.45 247
18948.75 245
18950.05 248
18951.35 255
18952.64 243
18953.94 237
18955.24 239
18956.54 231
18957.84 237
18959.14 233
18960.44 240
18961.74 248
18963.03 254
18964.33 226
18965.63 256
18966.93 253
18968.23 242
18969.53 229
18970.83 240
18972.13 236
18973.43 243
18974.73 248
18976.03 268
18977.33 249
18978.62 246
18979.92 264
18981.22 246
18982.52 256
18983.82 229
18985.12 241
18986.42 222
18987.72 213
18989.02 231
18990.32 250
18991.62 268
18992.92 229
18994.22 233
18995.52 232
18996.82 261
18998.12 249
18999.42 230
19000.72 257
19002.02 253
19003.32 245
19004.62 237
19005.92 253
19007.22 222
19008.53 239
19009.83 261
19011.13 232
19012.43 220
19013.73 240
19015.03 267
19016.33 243
19017.63 239
19018.93 249
19020.23 229
19021.53 242
19022.83 240
19024.13 244
19025.44 239
19026.74 242
19028.04 229
19029.34 234
19030.64 231
19031.94 240
19033.24 266
19034.54 239
19035.85 245
19037.15 242
19038.45 237
19039.75 236
19041.05 233
19042.35 232
19043.66 247
19044.96 219
19046.26 233
19047.56 233
19048.86 253
19050.16 228
19051.47 261
19052.77 245
19054.07 226
19055.37 224
19056.67 254
19057.98 262
19059.28 249
19060.58 246
19061.88 237
19063.19 267
19064.49 236
19065.79 233
19067.09 251
19068.40 230
19069.70 253
19071.00 229
19072.30 218
19073.61 243
19074.91 236
19076.21 267
19077.52 261
19078.82 242
19080.12 242
19081.42 232
19082.73 241
19084.03 242
19085.33 245
19086.64 270
19087.94 257
19089.24 249
19090.55 220
19091.85 255
19093.15 247
19094.46 256
19095.76 245
19097.06 269
19098.37 260
19099.67 264
19100.97 276
19102.28 252
19103.58 250
19104.89 260
19106.19 261
19107.49 244
19108.80 235
19110.10 237
19111.40 242
19112.71 233
19114.01 225
19115.32 222
19116.62 276
19117.93 273
19119.23 264
19120.53 230
19121.84 256
19123.14 252
19124.45 248
19125.75 272
19127.06 246
19128.36 255
19129.67 262
19130.97 279
19132.28 244
19133.58 251
19134.88 216
19136.19 246
19137.49 260
19138.80 246
19140.10 260
19141.41 265
19142.71 239
19144.02 249
19145.32 232
19146.63 224
19147.94 241
19149.24 232
19150.55 254
19151.85 226
19153.16 241
19154.46 237
19155.77 263
19157.07 253
19158.38 244
19159.68 237
19160.99 244
19162.30 235
19163.60 239
19164.91 235
19166.21 258
19167.52 247
19168.83 247
19170.13 241
19171.44 225
19172.74 251
19174.05 241
19175.36 240
19176.66 237
19177.97 246
19179.27 213
19180.58 238
19181.89 253
19183.19 232
19184.50 242
19185.81 245
19187.11 232
19188.42 242
19189.73 254
19191.03 235
19192.34 250
19193.65 242
19194.95 238
19196.26 242
19197.57 231
19198.87 221
19200.18 244
19201.49 217
19202.80 219
19204.10 234
19205.41 243
19206.72 240
19208.03 221
19209.33 225
19210.64 247
19211.95 232
19213.25 226
19214.56 231
19215.87 215
19217.18 238
19218.49 260
19219.79 247
19221.10 217
19222.41 251
19223.72 234
19225.02 230
19226.33 237
19227.64 229
19228.95 226
19230.26 234
19231.56 233
19232.87 236
19234.18 241
19235.49 220
19236.80 235
19238.11 214
19239.41 220
19240.72 231
19242.03 223
19243.34 237
19244.65 243
19245.96 246
19247.26 226
19248.57 243
19249.88 211
19251.19 248
19252.50 240
19253.81 222
19255.12 208
19256.43 226
19257.74 220
19259.04 226
19260.35 243
19261.66 249
19262.97 249
19264.28 222
19265.59 226
19266.90 225
19268.21 233
19269.52 232
19270.83 257
19272.14 241
19273.45 222
19274.76 226
19276.07 232
19277.38 211
19278.69 215
19279.99 198
19281.30 234
19282.61 229
19283.92 249
19285.23 231
19286.54 224
19287.85 240
19289.16 223
19290.47 261
19291.78 225
19293.09 219
19294.40 237
19295.72 219
19297.03 214
19298.34 228
19299.65 202
19300.96 221
19302.27 230
19303.58 222
19304.89 233
19306.20 205
19307.51 201
19308.82 223
19310.13 242
19311.44 228
19312.75 236
19314.06 245
19315.37 266
19316.69 228
19318.00 225
19319.31 233
19320.62 233
19321.93 212
19323.24 208
19324.55 199
19325.86 228
19327.18 217
19328.49 218
19329.80 223
19331.11 208
19332.42 192
19333.73 229
19335.04 250
19336.36 220
19337.67 236
19338.98 231
19340.29 258
19341.60 223
19342.91 211
19344.23 237
19345.54 226
19346.85 219
19348.16 224
19349.47 239
19350.79 231
19352.10 238
19353.41 246
19354.72 234
19356.04 223
19357.35 205
19358.66 245
19359.97 226
19361.29 219
19362.60 221
19363.91 252
19365.22 240
19366.54 231
19367.85 232
19369.16 217
19370.47 201
19371.79 235
19373.10 204
19374.41 251
19375.73 219
19377.04 241
19378.35 221
19379.67 215
19380.98 219
19382.29 234
19383.60 227
19384.92 191
19386.23 220
19387.54 232
19388.86 239
19390.17 210
19391.49 222
19392.80 227
19394.11 225
19395.43 211
19396.74 239
19398.05 220
19399.37 227
19400.68 226
19402.00 228
19403.31 244
19404.62 210
19405.94 208
19407.25 232
19408.57 230
19409.88 213
19411.19 235
19412.51 205
19413.82 233
19415.14 207
19416.45 218
19417.77 230
19419.08 231
19420.39 209
19421.71 221
19423.02 213
19424.34 252
19425.65 225
19426.97 236
19428.28 239
19429.60 206
19430.91 244
19432.23 206
19433.54 241
19434.86 218
19436.17 245
19437.49 243
19438.80 228
19440.12 206
19441.43 235
19442.75 240
19444.06 225
19445.38 216
19446.69 223
19448.01 215
19449.32 240
19450.64 223
19451.96 228
19453.27 237
19454.59 227
19455.90 232
19457.22 217
19458.53 227
19459.85 228
19461.17 244
19462.48 262
19463.80 231
19465.11 236
19466.43 228
19467.75 228
19469.06 235
19470.38 246
19471.69 247
19473.01 203
19474.33 222
19475.64 249
19476.96 231
19478.28 208
19479.59 209
19480.91 226
19482.23 210
19483.54 209
19484.86 209
19486.18 244
19487.49 229
19488.81 221
19490.13 228
19491.44 231
19492.76 234
19494.08 226
19495.39 230
19496.71 223
19498.03 215
19499.35 204
19500.66 239
19501.98 233
19503.30 201
19504.61 225
19505.93 222
19507.25 209
19508.57 216
19509.88 200
19511.20 236
19512.52 217
19513.84 218
19515.15 232
19516.47 216
19517.79 239
19519.11 242
19520.43 231
19521.74 219
19523.06 233
19524.38 213
19525.70 214
19527.02 226
19528.33 219
19529.65 217
19530.97 215
19532.29 220
19533.61 224
19534.93 232
19536.24 223
19537.56 213
19538.88 206
19540.20 247
19541.52 219
19542.84 212
19544.16 202
19545.47 232
19546.79 227
19548.11 231
19549.43 219
19550.75 232
19552.07 272
19553.39 226
19554.71 222
19556.03 242
19557.34 207
19558.66 226
19559.98 246
19561.30 222
19562.62 224
19563.94 223
19565.26 220
19566.58 250
19567.90 269
19569.22 249
19570.54 224
19571.86 228
19573.18 233
19574.50 263
19575.82 227
19577.14 194
19578.46 210
19579.78 233
19581.10 226
19582.42 209
19583.74 237
19585.06 239
19586.38 232
19587.70 224
19589.02 219
19590.34 216
19591.66 202
19592.98 233
19594.30 228
19595.62 230
19596.94 235
19598.26 235
19599.58 252
19600.90 220
19602.22 260
19603.54 221
19604.86 252
19606.18 225
19607.50 227
19608.82 245
19610.15 251
19611.47 232
19612.79 238
19614.11 232
19615.43 232
19616.75 237
19618.07 236
19619.39 238
19620.71 222
19622.04 237
19623.36 237
19624.68 224
19626.00 238
19627.32 246
19628.64 247
19629.96 229
19631.29 235
19632.61 243
19633.93 263
19635.25 235
19636.57 237
19637.89 232
19639.22 259
19640.54 217
19641.86 235
19643.18 235
19644.50 248
19645.83 236
19647.15 228
19648.47 233
19649.79 196
19651.12 238
19652.44 255
19653.76 267
19655.08 219
19656.40 217
19657.73 225
19659.05 247
19660.37 214
19661.70 226
19663.02 209
19664.34 227
19665.66 240
19666.99 235
19668.31 242
19669.63 250
19670.95 224
19672.28 232
19673.60 238
19674.92 201
19676.25 230
19677.57 232
19678.89 208
19680.22 216
19681.54 250
19682.86 233
19684.19 246
19685.51 223
19686.83 212
19688.16 203
19689.48 229
19690.80 226
19692.13 231
19693.45 219
19694.78 224
19696.10 243
19697.42 239
19698.75 234
19700.07 213
19701.39 249
19702.72 237
19704.04 239
19705.37 217
19706.69 212
19708.02 194
19709.34 216
19710.66 234
19711.99 243
19713.31 226
19714.64 209
19715.96 225
19717.29 230
19718.61 243
19719.93 232
19721.26 229
19722.58 249
19723.91 220
19725.23 228
19726.56 232
19727.88 240
19729.21 220
19730.53 221
19731.86 193
19733.18 210
19734.51 235
19735.83 216
19737.16 224
19738.48 187
19739.81 193
19741.13 227
19742.46 232
19743.78 229
19745.11 217
19746.44 225
19747.76 237
19749.09 231
19750.41 229
19751.74 224
19753.06 237
19754.39 250
19755.72 224
19757.04 218
19758.37 233
19759.69 241
19761.02 230
19762.34 215
19763.67 233
19765.00 225
19766.32 249
19767.65 226
19768.98 232
19770.30 241
19771.63 252
19772.95 250
19774.28 234
19775.61 247
19776.93 249
19778.26 221
19779.59 238
19780.91 248
19782.24 213
19783.57 230
19784.89 241
19786.22 247
19787.55 216
19788.87 220
19790.20 225
19791.53 219
19792.86 219
19794.18 261
19795.51 232
19796.84 237
19798.16 227
19799.49 231
19800.82 247
19802.15 241
19803.47 218
19804.80 232
19806.13 249
19807.46 276
19808.78 247
19810.11 251
19811.44 236
19812.77 254
19814.09 253
19815.42 235
19816.75 237
19818.08 252
19819.41 229
19820.73 215
19822.06 240
19823.39 227
19824.72 228
19826.05 261
19827.37 242
19828.70 245
19830.03 238
19831.36 236
19832.69 267
19834.02 234
19835.34 236
19836.67 235
19838.00 233
19839.33 235
19840.66 224
19841.99 244
19843.32 249
19844.64 244
19845.97 251
19847.30 234
19848.63 252
19849.96 253
19851.29 232
19852.62 249
19853.95 228
19855.28 238
19856.60 236
19857.93 225
19859.26 244
19860.59 243
19861.92 245
19863.25 225
19864.58 254
19865.91 265
19867.24 228
19868.57 258
19869.90 246
19871.23 233
19872.56 236
19873.89 231
19875.22 208
19876.55 207
19877.88 221
19879.21 223
19880.54 229
19881.87 239
19883.20 238
19884.53 224
19885.86 232
19887.19 228
19888.52 253
19889.85 231
19891.18 220
19892.51 232
19893.84 250
19895.17 221
19896.50 206
19897.83 214
19899.16 234
19900.49 240
19901.82 235
19903.15 240
19904.48 212
19905.81 218
19907.15 247
19908.48 233
19909.81 231
19911.14 208
19912.47 226
19913.80 231
19915.13 228
19916.46 219
19917.79 238
19919.13 212
19920.46 227
19921.79 227
19923.12 211
19924.45 229
19925.78 237
19927.11 220
19928.45 216
19929.78 231
19931.11 224
19932.44 230
19933.77 236
19935.10 198
19936.44 229
19937.77 240
19939.10 224
19940.43 245
19941.76 224
19943.10 242
19944.43 237
19945.76 231
19947.09 217
19948.42 214
19949.76 220
19951.09 249
19952.42 236
19953.75 234
19955.09 237
19956.42 216
19957.75 245
19959.08 226
19960.42 239
19961.75 230
19963.08 243
19964.41 227
19965.75 219
19967.08 225
19968.41 260
19969.75 223
19971.08 215
19972.41 252
19973.74 222
19975.08 208
19976.41 207
19977.74 255
19979.08 235
19980.41 229
19981.74 217
19983.08 235
19984.41 212
19985.74 244
19987.08 244
19988.41 232
19989.75 238
19991.08 248
19992.41 241
19993.75 252
19995.08 255
19996.41 243
19997.75 241
19999.08 226
20000.42 234
20001.75 216
20003.08 229
20004.42 245
20005.75 246
20007.09 211
20008.42 242
20009.75 216
20011.09 229
20012.42 244
20013.76 227
20015.09 231
20016.43 237
20017.76 239
20019.10 217
20020.43 223
20021.76 243
20023.10 249
20024.43 216
20025.77 213
20027.10 244
20028.44 230
20029.77 251
20031.11 248
20032.44 260
20033.78 263
20035.11 243
20036.45 227
20037.78 240
20039.12 237
20040.46 212
20041.79 222
20043.13 246
20044.46 261
20045.80 245
20047.13 232
20048.47 263
20049.80 244
20051.14 218
20052.47 235
20053.81 235
20055.15 249
20056.48 244
20057.82 267
20059.15 238
20060.49 229
20061.83 251
20063.16 240
20064.50 233
20065.83 212
20067.17 236
20068.51 230
20069.84 240
20071.18 233
20072.52 265
20073.85 266
20075.19 231
20076.52 226
20077.86 224
20079.20 223
20080.53 225
20081.87 236
20083.21 229
20084.54 214
20085.88 233
20087.22 245
20088.56 254
20089.89 221
20091.23 226
20092.57 213
20093.90 217
20095.24 232
20096.58 249
20097.91 258
20099.25 226
20100.59 239
20101.93 245
20103.26 230
20104.60 218
20105.94 225
20107.28 237
20108.61 235
20109.95 252
20111.29 221
20112.63 232
20113.96 220
20115.30 250
20116.64 244
20117.98 252
20119.32 204
20120.65 223
20121.99 235
20123.33 265
20124.67 247
20126.01 225
