# Supplementary material for: MALDI-TOF MS typing enables the classification of brewing yeasts of the genus Saccharomyces to major beer styles
Source: PLoS One. 2017 Aug 9;12(8):e0181694. doi: 10.1371/journal.pone.0181694 (PMC5549903; doi:10.1371/journal.pone.0181694)
Supplement: S16 File — The directory includes 90 raw files and was zipped to “.zip”; the folder has three strains with 30 spectra per strain; S1 Text explains the raw files with an example and Table 1 represents the yeast strains used within the experiment. (ZIP) [file pone.0181694.s019.zip › 46-48/30672-478-OG-Ale-Ale-YPG-18h-E-E_2016-10-03_6_0_E5_1.dat]

1998.43 3068
1998.85 2878
1999.27 2893
1999.69 3083
2000.11 3039
2000.54 2923
2000.96 2888
2001.38 2925
2001.80 2913
2002.23 2986
2002.65 3085
2003.07 3021
2003.49 2913
2003.92 2813
2004.34 2822
2004.76 2813
2005.18 2862
2005.61 2849
2006.03 2787
2006.45 2808
2006.87 2961
2007.30 2938
2007.72 2965
2008.14 2992
2008.57 2970
2008.99 2840
2009.41 2962
2009.84 3001
2010.26 2889
2010.68 2967
2011.11 2920
2011.53 2860
2011.95 2887
2012.38 2848
2012.80 2931
2013.22 2745
2013.65 2773
2014.07 2825
2014.49 2694
2014.92 2757
2015.34 2823
2015.77 2775
2016.19 2792
2016.61 2814
2017.04 2802
2017.46 2816
2017.89 2905
2018.31 2977
2018.73 3013
2019.16 2918
2019.58 2981
2020.01 2896
2020.43 2790
2020.85 2888
2021.28 2915
2021.70 3011
2022.13 3020
2022.55 2863
2022.98 2785
2023.40 2814
2023.83 2894
2024.25 2780
2024.68 2780
2025.10 2848
2025.53 2905
2025.95 2987
2026.38 2811
2026.80 2792
2027.23 2690
2027.65 2799
2028.08 2811
2028.50 2817
2028.93 2713
2029.35 2758
2029.78 2906
2030.20 2895
2030.63 2866
2031.05 3103
2031.48 3055
2031.90 3149
2032.33 3156
2032.75 3192
2033.18 3113
2033.61 3136
2034.03 3155
2034.46 3030
2034.88 2924
2035.31 2991
2035.74 3069
2036.16 3002
2036.59 3027
2037.01 2920
2037.44 2903
2037.87 2929
2038.29 2906
2038.72 3007
2039.14 2921
2039.57 2956
2040.00 2889
2040.42 2901
2040.85 2963
2041.28 2847
2041.70 2901
2042.13 2871
2042.56 2780
2042.98 2872
2043.41 2886
2043.84 2883
2044.26 2834
2044.69 2813
2045.12 2925
2045.54 2893
2045.97 2943
2046.40 2942
2046.82 2916
2047.25 2945
2047.68 3103
2048.11 3188
2048.53 3097
2048.96 3195
2049.39 3258
2049.82 3440
2050.24 3545
2050.67 3688
2051.10 3828
2051.53 3880
2051.95 3789
2052.38 3742
2052.81 3775
2053.24 3723
2053.66 3612
2054.09 3491
2054.52 3408
2054.95 3405
2055.38 3312
2055.80 3259
2056.23 3123
2056.66 3011
2057.09 2861
2057.52 2872
2057.94 2926
2058.37 2915
2058.80 2776
2059.23 2840
2059.66 2846
2060.09 2842
2060.51 2910
2060.94 2868
2061.37 2918
2061.80 2946
2062.23 3006
2062.66 3106
2063.09 3180
2063.52 3253
2063.94 3247
2064.37 3355
2064.80 3361
2065.23 3364
2065.66 3242
2066.09 3139
2066.52 3102
2066.95 3128
2067.38 3193
2067.81 3047
2068.24 2886
2068.66 2977
2069.09 2914
2069.52 2799
2069.95 2863
2070.38 2992
2070.81 2943
2071.24 2977
2071.67 2952
2072.10 2908
2072.53 2878
2072.96 2914
2073.39 3055
2073.82 3083
2074.25 3062
2074.68 2975
2075.11 3062
2075.54 3000
2075.97 3015
2076.40 2946
2076.83 2939
2077.26 3124
2077.69 3151
2078.12 3132
2078.55 3105
2078.98 3025
2079.41 3094
2079.84 3117
2080.27 3082
2080.70 3198
2081.14 3093
2081.57 2958
2082.00 2950
2082.43 3055
2082.86 3029
2083.29 3021
2083.72 3035
2084.15 2884
2084.58 2945
2085.01 2846
2085.44 2891
2085.88 2805
2086.31 2876
2086.74 2875
2087.17 2866
2087.60 2995
2088.03 3015
2088.46 3005
2088.89 2882
2089.33 2939
2089.76 2895
2090.19 2886
2090.62 2920
2091.05 2992
2091.48 2818
2091.92 2887
2092.35 2879
2092.78 2940
2093.21 2858
2093.64 2880
2094.07 2907
2094.51 2919
2094.94 2952
2095.37 2947
2095.80 2987
2096.24 2989
2096.67 2885
2097.10 2853
2097.53 2914
2097.96 2914
2098.40 2831
2098.83 2830
2099.26 2809
2099.69 2782
2100.13 2941
2100.56 2886
2100.99 2834
2101.43 2789
2101.86 2892
2102.29 2811
2102.72 2819
2103.16 2888
2103.59 2878
2104.02 2850
2104.46 2772
2104.89 2942
2105.32 3087
2105.76 3159
2106.19 3219
2106.62 3278
2107.05 3191
2107.49 3163
2107.92 3123
2108.36 3009
2108.79 3037
2109.22 2998
2109.66 3035
2110.09 2990
2110.52 2988
2110.96 2937
2111.39 2836
2111.82 2800
2112.26 2938
2112.69 2892
2113.13 2760
2113.56 2826
2113.99 2849
2114.43 2786
2114.86 2820
2115.30 2776
2115.73 2738
2116.16 2745
2116.60 2803
2117.03 2785
2117.47 2653
2117.90 2684
2118.34 2755
2118.77 2804
2119.21 2880
2119.64 2892
2120.07 2838
2120.51 2856
2120.94 2798
2121.38 2937
2121.81 2845
2122.25 2764
2122.68 2749
2123.12 2742
2123.55 2828
2123.99 2857
2124.42 2806
2124.86 2824
2125.29 2766
2125.73 2714
2126.16 2774
2126.60 2810
2127.04 2740
2127.47 2767
2127.91 2803
2128.34 2727
2128.78 2756
2129.21 2801
2129.65 2820
2130.08 2799
2130.52 2752
2130.96 2736
2131.39 2740
2131.83 2813
2132.26 2805
2132.70 2777
2133.14 2752
2133.57 2773
2134.01 2783
2134.44 2788
2134.88 2755
2135.32 2767
2135.75 2816
2136.19 2782
2136.62 2639
2137.06 2596
2137.50 2639
2137.93 2702
2138.37 2743
2138.81 2724
2139.24 2733
2139.68 2707
2140.12 2608
2140.55 2623
2140.99 2699
2141.43 2666
2141.86 2783
2142.30 2741
2142.74 2695
2143.18 2676
2143.61 2656
2144.05 2810
2144.49 2813
2144.92 2693
2145.36 2686
2145.80 2763
2146.24 2832
2146.67 2858
2147.11 2787
2147.55 2906
2147.99 2893
2148.42 2881
2148.86 2883
2149.30 3003
2149.74 2988
2150.17 2921
2150.61 2888
2151.05 2903
2151.49 2932
2151.92 2912
2152.36 2934
2152.80 2790
2153.24 2792
2153.68 2787
2154.11 2832
2154.55 2833
2154.99 2807
2155.43 2848
2155.87 2774
2156.31 2818
2156.74 2945
2157.18 2991
2157.62 3022
2158.06 2910
2158.50 2932
2158.94 2909
2159.38 2952
2159.81 2938
2160.25 2853
2160.69 2917
2161.13 2808
2161.57 2852
2162.01 2754
2162.45 2778
2162.89 2885
2163.33 2831
2163.76 2920
2164.20 2957
2164.64 2982
2165.08 2911
2165.52 2898
2165.96 2987
2166.40 3071
2166.84 2983
2167.28 3025
2167.72 3041
2168.16 3051
2168.60 3145
2169.04 3113
2169.48 3044
2169.92 3100
2170.36 3019
2170.80 3070
2171.24 2977
2171.68 2842
2172.12 2876
2172.56 2902
2173.00 2961
2173.44 2913
2173.88 2873
2174.32 2868
2174.76 2854
2175.20 2854
2175.64 2948
2176.08 2946
2176.52 2983
2176.96 3034
2177.40 2913
2177.84 2894
2178.28 2934
2178.72 2901
2179.16 2850
2179.60 3028
2180.04 3002
2180.48 2865
2180.92 2869
2181.37 2886
2181.81 2822
2182.25 2820
2182.69 2820
2183.13 2799
2183.57 2888
2184.01 2846
2184.45 2932
2184.89 2900
2185.34 2785
2185.78 2828
2186.22 2900
2186.66 2850
2187.10 2801
2187.54 2772
2187.98 2806
2188.43 2756
2188.87 2757
2189.31 2815
2189.75 2761
2190.19 2982
2190.63 3032
2191.08 2875
2191.52 2878
2191.96 2929
2192.40 2992
2192.84 3067
2193.29 3004
2193.73 3010
2194.17 2991
2194.61 2981
2195.05 3003
2195.50 3001
2195.94 3009
2196.38 3010
2196.82 3040
2197.27 3085
2197.71 2975
2198.15 2876
2198.59 2973
2199.04 3048
2199.48 2976
2199.92 2811
2200.37 3018
2200.81 3045
2201.25 3069
2201.69 3189
2202.14 3124
2202.58 3054
2203.02 3119
2203.47 3077
2203.91 3119
2204.35 3022
2204.80 2939
2205.24 2990
2205.68 3118
2206.13 3124
2206.57 3046
2207.01 2981
2207.46 3005
2207.90 2969
2208.34 2942
2208.79 3050
2209.23 3039
2209.67 3003
2210.12 3010
2210.56 3036
2211.01 3014
2211.45 3002
2211.89 2980
2212.34 2939
2212.78 2992
2213.23 3025
2213.67 2940
2214.11 2851
2214.56 2916
2215.00 2793
2215.45 2871
2215.89 2877
2216.34 2840
2216.78 2829
2217.22 2755
2217.67 2933
2218.11 2807
2218.56 2801
2219.00 2828
2219.45 2854
2219.89 2923
2220.34 2996
2220.78 2931
2221.23 2942
2221.67 2959
2222.12 3072
2222.56 2941
2223.01 2954
2223.45 3067
2223.90 3087
2224.34 3084
2224.79 2980
2225.23 2934
2225.68 2879
2226.12 2952
2226.57 2984
2227.01 3057
2227.46 2977
2227.91 2874
2228.35 2880
2228.80 3009
2229.24 3027
2229.69 3003
2230.13 2918
2230.58 2978
2231.03 2875
2231.47 2906
2231.92 2833
2232.36 2975
2232.81 2934
2233.26 2760
2233.70 2781
2234.15 2821
2234.59 2864
2235.04 2876
2235.49 2764
2235.93 2771
2236.38 2775
2236.83 2724
2237.27 2742
2237.72 2806
2238.17 2912
2238.61 2935
2239.06 2980
2239.51 2900
2239.95 2797
2240.40 2799
2240.85 2830
2241.29 2911
2241.74 2832
2242.19 2853
2242.63 2860
2243.08 2987
2243.53 2854
2243.98 2776
2244.42 2827
2244.87 2807
2245.32 2742
2245.76 2844
2246.21 2839
2246.66 2843
2247.11 2823
2247.55 2755
2248.00 2884
2248.45 2692
2248.90 2788
2249.35 2883
2249.79 2898
2250.24 2886
2250.69 2890
2251.14 2880
2251.58 2919
2252.03 2911
2252.48 2905
2252.93 2879
2253.38 2924
2253.82 2920
2254.27 2873
2254.72 2732
2255.17 2781
2255.62 2840
2256.07 2864
2256.51 2777
2256.96 2920
2257.41 2912
2257.86 3127
2258.31 3158
2258.76 3292
2259.21 3548
2259.65 3752
2260.10 4076
2260.55 4153
2261.00 4319
2261.45 4498
2261.90 4532
2262.35 4542
2262.80 4525
2263.25 4407
2263.69 4110
2264.14 4005
2264.59 3693
2265.04 3480
2265.49 3486
2265.94 3430
2266.39 3258
2266.84 3308
2267.29 3352
2267.74 3289
2268.19 3218
2268.64 3322
2269.09 3291
2269.54 3162
2269.99 3234
2270.44 3200
2270.89 3159
2271.34 3116
2271.79 3172
2272.24 3096
2272.69 3024
2273.14 3082
2273.59 3124
2274.04 3088
2274.49 3091
2274.94 2995
2275.39 3128
2275.84 3076
2276.29 3119
2276.74 3014
2277.19 2926
2277.64 2993
2278.09 2989
2278.54 3051
2278.99 3270
2279.44 3132
2279.89 3098
2280.34 3014
2280.79 3036
2281.25 3163
2281.70 3208
2282.15 3173
2282.60 3179
2283.05 3079
2283.50 3118
2283.95 3121
2284.40 3090
2284.85 3005
2285.31 3034
2285.76 3124
2286.21 3082
2286.66 3217
2287.11 3307
2287.56 3376
2288.01 3537
2288.47 3702
2288.92 3692
2289.37 3766
2289.82 3993
2290.27 4107
2290.72 4062
2291.18 3958
2291.63 3926
2292.08 3875
2292.53 3724
2292.98 3681
2293.44 3552
2293.89 3446
2294.34 3404
2294.79 3181
2295.24 3109
2295.70 3014
2296.15 3093
2296.60 2897
2297.05 2952
2297.51 2981
2297.96 2868
2298.41 2926
2298.86 2926
2299.32 2904
2299.77 2862
2300.22 2864
2300.67 2844
2301.13 2923
2301.58 2894
2302.03 2769
2302.49 2814
2302.94 2922
2303.39 2849
2303.85 2837
2304.30 2748
2304.75 2792
2305.20 2860
2305.66 2848
2306.11 2980
2306.56 2898
2307.02 2944
2307.47 3053
2307.93 3018
2308.38 2989
2308.83 3037
2309.29 3081
2309.74 3017
2310.19 3026
2310.65 3012
2311.10 3037
2311.55 3003
2312.01 3042
2312.46 3003
2312.92 2863
2313.37 2878
2313.82 3001
2314.28 2964
2314.73 2967
2315.19 2886
2315.64 2990
2316.10 3013
2316.55 2908
2317.00 2940
2317.46 2981
2317.91 2988
2318.37 2890
2318.82 2926
2319.28 3056
2319.73 3109
2320.19 3065
2320.64 3174
2321.10 3346
2321.55 3434
2322.01 3372
2322.46 3300
2322.92 3403
2323.37 3452
2323.83 3491
2324.28 3447
2324.74 3327
2325.19 3278
2325.65 3189
2326.10 3257
2326.56 3201
2327.01 3319
2327.47 3214
2327.92 3218
2328.38 3204
2328.83 3296
2329.29 3179
2329.74 3175
2330.20 3148
2330.66 3120
2331.11 3160
2331.57 3107
2332.02 3179
2332.48 3116
2332.94 3008
2333.39 2999
2333.85 2929
2334.30 2979
2334.76 2994
2335.22 2840
2335.67 2872
2336.13 3002
2336.58 2967
2337.04 2987
2337.50 3061
2337.95 3135
2338.41 3103
2338.87 3203
2339.32 3230
2339.78 3231
2340.24 3172
2340.69 3117
2341.15 3153
2341.61 3102
2342.06 2990
2342.52 3013
2342.98 2973
2343.43 3035
2343.89 2996
2344.35 2952
2344.81 3007
2345.26 3036
2345.72 3066
2346.18 2939
2346.63 2913
2347.09 3002
2347.55 3027
2348.01 3062
2348.46 3032
2348.92 2998
2349.38 2924
2349.84 2862
2350.29 2846
2350.75 2892
2351.21 2829
2351.67 2960
2352.13 2770
2352.58 2729
2353.04 2844
2353.50 2849
2353.96 2850
2354.41 2893
2354.87 2877
2355.33 2753
2355.79 2844
2356.25 2938
2356.71 2876
2357.16 2872
2357.62 2967
2358.08 2956
2358.54 2888
2359.00 2998
2359.46 2953
2359.91 2927
2360.37 2934
2360.83 2852
2361.29 2847
2361.75 2818
2362.21 2794
2362.67 2857
2363.13 2956
2363.58 3061
2364.04 2947
2364.50 2997
2364.96 2938
2365.42 2879
2365.88 2982
2366.34 2971
2366.80 3022
2367.26 2938
2367.72 2825
2368.18 2804
2368.64 2927
2369.10 2902
2369.55 2960
2370.01 3021
2370.47 2980
2370.93 2961
2371.39 2855
2371.85 2883
2372.31 2862
2372.77 2962
2373.23 2900
2373.69 2812
2374.15 2833
2374.61 2984
2375.07 2967
2375.53 2954
2375.99 2887
2376.45 2793
2376.91 2743
2377.37 2805
2377.83 2693
2378.29 2809
2378.75 2861
2379.21 2806
2379.68 2771
2380.14 2790
2380.60 2732
2381.06 2697
2381.52 2660
2381.98 2671
2382.44 2581
2382.90 2586
2383.36 2735
2383.82 2682
2384.28 2724
2384.74 2662
2385.20 2836
2385.67 2754
2386.13 2738
2386.59 2772
2387.05 2763
2387.51 2748
2387.97 2829
2388.43 2894
2388.89 2808
2389.36 2807
2389.82 2808
2390.28 2744
2390.74 2651
2391.20 2742
2391.66 2871
2392.13 2896
2392.59 2870
2393.05 2795
2393.51 2773
2393.97 2738
2394.43 2727
2394.90 2766
2395.36 2776
2395.82 2790
2396.28 2771
2396.74 2859
2397.21 2813
2397.67 2793
2398.13 2849
2398.59 2883
2399.06 2722
2399.52 2833
2399.98 2807
2400.44 2709
2400.91 2684
2401.37 2687
2401.83 2764
2402.29 2664
2402.76 2690
2403.22 2650
2403.68 2589
2404.14 2682
2404.61 2705
2405.07 2735
2405.53 2721
2406.00 2720
2406.46 2728
2406.92 2717
2407.39 2686
2407.85 2776
2408.31 2683
2408.78 2647
2409.24 2672
2409.70 2694
2410.17 2643
2410.63 2636
2411.09 2770
2411.56 2696
2412.02 2613
2412.48 2568
2412.95 2656
2413.41 2793
2413.87 2783
2414.34 2740
2414.80 2705
2415.27 2814
2415.73 2929
2416.19 2897
2416.66 2849
2417.12 2901
2417.59 2877
2418.05 2872
2418.51 2761
2418.98 2870
2419.44 2938
2419.91 2856
2420.37 2901
2420.84 2840
2421.30 2976
2421.77 2922
2422.23 2881
2422.69 2818
2423.16 2921
2423.62 2998
2424.09 2906
2424.55 2826
2425.02 2781
2425.48 2699
2425.95 2872
2426.41 2743
2426.88 2663
2427.34 2691
2427.81 2628
2428.27 2735
2428.74 2855
2429.20 2664
2429.67 2698
2430.13 2546
2430.60 2741
2431.07 2640
2431.53 2695
2432.00 2722
2432.46 2786
2432.93 2836
2433.39 2780
2433.86 2684
2434.32 2723
2434.79 2822
2435.26 2737
2435.72 2729
2436.19 2827
2436.65 2797
2437.12 2815
2437.59 2853
2438.05 2836
2438.52 2866
2438.98 2885
2439.45 2898
2439.92 2843
2440.38 3076
2440.85 3070
2441.32 3024
2441.78 3001
2442.25 3053
2442.72 2863
2443.18 2888
2443.65 3001
2444.12 2883
2444.58 2853
2445.05 2832
2445.52 2808
2445.98 2703
2446.45 2663
2446.92 2618
2447.38 2717
2447.85 2790
2448.32 2697
2448.78 2663
2449.25 2698
2449.72 2693
2450.19 2703
2450.65 2716
2451.12 2640
2451.59 2675
2452.06 2670
2452.52 2676
2452.99 2696
2453.46 2669
2453.93 2737
2454.39 2695
2454.86 2631
2455.33 2660
2455.80 2676
2456.26 2738
2456.73 2602
2457.20 2694
2457.67 2689
2458.14 2638
2458.60 2655
2459.07 2655
2459.54 2721
2460.01 2724
2460.48 2646
2460.95 2689
2461.41 2708
2461.88 2599
2462.35 2603
2462.82 2757
2463.29 2871
2463.76 2737
2464.22 2730
2464.69 2694
2465.16 2612
2465.63 2702
2466.10 2726
2466.57 2714
2467.04 2805
2467.51 2811
2467.97 2619
2468.44 2648
2468.91 2687
2469.38 2680
2469.85 2637
2470.32 2616
2470.79 2613
2471.26 2624
2471.73 2520
2472.20 2650
2472.67 2619
2473.14 2585
2473.61 2671
2474.07 2737
2474.54 2568
2475.01 2499
2475.48 2552
2475.95 2597
2476.42 2604
2476.89 2615
2477.36 2731
2477.83 2750
2478.30 2703
2478.77 2680
2479.24 2697
2479.71 2733
2480.18 2641
2480.65 2641
2481.12 2664
2481.59 2653
2482.06 2765
2482.53 2611
2483.00 2520
2483.47 2465
2483.95 2579
2484.42 2620
2484.89 2687
2485.36 2747
2485.83 2723
2486.30 2667
2486.77 2793
2487.24 2639
2487.71 2763
2488.18 2846
2488.65 2823
2489.12 2909
2489.59 2977
2490.07 2920
2490.54 2773
2491.01 2890
2491.48 2770
2491.95 2732
2492.42 2775
2492.89 2725
2493.36 2798
2493.84 2861
2494.31 2773
2494.78 2836
2495.25 2766
2495.72 2779
2496.19 2756
2496.66 2713
2497.14 2636
2497.61 2708
2498.08 2738
2498.55 2804
2499.02 2778
2499.50 2678
2499.97 2642
2500.44 2704
2500.91 2640
2501.38 2729
2501.86 2630
2502.33 2578
2502.80 2601
2503.27 2602
2503.74 2627
2504.22 2689
2504.69 2704
2505.16 2632
2505.63 2592
2506.11 2600
2506.58 2647
2507.05 2653
2507.52 2602
2508.00 2683
2508.47 2796
2508.94 2785
2509.42 2753
2509.89 2642
2510.36 2757
2510.83 2720
2511.31 2731
2511.78 2709
2512.25 2805
2512.73 2857
2513.20 2827
2513.67 2750
2514.15 2681
2514.62 2669
2515.09 2697
2515.57 2754
2516.04 2706
2516.51 2695
2516.99 2636
2517.46 2632
2517.94 2733
2518.41 2651
2518.88 2777
2519.36 2715
2519.83 2698
2520.30 2597
2520.78 2645
2521.25 2766
2521.73 2725
2522.20 2634
2522.67 2675
2523.15 2746
2523.62 2671
2524.10 2707
2524.57 2738
2525.05 2677
2525.52 2718
2525.99 2684
2526.47 2786
2526.94 2706
2527.42 2745
2527.89 2707
2528.37 2693
2528.84 2701
2529.32 2709
2529.79 2744
2530.27 2636
2530.74 2597
2531.22 2624
2531.69 2734
2532.17 2760
2532.64 2711
2533.12 2723
2533.59 2708
2534.07 2673
2534.54 2679
2535.02 2709
2535.49 2649
2535.97 2646
2536.44 2822
2536.92 2898
2537.39 2896
2537.87 2841
2538.34 2859
2538.82 2992
2539.30 3051
2539.77 3002
2540.25 3098
2540.72 2979
2541.20 3115
2541.68 3076
2542.15 3032
2542.63 2982
2543.10 2979
2543.58 2838
2544.06 2841
2544.53 2801
2545.01 2946
2545.48 2933
2545.96 2788
2546.44 2770
2546.91 2960
2547.39 2967
2547.87 2959
2548.34 2944
2548.82 2796
2549.30 2965
2549.77 3036
2550.25 3016
2550.73 2938
2551.20 2932
2551.68 2911
2552.16 2841
2552.63 2923
2553.11 2947
2553.59 2950
2554.06 2945
2554.54 3015
2555.02 3146
2555.50 3139
2555.97 3077
2556.45 3059
2556.93 2974
2557.40 2835
2557.88 2947
2558.36 2984
2558.84 2978
2559.31 2834
2559.79 2741
2560.27 2685
2560.75 2575
2561.23 2605
2561.70 2564
2562.18 2601
2562.66 2572
2563.14 2568
2563.61 2586
2564.09 2597
2564.57 2689
2565.05 2677
2565.53 2643
2566.00 2687
2566.48 2598
2566.96 2568
2567.44 2499
2567.92 2541
2568.40 2593
2568.87 2578
2569.35 2638
2569.83 2544
2570.31 2605
2570.79 2626
2571.27 2737
2571.75 2667
2572.22 2655
2572.70 2658
2573.18 2610
2573.66 2766
2574.14 2740
2574.62 2600
2575.10 2646
2575.58 2666
2576.06 2672
2576.54 2666
2577.01 2546
2577.49 2545
2577.97 2643
2578.45 2676
2578.93 2638
2579.41 2459
2579.89 2555
2580.37 2598
2580.85 2664
2581.33 2661
2581.81 2667
2582.29 2698
2582.77 2665
2583.25 2686
2583.73 2676
2584.21 2522
2584.69 2534
2585.17 2573
2585.65 2613
2586.13 2662
2586.61 2663
2587.09 2674
2587.57 2626
2588.05 2639
2588.53 2734
2589.01 2648
2589.49 2668
2589.97 2578
2590.45 2622
2590.93 2651
2591.41 2721
2591.89 2656
2592.37 2680
2592.85 2742
2593.33 2718
2593.81 2831
2594.30 2785
2594.78 2692
2595.26 2771
2595.74 2775
2596.22 2747
2596.70 2799
2597.18 2712
2597.66 2672
2598.14 2602
2598.62 2628
2599.11 2607
2599.59 2543
2600.07 2629
2600.55 2545
2601.03 2547
2601.51 2487
2601.99 2466
2602.48 2675
2602.96 2646
2603.44 2623
2603.92 2650
2604.40 2682
2604.88 2666
2605.37 2627
2605.85 2621
2606.33 2515
2606.81 2616
2607.29 2707
2607.78 2643
2608.26 2683
2608.74 2615
2609.22 2544
2609.70 2636
2610.19 2650
2610.67 2669
2611.15 2637
2611.63 2683
2612.12 2738
2612.60 2637
2613.08 2752
2613.56 2684
2614.05 2616
2614.53 2650
2615.01 2761
2615.49 2675
2615.98 2611
2616.46 2685
2616.94 2578
2617.43 2624
2617.91 2611
2618.39 2616
2618.87 2627
2619.36 2586
2619.84 2517
2620.32 2570
2620.81 2553
2621.29 2588
2621.77 2678
2622.26 2653
2622.74 2636
2623.22 2667
2623.71 2688
2624.19 2615
2624.67 2638
2625.16 2698
2625.64 2670
2626.13 2566
2626.61 2568
2627.09 2648
2627.58 2569
2628.06 2576
2628.55 2669
2629.03 2703
2629.51 2665
2630.00 2694
2630.48 2696
2630.97 2795
2631.45 2844
2631.93 2640
2632.42 2739
2632.90 2805
2633.39 2827
2633.87 2893
2634.36 2825
2634.84 2749
2635.33 2815
2635.81 2715
2636.29 2694
2636.78 2714
2637.26 2730
2637.75 2655
2638.23 2674
2638.72 2613
2639.20 2655
2639.69 2683
2640.17 2657
2640.66 2672
2641.14 2663
2641.63 2633
2642.11 2695
2642.60 2669
2643.08 2687
2643.57 2631
2644.05 2649
2644.54 2665
2645.03 2737
2645.51 2732
2646.00 2746
2646.48 2689
2646.97 2716
2647.45 2709
2647.94 2766
2648.43 2681
2648.91 2673
2649.40 2699
2649.88 2754
2650.37 2712
2650.85 2670
2651.34 2762
2651.83 2806
2652.31 2650
2652.80 2652
2653.29 2661
2653.77 2653
2654.26 2785
2654.74 2787
2655.23 2631
2655.72 2682
2656.20 2696
2656.69 2726
2657.18 2609
2657.66 2681
2658.15 2777
2658.64 2749
2659.12 2737
2659.61 2797
2660.10 2802
2660.58 2851
2661.07 2962
2661.56 2963
2662.05 2928
2662.53 2900
2663.02 2887
2663.51 3054
2663.99 3055
2664.48 2903
2664.97 3146
2665.46 3198
2665.94 3081
2666.43 3086
2666.92 3098
2667.41 3029
2667.89 3036
2668.38 3131
2668.87 3141
2669.36 3306
2669.84 3290
2670.33 3409
2670.82 3660
2671.31 3813
2671.80 3941
2672.28 4213
2672.77 4178
2673.26 4119
2673.75 4202
2674.24 4168
2674.72 4019
2675.21 3753
2675.70 3604
2676.19 3476
2676.68 3357
2677.17 3166
2677.65 3093
2678.14 3047
2678.63 3092
2679.12 3106
2679.61 3057
2680.10 2990
2680.59 3072
2681.07 3016
2681.56 2958
2682.05 3009
2682.54 2994
2683.03 2988
2683.52 2955
2684.01 2966
2684.50 3001
2684.99 2985
2685.47 2937
2685.96 2835
2686.45 2922
2686.94 2934
2687.43 2844
2687.92 2850
2688.41 2838
2688.90 2829
2689.39 2823
2689.88 2837
2690.37 2791
2690.86 2700
2691.35 2662
2691.84 2820
2692.33 2876
2692.82 2849
2693.31 2737
2693.80 2741
2694.29 2786
2694.78 2758
2695.27 2765
2695.76 2820
2696.25 2815
2696.74 2875
2697.23 3019
2697.72 3016
2698.21 3017
2698.70 3058
2699.19 3107
2699.68 3248
2700.17 3171
2700.66 3217
2701.15 3266
2701.64 3147
2702.13 3189
2702.62 3087
2703.11 3109
2703.61 3043
2704.10 2895
2704.59 2869
2705.08 2747
2705.57 2744
2706.06 2766
2706.55 2678
2707.04 2678
2707.53 2672
2708.02 2700
2708.52 2696
2709.01 2632
2709.50 2501
2709.99 2477
2710.48 2462
2710.97 2546
2711.46 2497
2711.96 2580
2712.45 2636
2712.94 2636
2713.43 2566
2713.92 2579
2714.41 2613
2714.91 2609
2715.40 2547
2715.89 2510
2716.38 2602
2716.87 2495
2717.37 2502
2717.86 2488
2718.35 2576
2718.84 2630
2719.33 2673
2719.83 2654
2720.32 2632
2720.81 2716
2721.30 2669
2721.80 2703
2722.29 2760
2722.78 2789
2723.27 2721
2723.77 2821
2724.26 2916
2724.75 2908
2725.24 2766
2725.74 2751
2726.23 2721
2726.72 2624
2727.22 2662
2727.71 2745
2728.20 2625
2728.70 2658
2729.19 2594
2729.68 2658
2730.18 2617
2730.67 2662
2731.16 2681
2731.65 2692
2732.15 2764
2732.64 2713
2733.14 2657
2733.63 2722
2734.12 2794
2734.62 2820
2735.11 2770
2735.60 2859
2736.10 2887
2736.59 2754
2737.08 2748
2737.58 2780
2738.07 2882
2738.57 2946
2739.06 2874
2739.55 2990
2740.05 2909
2740.54 2889
2741.04 2962
2741.53 3032
2742.03 2933
2742.52 2860
2743.01 2881
2743.51 2951
2744.00 2830
2744.50 2825
2744.99 2720
2745.49 2701
2745.98 2718
2746.48 2724
2746.97 2655
2747.47 2616
2747.96 2643
2748.46 2569
2748.95 2654
2749.45 2670
2749.94 2500
2750.44 2582
2750.93 2677
2751.43 2666
2751.92 2668
2752.42 2675
2752.91 2714
2753.41 2899
2753.90 2866
2754.40 2787
2754.89 2698
2755.39 2691
2755.88 2688
2756.38 2638
2756.87 2662
2757.37 2789
2757.87 2603
2758.36 2670
2758.86 2699
2759.35 2658
2759.85 2718
2760.35 2726
2760.84 2648
2761.34 2602
2761.83 2663
2762.33 2714
2762.83 2546
2763.32 2536
2763.82 2617
2764.31 2572
2764.81 2603
2765.31 2653
2765.80 2595
2766.30 2665
2766.80 2723
2767.29 2578
2767.79 2527
2768.29 2688
2768.78 2664
2769.28 2718
2769.78 2693
2770.27 2628
2770.77 2640
2771.27 2717
2771.76 2739
2772.26 2814
2772.76 2862
2773.26 2919
2773.75 2913
2774.25 2950
2774.75 3040
2775.24 3047
2775.74 3056
2776.24 3140
2776.74 3112
2777.23 3207
2777.73 3117
2778.23 3230
2778.73 3087
2779.22 3088
2779.72 3033
2780.22 2957
2780.72 2918
2781.21 2782
2781.71 2927
2782.21 2877
2782.71 2767
2783.21 2849
2783.70 2849
2784.20 2760
2784.70 2831
2785.20 2782
2785.70 2751
2786.20 2645
2786.69 2698
2787.19 2737
2787.69 2809
2788.19 2685
2788.69 2594
2789.19 2724
2789.68 2724
2790.18 2730
2790.68 2690
2791.18 2745
2791.68 2745
2792.18 2825
2792.68 2966
2793.18 3002
2793.67 3191
2794.17 3262
2794.67 3477
2795.17 3669
2795.67 3961
2796.17 3917
2796.67 4159
2797.17 4353
2797.67 4366
2798.17 4433
2798.67 4356
2799.17 4336
2799.66 4092
2800.16 3982
2800.66 3827
2801.16 3697
2801.66 3505
2802.16 3297
2802.66 3191
2803.16 2959
2803.66 2810
2804.16 2796
2804.66 2867
2805.16 2984
2805.66 2884
2806.16 2775
2806.66 2834
2807.16 2857
2807.66 2905
2808.16 2813
2808.66 2851
2809.16 2882
2809.66 2943
2810.16 2959
2810.66 2969
2811.16 2887
2811.66 2789
2812.17 2792
2812.67 2783
2813.17 2710
2813.67 2670
2814.17 2688
2814.67 2682
2815.17 2676
2815.67 2785
2816.17 2779
2816.67 2747
2817.17 2832
2817.67 2710
2818.18 2778
2818.68 2753
2819.18 2639
2819.68 2717
2820.18 2638
2820.68 2806
2821.18 2736
2821.68 2722
2822.19 2716
2822.69 2794
2823.19 2873
2823.69 2812
2824.19 2811
2824.69 2873
2825.20 2796
2825.70 2839
2826.20 2824
2826.70 2759
2827.20 2766
2827.70 2704
2828.21 2808
2828.71 2810
2829.21 2723
2829.71 2748
2830.22 2697
2830.72 2891
2831.22 2884
2831.72 2699
2832.22 2698
2832.73 2693
2833.23 2742
2833.73 2768
2834.23 2815
2834.74 2768
2835.24 2714
2835.74 2733
2836.24 2714
2836.75 2616
2837.25 2690
2837.75 2639
2838.26 2704
2838.76 2685
2839.26 2576
2839.76 2579
2840.27 2588
2840.77 2568
2841.27 2540
2841.78 2498
2842.28 2558
2842.78 2523
2843.29 2546
2843.79 2540
2844.29 2553
2844.80 2592
2845.30 2617
2845.80 2533
2846.31 2483
2846.81 2565
2847.32 2608
2847.82 2550
2848.32 2557
2848.83 2574
2849.33 2638
2849.83 2566
2850.34 2591
2850.84 2611
2851.35 2668
2851.85 2601
2852.35 2607
2852.86 2557
2853.36 2541
2853.87 2597
2854.37 2550
2854.88 2523
2855.38 2569
2855.88 2482
2856.39 2490
2856.89 2601
2857.40 2634
2857.90 2599
2858.41 2589
2858.91 2636
2859.42 2601
2859.92 2637
2860.43 2618
2860.93 2532
2861.44 2693
2861.94 2564
2862.45 2531
2862.95 2585
2863.46 2634
2863.96 2596
2864.47 2544
2864.97 2453
2865.48 2507
2865.98 2567
2866.49 2541
2866.99 2562
2867.50 2602
2868.00 2756
2868.51 2751
2869.02 2604
2869.52 2689
2870.03 2718
2870.53 2705
2871.04 2807
2871.54 2879
2872.05 2838
2872.56 2826
2873.06 2942
2873.57 3085
2874.07 3074
2874.58 3079
2875.09 3049
2875.59 3005
2876.10 3026
2876.61 3029
2877.11 3030
2877.62 3025
2878.12 3033
2878.63 3157
2879.14 3044
2879.64 2998
2880.15 3089
2880.66 3186
2881.16 3208
2881.67 3217
2882.18 3235
2882.68 3318
2883.19 3379
2883.70 3383
2884.20 3470
2884.71 3500
2885.22 3703
2885.73 3820
2886.23 3855
2886.74 4023
2887.25 3959
2887.75 3884
2888.26 4010
2888.77 3901
2889.28 3904
2889.78 3620
2890.29 3436
2890.80 3269
2891.31 3263
2891.81 3367
2892.32 3252
2892.83 3141
2893.34 3111
2893.84 2936
2894.35 3120
2894.86 3156
2895.37 3213
2895.88 3077
2896.38 3029
2896.89 3085
2897.40 3048
2897.91 3098
2898.42 3134
2898.92 3061
2899.43 2824
2899.94 2811
2900.45 2934
2900.96 2905
2901.47 2961
2901.98 2960
2902.48 3035
2902.99 2981
2903.50 3017
2904.01 3085
2904.52 3041
2905.03 2915
2905.54 3068
2906.04 3092
2906.55 2974
2907.06 2932
2907.57 2988
2908.08 2993
2908.59 2996
2909.10 2968
2909.61 2928
2910.12 2910
2910.63 3017
2911.14 2932
2911.64 2770
2912.15 2874
2912.66 2917
2913.17 2858
2913.68 2848
2914.19 2894
2914.70 2896
2915.21 2882
2915.72 2939
2916.23 2857
2916.74 2995
2917.25 2841
2917.76 2833
2918.27 2911
2918.78 2891
2919.29 2844
2919.80 2835
2920.31 2998
2920.82 2955
2921.33 2990
2921.84 3206
2922.35 3281
2922.86 3375
2923.37 3561
2923.88 3804
2924.39 3898
2924.90 4023
2925.41 4207
2925.92 4273
2926.44 4197
2926.95 4078
2927.46 4097
2927.97 3879
2928.48 3599
2928.99 3434
2929.50 3148
2930.01 2985
2930.52 2988
2931.03 2944
2931.54 2754
2932.05 2725
2932.57 2832
2933.08 2837
2933.59 2730
2934.10 2738
2934.61 2757
2935.12 2830
2935.63 2820
2936.15 2754
2936.66 2765
2937.17 2818
2937.68 2772
2938.19 2831
2938.70 2921
2939.22 2757
2939.73 2692
2940.24 2737
2940.75 2730
2941.26 2738
2941.77 2784
2942.29 2770
2942.80 2789
2943.31 2775
2943.82 2925
2944.34 2895
2944.85 2948
2945.36 2874
2945.87 2955
2946.38 2957
2946.90 2915
2947.41 2876
2947.92 2914
2948.43 2898
2948.95 2914
2949.46 2841
2949.97 2868
2950.48 2818
2951.00 2820
2951.51 2879
2952.02 2928
2952.54 2961
2953.05 2932
2953.56 2903
2954.08 2864
2954.59 2840
2955.10 2768
2955.61 2827
2956.13 2813
2956.64 2865
2957.15 2796
2957.67 2747
2958.18 2827
2958.69 2743
2959.21 2921
2959.72 2850
2960.23 2730
2960.75 2791
2961.26 2839
2961.78 2759
2962.29 2840
2962.80 2915
2963.32 2932
2963.83 2925
2964.35 2910
2964.86 2933
2965.37 2932
2965.89 2903
2966.40 2915
2966.92 2928
2967.43 2861
2967.94 2910
2968.46 2752
2968.97 2667
2969.49 2666
2970.00 2640
2970.52 2668
2971.03 2702
2971.54 2721
2972.06 2643
2972.57 2633
2973.09 2552
2973.60 2567
2974.12 2604
2974.63 2600
2975.15 2597
2975.66 2737
2976.18 2656
2976.69 2575
2977.21 2592
2977.72 2661
2978.24 2693
2978.75 2670
2979.27 2737
2979.78 2739
2980.30 2751
2980.81 2739
2981.33 2857
2981.84 2818
2982.36 2872
2982.88 2836
2983.39 2910
2983.91 2867
2984.42 2935
2984.94 3004
2985.45 2792
2985.97 2734
2986.49 2863
2987.00 2754
2987.52 2895
2988.03 2939
2988.55 2908
2989.07 2927
2989.58 2894
2990.10 2774
2990.61 2780
2991.13 2848
2991.65 2838
2992.16 2895
2992.68 2911
2993.20 2926
2993.71 2915
2994.23 2947
2994.75 3015
2995.26 2939
2995.78 3030
2996.30 3170
2996.81 3152
2997.33 3078
2997.85 3195
2998.36 3181
2998.88 3228
2999.40 3154
2999.91 3206
3000.43 3241
3000.95 3337
3001.46 3266
3001.98 3576
3002.50 3631
3003.02 3684
3003.53 3835
3004.05 3805
3004.57 3850
3005.09 3686
3005.60 3706
3006.12 3467
3006.64 3428
3007.16 3350
3007.67 3269
3008.19 3124
3008.71 3045
3009.23 2910
3009.74 2712
3010.26 2785
3010.78 2816
3011.30 2740
3011.82 2736
3012.33 2733
3012.85 2707
3013.37 2628
3013.89 2760
3014.41 2831
3014.93 2725
3015.44 2859
3015.96 2896
3016.48 2912
3017.00 2898
3017.52 2808
3018.04 2868
3018.55 2888
3019.07 2841
3019.59 2844
3020.11 2910
3020.63 2890
3021.15 2811
3021.67 2786
3022.19 2837
3022.71 2854
3023.22 2861
3023.74 2865
3024.26 2817
3024.78 2781
3025.30 2838
3025.82 2858
3026.34 2876
3026.86 2890
3027.38 2857
3027.90 2784
3028.42 2626
3028.94 2788
3029.46 2692
3029.98 2682
3030.49 2599
3031.01 2613
3031.53 2770
3032.05 2762
3032.57 2701
3033.09 2724
3033.61 2817
3034.13 2744
3034.65 2785
3035.17 2717
3035.69 2644
3036.21 2760
3036.73 2848
3037.25 2645
3037.77 2617
3038.29 2687
3038.81 2763
3039.34 2714
3039.86 2643
3040.38 2647
3040.90 2643
3041.42 2584
3041.94 2603
3042.46 2665
3042.98 2600
3043.50 2615
3044.02 2520
3044.54 2474
3045.06 2578
3045.58 2655
3046.10 2510
3046.63 2565
3047.15 2692
3047.67 2606
3048.19 2622
3048.71 2668
3049.23 2629
3049.75 2545
3050.27 2596
3050.79 2519
3051.32 2552
3051.84 2571
3052.36 2645
3052.88 2614
3053.40 2534
3053.92 2609
3054.45 2594
3054.97 2643
3055.49 2630
3056.01 2615
3056.53 2567
3057.05 2544
3057.58 2562
3058.10 2605
3058.62 2690
3059.14 2591
3059.66 2629
3060.19 2716
3060.71 2707
3061.23 2688
3061.75 2686
3062.28 2682
3062.80 2667
3063.32 2847
3063.84 2841
3064.37 2876
3064.89 2852
3065.41 2932
3065.93 3034
3066.46 3016
3066.98 2884
3067.50 2861
3068.02 2970
3068.55 2852
3069.07 2962
3069.59 2966
3070.12 3090
3070.64 3046
3071.16 2980
3071.69 3004
3072.21 3105
3072.73 3082
3073.26 3055
3073.78 3183
3074.30 3169
3074.83 3086
3075.35 3073
3075.87 3161
3076.40 3127
3076.92 3022
3077.44 3118
3077.97 3156
3078.49 3104
3079.01 3066
3079.54 3125
3080.06 3129
3080.59 3210
3081.11 3211
3081.63 3234
3082.16 3288
3082.68 3204
3083.21 3227
3083.73 3163
3084.25 3017
3084.78 3032
3085.30 2942
3085.83 2984
3086.35 3036
3086.88 2960
3087.40 2934
3087.93 2933
3088.45 2901
3088.97 2901
3089.50 2877
3090.02 2952
3090.55 3062
3091.07 2996
3091.60 3069
3092.12 3040
3092.65 3100
3093.17 3116
3093.70 3170
3094.22 3081
3094.75 3112
3095.27 3116
3095.80 3210
3096.32 3253
3096.85 3237
3097.37 3274
3097.90 3382
3098.43 3337
3098.95 3594
3099.48 3887
3100.00 4138
3100.53 4633
3101.05 5091
3101.58 5510
3102.10 5979
3102.63 6466
3103.16 6836
3103.68 6815
3104.21 6560
3104.73 6306
3105.26 5840
3105.79 5481
3106.31 5024
3106.84 4488
3107.36 4341
3107.89 4067
3108.42 4115
3108.94 4198
3109.47 4333
3110.00 4385
3110.52 4407
3111.05 4510
3111.57 4548
3112.10 4676
3112.63 4489
3113.15 4219
3113.68 3978
3114.21 3757
3114.74 3635
3115.26 3485
3115.79 3227
3116.32 3226
3116.84 3200
3117.37 3182
3117.90 3094
3118.42 3062
3118.95 3019
3119.48 2993
3120.01 2998
3120.53 3000
3121.06 3028
3121.59 2996
3122.11 3007
3122.64 2975
3123.17 3004
3123.70 2995
3124.22 2953
3124.75 2949
3125.28 2898
3125.81 2802
3126.34 3004
3126.86 2855
3127.39 2919
3127.92 2955
3128.45 2933
3128.98 3090
3129.50 3018
3130.03 3050
3130.56 3167
3131.09 3262
3131.62 3330
3132.14 3268
3132.67 3321
3133.20 3431
3133.73 3492
3134.26 3361
3134.79 3614
3135.31 3622
3135.84 3725
3136.37 3764
3136.90 3707
3137.43 3824
3137.96 3799
3138.49 3799
3139.02 3596
3139.54 3491
3140.07 3339
3140.60 3225
3141.13 3133
3141.66 3103
3142.19 3128
3142.72 3157
3143.25 3109
3143.78 3037
3144.31 3089
3144.84 3109
3145.37 3186
3145.89 3144
3146.42 3172
3146.95 3204
3147.48 3230
3148.01 3202
3148.54 3243
3149.07 3195
3149.60 3167
3150.13 3142
3150.66 3180
3151.19 3165
3151.72 3110
3152.25 3080
3152.78 2952
3153.31 2977
3153.84 3139
3154.37 3034
3154.90 2961
3155.43 2901
3155.96 3044
3156.49 2947
3157.02 2900
3157.55 2967
3158.08 2821
3158.61 2856
3159.14 2866
3159.68 2795
3160.21 2781
3160.74 2762
3161.27 2864
3161.80 2742
3162.33 2780
3162.86 2788
3163.39 2809
3163.92 2882
3164.45 2832
3164.98 2785
3165.51 2807
3166.05 2806
3166.58 2784
3167.11 2761
3167.64 2808
3168.17 2712
3168.70 2686
3169.23 2823
3169.76 2770
3170.30 2808
3170.83 2896
3171.36 2890
3171.89 2874
3172.42 2878
3172.95 2957
3173.49 3007
3174.02 2954
3174.55 3040
3175.08 3116
3175.61 3000
3176.15 2892
3176.68 2883
3177.21 2872
3177.74 2886
3178.27 2953
3178.81 2875
3179.34 2841
3179.87 2886
3180.40 2846
3180.93 2910
3181.47 2863
3182.00 2809
3182.53 2954
3183.06 2948
3183.60 2820
3184.13 2823
3184.66 2703
3185.20 2697
3185.73 2718
3186.26 2749
3186.79 2780
3187.33 2745
3187.86 2768
3188.39 2813
3188.93 2777
3189.46 2756
3189.99 2846
3190.52 2864
3191.06 2954
3191.59 3053
3192.12 3144
3192.66 3241
3193.19 3279
3193.72 3292
3194.26 3446
3194.79 3320
3195.33 3360
3195.86 3551
3196.39 3458
3196.93 3549
3197.46 3537
3197.99 3544
3198.53 3468
3199.06 3485
3199.60 3448
3200.13 3498
3200.66 3408
3201.20 3476
3201.73 3293
3202.27 3224
3202.80 3244
3203.33 3130
3203.87 3072
3204.40 3066
3204.94 3061
3205.47 2951
3206.01 2842
3206.54 2857
3207.07 2994
3207.61 2879
3208.14 2921
3208.68 2889
3209.21 2920
3209.75 3001
3210.28 3065
3210.82 3008
3211.35 2906
3211.89 2938
3212.42 2960
3212.96 2957
3213.49 2912
3214.03 2879
3214.56 2822
3215.10 2779
3215.63 2762
3216.17 2816
3216.70 2687
3217.24 2732
3217.78 2687
3218.31 2671
3218.85 2709
3219.38 2663
3219.92 2721
3220.45 2731
3220.99 2761
3221.52 2791
3222.06 2758
3222.60 2802
3223.13 2843
3223.67 3006
3224.20 3041
3224.74 2986
3225.28 2928
3225.81 2933
3226.35 2949
3226.88 2851
3227.42 2931
3227.96 2938
3228.49 2923
3229.03 2953
3229.57 2770
3230.10 2743
3230.64 2733
3231.18 2605
3231.71 2660
3232.25 2637
3232.79 2506
3233.32 2582
3233.86 2632
3234.40 2626
3234.93 2669
3235.47 2669
3236.01 2744
3236.54 2816
3237.08 2879
3237.62 2879
3238.15 2826
3238.69 2883
3239.23 2898
3239.77 2943
3240.30 2942
3240.84 2819
3241.38 2767
3241.92 2785
3242.45 2675
3242.99 2667
3243.53 2623
3244.07 2562
3244.60 2550
3245.14 2594
3245.68 2617
3246.22 2725
3246.75 2626
3247.29 2754
3247.83 2719
3248.37 2656
3248.91 2701
3249.44 2666
3249.98 2686
3250.52 2797
3251.06 2784
3251.60 2810
3252.14 2828
3252.67 2748
3253.21 2816
3253.75 2752
3254.29 2761
3254.83 2838
3255.37 2861
3255.90 2855
3256.44 2955
3256.98 3051
3257.52 2960
3258.06 3058
3258.60 3142
3259.14 3360
3259.68 3564
3260.21 3678
3260.75 3714
3261.29 3878
3261.83 3964
3262.37 3943
3262.91 3791
3263.45 3657
3263.99 3629
3264.53 3500
3265.07 3296
3265.61 3299
3266.15 3239
3266.69 3168
3267.23 3125
3267.76 3092
3268.30 3077
3268.84 3068
3269.38 2928
3269.92 2932
3270.46 2917
3271.00 2852
3271.54 2890
3272.08 2944
3272.62 2960
3273.16 2967
3273.70 2983
3274.24 2997
3274.78 3034
3275.32 3056
3275.86 3108
3276.40 3023
3276.94 3175
3277.48 3036
3278.03 3071
3278.57 3200
3279.11 3126
3279.65 3160
3280.19 3047
3280.73 3226
3281.27 3122
3281.81 3304
3282.35 3392
3282.89 3421
3283.43 3402
3283.97 3467
3284.51 3585
3285.05 3529
3285.60 3538
3286.14 3553
3286.68 3564
3287.22 3460
3287.76 3458
3288.30 3401
3288.84 3226
3289.38 3128
3289.93 3171
3290.47 3121
3291.01 3088
3291.55 3189
3292.09 3238
3292.63 3258
3293.18 3392
3293.72 3520
3294.26 3718
3294.80 3843
3295.34 3870
3295.88 3871
3296.43 3924
3296.97 3778
3297.51 3611
3298.05 3598
3298.59 3395
3299.14 3306
3299.68 3176
3300.22 3167
3300.76 3072
3301.31 2984
3301.85 2976
3302.39 3080
3302.93 2987
3303.48 2862
3304.02 2957
3304.56 3013
3305.10 2957
3305.65 2904
3306.19 2913
3306.73 2844
3307.27 2835
3307.82 2982
3308.36 3024
3308.90 2929
3309.45 2982
3309.99 2932
3310.53 3024
3311.07 2980
3311.62 2927
3312.16 3104
3312.70 3231
3313.25 3300
3313.79 3418
3314.33 3604
3314.88 3866
3315.42 3890
3315.97 3886
3316.51 3847
3317.05 3943
3317.60 3833
3318.14 3768
3318.68 3693
3319.23 3450
3319.77 3368
3320.32 3342
3320.86 3281
3321.40 3268
3321.95 3211
3322.49 3157
3323.04 3147
3323.58 3042
3324.12 3062
3324.67 3146
3325.21 3080
3325.76 3016
3326.30 3010
3326.85 2938
3327.39 2900
3327.93 2760
3328.48 2915
3329.02 2775
3329.57 2729
3330.11 2789
3330.66 2787
3331.20 2706
3331.75 2780
3332.29 2869
3332.84 2853
3333.38 2819
3333.93 2802
3334.47 2916
3335.02 2834
3335.56 2807
3336.11 2894
3336.65 2965
3337.20 3045
3337.74 3072
3338.29 3044
3338.83 3009
3339.38 2999
3339.92 2931
3340.47 2984
3341.02 2911
3341.56 2891
3342.11 2930
3342.65 2819
3343.20 2719
3343.74 2743
3344.29 2715
3344.84 2789
3345.38 2655
3345.93 2702
3346.47 2652
3347.02 2709
3347.57 2652
3348.11 2758
3348.66 2700
3349.21 2743
3349.75 2852
3350.30 2915
3350.84 2856
3351.39 2756
3351.94 2716
3352.48 2756
3353.03 2799
3353.58 2852
3354.12 2921
3354.67 2906
3355.22 2956
3355.76 2909
3356.31 2995
3356.86 3017
3357.40 3138
3357.95 3137
3358.50 3109
3359.05 2956
3359.59 2875
3360.14 2905
3360.69 2831
3361.23 2820
3361.78 2790
3362.33 2712
3362.88 2751
3363.42 2779
3363.97 2684
3364.52 2701
3365.07 2620
3365.61 2621
3366.16 2524
3366.71 2692
3367.26 2654
3367.80 2656
3368.35 2635
3368.90 2615
3369.45 2633
3370.00 2565
3370.54 2616
3371.09 2622
3371.64 2541
3372.19 2547
3372.74 2450
3373.28 2473
3373.83 2538
3374.38 2538
3374.93 2610
3375.48 2538
3376.03 2459
3376.57 2447
3377.12 2443
3377.67 2356
3378.22 2437
3378.77 2460
3379.32 2503
3379.87 2536
3380.42 2424
3380.96 2557
3381.51 2621
3382.06 2529
3382.61 2494
3383.16 2478
3383.71 2532
3384.26 2527
3384.81 2513
3385.36 2566
3385.91 2638
3386.45 2664
3387.00 2523
3387.55 2536
3388.10 2572
3388.65 2522
3389.20 2596
3389.75 2646
3390.30 2632
3390.85 2629
3391.40 2721
3391.95 2534
3392.50 2609
3393.05 2575
3393.60 2631
3394.15 2589
3394.70 2591
3395.25 2591
3395.80 2588
3396.35 2546
3396.90 2641
3397.45 2626
3398.00 2677
3398.55 2636
3399.10 2683
3399.65 2658
3400.20 2606
3400.75 2640
3401.30 2651
3401.85 2546
3402.40 2612
3402.95 2564
3403.50 2585
3404.06 2709
3404.61 2552
3405.16 2531
3405.71 2435
3406.26 2490
3406.81 2504
3407.36 2578
3407.91 2554
3408.46 2522
3409.01 2573
3409.56 2500
3410.12 2453
3410.67 2560
3411.22 2523
3411.77 2615
3412.32 2463
3412.87 2462
3413.42 2550
3413.98 2621
3414.53 2493
3415.08 2437
3415.63 2574
3416.18 2676
3416.73 2551
3417.29 2466
3417.84 2580
3418.39 2604
3418.94 2605
3419.49 2608
3420.05 2524
3420.60 2605
3421.15 2639
3421.70 2702
3422.25 2764
3422.81 2859
3423.36 2851
3423.91 2940
3424.46 2844
3425.01 2845
3425.57 2902
3426.12 2863
3426.67 2941
3427.23 2831
3427.78 2823
3428.33 2775
3428.88 2667
3429.44 2683
3429.99 2662
3430.54 2683
3431.09 2707
3431.65 2706
3432.20 2790
3432.75 2759
3433.31 2648
3433.86 2646
3434.41 2771
3434.97 2617
3435.52 2626
3436.07 2612
3436.63 2723
3437.18 2599
3437.73 2629
3438.29 2612
3438.84 2678
3439.39 2700
3439.95 2708
3440.50 2656
3441.05 2663
3441.61 2784
3442.16 2684
3442.72 2730
3443.27 2693
3443.82 2719
3444.38 2636
3444.93 2594
3445.48 2586
3446.04 2471
3446.59 2516
3447.15 2583
3447.70 2508
3448.26 2638
3448.81 2601
3449.36 2654
3449.92 2671
3450.47 2622
3451.03 2647
3451.58 2596
3452.14 2632
3452.69 2696
3453.25 2660
3453.80 2693
3454.36 2581
3454.91 2481
3455.47 2605
3456.02 2681
3456.58 2625
3457.13 2588
3457.69 2533
3458.24 2574
3458.80 2625
3459.35 2544
3459.91 2501
3460.46 2537
3461.02 2540
3461.57 2547
3462.13 2548
3462.68 2546
3463.24 2585
3463.79 2575
3464.35 2558
3464.90 2701
3465.46 2677
3466.02 2702
3466.57 2726
3467.13 2781
3467.68 2771
3468.24 2915
3468.80 2913
3469.35 2894
3469.91 2830
3470.46 2874
3471.02 2881
3471.58 2967
3472.13 2929
3472.69 2886
3473.24 2916
3473.80 2989
3474.36 3034
3474.91 3006
3475.47 3042
3476.03 2966
3476.58 2866
3477.14 3029
3477.70 2988
3478.25 2986
3478.81 2983
3479.37 3069
3479.92 3167
3480.48 3189
3481.04 3104
3481.59 3092
3482.15 3124
3482.71 3249
3483.26 3221
3483.82 3175
3484.38 3318
3484.94 3445
3485.49 3480
3486.05 3498
3486.61 3421
3487.17 3613
3487.72 3726
3488.28 3872
3488.84 4028
3489.40 4084
3489.95 4396
3490.51 4748
3491.07 5341
3491.63 5443
3492.18 5574
3492.74 5600
3493.30 5726
3493.86 5557
3494.42 5501
3494.97 5202
3495.53 5016
3496.09 4959
3496.65 5011
3497.21 5301
3497.76 5578
3498.32 6055
3498.88 6353
3499.44 6599
3500.00 6660
3500.56 6855
3501.11 6965
3501.67 7193
3502.23 7106
3502.79 7140
3503.35 7429
3503.91 7385
3504.47 7547
3505.03 7426
3505.58 7496
3506.14 7373
3506.70 7259
3507.26 6879
3507.82 6496
3508.38 6125
3508.94 5614
3509.50 5158
3510.06 4893
3510.62 4486
3511.17 4231
3511.73 4054
3512.29 3935
3512.85 3818
3513.41 3839
3513.97 3731
3514.53 3665
3515.09 3710
3515.65 3704
3516.21 3790
3516.77 3710
3517.33 3755
3517.89 3789
3518.45 3862
3519.01 3828
3519.57 4000
3520.13 4161
3520.69 4438
3521.25 4629
3521.81 4800
3522.37 4971
3522.93 5082
3523.49 5468
3524.05 5478
3524.61 5388
3525.17 5228
3525.73 5200
3526.29 5131
3526.85 4832
3527.41 4670
3527.97 4395
3528.54 4234
3529.10 3992
3529.66 3850
3530.22 3813
3530.78 3652
3531.34 3585
3531.90 3418
3532.46 3400
3533.02 3475
3533.58 3501
3534.14 3483
3534.71 3547
3535.27 3640
3535.83 3625
3536.39 3640
3536.95 3641
3537.51 3767
3538.07 3855
3538.64 4004
3539.20 4035
3539.76 4108
3540.32 4304
3540.88 4617
3541.44 4935
3542.00 5216
3542.57 5525
3543.13 5621
3543.69 5790
3544.25 5697
3544.81 5473
3545.38 5279
3545.94 4996
3546.50 4726
3547.06 4293
3547.62 4046
3548.19 3937
3548.75 3752
3549.31 3651
3549.87 3695
3550.44 3731
3551.00 3757
3551.56 3742
3552.12 3636
3552.69 3687
3553.25 3549
3553.81 3542
3554.37 3567
3554.94 3598
3555.50 3498
3556.06 3248
3556.63 3142
3557.19 3185
3557.75 3196
3558.31 3225
3558.88 3220
3559.44 3296
3560.00 3248
3560.57 3197
3561.13 3231
3561.69 3193
3562.26 3179
3562.82 3162
3563.38 3163
3563.95 3178
3564.51 3198
3565.07 3106
3565.64 3029
3566.20 2999
3566.77 2956
3567.33 2940
3567.89 3015
3568.46 2934
3569.02 2852
3569.59 2905
3570.15 2988
3570.71 3055
3571.28 3115
3571.84 3021
3572.41 3015
3572.97 2998
3573.53 2950
3574.10 3027
3574.66 3165
3575.23 3201
3575.79 3105
3576.36 3135
3576.92 3206
3577.48 3212
3578.05 3144
3578.61 3011
3579.18 2967
3579.74 2954
3580.31 3007
3580.87 2970
3581.44 2943
3582.00 2911
3582.57 2895
3583.13 2927
3583.70 2929
3584.26 2904
3584.83 2978
3585.39 2958
3585.96 2860
3586.52 2985
3587.09 2970
3587.65 2973
3588.22 2910
3588.79 2958
3589.35 2986
3589.92 3025
3590.48 2982
3591.05 3014
3591.61 2968
3592.18 3037
3592.74 3006
3593.31 3051
3593.88 3183
3594.44 3138
3595.01 3092
3595.57 3120
3596.14 3157
3596.71 3215
3597.27 3096
3597.84 3213
3598.40 3282
3598.97 3409
3599.54 3396
3600.10 3500
3600.67 3499
3601.24 3472
3601.80 3553
3602.37 3496
3602.94 3408
3603.50 3378
3604.07 3334
3604.64 3376
3605.20 3377
3605.77 3349
3606.34 3174
3606.90 3128
3607.47 3227
3608.04 3240
3608.60 3143
3609.17 3223
3609.74 3174
3610.30 3196
3610.87 3233
3611.44 3294
3612.01 3592
3612.57 3846
3613.14 4272
3613.71 4642
3614.28 5596
3614.84 6897
3615.41 8376
3615.98 10008
3616.55 11776
3617.11 13734
3617.68 15220
3618.25 16521
3618.82 17236
3619.39 17298
3619.95 16871
3620.52 15963
3621.09 14573
3621.66 12694
3622.23 10919
3622.79 9477
3623.36 7899
3623.93 6622
3624.50 5881
3625.07 5118
3625.63 4450
3626.20 4031
3626.77 3874
3627.34 3644
3627.91 3540
3628.48 3373
3629.05 3221
3629.61 3363
3630.18 3290
3630.75 3203
3631.32 3242
3631.89 3150
3632.46 3054
3633.03 3000
3633.60 3003
3634.16 2984
3634.73 3071
3635.30 3018
3635.87 3010
3636.44 3148
3637.01 3207
3637.58 3224
3638.15 3260
3638.72 3389
3639.29 3527
3639.86 3654
3640.43 3831
3641.00 3941
3641.57 4083
3642.14 4204
3642.71 4379
3643.27 4584
3643.84 4748
3644.41 4903
3644.98 5069
3645.55 5268
3646.12 5535
3646.69 5649
3647.26 5669
3647.83 5622
3648.40 5536
3648.97 5428
3649.54 5381
3650.12 5182
3650.69 5215
3651.26 5067
3651.83 4957
3652.40 5048
3652.97 4828
3653.54 4766
3654.11 4871
3654.68 4615
3655.25 4725
3655.82 4733
3656.39 4806
3656.96 4679
3657.53 4591
3658.10 4675
3658.67 4510
3659.25 4518
3659.82 4520
3660.39 4497
3660.96 4398
3661.53 4277
3662.10 4023
3662.67 3876
3663.24 3843
3663.81 3717
3664.39 3736
3664.96 3866
3665.53 3878
3666.10 3971
3666.67 3973
3667.24 3857
3667.81 3948
3668.39 3778
3668.96 3761
3669.53 3747
3670.10 3725
3670.67 3628
3671.25 3567
3671.82 3567
3672.39 3506
3672.96 3509
3673.53 3394
3674.11 3363
3674.68 3351
3675.25 3324
3675.82 3352
3676.39 3261
3676.97 3205
3677.54 3258
3678.11 3245
3678.68 3207
3679.26 3074
3679.83 3074
3680.40 3160
3680.97 3150
3681.55 3078
3682.12 3095
3682.69 3056
3683.27 3067
3683.84 3182
3684.41 3106
3684.98 3068
3685.56 2986
3686.13 3105
3686.70 3146
3687.28 3134
3687.85 3253
3688.42 3327
3689.00 3240
3689.57 3413
3690.14 3359
3690.72 3471
3691.29 3456
3691.86 3414
3692.44 3372
3693.01 3338
3693.58 3370
3694.16 3432
3694.73 3315
3695.31 3273
3695.88 3262
3696.45 3297
3697.03 3227
3697.60 3223
3698.18 3195
3698.75 3187
3699.32 3125
3699.90 3202
3700.47 3155
3701.05 3110
3701.62 2983
3702.19 3024
3702.77 2947
3703.34 2892
3703.92 2948
3704.49 3068
3705.07 3100
3705.64 3175
3706.22 3155
3706.79 3238
3707.37 3345
3707.94 3426
3708.51 3516
3709.09 3605
3709.66 3555
3710.24 3666
3710.81 3734
3711.39 3662
3711.96 3545
3712.54 3527
3713.11 3431
3713.69 3358
3714.27 3228
3714.84 3198
3715.42 3190
3715.99 3098
3716.57 3164
3717.14 3147
3717.72 3102
3718.29 3062
3718.87 3111
3719.44 3048
3720.02 2869
3720.60 2847
3721.17 2834
3721.75 2781
3722.32 2748
3722.90 2679
3723.47 2728
3724.05 2759
3724.63 2737
3725.20 2754
3725.78 2874
3726.36 2909
3726.93 2839
3727.51 2867
3728.08 2969
3728.66 3068
3729.24 3235
3729.81 3589
3730.39 3808
3730.97 4167
3731.54 4503
3732.12 4849
3732.70 5243
3733.27 5411
3733.85 5599
3734.43 5685
3735.00 5599
3735.58 5422
3736.16 5111
3736.73 4914
3737.31 4725
3737.89 4120
3738.47 3810
3739.04 3576
3739.62 3388
3740.20 3145
3740.77 2979
3741.35 2995
3741.93 2882
3742.51 2775
3743.08 2721
3743.66 2633
3744.24 2655
3744.82 2684
3745.39 2715
3745.97 2592
3746.55 2705
3747.13 2761
3747.71 2579
3748.28 2636
3748.86 2689
3749.44 2749
3750.02 2711
3750.59 2559
3751.17 2619
3751.75 2755
3752.33 2674
3752.91 2613
3753.49 2635
3754.06 2602
3754.64 2605
3755.22 2775
3755.80 2733
3756.38 2755
3756.96 2725
3757.53 2766
3758.11 2915
3758.69 2981
3759.27 3029
3759.85 3231
3760.43 3290
3761.01 3321
3761.59 3303
3762.17 3305
3762.74 3338
3763.32 3333
3763.90 3248
3764.48 3171
3765.06 3135
3765.64 3136
3766.22 3189
3766.80 2989
3767.38 2906
3767.96 2952
3768.54 2954
3769.12 3023
3769.70 3044
3770.27 3030
3770.85 3089
3771.43 3017
3772.01 3010
3772.59 3086
3773.17 2956
3773.75 2906
3774.33 2976
3774.91 2820
3775.49 2849
3776.07 2695
3776.65 2674
3777.23 2799
3777.81 2668
3778.39 2696
3778.97 2624
3779.55 2544
3780.13 2612
3780.71 2619
3781.29 2650
3781.88 2593
3782.46 2672
3783.04 2630
3783.62 2653
3784.20 2721
3784.78 2634
3785.36 2833
3785.94 2776
3786.52 2754
3787.10 2801
3787.68 2737
3788.26 2820
3788.84 2827
3789.43 2788
3790.01 2796
3790.59 2749
3791.17 2731
3791.75 2734
3792.33 2824
3792.91 2859
3793.49 2885
3794.08 2767
3794.66 2763
3795.24 2961
3795.82 2889
3796.40 2852
3796.98 2805
3797.56 2808
3798.15 2907
3798.73 2906
3799.31 2887
3799.89 2974
3800.47 3134
3801.06 3118
3801.64 3113
3802.22 3197
3802.80 3155
3803.38 3123
3803.97 3199
3804.55 3120
3805.13 3223
3805.71 3274
3806.29 3271
3806.88 3367
3807.46 3535
3808.04 3513
3808.62 3580
3809.21 3715
3809.79 3782
3810.37 3716
3810.95 3701
3811.54 3544
3812.12 3559
3812.70 3622
3813.29 3639
3813.87 3450
3814.45 3634
3815.03 3660
3815.62 3708
3816.20 3593
3816.78 3661
3817.37 3529
3817.95 3457
3818.53 3395
3819.12 3309
3819.70 3304
3820.28 3284
3820.87 3211
3821.45 3166
3822.03 3130
3822.62 3062
3823.20 3057
3823.78 3100
3824.37 3094
3824.95 3089
3825.54 3015
3826.12 3096
3826.70 3085
3827.29 3176
3827.87 3145
3828.46 3113
3829.04 3169
3829.62 3209
3830.21 3275
3830.79 3486
3831.38 3476
3831.96 3469
3832.54 3389
3833.13 3391
3833.71 3486
3834.30 3354
3834.88 3308
3835.47 3320
3836.05 3311
3836.64 3228
3837.22 3229
3837.81 3152
3838.39 3179
3838.98 3293
3839.56 3183
3840.15 3156
3840.73 3127
3841.31 3106
3841.90 3223
3842.49 3084
3843.07 3137
3843.66 3076
3844.24 3020
3844.83 3272
3845.41 3277
3846.00 3292
3846.58 3214
3847.17 3268
3847.75 3184
3848.34 3103
3848.92 3112
3849.51 3296
3850.10 3304
3850.68 3144
3851.27 3105
3851.85 3190
3852.44 3236
3853.02 3197
3853.61 3316
3854.20 3352
3854.78 3416
3855.37 3491
3855.95 3835
3856.54 4024
3857.13 4446
3857.71 5056
3858.30 5859
3858.89 6968
3859.47 8258
3860.06 9587
3860.64 11024
3861.23 11881
3861.82 12957
3862.40 13492
3862.99 13496
3863.58 13400
3864.16 12901
3864.75 12085
3865.34 11200
3865.92 10516
3866.51 9354
3867.10 8397
3867.69 7421
3868.27 6558
3868.86 5878
3869.45 5143
3870.03 4688
3870.62 4354
3871.21 4268
3871.80 4196
3872.38 4234
3872.97 4253
3873.56 4209
3874.15 4120
3874.73 4062
3875.32 3952
3875.91 3994
3876.50 3915
3877.08 3879
3877.67 3782
3878.26 3873
3878.85 3847
3879.43 3699
3880.02 3668
3880.61 3510
3881.20 3488
3881.79 3477
3882.37 3386
3882.96 3521
3883.55 3377
3884.14 3377
3884.73 3345
3885.32 3422
3885.90 3472
3886.49 3592
3887.08 3824
3887.67 3877
3888.26 3978
3888.85 4106
3889.44 4230
3890.02 4301
3890.61 4424
3891.20 4324
3891.79 4305
3892.38 4306
3892.97 4164
3893.56 4075
3894.15 3966
3894.74 3961
3895.32 3872
3895.91 3791
3896.50 3758
3897.09 3748
3897.68 3827
3898.27 4011
3898.86 3933
3899.45 3915
3900.04 3881
3900.63 3963
3901.22 3820
3901.81 3696
3902.40 3623
3902.99 3540
3903.58 3432
3904.17 3343
3904.76 3324
3905.35 3261
3905.94 3263
3906.53 3112
3907.12 3169
3907.71 3112
3908.30 3059
3908.89 3008
3909.48 3070
3910.07 2874
3910.66 2887
3911.25 2819
3911.84 2766
3912.43 2949
3913.02 2903
3913.61 2990
3914.20 2964
3914.79 2851
3915.38 2859
3915.97 2872
3916.56 2907
3917.15 2926
3917.74 2856
3918.33 2788
3918.92 2756
3919.52 2692
3920.11 2700
3920.70 2813
3921.29 2899
3921.88 2874
3922.47 2770
3923.06 2748
3923.65 2775
3924.24 2833
3924.84 2758
3925.43 2738
3926.02 2797
3926.61 2782
3927.20 2852
3927.79 2783
3928.38 2785
3928.98 2861
3929.57 2997
3930.16 2967
3930.75 2909
3931.34 2895
3931.93 2880
3932.53 2913
3933.12 2855
3933.71 2815
3934.30 2857
3934.89 2824
3935.49 2808
3936.08 2835
3936.67 2863
3937.26 2835
3937.86 2878
3938.45 2818
3939.04 2857
3939.63 2904
3940.23 2869
3940.82 2937
3941.41 2943
3942.00 2871
3942.60 2840
3943.19 2940
3943.78 3002
3944.37 2976
3944.97 2980
3945.56 2914
3946.15 2974
3946.75 2867
3947.34 2819
3947.93 2809
3948.52 2860
3949.12 2817
3949.71 2809
3950.30 2697
3950.90 2625
3951.49 2561
3952.08 2570
3952.68 2552
3953.27 2499
3953.86 2477
3954.46 2488
3955.05 2463
3955.65 2566
3956.24 2543
3956.83 2613
3957.43 2561
3958.02 2605
3958.61 2598
3959.21 2598
3959.80 2579
3960.40 2551
3960.99 2593
3961.58 2628
3962.18 2553
3962.77 2565
3963.37 2582
3963.96 2574
3964.55 2494
3965.15 2618
3965.74 2557
3966.34 2597
3966.93 2661
3967.53 2766
3968.12 2720
3968.72 2716
3969.31 2670
3969.91 2737
3970.50 2594
3971.10 2611
3971.69 2543
3972.28 2594
3972.88 2593
3973.47 2722
3974.07 2623
3974.66 2580
3975.26 2634
3975.85 2753
3976.45 2843
3977.05 2928
3977.64 2800
3978.24 2714
3978.83 2798
3979.43 2820
3980.02 2723
3980.62 2745
3981.21 2769
3981.81 2699
3982.40 2550
3983.00 2563
3983.60 2573
3984.19 2720
3984.79 2575
3985.38 2634
3985.98 2762
3986.58 2714
3987.17 2604
3987.77 2604
3988.36 2558
3988.96 2531
3989.56 2640
3990.15 2561
3990.75 2565
3991.34 2661
3991.94 2672
3992.54 2628
3993.13 2748
3993.73 2713
3994.33 2703
3994.92 2775
3995.52 2770
3996.12 2803
3996.71 2829
3997.31 2853
3997.91 2834
3998.50 2929
3999.10 3047
3999.70 2964
4000.29 3093
4000.89 3227
4001.49 3103
4002.09 2998
4002.68 2994
4003.28 2991
4003.88 3039
4004.47 2849
4005.07 2908
4005.67 2900
4006.27 2935
4006.86 2922
4007.46 2968
4008.06 3022
4008.66 3060
4009.25 3027
4009.85 3052
4010.45 3056
4011.05 3096
4011.64 3073
4012.24 3314
4012.84 3331
4013.44 3440
4014.04 3631
4014.63 3971
4015.23 4238
4015.83 4619
4016.43 4973
4017.03 5149
4017.63 5239
4018.22 5023
4018.82 4953
4019.42 4859
4020.02 4674
4020.62 4496
4021.22 4094
4021.81 3751
4022.41 3613
4023.01 3469
4023.61 3150
4024.21 3165
4024.81 2995
4025.41 2966
4026.01 2989
4026.60 3055
4027.20 3184
4027.80 3201
4028.40 3176
4029.00 3342
4029.60 3274
4030.20 3315
4030.80 3311
4031.40 3226
4032.00 3314
4032.60 3220
4033.20 3076
4033.80 2989
4034.39 3023
4034.99 2904
4035.59 2894
4036.19 2902
4036.79 2865
4037.39 2756
4037.99 2711
4038.59 2562
4039.19 2575
4039.79 2559
4040.39 2543
4040.99 2684
4041.59 2597
4042.19 2506
4042.79 2521
4043.39 2581
4043.99 2644
4044.59 2678
4045.19 2629
4045.79 2727
4046.39 2737
4046.99 2814
4047.60 2911
4048.20 2823
4048.80 2870
4049.40 2870
4050.00 2876
4050.60 2811
4051.20 2796
4051.80 2729
4052.40 2758
4053.00 2760
4053.60 2653
4054.20 2688
4054.80 2647
4055.41 2656
4056.01 2603
4056.61 2573
4057.21 2554
4057.81 2550
4058.41 2534
4059.01 2435
4059.61 2511
4060.22 2537
4060.82 2458
4061.42 2549
4062.02 2454
4062.62 2361
4063.22 2461
4063.82 2469
4064.43 2389
4065.03 2408
4065.63 2454
4066.23 2275
4066.83 2324
4067.44 2319
4068.04 2376
4068.64 2362
4069.24 2345
4069.84 2274
4070.45 2261
4071.05 2261
4071.65 2413
4072.25 2346
4072.86 2331
4073.46 2274
4074.06 2286
4074.66 2314
4075.27 2385
4075.87 2339
4076.47 2329
4077.07 2296
4077.68 2381
4078.28 2403
4078.88 2381
4079.48 2401
4080.09 2463
4080.69 2301
4081.29 2271
4081.90 2291
4082.50 2319
4083.10 2367
4083.71 2403
4084.31 2334
4084.91 2370
4085.52 2291
4086.12 2290
4086.72 2282
4087.33 2359
4087.93 2298
4088.53 2219
4089.14 2136
4089.74 2252
4090.34 2230
4090.95 2180
4091.55 2251
4092.15 2328
4092.76 2401
4093.36 2251
4093.97 2365
4094.57 2403
4095.17 2408
4095.78 2433
4096.38 2341
4096.99 2276
4097.59 2275
4098.19 2211
4098.80 2222
4099.40 2296
4100.01 2237
4100.61 2253
4101.22 2242
4101.82 2155
4102.43 2171
4103.03 2112
4103.63 2074
4104.24 2138
4104.84 2149
4105.45 2069
4106.05 2027
4106.66 2033
4107.26 2058
4107.87 2064
4108.47 2112
4109.08 2006
4109.68 2043
4110.29 2091
4110.89 2106
4111.50 2119
4112.10 2134
4112.71 2042
4113.31 2088
4113.92 2108
4114.53 2092
4115.13 2041
4115.74 2025
4116.34 2071
4116.95 2049
4117.55 2023
4118.16 2026
4118.76 2032
4119.37 2032
4119.98 2069
4120.58 2131
4121.19 2141
4121.79 2081
4122.40 2151
4123.01 2118
4123.61 2206
4124.22 2168
4124.82 2156
4125.43 2210
4126.04 2222
4126.64 2262
4127.25 2339
4127.86 2261
4128.46 2284
4129.07 2266
4129.68 2295
4130.28 2384
4130.89 2317
4131.50 2281
4132.10 2387
4132.71 2363
4133.32 2260
4133.92 2295
4134.53 2349
4135.14 2493
4135.74 2510
4136.35 2535
4136.96 2653
4137.56 2882
4138.17 2841
4138.78 3029
4139.39 3188
4139.99 3225
4140.60 3255
4141.21 3226
4141.82 3197
4142.42 3161
4143.03 3064
4143.64 3033
4144.25 2941
4144.85 2818
4145.46 2656
4146.07 2540
4146.68 2549
4147.28 2482
4147.89 2305
4148.50 2314
4149.11 2302
4149.72 2234
4150.32 2234
4150.93 2202
4151.54 2146
4152.15 2210
4152.76 2132
4153.37 2148
4153.97 2147
4154.58 2165
4155.19 2288
4155.80 2163
4156.41 2095
4157.02 2130
4157.62 2122
4158.23 2067
4158.84 2119
4159.45 2146
4160.06 2192
4160.67 2198
4161.28 2162
4161.89 2124
4162.49 2172
4163.10 2200
4163.71 2199
4164.32 2340
4164.93 2343
4165.54 2406
4166.15 2399
4166.76 2364
4167.37 2356
4167.98 2311
4168.59 2363
4169.20 2303
4169.81 2378
4170.42 2278
4171.02 2218
4171.63 2251
4172.24 2242
4172.85 2231
4173.46 2221
4174.07 2170
4174.68 2177
4175.29 2263
4175.90 2232
4176.51 2326
4177.12 2325
4177.73 2384
4178.34 2369
4178.95 2323
4179.56 2299
4180.17 2276
4180.78 2265
4181.39 2239
4182.00 2190
4182.61 2230
4183.23 2139
4183.84 2194
4184.45 2174
4185.06 2188
4185.67 2253
4186.28 2226
4186.89 2104
4187.50 2163
4188.11 2199
4188.72 2216
4189.33 2173
4189.94 2161
4190.55 2167
4191.17 2187
4191.78 2242
4192.39 2259
4193.00 2231
4193.61 2253
4194.22 2297
4194.83 2272
4195.44 2313
4196.06 2293
4196.67 2324
4197.28 2280
4197.89 2369
4198.50 2337
4199.11 2258
4199.72 2215
4200.34 2231
4200.95 2185
4201.56 2214
4202.17 2239
4202.78 2291
4203.40 2254
4204.01 2308
4204.62 2366
4205.23 2359
4205.84 2462
4206.46 2416
4207.07 2512
4207.68 2452
4208.29 2462
4208.90 2477
4209.52 2397
4210.13 2313
4210.74 2288
4211.35 2464
4211.97 2490
4212.58 2402
4213.19 2506
4213.80 2521
4214.42 2479
4215.03 2625
4215.64 2599
4216.26 2522
4216.87 2749
4217.48 2929
4218.09 2987
4218.71 3094
4219.32 3172
4219.93 3391
4220.55 3664
4221.16 4013
4221.77 4402
4222.39 4765
4223.00 4824
4223.61 4929
4224.23 5073
4224.84 4960
4225.45 4890
4226.07 4834
4226.68 4520
4227.30 4503
4227.91 4465
4228.52 4455
4229.14 4481
4229.75 4289
4230.36 4246
4230.98 3993
4231.59 3864
4232.21 3741
4232.82 3395
4233.43 3249
4234.05 3096
4234.66 3005
4235.28 2973
4235.89 2918
4236.51 2794
4237.12 2872
4237.73 2814
4238.35 2860
4238.96 2898
4239.58 2826
4240.19 2787
4240.81 2724
4241.42 2764
4242.04 2587
4242.65 2537
4243.27 2668
4243.88 2703
4244.50 2672
4245.11 2591
4245.73 2640
4246.34 2586
4246.96 2556
4247.57 2477
4248.19 2521
4248.80 2529
4249.42 2508
4250.03 2492
4250.65 2502
4251.26 2542
4251.88 2482
4252.49 2509
4253.11 2423
4253.72 2394
4254.34 2414
4254.96 2485
4255.57 2460
4256.19 2543
4256.80 2516
4257.42 2448
4258.03 2490
4258.65 2462
4259.27 2532
4259.88 2483
4260.50 2505
4261.12 2497
4261.73 2470
4262.35 2452
4262.96 2402
4263.58 2424
4264.20 2465
4264.81 2587
4265.43 2570
4266.05 2495
4266.66 2507
4267.28 2530
4267.90 2518
4268.51 2557
4269.13 2514
4269.75 2546
4270.36 2524
4270.98 2584
4271.60 2504
4272.21 2487
4272.83 2567
4273.45 2527
4274.06 2658
4274.68 2729
4275.30 2541
4275.92 2745
4276.53 2696
4277.15 2735
4277.77 2832
4278.38 2798
4279.00 2711
4279.62 2643
4280.24 2588
4280.85 2482
4281.47 2429
4282.09 2405
4282.71 2333
4283.32 2382
4283.94 2335
4284.56 2231
4285.18 2236
4285.80 2247
4286.41 2187
4287.03 2179
4287.65 2226
4288.27 2277
4288.89 2324
4289.50 2287
4290.12 2179
4290.74 2220
4291.36 2279
4291.98 2200
4292.60 2118
4293.21 2133
4293.83 2143
4294.45 2148
4295.07 2189
4295.69 2226
4296.31 2148
4296.93 2098
4297.54 2182
4298.16 2217
4298.78 2154
4299.40 2190
4300.02 2231
4300.64 2209
4301.26 2342
4301.88 2371
4302.50 2285
4303.12 2267
4303.73 2282
4304.35 2384
4304.97 2308
4305.59 2337
4306.21 2316
4306.83 2283
4307.45 2214
4308.07 2247
4308.69 2392
4309.31 2357
4309.93 2338
4310.55 2351
4311.17 2360
4311.79 2344
4312.41 2355
4313.03 2357
4313.65 2358
4314.27 2222
4314.89 2169
4315.51 2159
4316.13 2227
4316.75 2221
4317.37 2227
4317.99 2221
4318.61 2226
4319.23 2193
4319.85 2108
4320.47 2227
4321.09 2142
4321.71 2241
4322.33 2289
4322.95 2389
4323.57 2385
4324.19 2423
4324.81 2435
4325.43 2392
4326.05 2456
4326.68 2473
4327.30 2521
4327.92 2446
4328.54 2506
4329.16 2419
4329.78 2377
4330.40 2346
4331.02 2396
4331.64 2303
4332.26 2357
4332.89 2329
4333.51 2371
4334.13 2426
4334.75 2441
4335.37 2443
4335.99 2524
4336.61 2577
4337.24 2755
4337.86 2703
4338.48 2794
4339.10 2793
4339.72 2700
4340.34 2742
4340.97 2771
4341.59 2794
4342.21 2773
4342.83 2817
4343.45 3052
4344.08 3295
4344.70 3623
4345.32 4034
4345.94 4495
4346.57 5013
4347.19 5142
4347.81 5349
4348.43 5039
4349.05 4869
4349.68 4559
4350.30 4144
4350.92 3939
4351.54 3513
4352.17 3264
4352.79 3123
4353.41 2911
4354.04 2726
4354.66 2604
4355.28 2626
4355.90 2582
4356.53 2547
4357.15 2578
4357.77 2549
4358.40 2499
4359.02 2612
4359.64 2550
4360.27 2514
4360.89 2448
4361.51 2549
4362.14 2392
4362.76 2372
4363.38 2463
4364.01 2465
4364.63 2411
4365.25 2448
4365.88 2355
4366.50 2403
4367.12 2427
4367.75 2471
4368.37 2392
4369.00 2375
4369.62 2367
4370.24 2274
4370.87 2281
4371.49 2215
4372.12 2317
4372.74 2234
4373.36 2327
4373.99 2330
4374.61 2329
4375.24 2335
4375.86 2283
4376.49 2396
4377.11 2444
4377.73 2483
4378.36 2421
4378.98 2527
4379.61 2594
4380.23 2584
4380.86 2576
4381.48 2600
4382.11 2603
4382.73 2535
4383.36 2430
4383.98 2498
4384.61 2438
4385.23 2455
4385.86 2484
4386.48 2433
4387.11 2437
4387.73 2441
4388.36 2410
4388.98 2393
4389.61 2402
4390.23 2368
4390.86 2425
4391.48 2430
4392.11 2409
4392.74 2384
4393.36 2355
4393.99 2376
4394.61 2425
4395.24 2355
4395.86 2368
4396.49 2402
4397.12 2284
4397.74 2361
4398.37 2397
4398.99 2302
4399.62 2443
4400.25 2397
4400.87 2485
4401.50 2481
4402.12 2413
4402.75 2424
4403.38 2507
4404.00 2447
4404.63 2508
4405.26 2627
4405.88 2803
4406.51 2857
4407.14 2991
4407.76 3104
4408.39 3246
4409.02 3165
4409.64 3144
4410.27 3106
4410.90 3102
4411.52 3068
4412.15 3001
4412.78 2865
4413.40 2720
4414.03 2724
4414.66 2668
4415.29 2570
4415.91 2409
4416.54 2439
4417.17 2421
4417.79 2342
4418.42 2359
4419.05 2495
4419.68 2477
4420.30 2422
4420.93 2417
4421.56 2488
4422.19 2425
4422.81 2472
4423.44 2449
4424.07 2440
4424.70 2404
4425.33 2266
4425.95 2370
4426.58 2355
4427.21 2299
4427.84 2208
4428.47 2183
4429.09 2251
4429.72 2174
4430.35 2170
4430.98 2154
4431.61 2189
4432.23 2267
4432.86 2271
4433.49 2301
4434.12 2308
4434.75 2280
4435.38 2305
4436.01 2262
4436.63 2271
4437.26 2217
4437.89 2312
4438.52 2252
4439.15 2277
4439.78 2287
4440.41 2271
4441.04 2211
4441.67 2186
4442.29 2205
4442.92 2239
4443.55 2415
4444.18 2308
4444.81 2284
4445.44 2213
4446.07 2370
4446.70 2402
4447.33 2398
4447.96 2397
4448.59 2388
4449.22 2412
4449.85 2315
4450.48 2401
4451.11 2449
4451.74 2467
4452.37 2395
4453.00 2329
4453.63 2328
4454.26 2391
4454.89 2369
4455.52 2416
4456.15 2402
4456.78 2432
4457.41 2345
4458.04 2374
4458.67 2338
4459.30 2295
4459.93 2245
4460.56 2271
4461.19 2174
4461.82 2135
4462.45 2210
4463.08 2182
4463.71 2224
4464.34 2207
4464.97 2235
4465.60 2148
4466.23 2176
4466.86 2289
4467.49 2280
4468.12 2297
4468.76 2245
4469.39 2208
4470.02 2225
4470.65 2218
4471.28 2144
4471.91 2200
4472.54 2236
4473.17 2231
4473.80 2214
4474.44 2249
4475.07 2214
4475.70 2311
4476.33 2300
4476.96 2373
4477.59 2454
4478.22 2402
4478.86 2331
4479.49 2301
4480.12 2250
4480.75 2301
4481.38 2308
4482.02 2489
4482.65 2411
4483.28 2429
4483.91 2398
4484.54 2379
4485.18 2511
4485.81 2575
4486.44 2670
4487.07 2733
4487.70 2777
4488.34 2763
4488.97 2741
4489.60 2734
4490.23 2712
4490.87 2679
4491.50 2768
4492.13 2713
4492.76 2769
4493.40 2665
4494.03 2563
4494.66 2595
4495.30 2616
4495.93 2741
4496.56 2688
4497.19 2775
4497.83 2842
4498.46 2835
4499.09 2869
4499.73 2822
4500.36 2839
4500.99 3134
4501.63 3190
4502.26 3213
4502.89 3027
4503.53 2978
4504.16 3049
4504.79 2935
4505.43 2905
4506.06 2892
4506.69 2893
4507.33 2870
4507.96 2896
4508.59 2879
4509.23 2880
4509.86 2946
4510.50 2926
4511.13 2853
4511.76 2978
4512.40 2932
4513.03 3074
4513.67 3095
4514.30 3123
4514.93 3242
4515.57 3211
4516.20 3260
4516.84 3281
4517.47 3280
4518.11 3342
4518.74 3232
4519.37 3307
4520.01 3271
4520.64 3300
4521.28 3362
4521.91 3600
4522.55 3555
4523.18 3721
4523.82 3930
4524.45 3966
4525.09 4174
4525.72 4457
4526.36 4957
4526.99 5554
4527.63 6476
4528.26 7703
4528.90 9382
4529.53 11562
4530.17 14144
4530.80 16362
4531.44 18699
4532.07 20299
4532.71 20954
4533.34 20900
4533.98 19781
4534.62 18455
4535.25 16600
4535.89 14337
4536.52 12230
4537.16 10380
4537.79 8733
4538.43 7123
4539.07 6109
4539.70 5239
4540.34 4595
4540.97 4165
4541.61 3926
4542.25 3638
4542.88 3508
4543.52 3415
4544.15 3344
4544.79 3242
4545.43 3248
4546.06 3218
4546.70 3118
4547.34 3076
4547.97 3192
4548.61 3087
4549.25 2971
4549.88 3078
4550.52 2985
4551.16 2963
4551.79 3004
4552.43 2929
4553.07 2996
4553.70 3051
4554.34 3073
4554.98 3104
4555.61 3070
4556.25 3062
4556.89 3323
4557.53 3283
4558.16 3387
4558.80 3716
4559.44 3759
4560.07 3802
4560.71 3885
4561.35 4039
4561.99 4036
4562.62 4101
4563.26 4178
4563.90 3978
4564.54 4003
4565.18 3955
4565.81 4077
4566.45 4179
4567.09 4212
4567.73 4431
4568.36 4500
4569.00 4604
4569.64 4543
4570.28 4647
4570.92 4809
4571.55 4701
4572.19 4470
4572.83 4300
4573.47 4149
4574.11 3993
4574.75 3856
4575.38 3579
4576.02 3570
4576.66 3544
4577.30 3450
4577.94 3586
4578.58 3557
4579.22 3494
4579.85 3390
4580.49 3483
4581.13 3521
4581.77 3394
4582.41 3483
4583.05 3498
4583.69 3370
4584.33 3325
4584.97 3333
4585.61 3282
4586.24 3249
4586.88 3259
4587.52 3153
4588.16 3118
4588.80 3110
4589.44 3255
4590.08 3234
4590.72 3320
4591.36 3458
4592.00 3666
4592.64 3837
4593.28 3672
4593.92 3493
4594.56 3363
4595.20 3317
4595.84 3196
4596.48 3219
4597.12 3030
4597.76 2932
4598.40 2966
4599.04 2984
4599.68 2977
4600.32 2985
4600.96 3071
4601.60 3063
4602.24 2994
4602.88 3062
4603.52 3085
4604.16 3071
4604.80 3288
4605.44 3324
4606.08 3318
4606.72 3269
4607.36 3265
4608.00 3281
4608.64 3268
4609.28 3168
4609.93 3119
4610.57 3211
4611.21 3175
4611.85 3080
4612.49 3072
4613.13 3132
4613.77 3060
4614.41 3003
4615.05 2885
4615.69 2999
4616.34 2994
4616.98 2869
4617.62 2796
4618.26 2762
4618.90 2720
4619.54 2725
4620.18 2663
4620.83 2735
4621.47 2603
4622.11 2622
4622.75 2546
4623.39 2508
4624.03 2656
4624.68 2636
4625.32 2564
4625.96 2633
4626.60 2622
4627.24 2647
4627.89 2672
4628.53 2675
4629.17 2658
4629.81 2761
4630.45 2918
4631.10 2994
4631.74 3120
4632.38 3153
4633.02 3282
4633.67 3376
4634.31 3371
4634.95 3354
4635.59 3346
4636.24 3296
4636.88 3240
4637.52 3240
4638.17 3158
4638.81 3182
4639.45 3200
4640.09 3171
4640.74 3058
4641.38 3183
4642.02 3177
4642.67 3182
4643.31 3229
4643.95 3070
4644.60 3087
4645.24 3156
4645.88 3141
4646.53 3227
4647.17 3286
4647.81 3291
4648.46 3590
4649.10 3879
4649.74 4227
4650.39 4589
4651.03 5102
4651.67 5882
4652.32 6324
4652.96 6564
4653.61 6824
4654.25 6779
4654.89 6636
4655.54 6230
4656.18 5866
4656.83 5329
4657.47 4809
4658.11 4307
4658.76 3855
4659.40 3497
4660.05 3323
4660.69 3035
4661.33 2915
4661.98 2899
4662.62 3013
4663.27 2893
4663.91 2726
4664.56 2719
4665.20 2704
4665.85 2840
4666.49 2845
4667.14 2886
4667.78 2912
4668.43 2945
4669.07 2991
4669.72 2925
4670.36 2917
4671.01 2916
4671.65 2762
4672.30 2680
4672.94 2653
4673.59 2638
4674.23 2594
4674.88 2552
4675.52 2461
4676.17 2409
4676.81 2502
4677.46 2507
4678.10 2520
4678.75 2439
4679.40 2497
4680.04 2645
4680.69 2657
4681.33 2519
4681.98 2627
4682.62 2625
4683.27 2561
4683.92 2533
4684.56 2633
4685.21 2569
4685.85 2538
4686.50 2503
4687.15 2574
4687.79 2623
4688.44 2672
4689.09 2657
4689.73 2701
4690.38 2743
4691.02 2710
4691.67 2691
4692.32 2681
4692.96 2607
4693.61 2627
4694.26 2651
4694.90 2616
4695.55 2594
4696.20 2607
4696.84 2637
4697.49 2777
4698.14 2698
4698.78 2812
4699.43 2929
4700.08 2948
4700.73 3078
4701.37 3094
4702.02 2942
4702.67 2870
4703.31 2951
4703.96 2869
4704.61 2770
4705.26 2681
4705.90 2652
4706.55 2655
4707.20 2561
4707.85 2624
4708.49 2691
4709.14 2651
4709.79 2736
4710.44 2747
4711.09 2595
4711.73 2545
4712.38 2568
4713.03 2576
4713.68 2596
4714.33 2558
4714.97 2462
4715.62 2430
4716.27 2549
4716.92 2467
4717.57 2410
4718.21 2542
4718.86 2553
4719.51 2579
4720.16 2506
4720.81 2566
4721.46 2588
4722.11 2624
4722.75 2560
4723.40 2448
4724.05 2541
4724.70 2508
4725.35 2562
4726.00 2568
4726.65 2576
4727.30 2504
4727.94 2422
4728.59 2420
4729.24 2510
4729.89 2389
4730.54 2366
4731.19 2329
4731.84 2411
4732.49 2442
4733.14 2242
4733.79 2319
4734.44 2182
4735.09 2175
4735.74 2197
4736.38 2303
4737.03 2263
4737.68 2348
4738.33 2258
4738.98 2248
4739.63 2228
4740.28 2199
4740.93 2168
4741.58 2189
4742.23 2243
4742.88 2195
4743.53 2215
4744.18 2198
4744.83 2201
4745.48 2281
4746.13 2198
4746.78 2227
4747.43 2209
4748.08 2177
4748.73 2303
4749.39 2282
4750.04 2280
4750.69 2251
4751.34 2294
4751.99 2253
4752.64 2254
4753.29 2245
4753.94 2311
4754.59 2353
4755.24 2245
4755.89 2122
4756.54 2030
4757.19 2108
4757.84 2144
4758.50 2114
4759.15 2211
4759.80 2227
4760.45 2262
4761.10 2252
4761.75 2286
4762.40 2331
4763.05 2326
4763.71 2430
4764.36 2625
4765.01 2607
4765.66 2599
4766.31 2527
4766.96 2522
4767.62 2471
4768.27 2486
4768.92 2381
4769.57 2313
4770.22 2249
4770.87 2190
4771.53 2210
4772.18 2157
4772.83 2110
4773.48 2101
4774.13 2051
4774.79 2054
4775.44 1954
4776.09 1973
4776.74 2017
4777.40 2125
4778.05 2153
4778.70 2082
4779.35 2100
4780.01 2073
4780.66 2010
4781.31 2137
4781.96 2121
4782.62 2130
4783.27 2068
4783.92 2012
4784.57 2028
4785.23 1995
4785.88 1905
4786.53 1894
4787.19 1971
4787.84 1987
4788.49 1961
4789.15 1993
4789.80 2120
4790.45 2019
4791.11 1970
4791.76 1997
4792.41 2022
4793.07 2035
4793.72 2040
4794.37 1991
4795.03 2039
4795.68 1975
4796.33 2066
4796.99 2024
4797.64 2045
4798.29 2040
4798.95 2005
4799.60 1983
4800.26 2042
4800.91 2023
4801.56 2040
4802.22 2117
4802.87 1983
4803.53 2057
4804.18 2064
4804.83 2042
4805.49 2104
4806.14 2181
4806.80 2119
4807.45 2100
4808.11 2098
4808.76 2104
4809.42 2116
4810.07 2150
4810.72 2162
4811.38 2194
4812.03 2227
4812.69 2185
4813.34 2226
4814.00 2191
4814.65 2147
4815.31 2152
4815.96 2326
4816.62 2309
4817.27 2268
4817.93 2248
4818.58 2234
4819.24 2245
4819.89 2265
4820.55 2237
4821.20 2256
4821.86 2287
4822.52 2271
4823.17 2280
4823.83 2253
4824.48 2326
4825.14 2343
4825.79 2443
4826.45 2401
4827.10 2282
4827.76 2404
4828.42 2338
4829.07 2331
4829.73 2308
4830.38 2321
4831.04 2320
4831.70 2382
4832.35 2422
4833.01 2422
4833.66 2434
4834.32 2417
4834.98 2570
4835.63 2680
4836.29 2881
4836.95 2994
4837.60 3114
4838.26 3196
4838.92 3240
4839.57 3210
4840.23 3158
4840.89 2939
4841.54 2896
4842.20 2721
4842.86 2660
4843.51 2465
4844.17 2350
4844.83 2296
4845.48 2312
4846.14 2253
4846.80 2213
4847.45 2139
4848.11 2113
4848.77 2127
4849.43 2092
4850.08 2153
4850.74 2127
4851.40 2248
4852.06 2259
4852.71 2132
4853.37 2200
4854.03 2221
4854.69 2157
4855.34 2198
4856.00 2166
4856.66 2062
4857.32 2109
4857.97 2076
4858.63 2031
4859.29 2095
4859.95 2051
4860.61 2155
4861.26 2171
4861.92 2107
4862.58 2178
4863.24 2121
4863.90 2192
4864.55 2213
4865.21 2269
4865.87 2244
4866.53 2273
4867.19 2235
4867.85 2138
4868.51 2191
4869.16 2218
4869.82 2149
4870.48 2195
4871.14 2203
4871.80 2202
4872.46 2183
4873.12 2252
4873.78 2322
4874.43 2337
4875.09 2398
4875.75 2343
4876.41 2344
4877.07 2430
4877.73 2481
4878.39 2532
4879.05 2406
4879.71 2580
4880.37 2559
4881.03 2520
4881.69 2590
4882.34 2461
4883.00 2346
4883.66 2424
4884.32 2431
4884.98 2335
4885.64 2293
4886.30 2314
4886.96 2324
4887.62 2293
4888.28 2259
4888.94 2227
4889.60 2232
4890.26 2257
4890.92 2421
4891.58 2420
4892.24 2461
4892.90 2426
4893.56 2438
4894.22 2478
4894.88 2397
4895.54 2443
4896.20 2516
4896.86 2480
4897.52 2332
4898.19 2364
4898.85 2398
4899.51 2468
4900.17 2541
4900.83 2551
4901.49 2642
4902.15 2415
4902.81 2371
4903.47 2304
4904.13 2197
4904.79 2204
4905.45 2224
4906.12 2187
4906.78 2265
4907.44 2278
4908.10 2228
4908.76 2314
4909.42 2333
4910.08 2197
4910.74 2238
4911.41 2210
4912.07 2225
4912.73 2186
4913.39 2140
4914.05 2291
4914.71 2193
4915.38 2140
4916.04 2076
4916.70 2206
4917.36 2096
4918.02 2028
4918.68 2085
4919.35 2021
4920.01 2037
4920.67 2007
4921.33 2015
4921.99 2066
4922.66 2092
4923.32 2009
4923.98 2001
4924.64 1953
4925.31 1881
4925.97 1892
4926.63 1995
4927.29 2028
4927.96 2004
4928.62 2012
4929.28 2029
4929.94 2092
4930.61 1976
4931.27 2025
4931.93 1935
4932.59 1932
4933.26 2116
4933.92 2175
4934.58 2105
4935.25 2088
4935.91 2137
4936.57 2127
4937.24 2239
4937.90 2222
4938.56 2217
4939.23 2169
4939.89 2125
4940.55 2118
4941.22 2156
4941.88 2148
4942.54 2198
4943.21 2100
4943.87 2032
4944.53 2066
4945.20 2188
4945.86 2202
4946.52 2070
4947.19 2097
4947.85 2035
4948.52 2061
4949.18 2036
4949.84 2056
4950.51 2037
4951.17 2126
4951.84 2162
4952.50 2173
4953.17 2068
4953.83 2118
4954.49 2097
4955.16 2179
4955.82 2107
4956.49 2088
4957.15 2097
4957.82 2039
4958.48 2038
4959.15 2043
4959.81 2088
4960.47 2159
4961.14 2162
4961.80 2162
4962.47 2217
4963.13 2293
4963.80 2398
4964.46 2465
4965.13 2410
4965.79 2430
4966.46 2411
4967.12 2349
4967.79 2288
4968.45 2187
4969.12 2231
4969.79 2276
4970.45 2275
4971.12 2288
4971.78 2308
4972.45 2250
4973.11 2315
4973.78 2193
4974.44 2250
4975.11 2341
4975.78 2384
4976.44 2481
4977.11 2344
4977.77 2408
4978.44 2484
4979.11 2372
4979.77 2422
4980.44 2363
4981.10 2482
4981.77 2711
4982.44 2845
4983.10 2921
4983.77 3308
4984.43 3541
4985.10 3782
4985.77 4110
4986.43 4164
4987.10 4024
4987.77 4011
4988.43 3851
4989.10 3619
4989.77 3350
4990.43 3139
4991.10 2876
4991.77 2717
4992.43 2572
4993.10 2337
4993.77 2279
4994.43 2218
4995.10 2110
4995.77 2135
4996.44 2046
4997.10 2081
4997.77 2020
4998.44 2134
4999.10 2119
4999.77 1942
5000.44 1954
5001.11 1990
5001.77 1890
5002.44 1885
5003.11 1885
5003.78 1976
5004.44 1896
5005.11 1851
5005.78 1948
5006.45 2020
5007.12 1919
5007.78 1866
5008.45 1937
5009.12 1918
5009.79 1958
5010.46 1996
5011.12 2001
5011.79 2030
5012.46 2048
5013.13 2064
5013.80 2113
5014.47 2099
5015.13 2104
5015.80 2075
5016.47 2033
5017.14 2011
5017.81 2079
5018.48 2183
5019.14 2171
5019.81 2181
5020.48 2248
5021.15 2385
5021.82 2495
5022.49 2559
5023.16 2668
5023.83 2609
5024.50 2662
5025.16 2670
5025.83 2564
5026.50 2503
5027.17 2521
5027.84 2436
5028.51 2377
5029.18 2322
5029.85 2244
5030.52 2166
5031.19 2096
5031.86 2074
5032.53 2138
5033.20 2053
5033.87 2025
5034.54 2068
5035.21 2037
5035.88 2016
5036.54 1927
5037.21 2020
5037.88 2020
5038.55 2017
5039.22 1929
5039.89 1973
5040.56 1973
5041.23 1911
5041.90 1994
5042.58 1956
5043.25 1979
5043.92 2005
5044.59 1940
5045.26 1979
5045.93 2043
5046.60 2054
5047.27 1998
5047.94 1980
5048.61 1941
5049.28 1978
5049.95 1885
5050.62 1942
5051.29 1924
5051.96 1910
5052.63 1936
5053.30 1885
5053.98 1902
5054.65 1844
5055.32 1933
5055.99 1940
5056.66 1947
5057.33 1950
5058.00 1991
5058.67 1944
5059.34 1909
5060.02 1971
5060.69 1936
5061.36 1932
5062.03 1975
5062.70 2007
5063.37 2067
5064.04 2018
5064.72 2045
5065.39 2082
5066.06 1945
5066.73 2023
5067.40 1994
5068.08 1972
5068.75 2035
5069.42 2041
5070.09 2045
5070.76 2042
5071.44 2054
5072.11 2048
5072.78 2012
5073.45 2125
5074.12 2088
5074.80 2163
5075.47 2188
5076.14 2228
5076.81 2374
5077.49 2462
5078.16 2541
5078.83 2567
5079.50 2561
5080.18 2558
5080.85 2640
5081.52 2532
5082.20 2523
5082.87 2434
5083.54 2360
5084.21 2240
5084.89 2194
5085.56 2164
5086.23 2233
5086.91 2286
5087.58 2274
5088.25 2318
5088.93 2352
5089.60 2440
5090.27 2425
5090.95 2598
5091.62 2609
5092.29 2722
5092.97 2769
5093.64 2802
5094.31 2641
5094.99 2582
5095.66 2608
5096.34 2570
5097.01 2543
5097.68 2525
5098.36 2444
5099.03 2339
5099.70 2380
5100.38 2321
5101.05 2363
5101.73 2286
5102.40 2463
5103.08 2421
5103.75 2565
5104.42 2550
5105.10 2532
5105.77 2625
5106.45 2665
5107.12 2645
5107.80 2639
5108.47 2548
5109.15 2475
5109.82 2420
5110.49 2329
5111.17 2335
5111.84 2326
5112.52 2221
5113.19 2193
5113.87 2257
5114.54 2213
5115.22 2235
5115.89 2296
5116.57 2237
5117.24 2175
5117.92 2370
5118.59 2342
5119.27 2308
5119.94 2400
5120.62 2474
5121.30 2416
5121.97 2425
5122.65 2262
5123.32 2255
5124.00 2247
5124.67 2292
5125.35 2195
5126.02 2218
5126.70 2243
5127.38 2348
5128.05 2276
5128.73 2274
5129.40 2368
5130.08 2314
5130.76 2341
5131.43 2503
5132.11 2518
5132.78 2412
5133.46 2462
5134.14 2547
5134.81 2588
5135.49 2481
5136.17 2473
5136.84 2517
5137.52 2426
5138.20 2290
5138.87 2241
5139.55 2255
5140.22 2191
5140.90 2144
5141.58 2119
5142.26 2152
5142.93 2138
5143.61 2175
5144.29 2201
5144.96 2124
5145.64 2177
5146.32 2082
5146.99 1999
5147.67 2065
5148.35 2092
5149.03 2114
5149.70 2125
5150.38 2155
5151.06 2180
5151.73 2160
5152.41 2058
5153.09 2142
5153.77 2116
5154.44 2047
5155.12 2051
5155.80 2109
5156.48 2020
5157.16 1929
5157.83 2024
5158.51 1955
5159.19 1941
5159.87 1992
5160.55 1999
5161.22 2051
5161.90 2049
5162.58 1958
5163.26 1933
5163.94 1887
5164.61 1964
5165.29 1974
5165.97 1930
5166.65 1961
5167.33 2050
5168.01 1958
5168.68 1934
5169.36 2014
5170.04 2037
5170.72 1962
5171.40 1970
5172.08 1997
5172.76 1938
5173.44 1934
5174.11 2035
5174.79 2060
5175.47 2082
5176.15 2025
5176.83 2050
5177.51 2049
5178.19 2034
5178.87 2059
5179.55 1971
5180.23 2016
5180.91 2021
5181.58 2062
5182.26 2029
5182.94 1983
5183.62 2019
5184.30 1917
5184.98 2025
5185.66 1969
5186.34 1952
5187.02 1901
5187.70 1911
5188.38 1854
5189.06 1839
5189.74 1921
5190.42 1980
5191.10 1909
5191.78 1838
5192.46 1878
5193.14 1930
5193.82 1888
5194.50 1946
5195.18 1929
5195.86 1960
5196.54 1916
5197.22 1835
5197.90 1883
5198.58 1867
5199.26 1885
5199.94 1901
5200.63 1949
5201.31 1958
5201.99 1959
5202.67 1980
5203.35 2011
5204.03 2079
5204.71 2100
5205.39 2036
5206.07 2078
5206.75 2064
5207.43 2115
5208.11 2157
5208.80 2143
5209.48 2172
5210.16 2175
5210.84 2207
5211.52 2188
5212.20 2320
5212.88 2391
5213.57 2516
5214.25 2464
5214.93 2543
5215.61 2468
5216.29 2520
5216.97 2606
5217.66 2569
5218.34 2585
5219.02 2555
5219.70 2587
5220.38 2624
5221.06 2682
5221.75 2521
5222.43 2496
5223.11 2508
5223.79 2482
5224.47 2595
5225.16 2470
5225.84 2433
5226.52 2335
5227.20 2291
5227.89 2190
5228.57 2247
5229.25 2214
5229.93 2218
5230.62 2298
5231.30 2249
5231.98 2250
5232.66 2196
5233.35 2232
5234.03 2319
5234.71 2194
5235.40 2264
5236.08 2243
5236.76 2201
5237.44 2185
5238.13 2188
5238.81 2242
5239.49 2297
5240.18 2292
5240.86 2192
5241.54 2197
5242.23 2298
5242.91 2317
5243.59 2285
5244.28 2195
5244.96 2208
5245.64 2235
5246.33 2161
5247.01 2290
5247.70 2193
5248.38 2222
5249.06 2292
5249.75 2405
5250.43 2421
5251.11 2602
5251.80 2751
5252.48 2919
5253.17 3060
5253.85 2832
5254.53 2775
5255.22 2705
5255.90 2605
5256.59 2453
5257.27 2377
5257.96 2478
5258.64 2524
5259.32 2549
5260.01 2495
5260.69 2547
5261.38 2605
5262.06 2628
5262.75 2680
5263.43 2552
5264.12 2652
5264.80 2566
5265.49 2563
5266.17 2564
5266.86 2583
5267.54 2554
5268.23 2547
5268.91 2509
5269.60 2490
5270.28 2511
5270.97 2379
5271.65 2366
5272.34 2388
5273.02 2446
5273.71 2345
5274.39 2368
5275.08 2400
5275.76 2409
5276.45 2463
5277.14 2466
5277.82 2466
5278.51 2590
5279.19 2731
5279.88 2796
5280.56 2844
5281.25 2982
5281.94 2944
5282.62 2965
5283.31 2910
5283.99 2901
5284.68 2812
5285.37 2728
5286.05 2629
5286.74 2581
5287.43 2502
5288.11 2484
5288.80 2468
5289.48 2515
5290.17 2411
5290.86 2350
5291.54 2400
5292.23 2480
5292.92 2455
5293.60 2498
5294.29 2465
5294.98 2636
5295.66 2651
5296.35 2559
5297.04 2603
5297.72 2666
5298.41 2856
5299.10 2908
5299.79 2916
5300.47 3042
5301.16 3154
5301.85 3304
5302.53 3346
5303.22 3354
5303.91 3394
5304.60 3489
5305.28 3320
5305.97 3399
5306.66 3250
5307.35 3151
5308.03 3087
5308.72 3009
5309.41 2843
5310.10 2848
5310.78 2881
5311.47 2998
5312.16 2828
5312.85 2980
5313.54 3090
5314.22 3051
5314.91 2935
5315.60 2959
5316.29 2875
5316.98 2947
5317.66 2856
5318.35 2901
5319.04 2861
5319.73 2987
5320.42 3049
5321.11 3114
5321.80 3132
5322.48 3077
5323.17 2987
5323.86 2922
5324.55 2949
5325.24 2866
5325.93 2883
5326.62 2840
5327.30 2813
5327.99 2855
5328.68 2878
5329.37 2995
5330.06 3066
5330.75 2936
5331.44 3111
5332.13 3011
5332.82 3146
5333.51 3164
5334.20 3302
5334.88 3286
5335.57 3213
5336.26 3302
5336.95 3260
5337.64 3375
5338.33 3354
5339.02 3402
5339.71 3407
5340.40 3376
5341.09 3495
5341.78 3525
5342.47 3638
5343.16 3736
5343.85 3912
5344.54 3940
5345.23 3988
5345.92 4124
5346.61 4273
5347.30 4492
5347.99 4955
5348.68 5662
5349.37 6514
5350.06 7496
5350.75 8452
5351.44 9091
5352.13 9622
5352.82 9593
5353.51 9190
5354.20 8684
5354.90 7909
5355.59 7062
5356.28 6329
5356.97 5462
5357.66 4794
5358.35 4306
5359.04 3942
5359.73 3564
5360.42 3301
5361.11 3162
5361.80 3100
5362.49 2897
5363.19 2885
5363.88 2869
5364.57 3044
5365.26 3156
5365.95 3096
5366.64 3187
5367.33 3255
5368.03 3341
5368.72 3292
5369.41 3191
5370.10 3059
5370.79 2901
5371.48 2880
5372.18 2847
5372.87 2707
5373.56 2647
5374.25 2592
5374.94 2551
5375.63 2636
5376.33 2593
5377.02 2664
5377.71 2798
5378.40 2928
5379.10 2904
5379.79 2954
5380.48 3097
5381.17 3036
5381.86 2953
5382.56 2965
5383.25 2740
5383.94 2728
5384.63 2743
5385.33 2758
5386.02 2695
5386.71 2539
5387.40 2641
5388.10 2714
5388.79 2804
5389.48 2885
5390.18 2869
5390.87 2985
5391.56 2951
5392.26 2833
5392.95 2939
5393.64 2810
5394.33 2792
5395.03 2708
5395.72 2745
5396.41 2714
5397.11 2623
5397.80 2640
5398.49 2609
5399.19 2571
5399.88 2536
5400.58 2606
5401.27 2642
5401.96 2562
5402.66 2554
5403.35 2528
5404.04 2546
5404.74 2559
5405.43 2530
5406.13 2730
5406.82 2639
5407.51 2629
5408.21 2531
5408.90 2514
5409.60 2532
5410.29 2557
5410.98 2503
5411.68 2559
5412.37 2563
5413.07 2435
5413.76 2477
5414.46 2384
5415.15 2348
5415.84 2363
5416.54 2287
5417.23 2238
5417.93 2322
5418.62 2300
5419.32 2312
5420.01 2360
5420.71 2367
5421.40 2372
5422.10 2349
5422.79 2376
5423.49 2436
5424.18 2436
5424.88 2445
5425.57 2446
5426.27 2385
5426.96 2410
5427.66 2367
5428.35 2376
5429.05 2309
5429.74 2304
5430.44 2263
5431.14 2311
5431.83 2434
5432.53 2280
5433.22 2219
5433.92 2348
5434.61 2393
5435.31 2449
5436.01 2376
5436.70 2393
5437.40 2437
5438.09 2449
5438.79 2479
5439.49 2450
5440.18 2464
5440.88 2430
5441.57 2392
5442.27 2492
5442.97 2485
5443.66 2429
5444.36 2373
5445.06 2431
5445.75 2437
5446.45 2486
5447.15 2543
5447.84 2576
5448.54 2523
5449.24 2511
5449.93 2517
5450.63 2587
5451.33 2700
5452.02 2677
5452.72 2725
5453.42 2662
5454.11 2688
5454.81 2711
5455.51 2742
5456.20 2674
5456.90 2569
5457.60 2445
5458.30 2421
5458.99 2431
5459.69 2518
5460.39 2553
5461.09 2578
5461.78 2566
5462.48 2565
5463.18 2525
5463.88 2525
5464.57 2551
5465.27 2648
5465.97 2608
5466.67 2664
5467.36 2652
5468.06 2652
5468.76 2649
5469.46 2649
5470.16 2677
5470.85 2561
5471.55 2514
5472.25 2597
5472.95 2628
5473.65 2648
5474.35 2753
5475.04 2693
5475.74 2686
5476.44 2724
5477.14 2756
5477.84 2786
5478.54 2888
5479.23 3080
5479.93 3276
5480.63 3476
5481.33 3498
5482.03 3656
5482.73 3439
5483.43 3440
5484.13 3249
5484.83 3168
5485.52 3129
5486.22 3114
5486.92 3082
5487.62 3012
5488.32 2978
5489.02 3079
5489.72 3061
5490.42 3079
5491.12 3052
5491.82 3056
5492.52 3110
5493.22 3082
5493.92 3068
5494.62 3166
5495.31 3289
5496.01 3233
5496.71 3250
5497.41 3236
5498.11 3265
5498.81 3485
5499.51 3703
5500.21 3858
5500.91 4205
5501.61 4644
5502.31 4836
5503.01 4703
5503.71 4601
5504.41 4347
5505.11 4010
5505.81 3742
5506.51 3410
5507.22 3321
5507.92 3239
5508.62 3149
5509.32 3114
5510.02 3221
5510.72 3156
5511.42 3065
5512.12 2997
5512.82 2881
5513.52 2862
5514.22 2925
5514.92 2946
5515.62 2893
5516.32 2783
5517.03 2863
5517.73 2817
5518.43 2804
5519.13 2797
5519.83 2771
5520.53 2857
5521.23 2652
5521.93 2714
5522.63 2814
5523.34 2846
5524.04 2836
5524.74 2763
5525.44 2710
5526.14 2638
5526.84 2539
5527.55 2572
5528.25 2651
5528.95 2469
5529.65 2388
5530.35 2365
5531.05 2508
5531.76 2425
5532.46 2404
5533.16 2409
5533.86 2429
5534.56 2405
5535.27 2494
5535.97 2624
5536.67 2646
5537.37 2564
5538.08 2530
5538.78 2552
5539.48 2508
5540.18 2352
5540.89 2420
5541.59 2364
5542.29 2404
5542.99 2339
5543.70 2350
5544.40 2256
5545.10 2301
5545.80 2304
5546.51 2340
5547.21 2407
5547.91 2360
5548.62 2396
5549.32 2510
5550.02 2497
5550.73 2453
5551.43 2367
5552.13 2381
5552.84 2373
5553.54 2349
5554.24 2418
5554.95 2396
5555.65 2346
5556.35 2383
5557.06 2350
5557.76 2320
5558.46 2309
5559.17 2387
5559.87 2371
5560.57 2387
5561.28 2368
5561.98 2463
5562.69 2498
5563.39 2535
5564.09 2593
5564.80 2644
5565.50 2677
5566.21 2625
5566.91 2604
5567.61 2639
5568.32 2659
5569.02 2717
5569.73 2628
5570.43 2577
5571.14 2532
5571.84 2597
5572.54 2602
5573.25 2577
5573.95 2568
5574.66 2623
5575.36 2605
5576.07 2638
5576.77 2606
5577.48 2566
5578.18 2596
5578.89 2632
5579.59 2604
5580.30 2739
5581.00 2572
5581.71 2447
5582.41 2530
5583.12 2480
5583.82 2368
5584.53 2339
5585.23 2378
5585.94 2430
5586.64 2312
5587.35 2322
5588.06 2329
5588.76 2242
5589.47 2190
5590.17 2107
5590.88 2235
5591.58 2296
5592.29 2267
5592.99 2172
5593.70 2231
5594.41 2212
5595.11 2190
5595.82 2205
5596.52 2212
5597.23 2225
5597.94 2218
5598.64 2224
5599.35 2238
5600.06 2163
5600.76 2197
5601.47 2179
5602.17 2218
5602.88 2147
5603.59 2259
5604.29 2275
5605.00 2225
5605.71 2203
5606.41 2255
5607.12 2284
5607.83 2298
5608.53 2314
5609.24 2237
5609.95 2265
5610.65 2396
5611.36 2292
5612.07 2217
5612.78 2156
5613.48 2230
5614.19 2261
5614.90 2283
5615.60 2344
5616.31 2226
5617.02 2234
5617.73 2287
5618.43 2304
5619.14 2331
5619.85 2310
5620.56 2340
5621.26 2311
5621.97 2253
5622.68 2326
5623.39 2319
5624.09 2236
5624.80 2239
5625.51 2245
5626.22 2382
5626.93 2339
5627.63 2350
5628.34 2406
5629.05 2401
5629.76 2477
5630.47 2505
5631.17 2654
5631.88 2643
5632.59 2803
5633.30 2861
5634.01 2855
5634.72 2808
5635.42 2846
5636.13 2784
5636.84 2760
5637.55 2831
5638.26 2913
5638.97 2877
5639.68 3057
5640.39 3244
5641.09 3297
5641.80 3370
5642.51 3246
5643.22 3246
5643.93 3134
5644.64 2951
5645.35 2958
5646.06 2910
5646.77 2925
5647.48 2955
5648.19 2890
5648.89 2829
5649.60 2795
5650.31 2835
5651.02 2849
5651.73 2869
5652.44 2839
5653.15 2852
5653.86 2825
5654.57 2809
5655.28 2854
5655.99 2863
5656.70 2979
5657.41 3022
5658.12 3145
5658.83 3261
5659.54 3302
5660.25 3315
5660.96 3301
5661.67 3181
5662.38 3185
5663.09 3025
5663.80 2904
5664.51 2870
5665.22 2703
5665.93 2715
5666.64 2643
5667.35 2657
5668.06 2608
5668.77 2650
5669.48 2699
5670.19 2649
5670.91 2654
5671.62 2655
5672.33 2853
5673.04 2849
5673.75 2790
5674.46 2788
5675.17 2716
5675.88 2756
5676.59 2676
5677.30 2618
5678.01 2633
5678.73 2680
5679.44 2763
5680.15 2814
5680.86 2867
5681.57 3013
5682.28 2848
5682.99 2873
5683.71 2786
5684.42 2652
5685.13 2667
5685.84 2513
5686.55 2612
5687.26 2454
5687.98 2415
5688.69 2456
5689.40 2474
5690.11 2412
5690.82 2377
5691.54 2389
5692.25 2432
5692.96 2550
5693.67 2459
5694.38 2479
5695.10 2420
5695.81 2494
5696.52 2507
5697.23 2477
5697.95 2511
5698.66 2397
5699.37 2400
5700.08 2318
5700.80 2444
5701.51 2472
5702.22 2450
5702.93 2504
5703.65 2485
5704.36 2474
5705.07 2474
5705.78 2474
5706.50 2494
5707.21 2413
5707.92 2449
5708.64 2562
5709.35 2456
5710.06 2476
5710.78 2424
5711.49 2456
5712.20 2442
5712.92 2481
5713.63 2473
5714.34 2438
5715.06 2321
5715.77 2407
5716.48 2377
5717.20 2385
5717.91 2416
5718.62 2410
5719.34 2433
5720.05 2345
5720.77 2363
5721.48 2411
5722.19 2506
5722.91 2437
5723.62 2459
5724.33 2518
5725.05 2461
5725.76 2563
5726.48 2622
5727.19 2562
5727.91 2587
5728.62 2603
5729.33 2638
5730.05 2578
5730.76 2610
5731.48 2523
5732.19 2494
5732.91 2553
5733.62 2592
5734.34 2470
5735.05 2525
5735.77 2501
5736.48 2547
5737.20 2585
5737.91 2641
5738.63 2582
5739.34 2584
5740.06 2560
5740.77 2601
5741.49 2568
5742.20 2542
5742.92 2563
5743.63 2628
5744.35 2715
5745.06 2569
5745.78 2575
5746.49 2546
5747.21 2480
5747.92 2598
5748.64 2626
5749.35 2631
5750.07 2730
5750.79 2780
5751.50 2985
5752.22 3184
5752.93 3320
5753.65 3563
5754.36 3989
5755.08 4222
5755.80 4374
5756.51 4514
5757.23 4368
5757.95 4237
5758.66 4050
5759.38 3820
5760.09 3821
5760.81 3605
5761.53 3333
5762.24 3247
5762.96 3128
5763.68 3034
5764.39 3046
5765.11 2980
5765.83 3036
5766.54 2968
5767.26 2991
5767.98 3016
5768.69 3070
5769.41 3134
5770.13 3197
5770.84 3155
5771.56 3128
5772.28 3176
5772.99 3171
5773.71 3204
5774.43 3089
5775.15 3092
5775.86 3205
5776.58 3194
5777.30 3266
5778.01 3155
5778.73 3166
5779.45 3292
5780.17 3497
5780.88 3519
5781.60 3523
5782.32 3517
5783.04 3636
5783.76 3595
5784.47 3575
5785.19 3648
5785.91 3614
5786.63 3749
5787.34 3797
5788.06 3780
5788.78 3859
5789.50 3791
5790.22 4000
5790.94 4196
5791.65 4157
5792.37 4389
5793.09 4582
5793.81 4716
5794.53 4792
5795.25 4917
5795.96 5025
5796.68 5166
5797.40 5437
5798.12 5987
5798.84 7164
5799.56 8519
5800.28 10215
5800.99 12143
5801.71 13172
5802.43 13593
5803.15 13446
5803.87 12314
5804.59 10890
5805.31 9751
5806.03 8637
5806.75 7719
5807.47 7319
5808.18 6833
5808.90 6553
5809.62 6639
5810.34 6623
5811.06 6352
5811.78 6173
5812.50 6034
5813.22 5914
5813.94 5865
5814.66 5816
5815.38 5834
5816.10 5856
5816.82 5816
5817.54 5564
5818.26 5614
5818.98 5342
5819.70 5195
5820.42 4991
5821.14 4928
5821.86 4790
5822.58 4761
5823.30 4630
5824.02 4596
5824.74 4492
5825.46 4465
5826.18 4262
5826.90 4048
5827.62 4025
5828.34 3897
5829.06 3896
5829.78 3795
5830.50 3730
5831.22 3536
5831.95 3518
5832.67 3598
5833.39 3502
5834.11 3380
5834.83 3331
5835.55 3325
5836.27 3299
5836.99 3186
5837.71 3219
5838.43 3189
5839.15 3287
5839.88 3213
5840.60 3261
5841.32 3303
5842.04 3223
5842.76 3134
5843.48 3094
5844.20 3147
5844.93 3038
5845.65 3031
5846.37 3021
5847.09 2939
5847.81 3055
5848.53 3053
5849.26 3089
5849.98 3008
5850.70 3129
5851.42 3134
5852.14 3179
5852.87 3184
5853.59 3230
5854.31 3176
5855.03 3106
5855.75 3072
5856.48 2989
5857.20 3023
5857.92 3058
5858.64 3029
5859.37 2974
5860.09 2944
5860.81 2925
5861.53 2913
5862.26 2840
5862.98 2963
5863.70 2863
5864.42 2847
5865.15 2882
5865.87 2833
5866.59 2834
5867.31 2875
5868.04 2872
5868.76 2860
5869.48 2836
5870.21 2830
5870.93 3003
5871.65 3015
5872.38 3048
5873.10 3100
5873.82 3073
5874.55 3061
5875.27 3039
5875.99 3005
5876.72 3039
5877.44 2935
5878.16 2907
5878.89 2910
5879.61 2938
5880.33 2898
5881.06 2910
5881.78 2961
5882.51 2804
5883.23 2911
5883.95 2847
5884.68 2902
5885.40 2973
5886.13 3041
5886.85 2980
5887.57 2988
5888.30 2941
5889.02 2901
5889.75 2860
5890.47 2886
5891.20 2724
5891.92 2770
5892.64 2810
5893.37 2774
5894.09 2815
5894.82 2755
5895.54 2798
5896.27 2685
5896.99 2626
5897.72 2616
5898.44 2678
5899.17 2616
5899.89 2567
5900.62 2615
5901.34 2548
5902.07 2567
5902.79 2593
5903.52 2605
5904.24 2649
5904.97 2565
5905.69 2530
5906.42 2645
5907.14 2484
5907.87 2502
5908.59 2549
5909.32 2524
5910.04 2519
5910.77 2542
5911.50 2626
5912.22 2481
5912.95 2441
5913.67 2482
5914.40 2545
5915.12 2519
5915.85 2507
5916.58 2450
5917.30 2576
5918.03 2566
5918.75 2617
5919.48 2612
5920.21 2616
5920.93 2614
5921.66 2560
5922.39 2503
5923.11 2600
5923.84 2671
5924.56 2739
5925.29 2747
5926.02 2744
5926.74 2788
5927.47 2709
5928.20 2735
5928.92 2828
5929.65 2822
5930.38 2816
5931.10 2813
5931.83 2890
5932.56 2897
5933.28 2869
5934.01 3051
5934.74 3156
5935.47 3375
5936.19 3596
5936.92 3726
5937.65 3857
5938.37 3695
5939.10 3671
5939.83 3749
5940.56 3735
5941.28 3558
5942.01 3450
5942.74 3260
5943.47 3205
5944.19 3188
5944.92 3240
5945.65 3068
5946.38 3062
5947.11 3150
5947.83 3036
5948.56 3087
5949.29 3205
5950.02 3245
5950.74 3121
5951.47 3380
5952.20 3509
5952.93 3669
5953.66 3747
5954.39 3865
5955.11 3726
5955.84 3576
5956.57 3524
5957.30 3504
5958.03 3342
5958.76 3346
5959.48 3443
5960.21 3410
5960.94 3324
5961.67 3329
5962.40 3390
5963.13 3341
5963.86 3393
5964.59 3468
5965.31 3621
5966.04 3793
5966.77 4072
5967.50 4203
5968.23 4548
5968.96 4556
5969.69 4533
5970.42 4458
5971.15 4253
5971.88 3990
5972.61 3924
5973.34 3871
5974.06 3713
5974.79 3646
5975.52 3593
5976.25 3691
5976.98 3666
5977.71 3668
5978.44 3542
5979.17 3520
5979.90 3610
5980.63 3635
5981.36 3833
5982.09 3848
5982.82 3930
5983.55 3969
5984.28 4108
5985.01 4240
5985.74 4209
5986.47 4119
5987.20 3985
5987.93 3895
5988.66 3998
5989.39 3986
5990.12 4005
5990.85 3962
5991.58 3928
5992.32 3917
5993.05 3800
5993.78 3893
5994.51 3913
5995.24 3896
5995.97 3745
5996.70 3825
5997.43 3820
5998.16 3855
5998.89 3898
5999.62 3873
6000.35 3940
6001.09 3836
6001.82 3756
6002.55 3816
6003.28 3773
6004.01 3700
6004.74 3773
6005.47 3720
6006.20 3821
6006.94 3919
6007.67 4094
6008.40 4353
6009.13 4751
6009.86 5234
6010.59 5875
6011.33 6163
6012.06 6371
6012.79 6600
6013.52 6525
6014.25 6386
6014.98 6164
6015.72 5845
6016.45 5637
6017.18 5398
6017.91 5133
6018.64 4803
6019.38 4432
6020.11 4194
6020.84 3975
6021.57 3769
6022.31 3715
6023.04 3486
6023.77 3389
6024.50 3393
6025.24 3395
6025.97 3351
6026.70 3261
6027.43 3246
6028.17 3188
6028.90 3253
6029.63 3126
6030.37 3084
6031.10 3018
6031.83 3064
6032.56 3154
6033.30 3006
6034.03 3090
6034.76 3106
6035.50 3096
6036.23 3126
6036.96 3084
6037.70 3037
6038.43 3012
6039.16 3088
6039.90 3061
6040.63 2996
6041.36 2965
6042.10 2962
6042.83 3032
6043.56 3093
6044.30 2902
6045.03 2968
6045.77 3002
6046.50 3023
6047.23 2989
6047.97 2952
6048.70 2971
6049.44 3010
6050.17 2933
6050.90 3016
6051.64 2999
6052.37 3001
6053.11 3072
6053.84 3004
6054.57 2915
6055.31 2911
6056.04 2969
6056.78 2975
6057.51 2846
6058.25 2869
6058.98 2864
6059.72 2821
6060.45 2764
6061.19 2820
6061.92 2874
6062.66 2827
6063.39 2699
6064.13 2814
6064.86 2777
6065.60 2720
6066.33 2716
6067.07 2764
6067.80 2818
6068.54 2693
6069.27 2623
6070.01 2633
6070.74 2552
6071.48 2614
6072.21 2623
6072.95 2522
6073.68 2484
6074.42 2568
6075.15 2579
6075.89 2645
6076.63 2681
6077.36 2541
6078.10 2540
6078.83 2564
6079.57 2573
6080.30 2538
6081.04 2483
6081.78 2508
6082.51 2480
6083.25 2516
6083.98 2518
6084.72 2523
6085.46 2481
6086.19 2522
6086.93 2524
6087.67 2450
6088.40 2377
6089.14 2460
6089.88 2453
6090.61 2530
6091.35 2526
6092.09 2542
6092.82 2539
6093.56 2584
6094.30 2571
6095.03 2491
6095.77 2539
6096.51 2486
6097.24 2505
6097.98 2534
6098.72 2487
6099.45 2475
6100.19 2412
6100.93 2393
6101.67 2470
6102.40 2539
6103.14 2516
6103.88 2468
6104.61 2428
6105.35 2421
6106.09 2432
6106.83 2463
6107.56 2465
6108.30 2548
6109.04 2481
6109.78 2571
6110.51 2594
6111.25 2532
6111.99 2532
6112.73 2555
6113.47 2513
6114.20 2554
6114.94 2570
6115.68 2537
6116.42 2482
6117.16 2563
6117.89 2546
6118.63 2574
6119.37 2523
6120.11 2553
6120.85 2629
6121.59 2627
6122.32 2698
6123.06 2715
6123.80 2716
6124.54 2798
6125.28 2860
6126.02 2790
6126.76 2785
6127.49 2854
6128.23 2837
6128.97 2739
6129.71 2663
6130.45 2648
6131.19 2612
6131.93 2664
6132.67 2686
6133.41 2674
6134.15 2682
6134.88 2632
6135.62 2671
6136.36 2819
6137.10 2849
6137.84 2880
6138.58 2849
6139.32 2815
6140.06 2904
6140.80 2760
6141.54 2787
6142.28 2768
6143.02 2833
6143.76 2753
6144.50 2684
6145.24 2603
6145.98 2673
6146.72 2677
6147.46 2734
6148.20 2659
6148.94 2710
6149.68 2849
6150.42 2861
6151.16 2874
6151.90 2846
6152.64 2875
6153.38 2885
6154.12 2861
6154.86 2831
6155.60 2904
6156.34 2975
6157.08 2889
6157.82 2912
6158.56 2929
6159.30 3036
6160.04 3106
6160.78 3055
6161.52 3108
6162.27 3087
6163.01 3268
6163.75 3341
6164.49 3396
6165.23 3405
6165.97 3564
6166.71 3761
6167.45 3748
6168.19 3713
6168.94 3842
6169.68 3809
6170.42 3772
6171.16 3693
6171.90 3756
6172.64 3696
6173.38 3574
6174.13 3508
6174.87 3484
6175.61 3463
6176.35 3469
6177.09 3490
6177.83 3514
6178.58 3533
6179.32 3496
6180.06 3474
6180.80 3591
6181.54 3645
6182.28 3650
6183.03 3776
6183.77 3674
6184.51 3805
6185.25 3751
6186.00 3694
6186.74 3798
6187.48 3803
6188.22 3756
6188.97 3739
6189.71 3770
6190.45 3946
6191.19 4099
6191.94 4217
6192.68 4245
6193.42 4408
6194.16 4345
6194.91 4365
6195.65 4344
6196.39 4454
6197.13 4446
6197.88 4407
6198.62 4405
6199.36 4459
6200.11 4388
6200.85 4479
6201.59 4421
6202.34 4427
6203.08 4642
6203.82 4740
6204.57 4992
6205.31 5511
6206.05 6306
6206.80 7498
6207.54 8738
6208.28 10269
6209.03 11795
6209.77 12972
6210.52 13745
6211.26 14083
6212.00 13652
6212.75 12603
6213.49 11669
6214.23 10645
6214.98 9243
6215.72 8244
6216.47 7525
6217.21 6777
6217.95 6134
6218.70 5725
6219.44 5414
6220.19 5103
6220.93 5119
6221.68 4883
6222.42 4867
6223.17 5068
6223.91 5177
6224.65 5265
6225.40 5485
6226.14 5505
6226.89 5532
6227.63 5355
6228.38 5144
6229.12 4802
6229.87 4562
6230.61 4337
6231.36 4088
6232.10 3880
6232.85 3852
6233.59 3676
6234.34 3604
6235.08 3609
6235.83 3503
6236.57 3554
6237.32 3584
6238.06 3633
6238.81 3600
6239.56 3636
6240.30 3594
6241.05 3667
6241.79 3825
6242.54 3753
6243.28 3746
6244.03 3660
6244.77 3638
6245.52 3679
6246.27 3778
6247.01 3888
6247.76 4038
6248.50 4184
6249.25 4296
6250.00 4411
6250.74 4530
6251.49 4547
6252.23 4389
6252.98 4420
6253.73 4267
6254.47 4132
6255.22 4089
6255.97 4009
6256.71 4048
6257.46 4071
6258.21 4096
6258.95 4002
6259.70 4064
6260.45 4125
6261.19 4092
6261.94 4025
6262.69 4012
6263.43 4051
6264.18 4240
6264.93 4266
6265.67 4303
6266.42 4465
6267.17 4727
6267.92 5027
6268.66 5293
6269.41 5489
6270.16 5601
6270.90 5816
6271.65 5709
6272.40 5660
6273.15 5564
6273.89 5480
6274.64 5467
6275.39 5499
6276.14 5667
6276.89 6049
6277.63 6160
6278.38 6135
6279.13 6234
6279.88 6080
6280.62 5718
6281.37 5367
6282.12 5042
6282.87 4692
6283.62 4443
6284.36 4217
6285.11 4019
6285.86 3847
6286.61 3684
6287.36 3619
6288.11 3694
6288.85 3705
6289.60 3719
6290.35 3867
6291.10 3801
6291.85 3856
6292.60 3965
6293.35 3903
6294.09 3946
6294.84 3813
6295.59 3817
6296.34 3757
6297.09 3725
6297.84 3665
6298.59 3606
6299.34 3562
6300.09 3498
6300.83 3473
6301.58 3436
6302.33 3526
6303.08 3408
6303.83 3404
6304.58 3372
6305.33 3477
6306.08 3439
6306.83 3422
6307.58 3391
6308.33 3506
6309.08 3532
6309.83 3489
6310.58 3362
6311.33 3702
6312.08 3716
6312.83 3804
6313.58 3553
6314.33 3481
6315.08 3421
6315.83 3466
6316.58 3542
6317.33 3441
6318.08 3365
6318.83 3347
6319.58 3315
6320.33 3293
6321.08 3172
6321.83 3137
6322.58 3175
6323.33 3144
6324.08 3093
6324.83 3112
6325.58 3062
6326.33 3088
6327.08 3107
6327.83 3120
6328.58 3102
6329.33 3087
6330.08 3010
6330.84 3058
6331.59 2979
6332.34 2978
6333.09 3011
6333.84 3028
6334.59 2948
6335.34 2993
6336.09 2937
6336.84 2944
6337.60 2941
6338.35 2936
6339.10 2907
6339.85 2928
6340.60 2950
6341.35 2932
6342.10 2972
6342.86 2991
6343.61 2908
6344.36 2979
6345.11 3102
6345.86 3010
6346.61 3040
6347.37 3051
6348.12 3077
6348.87 3089
6349.62 3085
6350.37 3175
6351.13 3114
6351.88 3189
6352.63 3155
6353.38 3247
6354.14 3268
6354.89 3207
6355.64 3251
6356.39 3260
6357.14 3247
6357.90 3220
6358.65 3110
6359.40 3059
6360.16 3033
6360.91 3018
6361.66 3071
6362.41 3036
6363.17 3019
6363.92 3059
6364.67 3090
6365.42 3139
6366.18 3178
6366.93 3131
6367.68 3301
6368.44 3429
6369.19 3502
6369.94 3597
6370.70 3673
6371.45 3609
6372.20 3560
6372.96 3532
6373.71 3429
6374.46 3439
6375.22 3382
6375.97 3342
6376.72 3292
6377.48 3345
6378.23 3273
6378.99 3259
6379.74 3145
6380.49 3186
6381.25 3161
6382.00 3217
6382.75 3227
6383.51 3203
6384.26 3256
6385.02 3153
6385.77 3192
6386.53 3348
6387.28 3503
6388.03 3817
6388.79 4114
6389.54 4497
6390.30 4849
6391.05 4973
6391.81 4842
6392.56 4907
6393.31 4750
6394.07 4402
6394.82 4146
6395.58 3951
6396.33 3609
6397.09 3486
6397.84 3332
6398.60 3290
6399.35 3088
6400.11 3029
6400.86 3022
6401.62 3001
6402.37 2954
6403.13 2922
6403.88 2951
6404.64 2924
6405.39 2990
6406.15 3037
6406.90 3013
6407.66 3042
6408.42 3109
6409.17 3263
6409.93 3310
6410.68 3208
6411.44 3196
6412.19 3227
6412.95 3142
6413.71 3044
6414.46 2932
6415.22 2888
6415.97 2876
6416.73 2929
6417.48 2982
6418.24 2950
6419.00 2904
6419.75 2972
6420.51 3007
6421.27 2995
6422.02 2897
6422.78 2916
6423.53 3038
6424.29 2948
6425.05 2966
6425.80 2912
6426.56 2919
6427.32 2910
6428.07 2935
6428.83 2816
6429.59 2714
6430.34 2701
6431.10 2754
6431.86 2732
6432.61 2658
6433.37 2707
6434.13 2787
6434.89 2741
6435.64 2699
6436.40 2710
6437.16 2729
6437.91 2726
6438.67 2755
6439.43 2678
6440.19 2766
6440.94 2756
6441.70 2786
6442.46 2799
6443.22 2861
6443.97 2761
6444.73 2646
6445.49 2719
6446.25 2777
6447.00 2752
6447.76 2710
6448.52 2696
6449.28 2782
6450.04 2734
6450.79 2710
6451.55 2638
6452.31 2668
6453.07 2685
6453.83 2737
6454.58 2623
6455.34 2641
6456.10 2675
6456.86 2659
6457.62 2664
6458.38 2592
6459.13 2647
6459.89 2595
6460.65 2605
6461.41 2616
6462.17 2671
6462.93 2591
6463.69 2541
6464.44 2645
6465.20 2682
6465.96 2634
6466.72 2629
6467.48 2543
6468.24 2577
6469.00 2594
6469.76 2560
6470.52 2546
6471.28 2611
6472.03 2607
6472.79 2504
6473.55 2537
6474.31 2537
6475.07 2511
6475.83 2452
6476.59 2455
6477.35 2471
6478.11 2501
6478.87 2613
6479.63 2604
6480.39 2562
6481.15 2599
6481.91 2615
6482.67 2640
6483.43 2632
6484.19 2605
6484.95 2652
6485.71 2613
6486.47 2659
6487.23 2628
6487.99 2591
6488.75 2607
6489.51 2760
6490.27 2741
6491.03 2673
6491.79 2742
6492.55 2811
6493.31 2798
6494.07 2745
6494.83 2720
6495.59 2890
6496.35 2959
6497.11 2991
6497.87 2873
6498.64 2852
6499.40 2870
6500.16 2931
6500.92 3030
6501.68 2958
6502.44 2987
6503.20 2975
6503.96 3102
6504.72 3137
6505.48 3045
6506.25 3087
6507.01 2993
6507.77 3065
6508.53 3132
6509.29 3068
6510.05 3116
6510.81 3196
6511.57 3124
6512.34 3118
6513.10 3039
6513.86 3074
6514.62 3047
6515.38 2972
6516.15 3009
6516.91 2989
6517.67 3059
6518.43 3052
6519.19 3041
6519.95 3172
6520.72 3331
6521.48 3533
6522.24 3746
6523.00 3849
6523.77 4110
6524.53 4316
6525.29 4507
6526.05 4669
6526.81 4962
6527.58 5031
6528.34 5075
6529.10 4935
6529.86 4649
6530.63 4506
6531.39 4211
6532.15 3951
6532.92 3847
6533.68 3565
6534.44 3500
6535.20 3345
6535.97 3266
6536.73 3276
6537.49 3266
6538.26 3173
6539.02 3062
6539.78 3064
6540.55 3048
6541.31 2962
6542.07 2887
6542.84 2852
6543.60 2804
6544.36 2749
6545.13 2711
6545.89 2792
6546.65 2696
6547.42 2714
6548.18 2668
6548.94 2687
6549.71 2779
6550.47 2651
6551.24 2753
6552.00 2758
6552.76 2785
6553.53 2839
6554.29 2795
6555.06 2817
6555.82 2918
6556.58 2941
6557.35 2878
6558.11 2874
6558.88 2949
6559.64 2910
6560.41 2923
6561.17 2944
6561.93 2962
6562.70 2987
6563.46 2942
6564.23 2980
6564.99 2950
6565.76 3138
6566.52 3119
6567.29 3043
6568.05 3029
6568.82 3044
6569.58 3081
6570.35 3041
6571.11 2955
6571.88 3066
6572.64 3146
6573.41 3138
6574.17 3174
6574.94 3114
6575.70 3161
6576.47 3255
6577.23 3267
6578.00 3255
6578.76 3264
6579.53 3326
6580.29 3300
6581.06 3298
6581.83 3411
6582.59 3295
6583.36 3358
6584.12 3372
6584.89 3364
6585.65 3424
6586.42 3338
6587.19 3251
6587.95 3378
6588.72 3457
6589.48 3531
6590.25 3509
6591.02 3734
6591.78 3955
6592.55 4031
6593.32 4221
6594.08 4187
6594.85 4137
6595.61 4217
6596.38 4187
6597.15 4121
6597.91 4031
6598.68 3849
6599.45 3621
6600.21 3556
6600.98 3510
6601.75 3346
6602.51 3268
6603.28 3202
6604.05 3176
6604.82 3078
6605.58 3076
6606.35 3113
6607.12 3017
6607.88 3029
6608.65 2969
6609.42 2986
6610.19 2946
6610.95 3059
6611.72 3023
6612.49 3002
6613.25 3012
6614.02 3077
6614.79 3127
6615.56 3019
6616.32 3074
6617.09 3048
6617.86 3238
6618.63 3298
6619.40 3339
6620.16 3439
6620.93 3439
6621.70 3414
6622.47 3333
6623.24 3367
6624.00 3395
6624.77 3415
6625.54 3347
6626.31 3451
6627.08 3437
6627.84 3361
6628.61 3437
6629.38 3364
6630.15 3390
6630.92 3580
6631.69 3687
6632.46 3950
6633.22 4396
6633.99 4725
6634.76 5144
6635.53 5503
6636.30 5586
6637.07 5521
6637.84 5390
6638.61 5091
6639.37 4826
6640.14 4576
6640.91 4245
6641.68 3999
6642.45 3807
6643.22 3627
6643.99 3513
6644.76 3435
6645.53 3319
6646.30 3235
6647.07 3258
6647.84 3249
6648.61 3209
6649.37 3214
6650.14 3317
6650.91 3345
6651.68 3302
6652.45 3453
6653.22 3412
6653.99 3373
6654.76 3330
6655.53 3371
6656.30 3209
6657.07 3069
6657.84 3083
6658.61 3049
6659.38 3003
6660.15 2953
6660.92 3017
6661.69 3004
6662.46 3073
6663.23 3017
6664.00 3034
6664.77 3041
6665.55 3028
6666.32 3087
6667.09 3124
6667.86 3027
6668.63 3110
6669.40 3056
6670.17 3115
6670.94 3041
6671.71 3102
6672.48 3109
6673.25 3080
6674.02 3015
6674.79 2991
6675.57 2973
6676.34 2981
6677.11 2972
6677.88 2946
6678.65 2913
6679.42 2855
6680.19 2871
6680.96 2987
6681.74 2954
6682.51 3084
6683.28 3093
6684.05 3263
6684.82 3291
6685.59 3360
6686.37 3434
6687.14 3512
6687.91 3439
6688.68 3463
6689.45 3311
6690.22 3256
6691.00 3223
6691.77 3133
6692.54 3118
6693.31 3115
6694.08 2966
6694.86 2897
6695.63 2922
6696.40 2902
6697.17 2880
6697.95 2850
6698.72 2884
6699.49 2919
6700.26 2918
6701.04 2867
6701.81 2886
6702.58 2902
6703.35 2895
6704.13 2884
6704.90 2779
6705.67 2793
6706.44 2735
6707.22 2750
6707.99 2800
6708.76 2734
6709.54 2634
6710.31 2687
6711.08 2712
6711.86 2724
6712.63 2592
6713.40 2634
6714.17 2711
6714.95 2669
6715.72 2728
6716.50 2770
6717.27 2589
6718.04 2694
6718.82 2783
6719.59 2672
6720.36 2710
6721.14 2719
6721.91 2725
6722.68 2683
6723.46 2674
6724.23 2768
6725.01 2667
6725.78 2627
6726.55 2674
6727.33 2617
6728.10 2634
6728.88 2605
6729.65 2641
6730.42 2605
6731.20 2674
6731.97 2617
6732.75 2611
6733.52 2733
6734.30 2741
6735.07 2761
6735.84 2846
6736.62 2823
6737.39 2871
6738.17 2951
6738.94 2918
6739.72 2944
6740.49 2812
6741.27 2852
6742.04 2870
6742.82 2823
6743.59 2841
6744.37 2790
6745.14 2815
6745.92 2799
6746.69 2875
6747.47 2794
6748.24 2807
6749.02 2830
6749.79 2929
6750.57 2981
6751.34 3112
6752.12 3017
6752.90 3135
6753.67 3253
6754.45 3128
6755.22 3017
6756.00 3061
6756.77 3041
6757.55 3007
6758.33 2914
6759.10 2951
6759.88 2867
6760.65 2775
6761.43 2747
6762.20 2709
6762.98 2793
6763.76 2800
6764.53 2875
6765.31 2906
6766.09 2980
6766.86 2945
6767.64 2864
6768.41 2890
6769.19 2967
6769.97 2872
6770.74 2862
6771.52 2857
6772.30 2965
6773.07 2938
6773.85 2882
6774.63 2967
6775.40 2853
6776.18 2927
6776.96 2852
6777.74 2982
6778.51 3026
6779.29 2927
6780.07 3105
6780.84 3098
6781.62 3094
6782.40 3096
6783.17 3092
6783.95 3087
6784.73 3077
6785.51 3052
6786.28 3058
6787.06 3020
6787.84 2936
6788.62 2973
6789.39 2991
6790.17 2970
6790.95 2955
6791.73 2912
6792.51 2977
6793.28 3041
6794.06 3035
6794.84 3015
6795.62 3004
6796.39 2975
6797.17 2994
6797.95 3081
6798.73 3170
6799.51 3363
6800.29 3433
6801.06 3491
6801.84 3587
6802.62 3535
6803.40 3554
6804.18 3651
6804.96 3651
6805.73 3654
6806.51 3617
6807.29 3648
6808.07 3551
6808.85 3480
6809.63 3436
6810.41 3279
6811.18 3194
6811.96 3263
6812.74 3169
6813.52 3080
6814.30 3131
6815.08 3158
6815.86 3208
6816.64 3237
6817.42 3135
6818.20 3208
6818.98 3278
6819.76 3232
6820.53 3200
6821.31 3205
6822.09 3177
6822.87 3090
6823.65 3085
6824.43 3064
6825.21 2979
6825.99 2952
6826.77 3006
6827.55 3077
6828.33 3072
6829.11 2992
6829.89 2959
6830.67 2996
6831.45 2930
6832.23 2953
6833.01 2907
6833.79 2963
6834.57 2993
6835.35 2926
6836.13 2877
6836.91 2888
6837.69 2844
6838.47 2847
6839.25 2807
6840.03 2838
6840.81 2809
6841.59 2792
6842.37 2806
6843.16 2799
6843.94 2835
6844.72 2922
6845.50 2859
6846.28 2923
6847.06 2969
6847.84 3162
6848.62 3386
6849.40 3596
6850.18 3823
6850.96 4124
6851.75 4304
6852.53 4284
6853.31 4297
6854.09 4332
6854.87 4235
6855.65 4001
6856.43 3819
6857.22 3679
6858.00 3679
6858.78 3608
6859.56 3509
6860.34 3308
6861.12 3321
6861.90 3356
6862.69 3340
6863.47 3276
6864.25 3336
6865.03 3347
6865.81 3401
6866.60 3543
6867.38 3587
6868.16 3626
6868.94 3710
6869.72 3595
6870.51 3476
6871.29 3469
6872.07 3454
6872.85 3408
6873.64 3303
6874.42 3336
6875.20 3317
6875.98 3352
6876.77 3423
6877.55 3457
6878.33 3574
6879.11 3570
6879.90 3545
6880.68 3682
6881.46 3780
6882.25 3811
6883.03 3691
6883.81 3797
6884.59 4072
6885.38 4035
6886.16 4263
6886.94 4462
6887.73 4811
6888.51 5207
6889.29 5545
6890.08 5526
6890.86 5330
6891.64 5299
6892.43 5024
6893.21 4638
6893.99 4523
6894.78 4209
6895.56 4067
6896.35 3999
6897.13 3892
6897.91 3908
6898.70 3897
6899.48 3787
6900.26 3767
6901.05 3840
6901.83 3805
6902.62 3834
6903.40 4007
6904.18 3960
6904.97 4083
6905.75 4118
6906.54 4251
6907.32 4307
6908.11 4486
6908.89 4680
6909.67 4612
6910.46 4600
6911.24 4433
6912.03 4235
6912.81 4128
6913.60 4046
6914.38 3864
6915.17 3854
6915.95 3894
6916.74 3824
6917.52 3766
6918.31 3730
6919.09 3706
6919.88 3757
6920.66 3626
6921.45 3693
6922.23 3709
6923.02 3789
6923.80 3736
6924.59 3658
6925.37 3704
6926.16 3686
6926.94 3718
6927.73 3730
6928.51 3637
6929.30 3608
6930.09 3642
6930.87 3630
6931.66 3666
6932.44 3695
6933.23 3714
6934.01 3647
6934.80 3621
6935.59 3715
6936.37 3754
6937.16 3747
6937.94 3757
6938.73 3781
6939.52 3918
6940.30 4054
6941.09 4109
6941.88 4158
6942.66 4269
6943.45 4295
6944.23 4371
6945.02 4403
6945.81 4467
6946.59 4687
6947.38 4908
6948.17 5170
6948.95 5449
6949.74 5544
6950.53 5615
6951.31 5670
6952.10 5503
6952.89 5455
6953.67 5291
6954.46 5187
6955.25 5035
6956.04 5016
6956.82 5030
6957.61 4886
6958.40 4888
6959.18 4888
6959.97 4993
6960.76 4892
6961.55 4949
6962.33 4963
6963.12 5027
6963.91 5122
6964.70 5148
6965.48 5080
6966.27 5014
6967.06 5110
6967.85 5051
6968.63 5164
6969.42 5144
6970.21 5267
6971.00 5456
6971.79 5469
6972.57 5428
6973.36 5448
6974.15 5333
6974.94 5339
6975.73 5301
6976.52 5288
6977.30 5171
6978.09 5202
6978.88 5266
6979.67 5356
6980.46 5322
6981.25 5698
6982.03 6074
6982.82 6522
6983.61 7157
6984.40 7778
6985.19 8567
6985.98 9233
6986.77 9635
6987.55 9901
6988.34 10109
6989.13 9813
6989.92 9317
6990.71 9015
6991.50 8346
6992.29 7798
6993.08 7320
6993.87 6897
6994.66 6743
6995.45 6629
6996.24 6650
6997.02 7053
6997.81 7477
6998.60 8082
6999.39 8761
7000.18 9487
7000.97 9910
7001.76 10228
7002.55 9921
7003.34 9457
7004.13 8914
7004.92 8253
7005.71 7644
7006.50 7205
7007.29 6552
7008.08 5982
7008.87 5491
7009.66 5183
7010.45 5079
7011.24 4930
7012.03 4823
7012.82 4665
7013.61 4663
7014.40 4714
7015.19 4682
7015.98 4813
7016.77 4817
7017.56 4717
7018.35 4640
7019.15 4527
7019.94 4468
7020.73 4338
7021.52 4208
7022.31 4139
7023.10 3963
7023.89 4042
7024.68 4052
7025.47 4043
7026.26 3967
7027.05 3966
7027.85 4126
7028.64 4222
7029.43 4131
7030.22 4050
7031.01 4121
7031.80 4098
7032.59 3966
7033.38 4080
7034.18 4099
7034.97 4046
7035.76 4021
7036.55 4028
7037.34 4064
7038.13 4117
7038.93 4207
7039.72 4198
7040.51 4287
7041.30 4385
7042.09 4478
7042.89 4542
7043.68 4608
7044.47 4636
7045.26 4604
7046.05 4713
7046.85 4667
7047.64 4692
7048.43 4803
7049.22 4957
7050.01 5071
7050.81 5168
7051.60 5344
7052.39 5485
7053.18 5480
7053.98 5287
7054.77 5166
7055.56 5073
7056.36 4942
7057.15 4879
7057.94 4955
7058.73 4855
7059.53 4850
7060.32 4826
7061.11 4817
7061.91 4788
7062.70 4735
7063.49 4803
7064.29 4785
7065.08 4857
7065.87 4751
7066.66 4833
7067.46 4658
7068.25 4816
7069.04 4835
7069.84 4769
7070.63 4808
7071.43 4765
7072.22 4916
7073.01 4895
7073.81 4888
7074.60 4903
7075.39 4929
7076.19 5000
7076.98 4906
7077.78 4909
7078.57 4960
7079.36 4955
7080.16 5073
7080.95 5026
7081.75 5001
7082.54 5173
7083.33 5270
7084.13 5545
7084.92 6035
7085.72 6621
7086.51 7509
7087.31 8329
7088.10 9188
7088.90 9772
7089.69 10163
7090.48 10039
7091.28 9597
7092.07 8975
7092.87 8243
7093.66 7587
7094.46 7002
7095.25 6293
7096.05 5726
7096.84 5216
7097.64 4910
7098.43 4687
7099.23 4421
7100.02 4265
7100.82 4179
7101.61 4171
7102.41 4099
7103.20 4163
7104.00 4127
7104.80 4080
7105.59 4093
7106.39 4040
7107.18 3968
7107.98 3877
7108.77 3723
7109.57 3649
7110.36 3428
7111.16 3309
7111.96 3319
7112.75 3239
7113.55 3137
7114.34 3162
7115.14 3268
7115.94 3198
7116.73 3248
7117.53 3300
7118.32 3257
7119.12 3203
7119.92 3239
7120.71 3278
7121.51 3152
7122.31 3146
7123.10 3230
7123.90 3168
7124.70 3080
7125.49 3179
7126.29 3224
7127.09 3240
7127.88 3218
7128.68 3247
7129.48 3270
7130.27 3272
7131.07 3237
7131.87 3225
7132.66 3244
7133.46 3171
7134.26 3201
7135.06 3190
7135.85 3182
7136.65 3116
7137.45 3212
7138.24 3160
7139.04 3231
7139.84 3234
7140.64 3263
7141.43 3182
7142.23 3305
7143.03 3258
7143.83 3297
7144.62 3359
7145.42 3371
7146.22 3371
7147.02 3331
7147.82 3294
7148.61 3321
7149.41 3237
7150.21 3276
7151.01 3253
7151.81 3170
7152.60 3086
7153.40 3071
7154.20 3104
7155.00 3064
7155.80 3059
7156.59 3101
7157.39 3086
7158.19 3099
7158.99 3052
7159.79 3081
7160.59 2979
7161.39 3000
7162.18 2936
7162.98 2937
7163.78 2890
7164.58 2912
7165.38 2973
7166.18 2870
7166.98 2823
7167.78 2878
7168.57 2872
7169.37 2804
7170.17 2833
7170.97 2865
7171.77 2864
7172.57 2824
7173.37 2815
7174.17 2843
7174.97 2741
7175.77 2772
7176.57 2811
7177.37 2804
7178.17 2794
7178.97 2614
7179.77 2661
7180.56 2735
7181.36 2764
7182.16 2685
7182.96 2663
7183.76 2781
7184.56 2787
7185.36 2774
7186.16 2740
7186.96 2675
7187.76 2673
7188.56 2749
7189.36 2693
7190.16 2688
7190.96 2653
7191.76 2602
7192.57 2651
7193.37 2638
7194.17 2581
7194.97 2610
7195.77 2599
7196.57 2501
7197.37 2554
7198.17 2593
7198.97 2635
7199.77 2557
7200.57 2592
7201.37 2544
7202.17 2558
7202.97 2590
7203.77 2589
7204.58 2599
7205.38 2614
7206.18 2727
7206.98 2668
7207.78 2648
7208.58 2622
7209.38 2643
7210.18 2691
7210.99 2715
7211.79 2580
7212.59 2708
7213.39 2773
7214.19 2739
7214.99 2826
7215.79 2814
7216.60 2744
7217.40 2830
7218.20 2910
7219.00 2935
7219.80 2910
7220.60 2894
7221.41 2875
7222.21 2923
7223.01 2903
7223.81 2905
7224.62 2815
7225.42 2847
7226.22 2872
7227.02 2812
7227.82 2797
7228.63 2864
7229.43 2806
7230.23 2694
7231.03 2687
7231.84 2797
7232.64 2839
7233.44 2787
7234.24 2806
7235.05 2752
7235.85 2723
7236.65 2747
7237.45 2697
7238.26 2746
7239.06 2735
7239.86 2758
7240.67 2734
7241.47 2605
7242.27 2627
7243.08 2674
7243.88 2690
7244.68 2621
7245.49 2704
7246.29 2654
7247.09 2701
7247.90 2786
7248.70 2708
7249.50 2682
7250.31 2658
7251.11 2587
7251.91 2595
7252.72 2609
7253.52 2555
7254.32 2608
7255.13 2563
7255.93 2590
7256.74 2619
7257.54 2573
7258.34 2647
7259.15 2622
7259.95 2667
7260.76 2605
7261.56 2594
7262.36 2612
7263.17 2669
7263.97 2698
7264.78 2632
7265.58 2578
7266.39 2590
7267.19 2560
7268.00 2570
7268.80 2619
7269.60 2633
7270.41 2643
7271.21 2710
7272.02 2736
7272.82 2762
7273.63 2800
7274.43 2865
7275.24 2902
7276.04 2852
7276.85 2945
7277.65 2935
7278.46 2900
7279.26 2938
7280.07 2966
7280.87 2979
7281.68 3129
7282.48 3250
7283.29 3427
7284.09 3552
7284.90 3719
7285.71 3818
7286.51 3929
7287.32 4018
7288.12 3802
7288.93 3605
7289.73 3517
7290.54 3396
7291.35 3243
7292.15 3221
7292.96 3105
7293.76 3037
7294.57 3043
7295.38 3022
7296.18 2984
7296.99 2955
7297.79 2951
7298.60 2971
7299.41 3067
7300.21 3084
7301.02 3131
7301.82 3157
7302.63 3269
7303.44 3250
7304.24 3296
7305.05 3185
7305.86 3119
7306.66 3140
7307.47 3168
7308.28 3180
7309.08 3076
7309.89 3150
7310.70 3189
7311.50 3139
7312.31 3214
7313.12 3163
7313.93 3173
7314.73 3168
7315.54 3291
7316.35 3283
7317.15 3373
7317.96 3649
7318.77 3869
7319.58 4129
7320.38 4438
7321.19 4551
7322.00 4769
7322.81 4801
7323.61 4672
7324.42 4475
7325.23 4324
7326.04 4044
7326.84 3839
7327.65 3671
7328.46 3533
7329.27 3386
7330.08 3193
7330.88 3154
7331.69 3124
7332.50 2935
7333.31 2890
7334.12 2918
7334.92 2948
7335.73 2963
7336.54 2891
7337.35 2985
7338.16 2885
7338.97 2890
7339.78 2840
7340.58 2875
7341.39 2813
7342.20 2798
7343.01 2789
7343.82 2731
7344.63 2768
7345.44 2726
7346.24 2712
7347.05 2662
7347.86 2590
7348.67 2597
7349.48 2626
7350.29 2541
7351.10 2581
7351.91 2540
7352.72 2570
7353.53 2565
7354.34 2535
7355.14 2508
7355.95 2522
7356.76 2487
7357.57 2475
7358.38 2506
7359.19 2508
7360.00 2525
7360.81 2573
7361.62 2582
7362.43 2533
7363.24 2501
7364.05 2593
7364.86 2629
7365.67 2629
7366.48 2603
7367.29 2566
7368.10 2570
7368.91 2631
7369.72 2685
7370.53 2666
7371.34 2672
7372.15 2724
7372.96 2680
7373.77 2775
7374.58 2779
7375.39 2844
7376.20 2790
7377.01 2812
7377.82 2842
7378.63 2972
7379.44 3105
7380.26 3238
7381.07 3331
7381.88 3363
7382.69 3441
7383.50 3459
7384.31 3481
7385.12 3434
7385.93 3312
7386.74 3267
7387.55 3142
7388.36 3072
7389.18 2999
7389.99 2929
7390.80 2962
7391.61 2982
7392.42 2870
7393.23 2883
7394.04 2935
7394.86 2971
7395.67 3009
7396.48 3097
7397.29 3112
7398.10 3282
7398.91 3231
7399.73 3292
7400.54 3392
7401.35 3307
7402.16 3106
7402.97 3271
7403.79 3119
7404.60 3003
7405.41 2914
7406.22 2877
7407.03 2832
7407.85 2724
7408.66 2717
7409.47 2612
7410.28 2635
7411.10 2567
7411.91 2503
7412.72 2455
7413.53 2523
7414.35 2550
7415.16 2456
7415.97 2344
7416.78 2309
7417.60 2372
7418.41 2324
7419.22 2320
7420.03 2266
7420.85 2221
7421.66 2293
7422.47 2278
7423.29 2273
7424.10 2334
7424.91 2287
7425.73 2194
7426.54 2249
7427.35 2242
7428.17 2284
7428.98 2306
7429.79 2241
7430.61 2228
7431.42 2289
7432.23 2199
7433.05 2262
7433.86 2260
7434.67 2259
7435.49 2198
7436.30 2162
7437.12 2205
7437.93 2261
7438.74 2224
7439.56 2212
7440.37 2205
7441.18 2217
7442.00 2124
7442.81 2150
7443.63 2112
7444.44 2185
7445.26 2160
7446.07 2215
7446.88 2306
7447.70 2201
7448.51 2273
7449.33 2286
7450.14 2246
7450.96 2134
7451.77 2258
7452.59 2227
7453.40 2201
7454.22 2299
7455.03 2288
7455.85 2259
7456.66 2314
7457.47 2263
7458.29 2283
7459.10 2394
7459.92 2297
7460.74 2282
7461.55 2356
7462.37 2300
7463.18 2326
7464.00 2406
7464.81 2444
7465.63 2415
7466.44 2381
7467.26 2398
7468.07 2408
7468.89 2402
7469.70 2405
7470.52 2421
7471.34 2369
7472.15 2388
7472.97 2354
7473.78 2389
7474.60 2417
7475.41 2462
7476.23 2379
7477.05 2412
7477.86 2380
7478.68 2407
7479.49 2398
7480.31 2324
7481.13 2381
7481.94 2317
7482.76 2299
7483.58 2384
7484.39 2394
7485.21 2366
7486.03 2404
7486.84 2285
7487.66 2217
7488.48 2264
7489.29 2188
7490.11 2293
7490.93 2236
7491.74 2151
7492.56 2169
7493.38 2138
7494.19 2144
7495.01 2210
7495.83 2094
7496.64 2162
7497.46 2110
7498.28 2141
7499.10 2117
7499.91 2118
7500.73 2110
7501.55 2133
7502.36 2074
7503.18 2129
7504.00 2051
7504.82 2023
7505.63 2015
7506.45 2037
7507.27 2026
7508.09 2059
7508.90 2030
7509.72 2023
7510.54 2010
7511.36 1958
7512.18 1962
7512.99 1966
7513.81 2004
7514.63 2044
7515.45 1989
7516.27 2010
7517.08 1917
7517.90 2042
7518.72 2002
7519.54 1996
7520.36 1899
7521.18 1960
7521.99 2032
7522.81 2048
7523.63 2020
7524.45 2031
7525.27 2006
7526.09 2026
7526.91 1982
7527.72 1961
7528.54 2024
7529.36 2042
7530.18 2046
7531.00 2064
7531.82 2031
7532.64 1897
7533.46 1996
7534.28 2038
7535.10 2066
7535.91 2038
7536.73 2006
7537.55 1984
7538.37 2010
7539.19 2087
7540.01 2013
7540.83 1974
7541.65 2043
7542.47 2087
7543.29 2131
7544.11 1958
7544.93 1967
7545.75 2008
7546.57 2002
7547.39 1990
7548.21 1923
7549.03 1995
7549.85 2024
7550.67 2015
7551.49 1950
7552.31 1958
7553.13 2022
7553.95 2078
7554.77 2115
7555.59 2026
7556.41 2039
7557.23 1979
7558.05 2028
7558.87 2077
7559.69 2079
7560.51 2094
7561.33 2106
7562.15 2124
7562.97 2014
7563.79 2081
7564.61 2105
7565.44 2066
7566.26 2059
7567.08 2065
7567.90 1971
7568.72 2047
7569.54 2054
7570.36 2091
7571.18 2070
7572.00 2078
7572.82 2028
7573.65 2046
7574.47 2121
7575.29 2113
7576.11 2128
7576.93 2039
7577.75 2073
7578.57 2121
7579.40 2129
7580.22 2083
7581.04 2137
7581.86 2205
7582.68 2165
7583.50 2189
7584.33 2160
7585.15 2175
7585.97 2231
7586.79 2222
7587.61 2176
7588.44 2249
7589.26 2227
7590.08 2304
7590.90 2381
7591.72 2341
7592.55 2294
7593.37 2260
7594.19 2351
7595.01 2428
7595.84 2409
7596.66 2431
7597.48 2432
7598.30 2425
7599.13 2442
7599.95 2543
7600.77 2488
7601.59 2551
7602.42 2582
7603.24 2669
7604.06 2789
7604.89 2770
7605.71 2840
7606.53 2819
7607.36 2900
7608.18 2894
7609.00 2950
7609.82 2821
7610.65 2723
7611.47 2827
7612.29 2832
7613.12 2814
7613.94 2819
7614.77 2787
7615.59 2821
7616.41 2951
7617.24 3036
7618.06 3154
7618.88 3308
7619.71 3358
7620.53 3510
7621.35 3535
7622.18 3460
7623.00 3356
7623.83 3287
7624.65 3155
7625.47 3162
7626.30 3084
7627.12 2950
7627.95 2970
7628.77 3018
7629.60 2977
7630.42 3067
7631.24 3054
7632.07 3099
7632.89 3198
7633.72 3263
7634.54 3279
7635.37 3193
7636.19 3104
7637.02 2959
7637.84 2926
7638.67 2809
7639.49 2681
7640.31 2666
7641.14 2634
7641.96 2625
7642.79 2614
7643.61 2576
7644.44 2543
7645.26 2515
7646.09 2564
7646.92 2625
7647.74 2506
7648.57 2613
7649.39 2647
7650.22 2589
7651.04 2562
7651.87 2575
7652.69 2585
7653.52 2532
7654.34 2529
7655.17 2500
7656.00 2441
7656.82 2464
7657.65 2400
7658.47 2290
7659.30 2300
7660.12 2338
7660.95 2353
7661.78 2305
7662.60 2241
7663.43 2287
7664.25 2345
7665.08 2317
7665.91 2290
7666.73 2298
7667.56 2286
7668.39 2312
7669.21 2316
7670.04 2307
7670.87 2318
7671.69 2273
7672.52 2315
7673.35 2267
7674.17 2299
7675.00 2258
7675.83 2276
7676.65 2353
7677.48 2310
7678.31 2237
7679.13 2173
7679.96 2268
7680.79 2366
7681.61 2314
7682.44 2397
7683.27 2379
7684.10 2429
7684.92 2434
7685.75 2424
7686.58 2404
7687.40 2458
7688.23 2518
7689.06 2499
7689.89 2509
7690.71 2506
7691.54 2461
7692.37 2439
7693.20 2409
7694.03 2379
7694.85 2500
7695.68 2509
7696.51 2484
7697.34 2540
7698.16 2559
7698.99 2523
7699.82 2585
7700.65 2609
7701.48 2574
7702.31 2599
7703.13 2581
7703.96 2483
7704.79 2457
7705.62 2376
7706.45 2349
7707.28 2405
7708.10 2343
7708.93 2328
7709.76 2291
7710.59 2301
7711.42 2244
7712.25 2192
7713.08 2256
7713.90 2317
7714.73 2299
7715.56 2296
7716.39 2270
7717.22 2316
7718.05 2316
7718.88 2241
7719.71 2286
7720.54 2245
7721.37 2262
7722.20 2190
7723.02 2192
7723.85 2121
7724.68 2190
7725.51 2246
7726.34 2298
7727.17 2275
7728.00 2240
7728.83 2258
7729.66 2283
7730.49 2241
7731.32 2232
7732.15 2294
7732.98 2289
7733.81 2303
7734.64 2308
7735.47 2238
7736.30 2294
7737.13 2308
7737.96 2250
7738.79 2319
7739.62 2297
7740.45 2323
7741.28 2330
7742.11 2326
7742.94 2367
7743.77 2421
7744.60 2470
7745.43 2544
7746.26 2536
7747.09 2647
7747.92 2620
7748.75 2726
7749.59 2786
7750.42 2755
7751.25 2676
7752.08 2607
7752.91 2729
7753.74 2711
7754.57 2763
7755.40 2768
7756.23 2840
7757.06 3074
7757.90 3134
7758.73 3092
7759.56 3129
7760.39 3071
7761.22 2970
7762.05 2897
7762.88 2785
7763.71 2740
7764.55 2615
7765.38 2613
7766.21 2632
7767.04 2516
7767.87 2379
7768.70 2354
7769.54 2350
7770.37 2313
7771.20 2349
7772.03 2264
7772.86 2245
7773.70 2332
7774.53 2424
7775.36 2421
7776.19 2504
7777.02 2555
7777.86 2672
7778.69 2693
7779.52 2622
7780.35 2617
7781.19 2560
7782.02 2514
7782.85 2505
7783.68 2474
7784.52 2432
7785.35 2357
7786.18 2296
7787.01 2290
7787.85 2277
7788.68 2219
7789.51 2234
7790.35 2267
7791.18 2316
7792.01 2342
7792.84 2308
7793.68 2240
7794.51 2287
7795.34 2305
7796.18 2314
7797.01 2324
7797.84 2348
7798.68 2346
7799.51 2288
7800.34 2283
7801.18 2377
7802.01 2334
7802.84 2359
7803.68 2378
7804.51 2411
7805.35 2449
7806.18 2471
7807.01 2477
7807.85 2450
7808.68 2526
7809.51 2509
7810.35 2642
7811.18 2529
7812.02 2586
7812.85 2581
7813.68 2592
7814.52 2648
7815.35 2620
7816.19 2674
7817.02 2749
7817.86 2694
7818.69 2719
7819.52 2753
7820.36 2768
7821.19 2801
7822.03 2778
7822.86 2832
7823.70 2944
7824.53 2914
7825.37 3019
7826.20 3185
7827.04 3255
7827.87 3288
7828.71 3266
7829.54 3313
7830.38 3302
7831.21 3294
7832.05 3299
7832.88 3245
7833.72 3123
7834.55 3218
7835.39 3145
7836.22 3089
7837.06 3135
7837.89 3097
7838.73 3117
7839.57 3033
7840.40 2990
7841.24 2943
7842.07 2989
7842.91 2925
7843.74 2825
7844.58 2858
7845.42 2812
7846.25 2753
7847.09 2743
7847.92 2792
7848.76 2745
7849.60 2769
7850.43 2786
7851.27 2766
7852.10 2772
7852.94 2801
7853.78 2822
7854.61 2776
7855.45 2872
7856.29 2902
7857.12 2877
7857.96 2840
7858.79 2914
7859.63 2919
7860.47 2830
7861.30 2836
7862.14 2923
7862.98 2875
7863.81 2916
7864.65 2915
7865.49 2928
7866.33 2940
7867.16 2949
7868.00 2938
7868.84 2975
7869.67 3108
7870.51 3205
7871.35 3229
7872.19 3212
7873.02 3306
7873.86 3373
7874.70 3359
7875.54 3561
7876.37 3734
7877.21 3887
7878.05 4096
7878.89 4154
7879.72 4314
7880.56 4330
7881.40 4179
7882.24 4076
7883.07 3954
7883.91 3768
7884.75 3597
7885.59 3563
7886.43 3549
7887.26 3537
7888.10 3419
7888.94 3407
7889.78 3463
7890.62 3345
7891.45 3370
7892.29 3539
7893.13 3419
7893.97 3496
7894.81 3398
7895.65 3320
7896.49 3178
7897.32 3198
7898.16 3140
7899.00 3100
7899.84 3068
7900.68 3109
7901.52 3085
7902.36 3041
7903.20 2980
7904.03 2966
7904.87 2934
7905.71 2856
7906.55 2815
7907.39 2718
7908.23 2659
7909.07 2675
7909.91 2708
7910.75 2662
7911.59 2610
7912.43 2604
7913.27 2544
7914.11 2517
7914.94 2621
7915.78 2609
7916.62 2774
7917.46 2877
7918.30 2798
7919.14 2719
7919.98 2741
7920.82 2750
7921.66 2720
7922.50 2642
7923.34 2552
7924.18 2487
7925.02 2416
7925.86 2415
7926.70 2498
7927.54 2525
7928.38 2552
7929.22 2491
7930.06 2441
7930.90 2471
7931.74 2520
7932.59 2540
7933.43 2606
7934.27 2661
7935.11 2643
7935.95 2615
7936.79 2556
7937.63 2466
7938.47 2561
7939.31 2519
7940.15 2451
7940.99 2478
7941.83 2645
7942.67 2694
7943.52 2752
7944.36 2633
7945.20 2727
7946.04 2695
7946.88 2602
7947.72 2719
7948.56 2779
7949.40 2786
7950.25 2752
7951.09 2828
7951.93 2886
7952.77 2927
7953.61 3003
7954.45 3196
7955.29 3258
7956.14 3448
7956.98 3397
7957.82 3333
7958.66 3274
7959.50 3299
7960.35 3362
7961.19 3276
7962.03 3203
7962.87 3325
7963.71 3251
7964.56 3289
7965.40 3221
7966.24 3256
7967.08 3145
7967.93 3357
7968.77 3352
7969.61 3183
7970.45 3269
7971.29 3265
7972.14 3145
7972.98 3077
7973.82 3014
7974.67 2951
7975.51 2825
7976.35 2829
7977.19 2729
7978.04 2705
7978.88 2666
7979.72 2713
7980.57 2693
7981.41 2579
7982.25 2573
7983.09 2650
7983.94 2621
7984.78 2517
7985.62 2500
7986.47 2521
7987.31 2463
7988.15 2363
7989.00 2349
7989.84 2322
7990.68 2270
7991.53 2296
7992.37 2289
7993.22 2234
7994.06 2179
7994.90 2245
7995.75 2364
7996.59 2439
7997.43 2397
7998.28 2551
7999.12 2565
7999.97 2637
8000.81 2733
8001.65 2752
8002.50 2720
8003.34 2680
8004.19 2632
8005.03 2613
8005.88 2454
8006.72 2438
8007.57 2277
8008.41 2247
8009.25 2114
8010.10 2168
8010.94 2090
8011.79 2081
8012.63 2079
8013.48 2087
8014.32 2018
8015.17 2015
8016.01 1997
8016.86 1956
8017.70 2019
8018.55 2067
8019.39 2050
8020.24 2046
8021.08 1976
8021.93 1962
8022.77 1965
8023.62 1943
8024.46 1896
8025.31 1917
8026.15 1975
8027.00 1880
8027.84 1872
8028.69 1962
8029.54 1929
8030.38 1900
8031.23 1917
8032.07 1873
8032.92 1871
8033.76 1878
8034.61 1866
8035.46 1888
8036.30 1872
8037.15 1856
8037.99 1898
8038.84 1944
8039.69 1889
8040.53 1884
8041.38 1901
8042.22 1881
8043.07 1903
8043.92 1920
8044.76 1888
8045.61 1833
8046.46 1849
8047.30 1808
8048.15 1847
8049.00 1829
8049.84 1888
8050.69 1828
8051.54 1828
8052.38 1891
8053.23 1807
8054.08 1812
8054.92 1850
8055.77 1838
8056.62 1855
8057.46 1822
8058.31 1870
8059.16 1830
8060.01 1778
8060.85 1798
8061.70 1799
8062.55 1769
8063.40 1779
8064.24 1761
8065.09 1791
8065.94 1815
8066.79 1755
8067.63 1749
8068.48 1761
8069.33 1730
8070.18 1680
8071.02 1710
8071.87 1696
8072.72 1694
8073.57 1713
8074.42 1656
8075.26 1690
8076.11 1698
8076.96 1705
8077.81 1661
8078.66 1701
8079.50 1657
8080.35 1600
8081.20 1632
8082.05 1648
8082.90 1642
8083.75 1666
8084.59 1610
8085.44 1609
8086.29 1584
8087.14 1547
8087.99 1600
8088.84 1580
8089.69 1613
8090.53 1579
8091.38 1575
8092.23 1555
8093.08 1584
8093.93 1569
8094.78 1626
8095.63 1573
8096.48 1574
8097.33 1564
8098.18 1583
8099.02 1570
8099.87 1543
8100.72 1592
8101.57 1607
8102.42 1581
8103.27 1507
8104.12 1533
8104.97 1578
8105.82 1563
8106.67 1512
8107.52 1583
8108.37 1606
8109.22 1571
8110.07 1585
8110.92 1539
8111.77 1506
8112.62 1521
8113.47 1511
8114.32 1507
8115.17 1538
8116.02 1557
8116.87 1516
8117.72 1526
8118.57 1584
8119.42 1512
8120.27 1561
8121.12 1522
8121.97 1531
8122.82 1547
8123.67 1498
8124.52 1564
8125.37 1552
8126.22 1544
8127.07 1594
8127.93 1584
8128.78 1596
8129.63 1570
8130.48 1580
8131.33 1535
8132.18 1592
8133.03 1647
8133.88 1630
8134.73 1586
8135.58 1626
8136.44 1621
8137.29 1612
8138.14 1578
8138.99 1588
8139.84 1596
8140.69 1576
8141.54 1568
8142.39 1649
8143.25 1745
8144.10 1749
8144.95 1637
8145.80 1639
8146.65 1667
8147.50 1671
8148.36 1704
8149.21 1684
8150.06 1742
8150.91 1819
8151.76 1765
8152.62 1766
8153.47 1840
8154.32 1871
8155.17 1842
8156.02 1939
8156.88 1893
8157.73 1907
8158.58 1945
8159.43 1904
8160.29 1927
8161.14 1851
8161.99 1800
8162.84 1805
8163.70 1754
8164.55 1749
8165.40 1718
8166.25 1767
8167.11 1654
8167.96 1576
8168.81 1628
8169.67 1646
8170.52 1569
8171.37 1602
8172.23 1575
8173.08 1599
8173.93 1611
8174.78 1584
8175.64 1547
8176.49 1514
8177.34 1506
8178.20 1514
8179.05 1521
8179.90 1499
8180.76 1448
8181.61 1472
8182.47 1407
8183.32 1446
8184.17 1423
8185.03 1409
8185.88 1383
8186.73 1375
8187.59 1356
8188.44 1376
8189.30 1386
8190.15 1385
8191.00 1394
8191.86 1393
8192.71 1377
8193.57 1475
8194.42 1421
8195.27 1363
8196.13 1415
8196.98 1395
8197.84 1385
8198.69 1426
8199.55 1431
8200.40 1405
8201.26 1370
8202.11 1360
8202.96 1369
8203.82 1394
8204.67 1423
8205.53 1417
8206.38 1368
8207.24 1381
8208.09 1370
8208.95 1377
8209.80 1376
8210.66 1391
8211.51 1355
8212.37 1419
8213.22 1419
8214.08 1423
8214.93 1448
8215.79 1359
8216.65 1406
8217.50 1387
8218.36 1338
8219.21 1413
8220.07 1382
8220.92 1365
8221.78 1279
8222.63 1351
8223.49 1328
8224.35 1454
8225.20 1388
8226.06 1353
8226.91 1360
8227.77 1397
8228.63 1368
8229.48 1352
8230.34 1358
8231.19 1351
8232.05 1347
8232.91 1336
8233.76 1364
8234.62 1355
8235.47 1334
8236.33 1359
8237.19 1312
8238.04 1382
8238.90 1335
8239.76 1303
8240.61 1357
8241.47 1351
8242.33 1346
8243.18 1301
8244.04 1402
8244.90 1386
8245.75 1382
8246.61 1354
8247.47 1338
8248.33 1369
8249.18 1351
8250.04 1334
8250.90 1339
8251.75 1361
8252.61 1308
8253.47 1321
8254.33 1375
8255.18 1374
8256.04 1376
8256.90 1394
8257.76 1363
8258.61 1385
8259.47 1358
8260.33 1299
8261.19 1406
8262.04 1379
8262.90 1366
8263.76 1339
8264.62 1374
8265.48 1361
8266.33 1349
8267.19 1367
8268.05 1399
8268.91 1426
8269.77 1332
8270.62 1342
8271.48 1389
8272.34 1472
8273.20 1442
8274.06 1401
8274.92 1385
8275.77 1399
8276.63 1419
8277.49 1418
8278.35 1459
8279.21 1393
8280.07 1461
8280.93 1508
8281.78 1452
8282.64 1457
8283.50 1462
8284.36 1463
8285.22 1536
8286.08 1537
8286.94 1520
8287.80 1544
8288.66 1503
8289.51 1485
8290.37 1584
8291.23 1601
8292.09 1638
8292.95 1598
8293.81 1578
8294.67 1609
8295.53 1639
8296.39 1551
8297.25 1564
8298.11 1608
8298.97 1614
8299.83 1700
8300.69 1584
8301.55 1583
8302.41 1585
8303.27 1538
8304.13 1569
8304.99 1547
8305.85 1551
8306.71 1516
8307.57 1465
8308.43 1527
8309.29 1561
8310.15 1487
8311.01 1494
8311.87 1491
8312.73 1490
8313.59 1456
8314.45 1440
8315.31 1449
8316.17 1460
8317.03 1461
8317.89 1491
8318.75 1449
8319.61 1472
8320.47 1430
8321.33 1454
8322.20 1432
8323.06 1432
8323.92 1463
8324.78 1512
8325.64 1450
8326.50 1404
8327.36 1354
8328.22 1468
8329.08 1469
8329.94 1404
8330.81 1408
8331.67 1474
8332.53 1462
8333.39 1422
8334.25 1431
8335.11 1397
8335.97 1440
8336.84 1377
8337.70 1428
8338.56 1435
8339.42 1405
8340.28 1401
8341.15 1357
8342.01 1410
8342.87 1421
8343.73 1407
8344.59 1426
8345.45 1425
8346.32 1345
8347.18 1343
8348.04 1397
8348.90 1392
8349.77 1382
8350.63 1352
8351.49 1366
8352.35 1412
8353.22 1439
8354.08 1420
8354.94 1396
8355.80 1378
8356.67 1453
8357.53 1416
8358.39 1370
8359.25 1410
8360.12 1404
8360.98 1391
8361.84 1377
8362.71 1390
8363.57 1361
8364.43 1412
8365.29 1450
8366.16 1433
8367.02 1412
8367.88 1416
8368.75 1469
8369.61 1422
8370.47 1455
8371.34 1431
8372.20 1497
8373.06 1572
8373.93 1460
8374.79 1422
8375.65 1472
8376.52 1460
8377.38 1448
8378.25 1463
8379.11 1439
8379.97 1493
8380.84 1432
8381.70 1487
8382.56 1544
8383.43 1504
8384.29 1579
8385.16 1559
8386.02 1526
8386.89 1583
8387.75 1638
8388.61 1553
8389.48 1534
8390.34 1599
8391.21 1583
8392.07 1550
8392.94 1532
8393.80 1620
8394.67 1620
8395.53 1631
8396.39 1620
8397.26 1606
8398.12 1653
8398.99 1623
8399.85 1644
8400.72 1631
8401.58 1651
8402.45 1696
8403.31 1678
8404.18 1707
8405.04 1720
8405.91 1661
8406.77 1621
8407.64 1693
8408.50 1664
8409.37 1665
8410.24 1704
8411.10 1701
8411.97 1738
8412.83 1780
8413.70 1804
8414.56 1798
8415.43 1831
8416.29 1768
8417.16 1760
8418.03 1759
8418.89 1840
8419.76 1851
8420.62 1889
8421.49 1881
8422.36 1916
8423.22 1921
8424.09 1916
8424.95 1878
8425.82 1926
8426.69 1974
8427.55 1968
8428.42 1957
8429.28 2052
8430.15 2010
8431.02 1958
8431.88 2028
8432.75 2016
8433.62 2110
8434.48 2085
8435.35 2203
8436.22 2221
8437.08 2142
8437.95 2222
8438.82 2339
8439.68 2354
8440.55 2467
8441.42 2539
8442.29 2627
8443.15 2638
8444.02 2707
8444.89 2820
8445.75 2964
8446.62 2933
8447.49 2985
8448.36 3018
8449.22 3045
8450.09 3029
8450.96 3062
8451.83 3097
8452.69 3227
8453.56 3369
8454.43 3585
8455.30 3711
8456.16 3847
8457.03 4078
8457.90 4124
8458.77 4013
8459.64 3974
8460.50 3869
8461.37 3713
8462.24 3604
8463.11 3379
8463.98 3229
8464.84 3045
8465.71 2851
8466.58 2726
8467.45 2643
8468.32 2600
8469.19 2484
8470.05 2415
8470.92 2446
8471.79 2409
8472.66 2370
8473.53 2319
8474.40 2264
8475.27 2293
8476.13 2235
8477.00 2165
8477.87 2211
8478.74 2158
8479.61 2078
8480.48 2042
8481.35 1980
8482.22 1982
8483.09 1974
8483.96 1981
8484.82 2006
8485.69 1987
8486.56 1932
8487.43 1916
8488.30 1930
8489.17 1920
8490.04 1947
8490.91 1894
8491.78 1876
8492.65 1859
8493.52 1882
8494.39 1853
8495.26 1786
8496.13 1835
8497.00 1857
8497.87 1784
8498.74 1779
8499.61 1781
8500.48 1777
8501.35 1757
8502.22 1747
8503.09 1731
8503.96 1747
8504.83 1809
8505.70 1789
8506.57 1800
8507.44 1764
8508.31 1780
8509.18 1752
8510.05 1811
8510.92 1770
8511.79 1768
8512.66 1741
8513.53 1805
8514.40 1809
8515.27 1753
8516.15 1772
8517.02 1770
8517.89 1773
8518.76 1808
8519.63 1851
8520.50 1884
8521.37 1888
8522.24 1852
8523.11 1844
8523.98 1877
8524.86 1830
8525.73 1862
8526.60 1870
8527.47 1858
8528.34 1769
8529.21 1842
8530.08 1814
8530.96 1871
8531.83 1804
8532.70 1798
8533.57 1828
8534.44 1813
8535.31 1852
8536.19 1783
8537.06 1788
8537.93 1843
8538.80 1768
8539.67 1749
8540.55 1773
8541.42 1775
8542.29 1744
8543.16 1765
8544.03 1696
8544.91 1758
8545.78 1743
8546.65 1730
8547.52 1788
8548.40 1798
8549.27 1759
8550.14 1804
8551.01 1831
8551.89 1778
8552.76 1838
8553.63 1882
8554.51 1915
8555.38 1937
8556.25 1946
8557.12 1870
8558.00 1857
8558.87 1880
8559.74 1876
8560.62 1778
8561.49 1820
8562.36 1753
8563.24 1730
8564.11 1644
8564.98 1665
8565.86 1673
8566.73 1674
8567.60 1609
8568.48 1622
8569.35 1548
8570.22 1620
8571.10 1635
8571.97 1606
8572.84 1566
8573.72 1550
8574.59 1567
8575.46 1620
8576.34 1544
8577.21 1559
8578.09 1578
8578.96 1573
8579.83 1570
8580.71 1497
8581.58 1546
8582.46 1518
8583.33 1553
8584.21 1540
8585.08 1544
8585.95 1473
8586.83 1503
8587.70 1534
8588.58 1541
8589.45 1530
8590.33 1515
8591.20 1504
8592.08 1485
8592.95 1501
8593.83 1544
8594.70 1582
8595.58 1569
8596.45 1557
8597.33 1573
8598.20 1539
8599.08 1562
8599.95 1535
8600.83 1571
8601.70 1624
8602.58 1528
8603.45 1509
8604.33 1573
8605.20 1610
8606.08 1584
8606.95 1548
8607.83 1572
8608.70 1537
8609.58 1531
8610.45 1578
8611.33 1651
8612.21 1588
8613.08 1560
8613.96 1589
8614.83 1567
8615.71 1629
8616.59 1576
8617.46 1601
8618.34 1593
8619.21 1608
8620.09 1591
8620.97 1599
8621.84 1602
8622.72 1659
8623.59 1613
8624.47 1611
8625.35 1626
8626.22 1641
8627.10 1652
8627.98 1716
8628.85 1683
8629.73 1653
8630.61 1675
8631.48 1676
8632.36 1715
8633.24 1666
8634.11 1700
8634.99 1663
8635.87 1752
8636.74 1720
8637.62 1746
8638.50 1762
8639.37 1777
8640.25 1820
8641.13 1782
8642.01 1779
8642.88 1770
8643.76 1888
8644.64 1933
8645.52 1942
8646.39 1904
8647.27 1966
8648.15 2056
8649.03 2105
8649.90 2115
8650.78 2136
8651.66 2112
8652.54 2080
8653.41 2068
8654.29 2078
8655.17 2138
8656.05 2039
8656.93 2043
8657.80 2044
8658.68 2038
8659.56 2040
8660.44 2080
8661.32 2066
8662.19 2068
8663.07 2037
8663.95 2036
8664.83 2118
8665.71 2097
8666.59 2161
8667.46 2133
8668.34 2168
8669.22 2187
8670.10 2247
8670.98 2365
8671.86 2331
8672.74 2343
8673.62 2384
8674.49 2474
8675.37 2489
8676.25 2506
8677.13 2472
8678.01 2487
8678.89 2440
8679.77 2366
8680.65 2346
8681.53 2361
8682.41 2345
8683.29 2352
8684.16 2254
8685.04 2318
8685.92 2362
8686.80 2446
8687.68 2607
8688.56 2816
8689.44 2918
8690.32 3265
8691.20 3473
8692.08 3706
8692.96 3779
8693.84 3857
8694.72 3892
8695.60 3841
8696.48 3751
8697.36 3538
8698.24 3463
8699.12 3223
8700.00 3058
8700.88 2850
8701.76 2689
8702.64 2532
8703.52 2438
8704.40 2311
8705.28 2109
8706.16 2067
8707.04 2002
8707.92 2012
8708.80 1936
8709.69 1911
8710.57 1877
8711.45 1868
8712.33 1836
8713.21 1810
8714.09 1804
8714.97 1765
8715.85 1758
8716.73 1719
8717.61 1784
8718.49 1784
8719.38 1721
8720.26 1699
8721.14 1709
8722.02 1730
8722.90 1792
8723.78 1768
8724.66 1715
8725.54 1722
8726.43 1702
8727.31 1750
8728.19 1765
8729.07 1762
8729.95 1741
8730.83 1777
8731.72 1733
8732.60 1736
8733.48 1714
8734.36 1736
8735.24 1756
8736.13 1730
8737.01 1726
8737.89 1742
8738.77 1753
8739.65 1696
8740.54 1722
8741.42 1713
8742.30 1663
8743.18 1696
8744.07 1749
8744.95 1701
8745.83 1754
8746.71 1745
8747.60 1770
8748.48 1748
8749.36 1747
8750.24 1753
8751.13 1772
8752.01 1750
8752.89 1813
8753.77 1855
8754.66 1925
8755.54 1946
8756.42 1967
8757.31 2061
8758.19 2071
8759.07 2093
8759.96 2122
8760.84 2136
8761.72 2081
8762.61 2069
8763.49 1988
8764.37 1955
8765.26 1923
8766.14 1932
8767.02 1906
8767.91 1880
8768.79 1943
8769.67 1911
8770.56 1965
8771.44 1956
8772.32 1935
8773.21 1984
8774.09 1951
8774.98 1966
8775.86 1969
8776.74 1892
8777.63 1898
8778.51 1854
8779.40 1908
8780.28 1849
8781.17 1843
8782.05 1832
8782.93 1805
8783.82 1837
8784.70 1817
8785.59 1807
8786.47 1815
8787.36 1795
8788.24 1820
8789.13 1793
8790.01 1758
8790.89 1818
8791.78 1801
8792.66 1829
8793.55 1731
8794.43 1767
8795.32 1759
8796.20 1748
8797.09 1788
8797.97 1761
8798.86 1768
8799.74 1753
8800.63 1795
8801.52 1725
8802.40 1703
8803.29 1768
8804.17 1749
8805.06 1790
8805.94 1739
8806.83 1747
8807.71 1745
8808.60 1685
8809.48 1749
8810.37 1729
8811.26 1642
8812.14 1693
8813.03 1707
8813.91 1645
8814.80 1693
8815.69 1676
8816.57 1714
8817.46 1699
8818.34 1740
8819.23 1754
8820.12 1673
8821.00 1736
8821.89 1817
8822.77 1714
8823.66 1723
8824.55 1777
8825.43 1780
8826.32 1805
8827.21 1825
8828.09 1833
8828.98 1837
8829.87 1769
8830.75 1802
8831.64 1863
8832.53 1737
8833.41 1781
8834.30 1686
8835.19 1729
8836.08 1690
8836.96 1706
8837.85 1713
8838.74 1638
8839.62 1603
8840.51 1583
8841.40 1621
8842.29 1596
8843.17 1648
8844.06 1570
8844.95 1584
8845.84 1593
8846.72 1573
8847.61 1561
8848.50 1575
8849.39 1586
8850.27 1576
8851.16 1577
8852.05 1499
8852.94 1476
8853.82 1460
8854.71 1424
8855.60 1472
8856.49 1433
8857.38 1442
8858.26 1450
8859.15 1512
8860.04 1505
8860.93 1452
8861.82 1478
8862.71 1483
8863.59 1440
8864.48 1490
8865.37 1425
8866.26 1431
8867.15 1432
8868.04 1435
8868.93 1450
8869.81 1459
8870.70 1420
8871.59 1424
8872.48 1400
8873.37 1412
8874.26 1440
8875.15 1490
8876.04 1463
8876.93 1443
8877.81 1448
8878.70 1418
8879.59 1405
8880.48 1457
8881.37 1458
8882.26 1501
8883.15 1552
8884.04 1523
8884.93 1529
8885.82 1551
8886.71 1602
8887.60 1584
8888.49 1525
8889.38 1520
8890.27 1556
8891.16 1565
8892.05 1506
8892.94 1491
8893.83 1525
8894.72 1467
8895.61 1480
8896.50 1484
8897.39 1495
8898.28 1440
8899.17 1456
8900.06 1445
8900.95 1446
8901.84 1472
8902.73 1474
8903.62 1430
8904.51 1392
8905.40 1403
8906.29 1418
8907.18 1378
8908.07 1420
8908.96 1400
8909.85 1339
8910.74 1362
8911.63 1378
8912.52 1375
8913.41 1334
8914.31 1309
8915.20 1317
8916.09 1389
8916.98 1359
8917.87 1408
8918.76 1349
8919.65 1278
8920.54 1336
8921.43 1286
8922.33 1325
8923.22 1315
8924.11 1294
8925.00 1313
8925.89 1298
8926.78 1252
8927.67 1244
8928.57 1277
8929.46 1324
8930.35 1316
8931.24 1288
8932.13 1334
8933.03 1298
8933.92 1260
8934.81 1252
8935.70 1271
8936.59 1257
8937.49 1280
8938.38 1225
8939.27 1212
8940.16 1177
8941.05 1183
8941.95 1245
8942.84 1238
8943.73 1205
8944.62 1219
8945.52 1225
8946.41 1229
8947.30 1225
8948.19 1214
8949.09 1222
8949.98 1234
8950.87 1262
8951.76 1221
8952.66 1219
8953.55 1231
8954.44 1150
8955.34 1193
8956.23 1173
8957.12 1217
8958.02 1181
8958.91 1181
8959.80 1208
8960.69 1213
8961.59 1186
8962.48 1173
8963.37 1259
8964.27 1231
8965.16 1183
8966.05 1175
8966.95 1191
8967.84 1196
8968.74 1242
8969.63 1212
8970.52 1206
8971.42 1191
8972.31 1190
8973.20 1185
8974.10 1207
8974.99 1222
8975.89 1217
8976.78 1226
8977.67 1241
8978.57 1182
8979.46 1224
8980.36 1183
8981.25 1265
8982.15 1236
8983.04 1225
8983.93 1222
8984.83 1168
8985.72 1157
8986.62 1098
8987.51 1104
8988.41 1179
8989.30 1130
8990.20 1172
8991.09 1216
8991.99 1212
8992.88 1199
8993.78 1156
8994.67 1145
8995.57 1139
8996.46 1161
8997.36 1178
8998.25 1141
8999.15 1146
9000.04 1148
9000.94 1144
9001.83 1170
9002.73 1148
9003.62 1175
9004.52 1160
9005.41 1196
9006.31 1169
9007.20 1117
9008.10 1072
9009.00 1160
9009.89 1132
9010.79 1107
9011.68 1150
9012.58 1126
9013.47 1153
9014.37 1115
9015.27 1155
9016.16 1144
9017.06 1174
9017.95 1168
9018.85 1121
9019.75 1207
9020.64 1173
9021.54 1160
9022.43 1147
9023.33 1148
9024.23 1203
9025.12 1174
9026.02 1145
9026.92 1134
9027.81 1124
9028.71 1141
9029.61 1211
9030.50 1187
9031.40 1166
9032.30 1138
9033.19 1191
9034.09 1183
9034.99 1154
9035.88 1212
9036.78 1205
9037.68 1189
9038.58 1179
9039.47 1201
9040.37 1155
9041.27 1088
9042.16 1167
9043.06 1188
9043.96 1254
9044.86 1229
9045.75 1177
9046.65 1179
9047.55 1231
9048.45 1241
9049.34 1244
9050.24 1297
9051.14 1279
9052.04 1317
9052.94 1302
9053.83 1324
9054.73 1343
9055.63 1301
9056.53 1298
9057.43 1313
9058.32 1341
9059.22 1343
9060.12 1294
9061.02 1392
9061.92 1383
9062.81 1426
9063.71 1387
9064.61 1346
9065.51 1318
9066.41 1355
9067.31 1352
9068.21 1306
9069.10 1331
9070.00 1320
9070.90 1325
9071.80 1332
9072.70 1318
9073.60 1380
9074.50 1320
9075.40 1373
9076.29 1351
9077.19 1320
9078.09 1369
9078.99 1380
9079.89 1318
9080.79 1322
9081.69 1389
9082.59 1352
9083.49 1336
9084.39 1332
9085.29 1424
9086.19 1424
9087.09 1428
9087.98 1401
9088.88 1448
9089.78 1426
9090.68 1437
9091.58 1438
9092.48 1453
9093.38 1427
9094.28 1442
9095.18 1439
9096.08 1432
9096.98 1464
9097.88 1475
9098.78 1414
9099.68 1441
9100.58 1418
9101.48 1382
9102.38 1359
9103.28 1388
9104.18 1418
9105.08 1323
9105.99 1359
9106.89 1311
9107.79 1378
9108.69 1368
9109.59 1313
9110.49 1249
9111.39 1308
9112.29 1312
9113.19 1262
9114.09 1255
9114.99 1245
9115.89 1257
9116.79 1241
9117.69 1276
9118.60 1259
9119.50 1203
9120.40 1242
9121.30 1230
9122.20 1203
9123.10 1244
9124.00 1325
9124.90 1270
9125.81 1258
9126.71 1259
9127.61 1213
9128.51 1205
9129.41 1189
9130.31 1213
9131.22 1274
9132.12 1231
9133.02 1224
9133.92 1249
9134.82 1227
9135.72 1196
9136.63 1250
9137.53 1249
9138.43 1243
9139.33 1233
9140.23 1196
9141.14 1250
9142.04 1218
9142.94 1235
9143.84 1234
9144.75 1232
9145.65 1245
9146.55 1261
9147.45 1235
9148.36 1203
9149.26 1234
9150.16 1225
9151.06 1202
9151.97 1230
9152.87 1253
9153.77 1253
9154.67 1271
9155.58 1289
9156.48 1290
9157.38 1263
9158.29 1372
9159.19 1309
9160.09 1312
9161.00 1360
9161.90 1322
9162.80 1363
9163.71 1347
9164.61 1337
9165.51 1393
9166.42 1325
9167.32 1325
9168.22 1345
9169.13 1309
9170.03 1317
9170.93 1332
9171.84 1345
9172.74 1323
9173.64 1264
9174.55 1308
9175.45 1275
9176.36 1303
9177.26 1291
9178.16 1340
9179.07 1314
9179.97 1230
9180.88 1257
9181.78 1226
9182.69 1260
9183.59 1239
9184.49 1241
9185.40 1195
9186.30 1237
9187.21 1266
9188.11 1256
9189.02 1294
9189.92 1219
9190.82 1237
9191.73 1182
9192.63 1221
9193.54 1224
9194.44 1214
9195.35 1208
9196.25 1275
9197.16 1276
9198.06 1253
9198.97 1298
9199.87 1290
9200.78 1295
9201.68 1285
9202.59 1328
9203.49 1295
9204.40 1261
9205.30 1274
9206.21 1258
9207.12 1223
9208.02 1204
9208.93 1245
9209.83 1285
9210.74 1246
9211.64 1237
9212.55 1209
9213.45 1223
9214.36 1174
9215.27 1231
9216.17 1269
9217.08 1208
9217.98 1250
9218.89 1272
9219.80 1235
9220.70 1219
9221.61 1263
9222.51 1203
9223.42 1177
9224.33 1190
9225.23 1156
9226.14 1186
9227.05 1202
9227.95 1189
9228.86 1165
9229.77 1166
9230.67 1170
9231.58 1172
9232.49 1109
9233.39 1118
9234.30 1200
9235.21 1161
9236.11 1215
9237.02 1147
9237.93 1169
9238.83 1145
9239.74 1176
9240.65 1089
9241.55 1120
9242.46 1136
9243.37 1129
9244.28 1140
9245.18 1149
9246.09 1132
9247.00 1131
9247.91 1157
9248.81 1176
9249.72 1140
9250.63 1138
9251.54 1170
9252.44 1150
9253.35 1127
9254.26 1177
9255.17 1162
9256.07 1126
9256.98 1149
9257.89 1136
9258.80 1105
9259.71 1170
9260.61 1199
9261.52 1211
9262.43 1199
9263.34 1137
9264.25 1182
9265.16 1157
9266.06 1184
9266.97 1152
9267.88 1114
9268.79 1161
9269.70 1138
9270.61 1160
9271.51 1211
9272.42 1150
9273.33 1203
9274.24 1219
9275.15 1234
9276.06 1229
9276.97 1181
9277.88 1174
9278.78 1202
9279.69 1175
9280.60 1192
9281.51 1170
9282.42 1197
9283.33 1185
9284.24 1186
9285.15 1183
9286.06 1210
9286.97 1176
9287.88 1185
9288.79 1172
9289.70 1143
9290.60 1211
9291.51 1154
9292.42 1161
9293.33 1205
9294.24 1225
9295.15 1193
9296.06 1213
9296.97 1257
9297.88 1256
9298.79 1215
9299.70 1233
9300.61 1219
9301.52 1240
9302.43 1249
9303.34 1254
9304.25 1216
9305.16 1236
9306.07 1317
9306.98 1398
9307.89 1451
9308.80 1405
9309.71 1426
9310.63 1412
9311.54 1430
9312.45 1363
9313.36 1394
9314.27 1487
9315.18 1422
9316.09 1388
9317.00 1349
9317.91 1394
9318.82 1389
9319.73 1357
9320.64 1339
9321.55 1394
9322.47 1398
9323.38 1360
9324.29 1408
9325.20 1413
9326.11 1324
9327.02 1337
9327.93 1399
9328.84 1400
9329.76 1345
9330.67 1333
9331.58 1380
9332.49 1316
9333.40 1333
9334.31 1368
9335.23 1409
9336.14 1424
9337.05 1344
9337.96 1438
9338.87 1371
9339.78 1407
9340.70 1435
9341.61 1442
9342.52 1452
9343.43 1456
9344.34 1467
9345.26 1441
9346.17 1433
9347.08 1393
9347.99 1391
9348.91 1391
9349.82 1365
9350.73 1357
9351.64 1334
9352.56 1324
9353.47 1280
9354.38 1301
9355.29 1326
9356.21 1312
9357.12 1269
9358.03 1277
9358.94 1222
9359.86 1208
9360.77 1179
9361.68 1233
9362.60 1244
9363.51 1196
9364.42 1206
9365.34 1150
9366.25 1176
9367.16 1199
9368.08 1226
9368.99 1235
9369.90 1207
9370.82 1168
9371.73 1222
9372.64 1205
9373.56 1145
9374.47 1211
9375.38 1186
9376.30 1186
9377.21 1178
9378.12 1224
9379.04 1200
9379.95 1248
9380.87 1170
9381.78 1206
9382.69 1199
9383.61 1214
9384.52 1200
9385.44 1194
9386.35 1263
9387.27 1234
9388.18 1243
9389.09 1269
9390.01 1285
9390.92 1230
9391.84 1219
9392.75 1265
9393.67 1240
9394.58 1286
9395.50 1269
9396.41 1277
9397.32 1337
9398.24 1281
9399.15 1326
9400.07 1293
9400.98 1261
9401.90 1241
9402.81 1223
9403.73 1285
9404.64 1252
9405.56 1237
9406.47 1199
9407.39 1223
9408.30 1185
9409.22 1247
9410.14 1168
9411.05 1167
9411.97 1209
9412.88 1252
9413.80 1188
9414.71 1176
9415.63 1216
9416.54 1230
9417.46 1270
9418.38 1258
9419.29 1255
9420.21 1238
9421.12 1242
9422.04 1215
9422.95 1196
9423.87 1198
9424.79 1237
9425.70 1249
9426.62 1233
9427.54 1213
9428.45 1129
9429.37 1193
9430.28 1208
9431.20 1205
9432.12 1182
9433.03 1182
9433.95 1186
9434.87 1192
9435.78 1158
9436.70 1186
9437.62 1196
9438.53 1243
9439.45 1194
9440.37 1148
9441.28 1152
9442.20 1170
9443.12 1204
9444.03 1230
9444.95 1201
9445.87 1161
9446.79 1240
9447.70 1247
9448.62 1289
9449.54 1207
9450.45 1283
9451.37 1287
9452.29 1369
9453.21 1364
9454.12 1310
9455.04 1307
9455.96 1347
9456.88 1329
9457.79 1285
9458.71 1288
9459.63 1265
9460.55 1280
9461.47 1198
9462.38 1209
9463.30 1195
9464.22 1210
9465.14 1196
9466.06 1171
9466.97 1190
9467.89 1170
9468.81 1189
9469.73 1117
9470.65 1138
9471.56 1094
9472.48 1067
9473.40 1126
9474.32 1153
9475.24 1143
9476.16 1081
9477.08 1095
9477.99 1180
9478.91 1132
9479.83 1109
9480.75 1132
9481.67 1140
9482.59 1131
9483.51 1137
9484.43 1134
9485.34 1124
9486.26 1137
9487.18 1092
9488.10 1140
9489.02 1132
9489.94 1188
9490.86 1162
9491.78 1165
9492.70 1112
9493.62 1110
9494.54 1132
9495.46 1153
9496.38 1107
9497.30 1106
9498.22 1138
9499.13 1121
9500.05 1091
9500.97 1060
9501.89 1143
9502.81 1143
9503.73 1108
9504.65 1099
9505.57 1155
9506.49 1117
9507.41 1071
9508.33 1090
9509.25 1168
9510.17 1086
9511.09 1150
9512.01 1129
9512.93 1108
9513.86 1164
9514.78 1078
9515.70 1170
9516.62 1119
9517.54 1127
9518.46 1119
9519.38 1129
9520.30 1087
9521.22 1123
9522.14 1155
9523.06 1156
9523.98 1143
9524.90 1166
9525.82 1131
9526.75 1129
9527.67 1178
9528.59 1191
9529.51 1168
9530.43 1170
9531.35 1200
9532.27 1212
9533.19 1180
9534.11 1204
9535.04 1241
9535.96 1151
9536.88 1210
9537.80 1181
9538.72 1216
9539.64 1183
9540.57 1218
9541.49 1203
9542.41 1129
9543.33 1132
9544.25 1181
9545.17 1085
9546.10 1133
9547.02 1162
9547.94 1107
9548.86 1102
9549.78 1136
9550.71 1128
9551.63 1099
9552.55 1139
9553.47 1123
9554.40 1124
9555.32 1136
9556.24 1190
9557.16 1146
9558.09 1079
9559.01 1119
9559.93 1171
9560.85 1163
9561.78 1148
9562.70 1187
9563.62 1172
9564.54 1165
9565.47 1154
9566.39 1136
9567.31 1142
9568.24 1172
9569.16 1164
9570.08 1144
9571.00 1166
9571.93 1116
9572.85 1143
9573.77 1149
9574.70 1154
9575.62 1137
9576.54 1151
9577.47 1155
9578.39 1124
9579.31 1088
9580.24 1062
9581.16 1112
9582.09 1138
9583.01 1150
9583.93 1149
9584.86 1102
9585.78 1110
9586.70 1115
9587.63 1102
9588.55 1088
9589.48 1017
9590.40 1103
9591.32 1140
9592.25 1118
9593.17 1067
9594.10 1102
9595.02 1089
9595.95 1095
9596.87 1101
9597.79 1086
9598.72 1104
9599.64 1113
9600.57 1130
9601.49 1067
9602.42 1079
9603.34 1129
9604.27 1129
9605.19 1127
9606.12 1101
9607.04 1112
9607.97 1113
9608.89 1123
9609.82 1164
9610.74 1112
9611.67 1101
9612.59 1112
9613.52 1141
9614.44 1129
9615.37 1196
9616.29 1133
9617.22 1115
9618.14 1092
9619.07 1096
9619.99 1128
9620.92 1118
9621.85 1096
9622.77 1147
9623.70 1167
9624.62 1139
9625.55 1166
9626.47 1131
9627.40 1113
9628.33 1156
9629.25 1149
9630.18 1143
9631.10 1085
9632.03 1150
9632.96 1189
9633.88 1169
9634.81 1193
9635.73 1214
9636.66 1231
9637.59 1267
9638.51 1211
9639.44 1224
9640.37 1262
9641.29 1266
9642.22 1246
9643.15 1234
9644.07 1219
9645.00 1361
9645.93 1357
9646.85 1276
9647.78 1300
9648.71 1340
9649.63 1310
9650.56 1319
9651.49 1335
9652.41 1307
9653.34 1307
9654.27 1321
9655.20 1334
9656.12 1262
9657.05 1293
9657.98 1251
9658.90 1242
9659.83 1238
9660.76 1229
9661.69 1251
9662.61 1260
9663.54 1247
9664.47 1238
9665.40 1249
9666.32 1239
9667.25 1271
9668.18 1192
9669.11 1207
9670.04 1257
9670.96 1232
9671.89 1233
9672.82 1222
9673.75 1199
9674.68 1231
9675.60 1242
9676.53 1217
9677.46 1260
9678.39 1186
9679.32 1216
9680.25 1178
9681.17 1196
9682.10 1191
9683.03 1176
9683.96 1155
9684.89 1167
9685.82 1186
9686.75 1158
9687.67 1217
9688.60 1175
9689.53 1205
9690.46 1196
9691.39 1206
9692.32 1197
9693.25 1276
9694.18 1271
9695.11 1251
9696.03 1265
9696.96 1211
9697.89 1231
9698.82 1192
9699.75 1215
9700.68 1212
9701.61 1181
9702.54 1183
9703.47 1138
9704.40 1156
9705.33 1209
9706.26 1239
9707.19 1186
9708.12 1201
9709.05 1205
9709.98 1183
9710.91 1209
9711.84 1208
9712.77 1208
9713.70 1182
9714.63 1222
9715.56 1191
9716.49 1144
9717.42 1168
9718.35 1191
9719.28 1217
9720.21 1217
9721.14 1171
9722.07 1156
9723.00 1223
9723.93 1239
9724.86 1207
9725.79 1212
9726.72 1242
9727.65 1218
9728.58 1244
9729.51 1243
9730.44 1226
9731.37 1257
9732.31 1300
9733.24 1205
9734.17 1228
9735.10 1205
9736.03 1242
9736.96 1286
9737.89 1272
9738.82 1280
9739.75 1280
9740.69 1264
9741.62 1215
9742.55 1225
9743.48 1249
9744.41 1288
9745.34 1322
9746.27 1255
9747.21 1273
9748.14 1293
9749.07 1293
9750.00 1320
9750.93 1344
9751.86 1348
9752.80 1310
9753.73 1279
9754.66 1330
9755.59 1375
9756.52 1282
9757.46 1311
9758.39 1399
9759.32 1343
9760.25 1306
9761.18 1329
9762.12 1334
9763.05 1340
9763.98 1367
9764.91 1363
9765.85 1381
9766.78 1330
9767.71 1382
9768.64 1370
9769.58 1342
9770.51 1372
9771.44 1392
9772.37 1445
9773.31 1359
9774.24 1281
9775.17 1327
9776.11 1357
9777.04 1389
9777.97 1376
9778.91 1409
9779.84 1400
9780.77 1454
9781.71 1498
9782.64 1517
9783.57 1510
9784.51 1534
9785.44 1567
9786.37 1556
9787.31 1530
9788.24 1551
9789.17 1520
9790.11 1550
9791.04 1566
9791.97 1527
9792.91 1541
9793.84 1501
9794.77 1575
9795.71 1549
9796.64 1567
9797.58 1564
9798.51 1558
9799.44 1582
9800.38 1653
9801.31 1598
9802.25 1515
9803.18 1552
9804.12 1503
9805.05 1484
9805.98 1480
9806.92 1478
9807.85 1456
9808.79 1441
9809.72 1386
9810.66 1387
9811.59 1381
9812.53 1408
9813.46 1395
9814.40 1373
9815.33 1383
9816.27 1288
9817.20 1323
9818.14 1363
9819.07 1353
9820.01 1331
9820.94 1360
9821.88 1300
9822.81 1301
9823.75 1269
9824.68 1272
9825.62 1262
9826.55 1329
9827.49 1320
9828.42 1321
9829.36 1276
9830.29 1294
9831.23 1376
9832.17 1275
9833.10 1260
9834.04 1259
9834.97 1280
9835.91 1303
9836.84 1275
9837.78 1313
9838.72 1295
9839.65 1264
9840.59 1241
9841.52 1296
9842.46 1304
9843.40 1305
9844.33 1325
9845.27 1299
9846.20 1316
9847.14 1282
9848.08 1313
9849.01 1318
9849.95 1296
9850.89 1294
9851.82 1294
9852.76 1332
9853.70 1270
9854.63 1302
9855.57 1274
9856.51 1264
9857.44 1269
9858.38 1253
9859.32 1301
9860.25 1288
9861.19 1308
9862.13 1310
9863.07 1279
9864.00 1277
9864.94 1296
9865.88 1301
9866.81 1295
9867.75 1300
9868.69 1277
9869.63 1274
9870.56 1276
9871.50 1279
9872.44 1293
9873.38 1256
9874.31 1303
9875.25 1308
9876.19 1298
9877.13 1298
9878.07 1301
9879.00 1324
9879.94 1306
9880.88 1278
9881.82 1314
9882.75 1343
9883.69 1308
9884.63 1333
9885.57 1283
9886.51 1270
9887.45 1319
9888.38 1290
9889.32 1320
9890.26 1315
9891.20 1274
9892.14 1276
9893.08 1327
9894.01 1297
9894.95 1285
9895.89 1339
9896.83 1292
9897.77 1314
9898.71 1281
9899.65 1286
9900.59 1310
9901.52 1283
9902.46 1363
9903.40 1329
9904.34 1308
9905.28 1332
9906.22 1369
9907.16 1335
9908.10 1366
9909.04 1330
9909.98 1340
9910.92 1346
9911.86 1315
9912.80 1362
9913.73 1359
9914.67 1435
9915.61 1383
9916.55 1370
9917.49 1419
9918.43 1404
9919.37 1451
9920.31 1474
9921.25 1520
9922.19 1550
9923.13 1596
9924.07 1635
9925.01 1704
9925.95 1663
9926.89 1693
9927.83 1679
9928.77 1744
9929.71 1718
9930.65 1717
9931.59 1658
9932.53 1631
9933.47 1568
9934.41 1580
9935.36 1532
9936.30 1508
9937.24 1475
9938.18 1446
9939.12 1476
9940.06 1500
9941.00 1430
9941.94 1458
9942.88 1406
9943.82 1400
9944.76 1445
9945.70 1437
9946.64 1418
9947.59 1362
9948.53 1346
9949.47 1380
9950.41 1381
9951.35 1389
9952.29 1410
9953.23 1382
9954.17 1396
9955.12 1366
9956.06 1408
9957.00 1379
9957.94 1351
9958.88 1366
9959.82 1385
9960.77 1395
9961.71 1385
9962.65 1401
9963.59 1384
9964.53 1347
9965.48 1340
9966.42 1316
9967.36 1316
9968.30 1388
9969.24 1323
9970.19 1354
9971.13 1403
9972.07 1344
9973.01 1351
9973.95 1366
9974.90 1334
9975.84 1370
9976.78 1354
9977.72 1385
9978.67 1287
9979.61 1310
9980.55 1367
9981.50 1313
9982.44 1334
9983.38 1259
9984.32 1280
9985.27 1328
9986.21 1295
9987.15 1298
9988.10 1258
9989.04 1204
9989.98 1267
9990.92 1244
9991.87 1283
9992.81 1259
9993.75 1223
9994.70 1257
9995.64 1251
9996.58 1274
9997.53 1255
9998.47 1261
9999.41 1197
10000.36 1201
10001.30 1225
10002.25 1231
10003.19 1205
10004.13 1246
10005.08 1200
10006.02 1160
10006.96 1209
10007.91 1219
10008.85 1225
10009.80 1202
10010.74 1228
10011.68 1210
10012.63 1169
10013.57 1183
10014.52 1224
10015.46 1204
10016.41 1212
10017.35 1208
10018.29 1217
10019.24 1212
10020.18 1206
10021.13 1224
10022.07 1177
10023.02 1197
10023.96 1208
10024.91 1165
10025.85 1167
10026.80 1178
10027.74 1209
10028.69 1201
10029.63 1175
10030.58 1145
10031.52 1164
10032.47 1150
10033.41 1148
10034.36 1159
10035.30 1157
10036.25 1124
10037.19 1166
10038.14 1169
10039.08 1127
10040.03 1123
10040.97 1147
10041.92 1122
10042.87 1148
10043.81 1164
10044.76 1137
10045.70 1136
10046.65 1169
10047.59 1077
10048.54 1128
10049.49 1166
10050.43 1167
10051.38 1102
10052.32 1142
10053.27 1155
10054.22 1143
10055.16 1120
10056.11 1125
10057.05 1114
10058.00 1149
10058.95 1114
10059.89 1099
10060.84 1164
10061.79 1154
10062.73 1158
10063.68 1146
10064.63 1128
10065.57 1134
10066.52 1106
10067.47 1156
10068.41 1136
10069.36 1123
10070.31 1107
10071.25 1101
10072.20 1067
10073.15 1098
10074.10 1108
10075.04 1124
10075.99 1154
10076.94 1126
10077.88 1127
10078.83 1162
10079.78 1163
10080.73 1128
10081.67 1147
10082.62 1168
10083.57 1162
10084.52 1146
10085.46 1141
10086.41 1132
10087.36 1152
10088.31 1157
10089.25 1159
10090.20 1138
10091.15 1117
10092.10 1133
10093.05 1105
10093.99 1067
10094.94 1116
10095.89 1107
10096.84 1095
10097.79 1147
10098.73 1160
10099.68 1090
10100.63 1126
10101.58 1193
10102.53 1141
10103.48 1099
10104.42 1065
10105.37 1081
10106.32 1121
10107.27 1142
10108.22 1086
10109.17 1117
10110.12 1137
10111.06 1115
10112.01 1125
10112.96 1147
10113.91 1132
10114.86 1081
10115.81 1109
10116.76 1122
10117.71 1163
10118.66 1217
10119.61 1182
10120.56 1194
10121.50 1262
10122.45 1222
10123.40 1167
10124.35 1198
10125.30 1238
10126.25 1225
10127.20 1228
10128.15 1259
10129.10 1250
10130.05 1242
10131.00 1279
10131.95 1252
10132.90 1294
10133.85 1295
10134.80 1274
10135.75 1297
10136.70 1260
10137.65 1355
10138.60 1275
10139.55 1331
10140.50 1378
10141.45 1451
10142.40 1468
10143.35 1444
10144.30 1393
10145.25 1480
10146.20 1511
10147.15 1500
10148.10 1493
10149.05 1515
10150.00 1521
10150.95 1530
10151.90 1497
10152.86 1554
10153.81 1520
10154.76 1519
10155.71 1562
10156.66 1573
10157.61 1569
10158.56 1577
10159.51 1591
10160.46 1650
10161.41 1629
10162.37 1602
10163.32 1578
10164.27 1537
10165.22 1606
10166.17 1555
10167.12 1553
10168.07 1626
10169.03 1586
10169.98 1570
10170.93 1634
10171.88 1594
10172.83 1634
10173.78 1610
10174.74 1691
10175.69 1613
10176.64 1631
10177.59 1638
10178.54 1645
10179.49 1622
10180.45 1717
10181.40 1697
10182.35 1731
10183.30 1722
10184.26 1758
10185.21 1781
10186.16 1781
10187.11 1765
10188.06 1690
10189.02 1745
10189.97 1731
10190.92 1794
10191.87 1813
10192.83 1794
10193.78 1796
10194.73 1773
10195.69 1804
10196.64 1879
10197.59 1823
10198.54 1848
10199.50 1849
10200.45 1928
10201.40 1935
10202.36 2014
10203.31 2030
10204.26 2064
10205.22 2015
10206.17 2057
10207.12 2155
10208.08 2103
10209.03 2106
10209.98 2136
10210.94 2130
10211.89 2096
10212.84 2112
10213.80 2008
10214.75 2072
10215.70 2010
10216.66 1946
10217.61 1940
10218.56 1879
10219.52 1909
10220.47 1956
10221.43 1883
10222.38 1872
10223.33 1789
10224.29 1850
10225.24 1842
10226.20 1787
10227.15 1726
10228.11 1738
10229.06 1770
10230.01 1825
10230.97 1716
10231.92 1726
10232.88 1701
10233.83 1723
10234.79 1722
10235.74 1682
10236.70 1687
10237.65 1677
10238.60 1665
10239.56 1621
10240.51 1558
10241.47 1610
10242.42 1618
10243.38 1615
10244.33 1611
10245.29 1565
10246.24 1549
10247.20 1511
10248.15 1508
10249.11 1550
10250.07 1472
10251.02 1524
10251.98 1550
10252.93 1527
10253.89 1503
10254.84 1499
10255.80 1482
10256.75 1496
10257.71 1468
10258.67 1532
10259.62 1522
10260.58 1509
10261.53 1528
10262.49 1482
10263.44 1531
10264.40 1518
10265.36 1588
10266.31 1538
10267.27 1547
10268.22 1524
10269.18 1521
10270.14 1477
10271.09 1479
10272.05 1458
10273.01 1424
10273.96 1403
10274.92 1400
10275.87 1432
10276.83 1408
10277.79 1398
10278.74 1356
10279.70 1386
10280.66 1421
10281.61 1418
10282.57 1375
10283.53 1370
10284.49 1337
10285.44 1340
10286.40 1313
10287.36 1356
10288.31 1383
10289.27 1369
10290.23 1374
10291.18 1371
10292.14 1351
10293.10 1295
10294.06 1296
10295.01 1332
10295.97 1327
10296.93 1292
10297.89 1264
10298.84 1275
10299.80 1273
10300.76 1286
10301.72 1311
10302.67 1250
10303.63 1256
10304.59 1194
10305.55 1228
10306.51 1256
10307.46 1206
10308.42 1221
10309.38 1215
10310.34 1229
10311.30 1208
10312.25 1195
10313.21 1208
10314.17 1172
10315.13 1193
10316.09 1193
10317.05 1224
10318.00 1235
10318.96 1170
10319.92 1197
10320.88 1197
10321.84 1158
10322.80 1148
10323.76 1167
10324.71 1159
10325.67 1204
10326.63 1197
10327.59 1182
10328.55 1151
10329.51 1161
10330.47 1172
10331.43 1165
10332.39 1202
10333.35 1190
10334.30 1180
10335.26 1143
10336.22 1167
10337.18 1199
10338.14 1205
10339.10 1160
10340.06 1163
10341.02 1139
10341.98 1179
10342.94 1215
10343.90 1217
10344.86 1243
10345.82 1260
10346.78 1279
10347.74 1263
10348.70 1247
10349.66 1247
10350.62 1240
10351.58 1256
10352.54 1251
10353.50 1226
10354.46 1297
10355.42 1347
10356.38 1254
10357.34 1243
10358.30 1177
10359.26 1217
10360.22 1261
10361.18 1212
10362.14 1196
10363.10 1178
10364.06 1218
10365.02 1219
10365.98 1243
10366.94 1184
10367.90 1157
10368.87 1136
10369.83 1205
10370.79 1143
10371.75 1146
10372.71 1133
10373.67 1145
10374.63 1113
10375.59 1138
10376.55 1126
10377.51 1067
10378.48 1108
10379.44 1131
10380.40 1107
10381.36 1121
10382.32 1098
10383.28 1140
10384.24 1165
10385.21 1095
10386.17 1085
10387.13 1080
10388.09 1079
10389.05 1103
10390.01 1140
10390.98 1098
10391.94 1076
10392.90 1074
10393.86 1100
10394.82 1121
10395.79 1081
10396.75 1108
10397.71 1144
10398.67 1109
10399.63 1058
10400.60 1066
10401.56 1042
10402.52 1088
10403.48 1125
10404.45 1132
10405.41 1113
10406.37 1103
10407.33 1108
10408.30 1122
10409.26 1138
10410.22 1126
10411.18 1148
10412.15 1190
10413.11 1189
10414.07 1185
10415.04 1218
10416.00 1200
10416.96 1263
10417.93 1280
10418.89 1269
10419.85 1232
10420.81 1274
10421.78 1284
10422.74 1269
10423.70 1332
10424.67 1322
10425.63 1337
10426.59 1318
10427.56 1250
10428.52 1265
10429.49 1230
10430.45 1200
10431.41 1244
10432.38 1231
10433.34 1185
10434.30 1184
10435.27 1158
10436.23 1175
10437.20 1150
10438.16 1075
10439.12 1092
10440.09 1115
10441.05 1078
10442.02 1039
10442.98 1061
10443.94 1063
10444.91 1036
10445.87 1054
10446.84 1049
10447.80 1095
10448.77 1019
10449.73 1012
10450.70 1038
10451.66 1062
10452.63 1058
10453.59 1048
10454.55 1051
10455.52 986
10456.48 989
10457.45 1031
10458.41 1043
10459.38 998
10460.34 984
10461.31 1027
10462.27 1038
10463.24 1017
10464.20 1046
10465.17 1004
10466.14 1013
10467.10 1008
10468.07 1007
10469.03 995
10470.00 991
10470.96 1009
10471.93 1038
10472.89 1018
10473.86 973
10474.82 989
10475.79 1043
10476.76 1084
10477.72 1033
10478.69 1045
10479.65 1019
10480.62 1021
10481.59 1011
10482.55 999
10483.52 1016
10484.48 1032
10485.45 1012
10486.42 994
10487.38 1004
10488.35 1018
10489.32 1024
10490.28 1035
10491.25 1026
10492.21 1045
10493.18 999
10494.15 1043
10495.11 1074
10496.08 1015
10497.05 1014
10498.01 1000
10498.98 1020
10499.95 1046
10500.92 1060
10501.88 1054
10502.85 1030
10503.82 1012
10504.78 1056
10505.75 1053
10506.72 1047
10507.68 1040
10508.65 1058
10509.62 1052
10510.59 1034
10511.55 1095
10512.52 1058
10513.49 1076
10514.46 1068
10515.42 1070
10516.39 1061
10517.36 1047
10518.33 1058
10519.29 1075
10520.26 1079
10521.23 1012
10522.20 1032
10523.17 1022
10524.13 1034
10525.10 1005
10526.07 1040
10527.04 1023
10528.01 1040
10528.97 1025
10529.94 996
10530.91 1034
10531.88 1045
10532.85 1039
10533.82 1006
10534.78 1031
10535.75 1020
10536.72 1061
10537.69 1045
10538.66 1039
10539.63 1040
10540.60 1040
10541.56 1036
10542.53 1080
10543.50 1015
10544.47 1043
10545.44 1028
10546.41 993
10547.38 1084
10548.35 1083
10549.32 1033
10550.29 1015
10551.25 1071
10552.22 1091
10553.19 1070
10554.16 1001
10555.13 1072
10556.10 1089
10557.07 1095
10558.04 1100
10559.01 1142
10559.98 1132
10560.95 1148
10561.92 1119
10562.89 1137
10563.86 1128
10564.83 1115
10565.80 1096
10566.77 1068
10567.74 1108
10568.71 1076
10569.68 1111
10570.65 1120
10571.62 1077
10572.59 1034
10573.56 1054
10574.53 1045
10575.50 1061
10576.47 1018
10577.44 1046
10578.41 1089
10579.38 1068
10580.35 1092
10581.32 1051
10582.29 1060
10583.26 1005
10584.23 1057
10585.21 1081
10586.18 1103
10587.15 1035
10588.12 1028
10589.09 1021
10590.06 1048
10591.03 1063
10592.00 1054
10592.97 1028
10593.94 989
10594.92 1068
10595.89 995
10596.86 1016
10597.83 1000
10598.80 1026
10599.77 1023
10600.74 1064
10601.71 1059
10602.69 1025
10603.66 1018
10604.63 1012
10605.60 969
10606.57 1030
10607.54 1074
10608.52 992
10609.49 1014
10610.46 987
10611.43 1059
10612.40 1025
10613.38 1066
10614.35 1044
10615.32 1006
10616.29 1035
10617.27 1101
10618.24 1017
10619.21 1044
10620.18 1075
10621.15 1075
10622.13 1031
10623.10 1048
10624.07 1051
10625.04 1007
10626.02 1061
10626.99 1007
10627.96 1059
10628.94 1025
10629.91 1093
10630.88 1076
10631.85 1090
10632.83 1093
10633.80 1152
10634.77 1123
10635.75 1135
10636.72 1120
10637.69 1153
10638.67 1161
10639.64 1157
10640.61 1159
10641.59 1137
10642.56 1129
10643.53 1134
10644.51 1163
10645.48 1150
10646.45 1120
10647.43 1033
10648.40 1079
10649.37 1104
10650.35 1092
10651.32 1104
10652.30 1084
10653.27 1079
10654.24 1079
10655.22 1089
10656.19 1071
10657.16 1071
10658.14 1080
10659.11 1081
10660.09 1012
10661.06 1017
10662.04 1018
10663.01 1058
10663.98 1039
10664.96 1005
10665.93 1031
10666.91 1013
10667.88 1024
10668.86 1006
10669.83 1000
10670.81 1059
10671.78 1061
10672.76 1042
10673.73 1039
10674.71 1025
10675.68 1044
10676.66 1004
10677.63 1043
10678.61 980
10679.58 1035
10680.56 1055
10681.53 997
10682.51 1018
10683.48 991
10684.46 1022
10685.43 1025
10686.41 1007
10687.38 990
10688.36 1040
10689.33 1037
10690.31 1012
10691.28 1026
10692.26 1023
10693.24 1023
10694.21 975
10695.19 1026
10696.16 1015
10697.14 986
10698.12 1028
10699.09 1025
10700.07 1002
10701.04 1054
10702.02 1055
10703.00 1065
10703.97 1002
10704.95 1013
10705.92 1017
10706.90 1031
10707.88 1032
10708.85 1024
10709.83 1008
10710.81 1016
10711.78 1045
10712.76 1052
10713.74 1023
10714.71 982
10715.69 1023
10716.67 1008
10717.64 1051
10718.62 1020
10719.60 1005
10720.57 1025
10721.55 1007
10722.53 1056
10723.50 1068
10724.48 1008
10725.46 1006
10726.44 1049
10727.41 1055
10728.39 1105
10729.37 1054
10730.35 1074
10731.32 1079
10732.30 1081
10733.28 1066
10734.26 1039
10735.23 1069
10736.21 1102
10737.19 1069
10738.17 1053
10739.14 1137
10740.12 1080
10741.10 1090
10742.08 1111
10743.06 1144
10744.03 1132
10745.01 1113
10745.99 1092
10746.97 1119
10747.95 1111
10748.92 1133
10749.90 1082
10750.88 1119
10751.86 1117
10752.84 1139
10753.82 1148
10754.79 1135
10755.77 1135
10756.75 1108
10757.73 1121
10758.71 1166
10759.69 1122
10760.67 1171
10761.65 1172
10762.62 1181
10763.60 1159
10764.58 1162
10765.56 1201
10766.54 1194
10767.52 1259
10768.50 1233
10769.48 1224
10770.46 1298
10771.44 1249
10772.42 1223
10773.39 1203
10774.37 1236
10775.35 1255
10776.33 1243
10777.31 1247
10778.29 1265
10779.27 1309
10780.25 1264
10781.23 1225
10782.21 1266
10783.19 1242
10784.17 1259
10785.15 1252
10786.13 1231
10787.11 1205
10788.09 1208
10789.07 1214
10790.05 1185
10791.03 1133
10792.01 1155
10792.99 1179
10793.97 1150
10794.95 1137
10795.93 1148
10796.91 1134
10797.89 1154
10798.87 1168
10799.85 1139
10800.83 1125
10801.82 1118
10802.80 1154
10803.78 1121
10804.76 1131
10805.74 1129
10806.72 1134
10807.70 1122
10808.68 1137
10809.66 1141
10810.64 1177
10811.62 1165
10812.61 1161
10813.59 1160
10814.57 1135
10815.55 1124
10816.53 1190
10817.51 1152
10818.49 1149
10819.47 1149
10820.46 1239
10821.44 1235
10822.42 1151
10823.40 1200
10824.38 1229
10825.36 1175
10826.35 1163
10827.33 1208
10828.31 1203
10829.29 1168
10830.27 1211
10831.25 1168
10832.24 1168
10833.22 1218
10834.20 1233
10835.18 1191
10836.17 1175
10837.15 1212
10838.13 1227
10839.11 1192
10840.09 1216
10841.08 1179
10842.06 1203
10843.04 1199
10844.02 1232
10845.01 1225
10845.99 1277
10846.97 1315
10847.96 1279
10848.94 1239
10849.92 1262
10850.90 1256
10851.89 1300
10852.87 1299
10853.85 1269
10854.84 1320
10855.82 1303
10856.80 1230
10857.78 1258
10858.77 1227
10859.75 1198
10860.73 1278
10861.72 1250
10862.70 1269
10863.68 1266
10864.67 1243
10865.65 1277
10866.64 1244
10867.62 1291
10868.60 1258
10869.59 1278
10870.57 1319
10871.55 1341
10872.54 1323
10873.52 1326
10874.51 1354
10875.49 1336
10876.47 1331
10877.46 1335
10878.44 1373
10879.43 1328
10880.41 1374
10881.39 1430
10882.38 1424
10883.36 1369
10884.35 1379
10885.33 1402
10886.32 1447
10887.30 1414
10888.29 1404
10889.27 1469
10890.25 1443
10891.24 1453
10892.22 1492
10893.21 1483
10894.19 1561
10895.18 1595
10896.16 1614
10897.15 1600
10898.13 1605
10899.12 1609
10900.10 1563
10901.09 1648
10902.07 1584
10903.06 1657
10904.04 1641
10905.03 1626
10906.01 1661
10907.00 1603
10907.99 1587
10908.97 1596
10909.96 1648
10910.94 1610
10911.93 1574
10912.91 1595
10913.90 1607
10914.88 1642
10915.87 1590
10916.86 1581
10917.84 1611
10918.83 1621
10919.81 1603
10920.80 1632
10921.79 1592
10922.77 1589
10923.76 1591
10924.74 1607
10925.73 1628
10926.72 1645
10927.70 1620
10928.69 1629
10929.68 1569
10930.66 1661
10931.65 1620
10932.64 1620
10933.62 1671
10934.61 1612
10935.60 1598
10936.58 1633
10937.57 1647
10938.56 1656
10939.54 1660
10940.53 1695
10941.52 1699
10942.50 1704
10943.49 1698
10944.48 1737
10945.47 1790
10946.45 1796
10947.44 1798
10948.43 1844
10949.41 1800
10950.40 1892
10951.39 1930
10952.38 1938
10953.36 1943
10954.35 2031
10955.34 2052
10956.33 1997
10957.31 2096
10958.30 2090
10959.29 2025
10960.28 2011
10961.27 2055
10962.25 2100
10963.24 2074
10964.23 2065
10965.22 2000
10966.21 2001
10967.19 2022
10968.18 1997
10969.17 1949
10970.16 1948
10971.15 1964
10972.13 1935
10973.12 1977
10974.11 1960
10975.10 1999
10976.09 1965
10977.08 1916
10978.07 1911
10979.05 1910
10980.04 1972
10981.03 1916
10982.02 1903
10983.01 1949
10984.00 1963
10984.99 1969
10985.98 1971
10986.96 1989
10987.95 1967
10988.94 1963
10989.93 2029
10990.92 2064
10991.91 2132
10992.90 2231
10993.89 2250
10994.88 2244
10995.87 2253
10996.86 2373
10997.85 2318
10998.84 2317
10999.83 2386
11000.82 2411
11001.81 2333
11002.79 2273
11003.78 2324
11004.77 2302
11005.76 2286
11006.75 2260
11007.74 2227
11008.73 2201
11009.72 2137
11010.71 2105
11011.70 2087
11012.69 2000
11013.68 2020
11014.67 1974
11015.67 1992
11016.66 1987
11017.65 1935
11018.64 1945
11019.63 1879
11020.62 1814
11021.61 1849
11022.60 1834
11023.59 1820
11024.58 1796
11025.57 1777
11026.56 1739
11027.55 1709
11028.54 1735
11029.53 1695
11030.52 1704
11031.52 1745
11032.51 1747
11033.50 1747
11034.49 1740
11035.48 1748
11036.47 1756
11037.46 1742
11038.45 1758
11039.45 1766
11040.44 1751
11041.43 1764
11042.42 1780
11043.41 1797
11044.40 1834
11045.39 1833
11046.39 1767
11047.38 1779
11048.37 1703
11049.36 1734
11050.35 1726
11051.35 1784
11052.34 1814
11053.33 1816
11054.32 1812
11055.31 1792
11056.31 1756
11057.30 1799
11058.29 1781
11059.28 1816
11060.27 1814
11061.27 1878
11062.26 1862
11063.25 1906
11064.24 1889
11065.24 1943
11066.23 1925
11067.22 1989
11068.21 1922
11069.21 1937
11070.20 1993
11071.19 2000
11072.19 1970
11073.18 1978
11074.17 2014
11075.16 2003
11076.16 2042
11077.15 1966
11078.14 1957
11079.14 1978
11080.13 1960
11081.12 1895
11082.12 1944
11083.11 1959
11084.10 1990
11085.10 1932
11086.09 1936
11087.08 1898
11088.08 1955
11089.07 1943
11090.06 1911
11091.06 1960
11092.05 2014
11093.04 1936
11094.04 2006
11095.03 2011
11096.03 1947
11097.02 1987
11098.01 1949
11099.01 1949
11100.00 1956
11101.00 1899
11101.99 1870
11102.98 1893
11103.98 1941
11104.97 1934
11105.97 1855
11106.96 1908
11107.96 1866
11108.95 1891
11109.95 1904
11110.94 1852
11111.93 1871
11112.93 1849
11113.92 1832
11114.92 1901
11115.91 1865
11116.91 1880
11117.90 1924
11118.90 1863
11119.89 1895
11120.89 1916
11121.88 1926
11122.88 1909
11123.87 1935
11124.87 1940
11125.86 1916
11126.86 1905
11127.85 1938
11128.85 1963
11129.84 1933
11130.84 1918
11131.84 1952
11132.83 1960
11133.83 1957
11134.82 1913
11135.82 1868
11136.81 1890
11137.81 1903
11138.81 1822
11139.80 1859
11140.80 1933
11141.79 1881
11142.79 1861
11143.79 1921
11144.78 1860
11145.78 1837
11146.77 1775
11147.77 1805
11148.77 1868
11149.76 1810
11150.76 1842
11151.75 1829
11152.75 1816
11153.75 1822
11154.74 1857
11155.74 1811
11156.74 1810
11157.73 1770
11158.73 1767
11159.73 1793
11160.72 1709
11161.72 1718
11162.72 1718
11163.71 1758
11164.71 1809
11165.71 1781
11166.71 1735
11167.70 1701
11168.70 1727
11169.70 1797
11170.69 1775
11171.69 1798
11172.69 1800
11173.69 1730
11174.68 1727
11175.68 1763
11176.68 1702
11177.68 1753
11178.67 1762
11179.67 1724
11180.67 1713
11181.67 1764
11182.66 1763
11183.66 1773
11184.66 1794
11185.66 1827
11186.66 1788
11187.65 1808
11188.65 1818
11189.65 1815
11190.65 1852
11191.65 1872
11192.64 1895
11193.64 1895
11194.64 1845
11195.64 1872
11196.64 1918
11197.64 1934
11198.63 1865
11199.63 1883
11200.63 1872
11201.63 1895
11202.63 1862
11203.63 1891
11204.63 1869
11205.63 1850
11206.62 1844
11207.62 1861
11208.62 1863
11209.62 1816
11210.62 1851
11211.62 1874
11212.62 1827
11213.62 1796
11214.62 1797
11215.62 1753
11216.61 1764
11217.61 1744
11218.61 1752
11219.61 1795
11220.61 1753
11221.61 1749
11222.61 1747
11223.61 1752
11224.61 1769
11225.61 1747
11226.61 1721
11227.61 1742
11228.61 1714
11229.61 1705
11230.61 1664
11231.61 1647
11232.61 1715
11233.61 1722
11234.61 1611
11235.61 1675
11236.61 1691
11237.61 1663
11238.61 1696
11239.61 1642
11240.61 1617
11241.61 1666
11242.61 1711
11243.61 1728
11244.61 1628
11245.61 1663
11246.61 1657
11247.61 1648
11248.62 1665
11249.62 1672
11250.62 1642
11251.62 1692
11252.62 1657
11253.62 1700
11254.62 1733
11255.62 1698
11256.62 1723
11257.62 1680
11258.62 1706
11259.63 1719
11260.63 1724
11261.63 1699
11262.63 1681
11263.63 1768
11264.63 1819
11265.63 1850
11266.64 1835
11267.64 1855
11268.64 1820
11269.64 1842
11270.64 1848
11271.64 1864
11272.65 1914
11273.65 1926
11274.65 1961
11275.65 1970
11276.65 1975
11277.65 1986
11278.66 1974
11279.66 1988
11280.66 2007
11281.66 2006
11282.67 1958
11283.67 2013
11284.67 2015
11285.67 1949
11286.67 1912
11287.68 1965
11288.68 1912
11289.68 1893
11290.68 1856
11291.69 1867
11292.69 1817
11293.69 1822
11294.70 1805
11295.70 1827
11296.70 1808
11297.70 1777
11298.71 1786
11299.71 1834
11300.71 1779
11301.72 1762
11302.72 1784
11303.72 1822
11304.72 1807
11305.73 1769
11306.73 1746
11307.73 1806
11308.74 1792
11309.74 1783
11310.74 1808
11311.75 1772
11312.75 1816
11313.76 1849
11314.76 1868
11315.76 1890
11316.77 1841
11317.77 1785
11318.77 1817
11319.78 1813
11320.78 1852
11321.79 1812
11322.79 1789
11323.79 1812
11324.80 1776
11325.80 1725
11326.81 1725
11327.81 1649
11328.81 1681
11329.82 1641
11330.82 1685
11331.83 1647
11332.83 1680
11333.84 1632
11334.84 1644
11335.85 1711
11336.85 1667
11337.85 1681
11338.86 1671
11339.86 1631
11340.87 1655
11341.87 1640
11342.88 1679
11343.88 1647
11344.89 1652
11345.89 1613
11346.90 1619
11347.90 1656
11348.91 1629
11349.91 1642
11350.92 1646
11351.92 1638
11352.93 1638
11353.94 1669
11354.94 1643
11355.95 1630
11356.95 1647
11357.96 1646
11358.96 1681
11359.97 1658
11360.97 1663
11361.98 1688
11362.99 1665
11363.99 1596
11365.00 1629
11366.00 1590
11367.01 1618
11368.02 1620
11369.02 1591
11370.03 1614
11371.03 1605
11372.04 1558
11373.05 1551
11374.05 1553
11375.06 1580
11376.06 1606
11377.07 1581
11378.08 1572
11379.08 1581
11380.09 1569
11381.10 1520
11382.10 1534
11383.11 1596
11384.12 1562
11385.12 1522
11386.13 1542
11387.14 1531
11388.14 1549
11389.15 1563
11390.16 1526
11391.17 1549
11392.17 1579
11393.18 1585
11394.19 1516
11395.19 1524
11396.20 1587
11397.21 1592
11398.22 1655
11399.22 1639
11400.23 1597
11401.24 1636
11402.25 1606
11403.25 1594
11404.26 1611
11405.27 1572
11406.28 1528
11407.28 1557
11408.29 1560
11409.30 1588
11410.31 1606
11411.31 1576
11412.32 1598
11413.33 1602
11414.34 1576
11415.35 1591
11416.35 1565
11417.36 1576
11418.37 1588
11419.38 1597
11420.39 1574
11421.40 1541
11422.40 1664
11423.41 1619
11424.42 1571
11425.43 1584
11426.44 1570
11427.45 1638
11428.46 1621
11429.46 1622
11430.47 1601
11431.48 1632
11432.49 1648
11433.50 1617
11434.51 1662
11435.52 1640
11436.53 1633
11437.54 1631
11438.54 1624
11439.55 1706
11440.56 1667
11441.57 1644
11442.58 1683
11443.59 1656
11444.60 1664
11445.61 1657
11446.62 1658
11447.63 1674
11448.64 1656
11449.65 1673
11450.66 1617
11451.67 1643
11452.68 1661
11453.69 1662
11454.70 1678
11455.71 1692
11456.72 1651
11457.73 1670
11458.74 1708
11459.75 1701
11460.76 1686
11461.77 1664
11462.78 1696
11463.79 1687
11464.80 1660
11465.81 1701
11466.82 1705
11467.83 1701
11468.84 1676
11469.85 1706
11470.86 1696
11471.87 1749
11472.88 1702
11473.89 1744
11474.90 1787
11475.91 1827
11476.92 1787
11477.93 1741
11478.95 1724
11479.96 1762
11480.97 1745
11481.98 1766
11482.99 1778
11484.00 1796
11485.01 1731
11486.02 1791
11487.03 1758
11488.05 1777
11489.06 1783
11490.07 1793
11491.08 1811
11492.09 1790
11493.10 1764
11494.11 1847
11495.13 1853
11496.14 1815
11497.15 1895
11498.16 1824
11499.17 1807
11500.18 1848
11501.20 1904
11502.21 1840
11503.22 1832
11504.23 1861
11505.24 1829
11506.26 1869
11507.27 1844
11508.28 1903
11509.29 1824
11510.30 1864
11511.32 1864
11512.33 1911
11513.34 1949
11514.35 1918
11515.37 1948
11516.38 1927
11517.39 1951
11518.40 1956
11519.42 1946
11520.43 2013
11521.44 2040
11522.45 2039
11523.47 2025
11524.48 2048
11525.49 2051
11526.51 2081
11527.52 2105
11528.53 2077
11529.55 2120
11530.56 2164
11531.57 2157
11532.59 2166
11533.60 2240
11534.61 2156
11535.63 2237
11536.64 2261
11537.65 2276
11538.67 2243
11539.68 2249
11540.69 2276
11541.71 2319
11542.72 2371
11543.73 2335
11544.75 2390
11545.76 2411
11546.78 2485
11547.79 2509
11548.80 2550
11549.82 2539
11550.83 2558
11551.85 2655
11552.86 2708
11553.87 2642
11554.89 2704
11555.90 2784
11556.92 2742
11557.93 2820
11558.95 2806
11559.96 2878
11560.97 2858
11561.99 2834
11563.00 2946
11564.02 2974
11565.03 2981
11566.05 3107
11567.06 3209
11568.08 3119
11569.09 3148
11570.11 3246
11571.12 3354
11572.14 3380
11573.15 3583
11574.17 3580
11575.18 3618
11576.20 3779
11577.21 3828
11578.23 3810
11579.24 3956
11580.26 4046
11581.27 4084
11582.29 4294
11583.30 4522
11584.32 4581
11585.33 4836
11586.35 4997
11587.37 5129
11588.38 5413
11589.40 5526
11590.41 5818
11591.43 6114
11592.44 6477
11593.46 6653
11594.48 6888
11595.49 7114
11596.51 7371
11597.52 7435
11598.54 7548
11599.56 7578
11600.57 7523
11601.59 7525
11602.61 7398
11603.62 7393
11604.64 7196
11605.66 7036
11606.67 6701
11607.69 6536
11608.70 6305
11609.72 6030
11610.74 5658
11611.75 5535
11612.77 5208
11613.79 5052
11614.81 4776
11615.82 4559
11616.84 4434
11617.86 4286
11618.87 4086
11619.89 4025
11620.91 3869
11621.92 3770
11622.94 3682
11623.96 3492
11624.98 3349
11625.99 3286
11627.01 3237
11628.03 3154
11629.05 3086
11630.06 2979
11631.08 2945
11632.10 2908
11633.12 2833
11634.13 2815
11635.15 2740
11636.17 2711
11637.19 2625
11638.20 2603
11639.22 2572
11640.24 2532
11641.26 2470
11642.28 2436
11643.29 2438
11644.31 2395
11645.33 2382
11646.35 2302
11647.37 2338
11648.39 2345
11649.40 2327
11650.42 2277
11651.44 2257
11652.46 2299
11653.48 2276
11654.50 2241
11655.51 2204
11656.53 2206
11657.55 2214
11658.57 2200
11659.59 2201
11660.61 2279
11661.63 2313
11662.65 2226
11663.67 2239
11664.68 2244
11665.70 2237
11666.72 2351
11667.74 2312
11668.76 2383
11669.78 2384
11670.80 2384
11671.82 2324
11672.84 2324
11673.86 2354
11674.88 2377
11675.90 2417
11676.92 2389
11677.94 2404
11678.96 2448
11679.98 2499
11680.99 2465
11682.01 2449
11683.03 2508
11684.05 2483
11685.07 2463
11686.09 2439
11687.11 2472
11688.13 2457
11689.15 2454
11690.17 2438
11691.19 2486
11692.21 2443
11693.24 2431
11694.26 2485
11695.28 2465
11696.30 2422
11697.32 2438
11698.34 2404
11699.36 2434
11700.38 2416
11701.40 2407
11702.42 2406
11703.44 2388
11704.46 2356
11705.48 2349
11706.50 2307
11707.52 2347
11708.54 2306
11709.57 2299
11710.59 2273
11711.61 2227
11712.63 2234
11713.65 2264
11714.67 2232
11715.69 2195
11716.71 2201
11717.73 2242
11718.76 2170
11719.78 2209
11720.80 2162
11721.82 2118
11722.84 2095
11723.86 2091
11724.89 2078
11725.91 2029
11726.93 2040
11727.95 2041
11728.97 2073
11729.99 1992
11731.02 2004
11732.04 2016
11733.06 1999
11734.08 1985
11735.10 2008
11736.13 2009
11737.15 2008
11738.17 1961
11739.19 1938
11740.22 2030
11741.24 1978
11742.26 1979
11743.28 1966
11744.30 1945
11745.33 1985
11746.35 1892
11747.37 1944
11748.40 1867
11749.42 1919
11750.44 1931
11751.46 1936
11752.49 1920
11753.51 1869
11754.53 1848
11755.56 1845
11756.58 1861
11757.60 1858
11758.62 1765
11759.65 1791
11760.67 1784
11761.69 1796
11762.72 1794
11763.74 1771
11764.76 1755
11765.79 1769
11766.81 1790
11767.83 1764
11768.86 1740
11769.88 1713
11770.91 1738
11771.93 1722
11772.95 1759
11773.98 1697
11775.00 1694
11776.02 1622
11777.05 1654
11778.07 1659
11779.10 1651
11780.12 1601
11781.14 1652
11782.17 1593
11783.19 1638
11784.22 1622
11785.24 1606
11786.26 1646
11787.29 1640
11788.31 1643
11789.34 1613
11790.36 1630
11791.39 1585
11792.41 1613
11793.44 1585
11794.46 1591
11795.49 1626
11796.51 1577
11797.54 1591
11798.56 1603
11799.59 1607
11800.61 1524
11801.63 1582
11802.66 1541
11803.69 1567
11804.71 1550
11805.74 1570
11806.76 1553
11807.79 1592
11808.81 1501
11809.84 1524
11810.86 1556
11811.89 1585
11812.91 1532
11813.94 1519
11814.96 1538
11815.99 1521
11817.01 1494
11818.04 1478
11819.07 1480
11820.09 1563
11821.12 1553
11822.14 1539
11823.17 1497
11824.20 1521
11825.22 1495
11826.25 1516
11827.27 1514
11828.30 1491
11829.33 1461
11830.35 1533
11831.38 1526
11832.40 1535
11833.43 1496
11834.46 1572
11835.48 1502
11836.51 1511
11837.54 1515
11838.56 1497
11839.59 1422
11840.62 1496
11841.64 1499
11842.67 1490
11843.70 1500
11844.72 1452
11845.75 1499
11846.78 1448
11847.80 1465
11848.83 1499
11849.86 1457
11850.89 1456
11851.91 1456
11852.94 1447
11853.97 1459
11854.99 1452
11856.02 1488
11857.05 1496
11858.08 1478
11859.10 1459
11860.13 1515
11861.16 1517
11862.19 1444
11863.21 1479
11864.24 1497
11865.27 1522
11866.30 1435
11867.33 1476
11868.35 1508
11869.38 1480
11870.41 1465
11871.44 1505
11872.47 1502
11873.49 1462
11874.52 1457
11875.55 1526
11876.58 1527
11877.61 1480
11878.63 1544
11879.66 1513
11880.69 1519
11881.72 1556
11882.75 1527
11883.78 1477
11884.81 1527
11885.83 1566
11886.86 1520
11887.89 1547
11888.92 1588
11889.95 1561
11890.98 1580
11892.01 1617
11893.04 1656
11894.06 1653
11895.09 1668
11896.12 1672
11897.15 1654
11898.18 1679
11899.21 1649
11900.24 1676
11901.27 1666
11902.30 1682
11903.33 1701
11904.36 1638
11905.39 1668
11906.42 1684
11907.45 1621
11908.48 1677
11909.50 1690
11910.53 1704
11911.56 1711
11912.59 1692
11913.62 1705
11914.65 1667
11915.68 1662
11916.71 1656
11917.74 1668
11918.77 1627
11919.80 1665
11920.83 1650
11921.86 1667
11922.89 1702
11923.92 1659
11924.95 1706
11925.99 1746
11927.02 1771
11928.05 1793
11929.08 1728
11930.11 1728
11931.14 1758
11932.17 1740
11933.20 1765
11934.23 1731
11935.26 1766
11936.29 1751
11937.32 1721
11938.35 1698
11939.38 1693
11940.41 1712
11941.45 1662
11942.48 1666
11943.51 1562
11944.54 1584
11945.57 1598
11946.60 1549
11947.63 1589
11948.66 1549
11949.70 1498
11950.73 1521
11951.76 1532
11952.79 1534
11953.82 1507
11954.85 1493
11955.88 1472
11956.92 1468
11957.95 1475
11958.98 1496
11960.01 1473
11961.04 1501
11962.08 1447
11963.11 1422
11964.14 1414
11965.17 1423
11966.20 1462
11967.24 1426
11968.27 1431
11969.30 1455
11970.33 1469
11971.36 1428
11972.40 1455
11973.43 1467
11974.46 1442
11975.49 1437
11976.53 1458
11977.56 1480
11978.59 1463
11979.62 1438
11980.66 1448
11981.69 1437
11982.72 1447
11983.76 1468
11984.79 1460
11985.82 1432
11986.85 1478
11987.89 1501
11988.92 1480
11989.95 1526
11990.99 1461
11992.02 1503
11993.05 1501
11994.09 1530
11995.12 1509
11996.15 1486
11997.19 1563
11998.22 1540
11999.25 1554
12000.29 1552
12001.32 1579
12002.35 1615
12003.39 1582
12004.42 1583
12005.46 1615
12006.49 1594
12007.52 1608
12008.56 1639
12009.59 1607
12010.63 1663
12011.66 1656
12012.69 1739
12013.73 1690
12014.76 1708
12015.80 1709
12016.83 1738
12017.86 1765
12018.90 1784
12019.93 1734
12020.97 1737
12022.00 1703
12023.04 1709
12024.07 1698
12025.11 1705
12026.14 1721
12027.18 1722
12028.21 1701
12029.25 1693
12030.28 1685
12031.32 1629
12032.35 1660
12033.39 1618
12034.42 1620
12035.46 1565
12036.49 1567
12037.53 1545
12038.56 1519
12039.60 1539
12040.63 1506
12041.67 1554
12042.70 1515
12043.74 1541
12044.77 1511
12045.81 1503
12046.84 1469
12047.88 1493
12048.92 1494
12049.95 1491
12050.99 1475
12052.02 1485
12053.06 1460
12054.09 1402
12055.13 1493
12056.17 1444
12057.20 1463
12058.24 1498
12059.27 1453
12060.31 1462
12061.35 1449
12062.38 1432
12063.42 1410
12064.46 1408
12065.49 1471
12066.53 1436
12067.56 1385
12068.60 1408
12069.64 1432
12070.67 1440
12071.71 1362
12072.75 1407
12073.78 1397
12074.82 1412
12075.86 1363
12076.89 1406
12077.93 1379
12078.97 1378
12080.01 1425
12081.04 1405
12082.08 1339
12083.12 1357
12084.15 1403
12085.19 1360
12086.23 1357
12087.27 1320
12088.30 1319
12089.34 1351
12090.38 1315
12091.41 1336
12092.45 1333
12093.49 1293
12094.53 1347
12095.57 1310
12096.60 1292
12097.64 1306
12098.68 1286
12099.72 1291
12100.75 1300
12101.79 1273
12102.83 1293
12103.87 1273
12104.91 1234
12105.94 1236
12106.98 1215
12108.02 1247
12109.06 1251
12110.10 1295
12111.14 1264
12112.17 1213
12113.21 1244
12114.25 1263
12115.29 1251
12116.33 1236
12117.37 1235
12118.40 1244
12119.44 1236
12120.48 1184
12121.52 1209
12122.56 1161
12123.60 1219
12124.64 1171
12125.68 1223
12126.72 1149
12127.75 1127
12128.79 1124
12129.83 1146
12130.87 1149
12131.91 1171
12132.95 1189
12133.99 1113
12135.03 1143
12136.07 1136
12137.11 1191
12138.15 1172
12139.19 1145
12140.23 1163
12141.27 1159
12142.31 1158
12143.35 1178
12144.38 1151
12145.42 1118
12146.46 1116
12147.50 1141
12148.54 1124
12149.58 1194
12150.62 1190
12151.66 1149
12152.70 1176
12153.74 1128
12154.78 1201
12155.82 1151
12156.87 1136
12157.91 1169
12158.95 1146
12159.99 1155
12161.03 1162
12162.07 1110
12163.11 1116
12164.15 1151
12165.19 1165
12166.23 1146
12167.27 1128
12168.31 1179
12169.35 1173
12170.39 1138
12171.43 1117
12172.47 1175
12173.52 1148
12174.56 1120
12175.60 1132
12176.64 1207
12177.68 1205
12178.72 1193
12179.76 1152
12180.80 1177
12181.85 1141
12182.89 1129
12183.93 1136
12184.97 1125
12186.01 1162
12187.05 1129
12188.09 1104
12189.14 1104
12190.18 1156
12191.22 1162
12192.26 1151
12193.30 1140
12194.34 1208
12195.39 1150
12196.43 1146
12197.47 1135
12198.51 1134
12199.55 1139
12200.60 1092
12201.64 1122
12202.68 1141
12203.72 1151
12204.77 1148
12205.81 1125
12206.85 1133
12207.89 1169
12208.94 1097
12209.98 1085
12211.02 1098
12212.06 1136
12213.11 1143
12214.15 1119
12215.19 1103
12216.23 1104
12217.28 1126
12218.32 1170
12219.36 1126
12220.41 1149
12221.45 1179
12222.49 1173
12223.54 1202
12224.58 1124
12225.62 1129
12226.66 1114
12227.71 1118
12228.75 1160
12229.79 1140
12230.84 1125
12231.88 1170
12232.93 1153
12233.97 1166
12235.01 1195
12236.06 1151
12237.10 1169
12238.14 1186
12239.19 1211
12240.23 1214
12241.28 1202
12242.32 1205
12243.36 1225
12244.41 1241
12245.45 1218
12246.50 1215
12247.54 1228
12248.58 1240
12249.63 1197
12250.67 1169
12251.72 1103
12252.76 1141
12253.80 1132
12254.85 1152
12255.89 1120
12256.94 1107
12257.98 1117
12259.03 1103
12260.07 1113
12261.12 1110
12262.16 1061
12263.21 1056
12264.25 1049
12265.30 1080
12266.34 1024
12267.39 1024
12268.43 1019
12269.48 1039
12270.52 1039
12271.57 1030
12272.61 999
12273.66 1011
12274.70 1014
12275.75 977
12276.79 972
12277.84 1005
12278.88 1003
12279.93 969
12280.98 987
12282.02 981
12283.07 994
12284.11 990
12285.16 1009
12286.20 993
12287.25 946
12288.30 989
12289.34 992
12290.39 970
12291.43 960
12292.48 948
12293.53 968
12294.57 949
12295.62 986
12296.66 990
12297.71 970
12298.76 941
12299.80 954
12300.85 954
12301.90 967
12302.94 942
12303.99 955
12305.04 961
12306.08 990
12307.13 980
12308.18 965
12309.22 968
12310.27 1002
12311.32 967
12312.36 932
12313.41 920
12314.46 962
12315.50 995
12316.55 987
12317.60 990
12318.65 975
12319.69 970
12320.74 976
12321.79 946
12322.83 967
12323.88 1001
12324.93 960
12325.98 955
12327.02 939
12328.07 953
12329.12 948
12330.17 933
12331.21 974
12332.26 944
12333.31 962
12334.36 944
12335.41 981
12336.45 981
12337.50 1001
12338.55 988
12339.60 979
12340.65 1010
12341.69 974
12342.74 966
12343.79 948
12344.84 981
12345.89 979
12346.94 931
12347.98 904
12349.03 922
12350.08 934
12351.13 968
12352.18 961
12353.23 962
12354.28 955
12355.32 952
12356.37 972
12357.42 995
12358.47 947
12359.52 962
12360.57 943
12361.62 951
12362.67 982
12363.72 945
12364.76 963
12365.81 928
12366.86 988
12367.91 986
12368.96 978
12370.01 970
12371.06 943
12372.11 953
12373.16 958
12374.21 940
12375.26 953
12376.31 971
12377.36 972
12378.41 947
12379.46 971
12380.51 983
12381.56 956
12382.61 973
12383.66 951
12384.71 972
12385.76 998
12386.81 977
12387.86 1045
12388.91 1014
12389.96 1031
12391.01 1029
12392.06 1056
12393.11 982
12394.16 988
12395.21 986
12396.26 996
12397.31 1011
12398.36 1057
12399.41 1041
12400.46 1035
12401.51 1017
12402.56 1024
12403.61 1048
12404.66 1057
12405.71 1008
12406.77 1019
12407.82 1009
12408.87 1001
12409.92 1045
12410.97 1062
12412.02 1066
12413.07 1028
12414.12 1071
12415.17 1020
12416.23 1044
12417.28 1065
12418.33 1067
12419.38 1061
12420.43 1045
12421.48 1064
12422.53 1085
12423.59 1042
12424.64 1026
12425.69 1083
12426.74 1062
12427.79 1092
12428.84 1097
12429.90 1092
12430.95 1096
12432.00 1137
12433.05 1123
12434.10 1048
12435.16 1078
12436.21 1095
12437.26 1146
12438.31 1120
12439.37 1095
12440.42 1121
12441.47 1113
12442.52 1119
12443.58 1108
12444.63 1062
12445.68 1101
12446.73 1065
12447.79 1085
12448.84 1083
12449.89 1058
12450.94 1109
12452.00 1064
12453.05 1048
12454.10 1096
12455.16 1063
12456.21 1048
12457.26 1064
12458.31 1050
12459.37 1046
12460.42 1056
12461.47 1101
12462.53 1077
12463.58 1094
12464.63 1087
12465.69 1062
12466.74 1070
12467.79 1129
12468.85 1105
12469.90 1113
12470.95 1103
12472.01 1121
12473.06 1157
12474.12 1105
12475.17 1109
12476.22 1115
12477.28 1167
12478.33 1130
12479.39 1144
12480.44 1158
12481.49 1183
12482.55 1164
12483.60 1210
12484.66 1237
12485.71 1256
12486.76 1208
12487.82 1236
12488.87 1293
12489.93 1314
12490.98 1299
12492.04 1319
12493.09 1363
12494.15 1361
12495.20 1334
12496.25 1331
12497.31 1328
12498.36 1374
12499.42 1308
12500.47 1286
12501.53 1259
12502.58 1262
12503.64 1249
12504.69 1260
12505.75 1237
12506.80 1242
12507.86 1187
12508.91 1213
12509.97 1173
12511.03 1163
12512.08 1123
12513.14 1115
12514.19 1131
12515.25 1080
12516.30 1094
12517.36 1076
12518.41 1089
12519.47 1054
12520.52 1049
12521.58 1036
12522.64 1039
12523.69 1032
12524.75 1038
12525.80 1039
12526.86 1060
12527.92 1048
12528.97 1038
12530.03 1035
12531.08 1010
12532.14 1009
12533.20 1003
12534.25 1030
12535.31 1023
12536.37 1023
12537.42 990
12538.48 951
12539.54 1006
12540.59 1004
12541.65 992
12542.70 1014
12543.76 989
12544.82 973
12545.88 988
12546.93 994
12547.99 967
12549.05 986
12550.10 1019
12551.16 997
12552.22 994
12553.27 1006
12554.33 1049
12555.39 999
12556.45 1043
12557.50 1046
12558.56 1019
12559.62 1001
12560.67 1021
12561.73 1040
12562.79 1090
12563.85 1062
12564.90 1089
12565.96 1101
12567.02 1063
12568.08 1119
12569.14 1114
12570.19 1138
12571.25 1159
12572.31 1179
12573.37 1165
12574.42 1156
12575.48 1154
12576.54 1185
12577.60 1158
12578.66 1160
12579.72 1138
12580.77 1199
12581.83 1186
12582.89 1186
12583.95 1209
12585.01 1166
12586.07 1195
12587.12 1190
12588.18 1172
12589.24 1140
12590.30 1176
12591.36 1178
12592.42 1170
12593.48 1190
12594.53 1193
12595.59 1198
12596.65 1165
12597.71 1171
12598.77 1160
12599.83 1203
12600.89 1151
12601.95 1148
12603.01 1159
12604.07 1196
12605.13 1209
12606.18 1207
12607.24 1243
12608.30 1178
12609.36 1225
12610.42 1259
12611.48 1219
12612.54 1251
12613.60 1291
12614.66 1251
12615.72 1271
12616.78 1234
12617.84 1197
12618.90 1210
12619.96 1236
12621.02 1216
12622.08 1184
12623.14 1204
12624.20 1200
12625.26 1184
12626.32 1199
12627.38 1193
12628.44 1180
12629.50 1118
12630.56 1133
12631.62 1168
12632.68 1113
12633.74 1136
12634.80 1113
12635.86 1136
12636.92 1125
12637.98 1086
12639.04 1085
12640.11 1085
12641.17 1097
12642.23 1089
12643.29 1074
12644.35 1076
12645.41 1087
12646.47 1071
12647.53 1031
12648.59 1023
12649.65 1067
12650.72 1065
12651.78 1060
12652.84 1083
12653.90 1056
12654.96 1031
12656.02 1024
12657.08 1028
12658.14 1078
12659.21 1096
12660.27 1098
12661.33 1085
12662.39 1081
12663.45 1034
12664.51 1030
12665.58 1044
12666.64 1075
12667.70 1036
12668.76 1040
12669.82 1062
12670.89 1095
12671.95 1041
12673.01 1060
12674.07 1098
12675.13 1077
12676.20 1100
12677.26 1078
12678.32 1111
12679.38 1095
12680.45 1024
12681.51 1090
12682.57 1106
12683.63 1074
12684.70 1122
12685.76 1130
12686.82 1140
12687.88 1158
12688.95 1175
12690.01 1172
12691.07 1172
12692.14 1116
12693.20 1160
12694.26 1170
12695.32 1133
12696.39 1127
12697.45 1172
12698.51 1166
12699.58 1182
12700.64 1159
12701.70 1165
12702.77 1185
12703.83 1109
12704.89 1141
12705.96 1211
12707.02 1186
12708.08 1156
12709.15 1162
12710.21 1180
12711.28 1183
12712.34 1151
12713.40 1166
12714.47 1187
12715.53 1222
12716.59 1193
12717.66 1206
12718.72 1184
12719.79 1180
12720.85 1197
12721.92 1248
12722.98 1259
12724.04 1234
12725.11 1274
12726.17 1236
12727.24 1248
12728.30 1256
12729.37 1260
12730.43 1343
12731.49 1255
12732.56 1237
12733.62 1292
12734.69 1280
12735.75 1253
12736.82 1242
12737.88 1272
12738.95 1268
12740.01 1274
12741.08 1249
12742.14 1254
12743.21 1239
12744.27 1263
12745.34 1227
12746.40 1213
12747.47 1223
12748.53 1206
12749.60 1205
12750.66 1220
12751.73 1156
12752.79 1126
12753.86 1128
12754.93 1105
12755.99 1085
12757.06 1138
12758.12 1135
12759.19 1117
12760.25 1066
12761.32 1068
12762.39 1091
12763.45 1111
12764.52 1119
12765.58 1092
12766.65 1085
12767.72 1068
12768.78 1045
12769.85 1075
12770.91 1023
12771.98 1012
12773.05 1097
12774.11 1012
12775.18 1015
12776.25 1030
12777.31 1069
12778.38 1027
12779.45 1021
12780.51 1020
12781.58 1025
12782.65 1063
12783.71 1046
12784.78 1000
12785.85 1031
12786.91 1049
12787.98 1018
12789.05 1049
12790.11 1052
12791.18 1031
12792.25 971
12793.31 1035
12794.38 1059
12795.45 1057
12796.52 1112
12797.58 1104
12798.65 1082
12799.72 1047
12800.79 1104
12801.85 1097
12802.92 1064
12803.99 1054
12805.06 1074
12806.12 1102
12807.19 1103
12808.26 1109
12809.33 1139
12810.39 1125
12811.46 1112
12812.53 1147
12813.60 1121
12814.67 1077
12815.73 1132
12816.80 1137
12817.87 1154
12818.94 1145
12820.01 1172
12821.08 1160
12822.14 1154
12823.21 1122
12824.28 1121
12825.35 1143
12826.42 1118
12827.49 1098
12828.55 1069
12829.62 1123
12830.69 1108
12831.76 1101
12832.83 1072
12833.90 1078
12834.97 1063
12836.04 1070
12837.11 1110
12838.17 1010
12839.24 1015
12840.31 1019
12841.38 1025
12842.45 1019
12843.52 988
12844.59 1061
12845.66 1041
12846.73 1042
12847.80 1010
12848.87 994
12849.94 1006
12851.01 990
12852.08 1001
12853.14 992
12854.21 953
12855.28 964
12856.35 946
12857.42 950
12858.49 932
12859.56 901
12860.63 921
12861.70 949
12862.77 937
12863.84 949
12864.91 957
12865.98 969
12867.05 956
12868.12 925
12869.19 941
12870.26 937
12871.34 927
12872.41 939
12873.48 893
12874.55 930
12875.62 902
12876.69 925
12877.76 901
12878.83 899
12879.90 903
12880.97 921
12882.04 915
12883.11 930
12884.18 902
12885.25 926
12886.33 879
12887.40 886
12888.47 882
12889.54 897
12890.61 891
12891.68 871
12892.75 905
12893.82 912
12894.89 899
12895.97 876
12897.04 868
12898.11 898
12899.18 858
12900.25 902
12901.32 892
12902.40 884
12903.47 876
12904.54 896
12905.61 884
12906.68 863
12907.75 833
12908.83 888
12909.90 870
12910.97 842
12912.04 832
12913.11 842
12914.19 887
12915.26 870
12916.33 908
12917.40 865
12918.48 825
12919.55 869
12920.62 849
12921.69 821
12922.77 868
12923.84 833
12924.91 822
12925.98 843
12927.06 842
12928.13 802
12929.20 811
12930.27 863
12931.35 860
12932.42 837
12933.49 818
12934.57 838
12935.64 834
12936.71 802
12937.79 830
12938.86 818
12939.93 823
12941.01 809
12942.08 821
12943.15 816
12944.23 803
12945.30 779
12946.37 798
12947.45 788
12948.52 781
12949.59 853
12950.67 781
12951.74 817
12952.81 801
12953.89 791
12954.96 810
12956.04 815
12957.11 801
12958.18 784
12959.26 801
12960.33 776
12961.41 783
12962.48 824
12963.55 782
12964.63 805
12965.70 844
12966.78 769
12967.85 775
12968.93 814
12970.00 828
12971.07 796
12972.15 792
12973.22 790
12974.30 784
12975.37 791
12976.45 796
12977.52 778
12978.60 751
12979.67 776
12980.75 785
12981.82 762
12982.90 812
12983.97 828
12985.05 775
12986.12 761
12987.20 764
12988.27 774
12989.35 742
12990.42 784
12991.50 785
12992.57 767
12993.65 817
12994.73 822
12995.80 819
12996.88 804
12997.95 825
12999.03 816
13000.10 794
13001.18 773
13002.25 763
13003.33 755
13004.41 786
13005.48 784
13006.56 790
13007.63 749
13008.71 786
13009.79 787
13010.86 798
13011.94 778
13013.02 782
13014.09 787
13015.17 772
13016.24 749
13017.32 788
13018.40 810
13019.47 797
13020.55 806
13021.63 766
13022.70 786
13023.78 808
13024.86 823
13025.93 791
13027.01 791
13028.09 753
13029.16 799
13030.24 772
13031.32 784
13032.40 799
13033.47 797
13034.55 791
13035.63 775
13036.70 792
13037.78 786
13038.86 838
13039.94 828
13041.01 779
13042.09 776
13043.17 791
13044.25 816
13045.32 852
13046.40 765
13047.48 749
13048.56 782
13049.63 777
13050.71 787
13051.79 808
13052.87 801
13053.95 772
13055.02 795
13056.10 759
13057.18 766
13058.26 753
13059.34 777
13060.41 807
13061.49 798
13062.57 790
13063.65 769
13064.73 771
13065.81 774
13066.88 793
13067.96 774
13069.04 720
13070.12 761
13071.20 808
13072.28 752
13073.36 771
13074.43 771
13075.51 823
13076.59 777
13077.67 795
13078.75 774
13079.83 762
13080.91 736
13081.99 769
13083.07 769
13084.15 758
13085.23 769
13086.30 743
13087.38 718
13088.46 745
13089.54 737
13090.62 747
13091.70 769
13092.78 766
13093.86 758
13094.94 756
13096.02 780
13097.10 782
13098.18 768
13099.26 769
13100.34 730
13101.42 719
13102.50 749
13103.58 764
13104.66 760
13105.74 778
13106.82 757
13107.90 776
13108.98 732
13110.06 782
13111.14 798
13112.22 774
13113.30 743
13114.38 721
13115.46 729
13116.54 770
13117.62 730
13118.70 743
13119.78 734
13120.86 760
13121.95 746
13123.03 774
13124.11 770
13125.19 738
13126.27 730
13127.35 766
13128.43 746
13129.51 767
13130.59 763
13131.67 727
13132.76 764
13133.84 729
13134.92 757
13136.00 766
13137.08 762
13138.16 745
13139.24 769
13140.32 794
13141.41 760
13142.49 803
13143.57 773
13144.65 755
13145.73 766
13146.81 737
13147.90 796
13148.98 755
13150.06 740
13151.14 781
13152.22 788
13153.31 784
13154.39 795
13155.47 772
13156.55 802
13157.63 753
13158.72 781
13159.80 786
13160.88 775
13161.96 748
13163.05 778
13164.13 797
13165.21 820
13166.29 780
13167.38 781
13168.46 797
13169.54 822
13170.62 784
13171.71 779
13172.79 806
13173.87 736
13174.96 759
13176.04 776
13177.12 804
13178.20 770
13179.29 775
13180.37 784
13181.45 781
13182.54 786
13183.62 789
13184.70 784
13185.79 754
13186.87 804
13187.95 781
13189.04 778
13190.12 759
13191.20 739
13192.29 727
13193.37 733
13194.46 724
13195.54 774
13196.62 757
13197.71 762
13198.79 751
13199.88 804
13200.96 785
13202.04 733
13203.13 758
13204.21 764
13205.30 776
13206.38 779
13207.46 785
13208.55 777
13209.63 799
13210.72 780
13211.80 783
13212.89 766
13213.97 747
13215.05 752
13216.14 786
13217.22 778
13218.31 716
13219.39 770
13220.48 781
13221.56 791
13222.65 781
13223.73 803
13224.82 806
13225.90 804
13226.99 806
13228.07 784
13229.16 795
13230.24 801
13231.33 777
13232.41 790
13233.50 796
13234.58 798
13235.67 795
13236.76 802
13237.84 826
13238.93 779
13240.01 800
13241.10 834
13242.18 827
13243.27 787
13244.35 802
13245.44 832
13246.53 828
13247.61 781
13248.70 788
13249.78 810
13250.87 801
13251.96 817
13253.04 804
13254.13 817
13255.21 823
13256.30 837
13257.39 841
13258.47 802
13259.56 817
13260.65 849
13261.73 844
13262.82 828
13263.91 833
13264.99 846
13266.08 844
13267.17 849
13268.25 864
13269.34 845
13270.43 830
13271.51 835
13272.60 847
13273.69 826
13274.77 856
13275.86 832
13276.95 857
13278.04 863
13279.12 865
13280.21 852
13281.30 870
13282.38 878
13283.47 868
13284.56 890
13285.65 885
13286.73 871
13287.82 901
13288.91 884
13290.00 895
13291.08 881
13292.17 903
13293.26 926
13294.35 890
13295.44 911
13296.52 889
13297.61 913
13298.70 904
13299.79 938
13300.88 902
13301.96 912
13303.05 880
13304.14 896
13305.23 897
13306.32 882
13307.41 923
13308.49 907
13309.58 918
13310.67 908
13311.76 933
13312.85 886
13313.94 898
13315.02 939
13316.11 970
13317.20 930
13318.29 922
13319.38 886
13320.47 887
13321.56 933
13322.65 942
13323.74 898
13324.82 875
13325.91 939
13327.00 940
13328.09 925
13329.18 890
13330.27 902
13331.36 919
13332.45 900
13333.54 915
13334.63 923
13335.72 900
13336.81 924
13337.90 962
13338.99 942
13340.08 930
13341.17 921
13342.26 976
13343.35 956
13344.44 963
13345.53 899
13346.61 917
13347.70 955
13348.79 955
13349.89 973
13350.98 937
13352.07 963
13353.16 988
13354.25 989
13355.34 968
13356.43 1000
13357.52 982
13358.61 1000
13359.70 963
13360.79 968
13361.88 978
13362.97 996
13364.06 982
13365.15 945
13366.24 945
13367.33 975
13368.42 1056
13369.51 1003
13370.60 1012
13371.70 1025
13372.79 1006
13373.88 965
13374.97 1021
13376.06 949
13377.15 931
13378.24 958
13379.33 996
13380.43 931
13381.52 898
13382.61 929
13383.70 921
13384.79 949
13385.88 968
13386.97 953
13388.07 953
13389.16 931
13390.25 949
13391.34 909
13392.43 894
13393.52 933
13394.62 889
13395.71 885
13396.80 876
13397.89 919
13398.98 896
13400.08 918
13401.17 912
13402.26 903
13403.35 882
13404.45 912
13405.54 849
13406.63 891
13407.72 902
13408.82 907
13409.91 905
13411.00 914
13412.09 900
13413.19 910
13414.28 888
13415.37 916
13416.46 907
13417.56 900
13418.65 929
13419.74 905
13420.84 927
13421.93 879
13423.02 908
13424.11 898
13425.21 902
13426.30 899
13427.39 888
13428.49 901
13429.58 939
13430.67 907
13431.77 927
13432.86 957
13433.95 921
13435.05 943
13436.14 940
13437.24 964
13438.33 891
13439.42 936
13440.52 955
13441.61 923
13442.70 896
13443.80 940
13444.89 962
13445.99 965
13447.08 955
13448.17 1013
13449.27 994
13450.36 971
13451.46 975
13452.55 969
13453.64 992
13454.74 969
13455.83 994
13456.93 977
13458.02 988
13459.12 1022
13460.21 1031
13461.31 1020
13462.40 994
13463.50 980
13464.59 1004
13465.69 984
13466.78 1025
13467.87 1025
13468.97 1049
13470.06 1059
13471.16 1027
13472.25 1034
13473.35 1013
13474.44 1038
13475.54 1011
13476.64 1035
13477.73 1057
13478.83 1015
13479.92 1050
13481.02 1010
13482.11 1022
13483.21 1064
13484.30 1036
13485.40 1041
13486.49 1066
13487.59 1044
13488.69 1063
13489.78 1044
13490.88 1081
13491.97 1049
13493.07 1105
13494.17 1117
13495.26 1118
13496.36 1107
13497.45 1107
13498.55 1090
13499.65 1071
13500.74 1093
13501.84 1086
13502.93 1120
13504.03 1114
13505.13 1049
13506.22 1062
13507.32 1038
13508.42 1061
13509.51 1077
13510.61 1055
13511.71 1001
13512.80 1003
13513.90 997
13515.00 1024
13516.09 1019
13517.19 1033
13518.29 1048
13519.38 1042
13520.48 1025
13521.58 977
13522.68 1025
13523.77 991
13524.87 976
13525.97 1009
13527.06 1031
13528.16 998
13529.26 1033
13530.36 1012
13531.45 1022
13532.55 991
13533.65 1017
13534.75 1000
13535.84 997
13536.94 1023
13538.04 979
13539.14 1020
13540.23 1014
13541.33 977
13542.43 1032
13543.53 1022
13544.63 1047
13545.72 1032
13546.82 1033
13547.92 1020
13549.02 1047
13550.12 1017
13551.22 1003
13552.31 1003
13553.41 1028
13554.51 1007
13555.61 1021
13556.71 1006
13557.81 990
13558.90 1068
13560.00 1064
13561.10 1021
13562.20 1013
13563.30 1043
13564.40 1074
13565.50 1050
13566.60 1032
13567.69 1058
13568.79 1071
13569.89 1079
13570.99 1072
13572.09 1052
13573.19 1036
13574.29 1069
13575.39 1127
13576.49 1093
13577.59 1082
13578.69 1070
13579.79 1073
13580.89 1127
13581.98 1078
13583.08 1071
13584.18 1120
13585.28 1105
13586.38 1115
13587.48 1093
13588.58 1086
13589.68 1134
13590.78 1141
13591.88 1092
13592.98 1069
13594.08 1125
13595.18 1150
13596.28 1128
13597.38 1163
13598.48 1151
13599.58 1144
13600.68 1184
13601.78 1156
13602.88 1132
13603.98 1110
13605.08 1139
13606.18 1198
13607.29 1154
13608.39 1137
13609.49 1181
13610.59 1218
13611.69 1236
13612.79 1212
13613.89 1144
13614.99 1226
13616.09 1227
13617.19 1211
13618.29 1220
13619.39 1227
13620.50 1228
13621.60 1252
13622.70 1252
13623.80 1266
13624.90 1305
13626.00 1250
13627.10 1237
13628.20 1277
13629.31 1280
13630.41 1246
13631.51 1266
13632.61 1294
13633.71 1254
13634.81 1268
13635.91 1328
13637.02 1337
13638.12 1270
13639.22 1291
13640.32 1323
13641.42 1296
13642.53 1264
13643.63 1250
13644.73 1270
13645.83 1333
13646.93 1261
13648.04 1245
13649.14 1256
13650.24 1236
13651.34 1279
13652.45 1256
13653.55 1246
13654.65 1235
13655.75 1195
13656.85 1177
13657.96 1236
13659.06 1189
13660.16 1197
13661.27 1217
13662.37 1237
13663.47 1225
13664.57 1210
13665.68 1184
13666.78 1190
13667.88 1207
13668.99 1244
13670.09 1214
13671.19 1144
13672.29 1194
13673.40 1178
13674.50 1199
13675.60 1202
13676.71 1240
13677.81 1243
13678.91 1198
13680.02 1217
13681.12 1223
13682.23 1228
13683.33 1231
13684.43 1280
13685.54 1190
13686.64 1202
13687.74 1260
13688.85 1227
13689.95 1261
13691.06 1288
13692.16 1270
13693.26 1310
13694.37 1271
13695.47 1295
13696.58 1265
13697.68 1273
13698.78 1262
13699.89 1259
13700.99 1291
13702.10 1296
13703.20 1277
13704.31 1292
13705.41 1285
13706.51 1340
13707.62 1331
13708.72 1333
13709.83 1391
13710.93 1366
13712.04 1366
13713.14 1429
13714.25 1421
13715.35 1419
13716.46 1418
13717.56 1473
13718.67 1434
13719.77 1470
13720.88 1445
13721.98 1441
13723.09 1488
13724.19 1521
13725.30 1511
13726.40 1551
13727.51 1533
13728.61 1538
13729.72 1592
13730.83 1578
13731.93 1578
13733.04 1576
13734.14 1633
13735.25 1681
13736.35 1687
13737.46 1706
13738.57 1666
13739.67 1654
13740.78 1728
13741.88 1762
13742.99 1703
13744.09 1699
13745.20 1730
13746.31 1735
13747.41 1729
13748.52 1762
13749.63 1728
13750.73 1795
13751.84 1813
13752.94 1833
13754.05 1800
13755.16 1793
13756.26 1864
13757.37 1856
13758.48 1860
13759.58 1890
13760.69 1965
13761.80 1978
13762.90 1938
13764.01 1968
13765.12 1964
13766.22 1995
13767.33 2012
13768.44 2023
13769.55 1982
13770.65 2020
13771.76 2047
13772.87 2036
13773.97 2071
13775.08 1995
13776.19 2033
13777.30 2089
13778.40 2021
13779.51 1926
13780.62 1990
13781.73 1916
13782.83 1887
13783.94 1904
13785.05 1906
13786.16 1919
13787.26 1843
13788.37 1890
13789.48 1868
13790.59 1870
13791.70 1889
13792.80 1851
13793.91 1838
13795.02 1802
13796.13 1843
13797.24 1824
13798.35 1825
13799.45 1822
13800.56 1857
13801.67 1856
13802.78 1862
13803.89 1869
13805.00 1824
13806.10 1888
13807.21 1870
13808.32 1841
13809.43 1817
13810.54 1887
13811.65 1916
13812.76 1832
13813.86 1838
13814.97 1821
13816.08 1873
13817.19 1853
13818.30 1832
13819.41 1821
13820.52 1783
13821.63 1787
13822.74 1824
13823.85 1720
13824.96 1682
13826.06 1738
13827.17 1715
13828.28 1682
13829.39 1696
13830.50 1668
13831.61 1676
13832.72 1621
13833.83 1656
13834.94 1614
13836.05 1590
13837.16 1650
13838.27 1590
13839.38 1561
13840.49 1571
13841.60 1590
13842.71 1573
13843.82 1585
13844.93 1564
13846.04 1578
13847.15 1574
13848.26 1593
13849.37 1585
13850.48 1642
13851.59 1563
13852.70 1541
13853.81 1579
13854.92 1576
13856.03 1549
13857.14 1539
13858.25 1538
13859.37 1556
13860.48 1610
13861.59 1529
13862.70 1555
13863.81 1593
13864.92 1615
13866.03 1524
13867.14 1519
13868.25 1538
13869.36 1588
13870.47 1598
13871.59 1603
13872.70 1637
13873.81 1642
13874.92 1662
13876.03 1694
13877.14 1636
13878.25 1646
13879.36 1693
13880.48 1733
13881.59 1772
13882.70 1749
13883.81 1758
13884.92 1720
13886.03 1733
13887.15 1785
13888.26 1810
13889.37 1804
13890.48 1809
13891.59 1847
13892.71 1808
13893.82 1831
13894.93 1816
13896.04 1818
13897.15 1791
13898.27 1794
13899.38 1835
13900.49 1815
13901.60 1838
13902.72 1824
13903.83 1801
13904.94 1816
13906.05 1756
13907.17 1731
13908.28 1711
13909.39 1688
13910.50 1720
13911.62 1707
13912.73 1724
13913.84 1676
13914.95 1639
13916.07 1642
13917.18 1631
13918.29 1651
13919.41 1546
13920.52 1558
13921.63 1648
13922.75 1616
13923.86 1593
13924.97 1609
13926.09 1561
13927.20 1597
13928.31 1600
13929.43 1551
13930.54 1580
13931.65 1562
13932.77 1551
13933.88 1575
13934.99 1523
13936.11 1467
13937.22 1489
13938.34 1528
13939.45 1533
13940.56 1510
13941.68 1524
13942.79 1536
13943.91 1508
13945.02 1522
13946.13 1489
13947.25 1521
13948.36 1489
13949.48 1477
13950.59 1461
13951.70 1422
13952.82 1451
13953.93 1479
13955.05 1415
13956.16 1465
13957.28 1452
13958.39 1445
13959.51 1441
13960.62 1435
13961.74 1420
13962.85 1474
13963.97 1409
13965.08 1403
13966.20 1384
13967.31 1375
13968.43 1396
13969.54 1340
13970.66 1382
13971.77 1435
13972.89 1409
13974.00 1410
13975.12 1369
13976.23 1413
13977.35 1401
13978.46 1357
13979.58 1445
13980.69 1453
13981.81 1434
13982.92 1436
13984.04 1405
13985.16 1431
13986.27 1433
13987.39 1424
13988.50 1422
13989.62 1434
13990.74 1420
13991.85 1437
13992.97 1442
13994.08 1438
13995.20 1440
13996.32 1464
13997.43 1467
13998.55 1416
13999.66 1424
14000.78 1434
14001.90 1462
14003.01 1404
14004.13 1460
14005.25 1437
14006.36 1434
14007.48 1407
14008.60 1442
14009.71 1436
14010.83 1433
14011.95 1469
14013.06 1478
14014.18 1468
14015.30 1406
14016.41 1432
14017.53 1429
14018.65 1461
14019.76 1459
14020.88 1422
14022.00 1456
14023.12 1410
14024.23 1400
14025.35 1392
14026.47 1382
14027.59 1366
14028.70 1341
14029.82 1411
14030.94 1359
14032.06 1353
14033.17 1343
14034.29 1298
14035.41 1321
14036.53 1364
14037.64 1333
14038.76 1328
14039.88 1349
14041.00 1331
14042.11 1360
14043.23 1319
14044.35 1352
14045.47 1356
14046.59 1363
14047.71 1324
14048.82 1333
14049.94 1311
14051.06 1350
14052.18 1356
14053.30 1366
14054.42 1346
14055.53 1337
14056.65 1369
14057.77 1355
14058.89 1356
14060.01 1317
14061.13 1365
14062.25 1408
14063.36 1392
14064.48 1373
14065.60 1323
14066.72 1352
14067.84 1401
14068.96 1381
14070.08 1370
14071.20 1413
14072.32 1444
14073.44 1443
14074.55 1435
14075.67 1445
14076.79 1436
14077.91 1435
14079.03 1459
14080.15 1441
14081.27 1484
14082.39 1475
14083.51 1472
14084.63 1457
14085.75 1456
14086.87 1493
14087.99 1458
14089.11 1490
14090.23 1479
14091.35 1470
14092.47 1521
14093.59 1498
14094.71 1471
14095.83 1481
14096.95 1488
14098.07 1511
14099.19 1488
14100.31 1498
14101.43 1477
14102.55 1440
14103.67 1442
14104.79 1490
14105.91 1389
14107.03 1390
14108.15 1417
14109.27 1433
14110.39 1399
14111.51 1309
14112.64 1277
14113.76 1300
14114.88 1304
14116.00 1276
14117.12 1314
14118.24 1283
14119.36 1292
14120.48 1319
14121.60 1274
14122.72 1266
14123.85 1222
14124.97 1191
14126.09 1214
14127.21 1203
14128.33 1210
14129.45 1203
14130.57 1186
14131.70 1177
14132.82 1169
14133.94 1190
14135.06 1175
14136.18 1193
14137.30 1183
14138.43 1184
14139.55 1123
14140.67 1152
14141.79 1149
14142.91 1152
14144.03 1145
14145.16 1142
14146.28 1125
14147.40 1148
14148.52 1159
14149.65 1155
14150.77 1161
14151.89 1113
14153.01 1121
14154.13 1131
14155.26 1114
14156.38 1085
14157.50 1098
14158.62 1120
14159.75 1126
14160.87 1143
14161.99 1115
14163.12 1107
14164.24 1109
14165.36 1124
14166.48 1102
14167.61 1115
14168.73 1123
14169.85 1092
14170.98 1116
14172.10 1113
14173.22 1101
14174.35 1068
14175.47 1103
14176.59 1138
14177.72 1132
14178.84 1065
14179.96 1114
14181.09 1088
14182.21 1087
14183.33 1072
14184.46 1081
14185.58 1069
14186.70 1091
14187.83 1094
14188.95 1104
14190.07 1064
14191.20 1045
14192.32 1066
14193.45 1105
14194.57 1069
14195.69 1058
14196.82 1058
14197.94 1052
14199.07 1102
14200.19 1056
14201.32 1047
14202.44 1078
14203.56 1077
14204.69 1073
14205.81 1069
14206.94 1066
14208.06 1009
14209.19 1058
14210.31 1077
14211.44 1026
14212.56 1032
14213.69 1059
14214.81 1068
14215.93 1063
14217.06 1019
14218.18 1052
14219.31 1023
14220.43 1027
14221.56 1004
14222.68 1049
14223.81 977
14224.94 1031
14226.06 1025
14227.19 1043
14228.31 1028
14229.44 1003
14230.56 980
14231.69 1011
14232.81 1002
14233.94 1002
14235.06 1018
14236.19 967
14237.32 948
14238.44 981
14239.57 996
14240.69 1041
14241.82 1029
14242.94 965
14244.07 991
14245.20 985
14246.32 1031
14247.45 983
14248.57 990
14249.70 1009
14250.83 1022
14251.95 1006
14253.08 984
14254.21 991
14255.33 983
14256.46 1008
14257.59 996
14258.71 982
14259.84 977
14260.97 982
14262.09 1009
14263.22 968
14264.35 995
14265.47 987
14266.60 976
14267.73 963
14268.85 983
14269.98 934
14271.11 962
14272.23 996
14273.36 1008
14274.49 971
14275.62 995
14276.74 970
14277.87 966
14279.00 947
14280.12 959
14281.25 992
14282.38 946
14283.51 951
14284.63 937
14285.76 961
14286.89 961
14288.02 978
14289.15 951
14290.27 926
14291.40 945
14292.53 958
14293.66 935
14294.78 954
14295.91 964
14297.04 957
14298.17 941
14299.30 918
14300.42 913
14301.55 926
14302.68 969
14303.81 946
14304.94 931
14306.07 935
14307.19 951
14308.32 969
14309.45 945
14310.58 935
14311.71 985
14312.84 936
14313.97 939
14315.10 949
14316.22 949
14317.35 972
14318.48 935
14319.61 947
14320.74 924
14321.87 930
14323.00 928
14324.13 970
14325.26 988
14326.39 917
14327.51 936
14328.64 934
14329.77 955
14330.90 940
14332.03 946
14333.16 936
14334.29 931
14335.42 932
14336.55 915
14337.68 945
14338.81 936
14339.94 932
14341.07 931
14342.20 971
14343.33 917
14344.46 949
14345.59 947
14346.72 920
14347.85 968
14348.98 984
14350.11 981
14351.24 940
14352.37 959
14353.50 958
14354.63 944
14355.76 959
14356.89 937
14358.02 940
14359.15 956
14360.28 987
14361.41 976
14362.54 957
14363.67 960
14364.80 970
14365.94 984
14367.07 962
14368.20 957
14369.33 986
14370.46 991
14371.59 974
14372.72 973
14373.85 973
14374.98 979
14376.11 980
14377.25 1002
14378.38 979
14379.51 1021
14380.64 971
14381.77 1053
14382.90 1032
14384.03 1032
14385.16 1032
14386.30 1034
14387.43 1025
14388.56 1051
14389.69 1055
14390.82 1005
14391.95 1013
14393.09 1031
14394.22 1035
14395.35 1073
14396.48 1056
14397.61 1047
14398.75 1056
14399.88 1048
14401.01 1005
14402.14 1072
14403.27 1048
14404.41 1028
14405.54 1023
14406.67 1012
14407.80 1045
14408.94 1037
14410.07 1044
14411.20 1030
14412.33 1047
14413.47 1075
14414.60 1086
14415.73 1099
14416.87 1054
14418.00 1112
14419.13 1059
14420.26 1059
14421.40 1099
14422.53 1104
14423.66 1105
14424.80 1088
14425.93 1078
14427.06 1109
14428.20 1069
14429.33 1049
14430.46 1114
14431.59 1072
14432.73 1102
14433.86 1086
14435.00 1099
14436.13 1114
14437.26 1092
14438.40 1088
14439.53 1127
14440.66 1126
14441.80 1079
14442.93 1060
14444.06 1088
14445.20 1054
14446.33 1070
14447.47 1046
14448.60 1070
14449.73 1085
14450.87 1110
14452.00 1076
14453.14 1080
14454.27 1060
14455.41 1040
14456.54 1061
14457.67 1060
14458.81 1015
14459.94 1060
14461.08 1032
14462.21 1032
14463.35 1033
14464.48 1028
14465.62 1003
14466.75 1012
14467.89 1018
14469.02 1005
14470.15 983
14471.29 975
14472.42 1007
14473.56 1044
14474.69 1007
14475.83 1007
14476.96 1011
14478.10 1009
14479.24 1004
14480.37 1043
14481.51 981
14482.64 981
14483.78 1010
14484.91 1019
14486.05 989
14487.18 951
14488.32 955
14489.45 969
14490.59 988
14491.73 969
14492.86 965
14494.00 986
14495.13 992
14496.27 952
14497.40 947
14498.54 963
14499.68 977
14500.81 962
14501.95 969
14503.08 982
14504.22 964
14505.36 931
14506.49 907
14507.63 931
14508.77 939
14509.90 954
14511.04 944
14512.18 970
14513.31 959
14514.45 887
14515.58 897
14516.72 936
14517.86 978
14519.00 900
14520.13 907
14521.27 924
14522.41 909
14523.54 918
14524.68 939
14525.82 921
14526.95 947
14528.09 909
14529.23 903
14530.37 916
14531.50 959
14532.64 946
14533.78 934
14534.91 944
14536.05 938
14537.19 924
14538.33 892
14539.46 924
14540.60 901
14541.74 953
14542.88 946
14544.02 938
14545.15 902
14546.29 937
14547.43 952
14548.57 935
14549.70 916
14550.84 945
14551.98 919
14553.12 942
14554.26 917
14555.39 886
14556.53 892
14557.67 928
14558.81 961
14559.95 940
14561.09 914
14562.22 887
14563.36 908
14564.50 916
14565.64 893
14566.78 932
14567.92 930
14569.06 929
14570.20 930
14571.33 925
14572.47 967
14573.61 977
14574.75 970
14575.89 980
14577.03 932
14578.17 923
14579.31 944
14580.45 977
14581.59 958
14582.72 942
14583.86 954
14585.00 961
14586.14 965
14587.28 938
14588.42 973
14589.56 1022
14590.70 960
14591.84 986
14592.98 966
14594.12 922
14595.26 981
14596.40 995
14597.54 1034
14598.68 970
14599.82 972
14600.96 979
14602.10 1064
14603.24 1017
14604.38 981
14605.52 967
14606.66 990
14607.80 992
14608.94 979
14610.08 1012
14611.22 927
14612.36 983
14613.50 994
14614.64 1015
14615.78 1022
14616.92 1066
14618.06 1018
14619.20 1050
14620.34 1053
14621.49 1014
14622.63 1019
14623.77 1070
14624.91 1025
14626.05 1034
14627.19 1040
14628.33 1031
14629.47 1043
14630.61 1030
14631.75 1031
14632.90 1024
14634.04 1027
14635.18 1053
14636.32 1052
14637.46 1085
14638.60 1062
14639.74 1059
14640.88 1048
14642.03 1033
14643.17 1023
14644.31 1049
14645.45 1003
14646.59 1006
14647.73 971
14648.88 981
14650.02 949
14651.16 940
14652.30 903
14653.44 943
14654.59 984
14655.73 934
14656.87 923
14658.01 921
14659.16 885
14660.30 890
14661.44 919
14662.58 899
14663.72 935
14664.87 892
14666.01 871
14667.15 854
14668.29 859
14669.44 840
14670.58 866
14671.72 835
14672.87 837
14674.01 858
14675.15 851
14676.29 822
14677.44 840
14678.58 839
14679.72 813
14680.87 835
14682.01 824
14683.15 858
14684.30 820
14685.44 834
14686.58 832
14687.73 832
14688.87 824
14690.01 802
14691.16 800
14692.30 823
14693.44 814
14694.59 804
14695.73 796
14696.87 772
14698.02 787
14699.16 812
14700.30 798
14701.45 784
14702.59 814
14703.74 845
14704.88 811
14706.02 815
14707.17 786
14708.31 791
14709.46 785
14710.60 795
14711.75 815
14712.89 773
14714.03 787
14715.18 796
14716.32 823
14717.47 781
14718.61 785
14719.76 796
14720.90 808
14722.05 801
14723.19 785
14724.34 820
14725.48 797
14726.63 822
14727.77 781
14728.92 775
14730.06 776
14731.21 818
14732.35 798
14733.50 820
14734.64 818
14735.79 781
14736.93 806
14738.08 779
14739.22 762
14740.37 775
14741.51 837
14742.66 793
14743.80 803
14744.95 787
14746.09 770
14747.24 811
14748.39 825
14749.53 789
14750.68 802
14751.82 759
14752.97 776
14754.11 801
14755.26 799
14756.41 801
14757.55 785
14758.70 799
14759.85 788
14760.99 765
14762.14 761
14763.28 797
14764.43 791
14765.58 776
14766.72 784
14767.87 830
14769.02 814
14770.16 832
14771.31 827
14772.46 808
14773.60 819
14774.75 820
14775.90 833
14777.04 821
14778.19 795
14779.34 789
14780.48 793
14781.63 814
14782.78 790
14783.92 763
14785.07 801
14786.22 798
14787.37 820
14788.51 827
14789.66 794
14790.81 798
14791.96 786
14793.10 800
14794.25 768
14795.40 800
14796.54 780
14797.69 756
14798.84 765
14799.99 764
14801.14 760
14802.28 785
14803.43 773
14804.58 801
14805.73 805
14806.88 767
14808.02 735
14809.17 755
14810.32 804
14811.47 735
14812.62 719
14813.76 750
14814.91 765
14816.06 735
14817.21 750
14818.36 723
14819.51 791
14820.65 792
14821.80 749
14822.95 734
14824.10 703
14825.25 748
14826.40 742
14827.55 745
14828.69 718
14829.84 739
14830.99 740
14832.14 738
14833.29 737
14834.44 742
14835.59 752
14836.74 761
14837.89 729
14839.04 712
14840.19 703
14841.33 721
14842.48 713
14843.63 738
14844.78 719
14845.93 709
14847.08 734
14848.23 704
14849.38 734
14850.53 746
14851.68 681
14852.83 684
14853.98 722
14855.13 720
14856.28 720
14857.43 730
14858.58 717
14859.73 754
14860.88 725
14862.03 745
14863.18 751
14864.33 760
14865.48 719
14866.63 739
14867.78 718
14868.93 742
14870.08 749
14871.23 718
14872.38 733
14873.53 753
14874.68 751
14875.83 731
14876.98 717
14878.14 720
14879.29 744
14880.44 724
14881.59 760
14882.74 743
14883.89 777
14885.04 751
14886.19 740
14887.34 728
14888.49 733
14889.64 781
14890.80 739
14891.95 772
14893.10 769
14894.25 740
14895.40 771
14896.55 758
14897.70 746
14898.86 767
14900.01 775
14901.16 779
14902.31 754
14903.46 792
14904.61 790
14905.77 772
14906.92 775
14908.07 759
14909.22 790
14910.37 763
14911.53 754
14912.68 771
14913.83 771
14914.98 790
14916.13 801
14917.29 784
14918.44 786
14919.59 778
14920.74 810
14921.90 840
14923.05 792
14924.20 814
14925.35 802
14926.51 794
14927.66 830
14928.81 822
14929.96 816
14931.12 811
14932.27 819
14933.42 840
14934.57 824
14935.73 824
14936.88 814
14938.03 868
14939.19 880
14940.34 825
14941.49 832
14942.65 819
14943.80 819
14944.95 844
14946.11 831
14947.26 880
14948.41 853
14949.57 837
14950.72 834
14951.87 841
14953.03 860
14954.18 874
14955.33 887
14956.49 835
14957.64 842
14958.80 844
14959.95 849
14961.10 859
14962.26 816
14963.41 805
14964.57 791
14965.72 803
14966.87 813
14968.03 794
14969.18 796
14970.34 795
14971.49 838
14972.65 815
14973.80 842
14974.95 791
14976.11 786
14977.26 772
14978.42 797
14979.57 783
14980.73 760
14981.88 755
14983.04 787
14984.19 763
14985.35 788
14986.50 751
14987.66 743
14988.81 738
14989.97 739
14991.12 725
14992.28 714
14993.43 709
14994.59 703
14995.74 735
14996.90 691
14998.05 743
14999.21 712
15000.36 767
15001.52 722
15002.67 708
15003.83 730
15004.99 736
15006.14 706
15007.30 712
15008.45 701
15009.61 759
15010.76 729
15011.92 719
15013.08 693
15014.23 699
15015.39 722
15016.54 711
15017.70 693
15018.86 714
15020.01 718
15021.17 703
15022.32 710
15023.48 736
15024.64 700
15025.79 723
15026.95 726
15028.11 720
15029.26 701
15030.42 729
15031.58 707
15032.73 728
15033.89 703
15035.05 694
15036.20 697
15037.36 733
15038.52 668
15039.67 703
15040.83 681
15041.99 685
15043.15 714
15044.30 690
15045.46 703
15046.62 687
15047.77 715
15048.93 675
15050.09 672
15051.25 696
15052.40 708
15053.56 679
15054.72 691
15055.88 703
15057.03 675
15058.19 683
15059.35 700
15060.51 713
15061.66 693
15062.82 731
15063.98 706
15065.14 747
15066.30 722
15067.45 691
15068.61 693
15069.77 694
15070.93 673
15072.09 696
15073.24 680
15074.40 694
15075.56 725
15076.72 682
15077.88 686
15079.04 687
15080.20 714
15081.35 700
15082.51 696
15083.67 694
15084.83 671
15085.99 673
15087.15 708
15088.31 692
15089.46 711
15090.62 693
15091.78 686
15092.94 710
15094.10 676
15095.26 698
15096.42 705
15097.58 673
15098.74 670
15099.90 694
15101.06 683
15102.22 667
15103.37 678
15104.53 693
15105.69 663
15106.85 674
15108.01 667
15109.17 702
15110.33 688
15111.49 655
15112.65 674
15113.81 671
15114.97 672
15116.13 667
15117.29 664
15118.45 704
15119.61 682
15120.77 692
15121.93 690
15123.09 654
15124.25 687
15125.41 667
15126.57 671
15127.73 708
15128.89 670
15130.05 687
15131.21 691
15132.37 673
15133.53 689
15134.69 671
15135.86 718
15137.02 713
15138.18 670
15139.34 710
15140.50 717
15141.66 700
15142.82 733
15143.98 684
15145.14 717
15146.30 718
15147.46 698
15148.63 707
15149.79 727
15150.95 704
15152.11 693
15153.27 702
15154.43 731
15155.59 733
15156.75 738
15157.92 703
15159.08 735
15160.24 728
15161.40 761
15162.56 768
15163.72 779
15164.89 720
15166.05 721
15167.21 742
15168.37 737
15169.53 712
15170.69 743
15171.86 730
15173.02 788
15174.18 792
15175.34 758
15176.51 735
15177.67 735
15178.83 797
15179.99 796
15181.15 760
15182.32 774
15183.48 807
15184.64 749
15185.80 774
15186.97 774
15188.13 745
15189.29 820
15190.46 829
15191.62 822
15192.78 804
15193.94 813
15195.11 857
15196.27 849
15197.43 848
15198.60 850
15199.76 873
15200.92 865
15202.08 833
15203.25 837
15204.41 853
15205.57 888
15206.74 844
15207.90 834
15209.06 857
15210.23 839
15211.39 886
15212.56 897
15213.72 876
15214.88 869
15216.05 882
15217.21 888
15218.37 891
15219.54 887
15220.70 898
15221.87 912
15223.03 926
15224.19 929
15225.36 940
15226.52 909
15227.69 934
15228.85 971
15230.01 939
15231.18 990
15232.34 940
15233.51 912
15234.67 940
15235.84 952
15237.00 921
15238.16 905
15239.33 883
15240.49 881
15241.66 933
15242.82 901
15243.99 893
15245.15 868
15246.32 849
15247.48 874
15248.65 907
15249.81 852
15250.98 858
15252.14 851
15253.31 848
15254.47 849
15255.64 848
15256.80 819
15257.97 830
15259.13 847
15260.30 809
15261.46 806
15262.63 824
15263.80 824
15264.96 786
15266.13 820
15267.29 843
15268.46 811
15269.62 831
15270.79 829
15271.96 806
15273.12 821
15274.29 785
15275.45 803
15276.62 787
15277.79 802
15278.95 803
15280.12 781
15281.28 777
15282.45 789
15283.62 793
15284.78 802
15285.95 780
15287.12 793
15288.28 807
15289.45 795
15290.62 775
15291.78 787
15292.95 778
15294.12 804
15295.28 784
15296.45 780
15297.62 806
15298.78 803
15299.95 811
15301.12 807
15302.28 799
15303.45 829
15304.62 834
15305.78 771
15306.95 810
15308.12 821
15309.29 822
15310.45 786
15311.62 779
15312.79 791
15313.96 827
15315.12 766
15316.29 770
15317.46 778
15318.63 775
15319.79 770
15320.96 807
15322.13 809
15323.30 789
15324.46 784
15325.63 828
15326.80 849
15327.97 801
15329.14 846
15330.30 838
15331.47 831
15332.64 783
15333.81 832
15334.98 830
15336.14 798
15337.31 797
15338.48 802
15339.65 807
15340.82 820
15341.99 827
15343.16 815
15344.32 819
15345.49 853
15346.66 824
15347.83 831
15349.00 847
15350.17 808
15351.34 786
15352.51 814
15353.67 841
15354.84 809
15356.01 793
15357.18 816
15358.35 840
15359.52 810
15360.69 835
15361.86 839
15363.03 848
15364.20 850
15365.37 830
15366.54 856
15367.71 834
15368.87 826
15370.04 821
15371.21 876
15372.38 863
15373.55 852
15374.72 861
15375.89 872
15377.06 836
15378.23 855
15379.40 844
15380.57 862
15381.74 872
15382.91 891
15384.08 866
15385.25 820
15386.42 807
15387.59 846
15388.76 855
15389.93 823
15391.10 857
15392.27 846
15393.44 795
15394.62 784
15395.79 837
15396.96 851
15398.13 878
15399.30 879
15400.47 825
15401.64 828
15402.81 799
15403.98 809
15405.15 835
15406.32 807
15407.49 770
15408.66 775
15409.84 787
15411.01 833
15412.18 751
15413.35 795
15414.52 790
15415.69 798
15416.86 787
15418.03 779
15419.21 769
15420.38 773
15421.55 755
15422.72 738
15423.89 759
15425.06 752
15426.24 775
15427.41 749
15428.58 721
15429.75 776
15430.92 753
15432.09 741
15433.27 756
15434.44 766
15435.61 767
15436.78 762
15437.96 728
15439.13 739
15440.30 746
15441.47 732
15442.64 733
15443.82 737
15444.99 733
15446.16 767
15447.33 734
15448.51 752
15449.68 765
15450.85 769
15452.02 769
15453.20 755
15454.37 744
15455.54 748
15456.72 737
15457.89 766
15459.06 748
15460.23 758
15461.41 751
15462.58 740
15463.75 730
15464.93 716
15466.10 731
15467.27 730
15468.45 745
15469.62 757
15470.79 798
15471.97 751
15473.14 745
15474.31 737
15475.49 775
15476.66 747
15477.83 721
15479.01 743
15480.18 727
15481.36 780
15482.53 753
15483.70 771
15484.88 755
15486.05 746
15487.23 749
15488.40 769
15489.57 777
15490.75 771
15491.92 798
15493.10 767
15494.27 759
15495.44 743
15496.62 780
15497.79 756
15498.97 785
15500.14 783
15501.32 760
15502.49 761
15503.67 809
15504.84 780
15506.02 773
15507.19 760
15508.36 761
15509.54 786
15510.71 790
15511.89 774
15513.06 780
15514.24 792
15515.41 748
15516.59 774
15517.77 773
15518.94 781
15520.12 781
15521.29 793
15522.47 765
15523.64 792
15524.82 766
15525.99 790
15527.17 767
15528.34 818
15529.52 781
15530.69 766
15531.87 775
15533.05 803
15534.22 808
15535.40 821
15536.57 786
15537.75 793
15538.93 808
15540.10 797
15541.28 792
15542.45 800
15543.63 778
15544.81 787
15545.98 807
15547.16 800
15548.33 812
15549.51 800
15550.69 777
15551.86 793
15553.04 794
15554.22 825
15555.39 834
15556.57 817
15557.75 849
15558.92 847
15560.10 840
15561.28 833
15562.45 833
15563.63 864
15564.81 812
15565.99 801
15567.16 816
15568.34 834
15569.52 847
15570.69 860
15571.87 829
15573.05 824
15574.23 913
15575.40 884
15576.58 905
15577.76 912
15578.93 907
15580.11 872
15581.29 904
15582.47 886
15583.65 898
15584.82 912
15586.00 938
15587.18 920
15588.36 927
15589.53 965
15590.71 936
15591.89 935
15593.07 944
15594.25 956
15595.42 915
15596.60 968
15597.78 977
15598.96 946
15600.14 963
15601.32 999
15602.49 985
15603.67 1007
15604.85 996
15606.03 994
15607.21 1010
15608.39 1034
15609.56 1006
15610.74 1011
15611.92 1027
15613.10 1032
15614.28 1061
15615.46 1067
15616.64 1082
15617.82 1051
15619.00 1042
15620.17 1066
15621.35 1045
15622.53 1053
15623.71 1069
15624.89 1078
15626.07 1093
15627.25 1106
15628.43 1137
15629.61 1118
15630.79 1155
15631.97 1145
15633.15 1108
15634.33 1138
15635.51 1180
15636.69 1180
15637.87 1162
15639.05 1157
15640.22 1159
15641.40 1225
15642.58 1244
15643.76 1191
15644.94 1191
15646.12 1178
15647.30 1199
15648.48 1231
15649.66 1210
15650.85 1187
15652.03 1203
15653.21 1166
15654.39 1195
15655.57 1201
15656.75 1188
15657.93 1183
15659.11 1173
15660.29 1181
15661.47 1195
15662.65 1202
15663.83 1148
15665.01 1159
15666.19 1162
15667.37 1158
15668.55 1205
15669.73 1210
15670.92 1191
15672.10 1195
15673.28 1201
15674.46 1233
15675.64 1168
15676.82 1179
15678.00 1122
15679.18 1165
15680.36 1135
15681.55 1160
15682.73 1184
15683.91 1127
15685.09 1160
15686.27 1120
15687.45 1151
15688.63 1151
15689.82 1156
15691.00 1171
15692.18 1154
15693.36 1148
15694.54 1198
15695.73 1175
15696.91 1168
15698.09 1188
15699.27 1171
15700.45 1188
15701.64 1170
15702.82 1225
15704.00 1199
15705.18 1242
15706.36 1262
15707.55 1266
15708.73 1255
15709.91 1232
15711.09 1257
15712.28 1273
15713.46 1307
15714.64 1284
15715.82 1310
15717.01 1299
15718.19 1340
15719.37 1352
15720.55 1385
15721.74 1352
15722.92 1357
15724.10 1399
15725.29 1401
15726.47 1403
15727.65 1359
15728.84 1360
15730.02 1398
15731.20 1427
15732.39 1453
15733.57 1425
15734.75 1492
15735.94 1479
15737.12 1471
15738.30 1444
15739.49 1492
15740.67 1419
15741.85 1499
15743.04 1525
15744.22 1517
15745.40 1505
15746.59 1510
15747.77 1479
15748.96 1583
15750.14 1586
15751.32 1511
15752.51 1504
15753.69 1490
15754.88 1496
15756.06 1476
15757.24 1520
15758.43 1493
15759.61 1440
15760.80 1437
15761.98 1453
15763.17 1467
15764.35 1501
15765.53 1482
15766.72 1471
15767.90 1453
15769.09 1449
15770.27 1355
15771.46 1366
15772.64 1364
15773.83 1373
15775.01 1378
15776.20 1345
15777.38 1331
15778.57 1345
15779.75 1345
15780.94 1305
15782.12 1293
15783.31 1264
15784.49 1235
15785.68 1301
15786.86 1270
15788.05 1216
15789.23 1227
15790.42 1204
15791.60 1200
15792.79 1180
15793.98 1192
15795.16 1233
15796.35 1213
15797.53 1162
15798.72 1160
15799.90 1167
15801.09 1140
15802.28 1145
15803.46 1096
15804.65 1112
15805.83 1160
15807.02 1138
15808.21 1125
15809.39 1150
15810.58 1111
15811.76 1106
15812.95 1160
15814.14 1106
15815.32 1127
15816.51 1061
15817.70 1114
15818.88 1086
15820.07 1086
15821.26 1040
15822.44 1081
15823.63 1071
15824.82 1052
15826.00 1093
15827.19 1078
15828.38 1083
15829.56 1050
15830.75 1067
15831.94 1055
15833.12 1053
15834.31 1043
15835.50 1078
15836.69 1081
15837.87 1062
15839.06 1032
15840.25 1073
15841.44 1073
15842.62 1120
15843.81 1089
15845.00 1051
15846.18 1101
15847.37 1122
15848.56 1109
15849.75 1094
15850.94 1108
15852.12 1115
15853.31 1126
15854.50 1125
15855.69 1089
15856.87 1069
15858.06 1137
15859.25 1113
15860.44 1145
15861.63 1187
15862.81 1137
15864.00 1125
15865.19 1166
15866.38 1140
15867.57 1141
15868.76 1147
15869.94 1151
15871.13 1175
15872.32 1193
15873.51 1148
15874.70 1150
15875.89 1184
15877.08 1191
15878.26 1162
15879.45 1188
15880.64 1218
15881.83 1207
15883.02 1241
15884.21 1210
15885.40 1199
15886.59 1206
15887.78 1196
15888.97 1226
15890.15 1253
15891.34 1260
15892.53 1241
15893.72 1235
15894.91 1256
15896.10 1249
15897.29 1261
15898.48 1280
15899.67 1317
15900.86 1288
15902.05 1323
15903.24 1298
15904.43 1263
15905.62 1255
15906.81 1277
15908.00 1287
15909.19 1280
15910.38 1282
15911.57 1231
15912.76 1273
15913.95 1254
15915.14 1242
15916.33 1248
15917.52 1238
15918.71 1244
15919.90 1203
15921.09 1234
15922.28 1235
15923.47 1216
15924.66 1218
15925.85 1233
15927.04 1204
15928.23 1211
15929.42 1171
15930.61 1157
15931.80 1175
15932.99 1101
15934.18 1167
15935.38 1132
15936.57 1120
15937.76 1150
15938.95 1078
15940.14 1065
15941.33 1042
15942.52 1023
15943.71 1026
15944.90 1035
15946.10 1025
15947.29 1026
15948.48 937
15949.67 950
15950.86 981
15952.05 937
15953.24 947
15954.44 972
15955.63 944
15956.82 947
15958.01 888
15959.20 909
15960.39 924
15961.59 915
15962.78 873
15963.97 899
15965.16 888
15966.35 870
15967.55 861
15968.74 841
15969.93 837
15971.12 832
15972.31 823
15973.51 872
15974.70 852
15975.89 848
15977.08 848
15978.28 830
15979.47 797
15980.66 830
15981.85 826
15983.05 819
15984.24 819
15985.43 785
15986.62 788
15987.82 782
15989.01 797
15990.20 794
15991.40 796
15992.59 780
15993.78 784
15994.98 766
15996.17 767
15997.36 816
15998.55 765
15999.75 785
16000.94 772
16002.13 779
16003.33 769
16004.52 818
16005.72 797
16006.91 795
16008.10 785
16009.30 755
16010.49 794
16011.68 769
16012.88 786
16014.07 798
16015.26 783
16016.46 766
16017.65 739
16018.85 781
16020.04 775
16021.23 798
16022.43 784
16023.62 761
16024.82 786
16026.01 818
16027.21 750
16028.40 774
16029.59 750
16030.79 767
16031.98 742
16033.18 758
16034.37 749
16035.57 763
16036.76 747
16037.96 783
16039.15 749
16040.35 750
16041.54 737
16042.73 752
16043.93 781
16045.12 749
16046.32 785
16047.51 775
16048.71 741
16049.91 709
16051.10 737
16052.30 750
16053.49 754
16054.69 763
16055.88 712
16057.08 736
16058.27 752
16059.47 729
16060.66 723
16061.86 698
16063.05 735
16064.25 743
16065.45 725
16066.64 729
16067.84 726
16069.03 698
16070.23 700
16071.42 706
16072.62 706
16073.82 687
16075.01 680
16076.21 716
16077.41 722
16078.60 707
16079.80 682
16080.99 719
16082.19 715
16083.39 699
16084.58 681
16085.78 710
16086.98 716
16088.17 711
16089.37 690
16090.57 675
16091.76 679
16092.96 702
16094.16 706
16095.35 673
16096.55 677
16097.75 678
16098.94 681
16100.14 653
16101.34 656
16102.53 667
16103.73 686
16104.93 708
16106.13 674
16107.32 667
16108.52 713
16109.72 660
16110.92 658
16112.11 637
16113.31 645
16114.51 642
16115.71 639
16116.90 649
16118.10 661
16119.30 629
16120.50 634
16121.69 648
16122.89 646
16124.09 609
16125.29 647
16126.49 624
16127.68 614
16128.88 615
16130.08 629
16131.28 636
16132.48 604
16133.67 593
16134.87 618
16136.07 634
16137.27 611
16138.47 583
16139.67 617
16140.86 647
16142.06 627
16143.26 599
16144.46 584
16145.66 607
16146.86 628
16148.06 612
16149.26 617
16150.45 619
16151.65 596
16152.85 602
16154.05 579
16155.25 604
16156.45 639
16157.65 602
16158.85 587
16160.05 608
16161.25 628
16162.45 608
16163.64 628
16164.84 624
16166.04 621
16167.24 589
16168.44 596
16169.64 620
16170.84 618
16172.04 622
16173.24 625
16174.44 651
16175.64 620
16176.84 614
16178.04 593
16179.24 605
16180.44 597
16181.64 608
16182.84 608
16184.04 626
16185.24 601
16186.44 611
16187.64 601
16188.84 603
16190.04 582
16191.24 595
16192.44 590
16193.64 601
16194.84 652
16196.04 590
16197.24 589
16198.44 609
16199.65 618
16200.85 594
16202.05 601
16203.25 595
16204.45 623
16205.65 621
16206.85 611
16208.05 604
16209.25 601
16210.45 602
16211.65 614
16212.86 609
16214.06 635
16215.26 616
16216.46 604
16217.66 610
16218.86 583
16220.06 631
16221.27 601
16222.47 595
16223.67 621
16224.87 572
16226.07 609
16227.27 646
16228.48 619
16229.68 632
16230.88 631
16232.08 596
16233.28 641
16234.48 615
16235.69 625
16236.89 602
16238.09 637
16239.29 584
16240.50 630
16241.70 668
16242.90 661
16244.10 630
16245.30 632
16246.51 642
16247.71 627
16248.91 657
16250.11 635
16251.32 630
16252.52 648
16253.72 661
16254.92 651
16256.13 614
16257.33 632
16258.53 685
16259.74 642
16260.94 674
16262.14 648
16263.35 656
16264.55 620
16265.75 667
16266.95 685
16268.16 695
16269.36 643
16270.56 659
16271.77 663
16272.97 661
16274.17 672
16275.38 641
16276.58 694
16277.79 672
16278.99 660
16280.19 705
16281.40 721
16282.60 674
16283.80 690
16285.01 664
16286.21 691
16287.42 710
16288.62 673
16289.82 656
16291.03 702
16292.23 745
16293.44 694
16294.64 693
16295.84 691
16297.05 689
16298.25 691
16299.46 719
16300.66 733
16301.87 687
16303.07 710
16304.27 722
16305.48 726
16306.68 723
16307.89 735
16309.09 725
16310.30 694
16311.50 694
16312.71 723
16313.91 668
16315.12 666
16316.32 695
16317.53 701
16318.73 668
16319.94 662
16321.14 681
16322.35 666
16323.55 668
16324.76 665
16325.96 653
16327.17 638
16328.38 627
16329.58 619
16330.79 650
16331.99 616
16333.20 635
16334.40 619
16335.61 624
16336.81 630
16338.02 632
16339.23 621
16340.43 620
16341.64 593
16342.84 614
16344.05 618
16345.26 609
16346.46 642
16347.67 644
16348.87 611
16350.08 577
16351.29 596
16352.49 625
16353.70 627
16354.91 603
16356.11 582
16357.32 598
16358.53 611
16359.73 584
16360.94 574
16362.15 606
16363.35 558
16364.56 608
16365.77 579
16366.97 569
16368.18 584
16369.39 580
16370.59 565
16371.80 589
16373.01 550
16374.21 567
16375.42 584
16376.63 584
16377.84 587
16379.04 565
16380.25 594
16381.46 597
16382.67 554
16383.87 584
16385.08 556
16386.29 556
16387.50 586
16388.70 588
16389.91 580
16391.12 542
16392.33 582
16393.53 579
16394.74 581
16395.95 570
16397.16 568
16398.37 560
16399.57 577
16400.78 575
16401.99 587
16403.20 576
16404.41 562
16405.62 574
16406.82 561
16408.03 572
16409.24 570
16410.45 604
16411.66 593
16412.87 575
16414.07 564
16415.28 563
16416.49 566
16417.70 542
16418.91 554
16420.12 585
16421.33 567
16422.54 580
16423.75 569
16424.95 555
16426.16 574
16427.37 548
16428.58 573
16429.79 560
16431.00 540
16432.21 524
16433.42 538
16434.63 544
16435.84 563
16437.05 602
16438.26 568
16439.47 548
16440.68 560
16441.88 562
16443.09 547
16444.30 568
16445.51 558
16446.72 574
16447.93 550
16449.14 537
16450.35 560
16451.56 554
16452.77 555
16453.98 536
16455.19 543
16456.40 541
16457.61 544
16458.82 510
16460.03 555
16461.24 557
16462.45 567
16463.67 541
16464.88 565
16466.09 532
16467.30 531
16468.51 525
16469.72 563
16470.93 549
16472.14 550
16473.35 513
16474.56 535
16475.77 514
16476.98 534
16478.19 545
16479.40 548
16480.62 561
16481.83 554
16483.04 538
16484.25 552
16485.46 552
16486.67 550
16487.88 571
16489.09 558
16490.31 551
16491.52 547
16492.73 566
16493.94 534
16495.15 525
16496.36 547
16497.57 543
16498.79 548
16500.00 537
16501.21 571
16502.42 542
16503.63 555
16504.85 537
16506.06 537
16507.27 546
16508.48 562
16509.69 570
16510.91 566
16512.12 595
16513.33 558
16514.54 544
16515.76 523
16516.97 562
16518.18 557
16519.39 565
16520.60 564
16521.82 568
16523.03 539
16524.24 517
16525.46 581
16526.67 581
16527.88 569
16529.09 558
16530.31 571
16531.52 542
16532.73 549
16533.95 563
16535.16 574
16536.37 577
16537.58 592
16538.80 571
16540.01 568
16541.22 575
16542.44 593
16543.65 570
16544.86 566
16546.08 584
16547.29 597
16548.50 591
16549.72 563
16550.93 572
16552.15 561
16553.36 599
16554.57 603
16555.79 593
16557.00 570
16558.21 558
16559.43 583
16560.64 569
16561.86 593
16563.07 589
16564.28 604
16565.50 576
16566.71 581
16567.93 570
16569.14 563
16570.36 564
16571.57 582
16572.78 581
16574.00 596
16575.21 591
16576.43 563
16577.64 595
16578.86 586
16580.07 593
16581.29 597
16582.50 601
16583.72 589
16584.93 604
16586.15 569
16587.36 597
16588.58 591
16589.79 577
16591.01 588
16592.22 578
16593.44 567
16594.65 567
16595.87 597
16597.08 590
16598.30 577
16599.51 596
16600.73 602
16601.94 616
16603.16 610
16604.37 599
16605.59 574
16606.81 583
16608.02 548
16609.24 584
16610.45 569
16611.67 553
16612.89 562
16614.10 556
16615.32 570
16616.53 586
16617.75 578
16618.97 567
16620.18 547
16621.40 544
16622.61 568
16623.83 546
16625.05 558
16626.26 555
16627.48 562
16628.70 549
16629.91 557
16631.13 587
16632.35 556
16633.56 532
16634.78 523
16636.00 527
16637.21 540
16638.43 573
16639.65 555
16640.86 530
16642.08 544
16643.30 519
16644.51 547
16645.73 553
16646.95 551
16648.17 553
16649.38 561
16650.60 549
16651.82 521
16653.03 536
16654.25 569
16655.47 521
16656.69 537
16657.90 566
16659.12 548
16660.34 524
16661.56 529
16662.77 529
16663.99 551
16665.21 543
16666.43 557
16667.65 556
16668.86 522
16670.08 524
16671.30 532
16672.52 549
16673.74 514
16674.95 531
16676.17 540
16677.39 542
16678.61 516
16679.83 548
16681.05 539
16682.26 521
16683.48 533
16684.70 538
16685.92 516
16687.14 515
16688.36 506
16689.58 512
16690.79 518
16692.01 517
16693.23 529
16694.45 548
16695.67 526
16696.89 523
16698.11 509
16699.33 548
16700.55 556
16701.76 526
16702.98 512
16704.20 533
16705.42 537
16706.64 535
16707.86 542
16709.08 543
16710.30 553
16711.52 554
16712.74 525
16713.96 544
16715.18 559
16716.40 572
16717.62 551
16718.84 559
16720.06 540
16721.28 532
16722.50 537
16723.72 533
16724.94 511
16726.16 540
16727.38 513
16728.60 547
16729.82 514
16731.04 517
16732.26 528
16733.48 550
16734.70 545
16735.92 518
16737.14 537
16738.36 552
16739.58 516
16740.80 552
16742.02 532
16743.24 542
16744.46 569
16745.68 553
16746.90 539
16748.12 565
16749.35 565
16750.57 551
16751.79 513
16753.01 562
16754.23 522
16755.45 541
16756.67 558
16757.89 519
16759.11 575
16760.33 522
16761.56 552
16762.78 553
16764.00 561
16765.22 568
16766.44 595
16767.66 566
16768.88 555
16770.11 557
16771.33 529
16772.55 579
16773.77 576
16774.99 590
16776.22 556
16777.44 566
16778.66 583
16779.88 547
16781.10 566
16782.33 572
16783.55 549
16784.77 536
16785.99 593
16787.21 580
16788.44 585
16789.66 595
16790.88 571
16792.10 568
16793.33 596
16794.55 583
16795.77 548
16796.99 553
16798.22 591
16799.44 593
16800.66 581
16801.88 542
16803.11 536
16804.33 595
16805.55 590
16806.78 584
16808.00 597
16809.22 602
16810.44 618
16811.67 650
16812.89 603
16814.11 637
16815.34 628
16816.56 619
16817.78 629
16819.01 630
16820.23 634
16821.45 620
16822.68 657
16823.90 647
16825.13 637
16826.35 671
16827.57 649
16828.80 665
16830.02 632
16831.24 644
16832.47 666
16833.69 707
16834.92 711
16836.14 655
16837.36 700
16838.59 680
16839.81 686
16841.04 714
16842.26 724
16843.48 748
16844.71 733
16845.93 764
16847.16 736
16848.38 747
16849.61 762
16850.83 747
16852.06 752
16853.28 747
16854.51 797
16855.73 714
16856.95 746
16858.18 778
16859.40 750
16860.63 779
16861.85 835
16863.08 808
16864.30 814
16865.53 818
16866.75 822
16867.98 841
16869.21 875
16870.43 881
16871.66 859
16872.88 871
16874.11 872
16875.33 917
16876.56 906
16877.78 889
16879.01 914
16880.23 925
16881.46 920
16882.69 933
16883.91 907
16885.14 910
16886.36 907
16887.59 901
16888.81 910
16890.04 956
16891.27 948
16892.49 928
16893.72 889
16894.94 867
16896.17 892
16897.40 895
16898.62 881
16899.85 874
16901.08 886
16902.30 851
16903.53 864
16904.76 847
16905.98 839
16907.21 839
16908.44 856
16909.66 819
16910.89 799
16912.12 807
16913.34 837
16914.57 806
16915.80 769
16917.02 817
16918.25 775
16919.48 773
16920.70 746
16921.93 745
16923.16 736
16924.39 714
16925.61 748
16926.84 736
16928.07 692
16929.30 703
16930.52 725
16931.75 694
16932.98 734
16934.21 712
16935.43 708
16936.66 706
16937.89 688
16939.12 675
16940.34 656
16941.57 662
16942.80 690
16944.03 670
16945.26 650
16946.48 646
16947.71 675
16948.94 679
16950.17 644
16951.40 675
16952.62 675
16953.85 644
16955.08 609
16956.31 627
16957.54 601
16958.77 632
16959.99 606
16961.22 623
16962.45 610
16963.68 647
16964.91 630
16966.14 615
16967.37 592
16968.60 589
16969.82 598
16971.05 601
16972.28 617
16973.51 581
16974.74 632
16975.97 631
16977.20 595
16978.43 585
16979.66 598
16980.89 581
16982.11 599
16983.34 612
16984.57 600
16985.80 596
16987.03 604
16988.26 609
16989.49 598
16990.72 577
16991.95 615
16993.18 586
16994.41 568
16995.64 608
16996.87 600
16998.10 596
16999.33 567
17000.56 567
17001.79 567
17003.02 604
17004.25 546
17005.48 554
17006.71 566
17007.94 556
17009.17 560
17010.40 574
17011.63 591
17012.86 553
17014.09 573
17015.32 592
17016.55 580
17017.78 579
17019.01 587
17020.25 565
17021.48 571
17022.71 574
17023.94 544
17025.17 604
17026.40 582
17027.63 554
17028.86 574
17030.09 562
17031.32 573
17032.55 568
17033.79 543
17035.02 589
17036.25 555
17037.48 569
17038.71 551
17039.94 577
17041.17 532
17042.41 559
17043.64 561
17044.87 553
17046.10 558
17047.33 571
17048.56 554
17049.80 558
17051.03 542
17052.26 563
17053.49 544
17054.72 549
17055.95 555
17057.19 526
17058.42 528
17059.65 536
17060.88 510
17062.12 543
17063.35 543
17064.58 540
17065.81 552
17067.04 565
17068.28 537
17069.51 526
17070.74 538
17071.97 518
17073.21 550
17074.44 527
17075.67 540
17076.90 545
17078.14 505
17079.37 503
17080.60 523
17081.84 516
17083.07 514
17084.30 509
17085.54 480
17086.77 496
17088.00 498
17089.23 490
17090.47 498
17091.70 503
17092.93 497
17094.17 496
17095.40 471
17096.63 485
17097.87 457
17099.10 502
17100.34 488
17101.57 449
17102.80 470
17104.04 509
17105.27 489
17106.50 473
17107.74 442
17108.97 478
17110.21 447
17111.44 476
17112.67 470
17113.91 486
17115.14 468
17116.38 464
17117.61 481
17118.84 463
17120.08 447
17121.31 438
17122.55 460
17123.78 481
17125.02 465
17126.25 484
17127.48 458
17128.72 463
17129.95 444
17131.19 440
17132.42 455
17133.66 445
17134.89 442
17136.13 448
17137.36 469
17138.60 401
17139.83 441
17141.07 465
17142.30 448
17143.54 474
17144.77 469
17146.01 465
17147.24 473
17148.48 440
17149.71 431
17150.95 455
17152.19 455
17153.42 468
17154.66 427
17155.89 437
17157.13 446
17158.36 428
17159.60 440
17160.83 438
17162.07 438
17163.31 456
17164.54 449
17165.78 466
17167.01 457
17168.25 423
17169.49 462
17170.72 424
17171.96 446
17173.19 456
17174.43 436
17175.67 428
17176.90 445
17178.14 458
17179.38 443
17180.61 447
17181.85 436
17183.09 468
17184.32 450
17185.56 455
17186.80 436
17188.03 446
17189.27 458
17190.51 420
17191.74 441
17192.98 457
17194.22 448
17195.45 429
17196.69 435
17197.93 474
17199.16 440
17200.40 423
17201.64 382
17202.88 426
17204.11 431
17205.35 436
17206.59 442
17207.83 447
17209.06 440
17210.30 421
17211.54 449
17212.78 435
17214.01 412
17215.25 461
17216.49 436
17217.73 411
17218.96 408
17220.20 462
17221.44 485
17222.68 444
17223.92 428
17225.15 435
17226.39 438
17227.63 436
17228.87 451
17230.11 438
17231.35 435
17232.58 467
17233.82 457
17235.06 473
17236.30 448
17237.54 473
17238.78 466
17240.01 421
17241.25 409
17242.49 437
17243.73 458
17244.97 456
17246.21 443
17247.45 482
17248.69 452
17249.93 478
17251.16 500
17252.40 463
17253.64 454
17254.88 476
17256.12 449
17257.36 485
17258.60 434
17259.84 489
17261.08 469
17262.32 495
17263.56 448
17264.80 451
17266.04 480
17267.28 447
17268.51 470
17269.75 489
17270.99 455
17272.23 450
17273.47 486
17274.71 528
17275.95 482
17277.19 474
17278.43 468
17279.67 461
17280.91 489
17282.15 485
17283.39 501
17284.63 493
17285.87 468
17287.11 528
17288.35 509
17289.60 509
17290.84 502
17292.08 497
17293.32 497
17294.56 507
17295.80 487
17297.04 493
17298.28 477
17299.52 441
17300.76 496
17302.00 480
17303.24 464
17304.48 494
17305.72 486
17306.96 491
17308.21 486
17309.45 479
17310.69 473
17311.93 458
17313.17 458
17314.41 495
17315.65 478
17316.89 438
17318.14 455
17319.38 480
17320.62 495
17321.86 424
17323.10 465
17324.34 473
17325.59 446
17326.83 428
17328.07 455
17329.31 422
17330.55 448
17331.79 424
17333.04 408
17334.28 419
17335.52 436
17336.76 443
17338.00 419
17339.25 460
17340.49 405
17341.73 456
17342.97 430
17344.22 447
17345.46 407
17346.70 410
17347.94 405
17349.19 414
17350.43 435
17351.67 428
17352.91 447
17354.16 441
17355.40 393
17356.64 397
17357.88 410
17359.13 400
17360.37 413
17361.61 406
17362.86 440
17364.10 418
17365.34 401
17366.58 433
17367.83 416
17369.07 445
17370.31 420
17371.56 408
17372.80 431
17374.04 417
17375.29 440
17376.53 413
17377.78 437
17379.02 445
17380.26 434
17381.51 448
17382.75 424
17383.99 438
17385.24 430
17386.48 417
17387.72 439
17388.97 441
17390.21 425
17391.46 403
17392.70 422
17393.94 427
17395.19 417
17396.43 434
17397.68 410
17398.92 442
17400.17 467
17401.41 423
17402.65 468
17403.90 441
17405.14 431
17406.39 433
17407.63 424
17408.88 439
17410.12 446
17411.37 438
17412.61 434
17413.86 461
17415.10 416
17416.35 457
17417.59 448
17418.84 433
17420.08 437
17421.33 436
17422.57 433
17423.82 456
17425.06 443
17426.31 419
17427.55 436
17428.80 417
17430.04 457
17431.29 434
17432.53 437
17433.78 427
17435.03 442
17436.27 456
17437.52 465
17438.76 422
17440.01 472
17441.25 428
17442.50 428
17443.75 458
17444.99 453
17446.24 446
17447.48 435
17448.73 435
17449.98 461
17451.22 447
17452.47 432
17453.71 457
17454.96 419
17456.21 441
17457.45 449
17458.70 449
17459.95 402
17461.19 425
17462.44 447
17463.69 428
17464.93 419
17466.18 408
17467.43 441
17468.67 433
17469.92 455
17471.17 452
17472.41 449
17473.66 468
17474.91 450
17476.15 480
17477.40 458
17478.65 446
17479.90 448
17481.14 464
17482.39 474
17483.64 464
17484.88 431
17486.13 461
17487.38 441
17488.63 481
17489.87 431
17491.12 445
17492.37 453
17493.62 437
17494.86 447
17496.11 459
17497.36 454
17498.61 446
17499.86 464
17501.10 448
17502.35 452
17503.60 455
17504.85 452
17506.10 463
17507.34 448
17508.59 436
17509.84 462
17511.09 458
17512.34 440
17513.59 465
17514.83 453
17516.08 438
17517.33 446
17518.58 478
17519.83 447
17521.08 449
17522.33 445
17523.57 467
17524.82 479
17526.07 461
17527.32 478
17528.57 469
17529.82 441
17531.07 451
17532.32 455
17533.57 471
17534.82 443
17536.06 449
17537.31 439
17538.56 461
17539.81 453
17541.06 435
17542.31 454
17543.56 475
17544.81 462
17546.06 451
17547.31 477
17548.56 457
17549.81 445
17551.06 469
17552.31 494
17553.56 483
17554.81 462
17556.06 503
17557.31 475
17558.56 479
17559.81 448
17561.06 477
17562.31 474
17563.56 494
17564.81 461
17566.06 481
17567.31 495
17568.56 503
17569.81 489
17571.06 484
17572.31 477
17573.56 451
17574.81 490
17576.06 507
17577.31 467
17578.56 470
17579.81 487
17581.06 492
17582.31 491
17583.57 478
17584.82 486
17586.07 473
17587.32 463
17588.57 495
17589.82 489
17591.07 490
17592.32 498
17593.57 477
17594.83 502
17596.08 503
17597.33 485
17598.58 492
17599.83 488
17601.08 495
17602.33 503
17603.59 524
17604.84 497
17606.09 516
17607.34 515
17608.59 510
17609.84 511
17611.10 503
17612.35 475
17613.60 493
17614.85 487
17616.10 507
17617.36 529
17618.61 528
17619.86 483
17621.11 515
17622.36 520
17623.62 478
17624.87 503
17626.12 473
17627.37 483
17628.63 488
17629.88 516
17631.13 512
17632.38 477
17633.64 513
17634.89 504
17636.14 497
17637.39 508
17638.65 492
17639.90 483
17641.15 551
17642.41 521
17643.66 490
17644.91 532
17646.17 527
17647.42 522
17648.67 487
17649.92 523
17651.18 514
17652.43 488
17653.68 533
17654.94 540
17656.19 480
17657.44 499
17658.70 495
17659.95 514
17661.21 505
17662.46 496
17663.71 492
17664.97 479
17666.22 496
17667.47 497
17668.73 518
17669.98 481
17671.24 474
17672.49 497
17673.74 515
17675.00 452
17676.25 454
17677.51 460
17678.76 505
17680.02 503
17681.27 479
17682.52 467
17683.78 472
17685.03 478
17686.29 482
17687.54 455
17688.80 435
17690.05 490
17691.31 480
17692.56 464
17693.82 454
17695.07 464
17696.32 450
17697.58 467
17698.83 437
17700.09 434
17701.34 436
17702.60 433
17703.86 429
17705.11 444
17706.37 463
17707.62 478
17708.88 459
17710.13 438
17711.39 456
17712.64 468
17713.90 467
17715.15 447
17716.41 491
17717.66 447
17718.92 449
17720.18 437
17721.43 452
17722.69 466
17723.94 475
17725.20 474
17726.45 466
17727.71 473
17728.97 472
17730.22 514
17731.48 462
17732.74 441
17733.99 443
17735.25 476
17736.50 449
17737.76 493
17739.02 480
17740.27 493
17741.53 472
17742.79 452
17744.04 476
17745.30 480
17746.56 480
17747.81 488
17749.07 473
17750.33 456
17751.58 454
17752.84 482
17754.10 464
17755.35 445
17756.61 486
17757.87 471
17759.12 465
17760.38 459
17761.64 476
17762.90 440
17764.15 481
17765.41 466
17766.67 469
17767.93 481
17769.18 439
17770.44 457
17771.70 480
17772.96 450
17774.21 438
17775.47 492
17776.73 488
17777.99 490
17779.24 472
17780.50 470
17781.76 478
17783.02 464
17784.28 447
17785.53 447
17786.79 446
17788.05 470
17789.31 476
17790.57 453
17791.82 477
17793.08 441
17794.34 449
17795.60 458
17796.86 445
17798.12 422
17799.37 434
17800.63 462
17801.89 441
17803.15 442
17804.41 450
17805.67 435
17806.93 415
17808.19 416
17809.44 438
17810.70 443
17811.96 406
17813.22 401
17814.48 419
17815.74 431
17817.00 395
17818.26 405
17819.52 410
17820.78 438
17822.04 433
17823.29 396
17824.55 389
17825.81 429
17827.07 389
17828.33 433
17829.59 428
17830.85 400
17832.11 392
17833.37 420
17834.63 405
17835.89 385
17837.15 387
17838.41 393
17839.67 409
17840.93 385
17842.19 403
17843.45 402
17844.71 375
17845.97 392
17847.23 359
17848.49 408
17849.75 383
17851.01 383
17852.27 382
17853.53 392
17854.79 370
17856.05 393
17857.31 369
17858.57 380
17859.84 348
17861.10 378
17862.36 401
17863.62 361
17864.88 367
17866.14 379
17867.40 416
17868.66 373
17869.92 359
17871.18 386
17872.44 396
17873.71 394
17874.97 393
17876.23 380
17877.49 381
17878.75 373
17880.01 395
17881.27 384
17882.53 387
17883.80 382
17885.06 389
17886.32 382
17887.58 374
17888.84 387
17890.10 384
17891.37 394
17892.63 375
17893.89 366
17895.15 348
17896.41 384
17897.67 357
17898.94 393
17900.20 373
17901.46 381
17902.72 368
17903.99 394
17905.25 406
17906.51 396
17907.77 375
17909.03 367
17910.30 381
17911.56 371
17912.82 399
17914.08 384
17915.35 379
17916.61 350
17917.87 379
17919.14 365
17920.40 360
17921.66 351
17922.92 397
17924.19 378
17925.45 354
17926.71 344
17927.98 403
17929.24 365
17930.50 358
17931.76 361
17933.03 364
17934.29 363
17935.55 369
17936.82 377
17938.08 356
17939.34 363
17940.61 352
17941.87 379
17943.14 351
17944.40 352
17945.66 371
17946.93 376
17948.19 366
17949.45 346
17950.72 340
17951.98 319
17953.25 357
17954.51 348
17955.77 377
17957.04 342
17958.30 381
17959.57 364
17960.83 350
17962.09 357
17963.36 364
17964.62 336
17965.89 349
17967.15 382
17968.42 335
17969.68 356
17970.95 329
17972.21 380
17973.47 377
17974.74 358
17976.00 346
17977.27 337
17978.53 376
17979.80 359
17981.06 347
17982.33 343
17983.59 338
17984.86 372
17986.12 375
17987.39 351
17988.65 366
17989.92 355
17991.18 369
17992.45 320
17993.71 383
17994.98 323
17996.25 374
17997.51 351
17998.78 355
18000.04 332
18001.31 347
18002.57 364
18003.84 380
18005.10 354
18006.37 347
18007.64 335
18008.90 354
18010.17 372
18011.43 343
18012.70 348
18013.97 366
18015.23 386
18016.50 359
18017.76 381
18019.03 354
18020.30 388
18021.56 374
18022.83 338
18024.10 332
18025.36 353
18026.63 375
18027.90 343
18029.16 345
18030.43 325
18031.70 371
18032.96 349
18034.23 367
18035.50 357
18036.76 381
18038.03 351
18039.30 339
18040.56 351
18041.83 361
18043.10 357
18044.37 371
18045.63 364
18046.90 355
18048.17 333
18049.43 350
18050.70 354
18051.97 344
18053.24 379
18054.50 354
18055.77 358
18057.04 341
18058.31 372
18059.57 335
18060.84 361
18062.11 367
18063.38 364
18064.65 360
18065.91 345
18067.18 376
18068.45 355
18069.72 336
18070.98 333
18072.25 354
18073.52 375
18074.79 376
18076.06 325
18077.33 350
18078.59 373
18079.86 388
18081.13 331
18082.40 338
18083.67 355
18084.94 384
18086.21 368
18087.47 348
18088.74 347
18090.01 360
18091.28 368
18092.55 356
18093.82 371
18095.09 361
18096.36 375
18097.62 367
18098.89 371
18100.16 350
18101.43 369
18102.70 393
18103.97 358
18105.24 355
18106.51 359
18107.78 366
18109.05 368
18110.32 359
18111.59 335
18112.86 359
18114.13 378
18115.40 367
18116.66 344
18117.93 375
18119.20 344
18120.47 349
18121.74 354
18123.01 372
18124.28 353
18125.55 360
18126.82 369
18128.09 342
18129.36 362
18130.63 349
18131.90 373
18133.17 361
18134.44 349
18135.71 360
18136.99 361
18138.26 371
18139.53 347
18140.80 354
18142.07 333
18143.34 347
18144.61 332
18145.88 348
18147.15 311
18148.42 320
18149.69 354
18150.96 356
18152.23 353
18153.50 360
18154.78 338
18156.05 355
18157.32 349
18158.59 359
18159.86 341
18161.13 341
18162.40 328
18163.67 329
18164.94 339
18166.22 325
18167.49 352
18168.76 335
18170.03 360
18171.30 343
18172.57 348
18173.85 324
18175.12 326
18176.39 322
18177.66 350
18178.93 362
18180.20 327
18181.48 312
18182.75 323
18184.02 324
18185.29 317
18186.56 353
18187.84 313
18189.11 320
18190.38 344
18191.65 339
18192.93 329
18194.20 329
18195.47 333
18196.74 341
18198.02 352
18199.29 324
18200.56 358
18201.83 336
18203.11 357
18204.38 345
18205.65 337
18206.92 348
18208.20 337
18209.47 336
18210.74 356
18212.02 327
18213.29 333
18214.56 347
18215.84 350
18217.11 332
18218.38 337
18219.65 323
18220.93 330
18222.20 353
18223.47 333
18224.75 333
18226.02 328
18227.30 362
18228.57 352
18229.84 338
18231.12 339
18232.39 326
18233.66 349
18234.94 340
18236.21 351
18237.48 340
18238.76 354
18240.03 325
18241.31 328
18242.58 292
18243.86 338
18245.13 365
18246.40 356
18247.68 349
18248.95 322
18250.23 355
18251.50 342
18252.77 343
18254.05 336
18255.32 348
18256.60 361
18257.87 365
18259.15 348
18260.42 343
18261.70 321
18262.97 329
18264.25 353
18265.52 335
18266.80 350
18268.07 336
18269.35 338
18270.62 353
18271.90 352
18273.17 344
18274.45 341
18275.72 350
18277.00 357
18278.27 339
18279.55 363
18280.82 355
18282.10 378
18283.37 348
18284.65 356
18285.93 337
18287.20 338
18288.48 341
18289.75 351
18291.03 340
18292.30 329
18293.58 321
18294.86 340
18296.13 327
18297.41 314
18298.68 326
18299.96 314
18301.24 344
18302.51 342
18303.79 328
18305.06 351
18306.34 351
18307.62 353
18308.89 358
18310.17 366
18311.45 328
18312.72 327
18314.00 329
18315.28 330
18316.55 326
18317.83 304
18319.11 336
18320.38 346
18321.66 363
18322.94 328
18324.21 330
18325.49 325
18326.77 347
18328.04 325
18329.32 347
18330.60 330
18331.88 356
18333.15 357
18334.43 347
18335.71 348
18336.98 316
18338.26 311
18339.54 322
18340.82 343
18342.09 332
18343.37 322
18344.65 312
18345.93 317
18347.20 338
18348.48 318
18349.76 337
18351.04 292
18352.32 301
18353.59 324
18354.87 322
18356.15 317
18357.43 307
18358.71 369
18359.98 344
18361.26 341
18362.54 320
18363.82 345
18365.10 341
18366.38 326
18367.65 324
18368.93 315
18370.21 330
18371.49 347
18372.77 324
18374.05 334
18375.33 318
18376.60 340
18377.88 333
18379.16 309
18380.44 324
18381.72 304
18383.00 352
18384.28 350
18385.56 340
18386.84 323
18388.11 324
18389.39 325
18390.67 335
18391.95 313
18393.23 328
18394.51 352
18395.79 357
18397.07 329
18398.35 308
18399.63 328
18400.91 337
18402.19 332
18403.47 319
18404.75 321
18406.03 352
18407.31 316
18408.59 328
18409.87 322
18411.15 346
18412.43 321
18413.71 352
18414.99 331
18416.27 329
18417.55 313
18418.83 330
18420.11 337
18421.39 324
18422.67 319
18423.95 334
18425.23 341
18426.51 311
18427.79 302
18429.07 321
18430.35 311
18431.63 299
18432.91 322
18434.19 315
18435.47 338
18436.75 348
18438.04 336
18439.32 317
18440.60 318
18441.88 345
18443.16 323
18444.44 332
18445.72 339
18447.00 355
18448.28 328
18449.57 304
18450.85 295
18452.13 345
18453.41 347
18454.69 350
18455.97 342
18457.25 334
18458.54 314
18459.82 351
18461.10 349
18462.38 328
18463.66 326
18464.94 325
18466.23 333
18467.51 323
18468.79 329
18470.07 318
18471.35 333
18472.64 323
18473.92 320
18475.20 316
18476.48 320
18477.76 319
18479.05 344
18480.33 316
18481.61 326
18482.89 323
18484.18 327
18485.46 319
18486.74 310
18488.02 309
18489.31 330
18490.59 333
18491.87 323
18493.15 339
18494.44 327
18495.72 343
18497.00 321
18498.29 328
18499.57 336
18500.85 317
18502.13 345
18503.42 346
18504.70 346
18505.98 331
18507.27 340
18508.55 350
18509.83 343
18511.12 340
18512.40 346
18513.68 337
18514.97 345
18516.25 312
18517.54 346
18518.82 333
18520.10 347
18521.39 336
18522.67 341
18523.95 338
18525.24 335
18526.52 338
18527.81 346
18529.09 351
18530.37 352
18531.66 362
18532.94 354
18534.23 367
18535.51 330
18536.79 366
18538.08 358
18539.36 326
18540.65 336
18541.93 348
18543.22 352
18544.50 353
18545.79 343
18547.07 336
18548.36 347
18549.64 343
18550.92 389
18552.21 344
18553.49 367
18554.78 309
18556.06 371
18557.35 366
18558.63 368
18559.92 361
18561.20 392
18562.49 355
18563.77 392
18565.06 348
18566.35 358
18567.63 381
18568.92 383
18570.20 350
18571.49 348
18572.77 396
18574.06 382
18575.34 361
18576.63 353
18577.92 383
18579.20 361
18580.49 418
18581.77 402
18583.06 392
18584.34 406
18585.63 380
18586.92 394
18588.20 411
18589.49 380
18590.77 390
18592.06 415
18593.35 374
18594.63 396
18595.92 365
18597.21 375
18598.49 389
18599.78 402
18601.07 386
18602.35 393
18603.64 393
18604.93 370
18606.21 351
18607.50 375
18608.79 384
18610.07 374
18611.36 402
18612.65 363
18613.93 398
18615.22 398
18616.51 402
18617.79 378
18619.08 402
18620.37 404
18621.66 405
18622.94 415
18624.23 403
18625.52 383
18626.80 369
18628.09 404
18629.38 370
18630.67 418
18631.95 392
18633.24 409
18634.53 407
18635.82 375
18637.11 397
18638.39 409
18639.68 392
18640.97 399
18642.26 393
18643.54 388
18644.83 356
18646.12 378
18647.41 403
18648.70 380
18649.99 386
18651.27 363
18652.56 351
18653.85 335
18655.14 364
18656.43 353
18657.72 405
18659.00 352
18660.29 354
18661.58 333
18662.87 339
18664.16 339
18665.45 331
18666.74 312
18668.02 336
18669.31 344
18670.60 328
18671.89 351
18673.18 315
18674.47 349
18675.76 330
18677.05 357
18678.34 343
18679.63 319
18680.92 332
18682.20 335
18683.49 317
18684.78 335
18686.07 334
18687.36 321
18688.65 332
18689.94 330
18691.23 337
18692.52 331
18693.81 320
18695.10 345
18696.39 357
18697.68 331
18698.97 335
18700.26 326
18701.55 350
18702.84 299
18704.13 330
18705.42 319
18706.71 336
18708.00 334
18709.29 323
18710.58 299
18711.87 307
18713.16 338
18714.45 319
18715.74 333
18717.03 298
18718.32 341
18719.61 312
18720.90 324
18722.20 289
18723.49 316
18724.78 306
18726.07 337
18727.36 307
18728.65 326
18729.94 312
18731.23 303
18732.52 340
18733.81 323
18735.10 354
18736.40 316
18737.69 310
18738.98 307
18740.27 313
18741.56 298
18742.85 330
18744.14 324
18745.43 314
18746.73 311
18748.02 302
18749.31 326
18750.60 318
18751.89 318
18753.18 300
18754.48 322
18755.77 317
18757.06 311
18758.35 279
18759.64 335
18760.94 295
18762.23 318
18763.52 296
18764.81 317
18766.10 339
18767.40 283
18768.69 306
18769.98 321
18771.27 307
18772.57 300
18773.86 306
18775.15 289
18776.44 332
18777.74 305
18779.03 299
18780.32 289
18781.61 300
18782.91 290
18784.20 291
18785.49 303
18786.79 283
18788.08 260
18789.37 297
18790.66 280
18791.96 279
18793.25 336
18794.54 302
18795.84 299
18797.13 270
18798.42 324
18799.72 295
18801.01 294
18802.30 324
18803.60 311
18804.89 292
18806.18 314
18807.48 316
18808.77 309
18810.07 294
18811.36 301
18812.65 297
18813.95 303
18815.24 305
18816.53 288
18817.83 288
18819.12 300
18820.42 258
18821.71 305
18823.00 323
18824.30 302
18825.59 296
18826.89 277
18828.18 285
18829.48 303
18830.77 289
18832.07 307
18833.36 297
18834.65 299
18835.95 285
18837.24 298
18838.54 278
18839.83 298
18841.13 284
18842.42 296
18843.72 276
18845.01 280
18846.31 278
18847.60 276
18848.90 299
18850.19 292
18851.49 281
18852.78 271
18854.08 276
18855.37 286
18856.67 286
18857.96 290
18859.26 297
18860.55 296
18861.85 323
18863.15 278
18864.44 285
18865.74 299
18867.03 306
18868.33 307
18869.62 299
18870.92 283
18872.22 310
18873.51 290
18874.81 275
18876.10 279
18877.40 259
18878.70 280
18879.99 294
18881.29 286
18882.58 268
18883.88 304
18885.18 293
18886.47 305
18887.77 270
18889.07 262
18890.36 275
18891.66 283
18892.95 295
18894.25 281
18895.55 262
18896.84 253
18898.14 263
18899.44 274
18900.73 290
18902.03 279
18903.33 288
18904.63 287
18905.92 289
18907.22 281
18908.52 269
18909.81 290
18911.11 267
18912.41 266
18913.71 283
18915.00 284
18916.30 245
18917.60 276
18918.89 283
18920.19 276
18921.49 266
18922.79 267
18924.09 265
18925.38 294
18926.68 289
18927.98 255
18929.28 285
18930.57 286
18931.87 299
18933.17 297
18934.47 299
18935.77 291
18937.06 297
18938.36 274
18939.66 257
18940.96 276
18942.26 259
18943.55 255
18944.85 272
18946.15 284
18947.45 238
18948.75 270
18950.05 282
18951.35 259
18952.64 271
18953.94 304
18955.24 278
18956.54 265
18957.84 282
18959.14 279
18960.44 272
18961.74 277
18963.03 262
18964.33 286
18965.63 255
18966.93 239
18968.23 264
18969.53 259
18970.83 277
18972.13 285
18973.43 288
18974.73 259
18976.03 264
18977.33 281
18978.62 273
18979.92 267
18981.22 259
18982.52 286
18983.82 275
18985.12 255
18986.42 248
18987.72 263
18989.02 285
18990.32 262
18991.62 269
18992.92 288
18994.22 259
18995.52 251
18996.82 262
18998.12 269
18999.42 257
19000.72 284
19002.02 267
19003.32 267
19004.62 261
19005.92 282
19007.22 270
19008.53 317
19009.83 258
19011.13 256
19012.43 267
19013.73 300
19015.03 252
19016.33 266
19017.63 248
19018.93 261
19020.23 285
19021.53 292
19022.83 258
19024.13 271
19025.44 278
19026.74 268
19028.04 301
19029.34 287
19030.64 278
19031.94 279
19033.24 292
19034.54 257
19035.85 268
19037.15 253
19038.45 276
19039.75 271
19041.05 258
19042.35 260
19043.66 249
19044.96 289
19046.26 287
19047.56 289
19048.86 283
19050.16 255
19051.47 293
19052.77 242
19054.07 225
19055.37 279
19056.67 275
19057.98 269
19059.28 249
19060.58 253
19061.88 264
19063.19 271
19064.49 259
19065.79 255
19067.09 237
19068.40 242
19069.70 269
19071.00 290
19072.30 271
19073.61 227
19074.91 283
19076.21 287
19077.52 280
19078.82 295
19080.12 274
19081.42 286
19082.73 271
19084.03 295
19085.33 284
19086.64 286
19087.94 274
19089.24 276
19090.55 280
19091.85 268
19093.15 259
19094.46 272
19095.76 318
19097.06 292
19098.37 287
19099.67 282
19100.97 288
19102.28 283
19103.58 268
19104.89 283
19106.19 288
19107.49 276
19108.80 295
19110.10 268
19111.40 290
19112.71 271
19114.01 276
19115.32 272
19116.62 262
19117.93 301
19119.23 309
19120.53 291
19121.84 279
19123.14 287
19124.45 270
19125.75 285
19127.06 273
19128.36 283
19129.67 277
19130.97 269
19132.28 267
19133.58 276
19134.88 287
19136.19 260
19137.49 284
19138.80 307
19140.10 269
19141.41 261
19142.71 254
19144.02 277
19145.32 271
19146.63 286
19147.94 275
19149.24 276
19150.55 269
19151.85 257
19153.16 272
19154.46 277
19155.77 279
19157.07 246
19158.38 283
19159.68 265
19160.99 261
19162.30 277
19163.60 266
19164.91 254
19166.21 274
19167.52 250
19168.83 255
19170.13 263
19171.44 259
19172.74 255
19174.05 278
19175.36 266
19176.66 241
19177.97 277
19179.27 255
19180.58 268
19181.89 272
19183.19 254
19184.50 255
19185.81 257
19187.11 281
19188.42 260
19189.73 259
19191.03 256
19192.34 263
19193.65 263
19194.95 262
19196.26 254
19197.57 272
19198.87 236
19200.18 259
19201.49 248
19202.80 266
19204.10 255
19205.41 266
19206.72 249
19208.03 260
19209.33 257
19210.64 276
19211.95 273
19213.25 291
19214.56 277
19215.87 284
19217.18 258
19218.49 249
19219.79 237
19221.10 253
19222.41 254
19223.72 253
19225.02 242
19226.33 256
19227.64 248
19228.95 278
19230.26 250
19231.56 251
19232.87 270
19234.18 259
19235.49 267
19236.80 255
19238.11 256
19239.41 257
19240.72 244
19242.03 242
19243.34 292
19244.65 260
19245.96 220
19247.26 258
19248.57 260
19249.88 255
19251.19 256
19252.50 280
19253.81 264
19255.12 246
19256.43 251
19257.74 274
19259.04 268
19260.35 275
19261.66 259
19262.97 244
19264.28 248
19265.59 247
19266.90 287
19268.21 258
19269.52 261
19270.83 259
19272.14 272
19273.45 257
19274.76 244
19276.07 265
19277.38 257
19278.69 246
19279.99 268
19281.30 261
19282.61 257
19283.92 249
19285.23 247
19286.54 264
19287.85 266
19289.16 240
19290.47 244
19291.78 256
19293.09 243
19294.40 240
19295.72 246
19297.03 243
19298.34 248
19299.65 271
19300.96 258
19302.27 256
19303.58 252
19304.89 234
19306.20 229
19307.51 237
19308.82 259
19310.13 260
19311.44 279
19312.75 267
19314.06 255
19315.37 252
19316.69 247
19318.00 253
19319.31 249
19320.62 250
19321.93 243
19323.24 267
19324.55 244
19325.86 262
19327.18 246
19328.49 239
19329.80 249
19331.11 240
19332.42 259
19333.73 252
19335.04 253
19336.36 244
19337.67 249
19338.98 249
19340.29 256
19341.60 247
19342.91 242
19344.23 265
19345.54 284
19346.85 260
19348.16 233
19349.47 235
19350.79 249
19352.10 257
19353.41 270
19354.72 268
19356.04 260
19357.35 234
19358.66 265
19359.97 251
19361.29 236
19362.60 245
19363.91 240
19365.22 250
19366.54 264
19367.85 254
19369.16 229
19370.47 269
19371.79 284
19373.10 265
19374.41 259
19375.73 242
19377.04 246
19378.35 246
19379.67 236
19380.98 254
19382.29 236
19383.60 249
19384.92 253
19386.23 231
19387.54 249
19388.86 255
19390.17 275
19391.49 248
19392.80 234
19394.11 261
19395.43 273
19396.74 262
19398.05 257
19399.37 253
19400.68 268
19402.00 244
19403.31 253
19404.62 241
19405.94 256
19407.25 240
19408.57 249
19409.88 255
19411.19 248
19412.51 253
19413.82 270
19415.14 281
19416.45 262
19417.77 235
19419.08 279
19420.39 267
19421.71 256
19423.02 242
19424.34 244
19425.65 268
19426.97 251
19428.28 247
19429.60 261
19430.91 287
19432.23 258
19433.54 259
19434.86 257
19436.17 268
19437.49 268
19438.80 280
19440.12 244
19441.43 265
19442.75 256
19444.06 264
19445.38 257
19446.69 257
19448.01 231
19449.32 266
19450.64 274
19451.96 279
19453.27 243
19454.59 267
19455.90 256
19457.22 242
19458.53 261
19459.85 272
19461.17 240
19462.48 255
19463.80 265
19465.11 265
19466.43 238
19467.75 254
19469.06 248
19470.38 248
19471.69 252
19473.01 247
19474.33 238
19475.64 255
19476.96 244
19478.28 255
19479.59 249
19480.91 244
19482.23 254
19483.54 274
19484.86 266
19486.18 261
19487.49 243
19488.81 288
19490.13 254
19491.44 237
19492.76 230
19494.08 270
19495.39 249
19496.71 243
19498.03 261
19499.35 239
19500.66 234
19501.98 239
19503.30 242
19504.61 270
19505.93 274
19507.25 243
19508.57 260
19509.88 256
19511.20 243
19512.52 254
19513.84 249
19515.15 265
19516.47 263
19517.79 266
19519.11 246
19520.43 249
19521.74 284
19523.06 275
19524.38 262
19525.70 255
19527.02 263
19528.33 271
19529.65 251
19530.97 270
19532.29 259
19533.61 257
19534.93 265
19536.24 282
19537.56 269
19538.88 251
19540.20 258
19541.52 263
19542.84 268
19544.16 258
19545.47 273
19546.79 271
19548.11 287
19549.43 244
19550.75 253
19552.07 265
19553.39 268
19554.71 254
19556.03 246
19557.34 266
19558.66 262
19559.98 270
19561.30 279
19562.62 273
19563.94 273
19565.26 282
19566.58 251
19567.90 276
19569.22 282
19570.54 270
19571.86 272
19573.18 288
19574.50 265
19575.82 267
19577.14 290
19578.46 275
19579.78 256
19581.10 262
19582.42 271
19583.74 259
19585.06 275
19586.38 272
19587.70 291
19589.02 277
19590.34 261
19591.66 254
19592.98 269
19594.30 260
19595.62 263
19596.94 264
19598.26 270
19599.58 254
19600.90 250
19602.22 280
19603.54 287
19604.86 273
19606.18 283
19607.50 273
19608.82 276
19610.15 265
19611.47 265
19612.79 271
19614.11 264
19615.43 278
19616.75 294
19618.07 270
19619.39 287
19620.71 260
19622.04 267
19623.36 285
19624.68 294
19626.00 301
19627.32 298
19628.64 286
19629.96 253
19631.29 254
19632.61 297
19633.93 301
19635.25 271
19636.57 291
19637.89 276
19639.22 280
19640.54 278
19641.86 301
19643.18 258
19644.50 272
19645.83 292
19647.15 273
19648.47 275
19649.79 251
19651.12 263
19652.44 288
19653.76 266
19655.08 268
19656.40 285
19657.73 272
19659.05 271
19660.37 284
19661.70 269
19663.02 279
19664.34 273
19665.66 291
19666.99 295
19668.31 280
19669.63 275
19670.95 257
19672.28 272
19673.60 267
19674.92 273
19676.25 297
19677.57 276
19678.89 243
19680.22 270
19681.54 268
19682.86 256
19684.19 276
19685.51 259
19686.83 265
19688.16 290
19689.48 275
19690.80 253
19692.13 283
19693.45 265
19694.78 289
19696.10 303
19697.42 291
19698.75 261
19700.07 243
19701.39 288
19702.72 279
19704.04 276
19705.37 268
19706.69 301
19708.02 275
19709.34 285
19710.66 258
19711.99 279
19713.31 294
19714.64 288
19715.96 260
19717.29 282
19718.61 262
19719.93 274
19721.26 281
19722.58 262
19723.91 247
19725.23 270
19726.56 279
19727.88 263
19729.21 254
19730.53 285
19731.86 266
19733.18 247
19734.51 268
19735.83 274
19737.16 271
19738.48 253
19739.81 261
19741.13 279
19742.46 268
19743.78 281
19745.11 245
19746.44 257
19747.76 260
19749.09 272
19750.41 284
19751.74 279
19753.06 264
19754.39 242
19755.72 268
19757.04 266
19758.37 266
19759.69 251
19761.02 284
19762.34 263
19763.67 270
19765.00 254
19766.32 272
19767.65 292
19768.98 291
19770.30 258
19771.63 279
19772.95 294
19774.28 281
19775.61 292
19776.93 253
19778.26 254
19779.59 275
19780.91 260
19782.24 266
19783.57 272
19784.89 277
19786.22 258
19787.55 291
19788.87 268
19790.20 283
19791.53 291
19792.86 242
19794.18 276
19795.51 293
19796.84 265
19798.16 266
19799.49 285
19800.82 303
19802.15 255
19803.47 277
19804.80 270
19806.13 291
19807.46 277
19808.78 286
19810.11 287
19811.44 271
19812.77 266
19814.09 293
19815.42 288
19816.75 253
19818.08 265
19819.41 291
19820.73 291
19822.06 302
19823.39 268
19824.72 270
19826.05 303
19827.37 262
19828.70 283
19830.03 287
19831.36 299
19832.69 271
19834.02 276
19835.34 280
19836.67 273
19838.00 249
19839.33 275
19840.66 290
19841.99 266
19843.32 279
19844.64 290
19845.97 259
19847.30 274
19848.63 275
19849.96 260
19851.29 292
19852.62 263
19853.95 281
19855.28 295
19856.60 271
19857.93 272
19859.26 257
19860.59 269
19861.92 285
19863.25 293
19864.58 260
19865.91 272
19867.24 248
19868.57 301
19869.90 245
19871.23 268
19872.56 265
19873.89 291
19875.22 282
19876.55 259
19877.88 240
19879.21 268
19880.54 282
19881.87 272
19883.20 245
19884.53 259
19885.86 260
19887.19 259
19888.52 278
19889.85 265
19891.18 282
19892.51 269
19893.84 264
19895.17 286
19896.50 261
19897.83 265
19899.16 282
19900.49 266
19901.82 247
19903.15 275
19904.48 264
19905.81 254
19907.15 259
19908.48 270
19909.81 250
19911.14 265
19912.47 243
19913.80 267
19915.13 283
19916.46 272
19917.79 253
19919.13 248
19920.46 268
19921.79 250
19923.12 276
19924.45 252
19925.78 258
19927.11 268
19928.45 286
19929.78 281
19931.11 267
19932.44 261
19933.77 267
19935.10 286
19936.44 280
19937.77 248
19939.10 237
19940.43 247
19941.76 261
19943.10 260
19944.43 250
19945.76 261
19947.09 238
19948.42 276
19949.76 231
19951.09 261
19952.42 252
19953.75 268
19955.09 268
19956.42 257
19957.75 253
19959.08 260
19960.42 259
19961.75 239
19963.08 248
19964.41 264
19965.75 281
19967.08 261
19968.41 278
19969.75 272
19971.08 262
19972.41 276
19973.74 267
19975.08 277
19976.41 252
19977.74 265
19979.08 261
19980.41 265
19981.74 249
19983.08 285
19984.41 266
19985.74 267
19987.08 249
19988.41 280
19989.75 275
19991.08 265
19992.41 252
19993.75 262
19995.08 265
19996.41 274
19997.75 260
19999.08 290
20000.42 285
20001.75 281
20003.08 262
20004.42 255
20005.75 269
20007.09 275
20008.42 280
20009.75 274
20011.09 257
20012.42 261
20013.76 282
20015.09 266
20016.43 271
20017.76 253
20019.10 290
20020.43 274
20021.76 281
20023.10 270
20024.43 281
20025.77 274
20027.10 275
20028.44 275
20029.77 284
20031.11 262
20032.44 265
20033.78 301
20035.11 290
20036.45 269
20037.78 260
20039.12 269
20040.46 284
20041.79 280
20043.13 275
20044.46 272
20045.80 260
20047.13 256
20048.47 267
20049.80 276
20051.14 242
20052.47 275
20053.81 252
20055.15 260
20056.48 259
20057.82 252
20059.15 261
20060.49 272
20061.83 270
20063.16 270
20064.50 270
20065.83 279
20067.17 264
20068.51 277
20069.84 276
20071.18 267
20072.52 257
20073.85 274
20075.19 265
20076.52 263
20077.86 262
20079.20 273
20080.53 262
20081.87 246
20083.21 256
20084.54 280
20085.88 279
20087.22 293
20088.56 265
20089.89 284
20091.23 268
20092.57 283
20093.90 266
20095.24 266
20096.58 285
20097.91 285
20099.25 268
20100.59 282
20101.93 268
20103.26 283
20104.60 301
20105.94 273
20107.28 294
20108.61 277
20109.95 293
20111.29 272
20112.63 268
20113.96 310
20115.30 259
20116.64 271
20117.98 289
20119.32 270
20120.65 284
20121.99 281
20123.33 276
20124.67 293
20126.01 285
