# Supplementary material for: MALDI-TOF MS typing enables the classification of brewing yeasts of the genus Saccharomyces to major beer styles
Source: PLoS One. 2017 Aug 9;12(8):e0181694. doi: 10.1371/journal.pone.0181694 (PMC5549903; doi:10.1371/journal.pone.0181694)
Supplement: S16 File — The directory includes 90 raw files and was zipped to “.zip”; the folder has three strains with 30 spectra per strain; S1 Text explains the raw files with an example and Table 1 represents the yeast strains used within the experiment. (ZIP) [file pone.0181694.s019.zip › 46-48/30672-478-OG-Ale-Ale-YPG-18h-E-E_2016-10-03_6_0_E6_1.dat]

1998.43 3053
1998.85 3012
1999.27 3029
1999.69 3037
2000.11 2966
2000.54 3003
2000.96 2943
2001.38 3073
2001.80 2955
2002.23 3041
2002.65 3005
2003.07 3125
2003.49 3036
2003.92 3020
2004.34 3036
2004.76 2980
2005.18 2998
2005.61 2986
2006.03 3101
2006.45 3016
2006.87 3048
2007.30 3058
2007.72 3089
2008.14 3035
2008.57 2978
2008.99 2960
2009.41 2939
2009.84 2885
2010.26 2829
2010.68 2879
2011.11 2945
2011.53 2930
2011.95 2812
2012.38 2963
2012.80 2906
2013.22 2826
2013.65 2855
2014.07 2835
2014.49 2788
2014.92 2724
2015.34 2777
2015.77 2741
2016.19 2715
2016.61 2740
2017.04 2826
2017.46 2739
2017.89 2795
2018.31 2799
2018.73 2819
2019.16 2886
2019.58 2930
2020.01 2894
2020.43 2942
2020.85 2888
2021.28 2799
2021.70 2745
2022.13 2783
2022.55 2879
2022.98 2732
2023.40 2753
2023.83 2671
2024.25 2777
2024.68 2840
2025.10 2866
2025.53 2842
2025.95 2893
2026.38 2806
2026.80 2866
2027.23 2814
2027.65 2804
2028.08 2671
2028.50 2817
2028.93 2900
2029.35 2895
2029.78 2895
2030.20 2971
2030.63 2991
2031.05 3134
2031.48 3213
2031.90 3063
2032.33 3150
2032.75 3163
2033.18 3208
2033.61 3065
2034.03 2960
2034.46 2948
2034.88 2999
2035.31 2818
2035.74 2858
2036.16 2897
2036.59 2946
2037.01 3032
2037.44 2968
2037.87 2945
2038.29 2873
2038.72 2903
2039.14 2983
2039.57 2824
2040.00 2825
2040.42 2770
2040.85 2763
2041.28 2756
2041.70 2845
2042.13 2839
2042.56 2963
2042.98 2964
2043.41 2907
2043.84 2838
2044.26 2775
2044.69 2882
2045.12 2971
2045.54 2983
2045.97 3020
2046.40 2985
2046.82 3023
2047.25 2960
2047.68 3125
2048.11 3155
2048.53 3174
2048.96 3065
2049.39 3192
2049.82 3350
2050.24 3316
2050.67 3607
2051.10 3625
2051.53 3765
2051.95 3789
2052.38 3583
2052.81 3670
2053.24 3598
2053.66 3536
2054.09 3427
2054.52 3194
2054.95 3207
2055.38 3101
2055.80 2906
2056.23 2913
2056.66 2978
2057.09 2902
2057.52 2859
2057.94 2740
2058.37 2878
2058.80 2818
2059.23 2834
2059.66 2706
2060.09 2715
2060.51 2961
2060.94 3013
2061.37 3049
2061.80 3033
2062.23 3101
2062.66 3213
2063.09 3221
2063.52 3288
2063.94 3306
2064.37 3386
2064.80 3368
2065.23 3291
2065.66 3108
2066.09 3108
2066.52 2961
2066.95 3044
2067.38 3055
2067.81 2994
2068.24 2899
2068.66 2879
2069.09 2885
2069.52 2921
2069.95 2980
2070.38 2921
2070.81 2908
2071.24 2885
2071.67 2935
2072.10 3029
2072.53 2925
2072.96 3056
2073.39 3025
2073.82 2965
2074.25 2980
2074.68 2930
2075.11 2974
2075.54 2995
2075.97 3109
2076.40 3021
2076.83 3177
2077.26 3111
2077.69 3135
2078.12 3224
2078.55 3345
2078.98 3383
2079.41 3396
2079.84 3245
2080.27 3198
2080.70 3178
2081.14 3202
2081.57 3266
2082.00 3208
2082.43 3026
2082.86 2978
2083.29 2878
2083.72 2946
2084.15 2858
2084.58 2720
2085.01 2839
2085.44 2897
2085.88 2737
2086.31 2799
2086.74 2782
2087.17 2747
2087.60 2775
2088.03 2811
2088.46 2801
2088.89 2846
2089.33 2846
2089.76 2882
2090.19 2865
2090.62 2783
2091.05 2816
2091.48 2779
2091.92 2847
2092.35 2749
2092.78 2819
2093.21 2666
2093.64 2748
2094.07 2811
2094.51 2819
2094.94 2939
2095.37 2918
2095.80 2824
2096.24 2815
2096.67 2784
2097.10 2786
2097.53 2792
2097.96 2706
2098.40 2782
2098.83 2808
2099.26 2785
2099.69 2769
2100.13 2799
2100.56 2708
2100.99 2702
2101.43 2719
2101.86 2771
2102.29 2746
2102.72 2738
2103.16 2778
2103.59 3002
2104.02 2914
2104.46 2944
2104.89 2951
2105.32 2872
2105.76 3055
2106.19 3065
2106.62 3042
2107.05 3137
2107.49 3123
2107.92 2949
2108.36 2903
2108.79 2947
2109.22 2885
2109.66 2894
2110.09 2790
2110.52 2862
2110.96 2847
2111.39 2846
2111.82 2735
2112.26 2815
2112.69 2798
2113.13 2844
2113.56 2690
2113.99 2605
2114.43 2684
2114.86 2718
2115.30 2589
2115.73 2645
2116.16 2656
2116.60 2638
2117.03 2773
2117.47 2644
2117.90 2687
2118.34 2636
2118.77 2676
2119.21 2726
2119.64 2671
2120.07 2583
2120.51 2690
2120.94 2666
2121.38 2565
2121.81 2705
2122.25 2602
2122.68 2588
2123.12 2696
2123.55 2616
2123.99 2648
2124.42 2660
2124.86 2641
2125.29 2572
2125.73 2595
2126.16 2572
2126.60 2569
2127.04 2536
2127.47 2593
2127.91 2600
2128.34 2630
2128.78 2549
2129.21 2479
2129.65 2601
2130.08 2628
2130.52 2642
2130.96 2631
2131.39 2620
2131.83 2766
2132.26 2642
2132.70 2696
2133.14 2526
2133.57 2554
2134.01 2606
2134.44 2626
2134.88 2575
2135.32 2561
2135.75 2625
2136.19 2537
2136.62 2642
2137.06 2557
2137.50 2538
2137.93 2621
2138.37 2610
2138.81 2571
2139.24 2495
2139.68 2556
2140.12 2564
2140.55 2567
2140.99 2622
2141.43 2628
2141.86 2582
2142.30 2462
2142.74 2537
2143.18 2564
2143.61 2495
2144.05 2544
2144.49 2500
2144.92 2484
2145.36 2528
2145.80 2526
2146.24 2571
2146.67 2624
2147.11 2608
2147.55 2613
2147.99 2720
2148.42 2717
2148.86 2777
2149.30 2672
2149.74 2763
2150.17 2675
2150.61 2734
2151.05 2727
2151.49 2699
2151.92 2662
2152.36 2712
2152.80 2666
2153.24 2707
2153.68 2704
2154.11 2629
2154.55 2736
2154.99 2715
2155.43 2771
2155.87 2792
2156.31 2857
2156.74 2891
2157.18 2863
2157.62 2943
2158.06 2937
2158.50 2797
2158.94 2873
2159.38 2921
2159.81 2853
2160.25 2832
2160.69 2774
2161.13 2814
2161.57 2722
2162.01 2697
2162.45 2728
2162.89 2768
2163.33 2822
2163.76 2796
2164.20 2850
2164.64 2873
2165.08 2909
2165.52 2946
2165.96 2922
2166.40 2945
2166.84 2883
2167.28 2834
2167.72 2881
2168.16 2935
2168.60 2930
2169.04 2863
2169.48 2860
2169.92 2806
2170.36 2745
2170.80 2920
2171.24 2722
2171.68 2711
2172.12 2679
2172.56 2644
2173.00 2664
2173.44 2656
2173.88 2612
2174.32 2610
2174.76 2733
2175.20 2661
2175.64 2732
2176.08 2663
2176.52 2610
2176.96 2629
2177.40 2635
2177.84 2733
2178.28 2686
2178.72 2630
2179.16 2626
2179.60 2829
2180.04 2723
2180.48 2661
2180.92 2609
2181.37 2507
2181.81 2621
2182.25 2666
2182.69 2658
2183.13 2631
2183.57 2653
2184.01 2571
2184.45 2467
2184.89 2641
2185.34 2723
2185.78 2653
2186.22 2621
2186.66 2639
2187.10 2712
2187.54 2739
2187.98 2588
2188.43 2581
2188.87 2710
2189.31 2567
2189.75 2527
2190.19 2562
2190.63 2598
2191.08 2685
2191.52 2678
2191.96 2695
2192.40 2815
2192.84 2901
2193.29 2890
2193.73 2933
2194.17 2786
2194.61 2850
2195.05 2908
2195.50 2864
2195.94 2828
2196.38 2782
2196.82 2735
2197.27 2684
2197.71 2792
2198.15 2846
2198.59 2871
2199.04 2728
2199.48 2754
2199.92 2720
2200.37 2742
2200.81 2737
2201.25 2782
2201.69 2766
2202.14 2882
2202.58 2790
2203.02 2796
2203.47 2897
2203.91 2826
2204.35 2805
2204.80 2827
2205.24 2813
2205.68 2881
2206.13 2841
2206.57 2763
2207.01 2785
2207.46 2862
2207.90 2911
2208.34 2963
2208.79 3045
2209.23 3074
2209.67 3043
2210.12 3001
2210.56 2947
2211.01 2851
2211.45 2786
2211.89 2817
2212.34 2768
2212.78 2882
2213.23 2738
2213.67 2706
2214.11 2668
2214.56 2624
2215.00 2668
2215.45 2571
2215.89 2564
2216.34 2493
2216.78 2535
2217.22 2643
2217.67 2716
2218.11 2573
2218.56 2682
2219.00 2703
2219.45 2727
2219.89 2713
2220.34 2660
2220.78 2612
2221.23 2681
2221.67 2742
2222.12 2759
2222.56 2898
2223.01 2974
2223.45 2889
2223.90 2886
2224.34 2772
2224.79 2804
2225.23 2999
2225.68 2826
2226.12 2742
2226.57 2756
2227.01 2823
2227.46 2811
2227.91 2819
2228.35 2777
2228.80 2732
2229.24 2696
2229.69 2787
2230.13 2796
2230.58 2747
2231.03 2728
2231.47 2753
2231.92 2638
2232.36 2601
2232.81 2676
2233.26 2634
2233.70 2620
2234.15 2613
2234.59 2643
2235.04 2707
2235.49 2667
2235.93 2520
2236.38 2584
2236.83 2643
2237.27 2528
2237.72 2537
2238.17 2547
2238.61 2552
2239.06 2665
2239.51 2647
2239.95 2687
2240.40 2658
2240.85 2690
2241.29 2651
2241.74 2597
2242.19 2613
2242.63 2621
2243.08 2604
2243.53 2644
2243.98 2575
2244.42 2490
2244.87 2570
2245.32 2542
2245.76 2511
2246.21 2530
2246.66 2495
2247.11 2631
2247.55 2532
2248.00 2527
2248.45 2558
2248.90 2531
2249.35 2581
2249.79 2588
2250.24 2653
2250.69 2710
2251.14 2556
2251.58 2568
2252.03 2657
2252.48 2654
2252.93 2633
2253.38 2558
2253.82 2509
2254.27 2530
2254.72 2582
2255.17 2594
2255.62 2589
2256.07 2639
2256.51 2626
2256.96 2772
2257.41 2846
2257.86 2975
2258.31 3066
2258.76 3326
2259.21 3592
2259.65 3920
2260.10 3992
2260.55 4199
2261.00 4268
2261.45 4238
2261.90 4240
2262.35 4368
2262.80 4156
2263.25 3968
2263.69 3787
2264.14 3808
2264.59 3784
2265.04 3516
2265.49 3525
2265.94 3335
2266.39 3310
2266.84 3175
2267.29 3188
2267.74 3154
2268.19 3010
2268.64 3058
2269.09 2979
2269.54 2923
2269.99 2935
2270.44 2979
2270.89 2940
2271.34 2930
2271.79 2790
2272.24 2774
2272.69 2901
2273.14 2854
2273.59 2881
2274.04 2803
2274.49 2747
2274.94 2740
2275.39 2729
2275.84 2787
2276.29 2784
2276.74 2851
2277.19 2830
2277.64 2856
2278.09 2842
2278.54 2935
2278.99 3066
2279.44 3074
2279.89 3050
2280.34 3021
2280.79 3047
2281.25 3100
2281.70 3068
2282.15 2927
2282.60 2981
2283.05 2994
2283.50 2961
2283.95 2913
2284.40 2789
2284.85 2827
2285.31 2753
2285.76 2800
2286.21 2879
2286.66 2943
2287.11 3004
2287.56 3138
2288.01 3076
2288.47 3146
2288.92 3231
2289.37 3201
2289.82 3197
2290.27 3285
2290.72 3312
2291.18 3261
2291.63 3224
2292.08 3010
2292.53 3040
2292.98 3012
2293.44 2899
2293.89 2771
2294.34 2784
2294.79 2693
2295.24 2597
2295.70 2706
2296.15 2672
2296.60 2591
2297.05 2630
2297.51 2519
2297.96 2450
2298.41 2579
2298.86 2499
2299.32 2542
2299.77 2493
2300.22 2512
2300.67 2543
2301.13 2515
2301.58 2456
2302.03 2570
2302.49 2577
2302.94 2464
2303.39 2478
2303.85 2565
2304.30 2555
2304.75 2541
2305.20 2585
2305.66 2578
2306.11 2610
2306.56 2586
2307.02 2576
2307.47 2613
2307.93 2808
2308.38 2810
2308.83 2767
2309.29 2644
2309.74 2669
2310.19 2722
2310.65 2701
2311.10 2625
2311.55 2681
2312.01 2739
2312.46 2591
2312.92 2602
2313.37 2577
2313.82 2601
2314.28 2520
2314.73 2522
2315.19 2623
2315.64 2604
2316.10 2524
2316.55 2589
2317.00 2658
2317.46 2581
2317.91 2657
2318.37 2660
2318.82 2577
2319.28 2702
2319.73 2763
2320.19 2882
2320.64 3021
2321.10 2838
2321.55 2903
2322.01 3000
2322.46 3068
2322.92 3241
2323.37 3102
2323.83 3083
2324.28 3034
2324.74 3132
2325.19 2993
2325.65 2937
2326.10 2909
2326.56 2850
2327.01 2778
2327.47 2798
2327.92 2725
2328.38 2937
2328.83 2773
2329.29 2789
2329.74 2824
2330.20 2817
2330.66 2687
2331.11 2760
2331.57 2644
2332.02 2569
2332.48 2666
2332.94 2651
2333.39 2590
2333.85 2778
2334.30 2768
2334.76 2802
2335.22 2818
2335.67 2787
2336.13 2844
2336.58 3119
2337.04 3200
2337.50 3091
2337.95 3314
2338.41 3385
2338.87 3530
2339.32 3367
2339.78 3410
2340.24 3466
2340.69 3427
2341.15 3415
2341.61 3291
2342.06 3304
2342.52 3233
2342.98 3257
2343.43 3201
2343.89 3155
2344.35 3041
2344.81 2987
2345.26 3088
2345.72 3008
2346.18 3004
2346.63 2985
2347.09 2906
2347.55 2823
2348.01 2917
2348.46 2828
2348.92 2806
2349.38 2848
2349.84 2844
2350.29 2879
2350.75 2873
2351.21 2834
2351.67 2852
2352.13 2751
2352.58 2704
2353.04 2688
2353.50 2578
2353.96 2501
2354.41 2514
2354.87 2581
2355.33 2472
2355.79 2529
2356.25 2512
2356.71 2533
2357.16 2671
2357.62 2642
2358.08 2661
2358.54 2644
2359.00 2648
2359.46 2627
2359.91 2636
2360.37 2503
2360.83 2542
2361.29 2675
2361.75 2550
2362.21 2641
2362.67 2663
2363.13 2572
2363.58 2639
2364.04 2622
2364.50 2544
2364.96 2575
2365.42 2765
2365.88 2803
2366.34 2877
2366.80 2880
2367.26 3069
2367.72 3067
2368.18 3195
2368.64 3102
2369.10 3057
2369.55 2929
2370.01 3017
2370.47 3026
2370.93 2916
2371.39 2796
2371.85 2770
2372.31 2711
2372.77 2737
2373.23 2774
2373.69 2731
2374.15 2685
2374.61 2646
2375.07 2753
2375.53 2632
2375.99 2570
2376.45 2562
2376.91 2634
2377.37 2626
2377.83 2542
2378.29 2595
2378.75 2533
2379.21 2420
2379.68 2483
2380.14 2448
2380.60 2453
2381.06 2426
2381.52 2371
2381.98 2464
2382.44 2314
2382.90 2467
2383.36 2437
2383.82 2291
2384.28 2377
2384.74 2433
2385.20 2469
2385.67 2362
2386.13 2383
2386.59 2389
2387.05 2506
2387.51 2449
2387.97 2383
2388.43 2335
2388.89 2428
2389.36 2547
2389.82 2375
2390.28 2395
2390.74 2441
2391.20 2433
2391.66 2354
2392.13 2475
2392.59 2425
2393.05 2473
2393.51 2454
2393.97 2378
2394.43 2421
2394.90 2319
2395.36 2383
2395.82 2544
2396.28 2537
2396.74 2411
2397.21 2354
2397.67 2486
2398.13 2392
2398.59 2439
2399.06 2344
2399.52 2364
2399.98 2376
2400.44 2371
2400.91 2400
2401.37 2240
2401.83 2263
2402.29 2303
2402.76 2305
2403.22 2299
2403.68 2224
2404.14 2284
2404.61 2326
2405.07 2284
2405.53 2277
2406.00 2319
2406.46 2297
2406.92 2297
2407.39 2366
2407.85 2273
2408.31 2436
2408.78 2344
2409.24 2237
2409.70 2302
2410.17 2267
2410.63 2234
2411.09 2387
2411.56 2326
2412.02 2313
2412.48 2354
2412.95 2403
2413.41 2425
2413.87 2389
2414.34 2428
2414.80 2438
2415.27 2506
2415.73 2532
2416.19 2364
2416.66 2400
2417.12 2523
2417.59 2740
2418.05 2591
2418.51 2607
2418.98 2735
2419.44 2795
2419.91 2862
2420.37 3029
2420.84 3185
2421.30 3081
2421.77 3170
2422.23 3147
2422.69 3133
2423.16 3025
2423.62 3022
2424.09 3013
2424.55 2879
2425.02 2853
2425.48 2692
2425.95 2708
2426.41 2637
2426.88 2605
2427.34 2570
2427.81 2550
2428.27 2553
2428.74 2488
2429.20 2384
2429.67 2453
2430.13 2356
2430.60 2400
2431.07 2358
2431.53 2269
2432.00 2349
2432.46 2315
2432.93 2356
2433.39 2327
2433.86 2325
2434.32 2442
2434.79 2505
2435.26 2408
2435.72 2492
2436.19 2648
2436.65 2611
2437.12 2697
2437.59 2773
2438.05 2881
2438.52 2893
2438.98 2966
2439.45 2782
2439.92 2909
2440.38 2842
2440.85 2821
2441.32 2873
2441.78 2799
2442.25 2659
2442.72 2644
2443.18 2545
2443.65 2579
2444.12 2556
2444.58 2397
2445.05 2345
2445.52 2357
2445.98 2307
2446.45 2328
2446.92 2319
2447.38 2303
2447.85 2371
2448.32 2345
2448.78 2360
2449.25 2276
2449.72 2330
2450.19 2396
2450.65 2345
2451.12 2381
2451.59 2310
2452.06 2370
2452.52 2259
2452.99 2203
2453.46 2234
2453.93 2328
2454.39 2272
2454.86 2247
2455.33 2248
2455.80 2275
2456.26 2345
2456.73 2295
2457.20 2246
2457.67 2335
2458.14 2301
2458.60 2324
2459.07 2313
2459.54 2225
2460.01 2250
2460.48 2220
2460.95 2267
2461.41 2309
2461.88 2351
2462.35 2342
2462.82 2294
2463.29 2285
2463.76 2231
2464.22 2222
2464.69 2281
2465.16 2356
2465.63 2336
2466.10 2327
2466.57 2207
2467.04 2328
2467.51 2289
2467.97 2282
2468.44 2189
2468.91 2281
2469.38 2230
2469.85 2209
2470.32 2161
2470.79 2122
2471.26 2217
2471.73 2105
2472.20 2207
2472.67 2176
2473.14 2113
2473.61 2128
2474.07 2132
2474.54 2190
2475.01 2266
2475.48 2259
2475.95 2157
2476.42 2177
2476.89 2248
2477.36 2150
2477.83 2269
2478.30 2319
2478.77 2292
2479.24 2237
2479.71 2205
2480.18 2155
2480.65 2196
2481.12 2177
2481.59 2175
2482.06 2220
2482.53 2188
2483.00 2308
2483.47 2270
2483.95 2275
2484.42 2269
2484.89 2339
2485.36 2301
2485.83 2240
2486.30 2258
2486.77 2371
2487.24 2322
2487.71 2288
2488.18 2447
2488.65 2366
2489.12 2281
2489.59 2228
2490.07 2301
2490.54 2401
2491.01 2356
2491.48 2246
2491.95 2270
2492.42 2268
2492.89 2329
2493.36 2278
2493.84 2219
2494.31 2157
2494.78 2199
2495.25 2263
2495.72 2202
2496.19 2289
2496.66 2261
2497.14 2201
2497.61 2130
2498.08 2170
2498.55 2060
2499.02 2198
2499.50 2172
2499.97 2189
2500.44 2063
2500.91 2051
2501.38 2119
2501.86 2036
2502.33 1986
2502.80 2102
2503.27 2116
2503.74 2088
2504.22 2121
2504.69 2082
2505.16 2102
2505.63 2178
2506.11 2258
2506.58 2274
2507.05 2164
2507.52 2215
2508.00 2206
2508.47 2305
2508.94 2357
2509.42 2248
2509.89 2257
2510.36 2273
2510.83 2329
2511.31 2301
2511.78 2269
2512.25 2293
2512.73 2211
2513.20 2243
2513.67 2225
2514.15 2240
2514.62 2220
2515.09 2127
2515.57 2172
2516.04 2109
2516.51 1989
2516.99 2076
2517.46 2186
2517.94 2128
2518.41 2142
2518.88 2106
2519.36 2015
2519.83 2108
2520.30 2168
2520.78 2184
2521.25 2199
2521.73 2224
2522.20 2270
2522.67 2234
2523.15 2244
2523.62 2273
2524.10 2335
2524.57 2265
2525.05 2278
2525.52 2388
2525.99 2350
2526.47 2381
2526.94 2336
2527.42 2296
2527.89 2169
2528.37 2181
2528.84 2255
2529.32 2188
2529.79 2132
2530.27 2242
2530.74 2176
2531.22 2176
2531.69 2112
2532.17 2199
2532.64 2144
2533.12 2207
2533.59 2118
2534.07 2169
2534.54 2213
2535.02 2218
2535.49 2255
2535.97 2234
2536.44 2236
2536.92 2325
2537.39 2425
2537.87 2443
2538.34 2500
2538.82 2497
2539.30 2475
2539.77 2419
2540.25 2526
2540.72 2658
2541.20 2628
2541.68 2531
2542.15 2463
2542.63 2451
2543.10 2387
2543.58 2337
2544.06 2428
2544.53 2449
2545.01 2432
2545.48 2408
2545.96 2327
2546.44 2418
2546.91 2398
2547.39 2389
2547.87 2430
2548.34 2443
2548.82 2454
2549.30 2561
2549.77 2448
2550.25 2558
2550.73 2570
2551.20 2506
2551.68 2535
2552.16 2630
2552.63 2746
2553.11 2826
2553.59 2823
2554.06 2922
2554.54 3000
2555.02 2984
2555.50 3023
2555.97 2851
2556.45 2915
2556.93 2814
2557.40 2781
2557.88 2747
2558.36 2548
2558.84 2479
2559.31 2354
2559.79 2357
2560.27 2302
2560.75 2204
2561.23 2102
2561.70 2213
2562.18 2157
2562.66 2055
2563.14 2090
2563.61 2115
2564.09 2199
2564.57 2129
2565.05 2092
2565.53 2101
2566.00 2129
2566.48 2140
2566.96 2051
2567.44 2044
2567.92 2054
2568.40 2096
2568.87 2045
2569.35 2052
2569.83 2087
2570.31 2113
2570.79 2131
2571.27 2059
2571.75 1997
2572.22 2103
2572.70 2190
2573.18 2115
2573.66 2080
2574.14 2120
2574.62 2157
2575.10 2131
2575.58 2146
2576.06 2099
2576.54 2062
2577.01 2060
2577.49 2009
2577.97 2102
2578.45 2098
2578.93 2147
2579.41 2147
2579.89 2074
2580.37 2087
2580.85 2126
2581.33 2135
2581.81 2060
2582.29 2054
2582.77 2074
2583.25 2187
2583.73 2100
2584.21 2143
2584.69 2053
2585.17 2136
2585.65 2251
2586.13 2168
2586.61 2110
2587.09 2141
2587.57 2145
2588.05 2194
2588.53 2099
2589.01 2170
2589.49 2156
2589.97 2169
2590.45 2190
2590.93 2079
2591.41 2180
2591.89 2100
2592.37 2080
2592.85 2245
2593.33 2302
2593.81 2275
2594.30 2335
2594.78 2293
2595.26 2357
2595.74 2357
2596.22 2330
2596.70 2264
2597.18 2280
2597.66 2146
2598.14 2109
2598.62 2176
2599.11 2127
2599.59 2095
2600.07 2067
2600.55 2090
2601.03 2027
2601.51 2057
2601.99 2048
2602.48 2039
2602.96 2079
2603.44 2000
2603.92 2030
2604.40 2109
2604.88 2217
2605.37 2167
2605.85 2128
2606.33 2067
2606.81 2173
2607.29 2324
2607.78 2256
2608.26 2247
2608.74 2300
2609.22 2326
2609.70 2342
2610.19 2372
2610.67 2384
2611.15 2360
2611.63 2394
2612.12 2438
2612.60 2405
2613.08 2355
2613.56 2327
2614.05 2264
2614.53 2184
2615.01 2242
2615.49 2191
2615.98 2127
2616.46 2158
2616.94 2146
2617.43 2074
2617.91 1982
2618.39 2051
2618.87 2013
2619.36 2075
2619.84 2117
2620.32 2089
2620.81 2058
2621.29 1996
2621.77 2069
2622.26 2184
2622.74 2159
2623.22 2134
2623.71 2077
2624.19 2063
2624.67 2030
2625.16 2076
2625.64 2114
2626.13 2119
2626.61 2090
2627.09 2064
2627.58 2185
2628.06 2182
2628.55 2120
2629.03 2090
2629.51 2159
2630.00 2257
2630.48 2278
2630.97 2192
2631.45 2247
2631.93 2279
2632.42 2318
2632.90 2240
2633.39 2281
2633.87 2275
2634.36 2272
2634.84 2216
2635.33 2122
2635.81 2208
2636.29 2136
2636.78 2189
2637.26 2162
2637.75 2027
2638.23 1978
2638.72 2108
2639.20 2109
2639.69 2146
2640.17 2112
2640.66 2113
2641.14 2058
2641.63 2101
2642.11 2075
2642.60 2107
2643.08 2029
2643.57 1973
2644.05 2123
2644.54 2128
2645.03 2085
2645.51 2075
2646.00 2151
2646.48 2104
2646.97 2239
2647.45 2210
2647.94 2085
2648.43 2007
2648.91 2185
2649.40 2153
2649.88 2146
2650.37 2073
2650.85 2184
2651.34 2189
2651.83 2263
2652.31 2213
2652.80 2151
2653.29 2092
2653.77 2116
2654.26 2113
2654.74 2057
2655.23 2083
2655.72 2088
2656.20 2080
2656.69 2182
2657.18 2163
2657.66 2198
2658.15 2135
2658.64 2205
2659.12 2255
2659.61 2208
2660.10 2299
2660.58 2366
2661.07 2409
2661.56 2575
2662.05 2584
2662.53 2672
2663.02 2784
2663.51 2847
2663.99 2996
2664.48 3172
2664.97 3048
2665.46 3051
2665.94 3162
2666.43 3123
2666.92 3128
2667.41 3026
2667.89 2975
2668.38 2941
2668.87 2955
2669.36 2968
2669.84 2976
2670.33 3001
2670.82 3257
2671.31 3318
2671.80 3395
2672.28 3377
2672.77 3410
2673.26 3268
2673.75 3334
2674.24 3171
2674.72 2971
2675.21 2870
2675.70 2731
2676.19 2625
2676.68 2614
2677.17 2630
2677.65 2569
2678.14 2475
2678.63 2458
2679.12 2554
2679.61 2553
2680.10 2595
2680.59 2703
2681.07 2759
2681.56 2685
2682.05 2687
2682.54 2803
2683.03 2783
2683.52 2666
2684.01 2642
2684.50 2581
2684.99 2438
2685.47 2525
2685.96 2428
2686.45 2387
2686.94 2323
2687.43 2408
2687.92 2306
2688.41 2328
2688.90 2297
2689.39 2277
2689.88 2272
2690.37 2211
2690.86 2204
2691.35 2207
2691.84 2226
2692.33 2274
2692.82 2326
2693.31 2349
2693.80 2407
2694.29 2422
2694.78 2483
2695.27 2368
2695.76 2389
2696.25 2446
2696.74 2553
2697.23 2564
2697.72 2493
2698.21 2527
2698.70 2509
2699.19 2588
2699.68 2402
2700.17 2408
2700.66 2388
2701.15 2348
2701.64 2352
2702.13 2331
2702.62 2419
2703.11 2334
2703.61 2311
2704.10 2225
2704.59 2235
2705.08 2203
2705.57 2096
2706.06 2100
2706.55 2160
2707.04 2140
2707.53 2071
2708.02 1955
2708.52 1981
2709.01 2006
2709.50 2044
2709.99 2034
2710.48 1975
2710.97 1984
2711.46 1998
2711.96 2030
2712.45 2020
2712.94 2005
2713.43 1992
2713.92 2026
2714.41 2030
2714.91 2001
2715.40 2034
2715.89 2090
2716.38 1947
2716.87 1994
2717.37 1983
2717.86 1973
2718.35 1883
2718.84 2009
2719.33 2038
2719.83 2109
2720.32 2160
2720.81 2146
2721.30 2093
2721.80 2120
2722.29 2127
2722.78 2095
2723.27 2159
2723.77 2067
2724.26 2156
2724.75 2168
2725.24 2047
2725.74 1991
2726.23 2015
2726.72 1983
2727.22 1968
2727.71 2089
2728.20 2061
2728.70 2102
2729.19 2077
2729.68 2071
2730.18 2072
2730.67 2124
2731.16 2101
2731.65 2092
2732.15 2164
2732.64 2095
2733.14 2137
2733.63 2057
2734.12 2167
2734.62 2205
2735.11 2153
2735.60 2219
2736.10 2323
2736.59 2205
2737.08 2248
2737.58 2212
2738.07 2396
2738.57 2401
2739.06 2433
2739.55 2320
2740.05 2273
2740.54 2324
2741.04 2320
2741.53 2240
2742.03 2217
2742.52 2201
2743.01 2173
2743.51 2186
2744.00 2152
2744.50 2130
2744.99 2028
2745.49 2079
2745.98 2058
2746.48 2021
2746.97 2018
2747.47 2063
2747.96 2100
2748.46 2089
2748.95 1954
2749.45 2039
2749.94 2045
2750.44 2018
2750.93 2062
2751.43 2084
2751.92 2121
2752.42 2159
2752.91 2111
2753.41 2150
2753.90 2162
2754.40 2193
2754.89 2208
2755.39 2136
2755.88 2207
2756.38 2189
2756.87 2115
2757.37 2197
2757.87 2162
2758.36 2158
2758.86 2166
2759.35 2074
2759.85 1996
2760.35 2070
2760.84 2034
2761.34 1958
2761.83 1902
2762.33 1994
2762.83 1951
2763.32 1982
2763.82 2014
2764.31 2058
2764.81 2061
2765.31 1966
2765.80 1993
2766.30 1987
2766.80 1977
2767.29 1951
2767.79 1913
2768.29 1984
2768.78 1947
2769.28 1962
2769.78 1979
2770.27 2000
2770.77 1940
2771.27 1987
2771.76 2025
2772.26 2057
2772.76 2090
2773.26 2073
2773.75 2106
2774.25 2152
2774.75 2200
2775.24 2356
2775.74 2406
2776.24 2296
2776.74 2193
2777.23 2254
2777.73 2290
2778.23 2305
2778.73 2287
2779.22 2375
2779.72 2292
2780.22 2341
2780.72 2345
2781.21 2327
2781.71 2213
2782.21 2225
2782.71 2235
2783.21 2167
2783.70 2106
2784.20 2184
2784.70 2263
2785.20 2132
2785.70 2085
2786.20 2126
2786.69 2164
2787.19 2139
2787.69 2165
2788.19 2120
2788.69 2181
2789.19 2199
2789.68 2132
2790.18 2255
2790.68 2264
2791.18 2332
2791.68 2424
2792.18 2668
2792.68 2874
2793.18 3062
2793.67 3268
2794.17 3650
2794.67 3968
2795.17 4316
2795.67 4604
2796.17 4728
2796.67 4777
2797.17 4861
2797.67 4778
2798.17 4721
2798.67 4389
2799.17 4124
2799.66 3842
2800.16 3562
2800.66 3184
2801.16 2934
2801.66 2790
2802.16 2660
2802.66 2570
2803.16 2401
2803.66 2314
2804.16 2276
2804.66 2263
2805.16 2445
2805.66 2490
2806.16 2440
2806.66 2528
2807.16 2696
2807.66 2691
2808.16 2616
2808.66 2511
2809.16 2496
2809.66 2481
2810.16 2393
2810.66 2360
2811.16 2381
2811.66 2350
2812.17 2221
2812.67 2284
2813.17 2192
2813.67 2145
2814.17 2190
2814.67 2200
2815.17 2154
2815.67 2194
2816.17 2130
2816.67 2127
2817.17 2030
2817.67 2042
2818.18 2195
2818.68 2164
2819.18 2099
2819.68 2190
2820.18 2136
2820.68 2151
2821.18 2264
2821.68 2254
2822.19 2325
2822.69 2274
2823.19 2335
2823.69 2383
2824.19 2259
2824.69 2261
2825.20 2306
2825.70 2226
2826.20 2253
2826.70 2254
2827.20 2243
2827.70 2105
2828.21 2205
2828.71 2189
2829.21 2154
2829.71 2088
2830.22 2089
2830.72 2086
2831.22 2012
2831.72 2090
2832.22 2067
2832.73 2061
2833.23 2050
2833.73 2034
2834.23 2011
2834.74 2083
2835.24 2201
2835.74 2130
2836.24 1966
2836.75 2022
2837.25 2088
2837.75 1997
2838.26 2008
2838.76 1987
2839.26 1950
2839.76 1940
2840.27 1897
2840.77 1802
2841.27 1867
2841.78 1788
2842.28 1882
2842.78 1828
2843.29 1865
2843.79 1883
2844.29 1879
2844.80 1899
2845.30 1948
2845.80 1932
2846.31 1905
2846.81 1872
2847.32 1878
2847.82 1832
2848.32 1949
2848.83 1873
2849.33 1864
2849.83 1962
2850.34 1914
2850.84 1928
2851.35 1885
2851.85 1861
2852.35 1900
2852.86 1942
2853.36 1942
2853.87 1899
2854.37 1866
2854.88 1895
2855.38 1863
2855.88 1875
2856.39 1917
2856.89 1957
2857.40 1869
2857.90 1849
2858.41 1945
2858.91 1910
2859.42 1899
2859.92 1872
2860.43 1887
2860.93 1907
2861.44 1847
2861.94 1887
2862.45 1826
2862.95 1859
2863.46 1922
2863.96 1842
2864.47 1911
2864.97 1918
2865.48 2007
2865.98 2013
2866.49 2029
2866.99 2041
2867.50 2130
2868.00 2152
2868.51 2115
2869.02 2057
2869.52 2117
2870.03 2100
2870.53 2140
2871.04 2239
2871.54 2131
2872.05 2144
2872.56 2179
2873.06 2194
2873.57 2229
2874.07 2234
2874.58 2266
2875.09 2241
2875.59 2216
2876.10 2367
2876.61 2409
2877.11 2375
2877.62 2393
2878.12 2545
2878.63 2652
2879.14 2669
2879.64 2696
2880.15 2858
2880.66 2985
2881.16 2922
2881.67 2979
2882.18 2959
2882.68 3027
2883.19 3097
2883.70 2958
2884.20 3018
2884.71 2926
2885.22 2984
2885.73 2942
2886.23 2863
2886.74 2905
2887.25 2885
2887.75 2816
2888.26 2758
2888.77 2583
2889.28 2620
2889.78 2712
2890.29 2508
2890.80 2274
2891.31 2246
2891.81 2314
2892.32 2268
2892.83 2279
2893.34 2286
2893.84 2353
2894.35 2359
2894.86 2364
2895.37 2438
2895.88 2384
2896.38 2379
2896.89 2320
2897.40 2295
2897.91 2269
2898.42 2240
2898.92 2349
2899.43 2270
2899.94 2299
2900.45 2186
2900.96 2206
2901.47 2263
2901.98 2200
2902.48 2182
2902.99 2335
2903.50 2289
2904.01 2271
2904.52 2349
2905.03 2315
2905.54 2318
2906.04 2314
2906.55 2243
2907.06 2177
2907.57 2175
2908.08 2189
2908.59 2207
2909.10 2238
2909.61 2235
2910.12 2119
2910.63 2243
2911.14 2165
2911.64 2196
2912.15 2117
2912.66 2114
2913.17 2095
2913.68 2098
2914.19 2109
2914.70 2223
2915.21 2197
2915.72 2194
2916.23 2258
2916.74 2242
2917.25 2239
2917.76 2155
2918.27 2267
2918.78 2289
2919.29 2363
2919.80 2513
2920.31 2727
2920.82 2965
2921.33 3234
2921.84 3526
2922.35 3799
2922.86 4177
2923.37 4729
2923.88 5066
2924.39 5221
2924.90 5299
2925.41 5134
2925.92 5054
2926.44 4617
2926.95 4369
2927.46 4050
2927.97 3716
2928.48 3425
2928.99 3032
2929.50 2814
2930.01 2612
2930.52 2430
2931.03 2358
2931.54 2280
2932.05 2181
2932.57 2094
2933.08 2089
2933.59 2036
2934.10 2139
2934.61 2074
2935.12 2096
2935.63 2103
2936.15 2085
2936.66 2071
2937.17 2175
2937.68 2133
2938.19 2081
2938.70 2076
2939.22 2072
2939.73 2029
2940.24 2016
2940.75 2011
2941.26 2108
2941.77 2115
2942.29 2156
2942.80 2096
2943.31 2171
2943.82 2157
2944.34 2233
2944.85 2252
2945.36 2303
2945.87 2337
2946.38 2282
2946.90 2287
2947.41 2110
2947.92 2263
2948.43 2337
2948.95 2267
2949.46 2273
2949.97 2349
2950.48 2374
2951.00 2438
2951.51 2363
2952.02 2378
2952.54 2405
2953.05 2399
2953.56 2437
2954.08 2438
2954.59 2418
2955.10 2276
2955.61 2228
2956.13 2172
2956.64 2136
2957.15 2167
2957.67 2097
2958.18 2046
2958.69 2121
2959.21 2067
2959.72 2057
2960.23 2073
2960.75 2173
2961.26 2133
2961.78 2108
2962.29 2125
2962.80 2111
2963.32 2163
2963.83 2231
2964.35 2221
2964.86 2158
2965.37 2176
2965.89 2246
2966.40 2168
2966.92 2161
2967.43 2166
2967.94 2179
2968.46 2092
2968.97 2049
2969.49 2034
2970.00 1919
2970.52 1971
2971.03 1896
2971.54 1849
2972.06 1891
2972.57 1961
2973.09 1950
2973.60 2005
2974.12 1948
2974.63 1894
2975.15 1943
2975.66 1929
2976.18 1933
2976.69 1936
2977.21 1850
2977.72 1883
2978.24 1961
2978.75 1942
2979.27 1903
2979.78 2023
2980.30 1975
2980.81 2032
2981.33 1967
2981.84 2117
2982.36 2079
2982.88 2087
2983.39 2109
2983.91 2103
2984.42 2084
2984.94 2042
2985.45 2039
2985.97 2102
2986.49 2181
2987.00 2160
2987.52 2055
2988.03 2114
2988.55 2058
2989.07 2123
2989.58 2108
2990.10 2137
2990.61 2014
2991.13 2140
2991.65 2231
2992.16 2244
2992.68 2349
2993.20 2383
2993.71 2428
2994.23 2564
2994.75 2593
2995.26 2642
2995.78 2645
2996.30 2702
2996.81 2878
2997.33 2864
2997.85 2803
2998.36 2720
2998.88 2747
2999.40 2729
2999.91 2761
3000.43 2812
3000.95 2843
3001.46 2979
3001.98 3074
3002.50 3050
3003.02 3125
3003.53 3088
3004.05 3183
3004.57 3116
3005.09 3024
3005.60 2831
3006.12 2730
3006.64 2593
3007.16 2375
3007.67 2362
3008.19 2364
3008.71 2249
3009.23 2040
3009.74 2085
3010.26 2120
3010.78 2112
3011.30 2095
3011.82 2136
3012.33 2106
3012.85 2099
3013.37 2064
3013.89 2085
3014.41 2021
3014.93 2048
3015.44 2142
3015.96 2166
3016.48 2174
3017.00 2188
3017.52 2131
3018.04 2071
3018.55 2094
3019.07 2217
3019.59 2239
3020.11 2190
3020.63 2241
3021.15 2293
3021.67 2380
3022.19 2420
3022.71 2473
3023.22 2479
3023.74 2537
3024.26 2490
3024.78 2469
3025.30 2391
3025.82 2339
3026.34 2345
3026.86 2297
3027.38 2232
3027.90 2200
3028.42 2089
3028.94 2081
3029.46 2144
3029.98 2130
3030.49 2064
3031.01 2021
3031.53 1991
3032.05 2042
3032.57 2062
3033.09 2061
3033.61 2049
3034.13 1988
3034.65 1900
3035.17 1953
3035.69 1952
3036.21 1931
3036.73 1915
3037.25 1964
3037.77 1980
3038.29 2004
3038.81 1941
3039.34 1951
3039.86 1951
3040.38 1959
3040.90 1987
3041.42 1971
3041.94 1849
3042.46 1909
3042.98 1981
3043.50 1985
3044.02 1986
3044.54 1945
3045.06 1914
3045.58 1885
3046.10 1861
3046.63 1867
3047.15 1820
3047.67 1748
3048.19 1803
3048.71 1781
3049.23 1881
3049.75 1863
3050.27 1842
3050.79 1867
3051.32 1933
3051.84 1930
3052.36 1908
3052.88 1895
3053.40 1945
3053.92 1862
3054.45 1841
3054.97 1830
3055.49 1852
3056.01 1790
3056.53 1795
3057.05 1969
3057.58 1950
3058.10 1842
3058.62 1882
3059.14 1948
3059.66 1916
3060.19 1914
3060.71 1935
3061.23 1969
3061.75 1932
3062.28 2048
3062.80 2132
3063.32 2076
3063.84 2082
3064.37 2131
3064.89 2165
3065.41 2277
3065.93 2253
3066.46 2294
3066.98 2323
3067.50 2340
3068.02 2272
3068.55 2249
3069.07 2244
3069.59 2323
3070.12 2245
3070.64 2327
3071.16 2254
3071.69 2318
3072.21 2321
3072.73 2277
3073.26 2306
3073.78 2251
3074.30 2340
3074.83 2231
3075.35 2233
3075.87 2336
3076.40 2227
3076.92 2193
3077.44 2226
3077.97 2219
3078.49 2300
3079.01 2242
3079.54 2283
3080.06 2311
3080.59 2287
3081.11 2258
3081.63 2290
3082.16 2355
3082.68 2337
3083.21 2340
3083.73 2310
3084.25 2252
3084.78 2228
3085.30 2234
3085.83 2183
3086.35 2221
3086.88 2174
3087.40 2110
3087.93 2167
3088.45 2223
3088.97 2205
3089.50 2156
3090.02 2165
3090.55 2134
3091.07 2273
3091.60 2324
3092.12 2243
3092.65 2222
3093.17 2350
3093.70 2421
3094.22 2352
3094.75 2451
3095.27 2490
3095.80 2539
3096.32 2502
3096.85 2492
3097.37 2665
3097.90 2697
3098.43 2857
3098.95 3244
3099.48 3690
3100.00 3988
3100.53 4412
3101.05 4959
3101.58 5300
3102.10 5545
3102.63 5792
3103.16 5764
3103.68 5658
3104.21 5443
3104.73 4830
3105.26 4550
3105.79 4303
3106.31 4147
3106.84 3984
3107.36 3942
3107.89 3973
3108.42 3962
3108.94 4104
3109.47 4273
3110.00 4278
3110.52 4308
3111.05 4305
3111.57 4227
3112.10 4099
3112.63 3902
3113.15 3766
3113.68 3620
3114.21 3218
3114.74 3099
3115.26 2737
3115.79 2620
3116.32 2513
3116.84 2425
3117.37 2332
3117.90 2285
3118.42 2309
3118.95 2302
3119.48 2343
3120.01 2326
3120.53 2285
3121.06 2145
3121.59 2078
3122.11 2159
3122.64 2265
3123.17 2115
3123.70 2155
3124.22 2139
3124.75 2131
3125.28 2125
3125.81 2186
3126.34 2148
3126.86 2135
3127.39 2174
3127.92 2217
3128.45 2245
3128.98 2186
3129.50 2257
3130.03 2319
3130.56 2274
3131.09 2394
3131.62 2396
3132.14 2309
3132.67 2428
3133.20 2527
3133.73 2619
3134.26 2696
3134.79 2845
3135.31 2780
3135.84 2738
3136.37 2777
3136.90 2670
3137.43 2704
3137.96 2752
3138.49 2576
3139.02 2565
3139.54 2502
3140.07 2404
3140.60 2329
3141.13 2440
3141.66 2331
3142.19 2407
3142.72 2436
3143.25 2368
3143.78 2282
3144.31 2317
3144.84 2369
3145.37 2394
3145.89 2406
3146.42 2415
3146.95 2437
3147.48 2570
3148.01 2583
3148.54 2428
3149.07 2323
3149.60 2251
3150.13 2303
3150.66 2284
3151.19 2217
3151.72 2131
3152.25 2273
3152.78 2198
3153.31 2073
3153.84 2185
3154.37 2176
3154.90 2146
3155.43 2164
3155.96 2215
3156.49 2178
3157.02 2119
3157.55 2112
3158.08 2089
3158.61 2130
3159.14 2054
3159.68 2025
3160.21 2157
3160.74 2060
3161.27 2031
3161.80 1926
3162.33 2025
3162.86 2026
3163.39 2029
3163.92 1935
3164.45 1958
3164.98 2017
3165.51 1978
3166.05 1940
3166.58 1953
3167.11 1933
3167.64 2019
3168.17 1991
3168.70 1980
3169.23 2029
3169.76 2173
3170.30 2184
3170.83 2171
3171.36 2232
3171.89 2185
3172.42 2195
3172.95 2138
3173.49 2174
3174.02 2217
3174.55 2297
3175.08 2209
3175.61 2150
3176.15 2166
3176.68 2136
3177.21 2116
3177.74 2066
3178.27 2159
3178.81 2199
3179.34 2123
3179.87 2094
3180.40 2041
3180.93 2086
3181.47 2100
3182.00 2161
3182.53 2096
3183.06 2070
3183.60 2078
3184.13 1915
3184.66 1996
3185.20 1978
3185.73 1927
3186.26 1997
3186.79 1991
3187.33 2044
3187.86 2108
3188.39 2052
3188.93 2104
3189.46 2127
3189.99 2183
3190.52 2173
3191.06 2237
3191.59 2341
3192.12 2363
3192.66 2492
3193.19 2704
3193.72 2739
3194.26 2669
3194.79 2762
3195.33 2911
3195.86 2914
3196.39 2859
3196.93 2830
3197.46 2776
3197.99 2751
3198.53 2741
3199.06 2656
3199.60 2581
3200.13 2504
3200.66 2477
3201.20 2465
3201.73 2376
3202.27 2279
3202.80 2190
3203.33 2127
3203.87 2001
3204.40 1986
3204.94 1959
3205.47 1986
3206.01 1935
3206.54 1955
3207.07 1952
3207.61 1951
3208.14 2025
3208.68 2022
3209.21 2106
3209.75 2089
3210.28 2128
3210.82 2050
3211.35 2112
3211.89 2074
3212.42 2036
3212.96 2009
3213.49 2045
3214.03 2019
3214.56 1914
3215.10 1921
3215.63 1917
3216.17 1930
3216.70 1848
3217.24 1906
3217.78 1849
3218.31 1791
3218.85 1878
3219.38 1910
3219.92 1929
3220.45 1910
3220.99 1918
3221.52 1978
3222.06 1995
3222.60 2021
3223.13 2039
3223.67 2116
3224.20 2064
3224.74 2140
3225.28 2053
3225.81 2019
3226.35 2034
3226.88 2024
3227.42 1963
3227.96 2022
3228.49 1955
3229.03 1896
3229.57 1880
3230.10 1728
3230.64 1784
3231.18 1870
3231.71 1827
3232.25 1913
3232.79 1785
3233.32 1740
3233.86 1744
3234.40 1858
3234.93 2014
3235.47 2025
3236.01 1949
3236.54 1964
3237.08 1985
3237.62 1913
3238.15 1935
3238.69 1971
3239.23 1963
3239.77 1942
3240.30 1990
3240.84 1967
3241.38 1794
3241.92 1790
3242.45 1748
3242.99 1811
3243.53 1871
3244.07 1816
3244.60 1701
3245.14 1725
3245.68 1901
3246.22 1909
3246.75 1834
3247.29 1894
3247.83 1870
3248.37 1907
3248.91 1865
3249.44 1946
3249.98 1832
3250.52 1892
3251.06 1946
3251.60 1928
3252.14 1880
3252.67 1914
3253.21 1950
3253.75 1982
3254.29 1907
3254.83 1955
3255.37 2011
3255.90 2010
3256.44 2063
3256.98 2094
3257.52 2229
3258.06 2285
3258.60 2414
3259.14 2567
3259.68 2687
3260.21 2708
3260.75 2713
3261.29 2881
3261.83 2951
3262.37 2862
3262.91 2788
3263.45 2684
3263.99 2633
3264.53 2547
3265.07 2478
3265.61 2374
3266.15 2410
3266.69 2279
3267.23 2120
3267.76 2150
3268.30 2159
3268.84 2079
3269.38 2127
3269.92 2067
3270.46 2074
3271.00 2105
3271.54 2130
3272.08 2087
3272.62 2048
3273.16 2115
3273.70 2152
3274.24 2101
3274.78 2103
3275.32 2116
3275.86 2187
3276.40 2186
3276.94 2101
3277.48 2149
3278.03 2215
3278.57 2329
3279.11 2347
3279.65 2485
3280.19 2454
3280.73 2418
3281.27 2594
3281.81 2652
3282.35 2861
3282.89 2959
3283.43 3080
3283.97 3159
3284.51 3034
3285.05 2987
3285.60 2943
3286.14 2834
3286.68 2804
3287.22 2684
3287.76 2606
3288.30 2501
3288.84 2390
3289.38 2453
3289.93 2339
3290.47 2341
3291.01 2460
3291.55 2521
3292.09 2719
3292.63 2880
3293.18 2791
3293.72 2857
3294.26 2943
3294.80 3025
3295.34 2981
3295.88 2841
3296.43 2833
3296.97 2743
3297.51 2727
3298.05 2628
3298.59 2481
3299.14 2505
3299.68 2326
3300.22 2236
3300.76 2248
3301.31 2208
3301.85 2183
3302.39 2105
3302.93 2201
3303.48 2167
3304.02 2145
3304.56 2140
3305.10 2079
3305.65 2111
3306.19 2030
3306.73 2086
3307.27 2077
3307.82 2071
3308.36 2180
3308.90 2161
3309.45 2030
3309.99 2158
3310.53 2308
3311.07 2291
3311.62 2317
3312.16 2328
3312.70 2465
3313.25 2571
3313.79 2598
3314.33 2762
3314.88 2784
3315.42 2846
3315.97 2811
3316.51 2827
3317.05 2810
3317.60 2742
3318.14 2645
3318.68 2583
3319.23 2551
3319.77 2437
3320.32 2446
3320.86 2306
3321.40 2350
3321.95 2313
3322.49 2360
3323.04 2251
3323.58 2340
3324.12 2320
3324.67 2257
3325.21 2217
3325.76 2282
3326.30 2115
3326.85 2115
3327.39 2161
3327.93 2046
3328.48 2058
3329.02 2120
3329.57 2019
3330.11 2081
3330.66 1994
3331.20 2037
3331.75 1938
3332.29 2054
3332.84 2155
3333.38 2211
3333.93 2238
3334.47 2218
3335.02 2223
3335.56 2251
3336.11 2198
3336.65 2303
3337.20 2325
3337.74 2269
3338.29 2243
3338.83 2306
3339.38 2213
3339.92 2187
3340.47 2163
3341.02 2087
3341.56 2114
3342.11 2048
3342.65 1954
3343.20 2036
3343.74 1889
3344.29 1888
3344.84 1941
3345.38 1795
3345.93 1916
3346.47 1937
3347.02 1899
3347.57 1849
3348.11 1961
3348.66 1862
3349.21 1963
3349.75 2008
3350.30 1998
3350.84 2108
3351.39 2146
3351.94 2179
3352.48 2270
3353.03 2242
3353.58 2321
3354.12 2340
3354.67 2459
3355.22 2464
3355.76 2394
3356.31 2386
3356.86 2444
3357.40 2378
3357.95 2249
3358.50 2170
3359.05 2175
3359.59 2101
3360.14 2071
3360.69 1976
3361.23 1957
3361.78 1912
3362.33 1969
3362.88 1972
3363.42 1930
3363.97 1888
3364.52 1849
3365.07 1815
3365.61 1831
3366.16 1790
3366.71 1843
3367.26 1772
3367.80 1751
3368.35 1768
3368.90 1858
3369.45 1754
3370.00 1719
3370.54 1708
3371.09 1743
3371.64 1796
3372.19 1815
3372.74 1739
3373.28 1775
3373.83 1762
3374.38 1711
3374.93 1717
3375.48 1652
3376.03 1604
3376.57 1673
3377.12 1614
3377.67 1669
3378.22 1693
3378.77 1694
3379.32 1694
3379.87 1633
3380.42 1670
3380.96 1647
3381.51 1652
3382.06 1690
3382.61 1745
3383.16 1784
3383.71 1770
3384.26 1764
3384.81 1758
3385.36 1700
3385.91 1819
3386.45 1736
3387.00 1740
3387.55 1764
3388.10 1713
3388.65 1703
3389.20 1700
3389.75 1714
3390.30 1716
3390.85 1748
3391.40 1695
3391.95 1705
3392.50 1659
3393.05 1671
3393.60 1684
3394.15 1678
3394.70 1602
3395.25 1645
3395.80 1676
3396.35 1676
3396.90 1718
3397.45 1663
3398.00 1700
3398.55 1674
3399.10 1629
3399.65 1642
3400.20 1645
3400.75 1569
3401.30 1612
3401.85 1597
3402.40 1591
3402.95 1658
3403.50 1614
3404.06 1723
3404.61 1764
3405.16 1494
3405.71 1562
3406.26 1618
3406.81 1615
3407.36 1581
3407.91 1595
3408.46 1604
3409.01 1613
3409.56 1567
3410.12 1630
3410.67 1657
3411.22 1563
3411.77 1633
3412.32 1639
3412.87 1638
3413.42 1689
3413.98 1684
3414.53 1726
3415.08 1767
3415.63 1763
3416.18 1786
3416.73 1737
3417.29 1663
3417.84 1699
3418.39 1748
3418.94 1719
3419.49 1731
3420.05 1744
3420.60 1719
3421.15 1872
3421.70 1945
3422.25 1983
3422.81 1971
3423.36 2036
3423.91 2109
3424.46 1951
3425.01 1975
3425.57 1994
3426.12 1992
3426.67 1953
3427.23 2005
3427.78 1967
3428.33 1915
3428.88 1861
3429.44 1788
3429.99 1807
3430.54 1902
3431.09 1930
3431.65 1862
3432.20 1836
3432.75 1799
3433.31 1822
3433.86 1797
3434.41 1833
3434.97 1736
3435.52 1695
3436.07 1744
3436.63 1772
3437.18 1738
3437.73 1735
3438.29 1720
3438.84 1753
3439.39 1745
3439.95 1852
3440.50 1809
3441.05 1857
3441.61 1888
3442.16 1825
3442.72 1950
3443.27 1845
3443.82 1845
3444.38 1804
3444.93 1775
3445.48 1676
3446.04 1675
3446.59 1698
3447.15 1724
3447.70 1729
3448.26 1696
3448.81 1696
3449.36 1683
3449.92 1779
3450.47 1783
3451.03 1686
3451.58 1693
3452.14 1729
3452.69 1702
3453.25 1692
3453.80 1683
3454.36 1729
3454.91 1673
3455.47 1694
3456.02 1728
3456.58 1747
3457.13 1766
3457.69 1747
3458.24 1768
3458.80 1704
3459.35 1590
3459.91 1690
3460.46 1607
3461.02 1661
3461.57 1713
3462.13 1709
3462.68 1711
3463.24 1750
3463.79 1666
3464.35 1677
3464.90 1729
3465.46 1756
3466.02 1748
3466.57 1767
3467.13 1741
3467.68 1903
3468.24 1921
3468.80 1975
3469.35 1888
3469.91 1890
3470.46 1937
3471.02 1951
3471.58 2027
3472.13 1962
3472.69 1932
3473.24 1985
3473.80 2040
3474.36 2036
3474.91 1961
3475.47 1950
3476.03 2038
3476.58 2075
3477.14 2133
3477.70 2079
3478.25 2224
3478.81 2173
3479.37 2182
3479.92 2225
3480.48 2261
3481.04 2174
3481.59 2177
3482.15 2270
3482.71 2238
3483.26 2212
3483.82 2246
3484.38 2348
3484.94 2540
3485.49 2442
3486.05 2505
3486.61 2659
3487.17 2752
3487.72 2834
3488.28 2993
3488.84 3181
3489.40 3529
3489.95 3679
3490.51 3955
3491.07 4111
3491.63 4232
3492.18 4606
3492.74 4319
3493.30 4158
3493.86 4250
3494.42 4056
3494.97 4105
3495.53 4184
3496.09 4299
3496.65 4289
3497.21 4680
3497.76 4890
3498.32 4917
3498.88 5097
3499.44 5405
3500.00 5337
3500.56 5283
3501.11 5244
3501.67 5218
3502.23 5129
3502.79 4931
3503.35 4986
3503.91 4922
3504.47 4674
3505.03 4538
3505.58 4456
3506.14 4317
3506.70 4356
3507.26 4045
3507.82 3830
3508.38 3647
3508.94 3404
3509.50 3190
3510.06 3167
3510.62 2991
3511.17 2789
3511.73 2620
3512.29 2623
3512.85 2544
3513.41 2505
3513.97 2598
3514.53 2514
3515.09 2500
3515.65 2540
3516.21 2565
3516.77 2578
3517.33 2628
3517.89 2668
3518.45 2808
3519.01 2873
3519.57 2940
3520.13 3070
3520.69 3311
3521.25 3436
3521.81 3461
3522.37 3558
3522.93 3639
3523.49 3752
3524.05 3742
3524.61 3661
3525.17 3505
3525.73 3520
3526.29 3338
3526.85 3161
3527.41 3125
3527.97 2883
3528.54 2693
3529.10 2568
3529.66 2454
3530.22 2365
3530.78 2398
3531.34 2424
3531.90 2440
3532.46 2403
3533.02 2372
3533.58 2369
3534.14 2459
3534.71 2445
3535.27 2441
3535.83 2523
3536.39 2515
3536.95 2550
3537.51 2545
3538.07 2723
3538.64 2855
3539.20 3009
3539.76 3199
3540.32 3373
3540.88 3815
3541.44 4014
3542.00 4065
3542.57 4083
3543.13 3899
3543.69 4039
3544.25 3963
3544.81 3846
3545.38 3664
3545.94 3338
3546.50 3116
3547.06 2914
3547.62 2734
3548.19 2675
3548.75 2672
3549.31 2684
3549.87 2742
3550.44 2726
3551.00 2699
3551.56 2565
3552.12 2646
3552.69 2602
3553.25 2597
3553.81 2465
3554.37 2410
3554.94 2436
3555.50 2338
3556.06 2362
3556.63 2265
3557.19 2270
3557.75 2235
3558.31 2250
3558.88 2185
3559.44 2154
3560.00 2043
3560.57 2143
3561.13 2052
3561.69 2082
3562.26 2112
3562.82 2163
3563.38 2096
3563.95 2125
3564.51 2097
3565.07 2096
3565.64 2047
3566.20 2086
3566.77 1994
3567.33 1930
3567.89 1949
3568.46 1904
3569.02 1895
3569.59 1928
3570.15 1906
3570.71 1941
3571.28 1906
3571.84 1976
3572.41 2026
3572.97 2028
3573.53 2023
3574.10 2108
3574.66 2212
3575.23 2149
3575.79 2111
3576.36 2049
3576.92 2049
3577.48 2033
3578.05 2079
3578.61 1993
3579.18 2035
3579.74 2053
3580.31 2085
3580.87 2003
3581.44 1978
3582.00 1932
3582.57 2026
3583.13 2039
3583.70 1976
3584.26 1960
3584.83 2092
3585.39 2064
3585.96 2006
3586.52 1971
3587.09 1981
3587.65 2036
3588.22 1989
3588.79 1998
3589.35 2007
3589.92 1968
3590.48 1979
3591.05 2034
3591.61 1995
3592.18 2064
3592.74 2122
3593.31 2088
3593.88 2047
3594.44 2043
3595.01 2156
3595.57 2110
3596.14 2054
3596.71 2223
3597.27 2180
3597.84 2300
3598.40 2281
3598.97 2324
3599.54 2303
3600.10 2298
3600.67 2398
3601.24 2272
3601.80 2300
3602.37 2374
3602.94 2297
3603.50 2260
3604.07 2293
3604.64 2272
3605.20 2208
3605.77 2229
3606.34 2185
3606.90 2118
3607.47 2117
3608.04 2196
3608.60 2143
3609.17 2181
3609.74 2214
3610.30 2260
3610.87 2329
3611.44 2588
3612.01 2829
3612.57 3371
3613.14 4145
3613.71 5056
3614.28 6221
3614.84 7351
3615.41 8542
3615.98 9853
3616.55 10998
3617.11 12211
3617.68 12985
3618.25 13284
3618.82 13147
3619.39 12523
3619.95 11896
3620.52 10934
3621.09 9776
3621.66 8360
3622.23 7077
3622.79 6093
3623.36 5025
3623.93 4332
3624.50 3604
3625.07 3134
3625.63 2896
3626.20 2648
3626.77 2464
3627.34 2408
3627.91 2430
3628.48 2273
3629.05 2142
3629.61 2126
3630.18 2051
3630.75 2056
3631.32 2001
3631.89 1943
3632.46 1929
3633.03 2061
3633.60 2013
3634.16 1963
3634.73 2037
3635.30 2021
3635.87 2020
3636.44 2042
3637.01 2084
3637.58 2245
3638.15 2375
3638.72 2368
3639.29 2531
3639.86 2582
3640.43 2717
3641.00 2735
3641.57 2909
3642.14 3044
3642.71 3241
3643.27 3314
3643.84 3579
3644.41 3500
3644.98 3564
3645.55 3751
3646.12 3767
3646.69 3874
3647.26 3871
3647.83 3959
3648.40 3697
3648.97 3591
3649.54 3710
3650.12 3700
3650.69 3645
3651.26 3540
3651.83 3389
3652.40 3366
3652.97 3267
3653.54 3251
3654.11 3219
3654.68 3192
3655.25 3186
3655.82 3099
3656.39 3201
3656.96 3273
3657.53 3209
3658.10 3107
3658.67 3146
3659.25 3044
3659.82 2960
3660.39 2817
3660.96 2854
3661.53 2816
3662.10 2633
3662.67 2673
3663.24 2659
3663.81 2638
3664.39 2639
3664.96 2742
3665.53 2687
3666.10 2912
3666.67 2753
3667.24 2693
3667.81 2717
3668.39 2687
3668.96 2580
3669.53 2584
3670.10 2502
3670.67 2421
3671.25 2469
3671.82 2393
3672.39 2295
3672.96 2312
3673.53 2300
3674.11 2252
3674.68 2177
3675.25 2227
3675.82 2255
3676.39 2225
3676.97 2145
3677.54 2183
3678.11 2124
3678.68 2171
3679.26 2107
3679.83 2169
3680.40 2212
3680.97 2140
3681.55 2101
3682.12 2058
3682.69 1982
3683.27 2032
3683.84 1950
3684.41 2063
3684.98 2114
3685.56 2155
3686.13 2121
3686.70 2216
3687.28 2135
3687.85 2181
3688.42 2295
3689.00 2273
3689.57 2321
3690.14 2275
3690.72 2399
3691.29 2355
3691.86 2289
3692.44 2179
3693.01 2227
3693.58 2257
3694.16 2271
3694.73 2138
3695.31 2182
3695.88 2285
3696.45 2241
3697.03 2132
3697.60 2145
3698.18 2120
3698.75 2164
3699.32 2082
3699.90 2096
3700.47 2001
3701.05 1999
3701.62 2023
3702.19 1978
3702.77 2086
3703.34 1958
3703.92 2054
3704.49 2078
3705.07 2046
3705.64 2082
3706.22 2107
3706.79 2255
3707.37 2403
3707.94 2380
3708.51 2372
3709.09 2446
3709.66 2451
3710.24 2473
3710.81 2408
3711.39 2465
3711.96 2377
3712.54 2372
3713.11 2364
3713.69 2361
3714.27 2290
3714.84 2199
3715.42 2123
3715.99 2067
3716.57 2065
3717.14 2016
3717.72 1927
3718.29 1950
3718.87 1948
3719.44 1803
3720.02 1812
3720.60 1869
3721.17 1839
3721.75 1790
3722.32 1793
3722.90 1920
3723.47 1868
3724.05 1823
3724.63 1802
3725.20 1857
3725.78 1966
3726.36 1873
3726.93 1964
3727.51 2145
3728.08 2327
3728.66 2495
3729.24 2624
3729.81 2957
3730.39 3160
3730.97 3358
3731.54 3649
3732.12 3980
3732.70 4089
3733.27 4149
3733.85 4328
3734.43 4097
3735.00 3932
3735.58 3865
3736.16 3805
3736.73 3289
3737.31 2900
3737.89 2782
3738.47 2576
3739.04 2409
3739.62 2169
3740.20 2099
3740.77 2030
3741.35 2000
3741.93 1837
3742.51 1782
3743.08 1792
3743.66 1799
3744.24 1753
3744.82 1787
3745.39 1715
3745.97 1681
3746.55 1680
3747.13 1657
3747.71 1683
3748.28 1635
3748.86 1665
3749.44 1785
3750.02 1784
3750.59 1732
3751.17 1717
3751.75 1653
3752.33 1644
3752.91 1640
3753.49 1696
3754.06 1672
3754.64 1622
3755.22 1697
3755.80 1697
3756.38 1782
3756.96 1808
3757.53 1907
3758.11 1976
3758.69 2015
3759.27 1970
3759.85 2056
3760.43 2065
3761.01 2179
3761.59 2168
3762.17 2175
3762.74 2159
3763.32 2136
3763.90 2164
3764.48 2107
3765.06 2122
3765.64 2008
3766.22 1837
3766.80 1894
3767.38 1932
3767.96 1839
3768.54 1873
3769.12 1902
3769.70 1867
3770.27 1880
3770.85 1845
3771.43 1936
3772.01 1868
3772.59 1865
3773.17 1831
3773.75 1740
3774.33 1744
3774.91 1700
3775.49 1666
3776.07 1653
3776.65 1633
3777.23 1696
3777.81 1655
3778.39 1743
3778.97 1784
3779.55 1749
3780.13 1613
3780.71 1745
3781.29 1647
3781.88 1707
3782.46 1716
3783.04 1722
3783.62 1685
3784.20 1679
3784.78 1670
3785.36 1721
3785.94 1664
3786.52 1735
3787.10 1742
3787.68 1801
3788.26 1728
3788.84 1730
3789.43 1808
3790.01 1832
3790.59 1819
3791.17 1826
3791.75 1771
3792.33 1914
3792.91 1953
3793.49 1807
3794.08 1899
3794.66 1866
3795.24 1894
3795.82 1796
3796.40 1875
3796.98 1868
3797.56 1928
3798.15 1928
3798.73 1965
3799.31 1987
3799.89 1903
3800.47 1889
3801.06 1949
3801.64 1951
3802.22 2050
3802.80 1968
3803.38 1923
3803.97 1985
3804.55 1995
3805.13 2056
3805.71 2041
3806.29 2146
3806.88 2251
3807.46 2280
3808.04 2244
3808.62 2392
3809.21 2388
3809.79 2405
3810.37 2421
3810.95 2439
3811.54 2407
3812.12 2344
3812.70 2368
3813.29 2317
3813.87 2416
3814.45 2385
3815.03 2293
3815.62 2301
3816.20 2220
3816.78 2265
3817.37 2192
3817.95 2221
3818.53 2153
3819.12 2022
3819.70 2037
3820.28 2004
3820.87 1959
3821.45 1953
3822.03 1999
3822.62 2019
3823.20 1940
3823.78 2000
3824.37 2007
3824.95 1953
3825.54 1957
3826.12 1935
3826.70 1987
3827.29 2086
3827.87 2009
3828.46 2127
3829.04 2099
3829.62 2159
3830.21 2211
3830.79 2161
3831.38 2206
3831.96 2176
3832.54 2098
3833.13 2173
3833.71 2204
3834.30 2122
3834.88 2117
3835.47 2168
3836.05 2123
3836.64 2110
3837.22 2006
3837.81 1970
3838.39 2075
3838.98 1984
3839.56 2111
3840.15 2110
3840.73 2092
3841.31 2025
3841.90 1983
3842.49 2020
3843.07 2066
3843.66 2038
3844.24 2088
3844.83 2123
3845.41 2143
3846.00 2063
3846.58 2129
3847.17 2090
3847.75 2097
3848.34 2126
3848.92 2111
3849.51 2070
3850.10 2131
3850.68 2051
3851.27 2077
3851.85 2039
3852.44 2169
3853.02 2220
3853.61 2254
3854.20 2345
3854.78 2452
3855.37 2753
3855.95 3032
3856.54 3478
3857.13 4065
3857.71 4945
3858.30 5933
3858.89 6984
3859.47 7883
3860.06 8859
3860.64 9659
3861.23 10176
3861.82 10383
3862.40 10684
3862.99 10580
3863.58 10142
3864.16 9517
3864.75 8813
3865.34 7878
3865.92 7054
3866.51 6120
3867.10 5506
3867.69 4856
3868.27 4164
3868.86 3681
3869.45 3475
3870.03 3259
3870.62 3010
3871.21 3062
3871.80 2964
3872.38 2926
3872.97 2788
3873.56 2869
3874.15 2791
3874.73 2773
3875.32 2788
3875.91 2746
3876.50 2678
3877.08 2556
3877.67 2485
3878.26 2486
3878.85 2460
3879.43 2495
3880.02 2496
3880.61 2423
3881.20 2301
3881.79 2275
3882.37 2206
3882.96 2323
3883.55 2230
3884.14 2263
3884.73 2315
3885.32 2432
3885.90 2607
3886.49 2543
3887.08 2564
3887.67 2758
3888.26 2824
3888.85 2826
3889.44 2892
3890.02 2871
3890.61 2897
3891.20 3031
3891.79 2994
3892.38 2928
3892.97 2810
3893.56 2755
3894.15 2763
3894.74 2628
3895.32 2486
3895.91 2491
3896.50 2496
3897.09 2456
3897.68 2491
3898.27 2543
3898.86 2535
3899.45 2575
3900.04 2505
3900.63 2538
3901.22 2445
3901.81 2507
3902.40 2362
3902.99 2274
3903.58 2167
3904.17 2234
3904.76 2163
3905.35 2190
3905.94 2046
3906.53 2104
3907.12 2031
3907.71 1974
3908.30 1976
3908.89 1935
3909.48 1898
3910.07 1811
3910.66 1894
3911.25 1886
3911.84 1862
3912.43 1849
3913.02 1784
3913.61 1766
3914.20 1817
3914.79 1727
3915.38 1754
3915.97 1775
3916.56 1849
3917.15 1882
3917.74 1821
3918.33 1748
3918.92 1757
3919.52 1823
3920.11 1820
3920.70 1754
3921.29 1764
3921.88 1762
3922.47 1730
3923.06 1716
3923.65 1796
3924.24 1858
3924.84 1729
3925.43 1790
3926.02 1756
3926.61 1784
3927.20 1811
3927.79 1840
3928.38 1812
3928.98 1652
3929.57 1731
3930.16 1730
3930.75 1853
3931.34 1745
3931.93 1761
3932.53 1709
3933.12 1678
3933.71 1767
3934.30 1768
3934.89 1637
3935.49 1673
3936.08 1702
3936.67 1749
3937.26 1782
3937.86 1858
3938.45 1763
3939.04 1759
3939.63 1851
3940.23 1883
3940.82 1894
3941.41 1867
3942.00 1895
3942.60 1786
3943.19 1822
3943.78 1806
3944.37 1872
3944.97 1753
3945.56 1785
3946.15 1833
3946.75 1750
3947.34 1730
3947.93 1700
3948.52 1777
3949.12 1691
3949.71 1671
3950.30 1657
3950.90 1659
3951.49 1611
3952.08 1611
3952.68 1631
3953.27 1627
3953.86 1562
3954.46 1542
3955.05 1587
3955.65 1595
3956.24 1543
3956.83 1560
3957.43 1600
3958.02 1595
3958.61 1590
3959.21 1568
3959.80 1583
3960.40 1576
3960.99 1587
3961.58 1591
3962.18 1565
3962.77 1578
3963.37 1601
3963.96 1645
3964.55 1714
3965.15 1764
3965.74 1795
3966.34 1788
3966.93 1670
3967.53 1635
3968.12 1726
3968.72 1723
3969.31 1647
3969.91 1694
3970.50 1628
3971.10 1665
3971.69 1663
3972.28 1613
3972.88 1650
3973.47 1672
3974.07 1587
3974.66 1744
3975.26 1755
3975.85 1743
3976.45 1829
3977.05 1732
3977.64 1751
3978.24 1672
3978.83 1686
3979.43 1692
3980.02 1775
3980.62 1639
3981.21 1621
3981.81 1609
3982.40 1696
3983.00 1661
3983.60 1660
3984.19 1683
3984.79 1603
3985.38 1634
3985.98 1622
3986.58 1558
3987.17 1646
3987.77 1614
3988.36 1560
3988.96 1612
3989.56 1627
3990.15 1567
3990.75 1625
3991.34 1636
3991.94 1678
3992.54 1670
3993.13 1659
3993.73 1698
3994.33 1747
3994.92 1759
3995.52 1806
3996.12 1803
3996.71 1844
3997.31 1859
3997.91 1905
3998.50 1918
3999.10 1882
3999.70 1957
4000.29 1984
4000.89 1970
4001.49 1887
4002.09 1885
4002.68 1851
4003.28 1841
4003.88 1792
4004.47 1873
4005.07 1857
4005.67 1832
4006.27 1728
4006.86 1828
4007.46 1852
4008.06 1878
4008.66 1908
4009.25 1848
4009.85 1859
4010.45 1859
4011.05 1937
4011.64 2085
4012.24 2104
4012.84 2256
4013.44 2477
4014.04 2577
4014.63 2768
4015.23 2915
4015.83 2971
4016.43 2985
4017.03 3079
4017.63 3222
4018.22 3175
4018.82 2917
4019.42 2934
4020.02 2763
4020.62 2482
4021.22 2341
4021.81 2209
4022.41 2090
4023.01 2019
4023.61 1914
4024.21 1963
4024.81 1978
4025.41 1984
4026.01 2070
4026.60 2070
4027.20 2011
4027.80 2151
4028.40 2159
4029.00 2319
4029.60 2289
4030.20 2129
4030.80 2162
4031.40 2138
4032.00 2087
4032.60 2123
4033.20 2092
4033.80 2057
4034.39 1883
4034.99 1800
4035.59 1729
4036.19 1799
4036.79 1711
4037.39 1779
4037.99 1772
4038.59 1684
4039.19 1658
4039.79 1575
4040.39 1557
4040.99 1585
4041.59 1664
4042.19 1628
4042.79 1626
4043.39 1624
4043.99 1681
4044.59 1717
4045.19 1733
4045.79 1763
4046.39 1754
4046.99 1818
4047.60 1726
4048.20 1754
4048.80 1771
4049.40 1746
4050.00 1704
4050.60 1699
4051.20 1663
4051.80 1627
4052.40 1638
4053.00 1632
4053.60 1538
4054.20 1474
4054.80 1614
4055.41 1675
4056.01 1664
4056.61 1631
4057.21 1574
4057.81 1523
4058.41 1582
4059.01 1550
4059.61 1548
4060.22 1477
4060.82 1500
4061.42 1539
4062.02 1436
4062.62 1438
4063.22 1492
4063.82 1525
4064.43 1487
4065.03 1445
4065.63 1384
4066.23 1442
4066.83 1439
4067.44 1423
4068.04 1398
4068.64 1427
4069.24 1458
4069.84 1440
4070.45 1379
4071.05 1418
4071.65 1416
4072.25 1366
4072.86 1337
4073.46 1405
4074.06 1426
4074.66 1424
4075.27 1419
4075.87 1446
4076.47 1427
4077.07 1417
4077.68 1481
4078.28 1434
4078.88 1416
4079.48 1394
4080.09 1420
4080.69 1418
4081.29 1447
4081.90 1443
4082.50 1398
4083.10 1408
4083.71 1418
4084.31 1377
4084.91 1443
4085.52 1406
4086.12 1388
4086.72 1388
4087.33 1412
4087.93 1403
4088.53 1403
4089.14 1397
4089.74 1394
4090.34 1401
4090.95 1394
4091.55 1415
4092.15 1399
4092.76 1449
4093.36 1534
4093.97 1463
4094.57 1465
4095.17 1524
4095.78 1455
4096.38 1398
4096.99 1460
4097.59 1486
4098.19 1438
4098.80 1395
4099.40 1379
4100.01 1359
4100.61 1320
4101.22 1317
4101.82 1319
4102.43 1292
4103.03 1307
4103.63 1293
4104.24 1346
4104.84 1260
4105.45 1225
4106.05 1223
4106.66 1224
4107.26 1253
4107.87 1254
4108.47 1239
4109.08 1244
4109.68 1235
4110.29 1164
4110.89 1245
4111.50 1252
4112.10 1256
4112.71 1269
4113.31 1280
4113.92 1244
4114.53 1254
4115.13 1268
4115.74 1226
4116.34 1262
4116.95 1236
4117.55 1266
4118.16 1241
4118.76 1232
4119.37 1259
4119.98 1245
4120.58 1301
4121.19 1322
4121.79 1284
4122.40 1351
4123.01 1303
4123.61 1372
4124.22 1378
4124.82 1423
4125.43 1315
4126.04 1385
4126.64 1449
4127.25 1332
4127.86 1322
4128.46 1375
4129.07 1432
4129.68 1396
4130.28 1389
4130.89 1391
4131.50 1356
4132.10 1308
4132.71 1369
4133.32 1440
4133.92 1501
4134.53 1474
4135.14 1559
4135.74 1651
4136.35 1666
4136.96 1704
4137.56 1775
4138.17 1886
4138.78 1978
4139.39 2096
4139.99 2109
4140.60 2035
4141.21 2001
4141.82 1946
4142.42 1930
4143.03 1891
4143.64 1756
4144.25 1641
4144.85 1672
4145.46 1608
4146.07 1464
4146.68 1401
4147.28 1412
4147.89 1402
4148.50 1329
4149.11 1372
4149.72 1373
4150.32 1366
4150.93 1381
4151.54 1360
4152.15 1298
4152.76 1297
4153.37 1302
4153.97 1273
4154.58 1347
4155.19 1394
4155.80 1339
4156.41 1370
4157.02 1271
4157.62 1327
4158.23 1375
4158.84 1304
4159.45 1314
4160.06 1309
4160.67 1284
4161.28 1347
4161.89 1319
4162.49 1417
4163.10 1442
4163.71 1427
4164.32 1421
4164.93 1463
4165.54 1520
4166.15 1474
4166.76 1475
4167.37 1468
4167.98 1446
4168.59 1458
4169.20 1459
4169.81 1355
4170.42 1308
4171.02 1361
4171.63 1373
4172.24 1387
4172.85 1315
4173.46 1320
4174.07 1345
4174.68 1366
4175.29 1408
4175.90 1391
4176.51 1393
4177.12 1364
4177.73 1404
4178.34 1453
4178.95 1402
4179.56 1381
4180.17 1352
4180.78 1332
4181.39 1382
4182.00 1333
4182.61 1344
4183.23 1334
4183.84 1303
4184.45 1243
4185.06 1318
4185.67 1255
4186.28 1226
4186.89 1325
4187.50 1365
4188.11 1390
4188.72 1355
4189.33 1372
4189.94 1431
4190.55 1371
4191.17 1283
4191.78 1340
4192.39 1385
4193.00 1520
4193.61 1459
4194.22 1461
4194.83 1423
4195.44 1395
4196.06 1389
4196.67 1363
4197.28 1432
4197.89 1382
4198.50 1379
4199.11 1415
4199.72 1348
4200.34 1300
4200.95 1392
4201.56 1361
4202.17 1369
4202.78 1390
4203.40 1445
4204.01 1524
4204.62 1435
4205.23 1445
4205.84 1437
4206.46 1456
4207.07 1466
4207.68 1511
4208.29 1514
4208.90 1407
4209.52 1428
4210.13 1427
4210.74 1447
4211.35 1440
4211.97 1431
4212.58 1438
4213.19 1528
4213.80 1478
4214.42 1542
4215.03 1660
4215.64 1653
4216.26 1701
4216.87 1782
4217.48 1859
4218.09 1931
4218.71 2126
4219.32 2229
4219.93 2460
4220.55 2667
4221.16 2835
4221.77 2973
4222.39 3092
4223.00 3154
4223.61 3273
4224.23 3264
4224.84 3261
4225.45 3248
4226.07 3206
4226.68 3143
4227.30 3058
4227.91 2874
4228.52 2835
4229.14 2700
4229.75 2593
4230.36 2450
4230.98 2384
4231.59 2284
4232.21 2161
4232.82 2032
4233.43 1980
4234.05 1847
4234.66 1802
4235.28 1844
4235.89 1878
4236.51 1800
4237.12 1726
4237.73 1735
4238.35 1815
4238.96 1856
4239.58 1775
4240.19 1683
4240.81 1737
4241.42 1647
4242.04 1663
4242.65 1665
4243.27 1629
4243.88 1691
4244.50 1626
4245.11 1576
4245.73 1476
4246.34 1541
4246.96 1603
4247.57 1506
4248.19 1542
4248.80 1538
4249.42 1584
4250.03 1516
4250.65 1554
4251.26 1498
4251.88 1535
4252.49 1525
4253.11 1448
4253.72 1519
4254.34 1518
4254.96 1540
4255.57 1510
4256.19 1469
4256.80 1471
4257.42 1477
4258.03 1506
4258.65 1482
4259.27 1460
4259.88 1514
4260.50 1545
4261.12 1528
4261.73 1518
4262.35 1565
4262.96 1546
4263.58 1573
4264.20 1530
4264.81 1501
4265.43 1548
4266.05 1595
4266.66 1506
4267.28 1599
4267.90 1630
4268.51 1534
4269.13 1547
4269.75 1500
4270.36 1562
4270.98 1560
4271.60 1516
4272.21 1592
4272.83 1572
4273.45 1597
4274.06 1632
4274.68 1755
4275.30 1699
4275.92 1654
4276.53 1703
4277.15 1696
4277.77 1689
4278.38 1654
4279.00 1606
4279.62 1570
4280.24 1557
4280.85 1495
4281.47 1432
4282.09 1402
4282.71 1427
4283.32 1440
4283.94 1400
4284.56 1461
4285.18 1363
4285.80 1322
4286.41 1298
4287.03 1346
4287.65 1331
4288.27 1398
4288.89 1400
4289.50 1321
4290.12 1355
4290.74 1413
4291.36 1355
4291.98 1361
4292.60 1359
4293.21 1348
4293.83 1358
4294.45 1351
4295.07 1354
4295.69 1328
4296.31 1406
4296.93 1311
4297.54 1363
4298.16 1363
4298.78 1356
4299.40 1427
4300.02 1402
4300.64 1461
4301.26 1449
4301.88 1393
4302.50 1439
4303.12 1417
4303.73 1407
4304.35 1362
4304.97 1430
4305.59 1493
4306.21 1420
4306.83 1358
4307.45 1378
4308.07 1408
4308.69 1480
4309.31 1474
4309.93 1489
4310.55 1457
4311.17 1478
4311.79 1441
4312.41 1485
4313.03 1458
4313.65 1428
4314.27 1326
4314.89 1360
4315.51 1373
4316.13 1379
4316.75 1359
4317.37 1337
4317.99 1379
4318.61 1339
4319.23 1388
4319.85 1405
4320.47 1433
4321.09 1351
4321.71 1345
4322.33 1421
4322.95 1516
4323.57 1635
4324.19 1590
4324.81 1623
4325.43 1582
4326.05 1562
4326.68 1604
4327.30 1562
4327.92 1549
4328.54 1534
4329.16 1478
4329.78 1546
4330.40 1500
4331.02 1465
4331.64 1510
4332.26 1482
4332.89 1502
4333.51 1625
4334.13 1626
4334.75 1723
4335.37 1809
4335.99 1880
4336.61 1830
4337.24 1847
4337.86 1813
4338.48 1822
4339.10 1785
4339.72 1825
4340.34 1827
4340.97 1857
4341.59 1978
4342.21 2033
4342.83 2299
4343.45 2516
4344.08 2751
4344.70 2994
4345.32 3313
4345.94 3553
4346.57 3555
4347.19 3502
4347.81 3477
4348.43 3487
4349.05 3208
4349.68 3051
4350.30 2783
4350.92 2624
4351.54 2387
4352.17 2225
4352.79 1998
4353.41 1815
4354.04 1786
4354.66 1796
4355.28 1660
4355.90 1685
4356.53 1781
4357.15 1738
4357.77 1715
4358.40 1629
4359.02 1676
4359.64 1625
4360.27 1596
4360.89 1576
4361.51 1554
4362.14 1602
4362.76 1564
4363.38 1468
4364.01 1484
4364.63 1563
4365.25 1549
4365.88 1555
4366.50 1473
4367.12 1520
4367.75 1487
4368.37 1521
4369.00 1416
4369.62 1543
4370.24 1524
4370.87 1507
4371.49 1474
4372.12 1507
4372.74 1438
4373.36 1474
4373.99 1408
4374.61 1474
4375.24 1527
4375.86 1501
4376.49 1552
4377.11 1649
4377.73 1635
4378.36 1656
4378.98 1651
4379.61 1637
4380.23 1624
4380.86 1677
4381.48 1682
4382.11 1619
4382.73 1541
4383.36 1584
4383.98 1604
4384.61 1539
4385.23 1580
4385.86 1646
4386.48 1579
4387.11 1523
4387.73 1489
4388.36 1495
4388.98 1418
4389.61 1513
4390.23 1578
4390.86 1531
4391.48 1547
4392.11 1567
4392.74 1513
4393.36 1517
4393.99 1581
4394.61 1569
4395.24 1536
4395.86 1464
4396.49 1467
4397.12 1549
4397.74 1569
4398.37 1584
4398.99 1551
4399.62 1583
4400.25 1633
4400.87 1537
4401.50 1641
4402.12 1594
4402.75 1580
4403.38 1654
4404.00 1709
4404.63 1878
4405.26 1844
4405.88 1899
4406.51 1924
4407.14 2025
4407.76 2023
4408.39 2149
4409.02 2120
4409.64 2146
4410.27 2166
4410.90 2052
4411.52 1879
4412.15 1858
4412.78 1759
4413.40 1667
4414.03 1751
4414.66 1693
4415.29 1608
4415.91 1588
4416.54 1493
4417.17 1485
4417.79 1470
4418.42 1508
4419.05 1551
4419.68 1555
4420.30 1555
4420.93 1508
4421.56 1508
4422.19 1427
4422.81 1464
4423.44 1496
4424.07 1501
4424.70 1432
4425.33 1469
4425.95 1426
4426.58 1403
4427.21 1446
4427.84 1397
4428.47 1409
4429.09 1365
4429.72 1421
4430.35 1403
4430.98 1437
4431.61 1374
4432.23 1389
4432.86 1430
4433.49 1480
4434.12 1491
4434.75 1413
4435.38 1388
4436.01 1437
4436.63 1391
4437.26 1423
4437.89 1429
4438.52 1442
4439.15 1434
4439.78 1307
4440.41 1312
4441.04 1328
4441.67 1318
4442.29 1432
4442.92 1373
4443.55 1386
4444.18 1312
4444.81 1381
4445.44 1437
4446.07 1404
4446.70 1451
4447.33 1452
4447.96 1433
4448.59 1478
4449.22 1468
4449.85 1550
4450.48 1579
4451.11 1512
4451.74 1455
4452.37 1466
4453.00 1540
4453.63 1531
4454.26 1563
4454.89 1543
4455.52 1442
4456.15 1533
4456.78 1565
4457.41 1588
4458.04 1495
4458.67 1410
4459.30 1405
4459.93 1440
4460.56 1400
4461.19 1391
4461.82 1315
4462.45 1354
4463.08 1320
4463.71 1333
4464.34 1407
4464.97 1353
4465.60 1304
4466.23 1371
4466.86 1425
4467.49 1412
4468.12 1385
4468.76 1410
4469.39 1357
4470.02 1397
4470.65 1416
4471.28 1422
4471.91 1362
4472.54 1368
4473.17 1446
4473.80 1337
4474.44 1365
4475.07 1408
4475.70 1418
4476.33 1431
4476.96 1423
4477.59 1419
4478.22 1414
4478.86 1425
4479.49 1476
4480.12 1478
4480.75 1490
4481.38 1471
4482.02 1521
4482.65 1524
4483.28 1513
4483.91 1524
4484.54 1572
4485.18 1596
4485.81 1586
4486.44 1619
4487.07 1648
4487.70 1702
4488.34 1655
4488.97 1667
4489.60 1773
4490.23 1703
4490.87 1687
4491.50 1772
4492.13 1762
4492.76 1769
4493.40 1749
4494.03 1697
4494.66 1669
4495.30 1813
4495.93 1808
4496.56 1818
4497.19 1914
4497.83 1818
4498.46 1862
4499.09 1920
4499.73 1953
4500.36 2016
4500.99 1939
4501.63 2067
4502.26 1983
4502.89 1985
4503.53 1937
4504.16 1912
4504.79 1943
4505.43 1903
4506.06 1883
4506.69 1864
4507.33 1841
4507.96 1842
4508.59 1862
4509.23 1875
4509.86 1835
4510.50 1891
4511.13 1932
4511.76 2025
4512.40 2037
4513.03 1962
4513.67 1990
4514.30 1986
4514.93 2051
4515.57 2116
4516.20 2192
4516.84 2060
4517.47 2081
4518.11 2055
4518.74 2105
4519.37 2134
4520.01 2174
4520.64 2249
4521.28 2320
4521.91 2344
4522.55 2451
4523.18 2502
4523.82 2740
4524.45 3012
4525.09 3217
4525.72 3739
4526.36 4334
4526.99 5289
4527.63 6562
4528.26 7865
4528.90 9226
4529.53 10560
4530.17 12221
4530.80 13521
4531.44 14425
4532.07 15184
4532.71 15135
4533.34 14474
4533.98 13380
4534.62 12243
4535.25 10838
4535.89 9332
4536.52 7718
4537.16 6374
4537.79 5256
4538.43 4420
4539.07 3688
4539.70 3106
4540.34 2821
4540.97 2579
4541.61 2477
4542.25 2305
4542.88 2165
4543.52 2132
4544.15 2087
4544.79 2071
4545.43 2066
4546.06 1997
4546.70 2032
4547.34 1931
4547.97 1913
4548.61 1922
4549.25 1812
4549.88 1836
4550.52 1893
4551.16 1812
4551.79 1777
4552.43 1783
4553.07 1762
4553.70 1810
4554.34 1895
4554.98 1928
4555.61 2067
4556.25 2029
4556.89 2170
4557.53 2160
4558.16 2329
4558.80 2452
4559.44 2436
4560.07 2573
4560.71 2588
4561.35 2687
4561.99 2661
4562.62 2750
4563.26 2743
4563.90 2639
4564.54 2713
4565.18 2814
4565.81 2813
4566.45 2759
4567.09 2730
4567.73 2746
4568.36 2857
4569.00 2894
4569.64 2925
4570.28 2853
4570.92 2829
4571.55 2848
4572.19 2827
4572.83 2658
4573.47 2603
4574.11 2531
4574.75 2390
4575.38 2277
4576.02 2196
4576.66 2221
4577.30 2265
4577.94 2136
4578.58 2219
4579.22 2232
4579.85 2095
4580.49 2246
4581.13 2234
4581.77 2258
4582.41 2237
4583.05 2225
4583.69 2188
4584.33 2129
4584.97 2053
4585.61 2002
4586.24 1924
4586.88 1950
4587.52 1958
4588.16 2047
4588.80 2050
4589.44 2124
4590.08 2212
4590.72 2263
4591.36 2163
4592.00 2227
4592.64 2233
4593.28 2187
4593.92 2139
4594.56 2145
4595.20 2000
4595.84 1946
4596.48 1916
4597.12 1910
4597.76 1856
4598.40 1860
4599.04 1825
4599.68 1837
4600.32 1896
4600.96 1910
4601.60 1847
4602.24 1872
4602.88 1808
4603.52 1850
4604.16 1814
4604.80 1801
4605.44 1761
4606.08 1834
4606.72 1845
4607.36 1907
4608.00 1966
4608.64 1804
4609.28 1887
4609.93 1976
4610.57 1992
4611.21 1958
4611.85 1819
4612.49 1770
4613.13 1818
4613.77 1782
4614.41 1744
4615.05 1689
4615.69 1687
4616.34 1695
4616.98 1680
4617.62 1636
4618.26 1592
4618.90 1623
4619.54 1621
4620.18 1509
4620.83 1502
4621.47 1615
4622.11 1498
4622.75 1533
4623.39 1604
4624.03 1521
4624.68 1488
4625.32 1514
4625.96 1463
4626.60 1457
4627.24 1533
4627.89 1572
4628.53 1563
4629.17 1579
4629.81 1672
4630.45 1726
4631.10 1748
4631.74 1798
4632.38 1912
4633.02 1954
4633.67 1920
4634.31 1942
4634.95 2041
4635.59 2047
4636.24 2050
4636.88 2052
4637.52 2037
4638.17 1993
4638.81 1897
4639.45 1965
4640.09 1945
4640.74 1888
4641.38 1765
4642.02 1865
4642.67 1845
4643.31 1838
4643.95 1905
4644.60 1945
4645.24 1876
4645.88 1979
4646.53 2038
4647.17 2110
4647.81 2212
4648.46 2437
4649.10 2732
4649.74 3050
4650.39 3339
4651.03 3806
4651.67 3982
4652.32 4072
4652.96 4238
4653.61 4302
4654.25 4272
4654.89 4007
4655.54 3818
4656.18 3465
4656.83 3068
4657.47 2765
4658.11 2473
4658.76 2313
4659.40 2070
4660.05 1970
4660.69 1845
4661.33 1751
4661.98 1627
4662.62 1637
4663.27 1660
4663.91 1585
4664.56 1675
4665.20 1709
4665.85 1714
4666.49 1714
4667.14 1809
4667.78 1721
4668.43 1789
4669.07 1736
4669.72 1723
4670.36 1709
4671.01 1667
4671.65 1718
4672.30 1654
4672.94 1613
4673.59 1590
4674.23 1577
4674.88 1557
4675.52 1508
4676.17 1561
4676.81 1590
4677.46 1545
4678.10 1465
4678.75 1531
4679.40 1627
4680.04 1648
4680.69 1631
4681.33 1663
4681.98 1620
4682.62 1718
4683.27 1698
4683.92 1617
4684.56 1568
4685.21 1678
4685.85 1618
4686.50 1577
4687.15 1581
4687.79 1579
4688.44 1617
4689.09 1616
4689.73 1595
4690.38 1569
4691.02 1725
4691.67 1702
4692.32 1646
4692.96 1651
4693.61 1670
4694.26 1665
4694.90 1642
4695.55 1627
4696.20 1618
4696.84 1570
4697.49 1723
4698.14 1801
4698.78 1742
4699.43 1902
4700.08 1872
4700.73 1881
4701.37 1914
4702.02 1719
4702.67 1781
4703.31 1767
4703.96 1658
4704.61 1661
4705.26 1705
4705.90 1622
4706.55 1633
4707.20 1657
4707.85 1622
4708.49 1568
4709.14 1593
4709.79 1655
4710.44 1640
4711.09 1650
4711.73 1622
4712.38 1571
4713.03 1577
4713.68 1566
4714.33 1561
4714.97 1516
4715.62 1535
4716.27 1484
4716.92 1511
4717.57 1547
4718.21 1556
4718.86 1548
4719.51 1604
4720.16 1610
4720.81 1684
4721.46 1613
4722.11 1601
4722.75 1601
4723.40 1607
4724.05 1526
4724.70 1579
4725.35 1594
4726.00 1600
4726.65 1621
4727.30 1625
4727.94 1586
4728.59 1501
4729.24 1526
4729.89 1539
4730.54 1550
4731.19 1453
4731.84 1455
4732.49 1373
4733.14 1376
4733.79 1403
4734.44 1379
4735.09 1418
4735.74 1426
4736.38 1348
4737.03 1385
4737.68 1368
4738.33 1324
4738.98 1407
4739.63 1395
4740.28 1419
4740.93 1349
4741.58 1362
4742.23 1267
4742.88 1358
4743.53 1352
4744.18 1325
4744.83 1337
4745.48 1380
4746.13 1362
4746.78 1316
4747.43 1337
4748.08 1329
4748.73 1429
4749.39 1473
4750.04 1397
4750.69 1443
4751.34 1326
4751.99 1326
4752.64 1437
4753.29 1379
4753.94 1360
4754.59 1367
4755.24 1314
4755.89 1341
4756.54 1339
4757.19 1292
4757.84 1287
4758.50 1327
4759.15 1354
4759.80 1283
4760.45 1356
4761.10 1373
4761.75 1457
4762.40 1531
4763.05 1504
4763.71 1579
4764.36 1589
4765.01 1628
4765.66 1528
4766.31 1524
4766.96 1486
4767.62 1433
4768.27 1462
4768.92 1492
4769.57 1434
4770.22 1299
4770.87 1272
4771.53 1309
4772.18 1294
4772.83 1214
4773.48 1208
4774.13 1196
4774.79 1284
4775.44 1244
4776.09 1244
4776.74 1295
4777.40 1277
4778.05 1300
4778.70 1234
4779.35 1216
4780.01 1244
4780.66 1283
4781.31 1316
4781.96 1313
4782.62 1278
4783.27 1293
4783.92 1281
4784.57 1269
4785.23 1173
4785.88 1192
4786.53 1174
4787.19 1175
4787.84 1151
4788.49 1145
4789.15 1202
4789.80 1124
4790.45 1129
4791.11 1238
4791.76 1266
4792.41 1166
4793.07 1204
4793.72 1178
4794.37 1169
4795.03 1169
4795.68 1205
4796.33 1227
4796.99 1286
4797.64 1255
4798.29 1225
4798.95 1181
4799.60 1173
4800.26 1166
4800.91 1193
4801.56 1249
4802.22 1313
4802.87 1326
4803.53 1258
4804.18 1215
4804.83 1183
4805.49 1219
4806.14 1189
4806.80 1228
4807.45 1249
4808.11 1221
4808.76 1297
4809.42 1198
4810.07 1234
4810.72 1184
4811.38 1263
4812.03 1225
4812.69 1242
4813.34 1204
4814.00 1243
4814.65 1239
4815.31 1213
4815.96 1258
4816.62 1240
4817.27 1242
4817.93 1244
4818.58 1227
4819.24 1261
4819.89 1301
4820.55 1307
4821.20 1252
4821.86 1382
4822.52 1379
4823.17 1377
4823.83 1367
4824.48 1366
4825.14 1393
4825.79 1383
4826.45 1352
4827.10 1372
4827.76 1338
4828.42 1327
4829.07 1326
4829.73 1323
4830.38 1372
4831.04 1381
4831.70 1392
4832.35 1454
4833.01 1455
4833.66 1503
4834.32 1541
4834.98 1729
4835.63 1820
4836.29 1751
4836.95 1826
4837.60 1990
4838.26 2055
4838.92 1944
4839.57 1930
4840.23 1839
4840.89 1766
4841.54 1715
4842.20 1689
4842.86 1515
4843.51 1452
4844.17 1411
4844.83 1357
4845.48 1342
4846.14 1370
4846.80 1309
4847.45 1349
4848.11 1375
4848.77 1299
4849.43 1259
4850.08 1257
4850.74 1356
4851.40 1334
4852.06 1284
4852.71 1296
4853.37 1322
4854.03 1275
4854.69 1294
4855.34 1324
4856.00 1344
4856.66 1241
4857.32 1274
4857.97 1281
4858.63 1223
4859.29 1256
4859.95 1287
4860.61 1297
4861.26 1267
4861.92 1329
4862.58 1297
4863.24 1316
4863.90 1318
4864.55 1337
4865.21 1336
4865.87 1308
4866.53 1320
4867.19 1293
4867.85 1294
4868.51 1365
4869.16 1345
4869.82 1299
4870.48 1380
4871.14 1349
4871.80 1387
4872.46 1372
4873.12 1394
4873.78 1405
4874.43 1389
4875.09 1425
4875.75 1410
4876.41 1455
4877.07 1484
4877.73 1520
4878.39 1579
4879.05 1530
4879.71 1532
4880.37 1461
4881.03 1422
4881.69 1476
4882.34 1445
4883.00 1427
4883.66 1393
4884.32 1392
4884.98 1374
4885.64 1364
4886.30 1318
4886.96 1321
4887.62 1420
4888.28 1370
4888.94 1397
4889.60 1384
4890.26 1430
4890.92 1432
4891.58 1503
4892.24 1379
4892.90 1502
4893.56 1454
4894.22 1395
4894.88 1452
4895.54 1403
4896.20 1368
4896.86 1494
4897.52 1381
4898.19 1455
4898.85 1468
4899.51 1462
4900.17 1483
4900.83 1495
4901.49 1457
4902.15 1479
4902.81 1417
4903.47 1353
4904.13 1337
4904.79 1319
4905.45 1317
4906.12 1386
4906.78 1348
4907.44 1349
4908.10 1322
4908.76 1333
4909.42 1249
4910.08 1286
4910.74 1237
4911.41 1240
4912.07 1271
4912.73 1287
4913.39 1283
4914.05 1216
4914.71 1167
4915.38 1191
4916.04 1200
4916.70 1237
4917.36 1190
4918.02 1193
4918.68 1210
4919.35 1211
4920.01 1124
4920.67 1100
4921.33 1174
4921.99 1181
4922.66 1211
4923.32 1199
4923.98 1207
4924.64 1164
4925.31 1175
4925.97 1216
4926.63 1264
4927.29 1191
4927.96 1205
4928.62 1171
4929.28 1175
4929.94 1199
4930.61 1228
4931.27 1229
4931.93 1187
4932.59 1270
4933.26 1267
4933.92 1263
4934.58 1216
4935.25 1243
4935.91 1281
4936.57 1275
4937.24 1312
4937.90 1358
4938.56 1285
4939.23 1241
4939.89 1258
4940.55 1267
4941.22 1258
4941.88 1220
4942.54 1234
4943.21 1278
4943.87 1360
4944.53 1327
4945.20 1266
4945.86 1292
4946.52 1321
4947.19 1296
4947.85 1293
4948.52 1220
4949.18 1258
4949.84 1218
4950.51 1235
4951.17 1299
4951.84 1299
4952.50 1239
4953.17 1233
4953.83 1174
4954.49 1169
4955.16 1220
4955.82 1224
4956.49 1283
4957.15 1267
4957.82 1227
4958.48 1130
4959.15 1222
4959.81 1287
4960.47 1274
4961.14 1333
4961.80 1302
4962.47 1366
4963.13 1390
4963.80 1474
4964.46 1444
4965.13 1483
4965.79 1431
4966.46 1435
4967.12 1411
4967.79 1472
4968.45 1399
4969.12 1404
4969.79 1400
4970.45 1346
4971.12 1380
4971.78 1385
4972.45 1480
4973.11 1468
4973.78 1478
4974.44 1418
4975.11 1451
4975.78 1500
4976.44 1459
4977.11 1566
4977.77 1530
4978.44 1538
4979.11 1635
4979.77 1669
4980.44 1699
4981.10 1785
4981.77 1841
4982.44 2007
4983.10 2242
4983.77 2344
4984.43 2487
4985.10 2535
4985.77 2720
4986.43 2702
4987.10 2571
4987.77 2491
4988.43 2335
4989.10 2236
4989.77 2025
4990.43 1824
4991.10 1665
4991.77 1642
4992.43 1557
4993.10 1515
4993.77 1370
4994.43 1315
4995.10 1348
4995.77 1285
4996.44 1249
4997.10 1264
4997.77 1236
4998.44 1172
4999.10 1234
4999.77 1193
5000.44 1124
5001.11 1112
5001.77 1160
5002.44 1104
5003.11 1041
5003.78 1130
5004.44 1191
5005.11 1096
5005.78 1111
5006.45 1118
5007.12 1063
5007.78 1154
5008.45 1149
5009.12 1147
5009.79 1206
5010.46 1199
5011.12 1196
5011.79 1238
5012.46 1235
5013.13 1228
5013.80 1255
5014.47 1284
5015.13 1271
5015.80 1254
5016.47 1259
5017.14 1301
5017.81 1293
5018.48 1324
5019.14 1369
5019.81 1456
5020.48 1429
5021.15 1442
5021.82 1511
5022.49 1536
5023.16 1560
5023.83 1639
5024.50 1568
5025.16 1599
5025.83 1578
5026.50 1555
5027.17 1498
5027.84 1482
5028.51 1394
5029.18 1356
5029.85 1210
5030.52 1257
5031.19 1323
5031.86 1220
5032.53 1254
5033.20 1229
5033.87 1267
5034.54 1191
5035.21 1150
5035.88 1158
5036.54 1170
5037.21 1125
5037.88 1149
5038.55 1253
5039.22 1127
5039.89 1106
5040.56 1164
5041.23 1217
5041.90 1176
5042.58 1187
5043.25 1214
5043.92 1123
5044.59 1102
5045.26 1106
5045.93 1106
5046.60 1132
5047.27 1131
5047.94 1095
5048.61 1150
5049.28 1186
5049.95 1160
5050.62 1155
5051.29 1077
5051.96 1121
5052.63 1113
5053.30 1123
5053.98 1135
5054.65 1128
5055.32 1119
5055.99 1084
5056.66 1180
5057.33 1139
5058.00 1110
5058.67 1125
5059.34 1167
5060.02 1166
5060.69 1180
5061.36 1143
5062.03 1111
5062.70 1224
5063.37 1149
5064.04 1177
5064.72 1192
5065.39 1179
5066.06 1122
5066.73 1132
5067.40 1131
5068.08 1193
5068.75 1149
5069.42 1108
5070.09 1095
5070.76 1096
5071.44 1138
5072.11 1148
5072.78 1144
5073.45 1196
5074.12 1124
5074.80 1119
5075.47 1218
5076.14 1199
5076.81 1219
5077.49 1276
5078.16 1298
5078.83 1359
5079.50 1352
5080.18 1368
5080.85 1350
5081.52 1345
5082.20 1302
5082.87 1283
5083.54 1262
5084.21 1238
5084.89 1281
5085.56 1299
5086.23 1202
5086.91 1317
5087.58 1324
5088.25 1337
5088.93 1360
5089.60 1469
5090.27 1502
5090.95 1625
5091.62 1647
5092.29 1628
5092.97 1598
5093.64 1559
5094.31 1545
5094.99 1535
5095.66 1575
5096.34 1450
5097.01 1431
5097.68 1363
5098.36 1362
5099.03 1363
5099.70 1333
5100.38 1296
5101.05 1285
5101.73 1301
5102.40 1344
5103.08 1301
5103.75 1348
5104.42 1354
5105.10 1443
5105.77 1471
5106.45 1351
5107.12 1403
5107.80 1362
5108.47 1355
5109.15 1269
5109.82 1306
5110.49 1240
5111.17 1290
5111.84 1253
5112.52 1251
5113.19 1207
5113.87 1242
5114.54 1173
5115.22 1205
5115.89 1180
5116.57 1224
5117.24 1257
5117.92 1200
5118.59 1266
5119.27 1255
5119.94 1268
5120.62 1233
5121.30 1240
5121.97 1219
5122.65 1296
5123.32 1361
5124.00 1297
5124.67 1210
5125.35 1261
5126.02 1205
5126.70 1218
5127.38 1247
5128.05 1300
5128.73 1241
5129.40 1296
5130.08 1304
5130.76 1298
5131.43 1423
5132.11 1435
5132.78 1429
5133.46 1393
5134.14 1422
5134.81 1353
5135.49 1339
5136.17 1387
5136.84 1321
5137.52 1341
5138.20 1344
5138.87 1262
5139.55 1255
5140.22 1230
5140.90 1173
5141.58 1179
5142.26 1210
5142.93 1140
5143.61 1126
5144.29 1191
5144.96 1237
5145.64 1176
5146.32 1242
5146.99 1224
5147.67 1206
5148.35 1194
5149.03 1153
5149.70 1188
5150.38 1239
5151.06 1164
5151.73 1216
5152.41 1197
5153.09 1212
5153.77 1170
5154.44 1201
5155.12 1141
5155.80 1139
5156.48 1094
5157.16 1077
5157.83 1064
5158.51 1101
5159.19 1148
5159.87 1074
5160.55 1053
5161.22 1002
5161.90 1008
5162.58 1039
5163.26 1017
5163.94 1074
5164.61 1052
5165.29 1058
5165.97 1037
5166.65 1009
5167.33 1082
5168.01 1080
5168.68 1120
5169.36 1057
5170.04 1063
5170.72 1083
5171.40 1005
5172.08 1054
5172.76 1066
5173.44 1048
5174.11 1101
5174.79 1116
5175.47 1074
5176.15 1076
5176.83 1196
5177.51 1203
5178.19 1126
5178.87 1095
5179.55 1120
5180.23 1129
5180.91 1118
5181.58 1070
5182.26 1064
5182.94 1053
5183.62 1091
5184.30 1074
5184.98 1055
5185.66 1043
5186.34 1091
5187.02 1075
5187.70 1072
5188.38 1045
5189.06 1070
5189.74 1014
5190.42 1080
5191.10 1125
5191.78 1082
5192.46 1109
5193.14 1051
5193.82 1059
5194.50 1034
5195.18 1024
5195.86 1041
5196.54 1068
5197.22 1055
5197.90 1065
5198.58 1048
5199.26 1076
5199.94 1129
5200.63 1079
5201.31 1049
5201.99 1074
5202.67 1062
5203.35 1087
5204.03 1156
5204.71 1128
5205.39 1098
5206.07 1171
5206.75 1122
5207.43 1140
5208.11 1204
5208.80 1200
5209.48 1208
5210.16 1268
5210.84 1270
5211.52 1379
5212.20 1275
5212.88 1353
5213.57 1361
5214.25 1410
5214.93 1452
5215.61 1483
5216.29 1370
5216.97 1356
5217.66 1430
5218.34 1386
5219.02 1259
5219.70 1312
5220.38 1328
5221.06 1315
5221.75 1308
5222.43 1278
5223.11 1279
5223.79 1222
5224.47 1219
5225.16 1253
5225.84 1238
5226.52 1215
5227.20 1170
5227.89 1136
5228.57 1186
5229.25 1169
5229.93 1185
5230.62 1111
5231.30 1187
5231.98 1193
5232.66 1121
5233.35 1140
5234.03 1129
5234.71 1184
5235.40 1202
5236.08 1172
5236.76 1165
5237.44 1200
5238.13 1246
5238.81 1166
5239.49 1180
5240.18 1209
5240.86 1189
5241.54 1172
5242.23 1249
5242.91 1284
5243.59 1127
5244.28 1149
5244.96 1150
5245.64 1132
5246.33 1210
5247.01 1183
5247.70 1183
5248.38 1209
5249.06 1189
5249.75 1219
5250.43 1274
5251.11 1229
5251.80 1301
5252.48 1319
5253.17 1281
5253.85 1293
5254.53 1289
5255.22 1209
5255.90 1178
5256.59 1162
5257.27 1218
5257.96 1317
5258.64 1275
5259.32 1305
5260.01 1255
5260.69 1305
5261.38 1255
5262.06 1298
5262.75 1316
5263.43 1245
5264.12 1284
5264.80 1341
5265.49 1390
5266.17 1327
5266.86 1297
5267.54 1219
5268.23 1271
5268.91 1278
5269.60 1277
5270.28 1292
5270.97 1201
5271.65 1266
5272.34 1306
5273.02 1224
5273.71 1279
5274.39 1252
5275.08 1232
5275.76 1316
5276.45 1369
5277.14 1415
5277.82 1407
5278.51 1518
5279.19 1521
5279.88 1610
5280.56 1542
5281.25 1583
5281.94 1633
5282.62 1576
5283.31 1600
5283.99 1488
5284.68 1458
5285.37 1403
5286.05 1394
5286.74 1270
5287.43 1311
5288.11 1294
5288.80 1311
5289.48 1297
5290.17 1214
5290.86 1262
5291.54 1359
5292.23 1311
5292.92 1265
5293.60 1334
5294.29 1324
5294.98 1395
5295.66 1393
5296.35 1411
5297.04 1451
5297.72 1539
5298.41 1554
5299.10 1541
5299.79 1640
5300.47 1640
5301.16 1667
5301.85 1726
5302.53 1729
5303.22 1713
5303.91 1672
5304.60 1620
5305.28 1637
5305.97 1626
5306.66 1516
5307.35 1570
5308.03 1555
5308.72 1495
5309.41 1556
5310.10 1642
5310.78 1549
5311.47 1508
5312.16 1466
5312.85 1535
5313.54 1558
5314.22 1575
5314.91 1543
5315.60 1528
5316.29 1522
5316.98 1588
5317.66 1581
5318.35 1595
5319.04 1595
5319.73 1635
5320.42 1699
5321.11 1688
5321.80 1649
5322.48 1651
5323.17 1704
5323.86 1684
5324.55 1717
5325.24 1646
5325.93 1638
5326.62 1575
5327.30 1693
5327.99 1647
5328.68 1702
5329.37 1701
5330.06 1801
5330.75 1797
5331.44 1829
5332.13 1865
5332.82 1829
5333.51 1919
5334.20 1948
5334.88 1973
5335.57 1961
5336.26 2020
5336.95 2015
5337.64 2062
5338.33 1945
5339.02 2037
5339.71 2115
5340.40 2155
5341.09 2111
5341.78 2277
5342.47 2216
5343.16 2283
5343.85 2361
5344.54 2422
5345.23 2581
5345.92 2734
5346.61 3029
5347.30 3388
5347.99 3778
5348.68 4212
5349.37 4771
5350.06 5362
5350.75 5744
5351.44 6032
5352.13 6097
5352.82 6170
5353.51 5923
5354.20 5547
5354.90 4919
5355.59 4344
5356.28 3833
5356.97 3412
5357.66 2872
5358.35 2456
5359.04 2212
5359.73 1994
5360.42 1987
5361.11 1851
5361.80 1799
5362.49 1758
5363.19 1827
5363.88 1823
5364.57 1822
5365.26 1885
5365.95 1938
5366.64 1986
5367.33 2067
5368.03 2043
5368.72 1929
5369.41 1943
5370.10 1809
5370.79 1711
5371.48 1650
5372.18 1685
5372.87 1583
5373.56 1534
5374.25 1595
5374.94 1553
5375.63 1550
5376.33 1571
5377.02 1605
5377.71 1609
5378.40 1735
5379.10 1758
5379.79 1819
5380.48 1747
5381.17 1774
5381.86 1732
5382.56 1673
5383.25 1572
5383.94 1612
5384.63 1621
5385.33 1510
5386.02 1528
5386.71 1593
5387.40 1568
5388.10 1589
5388.79 1533
5389.48 1611
5390.18 1618
5390.87 1705
5391.56 1728
5392.26 1603
5392.95 1672
5393.64 1582
5394.33 1545
5395.03 1557
5395.72 1539
5396.41 1522
5397.11 1531
5397.80 1550
5398.49 1435
5399.19 1436
5399.88 1430
5400.58 1475
5401.27 1446
5401.96 1424
5402.66 1401
5403.35 1427
5404.04 1488
5404.74 1529
5405.43 1483
5406.13 1525
5406.82 1472
5407.51 1490
5408.21 1468
5408.90 1432
5409.60 1447
5410.29 1494
5410.98 1466
5411.68 1399
5412.37 1321
5413.07 1395
5413.76 1346
5414.46 1321
5415.15 1380
5415.84 1359
5416.54 1307
5417.23 1302
5417.93 1323
5418.62 1291
5419.32 1362
5420.01 1348
5420.71 1313
5421.40 1281
5422.10 1322
5422.79 1384
5423.49 1390
5424.18 1377
5424.88 1366
5425.57 1358
5426.27 1351
5426.96 1290
5427.66 1271
5428.35 1310
5429.05 1313
5429.74 1295
5430.44 1329
5431.14 1319
5431.83 1319
5432.53 1345
5433.22 1386
5433.92 1391
5434.61 1428
5435.31 1446
5436.01 1494
5436.70 1406
5437.40 1444
5438.09 1480
5438.79 1496
5439.49 1445
5440.18 1475
5440.88 1483
5441.57 1517
5442.27 1478
5442.97 1476
5443.66 1428
5444.36 1413
5445.06 1411
5445.75 1428
5446.45 1443
5447.15 1423
5447.84 1467
5448.54 1539
5449.24 1535
5449.93 1598
5450.63 1626
5451.33 1560
5452.02 1596
5452.72 1550
5453.42 1557
5454.11 1526
5454.81 1519
5455.51 1467
5456.20 1531
5456.90 1495
5457.60 1465
5458.30 1438
5458.99 1442
5459.69 1517
5460.39 1480
5461.09 1541
5461.78 1485
5462.48 1571
5463.18 1555
5463.88 1551
5464.57 1553
5465.27 1577
5465.97 1599
5466.67 1551
5467.36 1551
5468.06 1520
5468.76 1454
5469.46 1586
5470.16 1592
5470.85 1544
5471.55 1515
5472.25 1560
5472.95 1544
5473.65 1493
5474.35 1593
5475.04 1619
5475.74 1689
5476.44 1698
5477.14 1786
5477.84 1832
5478.54 1925
5479.23 1930
5479.93 2080
5480.63 2167
5481.33 2225
5482.03 2254
5482.73 2201
5483.43 2101
5484.13 2049
5484.83 1973
5485.52 1900
5486.22 1915
5486.92 1813
5487.62 1819
5488.32 1898
5489.02 1908
5489.72 1888
5490.42 1836
5491.12 1756
5491.82 1857
5492.52 1939
5493.22 1878
5493.92 1853
5494.62 1918
5495.31 1940
5496.01 1929
5496.71 2030
5497.41 2123
5498.11 2230
5498.81 2392
5499.51 2570
5500.21 2833
5500.91 2839
5501.61 3012
5502.31 3085
5503.01 3008
5503.71 2858
5504.41 2598
5505.11 2398
5505.81 2198
5506.51 2135
5507.22 1995
5507.92 1929
5508.62 1900
5509.32 1927
5510.02 1877
5510.72 1816
5511.42 1913
5512.12 1840
5512.82 1784
5513.52 1736
5514.22 1722
5514.92 1738
5515.62 1753
5516.32 1838
5517.03 1703
5517.73 1658
5518.43 1639
5519.13 1627
5519.83 1710
5520.53 1636
5521.23 1601
5521.93 1653
5522.63 1717
5523.34 1587
5524.04 1514
5524.74 1535
5525.44 1574
5526.14 1555
5526.84 1460
5527.55 1411
5528.25 1359
5528.95 1356
5529.65 1391
5530.35 1350
5531.05 1295
5531.76 1371
5532.46 1344
5533.16 1340
5533.86 1254
5534.56 1275
5535.27 1292
5535.97 1335
5536.67 1312
5537.37 1252
5538.08 1242
5538.78 1298
5539.48 1364
5540.18 1332
5540.89 1358
5541.59 1268
5542.29 1203
5542.99 1229
5543.70 1233
5544.40 1241
5545.10 1231
5545.80 1262
5546.51 1255
5547.21 1238
5547.91 1254
5548.62 1271
5549.32 1219
5550.02 1169
5550.73 1194
5551.43 1215
5552.13 1247
5552.84 1283
5553.54 1238
5554.24 1213
5554.95 1175
5555.65 1176
5556.35 1170
5557.06 1258
5557.76 1233
5558.46 1238
5559.17 1194
5559.87 1206
5560.57 1260
5561.28 1348
5561.98 1333
5562.69 1294
5563.39 1266
5564.09 1315
5564.80 1354
5565.50 1388
5566.21 1434
5566.91 1367
5567.61 1416
5568.32 1333
5569.02 1387
5569.73 1350
5570.43 1345
5571.14 1355
5571.84 1322
5572.54 1282
5573.25 1335
5573.95 1406
5574.66 1356
5575.36 1336
5576.07 1288
5576.77 1367
5577.48 1400
5578.18 1333
5578.89 1353
5579.59 1333
5580.30 1379
5581.00 1379
5581.71 1369
5582.41 1346
5583.12 1256
5583.82 1209
5584.53 1233
5585.23 1241
5585.94 1233
5586.64 1183
5587.35 1188
5588.06 1126
5588.76 1199
5589.47 1175
5590.17 1175
5590.88 1129
5591.58 1132
5592.29 1086
5592.99 1071
5593.70 1157
5594.41 1150
5595.11 1155
5595.82 1107
5596.52 1105
5597.23 1113
5597.94 1120
5598.64 1156
5599.35 1125
5600.06 1094
5600.76 1099
5601.47 1091
5602.17 1117
5602.88 1102
5603.59 1164
5604.29 1217
5605.00 1152
5605.71 1167
5606.41 1099
5607.12 1092
5607.83 1089
5608.53 1136
5609.24 1176
5609.95 1180
5610.65 1150
5611.36 1112
5612.07 1144
5612.78 1129
5613.48 1118
5614.19 1110
5614.90 1096
5615.60 1142
5616.31 1135
5617.02 1089
5617.73 1103
5618.43 1109
5619.14 1087
5619.85 1112
5620.56 1093
5621.26 1078
5621.97 1090
5622.68 1143
5623.39 1124
5624.09 1120
5624.80 1071
5625.51 1168
5626.22 1138
5626.93 1186
5627.63 1191
5628.34 1112
5629.05 1152
5629.76 1206
5630.47 1174
5631.17 1155
5631.88 1141
5632.59 1218
5633.30 1161
5634.01 1108
5634.72 1126
5635.42 1218
5636.13 1183
5636.84 1165
5637.55 1191
5638.26 1222
5638.97 1187
5639.68 1253
5640.39 1235
5641.09 1397
5641.80 1361
5642.51 1360
5643.22 1302
5643.93 1272
5644.64 1273
5645.35 1351
5646.06 1279
5646.77 1235
5647.48 1210
5648.19 1206
5648.89 1245
5649.60 1241
5650.31 1176
5651.02 1187
5651.73 1253
5652.44 1280
5653.15 1321
5653.86 1226
5654.57 1309
5655.28 1340
5655.99 1317
5656.70 1458
5657.41 1484
5658.12 1518
5658.83 1467
5659.54 1450
5660.25 1449
5660.96 1384
5661.67 1360
5662.38 1382
5663.09 1246
5663.80 1292
5664.51 1315
5665.22 1244
5665.93 1207
5666.64 1303
5667.35 1283
5668.06 1277
5668.77 1256
5669.48 1320
5670.19 1395
5670.91 1371
5671.62 1335
5672.33 1391
5673.04 1379
5673.75 1410
5674.46 1390
5675.17 1338
5675.88 1207
5676.59 1272
5677.30 1292
5678.01 1279
5678.73 1288
5679.44 1210
5680.15 1189
5680.86 1296
5681.57 1295
5682.28 1264
5682.99 1185
5683.71 1244
5684.42 1276
5685.13 1219
5685.84 1189
5686.55 1221
5687.26 1245
5687.98 1260
5688.69 1204
5689.40 1244
5690.11 1243
5690.82 1231
5691.54 1224
5692.25 1287
5692.96 1286
5693.67 1283
5694.38 1282
5695.10 1190
5695.81 1185
5696.52 1281
5697.23 1265
5697.95 1202
5698.66 1211
5699.37 1202
5700.08 1163
5700.80 1126
5701.51 1126
5702.22 1140
5702.93 1151
5703.65 1155
5704.36 1163
5705.07 1232
5705.78 1162
5706.50 1155
5707.21 1185
5707.92 1181
5708.64 1192
5709.35 1200
5710.06 1195
5710.78 1176
5711.49 1171
5712.20 1181
5712.92 1167
5713.63 1199
5714.34 1159
5715.06 1141
5715.77 1222
5716.48 1200
5717.20 1173
5717.91 1193
5718.62 1180
5719.34 1204
5720.05 1191
5720.77 1224
5721.48 1231
5722.19 1194
5722.91 1185
5723.62 1178
5724.33 1164
5725.05 1239
5725.76 1204
5726.48 1275
5727.19 1274
5727.91 1254
5728.62 1261
5729.33 1361
5730.05 1297
5730.76 1227
5731.48 1255
5732.19 1277
5732.91 1316
5733.62 1340
5734.34 1326
5735.05 1300
5735.77 1354
5736.48 1354
5737.20 1281
5737.91 1312
5738.63 1370
5739.34 1395
5740.06 1383
5740.77 1386
5741.49 1320
5742.20 1331
5742.92 1359
5743.63 1394
5744.35 1412
5745.06 1351
5745.78 1463
5746.49 1451
5747.21 1409
5747.92 1539
5748.64 1460
5749.35 1518
5750.07 1547
5750.79 1607
5751.50 1630
5752.22 1764
5752.93 1912
5753.65 1985
5754.36 2081
5755.08 2283
5755.80 2298
5756.51 2306
5757.23 2223
5757.95 2139
5758.66 2020
5759.38 1936
5760.09 1911
5760.81 1785
5761.53 1674
5762.24 1645
5762.96 1612
5763.68 1725
5764.39 1690
5765.11 1685
5765.83 1602
5766.54 1553
5767.26 1661
5767.98 1662
5768.69 1667
5769.41 1652
5770.13 1747
5770.84 1797
5771.56 1774
5772.28 1728
5772.99 1795
5773.71 1841
5774.43 1853
5775.15 1827
5775.86 1772
5776.58 1770
5777.30 1804
5778.01 1885
5778.73 1937
5779.45 1946
5780.17 1979
5780.88 1990
5781.60 1941
5782.32 1982
5783.04 1977
5783.76 1979
5784.47 2020
5785.19 2119
5785.91 2128
5786.63 2140
5787.34 2180
5788.06 2227
5788.78 2406
5789.50 2425
5790.22 2499
5790.94 2560
5791.65 2611
5792.37 2756
5793.09 2898
5793.81 2936
5794.53 3096
5795.25 3333
5795.96 3417
5796.68 3873
5797.40 4293
5798.12 5147
5798.84 6085
5799.56 6918
5800.28 7936
5800.99 8635
5801.71 8772
5802.43 9001
5803.15 8662
5803.87 8029
5804.59 7204
5805.31 6380
5806.03 5671
5806.75 5020
5807.47 4682
5808.18 4475
5808.90 4345
5809.62 4257
5810.34 4238
5811.06 4250
5811.78 4188
5812.50 4047
5813.22 3934
5813.94 3937
5814.66 3977
5815.38 3731
5816.10 3617
5816.82 3671
5817.54 3520
5818.26 3529
5818.98 3430
5819.70 3314
5820.42 3194
5821.14 3180
5821.86 3046
5822.58 3050
5823.30 3043
5824.02 2914
5824.74 2852
5825.46 2811
5826.18 2579
5826.90 2461
5827.62 2513
5828.34 2398
5829.06 2457
5829.78 2384
5830.50 2418
5831.22 2252
5831.95 2300
5832.67 2308
5833.39 2146
5834.11 2147
5834.83 2165
5835.55 2111
5836.27 2033
5836.99 2045
5837.71 2094
5838.43 2034
5839.15 1973
5839.88 2011
5840.60 2038
5841.32 2026
5842.04 2007
5842.76 2017
5843.48 1980
5844.20 1920
5844.93 1879
5845.65 1881
5846.37 1899
5847.09 1882
5847.81 1827
5848.53 1846
5849.26 1831
5849.98 1904
5850.70 1838
5851.42 1826
5852.14 1822
5852.87 1790
5853.59 1804
5854.31 1784
5855.03 1802
5855.75 1773
5856.48 1738
5857.20 1686
5857.92 1716
5858.64 1743
5859.37 1706
5860.09 1754
5860.81 1696
5861.53 1736
5862.26 1769
5862.98 1713
5863.70 1678
5864.42 1731
5865.15 1704
5865.87 1619
5866.59 1708
5867.31 1646
5868.04 1702
5868.76 1679
5869.48 1709
5870.21 1787
5870.93 1787
5871.65 1778
5872.38 1747
5873.10 1760
5873.82 1753
5874.55 1713
5875.27 1785
5875.99 1804
5876.72 1774
5877.44 1775
5878.16 1711
5878.89 1701
5879.61 1727
5880.33 1713
5881.06 1798
5881.78 1745
5882.51 1732
5883.23 1671
5883.95 1653
5884.68 1624
5885.40 1651
5886.13 1699
5886.85 1691
5887.57 1645
5888.30 1603
5889.02 1674
5889.75 1562
5890.47 1613
5891.20 1588
5891.92 1606
5892.64 1535
5893.37 1478
5894.09 1553
5894.82 1495
5895.54 1507
5896.27 1528
5896.99 1515
5897.72 1570
5898.44 1591
5899.17 1535
5899.89 1505
5900.62 1463
5901.34 1583
5902.07 1513
5902.79 1473
5903.52 1448
5904.24 1460
5904.97 1438
5905.69 1409
5906.42 1469
5907.14 1404
5907.87 1395
5908.59 1406
5909.32 1433
5910.04 1427
5910.77 1425
5911.50 1445
5912.22 1439
5912.95 1407
5913.67 1466
5914.40 1473
5915.12 1442
5915.85 1423
5916.58 1428
5917.30 1477
5918.03 1426
5918.75 1469
5919.48 1435
5920.21 1479
5920.93 1451
5921.66 1462
5922.39 1491
5923.11 1452
5923.84 1453
5924.56 1481
5925.29 1459
5926.02 1469
5926.74 1551
5927.47 1575
5928.20 1530
5928.92 1570
5929.65 1650
5930.38 1616
5931.10 1565
5931.83 1646
5932.56 1658
5933.28 1708
5934.01 1739
5934.74 1907
5935.47 2045
5936.19 2032
5936.92 2185
5937.65 2282
5938.37 2261
5939.10 2169
5939.83 2259
5940.56 2151
5941.28 2022
5942.01 1982
5942.74 1918
5943.47 1889
5944.19 1806
5944.92 1804
5945.65 1790
5946.38 1822
5947.11 1787
5947.83 1787
5948.56 1820
5949.29 1927
5950.02 1997
5950.74 2060
5951.47 2149
5952.20 2195
5952.93 2270
5953.66 2204
5954.39 2225
5955.11 2217
5955.84 2170
5956.57 2031
5957.30 2102
5958.03 2196
5958.76 2105
5959.48 2042
5960.21 2029
5960.94 2069
5961.67 2102
5962.40 2096
5963.13 2196
5963.86 2258
5964.59 2225
5965.31 2394
5966.04 2631
5966.77 2694
5967.50 2709
5968.23 2827
5968.96 2851
5969.69 2864
5970.42 2720
5971.15 2597
5971.88 2540
5972.61 2340
5973.34 2283
5974.06 2258
5974.79 2322
5975.52 2164
5976.25 2214
5976.98 2234
5977.71 2225
5978.44 2268
5979.17 2165
5979.90 2173
5980.63 2240
5981.36 2269
5982.09 2300
5982.82 2295
5983.55 2399
5984.28 2373
5985.01 2322
5985.74 2377
5986.47 2299
5987.20 2376
5987.93 2375
5988.66 2431
5989.39 2379
5990.12 2368
5990.85 2311
5991.58 2364
5992.32 2398
5993.05 2378
5993.78 2438
5994.51 2410
5995.24 2396
5995.97 2395
5996.70 2385
5997.43 2426
5998.16 2395
5998.89 2353
5999.62 2307
6000.35 2288
6001.09 2277
6001.82 2223
6002.55 2186
6003.28 2197
6004.01 2177
6004.74 2254
6005.47 2260
6006.20 2364
6006.94 2479
6007.67 2669
6008.40 3006
6009.13 3187
6009.86 3469
6010.59 3611
6011.33 3969
6012.06 4155
6012.79 4172
6013.52 4195
6014.25 4108
6014.98 4034
6015.72 3770
6016.45 3447
6017.18 3058
6017.91 2835
6018.64 2682
6019.38 2523
6020.11 2339
6020.84 2241
6021.57 2147
6022.31 2014
6023.04 1978
6023.77 1984
6024.50 1895
6025.24 1792
6025.97 1786
6026.70 1770
6027.43 1781
6028.17 1788
6028.90 1740
6029.63 1738
6030.37 1701
6031.10 1684
6031.83 1729
6032.56 1742
6033.30 1647
6034.03 1629
6034.76 1606
6035.50 1655
6036.23 1635
6036.96 1630
6037.70 1666
6038.43 1718
6039.16 1762
6039.90 1693
6040.63 1677
6041.36 1663
6042.10 1729
6042.83 1729
6043.56 1683
6044.30 1765
6045.03 1715
6045.77 1732
6046.50 1756
6047.23 1744
6047.97 1722
6048.70 1727
6049.44 1769
6050.17 1831
6050.90 1759
6051.64 1758
6052.37 1779
6053.11 1847
6053.84 1795
6054.57 1736
6055.31 1746
6056.04 1761
6056.78 1795
6057.51 1732
6058.25 1741
6058.98 1692
6059.72 1733
6060.45 1808
6061.19 1746
6061.92 1724
6062.66 1666
6063.39 1679
6064.13 1678
6064.86 1655
6065.60 1564
6066.33 1668
6067.07 1649
6067.80 1538
6068.54 1590
6069.27 1580
6070.01 1556
6070.74 1609
6071.48 1539
6072.21 1546
6072.95 1534
6073.68 1525
6074.42 1482
6075.15 1484
6075.89 1521
6076.63 1456
6077.36 1482
6078.10 1537
6078.83 1491
6079.57 1489
6080.30 1502
6081.04 1507
6081.78 1538
6082.51 1488
6083.25 1454
6083.98 1426
6084.72 1380
6085.46 1419
6086.19 1421
6086.93 1435
6087.67 1438
6088.40 1386
6089.14 1439
6089.88 1514
6090.61 1530
6091.35 1479
6092.09 1412
6092.82 1405
6093.56 1468
6094.30 1548
6095.03 1478
6095.77 1445
6096.51 1444
6097.24 1439
6097.98 1432
6098.72 1419
6099.45 1407
6100.19 1452
6100.93 1444
6101.67 1373
6102.40 1426
6103.14 1454
6103.88 1476
6104.61 1470
6105.35 1408
6106.09 1370
6106.83 1457
6107.56 1414
6108.30 1410
6109.04 1464
6109.78 1432
6110.51 1452
6111.25 1456
6111.99 1415
6112.73 1451
6113.47 1493
6114.20 1434
6114.94 1467
6115.68 1471
6116.42 1427
6117.16 1454
6117.89 1503
6118.63 1568
6119.37 1506
6120.11 1540
6120.85 1572
6121.59 1571
6122.32 1605
6123.06 1661
6123.80 1782
6124.54 1673
6125.28 1639
6126.02 1724
6126.76 1660
6127.49 1679
6128.23 1654
6128.97 1655
6129.71 1662
6130.45 1691
6131.19 1628
6131.93 1579
6132.67 1648
6133.41 1658
6134.15 1616
6134.88 1673
6135.62 1736
6136.36 1662
6137.10 1708
6137.84 1795
6138.58 1809
6139.32 1783
6140.06 1789
6140.80 1763
6141.54 1784
6142.28 1762
6143.02 1859
6143.76 1767
6144.50 1681
6145.24 1646
6145.98 1655
6146.72 1725
6147.46 1757
6148.20 1693
6148.94 1673
6149.68 1734
6150.42 1834
6151.16 1855
6151.90 1869
6152.64 1837
6153.38 1793
6154.12 1876
6154.86 1893
6155.60 1911
6156.34 1957
6157.08 1934
6157.82 1898
6158.56 1868
6159.30 1897
6160.04 2012
6160.78 1996
6161.52 1962
6162.27 2086
6163.01 2114
6163.75 2187
6164.49 2253
6165.23 2292
6165.97 2448
6166.71 2472
6167.45 2498
6168.19 2535
6168.94 2603
6169.68 2621
6170.42 2621
6171.16 2549
6171.90 2499
6172.64 2409
6173.38 2409
6174.13 2341
6174.87 2346
6175.61 2397
6176.35 2320
6177.09 2257
6177.83 2255
6178.58 2373
6179.32 2392
6180.06 2433
6180.80 2425
6181.54 2431
6182.28 2551
6183.03 2599
6183.77 2611
6184.51 2583
6185.25 2632
6186.00 2639
6186.74 2598
6187.48 2686
6188.22 2654
6188.97 2596
6189.71 2629
6190.45 2671
6191.19 2812
6191.94 2867
6192.68 2956
6193.42 2917
6194.16 2955
6194.91 3024
6195.65 3067
6196.39 3100
6197.13 3102
6197.88 3053
6198.62 3082
6199.36 3129
6200.11 3097
6200.85 3125
6201.59 3144
6202.34 3366
6203.08 3483
6203.82 3757
6204.57 4262
6205.31 4761
6206.05 5593
6206.80 6420
6207.54 7322
6208.28 8669
6209.03 9741
6209.77 10626
6210.52 11037
6211.26 10910
6212.00 10732
6212.75 10047
6213.49 8961
6214.23 7905
6214.98 6936
6215.72 5999
6216.47 5230
6217.21 4565
6217.95 4051
6218.70 3712
6219.44 3473
6220.19 3312
6220.93 3273
6221.68 3373
6222.42 3435
6223.17 3605
6223.91 3579
6224.65 3705
6225.40 3898
6226.14 3835
6226.89 3796
6227.63 3716
6228.38 3489
6229.12 3248
6229.87 3112
6230.61 2955
6231.36 2778
6232.10 2598
6232.85 2436
6233.59 2376
6234.34 2396
6235.08 2359
6235.83 2211
6236.57 2229
6237.32 2303
6238.06 2307
6238.81 2377
6239.56 2386
6240.30 2411
6241.05 2413
6241.79 2488
6242.54 2438
6243.28 2494
6244.03 2415
6244.77 2487
6245.52 2514
6246.27 2565
6247.01 2663
6247.76 2674
6248.50 2781
6249.25 2829
6250.00 2942
6250.74 2847
6251.49 2831
6252.23 2820
6252.98 2794
6253.73 2742
6254.47 2713
6255.22 2567
6255.97 2651
6256.71 2699
6257.46 2652
6258.21 2696
6258.95 2625
6259.70 2657
6260.45 2714
6261.19 2707
6261.94 2689
6262.69 2670
6263.43 2731
6264.18 2675
6264.93 2816
6265.67 2985
6266.42 3079
6267.17 3161
6267.92 3393
6268.66 3567
6269.41 3681
6270.16 3598
6270.90 3749
6271.65 3761
6272.40 3737
6273.15 3628
6273.89 3674
6274.64 3671
6275.39 3712
6276.14 3892
6276.89 4035
6277.63 4017
6278.38 4115
6279.13 3974
6279.88 3803
6280.62 3787
6281.37 3323
6282.12 3182
6282.87 3036
6283.62 2713
6284.36 2601
6285.11 2489
6285.86 2352
6286.61 2347
6287.36 2430
6288.11 2375
6288.85 2448
6289.60 2491
6290.35 2455
6291.10 2488
6291.85 2490
6292.60 2567
6293.35 2522
6294.09 2485
6294.84 2435
6295.59 2427
6296.34 2347
6297.09 2255
6297.84 2251
6298.59 2161
6299.34 2097
6300.09 2062
6300.83 2108
6301.58 2132
6302.33 2087
6303.08 2137
6303.83 2040
6304.58 2089
6305.33 2119
6306.08 2080
6306.83 2061
6307.58 2090
6308.33 2087
6309.08 2086
6309.83 2046
6310.58 2044
6311.33 2070
6312.08 2077
6312.83 1955
6313.58 2067
6314.33 2014
6315.08 1977
6315.83 2014
6316.58 1972
6317.33 2056
6318.08 2057
6318.83 2078
6319.58 1975
6320.33 1975
6321.08 1951
6321.83 1912
6322.58 1893
6323.33 1832
6324.08 1817
6324.83 1793
6325.58 1838
6326.33 1837
6327.08 1798
6327.83 1768
6328.58 1802
6329.33 1791
6330.08 1713
6330.84 1717
6331.59 1802
6332.34 1722
6333.09 1794
6333.84 1761
6334.59 1750
6335.34 1743
6336.09 1759
6336.84 1748
6337.60 1692
6338.35 1749
6339.10 1746
6339.85 1742
6340.60 1694
6341.35 1706
6342.10 1736
6342.86 1804
6343.61 1776
6344.36 1728
6345.11 1711
6345.86 1685
6346.61 1747
6347.37 1760
6348.12 1788
6348.87 1887
6349.62 1841
6350.37 1823
6351.13 1850
6351.88 1876
6352.63 1902
6353.38 1956
6354.14 1917
6354.89 1960
6355.64 1974
6356.39 1935
6357.14 1893
6357.90 1894
6358.65 1798
6359.40 1752
6360.16 1836
6360.91 1833
6361.66 1739
6362.41 1766
6363.17 1735
6363.92 1724
6364.67 1804
6365.42 1772
6366.18 1723
6366.93 1733
6367.68 1804
6368.44 1883
6369.19 1855
6369.94 1804
6370.70 1812
6371.45 1804
6372.20 1825
6372.96 1793
6373.71 1829
6374.46 1804
6375.22 1785
6375.97 1786
6376.72 1863
6377.48 1847
6378.23 1826
6378.99 1770
6379.74 1739
6380.49 1764
6381.25 1735
6382.00 1798
6382.75 1787
6383.51 1850
6384.26 1819
6385.02 1794
6385.77 1883
6386.53 2053
6387.28 2231
6388.03 2378
6388.79 2581
6389.54 2786
6390.30 2944
6391.05 3051
6391.81 3004
6392.56 2930
6393.31 2821
6394.07 2630
6394.82 2471
6395.58 2278
6396.33 2105
6397.09 1856
6397.84 1782
6398.60 1736
6399.35 1690
6400.11 1612
6400.86 1608
6401.62 1605
6402.37 1607
6403.13 1612
6403.88 1585
6404.64 1630
6405.39 1675
6406.15 1709
6406.90 1691
6407.66 1725
6408.42 1681
6409.17 1707
6409.93 1697
6410.68 1651
6411.44 1577
6412.19 1524
6412.95 1513
6413.71 1505
6414.46 1509
6415.22 1529
6415.97 1500
6416.73 1521
6417.48 1535
6418.24 1562
6419.00 1605
6419.75 1550
6420.51 1489
6421.27 1523
6422.02 1580
6422.78 1570
6423.53 1567
6424.29 1582
6425.05 1598
6425.80 1606
6426.56 1599
6427.32 1634
6428.07 1622
6428.83 1603
6429.59 1506
6430.34 1579
6431.10 1568
6431.86 1529
6432.61 1532
6433.37 1515
6434.13 1533
6434.89 1583
6435.64 1580
6436.40 1581
6437.16 1554
6437.91 1469
6438.67 1556
6439.43 1520
6440.19 1554
6440.94 1547
6441.70 1553
6442.46 1551
6443.22 1533
6443.97 1522
6444.73 1543
6445.49 1517
6446.25 1501
6447.00 1450
6447.76 1488
6448.52 1518
6449.28 1511
6450.04 1470
6450.79 1493
6451.55 1481
6452.31 1488
6453.07 1493
6453.83 1455
6454.58 1438
6455.34 1437
6456.10 1510
6456.86 1472
6457.62 1465
6458.38 1502
6459.13 1471
6459.89 1478
6460.65 1484
6461.41 1428
6462.17 1490
6462.93 1470
6463.69 1504
6464.44 1515
6465.20 1491
6465.96 1461
6466.72 1516
6467.48 1529
6468.24 1477
6469.00 1389
6469.76 1496
6470.52 1573
6471.28 1503
6472.03 1545
6472.79 1438
6473.55 1454
6474.31 1451
6475.07 1460
6475.83 1512
6476.59 1455
6477.35 1474
6478.11 1466
6478.87 1473
6479.63 1452
6480.39 1504
6481.15 1464
6481.91 1537
6482.67 1557
6483.43 1548
6484.19 1537
6484.95 1524
6485.71 1505
6486.47 1586
6487.23 1556
6487.99 1516
6488.75 1559
6489.51 1583
6490.27 1613
6491.03 1622
6491.79 1663
6492.55 1698
6493.31 1676
6494.07 1680
6494.83 1683
6495.59 1749
6496.35 1733
6497.11 1741
6497.87 1711
6498.64 1774
6499.40 1749
6500.16 1734
6500.92 1769
6501.68 1764
6502.44 1721
6503.20 1786
6503.96 1778
6504.72 1784
6505.48 1867
6506.25 1893
6507.01 1852
6507.77 1877
6508.53 1851
6509.29 1910
6510.05 1917
6510.81 1893
6511.57 1908
6512.34 1920
6513.10 1874
6513.86 1836
6514.62 1797
6515.38 1845
6516.15 1885
6516.91 1877
6517.67 1851
6518.43 1970
6519.19 2011
6519.95 2086
6520.72 2128
6521.48 2377
6522.24 2481
6523.00 2627
6523.77 2853
6524.53 2921
6525.29 3027
6526.05 3294
6526.81 3431
6527.58 3256
6528.34 3266
6529.10 3269
6529.86 3216
6530.63 2922
6531.39 2672
6532.15 2593
6532.92 2462
6533.68 2331
6534.44 2214
6535.20 2071
6535.97 2066
6536.73 2052
6537.49 1993
6538.26 1950
6539.02 1911
6539.78 1944
6540.55 1981
6541.31 1822
6542.07 1854
6542.84 1793
6543.60 1760
6544.36 1725
6545.13 1652
6545.89 1641
6546.65 1682
6547.42 1692
6548.18 1737
6548.94 1707
6549.71 1646
6550.47 1684
6551.24 1688
6552.00 1636
6552.76 1675
6553.53 1651
6554.29 1721
6555.06 1744
6555.82 1744
6556.58 1763
6557.35 1750
6558.11 1768
6558.88 1773
6559.64 1738
6560.41 1834
6561.17 1827
6561.93 1873
6562.70 1856
6563.46 1875
6564.23 1863
6564.99 1873
6565.76 1908
6566.52 1837
6567.29 1856
6568.05 1867
6568.82 1948
6569.58 1933
6570.35 1921
6571.11 1879
6571.88 1926
6572.64 1944
6573.41 1982
6574.17 1926
6574.94 1957
6575.70 2042
6576.47 2079
6577.23 2025
6578.00 2004
6578.76 2131
6579.53 2047
6580.29 2087
6581.06 2080
6581.83 2093
6582.59 2128
6583.36 2191
6584.12 2123
6584.89 2176
6585.65 2145
6586.42 2135
6587.19 2051
6587.95 2206
6588.72 2268
6589.48 2280
6590.25 2370
6591.02 2466
6591.78 2670
6592.55 2716
6593.32 2715
6594.08 2839
6594.85 2950
6595.61 2817
6596.38 2727
6597.15 2611
6597.91 2549
6598.68 2467
6599.45 2297
6600.21 2161
6600.98 2182
6601.75 2089
6602.51 1916
6603.28 1939
6604.05 1939
6604.82 1891
6605.58 1871
6606.35 1846
6607.12 1880
6607.88 1848
6608.65 1857
6609.42 1858
6610.19 1850
6610.95 1812
6611.72 1848
6612.49 1925
6613.25 1920
6614.02 1924
6614.79 1915
6615.56 1953
6616.32 1958
6617.09 2096
6617.86 2088
6618.63 2076
6619.40 2073
6620.16 2068
6620.93 2192
6621.70 2143
6622.47 2105
6623.24 2071
6624.00 2164
6624.77 2191
6625.54 2051
6626.31 2016
6627.08 2050
6627.84 2141
6628.61 2099
6629.38 2171
6630.15 2265
6630.92 2343
6631.69 2523
6632.46 2749
6633.22 2969
6633.99 3234
6634.76 3468
6635.53 3639
6636.30 3728
6637.07 3673
6637.84 3585
6638.61 3336
6639.37 3156
6640.14 2950
6640.91 2744
6641.68 2477
6642.45 2354
6643.22 2167
6643.99 2116
6644.76 2044
6645.53 1971
6646.30 1963
6647.07 2013
6647.84 2021
6648.61 2111
6649.37 2070
6650.14 2178
6650.91 2198
6651.68 2156
6652.45 2263
6653.22 2230
6653.99 2226
6654.76 2156
6655.53 2121
6656.30 2092
6657.07 2114
6657.84 2073
6658.61 1958
6659.38 1864
6660.15 1908
6660.92 1866
6661.69 1843
6662.46 1818
6663.23 1852
6664.00 1883
6664.77 1854
6665.55 1926
6666.32 1846
6667.09 1913
6667.86 1950
6668.63 1906
6669.40 1900
6670.17 1890
6670.94 1860
6671.71 1865
6672.48 1826
6673.25 1755
6674.02 1824
6674.79 1839
6675.57 1825
6676.34 1809
6677.11 1870
6677.88 1857
6678.65 1872
6679.42 1844
6680.19 1817
6680.96 1805
6681.74 1764
6682.51 1849
6683.28 1976
6684.05 2036
6684.82 2088
6685.59 2050
6686.37 2023
6687.14 1973
6687.91 1991
6688.68 1881
6689.45 1881
6690.22 1858
6691.00 1855
6691.77 1816
6692.54 1819
6693.31 1749
6694.08 1768
6694.86 1754
6695.63 1727
6696.40 1692
6697.17 1716
6697.95 1699
6698.72 1728
6699.49 1640
6700.26 1665
6701.04 1652
6701.81 1655
6702.58 1669
6703.35 1703
6704.13 1704
6704.90 1687
6705.67 1664
6706.44 1618
6707.22 1586
6707.99 1678
6708.76 1565
6709.54 1606
6710.31 1653
6711.08 1609
6711.86 1687
6712.63 1697
6713.40 1638
6714.17 1620
6714.95 1576
6715.72 1598
6716.50 1673
6717.27 1647
6718.04 1680
6718.82 1634
6719.59 1624
6720.36 1644
6721.14 1696
6721.91 1646
6722.68 1636
6723.46 1648
6724.23 1625
6725.01 1647
6725.78 1569
6726.55 1603
6727.33 1585
6728.10 1551
6728.88 1478
6729.65 1484
6730.42 1513
6731.20 1548
6731.97 1545
6732.75 1520
6733.52 1535
6734.30 1587
6735.07 1585
6735.84 1494
6736.62 1507
6737.39 1506
6738.17 1526
6738.94 1542
6739.72 1557
6740.49 1547
6741.27 1628
6742.04 1595
6742.82 1601
6743.59 1526
6744.37 1543
6745.14 1669
6745.92 1645
6746.69 1709
6747.47 1626
6748.24 1750
6749.02 1752
6749.79 1765
6750.57 1778
6751.34 1882
6752.12 1826
6752.90 1890
6753.67 1836
6754.45 1849
6755.22 1853
6756.00 1812
6756.77 1796
6757.55 1679
6758.33 1637
6759.10 1611
6759.88 1548
6760.65 1609
6761.43 1593
6762.20 1561
6762.98 1565
6763.76 1561
6764.53 1553
6765.31 1568
6766.09 1558
6766.86 1561
6767.64 1539
6768.41 1521
6769.19 1505
6769.97 1579
6770.74 1551
6771.52 1549
6772.30 1494
6773.07 1499
6773.85 1516
6774.63 1491
6775.40 1463
6776.18 1503
6776.96 1541
6777.74 1520
6778.51 1455
6779.29 1526
6780.07 1542
6780.84 1578
6781.62 1585
6782.40 1625
6783.17 1619
6783.95 1618
6784.73 1609
6785.51 1560
6786.28 1532
6787.06 1520
6787.84 1549
6788.62 1473
6789.39 1501
6790.17 1475
6790.95 1414
6791.73 1458
6792.51 1517
6793.28 1463
6794.06 1339
6794.84 1444
6795.62 1470
6796.39 1424
6797.17 1462
6797.95 1533
6798.73 1499
6799.51 1472
6800.29 1497
6801.06 1476
6801.84 1443
6802.62 1534
6803.40 1495
6804.18 1546
6804.96 1583
6805.73 1617
6806.51 1629
6807.29 1661
6808.07 1587
6808.85 1594
6809.63 1588
6810.41 1617
6811.18 1601
6811.96 1579
6812.74 1542
6813.52 1513
6814.30 1594
6815.08 1629
6815.86 1594
6816.64 1590
6817.42 1590
6818.20 1603
6818.98 1585
6819.76 1598
6820.53 1548
6821.31 1617
6822.09 1600
6822.87 1618
6823.65 1599
6824.43 1545
6825.21 1619
6825.99 1557
6826.77 1594
6827.55 1570
6828.33 1534
6829.11 1574
6829.89 1600
6830.67 1531
6831.45 1498
6832.23 1500
6833.01 1538
6833.79 1472
6834.57 1525
6835.35 1485
6836.13 1518
6836.91 1464
6837.69 1440
6838.47 1485
6839.25 1517
6840.03 1495
6840.81 1455
6841.59 1497
6842.37 1468
6843.16 1422
6843.94 1450
6844.72 1485
6845.50 1522
6846.28 1556
6847.06 1674
6847.84 1793
6848.62 1874
6849.40 2083
6850.18 2250
6850.96 2449
6851.75 2561
6852.53 2692
6853.31 2801
6854.09 2684
6854.87 2562
6855.65 2361
6856.43 2270
6857.22 2143
6858.00 2086
6858.78 2044
6859.56 1897
6860.34 1794
6861.12 1769
6861.90 1717
6862.69 1699
6863.47 1749
6864.25 1790
6865.03 1887
6865.81 1889
6866.60 1975
6867.38 1952
6868.16 1890
6868.94 1935
6869.72 1917
6870.51 1925
6871.29 1897
6872.07 1873
6872.85 1828
6873.64 1646
6874.42 1670
6875.20 1679
6875.98 1664
6876.77 1729
6877.55 1685
6878.33 1777
6879.11 1758
6879.90 1822
6880.68 1957
6881.46 1951
6882.25 1988
6883.03 2004
6883.81 2106
6884.59 2214
6885.38 2278
6886.16 2408
6886.94 2477
6887.73 2599
6888.51 2785
6889.29 3048
6890.08 3071
6890.86 2919
6891.64 2673
6892.43 2565
6893.21 2441
6893.99 2181
6894.78 2106
6895.56 2026
6896.35 1989
6897.13 1924
6897.91 1967
6898.70 1986
6899.48 2024
6900.26 1949
6901.05 1995
6901.83 1998
6902.62 1974
6903.40 2000
6904.18 2040
6904.97 1935
6905.75 1906
6906.54 1956
6907.32 1941
6908.11 1950
6908.89 1932
6909.67 1927
6910.46 1864
6911.24 1834
6912.03 1827
6912.81 1830
6913.60 1820
6914.38 1789
6915.17 1783
6915.95 1836
6916.74 1788
6917.52 1686
6918.31 1731
6919.09 1755
6919.88 1761
6920.66 1795
6921.45 1757
6922.23 1747
6923.02 1731
6923.80 1691
6924.59 1748
6925.37 1745
6926.16 1771
6926.94 1827
6927.73 1820
6928.51 1834
6929.30 1865
6930.09 1847
6930.87 1799
6931.66 1828
6932.44 1776
6933.23 1779
6934.01 1810
6934.80 1777
6935.59 1849
6936.37 1849
6937.16 1897
6937.94 1887
6938.73 1866
6939.52 2007
6940.30 2066
6941.09 2125
6941.88 2176
6942.66 2136
6943.45 2294
6944.23 2271
6945.02 2236
6945.81 2225
6946.59 2301
6947.38 2402
6948.17 2424
6948.95 2602
6949.74 2655
6950.53 2614
6951.31 2699
6952.10 2663
6952.89 2510
6953.67 2561
6954.46 2461
6955.25 2497
6956.04 2418
6956.82 2508
6957.61 2506
6958.40 2524
6959.18 2574
6959.97 2631
6960.76 2600
6961.55 2631
6962.33 2651
6963.12 2579
6963.91 2697
6964.70 2705
6965.48 2709
6966.27 2680
6967.06 2711
6967.85 2698
6968.63 2782
6969.42 2852
6970.21 2884
6971.00 2942
6971.79 2924
6972.57 2985
6973.36 2904
6974.15 2898
6974.94 2931
6975.73 2940
6976.52 2963
6977.30 2890
6978.09 2924
6978.88 3082
6979.67 3103
6980.46 3286
6981.25 3440
6982.03 3726
6982.82 4207
6983.61 4732
6984.40 5289
6985.19 5752
6985.98 6260
6986.77 6724
6987.55 6946
6988.34 6921
6989.13 6807
6989.92 6487
6990.71 5984
6991.50 5503
6992.29 4945
6993.08 4500
6993.87 4289
6994.66 4095
6995.45 4182
6996.24 4255
6997.02 4602
6997.81 4998
6998.60 5508
6999.39 6082
7000.18 6530
7000.97 6767
7001.76 7003
7002.55 6936
7003.34 6543
7004.13 6232
7004.92 5531
7005.71 4932
7006.50 4430
7007.29 3953
7008.08 3536
7008.87 3184
7009.66 2903
7010.45 2762
7011.24 2682
7012.03 2663
7012.82 2637
7013.61 2704
7014.40 2721
7015.19 2838
7015.98 2885
7016.77 2800
7017.56 2704
7018.35 2705
7019.15 2643
7019.94 2588
7020.73 2529
7021.52 2331
7022.31 2369
7023.10 2272
7023.89 2296
7024.68 2324
7025.47 2359
7026.26 2313
7027.05 2352
7027.85 2445
7028.64 2381
7029.43 2361
7030.22 2392
7031.01 2375
7031.80 2355
7032.59 2300
7033.38 2299
7034.18 2369
7034.97 2277
7035.76 2270
7036.55 2411
7037.34 2344
7038.13 2380
7038.93 2464
7039.72 2546
7040.51 2535
7041.30 2560
7042.09 2646
7042.89 2709
7043.68 2684
7044.47 2679
7045.26 2717
7046.05 2763
7046.85 2766
7047.64 2875
7048.43 3007
7049.22 3123
7050.01 3194
7050.81 3295
7051.60 3407
7052.39 3357
7053.18 3289
7053.98 3193
7054.77 3193
7055.56 3044
7056.36 2915
7057.15 2923
7057.94 2932
7058.73 2866
7059.53 2871
7060.32 2877
7061.11 2962
7061.91 2945
7062.70 2859
7063.49 2949
7064.29 3007
7065.08 2924
7065.87 2851
7066.66 2863
7067.46 2883
7068.25 2896
7069.04 2909
7069.84 2851
7070.63 2937
7071.43 3015
7072.22 3003
7073.01 3025
7073.81 3013
7074.60 3006
7075.39 2945
7076.19 2949
7076.98 2978
7077.78 2933
7078.57 2889
7079.36 2945
7080.16 2897
7080.95 2904
7081.75 2923
7082.54 3133
7083.33 3389
7084.13 3587
7084.92 3953
7085.72 4406
7086.51 4848
7087.31 5519
7088.10 6110
7088.90 6530
7089.69 6712
7090.48 6629
7091.28 6360
7092.07 5800
7092.87 5246
7093.66 4640
7094.46 4067
7095.25 3668
7096.05 3254
7096.84 2861
7097.64 2720
7098.43 2531
7099.23 2409
7100.02 2362
7100.82 2366
7101.61 2330
7102.41 2407
7103.20 2421
7104.00 2441
7104.80 2486
7105.59 2491
7106.39 2436
7107.18 2347
7107.98 2278
7108.77 2104
7109.57 2017
7110.36 1938
7111.16 1919
7111.96 1864
7112.75 1841
7113.55 1827
7114.34 1824
7115.14 1788
7115.94 1821
7116.73 1862
7117.53 1830
7118.32 1841
7119.12 1858
7119.92 1850
7120.71 1850
7121.51 1776
7122.31 1768
7123.10 1799
7123.90 1791
7124.70 1726
7125.49 1751
7126.29 1792
7127.09 1818
7127.88 1763
7128.68 1827
7129.48 1851
7130.27 1888
7131.07 1779
7131.87 1788
7132.66 1788
7133.46 1805
7134.26 1795
7135.06 1822
7135.85 1797
7136.65 1802
7137.45 1795
7138.24 1746
7139.04 1781
7139.84 1801
7140.64 1822
7141.43 1792
7142.23 1797
7143.03 1894
7143.83 1900
7144.62 1822
7145.42 1861
7146.22 1868
7147.02 1869
7147.82 1831
7148.61 1820
7149.41 1857
7150.21 1830
7151.01 1768
7151.81 1767
7152.60 1817
7153.40 1731
7154.20 1783
7155.00 1801
7155.80 1705
7156.59 1703
7157.39 1652
7158.19 1673
7158.99 1670
7159.79 1688
7160.59 1704
7161.39 1696
7162.18 1705
7162.98 1607
7163.78 1688
7164.58 1611
7165.38 1591
7166.18 1604
7166.98 1609
7167.78 1556
7168.57 1528
7169.37 1567
7170.17 1582
7170.97 1545
7171.77 1504
7172.57 1495
7173.37 1548
7174.17 1531
7174.97 1457
7175.77 1441
7176.57 1460
7177.37 1460
7178.17 1479
7178.97 1464
7179.77 1416
7180.56 1360
7181.36 1365
7182.16 1363
7182.96 1333
7183.76 1342
7184.56 1415
7185.36 1396
7186.16 1441
7186.96 1387
7187.76 1373
7188.56 1371
7189.36 1344
7190.16 1347
7190.96 1361
7191.76 1325
7192.57 1359
7193.37 1331
7194.17 1327
7194.97 1280
7195.77 1275
7196.57 1307
7197.37 1278
7198.17 1290
7198.97 1271
7199.77 1327
7200.57 1323
7201.37 1286
7202.17 1267
7202.97 1245
7203.77 1231
7204.58 1230
7205.38 1299
7206.18 1222
7206.98 1249
7207.78 1261
7208.58 1254
7209.38 1257
7210.18 1289
7210.99 1233
7211.79 1276
7212.59 1307
7213.39 1251
7214.19 1275
7214.99 1274
7215.79 1327
7216.60 1251
7217.40 1227
7218.20 1276
7219.00 1283
7219.80 1223
7220.60 1233
7221.41 1301
7222.21 1240
7223.01 1266
7223.81 1275
7224.62 1196
7225.42 1265
7226.22 1277
7227.02 1263
7227.82 1248
7228.63 1183
7229.43 1196
7230.23 1231
7231.03 1209
7231.84 1241
7232.64 1254
7233.44 1246
7234.24 1259
7235.05 1274
7235.85 1254
7236.65 1212
7237.45 1230
7238.26 1274
7239.06 1293
7239.86 1259
7240.67 1245
7241.47 1269
7242.27 1292
7243.08 1221
7243.88 1240
7244.68 1283
7245.49 1280
7246.29 1315
7247.09 1231
7247.90 1208
7248.70 1217
7249.50 1204
7250.31 1196
7251.11 1241
7251.91 1204
7252.72 1218
7253.52 1191
7254.32 1218
7255.13 1251
7255.93 1200
7256.74 1249
7257.54 1306
7258.34 1329
7259.15 1342
7259.95 1305
7260.76 1351
7261.56 1356
7262.36 1325
7263.17 1279
7263.97 1298
7264.78 1317
7265.58 1299
7266.39 1320
7267.19 1307
7268.00 1355
7268.80 1317
7269.60 1350
7270.41 1369
7271.21 1374
7272.02 1394
7272.82 1431
7273.63 1429
7274.43 1420
7275.24 1466
7276.04 1465
7276.85 1457
7277.65 1514
7278.46 1504
7279.26 1501
7280.07 1487
7280.87 1642
7281.68 1763
7282.48 1901
7283.29 1926
7284.09 2021
7284.90 2146
7285.71 2321
7286.51 2243
7287.32 2268
7288.12 2118
7288.93 2139
7289.73 2011
7290.54 1894
7291.35 1754
7292.15 1648
7292.96 1582
7293.76 1542
7294.57 1499
7295.38 1477
7296.18 1436
7296.99 1440
7297.79 1482
7298.60 1518
7299.41 1546
7300.21 1587
7301.02 1607
7301.82 1581
7302.63 1677
7303.44 1652
7304.24 1734
7305.05 1764
7305.86 1698
7306.66 1679
7307.47 1668
7308.28 1637
7309.08 1608
7309.89 1656
7310.70 1640
7311.50 1647
7312.31 1678
7313.12 1708
7313.93 1795
7314.73 1830
7315.54 1778
7316.35 1863
7317.15 1956
7317.96 2110
7318.77 2292
7319.58 2473
7320.38 2537
7321.19 2659
7322.00 2684
7322.81 2747
7323.61 2596
7324.42 2491
7325.23 2439
7326.04 2090
7326.84 1983
7327.65 1901
7328.46 1778
7329.27 1751
7330.08 1621
7330.88 1618
7331.69 1542
7332.50 1554
7333.31 1575
7334.12 1544
7334.92 1566
7335.73 1486
7336.54 1464
7337.35 1574
7338.16 1599
7338.97 1568
7339.78 1542
7340.58 1555
7341.39 1473
7342.20 1482
7343.01 1463
7343.82 1488
7344.63 1482
7345.44 1437
7346.24 1353
7347.05 1411
7347.86 1384
7348.67 1397
7349.48 1318
7350.29 1314
7351.10 1355
7351.91 1379
7352.72 1303
7353.53 1305
7354.34 1330
7355.14 1291
7355.95 1305
7356.76 1301
7357.57 1338
7358.38 1335
7359.19 1331
7360.00 1319
7360.81 1356
7361.62 1359
7362.43 1320
7363.24 1324
7364.05 1267
7364.86 1291
7365.67 1345
7366.48 1310
7367.29 1322
7368.10 1356
7368.91 1314
7369.72 1329
7370.53 1363
7371.34 1411
7372.15 1349
7372.96 1346
7373.77 1296
7374.58 1384
7375.39 1407
7376.20 1406
7377.01 1416
7377.82 1381
7378.63 1488
7379.44 1564
7380.26 1579
7381.07 1674
7381.88 1690
7382.69 1705
7383.50 1741
7384.31 1714
7385.12 1647
7385.93 1635
7386.74 1549
7387.55 1595
7388.36 1495
7389.18 1405
7389.99 1352
7390.80 1319
7391.61 1311
7392.42 1347
7393.23 1365
7394.04 1397
7394.86 1357
7395.67 1458
7396.48 1466
7397.29 1571
7398.10 1630
7398.91 1616
7399.73 1615
7400.54 1676
7401.35 1604
7402.16 1616
7402.97 1596
7403.79 1530
7404.60 1486
7405.41 1409
7406.22 1318
7407.03 1286
7407.85 1303
7408.66 1241
7409.47 1264
7410.28 1241
7411.10 1232
7411.91 1212
7412.72 1218
7413.53 1204
7414.35 1139
7415.16 1113
7415.97 1117
7416.78 1103
7417.60 1109
7418.41 1119
7419.22 1100
7420.03 1094
7420.85 1101
7421.66 1070
7422.47 1080
7423.29 1059
7424.10 1082
7424.91 1056
7425.73 1049
7426.54 1021
7427.35 1052
7428.17 1104
7428.98 1066
7429.79 1029
7430.61 1093
7431.42 1059
7432.23 1062
7433.05 1093
7433.86 1081
7434.67 1015
7435.49 1007
7436.30 959
7437.12 973
7437.93 1018
7438.74 1022
7439.56 1019
7440.37 1055
7441.18 1011
7442.00 1013
7442.81 969
7443.63 1000
7444.44 1041
7445.26 1039
7446.07 1045
7446.88 1010
7447.70 1006
7448.51 1017
7449.33 1035
7450.14 1035
7450.96 1031
7451.77 1031
7452.59 1046
7453.40 999
7454.22 992
7455.03 984
7455.85 1027
7456.66 1128
7457.47 1050
7458.29 1104
7459.10 1101
7459.92 1076
7460.74 1045
7461.55 1079
7462.37 1037
7463.18 1018
7464.00 1059
7464.81 1108
7465.63 1047
7466.44 1026
7467.26 994
7468.07 1044
7468.89 1113
7469.70 1083
7470.52 1110
7471.34 1069
7472.15 1046
7472.97 1032
7473.78 1115
7474.60 1113
7475.41 1139
7476.23 1106
7477.05 1140
7477.86 1125
7478.68 1108
7479.49 1081
7480.31 1117
7481.13 1123
7481.94 1093
7482.76 1071
7483.58 1035
7484.39 1080
7485.21 1018
7486.03 1066
7486.84 1064
7487.66 1021
7488.48 1063
7489.29 982
7490.11 995
7490.93 1028
7491.74 1028
7492.56 998
7493.38 1065
7494.19 989
7495.01 985
7495.83 982
7496.64 988
7497.46 976
7498.28 950
7499.10 960
7499.91 980
7500.73 981
7501.55 948
7502.36 989
7503.18 985
7504.00 976
7504.82 929
7505.63 962
7506.45 981
7507.27 967
7508.09 984
7508.90 962
7509.72 958
7510.54 954
7511.36 949
7512.18 899
7512.99 934
7513.81 914
7514.63 906
7515.45 934
7516.27 955
7517.08 946
7517.90 938
7518.72 960
7519.54 967
7520.36 908
7521.18 898
7521.99 888
7522.81 860
7523.63 907
7524.45 891
7525.27 862
7526.09 881
7526.91 911
7527.72 915
7528.54 919
7529.36 957
7530.18 926
7531.00 928
7531.82 877
7532.64 910
7533.46 909
7534.28 911
7535.10 899
7535.91 917
7536.73 934
7537.55 937
7538.37 903
7539.19 880
7540.01 888
7540.83 890
7541.65 880
7542.47 945
7543.29 910
7544.11 923
7544.93 970
7545.75 956
7546.57 932
7547.39 903
7548.21 907
7549.03 926
7549.85 916
7550.67 919
7551.49 945
7552.31 976
7553.13 962
7553.95 938
7554.77 910
7555.59 994
7556.41 952
7557.23 951
7558.05 945
7558.87 1016
7559.69 966
7560.51 966
7561.33 974
7562.15 967
7562.97 950
7563.79 987
7564.61 1004
7565.44 932
7566.26 940
7567.08 911
7567.90 940
7568.72 934
7569.54 939
7570.36 942
7571.18 974
7572.00 968
7572.82 989
7573.65 936
7574.47 1016
7575.29 1035
7576.11 1028
7576.93 1001
7577.75 980
7578.57 977
7579.40 938
7580.22 956
7581.04 1006
7581.86 971
7582.68 1023
7583.50 984
7584.33 1020
7585.15 1053
7585.97 1030
7586.79 1006
7587.61 1048
7588.44 1063
7589.26 1116
7590.08 1128
7590.90 1101
7591.72 1031
7592.55 1043
7593.37 1071
7594.19 1118
7595.01 1121
7595.84 1160
7596.66 1082
7597.48 1112
7598.30 1078
7599.13 1110
7599.95 1133
7600.77 1145
7601.59 1160
7602.42 1158
7603.24 1227
7604.06 1268
7604.89 1232
7605.71 1318
7606.53 1357
7607.36 1271
7608.18 1348
7609.00 1348
7609.82 1303
7610.65 1256
7611.47 1239
7612.29 1208
7613.12 1229
7613.94 1210
7614.77 1262
7615.59 1280
7616.41 1317
7617.24 1362
7618.06 1398
7618.88 1505
7619.71 1478
7620.53 1519
7621.35 1502
7622.18 1480
7623.00 1425
7623.83 1402
7624.65 1393
7625.47 1306
7626.30 1302
7627.12 1279
7627.95 1332
7628.77 1388
7629.60 1335
7630.42 1373
7631.24 1442
7632.07 1504
7632.89 1571
7633.72 1519
7634.54 1486
7635.37 1444
7636.19 1410
7637.02 1312
7637.84 1266
7638.67 1279
7639.49 1201
7640.31 1175
7641.14 1121
7641.96 1142
7642.79 1166
7643.61 1112
7644.44 1068
7645.26 1160
7646.09 1185
7646.92 1140
7647.74 1147
7648.57 1189
7649.39 1168
7650.22 1199
7651.04 1224
7651.87 1214
7652.69 1126
7653.52 1110
7654.34 1136
7655.17 1065
7656.00 1010
7656.82 1061
7657.65 1042
7658.47 1011
7659.30 959
7660.12 996
7660.95 965
7661.78 1024
7662.60 1011
7663.43 1000
7664.25 1028
7665.08 1037
7665.91 1052
7666.73 1015
7667.56 995
7668.39 1010
7669.21 942
7670.04 947
7670.87 951
7671.69 1054
7672.52 1027
7673.35 931
7674.17 969
7675.00 1012
7675.83 1007
7676.65 962
7677.48 1001
7678.31 966
7679.13 970
7679.96 985
7680.79 952
7681.61 949
7682.44 974
7683.27 1010
7684.10 1002
7684.92 1034
7685.75 1037
7686.58 1164
7687.40 1114
7688.23 1150
7689.06 1107
7689.89 1125
7690.71 1115
7691.54 1071
7692.37 1062
7693.20 1048
7694.03 1018
7694.85 1033
7695.68 1026
7696.51 1041
7697.34 1078
7698.16 1054
7698.99 1101
7699.82 1140
7700.65 1166
7701.48 1152
7702.31 1148
7703.13 1143
7703.96 1088
7704.79 1059
7705.62 1023
7706.45 1032
7707.28 1007
7708.10 979
7708.93 996
7709.76 1010
7710.59 1035
7711.42 1061
7712.25 996
7713.08 1045
7713.90 1084
7714.73 1032
7715.56 1071
7716.39 1054
7717.22 981
7718.05 966
7718.88 1006
7719.71 1034
7720.54 999
7721.37 1005
7722.20 1038
7723.02 1010
7723.85 983
7724.68 971
7725.51 1045
7726.34 1012
7727.17 1021
7728.00 1016
7728.83 1015
7729.66 1040
7730.49 1058
7731.32 1047
7732.15 1046
7732.98 1001
7733.81 1043
7734.64 1048
7735.47 1021
7736.30 1065
7737.13 1066
7737.96 1060
7738.79 1057
7739.62 1070
7740.45 1064
7741.28 1134
7742.11 1045
7742.94 1097
7743.77 1194
7744.60 1156
7745.43 1205
7746.26 1249
7747.09 1314
7747.92 1315
7748.75 1373
7749.59 1305
7750.42 1331
7751.25 1399
7752.08 1331
7752.91 1375
7753.74 1390
7754.57 1379
7755.40 1403
7756.23 1405
7757.06 1486
7757.90 1567
7758.73 1590
7759.56 1622
7760.39 1578
7761.22 1572
7762.05 1483
7762.88 1490
7763.71 1405
7764.55 1348
7765.38 1249
7766.21 1172
7767.04 1101
7767.87 1090
7768.70 1095
7769.54 1063
7770.37 1035
7771.20 1104
7772.03 1103
7772.86 1098
7773.70 1115
7774.53 1142
7775.36 1195
7776.19 1296
7777.02 1333
7777.86 1333
7778.69 1332
7779.52 1321
7780.35 1291
7781.19 1306
7782.02 1284
7782.85 1200
7783.68 1198
7784.52 1141
7785.35 1101
7786.18 1106
7787.01 1101
7787.85 1066
7788.68 1049
7789.51 1038
7790.35 1005
7791.18 1014
7792.01 1053
7792.84 1004
7793.68 1078
7794.51 1068
7795.34 1099
7796.18 1067
7797.01 1026
7797.84 1014
7798.68 1047
7799.51 1053
7800.34 1001
7801.18 1009
7802.01 1036
7802.84 1047
7803.68 1068
7804.51 1022
7805.35 1006
7806.18 1046
7807.01 1050
7807.85 964
7808.68 1049
7809.51 1046
7810.35 1025
7811.18 1054
7812.02 1076
7812.85 1080
7813.68 1094
7814.52 1130
7815.35 1114
7816.19 1112
7817.02 1075
7817.86 1062
7818.69 1106
7819.52 1135
7820.36 1172
7821.19 1116
7822.03 1169
7822.86 1194
7823.70 1158
7824.53 1152
7825.37 1185
7826.20 1178
7827.04 1224
7827.87 1228
7828.71 1250
7829.54 1236
7830.38 1218
7831.21 1209
7832.05 1269
7832.88 1292
7833.72 1211
7834.55 1229
7835.39 1289
7836.22 1269
7837.06 1228
7837.89 1280
7838.73 1218
7839.57 1154
7840.40 1195
7841.24 1148
7842.07 1127
7842.91 1115
7843.74 1161
7844.58 1124
7845.42 1140
7846.25 1141
7847.09 1103
7847.92 1150
7848.76 1169
7849.60 1107
7850.43 1114
7851.27 1065
7852.10 1071
7852.94 1109
7853.78 1098
7854.61 1066
7855.45 1059
7856.29 1100
7857.12 1102
7857.96 1155
7858.79 1127
7859.63 1162
7860.47 1157
7861.30 1168
7862.14 1153
7862.98 1167
7863.81 1129
7864.65 1111
7865.49 1097
7866.33 1044
7867.16 1110
7868.00 1106
7868.84 1099
7869.67 1107
7870.51 1180
7871.35 1186
7872.19 1207
7873.02 1242
7873.86 1181
7874.70 1184
7875.54 1274
7876.37 1308
7877.21 1313
7878.05 1270
7878.89 1390
7879.72 1392
7880.56 1405
7881.40 1359
7882.24 1340
7883.07 1278
7883.91 1242
7884.75 1274
7885.59 1269
7886.43 1228
7887.26 1249
7888.10 1215
7888.94 1275
7889.78 1213
7890.62 1235
7891.45 1212
7892.29 1206
7893.13 1184
7893.97 1204
7894.81 1218
7895.65 1148
7896.49 1117
7897.32 1213
7898.16 1173
7899.00 1236
7899.84 1203
7900.68 1187
7901.52 1196
7902.36 1238
7903.20 1159
7904.03 1143
7904.87 1101
7905.71 1148
7906.55 1093
7907.39 1092
7908.23 1051
7909.07 1066
7909.91 1076
7910.75 987
7911.59 1011
7912.43 1042
7913.27 1027
7914.11 1074
7914.94 1072
7915.78 1130
7916.62 1185
7917.46 1138
7918.30 1231
7919.14 1141
7919.98 1161
7920.82 1135
7921.66 1102
7922.50 1071
7923.34 1036
7924.18 1041
7925.02 1006
7925.86 957
7926.70 1006
7927.54 918
7928.38 961
7929.22 915
7930.06 935
7930.90 931
7931.74 951
7932.59 995
7933.43 919
7934.27 919
7935.11 923
7935.95 956
7936.79 926
7937.63 932
7938.47 930
7939.31 916
7940.15 976
7940.99 941
7941.83 893
7942.67 873
7943.52 945
7944.36 991
7945.20 992
7946.04 963
7946.88 949
7947.72 977
7948.56 989
7949.40 972
7950.25 979
7951.09 997
7951.93 946
7952.77 1053
7953.61 1016
7954.45 1011
7955.29 1033
7956.14 1102
7956.98 1131
7957.82 1085
7958.66 1063
7959.50 1068
7960.35 1103
7961.19 1130
7962.03 1128
7962.87 1078
7963.71 1096
7964.56 1141
7965.40 1169
7966.24 1143
7967.08 1175
7967.93 1221
7968.77 1193
7969.61 1260
7970.45 1176
7971.29 1158
7972.14 1113
7972.98 1103
7973.82 1127
7974.67 1081
7975.51 1100
7976.35 1044
7977.19 1029
7978.04 1018
7978.88 1015
7979.72 1075
7980.57 1073
7981.41 1069
7982.25 1031
7983.09 1021
7983.94 979
7984.78 1026
7985.62 1038
7986.47 1036
7987.31 1026
7988.15 1021
7989.00 976
7989.84 1011
7990.68 970
7991.53 1036
7992.37 972
7993.22 940
7994.06 966
7994.90 975
7995.75 1010
7996.59 1038
7997.43 1099
7998.28 1144
7999.12 1210
7999.97 1267
8000.81 1311
8001.65 1360
8002.50 1391
8003.34 1390
8004.19 1281
8005.03 1276
8005.88 1170
8006.72 1105
8007.57 1023
8008.41 960
8009.25 938
8010.10 908
8010.94 896
8011.79 865
8012.63 869
8013.48 851
8014.32 853
8015.17 838
8016.01 860
8016.86 816
8017.70 821
8018.55 841
8019.39 899
8020.24 810
8021.08 809
8021.93 797
8022.77 865
8023.62 811
8024.46 783
8025.31 768
8026.15 799
8027.00 811
8027.84 794
8028.69 821
8029.54 792
8030.38 817
8031.23 808
8032.07 798
8032.92 772
8033.76 834
8034.61 778
8035.46 809
8036.30 780
8037.15 748
8037.99 815
8038.84 844
8039.69 795
8040.53 738
8041.38 760
8042.22 769
8043.07 775
8043.92 772
8044.76 748
8045.61 754
8046.46 820
8047.30 776
8048.15 818
8049.00 764
8049.84 763
8050.69 774
8051.54 740
8052.38 747
8053.23 746
8054.08 788
8054.92 785
8055.77 802
8056.62 751
8057.46 739
8058.31 779
8059.16 753
8060.01 726
8060.85 760
8061.70 789
8062.55 762
8063.40 748
8064.24 768
8065.09 763
8065.94 774
8066.79 751
8067.63 770
8068.48 823
8069.33 786
8070.18 754
8071.02 777
8071.87 763
8072.72 780
8073.57 753
8074.42 759
8075.26 761
8076.11 739
8076.96 749
8077.81 739
8078.66 716
8079.50 685
8080.35 735
8081.20 744
8082.05 720
8082.90 692
8083.75 741
8084.59 747
8085.44 687
8086.29 723
8087.14 686
8087.99 657
8088.84 751
8089.69 729
8090.53 707
8091.38 697
8092.23 699
8093.08 676
8093.93 703
8094.78 681
8095.63 704
8096.48 716
8097.33 728
8098.18 760
8099.02 693
8099.87 702
8100.72 682
8101.57 729
8102.42 722
8103.27 743
8104.12 691
8104.97 727
8105.82 768
8106.67 741
8107.52 697
8108.37 731
8109.22 707
8110.07 652
8110.92 662
8111.77 713
8112.62 652
8113.47 711
8114.32 647
8115.17 659
8116.02 690
8116.87 705
8117.72 751
8118.57 725
8119.42 707
8120.27 695
8121.12 714
8121.97 697
8122.82 696
8123.67 707
8124.52 734
8125.37 732
8126.22 739
8127.07 737
8127.93 739
8128.78 740
8129.63 770
8130.48 763
8131.33 798
8132.18 765
8133.03 754
8133.88 752
8134.73 766
8135.58 744
8136.44 766
8137.29 735
8138.14 773
8138.99 752
8139.84 733
8140.69 745
8141.54 784
8142.39 797
8143.25 769
8144.10 787
8144.95 789
8145.80 762
8146.65 776
8147.50 833
8148.36 821
8149.21 822
8150.06 837
8150.91 833
8151.76 866
8152.62 899
8153.47 897
8154.32 899
8155.17 928
8156.02 947
8156.88 953
8157.73 1036
8158.58 1029
8159.43 989
8160.29 935
8161.14 906
8161.99 853
8162.84 802
8163.70 768
8164.55 785
8165.40 817
8166.25 748
8167.11 773
8167.96 773
8168.81 822
8169.67 812
8170.52 780
8171.37 776
8172.23 769
8173.08 766
8173.93 711
8174.78 785
8175.64 764
8176.49 731
8177.34 716
8178.20 685
8179.05 663
8179.90 698
8180.76 690
8181.61 656
8182.47 664
8183.32 650
8184.17 667
8185.03 632
8185.88 672
8186.73 634
8187.59 657
8188.44 641
8189.30 691
8190.15 711
8191.00 672
8191.86 707
8192.71 693
8193.57 659
8194.42 700
8195.27 712
8196.13 636
8196.98 580
8197.84 625
8198.69 708
8199.55 688
8200.40 631
8201.26 621
8202.11 604
8202.96 607
8203.82 598
8204.67 578
8205.53 600
8206.38 607
8207.24 614
8208.09 609
8208.95 589
8209.80 600
8210.66 614
8211.51 624
8212.37 673
8213.22 636
8214.08 595
8214.93 616
8215.79 588
8216.65 587
8217.50 585
8218.36 605
8219.21 611
8220.07 664
8220.92 611
8221.78 600
8222.63 651
8223.49 670
8224.35 652
8225.20 647
8226.06 633
8226.91 656
8227.77 653
8228.63 630
8229.48 633
8230.34 628
8231.19 647
8232.05 613
8232.91 603
8233.76 601
8234.62 610
8235.47 610
8236.33 593
8237.19 614
8238.04 589
8238.90 644
8239.76 647
8240.61 610
8241.47 578
8242.33 589
8243.18 610
8244.04 661
8244.90 669
8245.75 604
8246.61 564
8247.47 597
8248.33 595
8249.18 572
8250.04 608
8250.90 589
8251.75 628
8252.61 594
8253.47 608
8254.33 622
8255.18 598
8256.04 611
8256.90 592
8257.76 585
8258.61 612
8259.47 606
8260.33 613
8261.19 595
8262.04 599
8262.90 576
8263.76 634
8264.62 633
8265.48 583
8266.33 582
8267.19 602
8268.05 601
8268.91 642
8269.77 641
8270.62 628
8271.48 580
8272.34 603
8273.20 599
8274.06 628
8274.92 617
8275.77 642
8276.63 612
8277.49 596
8278.35 665
8279.21 656
8280.07 607
8280.93 625
8281.78 638
8282.64 618
8283.50 588
8284.36 667
8285.22 631
8286.08 633
8286.94 670
8287.80 704
8288.66 681
8289.51 683
8290.37 679
8291.23 643
8292.09 633
8292.95 678
8293.81 675
8294.67 691
8295.53 699
8296.39 657
8297.25 654
8298.11 638
8298.97 654
8299.83 678
8300.69 645
8301.55 667
8302.41 668
8303.27 687
8304.13 702
8304.99 664
8305.85 650
8306.71 620
8307.57 611
8308.43 593
8309.29 632
8310.15 654
8311.01 644
8311.87 566
8312.73 566
8313.59 683
8314.45 650
8315.31 629
8316.17 630
8317.03 616
8317.89 607
8318.75 582
8319.61 634
8320.47 629
8321.33 656
8322.20 571
8323.06 563
8323.92 616
8324.78 618
8325.64 614
8326.50 592
8327.36 596
8328.22 581
8329.08 614
8329.94 620
8330.81 616
8331.67 583
8332.53 593
8333.39 615
8334.25 644
8335.11 614
8335.97 632
8336.84 618
8337.70 643
8338.56 605
8339.42 643
8340.28 594
8341.15 580
8342.01 591
8342.87 574
8343.73 594
8344.59 604
8345.45 590
8346.32 627
8347.18 571
8348.04 622
8348.90 592
8349.77 580
8350.63 618
8351.49 644
8352.35 633
8353.22 608
8354.08 622
8354.94 566
8355.80 594
8356.67 584
8357.53 579
8358.39 620
8359.25 642
8360.12 609
8360.98 560
8361.84 565
8362.71 620
8363.57 611
8364.43 583
8365.29 615
8366.16 591
8367.02 636
8367.88 620
8368.75 604
8369.61 573
8370.47 628
8371.34 636
8372.20 643
8373.06 661
8373.93 642
8374.79 611
8375.65 634
8376.52 648
8377.38 619
8378.25 669
8379.11 676
8379.97 657
8380.84 669
8381.70 651
8382.56 638
8383.43 611
8384.29 671
8385.16 635
8386.02 636
8386.89 640
8387.75 650
8388.61 633
8389.48 643
8390.34 646
8391.21 632
8392.07 675
8392.94 713
8393.80 662
8394.67 657
8395.53 655
8396.39 635
8397.26 664
8398.12 633
8398.99 692
8399.85 686
8400.72 657
8401.58 661
8402.45 673
8403.31 676
8404.18 671
8405.04 666
8405.91 647
8406.77 645
8407.64 708
8408.50 693
8409.37 698
8410.24 727
8411.10 722
8411.97 709
8412.83 734
8413.70 798
8414.56 757
8415.43 736
8416.29 741
8417.16 733
8418.03 773
8418.89 751
8419.76 763
8420.62 759
8421.49 757
8422.36 782
8423.22 761
8424.09 765
8424.95 781
8425.82 793
8426.69 786
8427.55 789
8428.42 788
8429.28 796
8430.15 813
8431.02 809
8431.88 808
8432.75 808
8433.62 793
8434.48 822
8435.35 858
8436.22 943
8437.08 892
8437.95 916
8438.82 940
8439.68 995
8440.55 980
8441.42 1016
8442.29 1055
8443.15 1073
8444.02 1111
8444.89 1175
8445.75 1133
8446.62 1107
8447.49 1073
8448.36 1099
8449.22 1131
8450.09 1126
8450.96 1171
8451.83 1212
8452.69 1267
8453.56 1390
8454.43 1488
8455.30 1602
8456.16 1815
8457.03 1864
8457.90 1924
8458.77 1910
8459.64 1803
8460.50 1770
8461.37 1684
8462.24 1496
8463.11 1340
8463.98 1252
8464.84 1172
8465.71 1063
8466.58 1034
8467.45 989
8468.32 951
8469.19 899
8470.05 877
8470.92 879
8471.79 884
8472.66 844
8473.53 843
8474.40 865
8475.27 823
8476.13 835
8477.00 824
8477.87 800
8478.74 764
8479.61 794
8480.48 754
8481.35 775
8482.22 807
8483.09 832
8483.96 827
8484.82 814
8485.69 813
8486.56 863
8487.43 847
8488.30 788
8489.17 777
8490.04 806
8490.91 809
8491.78 802
8492.65 824
8493.52 806
8494.39 775
8495.26 803
8496.13 798
8497.00 786
8497.87 801
8498.74 767
8499.61 760
8500.48 785
8501.35 794
8502.22 788
8503.09 771
8503.96 788
8504.83 748
8505.70 813
8506.57 769
8507.44 771
8508.31 830
8509.18 801
8510.05 824
8510.92 850
8511.79 775
8512.66 731
8513.53 808
8514.40 815
8515.27 782
8516.15 816
8517.02 830
8517.89 830
8518.76 819
8519.63 830
8520.50 773
8521.37 780
8522.24 799
8523.11 827
8523.98 814
8524.86 791
8525.73 813
8526.60 854
8527.47 799
8528.34 778
8529.21 790
8530.08 801
8530.96 799
8531.83 814
8532.70 868
8533.57 845
8534.44 865
8535.31 864
8536.19 834
8537.06 906
8537.93 860
8538.80 814
8539.67 809
8540.55 844
8541.42 814
8542.29 809
8543.16 816
8544.03 812
8544.91 818
8545.78 785
8546.65 793
8547.52 795
8548.40 795
8549.27 853
8550.14 842
8551.01 874
8551.89 885
8552.76 927
8553.63 973
8554.51 984
8555.38 995
8556.25 1032
8557.12 1043
8558.00 1039
8558.87 1012
8559.74 905
8560.62 887
8561.49 874
8562.36 835
8563.24 831
8564.11 809
8564.98 773
8565.86 752
8566.73 762
8567.60 783
8568.48 754
8569.35 742
8570.22 760
8571.10 755
8571.97 808
8572.84 732
8573.72 748
8574.59 698
8575.46 733
8576.34 751
8577.21 737
8578.09 704
8578.96 710
8579.83 727
8580.71 694
8581.58 734
8582.46 725
8583.33 660
8584.21 701
8585.08 708
8585.95 692
8586.83 738
8587.70 692
8588.58 672
8589.45 698
8590.33 678
8591.20 692
8592.08 668
8592.95 731
8593.83 723
8594.70 748
8595.58 732
8596.45 713
8597.33 696
8598.20 701
8599.08 695
8599.95 725
8600.83 763
8601.70 730
8602.58 742
8603.45 738
8604.33 771
8605.20 759
8606.08 792
8606.95 748
8607.83 757
8608.70 792
8609.58 832
8610.45 812
8611.33 782
8612.21 747
8613.08 751
8613.96 769
8614.83 786
8615.71 814
8616.59 764
8617.46 782
8618.34 796
8619.21 776
8620.09 755
8620.97 772
8621.84 809
8622.72 808
8623.59 805
8624.47 747
8625.35 766
8626.22 800
8627.10 844
8627.98 840
8628.85 878
8629.73 846
8630.61 821
8631.48 828
8632.36 811
8633.24 833
8634.11 854
8634.99 908
8635.87 886
8636.74 851
8637.62 786
8638.50 826
8639.37 846
8640.25 849
8641.13 855
8642.01 888
8642.88 887
8643.76 895
8644.64 896
8645.52 851
8646.39 904
8647.27 924
8648.15 961
8649.03 1019
8649.90 979
8650.78 958
8651.66 987
8652.54 1000
8653.41 997
8654.29 970
8655.17 1021
8656.05 1051
8656.93 1001
8657.80 967
8658.68 982
8659.56 955
8660.44 981
8661.32 963
8662.19 969
8663.07 1010
8663.95 1016
8664.83 1026
8665.71 1045
8666.59 1041
8667.46 1048
8668.34 1104
8669.22 1181
8670.10 1239
8670.98 1292
8671.86 1330
8672.74 1365
8673.62 1426
8674.49 1485
8675.37 1424
8676.25 1430
8677.13 1408
8678.01 1417
8678.89 1366
8679.77 1236
8680.65 1233
8681.53 1222
8682.41 1175
8683.29 1182
8684.16 1204
8685.04 1195
8685.92 1264
8686.80 1318
8687.68 1431
8688.56 1533
8689.44 1738
8690.32 1903
8691.20 2140
8692.08 2328
8692.96 2482
8693.84 2545
8694.72 2543
8695.60 2505
8696.48 2324
8697.36 2125
8698.24 1941
8699.12 1703
8700.00 1506
8700.88 1397
8701.76 1315
8702.64 1229
8703.52 1151
8704.40 1104
8705.28 1067
8706.16 1015
8707.04 1025
8707.92 962
8708.80 971
8709.69 948
8710.57 942
8711.45 950
8712.33 941
8713.21 892
8714.09 913
8714.97 898
8715.85 904
8716.73 875
8717.61 891
8718.49 874
8719.38 920
8720.26 873
8721.14 847
8722.02 894
8722.90 894
8723.78 870
8724.66 858
8725.54 868
8726.43 854
8727.31 875
8728.19 902
8729.07 899
8729.95 902
8730.83 935
8731.72 883
8732.60 873
8733.48 874
8734.36 879
8735.24 880
8736.13 825
8737.01 823
8737.89 865
8738.77 850
8739.65 830
8740.54 846
8741.42 873
8742.30 868
8743.18 856
8744.07 868
8744.95 841
8745.83 876
8746.71 911
8747.60 851
8748.48 866
8749.36 887
8750.24 867
8751.13 934
8752.01 953
8752.89 953
8753.77 962
8754.66 1028
8755.54 1053
8756.42 1114
8757.31 1083
8758.19 1155
8759.07 1164
8759.96 1094
8760.84 1102
8761.72 1134
8762.61 1085
8763.49 1074
8764.37 1054
8765.26 1114
8766.14 1052
8767.02 1042
8767.91 986
8768.79 1057
8769.67 1054
8770.56 1045
8771.44 1038
8772.32 1039
8773.21 1031
8774.09 1046
8774.98 1016
8775.86 965
8776.74 980
8777.63 952
8778.51 1000
8779.40 960
8780.28 945
8781.17 942
8782.05 915
8782.93 921
8783.82 945
8784.70 982
8785.59 945
8786.47 946
8787.36 884
8788.24 896
8789.13 959
8790.01 859
8790.89 890
8791.78 925
8792.66 924
8793.55 931
8794.43 923
8795.32 911
8796.20 878
8797.09 890
8797.97 883
8798.86 894
8799.74 887
8800.63 926
8801.52 906
8802.40 903
8803.29 915
8804.17 893
8805.06 896
8805.94 880
8806.83 842
8807.71 864
8808.60 850
8809.48 841
8810.37 857
8811.26 828
8812.14 820
8813.03 823
8813.91 813
8814.80 838
8815.69 865
8816.57 845
8817.46 795
8818.34 864
8819.23 821
8820.12 831
8821.00 830
8821.89 865
8822.77 833
8823.66 829
8824.55 833
8825.43 837
8826.32 800
8827.21 815
8828.09 835
8828.98 836
8829.87 766
8830.75 726
8831.64 811
8832.53 766
8833.41 760
8834.30 790
8835.19 764
8836.08 754
8836.96 756
8837.85 751
8838.74 746
8839.62 762
8840.51 788
8841.40 759
8842.29 733
8843.17 735
8844.06 736
8844.95 744
8845.84 710
8846.72 712
8847.61 745
8848.50 721
8849.39 705
8850.27 671
8851.16 688
8852.05 675
8852.94 677
8853.82 667
8854.71 681
8855.60 696
8856.49 679
8857.38 699
8858.26 696
8859.15 670
8860.04 651
8860.93 644
8861.82 677
8862.71 693
8863.59 672
8864.48 648
8865.37 659
8866.26 653
8867.15 658
8868.04 657
8868.93 645
8869.81 655
8870.70 647
8871.59 670
8872.48 635
8873.37 646
8874.26 601
8875.15 623
8876.04 614
8876.93 630
8877.81 623
8878.70 620
8879.59 615
8880.48 606
8881.37 633
8882.26 678
8883.15 585
8884.04 635
8884.93 636
8885.82 632
8886.71 632
8887.60 626
8888.49 605
8889.38 592
8890.27 638
8891.16 629
8892.05 630
8892.94 590
8893.83 577
8894.72 611
8895.61 606
8896.50 575
8897.39 606
8898.28 626
8899.17 599
8900.06 585
8900.95 570
8901.84 636
8902.73 656
8903.62 612
8904.51 567
8905.40 593
8906.29 579
8907.18 591
8908.07 568
8908.96 543
8909.85 545
8910.74 604
8911.63 600
8912.52 557
8913.41 582
8914.31 611
8915.20 597
8916.09 590
8916.98 593
8917.87 538
8918.76 588
8919.65 593
8920.54 556
8921.43 540
8922.33 572
8923.22 584
8924.11 550
8925.00 566
8925.89 549
8926.78 539
8927.67 558
8928.57 562
8929.46 579
8930.35 583
8931.24 598
8932.13 583
8933.03 554
8933.92 539
8934.81 546
8935.70 561
8936.59 569
8937.49 552
8938.38 518
8939.27 568
8940.16 543
8941.05 555
8941.95 564
8942.84 550
8943.73 534
8944.62 514
8945.52 532
8946.41 515
8947.30 550
8948.19 538
8949.09 545
8949.98 508
8950.87 570
8951.76 542
8952.66 496
8953.55 498
8954.44 517
8955.34 570
8956.23 543
8957.12 550
8958.02 470
8958.91 531
8959.80 510
8960.69 552
8961.59 531
8962.48 523
8963.37 515
8964.27 541
8965.16 499
8966.05 514
8966.95 534
8967.84 534
8968.74 520
8969.63 538
8970.52 536
8971.42 529
8972.31 507
8973.20 510
8974.10 542
8974.99 561
8975.89 530
8976.78 548
8977.67 542
8978.57 576
8979.46 534
8980.36 543
8981.25 467
8982.15 520
8983.04 499
8983.93 478
8984.83 494
8985.72 499
8986.62 500
8987.51 540
8988.41 498
8989.30 480
8990.20 442
8991.09 513
8991.99 495
8992.88 487
8993.78 511
8994.67 492
8995.57 483
8996.46 489
8997.36 510
8998.25 519
8999.15 507
9000.04 534
9000.94 543
9001.83 504
9002.73 487
9003.62 473
9004.52 511
9005.41 499
9006.31 502
9007.20 522
9008.10 463
9009.00 466
9009.89 462
9010.79 518
9011.68 485
9012.58 535
9013.47 460
9014.37 491
9015.27 478
9016.16 505
9017.06 496
9017.95 486
9018.85 499
9019.75 531
9020.64 474
9021.54 478
9022.43 515
9023.33 486
9024.23 508
9025.12 483
9026.02 497
9026.92 477
9027.81 474
9028.71 505
9029.61 498
9030.50 495
9031.40 514
9032.30 467
9033.19 491
9034.09 512
9034.99 499
9035.88 538
9036.78 503
9037.68 522
9038.58 500
9039.47 483
9040.37 468
9041.27 496
9042.16 501
9043.06 527
9043.96 514
9044.86 541
9045.75 506
9046.65 472
9047.55 474
9048.45 517
9049.34 531
9050.24 486
9051.14 519
9052.04 499
9052.94 523
9053.83 518
9054.73 496
9055.63 507
9056.53 536
9057.43 511
9058.32 504
9059.22 510
9060.12 577
9061.02 545
9061.92 516
9062.81 543
9063.71 512
9064.61 515
9065.51 524
9066.41 558
9067.31 512
9068.21 539
9069.10 518
9070.00 547
9070.90 522
9071.80 519
9072.70 473
9073.60 531
9074.50 537
9075.40 494
9076.29 508
9077.19 514
9078.09 541
9078.99 504
9079.89 503
9080.79 479
9081.69 508
9082.59 522
9083.49 498
9084.39 524
9085.29 521
9086.19 515
9087.09 567
9087.98 567
9088.88 515
9089.78 533
9090.68 527
9091.58 543
9092.48 541
9093.38 569
9094.28 557
9095.18 543
9096.08 531
9096.98 558
9097.88 523
9098.78 545
9099.68 498
9100.58 527
9101.48 517
9102.38 500
9103.28 548
9104.18 493
9105.08 538
9105.99 513
9106.89 505
9107.79 518
9108.69 540
9109.59 500
9110.49 514
9111.39 495
9112.29 486
9113.19 478
9114.09 500
9114.99 488
9115.89 483
9116.79 455
9117.69 479
9118.60 528
9119.50 499
9120.40 488
9121.30 507
9122.20 521
9123.10 492
9124.00 494
9124.90 472
9125.81 544
9126.71 499
9127.61 467
9128.51 479
9129.41 498
9130.31 477
9131.22 470
9132.12 475
9133.02 460
9133.92 476
9134.82 492
9135.72 489
9136.63 470
9137.53 482
9138.43 464
9139.33 522
9140.23 485
9141.14 473
9142.04 481
9142.94 474
9143.84 505
9144.75 489
9145.65 494
9146.55 504
9147.45 493
9148.36 493
9149.26 485
9150.16 469
9151.06 496
9151.97 480
9152.87 515
9153.77 489
9154.67 488
9155.58 463
9156.48 506
9157.38 464
9158.29 484
9159.19 477
9160.09 477
9161.00 474
9161.90 489
9162.80 458
9163.71 431
9164.61 449
9165.51 456
9166.42 483
9167.32 489
9168.22 476
9169.13 472
9170.03 496
9170.93 451
9171.84 461
9172.74 455
9173.64 445
9174.55 466
9175.45 482
9176.36 486
9177.26 452
9178.16 467
9179.07 476
9179.97 495
9180.88 458
9181.78 470
9182.69 445
9183.59 479
9184.49 471
9185.40 472
9186.30 482
9187.21 484
9188.11 478
9189.02 493
9189.92 497
9190.82 496
9191.73 495
9192.63 485
9193.54 488
9194.44 492
9195.35 485
9196.25 502
9197.16 530
9198.06 519
9198.97 553
9199.87 558
9200.78 563
9201.68 522
9202.59 507
9203.49 502
9204.40 526
9205.30 508
9206.21 486
9207.12 525
9208.02 472
9208.93 500
9209.83 502
9210.74 506
9211.64 492
9212.55 482
9213.45 491
9214.36 494
9215.27 507
9216.17 465
9217.08 478
9217.98 522
9218.89 519
9219.80 482
9220.70 495
9221.61 459
9222.51 486
9223.42 503
9224.33 470
9225.23 483
9226.14 481
9227.05 481
9227.95 464
9228.86 469
9229.77 464
9230.67 470
9231.58 496
9232.49 492
9233.39 466
9234.30 467
9235.21 455
9236.11 460
9237.02 465
9237.93 496
9238.83 476
9239.74 469
9240.65 474
9241.55 454
9242.46 458
9243.37 487
9244.28 470
9245.18 479
9246.09 483
9247.00 459
9247.91 456
9248.81 439
9249.72 450
9250.63 442
9251.54 481
9252.44 458
9253.35 469
9254.26 438
9255.17 458
9256.07 474
9256.98 464
9257.89 441
9258.80 463
9259.71 472
9260.61 476
9261.52 481
9262.43 444
9263.34 457
9264.25 480
9265.16 507
9266.06 481
9266.97 466
9267.88 466
9268.79 451
9269.70 453
9270.61 459
9271.51 470
9272.42 502
9273.33 448
9274.24 465
9275.15 495
9276.06 489
9276.97 469
9277.88 484
9278.78 494
9279.69 447
9280.60 489
9281.51 484
9282.42 484
9283.33 461
9284.24 467
9285.15 455
9286.06 486
9286.97 485
9287.88 458
9288.79 454
9289.70 423
9290.60 452
9291.51 458
9292.42 457
9293.33 434
9294.24 503
9295.15 495
9296.06 461
9296.97 466
9297.88 518
9298.79 504
9299.70 526
9300.61 489
9301.52 494
9302.43 461
9303.34 506
9304.25 454
9305.16 487
9306.07 492
9306.98 515
9307.89 510
9308.80 551
9309.71 522
9310.63 546
9311.54 535
9312.45 520
9313.36 517
9314.27 523
9315.18 512
9316.09 504
9317.00 492
9317.91 551
9318.82 564
9319.73 539
9320.64 517
9321.55 532
9322.47 539
9323.38 493
9324.29 527
9325.20 516
9326.11 502
9327.02 490
9327.93 478
9328.84 477
9329.76 502
9330.67 514
9331.58 499
9332.49 518
9333.40 487
9334.31 474
9335.23 517
9336.14 553
9337.05 539
9337.96 516
9338.87 508
9339.78 479
9340.70 498
9341.61 524
9342.52 558
9343.43 520
9344.34 522
9345.26 498
9346.17 498
9347.08 509
9347.99 517
9348.91 508
9349.82 483
9350.73 520
9351.64 528
9352.56 488
9353.47 486
9354.38 486
9355.29 450
9356.21 474
9357.12 450
9358.03 491
9358.94 446
9359.86 491
9360.77 469
9361.68 458
9362.60 473
9363.51 469
9364.42 481
9365.34 452
9366.25 475
9367.16 486
9368.08 462
9368.99 470
9369.90 447
9370.82 473
9371.73 467
9372.64 446
9373.56 415
9374.47 469
9375.38 473
9376.30 462
9377.21 480
9378.12 463
9379.04 473
9379.95 477
9380.87 473
9381.78 455
9382.69 455
9383.61 498
9384.52 470
9385.44 477
9386.35 506
9387.27 508
9388.18 540
9389.09 481
9390.01 497
9390.92 481
9391.84 513
9392.75 515
9393.67 532
9394.58 506
9395.50 486
9396.41 496
9397.32 509
9398.24 522
9399.15 522
9400.07 540
9400.98 548
9401.90 505
9402.81 476
9403.73 483
9404.64 489
9405.56 507
9406.47 486
9407.39 502
9408.30 503
9409.22 547
9410.14 487
9411.05 504
9411.97 498
9412.88 489
9413.80 466
9414.71 510
9415.63 498
9416.54 496
9417.46 505
9418.38 519
9419.29 501
9420.21 559
9421.12 533
9422.04 556
9422.95 532
9423.87 484
9424.79 512
9425.70 521
9426.62 533
9427.54 498
9428.45 511
9429.37 498
9430.28 542
9431.20 538
9432.12 507
9433.03 528
9433.95 483
9434.87 526
9435.78 545
9436.70 525
9437.62 539
9438.53 555
9439.45 545
9440.37 523
9441.28 504
9442.20 523
9443.12 500
9444.03 544
9444.95 545
9445.87 500
9446.79 514
9447.70 557
9448.62 564
9449.54 575
9450.45 571
9451.37 545
9452.29 668
9453.21 649
9454.12 640
9455.04 672
9455.96 676
9456.88 617
9457.79 585
9458.71 554
9459.63 581
9460.55 591
9461.47 556
9462.38 542
9463.30 540
9464.22 512
9465.14 474
9466.06 474
9466.97 483
9467.89 462
9468.81 495
9469.73 521
9470.65 480
9471.56 480
9472.48 475
9473.40 454
9474.32 474
9475.24 490
9476.16 528
9477.08 482
9477.99 471
9478.91 492
9479.83 533
9480.75 517
9481.67 534
9482.59 495
9483.51 506
9484.43 501
9485.34 513
9486.26 493
9487.18 476
9488.10 486
9489.02 499
9489.94 521
9490.86 481
9491.78 469
9492.70 488
9493.62 500
9494.54 472
9495.46 466
9496.38 464
9497.30 479
9498.22 490
9499.13 477
9500.05 484
9500.97 491
9501.89 478
9502.81 442
9503.73 481
9504.65 509
9505.57 480
9506.49 455
9507.41 489
9508.33 494
9509.25 504
9510.17 500
9511.09 476
9512.01 489
9512.93 484
9513.86 477
9514.78 489
9515.70 516
9516.62 497
9517.54 488
9518.46 513
9519.38 513
9520.30 501
9521.22 523
9522.14 495
9523.06 534
9523.98 492
9524.90 502
9525.82 500
9526.75 519
9527.67 550
9528.59 527
9529.51 563
9530.43 547
9531.35 565
9532.27 576
9533.19 578
9534.11 580
9535.04 595
9535.96 568
9536.88 553
9537.80 526
9538.72 539
9539.64 529
9540.57 500
9541.49 501
9542.41 483
9543.33 506
9544.25 482
9545.17 498
9546.10 506
9547.02 479
9547.94 461
9548.86 483
9549.78 466
9550.71 466
9551.63 462
9552.55 460
9553.47 454
9554.40 492
9555.32 489
9556.24 473
9557.16 513
9558.09 517
9559.01 501
9559.93 511
9560.85 491
9561.78 459
9562.70 484
9563.62 486
9564.54 501
9565.47 513
9566.39 523
9567.31 528
9568.24 477
9569.16 498
9570.08 555
9571.00 559
9571.93 534
9572.85 501
9573.77 497
9574.70 467
9575.62 476
9576.54 524
9577.47 516
9578.39 509
9579.31 474
9580.24 474
9581.16 465
9582.09 474
9583.01 475
9583.93 472
9584.86 456
9585.78 478
9586.70 468
9587.63 508
9588.55 466
9589.48 446
9590.40 480
9591.32 477
9592.25 465
9593.17 492
9594.10 522
9595.02 512
9595.95 501
9596.87 460
9597.79 483
9598.72 472
9599.64 490
9600.57 512
9601.49 525
9602.42 487
9603.34 459
9604.27 509
9605.19 514
9606.12 490
9607.04 494
9607.97 508
9608.89 521
9609.82 519
9610.74 515
9611.67 525
9612.59 537
9613.52 556
9614.44 494
9615.37 505
9616.29 488
9617.22 526
9618.14 492
9619.07 488
9619.99 503
9620.92 532
9621.85 550
9622.77 520
9623.70 490
9624.62 545
9625.55 513
9626.47 513
9627.40 515
9628.33 504
9629.25 534
9630.18 541
9631.10 567
9632.03 542
9632.96 547
9633.88 583
9634.81 571
9635.73 571
9636.66 569
9637.59 558
9638.51 532
9639.44 582
9640.37 585
9641.29 552
9642.22 575
9643.15 610
9644.07 587
9645.00 582
9645.93 623
9646.85 648
9647.78 632
9648.71 654
9649.63 693
9650.56 658
9651.49 641
9652.41 645
9653.34 657
9654.27 633
9655.20 622
9656.12 631
9657.05 615
9657.98 611
9658.90 589
9659.83 573
9660.76 591
9661.69 590
9662.61 625
9663.54 626
9664.47 575
9665.40 594
9666.32 612
9667.25 597
9668.18 568
9669.11 592
9670.04 585
9670.96 611
9671.89 565
9672.82 555
9673.75 553
9674.68 545
9675.60 528
9676.53 531
9677.46 537
9678.39 557
9679.32 531
9680.25 559
9681.17 542
9682.10 514
9683.03 570
9683.96 564
9684.89 556
9685.82 571
9686.75 540
9687.67 575
9688.60 566
9689.53 558
9690.46 564
9691.39 587
9692.32 550
9693.25 591
9694.18 597
9695.11 565
9696.03 564
9696.96 568
9697.89 530
9698.82 555
9699.75 541
9700.68 575
9701.61 537
9702.54 524
9703.47 570
9704.40 564
9705.33 521
9706.26 530
9707.19 545
9708.12 540
9709.05 527
9709.98 502
9710.91 524
9711.84 572
9712.77 575
9713.70 492
9714.63 507
9715.56 527
9716.49 552
9717.42 557
9718.35 536
9719.28 538
9720.21 561
9721.14 536
9722.07 567
9723.00 520
9723.93 553
9724.86 572
9725.79 583
9726.72 565
9727.65 540
9728.58 572
9729.51 572
9730.44 541
9731.37 551
9732.31 553
9733.24 551
9734.17 581
9735.10 546
9736.03 522
9736.96 522
9737.89 545
9738.82 592
9739.75 577
9740.69 582
9741.62 542
9742.55 586
9743.48 586
9744.41 577
9745.34 569
9746.27 530
9747.21 520
9748.14 553
9749.07 528
9750.00 570
9750.93 574
9751.86 551
9752.80 589
9753.73 589
9754.66 565
9755.59 576
9756.52 590
9757.46 574
9758.39 537
9759.32 551
9760.25 548
9761.18 566
9762.12 576
9763.05 593
9763.98 562
9764.91 566
9765.85 615
9766.78 587
9767.71 624
9768.64 602
9769.58 560
9770.51 616
9771.44 575
9772.37 573
9773.31 599
9774.24 613
9775.17 533
9776.11 569
9777.04 595
9777.97 625
9778.91 621
9779.84 649
9780.77 676
9781.71 674
9782.64 654
9783.57 697
9784.51 704
9785.44 709
9786.37 659
9787.31 657
9788.24 703
9789.17 672
9790.11 658
9791.04 636
9791.97 648
9792.91 631
9793.84 612
9794.77 625
9795.71 649
9796.64 684
9797.58 696
9798.51 762
9799.44 712
9800.38 735
9801.31 708
9802.25 635
9803.18 664
9804.12 648
9805.05 665
9805.98 664
9806.92 591
9807.85 615
9808.79 580
9809.72 572
9810.66 575
9811.59 583
9812.53 612
9813.46 580
9814.40 581
9815.33 573
9816.27 596
9817.20 541
9818.14 559
9819.07 579
9820.01 570
9820.94 530
9821.88 545
9822.81 511
9823.75 531
9824.68 587
9825.62 572
9826.55 531
9827.49 523
9828.42 532
9829.36 536
9830.29 537
9831.23 546
9832.17 565
9833.10 558
9834.04 549
9834.97 535
9835.91 502
9836.84 527
9837.78 564
9838.72 573
9839.65 530
9840.59 513
9841.52 521
9842.46 573
9843.40 536
9844.33 523
9845.27 525
9846.20 516
9847.14 540
9848.08 549
9849.01 523
9849.95 556
9850.89 552
9851.82 557
9852.76 557
9853.70 556
9854.63 517
9855.57 519
9856.51 535
9857.44 567
9858.38 545
9859.32 552
9860.25 581
9861.19 598
9862.13 542
9863.07 539
9864.00 584
9864.94 565
9865.88 525
9866.81 544
9867.75 549
9868.69 534
9869.63 579
9870.56 578
9871.50 575
9872.44 549
9873.38 562
9874.31 580
9875.25 558
9876.19 545
9877.13 568
9878.07 553
9879.00 573
9879.94 556
9880.88 601
9881.82 543
9882.75 578
9883.69 566
9884.63 558
9885.57 533
9886.51 552
9887.45 556
9888.38 576
9889.32 584
9890.26 547
9891.20 559
9892.14 567
9893.08 552
9894.01 559
9894.95 547
9895.89 541
9896.83 501
9897.77 534
9898.71 539
9899.65 557
9900.59 550
9901.52 529
9902.46 561
9903.40 591
9904.34 588
9905.28 587
9906.22 613
9907.16 634
9908.10 599
9909.04 598
9909.98 610
9910.92 627
9911.86 639
9912.80 604
9913.73 594
9914.67 574
9915.61 597
9916.55 614
9917.49 585
9918.43 599
9919.37 630
9920.31 655
9921.25 694
9922.19 686
9923.13 774
9924.07 775
9925.01 818
9925.95 847
9926.89 858
9927.83 881
9928.77 902
9929.71 887
9930.65 855
9931.59 799
9932.53 766
9933.47 737
9934.41 704
9935.36 654
9936.30 645
9937.24 656
9938.18 649
9939.12 645
9940.06 620
9941.00 622
9941.94 638
9942.88 656
9943.82 632
9944.76 642
9945.70 606
9946.64 621
9947.59 665
9948.53 625
9949.47 653
9950.41 666
9951.35 704
9952.29 624
9953.23 644
9954.17 680
9955.12 680
9956.06 665
9957.00 644
9957.94 652
9958.88 651
9959.82 620
9960.77 631
9961.71 645
9962.65 635
9963.59 646
9964.53 613
9965.48 630
9966.42 618
9967.36 636
9968.30 664
9969.24 654
9970.19 625
9971.13 669
9972.07 702
9973.01 659
9973.95 606
9974.90 649
9975.84 659
9976.78 618
9977.72 634
9978.67 631
9979.61 646
9980.55 633
9981.50 593
9982.44 561
9983.38 609
9984.32 594
9985.27 597
9986.21 580
9987.15 596
9988.10 596
9989.04 588
9989.98 590
9990.92 593
9991.87 554
9992.81 570
9993.75 594
9994.70 541
9995.64 535
9996.58 551
9997.53 580
9998.47 570
9999.41 560
10000.36 521
10001.30 528
10002.25 515
10003.19 527
10004.13 572
10005.08 565
10006.02 544
10006.96 541
10007.91 557
10008.85 522
10009.80 554
10010.74 529
10011.68 550
10012.63 540
10013.57 555
10014.52 534
10015.46 523
10016.41 499
10017.35 508
10018.29 509
10019.24 539
10020.18 535
10021.13 519
10022.07 536
10023.02 507
10023.96 496
10024.91 489
10025.85 511
10026.80 511
10027.74 502
10028.69 518
10029.63 515
10030.58 505
10031.52 496
10032.47 519
10033.41 507
10034.36 496
10035.30 485
10036.25 504
10037.19 497
10038.14 483
10039.08 494
10040.03 504
10040.97 534
10041.92 503
10042.87 509
10043.81 472
10044.76 468
10045.70 463
10046.65 488
10047.59 496
10048.54 510
10049.49 486
10050.43 504
10051.38 490
10052.32 446
10053.27 462
10054.22 501
10055.16 454
10056.11 455
10057.05 473
10058.00 478
10058.95 479
10059.89 475
10060.84 527
10061.79 470
10062.73 481
10063.68 498
10064.63 516
10065.57 528
10066.52 490
10067.47 499
10068.41 504
10069.36 456
10070.31 450
10071.25 444
10072.20 485
10073.15 491
10074.10 504
10075.04 495
10075.99 489
10076.94 455
10077.88 476
10078.83 488
10079.78 473
10080.73 487
10081.67 501
10082.62 476
10083.57 493
10084.52 490
10085.46 446
10086.41 445
10087.36 452
10088.31 466
10089.25 491
10090.20 472
10091.15 428
10092.10 471
10093.05 467
10093.99 441
10094.94 488
10095.89 495
10096.84 475
10097.79 462
10098.73 478
10099.68 490
10100.63 447
10101.58 470
10102.53 476
10103.48 444
10104.42 449
10105.37 458
10106.32 487
10107.27 446
10108.22 446
10109.17 452
10110.12 442
10111.06 441
10112.01 431
10112.96 422
10113.91 436
10114.86 452
10115.81 449
10116.76 462
10117.71 441
10118.66 442
10119.61 416
10120.56 424
10121.50 427
10122.45 436
10123.40 435
10124.35 436
10125.30 444
10126.25 427
10127.20 453
10128.15 437
10129.10 443
10130.05 415
10131.00 434
10131.95 468
10132.90 522
10133.85 512
10134.80 455
10135.75 484
10136.70 456
10137.65 497
10138.60 497
10139.55 465
10140.50 473
10141.45 486
10142.40 447
10143.35 461
10144.30 440
10145.25 474
10146.20 471
10147.15 482
10148.10 461
10149.05 435
10150.00 459
10150.95 448
10151.90 484
10152.86 502
10153.81 458
10154.76 457
10155.71 480
10156.66 474
10157.61 467
10158.56 466
10159.51 490
10160.46 489
10161.41 491
10162.37 473
10163.32 481
10164.27 505
10165.22 548
10166.17 551
10167.12 512
10168.07 493
10169.03 502
10169.98 514
10170.93 485
10171.88 500
10172.83 499
10173.78 531
10174.74 520
10175.69 512
10176.64 552
10177.59 509
10178.54 510
10179.49 526
10180.45 540
10181.40 522
10182.35 548
10183.30 579
10184.26 604
10185.21 556
10186.16 557
10187.11 567
10188.06 618
10189.02 590
10189.97 576
10190.92 560
10191.87 552
10192.83 589
10193.78 576
10194.73 610
10195.69 665
10196.64 584
10197.59 610
10198.54 613
10199.50 597
10200.45 620
10201.40 642
10202.36 653
10203.31 670
10204.26 653
10205.22 675
10206.17 707
10207.12 697
10208.08 694
10209.03 666
10209.98 730
10210.94 707
10211.89 711
10212.84 680
10213.80 682
10214.75 643
10215.70 667
10216.66 657
10217.61 586
10218.56 620
10219.52 636
10220.47 609
10221.43 597
10222.38 588
10223.33 596
10224.29 628
10225.24 577
10226.20 616
10227.15 601
10228.11 565
10229.06 565
10230.01 601
10230.97 596
10231.92 604
10232.88 577
10233.83 562
10234.79 608
10235.74 618
10236.70 595
10237.65 611
10238.60 608
10239.56 614
10240.51 574
10241.47 574
10242.42 563
10243.38 569
10244.33 549
10245.29 581
10246.24 577
10247.20 543
10248.15 562
10249.11 556
10250.07 534
10251.02 546
10251.98 582
10252.93 574
10253.89 573
10254.84 564
10255.80 544
10256.75 523
10257.71 530
10258.67 578
10259.62 555
10260.58 598
10261.53 588
10262.49 589
10263.44 639
10264.40 635
10265.36 631
10266.31 643
10267.27 649
10268.22 647
10269.18 652
10270.14 602
10271.09 582
10272.05 627
10273.01 574
10273.96 608
10274.92 533
10275.87 542
10276.83 555
10277.79 534
10278.74 511
10279.70 502
10280.66 492
10281.61 495
10282.57 503
10283.53 523
10284.49 528
10285.44 486
10286.40 492
10287.36 503
10288.31 521
10289.27 502
10290.23 534
10291.18 513
10292.14 508
10293.10 487
10294.06 526
10295.01 535
10295.97 489
10296.93 486
10297.89 481
10298.84 459
10299.80 474
10300.76 503
10301.72 502
10302.67 472
10303.63 481
10304.59 503
10305.55 466
10306.51 447
10307.46 471
10308.42 464
10309.38 439
10310.34 474
10311.30 439
10312.25 459
10313.21 443
10314.17 480
10315.13 468
10316.09 452
10317.05 457
10318.00 461
10318.96 450
10319.92 460
10320.88 455
10321.84 421
10322.80 488
10323.76 468
10324.71 485
10325.67 456
10326.63 427
10327.59 474
10328.55 471
10329.51 467
10330.47 465
10331.43 443
10332.39 430
10333.35 473
10334.30 474
10335.26 465
10336.22 453
10337.18 459
10338.14 468
10339.10 451
10340.06 453
10341.02 464
10341.98 491
10342.94 494
10343.90 462
10344.86 448
10345.82 485
10346.78 507
10347.74 484
10348.70 478
10349.66 434
10350.62 490
10351.58 506
10352.54 474
10353.50 493
10354.46 481
10355.42 472
10356.38 476
10357.34 494
10358.30 479
10359.26 453
10360.22 454
10361.18 480
10362.14 475
10363.10 473
10364.06 453
10365.02 464
10365.98 487
10366.94 464
10367.90 467
10368.87 450
10369.83 452
10370.79 453
10371.75 472
10372.71 444
10373.67 442
10374.63 458
10375.59 489
10376.55 435
10377.51 450
10378.48 440
10379.44 427
10380.40 440
10381.36 435
10382.32 444
10383.28 438
10384.24 442
10385.21 494
10386.17 457
10387.13 454
10388.09 413
10389.05 446
10390.01 491
10390.98 438
10391.94 457
10392.90 440
10393.86 437
10394.82 461
10395.79 453
10396.75 470
10397.71 438
10398.67 481
10399.63 476
10400.60 463
10401.56 466
10402.52 492
10403.48 442
10404.45 463
10405.41 438
10406.37 459
10407.33 444
10408.30 470
10409.26 473
10410.22 469
10411.18 489
10412.15 490
10413.11 495
10414.07 508
10415.04 533
10416.00 526
10416.96 532
10417.93 584
10418.89 596
10419.85 621
10420.81 596
10421.78 586
10422.74 600
10423.70 588
10424.67 541
10425.63 590
10426.59 614
10427.56 560
10428.52 539
10429.49 516
10430.45 530
10431.41 498
10432.38 486
10433.34 498
10434.30 485
10435.27 448
10436.23 468
10437.20 452
10438.16 475
10439.12 449
10440.09 448
10441.05 447
10442.02 429
10442.98 442
10443.94 426
10444.91 398
10445.87 424
10446.84 432
10447.80 426
10448.77 418
10449.73 417
10450.70 419
10451.66 434
10452.63 433
10453.59 428
10454.55 433
10455.52 409
10456.48 425
10457.45 408
10458.41 420
10459.38 422
10460.34 384
10461.31 410
10462.27 399
10463.24 383
10464.20 402
10465.17 387
10466.14 378
10467.10 397
10468.07 398
10469.03 434
10470.00 415
10470.96 420
10471.93 436
10472.89 418
10473.86 411
10474.82 395
10475.79 443
10476.76 424
10477.72 416
10478.69 431
10479.65 444
10480.62 423
10481.59 440
10482.55 407
10483.52 429
10484.48 421
10485.45 438
10486.42 429
10487.38 412
10488.35 434
10489.32 419
10490.28 419
10491.25 448
10492.21 437
10493.18 405
10494.15 395
10495.11 421
10496.08 412
10497.05 399
10498.01 427
10498.98 442
10499.95 453
10500.92 439
10501.88 433
10502.85 429
10503.82 404
10504.78 400
10505.75 436
10506.72 402
10507.68 403
10508.65 394
10509.62 429
10510.59 408
10511.55 412
10512.52 429
10513.49 428
10514.46 372
10515.42 427
10516.39 418
10517.36 409
10518.33 432
10519.29 429
10520.26 426
10521.23 429
10522.20 422
10523.17 403
10524.13 420
10525.10 398
10526.07 410
10527.04 426
10528.01 422
10528.97 403
10529.94 403
10530.91 423
10531.88 423
10532.85 410
10533.82 424
10534.78 402
10535.75 415
10536.72 439
10537.69 399
10538.66 434
10539.63 427
10540.60 410
10541.56 409
10542.53 414
10543.50 437
10544.47 452
10545.44 455
10546.41 426
10547.38 389
10548.35 410
10549.32 418
10550.29 408
10551.25 415
10552.22 432
10553.19 414
10554.16 436
10555.13 441
10556.10 426
10557.07 444
10558.04 424
10559.01 433
10559.98 461
10560.95 465
10561.92 450
10562.89 428
10563.86 437
10564.83 434
10565.80 436
10566.77 409
10567.74 432
10568.71 423
10569.68 416
10570.65 422
10571.62 420
10572.59 458
10573.56 473
10574.53 424
10575.50 434
10576.47 432
10577.44 437
10578.41 447
10579.38 430
10580.35 420
10581.32 450
10582.29 444
10583.26 411
10584.23 412
10585.21 403
10586.18 444
10587.15 405
10588.12 420
10589.09 427
10590.06 407
10591.03 414
10592.00 421
10592.97 412
10593.94 426
10594.92 418
10595.89 428
10596.86 435
10597.83 431
10598.80 404
10599.77 416
10600.74 395
10601.71 410
10602.69 412
10603.66 401
10604.63 419
10605.60 404
10606.57 406
10607.54 397
10608.52 438
10609.49 412
10610.46 398
10611.43 405
10612.40 448
10613.38 444
10614.35 425
10615.32 430
10616.29 445
10617.27 465
10618.24 401
10619.21 412
10620.18 450
10621.15 438
10622.13 444
10623.10 419
10624.07 414
10625.04 411
10626.02 450
10626.99 451
10627.96 440
10628.94 427
10629.91 410
10630.88 453
10631.85 457
10632.83 454
10633.80 466
10634.77 439
10635.75 470
10636.72 498
10637.69 546
10638.67 530
10639.64 538
10640.61 538
10641.59 501
10642.56 515
10643.53 503
10644.51 470
10645.48 479
10646.45 446
10647.43 453
10648.40 458
10649.37 434
10650.35 445
10651.32 440
10652.30 433
10653.27 441
10654.24 430
10655.22 446
10656.19 411
10657.16 425
10658.14 441
10659.11 403
10660.09 412
10661.06 414
10662.04 446
10663.01 422
10663.98 383
10664.96 436
10665.93 416
10666.91 401
10667.88 402
10668.86 409
10669.83 418
10670.81 399
10671.78 415
10672.76 371
10673.73 407
10674.71 376
10675.68 436
10676.66 429
10677.63 415
10678.61 420
10679.58 398
10680.56 433
10681.53 418
10682.51 438
10683.48 424
10684.46 422
10685.43 436
10686.41 451
10687.38 409
10688.36 398
10689.33 387
10690.31 383
10691.28 426
10692.26 429
10693.24 389
10694.21 381
10695.19 415
10696.16 411
10697.14 393
10698.12 391
10699.09 383
10700.07 410
10701.04 420
10702.02 388
10703.00 391
10703.97 408
10704.95 419
10705.92 420
10706.90 386
10707.88 389
10708.85 434
10709.83 383
10710.81 426
10711.78 393
10712.76 385
10713.74 412
10714.71 412
10715.69 440
10716.67 418
10717.64 426
10718.62 414
10719.60 382
10720.57 400
10721.55 430
10722.53 423
10723.50 427
10724.48 394
10725.46 388
10726.44 427
10727.41 412
10728.39 403
10729.37 419
10730.35 419
10731.32 436
10732.30 465
10733.28 420
10734.26 403
10735.23 414
10736.21 401
10737.19 419
10738.17 422
10739.14 412
10740.12 413
10741.10 432
10742.08 418
10743.06 406
10744.03 409
10745.01 450
10745.99 429
10746.97 407
10747.95 390
10748.92 415
10749.90 403
10750.88 407
10751.86 438
10752.84 440
10753.82 393
10754.79 411
10755.77 443
10756.75 421
10757.73 430
10758.71 425
10759.69 408
10760.67 426
10761.65 414
10762.62 393
10763.60 436
10764.58 431
10765.56 421
10766.54 434
10767.52 429
10768.50 380
10769.48 431
10770.46 460
10771.44 426
10772.42 465
10773.39 425
10774.37 437
10775.35 426
10776.33 432
10777.31 446
10778.29 448
10779.27 402
10780.25 429
10781.23 416
10782.21 458
10783.19 478
10784.17 436
10785.15 450
10786.13 447
10787.11 416
10788.09 401
10789.07 455
10790.05 425
10791.03 409
10792.01 421
10792.99 432
10793.97 448
10794.95 446
10795.93 422
10796.91 403
10797.89 419
10798.87 433
10799.85 436
10800.83 429
10801.82 456
10802.80 455
10803.78 431
10804.76 424
10805.74 440
10806.72 419
10807.70 397
10808.68 436
10809.66 424
10810.64 428
10811.62 460
10812.61 435
10813.59 418
10814.57 424
10815.55 442
10816.53 433
10817.51 439
10818.49 458
10819.47 449
10820.46 464
10821.44 471
10822.42 471
10823.40 449
10824.38 442
10825.36 423
10826.35 432
10827.33 435
10828.31 461
10829.29 441
10830.27 430
10831.25 451
10832.24 469
10833.22 465
10834.20 469
10835.18 499
10836.17 431
10837.15 489
10838.13 495
10839.11 446
10840.09 456
10841.08 492
10842.06 474
10843.04 498
10844.02 476
10845.01 489
10845.99 470
10846.97 477
10847.96 517
10848.94 529
10849.92 494
10850.90 494
10851.89 518
10852.87 486
10853.85 483
10854.84 511
10855.82 546
10856.80 512
10857.78 465
10858.77 491
10859.75 504
10860.73 488
10861.72 506
10862.70 521
10863.68 525
10864.67 518
10865.65 543
10866.64 538
10867.62 557
10868.60 536
10869.59 522
10870.57 558
10871.55 548
10872.54 551
10873.52 517
10874.51 516
10875.49 569
10876.47 581
10877.46 588
10878.44 572
10879.43 583
10880.41 604
10881.39 594
10882.38 560
10883.36 598
10884.35 599
10885.33 640
10886.32 616
10887.30 655
10888.29 614
10889.27 673
10890.25 653
10891.24 625
10892.22 635
10893.21 621
10894.19 670
10895.18 703
10896.16 655
10897.15 698
10898.13 718
10899.12 721
10900.10 795
10901.09 755
10902.07 770
10903.06 806
10904.04 785
10905.03 762
10906.01 764
10907.00 707
10907.99 729
10908.97 689
10909.96 707
10910.94 714
10911.93 702
10912.91 682
10913.90 677
10914.88 720
10915.87 703
10916.86 702
10917.84 692
10918.83 697
10919.81 698
10920.80 703
10921.79 702
10922.77 728
10923.76 722
10924.74 707
10925.73 732
10926.72 738
10927.70 765
10928.69 740
10929.68 733
10930.66 730
10931.65 744
10932.64 740
10933.62 737
10934.61 722
10935.60 707
10936.58 757
10937.57 756
10938.56 766
10939.54 764
10940.53 767
10941.52 764
10942.50 797
10943.49 773
10944.48 811
10945.47 773
10946.45 816
10947.44 816
10948.43 829
10949.41 830
10950.40 891
10951.39 943
10952.38 876
10953.36 960
10954.35 972
10955.34 1009
10956.33 1077
10957.31 1062
10958.30 1049
10959.29 1120
10960.28 1082
10961.27 1075
10962.25 1080
10963.24 1027
10964.23 944
10965.22 932
10966.21 952
10967.19 923
10968.18 938
10969.17 922
10970.16 932
10971.15 894
10972.13 897
10973.12 906
10974.11 933
10975.10 897
10976.09 928
10977.08 914
10978.07 858
10979.05 897
10980.04 896
10981.03 864
10982.02 899
10983.01 902
10984.00 951
10984.99 921
10985.98 839
10986.96 917
10987.95 906
10988.94 962
10989.93 965
10990.92 960
10991.91 1031
10992.90 1016
10993.89 1072
10994.88 1226
10995.87 1208
10996.86 1247
10997.85 1317
10998.84 1377
10999.83 1339
11000.82 1325
11001.81 1320
11002.79 1254
11003.78 1197
11004.77 1108
11005.76 1098
11006.75 1044
11007.74 1051
11008.73 980
11009.72 986
11010.71 912
11011.70 953
11012.69 889
11013.68 869
11014.67 881
11015.67 842
11016.66 840
11017.65 828
11018.64 858
11019.63 826
11020.62 789
11021.61 762
11022.60 756
11023.59 746
11024.58 737
11025.57 720
11026.56 718
11027.55 756
11028.54 702
11029.53 732
11030.52 696
11031.52 716
11032.51 709
11033.50 699
11034.49 671
11035.48 685
11036.47 730
11037.46 697
11038.45 677
11039.45 687
11040.44 644
11041.43 640
11042.42 649
11043.41 636
11044.40 663
11045.39 640
11046.39 701
11047.38 630
11048.37 624
11049.36 612
11050.35 603
11051.35 621
11052.34 626
11053.33 623
11054.32 612
11055.31 630
11056.31 632
11057.30 646
11058.29 633
11059.28 610
11060.27 598
11061.27 620
11062.26 626
11063.25 637
11064.24 602
11065.24 641
11066.23 590
11067.22 625
11068.21 598
11069.21 609
11070.20 655
11071.19 628
11072.19 632
11073.18 639
11074.17 604
11075.16 622
11076.16 640
11077.15 647
11078.14 644
11079.14 632
11080.13 627
11081.12 618
11082.12 613
11083.11 615
11084.10 593
11085.10 603
11086.09 624
11087.08 618
11088.08 625
11089.07 606
11090.06 628
11091.06 639
11092.05 610
11093.04 620
11094.04 581
11095.03 581
11096.03 612
11097.02 629
11098.01 595
11099.01 621
11100.00 588
11101.00 602
11101.99 596
11102.98 629
11103.98 608
11104.97 613
11105.97 615
11106.96 595
11107.96 605
11108.95 596
11109.95 596
11110.94 601
11111.93 575
11112.93 574
11113.92 598
11114.92 612
11115.91 620
11116.91 590
11117.90 588
11118.90 585
11119.89 615
11120.89 663
11121.88 637
11122.88 646
11123.87 614
11124.87 620
11125.86 628
11126.86 622
11127.85 642
11128.85 617
11129.84 621
11130.84 637
11131.84 613
11132.83 602
11133.83 626
11134.82 605
11135.82 598
11136.81 596
11137.81 632
11138.81 615
11139.80 581
11140.80 605
11141.79 625
11142.79 615
11143.79 600
11144.78 592
11145.78 603
11146.77 607
11147.77 580
11148.77 584
11149.76 577
11150.76 614
11151.75 584
11152.75 577
11153.75 585
11154.74 586
11155.74 557
11156.74 593
11157.73 548
11158.73 547
11159.73 528
11160.72 548
11161.72 548
11162.72 569
11163.71 557
11164.71 535
11165.71 578
11166.71 561
11167.70 558
11168.70 540
11169.70 544
11170.69 591
11171.69 585
11172.69 573
11173.69 554
11174.68 545
11175.68 549
11176.68 557
11177.68 566
11178.67 564
11179.67 531
11180.67 533
11181.67 531
11182.66 573
11183.66 566
11184.66 601
11185.66 599
11186.66 590
11187.65 558
11188.65 579
11189.65 598
11190.65 612
11191.65 589
11192.64 587
11193.64 592
11194.64 590
11195.64 591
11196.64 584
11197.64 586
11198.63 603
11199.63 639
11200.63 608
11201.63 555
11202.63 569
11203.63 601
11204.63 608
11205.63 594
11206.62 559
11207.62 568
11208.62 598
11209.62 575
11210.62 625
11211.62 597
11212.62 622
11213.62 537
11214.62 550
11215.62 610
11216.61 579
11217.61 527
11218.61 561
11219.61 576
11220.61 563
11221.61 531
11222.61 567
11223.61 560
11224.61 532
11225.61 553
11226.61 546
11227.61 527
11228.61 538
11229.61 518
11230.61 551
11231.61 553
11232.61 522
11233.61 507
11234.61 564
11235.61 552
11236.61 543
11237.61 517
11238.61 549
11239.61 541
11240.61 521
11241.61 549
11242.61 561
11243.61 504
11244.61 548
11245.61 557
11246.61 543
11247.61 517
11248.62 521
11249.62 523
11250.62 584
11251.62 534
11252.62 545
11253.62 544
11254.62 528
11255.62 535
11256.62 522
11257.62 550
11258.62 589
11259.63 600
11260.63 557
11261.63 575
11262.63 557
11263.63 570
11264.63 540
11265.63 554
11266.64 547
11267.64 562
11268.64 559
11269.64 565
11270.64 570
11271.64 546
11272.65 594
11273.65 587
11274.65 613
11275.65 619
11276.65 618
11277.65 636
11278.66 613
11279.66 606
11280.66 620
11281.66 613
11282.67 627
11283.67 596
11284.67 594
11285.67 588
11286.67 578
11287.68 582
11288.68 562
11289.68 570
11290.68 596
11291.69 637
11292.69 579
11293.69 584
11294.70 586
11295.70 594
11296.70 616
11297.70 600
11298.71 620
11299.71 565
11300.71 567
11301.72 598
11302.72 599
11303.72 576
11304.72 604
11305.73 611
11306.73 601
11307.73 624
11308.74 658
11309.74 617
11310.74 635
11311.75 669
11312.75 638
11313.76 615
11314.76 634
11315.76 699
11316.77 670
11317.77 623
11318.77 627
11319.78 603
11320.78 597
11321.79 586
11322.79 584
11323.79 603
11324.80 607
11325.80 589
11326.81 565
11327.81 596
11328.81 592
11329.82 581
11330.82 615
11331.83 578
11332.83 564
11333.84 604
11334.84 605
11335.85 635
11336.85 588
11337.85 616
11338.86 626
11339.86 602
11340.87 645
11341.87 632
11342.88 619
11343.88 604
11344.89 604
11345.89 588
11346.90 576
11347.90 566
11348.91 578
11349.91 559
11350.92 554
11351.92 569
11352.93 551
11353.94 595
11354.94 548
11355.95 542
11356.95 583
11357.96 577
11358.96 553
11359.97 572
11360.97 583
11361.98 554
11362.99 575
11363.99 572
11365.00 564
11366.00 527
11367.01 527
11368.02 588
11369.02 605
11370.03 569
11371.03 546
11372.04 530
11373.05 542
11374.05 552
11375.06 543
11376.06 550
11377.07 568
11378.08 564
11379.08 558
11380.09 555
11381.10 535
11382.10 529
11383.11 559
11384.12 561
11385.12 556
11386.13 555
11387.14 562
11388.14 562
11389.15 562
11390.16 544
11391.17 613
11392.17 565
11393.18 592
11394.19 603
11395.19 570
11396.20 537
11397.21 562
11398.22 578
11399.22 609
11400.23 563
11401.24 566
11402.25 584
11403.25 609
11404.26 576
11405.27 576
11406.28 581
11407.28 583
11408.29 600
11409.30 591
11410.31 565
11411.31 575
11412.32 579
11413.33 616
11414.34 619
11415.35 587
11416.35 553
11417.36 599
11418.37 595
11419.38 596
11420.39 593
11421.40 574
11422.40 618
11423.41 618
11424.42 613
11425.43 609
11426.44 647
11427.45 640
11428.46 625
11429.46 659
11430.47 637
11431.48 614
11432.49 679
11433.50 646
11434.51 638
11435.52 645
11436.53 670
11437.54 677
11438.54 672
11439.55 634
11440.56 670
11441.57 665
11442.58 679
11443.59 678
11444.60 668
11445.61 649
11446.62 711
11447.63 711
11448.64 669
11449.65 702
11450.66 686
11451.67 675
11452.68 690
11453.69 721
11454.70 661
11455.71 678
11456.72 702
11457.73 690
11458.74 700
11459.75 705
11460.76 722
11461.77 762
11462.78 761
11463.79 746
11464.80 741
11465.81 721
11466.82 746
11467.83 733
11468.84 749
11469.85 735
11470.86 717
11471.87 734
11472.88 777
11473.89 751
11474.90 780
11475.91 807
11476.92 835
11477.93 806
11478.95 762
11479.96 747
11480.97 786
11481.98 804
11482.99 791
11484.00 781
11485.01 804
11486.02 772
11487.03 776
11488.05 751
11489.06 761
11490.07 784
11491.08 784
11492.09 794
11493.10 803
11494.11 840
11495.13 815
11496.14 801
11497.15 820
11498.16 850
11499.17 870
11500.18 819
11501.20 814
11502.21 839
11503.22 853
11504.23 850
11505.24 839
11506.26 824
11507.27 882
11508.28 864
11509.29 859
11510.30 911
11511.32 864
11512.33 868
11513.34 895
11514.35 943
11515.37 899
11516.38 907
11517.39 949
11518.40 929
11519.42 896
11520.43 938
11521.44 908
11522.45 930
11523.47 941
11524.48 994
11525.49 979
11526.51 957
11527.52 991
11528.53 997
11529.55 981
11530.56 982
11531.57 1006
11532.59 1024
11533.60 1042
11534.61 1045
11535.63 1064
11536.64 1083
11537.65 1080
11538.67 1112
11539.68 1093
11540.69 1090
11541.71 1085
11542.72 1124
11543.73 1164
11544.75 1154
11545.76 1185
11546.78 1200
11547.79 1224
11548.80 1260
11549.82 1267
11550.83 1280
11551.85 1236
11552.86 1288
11553.87 1330
11554.89 1388
11555.90 1347
11556.92 1333
11557.93 1405
11558.95 1425
11559.96 1459
11560.97 1416
11561.99 1412
11563.00 1434
11564.02 1511
11565.03 1483
11566.05 1555
11567.06 1539
11568.08 1538
11569.09 1597
11570.11 1663
11571.12 1643
11572.14 1700
11573.15 1809
11574.17 1856
11575.18 1896
11576.20 1966
11577.21 2067
11578.23 2114
11579.24 2217
11580.26 2203
11581.27 2256
11582.29 2270
11583.30 2368
11584.32 2399
11585.33 2510
11586.35 2586
11587.37 2779
11588.38 2805
11589.40 3032
11590.41 3202
11591.43 3441
11592.44 3748
11593.46 4126
11594.48 4361
11595.49 4671
11596.51 5022
11597.52 5125
11598.54 5285
11599.56 5174
11600.57 5159
11601.59 5039
11602.61 4760
11603.62 4477
11604.64 4129
11605.66 3884
11606.67 3587
11607.69 3260
11608.70 3116
11609.72 2884
11610.74 2679
11611.75 2582
11612.77 2532
11613.79 2443
11614.81 2360
11615.82 2250
11616.84 2162
11617.86 2159
11618.87 2086
11619.89 2045
11620.91 1936
11621.92 1864
11622.94 1821
11623.96 1783
11624.98 1749
11625.99 1706
11627.01 1606
11628.03 1616
11629.05 1556
11630.06 1525
11631.08 1489
11632.10 1477
11633.12 1449
11634.13 1411
11635.15 1369
11636.17 1338
11637.19 1394
11638.20 1333
11639.22 1315
11640.24 1264
11641.26 1241
11642.28 1245
11643.29 1230
11644.31 1149
11645.33 1161
11646.35 1137
11647.37 1112
11648.39 1171
11649.40 1147
11650.42 1155
11651.44 1141
11652.46 1162
11653.48 1095
11654.50 1114
11655.51 1121
11656.53 1083
11657.55 1109
11658.57 1084
11659.59 1087
11660.61 1112
11661.63 1141
11662.65 1115
11663.67 1124
11664.68 1126
11665.70 1162
11666.72 1199
11667.74 1147
11668.76 1196
11669.78 1219
11670.80 1205
11671.82 1228
11672.84 1256
11673.86 1290
11674.88 1232
11675.90 1250
11676.92 1291
11677.94 1277
11678.96 1268
11679.98 1252
11680.99 1286
11682.01 1308
11683.03 1341
11684.05 1258
11685.07 1279
11686.09 1317
11687.11 1256
11688.13 1287
11689.15 1284
11690.17 1252
11691.19 1249
11692.21 1291
11693.24 1230
11694.26 1220
11695.28 1216
11696.30 1222
11697.32 1265
11698.34 1271
11699.36 1232
11700.38 1187
11701.40 1215
11702.42 1196
11703.44 1183
11704.46 1161
11705.48 1136
11706.50 1188
11707.52 1149
11708.54 1173
11709.57 1170
11710.59 1137
11711.61 1095
11712.63 1093
11713.65 1094
11714.67 1071
11715.69 1109
11716.71 1098
11717.73 1098
11718.76 1108
11719.78 1032
11720.80 1029
11721.82 1075
11722.84 1040
11723.86 993
11724.89 987
11725.91 1038
11726.93 996
11727.95 982
11728.97 963
11729.99 984
11731.02 976
11732.04 970
11733.06 945
11734.08 961
11735.10 922
11736.13 939
11737.15 942
11738.17 984
11739.19 996
11740.22 939
11741.24 945
11742.26 919
11743.28 968
11744.30 973
11745.33 938
11746.35 921
11747.37 916
11748.40 931
11749.42 950
11750.44 909
11751.46 889
11752.49 890
11753.51 881
11754.53 858
11755.56 849
11756.58 876
11757.60 881
11758.62 891
11759.65 843
11760.67 842
11761.69 847
11762.72 856
11763.74 846
11764.76 821
11765.79 808
11766.81 802
11767.83 807
11768.86 805
11769.88 822
11770.91 832
11771.93 777
11772.95 818
11773.98 782
11775.00 765
11776.02 790
11777.05 748
11778.07 751
11779.10 783
11780.12 764
11781.14 748
11782.17 765
11783.19 735
11784.22 708
11785.24 698
11786.26 746
11787.29 753
11788.31 748
11789.34 739
11790.36 694
11791.39 691
11792.41 694
11793.44 693
11794.46 686
11795.49 691
11796.51 679
11797.54 683
11798.56 673
11799.59 680
11800.61 675
11801.63 654
11802.66 653
11803.69 673
11804.71 669
11805.74 662
11806.76 621
11807.79 615
11808.81 620
11809.84 629
11810.86 646
11811.89 641
11812.91 656
11813.94 639
11814.96 658
11815.99 631
11817.01 632
11818.04 682
11819.07 657
11820.09 661
11821.12 655
11822.14 662
11823.17 683
11824.20 632
11825.22 626
11826.25 634
11827.27 623
11828.30 629
11829.33 647
11830.35 647
11831.38 642
11832.40 643
11833.43 629
11834.46 617
11835.48 594
11836.51 601
11837.54 581
11838.56 612
11839.59 621
11840.62 617
11841.64 655
11842.67 608
11843.70 592
11844.72 606
11845.75 620
11846.78 617
11847.80 628
11848.83 615
11849.86 631
11850.89 663
11851.91 635
11852.94 638
11853.97 647
11854.99 633
11856.02 669
11857.05 636
11858.08 602
11859.10 646
11860.13 626
11861.16 620
11862.19 610
11863.21 597
11864.24 593
11865.27 637
11866.30 618
11867.33 579
11868.35 570
11869.38 612
11870.41 621
11871.44 638
11872.47 654
11873.49 639
11874.52 651
11875.55 597
11876.58 611
11877.61 614
11878.63 652
11879.66 681
11880.69 668
11881.72 633
11882.75 678
11883.78 639
11884.81 612
11885.83 655
11886.86 680
11887.89 672
11888.92 650
11889.95 672
11890.98 675
11892.01 685
11893.04 682
11894.06 708
11895.09 702
11896.12 726
11897.15 746
11898.18 765
11899.21 737
11900.24 755
11901.27 767
11902.30 764
11903.33 778
11904.36 752
11905.39 759
11906.42 739
11907.45 771
11908.48 738
11909.50 754
11910.53 738
11911.56 735
11912.59 722
11913.62 717
11914.65 721
11915.68 714
11916.71 729
11917.74 701
11918.77 694
11919.80 699
11920.83 736
11921.86 730
11922.89 721
11923.92 759
11924.95 766
11925.99 813
11927.02 816
11928.05 831
11929.08 837
11930.11 819
11931.14 821
11932.17 842
11933.20 836
11934.23 826
11935.26 789
11936.29 795
11937.32 768
11938.35 760
11939.38 731
11940.41 687
11941.45 733
11942.48 668
11943.51 639
11944.54 625
11945.57 661
11946.60 649
11947.63 631
11948.66 600
11949.70 638
11950.73 608
11951.76 620
11952.79 604
11953.82 633
11954.85 606
11955.88 596
11956.92 623
11957.95 593
11958.98 579
11960.01 585
11961.04 588
11962.08 578
11963.11 567
11964.14 567
11965.17 548
11966.20 537
11967.24 574
11968.27 549
11969.30 565
11970.33 547
11971.36 545
11972.40 567
11973.43 524
11974.46 531
11975.49 543
11976.53 536
11977.56 528
11978.59 550
11979.62 542
11980.66 557
11981.69 546
11982.72 569
11983.76 544
11984.79 573
11985.82 532
11986.85 528
11987.89 539
11988.92 538
11989.95 545
11990.99 559
11992.02 553
11993.05 590
11994.09 546
11995.12 593
11996.15 621
11997.19 566
11998.22 560
11999.25 566
12000.29 598
12001.32 559
12002.35 606
12003.39 602
12004.42 615
12005.46 596
12006.49 623
12007.52 618
12008.56 582
12009.59 645
12010.63 632
12011.66 616
12012.69 610
12013.73 646
12014.76 629
12015.80 669
12016.83 629
12017.86 669
12018.90 657
12019.93 647
12020.97 607
12022.00 648
12023.04 646
12024.07 612
12025.11 596
12026.14 620
12027.18 618
12028.21 609
12029.25 639
12030.28 612
12031.32 631
12032.35 612
12033.39 606
12034.42 593
12035.46 583
12036.49 561
12037.53 575
12038.56 545
12039.60 539
12040.63 574
12041.67 556
12042.70 569
12043.74 539
12044.77 575
12045.81 559
12046.84 553
12047.88 532
12048.92 528
12049.95 544
12050.99 521
12052.02 541
12053.06 559
12054.09 514
12055.13 537
12056.17 537
12057.20 532
12058.24 521
12059.27 494
12060.31 524
12061.35 535
12062.38 494
12063.42 514
12064.46 520
12065.49 523
12066.53 512
12067.56 490
12068.60 530
12069.64 493
12070.67 529
12071.71 513
12072.75 508
12073.78 495
12074.82 473
12075.86 498
12076.89 490
12077.93 505
12078.97 502
12080.01 504
12081.04 500
12082.08 504
12083.12 524
12084.15 508
12085.19 489
12086.23 463
12087.27 502
12088.30 480
12089.34 494
12090.38 485
12091.41 471
12092.45 478
12093.49 507
12094.53 458
12095.57 497
12096.60 503
12097.64 489
12098.68 478
12099.72 510
12100.75 510
12101.79 463
12102.83 471
12103.87 493
12104.91 477
12105.94 483
12106.98 496
12108.02 468
12109.06 483
12110.10 441
12111.14 441
12112.17 462
12113.21 448
12114.25 414
12115.29 458
12116.33 465
12117.37 451
12118.40 466
12119.44 453
12120.48 451
12121.52 449
12122.56 443
12123.60 433
12124.64 445
12125.68 447
12126.72 437
12127.75 422
12128.79 446
12129.83 433
12130.87 469
12131.91 442
12132.95 429
12133.99 430
12135.03 452
12136.07 440
12137.11 457
12138.15 430
12139.19 429
12140.23 427
12141.27 424
12142.31 458
12143.35 439
12144.38 439
12145.42 431
12146.46 447
12147.50 420
12148.54 465
12149.58 455
12150.62 452
12151.66 424
12152.70 408
12153.74 406
12154.78 448
12155.82 403
12156.87 424
12157.91 410
12158.95 432
12159.99 437
12161.03 418
12162.07 461
12163.11 413
12164.15 426
12165.19 410
12166.23 452
12167.27 431
12168.31 464
12169.35 452
12170.39 428
12171.43 413
12172.47 419
12173.52 449
12174.56 421
12175.60 445
12176.64 432
12177.68 411
12178.72 409
12179.76 409
12180.80 422
12181.85 443
12182.89 429
12183.93 426
12184.97 407
12186.01 429
12187.05 397
12188.09 448
12189.14 450
12190.18 415
12191.22 407
12192.26 432
12193.30 430
12194.34 425
12195.39 428
12196.43 420
12197.47 412
12198.51 428
12199.55 456
12200.60 432
12201.64 398
12202.68 383
12203.72 432
12204.77 443
12205.81 442
12206.85 430
12207.89 400
12208.94 423
12209.98 420
12211.02 404
12212.06 396
12213.11 423
12214.15 446
12215.19 466
12216.23 442
12217.28 428
12218.32 399
12219.36 456
12220.41 427
12221.45 460
12222.49 444
12223.54 433
12224.58 435
12225.62 424
12226.66 451
12227.71 435
12228.75 448
12229.79 428
12230.84 438
12231.88 427
12232.93 422
12233.97 418
12235.01 441
12236.06 459
12237.10 411
12238.14 464
12239.19 452
12240.23 482
12241.28 454
12242.32 459
12243.36 470
12244.41 473
12245.45 453
12246.50 461
12247.54 457
12248.58 461
12249.63 446
12250.67 472
12251.72 447
12252.76 427
12253.80 463
12254.85 462
12255.89 438
12256.94 412
12257.98 412
12259.03 416
12260.07 390
12261.12 392
12262.16 396
12263.21 369
12264.25 380
12265.30 415
12266.34 420
12267.39 412
12268.43 378
12269.48 402
12270.52 412
12271.57 393
12272.61 392
12273.66 381
12274.70 394
12275.75 396
12276.79 361
12277.84 382
12278.88 413
12279.93 408
12280.98 373
12282.02 387
12283.07 367
12284.11 421
12285.16 372
12286.20 374
12287.25 397
12288.30 387
12289.34 383
12290.39 390
12291.43 421
12292.48 388
12293.53 394
12294.57 369
12295.62 393
12296.66 369
12297.71 373
12298.76 374
12299.80 377
12300.85 367
12301.90 383
12302.94 348
12303.99 353
12305.04 374
12306.08 373
12307.13 409
12308.18 393
12309.22 369
12310.27 378
12311.32 393
12312.36 353
12313.41 383
12314.46 379
12315.50 348
12316.55 356
12317.60 380
12318.65 381
12319.69 369
12320.74 363
12321.79 368
12322.83 385
12323.88 370
12324.93 396
12325.98 365
12327.02 393
12328.07 348
12329.12 370
12330.17 381
12331.21 362
12332.26 369
12333.31 358
12334.36 362
12335.41 372
12336.45 380
12337.50 380
12338.55 396
12339.60 392
12340.65 365
12341.69 353
12342.74 402
12343.79 364
12344.84 365
12345.89 351
12346.94 358
12347.98 365
12349.03 351
12350.08 365
12351.13 355
12352.18 348
12353.23 365
12354.28 344
12355.32 360
12356.37 367
12357.42 378
12358.47 355
12359.52 343
12360.57 350
12361.62 341
12362.67 379
12363.72 351
12364.76 347
12365.81 370
12366.86 377
12367.91 382
12368.96 370
12370.01 367
12371.06 389
12372.11 368
12373.16 360
12374.21 377
12375.26 362
12376.31 369
12377.36 371
12378.41 404
12379.46 357
12380.51 391
12381.56 367
12382.61 386
12383.66 354
12384.71 350
12385.76 367
12386.81 381
12387.86 384
12388.91 384
12389.96 405
12391.01 385
12392.06 378
12393.11 379
12394.16 399
12395.21 373
12396.26 398
12397.31 359
12398.36 373
12399.41 376
12400.46 381
12401.51 386
12402.56 404
12403.61 384
12404.66 370
12405.71 395
12406.77 381
12407.82 406
12408.87 406
12409.92 411
12410.97 395
12412.02 380
12413.07 402
12414.12 386
12415.17 395
12416.23 431
12417.28 406
12418.33 407
12419.38 393
12420.43 414
12421.48 403
12422.53 391
12423.59 409
12424.64 413
12425.69 387
12426.74 379
12427.79 411
12428.84 410
12429.90 432
12430.95 382
12432.00 419
12433.05 432
12434.10 437
12435.16 400
12436.21 439
12437.26 429
12438.31 400
12439.37 435
12440.42 400
12441.47 430
12442.52 402
12443.58 394
12444.63 380
12445.68 398
12446.73 428
12447.79 417
12448.84 408
12449.89 412
12450.94 419
12452.00 427
12453.05 397
12454.10 398
12455.16 389
12456.21 413
12457.26 391
12458.31 367
12459.37 384
12460.42 401
12461.47 415
12462.53 399
12463.58 391
12464.63 399
12465.69 379
12466.74 381
12467.79 395
12468.85 393
12469.90 404
12470.95 423
12472.01 421
12473.06 411
12474.12 410
12475.17 447
12476.22 437
12477.28 416
12478.33 431
12479.39 453
12480.44 453
12481.49 484
12482.55 474
12483.60 486
12484.66 493
12485.71 496
12486.76 512
12487.82 532
12488.87 545
12489.93 586
12490.98 603
12492.04 592
12493.09 622
12494.15 657
12495.20 616
12496.25 645
12497.31 592
12498.36 571
12499.42 590
12500.47 534
12501.53 528
12502.58 496
12503.64 490
12504.69 481
12505.75 461
12506.80 445
12507.86 416
12508.91 456
12509.97 437
12511.03 433
12512.08 440
12513.14 416
12514.19 395
12515.25 446
12516.30 422
12517.36 416
12518.41 430
12519.47 431
12520.52 417
12521.58 407
12522.64 423
12523.69 405
12524.75 405
12525.80 421
12526.86 382
12527.92 359
12528.97 372
12530.03 377
12531.08 375
12532.14 378
12533.20 400
12534.25 385
12535.31 395
12536.37 409
12537.42 393
12538.48 400
12539.54 365
12540.59 370
12541.65 355
12542.70 389
12543.76 382
12544.82 360
12545.88 374
12546.93 397
12547.99 373
12549.05 378
12550.10 379
12551.16 396
12552.22 379
12553.27 386
12554.33 378
12555.39 371
12556.45 375
12557.50 381
12558.56 401
12559.62 397
12560.67 370
12561.73 401
12562.79 419
12563.85 413
12564.90 427
12565.96 412
12567.02 429
12568.08 429
12569.14 446
12570.19 424
12571.25 464
12572.31 438
12573.37 441
12574.42 452
12575.48 452
12576.54 464
12577.60 429
12578.66 452
12579.72 433
12580.77 452
12581.83 470
12582.89 439
12583.95 439
12585.01 438
12586.07 446
12587.12 445
12588.18 404
12589.24 400
12590.30 386
12591.36 423
12592.42 427
12593.48 379
12594.53 393
12595.59 422
12596.65 416
12597.71 405
12598.77 391
12599.83 375
12600.89 389
12601.95 360
12603.01 399
12604.07 423
12605.13 393
12606.18 444
12607.24 391
12608.30 424
12609.36 423
12610.42 406
12611.48 373
12612.54 427
12613.60 440
12614.66 415
12615.72 431
12616.78 444
12617.84 442
12618.90 416
12619.96 412
12621.02 401
12622.08 420
12623.14 396
12624.20 424
12625.26 395
12626.32 397
12627.38 385
12628.44 377
12629.50 394
12630.56 369
12631.62 358
12632.68 381
12633.74 347
12634.80 364
12635.86 341
12636.92 338
12637.98 343
12639.04 370
12640.11 368
12641.17 379
12642.23 365
12643.29 359
12644.35 384
12645.41 363
12646.47 368
12647.53 389
12648.59 380
12649.65 371
12650.72 336
12651.78 351
12652.84 370
12653.90 371
12654.96 343
12656.02 345
12657.08 352
12658.14 374
12659.21 370
12660.27 351
12661.33 373
12662.39 355
12663.45 344
12664.51 376
12665.58 364
12666.64 403
12667.70 375
12668.76 383
12669.82 361
12670.89 366
12671.95 378
12673.01 375
12674.07 367
12675.13 368
12676.20 369
12677.26 348
12678.32 380
12679.38 377
12680.45 364
12681.51 379
12682.57 362
12683.63 393
12684.70 394
12685.76 372
12686.82 371
12687.88 381
12688.95 380
12690.01 390
12691.07 352
12692.14 385
12693.20 390
12694.26 373
12695.32 373
12696.39 388
12697.45 381
12698.51 370
12699.58 390
12700.64 413
12701.70 398
12702.77 395
12703.83 385
12704.89 403
12705.96 423
12707.02 399
12708.08 391
12709.15 399
12710.21 400
12711.28 386
12712.34 379
12713.40 385
12714.47 382
12715.53 403
12716.59 411
12717.66 387
12718.72 400
12719.79 364
12720.85 367
12721.92 398
12722.98 362
12724.04 340
12725.11 376
12726.17 388
12727.24 379
12728.30 366
12729.37 381
12730.43 362
12731.49 407
12732.56 401
12733.62 356
12734.69 382
12735.75 389
12736.82 363
12737.88 359
12738.95 342
12740.01 386
12741.08 380
12742.14 339
12743.21 350
12744.27 347
12745.34 342
12746.40 369
12747.47 365
12748.53 331
12749.60 336
12750.66 345
12751.73 357
12752.79 375
12753.86 363
12754.93 341
12755.99 362
12757.06 350
12758.12 315
12759.19 310
12760.25 325
12761.32 351
12762.39 356
12763.45 351
12764.52 322
12765.58 342
12766.65 322
12767.72 345
12768.78 335
12769.85 349
12770.91 341
12771.98 325
12773.05 332
12774.11 313
12775.18 352
12776.25 324
12777.31 300
12778.38 347
12779.45 337
12780.51 324
12781.58 342
12782.65 336
12783.71 362
12784.78 318
12785.85 327
12786.91 308
12787.98 338
12789.05 295
12790.11 287
12791.18 321
12792.25 326
12793.31 329
12794.38 346
12795.45 331
12796.52 337
12797.58 333
12798.65 346
12799.72 323
12800.79 316
12801.85 358
12802.92 354
12803.99 346
12805.06 318
12806.12 332
12807.19 337
12808.26 361
12809.33 358
12810.39 315
12811.46 330
12812.53 383
12813.60 381
12814.67 327
12815.73 355
12816.80 361
12817.87 363
12818.94 346
12820.01 332
12821.08 358
12822.14 338
12823.21 363
12824.28 341
12825.35 349
12826.42 335
12827.49 321
12828.55 305
12829.62 323
12830.69 328
12831.76 343
12832.83 352
12833.90 377
12834.97 361
12836.04 315
12837.11 331
12838.17 339
12839.24 361
12840.31 345
12841.38 317
12842.45 340
12843.52 336
12844.59 324
12845.66 327
12846.73 320
12847.80 319
12848.87 314
12849.94 299
12851.01 305
12852.08 317
12853.14 321
12854.21 327
12855.28 294
12856.35 281
12857.42 310
12858.49 331
12859.56 291
12860.63 316
12861.70 310
12862.77 297
12863.84 325
12864.91 296
12865.98 334
12867.05 317
12868.12 309
12869.19 311
12870.26 305
12871.34 313
12872.41 272
12873.48 301
12874.55 319
12875.62 310
12876.69 270
12877.76 304
12878.83 304
12879.90 312
12880.97 290
12882.04 324
12883.11 280
12884.18 282
12885.25 313
12886.33 301
12887.40 307
12888.47 297
12889.54 312
12890.61 309
12891.68 308
12892.75 308
12893.82 316
12894.89 313
12895.97 308
12897.04 305
12898.11 302
12899.18 267
12900.25 292
12901.32 305
12902.40 303
12903.47 285
12904.54 275
12905.61 293
12906.68 311
12907.75 292
12908.83 265
12909.90 300
12910.97 284
12912.04 276
12913.11 264
12914.19 314
12915.26 295
12916.33 307
12917.40 315
12918.48 297
12919.55 287
12920.62 281
12921.69 284
12922.77 283
12923.84 288
12924.91 293
12925.98 287
12927.06 275
12928.13 283
12929.20 293
12930.27 271
12931.35 297
12932.42 266
12933.49 287
12934.57 291
12935.64 261
12936.71 272
12937.79 285
12938.86 294
12939.93 268
12941.01 263
12942.08 303
12943.15 267
12944.23 280
12945.30 282
12946.37 296
12947.45 253
12948.52 286
12949.59 301
12950.67 287
12951.74 283
12952.81 310
12953.89 269
12954.96 267
12956.04 257
12957.11 269
12958.18 280
12959.26 294
12960.33 299
12961.41 298
12962.48 300
12963.55 297
12964.63 274
12965.70 312
12966.78 272
12967.85 269
12968.93 281
12970.00 273
12971.07 267
12972.15 269
12973.22 288
12974.30 285
12975.37 257
12976.45 278
12977.52 254
12978.60 253
12979.67 259
12980.75 259
12981.82 274
12982.90 262
12983.97 298
12985.05 267
12986.12 287
12987.20 270
12988.27 252
12989.35 280
12990.42 283
12991.50 274
12992.57 281
12993.65 282
12994.73 285
12995.80 289
12996.88 298
12997.95 276
12999.03 290
13000.10 268
13001.18 272
13002.25 294
13003.33 278
13004.41 257
13005.48 266
13006.56 271
13007.63 286
13008.71 293
13009.79 278
13010.86 265
13011.94 274
13013.02 291
13014.09 284
13015.17 306
13016.24 280
13017.32 246
13018.40 255
13019.47 284
13020.55 287
13021.63 284
13022.70 279
13023.78 277
13024.86 262
13025.93 280
13027.01 258
13028.09 263
13029.16 287
13030.24 264
13031.32 293
13032.40 268
13033.47 296
13034.55 297
13035.63 302
13036.70 274
13037.78 273
13038.86 282
13039.94 275
13041.01 290
13042.09 276
13043.17 309
13044.25 296
13045.32 286
13046.40 286
13047.48 291
13048.56 281
13049.63 295
13050.71 300
13051.79 278
13052.87 281
13053.95 272
13055.02 292
13056.10 269
13057.18 258
13058.26 291
13059.34 293
13060.41 275
13061.49 284
13062.57 267
13063.65 279
13064.73 279
13065.81 310
13066.88 283
13067.96 271
13069.04 276
13070.12 279
13071.20 273
13072.28 291
13073.36 279
13074.43 287
13075.51 275
13076.59 279
13077.67 292
13078.75 283
13079.83 260
13080.91 278
13081.99 279
13083.07 294
13084.15 314
13085.23 284
13086.30 302
13087.38 284
13088.46 289
13089.54 277
13090.62 274
13091.70 252
13092.78 275
13093.86 292
13094.94 276
13096.02 276
13097.10 256
13098.18 281
13099.26 289
13100.34 296
13101.42 275
13102.50 283
13103.58 279
13104.66 275
13105.74 277
13106.82 264
13107.90 268
13108.98 267
13110.06 268
13111.14 243
13112.22 249
13113.30 278
13114.38 278
13115.46 261
13116.54 268
13117.62 248
13118.70 253
13119.78 268
13120.86 269
13121.95 270
13123.03 299
13124.11 268
13125.19 267
13126.27 266
13127.35 286
13128.43 288
13129.51 271
13130.59 258
13131.67 258
13132.76 270
13133.84 266
13134.92 293
13136.00 252
13137.08 262
13138.16 270
13139.24 286
13140.32 262
13141.41 273
13142.49 261
13143.57 264
13144.65 266
13145.73 264
13146.81 266
13147.90 268
13148.98 291
13150.06 281
13151.14 278
13152.22 269
13153.31 264
13154.39 276
13155.47 287
13156.55 275
13157.63 294
13158.72 276
13159.80 275
13160.88 289
13161.96 286
13163.05 297
13164.13 284
13165.21 277
13166.29 263
13167.38 276
13168.46 284
13169.54 273
13170.62 287
13171.71 291
13172.79 273
13173.87 273
13174.96 269
13176.04 279
13177.12 282
13178.20 280
13179.29 285
13180.37 256
13181.45 282
13182.54 254
13183.62 302
13184.70 272
13185.79 275
13186.87 268
13187.95 291
13189.04 275
13190.12 248
13191.20 253
13192.29 291
13193.37 288
13194.46 269
13195.54 276
13196.62 280
13197.71 294
13198.79 273
13199.88 298
13200.96 310
13202.04 303
13203.13 314
13204.21 271
13205.30 275
13206.38 308
13207.46 294
13208.55 310
13209.63 318
13210.72 315
13211.80 295
13212.89 277
13213.97 288
13215.05 296
13216.14 324
13217.22 289
13218.31 299
13219.39 297
13220.48 309
13221.56 298
13222.65 301
13223.73 306
13224.82 300
13225.90 285
13226.99 292
13228.07 291
13229.16 315
13230.24 296
13231.33 265
13232.41 313
13233.50 280
13234.58 311
13235.67 291
13236.76 293
13237.84 284
13238.93 278
13240.01 321
13241.10 319
13242.18 293
13243.27 323
13244.35 298
13245.44 307
13246.53 300
13247.61 291
13248.70 297
13249.78 319
13250.87 302
13251.96 292
13253.04 301
13254.13 307
13255.21 326
13256.30 289
13257.39 304
13258.47 309
13259.56 310
13260.65 316
13261.73 300
13262.82 332
13263.91 299
13264.99 307
13266.08 329
13267.17 320
13268.25 328
13269.34 332
13270.43 326
13271.51 324
13272.60 329
13273.69 305
13274.77 320
13275.86 333
13276.95 323
13278.04 341
13279.12 318
13280.21 318
13281.30 341
13282.38 345
13283.47 365
13284.56 331
13285.65 353
13286.73 325
13287.82 353
13288.91 348
13290.00 342
13291.08 336
13292.17 321
13293.26 332
13294.35 348
13295.44 317
13296.52 357
13297.61 379
13298.70 356
13299.79 338
13300.88 359
13301.96 333
13303.05 375
13304.14 385
13305.23 361
13306.32 333
13307.41 376
13308.49 371
13309.58 372
13310.67 375
13311.76 369
13312.85 364
13313.94 387
13315.02 370
13316.11 327
13317.20 378
13318.29 387
13319.38 369
13320.47 381
13321.56 360
13322.65 370
13323.74 365
13324.82 362
13325.91 365
13327.00 364
13328.09 386
13329.18 364
13330.27 351
13331.36 383
13332.45 392
13333.54 389
13334.63 402
13335.72 359
13336.81 387
13337.90 385
13338.99 400
13340.08 387
13341.17 362
13342.26 369
13343.35 386
13344.44 365
13345.53 385
13346.61 387
13347.70 399
13348.79 399
13349.89 376
13350.98 387
13352.07 401
13353.16 400
13354.25 370
13355.34 390
13356.43 419
13357.52 426
13358.61 428
13359.70 434
13360.79 423
13361.88 413
13362.97 393
13364.06 438
13365.15 442
13366.24 421
13367.33 413
13368.42 411
13369.51 401
13370.60 401
13371.70 385
13372.79 399
13373.88 389
13374.97 404
13376.06 395
13377.15 387
13378.24 390
13379.33 366
13380.43 354
13381.52 374
13382.61 371
13383.70 355
13384.79 357
13385.88 365
13386.97 363
13388.07 384
13389.16 391
13390.25 364
13391.34 346
13392.43 360
13393.52 347
13394.62 391
13395.71 339
13396.80 365
13397.89 373
13398.98 351
13400.08 385
13401.17 356
13402.26 367
13403.35 331
13404.45 338
13405.54 345
13406.63 363
13407.72 349
13408.82 368
13409.91 361
13411.00 373
13412.09 370
13413.19 364
13414.28 370
13415.37 336
13416.46 356
13417.56 350
13418.65 326
13419.74 382
13420.84 358
13421.93 366
13423.02 332
13424.11 368
13425.21 379
13426.30 361
13427.39 334
13428.49 351
13429.58 384
13430.67 367
13431.77 337
13432.86 378
13433.95 369
13435.05 369
13436.14 400
13437.24 388
13438.33 365
13439.42 346
13440.52 393
13441.61 361
13442.70 367
13443.80 378
13444.89 390
13445.99 401
13447.08 362
13448.17 371
13449.27 370
13450.36 377
13451.46 380
13452.55 394
13453.64 405
13454.74 395
13455.83 395
13456.93 412
13458.02 415
13459.12 414
13460.21 377
13461.31 409
13462.40 444
13463.50 423
13464.59 431
13465.69 421
13466.78 418
13467.87 399
13468.97 402
13470.06 412
13471.16 445
13472.25 402
13473.35 417
13474.44 457
13475.54 455
13476.64 417
13477.73 408
13478.83 411
13479.92 442
13481.02 433
13482.11 449
13483.21 425
13484.30 421
13485.40 422
13486.49 439
13487.59 451
13488.69 413
13489.78 469
13490.88 443
13491.97 456
13493.07 508
13494.17 473
13495.26 488
13496.36 476
13497.45 471
13498.55 442
13499.65 449
13500.74 464
13501.84 438
13502.93 435
13504.03 440
13505.13 422
13506.22 444
13507.32 461
13508.42 461
13509.51 435
13510.61 418
13511.71 442
13512.80 416
13513.90 404
13515.00 375
13516.09 395
13517.19 374
13518.29 387
13519.38 410
13520.48 425
13521.58 379
13522.68 385
13523.77 397
13524.87 382
13525.97 369
13527.06 381
13528.16 388
13529.26 360
13530.36 364
13531.45 350
13532.55 352
13533.65 376
13534.75 372
13535.84 366
13536.94 333
13538.04 344
13539.14 359
13540.23 367
13541.33 370
13542.43 386
13543.53 353
13544.63 388
13545.72 385
13546.82 363
13547.92 374
13549.02 372
13550.12 337
13551.22 364
13552.31 355
13553.41 371
13554.51 354
13555.61 369
13556.71 367
13557.81 352
13558.90 357
13560.00 360
13561.10 381
13562.20 399
13563.30 353
13564.40 324
13565.50 349
13566.60 343
13567.69 344
13568.79 352
13569.89 351
13570.99 356
13572.09 363
13573.19 351
13574.29 362
13575.39 332
13576.49 355
13577.59 374
13578.69 362
13579.79 363
13580.89 345
13581.98 370
13583.08 362
13584.18 349
13585.28 368
13586.38 379
13587.48 363
13588.58 353
13589.68 390
13590.78 368
13591.88 362
13592.98 428
13594.08 399
13595.18 371
13596.28 383
13597.38 384
13598.48 375
13599.58 356
13600.68 394
13601.78 387
13602.88 394
13603.98 370
13605.08 390
13606.18 381
13607.29 366
13608.39 349
13609.49 353
13610.59 407
13611.69 377
13612.79 382
13613.89 374
13614.99 378
13616.09 370
13617.19 396
13618.29 415
13619.39 398
13620.50 399
13621.60 405
13622.70 418
13623.80 434
13624.90 410
13626.00 390
13627.10 424
13628.20 428
13629.31 408
13630.41 370
13631.51 392
13632.61 393
13633.71 366
13634.81 406
13635.91 402
13637.02 368
13638.12 406
13639.22 410
13640.32 386
13641.42 350
13642.53 365
13643.63 380
13644.73 376
13645.83 383
13646.93 389
13648.04 389
13649.14 377
13650.24 379
13651.34 354
13652.45 383
13653.55 358
13654.65 368
13655.75 370
13656.85 362
13657.96 370
13659.06 362
13660.16 375
13661.27 370
13662.37 385
13663.47 390
13664.57 399
13665.68 373
13666.78 369
13667.88 386
13668.99 370
13670.09 357
13671.19 363
13672.29 374
13673.40 357
13674.50 328
13675.60 374
13676.71 377
13677.81 375
13678.91 388
13680.02 401
13681.12 364
13682.23 373
13683.33 385
13684.43 382
13685.54 362
13686.64 357
13687.74 365
13688.85 386
13689.95 409
13691.06 384
13692.16 378
13693.26 376
13694.37 387
13695.47 362
13696.58 362
13697.68 407
13698.78 389
13699.89 388
13700.99 387
13702.10 390
13703.20 391
13704.31 417
13705.41 415
13706.51 454
13707.62 398
13708.72 440
13709.83 404
13710.93 404
13712.04 412
13713.14 446
13714.25 404
13715.35 428
13716.46 430
13717.56 410
13718.67 444
13719.77 447
13720.88 470
13721.98 462
13723.09 466
13724.19 467
13725.30 463
13726.40 473
13727.51 461
13728.61 446
13729.72 483
13730.83 454
13731.93 494
13733.04 449
13734.14 468
13735.25 473
13736.35 448
13737.46 488
13738.57 492
13739.67 484
13740.78 484
13741.88 505
13742.99 468
13744.09 476
13745.20 497
13746.31 543
13747.41 539
13748.52 536
13749.63 576
13750.73 578
13751.84 559
13752.94 562
13754.05 595
13755.16 601
13756.26 613
13757.37 580
13758.48 603
13759.58 605
13760.69 604
13761.80 632
13762.90 711
13764.01 694
13765.12 744
13766.22 688
13767.33 772
13768.44 724
13769.55 708
13770.65 735
13771.76 758
13772.87 771
13773.97 726
13775.08 729
13776.19 696
13777.30 668
13778.40 633
13779.51 647
13780.62 616
13781.73 621
13782.83 568
13783.94 582
13785.05 542
13786.16 536
13787.26 555
13788.37 522
13789.48 526
13790.59 493
13791.70 539
13792.80 493
13793.91 478
13795.02 479
13796.13 509
13797.24 493
13798.35 502
13799.45 484
13800.56 506
13801.67 481
13802.78 457
13803.89 465
13805.00 477
13806.10 479
13807.21 462
13808.32 464
13809.43 490
13810.54 451
13811.65 430
13812.76 484
13813.86 462
13814.97 424
13816.08 433
13817.19 461
13818.30 436
13819.41 429
13820.52 435
13821.63 426
13822.74 415
13823.85 389
13824.96 449
13826.06 429
13827.17 413
13828.28 443
13829.39 425
13830.50 428
13831.61 418
13832.72 421
13833.83 441
13834.94 414
13836.05 440
13837.16 416
13838.27 421
13839.38 432
13840.49 439
13841.60 432
13842.71 435
13843.82 423
13844.93 452
13846.04 443
13847.15 437
13848.26 417
13849.37 426
13850.48 456
13851.59 414
13852.70 426
13853.81 433
13854.92 439
13856.03 425
13857.14 429
13858.25 423
13859.37 416
13860.48 425
13861.59 431
13862.70 477
13863.81 457
13864.92 475
13866.03 450
13867.14 448
13868.25 467
13869.36 440
13870.47 440
13871.59 448
13872.70 458
13873.81 451
13874.92 432
13876.03 441
13877.14 502
13878.25 490
13879.36 496
13880.48 476
13881.59 499
13882.70 458
13883.81 489
13884.92 479
13886.03 522
13887.15 546
13888.26 518
13889.37 527
13890.48 516
13891.59 523
13892.71 545
13893.82 504
13894.93 534
13896.04 544
13897.15 492
13898.27 498
13899.38 491
13900.49 525
13901.60 482
13902.72 477
13903.83 483
13904.94 480
13906.05 457
13907.17 441
13908.28 451
13909.39 467
13910.50 439
13911.62 464
13912.73 482
13913.84 439
13914.95 451
13916.07 450
13917.18 470
13918.29 480
13919.41 437
13920.52 455
13921.63 454
13922.75 456
13923.86 429
13924.97 443
13926.09 448
13927.20 455
13928.31 448
13929.43 476
13930.54 437
13931.65 419
13932.77 422
13933.88 447
13934.99 406
13936.11 433
13937.22 462
13938.34 435
13939.45 441
13940.56 427
13941.68 408
13942.79 405
13943.91 433
13945.02 406
13946.13 408
13947.25 406
13948.36 434
13949.48 405
13950.59 423
13951.70 396
13952.82 420
13953.93 427
13955.05 380
13956.16 425
13957.28 418
13958.39 422
13959.51 424
13960.62 406
13961.74 423
13962.85 407
13963.97 397
13965.08 390
13966.20 384
13967.31 403
13968.43 378
13969.54 418
13970.66 419
13971.77 391
13972.89 385
13974.00 378
13975.12 399
13976.23 411
13977.35 407
13978.46 403
13979.58 376
13980.69 381
13981.81 402
13982.92 419
13984.04 388
13985.16 372
13986.27 384
13987.39 404
13988.50 403
13989.62 388
13990.74 385
13991.85 358
13992.97 390
13994.08 389
13995.20 411
13996.32 397
13997.43 404
13998.55 396
13999.66 395
14000.78 398
14001.90 372
14003.01 399
14004.13 402
14005.25 367
14006.36 379
14007.48 401
14008.60 410
14009.71 412
14010.83 404
14011.95 394
14013.06 388
14014.18 386
14015.30 421
14016.41 375
14017.53 402
14018.65 406
14019.76 414
14020.88 428
14022.00 391
14023.12 404
14024.23 435
14025.35 413
14026.47 422
14027.59 380
14028.70 412
14029.82 408
14030.94 410
14032.06 368
14033.17 408
14034.29 418
14035.41 427
14036.53 425
14037.64 399
14038.76 400
14039.88 415
14041.00 413
14042.11 410
14043.23 429
14044.35 403
14045.47 438
14046.59 448
14047.71 426
14048.82 399
14049.94 422
14051.06 428
14052.18 425
14053.30 419
14054.42 430
14055.53 432
14056.65 439
14057.77 439
14058.89 439
14060.01 415
14061.13 430
14062.25 451
14063.36 438
14064.48 447
14065.60 437
14066.72 506
14067.84 482
14068.96 461
14070.08 471
14071.20 497
14072.32 461
14073.44 461
14074.55 508
14075.67 475
14076.79 499
14077.91 476
14079.03 529
14080.15 506
14081.27 519
14082.39 564
14083.51 578
14084.63 532
14085.75 519
14086.87 511
14087.99 554
14089.11 578
14090.23 551
14091.35 584
14092.47 582
14093.59 593
14094.71 586
14095.83 586
14096.95 541
14098.07 547
14099.19 567
14100.31 578
14101.43 539
14102.55 527
14103.67 539
14104.79 548
14105.91 501
14107.03 498
14108.15 491
14109.27 473
14110.39 484
14111.51 432
14112.64 452
14113.76 475
14114.88 471
14116.00 462
14117.12 461
14118.24 442
14119.36 454
14120.48 440
14121.60 429
14122.72 455
14123.85 399
14124.97 445
14126.09 420
14127.21 379
14128.33 414
14129.45 403
14130.57 418
14131.70 382
14132.82 390
14133.94 392
14135.06 390
14136.18 372
14137.30 393
14138.43 415
14139.55 394
14140.67 387
14141.79 367
14142.91 368
14144.03 381
14145.16 388
14146.28 380
14147.40 376
14148.52 388
14149.65 376
14150.77 386
14151.89 403
14153.01 384
14154.13 383
14155.26 379
14156.38 400
14157.50 386
14158.62 395
14159.75 378
14160.87 384
14161.99 370
14163.12 388
14164.24 386
14165.36 379
14166.48 375
14167.61 386
14168.73 398
14169.85 390
14170.98 376
14172.10 350
14173.22 359
14174.35 385
14175.47 404
14176.59 407
14177.72 387
14178.84 379
14179.96 358
14181.09 394
14182.21 363
14183.33 379
14184.46 368
14185.58 358
14186.70 369
14187.83 376
14188.95 371
14190.07 376
14191.20 362
14192.32 369
14193.45 357
14194.57 354
14195.69 350
14196.82 344
14197.94 356
14199.07 337
14200.19 351
14201.32 359
14202.44 360
14203.56 341
14204.69 363
14205.81 376
14206.94 352
14208.06 344
14209.19 357
14210.31 327
14211.44 340
14212.56 351
14213.69 337
14214.81 372
14215.93 340
14217.06 338
14218.18 340
14219.31 335
14220.43 336
14221.56 317
14222.68 347
14223.81 367
14224.94 353
14226.06 337
14227.19 355
14228.31 337
14229.44 347
14230.56 334
14231.69 338
14232.81 352
14233.94 366
14235.06 333
14236.19 324
14237.32 320
14238.44 324
14239.57 337
14240.69 327
14241.82 321
14242.94 301
14244.07 338
14245.20 322
14246.32 335
14247.45 307
14248.57 309
14249.70 324
14250.83 342
14251.95 311
14253.08 303
14254.21 292
14255.33 339
14256.46 333
14257.59 319
14258.71 328
14259.84 325
14260.97 307
14262.09 286
14263.22 288
14264.35 307
14265.47 341
14266.60 303
14267.73 311
14268.85 300
14269.98 318
14271.11 281
14272.23 311
14273.36 309
14274.49 279
14275.62 280
14276.74 298
14277.87 321
14279.00 268
14280.12 295
14281.25 309
14282.38 296
14283.51 287
14284.63 318
14285.76 318
14286.89 319
14288.02 275
14289.15 281
14290.27 287
14291.40 288
14292.53 287
14293.66 290
14294.78 288
14295.91 267
14297.04 287
14298.17 256
14299.30 291
14300.42 277
14301.55 288
14302.68 285
14303.81 298
14304.94 266
14306.07 280
14307.19 263
14308.32 287
14309.45 289
14310.58 288
14311.71 295
14312.84 271
14313.97 250
14315.10 264
14316.22 289
14317.35 261
14318.48 257
14319.61 290
14320.74 284
14321.87 254
14323.00 292
14324.13 285
14325.26 264
14326.39 269
14327.51 284
14328.64 283
14329.77 297
14330.90 289
14332.03 282
14333.16 277
14334.29 269
14335.42 287
14336.55 268
14337.68 294
14338.81 297
14339.94 296
14341.07 284
14342.20 279
14343.33 276
14344.46 278
14345.59 290
14346.72 276
14347.85 252
14348.98 257
14350.11 266
14351.24 257
14352.37 277
14353.50 264
14354.63 275
14355.76 262
14356.89 256
14358.02 273
14359.15 245
14360.28 273
14361.41 278
14362.54 262
14363.67 261
14364.80 255
14365.94 266
14367.07 261
14368.20 273
14369.33 268
14370.46 264
14371.59 275
14372.72 279
14373.85 290
14374.98 277
14376.11 273
14377.25 285
14378.38 272
14379.51 293
14380.64 268
14381.77 269
14382.90 276
14384.03 265
14385.16 252
14386.30 275
14387.43 289
14388.56 293
14389.69 262
14390.82 276
14391.95 294
14393.09 280
14394.22 258
14395.35 274
14396.48 274
14397.61 267
14398.75 296
14399.88 262
14401.01 256
14402.14 277
14403.27 281
14404.41 284
14405.54 290
14406.67 256
14407.80 257
14408.94 288
14410.07 249
14411.20 277
14412.33 299
14413.47 286
14414.60 251
14415.73 273
14416.87 267
14418.00 282
14419.13 277
14420.26 287
14421.40 288
14422.53 285
14423.66 291
14424.80 296
14425.93 281
14427.06 287
14428.20 295
14429.33 289
14430.46 288
14431.59 271
14432.73 271
14433.86 276
14435.00 303
14436.13 256
14437.26 296
14438.40 283
14439.53 284
14440.66 266
14441.80 281
14442.93 257
14444.06 274
14445.20 254
14446.33 274
14447.47 254
14448.60 262
14449.73 266
14450.87 250
14452.00 255
14453.14 250
14454.27 276
14455.41 263
14456.54 294
14457.67 270
14458.81 282
14459.94 246
14461.08 289
14462.21 278
14463.35 296
14464.48 297
14465.62 278
14466.75 265
14467.89 251
14469.02 259
14470.15 262
14471.29 276
14472.42 250
14473.56 271
14474.69 270
14475.83 280
14476.96 276
14478.10 272
14479.24 230
14480.37 275
14481.51 270
14482.64 279
14483.78 254
14484.91 282
14486.05 270
14487.18 270
14488.32 259
14489.45 258
14490.59 257
14491.73 253
14492.86 272
14494.00 267
14495.13 272
14496.27 245
14497.40 273
14498.54 250
14499.68 251
14500.81 269
14501.95 247
14503.08 275
14504.22 256
14505.36 256
14506.49 247
14507.63 272
14508.77 234
14509.90 250
14511.04 252
14512.18 283
14513.31 259
14514.45 283
14515.58 266
14516.72 274
14517.86 260
14519.00 265
14520.13 279
14521.27 243
14522.41 262
14523.54 246
14524.68 259
14525.82 239
14526.95 264
14528.09 279
14529.23 279
14530.37 238
14531.50 272
14532.64 251
14533.78 249
14534.91 253
14536.05 270
14537.19 274
14538.33 254
14539.46 248
14540.60 245
14541.74 273
14542.88 251
14544.02 291
14545.15 259
14546.29 266
14547.43 262
14548.57 293
14549.70 272
14550.84 261
14551.98 256
14553.12 276
14554.26 291
14555.39 268
14556.53 277
14557.67 256
14558.81 288
14559.95 251
14561.09 294
14562.22 269
14563.36 272
14564.50 268
14565.64 293
14566.78 282
14567.92 283
14569.06 250
14570.20 291
14571.33 267
14572.47 254
14573.61 273
14574.75 309
14575.89 312
14577.03 270
14578.17 301
14579.31 312
14580.45 303
14581.59 288
14582.72 302
14583.86 261
14585.00 286
14586.14 292
14587.28 307
14588.42 317
14589.56 293
14590.70 314
14591.84 316
14592.98 283
14594.12 271
14595.26 304
14596.40 301
14597.54 334
14598.68 285
14599.82 318
14600.96 322
14602.10 367
14603.24 336
14604.38 331
14605.52 337
14606.66 311
14607.80 344
14608.94 296
14610.08 296
14611.22 326
14612.36 357
14613.50 337
14614.64 339
14615.78 359
14616.92 377
14618.06 365
14619.20 361
14620.34 378
14621.49 388
14622.63 373
14623.77 366
14624.91 375
14626.05 396
14627.19 374
14628.33 401
14629.47 397
14630.61 384
14631.75 401
14632.90 367
14634.04 394
14635.18 400
14636.32 369
14637.46 378
14638.60 370
14639.74 371
14640.88 368
14642.03 346
14643.17 340
14644.31 334
14645.45 333
14646.59 331
14647.73 331
14648.88 333
14650.02 305
14651.16 338
14652.30 324
14653.44 360
14654.59 295
14655.73 307
14656.87 278
14658.01 253
14659.16 296
14660.30 313
14661.44 278
14662.58 280
14663.72 313
14664.87 296
14666.01 273
14667.15 280
14668.29 292
14669.44 277
14670.58 290
14671.72 267
14672.87 275
14674.01 261
14675.15 259
14676.29 271
14677.44 261
14678.58 250
14679.72 253
14680.87 280
14682.01 283
14683.15 286
14684.30 238
14685.44 256
14686.58 250
14687.73 265
14688.87 229
14690.01 238
14691.16 236
14692.30 248
14693.44 242
14694.59 264
14695.73 247
14696.87 269
14698.02 269
14699.16 241
14700.30 256
14701.45 257
14702.59 260
14703.74 250
14704.88 249
14706.02 237
14707.17 245
14708.31 257
14709.46 240
14710.60 259
14711.75 268
14712.89 277
14714.03 274
14715.18 264
14716.32 232
14717.47 247
14718.61 248
14719.76 262
14720.90 275
14722.05 246
14723.19 236
14724.34 269
14725.48 248
14726.63 232
14727.77 284
14728.92 266
14730.06 259
14731.21 263
14732.35 231
14733.50 239
14734.64 287
14735.79 258
14736.93 260
14738.08 246
14739.22 269
14740.37 238
14741.51 260
14742.66 234
14743.80 275
14744.95 254
14746.09 246
14747.24 254
14748.39 251
14749.53 257
14750.68 253
14751.82 252
14752.97 240
14754.11 268
14755.26 246
14756.41 246
14757.55 230
14758.70 246
14759.85 245
14760.99 256
14762.14 227
14763.28 259
14764.43 251
14765.58 233
14766.72 249
14767.87 254
14769.02 232
14770.16 247
14771.31 266
14772.46 269
14773.60 244
14774.75 246
14775.90 283
14777.04 259
14778.19 233
14779.34 243
14780.48 258
14781.63 292
14782.78 271
14783.92 249
14785.07 264
14786.22 267
14787.37 255
14788.51 251
14789.66 249
14790.81 266
14791.96 258
14793.10 297
14794.25 265
14795.40 250
14796.54 249
14797.69 267
14798.84 233
14799.99 252
14801.14 254
14802.28 251
14803.43 232
14804.58 239
14805.73 240
14806.88 218
14808.02 244
14809.17 244
14810.32 230
14811.47 225
14812.62 222
14813.76 200
14814.91 222
14816.06 239
14817.21 239
14818.36 244
14819.51 238
14820.65 229
14821.80 236
14822.95 237
14824.10 230
14825.25 247
14826.40 232
14827.55 232
14828.69 209
14829.84 226
14830.99 227
14832.14 237
14833.29 234
14834.44 211
14835.59 213
14836.74 229
14837.89 212
14839.04 192
14840.19 220
14841.33 238
14842.48 238
14843.63 237
14844.78 236
14845.93 205
14847.08 231
14848.23 205
14849.38 218
14850.53 222
14851.68 227
14852.83 217
14853.98 230
14855.13 225
14856.28 229
14857.43 231
14858.58 228
14859.73 238
14860.88 242
14862.03 242
14863.18 216
14864.33 222
14865.48 236
14866.63 247
14867.78 220
14868.93 229
14870.08 220
14871.23 226
14872.38 216
14873.53 239
14874.68 219
14875.83 184
14876.98 224
14878.14 214
14879.29 261
14880.44 225
14881.59 224
14882.74 226
14883.89 237
14885.04 239
14886.19 255
14887.34 209
14888.49 241
14889.64 228
14890.80 238
14891.95 263
14893.10 219
14894.25 242
14895.40 257
14896.55 230
14897.70 250
14898.86 234
14900.01 239
14901.16 270
14902.31 250
14903.46 261
14904.61 234
14905.77 244
14906.92 255
14908.07 279
14909.22 254
14910.37 262
14911.53 257
14912.68 263
14913.83 248
14914.98 248
14916.13 259
14917.29 269
14918.44 252
14919.59 277
14920.74 274
14921.90 231
14923.05 267
14924.20 243
14925.35 261
14926.51 279
14927.66 266
14928.81 280
14929.96 281
14931.12 285
14932.27 286
14933.42 275
14934.57 279
14935.73 282
14936.88 265
14938.03 272
14939.19 262
14940.34 284
14941.49 278
14942.65 261
14943.80 292
14944.95 297
14946.11 285
14947.26 282
14948.41 286
14949.57 290
14950.72 302
14951.87 289
14953.03 282
14954.18 266
14955.33 306
14956.49 289
14957.64 319
14958.80 260
14959.95 273
14961.10 263
14962.26 267
14963.41 267
14964.57 259
14965.72 241
14966.87 259
14968.03 260
14969.18 269
14970.34 256
14971.49 273
14972.65 291
14973.80 267
14974.95 253
14976.11 238
14977.26 242
14978.42 252
14979.57 250
14980.73 228
14981.88 250
14983.04 253
14984.19 248
14985.35 218
14986.50 221
14987.66 232
14988.81 217
14989.97 205
14991.12 230
14992.28 243
14993.43 202
14994.59 225
14995.74 222
14996.90 232
14998.05 226
14999.21 215
15000.36 250
15001.52 224
15002.67 214
15003.83 210
15004.99 217
15006.14 234
15007.30 223
15008.45 223
15009.61 231
15010.76 208
15011.92 207
15013.08 202
15014.23 231
15015.39 201
15016.54 206
15017.70 220
15018.86 203
15020.01 201
15021.17 211
15022.32 214
15023.48 225
15024.64 219
15025.79 207
15026.95 205
15028.11 213
15029.26 201
15030.42 229
15031.58 197
15032.73 216
15033.89 197
15035.05 207
15036.20 197
15037.36 194
15038.52 210
15039.67 200
15040.83 206
15041.99 210
15043.15 203
15044.30 207
15045.46 195
15046.62 226
15047.77 188
15048.93 197
15050.09 194
15051.25 201
15052.40 204
15053.56 189
15054.72 189
15055.88 207
15057.03 202
15058.19 216
15059.35 200
15060.51 205
15061.66 204
15062.82 220
15063.98 222
15065.14 200
15066.30 211
15067.45 207
15068.61 207
15069.77 199
15070.93 211
15072.09 196
15073.24 203
15074.40 204
15075.56 198
15076.72 219
15077.88 217
15079.04 222
15080.20 173
15081.35 195
15082.51 196
15083.67 208
15084.83 189
15085.99 196
15087.15 192
15088.31 181
15089.46 184
15090.62 220
15091.78 198
15092.94 222
15094.10 208
15095.26 211
15096.42 196
15097.58 190
15098.74 182
15099.90 193
15101.06 213
15102.22 199
15103.37 190
15104.53 197
15105.69 201
15106.85 211
15108.01 201
15109.17 221
15110.33 173
15111.49 193
15112.65 193
15113.81 194
15114.97 194
15116.13 193
15117.29 189
15118.45 183
15119.61 203
15120.77 201
15121.93 190
15123.09 185
15124.25 169
15125.41 206
15126.57 204
15127.73 189
15128.89 222
15130.05 212
15131.21 190
15132.37 204
15133.53 186
15134.69 197
15135.86 197
15137.02 191
15138.18 183
15139.34 189
15140.50 194
15141.66 190
15142.82 186
15143.98 186
15145.14 182
15146.30 186
15147.46 224
15148.63 214
15149.79 187
15150.95 205
15152.11 187
15153.27 187
15154.43 190
15155.59 210
15156.75 206
15157.92 195
15159.08 193
15160.24 209
15161.40 201
15162.56 207
15163.72 219
15164.89 233
15166.05 209
15167.21 226
15168.37 229
15169.53 214
15170.69 204
15171.86 209
15173.02 242
15174.18 209
15175.34 194
15176.51 202
15177.67 196
15178.83 211
15179.99 224
15181.15 212
15182.32 235
15183.48 209
15184.64 218
15185.80 213
15186.97 228
15188.13 220
15189.29 226
15190.46 235
15191.62 230
15192.78 240
15193.94 224
15195.11 242
15196.27 233
15197.43 208
15198.60 225
15199.76 248
15200.92 229
15202.08 223
15203.25 222
15204.41 223
15205.57 224
15206.74 259
15207.90 250
15209.06 241
15210.23 211
15211.39 246
15212.56 255
15213.72 241
15214.88 247
15216.05 260
15217.21 272
15218.37 221
15219.54 236
15220.70 267
15221.87 295
15223.03 268
15224.19 289
15225.36 274
15226.52 262
15227.69 249
15228.85 276
15230.01 281
15231.18 248
15232.34 250
15233.51 279
15234.67 227
15235.84 268
15237.00 260
15238.16 262
15239.33 255
15240.49 258
15241.66 255
15242.82 238
15243.99 231
15245.15 223
15246.32 229
15247.48 223
15248.65 220
15249.81 217
15250.98 222
15252.14 217
15253.31 214
15254.47 221
15255.64 230
15256.80 235
15257.97 206
15259.13 242
15260.30 216
15261.46 207
15262.63 213
15263.80 212
15264.96 243
15266.13 226
15267.29 193
15268.46 225
15269.62 225
15270.79 215
15271.96 208
15273.12 218
15274.29 206
15275.45 193
15276.62 214
15277.79 212
15278.95 207
15280.12 219
15281.28 214
15282.45 202
15283.62 217
15284.78 188
15285.95 217
15287.12 215
15288.28 214
15289.45 210
15290.62 196
15291.78 196
15292.95 220
15294.12 233
15295.28 190
15296.45 210
15297.62 201
15298.78 215
15299.95 224
15301.12 213
15302.28 191
15303.45 212
15304.62 226
15305.78 206
15306.95 215
15308.12 221
15309.29 198
15310.45 190
15311.62 220
15312.79 187
15313.96 201
15315.12 207
15316.29 217
15317.46 204
15318.63 218
15319.79 186
15320.96 207
15322.13 218
15323.30 220
15324.46 212
15325.63 202
15326.80 206
15327.97 204
15329.14 217
15330.30 188
15331.47 206
15332.64 195
15333.81 218
15334.98 200
15336.14 212
15337.31 200
15338.48 224
15339.65 213
15340.82 209
15341.99 200
15343.16 196
15344.32 220
15345.49 188
15346.66 236
15347.83 221
15349.00 220
15350.17 221
15351.34 225
15352.51 208
15353.67 222
15354.84 218
15356.01 219
15357.18 229
15358.35 218
15359.52 218
15360.69 212
15361.86 219
15363.03 219
15364.20 225
15365.37 230
15366.54 217
15367.71 214
15368.87 220
15370.04 223
15371.21 241
15372.38 215
15373.55 233
15374.72 218
15375.89 204
15377.06 239
15378.23 211
15379.40 231
15380.57 224
15381.74 222
15382.91 231
15384.08 223
15385.25 238
15386.42 251
15387.59 239
15388.76 224
15389.93 211
15391.10 237
15392.27 209
15393.44 223
15394.62 219
15395.79 244
15396.96 235
15398.13 200
15399.30 224
15400.47 194
15401.64 216
15402.81 209
15403.98 205
15405.15 231
15406.32 211
15407.49 197
15408.66 210
15409.84 204
15411.01 227
15412.18 198
15413.35 204
15414.52 188
15415.69 193
15416.86 201
15418.03 201
15419.21 202
15420.38 190
15421.55 227
15422.72 181
15423.89 212
15425.06 175
15426.24 190
15427.41 193
15428.58 199
15429.75 173
15430.92 192
15432.09 181
15433.27 214
15434.44 211
15435.61 195
15436.78 178
15437.96 188
15439.13 207
15440.30 186
15441.47 219
15442.64 211
15443.82 201
15444.99 198
15446.16 186
15447.33 179
15448.51 199
15449.68 198
15450.85 175
15452.02 214
15453.20 201
15454.37 204
15455.54 184
15456.72 196
15457.89 210
15459.06 200
15460.23 167
15461.41 189
15462.58 188
15463.75 215
15464.93 189
15466.10 188
15467.27 180
15468.45 194
15469.62 196
15470.79 206
15471.97 219
15473.14 207
15474.31 186
15475.49 211
15476.66 202
15477.83 185
15479.01 194
15480.18 222
15481.36 215
15482.53 197
15483.70 195
15484.88 183
15486.05 181
15487.23 223
15488.40 203
15489.57 193
15490.75 201
15491.92 202
15493.10 184
15494.27 192
15495.44 168
15496.62 201
15497.79 180
15498.97 223
15500.14 188
15501.32 189
15502.49 195
15503.67 187
15504.84 208
15506.02 199
15507.19 191
15508.36 209
15509.54 215
15510.71 195
15511.89 184
15513.06 191
15514.24 207
15515.41 216
15516.59 191
15517.77 180
15518.94 205
15520.12 216
15521.29 203
15522.47 212
15523.64 176
15524.82 217
15525.99 193
15527.17 192
15528.34 203
15529.52 200
15530.69 201
15531.87 254
15533.05 214
15534.22 211
15535.40 191
15536.57 192
15537.75 202
15538.93 204
15540.10 207
15541.28 197
15542.45 186
15543.63 212
15544.81 214
15545.98 206
15547.16 205
15548.33 203
15549.51 224
15550.69 180
15551.86 209
15553.04 208
15554.22 225
15555.39 203
15556.57 220
15557.75 217
15558.92 218
15560.10 204
15561.28 195
15562.45 204
15563.63 231
15564.81 220
15565.99 206
15567.16 234
15568.34 195
15569.52 212
15570.69 223
15571.87 235
15573.05 204
15574.23 222
15575.40 222
15576.58 236
15577.76 217
15578.93 207
15580.11 190
15581.29 223
15582.47 222
15583.65 218
15584.82 249
15586.00 216
15587.18 249
15588.36 232
15589.53 234
15590.71 218
15591.89 218
15593.07 245
15594.25 241
15595.42 245
15596.60 225
15597.78 210
15598.96 225
15600.14 245
15601.32 226
15602.49 257
15603.67 230
15604.85 268
15606.03 239
15607.21 238
15608.39 250
15609.56 273
15610.74 263
15611.92 289
15613.10 277
15614.28 256
15615.46 255
15616.64 269
15617.82 244
15619.00 269
15620.17 266
15621.35 257
15622.53 264
15623.71 285
15624.89 285
15626.07 296
15627.25 290
15628.43 265
15629.61 280
15630.79 290
15631.97 275
15633.15 298
15634.33 298
15635.51 278
15636.69 289
15637.87 278
15639.05 280
15640.22 280
15641.40 273
15642.58 265
15643.76 279
15644.94 290
15646.12 289
15647.30 310
15648.48 279
15649.66 288
15650.85 305
15652.03 297
15653.21 299
15654.39 308
15655.57 297
15656.75 284
15657.93 317
15659.11 309
15660.29 285
15661.47 288
15662.65 299
15663.83 307
15665.01 288
15666.19 272
15667.37 302
15668.55 291
15669.73 301
15670.92 276
15672.10 279
15673.28 296
15674.46 275
15675.64 315
15676.82 267
15678.00 270
15679.18 297
15680.36 288
15681.55 298
15682.73 300
15683.91 256
15685.09 290
15686.27 294
15687.45 278
15688.63 283
15689.82 301
15691.00 298
15692.18 281
15693.36 279
15694.54 316
15695.73 290
15696.91 300
15698.09 325
15699.27 293
15700.45 291
15701.64 276
15702.82 270
15704.00 292
15705.18 329
15706.36 283
15707.55 305
15708.73 290
15709.91 303
15711.09 312
15712.28 334
15713.46 305
15714.64 287
15715.82 334
15717.01 334
15718.19 340
15719.37 328
15720.55 308
15721.74 319
15722.92 315
15724.10 307
15725.29 313
15726.47 318
15727.65 333
15728.84 314
15730.02 319
15731.20 307
15732.39 351
15733.57 344
15734.75 334
15735.94 371
15737.12 345
15738.30 335
15739.49 342
15740.67 355
15741.85 352
15743.04 367
15744.22 358
15745.40 341
15746.59 340
15747.77 354
15748.96 364
15750.14 344
15751.32 368
15752.51 354
15753.69 376
15754.88 357
15756.06 349
15757.24 363
15758.43 350
15759.61 331
15760.80 323
15761.98 328
15763.17 330
15764.35 312
15765.53 333
15766.72 296
15767.90 320
15769.09 292
15770.27 296
15771.46 321
15772.64 311
15773.83 326
15775.01 294
15776.20 305
15777.38 297
15778.57 298
15779.75 287
15780.94 311
15782.12 290
15783.31 262
15784.49 263
15785.68 276
15786.86 302
15788.05 269
15789.23 277
15790.42 282
15791.60 299
15792.79 303
15793.98 302
15795.16 278
15796.35 271
15797.53 289
15798.72 292
15799.90 259
15801.09 272
15802.28 259
15803.46 252
15804.65 253
15805.83 244
15807.02 277
15808.21 261
15809.39 278
15810.58 266
15811.76 278
15812.95 257
15814.14 282
15815.32 238
15816.51 252
15817.70 248
15818.88 241
15820.07 254
15821.26 258
15822.44 256
15823.63 254
15824.82 271
15826.00 287
15827.19 252
15828.38 257
15829.56 248
15830.75 229
15831.94 236
15833.12 242
15834.31 253
15835.50 245
15836.69 277
15837.87 248
15839.06 289
15840.25 246
15841.44 232
15842.62 253
15843.81 243
15845.00 253
15846.18 230
15847.37 234
15848.56 259
15849.75 260
15850.94 254
15852.12 256
15853.31 242
15854.50 264
15855.69 230
15856.87 256
15858.06 236
15859.25 236
15860.44 268
15861.63 274
15862.81 259
15864.00 238
15865.19 254
15866.38 273
15867.57 238
15868.76 282
15869.94 244
15871.13 247
15872.32 281
15873.51 256
15874.70 270
15875.89 265
15877.08 254
15878.26 270
15879.45 269
15880.64 290
15881.83 258
15883.02 266
15884.21 253
15885.40 247
15886.59 248
15887.78 264
15888.97 265
15890.15 247
15891.34 283
15892.53 282
15893.72 289
15894.91 270
15896.10 291
15897.29 298
15898.48 284
15899.67 277
15900.86 272
15902.05 293
15903.24 266
15904.43 249
15905.62 287
15906.81 279
15908.00 281
15909.19 264
15910.38 303
15911.57 291
15912.76 312
15913.95 292
15915.14 320
15916.33 315
15917.52 276
15918.71 275
15919.90 283
15921.09 282
15922.28 275
15923.47 276
15924.66 278
15925.85 287
15927.04 293
15928.23 275
15929.42 261
15930.61 256
15931.80 304
15932.99 272
15934.18 253
15935.38 244
15936.57 257
15937.76 274
15938.95 270
15940.14 267
15941.33 240
15942.52 249
15943.71 247
15944.90 237
15946.10 257
15947.29 241
15948.48 243
15949.67 240
15950.86 246
15952.05 231
15953.24 226
15954.44 232
15955.63 218
15956.82 213
15958.01 228
15959.20 216
15960.39 214
15961.59 216
15962.78 227
15963.97 222
15965.16 210
15966.35 218
15967.55 224
15968.74 226
15969.93 207
15971.12 200
15972.31 194
15973.51 237
15974.70 229
15975.89 235
15977.08 214
15978.28 197
15979.47 196
15980.66 208
15981.85 207
15983.05 187
15984.24 200
15985.43 201
15986.62 205
15987.82 184
15989.01 202
15990.20 186
15991.40 197
15992.59 175
15993.78 186
15994.98 182
15996.17 192
15997.36 199
15998.55 192
15999.75 183
16000.94 187
16002.13 205
16003.33 206
16004.52 177
16005.72 187
16006.91 194
16008.10 165
16009.30 189
16010.49 180
16011.68 204
16012.88 185
16014.07 185
16015.26 174
16016.46 184
16017.65 184
16018.85 163
16020.04 182
16021.23 190
16022.43 199
16023.62 197
16024.82 187
16026.01 154
16027.21 176
16028.40 171
16029.59 187
16030.79 191
16031.98 195
16033.18 169
16034.37 161
16035.57 178
16036.76 171
16037.96 181
16039.15 191
16040.35 183
16041.54 174
16042.73 200
16043.93 166
16045.12 180
16046.32 170
16047.51 200
16048.71 178
16049.91 165
16051.10 146
16052.30 190
16053.49 209
16054.69 182
16055.88 173
16057.08 184
16058.27 187
16059.47 154
16060.66 195
16061.86 168
16063.05 185
16064.25 180
16065.45 202
16066.64 196
16067.84 194
16069.03 191
16070.23 182
16071.42 173
16072.62 192
16073.82 205
16075.01 178
16076.21 182
16077.41 169
16078.60 183
16079.80 176
16080.99 168
16082.19 166
16083.39 189
16084.58 172
16085.78 170
16086.98 183
16088.17 172
16089.37 152
16090.57 169
16091.76 167
16092.96 167
16094.16 186
16095.35 190
16096.55 163
16097.75 152
16098.94 160
16100.14 166
16101.34 177
16102.53 166
16103.73 198
16104.93 175
16106.13 176
16107.32 170
16108.52 169
16109.72 152
16110.92 186
16112.11 175
16113.31 174
16114.51 190
16115.71 160
16116.90 166
16118.10 152
16119.30 165
16120.50 175
16121.69 188
16122.89 155
16124.09 188
16125.29 155
16126.49 172
16127.68 159
16128.88 153
16130.08 169
16131.28 176
16132.48 161
16133.67 158
16134.87 195
16136.07 163
16137.27 180
16138.47 164
16139.67 184
16140.86 164
16142.06 176
16143.26 149
16144.46 191
16145.66 170
16146.86 164
16148.06 182
16149.26 160
16150.45 171
16151.65 143
16152.85 176
16154.05 172
16155.25 171
16156.45 177
16157.65 176
16158.85 155
16160.05 179
16161.25 161
16162.45 169
16163.64 169
16164.84 184
16166.04 176
16167.24 165
16168.44 185
16169.64 169
16170.84 171
16172.04 161
16173.24 163
16174.44 157
16175.64 177
16176.84 193
16178.04 170
16179.24 167
16180.44 200
16181.64 165
16182.84 158
16184.04 142
16185.24 162
16186.44 167
16187.64 169
16188.84 179
16190.04 156
16191.24 163
16192.44 164
16193.64 176
16194.84 157
16196.04 169
16197.24 162
16198.44 181
16199.65 159
16200.85 179
16202.05 159
16203.25 175
16204.45 183
16205.65 186
16206.85 185
16208.05 162
16209.25 188
16210.45 159
16211.65 185
16212.86 150
16214.06 171
16215.26 157
16216.46 156
16217.66 174
16218.86 172
16220.06 196
16221.27 186
16222.47 178
16223.67 181
16224.87 187
16226.07 175
16227.27 175
16228.48 181
16229.68 168
16230.88 180
16232.08 181
16233.28 171
16234.48 194
16235.69 174
16236.89 175
16238.09 184
16239.29 207
16240.50 196
16241.70 180
16242.90 203
16244.10 186
16245.30 199
16246.51 214
16247.71 214
16248.91 171
16250.11 183
16251.32 197
16252.52 197
16253.72 203
16254.92 214
16256.13 203
16257.33 199
16258.53 207
16259.74 190
16260.94 213
16262.14 202
16263.35 181
16264.55 183
16265.75 222
16266.95 199
16268.16 216
16269.36 207
16270.56 232
16271.77 200
16272.97 228
16274.17 191
16275.38 184
16276.58 202
16277.79 177
16278.99 208
16280.19 208
16281.40 205
16282.60 188
16283.80 224
16285.01 206
16286.21 227
16287.42 199
16288.62 217
16289.82 192
16291.03 228
16292.23 214
16293.44 204
16294.64 216
16295.84 236
16297.05 213
16298.25 221
16299.46 252
16300.66 232
16301.87 240
16303.07 226
16304.27 224
16305.48 206
16306.68 214
16307.89 212
16309.09 234
16310.30 232
16311.50 238
16312.71 213
16313.91 225
16315.12 198
16316.32 209
16317.53 191
16318.73 203
16319.94 203
16321.14 185
16322.35 193
16323.55 195
16324.76 189
16325.96 188
16327.17 199
16328.38 200
16329.58 194
16330.79 191
16331.99 195
16333.20 160
16334.40 166
16335.61 164
16336.81 190
16338.02 204
16339.23 167
16340.43 175
16341.64 179
16342.84 188
16344.05 171
16345.26 181
16346.46 168
16347.67 182
16348.87 189
16350.08 181
16351.29 184
16352.49 179
16353.70 179
16354.91 199
16356.11 183
16357.32 160
16358.53 180
16359.73 156
16360.94 176
16362.15 158
16363.35 178
16364.56 181
16365.77 190
16366.97 165
16368.18 172
16369.39 163
16370.59 149
16371.80 182
16373.01 154
16374.21 170
16375.42 162
16376.63 170
16377.84 180
16379.04 161
16380.25 152
16381.46 171
16382.67 151
16383.87 172
16385.08 166
16386.29 172
16387.50 166
16388.70 164
16389.91 174
16391.12 176
16392.33 160
16393.53 160
16394.74 175
16395.95 146
16397.16 155
16398.37 184
16399.57 160
16400.78 150
16401.99 177
16403.20 153
16404.41 176
16405.62 158
16406.82 157
16408.03 158
16409.24 161
16410.45 145
16411.66 174
16412.87 165
16414.07 168
16415.28 147
16416.49 151
16417.70 162
16418.91 150
16420.12 165
16421.33 169
16422.54 171
16423.75 151
16424.95 187
16426.16 175
16427.37 178
16428.58 160
16429.79 159
16431.00 168
16432.21 166
16433.42 162
16434.63 145
16435.84 166
16437.05 172
16438.26 158
16439.47 171
16440.68 181
16441.88 167
16443.09 154
16444.30 171
16445.51 140
16446.72 145
16447.93 174
16449.14 164
16450.35 160
16451.56 156
16452.77 159
16453.98 165
16455.19 145
16456.40 138
16457.61 150
16458.82 166
16460.03 159
16461.24 137
16462.45 143
16463.67 143
16464.88 140
16466.09 167
16467.30 144
16468.51 139
16469.72 158
16470.93 139
16472.14 146
16473.35 125
16474.56 148
16475.77 155
16476.98 148
16478.19 157
16479.40 177
16480.62 153
16481.83 131
16483.04 149
16484.25 160
16485.46 139
16486.67 153
16487.88 140
16489.09 153
16490.31 146
16491.52 134
16492.73 148
16493.94 143
16495.15 151
16496.36 137
16497.57 145
16498.79 142
16500.00 157
16501.21 151
16502.42 156
16503.63 137
16504.85 141
16506.06 136
16507.27 138
16508.48 154
16509.69 137
16510.91 144
16512.12 148
16513.33 149
16514.54 163
16515.76 141
16516.97 143
16518.18 143
16519.39 159
16520.60 167
16521.82 156
16523.03 148
16524.24 164
16525.46 144
16526.67 160
16527.88 158
16529.09 160
16530.31 144
16531.52 148
16532.73 162
16533.95 155
16535.16 170
16536.37 152
16537.58 144
16538.80 143
16540.01 141
16541.22 132
16542.44 142
16543.65 137
16544.86 144
16546.08 143
16547.29 143
16548.50 148
16549.72 128
16550.93 132
16552.15 161
16553.36 162
16554.57 143
16555.79 167
16557.00 162
16558.21 140
16559.43 144
16560.64 154
16561.86 171
16563.07 159
16564.28 157
16565.50 163
16566.71 149
16567.93 155
16569.14 163
16570.36 154
16571.57 158
16572.78 169
16574.00 157
16575.21 156
16576.43 152
16577.64 137
16578.86 155
16580.07 143
16581.29 153
16582.50 139
16583.72 165
16584.93 149
16586.15 163
16587.36 160
16588.58 164
16589.79 173
16591.01 155
16592.22 167
16593.44 150
16594.65 177
16595.87 132
16597.08 146
16598.30 153
16599.51 142
16600.73 153
16601.94 160
16603.16 151
16604.37 140
16605.59 138
16606.81 155
16608.02 164
16609.24 151
16610.45 141
16611.67 147
16612.89 138
16614.10 154
16615.32 147
16616.53 148
16617.75 150
16618.97 150
16620.18 150
16621.40 157
16622.61 151
16623.83 135
16625.05 149
16626.26 159
16627.48 152
16628.70 136
16629.91 143
16631.13 136
16632.35 141
16633.56 140
16634.78 120
16636.00 141
16637.21 154
16638.43 136
16639.65 139
16640.86 146
16642.08 144
16643.30 155
16644.51 150
16645.73 142
16646.95 146
16648.17 142
16649.38 125
16650.60 123
16651.82 130
16653.03 142
16654.25 130
16655.47 144
16656.69 139
16657.90 149
16659.12 134
16660.34 143
16661.56 145
16662.77 125
16663.99 129
16665.21 149
16666.43 132
16667.65 128
16668.86 126
16670.08 138
16671.30 136
16672.52 139
16673.74 127
16674.95 132
16676.17 164
16677.39 138
16678.61 147
16679.83 134
16681.05 124
16682.26 138
16683.48 133
16684.70 142
16685.92 134
16687.14 123
16688.36 158
16689.58 119
16690.79 134
16692.01 147
16693.23 150
16694.45 143
16695.67 132
16696.89 133
16698.11 145
16699.33 141
16700.55 136
16701.76 147
16702.98 154
16704.20 128
16705.42 122
16706.64 153
16707.86 149
16709.08 138
16710.30 123
16711.52 146
16712.74 116
16713.96 132
16715.18 117
16716.40 141
16717.62 132
16718.84 132
16720.06 129
16721.28 143
16722.50 129
16723.72 148
16724.94 134
16726.16 143
16727.38 165
16728.60 146
16729.82 125
16731.04 133
16732.26 129
16733.48 125
16734.70 136
16735.92 127
16737.14 123
16738.36 150
16739.58 132
16740.80 147
16742.02 135
16743.24 145
16744.46 140
16745.68 126
16746.90 151
16748.12 160
16749.35 162
16750.57 151
16751.79 138
16753.01 122
16754.23 144
16755.45 140
16756.67 154
16757.89 153
16759.11 138
16760.33 148
16761.56 145
16762.78 129
16764.00 120
16765.22 133
16766.44 125
16767.66 141
16768.88 144
16770.11 130
16771.33 116
16772.55 139
16773.77 140
16774.99 150
16776.22 156
16777.44 152
16778.66 142
16779.88 145
16781.10 135
16782.33 138
16783.55 141
16784.77 145
16785.99 148
16787.21 125
16788.44 125
16789.66 145
16790.88 133
16792.10 140
16793.33 160
16794.55 155
16795.77 140
16796.99 147
16798.22 158
16799.44 151
16800.66 152
16801.88 140
16803.11 147
16804.33 152
16805.55 149
16806.78 149
16808.00 124
16809.22 141
16810.44 130
16811.67 131
16812.89 142
16814.11 151
16815.34 136
16816.56 152
16817.78 128
16819.01 145
16820.23 144
16821.45 134
16822.68 135
16823.90 145
16825.13 141
16826.35 142
16827.57 136
16828.80 126
16830.02 138
16831.24 132
16832.47 155
16833.69 147
16834.92 175
16836.14 156
16837.36 140
16838.59 141
16839.81 145
16841.04 144
16842.26 144
16843.48 146
16844.71 135
16845.93 158
16847.16 181
16848.38 162
16849.61 157
16850.83 150
16852.06 165
16853.28 149
16854.51 164
16855.73 159
16856.95 154
16858.18 176
16859.40 174
16860.63 192
16861.85 173
16863.08 161
16864.30 184
16865.53 175
16866.75 190
16867.98 188
16869.21 198
16870.43 186
16871.66 204
16872.88 195
16874.11 204
16875.33 215
16876.56 203
16877.78 180
16879.01 210
16880.23 189
16881.46 199
16882.69 190
16883.91 188
16885.14 189
16886.36 193
16887.59 181
16888.81 183
16890.04 184
16891.27 175
16892.49 167
16893.72 190
16894.94 178
16896.17 164
16897.40 167
16898.62 182
16899.85 170
16901.08 172
16902.30 169
16903.53 143
16904.76 166
16905.98 176
16907.21 150
16908.44 188
16909.66 172
16910.89 182
16912.12 176
16913.34 159
16914.57 166
16915.80 169
16917.02 166
16918.25 159
16919.48 175
16920.70 151
16921.93 165
16923.16 165
16924.39 176
16925.61 146
16926.84 151
16928.07 138
16929.30 158
16930.52 146
16931.75 136
16932.98 143
16934.21 159
16935.43 138
16936.66 151
16937.89 163
16939.12 150
16940.34 181
16941.57 139
16942.80 141
16944.03 147
16945.26 129
16946.48 143
16947.71 153
16948.94 159
16950.17 156
16951.40 134
16952.62 133
16953.85 161
16955.08 145
16956.31 151
16957.54 151
16958.77 143
16959.99 133
16961.22 156
16962.45 134
16963.68 167
16964.91 151
16966.14 142
16967.37 143
16968.60 157
16969.82 181
16971.05 142
16972.28 149
16973.51 137
16974.74 140
16975.97 139
16977.20 148
16978.43 128
16979.66 138
16980.89 132
16982.11 126
16983.34 129
16984.57 129
16985.80 147
16987.03 147
16988.26 144
16989.49 148
16990.72 126
16991.95 125
16993.18 134
16994.41 149
16995.64 150
16996.87 137
16998.10 141
16999.33 145
17000.56 127
17001.79 154
17003.02 122
17004.25 137
17005.48 139
17006.71 136
17007.94 137
17009.17 130
17010.40 125
17011.63 124
17012.86 134
17014.09 139
17015.32 134
17016.55 130
17017.78 138
17019.01 132
17020.25 154
17021.48 135
17022.71 126
17023.94 146
17025.17 154
17026.40 159
17027.63 145
17028.86 129
17030.09 125
17031.32 131
17032.55 137
17033.79 132
17035.02 136
17036.25 136
17037.48 141
17038.71 138
17039.94 134
17041.17 115
17042.41 130
17043.64 158
17044.87 154
17046.10 139
17047.33 135
17048.56 146
17049.80 125
17051.03 116
17052.26 134
17053.49 118
17054.72 128
17055.95 138
17057.19 139
17058.42 114
17059.65 123
17060.88 130
17062.12 118
17063.35 114
17064.58 124
17065.81 107
17067.04 116
17068.28 131
17069.51 133
17070.74 146
17071.97 134
17073.21 138
17074.44 126
17075.67 130
17076.90 107
17078.14 126
17079.37 135
17080.60 111
17081.84 135
17083.07 130
17084.30 119
17085.54 120
17086.77 118
17088.00 115
17089.23 131
17090.47 139
17091.70 124
17092.93 131
17094.17 146
17095.40 129
17096.63 113
17097.87 133
17099.10 128
17100.34 137
17101.57 133
17102.80 121
17104.04 131
17105.27 106
17106.50 111
17107.74 143
17108.97 115
17110.21 140
17111.44 132
17112.67 130
17113.91 115
17115.14 131
17116.38 121
17117.61 140
17118.84 122
17120.08 133
17121.31 103
17122.55 122
17123.78 133
17125.02 123
17126.25 122
17127.48 103
17128.72 104
17129.95 120
17131.19 118
17132.42 116
17133.66 119
17134.89 124
17136.13 132
17137.36 111
17138.60 138
17139.83 122
17141.07 117
17142.30 120
17143.54 124
17144.77 121
17146.01 119
17147.24 122
17148.48 110
17149.71 136
17150.95 121
17152.19 111
17153.42 129
17154.66 125
17155.89 126
17157.13 124
17158.36 113
17159.60 110
17160.83 125
17162.07 111
17163.31 123
17164.54 112
17165.78 89
17167.01 117
17168.25 115
17169.49 114
17170.72 97
17171.96 110
17173.19 100
17174.43 119
17175.67 116
17176.90 119
17178.14 110
17179.38 121
17180.61 126
17181.85 113
17183.09 117
17184.32 108
17185.56 104
17186.80 115
17188.03 102
17189.27 115
17190.51 127
17191.74 117
17192.98 125
17194.22 119
17195.45 97
17196.69 104
17197.93 114
17199.16 122
17200.40 110
17201.64 109
17202.88 108
17204.11 115
17205.35 110
17206.59 119
17207.83 105
17209.06 124
17210.30 116
17211.54 110
17212.78 104
17214.01 100
17215.25 114
17216.49 117
17217.73 114
17218.96 111
17220.20 118
17221.44 126
17222.68 143
17223.92 111
17225.15 117
17226.39 118
17227.63 124
17228.87 118
17230.11 115
17231.35 119
17232.58 119
17233.82 120
17235.06 123
17236.30 123
17237.54 104
17238.78 118
17240.01 127
17241.25 119
17242.49 121
17243.73 117
17244.97 106
17246.21 107
17247.45 110
17248.69 116
17249.93 105
17251.16 111
17252.40 99
17253.64 124
17254.88 126
17256.12 104
17257.36 119
17258.60 112
17259.84 120
17261.08 114
17262.32 122
17263.56 128
17264.80 113
17266.04 114
17267.28 120
17268.51 120
17269.75 115
17270.99 120
17272.23 124
17273.47 129
17274.71 107
17275.95 109
17277.19 121
17278.43 122
17279.67 111
17280.91 113
17282.15 112
17283.39 121
17284.63 113
17285.87 98
17287.11 106
17288.35 105
17289.60 118
17290.84 112
17292.08 119
17293.32 122
17294.56 118
17295.80 110
17297.04 105
17298.28 89
17299.52 104
17300.76 100
17302.00 124
17303.24 108
17304.48 125
17305.72 121
17306.96 120
17308.21 122
17309.45 122
17310.69 123
17311.93 126
17313.17 118
17314.41 111
17315.65 122
17316.89 121
17318.14 121
17319.38 110
17320.62 141
17321.86 90
17323.10 125
17324.34 108
17325.59 107
17326.83 108
17328.07 115
17329.31 133
17330.55 112
17331.79 127
17333.04 109
17334.28 113
17335.52 109
17336.76 102
17338.00 98
17339.25 103
17340.49 96
17341.73 120
17342.97 127
17344.22 112
17345.46 118
17346.70 111
17347.94 120
17349.19 125
17350.43 120
17351.67 119
17352.91 116
17354.16 90
17355.40 127
17356.64 120
17357.88 105
17359.13 106
17360.37 105
17361.61 111
17362.86 100
17364.10 104
17365.34 120
17366.58 125
17367.83 128
17369.07 120
17370.31 113
17371.56 113
17372.80 103
17374.04 130
17375.29 95
17376.53 122
17377.78 108
17379.02 110
17380.26 104
17381.51 90
17382.75 96
17383.99 96
17385.24 117
17386.48 123
17387.72 105
17388.97 116
17390.21 122
17391.46 94
17392.70 111
17393.94 113
17395.19 116
17396.43 120
17397.68 111
17398.92 119
17400.17 131
17401.41 125
17402.65 122
17403.90 121
17405.14 118
17406.39 132
17407.63 105
17408.88 112
17410.12 118
17411.37 133
17412.61 105
17413.86 118
17415.10 117
17416.35 106
17417.59 88
17418.84 113
17420.08 118
17421.33 127
17422.57 113
17423.82 111
17425.06 108
17426.31 113
17427.55 105
17428.80 100
17430.04 131
17431.29 105
17432.53 97
17433.78 100
17435.03 112
17436.27 112
17437.52 116
17438.76 122
17440.01 119
17441.25 101
17442.50 97
17443.75 111
17444.99 124
17446.24 121
17447.48 103
17448.73 129
17449.98 116
17451.22 133
17452.47 132
17453.71 132
17454.96 131
17456.21 124
17457.45 118
17458.70 111
17459.95 115
17461.19 111
17462.44 108
17463.69 111
17464.93 112
17466.18 135
17467.43 132
17468.67 101
17469.92 113
17471.17 121
17472.41 112
17473.66 119
17474.91 125
17476.15 141
17477.40 119
17478.65 120
17479.90 119
17481.14 119
17482.39 113
17483.64 109
17484.88 128
17486.13 137
17487.38 112
17488.63 127
17489.87 132
17491.12 143
17492.37 133
17493.62 136
17494.86 126
17496.11 113
17497.36 140
17498.61 146
17499.86 124
17501.10 115
17502.35 136
17503.60 115
17504.85 143
17506.10 115
17507.34 124
17508.59 100
17509.84 127
17511.09 139
17512.34 114
17513.59 138
17514.83 133
17516.08 121
17517.33 133
17518.58 119
17519.83 117
17521.08 116
17522.33 114
17523.57 144
17524.82 122
17526.07 135
17527.32 154
17528.57 147
17529.82 138
17531.07 148
17532.32 132
17533.57 120
17534.82 120
17536.06 128
17537.31 130
17538.56 145
17539.81 162
17541.06 134
17542.31 146
17543.56 129
17544.81 136
17546.06 134
17547.31 136
17548.56 146
17549.81 138
17551.06 121
17552.31 129
17553.56 133
17554.81 138
17556.06 145
17557.31 122
17558.56 137
17559.81 121
17561.06 141
17562.31 124
17563.56 145
17564.81 120
17566.06 121
17567.31 125
17568.56 136
17569.81 133
17571.06 131
17572.31 140
17573.56 125
17574.81 142
17576.06 120
17577.31 135
17578.56 128
17579.81 136
17581.06 125
17582.31 126
17583.57 134
17584.82 151
17586.07 132
17587.32 122
17588.57 118
17589.82 137
17591.07 124
17592.32 131
17593.57 146
17594.83 144
17596.08 147
17597.33 132
17598.58 126
17599.83 123
17601.08 165
17602.33 128
17603.59 136
17604.84 139
17606.09 140
17607.34 113
17608.59 141
17609.84 138
17611.10 121
17612.35 130
17613.60 140
17614.85 150
17616.10 140
17617.36 135
17618.61 122
17619.86 142
17621.11 135
17622.36 133
17623.62 139
17624.87 155
17626.12 139
17627.37 139
17628.63 122
17629.88 143
17631.13 134
17632.38 134
17633.64 129
17634.89 143
17636.14 144
17637.39 143
17638.65 144
17639.90 121
17641.15 118
17642.41 131
17643.66 131
17644.91 108
17646.17 112
17647.42 130
17648.67 124
17649.92 129
17651.18 121
17652.43 123
17653.68 130
17654.94 148
17656.19 108
17657.44 143
17658.70 129
17659.95 109
17661.21 117
17662.46 119
17663.71 117
17664.97 135
17666.22 147
17667.47 119
17668.73 126
17669.98 141
17671.24 129
17672.49 104
17673.74 122
17675.00 105
17676.25 118
17677.51 118
17678.76 126
17680.02 112
17681.27 114
17682.52 128
17683.78 112
17685.03 117
17686.29 106
17687.54 113
17688.80 120
17690.05 124
17691.31 110
17692.56 113
17693.82 100
17695.07 123
17696.32 127
17697.58 120
17698.83 112
17700.09 122
17701.34 113
17702.60 115
17703.86 105
17705.11 114
17706.37 129
17707.62 125
17708.88 127
17710.13 97
17711.39 115
17712.64 94
17713.90 118
17715.15 95
17716.41 109
17717.66 115
17718.92 130
17720.18 103
17721.43 102
17722.69 136
17723.94 113
17725.20 116
17726.45 124
17727.71 114
17728.97 120
17730.22 111
17731.48 111
17732.74 126
17733.99 124
17735.25 105
17736.50 111
17737.76 107
17739.02 101
17740.27 133
17741.53 119
17742.79 116
17744.04 121
17745.30 134
17746.56 135
17747.81 130
17749.07 119
17750.33 111
17751.58 99
17752.84 112
17754.10 131
17755.35 115
17756.61 114
17757.87 137
17759.12 146
17760.38 111
17761.64 110
17762.90 108
17764.15 122
17765.41 127
17766.67 119
17767.93 115
17769.18 124
17770.44 121
17771.70 122
17772.96 122
17774.21 124
17775.47 112
17776.73 121
17777.99 121
17779.24 121
17780.50 133
17781.76 138
17783.02 143
17784.28 131
17785.53 109
17786.79 109
17788.05 125
17789.31 122
17790.57 118
17791.82 115
17793.08 115
17794.34 107
17795.60 104
17796.86 127
17798.12 107
17799.37 129
17800.63 123
17801.89 121
17803.15 107
17804.41 96
17805.67 102
17806.93 107
17808.19 117
17809.44 114
17810.70 103
17811.96 110
17813.22 112
17814.48 84
17815.74 99
17817.00 115
17818.26 133
17819.52 120
17820.78 129
17822.04 108
17823.29 114
17824.55 108
17825.81 101
17827.07 100
17828.33 90
17829.59 103
17830.85 114
17832.11 108
17833.37 111
17834.63 123
17835.89 110
17837.15 114
17838.41 125
17839.67 125
17840.93 93
17842.19 109
17843.45 109
17844.71 104
17845.97 116
17847.23 132
17848.49 105
17849.75 87
17851.01 91
17852.27 117
17853.53 105
17854.79 97
17856.05 94
17857.31 97
17858.57 112
17859.84 108
17861.10 109
17862.36 109
17863.62 116
17864.88 93
17866.14 108
17867.40 91
17868.66 91
17869.92 110
17871.18 95
17872.44 109
17873.71 82
17874.97 103
17876.23 126
17877.49 102
17878.75 104
17880.01 113
17881.27 95
17882.53 100
17883.80 101
17885.06 92
17886.32 111
17887.58 100
17888.84 111
17890.10 106
17891.37 102
17892.63 83
17893.89 105
17895.15 92
17896.41 109
17897.67 111
17898.94 106
17900.20 85
17901.46 99
17902.72 111
17903.99 114
17905.25 109
17906.51 101
17907.77 113
17909.03 83
17910.30 102
17911.56 84
17912.82 108
17914.08 96
17915.35 97
17916.61 97
17917.87 96
17919.14 99
17920.40 92
17921.66 110
17922.92 100
17924.19 100
17925.45 88
17926.71 108
17927.98 106
17929.24 102
17930.50 96
17931.76 103
17933.03 97
17934.29 91
17935.55 96
17936.82 106
17938.08 98
17939.34 115
17940.61 103
17941.87 94
17943.14 80
17944.40 94
17945.66 114
17946.93 98
17948.19 92
17949.45 100
17950.72 110
17951.98 89
17953.25 90
17954.51 92
17955.77 99
17957.04 90
17958.30 103
17959.57 112
17960.83 108
17962.09 84
17963.36 100
17964.62 102
17965.89 100
17967.15 113
17968.42 92
17969.68 99
17970.95 105
17972.21 108
17973.47 84
17974.74 91
17976.00 93
17977.27 107
17978.53 112
17979.80 104
17981.06 86
17982.33 87
17983.59 85
17984.86 93
17986.12 101
17987.39 95
17988.65 99
17989.92 90
17991.18 108
17992.45 104
17993.71 117
17994.98 97
17996.25 103
17997.51 115
17998.78 99
18000.04 77
18001.31 100
18002.57 100
18003.84 86
18005.10 110
18006.37 92
18007.64 113
18008.90 86
18010.17 104
18011.43 93
18012.70 115
18013.97 96
18015.23 95
18016.50 80
18017.76 87
18019.03 108
18020.30 95
18021.56 85
18022.83 106
18024.10 118
18025.36 96
18026.63 98
18027.90 81
18029.16 102
18030.43 118
18031.70 112
18032.96 73
18034.23 109
18035.50 97
18036.76 112
18038.03 103
18039.30 112
18040.56 93
18041.83 109
18043.10 109
18044.37 95
18045.63 104
18046.90 99
18048.17 109
18049.43 98
18050.70 96
18051.97 82
18053.24 102
18054.50 105
18055.77 110
18057.04 90
18058.31 103
18059.57 107
18060.84 98
18062.11 123
18063.38 108
18064.65 110
18065.91 95
18067.18 134
18068.45 111
18069.72 87
18070.98 87
18072.25 76
18073.52 88
18074.79 110
18076.06 104
18077.33 101
18078.59 105
18079.86 97
18081.13 103
18082.40 90
18083.67 94
18084.94 83
18086.21 116
18087.47 101
18088.74 96
18090.01 85
18091.28 104
18092.55 94
18093.82 99
18095.09 99
18096.36 114
18097.62 85
18098.89 74
18100.16 93
18101.43 100
18102.70 98
18103.97 113
18105.24 107
18106.51 101
18107.78 92
18109.05 94
18110.32 94
18111.59 93
18112.86 96
18114.13 100
18115.40 119
18116.66 95
18117.93 90
18119.20 108
18120.47 90
18121.74 99
18123.01 91
18124.28 126
18125.55 99
18126.82 104
18128.09 92
18129.36 115
18130.63 90
18131.90 86
18133.17 91
18134.44 94
18135.71 103
18136.99 83
18138.26 109
18139.53 101
18140.80 107
18142.07 87
18143.34 106
18144.61 111
18145.88 113
18147.15 99
18148.42 107
18149.69 84
18150.96 116
18152.23 103
18153.50 103
18154.78 80
18156.05 95
18157.32 106
18158.59 99
18159.86 91
18161.13 106
18162.40 109
18163.67 106
18164.94 97
18166.22 86
18167.49 98
18168.76 100
18170.03 107
18171.30 89
18172.57 108
18173.85 92
18175.12 94
18176.39 100
18177.66 89
18178.93 96
18180.20 95
18181.48 99
18182.75 83
18184.02 99
18185.29 100
18186.56 109
18187.84 102
18189.11 102
18190.38 90
18191.65 110
18192.93 87
18194.20 102
18195.47 89
18196.74 85
18198.02 83
18199.29 95
18200.56 99
18201.83 107
18203.11 93
18204.38 92
18205.65 85
18206.92 84
18208.20 107
18209.47 102
18210.74 122
18212.02 93
18213.29 93
18214.56 103
18215.84 92
18217.11 91
18218.38 87
18219.65 90
18220.93 100
18222.20 98
18223.47 80
18224.75 89
18226.02 92
18227.30 112
18228.57 113
18229.84 97
18231.12 109
18232.39 98
18233.66 107
18234.94 94
18236.21 85
18237.48 86
18238.76 107
18240.03 104
18241.31 110
18242.58 95
18243.86 74
18245.13 95
18246.40 94
18247.68 73
18248.95 99
18250.23 95
18251.50 100
18252.77 92
18254.05 87
18255.32 98
18256.60 98
18257.87 122
18259.15 93
18260.42 101
18261.70 85
18262.97 103
18264.25 86
18265.52 95
18266.80 90
18268.07 98
18269.35 105
18270.62 101
18271.90 94
18273.17 85
18274.45 83
18275.72 91
18277.00 86
18278.27 95
18279.55 106
18280.82 95
18282.10 97
18283.37 98
18284.65 104
18285.93 97
18287.20 93
18288.48 101
18289.75 109
18291.03 105
18292.30 94
18293.58 86
18294.86 101
18296.13 111
18297.41 107
18298.68 88
18299.96 92
18301.24 106
18302.51 112
18303.79 98
18305.06 91
18306.34 97
18307.62 100
18308.89 107
18310.17 105
18311.45 91
18312.72 95
18314.00 92
18315.28 95
18316.55 105
18317.83 113
18319.11 81
18320.38 84
18321.66 87
18322.94 98
18324.21 104
18325.49 108
18326.77 91
18328.04 84
18329.32 97
18330.60 83
18331.88 84
18333.15 97
18334.43 108
18335.71 100
18336.98 95
18338.26 87
18339.54 113
18340.82 98
18342.09 91
18343.37 89
18344.65 99
18345.93 93
18347.20 89
18348.48 103
18349.76 83
18351.04 94
18352.32 109
18353.59 113
18354.87 101
18356.15 107
18357.43 104
18358.71 88
18359.98 91
18361.26 84
18362.54 92
18363.82 114
18365.10 85
18366.38 119
18367.65 100
18368.93 104
18370.21 83
18371.49 111
18372.77 86
18374.05 96
18375.33 97
18376.60 96
18377.88 94
18379.16 100
18380.44 93
18381.72 104
18383.00 93
18384.28 110
18385.56 118
18386.84 118
18388.11 102
18389.39 97
18390.67 101
18391.95 97
18393.23 114
18394.51 93
18395.79 84
18397.07 91
18398.35 95
18399.63 93
18400.91 101
18402.19 98
18403.47 93
18404.75 93
18406.03 101
18407.31 69
18408.59 86
18409.87 98
18411.15 106
18412.43 96
18413.71 84
18414.99 98
18416.27 104
18417.55 101
18418.83 82
18420.11 92
18421.39 96
18422.67 91
18423.95 100
18425.23 108
18426.51 97
18427.79 102
18429.07 92
18430.35 98
18431.63 99
18432.91 86
18434.19 90
18435.47 90
18436.75 95
18438.04 98
18439.32 111
18440.60 104
18441.88 96
18443.16 94
18444.44 95
18445.72 98
18447.00 96
18448.28 96
18449.57 89
18450.85 127
18452.13 107
18453.41 111
18454.69 95
18455.97 82
18457.25 101
18458.54 100
18459.82 92
18461.10 85
18462.38 91
18463.66 118
18464.94 98
18466.23 97
18467.51 88
18468.79 88
18470.07 98
18471.35 95
18472.64 98
18473.92 93
18475.20 111
18476.48 90
18477.76 92
18479.05 95
18480.33 103
18481.61 94
18482.89 87
18484.18 80
18485.46 92
18486.74 96
18488.02 97
18489.31 89
18490.59 90
18491.87 102
18493.15 100
18494.44 102
18495.72 84
18497.00 101
18498.29 108
18499.57 101
18500.85 93
18502.13 92
18503.42 90
18504.70 110
18505.98 90
18507.27 104
18508.55 108
18509.83 86
18511.12 107
18512.40 90
18513.68 86
18514.97 85
18516.25 91
18517.54 95
18518.82 91
18520.10 84
18521.39 107
18522.67 97
18523.95 110
18525.24 88
18526.52 95
18527.81 99
18529.09 109
18530.37 99
18531.66 89
18532.94 110
18534.23 96
18535.51 110
18536.79 94
18538.08 102
18539.36 101
18540.65 99
18541.93 109
18543.22 111
18544.50 86
18545.79 108
18547.07 106
18548.36 113
18549.64 97
18550.92 101
18552.21 85
18553.49 103
18554.78 101
18556.06 84
18557.35 107
18558.63 88
18559.92 115
18561.20 111
18562.49 101
18563.77 86
18565.06 113
18566.35 89
18567.63 105
18568.92 94
18570.20 99
18571.49 98
18572.77 102
18574.06 93
18575.34 112
18576.63 90
18577.92 108
18579.20 117
18580.49 101
18581.77 109
18583.06 85
18584.34 103
18585.63 121
18586.92 132
18588.20 119
18589.49 119
18590.77 112
18592.06 115
18593.35 102
18594.63 91
18595.92 112
18597.21 84
18598.49 122
18599.78 118
18601.07 110
18602.35 116
18603.64 124
18604.93 111
18606.21 113
18607.50 108
18608.79 96
18610.07 107
18611.36 128
18612.65 112
18613.93 97
18615.22 99
18616.51 107
18617.79 112
18619.08 104
18620.37 111
18621.66 109
18622.94 118
18624.23 125
18625.52 111
18626.80 105
18628.09 89
18629.38 103
18630.67 108
18631.95 97
18633.24 90
18634.53 99
18635.82 116
18637.11 118
18638.39 109
18639.68 106
18640.97 98
18642.26 107
18643.54 106
18644.83 113
18646.12 93
18647.41 100
18648.70 103
18649.99 104
18651.27 106
18652.56 100
18653.85 90
18655.14 102
18656.43 111
18657.72 95
18659.00 119
18660.29 103
18661.58 113
18662.87 87
18664.16 119
18665.45 107
18666.74 121
18668.02 101
18669.31 99
18670.60 101
18671.89 100
18673.18 98
18674.47 93
18675.76 89
18677.05 94
18678.34 104
18679.63 91
18680.92 97
18682.20 99
18683.49 83
18684.78 90
18686.07 91
18687.36 86
18688.65 105
18689.94 83
18691.23 92
18692.52 100
18693.81 93
18695.10 75
18696.39 94
18697.68 89
18698.97 85
18700.26 100
18701.55 105
18702.84 95
18704.13 90
18705.42 101
18706.71 103
18708.00 97
18709.29 100
18710.58 94
18711.87 97
18713.16 81
18714.45 88
18715.74 89
18717.03 87
18718.32 90
18719.61 101
18720.90 87
18722.20 90
18723.49 94
18724.78 105
18726.07 95
18727.36 107
18728.65 96
18729.94 92
18731.23 81
18732.52 87
18733.81 97
18735.10 84
18736.40 96
18737.69 78
18738.98 115
18740.27 84
18741.56 89
18742.85 67
18744.14 98
18745.43 105
18746.73 99
18748.02 101
18749.31 111
18750.60 91
18751.89 88
18753.18 99
18754.48 77
18755.77 104
18757.06 80
18758.35 82
18759.64 79
18760.94 96
18762.23 92
18763.52 88
18764.81 85
18766.10 85
18767.40 87
18768.69 101
18769.98 95
18771.27 90
18772.57 84
18773.86 83
18775.15 84
18776.44 86
18777.74 93
18779.03 84
18780.32 95
18781.61 79
18782.91 99
18784.20 81
18785.49 86
18786.79 85
18788.08 99
18789.37 88
18790.66 90
18791.96 88
18793.25 100
18794.54 88
18795.84 85
18797.13 85
18798.42 96
18799.72 91
18801.01 94
18802.30 104
18803.60 85
18804.89 96
18806.18 88
18807.48 95
18808.77 79
18810.07 87
18811.36 84
18812.65 84
18813.95 95
18815.24 93
18816.53 82
18817.83 84
18819.12 112
18820.42 89
18821.71 100
18823.00 82
18824.30 103
18825.59 83
18826.89 100
18828.18 92
18829.48 88
18830.77 97
18832.07 75
18833.36 76
18834.65 79
18835.95 92
18837.24 91
18838.54 92
18839.83 78
18841.13 86
18842.42 75
18843.72 95
18845.01 77
18846.31 82
18847.60 99
18848.90 108
18850.19 100
18851.49 81
18852.78 81
18854.08 92
18855.37 91
18856.67 88
18857.96 96
18859.26 89
18860.55 82
18861.85 81
18863.15 99
18864.44 71
18865.74 98
18867.03 102
18868.33 71
18869.62 85
18870.92 96
18872.22 81
18873.51 96
18874.81 80
18876.10 80
18877.40 91
18878.70 72
18879.99 77
18881.29 69
18882.58 103
18883.88 79
18885.18 69
18886.47 77
18887.77 91
18889.07 94
18890.36 89
18891.66 75
18892.95 95
18894.25 89
18895.55 84
18896.84 77
18898.14 94
18899.44 86
18900.73 75
18902.03 98
18903.33 86
18904.63 90
18905.92 64
18907.22 76
18908.52 78
18909.81 83
18911.11 91
18912.41 90
18913.71 75
18915.00 87
18916.30 99
18917.60 79
18918.89 69
18920.19 72
18921.49 90
18922.79 93
18924.09 83
18925.38 100
18926.68 73
18927.98 99
18929.28 79
18930.57 91
18931.87 88
18933.17 79
18934.47 91
18935.77 101
18937.06 93
18938.36 81
18939.66 67
18940.96 79
18942.26 78
18943.55 96
18944.85 91
18946.15 92
18947.45 86
18948.75 82
18950.05 80
18951.35 88
18952.64 79
18953.94 88
18955.24 106
18956.54 86
18957.84 82
18959.14 73
18960.44 81
18961.74 89
18963.03 83
18964.33 102
18965.63 85
18966.93 80
18968.23 78
18969.53 81
18970.83 86
18972.13 81
18973.43 100
18974.73 79
18976.03 94
18977.33 74
18978.62 73
18979.92 85
18981.22 85
18982.52 86
18983.82 81
18985.12 80
18986.42 83
18987.72 71
18989.02 76
18990.32 98
18991.62 79
18992.92 84
18994.22 82
18995.52 83
18996.82 63
18998.12 80
18999.42 92
19000.72 84
19002.02 73
19003.32 76
19004.62 88
19005.92 86
19007.22 82
19008.53 67
19009.83 78
19011.13 70
19012.43 98
19013.73 95
19015.03 90
19016.33 94
19017.63 77
19018.93 90
19020.23 88
19021.53 77
19022.83 77
19024.13 94
19025.44 73
19026.74 72
19028.04 82
19029.34 90
19030.64 76
19031.94 85
19033.24 80
19034.54 81
19035.85 87
19037.15 85
19038.45 85
19039.75 88
19041.05 80
19042.35 94
19043.66 94
19044.96 77
19046.26 79
19047.56 75
19048.86 76
19050.16 85
19051.47 87
19052.77 89
19054.07 73
19055.37 94
19056.67 92
19057.98 94
19059.28 71
19060.58 90
19061.88 90
19063.19 82
19064.49 91
19065.79 77
19067.09 73
19068.40 92
19069.70 89
19071.00 84
19072.30 85
19073.61 77
19074.91 100
19076.21 68
19077.52 86
19078.82 96
19080.12 77
19081.42 85
19082.73 100
19084.03 76
19085.33 90
19086.64 81
19087.94 84
19089.24 70
19090.55 82
19091.85 87
19093.15 81
19094.46 91
19095.76 79
19097.06 92
19098.37 90
19099.67 88
19100.97 88
19102.28 72
19103.58 82
19104.89 101
19106.19 102
19107.49 89
19108.80 84
19110.10 80
19111.40 88
19112.71 93
19114.01 86
19115.32 71
19116.62 88
19117.93 87
19119.23 75
19120.53 86
19121.84 79
19123.14 96
19124.45 77
19125.75 82
19127.06 87
19128.36 92
19129.67 86
19130.97 88
19132.28 79
19133.58 91
19134.88 71
19136.19 88
19137.49 73
19138.80 84
19140.10 82
19141.41 94
19142.71 88
19144.02 88
19145.32 81
19146.63 82
19147.94 100
19149.24 85
19150.55 92
19151.85 81
19153.16 97
19154.46 68
19155.77 93
19157.07 80
19158.38 89
19159.68 87
19160.99 88
19162.30 81
19163.60 78
19164.91 88
19166.21 78
19167.52 80
19168.83 66
19170.13 74
19171.44 87
19172.74 99
19174.05 76
19175.36 81
19176.66 70
19177.97 78
19179.27 80
19180.58 89
19181.89 77
19183.19 80
19184.50 94
19185.81 74
19187.11 75
19188.42 77
19189.73 90
19191.03 97
19192.34 94
19193.65 79
19194.95 76
19196.26 84
19197.57 75
19198.87 78
19200.18 102
19201.49 93
19202.80 68
19204.10 82
19205.41 91
19206.72 69
19208.03 78
19209.33 87
19210.64 81
19211.95 88
19213.25 76
19214.56 89
19215.87 81
19217.18 68
19218.49 73
19219.79 81
19221.10 98
19222.41 91
19223.72 84
19225.02 84
19226.33 92
19227.64 79
19228.95 93
19230.26 90
19231.56 83
19232.87 82
19234.18 78
19235.49 83
19236.80 64
19238.11 74
19239.41 86
19240.72 80
19242.03 92
19243.34 73
19244.65 70
19245.96 66
19247.26 70
19248.57 76
19249.88 69
19251.19 84
19252.50 71
19253.81 94
19255.12 82
19256.43 83
19257.74 71
19259.04 78
19260.35 78
19261.66 85
19262.97 62
19264.28 67
19265.59 78
19266.90 73
19268.21 71
19269.52 88
19270.83 81
19272.14 82
19273.45 88
19274.76 75
19276.07 79
19277.38 74
19278.69 84
19279.99 104
19281.30 96
19282.61 74
19283.92 74
19285.23 78
19286.54 70
19287.85 71
19289.16 70
19290.47 88
19291.78 69
19293.09 80
19294.40 70
19295.72 93
19297.03 62
19298.34 93
19299.65 88
19300.96 68
19302.27 81
19303.58 74
19304.89 85
19306.20 93
19307.51 83
19308.82 68
19310.13 75
19311.44 70
19312.75 73
19314.06 62
19315.37 85
19316.69 74
19318.00 97
19319.31 80
19320.62 82
19321.93 90
19323.24 90
19324.55 82
19325.86 71
19327.18 73
19328.49 85
19329.80 90
19331.11 89
19332.42 82
19333.73 70
19335.04 72
19336.36 72
19337.67 87
19338.98 80
19340.29 58
19341.60 73
19342.91 93
19344.23 66
19345.54 68
19346.85 73
19348.16 99
19349.47 84
19350.79 74
19352.10 78
19353.41 66
19354.72 73
19356.04 75
19357.35 91
19358.66 69
19359.97 91
19361.29 69
19362.60 91
19363.91 71
19365.22 71
19366.54 80
19367.85 100
19369.16 84
19370.47 83
19371.79 88
19373.10 82
19374.41 97
19375.73 71
19377.04 78
19378.35 64
19379.67 89
19380.98 76
19382.29 86
19383.60 71
19384.92 65
19386.23 87
19387.54 86
19388.86 77
19390.17 81
19391.49 77
19392.80 71
19394.11 79
19395.43 65
19396.74 93
19398.05 86
19399.37 83
19400.68 77
19402.00 82
19403.31 83
19404.62 80
19405.94 83
19407.25 87
19408.57 70
19409.88 75
19411.19 91
19412.51 69
19413.82 69
19415.14 74
19416.45 85
19417.77 63
19419.08 82
19420.39 86
19421.71 81
19423.02 76
19424.34 79
19425.65 85
19426.97 90
19428.28 95
19429.60 78
19430.91 80
19432.23 77
19433.54 86
19434.86 73
19436.17 65
19437.49 69
19438.80 79
19440.12 90
19441.43 89
19442.75 84
19444.06 93
19445.38 77
19446.69 82
19448.01 68
19449.32 68
19450.64 80
19451.96 81
19453.27 76
19454.59 76
19455.90 78
19457.22 77
19458.53 80
19459.85 71
19461.17 87
19462.48 73
19463.80 76
19465.11 55
19466.43 76
19467.75 77
19469.06 82
19470.38 89
19471.69 78
19473.01 80
19474.33 68
19475.64 80
19476.96 71
19478.28 74
19479.59 77
19480.91 80
19482.23 81
19483.54 70
19484.86 84
19486.18 77
19487.49 69
19488.81 77
19490.13 79
19491.44 71
19492.76 86
19494.08 61
19495.39 83
19496.71 66
19498.03 85
19499.35 79
19500.66 76
19501.98 70
19503.30 71
19504.61 81
19505.93 85
19507.25 68
19508.57 76
19509.88 81
19511.20 69
19512.52 69
19513.84 81
19515.15 74
19516.47 63
19517.79 73
19519.11 75
19520.43 86
19521.74 70
19523.06 75
19524.38 72
19525.70 76
19527.02 61
19528.33 76
19529.65 69
19530.97 73
19532.29 84
19533.61 81
19534.93 79
19536.24 73
19537.56 84
19538.88 80
19540.20 91
19541.52 66
19542.84 84
19544.16 64
19545.47 102
19546.79 89
19548.11 74
19549.43 69
19550.75 66
19552.07 83
19553.39 67
19554.71 65
19556.03 67
19557.34 83
19558.66 78
19559.98 84
19561.30 71
19562.62 74
19563.94 68
19565.26 87
19566.58 80
19567.90 70
19569.22 64
19570.54 64
19571.86 67
19573.18 76
19574.50 65
19575.82 80
19577.14 70
19578.46 82
19579.78 89
19581.10 67
19582.42 69
19583.74 71
19585.06 97
19586.38 68
19587.70 66
19589.02 64
19590.34 70
19591.66 68
19592.98 80
19594.30 82
19595.62 84
19596.94 97
19598.26 79
19599.58 71
19600.90 75
19602.22 81
19603.54 70
19604.86 83
19606.18 79
19607.50 83
19608.82 80
19610.15 71
19611.47 82
19612.79 78
19614.11 73
19615.43 66
19616.75 82
19618.07 63
19619.39 97
19620.71 78
19622.04 79
19623.36 79
19624.68 90
19626.00 73
19627.32 84
19628.64 65
19629.96 81
19631.29 59
19632.61 74
19633.93 80
19635.25 79
19636.57 69
19637.89 76
19639.22 83
19640.54 74
19641.86 75
19643.18 72
19644.50 80
19645.83 79
19647.15 90
19648.47 82
19649.79 86
19651.12 71
19652.44 61
19653.76 74
19655.08 74
19656.40 87
19657.73 77
19659.05 91
19660.37 88
19661.70 83
19663.02 75
19664.34 77
19665.66 56
19666.99 68
19668.31 72
19669.63 73
19670.95 67
19672.28 72
19673.60 61
19674.92 78
19676.25 80
19677.57 71
19678.89 78
19680.22 74
19681.54 83
19682.86 81
19684.19 84
19685.51 80
19686.83 82
19688.16 68
19689.48 71
19690.80 72
19692.13 72
19693.45 83
19694.78 72
19696.10 73
19697.42 63
19698.75 70
19700.07 70
19701.39 95
19702.72 71
19704.04 81
19705.37 72
19706.69 92
19708.02 82
19709.34 99
19710.66 78
19711.99 86
19713.31 78
19714.64 77
19715.96 77
19717.29 71
19718.61 76
19719.93 82
19721.26 73
19722.58 83
19723.91 95
19725.23 82
19726.56 84
19727.88 72
19729.21 88
19730.53 83
19731.86 85
19733.18 68
19734.51 84
19735.83 77
19737.16 85
19738.48 94
19739.81 70
19741.13 83
19742.46 95
19743.78 90
19745.11 69
19746.44 74
19747.76 78
19749.09 82
19750.41 68
19751.74 82
19753.06 95
19754.39 82
19755.72 79
19757.04 70
19758.37 80
19759.69 72
19761.02 95
19762.34 76
19763.67 94
19765.00 70
19766.32 89
19767.65 68
19768.98 86
19770.30 74
19771.63 80
19772.95 77
19774.28 87
19775.61 70
19776.93 78
19778.26 80
19779.59 91
19780.91 79
19782.24 78
19783.57 85
19784.89 70
19786.22 87
19787.55 77
19788.87 89
19790.20 74
19791.53 87
19792.86 60
19794.18 92
19795.51 67
19796.84 79
19798.16 74
19799.49 76
19800.82 80
19802.15 72
19803.47 64
19804.80 75
19806.13 78
19807.46 76
19808.78 77
19810.11 81
19811.44 73
19812.77 80
19814.09 80
19815.42 82
19816.75 94
19818.08 70
19819.41 80
19820.73 80
19822.06 81
19823.39 83
19824.72 76
19826.05 82
19827.37 81
19828.70 87
19830.03 69
19831.36 89
19832.69 75
19834.02 73
19835.34 82
19836.67 68
19838.00 91
19839.33 77
19840.66 67
19841.99 79
19843.32 81
19844.64 83
19845.97 85
19847.30 80
19848.63 79
19849.96 82
19851.29 74
19852.62 73
19853.95 75
19855.28 82
19856.60 70
19857.93 79
19859.26 80
19860.59 77
19861.92 73
19863.25 96
19864.58 73
19865.91 66
19867.24 76
19868.57 77
19869.90 78
19871.23 81
19872.56 79
19873.89 80
19875.22 84
19876.55 86
19877.88 91
19879.21 79
19880.54 91
19881.87 90
19883.20 84
19884.53 82
19885.86 78
19887.19 85
19888.52 81
19889.85 77
19891.18 82
19892.51 70
19893.84 76
19895.17 80
19896.50 76
19897.83 72
19899.16 73
19900.49 74
19901.82 73
19903.15 74
19904.48 63
19905.81 68
19907.15 86
19908.48 71
19909.81 64
19911.14 91
19912.47 61
19913.80 88
19915.13 79
19916.46 78
19917.79 72
19919.13 76
19920.46 75
19921.79 63
19923.12 69
19924.45 79
19925.78 81
19927.11 87
19928.45 71
19929.78 70
19931.11 72
19932.44 79
19933.77 95
19935.10 67
19936.44 94
19937.77 73
19939.10 71
19940.43 77
19941.76 76
19943.10 67
19944.43 77
19945.76 88
19947.09 69
19948.42 64
19949.76 73
19951.09 76
19952.42 61
19953.75 68
19955.09 69
19956.42 77
19957.75 75
19959.08 82
19960.42 80
19961.75 78
19963.08 69
19964.41 91
19965.75 89
19967.08 72
19968.41 73
19969.75 67
19971.08 71
19972.41 80
19973.74 67
19975.08 64
19976.41 65
19977.74 78
19979.08 93
19980.41 84
19981.74 77
19983.08 95
19984.41 88
19985.74 74
19987.08 65
19988.41 87
19989.75 79
19991.08 77
19992.41 71
19993.75 75
19995.08 68
19996.41 66
19997.75 86
19999.08 79
20000.42 83
20001.75 76
20003.08 82
20004.42 95
20005.75 72
20007.09 64
20008.42 71
20009.75 85
20011.09 89
20012.42 74
20013.76 68
20015.09 78
20016.43 87
20017.76 72
20019.10 68
20020.43 67
20021.76 66
20023.10 76
20024.43 86
20025.77 70
20027.10 73
20028.44 67
20029.77 75
20031.11 76
20032.44 61
20033.78 81
20035.11 73
20036.45 80
20037.78 80
20039.12 64
20040.46 86
20041.79 74
20043.13 79
20044.46 82
20045.80 75
20047.13 84
20048.47 80
20049.80 67
20051.14 79
20052.47 66
20053.81 82
20055.15 75
20056.48 82
20057.82 69
20059.15 84
20060.49 68
20061.83 78
20063.16 65
20064.50 77
20065.83 80
20067.17 88
20068.51 91
20069.84 76
20071.18 86
20072.52 78
20073.85 81
20075.19 71
20076.52 77
20077.86 81
20079.20 93
20080.53 71
20081.87 83
20083.21 64
20084.54 73
20085.88 66
20087.22 90
20088.56 81
20089.89 87
20091.23 75
20092.57 79
20093.90 85
20095.24 62
20096.58 82
20097.91 82
20099.25 82
20100.59 75
20101.93 70
20103.26 91
20104.60 89
20105.94 83
20107.28 94
20108.61 72
20109.95 77
20111.29 71
20112.63 65
20113.96 78
20115.30 72
20116.64 83
20117.98 85
20119.32 81
20120.65 78
20121.99 88
20123.33 77
20124.67 91
20126.01 66
