# Supplementary material for: MALDI-TOF MS typing enables the classification of brewing yeasts of the genus Saccharomyces to major beer styles
Source: PLoS One. 2017 Aug 9;12(8):e0181694. doi: 10.1371/journal.pone.0181694 (PMC5549903; doi:10.1371/journal.pone.0181694)
Supplement: S16 File — The directory includes 90 raw files and was zipped to “.zip”; the folder has three strains with 30 spectra per strain; S1 Text explains the raw files with an example and Table 1 represents the yeast strains used within the experiment. (ZIP) [file pone.0181694.s019.zip › 46-48/30672-478-OG-Ale-Ale-YPG-18h-E-E_2016-10-03_7_0_A1_1.dat]

1998.43 4805
1998.85 5036
1999.27 5019
1999.69 4882
2000.11 4955
2000.54 4926
2000.96 4940
2001.38 5052
2001.80 5074
2002.23 5029
2002.65 4860
2003.07 4816
2003.49 4783
2003.92 4799
2004.34 4776
2004.76 4726
2005.18 4760
2005.61 4864
2006.03 4732
2006.45 4664
2006.87 4643
2007.30 4591
2007.72 4651
2008.14 4666
2008.57 4720
2008.99 4702
2009.41 4645
2009.84 4621
2010.26 4636
2010.68 4651
2011.11 4508
2011.53 4585
2011.95 4575
2012.38 4419
2012.80 4410
2013.22 4486
2013.65 4417
2014.07 4419
2014.49 4453
2014.92 4403
2015.34 4465
2015.77 4485
2016.19 4443
2016.61 4517
2017.04 4603
2017.46 4532
2017.89 4441
2018.31 4641
2018.73 4610
2019.16 4504
2019.58 4544
2020.01 4602
2020.43 4564
2020.85 4630
2021.28 4568
2021.70 4642
2022.13 4626
2022.55 4647
2022.98 4670
2023.40 4573
2023.83 4522
2024.25 4503
2024.68 4342
2025.10 4329
2025.53 4304
2025.95 4431
2026.38 4454
2026.80 4357
2027.23 4343
2027.65 4405
2028.08 4320
2028.50 4457
2028.93 4433
2029.35 4353
2029.78 4292
2030.20 4312
2030.63 4307
2031.05 4379
2031.48 4361
2031.90 4431
2032.33 4435
2032.75 4440
2033.18 4383
2033.61 4515
2034.03 4427
2034.46 4428
2034.88 4573
2035.31 4497
2035.74 4401
2036.16 4410
2036.59 4382
2037.01 4523
2037.44 4616
2037.87 4532
2038.29 4566
2038.72 4676
2039.14 4671
2039.57 4600
2040.00 4607
2040.42 4558
2040.85 4551
2041.28 4445
2041.70 4429
2042.13 4518
2042.56 4592
2042.98 4540
2043.41 4441
2043.84 4472
2044.26 4420
2044.69 4546
2045.12 4478
2045.54 4490
2045.97 4509
2046.40 4417
2046.82 4422
2047.25 4550
2047.68 4448
2048.11 4413
2048.53 4397
2048.96 4558
2049.39 4633
2049.82 4594
2050.24 4660
2050.67 4698
2051.10 4739
2051.53 4787
2051.95 4918
2052.38 4948
2052.81 4943
2053.24 5067
2053.66 5044
2054.09 5127
2054.52 5002
2054.95 4840
2055.38 4566
2055.80 4448
2056.23 4513
2056.66 4460
2057.09 4530
2057.52 4506
2057.94 4419
2058.37 4424
2058.80 4436
2059.23 4491
2059.66 4475
2060.09 4425
2060.51 4501
2060.94 4499
2061.37 4492
2061.80 4515
2062.23 4487
2062.66 4627
2063.09 4806
2063.52 4849
2063.94 4841
2064.37 4928
2064.80 5056
2065.23 4981
2065.66 5043
2066.09 4940
2066.52 4999
2066.95 4947
2067.38 4757
2067.81 4669
2068.24 4583
2068.66 4627
2069.09 4696
2069.52 4534
2069.95 4469
2070.38 4556
2070.81 4553
2071.24 4582
2071.67 4580
2072.10 4692
2072.53 4715
2072.96 4709
2073.39 4621
2073.82 4569
2074.25 4712
2074.68 4743
2075.11 4707
2075.54 4655
2075.97 4685
2076.40 4684
2076.83 4778
2077.26 4702
2077.69 4746
2078.12 5001
2078.55 4974
2078.98 5122
2079.41 5006
2079.84 5071
2080.27 5082
2080.70 5088
2081.14 5143
2081.57 5073
2082.00 4997
2082.43 4937
2082.86 4849
2083.29 4790
2083.72 4670
2084.15 4651
2084.58 4608
2085.01 4582
2085.44 4568
2085.88 4599
2086.31 4512
2086.74 4546
2087.17 4601
2087.60 4481
2088.03 4440
2088.46 4461
2088.89 4424
2089.33 4361
2089.76 4437
2090.19 4443
2090.62 4433
2091.05 4490
2091.48 4479
2091.92 4445
2092.35 4471
2092.78 4550
2093.21 4542
2093.64 4443
2094.07 4273
2094.51 4376
2094.94 4304
2095.37 4261
2095.80 4385
2096.24 4340
2096.67 4415
2097.10 4383
2097.53 4297
2097.96 4317
2098.40 4490
2098.83 4373
2099.26 4380
2099.69 4321
2100.13 4354
2100.56 4330
2100.99 4333
2101.43 4306
2101.86 4295
2102.29 4297
2102.72 4317
2103.16 4377
2103.59 4470
2104.02 4510
2104.46 4628
2104.89 4791
2105.32 4917
2105.76 4983
2106.19 5002
2106.62 4966
2107.05 5200
2107.49 5263
2107.92 5170
2108.36 5213
2108.79 5149
2109.22 4931
2109.66 4841
2110.09 4755
2110.52 4749
2110.96 4485
2111.39 4508
2111.82 4535
2112.26 4505
2112.69 4516
2113.13 4463
2113.56 4525
2113.99 4478
2114.43 4448
2114.86 4512
2115.30 4531
2115.73 4481
2116.16 4413
2116.60 4346
2117.03 4418
2117.47 4410
2117.90 4417
2118.34 4396
2118.77 4381
2119.21 4481
2119.64 4438
2120.07 4476
2120.51 4470
2120.94 4417
2121.38 4402
2121.81 4461
2122.25 4390
2122.68 4373
2123.12 4365
2123.55 4273
2123.99 4324
2124.42 4313
2124.86 4252
2125.29 4319
2125.73 4307
2126.16 4290
2126.60 4358
2127.04 4312
2127.47 4314
2127.91 4358
2128.34 4339
2128.78 4280
2129.21 4261
2129.65 4245
2130.08 4284
2130.52 4488
2130.96 4380
2131.39 4253
2131.83 4289
2132.26 4401
2132.70 4371
2133.14 4308
2133.57 4400
2134.01 4404
2134.44 4347
2134.88 4167
2135.32 4229
2135.75 4243
2136.19 4064
2136.62 4263
2137.06 4228
2137.50 4146
2137.93 4162
2138.37 4122
2138.81 4146
2139.24 4146
2139.68 4133
2140.12 4148
2140.55 4187
2140.99 4143
2141.43 4142
2141.86 4028
2142.30 4050
2142.74 4047
2143.18 4130
2143.61 4042
2144.05 4112
2144.49 4154
2144.92 4205
2145.36 4179
2145.80 4190
2146.24 4090
2146.67 4234
2147.11 4197
2147.55 4287
2147.99 4392
2148.42 4469
2148.86 4420
2149.30 4471
2149.74 4443
2150.17 4498
2150.61 4555
2151.05 4579
2151.49 4465
2151.92 4552
2152.36 4480
2152.80 4388
2153.24 4446
2153.68 4334
2154.11 4286
2154.55 4277
2154.99 4366
2155.43 4196
2155.87 4114
2156.31 4167
2156.74 4310
2157.18 4415
2157.62 4400
2158.06 4416
2158.50 4299
2158.94 4355
2159.38 4300
2159.81 4437
2160.25 4354
2160.69 4413
2161.13 4302
2161.57 4251
2162.01 4383
2162.45 4339
2162.89 4299
2163.33 4318
2163.76 4350
2164.20 4414
2164.64 4361
2165.08 4430
2165.52 4561
2165.96 4555
2166.40 4596
2166.84 4625
2167.28 4566
2167.72 4660
2168.16 4699
2168.60 4537
2169.04 4701
2169.48 4605
2169.92 4675
2170.36 4721
2170.80 4647
2171.24 4693
2171.68 4552
2172.12 4426
2172.56 4439
2173.00 4491
2173.44 4399
2173.88 4479
2174.32 4434
2174.76 4416
2175.20 4283
2175.64 4303
2176.08 4337
2176.52 4366
2176.96 4354
2177.40 4375
2177.84 4320
2178.28 4273
2178.72 4256
2179.16 4222
2179.60 4232
2180.04 4285
2180.48 4357
2180.92 4233
2181.37 4209
2181.81 4129
2182.25 4133
2182.69 4197
2183.13 4257
2183.57 4165
2184.01 4270
2184.45 4197
2184.89 4183
2185.34 4090
2185.78 4075
2186.22 4226
2186.66 4291
2187.10 4347
2187.54 4337
2187.98 4296
2188.43 4220
2188.87 4422
2189.31 4402
2189.75 4397
2190.19 4428
2190.63 4381
2191.08 4272
2191.52 4207
2191.96 4239
2192.40 4391
2192.84 4409
2193.29 4379
2193.73 4487
2194.17 4409
2194.61 4551
2195.05 4521
2195.50 4631
2195.94 4594
2196.38 4493
2196.82 4513
2197.27 4616
2197.71 4514
2198.15 4537
2198.59 4490
2199.04 4446
2199.48 4622
2199.92 4395
2200.37 4539
2200.81 4568
2201.25 4666
2201.69 4491
2202.14 4436
2202.58 4487
2203.02 4350
2203.47 4469
2203.91 4437
2204.35 4505
2204.80 4579
2205.24 4590
2205.68 4671
2206.13 4736
2206.57 4755
2207.01 4740
2207.46 4645
2207.90 4825
2208.34 4809
2208.79 4834
2209.23 4878
2209.67 4891
2210.12 4863
2210.56 4996
2211.01 5143
2211.45 5252
2211.89 5110
2212.34 5070
2212.78 5017
2213.23 4920
2213.67 4670
2214.11 4625
2214.56 4635
2215.00 4400
2215.45 4363
2215.89 4351
2216.34 4283
2216.78 4235
2217.22 4218
2217.67 4305
2218.11 4282
2218.56 4313
2219.00 4370
2219.45 4418
2219.89 4415
2220.34 4322
2220.78 4475
2221.23 4628
2221.67 4643
2222.12 4536
2222.56 4464
2223.01 4555
2223.45 4591
2223.90 4582
2224.34 4600
2224.79 4584
2225.23 4665
2225.68 4716
2226.12 4694
2226.57 4773
2227.01 4638
2227.46 4648
2227.91 4620
2228.35 4636
2228.80 4591
2229.24 4563
2229.69 4615
2230.13 4578
2230.58 4595
2231.03 4451
2231.47 4406
2231.92 4491
2232.36 4505
2232.81 4409
2233.26 4394
2233.70 4411
2234.15 4443
2234.59 4452
2235.04 4472
2235.49 4470
2235.93 4325
2236.38 4320
2236.83 4325
2237.27 4392
2237.72 4414
2238.17 4268
2238.61 4301
2239.06 4234
2239.51 4257
2239.95 4175
2240.40 4338
2240.85 4344
2241.29 4383
2241.74 4275
2242.19 4257
2242.63 4332
2243.08 4202
2243.53 4237
2243.98 4259
2244.42 4314
2244.87 4278
2245.32 4271
2245.76 4315
2246.21 4270
2246.66 4409
2247.11 4355
2247.55 4257
2248.00 4520
2248.45 4500
2248.90 4464
2249.35 4448
2249.79 4618
2250.24 4605
2250.69 4584
2251.14 4551
2251.58 4495
2252.03 4437
2252.48 4436
2252.93 4461
2253.38 4565
2253.82 4575
2254.27 4559
2254.72 4424
2255.17 4333
2255.62 4445
2256.07 4467
2256.51 4429
2256.96 4465
2257.41 4628
2257.86 4624
2258.31 4698
2258.76 5092
2259.21 5351
2259.65 5861
2260.10 6504
2260.55 7138
2261.00 7872
2261.45 8554
2261.90 8735
2262.35 8944
2262.80 8938
2263.25 8678
2263.69 8282
2264.14 7903
2264.59 7294
2265.04 6861
2265.49 6577
2265.94 6484
2266.39 6263
2266.84 5845
2267.29 5848
2267.74 5773
2268.19 5511
2268.64 5517
2269.09 5383
2269.54 5327
2269.99 5368
2270.44 5263
2270.89 5180
2271.34 5223
2271.79 5123
2272.24 5045
2272.69 5061
2273.14 5083
2273.59 4899
2274.04 4713
2274.49 4783
2274.94 4722
2275.39 4600
2275.84 4532
2276.29 4736
2276.74 4678
2277.19 4594
2277.64 4582
2278.09 4790
2278.54 4874
2278.99 4923
2279.44 5096
2279.89 5145
2280.34 5313
2280.79 5543
2281.25 5821
2281.70 5732
2282.15 5813
2282.60 5635
2283.05 5426
2283.50 5312
2283.95 5203
2284.40 5170
2284.85 4993
2285.31 4929
2285.76 4820
2286.21 4728
2286.66 4861
2287.11 4958
2287.56 5091
2288.01 5088
2288.47 5148
2288.92 5209
2289.37 5366
2289.82 5499
2290.27 5498
2290.72 5639
2291.18 5615
2291.63 5534
2292.08 5518
2292.53 5292
2292.98 5097
2293.44 5050
2293.89 5072
2294.34 4952
2294.79 4773
2295.24 4626
2295.70 4603
2296.15 4495
2296.60 4655
2297.05 4482
2297.51 4417
2297.96 4497
2298.41 4441
2298.86 4449
2299.32 4445
2299.77 4484
2300.22 4694
2300.67 4717
2301.13 4489
2301.58 4594
2302.03 4674
2302.49 4719
2302.94 4650
2303.39 4587
2303.85 4709
2304.30 4648
2304.75 4559
2305.20 4573
2305.66 4492
2306.11 4475
2306.56 4661
2307.02 4701
2307.47 4570
2307.93 4601
2308.38 4635
2308.83 4577
2309.29 4703
2309.74 4568
2310.19 4563
2310.65 4617
2311.10 4567
2311.55 4602
2312.01 4593
2312.46 4456
2312.92 4509
2313.37 4433
2313.82 4382
2314.28 4407
2314.73 4315
2315.19 4387
2315.64 4477
2316.10 4358
2316.55 4299
2317.00 4368
2317.46 4438
2317.91 4606
2318.37 4616
2318.82 4604
2319.28 4642
2319.73 4861
2320.19 4934
2320.64 4912
2321.10 4982
2321.55 5071
2322.01 5203
2322.46 5250
2322.92 5359
2323.37 5367
2323.83 5464
2324.28 5480
2324.74 5432
2325.19 5374
2325.65 5387
2326.10 5240
2326.56 5065
2327.01 5035
2327.47 4929
2327.92 4923
2328.38 4905
2328.83 4990
2329.29 4974
2329.74 5016
2330.20 5021
2330.66 4873
2331.11 4942
2331.57 4743
2332.02 4914
2332.48 4844
2332.94 4666
2333.39 4606
2333.85 4466
2334.30 4492
2334.76 4553
2335.22 4613
2335.67 4684
2336.13 4735
2336.58 4803
2337.04 4891
2337.50 5057
2337.95 5350
2338.41 5481
2338.87 5804
2339.32 5823
2339.78 6022
2340.24 6179
2340.69 6247
2341.15 6359
2341.61 6248
2342.06 6218
2342.52 6054
2342.98 5924
2343.43 5786
2343.89 5869
2344.35 5731
2344.81 5540
2345.26 5756
2345.72 5661
2346.18 5407
2346.63 5372
2347.09 5284
2347.55 5250
2348.01 5146
2348.46 5122
2348.92 5043
2349.38 4933
2349.84 5079
2350.29 5012
2350.75 5064
2351.21 5039
2351.67 4965
2352.13 4856
2352.58 4791
2353.04 4667
2353.50 4677
2353.96 4614
2354.41 4543
2354.87 4511
2355.33 4549
2355.79 4556
2356.25 4554
2356.71 4540
2357.16 4637
2357.62 4632
2358.08 4619
2358.54 4766
2359.00 4765
2359.46 4862
2359.91 4835
2360.37 4769
2360.83 4632
2361.29 4572
2361.75 4695
2362.21 4650
2362.67 4653
2363.13 4661
2363.58 4621
2364.04 4514
2364.50 4587
2364.96 4760
2365.42 4874
2365.88 4807
2366.34 4875
2366.80 5050
2367.26 5117
2367.72 5222
2368.18 5217
2368.64 5367
2369.10 5354
2369.55 5435
2370.01 5459
2370.47 5341
2370.93 5286
2371.39 5053
2371.85 5019
2372.31 4937
2372.77 4889
2373.23 4937
2373.69 4760
2374.15 4876
2374.61 4899
2375.07 4925
2375.53 4837
2375.99 4713
2376.45 4714
2376.91 4770
2377.37 4815
2377.83 4796
2378.29 4887
2378.75 4699
2379.21 4791
2379.68 4747
2380.14 4835
2380.60 4745
2381.06 4677
2381.52 4690
2381.98 4739
2382.44 4567
2382.90 4567
2383.36 4563
2383.82 4581
2384.28 4452
2384.74 4408
2385.20 4579
2385.67 4494
2386.13 4418
2386.59 4474
2387.05 4478
2387.51 4391
2387.97 4436
2388.43 4520
2388.89 4511
2389.36 4517
2389.82 4541
2390.28 4544
2390.74 4486
2391.20 4380
2391.66 4401
2392.13 4447
2392.59 4577
2393.05 4500
2393.51 4403
2393.97 4422
2394.43 4325
2394.90 4431
2395.36 4482
2395.82 4359
2396.28 4331
2396.74 4352
2397.21 4397
2397.67 4444
2398.13 4481
2398.59 4370
2399.06 4318
2399.52 4471
2399.98 4378
2400.44 4268
2400.91 4193
2401.37 4229
2401.83 4153
2402.29 4128
2402.76 4159
2403.22 4115
2403.68 4098
2404.14 4141
2404.61 4256
2405.07 4245
2405.53 4241
2406.00 4279
2406.46 4359
2406.92 4525
2407.39 4435
2407.85 4483
2408.31 4438
2408.78 4441
2409.24 4444
2409.70 4353
2410.17 4301
2410.63 4375
2411.09 4345
2411.56 4361
2412.02 4427
2412.48 4334
2412.95 4429
2413.41 4441
2413.87 4414
2414.34 4514
2414.80 4631
2415.27 4644
2415.73 4711
2416.19 4788
2416.66 4851
2417.12 4817
2417.59 4763
2418.05 4801
2418.51 4736
2418.98 4769
2419.44 4966
2419.91 5020
2420.37 5057
2420.84 5244
2421.30 5385
2421.77 5558
2422.23 5654
2422.69 5638
2423.16 5576
2423.62 5575
2424.09 5506
2424.55 5344
2425.02 5157
2425.48 5043
2425.95 5084
2426.41 4922
2426.88 4897
2427.34 4805
2427.81 4704
2428.27 4606
2428.74 4449
2429.20 4513
2429.67 4511
2430.13 4509
2430.60 4410
2431.07 4350
2431.53 4426
2432.00 4418
2432.46 4307
2432.93 4282
2433.39 4349
2433.86 4235
2434.32 4415
2434.79 4408
2435.26 4381
2435.72 4469
2436.19 4497
2436.65 4551
2437.12 4551
2437.59 4700
2438.05 4707
2438.52 4864
2438.98 4893
2439.45 5082
2439.92 5222
2440.38 5255
2440.85 5237
2441.32 5191
2441.78 5154
2442.25 5038
2442.72 4927
2443.18 4829
2443.65 4765
2444.12 4718
2444.58 4673
2445.05 4573
2445.52 4535
2445.98 4361
2446.45 4322
2446.92 4399
2447.38 4242
2447.85 4368
2448.32 4246
2448.78 4208
2449.25 4229
2449.72 4293
2450.19 4320
2450.65 4198
2451.12 4366
2451.59 4340
2452.06 4260
2452.52 4239
2452.99 4208
2453.46 4289
2453.93 4210
2454.39 4127
2454.86 4172
2455.33 4213
2455.80 4129
2456.26 4069
2456.73 4151
2457.20 4134
2457.67 4125
2458.14 4143
2458.60 4285
2459.07 4322
2459.54 4401
2460.01 4448
2460.48 4535
2460.95 4470
2461.41 4497
2461.88 4543
2462.35 4527
2462.82 4546
2463.29 4464
2463.76 4544
2464.22 4523
2464.69 4491
2465.16 4447
2465.63 4496
2466.10 4520
2466.57 4334
2467.04 4400
2467.51 4479
2467.97 4456
2468.44 4432
2468.91 4367
2469.38 4253
2469.85 4145
2470.32 4056
2470.79 3983
2471.26 4071
2471.73 4061
2472.20 3929
2472.67 3976
2473.14 4037
2473.61 3928
2474.07 3905
2474.54 3930
2475.01 3874
2475.48 3922
2475.95 4063
2476.42 3944
2476.89 4040
2477.36 4182
2477.83 4272
2478.30 4204
2478.77 4239
2479.24 4292
2479.71 4295
2480.18 4328
2480.65 4308
2481.12 4237
2481.59 4383
2482.06 4304
2482.53 4188
2483.00 4105
2483.47 4172
2483.95 4214
2484.42 4291
2484.89 4295
2485.36 4296
2485.83 4232
2486.30 4292
2486.77 4362
2487.24 4244
2487.71 4388
2488.18 4549
2488.65 4453
2489.12 4413
2489.59 4467
2490.07 4427
2490.54 4283
2491.01 4257
2491.48 4248
2491.95 4268
2492.42 4179
2492.89 4136
2493.36 4071
2493.84 3995
2494.31 3974
2494.78 4050
2495.25 4180
2495.72 4162
2496.19 4041
2496.66 4079
2497.14 4178
2497.61 4157
2498.08 4137
2498.55 4114
2499.02 4071
2499.50 4034
2499.97 4034
2500.44 4012
2500.91 4015
2501.38 3969
2501.86 3993
2502.33 3943
2502.80 4054
2503.27 3985
2503.74 3911
2504.22 3905
2504.69 3907
2505.16 3982
2505.63 3966
2506.11 4008
2506.58 4092
2507.05 4092
2507.52 4046
2508.00 4187
2508.47 4168
2508.94 4250
2509.42 4210
2509.89 4186
2510.36 4199
2510.83 4154
2511.31 4209
2511.78 4228
2512.25 4208
2512.73 4278
2513.20 4122
2513.67 4061
2514.15 4024
2514.62 4042
2515.09 4046
2515.57 3943
2516.04 3944
2516.51 3906
2516.99 3936
2517.46 3926
2517.94 4017
2518.41 4101
2518.88 3956
2519.36 3979
2519.83 4050
2520.30 4158
2520.78 4040
2521.25 4120
2521.73 4136
2522.20 4071
2522.67 4108
2523.15 4126
2523.62 4148
2524.10 4129
2524.57 4283
2525.05 4322
2525.52 4336
2525.99 4393
2526.47 4335
2526.94 4409
2527.42 4400
2527.89 4383
2528.37 4258
2528.84 4130
2529.32 4202
2529.79 4083
2530.27 4088
2530.74 4106
2531.22 4172
2531.69 4042
2532.17 3978
2532.64 3954
2533.12 4019
2533.59 4014
2534.07 3954
2534.54 3973
2535.02 4049
2535.49 4095
2535.97 4065
2536.44 4066
2536.92 4143
2537.39 4182
2537.87 4269
2538.34 4260
2538.82 4243
2539.30 4422
2539.77 4531
2540.25 4492
2540.72 4514
2541.20 4490
2541.68 4615
2542.15 4664
2542.63 4604
2543.10 4522
2543.58 4416
2544.06 4377
2544.53 4256
2545.01 4222
2545.48 4326
2545.96 4277
2546.44 4307
2546.91 4352
2547.39 4416
2547.87 4420
2548.34 4478
2548.82 4505
2549.30 4496
2549.77 4599
2550.25 4517
2550.73 4498
2551.20 4488
2551.68 4470
2552.16 4664
2552.63 4820
2553.11 4768
2553.59 4846
2554.06 5089
2554.54 5323
2555.02 5430
2555.50 5548
2555.97 5486
2556.45 5425
2556.93 5307
2557.40 5243
2557.88 5291
2558.36 5099
2558.84 4854
2559.31 4773
2559.79 4520
2560.27 4385
2560.75 4287
2561.23 4191
2561.70 4168
2562.18 4081
2562.66 4115
2563.14 4059
2563.61 4153
2564.09 4083
2564.57 4104
2565.05 4058
2565.53 4100
2566.00 3981
2566.48 3929
2566.96 4060
2567.44 4024
2567.92 4000
2568.40 3871
2568.87 3870
2569.35 3846
2569.83 3856
2570.31 3768
2570.79 3777
2571.27 3783
2571.75 3840
2572.22 3890
2572.70 3816
2573.18 3894
2573.66 3875
2574.14 3828
2574.62 3817
2575.10 3785
2575.58 3923
2576.06 3950
2576.54 3938
2577.01 3985
2577.49 3967
2577.97 3953
2578.45 3912
2578.93 3959
2579.41 4068
2579.89 4023
2580.37 3915
2580.85 3971
2581.33 4033
2581.81 4087
2582.29 4094
2582.77 3996
2583.25 4004
2583.73 3954
2584.21 3861
2584.69 4069
2585.17 3928
2585.65 3907
2586.13 3921
2586.61 3994
2587.09 3978
2587.57 3989
2588.05 3944
2588.53 3915
2589.01 3866
2589.49 3949
2589.97 4044
2590.45 4025
2590.93 4047
2591.41 4136
2591.89 4093
2592.37 4230
2592.85 4191
2593.33 4219
2593.81 4415
2594.30 4381
2594.78 4418
2595.26 4552
2595.74 4594
2596.22 4546
2596.70 4575
2597.18 4515
2597.66 4397
2598.14 4321
2598.62 4305
2599.11 4206
2599.59 4212
2600.07 4140
2600.55 4011
2601.03 3988
2601.51 3942
2601.99 3828
2602.48 3822
2602.96 3932
2603.44 3819
2603.92 3840
2604.40 3820
2604.88 3819
2605.37 3850
2605.85 3752
2606.33 3773
2606.81 3872
2607.29 3792
2607.78 3802
2608.26 3781
2608.74 3857
2609.22 3965
2609.70 3957
2610.19 3841
2610.67 3881
2611.15 4068
2611.63 4216
2612.12 4191
2612.60 4169
2613.08 4278
2613.56 4265
2614.05 4210
2614.53 4124
2615.01 4314
2615.49 4237
2615.98 4155
2616.46 4204
2616.94 4098
2617.43 3984
2617.91 3918
2618.39 3907
2618.87 3871
2619.36 3991
2619.84 3993
2620.32 3925
2620.81 3840
2621.29 3802
2621.77 3751
2622.26 3845
2622.74 3851
2623.22 3705
2623.71 3773
2624.19 3793
2624.67 3872
2625.16 3884
2625.64 3864
2626.13 3852
2626.61 3860
2627.09 3806
2627.58 3948
2628.06 3944
2628.55 3849
2629.03 3856
2629.51 3951
2630.00 4062
2630.48 4018
2630.97 4045
2631.45 3987
2631.93 4128
2632.42 4155
2632.90 4213
2633.39 4241
2633.87 4183
2634.36 4064
2634.84 4244
2635.33 4074
2635.81 4073
2636.29 4098
2636.78 4074
2637.26 4002
2637.75 3944
2638.23 3995
2638.72 4021
2639.20 3976
2639.69 3819
2640.17 3813
2640.66 3889
2641.14 3908
2641.63 3798
2642.11 3776
2642.60 3694
2643.08 3706
2643.57 3797
2644.05 3843
2644.54 3794
2645.03 3715
2645.51 3741
2646.00 3756
2646.48 3813
2646.97 3812
2647.45 3922
2647.94 3906
2648.43 3868
2648.91 3941
2649.40 4094
2649.88 4022
2650.37 3911
2650.85 3900
2651.34 3919
2651.83 3925
2652.31 4040
2652.80 3858
2653.29 3893
2653.77 3832
2654.26 3943
2654.74 3971
2655.23 3919
2655.72 3948
2656.20 3908
2656.69 3904
2657.18 3887
2657.66 3859
2658.15 3911
2658.64 3956
2659.12 3928
2659.61 3953
2660.10 3867
2660.58 3918
2661.07 4065
2661.56 4077
2662.05 4111
2662.53 4170
2663.02 4217
2663.51 4330
2663.99 4472
2664.48 4694
2664.97 4913
2665.46 5117
2665.94 5337
2666.43 5332
2666.92 5375
2667.41 5385
2667.89 5438
2668.38 5277
2668.87 5153
2669.36 5025
2669.84 5098
2670.33 5342
2670.82 5548
2671.31 5759
2671.80 6020
2672.28 6299
2672.77 6602
2673.26 6868
2673.75 6959
2674.24 6873
2674.72 6872
2675.21 6714
2675.70 6281
2676.19 5923
2676.68 5482
2677.17 5094
2677.65 5015
2678.14 4796
2678.63 4687
2679.12 4659
2679.61 4693
2680.10 4693
2680.59 4745
2681.07 4788
2681.56 4950
2682.05 4923
2682.54 5152
2683.03 5012
2683.52 4980
2684.01 5053
2684.50 5022
2684.99 4972
2685.47 4911
2685.96 4988
2686.45 4841
2686.94 4787
2687.43 4763
2687.92 4699
2688.41 4490
2688.90 4540
2689.39 4527
2689.88 4387
2690.37 4378
2690.86 4351
2691.35 4404
2691.84 4404
2692.33 4523
2692.82 4560
2693.31 4488
2693.80 4505
2694.29 4356
2694.78 4498
2695.27 4476
2695.76 4445
2696.25 4523
2696.74 4612
2697.23 4500
2697.72 4416
2698.21 4422
2698.70 4401
2699.19 4277
2699.68 4348
2700.17 4304
2700.66 4239
2701.15 4282
2701.64 4328
2702.13 4261
2702.62 4415
2703.11 4288
2703.61 4227
2704.10 4355
2704.59 4390
2705.08 4291
2705.57 4356
2706.06 4251
2706.55 4270
2707.04 4172
2707.53 4046
2708.02 4072
2708.52 4102
2709.01 4011
2709.50 3960
2709.99 4014
2710.48 4030
2710.97 4020
2711.46 3936
2711.96 4050
2712.45 3979
2712.94 3962
2713.43 3928
2713.92 3875
2714.41 3887
2714.91 3792
2715.40 3762
2715.89 3883
2716.38 3825
2716.87 3786
2717.37 3681
2717.86 3605
2718.35 3803
2718.84 3831
2719.33 3840
2719.83 3909
2720.32 3960
2720.81 4006
2721.30 3876
2721.80 4044
2722.29 4181
2722.78 4192
2723.27 4207
2723.77 4118
2724.26 4160
2724.75 4150
2725.24 4123
2725.74 4110
2726.23 3991
2726.72 3899
2727.22 3849
2727.71 3969
2728.20 3853
2728.70 3812
2729.19 3866
2729.68 3838
2730.18 3869
2730.67 3922
2731.16 3877
2731.65 3886
2732.15 3856
2732.64 3889
2733.14 3911
2733.63 3956
2734.12 4018
2734.62 4030
2735.11 4032
2735.60 4035
2736.10 4015
2736.59 4071
2737.08 4091
2737.58 4067
2738.07 4091
2738.57 4251
2739.06 4282
2739.55 4230
2740.05 4262
2740.54 4184
2741.04 4241
2741.53 4205
2742.03 4218
2742.52 4083
2743.01 3940
2743.51 3909
2744.00 3934
2744.50 3901
2744.99 3938
2745.49 3907
2745.98 3796
2746.48 3749
2746.97 3833
2747.47 3806
2747.96 3823
2748.46 3693
2748.95 3803
2749.45 3787
2749.94 3674
2750.44 3636
2750.93 3781
2751.43 3917
2751.92 3887
2752.42 3937
2752.91 3867
2753.41 3866
2753.90 3882
2754.40 3962
2754.89 3924
2755.39 4077
2755.88 4041
2756.38 3959
2756.87 4047
2757.37 4094
2757.87 3958
2758.36 3940
2758.86 3994
2759.35 4003
2759.85 3902
2760.35 3821
2760.84 3774
2761.34 3875
2761.83 3908
2762.33 3732
2762.83 3760
2763.32 3756
2763.82 3741
2764.31 3774
2764.81 3817
2765.31 3726
2765.80 3766
2766.30 3834
2766.80 3899
2767.29 3931
2767.79 3895
2768.29 3876
2768.78 3838
2769.28 3896
2769.78 3798
2770.27 3800
2770.77 3850
2771.27 3872
2771.76 3822
2772.26 3738
2772.76 3933
2773.26 3924
2773.75 3967
2774.25 3997
2774.75 4023
2775.24 4090
2775.74 4186
2776.24 4158
2776.74 4249
2777.23 4356
2777.73 4327
2778.23 4264
2778.73 4422
2779.22 4429
2779.72 4495
2780.22 4451
2780.72 4372
2781.21 4392
2781.71 4522
2782.21 4459
2782.71 4382
2783.21 4307
2783.70 4249
2784.20 4253
2784.70 4279
2785.20 4093
2785.70 4042
2786.20 4004
2786.69 4027
2787.19 4069
2787.69 4007
2788.19 3838
2788.69 3839
2789.19 3871
2789.68 3909
2790.18 3896
2790.68 3990
2791.18 4057
2791.68 4142
2792.18 4263
2792.68 4420
2793.18 4619
2793.67 4845
2794.17 5367
2794.67 5972
2795.17 6694
2795.67 7264
2796.17 7860
2796.67 8375
2797.17 8655
2797.67 8986
2798.17 9308
2798.67 9070
2799.17 8755
2799.66 8133
2800.16 7506
2800.66 6963
2801.16 6396
2801.66 5821
2802.16 5368
2802.66 5019
2803.16 4773
2803.66 4561
2804.16 4437
2804.66 4364
2805.16 4327
2805.66 4383
2806.16 4360
2806.66 4388
2807.16 4516
2807.66 4534
2808.16 4601
2808.66 4665
2809.16 4724
2809.66 4716
2810.16 4596
2810.66 4625
2811.16 4469
2811.66 4393
2812.17 4254
2812.67 4230
2813.17 4167
2813.67 4091
2814.17 4174
2814.67 4120
2815.17 4158
2815.67 4233
2816.17 4053
2816.67 4083
2817.17 4176
2817.67 4274
2818.18 4330
2818.68 4095
2819.18 4249
2819.68 4258
2820.18 4282
2820.68 4303
2821.18 4196
2821.68 4342
2822.19 4270
2822.69 4177
2823.19 4285
2823.69 4395
2824.19 4363
2824.69 4405
2825.20 4415
2825.70 4434
2826.20 4457
2826.70 4501
2827.20 4387
2827.70 4219
2828.21 4291
2828.71 4315
2829.21 4124
2829.71 4135
2830.22 4073
2830.72 4019
2831.22 3978
2831.72 4012
2832.22 4168
2832.73 4314
2833.23 4325
2833.73 4370
2834.23 4518
2834.74 4685
2835.24 4832
2835.74 4722
2836.24 4858
2836.75 4829
2837.25 4718
2837.75 4610
2838.26 4357
2838.76 4425
2839.26 4377
2839.76 4301
2840.27 4196
2840.77 4060
2841.27 3939
2841.78 3786
2842.28 3830
2842.78 3887
2843.29 3903
2843.79 3815
2844.29 3837
2844.80 3797
2845.30 3925
2845.80 3991
2846.31 3971
2846.81 3999
2847.32 3986
2847.82 3978
2848.32 4014
2848.83 3963
2849.33 4020
2849.83 4153
2850.34 4138
2850.84 3925
2851.35 3949
2851.85 3890
2852.35 3902
2852.86 3794
2853.36 3690
2853.87 3724
2854.37 3786
2854.88 3863
2855.38 3813
2855.88 3845
2856.39 3865
2856.89 3830
2857.40 3904
2857.90 3899
2858.41 3784
2858.91 3942
2859.42 3919
2859.92 3795
2860.43 3841
2860.93 3858
2861.44 3847
2861.94 3802
2862.45 3755
2862.95 3864
2863.46 3909
2863.96 3887
2864.47 3951
2864.97 3910
2865.48 3887
2865.98 3834
2866.49 3834
2866.99 3881
2867.50 3867
2868.00 3903
2868.51 4021
2869.02 3959
2869.52 3972
2870.03 4094
2870.53 4111
2871.04 4221
2871.54 4221
2872.05 4236
2872.56 4409
2873.06 4385
2873.57 4484
2874.07 4662
2874.58 4668
2875.09 4624
2875.59 4658
2876.10 4652
2876.61 4629
2877.11 4744
2877.62 4565
2878.12 4581
2878.63 4677
2879.14 4761
2879.64 5141
2880.15 5162
2880.66 5423
2881.16 5768
2881.67 5973
2882.18 6000
2882.68 5981
2883.19 5946
2883.70 5960
2884.20 5871
2884.71 5769
2885.22 5578
2885.73 5416
2886.23 5265
2886.74 5043
2887.25 4932
2887.75 4815
2888.26 4674
2888.77 4622
2889.28 4631
2889.78 4569
2890.29 4433
2890.80 4339
2891.31 4225
2891.81 4276
2892.32 4190
2892.83 4158
2893.34 4151
2893.84 4313
2894.35 4368
2894.86 4277
2895.37 4481
2895.88 4493
2896.38 4517
2896.89 4548
2897.40 4711
2897.91 4649
2898.42 4526
2898.92 4505
2899.43 4271
2899.94 4386
2900.45 4329
2900.96 4254
2901.47 4238
2901.98 4317
2902.48 4333
2902.99 4415
2903.50 4541
2904.01 4451
2904.52 4493
2905.03 4439
2905.54 4365
2906.04 4349
2906.55 4336
2907.06 4470
2907.57 4456
2908.08 4262
2908.59 4370
2909.10 4404
2909.61 4365
2910.12 4327
2910.63 4335
2911.14 4309
2911.64 4366
2912.15 4274
2912.66 4186
2913.17 4290
2913.68 4280
2914.19 4302
2914.70 4361
2915.21 4319
2915.72 4263
2916.23 4341
2916.74 4375
2917.25 4413
2917.76 4418
2918.27 4423
2918.78 4560
2919.29 4645
2919.80 4724
2920.31 4922
2920.82 4985
2921.33 5279
2921.84 5520
2922.35 6096
2922.86 6777
2923.37 7407
2923.88 7975
2924.39 8929
2924.90 9496
2925.41 10131
2925.92 10344
2926.44 10355
2926.95 10178
2927.46 9849
2927.97 9040
2928.48 8417
2928.99 7500
2929.50 6894
2930.01 6227
2930.52 5770
2931.03 5291
2931.54 4906
2932.05 4632
2932.57 4347
2933.08 4221
2933.59 4111
2934.10 4077
2934.61 4190
2935.12 4266
2935.63 4162
2936.15 4139
2936.66 4156
2937.17 3971
2937.68 4077
2938.19 4078
2938.70 4103
2939.22 4125
2939.73 4055
2940.24 4066
2940.75 4096
2941.26 4072
2941.77 4010
2942.29 4085
2942.80 4088
2943.31 4166
2943.82 4098
2944.34 4267
2944.85 4294
2945.36 4351
2945.87 4386
2946.38 4454
2946.90 4463
2947.41 4468
2947.92 4496
2948.43 4435
2948.95 4524
2949.46 4512
2949.97 4410
2950.48 4360
2951.00 4375
2951.51 4487
2952.02 4556
2952.54 4501
2953.05 4516
2953.56 4445
2954.08 4465
2954.59 4549
2955.10 4576
2955.61 4519
2956.13 4417
2956.64 4187
2957.15 4283
2957.67 4354
2958.18 4308
2958.69 4259
2959.21 4288
2959.72 4274
2960.23 4352
2960.75 4544
2961.26 4675
2961.78 4795
2962.29 4880
2962.80 5041
2963.32 5281
2963.83 5262
2964.35 5131
2964.86 5142
2965.37 5170
2965.89 5071
2966.40 4975
2966.92 4760
2967.43 4663
2967.94 4585
2968.46 4400
2968.97 4350
2969.49 4144
2970.00 4023
2970.52 3959
2971.03 3951
2971.54 3938
2972.06 3833
2972.57 3803
2973.09 3873
2973.60 3803
2974.12 3795
2974.63 3795
2975.15 3858
2975.66 3953
2976.18 3816
2976.69 3803
2977.21 3866
2977.72 3836
2978.24 3822
2978.75 3783
2979.27 3800
2979.78 3880
2980.30 3996
2980.81 4004
2981.33 4185
2981.84 4128
2982.36 4116
2982.88 4282
2983.39 4351
2983.91 4389
2984.42 4458
2984.94 4292
2985.45 4296
2985.97 4352
2986.49 4240
2987.00 4210
2987.52 4280
2988.03 4351
2988.55 4298
2989.07 4206
2989.58 4221
2990.10 4283
2990.61 4120
2991.13 4172
2991.65 4170
2992.16 4237
2992.68 4237
2993.20 4373
2993.71 4355
2994.23 4447
2994.75 4526
2995.26 4614
2995.78 4710
2996.30 4913
2996.81 4970
2997.33 4944
2997.85 4934
2998.36 4962
2998.88 5101
2999.40 5201
2999.91 5072
3000.43 5241
3000.95 5264
3001.46 5240
3001.98 5228
3002.50 5404
3003.02 5699
3003.53 5840
3004.05 5937
3004.57 5901
3005.09 5796
3005.60 5717
3006.12 5566
3006.64 5343
3007.16 5102
3007.67 4959
3008.19 4678
3008.71 4460
3009.23 4294
3009.74 4225
3010.26 4193
3010.78 4002
3011.30 3977
3011.82 4067
3012.33 3928
3012.85 3960
3013.37 4106
3013.89 4140
3014.41 3925
3014.93 3987
3015.44 3999
3015.96 4021
3016.48 4028
3017.00 4082
3017.52 4110
3018.04 4136
3018.55 4103
3019.07 4080
3019.59 4151
3020.11 4146
3020.63 4205
3021.15 4262
3021.67 4296
3022.19 4474
3022.71 4489
3023.22 4506
3023.74 4487
3024.26 4490
3024.78 4522
3025.30 4720
3025.82 4591
3026.34 4397
3026.86 4388
3027.38 4334
3027.90 4210
3028.42 4338
3028.94 4190
3029.46 4069
3029.98 4027
3030.49 3992
3031.01 4036
3031.53 4002
3032.05 4039
3032.57 4113
3033.09 4144
3033.61 4088
3034.13 4082
3034.65 4062
3035.17 4200
3035.69 4284
3036.21 4194
3036.73 4245
3037.25 4139
3037.77 4106
3038.29 4083
3038.81 4133
3039.34 4155
3039.86 4007
3040.38 4041
3040.90 4162
3041.42 4078
3041.94 4046
3042.46 3892
3042.98 3859
3043.50 3825
3044.02 3870
3044.54 3852
3045.06 3810
3045.58 3798
3046.10 3834
3046.63 3718
3047.15 3808
3047.67 3739
3048.19 3668
3048.71 3628
3049.23 3630
3049.75 3596
3050.27 3665
3050.79 3723
3051.32 3743
3051.84 3658
3052.36 3618
3052.88 3613
3053.40 3580
3053.92 3637
3054.45 3660
3054.97 3742
3055.49 3672
3056.01 3690
3056.53 3636
3057.05 3628
3057.58 3565
3058.10 3716
3058.62 3735
3059.14 3711
3059.66 3726
3060.19 3791
3060.71 3849
3061.23 3864
3061.75 3884
3062.28 3802
3062.80 3803
3063.32 3877
3063.84 3944
3064.37 4028
3064.89 4025
3065.41 4182
3065.93 4292
3066.46 4205
3066.98 4237
3067.50 4333
3068.02 4307
3068.55 4458
3069.07 4376
3069.59 4353
3070.12 4299
3070.64 4277
3071.16 4294
3071.69 4366
3072.21 4219
3072.73 4145
3073.26 4073
3073.78 4112
3074.30 4125
3074.83 4089
3075.35 4116
3075.87 4075
3076.40 4180
3076.92 4142
3077.44 4123
3077.97 4017
3078.49 4181
3079.01 4243
3079.54 4222
3080.06 4273
3080.59 4373
3081.11 4303
3081.63 4491
3082.16 4322
3082.68 4402
3083.21 4378
3083.73 4235
3084.25 4241
3084.78 4178
3085.30 4177
3085.83 4297
3086.35 4331
3086.88 4194
3087.40 4082
3087.93 4096
3088.45 4083
3088.97 4154
3089.50 4165
3090.02 4073
3090.55 4092
3091.07 4144
3091.60 4030
3092.12 4147
3092.65 4304
3093.17 4275
3093.70 4347
3094.22 4352
3094.75 4353
3095.27 4324
3095.80 4298
3096.32 4418
3096.85 4465
3097.37 4661
3097.90 4767
3098.43 4741
3098.95 4871
3099.48 5177
3100.00 5434
3100.53 5781
3101.05 6189
3101.58 6878
3102.10 7597
3102.63 8238
3103.16 8972
3103.68 9249
3104.21 9326
3104.73 9502
3105.26 9323
3105.79 8503
3106.31 8098
3106.84 7300
3107.36 6814
3107.89 6543
3108.42 6421
3108.94 6508
3109.47 6985
3110.00 7496
3110.52 7839
3111.05 8008
3111.57 8349
3112.10 8471
3112.63 8565
3113.15 8055
3113.68 7627
3114.21 7169
3114.74 6859
3115.26 6259
3115.79 5897
3116.32 5507
3116.84 5270
3117.37 5080
3117.90 4986
3118.42 4882
3118.95 4812
3119.48 4739
3120.01 4652
3120.53 4677
3121.06 4781
3121.59 4826
3122.11 4883
3122.64 4836
3123.17 4826
3123.70 4637
3124.22 4637
3124.75 4606
3125.28 4479
3125.81 4479
3126.34 4385
3126.86 4398
3127.39 4376
3127.92 4360
3128.45 4400
3128.98 4286
3129.50 4482
3130.03 4508
3130.56 4473
3131.09 4530
3131.62 4560
3132.14 4841
3132.67 4852
3133.20 4873
3133.73 4887
3134.26 4906
3134.79 5056
3135.31 4945
3135.84 5106
3136.37 5191
3136.90 5150
3137.43 5041
3137.96 4958
3138.49 5075
3139.02 5111
3139.54 4948
3140.07 4850
3140.60 4947
3141.13 4775
3141.66 4704
3142.19 4628
3142.72 4462
3143.25 4465
3143.78 4543
3144.31 4688
3144.84 4709
3145.37 4646
3145.89 4707
3146.42 4847
3146.95 4918
3147.48 4938
3148.01 5031
3148.54 5038
3149.07 5135
3149.60 5095
3150.13 5103
3150.66 5031
3151.19 5240
3151.72 5115
3152.25 4874
3152.78 4854
3153.31 4750
3153.84 4597
3154.37 4668
3154.90 4587
3155.43 4500
3155.96 4498
3156.49 4389
3157.02 4454
3157.55 4598
3158.08 4453
3158.61 4289
3159.14 4322
3159.68 4334
3160.21 4262
3160.74 4141
3161.27 4153
3161.80 4157
3162.33 4138
3162.86 4036
3163.39 4000
3163.92 4093
3164.45 4040
3164.98 4018
3165.51 3996
3166.05 3908
3166.58 3945
3167.11 3925
3167.64 3943
3168.17 3954
3168.70 4018
3169.23 4038
3169.76 4036
3170.30 4079
3170.83 4114
3171.36 4211
3171.89 4193
3172.42 4254
3172.95 4459
3173.49 4437
3174.02 4335
3174.55 4486
3175.08 4599
3175.61 4519
3176.15 4508
3176.68 4420
3177.21 4344
3177.74 4371
3178.27 4167
3178.81 4167
3179.34 4159
3179.87 4111
3180.40 4037
3180.93 4043
3181.47 4145
3182.00 4123
3182.53 4093
3183.06 4043
3183.60 4138
3184.13 4053
3184.66 3987
3185.20 4030
3185.73 4073
3186.26 4107
3186.79 4021
3187.33 4125
3187.86 4148
3188.39 4093
3188.93 4105
3189.46 4094
3189.99 4152
3190.52 4257
3191.06 4195
3191.59 4259
3192.12 4374
3192.66 4510
3193.19 4708
3193.72 4843
3194.26 4881
3194.79 5217
3195.33 5271
3195.86 5361
3196.39 5382
3196.93 5513
3197.46 5481
3197.99 5447
3198.53 5385
3199.06 5254
3199.60 5219
3200.13 5079
3200.66 4922
3201.20 4717
3201.73 4623
3202.27 4572
3202.80 4536
3203.33 4477
3203.87 4315
3204.40 4144
3204.94 4060
3205.47 3949
3206.01 3909
3206.54 3871
3207.07 3902
3207.61 3943
3208.14 3909
3208.68 3992
3209.21 3869
3209.75 3963
3210.28 3966
3210.82 3926
3211.35 4022
3211.89 4175
3212.42 4034
3212.96 4114
3213.49 4155
3214.03 4095
3214.56 4144
3215.10 4157
3215.63 3985
3216.17 3954
3216.70 3871
3217.24 3763
3217.78 3810
3218.31 3948
3218.85 3880
3219.38 3869
3219.92 3840
3220.45 3915
3220.99 3901
3221.52 3831
3222.06 3757
3222.60 4044
3223.13 4080
3223.67 4146
3224.20 4189
3224.74 4072
3225.28 4143
3225.81 4039
3226.35 4026
3226.88 4059
3227.42 3913
3227.96 3994
3228.49 3908
3229.03 3736
3229.57 3754
3230.10 3814
3230.64 3788
3231.18 3677
3231.71 3767
3232.25 3704
3232.79 3702
3233.32 3722
3233.86 3703
3234.40 3860
3234.93 3880
3235.47 3872
3236.01 3919
3236.54 3969
3237.08 4037
3237.62 4056
3238.15 4023
3238.69 4044
3239.23 3906
3239.77 3855
3240.30 3930
3240.84 3871
3241.38 3801
3241.92 3771
3242.45 3845
3242.99 3641
3243.53 3731
3244.07 3708
3244.60 3623
3245.14 3627
3245.68 3631
3246.22 3573
3246.75 3703
3247.29 3664
3247.83 3731
3248.37 3770
3248.91 3785
3249.44 3808
3249.98 3882
3250.52 3813
3251.06 3852
3251.60 3911
3252.14 3887
3252.67 3833
3253.21 3745
3253.75 3897
3254.29 3894
3254.83 3964
3255.37 3944
3255.90 4022
3256.44 4075
3256.98 3970
3257.52 4099
3258.06 4114
3258.60 4223
3259.14 4408
3259.68 4525
3260.21 4629
3260.75 4828
3261.29 5037
3261.83 5216
3262.37 5481
3262.91 5664
3263.45 5470
3263.99 5382
3264.53 5270
3265.07 5145
3265.61 5053
3266.15 4975
3266.69 4703
3267.23 4799
3267.76 4592
3268.30 4414
3268.84 4346
3269.38 4427
3269.92 4289
3270.46 4144
3271.00 4163
3271.54 4126
3272.08 4065
3272.62 4100
3273.16 4190
3273.70 4238
3274.24 4184
3274.78 4128
3275.32 4278
3275.86 4158
3276.40 4250
3276.94 4344
3277.48 4312
3278.03 4222
3278.57 4258
3279.11 4425
3279.65 4443
3280.19 4476
3280.73 4575
3281.27 4785
3281.81 4879
3282.35 5363
3282.89 5658
3283.43 5943
3283.97 6090
3284.51 6337
3285.05 6546
3285.60 6608
3286.14 6560
3286.68 6301
3287.22 6101
3287.76 6021
3288.30 5658
3288.84 5404
3289.38 5194
3289.93 5045
3290.47 4935
3291.01 4751
3291.55 4807
3292.09 4751
3292.63 4757
3293.18 4865
3293.72 5002
3294.26 5316
3294.80 5258
3295.34 5470
3295.88 5637
3296.43 5560
3296.97 5513
3297.51 5498
3298.05 5216
3298.59 5184
3299.14 5038
3299.68 4756
3300.22 4659
3300.76 4556
3301.31 4442
3301.85 4339
3302.39 4275
3302.93 4223
3303.48 4219
3304.02 4181
3304.56 4188
3305.10 4175
3305.65 4163
3306.19 4129
3306.73 4231
3307.27 4272
3307.82 4419
3308.36 4345
3308.90 4401
3309.45 4315
3309.99 4420
3310.53 4343
3311.07 4364
3311.62 4345
3312.16 4461
3312.70 4484
3313.25 4554
3313.79 4686
3314.33 4953
3314.88 5156
3315.42 5498
3315.97 5553
3316.51 5679
3317.05 5688
3317.60 5676
3318.14 5797
3318.68 5698
3319.23 5439
3319.77 5278
3320.32 5122
3320.86 5058
3321.40 5040
3321.95 5062
3322.49 5131
3323.04 5162
3323.58 5136
3324.12 5150
3324.67 5204
3325.21 5107
3325.76 5072
3326.30 4998
3326.85 4766
3327.39 4621
3327.93 4507
3328.48 4340
3329.02 4300
3329.57 4150
3330.11 4072
3330.66 3980
3331.20 4112
3331.75 4097
3332.29 4117
3332.84 4111
3333.38 4228
3333.93 4262
3334.47 4430
3335.02 4591
3335.56 4728
3336.11 4723
3336.65 4774
3337.20 4780
3337.74 4804
3338.29 4837
3338.83 4789
3339.38 4662
3339.92 4576
3340.47 4577
3341.02 4605
3341.56 4483
3342.11 4351
3342.65 4204
3343.20 4237
3343.74 4130
3344.29 4136
3344.84 4017
3345.38 4094
3345.93 4024
3346.47 3901
3347.02 3927
3347.57 4062
3348.11 3985
3348.66 4109
3349.21 4144
3349.75 4177
3350.30 4063
3350.84 4174
3351.39 4334
3351.94 4380
3352.48 4690
3353.03 4858
3353.58 5008
3354.12 5201
3354.67 5276
3355.22 5538
3355.76 5734
3356.31 5694
3356.86 5653
3357.40 5595
3357.95 5537
3358.50 5447
3359.05 5341
3359.59 5122
3360.14 4950
3360.69 4831
3361.23 4658
3361.78 4462
3362.33 4352
3362.88 4211
3363.42 4100
3363.97 4069
3364.52 3994
3365.07 4052
3365.61 3977
3366.16 3853
3366.71 3887
3367.26 3821
3367.80 3841
3368.35 3758
3368.90 3800
3369.45 3737
3370.00 3657
3370.54 3638
3371.09 3650
3371.64 3730
3372.19 3746
3372.74 3684
3373.28 3710
3373.83 3816
3374.38 3690
3374.93 3691
3375.48 3780
3376.03 3760
3376.57 3690
3377.12 3688
3377.67 3627
3378.22 3682
3378.77 3734
3379.32 3753
3379.87 3702
3380.42 3772
3380.96 3743
3381.51 3703
3382.06 3656
3382.61 3679
3383.16 3706
3383.71 3656
3384.26 3685
3384.81 3625
3385.36 3680
3385.91 3720
3386.45 3773
3387.00 3763
3387.55 3763
3388.10 3712
3388.65 3748
3389.20 3757
3389.75 3735
3390.30 3702
3390.85 3721
3391.40 3778
3391.95 3908
3392.50 3916
3393.05 3911
3393.60 3905
3394.15 3998
3394.70 3892
3395.25 3885
3395.80 3784
3396.35 4028
3396.90 3890
3397.45 3695
3398.00 3791
3398.55 3725
3399.10 3696
3399.65 3669
3400.20 3654
3400.75 3672
3401.30 3617
3401.85 3588
3402.40 3563
3402.95 3600
3403.50 3584
3404.06 3584
3404.61 3586
3405.16 3463
3405.71 3471
3406.26 3598
3406.81 3570
3407.36 3479
3407.91 3560
3408.46 3602
3409.01 3430
3409.56 3464
3410.12 3468
3410.67 3558
3411.22 3587
3411.77 3630
3412.32 3496
3412.87 3511
3413.42 3528
3413.98 3517
3414.53 3486
3415.08 3491
3415.63 3543
3416.18 3585
3416.73 3542
3417.29 3481
3417.84 3506
3418.39 3537
3418.94 3483
3419.49 3435
3420.05 3460
3420.60 3395
3421.15 3548
3421.70 3650
3422.25 3690
3422.81 3643
3423.36 3696
3423.91 3731
3424.46 3948
3425.01 3875
3425.57 3932
3426.12 3989
3426.67 3922
3427.23 3850
3427.78 3918
3428.33 3743
3428.88 3637
3429.44 3678
3429.99 3719
3430.54 3650
3431.09 3817
3431.65 3806
3432.20 3820
3432.75 3762
3433.31 3843
3433.86 3911
3434.41 3841
3434.97 3804
3435.52 3763
3436.07 3653
3436.63 3709
3437.18 3759
3437.73 3741
3438.29 3620
3438.84 3717
3439.39 3637
3439.95 3511
3440.50 3625
3441.05 3670
3441.61 3726
3442.16 3663
3442.72 3695
3443.27 3720
3443.82 3710
3444.38 3687
3444.93 3635
3445.48 3556
3446.04 3500
3446.59 3444
3447.15 3546
3447.70 3481
3448.26 3387
3448.81 3469
3449.36 3571
3449.92 3488
3450.47 3426
3451.03 3534
3451.58 3527
3452.14 3536
3452.69 3487
3453.25 3405
3453.80 3497
3454.36 3436
3454.91 3519
3455.47 3516
3456.02 3516
3456.58 3459
3457.13 3494
3457.69 3496
3458.24 3515
3458.80 3585
3459.35 3562
3459.91 3512
3460.46 3390
3461.02 3368
3461.57 3500
3462.13 3417
3462.68 3440
3463.24 3441
3463.79 3464
3464.35 3452
3464.90 3445
3465.46 3509
3466.02 3449
3466.57 3465
3467.13 3507
3467.68 3492
3468.24 3572
3468.80 3578
3469.35 3571
3469.91 3674
3470.46 3660
3471.02 3592
3471.58 3686
3472.13 3779
3472.69 3869
3473.24 3857
3473.80 3775
3474.36 3755
3474.91 3808
3475.47 3793
3476.03 3743
3476.58 3802
3477.14 3903
3477.70 3910
3478.25 3999
3478.81 3937
3479.37 4016
3479.92 4021
3480.48 3904
3481.04 3901
3481.59 4004
3482.15 3972
3482.71 4045
3483.26 4015
3483.82 4088
3484.38 4128
3484.94 4078
3485.49 4032
3486.05 4186
3486.61 4288
3487.17 4316
3487.72 4475
3488.28 4583
3488.84 4565
3489.40 4785
3489.95 4943
3490.51 5291
3491.07 5685
3491.63 5960
3492.18 6223
3492.74 6490
3493.30 6790
3493.86 6920
3494.42 6927
3494.97 6741
3495.53 6454
3496.09 6277
3496.65 6114
3497.21 6312
3497.76 6388
3498.32 6787
3498.88 6991
3499.44 7466
3500.00 7724
3500.56 8074
3501.11 8390
3501.67 8428
3502.23 8615
3502.79 8447
3503.35 8739
3503.91 8828
3504.47 9105
3505.03 9390
3505.58 9591
3506.14 9604
3506.70 9570
3507.26 9563
3507.82 9106
3508.38 8671
3508.94 8102
3509.50 7505
3510.06 7020
3510.62 6594
3511.17 6212
3511.73 5911
3512.29 5583
3512.85 5324
3513.41 5137
3513.97 5016
3514.53 5022
3515.09 4919
3515.65 4892
3516.21 4902
3516.77 4909
3517.33 5029
3517.89 5109
3518.45 5155
3519.01 5190
3519.57 5306
3520.13 5350
3520.69 5476
3521.25 5566
3521.81 5670
3522.37 5681
3522.93 5787
3523.49 5989
3524.05 5967
3524.61 6060
3525.17 6042
3525.73 5848
3526.29 5676
3526.85 5532
3527.41 5476
3527.97 5395
3528.54 5086
3529.10 4963
3529.66 4892
3530.22 4747
3530.78 4656
3531.34 4615
3531.90 4514
3532.46 4474
3533.02 4446
3533.58 4526
3534.14 4537
3534.71 4595
3535.27 4646
3535.83 4657
3536.39 4749
3536.95 4936
3537.51 4976
3538.07 4985
3538.64 5225
3539.20 5315
3539.76 5393
3540.32 5695
3540.88 6017
3541.44 6451
3542.00 6957
3542.57 7548
3543.13 8144
3543.69 8662
3544.25 8747
3544.81 8579
3545.38 8364
3545.94 8181
3546.50 7592
3547.06 6856
3547.62 6509
3548.19 6148
3548.75 5700
3549.31 5395
3549.87 5412
3550.44 5446
3551.00 5442
3551.56 5485
3552.12 5532
3552.69 5366
3553.25 5215
3553.81 5235
3554.37 5219
3554.94 5121
3555.50 4956
3556.06 4786
3556.63 4687
3557.19 4658
3557.75 4559
3558.31 4516
3558.88 4577
3559.44 4450
3560.00 4476
3560.57 4499
3561.13 4500
3561.69 4626
3562.26 4715
3562.82 4779
3563.38 4837
3563.95 4757
3564.51 4659
3565.07 4650
3565.64 4545
3566.20 4566
3566.77 4421
3567.33 4342
3567.89 4204
3568.46 4075
3569.02 4138
3569.59 4071
3570.15 4022
3570.71 3914
3571.28 4060
3571.84 4055
3572.41 4035
3572.97 3947
3573.53 3986
3574.10 4018
3574.66 4204
3575.23 4198
3575.79 4159
3576.36 4185
3576.92 4257
3577.48 4185
3578.05 4152
3578.61 4229
3579.18 4309
3579.74 4193
3580.31 4283
3580.87 4225
3581.44 4201
3582.00 4148
3582.57 4170
3583.13 4219
3583.70 4154
3584.26 4194
3584.83 4077
3585.39 4066
3585.96 4080
3586.52 4008
3587.09 3911
3587.65 3943
3588.22 3993
3588.79 3933
3589.35 3899
3589.92 3910
3590.48 3902
3591.05 4003
3591.61 3968
3592.18 3970
3592.74 3979
3593.31 3989
3593.88 3933
3594.44 3943
3595.01 4027
3595.57 4014
3596.14 4127
3596.71 4214
3597.27 4169
3597.84 4136
3598.40 4142
3598.97 4250
3599.54 4453
3600.10 4534
3600.67 4464
3601.24 4519
3601.80 4494
3602.37 4522
3602.94 4633
3603.50 4550
3604.07 4549
3604.64 4466
3605.20 4282
3605.77 4243
3606.34 4201
3606.90 4267
3607.47 4184
3608.04 4116
3608.60 4077
3609.17 4048
3609.74 4137
3610.30 4125
3610.87 4195
3611.44 4252
3612.01 4385
3612.57 4647
3613.14 4970
3613.71 5509
3614.28 6287
3614.84 7588
3615.41 9142
3615.98 11208
3616.55 13579
3617.11 16356
3617.68 19208
3618.25 21235
3618.82 23375
3619.39 24010
3619.95 23690
3620.52 22886
3621.09 21283
3621.66 19470
3622.23 16989
3622.79 14737
3623.36 12509
3623.93 10679
3624.50 9225
3625.07 8072
3625.63 7075
3626.20 6386
3626.77 5795
3627.34 5354
3627.91 5120
3628.48 4881
3629.05 4760
3629.61 4572
3630.18 4598
3630.75 4506
3631.32 4399
3631.89 4200
3632.46 4027
3633.03 3944
3633.60 3873
3634.16 3883
3634.73 3866
3635.30 3929
3635.87 3926
3636.44 4044
3637.01 4090
3637.58 4209
3638.15 4526
3638.72 4684
3639.29 4761
3639.86 4857
3640.43 5121
3641.00 5225
3641.57 5367
3642.14 5564
3642.71 5743
3643.27 5972
3643.84 5947
3644.41 6042
3644.98 6258
3645.55 6465
3646.12 6699
3646.69 6780
3647.26 6875
3647.83 6951
3648.40 6839
3648.97 6814
3649.54 6673
3650.12 6657
3650.69 6492
3651.26 6274
3651.83 6235
3652.40 6239
3652.97 6294
3653.54 6400
3654.11 6680
3654.68 7039
3655.25 7260
3655.82 7707
3656.39 8026
3656.96 8327
3657.53 8399
3658.10 8468
3658.67 8338
3659.25 8199
3659.82 8083
3660.39 8040
3660.96 7770
3661.53 7352
3662.10 6907
3662.67 6566
3663.24 6232
3663.81 5949
3664.39 5718
3664.96 5422
3665.53 5364
3666.10 5234
3666.67 5228
3667.24 5161
3667.81 5201
3668.39 5160
3668.96 5158
3669.53 5071
3670.10 5030
3670.67 5046
3671.25 4971
3671.82 4799
3672.39 4721
3672.96 4803
3673.53 4713
3674.11 4695
3674.68 4703
3675.25 4684
3675.82 4670
3676.39 4735
3676.97 4742
3677.54 4682
3678.11 4776
3678.68 4846
3679.26 4781
3679.83 4861
3680.40 4881
3680.97 4784
3681.55 4669
3682.12 4656
3682.69 4615
3683.27 4549
3683.84 4447
3684.41 4353
3684.98 4427
3685.56 4391
3686.13 4406
3686.70 4384
3687.28 4363
3687.85 4377
3688.42 4418
3689.00 4538
3689.57 4556
3690.14 4624
3690.72 4783
3691.29 4966
3691.86 4990
3692.44 4918
3693.01 5095
3693.58 5132
3694.16 5203
3694.73 5194
3695.31 5182
3695.88 5101
3696.45 5094
3697.03 4965
3697.60 4879
3698.18 4847
3698.75 4928
3699.32 4818
3699.90 4718
3700.47 4647
3701.05 4462
3701.62 4313
3702.19 4249
3702.77 4117
3703.34 4015
3703.92 3998
3704.49 3929
3705.07 4041
3705.64 4127
3706.22 4067
3706.79 4118
3707.37 4165
3707.94 4196
3708.51 4213
3709.09 4261
3709.66 4284
3710.24 4325
3710.81 4286
3711.39 4372
3711.96 4369
3712.54 4350
3713.11 4309
3713.69 4419
3714.27 4363
3714.84 4258
3715.42 4355
3715.99 4317
3716.57 4334
3717.14 4378
3717.72 4258
3718.29 4279
3718.87 4318
3719.44 4203
3720.02 4137
3720.60 4060
3721.17 3988
3721.75 3932
3722.32 3982
3722.90 3858
3723.47 3931
3724.05 3929
3724.63 3948
3725.20 3874
3725.78 3908
3726.36 3909
3726.93 3744
3727.51 3787
3728.08 3893
3728.66 4109
3729.24 4246
3729.81 4591
3730.39 4931
3730.97 5451
3731.54 5816
3732.12 6491
3732.70 7392
3733.27 7942
3733.85 8165
3734.43 8404
3735.00 8377
3735.58 8184
3736.16 7931
3736.73 7588
3737.31 7034
3737.89 6440
3738.47 5867
3739.04 5451
3739.62 5164
3740.20 4851
3740.77 4701
3741.35 4380
3741.93 4162
3742.51 3989
3743.08 3950
3743.66 3836
3744.24 3717
3744.82 3719
3745.39 3805
3745.97 3802
3746.55 3673
3747.13 3686
3747.71 3743
3748.28 3611
3748.86 3637
3749.44 3644
3750.02 3668
3750.59 3644
3751.17 3606
3751.75 3681
3752.33 3687
3752.91 3776
3753.49 3815
3754.06 3862
3754.64 3949
3755.22 3899
3755.80 3872
3756.38 3922
3756.96 3849
3757.53 3875
3758.11 3932
3758.69 3960
3759.27 4106
3759.85 4115
3760.43 4107
3761.01 4200
3761.59 4187
3762.17 4238
3762.74 4275
3763.32 4259
3763.90 4308
3764.48 4306
3765.06 4389
3765.64 4258
3766.22 4154
3766.80 4070
3767.38 4142
3767.96 4123
3768.54 4104
3769.12 4214
3769.70 4329
3770.27 4332
3770.85 4444
3771.43 4575
3772.01 4686
3772.59 4664
3773.17 4670
3773.75 4583
3774.33 4525
3774.91 4438
3775.49 4218
3776.07 4166
3776.65 4124
3777.23 3983
3777.81 3893
3778.39 3858
3778.97 3815
3779.55 3816
3780.13 3713
3780.71 3727
3781.29 3782
3781.88 3680
3782.46 3731
3783.04 3668
3783.62 3665
3784.20 3624
3784.78 3625
3785.36 3595
3785.94 3645
3786.52 3717
3787.10 3745
3787.68 3878
3788.26 3830
3788.84 3946
3789.43 3886
3790.01 3899
3790.59 3890
3791.17 4015
3791.75 3986
3792.33 4045
3792.91 4097
3793.49 4111
3794.08 4145
3794.66 4110
3795.24 4231
3795.82 4255
3796.40 4146
3796.98 4179
3797.56 4131
3798.15 4311
3798.73 4280
3799.31 4273
3799.89 4322
3800.47 4402
3801.06 4608
3801.64 4738
3802.22 4745
3802.80 4873
3803.38 4864
3803.97 4972
3804.55 4875
3805.13 4820
3805.71 4943
3806.29 4994
3806.88 4931
3807.46 5014
3808.04 5206
3808.62 5223
3809.21 5354
3809.79 5500
3810.37 5633
3810.95 5650
3811.54 5601
3812.12 5601
3812.70 5483
3813.29 5380
3813.87 5331
3814.45 5200
3815.03 5325
3815.62 5443
3816.20 5616
3816.78 5601
3817.37 5470
3817.95 5468
3818.53 5339
3819.12 5158
3819.70 5007
3820.28 4745
3820.87 4720
3821.45 4572
3822.03 4555
3822.62 4572
3823.20 4505
3823.78 4498
3824.37 4454
3824.95 4380
3825.54 4376
3826.12 4290
3826.70 4300
3827.29 4286
3827.87 4179
3828.46 4337
3829.04 4345
3829.62 4273
3830.21 4390
3830.79 4351
3831.38 4331
3831.96 4431
3832.54 4433
3833.13 4381
3833.71 4447
3834.30 4540
3834.88 4489
3835.47 4383
3836.05 4459
3836.64 4383
3837.22 4337
3837.81 4311
3838.39 4204
3838.98 4318
3839.56 4328
3840.15 4235
3840.73 4210
3841.31 4253
3841.90 4252
3842.49 4249
3843.07 4237
3843.66 4277
3844.24 4274
3844.83 4292
3845.41 4441
3846.00 4499
3846.58 4401
3847.17 4344
3847.75 4503
3848.34 4542
3848.92 4531
3849.51 4458
3850.10 4349
3850.68 4316
3851.27 4360
3851.85 4402
3852.44 4539
3853.02 4428
3853.61 4412
3854.20 4329
3854.78 4413
3855.37 4456
3855.95 4730
3856.54 4996
3857.13 5302
3857.71 6021
3858.30 6803
3858.89 7843
3859.47 9453
3860.06 11521
3860.64 13648
3861.23 15646
3861.82 17521
3862.40 18799
3862.99 19520
3863.58 19479
3864.16 19086
3864.75 18187
3865.34 16906
3865.92 15304
3866.51 13964
3867.10 12594
3867.69 11484
3868.27 10652
3868.86 9540
3869.45 8420
3870.03 7605
3870.62 6969
3871.21 6503
3871.80 6259
3872.38 6203
3872.97 6003
3873.56 5916
3874.15 5883
3874.73 5771
3875.32 5680
3875.91 5648
3876.50 5547
3877.08 5322
3877.67 5231
3878.26 5244
3878.85 5379
3879.43 5367
3880.02 5198
3880.61 5235
3881.20 5121
3881.79 5148
3882.37 5090
3882.96 5025
3883.55 4921
3884.14 4848
3884.73 4876
3885.32 4951
3885.90 4968
3886.49 5015
3887.08 5063
3887.67 5157
3888.26 5269
3888.85 5501
3889.44 5669
3890.02 5719
3890.61 5767
3891.20 5742
3891.79 5679
3892.38 5718
3892.97 5584
3893.56 5587
3894.15 5454
3894.74 5354
3895.32 5234
3895.91 5242
3896.50 5400
3897.09 5420
3897.68 5592
3898.27 5914
3898.86 6078
3899.45 6352
3900.04 6705
3900.63 6748
3901.22 6665
3901.81 6564
3902.40 6642
3902.99 6365
3903.58 6016
3904.17 5757
3904.76 5487
3905.35 5251
3905.94 4921
3906.53 4778
3907.12 4606
3907.71 4583
3908.30 4343
3908.89 4356
3909.48 4303
3910.07 4159
3910.66 4118
3911.25 4032
3911.84 4029
3912.43 4002
3913.02 3879
3913.61 3766
3914.20 3788
3914.79 3839
3915.38 3738
3915.97 3777
3916.56 3849
3917.15 3804
3917.74 3723
3918.33 3906
3918.92 3800
3919.52 3833
3920.11 3809
3920.70 3920
3921.29 3944
3921.88 3950
3922.47 4087
3923.06 4039
3923.65 4059
3924.24 4057
3924.84 3950
3925.43 3946
3926.02 3903
3926.61 3854
3927.20 3867
3927.79 3895
3928.38 3882
3928.98 3886
3929.57 3910
3930.16 3898
3930.75 3842
3931.34 3932
3931.93 3859
3932.53 3895
3933.12 3819
3933.71 3844
3934.30 3871
3934.89 3763
3935.49 3804
3936.08 3906
3936.67 4005
3937.26 4126
3937.86 4241
3938.45 4410
3939.04 4357
3939.63 4410
3940.23 4385
3940.82 4347
3941.41 4276
3942.00 4372
3942.60 4247
3943.19 4190
3943.78 4134
3944.37 4073
3944.97 4034
3945.56 3924
3946.15 3905
3946.75 3812
3947.34 3689
3947.93 3644
3948.52 3656
3949.12 3636
3949.71 3599
3950.30 3479
3950.90 3584
3951.49 3541
3952.08 3496
3952.68 3395
3953.27 3337
3953.86 3245
3954.46 3209
3955.05 3290
3955.65 3411
3956.24 3358
3956.83 3393
3957.43 3362
3958.02 3417
3958.61 3375
3959.21 3523
3959.80 3583
3960.40 3493
3960.99 3473
3961.58 3461
3962.18 3370
3962.77 3444
3963.37 3449
3963.96 3408
3964.55 3339
3965.15 3397
3965.74 3369
3966.34 3426
3966.93 3466
3967.53 3494
3968.12 3406
3968.72 3540
3969.31 3575
3969.91 3642
3970.50 3544
3971.10 3454
3971.69 3475
3972.28 3426
3972.88 3408
3973.47 3540
3974.07 3564
3974.66 3649
3975.26 3674
3975.85 3692
3976.45 3811
3977.05 3757
3977.64 3785
3978.24 3771
3978.83 3793
3979.43 3768
3980.02 3869
3980.62 3721
3981.21 3631
3981.81 3655
3982.40 3580
3983.00 3632
3983.60 3538
3984.19 3607
3984.79 3543
3985.38 3369
3985.98 3522
3986.58 3501
3987.17 3402
3987.77 3403
3988.36 3481
3988.96 3365
3989.56 3293
3990.15 3328
3990.75 3374
3991.34 3364
3991.94 3341
3992.54 3273
3993.13 3423
3993.73 3437
3994.33 3491
3994.92 3474
3995.52 3482
3996.12 3518
3996.71 3469
3997.31 3629
3997.91 3692
3998.50 3664
3999.10 3688
3999.70 3708
4000.29 3727
4000.89 3757
4001.49 3906
4002.09 3959
4002.68 3887
4003.28 3776
4003.88 3745
4004.47 3695
4005.07 3651
4005.67 3724
4006.27 3813
4006.86 3824
4007.46 3703
4008.06 3735
4008.66 3730
4009.25 3751
4009.85 3749
4010.45 3742
4011.05 3844
4011.64 3739
4012.24 3807
4012.84 3965
4013.44 3886
4014.04 4021
4014.63 4143
4015.23 4348
4015.83 4646
4016.43 4641
4017.03 4881
4017.63 5020
4018.22 5145
4018.82 5104
4019.42 5021
4020.02 4865
4020.62 4582
4021.22 4510
4021.81 4361
4022.41 4081
4023.01 4064
4023.61 3863
4024.21 3793
4024.81 3754
4025.41 3762
4026.01 3758
4026.60 3731
4027.20 3801
4027.80 3952
4028.40 4131
4029.00 4277
4029.60 4441
4030.20 4530
4030.80 4516
4031.40 4328
4032.00 4325
4032.60 4288
4033.20 4168
4033.80 4129
4034.39 4068
4034.99 4051
4035.59 4046
4036.19 3897
4036.79 3762
4037.39 3693
4037.99 3670
4038.59 3721
4039.19 3623
4039.79 3556
4040.39 3471
4040.99 3433
4041.59 3338
4042.19 3397
4042.79 3347
4043.39 3390
4043.99 3343
4044.59 3316
4045.19 3295
4045.79 3380
4046.39 3370
4046.99 3339
4047.60 3474
4048.20 3555
4048.80 3591
4049.40 3547
4050.00 3594
4050.60 3594
4051.20 3574
4051.80 3675
4052.40 3665
4053.00 3701
4053.60 3686
4054.20 3694
4054.80 3649
4055.41 3687
4056.01 3540
4056.61 3543
4057.21 3529
4057.81 3396
4058.41 3396
4059.01 3406
4059.61 3345
4060.22 3292
4060.82 3245
4061.42 3266
4062.02 3180
4062.62 3200
4063.22 3057
4063.82 3148
4064.43 3112
4065.03 3138
4065.63 3206
4066.23 3234
4066.83 3228
4067.44 3186
4068.04 3200
4068.64 3245
4069.24 3104
4069.84 3232
4070.45 3190
4071.05 3119
4071.65 3170
4072.25 3205
4072.86 3061
4073.46 3021
4074.06 3065
4074.66 3141
4075.27 3109
4075.87 3128
4076.47 3174
4077.07 3194
4077.68 3115
4078.28 3061
4078.88 3196
4079.48 3124
4080.09 3126
4080.69 3043
4081.29 3000
4081.90 3111
4082.50 3135
4083.10 3060
4083.71 3116
4084.31 3142
4084.91 3047
4085.52 3149
4086.12 3055
4086.72 3076
4087.33 2998
4087.93 2976
4088.53 2958
4089.14 3027
4089.74 3028
4090.34 3044
4090.95 3020
4091.55 2993
4092.15 3048
4092.76 3074
4093.36 3146
4093.97 3220
4094.57 3083
4095.17 3082
4095.78 3184
4096.38 3173
4096.99 3142
4097.59 3100
4098.19 3108
4098.80 3054
4099.40 2892
4100.01 2958
4100.61 2974
4101.22 2910
4101.82 2837
4102.43 2813
4103.03 2892
4103.63 2833
4104.24 2872
4104.84 2838
4105.45 2822
4106.05 2744
4106.66 2847
4107.26 2862
4107.87 2832
4108.47 2897
4109.08 2989
4109.68 2956
4110.29 2914
4110.89 2895
4111.50 2908
4112.10 2917
4112.71 2849
4113.31 2817
4113.92 2862
4114.53 2851
4115.13 2857
4115.74 2774
4116.34 2768
4116.95 2727
4117.55 2731
4118.16 2788
4118.76 2802
4119.37 2753
4119.98 2800
4120.58 2724
4121.19 2722
4121.79 2750
4122.40 2774
4123.01 2800
4123.61 2861
4124.22 2779
4124.82 2817
4125.43 2931
4126.04 2813
4126.64 2842
4127.25 2849
4127.86 2870
4128.46 2923
4129.07 3024
4129.68 2963
4130.28 2912
4130.89 2976
4131.50 2960
4132.10 3019
4132.71 2969
4133.32 2860
4133.92 2884
4134.53 2994
4135.14 3030
4135.74 3013
4136.35 3033
4136.96 3108
4137.56 3114
4138.17 3167
4138.78 3212
4139.39 3310
4139.99 3309
4140.60 3361
4141.21 3424
4141.82 3401
4142.42 3370
4143.03 3305
4143.64 3321
4144.25 3270
4144.85 3235
4145.46 3116
4146.07 3121
4146.68 3050
4147.28 3052
4147.89 2968
4148.50 3041
4149.11 2909
4149.72 2785
4150.32 2813
4150.93 2860
4151.54 2833
4152.15 2830
4152.76 2777
4153.37 2803
4153.97 2738
4154.58 2729
4155.19 2722
4155.80 2780
4156.41 2779
4157.02 2719
4157.62 2822
4158.23 2853
4158.84 2804
4159.45 2749
4160.06 2753
4160.67 2798
4161.28 2819
4161.89 2842
4162.49 2798
4163.10 2885
4163.71 2924
4164.32 2946
4164.93 2921
4165.54 2989
4166.15 2947
4166.76 2972
4167.37 3002
4167.98 2939
4168.59 2922
4169.20 2879
4169.81 2874
4170.42 2842
4171.02 2795
4171.63 2766
4172.24 2789
4172.85 2738
4173.46 2718
4174.07 2816
4174.68 2831
4175.29 2867
4175.90 2960
4176.51 2957
4177.12 2896
4177.73 2980
4178.34 3049
4178.95 2974
4179.56 2972
4180.17 2904
4180.78 2903
4181.39 2924
4182.00 2878
4182.61 2807
4183.23 2865
4183.84 2851
4184.45 2794
4185.06 2792
4185.67 2765
4186.28 2813
4186.89 2804
4187.50 2827
4188.11 2805
4188.72 2786
4189.33 2755
4189.94 2749
4190.55 2842
4191.17 2775
4191.78 2877
4192.39 2973
4193.00 2961
4193.61 3044
4194.22 3007
4194.83 3001
4195.44 2960
4196.06 2988
4196.67 3007
4197.28 3009
4197.89 3005
4198.50 2886
4199.11 2864
4199.72 2889
4200.34 2847
4200.95 2847
4201.56 2849
4202.17 2846
4202.78 2894
4203.40 2883
4204.01 2869
4204.62 2919
4205.23 2920
4205.84 2981
4206.46 2977
4207.07 3126
4207.68 3040
4208.29 3053
4208.90 3003
4209.52 2975
4210.13 3097
4210.74 3110
4211.35 3055
4211.97 2995
4212.58 3000
4213.19 2995
4213.80 3065
4214.42 3119
4215.03 3188
4215.64 3140
4216.26 3242
4216.87 3360
4217.48 3447
4218.09 3514
4218.71 3725
4219.32 3899
4219.93 4156
4220.55 4466
4221.16 4836
4221.77 5349
4222.39 5735
4223.00 6151
4223.61 6505
4224.23 6621
4224.84 6822
4225.45 6943
4226.07 6599
4226.68 6428
4227.30 6207
4227.91 6035
4228.52 5991
4229.14 6004
4229.75 5691
4230.36 5542
4230.98 5410
4231.59 5237
4232.21 4901
4232.82 4611
4233.43 4391
4234.05 4207
4234.66 4066
4235.28 3899
4235.89 3838
4236.51 3779
4237.12 3753
4237.73 3891
4238.35 3865
4238.96 3798
4239.58 3955
4240.19 3946
4240.81 3883
4241.42 3820
4242.04 3740
4242.65 3715
4243.27 3743
4243.88 3695
4244.50 3633
4245.11 3542
4245.73 3530
4246.34 3551
4246.96 3520
4247.57 3619
4248.19 3466
4248.80 3476
4249.42 3468
4250.03 3453
4250.65 3394
4251.26 3477
4251.88 3440
4252.49 3440
4253.11 3442
4253.72 3373
4254.34 3293
4254.96 3263
4255.57 3317
4256.19 3402
4256.80 3378
4257.42 3220
4258.03 3265
4258.65 3400
4259.27 3418
4259.88 3518
4260.50 3536
4261.12 3601
4261.73 3563
4262.35 3584
4262.96 3672
4263.58 3739
4264.20 3656
4264.81 3577
4265.43 3566
4266.05 3516
4266.66 3563
4267.28 3541
4267.90 3504
4268.51 3489
4269.13 3571
4269.75 3485
4270.36 3384
4270.98 3430
4271.60 3503
4272.21 3389
4272.83 3452
4273.45 3568
4274.06 3592
4274.68 3811
4275.30 3953
4275.92 4005
4276.53 4092
4277.15 4339
4277.77 4371
4278.38 4375
4279.00 4416
4279.62 4266
4280.24 4128
4280.85 4021
4281.47 3851
4282.09 3713
4282.71 3646
4283.32 3439
4283.94 3370
4284.56 3333
4285.18 3175
4285.80 3241
4286.41 3161
4287.03 3154
4287.65 3183
4288.27 3210
4288.89 3076
4289.50 3096
4290.12 3131
4290.74 3051
4291.36 3010
4291.98 3039
4292.60 2955
4293.21 3110
4293.83 3101
4294.45 3002
4295.07 3082
4295.69 3119
4296.31 3078
4296.93 3091
4297.54 3067
4298.16 3120
4298.78 3144
4299.40 3239
4300.02 3186
4300.64 3245
4301.26 3161
4301.88 3184
4302.50 3216
4303.12 3231
4303.73 3175
4304.35 3237
4304.97 3236
4305.59 3128
4306.21 3122
4306.83 3201
4307.45 3183
4308.07 3185
4308.69 3176
4309.31 3128
4309.93 3150
4310.55 3146
4311.17 3128
4311.79 3137
4312.41 3022
4313.03 3020
4313.65 3082
4314.27 3061
4314.89 3058
4315.51 3132
4316.13 3031
4316.75 3025
4317.37 2990
4317.99 3081
4318.61 3056
4319.23 2944
4319.85 2975
4320.47 2958
4321.09 3023
4321.71 3017
4322.33 3037
4322.95 3001
4323.57 3021
4324.19 3101
4324.81 2995
4325.43 3022
4326.05 3236
4326.68 3221
4327.30 3192
4327.92 3184
4328.54 3223
4329.16 3192
4329.78 3068
4330.40 3021
4331.02 3045
4331.64 3004
4332.26 2978
4332.89 3085
4333.51 3037
4334.13 2983
4334.75 3053
4335.37 3065
4335.99 3175
4336.61 3324
4337.24 3415
4337.86 3561
4338.48 3609
4339.10 3671
4339.72 3601
4340.34 3639
4340.97 3629
4341.59 3654
4342.21 3625
4342.83 3625
4343.45 3701
4344.08 3860
4344.70 4199
4345.32 4699
4345.94 5103
4346.57 5402
4347.19 5941
4347.81 6398
4348.43 6437
4349.05 6504
4349.68 6188
4350.30 5740
4350.92 5500
4351.54 5054
4352.17 4637
4352.79 4328
4353.41 4047
4354.04 3853
4354.66 3671
4355.28 3605
4355.90 3430
4356.53 3335
4357.15 3274
4357.77 3283
4358.40 3299
4359.02 3311
4359.64 3346
4360.27 3320
4360.89 3358
4361.51 3347
4362.14 3373
4362.76 3220
4363.38 3286
4364.01 3270
4364.63 3228
4365.25 3270
4365.88 3268
4366.50 3321
4367.12 3200
4367.75 3154
4368.37 3295
4369.00 3227
4369.62 3117
4370.24 3109
4370.87 3100
4371.49 3024
4372.12 2947
4372.74 2995
4373.36 3051
4373.99 3024
4374.61 2991
4375.24 3008
4375.86 3036
4376.49 3079
4377.11 3195
4377.73 3179
4378.36 3162
4378.98 3206
4379.61 3186
4380.23 3314
4380.86 3433
4381.48 3312
4382.11 3357
4382.73 3363
4383.36 3308
4383.98 3298
4384.61 3270
4385.23 3319
4385.86 3244
4386.48 3340
4387.11 3289
4387.73 3322
4388.36 3401
4388.98 3301
4389.61 3236
4390.23 3225
4390.86 3133
4391.48 3114
4392.11 3044
4392.74 3042
4393.36 3056
4393.99 2961
4394.61 2984
4395.24 2982
4395.86 2942
4396.49 3043
4397.12 2981
4397.74 2975
4398.37 2865
4398.99 2953
4399.62 2963
4400.25 2870
4400.87 2972
4401.50 2884
4402.12 2990
4402.75 3107
4403.38 3115
4404.00 3191
4404.63 3290
4405.26 3241
4405.88 3358
4406.51 3391
4407.14 3463
4407.76 3557
4408.39 3722
4409.02 3835
4409.64 3881
4410.27 3877
4410.90 3888
4411.52 3696
4412.15 3648
4412.78 3573
4413.40 3483
4414.03 3429
4414.66 3271
4415.29 3173
4415.91 3185
4416.54 3043
4417.17 3008
4417.79 2982
4418.42 3011
4419.05 3045
4419.68 3119
4420.30 3028
4420.93 3059
4421.56 3154
4422.19 3241
4422.81 3224
4423.44 3149
4424.07 3110
4424.70 3226
4425.33 3104
4425.95 3058
4426.58 3110
4427.21 2989
4427.84 3074
4428.47 3036
4429.09 2932
4429.72 2848
4430.35 2867
4430.98 2806
4431.61 2815
4432.23 2822
4432.86 2875
4433.49 2889
4434.12 2951
4434.75 2999
4435.38 2960
4436.01 2886
4436.63 2872
4437.26 2918
4437.89 2882
4438.52 2867
4439.15 2867
4439.78 2820
4440.41 2875
4441.04 2809
4441.67 2843
4442.29 2918
4442.92 2896
4443.55 2888
4444.18 2872
4444.81 2947
4445.44 2951
4446.07 2909
4446.70 2981
4447.33 2965
4447.96 3000
4448.59 3031
4449.22 2995
4449.85 3009
4450.48 2938
4451.11 2984
4451.74 3019
4452.37 2970
4453.00 2924
4453.63 2912
4454.26 2935
4454.89 2902
4455.52 2862
4456.15 2971
4456.78 3026
4457.41 2950
4458.04 2979
4458.67 2958
4459.30 2974
4459.93 2908
4460.56 2829
4461.19 2895
4461.82 2832
4462.45 2883
4463.08 2823
4463.71 2915
4464.34 2873
4464.97 2865
4465.60 2867
4466.23 2840
4466.86 2819
4467.49 2713
4468.12 2814
4468.76 2806
4469.39 2799
4470.02 2824
4470.65 2811
4471.28 2804
4471.91 2780
4472.54 2955
4473.17 2871
4473.80 2961
4474.44 2914
4475.07 2821
4475.70 2767
4476.33 2754
4476.96 2828
4477.59 2862
4478.22 2853
4478.86 2818
4479.49 2841
4480.12 2911
4480.75 2852
4481.38 2928
4482.02 2966
4482.65 2928
4483.28 2909
4483.91 2979
4484.54 3050
4485.18 3025
4485.81 3097
4486.44 3130
4487.07 3184
4487.70 3206
4488.34 3219
4488.97 3185
4489.60 3307
4490.23 3357
4490.87 3335
4491.50 3333
4492.13 3313
4492.76 3341
4493.40 3349
4494.03 3359
4494.66 3352
4495.30 3318
4495.93 3327
4496.56 3322
4497.19 3458
4497.83 3402
4498.46 3432
4499.09 3536
4499.73 3547
4500.36 3520
4500.99 3511
4501.63 3673
4502.26 3766
4502.89 3843
4503.53 3787
4504.16 3791
4504.79 3769
4505.43 3782
4506.06 3746
4506.69 3592
4507.33 3649
4507.96 3560
4508.59 3399
4509.23 3508
4509.86 3556
4510.50 3459
4511.13 3591
4511.76 3599
4512.40 3668
4513.03 3771
4513.67 3700
4514.30 3802
4514.93 3764
4515.57 3841
4516.20 4006
4516.84 3959
4517.47 3901
4518.11 4010
4518.74 4001
4519.37 3986
4520.01 3968
4520.64 4004
4521.28 4104
4521.91 4128
4522.55 4306
4523.18 4417
4523.82 4530
4524.45 4753
4525.09 5036
4525.72 5266
4526.36 5666
4526.99 6292
4527.63 7106
4528.26 8283
4528.90 10084
4529.53 12626
4530.17 15717
4530.80 19350
4531.44 23281
4532.07 26494
4532.71 28626
4533.34 29762
4533.98 29594
4534.62 28355
4535.25 26087
4535.89 23432
4536.52 20519
4537.16 17693
4537.79 14853
4538.43 12658
4539.07 10815
4539.70 9346
4540.34 8088
4540.97 7052
4541.61 6253
4542.25 5815
4542.88 5373
4543.52 4987
4544.15 4804
4544.79 4616
4545.43 4476
4546.06 4363
4546.70 4290
4547.34 4203
4547.97 4181
4548.61 4054
4549.25 3957
4549.88 3881
4550.52 3858
4551.16 3865
4551.79 3860
4552.43 3883
4553.07 4011
4553.70 4080
4554.34 4196
4554.98 4304
4555.61 4211
4556.25 4301
4556.89 4372
4557.53 4443
4558.16 4576
4558.80 4797
4559.44 4817
4560.07 5066
4560.71 5116
4561.35 5084
4561.99 5167
4562.62 5197
4563.26 5264
4563.90 5275
4564.54 5277
4565.18 5317
4565.81 5475
4566.45 5587
4567.09 5917
4567.73 6210
4568.36 6684
4569.00 7184
4569.64 7693
4570.28 8144
4570.92 8558
4571.55 8711
4572.19 8584
4572.83 8155
4573.47 7884
4574.11 7558
4574.75 6956
4575.38 6399
4576.02 5940
4576.66 5504
4577.30 5273
4577.94 4940
4578.58 4816
4579.22 4607
4579.85 4382
4580.49 4262
4581.13 4219
4581.77 4172
4582.41 4136
4583.05 4016
4583.69 3983
4584.33 3826
4584.97 3836
4585.61 3882
4586.24 3843
4586.88 3806
4587.52 3728
4588.16 3710
4588.80 3765
4589.44 3843
4590.08 3884
4590.72 4052
4591.36 4202
4592.00 4397
4592.64 4505
4593.28 4576
4593.92 4651
4594.56 4595
4595.20 4519
4595.84 4417
4596.48 4302
4597.12 4117
4597.76 4086
4598.40 4018
4599.04 3929
4599.68 3864
4600.32 3821
4600.96 3758
4601.60 3839
4602.24 3844
4602.88 3981
4603.52 3984
4604.16 4019
4604.80 3986
4605.44 4090
4606.08 4248
4606.72 4477
4607.36 4660
4608.00 4776
4608.64 4861
4609.28 4930
4609.93 4969
4610.57 4907
4611.21 4823
4611.85 4751
4612.49 4564
4613.13 4428
4613.77 4346
4614.41 4191
4615.05 4054
4615.69 3811
4616.34 3696
4616.98 3674
4617.62 3667
4618.26 3525
4618.90 3392
4619.54 3415
4620.18 3348
4620.83 3284
4621.47 3151
4622.11 3188
4622.75 3148
4623.39 3196
4624.03 3129
4624.68 3092
4625.32 3128
4625.96 3074
4626.60 3096
4627.24 3140
4627.89 3184
4628.53 3221
4629.17 3277
4629.81 3389
4630.45 3514
4631.10 3481
4631.74 3520
4632.38 3608
4633.02 3694
4633.67 3736
4634.31 3777
4634.95 3901
4635.59 3782
4636.24 3688
4636.88 3668
4637.52 3715
4638.17 3688
4638.81 3630
4639.45 3659
4640.09 3679
4640.74 3530
4641.38 3535
4642.02 3604
4642.67 3624
4643.31 3579
4643.95 3639
4644.60 3627
4645.24 3748
4645.88 3889
4646.53 4026
4647.17 4053
4647.81 4160
4648.46 4147
4649.10 4313
4649.74 4432
4650.39 4726
4651.03 5004
4651.67 5279
4652.32 5611
4652.96 6074
4653.61 6221
4654.25 6370
4654.89 6242
4655.54 6092
4656.18 5799
4656.83 5415
4657.47 5145
4658.11 4894
4658.76 4486
4659.40 4168
4660.05 3902
4660.69 3730
4661.33 3447
4661.98 3428
4662.62 3369
4663.27 3287
4663.91 3296
4664.56 3261
4665.20 3209
4665.85 3292
4666.49 3428
4667.14 3422
4667.78 3409
4668.43 3545
4669.07 3586
4669.72 3584
4670.36 3670
4671.01 3621
4671.65 3603
4672.30 3402
4672.94 3374
4673.59 3325
4674.23 3329
4674.88 3323
4675.52 3316
4676.17 3275
4676.81 3174
4677.46 3220
4678.10 3231
4678.75 3264
4679.40 3195
4680.04 3152
4680.69 3111
4681.33 3191
4681.98 3227
4682.62 3322
4683.27 3414
4683.92 3282
4684.56 3311
4685.21 3298
4685.85 3346
4686.50 3405
4687.15 3404
4687.79 3431
4688.44 3365
4689.09 3303
4689.73 3367
4690.38 3460
4691.02 3509
4691.67 3413
4692.32 3426
4692.96 3415
4693.61 3425
4694.26 3390
4694.90 3376
4695.55 3312
4696.20 3298
4696.84 3286
4697.49 3225
4698.14 3297
4698.78 3308
4699.43 3395
4700.08 3562
4700.73 3782
4701.37 3725
4702.02 3823
4702.67 3705
4703.31 3756
4703.96 3729
4704.61 3565
4705.26 3530
4705.90 3575
4706.55 3501
4707.20 3429
4707.85 3439
4708.49 3408
4709.14 3358
4709.79 3314
4710.44 3309
4711.09 3330
4711.73 3371
4712.38 3451
4713.03 3293
4713.68 3314
4714.33 3326
4714.97 3207
4715.62 3262
4716.27 3344
4716.92 3340
4717.57 3330
4718.21 3353
4718.86 3407
4719.51 3431
4720.16 3422
4720.81 3471
4721.46 3481
4722.11 3498
4722.75 3550
4723.40 3562
4724.05 3462
4724.70 3519
4725.35 3445
4726.00 3374
4726.65 3335
4727.30 3365
4727.94 3390
4728.59 3506
4729.24 3466
4729.89 3322
4730.54 3367
4731.19 3304
4731.84 3159
4732.49 3125
4733.14 3099
4733.79 3103
4734.44 3012
4735.09 2880
4735.74 2956
4736.38 2876
4737.03 2845
4737.68 2835
4738.33 2826
4738.98 2874
4739.63 2835
4740.28 2932
4740.93 3006
4741.58 2961
4742.23 2948
4742.88 2938
4743.53 2946
4744.18 2961
4744.83 3015
4745.48 3009
4746.13 2974
4746.78 2954
4747.43 2941
4748.08 3019
4748.73 3011
4749.39 3003
4750.04 2944
4750.69 2991
4751.34 3040
4751.99 3081
4752.64 3097
4753.29 3053
4753.94 2966
4754.59 2915
4755.24 2938
4755.89 2913
4756.54 2881
4757.19 2792
4757.84 2802
4758.50 2769
4759.15 2823
4759.80 2847
4760.45 2925
4761.10 2901
4761.75 2949
4762.40 3007
4763.05 3108
4763.71 3209
4764.36 3231
4765.01 3311
4765.66 3224
4766.31 3228
4766.96 3271
4767.62 3290
4768.27 3237
4768.92 3040
4769.57 2911
4770.22 2941
4770.87 2912
4771.53 2828
4772.18 2747
4772.83 2802
4773.48 2680
4774.13 2614
4774.79 2608
4775.44 2598
4776.09 2683
4776.74 2666
4777.40 2672
4778.05 2696
4778.70 2675
4779.35 2663
4780.01 2726
4780.66 2721
4781.31 2691
4781.96 2696
4782.62 2726
4783.27 2781
4783.92 2681
4784.57 2661
4785.23 2694
4785.88 2650
4786.53 2618
4787.19 2607
4787.84 2558
4788.49 2531
4789.15 2541
4789.80 2613
4790.45 2706
4791.11 2668
4791.76 2582
4792.41 2556
4793.07 2639
4793.72 2666
4794.37 2572
4795.03 2511
4795.68 2545
4796.33 2610
4796.99 2637
4797.64 2561
4798.29 2594
4798.95 2571
4799.60 2645
4800.26 2649
4800.91 2610
4801.56 2631
4802.22 2636
4802.87 2627
4803.53 2612
4804.18 2699
4804.83 2715
4805.49 2714
4806.14 2656
4806.80 2738
4807.45 2732
4808.11 2696
4808.76 2688
4809.42 2677
4810.07 2734
4810.72 2659
4811.38 2668
4812.03 2693
4812.69 2726
4813.34 2672
4814.00 2696
4814.65 2669
4815.31 2592
4815.96 2637
4816.62 2700
4817.27 2669
4817.93 2708
4818.58 2699
4819.24 2694
4819.89 2818
4820.55 2904
4821.20 2967
4821.86 2983
4822.52 2947
4823.17 2931
4823.83 2930
4824.48 2884
4825.14 2914
4825.79 2930
4826.45 3000
4827.10 2922
4827.76 3048
4828.42 3069
4829.07 3065
4829.73 2978
4830.38 3010
4831.04 2941
4831.70 2901
4832.35 2911
4833.01 2943
4833.66 2978
4834.32 3058
4834.98 3085
4835.63 3314
4836.29 3567
4836.95 3781
4837.60 3815
4838.26 3856
4838.92 3975
4839.57 4008
4840.23 3960
4840.89 3848
4841.54 3697
4842.20 3671
4842.86 3541
4843.51 3408
4844.17 3191
4844.83 3190
4845.48 3061
4846.14 3001
4846.80 2895
4847.45 2849
4848.11 2915
4848.77 2875
4849.43 2836
4850.08 2784
4850.74 2787
4851.40 2886
4852.06 2805
4852.71 2848
4853.37 2885
4854.03 2858
4854.69 2897
4855.34 2887
4856.00 2850
4856.66 2742
4857.32 2830
4857.97 2760
4858.63 2835
4859.29 2855
4859.95 2839
4860.61 2728
4861.26 2794
4861.92 2809
4862.58 2809
4863.24 2761
4863.90 2833
4864.55 2863
4865.21 2734
4865.87 2860
4866.53 2833
4867.19 2864
4867.85 2862
4868.51 2841
4869.16 2847
4869.82 2851
4870.48 2775
4871.14 2852
4871.80 2852
4872.46 2924
4873.12 2884
4873.78 2927
4874.43 2931
4875.09 2946
4875.75 2996
4876.41 3076
4877.07 3070
4877.73 3111
4878.39 3179
4879.05 3194
4879.71 3206
4880.37 3326
4881.03 3282
4881.69 3299
4882.34 3254
4883.00 3042
4883.66 3031
4884.32 3060
4884.98 3067
4885.64 3027
4886.30 3003
4886.96 2962
4887.62 2951
4888.28 2895
4888.94 2961
4889.60 3045
4890.26 3015
4890.92 3086
4891.58 3192
4892.24 3206
4892.90 3252
4893.56 3350
4894.22 3384
4894.88 3346
4895.54 3410
4896.20 3408
4896.86 3407
4897.52 3332
4898.19 3296
4898.85 3238
4899.51 3316
4900.17 3456
4900.83 3472
4901.49 3536
4902.15 3473
4902.81 3448
4903.47 3334
4904.13 3233
4904.79 3264
4905.45 3210
4906.12 3125
4906.78 3035
4907.44 3065
4908.10 3088
4908.76 3014
4909.42 3057
4910.08 3047
4910.74 3104
4911.41 3055
4912.07 2899
4912.73 2902
4913.39 2990
4914.05 2981
4914.71 2923
4915.38 2881
4916.04 2929
4916.70 2892
4917.36 2823
4918.02 2789
4918.68 2731
4919.35 2727
4920.01 2746
4920.67 2755
4921.33 2710
4921.99 2751
4922.66 2618
4923.32 2616
4923.98 2649
4924.64 2740
4925.31 2646
4925.97 2637
4926.63 2648
4927.29 2609
4927.96 2583
4928.62 2645
4929.28 2700
4929.94 2672
4930.61 2639
4931.27 2621
4931.93 2530
4932.59 2621
4933.26 2619
4933.92 2621
4934.58 2707
4935.25 2729
4935.91 2736
4936.57 2673
4937.24 2603
4937.90 2619
4938.56 2752
4939.23 2690
4939.89 2725
4940.55 2777
4941.22 2767
4941.88 2660
4942.54 2628
4943.21 2625
4943.87 2692
4944.53 2628
4945.20 2537
4945.86 2494
4946.52 2602
4947.19 2650
4947.85 2616
4948.52 2517
4949.18 2533
4949.84 2528
4950.51 2552
4951.17 2641
4951.84 2580
4952.50 2622
4953.17 2604
4953.83 2609
4954.49 2638
4955.16 2564
4955.82 2540
4956.49 2557
4957.15 2614
4957.82 2650
4958.48 2602
4959.15 2608
4959.81 2606
4960.47 2629
4961.14 2633
4961.80 2708
4962.47 2688
4963.13 2784
4963.80 2959
4964.46 2930
4965.13 3012
4965.79 3160
4966.46 3107
4967.12 3105
4967.79 3065
4968.45 2995
4969.12 2939
4969.79 2843
4970.45 2775
4971.12 2813
4971.78 2881
4972.45 2896
4973.11 2881
4973.78 2839
4974.44 2887
4975.11 2972
4975.78 2992
4976.44 3012
4977.11 3051
4977.77 3025
4978.44 2940
4979.11 3043
4979.77 3055
4980.44 3068
4981.10 3149
4981.77 3173
4982.44 3315
4983.10 3387
4983.77 3573
4984.43 3965
4985.10 4376
4985.77 4642
4986.43 4854
4987.10 4835
4987.77 4854
4988.43 4722
4989.10 4493
4989.77 4195
4990.43 3986
4991.10 3750
4991.77 3557
4992.43 3352
4993.10 3226
4993.77 3068
4994.43 3033
4995.10 2883
4995.77 2885
4996.44 2756
4997.10 2791
4997.77 2712
4998.44 2665
4999.10 2609
4999.77 2586
5000.44 2548
5001.11 2534
5001.77 2568
5002.44 2403
5003.11 2399
5003.78 2404
5004.44 2505
5005.11 2473
5005.78 2405
5006.45 2446
5007.12 2427
5007.78 2445
5008.45 2563
5009.12 2487
5009.79 2527
5010.46 2565
5011.12 2548
5011.79 2592
5012.46 2489
5013.13 2529
5013.80 2523
5014.47 2553
5015.13 2607
5015.80 2618
5016.47 2600
5017.14 2514
5017.81 2480
5018.48 2502
5019.14 2576
5019.81 2606
5020.48 2664
5021.15 2809
5021.82 2920
5022.49 2965
5023.16 3109
5023.83 3229
5024.50 3377
5025.16 3383
5025.83 3339
5026.50 3221
5027.17 3180
5027.84 3073
5028.51 2969
5029.18 2899
5029.85 2788
5030.52 2764
5031.19 2671
5031.86 2613
5032.53 2517
5033.20 2522
5033.87 2504
5034.54 2520
5035.21 2374
5035.88 2413
5036.54 2415
5037.21 2427
5037.88 2459
5038.55 2401
5039.22 2391
5039.89 2419
5040.56 2408
5041.23 2415
5041.90 2432
5042.58 2318
5043.25 2385
5043.92 2415
5044.59 2452
5045.26 2422
5045.93 2332
5046.60 2347
5047.27 2415
5047.94 2405
5048.61 2442
5049.28 2444
5049.95 2362
5050.62 2440
5051.29 2469
5051.96 2429
5052.63 2445
5053.30 2365
5053.98 2337
5054.65 2363
5055.32 2422
5055.99 2478
5056.66 2410
5057.33 2314
5058.00 2407
5058.67 2378
5059.34 2344
5060.02 2347
5060.69 2465
5061.36 2497
5062.03 2529
5062.70 2573
5063.37 2520
5064.04 2583
5064.72 2599
5065.39 2588
5066.06 2552
5066.73 2508
5067.40 2495
5068.08 2435
5068.75 2455
5069.42 2400
5070.09 2446
5070.76 2354
5071.44 2350
5072.11 2354
5072.78 2375
5073.45 2382
5074.12 2359
5074.80 2413
5075.47 2435
5076.14 2441
5076.81 2404
5077.49 2361
5078.16 2491
5078.83 2540
5079.50 2671
5080.18 2710
5080.85 2785
5081.52 2909
5082.20 2802
5082.87 2759
5083.54 2703
5084.21 2648
5084.89 2618
5085.56 2618
5086.23 2622
5086.91 2568
5087.58 2521
5088.25 2579
5088.93 2595
5089.60 2652
5090.27 2745
5090.95 2833
5091.62 2837
5092.29 2918
5092.97 2998
5093.64 3105
5094.31 3026
5094.99 3048
5095.66 2938
5096.34 2920
5097.01 2849
5097.68 2851
5098.36 2714
5099.03 2733
5099.70 2702
5100.38 2659
5101.05 2661
5101.73 2644
5102.40 2626
5103.08 2593
5103.75 2724
5104.42 2749
5105.10 2780
5105.77 2856
5106.45 2832
5107.12 2832
5107.80 2886
5108.47 2785
5109.15 2762
5109.82 2707
5110.49 2579
5111.17 2603
5111.84 2551
5112.52 2493
5113.19 2507
5113.87 2483
5114.54 2357
5115.22 2446
5115.89 2491
5116.57 2558
5117.24 2449
5117.92 2453
5118.59 2520
5119.27 2519
5119.94 2486
5120.62 2507
5121.30 2585
5121.97 2620
5122.65 2580
5123.32 2553
5124.00 2625
5124.67 2621
5125.35 2566
5126.02 2580
5126.70 2574
5127.38 2504
5128.05 2566
5128.73 2538
5129.40 2525
5130.08 2637
5130.76 2691
5131.43 2660
5132.11 2746
5132.78 2753
5133.46 2800
5134.14 2847
5134.81 2929
5135.49 2963
5136.17 2888
5136.84 2807
5137.52 2748
5138.20 2730
5138.87 2601
5139.55 2584
5140.22 2548
5140.90 2518
5141.58 2540
5142.26 2546
5142.93 2506
5143.61 2521
5144.29 2482
5144.96 2514
5145.64 2528
5146.32 2522
5146.99 2504
5147.67 2475
5148.35 2484
5149.03 2436
5149.70 2508
5150.38 2428
5151.06 2480
5151.73 2460
5152.41 2402
5153.09 2414
5153.77 2431
5154.44 2452
5155.12 2402
5155.80 2370
5156.48 2352
5157.16 2326
5157.83 2361
5158.51 2282
5159.19 2262
5159.87 2294
5160.55 2283
5161.22 2289
5161.90 2242
5162.58 2279
5163.26 2283
5163.94 2332
5164.61 2210
5165.29 2203
5165.97 2256
5166.65 2326
5167.33 2331
5168.01 2344
5168.68 2346
5169.36 2239
5170.04 2285
5170.72 2279
5171.40 2257
5172.08 2273
5172.76 2260
5173.44 2212
5174.11 2275
5174.79 2192
5175.47 2203
5176.15 2254
5176.83 2306
5177.51 2295
5178.19 2356
5178.87 2396
5179.55 2306
5180.23 2283
5180.91 2234
5181.58 2224
5182.26 2283
5182.94 2251
5183.62 2258
5184.30 2320
5184.98 2282
5185.66 2261
5186.34 2230
5187.02 2226
5187.70 2207
5188.38 2247
5189.06 2295
5189.74 2243
5190.42 2153
5191.10 2199
5191.78 2261
5192.46 2264
5193.14 2222
5193.82 2196
5194.50 2226
5195.18 2182
5195.86 2201
5196.54 2278
5197.22 2319
5197.90 2297
5198.58 2248
5199.26 2285
5199.94 2244
5200.63 2190
5201.31 2260
5201.99 2252
5202.67 2257
5203.35 2263
5204.03 2327
5204.71 2224
5205.39 2246
5206.07 2268
5206.75 2294
5207.43 2361
5208.11 2317
5208.80 2399
5209.48 2521
5210.16 2498
5210.84 2547
5211.52 2554
5212.20 2689
5212.88 2728
5213.57 2778
5214.25 2761
5214.93 2809
5215.61 2728
5216.29 2650
5216.97 2696
5217.66 2744
5218.34 2695
5219.02 2691
5219.70 2677
5220.38 2582
5221.06 2668
5221.75 2637
5222.43 2547
5223.11 2586
5223.79 2574
5224.47 2564
5225.16 2571
5225.84 2557
5226.52 2500
5227.20 2608
5227.89 2605
5228.57 2517
5229.25 2508
5229.93 2556
5230.62 2496
5231.30 2481
5231.98 2504
5232.66 2499
5233.35 2452
5234.03 2459
5234.71 2463
5235.40 2520
5236.08 2484
5236.76 2586
5237.44 2537
5238.13 2486
5238.81 2494
5239.49 2437
5240.18 2464
5240.86 2541
5241.54 2568
5242.23 2433
5242.91 2487
5243.59 2457
5244.28 2426
5244.96 2423
5245.64 2499
5246.33 2463
5247.01 2467
5247.70 2420
5248.38 2417
5249.06 2478
5249.75 2574
5250.43 2597
5251.11 2582
5251.80 2700
5252.48 2737
5253.17 2799
5253.85 2989
5254.53 2939
5255.22 2882
5255.90 2833
5256.59 2726
5257.27 2734
5257.96 2697
5258.64 2663
5259.32 2632
5260.01 2619
5260.69 2728
5261.38 2733
5262.06 2683
5262.75 2706
5263.43 2664
5264.12 2714
5264.80 2776
5265.49 2768
5266.17 2813
5266.86 2782
5267.54 2770
5268.23 2665
5268.91 2586
5269.60 2572
5270.28 2603
5270.97 2515
5271.65 2585
5272.34 2641
5273.02 2578
5273.71 2607
5274.39 2541
5275.08 2529
5275.76 2528
5276.45 2587
5277.14 2604
5277.82 2644
5278.51 2690
5279.19 2703
5279.88 2787
5280.56 2814
5281.25 2903
5281.94 2940
5282.62 2932
5283.31 2935
5283.99 2937
5284.68 2880
5285.37 2837
5286.05 2815
5286.74 2769
5287.43 2678
5288.11 2625
5288.80 2551
5289.48 2530
5290.17 2521
5290.86 2553
5291.54 2554
5292.23 2595
5292.92 2541
5293.60 2491
5294.29 2525
5294.98 2552
5295.66 2623
5296.35 2624
5297.04 2689
5297.72 2732
5298.41 2765
5299.10 2711
5299.79 2874
5300.47 2969
5301.16 3086
5301.85 3143
5302.53 3196
5303.22 3290
5303.91 3247
5304.60 3259
5305.28 3232
5305.97 3182
5306.66 3156
5307.35 3088
5308.03 3027
5308.72 2993
5309.41 3073
5310.10 3070
5310.78 3025
5311.47 2959
5312.16 3040
5312.85 3024
5313.54 3053
5314.22 3044
5314.91 3045
5315.60 3073
5316.29 3069
5316.98 3124
5317.66 3086
5318.35 3095
5319.04 3122
5319.73 3000
5320.42 3093
5321.11 3199
5321.80 3193
5322.48 3155
5323.17 3198
5323.86 3221
5324.55 3161
5325.24 3192
5325.93 3206
5326.62 3085
5327.30 3075
5327.99 3105
5328.68 3123
5329.37 3245
5330.06 3190
5330.75 3199
5331.44 3210
5332.13 3278
5332.82 3278
5333.51 3298
5334.20 3321
5334.88 3374
5335.57 3430
5336.26 3392
5336.95 3499
5337.64 3544
5338.33 3466
5339.02 3489
5339.71 3580
5340.40 3646
5341.09 3707
5341.78 3719
5342.47 3765
5343.16 3827
5343.85 3915
5344.54 4015
5345.23 4130
5345.92 4202
5346.61 4483
5347.30 4699
5347.99 5158
5348.68 5683
5349.37 6375
5350.06 7460
5350.75 8553
5351.44 9795
5352.13 10602
5352.82 10988
5353.51 11085
5354.20 10795
5354.90 10041
5355.59 9287
5356.28 8464
5356.97 7528
5357.66 6685
5358.35 6052
5359.04 5341
5359.73 4913
5360.42 4348
5361.11 4149
5361.80 4013
5362.49 3884
5363.19 3697
5363.88 3594
5364.57 3579
5365.26 3641
5365.95 3838
5366.64 3983
5367.33 4073
5368.03 4178
5368.72 4167
5369.41 4159
5370.10 4152
5370.79 4008
5371.48 3885
5372.18 3638
5372.87 3592
5373.56 3568
5374.25 3460
5374.94 3369
5375.63 3327
5376.33 3260
5377.02 3258
5377.71 3295
5378.40 3323
5379.10 3335
5379.79 3416
5380.48 3482
5381.17 3487
5381.86 3566
5382.56 3580
5383.25 3451
5383.94 3410
5384.63 3369
5385.33 3302
5386.02 3249
5386.71 3391
5387.40 3389
5388.10 3466
5388.79 3592
5389.48 3783
5390.18 3923
5390.87 3945
5391.56 4028
5392.26 3929
5392.95 3887
5393.64 3876
5394.33 3771
5395.03 3579
5395.72 3414
5396.41 3320
5397.11 3262
5397.80 3193
5398.49 3098
5399.19 3101
5399.88 3021
5400.58 2925
5401.27 2940
5401.96 2880
5402.66 2864
5403.35 2934
5404.04 2980
5404.74 2916
5405.43 2818
5406.13 2928
5406.82 2995
5407.51 2994
5408.21 2965
5408.90 2966
5409.60 2923
5410.29 2941
5410.98 2924
5411.68 2948
5412.37 2894
5413.07 2924
5413.76 2915
5414.46 2922
5415.15 2807
5415.84 2738
5416.54 2707
5417.23 2668
5417.93 2713
5418.62 2733
5419.32 2745
5420.01 2719
5420.71 2716
5421.40 2722
5422.10 2685
5422.79 2686
5423.49 2778
5424.18 2734
5424.88 2702
5425.57 2683
5426.27 2723
5426.96 2775
5427.66 2862
5428.35 2806
5429.05 2848
5429.74 2838
5430.44 2821
5431.14 2825
5431.83 2804
5432.53 2821
5433.22 2805
5433.92 2825
5434.61 2775
5435.31 2728
5436.01 2745
5436.70 2779
5437.40 2769
5438.09 2778
5438.79 2732
5439.49 2723
5440.18 2711
5440.88 2764
5441.57 2708
5442.27 2724
5442.97 2671
5443.66 2761
5444.36 2731
5445.06 2759
5445.75 2820
5446.45 2800
5447.15 2734
5447.84 2753
5448.54 2871
5449.24 2880
5449.93 2795
5450.63 2745
5451.33 2879
5452.02 2860
5452.72 2844
5453.42 2881
5454.11 2873
5454.81 2828
5455.51 2838
5456.20 2782
5456.90 2767
5457.60 2745
5458.30 2711
5458.99 2689
5459.69 2638
5460.39 2630
5461.09 2711
5461.78 2665
5462.48 2695
5463.18 2743
5463.88 2779
5464.57 2653
5465.27 2699
5465.97 2790
5466.67 2806
5467.36 2865
5468.06 2742
5468.76 2784
5469.46 2766
5470.16 2769
5470.85 2713
5471.55 2687
5472.25 2763
5472.95 2802
5473.65 2727
5474.35 2673
5475.04 2706
5475.74 2736
5476.44 2652
5477.14 2705
5477.84 2721
5478.54 2792
5479.23 2826
5479.93 2906
5480.63 3025
5481.33 3072
5482.03 3240
5482.73 3198
5483.43 3204
5484.13 3210
5484.83 3197
5485.52 3110
5486.22 3019
5486.92 2932
5487.62 2925
5488.32 3071
5489.02 3010
5489.72 2999
5490.42 3004
5491.12 2988
5491.82 2982
5492.52 3049
5493.22 3009
5493.92 3038
5494.62 3033
5495.31 3003
5496.01 3088
5496.71 3089
5497.41 3074
5498.11 3162
5498.81 3173
5499.51 3326
5500.21 3455
5500.91 3701
5501.61 3892
5502.31 4085
5503.01 4249
5503.71 4237
5504.41 4100
5505.11 3923
5505.81 3731
5506.51 3570
5507.22 3479
5507.92 3367
5508.62 3300
5509.32 3303
5510.02 3198
5510.72 3214
5511.42 3169
5512.12 3087
5512.82 3109
5513.52 3067
5514.22 2913
5514.92 2955
5515.62 2914
5516.32 2887
5517.03 2890
5517.73 2861
5518.43 2890
5519.13 2897
5519.83 2918
5520.53 2873
5521.23 2872
5521.93 2950
5522.63 2912
5523.34 2888
5524.04 2820
5524.74 2836
5525.44 2776
5526.14 2788
5526.84 2673
5527.55 2682
5528.25 2756
5528.95 2679
5529.65 2625
5530.35 2630
5531.05 2601
5531.76 2566
5532.46 2561
5533.16 2538
5533.86 2480
5534.56 2534
5535.27 2530
5535.97 2518
5536.67 2530
5537.37 2572
5538.08 2553
5538.78 2535
5539.48 2506
5540.18 2510
5540.89 2533
5541.59 2483
5542.29 2452
5542.99 2521
5543.70 2502
5544.40 2495
5545.10 2465
5545.80 2474
5546.51 2430
5547.21 2382
5547.91 2363
5548.62 2380
5549.32 2440
5550.02 2488
5550.73 2513
5551.43 2511
5552.13 2515
5552.84 2441
5553.54 2398
5554.24 2402
5554.95 2398
5555.65 2387
5556.35 2379
5557.06 2421
5557.76 2370
5558.46 2394
5559.17 2451
5559.87 2443
5560.57 2531
5561.28 2537
5561.98 2565
5562.69 2581
5563.39 2594
5564.09 2584
5564.80 2737
5565.50 2763
5566.21 2751
5566.91 2822
5567.61 2720
5568.32 2805
5569.02 2789
5569.73 2780
5570.43 2768
5571.14 2720
5571.84 2621
5572.54 2621
5573.25 2687
5573.95 2697
5574.66 2664
5575.36 2656
5576.07 2691
5576.77 2684
5577.48 2655
5578.18 2586
5578.89 2649
5579.59 2619
5580.30 2638
5581.00 2584
5581.71 2587
5582.41 2594
5583.12 2540
5583.82 2513
5584.53 2600
5585.23 2548
5585.94 2485
5586.64 2440
5587.35 2466
5588.06 2450
5588.76 2450
5589.47 2380
5590.17 2360
5590.88 2435
5591.58 2437
5592.29 2338
5592.99 2296
5593.70 2387
5594.41 2359
5595.11 2376
5595.82 2445
5596.52 2431
5597.23 2419
5597.94 2378
5598.64 2349
5599.35 2237
5600.06 2315
5600.76 2377
5601.47 2359
5602.17 2331
5602.88 2295
5603.59 2336
5604.29 2372
5605.00 2408
5605.71 2334
5606.41 2373
5607.12 2436
5607.83 2369
5608.53 2358
5609.24 2431
5609.95 2302
5610.65 2335
5611.36 2408
5612.07 2413
5612.78 2402
5613.48 2336
5614.19 2373
5614.90 2298
5615.60 2307
5616.31 2374
5617.02 2313
5617.73 2293
5618.43 2303
5619.14 2339
5619.85 2325
5620.56 2336
5621.26 2349
5621.97 2256
5622.68 2296
5623.39 2328
5624.09 2281
5624.80 2324
5625.51 2324
5626.22 2297
5626.93 2364
5627.63 2397
5628.34 2432
5629.05 2390
5629.76 2379
5630.47 2377
5631.17 2383
5631.88 2417
5632.59 2394
5633.30 2454
5634.01 2465
5634.72 2466
5635.42 2428
5636.13 2402
5636.84 2466
5637.55 2566
5638.26 2536
5638.97 2566
5639.68 2585
5640.39 2637
5641.09 2674
5641.80 2788
5642.51 2768
5643.22 2797
5643.93 2813
5644.64 2800
5645.35 2698
5646.06 2672
5646.77 2655
5647.48 2604
5648.19 2570
5648.89 2563
5649.60 2585
5650.31 2555
5651.02 2552
5651.73 2577
5652.44 2559
5653.15 2503
5653.86 2544
5654.57 2509
5655.28 2605
5655.99 2655
5656.70 2633
5657.41 2725
5658.12 2765
5658.83 2736
5659.54 2801
5660.25 2803
5660.96 2778
5661.67 2793
5662.38 2747
5663.09 2635
5663.80 2605
5664.51 2572
5665.22 2638
5665.93 2629
5666.64 2566
5667.35 2472
5668.06 2553
5668.77 2558
5669.48 2504
5670.19 2457
5670.91 2537
5671.62 2585
5672.33 2666
5673.04 2705
5673.75 2624
5674.46 2578
5675.17 2536
5675.88 2570
5676.59 2521
5677.30 2566
5678.01 2444
5678.73 2512
5679.44 2477
5680.15 2485
5680.86 2493
5681.57 2469
5682.28 2495
5682.99 2408
5683.71 2420
5684.42 2479
5685.13 2555
5685.84 2449
5686.55 2414
5687.26 2399
5687.98 2377
5688.69 2413
5689.40 2470
5690.11 2411
5690.82 2379
5691.54 2374
5692.25 2475
5692.96 2423
5693.67 2416
5694.38 2471
5695.10 2407
5695.81 2419
5696.52 2458
5697.23 2362
5697.95 2359
5698.66 2383
5699.37 2346
5700.08 2323
5700.80 2340
5701.51 2338
5702.22 2320
5702.93 2256
5703.65 2292
5704.36 2337
5705.07 2313
5705.78 2281
5706.50 2277
5707.21 2250
5707.92 2264
5708.64 2312
5709.35 2347
5710.06 2303
5710.78 2315
5711.49 2295
5712.20 2216
5712.92 2337
5713.63 2377
5714.34 2233
5715.06 2260
5715.77 2356
5716.48 2301
5717.20 2240
5717.91 2233
5718.62 2274
5719.34 2244
5720.05 2240
5720.77 2306
5721.48 2330
5722.19 2330
5722.91 2368
5723.62 2384
5724.33 2353
5725.05 2350
5725.76 2353
5726.48 2376
5727.19 2320
5727.91 2340
5728.62 2371
5729.33 2327
5730.05 2333
5730.76 2332
5731.48 2356
5732.19 2325
5732.91 2376
5733.62 2383
5734.34 2426
5735.05 2367
5735.77 2323
5736.48 2405
5737.20 2469
5737.91 2448
5738.63 2394
5739.34 2347
5740.06 2369
5740.77 2354
5741.49 2432
5742.20 2387
5742.92 2373
5743.63 2442
5744.35 2465
5745.06 2491
5745.78 2471
5746.49 2481
5747.21 2482
5747.92 2446
5748.64 2527
5749.35 2585
5750.07 2609
5750.79 2635
5751.50 2726
5752.22 2815
5752.93 2937
5753.65 3119
5754.36 3360
5755.08 3587
5755.80 3698
5756.51 3796
5757.23 3794
5757.95 3631
5758.66 3640
5759.38 3638
5760.09 3410
5760.81 3307
5761.53 3189
5762.24 3099
5762.96 3037
5763.68 2965
5764.39 2933
5765.11 2850
5765.83 2852
5766.54 2831
5767.26 2830
5767.98 2772
5768.69 2868
5769.41 2883
5770.13 2888
5770.84 2933
5771.56 3060
5772.28 3060
5772.99 3050
5773.71 3041
5774.43 3008
5775.15 3081
5775.86 3032
5776.58 3038
5777.30 3022
5778.01 3031
5778.73 3005
5779.45 3157
5780.17 3233
5780.88 3189
5781.60 3190
5782.32 3230
5783.04 3255
5783.76 3345
5784.47 3240
5785.19 3275
5785.91 3347
5786.63 3303
5787.34 3373
5788.06 3430
5788.78 3560
5789.50 3582
5790.22 3632
5790.94 3813
5791.65 3891
5792.37 3916
5793.09 4088
5793.81 4279
5794.53 4412
5795.25 4543
5795.96 4683
5796.68 4874
5797.40 5053
5798.12 5517
5798.84 6183
5799.56 7151
5800.28 8452
5800.99 10017
5801.71 11189
5802.43 12155
5803.15 12700
5803.87 12534
5804.59 12052
5805.31 10936
5806.03 9630
5806.75 8877
5807.47 8172
5808.18 7623
5808.90 7211
5809.62 7117
5810.34 6931
5811.06 6769
5811.78 6652
5812.50 6637
5813.22 6555
5813.94 6413
5814.66 6214
5815.38 6134
5816.10 6061
5816.82 6179
5817.54 6035
5818.26 5858
5818.98 5772
5819.70 5816
5820.42 5895
5821.14 5831
5821.86 5663
5822.58 5661
5823.30 5567
5824.02 5416
5824.74 5266
5825.46 5061
5826.18 4823
5826.90 4638
5827.62 4554
5828.34 4582
5829.06 4469
5829.78 4379
5830.50 4311
5831.22 4253
5831.95 4245
5832.67 4125
5833.39 4015
5834.11 3980
5834.83 3900
5835.55 3841
5836.27 3793
5836.99 3721
5837.71 3719
5838.43 3580
5839.15 3741
5839.88 3829
5840.60 3873
5841.32 3750
5842.04 3751
5842.76 3714
5843.48 3628
5844.20 3591
5844.93 3485
5845.65 3462
5846.37 3342
5847.09 3342
5847.81 3268
5848.53 3271
5849.26 3308
5849.98 3234
5850.70 3238
5851.42 3204
5852.14 3306
5852.87 3305
5853.59 3245
5854.31 3231
5855.03 3200
5855.75 3192
5856.48 3156
5857.20 3202
5857.92 3120
5858.64 3210
5859.37 3197
5860.09 3311
5860.81 3108
5861.53 3123
5862.26 3105
5862.98 3052
5863.70 3027
5864.42 3029
5865.15 3087
5865.87 3049
5866.59 2984
5867.31 2988
5868.04 3015
5868.76 3057
5869.48 3132
5870.21 3108
5870.93 3034
5871.65 3063
5872.38 3139
5873.10 3067
5873.82 3140
5874.55 3041
5875.27 3065
5875.99 3118
5876.72 3111
5877.44 3043
5878.16 3082
5878.89 3048
5879.61 3069
5880.33 3167
5881.06 3158
5881.78 3066
5882.51 2934
5883.23 3014
5883.95 3018
5884.68 2999
5885.40 2945
5886.13 2935
5886.85 2948
5887.57 2971
5888.30 2973
5889.02 2950
5889.75 2927
5890.47 2883
5891.20 2841
5891.92 2818
5892.64 2814
5893.37 2801
5894.09 2834
5894.82 2839
5895.54 2758
5896.27 2746
5896.99 2838
5897.72 2765
5898.44 2762
5899.17 2750
5899.89 2748
5900.62 2709
5901.34 2632
5902.07 2666
5902.79 2701
5903.52 2693
5904.24 2697
5904.97 2683
5905.69 2638
5906.42 2648
5907.14 2606
5907.87 2611
5908.59 2524
5909.32 2616
5910.04 2622
5910.77 2621
5911.50 2603
5912.22 2640
5912.95 2576
5913.67 2532
5914.40 2583
5915.12 2660
5915.85 2620
5916.58 2509
5917.30 2570
5918.03 2647
5918.75 2619
5919.48 2609
5920.21 2644
5920.93 2613
5921.66 2665
5922.39 2680
5923.11 2656
5923.84 2637
5924.56 2646
5925.29 2557
5926.02 2607
5926.74 2562
5927.47 2654
5928.20 2705
5928.92 2704
5929.65 2685
5930.38 2628
5931.10 2648
5931.83 2688
5932.56 2673
5933.28 2715
5934.01 2799
5934.74 2915
5935.47 2944
5936.19 3101
5936.92 3310
5937.65 3239
5938.37 3292
5939.10 3311
5939.83 3327
5940.56 3204
5941.28 3113
5942.01 3177
5942.74 3115
5943.47 2975
5944.19 2986
5944.92 2880
5945.65 2859
5946.38 2919
5947.11 2961
5947.83 2931
5948.56 2896
5949.29 2945
5950.02 2950
5950.74 3024
5951.47 3103
5952.20 3198
5952.93 3296
5953.66 3351
5954.39 3448
5955.11 3449
5955.84 3345
5956.57 3411
5957.30 3333
5958.03 3361
5958.76 3247
5959.48 3366
5960.21 3360
5960.94 3389
5961.67 3281
5962.40 3336
5963.13 3413
5963.86 3473
5964.59 3439
5965.31 3553
5966.04 3704
5966.77 3772
5967.50 3898
5968.23 4023
5968.96 4229
5969.69 4300
5970.42 4165
5971.15 4318
5971.88 4107
5972.61 3908
5973.34 3860
5974.06 3727
5974.79 3669
5975.52 3656
5976.25 3589
5976.98 3578
5977.71 3594
5978.44 3593
5979.17 3647
5979.90 3674
5980.63 3515
5981.36 3533
5982.09 3617
5982.82 3512
5983.55 3666
5984.28 3679
5985.01 3656
5985.74 3654
5986.47 3711
5987.20 3656
5987.93 3642
5988.66 3711
5989.39 3561
5990.12 3651
5990.85 3581
5991.58 3665
5992.32 3636
5993.05 3626
5993.78 3786
5994.51 3745
5995.24 3697
5995.97 3658
5996.70 3716
5997.43 3662
5998.16 3703
5998.89 3679
5999.62 3597
6000.35 3612
6001.09 3646
6001.82 3558
6002.55 3561
6003.28 3555
6004.01 3526
6004.74 3588
6005.47 3603
6006.20 3585
6006.94 3644
6007.67 3837
6008.40 4126
6009.13 4414
6009.86 4668
6010.59 5037
6011.33 5326
6012.06 5774
6012.79 5963
6013.52 6008
6014.25 6001
6014.98 5847
6015.72 5676
6016.45 5622
6017.18 5340
6017.91 5110
6018.64 4847
6019.38 4599
6020.11 4336
6020.84 4150
6021.57 3990
6022.31 3853
6023.04 3722
6023.77 3649
6024.50 3576
6025.24 3428
6025.97 3314
6026.70 3321
6027.43 3246
6028.17 3267
6028.90 3233
6029.63 3201
6030.37 3184
6031.10 3076
6031.83 3120
6032.56 3101
6033.30 3046
6034.03 3077
6034.76 3048
6035.50 2954
6036.23 2838
6036.96 2814
6037.70 2976
6038.43 2981
6039.16 3056
6039.90 2966
6040.63 2920
6041.36 2947
6042.10 2958
6042.83 2980
6043.56 3094
6044.30 3063
6045.03 3097
6045.77 3076
6046.50 3042
6047.23 3040
6047.97 3079
6048.70 3100
6049.44 3145
6050.17 3146
6050.90 3123
6051.64 3121
6052.37 3120
6053.11 3125
6053.84 3143
6054.57 3125
6055.31 3057
6056.04 3089
6056.78 3021
6057.51 2963
6058.25 3018
6058.98 2925
6059.72 2914
6060.45 2905
6061.19 2887
6061.92 2902
6062.66 2905
6063.39 2830
6064.13 2851
6064.86 2817
6065.60 2806
6066.33 2790
6067.07 2819
6067.80 2829
6068.54 2771
6069.27 2659
6070.01 2734
6070.74 2751
6071.48 2735
6072.21 2668
6072.95 2646
6073.68 2624
6074.42 2616
6075.15 2583
6075.89 2656
6076.63 2598
6077.36 2658
6078.10 2690
6078.83 2635
6079.57 2648
6080.30 2657
6081.04 2582
6081.78 2542
6082.51 2579
6083.25 2619
6083.98 2633
6084.72 2580
6085.46 2498
6086.19 2555
6086.93 2510
6087.67 2552
6088.40 2568
6089.14 2565
6089.88 2665
6090.61 2722
6091.35 2642
6092.09 2656
6092.82 2594
6093.56 2617
6094.30 2672
6095.03 2653
6095.77 2621
6096.51 2567
6097.24 2539
6097.98 2579
6098.72 2521
6099.45 2491
6100.19 2551
6100.93 2482
6101.67 2560
6102.40 2576
6103.14 2509
6103.88 2446
6104.61 2463
6105.35 2466
6106.09 2464
6106.83 2449
6107.56 2501
6108.30 2488
6109.04 2535
6109.78 2537
6110.51 2590
6111.25 2630
6111.99 2507
6112.73 2597
6113.47 2547
6114.20 2557
6114.94 2526
6115.68 2487
6116.42 2527
6117.16 2512
6117.89 2519
6118.63 2522
6119.37 2548
6120.11 2480
6120.85 2524
6121.59 2573
6122.32 2656
6123.06 2631
6123.80 2673
6124.54 2624
6125.28 2645
6126.02 2746
6126.76 2739
6127.49 2724
6128.23 2731
6128.97 2650
6129.71 2691
6130.45 2654
6131.19 2681
6131.93 2695
6132.67 2665
6133.41 2709
6134.15 2625
6134.88 2615
6135.62 2658
6136.36 2659
6137.10 2656
6137.84 2706
6138.58 2656
6139.32 2685
6140.06 2801
6140.80 2793
6141.54 2758
6142.28 2734
6143.02 2780
6143.76 2817
6144.50 2813
6145.24 2788
6145.98 2782
6146.72 2719
6147.46 2696
6148.20 2715
6148.94 2734
6149.68 2699
6150.42 2793
6151.16 2841
6151.90 2835
6152.64 2847
6153.38 2769
6154.12 2865
6154.86 2892
6155.60 2912
6156.34 2872
6157.08 2839
6157.82 2942
6158.56 2849
6159.30 2921
6160.04 2919
6160.78 2915
6161.52 2941
6162.27 3015
6163.01 3047
6163.75 3006
6164.49 3135
6165.23 3281
6165.97 3347
6166.71 3425
6167.45 3498
6168.19 3557
6168.94 3571
6169.68 3491
6170.42 3585
6171.16 3459
6171.90 3456
6172.64 3503
6173.38 3398
6174.13 3435
6174.87 3349
6175.61 3329
6176.35 3303
6177.09 3308
6177.83 3417
6178.58 3405
6179.32 3472
6180.06 3497
6180.80 3493
6181.54 3439
6182.28 3525
6183.03 3540
6183.77 3515
6184.51 3585
6185.25 3575
6186.00 3557
6186.74 3551
6187.48 3520
6188.22 3626
6188.97 3704
6189.71 3765
6190.45 3794
6191.19 3780
6191.94 3812
6192.68 4011
6193.42 4104
6194.16 4087
6194.91 4098
6195.65 4100
6196.39 4149
6197.13 4020
6197.88 4105
6198.62 4114
6199.36 4214
6200.11 4276
6200.85 4209
6201.59 4293
6202.34 4288
6203.08 4360
6203.82 4457
6204.57 4686
6205.31 5055
6206.05 5623
6206.80 6504
6207.54 7577
6208.28 8848
6209.03 10189
6209.77 11439
6210.52 12206
6211.26 12575
6212.00 12716
6212.75 12583
6213.49 11880
6214.23 10971
6214.98 9873
6215.72 9222
6216.47 8287
6217.21 7471
6217.95 6801
6218.70 6418
6219.44 5998
6220.19 5558
6220.93 5295
6221.68 5208
6222.42 5285
6223.17 5500
6223.91 5551
6224.65 5805
6225.40 6003
6226.14 6259
6226.89 6361
6227.63 6222
6228.38 6153
6229.12 5859
6229.87 5620
6230.61 5405
6231.36 5094
6232.10 4842
6232.85 4647
6233.59 4476
6234.34 4293
6235.08 4207
6235.83 4028
6236.57 3943
6237.32 3895
6238.06 3868
6238.81 3872
6239.56 3837
6240.30 3841
6241.05 3952
6241.79 3978
6242.54 4053
6243.28 4033
6244.03 4051
6244.77 4100
6245.52 4182
6246.27 4259
6247.01 4423
6247.76 4530
6248.50 4589
6249.25 4692
6250.00 4809
6250.74 4840
6251.49 4817
6252.23 4823
6252.98 4768
6253.73 4641
6254.47 4476
6255.22 4249
6255.97 4167
6256.71 4225
6257.46 4182
6258.21 4115
6258.95 4083
6259.70 4059
6260.45 4221
6261.19 4097
6261.94 4033
6262.69 4092
6263.43 4101
6264.18 4025
6264.93 4072
6265.67 4092
6266.42 4172
6267.17 4383
6267.92 4650
6268.66 4861
6269.41 5098
6270.16 5288
6270.90 5430
6271.65 5389
6272.40 5427
6273.15 5289
6273.89 5219
6274.64 5216
6275.39 5164
6276.14 5135
6276.89 5386
6277.63 5482
6278.38 5578
6279.13 5582
6279.88 5356
6280.62 5400
6281.37 5173
6282.12 4899
6282.87 4670
6283.62 4433
6284.36 4277
6285.11 4135
6285.86 4104
6286.61 3925
6287.36 3866
6288.11 3804
6288.85 3902
6289.60 3950
6290.35 3977
6291.10 3988
6291.85 4129
6292.60 4068
6293.35 4030
6294.09 4058
6294.84 3971
6295.59 3971
6296.34 3941
6297.09 3825
6297.84 3710
6298.59 3726
6299.34 3720
6300.09 3592
6300.83 3565
6301.58 3555
6302.33 3555
6303.08 3597
6303.83 3695
6304.58 3652
6305.33 3690
6306.08 3743
6306.83 3767
6307.58 3812
6308.33 3697
6309.08 3713
6309.83 3624
6310.58 3581
6311.33 3533
6312.08 3532
6312.83 3471
6313.58 3524
6314.33 3581
6315.08 3519
6315.83 3503
6316.58 3477
6317.33 3447
6318.08 3437
6318.83 3429
6319.58 3384
6320.33 3391
6321.08 3340
6321.83 3312
6322.58 3186
6323.33 3201
6324.08 3137
6324.83 3126
6325.58 3103
6326.33 3053
6327.08 3043
6327.83 3059
6328.58 2989
6329.33 2966
6330.08 2958
6330.84 2958
6331.59 2996
6332.34 3051
6333.09 3003
6333.84 3014
6334.59 2975
6335.34 2905
6336.09 2918
6336.84 2954
6337.60 2885
6338.35 2885
6339.10 2893
6339.85 2920
6340.60 2894
6341.35 2879
6342.10 2911
6342.86 2909
6343.61 2965
6344.36 2901
6345.11 2896
6345.86 2898
6346.61 2876
6347.37 2926
6348.12 2975
6348.87 2926
6349.62 2966
6350.37 3032
6351.13 3040
6351.88 3029
6352.63 3045
6353.38 3015
6354.14 3087
6354.89 3058
6355.64 3005
6356.39 3038
6357.14 3019
6357.90 2996
6358.65 2971
6359.40 2963
6360.16 2880
6360.91 2913
6361.66 2946
6362.41 2886
6363.17 2899
6363.92 2909
6364.67 2933
6365.42 2964
6366.18 2926
6366.93 2903
6367.68 2968
6368.44 3091
6369.19 3185
6369.94 3187
6370.70 3173
6371.45 3244
6372.20 3237
6372.96 3289
6373.71 3262
6374.46 3170
6375.22 3093
6375.97 3120
6376.72 3131
6377.48 3187
6378.23 3159
6378.99 3113
6379.74 3104
6380.49 3111
6381.25 3108
6382.00 3070
6382.75 3037
6383.51 3063
6384.26 3059
6385.02 3038
6385.77 3104
6386.53 3164
6387.28 3242
6388.03 3435
6388.79 3722
6389.54 3849
6390.30 4163
6391.05 4344
6391.81 4546
6392.56 4560
6393.31 4401
6394.07 4235
6394.82 4032
6395.58 3878
6396.33 3647
6397.09 3530
6397.84 3342
6398.60 3308
6399.35 3145
6400.11 3080
6400.86 2989
6401.62 2895
6402.37 2827
6403.13 2747
6403.88 2785
6404.64 2824
6405.39 2856
6406.15 2907
6406.90 3022
6407.66 2956
6408.42 2938
6409.17 3041
6409.93 3005
6410.68 2970
6411.44 2960
6412.19 2922
6412.95 2914
6413.71 2794
6414.46 2783
6415.22 2773
6415.97 2769
6416.73 2816
6417.48 2782
6418.24 2815
6419.00 2807
6419.75 2765
6420.51 2740
6421.27 2781
6422.02 2792
6422.78 2705
6423.53 2768
6424.29 2747
6425.05 2719
6425.80 2708
6426.56 2706
6427.32 2731
6428.07 2788
6428.83 2817
6429.59 2837
6430.34 2823
6431.10 2795
6431.86 2723
6432.61 2714
6433.37 2712
6434.13 2733
6434.89 2678
6435.64 2747
6436.40 2658
6437.16 2651
6437.91 2646
6438.67 2553
6439.43 2583
6440.19 2576
6440.94 2636
6441.70 2558
6442.46 2601
6443.22 2590
6443.97 2543
6444.73 2567
6445.49 2601
6446.25 2512
6447.00 2547
6447.76 2524
6448.52 2499
6449.28 2498
6450.04 2483
6450.79 2529
6451.55 2576
6452.31 2514
6453.07 2433
6453.83 2471
6454.58 2474
6455.34 2503
6456.10 2522
6456.86 2519
6457.62 2525
6458.38 2498
6459.13 2430
6459.89 2458
6460.65 2435
6461.41 2433
6462.17 2482
6462.93 2504
6463.69 2487
6464.44 2499
6465.20 2528
6465.96 2471
6466.72 2497
6467.48 2508
6468.24 2492
6469.00 2441
6469.76 2470
6470.52 2518
6471.28 2484
6472.03 2487
6472.79 2506
6473.55 2463
6474.31 2452
6475.07 2454
6475.83 2432
6476.59 2435
6477.35 2407
6478.11 2391
6478.87 2457
6479.63 2396
6480.39 2465
6481.15 2413
6481.91 2382
6482.67 2411
6483.43 2452
6484.19 2460
6484.95 2508
6485.71 2538
6486.47 2496
6487.23 2480
6487.99 2427
6488.75 2454
6489.51 2528
6490.27 2543
6491.03 2581
6491.79 2581
6492.55 2576
6493.31 2629
6494.07 2701
6494.83 2695
6495.59 2710
6496.35 2762
6497.11 2731
6497.87 2686
6498.64 2676
6499.40 2667
6500.16 2729
6500.92 2657
6501.68 2664
6502.44 2677
6503.20 2652
6503.96 2753
6504.72 2812
6505.48 2813
6506.25 2853
6507.01 2786
6507.77 2901
6508.53 2844
6509.29 2818
6510.05 2930
6510.81 2892
6511.57 2792
6512.34 2751
6513.10 2812
6513.86 2827
6514.62 2793
6515.38 2793
6516.15 2789
6516.91 2859
6517.67 2935
6518.43 2808
6519.19 2830
6519.95 2886
6520.72 2958
6521.48 3024
6522.24 3122
6523.00 3312
6523.77 3510
6524.53 3633
6525.29 3877
6526.05 4057
6526.81 4141
6527.58 4423
6528.34 4572
6529.10 4607
6529.86 4544
6530.63 4411
6531.39 4352
6532.15 4235
6532.92 3989
6533.68 3915
6534.44 3827
6535.20 3697
6535.97 3539
6536.73 3325
6537.49 3379
6538.26 3315
6539.02 3178
6539.78 3066
6540.55 2988
6541.31 3074
6542.07 2925
6542.84 2900
6543.60 2866
6544.36 2841
6545.13 2743
6545.89 2783
6546.65 2724
6547.42 2708
6548.18 2693
6548.94 2712
6549.71 2692
6550.47 2653
6551.24 2698
6552.00 2782
6552.76 2679
6553.53 2665
6554.29 2688
6555.06 2758
6555.82 2805
6556.58 2761
6557.35 2754
6558.11 2820
6558.88 2836
6559.64 2881
6560.41 2867
6561.17 3001
6561.93 3013
6562.70 3025
6563.46 2968
6564.23 3042
6564.99 3022
6565.76 3084
6566.52 3059
6567.29 3101
6568.05 3141
6568.82 3141
6569.58 3063
6570.35 3023
6571.11 2938
6571.88 2988
6572.64 3131
6573.41 3049
6574.17 3015
6574.94 3065
6575.70 3143
6576.47 3165
6577.23 3133
6578.00 3230
6578.76 3253
6579.53 3193
6580.29 3196
6581.06 3248
6581.83 3305
6582.59 3468
6583.36 3466
6584.12 3497
6584.89 3496
6585.65 3521
6586.42 3479
6587.19 3491
6587.95 3463
6588.72 3431
6589.48 3469
6590.25 3528
6591.02 3602
6591.78 3741
6592.55 3935
6593.32 4032
6594.08 4102
6594.85 4194
6595.61 4220
6596.38 4164
6597.15 4137
6597.91 4118
6598.68 4083
6599.45 3843
6600.21 3823
6600.98 3706
6601.75 3569
6602.51 3470
6603.28 3398
6604.05 3279
6604.82 3236
6605.58 3191
6606.35 3132
6607.12 3078
6607.88 3084
6608.65 3124
6609.42 3127
6610.19 3117
6610.95 3093
6611.72 3094
6612.49 3058
6613.25 3022
6614.02 3032
6614.79 3126
6615.56 3106
6616.32 3117
6617.09 3143
6617.86 3133
6618.63 3183
6619.40 3228
6620.16 3358
6620.93 3416
6621.70 3384
6622.47 3381
6623.24 3316
6624.00 3354
6624.77 3390
6625.54 3344
6626.31 3384
6627.08 3388
6627.84 3368
6628.61 3396
6629.38 3459
6630.15 3498
6630.92 3564
6631.69 3712
6632.46 4013
6633.22 4415
6633.99 4695
6634.76 5035
6635.53 5320
6636.30 5484
6637.07 5584
6637.84 5634
6638.61 5426
6639.37 5205
6640.14 4936
6640.91 4674
6641.68 4429
6642.45 4220
6643.22 3930
6643.99 3789
6644.76 3716
6645.53 3567
6646.30 3429
6647.07 3378
6647.84 3421
6648.61 3425
6649.37 3375
6650.14 3439
6650.91 3474
6651.68 3474
6652.45 3531
6653.22 3526
6653.99 3409
6654.76 3466
6655.53 3436
6656.30 3502
6657.07 3389
6657.84 3261
6658.61 3230
6659.38 3181
6660.15 3187
6660.92 3191
6661.69 3117
6662.46 3049
6663.23 3015
6664.00 3013
6664.77 3093
6665.55 3078
6666.32 3048
6667.09 3116
6667.86 3111
6668.63 3100
6669.40 3159
6670.17 3180
6670.94 3207
6671.71 3153
6672.48 3216
6673.25 3208
6674.02 3285
6674.79 3267
6675.57 3194
6676.34 3245
6677.11 3248
6677.88 3246
6678.65 3154
6679.42 3123
6680.19 3074
6680.96 3059
6681.74 3137
6682.51 3175
6683.28 3131
6684.05 3152
6684.82 3213
6685.59 3248
6686.37 3359
6687.14 3281
6687.91 3334
6688.68 3354
6689.45 3335
6690.22 3338
6691.00 3357
6691.77 3219
6692.54 3202
6693.31 3190
6694.08 3133
6694.86 3102
6695.63 3035
6696.40 3096
6697.17 3001
6697.95 2995
6698.72 2924
6699.49 2916
6700.26 2911
6701.04 2841
6701.81 2869
6702.58 2893
6703.35 2876
6704.13 2915
6704.90 2903
6705.67 2942
6706.44 2946
6707.22 2911
6707.99 2887
6708.76 2810
6709.54 2805
6710.31 2777
6711.08 2791
6711.86 2869
6712.63 2831
6713.40 2801
6714.17 2792
6714.95 2792
6715.72 2796
6716.50 2768
6717.27 2795
6718.04 2752
6718.82 2695
6719.59 2725
6720.36 2686
6721.14 2647
6721.91 2679
6722.68 2646
6723.46 2689
6724.23 2646
6725.01 2615
6725.78 2661
6726.55 2598
6727.33 2603
6728.10 2669
6728.88 2603
6729.65 2699
6730.42 2753
6731.20 2692
6731.97 2629
6732.75 2672
6733.52 2721
6734.30 2726
6735.07 2710
6735.84 2725
6736.62 2726
6737.39 2697
6738.17 2788
6738.94 2765
6739.72 2707
6740.49 2710
6741.27 2620
6742.04 2703
6742.82 2708
6743.59 2690
6744.37 2774
6745.14 2742
6745.92 2818
6746.69 2820
6747.47 2746
6748.24 2809
6749.02 2847
6749.79 2892
6750.57 2877
6751.34 2993
6752.12 3073
6752.90 3159
6753.67 3110
6754.45 3129
6755.22 3172
6756.00 3132
6756.77 3099
6757.55 3034
6758.33 3018
6759.10 2893
6759.88 2953
6760.65 2829
6761.43 2709
6762.20 2713
6762.98 2727
6763.76 2667
6764.53 2631
6765.31 2644
6766.09 2718
6766.86 2725
6767.64 2802
6768.41 2755
6769.19 2705
6769.97 2667
6770.74 2664
6771.52 2726
6772.30 2682
6773.07 2610
6773.85 2650
6774.63 2728
6775.40 2692
6776.18 2637
6776.96 2635
6777.74 2724
6778.51 2677
6779.29 2688
6780.07 2712
6780.84 2772
6781.62 2757
6782.40 2641
6783.17 2722
6783.95 2799
6784.73 2748
6785.51 2746
6786.28 2653
6787.06 2651
6787.84 2676
6788.62 2697
6789.39 2596
6790.17 2577
6790.95 2607
6791.73 2544
6792.51 2609
6793.28 2610
6794.06 2599
6794.84 2581
6795.62 2585
6796.39 2553
6797.17 2550
6797.95 2623
6798.73 2561
6799.51 2545
6800.29 2613
6801.06 2627
6801.84 2540
6802.62 2627
6803.40 2668
6804.18 2712
6804.96 2815
6805.73 2919
6806.51 2903
6807.29 2891
6808.07 2817
6808.85 2820
6809.63 2907
6810.41 2824
6811.18 2800
6811.96 2795
6812.74 2734
6813.52 2741
6814.30 2684
6815.08 2673
6815.86 2721
6816.64 2735
6817.42 2802
6818.20 2790
6818.98 2810
6819.76 2826
6820.53 2867
6821.31 2797
6822.09 2786
6822.87 2778
6823.65 2699
6824.43 2684
6825.21 2698
6825.99 2718
6826.77 2660
6827.55 2646
6828.33 2586
6829.11 2660
6829.89 2705
6830.67 2648
6831.45 2609
6832.23 2636
6833.01 2637
6833.79 2582
6834.57 2620
6835.35 2619
6836.13 2638
6836.91 2646
6837.69 2555
6838.47 2544
6839.25 2513
6840.03 2467
6840.81 2545
6841.59 2532
6842.37 2512
6843.16 2488
6843.94 2443
6844.72 2481
6845.50 2465
6846.28 2480
6847.06 2535
6847.84 2617
6848.62 2812
6849.40 2910
6850.18 3056
6850.96 3326
6851.75 3428
6852.53 3521
6853.31 3559
6854.09 3485
6854.87 3474
6855.65 3410
6856.43 3243
6857.22 3169
6858.00 3112
6858.78 3067
6859.56 2955
6860.34 2964
6861.12 2872
6861.90 2785
6862.69 2780
6863.47 2732
6864.25 2810
6865.03 2891
6865.81 2894
6866.60 2930
6867.38 3044
6868.16 3009
6868.94 2998
6869.72 3070
6870.51 2971
6871.29 3049
6872.07 2920
6872.85 2861
6873.64 2813
6874.42 2829
6875.20 2775
6875.98 2797
6876.77 2729
6877.55 2761
6878.33 2756
6879.11 2811
6879.90 2809
6880.68 2841
6881.46 2839
6882.25 2871
6883.03 2938
6883.81 2956
6884.59 3005
6885.38 3152
6886.16 3135
6886.94 3370
6887.73 3637
6888.51 3809
6889.29 3931
6890.08 4035
6890.86 4085
6891.64 4070
6892.43 3884
6893.21 3728
6893.99 3662
6894.78 3409
6895.56 3221
6896.35 3183
6897.13 3113
6897.91 3042
6898.70 3086
6899.48 2982
6900.26 2933
6901.05 2960
6901.83 2985
6902.62 3060
6903.40 3029
6904.18 2994
6904.97 2959
6905.75 3024
6906.54 3081
6907.32 3100
6908.11 3049
6908.89 3023
6909.67 2948
6910.46 2985
6911.24 3061
6912.03 3004
6912.81 2937
6913.60 2886
6914.38 2835
6915.17 2725
6915.95 2785
6916.74 2882
6917.52 2804
6918.31 2776
6919.09 2805
6919.88 2761
6920.66 2813
6921.45 2735
6922.23 2711
6923.02 2822
6923.80 2824
6924.59 2798
6925.37 2773
6926.16 2785
6926.94 2819
6927.73 2847
6928.51 2774
6929.30 2847
6930.09 2887
6930.87 2835
6931.66 2767
6932.44 2856
6933.23 2897
6934.01 2830
6934.80 2930
6935.59 2849
6936.37 2911
6937.16 2887
6937.94 2933
6938.73 2877
6939.52 2961
6940.30 2963
6941.09 3046
6941.88 3120
6942.66 3073
6943.45 3164
6944.23 3147
6945.02 3268
6945.81 3314
6946.59 3378
6947.38 3450
6948.17 3554
6948.95 3688
6949.74 3845
6950.53 3889
6951.31 3851
6952.10 3823
6952.89 3873
6953.67 3860
6954.46 3705
6955.25 3623
6956.04 3687
6956.82 3552
6957.61 3487
6958.40 3550
6959.18 3500
6959.97 3538
6960.76 3576
6961.55 3607
6962.33 3730
6963.12 3712
6963.91 3717
6964.70 3817
6965.48 3667
6966.27 3794
6967.06 3886
6967.85 3979
6968.63 4001
6969.42 3942
6970.21 3987
6971.00 4009
6971.79 4121
6972.57 4141
6973.36 4107
6974.15 4102
6974.94 4016
6975.73 4000
6976.52 3902
6977.30 3965
6978.09 3999
6978.88 4051
6979.67 4097
6980.46 4193
6981.25 4371
6982.03 4612
6982.82 4782
6983.61 5144
6984.40 5479
6985.19 6013
6985.98 6523
6986.77 6970
6987.55 7155
6988.34 7386
6989.13 7313
6989.92 7227
6990.71 7140
6991.50 6898
6992.29 6561
6993.08 6276
6993.87 6128
6994.66 5928
6995.45 5735
6996.24 5740
6997.02 5782
6997.81 5943
6998.60 6312
6999.39 6760
7000.18 7121
7000.97 7313
7001.76 7502
7002.55 7532
7003.34 7465
7004.13 7312
7004.92 7059
7005.71 6631
7006.50 6128
7007.29 5785
7008.08 5478
7008.87 5176
7009.66 4866
7010.45 4718
7011.24 4502
7012.03 4444
7012.82 4284
7013.61 4236
7014.40 4232
7015.19 4261
7015.98 4388
7016.77 4302
7017.56 4239
7018.35 4237
7019.15 4110
7019.94 4091
7020.73 4038
7021.52 3954
7022.31 4025
7023.10 3924
7023.89 3909
7024.68 3815
7025.47 4005
7026.26 3987
7027.05 3966
7027.85 3958
7028.64 3967
7029.43 3938
7030.22 3932
7031.01 3799
7031.80 3933
7032.59 3848
7033.38 3808
7034.18 3807
7034.97 3836
7035.76 3763
7036.55 3869
7037.34 3905
7038.13 3885
7038.93 3998
7039.72 4084
7040.51 4158
7041.30 4185
7042.09 4207
7042.89 4266
7043.68 4424
7044.47 4412
7045.26 4382
7046.05 4367
7046.85 4355
7047.64 4406
7048.43 4465
7049.22 4566
7050.01 4778
7050.81 4946
7051.60 5066
7052.39 5112
7053.18 5184
7053.98 5079
7054.77 4952
7055.56 4891
7056.36 4824
7057.15 4781
7057.94 4644
7058.73 4620
7059.53 4491
7060.32 4461
7061.11 4551
7061.91 4592
7062.70 4520
7063.49 4581
7064.29 4498
7065.08 4513
7065.87 4584
7066.66 4609
7067.46 4586
7068.25 4570
7069.04 4759
7069.84 4720
7070.63 4714
7071.43 4869
7072.22 4818
7073.01 4874
7073.81 4771
7074.60 4751
7075.39 4745
7076.19 4760
7076.98 4732
7077.78 4666
7078.57 4747
7079.36 4728
7080.16 4759
7080.95 4805
7081.75 4861
7082.54 4856
7083.33 5064
7084.13 5329
7084.92 5882
7085.72 6461
7086.51 7135
7087.31 7974
7088.10 8621
7088.90 9295
7089.69 9767
7090.48 9938
7091.28 9915
7092.07 9509
7092.87 9203
7093.66 8434
7094.46 7806
7095.25 7305
7096.05 6695
7096.84 6091
7097.64 5697
7098.43 5416
7099.23 5069
7100.02 4798
7100.82 4759
7101.61 4608
7102.41 4564
7103.20 4688
7104.00 4681
7104.80 4715
7105.59 4668
7106.39 4466
7107.18 4548
7107.98 4454
7108.77 4403
7109.57 4297
7110.36 4094
7111.16 3960
7111.96 3829
7112.75 3696
7113.55 3683
7114.34 3636
7115.14 3580
7115.94 3552
7116.73 3510
7117.53 3441
7118.32 3404
7119.12 3394
7119.92 3372
7120.71 3306
7121.51 3370
7122.31 3375
7123.10 3409
7123.90 3325
7124.70 3409
7125.49 3563
7126.29 3630
7127.09 3712
7127.88 3795
7128.68 3831
7129.48 3912
7130.27 3795
7131.07 3719
7131.87 3652
7132.66 3576
7133.46 3615
7134.26 3539
7135.06 3462
7135.85 3406
7136.65 3404
7137.45 3330
7138.24 3298
7139.04 3283
7139.84 3177
7140.64 3214
7141.43 3273
7142.23 3299
7143.03 3254
7143.83 3250
7144.62 3295
7145.42 3420
7146.22 3351
7147.02 3323
7147.82 3291
7148.61 3187
7149.41 3172
7150.21 3190
7151.01 3170
7151.81 3226
7152.60 3179
7153.40 3145
7154.20 3082
7155.00 3036
7155.80 3048
7156.59 3026
7157.39 2957
7158.19 2981
7158.99 2929
7159.79 2930
7160.59 2890
7161.39 2905
7162.18 2924
7162.98 2971
7163.78 2940
7164.58 2998
7165.38 3043
7166.18 3049
7166.98 2995
7167.78 3005
7168.57 2998
7169.37 3080
7170.17 3020
7170.97 2944
7171.77 2857
7172.57 2846
7173.37 2836
7174.17 2810
7174.97 2824
7175.77 2736
7176.57 2693
7177.37 2762
7178.17 2679
7178.97 2628
7179.77 2603
7180.56 2631
7181.36 2611
7182.16 2584
7182.96 2593
7183.76 2567
7184.56 2670
7185.36 2639
7186.16 2650
7186.96 2668
7187.76 2652
7188.56 2678
7189.36 2629
7190.16 2630
7190.96 2553
7191.76 2601
7192.57 2638
7193.37 2559
7194.17 2489
7194.97 2477
7195.77 2488
7196.57 2507
7197.37 2425
7198.17 2462
7198.97 2449
7199.77 2475
7200.57 2505
7201.37 2538
7202.17 2453
7202.97 2480
7203.77 2537
7204.58 2502
7205.38 2487
7206.18 2464
7206.98 2472
7207.78 2483
7208.58 2494
7209.38 2543
7210.18 2489
7210.99 2469
7211.79 2455
7212.59 2467
7213.39 2434
7214.19 2460
7214.99 2434
7215.79 2442
7216.60 2454
7217.40 2475
7218.20 2511
7219.00 2501
7219.80 2469
7220.60 2506
7221.41 2537
7222.21 2498
7223.01 2506
7223.81 2628
7224.62 2610
7225.42 2549
7226.22 2600
7227.02 2554
7227.82 2548
7228.63 2533
7229.43 2567
7230.23 2534
7231.03 2496
7231.84 2471
7232.64 2455
7233.44 2471
7234.24 2463
7235.05 2444
7235.85 2395
7236.65 2415
7237.45 2443
7238.26 2510
7239.06 2497
7239.86 2519
7240.67 2522
7241.47 2510
7242.27 2540
7243.08 2568
7243.88 2466
7244.68 2537
7245.49 2515
7246.29 2477
7247.09 2518
7247.90 2515
7248.70 2532
7249.50 2434
7250.31 2392
7251.11 2376
7251.91 2402
7252.72 2411
7253.52 2386
7254.32 2380
7255.13 2394
7255.93 2329
7256.74 2362
7257.54 2424
7258.34 2483
7259.15 2427
7259.95 2409
7260.76 2444
7261.56 2451
7262.36 2436
7263.17 2437
7263.97 2471
7264.78 2437
7265.58 2406
7266.39 2445
7267.19 2416
7268.00 2444
7268.80 2423
7269.60 2473
7270.41 2484
7271.21 2510
7272.02 2515
7272.82 2536
7273.63 2581
7274.43 2645
7275.24 2638
7276.04 2624
7276.85 2676
7277.65 2728
7278.46 2722
7279.26 2754
7280.07 2752
7280.87 2808
7281.68 2900
7282.48 3063
7283.29 3142
7284.09 3335
7284.90 3459
7285.71 3545
7286.51 3563
7287.32 3567
7288.12 3574
7288.93 3471
7289.73 3321
7290.54 3305
7291.35 3200
7292.15 3101
7292.96 3008
7293.76 2973
7294.57 2968
7295.38 2853
7296.18 2752
7296.99 2815
7297.79 2815
7298.60 2738
7299.41 2715
7300.21 2816
7301.02 2774
7301.82 2791
7302.63 2834
7303.44 2900
7304.24 2848
7305.05 2888
7305.86 2905
7306.66 2997
7307.47 3004
7308.28 2946
7309.08 3019
7309.89 3109
7310.70 3079
7311.50 3073
7312.31 3144
7313.12 3168
7313.93 3139
7314.73 3178
7315.54 3293
7316.35 3259
7317.15 3357
7317.96 3586
7318.77 3798
7319.58 4009
7320.38 4357
7321.19 4566
7322.00 4815
7322.81 4858
7323.61 5019
7324.42 5014
7325.23 4848
7326.04 4685
7326.84 4545
7327.65 4270
7328.46 4005
7329.27 3940
7330.08 3716
7330.88 3456
7331.69 3361
7332.50 3262
7333.31 3249
7334.12 3244
7334.92 3070
7335.73 3147
7336.54 3146
7337.35 3163
7338.16 3088
7338.97 3106
7339.78 3170
7340.58 3130
7341.39 3084
7342.20 3020
7343.01 2966
7343.82 2958
7344.63 2977
7345.44 2939
7346.24 2899
7347.05 2767
7347.86 2830
7348.67 2762
7349.48 2789
7350.29 2785
7351.10 2758
7351.91 2663
7352.72 2695
7353.53 2655
7354.34 2647
7355.14 2542
7355.95 2543
7356.76 2518
7357.57 2567
7358.38 2632
7359.19 2705
7360.00 2687
7360.81 2678
7361.62 2685
7362.43 2676
7363.24 2713
7364.05 2676
7364.86 2726
7365.67 2656
7366.48 2730
7367.29 2629
7368.10 2559
7368.91 2544
7369.72 2561
7370.53 2616
7371.34 2581
7372.15 2514
7372.96 2583
7373.77 2592
7374.58 2602
7375.39 2587
7376.20 2611
7377.01 2641
7377.82 2726
7378.63 2754
7379.44 2763
7380.26 2825
7381.07 2873
7381.88 2985
7382.69 3117
7383.50 3142
7384.31 3058
7385.12 3052
7385.93 3049
7386.74 2887
7387.55 2843
7388.36 2823
7389.18 2740
7389.99 2688
7390.80 2682
7391.61 2682
7392.42 2661
7393.23 2641
7394.04 2648
7394.86 2642
7395.67 2684
7396.48 2691
7397.29 2779
7398.10 2836
7398.91 2950
7399.73 2992
7400.54 3022
7401.35 3052
7402.16 3009
7402.97 3024
7403.79 3036
7404.60 2919
7405.41 2871
7406.22 2810
7407.03 2728
7407.85 2641
7408.66 2585
7409.47 2548
7410.28 2516
7411.10 2469
7411.91 2448
7412.72 2450
7413.53 2396
7414.35 2317
7415.16 2346
7415.97 2306
7416.78 2325
7417.60 2323
7418.41 2263
7419.22 2307
7420.03 2286
7420.85 2297
7421.66 2281
7422.47 2294
7423.29 2280
7424.10 2257
7424.91 2277
7425.73 2219
7426.54 2184
7427.35 2144
7428.17 2213
7428.98 2096
7429.79 2054
7430.61 2104
7431.42 2119
7432.23 2120
7433.05 2156
7433.86 2144
7434.67 2089
7435.49 2134
7436.30 2130
7437.12 2169
7437.93 2181
7438.74 2122
7439.56 2176
7440.37 2168
7441.18 2180
7442.00 2164
7442.81 2211
7443.63 2236
7444.44 2156
7445.26 2155
7446.07 2123
7446.88 2093
7447.70 2165
7448.51 2132
7449.33 2141
7450.14 2137
7450.96 2126
7451.77 2141
7452.59 2074
7453.40 2057
7454.22 2070
7455.03 2125
7455.85 2168
7456.66 2149
7457.47 2180
7458.29 2180
7459.10 2260
7459.92 2171
7460.74 2133
7461.55 2208
7462.37 2251
7463.18 2225
7464.00 2261
7464.81 2222
7465.63 2209
7466.44 2274
7467.26 2259
7468.07 2211
7468.89 2267
7469.70 2209
7470.52 2231
7471.34 2273
7472.15 2234
7472.97 2264
7473.78 2256
7474.60 2269
7475.41 2291
7476.23 2305
7477.05 2317
7477.86 2363
7478.68 2312
7479.49 2316
7480.31 2343
7481.13 2334
7481.94 2352
7482.76 2240
7483.58 2235
7484.39 2292
7485.21 2271
7486.03 2296
7486.84 2260
7487.66 2202
7488.48 2215
7489.29 2172
7490.11 2113
7490.93 2103
7491.74 2161
7492.56 2161
7493.38 2141
7494.19 2122
7495.01 2099
7495.83 2140
7496.64 2126
7497.46 2107
7498.28 2157
7499.10 2112
7499.91 2102
7500.73 2182
7501.55 2133
7502.36 2116
7503.18 2159
7504.00 2085
7504.82 2054
7505.63 2027
7506.45 2067
7507.27 2063
7508.09 2099
7508.90 1962
7509.72 2025
7510.54 2010
7511.36 1945
7512.18 1953
7512.99 2009
7513.81 2004
7514.63 1952
7515.45 1942
7516.27 2019
7517.08 1977
7517.90 1960
7518.72 1983
7519.54 1953
7520.36 1909
7521.18 1896
7521.99 1950
7522.81 1890
7523.63 1916
7524.45 1958
7525.27 1949
7526.09 1921
7526.91 1933
7527.72 1928
7528.54 1946
7529.36 1894
7530.18 1850
7531.00 1901
7531.82 1984
7532.64 1948
7533.46 1967
7534.28 1943
7535.10 1955
7535.91 1892
7536.73 1971
7537.55 1976
7538.37 1921
7539.19 1858
7540.01 1877
7540.83 1970
7541.65 1897
7542.47 1958
7543.29 1932
7544.11 1938
7544.93 1916
7545.75 1962
7546.57 1954
7547.39 1989
7548.21 1976
7549.03 1957
7549.85 1963
7550.67 1964
7551.49 1955
7552.31 1996
7553.13 2009
7553.95 1979
7554.77 1949
7555.59 1954
7556.41 1984
7557.23 1995
7558.05 2074
7558.87 2078
7559.69 2051
7560.51 2088
7561.33 2101
7562.15 2062
7562.97 2052
7563.79 2136
7564.61 2106
7565.44 2114
7566.26 2090
7567.08 2073
7567.90 2112
7568.72 2142
7569.54 2071
7570.36 2131
7571.18 2126
7572.00 2057
7572.82 2134
7573.65 2043
7574.47 2086
7575.29 2073
7576.11 2150
7576.93 2089
7577.75 2125
7578.57 2172
7579.40 2131
7580.22 2134
7581.04 2156
7581.86 2203
7582.68 2209
7583.50 2205
7584.33 2247
7585.15 2229
7585.97 2228
7586.79 2347
7587.61 2327
7588.44 2319
7589.26 2335
7590.08 2329
7590.90 2398
7591.72 2460
7592.55 2462
7593.37 2416
7594.19 2400
7595.01 2344
7595.84 2314
7596.66 2365
7597.48 2405
7598.30 2445
7599.13 2514
7599.95 2551
7600.77 2669
7601.59 2645
7602.42 2742
7603.24 2760
7604.06 2871
7604.89 3039
7605.71 3145
7606.53 3173
7607.36 3241
7608.18 3103
7609.00 3127
7609.82 3152
7610.65 3132
7611.47 3082
7612.29 2924
7613.12 2943
7613.94 2922
7614.77 2966
7615.59 2982
7616.41 3024
7617.24 3032
7618.06 3112
7618.88 3119
7619.71 3337
7620.53 3455
7621.35 3415
7622.18 3416
7623.00 3331
7623.83 3362
7624.65 3220
7625.47 3159
7626.30 3082
7627.12 3198
7627.95 3150
7628.77 3238
7629.60 3263
7630.42 3284
7631.24 3345
7632.07 3452
7632.89 3511
7633.72 3561
7634.54 3541
7635.37 3441
7636.19 3386
7637.02 3422
7637.84 3326
7638.67 3154
7639.49 3044
7640.31 3008
7641.14 2846
7641.96 2789
7642.79 2745
7643.61 2681
7644.44 2744
7645.26 2706
7646.09 2579
7646.92 2650
7647.74 2657
7648.57 2740
7649.39 2692
7650.22 2728
7651.04 2674
7651.87 2585
7652.69 2531
7653.52 2525
7654.34 2456
7655.17 2411
7656.00 2390
7656.82 2345
7657.65 2337
7658.47 2345
7659.30 2339
7660.12 2285
7660.95 2276
7661.78 2341
7662.60 2273
7663.43 2304
7664.25 2213
7665.08 2277
7665.91 2209
7666.73 2238
7667.56 2236
7668.39 2204
7669.21 2231
7670.04 2231
7670.87 2231
7671.69 2250
7672.52 2244
7673.35 2260
7674.17 2185
7675.00 2192
7675.83 2236
7676.65 2153
7677.48 2152
7678.31 2107
7679.13 2087
7679.96 2135
7680.79 2134
7681.61 2130
7682.44 2171
7683.27 2157
7684.10 2199
7684.92 2268
7685.75 2264
7686.58 2296
7687.40 2329
7688.23 2285
7689.06 2296
7689.89 2330
7690.71 2336
7691.54 2292
7692.37 2256
7693.20 2221
7694.03 2158
7694.85 2165
7695.68 2262
7696.51 2260
7697.34 2272
7698.16 2314
7698.99 2308
7699.82 2464
7700.65 2481
7701.48 2452
7702.31 2411
7703.13 2456
7703.96 2399
7704.79 2292
7705.62 2278
7706.45 2232
7707.28 2259
7708.10 2235
7708.93 2219
7709.76 2139
7710.59 2172
7711.42 2186
7712.25 2198
7713.08 2147
7713.90 2112
7714.73 2136
7715.56 2130
7716.39 2108
7717.22 2177
7718.05 2126
7718.88 2108
7719.71 2100
7720.54 2161
7721.37 2076
7722.20 2054
7723.02 2085
7723.85 2069
7724.68 2078
7725.51 2089
7726.34 2116
7727.17 2104
7728.00 2071
7728.83 1995
7729.66 1995
7730.49 2018
7731.32 1995
7732.15 2010
7732.98 2029
7733.81 2025
7734.64 1994
7735.47 2046
7736.30 2024
7737.13 2001
7737.96 2009
7738.79 2049
7739.62 1993
7740.45 2026
7741.28 2040
7742.11 2046
7742.94 2024
7743.77 2033
7744.60 2086
7745.43 2112
7746.26 2084
7747.09 2102
7747.92 2213
7748.75 2206
7749.59 2274
7750.42 2229
7751.25 2272
7752.08 2217
7752.91 2295
7753.74 2330
7754.57 2302
7755.40 2411
7756.23 2503
7757.06 2595
7757.90 2600
7758.73 2612
7759.56 2638
7760.39 2622
7761.22 2634
7762.05 2668
7762.88 2524
7763.71 2509
7764.55 2429
7765.38 2318
7766.21 2316
7767.04 2333
7767.87 2263
7768.70 2171
7769.54 2143
7770.37 2135
7771.20 2141
7772.03 2097
7772.86 2111
7773.70 2126
7774.53 2141
7775.36 2152
7776.19 2209
7777.02 2215
7777.86 2306
7778.69 2326
7779.52 2299
7780.35 2255
7781.19 2328
7782.02 2315
7782.85 2190
7783.68 2097
7784.52 2139
7785.35 2094
7786.18 2074
7787.01 2109
7787.85 2114
7788.68 2085
7789.51 2059
7790.35 2031
7791.18 2065
7792.01 2098
7792.84 2047
7793.68 2087
7794.51 2115
7795.34 2060
7796.18 2029
7797.01 2073
7797.84 2059
7798.68 2071
7799.51 2061
7800.34 2083
7801.18 2138
7802.01 2073
7802.84 2098
7803.68 2050
7804.51 2030
7805.35 2030
7806.18 2065
7807.01 2053
7807.85 1993
7808.68 2048
7809.51 2101
7810.35 2065
7811.18 2075
7812.02 2077
7812.85 2130
7813.68 2165
7814.52 2195
7815.35 2138
7816.19 2121
7817.02 2167
7817.86 2212
7818.69 2246
7819.52 2210
7820.36 2219
7821.19 2256
7822.03 2201
7822.86 2254
7823.70 2224
7824.53 2332
7825.37 2241
7826.20 2253
7827.04 2311
7827.87 2327
7828.71 2324
7829.54 2444
7830.38 2448
7831.21 2351
7832.05 2357
7832.88 2327
7833.72 2378
7834.55 2383
7835.39 2274
7836.22 2287
7837.06 2275
7837.89 2218
7838.73 2245
7839.57 2293
7840.40 2344
7841.24 2260
7842.07 2267
7842.91 2286
7843.74 2279
7844.58 2201
7845.42 2239
7846.25 2219
7847.09 2233
7847.92 2239
7848.76 2197
7849.60 2165
7850.43 2146
7851.27 2180
7852.10 2145
7852.94 2116
7853.78 2102
7854.61 2179
7855.45 2219
7856.29 2290
7857.12 2247
7857.96 2227
7858.79 2351
7859.63 2361
7860.47 2279
7861.30 2382
7862.14 2346
7862.98 2300
7863.81 2410
7864.65 2398
7865.49 2280
7866.33 2322
7867.16 2310
7868.00 2286
7868.84 2350
7869.67 2327
7870.51 2353
7871.35 2365
7872.19 2513
7873.02 2495
7873.86 2555
7874.70 2587
7875.54 2631
7876.37 2664
7877.21 2790
7878.05 2897
7878.89 2937
7879.72 2989
7880.56 3001
7881.40 3072
7882.24 3030
7883.07 2906
7883.91 2950
7884.75 2886
7885.59 2790
7886.43 2751
7887.26 2760
7888.10 2751
7888.94 2703
7889.78 2708
7890.62 2718
7891.45 2642
7892.29 2663
7893.13 2705
7893.97 2718
7894.81 2690
7895.65 2583
7896.49 2568
7897.32 2638
7898.16 2538
7899.00 2541
7899.84 2572
7900.68 2498
7901.52 2547
7902.36 2497
7903.20 2430
7904.03 2419
7904.87 2418
7905.71 2401
7906.55 2380
7907.39 2311
7908.23 2231
7909.07 2260
7909.91 2224
7910.75 2211
7911.59 2236
7912.43 2235
7913.27 2146
7914.11 2132
7914.94 2125
7915.78 2193
7916.62 2187
7917.46 2230
7918.30 2159
7919.14 2149
7919.98 2135
7920.82 2167
7921.66 2040
7922.50 2069
7923.34 2081
7924.18 2030
7925.02 2028
7925.86 2064
7926.70 1973
7927.54 1947
7928.38 1910
7929.22 1917
7930.06 1970
7930.90 2000
7931.74 1992
7932.59 1947
7933.43 2014
7934.27 1957
7935.11 1941
7935.95 1978
7936.79 1973
7937.63 1935
7938.47 1945
7939.31 1986
7940.15 1980
7940.99 1960
7941.83 1907
7942.67 1999
7943.52 2012
7944.36 1978
7945.20 1980
7946.04 1988
7946.88 2017
7947.72 2045
7948.56 2031
7949.40 2039
7950.25 2104
7951.09 2073
7951.93 2043
7952.77 2083
7953.61 2160
7954.45 2177
7955.29 2195
7956.14 2222
7956.98 2268
7957.82 2245
7958.66 2292
7959.50 2250
7960.35 2304
7961.19 2317
7962.03 2304
7962.87 2264
7963.71 2376
7964.56 2343
7965.40 2415
7966.24 2443
7967.08 2459
7967.93 2499
7968.77 2463
7969.61 2530
7970.45 2491
7971.29 2467
7972.14 2561
7972.98 2479
7973.82 2386
7974.67 2359
7975.51 2360
7976.35 2303
7977.19 2246
7978.04 2220
7978.88 2224
7979.72 2241
7980.57 2240
7981.41 2196
7982.25 2192
7983.09 2193
7983.94 2127
7984.78 2094
7985.62 2135
7986.47 2174
7987.31 2141
7988.15 2002
7989.00 2057
7989.84 2131
7990.68 1986
7991.53 1976
7992.37 2013
7993.22 1999
7994.06 1949
7994.90 1942
7995.75 1978
7996.59 2047
7997.43 2090
7998.28 2062
7999.12 2059
7999.97 2194
8000.81 2201
8001.65 2253
8002.50 2216
8003.34 2229
8004.19 2193
8005.03 2180
8005.88 2164
8006.72 2098
8007.57 2072
8008.41 2039
8009.25 1906
8010.10 1872
8010.94 1849
8011.79 1873
8012.63 1809
8013.48 1785
8014.32 1783
8015.17 1798
8016.01 1739
8016.86 1730
8017.70 1742
8018.55 1695
8019.39 1641
8020.24 1714
8021.08 1718
8021.93 1743
8022.77 1684
8023.62 1680
8024.46 1684
8025.31 1684
8026.15 1620
8027.00 1671
8027.84 1697
8028.69 1653
8029.54 1623
8030.38 1637
8031.23 1640
8032.07 1633
8032.92 1648
8033.76 1630
8034.61 1639
8035.46 1666
8036.30 1640
8037.15 1649
8037.99 1571
8038.84 1642
8039.69 1679
8040.53 1662
8041.38 1660
8042.22 1613
8043.07 1625
8043.92 1652
8044.76 1636
8045.61 1595
8046.46 1639
8047.30 1607
8048.15 1612
8049.00 1596
8049.84 1563
8050.69 1543
8051.54 1567
8052.38 1616
8053.23 1571
8054.08 1502
8054.92 1494
8055.77 1525
8056.62 1541
8057.46 1542
8058.31 1564
8059.16 1519
8060.01 1514
8060.85 1542
8061.70 1540
8062.55 1527
8063.40 1460
8064.24 1495
8065.09 1530
8065.94 1518
8066.79 1468
8067.63 1506
8068.48 1534
8069.33 1537
8070.18 1520
8071.02 1488
8071.87 1493
8072.72 1502
8073.57 1460
8074.42 1450
8075.26 1475
8076.11 1435
8076.96 1479
8077.81 1490
8078.66 1475
8079.50 1456
8080.35 1430
8081.20 1424
8082.05 1466
8082.90 1408
8083.75 1434
8084.59 1418
8085.44 1415
8086.29 1419
8087.14 1406
8087.99 1430
8088.84 1419
8089.69 1436
8090.53 1426
8091.38 1388
8092.23 1375
8093.08 1412
8093.93 1402
8094.78 1354
8095.63 1355
8096.48 1376
8097.33 1363
8098.18 1368
8099.02 1362
8099.87 1368
8100.72 1349
8101.57 1345
8102.42 1399
8103.27 1413
8104.12 1358
8104.97 1368
8105.82 1363
8106.67 1346
8107.52 1287
8108.37 1299
8109.22 1318
8110.07 1320
8110.92 1308
8111.77 1346
8112.62 1339
8113.47 1321
8114.32 1352
8115.17 1316
8116.02 1309
8116.87 1368
8117.72 1379
8118.57 1348
8119.42 1322
8120.27 1319
8121.12 1387
8121.97 1386
8122.82 1385
8123.67 1331
8124.52 1377
8125.37 1400
8126.22 1365
8127.07 1387
8127.93 1347
8128.78 1372
8129.63 1389
8130.48 1356
8131.33 1365
8132.18 1399
8133.03 1346
8133.88 1334
8134.73 1378
8135.58 1374
8136.44 1421
8137.29 1486
8138.14 1421
8138.99 1416
8139.84 1412
8140.69 1378
8141.54 1350
8142.39 1376
8143.25 1402
8144.10 1374
8144.95 1410
8145.80 1410
8146.65 1376
8147.50 1428
8148.36 1439
8149.21 1374
8150.06 1426
8150.91 1489
8151.76 1499
8152.62 1479
8153.47 1505
8154.32 1522
8155.17 1524
8156.02 1591
8156.88 1611
8157.73 1629
8158.58 1644
8159.43 1612
8160.29 1569
8161.14 1558
8161.99 1540
8162.84 1568
8163.70 1483
8164.55 1537
8165.40 1520
8166.25 1512
8167.11 1508
8167.96 1431
8168.81 1438
8169.67 1412
8170.52 1384
8171.37 1363
8172.23 1401
8173.08 1401
8173.93 1339
8174.78 1396
8175.64 1413
8176.49 1397
8177.34 1408
8178.20 1420
8179.05 1363
8179.90 1339
8180.76 1335
8181.61 1318
8182.47 1317
8183.32 1314
8184.17 1298
8185.03 1292
8185.88 1310
8186.73 1336
8187.59 1354
8188.44 1303
8189.30 1250
8190.15 1266
8191.00 1256
8191.86 1286
8192.71 1292
8193.57 1283
8194.42 1259
8195.27 1246
8196.13 1260
8196.98 1240
8197.84 1221
8198.69 1231
8199.55 1221
8200.40 1213
8201.26 1227
8202.11 1181
8202.96 1209
8203.82 1201
8204.67 1228
8205.53 1267
8206.38 1210
8207.24 1274
8208.09 1253
8208.95 1230
8209.80 1198
8210.66 1172
8211.51 1232
8212.37 1161
8213.22 1204
8214.08 1202
8214.93 1250
8215.79 1238
8216.65 1212
8217.50 1240
8218.36 1202
8219.21 1182
8220.07 1230
8220.92 1234
8221.78 1235
8222.63 1185
8223.49 1226
8224.35 1241
8225.20 1242
8226.06 1277
8226.91 1239
8227.77 1235
8228.63 1200
8229.48 1200
8230.34 1199
8231.19 1212
8232.05 1216
8232.91 1202
8233.76 1195
8234.62 1184
8235.47 1193
8236.33 1207
8237.19 1198
8238.04 1208
8238.90 1161
8239.76 1166
8240.61 1189
8241.47 1171
8242.33 1190
8243.18 1160
8244.04 1194
8244.90 1156
8245.75 1185
8246.61 1144
8247.47 1190
8248.33 1204
8249.18 1189
8250.04 1210
8250.90 1169
8251.75 1163
8252.61 1186
8253.47 1172
8254.33 1168
8255.18 1184
8256.04 1198
8256.90 1163
8257.76 1174
8258.61 1199
8259.47 1212
8260.33 1116
8261.19 1118
8262.04 1158
8262.90 1180
8263.76 1172
8264.62 1184
8265.48 1201
8266.33 1167
8267.19 1165
8268.05 1193
8268.91 1180
8269.77 1173
8270.62 1192
8271.48 1159
8272.34 1175
8273.20 1176
8274.06 1155
8274.92 1184
8275.77 1192
8276.63 1190
8277.49 1174
8278.35 1211
8279.21 1197
8280.07 1209
8280.93 1215
8281.78 1203
8282.64 1252
8283.50 1263
8284.36 1223
8285.22 1212
8286.08 1166
8286.94 1210
8287.80 1228
8288.66 1259
8289.51 1227
8290.37 1198
8291.23 1250
8292.09 1272
8292.95 1238
8293.81 1274
8294.67 1235
8295.53 1279
8296.39 1267
8297.25 1270
8298.11 1291
8298.97 1300
8299.83 1318
8300.69 1278
8301.55 1281
8302.41 1283
8303.27 1281
8304.13 1275
8304.99 1295
8305.85 1275
8306.71 1270
8307.57 1241
8308.43 1280
8309.29 1289
8310.15 1273
8311.01 1245
8311.87 1211
8312.73 1241
8313.59 1263
8314.45 1262
8315.31 1247
8316.17 1217
8317.03 1279
8317.89 1251
8318.75 1205
8319.61 1264
8320.47 1286
8321.33 1280
8322.20 1217
8323.06 1192
8323.92 1185
8324.78 1173
8325.64 1241
8326.50 1245
8327.36 1286
8328.22 1226
8329.08 1225
8329.94 1246
8330.81 1310
8331.67 1252
8332.53 1239
8333.39 1191
8334.25 1257
8335.11 1223
8335.97 1213
8336.84 1183
8337.70 1161
8338.56 1185
8339.42 1222
8340.28 1221
8341.15 1171
8342.01 1208
8342.87 1225
8343.73 1169
8344.59 1153
8345.45 1209
8346.32 1233
8347.18 1223
8348.04 1194
8348.90 1211
8349.77 1244
8350.63 1155
8351.49 1168
8352.35 1184
8353.22 1158
8354.08 1156
8354.94 1191
8355.80 1200
8356.67 1218
8357.53 1147
8358.39 1203
8359.25 1175
8360.12 1182
8360.98 1155
8361.84 1156
8362.71 1218
8363.57 1187
8364.43 1209
8365.29 1198
8366.16 1196
8367.02 1201
8367.88 1217
8368.75 1212
8369.61 1213
8370.47 1230
8371.34 1198
8372.20 1210
8373.06 1238
8373.93 1205
8374.79 1192
8375.65 1208
8376.52 1208
8377.38 1205
8378.25 1197
8379.11 1179
8379.97 1234
8380.84 1215
8381.70 1184
8382.56 1176
8383.43 1179
8384.29 1224
8385.16 1202
8386.02 1224
8386.89 1221
8387.75 1249
8388.61 1250
8389.48 1209
8390.34 1228
8391.21 1311
8392.07 1300
8392.94 1271
8393.80 1222
8394.67 1199
8395.53 1258
8396.39 1273
8397.26 1285
8398.12 1282
8398.99 1265
8399.85 1319
8400.72 1350
8401.58 1353
8402.45 1313
8403.31 1282
8404.18 1316
8405.04 1320
8405.91 1324
8406.77 1370
8407.64 1374
8408.50 1370
8409.37 1374
8410.24 1381
8411.10 1356
8411.97 1410
8412.83 1361
8413.70 1382
8414.56 1371
8415.43 1469
8416.29 1402
8417.16 1435
8418.03 1450
8418.89 1330
8419.76 1353
8420.62 1385
8421.49 1429
8422.36 1448
8423.22 1434
8424.09 1477
8424.95 1469
8425.82 1508
8426.69 1462
8427.55 1442
8428.42 1451
8429.28 1483
8430.15 1540
8431.02 1541
8431.88 1515
8432.75 1524
8433.62 1546
8434.48 1626
8435.35 1654
8436.22 1670
8437.08 1612
8437.95 1721
8438.82 1791
8439.68 1834
8440.55 1793
8441.42 1927
8442.29 1929
8443.15 2001
8444.02 2010
8444.89 2047
8445.75 2142
8446.62 2164
8447.49 2103
8448.36 2099
8449.22 2223
8450.09 2209
8450.96 2217
8451.83 2301
8452.69 2450
8453.56 2642
8454.43 2726
8455.30 2946
8456.16 3119
8457.03 3214
8457.90 3223
8458.77 3265
8459.64 3231
8460.50 3142
8461.37 2997
8462.24 2924
8463.11 2771
8463.98 2621
8464.84 2489
8465.71 2462
8466.58 2400
8467.45 2271
8468.32 2141
8469.19 2050
8470.05 2033
8470.92 2017
8471.79 1954
8472.66 1894
8473.53 1872
8474.40 1889
8475.27 1882
8476.13 1873
8477.00 1843
8477.87 1752
8478.74 1738
8479.61 1711
8480.48 1708
8481.35 1705
8482.22 1771
8483.09 1706
8483.96 1690
8484.82 1664
8485.69 1671
8486.56 1683
8487.43 1701
8488.30 1712
8489.17 1753
8490.04 1712
8490.91 1720
8491.78 1748
8492.65 1779
8493.52 1766
8494.39 1734
8495.26 1758
8496.13 1802
8497.00 1757
8497.87 1780
8498.74 1731
8499.61 1710
8500.48 1677
8501.35 1659
8502.22 1675
8503.09 1674
8503.96 1672
8504.83 1676
8505.70 1641
8506.57 1651
8507.44 1628
8508.31 1637
8509.18 1652
8510.05 1620
8510.92 1600
8511.79 1601
8512.66 1625
8513.53 1654
8514.40 1603
8515.27 1595
8516.15 1618
8517.02 1592
8517.89 1561
8518.76 1615
8519.63 1606
8520.50 1575
8521.37 1596
8522.24 1582
8523.11 1642
8523.98 1619
8524.86 1630
8525.73 1654
8526.60 1657
8527.47 1645
8528.34 1603
8529.21 1624
8530.08 1646
8530.96 1652
8531.83 1660
8532.70 1673
8533.57 1664
8534.44 1629
8535.31 1704
8536.19 1707
8537.06 1676
8537.93 1672
8538.80 1661
8539.67 1635
8540.55 1669
8541.42 1659
8542.29 1621
8543.16 1635
8544.03 1616
8544.91 1641
8545.78 1634
8546.65 1643
8547.52 1603
8548.40 1603
8549.27 1655
8550.14 1737
8551.01 1782
8551.89 1836
8552.76 1884
8553.63 2000
8554.51 2020
8555.38 2083
8556.25 2107
8557.12 2122
8558.00 2144
8558.87 2084
8559.74 2017
8560.62 1958
8561.49 1904
8562.36 1833
8563.24 1729
8564.11 1718
8564.98 1680
8565.86 1640
8566.73 1621
8567.60 1626
8568.48 1582
8569.35 1533
8570.22 1609
8571.10 1597
8571.97 1556
8572.84 1543
8573.72 1535
8574.59 1547
8575.46 1507
8576.34 1530
8577.21 1499
8578.09 1439
8578.96 1443
8579.83 1533
8580.71 1469
8581.58 1403
8582.46 1405
8583.33 1413
8584.21 1373
8585.08 1391
8585.95 1441
8586.83 1392
8587.70 1393
8588.58 1424
8589.45 1406
8590.33 1392
8591.20 1414
8592.08 1435
8592.95 1447
8593.83 1468
8594.70 1420
8595.58 1369
8596.45 1471
8597.33 1428
8598.20 1379
8599.08 1396
8599.95 1422
8600.83 1502
8601.70 1455
8602.58 1448
8603.45 1471
8604.33 1457
8605.20 1430
8606.08 1439
8606.95 1452
8607.83 1521
8608.70 1481
8609.58 1491
8610.45 1479
8611.33 1509
8612.21 1459
8613.08 1526
8613.96 1491
8614.83 1448
8615.71 1434
8616.59 1445
8617.46 1485
8618.34 1513
8619.21 1473
8620.09 1479
8620.97 1437
8621.84 1448
8622.72 1493
8623.59 1431
8624.47 1431
8625.35 1413
8626.22 1447
8627.10 1455
8627.98 1435
8628.85 1468
8629.73 1493
8630.61 1507
8631.48 1451
8632.36 1490
8633.24 1459
8634.11 1480
8634.99 1448
8635.87 1451
8636.74 1504
8637.62 1517
8638.50 1487
8639.37 1545
8640.25 1542
8641.13 1528
8642.01 1513
8642.88 1516
8643.76 1505
8644.64 1506
8645.52 1542
8646.39 1584
8647.27 1612
8648.15 1599
8649.03 1603
8649.90 1615
8650.78 1660
8651.66 1669
8652.54 1649
8653.41 1666
8654.29 1654
8655.17 1622
8656.05 1608
8656.93 1612
8657.80 1636
8658.68 1653
8659.56 1658
8660.44 1615
8661.32 1620
8662.19 1669
8663.07 1651
8663.95 1654
8664.83 1667
8665.71 1717
8666.59 1722
8667.46 1741
8668.34 1773
8669.22 1840
8670.10 1878
8670.98 1897
8671.86 1970
8672.74 1946
8673.62 2006
8674.49 2044
8675.37 2078
8676.25 2053
8677.13 2069
8678.01 2008
8678.89 2025
8679.77 1961
8680.65 1976
8681.53 1956
8682.41 1949
8683.29 1950
8684.16 1929
8685.04 1933
8685.92 2039
8686.80 2081
8687.68 2158
8688.56 2295
8689.44 2433
8690.32 2609
8691.20 2720
8692.08 2867
8692.96 3030
8693.84 3144
8694.72 3131
8695.60 3132
8696.48 3050
8697.36 2922
8698.24 2774
8699.12 2650
8700.00 2523
8700.88 2384
8701.76 2287
8702.64 2185
8703.52 2095
8704.40 1987
8705.28 1923
8706.16 1874
8707.04 1825
8707.92 1862
8708.80 1817
8709.69 1742
8710.57 1698
8711.45 1678
8712.33 1630
8713.21 1657
8714.09 1633
8714.97 1661
8715.85 1643
8716.73 1603
8717.61 1598
8718.49 1589
8719.38 1591
8720.26 1547
8721.14 1518
8722.02 1519
8722.90 1556
8723.78 1565
8724.66 1553
8725.54 1524
8726.43 1553
8727.31 1556
8728.19 1593
8729.07 1611
8729.95 1636
8730.83 1637
8731.72 1664
8732.60 1625
8733.48 1652
8734.36 1625
8735.24 1604
8736.13 1598
8737.01 1584
8737.89 1625
8738.77 1513
8739.65 1570
8740.54 1582
8741.42 1539
8742.30 1517
8743.18 1504
8744.07 1498
8744.95 1490
8745.83 1503
8746.71 1550
8747.60 1498
8748.48 1505
8749.36 1552
8750.24 1519
8751.13 1587
8752.01 1650
8752.89 1624
8753.77 1618
8754.66 1680
8755.54 1716
8756.42 1709
8757.31 1716
8758.19 1770
8759.07 1796
8759.96 1785
8760.84 1818
8761.72 1832
8762.61 1776
8763.49 1765
8764.37 1800
8765.26 1734
8766.14 1760
8767.02 1738
8767.91 1737
8768.79 1713
8769.67 1766
8770.56 1776
8771.44 1793
8772.32 1746
8773.21 1819
8774.09 1777
8774.98 1727
8775.86 1707
8776.74 1738
8777.63 1741
8778.51 1676
8779.40 1659
8780.28 1673
8781.17 1645
8782.05 1621
8782.93 1643
8783.82 1597
8784.70 1623
8785.59 1647
8786.47 1617
8787.36 1598
8788.24 1627
8789.13 1616
8790.01 1577
8790.89 1576
8791.78 1569
8792.66 1580
8793.55 1578
8794.43 1603
8795.32 1601
8796.20 1572
8797.09 1565
8797.97 1583
8798.86 1565
8799.74 1574
8800.63 1570
8801.52 1581
8802.40 1605
8803.29 1556
8804.17 1574
8805.06 1657
8805.94 1638
8806.83 1564
8807.71 1615
8808.60 1573
8809.48 1596
8810.37 1595
8811.26 1613
8812.14 1583
8813.03 1579
8813.91 1544
8814.80 1573
8815.69 1546
8816.57 1499
8817.46 1568
8818.34 1557
8819.23 1529
8820.12 1535
8821.00 1568
8821.89 1552
8822.77 1514
8823.66 1578
8824.55 1566
8825.43 1506
8826.32 1563
8827.21 1573
8828.09 1571
8828.98 1509
8829.87 1511
8830.75 1527
8831.64 1546
8832.53 1507
8833.41 1464
8834.30 1449
8835.19 1451
8836.08 1467
8836.96 1377
8837.85 1434
8838.74 1409
8839.62 1424
8840.51 1457
8841.40 1428
8842.29 1400
8843.17 1338
8844.06 1384
8844.95 1443
8845.84 1422
8846.72 1362
8847.61 1354
8848.50 1349
8849.39 1392
8850.27 1390
8851.16 1360
8852.05 1341
8852.94 1299
8853.82 1346
8854.71 1319
8855.60 1296
8856.49 1334
8857.38 1350
8858.26 1299
8859.15 1326
8860.04 1309
8860.93 1294
8861.82 1275
8862.71 1256
8863.59 1261
8864.48 1257
8865.37 1237
8866.26 1264
8867.15 1256
8868.04 1273
8868.93 1281
8869.81 1230
8870.70 1250
8871.59 1263
8872.48 1241
8873.37 1258
8874.26 1206
8875.15 1178
8876.04 1207
8876.93 1206
8877.81 1214
8878.70 1223
8879.59 1264
8880.48 1238
8881.37 1236
8882.26 1210
8883.15 1200
8884.04 1220
8884.93 1239
8885.82 1256
8886.71 1208
8887.60 1201
8888.49 1252
8889.38 1287
8890.27 1261
8891.16 1243
8892.05 1170
8892.94 1182
8893.83 1167
8894.72 1212
8895.61 1190
8896.50 1148
8897.39 1158
8898.28 1170
8899.17 1182
8900.06 1202
8900.95 1210
8901.84 1187
8902.73 1215
8903.62 1151
8904.51 1200
8905.40 1192
8906.29 1166
8907.18 1194
8908.07 1189
8908.96 1160
8909.85 1156
8910.74 1144
8911.63 1158
8912.52 1168
8913.41 1132
8914.31 1175
8915.20 1137
8916.09 1152
8916.98 1159
8917.87 1155
8918.76 1149
8919.65 1139
8920.54 1152
8921.43 1093
8922.33 1123
8923.22 1109
8924.11 1143
8925.00 1132
8925.89 1127
8926.78 1110
8927.67 1097
8928.57 1102
8929.46 1098
8930.35 1099
8931.24 1101
8932.13 1083
8933.03 1069
8933.92 1094
8934.81 1077
8935.70 1032
8936.59 1049
8937.49 1088
8938.38 1052
8939.27 1089
8940.16 1070
8941.05 1093
8941.95 1054
8942.84 1052
8943.73 1088
8944.62 1061
8945.52 1034
8946.41 1055
8947.30 1040
8948.19 1055
8949.09 1076
8949.98 1045
8950.87 1039
8951.76 1081
8952.66 1013
8953.55 1004
8954.44 998
8955.34 1016
8956.23 1004
8957.12 998
8958.02 1002
8958.91 998
8959.80 1080
8960.69 1032
8961.59 1044
8962.48 1045
8963.37 1017
8964.27 997
8965.16 1033
8966.05 1024
8966.95 1045
8967.84 1074
8968.74 1099
8969.63 1081
8970.52 1004
8971.42 1043
8972.31 1013
8973.20 1033
8974.10 1023
8974.99 1013
8975.89 1008
8976.78 1017
8977.67 1022
8978.57 1011
8979.46 993
8980.36 1022
8981.25 979
8982.15 1018
8983.04 1032
8983.93 1012
8984.83 1026
8985.72 975
8986.62 977
8987.51 979
8988.41 1023
8989.30 982
8990.20 989
8991.09 1021
8991.99 992
8992.88 969
8993.78 999
8994.67 991
8995.57 965
8996.46 979
8997.36 973
8998.25 989
8999.15 953
9000.04 957
9000.94 971
9001.83 1021
9002.73 997
9003.62 995
9004.52 999
9005.41 979
9006.31 981
9007.20 971
9008.10 1013
9009.00 989
9009.89 989
9010.79 956
9011.68 959
9012.58 939
9013.47 956
9014.37 965
9015.27 964
9016.16 967
9017.06 994
9017.95 989
9018.85 956
9019.75 1002
9020.64 999
9021.54 1000
9022.43 947
9023.33 963
9024.23 949
9025.12 963
9026.02 935
9026.92 976
9027.81 972
9028.71 952
9029.61 957
9030.50 912
9031.40 965
9032.30 935
9033.19 946
9034.09 994
9034.99 1014
9035.88 990
9036.78 948
9037.68 930
9038.58 940
9039.47 1000
9040.37 960
9041.27 988
9042.16 981
9043.06 989
9043.96 989
9044.86 983
9045.75 1005
9046.65 994
9047.55 1006
9048.45 1006
9049.34 972
9050.24 1018
9051.14 1011
9052.04 1060
9052.94 1043
9053.83 1038
9054.73 1043
9055.63 1049
9056.53 1054
9057.43 1035
9058.32 1020
9059.22 1046
9060.12 1087
9061.02 1103
9061.92 1107
9062.81 1052
9063.71 1068
9064.61 1049
9065.51 1070
9066.41 1074
9067.31 1045
9068.21 1030
9069.10 1083
9070.00 1031
9070.90 1059
9071.80 1043
9072.70 1028
9073.60 1094
9074.50 1078
9075.40 1035
9076.29 1021
9077.19 1053
9078.09 1057
9078.99 1054
9079.89 1045
9080.79 1070
9081.69 1082
9082.59 1076
9083.49 1023
9084.39 1043
9085.29 1079
9086.19 1109
9087.09 1091
9087.98 1115
9088.88 1137
9089.78 1077
9090.68 1112
9091.58 1102
9092.48 1113
9093.38 1123
9094.28 1102
9095.18 1107
9096.08 1125
9096.98 1096
9097.88 1072
9098.78 1093
9099.68 1093
9100.58 1044
9101.48 1050
9102.38 1104
9103.28 1078
9104.18 1072
9105.08 1064
9105.99 1089
9106.89 1110
9107.79 1110
9108.69 1062
9109.59 1078
9110.49 1075
9111.39 1029
9112.29 1006
9113.19 1012
9114.09 1023
9114.99 1017
9115.89 1022
9116.79 986
9117.69 1012
9118.60 1011
9119.50 1051
9120.40 1037
9121.30 1000
9122.20 980
9123.10 1002
9124.00 976
9124.90 974
9125.81 971
9126.71 987
9127.61 997
9128.51 952
9129.41 988
9130.31 1011
9131.22 964
9132.12 996
9133.02 980
9133.92 960
9134.82 992
9135.72 963
9136.63 1008
9137.53 996
9138.43 997
9139.33 955
9140.23 948
9141.14 956
9142.04 954
9142.94 985
9143.84 998
9144.75 997
9145.65 969
9146.55 997
9147.45 1002
9148.36 1007
9149.26 956
9150.16 950
9151.06 966
9151.97 965
9152.87 946
9153.77 971
9154.67 986
9155.58 992
9156.48 987
9157.38 962
9158.29 961
9159.19 950
9160.09 964
9161.00 944
9161.90 938
9162.80 898
9163.71 970
9164.61 978
9165.51 931
9166.42 922
9167.32 928
9168.22 943
9169.13 930
9170.03 920
9170.93 950
9171.84 961
9172.74 927
9173.64 957
9174.55 974
9175.45 976
9176.36 944
9177.26 936
9178.16 935
9179.07 901
9179.97 919
9180.88 942
9181.78 908
9182.69 930
9183.59 944
9184.49 991
9185.40 937
9186.30 934
9187.21 943
9188.11 938
9189.02 973
9189.92 937
9190.82 960
9191.73 996
9192.63 1030
9193.54 983
9194.44 985
9195.35 1009
9196.25 1003
9197.16 1027
9198.06 1024
9198.97 1037
9199.87 1033
9200.78 1050
9201.68 998
9202.59 976
9203.49 1041
9204.40 1003
9205.30 996
9206.21 989
9207.12 941
9208.02 992
9208.93 974
9209.83 1014
9210.74 1016
9211.64 962
9212.55 944
9213.45 1001
9214.36 962
9215.27 938
9216.17 935
9217.08 975
9217.98 967
9218.89 971
9219.80 914
9220.70 900
9221.61 957
9222.51 989
9223.42 969
9224.33 961
9225.23 953
9226.14 940
9227.05 937
9227.95 929
9228.86 977
9229.77 965
9230.67 943
9231.58 952
9232.49 944
9233.39 901
9234.30 939
9235.21 916
9236.11 896
9237.02 908
9237.93 937
9238.83 936
9239.74 922
9240.65 969
9241.55 959
9242.46 885
9243.37 878
9244.28 898
9245.18 905
9246.09 936
9247.00 930
9247.91 878
9248.81 906
9249.72 883
9250.63 946
9251.54 931
9252.44 898
9253.35 909
9254.26 940
9255.17 901
9256.07 929
9256.98 934
9257.89 929
9258.80 932
9259.71 939
9260.61 926
9261.52 908
9262.43 949
9263.34 926
9264.25 916
9265.16 959
9266.06 912
9266.97 889
9267.88 960
9268.79 948
9269.70 931
9270.61 929
9271.51 924
9272.42 920
9273.33 938
9274.24 916
9275.15 960
9276.06 947
9276.97 916
9277.88 972
9278.78 956
9279.69 946
9280.60 911
9281.51 948
9282.42 896
9283.33 968
9284.24 951
9285.15 959
9286.06 945
9286.97 938
9287.88 898
9288.79 873
9289.70 927
9290.60 967
9291.51 975
9292.42 961
9293.33 953
9294.24 922
9295.15 948
9296.06 976
9296.97 983
9297.88 942
9298.79 944
9299.70 977
9300.61 1000
9301.52 968
9302.43 982
9303.34 997
9304.25 990
9305.16 1014
9306.07 1031
9306.98 1027
9307.89 1046
9308.80 1063
9309.71 1025
9310.63 1041
9311.54 1075
9312.45 1066
9313.36 1052
9314.27 1065
9315.18 1054
9316.09 1053
9317.00 1072
9317.91 1031
9318.82 1065
9319.73 1038
9320.64 1026
9321.55 1053
9322.47 1035
9323.38 1020
9324.29 1025
9325.20 990
9326.11 1017
9327.02 1022
9327.93 1028
9328.84 1017
9329.76 971
9330.67 1020
9331.58 1030
9332.49 1010
9333.40 995
9334.31 992
9335.23 980
9336.14 1018
9337.05 1021
9337.96 1062
9338.87 1068
9339.78 1040
9340.70 1048
9341.61 1072
9342.52 1062
9343.43 1050
9344.34 1089
9345.26 1101
9346.17 1049
9347.08 1081
9347.99 1049
9348.91 998
9349.82 1003
9350.73 1043
9351.64 1031
9352.56 975
9353.47 939
9354.38 999
9355.29 978
9356.21 978
9357.12 919
9358.03 934
9358.94 941
9359.86 980
9360.77 988
9361.68 944
9362.60 971
9363.51 959
9364.42 960
9365.34 925
9366.25 931
9367.16 959
9368.08 968
9368.99 970
9369.90 932
9370.82 957
9371.73 965
9372.64 929
9373.56 927
9374.47 873
9375.38 932
9376.30 923
9377.21 896
9378.12 941
9379.04 947
9379.95 943
9380.87 910
9381.78 937
9382.69 928
9383.61 939
9384.52 955
9385.44 941
9386.35 939
9387.27 949
9388.18 953
9389.09 1004
9390.01 966
9390.92 962
9391.84 936
9392.75 970
9393.67 963
9394.58 966
9395.50 980
9396.41 966
9397.32 1020
9398.24 955
9399.15 958
9400.07 941
9400.98 956
9401.90 959
9402.81 994
9403.73 942
9404.64 929
9405.56 969
9406.47 975
9407.39 967
9408.30 919
9409.22 935
9410.14 953
9411.05 923
9411.97 953
9412.88 964
9413.80 953
9414.71 924
9415.63 1002
9416.54 941
9417.46 907
9418.38 921
9419.29 952
9420.21 982
9421.12 949
9422.04 960
9422.95 967
9423.87 952
9424.79 960
9425.70 946
9426.62 954
9427.54 976
9428.45 965
9429.37 980
9430.28 994
9431.20 952
9432.12 948
9433.03 983
9433.95 957
9434.87 942
9435.78 956
9436.70 918
9437.62 910
9438.53 943
9439.45 952
9440.37 917
9441.28 959
9442.20 957
9443.12 982
9444.03 964
9444.95 950
9445.87 975
9446.79 969
9447.70 1006
9448.62 973
9449.54 1004
9450.45 1066
9451.37 1025
9452.29 1027
9453.21 1088
9454.12 1085
9455.04 1126
9455.96 1088
9456.88 1084
9457.79 1058
9458.71 1034
9459.63 1036
9460.55 1020
9461.47 990
9462.38 967
9463.30 1005
9464.22 949
9465.14 986
9466.06 936
9466.97 970
9467.89 973
9468.81 924
9469.73 958
9470.65 963
9471.56 910
9472.48 932
9473.40 934
9474.32 929
9475.24 909
9476.16 921
9477.08 943
9477.99 1003
9478.91 985
9479.83 983
9480.75 984
9481.67 984
9482.59 973
9483.51 995
9484.43 955
9485.34 945
9486.26 960
9487.18 964
9488.10 968
9489.02 966
9489.94 941
9490.86 940
9491.78 977
9492.70 945
9493.62 944
9494.54 941
9495.46 938
9496.38 974
9497.30 990
9498.22 930
9499.13 921
9500.05 925
9500.97 955
9501.89 954
9502.81 897
9503.73 932
9504.65 931
9505.57 942
9506.49 906
9507.41 939
9508.33 922
9509.25 934
9510.17 886
9511.09 921
9512.01 929
9512.93 955
9513.86 997
9514.78 955
9515.70 919
9516.62 939
9517.54 911
9518.46 940
9519.38 931
9520.30 921
9521.22 944
9522.14 928
9523.06 935
9523.98 909
9524.90 899
9525.82 957
9526.75 980
9527.67 932
9528.59 991
9529.51 978
9530.43 951
9531.35 973
9532.27 1010
9533.19 1021
9534.11 994
9535.04 1027
9535.96 1023
9536.88 1014
9537.80 963
9538.72 968
9539.64 1018
9540.57 970
9541.49 1016
9542.41 942
9543.33 972
9544.25 953
9545.17 914
9546.10 898
9547.02 904
9547.94 932
9548.86 922
9549.78 924
9550.71 977
9551.63 937
9552.55 923
9553.47 926
9554.40 903
9555.32 889
9556.24 896
9557.16 905
9558.09 904
9559.01 887
9559.93 909
9560.85 911
9561.78 910
9562.70 886
9563.62 934
9564.54 887
9565.47 949
9566.39 925
9567.31 928
9568.24 930
9569.16 924
9570.08 946
9571.00 963
9571.93 912
9572.85 934
9573.77 914
9574.70 941
9575.62 890
9576.54 921
9577.47 919
9578.39 936
9579.31 939
9580.24 942
9581.16 905
9582.09 893
9583.01 922
9583.93 895
9584.86 937
9585.78 942
9586.70 910
9587.63 902
9588.55 968
9589.48 926
9590.40 932
9591.32 917
9592.25 921
9593.17 935
9594.10 903
9595.02 918
9595.95 915
9596.87 919
9597.79 900
9598.72 932
9599.64 898
9600.57 922
9601.49 916
9602.42 907
9603.34 930
9604.27 935
9605.19 967
9606.12 935
9607.04 977
9607.97 961
9608.89 969
9609.82 946
9610.74 965
9611.67 976
9612.59 958
9613.52 973
9614.44 967
9615.37 973
9616.29 974
9617.22 974
9618.14 974
9619.07 936
9619.99 919
9620.92 924
9621.85 975
9622.77 1018
9623.70 995
9624.62 1027
9625.55 996
9626.47 1007
9627.40 1019
9628.33 1026
9629.25 979
9630.18 1023
9631.10 1017
9632.03 1013
9632.96 1047
9633.88 1050
9634.81 1017
9635.73 975
9636.66 1035
9637.59 1053
9638.51 1065
9639.44 1046
9640.37 1076
9641.29 1061
9642.22 1104
9643.15 1078
9644.07 1086
9645.00 1091
9645.93 1151
9646.85 1167
9647.78 1156
9648.71 1181
9649.63 1156
9650.56 1228
9651.49 1207
9652.41 1170
9653.34 1184
9654.27 1168
9655.20 1147
9656.12 1169
9657.05 1155
9657.98 1114
9658.90 1124
9659.83 1102
9660.76 1112
9661.69 1133
9662.61 1105
9663.54 1098
9664.47 1125
9665.40 1074
9666.32 1120
9667.25 1118
9668.18 1097
9669.11 1114
9670.04 1100
9670.96 1086
9671.89 1069
9672.82 1064
9673.75 1079
9674.68 1065
9675.60 1083
9676.53 1068
9677.46 1081
9678.39 1082
9679.32 1054
9680.25 1050
9681.17 1073
9682.10 1107
9683.03 1071
9683.96 1063
9684.89 1059
9685.82 1083
9686.75 1029
9687.67 1044
9688.60 1047
9689.53 1106
9690.46 1114
9691.39 1116
9692.32 1078
9693.25 1068
9694.18 1093
9695.11 1073
9696.03 1048
9696.96 1115
9697.89 1108
9698.82 1063
9699.75 1099
9700.68 1105
9701.61 1077
9702.54 1064
9703.47 1081
9704.40 1103
9705.33 1073
9706.26 1091
9707.19 1030
9708.12 1059
9709.05 1101
9709.98 1057
9710.91 1091
9711.84 1118
9712.77 1046
9713.70 1053
9714.63 1031
9715.56 1048
9716.49 1034
9717.42 1037
9718.35 1031
9719.28 1085
9720.21 1047
9721.14 1073
9722.07 1045
9723.00 1075
9723.93 1046
9724.86 1051
9725.79 1037
9726.72 1039
9727.65 1072
9728.58 1064
9729.51 1088
9730.44 1154
9731.37 1112
9732.31 1040
9733.24 1115
9734.17 1120
9735.10 1077
9736.03 1075
9736.96 1101
9737.89 1109
9738.82 1096
9739.75 1112
9740.69 1109
9741.62 1121
9742.55 1104
9743.48 1122
9744.41 1142
9745.34 1099
9746.27 1115
9747.21 1135
9748.14 1133
9749.07 1172
9750.00 1135
9750.93 1140
9751.86 1105
9752.80 1163
9753.73 1144
9754.66 1152
9755.59 1152
9756.52 1185
9757.46 1154
9758.39 1106
9759.32 1148
9760.25 1154
9761.18 1176
9762.12 1159
9763.05 1136
9763.98 1178
9764.91 1202
9765.85 1211
9766.78 1193
9767.71 1215
9768.64 1210
9769.58 1245
9770.51 1254
9771.44 1245
9772.37 1232
9773.31 1207
9774.24 1241
9775.17 1226
9776.11 1238
9777.04 1288
9777.97 1331
9778.91 1296
9779.84 1321
9780.77 1323
9781.71 1387
9782.64 1405
9783.57 1473
9784.51 1452
9785.44 1473
9786.37 1470
9787.31 1441
9788.24 1477
9789.17 1432
9790.11 1503
9791.04 1437
9791.97 1442
9792.91 1467
9793.84 1436
9794.77 1452
9795.71 1418
9796.64 1469
9797.58 1506
9798.51 1475
9799.44 1508
9800.38 1501
9801.31 1490
9802.25 1458
9803.18 1461
9804.12 1539
9805.05 1486
9805.98 1410
9806.92 1424
9807.85 1373
9808.79 1369
9809.72 1337
9810.66 1307
9811.59 1299
9812.53 1325
9813.46 1275
9814.40 1258
9815.33 1250
9816.27 1251
9817.20 1253
9818.14 1273
9819.07 1265
9820.01 1294
9820.94 1231
9821.88 1257
9822.81 1225
9823.75 1218
9824.68 1193
9825.62 1219
9826.55 1218
9827.49 1209
9828.42 1136
9829.36 1198
9830.29 1201
9831.23 1210
9832.17 1180
9833.10 1191
9834.04 1133
9834.97 1156
9835.91 1169
9836.84 1157
9837.78 1171
9838.72 1175
9839.65 1207
9840.59 1184
9841.52 1171
9842.46 1175
9843.40 1159
9844.33 1143
9845.27 1141
9846.20 1154
9847.14 1182
9848.08 1192
9849.01 1171
9849.95 1132
9850.89 1151
9851.82 1172
9852.76 1171
9853.70 1157
9854.63 1124
9855.57 1148
9856.51 1135
9857.44 1148
9858.38 1093
9859.32 1144
9860.25 1155
9861.19 1168
9862.13 1177
9863.07 1168
9864.00 1151
9864.94 1144
9865.88 1192
9866.81 1171
9867.75 1108
9868.69 1111
9869.63 1153
9870.56 1190
9871.50 1209
9872.44 1156
9873.38 1150
9874.31 1200
9875.25 1215
9876.19 1146
9877.13 1148
9878.07 1147
9879.00 1145
9879.94 1169
9880.88 1172
9881.82 1186
9882.75 1183
9883.69 1193
9884.63 1170
9885.57 1135
9886.51 1143
9887.45 1111
9888.38 1120
9889.32 1140
9890.26 1144
9891.20 1105
9892.14 1137
9893.08 1152
9894.01 1154
9894.95 1155
9895.89 1151
9896.83 1160
9897.77 1158
9898.71 1179
9899.65 1163
9900.59 1172
9901.52 1160
9902.46 1134
9903.40 1146
9904.34 1183
9905.28 1227
9906.22 1226
9907.16 1224
9908.10 1196
9909.04 1219
9909.98 1203
9910.92 1180
9911.86 1215
9912.80 1257
9913.73 1204
9914.67 1192
9915.61 1250
9916.55 1251
9917.49 1267
9918.43 1271
9919.37 1275
9920.31 1372
9921.25 1393
9922.19 1424
9923.13 1432
9924.07 1493
9925.01 1558
9925.95 1531
9926.89 1555
9927.83 1614
9928.77 1606
9929.71 1609
9930.65 1606
9931.59 1590
9932.53 1536
9933.47 1508
9934.41 1462
9935.36 1458
9936.30 1414
9937.24 1382
9938.18 1382
9939.12 1383
9940.06 1330
9941.00 1314
9941.94 1317
9942.88 1344
9943.82 1339
9944.76 1278
9945.70 1286
9946.64 1286
9947.59 1315
9948.53 1288
9949.47 1283
9950.41 1364
9951.35 1339
9952.29 1344
9953.23 1300
9954.17 1268
9955.12 1321
9956.06 1329
9957.00 1259
9957.94 1351
9958.88 1289
9959.82 1281
9960.77 1306
9961.71 1349
9962.65 1264
9963.59 1298
9964.53 1291
9965.48 1311
9966.42 1353
9967.36 1288
9968.30 1344
9969.24 1313
9970.19 1305
9971.13 1279
9972.07 1304
9973.01 1333
9973.95 1290
9974.90 1279
9975.84 1304
9976.78 1248
9977.72 1243
9978.67 1270
9979.61 1234
9980.55 1213
9981.50 1243
9982.44 1272
9983.38 1294
9984.32 1244
9985.27 1176
9986.21 1154
9987.15 1152
9988.10 1165
9989.04 1145
9989.98 1167
9990.92 1141
9991.87 1120
9992.81 1080
9993.75 1090
9994.70 1120
9995.64 1123
9996.58 1147
9997.53 1149
9998.47 1118
9999.41 1101
10000.36 1112
10001.30 1099
10002.25 1121
10003.19 1069
10004.13 1087
10005.08 1065
10006.02 1064
10006.96 1108
10007.91 1083
10008.85 1097
10009.80 1051
10010.74 1082
10011.68 1037
10012.63 1094
10013.57 1060
10014.52 1031
10015.46 1018
10016.41 1018
10017.35 1039
10018.29 1055
10019.24 1041
10020.18 992
10021.13 1031
10022.07 1041
10023.02 1060
10023.96 1027
10024.91 1073
10025.85 1054
10026.80 1039
10027.74 1022
10028.69 1001
10029.63 980
10030.58 1002
10031.52 1011
10032.47 1036
10033.41 1005
10034.36 957
10035.30 1032
10036.25 1008
10037.19 996
10038.14 972
10039.08 972
10040.03 989
10040.97 981
10041.92 982
10042.87 958
10043.81 965
10044.76 973
10045.70 968
10046.65 978
10047.59 975
10048.54 949
10049.49 956
10050.43 929
10051.38 953
10052.32 940
10053.27 1012
10054.22 969
10055.16 939
10056.11 919
10057.05 923
10058.00 943
10058.95 948
10059.89 967
10060.84 943
10061.79 938
10062.73 917
10063.68 945
10064.63 938
10065.57 943
10066.52 917
10067.47 957
10068.41 959
10069.36 913
10070.31 920
10071.25 931
10072.20 937
10073.15 937
10074.10 976
10075.04 916
10075.99 929
10076.94 959
10077.88 935
10078.83 926
10079.78 918
10080.73 946
10081.67 983
10082.62 974
10083.57 930
10084.52 927
10085.46 941
10086.41 902
10087.36 919
10088.31 884
10089.25 967
10090.20 916
10091.15 875
10092.10 903
10093.05 896
10093.99 920
10094.94 898
10095.89 907
10096.84 911
10097.79 943
10098.73 917
10099.68 932
10100.63 912
10101.58 930
10102.53 893
10103.48 929
10104.42 909
10105.37 892
10106.32 886
10107.27 911
10108.22 887
10109.17 916
10110.12 938
10111.06 916
10112.01 904
10112.96 859
10113.91 891
10114.86 912
10115.81 910
10116.76 898
10117.71 893
10118.66 910
10119.61 893
10120.56 885
10121.50 872
10122.45 847
10123.40 896
10124.35 868
10125.30 907
10126.25 902
10127.20 859
10128.15 863
10129.10 906
10130.05 927
10131.00 929
10131.95 903
10132.90 905
10133.85 897
10134.80 909
10135.75 916
10136.70 899
10137.65 907
10138.60 890
10139.55 877
10140.50 908
10141.45 871
10142.40 921
10143.35 905
10144.30 927
10145.25 912
10146.20 936
10147.15 917
10148.10 904
10149.05 941
10150.00 969
10150.95 937
10151.90 930
10152.86 947
10153.81 945
10154.76 917
10155.71 938
10156.66 955
10157.61 933
10158.56 921
10159.51 940
10160.46 906
10161.41 927
10162.37 954
10163.32 969
10164.27 1015
10165.22 949
10166.17 1005
10167.12 959
10168.07 1007
10169.03 1016
10169.98 990
10170.93 997
10171.88 1006
10172.83 1026
10173.78 1006
10174.74 1027
10175.69 1001
10176.64 1026
10177.59 1041
10178.54 1055
10179.49 1052
10180.45 1088
10181.40 1106
10182.35 1101
10183.30 1074
10184.26 1103
10185.21 1154
10186.16 1147
10187.11 1138
10188.06 1148
10189.02 1130
10189.97 1135
10190.92 1216
10191.87 1151
10192.83 1176
10193.78 1191
10194.73 1195
10195.69 1180
10196.64 1203
10197.59 1177
10198.54 1187
10199.50 1273
10200.45 1290
10201.40 1287
10202.36 1253
10203.31 1335
10204.26 1368
10205.22 1345
10206.17 1429
10207.12 1442
10208.08 1476
10209.03 1367
10209.98 1386
10210.94 1405
10211.89 1372
10212.84 1421
10213.80 1351
10214.75 1299
10215.70 1283
10216.66 1261
10217.61 1318
10218.56 1288
10219.52 1258
10220.47 1212
10221.43 1255
10222.38 1241
10223.33 1265
10224.29 1252
10225.24 1228
10226.20 1231
10227.15 1216
10228.11 1211
10229.06 1151
10230.01 1178
10230.97 1153
10231.92 1182
10232.88 1166
10233.83 1154
10234.79 1185
10235.74 1222
10236.70 1151
10237.65 1138
10238.60 1116
10239.56 1142
10240.51 1151
10241.47 1150
10242.42 1160
10243.38 1181
10244.33 1124
10245.29 1126
10246.24 1132
10247.20 1077
10248.15 1075
10249.11 1104
10250.07 1063
10251.02 1077
10251.98 1082
10252.93 1058
10253.89 1102
10254.84 1068
10255.80 1088
10256.75 1076
10257.71 1108
10258.67 1074
10259.62 1071
10260.58 1114
10261.53 1081
10262.49 1078
10263.44 1088
10264.40 1134
10265.36 1089
10266.31 1101
10267.27 1085
10268.22 1077
10269.18 1086
10270.14 1107
10271.09 1089
10272.05 1092
10273.01 1046
10273.96 1034
10274.92 1069
10275.87 1039
10276.83 1064
10277.79 1027
10278.74 1032
10279.70 1012
10280.66 1035
10281.61 1022
10282.57 979
10283.53 981
10284.49 992
10285.44 962
10286.40 968
10287.36 1003
10288.31 1025
10289.27 1028
10290.23 997
10291.18 997
10292.14 973
10293.10 1001
10294.06 985
10295.01 1015
10295.97 965
10296.93 972
10297.89 991
10298.84 980
10299.80 954
10300.76 938
10301.72 933
10302.67 985
10303.63 978
10304.59 949
10305.55 928
10306.51 939
10307.46 945
10308.42 921
10309.38 921
10310.34 890
10311.30 940
10312.25 920
10313.21 947
10314.17 919
10315.13 894
10316.09 899
10317.05 861
10318.00 878
10318.96 877
10319.92 883
10320.88 918
10321.84 902
10322.80 867
10323.76 898
10324.71 892
10325.67 906
10326.63 855
10327.59 873
10328.55 879
10329.51 837
10330.47 866
10331.43 887
10332.39 905
10333.35 868
10334.30 858
10335.26 874
10336.22 862
10337.18 874
10338.14 859
10339.10 844
10340.06 878
10341.02 871
10341.98 907
10342.94 918
10343.90 876
10344.86 881
10345.82 917
10346.78 908
10347.74 904
10348.70 869
10349.66 880
10350.62 916
10351.58 890
10352.54 915
10353.50 929
10354.46 923
10355.42 879
10356.38 910
10357.34 904
10358.30 903
10359.26 925
10360.22 910
10361.18 867
10362.14 871
10363.10 899
10364.06 902
10365.02 843
10365.98 837
10366.94 846
10367.90 851
10368.87 858
10369.83 829
10370.79 901
10371.75 886
10372.71 869
10373.67 871
10374.63 879
10375.59 884
10376.55 855
10377.51 892
10378.48 840
10379.44 867
10380.40 828
10381.36 876
10382.32 884
10383.28 880
10384.24 845
10385.21 874
10386.17 882
10387.13 826
10388.09 838
10389.05 846
10390.01 886
10390.98 871
10391.94 865
10392.90 853
10393.86 886
10394.82 872
10395.79 864
10396.75 879
10397.71 833
10398.67 867
10399.63 889
10400.60 849
10401.56 880
10402.52 853
10403.48 876
10404.45 912
10405.41 871
10406.37 923
10407.33 924
10408.30 916
10409.26 920
10410.22 926
10411.18 962
10412.15 963
10413.11 975
10414.07 983
10415.04 978
10416.00 991
10416.96 1012
10417.93 1105
10418.89 1067
10419.85 1095
10420.81 1106
10421.78 1104
10422.74 1085
10423.70 1058
10424.67 1103
10425.63 1049
10426.59 1051
10427.56 1030
10428.52 1008
10429.49 980
10430.45 1003
10431.41 1021
10432.38 991
10433.34 932
10434.30 921
10435.27 925
10436.23 926
10437.20 932
10438.16 908
10439.12 874
10440.09 896
10441.05 913
10442.02 887
10442.98 856
10443.94 815
10444.91 879
10445.87 851
10446.84 840
10447.80 841
10448.77 866
10449.73 872
10450.70 842
10451.66 845
10452.63 848
10453.59 849
10454.55 879
10455.52 861
10456.48 835
10457.45 877
10458.41 835
10459.38 793
10460.34 843
10461.31 816
10462.27 830
10463.24 826
10464.20 840
10465.17 835
10466.14 799
10467.10 806
10468.07 817
10469.03 836
10470.00 830
10470.96 814
10471.93 823
10472.89 793
10473.86 813
10474.82 855
10475.79 818
10476.76 766
10477.72 815
10478.69 832
10479.65 824
10480.62 812
10481.59 812
10482.55 838
10483.52 792
10484.48 803
10485.45 839
10486.42 841
10487.38 815
10488.35 831
10489.32 794
10490.28 787
10491.25 811
10492.21 809
10493.18 826
10494.15 779
10495.11 790
10496.08 816
10497.05 780
10498.01 802
10498.98 812
10499.95 803
10500.92 823
10501.88 819
10502.85 795
10503.82 817
10504.78 818
10505.75 801
10506.72 806
10507.68 790
10508.65 794
10509.62 790
10510.59 815
10511.55 796
10512.52 823
10513.49 777
10514.46 795
10515.42 826
10516.39 789
10517.36 775
10518.33 783
10519.29 799
10520.26 755
10521.23 774
10522.20 768
10523.17 762
10524.13 757
10525.10 786
10526.07 803
10527.04 776
10528.01 756
10528.97 807
10529.94 765
10530.91 831
10531.88 793
10532.85 796
10533.82 776
10534.78 779
10535.75 772
10536.72 768
10537.69 762
10538.66 768
10539.63 759
10540.60 722
10541.56 765
10542.53 755
10543.50 804
10544.47 787
10545.44 788
10546.41 772
10547.38 789
10548.35 768
10549.32 773
10550.29 796
10551.25 785
10552.22 803
10553.19 788
10554.16 822
10555.13 812
10556.10 798
10557.07 800
10558.04 836
10559.01 834
10559.98 846
10560.95 861
10561.92 842
10562.89 837
10563.86 855
10564.83 841
10565.80 835
10566.77 861
10567.74 834
10568.71 817
10569.68 819
10570.65 797
10571.62 805
10572.59 785
10573.56 779
10574.53 756
10575.50 774
10576.47 793
10577.44 785
10578.41 834
10579.38 802
10580.35 792
10581.32 782
10582.29 750
10583.26 746
10584.23 786
10585.21 769
10586.18 787
10587.15 772
10588.12 765
10589.09 776
10590.06 800
10591.03 808
10592.00 750
10592.97 763
10593.94 804
10594.92 806
10595.89 806
10596.86 795
10597.83 788
10598.80 773
10599.77 773
10600.74 731
10601.71 760
10602.69 719
10603.66 771
10604.63 787
10605.60 780
10606.57 760
10607.54 759
10608.52 771
10609.49 772
10610.46 765
10611.43 742
10612.40 768
10613.38 753
10614.35 775
10615.32 782
10616.29 758
10617.27 758
10618.24 770
10619.21 796
10620.18 742
10621.15 762
10622.13 799
10623.10 769
10624.07 782
10625.04 781
10626.02 807
10626.99 804
10627.96 810
10628.94 791
10629.91 780
10630.88 820
10631.85 831
10632.83 830
10633.80 810
10634.77 822
10635.75 829
10636.72 825
10637.69 811
10638.67 850
10639.64 874
10640.61 868
10641.59 870
10642.56 845
10643.53 851
10644.51 862
10645.48 819
10646.45 800
10647.43 798
10648.40 801
10649.37 783
10650.35 831
10651.32 811
10652.30 794
10653.27 776
10654.24 807
10655.22 791
10656.19 770
10657.16 749
10658.14 771
10659.11 762
10660.09 742
10661.06 709
10662.04 769
10663.01 778
10663.98 754
10664.96 767
10665.93 797
10666.91 757
10667.88 777
10668.86 753
10669.83 759
10670.81 751
10671.78 775
10672.76 788
10673.73 770
10674.71 751
10675.68 784
10676.66 798
10677.63 788
10678.61 749
10679.58 724
10680.56 774
10681.53 761
10682.51 767
10683.48 766
10684.46 764
10685.43 796
10686.41 773
10687.38 751
10688.36 739
10689.33 735
10690.31 734
10691.28 736
10692.26 683
10693.24 726
10694.21 736
10695.19 717
10696.16 710
10697.14 738
10698.12 736
10699.09 753
10700.07 723
10701.04 724
10702.02 757
10703.00 738
10703.97 729
10704.95 741
10705.92 748
10706.90 731
10707.88 709
10708.85 729
10709.83 717
10710.81 704
10711.78 755
10712.76 761
10713.74 745
10714.71 712
10715.69 728
10716.67 755
10717.64 745
10718.62 748
10719.60 765
10720.57 753
10721.55 692
10722.53 731
10723.50 755
10724.48 749
10725.46 737
10726.44 742
10727.41 721
10728.39 754
10729.37 769
10730.35 790
10731.32 762
10732.30 752
10733.28 756
10734.26 754
10735.23 756
10736.21 728
10737.19 774
10738.17 756
10739.14 737
10740.12 730
10741.10 760
10742.08 753
10743.06 778
10744.03 779
10745.01 800
10745.99 776
10746.97 753
10747.95 797
10748.92 776
10749.90 778
10750.88 779
10751.86 832
10752.84 785
10753.82 756
10754.79 755
10755.77 785
10756.75 787
10757.73 765
10758.71 782
10759.69 782
10760.67 788
10761.65 773
10762.62 774
10763.60 743
10764.58 798
10765.56 822
10766.54 821
10767.52 779
10768.50 839
10769.48 812
10770.46 810
10771.44 788
10772.42 782
10773.39 789
10774.37 851
10775.35 821
10776.33 811
10777.31 834
10778.29 835
10779.27 833
10780.25 822
10781.23 798
10782.21 827
10783.19 833
10784.17 813
10785.15 810
10786.13 834
10787.11 800
10788.09 837
10789.07 816
10790.05 809
10791.03 796
10792.01 804
10792.99 799
10793.97 792
10794.95 789
10795.93 819
10796.91 807
10797.89 808
10798.87 828
10799.85 785
10800.83 763
10801.82 757
10802.80 784
10803.78 795
10804.76 797
10805.74 747
10806.72 766
10807.70 798
10808.68 812
10809.66 797
10810.64 777
10811.62 763
10812.61 752
10813.59 787
10814.57 780
10815.55 792
10816.53 793
10817.51 749
10818.49 795
10819.47 799
10820.46 798
10821.44 812
10822.42 786
10823.40 841
10824.38 810
10825.36 786
10826.35 777
10827.33 759
10828.31 795
10829.29 800
10830.27 790
10831.25 807
10832.24 798
10833.22 783
10834.20 768
10835.18 757
10836.17 821
10837.15 790
10838.13 769
10839.11 800
10840.09 817
10841.08 787
10842.06 782
10843.04 794
10844.02 799
10845.01 776
10845.99 806
10846.97 764
10847.96 789
10848.94 785
10849.92 800
10850.90 775
10851.89 793
10852.87 807
10853.85 792
10854.84 840
10855.82 781
10856.80 805
10857.78 814
10858.77 828
10859.75 818
10860.73 815
10861.72 816
10862.70 836
10863.68 825
10864.67 792
10865.65 817
10866.64 843
10867.62 844
10868.60 851
10869.59 857
10870.57 797
10871.55 865
10872.54 833
10873.52 854
10874.51 806
10875.49 839
10876.47 853
10877.46 842
10878.44 864
10879.43 852
10880.41 858
10881.39 886
10882.38 851
10883.36 881
10884.35 918
10885.33 882
10886.32 884
10887.30 880
10888.29 886
10889.27 909
10890.25 910
10891.24 966
10892.22 961
10893.21 951
10894.19 916
10895.18 941
10896.16 947
10897.15 969
10898.13 971
10899.12 976
10900.10 978
10901.09 978
10902.07 994
10903.06 1016
10904.04 1011
10905.03 1024
10906.01 1008
10907.00 1002
10907.99 1043
10908.97 1002
10909.96 1013
10910.94 968
10911.93 985
10912.91 988
10913.90 919
10914.88 1007
10915.87 1061
10916.86 1054
10917.84 994
10918.83 991
10919.81 988
10920.80 976
10921.79 974
10922.77 987
10923.76 986
10924.74 1003
10925.73 979
10926.72 1006
10927.70 1029
10928.69 989
10929.68 987
10930.66 1019
10931.65 990
10932.64 1007
10933.62 1028
10934.61 1017
10935.60 1014
10936.58 1013
10937.57 1055
10938.56 1021
10939.54 1034
10940.53 1016
10941.52 1003
10942.50 1040
10943.49 1060
10944.48 1089
10945.47 1105
10946.45 1095
10947.44 1139
10948.43 1138
10949.41 1120
10950.40 1138
10951.39 1150
10952.38 1156
10953.36 1175
10954.35 1177
10955.34 1221
10956.33 1205
10957.31 1215
10958.30 1230
10959.29 1210
10960.28 1226
10961.27 1212
10962.25 1230
10963.24 1186
10964.23 1206
10965.22 1203
10966.21 1210
10967.19 1220
10968.18 1227
10969.17 1186
10970.16 1178
10971.15 1200
10972.13 1203
10973.12 1188
10974.11 1207
10975.10 1191
10976.09 1176
10977.08 1193
10978.07 1192
10979.05 1189
10980.04 1209
10981.03 1236
10982.02 1199
10983.01 1200
10984.00 1245
10984.99 1234
10985.98 1218
10986.96 1248
10987.95 1228
10988.94 1220
10989.93 1307
10990.92 1343
10991.91 1341
10992.90 1333
10993.89 1365
10994.88 1406
10995.87 1442
10996.86 1433
10997.85 1442
10998.84 1458
10999.83 1434
11000.82 1442
11001.81 1435
11002.79 1442
11003.78 1426
11004.77 1413
11005.76 1397
11006.75 1374
11007.74 1337
11008.73 1341
11009.72 1355
11010.71 1342
11011.70 1311
11012.69 1285
11013.68 1287
11014.67 1261
11015.67 1253
11016.66 1249
11017.65 1247
11018.64 1234
11019.63 1248
11020.62 1167
11021.61 1164
11022.60 1164
11023.59 1156
11024.58 1158
11025.57 1161
11026.56 1167
11027.55 1130
11028.54 1115
11029.53 1129
11030.52 1105
11031.52 1130
11032.51 1142
11033.50 1154
11034.49 1123
11035.48 1095
11036.47 1108
11037.46 1095
11038.45 1122
11039.45 1096
11040.44 1143
11041.43 1108
11042.42 1167
11043.41 1116
11044.40 1116
11045.39 1107
11046.39 1093
11047.38 1114
11048.37 1078
11049.36 1054
11050.35 1088
11051.35 1056
11052.34 1043
11053.33 1041
11054.32 1058
11055.31 1045
11056.31 1021
11057.30 1062
11058.29 1055
11059.28 1066
11060.27 1046
11061.27 1089
11062.26 1059
11063.25 1044
11064.24 1053
11065.24 1041
11066.23 1051
11067.22 1088
11068.21 1112
11069.21 1050
11070.20 1024
11071.19 1068
11072.19 1078
11073.18 1039
11074.17 1038
11075.16 1052
11076.16 1078
11077.15 1068
11078.14 1052
11079.14 1040
11080.13 1052
11081.12 1067
11082.12 1083
11083.11 1018
11084.10 1055
11085.10 1053
11086.09 1069
11087.08 1115
11088.08 1034
11089.07 1073
11090.06 1095
11091.06 1099
11092.05 1061
11093.04 1072
11094.04 1102
11095.03 1127
11096.03 1121
11097.02 1063
11098.01 1080
11099.01 1060
11100.00 1101
11101.00 1074
11101.99 1064
11102.98 1078
11103.98 1088
11104.97 1074
11105.97 1081
11106.96 1081
11107.96 1076
11108.95 1093
11109.95 1091
11110.94 1135
11111.93 1121
11112.93 1137
11113.92 1093
11114.92 1159
11115.91 1129
11116.91 1160
11117.90 1193
11118.90 1204
11119.89 1215
11120.89 1224
11121.88 1215
11122.88 1236
11123.87 1274
11124.87 1267
11125.86 1267
11126.86 1251
11127.85 1275
11128.85 1288
11129.84 1265
11130.84 1274
11131.84 1261
11132.83 1249
11133.83 1275
11134.82 1231
11135.82 1215
11136.81 1252
11137.81 1255
11138.81 1238
11139.80 1221
11140.80 1223
11141.79 1261
11142.79 1262
11143.79 1263
11144.78 1250
11145.78 1231
11146.77 1218
11147.77 1222
11148.77 1190
11149.76 1198
11150.76 1166
11151.75 1140
11152.75 1151
11153.75 1149
11154.74 1150
11155.74 1165
11156.74 1166
11157.73 1165
11158.73 1152
11159.73 1138
11160.72 1165
11161.72 1163
11162.72 1096
11163.71 1144
11164.71 1111
11165.71 1104
11166.71 1130
11167.70 1119
11168.70 1128
11169.70 1184
11170.69 1146
11171.69 1161
11172.69 1137
11173.69 1142
11174.68 1156
11175.68 1149
11176.68 1136
11177.68 1139
11178.67 1176
11179.67 1169
11180.67 1137
11181.67 1146
11182.66 1177
11183.66 1166
11184.66 1135
11185.66 1131
11186.66 1180
11187.65 1152
11188.65 1100
11189.65 1151
11190.65 1185
11191.65 1212
11192.64 1213
11193.64 1207
11194.64 1161
11195.64 1178
11196.64 1205
11197.64 1196
11198.63 1197
11199.63 1208
11200.63 1209
11201.63 1214
11202.63 1209
11203.63 1171
11204.63 1130
11205.63 1171
11206.62 1196
11207.62 1122
11208.62 1176
11209.62 1185
11210.62 1186
11211.62 1163
11212.62 1143
11213.62 1117
11214.62 1150
11215.62 1147
11216.61 1124
11217.61 1138
11218.61 1108
11219.61 1129
11220.61 1125
11221.61 1101
11222.61 1067
11223.61 1083
11224.61 1091
11225.61 1103
11226.61 1103
11227.61 1104
11228.61 1068
11229.61 1102
11230.61 1122
11231.61 1071
11232.61 1050
11233.61 1028
11234.61 1054
11235.61 1069
11236.61 1042
11237.61 1053
11238.61 1074
11239.61 1068
11240.61 1055
11241.61 1047
11242.61 1050
11243.61 1055
11244.61 1010
11245.61 1061
11246.61 1066
11247.61 1027
11248.62 990
11249.62 1020
11250.62 1086
11251.62 1086
11252.62 1062
11253.62 1046
11254.62 1023
11255.62 1046
11256.62 1060
11257.62 1026
11258.62 1020
11259.63 1078
11260.63 1086
11261.63 1057
11262.63 1038
11263.63 1017
11264.63 1063
11265.63 1046
11266.64 1096
11267.64 1089
11268.64 1096
11269.64 1110
11270.64 1112
11271.64 1135
11272.65 1133
11273.65 1125
11274.65 1192
11275.65 1139
11276.65 1099
11277.65 1125
11278.66 1137
11279.66 1139
11280.66 1117
11281.66 1168
11282.67 1117
11283.67 1138
11284.67 1123
11285.67 1145
11286.67 1119
11287.68 1122
11288.68 1092
11289.68 1113
11290.68 1058
11291.69 1077
11292.69 1085
11293.69 1056
11294.70 1056
11295.70 1063
11296.70 1116
11297.70 1071
11298.71 1075
11299.71 1065
11300.71 1045
11301.72 1033
11302.72 1038
11303.72 1052
11304.72 1051
11305.73 1049
11306.73 1035
11307.73 1034
11308.74 1049
11309.74 1112
11310.74 1107
11311.75 1082
11312.75 1064
11313.76 1094
11314.76 1114
11315.76 1088
11316.77 1101
11317.77 1060
11318.77 1063
11319.78 1092
11320.78 1085
11321.79 1113
11322.79 1061
11323.79 1025
11324.80 1057
11325.80 1068
11326.81 1015
11327.81 1019
11328.81 1062
11329.82 1039
11330.82 1023
11331.83 1026
11332.83 1068
11333.84 1056
11334.84 1056
11335.85 1038
11336.85 1015
11337.85 1027
11338.86 1039
11339.86 1019
11340.87 1042
11341.87 1010
11342.88 1026
11343.88 1078
11344.89 1049
11345.89 1030
11346.90 1018
11347.90 1050
11348.91 1027
11349.91 1037
11350.92 1040
11351.92 1055
11352.93 1024
11353.94 997
11354.94 1029
11355.95 1025
11356.95 1008
11357.96 1018
11358.96 1036
11359.97 1018
11360.97 1005
11361.98 979
11362.99 989
11363.99 982
11365.00 1019
11366.00 965
11367.01 1010
11368.02 996
11369.02 990
11370.03 986
11371.03 987
11372.04 974
11373.05 980
11374.05 1005
11375.06 1021
11376.06 973
11377.07 926
11378.08 941
11379.08 943
11380.09 993
11381.10 969
11382.10 940
11383.11 981
11384.12 974
11385.12 956
11386.13 968
11387.14 942
11388.14 945
11389.15 940
11390.16 962
11391.17 967
11392.17 1012
11393.18 971
11394.19 926
11395.19 975
11396.20 931
11397.21 973
11398.22 968
11399.22 980
11400.23 965
11401.24 977
11402.25 997
11403.25 1006
11404.26 1014
11405.27 992
11406.28 936
11407.28 972
11408.29 972
11409.30 967
11410.31 964
11411.31 964
11412.32 980
11413.33 980
11414.34 975
11415.35 965
11416.35 954
11417.36 950
11418.37 983
11419.38 961
11420.39 996
11421.40 1000
11422.40 977
11423.41 1000
11424.42 991
11425.43 1015
11426.44 959
11427.45 991
11428.46 951
11429.46 998
11430.47 1037
11431.48 1029
11432.49 1002
11433.50 1023
11434.51 1020
11435.52 1019
11436.53 1012
11437.54 1007
11438.54 1012
11439.55 1037
11440.56 1022
11441.57 1012
11442.58 1023
11443.59 993
11444.60 1069
11445.61 1035
11446.62 1041
11447.63 1063
11448.64 1069
11449.65 1058
11450.66 1087
11451.67 1063
11452.68 1070
11453.69 1096
11454.70 1065
11455.71 1051
11456.72 1069
11457.73 1083
11458.74 1038
11459.75 1066
11460.76 1073
11461.77 1079
11462.78 1040
11463.79 1088
11464.80 1068
11465.81 1088
11466.82 1077
11467.83 1078
11468.84 1091
11469.85 1080
11470.86 1088
11471.87 1078
11472.88 1101
11473.89 1107
11474.90 1067
11475.91 1090
11476.92 1086
11477.93 1112
11478.95 1112
11479.96 1095
11480.97 1126
11481.98 1123
11482.99 1113
11484.00 1066
11485.01 1120
11486.02 1113
11487.03 1138
11488.05 1121
11489.06 1143
11490.07 1130
11491.08 1146
11492.09 1173
11493.10 1168
11494.11 1170
11495.13 1127
11496.14 1167
11497.15 1128
11498.16 1166
11499.17 1170
11500.18 1185
11501.20 1168
11502.21 1168
11503.22 1180
11504.23 1220
11505.24 1236
11506.26 1193
11507.27 1214
11508.28 1177
11509.29 1199
11510.30 1230
11511.32 1265
11512.33 1222
11513.34 1215
11514.35 1229
11515.37 1210
11516.38 1245
11517.39 1219
11518.40 1242
11519.42 1261
11520.43 1254
11521.44 1244
11522.45 1273
11523.47 1267
11524.48 1300
11525.49 1292
11526.51 1305
11527.52 1333
11528.53 1324
11529.55 1349
11530.56 1317
11531.57 1301
11532.59 1406
11533.60 1415
11534.61 1388
11535.63 1386
11536.64 1433
11537.65 1440
11538.67 1464
11539.68 1502
11540.69 1447
11541.71 1501
11542.72 1498
11543.73 1532
11544.75 1541
11545.76 1583
11546.78 1539
11547.79 1576
11548.80 1558
11549.82 1624
11550.83 1624
11551.85 1649
11552.86 1687
11553.87 1703
11554.89 1690
11555.90 1741
11556.92 1787
11557.93 1759
11558.95 1807
11559.96 1805
11560.97 1848
11561.99 1827
11563.00 1853
11564.02 1884
11565.03 1915
11566.05 1979
11567.06 2017
11568.08 2054
11569.09 2120
11570.11 2104
11571.12 2171
11572.14 2254
11573.15 2282
11574.17 2328
11575.18 2401
11576.20 2441
11577.21 2481
11578.23 2584
11579.24 2691
11580.26 2733
11581.27 2849
11582.29 2897
11583.30 3085
11584.32 3097
11585.33 3208
11586.35 3428
11587.37 3554
11588.38 3746
11589.40 3871
11590.41 4039
11591.43 4257
11592.44 4435
11593.46 4551
11594.48 4785
11595.49 4865
11596.51 5087
11597.52 5150
11598.54 5242
11599.56 5317
11600.57 5299
11601.59 5322
11602.61 5317
11603.62 5242
11604.64 5150
11605.66 5019
11606.67 4862
11607.69 4744
11608.70 4513
11609.72 4268
11610.74 4060
11611.75 3950
11612.77 3909
11613.79 3789
11614.81 3681
11615.82 3531
11616.84 3349
11617.86 3299
11618.87 3202
11619.89 3113
11620.91 3066
11621.92 2969
11622.94 2890
11623.96 2838
11624.98 2805
11625.99 2767
11627.01 2640
11628.03 2623
11629.05 2583
11630.06 2536
11631.08 2486
11632.10 2506
11633.12 2458
11634.13 2409
11635.15 2438
11636.17 2420
11637.19 2422
11638.20 2346
11639.22 2307
11640.24 2268
11641.26 2244
11642.28 2235
11643.29 2244
11644.31 2230
11645.33 2154
11646.35 2147
11647.37 2128
11648.39 2089
11649.40 2068
11650.42 2087
11651.44 2048
11652.46 2094
11653.48 2003
11654.50 1978
11655.51 1894
11656.53 1902
11657.55 1898
11658.57 1912
11659.59 1870
11660.61 1870
11661.63 1887
11662.65 1906
11663.67 1913
11664.68 1901
11665.70 1936
11666.72 1914
11667.74 1941
11668.76 1872
11669.78 1882
11670.80 1915
11671.82 1922
11672.84 1904
11673.86 1937
11674.88 1904
11675.90 1842
11676.92 1903
11677.94 1936
11678.96 1930
11679.98 1938
11680.99 1997
11682.01 1952
11683.03 1930
11684.05 1922
11685.07 1953
11686.09 1875
11687.11 1897
11688.13 1838
11689.15 1898
11690.17 1882
11691.19 1840
11692.21 1856
11693.24 1827
11694.26 1762
11695.28 1798
11696.30 1772
11697.32 1769
11698.34 1747
11699.36 1723
11700.38 1776
11701.40 1704
11702.42 1726
11703.44 1681
11704.46 1709
11705.48 1727
11706.50 1747
11707.52 1692
11708.54 1681
11709.57 1679
11710.59 1725
11711.61 1658
11712.63 1626
11713.65 1652
11714.67 1635
11715.69 1628
11716.71 1622
11717.73 1593
11718.76 1566
11719.78 1614
11720.80 1625
11721.82 1630
11722.84 1579
11723.86 1546
11724.89 1582
11725.91 1540
11726.93 1560
11727.95 1546
11728.97 1507
11729.99 1477
11731.02 1537
11732.04 1499
11733.06 1488
11734.08 1480
11735.10 1528
11736.13 1495
11737.15 1467
11738.17 1475
11739.19 1477
11740.22 1478
11741.24 1468
11742.26 1455
11743.28 1473
11744.30 1483
11745.33 1418
11746.35 1408
11747.37 1429
11748.40 1459
11749.42 1407
11750.44 1470
11751.46 1437
11752.49 1395
11753.51 1459
11754.53 1396
11755.56 1405
11756.58 1384
11757.60 1387
11758.62 1339
11759.65 1382
11760.67 1377
11761.69 1357
11762.72 1350
11763.74 1380
11764.76 1394
11765.79 1363
11766.81 1303
11767.83 1307
11768.86 1311
11769.88 1323
11770.91 1268
11771.93 1300
11772.95 1307
11773.98 1283
11775.00 1299
11776.02 1306
11777.05 1304
11778.07 1271
11779.10 1275
11780.12 1255
11781.14 1268
11782.17 1242
11783.19 1263
11784.22 1268
11785.24 1208
11786.26 1226
11787.29 1237
11788.31 1248
11789.34 1191
11790.36 1230
11791.39 1205
11792.41 1259
11793.44 1210
11794.46 1234
11795.49 1216
11796.51 1198
11797.54 1223
11798.56 1207
11799.59 1246
11800.61 1217
11801.63 1144
11802.66 1176
11803.69 1199
11804.71 1172
11805.74 1178
11806.76 1170
11807.79 1190
11808.81 1184
11809.84 1164
11810.86 1174
11811.89 1212
11812.91 1170
11813.94 1154
11814.96 1187
11815.99 1186
11817.01 1166
11818.04 1138
11819.07 1125
11820.09 1158
11821.12 1111
11822.14 1153
11823.17 1153
11824.20 1137
11825.22 1126
11826.25 1129
11827.27 1156
11828.30 1148
11829.33 1149
11830.35 1174
11831.38 1169
11832.40 1140
11833.43 1140
11834.46 1167
11835.48 1111
11836.51 1113
11837.54 1102
11838.56 1109
11839.59 1080
11840.62 1111
11841.64 1116
11842.67 1119
11843.70 1105
11844.72 1114
11845.75 1108
11846.78 1093
11847.80 1084
11848.83 1111
11849.86 1078
11850.89 1060
11851.91 1060
11852.94 1029
11853.97 1062
11854.99 1048
11856.02 1058
11857.05 1042
11858.08 1068
11859.10 1062
11860.13 1071
11861.16 1082
11862.19 1057
11863.21 1043
11864.24 1078
11865.27 1061
11866.30 1104
11867.33 1068
11868.35 1090
11869.38 1086
11870.41 1085
11871.44 1106
11872.47 1087
11873.49 1101
11874.52 1071
11875.55 1093
11876.58 1102
11877.61 1102
11878.63 1077
11879.66 1154
11880.69 1113
11881.72 1067
11882.75 1089
11883.78 1108
11884.81 1128
11885.83 1122
11886.86 1147
11887.89 1123
11888.92 1133
11889.95 1179
11890.98 1172
11892.01 1157
11893.04 1162
11894.06 1152
11895.09 1167
11896.12 1167
11897.15 1218
11898.18 1194
11899.21 1188
11900.24 1246
11901.27 1224
11902.30 1251
11903.33 1257
11904.36 1233
11905.39 1206
11906.42 1202
11907.45 1210
11908.48 1195
11909.50 1219
11910.53 1201
11911.56 1212
11912.59 1225
11913.62 1243
11914.65 1252
11915.68 1227
11916.71 1249
11917.74 1240
11918.77 1244
11919.80 1238
11920.83 1256
11921.86 1265
11922.89 1248
11923.92 1242
11924.95 1243
11925.99 1270
11927.02 1273
11928.05 1248
11929.08 1281
11930.11 1285
11931.14 1257
11932.17 1242
11933.20 1261
11934.23 1266
11935.26 1213
11936.29 1226
11937.32 1221
11938.35 1221
11939.38 1231
11940.41 1221
11941.45 1178
11942.48 1150
11943.51 1174
11944.54 1192
11945.57 1195
11946.60 1185
11947.63 1153
11948.66 1177
11949.70 1153
11950.73 1113
11951.76 1076
11952.79 1116
11953.82 1095
11954.85 1116
11955.88 1077
11956.92 1091
11957.95 1064
11958.98 1067
11960.01 1088
11961.04 1097
11962.08 1078
11963.11 1060
11964.14 1050
11965.17 1069
11966.20 1056
11967.24 1029
11968.27 1079
11969.30 1077
11970.33 1060
11971.36 1098
11972.40 1082
11973.43 1059
11974.46 1046
11975.49 1061
11976.53 1121
11977.56 1062
11978.59 1058
11979.62 1090
11980.66 1051
11981.69 1058
11982.72 1069
11983.76 1076
11984.79 1081
11985.82 1058
11986.85 1056
11987.89 1103
11988.92 1079
11989.95 1034
11990.99 1075
11992.02 1046
11993.05 1056
11994.09 1018
11995.12 1010
11996.15 1028
11997.19 1087
11998.22 1089
11999.25 1090
12000.29 1071
12001.32 1109
12002.35 1122
12003.39 1102
12004.42 1121
12005.46 1156
12006.49 1142
12007.52 1149
12008.56 1141
12009.59 1152
12010.63 1143
12011.66 1143
12012.69 1158
12013.73 1166
12014.76 1187
12015.80 1156
12016.83 1162
12017.86 1135
12018.90 1161
12019.93 1165
12020.97 1165
12022.00 1163
12023.04 1127
12024.07 1181
12025.11 1148
12026.14 1159
12027.18 1148
12028.21 1126
12029.25 1143
12030.28 1120
12031.32 1090
12032.35 1094
12033.39 1103
12034.42 1113
12035.46 1065
12036.49 1049
12037.53 1057
12038.56 1089
12039.60 1058
12040.63 1023
12041.67 1056
12042.70 1066
12043.74 1041
12044.77 1017
12045.81 1018
12046.84 1043
12047.88 1052
12048.92 1028
12049.95 1001
12050.99 1030
12052.02 1018
12053.06 1022
12054.09 1028
12055.13 1008
12056.17 1047
12057.20 1014
12058.24 991
12059.27 1018
12060.31 1006
12061.35 984
12062.38 999
12063.42 1002
12064.46 948
12065.49 988
12066.53 983
12067.56 973
12068.60 972
12069.64 986
12070.67 983
12071.71 984
12072.75 966
12073.78 927
12074.82 930
12075.86 966
12076.89 971
12077.93 954
12078.97 954
12080.01 922
12081.04 945
12082.08 930
12083.12 932
12084.15 908
12085.19 936
12086.23 941
12087.27 948
12088.30 931
12089.34 937
12090.38 925
12091.41 913
12092.45 962
12093.49 921
12094.53 938
12095.57 903
12096.60 907
12097.64 913
12098.68 921
12099.72 933
12100.75 949
12101.79 921
12102.83 945
12103.87 930
12104.91 904
12105.94 905
12106.98 876
12108.02 903
12109.06 891
12110.10 870
12111.14 873
12112.17 866
12113.21 877
12114.25 862
12115.29 870
12116.33 874
12117.37 861
12118.40 874
12119.44 852
12120.48 843
12121.52 824
12122.56 875
12123.60 881
12124.64 856
12125.68 822
12126.72 837
12127.75 851
12128.79 866
12129.83 837
12130.87 837
12131.91 889
12132.95 868
12133.99 857
12135.03 854
12136.07 882
12137.11 861
12138.15 870
12139.19 864
12140.23 837
12141.27 833
12142.31 822
12143.35 846
12144.38 875
12145.42 814
12146.46 808
12147.50 824
12148.54 835
12149.58 834
12150.62 837
12151.66 861
12152.70 836
12153.74 835
12154.78 858
12155.82 835
12156.87 821
12157.91 815
12158.95 814
12159.99 863
12161.03 866
12162.07 807
12163.11 848
12164.15 837
12165.19 813
12166.23 806
12167.27 799
12168.31 817
12169.35 835
12170.39 804
12171.43 810
12172.47 831
12173.52 788
12174.56 798
12175.60 825
12176.64 829
12177.68 842
12178.72 830
12179.76 827
12180.80 855
12181.85 807
12182.89 806
12183.93 809
12184.97 787
12186.01 792
12187.05 834
12188.09 809
12189.14 807
12190.18 814
12191.22 788
12192.26 784
12193.30 777
12194.34 783
12195.39 789
12196.43 797
12197.47 767
12198.51 782
12199.55 765
12200.60 804
12201.64 787
12202.68 808
12203.72 793
12204.77 782
12205.81 767
12206.85 792
12207.89 793
12208.94 775
12209.98 821
12211.02 800
12212.06 810
12213.11 802
12214.15 804
12215.19 785
12216.23 809
12217.28 801
12218.32 779
12219.36 781
12220.41 780
12221.45 774
12222.49 806
12223.54 797
12224.58 803
12225.62 849
12226.66 814
12227.71 798
12228.75 796
12229.79 763
12230.84 802
12231.88 799
12232.93 826
12233.97 805
12235.01 798
12236.06 811
12237.10 828
12238.14 825
12239.19 828
12240.23 789
12241.28 865
12242.32 830
12243.36 805
12244.41 822
12245.45 815
12246.50 845
12247.54 810
12248.58 820
12249.63 835
12250.67 792
12251.72 781
12252.76 778
12253.80 783
12254.85 785
12255.89 799
12256.94 783
12257.98 785
12259.03 786
12260.07 774
12261.12 781
12262.16 741
12263.21 754
12264.25 754
12265.30 737
12266.34 725
12267.39 736
12268.43 734
12269.48 728
12270.52 730
12271.57 721
12272.61 726
12273.66 706
12274.70 701
12275.75 703
12276.79 730
12277.84 722
12278.88 734
12279.93 749
12280.98 705
12282.02 698
12283.07 695
12284.11 706
12285.16 735
12286.20 729
12287.25 710
12288.30 723
12289.34 723
12290.39 712
12291.43 717
12292.48 720
12293.53 728
12294.57 715
12295.62 700
12296.66 710
12297.71 691
12298.76 722
12299.80 712
12300.85 707
12301.90 727
12302.94 726
12303.99 707
12305.04 689
12306.08 709
12307.13 696
12308.18 684
12309.22 676
12310.27 706
12311.32 670
12312.36 676
12313.41 660
12314.46 674
12315.50 681
12316.55 695
12317.60 698
12318.65 679
12319.69 651
12320.74 675
12321.79 674
12322.83 678
12323.88 712
12324.93 696
12325.98 691
12327.02 669
12328.07 701
12329.12 684
12330.17 697
12331.21 692
12332.26 659
12333.31 653
12334.36 670
12335.41 672
12336.45 638
12337.50 660
12338.55 696
12339.60 723
12340.65 686
12341.69 669
12342.74 688
12343.79 695
12344.84 647
12345.89 670
12346.94 661
12347.98 642
12349.03 694
12350.08 649
12351.13 681
12352.18 668
12353.23 666
12354.28 658
12355.32 647
12356.37 672
12357.42 661
12358.47 655
12359.52 633
12360.57 654
12361.62 695
12362.67 663
12363.72 703
12364.76 678
12365.81 671
12366.86 675
12367.91 669
12368.96 696
12370.01 690
12371.06 689
12372.11 646
12373.16 679
12374.21 667
12375.26 690
12376.31 691
12377.36 677
12378.41 712
12379.46 692
12380.51 695
12381.56 700
12382.61 704
12383.66 684
12384.71 690
12385.76 693
12386.81 665
12387.86 655
12388.91 680
12389.96 663
12391.01 685
12392.06 682
12393.11 676
12394.16 672
12395.21 692
12396.26 698
12397.31 697
12398.36 692
12399.41 702
12400.46 701
12401.51 713
12402.56 706
12403.61 661
12404.66 684
12405.71 695
12406.77 712
12407.82 698
12408.87 686
12409.92 683
12410.97 702
12412.02 739
12413.07 746
12414.12 743
12415.17 690
12416.23 733
12417.28 711
12418.33 692
12419.38 682
12420.43 713
12421.48 720
12422.53 699
12423.59 750
12424.64 714
12425.69 729
12426.74 718
12427.79 742
12428.84 717
12429.90 714
12430.95 737
12432.00 753
12433.05 758
12434.10 738
12435.16 693
12436.21 705
12437.26 735
12438.31 728
12439.37 736
12440.42 761
12441.47 736
12442.52 718
12443.58 736
12444.63 693
12445.68 719
12446.73 732
12447.79 736
12448.84 722
12449.89 707
12450.94 718
12452.00 758
12453.05 740
12454.10 720
12455.16 703
12456.21 707
12457.26 709
12458.31 691
12459.37 695
12460.42 690
12461.47 683
12462.53 675
12463.58 692
12464.63 692
12465.69 696
12466.74 692
12467.79 722
12468.85 724
12469.90 716
12470.95 715
12472.01 730
12473.06 742
12474.12 760
12475.17 728
12476.22 754
12477.28 722
12478.33 729
12479.39 751
12480.44 757
12481.49 771
12482.55 771
12483.60 767
12484.66 792
12485.71 778
12486.76 786
12487.82 810
12488.87 805
12489.93 841
12490.98 890
12492.04 850
12493.09 850
12494.15 838
12495.20 826
12496.25 861
12497.31 859
12498.36 842
12499.42 810
12500.47 808
12501.53 796
12502.58 801
12503.64 799
12504.69 770
12505.75 779
12506.80 774
12507.86 768
12508.91 747
12509.97 709
12511.03 701
12512.08 740
12513.14 720
12514.19 707
12515.25 708
12516.30 729
12517.36 725
12518.41 676
12519.47 670
12520.52 682
12521.58 686
12522.64 676
12523.69 669
12524.75 682
12525.80 689
12526.86 680
12527.92 656
12528.97 664
12530.03 688
12531.08 687
12532.14 663
12533.20 694
12534.25 692
12535.31 671
12536.37 645
12537.42 661
12538.48 676
12539.54 691
12540.59 661
12541.65 677
12542.70 680
12543.76 678
12544.82 661
12545.88 659
12546.93 638
12547.99 676
12549.05 673
12550.10 663
12551.16 680
12552.22 684
12553.27 704
12554.33 704
12555.39 668
12556.45 674
12557.50 658
12558.56 698
12559.62 703
12560.67 673
12561.73 668
12562.79 703
12563.85 676
12564.90 706
12565.96 697
12567.02 740
12568.08 717
12569.14 730
12570.19 706
12571.25 714
12572.31 711
12573.37 730
12574.42 749
12575.48 745
12576.54 727
12577.60 733
12578.66 718
12579.72 724
12580.77 719
12581.83 749
12582.89 732
12583.95 715
12585.01 696
12586.07 722
12587.12 701
12588.18 659
12589.24 671
12590.30 689
12591.36 668
12592.42 688
12593.48 683
12594.53 689
12595.59 694
12596.65 700
12597.71 699
12598.77 673
12599.83 647
12600.89 683
12601.95 695
12603.01 651
12604.07 664
12605.13 679
12606.18 660
12607.24 665
12608.30 689
12609.36 676
12610.42 679
12611.48 689
12612.54 668
12613.60 652
12614.66 649
12615.72 680
12616.78 689
12617.84 684
12618.90 648
12619.96 699
12621.02 710
12622.08 712
12623.14 657
12624.20 679
12625.26 671
12626.32 645
12627.38 634
12628.44 647
12629.50 663
12630.56 671
12631.62 676
12632.68 671
12633.74 638
12634.80 658
12635.86 639
12636.92 655
12637.98 647
12639.04 678
12640.11 659
12641.17 654
12642.23 641
12643.29 632
12644.35 655
12645.41 643
12646.47 628
12647.53 642
12648.59 651
12649.65 628
12650.72 659
12651.78 643
12652.84 639
12653.90 657
12654.96 684
12656.02 687
12657.08 634
12658.14 648
12659.21 635
12660.27 670
12661.33 689
12662.39 639
12663.45 645
12664.51 663
12665.58 638
12666.64 643
12667.70 679
12668.76 642
12669.82 636
12670.89 628
12671.95 683
12673.01 656
12674.07 691
12675.13 677
12676.20 686
12677.26 693
12678.32 633
12679.38 656
12680.45 671
12681.51 648
12682.57 669
12683.63 678
12684.70 655
12685.76 672
12686.82 639
12687.88 661
12688.95 668
12690.01 665
12691.07 644
12692.14 674
12693.20 672
12694.26 671
12695.32 666
12696.39 669
12697.45 649
12698.51 653
12699.58 657
12700.64 683
12701.70 673
12702.77 666
12703.83 654
12704.89 684
12705.96 674
12707.02 659
12708.08 696
12709.15 681
12710.21 700
12711.28 697
12712.34 693
12713.40 664
12714.47 688
12715.53 704
12716.59 693
12717.66 720
12718.72 662
12719.79 695
12720.85 701
12721.92 713
12722.98 681
12724.04 718
12725.11 720
12726.17 742
12727.24 719
12728.30 743
12729.37 718
12730.43 741
12731.49 735
12732.56 749
12733.62 783
12734.69 745
12735.75 796
12736.82 771
12737.88 792
12738.95 771
12740.01 769
12741.08 768
12742.14 735
12743.21 724
12744.27 754
12745.34 772
12746.40 808
12747.47 727
12748.53 717
12749.60 702
12750.66 710
12751.73 705
12752.79 706
12753.86 674
12754.93 679
12755.99 719
12757.06 693
12758.12 696
12759.19 683
12760.25 709
12761.32 671
12762.39 679
12763.45 678
12764.52 674
12765.58 673
12766.65 662
12767.72 647
12768.78 663
12769.85 664
12770.91 665
12771.98 681
12773.05 645
12774.11 631
12775.18 642
12776.25 676
12777.31 663
12778.38 654
12779.45 654
12780.51 659
12781.58 646
12782.65 641
12783.71 676
12784.78 679
12785.85 658
12786.91 646
12787.98 667
12789.05 659
12790.11 661
12791.18 636
12792.25 663
12793.31 623
12794.38 656
12795.45 668
12796.52 651
12797.58 631
12798.65 676
12799.72 659
12800.79 631
12801.85 630
12802.92 666
12803.99 709
12805.06 692
12806.12 679
12807.19 676
12808.26 666
12809.33 647
12810.39 677
12811.46 682
12812.53 661
12813.60 700
12814.67 654
12815.73 651
12816.80 663
12817.87 666
12818.94 691
12820.01 681
12821.08 680
12822.14 656
12823.21 676
12824.28 695
12825.35 676
12826.42 686
12827.49 684
12828.55 708
12829.62 658
12830.69 665
12831.76 672
12832.83 664
12833.90 667
12834.97 673
12836.04 667
12837.11 652
12838.17 653
12839.24 641
12840.31 652
12841.38 625
12842.45 651
12843.52 633
12844.59 610
12845.66 617
12846.73 605
12847.80 640
12848.87 615
12849.94 617
12851.01 616
12852.08 630
12853.14 596
12854.21 621
12855.28 601
12856.35 616
12857.42 591
12858.49 594
12859.56 595
12860.63 624
12861.70 616
12862.77 595
12863.84 570
12864.91 582
12865.98 582
12867.05 584
12868.12 593
12869.19 571
12870.26 579
12871.34 558
12872.41 579
12873.48 586
12874.55 605
12875.62 594
12876.69 590
12877.76 573
12878.83 568
12879.90 565
12880.97 593
12882.04 571
12883.11 595
12884.18 569
12885.25 551
12886.33 575
12887.40 579
12888.47 567
12889.54 549
12890.61 552
12891.68 574
12892.75 553
12893.82 544
12894.89 563
12895.97 576
12897.04 611
12898.11 575
12899.18 586
12900.25 571
12901.32 545
12902.40 585
12903.47 584
12904.54 568
12905.61 549
12906.68 545
12907.75 545
12908.83 540
12909.90 568
12910.97 562
12912.04 564
12913.11 546
12914.19 525
12915.26 543
12916.33 559
12917.40 563
12918.48 579
12919.55 536
12920.62 520
12921.69 552
12922.77 570
12923.84 516
12924.91 506
12925.98 516
12927.06 542
12928.13 554
12929.20 503
12930.27 513
12931.35 517
12932.42 516
12933.49 543
12934.57 525
12935.64 519
12936.71 505
12937.79 523
12938.86 529
12939.93 522
12941.01 546
12942.08 520
12943.15 525
12944.23 541
12945.30 509
12946.37 512
12947.45 530
12948.52 523
12949.59 481
12950.67 508
12951.74 535
12952.81 527
12953.89 507
12954.96 493
12956.04 501
12957.11 510
12958.18 507
12959.26 522
12960.33 510
12961.41 509
12962.48 539
12963.55 503
12964.63 507
12965.70 501
12966.78 516
12967.85 524
12968.93 507
12970.00 492
12971.07 486
12972.15 488
12973.22 526
12974.30 495
12975.37 508
12976.45 514
12977.52 514
12978.60 509
12979.67 496
12980.75 498
12981.82 528
12982.90 516
12983.97 550
12985.05 505
12986.12 509
12987.20 530
12988.27 534
12989.35 528
12990.42 514
12991.50 513
12992.57 520
12993.65 493
12994.73 487
12995.80 495
12996.88 519
12997.95 502
12999.03 535
13000.10 519
13001.18 484
13002.25 495
13003.33 492
13004.41 497
13005.48 489
13006.56 506
13007.63 520
13008.71 534
13009.79 502
13010.86 499
13011.94 493
13013.02 469
13014.09 490
13015.17 496
13016.24 518
13017.32 503
13018.40 488
13019.47 494
13020.55 518
13021.63 488
13022.70 469
13023.78 482
13024.86 522
13025.93 506
13027.01 504
13028.09 495
13029.16 521
13030.24 520
13031.32 507
13032.40 507
13033.47 485
13034.55 476
13035.63 507
13036.70 498
13037.78 470
13038.86 473
13039.94 486
13041.01 503
13042.09 520
13043.17 522
13044.25 509
13045.32 454
13046.40 466
13047.48 491
13048.56 497
13049.63 489
13050.71 507
13051.79 477
13052.87 490
13053.95 477
13055.02 498
13056.10 498
13057.18 479
13058.26 506
13059.34 498
13060.41 473
13061.49 525
13062.57 483
13063.65 472
13064.73 467
13065.81 480
13066.88 475
13067.96 492
13069.04 515
13070.12 486
13071.20 485
13072.28 486
13073.36 476
13074.43 496
13075.51 491
13076.59 485
13077.67 477
13078.75 490
13079.83 478
13080.91 514
13081.99 487
13083.07 486
13084.15 479
13085.23 475
13086.30 470
13087.38 470
13088.46 475
13089.54 486
13090.62 483
13091.70 471
13092.78 497
13093.86 481
13094.94 493
13096.02 508
13097.10 498
13098.18 466
13099.26 475
13100.34 497
13101.42 504
13102.50 499
13103.58 494
13104.66 501
13105.74 501
13106.82 486
13107.90 493
13108.98 499
13110.06 484
13111.14 472
13112.22 464
13113.30 492
13114.38 485
13115.46 506
13116.54 475
13117.62 479
13118.70 461
13119.78 463
13120.86 485
13121.95 474
13123.03 483
13124.11 496
13125.19 495
13126.27 488
13127.35 475
13128.43 470
13129.51 479
13130.59 482
13131.67 485
13132.76 495
13133.84 502
13134.92 451
13136.00 491
13137.08 484
13138.16 486
13139.24 489
13140.32 495
13141.41 477
13142.49 506
13143.57 469
13144.65 483
13145.73 494
13146.81 470
13147.90 470
13148.98 491
13150.06 490
13151.14 484
13152.22 485
13153.31 496
13154.39 472
13155.47 462
13156.55 500
13157.63 481
13158.72 493
13159.80 462
13160.88 491
13161.96 509
13163.05 481
13164.13 483
13165.21 468
13166.29 491
13167.38 470
13168.46 483
13169.54 473
13170.62 482
13171.71 478
13172.79 501
13173.87 498
13174.96 482
13176.04 448
13177.12 481
13178.20 485
13179.29 503
13180.37 480
13181.45 482
13182.54 485
13183.62 467
13184.70 510
13185.79 481
13186.87 476
13187.95 482
13189.04 463
13190.12 481
13191.20 462
13192.29 475
13193.37 483
13194.46 461
13195.54 455
13196.62 488
13197.71 494
13198.79 485
13199.88 486
13200.96 493
13202.04 484
13203.13 501
13204.21 469
13205.30 494
13206.38 466
13207.46 486
13208.55 478
13209.63 471
13210.72 491
13211.80 482
13212.89 498
13213.97 480
13215.05 468
13216.14 479
13217.22 504
13218.31 470
13219.39 481
13220.48 463
13221.56 492
13222.65 501
13223.73 509
13224.82 495
13225.90 514
13226.99 509
13228.07 476
13229.16 466
13230.24 493
13231.33 487
13232.41 504
13233.50 517
13234.58 536
13235.67 542
13236.76 520
13237.84 508
13238.93 495
13240.01 508
13241.10 483
13242.18 508
13243.27 530
13244.35 487
13245.44 517
13246.53 514
13247.61 505
13248.70 497
13249.78 544
13250.87 508
13251.96 544
13253.04 518
13254.13 532
13255.21 507
13256.30 528
13257.39 527
13258.47 535
13259.56 520
13260.65 525
13261.73 528
13262.82 519
13263.91 520
13264.99 545
13266.08 545
13267.17 544
13268.25 532
13269.34 555
13270.43 537
13271.51 549
13272.60 567
13273.69 580
13274.77 555
13275.86 538
13276.95 551
13278.04 543
13279.12 561
13280.21 553
13281.30 576
13282.38 568
13283.47 562
13284.56 573
13285.65 577
13286.73 608
13287.82 578
13288.91 561
13290.00 573
13291.08 605
13292.17 598
13293.26 577
13294.35 570
13295.44 583
13296.52 602
13297.61 578
13298.70 607
13299.79 580
13300.88 587
13301.96 570
13303.05 578
13304.14 570
13305.23 605
13306.32 596
13307.41 566
13308.49 597
13309.58 572
13310.67 578
13311.76 591
13312.85 584
13313.94 620
13315.02 611
13316.11 613
13317.20 595
13318.29 600
13319.38 628
13320.47 574
13321.56 576
13322.65 599
13323.74 572
13324.82 579
13325.91 598
13327.00 614
13328.09 612
13329.18 603
13330.27 613
13331.36 616
13332.45 586
13333.54 602
13334.63 601
13335.72 619
13336.81 611
13337.90 607
13338.99 588
13340.08 590
13341.17 578
13342.26 595
13343.35 605
13344.44 628
13345.53 591
13346.61 605
13347.70 607
13348.79 608
13349.89 593
13350.98 588
13352.07 601
13353.16 612
13354.25 623
13355.34 657
13356.43 631
13357.52 629
13358.61 631
13359.70 643
13360.79 652
13361.88 658
13362.97 671
13364.06 657
13365.15 646
13366.24 620
13367.33 620
13368.42 667
13369.51 651
13370.60 666
13371.70 622
13372.79 616
13373.88 641
13374.97 625
13376.06 591
13377.15 573
13378.24 634
13379.33 638
13380.43 618
13381.52 615
13382.61 591
13383.70 626
13384.79 621
13385.88 598
13386.97 632
13388.07 599
13389.16 622
13390.25 612
13391.34 599
13392.43 591
13393.52 541
13394.62 588
13395.71 608
13396.80 641
13397.89 584
13398.98 581
13400.08 591
13401.17 617
13402.26 611
13403.35 604
13404.45 602
13405.54 574
13406.63 580
13407.72 598
13408.82 597
13409.91 587
13411.00 571
13412.09 605
13413.19 613
13414.28 578
13415.37 575
13416.46 589
13417.56 602
13418.65 598
13419.74 606
13420.84 608
13421.93 597
13423.02 582
13424.11 612
13425.21 591
13426.30 608
13427.39 611
13428.49 623
13429.58 626
13430.67 624
13431.77 600
13432.86 614
13433.95 607
13435.05 610
13436.14 596
13437.24 600
13438.33 602
13439.42 636
13440.52 625
13441.61 635
13442.70 610
13443.80 625
13444.89 646
13445.99 641
13447.08 618
13448.17 609
13449.27 612
13450.36 629
13451.46 653
13452.55 651
13453.64 634
13454.74 618
13455.83 647
13456.93 633
13458.02 659
13459.12 640
13460.21 651
13461.31 661
13462.40 628
13463.50 659
13464.59 661
13465.69 651
13466.78 672
13467.87 672
13468.97 653
13470.06 642
13471.16 662
13472.25 677
13473.35 677
13474.44 668
13475.54 658
13476.64 677
13477.73 663
13478.83 709
13479.92 719
13481.02 698
13482.11 697
13483.21 720
13484.30 700
13485.40 688
13486.49 689
13487.59 687
13488.69 705
13489.78 692
13490.88 701
13491.97 675
13493.07 753
13494.17 749
13495.26 746
13496.36 736
13497.45 696
13498.55 735
13499.65 734
13500.74 715
13501.84 744
13502.93 709
13504.03 725
13505.13 724
13506.22 746
13507.32 738
13508.42 737
13509.51 738
13510.61 694
13511.71 674
13512.80 723
13513.90 730
13515.00 670
13516.09 691
13517.19 665
13518.29 670
13519.38 703
13520.48 666
13521.58 665
13522.68 671
13523.77 668
13524.87 625
13525.97 634
13527.06 650
13528.16 656
13529.26 695
13530.36 649
13531.45 659
13532.55 658
13533.65 665
13534.75 657
13535.84 686
13536.94 657
13538.04 663
13539.14 652
13540.23 653
13541.33 642
13542.43 655
13543.53 629
13544.63 628
13545.72 651
13546.82 645
13547.92 661
13549.02 662
13550.12 626
13551.22 642
13552.31 646
13553.41 657
13554.51 646
13555.61 654
13556.71 638
13557.81 667
13558.90 657
13560.00 633
13561.10 613
13562.20 645
13563.30 621
13564.40 613
13565.50 646
13566.60 682
13567.69 674
13568.79 645
13569.89 654
13570.99 646
13572.09 645
13573.19 627
13574.29 610
13575.39 659
13576.49 674
13577.59 644
13578.69 641
13579.79 641
13580.89 652
13581.98 652
13583.08 689
13584.18 638
13585.28 642
13586.38 637
13587.48 660
13588.58 666
13589.68 626
13590.78 672
13591.88 670
13592.98 651
13594.08 670
13595.18 662
13596.28 660
13597.38 635
13598.48 696
13599.58 673
13600.68 639
13601.78 636
13602.88 669
13603.98 693
13605.08 680
13606.18 646
13607.29 682
13608.39 686
13609.49 696
13610.59 677
13611.69 694
13612.79 670
13613.89 692
13614.99 670
13616.09 694
13617.19 688
13618.29 695
13619.39 709
13620.50 685
13621.60 690
13622.70 704
13623.80 713
13624.90 703
13626.00 740
13627.10 696
13628.20 698
13629.31 714
13630.41 711
13631.51 694
13632.61 711
13633.71 706
13634.81 724
13635.91 696
13637.02 709
13638.12 712
13639.22 678
13640.32 714
13641.42 673
13642.53 704
13643.63 702
13644.73 704
13645.83 672
13646.93 669
13648.04 697
13649.14 650
13650.24 696
13651.34 672
13652.45 663
13653.55 677
13654.65 689
13655.75 663
13656.85 679
13657.96 641
13659.06 653
13660.16 651
13661.27 646
13662.37 646
13663.47 663
13664.57 671
13665.68 648
13666.78 643
13667.88 627
13668.99 631
13670.09 650
13671.19 660
13672.29 636
13673.40 645
13674.50 636
13675.60 653
13676.71 655
13677.81 655
13678.91 645
13680.02 652
13681.12 636
13682.23 647
13683.33 617
13684.43 602
13685.54 633
13686.64 610
13687.74 644
13688.85 624
13689.95 648
13691.06 636
13692.16 652
13693.26 653
13694.37 622
13695.47 653
13696.58 673
13697.68 638
13698.78 650
13699.89 629
13700.99 679
13702.10 680
13703.20 651
13704.31 641
13705.41 650
13706.51 646
13707.62 668
13708.72 634
13709.83 672
13710.93 699
13712.04 671
13713.14 674
13714.25 664
13715.35 656
13716.46 706
13717.56 675
13718.67 694
13719.77 669
13720.88 696
13721.98 713
13723.09 689
13724.19 649
13725.30 680
13726.40 730
13727.51 728
13728.61 675
13729.72 695
13730.83 717
13731.93 748
13733.04 738
13734.14 702
13735.25 706
13736.35 768
13737.46 737
13738.57 743
13739.67 737
13740.78 716
13741.88 764
13742.99 784
13744.09 752
13745.20 776
13746.31 800
13747.41 802
13748.52 830
13749.63 764
13750.73 803
13751.84 819
13752.94 834
13754.05 872
13755.16 849
13756.26 874
13757.37 897
13758.48 890
13759.58 846
13760.69 863
13761.80 909
13762.90 917
13764.01 902
13765.12 906
13766.22 926
13767.33 932
13768.44 978
13769.55 900
13770.65 925
13771.76 950
13772.87 936
13773.97 936
13775.08 945
13776.19 938
13777.30 945
13778.40 926
13779.51 941
13780.62 899
13781.73 902
13782.83 911
13783.94 881
13785.05 846
13786.16 855
13787.26 880
13788.37 838
13789.48 807
13790.59 778
13791.70 827
13792.80 839
13793.91 821
13795.02 777
13796.13 753
13797.24 788
13798.35 820
13799.45 784
13800.56 775
13801.67 785
13802.78 762
13803.89 799
13805.00 792
13806.10 757
13807.21 790
13808.32 818
13809.43 796
13810.54 779
13811.65 767
13812.76 765
13813.86 755
13814.97 768
13816.08 742
13817.19 734
13818.30 762
13819.41 758
13820.52 759
13821.63 750
13822.74 750
13823.85 752
13824.96 741
13826.06 760
13827.17 733
13828.28 748
13829.39 739
13830.50 712
13831.61 730
13832.72 705
13833.83 707
13834.94 727
13836.05 718
13837.16 726
13838.27 724
13839.38 712
13840.49 690
13841.60 733
13842.71 714
13843.82 716
13844.93 743
13846.04 744
13847.15 731
13848.26 721
13849.37 731
13850.48 710
13851.59 736
13852.70 742
13853.81 735
13854.92 735
13856.03 731
13857.14 733
13858.25 767
13859.37 745
13860.48 739
13861.59 757
13862.70 748
13863.81 751
13864.92 768
13866.03 794
13867.14 767
13868.25 770
13869.36 783
13870.47 807
13871.59 772
13872.70 778
13873.81 765
13874.92 809
13876.03 800
13877.14 818
13878.25 823
13879.36 835
13880.48 818
13881.59 823
13882.70 885
13883.81 833
13884.92 823
13886.03 827
13887.15 858
13888.26 850
13889.37 865
13890.48 857
13891.59 851
13892.71 853
13893.82 904
13894.93 881
13896.04 877
13897.15 865
13898.27 861
13899.38 878
13900.49 867
13901.60 846
13902.72 842
13903.83 852
13904.94 844
13906.05 841
13907.17 831
13908.28 842
13909.39 820
13910.50 809
13911.62 797
13912.73 828
13913.84 812
13914.95 815
13916.07 802
13917.18 808
13918.29 858
13919.41 829
13920.52 800
13921.63 787
13922.75 813
13923.86 822
13924.97 820
13926.09 775
13927.20 785
13928.31 814
13929.43 777
13930.54 776
13931.65 795
13932.77 839
13933.88 810
13934.99 790
13936.11 778
13937.22 766
13938.34 774
13939.45 805
13940.56 779
13941.68 781
13942.79 768
13943.91 788
13945.02 770
13946.13 745
13947.25 753
13948.36 775
13949.48 755
13950.59 751
13951.70 730
13952.82 709
13953.93 728
13955.05 697
13956.16 723
13957.28 731
13958.39 745
13959.51 715
13960.62 724
13961.74 737
13962.85 698
13963.97 703
13965.08 718
13966.20 761
13967.31 733
13968.43 734
13969.54 747
13970.66 744
13971.77 744
13972.89 714
13974.00 750
13975.12 737
13976.23 736
13977.35 731
13978.46 720
13979.58 685
13980.69 701
13981.81 740
13982.92 730
13984.04 728
13985.16 696
13986.27 727
13987.39 695
13988.50 720
13989.62 725
13990.74 707
13991.85 725
13992.97 742
13994.08 736
13995.20 753
13996.32 722
13997.43 703
13998.55 724
13999.66 742
14000.78 717
14001.90 733
14003.01 742
14004.13 710
14005.25 720
14006.36 715
14007.48 743
14008.60 738
14009.71 733
14010.83 738
14011.95 755
14013.06 758
14014.18 758
14015.30 757
14016.41 736
14017.53 729
14018.65 741
14019.76 747
14020.88 735
14022.00 729
14023.12 763
14024.23 743
14025.35 739
14026.47 759
14027.59 741
14028.70 704
14029.82 739
14030.94 722
14032.06 747
14033.17 776
14034.29 744
14035.41 745
14036.53 748
14037.64 759
14038.76 727
14039.88 736
14041.00 731
14042.11 748
14043.23 767
14044.35 752
14045.47 722
14046.59 776
14047.71 742
14048.82 760
14049.94 772
14051.06 802
14052.18 771
14053.30 768
14054.42 761
14055.53 770
14056.65 776
14057.77 767
14058.89 774
14060.01 768
14061.13 795
14062.25 809
14063.36 819
14064.48 821
14065.60 825
14066.72 833
14067.84 837
14068.96 870
14070.08 826
14071.20 871
14072.32 856
14073.44 874
14074.55 844
14075.67 842
14076.79 838
14077.91 890
14079.03 873
14080.15 912
14081.27 902
14082.39 924
14083.51 937
14084.63 946
14085.75 974
14086.87 964
14087.99 972
14089.11 962
14090.23 953
14091.35 962
14092.47 973
14093.59 947
14094.71 971
14095.83 920
14096.95 949
14098.07 960
14099.19 959
14100.31 1000
14101.43 966
14102.55 980
14103.67 957
14104.79 950
14105.91 927
14107.03 880
14108.15 876
14109.27 896
14110.39 888
14111.51 882
14112.64 880
14113.76 849
14114.88 848
14116.00 853
14117.12 854
14118.24 846
14119.36 792
14120.48 823
14121.60 822
14122.72 815
14123.85 822
14124.97 814
14126.09 798
14127.21 796
14128.33 785
14129.45 791
14130.57 808
14131.70 801
14132.82 811
14133.94 797
14135.06 797
14136.18 790
14137.30 788
14138.43 799
14139.55 810
14140.67 768
14141.79 749
14142.91 768
14144.03 745
14145.16 766
14146.28 719
14147.40 753
14148.52 760
14149.65 767
14150.77 762
14151.89 780
14153.01 744
14154.13 763
14155.26 743
14156.38 757
14157.50 768
14158.62 741
14159.75 794
14160.87 772
14161.99 770
14163.12 729
14164.24 744
14165.36 729
14166.48 732
14167.61 727
14168.73 733
14169.85 713
14170.98 766
14172.10 714
14173.22 717
14174.35 745
14175.47 736
14176.59 754
14177.72 746
14178.84 707
14179.96 728
14181.09 744
14182.21 728
14183.33 736
14184.46 716
14185.58 730
14186.70 743
14187.83 729
14188.95 700
14190.07 693
14191.20 674
14192.32 683
14193.45 744
14194.57 715
14195.69 691
14196.82 662
14197.94 699
14199.07 696
14200.19 721
14201.32 673
14202.44 692
14203.56 680
14204.69 675
14205.81 648
14206.94 697
14208.06 648
14209.19 639
14210.31 675
14211.44 647
14212.56 665
14213.69 644
14214.81 676
14215.93 669
14217.06 681
14218.18 642
14219.31 634
14220.43 646
14221.56 653
14222.68 639
14223.81 651
14224.94 669
14226.06 649
14227.19 632
14228.31 630
14229.44 621
14230.56 653
14231.69 636
14232.81 584
14233.94 619
14235.06 641
14236.19 641
14237.32 622
14238.44 660
14239.57 650
14240.69 671
14241.82 599
14242.94 615
14244.07 626
14245.20 636
14246.32 625
14247.45 604
14248.57 610
14249.70 612
14250.83 638
14251.95 649
14253.08 648
14254.21 635
14255.33 607
14256.46 602
14257.59 604
14258.71 601
14259.84 610
14260.97 626
14262.09 598
14263.22 594
14264.35 611
14265.47 581
14266.60 559
14267.73 603
14268.85 612
14269.98 623
14271.11 604
14272.23 599
14273.36 606
14274.49 583
14275.62 573
14276.74 577
14277.87 577
14279.00 589
14280.12 598
14281.25 595
14282.38 576
14283.51 564
14284.63 595
14285.76 592
14286.89 566
14288.02 553
14289.15 582
14290.27 555
14291.40 554
14292.53 520
14293.66 571
14294.78 567
14295.91 550
14297.04 574
14298.17 523
14299.30 555
14300.42 581
14301.55 588
14302.68 575
14303.81 548
14304.94 536
14306.07 576
14307.19 568
14308.32 577
14309.45 526
14310.58 561
14311.71 581
14312.84 585
14313.97 547
14315.10 539
14316.22 534
14317.35 540
14318.48 559
14319.61 546
14320.74 570
14321.87 534
14323.00 542
14324.13 527
14325.26 560
14326.39 523
14327.51 586
14328.64 566
14329.77 552
14330.90 543
14332.03 552
14333.16 557
14334.29 506
14335.42 527
14336.55 517
14337.68 563
14338.81 535
14339.94 540
14341.07 521
14342.20 520
14343.33 507
14344.46 554
14345.59 521
14346.72 531
14347.85 533
14348.98 544
14350.11 537
14351.24 500
14352.37 532
14353.50 553
14354.63 556
14355.76 540
14356.89 548
14358.02 530
14359.15 524
14360.28 536
14361.41 548
14362.54 507
14363.67 535
14364.80 552
14365.94 523
14367.07 518
14368.20 528
14369.33 562
14370.46 516
14371.59 544
14372.72 565
14373.85 581
14374.98 549
14376.11 552
14377.25 524
14378.38 502
14379.51 562
14380.64 564
14381.77 524
14382.90 529
14384.03 523
14385.16 549
14386.30 542
14387.43 539
14388.56 558
14389.69 543
14390.82 559
14391.95 550
14393.09 532
14394.22 538
14395.35 564
14396.48 543
14397.61 552
14398.75 532
14399.88 591
14401.01 536
14402.14 551
14403.27 572
14404.41 525
14405.54 580
14406.67 564
14407.80 572
14408.94 578
14410.07 556
14411.20 548
14412.33 554
14413.47 565
14414.60 565
14415.73 573
14416.87 574
14418.00 541
14419.13 587
14420.26 561
14421.40 573
14422.53 589
14423.66 580
14424.80 613
14425.93 580
14427.06 591
14428.20 591
14429.33 568
14430.46 576
14431.59 600
14432.73 590
14433.86 626
14435.00 587
14436.13 605
14437.26 582
14438.40 583
14439.53 612
14440.66 631
14441.80 624
14442.93 593
14444.06 606
14445.20 556
14446.33 591
14447.47 585
14448.60 577
14449.73 573
14450.87 598
14452.00 564
14453.14 610
14454.27 599
14455.41 583
14456.54 577
14457.67 561
14458.81 572
14459.94 582
14461.08 604
14462.21 593
14463.35 576
14464.48 548
14465.62 570
14466.75 595
14467.89 551
14469.02 570
14470.15 583
14471.29 609
14472.42 584
14473.56 593
14474.69 567
14475.83 591
14476.96 551
14478.10 580
14479.24 562
14480.37 575
14481.51 558
14482.64 587
14483.78 523
14484.91 535
14486.05 567
14487.18 569
14488.32 552
14489.45 578
14490.59 553
14491.73 562
14492.86 564
14494.00 543
14495.13 568
14496.27 565
14497.40 552
14498.54 523
14499.68 536
14500.81 513
14501.95 532
14503.08 503
14504.22 532
14505.36 545
14506.49 522
14507.63 497
14508.77 534
14509.90 527
14511.04 507
14512.18 518
14513.31 512
14514.45 555
14515.58 521
14516.72 517
14517.86 510
14519.00 541
14520.13 532
14521.27 529
14522.41 496
14523.54 538
14524.68 533
14525.82 523
14526.95 523
14528.09 498
14529.23 523
14530.37 524
14531.50 543
14532.64 521
14533.78 525
14534.91 501
14536.05 508
14537.19 529
14538.33 530
14539.46 517
14540.60 545
14541.74 520
14542.88 522
14544.02 519
14545.15 520
14546.29 503
14547.43 518
14548.57 551
14549.70 517
14550.84 521
14551.98 523
14553.12 578
14554.26 528
14555.39 503
14556.53 527
14557.67 547
14558.81 533
14559.95 532
14561.09 546
14562.22 572
14563.36 526
14564.50 525
14565.64 529
14566.78 544
14567.92 545
14569.06 541
14570.20 524
14571.33 520
14572.47 555
14573.61 575
14574.75 549
14575.89 553
14577.03 581
14578.17 555
14579.31 554
14580.45 542
14581.59 551
14582.72 524
14583.86 528
14585.00 563
14586.14 553
14587.28 555
14588.42 537
14589.56 533
14590.70 539
14591.84 573
14592.98 560
14594.12 581
14595.26 578
14596.40 564
14597.54 562
14598.68 566
14599.82 554
14600.96 598
14602.10 576
14603.24 572
14604.38 568
14605.52 571
14606.66 602
14607.80 590
14608.94 595
14610.08 592
14611.22 617
14612.36 610
14613.50 609
14614.64 614
14615.78 586
14616.92 636
14618.06 662
14619.20 639
14620.34 631
14621.49 651
14622.63 664
14623.77 660
14624.91 656
14626.05 672
14627.19 638
14628.33 656
14629.47 629
14630.61 642
14631.75 637
14632.90 633
14634.04 654
14635.18 656
14636.32 690
14637.46 678
14638.60 649
14639.74 647
14640.88 642
14642.03 616
14643.17 632
14644.31 639
14645.45 614
14646.59 625
14647.73 631
14648.88 618
14650.02 589
14651.16 585
14652.30 600
14653.44 591
14654.59 578
14655.73 612
14656.87 598
14658.01 577
14659.16 576
14660.30 590
14661.44 558
14662.58 569
14663.72 554
14664.87 548
14666.01 549
14667.15 526
14668.29 537
14669.44 576
14670.58 562
14671.72 559
14672.87 552
14674.01 543
14675.15 538
14676.29 532
14677.44 567
14678.58 571
14679.72 519
14680.87 527
14682.01 551
14683.15 490
14684.30 490
14685.44 517
14686.58 515
14687.73 517
14688.87 512
14690.01 497
14691.16 483
14692.30 504
14693.44 513
14694.59 514
14695.73 480
14696.87 504
14698.02 509
14699.16 511
14700.30 511
14701.45 499
14702.59 505
14703.74 489
14704.88 479
14706.02 476
14707.17 490
14708.31 489
14709.46 507
14710.60 486
14711.75 481
14712.89 500
14714.03 483
14715.18 497
14716.32 489
14717.47 513
14718.61 514
14719.76 485
14720.90 500
14722.05 498
14723.19 472
14724.34 459
14725.48 504
14726.63 474
14727.77 502
14728.92 470
14730.06 461
14731.21 499
14732.35 487
14733.50 481
14734.64 467
14735.79 486
14736.93 467
14738.08 501
14739.22 498
14740.37 497
14741.51 486
14742.66 481
14743.80 492
14744.95 493
14746.09 465
14747.24 484
14748.39 493
14749.53 499
14750.68 490
14751.82 477
14752.97 470
14754.11 481
14755.26 502
14756.41 463
14757.55 475
14758.70 457
14759.85 463
14760.99 493
14762.14 483
14763.28 493
14764.43 509
14765.58 504
14766.72 508
14767.87 508
14769.02 515
14770.16 506
14771.31 510
14772.46 520
14773.60 492
14774.75 505
14775.90 488
14777.04 488
14778.19 483
14779.34 468
14780.48 477
14781.63 493
14782.78 504
14783.92 496
14785.07 486
14786.22 532
14787.37 517
14788.51 538
14789.66 508
14790.81 517
14791.96 515
14793.10 467
14794.25 492
14795.40 513
14796.54 492
14797.69 497
14798.84 526
14799.99 497
14801.14 492
14802.28 491
14803.43 461
14804.58 474
14805.73 492
14806.88 480
14808.02 467
14809.17 479
14810.32 472
14811.47 489
14812.62 502
14813.76 454
14814.91 457
14816.06 471
14817.21 463
14818.36 456
14819.51 464
14820.65 452
14821.80 438
14822.95 484
14824.10 471
14825.25 429
14826.40 443
14827.55 454
14828.69 479
14829.84 476
14830.99 422
14832.14 435
14833.29 451
14834.44 451
14835.59 450
14836.74 450
14837.89 431
14839.04 438
14840.19 461
14841.33 454
14842.48 432
14843.63 450
14844.78 426
14845.93 451
14847.08 450
14848.23 441
14849.38 444
14850.53 429
14851.68 463
14852.83 461
14853.98 465
14855.13 444
14856.28 439
14857.43 442
14858.58 484
14859.73 461
14860.88 419
14862.03 425
14863.18 458
14864.33 481
14865.48 474
14866.63 436
14867.78 423
14868.93 460
14870.08 439
14871.23 456
14872.38 429
14873.53 455
14874.68 461
14875.83 473
14876.98 494
14878.14 469
14879.29 453
14880.44 471
14881.59 471
14882.74 478
14883.89 462
14885.04 463
14886.19 473
14887.34 449
14888.49 455
14889.64 474
14890.80 474
14891.95 482
14893.10 485
14894.25 477
14895.40 477
14896.55 479
14897.70 486
14898.86 484
14900.01 470
14901.16 511
14902.31 503
14903.46 487
14904.61 492
14905.77 500
14906.92 494
14908.07 471
14909.22 474
14910.37 530
14911.53 512
14912.68 496
14913.83 504
14914.98 519
14916.13 533
14917.29 501
14918.44 523
14919.59 510
14920.74 536
14921.90 530
14923.05 512
14924.20 502
14925.35 490
14926.51 521
14927.66 532
14928.81 511
14929.96 529
14931.12 561
14932.27 544
14933.42 534
14934.57 544
14935.73 535
14936.88 528
14938.03 556
14939.19 542
14940.34 523
14941.49 529
14942.65 521
14943.80 535
14944.95 560
14946.11 587
14947.26 538
14948.41 555
14949.57 546
14950.72 532
14951.87 538
14953.03 557
14954.18 563
14955.33 526
14956.49 556
14957.64 543
14958.80 554
14959.95 559
14961.10 532
14962.26 491
14963.41 507
14964.57 522
14965.72 531
14966.87 527
14968.03 520
14969.18 520
14970.34 523
14971.49 514
14972.65 495
14973.80 508
14974.95 494
14976.11 512
14977.26 495
14978.42 499
14979.57 457
14980.73 492
14981.88 462
14983.04 471
14984.19 462
14985.35 476
14986.50 461
14987.66 470
14988.81 492
14989.97 464
14991.12 473
14992.28 487
14993.43 493
14994.59 448
14995.74 450
14996.90 435
14998.05 450
14999.21 434
15000.36 472
15001.52 449
15002.67 451
15003.83 430
15004.99 443
15006.14 475
15007.30 427
15008.45 445
15009.61 457
15010.76 483
15011.92 450
15013.08 417
15014.23 425
15015.39 409
15016.54 410
15017.70 426
15018.86 421
15020.01 426
15021.17 422
15022.32 431
15023.48 425
15024.64 418
15025.79 410
15026.95 426
15028.11 416
15029.26 412
15030.42 408
15031.58 446
15032.73 414
15033.89 405
15035.05 420
15036.20 402
15037.36 386
15038.52 402
15039.67 414
15040.83 407
15041.99 402
15043.15 413
15044.30 434
15045.46 379
15046.62 422
15047.77 423
15048.93 449
15050.09 399
15051.25 408
15052.40 391
15053.56 414
15054.72 399
15055.88 401
15057.03 423
15058.19 426
15059.35 404
15060.51 411
15061.66 392
15062.82 402
15063.98 412
15065.14 401
15066.30 385
15067.45 390
15068.61 406
15069.77 391
15070.93 412
15072.09 385
15073.24 397
15074.40 379
15075.56 385
15076.72 378
15077.88 384
15079.04 400
15080.20 373
15081.35 391
15082.51 401
15083.67 408
15084.83 391
15085.99 414
15087.15 418
15088.31 402
15089.46 379
15090.62 392
15091.78 399
15092.94 391
15094.10 403
15095.26 394
15096.42 363
15097.58 397
15098.74 414
15099.90 390
15101.06 406
15102.22 395
15103.37 396
15104.53 426
15105.69 421
15106.85 389
15108.01 378
15109.17 374
15110.33 396
15111.49 382
15112.65 386
15113.81 391
15114.97 381
15116.13 377
15117.29 379
15118.45 385
15119.61 375
15120.77 404
15121.93 384
15123.09 389
15124.25 407
15125.41 415
15126.57 382
15127.73 401
15128.89 392
15130.05 406
15131.21 414
15132.37 403
15133.53 398
15134.69 393
15135.86 385
15137.02 399
15138.18 408
15139.34 395
15140.50 404
15141.66 387
15142.82 385
15143.98 417
15145.14 398
15146.30 409
15147.46 389
15148.63 388
15149.79 394
15150.95 400
15152.11 401
15153.27 403
15154.43 418
15155.59 414
15156.75 418
15157.92 409
15159.08 400
15160.24 390
15161.40 391
15162.56 385
15163.72 440
15164.89 423
15166.05 407
15167.21 404
15168.37 433
15169.53 429
15170.69 408
15171.86 427
15173.02 435
15174.18 448
15175.34 414
15176.51 440
15177.67 412
15178.83 449
15179.99 450
15181.15 416
15182.32 426
15183.48 414
15184.64 424
15185.80 435
15186.97 420
15188.13 435
15189.29 437
15190.46 452
15191.62 432
15192.78 439
15193.94 437
15195.11 479
15196.27 451
15197.43 466
15198.60 471
15199.76 467
15200.92 446
15202.08 449
15203.25 486
15204.41 479
15205.57 471
15206.74 473
15207.90 501
15209.06 480
15210.23 465
15211.39 474
15212.56 509
15213.72 484
15214.88 495
15216.05 507
15217.21 476
15218.37 474
15219.54 516
15220.70 567
15221.87 518
15223.03 497
15224.19 538
15225.36 531
15226.52 528
15227.69 490
15228.85 550
15230.01 509
15231.18 521
15232.34 520
15233.51 513
15234.67 511
15235.84 500
15237.00 504
15238.16 493
15239.33 513
15240.49 491
15241.66 517
15242.82 493
15243.99 481
15245.15 469
15246.32 492
15247.48 498
15248.65 497
15249.81 493
15250.98 473
15252.14 473
15253.31 463
15254.47 455
15255.64 469
15256.80 459
15257.97 436
15259.13 454
15260.30 435
15261.46 439
15262.63 431
15263.80 446
15264.96 452
15266.13 414
15267.29 439
15268.46 424
15269.62 442
15270.79 445
15271.96 447
15273.12 439
15274.29 406
15275.45 426
15276.62 451
15277.79 418
15278.95 411
15280.12 431
15281.28 425
15282.45 432
15283.62 406
15284.78 424
15285.95 438
15287.12 416
15288.28 424
15289.45 399
15290.62 425
15291.78 396
15292.95 421
15294.12 435
15295.28 423
15296.45 415
15297.62 398
15298.78 404
15299.95 431
15301.12 421
15302.28 436
15303.45 422
15304.62 432
15305.78 430
15306.95 437
15308.12 430
15309.29 425
15310.45 438
15311.62 444
15312.79 422
15313.96 393
15315.12 411
15316.29 460
15317.46 400
15318.63 409
15319.79 447
15320.96 442
15322.13 415
15323.30 416
15324.46 434
15325.63 441
15326.80 413
15327.97 437
15329.14 434
15330.30 421
15331.47 421
15332.64 401
15333.81 436
15334.98 441
15336.14 441
15337.31 440
15338.48 441
15339.65 448
15340.82 449
15341.99 450
15343.16 422
15344.32 439
15345.49 442
15346.66 451
15347.83 424
15349.00 456
15350.17 440
15351.34 447
15352.51 434
15353.67 443
15354.84 471
15356.01 467
15357.18 449
15358.35 454
15359.52 452
15360.69 452
15361.86 469
15363.03 452
15364.20 455
15365.37 470
15366.54 465
15367.71 481
15368.87 475
15370.04 446
15371.21 479
15372.38 482
15373.55 451
15374.72 452
15375.89 470
15377.06 478
15378.23 472
15379.40 461
15380.57 476
15381.74 471
15382.91 449
15384.08 462
15385.25 477
15386.42 488
15387.59 487
15388.76 471
15389.93 454
15391.10 461
15392.27 477
15393.44 490
15394.62 433
15395.79 442
15396.96 463
15398.13 469
15399.30 443
15400.47 474
15401.64 475
15402.81 483
15403.98 453
15405.15 451
15406.32 468
15407.49 460
15408.66 425
15409.84 412
15411.01 427
15412.18 456
15413.35 433
15414.52 425
15415.69 441
15416.86 439
15418.03 421
15419.21 397
15420.38 419
15421.55 422
15422.72 453
15423.89 450
15425.06 441
15426.24 438
15427.41 423
15428.58 405
15429.75 411
15430.92 419
15432.09 435
15433.27 412
15434.44 393
15435.61 399
15436.78 413
15437.96 405
15439.13 401
15440.30 394
15441.47 400
15442.64 426
15443.82 426
15444.99 435
15446.16 426
15447.33 413
15448.51 426
15449.68 409
15450.85 424
15452.02 397
15453.20 384
15454.37 432
15455.54 411
15456.72 405
15457.89 396
15459.06 391
15460.23 406
15461.41 386
15462.58 393
15463.75 414
15464.93 425
15466.10 412
15467.27 403
15468.45 417
15469.62 406
15470.79 391
15471.97 429
15473.14 402
15474.31 400
15475.49 398
15476.66 410
15477.83 394
15479.01 384
15480.18 406
15481.36 411
15482.53 396
15483.70 402
15484.88 415
15486.05 395
15487.23 389
15488.40 371
15489.57 423
15490.75 415
15491.92 393
15493.10 390
15494.27 435
15495.44 410
15496.62 418
15497.79 409
15498.97 395
15500.14 418
15501.32 387
15502.49 413
15503.67 431
15504.84 405
15506.02 400
15507.19 410
15508.36 401
15509.54 380
15510.71 401
15511.89 424
15513.06 405
15514.24 391
15515.41 403
15516.59 394
15517.77 409
15518.94 431
15520.12 405
15521.29 391
15522.47 399
15523.64 427
15524.82 416
15525.99 391
15527.17 429
15528.34 419
15529.52 430
15530.69 403
15531.87 395
15533.05 405
15534.22 415
15535.40 434
15536.57 426
15537.75 407
15538.93 438
15540.10 430
15541.28 416
15542.45 426
15543.63 420
15544.81 426
15545.98 423
15547.16 437
15548.33 428
15549.51 439
15550.69 429
15551.86 431
15553.04 413
15554.22 432
15555.39 437
15556.57 455
15557.75 450
15558.92 434
15560.10 429
15561.28 420
15562.45 443
15563.63 435
15564.81 434
15565.99 443
15567.16 444
15568.34 457
15569.52 472
15570.69 428
15571.87 456
15573.05 444
15574.23 449
15575.40 467
15576.58 448
15577.76 477
15578.93 471
15580.11 470
15581.29 462
15582.47 483
15583.65 446
15584.82 477
15586.00 447
15587.18 476
15588.36 453
15589.53 477
15590.71 497
15591.89 478
15593.07 467
15594.25 485
15595.42 502
15596.60 480
15597.78 488
15598.96 481
15600.14 482
15601.32 488
15602.49 491
15603.67 506
15604.85 511
15606.03 486
15607.21 525
15608.39 491
15609.56 526
15610.74 503
15611.92 535
15613.10 529
15614.28 494
15615.46 548
15616.64 532
15617.82 537
15619.00 537
15620.17 557
15621.35 546
15622.53 512
15623.71 549
15624.89 580
15626.07 539
15627.25 538
15628.43 559
15629.61 571
15630.79 571
15631.97 546
15633.15 537
15634.33 556
15635.51 590
15636.69 603
15637.87 590
15639.05 583
15640.22 595
15641.40 602
15642.58 601
15643.76 602
15644.94 603
15646.12 578
15647.30 604
15648.48 587
15649.66 562
15650.85 560
15652.03 562
15653.21 578
15654.39 569
15655.57 577
15656.75 579
15657.93 591
15659.11 571
15660.29 589
15661.47 571
15662.65 598
15663.83 606
15665.01 594
15666.19 596
15667.37 600
15668.55 596
15669.73 614
15670.92 611
15672.10 627
15673.28 607
15674.46 599
15675.64 628
15676.82 604
15678.00 601
15679.18 608
15680.36 633
15681.55 639
15682.73 644
15683.91 618
15685.09 610
15686.27 621
15687.45 623
15688.63 639
15689.82 633
15691.00 635
15692.18 630
15693.36 637
15694.54 629
15695.73 655
15696.91 646
15698.09 670
15699.27 634
15700.45 642
15701.64 643
15702.82 649
15704.00 652
15705.18 659
15706.36 642
15707.55 678
15708.73 697
15709.91 687
15711.09 681
15712.28 668
15713.46 688
15714.64 690
15715.82 725
15717.01 752
15718.19 735
15719.37 741
15720.55 739
15721.74 713
15722.92 743
15724.10 752
15725.29 765
15726.47 788
15727.65 753
15728.84 766
15730.02 745
15731.20 783
15732.39 751
15733.57 763
15734.75 787
15735.94 757
15737.12 761
15738.30 745
15739.49 779
15740.67 760
15741.85 806
15743.04 807
15744.22 764
15745.40 794
15746.59 788
15747.77 796
15748.96 798
15750.14 784
15751.32 787
15752.51 802
15753.69 814
15754.88 800
15756.06 761
15757.24 786
15758.43 796
15759.61 795
15760.80 784
15761.98 752
15763.17 771
15764.35 771
15765.53 761
15766.72 780
15767.90 778
15769.09 776
15770.27 753
15771.46 781
15772.64 779
15773.83 746
15775.01 747
15776.20 739
15777.38 725
15778.57 718
15779.75 712
15780.94 712
15782.12 696
15783.31 686
15784.49 699
15785.68 711
15786.86 701
15788.05 699
15789.23 683
15790.42 664
15791.60 687
15792.79 692
15793.98 679
15795.16 666
15796.35 700
15797.53 660
15798.72 650
15799.90 667
15801.09 678
15802.28 650
15803.46 653
15804.65 672
15805.83 623
15807.02 637
15808.21 663
15809.39 623
15810.58 621
15811.76 629
15812.95 618
15814.14 638
15815.32 648
15816.51 622
15817.70 600
15818.88 577
15820.07 611
15821.26 631
15822.44 599
15823.63 625
15824.82 588
15826.00 616
15827.19 592
15828.38 587
15829.56 592
15830.75 591
15831.94 612
15833.12 594
15834.31 601
15835.50 609
15836.69 622
15837.87 604
15839.06 569
15840.25 576
15841.44 589
15842.62 594
15843.81 584
15845.00 592
15846.18 603
15847.37 602
15848.56 634
15849.75 616
15850.94 586
15852.12 592
15853.31 598
15854.50 562
15855.69 577
15856.87 607
15858.06 583
15859.25 584
15860.44 591
15861.63 601
15862.81 603
15864.00 562
15865.19 584
15866.38 607
15867.57 621
15868.76 613
15869.94 604
15871.13 612
15872.32 615
15873.51 628
15874.70 617
15875.89 603
15877.08 616
15878.26 626
15879.45 601
15880.64 601
15881.83 596
15883.02 617
15884.21 625
15885.40 634
15886.59 610
15887.78 634
15888.97 639
15890.15 660
15891.34 650
15892.53 632
15893.72 608
15894.91 647
15896.10 645
15897.29 626
15898.48 609
15899.67 620
15900.86 639
15902.05 656
15903.24 642
15904.43 654
15905.62 660
15906.81 672
15908.00 668
15909.19 632
15910.38 670
15911.57 675
15912.76 682
15913.95 682
15915.14 648
15916.33 633
15917.52 637
15918.71 663
15919.90 666
15921.09 659
15922.28 656
15923.47 625
15924.66 646
15925.85 636
15927.04 638
15928.23 652
15929.42 640
15930.61 620
15931.80 632
15932.99 616
15934.18 627
15935.38 629
15936.57 619
15937.76 630
15938.95 615
15940.14 599
15941.33 605
15942.52 604
15943.71 583
15944.90 580
15946.10 559
15947.29 549
15948.48 584
15949.67 558
15950.86 573
15952.05 560
15953.24 543
15954.44 552
15955.63 537
15956.82 525
15958.01 533
15959.20 538
15960.39 548
15961.59 538
15962.78 544
15963.97 536
15965.16 517
15966.35 494
15967.55 528
15968.74 513
15969.93 513
15971.12 512
15972.31 491
15973.51 494
15974.70 532
15975.89 501
15977.08 480
15978.28 486
15979.47 472
15980.66 482
15981.85 485
15983.05 510
15984.24 480
15985.43 474
15986.62 483
15987.82 485
15989.01 479
15990.20 464
15991.40 471
15992.59 474
15993.78 479
15994.98 491
15996.17 478
15997.36 459
15998.55 452
15999.75 447
16000.94 485
16002.13 460
16003.33 450
16004.52 456
16005.72 452
16006.91 437
16008.10 456
16009.30 475
16010.49 457
16011.68 445
16012.88 440
16014.07 438
16015.26 430
16016.46 449
16017.65 435
16018.85 435
16020.04 446
16021.23 453
16022.43 432
16023.62 438
16024.82 440
16026.01 432
16027.21 434
16028.40 454
16029.59 446
16030.79 463
16031.98 425
16033.18 429
16034.37 428
16035.57 438
16036.76 418
16037.96 432
16039.15 428
16040.35 422
16041.54 415
16042.73 410
16043.93 423
16045.12 424
16046.32 437
16047.51 387
16048.71 424
16049.91 451
16051.10 418
16052.30 428
16053.49 424
16054.69 440
16055.88 434
16057.08 456
16058.27 406
16059.47 421
16060.66 386
16061.86 422
16063.05 430
16064.25 418
16065.45 412
16066.64 399
16067.84 407
16069.03 429
16070.23 397
16071.42 421
16072.62 427
16073.82 413
16075.01 384
16076.21 400
16077.41 411
16078.60 397
16079.80 400
16080.99 403
16082.19 404
16083.39 400
16084.58 406
16085.78 387
16086.98 394
16088.17 392
16089.37 395
16090.57 405
16091.76 397
16092.96 391
16094.16 402
16095.35 426
16096.55 359
16097.75 395
16098.94 394
16100.14 380
16101.34 364
16102.53 385
16103.73 374
16104.93 366
16106.13 374
16107.32 390
16108.52 384
16109.72 374
16110.92 371
16112.11 379
16113.31 382
16114.51 368
16115.71 361
16116.90 370
16118.10 395
16119.30 361
16120.50 378
16121.69 385
16122.89 370
16124.09 353
16125.29 377
16126.49 395
16127.68 377
16128.88 371
16130.08 368
16131.28 368
16132.48 344
16133.67 369
16134.87 372
16136.07 376
16137.27 374
16138.47 389
16139.67 363
16140.86 356
16142.06 370
16143.26 358
16144.46 369
16145.66 350
16146.86 340
16148.06 337
16149.26 380
16150.45 336
16151.65 354
16152.85 344
16154.05 366
16155.25 343
16156.45 355
16157.65 361
16158.85 348
16160.05 337
16161.25 362
16162.45 375
16163.64 327
16164.84 360
16166.04 353
16167.24 335
16168.44 341
16169.64 340
16170.84 365
16172.04 374
16173.24 350
16174.44 327
16175.64 357
16176.84 366
16178.04 337
16179.24 352
16180.44 378
16181.64 363
16182.84 345
16184.04 368
16185.24 361
16186.44 330
16187.64 351
16188.84 365
16190.04 359
16191.24 337
16192.44 378
16193.64 374
16194.84 354
16196.04 373
16197.24 372
16198.44 372
16199.65 369
16200.85 339
16202.05 370
16203.25 351
16204.45 361
16205.65 371
16206.85 345
16208.05 354
16209.25 314
16210.45 357
16211.65 355
16212.86 353
16214.06 336
16215.26 365
16216.46 361
16217.66 330
16218.86 339
16220.06 357
16221.27 362
16222.47 334
16223.67 332
16224.87 359
16226.07 365
16227.27 339
16228.48 346
16229.68 350
16230.88 336
16232.08 328
16233.28 371
16234.48 374
16235.69 347
16236.89 355
16238.09 377
16239.29 353
16240.50 367
16241.70 395
16242.90 372
16244.10 376
16245.30 326
16246.51 365
16247.71 379
16248.91 351
16250.11 335
16251.32 388
16252.52 406
16253.72 373
16254.92 377
16256.13 382
16257.33 376
16258.53 367
16259.74 360
16260.94 380
16262.14 371
16263.35 367
16264.55 389
16265.75 388
16266.95 371
16268.16 364
16269.36 391
16270.56 400
16271.77 392
16272.97 414
16274.17 399
16275.38 392
16276.58 390
16277.79 416
16278.99 403
16280.19 379
16281.40 387
16282.60 395
16283.80 391
16285.01 379
16286.21 393
16287.42 403
16288.62 397
16289.82 401
16291.03 399
16292.23 418
16293.44 395
16294.64 398
16295.84 388
16297.05 403
16298.25 383
16299.46 377
16300.66 377
16301.87 389
16303.07 381
16304.27 361
16305.48 410
16306.68 421
16307.89 415
16309.09 408
16310.30 396
16311.50 393
16312.71 398
16313.91 397
16315.12 395
16316.32 397
16317.53 408
16318.73 393
16319.94 373
16321.14 370
16322.35 377
16323.55 385
16324.76 353
16325.96 374
16327.17 373
16328.38 397
16329.58 353
16330.79 357
16331.99 380
16333.20 378
16334.40 356
16335.61 365
16336.81 392
16338.02 374
16339.23 353
16340.43 339
16341.64 374
16342.84 366
16344.05 355
16345.26 369
16346.46 359
16347.67 351
16348.87 381
16350.08 371
16351.29 351
16352.49 331
16353.70 342
16354.91 366
16356.11 364
16357.32 352
16358.53 350
16359.73 356
16360.94 323
16362.15 352
16363.35 334
16364.56 352
16365.77 311
16366.97 322
16368.18 340
16369.39 342
16370.59 329
16371.80 333
16373.01 331
16374.21 341
16375.42 348
16376.63 337
16377.84 355
16379.04 327
16380.25 344
16381.46 322
16382.67 324
16383.87 318
16385.08 332
16386.29 347
16387.50 352
16388.70 333
16389.91 328
16391.12 354
16392.33 352
16393.53 325
16394.74 307
16395.95 330
16397.16 303
16398.37 302
16399.57 336
16400.78 325
16401.99 323
16403.20 322
16404.41 305
16405.62 298
16406.82 309
16408.03 331
16409.24 350
16410.45 327
16411.66 318
16412.87 312
16414.07 306
16415.28 329
16416.49 325
16417.70 328
16418.91 319
16420.12 305
16421.33 306
16422.54 328
16423.75 309
16424.95 319
16426.16 327
16427.37 321
16428.58 301
16429.79 310
16431.00 289
16432.21 337
16433.42 325
16434.63 308
16435.84 298
16437.05 298
16438.26 335
16439.47 311
16440.68 301
16441.88 310
16443.09 321
16444.30 334
16445.51 324
16446.72 311
16447.93 292
16449.14 311
16450.35 329
16451.56 324
16452.77 301
16453.98 309
16455.19 331
16456.40 316
16457.61 325
16458.82 328
16460.03 318
16461.24 332
16462.45 324
16463.67 332
16464.88 293
16466.09 327
16467.30 320
16468.51 299
16469.72 324
16470.93 326
16472.14 287
16473.35 307
16474.56 281
16475.77 319
16476.98 316
16478.19 320
16479.40 317
16480.62 297
16481.83 306
16483.04 304
16484.25 340
16485.46 301
16486.67 309
16487.88 296
16489.09 313
16490.31 320
16491.52 318
16492.73 290
16493.94 306
16495.15 297
16496.36 284
16497.57 300
16498.79 298
16500.00 315
16501.21 296
16502.42 286
16503.63 306
16504.85 300
16506.06 325
16507.27 332
16508.48 318
16509.69 309
16510.91 284
16512.12 277
16513.33 304
16514.54 319
16515.76 308
16516.97 311
16518.18 323
16519.39 326
16520.60 306
16521.82 305
16523.03 293
16524.24 311
16525.46 317
16526.67 301
16527.88 294
16529.09 281
16530.31 310
16531.52 325
16532.73 327
16533.95 301
16535.16 293
16536.37 304
16537.58 293
16538.80 327
16540.01 313
16541.22 312
16542.44 307
16543.65 314
16544.86 301
16546.08 301
16547.29 288
16548.50 324
16549.72 305
16550.93 307
16552.15 309
16553.36 309
16554.57 322
16555.79 316
16557.00 322
16558.21 316
16559.43 316
16560.64 350
16561.86 348
16563.07 318
16564.28 301
16565.50 282
16566.71 313
16567.93 315
16569.14 304
16570.36 306
16571.57 311
16572.78 307
16574.00 338
16575.21 324
16576.43 303
16577.64 308
16578.86 312
16580.07 309
16581.29 318
16582.50 302
16583.72 321
16584.93 292
16586.15 301
16587.36 309
16588.58 306
16589.79 317
16591.01 331
16592.22 318
16593.44 297
16594.65 287
16595.87 287
16597.08 317
16598.30 317
16599.51 320
16600.73 321
16601.94 298
16603.16 320
16604.37 303
16605.59 307
16606.81 286
16608.02 304
16609.24 302
16610.45 294
16611.67 311
16612.89 308
16614.10 314
16615.32 313
16616.53 330
16617.75 294
16618.97 303
16620.18 302
16621.40 317
16622.61 314
16623.83 294
16625.05 314
16626.26 310
16627.48 313
16628.70 304
16629.91 286
16631.13 297
16632.35 293
16633.56 302
16634.78 293
16636.00 291
16637.21 311
16638.43 324
16639.65 325
16640.86 292
16642.08 307
16643.30 334
16644.51 312
16645.73 319
16646.95 297
16648.17 286
16649.38 301
16650.60 310
16651.82 311
16653.03 296
16654.25 300
16655.47 300
16656.69 299
16657.90 304
16659.12 305
16660.34 291
16661.56 299
16662.77 304
16663.99 287
16665.21 279
16666.43 285
16667.65 280
16668.86 297
16670.08 302
16671.30 312
16672.52 286
16673.74 309
16674.95 285
16676.17 274
16677.39 296
16678.61 296
16679.83 281
16681.05 278
16682.26 293
16683.48 299
16684.70 297
16685.92 249
16687.14 273
16688.36 295
16689.58 296
16690.79 262
16692.01 279
16693.23 271
16694.45 284
16695.67 283
16696.89 285
16698.11 280
16699.33 284
16700.55 290
16701.76 281
16702.98 283
16704.20 269
16705.42 278
16706.64 304
16707.86 284
16709.08 285
16710.30 284
16711.52 293
16712.74 296
16713.96 297
16715.18 293
16716.40 280
16717.62 270
16718.84 297
16720.06 280
16721.28 275
16722.50 297
16723.72 266
16724.94 281
16726.16 292
16727.38 242
16728.60 274
16729.82 299
16731.04 291
16732.26 274
16733.48 295
16734.70 286
16735.92 283
16737.14 282
16738.36 279
16739.58 276
16740.80 280
16742.02 263
16743.24 297
16744.46 289
16745.68 283
16746.90 273
16748.12 286
16749.35 268
16750.57 290
16751.79 295
16753.01 279
16754.23 297
16755.45 291
16756.67 298
16757.89 260
16759.11 277
16760.33 297
16761.56 283
16762.78 286
16764.00 293
16765.22 318
16766.44 284
16767.66 272
16768.88 269
16770.11 320
16771.33 305
16772.55 282
16773.77 290
16774.99 286
16776.22 297
16777.44 297
16778.66 286
16779.88 296
16781.10 315
16782.33 294
16783.55 292
16784.77 288
16785.99 282
16787.21 305
16788.44 314
16789.66 287
16790.88 275
16792.10 291
16793.33 308
16794.55 298
16795.77 295
16796.99 317
16798.22 296
16799.44 295
16800.66 301
16801.88 316
16803.11 297
16804.33 310
16805.55 295
16806.78 314
16808.00 300
16809.22 305
16810.44 312
16811.67 302
16812.89 294
16814.11 295
16815.34 316
16816.56 305
16817.78 313
16819.01 302
16820.23 317
16821.45 294
16822.68 304
16823.90 333
16825.13 325
16826.35 345
16827.57 330
16828.80 327
16830.02 333
16831.24 320
16832.47 313
16833.69 330
16834.92 328
16836.14 326
16837.36 349
16838.59 333
16839.81 332
16841.04 334
16842.26 337
16843.48 375
16844.71 354
16845.93 377
16847.16 378
16848.38 356
16849.61 326
16850.83 355
16852.06 359
16853.28 364
16854.51 384
16855.73 381
16856.95 389
16858.18 369
16859.40 368
16860.63 393
16861.85 432
16863.08 387
16864.30 387
16865.53 401
16866.75 402
16867.98 382
16869.21 412
16870.43 412
16871.66 438
16872.88 428
16874.11 423
16875.33 426
16876.56 395
16877.78 414
16879.01 430
16880.23 418
16881.46 421
16882.69 408
16883.91 438
16885.14 441
16886.36 389
16887.59 422
16888.81 412
16890.04 406
16891.27 421
16892.49 408
16893.72 411
16894.94 409
16896.17 404
16897.40 423
16898.62 415
16899.85 384
16901.08 400
16902.30 395
16903.53 384
16904.76 362
16905.98 368
16907.21 387
16908.44 358
16909.66 370
16910.89 396
16912.12 377
16913.34 376
16914.57 376
16915.80 360
16917.02 361
16918.25 372
16919.48 365
16920.70 372
16921.93 381
16923.16 346
16924.39 375
16925.61 370
16926.84 356
16928.07 351
16929.30 350
16930.52 362
16931.75 350
16932.98 349
16934.21 373
16935.43 337
16936.66 356
16937.89 373
16939.12 353
16940.34 321
16941.57 327
16942.80 354
16944.03 336
16945.26 343
16946.48 331
16947.71 379
16948.94 344
16950.17 309
16951.40 334
16952.62 325
16953.85 341
16955.08 326
16956.31 324
16957.54 338
16958.77 322
16959.99 335
16961.22 349
16962.45 322
16963.68 310
16964.91 332
16966.14 321
16967.37 311
16968.60 293
16969.82 300
16971.05 302
16972.28 328
16973.51 297
16974.74 304
16975.97 290
16977.20 318
16978.43 308
16979.66 329
16980.89 321
16982.11 284
16983.34 314
16984.57 313
16985.80 280
16987.03 297
16988.26 313
16989.49 295
16990.72 289
16991.95 307
16993.18 310
16994.41 315
16995.64 315
16996.87 283
16998.10 310
16999.33 277
17000.56 299
17001.79 304
17003.02 314
17004.25 307
17005.48 308
17006.71 301
17007.94 275
17009.17 283
17010.40 275
17011.63 299
17012.86 302
17014.09 307
17015.32 289
17016.55 300
17017.78 275
17019.01 275
17020.25 282
17021.48 315
17022.71 285
17023.94 278
17025.17 296
17026.40 280
17027.63 287
17028.86 297
17030.09 280
17031.32 271
17032.55 279
17033.79 284
17035.02 289
17036.25 272
17037.48 280
17038.71 286
17039.94 276
17041.17 263
17042.41 288
17043.64 286
17044.87 290
17046.10 273
17047.33 297
17048.56 272
17049.80 273
17051.03 292
17052.26 283
17053.49 277
17054.72 236
17055.95 263
17057.19 286
17058.42 286
17059.65 262
17060.88 272
17062.12 249
17063.35 294
17064.58 278
17065.81 258
17067.04 261
17068.28 286
17069.51 270
17070.74 275
17071.97 281
17073.21 259
17074.44 283
17075.67 277
17076.90 247
17078.14 239
17079.37 269
17080.60 271
17081.84 251
17083.07 252
17084.30 277
17085.54 270
17086.77 262
17088.00 238
17089.23 231
17090.47 249
17091.70 232
17092.93 261
17094.17 263
17095.40 267
17096.63 267
17097.87 264
17099.10 263
17100.34 282
17101.57 264
17102.80 262
17104.04 265
17105.27 251
17106.50 252
17107.74 235
17108.97 258
17110.21 248
17111.44 264
17112.67 267
17113.91 242
17115.14 248
17116.38 259
17117.61 259
17118.84 249
17120.08 236
17121.31 243
17122.55 250
17123.78 251
17125.02 270
17126.25 238
17127.48 251
17128.72 229
17129.95 237
17131.19 249
17132.42 259
17133.66 235
17134.89 251
17136.13 246
17137.36 236
17138.60 217
17139.83 235
17141.07 257
17142.30 238
17143.54 257
17144.77 217
17146.01 239
17147.24 230
17148.48 253
17149.71 246
17150.95 246
17152.19 241
17153.42 264
17154.66 242
17155.89 236
17157.13 243
17158.36 249
17159.60 247
17160.83 246
17162.07 235
17163.31 226
17164.54 238
17165.78 230
17167.01 224
17168.25 246
17169.49 253
17170.72 213
17171.96 245
17173.19 223
17174.43 223
17175.67 224
17176.90 253
17178.14 242
17179.38 227
17180.61 236
17181.85 245
17183.09 219
17184.32 226
17185.56 243
17186.80 223
17188.03 235
17189.27 257
17190.51 268
17191.74 239
17192.98 225
17194.22 250
17195.45 258
17196.69 245
17197.93 228
17199.16 259
17200.40 218
17201.64 229
17202.88 225
17204.11 246
17205.35 225
17206.59 223
17207.83 220
17209.06 241
17210.30 232
17211.54 225
17212.78 238
17214.01 238
17215.25 230
17216.49 238
17217.73 245
17218.96 219
17220.20 217
17221.44 222
17222.68 253
17223.92 244
17225.15 224
17226.39 200
17227.63 235
17228.87 210
17230.11 228
17231.35 219
17232.58 230
17233.82 211
17235.06 201
17236.30 243
17237.54 216
17238.78 248
17240.01 228
17241.25 258
17242.49 232
17243.73 241
17244.97 236
17246.21 245
17247.45 222
17248.69 247
17249.93 245
17251.16 229
17252.40 220
17253.64 220
17254.88 222
17256.12 210
17257.36 223
17258.60 219
17259.84 242
17261.08 220
17262.32 227
17263.56 223
17264.80 234
17266.04 197
17267.28 226
17268.51 233
17269.75 223
17270.99 218
17272.23 216
17273.47 240
17274.71 213
17275.95 221
17277.19 226
17278.43 229
17279.67 231
17280.91 229
17282.15 251
17283.39 237
17284.63 210
17285.87 210
17287.11 217
17288.35 245
17289.60 223
17290.84 214
17292.08 211
17293.32 235
17294.56 238
17295.80 227
17297.04 225
17298.28 218
17299.52 208
17300.76 227
17302.00 234
17303.24 239
17304.48 227
17305.72 230
17306.96 253
17308.21 209
17309.45 203
17310.69 223
17311.93 228
17313.17 237
17314.41 240
17315.65 248
17316.89 225
17318.14 237
17319.38 224
17320.62 233
17321.86 216
17323.10 200
17324.34 221
17325.59 229
17326.83 211
17328.07 233
17329.31 243
17330.55 227
17331.79 212
17333.04 216
17334.28 230
17335.52 220
17336.76 211
17338.00 219
17339.25 219
17340.49 219
17341.73 250
17342.97 216
17344.22 227
17345.46 241
17346.70 222
17347.94 208
17349.19 234
17350.43 226
17351.67 234
17352.91 228
17354.16 220
17355.40 232
17356.64 233
17357.88 240
17359.13 213
17360.37 221
17361.61 216
17362.86 224
17364.10 219
17365.34 245
17366.58 209
17367.83 195
17369.07 215
17370.31 236
17371.56 213
17372.80 228
17374.04 224
17375.29 245
17376.53 236
17377.78 214
17379.02 226
17380.26 220
17381.51 245
17382.75 216
17383.99 221
17385.24 225
17386.48 236
17387.72 221
17388.97 221
17390.21 214
17391.46 216
17392.70 246
17393.94 233
17395.19 236
17396.43 236
17397.68 238
17398.92 237
17400.17 224
17401.41 225
17402.65 231
17403.90 217
17405.14 222
17406.39 209
17407.63 225
17408.88 229
17410.12 216
17411.37 234
17412.61 248
17413.86 244
17415.10 239
17416.35 236
17417.59 211
17418.84 225
17420.08 222
17421.33 251
17422.57 255
17423.82 226
17425.06 206
17426.31 223
17427.55 232
17428.80 243
17430.04 233
17431.29 245
17432.53 235
17433.78 240
17435.03 236
17436.27 226
17437.52 226
17438.76 228
17440.01 246
17441.25 265
17442.50 248
17443.75 218
17444.99 237
17446.24 239
17447.48 235
17448.73 252
17449.98 243
17451.22 228
17452.47 232
17453.71 253
17454.96 240
17456.21 225
17457.45 237
17458.70 250
17459.95 248
17461.19 277
17462.44 220
17463.69 242
17464.93 254
17466.18 254
17467.43 252
17468.67 257
17469.92 250
17471.17 255
17472.41 251
17473.66 244
17474.91 254
17476.15 232
17477.40 258
17478.65 275
17479.90 260
17481.14 244
17482.39 237
17483.64 236
17484.88 264
17486.13 248
17487.38 276
17488.63 255
17489.87 268
17491.12 252
17492.37 255
17493.62 266
17494.86 249
17496.11 258
17497.36 252
17498.61 273
17499.86 259
17501.10 282
17502.35 245
17503.60 253
17504.85 252
17506.10 279
17507.34 249
17508.59 279
17509.84 259
17511.09 267
17512.34 278
17513.59 248
17514.83 288
17516.08 281
17517.33 283
17518.58 270
17519.83 271
17521.08 271
17522.33 276
17523.57 273
17524.82 299
17526.07 278
17527.32 260
17528.57 262
17529.82 274
17531.07 243
17532.32 279
17533.57 284
17534.82 305
17536.06 261
17537.31 248
17538.56 274
17539.81 273
17541.06 290
17542.31 267
17543.56 267
17544.81 276
17546.06 289
17547.31 281
17548.56 295
17549.81 282
17551.06 261
17552.31 281
17553.56 293
17554.81 288
17556.06 272
17557.31 299
17558.56 295
17559.81 287
17561.06 283
17562.31 301
17563.56 307
17564.81 296
17566.06 289
17567.31 292
17568.56 297
17569.81 315
17571.06 316
17572.31 305
17573.56 301
17574.81 280
17576.06 285
17577.31 302
17578.56 290
17579.81 287
17581.06 303
17582.31 285
17583.57 310
17584.82 298
17586.07 305
17587.32 329
17588.57 295
17589.82 304
17591.07 309
17592.32 309
17593.57 282
17594.83 306
17596.08 312
17597.33 298
17598.58 300
17599.83 317
17601.08 288
17602.33 308
17603.59 294
17604.84 301
17606.09 330
17607.34 291
17608.59 310
17609.84 303
17611.10 307
17612.35 297
17613.60 332
17614.85 310
17616.10 303
17617.36 276
17618.61 309
17619.86 276
17621.11 296
17622.36 299
17623.62 310
17624.87 302
17626.12 284
17627.37 297
17628.63 286
17629.88 294
17631.13 272
17632.38 281
17633.64 286
17634.89 291
17636.14 288
17637.39 294
17638.65 305
17639.90 275
17641.15 287
17642.41 284
17643.66 273
17644.91 275
17646.17 291
17647.42 275
17648.67 272
17649.92 296
17651.18 282
17652.43 294
17653.68 273
17654.94 291
17656.19 315
17657.44 272
17658.70 272
17659.95 273
17661.21 281
17662.46 275
17663.71 260
17664.97 268
17666.22 288
17667.47 267
17668.73 278
17669.98 309
17671.24 266
17672.49 257
17673.74 260
17675.00 263
17676.25 251
17677.51 257
17678.76 258
17680.02 274
17681.27 251
17682.52 244
17683.78 287
17685.03 272
17686.29 250
17687.54 268
17688.80 273
17690.05 271
17691.31 253
17692.56 269
17693.82 277
17695.07 267
17696.32 263
17697.58 251
17698.83 252
17700.09 239
17701.34 276
17702.60 237
17703.86 246
17705.11 234
17706.37 254
17707.62 276
17708.88 252
17710.13 240
17711.39 220
17712.64 262
17713.90 243
17715.15 239
17716.41 237
17717.66 260
17718.92 231
17720.18 232
17721.43 262
17722.69 264
17723.94 231
17725.20 255
17726.45 248
17727.71 249
17728.97 246
17730.22 274
17731.48 266
17732.74 239
17733.99 251
17735.25 243
17736.50 264
17737.76 237
17739.02 237
17740.27 259
17741.53 274
17742.79 232
17744.04 238
17745.30 249
17746.56 230
17747.81 249
17749.07 257
17750.33 265
17751.58 229
17752.84 236
17754.10 238
17755.35 227
17756.61 231
17757.87 246
17759.12 275
17760.38 269
17761.64 235
17762.90 247
17764.15 251
17765.41 227
17766.67 261
17767.93 255
17769.18 258
17770.44 256
17771.70 250
17772.96 262
17774.21 237
17775.47 247
17776.73 251
17777.99 272
17779.24 247
17780.50 220
17781.76 244
17783.02 243
17784.28 238
17785.53 223
17786.79 263
17788.05 242
17789.31 245
17790.57 260
17791.82 245
17793.08 245
17794.34 242
17795.60 241
17796.86 242
17798.12 227
17799.37 218
17800.63 248
17801.89 235
17803.15 209
17804.41 232
17805.67 241
17806.93 236
17808.19 223
17809.44 233
17810.70 224
17811.96 209
17813.22 211
17814.48 218
17815.74 241
17817.00 255
17818.26 221
17819.52 226
17820.78 229
17822.04 235
17823.29 224
17824.55 231
17825.81 229
17827.07 216
17828.33 190
17829.59 212
17830.85 209
17832.11 206
17833.37 219
17834.63 232
17835.89 210
17837.15 241
17838.41 249
17839.67 222
17840.93 222
17842.19 196
17843.45 227
17844.71 225
17845.97 199
17847.23 210
17848.49 217
17849.75 195
17851.01 198
17852.27 204
17853.53 217
17854.79 245
17856.05 207
17857.31 242
17858.57 220
17859.84 200
17861.10 215
17862.36 238
17863.62 224
17864.88 202
17866.14 207
17867.40 221
17868.66 220
17869.92 212
17871.18 213
17872.44 211
17873.71 239
17874.97 222
17876.23 218
17877.49 213
17878.75 224
17880.01 213
17881.27 207
17882.53 215
17883.80 191
17885.06 214
17886.32 223
17887.58 210
17888.84 220
17890.10 218
17891.37 215
17892.63 196
17893.89 226
17895.15 227
17896.41 210
17897.67 201
17898.94 193
17900.20 220
17901.46 216
17902.72 206
17903.99 195
17905.25 231
17906.51 212
17907.77 219
17909.03 226
17910.30 207
17911.56 211
17912.82 204
17914.08 230
17915.35 221
17916.61 212
17917.87 195
17919.14 223
17920.40 219
17921.66 213
17922.92 208
17924.19 212
17925.45 214
17926.71 203
17927.98 195
17929.24 198
17930.50 201
17931.76 207
17933.03 202
17934.29 219
17935.55 210
17936.82 221
17938.08 204
17939.34 187
17940.61 192
17941.87 199
17943.14 218
17944.40 209
17945.66 190
17946.93 193
17948.19 197
17949.45 181
17950.72 190
17951.98 219
17953.25 203
17954.51 207
17955.77 156
17957.04 193
17958.30 203
17959.57 187
17960.83 184
17962.09 212
17963.36 212
17964.62 205
17965.89 188
17967.15 209
17968.42 187
17969.68 216
17970.95 227
17972.21 204
17973.47 179
17974.74 195
17976.00 199
17977.27 204
17978.53 199
17979.80 198
17981.06 204
17982.33 184
17983.59 187
17984.86 186
17986.12 191
17987.39 199
17988.65 193
17989.92 219
17991.18 218
17992.45 204
17993.71 206
17994.98 219
17996.25 218
17997.51 208
17998.78 191
18000.04 214
18001.31 199
18002.57 183
18003.84 206
18005.10 182
18006.37 201
18007.64 204
18008.90 200
18010.17 194
18011.43 190
18012.70 193
18013.97 235
18015.23 185
18016.50 215
18017.76 198
18019.03 220
18020.30 179
18021.56 191
18022.83 186
18024.10 205
18025.36 198
18026.63 200
18027.90 198
18029.16 189
18030.43 203
18031.70 206
18032.96 216
18034.23 200
18035.50 209
18036.76 188
18038.03 212
18039.30 187
18040.56 181
18041.83 189
18043.10 203
18044.37 203
18045.63 198
18046.90 194
18048.17 186
18049.43 197
18050.70 180
18051.97 215
18053.24 211
18054.50 214
18055.77 208
18057.04 211
18058.31 180
18059.57 190
18060.84 212
18062.11 213
18063.38 187
18064.65 199
18065.91 180
18067.18 209
18068.45 207
18069.72 198
18070.98 202
18072.25 189
18073.52 198
18074.79 204
18076.06 205
18077.33 182
18078.59 186
18079.86 210
18081.13 186
18082.40 198
18083.67 196
18084.94 201
18086.21 211
18087.47 220
18088.74 195
18090.01 193
18091.28 225
18092.55 202
18093.82 193
18095.09 208
18096.36 197
18097.62 191
18098.89 221
18100.16 211
18101.43 189
18102.70 188
18103.97 221
18105.24 215
18106.51 206
18107.78 202
18109.05 204
18110.32 203
18111.59 215
18112.86 199
18114.13 223
18115.40 186
18116.66 184
18117.93 202
18119.20 200
18120.47 186
18121.74 189
18123.01 200
18124.28 201
18125.55 203
18126.82 191
18128.09 202
18129.36 186
18130.63 196
18131.90 205
18133.17 210
18134.44 187
18135.71 195
18136.99 189
18138.26 189
18139.53 175
18140.80 184
18142.07 212
18143.34 201
18144.61 180
18145.88 197
18147.15 217
18148.42 202
18149.69 201
18150.96 208
18152.23 217
18153.50 207
18154.78 196
18156.05 180
18157.32 213
18158.59 206
18159.86 208
18161.13 177
18162.40 205
18163.67 193
18164.94 194
18166.22 210
18167.49 193
18168.76 204
18170.03 219
18171.30 230
18172.57 199
18173.85 206
18175.12 203
18176.39 219
18177.66 221
18178.93 191
18180.20 179
18181.48 179
18182.75 188
18184.02 212
18185.29 198
18186.56 180
18187.84 189
18189.11 224
18190.38 190
18191.65 179
18192.93 184
18194.20 198
18195.47 201
18196.74 193
18198.02 189
18199.29 184
18200.56 201
18201.83 207
18203.11 206
18204.38 223
18205.65 205
18206.92 198
18208.20 207
18209.47 194
18210.74 185
18212.02 198
18213.29 222
18214.56 187
18215.84 175
18217.11 200
18218.38 197
18219.65 194
18220.93 194
18222.20 194
18223.47 194
18224.75 205
18226.02 198
18227.30 201
18228.57 217
18229.84 190
18231.12 181
18232.39 222
18233.66 210
18234.94 197
18236.21 184
18237.48 195
18238.76 199
18240.03 208
18241.31 217
18242.58 199
18243.86 185
18245.13 193
18246.40 205
18247.68 213
18248.95 190
18250.23 188
18251.50 229
18252.77 204
18254.05 200
18255.32 182
18256.60 184
18257.87 182
18259.15 205
18260.42 185
18261.70 186
18262.97 214
18264.25 208
18265.52 191
18266.80 191
18268.07 193
18269.35 197
18270.62 205
18271.90 202
18273.17 189
18274.45 171
18275.72 197
18277.00 201
18278.27 189
18279.55 196
18280.82 208
18282.10 192
18283.37 199
18284.65 205
18285.93 204
18287.20 201
18288.48 204
18289.75 198
18291.03 203
18292.30 200
18293.58 198
18294.86 183
18296.13 208
18297.41 188
18298.68 199
18299.96 205
18301.24 178
18302.51 196
18303.79 213
18305.06 197
18306.34 194
18307.62 197
18308.89 200
18310.17 188
18311.45 192
18312.72 178
18314.00 202
18315.28 209
18316.55 199
18317.83 214
18319.11 210
18320.38 218
18321.66 178
18322.94 196
18324.21 201
18325.49 184
18326.77 184
18328.04 184
18329.32 183
18330.60 222
18331.88 199
18333.15 196
18334.43 201
18335.71 191
18336.98 208
18338.26 210
18339.54 189
18340.82 200
18342.09 204
18343.37 212
18344.65 203
18345.93 208
18347.20 187
18348.48 206
18349.76 193
18351.04 191
18352.32 174
18353.59 186
18354.87 198
18356.15 193
18357.43 209
18358.71 195
18359.98 182
18361.26 184
18362.54 183
18363.82 202
18365.10 189
18366.38 192
18367.65 187
18368.93 178
18370.21 204
18371.49 177
18372.77 196
18374.05 195
18375.33 194
18376.60 186
18377.88 170
18379.16 181
18380.44 214
18381.72 207
18383.00 206
18384.28 184
18385.56 204
18386.84 191
18388.11 192
18389.39 184
18390.67 190
18391.95 209
18393.23 198
18394.51 187
18395.79 198
18397.07 179
18398.35 183
18399.63 210
18400.91 180
18402.19 195
18403.47 181
18404.75 190
18406.03 194
18407.31 198
18408.59 181
18409.87 208
18411.15 196
18412.43 200
18413.71 199
18414.99 193
18416.27 190
18417.55 192
18418.83 187
18420.11 206
18421.39 188
18422.67 171
18423.95 212
18425.23 203
18426.51 184
18427.79 176
18429.07 191
18430.35 212
18431.63 194
18432.91 193
18434.19 187
18435.47 206
18436.75 184
18438.04 204
18439.32 194
18440.60 207
18441.88 179
18443.16 198
18444.44 195
18445.72 168
18447.00 190
18448.28 188
18449.57 188
18450.85 187
18452.13 212
18453.41 203
18454.69 196
18455.97 174
18457.25 182
18458.54 187
18459.82 192
18461.10 209
18462.38 185
18463.66 195
18464.94 186
18466.23 189
18467.51 199
18468.79 165
18470.07 199
18471.35 191
18472.64 192
18473.92 206
18475.20 174
18476.48 196
18477.76 178
18479.05 189
18480.33 184
18481.61 191
18482.89 171
18484.18 187
18485.46 198
18486.74 190
18488.02 202
18489.31 197
18490.59 188
18491.87 194
18493.15 208
18494.44 179
18495.72 214
18497.00 186
18498.29 202
18499.57 179
18500.85 195
18502.13 206
18503.42 206
18504.70 198
18505.98 183
18507.27 194
18508.55 186
18509.83 206
18511.12 205
18512.40 193
18513.68 178
18514.97 209
18516.25 212
18517.54 190
18518.82 195
18520.10 201
18521.39 202
18522.67 224
18523.95 194
18525.24 199
18526.52 194
18527.81 204
18529.09 183
18530.37 177
18531.66 191
18532.94 202
18534.23 197
18535.51 212
18536.79 190
18538.08 182
18539.36 207
18540.65 202
18541.93 207
18543.22 202
18544.50 185
18545.79 184
18547.07 183
18548.36 208
18549.64 212
18550.92 210
18552.21 221
18553.49 211
18554.78 215
18556.06 211
18557.35 175
18558.63 193
18559.92 198
18561.20 188
18562.49 222
18563.77 223
18565.06 205
18566.35 206
18567.63 230
18568.92 206
18570.20 202
18571.49 203
18572.77 212
18574.06 201
18575.34 200
18576.63 221
18577.92 231
18579.20 205
18580.49 205
18581.77 216
18583.06 224
18584.34 213
18585.63 225
18586.92 206
18588.20 217
18589.49 214
18590.77 218
18592.06 227
18593.35 235
18594.63 218
18595.92 223
18597.21 232
18598.49 207
18599.78 230
18601.07 226
18602.35 221
18603.64 207
18604.93 227
18606.21 237
18607.50 225
18608.79 211
18610.07 205
18611.36 238
18612.65 222
18613.93 224
18615.22 249
18616.51 256
18617.79 202
18619.08 220
18620.37 236
18621.66 238
18622.94 218
18624.23 241
18625.52 219
18626.80 202
18628.09 204
18629.38 211
18630.67 208
18631.95 217
18633.24 218
18634.53 225
18635.82 222
18637.11 205
18638.39 210
18639.68 204
18640.97 204
18642.26 227
18643.54 212
18644.83 192
18646.12 233
18647.41 203
18648.70 223
18649.99 209
18651.27 219
18652.56 194
18653.85 227
18655.14 251
18656.43 210
18657.72 194
18659.00 228
18660.29 222
18661.58 204
18662.87 206
18664.16 199
18665.45 207
18666.74 205
18668.02 197
18669.31 200
18670.60 213
18671.89 207
18673.18 205
18674.47 201
18675.76 173
18677.05 194
18678.34 206
18679.63 186
18680.92 206
18682.20 194
18683.49 214
18684.78 221
18686.07 213
18687.36 211
18688.65 226
18689.94 190
18691.23 200
18692.52 209
18693.81 188
18695.10 180
18696.39 193
18697.68 203
18698.97 202
18700.26 191
18701.55 210
18702.84 226
18704.13 207
18705.42 191
18706.71 178
18708.00 192
18709.29 184
18710.58 189
18711.87 181
18713.16 178
18714.45 170
18715.74 184
18717.03 178
18718.32 201
18719.61 192
18720.90 205
18722.20 189
18723.49 183
18724.78 176
18726.07 187
18727.36 191
18728.65 180
18729.94 192
18731.23 194
18732.52 200
18733.81 184
18735.10 194
18736.40 192
18737.69 181
18738.98 195
18740.27 203
18741.56 180
18742.85 188
18744.14 180
18745.43 208
18746.73 191
18748.02 164
18749.31 187
18750.60 193
18751.89 171
18753.18 174
18754.48 195
18755.77 183
18757.06 179
18758.35 186
18759.64 204
18760.94 173
18762.23 188
18763.52 186
18764.81 175
18766.10 181
18767.40 170
18768.69 177
18769.98 172
18771.27 176
18772.57 180
18773.86 183
18775.15 171
18776.44 168
18777.74 187
18779.03 196
18780.32 189
18781.61 179
18782.91 178
18784.20 190
18785.49 176
18786.79 179
18788.08 185
18789.37 204
18790.66 187
18791.96 177
18793.25 189
18794.54 185
18795.84 174
18797.13 172
18798.42 187
18799.72 169
18801.01 167
18802.30 159
18803.60 188
18804.89 184
18806.18 166
18807.48 186
18808.77 186
18810.07 173
18811.36 168
18812.65 170
18813.95 183
18815.24 182
18816.53 168
18817.83 171
18819.12 172
18820.42 186
18821.71 182
18823.00 183
18824.30 163
18825.59 172
18826.89 147
18828.18 196
18829.48 183
18830.77 175
18832.07 172
18833.36 149
18834.65 167
18835.95 176
18837.24 175
18838.54 168
18839.83 170
18841.13 177
18842.42 178
18843.72 181
18845.01 171
18846.31 169
18847.60 184
18848.90 187
18850.19 180
18851.49 176
18852.78 184
18854.08 175
18855.37 188
18856.67 182
18857.96 174
18859.26 186
18860.55 192
18861.85 166
18863.15 183
18864.44 175
18865.74 162
18867.03 207
18868.33 182
18869.62 156
18870.92 166
18872.22 184
18873.51 163
18874.81 169
18876.10 156
18877.40 174
18878.70 179
18879.99 167
18881.29 160
18882.58 164
18883.88 189
18885.18 187
18886.47 200
18887.77 166
18889.07 175
18890.36 163
18891.66 184
18892.95 164
18894.25 167
18895.55 169
18896.84 167
18898.14 171
18899.44 186
18900.73 180
18902.03 176
18903.33 171
18904.63 198
18905.92 186
18907.22 181
18908.52 187
18909.81 170
18911.11 163
18912.41 184
18913.71 177
18915.00 181
18916.30 193
18917.60 176
18918.89 175
18920.19 180
18921.49 171
18922.79 160
18924.09 189
18925.38 188
18926.68 155
18927.98 162
18929.28 173
18930.57 180
18931.87 175
18933.17 174
18934.47 166
18935.77 176
18937.06 183
18938.36 173
18939.66 165
18940.96 156
18942.26 166
18943.55 179
18944.85 171
18946.15 169
18947.45 179
18948.75 162
18950.05 168
18951.35 166
18952.64 169
18953.94 156
18955.24 150
18956.54 163
18957.84 175
18959.14 166
18960.44 173
18961.74 153
18963.03 157
18964.33 197
18965.63 161
18966.93 172
18968.23 166
18969.53 184
18970.83 163
18972.13 177
18973.43 171
18974.73 169
18976.03 169
18977.33 171
18978.62 172
18979.92 156
18981.22 157
18982.52 160
18983.82 148
18985.12 162
18986.42 176
18987.72 166
18989.02 165
18990.32 155
18991.62 168
18992.92 164
18994.22 139
18995.52 163
18996.82 154
18998.12 179
18999.42 156
19000.72 143
19002.02 141
19003.32 174
19004.62 158
19005.92 159
19007.22 163
19008.53 159
19009.83 172
19011.13 171
19012.43 173
19013.73 168
19015.03 160
19016.33 150
19017.63 176
19018.93 152
19020.23 163
19021.53 180
19022.83 176
19024.13 165
19025.44 165
19026.74 160
19028.04 170
19029.34 166
19030.64 176
19031.94 161
19033.24 150
19034.54 166
19035.85 173
19037.15 148
19038.45 165
19039.75 182
19041.05 167
19042.35 150
19043.66 160
19044.96 170
19046.26 182
19047.56 177
19048.86 147
19050.16 182
19051.47 154
19052.77 152
19054.07 156
19055.37 170
19056.67 183
19057.98 161
19059.28 155
19060.58 168
19061.88 154
19063.19 161
19064.49 176
19065.79 157
19067.09 176
19068.40 151
19069.70 169
19071.00 158
19072.30 166
19073.61 158
19074.91 153
19076.21 151
19077.52 172
19078.82 150
19080.12 147
19081.42 156
19082.73 153
19084.03 177
19085.33 152
19086.64 163
19087.94 153
19089.24 164
19090.55 155
19091.85 172
19093.15 170
19094.46 158
19095.76 167
19097.06 169
19098.37 157
19099.67 159
19100.97 154
19102.28 163
19103.58 173
19104.89 167
19106.19 180
19107.49 156
19108.80 177
19110.10 169
19111.40 173
19112.71 165
19114.01 157
19115.32 152
19116.62 147
19117.93 162
19119.23 167
19120.53 178
19121.84 184
19123.14 164
19124.45 154
19125.75 184
19127.06 172
19128.36 175
19129.67 161
19130.97 166
19132.28 167
19133.58 179
19134.88 165
19136.19 170
19137.49 178
19138.80 165
19140.10 163
19141.41 163
19142.71 164
19144.02 176
19145.32 167
19146.63 156
19147.94 158
19149.24 155
19150.55 159
19151.85 163
19153.16 184
19154.46 165
19155.77 147
19157.07 172
19158.38 160
19159.68 169
19160.99 178
19162.30 175
19163.60 162
19164.91 176
19166.21 160
19167.52 162
19168.83 171
19170.13 159
19171.44 171
19172.74 166
19174.05 145
19175.36 157
19176.66 159
19177.97 159
19179.27 166
19180.58 165
19181.89 148
19183.19 155
19184.50 167
19185.81 152
19187.11 150
19188.42 155
19189.73 161
19191.03 156
19192.34 160
19193.65 143
19194.95 146
19196.26 163
19197.57 156
19198.87 150
19200.18 161
19201.49 173
19202.80 155
19204.10 159
19205.41 168
19206.72 149
19208.03 172
19209.33 165
19210.64 144
19211.95 142
19213.25 151
19214.56 157
19215.87 158
19217.18 172
19218.49 171
19219.79 172
19221.10 173
19222.41 158
19223.72 136
19225.02 146
19226.33 156
19227.64 172
19228.95 147
19230.26 150
19231.56 147
19232.87 163
19234.18 163
19235.49 135
19236.80 154
19238.11 166
19239.41 162
19240.72 150
19242.03 152
19243.34 160
19244.65 143
19245.96 145
19247.26 140
19248.57 153
19249.88 159
19251.19 155
19252.50 152
19253.81 157
19255.12 145
19256.43 157
19257.74 150
19259.04 169
19260.35 153
19261.66 154
19262.97 168
19264.28 149
19265.59 145
19266.90 165
19268.21 158
19269.52 163
19270.83 145
19272.14 152
19273.45 172
19274.76 167
19276.07 166
19277.38 157
19278.69 155
19279.99 129
19281.30 124
19282.61 153
19283.92 143
19285.23 157
19286.54 166
19287.85 162
19289.16 167
19290.47 148
19291.78 164
19293.09 171
19294.40 180
19295.72 142
19297.03 148
19298.34 161
19299.65 159
19300.96 146
19302.27 161
19303.58 133
19304.89 162
19306.20 169
19307.51 152
19308.82 162
19310.13 142
19311.44 170
19312.75 169
19314.06 163
19315.37 155
19316.69 154
19318.00 160
19319.31 165
19320.62 141
19321.93 150
19323.24 136
19324.55 163
19325.86 162
19327.18 147
19328.49 167
19329.80 145
19331.11 176
19332.42 168
19333.73 158
19335.04 143
19336.36 163
19337.67 155
19338.98 172
19340.29 163
19341.60 149
19342.91 143
19344.23 168
19345.54 177
19346.85 175
19348.16 142
19349.47 147
19350.79 158
19352.10 145
19353.41 151
19354.72 168
19356.04 158
19357.35 159
19358.66 180
19359.97 149
19361.29 144
19362.60 152
19363.91 163
19365.22 152
19366.54 168
19367.85 137
19369.16 168
19370.47 161
19371.79 163
19373.10 160
19374.41 158
19375.73 166
19377.04 148
19378.35 169
19379.67 153
19380.98 133
19382.29 144
19383.60 145
19384.92 174
19386.23 165
19387.54 147
19388.86 140
19390.17 161
19391.49 155
19392.80 151
19394.11 154
19395.43 148
19396.74 152
19398.05 151
19399.37 153
19400.68 145
19402.00 148
19403.31 139
19404.62 144
19405.94 139
19407.25 149
19408.57 156
19409.88 168
19411.19 158
19412.51 159
19413.82 160
19415.14 147
19416.45 147
19417.77 172
19419.08 149
19420.39 154
19421.71 156
19423.02 135
19424.34 148
19425.65 137
19426.97 138
19428.28 147
19429.60 152
19430.91 155
19432.23 160
19433.54 152
19434.86 151
19436.17 151
19437.49 163
19438.80 160
19440.12 140
19441.43 146
19442.75 152
19444.06 150
19445.38 150
19446.69 157
19448.01 145
19449.32 143
19450.64 160
19451.96 159
19453.27 153
19454.59 148
19455.90 149
19457.22 158
19458.53 174
19459.85 144
19461.17 146
19462.48 146
19463.80 152
19465.11 139
19466.43 143
19467.75 148
19469.06 147
19470.38 159
19471.69 148
19473.01 157
19474.33 144
19475.64 145
19476.96 163
19478.28 146
19479.59 145
19480.91 138
19482.23 161
19483.54 145
19484.86 141
19486.18 143
19487.49 141
19488.81 165
19490.13 143
19491.44 130
19492.76 143
19494.08 144
19495.39 157
19496.71 174
19498.03 163
19499.35 152
19500.66 154
19501.98 155
19503.30 158
19504.61 156
19505.93 147
19507.25 147
19508.57 165
19509.88 161
19511.20 154
19512.52 155
19513.84 155
19515.15 156
19516.47 175
19517.79 141
19519.11 135
19520.43 161
19521.74 150
19523.06 165
19524.38 155
19525.70 162
19527.02 150
19528.33 153
19529.65 151
19530.97 154
19532.29 145
19533.61 141
19534.93 140
19536.24 174
19537.56 145
19538.88 143
19540.20 156
19541.52 142
19542.84 163
19544.16 144
19545.47 145
19546.79 165
19548.11 156
19549.43 147
19550.75 135
19552.07 152
19553.39 157
19554.71 166
19556.03 160
19557.34 158
19558.66 161
19559.98 149
19561.30 150
19562.62 137
19563.94 154
19565.26 149
19566.58 146
19567.90 167
19569.22 150
19570.54 158
19571.86 155
19573.18 169
19574.50 142
19575.82 165
19577.14 161
19578.46 152
19579.78 153
19581.10 141
19582.42 148
19583.74 142
19585.06 173
19586.38 155
19587.70 155
19589.02 156
19590.34 143
19591.66 141
19592.98 134
19594.30 156
19595.62 156
19596.94 166
19598.26 152
19599.58 168
19600.90 145
19602.22 150
19603.54 146
19604.86 152
19606.18 148
19607.50 146
19608.82 162
19610.15 140
19611.47 145
19612.79 154
19614.11 147
19615.43 154
19616.75 136
19618.07 148
19619.39 146
19620.71 152
19622.04 132
19623.36 157
19624.68 148
19626.00 151
19627.32 157
19628.64 131
19629.96 142
19631.29 152
19632.61 160
19633.93 146
19635.25 156
19636.57 126
19637.89 155
19639.22 158
19640.54 154
19641.86 158
19643.18 138
19644.50 162
19645.83 164
19647.15 156
19648.47 168
19649.79 157
19651.12 165
19652.44 168
19653.76 141
19655.08 157
19656.40 162
19657.73 175
19659.05 163
19660.37 156
19661.70 146
19663.02 153
19664.34 138
19665.66 135
19666.99 148
19668.31 164
19669.63 153
19670.95 145
19672.28 135
19673.60 141
19674.92 153
19676.25 146
19677.57 144
19678.89 150
19680.22 153
19681.54 152
19682.86 161
19684.19 142
19685.51 165
19686.83 148
19688.16 151
19689.48 144
19690.80 155
19692.13 162
19693.45 136
19694.78 145
19696.10 165
19697.42 159
19698.75 151
19700.07 151
19701.39 171
19702.72 154
19704.04 138
19705.37 161
19706.69 151
19708.02 153
19709.34 168
19710.66 171
19711.99 154
19713.31 145
19714.64 151
19715.96 173
19717.29 144
19718.61 144
19719.93 147
19721.26 157
19722.58 165
19723.91 144
19725.23 146
19726.56 172
19727.88 141
19729.21 138
19730.53 129
19731.86 162
19733.18 130
19734.51 167
19735.83 182
19737.16 162
19738.48 147
19739.81 162
19741.13 173
19742.46 156
19743.78 145
19745.11 169
19746.44 157
19747.76 139
19749.09 150
19750.41 168
19751.74 152
19753.06 173
19754.39 157
19755.72 153
19757.04 155
19758.37 140
19759.69 158
19761.02 161
19762.34 156
19763.67 151
19765.00 146
19766.32 144
19767.65 163
19768.98 157
19770.30 153
19771.63 145
19772.95 155
19774.28 172
19775.61 170
19776.93 147
19778.26 152
19779.59 139
19780.91 140
19782.24 153
19783.57 144
19784.89 157
19786.22 160
19787.55 161
19788.87 167
19790.20 154
19791.53 162
19792.86 143
19794.18 159
19795.51 140
19796.84 165
19798.16 156
19799.49 163
19800.82 142
19802.15 162
19803.47 157
19804.80 181
19806.13 157
19807.46 132
19808.78 160
19810.11 159
19811.44 157
19812.77 151
19814.09 159
19815.42 154
19816.75 122
19818.08 153
19819.41 160
19820.73 152
19822.06 160
19823.39 160
19824.72 137
19826.05 145
19827.37 150
19828.70 150
19830.03 158
19831.36 148
19832.69 153
19834.02 163
19835.34 169
19836.67 160
19838.00 158
19839.33 156
19840.66 151
19841.99 158
19843.32 153
19844.64 174
19845.97 176
19847.30 159
19848.63 135
19849.96 171
19851.29 147
19852.62 129
19853.95 165
19855.28 157
19856.60 151
19857.93 149
19859.26 175
19860.59 158
19861.92 152
19863.25 151
19864.58 174
19865.91 151
19867.24 153
19868.57 156
19869.90 148
19871.23 168
19872.56 154
19873.89 153
19875.22 154
19876.55 162
19877.88 166
19879.21 170
19880.54 149
19881.87 150
19883.20 134
19884.53 152
19885.86 117
19887.19 137
19888.52 165
19889.85 142
19891.18 141
19892.51 152
19893.84 172
19895.17 162
19896.50 149
19897.83 152
19899.16 158
19900.49 146
19901.82 154
19903.15 156
19904.48 140
19905.81 130
19907.15 145
19908.48 144
19909.81 141
19911.14 141
19912.47 136
19913.80 164
19915.13 155
19916.46 149
19917.79 141
19919.13 157
19920.46 147
19921.79 141
19923.12 152
19924.45 147
19925.78 138
19927.11 140
19928.45 172
19929.78 147
19931.11 134
19932.44 143
19933.77 137
19935.10 148
19936.44 156
19937.77 144
19939.10 152
19940.43 148
19941.76 140
19943.10 154
19944.43 158
19945.76 152
19947.09 132
19948.42 166
19949.76 159
19951.09 131
19952.42 160
19953.75 138
19955.09 169
19956.42 130
19957.75 166
19959.08 151
19960.42 135
19961.75 138
19963.08 163
19964.41 151
19965.75 148
19967.08 132
19968.41 166
19969.75 147
19971.08 146
19972.41 156
19973.74 148
19975.08 127
19976.41 149
19977.74 150
19979.08 148
19980.41 158
19981.74 166
19983.08 161
19984.41 155
19985.74 144
19987.08 150
19988.41 181
19989.75 152
19991.08 143
19992.41 154
19993.75 156
19995.08 157
19996.41 145
19997.75 159
19999.08 145
20000.42 125
20001.75 133
20003.08 158
20004.42 147
20005.75 147
20007.09 147
20008.42 162
20009.75 157
20011.09 138
20012.42 157
20013.76 167
20015.09 147
20016.43 131
20017.76 149
20019.10 167
20020.43 145
20021.76 154
20023.10 140
20024.43 142
20025.77 137
20027.10 155
20028.44 176
20029.77 127
20031.11 134
20032.44 141
20033.78 169
20035.11 151
20036.45 168
20037.78 141
20039.12 153
20040.46 148
20041.79 136
20043.13 182
20044.46 156
20045.80 161
20047.13 148
20048.47 154
20049.80 135
20051.14 139
20052.47 154
20053.81 146
20055.15 149
20056.48 139
20057.82 143
20059.15 150
20060.49 144
20061.83 157
20063.16 149
20064.50 143
20065.83 159
20067.17 141
20068.51 175
20069.84 141
20071.18 140
20072.52 145
20073.85 145
20075.19 142
20076.52 170
20077.86 163
20079.20 157
20080.53 161
20081.87 158
20083.21 159
20084.54 162
20085.88 152
20087.22 150
20088.56 171
20089.89 152
20091.23 137
20092.57 144
20093.90 168
20095.24 159
20096.58 129
20097.91 165
20099.25 152
20100.59 166
20101.93 137
20103.26 160
20104.60 153
20105.94 143
20107.28 143
20108.61 155
20109.95 143
20111.29 142
20112.63 161
20113.96 147
20115.30 135
20116.64 149
20117.98 161
20119.32 151
20120.65 148
20121.99 146
20123.33 170
20124.67 142
20126.01 154
