# Supplementary material for: MALDI-TOF MS typing enables the classification of brewing yeasts of the genus Saccharomyces to major beer styles
Source: PLoS One. 2017 Aug 9;12(8):e0181694. doi: 10.1371/journal.pone.0181694 (PMC5549903; doi:10.1371/journal.pone.0181694)
Supplement: S16 File — The directory includes 90 raw files and was zipped to “.zip”; the folder has three strains with 30 spectra per strain; S1 Text explains the raw files with an example and Table 1 represents the yeast strains used within the experiment. (ZIP) [file pone.0181694.s019.zip › 46-48/30672-478-OG-Ale-Ale-YPG-18h-E-E_2016-10-03_7_0_A2_1.dat]

1998.43 3859
1998.85 3802
1999.27 3709
1999.69 3708
2000.11 3609
2000.54 3503
2000.96 3548
2001.38 3421
2001.80 3368
2002.23 3472
2002.65 3341
2003.07 3285
2003.49 3230
2003.92 3230
2004.34 3214
2004.76 3289
2005.18 3250
2005.61 3233
2006.03 3227
2006.45 3357
2006.87 3262
2007.30 3371
2007.72 3363
2008.14 3216
2008.57 3305
2008.99 3187
2009.41 3137
2009.84 3091
2010.26 3020
2010.68 3069
2011.11 3016
2011.53 2946
2011.95 2915
2012.38 2925
2012.80 2906
2013.22 2897
2013.65 2899
2014.07 2979
2014.49 2974
2014.92 2958
2015.34 3014
2015.77 3070
2016.19 3027
2016.61 2994
2017.04 2989
2017.46 3091
2017.89 3146
2018.31 3080
2018.73 3043
2019.16 3082
2019.58 3084
2020.01 3001
2020.43 3053
2020.85 3148
2021.28 3080
2021.70 3041
2022.13 3064
2022.55 3117
2022.98 3114
2023.40 3031
2023.83 3073
2024.25 3019
2024.68 3090
2025.10 2897
2025.53 2947
2025.95 3026
2026.38 2917
2026.80 2907
2027.23 2938
2027.65 2919
2028.08 2828
2028.50 2930
2028.93 2867
2029.35 2786
2029.78 2786
2030.20 2823
2030.63 2914
2031.05 3084
2031.48 2918
2031.90 2865
2032.33 2836
2032.75 3012
2033.18 2996
2033.61 2987
2034.03 2977
2034.46 3018
2034.88 2966
2035.31 2961
2035.74 3050
2036.16 3108
2036.59 3166
2037.01 3151
2037.44 3164
2037.87 3000
2038.29 3062
2038.72 3035
2039.14 2977
2039.57 3081
2040.00 3027
2040.42 3091
2040.85 3181
2041.28 3151
2041.70 3021
2042.13 3018
2042.56 3091
2042.98 2956
2043.41 3105
2043.84 3156
2044.26 3024
2044.69 3014
2045.12 3107
2045.54 2949
2045.97 2969
2046.40 2984
2046.82 3094
2047.25 3072
2047.68 2983
2048.11 3224
2048.53 3390
2048.96 3408
2049.39 3510
2049.82 3606
2050.24 3747
2050.67 3760
2051.10 3868
2051.53 3919
2051.95 3909
2052.38 3920
2052.81 3801
2053.24 3684
2053.66 3602
2054.09 3554
2054.52 3341
2054.95 3145
2055.38 3177
2055.80 3101
2056.23 2997
2056.66 2912
2057.09 2962
2057.52 2889
2057.94 2886
2058.37 2891
2058.80 2971
2059.23 2929
2059.66 2937
2060.09 3003
2060.51 3085
2060.94 3087
2061.37 3127
2061.80 3207
2062.23 3368
2062.66 3468
2063.09 3522
2063.52 3705
2063.94 3878
2064.37 3794
2064.80 4028
2065.23 3868
2065.66 3666
2066.09 3607
2066.52 3650
2066.95 3479
2067.38 3329
2067.81 3288
2068.24 3264
2068.66 3250
2069.09 3293
2069.52 3256
2069.95 3241
2070.38 3310
2070.81 3277
2071.24 3330
2071.67 3252
2072.10 3198
2072.53 3240
2072.96 3251
2073.39 3250
2073.82 3220
2074.25 3147
2074.68 3333
2075.11 3392
2075.54 3376
2075.97 3281
2076.40 3426
2076.83 3492
2077.26 3496
2077.69 3622
2078.12 3743
2078.55 3849
2078.98 3768
2079.41 3804
2079.84 3807
2080.27 3695
2080.70 3697
2081.14 3607
2081.57 3644
2082.00 3551
2082.43 3284
2082.86 3140
2083.29 3154
2083.72 3105
2084.15 3119
2084.58 3241
2085.01 3190
2085.44 3066
2085.88 3026
2086.31 3050
2086.74 3137
2087.17 3014
2087.60 3073
2088.03 3058
2088.46 3049
2088.89 3009
2089.33 2968
2089.76 3092
2090.19 3112
2090.62 3066
2091.05 3001
2091.48 3117
2091.92 3188
2092.35 2965
2092.78 3039
2093.21 3160
2093.64 3006
2094.07 2994
2094.51 3149
2094.94 3141
2095.37 3001
2095.80 2956
2096.24 2983
2096.67 2986
2097.10 2937
2097.53 2994
2097.96 2992
2098.40 2992
2098.83 2985
2099.26 2949
2099.69 2838
2100.13 2903
2100.56 2933
2100.99 2865
2101.43 2962
2101.86 2937
2102.29 2962
2102.72 3135
2103.16 3184
2103.59 3317
2104.02 3541
2104.46 3717
2104.89 3746
2105.32 3911
2105.76 3894
2106.19 3968
2106.62 4040
2107.05 3967
2107.49 3840
2107.92 3720
2108.36 3558
2108.79 3454
2109.22 3376
2109.66 3346
2110.09 3247
2110.52 3318
2110.96 3221
2111.39 3321
2111.82 3215
2112.26 3238
2112.69 3211
2113.13 3074
2113.56 3156
2113.99 3070
2114.43 3041
2114.86 3148
2115.30 3087
2115.73 3029
2116.16 2957
2116.60 2891
2117.03 2926
2117.47 2985
2117.90 2898
2118.34 2867
2118.77 2855
2119.21 2900
2119.64 2933
2120.07 2990
2120.51 2992
2120.94 2985
2121.38 2981
2121.81 2931
2122.25 2956
2122.68 2881
2123.12 2893
2123.55 2998
2123.99 3093
2124.42 3010
2124.86 2994
2125.29 2953
2125.73 2991
2126.16 2955
2126.60 2997
2127.04 3067
2127.47 3116
2127.91 3108
2128.34 2970
2128.78 3046
2129.21 3033
2129.65 3056
2130.08 3145
2130.52 2957
2130.96 2946
2131.39 2979
2131.83 2973
2132.26 2936
2132.70 2866
2133.14 2957
2133.57 2929
2134.01 2912
2134.44 3028
2134.88 2827
2135.32 2738
2135.75 2852
2136.19 2884
2136.62 2804
2137.06 2882
2137.50 2778
2137.93 2865
2138.37 2774
2138.81 2786
2139.24 2819
2139.68 2705
2140.12 2718
2140.55 2795
2140.99 2835
2141.43 2818
2141.86 2778
2142.30 2733
2142.74 2755
2143.18 2748
2143.61 2774
2144.05 2810
2144.49 2763
2144.92 2675
2145.36 2780
2145.80 2845
2146.24 2992
2146.67 2953
2147.11 2990
2147.55 3044
2147.99 3128
2148.42 3200
2148.86 3218
2149.30 3274
2149.74 3208
2150.17 3177
2150.61 3225
2151.05 3150
2151.49 3097
2151.92 3033
2152.36 3015
2152.80 3000
2153.24 3040
2153.68 2913
2154.11 2862
2154.55 2849
2154.99 2908
2155.43 3082
2155.87 3082
2156.31 3044
2156.74 3030
2157.18 3066
2157.62 3183
2158.06 3127
2158.50 3187
2158.94 3173
2159.38 3019
2159.81 2980
2160.25 3029
2160.69 2985
2161.13 3162
2161.57 3159
2162.01 3167
2162.45 3139
2162.89 3174
2163.33 3320
2163.76 3253
2164.20 3219
2164.64 3294
2165.08 3407
2165.52 3530
2165.96 3483
2166.40 3501
2166.84 3539
2167.28 3541
2167.72 3560
2168.16 3557
2168.60 3681
2169.04 3631
2169.48 3665
2169.92 3519
2170.36 3428
2170.80 3448
2171.24 3398
2171.68 3289
2172.12 3240
2172.56 3173
2173.00 3126
2173.44 3146
2173.88 3153
2174.32 3187
2174.76 3054
2175.20 3144
2175.64 3181
2176.08 3160
2176.52 3100
2176.96 3086
2177.40 3186
2177.84 3156
2178.28 3049
2178.72 3007
2179.16 2966
2179.60 2994
2180.04 3087
2180.48 2896
2180.92 3007
2181.37 3068
2181.81 2913
2182.25 2857
2182.69 2932
2183.13 2968
2183.57 2925
2184.01 2871
2184.45 2888
2184.89 2904
2185.34 3061
2185.78 3019
2186.22 3021
2186.66 3030
2187.10 3038
2187.54 3074
2187.98 3062
2188.43 2960
2188.87 3050
2189.31 3032
2189.75 3146
2190.19 3012
2190.63 2952
2191.08 3184
2191.52 3257
2191.96 3187
2192.40 3317
2192.84 3355
2193.29 3379
2193.73 3503
2194.17 3395
2194.61 3333
2195.05 3225
2195.50 3233
2195.94 3193
2196.38 3270
2196.82 3357
2197.27 3321
2197.71 3356
2198.15 3389
2198.59 3307
2199.04 3327
2199.48 3354
2199.92 3390
2200.37 3269
2200.81 3360
2201.25 3363
2201.69 3292
2202.14 3320
2202.58 3287
2203.02 3405
2203.47 3346
2203.91 3269
2204.35 3378
2204.80 3342
2205.24 3360
2205.68 3468
2206.13 3504
2206.57 3470
2207.01 3625
2207.46 3746
2207.90 3743
2208.34 3745
2208.79 3802
2209.23 3957
2209.67 3957
2210.12 4050
2210.56 3995
2211.01 3780
2211.45 3819
2211.89 3690
2212.34 3620
2212.78 3382
2213.23 3261
2213.67 3276
2214.11 3294
2214.56 3269
2215.00 3152
2215.45 3150
2215.89 3059
2216.34 3043
2216.78 3156
2217.22 3092
2217.67 3197
2218.11 3190
2218.56 3154
2219.00 3217
2219.45 3258
2219.89 3305
2220.34 3442
2220.78 3405
2221.23 3267
2221.67 3346
2222.12 3446
2222.56 3519
2223.01 3503
2223.45 3612
2223.90 3553
2224.34 3771
2224.79 3686
2225.23 3528
2225.68 3513
2226.12 3654
2226.57 3561
2227.01 3530
2227.46 3476
2227.91 3475
2228.35 3381
2228.80 3316
2229.24 3318
2229.69 3343
2230.13 3283
2230.58 3338
2231.03 3380
2231.47 3354
2231.92 3275
2232.36 3114
2232.81 3067
2233.26 3110
2233.70 3170
2234.15 3169
2234.59 3185
2235.04 3231
2235.49 3216
2235.93 3105
2236.38 3141
2236.83 3196
2237.27 3197
2237.72 3100
2238.17 3136
2238.61 3143
2239.06 3203
2239.51 3106
2239.95 3038
2240.40 3191
2240.85 3119
2241.29 3207
2241.74 3191
2242.19 3164
2242.63 3215
2243.08 3200
2243.53 3222
2243.98 3122
2244.42 3045
2244.87 3081
2245.32 3083
2245.76 3128
2246.21 3102
2246.66 3070
2247.11 3138
2247.55 3215
2248.00 3243
2248.45 3280
2248.90 3362
2249.35 3322
2249.79 3306
2250.24 3318
2250.69 3225
2251.14 3248
2251.58 3362
2252.03 3295
2252.48 3313
2252.93 3183
2253.38 3110
2253.82 3209
2254.27 3264
2254.72 3306
2255.17 3276
2255.62 3282
2256.07 3267
2256.51 3432
2256.96 3627
2257.41 3945
2257.86 4368
2258.31 5044
2258.76 5722
2259.21 6541
2259.65 7536
2260.10 7990
2260.55 8422
2261.00 8558
2261.45 8539
2261.90 8037
2262.35 7559
2262.80 6704
2263.25 6468
2263.69 6106
2264.14 5541
2264.59 5263
2265.04 5200
2265.49 4858
2265.94 4692
2266.39 4415
2266.84 4388
2267.29 4384
2267.74 4355
2268.19 4412
2268.64 4329
2269.09 4202
2269.54 4187
2269.99 4177
2270.44 4025
2270.89 3963
2271.34 3930
2271.79 3806
2272.24 3744
2272.69 3718
2273.14 3692
2273.59 3592
2274.04 3707
2274.49 3503
2274.94 3534
2275.39 3600
2275.84 3625
2276.29 3652
2276.74 3681
2277.19 3717
2277.64 3703
2278.09 4040
2278.54 4144
2278.99 4328
2279.44 4392
2279.89 4422
2280.34 4476
2280.79 4394
2281.25 4330
2281.70 4158
2282.15 4047
2282.60 3941
2283.05 3809
2283.50 3667
2283.95 3703
2284.40 3668
2284.85 3528
2285.31 3642
2285.76 3683
2286.21 3782
2286.66 3938
2287.11 4163
2287.56 4413
2288.01 4538
2288.47 4605
2288.92 4779
2289.37 4878
2289.82 4631
2290.27 4493
2290.72 4376
2291.18 4360
2291.63 4143
2292.08 3963
2292.53 3956
2292.98 3753
2293.44 3575
2293.89 3559
2294.34 3397
2294.79 3266
2295.24 3308
2295.70 3239
2296.15 3196
2296.60 3226
2297.05 3226
2297.51 3206
2297.96 3209
2298.41 3302
2298.86 3406
2299.32 3311
2299.77 3290
2300.22 3333
2300.67 3307
2301.13 3147
2301.58 3207
2302.03 3282
2302.49 3398
2302.94 3296
2303.39 3210
2303.85 3174
2304.30 3237
2304.75 3283
2305.20 3169
2305.66 3175
2306.11 3298
2306.56 3380
2307.02 3448
2307.47 3444
2307.93 3444
2308.38 3426
2308.83 3367
2309.29 3531
2309.74 3537
2310.19 3483
2310.65 3376
2311.10 3419
2311.55 3344
2312.01 3352
2312.46 3364
2312.92 3275
2313.37 3206
2313.82 3282
2314.28 3308
2314.73 3349
2315.19 3398
2315.64 3305
2316.10 3339
2316.55 3485
2317.00 3518
2317.46 3494
2317.91 3461
2318.37 3634
2318.82 3786
2319.28 3912
2319.73 4013
2320.19 4214
2320.64 4407
2321.10 4364
2321.55 4410
2322.01 4502
2322.46 4585
2322.92 4667
2323.37 4640
2323.83 4663
2324.28 4366
2324.74 4263
2325.19 4140
2325.65 4059
2326.10 3939
2326.56 3783
2327.01 3811
2327.47 3880
2327.92 3891
2328.38 4003
2328.83 4033
2329.29 3977
2329.74 3904
2330.20 3733
2330.66 3706
2331.11 3629
2331.57 3619
2332.02 3493
2332.48 3584
2332.94 3588
2333.39 3556
2333.85 3626
2334.30 3623
2334.76 3719
2335.22 3664
2335.67 3975
2336.13 4262
2336.58 4399
2337.04 4659
2337.50 4890
2337.95 5119
2338.41 5265
2338.87 5360
2339.32 5431
2339.78 5352
2340.24 5264
2340.69 4996
2341.15 4967
2341.61 4795
2342.06 4698
2342.52 4659
2342.98 4635
2343.43 4650
2343.89 4553
2344.35 4580
2344.81 4517
2345.26 4296
2345.72 4243
2346.18 4248
2346.63 4142
2347.09 4101
2347.55 4005
2348.01 3960
2348.46 3921
2348.92 3839
2349.38 4007
2349.84 3906
2350.29 3764
2350.75 3764
2351.21 3698
2351.67 3508
2352.13 3466
2352.58 3375
2353.04 3349
2353.50 3377
2353.96 3425
2354.41 3464
2354.87 3477
2355.33 3504
2355.79 3515
2356.25 3684
2356.71 3823
2357.16 3872
2357.62 3871
2358.08 3882
2358.54 3824
2359.00 3680
2359.46 3662
2359.91 3557
2360.37 3571
2360.83 3496
2361.29 3594
2361.75 3627
2362.21 3581
2362.67 3550
2363.13 3603
2363.58 3670
2364.04 3663
2364.50 3708
2364.96 3823
2365.42 4115
2365.88 4210
2366.34 4324
2366.80 4447
2367.26 4525
2367.72 4402
2368.18 4492
2368.64 4479
2369.10 4342
2369.55 4272
2370.01 4092
2370.47 3999
2370.93 3927
2371.39 3857
2371.85 3901
2372.31 3832
2372.77 3807
2373.23 3807
2373.69 3810
2374.15 3841
2374.61 3676
2375.07 3539
2375.53 3596
2375.99 3541
2376.45 3585
2376.91 3627
2377.37 3571
2377.83 3462
2378.29 3508
2378.75 3502
2379.21 3494
2379.68 3380
2380.14 3389
2380.60 3467
2381.06 3387
2381.52 3373
2381.98 3378
2382.44 3340
2382.90 3201
2383.36 3284
2383.82 3228
2384.28 3241
2384.74 3242
2385.20 3294
2385.67 3368
2386.13 3255
2386.59 3297
2387.05 3364
2387.51 3281
2387.97 3377
2388.43 3360
2388.89 3263
2389.36 3215
2389.82 3333
2390.28 3319
2390.74 3284
2391.20 3327
2391.66 3331
2392.13 3281
2392.59 3234
2393.05 3297
2393.51 3277
2393.97 3255
2394.43 3295
2394.90 3374
2395.36 3385
2395.82 3413
2396.28 3276
2396.74 3142
2397.21 3236
2397.67 3221
2398.13 3175
2398.59 3112
2399.06 3157
2399.52 3116
2399.98 3123
2400.44 2998
2400.91 2872
2401.37 2942
2401.83 2907
2402.29 2946
2402.76 3039
2403.22 2956
2403.68 3004
2404.14 3069
2404.61 3013
2405.07 2933
2405.53 3102
2406.00 3150
2406.46 3092
2406.92 3111
2407.39 3104
2407.85 3203
2408.31 3070
2408.78 3073
2409.24 3237
2409.70 3195
2410.17 3125
2410.63 3064
2411.09 3209
2411.56 3217
2412.02 3248
2412.48 3263
2412.95 3296
2413.41 3574
2413.87 3568
2414.34 3729
2414.80 3678
2415.27 3665
2415.73 3704
2416.19 3613
2416.66 3565
2417.12 3677
2417.59 3771
2418.05 3862
2418.51 3922
2418.98 4082
2419.44 4279
2419.91 4493
2420.37 4667
2420.84 4661
2421.30 4852
2421.77 4756
2422.23 4557
2422.69 4493
2423.16 4340
2423.62 4152
2424.09 4058
2424.55 3960
2425.02 3879
2425.48 3739
2425.95 3736
2426.41 3693
2426.88 3617
2427.34 3577
2427.81 3357
2428.27 3404
2428.74 3370
2429.20 3341
2429.67 3352
2430.13 3397
2430.60 3387
2431.07 3322
2431.53 3299
2432.00 3367
2432.46 3369
2432.93 3330
2433.39 3369
2433.86 3398
2434.32 3514
2434.79 3463
2435.26 3546
2435.72 3677
2436.19 3859
2436.65 3901
2437.12 4048
2437.59 4257
2438.05 4378
2438.52 4524
2438.98 4406
2439.45 4445
2439.92 4518
2440.38 4317
2440.85 4153
2441.32 4029
2441.78 3885
2442.25 3715
2442.72 3574
2443.18 3594
2443.65 3596
2444.12 3293
2444.58 3227
2445.05 3262
2445.52 3173
2445.98 3155
2446.45 3102
2446.92 3001
2447.38 2992
2447.85 2993
2448.32 3087
2448.78 3087
2449.25 3136
2449.72 3183
2450.19 3253
2450.65 3218
2451.12 3205
2451.59 3029
2452.06 3093
2452.52 3171
2452.99 3090
2453.46 3027
2453.93 3066
2454.39 3068
2454.86 3050
2455.33 3086
2455.80 3090
2456.26 3175
2456.73 3144
2457.20 3134
2457.67 3245
2458.14 3236
2458.60 3170
2459.07 3189
2459.54 3167
2460.01 3073
2460.48 3189
2460.95 3210
2461.41 3240
2461.88 3303
2462.35 3145
2462.82 3210
2463.29 3301
2463.76 3204
2464.22 3267
2464.69 3256
2465.16 3264
2465.63 3257
2466.10 3230
2466.57 3154
2467.04 3087
2467.51 3220
2467.97 3145
2468.44 3137
2468.91 2981
2469.38 3042
2469.85 2983
2470.32 2840
2470.79 2940
2471.26 2910
2471.73 2922
2472.20 2926
2472.67 2846
2473.14 2939
2473.61 2958
2474.07 2920
2474.54 2880
2475.01 2918
2475.48 3023
2475.95 3010
2476.42 3097
2476.89 3174
2477.36 3134
2477.83 3100
2478.30 3113
2478.77 3000
2479.24 3100
2479.71 3063
2480.18 3095
2480.65 3064
2481.12 3001
2481.59 2994
2482.06 3134
2482.53 3177
2483.00 3118
2483.47 3080
2483.95 3222
2484.42 3260
2484.89 3232
2485.36 3229
2485.83 3271
2486.30 3380
2486.77 3469
2487.24 3512
2487.71 3546
2488.18 3460
2488.65 3479
2489.12 3569
2489.59 3481
2490.07 3340
2490.54 3273
2491.01 3194
2491.48 3117
2491.95 3086
2492.42 3083
2492.89 3093
2493.36 3157
2493.84 3184
2494.31 3188
2494.78 3205
2495.25 3193
2495.72 3198
2496.19 3072
2496.66 3009
2497.14 2961
2497.61 2965
2498.08 2952
2498.55 2838
2499.02 2826
2499.50 2831
2499.97 2861
2500.44 2780
2500.91 2798
2501.38 2897
2501.86 2893
2502.33 2817
2502.80 2938
2503.27 2877
2503.74 2885
2504.22 2936
2504.69 3001
2505.16 3057
2505.63 3063
2506.11 3041
2506.58 3035
2507.05 3078
2507.52 3215
2508.00 3190
2508.47 3222
2508.94 3217
2509.42 3271
2509.89 3249
2510.36 3171
2510.83 3160
2511.31 3214
2511.78 3142
2512.25 3095
2512.73 3136
2513.20 3021
2513.67 2894
2514.15 2809
2514.62 2892
2515.09 2847
2515.57 2926
2516.04 2991
2516.51 2892
2516.99 2939
2517.46 3060
2517.94 2943
2518.41 2932
2518.88 2904
2519.36 2967
2519.83 3066
2520.30 2922
2520.78 2986
2521.25 3041
2521.73 3166
2522.20 3265
2522.67 3279
2523.15 3378
2523.62 3393
2524.10 3418
2524.57 3507
2525.05 3462
2525.52 3497
2525.99 3510
2526.47 3340
2526.94 3339
2527.42 3274
2527.89 3205
2528.37 3196
2528.84 3183
2529.32 3091
2529.79 2987
2530.27 2995
2530.74 3032
2531.22 2964
2531.69 2895
2532.17 2959
2532.64 2941
2533.12 3106
2533.59 3059
2534.07 3071
2534.54 3149
2535.02 3057
2535.49 3155
2535.97 3203
2536.44 3262
2536.92 3227
2537.39 3351
2537.87 3415
2538.34 3474
2538.82 3565
2539.30 3574
2539.77 3584
2540.25 3631
2540.72 3550
2541.20 3495
2541.68 3525
2542.15 3543
2542.63 3514
2543.10 3444
2543.58 3386
2544.06 3330
2544.53 3373
2545.01 3537
2545.48 3683
2545.96 3542
2546.44 3572
2546.91 3654
2547.39 3651
2547.87 3644
2548.34 3790
2548.82 3829
2549.30 3844
2549.77 3732
2550.25 3689
2550.73 3744
2551.20 3779
2551.68 4064
2552.16 4059
2552.63 4349
2553.11 4571
2553.59 4627
2554.06 4733
2554.54 4965
2555.02 4847
2555.50 4676
2555.97 4599
2556.45 4545
2556.93 4331
2557.40 4154
2557.88 3864
2558.36 3641
2558.84 3336
2559.31 3321
2559.79 3286
2560.27 3288
2560.75 3046
2561.23 3101
2561.70 3025
2562.18 2960
2562.66 3011
2563.14 3023
2563.61 3099
2564.09 3029
2564.57 2962
2565.05 2912
2565.53 2941
2566.00 2984
2566.48 2995
2566.96 2942
2567.44 2904
2567.92 2930
2568.40 2858
2568.87 3003
2569.35 2927
2569.83 2816
2570.31 2913
2570.79 2921
2571.27 2983
2571.75 2949
2572.22 2886
2572.70 2923
2573.18 2920
2573.66 2923
2574.14 2873
2574.62 2913
2575.10 2916
2575.58 3030
2576.06 3008
2576.54 3082
2577.01 3013
2577.49 2954
2577.97 3072
2578.45 2992
2578.93 2881
2579.41 3094
2579.89 3049
2580.37 2923
2580.85 3091
2581.33 3139
2581.81 3089
2582.29 2956
2582.77 2914
2583.25 2956
2583.73 3014
2584.21 3034
2584.69 2963
2585.17 3056
2585.65 2958
2586.13 2947
2586.61 2952
2587.09 2990
2587.57 3048
2588.05 2940
2588.53 3040
2589.01 3004
2589.49 2878
2589.97 3098
2590.45 3054
2590.93 3113
2591.41 3254
2591.89 3273
2592.37 3331
2592.85 3416
2593.33 3327
2593.81 3385
2594.30 3413
2594.78 3467
2595.26 3493
2595.74 3464
2596.22 3459
2596.70 3395
2597.18 3401
2597.66 3199
2598.14 3091
2598.62 3017
2599.11 2978
2599.59 2838
2600.07 2865
2600.55 2821
2601.03 2780
2601.51 2838
2601.99 2852
2602.48 2778
2602.96 2820
2603.44 2896
2603.92 2880
2604.40 2917
2604.88 2932
2605.37 2932
2605.85 2940
2606.33 2923
2606.81 2876
2607.29 3008
2607.78 3012
2608.26 3041
2608.74 3076
2609.22 3166
2609.70 3307
2610.19 3332
2610.67 3367
2611.15 3306
2611.63 3343
2612.12 3414
2612.60 3348
2613.08 3304
2613.56 3306
2614.05 3364
2614.53 3293
2615.01 3170
2615.49 3116
2615.98 3024
2616.46 2972
2616.94 2938
2617.43 2946
2617.91 2961
2618.39 2976
2618.87 2945
2619.36 2903
2619.84 2863
2620.32 2904
2620.81 2942
2621.29 2853
2621.77 2882
2622.26 2965
2622.74 2930
2623.22 3031
2623.71 2901
2624.19 2896
2624.67 2979
2625.16 2950
2625.64 2890
2626.13 2990
2626.61 2970
2627.09 3033
2627.58 3045
2628.06 3044
2628.55 3089
2629.03 3032
2629.51 3160
2630.00 3229
2630.48 3267
2630.97 3192
2631.45 3329
2631.93 3259
2632.42 3227
2632.90 3285
2633.39 3246
2633.87 3071
2634.36 3117
2634.84 3098
2635.33 3122
2635.81 3134
2636.29 3010
2636.78 3003
2637.26 2982
2637.75 2956
2638.23 3010
2638.72 2979
2639.20 2889
2639.69 2947
2640.17 2928
2640.66 2883
2641.14 2902
2641.63 2806
2642.11 2765
2642.60 2729
2643.08 2759
2643.57 2772
2644.05 2766
2644.54 2799
2645.03 2915
2645.51 2899
2646.00 2984
2646.48 2989
2646.97 3117
2647.45 3042
2647.94 3026
2648.43 3107
2648.91 3192
2649.40 3092
2649.88 3057
2650.37 3083
2650.85 3071
2651.34 2994
2651.83 3191
2652.31 3194
2652.80 3171
2653.29 3089
2653.77 3139
2654.26 3107
2654.74 3141
2655.23 3205
2655.72 3019
2656.20 3031
2656.69 3108
2657.18 3075
2657.66 3148
2658.15 3248
2658.64 3131
2659.12 3184
2659.61 3139
2660.10 3250
2660.58 3312
2661.07 3458
2661.56 3559
2662.05 3784
2662.53 3909
2663.02 4229
2663.51 4524
2663.99 4585
2664.48 4580
2664.97 4611
2665.46 4735
2665.94 4762
2666.43 4609
2666.92 4493
2667.41 4451
2667.89 4477
2668.38 4494
2668.87 4652
2669.36 5058
2669.84 5679
2670.33 6342
2670.82 6911
2671.31 7162
2671.80 7321
2672.28 7573
2672.77 7504
2673.26 7210
2673.75 6603
2674.24 6091
2674.72 5640
2675.21 5179
2675.70 4800
2676.19 4571
2676.68 4459
2677.17 4328
2677.65 4220
2678.14 4063
2678.63 4097
2679.12 4241
2679.61 4341
2680.10 4226
2680.59 4227
2681.07 4377
2681.56 4442
2682.05 4460
2682.54 4417
2683.03 4415
2683.52 4341
2684.01 4240
2684.50 4101
2684.99 4021
2685.47 3851
2685.96 3843
2686.45 3855
2686.94 3619
2687.43 3522
2687.92 3501
2688.41 3475
2688.90 3345
2689.39 3271
2689.88 3425
2690.37 3418
2690.86 3451
2691.35 3355
2691.84 3380
2692.33 3502
2692.82 3683
2693.31 3693
2693.80 3707
2694.29 3760
2694.78 3681
2695.27 3682
2695.76 3770
2696.25 3730
2696.74 3627
2697.23 3543
2697.72 3522
2698.21 3490
2698.70 3504
2699.19 3573
2699.68 3500
2700.17 3557
2700.66 3421
2701.15 3433
2701.64 3433
2702.13 3463
2702.62 3295
2703.11 3320
2703.61 3303
2704.10 3243
2704.59 3273
2705.08 3261
2705.57 3176
2706.06 3049
2706.55 2999
2707.04 3054
2707.53 3060
2708.02 3121
2708.52 3045
2709.01 2992
2709.50 2998
2709.99 3007
2710.48 2977
2710.97 2921
2711.46 2962
2711.96 2994
2712.45 2994
2712.94 2981
2713.43 3003
2713.92 2991
2714.41 3015
2714.91 2913
2715.40 2922
2715.89 2933
2716.38 2812
2716.87 2809
2717.37 2921
2717.86 2941
2718.35 2907
2718.84 3017
2719.33 3006
2719.83 3112
2720.32 3248
2720.81 3257
2721.30 3337
2721.80 3425
2722.29 3315
2722.78 3266
2723.27 3291
2723.77 3251
2724.26 3207
2724.75 3099
2725.24 2971
2725.74 2936
2726.23 2978
2726.72 2980
2727.22 2935
2727.71 2957
2728.20 2946
2728.70 2891
2729.19 2952
2729.68 3063
2730.18 3054
2730.67 3061
2731.16 3041
2731.65 3089
2732.15 3117
2732.64 3128
2733.14 3184
2733.63 3203
2734.12 3189
2734.62 3244
2735.11 3441
2735.60 3408
2736.10 3343
2736.59 3430
2737.08 3501
2737.58 3547
2738.07 3495
2738.57 3470
2739.06 3448
2739.55 3508
2740.05 3481
2740.54 3368
2741.04 3392
2741.53 3315
2742.03 3277
2742.52 3116
2743.01 3098
2743.51 2982
2744.00 3023
2744.50 3022
2744.99 2985
2745.49 2948
2745.98 2933
2746.48 2924
2746.97 2889
2747.47 2931
2747.96 3001
2748.46 3005
2748.95 3042
2749.45 2900
2749.94 3024
2750.44 3138
2750.93 3128
2751.43 3135
2751.92 3200
2752.42 3262
2752.91 3328
2753.41 3192
2753.90 3212
2754.40 3316
2754.89 3283
2755.39 3316
2755.88 3389
2756.38 3344
2756.87 3169
2757.37 3185
2757.87 3209
2758.36 3060
2758.86 3158
2759.35 3104
2759.85 3043
2760.35 2903
2760.84 2913
2761.34 3004
2761.83 2984
2762.33 2943
2762.83 2872
2763.32 2983
2763.82 2999
2764.31 3038
2764.81 2959
2765.31 2947
2765.80 2961
2766.30 3036
2766.80 3015
2767.29 3087
2767.79 3142
2768.29 3145
2768.78 3140
2769.28 3070
2769.78 3042
2770.27 3020
2770.77 2974
2771.27 3215
2771.76 3202
2772.26 3288
2772.76 3330
2773.26 3458
2773.75 3519
2774.25 3581
2774.75 3666
2775.24 3742
2775.74 3752
2776.24 3858
2776.74 3800
2777.23 3731
2777.73 3748
2778.23 3761
2778.73 3746
2779.22 3734
2779.72 3702
2780.22 3599
2780.72 3804
2781.21 3872
2781.71 3789
2782.21 3680
2782.71 3684
2783.21 3612
2783.70 3484
2784.20 3519
2784.70 3463
2785.20 3360
2785.70 3330
2786.20 3335
2786.69 3413
2787.19 3296
2787.69 3287
2788.19 3301
2788.69 3334
2789.19 3452
2789.68 3475
2790.18 3553
2790.68 3639
2791.18 3753
2791.68 4007
2792.18 4652
2792.68 5275
2793.18 6099
2793.67 7033
2794.17 8009
2794.67 8820
2795.17 9386
2795.67 9818
2796.17 9926
2796.67 9887
2797.17 9670
2797.67 9230
2798.17 8361
2798.67 7530
2799.17 6672
2799.66 5963
2800.16 5341
2800.66 4695
2801.16 4384
2801.66 4138
2802.16 3780
2802.66 3658
2803.16 3555
2803.66 3610
2804.16 3790
2804.66 3883
2805.16 3917
2805.66 4008
2806.16 4062
2806.66 4297
2807.16 4229
2807.66 4249
2808.16 4224
2808.66 4192
2809.16 3959
2809.66 3918
2810.16 3778
2810.66 3606
2811.16 3573
2811.66 3501
2812.17 3291
2812.67 3309
2813.17 3299
2813.67 3320
2814.17 3416
2814.67 3371
2815.17 3463
2815.67 3588
2816.17 3559
2816.67 3464
2817.17 3463
2817.67 3386
2818.18 3311
2818.68 3246
2819.18 3283
2819.68 3357
2820.18 3483
2820.68 3354
2821.18 3490
2821.68 3650
2822.19 3660
2822.69 3660
2823.19 3703
2823.69 3737
2824.19 3680
2824.69 3681
2825.20 3602
2825.70 3554
2826.20 3445
2826.70 3429
2827.20 3422
2827.70 3361
2828.21 3256
2828.71 3225
2829.21 3169
2829.71 3109
2830.22 3100
2830.72 3214
2831.22 3251
2831.72 3260
2832.22 3386
2832.73 3457
2833.23 3401
2833.73 3454
2834.23 3532
2834.74 3404
2835.24 3394
2835.74 3417
2836.24 3281
2836.75 3190
2837.25 3205
2837.75 3116
2838.26 3078
2838.76 3052
2839.26 3043
2839.76 2959
2840.27 3030
2840.77 3044
2841.27 2947
2841.78 2972
2842.28 2894
2842.78 3036
2843.29 3094
2843.79 3028
2844.29 3127
2844.80 3129
2845.30 3077
2845.80 3142
2846.31 3140
2846.81 3083
2847.32 3107
2847.82 3042
2848.32 3087
2848.83 3076
2849.33 3010
2849.83 2989
2850.34 2940
2850.84 2928
2851.35 2938
2851.85 2913
2852.35 3001
2852.86 3014
2853.36 3004
2853.87 2988
2854.37 2986
2854.88 3018
2855.38 3033
2855.88 3035
2856.39 2984
2856.89 3047
2857.40 3088
2857.90 3092
2858.41 3127
2858.91 2982
2859.42 3032
2859.92 2956
2860.43 3033
2860.93 3025
2861.44 3004
2861.94 3021
2862.45 3031
2862.95 3075
2863.46 3102
2863.96 3006
2864.47 3027
2864.97 3031
2865.48 3058
2865.98 3023
2866.49 3108
2866.99 3215
2867.50 3253
2868.00 3320
2868.51 3297
2869.02 3359
2869.52 3395
2870.03 3471
2870.53 3633
2871.04 3660
2871.54 3739
2872.05 3844
2872.56 3718
2873.06 3844
2873.57 3819
2874.07 3912
2874.58 4032
2875.09 3905
2875.59 4037
2876.10 4033
2876.61 4043
2877.11 4170
2877.62 4451
2878.12 4511
2878.63 4884
2879.14 5278
2879.64 5539
2880.15 5838
2880.66 5811
2881.16 5652
2881.67 5700
2882.18 5555
2882.68 5404
2883.19 5259
2883.70 5037
2884.20 4914
2884.71 4773
2885.22 4612
2885.73 4462
2886.23 4359
2886.74 4329
2887.25 4328
2887.75 4152
2888.26 3906
2888.77 3751
2889.28 3719
2889.78 3584
2890.29 3663
2890.80 3532
2891.31 3504
2891.81 3535
2892.32 3565
2892.83 3541
2893.34 3545
2893.84 3660
2894.35 3834
2894.86 3879
2895.37 3951
2895.88 3939
2896.38 3899
2896.89 3804
2897.40 3727
2897.91 3707
2898.42 3720
2898.92 3729
2899.43 3619
2899.94 3649
2900.45 3665
2900.96 3747
2901.47 3810
2901.98 3723
2902.48 3818
2902.99 3741
2903.50 3758
2904.01 3839
2904.52 3703
2905.03 3665
2905.54 3740
2906.04 3728
2906.55 3581
2907.06 3553
2907.57 3528
2908.08 3542
2908.59 3527
2909.10 3505
2909.61 3536
2910.12 3652
2910.63 3536
2911.14 3575
2911.64 3612
2912.15 3728
2912.66 3729
2913.17 3694
2913.68 3660
2914.19 3707
2914.70 3663
2915.21 3630
2915.72 3607
2916.23 3653
2916.74 3737
2917.25 3766
2917.76 3729
2918.27 3898
2918.78 3921
2919.29 4156
2919.80 4425
2920.31 4914
2920.82 5688
2921.33 6688
2921.84 7757
2922.35 8827
2922.86 9896
2923.37 10804
2923.88 11287
2924.39 11786
2924.90 11631
2925.41 11193
2925.92 10326
2926.44 9285
2926.95 8304
2927.46 7230
2927.97 6406
2928.48 5581
2928.99 4966
2929.50 4445
2930.01 4050
2930.52 3756
2931.03 3671
2931.54 3609
2932.05 3499
2932.57 3335
2933.08 3335
2933.59 3463
2934.10 3524
2934.61 3483
2935.12 3483
2935.63 3481
2936.15 3456
2936.66 3490
2937.17 3380
2937.68 3303
2938.19 3268
2938.70 3291
2939.22 3342
2939.73 3371
2940.24 3421
2940.75 3585
2941.26 3592
2941.77 3638
2942.29 3593
2942.80 3785
2943.31 3826
2943.82 3895
2944.34 3933
2944.85 3807
2945.36 3866
2945.87 3850
2946.38 3874
2946.90 3826
2947.41 3759
2947.92 3739
2948.43 3758
2948.95 3706
2949.46 3659
2949.97 3884
2950.48 4013
2951.00 3968
2951.51 3899
2952.02 3974
2952.54 4001
2953.05 4004
2953.56 3799
2954.08 3749
2954.59 3697
2955.10 3643
2955.61 3542
2956.13 3472
2956.64 3570
2957.15 3504
2957.67 3557
2958.18 3603
2958.69 3598
2959.21 3653
2959.72 3724
2960.23 3733
2960.75 3809
2961.26 3775
2961.78 3773
2962.29 3943
2962.80 4006
2963.32 3878
2963.83 3799
2964.35 3888
2964.86 3773
2965.37 3662
2965.89 3596
2966.40 3555
2966.92 3398
2967.43 3356
2967.94 3362
2968.46 3304
2968.97 3240
2969.49 3108
2970.00 3006
2970.52 3084
2971.03 3033
2971.54 3120
2972.06 3134
2972.57 3148
2973.09 3213
2973.60 3204
2974.12 3321
2974.63 3336
2975.15 3206
2975.66 3232
2976.18 3172
2976.69 3262
2977.21 3260
2977.72 3207
2978.24 3278
2978.75 3426
2979.27 3506
2979.78 3565
2980.30 3600
2980.81 3610
2981.33 3676
2981.84 3608
2982.36 3569
2982.88 3634
2983.39 3572
2983.91 3616
2984.42 3687
2984.94 3691
2985.45 3658
2985.97 3524
2986.49 3541
2987.00 3568
2987.52 3691
2988.03 3570
2988.55 3400
2989.07 3535
2989.58 3530
2990.10 3485
2990.61 3474
2991.13 3704
2991.65 3697
2992.16 3800
2992.68 3881
2993.20 3944
2993.71 4228
2994.23 4459
2994.75 4513
2995.26 4720
2995.78 4689
2996.30 4741
2996.81 4669
2997.33 4720
2997.85 4581
2998.36 4459
2998.88 4429
2999.40 4411
2999.91 4568
3000.43 4721
3000.95 5047
3001.46 5363
3001.98 5736
3002.50 5927
3003.02 6090
3003.53 5942
3004.05 6082
3004.57 5593
3005.09 5285
3005.60 5081
3006.12 4767
3006.64 4538
3007.16 4182
3007.67 3919
3008.19 3832
3008.71 3647
3009.23 3585
3009.74 3457
3010.26 3405
3010.78 3442
3011.30 3346
3011.82 3368
3012.33 3276
3012.85 3387
3013.37 3386
3013.89 3578
3014.41 3540
3014.93 3541
3015.44 3527
3015.96 3610
3016.48 3401
3017.00 3443
3017.52 3546
3018.04 3466
3018.55 3500
3019.07 3601
3019.59 3593
3020.11 3561
3020.63 3519
3021.15 3717
3021.67 3880
3022.19 3970
3022.71 3954
3023.22 4108
3023.74 4011
3024.26 3976
3024.78 4013
3025.30 3943
3025.82 3792
3026.34 3711
3026.86 3649
3027.38 3514
3027.90 3468
3028.42 3447
3028.94 3333
3029.46 3401
3029.98 3393
3030.49 3272
3031.01 3342
3031.53 3480
3032.05 3378
3032.57 3356
3033.09 3333
3033.61 3437
3034.13 3410
3034.65 3305
3035.17 3298
3035.69 3179
3036.21 3185
3036.73 3218
3037.25 3234
3037.77 3221
3038.29 3136
3038.81 3122
3039.34 3127
3039.86 3147
3040.38 3146
3040.90 3009
3041.42 3026
3041.94 3167
3042.46 3152
3042.98 3145
3043.50 3022
3044.02 3039
3044.54 3098
3045.06 3001
3045.58 2930
3046.10 2925
3046.63 2994
3047.15 3050
3047.67 2990
3048.19 2894
3048.71 2963
3049.23 2981
3049.75 2957
3050.27 3025
3050.79 3036
3051.32 3005
3051.84 3005
3052.36 2965
3052.88 2945
3053.40 2947
3053.92 3045
3054.45 3016
3054.97 3023
3055.49 3057
3056.01 2948
3056.53 2934
3057.05 3047
3057.58 2960
3058.10 3000
3058.62 3097
3059.14 3097
3059.66 3058
3060.19 3050
3060.71 3150
3061.23 3250
3061.75 3368
3062.28 3478
3062.80 3430
3063.32 3491
3063.84 3535
3064.37 3719
3064.89 3764
3065.41 3889
3065.93 3856
3066.46 3929
3066.98 3878
3067.50 3792
3068.02 3876
3068.55 3772
3069.07 3674
3069.59 3728
3070.12 3711
3070.64 3461
3071.16 3486
3071.69 3564
3072.21 3609
3072.73 3527
3073.26 3520
3073.78 3554
3074.30 3496
3074.83 3440
3075.35 3522
3075.87 3566
3076.40 3680
3076.92 3666
3077.44 3701
3077.97 3780
3078.49 3836
3079.01 3916
3079.54 3959
3080.06 4016
3080.59 4018
3081.11 3985
3081.63 3870
3082.16 4050
3082.68 3849
3083.21 3845
3083.73 3972
3084.25 3846
3084.78 3748
3085.30 3873
3085.83 3803
3086.35 3702
3086.88 3747
3087.40 3761
3087.93 3777
3088.45 3820
3088.97 3853
3089.50 3746
3090.02 3753
3090.55 3852
3091.07 3843
3091.60 3878
3092.12 4097
3092.65 4134
3093.17 4258
3093.70 4381
3094.22 4306
3094.75 4363
3095.27 4372
3095.80 4439
3096.32 4677
3096.85 4671
3097.37 4674
3097.90 4992
3098.43 5349
3098.95 6105
3099.48 7037
3100.00 8197
3100.53 9631
3101.05 10798
3101.58 11812
3102.10 12327
3102.63 12271
3103.16 11776
3103.68 10935
3104.21 9980
3104.73 9133
3105.26 8257
3105.79 7420
3106.31 7012
3106.84 7030
3107.36 7084
3107.89 7490
3108.42 8041
3108.94 8772
3109.47 9008
3110.00 9155
3110.52 9270
3111.05 8980
3111.57 8510
3112.10 7890
3112.63 7154
3113.15 6489
3113.68 5866
3114.21 5409
3114.74 5095
3115.26 4656
3115.79 4494
3116.32 4382
3116.84 4246
3117.37 4141
3117.90 4238
3118.42 4139
3118.95 4066
3119.48 4137
3120.01 4032
3120.53 4089
3121.06 4142
3121.59 4071
3122.11 3996
3122.64 3842
3123.17 3803
3123.70 3697
3124.22 3779
3124.75 3660
3125.28 3755
3125.81 3751
3126.34 3699
3126.86 3818
3127.39 3800
3127.92 3967
3128.45 4043
3128.98 3948
3129.50 4160
3130.03 4249
3130.56 4338
3131.09 4447
3131.62 4420
3132.14 4653
3132.67 4599
3133.20 4624
3133.73 4824
3134.26 4901
3134.79 4871
3135.31 5018
3135.84 5227
3136.37 5015
3136.90 5103
3137.43 4948
3137.96 4776
3138.49 4602
3139.02 4484
3139.54 4346
3140.07 4070
3140.60 3926
3141.13 3853
3141.66 3965
3142.19 4166
3142.72 4166
3143.25 4357
3143.78 4376
3144.31 4320
3144.84 4335
3145.37 4441
3145.89 4481
3146.42 4571
3146.95 4522
3147.48 4301
3148.01 4410
3148.54 4405
3149.07 4444
3149.60 4348
3150.13 4299
3150.66 4130
3151.19 4067
3151.72 4067
3152.25 3942
3152.78 3876
3153.31 3886
3153.84 3822
3154.37 3941
3154.90 3992
3155.43 3921
3155.96 3770
3156.49 3866
3157.02 3824
3157.55 3699
3158.08 3660
3158.61 3713
3159.14 3654
3159.68 3584
3160.21 3518
3160.74 3492
3161.27 3489
3161.80 3451
3162.33 3423
3162.86 3458
3163.39 3350
3163.92 3455
3164.45 3362
3164.98 3402
3165.51 3470
3166.05 3401
3166.58 3541
3167.11 3423
3167.64 3411
3168.17 3428
3168.70 3544
3169.23 3566
3169.76 3707
3170.30 3757
3170.83 3860
3171.36 3901
3171.89 3988
3172.42 4001
3172.95 4049
3173.49 4120
3174.02 4069
3174.55 3951
3175.08 3949
3175.61 3945
3176.15 3815
3176.68 3743
3177.21 3741
3177.74 3774
3178.27 3694
3178.81 3576
3179.34 3791
3179.87 3718
3180.40 3550
3180.93 3609
3181.47 3484
3182.00 3427
3182.53 3427
3183.06 3329
3183.60 3378
3184.13 3450
3184.66 3494
3185.20 3458
3185.73 3495
3186.26 3503
3186.79 3417
3187.33 3446
3187.86 3468
3188.39 3446
3188.93 3519
3189.46 3635
3189.99 3876
3190.52 4189
3191.06 4320
3191.59 4421
3192.12 4759
3192.66 5056
3193.19 5229
3193.72 5340
3194.26 5504
3194.79 5598
3195.33 5480
3195.86 5453
3196.39 5187
3196.93 5117
3197.46 5022
3197.99 4983
3198.53 4791
3199.06 4571
3199.60 4363
3200.13 4312
3200.66 4188
3201.20 4046
3201.73 3982
3202.27 3928
3202.80 3701
3203.33 3661
3203.87 3531
3204.40 3453
3204.94 3391
3205.47 3328
3206.01 3220
3206.54 3229
3207.07 3418
3207.61 3469
3208.14 3412
3208.68 3367
3209.21 3511
3209.75 3628
3210.28 3643
3210.82 3560
3211.35 3488
3211.89 3528
3212.42 3431
3212.96 3510
3213.49 3385
3214.03 3360
3214.56 3385
3215.10 3356
3215.63 3249
3216.17 3217
3216.70 3226
3217.24 3152
3217.78 3175
3218.31 3255
3218.85 3215
3219.38 3267
3219.92 3265
3220.45 3247
3220.99 3320
3221.52 3434
3222.06 3582
3222.60 3554
3223.13 3615
3223.67 3544
3224.20 3564
3224.74 3623
3225.28 3606
3225.81 3510
3226.35 3437
3226.88 3370
3227.42 3286
3227.96 3212
3228.49 3268
3229.03 3135
3229.57 3192
3230.10 3201
3230.64 3081
3231.18 3177
3231.71 3221
3232.25 3138
3232.79 3205
3233.32 3259
3233.86 3128
3234.40 3362
3234.93 3316
3235.47 3315
3236.01 3232
3236.54 3364
3237.08 3334
3237.62 3273
3238.15 3305
3238.69 3364
3239.23 3493
3239.77 3313
3240.30 3284
3240.84 3299
3241.38 3147
3241.92 3259
3242.45 3102
3242.99 3139
3243.53 3187
3244.07 3187
3244.60 3149
3245.14 3241
3245.68 3228
3246.22 3222
3246.75 3232
3247.29 3154
3247.83 3215
3248.37 3276
3248.91 3319
3249.44 3306
3249.98 3328
3250.52 3366
3251.06 3370
3251.60 3416
3252.14 3497
3252.67 3494
3253.21 3506
3253.75 3408
3254.29 3450
3254.83 3635
3255.37 3880
3255.90 3883
3256.44 3852
3256.98 3787
3257.52 4054
3258.06 4374
3258.60 4660
3259.14 4918
3259.68 5268
3260.21 5574
3260.75 5681
3261.29 5847
3261.83 5758
3262.37 5595
3262.91 5531
3263.45 5301
3263.99 5016
3264.53 4775
3265.07 4570
3265.61 4341
3266.15 4157
3266.69 4025
3267.23 4044
3267.76 4106
3268.30 3912
3268.84 3829
3269.38 3752
3269.92 3794
3270.46 3850
3271.00 3832
3271.54 3791
3272.08 3683
3272.62 3689
3273.16 3707
3273.70 3846
3274.24 3969
3274.78 3928
3275.32 3825
3275.86 3941
3276.40 3974
3276.94 4054
3277.48 4116
3278.03 4098
3278.57 4282
3279.11 4288
3279.65 4536
3280.19 4982
3280.73 5363
3281.27 5595
3281.81 6049
3282.35 6453
3282.89 6695
3283.43 6603
3283.97 6714
3284.51 6530
3285.05 6295
3285.60 5886
3286.14 5520
3286.68 5245
3287.22 4987
3287.76 4753
3288.30 4591
3288.84 4475
3289.38 4220
3289.93 4289
3290.47 4396
3291.01 4526
3291.55 4744
3292.09 4945
3292.63 5208
3293.18 5456
3293.72 5765
3294.26 5873
3294.80 6070
3295.34 5974
3295.88 5634
3296.43 5373
3296.97 5185
3297.51 4807
3298.05 4573
3298.59 4421
3299.14 4302
3299.68 4039
3300.22 4011
3300.76 3902
3301.31 3950
3301.85 3960
3302.39 3953
3302.93 3854
3303.48 3800
3304.02 3862
3304.56 3821
3305.10 3724
3305.65 3924
3306.19 4053
3306.73 4170
3307.27 3965
3307.82 4088
3308.36 4057
3308.90 4093
3309.45 4164
3309.99 4199
3310.53 4232
3311.07 4296
3311.62 4433
3312.16 4655
3312.70 4992
3313.25 5271
3313.79 5644
3314.33 6124
3314.88 6209
3315.42 6271
3315.97 6202
3316.51 6003
3317.05 5702
3317.60 5444
3318.14 5111
3318.68 4925
3319.23 4693
3319.77 4774
3320.32 4775
3320.86 4635
3321.40 4610
3321.95 4487
3322.49 4559
3323.04 4486
3323.58 4299
3324.12 4296
3324.67 4257
3325.21 4114
3325.76 4032
3326.30 3745
3326.85 3690
3327.39 3726
3327.93 3676
3328.48 3581
3329.02 3512
3329.57 3486
3330.11 3411
3330.66 3438
3331.20 3564
3331.75 3732
3332.29 3847
3332.84 3927
3333.38 3990
3333.93 4171
3334.47 4317
3335.02 4480
3335.56 4384
3336.11 4293
3336.65 4285
3337.20 4182
3337.74 4136
3338.29 3987
3338.83 3879
3339.38 3922
3339.92 3864
3340.47 3732
3341.02 3733
3341.56 3633
3342.11 3647
3342.65 3562
3343.20 3497
3343.74 3517
3344.29 3401
3344.84 3484
3345.38 3457
3345.93 3503
3346.47 3554
3347.02 3542
3347.57 3614
3348.11 3800
3348.66 3817
3349.21 3841
3349.75 4005
3350.30 4072
3350.84 4288
3351.39 4523
3351.94 4819
3352.48 5067
3353.03 5098
3353.58 5281
3354.12 5517
3354.67 5547
3355.22 5453
3355.76 5153
3356.31 5104
3356.86 4975
3357.40 4590
3357.95 4508
3358.50 4180
3359.05 3971
3359.59 3937
3360.14 3855
3360.69 3616
3361.23 3591
3361.78 3550
3362.33 3400
3362.88 3443
3363.42 3355
3363.97 3191
3364.52 3276
3365.07 3363
3365.61 3316
3366.16 3326
3366.71 3309
3367.26 3286
3367.80 3269
3368.35 3208
3368.90 3073
3369.45 3117
3370.00 3085
3370.54 3115
3371.09 3039
3371.64 3093
3372.19 2991
3372.74 2999
3373.28 3083
3373.83 3178
3374.38 3129
3374.93 3112
3375.48 3027
3376.03 3079
3376.57 3014
3377.12 2976
3377.67 3037
3378.22 3027
3378.77 3010
3379.32 3095
3379.87 2956
3380.42 3023
3380.96 3151
3381.51 3094
3382.06 3181
3382.61 3096
3383.16 3132
3383.71 3091
3384.26 3077
3384.81 3108
3385.36 3097
3385.91 3141
3386.45 3165
3387.00 3198
3387.55 3340
3388.10 3149
3388.65 3165
3389.20 3197
3389.75 3170
3390.30 3362
3390.85 3277
3391.40 3191
3391.95 3156
3392.50 3209
3393.05 3129
3393.60 3090
3394.15 3026
3394.70 2989
3395.25 2963
3395.80 3006
3396.35 2944
3396.90 2979
3397.45 3027
3398.00 3018
3398.55 2880
3399.10 2842
3399.65 2908
3400.20 2859
3400.75 2939
3401.30 3019
3401.85 3077
3402.40 3141
3402.95 2992
3403.50 3040
3404.06 2951
3404.61 2927
3405.16 2916
3405.71 2984
3406.26 3019
3406.81 2896
3407.36 2854
3407.91 2857
3408.46 2888
3409.01 2859
3409.56 2924
3410.12 2959
3410.67 3010
3411.22 3089
3411.77 2922
3412.32 2892
3412.87 3023
3413.42 3057
3413.98 3030
3414.53 3039
3415.08 3131
3415.63 3083
3416.18 3032
3416.73 3010
3417.29 2865
3417.84 2903
3418.39 2966
3418.94 2967
3419.49 3100
3420.05 3173
3420.60 3273
3421.15 3316
3421.70 3431
3422.25 3555
3422.81 3675
3423.36 3885
3423.91 3912
3424.46 3918
3425.01 3695
3425.57 3596
3426.12 3414
3426.67 3385
3427.23 3258
3427.78 3278
3428.33 3275
3428.88 3321
3429.44 3392
3429.99 3363
3430.54 3310
3431.09 3436
3431.65 3257
3432.20 3281
3432.75 3298
3433.31 3241
3433.86 3152
3434.41 3158
3434.97 3155
3435.52 3143
3436.07 3113
3436.63 3152
3437.18 3189
3437.73 3123
3438.29 3218
3438.84 3177
3439.39 3220
3439.95 3254
3440.50 3214
3441.05 3183
3441.61 3195
3442.16 3283
3442.72 3248
3443.27 3087
3443.82 3077
3444.38 3057
3444.93 2967
3445.48 2860
3446.04 2923
3446.59 2944
3447.15 2972
3447.70 2961
3448.26 3043
3448.81 2968
3449.36 2984
3449.92 2972
3450.47 2976
3451.03 2957
3451.58 3002
3452.14 3076
3452.69 3067
3453.25 3097
3453.80 3142
3454.36 3023
3454.91 2942
3455.47 3028
3456.02 3046
3456.58 3013
3457.13 2921
3457.69 3088
3458.24 3000
3458.80 3019
3459.35 2974
3459.91 2875
3460.46 3021
3461.02 3038
3461.57 2954
3462.13 3007
3462.68 3073
3463.24 3033
3463.79 3131
3464.35 2991
3464.90 3003
3465.46 2994
3466.02 3130
3466.57 3267
3467.13 3352
3467.68 3236
3468.24 3320
3468.80 3418
3469.35 3373
3469.91 3473
3470.46 3485
3471.02 3547
3471.58 3580
3472.13 3670
3472.69 3675
3473.24 3480
3473.80 3425
3474.36 3402
3474.91 3560
3475.47 3721
3476.03 3678
3476.58 3667
3477.14 3895
3477.70 3876
3478.25 3952
3478.81 3897
3479.37 3917
3479.92 3959
3480.48 3903
3481.04 3798
3481.59 3760
3482.15 3811
3482.71 3948
3483.26 4002
3483.82 4127
3484.38 4257
3484.94 4417
3485.49 4473
3486.05 4584
3486.61 4736
3487.17 4863
3487.72 5250
3488.28 5667
3488.84 6138
3489.40 6627
3489.95 7207
3490.51 7782
3491.07 8278
3491.63 8594
3492.18 8499
3492.74 8296
3493.30 7888
3493.86 7298
3494.42 7275
3494.97 7076
3495.53 6978
3496.09 7199
3496.65 8062
3497.21 8585
3497.76 9325
3498.32 9824
3498.88 10421
3499.44 10097
3500.00 10070
3500.56 9936
3501.11 10213
3501.67 10480
3502.23 10669
3502.79 11039
3503.35 11323
3503.91 11541
3504.47 11500
3505.03 11504
3505.58 10952
3506.14 10483
3506.70 9577
3507.26 8914
3507.82 8039
3508.38 7163
3508.94 6705
3509.50 6086
3510.06 5589
3510.62 5389
3511.17 5026
3511.73 4986
3512.29 4983
3512.85 4656
3513.41 4589
3513.97 4672
3514.53 4736
3515.09 4916
3515.65 5019
3516.21 5004
3516.77 5063
3517.33 5107
3517.89 5103
3518.45 5198
3519.01 5500
3519.57 5759
3520.13 5913
3520.69 6145
3521.25 6234
3521.81 6502
3522.37 6651
3522.93 6668
3523.49 6521
3524.05 6406
3524.61 6012
3525.17 5816
3525.73 5627
3526.29 5316
3526.85 5081
3527.41 4840
3527.97 4616
3528.54 4466
3529.10 4428
3529.66 4469
3530.22 4404
3530.78 4342
3531.34 4282
3531.90 4339
3532.46 4509
3533.02 4666
3533.58 4677
3534.14 4763
3534.71 4720
3535.27 4836
3535.83 4935
3536.39 5131
3536.95 5151
3537.51 5309
3538.07 5677
3538.64 5931
3539.20 6398
3539.76 7152
3540.32 8129
3540.88 9062
3541.44 9975
3542.00 10744
3542.57 11001
3543.13 10628
3543.69 10039
3544.25 9386
3544.81 8644
3545.38 7650
3545.94 6737
3546.50 6116
3547.06 5654
3547.62 5440
3548.19 5556
3548.75 5431
3549.31 5475
3549.87 5602
3550.44 5655
3551.00 5402
3551.56 5345
3552.12 5325
3552.69 5246
3553.25 5067
3553.81 4757
3554.37 4674
3554.94 4525
3555.50 4347
3556.06 4338
3556.63 4315
3557.19 4283
3557.75 4218
3558.31 4109
3558.88 4143
3559.44 4171
3560.00 4096
3560.57 4205
3561.13 4240
3561.69 4099
3562.26 3997
3562.82 4067
3563.38 3975
3563.95 3941
3564.51 3894
3565.07 3729
3565.64 3664
3566.20 3722
3566.77 3613
3567.33 3600
3567.89 3565
3568.46 3524
3569.02 3621
3569.59 3780
3570.15 3616
3570.71 3670
3571.28 3738
3571.84 3873
3572.41 3915
3572.97 3949
3573.53 3970
3574.10 3876
3574.66 4060
3575.23 3937
3575.79 4016
3576.36 3988
3576.92 3955
3577.48 3806
3578.05 3881
3578.61 3848
3579.18 3844
3579.74 3754
3580.31 3706
3580.87 3762
3581.44 3621
3582.00 3716
3582.57 3660
3583.13 3720
3583.70 3710
3584.26 3664
3584.83 3583
3585.39 3656
3585.96 3616
3586.52 3638
3587.09 3746
3587.65 3590
3588.22 3575
3588.79 3671
3589.35 3745
3589.92 3640
3590.48 3737
3591.05 3822
3591.61 3785
3592.18 3777
3592.74 3851
3593.31 3826
3593.88 3714
3594.44 3866
3595.01 3968
3595.57 4010
3596.14 4055
3596.71 4046
3597.27 4205
3597.84 4367
3598.40 4411
3598.97 4493
3599.54 4596
3600.10 4503
3600.67 4544
3601.24 4570
3601.80 4474
3602.37 4469
3602.94 4262
3603.50 4152
3604.07 4128
3604.64 4106
3605.20 3972
3605.77 3999
3606.34 3944
3606.90 4010
3607.47 4042
3608.04 4059
3608.60 4077
3609.17 4062
3609.74 4210
3610.30 4245
3610.87 4646
3611.44 4986
3612.01 5778
3612.57 7030
3613.14 8871
3613.71 11604
3614.28 15071
3614.84 19284
3615.41 23398
3615.98 27423
3616.55 30326
3617.11 31844
3617.68 32067
3618.25 31248
3618.82 29188
3619.39 26180
3619.95 23116
3620.52 19598
3621.09 16398
3621.66 13334
3622.23 11120
3622.79 9006
3623.36 7582
3623.93 6566
3624.50 5731
3625.07 5240
3625.63 4901
3626.20 4743
3626.77 4519
3627.34 4393
3627.91 4312
3628.48 4377
3629.05 4256
3629.61 4137
3630.18 4152
3630.75 3858
3631.32 3856
3631.89 3783
3632.46 3627
3633.03 3648
3633.60 3781
3634.16 3907
3634.73 3854
3635.30 4108
3635.87 4271
3636.44 4212
3637.01 4372
3637.58 4676
3638.15 4768
3638.72 4916
3639.29 5283
3639.86 5621
3640.43 5810
3641.00 6088
3641.57 6465
3642.14 6714
3642.71 7123
3643.27 7286
3643.84 7538
3644.41 7660
3644.98 7992
3645.55 8174
3646.12 8117
3646.69 7906
3647.26 7760
3647.83 7607
3648.40 7342
3648.97 7010
3649.54 6920
3650.12 6684
3650.69 6586
3651.26 6560
3651.83 6520
3652.40 6611
3652.97 6658
3653.54 6630
3654.11 6809
3654.68 6788
3655.25 6966
3655.82 7061
3656.39 6956
3656.96 7223
3657.53 7305
3658.10 7181
3658.67 7121
3659.25 7232
3659.82 6974
3660.39 6541
3660.96 6137
3661.53 5951
3662.10 5644
3662.67 5455
3663.24 5136
3663.81 5026
3664.39 5064
3664.96 5175
3665.53 5312
3666.10 5456
3666.67 5307
3667.24 5092
3667.81 5067
3668.39 5096
3668.96 4949
3669.53 4805
3670.10 4818
3670.67 4739
3671.25 4633
3671.82 4635
3672.39 4609
3672.96 4437
3673.53 4534
3674.11 4359
3674.68 4315
3675.25 4344
3675.82 4302
3676.39 4214
3676.97 4316
3677.54 4121
3678.11 4240
3678.68 4304
3679.26 4158
3679.83 4117
3680.40 4062
3680.97 3922
3681.55 3964
3682.12 3869
3682.69 3988
3683.27 3915
3683.84 3831
3684.41 3910
3684.98 3948
3685.56 3940
3686.13 4067
3686.70 4316
3687.28 4331
3687.85 4500
3688.42 4534
3689.00 4652
3689.57 4533
3690.14 4649
3690.72 4671
3691.29 4489
3691.86 4365
3692.44 4369
3693.01 4367
3693.58 4237
3694.16 4295
3694.73 4219
3695.31 4245
3695.88 4160
3696.45 4074
3697.03 4083
3697.60 4049
3698.18 4076
3698.75 4093
3699.32 3982
3699.90 3944
3700.47 3760
3701.05 3716
3701.62 3609
3702.19 3675
3702.77 3732
3703.34 3724
3703.92 3645
3704.49 3763
3705.07 3722
3705.64 3955
3706.22 4003
3706.79 3966
3707.37 4079
3707.94 4194
3708.51 4222
3709.09 4280
3709.66 4300
3710.24 4288
3710.81 4223
3711.39 4286
3711.96 4145
3712.54 4085
3713.11 4115
3713.69 4158
3714.27 3955
3714.84 3894
3715.42 3972
3715.99 3885
3716.57 3812
3717.14 3904
3717.72 3839
3718.29 3570
3718.87 3559
3719.44 3546
3720.02 3501
3720.60 3351
3721.17 3339
3721.75 3371
3722.32 3397
3722.90 3460
3723.47 3341
3724.05 3307
3724.63 3314
3725.20 3404
3725.78 3397
3726.36 3543
3726.93 3576
3727.51 3934
3728.08 4379
3728.66 4880
3729.24 5685
3729.81 6597
3730.39 7298
3730.97 8136
3731.54 9157
3732.12 9541
3732.70 9634
3733.27 9750
3733.85 9422
3734.43 8838
3735.00 8003
3735.58 7145
3736.16 6318
3736.73 5927
3737.31 5273
3737.89 4699
3738.47 4256
3739.04 4128
3739.62 3905
3740.20 3701
3740.77 3540
3741.35 3503
3741.93 3315
3742.51 3284
3743.08 3267
3743.66 3268
3744.24 3240
3744.82 3165
3745.39 3293
3745.97 3211
3746.55 3194
3747.13 3185
3747.71 3236
3748.28 3111
3748.86 3130
3749.44 3130
3750.02 3229
3750.59 3276
3751.17 3272
3751.75 3291
3752.33 3302
3752.91 3312
3753.49 3222
3754.06 3213
3754.64 3173
3755.22 3156
3755.80 3233
3756.38 3289
3756.96 3434
3757.53 3360
3758.11 3525
3758.69 3656
3759.27 3982
3759.85 4074
3760.43 3995
3761.01 4067
3761.59 4199
3762.17 4150
3762.74 4127
3763.32 3947
3763.90 3919
3764.48 3809
3765.06 3749
3765.64 3667
3766.22 3646
3766.80 3655
3767.38 3598
3767.96 3533
3768.54 3553
3769.12 3580
3769.70 3717
3770.27 3786
3770.85 3826
3771.43 3821
3772.01 3756
3772.59 3656
3773.17 3658
3773.75 3495
3774.33 3300
3774.91 3436
3775.49 3308
3776.07 3249
3776.65 3223
3777.23 3188
3777.81 3169
3778.39 3192
3778.97 3171
3779.55 3173
3780.13 3115
3780.71 3200
3781.29 3170
3781.88 3099
3782.46 3171
3783.04 3175
3783.62 3216
3784.20 3184
3784.78 3146
3785.36 3310
3785.94 3287
3786.52 3439
3787.10 3478
3787.68 3374
3788.26 3410
3788.84 3326
3789.43 3343
3790.01 3540
3790.59 3557
3791.17 3601
3791.75 3670
3792.33 3766
3792.91 3709
3793.49 3795
3794.08 3727
3794.66 3790
3795.24 3869
3795.82 3657
3796.40 3586
3796.98 3724
3797.56 3676
3798.15 3759
3798.73 3879
3799.31 3911
3799.89 4007
3800.47 4145
3801.06 4231
3801.64 4342
3802.22 4337
3802.80 4254
3803.38 4231
3803.97 4257
3804.55 4325
3805.13 4506
3805.71 4650
3806.29 4700
3806.88 4849
3807.46 5033
3808.04 5112
3808.62 5164
3809.21 5040
3809.79 4840
3810.37 4814
3810.95 4732
3811.54 4652
3812.12 4658
3812.70 4746
3813.29 4753
3813.87 4804
3814.45 4984
3815.03 5019
3815.62 4968
3816.20 4622
3816.78 4548
3817.37 4450
3817.95 4232
3818.53 4153
3819.12 4043
3819.70 3858
3820.28 3754
3820.87 3816
3821.45 3783
3822.03 3818
3822.62 3748
3823.20 3828
3823.78 3757
3824.37 3789
3824.95 3721
3825.54 3516
3826.12 3663
3826.70 3794
3827.29 3810
3827.87 3776
3828.46 3737
3829.04 3870
3829.62 3839
3830.21 3984
3830.79 4008
3831.38 3948
3831.96 3914
3832.54 4116
3833.13 3903
3833.71 3992
3834.30 3992
3834.88 4092
3835.47 4154
3836.05 3955
3836.64 3995
3837.22 4041
3837.81 4009
3838.39 4076
3838.98 3949
3839.56 3863
3840.15 3956
3840.73 3989
3841.31 4078
3841.90 4189
3842.49 4196
3843.07 4214
3843.66 4231
3844.24 4073
3844.83 4223
3845.41 4183
3846.00 4250
3846.58 4174
3847.17 4101
3847.75 4146
3848.34 4101
3848.92 4097
3849.51 4154
3850.10 4090
3850.68 4179
3851.27 4182
3851.85 4146
3852.44 4289
3853.02 4292
3853.61 4297
3854.20 4586
3854.78 4939
3855.37 5426
3855.95 6376
3856.54 7907
3857.13 9763
3857.71 12389
3858.30 15509
3858.89 18689
3859.47 21757
3860.06 24213
3860.64 25387
3861.23 25630
3861.82 25214
3862.40 24064
3862.99 22359
3863.58 20378
3864.16 18331
3864.75 16576
3865.34 14618
3865.92 13149
3866.51 11176
3867.10 9835
3867.69 8613
3868.27 7562
3868.86 6738
3869.45 6284
3870.03 6118
3870.62 6047
3871.21 5971
3871.80 5871
3872.38 5777
3872.97 5834
3873.56 5810
3874.15 5799
3874.73 5696
3875.32 5449
3875.91 5329
3876.50 5366
3877.08 5468
3877.67 5501
3878.26 5165
3878.85 5169
3879.43 5067
3880.02 4785
3880.61 4647
3881.20 4466
3881.79 4559
3882.37 4452
3882.96 4433
3883.55 4416
3884.14 4541
3884.73 4588
3885.32 4799
3885.90 5219
3886.49 5325
3887.08 5422
3887.67 5888
3888.26 5973
3888.85 6085
3889.44 6143
3890.02 6053
3890.61 5987
3891.20 5704
3891.79 5647
3892.38 5510
3892.97 5201
3893.56 5101
3894.15 5016
3894.74 4951
3895.32 5007
3895.91 5075
3896.50 5394
3897.09 5320
3897.68 5249
3898.27 5338
3898.86 5195
3899.45 5257
3900.04 5270
3900.63 5175
3901.22 4869
3901.81 4692
3902.40 4493
3902.99 4437
3903.58 4283
3904.17 4067
3904.76 3990
3905.35 3911
3905.94 3779
3906.53 3687
3907.12 3659
3907.71 3588
3908.30 3641
3908.89 3504
3909.48 3427
3910.07 3448
3910.66 3471
3911.25 3526
3911.84 3481
3912.43 3422
3913.02 3429
3913.61 3303
3914.20 3252
3914.79 3262
3915.38 3302
3915.97 3269
3916.56 3238
3917.15 3282
3917.74 3377
3918.33 3421
3918.92 3378
3919.52 3355
3920.11 3319
3920.70 3381
3921.29 3362
3921.88 3243
3922.47 3287
3923.06 3354
3923.65 3345
3924.24 3354
3924.84 3303
3925.43 3272
3926.02 3390
3926.61 3316
3927.20 3420
3927.79 3466
3928.38 3477
3928.98 3384
3929.57 3398
3930.16 3381
3930.75 3425
3931.34 3336
3931.93 3410
3932.53 3328
3933.12 3388
3933.71 3358
3934.30 3272
3934.89 3313
3935.49 3234
3936.08 3292
3936.67 3351
3937.26 3443
3937.86 3496
3938.45 3561
3939.04 3596
3939.63 3483
3940.23 3514
3940.82 3521
3941.41 3547
3942.00 3522
3942.60 3599
3943.19 3422
3943.78 3415
3944.37 3304
3944.97 3217
3945.56 3163
3946.15 3154
3946.75 3021
3947.34 3085
3947.93 3073
3948.52 3041
3949.12 2891
3949.71 2955
3950.30 3017
3950.90 2908
3951.49 2854
3952.08 2831
3952.68 2835
3953.27 2800
3953.86 2766
3954.46 2781
3955.05 2856
3955.65 2891
3956.24 3017
3956.83 3017
3957.43 3049
3958.02 2977
3958.61 2914
3959.21 3008
3959.80 2979
3960.40 3012
3960.99 2859
3961.58 2929
3962.18 2960
3962.77 2927
3963.37 2999
3963.96 2997
3964.55 3079
3965.15 3049
3965.74 3053
3966.34 3072
3966.93 3078
3967.53 3150
3968.12 3251
3968.72 3050
3969.31 2923
3969.91 2898
3970.50 2963
3971.10 3013
3971.69 2964
3972.28 2909
3972.88 2936
3973.47 2946
3974.07 3119
3974.66 3135
3975.26 3166
3975.85 3265
3976.45 3161
3977.05 3262
3977.64 3220
3978.24 3177
3978.83 3086
3979.43 3032
3980.02 3055
3980.62 2973
3981.21 2866
3981.81 2970
3982.40 2964
3983.00 2900
3983.60 2832
3984.19 2911
3984.79 2944
3985.38 2788
3985.98 2846
3986.58 2833
3987.17 2727
3987.77 2813
3988.36 2821
3988.96 2866
3989.56 2906
3990.15 2967
3990.75 2987
3991.34 3096
3991.94 3194
3992.54 3197
3993.13 3267
3993.73 3168
3994.33 3270
3994.92 3215
3995.52 3221
3996.12 3159
3996.71 3411
3997.31 3480
3997.91 3545
3998.50 3662
3999.10 3718
3999.70 3811
4000.29 3809
4000.89 3650
4001.49 3600
4002.09 3585
4002.68 3502
4003.28 3456
4003.88 3448
4004.47 3551
4005.07 3547
4005.67 3521
4006.27 3535
4006.86 3606
4007.46 3413
4008.06 3475
4008.66 3532
4009.25 3508
4009.85 3564
4010.45 3593
4011.05 3662
4011.64 3741
4012.24 4001
4012.84 4174
4013.44 4514
4014.04 4823
4014.63 5136
4015.23 5428
4015.83 5616
4016.43 5620
4017.03 5468
4017.63 5360
4018.22 5099
4018.82 4826
4019.42 4473
4020.02 4128
4020.62 3792
4021.22 3656
4021.81 3620
4022.41 3500
4023.01 3522
4023.61 3607
4024.21 3612
4024.81 3672
4025.41 3888
4026.01 3986
4026.60 4331
4027.20 4509
4027.80 4477
4028.40 4491
4029.00 4471
4029.60 4451
4030.20 4354
4030.80 4258
4031.40 4083
4032.00 3936
4032.60 3697
4033.20 3651
4033.80 3527
4034.39 3512
4034.99 3459
4035.59 3411
4036.19 3379
4036.79 3280
4037.39 3252
4037.99 3148
4038.59 3082
4039.19 3058
4039.79 2945
4040.39 2933
4040.99 2862
4041.59 2941
4042.19 3006
4042.79 3043
4043.39 3044
4043.99 3166
4044.59 3256
4045.19 3323
4045.79 3279
4046.39 3377
4046.99 3388
4047.60 3357
4048.20 3387
4048.80 3426
4049.40 3315
4050.00 3214
4050.60 3186
4051.20 3179
4051.80 3143
4052.40 3071
4053.00 3100
4053.60 3148
4054.20 3144
4054.80 3024
4055.41 3002
4056.01 3063
4056.61 2991
4057.21 2954
4057.81 2835
4058.41 2834
4059.01 2822
4059.61 2821
4060.22 2855
4060.82 2842
4061.42 2699
4062.02 2721
4062.62 2687
4063.22 2676
4063.82 2740
4064.43 2757
4065.03 2704
4065.63 2690
4066.23 2730
4066.83 2751
4067.44 2786
4068.04 2778
4068.64 2787
4069.24 2742
4069.84 2713
4070.45 2606
4071.05 2646
4071.65 2736
4072.25 2689
4072.86 2728
4073.46 2656
4074.06 2687
4074.66 2678
4075.27 2674
4075.87 2699
4076.47 2576
4077.07 2601
4077.68 2640
4078.28 2643
4078.88 2611
4079.48 2559
4080.09 2487
4080.69 2546
4081.29 2667
4081.90 2581
4082.50 2582
4083.10 2516
4083.71 2538
4084.31 2567
4084.91 2542
4085.52 2528
4086.12 2539
4086.72 2562
4087.33 2562
4087.93 2581
4088.53 2558
4089.14 2539
4089.74 2603
4090.34 2605
4090.95 2582
4091.55 2633
4092.15 2644
4092.76 2646
4093.36 2708
4093.97 2804
4094.57 2736
4095.17 2732
4095.78 2675
4096.38 2625
4096.99 2600
4097.59 2619
4098.19 2502
4098.80 2480
4099.40 2518
4100.01 2406
4100.61 2330
4101.22 2305
4101.82 2358
4102.43 2284
4103.03 2282
4103.63 2312
4104.24 2335
4104.84 2348
4105.45 2418
4106.05 2447
4106.66 2346
4107.26 2372
4107.87 2463
4108.47 2517
4109.08 2445
4109.68 2452
4110.29 2364
4110.89 2330
4111.50 2470
4112.10 2412
4112.71 2322
4113.31 2280
4113.92 2295
4114.53 2240
4115.13 2387
4115.74 2416
4116.34 2347
4116.95 2355
4117.55 2391
4118.16 2443
4118.76 2426
4119.37 2371
4119.98 2399
4120.58 2402
4121.19 2463
4121.79 2476
4122.40 2399
4123.01 2467
4123.61 2415
4124.22 2441
4124.82 2466
4125.43 2452
4126.04 2440
4126.64 2478
4127.25 2487
4127.86 2500
4128.46 2545
4129.07 2518
4129.68 2632
4130.28 2565
4130.89 2454
4131.50 2527
4132.10 2615
4132.71 2539
4133.32 2650
4133.92 2698
4134.53 2808
4135.14 2851
4135.74 2981
4136.35 3122
4136.96 3170
4137.56 3264
4138.17 3392
4138.78 3388
4139.39 3356
4139.99 3400
4140.60 3288
4141.21 3356
4141.82 3269
4142.42 3213
4143.03 3122
4143.64 3044
4144.25 2844
4144.85 2782
4145.46 2748
4146.07 2679
4146.68 2596
4147.28 2420
4147.89 2406
4148.50 2453
4149.11 2383
4149.72 2452
4150.32 2474
4150.93 2466
4151.54 2452
4152.15 2459
4152.76 2436
4153.37 2390
4153.97 2387
4154.58 2423
4155.19 2330
4155.80 2419
4156.41 2464
4157.02 2399
4157.62 2354
4158.23 2414
4158.84 2320
4159.45 2337
4160.06 2420
4160.67 2439
4161.28 2519
4161.89 2516
4162.49 2586
4163.10 2625
4163.71 2745
4164.32 2846
4164.93 2770
4165.54 2738
4166.15 2621
4166.76 2662
4167.37 2626
4167.98 2561
4168.59 2562
4169.20 2563
4169.81 2451
4170.42 2514
4171.02 2488
4171.63 2385
4172.24 2428
4172.85 2478
4173.46 2623
4174.07 2756
4174.68 2808
4175.29 2798
4175.90 2770
4176.51 2815
4177.12 2795
4177.73 2790
4178.34 2754
4178.95 2705
4179.56 2613
4180.17 2644
4180.78 2594
4181.39 2514
4182.00 2494
4182.61 2572
4183.23 2448
4183.84 2485
4184.45 2395
4185.06 2464
4185.67 2469
4186.28 2452
4186.89 2445
4187.50 2422
4188.11 2522
4188.72 2562
4189.33 2513
4189.94 2641
4190.55 2703
4191.17 2719
4191.78 2860
4192.39 2925
4193.00 2926
4193.61 2922
4194.22 2912
4194.83 2869
4195.44 2774
4196.06 2766
4196.67 2724
4197.28 2669
4197.89 2689
4198.50 2633
4199.11 2623
4199.72 2734
4200.34 2738
4200.95 2688
4201.56 2782
4202.17 2726
4202.78 2696
4203.40 2750
4204.01 2847
4204.62 3008
4205.23 3046
4205.84 2913
4206.46 2961
4207.07 2985
4207.68 2902
4208.29 2813
4208.90 2965
4209.52 3046
4210.13 2998
4210.74 2947
4211.35 2958
4211.97 3040
4212.58 3077
4213.19 3214
4213.80 3236
4214.42 3353
4215.03 3399
4215.64 3531
4216.26 3675
4216.87 4095
4217.48 4356
4218.09 4855
4218.71 5464
4219.32 6158
4219.93 7097
4220.55 7763
4221.16 8323
4221.77 8738
4222.39 9019
4223.00 9178
4223.61 8763
4224.23 8396
4224.84 7993
4225.45 7454
4226.07 7457
4226.68 7144
4227.30 6943
4227.91 6831
4228.52 6587
4229.14 6237
4229.75 5848
4230.36 5326
4230.98 4916
4231.59 4742
4232.21 4393
4232.82 4050
4233.43 4007
4234.05 3950
4234.66 3841
4235.28 3797
4235.89 3841
4236.51 3908
4237.12 3956
4237.73 3886
4238.35 3764
4238.96 3712
4239.58 3688
4240.19 3493
4240.81 3385
4241.42 3369
4242.04 3268
4242.65 3320
4243.27 3218
4243.88 3223
4244.50 3185
4245.11 3184
4245.73 3121
4246.34 3115
4246.96 3108
4247.57 3226
4248.19 3099
4248.80 3174
4249.42 3245
4250.03 3161
4250.65 3205
4251.26 3196
4251.88 3207
4252.49 3108
4253.11 3135
4253.72 3092
4254.34 2959
4254.96 3015
4255.57 3032
4256.19 3064
4256.80 3070
4257.42 3049
4258.03 3119
4258.65 3126
4259.27 3168
4259.88 3190
4260.50 3154
4261.12 3174
4261.73 3221
4262.35 3214
4262.96 3158
4263.58 3137
4264.20 3176
4264.81 3148
4265.43 3127
4266.05 3177
4266.66 3195
4267.28 3140
4267.90 3154
4268.51 3186
4269.13 3101
4269.75 3084
4270.36 3095
4270.98 3145
4271.60 3231
4272.21 3356
4272.83 3610
4273.45 3569
4274.06 3696
4274.68 3835
4275.30 4026
4275.92 4074
4276.53 3977
4277.15 3849
4277.77 3633
4278.38 3532
4279.00 3321
4279.62 3044
4280.24 3056
4280.85 2948
4281.47 2857
4282.09 2846
4282.71 2796
4283.32 2753
4283.94 2743
4284.56 2732
4285.18 2783
4285.80 2678
4286.41 2627
4287.03 2679
4287.65 2606
4288.27 2579
4288.89 2650
4289.50 2622
4290.12 2586
4290.74 2576
4291.36 2574
4291.98 2600
4292.60 2607
4293.21 2640
4293.83 2630
4294.45 2551
4295.07 2613
4295.69 2637
4296.31 2683
4296.93 2643
4297.54 2649
4298.16 2707
4298.78 2737
4299.40 2772
4300.02 2734
4300.64 2804
4301.26 2768
4301.88 2760
4302.50 2698
4303.12 2753
4303.73 2725
4304.35 2722
4304.97 2740
4305.59 2719
4306.21 2792
4306.83 2779
4307.45 2829
4308.07 2755
4308.69 2873
4309.31 2800
4309.93 2786
4310.55 2759
4311.17 2698
4311.79 2719
4312.41 2625
4313.03 2624
4313.65 2659
4314.27 2656
4314.89 2624
4315.51 2610
4316.13 2563
4316.75 2567
4317.37 2512
4317.99 2511
4318.61 2582
4319.23 2560
4319.85 2602
4320.47 2611
4321.09 2724
4321.71 2659
4322.33 2796
4322.95 2880
4323.57 2911
4324.19 2910
4324.81 2993
4325.43 2944
4326.05 2898
4326.68 2738
4327.30 2821
4327.92 2755
4328.54 2766
4329.16 2766
4329.78 2788
4330.40 2739
4331.02 2646
4331.64 2664
4332.26 2720
4332.89 2833
4333.51 2862
4334.13 3003
4334.75 3084
4335.37 3205
4335.99 3341
4336.61 3403
4337.24 3340
4337.86 3365
4338.48 3252
4339.10 3240
4339.72 3211
4340.34 3360
4340.97 3397
4341.59 3505
4342.21 3816
4342.83 4198
4343.45 4875
4344.08 5381
4344.70 6247
4345.32 7033
4345.94 7470
4346.57 7292
4347.19 7056
4347.81 6800
4348.43 6237
4349.05 5395
4349.68 4776
4350.30 4334
4350.92 3975
4351.54 3675
4352.17 3431
4352.79 3274
4353.41 3086
4354.04 3103
4354.66 3049
4355.28 2998
4355.90 2993
4356.53 2947
4357.15 2842
4357.77 2996
4358.40 2890
4359.02 2877
4359.64 2866
4360.27 2804
4360.89 2916
4361.51 2959
4362.14 2867
4362.76 2779
4363.38 2807
4364.01 2789
4364.63 2901
4365.25 2826
4365.88 2813
4366.50 2772
4367.12 2758
4367.75 2767
4368.37 2680
4369.00 2691
4369.62 2685
4370.24 2561
4370.87 2639
4371.49 2640
4372.12 2584
4372.74 2609
4373.36 2709
4373.99 2691
4374.61 2702
4375.24 2636
4375.86 2668
4376.49 2776
4377.11 2814
4377.73 2841
4378.36 2896
4378.98 2890
4379.61 2883
4380.23 2832
4380.86 2875
4381.48 2881
4382.11 2915
4382.73 2849
4383.36 2822
4383.98 2748
4384.61 2894
4385.23 2796
4385.86 2758
4386.48 2709
4387.11 2746
4387.73 2699
4388.36 2627
4388.98 2670
4389.61 2732
4390.23 2726
4390.86 2656
4391.48 2593
4392.11 2668
4392.74 2694
4393.36 2661
4393.99 2733
4394.61 2683
4395.24 2721
4395.86 2619
4396.49 2738
4397.12 2648
4397.74 2762
4398.37 2754
4398.99 2622
4399.62 2693
4400.25 2848
4400.87 2977
4401.50 2966
4402.12 2995
4402.75 3165
4403.38 3148
4404.00 3227
4404.63 3478
4405.26 3565
4405.88 3852
4406.51 3843
4407.14 4135
4407.76 4157
4408.39 4160
4409.02 4057
4409.64 3941
4410.27 3818
4410.90 3576
4411.52 3493
4412.15 3334
4412.78 3089
4413.40 3052
4414.03 2881
4414.66 2778
4415.29 2705
4415.91 2745
4416.54 2745
4417.17 2810
4417.79 2857
4418.42 2869
4419.05 2828
4419.68 2988
4420.30 2910
4420.93 2889
4421.56 2886
4422.19 2942
4422.81 2819
4423.44 2779
4424.07 2631
4424.70 2709
4425.33 2601
4425.95 2517
4426.58 2417
4427.21 2397
4427.84 2524
4428.47 2472
4429.09 2495
4429.72 2469
4430.35 2516
4430.98 2510
4431.61 2595
4432.23 2596
4432.86 2592
4433.49 2593
4434.12 2625
4434.75 2610
4435.38 2603
4436.01 2568
4436.63 2559
4437.26 2588
4437.89 2601
4438.52 2539
4439.15 2515
4439.78 2477
4440.41 2537
4441.04 2599
4441.67 2523
4442.29 2523
4442.92 2491
4443.55 2558
4444.18 2592
4444.81 2741
4445.44 2736
4446.07 2753
4446.70 2800
4447.33 2802
4447.96 2883
4448.59 2769
4449.22 2837
4449.85 2771
4450.48 2759
4451.11 2749
4451.74 2801
4452.37 2725
4453.00 2823
4453.63 2648
4454.26 2692
4454.89 2735
4455.52 2700
4456.15 2712
4456.78 2779
4457.41 2744
4458.04 2721
4458.67 2704
4459.30 2665
4459.93 2663
4460.56 2670
4461.19 2630
4461.82 2712
4462.45 2645
4463.08 2584
4463.71 2623
4464.34 2559
4464.97 2543
4465.60 2579
4466.23 2551
4466.86 2603
4467.49 2587
4468.12 2568
4468.76 2611
4469.39 2591
4470.02 2584
4470.65 2578
4471.28 2619
4471.91 2591
4472.54 2603
4473.17 2588
4473.80 2544
4474.44 2648
4475.07 2593
4475.70 2717
4476.33 2707
4476.96 2694
4477.59 2672
4478.22 2759
4478.86 2769
4479.49 2803
4480.12 2797
4480.75 2761
4481.38 2864
4482.02 3021
4482.65 3024
4483.28 3088
4483.91 3156
4484.54 3201
4485.18 3313
4485.81 3235
4486.44 3169
4487.07 3381
4487.70 3386
4488.34 3429
4488.97 3493
4489.60 3414
4490.23 3311
4490.87 3310
4491.50 3382
4492.13 3393
4492.76 3374
4493.40 3390
4494.03 3457
4494.66 3541
4495.30 3565
4495.93 3593
4496.56 3603
4497.19 3611
4497.83 3786
4498.46 3873
4499.09 3984
4499.73 4122
4500.36 4119
4500.99 4108
4501.63 4340
4502.26 4393
4502.89 4276
4503.53 4104
4504.16 3851
4504.79 3795
4505.43 3737
4506.06 3765
4506.69 3732
4507.33 3778
4507.96 3717
4508.59 3715
4509.23 3748
4509.86 3922
4510.50 3953
4511.13 3989
4511.76 4200
4512.40 4239
4513.03 4260
4513.67 4352
4514.30 4360
4514.93 4290
4515.57 4413
4516.20 4533
4516.84 4510
4517.47 4582
4518.11 4451
4518.74 4478
4519.37 4663
4520.01 4830
4520.64 5002
4521.28 5235
4521.91 5418
4522.55 5566
4523.18 6140
4523.82 6477
4524.45 6986
4525.09 7832
4525.72 9016
4526.36 10912
4526.99 13531
4527.63 17602
4528.26 22971
4528.90 28894
4529.53 34686
4530.17 38894
4530.80 41280
4531.44 41949
4532.07 40650
4532.71 37603
4533.34 33516
4533.98 28968
4534.62 23918
4535.25 19362
4535.89 15662
4536.52 12814
4537.16 10480
4537.79 8512
4538.43 7249
4539.07 6350
4539.70 5562
4540.34 5216
4540.97 4866
4541.61 4660
4542.25 4534
4542.88 4503
4543.52 4399
4544.15 4379
4544.79 4267
4545.43 4160
4546.06 4083
4546.70 3969
4547.34 3905
4547.97 3822
4548.61 3733
4549.25 3760
4549.88 3787
4550.52 3844
4551.16 3848
4551.79 3811
4552.43 3889
4553.07 3834
4553.70 3940
4554.34 4078
4554.98 4156
4555.61 4309
4556.25 4540
4556.89 4768
4557.53 5119
4558.16 5391
4558.80 5495
4559.44 5693
4560.07 5752
4560.71 5783
4561.35 5935
4561.99 5789
4562.62 5769
4563.26 5738
4563.90 5860
4564.54 5980
4565.18 5951
4565.81 6096
4566.45 6472
4567.09 6792
4567.73 6943
4568.36 7157
4569.00 7123
4569.64 7024
4570.28 6820
4570.92 6471
4571.55 6214
4572.19 5866
4572.83 5447
4573.47 5302
4574.11 5000
4574.75 4788
4575.38 4526
4576.02 4270
4576.66 4176
4577.30 4120
4577.94 4204
4578.58 4162
4579.22 4078
4579.85 3936
4580.49 3986
4581.13 4075
4581.77 4001
4582.41 3875
4583.05 3841
4583.69 3762
4584.33 3803
4584.97 3765
4585.61 3745
4586.24 3703
4586.88 3685
4587.52 3713
4588.16 3830
4588.80 3984
4589.44 4096
4590.08 4325
4590.72 4491
4591.36 4464
4592.00 4437
4592.64 4524
4593.28 4350
4593.92 4014
4594.56 3968
4595.20 3822
4595.84 3676
4596.48 3572
4597.12 3443
4597.76 3502
4598.40 3509
4599.04 3460
4599.68 3556
4600.32 3567
4600.96 3584
4601.60 3502
4602.24 3567
4602.88 3673
4603.52 3619
4604.16 3807
4604.80 3736
4605.44 3781
4606.08 3877
4606.72 3921
4607.36 3943
4608.00 3975
4608.64 3768
4609.28 3876
4609.93 3825
4610.57 3749
4611.21 3737
4611.85 3592
4612.49 3374
4613.13 3491
4613.77 3431
4614.41 3351
4615.05 3320
4615.69 3247
4616.34 3119
4616.98 3033
4617.62 2956
4618.26 2968
4618.90 2843
4619.54 2847
4620.18 2787
4620.83 2787
4621.47 2677
4622.11 2692
4622.75 2773
4623.39 2856
4624.03 2897
4624.68 2823
4625.32 2874
4625.96 2950
4626.60 2974
4627.24 2955
4627.89 3049
4628.53 3098
4629.17 3222
4629.81 3287
4630.45 3272
4631.10 3348
4631.74 3630
4632.38 3663
4633.02 3724
4633.67 3745
4634.31 3682
4634.95 3527
4635.59 3488
4636.24 3554
4636.88 3579
4637.52 3593
4638.17 3539
4638.81 3458
4639.45 3433
4640.09 3399
4640.74 3408
4641.38 3462
4642.02 3389
4642.67 3426
4643.31 3529
4643.95 3668
4644.60 3681
4645.24 3750
4645.88 3756
4646.53 3719
4647.17 4020
4647.81 4403
4648.46 4829
4649.10 5340
4649.74 6046
4650.39 6907
4651.03 7599
4651.67 8112
4652.32 8354
4652.96 8453
4653.61 7929
4654.25 7267
4654.89 6535
4655.54 5941
4656.18 5286
4656.83 4604
4657.47 4176
4658.11 3801
4658.76 3553
4659.40 3323
4660.05 3214
4660.69 3147
4661.33 3142
4661.98 3062
4662.62 3052
4663.27 3088
4663.91 3030
4664.56 3048
4665.20 3204
4665.85 3208
4666.49 3246
4667.14 3246
4667.78 3303
4668.43 3174
4669.07 3137
4669.72 3140
4670.36 3004
4671.01 2967
4671.65 2870
4672.30 2906
4672.94 2901
4673.59 2958
4674.23 2953
4674.88 2913
4675.52 2955
4676.17 2987
4676.81 2907
4677.46 2950
4678.10 2922
4678.75 2922
4679.40 3015
4680.04 2905
4680.69 2964
4681.33 2964
4681.98 2991
4682.62 2965
4683.27 2961
4683.92 2957
4684.56 2918
4685.21 2944
4685.85 2955
4686.50 2966
4687.15 3022
4687.79 3042
4688.44 3118
4689.09 3112
4689.73 3084
4690.38 3088
4691.02 3046
4691.67 3045
4692.32 2994
4692.96 2944
4693.61 2882
4694.26 3004
4694.90 3002
4695.55 3030
4696.20 3071
4696.84 3212
4697.49 3194
4698.14 3384
4698.78 3597
4699.43 3560
4700.08 3638
4700.73 3703
4701.37 3654
4702.02 3519
4702.67 3332
4703.31 3203
4703.96 3275
4704.61 3179
4705.26 3089
4705.90 3054
4706.55 3092
4707.20 3123
4707.85 3019
4708.49 3026
4709.14 3072
4709.79 3115
4710.44 3084
4711.09 2950
4711.73 2903
4712.38 3034
4713.03 2963
4713.68 2900
4714.33 2972
4714.97 2982
4715.62 2943
4716.27 2969
4716.92 3123
4717.57 3147
4718.21 3143
4718.86 3206
4719.51 3406
4720.16 3353
4720.81 3475
4721.46 3309
4722.11 3246
4722.75 3233
4723.40 3279
4724.05 3322
4724.70 3331
4725.35 3320
4726.00 3320
4726.65 3229
4727.30 3177
4727.94 3158
4728.59 3058
4729.24 3009
4729.89 2904
4730.54 2766
4731.19 2649
4731.84 2646
4732.49 2597
4733.14 2595
4733.79 2513
4734.44 2619
4735.09 2626
4735.74 2550
4736.38 2561
4737.03 2570
4737.68 2598
4738.33 2552
4738.98 2612
4739.63 2561
4740.28 2598
4740.93 2644
4741.58 2530
4742.23 2624
4742.88 2650
4743.53 2634
4744.18 2682
4744.83 2638
4745.48 2561
4746.13 2736
4746.78 2655
4747.43 2692
4748.08 2702
4748.73 2709
4749.39 2705
4750.04 2723
4750.69 2736
4751.34 2659
4751.99 2704
4752.64 2658
4753.29 2651
4753.94 2616
4754.59 2590
4755.24 2548
4755.89 2552
4756.54 2497
4757.19 2481
4757.84 2522
4758.50 2533
4759.15 2594
4759.80 2679
4760.45 2759
4761.10 2892
4761.75 3043
4762.40 3131
4763.05 3266
4763.71 3250
4764.36 3222
4765.01 3232
4765.66 3061
4766.31 3171
4766.96 3057
4767.62 2864
4768.27 2747
4768.92 2637
4769.57 2466
4770.22 2306
4770.87 2286
4771.53 2415
4772.18 2337
4772.83 2273
4773.48 2261
4774.13 2276
4774.79 2264
4775.44 2266
4776.09 2283
4776.74 2377
4777.40 2442
4778.05 2430
4778.70 2351
4779.35 2451
4780.01 2554
4780.66 2441
4781.31 2386
4781.96 2377
4782.62 2359
4783.27 2351
4783.92 2291
4784.57 2235
4785.23 2201
4785.88 2212
4786.53 2209
4787.19 2306
4787.84 2295
4788.49 2188
4789.15 2185
4789.80 2262
4790.45 2200
4791.11 2309
4791.76 2271
4792.41 2250
4793.07 2264
4793.72 2267
4794.37 2278
4795.03 2272
4795.68 2282
4796.33 2252
4796.99 2356
4797.64 2286
4798.29 2276
4798.95 2261
4799.60 2341
4800.26 2408
4800.91 2408
4801.56 2384
4802.22 2336
4802.87 2331
4803.53 2308
4804.18 2395
4804.83 2375
4805.49 2323
4806.14 2340
4806.80 2305
4807.45 2397
4808.11 2409
4808.76 2389
4809.42 2349
4810.07 2392
4810.72 2428
4811.38 2388
4812.03 2291
4812.69 2401
4813.34 2447
4814.00 2426
4814.65 2390
4815.31 2339
4815.96 2474
4816.62 2548
4817.27 2612
4817.93 2620
4818.58 2627
4819.24 2687
4819.89 2677
4820.55 2643
4821.20 2679
4821.86 2736
4822.52 2815
4823.17 2802
4823.83 2936
4824.48 3025
4825.14 3014
4825.79 3091
4826.45 2959
4827.10 2915
4827.76 2856
4828.42 2766
4829.07 2698
4829.73 2762
4830.38 2809
4831.04 2898
4831.70 2964
4832.35 3100
4833.01 3204
4833.66 3424
4834.32 3553
4834.98 3924
4835.63 4125
4836.29 4479
4836.95 4509
4837.60 4461
4838.26 4440
4838.92 4312
4839.57 4051
4840.23 3670
4840.89 3486
4841.54 3345
4842.20 3169
4842.86 2970
4843.51 2841
4844.17 2699
4844.83 2736
4845.48 2738
4846.14 2637
4846.80 2668
4847.45 2705
4848.11 2661
4848.77 2795
4849.43 2768
4850.08 2652
4850.74 2702
4851.40 2634
4852.06 2652
4852.71 2617
4853.37 2602
4854.03 2548
4854.69 2576
4855.34 2608
4856.00 2570
4856.66 2464
4857.32 2446
4857.97 2410
4858.63 2397
4859.29 2440
4859.95 2461
4860.61 2566
4861.26 2630
4861.92 2572
4862.58 2665
4863.24 2742
4863.90 2727
4864.55 2693
4865.21 2608
4865.87 2610
4866.53 2626
4867.19 2559
4867.85 2516
4868.51 2465
4869.16 2462
4869.82 2569
4870.48 2623
4871.14 2702
4871.80 2731
4872.46 2755
4873.12 2809
4873.78 2759
4874.43 2838
4875.09 2849
4875.75 2893
4876.41 2913
4877.07 2974
4877.73 3099
4878.39 3200
4879.05 3216
4879.71 3181
4880.37 3051
4881.03 2984
4881.69 2889
4882.34 2812
4883.00 2775
4883.66 2719
4884.32 2687
4884.98 2735
4885.64 2637
4886.30 2732
4886.96 2755
4887.62 2650
4888.28 2685
4888.94 2800
4889.60 2928
4890.26 2952
4890.92 3097
4891.58 3110
4892.24 3049
4892.90 3063
4893.56 3162
4894.22 3147
4894.88 2946
4895.54 2897
4896.20 2921
4896.86 2910
4897.52 2933
4898.19 3036
4898.85 3076
4899.51 3145
4900.17 3099
4900.83 3117
4901.49 2919
4902.15 2916
4902.81 2779
4903.47 2754
4904.13 2595
4904.79 2665
4905.45 2646
4906.12 2697
4906.78 2566
4907.44 2628
4908.10 2676
4908.76 2552
4909.42 2563
4910.08 2560
4910.74 2574
4911.41 2571
4912.07 2534
4912.73 2518
4913.39 2456
4914.05 2468
4914.71 2354
4915.38 2312
4916.04 2325
4916.70 2353
4917.36 2371
4918.02 2357
4918.68 2333
4919.35 2295
4920.01 2199
4920.67 2216
4921.33 2310
4921.99 2303
4922.66 2268
4923.32 2170
4923.98 2269
4924.64 2287
4925.31 2329
4925.97 2254
4926.63 2324
4927.29 2296
4927.96 2342
4928.62 2269
4929.28 2330
4929.94 2298
4930.61 2354
4931.27 2360
4931.93 2330
4932.59 2372
4933.26 2480
4933.92 2472
4934.58 2472
4935.25 2421
4935.91 2479
4936.57 2541
4937.24 2510
4937.90 2538
4938.56 2535
4939.23 2418
4939.89 2395
4940.55 2440
4941.22 2389
4941.88 2390
4942.54 2426
4943.21 2448
4943.87 2392
4944.53 2349
4945.20 2354
4945.86 2343
4946.52 2316
4947.19 2282
4947.85 2327
4948.52 2321
4949.18 2287
4949.84 2258
4950.51 2289
4951.17 2304
4951.84 2301
4952.50 2276
4953.17 2399
4953.83 2367
4954.49 2306
4955.16 2258
4955.82 2348
4956.49 2390
4957.15 2357
4957.82 2372
4958.48 2430
4959.15 2454
4959.81 2468
4960.47 2585
4961.14 2691
4961.80 2828
4962.47 2889
4963.13 3131
4963.80 3237
4964.46 3241
4965.13 3207
4965.79 3168
4966.46 3014
4967.12 2940
4967.79 2851
4968.45 2808
4969.12 2727
4969.79 2717
4970.45 2804
4971.12 2847
4971.78 2918
4972.45 2863
4973.11 2891
4973.78 2885
4974.44 2922
4975.11 2927
4975.78 2921
4976.44 3008
4977.11 2968
4977.77 3062
4978.44 3056
4979.11 3113
4979.77 3150
4980.44 3291
4981.10 3615
4981.77 3972
4982.44 4541
4983.10 5041
4983.77 5380
4984.43 5805
4985.10 5843
4985.77 5675
4986.43 5488
4987.10 5041
4987.77 4529
4988.43 4064
4989.10 3692
4989.77 3470
4990.43 3281
4991.10 3039
4991.77 2795
4992.43 2768
4993.10 2612
4993.77 2510
4994.43 2463
4995.10 2415
4995.77 2334
4996.44 2400
4997.10 2410
4997.77 2296
4998.44 2277
4999.10 2261
4999.77 2237
5000.44 2161
5001.11 2281
5001.77 2231
5002.44 2175
5003.11 2106
5003.78 2168
5004.44 2142
5005.11 2161
5005.78 2181
5006.45 2231
5007.12 2293
5007.78 2282
5008.45 2193
5009.12 2296
5009.79 2306
5010.46 2324
5011.12 2404
5011.79 2458
5012.46 2410
5013.13 2421
5013.80 2505
5014.47 2418
5015.13 2376
5015.80 2399
5016.47 2450
5017.14 2468
5017.81 2529
5018.48 2641
5019.14 2660
5019.81 2868
5020.48 3083
5021.15 3277
5021.82 3370
5022.49 3517
5023.16 3410
5023.83 3397
5024.50 3170
5025.16 3080
5025.83 2909
5026.50 2907
5027.17 2717
5027.84 2639
5028.51 2561
5029.18 2426
5029.85 2422
5030.52 2370
5031.19 2331
5031.86 2249
5032.53 2273
5033.20 2253
5033.87 2181
5034.54 2175
5035.21 2267
5035.88 2241
5036.54 2115
5037.21 2120
5037.88 2178
5038.55 2216
5039.22 2183
5039.89 2153
5040.56 2191
5041.23 2195
5041.90 2180
5042.58 2233
5043.25 2298
5043.92 2137
5044.59 2159
5045.26 2175
5045.93 2194
5046.60 2149
5047.27 2085
5047.94 2168
5048.61 2166
5049.28 2226
5049.95 2168
5050.62 2147
5051.29 2169
5051.96 2204
5052.63 2123
5053.30 2149
5053.98 2145
5054.65 2107
5055.32 2133
5055.99 2095
5056.66 2152
5057.33 2116
5058.00 2146
5058.67 2125
5059.34 2153
5060.02 2302
5060.69 2221
5061.36 2155
5062.03 2220
5062.70 2188
5063.37 2172
5064.04 2151
5064.72 2183
5065.39 2173
5066.06 2105
5066.73 2173
5067.40 2203
5068.08 2195
5068.75 2202
5069.42 2133
5070.09 2090
5070.76 2090
5071.44 2038
5072.11 2071
5072.78 2142
5073.45 2191
5074.12 2146
5074.80 2210
5075.47 2295
5076.14 2351
5076.81 2413
5077.49 2456
5078.16 2578
5078.83 2641
5079.50 2557
5080.18 2568
5080.85 2528
5081.52 2326
5082.20 2390
5082.87 2434
5083.54 2348
5084.21 2288
5084.89 2366
5085.56 2288
5086.23 2337
5086.91 2499
5087.58 2532
5088.25 2687
5088.93 2801
5089.60 3004
5090.27 3048
5090.95 3066
5091.62 3109
5092.29 3138
5092.97 2934
5093.64 2960
5094.31 2863
5094.99 2735
5095.66 2648
5096.34 2621
5097.01 2435
5097.68 2500
5098.36 2444
5099.03 2449
5099.70 2359
5100.38 2404
5101.05 2501
5101.73 2516
5102.40 2656
5103.08 2746
5103.75 2857
5104.42 2804
5105.10 2845
5105.77 2756
5106.45 2763
5107.12 2578
5107.80 2580
5108.47 2496
5109.15 2397
5109.82 2377
5110.49 2323
5111.17 2314
5111.84 2284
5112.52 2257
5113.19 2249
5113.87 2296
5114.54 2290
5115.22 2343
5115.89 2311
5116.57 2274
5117.24 2353
5117.92 2506
5118.59 2488
5119.27 2484
5119.94 2435
5120.62 2366
5121.30 2282
5121.97 2347
5122.65 2347
5123.32 2360
5124.00 2344
5124.67 2396
5125.35 2360
5126.02 2292
5126.70 2323
5127.38 2331
5128.05 2339
5128.73 2396
5129.40 2452
5130.08 2455
5130.76 2602
5131.43 2687
5132.11 2659
5132.78 2719
5133.46 2774
5134.14 2766
5134.81 2637
5135.49 2534
5136.17 2477
5136.84 2451
5137.52 2372
5138.20 2347
5138.87 2329
5139.55 2233
5140.22 2232
5140.90 2265
5141.58 2251
5142.26 2211
5142.93 2169
5143.61 2149
5144.29 2202
5144.96 2105
5145.64 2209
5146.32 2194
5146.99 2343
5147.67 2263
5148.35 2191
5149.03 2199
5149.70 2177
5150.38 2241
5151.06 2277
5151.73 2243
5152.41 2144
5153.09 2153
5153.77 2108
5154.44 2162
5155.12 2102
5155.80 2040
5156.48 1988
5157.16 1988
5157.83 2038
5158.51 1993
5159.19 1989
5159.87 1975
5160.55 2002
5161.22 2097
5161.90 2000
5162.58 1945
5163.26 2061
5163.94 2073
5164.61 2092
5165.29 2086
5165.97 2091
5166.65 2094
5167.33 2109
5168.01 2145
5168.68 2025
5169.36 2002
5170.04 2051
5170.72 2047
5171.40 2015
5172.08 1940
5172.76 1991
5173.44 2037
5174.11 2006
5174.79 2059
5175.47 2111
5176.15 2070
5176.83 2084
5177.51 2135
5178.19 2149
5178.87 2179
5179.55 2084
5180.23 2002
5180.91 2083
5181.58 2004
5182.26 1983
5182.94 1887
5183.62 1956
5184.30 1976
5184.98 1976
5185.66 1954
5186.34 1976
5187.02 1962
5187.70 1912
5188.38 1971
5189.06 2065
5189.74 2015
5190.42 1929
5191.10 1956
5191.78 1974
5192.46 1987
5193.14 1947
5193.82 2002
5194.50 1910
5195.18 1977
5195.86 1941
5196.54 2007
5197.22 1978
5197.90 1963
5198.58 2016
5199.26 1984
5199.94 1942
5200.63 2045
5201.31 2013
5201.99 2010
5202.67 2070
5203.35 2097
5204.03 2129
5204.71 2096
5205.39 2054
5206.07 2085
5206.75 2175
5207.43 2273
5208.11 2304
5208.80 2383
5209.48 2492
5210.16 2585
5210.84 2658
5211.52 2664
5212.20 2704
5212.88 2696
5213.57 2668
5214.25 2719
5214.93 2586
5215.61 2578
5216.29 2547
5216.97 2615
5217.66 2663
5218.34 2688
5219.02 2527
5219.70 2498
5220.38 2529
5221.06 2515
5221.75 2390
5222.43 2432
5223.11 2393
5223.79 2447
5224.47 2309
5225.16 2313
5225.84 2299
5226.52 2352
5227.20 2296
5227.89 2240
5228.57 2269
5229.25 2259
5229.93 2213
5230.62 2167
5231.30 2191
5231.98 2219
5232.66 2230
5233.35 2184
5234.03 2271
5234.71 2220
5235.40 2157
5236.08 2263
5236.76 2234
5237.44 2220
5238.13 2202
5238.81 2256
5239.49 2298
5240.18 2290
5240.86 2156
5241.54 2228
5242.23 2244
5242.91 2255
5243.59 2176
5244.28 2101
5244.96 2153
5245.64 2178
5246.33 2222
5247.01 2234
5247.70 2308
5248.38 2312
5249.06 2350
5249.75 2352
5250.43 2516
5251.11 2526
5251.80 2617
5252.48 2581
5253.17 2519
5253.85 2527
5254.53 2407
5255.22 2302
5255.90 2290
5256.59 2342
5257.27 2311
5257.96 2305
5258.64 2339
5259.32 2432
5260.01 2498
5260.69 2482
5261.38 2460
5262.06 2559
5262.75 2498
5263.43 2463
5264.12 2413
5264.80 2372
5265.49 2471
5266.17 2382
5266.86 2470
5267.54 2361
5268.23 2379
5268.91 2301
5269.60 2379
5270.28 2269
5270.97 2314
5271.65 2328
5272.34 2360
5273.02 2336
5273.71 2299
5274.39 2383
5275.08 2420
5275.76 2453
5276.45 2492
5277.14 2586
5277.82 2651
5278.51 2848
5279.19 2898
5279.88 3027
5280.56 3131
5281.25 3012
5281.94 2912
5282.62 2859
5283.31 2833
5283.99 2748
5284.68 2680
5285.37 2547
5286.05 2429
5286.74 2469
5287.43 2435
5288.11 2371
5288.80 2340
5289.48 2355
5290.17 2461
5290.86 2479
5291.54 2429
5292.23 2492
5292.92 2536
5293.60 2523
5294.29 2479
5294.98 2569
5295.66 2617
5296.35 2636
5297.04 2812
5297.72 2935
5298.41 3015
5299.10 3186
5299.79 3263
5300.47 3395
5301.16 3451
5301.85 3530
5302.53 3398
5303.22 3382
5303.91 3356
5304.60 3310
5305.28 3231
5305.97 3114
5306.66 3135
5307.35 3028
5308.03 3084
5308.72 3042
5309.41 3165
5310.10 3161
5310.78 3230
5311.47 3218
5312.16 3346
5312.85 3230
5313.54 3209
5314.22 3123
5314.91 3131
5315.60 3054
5316.29 3069
5316.98 3099
5317.66 3218
5318.35 3225
5319.04 3309
5319.73 3553
5320.42 3522
5321.11 3449
5321.80 3434
5322.48 3420
5323.17 3376
5323.86 3437
5324.55 3437
5325.24 3357
5325.93 3418
5326.62 3442
5327.30 3500
5327.99 3589
5328.68 3572
5329.37 3751
5330.06 3889
5330.75 3948
5331.44 3981
5332.13 4159
5332.82 4328
5333.51 4315
5334.20 4320
5334.88 4289
5335.57 4355
5336.26 4238
5336.95 4264
5337.64 4275
5338.33 4290
5339.02 4440
5339.71 4610
5340.40 4726
5341.09 4893
5341.78 4864
5342.47 5074
5343.16 5158
5343.85 5278
5344.54 5665
5345.23 6150
5345.92 6831
5346.61 7783
5347.30 9261
5347.99 11127
5348.68 13307
5349.37 15298
5350.06 16567
5350.75 17484
5351.44 17243
5352.13 16416
5352.82 15008
5353.51 13380
5354.20 11610
5354.90 9704
5355.59 8167
5356.28 6908
5356.97 5850
5357.66 5122
5358.35 4581
5359.04 4245
5359.73 4007
5360.42 3873
5361.11 3662
5361.80 3714
5362.49 3711
5363.19 3891
5363.88 3957
5364.57 4033
5365.26 4298
5365.95 4338
5366.64 4404
5367.33 4254
5368.03 4056
5368.72 3887
5369.41 3632
5370.10 3483
5370.79 3406
5371.48 3262
5372.18 3151
5372.87 3145
5373.56 3156
5374.25 3035
5374.94 3058
5375.63 3091
5376.33 3189
5377.02 3279
5377.71 3354
5378.40 3378
5379.10 3341
5379.79 3464
5380.48 3426
5381.17 3379
5381.86 3286
5382.56 3188
5383.25 3126
5383.94 3050
5384.63 3129
5385.33 3282
5386.02 3360
5386.71 3410
5387.40 3474
5388.10 3633
5388.79 3641
5389.48 3701
5390.18 3710
5390.87 3582
5391.56 3578
5392.26 3479
5392.95 3417
5393.64 3344
5394.33 3267
5395.03 3204
5395.72 3166
5396.41 3086
5397.11 2972
5397.80 3013
5398.49 2969
5399.19 2875
5399.88 2781
5400.58 2874
5401.27 2925
5401.96 2887
5402.66 2941
5403.35 2922
5404.04 2940
5404.74 2937
5405.43 2903
5406.13 2963
5406.82 2884
5407.51 2845
5408.21 2793
5408.90 2760
5409.60 2753
5410.29 2712
5410.98 2717
5411.68 2717
5412.37 2677
5413.07 2641
5413.76 2600
5414.46 2625
5415.15 2554
5415.84 2594
5416.54 2479
5417.23 2508
5417.93 2592
5418.62 2597
5419.32 2508
5420.01 2582
5420.71 2592
5421.40 2591
5422.10 2688
5422.79 2752
5423.49 2724
5424.18 2648
5424.88 2565
5425.57 2461
5426.27 2577
5426.96 2609
5427.66 2556
5428.35 2553
5429.05 2631
5429.74 2620
5430.44 2562
5431.14 2623
5431.83 2674
5432.53 2643
5433.22 2580
5433.92 2650
5434.61 2698
5435.31 2778
5436.01 2843
5436.70 2891
5437.40 2855
5438.09 2807
5438.79 2724
5439.49 2705
5440.18 2713
5440.88 2674
5441.57 2594
5442.27 2753
5442.97 2661
5443.66 2658
5444.36 2753
5445.06 2750
5445.75 2697
5446.45 2806
5447.15 2850
5447.84 2851
5448.54 2871
5449.24 2849
5449.93 3022
5450.63 3045
5451.33 3065
5452.02 3050
5452.72 2958
5453.42 3006
5454.11 2808
5454.81 2662
5455.51 2661
5456.20 2671
5456.90 2652
5457.60 2607
5458.30 2622
5458.99 2655
5459.69 2693
5460.39 2709
5461.09 2690
5461.78 2743
5462.48 2667
5463.18 2678
5463.88 2720
5464.57 2730
5465.27 2772
5465.97 2745
5466.67 2770
5467.36 2705
5468.06 2706
5468.76 2699
5469.46 2732
5470.16 2721
5470.85 2783
5471.55 2793
5472.25 2689
5472.95 2856
5473.65 2912
5474.35 2890
5475.04 2829
5475.74 2854
5476.44 2946
5477.14 3063
5477.84 3287
5478.54 3488
5479.23 3644
5479.93 3860
5480.63 4000
5481.33 3900
5482.03 3804
5482.73 3618
5483.43 3399
5484.13 3413
5484.83 3314
5485.52 3258
5486.22 3283
5486.92 3304
5487.62 3268
5488.32 3162
5489.02 3186
5489.72 3316
5490.42 3259
5491.12 3203
5491.82 3224
5492.52 3310
5493.22 3401
5493.92 3499
5494.62 3506
5495.31 3281
5496.01 3473
5496.71 3574
5497.41 3735
5498.11 4037
5498.81 4462
5499.51 4836
5500.21 5369
5500.91 5755
5501.61 5529
5502.31 5227
5503.01 4828
5503.71 4427
5504.41 4058
5505.11 3812
5505.81 3576
5506.51 3412
5507.22 3475
5507.92 3447
5508.62 3414
5509.32 3447
5510.02 3297
5510.72 3333
5511.42 3279
5512.12 3237
5512.82 3130
5513.52 3113
5514.22 3107
5514.92 3104
5515.62 3103
5516.32 3047
5517.03 2948
5517.73 2938
5518.43 2946
5519.13 2967
5519.83 2986
5520.53 2902
5521.23 3040
5521.93 2955
5522.63 2915
5523.34 2840
5524.04 2693
5524.74 2708
5525.44 2616
5526.14 2595
5526.84 2483
5527.55 2356
5528.25 2415
5528.95 2413
5529.65 2464
5530.35 2474
5531.05 2442
5531.76 2380
5532.46 2281
5533.16 2339
5533.86 2431
5534.56 2390
5535.27 2386
5535.97 2397
5536.67 2429
5537.37 2439
5538.08 2436
5538.78 2424
5539.48 2369
5540.18 2310
5540.89 2330
5541.59 2264
5542.29 2310
5542.99 2290
5543.70 2303
5544.40 2236
5545.10 2225
5545.80 2373
5546.51 2343
5547.21 2368
5547.91 2307
5548.62 2327
5549.32 2323
5550.02 2312
5550.73 2370
5551.43 2281
5552.13 2356
5552.84 2323
5553.54 2303
5554.24 2266
5554.95 2230
5555.65 2243
5556.35 2281
5557.06 2284
5557.76 2250
5558.46 2196
5559.17 2275
5559.87 2351
5560.57 2409
5561.28 2417
5561.98 2534
5562.69 2522
5563.39 2629
5564.09 2598
5564.80 2606
5565.50 2703
5566.21 2727
5566.91 2694
5567.61 2721
5568.32 2699
5569.02 2629
5569.73 2565
5570.43 2453
5571.14 2593
5571.84 2610
5572.54 2549
5573.25 2507
5573.95 2494
5574.66 2428
5575.36 2474
5576.07 2538
5576.77 2550
5577.48 2614
5578.18 2651
5578.89 2625
5579.59 2524
5580.30 2427
5581.00 2411
5581.71 2481
5582.41 2405
5583.12 2352
5583.82 2280
5584.53 2273
5585.23 2299
5585.94 2278
5586.64 2240
5587.35 2207
5588.06 2259
5588.76 2248
5589.47 2151
5590.17 2121
5590.88 2096
5591.58 2124
5592.29 2223
5592.99 2128
5593.70 2194
5594.41 2122
5595.11 2144
5595.82 2190
5596.52 2192
5597.23 2164
5597.94 2150
5598.64 2205
5599.35 2216
5600.06 2177
5600.76 2220
5601.47 2152
5602.17 2172
5602.88 2162
5603.59 2170
5604.29 2203
5605.00 2161
5605.71 2143
5606.41 2210
5607.12 2294
5607.83 2190
5608.53 2141
5609.24 2087
5609.95 2119
5610.65 2212
5611.36 2155
5612.07 2088
5612.78 2098
5613.48 2185
5614.19 2131
5614.90 2143
5615.60 2060
5616.31 2145
5617.02 2088
5617.73 2006
5618.43 2070
5619.14 2062
5619.85 2048
5620.56 2025
5621.26 2067
5621.97 2103
5622.68 2156
5623.39 2130
5624.09 2035
5624.80 2085
5625.51 2164
5626.22 2097
5626.93 2159
5627.63 2158
5628.34 2242
5629.05 2212
5629.76 2307
5630.47 2255
5631.17 2236
5631.88 2310
5632.59 2348
5633.30 2239
5634.01 2278
5634.72 2235
5635.42 2240
5636.13 2313
5636.84 2336
5637.55 2346
5638.26 2472
5638.97 2560
5639.68 2624
5640.39 2579
5641.09 2553
5641.80 2570
5642.51 2551
5643.22 2470
5643.93 2242
5644.64 2284
5645.35 2256
5646.06 2284
5646.77 2205
5647.48 2186
5648.19 2285
5648.89 2281
5649.60 2262
5650.31 2320
5651.02 2355
5651.73 2412
5652.44 2437
5653.15 2474
5653.86 2553
5654.57 2555
5655.28 2672
5655.99 2709
5656.70 2711
5657.41 2767
5658.12 2752
5658.83 2827
5659.54 2793
5660.25 2630
5660.96 2554
5661.67 2546
5662.38 2515
5663.09 2427
5663.80 2373
5664.51 2382
5665.22 2427
5665.93 2524
5666.64 2584
5667.35 2534
5668.06 2565
5668.77 2571
5669.48 2662
5670.19 2610
5670.91 2657
5671.62 2666
5672.33 2674
5673.04 2536
5673.75 2474
5674.46 2455
5675.17 2383
5675.88 2376
5676.59 2314
5677.30 2247
5678.01 2297
5678.73 2400
5679.44 2372
5680.15 2379
5680.86 2339
5681.57 2381
5682.28 2388
5682.99 2360
5683.71 2360
5684.42 2350
5685.13 2239
5685.84 2239
5686.55 2269
5687.26 2386
5687.98 2360
5688.69 2384
5689.40 2397
5690.11 2423
5690.82 2406
5691.54 2370
5692.25 2299
5692.96 2296
5693.67 2365
5694.38 2274
5695.10 2236
5695.81 2132
5696.52 2242
5697.23 2217
5697.95 2270
5698.66 2228
5699.37 2205
5700.08 2288
5700.80 2196
5701.51 2189
5702.22 2194
5702.93 2154
5703.65 2203
5704.36 2175
5705.07 2150
5705.78 2146
5706.50 2177
5707.21 2186
5707.92 2212
5708.64 2253
5709.35 2235
5710.06 2214
5710.78 2273
5711.49 2241
5712.20 2127
5712.92 2186
5713.63 2208
5714.34 2256
5715.06 2222
5715.77 2269
5716.48 2314
5717.20 2292
5717.91 2304
5718.62 2281
5719.34 2191
5720.05 2277
5720.77 2330
5721.48 2330
5722.19 2399
5722.91 2313
5723.62 2341
5724.33 2319
5725.05 2309
5725.76 2426
5726.48 2428
5727.19 2410
5727.91 2460
5728.62 2434
5729.33 2502
5730.05 2417
5730.76 2449
5731.48 2500
5732.19 2508
5732.91 2511
5733.62 2565
5734.34 2542
5735.05 2593
5735.77 2521
5736.48 2593
5737.20 2611
5737.91 2641
5738.63 2573
5739.34 2646
5740.06 2620
5740.77 2645
5741.49 2569
5742.20 2545
5742.92 2623
5743.63 2670
5744.35 2628
5745.06 2658
5745.78 2756
5746.49 2741
5747.21 2783
5747.92 2882
5748.64 2912
5749.35 3060
5750.07 3270
5750.79 3524
5751.50 3866
5752.22 4290
5752.93 4602
5753.65 5003
5754.36 5114
5755.08 5151
5755.80 4848
5756.51 4666
5757.23 4430
5757.95 4117
5758.66 3746
5759.38 3665
5760.09 3570
5760.81 3404
5761.53 3277
5762.24 3249
5762.96 3171
5763.68 3159
5764.39 3165
5765.11 3164
5765.83 3234
5766.54 3233
5767.26 3295
5767.98 3387
5768.69 3435
5769.41 3424
5770.13 3467
5770.84 3459
5771.56 3446
5772.28 3506
5772.99 3527
5773.71 3652
5774.43 3500
5775.15 3542
5775.86 3736
5776.58 3743
5777.30 3837
5778.01 3866
5778.73 3858
5779.45 4043
5780.17 4126
5780.88 4116
5781.60 4055
5782.32 4134
5783.04 4347
5783.76 4317
5784.47 4265
5785.19 4410
5785.91 4422
5786.63 4467
5787.34 4615
5788.06 4782
5788.78 4958
5789.50 5174
5790.22 5429
5790.94 5755
5791.65 5993
5792.37 6305
5793.09 6432
5793.81 6424
5794.53 6526
5795.25 6813
5795.96 7478
5796.68 8542
5797.40 10377
5798.12 12610
5798.84 15522
5799.56 18731
5800.28 20960
5800.99 21250
5801.71 20682
5802.43 18894
5803.15 16283
5803.87 13688
5804.59 11476
5805.31 10373
5806.03 9483
5806.75 9087
5807.47 8977
5808.18 9086
5808.90 8889
5809.62 8691
5810.34 8400
5811.06 8264
5811.78 8078
5812.50 7934
5813.22 7973
5813.94 8024
5814.66 7866
5815.38 7690
5816.10 7639
5816.82 7516
5817.54 7204
5818.26 6940
5818.98 6878
5819.70 6638
5820.42 6439
5821.14 6154
5821.86 5973
5822.58 5702
5823.30 5505
5824.02 5435
5824.74 5273
5825.46 5081
5826.18 4923
5826.90 4971
5827.62 4816
5828.34 4660
5829.06 4647
5829.78 4430
5830.50 4269
5831.22 4328
5831.95 4235
5832.67 4010
5833.39 3995
5834.11 3857
5834.83 3915
5835.55 3811
5836.27 3753
5836.99 3778
5837.71 3875
5838.43 3968
5839.15 3924
5839.88 3854
5840.60 3849
5841.32 3839
5842.04 3700
5842.76 3675
5843.48 3582
5844.20 3664
5844.93 3529
5845.65 3534
5846.37 3525
5847.09 3442
5847.81 3572
5848.53 3641
5849.26 3577
5849.98 3572
5850.70 3601
5851.42 3500
5852.14 3488
5852.87 3531
5853.59 3390
5854.31 3314
5855.03 3237
5855.75 3348
5856.48 3254
5857.20 3160
5857.92 3207
5858.64 3221
5859.37 3145
5860.09 3109
5860.81 3191
5861.53 3212
5862.26 3102
5862.98 3128
5863.70 3209
5864.42 3151
5865.15 3155
5865.87 3213
5866.59 3188
5867.31 3266
5868.04 3159
5868.76 3284
5869.48 3218
5870.21 3246
5870.93 3283
5871.65 3218
5872.38 3349
5873.10 3374
5873.82 3414
5874.55 3377
5875.27 3231
5875.99 3261
5876.72 3262
5877.44 3224
5878.16 3171
5878.89 3123
5879.61 3172
5880.33 3135
5881.06 3083
5881.78 3099
5882.51 3144
5883.23 3086
5883.95 3146
5884.68 3226
5885.40 3274
5886.13 3128
5886.85 3256
5887.57 3192
5888.30 3014
5889.02 2980
5889.75 2977
5890.47 2975
5891.20 3019
5891.92 2942
5892.64 2914
5893.37 2914
5894.09 2858
5894.82 2905
5895.54 2887
5896.27 2866
5896.99 2807
5897.72 2738
5898.44 2715
5899.17 2786
5899.89 2817
5900.62 2639
5901.34 2622
5902.07 2639
5902.79 2654
5903.52 2621
5904.24 2675
5904.97 2532
5905.69 2578
5906.42 2678
5907.14 2587
5907.87 2682
5908.59 2579
5909.32 2598
5910.04 2612
5910.77 2497
5911.50 2582
5912.22 2629
5912.95 2565
5913.67 2622
5914.40 2627
5915.12 2688
5915.85 2590
5916.58 2689
5917.30 2694
5918.03 2716
5918.75 2760
5919.48 2715
5920.21 2811
5920.93 2758
5921.66 2868
5922.39 2833
5923.11 2748
5923.84 2849
5924.56 2841
5925.29 2792
5926.02 2789
5926.74 2785
5927.47 2823
5928.20 2815
5928.92 2839
5929.65 2868
5930.38 2839
5931.10 2935
5931.83 3112
5932.56 3276
5933.28 3432
5934.01 3812
5934.74 4004
5935.47 4231
5936.19 4360
5936.92 4476
5937.65 4224
5938.37 4066
5939.10 3950
5939.83 3829
5940.56 3540
5941.28 3535
5942.01 3486
5942.74 3302
5943.47 3327
5944.19 3307
5944.92 3202
5945.65 3292
5946.38 3195
5947.11 3276
5947.83 3395
5948.56 3453
5949.29 3640
5950.02 3864
5950.74 4015
5951.47 4213
5952.20 4152
5952.93 4178
5953.66 4156
5954.39 3960
5955.11 3850
5955.84 3775
5956.57 3672
5957.30 3705
5958.03 3691
5958.76 3783
5959.48 3797
5960.21 3794
5960.94 3789
5961.67 3761
5962.40 3873
5963.13 4027
5963.86 4097
5964.59 4478
5965.31 4895
5966.04 5341
5966.77 5504
5967.50 5678
5968.23 5578
5968.96 5222
5969.69 4987
5970.42 4738
5971.15 4510
5971.88 4344
5972.61 4357
5973.34 4240
5974.06 4215
5974.79 4106
5975.52 4135
5976.25 4239
5976.98 4257
5977.71 4129
5978.44 4219
5979.17 4222
5979.90 4260
5980.63 4274
5981.36 4313
5982.09 4262
5982.82 4383
5983.55 4226
5984.28 4292
5985.01 4340
5985.74 4321
5986.47 4338
5987.20 4317
5987.93 4383
5988.66 4395
5989.39 4271
5990.12 4386
5990.85 4423
5991.58 4380
5992.32 4403
5993.05 4414
5993.78 4540
5994.51 4482
5995.24 4465
5995.97 4413
5996.70 4387
5997.43 4436
5998.16 4524
5998.89 4420
5999.62 4294
6000.35 4254
6001.09 4166
6001.82 4146
6002.55 4135
6003.28 4135
6004.01 4174
6004.74 4173
6005.47 4272
6006.20 4591
6006.94 4952
6007.67 5366
6008.40 5977
6009.13 6526
6009.86 7160
6010.59 7755
6011.33 8195
6012.06 8324
6012.79 8363
6013.52 8166
6014.25 7749
6014.98 7392
6015.72 6907
6016.45 6331
6017.18 5772
6017.91 5328
6018.64 4890
6019.38 4590
6020.11 4236
6020.84 3929
6021.57 3758
6022.31 3652
6023.04 3567
6023.77 3356
6024.50 3418
6025.24 3401
6025.97 3246
6026.70 3241
6027.43 3226
6028.17 3124
6028.90 3056
6029.63 3075
6030.37 3118
6031.10 3116
6031.83 3059
6032.56 2964
6033.30 2932
6034.03 2968
6034.76 2944
6035.50 3010
6036.23 3044
6036.96 2941
6037.70 3012
6038.43 3063
6039.16 3015
6039.90 3112
6040.63 3148
6041.36 3144
6042.10 3105
6042.83 3153
6043.56 3199
6044.30 3146
6045.03 3136
6045.77 3095
6046.50 3044
6047.23 3188
6047.97 3202
6048.70 3262
6049.44 3290
6050.17 3287
6050.90 3372
6051.64 3389
6052.37 3344
6053.11 3392
6053.84 3384
6054.57 3336
6055.31 3249
6056.04 3118
6056.78 3160
6057.51 3201
6058.25 3367
6058.98 3223
6059.72 3147
6060.45 3148
6061.19 3177
6061.92 3125
6062.66 3163
6063.39 3190
6064.13 3171
6064.86 2993
6065.60 2955
6066.33 2995
6067.07 2961
6067.80 2928
6068.54 2875
6069.27 2941
6070.01 2830
6070.74 2746
6071.48 2716
6072.21 2788
6072.95 2684
6073.68 2679
6074.42 2707
6075.15 2764
6075.89 2634
6076.63 2680
6077.36 2704
6078.10 2707
6078.83 2654
6079.57 2695
6080.30 2752
6081.04 2706
6081.78 2658
6082.51 2708
6083.25 2615
6083.98 2663
6084.72 2687
6085.46 2628
6086.19 2626
6086.93 2580
6087.67 2667
6088.40 2575
6089.14 2599
6089.88 2703
6090.61 2701
6091.35 2708
6092.09 2665
6092.82 2678
6093.56 2689
6094.30 2640
6095.03 2601
6095.77 2660
6096.51 2692
6097.24 2707
6097.98 2633
6098.72 2657
6099.45 2613
6100.19 2560
6100.93 2627
6101.67 2545
6102.40 2526
6103.14 2511
6103.88 2521
6104.61 2597
6105.35 2658
6106.09 2579
6106.83 2507
6107.56 2541
6108.30 2610
6109.04 2617
6109.78 2646
6110.51 2701
6111.25 2660
6111.99 2598
6112.73 2640
6113.47 2632
6114.20 2693
6114.94 2695
6115.68 2698
6116.42 2752
6117.16 2759
6117.89 2817
6118.63 2674
6119.37 2719
6120.11 2848
6120.85 2875
6121.59 2941
6122.32 3021
6123.06 3079
6123.80 3109
6124.54 3053
6125.28 3020
6126.02 2988
6126.76 2959
6127.49 2994
6128.23 2956
6128.97 2900
6129.71 3010
6130.45 2942
6131.19 2940
6131.93 2942
6132.67 2891
6133.41 3036
6134.15 3053
6134.88 3035
6135.62 3061
6136.36 3204
6137.10 3215
6137.84 3151
6138.58 3187
6139.32 3175
6140.06 3236
6140.80 3231
6141.54 3200
6142.28 3224
6143.02 3158
6143.76 3094
6144.50 3176
6145.24 3171
6145.98 3245
6146.72 3226
6147.46 3313
6148.20 3235
6148.94 3224
6149.68 3348
6150.42 3290
6151.16 3470
6151.90 3406
6152.64 3377
6153.38 3423
6154.12 3411
6154.86 3366
6155.60 3388
6156.34 3412
6157.08 3483
6157.82 3500
6158.56 3553
6159.30 3660
6160.04 3636
6160.78 3703
6161.52 3828
6162.27 4024
6163.01 4281
6163.75 4432
6164.49 4620
6165.23 4836
6165.97 4955
6166.71 4979
6167.45 4898
6168.19 4943
6168.94 4792
6169.68 4852
6170.42 4809
6171.16 4653
6171.90 4470
6172.64 4433
6173.38 4384
6174.13 4420
6174.87 4456
6175.61 4373
6176.35 4344
6177.09 4391
6177.83 4395
6178.58 4349
6179.32 4538
6180.06 4681
6180.80 4827
6181.54 4876
6182.28 4922
6183.03 4857
6183.77 4945
6184.51 4945
6185.25 4961
6186.00 4909
6186.74 4882
6187.48 4934
6188.22 5102
6188.97 5206
6189.71 5369
6190.45 5516
6191.19 5632
6191.94 5754
6192.68 5816
6193.42 5731
6194.16 5813
6194.91 5834
6195.65 5892
6196.39 5808
6197.13 5789
6197.88 5856
6198.62 5913
6199.36 5899
6200.11 5978
6200.85 6012
6201.59 6251
6202.34 6476
6203.08 6879
6203.82 7690
6204.57 9052
6205.31 10937
6206.05 13346
6206.80 16279
6207.54 18640
6208.28 20876
6209.03 22281
6209.77 22118
6210.52 20918
6211.26 19567
6212.00 17674
6212.75 15334
6213.49 13311
6214.23 11588
6214.98 10220
6215.72 8829
6216.47 7923
6217.21 7189
6217.95 6693
6218.70 6468
6219.44 6335
6220.19 6378
6220.93 6497
6221.68 6867
6222.42 7235
6223.17 7705
6223.91 8159
6224.65 8314
6225.40 8286
6226.14 8114
6226.89 7547
6227.63 7035
6228.38 6591
6229.12 6037
6229.87 5561
6230.61 5214
6231.36 4876
6232.10 4718
6232.85 4497
6233.59 4485
6234.34 4354
6235.08 4383
6235.83 4421
6236.57 4347
6237.32 4545
6238.06 4541
6238.81 4650
6239.56 4806
6240.30 4863
6241.05 4920
6241.79 4975
6242.54 4832
6243.28 5005
6244.03 4949
6244.77 4949
6245.52 5169
6246.27 5265
6247.01 5513
6247.76 5748
6248.50 5811
6249.25 5944
6250.00 5804
6250.74 5746
6251.49 5450
6252.23 5391
6252.98 5229
6253.73 5207
6254.47 5160
6255.22 5114
6255.97 5163
6256.71 5197
6257.46 5155
6258.21 5096
6258.95 5182
6259.70 5134
6260.45 5127
6261.19 5159
6261.94 5141
6262.69 5142
6263.43 5240
6264.18 5367
6264.93 5533
6265.67 5996
6266.42 6329
6267.17 6900
6267.92 7283
6268.66 7498
6269.41 7510
6270.16 7408
6270.90 7290
6271.65 6838
6272.40 6712
6273.15 6646
6273.89 6707
6274.64 7026
6275.39 7356
6276.14 7464
6276.89 7589
6277.63 7431
6278.38 7194
6279.13 6809
6279.88 6470
6280.62 5978
6281.37 5564
6282.12 5203
6282.87 4937
6283.62 4671
6284.36 4613
6285.11 4477
6285.86 4436
6286.61 4639
6287.36 4665
6288.11 4816
6288.85 4995
6289.60 5116
6290.35 5021
6291.10 5032
6291.85 5004
6292.60 4896
6293.35 4787
6294.09 4707
6294.84 4530
6295.59 4378
6296.34 4231
6297.09 4125
6297.84 4159
6298.59 4062
6299.34 4055
6300.09 4028
6300.83 4121
6301.58 4223
6302.33 4282
6303.08 4295
6303.83 4230
6304.58 4252
6305.33 4272
6306.08 4230
6306.83 4080
6307.58 3941
6308.33 3900
6309.08 3889
6309.83 3813
6310.58 3843
6311.33 3811
6312.08 3780
6312.83 3855
6313.58 3845
6314.33 3878
6315.08 3892
6315.83 3826
6316.58 3794
6317.33 3734
6318.08 3709
6318.83 3720
6319.58 3618
6320.33 3587
6321.08 3523
6321.83 3454
6322.58 3356
6323.33 3385
6324.08 3285
6324.83 3324
6325.58 3287
6326.33 3286
6327.08 3300
6327.83 3314
6328.58 3242
6329.33 3351
6330.08 3398
6330.84 3307
6331.59 3260
6332.34 3253
6333.09 3284
6333.84 3273
6334.59 3208
6335.34 3201
6336.09 3222
6336.84 3098
6337.60 3196
6338.35 3224
6339.10 3203
6339.85 3135
6340.60 3171
6341.35 3194
6342.10 3283
6342.86 3214
6343.61 3200
6344.36 3279
6345.11 3266
6345.86 3324
6346.61 3273
6347.37 3366
6348.12 3366
6348.87 3366
6349.62 3405
6350.37 3439
6351.13 3539
6351.88 3472
6352.63 3584
6353.38 3549
6354.14 3494
6354.89 3559
6355.64 3541
6356.39 3522
6357.14 3424
6357.90 3245
6358.65 3266
6359.40 3193
6360.16 3289
6360.91 3269
6361.66 3241
6362.41 3287
6363.17 3282
6363.92 3248
6364.67 3279
6365.42 3351
6366.18 3461
6366.93 3506
6367.68 3579
6368.44 3577
6369.19 3645
6369.94 3681
6370.70 3574
6371.45 3533
6372.20 3565
6372.96 3562
6373.71 3561
6374.46 3454
6375.22 3518
6375.97 3560
6376.72 3450
6377.48 3416
6378.23 3467
6378.99 3387
6379.74 3499
6380.49 3511
6381.25 3415
6382.00 3401
6382.75 3360
6383.51 3474
6384.26 3512
6385.02 3758
6385.77 4054
6386.53 4564
6387.28 5154
6388.03 5802
6388.79 6105
6389.54 6406
6390.30 6446
6391.05 6291
6391.81 5915
6392.56 5522
6393.31 5018
6394.07 4597
6394.82 4163
6395.58 3817
6396.33 3683
6397.09 3485
6397.84 3226
6398.60 3043
6399.35 3082
6400.11 2929
6400.86 2973
6401.62 2937
6402.37 2992
6403.13 3091
6403.88 3153
6404.64 3153
6405.39 3100
6406.15 3140
6406.90 3174
6407.66 3182
6408.42 3047
6409.17 3053
6409.93 3032
6410.68 2988
6411.44 2922
6412.19 2791
6412.95 2784
6413.71 2748
6414.46 2768
6415.22 2832
6415.97 2770
6416.73 2834
6417.48 2907
6418.24 2883
6419.00 2942
6419.75 2885
6420.51 2847
6421.27 2913
6422.02 2997
6422.78 2928
6423.53 2908
6424.29 2933
6425.05 2954
6425.80 2959
6426.56 3014
6427.32 2973
6428.07 2879
6428.83 2889
6429.59 2854
6430.34 2819
6431.10 2771
6431.86 2857
6432.61 2835
6433.37 2873
6434.13 2749
6434.89 2782
6435.64 2824
6436.40 2773
6437.16 2777
6437.91 2785
6438.67 2825
6439.43 2845
6440.19 2836
6440.94 2781
6441.70 2770
6442.46 2764
6443.22 2754
6443.97 2752
6444.73 2683
6445.49 2674
6446.25 2757
6447.00 2707
6447.76 2679
6448.52 2719
6449.28 2668
6450.04 2603
6450.79 2660
6451.55 2660
6452.31 2694
6453.07 2741
6453.83 2717
6454.58 2690
6455.34 2644
6456.10 2661
6456.86 2594
6457.62 2633
6458.38 2665
6459.13 2724
6459.89 2639
6460.65 2635
6461.41 2710
6462.17 2693
6462.93 2662
6463.69 2697
6464.44 2686
6465.20 2723
6465.96 2794
6466.72 2744
6467.48 2744
6468.24 2677
6469.00 2733
6469.76 2709
6470.52 2738
6471.28 2670
6472.03 2740
6472.79 2712
6473.55 2648
6474.31 2658
6475.07 2643
6475.83 2671
6476.59 2799
6477.35 2777
6478.11 2733
6478.87 2773
6479.63 2779
6480.39 2770
6481.15 2769
6481.91 2827
6482.67 2886
6483.43 2791
6484.19 2825
6484.95 2803
6485.71 2923
6486.47 2964
6487.23 2934
6487.99 2981
6488.75 2987
6489.51 2960
6490.27 3079
6491.03 2999
6491.79 3068
6492.55 3233
6493.31 3219
6494.07 3176
6494.83 3208
6495.59 3247
6496.35 3305
6497.11 3293
6497.87 3277
6498.64 3216
6499.40 3336
6500.16 3350
6500.92 3320
6501.68 3285
6502.44 3293
6503.20 3438
6503.96 3413
6504.72 3395
6505.48 3435
6506.25 3479
6507.01 3430
6507.77 3503
6508.53 3504
6509.29 3484
6510.05 3483
6510.81 3527
6511.57 3586
6512.34 3439
6513.10 3492
6513.86 3434
6514.62 3454
6515.38 3497
6516.15 3556
6516.91 3547
6517.67 3593
6518.43 3755
6519.19 3845
6519.95 3953
6520.72 4103
6521.48 4366
6522.24 4673
6523.00 5086
6523.77 5449
6524.53 5916
6525.29 6354
6526.05 6585
6526.81 6764
6527.58 6709
6528.34 6372
6529.10 6111
6529.86 5928
6530.63 5542
6531.39 5201
6532.15 4880
6532.92 4519
6533.68 4401
6534.44 4197
6535.20 4079
6535.97 3971
6536.73 3887
6537.49 3669
6538.26 3582
6539.02 3527
6539.78 3385
6540.55 3349
6541.31 3317
6542.07 3306
6542.84 3272
6543.60 3191
6544.36 3195
6545.13 3155
6545.89 3156
6546.65 3044
6547.42 3118
6548.18 3130
6548.94 3165
6549.71 3113
6550.47 3119
6551.24 3165
6552.00 3205
6552.76 3178
6553.53 3157
6554.29 3269
6555.06 3266
6555.82 3331
6556.58 3421
6557.35 3400
6558.11 3434
6558.88 3519
6559.64 3553
6560.41 3526
6561.17 3613
6561.93 3638
6562.70 3531
6563.46 3615
6564.23 3610
6564.99 3645
6565.76 3646
6566.52 3698
6567.29 3679
6568.05 3619
6568.82 3729
6569.58 3667
6570.35 3696
6571.11 3686
6571.88 3715
6572.64 3752
6573.41 3857
6574.17 3934
6574.94 4019
6575.70 3947
6576.47 3958
6577.23 3954
6578.00 3980
6578.76 4072
6579.53 4273
6580.29 4303
6581.06 4291
6581.83 4441
6582.59 4439
6583.36 4577
6584.12 4397
6584.89 4364
6585.65 4344
6586.42 4260
6587.19 4317
6587.95 4422
6588.72 4497
6589.48 4670
6590.25 4925
6591.02 5213
6591.78 5459
6592.55 5566
6593.32 5816
6594.08 5956
6594.85 5989
6595.61 5873
6596.38 5534
6597.15 5356
6597.91 5032
6598.68 4735
6599.45 4504
6600.21 4358
6600.98 4213
6601.75 3996
6602.51 3887
6603.28 3844
6604.05 3773
6604.82 3719
6605.58 3669
6606.35 3710
6607.12 3684
6607.88 3760
6608.65 3775
6609.42 3813
6610.19 3729
6610.95 3768
6611.72 3757
6612.49 3758
6613.25 3736
6614.02 3804
6614.79 3891
6615.56 3902
6616.32 3975
6617.09 4086
6617.86 4191
6618.63 4250
6619.40 4284
6620.16 4184
6620.93 4327
6621.70 4287
6622.47 4311
6623.24 4157
6624.00 4224
6624.77 4199
6625.54 4170
6626.31 4166
6627.08 4311
6627.84 4308
6628.61 4414
6629.38 4571
6630.15 4866
6630.92 5441
6631.69 6297
6632.46 7189
6633.22 7914
6633.99 8390
6634.76 8691
6635.53 8753
6636.30 8223
6637.07 7698
6637.84 7063
6638.61 6372
6639.37 5780
6640.14 5283
6640.91 4855
6641.68 4602
6642.45 4339
6643.22 4260
6643.99 4019
6644.76 3900
6645.53 3916
6646.30 3886
6647.07 3814
6647.84 4033
6648.61 4154
6649.37 4251
6650.14 4199
6650.91 4238
6651.68 4247
6652.45 4103
6653.22 4026
6653.99 4013
6654.76 3932
6655.53 3902
6656.30 3723
6657.07 3683
6657.84 3702
6658.61 3597
6659.38 3503
6660.15 3425
6660.92 3407
6661.69 3486
6662.46 3483
6663.23 3498
6664.00 3578
6664.77 3519
6665.55 3479
6666.32 3580
6667.09 3569
6667.86 3577
6668.63 3583
6669.40 3608
6670.17 3642
6670.94 3717
6671.71 3577
6672.48 3676
6673.25 3700
6674.02 3721
6674.79 3758
6675.57 3591
6676.34 3448
6677.11 3530
6677.88 3559
6678.65 3593
6679.42 3544
6680.19 3564
6680.96 3552
6681.74 3651
6682.51 3901
6683.28 3995
6684.05 3978
6684.82 4059
6685.59 4155
6686.37 4078
6687.14 4024
6687.91 3975
6688.68 3859
6689.45 3754
6690.22 3641
6691.00 3621
6691.77 3617
6692.54 3411
6693.31 3450
6694.08 3426
6694.86 3352
6695.63 3389
6696.40 3445
6697.17 3282
6697.95 3229
6698.72 3260
6699.49 3305
6700.26 3296
6701.04 3348
6701.81 3170
6702.58 3266
6703.35 3240
6704.13 3288
6704.90 3157
6705.67 3217
6706.44 3199
6707.22 3130
6707.99 3045
6708.76 3009
6709.54 3081
6710.31 3002
6711.08 2981
6711.86 3047
6712.63 3057
6713.40 3119
6714.17 3098
6714.95 3016
6715.72 3066
6716.50 3036
6717.27 3121
6718.04 3028
6718.82 3029
6719.59 3057
6720.36 3117
6721.14 3010
6721.91 3028
6722.68 3056
6723.46 2959
6724.23 2955
6725.01 3063
6725.78 2997
6726.55 2875
6727.33 2912
6728.10 2951
6728.88 2980
6729.65 3002
6730.42 3025
6731.20 3038
6731.97 2907
6732.75 2960
6733.52 2910
6734.30 3042
6735.07 3087
6735.84 3083
6736.62 3061
6737.39 3026
6738.17 3074
6738.94 3050
6739.72 3043
6740.49 3129
6741.27 3040
6742.04 3008
6742.82 2991
6743.59 3047
6744.37 3051
6745.14 3041
6745.92 3108
6746.69 3205
6747.47 3305
6748.24 3350
6749.02 3405
6749.79 3558
6750.57 3700
6751.34 3698
6752.12 3830
6752.90 3830
6753.67 3783
6754.45 3630
6755.22 3522
6756.00 3468
6756.77 3225
6757.55 3204
6758.33 3049
6759.10 3057
6759.88 3031
6760.65 3009
6761.43 2999
6762.20 3023
6762.98 3012
6763.76 2914
6764.53 2933
6765.31 3060
6766.09 3109
6766.86 3040
6767.64 3016
6768.41 2923
6769.19 2880
6769.97 2869
6770.74 2906
6771.52 2947
6772.30 2863
6773.07 2860
6773.85 2919
6774.63 2862
6775.40 2841
6776.18 2946
6776.96 2901
6777.74 2875
6778.51 2928
6779.29 3056
6780.07 2974
6780.84 2954
6781.62 2980
6782.40 3080
6783.17 3072
6783.95 2991
6784.73 2961
6785.51 2906
6786.28 2846
6787.06 2774
6787.84 2835
6788.62 2823
6789.39 2827
6790.17 2823
6790.95 2724
6791.73 2733
6792.51 2719
6793.28 2754
6794.06 2765
6794.84 2740
6795.62 2693
6796.39 2697
6797.17 2793
6797.95 2836
6798.73 2839
6799.51 2849
6800.29 2861
6801.06 2892
6801.84 2972
6802.62 3075
6803.40 3072
6804.18 3110
6804.96 3194
6805.73 3238
6806.51 3180
6807.29 3133
6808.07 3106
6808.85 3004
6809.63 2949
6810.41 2999
6811.18 2954
6811.96 2813
6812.74 2881
6813.52 3010
6814.30 2935
6815.08 2978
6815.86 3037
6816.64 3032
6817.42 3099
6818.20 2947
6818.98 2969
6819.76 2972
6820.53 2976
6821.31 2940
6822.09 2926
6822.87 3019
6823.65 2908
6824.43 2880
6825.21 2856
6825.99 2841
6826.77 2820
6827.55 2880
6828.33 2777
6829.11 2843
6829.89 2940
6830.67 2794
6831.45 2825
6832.23 2787
6833.01 2718
6833.79 2758
6834.57 2805
6835.35 2802
6836.13 2768
6836.91 2804
6837.69 2709
6838.47 2704
6839.25 2736
6840.03 2679
6840.81 2708
6841.59 2674
6842.37 2777
6843.16 2710
6843.94 2786
6844.72 2781
6845.50 2822
6846.28 3093
6847.06 3446
6847.84 3761
6848.62 4149
6849.40 4609
6850.18 4899
6850.96 5041
6851.75 5064
6852.53 4861
6853.31 4553
6854.09 4137
6854.87 4051
6855.65 3818
6856.43 3542
6857.22 3396
6858.00 3428
6858.78 3185
6859.56 3168
6860.34 3196
6861.12 3162
6861.90 3104
6862.69 3148
6863.47 3209
6864.25 3439
6865.03 3569
6865.81 3558
6866.60 3623
6867.38 3621
6868.16 3597
6868.94 3632
6869.72 3546
6870.51 3359
6871.29 3261
6872.07 3176
6872.85 3194
6873.64 3067
6874.42 3079
6875.20 3124
6875.98 3086
6876.77 3125
6877.55 3274
6878.33 3350
6879.11 3425
6879.90 3545
6880.68 3571
6881.46 3667
6882.25 3790
6883.03 3735
6883.81 3821
6884.59 4129
6885.38 4498
6886.16 4878
6886.94 5263
6887.73 5425
6888.51 5635
6889.29 5420
6890.08 5042
6890.86 4740
6891.64 4425
6892.43 4213
6893.21 3985
6893.99 3756
6894.78 3627
6895.56 3638
6896.35 3560
6897.13 3471
6897.91 3536
6898.70 3529
6899.48 3491
6900.26 3449
6901.05 3437
6901.83 3346
6902.62 3424
6903.40 3504
6904.18 3429
6904.97 3441
6905.75 3468
6906.54 3584
6907.32 3547
6908.11 3473
6908.89 3378
6909.67 3339
6910.46 3351
6911.24 3315
6912.03 3252
6912.81 3191
6913.60 3118
6914.38 3200
6915.17 3174
6915.95 3152
6916.74 3177
6917.52 3076
6918.31 3095
6919.09 3156
6919.88 3153
6920.66 3107
6921.45 3150
6922.23 3147
6923.02 3144
6923.80 3141
6924.59 3173
6925.37 3228
6926.16 3235
6926.94 3309
6927.73 3285
6928.51 3270
6929.30 3204
6930.09 3184
6930.87 3266
6931.66 3205
6932.44 3252
6933.23 3233
6934.01 3298
6934.80 3299
6935.59 3436
6936.37 3482
6937.16 3552
6937.94 3641
6938.73 3749
6939.52 3787
6940.30 3830
6941.09 3922
6941.88 4040
6942.66 4105
6943.45 4156
6944.23 4180
6945.02 4231
6945.81 4425
6946.59 4591
6947.38 4768
6948.17 4988
6948.95 5046
6949.74 5014
6950.53 4893
6951.31 4888
6952.10 4782
6952.89 4618
6953.67 4504
6954.46 4567
6955.25 4666
6956.04 4703
6956.82 4651
6957.61 4636
6958.40 4774
6959.18 4799
6959.97 4798
6960.76 4855
6961.55 4796
6962.33 4884
6963.12 4945
6963.91 4856
6964.70 4926
6965.48 5141
6966.27 5156
6967.06 5143
6967.85 5230
6968.63 5312
6969.42 5496
6970.21 5576
6971.00 5517
6971.79 5421
6972.57 5345
6973.36 5289
6974.15 5320
6974.94 5325
6975.73 5384
6976.52 5397
6977.30 5428
6978.09 5550
6978.88 5820
6979.67 6033
6980.46 6367
6981.25 7038
6982.03 7808
6982.82 8730
6983.61 9750
6984.40 10647
6985.19 11375
6985.98 11927
6986.77 11907
6987.55 11627
6988.34 11198
6989.13 10751
6989.92 9832
6990.71 9153
6991.50 8526
6992.29 8086
6993.08 7631
6993.87 7276
6994.66 7316
6995.45 7778
6996.24 8411
6997.02 9215
6997.81 10188
6998.60 11171
6999.39 11571
7000.18 11741
7000.97 11353
7001.76 10902
7002.55 9982
7003.34 9195
7004.13 8317
7004.92 7567
7005.71 6889
7006.50 6295
7007.29 5853
7008.08 5363
7008.87 5192
7009.66 4946
7010.45 4836
7011.24 4783
7012.03 4837
7012.82 4764
7013.61 4865
7014.40 5004
7015.19 5027
7015.98 5100
7016.77 4987
7017.56 4794
7018.35 4677
7019.15 4540
7019.94 4409
7020.73 4292
7021.52 4273
7022.31 4247
7023.10 4359
7023.89 4405
7024.68 4437
7025.47 4435
7026.26 4535
7027.05 4523
7027.85 4473
7028.64 4410
7029.43 4466
7030.22 4514
7031.01 4382
7031.80 4351
7032.59 4382
7033.38 4502
7034.18 4507
7034.97 4518
7035.76 4566
7036.55 4693
7037.34 4780
7038.13 4936
7038.93 5007
7039.72 4985
7040.51 5197
7041.30 5217
7042.09 5394
7042.89 5371
7043.68 5451
7044.47 5371
7045.26 5491
7046.05 5572
7046.85 5711
7047.64 5925
7048.43 6025
7049.22 6300
7050.01 6535
7050.81 6703
7051.60 6540
7052.39 6347
7053.18 6086
7053.98 6023
7054.77 5732
7055.56 5600
7056.36 5713
7057.15 5665
7057.94 5671
7058.73 5639
7059.53 5649
7060.32 5722
7061.11 5741
7061.91 5769
7062.70 5795
7063.49 5767
7064.29 5808
7065.08 5887
7065.87 5941
7066.66 6067
7067.46 6035
7068.25 6184
7069.04 6251
7069.84 6430
7070.63 6320
7071.43 6461
7072.22 6442
7073.01 6475
7073.81 6314
7074.60 6199
7075.39 6108
7076.19 6056
7076.98 5942
7077.78 6159
7078.57 5988
7079.36 6109
7080.16 6387
7080.95 6637
7081.75 7002
7082.54 7432
7083.33 8316
7084.13 9571
7084.92 11272
7085.72 13156
7086.51 15235
7087.31 16548
7088.10 16943
7088.90 16951
7089.69 16008
7090.48 14778
7091.28 13308
7092.07 11736
7092.87 10200
7093.66 8943
7094.46 7768
7095.25 7017
7096.05 6290
7096.84 5688
7097.64 5320
7098.43 5160
7099.23 5014
7100.02 4962
7100.82 5003
7101.61 5146
7102.41 5200
7103.20 5227
7104.00 5157
7104.80 5122
7105.59 5061
7106.39 4700
7107.18 4409
7107.98 4164
7108.77 3955
7109.57 3760
7110.36 3636
7111.16 3536
7111.96 3551
7112.75 3534
7113.55 3634
7114.34 3669
7115.14 3720
7115.94 3733
7116.73 3709
7117.53 3651
7118.32 3612
7119.12 3590
7119.92 3590
7120.71 3579
7121.51 3592
7122.31 3530
7123.10 3606
7123.90 3671
7124.70 3831
7125.49 3817
7126.29 3879
7127.09 3953
7127.88 3946
7128.68 3917
7129.48 3978
7130.27 3954
7131.07 3730
7131.87 3710
7132.66 3677
7133.46 3617
7134.26 3603
7135.06 3615
7135.85 3685
7136.65 3687
7137.45 3740
7138.24 3669
7139.04 3825
7139.84 3748
7140.64 3827
7141.43 3854
7142.23 3892
7143.03 3794
7143.83 3846
7144.62 3864
7145.42 3856
7146.22 3826
7147.02 3761
7147.82 3653
7148.61 3646
7149.41 3588
7150.21 3622
7151.01 3514
7151.81 3471
7152.60 3467
7153.40 3442
7154.20 3451
7155.00 3445
7155.80 3350
7156.59 3362
7157.39 3379
7158.19 3321
7158.99 3253
7159.79 3260
7160.59 3259
7161.39 3173
7162.18 3181
7162.98 3250
7163.78 3255
7164.58 3209
7165.38 3133
7166.18 3127
7166.98 3080
7167.78 3109
7168.57 3010
7169.37 2922
7170.17 2942
7170.97 2991
7171.77 2985
7172.57 2913
7173.37 2832
7174.17 2810
7174.97 2677
7175.77 2685
7176.57 2718
7177.37 2746
7178.17 2699
7178.97 2614
7179.77 2640
7180.56 2672
7181.36 2714
7182.16 2695
7182.96 2613
7183.76 2742
7184.56 2756
7185.36 2731
7186.16 2729
7186.96 2691
7187.76 2583
7188.56 2602
7189.36 2621
7190.16 2578
7190.96 2626
7191.76 2561
7192.57 2505
7193.37 2428
7194.17 2414
7194.97 2449
7195.77 2506
7196.57 2559
7197.37 2474
7198.17 2473
7198.97 2521
7199.77 2482
7200.57 2474
7201.37 2462
7202.17 2524
7202.97 2491
7203.77 2478
7204.58 2398
7205.38 2386
7206.18 2377
7206.98 2418
7207.78 2439
7208.58 2516
7209.38 2469
7210.18 2495
7210.99 2450
7211.79 2497
7212.59 2443
7213.39 2426
7214.19 2468
7214.99 2567
7215.79 2505
7216.60 2533
7217.40 2585
7218.20 2524
7219.00 2498
7219.80 2475
7220.60 2520
7221.41 2582
7222.21 2491
7223.01 2506
7223.81 2570
7224.62 2442
7225.42 2523
7226.22 2555
7227.02 2477
7227.82 2490
7228.63 2599
7229.43 2576
7230.23 2555
7231.03 2543
7231.84 2588
7232.64 2545
7233.44 2631
7234.24 2604
7235.05 2640
7235.85 2627
7236.65 2534
7237.45 2560
7238.26 2628
7239.06 2671
7239.86 2706
7240.67 2668
7241.47 2708
7242.27 2623
7243.08 2610
7243.88 2605
7244.68 2526
7245.49 2409
7246.29 2469
7247.09 2466
7247.90 2506
7248.70 2498
7249.50 2467
7250.31 2503
7251.11 2572
7251.91 2550
7252.72 2526
7253.52 2592
7254.32 2617
7255.13 2605
7255.93 2678
7256.74 2686
7257.54 2620
7258.34 2620
7259.15 2678
7259.95 2752
7260.76 2800
7261.56 2728
7262.36 2669
7263.17 2692
7263.97 2783
7264.78 2785
7265.58 2823
7266.39 2886
7267.19 2870
7268.00 2906
7268.80 2968
7269.60 2999
7270.41 3014
7271.21 3160
7272.02 3113
7272.82 3187
7273.63 3274
7274.43 3329
7275.24 3315
7276.04 3347
7276.85 3276
7277.65 3295
7278.46 3416
7279.26 3544
7280.07 3695
7280.87 4039
7281.68 4295
7282.48 4571
7283.29 5156
7284.09 5263
7284.90 5200
7285.71 5253
7286.51 5084
7287.32 4747
7288.12 4505
7288.93 4166
7289.73 3914
7290.54 3847
7291.35 3663
7292.15 3521
7292.96 3330
7293.76 3341
7294.57 3369
7295.38 3304
7296.18 3248
7296.99 3294
7297.79 3347
7298.60 3462
7299.41 3462
7300.21 3541
7301.02 3607
7301.82 3763
7302.63 3833
7303.44 3838
7304.24 3795
7305.05 3768
7305.86 3787
7306.66 3826
7307.47 3881
7308.28 4026
7309.08 4066
7309.89 4100
7310.70 4100
7311.50 4076
7312.31 3990
7313.12 4225
7313.93 4147
7314.73 4250
7315.54 4448
7316.35 4734
7317.15 5254
7317.96 5835
7318.77 6351
7319.58 6863
7320.38 7205
7321.19 7230
7322.00 6976
7322.81 6819
7323.61 6546
7324.42 5993
7325.23 5429
7326.04 5076
7326.84 4702
7327.65 4367
7328.46 4129
7329.27 3781
7330.08 3723
7330.88 3654
7331.69 3552
7332.50 3498
7333.31 3528
7334.12 3577
7334.92 3654
7335.73 3550
7336.54 3516
7337.35 3550
7338.16 3611
7338.97 3441
7339.78 3301
7340.58 3329
7341.39 3385
7342.20 3212
7343.01 3141
7343.82 3150
7344.63 3154
7345.44 3173
7346.24 3143
7347.05 3015
7347.86 2984
7348.67 2965
7349.48 2957
7350.29 2965
7351.10 2871
7351.91 2802
7352.72 2848
7353.53 2816
7354.34 2797
7355.14 2708
7355.95 2745
7356.76 2827
7357.57 2891
7358.38 2963
7359.19 2955
7360.00 2917
7360.81 2919
7361.62 2903
7362.43 2913
7363.24 2922
7364.05 2839
7364.86 2915
7365.67 2906
7366.48 2918
7367.29 2849
7368.10 2936
7368.91 2978
7369.72 2934
7370.53 3020
7371.34 2972
7372.15 2985
7372.96 2958
7373.77 2960
7374.58 3094
7375.39 3071
7376.20 3095
7377.01 3238
7377.82 3416
7378.63 3593
7379.44 3844
7380.26 3979
7381.07 3996
7381.88 4062
7382.69 3944
7383.50 3847
7384.31 3750
7385.12 3433
7385.93 3308
7386.74 3216
7387.55 3127
7388.36 3059
7389.18 2989
7389.99 2937
7390.80 2904
7391.61 2914
7392.42 2950
7393.23 2961
7394.04 3067
7394.86 3143
7395.67 3218
7396.48 3359
7397.29 3458
7398.10 3603
7398.91 3645
7399.73 3702
7400.54 3626
7401.35 3580
7402.16 3390
7402.97 3373
7403.79 3269
7404.60 3060
7405.41 2916
7406.22 2890
7407.03 2799
7407.85 2745
7408.66 2603
7409.47 2604
7410.28 2585
7411.10 2517
7411.91 2448
7412.72 2425
7413.53 2381
7414.35 2406
7415.16 2323
7415.97 2344
7416.78 2353
7417.60 2382
7418.41 2327
7419.22 2253
7420.03 2325
7420.85 2272
7421.66 2197
7422.47 2225
7423.29 2166
7424.10 2149
7424.91 2151
7425.73 2072
7426.54 2131
7427.35 2154
7428.17 2138
7428.98 2117
7429.79 2102
7430.61 2151
7431.42 2137
7432.23 2032
7433.05 1964
7433.86 2080
7434.67 2140
7435.49 2109
7436.30 2111
7437.12 2116
7437.93 2167
7438.74 2207
7439.56 2127
7440.37 2129
7441.18 2104
7442.00 2166
7442.81 2177
7443.63 2186
7444.44 2108
7445.26 2083
7446.07 2060
7446.88 2076
7447.70 2152
7448.51 2135
7449.33 2095
7450.14 2170
7450.96 2148
7451.77 2153
7452.59 2140
7453.40 2141
7454.22 2190
7455.03 2170
7455.85 2266
7456.66 2335
7457.47 2290
7458.29 2287
7459.10 2319
7459.92 2251
7460.74 2214
7461.55 2304
7462.37 2303
7463.18 2310
7464.00 2279
7464.81 2312
7465.63 2340
7466.44 2319
7467.26 2309
7468.07 2286
7468.89 2324
7469.70 2336
7470.52 2271
7471.34 2378
7472.15 2382
7472.97 2380
7473.78 2342
7474.60 2399
7475.41 2345
7476.23 2318
7477.05 2322
7477.86 2314
7478.68 2244
7479.49 2251
7480.31 2264
7481.13 2256
7481.94 2157
7482.76 2197
7483.58 2203
7484.39 2178
7485.21 2231
7486.03 2166
7486.84 2073
7487.66 2116
7488.48 2085
7489.29 2035
7490.11 2075
7490.93 2059
7491.74 2019
7492.56 1997
7493.38 1990
7494.19 2051
7495.01 2041
7495.83 1935
7496.64 2014
7497.46 1995
7498.28 2022
7499.10 1997
7499.91 1977
7500.73 1961
7501.55 1971
7502.36 1993
7503.18 1923
7504.00 1967
7504.82 1955
7505.63 1874
7506.45 1883
7507.27 1883
7508.09 1862
7508.90 1834
7509.72 1847
7510.54 1845
7511.36 1896
7512.18 1929
7512.99 1840
7513.81 1903
7514.63 1849
7515.45 1841
7516.27 1789
7517.08 1815
7517.90 1799
7518.72 1835
7519.54 1779
7520.36 1834
7521.18 1818
7521.99 1862
7522.81 1880
7523.63 1818
7524.45 1795
7525.27 1802
7526.09 1814
7526.91 1852
7527.72 1825
7528.54 1836
7529.36 1813
7530.18 1800
7531.00 1829
7531.82 1812
7532.64 1779
7533.46 1865
7534.28 1846
7535.10 1896
7535.91 1844
7536.73 1863
7537.55 1870
7538.37 1864
7539.19 1873
7540.01 1853
7540.83 1899
7541.65 1862
7542.47 1880
7543.29 1908
7544.11 1863
7544.93 1846
7545.75 1881
7546.57 1940
7547.39 1925
7548.21 1849
7549.03 1898
7549.85 1928
7550.67 1943
7551.49 1961
7552.31 1950
7553.13 1903
7553.95 1916
7554.77 1948
7555.59 1955
7556.41 1964
7557.23 1985
7558.05 2050
7558.87 2055
7559.69 2091
7560.51 2064
7561.33 2016
7562.15 2048
7562.97 1973
7563.79 2031
7564.61 2050
7565.44 2002
7566.26 2027
7567.08 2054
7567.90 2075
7568.72 2022
7569.54 2102
7570.36 2056
7571.18 2068
7572.00 2069
7572.82 2067
7573.65 2082
7574.47 2058
7575.29 2083
7576.11 2083
7576.93 2021
7577.75 2065
7578.57 2106
7579.40 2054
7580.22 2107
7581.04 2154
7581.86 2158
7582.68 2134
7583.50 2176
7584.33 2257
7585.15 2283
7585.97 2305
7586.79 2334
7587.61 2316
7588.44 2351
7589.26 2347
7590.08 2330
7590.90 2318
7591.72 2281
7592.55 2288
7593.37 2335
7594.19 2320
7595.01 2345
7595.84 2368
7596.66 2381
7597.48 2414
7598.30 2430
7599.13 2472
7599.95 2572
7600.77 2677
7601.59 2751
7602.42 2919
7603.24 3079
7604.06 3114
7604.89 3261
7605.71 3185
7606.53 3145
7607.36 3030
7608.18 3004
7609.00 2982
7609.82 2898
7610.65 2763
7611.47 2794
7612.29 2779
7613.12 2790
7613.94 2770
7614.77 2867
7615.59 2857
7616.41 2980
7617.24 3160
7618.06 3339
7618.88 3304
7619.71 3224
7620.53 3297
7621.35 3159
7622.18 2970
7623.00 2877
7623.83 2816
7624.65 2797
7625.47 2849
7626.30 2834
7627.12 2797
7627.95 2903
7628.77 3110
7629.60 3104
7630.42 3217
7631.24 3209
7632.07 3336
7632.89 3234
7633.72 3167
7634.54 3096
7635.37 2963
7636.19 2871
7637.02 2764
7637.84 2590
7638.67 2468
7639.49 2385
7640.31 2251
7641.14 2255
7641.96 2202
7642.79 2153
7643.61 2268
7644.44 2244
7645.26 2255
7646.09 2280
7646.92 2333
7647.74 2327
7648.57 2279
7649.39 2326
7650.22 2227
7651.04 2101
7651.87 2104
7652.69 2061
7653.52 2018
7654.34 2004
7655.17 2069
7656.00 2046
7656.82 1959
7657.65 1940
7658.47 1964
7659.30 1924
7660.12 1971
7660.95 1979
7661.78 1927
7662.60 1954
7663.43 1922
7664.25 1915
7665.08 1912
7665.91 1946
7666.73 1981
7667.56 1922
7668.39 1964
7669.21 1934
7670.04 1844
7670.87 1899
7671.69 1930
7672.52 1918
7673.35 1914
7674.17 1919
7675.00 1851
7675.83 1911
7676.65 1934
7677.48 1918
7678.31 1846
7679.13 1892
7679.96 1857
7680.79 1867
7681.61 1930
7682.44 1962
7683.27 2067
7684.10 2047
7684.92 2088
7685.75 2136
7686.58 2153
7687.40 2216
7688.23 2128
7689.06 2118
7689.89 2127
7690.71 2115
7691.54 2073
7692.37 2042
7693.20 2102
7694.03 2031
7694.85 2091
7695.68 2097
7696.51 2208
7697.34 2251
7698.16 2292
7698.99 2333
7699.82 2294
7700.65 2254
7701.48 2184
7702.31 2108
7703.13 2116
7703.96 2079
7704.79 2088
7705.62 1992
7706.45 2062
7707.28 1970
7708.10 1977
7708.93 1939
7709.76 1951
7710.59 2002
7711.42 2021
7712.25 1968
7713.08 2002
7713.90 1910
7714.73 1931
7715.56 1957
7716.39 1938
7717.22 2009
7718.05 1998
7718.88 1949
7719.71 1927
7720.54 1902
7721.37 1897
7722.20 1962
7723.02 1954
7723.85 1953
7724.68 1948
7725.51 1965
7726.34 1941
7727.17 1875
7728.00 1908
7728.83 1956
7729.66 1910
7730.49 1980
7731.32 1960
7732.15 1937
7732.98 2035
7733.81 2030
7734.64 2005
7735.47 2049
7736.30 2026
7737.13 2033
7737.96 2050
7738.79 2054
7739.62 2075
7740.45 2096
7741.28 2124
7742.11 2168
7742.94 2209
7743.77 2249
7744.60 2223
7745.43 2367
7746.26 2500
7747.09 2446
7747.92 2517
7748.75 2523
7749.59 2551
7750.42 2501
7751.25 2485
7752.08 2530
7752.91 2565
7753.74 2695
7754.57 2892
7755.40 3105
7756.23 3295
7757.06 3379
7757.90 3319
7758.73 3267
7759.56 3258
7760.39 3115
7761.22 2860
7762.05 2718
7762.88 2532
7763.71 2437
7764.55 2357
7765.38 2330
7766.21 2248
7767.04 2139
7767.87 2053
7768.70 2052
7769.54 2028
7770.37 2040
7771.20 2104
7772.03 2189
7772.86 2225
7773.70 2253
7774.53 2283
7775.36 2353
7776.19 2515
7777.02 2582
7777.86 2588
7778.69 2474
7779.52 2495
7780.35 2340
7781.19 2316
7782.02 2211
7782.85 2137
7783.68 2137
7784.52 2068
7785.35 2042
7786.18 2023
7787.01 2005
7787.85 1992
7788.68 1975
7789.51 2008
7790.35 2024
7791.18 1971
7792.01 2000
7792.84 2071
7793.68 2059
7794.51 2013
7795.34 2044
7796.18 2051
7797.01 2054
7797.84 1975
7798.68 1978
7799.51 1904
7800.34 1917
7801.18 1926
7802.01 1913
7802.84 1947
7803.68 1911
7804.51 2019
7805.35 2036
7806.18 1979
7807.01 2089
7807.85 2063
7808.68 2090
7809.51 2088
7810.35 2116
7811.18 2126
7812.02 2072
7812.85 2033
7813.68 2109
7814.52 2140
7815.35 2105
7816.19 2173
7817.02 2231
7817.86 2226
7818.69 2176
7819.52 2233
7820.36 2222
7821.19 2205
7822.03 2201
7822.86 2287
7823.70 2341
7824.53 2295
7825.37 2295
7826.20 2424
7827.04 2479
7827.87 2425
7828.71 2339
7829.54 2321
7830.38 2273
7831.21 2264
7832.05 2225
7832.88 2229
7833.72 2273
7834.55 2282
7835.39 2287
7836.22 2284
7837.06 2313
7837.89 2221
7838.73 2174
7839.57 2142
7840.40 2176
7841.24 2155
7842.07 2176
7842.91 2104
7843.74 2146
7844.58 2081
7845.42 2086
7846.25 2152
7847.09 2143
7847.92 2105
7848.76 2104
7849.60 2144
7850.43 2041
7851.27 2046
7852.10 2059
7852.94 2123
7853.78 2112
7854.61 2125
7855.45 2193
7856.29 2196
7857.12 2272
7857.96 2297
7858.79 2337
7859.63 2309
7860.47 2307
7861.30 2234
7862.14 2272
7862.98 2247
7863.81 2162
7864.65 2178
7865.49 2287
7866.33 2218
7867.16 2239
7868.00 2322
7868.84 2420
7869.67 2395
7870.51 2455
7871.35 2468
7872.19 2434
7873.02 2466
7873.86 2544
7874.70 2737
7875.54 2843
7876.37 2892
7877.21 2926
7878.05 3005
7878.89 3051
7879.72 3088
7880.56 3051
7881.40 2796
7882.24 2706
7883.07 2834
7883.91 2780
7884.75 2701
7885.59 2653
7886.43 2607
7887.26 2696
7888.10 2649
7888.94 2628
7889.78 2620
7890.62 2665
7891.45 2474
7892.29 2513
7893.13 2558
7893.97 2482
7894.81 2405
7895.65 2382
7896.49 2365
7897.32 2397
7898.16 2396
7899.00 2394
7899.84 2377
7900.68 2414
7901.52 2423
7902.36 2382
7903.20 2326
7904.03 2142
7904.87 2167
7905.71 2141
7906.55 2084
7907.39 2037
7908.23 1987
7909.07 2017
7909.91 2026
7910.75 1958
7911.59 1939
7912.43 1997
7913.27 2041
7914.11 2069
7914.94 2113
7915.78 2152
7916.62 2134
7917.46 2135
7918.30 2122
7919.14 2118
7919.98 2095
7920.82 2095
7921.66 2044
7922.50 1983
7923.34 1945
7924.18 1914
7925.02 1898
7925.86 1903
7926.70 1846
7927.54 1832
7928.38 1864
7929.22 1864
7930.06 1875
7930.90 1876
7931.74 1860
7932.59 1868
7933.43 1837
7934.27 1849
7935.11 1854
7935.95 1809
7936.79 1835
7937.63 1809
7938.47 1867
7939.31 1928
7940.15 1847
7940.99 1905
7941.83 1909
7942.67 1924
7943.52 1902
7944.36 1910
7945.20 1918
7946.04 1899
7946.88 1914
7947.72 1906
7948.56 1973
7949.40 2038
7950.25 2049
7951.09 2048
7951.93 2062
7952.77 2114
7953.61 2160
7954.45 2249
7955.29 2293
7956.14 2210
7956.98 2146
7957.82 2203
7958.66 2145
7959.50 2190
7960.35 2185
7961.19 2276
7962.03 2222
7962.87 2285
7963.71 2328
7964.56 2371
7965.40 2394
7966.24 2456
7967.08 2489
7967.93 2548
7968.77 2453
7969.61 2361
7970.45 2345
7971.29 2312
7972.14 2285
7972.98 2215
7973.82 2124
7974.67 2112
7975.51 2048
7976.35 2074
7977.19 2106
7978.04 2134
7978.88 2047
7979.72 2024
7980.57 2025
7981.41 2070
7982.25 2113
7983.09 2070
7983.94 2099
7984.78 2017
7985.62 2021
7986.47 1994
7987.31 2001
7988.15 1955
7989.00 1909
7989.84 1920
7990.68 1913
7991.53 1823
7992.37 1842
7993.22 1947
7994.06 1880
7994.90 1953
7995.75 2051
7996.59 2183
7997.43 2323
7998.28 2434
7999.12 2583
7999.97 2611
8000.81 2613
8001.65 2612
8002.50 2496
8003.34 2343
8004.19 2241
8005.03 2137
8005.88 2024
8006.72 1924
8007.57 1862
8008.41 1774
8009.25 1720
8010.10 1664
8010.94 1616
8011.79 1646
8012.63 1609
8013.48 1590
8014.32 1620
8015.17 1589
8016.01 1617
8016.86 1617
8017.70 1566
8018.55 1520
8019.39 1537
8020.24 1567
8021.08 1534
8021.93 1532
8022.77 1515
8023.62 1489
8024.46 1489
8025.31 1480
8026.15 1468
8027.00 1476
8027.84 1489
8028.69 1480
8029.54 1522
8030.38 1490
8031.23 1482
8032.07 1417
8032.92 1471
8033.76 1462
8034.61 1472
8035.46 1525
8036.30 1545
8037.15 1525
8037.99 1533
8038.84 1565
8039.69 1501
8040.53 1496
8041.38 1475
8042.22 1443
8043.07 1501
8043.92 1516
8044.76 1494
8045.61 1501
8046.46 1430
8047.30 1412
8048.15 1415
8049.00 1468
8049.84 1408
8050.69 1428
8051.54 1446
8052.38 1506
8053.23 1505
8054.08 1443
8054.92 1452
8055.77 1441
8056.62 1431
8057.46 1477
8058.31 1463
8059.16 1450
8060.01 1436
8060.85 1412
8061.70 1431
8062.55 1434
8063.40 1440
8064.24 1487
8065.09 1390
8065.94 1457
8066.79 1441
8067.63 1442
8068.48 1416
8069.33 1440
8070.18 1437
8071.02 1402
8071.87 1410
8072.72 1426
8073.57 1397
8074.42 1335
8075.26 1354
8076.11 1412
8076.96 1393
8077.81 1369
8078.66 1365
8079.50 1385
8080.35 1348
8081.20 1365
8082.05 1359
8082.90 1336
8083.75 1340
8084.59 1333
8085.44 1319
8086.29 1276
8087.14 1319
8087.99 1323
8088.84 1276
8089.69 1255
8090.53 1313
8091.38 1307
8092.23 1281
8093.08 1334
8093.93 1276
8094.78 1313
8095.63 1250
8096.48 1325
8097.33 1271
8098.18 1265
8099.02 1297
8099.87 1313
8100.72 1312
8101.57 1289
8102.42 1320
8103.27 1291
8104.12 1258
8104.97 1313
8105.82 1307
8106.67 1247
8107.52 1295
8108.37 1264
8109.22 1282
8110.07 1262
8110.92 1274
8111.77 1298
8112.62 1232
8113.47 1241
8114.32 1245
8115.17 1260
8116.02 1271
8116.87 1337
8117.72 1342
8118.57 1367
8119.42 1400
8120.27 1395
8121.12 1381
8121.97 1367
8122.82 1316
8123.67 1339
8124.52 1352
8125.37 1371
8126.22 1378
8127.07 1387
8127.93 1400
8128.78 1383
8129.63 1371
8130.48 1387
8131.33 1437
8132.18 1466
8133.03 1349
8133.88 1403
8134.73 1439
8135.58 1388
8136.44 1438
8137.29 1414
8138.14 1417
8138.99 1434
8139.84 1461
8140.69 1454
8141.54 1392
8142.39 1371
8143.25 1395
8144.10 1475
8144.95 1520
8145.80 1486
8146.65 1471
8147.50 1518
8148.36 1499
8149.21 1487
8150.06 1502
8150.91 1552
8151.76 1621
8152.62 1642
8153.47 1645
8154.32 1678
8155.17 1791
8156.02 1863
8156.88 1840
8157.73 1724
8158.58 1620
8159.43 1536
8160.29 1552
8161.14 1536
8161.99 1471
8162.84 1435
8163.70 1534
8164.55 1424
8165.40 1466
8166.25 1457
8167.11 1410
8167.96 1400
8168.81 1439
8169.67 1390
8170.52 1374
8171.37 1341
8172.23 1349
8173.08 1334
8173.93 1315
8174.78 1316
8175.64 1252
8176.49 1260
8177.34 1305
8178.20 1225
8179.05 1228
8179.90 1182
8180.76 1200
8181.61 1219
8182.47 1217
8183.32 1220
8184.17 1207
8185.03 1207
8185.88 1228
8186.73 1252
8187.59 1180
8188.44 1159
8189.30 1152
8190.15 1163
8191.00 1165
8191.86 1171
8192.71 1166
8193.57 1178
8194.42 1173
8195.27 1149
8196.13 1100
8196.98 1110
8197.84 1148
8198.69 1191
8199.55 1190
8200.40 1142
8201.26 1177
8202.11 1143
8202.96 1152
8203.82 1132
8204.67 1178
8205.53 1150
8206.38 1139
8207.24 1152
8208.09 1143
8208.95 1191
8209.80 1162
8210.66 1140
8211.51 1208
8212.37 1176
8213.22 1159
8214.08 1183
8214.93 1178
8215.79 1173
8216.65 1203
8217.50 1224
8218.36 1205
8219.21 1172
8220.07 1211
8220.92 1213
8221.78 1121
8222.63 1132
8223.49 1190
8224.35 1190
8225.20 1182
8226.06 1177
8226.91 1165
8227.77 1134
8228.63 1173
8229.48 1139
8230.34 1138
8231.19 1160
8232.05 1157
8232.91 1164
8233.76 1100
8234.62 1076
8235.47 1168
8236.33 1187
8237.19 1161
8238.04 1160
8238.90 1155
8239.76 1117
8240.61 1131
8241.47 1108
8242.33 1059
8243.18 1080
8244.04 1084
8244.90 1118
8245.75 1147
8246.61 1154
8247.47 1151
8248.33 1140
8249.18 1138
8250.04 1148
8250.90 1130
8251.75 1151
8252.61 1130
8253.47 1141
8254.33 1176
8255.18 1151
8256.04 1124
8256.90 1127
8257.76 1107
8258.61 1114
8259.47 1119
8260.33 1076
8261.19 1067
8262.04 1127
8262.90 1140
8263.76 1102
8264.62 1072
8265.48 1108
8266.33 1122
8267.19 1105
8268.05 1146
8268.91 1160
8269.77 1129
8270.62 1101
8271.48 1147
8272.34 1191
8273.20 1146
8274.06 1137
8274.92 1190
8275.77 1167
8276.63 1117
8277.49 1207
8278.35 1241
8279.21 1178
8280.07 1211
8280.93 1146
8281.78 1181
8282.64 1226
8283.50 1269
8284.36 1237
8285.22 1263
8286.08 1265
8286.94 1274
8287.80 1291
8288.66 1233
8289.51 1190
8290.37 1209
8291.23 1213
8292.09 1239
8292.95 1202
8293.81 1210
8294.67 1248
8295.53 1249
8296.39 1228
8297.25 1248
8298.11 1238
8298.97 1243
8299.83 1211
8300.69 1240
8301.55 1239
8302.41 1205
8303.27 1183
8304.13 1193
8304.99 1219
8305.85 1213
8306.71 1182
8307.57 1206
8308.43 1185
8309.29 1185
8310.15 1223
8311.01 1241
8311.87 1250
8312.73 1216
8313.59 1200
8314.45 1178
8315.31 1200
8316.17 1191
8317.03 1263
8317.89 1229
8318.75 1177
8319.61 1196
8320.47 1180
8321.33 1174
8322.20 1192
8323.06 1191
8323.92 1197
8324.78 1197
8325.64 1192
8326.50 1239
8327.36 1216
8328.22 1206
8329.08 1229
8329.94 1198
8330.81 1156
8331.67 1112
8332.53 1138
8333.39 1140
8334.25 1119
8335.11 1177
8335.97 1165
8336.84 1172
8337.70 1122
8338.56 1147
8339.42 1167
8340.28 1182
8341.15 1152
8342.01 1213
8342.87 1206
8343.73 1157
8344.59 1192
8345.45 1190
8346.32 1233
8347.18 1145
8348.04 1185
8348.90 1149
8349.77 1124
8350.63 1194
8351.49 1180
8352.35 1207
8353.22 1195
8354.08 1178
8354.94 1207
8355.80 1184
8356.67 1155
8357.53 1203
8358.39 1161
8359.25 1118
8360.12 1140
8360.98 1132
8361.84 1181
8362.71 1177
8363.57 1188
8364.43 1205
8365.29 1196
8366.16 1216
8367.02 1176
8367.88 1209
8368.75 1218
8369.61 1194
8370.47 1256
8371.34 1202
8372.20 1227
8373.06 1173
8373.93 1240
8374.79 1253
8375.65 1251
8376.52 1203
8377.38 1198
8378.25 1200
8379.11 1263
8379.97 1225
8380.84 1247
8381.70 1282
8382.56 1269
8383.43 1296
8384.29 1298
8385.16 1236
8386.02 1260
8386.89 1306
8387.75 1286
8388.61 1309
8389.48 1311
8390.34 1280
8391.21 1289
8392.07 1260
8392.94 1329
8393.80 1327
8394.67 1329
8395.53 1340
8396.39 1365
8397.26 1397
8398.12 1366
8398.99 1312
8399.85 1338
8400.72 1356
8401.58 1366
8402.45 1369
8403.31 1388
8404.18 1418
8405.04 1393
8405.91 1395
8406.77 1392
8407.64 1437
8408.50 1447
8409.37 1451
8410.24 1514
8411.10 1539
8411.97 1542
8412.83 1518
8413.70 1493
8414.56 1479
8415.43 1503
8416.29 1510
8417.16 1506
8418.03 1537
8418.89 1566
8419.76 1604
8420.62 1608
8421.49 1597
8422.36 1631
8423.22 1625
8424.09 1644
8424.95 1643
8425.82 1677
8426.69 1687
8427.55 1674
8428.42 1684
8429.28 1741
8430.15 1704
8431.02 1802
8431.88 1828
8432.75 1823
8433.62 1894
8434.48 1906
8435.35 1959
8436.22 2049
8437.08 2047
8437.95 2194
8438.82 2244
8439.68 2209
8440.55 2361
8441.42 2427
8442.29 2469
8443.15 2552
8444.02 2526
8444.89 2531
8445.75 2413
8446.62 2440
8447.49 2429
8448.36 2426
8449.22 2599
8450.09 2764
8450.96 2950
8451.83 3167
8452.69 3618
8453.56 4007
8454.43 4403
8455.30 4651
8456.16 4812
8457.03 4851
8457.90 4732
8458.77 4423
8459.64 3980
8460.50 3647
8461.37 3356
8462.24 3080
8463.11 2741
8463.98 2588
8464.84 2409
8465.71 2305
8466.58 2194
8467.45 2115
8468.32 1943
8469.19 1876
8470.05 1909
8470.92 1882
8471.79 1873
8472.66 1866
8473.53 1848
8474.40 1844
8475.27 1809
8476.13 1749
8477.00 1733
8477.87 1725
8478.74 1683
8479.61 1669
8480.48 1602
8481.35 1581
8482.22 1697
8483.09 1728
8483.96 1773
8484.82 1698
8485.69 1777
8486.56 1691
8487.43 1723
8488.30 1750
8489.17 1741
8490.04 1714
8490.91 1711
8491.78 1721
8492.65 1722
8493.52 1753
8494.39 1800
8495.26 1692
8496.13 1681
8497.00 1636
8497.87 1596
8498.74 1667
8499.61 1586
8500.48 1555
8501.35 1580
8502.22 1575
8503.09 1583
8503.96 1635
8504.83 1585
8505.70 1585
8506.57 1608
8507.44 1651
8508.31 1702
8509.18 1636
8510.05 1618
8510.92 1635
8511.79 1679
8512.66 1679
8513.53 1674
8514.40 1620
8515.27 1631
8516.15 1643
8517.02 1621
8517.89 1591
8518.76 1610
8519.63 1661
8520.50 1656
8521.37 1629
8522.24 1682
8523.11 1674
8523.98 1642
8524.86 1663
8525.73 1622
8526.60 1645
8527.47 1614
8528.34 1692
8529.21 1650
8530.08 1639
8530.96 1707
8531.83 1688
8532.70 1761
8533.57 1714
8534.44 1687
8535.31 1701
8536.19 1726
8537.06 1731
8537.93 1660
8538.80 1645
8539.67 1622
8540.55 1591
8541.42 1616
8542.29 1595
8543.16 1623
8544.03 1602
8544.91 1584
8545.78 1572
8546.65 1590
8547.52 1647
8548.40 1695
8549.27 1725
8550.14 1782
8551.01 1922
8551.89 1990
8552.76 2006
8553.63 2072
8554.51 2077
8555.38 2026
8556.25 2016
8557.12 1983
8558.00 1895
8558.87 1781
8559.74 1695
8560.62 1626
8561.49 1647
8562.36 1562
8563.24 1548
8564.11 1517
8564.98 1459
8565.86 1449
8566.73 1478
8567.60 1487
8568.48 1483
8569.35 1446
8570.22 1453
8571.10 1453
8571.97 1420
8572.84 1381
8573.72 1382
8574.59 1345
8575.46 1320
8576.34 1387
8577.21 1363
8578.09 1384
8578.96 1370
8579.83 1371
8580.71 1306
8581.58 1328
8582.46 1326
8583.33 1329
8584.21 1326
8585.08 1373
8585.95 1365
8586.83 1341
8587.70 1329
8588.58 1322
8589.45 1382
8590.33 1332
8591.20 1309
8592.08 1341
8592.95 1386
8593.83 1363
8594.70 1378
8595.58 1446
8596.45 1392
8597.33 1352
8598.20 1406
8599.08 1389
8599.95 1389
8600.83 1374
8601.70 1408
8602.58 1403
8603.45 1363
8604.33 1390
8605.20 1450
8606.08 1425
8606.95 1463
8607.83 1490
8608.70 1421
8609.58 1449
8610.45 1481
8611.33 1417
8612.21 1434
8613.08 1472
8613.96 1495
8614.83 1457
8615.71 1457
8616.59 1394
8617.46 1422
8618.34 1430
8619.21 1422
8620.09 1365
8620.97 1403
8621.84 1382
8622.72 1486
8623.59 1494
8624.47 1482
8625.35 1465
8626.22 1547
8627.10 1512
8627.98 1499
8628.85 1525
8629.73 1545
8630.61 1498
8631.48 1473
8632.36 1493
8633.24 1458
8634.11 1539
8634.99 1571
8635.87 1593
8636.74 1506
8637.62 1559
8638.50 1580
8639.37 1533
8640.25 1572
8641.13 1611
8642.01 1585
8642.88 1591
8643.76 1627
8644.64 1710
8645.52 1684
8646.39 1611
8647.27 1667
8648.15 1697
8649.03 1714
8649.90 1767
8650.78 1706
8651.66 1729
8652.54 1805
8653.41 1765
8654.29 1796
8655.17 1781
8656.05 1729
8656.93 1754
8657.80 1740
8658.68 1727
8659.56 1692
8660.44 1737
8661.32 1712
8662.19 1732
8663.07 1751
8663.95 1733
8664.83 1845
8665.71 1830
8666.59 1924
8667.46 2027
8668.34 2124
8669.22 2145
8670.10 2203
8670.98 2325
8671.86 2305
8672.74 2382
8673.62 2311
8674.49 2299
8675.37 2333
8676.25 2303
8677.13 2197
8678.01 2193
8678.89 2121
8679.77 2103
8680.65 2141
8681.53 2103
8682.41 2074
8683.29 2104
8684.16 2182
8685.04 2266
8685.92 2413
8686.80 2599
8687.68 2774
8688.56 3218
8689.44 3566
8690.32 3767
8691.20 4025
8692.08 4027
8692.96 3957
8693.84 3892
8694.72 3723
8695.60 3439
8696.48 3140
8697.36 2904
8698.24 2638
8699.12 2401
8700.00 2269
8700.88 2137
8701.76 1931
8702.64 1808
8703.52 1771
8704.40 1735
8705.28 1653
8706.16 1705
8707.04 1638
8707.92 1598
8708.80 1547
8709.69 1553
8710.57 1561
8711.45 1534
8712.33 1485
8713.21 1476
8714.09 1516
8714.97 1530
8715.85 1491
8716.73 1432
8717.61 1447
8718.49 1498
8719.38 1469
8720.26 1484
8721.14 1467
8722.02 1513
8722.90 1510
8723.78 1518
8724.66 1524
8725.54 1507
8726.43 1555
8727.31 1525
8728.19 1522
8729.07 1535
8729.95 1515
8730.83 1532
8731.72 1545
8732.60 1536
8733.48 1505
8734.36 1464
8735.24 1499
8736.13 1454
8737.01 1446
8737.89 1488
8738.77 1459
8739.65 1410
8740.54 1429
8741.42 1448
8742.30 1434
8743.18 1437
8744.07 1461
8744.95 1430
8745.83 1413
8746.71 1471
8747.60 1494
8748.48 1467
8749.36 1532
8750.24 1618
8751.13 1647
8752.01 1667
8752.89 1689
8753.77 1746
8754.66 1736
8755.54 1781
8756.42 1854
8757.31 1884
8758.19 1872
8759.07 1869
8759.96 1863
8760.84 1840
8761.72 1826
8762.61 1765
8763.49 1781
8764.37 1704
8765.26 1715
8766.14 1743
8767.02 1750
8767.91 1673
8768.79 1695
8769.67 1735
8770.56 1719
8771.44 1696
8772.32 1737
8773.21 1696
8774.09 1717
8774.98 1691
8775.86 1628
8776.74 1664
8777.63 1620
8778.51 1651
8779.40 1599
8780.28 1610
8781.17 1565
8782.05 1639
8782.93 1567
8783.82 1562
8784.70 1544
8785.59 1572
8786.47 1585
8787.36 1575
8788.24 1582
8789.13 1539
8790.01 1546
8790.89 1531
8791.78 1512
8792.66 1474
8793.55 1530
8794.43 1499
8795.32 1501
8796.20 1548
8797.09 1602
8797.97 1528
8798.86 1581
8799.74 1548
8800.63 1553
8801.52 1622
8802.40 1601
8803.29 1581
8804.17 1566
8805.06 1562
8805.94 1551
8806.83 1538
8807.71 1510
8808.60 1516
8809.48 1496
8810.37 1496
8811.26 1533
8812.14 1498
8813.03 1453
8813.91 1484
8814.80 1452
8815.69 1429
8816.57 1427
8817.46 1435
8818.34 1474
8819.23 1498
8820.12 1469
8821.00 1481
8821.89 1467
8822.77 1479
8823.66 1480
8824.55 1443
8825.43 1425
8826.32 1401
8827.21 1317
8828.09 1408
8828.98 1413
8829.87 1414
8830.75 1355
8831.64 1369
8832.53 1371
8833.41 1345
8834.30 1301
8835.19 1276
8836.08 1270
8836.96 1234
8837.85 1288
8838.74 1322
8839.62 1327
8840.51 1291
8841.40 1319
8842.29 1266
8843.17 1310
8844.06 1309
8844.95 1293
8845.84 1287
8846.72 1283
8847.61 1216
8848.50 1195
8849.39 1185
8850.27 1224
8851.16 1171
8852.05 1168
8852.94 1202
8853.82 1195
8854.71 1187
8855.60 1152
8856.49 1161
8857.38 1154
8858.26 1165
8859.15 1206
8860.04 1199
8860.93 1182
8861.82 1194
8862.71 1183
8863.59 1176
8864.48 1142
8865.37 1161
8866.26 1158
8867.15 1145
8868.04 1126
8868.93 1123
8869.81 1132
8870.70 1142
8871.59 1131
8872.48 1117
8873.37 1153
8874.26 1150
8875.15 1125
8876.04 1106
8876.93 1172
8877.81 1123
8878.70 1136
8879.59 1077
8880.48 1101
8881.37 1097
8882.26 1102
8883.15 1171
8884.04 1170
8884.93 1159
8885.82 1117
8886.71 1087
8887.60 1061
8888.49 1106
8889.38 1076
8890.27 1074
8891.16 1101
8892.05 1087
8892.94 1089
8893.83 1046
8894.72 1102
8895.61 1097
8896.50 1062
8897.39 1034
8898.28 1058
8899.17 1086
8900.06 1073
8900.95 1042
8901.84 1074
8902.73 1101
8903.62 1049
8904.51 1070
8905.40 1106
8906.29 1066
8907.18 1080
8908.07 1048
8908.96 1017
8909.85 1051
8910.74 1066
8911.63 1125
8912.52 1104
8913.41 1157
8914.31 1137
8915.20 1091
8916.09 1050
8916.98 1081
8917.87 1033
8918.76 1085
8919.65 1074
8920.54 1007
8921.43 1024
8922.33 1020
8923.22 1003
8924.11 1004
8925.00 1027
8925.89 1026
8926.78 1024
8927.67 1021
8928.57 1031
8929.46 1054
8930.35 1038
8931.24 1022
8932.13 996
8933.03 997
8933.92 1048
8934.81 1002
8935.70 1004
8936.59 985
8937.49 1000
8938.38 1020
8939.27 999
8940.16 987
8941.05 979
8941.95 1006
8942.84 961
8943.73 991
8944.62 967
8945.52 1043
8946.41 982
8947.30 972
8948.19 954
8949.09 942
8949.98 954
8950.87 980
8951.76 1030
8952.66 990
8953.55 983
8954.44 985
8955.34 986
8956.23 970
8957.12 951
8958.02 969
8958.91 955
8959.80 943
8960.69 978
8961.59 1002
8962.48 968
8963.37 983
8964.27 952
8965.16 953
8966.05 989
8966.95 1003
8967.84 978
8968.74 1013
8969.63 988
8970.52 1006
8971.42 965
8972.31 983
8973.20 972
8974.10 941
8974.99 936
8975.89 955
8976.78 943
8977.67 946
8978.57 926
8979.46 982
8980.36 997
8981.25 915
8982.15 929
8983.04 957
8983.93 960
8984.83 932
8985.72 964
8986.62 926
8987.51 916
8988.41 906
8989.30 930
8990.20 936
8991.09 940
8991.99 904
8992.88 909
8993.78 912
8994.67 893
8995.57 881
8996.46 958
8997.36 957
8998.25 947
8999.15 949
9000.04 968
9000.94 966
9001.83 950
9002.73 971
9003.62 935
9004.52 955
9005.41 949
9006.31 926
9007.20 927
9008.10 914
9009.00 949
9009.89 937
9010.79 922
9011.68 937
9012.58 922
9013.47 932
9014.37 896
9015.27 909
9016.16 903
9017.06 877
9017.95 896
9018.85 935
9019.75 914
9020.64 894
9021.54 930
9022.43 936
9023.33 944
9024.23 901
9025.12 909
9026.02 933
9026.92 912
9027.81 920
9028.71 919
9029.61 919
9030.50 918
9031.40 908
9032.30 897
9033.19 881
9034.09 910
9034.99 932
9035.88 928
9036.78 921
9037.68 903
9038.58 917
9039.47 963
9040.37 978
9041.27 911
9042.16 938
9043.06 921
9043.96 923
9044.86 929
9045.75 955
9046.65 939
9047.55 994
9048.45 987
9049.34 958
9050.24 977
9051.14 977
9052.04 991
9052.94 1024
9053.83 963
9054.73 1008
9055.63 972
9056.53 1047
9057.43 1033
9058.32 1019
9059.22 1026
9060.12 1042
9061.02 1027
9061.92 1040
9062.81 1038
9063.71 994
9064.61 977
9065.51 995
9066.41 972
9067.31 1013
9068.21 983
9069.10 962
9070.00 949
9070.90 1024
9071.80 1013
9072.70 1001
9073.60 987
9074.50 1021
9075.40 1031
9076.29 992
9077.19 998
9078.09 982
9078.99 994
9079.89 981
9080.79 1020
9081.69 1046
9082.59 1045
9083.49 1033
9084.39 1016
9085.29 1063
9086.19 1081
9087.09 1127
9087.98 1044
9088.88 1076
9089.78 1103
9090.68 1114
9091.58 1122
9092.48 1047
9093.38 1093
9094.28 1075
9095.18 992
9096.08 1052
9096.98 1056
9097.88 995
9098.78 1043
9099.68 1056
9100.58 1013
9101.48 987
9102.38 987
9103.28 946
9104.18 979
9105.08 946
9105.99 965
9106.89 909
9107.79 930
9108.69 956
9109.59 982
9110.49 986
9111.39 935
9112.29 1001
9113.19 998
9114.09 968
9114.99 986
9115.89 974
9116.79 1006
9117.69 965
9118.60 933
9119.50 946
9120.40 926
9121.30 944
9122.20 928
9123.10 912
9124.00 928
9124.90 949
9125.81 929
9126.71 892
9127.61 906
9128.51 850
9129.41 903
9130.31 934
9131.22 946
9132.12 956
9133.02 911
9133.92 940
9134.82 896
9135.72 895
9136.63 928
9137.53 926
9138.43 936
9139.33 908
9140.23 933
9141.14 937
9142.04 917
9142.94 953
9143.84 930
9144.75 904
9145.65 921
9146.55 938
9147.45 898
9148.36 918
9149.26 876
9150.16 952
9151.06 921
9151.97 906
9152.87 924
9153.77 933
9154.67 900
9155.58 971
9156.48 930
9157.38 923
9158.29 942
9159.19 916
9160.09 939
9161.00 935
9161.90 909
9162.80 895
9163.71 904
9164.61 899
9165.51 912
9166.42 867
9167.32 862
9168.22 895
9169.13 901
9170.03 890
9170.93 892
9171.84 929
9172.74 903
9173.64 901
9174.55 896
9175.45 893
9176.36 884
9177.26 940
9178.16 931
9179.07 911
9179.97 953
9180.88 927
9181.78 906
9182.69 953
9183.59 942
9184.49 885
9185.40 937
9186.30 924
9187.21 932
9188.11 941
9189.02 982
9189.92 971
9190.82 966
9191.73 997
9192.63 1013
9193.54 965
9194.44 1005
9195.35 1070
9196.25 1074
9197.16 1136
9198.06 1095
9198.97 1131
9199.87 1137
9200.78 1148
9201.68 1120
9202.59 1053
9203.49 1061
9204.40 1085
9205.30 996
9206.21 1009
9207.12 1017
9208.02 981
9208.93 938
9209.83 940
9210.74 943
9211.64 926
9212.55 910
9213.45 960
9214.36 991
9215.27 979
9216.17 1002
9217.08 954
9217.98 954
9218.89 952
9219.80 983
9220.70 918
9221.61 923
9222.51 963
9223.42 953
9224.33 937
9225.23 957
9226.14 895
9227.05 938
9227.95 925
9228.86 942
9229.77 908
9230.67 899
9231.58 926
9232.49 882
9233.39 892
9234.30 890
9235.21 908
9236.11 928
9237.02 901
9237.93 889
9238.83 922
9239.74 922
9240.65 905
9241.55 861
9242.46 907
9243.37 914
9244.28 858
9245.18 878
9246.09 820
9247.00 850
9247.91 850
9248.81 887
9249.72 918
9250.63 870
9251.54 853
9252.44 865
9253.35 911
9254.26 927
9255.17 902
9256.07 887
9256.98 907
9257.89 871
9258.80 873
9259.71 869
9260.61 904
9261.52 924
9262.43 934
9263.34 915
9264.25 903
9265.16 925
9266.06 929
9266.97 912
9267.88 877
9268.79 882
9269.70 950
9270.61 950
9271.51 941
9272.42 969
9273.33 954
9274.24 926
9275.15 951
9276.06 983
9276.97 992
9277.88 980
9278.78 914
9279.69 986
9280.60 949
9281.51 926
9282.42 942
9283.33 912
9284.24 972
9285.15 919
9286.06 945
9286.97 935
9287.88 924
9288.79 932
9289.70 962
9290.60 926
9291.51 949
9292.42 937
9293.33 943
9294.24 985
9295.15 929
9296.06 943
9296.97 928
9297.88 987
9298.79 953
9299.70 982
9300.61 964
9301.52 993
9302.43 1012
9303.34 1075
9304.25 1048
9305.16 1031
9306.07 1039
9306.98 1052
9307.89 1017
9308.80 1039
9309.71 1102
9310.63 1101
9311.54 1063
9312.45 1036
9313.36 1114
9314.27 1103
9315.18 1058
9316.09 1034
9317.00 1055
9317.91 1000
9318.82 987
9319.73 1044
9320.64 1067
9321.55 982
9322.47 979
9323.38 976
9324.29 1038
9325.20 971
9326.11 936
9327.02 970
9327.93 964
9328.84 1006
9329.76 968
9330.67 973
9331.58 995
9332.49 979
9333.40 972
9334.31 1027
9335.23 1012
9336.14 1028
9337.05 1004
9337.96 995
9338.87 1019
9339.78 1043
9340.70 1073
9341.61 1040
9342.52 1038
9343.43 1004
9344.34 1039
9345.26 1015
9346.17 979
9347.08 988
9347.99 1009
9348.91 988
9349.82 981
9350.73 955
9351.64 986
9352.56 948
9353.47 929
9354.38 952
9355.29 938
9356.21 917
9357.12 899
9358.03 916
9358.94 891
9359.86 921
9360.77 927
9361.68 946
9362.60 894
9363.51 983
9364.42 1001
9365.34 962
9366.25 942
9367.16 905
9368.08 918
9368.99 970
9369.90 944
9370.82 968
9371.73 959
9372.64 958
9373.56 948
9374.47 932
9375.38 912
9376.30 952
9377.21 967
9378.12 941
9379.04 914
9379.95 939
9380.87 949
9381.78 953
9382.69 938
9383.61 948
9384.52 981
9385.44 986
9386.35 969
9387.27 967
9388.18 1024
9389.09 1053
9390.01 1020
9390.92 1047
9391.84 978
9392.75 1048
9393.67 1069
9394.58 1019
9395.50 1055
9396.41 1039
9397.32 1026
9398.24 1011
9399.15 1035
9400.07 1005
9400.98 1022
9401.90 1028
9402.81 1044
9403.73 990
9404.64 983
9405.56 1019
9406.47 991
9407.39 980
9408.30 988
9409.22 1003
9410.14 1009
9411.05 987
9411.97 982
9412.88 1013
9413.80 1012
9414.71 1047
9415.63 1075
9416.54 1042
9417.46 1059
9418.38 1102
9419.29 1110
9420.21 1069
9421.12 1064
9422.04 1059
9422.95 1061
9423.87 1015
9424.79 1027
9425.70 1058
9426.62 1052
9427.54 1032
9428.45 991
9429.37 1024
9430.28 1015
9431.20 1011
9432.12 1063
9433.03 1094
9433.95 1089
9434.87 1007
9435.78 1081
9436.70 1069
9437.62 1040
9438.53 1084
9439.45 1075
9440.37 1076
9441.28 1072
9442.20 1040
9443.12 1089
9444.03 1079
9444.95 1122
9445.87 1119
9446.79 1121
9447.70 1158
9448.62 1149
9449.54 1261
9450.45 1283
9451.37 1288
9452.29 1323
9453.21 1335
9454.12 1278
9455.04 1314
9455.96 1273
9456.88 1250
9457.79 1178
9458.71 1111
9459.63 1118
9460.55 1071
9461.47 1102
9462.38 1072
9463.30 1034
9464.22 1023
9465.14 1007
9466.06 968
9466.97 1043
9467.89 1025
9468.81 1008
9469.73 1012
9470.65 1018
9471.56 977
9472.48 995
9473.40 999
9474.32 971
9475.24 967
9476.16 1015
9477.08 1009
9477.99 1035
9478.91 1030
9479.83 1046
9480.75 1051
9481.67 1043
9482.59 1055
9483.51 1051
9484.43 1061
9485.34 1030
9486.26 1025
9487.18 984
9488.10 985
9489.02 997
9489.94 1000
9490.86 971
9491.78 991
9492.70 1015
9493.62 1006
9494.54 1021
9495.46 970
9496.38 971
9497.30 1005
9498.22 977
9499.13 943
9500.05 956
9500.97 984
9501.89 935
9502.81 949
9503.73 966
9504.65 941
9505.57 981
9506.49 936
9507.41 998
9508.33 988
9509.25 1002
9510.17 987
9511.09 999
9512.01 997
9512.93 976
9513.86 987
9514.78 1027
9515.70 985
9516.62 940
9517.54 986
9518.46 1001
9519.38 984
9520.30 997
9521.22 1033
9522.14 1001
9523.06 1029
9523.98 1024
9524.90 1028
9525.82 1014
9526.75 1005
9527.67 1061
9528.59 1100
9529.51 1102
9530.43 1125
9531.35 1168
9532.27 1132
9533.19 1179
9534.11 1133
9535.04 1121
9535.96 1094
9536.88 1046
9537.80 1105
9538.72 1076
9539.64 1064
9540.57 1044
9541.49 1031
9542.41 981
9543.33 1017
9544.25 972
9545.17 993
9546.10 969
9547.02 1008
9547.94 960
9548.86 959
9549.78 931
9550.71 982
9551.63 988
9552.55 988
9553.47 1035
9554.40 1013
9555.32 1006
9556.24 997
9557.16 995
9558.09 1016
9559.01 1011
9559.93 961
9560.85 1039
9561.78 1037
9562.70 998
9563.62 994
9564.54 999
9565.47 1050
9566.39 1002
9567.31 981
9568.24 978
9569.16 995
9570.08 1018
9571.00 968
9571.93 979
9572.85 950
9573.77 1027
9574.70 1002
9575.62 966
9576.54 994
9577.47 988
9578.39 978
9579.31 962
9580.24 995
9581.16 979
9582.09 948
9583.01 975
9583.93 975
9584.86 965
9585.78 984
9586.70 995
9587.63 954
9588.55 970
9589.48 967
9590.40 978
9591.32 961
9592.25 987
9593.17 1000
9594.10 990
9595.02 988
9595.95 989
9596.87 1004
9597.79 987
9598.72 998
9599.64 1017
9600.57 1028
9601.49 990
9602.42 1008
9603.34 1021
9604.27 1062
9605.19 1061
9606.12 1060
9607.04 1064
9607.97 1087
9608.89 1074
9609.82 1046
9610.74 1084
9611.67 1077
9612.59 1089
9613.52 1072
9614.44 1119
9615.37 1066
9616.29 1098
9617.22 1115
9618.14 1109
9619.07 1085
9619.99 1091
9620.92 1128
9621.85 1097
9622.77 1145
9623.70 1101
9624.62 1143
9625.55 1147
9626.47 1146
9627.40 1190
9628.33 1189
9629.25 1192
9630.18 1226
9631.10 1204
9632.03 1244
9632.96 1231
9633.88 1235
9634.81 1265
9635.73 1283
9636.66 1243
9637.59 1331
9638.51 1326
9639.44 1361
9640.37 1347
9641.29 1369
9642.22 1388
9643.15 1398
9644.07 1449
9645.00 1535
9645.93 1593
9646.85 1575
9647.78 1605
9648.71 1579
9649.63 1581
9650.56 1597
9651.49 1529
9652.41 1530
9653.34 1471
9654.27 1451
9655.20 1392
9656.12 1385
9657.05 1356
9657.98 1326
9658.90 1332
9659.83 1326
9660.76 1293
9661.69 1298
9662.61 1299
9663.54 1355
9664.47 1339
9665.40 1308
9666.32 1330
9667.25 1352
9668.18 1320
9669.11 1330
9670.04 1258
9670.96 1315
9671.89 1314
9672.82 1270
9673.75 1264
9674.68 1208
9675.60 1221
9676.53 1237
9677.46 1232
9678.39 1205
9679.32 1194
9680.25 1226
9681.17 1264
9682.10 1258
9683.03 1267
9683.96 1266
9684.89 1250
9685.82 1216
9686.75 1224
9687.67 1249
9688.60 1244
9689.53 1297
9690.46 1305
9691.39 1273
9692.32 1274
9693.25 1270
9694.18 1259
9695.11 1196
9696.03 1171
9696.96 1209
9697.89 1206
9698.82 1195
9699.75 1129
9700.68 1140
9701.61 1175
9702.54 1094
9703.47 1163
9704.40 1167
9705.33 1193
9706.26 1147
9707.19 1154
9708.12 1129
9709.05 1126
9709.98 1123
9710.91 1119
9711.84 1137
9712.77 1205
9713.70 1161
9714.63 1123
9715.56 1142
9716.49 1117
9717.42 1112
9718.35 1164
9719.28 1167
9720.21 1153
9721.14 1177
9722.07 1150
9723.00 1186
9723.93 1165
9724.86 1213
9725.79 1171
9726.72 1220
9727.65 1169
9728.58 1161
9729.51 1147
9730.44 1134
9731.37 1227
9732.31 1250
9733.24 1187
9734.17 1179
9735.10 1179
9736.03 1193
9736.96 1223
9737.89 1189
9738.82 1207
9739.75 1231
9740.69 1224
9741.62 1203
9742.55 1193
9743.48 1241
9744.41 1214
9745.34 1201
9746.27 1256
9747.21 1280
9748.14 1247
9749.07 1274
9750.00 1282
9750.93 1287
9751.86 1238
9752.80 1232
9753.73 1252
9754.66 1266
9755.59 1234
9756.52 1221
9757.46 1240
9758.39 1280
9759.32 1266
9760.25 1274
9761.18 1302
9762.12 1239
9763.05 1307
9763.98 1271
9764.91 1296
9765.85 1299
9766.78 1324
9767.71 1277
9768.64 1315
9769.58 1292
9770.51 1288
9771.44 1338
9772.37 1321
9773.31 1318
9774.24 1365
9775.17 1374
9776.11 1402
9777.04 1417
9777.97 1414
9778.91 1488
9779.84 1514
9780.77 1582
9781.71 1544
9782.64 1557
9783.57 1576
9784.51 1556
9785.44 1543
9786.37 1537
9787.31 1526
9788.24 1527
9789.17 1529
9790.11 1498
9791.04 1455
9791.97 1453
9792.91 1537
9793.84 1462
9794.77 1465
9795.71 1524
9796.64 1500
9797.58 1588
9798.51 1581
9799.44 1559
9800.38 1509
9801.31 1498
9802.25 1479
9803.18 1432
9804.12 1363
9805.05 1349
9805.98 1300
9806.92 1285
9807.85 1244
9808.79 1252
9809.72 1296
9810.66 1242
9811.59 1204
9812.53 1204
9813.46 1181
9814.40 1218
9815.33 1251
9816.27 1236
9817.20 1207
9818.14 1192
9819.07 1168
9820.01 1187
9820.94 1157
9821.88 1170
9822.81 1177
9823.75 1185
9824.68 1164
9825.62 1162
9826.55 1171
9827.49 1129
9828.42 1143
9829.36 1121
9830.29 1150
9831.23 1172
9832.17 1164
9833.10 1218
9834.04 1135
9834.97 1167
9835.91 1151
9836.84 1159
9837.78 1151
9838.72 1150
9839.65 1193
9840.59 1150
9841.52 1175
9842.46 1180
9843.40 1143
9844.33 1163
9845.27 1178
9846.20 1201
9847.14 1160
9848.08 1157
9849.01 1240
9849.95 1220
9850.89 1195
9851.82 1171
9852.76 1198
9853.70 1216
9854.63 1226
9855.57 1195
9856.51 1156
9857.44 1151
9858.38 1147
9859.32 1194
9860.25 1147
9861.19 1168
9862.13 1181
9863.07 1212
9864.00 1232
9864.94 1227
9865.88 1210
9866.81 1196
9867.75 1198
9868.69 1223
9869.63 1217
9870.56 1237
9871.50 1166
9872.44 1192
9873.38 1201
9874.31 1227
9875.25 1217
9876.19 1249
9877.13 1267
9878.07 1219
9879.00 1267
9879.94 1256
9880.88 1240
9881.82 1261
9882.75 1298
9883.69 1231
9884.63 1221
9885.57 1188
9886.51 1227
9887.45 1215
9888.38 1191
9889.32 1185
9890.26 1179
9891.20 1229
9892.14 1226
9893.08 1267
9894.01 1206
9894.95 1234
9895.89 1216
9896.83 1209
9897.77 1258
9898.71 1236
9899.65 1197
9900.59 1253
9901.52 1259
9902.46 1274
9903.40 1313
9904.34 1293
9905.28 1339
9906.22 1265
9907.16 1250
9908.10 1327
9909.04 1303
9909.98 1302
9910.92 1322
9911.86 1308
9912.80 1360
9913.73 1335
9914.67 1352
9915.61 1406
9916.55 1432
9917.49 1479
9918.43 1551
9919.37 1643
9920.31 1724
9921.25 1828
9922.19 1920
9923.13 1994
9924.07 2053
9925.01 2114
9925.95 2148
9926.89 2104
9927.83 2061
9928.77 2071
9929.71 2052
9930.65 1866
9931.59 1768
9932.53 1723
9933.47 1634
9934.41 1592
9935.36 1551
9936.30 1531
9937.24 1496
9938.18 1444
9939.12 1451
9940.06 1458
9941.00 1435
9941.94 1432
9942.88 1465
9943.82 1389
9944.76 1343
9945.70 1359
9946.64 1384
9947.59 1353
9948.53 1357
9949.47 1404
9950.41 1393
9951.35 1369
9952.29 1364
9953.23 1361
9954.17 1353
9955.12 1364
9956.06 1384
9957.00 1347
9957.94 1361
9958.88 1324
9959.82 1350
9960.77 1359
9961.71 1335
9962.65 1274
9963.59 1346
9964.53 1318
9965.48 1321
9966.42 1284
9967.36 1309
9968.30 1374
9969.24 1327
9970.19 1328
9971.13 1325
9972.07 1347
9973.01 1321
9973.95 1308
9974.90 1276
9975.84 1297
9976.78 1284
9977.72 1309
9978.67 1305
9979.61 1228
9980.55 1265
9981.50 1251
9982.44 1241
9983.38 1221
9984.32 1204
9985.27 1227
9986.21 1159
9987.15 1131
9988.10 1193
9989.04 1143
9989.98 1119
9990.92 1163
9991.87 1141
9992.81 1154
9993.75 1161
9994.70 1143
9995.64 1141
9996.58 1108
9997.53 1092
9998.47 1169
9999.41 1143
10000.36 1118
10001.30 1073
10002.25 1122
10003.19 1090
10004.13 1109
10005.08 1093
10006.02 1123
10006.96 1113
10007.91 1063
10008.85 1095
10009.80 1080
10010.74 1060
10011.68 1052
10012.63 1064
10013.57 1095
10014.52 1108
10015.46 1056
10016.41 1077
10017.35 1086
10018.29 1099
10019.24 1078
10020.18 1050
10021.13 1090
10022.07 1072
10023.02 1113
10023.96 1074
10024.91 1026
10025.85 1041
10026.80 1075
10027.74 1046
10028.69 1041
10029.63 1020
10030.58 1031
10031.52 1015
10032.47 1057
10033.41 1006
10034.36 1016
10035.30 1001
10036.25 1013
10037.19 988
10038.14 1004
10039.08 983
10040.03 981
10040.97 979
10041.92 1000
10042.87 995
10043.81 959
10044.76 985
10045.70 966
10046.65 964
10047.59 966
10048.54 963
10049.49 959
10050.43 959
10051.38 978
10052.32 1016
10053.27 1016
10054.22 1037
10055.16 981
10056.11 950
10057.05 958
10058.00 975
10058.95 1011
10059.89 990
10060.84 956
10061.79 991
10062.73 977
10063.68 979
10064.63 957
10065.57 959
10066.52 967
10067.47 1007
10068.41 923
10069.36 941
10070.31 961
10071.25 995
10072.20 1015
10073.15 983
10074.10 963
10075.04 977
10075.99 985
10076.94 1024
10077.88 976
10078.83 976
10079.78 935
10080.73 938
10081.67 908
10082.62 975
10083.57 958
10084.52 951
10085.46 935
10086.41 963
10087.36 958
10088.31 914
10089.25 892
10090.20 907
10091.15 877
10092.10 895
10093.05 918
10093.99 936
10094.94 924
10095.89 939
10096.84 912
10097.79 932
10098.73 948
10099.68 874
10100.63 893
10101.58 928
10102.53 884
10103.48 878
10104.42 892
10105.37 915
10106.32 872
10107.27 914
10108.22 925
10109.17 927
10110.12 875
10111.06 930
10112.01 886
10112.96 901
10113.91 855
10114.86 909
10115.81 970
10116.76 951
10117.71 878
10118.66 884
10119.61 935
10120.56 878
10121.50 927
10122.45 917
10123.40 922
10124.35 890
10125.30 910
10126.25 919
10127.20 877
10128.15 889
10129.10 925
10130.05 970
10131.00 945
10131.95 891
10132.90 935
10133.85 971
10134.80 984
10135.75 950
10136.70 947
10137.65 971
10138.60 971
10139.55 1005
10140.50 993
10141.45 951
10142.40 922
10143.35 943
10144.30 1017
10145.25 970
10146.20 985
10147.15 990
10148.10 969
10149.05 1015
10150.00 968
10150.95 968
10151.90 951
10152.86 966
10153.81 961
10154.76 999
10155.71 1066
10156.66 999
10157.61 1006
10158.56 1013
10159.51 984
10160.46 1017
10161.41 1028
10162.37 1041
10163.32 1036
10164.27 1042
10165.22 1053
10166.17 1039
10167.12 1081
10168.07 1108
10169.03 1107
10169.98 1125
10170.93 1079
10171.88 1095
10172.83 1102
10173.78 1065
10174.74 1102
10175.69 1114
10176.64 1107
10177.59 1182
10178.54 1135
10179.49 1182
10180.45 1220
10181.40 1175
10182.35 1196
10183.30 1202
10184.26 1243
10185.21 1245
10186.16 1277
10187.11 1253
10188.06 1259
10189.02 1273
10189.97 1259
10190.92 1264
10191.87 1266
10192.83 1256
10193.78 1279
10194.73 1295
10195.69 1371
10196.64 1319
10197.59 1332
10198.54 1325
10199.50 1368
10200.45 1433
10201.40 1443
10202.36 1501
10203.31 1570
10204.26 1503
10205.22 1551
10206.17 1533
10207.12 1524
10208.08 1537
10209.03 1521
10209.98 1498
10210.94 1442
10211.89 1430
10212.84 1382
10213.80 1338
10214.75 1299
10215.70 1270
10216.66 1270
10217.61 1316
10218.56 1291
10219.52 1265
10220.47 1263
10221.43 1234
10222.38 1240
10223.33 1200
10224.29 1188
10225.24 1186
10226.20 1177
10227.15 1198
10228.11 1198
10229.06 1225
10230.01 1225
10230.97 1239
10231.92 1230
10232.88 1231
10233.83 1263
10234.79 1293
10235.74 1233
10236.70 1266
10237.65 1256
10238.60 1201
10239.56 1201
10240.51 1222
10241.47 1213
10242.42 1209
10243.38 1154
10244.33 1170
10245.29 1129
10246.24 1127
10247.20 1145
10248.15 1158
10249.11 1185
10250.07 1109
10251.02 1131
10251.98 1114
10252.93 1133
10253.89 1091
10254.84 1126
10255.80 1115
10256.75 1122
10257.71 1112
10258.67 1108
10259.62 1120
10260.58 1144
10261.53 1160
10262.49 1168
10263.44 1106
10264.40 1134
10265.36 1193
10266.31 1177
10267.27 1168
10268.22 1159
10269.18 1151
10270.14 1122
10271.09 1085
10272.05 1098
10273.01 1076
10273.96 1060
10274.92 1050
10275.87 1028
10276.83 998
10277.79 1029
10278.74 990
10279.70 1009
10280.66 1004
10281.61 1030
10282.57 1014
10283.53 998
10284.49 995
10285.44 985
10286.40 983
10287.36 969
10288.31 967
10289.27 1002
10290.23 1013
10291.18 1024
10292.14 1003
10293.10 928
10294.06 994
10295.01 958
10295.97 986
10296.93 962
10297.89 969
10298.84 978
10299.80 933
10300.76 937
10301.72 950
10302.67 922
10303.63 906
10304.59 943
10305.55 935
10306.51 931
10307.46 901
10308.42 923
10309.38 900
10310.34 909
10311.30 894
10312.25 869
10313.21 882
10314.17 882
10315.13 870
10316.09 886
10317.05 919
10318.00 921
10318.96 898
10319.92 878
10320.88 915
10321.84 930
10322.80 921
10323.76 936
10324.71 917
10325.67 903
10326.63 903
10327.59 905
10328.55 846
10329.51 898
10330.47 894
10331.43 876
10332.39 917
10333.35 909
10334.30 885
10335.26 903
10336.22 903
10337.18 904
10338.14 933
10339.10 906
10340.06 889
10341.02 905
10341.98 925
10342.94 910
10343.90 919
10344.86 910
10345.82 909
10346.78 917
10347.74 921
10348.70 988
10349.66 954
10350.62 965
10351.58 983
10352.54 942
10353.50 1006
10354.46 951
10355.42 878
10356.38 896
10357.34 886
10358.30 896
10359.26 905
10360.22 910
10361.18 896
10362.14 900
10363.10 929
10364.06 916
10365.02 866
10365.98 868
10366.94 884
10367.90 917
10368.87 911
10369.83 897
10370.79 858
10371.75 880
10372.71 875
10373.67 917
10374.63 865
10375.59 869
10376.55 862
10377.51 858
10378.48 894
10379.44 869
10380.40 872
10381.36 857
10382.32 872
10383.28 868
10384.24 861
10385.21 841
10386.17 866
10387.13 916
10388.09 892
10389.05 889
10390.01 907
10390.98 886
10391.94 916
10392.90 902
10393.86 880
10394.82 886
10395.79 914
10396.75 914
10397.71 959
10398.67 962
10399.63 942
10400.60 923
10401.56 939
10402.52 937
10403.48 970
10404.45 919
10405.41 975
10406.37 992
10407.33 980
10408.30 940
10409.26 968
10410.22 1010
10411.18 1044
10412.15 1087
10413.11 1065
10414.07 1146
10415.04 1172
10416.00 1147
10416.96 1186
10417.93 1246
10418.89 1262
10419.85 1273
10420.81 1244
10421.78 1253
10422.74 1310
10423.70 1230
10424.67 1144
10425.63 1163
10426.59 1091
10427.56 1070
10428.52 1084
10429.49 1067
10430.45 1033
10431.41 990
10432.38 933
10433.34 930
10434.30 922
10435.27 947
10436.23 907
10437.20 892
10438.16 907
10439.12 874
10440.09 891
10441.05 899
10442.02 931
10442.98 887
10443.94 861
10444.91 893
10445.87 870
10446.84 843
10447.80 833
10448.77 811
10449.73 817
10450.70 817
10451.66 814
10452.63 838
10453.59 796
10454.55 810
10455.52 818
10456.48 806
10457.45 812
10458.41 796
10459.38 830
10460.34 810
10461.31 784
10462.27 793
10463.24 818
10464.20 861
10465.17 812
10466.14 817
10467.10 820
10468.07 788
10469.03 817
10470.00 844
10470.96 789
10471.93 755
10472.89 806
10473.86 793
10474.82 815
10475.79 868
10476.76 866
10477.72 864
10478.69 846
10479.65 804
10480.62 836
10481.59 831
10482.55 849
10483.52 787
10484.48 818
10485.45 821
10486.42 816
10487.38 840
10488.35 824
10489.32 842
10490.28 829
10491.25 878
10492.21 820
10493.18 827
10494.15 814
10495.11 826
10496.08 828
10497.05 844
10498.01 822
10498.98 830
10499.95 823
10500.92 827
10501.88 801
10502.85 815
10503.82 859
10504.78 846
10505.75 855
10506.72 821
10507.68 823
10508.65 843
10509.62 842
10510.59 852
10511.55 827
10512.52 836
10513.49 837
10514.46 867
10515.42 838
10516.39 844
10517.36 808
10518.33 849
10519.29 815
10520.26 816
10521.23 792
10522.20 820
10523.17 800
10524.13 793
10525.10 796
10526.07 804
10527.04 789
10528.01 834
10528.97 837
10529.94 823
10530.91 786
10531.88 792
10532.85 840
10533.82 854
10534.78 848
10535.75 804
10536.72 824
10537.69 792
10538.66 807
10539.63 796
10540.60 819
10541.56 800
10542.53 811
10543.50 782
10544.47 818
10545.44 854
10546.41 843
10547.38 850
10548.35 833
10549.32 855
10550.29 844
10551.25 834
10552.22 842
10553.19 812
10554.16 857
10555.13 840
10556.10 857
10557.07 848
10558.04 874
10559.01 867
10559.98 902
10560.95 911
10561.92 888
10562.89 888
10563.86 819
10564.83 841
10565.80 855
10566.77 832
10567.74 852
10568.71 826
10569.68 809
10570.65 857
10571.62 872
10572.59 811
10573.56 789
10574.53 828
10575.50 801
10576.47 792
10577.44 794
10578.41 845
10579.38 863
10580.35 818
10581.32 799
10582.29 793
10583.26 836
10584.23 811
10585.21 825
10586.18 842
10587.15 803
10588.12 809
10589.09 811
10590.06 855
10591.03 856
10592.00 883
10592.97 856
10593.94 819
10594.92 834
10595.89 809
10596.86 781
10597.83 795
10598.80 773
10599.77 785
10600.74 771
10601.71 817
10602.69 814
10603.66 795
10604.63 827
10605.60 817
10606.57 811
10607.54 798
10608.52 804
10609.49 790
10610.46 807
10611.43 828
10612.40 834
10613.38 850
10614.35 848
10615.32 853
10616.29 822
10617.27 836
10618.24 838
10619.21 893
10620.18 911
10621.15 865
10622.13 875
10623.10 866
10624.07 838
10625.04 872
10626.02 867
10626.99 872
10627.96 906
10628.94 927
10629.91 892
10630.88 910
10631.85 934
10632.83 945
10633.80 979
10634.77 989
10635.75 1045
10636.72 994
10637.69 999
10638.67 958
10639.64 941
10640.61 971
10641.59 965
10642.56 910
10643.53 878
10644.51 914
10645.48 911
10646.45 894
10647.43 868
10648.40 849
10649.37 835
10650.35 893
10651.32 886
10652.30 844
10653.27 796
10654.24 802
10655.22 826
10656.19 807
10657.16 835
10658.14 803
10659.11 753
10660.09 793
10661.06 792
10662.04 783
10663.01 807
10663.98 825
10664.96 789
10665.93 766
10666.91 786
10667.88 761
10668.86 781
10669.83 762
10670.81 767
10671.78 798
10672.76 824
10673.73 806
10674.71 778
10675.68 789
10676.66 843
10677.63 828
10678.61 814
10679.58 798
10680.56 747
10681.53 753
10682.51 775
10683.48 821
10684.46 757
10685.43 789
10686.41 765
10687.38 786
10688.36 788
10689.33 779
10690.31 751
10691.28 768
10692.26 762
10693.24 795
10694.21 749
10695.19 744
10696.16 758
10697.14 761
10698.12 754
10699.09 781
10700.07 779
10701.04 745
10702.02 766
10703.00 772
10703.97 762
10704.95 765
10705.92 789
10706.90 780
10707.88 764
10708.85 763
10709.83 752
10710.81 778
10711.78 745
10712.76 769
10713.74 810
10714.71 767
10715.69 726
10716.67 785
10717.64 787
10718.62 790
10719.60 785
10720.57 751
10721.55 779
10722.53 776
10723.50 792
10724.48 789
10725.46 785
10726.44 778
10727.41 822
10728.39 806
10729.37 832
10730.35 790
10731.32 804
10732.30 793
10733.28 809
10734.26 805
10735.23 796
10736.21 811
10737.19 813
10738.17 842
10739.14 813
10740.12 816
10741.10 817
10742.08 795
10743.06 778
10744.03 819
10745.01 784
10745.99 830
10746.97 811
10747.95 786
10748.92 743
10749.90 761
10750.88 795
10751.86 788
10752.84 805
10753.82 779
10754.79 796
10755.77 804
10756.75 795
10757.73 783
10758.71 779
10759.69 775
10760.67 806
10761.65 823
10762.62 829
10763.60 833
10764.58 843
10765.56 824
10766.54 810
10767.52 818
10768.50 815
10769.48 837
10770.46 828
10771.44 839
10772.42 822
10773.39 868
10774.37 832
10775.35 831
10776.33 836
10777.31 873
10778.29 876
10779.27 892
10780.25 869
10781.23 800
10782.21 788
10783.19 852
10784.17 838
10785.15 829
10786.13 831
10787.11 817
10788.09 847
10789.07 844
10790.05 827
10791.03 820
10792.01 821
10792.99 806
10793.97 820
10794.95 841
10795.93 840
10796.91 826
10797.89 819
10798.87 810
10799.85 854
10800.83 831
10801.82 826
10802.80 829
10803.78 872
10804.76 834
10805.74 839
10806.72 822
10807.70 823
10808.68 832
10809.66 854
10810.64 876
10811.62 833
10812.61 831
10813.59 860
10814.57 859
10815.55 865
10816.53 837
10817.51 825
10818.49 837
10819.47 858
10820.46 815
10821.44 821
10822.42 807
10823.40 883
10824.38 856
10825.36 825
10826.35 836
10827.33 886
10828.31 901
10829.29 840
10830.27 838
10831.25 888
10832.24 874
10833.22 856
10834.20 866
10835.18 851
10836.17 892
10837.15 861
10838.13 857
10839.11 900
10840.09 859
10841.08 878
10842.06 900
10843.04 907
10844.02 936
10845.01 911
10845.99 880
10846.97 891
10847.96 912
10848.94 904
10849.92 945
10850.90 939
10851.89 936
10852.87 926
10853.85 912
10854.84 922
10855.82 964
10856.80 946
10857.78 952
10858.77 962
10859.75 957
10860.73 944
10861.72 938
10862.70 952
10863.68 1003
10864.67 986
10865.65 965
10866.64 1008
10867.62 998
10868.60 1045
10869.59 1036
10870.57 997
10871.55 1001
10872.54 1021
10873.52 1019
10874.51 980
10875.49 1014
10876.47 1035
10877.46 1073
10878.44 1063
10879.43 1086
10880.41 1111
10881.39 1111
10882.38 1091
10883.36 1128
10884.35 1078
10885.33 1115
10886.32 1138
10887.30 1092
10888.29 1173
10889.27 1188
10890.25 1199
10891.24 1173
10892.22 1214
10893.21 1253
10894.19 1255
10895.18 1243
10896.16 1259
10897.15 1282
10898.13 1317
10899.12 1297
10900.10 1412
10901.09 1389
10902.07 1336
10903.06 1350
10904.04 1316
10905.03 1321
10906.01 1314
10907.00 1309
10907.99 1304
10908.97 1218
10909.96 1259
10910.94 1247
10911.93 1211
10912.91 1218
10913.90 1221
10914.88 1258
10915.87 1270
10916.86 1246
10917.84 1279
10918.83 1256
10919.81 1236
10920.80 1205
10921.79 1264
10922.77 1254
10923.76 1284
10924.74 1335
10925.73 1289
10926.72 1263
10927.70 1273
10928.69 1286
10929.68 1296
10930.66 1288
10931.65 1295
10932.64 1335
10933.62 1306
10934.61 1317
10935.60 1347
10936.58 1414
10937.57 1323
10938.56 1380
10939.54 1405
10940.53 1442
10941.52 1393
10942.50 1422
10943.49 1410
10944.48 1418
10945.47 1429
10946.45 1456
10947.44 1547
10948.43 1564
10949.41 1606
10950.40 1586
10951.39 1653
10952.38 1674
10953.36 1738
10954.35 1695
10955.34 1721
10956.33 1746
10957.31 1701
10958.30 1686
10959.29 1729
10960.28 1794
10961.27 1767
10962.25 1691
10963.24 1639
10964.23 1716
10965.22 1639
10966.21 1600
10967.19 1536
10968.18 1590
10969.17 1540
10970.16 1578
10971.15 1528
10972.13 1525
10973.12 1546
10974.11 1583
10975.10 1589
10976.09 1564
10977.08 1563
10978.07 1564
10979.05 1612
10980.04 1564
10981.03 1569
10982.02 1587
10983.01 1612
10984.00 1624
10984.99 1646
10985.98 1652
10986.96 1642
10987.95 1762
10988.94 1765
10989.93 1804
10990.92 1840
10991.91 1916
10992.90 1947
10993.89 2047
10994.88 2074
10995.87 2167
10996.86 2136
10997.85 2168
10998.84 2184
10999.83 2121
11000.82 2030
11001.81 2028
11002.79 1971
11003.78 1993
11004.77 1937
11005.76 1778
11006.75 1761
11007.74 1690
11008.73 1628
11009.72 1598
11010.71 1563
11011.70 1578
11012.69 1554
11013.68 1522
11014.67 1442
11015.67 1436
11016.66 1474
11017.65 1448
11018.64 1437
11019.63 1371
11020.62 1395
11021.61 1374
11022.60 1344
11023.59 1317
11024.58 1316
11025.57 1323
11026.56 1318
11027.55 1344
11028.54 1313
11029.53 1276
11030.52 1237
11031.52 1227
11032.51 1239
11033.50 1267
11034.49 1211
11035.48 1233
11036.47 1247
11037.46 1239
11038.45 1270
11039.45 1273
11040.44 1188
11041.43 1127
11042.42 1181
11043.41 1179
11044.40 1230
11045.39 1195
11046.39 1192
11047.38 1238
11048.37 1227
11049.36 1168
11050.35 1202
11051.35 1165
11052.34 1166
11053.33 1180
11054.32 1209
11055.31 1205
11056.31 1223
11057.30 1165
11058.29 1173
11059.28 1205
11060.27 1191
11061.27 1173
11062.26 1130
11063.25 1150
11064.24 1152
11065.24 1239
11066.23 1219
11067.22 1197
11068.21 1153
11069.21 1168
11070.20 1176
11071.19 1183
11072.19 1253
11073.18 1200
11074.17 1235
11075.16 1182
11076.16 1187
11077.15 1156
11078.14 1175
11079.14 1179
11080.13 1205
11081.12 1152
11082.12 1138
11083.11 1216
11084.10 1219
11085.10 1215
11086.09 1145
11087.08 1160
11088.08 1239
11089.07 1237
11090.06 1208
11091.06 1199
11092.05 1183
11093.04 1211
11094.04 1183
11095.03 1180
11096.03 1173
11097.02 1199
11098.01 1221
11099.01 1219
11100.00 1196
11101.00 1205
11101.99 1225
11102.98 1196
11103.98 1248
11104.97 1211
11105.97 1216
11106.96 1183
11107.96 1181
11108.95 1198
11109.95 1226
11110.94 1230
11111.93 1226
11112.93 1232
11113.92 1234
11114.92 1271
11115.91 1309
11116.91 1324
11117.90 1319
11118.90 1309
11119.89 1303
11120.89 1296
11121.88 1355
11122.88 1341
11123.87 1342
11124.87 1388
11125.86 1330
11126.86 1347
11127.85 1331
11128.85 1349
11129.84 1338
11130.84 1302
11131.84 1355
11132.83 1322
11133.83 1272
11134.82 1218
11135.82 1254
11136.81 1261
11137.81 1263
11138.81 1241
11139.80 1292
11140.80 1221
11141.79 1273
11142.79 1274
11143.79 1269
11144.78 1217
11145.78 1230
11146.77 1273
11147.77 1246
11148.77 1186
11149.76 1166
11150.76 1134
11151.75 1123
11152.75 1152
11153.75 1132
11154.74 1198
11155.74 1109
11156.74 1123
11157.73 1114
11158.73 1164
11159.73 1110
11160.72 1141
11161.72 1156
11162.72 1181
11163.71 1197
11164.71 1169
11165.71 1157
11166.71 1211
11167.70 1151
11168.70 1127
11169.70 1158
11170.69 1140
11171.69 1161
11172.69 1112
11173.69 1158
11174.68 1130
11175.68 1160
11176.68 1215
11177.68 1127
11178.67 1149
11179.67 1157
11180.67 1201
11181.67 1221
11182.66 1172
11183.66 1179
11184.66 1175
11185.66 1173
11186.66 1255
11187.65 1224
11188.65 1220
11189.65 1231
11190.65 1238
11191.65 1300
11192.64 1295
11193.64 1259
11194.64 1242
11195.64 1262
11196.64 1279
11197.64 1251
11198.63 1197
11199.63 1211
11200.63 1214
11201.63 1213
11202.63 1209
11203.63 1262
11204.63 1227
11205.63 1271
11206.62 1254
11207.62 1201
11208.62 1248
11209.62 1187
11210.62 1207
11211.62 1149
11212.62 1209
11213.62 1236
11214.62 1202
11215.62 1147
11216.61 1158
11217.61 1159
11218.61 1155
11219.61 1163
11220.61 1148
11221.61 1097
11222.61 1135
11223.61 1107
11224.61 1119
11225.61 1120
11226.61 1105
11227.61 1130
11228.61 1115
11229.61 1103
11230.61 1075
11231.61 1061
11232.61 1094
11233.61 1129
11234.61 1092
11235.61 1091
11236.61 1061
11237.61 1075
11238.61 1043
11239.61 1071
11240.61 1081
11241.61 1110
11242.61 1110
11243.61 1107
11244.61 1073
11245.61 1063
11246.61 1055
11247.61 1077
11248.62 1086
11249.62 1057
11250.62 1080
11251.62 1038
11252.62 1105
11253.62 1055
11254.62 1079
11255.62 1082
11256.62 1103
11257.62 1118
11258.62 1124
11259.63 1080
11260.63 1113
11261.63 1119
11262.63 1121
11263.63 1125
11264.63 1180
11265.63 1140
11266.64 1137
11267.64 1178
11268.64 1185
11269.64 1183
11270.64 1140
11271.64 1176
11272.65 1185
11273.65 1189
11274.65 1201
11275.65 1214
11276.65 1201
11277.65 1242
11278.66 1235
11279.66 1243
11280.66 1240
11281.66 1215
11282.67 1172
11283.67 1145
11284.67 1190
11285.67 1193
11286.67 1144
11287.68 1105
11288.68 1112
11289.68 1114
11290.68 1133
11291.69 1146
11292.69 1134
11293.69 1139
11294.70 1165
11295.70 1158
11296.70 1110
11297.70 1137
11298.71 1085
11299.71 1076
11300.71 1066
11301.72 1102
11302.72 1097
11303.72 1144
11304.72 1108
11305.73 1159
11306.73 1171
11307.73 1189
11308.74 1194
11309.74 1191
11310.74 1175
11311.75 1116
11312.75 1167
11313.76 1177
11314.76 1196
11315.76 1146
11316.77 1197
11317.77 1185
11318.77 1144
11319.78 1131
11320.78 1120
11321.79 1132
11322.79 1110
11323.79 1126
11324.80 1142
11325.80 1077
11326.81 1071
11327.81 1104
11328.81 1059
11329.82 1096
11330.82 1113
11331.83 1109
11332.83 1117
11333.84 1129
11334.84 1133
11335.85 1142
11336.85 1126
11337.85 1121
11338.86 1145
11339.86 1139
11340.87 1177
11341.87 1151
11342.88 1179
11343.88 1193
11344.89 1164
11345.89 1165
11346.90 1118
11347.90 1056
11348.91 1060
11349.91 1075
11350.92 1089
11351.92 1127
11352.93 1129
11353.94 1104
11354.94 1097
11355.95 1106
11356.95 1106
11357.96 1097
11358.96 1065
11359.97 1067
11360.97 1050
11361.98 1067
11362.99 1066
11363.99 1069
11365.00 1100
11366.00 1094
11367.01 1015
11368.02 1089
11369.02 1086
11370.03 1066
11371.03 1044
11372.04 1016
11373.05 1023
11374.05 1052
11375.06 1053
11376.06 1050
11377.07 1066
11378.08 1040
11379.08 1082
11380.09 1051
11381.10 1071
11382.10 1072
11383.11 1067
11384.12 1041
11385.12 1060
11386.13 1091
11387.14 1124
11388.14 1055
11389.15 1106
11390.16 1124
11391.17 1085
11392.17 1119
11393.18 1082
11394.19 1095
11395.19 1101
11396.20 1095
11397.21 1068
11398.22 1112
11399.22 1105
11400.23 1127
11401.24 1117
11402.25 1153
11403.25 1134
11404.26 1130
11405.27 1106
11406.28 1187
11407.28 1195
11408.29 1150
11409.30 1129
11410.31 1108
11411.31 1127
11412.32 1133
11413.33 1177
11414.34 1151
11415.35 1151
11416.35 1169
11417.36 1161
11418.37 1153
11419.38 1171
11420.39 1191
11421.40 1220
11422.40 1187
11423.41 1231
11424.42 1224
11425.43 1266
11426.44 1215
11427.45 1200
11428.46 1228
11429.46 1270
11430.47 1243
11431.48 1291
11432.49 1243
11433.50 1232
11434.51 1266
11435.52 1295
11436.53 1303
11437.54 1246
11438.54 1310
11439.55 1329
11440.56 1291
11441.57 1331
11442.58 1315
11443.59 1294
11444.60 1313
11445.61 1352
11446.62 1364
11447.63 1361
11448.64 1392
11449.65 1334
11450.66 1351
11451.67 1342
11452.68 1337
11453.69 1313
11454.70 1360
11455.71 1357
11456.72 1403
11457.73 1363
11458.74 1346
11459.75 1333
11460.76 1434
11461.77 1355
11462.78 1433
11463.79 1465
11464.80 1401
11465.81 1405
11466.82 1444
11467.83 1477
11468.84 1457
11469.85 1457
11470.86 1457
11471.87 1487
11472.88 1477
11473.89 1487
11474.90 1483
11475.91 1456
11476.92 1488
11477.93 1524
11478.95 1501
11479.96 1544
11480.97 1538
11481.98 1562
11482.99 1522
11484.00 1531
11485.01 1585
11486.02 1575
11487.03 1596
11488.05 1591
11489.06 1584
11490.07 1564
11491.08 1569
11492.09 1612
11493.10 1631
11494.11 1589
11495.13 1625
11496.14 1616
11497.15 1631
11498.16 1606
11499.17 1610
11500.18 1676
11501.20 1703
11502.21 1742
11503.22 1641
11504.23 1687
11505.24 1729
11506.26 1731
11507.27 1701
11508.28 1737
11509.29 1767
11510.30 1798
11511.32 1780
11512.33 1815
11513.34 1732
11514.35 1746
11515.37 1827
11516.38 1844
11517.39 1848
11518.40 1857
11519.42 1835
11520.43 1859
11521.44 1924
11522.45 1879
11523.47 1960
11524.48 1935
11525.49 1954
11526.51 1982
11527.52 1986
11528.53 1997
11529.55 2028
11530.56 2032
11531.57 2027
11532.59 2122
11533.60 2141
11534.61 2264
11535.63 2196
11536.64 2214
11537.65 2128
11538.67 2266
11539.68 2353
11540.69 2361
11541.71 2430
11542.72 2509
11543.73 2455
11544.75 2500
11545.76 2513
11546.78 2523
11547.79 2618
11548.80 2642
11549.82 2622
11550.83 2645
11551.85 2649
11552.86 2724
11553.87 2752
11554.89 2812
11555.90 2937
11556.92 2965
11557.93 2963
11558.95 3059
11559.96 3062
11560.97 3085
11561.99 3114
11563.00 3140
11564.02 3230
11565.03 3353
11566.05 3352
11567.06 3499
11568.08 3575
11569.09 3713
11570.11 3683
11571.12 3831
11572.14 3956
11573.15 4065
11574.17 4071
11575.18 4250
11576.20 4337
11577.21 4545
11578.23 4721
11579.24 4835
11580.26 4928
11581.27 5107
11582.29 5380
11583.30 5645
11584.32 5895
11585.33 6102
11586.35 6426
11587.37 6724
11588.38 7174
11589.40 7549
11590.41 7927
11591.43 8333
11592.44 8740
11593.46 9165
11594.48 9418
11595.49 9693
11596.51 9836
11597.52 9949
11598.54 9935
11599.56 9834
11600.57 9559
11601.59 9287
11602.61 8886
11603.62 8331
11604.64 7790
11605.66 7334
11606.67 6751
11607.69 6319
11608.70 5952
11609.72 5584
11610.74 5281
11611.75 4957
11612.77 4730
11613.79 4573
11614.81 4308
11615.82 4179
11616.84 4039
11617.86 3918
11618.87 3799
11619.89 3685
11620.91 3588
11621.92 3417
11622.94 3329
11623.96 3219
11624.98 3167
11625.99 3108
11627.01 3026
11628.03 2912
11629.05 2918
11630.06 2936
11631.08 2838
11632.10 2838
11633.12 2820
11634.13 2775
11635.15 2689
11636.17 2619
11637.19 2594
11638.20 2571
11639.22 2503
11640.24 2458
11641.26 2363
11642.28 2338
11643.29 2391
11644.31 2359
11645.33 2275
11646.35 2264
11647.37 2284
11648.39 2286
11649.40 2270
11650.42 2242
11651.44 2285
11652.46 2268
11653.48 2221
11654.50 2271
11655.51 2270
11656.53 2261
11657.55 2273
11658.57 2383
11659.59 2376
11660.61 2345
11661.63 2296
11662.65 2372
11663.67 2393
11664.68 2356
11665.70 2335
11666.72 2410
11667.74 2391
11668.76 2503
11669.78 2486
11670.80 2443
11671.82 2488
11672.84 2546
11673.86 2555
11674.88 2588
11675.90 2584
11676.92 2601
11677.94 2628
11678.96 2621
11679.98 2561
11680.99 2557
11682.01 2593
11683.03 2531
11684.05 2541
11685.07 2463
11686.09 2476
11687.11 2496
11688.13 2443
11689.15 2439
11690.17 2471
11691.19 2433
11692.21 2366
11693.24 2451
11694.26 2462
11695.28 2462
11696.30 2365
11697.32 2403
11698.34 2375
11699.36 2341
11700.38 2360
11701.40 2316
11702.42 2289
11703.44 2317
11704.46 2298
11705.48 2240
11706.50 2199
11707.52 2180
11708.54 2148
11709.57 2144
11710.59 2167
11711.61 2084
11712.63 2112
11713.65 2087
11714.67 2112
11715.69 2057
11716.71 2080
11717.73 2008
11718.76 1973
11719.78 1980
11720.80 1934
11721.82 1886
11722.84 1888
11723.86 1912
11724.89 1890
11725.91 1852
11726.93 1786
11727.95 1843
11728.97 1848
11729.99 1873
11731.02 1863
11732.04 1831
11733.06 1808
11734.08 1764
11735.10 1797
11736.13 1829
11737.15 1819
11738.17 1820
11739.19 1796
11740.22 1758
11741.24 1734
11742.26 1724
11743.28 1743
11744.30 1706
11745.33 1719
11746.35 1730
11747.37 1705
11748.40 1735
11749.42 1660
11750.44 1697
11751.46 1659
11752.49 1665
11753.51 1678
11754.53 1607
11755.56 1601
11756.58 1573
11757.60 1587
11758.62 1542
11759.65 1514
11760.67 1558
11761.69 1549
11762.72 1548
11763.74 1459
11764.76 1504
11765.79 1522
11766.81 1522
11767.83 1528
11768.86 1501
11769.88 1486
11770.91 1490
11771.93 1474
11772.95 1450
11773.98 1484
11775.00 1458
11776.02 1442
11777.05 1398
11778.07 1406
11779.10 1424
11780.12 1424
11781.14 1388
11782.17 1429
11783.19 1391
11784.22 1432
11785.24 1393
11786.26 1381
11787.29 1343
11788.31 1346
11789.34 1383
11790.36 1337
11791.39 1323
11792.41 1303
11793.44 1339
11794.46 1314
11795.49 1336
11796.51 1326
11797.54 1305
11798.56 1297
11799.59 1260
11800.61 1286
11801.63 1270
11802.66 1246
11803.69 1291
11804.71 1277
11805.74 1270
11806.76 1271
11807.79 1289
11808.81 1263
11809.84 1233
11810.86 1297
11811.89 1223
11812.91 1223
11813.94 1214
11814.96 1270
11815.99 1264
11817.01 1229
11818.04 1251
11819.07 1244
11820.09 1286
11821.12 1247
11822.14 1246
11823.17 1242
11824.20 1244
11825.22 1256
11826.25 1208
11827.27 1211
11828.30 1219
11829.33 1185
11830.35 1216
11831.38 1175
11832.40 1178
11833.43 1197
11834.46 1177
11835.48 1154
11836.51 1159
11837.54 1156
11838.56 1128
11839.59 1191
11840.62 1189
11841.64 1213
11842.67 1159
11843.70 1166
11844.72 1235
11845.75 1216
11846.78 1161
11847.80 1196
11848.83 1161
11849.86 1161
11850.89 1152
11851.91 1158
11852.94 1177
11853.97 1196
11854.99 1224
11856.02 1186
11857.05 1234
11858.08 1200
11859.10 1198
11860.13 1180
11861.16 1241
11862.19 1179
11863.21 1142
11864.24 1170
11865.27 1153
11866.30 1130
11867.33 1204
11868.35 1147
11869.38 1180
11870.41 1189
11871.44 1171
11872.47 1192
11873.49 1176
11874.52 1137
11875.55 1175
11876.58 1185
11877.61 1173
11878.63 1249
11879.66 1242
11880.69 1182
11881.72 1194
11882.75 1248
11883.78 1245
11884.81 1198
11885.83 1236
11886.86 1264
11887.89 1277
11888.92 1265
11889.95 1272
11890.98 1288
11892.01 1304
11893.04 1308
11894.06 1344
11895.09 1377
11896.12 1387
11897.15 1408
11898.18 1391
11899.21 1396
11900.24 1349
11901.27 1354
11902.30 1378
11903.33 1360
11904.36 1321
11905.39 1336
11906.42 1344
11907.45 1376
11908.48 1380
11909.50 1372
11910.53 1342
11911.56 1336
11912.59 1359
11913.62 1373
11914.65 1356
11915.68 1382
11916.71 1349
11917.74 1318
11918.77 1339
11919.80 1372
11920.83 1415
11921.86 1430
11922.89 1418
11923.92 1417
11924.95 1401
11925.99 1378
11927.02 1416
11928.05 1412
11929.08 1416
11930.11 1450
11931.14 1426
11932.17 1411
11933.20 1397
11934.23 1430
11935.26 1369
11936.29 1392
11937.32 1306
11938.35 1298
11939.38 1247
11940.41 1239
11941.45 1270
11942.48 1210
11943.51 1183
11944.54 1159
11945.57 1171
11946.60 1138
11947.63 1137
11948.66 1112
11949.70 1126
11950.73 1080
11951.76 1099
11952.79 1088
11953.82 1084
11954.85 1116
11955.88 1074
11956.92 1090
11957.95 1107
11958.98 1063
11960.01 1071
11961.04 1086
11962.08 1018
11963.11 1027
11964.14 1046
11965.17 1059
11966.20 1052
11967.24 1026
11968.27 1061
11969.30 1074
11970.33 1057
11971.36 1061
11972.40 1048
11973.43 1077
11974.46 1058
11975.49 1099
11976.53 1067
11977.56 1050
11978.59 1075
11979.62 1048
11980.66 1049
11981.69 1059
11982.72 1067
11983.76 1072
11984.79 1049
11985.82 1059
11986.85 1060
11987.89 1054
11988.92 1069
11989.95 1051
11990.99 1094
11992.02 1060
11993.05 1077
11994.09 1090
11995.12 1029
11996.15 1084
11997.19 1060
11998.22 1075
11999.25 1087
12000.29 1101
12001.32 1151
12002.35 1150
12003.39 1131
12004.42 1118
12005.46 1162
12006.49 1139
12007.52 1156
12008.56 1152
12009.59 1175
12010.63 1153
12011.66 1194
12012.69 1181
12013.73 1170
12014.76 1221
12015.80 1193
12016.83 1185
12017.86 1187
12018.90 1213
12019.93 1176
12020.97 1183
12022.00 1163
12023.04 1147
12024.07 1168
12025.11 1170
12026.14 1158
12027.18 1162
12028.21 1110
12029.25 1104
12030.28 1116
12031.32 1086
12032.35 1111
12033.39 1094
12034.42 1094
12035.46 1103
12036.49 1079
12037.53 1053
12038.56 1060
12039.60 1058
12040.63 1028
12041.67 1030
12042.70 1049
12043.74 1050
12044.77 1019
12045.81 1022
12046.84 1023
12047.88 1020
12048.92 998
12049.95 997
12050.99 1027
12052.02 1004
12053.06 975
12054.09 987
12055.13 965
12056.17 979
12057.20 981
12058.24 987
12059.27 954
12060.31 955
12061.35 998
12062.38 977
12063.42 942
12064.46 957
12065.49 928
12066.53 936
12067.56 946
12068.60 970
12069.64 981
12070.67 955
12071.71 961
12072.75 949
12073.78 957
12074.82 970
12075.86 954
12076.89 937
12077.93 960
12078.97 965
12080.01 936
12081.04 947
12082.08 910
12083.12 947
12084.15 953
12085.19 958
12086.23 929
12087.27 914
12088.30 939
12089.34 946
12090.38 912
12091.41 905
12092.45 930
12093.49 904
12094.53 915
12095.57 910
12096.60 935
12097.64 980
12098.68 960
12099.72 922
12100.75 923
12101.79 927
12102.83 939
12103.87 963
12104.91 928
12105.94 904
12106.98 927
12108.02 881
12109.06 915
12110.10 916
12111.14 925
12112.17 922
12113.21 876
12114.25 868
12115.29 901
12116.33 899
12117.37 845
12118.40 882
12119.44 905
12120.48 876
12121.52 892
12122.56 907
12123.60 870
12124.64 860
12125.68 864
12126.72 842
12127.75 872
12128.79 836
12129.83 855
12130.87 869
12131.91 847
12132.95 851
12133.99 845
12135.03 862
12136.07 876
12137.11 883
12138.15 861
12139.19 889
12140.23 845
12141.27 853
12142.31 903
12143.35 819
12144.38 849
12145.42 872
12146.46 902
12147.50 827
12148.54 847
12149.58 868
12150.62 847
12151.66 848
12152.70 821
12153.74 842
12154.78 838
12155.82 819
12156.87 843
12157.91 840
12158.95 885
12159.99 854
12161.03 851
12162.07 832
12163.11 855
12164.15 821
12165.19 847
12166.23 821
12167.27 865
12168.31 818
12169.35 800
12170.39 823
12171.43 824
12172.47 856
12173.52 873
12174.56 873
12175.60 846
12176.64 858
12177.68 835
12178.72 821
12179.76 847
12180.80 827
12181.85 900
12182.89 863
12183.93 830
12184.97 855
12186.01 850
12187.05 824
12188.09 848
12189.14 856
12190.18 845
12191.22 833
12192.26 826
12193.30 858
12194.34 836
12195.39 890
12196.43 883
12197.47 835
12198.51 807
12199.55 806
12200.60 846
12201.64 849
12202.68 868
12203.72 867
12204.77 839
12205.81 861
12206.85 854
12207.89 851
12208.94 874
12209.98 862
12211.02 842
12212.06 892
12213.11 857
12214.15 854
12215.19 881
12216.23 865
12217.28 861
12218.32 858
12219.36 862
12220.41 892
12221.45 843
12222.49 836
12223.54 880
12224.58 869
12225.62 875
12226.66 886
12227.71 866
12228.75 860
12229.79 841
12230.84 856
12231.88 916
12232.93 878
12233.97 825
12235.01 857
12236.06 871
12237.10 912
12238.14 914
12239.19 865
12240.23 888
12241.28 892
12242.32 879
12243.36 878
12244.41 871
12245.45 882
12246.50 920
12247.54 926
12248.58 885
12249.63 852
12250.67 826
12251.72 863
12252.76 816
12253.80 813
12254.85 848
12255.89 835
12256.94 843
12257.98 802
12259.03 778
12260.07 789
12261.12 796
12262.16 766
12263.21 786
12264.25 717
12265.30 763
12266.34 745
12267.39 766
12268.43 775
12269.48 774
12270.52 765
12271.57 771
12272.61 746
12273.66 739
12274.70 755
12275.75 768
12276.79 782
12277.84 753
12278.88 763
12279.93 727
12280.98 773
12282.02 758
12283.07 763
12284.11 751
12285.16 757
12286.20 739
12287.25 740
12288.30 730
12289.34 749
12290.39 777
12291.43 769
12292.48 735
12293.53 733
12294.57 746
12295.62 733
12296.66 729
12297.71 743
12298.76 731
12299.80 712
12300.85 764
12301.90 743
12302.94 741
12303.99 725
12305.04 744
12306.08 781
12307.13 731
12308.18 744
12309.22 746
12310.27 714
12311.32 697
12312.36 715
12313.41 719
12314.46 745
12315.50 730
12316.55 730
12317.60 730
12318.65 686
12319.69 687
12320.74 715
12321.79 698
12322.83 697
12323.88 700
12324.93 698
12325.98 702
12327.02 688
12328.07 741
12329.12 740
12330.17 746
12331.21 735
12332.26 721
12333.31 717
12334.36 693
12335.41 718
12336.45 732
12337.50 720
12338.55 726
12339.60 730
12340.65 717
12341.69 697
12342.74 674
12343.79 710
12344.84 727
12345.89 707
12346.94 693
12347.98 689
12349.03 675
12350.08 693
12351.13 728
12352.18 712
12353.23 693
12354.28 710
12355.32 735
12356.37 727
12357.42 693
12358.47 715
12359.52 741
12360.57 740
12361.62 725
12362.67 712
12363.72 722
12364.76 725
12365.81 721
12366.86 733
12367.91 740
12368.96 722
12370.01 703
12371.06 716
12372.11 672
12373.16 732
12374.21 789
12375.26 773
12376.31 750
12377.36 725
12378.41 735
12379.46 717
12380.51 728
12381.56 735
12382.61 728
12383.66 747
12384.71 754
12385.76 733
12386.81 745
12387.86 768
12388.91 730
12389.96 738
12391.01 748
12392.06 791
12393.11 805
12394.16 761
12395.21 766
12396.26 774
12397.31 749
12398.36 762
12399.41 769
12400.46 749
12401.51 735
12402.56 737
12403.61 738
12404.66 756
12405.71 724
12406.77 764
12407.82 786
12408.87 755
12409.92 763
12410.97 804
12412.02 769
12413.07 771
12414.12 773
12415.17 769
12416.23 765
12417.28 767
12418.33 789
12419.38 808
12420.43 792
12421.48 788
12422.53 792
12423.59 794
12424.64 799
12425.69 787
12426.74 813
12427.79 792
12428.84 830
12429.90 797
12430.95 806
12432.00 830
12433.05 816
12434.10 812
12435.16 793
12436.21 787
12437.26 799
12438.31 827
12439.37 820
12440.42 789
12441.47 789
12442.52 816
12443.58 801
12444.63 818
12445.68 787
12446.73 804
12447.79 780
12448.84 785
12449.89 789
12450.94 808
12452.00 791
12453.05 790
12454.10 785
12455.16 804
12456.21 789
12457.26 774
12458.31 761
12459.37 788
12460.42 774
12461.47 773
12462.53 799
12463.58 806
12464.63 819
12465.69 807
12466.74 852
12467.79 839
12468.85 872
12469.90 825
12470.95 818
12472.01 871
12473.06 882
12474.12 865
12475.17 852
12476.22 911
12477.28 883
12478.33 925
12479.39 951
12480.44 966
12481.49 998
12482.55 990
12483.60 1058
12484.66 1054
12485.71 1076
12486.76 1131
12487.82 1121
12488.87 1126
12489.93 1153
12490.98 1150
12492.04 1176
12493.09 1147
12494.15 1146
12495.20 1118
12496.25 1121
12497.31 1099
12498.36 1046
12499.42 1024
12500.47 1023
12501.53 957
12502.58 995
12503.64 959
12504.69 919
12505.75 869
12506.80 834
12507.86 817
12508.91 835
12509.97 848
12511.03 802
12512.08 828
12513.14 837
12514.19 803
12515.25 765
12516.30 784
12517.36 769
12518.41 778
12519.47 787
12520.52 807
12521.58 789
12522.64 773
12523.69 743
12524.75 782
12525.80 729
12526.86 755
12527.92 764
12528.97 735
12530.03 777
12531.08 752
12532.14 771
12533.20 763
12534.25 748
12535.31 733
12536.37 761
12537.42 763
12538.48 729
12539.54 749
12540.59 762
12541.65 757
12542.70 725
12543.76 728
12544.82 744
12545.88 750
12546.93 764
12547.99 763
12549.05 788
12550.10 776
12551.16 792
12552.22 774
12553.27 767
12554.33 798
12555.39 809
12556.45 826
12557.50 812
12558.56 820
12559.62 820
12560.67 856
12561.73 840
12562.79 891
12563.85 866
12564.90 875
12565.96 872
12567.02 911
12568.08 934
12569.14 887
12570.19 896
12571.25 931
12572.31 958
12573.37 941
12574.42 900
12575.48 941
12576.54 880
12577.60 904
12578.66 916
12579.72 892
12580.77 879
12581.83 848
12582.89 827
12583.95 808
12585.01 796
12586.07 762
12587.12 850
12588.18 819
12589.24 789
12590.30 782
12591.36 753
12592.42 762
12593.48 774
12594.53 760
12595.59 801
12596.65 756
12597.71 743
12598.77 744
12599.83 766
12600.89 732
12601.95 742
12603.01 750
12604.07 760
12605.13 710
12606.18 717
12607.24 757
12608.30 746
12609.36 734
12610.42 729
12611.48 762
12612.54 741
12613.60 744
12614.66 737
12615.72 764
12616.78 759
12617.84 711
12618.90 739
12619.96 709
12621.02 746
12622.08 736
12623.14 744
12624.20 753
12625.26 717
12626.32 729
12627.38 700
12628.44 705
12629.50 727
12630.56 715
12631.62 711
12632.68 679
12633.74 668
12634.80 665
12635.86 688
12636.92 696
12637.98 749
12639.04 703
12640.11 698
12641.17 687
12642.23 717
12643.29 710
12644.35 689
12645.41 708
12646.47 677
12647.53 713
12648.59 712
12649.65 709
12650.72 729
12651.78 696
12652.84 735
12653.90 704
12654.96 727
12656.02 729
12657.08 728
12658.14 743
12659.21 719
12660.27 724
12661.33 723
12662.39 741
12663.45 711
12664.51 729
12665.58 734
12666.64 705
12667.70 689
12668.76 709
12669.82 723
12670.89 743
12671.95 736
12673.01 719
12674.07 737
12675.13 701
12676.20 702
12677.26 720
12678.32 749
12679.38 718
12680.45 704
12681.51 749
12682.57 782
12683.63 742
12684.70 748
12685.76 729
12686.82 712
12687.88 786
12688.95 736
12690.01 784
12691.07 747
12692.14 761
12693.20 769
12694.26 742
12695.32 709
12696.39 704
12697.45 720
12698.51 742
12699.58 735
12700.64 730
12701.70 714
12702.77 699
12703.83 716
12704.89 765
12705.96 738
12707.02 732
12708.08 705
12709.15 717
12710.21 723
12711.28 741
12712.34 749
12713.40 730
12714.47 727
12715.53 704
12716.59 729
12717.66 750
12718.72 743
12719.79 756
12720.85 726
12721.92 747
12722.98 768
12724.04 742
12725.11 743
12726.17 736
12727.24 749
12728.30 772
12729.37 794
12730.43 799
12731.49 762
12732.56 751
12733.62 766
12734.69 778
12735.75 745
12736.82 741
12737.88 755
12738.95 731
12740.01 751
12741.08 765
12742.14 743
12743.21 693
12744.27 751
12745.34 729
12746.40 747
12747.47 702
12748.53 736
12749.60 696
12750.66 680
12751.73 712
12752.79 674
12753.86 658
12754.93 661
12755.99 677
12757.06 686
12758.12 639
12759.19 677
12760.25 661
12761.32 672
12762.39 661
12763.45 665
12764.52 644
12765.58 665
12766.65 654
12767.72 674
12768.78 627
12769.85 631
12770.91 610
12771.98 663
12773.05 659
12774.11 654
12775.18 654
12776.25 652
12777.31 652
12778.38 642
12779.45 614
12780.51 666
12781.58 636
12782.65 663
12783.71 655
12784.78 638
12785.85 658
12786.91 632
12787.98 602
12789.05 648
12790.11 641
12791.18 628
12792.25 640
12793.31 636
12794.38 628
12795.45 626
12796.52 649
12797.58 685
12798.65 651
12799.72 648
12800.79 642
12801.85 635
12802.92 636
12803.99 657
12805.06 663
12806.12 668
12807.19 642
12808.26 648
12809.33 668
12810.39 678
12811.46 665
12812.53 700
12813.60 654
12814.67 657
12815.73 675
12816.80 678
12817.87 701
12818.94 671
12820.01 661
12821.08 675
12822.14 693
12823.21 650
12824.28 681
12825.35 626
12826.42 643
12827.49 634
12828.55 642
12829.62 645
12830.69 636
12831.76 665
12832.83 653
12833.90 639
12834.97 611
12836.04 605
12837.11 622
12838.17 653
12839.24 597
12840.31 654
12841.38 618
12842.45 598
12843.52 601
12844.59 591
12845.66 583
12846.73 580
12847.80 594
12848.87 607
12849.94 585
12851.01 540
12852.08 583
12853.14 590
12854.21 583
12855.28 568
12856.35 602
12857.42 599
12858.49 568
12859.56 604
12860.63 615
12861.70 578
12862.77 576
12863.84 567
12864.91 578
12865.98 587
12867.05 584
12868.12 566
12869.19 581
12870.26 579
12871.34 549
12872.41 580
12873.48 538
12874.55 554
12875.62 577
12876.69 562
12877.76 577
12878.83 571
12879.90 565
12880.97 556
12882.04 560
12883.11 563
12884.18 567
12885.25 586
12886.33 575
12887.40 547
12888.47 608
12889.54 559
12890.61 530
12891.68 547
12892.75 555
12893.82 528
12894.89 527
12895.97 533
12897.04 546
12898.11 529
12899.18 560
12900.25 560
12901.32 553
12902.40 528
12903.47 521
12904.54 574
12905.61 541
12906.68 537
12907.75 549
12908.83 546
12909.90 545
12910.97 538
12912.04 534
12913.11 547
12914.19 515
12915.26 544
12916.33 563
12917.40 562
12918.48 529
12919.55 519
12920.62 549
12921.69 510
12922.77 554
12923.84 520
12924.91 541
12925.98 511
12927.06 485
12928.13 465
12929.20 531
12930.27 518
12931.35 552
12932.42 523
12933.49 547
12934.57 512
12935.64 526
12936.71 567
12937.79 507
12938.86 524
12939.93 541
12941.01 526
12942.08 536
12943.15 516
12944.23 500
12945.30 511
12946.37 531
12947.45 534
12948.52 507
12949.59 506
12950.67 518
12951.74 524
12952.81 517
12953.89 498
12954.96 491
12956.04 531
12957.11 533
12958.18 514
12959.26 528
12960.33 544
12961.41 541
12962.48 538
12963.55 537
12964.63 511
12965.70 515
12966.78 523
12967.85 502
12968.93 532
12970.00 510
12971.07 488
12972.15 492
12973.22 542
12974.30 528
12975.37 535
12976.45 541
12977.52 533
12978.60 510
12979.67 536
12980.75 508
12981.82 524
12982.90 511
12983.97 531
12985.05 509
12986.12 505
12987.20 495
12988.27 509
12989.35 507
12990.42 502
12991.50 526
12992.57 506
12993.65 571
12994.73 530
12995.80 510
12996.88 540
12997.95 518
12999.03 542
13000.10 511
13001.18 507
13002.25 493
13003.33 497
13004.41 526
13005.48 534
13006.56 527
13007.63 542
13008.71 531
13009.79 525
13010.86 492
13011.94 524
13013.02 497
13014.09 491
13015.17 508
13016.24 526
13017.32 522
13018.40 524
13019.47 507
13020.55 530
13021.63 534
13022.70 496
13023.78 484
13024.86 539
13025.93 535
13027.01 496
13028.09 530
13029.16 507
13030.24 546
13031.32 544
13032.40 545
13033.47 523
13034.55 535
13035.63 531
13036.70 535
13037.78 542
13038.86 534
13039.94 542
13041.01 542
13042.09 547
13043.17 508
13044.25 517
13045.32 501
13046.40 546
13047.48 540
13048.56 587
13049.63 562
13050.71 502
13051.79 501
13052.87 522
13053.95 499
13055.02 506
13056.10 500
13057.18 523
13058.26 526
13059.34 520
13060.41 535
13061.49 531
13062.57 560
13063.65 510
13064.73 543
13065.81 500
13066.88 507
13067.96 535
13069.04 527
13070.12 522
13071.20 517
13072.28 540
13073.36 536
13074.43 519
13075.51 497
13076.59 549
13077.67 509
13078.75 526
13079.83 497
13080.91 519
13081.99 481
13083.07 505
13084.15 517
13085.23 522
13086.30 522
13087.38 485
13088.46 539
13089.54 523
13090.62 536
13091.70 518
13092.78 519
13093.86 512
13094.94 525
13096.02 504
13097.10 506
13098.18 481
13099.26 509
13100.34 513
13101.42 515
13102.50 510
13103.58 497
13104.66 533
13105.74 507
13106.82 517
13107.90 524
13108.98 583
13110.06 507
13111.14 512
13112.22 488
13113.30 535
13114.38 507
13115.46 547
13116.54 501
13117.62 500
13118.70 497
13119.78 541
13120.86 533
13121.95 519
13123.03 500
13124.11 518
13125.19 522
13126.27 502
13127.35 527
13128.43 495
13129.51 515
13130.59 481
13131.67 505
13132.76 493
13133.84 507
13134.92 520
13136.00 541
13137.08 531
13138.16 527
13139.24 536
13140.32 524
13141.41 545
13142.49 533
13143.57 521
13144.65 533
13145.73 545
13146.81 512
13147.90 528
13148.98 516
13150.06 521
13151.14 517
13152.22 545
13153.31 551
13154.39 517
13155.47 539
13156.55 529
13157.63 564
13158.72 534
13159.80 513
13160.88 505
13161.96 537
13163.05 529
13164.13 545
13165.21 512
13166.29 516
13167.38 540
13168.46 528
13169.54 537
13170.62 531
13171.71 529
13172.79 541
13173.87 550
13174.96 518
13176.04 516
13177.12 515
13178.20 545
13179.29 523
13180.37 545
13181.45 517
13182.54 536
13183.62 503
13184.70 547
13185.79 509
13186.87 524
13187.95 525
13189.04 517
13190.12 544
13191.20 489
13192.29 535
13193.37 532
13194.46 528
13195.54 541
13196.62 537
13197.71 523
13198.79 557
13199.88 513
13200.96 539
13202.04 541
13203.13 556
13204.21 570
13205.30 519
13206.38 550
13207.46 529
13208.55 550
13209.63 539
13210.72 552
13211.80 545
13212.89 548
13213.97 533
13215.05 551
13216.14 530
13217.22 556
13218.31 556
13219.39 549
13220.48 538
13221.56 555
13222.65 538
13223.73 547
13224.82 532
13225.90 552
13226.99 581
13228.07 559
13229.16 572
13230.24 566
13231.33 607
13232.41 588
13233.50 561
13234.58 575
13235.67 588
13236.76 565
13237.84 571
13238.93 545
13240.01 598
13241.10 608
13242.18 591
13243.27 586
13244.35 599
13245.44 601
13246.53 583
13247.61 585
13248.70 580
13249.78 612
13250.87 595
13251.96 589
13253.04 627
13254.13 637
13255.21 625
13256.30 625
13257.39 591
13258.47 589
13259.56 615
13260.65 616
13261.73 635
13262.82 599
13263.91 629
13264.99 625
13266.08 643
13267.17 640
13268.25 620
13269.34 644
13270.43 657
13271.51 656
13272.60 641
13273.69 629
13274.77 632
13275.86 657
13276.95 677
13278.04 687
13279.12 655
13280.21 657
13281.30 648
13282.38 675
13283.47 660
13284.56 704
13285.65 693
13286.73 733
13287.82 687
13288.91 685
13290.00 683
13291.08 695
13292.17 693
13293.26 708
13294.35 718
13295.44 683
13296.52 703
13297.61 712
13298.70 708
13299.79 714
13300.88 717
13301.96 704
13303.05 720
13304.14 736
13305.23 740
13306.32 725
13307.41 751
13308.49 722
13309.58 705
13310.67 725
13311.76 694
13312.85 729
13313.94 702
13315.02 730
13316.11 709
13317.20 725
13318.29 713
13319.38 762
13320.47 741
13321.56 746
13322.65 743
13323.74 766
13324.82 768
13325.91 732
13327.00 708
13328.09 724
13329.18 769
13330.27 739
13331.36 746
13332.45 719
13333.54 760
13334.63 708
13335.72 777
13336.81 710
13337.90 727
13338.99 690
13340.08 748
13341.17 745
13342.26 718
13343.35 720
13344.44 737
13345.53 743
13346.61 737
13347.70 745
13348.79 729
13349.89 774
13350.98 799
13352.07 794
13353.16 763
13354.25 794
13355.34 782
13356.43 797
13357.52 790
13358.61 803
13359.70 785
13360.79 787
13361.88 819
13362.97 814
13364.06 840
13365.15 820
13366.24 840
13367.33 823
13368.42 863
13369.51 835
13370.60 772
13371.70 808
13372.79 766
13373.88 779
13374.97 747
13376.06 748
13377.15 766
13378.24 726
13379.33 710
13380.43 719
13381.52 730
13382.61 746
13383.70 692
13384.79 720
13385.88 723
13386.97 696
13388.07 690
13389.16 711
13390.25 755
13391.34 704
13392.43 692
13393.52 683
13394.62 736
13395.71 687
13396.80 713
13397.89 698
13398.98 710
13400.08 683
13401.17 708
13402.26 679
13403.35 722
13404.45 753
13405.54 716
13406.63 687
13407.72 710
13408.82 667
13409.91 721
13411.00 710
13412.09 714
13413.19 715
13414.28 734
13415.37 732
13416.46 718
13417.56 747
13418.65 726
13419.74 708
13420.84 698
13421.93 724
13423.02 692
13424.11 707
13425.21 748
13426.30 712
13427.39 724
13428.49 694
13429.58 731
13430.67 729
13431.77 768
13432.86 747
13433.95 744
13435.05 751
13436.14 782
13437.24 753
13438.33 768
13439.42 755
13440.52 736
13441.61 780
13442.70 750
13443.80 738
13444.89 748
13445.99 744
13447.08 787
13448.17 812
13449.27 806
13450.36 804
13451.46 789
13452.55 824
13453.64 787
13454.74 837
13455.83 832
13456.93 822
13458.02 845
13459.12 847
13460.21 779
13461.31 798
13462.40 837
13463.50 864
13464.59 836
13465.69 820
13466.78 865
13467.87 862
13468.97 864
13470.06 872
13471.16 896
13472.25 828
13473.35 833
13474.44 878
13475.54 869
13476.64 872
13477.73 856
13478.83 841
13479.92 847
13481.02 872
13482.11 851
13483.21 912
13484.30 908
13485.40 901
13486.49 877
13487.59 963
13488.69 913
13489.78 979
13490.88 902
13491.97 905
13493.07 975
13494.17 958
13495.26 957
13496.36 958
13497.45 941
13498.55 949
13499.65 949
13500.74 908
13501.84 905
13502.93 935
13504.03 945
13505.13 909
13506.22 897
13507.32 891
13508.42 883
13509.51 859
13510.61 765
13511.71 841
13512.80 848
13513.90 792
13515.00 791
13516.09 798
13517.19 761
13518.29 750
13519.38 749
13520.48 789
13521.58 792
13522.68 775
13523.77 729
13524.87 765
13525.97 753
13527.06 741
13528.16 740
13529.26 753
13530.36 727
13531.45 720
13532.55 722
13533.65 749
13534.75 719
13535.84 732
13536.94 704
13538.04 683
13539.14 743
13540.23 741
13541.33 719
13542.43 736
13543.53 718
13544.63 726
13545.72 749
13546.82 735
13547.92 697
13549.02 723
13550.12 677
13551.22 706
13552.31 719
13553.41 714
13554.51 706
13555.61 731
13556.71 729
13557.81 742
13558.90 729
13560.00 680
13561.10 703
13562.20 703
13563.30 671
13564.40 697
13565.50 724
13566.60 712
13567.69 769
13568.79 737
13569.89 733
13570.99 718
13572.09 734
13573.19 730
13574.29 727
13575.39 737
13576.49 729
13577.59 739
13578.69 741
13579.79 739
13580.89 738
13581.98 778
13583.08 774
13584.18 777
13585.28 761
13586.38 759
13587.48 750
13588.58 747
13589.68 756
13590.78 786
13591.88 730
13592.98 785
13594.08 766
13595.18 761
13596.28 757
13597.38 793
13598.48 789
13599.58 785
13600.68 787
13601.78 788
13602.88 782
13603.98 802
13605.08 783
13606.18 771
13607.29 789
13608.39 777
13609.49 793
13610.59 765
13611.69 772
13612.79 788
13613.89 774
13614.99 792
13616.09 824
13617.19 837
13618.29 801
13619.39 811
13620.50 777
13621.60 814
13622.70 816
13623.80 816
13624.90 794
13626.00 811
13627.10 784
13628.20 802
13629.31 830
13630.41 845
13631.51 820
13632.61 807
13633.71 808
13634.81 787
13635.91 796
13637.02 826
13638.12 802
13639.22 777
13640.32 775
13641.42 781
13642.53 810
13643.63 770
13644.73 763
13645.83 761
13646.93 782
13648.04 781
13649.14 751
13650.24 732
13651.34 727
13652.45 761
13653.55 763
13654.65 743
13655.75 725
13656.85 781
13657.96 738
13659.06 713
13660.16 709
13661.27 701
13662.37 723
13663.47 734
13664.57 725
13665.68 710
13666.78 719
13667.88 712
13668.99 745
13670.09 750
13671.19 776
13672.29 720
13673.40 768
13674.50 762
13675.60 731
13676.71 729
13677.81 744
13678.91 731
13680.02 744
13681.12 729
13682.23 704
13683.33 737
13684.43 755
13685.54 763
13686.64 720
13687.74 783
13688.85 747
13689.95 771
13691.06 784
13692.16 771
13693.26 769
13694.37 761
13695.47 791
13696.58 793
13697.68 802
13698.78 770
13699.89 794
13700.99 789
13702.10 776
13703.20 760
13704.31 771
13705.41 806
13706.51 826
13707.62 822
13708.72 808
13709.83 833
13710.93 819
13712.04 853
13713.14 828
13714.25 825
13715.35 848
13716.46 830
13717.56 857
13718.67 891
13719.77 902
13720.88 868
13721.98 883
13723.09 930
13724.19 886
13725.30 896
13726.40 920
13727.51 919
13728.61 947
13729.72 952
13730.83 948
13731.93 928
13733.04 941
13734.14 906
13735.25 941
13736.35 938
13737.46 970
13738.57 965
13739.67 983
13740.78 975
13741.88 956
13742.99 1000
13744.09 1003
13745.20 1046
13746.31 1039
13747.41 1020
13748.52 1056
13749.63 1069
13750.73 1083
13751.84 1107
13752.94 1147
13754.05 1189
13755.16 1188
13756.26 1195
13757.37 1161
13758.48 1283
13759.58 1235
13760.69 1283
13761.80 1301
13762.90 1280
13764.01 1314
13765.12 1313
13766.22 1303
13767.33 1288
13768.44 1314
13769.55 1313
13770.65 1302
13771.76 1316
13772.87 1260
13773.97 1264
13775.08 1246
13776.19 1213
13777.30 1240
13778.40 1216
13779.51 1190
13780.62 1123
13781.73 1130
13782.83 1061
13783.94 1041
13785.05 1020
13786.16 1010
13787.26 1018
13788.37 997
13789.48 995
13790.59 922
13791.70 944
13792.80 946
13793.91 935
13795.02 919
13796.13 929
13797.24 904
13798.35 866
13799.45 901
13800.56 914
13801.67 906
13802.78 925
13803.89 927
13805.00 890
13806.10 897
13807.21 908
13808.32 901
13809.43 861
13810.54 879
13811.65 886
13812.76 842
13813.86 841
13814.97 918
13816.08 907
13817.19 901
13818.30 869
13819.41 858
13820.52 821
13821.63 860
13822.74 841
13823.85 829
13824.96 877
13826.06 869
13827.17 876
13828.28 841
13829.39 838
13830.50 846
13831.61 865
13832.72 858
13833.83 857
13834.94 831
13836.05 853
13837.16 847
13838.27 861
13839.38 872
13840.49 852
13841.60 890
13842.71 894
13843.82 862
13844.93 876
13846.04 852
13847.15 886
13848.26 882
13849.37 887
13850.48 845
13851.59 869
13852.70 859
13853.81 887
13854.92 863
13856.03 853
13857.14 907
13858.25 887
13859.37 938
13860.48 936
13861.59 902
13862.70 913
13863.81 925
13864.92 928
13866.03 914
13867.14 935
13868.25 953
13869.36 931
13870.47 893
13871.59 946
13872.70 956
13873.81 1017
13874.92 982
13876.03 991
13877.14 984
13878.25 1051
13879.36 1051
13880.48 1022
13881.59 1021
13882.70 1057
13883.81 1059
13884.92 1059
13886.03 1069
13887.15 1080
13888.26 1057
13889.37 1104
13890.48 1094
13891.59 1030
13892.71 1089
13893.82 1027
13894.93 1063
13896.04 1031
13897.15 1033
13898.27 1000
13899.38 1009
13900.49 1037
13901.60 1056
13902.72 1025
13903.83 984
13904.94 978
13906.05 955
13907.17 951
13908.28 925
13909.39 963
13910.50 949
13911.62 910
13912.73 925
13913.84 911
13914.95 891
13916.07 894
13917.18 944
13918.29 953
13919.41 925
13920.52 946
13921.63 923
13922.75 916
13923.86 896
13924.97 909
13926.09 958
13927.20 895
13928.31 888
13929.43 891
13930.54 856
13931.65 886
13932.77 897
13933.88 893
13934.99 804
13936.11 859
13937.22 874
13938.34 856
13939.45 852
13940.56 842
13941.68 803
13942.79 847
13943.91 875
13945.02 859
13946.13 831
13947.25 810
13948.36 866
13949.48 880
13950.59 844
13951.70 791
13952.82 793
13953.93 819
13955.05 807
13956.16 762
13957.28 778
13958.39 818
13959.51 811
13960.62 825
13961.74 815
13962.85 798
13963.97 818
13965.08 801
13966.20 797
13967.31 807
13968.43 800
13969.54 805
13970.66 790
13971.77 772
13972.89 782
13974.00 835
13975.12 816
13976.23 815
13977.35 787
13978.46 807
13979.58 803
13980.69 791
13981.81 770
13982.92 781
13984.04 803
13985.16 773
13986.27 784
13987.39 783
13988.50 812
13989.62 791
13990.74 772
13991.85 804
13992.97 827
13994.08 790
13995.20 827
13996.32 787
13997.43 792
13998.55 789
13999.66 782
14000.78 809
14001.90 832
14003.01 806
14004.13 838
14005.25 800
14006.36 790
14007.48 795
14008.60 828
14009.71 818
14010.83 779
14011.95 797
14013.06 817
14014.18 790
14015.30 780
14016.41 769
14017.53 789
14018.65 785
14019.76 793
14020.88 777
14022.00 761
14023.12 803
14024.23 812
14025.35 804
14026.47 778
14027.59 793
14028.70 810
14029.82 792
14030.94 807
14032.06 823
14033.17 818
14034.29 809
14035.41 859
14036.53 820
14037.64 807
14038.76 774
14039.88 801
14041.00 822
14042.11 805
14043.23 860
14044.35 833
14045.47 846
14046.59 840
14047.71 821
14048.82 851
14049.94 879
14051.06 840
14052.18 866
14053.30 859
14054.42 909
14055.53 877
14056.65 901
14057.77 900
14058.89 881
14060.01 852
14061.13 876
14062.25 902
14063.36 898
14064.48 899
14065.60 952
14066.72 967
14067.84 966
14068.96 977
14070.08 950
14071.20 956
14072.32 961
14073.44 985
14074.55 1004
14075.67 1056
14076.79 1008
14077.91 996
14079.03 1065
14080.15 1026
14081.27 1053
14082.39 1049
14083.51 1037
14084.63 1067
14085.75 1041
14086.87 1069
14087.99 1098
14089.11 1057
14090.23 1106
14091.35 1082
14092.47 1087
14093.59 1116
14094.71 1055
14095.83 1076
14096.95 1088
14098.07 1061
14099.19 1062
14100.31 1064
14101.43 1000
14102.55 1019
14103.67 1002
14104.79 991
14105.91 968
14107.03 944
14108.15 873
14109.27 864
14110.39 877
14111.51 870
14112.64 885
14113.76 905
14114.88 845
14116.00 849
14117.12 839
14118.24 892
14119.36 883
14120.48 784
14121.60 841
14122.72 788
14123.85 821
14124.97 842
14126.09 800
14127.21 796
14128.33 834
14129.45 817
14130.57 812
14131.70 788
14132.82 801
14133.94 808
14135.06 778
14136.18 780
14137.30 755
14138.43 800
14139.55 777
14140.67 741
14141.79 755
14142.91 755
14144.03 752
14145.16 785
14146.28 787
14147.40 774
14148.52 764
14149.65 792
14150.77 783
14151.89 749
14153.01 738
14154.13 774
14155.26 772
14156.38 755
14157.50 778
14158.62 778
14159.75 774
14160.87 751
14161.99 753
14163.12 745
14164.24 733
14165.36 719
14166.48 722
14167.61 730
14168.73 718
14169.85 760
14170.98 742
14172.10 755
14173.22 683
14174.35 700
14175.47 710
14176.59 728
14177.72 742
14178.84 733
14179.96 681
14181.09 698
14182.21 716
14183.33 707
14184.46 713
14185.58 752
14186.70 698
14187.83 698
14188.95 707
14190.07 678
14191.20 699
14192.32 708
14193.45 700
14194.57 696
14195.69 698
14196.82 690
14197.94 701
14199.07 686
14200.19 682
14201.32 680
14202.44 653
14203.56 720
14204.69 661
14205.81 717
14206.94 740
14208.06 697
14209.19 684
14210.31 662
14211.44 688
14212.56 659
14213.69 663
14214.81 649
14215.93 665
14217.06 660
14218.18 663
14219.31 673
14220.43 656
14221.56 619
14222.68 655
14223.81 650
14224.94 660
14226.06 638
14227.19 602
14228.31 652
14229.44 656
14230.56 671
14231.69 678
14232.81 645
14233.94 667
14235.06 668
14236.19 670
14237.32 649
14238.44 605
14239.57 603
14240.69 629
14241.82 642
14242.94 666
14244.07 659
14245.20 614
14246.32 628
14247.45 618
14248.57 601
14249.70 604
14250.83 607
14251.95 600
14253.08 619
14254.21 632
14255.33 613
14256.46 613
14257.59 630
14258.71 624
14259.84 620
14260.97 612
14262.09 598
14263.22 618
14264.35 571
14265.47 630
14266.60 599
14267.73 614
14268.85 594
14269.98 574
14271.11 595
14272.23 592
14273.36 571
14274.49 568
14275.62 579
14276.74 579
14277.87 577
14279.00 588
14280.12 585
14281.25 550
14282.38 577
14283.51 552
14284.63 558
14285.76 612
14286.89 591
14288.02 569
14289.15 575
14290.27 546
14291.40 550
14292.53 546
14293.66 560
14294.78 549
14295.91 558
14297.04 565
14298.17 555
14299.30 559
14300.42 546
14301.55 539
14302.68 537
14303.81 558
14304.94 539
14306.07 529
14307.19 523
14308.32 591
14309.45 579
14310.58 571
14311.71 546
14312.84 554
14313.97 555
14315.10 561
14316.22 575
14317.35 579
14318.48 540
14319.61 537
14320.74 535
14321.87 555
14323.00 529
14324.13 536
14325.26 525
14326.39 547
14327.51 563
14328.64 562
14329.77 528
14330.90 540
14332.03 513
14333.16 538
14334.29 523
14335.42 542
14336.55 521
14337.68 572
14338.81 577
14339.94 552
14341.07 531
14342.20 570
14343.33 545
14344.46 533
14345.59 515
14346.72 512
14347.85 523
14348.98 534
14350.11 560
14351.24 531
14352.37 564
14353.50 536
14354.63 546
14355.76 570
14356.89 557
14358.02 535
14359.15 554
14360.28 557
14361.41 558
14362.54 538
14363.67 554
14364.80 536
14365.94 530
14367.07 548
14368.20 561
14369.33 546
14370.46 544
14371.59 590
14372.72 556
14373.85 564
14374.98 545
14376.11 563
14377.25 557
14378.38 535
14379.51 541
14380.64 564
14381.77 561
14382.90 537
14384.03 563
14385.16 564
14386.30 554
14387.43 554
14388.56 549
14389.69 535
14390.82 545
14391.95 582
14393.09 612
14394.22 573
14395.35 596
14396.48 585
14397.61 564
14398.75 544
14399.88 551
14401.01 552
14402.14 600
14403.27 583
14404.41 555
14405.54 592
14406.67 584
14407.80 580
14408.94 569
14410.07 569
14411.20 562
14412.33 600
14413.47 584
14414.60 596
14415.73 577
14416.87 569
14418.00 563
14419.13 585
14420.26 592
14421.40 583
14422.53 635
14423.66 598
14424.80 586
14425.93 592
14427.06 642
14428.20 584
14429.33 668
14430.46 624
14431.59 618
14432.73 604
14433.86 592
14435.00 610
14436.13 605
14437.26 599
14438.40 585
14439.53 593
14440.66 617
14441.80 614
14442.93 578
14444.06 626
14445.20 597
14446.33 629
14447.47 595
14448.60 600
14449.73 590
14450.87 604
14452.00 590
14453.14 597
14454.27 598
14455.41 576
14456.54 575
14457.67 605
14458.81 596
14459.94 593
14461.08 612
14462.21 586
14463.35 592
14464.48 592
14465.62 572
14466.75 552
14467.89 590
14469.02 563
14470.15 575
14471.29 587
14472.42 583
14473.56 556
14474.69 596
14475.83 621
14476.96 567
14478.10 575
14479.24 543
14480.37 558
14481.51 547
14482.64 560
14483.78 576
14484.91 554
14486.05 543
14487.18 550
14488.32 555
14489.45 550
14490.59 536
14491.73 583
14492.86 556
14494.00 542
14495.13 567
14496.27 542
14497.40 565
14498.54 531
14499.68 555
14500.81 529
14501.95 551
14503.08 554
14504.22 552
14505.36 554
14506.49 551
14507.63 554
14508.77 572
14509.90 534
14511.04 562
14512.18 555
14513.31 557
14514.45 567
14515.58 535
14516.72 556
14517.86 544
14519.00 563
14520.13 524
14521.27 533
14522.41 528
14523.54 542
14524.68 537
14525.82 517
14526.95 537
14528.09 534
14529.23 563
14530.37 557
14531.50 578
14532.64 564
14533.78 552
14534.91 526
14536.05 525
14537.19 523
14538.33 549
14539.46 550
14540.60 565
14541.74 520
14542.88 529
14544.02 557
14545.15 571
14546.29 592
14547.43 561
14548.57 586
14549.70 552
14550.84 547
14551.98 559
14553.12 602
14554.26 575
14555.39 603
14556.53 562
14557.67 600
14558.81 582
14559.95 593
14561.09 575
14562.22 590
14563.36 575
14564.50 585
14565.64 611
14566.78 605
14567.92 595
14569.06 591
14570.20 632
14571.33 608
14572.47 613
14573.61 624
14574.75 634
14575.89 636
14577.03 639
14578.17 640
14579.31 609
14580.45 631
14581.59 624
14582.72 643
14583.86 625
14585.00 669
14586.14 673
14587.28 671
14588.42 639
14589.56 644
14590.70 664
14591.84 666
14592.98 651
14594.12 653
14595.26 650
14596.40 654
14597.54 662
14598.68 663
14599.82 680
14600.96 670
14602.10 670
14603.24 674
14604.38 682
14605.52 682
14606.66 710
14607.80 696
14608.94 678
14610.08 710
14611.22 730
14612.36 704
14613.50 740
14614.64 726
14615.78 760
14616.92 782
14618.06 721
14619.20 754
14620.34 798
14621.49 813
14622.63 768
14623.77 784
14624.91 810
14626.05 785
14627.19 779
14628.33 770
14629.47 792
14630.61 790
14631.75 776
14632.90 803
14634.04 788
14635.18 785
14636.32 778
14637.46 761
14638.60 756
14639.74 712
14640.88 748
14642.03 736
14643.17 723
14644.31 708
14645.45 686
14646.59 666
14647.73 644
14648.88 625
14650.02 628
14651.16 696
14652.30 624
14653.44 641
14654.59 650
14655.73 622
14656.87 589
14658.01 617
14659.16 615
14660.30 602
14661.44 606
14662.58 629
14663.72 642
14664.87 597
14666.01 567
14667.15 622
14668.29 592
14669.44 527
14670.58 571
14671.72 542
14672.87 564
14674.01 547
14675.15 548
14676.29 559
14677.44 567
14678.58 535
14679.72 573
14680.87 537
14682.01 515
14683.15 506
14684.30 540
14685.44 547
14686.58 538
14687.73 539
14688.87 533
14690.01 546
14691.16 503
14692.30 542
14693.44 528
14694.59 540
14695.73 543
14696.87 542
14698.02 513
14699.16 516
14700.30 499
14701.45 530
14702.59 508
14703.74 536
14704.88 511
14706.02 551
14707.17 538
14708.31 537
14709.46 513
14710.60 518
14711.75 530
14712.89 519
14714.03 501
14715.18 523
14716.32 537
14717.47 550
14718.61 541
14719.76 518
14720.90 508
14722.05 541
14723.19 529
14724.34 546
14725.48 507
14726.63 508
14727.77 521
14728.92 529
14730.06 553
14731.21 542
14732.35 562
14733.50 562
14734.64 541
14735.79 521
14736.93 504
14738.08 494
14739.22 546
14740.37 524
14741.51 553
14742.66 538
14743.80 554
14744.95 534
14746.09 548
14747.24 541
14748.39 552
14749.53 560
14750.68 531
14751.82 541
14752.97 542
14754.11 517
14755.26 519
14756.41 542
14757.55 556
14758.70 549
14759.85 500
14760.99 547
14762.14 528
14763.28 558
14764.43 590
14765.58 562
14766.72 518
14767.87 566
14769.02 573
14770.16 601
14771.31 573
14772.46 587
14773.60 547
14774.75 546
14775.90 528
14777.04 557
14778.19 537
14779.34 526
14780.48 575
14781.63 564
14782.78 554
14783.92 554
14785.07 588
14786.22 577
14787.37 554
14788.51 527
14789.66 555
14790.81 573
14791.96 570
14793.10 563
14794.25 550
14795.40 587
14796.54 558
14797.69 530
14798.84 528
14799.99 526
14801.14 525
14802.28 523
14803.43 524
14804.58 515
14805.73 505
14806.88 500
14808.02 477
14809.17 478
14810.32 481
14811.47 493
14812.62 502
14813.76 496
14814.91 475
14816.06 478
14817.21 483
14818.36 477
14819.51 482
14820.65 470
14821.80 491
14822.95 506
14824.10 490
14825.25 467
14826.40 451
14827.55 485
14828.69 495
14829.84 482
14830.99 482
14832.14 460
14833.29 462
14834.44 472
14835.59 461
14836.74 467
14837.89 461
14839.04 501
14840.19 466
14841.33 459
14842.48 456
14843.63 453
14844.78 473
14845.93 491
14847.08 459
14848.23 474
14849.38 487
14850.53 479
14851.68 481
14852.83 463
14853.98 466
14855.13 490
14856.28 461
14857.43 480
14858.58 460
14859.73 456
14860.88 500
14862.03 467
14863.18 468
14864.33 479
14865.48 477
14866.63 483
14867.78 452
14868.93 484
14870.08 500
14871.23 520
14872.38 487
14873.53 492
14874.68 461
14875.83 497
14876.98 478
14878.14 521
14879.29 494
14880.44 510
14881.59 523
14882.74 522
14883.89 526
14885.04 520
14886.19 530
14887.34 551
14888.49 524
14889.64 563
14890.80 529
14891.95 511
14893.10 559
14894.25 567
14895.40 576
14896.55 526
14897.70 556
14898.86 563
14900.01 552
14901.16 517
14902.31 557
14903.46 586
14904.61 597
14905.77 589
14906.92 581
14908.07 614
14909.22 601
14910.37 565
14911.53 573
14912.68 575
14913.83 625
14914.98 593
14916.13 600
14917.29 589
14918.44 602
14919.59 607
14920.74 597
14921.90 597
14923.05 607
14924.20 580
14925.35 591
14926.51 590
14927.66 584
14928.81 632
14929.96 614
14931.12 581
14932.27 602
14933.42 585
14934.57 591
14935.73 621
14936.88 645
14938.03 599
14939.19 578
14940.34 638
14941.49 600
14942.65 595
14943.80 615
14944.95 596
14946.11 613
14947.26 613
14948.41 604
14949.57 599
14950.72 585
14951.87 587
14953.03 570
14954.18 583
14955.33 589
14956.49 556
14957.64 584
14958.80 567
14959.95 541
14961.10 521
14962.26 506
14963.41 563
14964.57 547
14965.72 521
14966.87 506
14968.03 534
14969.18 519
14970.34 490
14971.49 454
14972.65 516
14973.80 539
14974.95 520
14976.11 504
14977.26 500
14978.42 468
14979.57 503
14980.73 505
14981.88 472
14983.04 470
14984.19 474
14985.35 464
14986.50 449
14987.66 442
14988.81 434
14989.97 441
14991.12 466
14992.28 480
14993.43 441
14994.59 419
14995.74 425
14996.90 469
14998.05 466
14999.21 428
15000.36 439
15001.52 422
15002.67 442
15003.83 437
15004.99 455
15006.14 444
15007.30 430
15008.45 405
15009.61 448
15010.76 429
15011.92 421
15013.08 431
15014.23 426
15015.39 428
15016.54 440
15017.70 424
15018.86 429
15020.01 447
15021.17 432
15022.32 432
15023.48 401
15024.64 415
15025.79 365
15026.95 412
15028.11 407
15029.26 407
15030.42 407
15031.58 422
15032.73 448
15033.89 398
15035.05 396
15036.20 410
15037.36 420
15038.52 418
15039.67 438
15040.83 405
15041.99 409
15043.15 415
15044.30 439
15045.46 407
15046.62 404
15047.77 401
15048.93 420
15050.09 397
15051.25 382
15052.40 404
15053.56 385
15054.72 392
15055.88 409
15057.03 413
15058.19 400
15059.35 405
15060.51 447
15061.66 405
15062.82 399
15063.98 393
15065.14 418
15066.30 413
15067.45 412
15068.61 391
15069.77 374
15070.93 387
15072.09 400
15073.24 403
15074.40 386
15075.56 391
15076.72 413
15077.88 384
15079.04 406
15080.20 397
15081.35 377
15082.51 416
15083.67 387
15084.83 394
15085.99 389
15087.15 380
15088.31 395
15089.46 394
15090.62 387
15091.78 445
15092.94 412
15094.10 382
15095.26 387
15096.42 375
15097.58 398
15098.74 386
15099.90 394
15101.06 401
15102.22 415
15103.37 426
15104.53 385
15105.69 401
15106.85 421
15108.01 399
15109.17 415
15110.33 387
15111.49 407
15112.65 381
15113.81 403
15114.97 402
15116.13 420
15117.29 404
15118.45 401
15119.61 411
15120.77 404
15121.93 410
15123.09 396
15124.25 391
15125.41 389
15126.57 392
15127.73 417
15128.89 401
15130.05 382
15131.21 424
15132.37 388
15133.53 383
15134.69 415
15135.86 422
15137.02 400
15138.18 397
15139.34 392
15140.50 389
15141.66 415
15142.82 357
15143.98 402
15145.14 404
15146.30 385
15147.46 397
15148.63 419
15149.79 407
15150.95 414
15152.11 418
15153.27 392
15154.43 386
15155.59 445
15156.75 438
15157.92 409
15159.08 413
15160.24 416
15161.40 406
15162.56 408
15163.72 420
15164.89 446
15166.05 423
15167.21 427
15168.37 444
15169.53 449
15170.69 450
15171.86 422
15173.02 435
15174.18 422
15175.34 446
15176.51 447
15177.67 462
15178.83 440
15179.99 446
15181.15 449
15182.32 461
15183.48 459
15184.64 469
15185.80 445
15186.97 450
15188.13 437
15189.29 457
15190.46 468
15191.62 411
15192.78 458
15193.94 482
15195.11 474
15196.27 499
15197.43 481
15198.60 491
15199.76 502
15200.92 496
15202.08 468
15203.25 494
15204.41 504
15205.57 515
15206.74 514
15207.90 503
15209.06 494
15210.23 526
15211.39 530
15212.56 533
15213.72 515
15214.88 501
15216.05 548
15217.21 544
15218.37 535
15219.54 512
15220.70 521
15221.87 499
15223.03 548
15224.19 543
15225.36 556
15226.52 541
15227.69 524
15228.85 529
15230.01 579
15231.18 550
15232.34 518
15233.51 549
15234.67 503
15235.84 523
15237.00 499
15238.16 527
15239.33 501
15240.49 502
15241.66 461
15242.82 465
15243.99 472
15245.15 433
15246.32 434
15247.48 433
15248.65 413
15249.81 434
15250.98 445
15252.14 434
15253.31 435
15254.47 407
15255.64 420
15256.80 439
15257.97 405
15259.13 393
15260.30 427
15261.46 406
15262.63 406
15263.80 415
15264.96 446
15266.13 422
15267.29 404
15268.46 402
15269.62 409
15270.79 435
15271.96 441
15273.12 419
15274.29 411
15275.45 394
15276.62 420
15277.79 419
15278.95 385
15280.12 400
15281.28 409
15282.45 421
15283.62 415
15284.78 409
15285.95 401
15287.12 372
15288.28 398
15289.45 404
15290.62 416
15291.78 375
15292.95 419
15294.12 393
15295.28 425
15296.45 399
15297.62 413
15298.78 398
15299.95 422
15301.12 402
15302.28 408
15303.45 430
15304.62 439
15305.78 420
15306.95 420
15308.12 419
15309.29 420
15310.45 439
15311.62 397
15312.79 424
15313.96 426
15315.12 402
15316.29 412
15317.46 437
15318.63 392
15319.79 395
15320.96 444
15322.13 405
15323.30 391
15324.46 410
15325.63 406
15326.80 435
15327.97 430
15329.14 425
15330.30 462
15331.47 415
15332.64 453
15333.81 442
15334.98 433
15336.14 432
15337.31 437
15338.48 417
15339.65 431
15340.82 446
15341.99 450
15343.16 438
15344.32 417
15345.49 434
15346.66 444
15347.83 467
15349.00 432
15350.17 439
15351.34 448
15352.51 462
15353.67 428
15354.84 434
15356.01 439
15357.18 466
15358.35 447
15359.52 443
15360.69 482
15361.86 452
15363.03 435
15364.20 449
15365.37 467
15366.54 452
15367.71 447
15368.87 435
15370.04 476
15371.21 454
15372.38 456
15373.55 482
15374.72 463
15375.89 497
15377.06 455
15378.23 471
15379.40 491
15380.57 484
15381.74 479
15382.91 484
15384.08 508
15385.25 472
15386.42 472
15387.59 481
15388.76 483
15389.93 481
15391.10 483
15392.27 467
15393.44 467
15394.62 469
15395.79 456
15396.96 442
15398.13 430
15399.30 482
15400.47 456
15401.64 431
15402.81 429
15403.98 435
15405.15 432
15406.32 434
15407.49 415
15408.66 429
15409.84 392
15411.01 421
15412.18 397
15413.35 411
15414.52 385
15415.69 431
15416.86 426
15418.03 406
15419.21 406
15420.38 431
15421.55 424
15422.72 425
15423.89 378
15425.06 407
15426.24 368
15427.41 396
15428.58 365
15429.75 375
15430.92 400
15432.09 408
15433.27 396
15434.44 404
15435.61 403
15436.78 380
15437.96 435
15439.13 417
15440.30 408
15441.47 383
15442.64 414
15443.82 398
15444.99 426
15446.16 436
15447.33 388
15448.51 374
15449.68 394
15450.85 433
15452.02 404
15453.20 406
15454.37 389
15455.54 435
15456.72 435
15457.89 402
15459.06 384
15460.23 416
15461.41 390
15462.58 410
15463.75 391
15464.93 423
15466.10 393
15467.27 422
15468.45 383
15469.62 388
15470.79 402
15471.97 426
15473.14 403
15474.31 388
15475.49 369
15476.66 381
15477.83 404
15479.01 406
15480.18 394
15481.36 399
15482.53 438
15483.70 406
15484.88 402
15486.05 399
15487.23 394
15488.40 402
15489.57 408
15490.75 400
15491.92 402
15493.10 440
15494.27 437
15495.44 398
15496.62 402
15497.79 414
15498.97 397
15500.14 431
15501.32 409
15502.49 420
15503.67 408
15504.84 406
15506.02 432
15507.19 403
15508.36 414
15509.54 409
15510.71 435
15511.89 427
15513.06 419
15514.24 405
15515.41 417
15516.59 426
15517.77 441
15518.94 411
15520.12 424
15521.29 406
15522.47 423
15523.64 413
15524.82 423
15525.99 415
15527.17 418
15528.34 409
15529.52 416
15530.69 426
15531.87 420
15533.05 439
15534.22 461
15535.40 399
15536.57 406
15537.75 438
15538.93 428
15540.10 442
15541.28 428
15542.45 413
15543.63 418
15544.81 433
15545.98 442
15547.16 466
15548.33 450
15549.51 432
15550.69 456
15551.86 460
15553.04 447
15554.22 431
15555.39 438
15556.57 465
15557.75 473
15558.92 463
15560.10 476
15561.28 467
15562.45 432
15563.63 456
15564.81 466
15565.99 450
15567.16 472
15568.34 482
15569.52 480
15570.69 472
15571.87 440
15573.05 481
15574.23 460
15575.40 456
15576.58 486
15577.76 498
15578.93 511
15580.11 504
15581.29 471
15582.47 494
15583.65 487
15584.82 499
15586.00 527
15587.18 501
15588.36 514
15589.53 499
15590.71 516
15591.89 500
15593.07 496
15594.25 517
15595.42 516
15596.60 519
15597.78 503
15598.96 509
15600.14 550
15601.32 518
15602.49 509
15603.67 554
15604.85 559
15606.03 554
15607.21 542
15608.39 544
15609.56 525
15610.74 542
15611.92 569
15613.10 561
15614.28 554
15615.46 569
15616.64 565
15617.82 572
15619.00 575
15620.17 591
15621.35 581
15622.53 589
15623.71 598
15624.89 593
15626.07 605
15627.25 578
15628.43 601
15629.61 619
15630.79 594
15631.97 581
15633.15 613
15634.33 633
15635.51 614
15636.69 612
15637.87 594
15639.05 638
15640.22 609
15641.40 629
15642.58 608
15643.76 636
15644.94 621
15646.12 651
15647.30 656
15648.48 628
15649.66 647
15650.85 648
15652.03 638
15653.21 639
15654.39 598
15655.57 658
15656.75 644
15657.93 607
15659.11 630
15660.29 609
15661.47 612
15662.65 598
15663.83 606
15665.01 624
15666.19 634
15667.37 563
15668.55 636
15669.73 637
15670.92 608
15672.10 595
15673.28 610
15674.46 646
15675.64 600
15676.82 621
15678.00 648
15679.18 635
15680.36 624
15681.55 613
15682.73 625
15683.91 591
15685.09 609
15686.27 640
15687.45 642
15688.63 654
15689.82 616
15691.00 648
15692.18 642
15693.36 637
15694.54 658
15695.73 683
15696.91 688
15698.09 670
15699.27 700
15700.45 683
15701.64 694
15702.82 664
15704.00 698
15705.18 702
15706.36 725
15707.55 710
15708.73 729
15709.91 726
15711.09 699
15712.28 724
15713.46 762
15714.64 751
15715.82 754
15717.01 748
15718.19 741
15719.37 756
15720.55 702
15721.74 731
15722.92 721
15724.10 785
15725.29 808
15726.47 818
15727.65 801
15728.84 747
15730.02 789
15731.20 812
15732.39 797
15733.57 815
15734.75 824
15735.94 862
15737.12 852
15738.30 806
15739.49 836
15740.67 837
15741.85 801
15743.04 826
15744.22 846
15745.40 833
15746.59 854
15747.77 846
15748.96 832
15750.14 808
15751.32 822
15752.51 826
15753.69 849
15754.88 803
15756.06 793
15757.24 838
15758.43 811
15759.61 800
15760.80 770
15761.98 786
15763.17 730
15764.35 704
15765.53 757
15766.72 774
15767.90 734
15769.09 718
15770.27 741
15771.46 758
15772.64 765
15773.83 689
15775.01 707
15776.20 688
15777.38 721
15778.57 654
15779.75 702
15780.94 690
15782.12 683
15783.31 683
15784.49 668
15785.68 641
15786.86 690
15788.05 670
15789.23 648
15790.42 638
15791.60 611
15792.79 651
15793.98 645
15795.16 646
15796.35 632
15797.53 592
15798.72 611
15799.90 592
15801.09 620
15802.28 611
15803.46 605
15804.65 610
15805.83 604
15807.02 581
15808.21 606
15809.39 582
15810.58 591
15811.76 565
15812.95 601
15814.14 581
15815.32 604
15816.51 559
15817.70 581
15818.88 583
15820.07 591
15821.26 595
15822.44 583
15823.63 578
15824.82 582
15826.00 563
15827.19 522
15828.38 521
15829.56 540
15830.75 570
15831.94 545
15833.12 580
15834.31 560
15835.50 556
15836.69 534
15837.87 571
15839.06 532
15840.25 562
15841.44 597
15842.62 563
15843.81 553
15845.00 569
15846.18 604
15847.37 574
15848.56 566
15849.75 545
15850.94 592
15852.12 590
15853.31 597
15854.50 582
15855.69 593
15856.87 582
15858.06 588
15859.25 598
15860.44 562
15861.63 600
15862.81 606
15864.00 637
15865.19 605
15866.38 600
15867.57 584
15868.76 619
15869.94 617
15871.13 623
15872.32 593
15873.51 604
15874.70 598
15875.89 615
15877.08 605
15878.26 607
15879.45 625
15880.64 592
15881.83 614
15883.02 608
15884.21 626
15885.40 630
15886.59 636
15887.78 658
15888.97 618
15890.15 619
15891.34 653
15892.53 626
15893.72 636
15894.91 648
15896.10 641
15897.29 637
15898.48 614
15899.67 640
15900.86 628
15902.05 646
15903.24 614
15904.43 656
15905.62 609
15906.81 651
15908.00 659
15909.19 670
15910.38 633
15911.57 586
15912.76 623
15913.95 617
15915.14 627
15916.33 631
15917.52 638
15918.71 620
15919.90 635
15921.09 607
15922.28 628
15923.47 612
15924.66 631
15925.85 639
15927.04 628
15928.23 621
15929.42 628
15930.61 606
15931.80 575
15932.99 569
15934.18 604
15935.38 610
15936.57 531
15937.76 543
15938.95 553
15940.14 553
15941.33 509
15942.52 485
15943.71 503
15944.90 536
15946.10 506
15947.29 521
15948.48 505
15949.67 468
15950.86 494
15952.05 486
15953.24 473
15954.44 444
15955.63 478
15956.82 469
15958.01 492
15959.20 468
15960.39 491
15961.59 459
15962.78 453
15963.97 455
15965.16 472
15966.35 466
15967.55 413
15968.74 428
15969.93 461
15971.12 419
15972.31 412
15973.51 423
15974.70 424
15975.89 456
15977.08 445
15978.28 458
15979.47 417
15980.66 431
15981.85 449
15983.05 448
15984.24 421
15985.43 449
15986.62 434
15987.82 417
15989.01 420
15990.20 416
15991.40 402
15992.59 404
15993.78 439
15994.98 417
15996.17 426
15997.36 405
15998.55 449
15999.75 419
16000.94 416
16002.13 411
16003.33 430
16004.52 428
16005.72 412
16006.91 430
16008.10 413
16009.30 413
16010.49 422
16011.68 415
16012.88 411
16014.07 422
16015.26 381
16016.46 428
16017.65 409
16018.85 411
16020.04 386
16021.23 405
16022.43 401
16023.62 388
16024.82 392
16026.01 409
16027.21 393
16028.40 384
16029.59 421
16030.79 405
16031.98 430
16033.18 403
16034.37 423
16035.57 386
16036.76 381
16037.96 409
16039.15 385
16040.35 373
16041.54 399
16042.73 402
16043.93 403
16045.12 411
16046.32 391
16047.51 401
16048.71 365
16049.91 401
16051.10 387
16052.30 395
16053.49 381
16054.69 391
16055.88 394
16057.08 391
16058.27 377
16059.47 378
16060.66 397
16061.86 411
16063.05 405
16064.25 389
16065.45 393
16066.64 392
16067.84 383
16069.03 384
16070.23 366
16071.42 354
16072.62 373
16073.82 377
16075.01 395
16076.21 380
16077.41 365
16078.60 379
16079.80 372
16080.99 355
16082.19 340
16083.39 383
16084.58 381
16085.78 376
16086.98 343
16088.17 367
16089.37 331
16090.57 359
16091.76 355
16092.96 373
16094.16 366
16095.35 373
16096.55 389
16097.75 371
16098.94 375
16100.14 378
16101.34 402
16102.53 379
16103.73 364
16104.93 354
16106.13 376
16107.32 356
16108.52 364
16109.72 368
16110.92 371
16112.11 375
16113.31 355
16114.51 360
16115.71 388
16116.90 349
16118.10 356
16119.30 374
16120.50 349
16121.69 362
16122.89 351
16124.09 360
16125.29 340
16126.49 346
16127.68 357
16128.88 354
16130.08 355
16131.28 351
16132.48 338
16133.67 376
16134.87 360
16136.07 359
16137.27 351
16138.47 359
16139.67 366
16140.86 366
16142.06 344
16143.26 327
16144.46 372
16145.66 364
16146.86 365
16148.06 316
16149.26 316
16150.45 335
16151.65 346
16152.85 349
16154.05 362
16155.25 347
16156.45 341
16157.65 355
16158.85 350
16160.05 334
16161.25 316
16162.45 347
16163.64 350
16164.84 370
16166.04 368
16167.24 331
16168.44 346
16169.64 335
16170.84 340
16172.04 350
16173.24 337
16174.44 335
16175.64 359
16176.84 349
16178.04 346
16179.24 323
16180.44 361
16181.64 371
16182.84 332
16184.04 340
16185.24 352
16186.44 345
16187.64 355
16188.84 343
16190.04 342
16191.24 348
16192.44 359
16193.64 379
16194.84 339
16196.04 327
16197.24 322
16198.44 365
16199.65 366
16200.85 340
16202.05 334
16203.25 349
16204.45 352
16205.65 353
16206.85 350
16208.05 345
16209.25 340
16210.45 363
16211.65 375
16212.86 332
16214.06 360
16215.26 342
16216.46 376
16217.66 402
16218.86 377
16220.06 355
16221.27 355
16222.47 372
16223.67 385
16224.87 356
16226.07 370
16227.27 352
16228.48 371
16229.68 382
16230.88 331
16232.08 377
16233.28 362
16234.48 383
16235.69 385
16236.89 376
16238.09 368
16239.29 360
16240.50 357
16241.70 343
16242.90 372
16244.10 382
16245.30 387
16246.51 380
16247.71 387
16248.91 398
16250.11 384
16251.32 385
16252.52 391
16253.72 423
16254.92 417
16256.13 407
16257.33 400
16258.53 415
16259.74 396
16260.94 395
16262.14 422
16263.35 435
16264.55 408
16265.75 436
16266.95 416
16268.16 418
16269.36 377
16270.56 424
16271.77 410
16272.97 435
16274.17 410
16275.38 439
16276.58 426
16277.79 411
16278.99 406
16280.19 460
16281.40 437
16282.60 420
16283.80 457
16285.01 471
16286.21 434
16287.42 451
16288.62 458
16289.82 464
16291.03 453
16292.23 438
16293.44 457
16294.64 433
16295.84 434
16297.05 415
16298.25 468
16299.46 453
16300.66 445
16301.87 440
16303.07 423
16304.27 418
16305.48 424
16306.68 437
16307.89 451
16309.09 434
16310.30 418
16311.50 433
16312.71 410
16313.91 414
16315.12 390
16316.32 433
16317.53 408
16318.73 381
16319.94 403
16321.14 373
16322.35 385
16323.55 365
16324.76 371
16325.96 392
16327.17 388
16328.38 393
16329.58 384
16330.79 358
16331.99 360
16333.20 366
16334.40 358
16335.61 348
16336.81 362
16338.02 361
16339.23 357
16340.43 346
16341.64 342
16342.84 379
16344.05 365
16345.26 341
16346.46 327
16347.67 343
16348.87 348
16350.08 345
16351.29 354
16352.49 362
16353.70 340
16354.91 321
16356.11 372
16357.32 359
16358.53 337
16359.73 308
16360.94 336
16362.15 350
16363.35 334
16364.56 331
16365.77 350
16366.97 349
16368.18 337
16369.39 316
16370.59 338
16371.80 333
16373.01 336
16374.21 292
16375.42 317
16376.63 345
16377.84 326
16379.04 332
16380.25 316
16381.46 334
16382.67 320
16383.87 329
16385.08 314
16386.29 317
16387.50 323
16388.70 317
16389.91 331
16391.12 329
16392.33 339
16393.53 341
16394.74 353
16395.95 330
16397.16 335
16398.37 341
16399.57 336
16400.78 339
16401.99 332
16403.20 316
16404.41 319
16405.62 339
16406.82 326
16408.03 329
16409.24 318
16410.45 342
16411.66 299
16412.87 318
16414.07 295
16415.28 332
16416.49 328
16417.70 344
16418.91 346
16420.12 333
16421.33 321
16422.54 338
16423.75 309
16424.95 311
16426.16 331
16427.37 307
16428.58 338
16429.79 314
16431.00 328
16432.21 320
16433.42 319
16434.63 334
16435.84 325
16437.05 325
16438.26 331
16439.47 323
16440.68 333
16441.88 322
16443.09 321
16444.30 324
16445.51 316
16446.72 323
16447.93 328
16449.14 313
16450.35 326
16451.56 300
16452.77 317
16453.98 322
16455.19 328
16456.40 315
16457.61 326
16458.82 313
16460.03 335
16461.24 282
16462.45 307
16463.67 301
16464.88 313
16466.09 304
16467.30 305
16468.51 324
16469.72 324
16470.93 311
16472.14 322
16473.35 306
16474.56 307
16475.77 313
16476.98 290
16478.19 302
16479.40 277
16480.62 292
16481.83 315
16483.04 321
16484.25 307
16485.46 288
16486.67 313
16487.88 302
16489.09 308
16490.31 312
16491.52 318
16492.73 296
16493.94 278
16495.15 302
16496.36 316
16497.57 290
16498.79 335
16500.00 304
16501.21 302
16502.42 297
16503.63 325
16504.85 315
16506.06 295
16507.27 282
16508.48 296
16509.69 317
16510.91 281
16512.12 292
16513.33 289
16514.54 276
16515.76 306
16516.97 301
16518.18 322
16519.39 318
16520.60 300
16521.82 302
16523.03 289
16524.24 289
16525.46 292
16526.67 329
16527.88 294
16529.09 281
16530.31 297
16531.52 301
16532.73 288
16533.95 269
16535.16 283
16536.37 276
16537.58 276
16538.80 298
16540.01 301
16541.22 311
16542.44 305
16543.65 286
16544.86 299
16546.08 297
16547.29 309
16548.50 296
16549.72 314
16550.93 291
16552.15 262
16553.36 321
16554.57 328
16555.79 306
16557.00 290
16558.21 325
16559.43 333
16560.64 317
16561.86 309
16563.07 311
16564.28 319
16565.50 309
16566.71 311
16567.93 310
16569.14 311
16570.36 320
16571.57 319
16572.78 307
16574.00 300
16575.21 322
16576.43 337
16577.64 301
16578.86 293
16580.07 288
16581.29 343
16582.50 323
16583.72 308
16584.93 306
16586.15 308
16587.36 311
16588.58 303
16589.79 317
16591.01 309
16592.22 316
16593.44 288
16594.65 325
16595.87 321
16597.08 291
16598.30 272
16599.51 332
16600.73 315
16601.94 305
16603.16 279
16604.37 317
16605.59 306
16606.81 285
16608.02 342
16609.24 335
16610.45 292
16611.67 314
16612.89 310
16614.10 310
16615.32 315
16616.53 289
16617.75 305
16618.97 310
16620.18 302
16621.40 316
16622.61 313
16623.83 301
16625.05 297
16626.26 305
16627.48 302
16628.70 285
16629.91 288
16631.13 314
16632.35 290
16633.56 296
16634.78 295
16636.00 307
16637.21 281
16638.43 270
16639.65 299
16640.86 277
16642.08 299
16643.30 280
16644.51 275
16645.73 288
16646.95 281
16648.17 288
16649.38 310
16650.60 284
16651.82 297
16653.03 292
16654.25 305
16655.47 307
16656.69 309
16657.90 313
16659.12 277
16660.34 292
16661.56 300
16662.77 307
16663.99 290
16665.21 302
16666.43 322
16667.65 295
16668.86 308
16670.08 291
16671.30 315
16672.52 315
16673.74 289
16674.95 274
16676.17 276
16677.39 290
16678.61 290
16679.83 280
16681.05 308
16682.26 283
16683.48 283
16684.70 307
16685.92 305
16687.14 290
16688.36 263
16689.58 275
16690.79 303
16692.01 281
16693.23 295
16694.45 286
16695.67 319
16696.89 300
16698.11 299
16699.33 295
16700.55 292
16701.76 265
16702.98 279
16704.20 303
16705.42 292
16706.64 287
16707.86 279
16709.08 295
16710.30 282
16711.52 290
16712.74 267
16713.96 282
16715.18 272
16716.40 284
16717.62 281
16718.84 284
16720.06 307
16721.28 283
16722.50 281
16723.72 270
16724.94 298
16726.16 261
16727.38 302
16728.60 284
16729.82 276
16731.04 277
16732.26 282
16733.48 245
16734.70 257
16735.92 274
16737.14 278
16738.36 303
16739.58 286
16740.80 283
16742.02 261
16743.24 285
16744.46 295
16745.68 302
16746.90 271
16748.12 279
16749.35 292
16750.57 288
16751.79 283
16753.01 285
16754.23 299
16755.45 293
16756.67 286
16757.89 265
16759.11 291
16760.33 274
16761.56 286
16762.78 305
16764.00 313
16765.22 283
16766.44 284
16767.66 292
16768.88 308
16770.11 301
16771.33 302
16772.55 300
16773.77 301
16774.99 317
16776.22 280
16777.44 279
16778.66 276
16779.88 271
16781.10 286
16782.33 306
16783.55 248
16784.77 263
16785.99 283
16787.21 314
16788.44 309
16789.66 294
16790.88 295
16792.10 288
16793.33 276
16794.55 305
16795.77 321
16796.99 279
16798.22 304
16799.44 287
16800.66 298
16801.88 295
16803.11 295
16804.33 316
16805.55 339
16806.78 320
16808.00 309
16809.22 296
16810.44 309
16811.67 301
16812.89 312
16814.11 309
16815.34 282
16816.56 324
16817.78 309
16819.01 298
16820.23 298
16821.45 316
16822.68 294
16823.90 343
16825.13 320
16826.35 306
16827.57 344
16828.80 335
16830.02 331
16831.24 353
16832.47 376
16833.69 352
16834.92 354
16836.14 340
16837.36 359
16838.59 316
16839.81 376
16841.04 340
16842.26 342
16843.48 343
16844.71 359
16845.93 357
16847.16 364
16848.38 383
16849.61 354
16850.83 403
16852.06 394
16853.28 376
16854.51 404
16855.73 422
16856.95 404
16858.18 415
16859.40 386
16860.63 424
16861.85 416
16863.08 438
16864.30 419
16865.53 410
16866.75 416
16867.98 428
16869.21 449
16870.43 417
16871.66 478
16872.88 430
16874.11 440
16875.33 435
16876.56 451
16877.78 448
16879.01 445
16880.23 429
16881.46 463
16882.69 422
16883.91 445
16885.14 405
16886.36 387
16887.59 400
16888.81 426
16890.04 422
16891.27 421
16892.49 399
16893.72 381
16894.94 403
16896.17 414
16897.40 383
16898.62 385
16899.85 355
16901.08 362
16902.30 351
16903.53 363
16904.76 360
16905.98 351
16907.21 331
16908.44 366
16909.66 366
16910.89 367
16912.12 356
16913.34 344
16914.57 340
16915.80 340
16917.02 325
16918.25 357
16919.48 344
16920.70 346
16921.93 369
16923.16 349
16924.39 344
16925.61 321
16926.84 363
16928.07 328
16929.30 324
16930.52 320
16931.75 338
16932.98 336
16934.21 310
16935.43 279
16936.66 311
16937.89 293
16939.12 325
16940.34 321
16941.57 306
16942.80 315
16944.03 316
16945.26 337
16946.48 309
16947.71 299
16948.94 314
16950.17 336
16951.40 326
16952.62 323
16953.85 304
16955.08 304
16956.31 304
16957.54 290
16958.77 291
16959.99 304
16961.22 318
16962.45 280
16963.68 305
16964.91 280
16966.14 281
16967.37 272
16968.60 311
16969.82 328
16971.05 302
16972.28 280
16973.51 314
16974.74 310
16975.97 294
16977.20 319
16978.43 288
16979.66 296
16980.89 309
16982.11 289
16983.34 267
16984.57 305
16985.80 303
16987.03 319
16988.26 297
16989.49 301
16990.72 286
16991.95 298
16993.18 298
16994.41 306
16995.64 285
16996.87 296
16998.10 285
16999.33 288
17000.56 283
17001.79 279
17003.02 290
17004.25 302
17005.48 300
17006.71 265
17007.94 261
17009.17 265
17010.40 279
17011.63 268
17012.86 278
17014.09 272
17015.32 280
17016.55 264
17017.78 268
17019.01 274
17020.25 289
17021.48 281
17022.71 277
17023.94 292
17025.17 274
17026.40 298
17027.63 267
17028.86 275
17030.09 277
17031.32 267
17032.55 304
17033.79 263
17035.02 262
17036.25 266
17037.48 275
17038.71 272
17039.94 281
17041.17 272
17042.41 289
17043.64 272
17044.87 279
17046.10 256
17047.33 281
17048.56 250
17049.80 273
17051.03 260
17052.26 257
17053.49 252
17054.72 251
17055.95 283
17057.19 253
17058.42 252
17059.65 277
17060.88 263
17062.12 275
17063.35 283
17064.58 256
17065.81 265
17067.04 277
17068.28 272
17069.51 238
17070.74 256
17071.97 247
17073.21 241
17074.44 251
17075.67 251
17076.90 242
17078.14 265
17079.37 245
17080.60 267
17081.84 262
17083.07 237
17084.30 250
17085.54 248
17086.77 253
17088.00 249
17089.23 237
17090.47 233
17091.70 266
17092.93 271
17094.17 258
17095.40 267
17096.63 247
17097.87 245
17099.10 255
17100.34 262
17101.57 240
17102.80 254
17104.04 257
17105.27 258
17106.50 243
17107.74 242
17108.97 240
17110.21 240
17111.44 247
17112.67 257
17113.91 223
17115.14 227
17116.38 235
17117.61 253
17118.84 243
17120.08 234
17121.31 237
17122.55 281
17123.78 239
17125.02 228
17126.25 247
17127.48 221
17128.72 233
17129.95 245
17131.19 226
17132.42 238
17133.66 233
17134.89 235
17136.13 241
17137.36 256
17138.60 226
17139.83 252
17141.07 257
17142.30 227
17143.54 228
17144.77 234
17146.01 231
17147.24 217
17148.48 240
17149.71 245
17150.95 242
17152.19 244
17153.42 254
17154.66 250
17155.89 226
17157.13 229
17158.36 244
17159.60 251
17160.83 245
17162.07 226
17163.31 255
17164.54 231
17165.78 273
17167.01 225
17168.25 253
17169.49 249
17170.72 239
17171.96 229
17173.19 216
17174.43 239
17175.67 233
17176.90 231
17178.14 237
17179.38 231
17180.61 196
17181.85 220
17183.09 234
17184.32 220
17185.56 215
17186.80 219
17188.03 235
17189.27 238
17190.51 225
17191.74 217
17192.98 239
17194.22 214
17195.45 228
17196.69 211
17197.93 235
17199.16 215
17200.40 206
17201.64 200
17202.88 216
17204.11 226
17205.35 243
17206.59 234
17207.83 224
17209.06 212
17210.30 236
17211.54 236
17212.78 212
17214.01 233
17215.25 212
17216.49 204
17217.73 221
17218.96 226
17220.20 219
17221.44 221
17222.68 225
17223.92 225
17225.15 215
17226.39 217
17227.63 201
17228.87 242
17230.11 248
17231.35 220
17232.58 229
17233.82 228
17235.06 228
17236.30 205
17237.54 222
17238.78 237
17240.01 225
17241.25 224
17242.49 213
17243.73 222
17244.97 225
17246.21 231
17247.45 231
17248.69 232
17249.93 200
17251.16 208
17252.40 228
17253.64 230
17254.88 223
17256.12 231
17257.36 214
17258.60 222
17259.84 234
17261.08 228
17262.32 217
17263.56 220
17264.80 227
17266.04 238
17267.28 219
17268.51 209
17269.75 236
17270.99 216
17272.23 217
17273.47 207
17274.71 215
17275.95 207
17277.19 211
17278.43 223
17279.67 219
17280.91 221
17282.15 216
17283.39 238
17284.63 232
17285.87 232
17287.11 216
17288.35 222
17289.60 239
17290.84 236
17292.08 222
17293.32 231
17294.56 215
17295.80 233
17297.04 228
17298.28 231
17299.52 219
17300.76 240
17302.00 222
17303.24 223
17304.48 233
17305.72 209
17306.96 209
17308.21 209
17309.45 216
17310.69 220
17311.93 242
17313.17 207
17314.41 204
17315.65 236
17316.89 222
17318.14 203
17319.38 201
17320.62 227
17321.86 214
17323.10 230
17324.34 232
17325.59 217
17326.83 222
17328.07 233
17329.31 221
17330.55 261
17331.79 229
17333.04 210
17334.28 218
17335.52 233
17336.76 229
17338.00 210
17339.25 246
17340.49 238
17341.73 218
17342.97 199
17344.22 234
17345.46 233
17346.70 227
17347.94 208
17349.19 223
17350.43 223
17351.67 218
17352.91 220
17354.16 209
17355.40 226
17356.64 250
17357.88 218
17359.13 207
17360.37 223
17361.61 208
17362.86 231
17364.10 230
17365.34 237
17366.58 223
17367.83 222
17369.07 218
17370.31 195
17371.56 223
17372.80 248
17374.04 198
17375.29 234
17376.53 210
17377.78 229
17379.02 224
17380.26 213
17381.51 241
17382.75 219
17383.99 221
17385.24 211
17386.48 215
17387.72 219
17388.97 227
17390.21 227
17391.46 202
17392.70 219
17393.94 214
17395.19 243
17396.43 216
17397.68 211
17398.92 227
17400.17 242
17401.41 206
17402.65 243
17403.90 210
17405.14 253
17406.39 226
17407.63 235
17408.88 245
17410.12 234
17411.37 230
17412.61 236
17413.86 235
17415.10 216
17416.35 223
17417.59 223
17418.84 245
17420.08 235
17421.33 237
17422.57 216
17423.82 234
17425.06 252
17426.31 229
17427.55 252
17428.80 241
17430.04 220
17431.29 250
17432.53 239
17433.78 223
17435.03 245
17436.27 242
17437.52 227
17438.76 218
17440.01 252
17441.25 252
17442.50 266
17443.75 239
17444.99 217
17446.24 223
17447.48 231
17448.73 236
17449.98 257
17451.22 244
17452.47 239
17453.71 239
17454.96 235
17456.21 245
17457.45 228
17458.70 264
17459.95 248
17461.19 260
17462.44 253
17463.69 240
17464.93 230
17466.18 243
17467.43 245
17468.67 240
17469.92 257
17471.17 259
17472.41 268
17473.66 259
17474.91 260
17476.15 247
17477.40 250
17478.65 258
17479.90 281
17481.14 254
17482.39 256
17483.64 286
17484.88 273
17486.13 236
17487.38 279
17488.63 262
17489.87 271
17491.12 290
17492.37 265
17493.62 273
17494.86 244
17496.11 249
17497.36 270
17498.61 318
17499.86 243
17501.10 285
17502.35 291
17503.60 304
17504.85 250
17506.10 283
17507.34 269
17508.59 286
17509.84 273
17511.09 296
17512.34 288
17513.59 256
17514.83 285
17516.08 271
17517.33 282
17518.58 282
17519.83 296
17521.08 289
17522.33 317
17523.57 250
17524.82 270
17526.07 284
17527.32 279
17528.57 296
17529.82 291
17531.07 269
17532.32 275
17533.57 278
17534.82 286
17536.06 291
17537.31 294
17538.56 279
17539.81 273
17541.06 283
17542.31 293
17543.56 282
17544.81 303
17546.06 279
17547.31 288
17548.56 271
17549.81 303
17551.06 292
17552.31 286
17553.56 281
17554.81 278
17556.06 291
17557.31 275
17558.56 268
17559.81 302
17561.06 309
17562.31 317
17563.56 278
17564.81 283
17566.06 318
17567.31 317
17568.56 296
17569.81 270
17571.06 277
17572.31 296
17573.56 285
17574.81 318
17576.06 316
17577.31 317
17578.56 308
17579.81 285
17581.06 307
17582.31 307
17583.57 315
17584.82 282
17586.07 296
17587.32 289
17588.57 299
17589.82 303
17591.07 312
17592.32 277
17593.57 295
17594.83 304
17596.08 306
17597.33 294
17598.58 284
17599.83 322
17601.08 293
17602.33 284
17603.59 301
17604.84 304
17606.09 293
17607.34 317
17608.59 299
17609.84 290
17611.10 276
17612.35 280
17613.60 290
17614.85 278
17616.10 283
17617.36 276
17618.61 286
17619.86 297
17621.11 296
17622.36 265
17623.62 281
17624.87 269
17626.12 279
17627.37 292
17628.63 284
17629.88 276
17631.13 282
17632.38 279
17633.64 249
17634.89 274
17636.14 285
17637.39 284
17638.65 266
17639.90 248
17641.15 268
17642.41 285
17643.66 288
17644.91 277
17646.17 273
17647.42 282
17648.67 290
17649.92 270
17651.18 255
17652.43 251
17653.68 265
17654.94 264
17656.19 262
17657.44 233
17658.70 266
17659.95 258
17661.21 275
17662.46 268
17663.71 253
17664.97 255
17666.22 262
17667.47 288
17668.73 266
17669.98 269
17671.24 242
17672.49 249
17673.74 249
17675.00 249
17676.25 256
17677.51 257
17678.76 256
17680.02 248
17681.27 233
17682.52 232
17683.78 236
17685.03 241
17686.29 245
17687.54 247
17688.80 260
17690.05 227
17691.31 233
17692.56 244
17693.82 255
17695.07 243
17696.32 253
17697.58 259
17698.83 252
17700.09 220
17701.34 221
17702.60 236
17703.86 246
17705.11 252
17706.37 243
17707.62 239
17708.88 214
17710.13 246
17711.39 248
17712.64 240
17713.90 235
17715.15 264
17716.41 226
17717.66 235
17718.92 245
17720.18 230
17721.43 237
17722.69 232
17723.94 230
17725.20 251
17726.45 245
17727.71 250
17728.97 259
17730.22 242
17731.48 252
17732.74 240
17733.99 245
17735.25 247
17736.50 238
17737.76 244
17739.02 231
17740.27 233
17741.53 233
17742.79 253
17744.04 250
17745.30 240
17746.56 254
17747.81 231
17749.07 238
17750.33 240
17751.58 226
17752.84 236
17754.10 259
17755.35 257
17756.61 252
17757.87 244
17759.12 214
17760.38 259
17761.64 229
17762.90 237
17764.15 238
17765.41 236
17766.67 252
17767.93 242
17769.18 234
17770.44 233
17771.70 249
17772.96 241
17774.21 226
17775.47 222
17776.73 230
17777.99 230
17779.24 239
17780.50 220
17781.76 237
17783.02 241
17784.28 233
17785.53 249
17786.79 250
17788.05 243
17789.31 211
17790.57 239
17791.82 222
17793.08 223
17794.34 218
17795.60 233
17796.86 252
17798.12 237
17799.37 226
17800.63 246
17801.89 241
17803.15 207
17804.41 238
17805.67 222
17806.93 237
17808.19 239
17809.44 239
17810.70 216
17811.96 241
17813.22 225
17814.48 242
17815.74 218
17817.00 204
17818.26 210
17819.52 222
17820.78 252
17822.04 205
17823.29 215
17824.55 248
17825.81 216
17827.07 235
17828.33 236
17829.59 227
17830.85 194
17832.11 231
17833.37 206
17834.63 233
17835.89 218
17837.15 229
17838.41 221
17839.67 218
17840.93 239
17842.19 225
17843.45 227
17844.71 237
17845.97 231
17847.23 229
17848.49 203
17849.75 223
17851.01 229
17852.27 198
17853.53 222
17854.79 205
17856.05 204
17857.31 205
17858.57 222
17859.84 181
17861.10 212
17862.36 211
17863.62 211
17864.88 199
17866.14 218
17867.40 210
17868.66 201
17869.92 215
17871.18 214
17872.44 219
17873.71 243
17874.97 212
17876.23 199
17877.49 199
17878.75 200
17880.01 217
17881.27 205
17882.53 189
17883.80 198
17885.06 201
17886.32 194
17887.58 215
17888.84 191
17890.10 191
17891.37 193
17892.63 217
17893.89 208
17895.15 208
17896.41 229
17897.67 203
17898.94 197
17900.20 208
17901.46 215
17902.72 202
17903.99 216
17905.25 196
17906.51 197
17907.77 214
17909.03 219
17910.30 214
17911.56 209
17912.82 201
17914.08 196
17915.35 173
17916.61 200
17917.87 203
17919.14 205
17920.40 209
17921.66 208
17922.92 192
17924.19 213
17925.45 185
17926.71 230
17927.98 201
17929.24 191
17930.50 213
17931.76 224
17933.03 207
17934.29 202
17935.55 197
17936.82 196
17938.08 193
17939.34 189
17940.61 208
17941.87 191
17943.14 199
17944.40 192
17945.66 205
17946.93 189
17948.19 215
17949.45 206
17950.72 221
17951.98 198
17953.25 201
17954.51 194
17955.77 197
17957.04 196
17958.30 214
17959.57 210
17960.83 205
17962.09 211
17963.36 189
17964.62 204
17965.89 165
17967.15 204
17968.42 228
17969.68 214
17970.95 209
17972.21 196
17973.47 208
17974.74 203
17976.00 200
17977.27 213
17978.53 209
17979.80 180
17981.06 198
17982.33 184
17983.59 198
17984.86 179
17986.12 203
17987.39 179
17988.65 206
17989.92 189
17991.18 211
17992.45 205
17993.71 206
17994.98 194
17996.25 191
17997.51 217
17998.78 195
18000.04 214
18001.31 215
18002.57 202
18003.84 198
18005.10 214
18006.37 194
18007.64 179
18008.90 211
18010.17 196
18011.43 192
18012.70 189
18013.97 200
18015.23 189
18016.50 190
18017.76 218
18019.03 215
18020.30 212
18021.56 206
18022.83 197
18024.10 199
18025.36 195
18026.63 202
18027.90 208
18029.16 230
18030.43 228
18031.70 186
18032.96 194
18034.23 202
18035.50 205
18036.76 188
18038.03 197
18039.30 195
18040.56 224
18041.83 190
18043.10 214
18044.37 219
18045.63 199
18046.90 205
18048.17 214
18049.43 191
18050.70 179
18051.97 190
18053.24 200
18054.50 202
18055.77 174
18057.04 209
18058.31 180
18059.57 205
18060.84 203
18062.11 201
18063.38 202
18064.65 202
18065.91 202
18067.18 214
18068.45 193
18069.72 211
18070.98 227
18072.25 224
18073.52 198
18074.79 184
18076.06 198
18077.33 211
18078.59 202
18079.86 195
18081.13 214
18082.40 193
18083.67 209
18084.94 184
18086.21 222
18087.47 191
18088.74 188
18090.01 183
18091.28 205
18092.55 200
18093.82 189
18095.09 217
18096.36 194
18097.62 198
18098.89 210
18100.16 210
18101.43 180
18102.70 198
18103.97 205
18105.24 216
18106.51 206
18107.78 194
18109.05 204
18110.32 212
18111.59 173
18112.86 214
18114.13 228
18115.40 201
18116.66 199
18117.93 187
18119.20 215
18120.47 189
18121.74 213
18123.01 193
18124.28 194
18125.55 177
18126.82 197
18128.09 212
18129.36 192
18130.63 170
18131.90 190
18133.17 191
18134.44 196
18135.71 188
18136.99 191
18138.26 197
18139.53 197
18140.80 213
18142.07 191
18143.34 206
18144.61 196
18145.88 187
18147.15 189
18148.42 217
18149.69 179
18150.96 210
18152.23 206
18153.50 189
18154.78 176
18156.05 199
18157.32 192
18158.59 188
18159.86 214
18161.13 198
18162.40 202
18163.67 178
18164.94 167
18166.22 219
18167.49 221
18168.76 187
18170.03 194
18171.30 201
18172.57 183
18173.85 205
18175.12 209
18176.39 197
18177.66 199
18178.93 198
18180.20 186
18181.48 223
18182.75 202
18184.02 187
18185.29 199
18186.56 190
18187.84 182
18189.11 197
18190.38 183
18191.65 184
18192.93 195
18194.20 213
18195.47 199
18196.74 203
18198.02 203
18199.29 173
18200.56 200
18201.83 182
18203.11 214
18204.38 190
18205.65 194
18206.92 197
18208.20 207
18209.47 202
18210.74 197
18212.02 216
18213.29 222
18214.56 203
18215.84 195
18217.11 201
18218.38 204
18219.65 206
18220.93 186
18222.20 195
18223.47 200
18224.75 210
18226.02 173
18227.30 193
18228.57 185
18229.84 192
18231.12 182
18232.39 216
18233.66 189
18234.94 207
18236.21 196
18237.48 197
18238.76 191
18240.03 181
18241.31 204
18242.58 204
18243.86 181
18245.13 192
18246.40 208
18247.68 211
18248.95 193
18250.23 192
18251.50 215
18252.77 201
18254.05 172
18255.32 189
18256.60 188
18257.87 197
18259.15 188
18260.42 218
18261.70 201
18262.97 189
18264.25 205
18265.52 201
18266.80 202
18268.07 189
18269.35 208
18270.62 193
18271.90 206
18273.17 199
18274.45 225
18275.72 199
18277.00 192
18278.27 186
18279.55 208
18280.82 184
18282.10 203
18283.37 221
18284.65 196
18285.93 195
18287.20 197
18288.48 200
18289.75 199
18291.03 187
18292.30 199
18293.58 208
18294.86 208
18296.13 180
18297.41 189
18298.68 223
18299.96 209
18301.24 190
18302.51 194
18303.79 220
18305.06 219
18306.34 217
18307.62 190
18308.89 177
18310.17 186
18311.45 236
18312.72 222
18314.00 195
18315.28 199
18316.55 192
18317.83 223
18319.11 204
18320.38 213
18321.66 192
18322.94 212
18324.21 211
18325.49 217
18326.77 207
18328.04 210
18329.32 209
18330.60 198
18331.88 201
18333.15 173
18334.43 198
18335.71 209
18336.98 206
18338.26 192
18339.54 203
18340.82 199
18342.09 212
18343.37 189
18344.65 213
18345.93 174
18347.20 220
18348.48 200
18349.76 195
18351.04 207
18352.32 196
18353.59 210
18354.87 203
18356.15 214
18357.43 179
18358.71 180
18359.98 206
18361.26 224
18362.54 187
18363.82 193
18365.10 194
18366.38 207
18367.65 186
18368.93 191
18370.21 213
18371.49 211
18372.77 188
18374.05 209
18375.33 201
18376.60 181
18377.88 205
18379.16 208
18380.44 202
18381.72 209
18383.00 197
18384.28 205
18385.56 194
18386.84 197
18388.11 211
18389.39 196
18390.67 175
18391.95 197
18393.23 180
18394.51 204
18395.79 178
18397.07 203
18398.35 197
18399.63 206
18400.91 202
18402.19 216
18403.47 189
18404.75 192
18406.03 190
18407.31 218
18408.59 185
18409.87 179
18411.15 201
18412.43 201
18413.71 190
18414.99 176
18416.27 185
18417.55 184
18418.83 184
18420.11 205
18421.39 187
18422.67 182
18423.95 179
18425.23 177
18426.51 205
18427.79 207
18429.07 179
18430.35 185
18431.63 213
18432.91 195
18434.19 175
18435.47 199
18436.75 199
18438.04 187
18439.32 209
18440.60 192
18441.88 213
18443.16 199
18444.44 219
18445.72 198
18447.00 191
18448.28 185
18449.57 187
18450.85 170
18452.13 195
18453.41 197
18454.69 221
18455.97 185
18457.25 203
18458.54 226
18459.82 204
18461.10 190
18462.38 205
18463.66 196
18464.94 188
18466.23 206
18467.51 198
18468.79 211
18470.07 205
18471.35 184
18472.64 191
18473.92 221
18475.20 176
18476.48 218
18477.76 194
18479.05 188
18480.33 200
18481.61 196
18482.89 197
18484.18 212
18485.46 202
18486.74 185
18488.02 197
18489.31 204
18490.59 229
18491.87 179
18493.15 201
18494.44 194
18495.72 187
18497.00 214
18498.29 215
18499.57 210
18500.85 183
18502.13 219
18503.42 205
18504.70 203
18505.98 215
18507.27 211
18508.55 218
18509.83 191
18511.12 191
18512.40 162
18513.68 196
18514.97 218
18516.25 223
18517.54 214
18518.82 188
18520.10 210
18521.39 208
18522.67 201
18523.95 198
18525.24 211
18526.52 218
18527.81 204
18529.09 212
18530.37 203
18531.66 207
18532.94 192
18534.23 202
18535.51 236
18536.79 201
18538.08 215
18539.36 216
18540.65 226
18541.93 197
18543.22 192
18544.50 218
18545.79 245
18547.07 233
18548.36 231
18549.64 234
18550.92 217
18552.21 213
18553.49 225
18554.78 212
18556.06 202
18557.35 219
18558.63 219
18559.92 262
18561.20 193
18562.49 217
18563.77 226
18565.06 226
18566.35 240
18567.63 243
18568.92 224
18570.20 229
18571.49 223
18572.77 244
18574.06 237
18575.34 222
18576.63 242
18577.92 223
18579.20 239
18580.49 219
18581.77 230
18583.06 219
18584.34 222
18585.63 227
18586.92 268
18588.20 245
18589.49 235
18590.77 245
18592.06 240
18593.35 230
18594.63 218
18595.92 243
18597.21 237
18598.49 252
18599.78 260
18601.07 223
18602.35 232
18603.64 221
18604.93 231
18606.21 259
18607.50 241
18608.79 231
18610.07 241
18611.36 235
18612.65 221
18613.93 232
18615.22 241
18616.51 251
18617.79 234
18619.08 237
18620.37 228
18621.66 231
18622.94 237
18624.23 240
18625.52 240
18626.80 214
18628.09 250
18629.38 236
18630.67 235
18631.95 236
18633.24 234
18634.53 220
18635.82 228
18637.11 208
18638.39 207
18639.68 226
18640.97 219
18642.26 200
18643.54 202
18644.83 213
18646.12 227
18647.41 217
18648.70 226
18649.99 211
18651.27 218
18652.56 207
18653.85 215
18655.14 230
18656.43 225
18657.72 218
18659.00 205
18660.29 194
18661.58 207
18662.87 193
18664.16 206
18665.45 198
18666.74 204
18668.02 199
18669.31 214
18670.60 212
18671.89 186
18673.18 186
18674.47 208
18675.76 222
18677.05 211
18678.34 221
18679.63 202
18680.92 205
18682.20 175
18683.49 195
18684.78 196
18686.07 216
18687.36 208
18688.65 213
18689.94 201
18691.23 198
18692.52 221
18693.81 206
18695.10 194
18696.39 198
18697.68 229
18698.97 202
18700.26 190
18701.55 183
18702.84 196
18704.13 202
18705.42 194
18706.71 199
18708.00 208
18709.29 194
18710.58 208
18711.87 197
18713.16 193
18714.45 176
18715.74 197
18717.03 199
18718.32 193
18719.61 184
18720.90 191
18722.20 188
18723.49 172
18724.78 182
18726.07 184
18727.36 205
18728.65 194
18729.94 205
18731.23 191
18732.52 189
18733.81 203
18735.10 214
18736.40 207
18737.69 186
18738.98 194
18740.27 193
18741.56 203
18742.85 195
18744.14 191
18745.43 191
18746.73 218
18748.02 199
18749.31 179
18750.60 209
18751.89 192
18753.18 179
18754.48 192
18755.77 209
18757.06 177
18758.35 208
18759.64 173
18760.94 196
18762.23 162
18763.52 182
18764.81 175
18766.10 186
18767.40 182
18768.69 184
18769.98 183
18771.27 172
18772.57 197
18773.86 176
18775.15 193
18776.44 184
18777.74 201
18779.03 209
18780.32 172
18781.61 189
18782.91 207
18784.20 208
18785.49 186
18786.79 211
18788.08 193
18789.37 190
18790.66 170
18791.96 191
18793.25 202
18794.54 174
18795.84 182
18797.13 187
18798.42 197
18799.72 174
18801.01 191
18802.30 172
18803.60 186
18804.89 178
18806.18 173
18807.48 188
18808.77 185
18810.07 160
18811.36 158
18812.65 190
18813.95 166
18815.24 180
18816.53 176
18817.83 161
18819.12 166
18820.42 182
18821.71 178
18823.00 192
18824.30 207
18825.59 177
18826.89 217
18828.18 198
18829.48 177
18830.77 175
18832.07 184
18833.36 205
18834.65 186
18835.95 169
18837.24 193
18838.54 172
18839.83 184
18841.13 179
18842.42 178
18843.72 189
18845.01 192
18846.31 193
18847.60 184
18848.90 186
18850.19 192
18851.49 190
18852.78 202
18854.08 184
18855.37 175
18856.67 187
18857.96 193
18859.26 192
18860.55 150
18861.85 191
18863.15 185
18864.44 196
18865.74 192
18867.03 165
18868.33 171
18869.62 174
18870.92 198
18872.22 196
18873.51 174
18874.81 164
18876.10 162
18877.40 182
18878.70 201
18879.99 187
18881.29 176
18882.58 175
18883.88 179
18885.18 192
18886.47 171
18887.77 168
18889.07 185
18890.36 213
18891.66 178
18892.95 178
18894.25 175
18895.55 177
18896.84 181
18898.14 170
18899.44 173
18900.73 192
18902.03 184
18903.33 175
18904.63 169
18905.92 162
18907.22 166
18908.52 184
18909.81 169
18911.11 168
18912.41 185
18913.71 154
18915.00 163
18916.30 150
18917.60 185
18918.89 196
18920.19 171
18921.49 205
18922.79 186
18924.09 171
18925.38 165
18926.68 163
18927.98 166
18929.28 179
18930.57 165
18931.87 163
18933.17 173
18934.47 168
18935.77 180
18937.06 182
18938.36 166
18939.66 168
18940.96 190
18942.26 180
18943.55 166
18944.85 161
18946.15 161
18947.45 186
18948.75 191
18950.05 188
18951.35 180
18952.64 167
18953.94 171
18955.24 166
18956.54 188
18957.84 193
18959.14 181
18960.44 163
18961.74 153
18963.03 180
18964.33 174
18965.63 173
18966.93 161
18968.23 173
18969.53 171
18970.83 163
18972.13 185
18973.43 159
18974.73 174
18976.03 168
18977.33 175
18978.62 163
18979.92 166
18981.22 162
18982.52 191
18983.82 165
18985.12 169
18986.42 180
18987.72 170
18989.02 165
18990.32 161
18991.62 197
18992.92 178
18994.22 182
18995.52 188
18996.82 175
18998.12 156
18999.42 174
19000.72 201
19002.02 185
19003.32 175
19004.62 173
19005.92 173
19007.22 189
19008.53 181
19009.83 177
19011.13 165
19012.43 165
19013.73 169
19015.03 174
19016.33 176
19017.63 155
19018.93 185
19020.23 162
19021.53 189
19022.83 188
19024.13 164
19025.44 170
19026.74 175
19028.04 190
19029.34 157
19030.64 175
19031.94 177
19033.24 163
19034.54 184
19035.85 183
19037.15 150
19038.45 183
19039.75 180
19041.05 193
19042.35 164
19043.66 169
19044.96 172
19046.26 195
19047.56 174
19048.86 193
19050.16 167
19051.47 175
19052.77 204
19054.07 171
19055.37 180
19056.67 151
19057.98 184
19059.28 172
19060.58 186
19061.88 168
19063.19 174
19064.49 169
19065.79 186
19067.09 180
19068.40 195
19069.70 186
19071.00 177
19072.30 200
19073.61 156
19074.91 187
19076.21 182
19077.52 166
19078.82 178
19080.12 174
19081.42 186
19082.73 183
19084.03 196
19085.33 180
19086.64 182
19087.94 184
19089.24 196
19090.55 196
19091.85 192
19093.15 192
19094.46 181
19095.76 178
19097.06 200
19098.37 173
19099.67 184
19100.97 187
19102.28 207
19103.58 181
19104.89 183
19106.19 191
19107.49 192
19108.80 191
19110.10 201
19111.40 203
19112.71 196
19114.01 214
19115.32 181
19116.62 186
19117.93 171
19119.23 182
19120.53 160
19121.84 179
19123.14 172
19124.45 193
19125.75 195
19127.06 180
19128.36 196
19129.67 178
19130.97 205
19132.28 179
19133.58 188
19134.88 182
19136.19 188
19137.49 170
19138.80 189
19140.10 172
19141.41 168
19142.71 172
19144.02 175
19145.32 173
19146.63 166
19147.94 186
19149.24 166
19150.55 179
19151.85 154
19153.16 175
19154.46 171
19155.77 185
19157.07 166
19158.38 170
19159.68 161
19160.99 190
19162.30 191
19163.60 159
19164.91 175
19166.21 197
19167.52 178
19168.83 163
19170.13 178
19171.44 160
19172.74 161
19174.05 165
19175.36 163
19176.66 163
19177.97 167
19179.27 160
19180.58 169
19181.89 163
19183.19 164
19184.50 171
19185.81 174
19187.11 175
19188.42 172
19189.73 156
19191.03 163
19192.34 163
19193.65 151
19194.95 168
19196.26 160
19197.57 167
19198.87 163
19200.18 168
19201.49 161
19202.80 168
19204.10 160
19205.41 181
19206.72 171
19208.03 168
19209.33 175
19210.64 164
19211.95 174
19213.25 169
19214.56 160
19215.87 151
19217.18 163
19218.49 159
19219.79 176
19221.10 160
19222.41 169
19223.72 171
19225.02 170
19226.33 166
19227.64 169
19228.95 161
19230.26 163
19231.56 185
19232.87 176
19234.18 167
19235.49 165
19236.80 172
19238.11 170
19239.41 187
19240.72 137
19242.03 177
19243.34 180
19244.65 154
19245.96 151
19247.26 184
19248.57 176
19249.88 163
19251.19 153
19252.50 165
19253.81 186
19255.12 153
19256.43 178
19257.74 155
19259.04 188
19260.35 168
19261.66 184
19262.97 165
19264.28 151
19265.59 159
19266.90 175
19268.21 158
19269.52 159
19270.83 148
19272.14 156
19273.45 178
19274.76 159
19276.07 162
19277.38 183
19278.69 173
19279.99 146
19281.30 167
19282.61 143
19283.92 145
19285.23 164
19286.54 178
19287.85 152
19289.16 155
19290.47 179
19291.78 178
19293.09 166
19294.40 160
19295.72 153
19297.03 149
19298.34 169
19299.65 184
19300.96 165
19302.27 160
19303.58 176
19304.89 161
19306.20 167
19307.51 186
19308.82 184
19310.13 166
19311.44 165
19312.75 169
19314.06 171
19315.37 174
19316.69 155
19318.00 170
19319.31 169
19320.62 187
19321.93 148
19323.24 155
19324.55 163
19325.86 154
19327.18 171
19328.49 168
19329.80 153
19331.11 138
19332.42 162
19333.73 161
19335.04 151
19336.36 158
19337.67 155
19338.98 177
19340.29 160
19341.60 145
19342.91 153
19344.23 140
19345.54 165
19346.85 166
19348.16 194
19349.47 151
19350.79 151
19352.10 143
19353.41 170
19354.72 151
19356.04 155
19357.35 165
19358.66 179
19359.97 169
19361.29 161
19362.60 160
19363.91 142
19365.22 158
19366.54 153
19367.85 190
19369.16 144
19370.47 147
19371.79 159
19373.10 146
19374.41 147
19375.73 163
19377.04 177
19378.35 164
19379.67 166
19380.98 147
19382.29 172
19383.60 158
19384.92 166
19386.23 152
19387.54 169
19388.86 154
19390.17 172
19391.49 164
19392.80 150
19394.11 169
19395.43 169
19396.74 163
19398.05 183
19399.37 162
19400.68 164
19402.00 151
19403.31 136
19404.62 162
19405.94 149
19407.25 186
19408.57 172
19409.88 166
19411.19 148
19412.51 160
19413.82 167
19415.14 177
19416.45 178
19417.77 165
19419.08 178
19420.39 152
19421.71 163
19423.02 143
19424.34 153
19425.65 172
19426.97 169
19428.28 154
19429.60 145
19430.91 157
19432.23 167
19433.54 146
19434.86 158
19436.17 157
19437.49 155
19438.80 161
19440.12 149
19441.43 147
19442.75 138
19444.06 145
19445.38 168
19446.69 173
19448.01 125
19449.32 161
19450.64 185
19451.96 167
19453.27 162
19454.59 154
19455.90 160
19457.22 159
19458.53 179
19459.85 155
19461.17 145
19462.48 140
19463.80 159
19465.11 152
19466.43 172
19467.75 152
19469.06 143
19470.38 161
19471.69 178
19473.01 163
19474.33 171
19475.64 179
19476.96 169
19478.28 154
19479.59 161
19480.91 163
19482.23 142
19483.54 174
19484.86 154
19486.18 165
19487.49 149
19488.81 177
19490.13 156
19491.44 165
19492.76 155
19494.08 166
19495.39 156
19496.71 160
19498.03 161
19499.35 149
19500.66 157
19501.98 140
19503.30 152
19504.61 161
19505.93 178
19507.25 158
19508.57 147
19509.88 149
19511.20 144
19512.52 143
19513.84 177
19515.15 148
19516.47 144
19517.79 148
19519.11 174
19520.43 185
19521.74 147
19523.06 164
19524.38 158
19525.70 156
19527.02 143
19528.33 152
19529.65 156
19530.97 168
19532.29 143
19533.61 177
19534.93 132
19536.24 144
19537.56 142
19538.88 152
19540.20 156
19541.52 161
19542.84 156
19544.16 165
19545.47 154
19546.79 152
19548.11 164
19549.43 154
19550.75 157
19552.07 152
19553.39 166
19554.71 156
19556.03 173
19557.34 145
19558.66 161
19559.98 168
19561.30 143
19562.62 154
19563.94 153
19565.26 176
19566.58 148
19567.90 127
19569.22 151
19570.54 165
19571.86 154
19573.18 183
19574.50 162
19575.82 144
19577.14 160
19578.46 174
19579.78 156
19581.10 144
19582.42 165
19583.74 171
19585.06 177
19586.38 143
19587.70 165
19589.02 155
19590.34 157
19591.66 158
19592.98 159
19594.30 135
19595.62 169
19596.94 166
19598.26 160
19599.58 157
19600.90 150
19602.22 150
19603.54 160
19604.86 159
19606.18 159
19607.50 148
19608.82 154
19610.15 156
19611.47 168
19612.79 172
19614.11 149
19615.43 153
19616.75 162
19618.07 151
19619.39 155
19620.71 159
19622.04 155
19623.36 173
19624.68 185
19626.00 163
19627.32 157
19628.64 166
19629.96 164
19631.29 162
19632.61 175
19633.93 160
19635.25 146
19636.57 150
19637.89 162
19639.22 152
19640.54 138
19641.86 182
19643.18 167
19644.50 172
19645.83 165
19647.15 147
19648.47 168
19649.79 168
19651.12 170
19652.44 163
19653.76 151
19655.08 174
19656.40 170
19657.73 163
19659.05 151
19660.37 157
19661.70 164
19663.02 158
19664.34 147
19665.66 150
19666.99 175
19668.31 144
19669.63 154
19670.95 147
19672.28 180
19673.60 152
19674.92 167
19676.25 163
19677.57 151
19678.89 153
19680.22 158
19681.54 157
19682.86 169
19684.19 145
19685.51 156
19686.83 148
19688.16 152
19689.48 157
19690.80 160
19692.13 145
19693.45 158
19694.78 162
19696.10 139
19697.42 162
19698.75 140
19700.07 139
19701.39 148
19702.72 164
19704.04 143
19705.37 170
19706.69 149
19708.02 146
19709.34 153
19710.66 149
19711.99 153
19713.31 179
19714.64 164
19715.96 157
19717.29 140
19718.61 143
19719.93 158
19721.26 140
19722.58 162
19723.91 171
19725.23 155
19726.56 163
19727.88 139
19729.21 137
19730.53 159
19731.86 156
19733.18 158
19734.51 155
19735.83 168
19737.16 157
19738.48 147
19739.81 161
19741.13 140
19742.46 147
19743.78 138
19745.11 174
19746.44 140
19747.76 164
19749.09 150
19750.41 155
19751.74 146
19753.06 172
19754.39 155
19755.72 155
19757.04 159
19758.37 165
19759.69 159
19761.02 148
19762.34 179
19763.67 129
19765.00 169
19766.32 139
19767.65 171
19768.98 150
19770.30 157
19771.63 137
19772.95 165
19774.28 158
19775.61 179
19776.93 170
19778.26 160
19779.59 138
19780.91 142
19782.24 144
19783.57 153
19784.89 165
19786.22 147
19787.55 163
19788.87 152
19790.20 157
19791.53 150
19792.86 172
19794.18 173
19795.51 168
19796.84 151
19798.16 139
19799.49 160
19800.82 175
19802.15 160
19803.47 148
19804.80 195
19806.13 155
19807.46 146
19808.78 130
19810.11 153
19811.44 158
19812.77 164
19814.09 148
19815.42 166
19816.75 148
19818.08 144
19819.41 158
19820.73 158
19822.06 153
19823.39 161
19824.72 177
19826.05 147
19827.37 149
19828.70 129
19830.03 164
19831.36 159
19832.69 172
19834.02 161
19835.34 165
19836.67 150
19838.00 145
19839.33 162
19840.66 136
19841.99 154
19843.32 146
19844.64 170
19845.97 141
19847.30 155
19848.63 150
19849.96 170
19851.29 156
19852.62 174
19853.95 139
19855.28 151
19856.60 154
19857.93 147
19859.26 175
19860.59 150
19861.92 148
19863.25 170
19864.58 177
19865.91 170
19867.24 152
19868.57 148
19869.90 162
19871.23 156
19872.56 156
19873.89 147
19875.22 172
19876.55 167
19877.88 146
19879.21 134
19880.54 141
19881.87 146
19883.20 165
19884.53 175
19885.86 151
19887.19 159
19888.52 159
19889.85 137
19891.18 135
19892.51 160
19893.84 133
19895.17 181
19896.50 147
19897.83 150
19899.16 148
19900.49 158
19901.82 160
19903.15 167
19904.48 172
19905.81 162
19907.15 167
19908.48 153
19909.81 150
19911.14 161
19912.47 156
19913.80 147
19915.13 170
19916.46 152
19917.79 158
19919.13 141
19920.46 144
19921.79 152
19923.12 159
19924.45 177
19925.78 170
19927.11 172
19928.45 150
19929.78 153
19931.11 151
19932.44 166
19933.77 136
19935.10 159
19936.44 163
19937.77 141
19939.10 144
19940.43 153
19941.76 148
19943.10 183
19944.43 161
19945.76 140
19947.09 152
19948.42 157
19949.76 149
19951.09 148
19952.42 157
19953.75 148
19955.09 155
19956.42 138
19957.75 150
19959.08 155
19960.42 166
19961.75 156
19963.08 143
19964.41 150
19965.75 138
19967.08 173
19968.41 145
19969.75 161
19971.08 145
19972.41 137
19973.74 153
19975.08 135
19976.41 137
19977.74 160
19979.08 142
19980.41 149
19981.74 158
19983.08 161
19984.41 145
19985.74 155
19987.08 154
19988.41 159
19989.75 162
19991.08 146
19992.41 139
19993.75 157
19995.08 174
19996.41 169
19997.75 170
19999.08 140
20000.42 138
20001.75 155
20003.08 163
20004.42 149
20005.75 146
20007.09 156
20008.42 164
20009.75 153
20011.09 168
20012.42 152
20013.76 155
20015.09 173
20016.43 161
20017.76 152
20019.10 142
20020.43 172
20021.76 181
20023.10 184
20024.43 144
20025.77 152
20027.10 165
20028.44 188
20029.77 162
20031.11 164
20032.44 154
20033.78 166
20035.11 171
20036.45 161
20037.78 151
20039.12 146
20040.46 167
20041.79 161
20043.13 161
20044.46 162
20045.80 173
20047.13 186
20048.47 172
20049.80 145
20051.14 148
20052.47 159
20053.81 173
20055.15 162
20056.48 140
20057.82 160
20059.15 159
20060.49 164
20061.83 158
20063.16 139
20064.50 147
20065.83 177
20067.17 164
20068.51 173
20069.84 150
20071.18 157
20072.52 183
20073.85 171
20075.19 163
20076.52 172
20077.86 174
20079.20 154
20080.53 135
20081.87 168
20083.21 166
20084.54 175
20085.88 174
20087.22 160
20088.56 155
20089.89 167
20091.23 161
20092.57 162
20093.90 155
20095.24 154
20096.58 155
20097.91 154
20099.25 144
20100.59 152
20101.93 141
20103.26 158
20104.60 171
20105.94 155
20107.28 161
20108.61 168
20109.95 141
20111.29 167
20112.63 162
20113.96 153
20115.30 164
20116.64 163
20117.98 187
20119.32 154
20120.65 157
20121.99 187
20123.33 173
20124.67 161
20126.01 175
