# Supplementary material for: MALDI-TOF MS typing enables the classification of brewing yeasts of the genus Saccharomyces to major beer styles
Source: PLoS One. 2017 Aug 9;12(8):e0181694. doi: 10.1371/journal.pone.0181694 (PMC5549903; doi:10.1371/journal.pone.0181694)
Supplement: S16 File — The directory includes 90 raw files and was zipped to “.zip”; the folder has three strains with 30 spectra per strain; S1 Text explains the raw files with an example and Table 1 represents the yeast strains used within the experiment. (ZIP) [file pone.0181694.s019.zip › 46-48/30672-478-OG-Ale-Ale-YPG-18h-E-E_2016-10-03_7_0_A3_1.dat]

1998.43 3917
1998.85 3897
1999.27 3969
1999.69 4086
2000.11 4036
2000.54 4028
2000.96 3932
2001.38 3988
2001.80 3806
2002.23 3844
2002.65 3711
2003.07 3590
2003.49 3591
2003.92 3450
2004.34 3520
2004.76 3612
2005.18 3520
2005.61 3527
2006.03 3485
2006.45 3560
2006.87 3600
2007.30 3475
2007.72 3589
2008.14 3667
2008.57 3591
2008.99 3520
2009.41 3514
2009.84 3479
2010.26 3288
2010.68 3375
2011.11 3324
2011.53 3354
2011.95 3248
2012.38 3268
2012.80 3215
2013.22 3169
2013.65 3250
2014.07 3349
2014.49 3334
2014.92 3239
2015.34 3268
2015.77 3405
2016.19 3402
2016.61 3341
2017.04 3345
2017.46 3416
2017.89 3486
2018.31 3348
2018.73 3411
2019.16 3392
2019.58 3287
2020.01 3323
2020.43 3316
2020.85 3309
2021.28 3351
2021.70 3314
2022.13 3315
2022.55 3331
2022.98 3239
2023.40 3253
2023.83 3254
2024.25 3389
2024.68 3303
2025.10 3264
2025.53 3359
2025.95 3307
2026.38 3164
2026.80 3156
2027.23 3087
2027.65 3216
2028.08 3141
2028.50 3159
2028.93 3263
2029.35 3298
2029.78 3200
2030.20 3220
2030.63 3201
2031.05 3306
2031.48 3317
2031.90 3388
2032.33 3230
2032.75 3115
2033.18 3275
2033.61 3285
2034.03 3325
2034.46 3402
2034.88 3283
2035.31 3347
2035.74 3378
2036.16 3400
2036.59 3277
2037.01 3344
2037.44 3409
2037.87 3348
2038.29 3424
2038.72 3344
2039.14 3405
2039.57 3463
2040.00 3318
2040.42 3284
2040.85 3374
2041.28 3349
2041.70 3353
2042.13 3314
2042.56 3314
2042.98 3361
2043.41 3400
2043.84 3255
2044.26 3320
2044.69 3355
2045.12 3317
2045.54 3396
2045.97 3288
2046.40 3343
2046.82 3301
2047.25 3259
2047.68 3377
2048.11 3375
2048.53 3490
2048.96 3566
2049.39 3462
2049.82 3628
2050.24 3771
2050.67 3872
2051.10 4061
2051.53 4051
2051.95 4089
2052.38 4229
2052.81 4032
2053.24 3964
2053.66 3955
2054.09 3946
2054.52 3826
2054.95 3712
2055.38 3571
2055.80 3530
2056.23 3320
2056.66 3192
2057.09 3248
2057.52 3253
2057.94 3186
2058.37 3170
2058.80 3238
2059.23 3220
2059.66 3159
2060.09 3199
2060.51 3249
2060.94 3357
2061.37 3399
2061.80 3480
2062.23 3612
2062.66 3626
2063.09 3671
2063.52 3835
2063.94 3971
2064.37 3974
2064.80 3958
2065.23 3993
2065.66 3911
2066.09 3852
2066.52 3644
2066.95 3477
2067.38 3580
2067.81 3608
2068.24 3648
2068.66 3618
2069.09 3635
2069.52 3512
2069.95 3575
2070.38 3594
2070.81 3692
2071.24 3570
2071.67 3524
2072.10 3402
2072.53 3560
2072.96 3525
2073.39 3585
2073.82 3484
2074.25 3551
2074.68 3531
2075.11 3685
2075.54 3576
2075.97 3670
2076.40 3643
2076.83 3632
2077.26 3703
2077.69 3913
2078.12 3984
2078.55 4039
2078.98 4087
2079.41 4204
2079.84 4156
2080.27 4152
2080.70 4032
2081.14 3966
2081.57 3894
2082.00 3871
2082.43 3681
2082.86 3706
2083.29 3619
2083.72 3596
2084.15 3536
2084.58 3414
2085.01 3416
2085.44 3438
2085.88 3383
2086.31 3318
2086.74 3314
2087.17 3422
2087.60 3289
2088.03 3306
2088.46 3308
2088.89 3291
2089.33 3394
2089.76 3211
2090.19 3362
2090.62 3417
2091.05 3282
2091.48 3322
2091.92 3384
2092.35 3321
2092.78 3248
2093.21 3229
2093.64 3367
2094.07 3282
2094.51 3306
2094.94 3319
2095.37 3324
2095.80 3367
2096.24 3228
2096.67 3198
2097.10 3269
2097.53 3236
2097.96 3267
2098.40 3207
2098.83 3263
2099.26 3313
2099.69 3227
2100.13 3247
2100.56 3309
2100.99 3363
2101.43 3225
2101.86 3334
2102.29 3281
2102.72 3294
2103.16 3432
2103.59 3629
2104.02 3666
2104.46 3761
2104.89 3817
2105.32 4008
2105.76 4104
2106.19 4112
2106.62 4032
2107.05 3981
2107.49 4139
2107.92 4077
2108.36 3837
2108.79 3730
2109.22 3609
2109.66 3582
2110.09 3526
2110.52 3647
2110.96 3418
2111.39 3507
2111.82 3504
2112.26 3641
2112.69 3578
2113.13 3543
2113.56 3500
2113.99 3422
2114.43 3454
2114.86 3314
2115.30 3251
2115.73 3263
2116.16 3287
2116.60 3262
2117.03 3257
2117.47 3326
2117.90 3203
2118.34 3170
2118.77 3380
2119.21 3163
2119.64 3233
2120.07 3253
2120.51 3199
2120.94 3318
2121.38 3135
2121.81 3180
2122.25 3202
2122.68 3253
2123.12 3258
2123.55 3140
2123.99 3176
2124.42 3215
2124.86 3267
2125.29 3281
2125.73 3287
2126.16 3317
2126.60 3259
2127.04 3112
2127.47 3272
2127.91 3392
2128.34 3333
2128.78 3271
2129.21 3363
2129.65 3368
2130.08 3292
2130.52 3247
2130.96 3307
2131.39 3264
2131.83 3194
2132.26 3152
2132.70 3198
2133.14 3148
2133.57 3205
2134.01 3273
2134.44 3267
2134.88 3116
2135.32 3202
2135.75 3153
2136.19 3123
2136.62 3141
2137.06 3175
2137.50 3232
2137.93 3045
2138.37 2999
2138.81 3058
2139.24 2982
2139.68 3005
2140.12 2969
2140.55 2988
2140.99 2943
2141.43 3000
2141.86 3050
2142.30 3032
2142.74 3056
2143.18 3048
2143.61 3028
2144.05 3066
2144.49 3096
2144.92 3166
2145.36 3150
2145.80 3206
2146.24 3182
2146.67 3228
2147.11 3420
2147.55 3457
2147.99 3435
2148.42 3389
2148.86 3474
2149.30 3483
2149.74 3454
2150.17 3384
2150.61 3538
2151.05 3504
2151.49 3416
2151.92 3341
2152.36 3234
2152.80 3255
2153.24 3256
2153.68 3258
2154.11 3234
2154.55 3297
2154.99 3229
2155.43 3262
2155.87 3334
2156.31 3384
2156.74 3419
2157.18 3336
2157.62 3478
2158.06 3484
2158.50 3345
2158.94 3351
2159.38 3458
2159.81 3462
2160.25 3283
2160.69 3323
2161.13 3233
2161.57 3303
2162.01 3233
2162.45 3288
2162.89 3419
2163.33 3426
2163.76 3465
2164.20 3512
2164.64 3469
2165.08 3596
2165.52 3595
2165.96 3670
2166.40 3730
2166.84 3703
2167.28 3701
2167.72 3717
2168.16 3872
2168.60 3934
2169.04 3740
2169.48 3766
2169.92 3763
2170.36 3621
2170.80 3532
2171.24 3589
2171.68 3593
2172.12 3531
2172.56 3416
2173.00 3309
2173.44 3254
2173.88 3438
2174.32 3507
2174.76 3407
2175.20 3319
2175.64 3344
2176.08 3479
2176.52 3400
2176.96 3385
2177.40 3288
2177.84 3285
2178.28 3214
2178.72 3319
2179.16 3316
2179.60 3315
2180.04 3300
2180.48 3361
2180.92 3293
2181.37 3248
2181.81 3194
2182.25 3236
2182.69 3194
2183.13 3131
2183.57 3155
2184.01 3272
2184.45 3266
2184.89 3318
2185.34 3234
2185.78 3324
2186.22 3352
2186.66 3346
2187.10 3286
2187.54 3397
2187.98 3303
2188.43 3245
2188.87 3310
2189.31 3299
2189.75 3322
2190.19 3314
2190.63 3376
2191.08 3421
2191.52 3326
2191.96 3395
2192.40 3510
2192.84 3613
2193.29 3636
2193.73 3516
2194.17 3495
2194.61 3595
2195.05 3643
2195.50 3525
2195.94 3546
2196.38 3588
2196.82 3597
2197.27 3500
2197.71 3427
2198.15 3487
2198.59 3508
2199.04 3440
2199.48 3513
2199.92 3423
2200.37 3442
2200.81 3417
2201.25 3459
2201.69 3554
2202.14 3456
2202.58 3618
2203.02 3552
2203.47 3490
2203.91 3442
2204.35 3547
2204.80 3709
2205.24 3672
2205.68 3581
2206.13 3649
2206.57 3770
2207.01 3740
2207.46 3716
2207.90 3845
2208.34 4028
2208.79 4063
2209.23 4107
2209.67 4217
2210.12 4221
2210.56 4166
2211.01 4237
2211.45 4009
2211.89 3833
2212.34 3872
2212.78 3974
2213.23 3704
2213.67 3636
2214.11 3595
2214.56 3559
2215.00 3418
2215.45 3448
2215.89 3462
2216.34 3306
2216.78 3239
2217.22 3298
2217.67 3320
2218.11 3361
2218.56 3310
2219.00 3319
2219.45 3365
2219.89 3533
2220.34 3521
2220.78 3544
2221.23 3514
2221.67 3671
2222.12 3607
2222.56 3616
2223.01 3730
2223.45 3853
2223.90 3725
2224.34 3740
2224.79 3707
2225.23 3759
2225.68 3882
2226.12 3784
2226.57 3849
2227.01 3863
2227.46 3714
2227.91 3680
2228.35 3708
2228.80 3590
2229.24 3779
2229.69 3705
2230.13 3635
2230.58 3411
2231.03 3420
2231.47 3373
2231.92 3337
2232.36 3404
2232.81 3437
2233.26 3310
2233.70 3325
2234.15 3341
2234.59 3361
2235.04 3291
2235.49 3342
2235.93 3355
2236.38 3309
2236.83 3325
2237.27 3288
2237.72 3305
2238.17 3371
2238.61 3466
2239.06 3389
2239.51 3407
2239.95 3285
2240.40 3372
2240.85 3399
2241.29 3383
2241.74 3289
2242.19 3214
2242.63 3436
2243.08 3447
2243.53 3301
2243.98 3336
2244.42 3404
2244.87 3510
2245.32 3372
2245.76 3292
2246.21 3252
2246.66 3355
2247.11 3447
2247.55 3524
2248.00 3598
2248.45 3463
2248.90 3501
2249.35 3475
2249.79 3469
2250.24 3537
2250.69 3611
2251.14 3523
2251.58 3508
2252.03 3497
2252.48 3420
2252.93 3455
2253.38 3584
2253.82 3611
2254.27 3543
2254.72 3559
2255.17 3417
2255.62 3375
2256.07 3450
2256.51 3559
2256.96 3659
2257.41 3838
2257.86 4212
2258.31 4550
2258.76 4980
2259.21 5563
2259.65 6412
2260.10 7240
2260.55 7658
2261.00 7980
2261.45 8114
2261.90 8234
2262.35 7878
2262.80 7386
2263.25 7015
2263.69 6468
2264.14 6072
2264.59 5674
2265.04 5399
2265.49 5361
2265.94 5276
2266.39 4911
2266.84 4679
2267.29 4723
2267.74 4696
2268.19 4625
2268.64 4392
2269.09 4310
2269.54 4234
2269.99 4235
2270.44 4206
2270.89 4255
2271.34 4189
2271.79 4097
2272.24 4034
2272.69 4056
2273.14 4033
2273.59 3997
2274.04 3887
2274.49 3777
2274.94 3709
2275.39 3738
2275.84 3825
2276.29 3834
2276.74 3717
2277.19 3738
2277.64 3847
2278.09 3975
2278.54 4214
2278.99 4356
2279.44 4418
2279.89 4469
2280.34 4510
2280.79 4714
2281.25 4516
2281.70 4464
2282.15 4369
2282.60 4195
2283.05 4046
2283.50 3856
2283.95 3923
2284.40 3742
2284.85 3664
2285.31 3799
2285.76 3815
2286.21 3832
2286.66 3921
2287.11 4066
2287.56 4136
2288.01 4424
2288.47 4534
2288.92 4609
2289.37 4687
2289.82 4777
2290.27 4937
2290.72 4724
2291.18 4653
2291.63 4615
2292.08 4446
2292.53 4229
2292.98 4038
2293.44 3800
2293.89 3732
2294.34 3715
2294.79 3629
2295.24 3567
2295.70 3569
2296.15 3506
2296.60 3417
2297.05 3433
2297.51 3524
2297.96 3537
2298.41 3532
2298.86 3515
2299.32 3524
2299.77 3494
2300.22 3560
2300.67 3663
2301.13 3576
2301.58 3533
2302.03 3579
2302.49 3480
2302.94 3495
2303.39 3545
2303.85 3585
2304.30 3472
2304.75 3475
2305.20 3411
2305.66 3469
2306.11 3429
2306.56 3526
2307.02 3495
2307.47 3548
2307.93 3582
2308.38 3726
2308.83 3733
2309.29 3632
2309.74 3661
2310.19 3723
2310.65 3715
2311.10 3701
2311.55 3624
2312.01 3628
2312.46 3539
2312.92 3580
2313.37 3473
2313.82 3416
2314.28 3333
2314.73 3491
2315.19 3440
2315.64 3591
2316.10 3557
2316.55 3478
2317.00 3524
2317.46 3481
2317.91 3725
2318.37 3829
2318.82 3816
2319.28 3926
2319.73 4009
2320.19 4059
2320.64 4263
2321.10 4332
2321.55 4441
2322.01 4562
2322.46 4520
2322.92 4586
2323.37 4555
2323.83 4529
2324.28 4524
2324.74 4479
2325.19 4364
2325.65 4264
2326.10 4130
2326.56 3960
2327.01 3923
2327.47 3876
2327.92 3999
2328.38 3895
2328.83 3923
2329.29 3979
2329.74 3998
2330.20 4045
2330.66 3914
2331.11 3682
2331.57 3738
2332.02 3813
2332.48 3705
2332.94 3619
2333.39 3677
2333.85 3790
2334.30 3686
2334.76 3763
2335.22 3811
2335.67 3901
2336.13 4109
2336.58 4220
2337.04 4313
2337.50 4616
2337.95 4834
2338.41 5114
2338.87 5288
2339.32 5384
2339.78 5431
2340.24 5439
2340.69 5364
2341.15 5285
2341.61 5055
2342.06 4974
2342.52 4953
2342.98 4973
2343.43 4882
2343.89 4838
2344.35 4789
2344.81 4693
2345.26 4546
2345.72 4448
2346.18 4359
2346.63 4309
2347.09 4286
2347.55 4242
2348.01 4201
2348.46 4060
2348.92 4070
2349.38 4114
2349.84 4000
2350.29 4029
2350.75 3973
2351.21 4023
2351.67 3787
2352.13 3752
2352.58 3785
2353.04 3612
2353.50 3538
2353.96 3557
2354.41 3393
2354.87 3411
2355.33 3411
2355.79 3454
2356.25 3616
2356.71 3649
2357.16 3701
2357.62 3852
2358.08 4021
2358.54 3939
2359.00 3856
2359.46 3854
2359.91 3810
2360.37 3676
2360.83 3745
2361.29 3629
2361.75 3709
2362.21 3716
2362.67 3705
2363.13 3819
2363.58 3699
2364.04 3837
2364.50 3908
2364.96 3961
2365.42 4048
2365.88 4070
2366.34 4196
2366.80 4350
2367.26 4445
2367.72 4659
2368.18 4537
2368.64 4498
2369.10 4447
2369.55 4536
2370.01 4406
2370.47 4169
2370.93 4221
2371.39 4285
2371.85 4135
2372.31 4140
2372.77 4086
2373.23 4052
2373.69 4163
2374.15 4061
2374.61 3848
2375.07 3733
2375.53 3924
2375.99 3961
2376.45 3771
2376.91 3674
2377.37 3745
2377.83 3785
2378.29 3837
2378.75 3853
2379.21 3705
2379.68 3658
2380.14 3734
2380.60 3678
2381.06 3590
2381.52 3601
2381.98 3684
2382.44 3539
2382.90 3559
2383.36 3518
2383.82 3483
2384.28 3420
2384.74 3533
2385.20 3408
2385.67 3516
2386.13 3461
2386.59 3450
2387.05 3558
2387.51 3476
2387.97 3566
2388.43 3482
2388.89 3437
2389.36 3482
2389.82 3669
2390.28 3559
2390.74 3481
2391.20 3492
2391.66 3492
2392.13 3506
2392.59 3427
2393.05 3421
2393.51 3453
2393.97 3432
2394.43 3354
2394.90 3461
2395.36 3477
2395.82 3490
2396.28 3520
2396.74 3577
2397.21 3477
2397.67 3461
2398.13 3419
2398.59 3387
2399.06 3379
2399.52 3346
2399.98 3354
2400.44 3351
2400.91 3275
2401.37 3289
2401.83 3173
2402.29 3168
2402.76 3200
2403.22 3198
2403.68 3191
2404.14 3223
2404.61 3209
2405.07 3375
2405.53 3427
2406.00 3361
2406.46 3498
2406.92 3404
2407.39 3276
2407.85 3411
2408.31 3434
2408.78 3357
2409.24 3266
2409.70 3330
2410.17 3459
2410.63 3428
2411.09 3367
2411.56 3555
2412.02 3528
2412.48 3524
2412.95 3515
2413.41 3603
2413.87 3808
2414.34 3693
2414.80 3745
2415.27 3718
2415.73 3771
2416.19 3802
2416.66 3854
2417.12 3846
2417.59 3860
2418.05 3788
2418.51 3947
2418.98 4096
2419.44 4234
2419.91 4370
2420.37 4614
2420.84 4696
2421.30 4640
2421.77 4869
2422.23 4763
2422.69 4860
2423.16 4656
2423.62 4625
2424.09 4463
2424.55 4272
2425.02 4098
2425.48 4087
2425.95 4063
2426.41 4026
2426.88 3920
2427.34 3904
2427.81 3888
2428.27 3676
2428.74 3604
2429.20 3556
2429.67 3507
2430.13 3461
2430.60 3571
2431.07 3490
2431.53 3438
2432.00 3431
2432.46 3491
2432.93 3458
2433.39 3582
2433.86 3533
2434.32 3458
2434.79 3536
2435.26 3635
2435.72 3693
2436.19 3869
2436.65 3930
2437.12 4039
2437.59 3973
2438.05 4085
2438.52 4245
2438.98 4472
2439.45 4577
2439.92 4424
2440.38 4429
2440.85 4363
2441.32 4216
2441.78 4160
2442.25 4017
2442.72 3913
2443.18 3941
2443.65 3727
2444.12 3576
2444.58 3565
2445.05 3544
2445.52 3436
2445.98 3383
2446.45 3274
2446.92 3248
2447.38 3329
2447.85 3285
2448.32 3367
2448.78 3277
2449.25 3212
2449.72 3192
2450.19 3225
2450.65 3360
2451.12 3355
2451.59 3504
2452.06 3339
2452.52 3338
2452.99 3256
2453.46 3198
2453.93 3269
2454.39 3257
2454.86 3311
2455.33 3257
2455.80 3315
2456.26 3394
2456.73 3251
2457.20 3282
2457.67 3368
2458.14 3345
2458.60 3266
2459.07 3255
2459.54 3385
2460.01 3444
2460.48 3446
2460.95 3403
2461.41 3470
2461.88 3484
2462.35 3407
2462.82 3416
2463.29 3464
2463.76 3420
2464.22 3355
2464.69 3354
2465.16 3342
2465.63 3389
2466.10 3319
2466.57 3303
2467.04 3458
2467.51 3522
2467.97 3369
2468.44 3325
2468.91 3266
2469.38 3177
2469.85 3263
2470.32 3215
2470.79 3179
2471.26 3209
2471.73 3080
2472.20 3126
2472.67 3132
2473.14 3099
2473.61 3145
2474.07 3132
2474.54 3120
2475.01 3206
2475.48 3159
2475.95 3158
2476.42 3229
2476.89 3286
2477.36 3197
2477.83 3335
2478.30 3394
2478.77 3321
2479.24 3346
2479.71 3215
2480.18 3281
2480.65 3223
2481.12 3229
2481.59 3209
2482.06 3312
2482.53 3264
2483.00 3381
2483.47 3392
2483.95 3301
2484.42 3444
2484.89 3457
2485.36 3476
2485.83 3454
2486.30 3381
2486.77 3420
2487.24 3575
2487.71 3480
2488.18 3583
2488.65 3467
2489.12 3539
2489.59 3477
2490.07 3620
2490.54 3550
2491.01 3379
2491.48 3375
2491.95 3386
2492.42 3271
2492.89 3245
2493.36 3220
2493.84 3286
2494.31 3163
2494.78 3173
2495.25 3220
2495.72 3283
2496.19 3228
2496.66 3158
2497.14 3176
2497.61 3195
2498.08 3152
2498.55 3070
2499.02 3059
2499.50 3044
2499.97 3028
2500.44 2913
2500.91 2982
2501.38 3041
2501.86 2971
2502.33 2930
2502.80 2963
2503.27 2996
2503.74 3065
2504.22 3082
2504.69 3078
2505.16 3134
2505.63 3146
2506.11 3200
2506.58 3190
2507.05 3367
2507.52 3253
2508.00 3211
2508.47 3329
2508.94 3307
2509.42 3289
2509.89 3391
2510.36 3368
2510.83 3360
2511.31 3487
2511.78 3418
2512.25 3260
2512.73 3191
2513.20 3200
2513.67 3166
2514.15 3277
2514.62 3172
2515.09 3214
2515.57 3166
2516.04 3112
2516.51 3153
2516.99 3104
2517.46 3102
2517.94 3053
2518.41 3069
2518.88 3161
2519.36 3144
2519.83 3178
2520.30 3156
2520.78 3205
2521.25 3244
2521.73 3299
2522.20 3290
2522.67 3423
2523.15 3493
2523.62 3486
2524.10 3510
2524.57 3594
2525.05 3542
2525.52 3489
2525.99 3631
2526.47 3675
2526.94 3601
2527.42 3418
2527.89 3347
2528.37 3379
2528.84 3375
2529.32 3239
2529.79 3254
2530.27 3308
2530.74 3205
2531.22 3245
2531.69 3295
2532.17 3157
2532.64 3202
2533.12 3137
2533.59 3089
2534.07 3030
2534.54 3029
2535.02 3115
2535.49 3236
2535.97 3202
2536.44 3276
2536.92 3439
2537.39 3399
2537.87 3550
2538.34 3498
2538.82 3562
2539.30 3734
2539.77 3631
2540.25 3714
2540.72 3836
2541.20 3845
2541.68 3759
2542.15 3679
2542.63 3632
2543.10 3637
2543.58 3710
2544.06 3593
2544.53 3530
2545.01 3611
2545.48 3634
2545.96 3540
2546.44 3608
2546.91 3759
2547.39 3798
2547.87 3907
2548.34 3748
2548.82 3831
2549.30 3851
2549.77 3800
2550.25 3890
2550.73 3866
2551.20 3945
2551.68 4046
2552.16 4140
2552.63 4187
2553.11 4326
2553.59 4467
2554.06 4619
2554.54 4715
2555.02 4744
2555.50 4823
2555.97 4925
2556.45 4783
2556.93 4471
2557.40 4330
2557.88 4148
2558.36 3974
2558.84 3913
2559.31 3628
2559.79 3405
2560.27 3370
2560.75 3428
2561.23 3200
2561.70 3233
2562.18 3276
2562.66 3213
2563.14 3152
2563.61 3213
2564.09 3235
2564.57 3186
2565.05 3163
2565.53 3214
2566.00 3183
2566.48 3167
2566.96 3086
2567.44 3065
2567.92 3037
2568.40 3017
2568.87 3064
2569.35 3104
2569.83 3081
2570.31 3016
2570.79 3113
2571.27 2984
2571.75 3035
2572.22 3090
2572.70 3122
2573.18 3129
2573.66 3171
2574.14 3228
2574.62 3114
2575.10 3119
2575.58 3046
2576.06 3128
2576.54 3106
2577.01 3060
2577.49 3178
2577.97 3245
2578.45 3164
2578.93 3208
2579.41 3218
2579.89 3219
2580.37 3176
2580.85 3035
2581.33 3144
2581.81 3143
2582.29 3175
2582.77 3117
2583.25 3109
2583.73 3128
2584.21 3030
2584.69 3044
2585.17 3055
2585.65 3127
2586.13 3103
2586.61 3060
2587.09 3063
2587.57 3113
2588.05 3081
2588.53 3062
2589.01 3049
2589.49 3062
2589.97 3200
2590.45 3183
2590.93 3107
2591.41 3079
2591.89 3156
2592.37 3422
2592.85 3608
2593.33 3448
2593.81 3529
2594.30 3623
2594.78 3647
2595.26 3648
2595.74 3601
2596.22 3496
2596.70 3692
2597.18 3521
2597.66 3402
2598.14 3364
2598.62 3359
2599.11 3230
2599.59 3105
2600.07 3182
2600.55 3142
2601.03 3111
2601.51 2936
2601.99 2870
2602.48 2867
2602.96 2948
2603.44 2971
2603.92 2923
2604.40 3016
2604.88 3040
2605.37 3040
2605.85 3055
2606.33 3106
2606.81 3037
2607.29 3006
2607.78 3146
2608.26 3153
2608.74 3155
2609.22 3164
2609.70 3260
2610.19 3339
2610.67 3424
2611.15 3360
2611.63 3382
2612.12 3499
2612.60 3360
2613.08 3441
2613.56 3473
2614.05 3530
2614.53 3542
2615.01 3325
2615.49 3295
2615.98 3169
2616.46 3176
2616.94 3196
2617.43 3211
2617.91 3119
2618.39 3003
2618.87 3076
2619.36 2933
2619.84 3026
2620.32 3117
2620.81 3027
2621.29 3073
2621.77 3050
2622.26 3061
2622.74 3058
2623.22 3154
2623.71 3181
2624.19 3071
2624.67 3051
2625.16 3139
2625.64 3204
2626.13 3266
2626.61 3272
2627.09 3230
2627.58 3137
2628.06 3136
2628.55 3175
2629.03 3162
2629.51 3159
2630.00 3244
2630.48 3375
2630.97 3329
2631.45 3384
2631.93 3390
2632.42 3448
2632.90 3326
2633.39 3267
2633.87 3272
2634.36 3202
2634.84 3359
2635.33 3238
2635.81 3152
2636.29 3127
2636.78 3226
2637.26 3155
2637.75 3106
2638.23 3054
2638.72 3089
2639.20 3074
2639.69 3069
2640.17 3021
2640.66 2973
2641.14 2996
2641.63 2985
2642.11 3020
2642.60 2960
2643.08 2968
2643.57 3035
2644.05 3055
2644.54 3039
2645.03 3074
2645.51 3071
2646.00 3097
2646.48 3011
2646.97 3043
2647.45 3144
2647.94 3058
2648.43 3072
2648.91 3161
2649.40 3300
2649.88 3256
2650.37 3176
2650.85 3307
2651.34 3184
2651.83 3191
2652.31 2988
2652.80 3042
2653.29 3198
2653.77 3182
2654.26 3120
2654.74 3269
2655.23 3177
2655.72 3155
2656.20 3111
2656.69 3143
2657.18 3176
2657.66 3242
2658.15 3204
2658.64 3197
2659.12 3155
2659.61 3255
2660.10 3251
2660.58 3303
2661.07 3435
2661.56 3456
2662.05 3660
2662.53 3760
2663.02 4052
2663.51 4065
2663.99 4297
2664.48 4568
2664.97 4644
2665.46 4776
2665.94 4688
2666.43 4720
2666.92 4654
2667.41 4426
2667.89 4512
2668.38 4619
2668.87 4539
2669.36 4698
2669.84 5067
2670.33 5345
2670.82 5671
2671.31 6140
2671.80 6491
2672.28 6647
2672.77 6717
2673.26 6722
2673.75 6626
2674.24 6390
2674.72 5974
2675.21 5525
2675.70 5106
2676.19 4692
2676.68 4494
2677.17 4368
2677.65 4241
2678.14 4257
2678.63 4215
2679.12 4106
2679.61 4215
2680.10 4299
2680.59 4409
2681.07 4513
2681.56 4399
2682.05 4457
2682.54 4387
2683.03 4433
2683.52 4454
2684.01 4397
2684.50 4308
2684.99 4312
2685.47 4333
2685.96 4090
2686.45 3949
2686.94 3738
2687.43 3856
2687.92 3632
2688.41 3578
2688.90 3523
2689.39 3444
2689.88 3530
2690.37 3549
2690.86 3443
2691.35 3552
2691.84 3591
2692.33 3530
2692.82 3593
2693.31 3726
2693.80 3705
2694.29 3749
2694.78 3803
2695.27 3699
2695.76 3762
2696.25 3779
2696.74 3846
2697.23 3717
2697.72 3659
2698.21 3699
2698.70 3725
2699.19 3611
2699.68 3600
2700.17 3601
2700.66 3514
2701.15 3489
2701.64 3526
2702.13 3486
2702.62 3404
2703.11 3447
2703.61 3490
2704.10 3500
2704.59 3347
2705.08 3334
2705.57 3353
2706.06 3312
2706.55 3171
2707.04 3192
2707.53 3257
2708.02 3180
2708.52 3159
2709.01 3052
2709.50 3087
2709.99 3215
2710.48 3199
2710.97 3145
2711.46 3255
2711.96 3201
2712.45 3091
2712.94 3091
2713.43 3054
2713.92 3121
2714.41 3061
2714.91 3044
2715.40 3034
2715.89 3126
2716.38 3088
2716.87 2944
2717.37 2991
2717.86 3008
2718.35 2982
2718.84 3067
2719.33 3132
2719.83 3218
2720.32 3323
2720.81 3266
2721.30 3224
2721.80 3304
2722.29 3403
2722.78 3363
2723.27 3388
2723.77 3404
2724.26 3298
2724.75 3340
2725.24 3287
2725.74 3167
2726.23 3125
2726.72 3124
2727.22 3045
2727.71 3030
2728.20 2983
2728.70 3049
2729.19 3097
2729.68 3042
2730.18 2965
2730.67 3047
2731.16 3034
2731.65 3147
2732.15 3065
2732.64 3052
2733.14 3169
2733.63 3268
2734.12 3272
2734.62 3235
2735.11 3339
2735.60 3412
2736.10 3371
2736.59 3411
2737.08 3372
2737.58 3437
2738.07 3480
2738.57 3502
2739.06 3490
2739.55 3498
2740.05 3418
2740.54 3452
2741.04 3396
2741.53 3456
2742.03 3425
2742.52 3340
2743.01 3303
2743.51 3157
2744.00 3179
2744.50 3228
2744.99 3117
2745.49 3110
2745.98 3074
2746.48 3007
2746.97 3008
2747.47 3116
2747.96 3110
2748.46 3033
2748.95 3094
2749.45 3109
2749.94 3144
2750.44 3082
2750.93 3248
2751.43 3277
2751.92 3264
2752.42 3290
2752.91 3254
2753.41 3255
2753.90 3318
2754.40 3436
2754.89 3385
2755.39 3369
2755.88 3391
2756.38 3319
2756.87 3247
2757.37 3158
2757.87 3141
2758.36 3136
2758.86 3117
2759.35 3218
2759.85 3140
2760.35 3070
2760.84 2967
2761.34 2976
2761.83 2961
2762.33 2992
2762.83 2959
2763.32 3062
2763.82 3133
2764.31 3059
2764.81 3095
2765.31 3043
2765.80 3064
2766.30 3043
2766.80 3062
2767.29 3056
2767.79 3035
2768.29 3061
2768.78 3073
2769.28 3070
2769.78 3053
2770.27 3058
2770.77 3138
2771.27 3123
2771.76 3189
2772.26 3218
2772.76 3342
2773.26 3370
2773.75 3452
2774.25 3538
2774.75 3586
2775.24 3541
2775.74 3713
2776.24 3837
2776.74 3807
2777.23 3886
2777.73 3760
2778.23 3732
2778.73 3706
2779.22 3631
2779.72 3689
2780.22 3819
2780.72 3708
2781.21 3735
2781.71 3779
2782.21 3747
2782.71 3696
2783.21 3620
2783.70 3559
2784.20 3460
2784.70 3508
2785.20 3396
2785.70 3294
2786.20 3386
2786.69 3317
2787.19 3267
2787.69 3346
2788.19 3326
2788.69 3317
2789.19 3341
2789.68 3376
2790.18 3396
2790.68 3494
2791.18 3587
2791.68 3785
2792.18 4081
2792.68 4543
2793.18 4914
2793.67 5571
2794.17 6357
2794.67 7117
2795.17 7863
2795.67 8555
2796.17 8906
2796.67 9396
2797.17 9497
2797.67 9354
2798.17 8798
2798.67 8087
2799.17 7561
2799.66 6863
2800.16 6010
2800.66 5464
2801.16 4913
2801.66 4432
2802.16 4061
2802.66 3831
2803.16 3854
2803.66 3725
2804.16 3692
2804.66 3641
2805.16 3747
2805.66 3765
2806.16 3888
2806.66 3972
2807.16 4041
2807.66 4109
2808.16 4169
2808.66 4192
2809.16 4161
2809.66 4029
2810.16 3905
2810.66 3795
2811.16 3780
2811.66 3585
2812.17 3354
2812.67 3273
2813.17 3402
2813.67 3376
2814.17 3465
2814.67 3396
2815.17 3345
2815.67 3393
2816.17 3457
2816.67 3465
2817.17 3480
2817.67 3447
2818.18 3455
2818.68 3426
2819.18 3375
2819.68 3491
2820.18 3461
2820.68 3391
2821.18 3353
2821.68 3573
2822.19 3553
2822.69 3654
2823.19 3543
2823.69 3613
2824.19 3692
2824.69 3643
2825.20 3605
2825.70 3763
2826.20 3782
2826.70 3521
2827.20 3500
2827.70 3487
2828.21 3382
2828.71 3244
2829.21 3352
2829.71 3363
2830.22 3398
2830.72 3250
2831.22 3316
2831.72 3284
2832.22 3388
2832.73 3536
2833.23 3455
2833.73 3560
2834.23 3733
2834.74 3641
2835.24 3625
2835.74 3518
2836.24 3425
2836.75 3545
2837.25 3466
2837.75 3426
2838.26 3298
2838.76 3175
2839.26 3202
2839.76 3057
2840.27 3064
2840.77 3121
2841.27 3111
2841.78 3116
2842.28 3048
2842.78 3107
2843.29 3076
2843.79 3082
2844.29 3124
2844.80 3092
2845.30 3076
2845.80 3081
2846.31 3215
2846.81 3218
2847.32 3208
2847.82 3242
2848.32 3197
2848.83 3402
2849.33 3291
2849.83 3134
2850.34 3090
2850.84 3074
2851.35 3096
2851.85 3102
2852.35 3087
2852.86 3055
2853.36 3048
2853.87 3048
2854.37 3061
2854.88 3013
2855.38 3052
2855.88 3075
2856.39 3072
2856.89 3045
2857.40 3112
2857.90 3093
2858.41 3071
2858.91 3123
2859.42 3019
2859.92 3103
2860.43 3136
2860.93 3141
2861.44 3212
2861.94 3159
2862.45 3002
2862.95 3074
2863.46 3075
2863.96 3137
2864.47 3137
2864.97 3097
2865.48 3209
2865.98 3186
2866.49 3222
2866.99 3177
2867.50 3163
2868.00 3232
2868.51 3199
2869.02 3374
2869.52 3489
2870.03 3385
2870.53 3346
2871.04 3544
2871.54 3587
2872.05 3646
2872.56 3746
2873.06 3797
2873.57 3756
2874.07 3721
2874.58 3785
2875.09 3780
2875.59 3801
2876.10 3882
2876.61 3953
2877.11 4043
2877.62 4157
2878.12 4252
2878.63 4404
2879.14 4613
2879.64 4945
2880.15 5196
2880.66 5412
2881.16 5545
2881.67 5634
2882.18 5634
2882.68 5555
2883.19 5284
2883.70 5121
2884.20 4972
2884.71 4795
2885.22 4635
2885.73 4507
2886.23 4443
2886.74 4304
2887.25 4119
2887.75 4020
2888.26 3931
2888.77 3824
2889.28 3801
2889.78 3753
2890.29 3681
2890.80 3559
2891.31 3534
2891.81 3574
2892.32 3560
2892.83 3572
2893.34 3583
2893.84 3667
2894.35 3738
2894.86 3913
2895.37 3946
2895.88 3876
2896.38 4019
2896.89 4110
2897.40 4067
2897.91 3793
2898.42 3675
2898.92 3678
2899.43 3646
2899.94 3627
2900.45 3686
2900.96 3657
2901.47 3650
2901.98 3760
2902.48 3881
2902.99 3838
2903.50 3763
2904.01 3870
2904.52 3878
2905.03 3728
2905.54 3719
2906.04 3681
2906.55 3655
2907.06 3765
2907.57 3742
2908.08 3682
2908.59 3654
2909.10 3539
2909.61 3530
2910.12 3660
2910.63 3604
2911.14 3553
2911.64 3564
2912.15 3556
2912.66 3600
2913.17 3555
2913.68 3576
2914.19 3631
2914.70 3704
2915.21 3774
2915.72 3743
2916.23 3599
2916.74 3680
2917.25 3824
2917.76 3732
2918.27 3841
2918.78 4002
2919.29 4088
2919.80 4316
2920.31 4507
2920.82 4854
2921.33 5467
2921.84 6309
2922.35 7045
2922.86 7777
2923.37 8775
2923.88 9716
2924.39 10119
2924.90 10567
2925.41 10838
2925.92 10486
2926.44 9858
2926.95 9388
2927.46 8257
2927.97 7391
2928.48 6649
2928.99 5740
2929.50 5213
2930.01 4619
2930.52 4150
2931.03 3898
2931.54 3664
2932.05 3622
2932.57 3613
2933.08 3563
2933.59 3412
2934.10 3455
2934.61 3424
2935.12 3488
2935.63 3469
2936.15 3374
2936.66 3343
2937.17 3401
2937.68 3366
2938.19 3359
2938.70 3342
2939.22 3455
2939.73 3409
2940.24 3185
2940.75 3349
2941.26 3391
2941.77 3428
2942.29 3414
2942.80 3470
2943.31 3568
2943.82 3676
2944.34 3737
2944.85 3838
2945.36 3849
2945.87 3888
2946.38 3749
2946.90 3761
2947.41 3816
2947.92 3788
2948.43 3686
2948.95 3589
2949.46 3591
2949.97 3687
2950.48 3822
2951.00 3857
2951.51 3842
2952.02 3899
2952.54 3960
2953.05 3853
2953.56 3961
2954.08 3881
2954.59 3791
2955.10 3848
2955.61 3655
2956.13 3626
2956.64 3406
2957.15 3475
2957.67 3551
2958.18 3499
2958.69 3536
2959.21 3471
2959.72 3610
2960.23 3657
2960.75 3792
2961.26 3901
2961.78 3854
2962.29 3967
2962.80 3936
2963.32 4010
2963.83 3972
2964.35 3933
2964.86 3893
2965.37 3932
2965.89 3789
2966.40 3778
2966.92 3588
2967.43 3461
2967.94 3402
2968.46 3326
2968.97 3343
2969.49 3294
2970.00 3170
2970.52 3199
2971.03 3155
2971.54 3200
2972.06 3129
2972.57 3101
2973.09 3132
2973.60 3129
2974.12 3241
2974.63 3159
2975.15 3062
2975.66 3114
2976.18 3159
2976.69 3238
2977.21 3241
2977.72 3251
2978.24 3125
2978.75 3120
2979.27 3325
2979.78 3288
2980.30 3453
2980.81 3463
2981.33 3395
2981.84 3508
2982.36 3486
2982.88 3572
2983.39 3567
2983.91 3608
2984.42 3391
2984.94 3405
2985.45 3480
2985.97 3536
2986.49 3506
2987.00 3500
2987.52 3516
2988.03 3544
2988.55 3471
2989.07 3540
2989.58 3559
2990.10 3634
2990.61 3507
2991.13 3371
2991.65 3585
2992.16 3724
2992.68 3794
2993.20 3812
2993.71 3798
2994.23 4042
2994.75 4100
2995.26 4267
2995.78 4346
2996.30 4447
2996.81 4436
2997.33 4431
2997.85 4419
2998.36 4399
2998.88 4294
2999.40 4239
2999.91 4335
3000.43 4345
3000.95 4459
3001.46 4584
3001.98 4742
3002.50 5003
3003.02 5190
3003.53 5205
3004.05 5321
3004.57 5110
3005.09 4943
3005.60 4691
3006.12 4613
3006.64 4473
3007.16 4140
3007.67 3921
3008.19 3841
3008.71 3633
3009.23 3505
3009.74 3323
3010.26 3381
3010.78 3434
3011.30 3400
3011.82 3362
3012.33 3344
3012.85 3288
3013.37 3329
3013.89 3365
3014.41 3385
3014.93 3415
3015.44 3378
3015.96 3494
3016.48 3430
3017.00 3398
3017.52 3440
3018.04 3421
3018.55 3462
3019.07 3575
3019.59 3548
3020.11 3550
3020.63 3518
3021.15 3507
3021.67 3694
3022.19 3701
3022.71 3886
3023.22 3937
3023.74 3882
3024.26 3902
3024.78 3657
3025.30 3697
3025.82 3716
3026.34 3494
3026.86 3560
3027.38 3447
3027.90 3447
3028.42 3325
3028.94 3284
3029.46 3282
3029.98 3285
3030.49 3262
3031.01 3333
3031.53 3377
3032.05 3283
3032.57 3358
3033.09 3301
3033.61 3379
3034.13 3419
3034.65 3325
3035.17 3337
3035.69 3310
3036.21 3311
3036.73 3309
3037.25 3219
3037.77 3274
3038.29 3301
3038.81 3203
3039.34 3163
3039.86 3251
3040.38 3318
3040.90 3257
3041.42 3238
3041.94 3052
3042.46 3125
3042.98 3214
3043.50 3148
3044.02 3104
3044.54 3124
3045.06 3030
3045.58 2978
3046.10 3021
3046.63 2903
3047.15 2950
3047.67 3040
3048.19 3013
3048.71 3043
3049.23 3007
3049.75 2869
3050.27 2969
3050.79 3068
3051.32 2964
3051.84 2927
3052.36 3008
3052.88 3016
3053.40 3002
3053.92 3071
3054.45 3041
3054.97 3006
3055.49 2942
3056.01 2893
3056.53 2930
3057.05 2998
3057.58 2883
3058.10 2976
3058.62 3004
3059.14 2979
3059.66 3086
3060.19 3036
3060.71 3004
3061.23 3154
3061.75 3203
3062.28 3214
3062.80 3181
3063.32 3437
3063.84 3434
3064.37 3370
3064.89 3490
3065.41 3604
3065.93 3721
3066.46 3806
3066.98 3877
3067.50 3819
3068.02 3809
3068.55 3790
3069.07 3715
3069.59 3754
3070.12 3669
3070.64 3609
3071.16 3467
3071.69 3511
3072.21 3536
3072.73 3453
3073.26 3577
3073.78 3628
3074.30 3527
3074.83 3498
3075.35 3529
3075.87 3463
3076.40 3454
3076.92 3439
3077.44 3516
3077.97 3661
3078.49 3701
3079.01 3802
3079.54 3949
3080.06 3704
3080.59 3811
3081.11 3875
3081.63 3862
3082.16 3830
3082.68 3729
3083.21 3673
3083.73 3674
3084.25 3810
3084.78 3703
3085.30 3709
3085.83 3711
3086.35 3638
3086.88 3588
3087.40 3521
3087.93 3493
3088.45 3554
3088.97 3559
3089.50 3610
3090.02 3580
3090.55 3589
3091.07 3714
3091.60 3632
3092.12 3631
3092.65 3673
3093.17 3876
3093.70 3917
3094.22 3839
3094.75 3901
3095.27 3965
3095.80 4011
3096.32 4084
3096.85 4177
3097.37 4377
3097.90 4518
3098.43 4603
3098.95 4911
3099.48 5444
3100.00 5921
3100.53 6680
3101.05 7626
3101.58 8504
3102.10 9164
3102.63 9803
3103.16 9872
3103.68 9939
3104.21 9323
3104.73 8658
3105.26 7951
3105.79 7148
3106.31 6624
3106.84 6584
3107.36 6278
3107.89 6544
3108.42 6803
3108.94 7196
3109.47 7817
3110.00 8324
3110.52 8639
3111.05 8778
3111.57 8535
3112.10 8017
3112.63 7491
3113.15 6982
3113.68 6455
3114.21 5884
3114.74 5483
3115.26 5199
3115.79 4923
3116.32 4458
3116.84 4212
3117.37 4231
3117.90 4245
3118.42 4068
3118.95 4130
3119.48 4148
3120.01 4098
3120.53 4003
3121.06 4090
3121.59 4137
3122.11 4071
3122.64 4087
3123.17 4013
3123.70 3821
3124.22 3719
3124.75 3640
3125.28 3709
3125.81 3715
3126.34 3739
3126.86 3609
3127.39 3619
3127.92 3735
3128.45 3920
3128.98 3828
3129.50 3795
3130.03 3973
3130.56 4103
3131.09 4196
3131.62 4291
3132.14 4251
3132.67 4272
3133.20 4376
3133.73 4420
3134.26 4470
3134.79 4441
3135.31 4545
3135.84 4591
3136.37 4676
3136.90 4622
3137.43 4634
3137.96 4688
3138.49 4462
3139.02 4274
3139.54 4140
3140.07 3964
3140.60 3959
3141.13 3872
3141.66 3910
3142.19 3849
3142.72 3924
3143.25 3961
3143.78 3942
3144.31 4043
3144.84 4078
3145.37 4136
3145.89 4211
3146.42 4485
3146.95 4270
3147.48 4389
3148.01 4444
3148.54 4364
3149.07 4282
3149.60 4208
3150.13 4197
3150.66 4155
3151.19 4004
3151.72 4064
3152.25 3951
3152.78 3860
3153.31 3762
3153.84 3793
3154.37 3826
3154.90 3807
3155.43 3706
3155.96 3703
3156.49 3892
3157.02 3793
3157.55 3713
3158.08 3667
3158.61 3609
3159.14 3629
3159.68 3675
3160.21 3631
3160.74 3368
3161.27 3501
3161.80 3356
3162.33 3371
3162.86 3326
3163.39 3444
3163.92 3405
3164.45 3420
3164.98 3455
3165.51 3285
3166.05 3254
3166.58 3220
3167.11 3288
3167.64 3400
3168.17 3399
3168.70 3520
3169.23 3506
3169.76 3553
3170.30 3607
3170.83 3655
3171.36 3751
3171.89 3872
3172.42 3751
3172.95 3811
3173.49 4001
3174.02 3989
3174.55 3995
3175.08 3956
3175.61 3817
3176.15 3842
3176.68 3764
3177.21 3550
3177.74 3547
3178.27 3551
3178.81 3487
3179.34 3501
3179.87 3589
3180.40 3638
3180.93 3644
3181.47 3500
3182.00 3432
3182.53 3401
3183.06 3334
3183.60 3399
3184.13 3389
3184.66 3392
3185.20 3435
3185.73 3454
3186.26 3381
3186.79 3374
3187.33 3330
3187.86 3303
3188.39 3332
3188.93 3504
3189.46 3498
3189.99 3540
3190.52 3623
3191.06 3846
3191.59 4208
3192.12 4314
3192.66 4525
3193.19 4536
3193.72 4757
3194.26 4844
3194.79 4991
3195.33 4997
3195.86 5147
3196.39 5175
3196.93 5120
3197.46 4885
3197.99 4807
3198.53 4693
3199.06 4541
3199.60 4415
3200.13 4322
3200.66 4141
3201.20 4098
3201.73 3934
3202.27 3846
3202.80 3681
3203.33 3577
3203.87 3448
3204.40 3457
3204.94 3397
3205.47 3271
3206.01 3236
3206.54 3304
3207.07 3316
3207.61 3356
3208.14 3202
3208.68 3379
3209.21 3324
3209.75 3374
3210.28 3492
3210.82 3562
3211.35 3615
3211.89 3633
3212.42 3497
3212.96 3527
3213.49 3557
3214.03 3457
3214.56 3382
3215.10 3322
3215.63 3249
3216.17 3338
3216.70 3261
3217.24 3251
3217.78 3250
3218.31 3167
3218.85 3234
3219.38 3190
3219.92 3089
3220.45 3241
3220.99 3365
3221.52 3310
3222.06 3406
3222.60 3368
3223.13 3380
3223.67 3500
3224.20 3470
3224.74 3470
3225.28 3493
3225.81 3533
3226.35 3480
3226.88 3328
3227.42 3316
3227.96 3333
3228.49 3209
3229.03 3138
3229.57 3115
3230.10 3078
3230.64 3055
3231.18 3030
3231.71 3052
3232.25 2977
3232.79 3166
3233.32 3148
3233.86 3084
3234.40 3144
3234.93 3129
3235.47 3258
3236.01 3248
3236.54 3189
3237.08 3200
3237.62 3205
3238.15 3292
3238.69 3443
3239.23 3400
3239.77 3237
3240.30 3257
3240.84 3226
3241.38 3238
3241.92 3103
3242.45 3078
3242.99 3096
3243.53 3061
3244.07 3071
3244.60 3089
3245.14 3156
3245.68 3137
3246.22 3122
3246.75 3141
3247.29 3079
3247.83 3112
3248.37 3094
3248.91 3129
3249.44 3152
3249.98 3106
3250.52 3140
3251.06 3302
3251.60 3333
3252.14 3322
3252.67 3295
3253.21 3355
3253.75 3315
3254.29 3395
3254.83 3430
3255.37 3451
3255.90 3435
3256.44 3536
3256.98 3731
3257.52 3703
3258.06 3817
3258.60 4067
3259.14 4283
3259.68 4652
3260.21 4861
3260.75 5053
3261.29 5133
3261.83 5313
3262.37 5465
3262.91 5190
3263.45 5185
3263.99 5045
3264.53 4721
3265.07 4494
3265.61 4309
3266.15 4264
3266.69 4203
3267.23 3923
3267.76 3930
3268.30 3880
3268.84 3784
3269.38 3854
3269.92 3799
3270.46 3613
3271.00 3587
3271.54 3567
3272.08 3658
3272.62 3579
3273.16 3503
3273.70 3591
3274.24 3648
3274.78 3790
3275.32 3822
3275.86 3659
3276.40 3880
3276.94 3882
3277.48 3847
3278.03 3959
3278.57 3917
3279.11 3909
3279.65 4115
3280.19 4440
3280.73 4556
3281.27 4824
3281.81 5276
3282.35 5439
3282.89 5838
3283.43 6076
3283.97 6283
3284.51 6246
3285.05 6290
3285.60 6090
3286.14 5827
3286.68 5542
3287.22 5237
3287.76 4989
3288.30 4552
3288.84 4423
3289.38 4382
3289.93 4273
3290.47 4094
3291.01 4074
3291.55 4207
3292.09 4397
3292.63 4562
3293.18 4884
3293.72 5121
3294.26 5230
3294.80 5368
3295.34 5432
3295.88 5370
3296.43 5371
3296.97 5004
3297.51 4841
3298.05 4664
3298.59 4377
3299.14 4295
3299.68 4020
3300.22 3969
3300.76 3818
3301.31 3786
3301.85 3845
3302.39 3836
3302.93 3813
3303.48 3770
3304.02 3804
3304.56 3827
3305.10 3870
3305.65 3707
3306.19 3845
3306.73 3856
3307.27 3876
3307.82 3873
3308.36 3975
3308.90 3936
3309.45 3877
3309.99 3905
3310.53 3919
3311.07 4099
3311.62 4284
3312.16 4269
3312.70 4396
3313.25 4662
3313.79 4929
3314.33 5067
3314.88 5282
3315.42 5506
3315.97 5527
3316.51 5448
3317.05 5462
3317.60 5314
3318.14 5068
3318.68 4805
3319.23 4667
3319.77 4671
3320.32 4528
3320.86 4447
3321.40 4501
3321.95 4376
3322.49 4538
3323.04 4447
3323.58 4422
3324.12 4369
3324.67 4226
3325.21 4227
3325.76 4203
3326.30 4040
3326.85 3816
3327.39 3670
3327.93 3470
3328.48 3590
3329.02 3428
3329.57 3364
3330.11 3429
3330.66 3427
3331.20 3513
3331.75 3609
3332.29 3605
3332.84 3746
3333.38 3933
3333.93 4040
3334.47 4198
3335.02 4410
3335.56 4362
3336.11 4409
3336.65 4280
3337.20 4114
3337.74 4175
3338.29 4116
3338.83 4090
3339.38 4044
3339.92 3816
3340.47 3658
3341.02 3709
3341.56 3566
3342.11 3527
3342.65 3574
3343.20 3359
3343.74 3346
3344.29 3406
3344.84 3432
3345.38 3344
3345.93 3435
3346.47 3466
3347.02 3466
3347.57 3460
3348.11 3491
3348.66 3511
3349.21 3651
3349.75 3739
3350.30 3912
3350.84 4000
3351.39 4145
3351.94 4141
3352.48 4325
3353.03 4582
3353.58 4773
3354.12 4955
3354.67 5221
3355.22 5202
3355.76 5182
3356.31 5032
3356.86 5098
3357.40 4934
3357.95 4593
3358.50 4442
3359.05 4226
3359.59 4017
3360.14 3847
3360.69 3737
3361.23 3600
3361.78 3568
3362.33 3542
3362.88 3283
3363.42 3344
3363.97 3348
3364.52 3169
3365.07 3194
3365.61 3145
3366.16 3231
3366.71 3155
3367.26 3117
3367.80 3239
3368.35 3126
3368.90 3094
3369.45 3062
3370.00 2992
3370.54 3064
3371.09 2991
3371.64 3113
3372.19 3166
3372.74 3108
3373.28 3173
3373.83 3021
3374.38 2979
3374.93 2987
3375.48 3130
3376.03 3080
3376.57 3030
3377.12 2960
3377.67 2884
3378.22 2965
3378.77 3011
3379.32 2919
3379.87 2967
3380.42 2991
3380.96 3011
3381.51 2947
3382.06 3047
3382.61 3087
3383.16 3036
3383.71 3133
3384.26 3010
3384.81 3010
3385.36 3058
3385.91 3149
3386.45 3117
3387.00 3109
3387.55 3036
3388.10 3094
3388.65 3143
3389.20 3234
3389.75 3128
3390.30 3099
3390.85 3083
3391.40 3071
3391.95 3166
3392.50 3223
3393.05 3104
3393.60 3154
3394.15 3068
3394.70 3068
3395.25 3051
3395.80 3057
3396.35 2988
3396.90 2988
3397.45 2958
3398.00 3021
3398.55 2896
3399.10 2850
3399.65 2878
3400.20 2873
3400.75 3032
3401.30 2998
3401.85 2904
3402.40 2984
3402.95 2954
3403.50 2932
3404.06 2954
3404.61 2869
3405.16 2909
3405.71 2898
3406.26 2879
3406.81 2796
3407.36 2774
3407.91 2880
3408.46 2866
3409.01 2857
3409.56 2909
3410.12 2919
3410.67 2808
3411.22 2945
3411.77 2939
3412.32 2877
3412.87 2977
3413.42 2904
3413.98 2819
3414.53 2858
3415.08 2891
3415.63 2901
3416.18 2922
3416.73 2928
3417.29 3024
3417.84 2972
3418.39 2971
3418.94 2940
3419.49 2907
3420.05 2873
3420.60 2970
3421.15 3072
3421.70 3203
3422.25 3205
3422.81 3224
3423.36 3453
3423.91 3482
3424.46 3504
3425.01 3389
3425.57 3384
3426.12 3284
3426.67 3222
3427.23 3292
3427.78 3212
3428.33 3107
3428.88 3076
3429.44 3185
3429.99 3262
3430.54 3172
3431.09 3278
3431.65 3283
3432.20 3298
3432.75 3289
3433.31 3271
3433.86 3222
3434.41 3141
3434.97 3122
3435.52 3091
3436.07 3095
3436.63 2983
3437.18 2972
3437.73 2884
3438.29 2993
3438.84 3061
3439.39 3066
3439.95 3125
3440.50 3105
3441.05 3089
3441.61 3152
3442.16 3084
3442.72 3009
3443.27 3023
3443.82 3015
3444.38 2986
3444.93 2922
3445.48 2949
3446.04 2979
3446.59 2884
3447.15 2786
3447.70 2914
3448.26 3014
3448.81 2887
3449.36 2873
3449.92 2904
3450.47 2839
3451.03 2871
3451.58 2969
3452.14 2924
3452.69 2953
3453.25 2925
3453.80 2947
3454.36 2989
3454.91 2965
3455.47 2900
3456.02 2827
3456.58 2944
3457.13 2893
3457.69 2852
3458.24 2919
3458.80 2895
3459.35 2916
3459.91 2994
3460.46 2845
3461.02 2771
3461.57 2850
3462.13 2840
3462.68 2868
3463.24 2835
3463.79 2851
3464.35 2932
3464.90 2945
3465.46 3045
3466.02 3049
3466.57 2984
3467.13 2894
3467.68 2940
3468.24 3111
3468.80 3138
3469.35 3218
3469.91 3175
3470.46 3188
3471.02 3226
3471.58 3195
3472.13 3264
3472.69 3216
3473.24 3347
3473.80 3329
3474.36 3305
3474.91 3362
3475.47 3379
3476.03 3375
3476.58 3455
3477.14 3470
3477.70 3568
3478.25 3748
3478.81 3632
3479.37 3612
3479.92 3687
3480.48 3724
3481.04 3712
3481.59 3675
3482.15 3677
3482.71 3688
3483.26 3714
3483.82 3778
3484.38 3868
3484.94 3865
3485.49 3905
3486.05 3974
3486.61 4075
3487.17 4194
3487.72 4248
3488.28 4512
3488.84 4827
3489.40 5037
3489.95 5398
3490.51 5920
3491.07 6385
3491.63 6740
3492.18 6973
3492.74 7094
3493.30 6923
3493.86 6762
3494.42 6456
3494.97 6223
3495.53 6186
3496.09 6192
3496.65 6437
3497.21 6628
3497.76 7187
3498.32 7679
3498.88 8052
3499.44 8476
3500.00 8555
3500.56 8681
3501.11 8753
3501.67 8511
3502.23 8724
3502.79 8695
3503.35 8893
3503.91 9177
3504.47 9398
3505.03 9652
3505.58 9433
3506.14 9274
3506.70 8917
3507.26 8322
3507.82 7645
3508.38 7159
3508.94 6676
3509.50 6103
3510.06 5481
3510.62 5283
3511.17 4932
3511.73 4737
3512.29 4723
3512.85 4585
3513.41 4491
3513.97 4445
3514.53 4452
3515.09 4442
3515.65 4491
3516.21 4523
3516.77 4637
3517.33 4651
3517.89 4708
3518.45 5077
3519.01 5187
3519.57 5085
3520.13 5082
3520.69 5214
3521.25 5394
3521.81 5538
3522.37 5830
3522.93 5864
3523.49 5926
3524.05 5981
3524.61 5817
3525.17 5599
3525.73 5410
3526.29 5235
3526.85 5018
3527.41 4844
3527.97 4599
3528.54 4360
3529.10 4330
3529.66 4224
3530.22 4057
3530.78 3998
3531.34 3979
3531.90 4054
3532.46 3896
3533.02 4022
3533.58 4207
3534.14 4236
3534.71 4246
3535.27 4378
3535.83 4506
3536.39 4437
3536.95 4511
3537.51 4660
3538.07 4913
3538.64 5182
3539.20 5475
3539.76 5867
3540.32 6298
3540.88 6934
3541.44 7802
3542.00 8462
3542.57 8788
3543.13 8918
3543.69 8982
3544.25 8480
3544.81 8127
3545.38 7642
3545.94 6718
3546.50 6131
3547.06 5742
3547.62 5184
3548.19 5230
3548.75 5098
3549.31 5096
3549.87 5152
3550.44 5190
3551.00 5179
3551.56 5031
3552.12 5023
3552.69 5119
3553.25 4967
3553.81 4752
3554.37 4547
3554.94 4424
3555.50 4352
3556.06 4288
3556.63 4201
3557.19 4016
3557.75 3979
3558.31 3953
3558.88 3934
3559.44 3918
3560.00 4019
3560.57 4043
3561.13 4051
3561.69 4042
3562.26 4185
3562.82 4097
3563.38 3946
3563.95 3860
3564.51 3945
3565.07 3700
3565.64 3587
3566.20 3570
3566.77 3538
3567.33 3412
3567.89 3400
3568.46 3428
3569.02 3396
3569.59 3462
3570.15 3456
3570.71 3382
3571.28 3529
3571.84 3601
3572.41 3533
3572.97 3533
3573.53 3691
3574.10 3732
3574.66 3780
3575.23 3757
3575.79 3777
3576.36 3695
3576.92 3752
3577.48 3755
3578.05 3697
3578.61 3754
3579.18 3707
3579.74 3652
3580.31 3589
3580.87 3517
3581.44 3522
3582.00 3433
3582.57 3526
3583.13 3553
3583.70 3508
3584.26 3440
3584.83 3485
3585.39 3450
3585.96 3421
3586.52 3387
3587.09 3401
3587.65 3454
3588.22 3509
3588.79 3510
3589.35 3418
3589.92 3462
3590.48 3516
3591.05 3559
3591.61 3464
3592.18 3448
3592.74 3543
3593.31 3588
3593.88 3442
3594.44 3521
3595.01 3610
3595.57 3617
3596.14 3705
3596.71 3726
3597.27 3738
3597.84 3859
3598.40 3931
3598.97 4006
3599.54 4116
3600.10 4115
3600.67 4150
3601.24 4262
3601.80 4221
3602.37 4246
3602.94 4120
3603.50 4069
3604.07 3955
3604.64 4018
3605.20 3897
3605.77 3840
3606.34 3728
3606.90 3681
3607.47 3689
3608.04 3572
3608.60 3661
3609.17 3684
3609.74 3650
3610.30 3843
3610.87 3965
3611.44 4227
3612.01 4632
3612.57 5305
3613.14 6203
3613.71 7745
3614.28 9688
3614.84 12076
3615.41 15079
3615.98 17907
3616.55 21089
3617.11 23982
3617.68 25937
3618.25 27048
3618.82 26984
3619.39 25772
3619.95 23594
3620.52 21296
3621.09 18393
3621.66 15426
3622.23 13139
3622.79 10992
3623.36 8974
3623.93 7436
3624.50 6342
3625.07 5604
3625.63 5034
3626.20 4616
3626.77 4452
3627.34 4265
3627.91 4115
3628.48 4115
3629.05 3923
3629.61 3869
3630.18 3821
3630.75 3719
3631.32 3633
3631.89 3525
3632.46 3622
3633.03 3404
3633.60 3462
3634.16 3511
3634.73 3498
3635.30 3487
3635.87 3524
3636.44 3691
3637.01 3795
3637.58 3988
3638.15 4218
3638.72 4234
3639.29 4514
3639.86 4841
3640.43 5087
3641.00 5289
3641.57 5548
3642.14 5804
3642.71 5871
3643.27 6101
3643.84 6200
3644.41 6435
3644.98 6703
3645.55 6886
3646.12 6972
3646.69 7047
3647.26 6979
3647.83 6775
3648.40 6595
3648.97 6479
3649.54 6420
3650.12 6247
3650.69 6091
3651.26 5925
3651.83 5864
3652.40 5946
3652.97 6031
3653.54 6223
3654.11 6341
3654.68 6245
3655.25 6390
3655.82 6358
3656.39 6660
3656.96 6764
3657.53 6703
3658.10 6819
3658.67 6605
3659.25 6478
3659.82 6375
3660.39 6148
3660.96 5855
3661.53 5547
3662.10 5397
3662.67 5078
3663.24 4923
3663.81 4905
3664.39 4722
3664.96 4783
3665.53 4636
3666.10 4756
3666.67 4821
3667.24 4756
3667.81 4745
3668.39 4739
3668.96 4621
3669.53 4468
3670.10 4510
3670.67 4365
3671.25 4401
3671.82 4471
3672.39 4363
3672.96 4202
3673.53 4239
3674.11 4132
3674.68 4057
3675.25 4018
3675.82 4044
3676.39 4015
3676.97 4005
3677.54 3863
3678.11 3866
3678.68 3851
3679.26 3882
3679.83 3944
3680.40 3881
3680.97 3818
3681.55 3701
3682.12 3737
3682.69 3718
3683.27 3726
3683.84 3617
3684.41 3736
3684.98 3781
3685.56 3666
3686.13 3748
3686.70 3766
3687.28 3833
3687.85 3855
3688.42 3937
3689.00 4087
3689.57 4219
3690.14 4157
3690.72 4132
3691.29 4198
3691.86 4210
3692.44 4147
3693.01 4129
3693.58 4102
3694.16 4041
3694.73 3969
3695.31 4149
3695.88 4215
3696.45 4071
3697.03 4012
3697.60 4060
3698.18 3992
3698.75 3920
3699.32 3911
3699.90 3800
3700.47 3774
3701.05 3603
3701.62 3594
3702.19 3609
3702.77 3477
3703.34 3423
3703.92 3470
3704.49 3439
3705.07 3456
3705.64 3515
3706.22 3668
3706.79 3605
3707.37 3725
3707.94 3829
3708.51 3731
3709.09 3861
3709.66 3907
3710.24 3991
3710.81 4013
3711.39 3854
3711.96 3744
3712.54 3714
3713.11 3767
3713.69 3761
3714.27 3769
3714.84 3734
3715.42 3733
3715.99 3612
3716.57 3553
3717.14 3592
3717.72 3448
3718.29 3545
3718.87 3511
3719.44 3430
3720.02 3383
3720.60 3202
3721.17 3214
3721.75 3350
3722.32 3307
3722.90 3303
3723.47 3314
3724.05 3306
3724.63 3259
3725.20 3318
3725.78 3350
3726.36 3243
3726.93 3288
3727.51 3496
3728.08 3788
3728.66 4079
3729.24 4461
3729.81 5012
3730.39 5575
3730.97 6164
3731.54 6797
3732.12 7726
3732.70 8329
3733.27 8529
3733.85 8519
3734.43 8438
3735.00 8027
3735.58 7496
3736.16 6800
3736.73 6141
3737.31 5544
3737.89 4899
3738.47 4542
3739.04 4192
3739.62 3947
3740.20 3803
3740.77 3677
3741.35 3654
3741.93 3350
3742.51 3279
3743.08 3232
3743.66 3144
3744.24 3252
3744.82 3249
3745.39 3200
3745.97 3068
3746.55 3060
3747.13 3147
3747.71 3166
3748.28 3101
3748.86 3100
3749.44 3034
3750.02 3023
3750.59 2979
3751.17 3046
3751.75 3067
3752.33 3001
3752.91 2939
3753.49 3018
3754.06 3079
3754.64 3070
3755.22 3103
3755.80 3208
3756.38 3268
3756.96 3261
3757.53 3246
3758.11 3371
3758.69 3386
3759.27 3280
3759.85 3463
3760.43 3743
3761.01 3851
3761.59 3786
3762.17 3902
3762.74 3885
3763.32 3785
3763.90 3724
3764.48 3636
3765.06 3725
3765.64 3522
3766.22 3445
3766.80 3541
3767.38 3542
3767.96 3462
3768.54 3537
3769.12 3673
3769.70 3661
3770.27 3578
3770.85 3618
3771.43 3612
3772.01 3652
3772.59 3609
3773.17 3521
3773.75 3348
3774.33 3375
3774.91 3358
3775.49 3272
3776.07 3187
3776.65 3116
3777.23 3141
3777.81 3090
3778.39 3093
3778.97 3090
3779.55 3135
3780.13 3076
3780.71 3116
3781.29 2993
3781.88 2985
3782.46 3087
3783.04 3198
3783.62 3089
3784.20 3036
3784.78 3021
3785.36 3078
3785.94 3156
3786.52 3159
3787.10 3198
3787.68 3296
3788.26 3262
3788.84 3217
3789.43 3318
3790.01 3246
3790.59 3267
3791.17 3343
3791.75 3498
3792.33 3541
3792.91 3520
3793.49 3670
3794.08 3610
3794.66 3666
3795.24 3654
3795.82 3729
3796.40 3702
3796.98 3794
3797.56 3703
3798.15 3659
3798.73 3703
3799.31 3802
3799.89 4038
3800.47 4075
3801.06 4046
3801.64 4305
3802.22 4439
3802.80 4461
3803.38 4399
3803.97 4201
3804.55 4170
3805.13 4334
3805.71 4317
3806.29 4339
3806.88 4450
3807.46 4647
3808.04 4832
3808.62 5083
3809.21 5010
3809.79 4950
3810.37 4945
3810.95 4905
3811.54 4741
3812.12 4707
3812.70 4696
3813.29 4778
3813.87 4883
3814.45 4859
3815.03 4909
3815.62 4899
3816.20 4931
3816.78 4820
3817.37 4598
3817.95 4546
3818.53 4346
3819.12 4120
3819.70 3869
3820.28 3954
3820.87 3950
3821.45 3957
3822.03 3816
3822.62 3831
3823.20 3928
3823.78 3849
3824.37 3751
3824.95 3743
3825.54 3640
3826.12 3608
3826.70 3660
3827.29 3509
3827.87 3564
3828.46 3673
3829.04 3689
3829.62 3774
3830.21 3887
3830.79 3909
3831.38 3881
3831.96 3793
3832.54 3824
3833.13 3870
3833.71 3896
3834.30 3852
3834.88 3804
3835.47 3803
3836.05 3806
3836.64 3783
3837.22 3814
3837.81 3721
3838.39 3660
3838.98 3789
3839.56 3803
3840.15 3881
3840.73 3808
3841.31 3739
3841.90 3765
3842.49 3871
3843.07 3811
3843.66 3886
3844.24 3916
3844.83 3987
3845.41 4062
3846.00 4075
3846.58 4040
3847.17 3914
3847.75 4002
3848.34 3914
3848.92 3804
3849.51 3846
3850.10 3912
3850.68 3768
3851.27 3761
3851.85 3972
3852.44 4013
3853.02 3969
3853.61 3993
3854.20 4162
3854.78 4287
3855.37 4638
3855.95 5028
3856.54 5663
3857.13 6744
3857.71 8036
3858.30 10224
3858.89 12223
3859.47 14561
3860.06 17244
3860.64 19084
3861.23 20779
3861.82 21669
3862.40 21973
3862.99 21219
3863.58 20220
3864.16 18611
3864.75 16819
3865.34 15228
3865.92 13616
3866.51 12059
3867.10 10526
3867.69 9211
3868.27 7911
3868.86 7143
3869.45 6385
3870.03 6051
3870.62 5698
3871.21 5586
3871.80 5686
3872.38 5669
3872.97 5345
3873.56 5344
3874.15 5315
3874.73 5250
3875.32 5296
3875.91 5069
3876.50 4891
3877.08 5074
3877.67 5026
3878.26 4850
3878.85 4821
3879.43 4771
3880.02 4783
3880.61 4590
3881.20 4449
3881.79 4363
3882.37 4128
3882.96 4143
3883.55 4262
3884.14 4290
3884.73 4267
3885.32 4383
3885.90 4514
3886.49 4629
3887.08 4780
3887.67 4989
3888.26 5130
3888.85 5347
3889.44 5259
3890.02 5308
3890.61 5485
3891.20 5364
3891.79 5388
3892.38 5088
3892.97 5030
3893.56 5005
3894.15 4935
3894.74 4846
3895.32 4639
3895.91 4771
3896.50 4878
3897.09 4997
3897.68 5114
3898.27 5118
3898.86 5274
3899.45 5281
3900.04 5293
3900.63 5241
3901.22 5070
3901.81 4994
3902.40 4740
3902.99 4518
3903.58 4215
3904.17 4051
3904.76 3971
3905.35 3809
3905.94 3782
3906.53 3591
3907.12 3580
3907.71 3485
3908.30 3547
3908.89 3522
3909.48 3450
3910.07 3321
3910.66 3350
3911.25 3342
3911.84 3294
3912.43 3203
3913.02 3135
3913.61 3250
3914.20 3173
3914.79 3223
3915.38 3282
3915.97 3122
3916.56 3074
3917.15 3108
3917.74 3186
3918.33 3292
3918.92 3223
3919.52 3254
3920.11 3294
3920.70 3254
3921.29 3238
3921.88 3271
3922.47 3250
3923.06 3285
3923.65 3183
3924.24 3177
3924.84 3264
3925.43 3206
3926.02 3243
3926.61 3145
3927.20 3064
3927.79 3147
3928.38 3255
3928.98 3271
3929.57 3220
3930.16 3281
3930.75 3157
3931.34 3224
3931.93 3170
3932.53 3173
3933.12 3185
3933.71 3208
3934.30 3180
3934.89 3198
3935.49 3284
3936.08 3305
3936.67 3204
3937.26 3323
3937.86 3369
3938.45 3342
3939.04 3336
3939.63 3303
3940.23 3245
3940.82 3292
3941.41 3430
3942.00 3400
3942.60 3300
3943.19 3265
3943.78 3308
3944.37 3127
3944.97 3120
3945.56 3134
3946.15 3075
3946.75 3068
3947.34 2965
3947.93 2967
3948.52 2853
3949.12 2876
3949.71 2914
3950.30 2835
3950.90 2830
3951.49 2733
3952.08 2705
3952.68 2730
3953.27 2701
3953.86 2661
3954.46 2769
3955.05 2740
3955.65 2724
3956.24 2735
3956.83 2774
3957.43 2740
3958.02 2802
3958.61 2792
3959.21 2752
3959.80 2799
3960.40 2837
3960.99 2862
3961.58 2732
3962.18 2801
3962.77 2809
3963.37 2786
3963.96 2800
3964.55 2773
3965.15 2899
3965.74 2969
3966.34 2908
3966.93 3013
3967.53 2988
3968.12 2978
3968.72 2956
3969.31 2998
3969.91 2861
3970.50 2814
3971.10 2913
3971.69 2922
3972.28 2937
3972.88 2874
3973.47 2816
3974.07 2905
3974.66 2968
3975.26 3016
3975.85 3068
3976.45 2999
3977.05 3102
3977.64 3167
3978.24 3021
3978.83 2995
3979.43 3160
3980.02 3113
3980.62 3036
3981.21 2877
3981.81 2939
3982.40 2949
3983.00 3009
3983.60 2897
3984.19 2881
3984.79 2806
3985.38 2775
3985.98 2774
3986.58 2801
3987.17 2919
3987.77 2795
3988.36 2742
3988.96 2827
3989.56 2749
3990.15 2752
3990.75 2820
3991.34 2806
3991.94 2895
3992.54 2962
3993.13 2999
3993.73 2964
3994.33 2937
3994.92 2849
3995.52 3010
3996.12 3186
3996.71 3086
3997.31 3144
3997.91 3249
3998.50 3344
3999.10 3436
3999.70 3423
4000.29 3431
4000.89 3460
4001.49 3474
4002.09 3435
4002.68 3343
4003.28 3227
4003.88 3221
4004.47 3241
4005.07 3358
4005.67 3293
4006.27 3311
4006.86 3346
4007.46 3240
4008.06 3284
4008.66 3240
4009.25 3326
4009.85 3253
4010.45 3330
4011.05 3388
4011.64 3442
4012.24 3508
4012.84 3590
4013.44 3740
4014.04 3978
4014.63 4127
4015.23 4381
4015.83 4644
4016.43 4752
4017.03 4848
4017.63 4790
4018.22 4801
4018.82 4687
4019.42 4480
4020.02 4165
4020.62 3918
4021.22 3755
4021.81 3666
4022.41 3508
4023.01 3314
4023.61 3388
4024.21 3378
4024.81 3349
4025.41 3351
4026.01 3569
4026.60 3754
4027.20 3844
4027.80 3968
4028.40 4084
4029.00 4247
4029.60 4214
4030.20 4215
4030.80 4172
4031.40 4068
4032.00 3972
4032.60 3679
4033.20 3536
4033.80 3602
4034.39 3547
4034.99 3338
4035.59 3406
4036.19 3306
4036.79 3171
4037.39 3078
4037.99 3001
4038.59 3102
4039.19 2921
4039.79 2828
4040.39 2793
4040.99 2808
4041.59 2796
4042.19 2781
4042.79 2702
4043.39 2766
4043.99 2786
4044.59 2877
4045.19 2984
4045.79 2994
4046.39 3004
4046.99 3107
4047.60 3229
4048.20 3221
4048.80 3179
4049.40 3145
4050.00 3035
4050.60 3038
4051.20 3112
4051.80 3023
4052.40 3055
4053.00 2991
4053.60 2950
4054.20 2995
4054.80 2996
4055.41 2880
4056.01 2860
4056.61 2865
4057.21 2788
4057.81 2833
4058.41 2729
4059.01 2772
4059.61 2612
4060.22 2580
4060.82 2690
4061.42 2637
4062.02 2606
4062.62 2605
4063.22 2568
4063.82 2658
4064.43 2592
4065.03 2603
4065.63 2536
4066.23 2612
4066.83 2629
4067.44 2656
4068.04 2654
4068.64 2588
4069.24 2649
4069.84 2566
4070.45 2586
4071.05 2624
4071.65 2559
4072.25 2551
4072.86 2628
4073.46 2580
4074.06 2611
4074.66 2551
4075.27 2499
4075.87 2552
4076.47 2519
4077.07 2538
4077.68 2562
4078.28 2519
4078.88 2523
4079.48 2700
4080.09 2699
4080.69 2482
4081.29 2508
4081.90 2497
4082.50 2467
4083.10 2440
4083.71 2533
4084.31 2555
4084.91 2565
4085.52 2471
4086.12 2480
4086.72 2384
4087.33 2442
4087.93 2477
4088.53 2428
4089.14 2429
4089.74 2485
4090.34 2456
4090.95 2438
4091.55 2491
4092.15 2417
4092.76 2590
4093.36 2571
4093.97 2597
4094.57 2665
4095.17 2722
4095.78 2687
4096.38 2639
4096.99 2576
4097.59 2493
4098.19 2447
4098.80 2500
4099.40 2462
4100.01 2407
4100.61 2385
4101.22 2309
4101.82 2327
4102.43 2256
4103.03 2284
4103.63 2322
4104.24 2217
4104.84 2340
4105.45 2291
4106.05 2276
4106.66 2293
4107.26 2326
4107.87 2294
4108.47 2254
4109.08 2358
4109.68 2414
4110.29 2369
4110.89 2306
4111.50 2399
4112.10 2376
4112.71 2263
4113.31 2371
4113.92 2247
4114.53 2303
4115.13 2244
4115.74 2294
4116.34 2247
4116.95 2298
4117.55 2281
4118.16 2230
4118.76 2208
4119.37 2275
4119.98 2280
4120.58 2292
4121.19 2340
4121.79 2293
4122.40 2411
4123.01 2336
4123.61 2271
4124.22 2302
4124.82 2417
4125.43 2417
4126.04 2342
4126.64 2349
4127.25 2420
4127.86 2444
4128.46 2489
4129.07 2479
4129.68 2385
4130.28 2308
4130.89 2424
4131.50 2429
4132.10 2381
4132.71 2463
4133.32 2444
4133.92 2472
4134.53 2577
4135.14 2685
4135.74 2652
4136.35 2678
4136.96 2717
4137.56 2850
4138.17 3009
4138.78 3074
4139.39 3090
4139.99 3032
4140.60 2957
4141.21 3074
4141.82 2993
4142.42 2942
4143.03 2879
4143.64 2767
4144.25 2773
4144.85 2603
4145.46 2572
4146.07 2478
4146.68 2428
4147.28 2446
4147.89 2396
4148.50 2429
4149.11 2363
4149.72 2333
4150.32 2269
4150.93 2268
4151.54 2237
4152.15 2279
4152.76 2252
4153.37 2255
4153.97 2260
4154.58 2326
4155.19 2345
4155.80 2300
4156.41 2308
4157.02 2309
4157.62 2289
4158.23 2279
4158.84 2308
4159.45 2341
4160.06 2320
4160.67 2297
4161.28 2358
4161.89 2460
4162.49 2457
4163.10 2413
4163.71 2409
4164.32 2425
4164.93 2435
4165.54 2580
4166.15 2531
4166.76 2501
4167.37 2576
4167.98 2497
4168.59 2508
4169.20 2397
4169.81 2413
4170.42 2413
4171.02 2377
4171.63 2419
4172.24 2360
4172.85 2372
4173.46 2386
4174.07 2383
4174.68 2440
4175.29 2545
4175.90 2577
4176.51 2593
4177.12 2570
4177.73 2496
4178.34 2602
4178.95 2531
4179.56 2527
4180.17 2557
4180.78 2491
4181.39 2426
4182.00 2461
4182.61 2350
4183.23 2391
4183.84 2441
4184.45 2344
4185.06 2320
4185.67 2345
4186.28 2366
4186.89 2361
4187.50 2436
4188.11 2388
4188.72 2466
4189.33 2443
4189.94 2431
4190.55 2469
4191.17 2516
4191.78 2484
4192.39 2511
4193.00 2557
4193.61 2523
4194.22 2628
4194.83 2555
4195.44 2608
4196.06 2620
4196.67 2601
4197.28 2541
4197.89 2482
4198.50 2483
4199.11 2486
4199.72 2560
4200.34 2559
4200.95 2547
4201.56 2497
4202.17 2590
4202.78 2568
4203.40 2527
4204.01 2685
4204.62 2622
4205.23 2600
4205.84 2654
4206.46 2647
4207.07 2688
4207.68 2776
4208.29 2631
4208.90 2620
4209.52 2760
4210.13 2794
4210.74 2785
4211.35 2854
4211.97 2853
4212.58 2808
4213.19 2780
4213.80 2803
4214.42 2899
4215.03 3006
4215.64 3029
4216.26 3227
4216.87 3354
4217.48 3519
4218.09 3874
4218.71 4046
4219.32 4487
4219.93 5015
4220.55 5479
4221.16 5925
4221.77 6555
4222.39 6989
4223.00 7269
4223.61 7354
4224.23 7424
4224.84 7095
4225.45 7107
4226.07 6697
4226.68 6574
4227.30 6208
4227.91 5957
4228.52 5934
4229.14 5778
4229.75 5542
4230.36 5355
4230.98 4938
4231.59 4673
4232.21 4206
4232.82 3872
4233.43 3801
4234.05 3775
4234.66 3612
4235.28 3662
4235.89 3588
4236.51 3576
4237.12 3547
4237.73 3568
4238.35 3682
4238.96 3671
4239.58 3614
4240.19 3581
4240.81 3454
4241.42 3419
4242.04 3358
4242.65 3155
4243.27 3123
4243.88 3184
4244.50 3120
4245.11 2988
4245.73 3050
4246.34 3096
4246.96 3101
4247.57 3068
4248.19 3100
4248.80 3044
4249.42 3069
4250.03 2918
4250.65 2939
4251.26 2911
4251.88 3042
4252.49 2951
4253.11 2896
4253.72 2918
4254.34 2921
4254.96 2850
4255.57 2888
4256.19 2924
4256.80 2976
4257.42 2895
4258.03 2883
4258.65 3060
4259.27 3015
4259.88 2946
4260.50 2980
4261.12 3090
4261.73 3066
4262.35 3035
4262.96 3013
4263.58 3094
4264.20 3086
4264.81 3078
4265.43 3130
4266.05 3112
4266.66 3034
4267.28 3015
4267.90 3002
4268.51 2940
4269.13 3002
4269.75 3006
4270.36 3066
4270.98 2951
4271.60 3008
4272.21 3164
4272.83 3204
4273.45 3365
4274.06 3538
4274.68 3710
4275.30 3798
4275.92 3835
4276.53 3944
4277.15 3907
4277.77 3858
4278.38 3825
4279.00 3703
4279.62 3541
4280.24 3312
4280.85 3122
4281.47 3004
4282.09 2897
4282.71 2775
4283.32 2761
4283.94 2792
4284.56 2748
4285.18 2714
4285.80 2669
4286.41 2628
4287.03 2585
4287.65 2668
4288.27 2625
4288.89 2595
4289.50 2536
4290.12 2496
4290.74 2595
4291.36 2479
4291.98 2538
4292.60 2490
4293.21 2559
4293.83 2485
4294.45 2530
4295.07 2590
4295.69 2585
4296.31 2576
4296.93 2611
4297.54 2671
4298.16 2688
4298.78 2660
4299.40 2622
4300.02 2670
4300.64 2686
4301.26 2629
4301.88 2629
4302.50 2658
4303.12 2741
4303.73 2723
4304.35 2751
4304.97 2680
4305.59 2638
4306.21 2693
4306.83 2670
4307.45 2637
4308.07 2566
4308.69 2600
4309.31 2581
4309.93 2655
4310.55 2708
4311.17 2672
4311.79 2579
4312.41 2588
4313.03 2730
4313.65 2725
4314.27 2540
4314.89 2495
4315.51 2498
4316.13 2531
4316.75 2531
4317.37 2449
4317.99 2505
4318.61 2488
4319.23 2582
4319.85 2531
4320.47 2530
4321.09 2448
4321.71 2498
4322.33 2652
4322.95 2620
4323.57 2616
4324.19 2720
4324.81 2768
4325.43 2844
4326.05 2876
4326.68 2800
4327.30 2874
4327.92 2748
4328.54 2711
4329.16 2768
4329.78 2768
4330.40 2671
4331.02 2723
4331.64 2662
4332.26 2732
4332.89 2744
4333.51 2666
4334.13 2780
4334.75 2853
4335.37 2904
4335.99 2861
4336.61 3086
4337.24 3185
4337.86 3265
4338.48 3290
4339.10 3296
4339.72 3203
4340.34 3162
4340.97 3301
4341.59 3390
4342.21 3382
4342.83 3701
4343.45 3988
4344.08 4425
4344.70 4961
4345.32 5508
4345.94 6181
4346.57 6635
4347.19 6830
4347.81 6726
4348.43 6507
4349.05 5895
4349.68 5431
4350.30 4924
4350.92 4488
4351.54 3896
4352.17 3600
4352.79 3453
4353.41 3239
4354.04 3015
4354.66 3002
4355.28 2936
4355.90 2881
4356.53 2924
4357.15 2973
4357.77 2861
4358.40 2945
4359.02 2884
4359.64 2857
4360.27 2866
4360.89 2916
4361.51 2816
4362.14 2788
4362.76 2825
4363.38 2864
4364.01 2769
4364.63 2735
4365.25 2772
4365.88 2790
4366.50 2719
4367.12 2658
4367.75 2689
4368.37 2704
4369.00 2553
4369.62 2549
4370.24 2528
4370.87 2523
4371.49 2527
4372.12 2551
4372.74 2540
4373.36 2513
4373.99 2570
4374.61 2588
4375.24 2684
4375.86 2711
4376.49 2729
4377.11 2808
4377.73 2847
4378.36 2713
4378.98 2836
4379.61 3007
4380.23 3006
4380.86 2977
4381.48 2946
4382.11 2866
4382.73 2800
4383.36 2831
4383.98 2811
4384.61 2830
4385.23 2823
4385.86 2784
4386.48 2850
4387.11 2863
4387.73 2679
4388.36 2725
4388.98 2683
4389.61 2668
4390.23 2607
4390.86 2661
4391.48 2570
4392.11 2543
4392.74 2557
4393.36 2637
4393.99 2599
4394.61 2583
4395.24 2565
4395.86 2591
4396.49 2596
4397.12 2512
4397.74 2630
4398.37 2648
4398.99 2509
4399.62 2570
4400.25 2702
4400.87 2765
4401.50 2763
4402.12 2744
4402.75 2858
4403.38 2784
4404.00 2949
4404.63 2979
4405.26 3101
4405.88 3180
4406.51 3326
4407.14 3539
4407.76 3587
4408.39 3734
4409.02 3720
4409.64 3660
4410.27 3554
4410.90 3465
4411.52 3348
4412.15 3169
4412.78 3163
4413.40 2954
4414.03 2924
4414.66 2754
4415.29 2662
4415.91 2727
4416.54 2637
4417.17 2658
4417.79 2629
4418.42 2635
4419.05 2681
4419.68 2710
4420.30 2732
4420.93 2725
4421.56 2844
4422.19 2787
4422.81 2673
4423.44 2652
4424.07 2634
4424.70 2728
4425.33 2517
4425.95 2532
4426.58 2472
4427.21 2521
4427.84 2433
4428.47 2410
4429.09 2449
4429.72 2495
4430.35 2456
4430.98 2504
4431.61 2472
4432.23 2479
4432.86 2513
4433.49 2452
4434.12 2482
4434.75 2443
4435.38 2529
4436.01 2508
4436.63 2570
4437.26 2580
4437.89 2466
4438.52 2476
4439.15 2506
4439.78 2528
4440.41 2449
4441.04 2484
4441.67 2474
4442.29 2395
4442.92 2373
4443.55 2430
4444.18 2498
4444.81 2594
4445.44 2529
4446.07 2551
4446.70 2519
4447.33 2528
4447.96 2629
4448.59 2590
4449.22 2596
4449.85 2562
4450.48 2594
4451.11 2589
4451.74 2571
4452.37 2611
4453.00 2615
4453.63 2594
4454.26 2550
4454.89 2495
4455.52 2562
4456.15 2583
4456.78 2534
4457.41 2603
4458.04 2593
4458.67 2537
4459.30 2533
4459.93 2471
4460.56 2467
4461.19 2475
4461.82 2494
4462.45 2471
4463.08 2458
4463.71 2467
4464.34 2399
4464.97 2420
4465.60 2486
4466.23 2431
4466.86 2347
4467.49 2396
4468.12 2410
4468.76 2339
4469.39 2347
4470.02 2454
4470.65 2550
4471.28 2500
4471.91 2555
4472.54 2442
4473.17 2436
4473.80 2478
4474.44 2518
4475.07 2505
4475.70 2520
4476.33 2441
4476.96 2506
4477.59 2495
4478.22 2497
4478.86 2465
4479.49 2503
4480.12 2618
4480.75 2689
4481.38 2623
4482.02 2633
4482.65 2721
4483.28 2736
4483.91 2804
4484.54 2807
4485.18 2879
4485.81 2905
4486.44 2953
4487.07 2996
4487.70 2998
4488.34 3105
4488.97 3221
4489.60 3168
4490.23 3145
4490.87 3121
4491.50 3155
4492.13 3068
4492.76 3054
4493.40 3059
4494.03 3064
4494.66 3097
4495.30 3247
4495.93 3334
4496.56 3344
4497.19 3304
4497.83 3203
4498.46 3317
4499.09 3408
4499.73 3533
4500.36 3641
4500.99 3742
4501.63 3726
4502.26 3832
4502.89 3755
4503.53 3671
4504.16 3627
4504.79 3541
4505.43 3464
4506.06 3448
4506.69 3375
4507.33 3352
4507.96 3371
4508.59 3330
4509.23 3435
4509.86 3407
4510.50 3518
4511.13 3615
4511.76 3647
4512.40 3682
4513.03 3704
4513.67 3779
4514.30 3927
4514.93 3993
4515.57 3986
4516.20 4027
4516.84 3995
4517.47 3862
4518.11 3883
4518.74 3996
4519.37 4014
4520.01 4113
4520.64 4332
4521.28 4361
4521.91 4465
4522.55 4641
4523.18 4977
4523.82 5104
4524.45 5266
4525.09 5873
4525.72 6738
4526.36 7685
4526.99 8981
4527.63 11085
4528.26 13849
4528.90 17530
4529.53 21679
4530.17 26074
4530.80 30092
4531.44 33200
4532.07 34501
4532.71 34280
4533.34 33365
4533.98 30870
4534.62 27185
4535.25 23300
4535.89 19348
4536.52 15776
4537.16 12892
4537.79 10562
4538.43 8563
4539.07 7224
4539.70 6349
4540.34 5542
4540.97 4885
4541.61 4577
4542.25 4347
4542.88 4264
4543.52 4051
4544.15 4062
4544.79 3974
4545.43 3921
4546.06 3830
4546.70 3799
4547.34 3589
4547.97 3622
4548.61 3629
4549.25 3439
4549.88 3425
4550.52 3302
4551.16 3338
4551.79 3405
4552.43 3464
4553.07 3592
4553.70 3672
4554.34 3636
4554.98 3719
4555.61 3737
4556.25 3882
4556.89 4008
4557.53 4226
4558.16 4404
4558.80 4658
4559.44 4827
4560.07 4998
4560.71 4997
4561.35 5077
4561.99 5104
4562.62 5092
4563.26 5072
4563.90 5201
4564.54 5151
4565.18 5405
4565.81 5488
4566.45 5637
4567.09 5903
4567.73 6086
4568.36 6394
4569.00 6615
4569.64 6820
4570.28 6774
4570.92 6482
4571.55 6500
4572.19 6248
4572.83 5878
4573.47 5428
4574.11 5067
4574.75 4729
4575.38 4455
4576.02 4241
4576.66 4102
4577.30 4029
4577.94 3854
4578.58 3842
4579.22 3898
4579.85 3670
4580.49 3729
4581.13 3638
4581.77 3604
4582.41 3580
4583.05 3549
4583.69 3536
4584.33 3453
4584.97 3474
4585.61 3345
4586.24 3287
4586.88 3411
4587.52 3407
4588.16 3339
4588.80 3403
4589.44 3551
4590.08 3677
4590.72 3833
4591.36 3981
4592.00 3895
4592.64 3936
4593.28 3859
4593.92 3834
4594.56 3611
4595.20 3552
4595.84 3338
4596.48 3273
4597.12 3244
4597.76 3297
4598.40 3300
4599.04 3214
4599.68 3218
4600.32 3164
4600.96 3290
4601.60 3246
4602.24 3207
4602.88 3232
4603.52 3330
4604.16 3368
4604.80 3417
4605.44 3425
4606.08 3501
4606.72 3525
4607.36 3656
4608.00 3664
4608.64 3745
4609.28 3710
4609.93 3694
4610.57 3662
4611.21 3533
4611.85 3558
4612.49 3357
4613.13 3377
4613.77 3230
4614.41 3194
4615.05 3122
4615.69 3064
4616.34 3008
4616.98 2928
4617.62 2890
4618.26 2805
4618.90 2763
4619.54 2714
4620.18 2782
4620.83 2691
4621.47 2656
4622.11 2530
4622.75 2620
4623.39 2640
4624.03 2552
4624.68 2584
4625.32 2578
4625.96 2581
4626.60 2658
4627.24 2687
4627.89 2738
4628.53 2705
4629.17 2836
4629.81 2983
4630.45 3079
4631.10 3078
4631.74 3127
4632.38 3253
4633.02 3181
4633.67 3234
4634.31 3261
4634.95 3191
4635.59 3107
4636.24 3175
4636.88 3254
4637.52 3221
4638.17 3285
4638.81 3221
4639.45 3143
4640.09 3112
4640.74 3308
4641.38 3103
4642.02 3105
4642.67 3157
4643.31 3178
4643.95 3152
4644.60 3165
4645.24 3171
4645.88 3375
4646.53 3488
4647.17 3417
4647.81 3580
4648.46 3815
4649.10 4120
4649.74 4525
4650.39 5073
4651.03 5527
4651.67 6072
4652.32 6603
4652.96 6741
4653.61 6773
4654.25 6646
4654.89 6341
4655.54 5886
4656.18 5387
4656.83 4804
4657.47 4310
4658.11 3862
4658.76 3519
4659.40 3299
4660.05 3077
4660.69 2987
4661.33 2964
4661.98 2872
4662.62 2854
4663.27 2892
4663.91 2777
4664.56 2848
4665.20 2855
4665.85 2948
4666.49 3021
4667.14 3094
4667.78 3067
4668.43 3019
4669.07 3070
4669.72 3075
4670.36 2950
4671.01 2947
4671.65 2877
4672.30 2889
4672.94 2811
4673.59 2694
4674.23 2743
4674.88 2784
4675.52 2728
4676.17 2668
4676.81 2661
4677.46 2689
4678.10 2738
4678.75 2760
4679.40 2768
4680.04 2776
4680.69 2844
4681.33 2887
4681.98 2853
4682.62 2738
4683.27 2744
4683.92 2826
4684.56 2880
4685.21 2884
4685.85 2909
4686.50 2813
4687.15 2891
4687.79 2906
4688.44 2896
4689.09 2868
4689.73 2922
4690.38 3060
4691.02 2987
4691.67 2946
4692.32 2990
4692.96 2923
4693.61 2793
4694.26 2841
4694.90 2820
4695.55 2856
4696.20 2894
4696.84 2882
4697.49 2932
4698.14 3062
4698.78 3289
4699.43 3379
4700.08 3424
4700.73 3512
4701.37 3380
4702.02 3262
4702.67 3296
4703.31 3307
4703.96 3241
4704.61 3123
4705.26 3077
4705.90 3087
4706.55 2910
4707.20 2889
4707.85 2979
4708.49 2908
4709.14 2889
4709.79 2847
4710.44 2851
4711.09 2958
4711.73 2936
4712.38 2887
4713.03 2799
4713.68 2782
4714.33 2772
4714.97 2714
4715.62 2750
4716.27 2732
4716.92 2836
4717.57 2910
4718.21 2916
4718.86 2943
4719.51 2997
4720.16 3080
4720.81 3209
4721.46 3095
4722.11 3094
4722.75 3114
4723.40 3059
4724.05 3050
4724.70 3103
4725.35 2994
4726.00 2936
4726.65 3089
4727.30 3015
4727.94 2987
4728.59 2928
4729.24 2809
4729.89 2778
4730.54 2693
4731.19 2721
4731.84 2615
4732.49 2541
4733.14 2541
4733.79 2399
4734.44 2485
4735.09 2446
4735.74 2419
4736.38 2415
4737.03 2446
4737.68 2487
4738.33 2453
4738.98 2464
4739.63 2472
4740.28 2421
4740.93 2463
4741.58 2499
4742.23 2443
4742.88 2452
4743.53 2427
4744.18 2528
4744.83 2579
4745.48 2580
4746.13 2473
4746.78 2399
4747.43 2540
4748.08 2533
4748.73 2580
4749.39 2596
4750.04 2573
4750.69 2513
4751.34 2608
4751.99 2606
4752.64 2544
4753.29 2437
4753.94 2478
4754.59 2480
4755.24 2401
4755.89 2415
4756.54 2420
4757.19 2396
4757.84 2418
4758.50 2309
4759.15 2336
4759.80 2480
4760.45 2499
4761.10 2516
4761.75 2646
4762.40 2758
4763.05 2880
4763.71 2979
4764.36 2982
4765.01 2952
4765.66 2987
4766.31 2870
4766.96 2843
4767.62 2782
4768.27 2751
4768.92 2571
4769.57 2540
4770.22 2393
4770.87 2290
4771.53 2252
4772.18 2290
4772.83 2218
4773.48 2229
4774.13 2224
4774.79 2166
4775.44 2195
4776.09 2244
4776.74 2261
4777.40 2275
4778.05 2313
4778.70 2242
4779.35 2376
4780.01 2378
4780.66 2356
4781.31 2266
4781.96 2241
4782.62 2251
4783.27 2385
4783.92 2249
4784.57 2198
4785.23 2135
4785.88 2099
4786.53 2146
4787.19 2133
4787.84 2220
4788.49 2085
4789.15 2110
4789.80 2171
4790.45 2174
4791.11 2158
4791.76 2139
4792.41 2117
4793.07 2117
4793.72 2071
4794.37 2050
4795.03 2051
4795.68 2129
4796.33 2169
4796.99 2126
4797.64 2190
4798.29 2149
4798.95 2132
4799.60 2225
4800.26 2189
4800.91 2172
4801.56 2198
4802.22 2205
4802.87 2176
4803.53 2238
4804.18 2203
4804.83 2231
4805.49 2296
4806.14 2262
4806.80 2214
4807.45 2216
4808.11 2303
4808.76 2259
4809.42 2242
4810.07 2136
4810.72 2212
4811.38 2308
4812.03 2250
4812.69 2305
4813.34 2277
4814.00 2281
4814.65 2319
4815.31 2283
4815.96 2292
4816.62 2314
4817.27 2439
4817.93 2329
4818.58 2356
4819.24 2347
4819.89 2461
4820.55 2445
4821.20 2590
4821.86 2595
4822.52 2573
4823.17 2530
4823.83 2563
4824.48 2688
4825.14 2656
4825.79 2667
4826.45 2743
4827.10 2614
4827.76 2671
4828.42 2589
4829.07 2471
4829.73 2538
4830.38 2512
4831.04 2504
4831.70 2513
4832.35 2593
4833.01 2674
4833.66 2696
4834.32 2929
4834.98 3180
4835.63 3442
4836.29 3564
4836.95 3720
4837.60 3780
4838.26 3669
4838.92 3848
4839.57 3867
4840.23 3655
4840.89 3447
4841.54 3283
4842.20 2996
4842.86 2906
4843.51 2853
4844.17 2723
4844.83 2570
4845.48 2477
4846.14 2562
4846.80 2565
4847.45 2497
4848.11 2557
4848.77 2546
4849.43 2511
4850.08 2495
4850.74 2531
4851.40 2492
4852.06 2615
4852.71 2599
4853.37 2553
4854.03 2604
4854.69 2492
4855.34 2555
4856.00 2547
4856.66 2486
4857.32 2371
4857.97 2372
4858.63 2384
4859.29 2424
4859.95 2384
4860.61 2365
4861.26 2426
4861.92 2461
4862.58 2469
4863.24 2547
4863.90 2546
4864.55 2534
4865.21 2500
4865.87 2558
4866.53 2613
4867.19 2473
4867.85 2380
4868.51 2349
4869.16 2315
4869.82 2379
4870.48 2367
4871.14 2421
4871.80 2392
4872.46 2424
4873.12 2546
4873.78 2565
4874.43 2652
4875.09 2775
4875.75 2623
4876.41 2730
4877.07 2686
4877.73 2812
4878.39 2799
4879.05 2900
4879.71 2943
4880.37 3004
4881.03 2800
4881.69 2767
4882.34 2692
4883.00 2549
4883.66 2649
4884.32 2621
4884.98 2584
4885.64 2652
4886.30 2584
4886.96 2653
4887.62 2629
4888.28 2584
4888.94 2591
4889.60 2681
4890.26 2772
4890.92 2889
4891.58 2892
4892.24 2975
4892.90 3055
4893.56 2996
4894.22 3068
4894.88 3000
4895.54 2841
4896.20 2806
4896.86 2779
4897.52 2865
4898.19 2952
4898.85 2880
4899.51 3031
4900.17 3067
4900.83 3107
4901.49 3099
4902.15 2920
4902.81 2891
4903.47 2748
4904.13 2678
4904.79 2634
4905.45 2626
4906.12 2587
4906.78 2633
4907.44 2708
4908.10 2705
4908.76 2597
4909.42 2664
4910.08 2537
4910.74 2537
4911.41 2470
4912.07 2531
4912.73 2567
4913.39 2496
4914.05 2434
4914.71 2420
4915.38 2303
4916.04 2345
4916.70 2307
4917.36 2282
4918.02 2296
4918.68 2227
4919.35 2238
4920.01 2242
4920.67 2226
4921.33 2161
4921.99 2190
4922.66 2186
4923.32 2198
4923.98 2250
4924.64 2273
4925.31 2281
4925.97 2237
4926.63 2140
4927.29 2152
4927.96 2139
4928.62 2087
4929.28 2107
4929.94 2215
4930.61 2140
4931.27 2213
4931.93 2240
4932.59 2310
4933.26 2312
4933.92 2272
4934.58 2357
4935.25 2295
4935.91 2273
4936.57 2384
4937.24 2369
4937.90 2327
4938.56 2386
4939.23 2361
4939.89 2341
4940.55 2385
4941.22 2302
4941.88 2259
4942.54 2333
4943.21 2339
4943.87 2290
4944.53 2243
4945.20 2291
4945.86 2214
4946.52 2237
4947.19 2238
4947.85 2227
4948.52 2304
4949.18 2253
4949.84 2234
4950.51 2138
4951.17 2249
4951.84 2194
4952.50 2230
4953.17 2210
4953.83 2258
4954.49 2190
4955.16 2214
4955.82 2190
4956.49 2239
4957.15 2243
4957.82 2181
4958.48 2245
4959.15 2179
4959.81 2214
4960.47 2252
4961.14 2406
4961.80 2450
4962.47 2525
4963.13 2702
4963.80 2787
4964.46 2938
4965.13 2929
4965.79 2849
4966.46 2898
4967.12 2771
4967.79 2603
4968.45 2680
4969.12 2645
4969.79 2618
4970.45 2685
4971.12 2646
4971.78 2648
4972.45 2639
4973.11 2699
4973.78 2717
4974.44 2693
4975.11 2758
4975.78 2786
4976.44 2744
4977.11 2793
4977.77 2875
4978.44 2881
4979.11 2884
4979.77 2924
4980.44 2938
4981.10 3128
4981.77 3293
4982.44 3452
4983.10 3872
4983.77 4286
4984.43 4698
4985.10 4994
4985.77 5221
4986.43 5179
4987.10 5005
4987.77 4796
4988.43 4266
4989.10 4002
4989.77 3748
4990.43 3386
4991.10 3183
4991.77 2956
4992.43 2790
4993.10 2573
4993.77 2523
4994.43 2510
4995.10 2441
4995.77 2376
4996.44 2305
4997.10 2232
4997.77 2258
4998.44 2177
4999.10 2187
4999.77 2211
5000.44 2130
5001.11 2103
5001.77 2094
5002.44 2044
5003.11 2043
5003.78 2061
5004.44 1995
5005.11 2026
5005.78 2106
5006.45 2108
5007.12 2113
5007.78 2168
5008.45 2218
5009.12 2204
5009.79 2220
5010.46 2204
5011.12 2222
5011.79 2281
5012.46 2341
5013.13 2263
5013.80 2281
5014.47 2281
5015.13 2228
5015.80 2297
5016.47 2244
5017.14 2191
5017.81 2282
5018.48 2321
5019.14 2374
5019.81 2460
5020.48 2613
5021.15 2795
5021.82 2956
5022.49 3063
5023.16 3090
5023.83 3085
5024.50 3061
5025.16 2962
5025.83 2917
5026.50 2743
5027.17 2713
5027.84 2636
5028.51 2499
5029.18 2429
5029.85 2355
5030.52 2267
5031.19 2291
5031.86 2171
5032.53 2161
5033.20 2141
5033.87 2124
5034.54 2088
5035.21 2060
5035.88 2080
5036.54 2162
5037.21 2195
5037.88 2086
5038.55 2097
5039.22 2042
5039.89 2071
5040.56 2081
5041.23 1996
5041.90 2109
5042.58 2075
5043.25 2080
5043.92 2043
5044.59 2024
5045.26 2089
5045.93 2086
5046.60 2104
5047.27 2059
5047.94 2058
5048.61 2040
5049.28 2015
5049.95 2040
5050.62 2051
5051.29 2041
5051.96 2023
5052.63 2024
5053.30 1942
5053.98 1998
5054.65 2036
5055.32 1949
5055.99 1961
5056.66 1953
5057.33 2007
5058.00 1943
5058.67 1963
5059.34 2036
5060.02 2068
5060.69 2122
5061.36 2085
5062.03 2165
5062.70 2122
5063.37 2091
5064.04 2129
5064.72 2144
5065.39 2090
5066.06 2026
5066.73 2035
5067.40 2085
5068.08 2068
5068.75 2022
5069.42 2067
5070.09 2009
5070.76 1991
5071.44 1996
5072.11 2030
5072.78 2004
5073.45 1935
5074.12 2025
5074.80 2060
5075.47 2105
5076.14 2169
5076.81 2177
5077.49 2147
5078.16 2198
5078.83 2365
5079.50 2400
5080.18 2446
5080.85 2410
5081.52 2321
5082.20 2327
5082.87 2294
5083.54 2231
5084.21 2193
5084.89 2181
5085.56 2250
5086.23 2288
5086.91 2211
5087.58 2299
5088.25 2365
5088.93 2497
5089.60 2542
5090.27 2629
5090.95 2703
5091.62 2798
5092.29 2950
5092.97 2898
5093.64 2929
5094.31 2754
5094.99 2837
5095.66 2576
5096.34 2469
5097.01 2381
5097.68 2346
5098.36 2328
5099.03 2284
5099.70 2230
5100.38 2239
5101.05 2235
5101.73 2334
5102.40 2378
5103.08 2517
5103.75 2489
5104.42 2500
5105.10 2513
5105.77 2509
5106.45 2534
5107.12 2550
5107.80 2468
5108.47 2359
5109.15 2307
5109.82 2225
5110.49 2179
5111.17 2181
5111.84 2128
5112.52 2105
5113.19 2055
5113.87 2038
5114.54 2095
5115.22 2127
5115.89 2127
5116.57 2036
5117.24 2048
5117.92 2116
5118.59 2170
5119.27 2167
5119.94 2208
5120.62 2150
5121.30 2249
5121.97 2248
5122.65 2233
5123.32 2253
5124.00 2237
5124.67 2193
5125.35 2097
5126.02 2177
5126.70 2205
5127.38 2160
5128.05 2245
5128.73 2287
5129.40 2290
5130.08 2336
5130.76 2347
5131.43 2368
5132.11 2467
5132.78 2378
5133.46 2391
5134.14 2488
5134.81 2436
5135.49 2386
5136.17 2415
5136.84 2345
5137.52 2366
5138.20 2270
5138.87 2222
5139.55 2249
5140.22 2205
5140.90 2183
5141.58 2186
5142.26 2226
5142.93 2146
5143.61 2114
5144.29 2178
5144.96 2124
5145.64 2112
5146.32 2075
5146.99 2096
5147.67 2098
5148.35 2077
5149.03 2009
5149.70 2135
5150.38 2032
5151.06 2057
5151.73 2001
5152.41 1981
5153.09 1951
5153.77 1953
5154.44 2004
5155.12 1978
5155.80 1991
5156.48 2043
5157.16 1983
5157.83 1968
5158.51 1942
5159.19 1920
5159.87 1910
5160.55 1965
5161.22 1966
5161.90 1958
5162.58 1972
5163.26 1903
5163.94 1913
5164.61 1875
5165.29 1877
5165.97 1913
5166.65 1897
5167.33 1941
5168.01 1989
5168.68 2032
5169.36 1894
5170.04 1957
5170.72 1918
5171.40 1960
5172.08 1913
5172.76 1921
5173.44 1947
5174.11 1984
5174.79 2047
5175.47 2026
5176.15 1958
5176.83 2000
5177.51 2013
5178.19 1967
5178.87 2001
5179.55 1960
5180.23 1971
5180.91 1914
5181.58 1869
5182.26 1903
5182.94 1886
5183.62 1861
5184.30 1850
5184.98 1944
5185.66 1859
5186.34 1787
5187.02 1812
5187.70 1885
5188.38 1836
5189.06 1819
5189.74 1843
5190.42 1940
5191.10 1907
5191.78 1865
5192.46 1975
5193.14 1967
5193.82 1919
5194.50 1850
5195.18 1885
5195.86 1830
5196.54 1806
5197.22 1819
5197.90 1859
5198.58 1889
5199.26 1890
5199.94 1898
5200.63 1866
5201.31 1818
5201.99 1837
5202.67 1946
5203.35 1929
5204.03 2011
5204.71 2003
5205.39 2026
5206.07 2020
5206.75 2007
5207.43 2037
5208.11 2089
5208.80 2107
5209.48 2227
5210.16 2236
5210.84 2232
5211.52 2375
5212.20 2541
5212.88 2513
5213.57 2426
5214.25 2431
5214.93 2470
5215.61 2436
5216.29 2396
5216.97 2385
5217.66 2418
5218.34 2357
5219.02 2309
5219.70 2387
5220.38 2252
5221.06 2270
5221.75 2190
5222.43 2296
5223.11 2268
5223.79 2191
5224.47 2164
5225.16 2178
5225.84 2143
5226.52 2166
5227.20 2191
5227.89 2088
5228.57 2077
5229.25 2025
5229.93 2106
5230.62 2172
5231.30 2173
5231.98 2121
5232.66 2141
5233.35 2102
5234.03 2048
5234.71 2066
5235.40 2061
5236.08 2129
5236.76 2090
5237.44 2105
5238.13 2094
5238.81 2166
5239.49 2156
5240.18 2253
5240.86 2193
5241.54 2135
5242.23 2093
5242.91 2041
5243.59 2061
5244.28 2121
5244.96 2068
5245.64 1964
5246.33 1970
5247.01 2097
5247.70 2080
5248.38 2155
5249.06 2138
5249.75 2187
5250.43 2287
5251.11 2276
5251.80 2344
5252.48 2313
5253.17 2336
5253.85 2412
5254.53 2321
5255.22 2277
5255.90 2245
5256.59 2265
5257.27 2147
5257.96 2153
5258.64 2185
5259.32 2206
5260.01 2238
5260.69 2309
5261.38 2251
5262.06 2327
5262.75 2331
5263.43 2374
5264.12 2328
5264.80 2272
5265.49 2317
5266.17 2283
5266.86 2313
5267.54 2242
5268.23 2277
5268.91 2232
5269.60 2216
5270.28 2243
5270.97 2233
5271.65 2195
5272.34 2139
5273.02 2180
5273.71 2196
5274.39 2240
5275.08 2120
5275.76 2178
5276.45 2310
5277.14 2406
5277.82 2397
5278.51 2473
5279.19 2491
5279.88 2581
5280.56 2616
5281.25 2679
5281.94 2710
5282.62 2680
5283.31 2626
5283.99 2555
5284.68 2481
5285.37 2454
5286.05 2355
5286.74 2328
5287.43 2213
5288.11 2265
5288.80 2231
5289.48 2284
5290.17 2226
5290.86 2297
5291.54 2197
5292.23 2185
5292.92 2275
5293.60 2264
5294.29 2344
5294.98 2343
5295.66 2383
5296.35 2392
5297.04 2454
5297.72 2475
5298.41 2496
5299.10 2634
5299.79 2813
5300.47 2846
5301.16 2804
5301.85 2913
5302.53 3026
5303.22 2997
5303.91 2964
5304.60 2962
5305.28 2967
5305.97 2895
5306.66 2802
5307.35 2725
5308.03 2790
5308.72 2759
5309.41 2779
5310.10 2800
5310.78 2848
5311.47 2797
5312.16 2893
5312.85 2885
5313.54 2903
5314.22 2805
5314.91 2805
5315.60 2786
5316.29 2818
5316.98 2682
5317.66 2808
5318.35 2900
5319.04 2939
5319.73 2911
5320.42 3032
5321.11 3126
5321.80 2983
5322.48 3088
5323.17 3083
5323.86 2944
5324.55 2984
5325.24 2969
5325.93 3030
5326.62 3010
5327.30 2990
5327.99 3045
5328.68 3185
5329.37 3213
5330.06 3156
5330.75 3274
5331.44 3302
5332.13 3486
5332.82 3443
5333.51 3558
5334.20 3604
5334.88 3650
5335.57 3813
5336.26 3768
5336.95 3777
5337.64 3618
5338.33 3742
5339.02 3766
5339.71 3808
5340.40 3897
5341.09 3966
5341.78 4026
5342.47 4168
5343.16 4366
5343.85 4444
5344.54 4525
5345.23 4757
5345.92 5133
5346.61 5532
5347.30 6177
5347.99 6984
5348.68 8273
5349.37 9907
5350.06 11363
5350.75 12692
5351.44 13674
5352.13 14009
5352.82 13577
5353.51 12771
5354.20 11707
5354.90 10284
5355.59 8891
5356.28 7555
5356.97 6530
5357.66 5670
5358.35 4894
5359.04 4337
5359.73 3970
5360.42 3845
5361.11 3484
5361.80 3450
5362.49 3497
5363.19 3540
5363.88 3630
5364.57 3689
5365.26 3849
5365.95 4004
5366.64 4188
5367.33 4237
5368.03 4193
5368.72 4166
5369.41 4045
5370.10 3879
5370.79 3622
5371.48 3410
5372.18 3304
5372.87 2993
5373.56 2947
5374.25 2958
5374.94 2881
5375.63 2898
5376.33 2984
5377.02 3101
5377.71 3073
5378.40 3132
5379.10 3193
5379.79 3203
5380.48 3200
5381.17 3199
5381.86 3103
5382.56 3064
5383.25 2933
5383.94 2924
5384.63 2819
5385.33 2913
5386.02 2893
5386.71 2980
5387.40 3031
5388.10 3267
5388.79 3430
5389.48 3497
5390.18 3423
5390.87 3447
5391.56 3389
5392.26 3282
5392.95 3260
5393.64 3252
5394.33 3132
5395.03 3076
5395.72 2953
5396.41 2894
5397.11 2860
5397.80 2778
5398.49 2693
5399.19 2629
5399.88 2636
5400.58 2643
5401.27 2626
5401.96 2606
5402.66 2632
5403.35 2630
5404.04 2706
5404.74 2740
5405.43 2676
5406.13 2663
5406.82 2678
5407.51 2740
5408.21 2682
5408.90 2616
5409.60 2570
5410.29 2575
5410.98 2630
5411.68 2495
5412.37 2485
5413.07 2539
5413.76 2539
5414.46 2460
5415.15 2369
5415.84 2431
5416.54 2437
5417.23 2385
5417.93 2355
5418.62 2357
5419.32 2388
5420.01 2425
5420.71 2379
5421.40 2404
5422.10 2377
5422.79 2329
5423.49 2345
5424.18 2428
5424.88 2440
5425.57 2399
5426.27 2458
5426.96 2390
5427.66 2433
5428.35 2452
5429.05 2390
5429.74 2430
5430.44 2446
5431.14 2345
5431.83 2283
5432.53 2294
5433.22 2385
5433.92 2473
5434.61 2421
5435.31 2290
5436.01 2463
5436.70 2522
5437.40 2494
5438.09 2521
5438.79 2468
5439.49 2534
5440.18 2411
5440.88 2381
5441.57 2455
5442.27 2482
5442.97 2367
5443.66 2418
5444.36 2454
5445.06 2385
5445.75 2376
5446.45 2438
5447.15 2439
5447.84 2437
5448.54 2585
5449.24 2586
5449.93 2577
5450.63 2638
5451.33 2682
5452.02 2644
5452.72 2705
5453.42 2606
5454.11 2539
5454.81 2507
5455.51 2499
5456.20 2363
5456.90 2327
5457.60 2331
5458.30 2348
5458.99 2338
5459.69 2462
5460.39 2438
5461.09 2340
5461.78 2351
5462.48 2509
5463.18 2534
5463.88 2412
5464.57 2447
5465.27 2475
5465.97 2487
5466.67 2510
5467.36 2407
5468.06 2446
5468.76 2421
5469.46 2401
5470.16 2514
5470.85 2461
5471.55 2503
5472.25 2459
5472.95 2455
5473.65 2496
5474.35 2412
5475.04 2438
5475.74 2489
5476.44 2461
5477.14 2475
5477.84 2583
5478.54 2764
5479.23 2812
5479.93 3018
5480.63 3012
5481.33 3059
5482.03 3150
5482.73 3078
5483.43 3027
5484.13 2864
5484.83 2860
5485.52 2861
5486.22 2821
5486.92 2746
5487.62 2780
5488.32 2810
5489.02 2922
5489.72 2870
5490.42 2868
5491.12 2777
5491.82 2873
5492.52 2808
5493.22 2866
5493.92 2858
5494.62 2852
5495.31 2921
5496.01 2890
5496.71 2958
5497.41 3073
5498.11 3065
5498.81 3274
5499.51 3498
5500.21 3731
5500.91 4077
5501.61 4331
5502.31 4313
5503.01 4130
5503.71 3876
5504.41 3752
5505.11 3577
5505.81 3284
5506.51 3140
5507.22 3073
5507.92 3064
5508.62 3036
5509.32 3095
5510.02 2923
5510.72 2877
5511.42 2875
5512.12 2901
5512.82 2887
5513.52 2823
5514.22 2805
5514.92 2704
5515.62 2672
5516.32 2727
5517.03 2723
5517.73 2655
5518.43 2613
5519.13 2682
5519.83 2690
5520.53 2638
5521.23 2673
5521.93 2693
5522.63 2703
5523.34 2604
5524.04 2521
5524.74 2426
5525.44 2463
5526.14 2454
5526.84 2386
5527.55 2323
5528.25 2292
5528.95 2242
5529.65 2261
5530.35 2287
5531.05 2232
5531.76 2220
5532.46 2264
5533.16 2205
5533.86 2181
5534.56 2151
5535.27 2158
5535.97 2258
5536.67 2270
5537.37 2170
5538.08 2231
5538.78 2250
5539.48 2106
5540.18 2254
5540.89 2163
5541.59 2166
5542.29 2125
5542.99 2106
5543.70 2050
5544.40 2053
5545.10 2019
5545.80 2065
5546.51 2113
5547.21 2041
5547.91 2119
5548.62 2144
5549.32 2137
5550.02 2136
5550.73 2189
5551.43 2065
5552.13 2100
5552.84 2188
5553.54 2166
5554.24 2090
5554.95 2172
5555.65 2143
5556.35 2079
5557.06 2056
5557.76 2085
5558.46 2086
5559.17 2047
5559.87 2081
5560.57 2168
5561.28 2173
5561.98 2164
5562.69 2195
5563.39 2231
5564.09 2323
5564.80 2378
5565.50 2406
5566.21 2352
5566.91 2304
5567.61 2353
5568.32 2460
5569.02 2404
5569.73 2421
5570.43 2407
5571.14 2337
5571.84 2321
5572.54 2258
5573.25 2238
5573.95 2269
5574.66 2275
5575.36 2246
5576.07 2235
5576.77 2268
5577.48 2346
5578.18 2360
5578.89 2340
5579.59 2347
5580.30 2313
5581.00 2285
5581.71 2272
5582.41 2195
5583.12 2193
5583.82 2142
5584.53 2091
5585.23 2035
5585.94 2153
5586.64 2056
5587.35 2118
5588.06 2113
5588.76 2034
5589.47 2011
5590.17 2024
5590.88 1975
5591.58 2000
5592.29 2015
5592.99 1991
5593.70 2041
5594.41 2036
5595.11 2017
5595.82 1941
5596.52 1952
5597.23 1986
5597.94 1957
5598.64 2007
5599.35 1999
5600.06 1941
5600.76 1958
5601.47 1961
5602.17 1864
5602.88 1913
5603.59 1919
5604.29 1949
5605.00 1944
5605.71 1985
5606.41 2003
5607.12 2053
5607.83 2002
5608.53 1967
5609.24 1994
5609.95 2007
5610.65 1889
5611.36 1917
5612.07 1979
5612.78 2066
5613.48 1995
5614.19 1966
5614.90 2041
5615.60 1933
5616.31 1869
5617.02 1920
5617.73 2025
5618.43 1939
5619.14 1939
5619.85 1889
5620.56 1924
5621.26 1946
5621.97 1922
5622.68 1870
5623.39 1875
5624.09 1902
5624.80 1883
5625.51 1946
5626.22 1973
5626.93 1975
5627.63 1940
5628.34 1931
5629.05 2021
5629.76 2099
5630.47 2081
5631.17 2087
5631.88 2088
5632.59 2086
5633.30 2003
5634.01 2055
5634.72 2100
5635.42 2195
5636.13 2104
5636.84 2119
5637.55 2121
5638.26 2112
5638.97 2200
5639.68 2162
5640.39 2140
5641.09 2215
5641.80 2206
5642.51 2286
5643.22 2311
5643.93 2224
5644.64 2187
5645.35 2210
5646.06 2135
5646.77 2087
5647.48 2015
5648.19 2025
5648.89 2036
5649.60 2089
5650.31 2153
5651.02 2179
5651.73 2115
5652.44 2130
5653.15 2148
5653.86 2212
5654.57 2236
5655.28 2238
5655.99 2420
5656.70 2403
5657.41 2399
5658.12 2397
5658.83 2369
5659.54 2364
5660.25 2490
5660.96 2385
5661.67 2349
5662.38 2265
5663.09 2230
5663.80 2152
5664.51 2156
5665.22 2107
5665.93 2191
5666.64 2215
5667.35 2385
5668.06 2336
5668.77 2250
5669.48 2275
5670.19 2311
5670.91 2353
5671.62 2409
5672.33 2470
5673.04 2375
5673.75 2364
5674.46 2257
5675.17 2215
5675.88 2245
5676.59 2229
5677.30 2183
5678.01 2192
5678.73 2192
5679.44 2126
5680.15 2171
5680.86 2248
5681.57 2156
5682.28 2191
5682.99 2109
5683.71 2141
5684.42 2055
5685.13 2053
5685.84 2137
5686.55 2130
5687.26 2051
5687.98 2064
5688.69 2088
5689.40 2057
5690.11 2106
5690.82 2136
5691.54 2108
5692.25 2148
5692.96 2066
5693.67 2115
5694.38 2063
5695.10 2031
5695.81 2021
5696.52 2070
5697.23 2058
5697.95 2111
5698.66 1999
5699.37 2002
5700.08 2023
5700.80 1963
5701.51 2005
5702.22 1926
5702.93 1975
5703.65 1948
5704.36 2010
5705.07 2071
5705.78 1975
5706.50 1988
5707.21 1986
5707.92 2011
5708.64 1990
5709.35 2028
5710.06 2022
5710.78 2012
5711.49 1955
5712.20 1976
5712.92 2018
5713.63 2021
5714.34 2026
5715.06 2070
5715.77 2034
5716.48 2028
5717.20 2048
5717.91 2025
5718.62 2048
5719.34 2128
5720.05 2045
5720.77 2054
5721.48 2140
5722.19 2093
5722.91 2130
5723.62 2076
5724.33 2062
5725.05 2071
5725.76 2099
5726.48 2105
5727.19 2135
5727.91 2175
5728.62 2131
5729.33 2084
5730.05 2212
5730.76 2237
5731.48 2202
5732.19 2210
5732.91 2261
5733.62 2194
5734.34 2212
5735.05 2244
5735.77 2193
5736.48 2269
5737.20 2299
5737.91 2330
5738.63 2395
5739.34 2323
5740.06 2360
5740.77 2393
5741.49 2296
5742.20 2284
5742.92 2244
5743.63 2281
5744.35 2326
5745.06 2368
5745.78 2464
5746.49 2387
5747.21 2445
5747.92 2403
5748.64 2402
5749.35 2566
5750.07 2630
5750.79 2876
5751.50 2938
5752.22 3104
5752.93 3446
5753.65 3793
5754.36 3974
5755.08 4101
5755.80 4211
5756.51 4210
5757.23 3978
5757.95 3839
5758.66 3716
5759.38 3533
5760.09 3346
5760.81 3157
5761.53 2936
5762.24 2888
5762.96 2877
5763.68 2756
5764.39 2794
5765.11 2827
5765.83 2750
5766.54 2768
5767.26 2749
5767.98 2839
5768.69 3002
5769.41 3048
5770.13 3078
5770.84 3149
5771.56 3068
5772.28 3165
5772.99 3079
5773.71 3134
5774.43 3083
5775.15 3062
5775.86 3034
5776.58 3089
5777.30 3204
5778.01 3322
5778.73 3368
5779.45 3327
5780.17 3339
5780.88 3400
5781.60 3493
5782.32 3487
5783.04 3451
5783.76 3544
5784.47 3589
5785.19 3633
5785.91 3682
5786.63 3616
5787.34 3683
5788.06 3773
5788.78 4023
5789.50 4172
5790.22 4209
5790.94 4479
5791.65 4655
5792.37 4881
5793.09 5213
5793.81 5268
5794.53 5446
5795.25 5484
5795.96 5767
5796.68 6173
5797.40 6770
5798.12 8061
5798.84 9892
5799.56 11842
5800.28 13955
5800.99 15856
5801.71 16918
5802.43 16590
5803.15 15577
5803.87 13885
5804.59 11943
5805.31 10219
5806.03 9066
5806.75 8452
5807.47 8150
5808.18 8035
5808.90 8066
5809.62 8011
5810.34 8132
5811.06 7868
5811.78 7391
5812.50 7155
5813.22 7080
5813.94 6950
5814.66 6833
5815.38 6735
5816.10 6652
5816.82 6507
5817.54 6397
5818.26 6403
5818.98 6274
5819.70 6063
5820.42 6039
5821.14 5943
5821.86 5828
5822.58 5664
5823.30 5371
5824.02 5141
5824.74 5028
5825.46 4770
5826.18 4705
5826.90 4465
5827.62 4327
5828.34 4379
5829.06 4278
5829.78 4298
5830.50 4294
5831.22 4123
5831.95 3978
5832.67 3877
5833.39 3786
5834.11 3641
5834.83 3584
5835.55 3641
5836.27 3660
5836.99 3606
5837.71 3625
5838.43 3590
5839.15 3583
5839.88 3587
5840.60 3513
5841.32 3539
5842.04 3548
5842.76 3497
5843.48 3427
5844.20 3342
5844.93 3290
5845.65 3263
5846.37 3231
5847.09 3276
5847.81 3240
5848.53 3243
5849.26 3271
5849.98 3175
5850.70 3207
5851.42 3211
5852.14 3080
5852.87 3091
5853.59 3132
5854.31 3005
5855.03 2987
5855.75 3053
5856.48 2988
5857.20 2976
5857.92 2926
5858.64 3008
5859.37 3032
5860.09 2914
5860.81 2912
5861.53 2937
5862.26 2922
5862.98 2928
5863.70 2853
5864.42 2871
5865.15 2912
5865.87 2847
5866.59 2860
5867.31 2882
5868.04 2819
5868.76 2972
5869.48 2935
5870.21 2918
5870.93 2992
5871.65 3012
5872.38 3047
5873.10 3080
5873.82 3053
5874.55 2985
5875.27 3065
5875.99 2997
5876.72 2874
5877.44 2931
5878.16 2906
5878.89 2970
5879.61 2970
5880.33 2907
5881.06 2863
5881.78 2849
5882.51 2855
5883.23 2861
5883.95 2806
5884.68 2826
5885.40 2839
5886.13 2914
5886.85 2881
5887.57 2897
5888.30 2793
5889.02 2824
5889.75 2811
5890.47 2668
5891.20 2601
5891.92 2624
5892.64 2656
5893.37 2653
5894.09 2715
5894.82 2623
5895.54 2585
5896.27 2633
5896.99 2602
5897.72 2523
5898.44 2457
5899.17 2450
5899.89 2495
5900.62 2565
5901.34 2438
5902.07 2392
5902.79 2442
5903.52 2429
5904.24 2469
5904.97 2503
5905.69 2461
5906.42 2407
5907.14 2413
5907.87 2413
5908.59 2419
5909.32 2433
5910.04 2406
5910.77 2372
5911.50 2403
5912.22 2359
5912.95 2431
5913.67 2378
5914.40 2423
5915.12 2382
5915.85 2436
5916.58 2366
5917.30 2354
5918.03 2360
5918.75 2330
5919.48 2359
5920.21 2442
5920.93 2445
5921.66 2498
5922.39 2504
5923.11 2477
5923.84 2435
5924.56 2491
5925.29 2504
5926.02 2526
5926.74 2500
5927.47 2481
5928.20 2513
5928.92 2532
5929.65 2461
5930.38 2453
5931.10 2532
5931.83 2652
5932.56 2665
5933.28 2733
5934.01 2881
5934.74 3082
5935.47 3217
5936.19 3401
5936.92 3538
5937.65 3626
5938.37 3610
5939.10 3523
5939.83 3317
5940.56 3350
5941.28 3165
5942.01 3015
5942.74 2972
5943.47 3000
5944.19 2988
5944.92 2967
5945.65 2924
5946.38 2894
5947.11 2847
5947.83 2810
5948.56 2905
5949.29 3007
5950.02 3063
5950.74 3234
5951.47 3450
5952.20 3534
5952.93 3624
5953.66 3663
5954.39 3666
5955.11 3526
5955.84 3415
5956.57 3405
5957.30 3368
5958.03 3371
5958.76 3328
5959.48 3500
5960.21 3469
5960.94 3436
5961.67 3319
5962.40 3382
5963.13 3326
5963.86 3348
5964.59 3613
5965.31 3880
5966.04 4083
5966.77 4323
5967.50 4609
5968.23 4809
5968.96 4820
5969.69 4551
5970.42 4355
5971.15 4146
5971.88 4077
5972.61 3903
5973.34 3876
5974.06 3782
5974.79 3794
5975.52 3716
5976.25 3732
5976.98 3778
5977.71 3651
5978.44 3672
5979.17 3696
5979.90 3652
5980.63 3729
5981.36 3755
5982.09 3756
5982.82 3791
5983.55 3748
5984.28 3703
5985.01 3651
5985.74 3728
5986.47 3692
5987.20 3763
5987.93 3768
5988.66 3726
5989.39 3755
5990.12 3755
5990.85 3777
5991.58 3844
5992.32 3721
5993.05 3688
5993.78 3637
5994.51 3715
5995.24 3751
5995.97 3811
5996.70 3705
5997.43 3702
5998.16 3728
5998.89 3689
5999.62 3644
6000.35 3670
6001.09 3635
6001.82 3567
6002.55 3551
6003.28 3433
6004.01 3482
6004.74 3536
6005.47 3572
6006.20 3801
6006.94 4032
6007.67 4207
6008.40 4495
6009.13 4824
6009.86 5375
6010.59 5845
6011.33 6176
6012.06 6371
6012.79 6524
6013.52 6641
6014.25 6515
6014.98 6204
6015.72 5842
6016.45 5560
6017.18 5231
6017.91 4857
6018.64 4601
6019.38 4333
6020.11 3973
6020.84 3716
6021.57 3441
6022.31 3361
6023.04 3217
6023.77 3124
6024.50 3160
6025.24 3138
6025.97 3043
6026.70 3019
6027.43 2986
6028.17 2903
6028.90 2822
6029.63 2865
6030.37 2795
6031.10 2779
6031.83 2767
6032.56 2704
6033.30 2715
6034.03 2595
6034.76 2689
6035.50 2776
6036.23 2683
6036.96 2752
6037.70 2727
6038.43 2791
6039.16 2822
6039.90 2722
6040.63 2733
6041.36 2820
6042.10 2777
6042.83 2757
6043.56 2808
6044.30 2860
6045.03 2823
6045.77 2816
6046.50 2812
6047.23 2879
6047.97 2823
6048.70 2835
6049.44 2934
6050.17 2918
6050.90 2888
6051.64 2936
6052.37 2947
6053.11 2869
6053.84 2847
6054.57 2852
6055.31 2889
6056.04 2905
6056.78 2832
6057.51 2893
6058.25 2868
6058.98 2816
6059.72 2756
6060.45 2731
6061.19 2843
6061.92 2773
6062.66 2712
6063.39 2734
6064.13 2693
6064.86 2751
6065.60 2660
6066.33 2674
6067.07 2667
6067.80 2665
6068.54 2650
6069.27 2596
6070.01 2558
6070.74 2513
6071.48 2500
6072.21 2500
6072.95 2439
6073.68 2465
6074.42 2455
6075.15 2389
6075.89 2433
6076.63 2412
6077.36 2380
6078.10 2435
6078.83 2368
6079.57 2391
6080.30 2414
6081.04 2382
6081.78 2397
6082.51 2380
6083.25 2362
6083.98 2311
6084.72 2254
6085.46 2273
6086.19 2352
6086.93 2336
6087.67 2311
6088.40 2341
6089.14 2386
6089.88 2311
6090.61 2366
6091.35 2414
6092.09 2380
6092.82 2430
6093.56 2408
6094.30 2451
6095.03 2442
6095.77 2351
6096.51 2307
6097.24 2330
6097.98 2305
6098.72 2291
6099.45 2328
6100.19 2270
6100.93 2275
6101.67 2291
6102.40 2355
6103.14 2374
6103.88 2223
6104.61 2213
6105.35 2357
6106.09 2297
6106.83 2303
6107.56 2305
6108.30 2270
6109.04 2299
6109.78 2301
6110.51 2350
6111.25 2378
6111.99 2405
6112.73 2362
6113.47 2425
6114.20 2299
6114.94 2348
6115.68 2345
6116.42 2378
6117.16 2405
6117.89 2410
6118.63 2486
6119.37 2429
6120.11 2483
6120.85 2511
6121.59 2568
6122.32 2636
6123.06 2556
6123.80 2659
6124.54 2581
6125.28 2609
6126.02 2564
6126.76 2641
6127.49 2648
6128.23 2585
6128.97 2546
6129.71 2605
6130.45 2615
6131.19 2648
6131.93 2591
6132.67 2548
6133.41 2547
6134.15 2597
6134.88 2636
6135.62 2613
6136.36 2645
6137.10 2652
6137.84 2715
6138.58 2793
6139.32 2783
6140.06 2866
6140.80 2780
6141.54 2793
6142.28 2808
6143.02 2743
6143.76 2736
6144.50 2748
6145.24 2760
6145.98 2748
6146.72 2735
6147.46 2752
6148.20 2735
6148.94 2732
6149.68 2799
6150.42 2815
6151.16 2771
6151.90 2884
6152.64 2861
6153.38 2895
6154.12 2910
6154.86 2955
6155.60 2960
6156.34 3004
6157.08 2944
6157.82 2970
6158.56 3041
6159.30 3015
6160.04 3048
6160.78 3049
6161.52 3148
6162.27 3351
6163.01 3336
6163.75 3412
6164.49 3551
6165.23 3691
6165.97 3864
6166.71 4022
6167.45 4087
6168.19 4056
6168.94 4121
6169.68 4035
6170.42 4071
6171.16 3986
6171.90 3943
6172.64 3849
6173.38 3735
6174.13 3646
6174.87 3661
6175.61 3591
6176.35 3661
6177.09 3636
6177.83 3628
6178.58 3684
6179.32 3739
6180.06 3759
6180.80 3932
6181.54 3988
6182.28 3961
6183.03 4051
6183.77 4021
6184.51 4033
6185.25 4152
6186.00 4093
6186.74 4072
6187.48 4062
6188.22 4061
6188.97 4160
6189.71 4220
6190.45 4288
6191.19 4378
6191.94 4467
6192.68 4667
6193.42 4674
6194.16 4843
6194.91 4801
6195.65 4833
6196.39 4938
6197.13 4743
6197.88 4782
6198.62 4870
6199.36 4854
6200.11 4766
6200.85 4838
6201.59 4809
6202.34 4999
6203.08 5143
6203.82 5559
6204.57 6073
6205.31 6785
6206.05 8131
6206.80 9622
6207.54 11531
6208.28 13364
6209.03 15082
6209.77 16236
6210.52 16874
6211.26 16683
6212.00 15690
6212.75 14504
6213.49 13194
6214.23 11563
6214.98 10078
6215.72 8743
6216.47 7772
6217.21 6989
6217.95 6425
6218.70 5960
6219.44 5679
6220.19 5472
6220.93 5433
6221.68 5649
6222.42 5905
6223.17 6139
6223.91 6639
6224.65 7057
6225.40 7346
6226.14 7502
6226.89 7510
6227.63 7074
6228.38 6771
6229.12 6277
6229.87 5747
6230.61 5319
6231.36 5088
6232.10 4771
6232.85 4419
6233.59 4253
6234.34 4084
6235.08 3996
6235.83 3967
6236.57 3949
6237.32 3917
6238.06 3962
6238.81 3995
6239.56 4040
6240.30 4030
6241.05 4217
6241.79 4256
6242.54 4431
6243.28 4451
6244.03 4360
6244.77 4257
6245.52 4373
6246.27 4437
6247.01 4571
6247.76 4626
6248.50 4888
6249.25 5139
6250.00 5092
6250.74 5018
6251.49 4926
6252.23 4809
6252.98 4642
6253.73 4492
6254.47 4369
6255.22 4376
6255.97 4349
6256.71 4322
6257.46 4323
6258.21 4423
6258.95 4381
6259.70 4323
6260.45 4350
6261.19 4413
6261.94 4441
6262.69 4424
6263.43 4429
6264.18 4356
6264.93 4405
6265.67 4499
6266.42 4735
6267.17 5154
6267.92 5533
6268.66 5911
6269.41 6155
6270.16 6195
6270.90 6212
6271.65 6089
6272.40 5880
6273.15 5802
6273.89 5581
6274.64 5564
6275.39 5766
6276.14 5972
6276.89 6154
6277.63 6142
6278.38 6202
6279.13 6055
6279.88 5890
6280.62 5492
6281.37 5242
6282.12 4949
6282.87 4549
6283.62 4258
6284.36 4096
6285.11 4033
6285.86 3971
6286.61 3833
6287.36 3890
6288.11 3900
6288.85 4012
6289.60 4120
6290.35 4307
6291.10 4290
6291.85 4244
6292.60 4314
6293.35 4280
6294.09 4196
6294.84 4061
6295.59 3866
6296.34 3913
6297.09 3890
6297.84 3768
6298.59 3662
6299.34 3619
6300.09 3563
6300.83 3572
6301.58 3757
6302.33 3681
6303.08 3749
6303.83 3743
6304.58 3772
6305.33 3690
6306.08 3755
6306.83 3658
6307.58 3611
6308.33 3598
6309.08 3520
6309.83 3439
6310.58 3385
6311.33 3355
6312.08 3305
6312.83 3321
6313.58 3364
6314.33 3414
6315.08 3416
6315.83 3378
6316.58 3372
6317.33 3407
6318.08 3328
6318.83 3277
6319.58 3216
6320.33 3148
6321.08 3106
6321.83 3073
6322.58 3103
6323.33 3053
6324.08 3070
6324.83 2961
6325.58 2874
6326.33 2813
6327.08 2877
6327.83 2897
6328.58 2847
6329.33 2848
6330.08 2898
6330.84 2879
6331.59 2799
6332.34 2801
6333.09 2851
6333.84 2880
6334.59 2839
6335.34 2788
6336.09 2800
6336.84 2867
6337.60 2761
6338.35 2739
6339.10 2818
6339.85 2734
6340.60 2820
6341.35 2818
6342.10 2747
6342.86 2773
6343.61 2882
6344.36 2813
6345.11 2860
6345.86 2822
6346.61 2886
6347.37 2832
6348.12 2857
6348.87 2889
6349.62 2885
6350.37 2892
6351.13 2844
6351.88 2931
6352.63 2993
6353.38 3025
6354.14 2975
6354.89 3055
6355.64 3064
6356.39 3029
6357.14 2905
6357.90 2905
6358.65 2884
6359.40 2868
6360.16 2865
6360.91 2768
6361.66 2781
6362.41 2749
6363.17 2815
6363.92 2841
6364.67 2811
6365.42 2836
6366.18 2910
6366.93 2890
6367.68 3028
6368.44 3043
6369.19 3077
6369.94 3046
6370.70 3026
6371.45 3060
6372.20 3079
6372.96 2997
6373.71 3062
6374.46 3037
6375.22 3082
6375.97 2976
6376.72 3000
6377.48 3010
6378.23 2964
6378.99 2993
6379.74 2966
6380.49 3080
6381.25 2984
6382.00 2901
6382.75 2922
6383.51 2890
6384.26 2930
6385.02 2894
6385.77 3091
6386.53 3375
6387.28 3500
6388.03 3930
6388.79 4446
6389.54 4849
6390.30 5077
6391.05 5157
6391.81 5214
6392.56 4912
6393.31 4687
6394.07 4307
6394.82 3962
6395.58 3679
6396.33 3456
6397.09 3280
6397.84 3083
6398.60 2857
6399.35 2824
6400.11 2706
6400.86 2671
6401.62 2642
6402.37 2613
6403.13 2662
6403.88 2650
6404.64 2763
6405.39 2790
6406.15 2895
6406.90 2874
6407.66 2867
6408.42 2841
6409.17 2819
6409.93 2779
6410.68 2694
6411.44 2708
6412.19 2686
6412.95 2564
6413.71 2476
6414.46 2557
6415.22 2448
6415.97 2498
6416.73 2528
6417.48 2541
6418.24 2548
6419.00 2528
6419.75 2527
6420.51 2583
6421.27 2559
6422.02 2571
6422.78 2609
6423.53 2635
6424.29 2584
6425.05 2572
6425.80 2647
6426.56 2640
6427.32 2629
6428.07 2591
6428.83 2611
6429.59 2564
6430.34 2465
6431.10 2512
6431.86 2524
6432.61 2575
6433.37 2490
6434.13 2446
6434.89 2442
6435.64 2465
6436.40 2484
6437.16 2486
6437.91 2515
6438.67 2440
6439.43 2437
6440.19 2472
6440.94 2427
6441.70 2480
6442.46 2468
6443.22 2461
6443.97 2455
6444.73 2490
6445.49 2491
6446.25 2432
6447.00 2443
6447.76 2426
6448.52 2393
6449.28 2344
6450.04 2394
6450.79 2407
6451.55 2346
6452.31 2346
6453.07 2306
6453.83 2360
6454.58 2364
6455.34 2337
6456.10 2397
6456.86 2354
6457.62 2346
6458.38 2341
6459.13 2344
6459.89 2413
6460.65 2299
6461.41 2379
6462.17 2399
6462.93 2382
6463.69 2370
6464.44 2325
6465.20 2369
6465.96 2414
6466.72 2376
6467.48 2382
6468.24 2428
6469.00 2400
6469.76 2423
6470.52 2419
6471.28 2450
6472.03 2432
6472.79 2277
6473.55 2309
6474.31 2402
6475.07 2443
6475.83 2389
6476.59 2333
6477.35 2371
6478.11 2400
6478.87 2356
6479.63 2359
6480.39 2421
6481.15 2329
6481.91 2412
6482.67 2439
6483.43 2453
6484.19 2402
6484.95 2419
6485.71 2416
6486.47 2481
6487.23 2469
6487.99 2471
6488.75 2497
6489.51 2513
6490.27 2548
6491.03 2588
6491.79 2704
6492.55 2664
6493.31 2719
6494.07 2714
6494.83 2682
6495.59 2815
6496.35 2831
6497.11 2789
6497.87 2765
6498.64 2812
6499.40 2789
6500.16 2892
6500.92 2816
6501.68 2846
6502.44 2773
6503.20 2874
6503.96 2875
6504.72 2883
6505.48 2859
6506.25 2970
6507.01 3004
6507.77 2979
6508.53 2997
6509.29 2996
6510.05 2986
6510.81 2971
6511.57 2974
6512.34 2981
6513.10 2999
6513.86 2994
6514.62 3026
6515.38 2977
6516.15 3053
6516.91 3052
6517.67 3099
6518.43 3174
6519.19 3193
6519.95 3286
6520.72 3377
6521.48 3459
6522.24 3538
6523.00 3915
6523.77 4117
6524.53 4374
6525.29 4732
6526.05 4871
6526.81 5119
6527.58 5430
6528.34 5435
6529.10 5367
6529.86 5265
6530.63 5071
6531.39 4812
6532.15 4555
6532.92 4087
6533.68 3855
6534.44 3780
6535.20 3656
6535.97 3503
6536.73 3491
6537.49 3390
6538.26 3264
6539.02 3194
6539.78 3101
6540.55 3104
6541.31 2899
6542.07 2860
6542.84 2889
6543.60 2819
6544.36 2754
6545.13 2736
6545.89 2764
6546.65 2779
6547.42 2797
6548.18 2726
6548.94 2725
6549.71 2743
6550.47 2711
6551.24 2728
6552.00 2751
6552.76 2789
6553.53 2771
6554.29 2798
6555.06 2801
6555.82 2831
6556.58 2772
6557.35 2862
6558.11 2953
6558.88 3013
6559.64 3121
6560.41 3046
6561.17 3035
6561.93 3059
6562.70 3094
6563.46 3156
6564.23 3169
6564.99 3176
6565.76 3178
6566.52 3125
6567.29 3203
6568.05 3239
6568.82 3252
6569.58 3147
6570.35 3113
6571.11 3180
6571.88 3200
6572.64 3198
6573.41 3235
6574.17 3231
6574.94 3276
6575.70 3315
6576.47 3346
6577.23 3330
6578.00 3317
6578.76 3369
6579.53 3484
6580.29 3578
6581.06 3586
6581.83 3653
6582.59 3764
6583.36 3808
6584.12 3803
6584.89 3782
6585.65 3827
6586.42 3787
6587.19 3755
6587.95 3617
6588.72 3665
6589.48 3748
6590.25 3955
6591.02 4117
6591.78 4356
6592.55 4561
6593.32 4675
6594.08 4737
6594.85 4782
6595.61 4896
6596.38 4875
6597.15 4766
6597.91 4514
6598.68 4360
6599.45 4104
6600.21 3954
6600.98 3862
6601.75 3631
6602.51 3473
6603.28 3384
6604.05 3383
6604.82 3241
6605.58 3231
6606.35 3273
6607.12 3194
6607.88 3215
6608.65 3305
6609.42 3227
6610.19 3207
6610.95 3208
6611.72 3191
6612.49 3229
6613.25 3203
6614.02 3185
6614.79 3250
6615.56 3335
6616.32 3304
6617.09 3405
6617.86 3428
6618.63 3450
6619.40 3551
6620.16 3628
6620.93 3618
6621.70 3614
6622.47 3613
6623.24 3717
6624.00 3662
6624.77 3571
6625.54 3552
6626.31 3636
6627.08 3578
6627.84 3615
6628.61 3642
6629.38 3774
6630.15 3898
6630.92 4148
6631.69 4393
6632.46 4869
6633.22 5453
6633.99 6066
6634.76 6488
6635.53 6811
6636.30 6878
6637.07 6808
6637.84 6471
6638.61 6064
6639.37 5569
6640.14 5141
6640.91 4871
6641.68 4388
6642.45 4060
6643.22 3834
6643.99 3691
6644.76 3500
6645.53 3464
6646.30 3487
6647.07 3472
6647.84 3476
6648.61 3549
6649.37 3648
6650.14 3719
6650.91 3720
6651.68 3881
6652.45 3814
6653.22 3744
6653.99 3821
6654.76 3837
6655.53 3631
6656.30 3445
6657.07 3324
6657.84 3227
6658.61 3171
6659.38 3157
6660.15 3135
6660.92 3125
6661.69 3077
6662.46 3060
6663.23 3072
6664.00 2999
6664.77 3047
6665.55 3068
6666.32 3065
6667.09 3113
6667.86 3159
6668.63 3095
6669.40 3111
6670.17 3079
6670.94 3181
6671.71 3183
6672.48 3222
6673.25 3226
6674.02 3239
6674.79 3193
6675.57 3185
6676.34 3129
6677.11 3180
6677.88 3127
6678.65 3038
6679.42 3078
6680.19 3181
6680.96 3147
6681.74 3127
6682.51 3184
6683.28 3219
6684.05 3329
6684.82 3395
6685.59 3429
6686.37 3473
6687.14 3426
6687.91 3441
6688.68 3347
6689.45 3300
6690.22 3254
6691.00 3230
6691.77 3137
6692.54 3063
6693.31 3094
6694.08 3041
6694.86 2902
6695.63 2893
6696.40 2901
6697.17 2891
6697.95 2833
6698.72 2906
6699.49 2896
6700.26 2875
6701.04 2921
6701.81 2927
6702.58 2856
6703.35 2879
6704.13 2905
6704.90 2839
6705.67 2782
6706.44 2735
6707.22 2772
6707.99 2725
6708.76 2720
6709.54 2742
6710.31 2785
6711.08 2745
6711.86 2668
6712.63 2661
6713.40 2697
6714.17 2709
6714.95 2688
6715.72 2758
6716.50 2691
6717.27 2715
6718.04 2667
6718.82 2642
6719.59 2708
6720.36 2744
6721.14 2706
6721.91 2651
6722.68 2679
6723.46 2573
6724.23 2646
6725.01 2728
6725.78 2637
6726.55 2678
6727.33 2577
6728.10 2620
6728.88 2658
6729.65 2646
6730.42 2619
6731.20 2670
6731.97 2671
6732.75 2663
6733.52 2592
6734.30 2585
6735.07 2657
6735.84 2671
6736.62 2601
6737.39 2728
6738.17 2657
6738.94 2667
6739.72 2636
6740.49 2616
6741.27 2613
6742.04 2661
6742.82 2734
6743.59 2760
6744.37 2701
6745.14 2662
6745.92 2797
6746.69 2780
6747.47 2765
6748.24 2792
6749.02 2955
6749.79 3044
6750.57 3090
6751.34 3210
6752.12 3299
6752.90 3395
6753.67 3362
6754.45 3278
6755.22 3176
6756.00 3055
6756.77 3001
6757.55 2909
6758.33 2802
6759.10 2721
6759.88 2705
6760.65 2682
6761.43 2679
6762.20 2551
6762.98 2587
6763.76 2597
6764.53 2597
6765.31 2552
6766.09 2643
6766.86 2590
6767.64 2600
6768.41 2629
6769.19 2616
6769.97 2702
6770.74 2636
6771.52 2579
6772.30 2550
6773.07 2515
6773.85 2538
6774.63 2582
6775.40 2573
6776.18 2515
6776.96 2535
6777.74 2601
6778.51 2578
6779.29 2596
6780.07 2588
6780.84 2653
6781.62 2724
6782.40 2735
6783.17 2757
6783.95 2661
6784.73 2641
6785.51 2590
6786.28 2601
6787.06 2597
6787.84 2476
6788.62 2464
6789.39 2477
6790.17 2469
6790.95 2486
6791.73 2481
6792.51 2432
6793.28 2513
6794.06 2449
6794.84 2462
6795.62 2455
6796.39 2437
6797.17 2423
6797.95 2433
6798.73 2455
6799.51 2474
6800.29 2507
6801.06 2455
6801.84 2524
6802.62 2676
6803.40 2611
6804.18 2681
6804.96 2696
6805.73 2727
6806.51 2668
6807.29 2700
6808.07 2715
6808.85 2632
6809.63 2680
6810.41 2619
6811.18 2538
6811.96 2555
6812.74 2514
6813.52 2615
6814.30 2551
6815.08 2541
6815.86 2607
6816.64 2683
6817.42 2623
6818.20 2564
6818.98 2667
6819.76 2701
6820.53 2572
6821.31 2504
6822.09 2546
6822.87 2556
6823.65 2626
6824.43 2505
6825.21 2488
6825.99 2496
6826.77 2576
6827.55 2564
6828.33 2496
6829.11 2469
6829.89 2467
6830.67 2493
6831.45 2489
6832.23 2544
6833.01 2511
6833.79 2478
6834.57 2474
6835.35 2496
6836.13 2470
6836.91 2400
6837.69 2439
6838.47 2334
6839.25 2364
6840.03 2437
6840.81 2394
6841.59 2311
6842.37 2285
6843.16 2371
6843.94 2416
6844.72 2329
6845.50 2399
6846.28 2498
6847.06 2549
6847.84 2660
6848.62 2926
6849.40 3238
6850.18 3466
6850.96 3728
6851.75 3966
6852.53 3994
6853.31 3907
6854.09 3824
6854.87 3581
6855.65 3426
6856.43 3143
6857.22 3083
6858.00 2890
6858.78 2708
6859.56 2734
6860.34 2793
6861.12 2641
6861.90 2590
6862.69 2660
6863.47 2708
6864.25 2706
6865.03 2936
6865.81 3009
6866.60 3100
6867.38 3251
6868.16 3266
6868.94 3285
6869.72 3174
6870.51 3103
6871.29 2990
6872.07 2883
6872.85 2722
6873.64 2739
6874.42 2650
6875.20 2642
6875.98 2656
6876.77 2633
6877.55 2616
6878.33 2653
6879.11 2739
6879.90 2874
6880.68 2865
6881.46 2989
6882.25 3045
6883.03 3100
6883.81 3089
6884.59 3177
6885.38 3345
6886.16 3454
6886.94 3732
6887.73 3906
6888.51 4151
6889.29 4180
6890.08 4195
6890.86 4069
6891.64 3764
6892.43 3629
6893.21 3362
6893.99 3239
6894.78 3073
6895.56 2983
6896.35 2983
6897.13 3032
6897.91 2956
6898.70 2907
6899.48 2959
6900.26 2932
6901.05 2907
6901.83 2920
6902.62 2903
6903.40 2868
6904.18 2916
6904.97 2960
6905.75 2970
6906.54 3003
6907.32 2939
6908.11 2952
6908.89 2958
6909.67 2959
6910.46 2810
6911.24 2794
6912.03 2724
6912.81 2734
6913.60 2732
6914.38 2648
6915.17 2627
6915.95 2722
6916.74 2634
6917.52 2705
6918.31 2692
6919.09 2687
6919.88 2678
6920.66 2671
6921.45 2680
6922.23 2649
6923.02 2707
6923.80 2699
6924.59 2710
6925.37 2725
6926.16 2733
6926.94 2734
6927.73 2717
6928.51 2703
6929.30 2757
6930.09 2726
6930.87 2744
6931.66 2848
6932.44 2743
6933.23 2782
6934.01 2796
6934.80 2789
6935.59 2843
6936.37 2834
6937.16 2877
6937.94 2937
6938.73 2926
6939.52 2896
6940.30 3094
6941.09 3135
6941.88 3098
6942.66 3286
6943.45 3235
6944.23 3328
6945.02 3444
6945.81 3515
6946.59 3574
6947.38 3538
6948.17 3806
6948.95 3963
6949.74 4015
6950.53 3965
6951.31 3925
6952.10 3916
6952.89 3815
6953.67 3712
6954.46 3744
6955.25 3712
6956.04 3701
6956.82 3687
6957.61 3740
6958.40 3750
6959.18 3883
6959.97 3851
6960.76 3916
6961.55 3956
6962.33 3940
6963.12 3961
6963.91 4052
6964.70 3973
6965.48 3991
6966.27 3996
6967.06 4081
6967.85 4291
6968.63 4287
6969.42 4276
6970.21 4294
6971.00 4353
6971.79 4360
6972.57 4488
6973.36 4369
6974.15 4331
6974.94 4301
6975.73 4386
6976.52 4404
6977.30 4427
6978.09 4450
6978.88 4480
6979.67 4531
6980.46 4711
6981.25 4814
6982.03 5267
6982.82 5841
6983.61 6599
6984.40 7307
6985.19 7859
6985.98 8569
6986.77 9094
6987.55 9187
6988.34 9286
6989.13 9139
6989.92 8797
6990.71 8262
6991.50 7579
6992.29 7164
6993.08 6613
6993.87 6291
6994.66 6216
6995.45 6087
6996.24 6079
6997.02 6532
6997.81 7224
6998.60 7817
6999.39 8612
7000.18 9158
7000.97 9430
7001.76 9436
7002.55 9283
7003.34 8684
7004.13 8116
7004.92 7600
7005.71 6790
7006.50 6180
7007.29 5624
7008.08 5220
7008.87 4774
7009.66 4541
7010.45 4473
7011.24 4292
7012.03 4084
7012.82 4112
7013.61 4274
7014.40 4317
7015.19 4418
7015.98 4427
7016.77 4471
7017.56 4426
7018.35 4449
7019.15 4317
7019.94 4237
7020.73 4064
7021.52 3942
7022.31 3935
7023.10 3894
7023.89 3836
7024.68 3917
7025.47 3921
7026.26 3888
7027.05 3853
7027.85 3875
7028.64 3922
7029.43 3886
7030.22 3923
7031.01 3929
7031.80 3846
7032.59 3872
7033.38 3836
7034.18 3876
7034.97 3969
7035.76 3930
7036.55 3990
7037.34 4014
7038.13 4132
7038.93 4297
7039.72 4321
7040.51 4452
7041.30 4513
7042.09 4579
7042.89 4638
7043.68 4694
7044.47 4725
7045.26 4747
7046.05 4742
7046.85 4865
7047.64 4959
7048.43 5244
7049.22 5369
7050.01 5581
7050.81 5756
7051.60 5919
7052.39 5887
7053.18 5668
7053.98 5495
7054.77 5270
7055.56 5220
7056.36 4951
7057.15 4906
7057.94 4952
7058.73 4908
7059.53 4880
7060.32 4811
7061.11 4964
7061.91 5073
7062.70 5005
7063.49 5048
7064.29 4993
7065.08 5024
7065.87 5107
7066.66 5157
7067.46 5130
7068.25 5109
7069.04 5197
7069.84 5381
7070.63 5361
7071.43 5487
7072.22 5433
7073.01 5388
7073.81 5518
7074.60 5367
7075.39 5242
7076.19 5253
7076.98 5198
7077.78 5115
7078.57 5159
7079.36 5187
7080.16 5264
7080.95 5471
7081.75 5612
7082.54 5774
7083.33 6093
7084.13 6594
7084.92 7376
7085.72 8519
7086.51 9888
7087.31 11350
7088.10 12591
7088.90 13389
7089.69 13624
7090.48 13023
7091.28 12368
7092.07 11481
7092.87 10085
7093.66 8952
7094.46 7993
7095.25 6957
7096.05 6203
7096.84 5632
7097.64 5152
7098.43 4920
7099.23 4615
7100.02 4569
7100.82 4550
7101.61 4578
7102.41 4737
7103.20 4830
7104.00 4939
7104.80 4944
7105.59 4912
7106.39 4744
7107.18 4585
7107.98 4429
7108.77 4105
7109.57 3896
7110.36 3677
7111.16 3559
7111.96 3381
7112.75 3331
7113.55 3353
7114.34 3206
7115.14 3275
7115.94 3297
7116.73 3389
7117.53 3308
7118.32 3354
7119.12 3327
7119.92 3270
7120.71 3224
7121.51 3209
7122.31 3318
7123.10 3226
7123.90 3343
7124.70 3441
7125.49 3544
7126.29 3629
7127.09 3669
7127.88 3571
7128.68 3593
7129.48 3516
7130.27 3505
7131.07 3456
7131.87 3446
7132.66 3333
7133.46 3259
7134.26 3265
7135.06 3204
7135.85 3173
7136.65 3187
7137.45 3186
7138.24 3222
7139.04 3320
7139.84 3267
7140.64 3233
7141.43 3249
7142.23 3338
7143.03 3393
7143.83 3364
7144.62 3386
7145.42 3401
7146.22 3355
7147.02 3287
7147.82 3298
7148.61 3302
7149.41 3285
7150.21 3241
7151.01 3153
7151.81 3058
7152.60 3039
7153.40 2978
7154.20 2972
7155.00 2999
7155.80 3064
7156.59 2991
7157.39 3050
7158.19 2967
7158.99 2948
7159.79 2921
7160.59 2836
7161.39 2906
7162.18 2924
7162.98 2916
7163.78 2892
7164.58 2879
7165.38 2792
7166.18 2801
7166.98 2827
7167.78 2785
7168.57 2871
7169.37 2785
7170.17 2722
7170.97 2704
7171.77 2687
7172.57 2650
7173.37 2604
7174.17 2536
7174.97 2566
7175.77 2509
7176.57 2465
7177.37 2466
7178.17 2459
7178.97 2375
7179.77 2429
7180.56 2411
7181.36 2416
7182.16 2403
7182.96 2401
7183.76 2414
7184.56 2415
7185.36 2488
7186.16 2447
7186.96 2439
7187.76 2396
7188.56 2394
7189.36 2429
7190.16 2352
7190.96 2357
7191.76 2326
7192.57 2331
7193.37 2215
7194.17 2212
7194.97 2174
7195.77 2240
7196.57 2211
7197.37 2301
7198.17 2229
7198.97 2242
7199.77 2264
7200.57 2225
7201.37 2229
7202.17 2288
7202.97 2264
7203.77 2304
7204.58 2243
7205.38 2225
7206.18 2168
7206.98 2212
7207.78 2257
7208.58 2232
7209.38 2164
7210.18 2158
7210.99 2200
7211.79 2185
7212.59 2190
7213.39 2219
7214.19 2191
7214.99 2175
7215.79 2179
7216.60 2241
7217.40 2261
7218.20 2255
7219.00 2281
7219.80 2255
7220.60 2257
7221.41 2321
7222.21 2275
7223.01 2248
7223.81 2237
7224.62 2300
7225.42 2231
7226.22 2200
7227.02 2180
7227.82 2168
7228.63 2201
7229.43 2224
7230.23 2263
7231.03 2202
7231.84 2190
7232.64 2182
7233.44 2266
7234.24 2260
7235.05 2223
7235.85 2315
7236.65 2299
7237.45 2281
7238.26 2334
7239.06 2240
7239.86 2264
7240.67 2340
7241.47 2348
7242.27 2302
7243.08 2253
7243.88 2351
7244.68 2275
7245.49 2281
7246.29 2270
7247.09 2236
7247.90 2214
7248.70 2185
7249.50 2229
7250.31 2161
7251.11 2253
7251.91 2233
7252.72 2133
7253.52 2139
7254.32 2208
7255.13 2196
7255.93 2302
7256.74 2377
7257.54 2346
7258.34 2273
7259.15 2318
7259.95 2308
7260.76 2306
7261.56 2363
7262.36 2339
7263.17 2261
7263.97 2297
7264.78 2302
7265.58 2379
7266.39 2446
7267.19 2328
7268.00 2379
7268.80 2394
7269.60 2464
7270.41 2515
7271.21 2527
7272.02 2643
7272.82 2697
7273.63 2746
7274.43 2764
7275.24 2784
7276.04 2803
7276.85 2770
7277.65 2784
7278.46 2822
7279.26 2834
7280.07 2888
7280.87 3006
7281.68 3194
7282.48 3422
7283.29 3616
7284.09 3965
7284.90 4240
7285.71 4239
7286.51 4245
7287.32 4214
7288.12 4010
7288.93 3796
7289.73 3601
7290.54 3426
7291.35 3293
7292.15 3082
7292.96 2965
7293.76 2926
7294.57 2803
7295.38 2787
7296.18 2815
7296.99 2839
7297.79 2829
7298.60 2818
7299.41 2807
7300.21 2865
7301.02 2940
7301.82 2965
7302.63 3087
7303.44 3139
7304.24 3155
7305.05 3161
7305.86 3099
7306.66 3157
7307.47 3192
7308.28 3263
7309.08 3246
7309.89 3324
7310.70 3375
7311.50 3332
7312.31 3311
7313.12 3406
7313.93 3420
7314.73 3412
7315.54 3488
7316.35 3602
7317.15 3826
7317.96 4060
7318.77 4421
7319.58 4831
7320.38 5338
7321.19 5545
7322.00 5717
7322.81 5737
7323.61 5579
7324.42 5170
7325.23 4927
7326.04 4532
7326.84 4297
7327.65 4097
7328.46 3888
7329.27 3658
7330.08 3361
7330.88 3266
7331.69 3109
7332.50 3089
7333.31 3063
7334.12 3042
7334.92 3069
7335.73 3057
7336.54 3181
7337.35 3181
7338.16 3147
7338.97 3216
7339.78 3254
7340.58 3136
7341.39 3037
7342.20 3001
7343.01 2904
7343.82 2828
7344.63 2853
7345.44 2833
7346.24 2727
7347.05 2753
7347.86 2730
7348.67 2674
7349.48 2677
7350.29 2572
7351.10 2574
7351.91 2497
7352.72 2490
7353.53 2540
7354.34 2479
7355.14 2506
7355.95 2441
7356.76 2386
7357.57 2455
7358.38 2499
7359.19 2548
7360.00 2531
7360.81 2565
7361.62 2503
7362.43 2523
7363.24 2539
7364.05 2614
7364.86 2625
7365.67 2587
7366.48 2561
7367.29 2507
7368.10 2525
7368.91 2528
7369.72 2494
7370.53 2489
7371.34 2464
7372.15 2523
7372.96 2586
7373.77 2603
7374.58 2614
7375.39 2632
7376.20 2605
7377.01 2690
7377.82 2775
7378.63 2884
7379.44 2939
7380.26 3146
7381.07 3322
7381.88 3290
7382.69 3330
7383.50 3224
7384.31 3151
7385.12 3102
7385.93 2988
7386.74 2892
7387.55 2715
7388.36 2749
7389.18 2648
7389.99 2571
7390.80 2560
7391.61 2515
7392.42 2512
7393.23 2577
7394.04 2533
7394.86 2568
7395.67 2687
7396.48 2815
7397.29 2856
7398.10 2952
7398.91 3095
7399.73 3114
7400.54 3152
7401.35 3154
7402.16 3097
7402.97 3020
7403.79 2927
7404.60 2768
7405.41 2689
7406.22 2567
7407.03 2516
7407.85 2435
7408.66 2424
7409.47 2363
7410.28 2320
7411.10 2307
7411.91 2281
7412.72 2207
7413.53 2191
7414.35 2203
7415.16 2123
7415.97 2134
7416.78 2148
7417.60 2144
7418.41 2062
7419.22 2156
7420.03 2028
7420.85 2055
7421.66 2006
7422.47 1974
7423.29 1990
7424.10 2009
7424.91 1944
7425.73 1934
7426.54 1950
7427.35 1922
7428.17 1915
7428.98 1888
7429.79 1922
7430.61 1851
7431.42 1847
7432.23 1871
7433.05 1851
7433.86 1885
7434.67 1870
7435.49 1943
7436.30 1930
7437.12 1890
7437.93 1921
7438.74 1906
7439.56 1894
7440.37 1933
7441.18 1887
7442.00 1962
7442.81 1957
7443.63 1938
7444.44 1866
7445.26 1939
7446.07 1890
7446.88 1823
7447.70 1863
7448.51 1837
7449.33 1911
7450.14 1857
7450.96 1867
7451.77 1875
7452.59 1889
7453.40 1947
7454.22 1964
7455.03 1927
7455.85 1939
7456.66 1973
7457.47 2055
7458.29 2085
7459.10 2022
7459.92 2000
7460.74 1976
7461.55 1953
7462.37 2022
7463.18 2014
7464.00 1962
7464.81 2007
7465.63 2018
7466.44 2010
7467.26 2014
7468.07 2046
7468.89 2079
7469.70 2011
7470.52 2047
7471.34 2007
7472.15 2076
7472.97 2098
7473.78 2074
7474.60 2113
7475.41 2122
7476.23 2140
7477.05 2129
7477.86 2089
7478.68 2043
7479.49 1993
7480.31 1992
7481.13 1993
7481.94 1933
7482.76 1968
7483.58 2004
7484.39 2032
7485.21 2054
7486.03 2024
7486.84 1969
7487.66 2043
7488.48 1924
7489.29 1853
7490.11 1870
7490.93 1930
7491.74 1902
7492.56 1845
7493.38 1895
7494.19 1867
7495.01 1907
7495.83 1863
7496.64 1874
7497.46 1826
7498.28 1874
7499.10 1870
7499.91 1890
7500.73 1869
7501.55 1923
7502.36 1827
7503.18 1831
7504.00 1808
7504.82 1789
7505.63 1819
7506.45 1775
7507.27 1689
7508.09 1762
7508.90 1692
7509.72 1680
7510.54 1688
7511.36 1703
7512.18 1717
7512.99 1732
7513.81 1733
7514.63 1745
7515.45 1714
7516.27 1706
7517.08 1659
7517.90 1677
7518.72 1681
7519.54 1671
7520.36 1654
7521.18 1674
7521.99 1697
7522.81 1671
7523.63 1667
7524.45 1654
7525.27 1636
7526.09 1671
7526.91 1735
7527.72 1663
7528.54 1715
7529.36 1717
7530.18 1675
7531.00 1701
7531.82 1656
7532.64 1650
7533.46 1659
7534.28 1709
7535.10 1704
7535.91 1775
7536.73 1746
7537.55 1762
7538.37 1714
7539.19 1710
7540.01 1734
7540.83 1658
7541.65 1679
7542.47 1763
7543.29 1767
7544.11 1788
7544.93 1797
7545.75 1799
7546.57 1798
7547.39 1724
7548.21 1707
7549.03 1693
7549.85 1754
7550.67 1793
7551.49 1777
7552.31 1857
7553.13 1845
7553.95 1798
7554.77 1789
7555.59 1859
7556.41 1815
7557.23 1804
7558.05 1840
7558.87 1884
7559.69 1974
7560.51 1932
7561.33 1898
7562.15 1920
7562.97 1921
7563.79 1920
7564.61 1913
7565.44 1935
7566.26 1923
7567.08 1921
7567.90 1906
7568.72 1932
7569.54 1984
7570.36 1877
7571.18 1920
7572.00 1960
7572.82 1925
7573.65 1914
7574.47 1891
7575.29 1933
7576.11 1983
7576.93 1956
7577.75 1954
7578.57 1948
7579.40 1947
7580.22 1961
7581.04 2044
7581.86 2076
7582.68 2036
7583.50 2067
7584.33 2067
7585.15 2101
7585.97 2072
7586.79 2178
7587.61 2208
7588.44 2247
7589.26 2263
7590.08 2211
7590.90 2198
7591.72 2209
7592.55 2149
7593.37 2234
7594.19 2242
7595.01 2155
7595.84 2176
7596.66 2193
7597.48 2219
7598.30 2255
7599.13 2293
7599.95 2334
7600.77 2492
7601.59 2595
7602.42 2708
7603.24 2803
7604.06 3009
7604.89 3110
7605.71 3059
7606.53 3063
7607.36 3172
7608.18 3060
7609.00 2963
7609.82 2896
7610.65 2810
7611.47 2716
7612.29 2609
7613.12 2632
7613.94 2629
7614.77 2567
7615.59 2641
7616.41 2794
7617.24 2877
7618.06 3048
7618.88 3157
7619.71 3166
7620.53 3122
7621.35 3132
7622.18 3046
7623.00 2961
7623.83 2934
7624.65 2882
7625.47 2807
7626.30 2761
7627.12 2826
7627.95 2800
7628.77 2885
7629.60 2963
7630.42 3092
7631.24 3233
7632.07 3337
7632.89 3364
7633.72 3294
7634.54 3277
7635.37 3082
7636.19 3032
7637.02 2874
7637.84 2735
7638.67 2594
7639.49 2484
7640.31 2373
7641.14 2250
7641.96 2143
7642.79 2253
7643.61 2342
7644.44 2218
7645.26 2267
7646.09 2334
7646.92 2351
7647.74 2415
7648.57 2343
7649.39 2336
7650.22 2289
7651.04 2207
7651.87 2166
7652.69 2116
7653.52 2106
7654.34 2044
7655.17 1970
7656.00 1945
7656.82 1974
7657.65 1903
7658.47 1927
7659.30 1905
7660.12 1915
7660.95 1898
7661.78 1937
7662.60 1944
7663.43 1881
7664.25 1910
7665.08 1850
7665.91 1857
7666.73 1852
7667.56 1871
7668.39 1865
7669.21 1865
7670.04 1888
7670.87 1874
7671.69 1895
7672.52 1834
7673.35 1855
7674.17 1844
7675.00 1875
7675.83 1794
7676.65 1840
7677.48 1793
7678.31 1854
7679.13 1823
7679.96 1862
7680.79 1834
7681.61 1842
7682.44 1857
7683.27 1923
7684.10 1941
7684.92 1947
7685.75 2024
7686.58 2075
7687.40 2056
7688.23 2037
7689.06 1988
7689.89 1954
7690.71 1999
7691.54 1966
7692.37 1999
7693.20 1927
7694.03 1838
7694.85 1865
7695.68 1896
7696.51 1971
7697.34 1981
7698.16 2065
7698.99 2191
7699.82 2163
7700.65 2177
7701.48 2153
7702.31 2055
7703.13 2082
7703.96 1992
7704.79 1955
7705.62 1972
7706.45 1956
7707.28 1865
7708.10 1850
7708.93 1871
7709.76 1834
7710.59 1896
7711.42 1874
7712.25 1839
7713.08 1797
7713.90 1845
7714.73 1798
7715.56 1844
7716.39 1851
7717.22 1864
7718.05 1845
7718.88 1811
7719.71 1851
7720.54 1809
7721.37 1791
7722.20 1834
7723.02 1798
7723.85 1785
7724.68 1830
7725.51 1750
7726.34 1740
7727.17 1769
7728.00 1757
7728.83 1814
7729.66 1804
7730.49 1797
7731.32 1792
7732.15 1834
7732.98 1797
7733.81 1794
7734.64 1809
7735.47 1826
7736.30 1830
7737.13 1831
7737.96 1793
7738.79 1792
7739.62 1800
7740.45 1884
7741.28 1875
7742.11 1843
7742.94 1845
7743.77 1924
7744.60 1994
7745.43 2022
7746.26 2078
7747.09 2088
7747.92 2171
7748.75 2235
7749.59 2188
7750.42 2159
7751.25 2142
7752.08 2222
7752.91 2229
7753.74 2232
7754.57 2296
7755.40 2444
7756.23 2584
7757.06 2696
7757.90 2777
7758.73 2788
7759.56 2804
7760.39 2795
7761.22 2705
7762.05 2565
7762.88 2409
7763.71 2338
7764.55 2270
7765.38 2201
7766.21 2131
7767.04 2029
7767.87 2015
7768.70 1937
7769.54 1844
7770.37 1831
7771.20 1876
7772.03 1922
7772.86 1951
7773.70 1959
7774.53 2004
7775.36 2120
7776.19 2163
7777.02 2206
7777.86 2253
7778.69 2290
7779.52 2255
7780.35 2268
7781.19 2102
7782.02 2032
7782.85 2046
7783.68 1987
7784.52 1930
7785.35 1824
7786.18 1903
7787.01 1856
7787.85 1835
7788.68 1854
7789.51 1842
7790.35 1832
7791.18 1822
7792.01 1815
7792.84 1870
7793.68 1915
7794.51 1879
7795.34 1836
7796.18 1859
7797.01 1937
7797.84 1887
7798.68 1888
7799.51 1804
7800.34 1742
7801.18 1763
7802.01 1778
7802.84 1767
7803.68 1769
7804.51 1788
7805.35 1763
7806.18 1789
7807.01 1780
7807.85 1765
7808.68 1802
7809.51 1807
7810.35 1820
7811.18 1842
7812.02 1881
7812.85 1913
7813.68 1844
7814.52 1912
7815.35 1925
7816.19 1936
7817.02 1951
7817.86 1940
7818.69 1938
7819.52 1995
7820.36 1994
7821.19 1972
7822.03 2051
7822.86 2015
7823.70 1997
7824.53 2027
7825.37 2050
7826.20 1935
7827.04 2018
7827.87 2078
7828.71 2089
7829.54 2049
7830.38 2072
7831.21 2055
7832.05 2025
7832.88 2042
7833.72 1998
7834.55 2053
7835.39 2007
7836.22 2010
7837.06 1985
7837.89 2000
7838.73 1981
7839.57 1994
7840.40 1953
7841.24 1973
7842.07 1931
7842.91 1958
7843.74 1882
7844.58 1919
7845.42 1847
7846.25 1887
7847.09 1869
7847.92 1865
7848.76 1855
7849.60 1854
7850.43 1862
7851.27 1831
7852.10 1794
7852.94 1907
7853.78 1961
7854.61 1856
7855.45 1883
7856.29 1945
7857.12 1944
7857.96 1988
7858.79 2039
7859.63 2111
7860.47 2047
7861.30 2078
7862.14 2055
7862.98 2031
7863.81 2072
7864.65 2043
7865.49 2029
7866.33 1913
7867.16 1973
7868.00 2089
7868.84 2135
7869.67 2113
7870.51 2105
7871.35 2070
7872.19 2037
7873.02 2092
7873.86 2140
7874.70 2145
7875.54 2259
7876.37 2363
7877.21 2452
7878.05 2562
7878.89 2620
7879.72 2656
7880.56 2550
7881.40 2416
7882.24 2380
7883.07 2361
7883.91 2340
7884.75 2374
7885.59 2342
7886.43 2282
7887.26 2250
7888.10 2268
7888.94 2211
7889.78 2230
7890.62 2141
7891.45 2157
7892.29 2227
7893.13 2193
7893.97 2116
7894.81 2107
7895.65 2092
7896.49 2115
7897.32 2076
7898.16 2138
7899.00 2153
7899.84 2150
7900.68 2151
7901.52 2073
7902.36 2121
7903.20 2095
7904.03 2006
7904.87 1922
7905.71 1903
7906.55 1852
7907.39 1817
7908.23 1813
7909.07 1825
7909.91 1781
7910.75 1780
7911.59 1767
7912.43 1742
7913.27 1728
7914.11 1776
7914.94 1815
7915.78 1918
7916.62 1936
7917.46 1889
7918.30 1843
7919.14 1829
7919.98 1849
7920.82 1825
7921.66 1755
7922.50 1746
7923.34 1743
7924.18 1664
7925.02 1696
7925.86 1701
7926.70 1654
7927.54 1652
7928.38 1678
7929.22 1680
7930.06 1723
7930.90 1673
7931.74 1614
7932.59 1640
7933.43 1676
7934.27 1620
7935.11 1609
7935.95 1620
7936.79 1627
7937.63 1657
7938.47 1673
7939.31 1721
7940.15 1701
7940.99 1665
7941.83 1683
7942.67 1725
7943.52 1644
7944.36 1619
7945.20 1697
7946.04 1714
7946.88 1739
7947.72 1757
7948.56 1745
7949.40 1742
7950.25 1702
7951.09 1738
7951.93 1803
7952.77 1878
7953.61 1871
7954.45 1874
7955.29 1811
7956.14 1826
7956.98 1861
7957.82 1806
7958.66 1926
7959.50 1959
7960.35 1932
7961.19 1983
7962.03 1946
7962.87 1980
7963.71 1968
7964.56 1959
7965.40 2102
7966.24 2137
7967.08 2157
7967.93 2231
7968.77 2246
7969.61 2198
7970.45 2116
7971.29 2086
7972.14 2074
7972.98 2003
7973.82 1947
7974.67 1906
7975.51 1884
7976.35 1811
7977.19 1826
7978.04 1792
7978.88 1838
7979.72 1868
7980.57 1863
7981.41 1879
7982.25 1828
7983.09 1858
7983.94 1806
7984.78 1791
7985.62 1773
7986.47 1806
7987.31 1777
7988.15 1771
7989.00 1753
7989.84 1743
7990.68 1679
7991.53 1665
7992.37 1695
7993.22 1716
7994.06 1685
7994.90 1687
7995.75 1740
7996.59 1767
7997.43 1761
7998.28 1909
7999.12 2058
7999.97 2142
8000.81 2285
8001.65 2258
8002.50 2254
8003.34 2161
8004.19 2098
8005.03 2082
8005.88 1989
8006.72 1864
8007.57 1771
8008.41 1692
8009.25 1694
8010.10 1610
8010.94 1530
8011.79 1533
8012.63 1498
8013.48 1470
8014.32 1492
8015.17 1508
8016.01 1441
8016.86 1426
8017.70 1488
8018.55 1496
8019.39 1400
8020.24 1462
8021.08 1492
8021.93 1433
8022.77 1390
8023.62 1321
8024.46 1330
8025.31 1356
8026.15 1369
8027.00 1351
8027.84 1365
8028.69 1355
8029.54 1377
8030.38 1328
8031.23 1361
8032.07 1319
8032.92 1323
8033.76 1362
8034.61 1379
8035.46 1323
8036.30 1324
8037.15 1338
8037.99 1292
8038.84 1281
8039.69 1333
8040.53 1342
8041.38 1382
8042.22 1373
8043.07 1372
8043.92 1334
8044.76 1302
8045.61 1344
8046.46 1335
8047.30 1373
8048.15 1352
8049.00 1340
8049.84 1309
8050.69 1343
8051.54 1335
8052.38 1280
8053.23 1272
8054.08 1283
8054.92 1283
8055.77 1279
8056.62 1288
8057.46 1309
8058.31 1317
8059.16 1310
8060.01 1254
8060.85 1281
8061.70 1296
8062.55 1323
8063.40 1345
8064.24 1288
8065.09 1270
8065.94 1319
8066.79 1271
8067.63 1278
8068.48 1278
8069.33 1298
8070.18 1298
8071.02 1273
8071.87 1217
8072.72 1204
8073.57 1209
8074.42 1238
8075.26 1289
8076.11 1246
8076.96 1213
8077.81 1261
8078.66 1251
8079.50 1218
8080.35 1184
8081.20 1184
8082.05 1226
8082.90 1200
8083.75 1213
8084.59 1165
8085.44 1244
8086.29 1241
8087.14 1229
8087.99 1228
8088.84 1228
8089.69 1205
8090.53 1203
8091.38 1211
8092.23 1210
8093.08 1179
8093.93 1223
8094.78 1213
8095.63 1190
8096.48 1197
8097.33 1172
8098.18 1170
8099.02 1228
8099.87 1245
8100.72 1194
8101.57 1160
8102.42 1164
8103.27 1170
8104.12 1152
8104.97 1151
8105.82 1124
8106.67 1135
8107.52 1157
8108.37 1110
8109.22 1094
8110.07 1158
8110.92 1148
8111.77 1129
8112.62 1146
8113.47 1191
8114.32 1165
8115.17 1178
8116.02 1198
8116.87 1207
8117.72 1147
8118.57 1191
8119.42 1219
8120.27 1182
8121.12 1167
8121.97 1209
8122.82 1238
8123.67 1231
8124.52 1228
8125.37 1236
8126.22 1233
8127.07 1225
8127.93 1176
8128.78 1205
8129.63 1202
8130.48 1187
8131.33 1180
8132.18 1207
8133.03 1180
8133.88 1199
8134.73 1262
8135.58 1287
8136.44 1245
8137.29 1260
8138.14 1264
8138.99 1250
8139.84 1234
8140.69 1243
8141.54 1255
8142.39 1254
8143.25 1240
8144.10 1237
8144.95 1255
8145.80 1289
8146.65 1318
8147.50 1299
8148.36 1315
8149.21 1352
8150.06 1382
8150.91 1349
8151.76 1418
8152.62 1392
8153.47 1379
8154.32 1442
8155.17 1495
8156.02 1567
8156.88 1498
8157.73 1475
8158.58 1523
8159.43 1423
8160.29 1394
8161.14 1375
8161.99 1377
8162.84 1385
8163.70 1376
8164.55 1309
8165.40 1334
8166.25 1326
8167.11 1318
8167.96 1268
8168.81 1247
8169.67 1286
8170.52 1257
8171.37 1253
8172.23 1252
8173.08 1242
8173.93 1196
8174.78 1174
8175.64 1149
8176.49 1260
8177.34 1176
8178.20 1166
8179.05 1137
8179.90 1137
8180.76 1101
8181.61 1107
8182.47 1085
8183.32 1077
8184.17 1107
8185.03 1133
8185.88 1036
8186.73 1080
8187.59 1092
8188.44 1088
8189.30 1131
8190.15 1073
8191.00 1062
8191.86 1089
8192.71 1145
8193.57 1082
8194.42 1080
8195.27 1052
8196.13 1024
8196.98 1053
8197.84 1071
8198.69 1059
8199.55 1017
8200.40 988
8201.26 1052
8202.11 1037
8202.96 997
8203.82 1032
8204.67 1047
8205.53 1034
8206.38 1009
8207.24 1044
8208.09 1050
8208.95 1037
8209.80 1042
8210.66 1013
8211.51 993
8212.37 1025
8213.22 1052
8214.08 1052
8214.93 1069
8215.79 980
8216.65 1036
8217.50 1042
8218.36 1105
8219.21 1069
8220.07 1063
8220.92 1076
8221.78 1072
8222.63 1070
8223.49 1075
8224.35 1074
8225.20 1041
8226.06 1068
8226.91 1044
8227.77 1079
8228.63 1053
8229.48 1011
8230.34 1056
8231.19 1054
8232.05 1002
8232.91 1031
8233.76 1050
8234.62 1008
8235.47 1018
8236.33 1001
8237.19 1002
8238.04 1016
8238.90 1019
8239.76 1015
8240.61 992
8241.47 985
8242.33 1053
8243.18 1014
8244.04 1054
8244.90 988
8245.75 973
8246.61 970
8247.47 923
8248.33 991
8249.18 984
8250.04 994
8250.90 1004
8251.75 1033
8252.61 989
8253.47 1032
8254.33 994
8255.18 1020
8256.04 994
8256.90 955
8257.76 1054
8258.61 1014
8259.47 1032
8260.33 986
8261.19 1034
8262.04 1038
8262.90 1080
8263.76 999
8264.62 992
8265.48 1006
8266.33 1029
8267.19 1018
8268.05 1042
8268.91 1010
8269.77 976
8270.62 1004
8271.48 1034
8272.34 999
8273.20 992
8274.06 1024
8274.92 983
8275.77 985
8276.63 994
8277.49 1014
8278.35 989
8279.21 1036
8280.07 1028
8280.93 1050
8281.78 1061
8282.64 1130
8283.50 1088
8284.36 1112
8285.22 1047
8286.08 1016
8286.94 1072
8287.80 1118
8288.66 1088
8289.51 1121
8290.37 1117
8291.23 1142
8292.09 1100
8292.95 1085
8293.81 1116
8294.67 1127
8295.53 1092
8296.39 1121
8297.25 1123
8298.11 1135
8298.97 1142
8299.83 1128
8300.69 1095
8301.55 1029
8302.41 1062
8303.27 1100
8304.13 1093
8304.99 1083
8305.85 1076
8306.71 1073
8307.57 1058
8308.43 1055
8309.29 1077
8310.15 1106
8311.01 1044
8311.87 1086
8312.73 1066
8313.59 1030
8314.45 1024
8315.31 1048
8316.17 1007
8317.03 1023
8317.89 1031
8318.75 1087
8319.61 1054
8320.47 1017
8321.33 1019
8322.20 1110
8323.06 1076
8323.92 1072
8324.78 1027
8325.64 1061
8326.50 1085
8327.36 1044
8328.22 1028
8329.08 1074
8329.94 1057
8330.81 1047
8331.67 1063
8332.53 1062
8333.39 946
8334.25 1003
8335.11 1020
8335.97 1045
8336.84 1012
8337.70 1034
8338.56 1043
8339.42 1063
8340.28 1000
8341.15 1016
8342.01 1036
8342.87 1041
8343.73 1092
8344.59 1065
8345.45 1020
8346.32 1041
8347.18 1016
8348.04 1024
8348.90 1035
8349.77 1040
8350.63 1018
8351.49 1039
8352.35 1043
8353.22 1046
8354.08 1032
8354.94 1014
8355.80 1091
8356.67 1072
8357.53 1049
8358.39 1087
8359.25 1070
8360.12 1068
8360.98 1079
8361.84 1066
8362.71 1084
8363.57 1066
8364.43 1071
8365.29 1031
8366.16 1057
8367.02 1039
8367.88 1103
8368.75 1149
8369.61 1097
8370.47 1084
8371.34 1118
8372.20 1071
8373.06 1026
8373.93 1045
8374.79 1019
8375.65 1061
8376.52 1080
8377.38 1137
8378.25 1065
8379.11 1062
8379.97 1118
8380.84 1119
8381.70 1088
8382.56 1052
8383.43 1103
8384.29 1135
8385.16 1120
8386.02 1140
8386.89 1133
8387.75 1189
8388.61 1133
8389.48 1122
8390.34 1168
8391.21 1146
8392.07 1124
8392.94 1130
8393.80 1166
8394.67 1172
8395.53 1152
8396.39 1167
8397.26 1165
8398.12 1182
8398.99 1201
8399.85 1199
8400.72 1219
8401.58 1200
8402.45 1131
8403.31 1217
8404.18 1225
8405.04 1198
8405.91 1245
8406.77 1255
8407.64 1248
8408.50 1203
8409.37 1268
8410.24 1338
8411.10 1300
8411.97 1249
8412.83 1264
8413.70 1260
8414.56 1231
8415.43 1275
8416.29 1300
8417.16 1303
8418.03 1283
8418.89 1362
8419.76 1327
8420.62 1401
8421.49 1369
8422.36 1346
8423.22 1382
8424.09 1387
8424.95 1439
8425.82 1377
8426.69 1380
8427.55 1428
8428.42 1437
8429.28 1449
8430.15 1473
8431.02 1509
8431.88 1498
8432.75 1517
8433.62 1548
8434.48 1597
8435.35 1622
8436.22 1596
8437.08 1566
8437.95 1724
8438.82 1777
8439.68 1837
8440.55 1890
8441.42 1983
8442.29 2043
8443.15 2130
8444.02 2107
8444.89 2064
8445.75 2089
8446.62 2046
8447.49 2025
8448.36 2046
8449.22 2068
8450.09 2041
8450.96 2238
8451.83 2312
8452.69 2575
8453.56 2823
8454.43 3193
8455.30 3479
8456.16 3782
8457.03 3981
8457.90 3986
8458.77 3937
8459.64 3693
8460.50 3519
8461.37 3279
8462.24 3014
8463.11 2746
8463.98 2534
8464.84 2322
8465.71 2179
8466.58 2040
8467.45 1968
8468.32 1846
8469.19 1731
8470.05 1712
8470.92 1688
8471.79 1721
8472.66 1714
8473.53 1710
8474.40 1690
8475.27 1653
8476.13 1624
8477.00 1628
8477.87 1573
8478.74 1556
8479.61 1490
8480.48 1511
8481.35 1496
8482.22 1548
8483.09 1574
8483.96 1583
8484.82 1567
8485.69 1494
8486.56 1574
8487.43 1663
8488.30 1603
8489.17 1554
8490.04 1592
8490.91 1567
8491.78 1541
8492.65 1592
8493.52 1596
8494.39 1559
8495.26 1584
8496.13 1649
8497.00 1635
8497.87 1546
8498.74 1503
8499.61 1447
8500.48 1470
8501.35 1439
8502.22 1437
8503.09 1484
8503.96 1440
8504.83 1442
8505.70 1449
8506.57 1504
8507.44 1474
8508.31 1435
8509.18 1508
8510.05 1514
8510.92 1471
8511.79 1454
8512.66 1539
8513.53 1485
8514.40 1436
8515.27 1450
8516.15 1523
8517.02 1541
8517.89 1530
8518.76 1506
8519.63 1539
8520.50 1561
8521.37 1562
8522.24 1572
8523.11 1569
8523.98 1516
8524.86 1517
8525.73 1526
8526.60 1544
8527.47 1509
8528.34 1517
8529.21 1562
8530.08 1521
8530.96 1523
8531.83 1548
8532.70 1591
8533.57 1561
8534.44 1582
8535.31 1587
8536.19 1616
8537.06 1522
8537.93 1556
8538.80 1539
8539.67 1494
8540.55 1528
8541.42 1540
8542.29 1511
8543.16 1464
8544.03 1403
8544.91 1405
8545.78 1472
8546.65 1473
8547.52 1453
8548.40 1497
8549.27 1572
8550.14 1610
8551.01 1752
8551.89 1880
8552.76 1906
8553.63 2057
8554.51 2101
8555.38 2226
8556.25 2144
8557.12 2076
8558.00 2019
8558.87 1906
8559.74 1775
8560.62 1687
8561.49 1636
8562.36 1598
8563.24 1514
8564.11 1479
8564.98 1430
8565.86 1389
8566.73 1383
8567.60 1381
8568.48 1431
8569.35 1441
8570.22 1398
8571.10 1374
8571.97 1410
8572.84 1336
8573.72 1342
8574.59 1370
8575.46 1310
8576.34 1328
8577.21 1265
8578.09 1224
8578.96 1297
8579.83 1247
8580.71 1236
8581.58 1259
8582.46 1272
8583.33 1245
8584.21 1267
8585.08 1276
8585.95 1206
8586.83 1231
8587.70 1229
8588.58 1245
8589.45 1245
8590.33 1245
8591.20 1285
8592.08 1260
8592.95 1253
8593.83 1242
8594.70 1318
8595.58 1292
8596.45 1337
8597.33 1292
8598.20 1334
8599.08 1241
8599.95 1299
8600.83 1277
8601.70 1299
8602.58 1293
8603.45 1304
8604.33 1341
8605.20 1270
8606.08 1287
8606.95 1294
8607.83 1334
8608.70 1361
8609.58 1384
8610.45 1389
8611.33 1409
8612.21 1367
8613.08 1394
8613.96 1334
8614.83 1356
8615.71 1368
8616.59 1362
8617.46 1323
8618.34 1343
8619.21 1332
8620.09 1358
8620.97 1364
8621.84 1377
8622.72 1386
8623.59 1344
8624.47 1374
8625.35 1297
8626.22 1295
8627.10 1387
8627.98 1389
8628.85 1400
8629.73 1458
8630.61 1429
8631.48 1449
8632.36 1427
8633.24 1388
8634.11 1435
8634.99 1405
8635.87 1416
8636.74 1441
8637.62 1475
8638.50 1485
8639.37 1431
8640.25 1429
8641.13 1464
8642.01 1430
8642.88 1416
8643.76 1455
8644.64 1458
8645.52 1520
8646.39 1572
8647.27 1544
8648.15 1504
8649.03 1548
8649.90 1502
8650.78 1577
8651.66 1598
8652.54 1619
8653.41 1593
8654.29 1626
8655.17 1546
8656.05 1654
8656.93 1638
8657.80 1615
8658.68 1592
8659.56 1619
8660.44 1620
8661.32 1648
8662.19 1622
8663.07 1593
8663.95 1635
8664.83 1618
8665.71 1728
8666.59 1756
8667.46 1719
8668.34 1801
8669.22 1885
8670.10 1949
8670.98 2026
8671.86 2139
8672.74 2149
8673.62 2117
8674.49 2207
8675.37 2183
8676.25 2198
8677.13 2134
8678.01 2095
8678.89 2043
8679.77 2034
8680.65 2025
8681.53 1980
8682.41 1917
8683.29 1906
8684.16 1918
8685.04 1960
8685.92 2075
8686.80 2162
8687.68 2242
8688.56 2579
8689.44 2852
8690.32 3055
8691.20 3427
8692.08 3673
8692.96 3743
8693.84 3726
8694.72 3723
8695.60 3563
8696.48 3350
8697.36 3073
8698.24 2849
8699.12 2625
8700.00 2428
8700.88 2242
8701.76 2058
8702.64 1949
8703.52 1806
8704.40 1738
8705.28 1666
8706.16 1636
8707.04 1582
8707.92 1573
8708.80 1549
8709.69 1526
8710.57 1556
8711.45 1525
8712.33 1470
8713.21 1452
8714.09 1463
8714.97 1423
8715.85 1470
8716.73 1445
8717.61 1386
8718.49 1371
8719.38 1445
8720.26 1426
8721.14 1487
8722.02 1411
8722.90 1390
8723.78 1492
8724.66 1472
8725.54 1492
8726.43 1466
8727.31 1466
8728.19 1510
8729.07 1517
8729.95 1464
8730.83 1526
8731.72 1526
8732.60 1480
8733.48 1447
8734.36 1490
8735.24 1440
8736.13 1397
8737.01 1437
8737.89 1433
8738.77 1435
8739.65 1395
8740.54 1388
8741.42 1339
8742.30 1407
8743.18 1357
8744.07 1332
8744.95 1403
8745.83 1430
8746.71 1392
8747.60 1412
8748.48 1499
8749.36 1411
8750.24 1438
8751.13 1489
8752.01 1567
8752.89 1548
8753.77 1573
8754.66 1648
8755.54 1714
8756.42 1723
8757.31 1750
8758.19 1753
8759.07 1802
8759.96 1782
8760.84 1798
8761.72 1791
8762.61 1745
8763.49 1706
8764.37 1647
8765.26 1651
8766.14 1690
8767.02 1686
8767.91 1669
8768.79 1687
8769.67 1683
8770.56 1703
8771.44 1676
8772.32 1709
8773.21 1652
8774.09 1660
8774.98 1625
8775.86 1603
8776.74 1638
8777.63 1583
8778.51 1539
8779.40 1524
8780.28 1537
8781.17 1490
8782.05 1512
8782.93 1472
8783.82 1500
8784.70 1503
8785.59 1546
8786.47 1556
8787.36 1495
8788.24 1471
8789.13 1458
8790.01 1469
8790.89 1504
8791.78 1472
8792.66 1475
8793.55 1459
8794.43 1482
8795.32 1464
8796.20 1460
8797.09 1483
8797.97 1466
8798.86 1489
8799.74 1430
8800.63 1528
8801.52 1494
8802.40 1499
8803.29 1586
8804.17 1553
8805.06 1515
8805.94 1520
8806.83 1500
8807.71 1527
8808.60 1465
8809.48 1424
8810.37 1459
8811.26 1425
8812.14 1414
8813.03 1413
8813.91 1392
8814.80 1426
8815.69 1442
8816.57 1375
8817.46 1356
8818.34 1386
8819.23 1423
8820.12 1445
8821.00 1364
8821.89 1342
8822.77 1391
8823.66 1387
8824.55 1389
8825.43 1399
8826.32 1335
8827.21 1375
8828.09 1383
8828.98 1348
8829.87 1285
8830.75 1350
8831.64 1321
8832.53 1292
8833.41 1271
8834.30 1275
8835.19 1270
8836.08 1267
8836.96 1293
8837.85 1274
8838.74 1237
8839.62 1224
8840.51 1205
8841.40 1187
8842.29 1246
8843.17 1184
8844.06 1245
8844.95 1221
8845.84 1191
8846.72 1182
8847.61 1215
8848.50 1161
8849.39 1118
8850.27 1156
8851.16 1103
8852.05 1158
8852.94 1152
8853.82 1174
8854.71 1071
8855.60 1089
8856.49 1147
8857.38 1101
8858.26 1099
8859.15 1082
8860.04 1139
8860.93 1134
8861.82 1086
8862.71 1051
8863.59 1086
8864.48 1135
8865.37 1099
8866.26 1077
8867.15 1046
8868.04 1070
8868.93 1083
8869.81 1083
8870.70 1053
8871.59 1014
8872.48 1044
8873.37 1080
8874.26 1093
8875.15 1037
8876.04 998
8876.93 1053
8877.81 1032
8878.70 1042
8879.59 1010
8880.48 1019
8881.37 1059
8882.26 1073
8883.15 1034
8884.04 1030
8884.93 1089
8885.82 1025
8886.71 1061
8887.60 1075
8888.49 1088
8889.38 1045
8890.27 1010
8891.16 1016
8892.05 994
8892.94 1010
8893.83 1004
8894.72 1007
8895.61 1026
8896.50 1018
8897.39 998
8898.28 1007
8899.17 1012
8900.06 1009
8900.95 995
8901.84 959
8902.73 963
8903.62 967
8904.51 1014
8905.40 931
8906.29 915
8907.18 988
8908.07 977
8908.96 938
8909.85 967
8910.74 1003
8911.63 1012
8912.52 1071
8913.41 1009
8914.31 1001
8915.20 978
8916.09 1036
8916.98 1034
8917.87 976
8918.76 954
8919.65 985
8920.54 1013
8921.43 929
8922.33 931
8923.22 940
8924.11 934
8925.00 932
8925.89 948
8926.78 955
8927.67 913
8928.57 907
8929.46 923
8930.35 937
8931.24 912
8932.13 925
8933.03 927
8933.92 897
8934.81 884
8935.70 922
8936.59 922
8937.49 939
8938.38 910
8939.27 930
8940.16 915
8941.05 873
8941.95 856
8942.84 898
8943.73 889
8944.62 863
8945.52 908
8946.41 917
8947.30 890
8948.19 836
8949.09 883
8949.98 906
8950.87 839
8951.76 847
8952.66 842
8953.55 872
8954.44 858
8955.34 831
8956.23 911
8957.12 858
8958.02 861
8958.91 900
8959.80 873
8960.69 859
8961.59 859
8962.48 841
8963.37 878
8964.27 862
8965.16 850
8966.05 913
8966.95 914
8967.84 883
8968.74 853
8969.63 876
8970.52 895
8971.42 914
8972.31 884
8973.20 887
8974.10 880
8974.99 876
8975.89 882
8976.78 892
8977.67 839
8978.57 831
8979.46 846
8980.36 861
8981.25 849
8982.15 875
8983.04 875
8983.93 888
8984.83 846
8985.72 817
8986.62 865
8987.51 829
8988.41 797
8989.30 805
8990.20 818
8991.09 807
8991.99 826
8992.88 864
8993.78 830
8994.67 823
8995.57 840
8996.46 854
8997.36 833
8998.25 818
8999.15 820
9000.04 871
9000.94 838
9001.83 843
9002.73 849
9003.62 860
9004.52 873
9005.41 838
9006.31 861
9007.20 840
9008.10 827
9009.00 839
9009.89 793
9010.79 839
9011.68 782
9012.58 785
9013.47 830
9014.37 795
9015.27 793
9016.16 786
9017.06 820
9017.95 820
9018.85 767
9019.75 839
9020.64 827
9021.54 767
9022.43 797
9023.33 777
9024.23 828
9025.12 808
9026.02 781
9026.92 834
9027.81 804
9028.71 852
9029.61 824
9030.50 843
9031.40 812
9032.30 820
9033.19 822
9034.09 797
9034.99 820
9035.88 837
9036.78 836
9037.68 835
9038.58 827
9039.47 848
9040.37 862
9041.27 833
9042.16 797
9043.06 827
9043.96 871
9044.86 827
9045.75 843
9046.65 843
9047.55 859
9048.45 830
9049.34 885
9050.24 867
9051.14 831
9052.04 841
9052.94 916
9053.83 875
9054.73 826
9055.63 860
9056.53 903
9057.43 911
9058.32 923
9059.22 916
9060.12 925
9061.02 863
9061.92 891
9062.81 898
9063.71 885
9064.61 893
9065.51 850
9066.41 883
9067.31 887
9068.21 888
9069.10 892
9070.00 904
9070.90 894
9071.80 903
9072.70 907
9073.60 860
9074.50 867
9075.40 858
9076.29 929
9077.19 902
9078.09 917
9078.99 888
9079.89 895
9080.79 894
9081.69 879
9082.59 882
9083.49 899
9084.39 910
9085.29 894
9086.19 905
9087.09 954
9087.98 985
9088.88 941
9089.78 961
9090.68 985
9091.58 970
9092.48 934
9093.38 983
9094.28 955
9095.18 925
9096.08 886
9096.98 960
9097.88 973
9098.78 906
9099.68 895
9100.58 890
9101.48 883
9102.38 882
9103.28 859
9104.18 906
9105.08 905
9105.99 881
9106.89 904
9107.79 885
9108.69 865
9109.59 872
9110.49 866
9111.39 873
9112.29 866
9113.19 862
9114.09 863
9114.99 802
9115.89 823
9116.79 846
9117.69 850
9118.60 819
9119.50 881
9120.40 862
9121.30 817
9122.20 847
9123.10 827
9124.00 813
9124.90 840
9125.81 863
9126.71 811
9127.61 848
9128.51 807
9129.41 795
9130.31 841
9131.22 818
9132.12 812
9133.02 805
9133.92 842
9134.82 841
9135.72 762
9136.63 806
9137.53 817
9138.43 821
9139.33 838
9140.23 845
9141.14 854
9142.04 847
9142.94 824
9143.84 822
9144.75 825
9145.65 812
9146.55 823
9147.45 830
9148.36 846
9149.26 810
9150.16 765
9151.06 844
9151.97 842
9152.87 763
9153.77 788
9154.67 826
9155.58 819
9156.48 810
9157.38 858
9158.29 793
9159.19 798
9160.09 770
9161.00 821
9161.90 790
9162.80 783
9163.71 774
9164.61 801
9165.51 818
9166.42 781
9167.32 821
9168.22 845
9169.13 845
9170.03 782
9170.93 789
9171.84 758
9172.74 823
9173.64 804
9174.55 828
9175.45 807
9176.36 792
9177.26 827
9178.16 841
9179.07 820
9179.97 806
9180.88 837
9181.78 829
9182.69 767
9183.59 795
9184.49 839
9185.40 810
9186.30 807
9187.21 845
9188.11 866
9189.02 807
9189.92 822
9190.82 779
9191.73 805
9192.63 824
9193.54 849
9194.44 868
9195.35 893
9196.25 917
9197.16 920
9198.06 942
9198.97 979
9199.87 986
9200.78 995
9201.68 999
9202.59 944
9203.49 920
9204.40 966
9205.30 915
9206.21 924
9207.12 918
9208.02 920
9208.93 891
9209.83 834
9210.74 856
9211.64 868
9212.55 860
9213.45 846
9214.36 843
9215.27 869
9216.17 799
9217.08 827
9217.98 829
9218.89 819
9219.80 854
9220.70 874
9221.61 852
9222.51 812
9223.42 784
9224.33 772
9225.23 833
9226.14 827
9227.05 804
9227.95 847
9228.86 885
9229.77 844
9230.67 821
9231.58 846
9232.49 847
9233.39 821
9234.30 825
9235.21 807
9236.11 808
9237.02 818
9237.93 785
9238.83 769
9239.74 794
9240.65 804
9241.55 832
9242.46 803
9243.37 796
9244.28 767
9245.18 802
9246.09 837
9247.00 808
9247.91 785
9248.81 775
9249.72 804
9250.63 768
9251.54 766
9252.44 805
9253.35 773
9254.26 780
9255.17 820
9256.07 796
9256.98 782
9257.89 816
9258.80 807
9259.71 821
9260.61 788
9261.52 836
9262.43 826
9263.34 794
9264.25 788
9265.16 783
9266.06 807
9266.97 788
9267.88 801
9268.79 808
9269.70 807
9270.61 801
9271.51 833
9272.42 808
9273.33 840
9274.24 817
9275.15 856
9276.06 818
9276.97 833
9277.88 836
9278.78 810
9279.69 812
9280.60 787
9281.51 811
9282.42 807
9283.33 772
9284.24 811
9285.15 833
9286.06 775
9286.97 816
9287.88 775
9288.79 817
9289.70 802
9290.60 854
9291.51 789
9292.42 811
9293.33 870
9294.24 786
9295.15 862
9296.06 860
9296.97 805
9297.88 806
9298.79 833
9299.70 859
9300.61 858
9301.52 880
9302.43 865
9303.34 889
9304.25 848
9305.16 882
9306.07 898
9306.98 905
9307.89 888
9308.80 861
9309.71 878
9310.63 834
9311.54 892
9312.45 961
9313.36 894
9314.27 925
9315.18 902
9316.09 887
9317.00 882
9317.91 838
9318.82 857
9319.73 847
9320.64 862
9321.55 885
9322.47 880
9323.38 859
9324.29 886
9325.20 894
9326.11 869
9327.02 865
9327.93 886
9328.84 891
9329.76 939
9330.67 858
9331.58 898
9332.49 862
9333.40 838
9334.31 826
9335.23 859
9336.14 877
9337.05 884
9337.96 859
9338.87 901
9339.78 919
9340.70 849
9341.61 890
9342.52 889
9343.43 888
9344.34 899
9345.26 917
9346.17 909
9347.08 850
9347.99 827
9348.91 801
9349.82 799
9350.73 830
9351.64 860
9352.56 860
9353.47 842
9354.38 803
9355.29 772
9356.21 792
9357.12 830
9358.03 796
9358.94 816
9359.86 793
9360.77 791
9361.68 787
9362.60 756
9363.51 791
9364.42 842
9365.34 790
9366.25 800
9367.16 814
9368.08 790
9368.99 804
9369.90 805
9370.82 832
9371.73 801
9372.64 758
9373.56 790
9374.47 803
9375.38 789
9376.30 828
9377.21 802
9378.12 813
9379.04 841
9379.95 860
9380.87 819
9381.78 818
9382.69 812
9383.61 816
9384.52 830
9385.44 834
9386.35 803
9387.27 855
9388.18 863
9389.09 834
9390.01 829
9390.92 832
9391.84 847
9392.75 856
9393.67 882
9394.58 880
9395.50 879
9396.41 836
9397.32 887
9398.24 921
9399.15 916
9400.07 909
9400.98 927
9401.90 912
9402.81 870
9403.73 880
9404.64 869
9405.56 903
9406.47 859
9407.39 892
9408.30 849
9409.22 839
9410.14 879
9411.05 825
9411.97 833
9412.88 880
9413.80 834
9414.71 873
9415.63 833
9416.54 903
9417.46 882
9418.38 884
9419.29 942
9420.21 908
9421.12 950
9422.04 903
9422.95 908
9423.87 891
9424.79 868
9425.70 852
9426.62 865
9427.54 890
9428.45 892
9429.37 917
9430.28 881
9431.20 841
9432.12 857
9433.03 916
9433.95 913
9434.87 896
9435.78 895
9436.70 906
9437.62 899
9438.53 891
9439.45 921
9440.37 902
9441.28 916
9442.20 929
9443.12 896
9444.03 857
9444.95 904
9445.87 935
9446.79 951
9447.70 955
9448.62 996
9449.54 985
9450.45 1046
9451.37 1063
9452.29 1104
9453.21 1132
9454.12 1146
9455.04 1092
9455.96 1113
9456.88 1084
9457.79 986
9458.71 1022
9459.63 1010
9460.55 960
9461.47 995
9462.38 944
9463.30 940
9464.22 851
9465.14 882
9466.06 878
9466.97 873
9467.89 856
9468.81 833
9469.73 837
9470.65 835
9471.56 821
9472.48 857
9473.40 854
9474.32 864
9475.24 867
9476.16 842
9477.08 856
9477.99 911
9478.91 904
9479.83 940
9480.75 925
9481.67 966
9482.59 932
9483.51 929
9484.43 923
9485.34 883
9486.26 900
9487.18 925
9488.10 907
9489.02 892
9489.94 875
9490.86 872
9491.78 895
9492.70 888
9493.62 897
9494.54 867
9495.46 853
9496.38 883
9497.30 875
9498.22 884
9499.13 911
9500.05 874
9500.97 847
9501.89 817
9502.81 840
9503.73 849
9504.65 834
9505.57 860
9506.49 808
9507.41 826
9508.33 864
9509.25 868
9510.17 851
9511.09 821
9512.01 874
9512.93 857
9513.86 864
9514.78 866
9515.70 854
9516.62 832
9517.54 877
9518.46 825
9519.38 838
9520.30 819
9521.22 888
9522.14 892
9523.06 857
9523.98 827
9524.90 875
9525.82 905
9526.75 941
9527.67 919
9528.59 862
9529.51 931
9530.43 899
9531.35 897
9532.27 933
9533.19 960
9534.11 998
9535.04 999
9535.96 976
9536.88 968
9537.80 950
9538.72 930
9539.64 865
9540.57 917
9541.49 863
9542.41 852
9543.33 882
9544.25 824
9545.17 829
9546.10 823
9547.02 864
9547.94 847
9548.86 843
9549.78 829
9550.71 842
9551.63 838
9552.55 820
9553.47 837
9554.40 820
9555.32 808
9556.24 807
9557.16 909
9558.09 855
9559.01 837
9559.93 834
9560.85 842
9561.78 873
9562.70 843
9563.62 861
9564.54 820
9565.47 852
9566.39 904
9567.31 860
9568.24 899
9569.16 870
9570.08 890
9571.00 856
9571.93 838
9572.85 837
9573.77 810
9574.70 826
9575.62 858
9576.54 876
9577.47 818
9578.39 852
9579.31 869
9580.24 836
9581.16 802
9582.09 812
9583.01 821
9583.93 824
9584.86 839
9585.78 832
9586.70 860
9587.63 816
9588.55 834
9589.48 828
9590.40 834
9591.32 816
9592.25 833
9593.17 845
9594.10 860
9595.02 853
9595.95 849
9596.87 869
9597.79 875
9598.72 838
9599.64 850
9600.57 845
9601.49 891
9602.42 867
9603.34 899
9604.27 898
9605.19 899
9606.12 912
9607.04 888
9607.97 886
9608.89 889
9609.82 938
9610.74 971
9611.67 947
9612.59 930
9613.52 901
9614.44 890
9615.37 903
9616.29 886
9617.22 879
9618.14 902
9619.07 909
9619.99 942
9620.92 944
9621.85 895
9622.77 892
9623.70 925
9624.62 936
9625.55 933
9626.47 949
9627.40 936
9628.33 973
9629.25 995
9630.18 1047
9631.10 995
9632.03 987
9632.96 1023
9633.88 1048
9634.81 996
9635.73 1037
9636.66 1082
9637.59 1087
9638.51 1069
9639.44 1089
9640.37 1053
9641.29 1051
9642.22 1118
9643.15 1138
9644.07 1198
9645.00 1190
9645.93 1221
9646.85 1240
9647.78 1245
9648.71 1258
9649.63 1352
9650.56 1321
9651.49 1325
9652.41 1324
9653.34 1314
9654.27 1279
9655.20 1248
9656.12 1189
9657.05 1188
9657.98 1141
9658.90 1101
9659.83 1110
9660.76 1104
9661.69 1118
9662.61 1135
9663.54 1128
9664.47 1139
9665.40 1128
9666.32 1120
9667.25 1147
9668.18 1162
9669.11 1157
9670.04 1103
9670.96 1170
9671.89 1152
9672.82 1129
9673.75 1115
9674.68 1082
9675.60 1092
9676.53 1092
9677.46 1058
9678.39 1041
9679.32 1060
9680.25 1057
9681.17 1033
9682.10 1115
9683.03 1098
9683.96 1073
9684.89 1059
9685.82 1113
9686.75 1105
9687.67 1122
9688.60 1051
9689.53 1102
9690.46 1040
9691.39 1088
9692.32 1096
9693.25 1099
9694.18 1051
9695.11 1069
9696.03 1051
9696.96 1010
9697.89 998
9698.82 1025
9699.75 1005
9700.68 1016
9701.61 1036
9702.54 1028
9703.47 1030
9704.40 1014
9705.33 1048
9706.26 993
9707.19 999
9708.12 993
9709.05 1028
9709.98 1076
9710.91 1061
9711.84 955
9712.77 971
9713.70 1026
9714.63 990
9715.56 978
9716.49 999
9717.42 989
9718.35 991
9719.28 980
9720.21 987
9721.14 975
9722.07 1031
9723.00 1062
9723.93 1031
9724.86 1053
9725.79 1035
9726.72 1039
9727.65 1056
9728.58 1020
9729.51 1022
9730.44 1027
9731.37 1027
9732.31 1013
9733.24 1020
9734.17 1019
9735.10 1007
9736.03 1035
9736.96 1061
9737.89 1033
9738.82 1050
9739.75 1053
9740.69 1032
9741.62 1076
9742.55 1054
9743.48 1085
9744.41 1085
9745.34 1049
9746.27 1076
9747.21 1072
9748.14 1097
9749.07 1076
9750.00 1083
9750.93 1065
9751.86 1095
9752.80 1131
9753.73 1079
9754.66 1084
9755.59 1047
9756.52 1125
9757.46 1133
9758.39 1095
9759.32 1127
9760.25 1084
9761.18 1109
9762.12 1135
9763.05 1139
9763.98 1123
9764.91 1169
9765.85 1166
9766.78 1180
9767.71 1172
9768.64 1176
9769.58 1154
9770.51 1169
9771.44 1155
9772.37 1164
9773.31 1149
9774.24 1190
9775.17 1214
9776.11 1207
9777.04 1241
9777.97 1267
9778.91 1309
9779.84 1358
9780.77 1323
9781.71 1363
9782.64 1421
9783.57 1434
9784.51 1433
9785.44 1420
9786.37 1407
9787.31 1401
9788.24 1328
9789.17 1353
9790.11 1303
9791.04 1313
9791.97 1331
9792.91 1357
9793.84 1351
9794.77 1417
9795.71 1381
9796.64 1445
9797.58 1424
9798.51 1467
9799.44 1452
9800.38 1487
9801.31 1408
9802.25 1406
9803.18 1320
9804.12 1356
9805.05 1305
9805.98 1317
9806.92 1235
9807.85 1195
9808.79 1199
9809.72 1163
9810.66 1161
9811.59 1149
9812.53 1155
9813.46 1169
9814.40 1147
9815.33 1147
9816.27 1120
9817.20 1113
9818.14 1081
9819.07 1106
9820.01 1111
9820.94 1066
9821.88 1096
9822.81 1096
9823.75 1072
9824.68 1100
9825.62 1044
9826.55 1058
9827.49 1026
9828.42 1016
9829.36 1076
9830.29 1054
9831.23 1045
9832.17 1014
9833.10 1046
9834.04 1041
9834.97 1058
9835.91 1046
9836.84 1063
9837.78 1104
9838.72 1084
9839.65 1067
9840.59 1032
9841.52 1017
9842.46 1051
9843.40 1036
9844.33 1023
9845.27 1045
9846.20 1058
9847.14 1050
9848.08 1053
9849.01 1063
9849.95 1058
9850.89 1107
9851.82 1008
9852.76 1026
9853.70 1049
9854.63 1025
9855.57 1046
9856.51 1081
9857.44 1046
9858.38 1035
9859.32 1070
9860.25 1041
9861.19 1023
9862.13 1004
9863.07 1048
9864.00 1033
9864.94 1043
9865.88 1022
9866.81 1096
9867.75 1113
9868.69 1029
9869.63 1041
9870.56 1089
9871.50 1067
9872.44 1083
9873.38 1081
9874.31 1066
9875.25 1066
9876.19 1104
9877.13 1156
9878.07 1123
9879.00 1083
9879.94 1043
9880.88 1025
9881.82 1062
9882.75 1112
9883.69 1071
9884.63 1085
9885.57 1048
9886.51 1112
9887.45 1140
9888.38 1121
9889.32 1097
9890.26 1088
9891.20 1107
9892.14 1091
9893.08 1070
9894.01 1112
9894.95 1108
9895.89 1073
9896.83 1115
9897.77 1093
9898.71 1102
9899.65 1101
9900.59 1097
9901.52 1117
9902.46 1096
9903.40 1053
9904.34 1105
9905.28 1172
9906.22 1147
9907.16 1107
9908.10 1177
9909.04 1153
9909.98 1155
9910.92 1174
9911.86 1246
9912.80 1176
9913.73 1167
9914.67 1191
9915.61 1164
9916.55 1162
9917.49 1247
9918.43 1253
9919.37 1296
9920.31 1341
9921.25 1429
9922.19 1561
9923.13 1602
9924.07 1718
9925.01 1726
9925.95 1836
9926.89 1848
9927.83 1785
9928.77 1749
9929.71 1731
9930.65 1677
9931.59 1648
9932.53 1530
9933.47 1496
9934.41 1428
9935.36 1380
9936.30 1379
9937.24 1396
9938.18 1355
9939.12 1286
9940.06 1293
9941.00 1331
9941.94 1318
9942.88 1280
9943.82 1321
9944.76 1347
9945.70 1333
9946.64 1262
9947.59 1297
9948.53 1298
9949.47 1302
9950.41 1273
9951.35 1293
9952.29 1272
9953.23 1271
9954.17 1239
9955.12 1237
9956.06 1273
9957.00 1245
9957.94 1270
9958.88 1281
9959.82 1213
9960.77 1219
9961.71 1219
9962.65 1241
9963.59 1235
9964.53 1297
9965.48 1269
9966.42 1268
9967.36 1250
9968.30 1279
9969.24 1220
9970.19 1194
9971.13 1199
9972.07 1223
9973.01 1190
9973.95 1188
9974.90 1177
9975.84 1175
9976.78 1179
9977.72 1142
9978.67 1105
9979.61 1071
9980.55 1126
9981.50 1144
9982.44 1151
9983.38 1101
9984.32 1079
9985.27 1057
9986.21 1073
9987.15 1120
9988.10 1021
9989.04 1002
9989.98 1023
9990.92 1001
9991.87 1047
9992.81 1062
9993.75 1009
9994.70 1023
9995.64 1017
9996.58 997
9997.53 984
9998.47 975
9999.41 977
10000.36 1031
10001.30 1010
10002.25 975
10003.19 953
10004.13 1000
10005.08 1010
10006.02 980
10006.96 985
10007.91 972
10008.85 956
10009.80 944
10010.74 962
10011.68 952
10012.63 956
10013.57 970
10014.52 936
10015.46 902
10016.41 954
10017.35 968
10018.29 944
10019.24 943
10020.18 932
10021.13 977
10022.07 974
10023.02 970
10023.96 982
10024.91 957
10025.85 883
10026.80 933
10027.74 924
10028.69 881
10029.63 903
10030.58 914
10031.52 908
10032.47 888
10033.41 937
10034.36 920
10035.30 930
10036.25 884
10037.19 895
10038.14 890
10039.08 874
10040.03 857
10040.97 885
10041.92 857
10042.87 879
10043.81 860
10044.76 898
10045.70 874
10046.65 875
10047.59 845
10048.54 868
10049.49 884
10050.43 838
10051.38 846
10052.32 853
10053.27 849
10054.22 831
10055.16 889
10056.11 852
10057.05 891
10058.00 845
10058.95 877
10059.89 825
10060.84 843
10061.79 850
10062.73 854
10063.68 884
10064.63 838
10065.57 867
10066.52 850
10067.47 867
10068.41 826
10069.36 875
10070.31 882
10071.25 842
10072.20 853
10073.15 840
10074.10 848
10075.04 856
10075.99 864
10076.94 850
10077.88 817
10078.83 875
10079.78 890
10080.73 841
10081.67 841
10082.62 863
10083.57 853
10084.52 863
10085.46 864
10086.41 837
10087.36 844
10088.31 811
10089.25 829
10090.20 782
10091.15 790
10092.10 832
10093.05 816
10093.99 846
10094.94 780
10095.89 806
10096.84 775
10097.79 808
10098.73 822
10099.68 792
10100.63 771
10101.58 819
10102.53 804
10103.48 833
10104.42 786
10105.37 777
10106.32 824
10107.27 786
10108.22 792
10109.17 791
10110.12 771
10111.06 815
10112.01 781
10112.96 783
10113.91 823
10114.86 798
10115.81 819
10116.76 842
10117.71 846
10118.66 778
10119.61 762
10120.56 776
10121.50 781
10122.45 787
10123.40 748
10124.35 792
10125.30 839
10126.25 832
10127.20 819
10128.15 818
10129.10 792
10130.05 771
10131.00 788
10131.95 824
10132.90 808
10133.85 815
10134.80 814
10135.75 775
10136.70 803
10137.65 816
10138.60 820
10139.55 828
10140.50 810
10141.45 799
10142.40 815
10143.35 821
10144.30 841
10145.25 825
10146.20 839
10147.15 829
10148.10 856
10149.05 858
10150.00 833
10150.95 828
10151.90 817
10152.86 804
10153.81 837
10154.76 816
10155.71 793
10156.66 841
10157.61 823
10158.56 864
10159.51 873
10160.46 909
10161.41 891
10162.37 850
10163.32 871
10164.27 855
10165.22 873
10166.17 852
10167.12 891
10168.07 890
10169.03 899
10169.98 919
10170.93 920
10171.88 914
10172.83 898
10173.78 901
10174.74 927
10175.69 948
10176.64 957
10177.59 995
10178.54 992
10179.49 980
10180.45 939
10181.40 949
10182.35 972
10183.30 977
10184.26 1019
10185.21 975
10186.16 1009
10187.11 1056
10188.06 1019
10189.02 1011
10189.97 982
10190.92 1024
10191.87 1036
10192.83 1038
10193.78 1013
10194.73 1019
10195.69 1058
10196.64 1070
10197.59 1077
10198.54 1060
10199.50 1057
10200.45 1134
10201.40 1193
10202.36 1192
10203.31 1206
10204.26 1159
10205.22 1272
10206.17 1247
10207.12 1301
10208.08 1234
10209.03 1238
10209.98 1242
10210.94 1198
10211.89 1164
10212.84 1170
10213.80 1111
10214.75 1113
10215.70 1081
10216.66 1093
10217.61 1093
10218.56 1017
10219.52 1031
10220.47 1073
10221.43 1061
10222.38 1061
10223.33 1049
10224.29 1013
10225.24 997
10226.20 1030
10227.15 1017
10228.11 987
10229.06 986
10230.01 1009
10230.97 1024
10231.92 1014
10232.88 1016
10233.83 1050
10234.79 1056
10235.74 1082
10236.70 989
10237.65 1007
10238.60 1039
10239.56 1074
10240.51 1016
10241.47 1001
10242.42 994
10243.38 962
10244.33 1040
10245.29 995
10246.24 1031
10247.20 941
10248.15 982
10249.11 973
10250.07 964
10251.02 958
10251.98 996
10252.93 987
10253.89 1000
10254.84 936
10255.80 971
10256.75 926
10257.71 935
10258.67 958
10259.62 1006
10260.58 1031
10261.53 1010
10262.49 992
10263.44 1013
10264.40 1008
10265.36 1021
10266.31 1028
10267.27 996
10268.22 1014
10269.18 951
10270.14 1022
10271.09 1000
10272.05 952
10273.01 932
10273.96 935
10274.92 935
10275.87 874
10276.83 879
10277.79 870
10278.74 903
10279.70 902
10280.66 868
10281.61 882
10282.57 860
10283.53 895
10284.49 895
10285.44 878
10286.40 848
10287.36 871
10288.31 882
10289.27 878
10290.23 904
10291.18 877
10292.14 859
10293.10 894
10294.06 884
10295.01 860
10295.97 876
10296.93 825
10297.89 820
10298.84 860
10299.80 861
10300.76 840
10301.72 852
10302.67 783
10303.63 818
10304.59 813
10305.55 828
10306.51 799
10307.46 818
10308.42 769
10309.38 823
10310.34 775
10311.30 774
10312.25 772
10313.21 766
10314.17 756
10315.13 753
10316.09 778
10317.05 798
10318.00 801
10318.96 782
10319.92 791
10320.88 776
10321.84 776
10322.80 778
10323.76 772
10324.71 751
10325.67 740
10326.63 783
10327.59 816
10328.55 764
10329.51 754
10330.47 766
10331.43 762
10332.39 775
10333.35 739
10334.30 749
10335.26 785
10336.22 757
10337.18 762
10338.14 799
10339.10 780
10340.06 773
10341.02 746
10341.98 793
10342.94 780
10343.90 789
10344.86 808
10345.82 761
10346.78 780
10347.74 755
10348.70 826
10349.66 860
10350.62 829
10351.58 810
10352.54 815
10353.50 812
10354.46 765
10355.42 800
10356.38 803
10357.34 767
10358.30 803
10359.26 798
10360.22 768
10361.18 810
10362.14 755
10363.10 771
10364.06 778
10365.02 772
10365.98 821
10366.94 816
10367.90 809
10368.87 787
10369.83 719
10370.79 760
10371.75 753
10372.71 763
10373.67 769
10374.63 796
10375.59 778
10376.55 743
10377.51 769
10378.48 762
10379.44 705
10380.40 746
10381.36 801
10382.32 742
10383.28 715
10384.24 745
10385.21 758
10386.17 759
10387.13 781
10388.09 757
10389.05 755
10390.01 758
10390.98 777
10391.94 776
10392.90 756
10393.86 734
10394.82 782
10395.79 826
10396.75 771
10397.71 727
10398.67 768
10399.63 762
10400.60 793
10401.56 779
10402.52 779
10403.48 784
10404.45 774
10405.41 781
10406.37 804
10407.33 831
10408.30 831
10409.26 822
10410.22 843
10411.18 835
10412.15 890
10413.11 899
10414.07 916
10415.04 952
10416.00 956
10416.96 975
10417.93 1015
10418.89 1049
10419.85 1091
10420.81 1067
10421.78 1015
10422.74 1032
10423.70 1062
10424.67 1031
10425.63 1022
10426.59 973
10427.56 920
10428.52 926
10429.49 883
10430.45 856
10431.41 880
10432.38 817
10433.34 822
10434.30 794
10435.27 838
10436.23 824
10437.20 786
10438.16 777
10439.12 761
10440.09 751
10441.05 731
10442.02 785
10442.98 766
10443.94 768
10444.91 728
10445.87 785
10446.84 717
10447.80 773
10448.77 788
10449.73 729
10450.70 738
10451.66 724
10452.63 747
10453.59 735
10454.55 762
10455.52 774
10456.48 717
10457.45 711
10458.41 700
10459.38 717
10460.34 738
10461.31 758
10462.27 709
10463.24 701
10464.20 714
10465.17 721
10466.14 704
10467.10 675
10468.07 686
10469.03 678
10470.00 716
10470.96 739
10471.93 742
10472.89 726
10473.86 716
10474.82 705
10475.79 695
10476.76 718
10477.72 725
10478.69 741
10479.65 709
10480.62 688
10481.59 748
10482.55 727
10483.52 703
10484.48 679
10485.45 723
10486.42 714
10487.38 706
10488.35 721
10489.32 723
10490.28 734
10491.25 736
10492.21 714
10493.18 707
10494.15 691
10495.11 699
10496.08 740
10497.05 710
10498.01 699
10498.98 667
10499.95 720
10500.92 719
10501.88 711
10502.85 675
10503.82 734
10504.78 715
10505.75 686
10506.72 712
10507.68 725
10508.65 721
10509.62 726
10510.59 717
10511.55 700
10512.52 729
10513.49 692
10514.46 691
10515.42 680
10516.39 702
10517.36 692
10518.33 707
10519.29 700
10520.26 696
10521.23 683
10522.20 704
10523.17 706
10524.13 691
10525.10 702
10526.07 689
10527.04 692
10528.01 732
10528.97 719
10529.94 689
10530.91 667
10531.88 713
10532.85 681
10533.82 697
10534.78 714
10535.75 687
10536.72 670
10537.69 679
10538.66 692
10539.63 669
10540.60 701
10541.56 689
10542.53 655
10543.50 674
10544.47 682
10545.44 667
10546.41 690
10547.38 687
10548.35 673
10549.32 686
10550.29 697
10551.25 707
10552.22 751
10553.19 695
10554.16 726
10555.13 716
10556.10 741
10557.07 731
10558.04 720
10559.01 732
10559.98 726
10560.95 732
10561.92 745
10562.89 748
10563.86 744
10564.83 706
10565.80 731
10566.77 699
10567.74 715
10568.71 690
10569.68 709
10570.65 760
10571.62 719
10572.59 663
10573.56 661
10574.53 713
10575.50 686
10576.47 677
10577.44 703
10578.41 753
10579.38 682
10580.35 687
10581.32 687
10582.29 701
10583.26 713
10584.23 711
10585.21 693
10586.18 641
10587.15 658
10588.12 702
10589.09 691
10590.06 679
10591.03 698
10592.00 685
10592.97 699
10593.94 674
10594.92 721
10595.89 700
10596.86 668
10597.83 649
10598.80 679
10599.77 732
10600.74 678
10601.71 693
10602.69 713
10603.66 667
10604.63 721
10605.60 685
10606.57 673
10607.54 675
10608.52 670
10609.49 693
10610.46 665
10611.43 696
10612.40 686
10613.38 681
10614.35 712
10615.32 672
10616.29 701
10617.27 712
10618.24 696
10619.21 705
10620.18 719
10621.15 713
10622.13 737
10623.10 701
10624.07 700
10625.04 733
10626.02 727
10626.99 709
10627.96 707
10628.94 684
10629.91 698
10630.88 714
10631.85 758
10632.83 729
10633.80 744
10634.77 805
10635.75 794
10636.72 817
10637.69 824
10638.67 830
10639.64 805
10640.61 860
10641.59 816
10642.56 833
10643.53 786
10644.51 816
10645.48 796
10646.45 789
10647.43 741
10648.40 709
10649.37 753
10650.35 732
10651.32 694
10652.30 699
10653.27 707
10654.24 700
10655.22 715
10656.19 719
10657.16 691
10658.14 703
10659.11 690
10660.09 662
10661.06 668
10662.04 697
10663.01 729
10663.98 731
10664.96 707
10665.93 631
10666.91 662
10667.88 673
10668.86 662
10669.83 678
10670.81 621
10671.78 698
10672.76 689
10673.73 698
10674.71 648
10675.68 684
10676.66 727
10677.63 703
10678.61 709
10679.58 669
10680.56 692
10681.53 679
10682.51 667
10683.48 713
10684.46 690
10685.43 677
10686.41 677
10687.38 649
10688.36 658
10689.33 652
10690.31 685
10691.28 650
10692.26 650
10693.24 650
10694.21 688
10695.19 648
10696.16 630
10697.14 635
10698.12 650
10699.09 630
10700.07 640
10701.04 651
10702.02 628
10703.00 663
10703.97 644
10704.95 689
10705.92 682
10706.90 689
10707.88 673
10708.85 647
10709.83 696
10710.81 645
10711.78 707
10712.76 671
10713.74 661
10714.71 650
10715.69 673
10716.67 675
10717.64 633
10718.62 650
10719.60 667
10720.57 637
10721.55 659
10722.53 682
10723.50 727
10724.48 622
10725.46 644
10726.44 680
10727.41 647
10728.39 677
10729.37 696
10730.35 707
10731.32 664
10732.30 663
10733.28 658
10734.26 681
10735.23 692
10736.21 716
10737.19 687
10738.17 672
10739.14 681
10740.12 693
10741.10 681
10742.08 657
10743.06 701
10744.03 682
10745.01 679
10745.99 661
10746.97 667
10747.95 678
10748.92 650
10749.90 677
10750.88 653
10751.86 679
10752.84 699
10753.82 666
10754.79 672
10755.77 674
10756.75 685
10757.73 677
10758.71 656
10759.69 677
10760.67 686
10761.65 692
10762.62 631
10763.60 625
10764.58 651
10765.56 693
10766.54 687
10767.52 695
10768.50 682
10769.48 715
10770.46 709
10771.44 680
10772.42 668
10773.39 645
10774.37 711
10775.35 731
10776.33 712
10777.31 708
10778.29 704
10779.27 723
10780.25 693
10781.23 735
10782.21 701
10783.19 672
10784.17 671
10785.15 721
10786.13 684
10787.11 673
10788.09 669
10789.07 687
10790.05 735
10791.03 708
10792.01 665
10792.99 667
10793.97 679
10794.95 681
10795.93 680
10796.91 717
10797.89 708
10798.87 720
10799.85 696
10800.83 699
10801.82 702
10802.80 687
10803.78 664
10804.76 710
10805.74 687
10806.72 632
10807.70 684
10808.68 695
10809.66 694
10810.64 677
10811.62 713
10812.61 692
10813.59 711
10814.57 691
10815.55 698
10816.53 726
10817.51 713
10818.49 699
10819.47 735
10820.46 681
10821.44 687
10822.42 676
10823.40 702
10824.38 701
10825.36 680
10826.35 724
10827.33 722
10828.31 707
10829.29 673
10830.27 685
10831.25 696
10832.24 714
10833.22 694
10834.20 728
10835.18 712
10836.17 704
10837.15 754
10838.13 716
10839.11 745
10840.09 700
10841.08 703
10842.06 718
10843.04 745
10844.02 743
10845.01 700
10845.99 714
10846.97 739
10847.96 733
10848.94 746
10849.92 764
10850.90 787
10851.89 763
10852.87 777
10853.85 766
10854.84 757
10855.82 772
10856.80 745
10857.78 759
10858.77 752
10859.75 780
10860.73 763
10861.72 749
10862.70 794
10863.68 789
10864.67 767
10865.65 778
10866.64 794
10867.62 815
10868.60 782
10869.59 768
10870.57 780
10871.55 772
10872.54 805
10873.52 824
10874.51 802
10875.49 800
10876.47 807
10877.46 838
10878.44 896
10879.43 825
10880.41 844
10881.39 872
10882.38 861
10883.36 884
10884.35 890
10885.33 896
10886.32 886
10887.30 918
10888.29 965
10889.27 914
10890.25 928
10891.24 951
10892.22 976
10893.21 957
10894.19 972
10895.18 995
10896.16 988
10897.15 1018
10898.13 1053
10899.12 1003
10900.10 1038
10901.09 1064
10902.07 1048
10903.06 1052
10904.04 1042
10905.03 1029
10906.01 1032
10907.00 1048
10907.99 1003
10908.97 995
10909.96 1023
10910.94 1038
10911.93 1014
10912.91 996
10913.90 1035
10914.88 1001
10915.87 985
10916.86 998
10917.84 1042
10918.83 1011
10919.81 1025
10920.80 1027
10921.79 1041
10922.77 1059
10923.76 996
10924.74 952
10925.73 1014
10926.72 1002
10927.70 1001
10928.69 978
10929.68 1002
10930.66 996
10931.65 1039
10932.64 1051
10933.62 1042
10934.61 1024
10935.60 1017
10936.58 1080
10937.57 1057
10938.56 1071
10939.54 1054
10940.53 1087
10941.52 1154
10942.50 1117
10943.49 1142
10944.48 1085
10945.47 1147
10946.45 1143
10947.44 1124
10948.43 1165
10949.41 1142
10950.40 1187
10951.39 1233
10952.38 1270
10953.36 1235
10954.35 1313
10955.34 1259
10956.33 1290
10957.31 1308
10958.30 1336
10959.29 1368
10960.28 1332
10961.27 1321
10962.25 1323
10963.24 1325
10964.23 1322
10965.22 1301
10966.21 1246
10967.19 1213
10968.18 1188
10969.17 1247
10970.16 1242
10971.15 1245
10972.13 1197
10973.12 1204
10974.11 1212
10975.10 1228
10976.09 1214
10977.08 1261
10978.07 1246
10979.05 1234
10980.04 1199
10981.03 1231
10982.02 1231
10983.01 1201
10984.00 1240
10984.99 1263
10985.98 1294
10986.96 1243
10987.95 1282
10988.94 1287
10989.93 1308
10990.92 1394
10991.91 1399
10992.90 1431
10993.89 1403
10994.88 1517
10995.87 1552
10996.86 1554
10997.85 1561
10998.84 1594
10999.83 1647
11000.82 1657
11001.81 1590
11002.79 1602
11003.78 1506
11004.77 1486
11005.76 1416
11006.75 1392
11007.74 1331
11008.73 1308
11009.72 1336
11010.71 1292
11011.70 1266
11012.69 1267
11013.68 1278
11014.67 1255
11015.67 1245
11016.66 1240
11017.65 1238
11018.64 1199
11019.63 1141
11020.62 1164
11021.61 1157
11022.60 1089
11023.59 1086
11024.58 1124
11025.57 1087
11026.56 1080
11027.55 1112
11028.54 1078
11029.53 1035
11030.52 1032
11031.52 1081
11032.51 1072
11033.50 1054
11034.49 1032
11035.48 1019
11036.47 1024
11037.46 1019
11038.45 990
11039.45 988
11040.44 997
11041.43 981
11042.42 1007
11043.41 988
11044.40 976
11045.39 966
11046.39 1020
11047.38 999
11048.37 946
11049.36 980
11050.35 966
11051.35 972
11052.34 994
11053.33 959
11054.32 968
11055.31 954
11056.31 1006
11057.30 987
11058.29 946
11059.28 942
11060.27 943
11061.27 932
11062.26 954
11063.25 963
11064.24 902
11065.24 935
11066.23 959
11067.22 961
11068.21 967
11069.21 981
11070.20 974
11071.19 964
11072.19 977
11073.18 949
11074.17 946
11075.16 982
11076.16 990
11077.15 958
11078.14 933
11079.14 941
11080.13 1000
11081.12 940
11082.12 931
11083.11 970
11084.10 967
11085.10 971
11086.09 987
11087.08 950
11088.08 920
11089.07 919
11090.06 979
11091.06 951
11092.05 965
11093.04 957
11094.04 949
11095.03 978
11096.03 950
11097.02 998
11098.01 952
11099.01 975
11100.00 961
11101.00 927
11101.99 970
11102.98 928
11103.98 1010
11104.97 984
11105.97 995
11106.96 945
11107.96 962
11108.95 956
11109.95 1015
11110.94 1021
11111.93 984
11112.93 998
11113.92 995
11114.92 1021
11115.91 995
11116.91 981
11117.90 1065
11118.90 1002
11119.89 1061
11120.89 1096
11121.88 1116
11122.88 1077
11123.87 1149
11124.87 1145
11125.86 1071
11126.86 1099
11127.85 1071
11128.85 1096
11129.84 1093
11130.84 1048
11131.84 1040
11132.83 1030
11133.83 1039
11134.82 1053
11135.82 1074
11136.81 1045
11137.81 1031
11138.81 1059
11139.80 1098
11140.80 1062
11141.79 1067
11142.79 1050
11143.79 1069
11144.78 1018
11145.78 1008
11146.77 1028
11147.77 1053
11148.77 998
11149.76 956
11150.76 1007
11151.75 1016
11152.75 967
11153.75 950
11154.74 966
11155.74 983
11156.74 1005
11157.73 943
11158.73 956
11159.73 959
11160.72 964
11161.72 945
11162.72 928
11163.71 935
11164.71 985
11165.71 985
11166.71 939
11167.70 940
11168.70 945
11169.70 962
11170.69 922
11171.69 930
11172.69 930
11173.69 918
11174.68 929
11175.68 913
11176.68 969
11177.68 964
11178.67 950
11179.67 952
11180.67 974
11181.67 955
11182.66 911
11183.66 941
11184.66 949
11185.66 971
11186.66 950
11187.65 928
11188.65 967
11189.65 961
11190.65 1017
11191.65 984
11192.64 969
11193.64 1000
11194.64 991
11195.64 960
11196.64 963
11197.64 974
11198.63 975
11199.63 982
11200.63 996
11201.63 997
11202.63 990
11203.63 1032
11204.63 968
11205.63 998
11206.62 1006
11207.62 978
11208.62 1000
11209.62 1011
11210.62 999
11211.62 986
11212.62 923
11213.62 926
11214.62 952
11215.62 924
11216.61 908
11217.61 914
11218.61 934
11219.61 955
11220.61 933
11221.61 923
11222.61 935
11223.61 921
11224.61 885
11225.61 874
11226.61 943
11227.61 920
11228.61 884
11229.61 889
11230.61 887
11231.61 847
11232.61 911
11233.61 882
11234.61 899
11235.61 870
11236.61 893
11237.61 907
11238.61 886
11239.61 878
11240.61 926
11241.61 866
11242.61 918
11243.61 920
11244.61 908
11245.61 871
11246.61 876
11247.61 900
11248.62 852
11249.62 910
11250.62 944
11251.62 900
11252.62 922
11253.62 871
11254.62 929
11255.62 902
11256.62 910
11257.62 935
11258.62 881
11259.63 851
11260.63 892
11261.63 901
11262.63 855
11263.63 883
11264.63 924
11265.63 928
11266.64 962
11267.64 975
11268.64 948
11269.64 950
11270.64 957
11271.64 938
11272.65 954
11273.65 931
11274.65 984
11275.65 1014
11276.65 969
11277.65 994
11278.66 988
11279.66 1006
11280.66 956
11281.66 1023
11282.67 986
11283.67 950
11284.67 949
11285.67 936
11286.67 961
11287.68 949
11288.68 960
11289.68 928
11290.68 929
11291.69 918
11292.69 910
11293.69 962
11294.70 940
11295.70 912
11296.70 921
11297.70 917
11298.71 918
11299.71 942
11300.71 917
11301.72 927
11302.72 935
11303.72 940
11304.72 947
11305.73 937
11306.73 944
11307.73 938
11308.74 943
11309.74 943
11310.74 971
11311.75 973
11312.75 990
11313.76 999
11314.76 951
11315.76 932
11316.77 938
11317.77 981
11318.77 966
11319.78 941
11320.78 940
11321.79 935
11322.79 909
11323.79 916
11324.80 930
11325.80 907
11326.81 887
11327.81 921
11328.81 899
11329.82 904
11330.82 915
11331.83 942
11332.83 932
11333.84 888
11334.84 933
11335.85 908
11336.85 924
11337.85 913
11338.86 929
11339.86 938
11340.87 996
11341.87 999
11342.88 950
11343.88 1003
11344.89 949
11345.89 905
11346.90 942
11347.90 926
11348.91 972
11349.91 945
11350.92 924
11351.92 950
11352.93 953
11353.94 917
11354.94 940
11355.95 952
11356.95 965
11357.96 941
11358.96 921
11359.97 915
11360.97 888
11361.98 904
11362.99 923
11363.99 916
11365.00 881
11366.00 876
11367.01 895
11368.02 903
11369.02 895
11370.03 860
11371.03 906
11372.04 872
11373.05 886
11374.05 876
11375.06 844
11376.06 873
11377.07 905
11378.08 873
11379.08 858
11380.09 874
11381.10 937
11382.10 906
11383.11 905
11384.12 887
11385.12 945
11386.13 895
11387.14 897
11388.14 902
11389.15 898
11390.16 908
11391.17 897
11392.17 907
11393.18 899
11394.19 900
11395.19 933
11396.20 934
11397.21 910
11398.22 906
11399.22 879
11400.23 907
11401.24 933
11402.25 910
11403.25 903
11404.26 912
11405.27 956
11406.28 924
11407.28 932
11408.29 982
11409.30 976
11410.31 966
11411.31 947
11412.32 914
11413.33 911
11414.34 952
11415.35 960
11416.35 973
11417.36 981
11418.37 966
11419.38 1000
11420.39 954
11421.40 966
11422.40 966
11423.41 998
11424.42 972
11425.43 993
11426.44 992
11427.45 1033
11428.46 1025
11429.46 1007
11430.47 994
11431.48 1046
11432.49 1076
11433.50 1019
11434.51 1001
11435.52 1037
11436.53 1023
11437.54 1044
11438.54 1047
11439.55 1067
11440.56 1065
11441.57 1031
11442.58 1072
11443.59 1035
11444.60 1054
11445.61 1094
11446.62 1072
11447.63 1075
11448.64 1064
11449.65 1118
11450.66 1084
11451.67 1086
11452.68 1123
11453.69 1116
11454.70 1101
11455.71 1108
11456.72 1118
11457.73 1137
11458.74 1125
11459.75 1102
11460.76 1137
11461.77 1131
11462.78 1163
11463.79 1121
11464.80 1155
11465.81 1190
11466.82 1147
11467.83 1216
11468.84 1221
11469.85 1188
11470.86 1181
11471.87 1151
11472.88 1224
11473.89 1168
11474.90 1219
11475.91 1186
11476.92 1200
11477.93 1248
11478.95 1231
11479.96 1212
11480.97 1248
11481.98 1250
11482.99 1246
11484.00 1226
11485.01 1212
11486.02 1177
11487.03 1237
11488.05 1259
11489.06 1257
11490.07 1243
11491.08 1272
11492.09 1256
11493.10 1275
11494.11 1297
11495.13 1304
11496.14 1289
11497.15 1302
11498.16 1294
11499.17 1331
11500.18 1305
11501.20 1269
11502.21 1326
11503.22 1326
11504.23 1389
11505.24 1387
11506.26 1350
11507.27 1352
11508.28 1375
11509.29 1420
11510.30 1403
11511.32 1399
11512.33 1442
11513.34 1426
11514.35 1447
11515.37 1425
11516.38 1459
11517.39 1474
11518.40 1450
11519.42 1482
11520.43 1505
11521.44 1534
11522.45 1501
11523.47 1545
11524.48 1520
11525.49 1561
11526.51 1612
11527.52 1586
11528.53 1592
11529.55 1646
11530.56 1601
11531.57 1601
11532.59 1657
11533.60 1718
11534.61 1699
11535.63 1755
11536.64 1749
11537.65 1775
11538.67 1795
11539.68 1777
11540.69 1810
11541.71 1861
11542.72 1876
11543.73 1928
11544.75 1969
11545.76 1965
11546.78 2018
11547.79 1978
11548.80 2047
11549.82 2094
11550.83 2117
11551.85 2067
11552.86 2112
11553.87 2166
11554.89 2163
11555.90 2213
11556.92 2255
11557.93 2278
11558.95 2283
11559.96 2294
11560.97 2358
11561.99 2437
11563.00 2498
11564.02 2481
11565.03 2520
11566.05 2613
11567.06 2648
11568.08 2644
11569.09 2664
11570.11 2779
11571.12 2937
11572.14 3020
11573.15 3039
11574.17 3162
11575.18 3206
11576.20 3347
11577.21 3444
11578.23 3499
11579.24 3586
11580.26 3724
11581.27 3867
11582.29 4042
11583.30 4116
11584.32 4269
11585.33 4439
11586.35 4670
11587.37 4885
11588.38 5084
11589.40 5405
11590.41 5724
11591.43 5963
11592.44 6327
11593.46 6676
11594.48 6998
11595.49 7380
11596.51 7664
11597.52 7811
11598.54 7881
11599.56 7840
11600.57 7772
11601.59 7566
11602.61 7348
11603.62 7072
11604.64 6613
11605.66 6311
11606.67 5972
11607.69 5579
11608.70 5258
11609.72 5003
11610.74 4749
11611.75 4602
11612.77 4402
11613.79 4251
11614.81 4096
11615.82 3943
11616.84 3766
11617.86 3629
11618.87 3555
11619.89 3377
11620.91 3283
11621.92 3194
11622.94 3064
11623.96 3017
11624.98 2927
11625.99 2822
11627.01 2772
11628.03 2751
11629.05 2665
11630.06 2559
11631.08 2580
11632.10 2570
11633.12 2502
11634.13 2488
11635.15 2482
11636.17 2424
11637.19 2345
11638.20 2352
11639.22 2349
11640.24 2276
11641.26 2218
11642.28 2142
11643.29 2192
11644.31 2120
11645.33 2054
11646.35 2051
11647.37 2013
11648.39 2034
11649.40 2001
11650.42 1958
11651.44 1972
11652.46 1967
11653.48 1943
11654.50 1896
11655.51 1906
11656.53 1973
11657.55 2000
11658.57 1898
11659.59 1956
11660.61 1991
11661.63 1944
11662.65 1900
11663.67 2003
11664.68 2010
11665.70 1962
11666.72 1997
11667.74 1992
11668.76 2066
11669.78 2111
11670.80 2088
11671.82 2116
11672.84 2107
11673.86 2100
11674.88 2183
11675.90 2131
11676.92 2170
11677.94 2154
11678.96 2175
11679.98 2175
11680.99 2183
11682.01 2119
11683.03 2118
11684.05 2129
11685.07 2133
11686.09 2097
11687.11 2057
11688.13 2125
11689.15 2079
11690.17 2078
11691.19 2070
11692.21 2063
11693.24 2086
11694.26 2101
11695.28 2044
11696.30 2003
11697.32 2007
11698.34 1972
11699.36 1958
11700.38 1912
11701.40 1970
11702.42 1965
11703.44 1917
11704.46 1885
11705.48 1880
11706.50 1928
11707.52 1866
11708.54 1859
11709.57 1847
11710.59 1854
11711.61 1829
11712.63 1764
11713.65 1735
11714.67 1810
11715.69 1745
11716.71 1770
11717.73 1723
11718.76 1704
11719.78 1670
11720.80 1631
11721.82 1625
11722.84 1639
11723.86 1627
11724.89 1603
11725.91 1598
11726.93 1558
11727.95 1567
11728.97 1515
11729.99 1568
11731.02 1523
11732.04 1512
11733.06 1533
11734.08 1521
11735.10 1493
11736.13 1492
11737.15 1557
11738.17 1571
11739.19 1535
11740.22 1558
11741.24 1509
11742.26 1514
11743.28 1490
11744.30 1500
11745.33 1475
11746.35 1484
11747.37 1498
11748.40 1452
11749.42 1442
11750.44 1462
11751.46 1413
11752.49 1418
11753.51 1437
11754.53 1377
11755.56 1400
11756.58 1407
11757.60 1380
11758.62 1366
11759.65 1363
11760.67 1332
11761.69 1317
11762.72 1308
11763.74 1336
11764.76 1303
11765.79 1293
11766.81 1348
11767.83 1307
11768.86 1269
11769.88 1289
11770.91 1298
11771.93 1265
11772.95 1277
11773.98 1245
11775.00 1295
11776.02 1230
11777.05 1229
11778.07 1254
11779.10 1229
11780.12 1211
11781.14 1195
11782.17 1211
11783.19 1210
11784.22 1200
11785.24 1179
11786.26 1177
11787.29 1193
11788.31 1193
11789.34 1150
11790.36 1177
11791.39 1147
11792.41 1132
11793.44 1139
11794.46 1134
11795.49 1120
11796.51 1155
11797.54 1157
11798.56 1135
11799.59 1106
11800.61 1073
11801.63 1087
11802.66 1081
11803.69 1107
11804.71 1117
11805.74 1112
11806.76 1087
11807.79 1110
11808.81 1112
11809.84 1053
11810.86 1115
11811.89 1053
11812.91 1089
11813.94 1062
11814.96 1109
11815.99 1098
11817.01 1063
11818.04 1026
11819.07 1086
11820.09 1067
11821.12 1090
11822.14 1018
11823.17 1004
11824.20 1065
11825.22 1092
11826.25 1104
11827.27 1059
11828.30 1036
11829.33 1023
11830.35 1032
11831.38 1031
11832.40 1038
11833.43 1016
11834.46 1018
11835.48 1001
11836.51 1055
11837.54 999
11838.56 999
11839.59 994
11840.62 1011
11841.64 1018
11842.67 1006
11843.70 1020
11844.72 1015
11845.75 1044
11846.78 1003
11847.80 1007
11848.83 966
11849.86 1007
11850.89 995
11851.91 1050
11852.94 1038
11853.97 975
11854.99 1007
11856.02 987
11857.05 1001
11858.08 1023
11859.10 1055
11860.13 1006
11861.16 1004
11862.19 1031
11863.21 1038
11864.24 1040
11865.27 1049
11866.30 1015
11867.33 1022
11868.35 998
11869.38 989
11870.41 993
11871.44 1012
11872.47 1005
11873.49 1027
11874.52 996
11875.55 999
11876.58 1051
11877.61 1014
11878.63 1010
11879.66 1048
11880.69 1070
11881.72 1043
11882.75 1001
11883.78 1028
11884.81 1050
11885.83 1055
11886.86 1050
11887.89 1076
11888.92 1096
11889.95 1094
11890.98 1077
11892.01 1144
11893.04 1153
11894.06 1138
11895.09 1147
11896.12 1170
11897.15 1178
11898.18 1151
11899.21 1171
11900.24 1201
11901.27 1207
11902.30 1171
11903.33 1187
11904.36 1173
11905.39 1200
11906.42 1204
11907.45 1155
11908.48 1187
11909.50 1201
11910.53 1207
11911.56 1159
11912.59 1134
11913.62 1220
11914.65 1160
11915.68 1181
11916.71 1171
11917.74 1194
11918.77 1143
11919.80 1206
11920.83 1202
11921.86 1190
11922.89 1219
11923.92 1227
11924.95 1241
11925.99 1262
11927.02 1264
11928.05 1277
11929.08 1276
11930.11 1276
11931.14 1301
11932.17 1277
11933.20 1206
11934.23 1226
11935.26 1227
11936.29 1197
11937.32 1216
11938.35 1169
11939.38 1180
11940.41 1109
11941.45 1119
11942.48 1098
11943.51 1067
11944.54 1097
11945.57 1069
11946.60 1044
11947.63 1016
11948.66 1011
11949.70 1017
11950.73 1042
11951.76 1011
11952.79 998
11953.82 985
11954.85 988
11955.88 986
11956.92 981
11957.95 955
11958.98 963
11960.01 978
11961.04 952
11962.08 974
11963.11 970
11964.14 943
11965.17 942
11966.20 913
11967.24 956
11968.27 935
11969.30 948
11970.33 914
11971.36 925
11972.40 941
11973.43 946
11974.46 904
11975.49 952
11976.53 945
11977.56 969
11978.59 981
11979.62 966
11980.66 932
11981.69 942
11982.72 942
11983.76 992
11984.79 954
11985.82 918
11986.85 948
11987.89 978
11988.92 994
11989.95 939
11990.99 977
11992.02 928
11993.05 932
11994.09 984
11995.12 986
11996.15 977
11997.19 1036
11998.22 1018
11999.25 957
12000.29 954
12001.32 1003
12002.35 998
12003.39 1019
12004.42 1004
12005.46 1021
12006.49 1069
12007.52 1016
12008.56 1000
12009.59 1052
12010.63 1093
12011.66 1048
12012.69 1121
12013.73 1085
12014.76 1036
12015.80 1054
12016.83 1061
12017.86 1083
12018.90 1066
12019.93 1065
12020.97 1033
12022.00 1100
12023.04 1051
12024.07 1046
12025.11 1018
12026.14 1033
12027.18 1017
12028.21 1027
12029.25 1021
12030.28 1059
12031.32 990
12032.35 982
12033.39 986
12034.42 978
12035.46 967
12036.49 969
12037.53 962
12038.56 934
12039.60 923
12040.63 928
12041.67 952
12042.70 928
12043.74 912
12044.77 892
12045.81 881
12046.84 904
12047.88 911
12048.92 926
12049.95 903
12050.99 928
12052.02 935
12053.06 903
12054.09 869
12055.13 882
12056.17 894
12057.20 902
12058.24 875
12059.27 897
12060.31 841
12061.35 854
12062.38 872
12063.42 893
12064.46 853
12065.49 853
12066.53 866
12067.56 846
12068.60 880
12069.64 851
12070.67 863
12071.71 867
12072.75 843
12073.78 842
12074.82 860
12075.86 846
12076.89 863
12077.93 873
12078.97 874
12080.01 867
12081.04 853
12082.08 835
12083.12 857
12084.15 855
12085.19 861
12086.23 830
12087.27 801
12088.30 842
12089.34 832
12090.38 856
12091.41 798
12092.45 814
12093.49 860
12094.53 864
12095.57 823
12096.60 814
12097.64 835
12098.68 818
12099.72 826
12100.75 836
12101.79 813
12102.83 787
12103.87 827
12104.91 823
12105.94 819
12106.98 823
12108.02 837
12109.06 821
12110.10 802
12111.14 780
12112.17 779
12113.21 768
12114.25 739
12115.29 795
12116.33 772
12117.37 779
12118.40 764
12119.44 796
12120.48 795
12121.52 807
12122.56 769
12123.60 812
12124.64 798
12125.68 795
12126.72 808
12127.75 759
12128.79 727
12129.83 764
12130.87 789
12131.91 776
12132.95 768
12133.99 727
12135.03 722
12136.07 730
12137.11 743
12138.15 756
12139.19 734
12140.23 749
12141.27 773
12142.31 728
12143.35 743
12144.38 728
12145.42 733
12146.46 744
12147.50 750
12148.54 769
12149.58 723
12150.62 705
12151.66 729
12152.70 746
12153.74 707
12154.78 730
12155.82 727
12156.87 750
12157.91 710
12158.95 712
12159.99 751
12161.03 750
12162.07 731
12163.11 696
12164.15 726
12165.19 715
12166.23 732
12167.27 735
12168.31 730
12169.35 744
12170.39 765
12171.43 752
12172.47 738
12173.52 745
12174.56 743
12175.60 728
12176.64 738
12177.68 720
12178.72 753
12179.76 739
12180.80 733
12181.85 746
12182.89 735
12183.93 701
12184.97 706
12186.01 742
12187.05 710
12188.09 748
12189.14 723
12190.18 738
12191.22 751
12192.26 718
12193.30 697
12194.34 720
12195.39 728
12196.43 745
12197.47 705
12198.51 697
12199.55 728
12200.60 710
12201.64 718
12202.68 720
12203.72 695
12204.77 722
12205.81 705
12206.85 731
12207.89 721
12208.94 716
12209.98 731
12211.02 745
12212.06 701
12213.11 735
12214.15 723
12215.19 709
12216.23 710
12217.28 691
12218.32 729
12219.36 740
12220.41 709
12221.45 710
12222.49 723
12223.54 741
12224.58 716
12225.62 732
12226.66 730
12227.71 720
12228.75 742
12229.79 718
12230.84 754
12231.88 724
12232.93 722
12233.97 749
12235.01 754
12236.06 742
12237.10 731
12238.14 752
12239.19 735
12240.23 754
12241.28 718
12242.32 752
12243.36 778
12244.41 784
12245.45 729
12246.50 744
12247.54 734
12248.58 703
12249.63 718
12250.67 716
12251.72 732
12252.76 727
12253.80 701
12254.85 676
12255.89 686
12256.94 703
12257.98 733
12259.03 696
12260.07 665
12261.12 664
12262.16 678
12263.21 645
12264.25 668
12265.30 660
12266.34 648
12267.39 651
12268.43 629
12269.48 637
12270.52 614
12271.57 627
12272.61 647
12273.66 632
12274.70 672
12275.75 677
12276.79 644
12277.84 651
12278.88 652
12279.93 621
12280.98 655
12282.02 639
12283.07 656
12284.11 619
12285.16 647
12286.20 640
12287.25 637
12288.30 662
12289.34 632
12290.39 625
12291.43 634
12292.48 609
12293.53 675
12294.57 631
12295.62 591
12296.66 639
12297.71 633
12298.76 627
12299.80 623
12300.85 649
12301.90 641
12302.94 641
12303.99 634
12305.04 642
12306.08 626
12307.13 622
12308.18 611
12309.22 636
12310.27 647
12311.32 640
12312.36 611
12313.41 602
12314.46 638
12315.50 606
12316.55 652
12317.60 605
12318.65 613
12319.69 615
12320.74 635
12321.79 623
12322.83 604
12323.88 606
12324.93 598
12325.98 607
12327.02 609
12328.07 598
12329.12 599
12330.17 606
12331.21 621
12332.26 614
12333.31 608
12334.36 609
12335.41 590
12336.45 622
12337.50 612
12338.55 602
12339.60 611
12340.65 603
12341.69 586
12342.74 600
12343.79 614
12344.84 593
12345.89 627
12346.94 600
12347.98 624
12349.03 618
12350.08 621
12351.13 620
12352.18 643
12353.23 625
12354.28 629
12355.32 619
12356.37 617
12357.42 586
12358.47 596
12359.52 595
12360.57 602
12361.62 600
12362.67 580
12363.72 619
12364.76 622
12365.81 608
12366.86 613
12367.91 607
12368.96 599
12370.01 615
12371.06 586
12372.11 584
12373.16 620
12374.21 611
12375.26 629
12376.31 605
12377.36 633
12378.41 618
12379.46 623
12380.51 616
12381.56 635
12382.61 618
12383.66 614
12384.71 602
12385.76 605
12386.81 644
12387.86 669
12388.91 634
12389.96 629
12391.01 641
12392.06 596
12393.11 642
12394.16 626
12395.21 630
12396.26 627
12397.31 617
12398.36 647
12399.41 642
12400.46 647
12401.51 642
12402.56 632
12403.61 634
12404.66 638
12405.71 654
12406.77 646
12407.82 638
12408.87 646
12409.92 665
12410.97 629
12412.02 626
12413.07 648
12414.12 691
12415.17 642
12416.23 636
12417.28 657
12418.33 649
12419.38 636
12420.43 638
12421.48 655
12422.53 680
12423.59 680
12424.64 673
12425.69 680
12426.74 673
12427.79 651
12428.84 637
12429.90 684
12430.95 684
12432.00 656
12433.05 659
12434.10 662
12435.16 651
12436.21 670
12437.26 690
12438.31 633
12439.37 677
12440.42 700
12441.47 679
12442.52 649
12443.58 649
12444.63 675
12445.68 671
12446.73 647
12447.79 666
12448.84 680
12449.89 634
12450.94 621
12452.00 659
12453.05 624
12454.10 654
12455.16 661
12456.21 692
12457.26 689
12458.31 671
12459.37 651
12460.42 642
12461.47 669
12462.53 667
12463.58 687
12464.63 663
12465.69 648
12466.74 632
12467.79 633
12468.85 658
12469.90 649
12470.95 672
12472.01 707
12473.06 706
12474.12 675
12475.17 672
12476.22 731
12477.28 707
12478.33 718
12479.39 725
12480.44 772
12481.49 778
12482.55 807
12483.60 775
12484.66 787
12485.71 827
12486.76 836
12487.82 845
12488.87 834
12489.93 850
12490.98 928
12492.04 925
12493.09 904
12494.15 886
12495.20 916
12496.25 894
12497.31 888
12498.36 831
12499.42 852
12500.47 847
12501.53 840
12502.58 795
12503.64 765
12504.69 773
12505.75 735
12506.80 719
12507.86 688
12508.91 695
12509.97 685
12511.03 686
12512.08 659
12513.14 670
12514.19 655
12515.25 649
12516.30 658
12517.36 638
12518.41 648
12519.47 653
12520.52 647
12521.58 655
12522.64 641
12523.69 658
12524.75 633
12525.80 623
12526.86 638
12527.92 647
12528.97 608
12530.03 610
12531.08 661
12532.14 624
12533.20 609
12534.25 618
12535.31 628
12536.37 651
12537.42 617
12538.48 641
12539.54 616
12540.59 601
12541.65 597
12542.70 619
12543.76 617
12544.82 618
12545.88 600
12546.93 597
12547.99 613
12549.05 615
12550.10 665
12551.16 627
12552.22 596
12553.27 603
12554.33 630
12555.39 646
12556.45 609
12557.50 668
12558.56 622
12559.62 672
12560.67 649
12561.73 639
12562.79 661
12563.85 694
12564.90 706
12565.96 705
12567.02 712
12568.08 718
12569.14 687
12570.19 716
12571.25 698
12572.31 723
12573.37 741
12574.42 749
12575.48 730
12576.54 725
12577.60 713
12578.66 725
12579.72 725
12580.77 647
12581.83 672
12582.89 652
12583.95 714
12585.01 678
12586.07 680
12587.12 649
12588.18 672
12589.24 640
12590.30 648
12591.36 629
12592.42 587
12593.48 622
12594.53 628
12595.59 638
12596.65 628
12597.71 609
12598.77 628
12599.83 643
12600.89 606
12601.95 610
12603.01 623
12604.07 614
12605.13 601
12606.18 610
12607.24 588
12608.30 604
12609.36 586
12610.42 605
12611.48 599
12612.54 608
12613.60 646
12614.66 595
12615.72 607
12616.78 621
12617.84 606
12618.90 619
12619.96 609
12621.02 594
12622.08 599
12623.14 622
12624.20 638
12625.26 577
12626.32 598
12627.38 584
12628.44 565
12629.50 584
12630.56 574
12631.62 559
12632.68 538
12633.74 584
12634.80 570
12635.86 611
12636.92 574
12637.98 567
12639.04 573
12640.11 604
12641.17 575
12642.23 592
12643.29 626
12644.35 602
12645.41 586
12646.47 568
12647.53 592
12648.59 589
12649.65 587
12650.72 579
12651.78 553
12652.84 563
12653.90 599
12654.96 563
12656.02 564
12657.08 584
12658.14 618
12659.21 583
12660.27 601
12661.33 577
12662.39 586
12663.45 580
12664.51 554
12665.58 557
12666.64 563
12667.70 583
12668.76 580
12669.82 554
12670.89 569
12671.95 589
12673.01 543
12674.07 585
12675.13 584
12676.20 577
12677.26 593
12678.32 595
12679.38 640
12680.45 605
12681.51 616
12682.57 561
12683.63 587
12684.70 580
12685.76 608
12686.82 576
12687.88 597
12688.95 575
12690.01 584
12691.07 615
12692.14 593
12693.20 591
12694.26 583
12695.32 595
12696.39 603
12697.45 585
12698.51 570
12699.58 589
12700.64 588
12701.70 611
12702.77 604
12703.83 627
12704.89 578
12705.96 597
12707.02 623
12708.08 609
12709.15 599
12710.21 642
12711.28 604
12712.34 578
12713.40 632
12714.47 616
12715.53 613
12716.59 623
12717.66 596
12718.72 621
12719.79 636
12720.85 574
12721.92 636
12722.98 623
12724.04 621
12725.11 638
12726.17 618
12727.24 643
12728.30 620
12729.37 648
12730.43 636
12731.49 618
12732.56 640
12733.62 651
12734.69 646
12735.75 635
12736.82 629
12737.88 654
12738.95 638
12740.01 638
12741.08 606
12742.14 589
12743.21 596
12744.27 630
12745.34 618
12746.40 600
12747.47 638
12748.53 587
12749.60 605
12750.66 583
12751.73 625
12752.79 593
12753.86 590
12754.93 550
12755.99 590
12757.06 598
12758.12 574
12759.19 562
12760.25 560
12761.32 563
12762.39 534
12763.45 534
12764.52 529
12765.58 553
12766.65 572
12767.72 566
12768.78 531
12769.85 536
12770.91 551
12771.98 550
12773.05 553
12774.11 581
12775.18 564
12776.25 562
12777.31 565
12778.38 544
12779.45 515
12780.51 524
12781.58 551
12782.65 546
12783.71 573
12784.78 539
12785.85 542
12786.91 539
12787.98 541
12789.05 526
12790.11 522
12791.18 540
12792.25 545
12793.31 539
12794.38 522
12795.45 536
12796.52 552
12797.58 520
12798.65 533
12799.72 549
12800.79 512
12801.85 542
12802.92 546
12803.99 539
12805.06 547
12806.12 550
12807.19 552
12808.26 570
12809.33 531
12810.39 558
12811.46 572
12812.53 616
12813.60 605
12814.67 585
12815.73 579
12816.80 572
12817.87 572
12818.94 582
12820.01 559
12821.08 547
12822.14 548
12823.21 544
12824.28 566
12825.35 559
12826.42 574
12827.49 599
12828.55 571
12829.62 568
12830.69 569
12831.76 544
12832.83 507
12833.90 519
12834.97 518
12836.04 530
12837.11 530
12838.17 548
12839.24 539
12840.31 537
12841.38 519
12842.45 496
12843.52 511
12844.59 532
12845.66 523
12846.73 543
12847.80 507
12848.87 497
12849.94 479
12851.01 485
12852.08 494
12853.14 478
12854.21 492
12855.28 466
12856.35 480
12857.42 508
12858.49 506
12859.56 492
12860.63 496
12861.70 496
12862.77 507
12863.84 509
12864.91 504
12865.98 470
12867.05 491
12868.12 485
12869.19 463
12870.26 487
12871.34 471
12872.41 485
12873.48 467
12874.55 491
12875.62 498
12876.69 492
12877.76 516
12878.83 479
12879.90 477
12880.97 454
12882.04 478
12883.11 504
12884.18 507
12885.25 478
12886.33 496
12887.40 477
12888.47 507
12889.54 467
12890.61 503
12891.68 446
12892.75 497
12893.82 511
12894.89 495
12895.97 540
12897.04 514
12898.11 479
12899.18 491
12900.25 464
12901.32 461
12902.40 463
12903.47 479
12904.54 493
12905.61 449
12906.68 489
12907.75 473
12908.83 483
12909.90 485
12910.97 450
12912.04 470
12913.11 442
12914.19 487
12915.26 482
12916.33 462
12917.40 445
12918.48 435
12919.55 438
12920.62 464
12921.69 425
12922.77 448
12923.84 443
12924.91 441
12925.98 456
12927.06 432
12928.13 483
12929.20 445
12930.27 460
12931.35 456
12932.42 458
12933.49 434
12934.57 444
12935.64 440
12936.71 430
12937.79 426
12938.86 426
12939.93 458
12941.01 474
12942.08 469
12943.15 473
12944.23 455
12945.30 469
12946.37 445
12947.45 417
12948.52 427
12949.59 424
12950.67 439
12951.74 434
12952.81 462
12953.89 465
12954.96 474
12956.04 443
12957.11 476
12958.18 449
12959.26 430
12960.33 477
12961.41 462
12962.48 408
12963.55 422
12964.63 439
12965.70 415
12966.78 439
12967.85 419
12968.93 463
12970.00 463
12971.07 470
12972.15 467
12973.22 411
12974.30 439
12975.37 427
12976.45 450
12977.52 421
12978.60 437
12979.67 453
12980.75 454
12981.82 421
12982.90 446
12983.97 444
12985.05 442
12986.12 458
12987.20 447
12988.27 454
12989.35 435
12990.42 425
12991.50 460
12992.57 471
12993.65 463
12994.73 434
12995.80 459
12996.88 470
12997.95 423
12999.03 476
13000.10 437
13001.18 452
13002.25 431
13003.33 461
13004.41 450
13005.48 417
13006.56 425
13007.63 421
13008.71 419
13009.79 414
13010.86 439
13011.94 466
13013.02 439
13014.09 441
13015.17 457
13016.24 418
13017.32 407
13018.40 444
13019.47 430
13020.55 442
13021.63 438
13022.70 434
13023.78 446
13024.86 423
13025.93 441
13027.01 480
13028.09 441
13029.16 469
13030.24 440
13031.32 448
13032.40 444
13033.47 444
13034.55 456
13035.63 452
13036.70 431
13037.78 450
13038.86 440
13039.94 447
13041.01 426
13042.09 437
13043.17 462
13044.25 448
13045.32 467
13046.40 441
13047.48 433
13048.56 435
13049.63 440
13050.71 446
13051.79 473
13052.87 440
13053.95 445
13055.02 421
13056.10 437
13057.18 455
13058.26 441
13059.34 422
13060.41 450
13061.49 433
13062.57 459
13063.65 418
13064.73 430
13065.81 435
13066.88 439
13067.96 463
13069.04 424
13070.12 433
13071.20 437
13072.28 451
13073.36 429
13074.43 410
13075.51 412
13076.59 425
13077.67 456
13078.75 413
13079.83 467
13080.91 420
13081.99 436
13083.07 440
13084.15 396
13085.23 395
13086.30 419
13087.38 421
13088.46 433
13089.54 418
13090.62 419
13091.70 445
13092.78 449
13093.86 463
13094.94 451
13096.02 437
13097.10 421
13098.18 432
13099.26 438
13100.34 412
13101.42 429
13102.50 419
13103.58 437
13104.66 437
13105.74 426
13106.82 433
13107.90 435
13108.98 416
13110.06 438
13111.14 417
13112.22 438
13113.30 393
13114.38 422
13115.46 450
13116.54 430
13117.62 437
13118.70 417
13119.78 441
13120.86 431
13121.95 446
13123.03 426
13124.11 426
13125.19 384
13126.27 428
13127.35 424
13128.43 437
13129.51 401
13130.59 437
13131.67 451
13132.76 447
13133.84 428
13134.92 412
13136.00 436
13137.08 431
13138.16 449
13139.24 430
13140.32 445
13141.41 425
13142.49 441
13143.57 428
13144.65 443
13145.73 425
13146.81 456
13147.90 450
13148.98 438
13150.06 405
13151.14 428
13152.22 457
13153.31 448
13154.39 421
13155.47 445
13156.55 441
13157.63 445
13158.72 429
13159.80 439
13160.88 450
13161.96 448
13163.05 447
13164.13 459
13165.21 454
13166.29 421
13167.38 440
13168.46 450
13169.54 407
13170.62 390
13171.71 470
13172.79 474
13173.87 437
13174.96 438
13176.04 447
13177.12 455
13178.20 407
13179.29 413
13180.37 449
13181.45 448
13182.54 451
13183.62 437
13184.70 431
13185.79 426
13186.87 426
13187.95 419
13189.04 422
13190.12 426
13191.20 452
13192.29 433
13193.37 464
13194.46 435
13195.54 447
13196.62 454
13197.71 466
13198.79 458
13199.88 462
13200.96 439
13202.04 452
13203.13 452
13204.21 461
13205.30 439
13206.38 452
13207.46 447
13208.55 451
13209.63 452
13210.72 453
13211.80 462
13212.89 475
13213.97 454
13215.05 459
13216.14 467
13217.22 448
13218.31 464
13219.39 474
13220.48 480
13221.56 483
13222.65 463
13223.73 512
13224.82 440
13225.90 465
13226.99 464
13228.07 459
13229.16 460
13230.24 474
13231.33 476
13232.41 480
13233.50 474
13234.58 452
13235.67 461
13236.76 500
13237.84 480
13238.93 467
13240.01 483
13241.10 493
13242.18 497
13243.27 511
13244.35 501
13245.44 486
13246.53 479
13247.61 471
13248.70 476
13249.78 474
13250.87 491
13251.96 471
13253.04 512
13254.13 507
13255.21 510
13256.30 549
13257.39 524
13258.47 499
13259.56 512
13260.65 506
13261.73 499
13262.82 502
13263.91 541
13264.99 513
13266.08 511
13267.17 513
13268.25 515
13269.34 531
13270.43 526
13271.51 491
13272.60 529
13273.69 520
13274.77 550
13275.86 546
13276.95 540
13278.04 541
13279.12 540
13280.21 578
13281.30 559
13282.38 535
13283.47 535
13284.56 534
13285.65 569
13286.73 539
13287.82 548
13288.91 584
13290.00 543
13291.08 579
13292.17 584
13293.26 595
13294.35 560
13295.44 576
13296.52 558
13297.61 579
13298.70 552
13299.79 582
13300.88 600
13301.96 605
13303.05 586
13304.14 597
13305.23 627
13306.32 608
13307.41 622
13308.49 619
13309.58 632
13310.67 619
13311.76 606
13312.85 594
13313.94 585
13315.02 594
13316.11 584
13317.20 600
13318.29 607
13319.38 577
13320.47 612
13321.56 639
13322.65 589
13323.74 612
13324.82 598
13325.91 592
13327.00 573
13328.09 604
13329.18 579
13330.27 622
13331.36 587
13332.45 597
13333.54 591
13334.63 600
13335.72 589
13336.81 551
13337.90 587
13338.99 583
13340.08 592
13341.17 603
13342.26 609
13343.35 611
13344.44 624
13345.53 625
13346.61 626
13347.70 601
13348.79 618
13349.89 636
13350.98 622
13352.07 642
13353.16 628
13354.25 653
13355.34 630
13356.43 648
13357.52 666
13358.61 641
13359.70 659
13360.79 634
13361.88 651
13362.97 638
13364.06 655
13365.15 632
13366.24 645
13367.33 677
13368.42 644
13369.51 632
13370.60 638
13371.70 635
13372.79 629
13373.88 635
13374.97 641
13376.06 599
13377.15 603
13378.24 616
13379.33 614
13380.43 608
13381.52 628
13382.61 623
13383.70 608
13384.79 568
13385.88 590
13386.97 602
13388.07 600
13389.16 613
13390.25 604
13391.34 599
13392.43 577
13393.52 588
13394.62 572
13395.71 583
13396.80 568
13397.89 617
13398.98 554
13400.08 589
13401.17 602
13402.26 580
13403.35 585
13404.45 600
13405.54 576
13406.63 565
13407.72 594
13408.82 601
13409.91 596
13411.00 623
13412.09 585
13413.19 564
13414.28 606
13415.37 587
13416.46 568
13417.56 568
13418.65 601
13419.74 627
13420.84 620
13421.93 597
13423.02 583
13424.11 601
13425.21 595
13426.30 610
13427.39 631
13428.49 625
13429.58 612
13430.67 598
13431.77 624
13432.86 614
13433.95 575
13435.05 639
13436.14 622
13437.24 628
13438.33 628
13439.42 633
13440.52 643
13441.61 661
13442.70 604
13443.80 662
13444.89 660
13445.99 626
13447.08 672
13448.17 681
13449.27 659
13450.36 654
13451.46 641
13452.55 644
13453.64 687
13454.74 688
13455.83 684
13456.93 672
13458.02 694
13459.12 647
13460.21 662
13461.31 680
13462.40 670
13463.50 682
13464.59 680
13465.69 695
13466.78 668
13467.87 679
13468.97 652
13470.06 673
13471.16 659
13472.25 668
13473.35 691
13474.44 703
13475.54 706
13476.64 670
13477.73 710
13478.83 680
13479.92 733
13481.02 707
13482.11 692
13483.21 695
13484.30 711
13485.40 710
13486.49 754
13487.59 750
13488.69 768
13489.78 770
13490.88 774
13491.97 781
13493.07 787
13494.17 769
13495.26 791
13496.36 774
13497.45 779
13498.55 751
13499.65 762
13500.74 776
13501.84 750
13502.93 761
13504.03 742
13505.13 764
13506.22 763
13507.32 733
13508.42 704
13509.51 717
13510.61 731
13511.71 694
13512.80 685
13513.90 675
13515.00 687
13516.09 696
13517.19 685
13518.29 633
13519.38 612
13520.48 630
13521.58 638
13522.68 626
13523.77 603
13524.87 634
13525.97 608
13527.06 646
13528.16 668
13529.26 629
13530.36 624
13531.45 629
13532.55 615
13533.65 611
13534.75 591
13535.84 594
13536.94 597
13538.04 595
13539.14 602
13540.23 638
13541.33 599
13542.43 616
13543.53 620
13544.63 581
13545.72 573
13546.82 591
13547.92 636
13549.02 628
13550.12 630
13551.22 600
13552.31 596
13553.41 576
13554.51 584
13555.61 615
13556.71 610
13557.81 621
13558.90 603
13560.00 644
13561.10 608
13562.20 592
13563.30 603
13564.40 620
13565.50 663
13566.60 614
13567.69 618
13568.79 617
13569.89 602
13570.99 637
13572.09 615
13573.19 620
13574.29 608
13575.39 644
13576.49 638
13577.59 625
13578.69 628
13579.79 624
13580.89 662
13581.98 614
13583.08 633
13584.18 604
13585.28 636
13586.38 625
13587.48 627
13588.58 623
13589.68 609
13590.78 614
13591.88 623
13592.98 623
13594.08 637
13595.18 630
13596.28 648
13597.38 662
13598.48 622
13599.58 664
13600.68 662
13601.78 624
13602.88 652
13603.98 665
13605.08 649
13606.18 633
13607.29 663
13608.39 670
13609.49 647
13610.59 641
13611.69 676
13612.79 641
13613.89 650
13614.99 654
13616.09 647
13617.19 654
13618.29 660
13619.39 649
13620.50 657
13621.60 629
13622.70 652
13623.80 640
13624.90 660
13626.00 679
13627.10 665
13628.20 668
13629.31 642
13630.41 655
13631.51 656
13632.61 684
13633.71 673
13634.81 643
13635.91 610
13637.02 654
13638.12 666
13639.22 634
13640.32 640
13641.42 655
13642.53 636
13643.63 644
13644.73 639
13645.83 647
13646.93 637
13648.04 631
13649.14 626
13650.24 642
13651.34 661
13652.45 637
13653.55 640
13654.65 596
13655.75 591
13656.85 588
13657.96 628
13659.06 617
13660.16 617
13661.27 630
13662.37 590
13663.47 606
13664.57 626
13665.68 635
13666.78 581
13667.88 620
13668.99 567
13670.09 607
13671.19 615
13672.29 617
13673.40 598
13674.50 606
13675.60 636
13676.71 560
13677.81 591
13678.91 584
13680.02 613
13681.12 644
13682.23 583
13683.33 612
13684.43 586
13685.54 609
13686.64 623
13687.74 606
13688.85 592
13689.95 586
13691.06 613
13692.16 608
13693.26 600
13694.37 619
13695.47 611
13696.58 612
13697.68 613
13698.78 642
13699.89 606
13700.99 612
13702.10 612
13703.20 635
13704.31 635
13705.41 640
13706.51 661
13707.62 602
13708.72 621
13709.83 630
13710.93 660
13712.04 647
13713.14 642
13714.25 638
13715.35 659
13716.46 667
13717.56 683
13718.67 637
13719.77 633
13720.88 681
13721.98 704
13723.09 704
13724.19 679
13725.30 701
13726.40 710
13727.51 683
13728.61 711
13729.72 677
13730.83 706
13731.93 709
13733.04 741
13734.14 740
13735.25 716
13736.35 705
13737.46 707
13738.57 712
13739.67 737
13740.78 732
13741.88 738
13742.99 724
13744.09 738
13745.20 735
13746.31 789
13747.41 797
13748.52 766
13749.63 806
13750.73 776
13751.84 789
13752.94 814
13754.05 838
13755.16 864
13756.26 861
13757.37 862
13758.48 860
13759.58 920
13760.69 953
13761.80 959
13762.90 939
13764.01 959
13765.12 970
13766.22 949
13767.33 995
13768.44 966
13769.55 1015
13770.65 969
13771.76 967
13772.87 958
13773.97 968
13775.08 986
13776.19 929
13777.30 926
13778.40 933
13779.51 893
13780.62 874
13781.73 840
13782.83 813
13783.94 821
13785.05 787
13786.16 822
13787.26 803
13788.37 773
13789.48 769
13790.59 755
13791.70 770
13792.80 746
13793.91 729
13795.02 743
13796.13 740
13797.24 755
13798.35 724
13799.45 712
13800.56 688
13801.67 695
13802.78 716
13803.89 660
13805.00 735
13806.10 728
13807.21 747
13808.32 746
13809.43 705
13810.54 701
13811.65 677
13812.76 703
13813.86 724
13814.97 692
13816.08 693
13817.19 695
13818.30 711
13819.41 659
13820.52 661
13821.63 677
13822.74 664
13823.85 685
13824.96 660
13826.06 661
13827.17 677
13828.28 666
13829.39 652
13830.50 662
13831.61 658
13832.72 688
13833.83 691
13834.94 657
13836.05 675
13837.16 672
13838.27 667
13839.38 695
13840.49 696
13841.60 693
13842.71 680
13843.82 737
13844.93 693
13846.04 673
13847.15 667
13848.26 688
13849.37 669
13850.48 679
13851.59 666
13852.70 685
13853.81 677
13854.92 680
13856.03 718
13857.14 714
13858.25 743
13859.37 713
13860.48 716
13861.59 700
13862.70 737
13863.81 701
13864.92 718
13866.03 768
13867.14 752
13868.25 723
13869.36 748
13870.47 745
13871.59 752
13872.70 709
13873.81 718
13874.92 756
13876.03 756
13877.14 786
13878.25 769
13879.36 785
13880.48 786
13881.59 795
13882.70 834
13883.81 831
13884.92 796
13886.03 809
13887.15 817
13888.26 850
13889.37 846
13890.48 843
13891.59 844
13892.71 820
13893.82 835
13894.93 828
13896.04 844
13897.15 849
13898.27 815
13899.38 799
13900.49 779
13901.60 757
13902.72 772
13903.83 753
13904.94 755
13906.05 763
13907.17 750
13908.28 782
13909.39 724
13910.50 726
13911.62 754
13912.73 736
13913.84 728
13914.95 708
13916.07 731
13917.18 724
13918.29 691
13919.41 762
13920.52 723
13921.63 726
13922.75 722
13923.86 739
13924.97 725
13926.09 689
13927.20 715
13928.31 715
13929.43 742
13930.54 735
13931.65 731
13932.77 696
13933.88 690
13934.99 694
13936.11 705
13937.22 683
13938.34 720
13939.45 699
13940.56 673
13941.68 685
13942.79 669
13943.91 652
13945.02 687
13946.13 659
13947.25 672
13948.36 682
13949.48 654
13950.59 677
13951.70 634
13952.82 661
13953.93 649
13955.05 665
13956.16 707
13957.28 687
13958.39 661
13959.51 636
13960.62 644
13961.74 694
13962.85 663
13963.97 650
13965.08 644
13966.20 670
13967.31 661
13968.43 647
13969.54 663
13970.66 653
13971.77 682
13972.89 684
13974.00 646
13975.12 654
13976.23 647
13977.35 640
13978.46 686
13979.58 651
13980.69 681
13981.81 671
13982.92 645
13984.04 620
13985.16 640
13986.27 671
13987.39 655
13988.50 683
13989.62 663
13990.74 671
13991.85 668
13992.97 663
13994.08 681
13995.20 665
13996.32 685
13997.43 638
13998.55 704
13999.66 666
14000.78 671
14001.90 615
14003.01 671
14004.13 657
14005.25 702
14006.36 656
14007.48 683
14008.60 656
14009.71 647
14010.83 664
14011.95 670
14013.06 670
14014.18 684
14015.30 670
14016.41 692
14017.53 657
14018.65 681
14019.76 673
14020.88 664
14022.00 657
14023.12 662
14024.23 669
14025.35 674
14026.47 677
14027.59 638
14028.70 674
14029.82 663
14030.94 631
14032.06 702
14033.17 645
14034.29 659
14035.41 658
14036.53 663
14037.64 681
14038.76 684
14039.88 720
14041.00 705
14042.11 699
14043.23 718
14044.35 717
14045.47 714
14046.59 728
14047.71 711
14048.82 748
14049.94 764
14051.06 708
14052.18 727
14053.30 761
14054.42 752
14055.53 763
14056.65 772
14057.77 795
14058.89 810
14060.01 798
14061.13 796
14062.25 779
14063.36 780
14064.48 817
14065.60 812
14066.72 837
14067.84 818
14068.96 800
14070.08 857
14071.20 835
14072.32 880
14073.44 876
14074.55 892
14075.67 876
14076.79 867
14077.91 890
14079.03 870
14080.15 903
14081.27 905
14082.39 935
14083.51 888
14084.63 957
14085.75 972
14086.87 956
14087.99 939
14089.11 976
14090.23 976
14091.35 1007
14092.47 1021
14093.59 969
14094.71 981
14095.83 977
14096.95 939
14098.07 958
14099.19 967
14100.31 953
14101.43 950
14102.55 928
14103.67 923
14104.79 924
14105.91 862
14107.03 881
14108.15 850
14109.27 838
14110.39 819
14111.51 799
14112.64 820
14113.76 819
14114.88 807
14116.00 773
14117.12 774
14118.24 788
14119.36 785
14120.48 773
14121.60 755
14122.72 731
14123.85 735
14124.97 746
14126.09 748
14127.21 765
14128.33 720
14129.45 726
14130.57 742
14131.70 758
14132.82 743
14133.94 732
14135.06 709
14136.18 709
14137.30 737
14138.43 721
14139.55 722
14140.67 722
14141.79 729
14142.91 720
14144.03 717
14145.16 715
14146.28 741
14147.40 695
14148.52 729
14149.65 701
14150.77 722
14151.89 689
14153.01 707
14154.13 710
14155.26 677
14156.38 705
14157.50 695
14158.62 680
14159.75 720
14160.87 704
14161.99 691
14163.12 696
14164.24 660
14165.36 693
14166.48 691
14167.61 686
14168.73 660
14169.85 647
14170.98 675
14172.10 705
14173.22 649
14174.35 670
14175.47 656
14176.59 652
14177.72 628
14178.84 627
14179.96 689
14181.09 646
14182.21 706
14183.33 665
14184.46 654
14185.58 660
14186.70 642
14187.83 664
14188.95 580
14190.07 638
14191.20 661
14192.32 647
14193.45 658
14194.57 615
14195.69 648
14196.82 661
14197.94 622
14199.07 620
14200.19 641
14201.32 657
14202.44 612
14203.56 599
14204.69 556
14205.81 621
14206.94 618
14208.06 608
14209.19 634
14210.31 629
14211.44 605
14212.56 608
14213.69 614
14214.81 593
14215.93 605
14217.06 620
14218.18 590
14219.31 594
14220.43 600
14221.56 599
14222.68 633
14223.81 618
14224.94 603
14226.06 611
14227.19 588
14228.31 598
14229.44 588
14230.56 607
14231.69 590
14232.81 601
14233.94 582
14235.06 583
14236.19 584
14237.32 572
14238.44 599
14239.57 584
14240.69 554
14241.82 549
14242.94 564
14244.07 590
14245.20 555
14246.32 536
14247.45 572
14248.57 553
14249.70 549
14250.83 557
14251.95 556
14253.08 545
14254.21 543
14255.33 557
14256.46 576
14257.59 530
14258.71 543
14259.84 545
14260.97 546
14262.09 552
14263.22 540
14264.35 538
14265.47 523
14266.60 523
14267.73 551
14268.85 530
14269.98 551
14271.11 551
14272.23 524
14273.36 547
14274.49 515
14275.62 554
14276.74 533
14277.87 540
14279.00 545
14280.12 507
14281.25 527
14282.38 515
14283.51 522
14284.63 484
14285.76 513
14286.89 503
14288.02 510
14289.15 500
14290.27 514
14291.40 481
14292.53 483
14293.66 486
14294.78 489
14295.91 503
14297.04 493
14298.17 514
14299.30 501
14300.42 510
14301.55 510
14302.68 511
14303.81 522
14304.94 486
14306.07 468
14307.19 492
14308.32 467
14309.45 487
14310.58 482
14311.71 496
14312.84 476
14313.97 476
14315.10 497
14316.22 455
14317.35 444
14318.48 485
14319.61 483
14320.74 510
14321.87 485
14323.00 477
14324.13 493
14325.26 484
14326.39 496
14327.51 477
14328.64 480
14329.77 469
14330.90 477
14332.03 507
14333.16 492
14334.29 457
14335.42 449
14336.55 475
14337.68 466
14338.81 451
14339.94 463
14341.07 479
14342.20 488
14343.33 465
14344.46 456
14345.59 447
14346.72 454
14347.85 464
14348.98 461
14350.11 452
14351.24 451
14352.37 482
14353.50 463
14354.63 440
14355.76 456
14356.89 465
14358.02 479
14359.15 456
14360.28 451
14361.41 442
14362.54 456
14363.67 459
14364.80 445
14365.94 457
14367.07 438
14368.20 476
14369.33 481
14370.46 471
14371.59 460
14372.72 443
14373.85 442
14374.98 504
14376.11 476
14377.25 474
14378.38 459
14379.51 474
14380.64 506
14381.77 473
14382.90 481
14384.03 473
14385.16 478
14386.30 495
14387.43 475
14388.56 493
14389.69 486
14390.82 481
14391.95 502
14393.09 477
14394.22 464
14395.35 487
14396.48 494
14397.61 472
14398.75 481
14399.88 443
14401.01 463
14402.14 502
14403.27 484
14404.41 480
14405.54 477
14406.67 463
14407.80 519
14408.94 500
14410.07 495
14411.20 475
14412.33 493
14413.47 526
14414.60 484
14415.73 448
14416.87 474
14418.00 494
14419.13 486
14420.26 528
14421.40 495
14422.53 526
14423.66 501
14424.80 515
14425.93 481
14427.06 476
14428.20 479
14429.33 489
14430.46 493
14431.59 475
14432.73 490
14433.86 479
14435.00 492
14436.13 497
14437.26 506
14438.40 496
14439.53 515
14440.66 503
14441.80 503
14442.93 534
14444.06 502
14445.20 506
14446.33 519
14447.47 491
14448.60 493
14449.73 482
14450.87 488
14452.00 483
14453.14 504
14454.27 508
14455.41 495
14456.54 478
14457.67 457
14458.81 465
14459.94 497
14461.08 489
14462.21 522
14463.35 475
14464.48 503
14465.62 475
14466.75 498
14467.89 502
14469.02 494
14470.15 510
14471.29 490
14472.42 491
14473.56 499
14474.69 491
14475.83 479
14476.96 504
14478.10 512
14479.24 486
14480.37 491
14481.51 487
14482.64 493
14483.78 470
14484.91 494
14486.05 465
14487.18 470
14488.32 470
14489.45 474
14490.59 475
14491.73 435
14492.86 460
14494.00 492
14495.13 485
14496.27 465
14497.40 459
14498.54 437
14499.68 461
14500.81 455
14501.95 460
14503.08 438
14504.22 429
14505.36 484
14506.49 466
14507.63 449
14508.77 458
14509.90 443
14511.04 453
14512.18 431
14513.31 431
14514.45 452
14515.58 467
14516.72 464
14517.86 465
14519.00 449
14520.13 459
14521.27 473
14522.41 459
14523.54 442
14524.68 449
14525.82 454
14526.95 451
14528.09 452
14529.23 472
14530.37 453
14531.50 445
14532.64 457
14533.78 467
14534.91 451
14536.05 462
14537.19 435
14538.33 469
14539.46 469
14540.60 463
14541.74 488
14542.88 465
14544.02 452
14545.15 476
14546.29 469
14547.43 459
14548.57 472
14549.70 454
14550.84 446
14551.98 462
14553.12 471
14554.26 470
14555.39 498
14556.53 488
14557.67 479
14558.81 494
14559.95 471
14561.09 504
14562.22 515
14563.36 481
14564.50 476
14565.64 499
14566.78 473
14567.92 472
14569.06 478
14570.20 491
14571.33 502
14572.47 507
14573.61 464
14574.75 482
14575.89 527
14577.03 483
14578.17 473
14579.31 489
14580.45 493
14581.59 514
14582.72 511
14583.86 520
14585.00 508
14586.14 499
14587.28 516
14588.42 531
14589.56 512
14590.70 503
14591.84 542
14592.98 524
14594.12 534
14595.26 533
14596.40 563
14597.54 548
14598.68 529
14599.82 546
14600.96 563
14602.10 543
14603.24 554
14604.38 549
14605.52 530
14606.66 553
14607.80 565
14608.94 549
14610.08 561
14611.22 549
14612.36 556
14613.50 573
14614.64 603
14615.78 601
14616.92 584
14618.06 585
14619.20 585
14620.34 596
14621.49 609
14622.63 623
14623.77 622
14624.91 628
14626.05 588
14627.19 618
14628.33 625
14629.47 605
14630.61 602
14631.75 649
14632.90 638
14634.04 610
14635.18 640
14636.32 633
14637.46 658
14638.60 618
14639.74 597
14640.88 581
14642.03 579
14643.17 566
14644.31 595
14645.45 568
14646.59 550
14647.73 544
14648.88 574
14650.02 558
14651.16 520
14652.30 543
14653.44 564
14654.59 530
14655.73 532
14656.87 541
14658.01 518
14659.16 525
14660.30 513
14661.44 553
14662.58 505
14663.72 465
14664.87 495
14666.01 498
14667.15 486
14668.29 476
14669.44 478
14670.58 463
14671.72 476
14672.87 473
14674.01 477
14675.15 472
14676.29 463
14677.44 473
14678.58 479
14679.72 470
14680.87 462
14682.01 463
14683.15 464
14684.30 451
14685.44 440
14686.58 443
14687.73 479
14688.87 428
14690.01 415
14691.16 437
14692.30 461
14693.44 439
14694.59 425
14695.73 446
14696.87 421
14698.02 406
14699.16 422
14700.30 447
14701.45 444
14702.59 401
14703.74 419
14704.88 439
14706.02 445
14707.17 432
14708.31 457
14709.46 464
14710.60 444
14711.75 436
14712.89 450
14714.03 440
14715.18 431
14716.32 462
14717.47 451
14718.61 445
14719.76 440
14720.90 453
14722.05 459
14723.19 438
14724.34 445
14725.48 432
14726.63 425
14727.77 461
14728.92 439
14730.06 433
14731.21 433
14732.35 441
14733.50 458
14734.64 430
14735.79 468
14736.93 464
14738.08 441
14739.22 451
14740.37 456
14741.51 435
14742.66 430
14743.80 456
14744.95 424
14746.09 419
14747.24 463
14748.39 444
14749.53 458
14750.68 495
14751.82 452
14752.97 445
14754.11 443
14755.26 472
14756.41 437
14757.55 444
14758.70 428
14759.85 458
14760.99 468
14762.14 424
14763.28 416
14764.43 459
14765.58 471
14766.72 473
14767.87 462
14769.02 460
14770.16 474
14771.31 483
14772.46 470
14773.60 452
14774.75 459
14775.90 461
14777.04 475
14778.19 472
14779.34 474
14780.48 458
14781.63 469
14782.78 458
14783.92 471
14785.07 487
14786.22 472
14787.37 471
14788.51 460
14789.66 453
14790.81 449
14791.96 487
14793.10 467
14794.25 476
14795.40 470
14796.54 455
14797.69 484
14798.84 452
14799.99 443
14801.14 442
14802.28 470
14803.43 456
14804.58 452
14805.73 443
14806.88 455
14808.02 428
14809.17 461
14810.32 416
14811.47 427
14812.62 431
14813.76 403
14814.91 407
14816.06 434
14817.21 396
14818.36 407
14819.51 407
14820.65 429
14821.80 409
14822.95 421
14824.10 450
14825.25 386
14826.40 434
14827.55 399
14828.69 444
14829.84 406
14830.99 385
14832.14 395
14833.29 391
14834.44 422
14835.59 402
14836.74 400
14837.89 394
14839.04 384
14840.19 404
14841.33 401
14842.48 400
14843.63 420
14844.78 422
14845.93 425
14847.08 420
14848.23 406
14849.38 396
14850.53 444
14851.68 417
14852.83 396
14853.98 414
14855.13 410
14856.28 408
14857.43 413
14858.58 388
14859.73 393
14860.88 427
14862.03 412
14863.18 422
14864.33 376
14865.48 408
14866.63 405
14867.78 431
14868.93 404
14870.08 404
14871.23 432
14872.38 432
14873.53 425
14874.68 423
14875.83 438
14876.98 441
14878.14 478
14879.29 466
14880.44 428
14881.59 437
14882.74 449
14883.89 422
14885.04 453
14886.19 420
14887.34 446
14888.49 472
14889.64 454
14890.80 462
14891.95 461
14893.10 447
14894.25 464
14895.40 465
14896.55 497
14897.70 491
14898.86 470
14900.01 460
14901.16 427
14902.31 475
14903.46 489
14904.61 480
14905.77 484
14906.92 478
14908.07 493
14909.22 491
14910.37 500
14911.53 459
14912.68 471
14913.83 485
14914.98 497
14916.13 501
14917.29 489
14918.44 479
14919.59 478
14920.74 462
14921.90 480
14923.05 499
14924.20 499
14925.35 479
14926.51 505
14927.66 503
14928.81 513
14929.96 534
14931.12 494
14932.27 501
14933.42 510
14934.57 512
14935.73 525
14936.88 514
14938.03 517
14939.19 534
14940.34 525
14941.49 512
14942.65 562
14943.80 519
14944.95 553
14946.11 532
14947.26 527
14948.41 549
14949.57 544
14950.72 517
14951.87 531
14953.03 511
14954.18 530
14955.33 519
14956.49 489
14957.64 508
14958.80 478
14959.95 470
14961.10 508
14962.26 506
14963.41 517
14964.57 490
14965.72 486
14966.87 486
14968.03 463
14969.18 458
14970.34 444
14971.49 443
14972.65 433
14973.80 460
14974.95 441
14976.11 448
14977.26 464
14978.42 436
14979.57 400
14980.73 401
14981.88 424
14983.04 447
14984.19 414
14985.35 403
14986.50 404
14987.66 391
14988.81 427
14989.97 408
14991.12 390
14992.28 411
14993.43 411
14994.59 398
14995.74 376
14996.90 385
14998.05 395
14999.21 384
15000.36 378
15001.52 383
15002.67 379
15003.83 396
15004.99 385
15006.14 392
15007.30 401
15008.45 369
15009.61 372
15010.76 406
15011.92 407
15013.08 374
15014.23 388
15015.39 370
15016.54 370
15017.70 351
15018.86 361
15020.01 351
15021.17 376
15022.32 353
15023.48 369
15024.64 357
15025.79 351
15026.95 365
15028.11 336
15029.26 339
15030.42 340
15031.58 377
15032.73 334
15033.89 334
15035.05 356
15036.20 366
15037.36 329
15038.52 356
15039.67 351
15040.83 366
15041.99 331
15043.15 345
15044.30 344
15045.46 358
15046.62 348
15047.77 361
15048.93 339
15050.09 355
15051.25 346
15052.40 363
15053.56 359
15054.72 365
15055.88 341
15057.03 351
15058.19 369
15059.35 345
15060.51 317
15061.66 355
15062.82 343
15063.98 332
15065.14 338
15066.30 342
15067.45 334
15068.61 318
15069.77 335
15070.93 338
15072.09 330
15073.24 339
15074.40 350
15075.56 316
15076.72 357
15077.88 325
15079.04 318
15080.20 308
15081.35 318
15082.51 355
15083.67 353
15084.83 327
15085.99 323
15087.15 337
15088.31 350
15089.46 321
15090.62 314
15091.78 309
15092.94 344
15094.10 341
15095.26 323
15096.42 320
15097.58 336
15098.74 347
15099.90 335
15101.06 351
15102.22 324
15103.37 351
15104.53 360
15105.69 340
15106.85 372
15108.01 333
15109.17 339
15110.33 337
15111.49 339
15112.65 345
15113.81 346
15114.97 358
15116.13 329
15117.29 344
15118.45 329
15119.61 323
15120.77 340
15121.93 345
15123.09 340
15124.25 322
15125.41 341
15126.57 321
15127.73 327
15128.89 344
15130.05 359
15131.21 311
15132.37 347
15133.53 339
15134.69 337
15135.86 345
15137.02 314
15138.18 333
15139.34 362
15140.50 331
15141.66 313
15142.82 352
15143.98 339
15145.14 363
15146.30 357
15147.46 336
15148.63 346
15149.79 354
15150.95 353
15152.11 359
15153.27 333
15154.43 339
15155.59 386
15156.75 362
15157.92 353
15159.08 327
15160.24 349
15161.40 377
15162.56 347
15163.72 348
15164.89 347
15166.05 358
15167.21 364
15168.37 365
15169.53 369
15170.69 370
15171.86 374
15173.02 356
15174.18 354
15175.34 364
15176.51 367
15177.67 367
15178.83 367
15179.99 361
15181.15 362
15182.32 361
15183.48 375
15184.64 355
15185.80 369
15186.97 383
15188.13 379
15189.29 371
15190.46 378
15191.62 379
15192.78 372
15193.94 360
15195.11 401
15196.27 383
15197.43 371
15198.60 390
15199.76 429
15200.92 381
15202.08 403
15203.25 424
15204.41 407
15205.57 413
15206.74 385
15207.90 391
15209.06 419
15210.23 408
15211.39 385
15212.56 414
15213.72 435
15214.88 409
15216.05 409
15217.21 424
15218.37 423
15219.54 441
15220.70 458
15221.87 432
15223.03 456
15224.19 446
15225.36 415
15226.52 456
15227.69 451
15228.85 476
15230.01 445
15231.18 435
15232.34 447
15233.51 422
15234.67 453
15235.84 437
15237.00 442
15238.16 406
15239.33 391
15240.49 428
15241.66 401
15242.82 417
15243.99 386
15245.15 384
15246.32 402
15247.48 391
15248.65 373
15249.81 387
15250.98 370
15252.14 384
15253.31 364
15254.47 345
15255.64 331
15256.80 336
15257.97 361
15259.13 338
15260.30 367
15261.46 364
15262.63 363
15263.80 342
15264.96 334
15266.13 334
15267.29 349
15268.46 377
15269.62 381
15270.79 364
15271.96 371
15273.12 353
15274.29 318
15275.45 351
15276.62 337
15277.79 349
15278.95 340
15280.12 343
15281.28 354
15282.45 354
15283.62 342
15284.78 371
15285.95 314
15287.12 364
15288.28 353
15289.45 346
15290.62 356
15291.78 349
15292.95 360
15294.12 336
15295.28 364
15296.45 311
15297.62 357
15298.78 343
15299.95 357
15301.12 348
15302.28 347
15303.45 364
15304.62 344
15305.78 340
15306.95 352
15308.12 344
15309.29 335
15310.45 359
15311.62 350
15312.79 337
15313.96 338
15315.12 334
15316.29 338
15317.46 359
15318.63 332
15319.79 374
15320.96 358
15322.13 369
15323.30 349
15324.46 357
15325.63 372
15326.80 363
15327.97 353
15329.14 374
15330.30 356
15331.47 365
15332.64 383
15333.81 389
15334.98 375
15336.14 347
15337.31 366
15338.48 371
15339.65 379
15340.82 340
15341.99 355
15343.16 361
15344.32 344
15345.49 373
15346.66 361
15347.83 378
15349.00 390
15350.17 366
15351.34 394
15352.51 375
15353.67 384
15354.84 409
15356.01 385
15357.18 381
15358.35 373
15359.52 354
15360.69 379
15361.86 394
15363.03 377
15364.20 389
15365.37 428
15366.54 418
15367.71 427
15368.87 392
15370.04 410
15371.21 385
15372.38 397
15373.55 393
15374.72 401
15375.89 382
15377.06 424
15378.23 415
15379.40 381
15380.57 405
15381.74 403
15382.91 436
15384.08 423
15385.25 368
15386.42 377
15387.59 399
15388.76 406
15389.93 398
15391.10 407
15392.27 402
15393.44 393
15394.62 394
15395.79 377
15396.96 372
15398.13 405
15399.30 393
15400.47 387
15401.64 400
15402.81 357
15403.98 344
15405.15 354
15406.32 359
15407.49 369
15408.66 350
15409.84 359
15411.01 346
15412.18 361
15413.35 329
15414.52 349
15415.69 347
15416.86 352
15418.03 357
15419.21 344
15420.38 344
15421.55 328
15422.72 360
15423.89 335
15425.06 336
15426.24 345
15427.41 331
15428.58 340
15429.75 369
15430.92 339
15432.09 352
15433.27 337
15434.44 339
15435.61 334
15436.78 329
15437.96 336
15439.13 330
15440.30 334
15441.47 343
15442.64 378
15443.82 321
15444.99 357
15446.16 309
15447.33 349
15448.51 335
15449.68 322
15450.85 310
15452.02 306
15453.20 330
15454.37 336
15455.54 354
15456.72 351
15457.89 326
15459.06 364
15460.23 347
15461.41 327
15462.58 323
15463.75 329
15464.93 361
15466.10 332
15467.27 312
15468.45 344
15469.62 333
15470.79 319
15471.97 344
15473.14 375
15474.31 334
15475.49 312
15476.66 336
15477.83 359
15479.01 363
15480.18 379
15481.36 328
15482.53 362
15483.70 341
15484.88 350
15486.05 333
15487.23 334
15488.40 329
15489.57 352
15490.75 331
15491.92 324
15493.10 342
15494.27 345
15495.44 351
15496.62 307
15497.79 354
15498.97 349
15500.14 362
15501.32 325
15502.49 345
15503.67 360
15504.84 350
15506.02 325
15507.19 351
15508.36 316
15509.54 367
15510.71 351
15511.89 358
15513.06 345
15514.24 341
15515.41 359
15516.59 389
15517.77 389
15518.94 339
15520.12 362
15521.29 351
15522.47 354
15523.64 325
15524.82 356
15525.99 328
15527.17 342
15528.34 350
15529.52 343
15530.69 374
15531.87 344
15533.05 375
15534.22 356
15535.40 361
15536.57 360
15537.75 352
15538.93 338
15540.10 346
15541.28 354
15542.45 351
15543.63 367
15544.81 375
15545.98 339
15547.16 360
15548.33 387
15549.51 345
15550.69 368
15551.86 367
15553.04 370
15554.22 363
15555.39 357
15556.57 366
15557.75 387
15558.92 381
15560.10 394
15561.28 353
15562.45 382
15563.63 383
15564.81 380
15565.99 399
15567.16 352
15568.34 389
15569.52 364
15570.69 381
15571.87 356
15573.05 382
15574.23 372
15575.40 369
15576.58 380
15577.76 392
15578.93 366
15580.11 397
15581.29 422
15582.47 397
15583.65 386
15584.82 366
15586.00 404
15587.18 394
15588.36 401
15589.53 405
15590.71 444
15591.89 397
15593.07 416
15594.25 401
15595.42 427
15596.60 411
15597.78 434
15598.96 437
15600.14 450
15601.32 448
15602.49 404
15603.67 424
15604.85 398
15606.03 444
15607.21 422
15608.39 450
15609.56 417
15610.74 423
15611.92 422
15613.10 464
15614.28 452
15615.46 441
15616.64 467
15617.82 474
15619.00 469
15620.17 466
15621.35 488
15622.53 499
15623.71 503
15624.89 480
15626.07 504
15627.25 464
15628.43 480
15629.61 493
15630.79 518
15631.97 473
15633.15 497
15634.33 478
15635.51 509
15636.69 510
15637.87 503
15639.05 489
15640.22 486
15641.40 492
15642.58 506
15643.76 513
15644.94 518
15646.12 485
15647.30 488
15648.48 538
15649.66 490
15650.85 529
15652.03 486
15653.21 510
15654.39 506
15655.57 493
15656.75 494
15657.93 529
15659.11 508
15660.29 485
15661.47 492
15662.65 488
15663.83 532
15665.01 489
15666.19 509
15667.37 488
15668.55 514
15669.73 465
15670.92 521
15672.10 509
15673.28 479
15674.46 502
15675.64 515
15676.82 506
15678.00 510
15679.18 511
15680.36 506
15681.55 534
15682.73 532
15683.91 522
15685.09 520
15686.27 552
15687.45 518
15688.63 515
15689.82 525
15691.00 520
15692.18 534
15693.36 542
15694.54 543
15695.73 533
15696.91 503
15698.09 519
15699.27 545
15700.45 559
15701.64 570
15702.82 553
15704.00 584
15705.18 556
15706.36 588
15707.55 558
15708.73 587
15709.91 592
15711.09 611
15712.28 601
15713.46 609
15714.64 581
15715.82 599
15717.01 577
15718.19 587
15719.37 632
15720.55 607
15721.74 612
15722.92 604
15724.10 602
15725.29 595
15726.47 563
15727.65 595
15728.84 646
15730.02 618
15731.20 625
15732.39 629
15733.57 620
15734.75 642
15735.94 637
15737.12 644
15738.30 640
15739.49 689
15740.67 650
15741.85 655
15743.04 633
15744.22 669
15745.40 672
15746.59 656
15747.77 627
15748.96 692
15750.14 658
15751.32 652
15752.51 655
15753.69 625
15754.88 644
15756.06 667
15757.24 643
15758.43 615
15759.61 638
15760.80 637
15761.98 635
15763.17 614
15764.35 615
15765.53 590
15766.72 620
15767.90 585
15769.09 573
15770.27 562
15771.46 558
15772.64 608
15773.83 585
15775.01 574
15776.20 578
15777.38 541
15778.57 549
15779.75 528
15780.94 524
15782.12 564
15783.31 562
15784.49 560
15785.68 513
15786.86 537
15788.05 512
15789.23 526
15790.42 516
15791.60 518
15792.79 526
15793.98 485
15795.16 492
15796.35 488
15797.53 493
15798.72 507
15799.90 523
15801.09 507
15802.28 520
15803.46 489
15804.65 467
15805.83 480
15807.02 465
15808.21 508
15809.39 466
15810.58 484
15811.76 479
15812.95 508
15814.14 492
15815.32 483
15816.51 489
15817.70 482
15818.88 459
15820.07 519
15821.26 459
15822.44 468
15823.63 487
15824.82 476
15826.00 456
15827.19 487
15828.38 472
15829.56 448
15830.75 487
15831.94 467
15833.12 455
15834.31 459
15835.50 475
15836.69 444
15837.87 464
15839.06 463
15840.25 462
15841.44 437
15842.62 453
15843.81 480
15845.00 457
15846.18 459
15847.37 481
15848.56 443
15849.75 445
15850.94 492
15852.12 469
15853.31 462
15854.50 484
15855.69 476
15856.87 471
15858.06 477
15859.25 438
15860.44 464
15861.63 483
15862.81 500
15864.00 460
15865.19 464
15866.38 467
15867.57 452
15868.76 486
15869.94 457
15871.13 491
15872.32 453
15873.51 484
15874.70 463
15875.89 480
15877.08 468
15878.26 480
15879.45 478
15880.64 504
15881.83 519
15883.02 489
15884.21 513
15885.40 502
15886.59 532
15887.78 511
15888.97 540
15890.15 513
15891.34 511
15892.53 497
15893.72 518
15894.91 517
15896.10 543
15897.29 529
15898.48 514
15899.67 495
15900.86 500
15902.05 526
15903.24 510
15904.43 521
15905.62 561
15906.81 532
15908.00 498
15909.19 532
15910.38 517
15911.57 521
15912.76 513
15913.95 511
15915.14 525
15916.33 508
15917.52 522
15918.71 523
15919.90 495
15921.09 528
15922.28 521
15923.47 525
15924.66 498
15925.85 495
15927.04 539
15928.23 488
15929.42 529
15930.61 481
15931.80 494
15932.99 532
15934.18 508
15935.38 469
15936.57 492
15937.76 518
15938.95 518
15940.14 460
15941.33 471
15942.52 457
15943.71 433
15944.90 437
15946.10 438
15947.29 431
15948.48 427
15949.67 410
15950.86 408
15952.05 420
15953.24 406
15954.44 401
15955.63 395
15956.82 408
15958.01 390
15959.20 389
15960.39 425
15961.59 411
15962.78 414
15963.97 383
15965.16 396
15966.35 393
15967.55 392
15968.74 378
15969.93 395
15971.12 361
15972.31 392
15973.51 374
15974.70 385
15975.89 379
15977.08 394
15978.28 391
15979.47 367
15980.66 363
15981.85 363
15983.05 358
15984.24 365
15985.43 356
15986.62 381
15987.82 402
15989.01 335
15990.20 379
15991.40 368
15992.59 385
15993.78 374
15994.98 351
15996.17 352
15997.36 358
15998.55 396
15999.75 363
16000.94 358
16002.13 342
16003.33 357
16004.52 376
16005.72 346
16006.91 342
16008.10 363
16009.30 360
16010.49 361
16011.68 351
16012.88 345
16014.07 332
16015.26 363
16016.46 377
16017.65 345
16018.85 355
16020.04 337
16021.23 368
16022.43 333
16023.62 349
16024.82 345
16026.01 363
16027.21 342
16028.40 344
16029.59 358
16030.79 352
16031.98 330
16033.18 350
16034.37 340
16035.57 332
16036.76 329
16037.96 376
16039.15 349
16040.35 343
16041.54 356
16042.73 314
16043.93 341
16045.12 332
16046.32 301
16047.51 300
16048.71 355
16049.91 336
16051.10 310
16052.30 312
16053.49 316
16054.69 345
16055.88 343
16057.08 345
16058.27 316
16059.47 325
16060.66 306
16061.86 353
16063.05 311
16064.25 348
16065.45 334
16066.64 323
16067.84 304
16069.03 294
16070.23 309
16071.42 327
16072.62 312
16073.82 293
16075.01 326
16076.21 322
16077.41 331
16078.60 317
16079.80 313
16080.99 316
16082.19 333
16083.39 317
16084.58 310
16085.78 302
16086.98 299
16088.17 310
16089.37 320
16090.57 304
16091.76 306
16092.96 309
16094.16 327
16095.35 339
16096.55 335
16097.75 333
16098.94 299
16100.14 322
16101.34 322
16102.53 321
16103.73 277
16104.93 321
16106.13 348
16107.32 322
16108.52 312
16109.72 297
16110.92 302
16112.11 301
16113.31 321
16114.51 291
16115.71 317
16116.90 327
16118.10 300
16119.30 312
16120.50 311
16121.69 301
16122.89 296
16124.09 319
16125.29 341
16126.49 274
16127.68 300
16128.88 310
16130.08 325
16131.28 291
16132.48 292
16133.67 309
16134.87 285
16136.07 295
16137.27 291
16138.47 301
16139.67 289
16140.86 296
16142.06 309
16143.26 306
16144.46 309
16145.66 302
16146.86 312
16148.06 282
16149.26 288
16150.45 289
16151.65 312
16152.85 294
16154.05 312
16155.25 282
16156.45 292
16157.65 298
16158.85 285
16160.05 289
16161.25 302
16162.45 283
16163.64 295
16164.84 286
16166.04 295
16167.24 306
16168.44 297
16169.64 307
16170.84 302
16172.04 310
16173.24 300
16174.44 296
16175.64 268
16176.84 272
16178.04 314
16179.24 321
16180.44 275
16181.64 292
16182.84 286
16184.04 296
16185.24 293
16186.44 285
16187.64 313
16188.84 310
16190.04 301
16191.24 319
16192.44 314
16193.64 315
16194.84 309
16196.04 288
16197.24 282
16198.44 279
16199.65 309
16200.85 294
16202.05 301
16203.25 295
16204.45 305
16205.65 307
16206.85 307
16208.05 323
16209.25 314
16210.45 293
16211.65 313
16212.86 294
16214.06 325
16215.26 302
16216.46 280
16217.66 314
16218.86 289
16220.06 325
16221.27 312
16222.47 303
16223.67 322
16224.87 287
16226.07 302
16227.27 317
16228.48 331
16229.68 317
16230.88 327
16232.08 327
16233.28 308
16234.48 303
16235.69 338
16236.89 329
16238.09 306
16239.29 322
16240.50 333
16241.70 327
16242.90 303
16244.10 331
16245.30 325
16246.51 312
16247.71 305
16248.91 334
16250.11 334
16251.32 350
16252.52 316
16253.72 359
16254.92 322
16256.13 351
16257.33 343
16258.53 337
16259.74 338
16260.94 320
16262.14 330
16263.35 357
16264.55 350
16265.75 341
16266.95 368
16268.16 361
16269.36 375
16270.56 348
16271.77 346
16272.97 339
16274.17 362
16275.38 353
16276.58 346
16277.79 361
16278.99 348
16280.19 340
16281.40 369
16282.60 368
16283.80 358
16285.01 341
16286.21 348
16287.42 360
16288.62 374
16289.82 386
16291.03 369
16292.23 368
16293.44 370
16294.64 367
16295.84 365
16297.05 376
16298.25 382
16299.46 372
16300.66 382
16301.87 361
16303.07 362
16304.27 358
16305.48 373
16306.68 370
16307.89 386
16309.09 364
16310.30 379
16311.50 393
16312.71 391
16313.91 348
16315.12 357
16316.32 347
16317.53 372
16318.73 359
16319.94 355
16321.14 333
16322.35 323
16323.55 357
16324.76 323
16325.96 340
16327.17 338
16328.38 329
16329.58 319
16330.79 319
16331.99 290
16333.20 291
16334.40 306
16335.61 318
16336.81 302
16338.02 286
16339.23 304
16340.43 278
16341.64 303
16342.84 305
16344.05 309
16345.26 292
16346.46 317
16347.67 297
16348.87 305
16350.08 295
16351.29 301
16352.49 305
16353.70 268
16354.91 279
16356.11 283
16357.32 306
16358.53 268
16359.73 271
16360.94 276
16362.15 298
16363.35 273
16364.56 296
16365.77 281
16366.97 279
16368.18 268
16369.39 306
16370.59 284
16371.80 274
16373.01 276
16374.21 278
16375.42 295
16376.63 278
16377.84 286
16379.04 267
16380.25 264
16381.46 252
16382.67 262
16383.87 301
16385.08 285
16386.29 267
16387.50 288
16388.70 301
16389.91 268
16391.12 276
16392.33 270
16393.53 259
16394.74 247
16395.95 285
16397.16 280
16398.37 269
16399.57 258
16400.78 277
16401.99 292
16403.20 285
16404.41 262
16405.62 269
16406.82 278
16408.03 286
16409.24 263
16410.45 257
16411.66 264
16412.87 249
16414.07 270
16415.28 302
16416.49 279
16417.70 264
16418.91 271
16420.12 272
16421.33 291
16422.54 248
16423.75 268
16424.95 276
16426.16 276
16427.37 283
16428.58 275
16429.79 271
16431.00 258
16432.21 272
16433.42 284
16434.63 266
16435.84 262
16437.05 268
16438.26 272
16439.47 273
16440.68 272
16441.88 276
16443.09 271
16444.30 251
16445.51 269
16446.72 253
16447.93 242
16449.14 255
16450.35 261
16451.56 259
16452.77 279
16453.98 255
16455.19 257
16456.40 253
16457.61 245
16458.82 258
16460.03 267
16461.24 239
16462.45 272
16463.67 255
16464.88 246
16466.09 274
16467.30 240
16468.51 265
16469.72 291
16470.93 253
16472.14 269
16473.35 261
16474.56 253
16475.77 244
16476.98 264
16478.19 262
16479.40 250
16480.62 274
16481.83 247
16483.04 252
16484.25 244
16485.46 278
16486.67 270
16487.88 261
16489.09 245
16490.31 242
16491.52 271
16492.73 251
16493.94 242
16495.15 259
16496.36 277
16497.57 254
16498.79 277
16500.00 265
16501.21 249
16502.42 243
16503.63 247
16504.85 269
16506.06 229
16507.27 258
16508.48 259
16509.69 261
16510.91 268
16512.12 233
16513.33 240
16514.54 264
16515.76 270
16516.97 251
16518.18 256
16519.39 239
16520.60 239
16521.82 270
16523.03 259
16524.24 268
16525.46 246
16526.67 248
16527.88 257
16529.09 259
16530.31 256
16531.52 266
16532.73 274
16533.95 253
16535.16 260
16536.37 281
16537.58 256
16538.80 213
16540.01 252
16541.22 270
16542.44 261
16543.65 247
16544.86 239
16546.08 258
16547.29 239
16548.50 262
16549.72 250
16550.93 226
16552.15 239
16553.36 253
16554.57 252
16555.79 231
16557.00 254
16558.21 261
16559.43 270
16560.64 260
16561.86 259
16563.07 290
16564.28 289
16565.50 256
16566.71 252
16567.93 244
16569.14 270
16570.36 267
16571.57 273
16572.78 275
16574.00 251
16575.21 241
16576.43 246
16577.64 258
16578.86 272
16580.07 238
16581.29 238
16582.50 272
16583.72 267
16584.93 243
16586.15 259
16587.36 266
16588.58 245
16589.79 254
16591.01 253
16592.22 277
16593.44 240
16594.65 253
16595.87 253
16597.08 242
16598.30 264
16599.51 251
16600.73 237
16601.94 241
16603.16 277
16604.37 262
16605.59 272
16606.81 236
16608.02 245
16609.24 240
16610.45 246
16611.67 239
16612.89 253
16614.10 245
16615.32 241
16616.53 243
16617.75 237
16618.97 260
16620.18 241
16621.40 260
16622.61 249
16623.83 273
16625.05 236
16626.26 233
16627.48 245
16628.70 249
16629.91 215
16631.13 258
16632.35 267
16633.56 264
16634.78 236
16636.00 255
16637.21 246
16638.43 236
16639.65 242
16640.86 259
16642.08 262
16643.30 258
16644.51 264
16645.73 246
16646.95 240
16648.17 231
16649.38 236
16650.60 262
16651.82 249
16653.03 233
16654.25 252
16655.47 252
16656.69 237
16657.90 236
16659.12 233
16660.34 251
16661.56 253
16662.77 265
16663.99 234
16665.21 229
16666.43 225
16667.65 256
16668.86 242
16670.08 240
16671.30 234
16672.52 243
16673.74 231
16674.95 224
16676.17 241
16677.39 237
16678.61 236
16679.83 246
16681.05 249
16682.26 247
16683.48 225
16684.70 237
16685.92 214
16687.14 219
16688.36 210
16689.58 228
16690.79 243
16692.01 257
16693.23 214
16694.45 228
16695.67 223
16696.89 228
16698.11 237
16699.33 244
16700.55 243
16701.76 231
16702.98 219
16704.20 242
16705.42 227
16706.64 237
16707.86 268
16709.08 214
16710.30 246
16711.52 232
16712.74 261
16713.96 225
16715.18 227
16716.40 255
16717.62 251
16718.84 232
16720.06 230
16721.28 243
16722.50 265
16723.72 231
16724.94 231
16726.16 221
16727.38 221
16728.60 231
16729.82 225
16731.04 241
16732.26 244
16733.48 227
16734.70 239
16735.92 232
16737.14 226
16738.36 240
16739.58 229
16740.80 256
16742.02 231
16743.24 243
16744.46 248
16745.68 262
16746.90 251
16748.12 222
16749.35 245
16750.57 215
16751.79 242
16753.01 224
16754.23 248
16755.45 241
16756.67 228
16757.89 235
16759.11 251
16760.33 238
16761.56 242
16762.78 247
16764.00 258
16765.22 234
16766.44 233
16767.66 229
16768.88 249
16770.11 255
16771.33 239
16772.55 249
16773.77 255
16774.99 240
16776.22 241
16777.44 239
16778.66 221
16779.88 247
16781.10 234
16782.33 272
16783.55 251
16784.77 253
16785.99 250
16787.21 218
16788.44 258
16789.66 222
16790.88 255
16792.10 240
16793.33 252
16794.55 216
16795.77 228
16796.99 236
16798.22 237
16799.44 251
16800.66 226
16801.88 263
16803.11 229
16804.33 252
16805.55 249
16806.78 266
16808.00 249
16809.22 260
16810.44 270
16811.67 221
16812.89 256
16814.11 255
16815.34 243
16816.56 271
16817.78 272
16819.01 283
16820.23 271
16821.45 250
16822.68 269
16823.90 266
16825.13 263
16826.35 271
16827.57 281
16828.80 248
16830.02 269
16831.24 253
16832.47 266
16833.69 273
16834.92 274
16836.14 279
16837.36 269
16838.59 293
16839.81 250
16841.04 306
16842.26 287
16843.48 290
16844.71 286
16845.93 291
16847.16 300
16848.38 283
16849.61 311
16850.83 278
16852.06 294
16853.28 283
16854.51 337
16855.73 323
16856.95 297
16858.18 309
16859.40 322
16860.63 324
16861.85 336
16863.08 340
16864.30 355
16865.53 354
16866.75 341
16867.98 315
16869.21 332
16870.43 346
16871.66 334
16872.88 319
16874.11 340
16875.33 371
16876.56 352
16877.78 364
16879.01 334
16880.23 348
16881.46 339
16882.69 332
16883.91 331
16885.14 342
16886.36 364
16887.59 334
16888.81 347
16890.04 336
16891.27 326
16892.49 327
16893.72 337
16894.94 328
16896.17 333
16897.40 312
16898.62 305
16899.85 298
16901.08 308
16902.30 323
16903.53 299
16904.76 312
16905.98 309
16907.21 292
16908.44 283
16909.66 288
16910.89 299
16912.12 295
16913.34 289
16914.57 285
16915.80 310
16917.02 287
16918.25 269
16919.48 293
16920.70 304
16921.93 272
16923.16 297
16924.39 289
16925.61 289
16926.84 276
16928.07 296
16929.30 273
16930.52 264
16931.75 245
16932.98 255
16934.21 259
16935.43 270
16936.66 255
16937.89 255
16939.12 292
16940.34 244
16941.57 257
16942.80 264
16944.03 252
16945.26 231
16946.48 266
16947.71 278
16948.94 258
16950.17 249
16951.40 275
16952.62 239
16953.85 254
16955.08 267
16956.31 257
16957.54 274
16958.77 251
16959.99 261
16961.22 228
16962.45 269
16963.68 221
16964.91 235
16966.14 276
16967.37 260
16968.60 242
16969.82 261
16971.05 271
16972.28 258
16973.51 268
16974.74 248
16975.97 281
16977.20 270
16978.43 275
16979.66 243
16980.89 259
16982.11 230
16983.34 246
16984.57 255
16985.80 246
16987.03 253
16988.26 258
16989.49 257
16990.72 249
16991.95 242
16993.18 247
16994.41 269
16995.64 254
16996.87 241
16998.10 237
16999.33 251
17000.56 240
17001.79 258
17003.02 241
17004.25 250
17005.48 246
17006.71 251
17007.94 227
17009.17 227
17010.40 268
17011.63 244
17012.86 276
17014.09 231
17015.32 243
17016.55 231
17017.78 241
17019.01 238
17020.25 237
17021.48 227
17022.71 232
17023.94 236
17025.17 246
17026.40 230
17027.63 237
17028.86 234
17030.09 222
17031.32 224
17032.55 232
17033.79 225
17035.02 230
17036.25 225
17037.48 209
17038.71 242
17039.94 225
17041.17 235
17042.41 209
17043.64 231
17044.87 214
17046.10 200
17047.33 212
17048.56 219
17049.80 235
17051.03 226
17052.26 215
17053.49 210
17054.72 217
17055.95 208
17057.19 227
17058.42 216
17059.65 229
17060.88 223
17062.12 223
17063.35 217
17064.58 208
17065.81 218
17067.04 225
17068.28 223
17069.51 206
17070.74 209
17071.97 212
17073.21 211
17074.44 196
17075.67 228
17076.90 218
17078.14 210
17079.37 214
17080.60 216
17081.84 208
17083.07 195
17084.30 217
17085.54 218
17086.77 223
17088.00 231
17089.23 223
17090.47 211
17091.70 204
17092.93 225
17094.17 215
17095.40 204
17096.63 212
17097.87 222
17099.10 214
17100.34 198
17101.57 203
17102.80 216
17104.04 189
17105.27 211
17106.50 202
17107.74 209
17108.97 203
17110.21 207
17111.44 192
17112.67 201
17113.91 203
17115.14 215
17116.38 194
17117.61 219
17118.84 194
17120.08 213
17121.31 222
17122.55 205
17123.78 203
17125.02 208
17126.25 201
17127.48 206
17128.72 187
17129.95 202
17131.19 204
17132.42 194
17133.66 201
17134.89 206
17136.13 201
17137.36 211
17138.60 194
17139.83 209
17141.07 209
17142.30 191
17143.54 191
17144.77 188
17146.01 215
17147.24 188
17148.48 196
17149.71 189
17150.95 202
17152.19 197
17153.42 206
17154.66 238
17155.89 193
17157.13 219
17158.36 201
17159.60 202
17160.83 209
17162.07 216
17163.31 211
17164.54 178
17165.78 183
17167.01 193
17168.25 222
17169.49 208
17170.72 221
17171.96 192
17173.19 197
17174.43 196
17175.67 186
17176.90 197
17178.14 195
17179.38 214
17180.61 208
17181.85 196
17183.09 208
17184.32 202
17185.56 201
17186.80 206
17188.03 206
17189.27 189
17190.51 193
17191.74 189
17192.98 189
17194.22 195
17195.45 196
17196.69 204
17197.93 213
17199.16 186
17200.40 194
17201.64 210
17202.88 203
17204.11 210
17205.35 203
17206.59 215
17207.83 200
17209.06 173
17210.30 185
17211.54 201
17212.78 197
17214.01 187
17215.25 187
17216.49 201
17217.73 200
17218.96 194
17220.20 187
17221.44 208
17222.68 214
17223.92 201
17225.15 198
17226.39 192
17227.63 195
17228.87 177
17230.11 200
17231.35 199
17232.58 181
17233.82 193
17235.06 185
17236.30 194
17237.54 182
17238.78 206
17240.01 198
17241.25 208
17242.49 173
17243.73 186
17244.97 192
17246.21 195
17247.45 205
17248.69 185
17249.93 196
17251.16 197
17252.40 218
17253.64 200
17254.88 185
17256.12 182
17257.36 187
17258.60 209
17259.84 184
17261.08 207
17262.32 210
17263.56 198
17264.80 177
17266.04 190
17267.28 196
17268.51 186
17269.75 179
17270.99 184
17272.23 197
17273.47 195
17274.71 188
17275.95 178
17277.19 191
17278.43 202
17279.67 194
17280.91 202
17282.15 200
17283.39 210
17284.63 185
17285.87 205
17287.11 191
17288.35 169
17289.60 187
17290.84 183
17292.08 214
17293.32 182
17294.56 179
17295.80 189
17297.04 177
17298.28 197
17299.52 184
17300.76 201
17302.00 186
17303.24 192
17304.48 192
17305.72 184
17306.96 199
17308.21 183
17309.45 194
17310.69 179
17311.93 177
17313.17 190
17314.41 216
17315.65 214
17316.89 197
17318.14 198
17319.38 193
17320.62 179
17321.86 191
17323.10 183
17324.34 175
17325.59 164
17326.83 206
17328.07 196
17329.31 170
17330.55 182
17331.79 194
17333.04 188
17334.28 194
17335.52 198
17336.76 202
17338.00 177
17339.25 212
17340.49 206
17341.73 188
17342.97 197
17344.22 195
17345.46 218
17346.70 218
17347.94 187
17349.19 198
17350.43 201
17351.67 193
17352.91 207
17354.16 180
17355.40 201
17356.64 191
17357.88 189
17359.13 198
17360.37 188
17361.61 215
17362.86 199
17364.10 197
17365.34 200
17366.58 184
17367.83 196
17369.07 189
17370.31 190
17371.56 195
17372.80 183
17374.04 212
17375.29 204
17376.53 195
17377.78 183
17379.02 193
17380.26 205
17381.51 181
17382.75 197
17383.99 194
17385.24 183
17386.48 192
17387.72 198
17388.97 190
17390.21 186
17391.46 193
17392.70 220
17393.94 197
17395.19 198
17396.43 200
17397.68 200
17398.92 188
17400.17 196
17401.41 184
17402.65 230
17403.90 195
17405.14 178
17406.39 199
17407.63 174
17408.88 211
17410.12 195
17411.37 209
17412.61 189
17413.86 190
17415.10 199
17416.35 208
17417.59 200
17418.84 199
17420.08 204
17421.33 226
17422.57 209
17423.82 208
17425.06 217
17426.31 200
17427.55 180
17428.80 201
17430.04 221
17431.29 200
17432.53 213
17433.78 225
17435.03 211
17436.27 204
17437.52 227
17438.76 206
17440.01 224
17441.25 195
17442.50 226
17443.75 209
17444.99 196
17446.24 207
17447.48 209
17448.73 226
17449.98 201
17451.22 186
17452.47 220
17453.71 240
17454.96 228
17456.21 215
17457.45 215
17458.70 244
17459.95 206
17461.19 219
17462.44 206
17463.69 209
17464.93 197
17466.18 243
17467.43 235
17468.67 225
17469.92 223
17471.17 222
17472.41 206
17473.66 222
17474.91 246
17476.15 228
17477.40 241
17478.65 216
17479.90 229
17481.14 236
17482.39 226
17483.64 228
17484.88 245
17486.13 252
17487.38 218
17488.63 219
17489.87 254
17491.12 228
17492.37 229
17493.62 235
17494.86 222
17496.11 257
17497.36 209
17498.61 236
17499.86 255
17501.10 198
17502.35 228
17503.60 241
17504.85 256
17506.10 235
17507.34 227
17508.59 233
17509.84 235
17511.09 240
17512.34 253
17513.59 248
17514.83 253
17516.08 233
17517.33 256
17518.58 257
17519.83 248
17521.08 241
17522.33 272
17523.57 289
17524.82 255
17526.07 233
17527.32 253
17528.57 260
17529.82 252
17531.07 258
17532.32 253
17533.57 265
17534.82 248
17536.06 260
17537.31 264
17538.56 258
17539.81 246
17541.06 262
17542.31 273
17543.56 256
17544.81 240
17546.06 252
17547.31 252
17548.56 268
17549.81 261
17551.06 253
17552.31 265
17553.56 246
17554.81 261
17556.06 261
17557.31 264
17558.56 250
17559.81 276
17561.06 268
17562.31 270
17563.56 248
17564.81 260
17566.06 260
17567.31 265
17568.56 251
17569.81 237
17571.06 279
17572.31 246
17573.56 242
17574.81 221
17576.06 241
17577.31 250
17578.56 268
17579.81 235
17581.06 247
17582.31 262
17583.57 253
17584.82 245
17586.07 252
17587.32 243
17588.57 261
17589.82 280
17591.07 255
17592.32 273
17593.57 248
17594.83 292
17596.08 281
17597.33 269
17598.58 270
17599.83 272
17601.08 259
17602.33 265
17603.59 245
17604.84 256
17606.09 255
17607.34 295
17608.59 273
17609.84 246
17611.10 280
17612.35 255
17613.60 258
17614.85 275
17616.10 259
17617.36 252
17618.61 285
17619.86 257
17621.11 270
17622.36 237
17623.62 251
17624.87 270
17626.12 227
17627.37 245
17628.63 247
17629.88 261
17631.13 237
17632.38 240
17633.64 252
17634.89 255
17636.14 244
17637.39 241
17638.65 245
17639.90 248
17641.15 225
17642.41 231
17643.66 245
17644.91 241
17646.17 242
17647.42 239
17648.67 246
17649.92 214
17651.18 240
17652.43 256
17653.68 269
17654.94 227
17656.19 232
17657.44 240
17658.70 250
17659.95 231
17661.21 209
17662.46 241
17663.71 230
17664.97 223
17666.22 235
17667.47 233
17668.73 227
17669.98 235
17671.24 214
17672.49 214
17673.74 224
17675.00 236
17676.25 221
17677.51 206
17678.76 205
17680.02 227
17681.27 223
17682.52 207
17683.78 206
17685.03 219
17686.29 230
17687.54 201
17688.80 213
17690.05 218
17691.31 232
17692.56 220
17693.82 232
17695.07 213
17696.32 209
17697.58 216
17698.83 198
17700.09 227
17701.34 176
17702.60 205
17703.86 202
17705.11 226
17706.37 193
17707.62 215
17708.88 210
17710.13 221
17711.39 212
17712.64 216
17713.90 209
17715.15 218
17716.41 196
17717.66 206
17718.92 208
17720.18 211
17721.43 219
17722.69 208
17723.94 208
17725.20 202
17726.45 228
17727.71 208
17728.97 210
17730.22 202
17731.48 223
17732.74 217
17733.99 209
17735.25 210
17736.50 191
17737.76 216
17739.02 213
17740.27 231
17741.53 219
17742.79 215
17744.04 219
17745.30 196
17746.56 207
17747.81 204
17749.07 195
17750.33 209
17751.58 201
17752.84 206
17754.10 230
17755.35 230
17756.61 191
17757.87 200
17759.12 193
17760.38 193
17761.64 199
17762.90 203
17764.15 219
17765.41 215
17766.67 227
17767.93 202
17769.18 202
17770.44 197
17771.70 208
17772.96 199
17774.21 201
17775.47 200
17776.73 172
17777.99 223
17779.24 192
17780.50 199
17781.76 202
17783.02 193
17784.28 206
17785.53 183
17786.79 184
17788.05 200
17789.31 213
17790.57 212
17791.82 211
17793.08 168
17794.34 204
17795.60 196
17796.86 190
17798.12 173
17799.37 195
17800.63 221
17801.89 204
17803.15 171
17804.41 208
17805.67 205
17806.93 210
17808.19 197
17809.44 210
17810.70 193
17811.96 196
17813.22 221
17814.48 200
17815.74 194
17817.00 203
17818.26 193
17819.52 178
17820.78 214
17822.04 200
17823.29 195
17824.55 196
17825.81 232
17827.07 175
17828.33 167
17829.59 193
17830.85 188
17832.11 201
17833.37 193
17834.63 193
17835.89 176
17837.15 181
17838.41 199
17839.67 174
17840.93 186
17842.19 200
17843.45 212
17844.71 213
17845.97 180
17847.23 185
17848.49 173
17849.75 178
17851.01 188
17852.27 185
17853.53 175
17854.79 174
17856.05 174
17857.31 177
17858.57 196
17859.84 166
17861.10 188
17862.36 186
17863.62 205
17864.88 200
17866.14 186
17867.40 170
17868.66 178
17869.92 188
17871.18 170
17872.44 184
17873.71 182
17874.97 209
17876.23 202
17877.49 181
17878.75 175
17880.01 180
17881.27 185
17882.53 181
17883.80 195
17885.06 171
17886.32 194
17887.58 184
17888.84 182
17890.10 185
17891.37 158
17892.63 176
17893.89 178
17895.15 195
17896.41 193
17897.67 163
17898.94 182
17900.20 194
17901.46 184
17902.72 164
17903.99 183
17905.25 197
17906.51 176
17907.77 188
17909.03 188
17910.30 169
17911.56 176
17912.82 198
17914.08 189
17915.35 179
17916.61 158
17917.87 169
17919.14 183
17920.40 165
17921.66 171
17922.92 176
17924.19 194
17925.45 146
17926.71 168
17927.98 177
17929.24 171
17930.50 177
17931.76 190
17933.03 173
17934.29 178
17935.55 171
17936.82 181
17938.08 165
17939.34 167
17940.61 163
17941.87 172
17943.14 171
17944.40 156
17945.66 149
17946.93 154
17948.19 172
17949.45 159
17950.72 189
17951.98 178
17953.25 165
17954.51 150
17955.77 176
17957.04 182
17958.30 166
17959.57 177
17960.83 178
17962.09 166
17963.36 153
17964.62 187
17965.89 177
17967.15 155
17968.42 158
17969.68 170
17970.95 163
17972.21 156
17973.47 163
17974.74 178
17976.00 180
17977.27 174
17978.53 175
17979.80 191
17981.06 180
17982.33 167
17983.59 184
17984.86 168
17986.12 170
17987.39 162
17988.65 174
17989.92 162
17991.18 166
17992.45 163
17993.71 153
17994.98 168
17996.25 169
17997.51 161
17998.78 169
18000.04 161
18001.31 133
18002.57 185
18003.84 163
18005.10 173
18006.37 171
18007.64 168
18008.90 180
18010.17 177
18011.43 171
18012.70 177
18013.97 159
18015.23 164
18016.50 187
18017.76 175
18019.03 158
18020.30 161
18021.56 177
18022.83 195
18024.10 160
18025.36 164
18026.63 177
18027.90 175
18029.16 163
18030.43 151
18031.70 162
18032.96 161
18034.23 177
18035.50 168
18036.76 164
18038.03 175
18039.30 163
18040.56 172
18041.83 179
18043.10 178
18044.37 151
18045.63 172
18046.90 171
18048.17 161
18049.43 158
18050.70 169
18051.97 174
18053.24 174
18054.50 165
18055.77 183
18057.04 161
18058.31 175
18059.57 169
18060.84 155
18062.11 169
18063.38 179
18064.65 169
18065.91 154
18067.18 171
18068.45 171
18069.72 179
18070.98 168
18072.25 174
18073.52 198
18074.79 157
18076.06 152
18077.33 165
18078.59 175
18079.86 182
18081.13 188
18082.40 174
18083.67 184
18084.94 170
18086.21 177
18087.47 155
18088.74 167
18090.01 172
18091.28 169
18092.55 173
18093.82 177
18095.09 147
18096.36 172
18097.62 187
18098.89 191
18100.16 169
18101.43 166
18102.70 195
18103.97 189
18105.24 191
18106.51 160
18107.78 168
18109.05 154
18110.32 165
18111.59 169
18112.86 170
18114.13 170
18115.40 155
18116.66 174
18117.93 162
18119.20 171
18120.47 168
18121.74 189
18123.01 176
18124.28 196
18125.55 167
18126.82 174
18128.09 160
18129.36 157
18130.63 167
18131.90 170
18133.17 175
18134.44 193
18135.71 174
18136.99 169
18138.26 167
18139.53 184
18140.80 194
18142.07 168
18143.34 165
18144.61 158
18145.88 183
18147.15 170
18148.42 191
18149.69 168
18150.96 167
18152.23 166
18153.50 155
18154.78 166
18156.05 160
18157.32 184
18158.59 175
18159.86 184
18161.13 167
18162.40 160
18163.67 163
18164.94 178
18166.22 166
18167.49 178
18168.76 170
18170.03 169
18171.30 161
18172.57 177
18173.85 167
18175.12 187
18176.39 169
18177.66 170
18178.93 177
18180.20 152
18181.48 148
18182.75 168
18184.02 181
18185.29 172
18186.56 204
18187.84 158
18189.11 180
18190.38 152
18191.65 186
18192.93 158
18194.20 165
18195.47 159
18196.74 162
18198.02 195
18199.29 164
18200.56 153
18201.83 156
18203.11 179
18204.38 161
18205.65 184
18206.92 160
18208.20 181
18209.47 161
18210.74 158
18212.02 166
18213.29 164
18214.56 187
18215.84 161
18217.11 185
18218.38 160
18219.65 150
18220.93 162
18222.20 169
18223.47 168
18224.75 151
18226.02 163
18227.30 183
18228.57 195
18229.84 163
18231.12 153
18232.39 158
18233.66 160
18234.94 184
18236.21 183
18237.48 160
18238.76 162
18240.03 166
18241.31 188
18242.58 147
18243.86 158
18245.13 164
18246.40 184
18247.68 156
18248.95 154
18250.23 160
18251.50 173
18252.77 167
18254.05 152
18255.32 172
18256.60 156
18257.87 174
18259.15 162
18260.42 179
18261.70 162
18262.97 181
18264.25 171
18265.52 182
18266.80 177
18268.07 170
18269.35 169
18270.62 165
18271.90 164
18273.17 169
18274.45 183
18275.72 174
18277.00 170
18278.27 169
18279.55 162
18280.82 173
18282.10 192
18283.37 157
18284.65 163
18285.93 145
18287.20 185
18288.48 160
18289.75 159
18291.03 153
18292.30 191
18293.58 192
18294.86 153
18296.13 160
18297.41 169
18298.68 174
18299.96 162
18301.24 150
18302.51 162
18303.79 184
18305.06 170
18306.34 164
18307.62 171
18308.89 172
18310.17 150
18311.45 169
18312.72 175
18314.00 172
18315.28 155
18316.55 180
18317.83 172
18319.11 178
18320.38 176
18321.66 162
18322.94 161
18324.21 163
18325.49 159
18326.77 167
18328.04 177
18329.32 168
18330.60 164
18331.88 192
18333.15 158
18334.43 142
18335.71 156
18336.98 174
18338.26 158
18339.54 173
18340.82 166
18342.09 175
18343.37 163
18344.65 168
18345.93 170
18347.20 156
18348.48 166
18349.76 171
18351.04 165
18352.32 171
18353.59 159
18354.87 173
18356.15 171
18357.43 172
18358.71 181
18359.98 186
18361.26 161
18362.54 174
18363.82 186
18365.10 153
18366.38 172
18367.65 169
18368.93 161
18370.21 187
18371.49 176
18372.77 175
18374.05 160
18375.33 174
18376.60 155
18377.88 163
18379.16 176
18380.44 177
18381.72 157
18383.00 170
18384.28 171
18385.56 175
18386.84 155
18388.11 182
18389.39 182
18390.67 175
18391.95 154
18393.23 175
18394.51 160
18395.79 167
18397.07 147
18398.35 176
18399.63 174
18400.91 168
18402.19 162
18403.47 159
18404.75 158
18406.03 151
18407.31 153
18408.59 157
18409.87 152
18411.15 160
18412.43 175
18413.71 173
18414.99 146
18416.27 168
18417.55 176
18418.83 172
18420.11 170
18421.39 151
18422.67 144
18423.95 172
18425.23 168
18426.51 168
18427.79 172
18429.07 159
18430.35 177
18431.63 174
18432.91 173
18434.19 171
18435.47 178
18436.75 156
18438.04 185
18439.32 183
18440.60 162
18441.88 168
18443.16 157
18444.44 173
18445.72 163
18447.00 162
18448.28 173
18449.57 169
18450.85 164
18452.13 182
18453.41 163
18454.69 178
18455.97 156
18457.25 188
18458.54 176
18459.82 165
18461.10 148
18462.38 157
18463.66 174
18464.94 166
18466.23 159
18467.51 161
18468.79 172
18470.07 171
18471.35 185
18472.64 159
18473.92 155
18475.20 168
18476.48 182
18477.76 196
18479.05 172
18480.33 159
18481.61 160
18482.89 173
18484.18 180
18485.46 161
18486.74 162
18488.02 173
18489.31 176
18490.59 154
18491.87 173
18493.15 155
18494.44 177
18495.72 182
18497.00 183
18498.29 182
18499.57 168
18500.85 159
18502.13 180
18503.42 166
18504.70 150
18505.98 179
18507.27 145
18508.55 159
18509.83 155
18511.12 152
18512.40 164
18513.68 184
18514.97 174
18516.25 180
18517.54 170
18518.82 161
18520.10 165
18521.39 181
18522.67 164
18523.95 179
18525.24 189
18526.52 171
18527.81 162
18529.09 176
18530.37 167
18531.66 169
18532.94 169
18534.23 185
18535.51 164
18536.79 161
18538.08 151
18539.36 175
18540.65 185
18541.93 165
18543.22 170
18544.50 182
18545.79 179
18547.07 191
18548.36 180
18549.64 162
18550.92 172
18552.21 179
18553.49 192
18554.78 178
18556.06 183
18557.35 171
18558.63 191
18559.92 183
18561.20 170
18562.49 181
18563.77 193
18565.06 185
18566.35 171
18567.63 192
18568.92 177
18570.20 183
18571.49 180
18572.77 204
18574.06 190
18575.34 182
18576.63 187
18577.92 180
18579.20 187
18580.49 172
18581.77 189
18583.06 209
18584.34 194
18585.63 169
18586.92 196
18588.20 186
18589.49 195
18590.77 189
18592.06 212
18593.35 193
18594.63 192
18595.92 202
18597.21 204
18598.49 193
18599.78 207
18601.07 198
18602.35 184
18603.64 189
18604.93 191
18606.21 198
18607.50 189
18608.79 198
18610.07 211
18611.36 199
18612.65 205
18613.93 187
18615.22 188
18616.51 217
18617.79 192
18619.08 190
18620.37 203
18621.66 195
18622.94 161
18624.23 177
18625.52 200
18626.80 179
18628.09 196
18629.38 186
18630.67 218
18631.95 188
18633.24 178
18634.53 182
18635.82 179
18637.11 196
18638.39 197
18639.68 173
18640.97 167
18642.26 179
18643.54 177
18644.83 194
18646.12 156
18647.41 158
18648.70 189
18649.99 187
18651.27 189
18652.56 168
18653.85 180
18655.14 189
18656.43 166
18657.72 166
18659.00 182
18660.29 198
18661.58 160
18662.87 171
18664.16 176
18665.45 166
18666.74 182
18668.02 190
18669.31 192
18670.60 164
18671.89 171
18673.18 175
18674.47 168
18675.76 151
18677.05 178
18678.34 161
18679.63 178
18680.92 157
18682.20 167
18683.49 167
18684.78 172
18686.07 180
18687.36 186
18688.65 180
18689.94 162
18691.23 179
18692.52 155
18693.81 188
18695.10 145
18696.39 172
18697.68 161
18698.97 173
18700.26 172
18701.55 174
18702.84 182
18704.13 178
18705.42 177
18706.71 166
18708.00 164
18709.29 152
18710.58 173
18711.87 152
18713.16 161
18714.45 160
18715.74 173
18717.03 142
18718.32 186
18719.61 166
18720.90 167
18722.20 178
18723.49 165
18724.78 178
18726.07 163
18727.36 173
18728.65 158
18729.94 166
18731.23 163
18732.52 165
18733.81 169
18735.10 164
18736.40 168
18737.69 161
18738.98 164
18740.27 152
18741.56 170
18742.85 153
18744.14 163
18745.43 157
18746.73 159
18748.02 160
18749.31 171
18750.60 149
18751.89 163
18753.18 135
18754.48 168
18755.77 156
18757.06 177
18758.35 148
18759.64 157
18760.94 155
18762.23 155
18763.52 155
18764.81 156
18766.10 163
18767.40 157
18768.69 182
18769.98 144
18771.27 160
18772.57 152
18773.86 177
18775.15 167
18776.44 168
18777.74 152
18779.03 165
18780.32 144
18781.61 159
18782.91 157
18784.20 154
18785.49 167
18786.79 138
18788.08 139
18789.37 134
18790.66 146
18791.96 143
18793.25 158
18794.54 149
18795.84 169
18797.13 142
18798.42 183
18799.72 150
18801.01 183
18802.30 156
18803.60 151
18804.89 163
18806.18 141
18807.48 163
18808.77 151
18810.07 167
18811.36 147
18812.65 154
18813.95 144
18815.24 167
18816.53 152
18817.83 144
18819.12 139
18820.42 157
18821.71 174
18823.00 155
18824.30 162
18825.59 155
18826.89 170
18828.18 146
18829.48 153
18830.77 138
18832.07 164
18833.36 153
18834.65 142
18835.95 140
18837.24 168
18838.54 148
18839.83 165
18841.13 153
18842.42 147
18843.72 151
18845.01 156
18846.31 163
18847.60 143
18848.90 143
18850.19 144
18851.49 159
18852.78 124
18854.08 141
18855.37 145
18856.67 153
18857.96 142
18859.26 150
18860.55 145
18861.85 142
18863.15 154
18864.44 148
18865.74 150
18867.03 138
18868.33 136
18869.62 147
18870.92 157
18872.22 150
18873.51 145
18874.81 141
18876.10 142
18877.40 134
18878.70 157
18879.99 142
18881.29 135
18882.58 136
18883.88 130
18885.18 134
18886.47 153
18887.77 157
18889.07 140
18890.36 173
18891.66 168
18892.95 170
18894.25 138
18895.55 141
18896.84 133
18898.14 139
18899.44 154
18900.73 138
18902.03 147
18903.33 133
18904.63 166
18905.92 150
18907.22 143
18908.52 162
18909.81 147
18911.11 152
18912.41 153
18913.71 138
18915.00 149
18916.30 139
18917.60 153
18918.89 132
18920.19 154
18921.49 136
18922.79 149
18924.09 138
18925.38 155
18926.68 128
18927.98 139
18929.28 159
18930.57 140
18931.87 124
18933.17 137
18934.47 133
18935.77 137
18937.06 156
18938.36 137
18939.66 136
18940.96 137
18942.26 139
18943.55 137
18944.85 147
18946.15 134
18947.45 139
18948.75 166
18950.05 134
18951.35 147
18952.64 136
18953.94 132
18955.24 124
18956.54 152
18957.84 136
18959.14 121
18960.44 147
18961.74 140
18963.03 147
18964.33 139
18965.63 141
18966.93 142
18968.23 156
18969.53 133
18970.83 149
18972.13 132
18973.43 135
18974.73 121
18976.03 163
18977.33 160
18978.62 140
18979.92 148
18981.22 151
18982.52 141
18983.82 161
18985.12 139
18986.42 145
18987.72 143
18989.02 126
18990.32 133
18991.62 139
18992.92 132
18994.22 117
18995.52 138
18996.82 137
18998.12 142
18999.42 149
19000.72 146
19002.02 134
19003.32 153
19004.62 140
19005.92 133
19007.22 133
19008.53 142
19009.83 149
19011.13 140
19012.43 144
19013.73 122
19015.03 149
19016.33 129
19017.63 153
19018.93 138
19020.23 127
19021.53 129
19022.83 130
19024.13 128
19025.44 150
19026.74 136
19028.04 133
19029.34 163
19030.64 121
19031.94 140
19033.24 134
19034.54 149
19035.85 122
19037.15 145
19038.45 150
19039.75 148
19041.05 144
19042.35 156
19043.66 139
19044.96 152
19046.26 147
19047.56 150
19048.86 124
19050.16 131
19051.47 119
19052.77 117
19054.07 146
19055.37 139
19056.67 141
19057.98 141
19059.28 142
19060.58 143
19061.88 140
19063.19 149
19064.49 143
19065.79 144
19067.09 121
19068.40 143
19069.70 132
19071.00 163
19072.30 130
19073.61 130
19074.91 134
19076.21 150
19077.52 163
19078.82 151
19080.12 135
19081.42 151
19082.73 138
19084.03 143
19085.33 150
19086.64 139
19087.94 151
19089.24 148
19090.55 157
19091.85 148
19093.15 150
19094.46 137
19095.76 133
19097.06 152
19098.37 146
19099.67 146
19100.97 168
19102.28 155
19103.58 138
19104.89 142
19106.19 147
19107.49 145
19108.80 139
19110.10 132
19111.40 139
19112.71 164
19114.01 158
19115.32 155
19116.62 145
19117.93 155
19119.23 152
19120.53 151
19121.84 150
19123.14 149
19124.45 148
19125.75 159
19127.06 159
19128.36 148
19129.67 126
19130.97 136
19132.28 151
19133.58 143
19134.88 157
19136.19 136
19137.49 159
19138.80 153
19140.10 158
19141.41 138
19142.71 147
19144.02 142
19145.32 156
19146.63 117
19147.94 132
19149.24 142
19150.55 151
19151.85 143
19153.16 144
19154.46 140
19155.77 140
19157.07 133
19158.38 143
19159.68 148
19160.99 147
19162.30 125
19163.60 137
19164.91 155
19166.21 124
19167.52 116
19168.83 134
19170.13 141
19171.44 127
19172.74 127
19174.05 143
19175.36 142
19176.66 143
19177.97 119
19179.27 144
19180.58 131
19181.89 144
19183.19 138
19184.50 146
19185.81 139
19187.11 141
19188.42 130
19189.73 118
19191.03 134
19192.34 134
19193.65 138
19194.95 128
19196.26 148
19197.57 127
19198.87 154
19200.18 127
19201.49 144
19202.80 143
19204.10 146
19205.41 147
19206.72 136
19208.03 136
19209.33 122
19210.64 148
19211.95 139
19213.25 136
19214.56 143
19215.87 134
19217.18 127
19218.49 142
19219.79 137
19221.10 144
19222.41 127
19223.72 147
19225.02 136
19226.33 140
19227.64 126
19228.95 144
19230.26 131
19231.56 153
19232.87 130
19234.18 126
19235.49 146
19236.80 145
19238.11 139
19239.41 121
19240.72 125
19242.03 137
19243.34 128
19244.65 148
19245.96 144
19247.26 113
19248.57 119
19249.88 127
19251.19 142
19252.50 141
19253.81 136
19255.12 147
19256.43 129
19257.74 132
19259.04 117
19260.35 129
19261.66 132
19262.97 141
19264.28 140
19265.59 121
19266.90 135
19268.21 148
19269.52 131
19270.83 144
19272.14 147
19273.45 132
19274.76 154
19276.07 152
19277.38 136
19278.69 127
19279.99 139
19281.30 122
19282.61 131
19283.92 135
19285.23 127
19286.54 133
19287.85 136
19289.16 133
19290.47 129
19291.78 145
19293.09 135
19294.40 132
19295.72 156
19297.03 134
19298.34 131
19299.65 118
19300.96 130
19302.27 130
19303.58 147
19304.89 121
19306.20 127
19307.51 135
19308.82 138
19310.13 157
19311.44 134
19312.75 120
19314.06 132
19315.37 132
19316.69 146
19318.00 114
19319.31 147
19320.62 113
19321.93 146
19323.24 147
19324.55 130
19325.86 130
19327.18 120
19328.49 118
19329.80 122
19331.11 127
19332.42 125
19333.73 144
19335.04 127
19336.36 127
19337.67 127
19338.98 153
19340.29 140
19341.60 134
19342.91 139
19344.23 135
19345.54 136
19346.85 121
19348.16 123
19349.47 149
19350.79 127
19352.10 144
19353.41 142
19354.72 132
19356.04 128
19357.35 129
19358.66 126
19359.97 141
19361.29 136
19362.60 125
19363.91 137
19365.22 120
19366.54 133
19367.85 130
19369.16 150
19370.47 131
19371.79 123
19373.10 133
19374.41 123
19375.73 141
19377.04 131
19378.35 138
19379.67 145
19380.98 129
19382.29 145
19383.60 136
19384.92 127
19386.23 134
19387.54 116
19388.86 122
19390.17 133
19391.49 130
19392.80 144
19394.11 136
19395.43 119
19396.74 111
19398.05 118
19399.37 131
19400.68 128
19402.00 141
19403.31 115
19404.62 124
19405.94 124
19407.25 112
19408.57 129
19409.88 121
19411.19 142
19412.51 146
19413.82 128
19415.14 116
19416.45 111
19417.77 133
19419.08 142
19420.39 125
19421.71 128
19423.02 118
19424.34 114
19425.65 114
19426.97 121
19428.28 120
19429.60 132
19430.91 132
19432.23 108
19433.54 120
19434.86 139
19436.17 115
19437.49 137
19438.80 131
19440.12 124
19441.43 108
19442.75 126
19444.06 146
19445.38 149
19446.69 132
19448.01 149
19449.32 155
19450.64 155
19451.96 154
19453.27 129
19454.59 133
19455.90 119
19457.22 148
19458.53 120
19459.85 124
19461.17 130
19462.48 127
19463.80 153
19465.11 127
19466.43 118
19467.75 146
19469.06 156
19470.38 137
19471.69 138
19473.01 120
19474.33 131
19475.64 142
19476.96 129
19478.28 137
19479.59 127
19480.91 127
19482.23 123
19483.54 118
19484.86 122
19486.18 124
19487.49 138
19488.81 145
19490.13 125
19491.44 118
19492.76 120
19494.08 130
19495.39 130
19496.71 154
19498.03 134
19499.35 129
19500.66 131
19501.98 129
19503.30 135
19504.61 127
19505.93 126
19507.25 130
19508.57 131
19509.88 114
19511.20 123
19512.52 133
19513.84 129
19515.15 113
19516.47 124
19517.79 159
19519.11 134
19520.43 139
19521.74 119
19523.06 133
19524.38 116
19525.70 134
19527.02 130
19528.33 124
19529.65 133
19530.97 130
19532.29 135
19533.61 116
19534.93 125
19536.24 140
19537.56 134
19538.88 133
19540.20 140
19541.52 141
19542.84 153
19544.16 118
19545.47 119
19546.79 130
19548.11 132
19549.43 131
19550.75 136
19552.07 150
19553.39 131
19554.71 127
19556.03 126
19557.34 114
19558.66 138
19559.98 116
19561.30 123
19562.62 127
19563.94 130
19565.26 142
19566.58 131
19567.90 122
19569.22 115
19570.54 142
19571.86 135
19573.18 129
19574.50 124
19575.82 127
19577.14 133
19578.46 127
19579.78 131
19581.10 108
19582.42 131
19583.74 133
19585.06 132
19586.38 124
19587.70 130
19589.02 138
19590.34 129
19591.66 131
19592.98 112
19594.30 122
19595.62 138
19596.94 126
19598.26 119
19599.58 131
19600.90 131
19602.22 118
19603.54 152
19604.86 133
19606.18 118
19607.50 146
19608.82 124
19610.15 131
19611.47 132
19612.79 118
19614.11 105
19615.43 118
19616.75 137
19618.07 125
19619.39 127
19620.71 130
19622.04 110
19623.36 140
19624.68 130
19626.00 131
19627.32 122
19628.64 109
19629.96 133
19631.29 134
19632.61 137
19633.93 123
19635.25 131
19636.57 131
19637.89 127
19639.22 110
19640.54 125
19641.86 128
19643.18 124
19644.50 139
19645.83 140
19647.15 134
19648.47 136
19649.79 150
19651.12 141
19652.44 119
19653.76 119
19655.08 134
19656.40 131
19657.73 116
19659.05 127
19660.37 132
19661.70 140
19663.02 123
19664.34 124
19665.66 139
19666.99 141
19668.31 133
19669.63 154
19670.95 134
19672.28 130
19673.60 106
19674.92 144
19676.25 124
19677.57 121
19678.89 144
19680.22 153
19681.54 134
19682.86 125
19684.19 117
19685.51 118
19686.83 125
19688.16 136
19689.48 127
19690.80 135
19692.13 132
19693.45 115
19694.78 128
19696.10 148
19697.42 107
19698.75 123
19700.07 122
19701.39 114
19702.72 120
19704.04 127
19705.37 135
19706.69 122
19708.02 136
19709.34 132
19710.66 123
19711.99 136
19713.31 132
19714.64 111
19715.96 125
19717.29 129
19718.61 132
19719.93 134
19721.26 136
19722.58 125
19723.91 113
19725.23 131
19726.56 129
19727.88 129
19729.21 141
19730.53 128
19731.86 125
19733.18 127
19734.51 140
19735.83 117
19737.16 121
19738.48 123
19739.81 130
19741.13 123
19742.46 134
19743.78 127
19745.11 124
19746.44 121
19747.76 127
19749.09 157
19750.41 134
19751.74 119
19753.06 132
19754.39 129
19755.72 135
19757.04 131
19758.37 137
19759.69 141
19761.02 152
19762.34 129
19763.67 122
19765.00 127
19766.32 133
19767.65 121
19768.98 135
19770.30 127
19771.63 146
19772.95 134
19774.28 130
19775.61 117
19776.93 121
19778.26 138
19779.59 133
19780.91 138
19782.24 129
19783.57 135
19784.89 136
19786.22 142
19787.55 131
19788.87 140
19790.20 149
19791.53 133
19792.86 133
19794.18 150
19795.51 139
19796.84 126
19798.16 142
19799.49 127
19800.82 127
19802.15 145
19803.47 143
19804.80 142
19806.13 134
19807.46 135
19808.78 134
19810.11 128
19811.44 122
19812.77 112
19814.09 139
19815.42 127
19816.75 123
19818.08 133
19819.41 122
19820.73 136
19822.06 128
19823.39 139
19824.72 143
19826.05 129
19827.37 135
19828.70 145
19830.03 131
19831.36 123
19832.69 127
19834.02 128
19835.34 138
19836.67 126
19838.00 138
19839.33 115
19840.66 153
19841.99 127
19843.32 115
19844.64 157
19845.97 135
19847.30 138
19848.63 123
19849.96 125
19851.29 144
19852.62 135
19853.95 133
19855.28 111
19856.60 133
19857.93 133
19859.26 135
19860.59 132
19861.92 130
19863.25 129
19864.58 133
19865.91 135
19867.24 123
19868.57 149
19869.90 111
19871.23 115
19872.56 119
19873.89 115
19875.22 121
19876.55 122
19877.88 138
19879.21 134
19880.54 134
19881.87 142
19883.20 127
19884.53 137
19885.86 137
19887.19 138
19888.52 133
19889.85 108
19891.18 131
19892.51 132
19893.84 144
19895.17 134
19896.50 126
19897.83 130
19899.16 121
19900.49 123
19901.82 125
19903.15 114
19904.48 113
19905.81 125
19907.15 127
19908.48 129
19909.81 113
19911.14 124
19912.47 131
19913.80 127
19915.13 125
19916.46 125
19917.79 141
19919.13 143
19920.46 138
19921.79 130
19923.12 128
19924.45 136
19925.78 104
19927.11 124
19928.45 128
19929.78 147
19931.11 126
19932.44 124
19933.77 127
19935.10 116
19936.44 123
19937.77 127
19939.10 115
19940.43 114
19941.76 139
19943.10 127
19944.43 130
19945.76 114
19947.09 126
19948.42 124
19949.76 113
19951.09 134
19952.42 126
19953.75 121
19955.09 142
19956.42 117
19957.75 118
19959.08 145
19960.42 133
19961.75 117
19963.08 118
19964.41 131
19965.75 123
19967.08 127
19968.41 116
19969.75 119
19971.08 134
19972.41 137
19973.74 123
19975.08 137
19976.41 125
19977.74 134
19979.08 117
19980.41 135
19981.74 126
19983.08 119
19984.41 148
19985.74 132
19987.08 125
19988.41 127
19989.75 113
19991.08 128
19992.41 139
19993.75 143
19995.08 118
19996.41 129
19997.75 128
19999.08 134
20000.42 122
20001.75 148
20003.08 137
20004.42 112
20005.75 117
20007.09 126
20008.42 136
20009.75 132
20011.09 127
20012.42 109
20013.76 132
20015.09 135
20016.43 130
20017.76 132
20019.10 117
20020.43 130
20021.76 127
20023.10 110
20024.43 119
20025.77 142
20027.10 126
20028.44 119
20029.77 125
20031.11 115
20032.44 143
20033.78 127
20035.11 139
20036.45 120
20037.78 128
20039.12 144
20040.46 129
20041.79 135
20043.13 119
20044.46 118
20045.80 123
20047.13 131
20048.47 139
20049.80 131
20051.14 134
20052.47 115
20053.81 136
20055.15 119
20056.48 136
20057.82 161
20059.15 122
20060.49 123
20061.83 129
20063.16 120
20064.50 133
20065.83 135
20067.17 126
20068.51 131
20069.84 112
20071.18 113
20072.52 123
20073.85 144
20075.19 123
20076.52 128
20077.86 128
20079.20 117
20080.53 111
20081.87 129
20083.21 123
20084.54 139
20085.88 134
20087.22 130
20088.56 129
20089.89 122
20091.23 129
20092.57 139
20093.90 129
20095.24 127
20096.58 138
20097.91 145
20099.25 125
20100.59 129
20101.93 126
20103.26 123
20104.60 150
20105.94 120
20107.28 131
20108.61 133
20109.95 132
20111.29 143
20112.63 145
20113.96 132
20115.30 144
20116.64 136
20117.98 136
20119.32 125
20120.65 135
20121.99 135
20123.33 123
20124.67 122
20126.01 122
