# Supplementary material for: MALDI-TOF MS typing enables the classification of brewing yeasts of the genus Saccharomyces to major beer styles
Source: PLoS One. 2017 Aug 9;12(8):e0181694. doi: 10.1371/journal.pone.0181694 (PMC5549903; doi:10.1371/journal.pone.0181694)
Supplement: S16 File — The directory includes 90 raw files and was zipped to “.zip”; the folder has three strains with 30 spectra per strain; S1 Text explains the raw files with an example and Table 1 represents the yeast strains used within the experiment. (ZIP) [file pone.0181694.s019.zip › 46-48/30672-478-OG-Ale-Ale-YPG-18h-E-E_2016-10-03_8_0_A4_1.dat]

1998.43 4073
1998.85 4161
1999.27 4250
1999.69 4473
2000.11 4444
2000.54 4492
2000.96 4636
2001.38 4547
2001.80 4474
2002.23 4409
2002.65 4310
2003.07 4385
2003.49 4268
2003.92 4253
2004.34 4210
2004.76 4115
2005.18 4114
2005.61 4053
2006.03 3932
2006.45 4034
2006.87 4013
2007.30 3899
2007.72 4030
2008.14 4025
2008.57 4065
2008.99 4055
2009.41 4006
2009.84 4005
2010.26 4024
2010.68 4034
2011.11 3918
2011.53 3927
2011.95 4001
2012.38 4029
2012.80 4002
2013.22 3791
2013.65 3759
2014.07 3683
2014.49 3780
2014.92 3839
2015.34 3727
2015.77 3663
2016.19 3737
2016.61 3806
2017.04 3866
2017.46 3818
2017.89 3842
2018.31 3835
2018.73 3876
2019.16 3946
2019.58 3920
2020.01 3894
2020.43 3848
2020.85 3939
2021.28 3936
2021.70 3832
2022.13 3817
2022.55 3991
2022.98 3868
2023.40 3827
2023.83 3800
2024.25 3823
2024.68 3845
2025.10 3859
2025.53 3783
2025.95 3789
2026.38 3746
2026.80 3563
2027.23 3690
2027.65 3783
2028.08 3692
2028.50 3631
2028.93 3563
2029.35 3717
2029.78 3671
2030.20 3665
2030.63 3653
2031.05 3723
2031.48 3690
2031.90 3815
2032.33 3780
2032.75 3699
2033.18 3611
2033.61 3635
2034.03 3765
2034.46 3786
2034.88 3832
2035.31 3901
2035.74 3925
2036.16 3735
2036.59 3710
2037.01 3728
2037.44 3871
2037.87 3871
2038.29 3669
2038.72 3782
2039.14 3858
2039.57 3751
2040.00 3753
2040.42 3741
2040.85 3777
2041.28 3780
2041.70 3715
2042.13 3885
2042.56 3716
2042.98 3736
2043.41 3727
2043.84 3746
2044.26 3793
2044.69 3811
2045.12 3856
2045.54 3941
2045.97 3871
2046.40 3796
2046.82 3969
2047.25 3930
2047.68 4000
2048.11 3967
2048.53 3919
2048.96 4002
2049.39 3906
2049.82 3847
2050.24 3916
2050.67 3971
2051.10 4056
2051.53 4144
2051.95 4109
2052.38 4063
2052.81 4167
2053.24 4154
2053.66 4213
2054.09 4206
2054.52 4127
2054.95 4014
2055.38 4116
2055.80 4045
2056.23 4011
2056.66 3908
2057.09 3752
2057.52 3672
2057.94 3778
2058.37 3795
2058.80 3845
2059.23 3823
2059.66 3802
2060.09 3691
2060.51 3763
2060.94 3823
2061.37 3879
2061.80 3885
2062.23 3840
2062.66 3850
2063.09 3899
2063.52 3966
2063.94 4025
2064.37 4143
2064.80 4289
2065.23 4319
2065.66 4443
2066.09 4415
2066.52 4223
2066.95 4398
2067.38 4461
2067.81 4300
2068.24 4162
2068.66 4038
2069.09 3900
2069.52 3892
2069.95 4012
2070.38 4135
2070.81 4086
2071.24 4099
2071.67 4063
2072.10 3999
2072.53 4077
2072.96 4027
2073.39 3962
2073.82 4057
2074.25 3973
2074.68 3908
2075.11 3966
2075.54 4017
2075.97 4066
2076.40 4171
2076.83 4058
2077.26 4005
2077.69 4045
2078.12 4068
2078.55 4229
2078.98 4310
2079.41 4280
2079.84 4353
2080.27 4317
2080.70 4486
2081.14 4575
2081.57 4593
2082.00 4514
2082.43 4474
2082.86 4372
2083.29 4207
2083.72 4065
2084.15 3994
2084.58 3930
2085.01 3982
2085.44 3962
2085.88 3988
2086.31 3985
2086.74 4060
2087.17 3929
2087.60 3618
2088.03 3693
2088.46 3770
2088.89 3889
2089.33 3740
2089.76 3863
2090.19 3801
2090.62 3728
2091.05 3818
2091.48 3770
2091.92 3756
2092.35 3788
2092.78 3819
2093.21 3811
2093.64 3589
2094.07 3676
2094.51 3730
2094.94 3787
2095.37 3700
2095.80 3755
2096.24 3790
2096.67 3862
2097.10 3701
2097.53 3810
2097.96 3790
2098.40 3794
2098.83 3813
2099.26 3707
2099.69 3585
2100.13 3655
2100.56 3636
2100.99 3643
2101.43 3625
2101.86 3629
2102.29 3736
2102.72 3770
2103.16 3634
2103.59 3713
2104.02 3747
2104.46 3732
2104.89 3863
2105.32 3936
2105.76 4015
2106.19 4119
2106.62 4249
2107.05 4335
2107.49 4461
2107.92 4535
2108.36 4447
2108.79 4529
2109.22 4482
2109.66 4322
2110.09 4196
2110.52 4227
2110.96 4112
2111.39 4144
2111.82 3937
2112.26 4067
2112.69 3968
2113.13 3873
2113.56 3882
2113.99 4025
2114.43 3969
2114.86 3879
2115.30 3755
2115.73 3843
2116.16 3869
2116.60 3843
2117.03 3839
2117.47 3790
2117.90 3766
2118.34 3664
2118.77 3689
2119.21 3792
2119.64 3792
2120.07 3690
2120.51 3702
2120.94 3759
2121.38 3744
2121.81 3679
2122.25 3701
2122.68 3679
2123.12 3709
2123.55 3669
2123.99 3683
2124.42 3734
2124.86 3710
2125.29 3771
2125.73 3693
2126.16 3610
2126.60 3620
2127.04 3676
2127.47 3776
2127.91 3736
2128.34 3564
2128.78 3653
2129.21 3658
2129.65 3693
2130.08 3679
2130.52 3716
2130.96 3619
2131.39 3702
2131.83 3681
2132.26 3571
2132.70 3569
2133.14 3665
2133.57 3645
2134.01 3746
2134.44 3654
2134.88 3606
2135.32 3608
2135.75 3658
2136.19 3704
2136.62 3617
2137.06 3651
2137.50 3720
2137.93 3522
2138.37 3531
2138.81 3598
2139.24 3460
2139.68 3557
2140.12 3507
2140.55 3646
2140.99 3592
2141.43 3491
2141.86 3442
2142.30 3445
2142.74 3448
2143.18 3500
2143.61 3468
2144.05 3454
2144.49 3515
2144.92 3441
2145.36 3637
2145.80 3507
2146.24 3446
2146.67 3432
2147.11 3445
2147.55 3571
2147.99 3608
2148.42 3577
2148.86 3624
2149.30 3633
2149.74 3601
2150.17 3588
2150.61 3628
2151.05 3783
2151.49 3749
2151.92 3805
2152.36 3872
2152.80 3707
2153.24 3719
2153.68 3701
2154.11 3706
2154.55 3618
2154.99 3658
2155.43 3660
2155.87 3681
2156.31 3620
2156.74 3542
2157.18 3535
2157.62 3548
2158.06 3549
2158.50 3745
2158.94 3766
2159.38 3730
2159.81 3584
2160.25 3687
2160.69 3715
2161.13 3738
2161.57 3638
2162.01 3589
2162.45 3555
2162.89 3546
2163.33 3551
2163.76 3629
2164.20 3623
2164.64 3631
2165.08 3775
2165.52 3894
2165.96 3808
2166.40 3921
2166.84 3921
2167.28 3914
2167.72 3955
2168.16 4012
2168.60 4081
2169.04 3915
2169.48 3928
2169.92 4046
2170.36 3947
2170.80 3916
2171.24 3966
2171.68 3997
2172.12 3908
2172.56 3817
2173.00 3893
2173.44 3803
2173.88 3907
2174.32 3914
2174.76 3704
2175.20 3721
2175.64 3719
2176.08 3774
2176.52 3757
2176.96 3863
2177.40 3695
2177.84 3700
2178.28 3694
2178.72 3711
2179.16 3707
2179.60 3759
2180.04 3773
2180.48 3685
2180.92 3788
2181.37 3663
2181.81 3537
2182.25 3525
2182.69 3497
2183.13 3535
2183.57 3525
2184.01 3563
2184.45 3606
2184.89 3623
2185.34 3513
2185.78 3658
2186.22 3703
2186.66 3554
2187.10 3652
2187.54 3515
2187.98 3501
2188.43 3624
2188.87 3610
2189.31 3661
2189.75 3619
2190.19 3663
2190.63 3611
2191.08 3556
2191.52 3585
2191.96 3639
2192.40 3601
2192.84 3611
2193.29 3657
2193.73 3763
2194.17 3775
2194.61 3833
2195.05 3899
2195.50 3817
2195.94 3874
2196.38 3911
2196.82 3826
2197.27 3934
2197.71 3799
2198.15 3816
2198.59 3793
2199.04 3796
2199.48 3796
2199.92 3791
2200.37 3866
2200.81 3829
2201.25 3902
2201.69 3813
2202.14 3766
2202.58 3843
2203.02 3780
2203.47 3878
2203.91 3866
2204.35 3724
2204.80 3748
2205.24 3800
2205.68 3798
2206.13 3858
2206.57 3876
2207.01 3915
2207.46 3881
2207.90 3918
2208.34 3960
2208.79 4047
2209.23 4074
2209.67 4144
2210.12 4143
2210.56 4183
2211.01 4308
2211.45 4353
2211.89 4214
2212.34 4284
2212.78 4276
2213.23 4165
2213.67 4070
2214.11 4045
2214.56 3996
2215.00 3947
2215.45 3873
2215.89 3844
2216.34 3856
2216.78 3741
2217.22 3620
2217.67 3562
2218.11 3600
2218.56 3628
2219.00 3651
2219.45 3603
2219.89 3593
2220.34 3761
2220.78 3689
2221.23 3735
2221.67 3833
2222.12 3759
2222.56 3744
2223.01 3888
2223.45 3867
2223.90 3836
2224.34 3865
2224.79 3871
2225.23 3802
2225.68 3830
2226.12 3891
2226.57 3986
2227.01 4042
2227.46 4004
2227.91 3891
2228.35 3962
2228.80 3952
2229.24 3847
2229.69 3892
2230.13 3841
2230.58 3896
2231.03 3813
2231.47 3723
2231.92 3820
2232.36 3699
2232.81 3743
2233.26 3666
2233.70 3662
2234.15 3724
2234.59 3697
2235.04 3637
2235.49 3659
2235.93 3691
2236.38 3663
2236.83 3630
2237.27 3580
2237.72 3575
2238.17 3699
2238.61 3574
2239.06 3594
2239.51 3615
2239.95 3649
2240.40 3604
2240.85 3603
2241.29 3636
2241.74 3648
2242.19 3715
2242.63 3752
2243.08 3779
2243.53 3642
2243.98 3607
2244.42 3665
2244.87 3619
2245.32 3607
2245.76 3553
2246.21 3478
2246.66 3529
2247.11 3599
2247.55 3696
2248.00 3683
2248.45 3668
2248.90 3710
2249.35 3658
2249.79 3855
2250.24 3779
2250.69 3771
2251.14 3812
2251.58 3813
2252.03 3717
2252.48 3711
2252.93 3721
2253.38 3745
2253.82 3738
2254.27 3696
2254.72 3879
2255.17 3804
2255.62 3614
2256.07 3757
2256.51 3619
2256.96 3653
2257.41 3619
2257.86 3682
2258.31 3630
2258.76 3893
2259.21 4070
2259.65 4256
2260.10 4643
2260.55 5019
2261.00 5629
2261.45 6204
2261.90 6678
2262.35 7352
2262.80 7862
2263.25 7655
2263.69 7809
2264.14 7640
2264.59 7235
2265.04 6666
2265.49 6250
2265.94 6067
2266.39 5729
2266.84 5483
2267.29 5256
2267.74 5034
2268.19 5015
2268.64 4873
2269.09 4683
2269.54 4688
2269.99 4686
2270.44 4473
2270.89 4374
2271.34 4433
2271.79 4379
2272.24 4301
2272.69 4295
2273.14 4337
2273.59 4237
2274.04 4133
2274.49 4115
2274.94 4086
2275.39 4101
2275.84 4015
2276.29 3938
2276.74 3976
2277.19 3895
2277.64 3821
2278.09 3812
2278.54 3875
2278.99 3981
2279.44 4015
2279.89 4128
2280.34 4352
2280.79 4414
2281.25 4552
2281.70 4729
2282.15 4788
2282.60 4854
2283.05 4815
2283.50 4639
2283.95 4673
2284.40 4498
2284.85 4100
2285.31 4114
2285.76 4227
2286.21 4008
2286.66 3949
2287.11 3988
2287.56 3974
2288.01 4097
2288.47 4051
2288.92 4144
2289.37 4216
2289.82 4215
2290.27 4430
2290.72 4486
2291.18 4450
2291.63 4452
2292.08 4476
2292.53 4451
2292.98 4263
2293.44 4199
2293.89 4215
2294.34 4105
2294.79 3911
2295.24 4032
2295.70 3891
2296.15 3815
2296.60 3710
2297.05 3664
2297.51 3718
2297.96 3630
2298.41 3680
2298.86 3761
2299.32 3734
2299.77 3717
2300.22 3918
2300.67 3797
2301.13 3864
2301.58 3822
2302.03 3839
2302.49 3885
2302.94 3815
2303.39 3667
2303.85 3709
2304.30 3718
2304.75 3849
2305.20 3871
2305.66 3787
2306.11 3808
2306.56 3882
2307.02 3914
2307.47 3704
2307.93 3661
2308.38 3816
2308.83 3856
2309.29 3782
2309.74 3757
2310.19 3810
2310.65 3796
2311.10 3834
2311.55 3870
2312.01 3838
2312.46 3869
2312.92 3897
2313.37 3738
2313.82 3706
2314.28 3616
2314.73 3667
2315.19 3814
2315.64 3780
2316.10 3671
2316.55 3708
2317.00 3762
2317.46 3763
2317.91 3684
2318.37 3757
2318.82 3793
2319.28 3933
2319.73 3957
2320.19 4015
2320.64 4015
2321.10 4078
2321.55 4131
2322.01 4139
2322.46 4384
2322.92 4603
2323.37 4691
2323.83 4742
2324.28 4909
2324.74 4998
2325.19 5054
2325.65 4912
2326.10 4855
2326.56 4873
2327.01 4486
2327.47 4521
2327.92 4365
2328.38 4318
2328.83 4266
2329.29 4148
2329.74 4187
2330.20 4254
2330.66 4291
2331.11 4412
2331.57 4521
2332.02 4376
2332.48 4222
2332.94 4232
2333.39 4176
2333.85 4120
2334.30 4007
2334.76 3969
2335.22 3926
2335.67 3942
2336.13 4016
2336.58 3973
2337.04 4077
2337.50 4081
2337.95 4167
2338.41 4405
2338.87 4571
2339.32 4678
2339.78 4833
2340.24 5286
2340.69 5273
2341.15 5229
2341.61 5345
2342.06 5410
2342.52 5293
2342.98 5238
2343.43 5132
2343.89 5118
2344.35 4922
2344.81 4722
2345.26 4819
2345.72 4981
2346.18 4830
2346.63 4696
2347.09 4617
2347.55 4475
2348.01 4476
2348.46 4450
2348.92 4351
2349.38 4347
2349.84 4319
2350.29 4169
2350.75 4222
2351.21 4315
2351.67 4333
2352.13 4300
2352.58 4206
2353.04 4184
2353.50 4025
2353.96 4072
2354.41 3794
2354.87 3895
2355.33 3865
2355.79 3677
2356.25 3902
2356.71 3845
2357.16 3758
2357.62 3839
2358.08 3933
2358.54 3957
2359.00 3960
2359.46 4053
2359.91 4113
2360.37 4132
2360.83 4230
2361.29 4197
2361.75 4052
2362.21 3967
2362.67 4004
2363.13 3987
2363.58 4001
2364.04 3925
2364.50 3874
2364.96 4004
2365.42 3955
2365.88 4032
2366.34 4085
2366.80 4059
2367.26 4195
2367.72 4338
2368.18 4361
2368.64 4283
2369.10 4417
2369.55 4614
2370.01 4755
2370.47 4705
2370.93 4778
2371.39 4504
2371.85 4412
2372.31 4381
2372.77 4333
2373.23 4231
2373.69 4192
2374.15 4089
2374.61 3966
2375.07 3968
2375.53 4006
2375.99 3936
2376.45 3937
2376.91 3920
2377.37 3881
2377.83 3915
2378.29 3975
2378.75 3973
2379.21 3921
2379.68 3805
2380.14 3915
2380.60 3956
2381.06 3873
2381.52 3943
2381.98 3882
2382.44 3873
2382.90 3767
2383.36 3804
2383.82 3959
2384.28 3897
2384.74 3673
2385.20 3617
2385.67 3722
2386.13 3755
2386.59 3703
2387.05 3593
2387.51 3616
2387.97 3779
2388.43 3590
2388.89 3635
2389.36 3736
2389.82 3705
2390.28 3775
2390.74 3650
2391.20 3716
2391.66 3642
2392.13 3700
2392.59 3699
2393.05 3731
2393.51 3729
2393.97 3743
2394.43 3538
2394.90 3557
2395.36 3661
2395.82 3729
2396.28 3711
2396.74 3783
2397.21 3739
2397.67 3741
2398.13 3781
2398.59 3664
2399.06 3667
2399.52 3690
2399.98 3586
2400.44 3597
2400.91 3580
2401.37 3615
2401.83 3429
2402.29 3471
2402.76 3520
2403.22 3379
2403.68 3409
2404.14 3390
2404.61 3409
2405.07 3443
2405.53 3435
2406.00 3375
2406.46 3458
2406.92 3575
2407.39 3560
2407.85 3604
2408.31 3584
2408.78 3653
2409.24 3617
2409.70 3557
2410.17 3559
2410.63 3536
2411.09 3669
2411.56 3683
2412.02 3733
2412.48 3649
2412.95 3542
2413.41 3492
2413.87 3631
2414.34 3656
2414.80 3711
2415.27 3765
2415.73 3796
2416.19 3911
2416.66 4065
2417.12 4016
2417.59 3933
2418.05 3901
2418.51 3966
2418.98 3885
2419.44 4028
2419.91 4022
2420.37 4044
2420.84 4116
2421.30 4351
2421.77 4548
2422.23 4720
2422.69 4885
2423.16 4947
2423.62 4953
2424.09 4951
2424.55 4777
2425.02 4734
2425.48 4684
2425.95 4663
2426.41 4590
2426.88 4481
2427.34 4509
2427.81 4339
2428.27 4146
2428.74 4123
2429.20 4121
2429.67 4071
2430.13 4049
2430.60 3905
2431.07 3819
2431.53 3783
2432.00 3627
2432.46 3582
2432.93 3624
2433.39 3720
2433.86 3648
2434.32 3645
2434.79 3649
2435.26 3633
2435.72 3694
2436.19 3696
2436.65 3811
2437.12 3853
2437.59 4002
2438.05 4118
2438.52 4218
2438.98 4426
2439.45 4567
2439.92 4612
2440.38 4735
2440.85 4943
2441.32 4938
2441.78 4953
2442.25 4865
2442.72 4808
2443.18 4779
2443.65 4586
2444.12 4355
2444.58 4280
2445.05 4247
2445.52 4130
2445.98 3884
2446.45 3825
2446.92 3806
2447.38 3774
2447.85 3676
2448.32 3655
2448.78 3559
2449.25 3540
2449.72 3581
2450.19 3594
2450.65 3563
2451.12 3578
2451.59 3584
2452.06 3535
2452.52 3638
2452.99 3565
2453.46 3430
2453.93 3424
2454.39 3454
2454.86 3478
2455.33 3457
2455.80 3391
2456.26 3469
2456.73 3591
2457.20 3493
2457.67 3525
2458.14 3539
2458.60 3534
2459.07 3600
2459.54 3553
2460.01 3575
2460.48 3701
2460.95 3641
2461.41 3798
2461.88 3799
2462.35 3818
2462.82 3870
2463.29 3796
2463.76 3745
2464.22 3721
2464.69 3838
2465.16 3846
2465.63 3715
2466.10 3653
2466.57 3737
2467.04 3792
2467.51 3764
2467.97 3741
2468.44 3769
2468.91 3839
2469.38 3782
2469.85 3605
2470.32 3565
2470.79 3633
2471.26 3526
2471.73 3455
2472.20 3392
2472.67 3342
2473.14 3190
2473.61 3376
2474.07 3297
2474.54 3192
2475.01 3167
2475.48 3255
2475.95 3264
2476.42 3395
2476.89 3447
2477.36 3432
2477.83 3531
2478.30 3477
2478.77 3516
2479.24 3652
2479.71 3640
2480.18 3563
2480.65 3584
2481.12 3660
2481.59 3694
2482.06 3492
2482.53 3510
2483.00 3556
2483.47 3559
2483.95 3541
2484.42 3535
2484.89 3542
2485.36 3609
2485.83 3574
2486.30 3667
2486.77 3730
2487.24 3642
2487.71 3631
2488.18 3515
2488.65 3677
2489.12 3622
2489.59 3716
2490.07 3790
2490.54 3685
2491.01 3750
2491.48 3644
2491.95 3681
2492.42 3543
2492.89 3488
2493.36 3516
2493.84 3423
2494.31 3457
2494.78 3471
2495.25 3387
2495.72 3414
2496.19 3389
2496.66 3469
2497.14 3495
2497.61 3450
2498.08 3372
2498.55 3447
2499.02 3409
2499.50 3357
2499.97 3350
2500.44 3307
2500.91 3335
2501.38 3358
2501.86 3276
2502.33 3171
2502.80 3263
2503.27 3204
2503.74 3224
2504.22 3227
2504.69 3212
2505.16 3227
2505.63 3260
2506.11 3329
2506.58 3388
2507.05 3493
2507.52 3405
2508.00 3475
2508.47 3434
2508.94 3464
2509.42 3605
2509.89 3518
2510.36 3617
2510.83 3654
2511.31 3418
2511.78 3440
2512.25 3556
2512.73 3566
2513.20 3614
2513.67 3544
2514.15 3498
2514.62 3477
2515.09 3366
2515.57 3360
2516.04 3249
2516.51 3225
2516.99 3282
2517.46 3335
2517.94 3332
2518.41 3363
2518.88 3258
2519.36 3279
2519.83 3371
2520.30 3348
2520.78 3360
2521.25 3282
2521.73 3314
2522.20 3350
2522.67 3383
2523.15 3404
2523.62 3378
2524.10 3451
2524.57 3488
2525.05 3469
2525.52 3611
2525.99 3656
2526.47 3634
2526.94 3666
2527.42 3676
2527.89 3681
2528.37 3652
2528.84 3458
2529.32 3582
2529.79 3472
2530.27 3377
2530.74 3342
2531.22 3495
2531.69 3325
2532.17 3250
2532.64 3231
2533.12 3394
2533.59 3392
2534.07 3376
2534.54 3307
2535.02 3322
2535.49 3334
2535.97 3347
2536.44 3263
2536.92 3490
2537.39 3441
2537.87 3483
2538.34 3455
2538.82 3423
2539.30 3540
2539.77 3520
2540.25 3613
2540.72 3706
2541.20 3730
2541.68 3833
2542.15 3782
2542.63 3879
2543.10 3781
2543.58 3669
2544.06 3692
2544.53 3785
2545.01 3701
2545.48 3581
2545.96 3555
2546.44 3692
2546.91 3634
2547.39 3648
2547.87 3705
2548.34 3623
2548.82 3699
2549.30 3863
2549.77 3767
2550.25 3686
2550.73 3764
2551.20 3838
2551.68 3874
2552.16 3709
2552.63 3796
2553.11 3850
2553.59 3857
2554.06 3996
2554.54 4083
2555.02 4253
2555.50 4414
2555.97 4552
2556.45 4707
2556.93 4727
2557.40 4704
2557.88 4594
2558.36 4613
2558.84 4418
2559.31 4213
2559.79 3990
2560.27 3832
2560.75 3778
2561.23 3626
2561.70 3503
2562.18 3361
2562.66 3411
2563.14 3387
2563.61 3513
2564.09 3392
2564.57 3264
2565.05 3370
2565.53 3332
2566.00 3397
2566.48 3286
2566.96 3270
2567.44 3297
2567.92 3361
2568.40 3242
2568.87 3219
2569.35 3212
2569.83 3314
2570.31 3171
2570.79 3038
2571.27 3128
2571.75 3249
2572.22 3187
2572.70 3236
2573.18 3217
2573.66 3165
2574.14 3215
2574.62 3274
2575.10 3251
2575.58 3240
2576.06 3202
2576.54 3201
2577.01 3245
2577.49 3278
2577.97 3195
2578.45 3256
2578.93 3248
2579.41 3294
2579.89 3269
2580.37 3321
2580.85 3346
2581.33 3394
2581.81 3422
2582.29 3290
2582.77 3355
2583.25 3386
2583.73 3284
2584.21 3267
2584.69 3204
2585.17 3344
2585.65 3352
2586.13 3313
2586.61 3362
2587.09 3328
2587.57 3155
2588.05 3286
2588.53 3308
2589.01 3259
2589.49 3221
2589.97 3266
2590.45 3306
2590.93 3219
2591.41 3288
2591.89 3296
2592.37 3313
2592.85 3277
2593.33 3267
2593.81 3387
2594.30 3392
2594.78 3613
2595.26 3664
2595.74 3670
2596.22 3665
2596.70 3747
2597.18 3701
2597.66 3652
2598.14 3704
2598.62 3654
2599.11 3601
2599.59 3581
2600.07 3459
2600.55 3367
2601.03 3288
2601.51 3248
2601.99 3230
2602.48 3197
2602.96 3116
2603.44 3187
2603.92 3120
2604.40 3235
2604.88 3233
2605.37 3126
2605.85 3125
2606.33 3134
2606.81 3157
2607.29 3155
2607.78 3135
2608.26 3192
2608.74 3262
2609.22 3187
2609.70 3174
2610.19 3279
2610.67 3363
2611.15 3404
2611.63 3397
2612.12 3381
2612.60 3438
2613.08 3601
2613.56 3673
2614.05 3778
2614.53 3744
2615.01 3603
2615.49 3616
2615.98 3710
2616.46 3522
2616.94 3451
2617.43 3497
2617.91 3383
2618.39 3367
2618.87 3245
2619.36 3194
2619.84 3167
2620.32 3112
2620.81 3108
2621.29 3279
2621.77 3184
2622.26 3100
2622.74 3166
2623.22 3219
2623.71 3259
2624.19 3101
2624.67 3096
2625.16 3171
2625.64 3177
2626.13 3060
2626.61 3172
2627.09 3166
2627.58 3079
2628.06 3144
2628.55 3076
2629.03 3073
2629.51 3196
2630.00 3237
2630.48 3195
2630.97 3313
2631.45 3281
2631.93 3323
2632.42 3367
2632.90 3304
2633.39 3261
2633.87 3318
2634.36 3331
2634.84 3295
2635.33 3306
2635.81 3247
2636.29 3305
2636.78 3275
2637.26 3275
2637.75 3268
2638.23 3172
2638.72 3228
2639.20 3352
2639.69 3296
2640.17 3201
2640.66 3220
2641.14 3248
2641.63 3165
2642.11 3218
2642.60 3157
2643.08 3123
2643.57 3163
2644.05 3119
2644.54 3162
2645.03 3122
2645.51 3246
2646.00 3165
2646.48 3182
2646.97 3183
2647.45 3200
2647.94 3318
2648.43 3472
2648.91 3390
2649.40 3230
2649.88 3337
2650.37 3397
2650.85 3329
2651.34 3340
2651.83 3383
2652.31 3389
2652.80 3322
2653.29 3369
2653.77 3298
2654.26 3211
2654.74 3226
2655.23 3291
2655.72 3273
2656.20 3252
2656.69 3312
2657.18 3313
2657.66 3261
2658.15 3226
2658.64 3327
2659.12 3326
2659.61 3366
2660.10 3325
2660.58 3253
2661.07 3245
2661.56 3213
2662.05 3349
2662.53 3385
2663.02 3389
2663.51 3493
2663.99 3564
2664.48 3682
2664.97 3894
2665.46 4096
2665.94 4356
2666.43 4505
2666.92 4667
2667.41 4612
2667.89 4611
2668.38 4548
2668.87 4470
2669.36 4615
2669.84 4465
2670.33 4401
2670.82 4447
2671.31 4537
2671.80 4765
2672.28 5031
2672.77 5268
2673.26 5747
2673.75 6279
2674.24 6530
2674.72 6538
2675.21 6429
2675.70 6159
2676.19 5796
2676.68 5476
2677.17 5016
2677.65 4709
2678.14 4461
2678.63 4215
2679.12 4101
2679.61 4057
2680.10 4100
2680.59 4204
2681.07 4228
2681.56 4357
2682.05 4270
2682.54 4324
2683.03 4493
2683.52 4565
2684.01 4550
2684.50 4598
2684.99 4672
2685.47 4586
2685.96 4429
2686.45 4259
2686.94 4274
2687.43 4239
2687.92 4153
2688.41 3981
2688.90 3945
2689.39 3891
2689.88 3826
2690.37 3665
2690.86 3737
2691.35 3657
2691.84 3583
2692.33 3600
2692.82 3680
2693.31 3661
2693.80 3688
2694.29 3756
2694.78 3731
2695.27 3834
2695.76 3886
2696.25 3943
2696.74 3979
2697.23 3813
2697.72 3906
2698.21 3818
2698.70 3874
2699.19 3850
2699.68 3785
2700.17 3816
2700.66 3748
2701.15 3807
2701.64 3735
2702.13 3648
2702.62 3588
2703.11 3634
2703.61 3659
2704.10 3566
2704.59 3583
2705.08 3518
2705.57 3535
2706.06 3500
2706.55 3544
2707.04 3500
2707.53 3560
2708.02 3528
2708.52 3368
2709.01 3263
2709.50 3246
2709.99 3297
2710.48 3343
2710.97 3347
2711.46 3285
2711.96 3237
2712.45 3310
2712.94 3258
2713.43 3274
2713.92 3143
2714.41 3298
2714.91 3308
2715.40 3298
2715.89 3195
2716.38 3200
2716.87 3190
2717.37 3126
2717.86 3062
2718.35 3117
2718.84 3265
2719.33 3123
2719.83 3099
2720.32 3105
2720.81 3152
2721.30 3269
2721.80 3219
2722.29 3342
2722.78 3341
2723.27 3470
2723.77 3488
2724.26 3444
2724.75 3409
2725.24 3333
2725.74 3300
2726.23 3306
2726.72 3261
2727.22 3204
2727.71 3165
2728.20 3184
2728.70 3124
2729.19 3083
2729.68 3181
2730.18 3176
2730.67 3195
2731.16 3185
2731.65 3057
2732.15 3095
2732.64 3223
2733.14 3143
2733.63 3188
2734.12 3296
2734.62 3180
2735.11 3265
2735.60 3369
2736.10 3302
2736.59 3301
2737.08 3362
2737.58 3316
2738.07 3385
2738.57 3259
2739.06 3309
2739.55 3380
2740.05 3455
2740.54 3298
2741.04 3417
2741.53 3409
2742.03 3341
2742.52 3310
2743.01 3357
2743.51 3343
2744.00 3361
2744.50 3325
2744.99 3281
2745.49 3235
2745.98 3130
2746.48 3100
2746.97 3107
2747.47 3109
2747.96 3042
2748.46 3010
2748.95 2996
2749.45 3028
2749.94 3106
2750.44 3112
2750.93 3135
2751.43 3057
2751.92 3225
2752.42 3198
2752.91 3084
2753.41 3110
2753.90 3237
2754.40 3252
2754.89 3168
2755.39 3328
2755.88 3386
2756.38 3476
2756.87 3421
2757.37 3312
2757.87 3289
2758.36 3305
2758.86 3276
2759.35 3290
2759.85 3283
2760.35 3264
2760.84 3136
2761.34 3119
2761.83 3129
2762.33 3126
2762.83 3171
2763.32 3187
2763.82 3218
2764.31 3109
2764.81 3090
2765.31 3091
2765.80 3102
2766.30 3133
2766.80 3146
2767.29 3223
2767.79 3199
2768.29 3208
2768.78 3209
2769.28 3191
2769.78 3131
2770.27 3130
2770.77 3192
2771.27 3268
2771.76 3182
2772.26 3210
2772.76 3130
2773.26 3064
2773.75 3179
2774.25 3323
2774.75 3298
2775.24 3366
2775.74 3354
2776.24 3409
2776.74 3566
2777.23 3462
2777.73 3547
2778.23 3528
2778.73 3547
2779.22 3679
2779.72 3655
2780.22 3656
2780.72 3639
2781.21 3657
2781.71 3711
2782.21 3619
2782.71 3744
2783.21 3756
2783.70 3692
2784.20 3568
2784.70 3628
2785.20 3653
2785.70 3560
2786.20 3442
2786.69 3372
2787.19 3453
2787.69 3303
2788.19 3299
2788.69 3232
2789.19 3284
2789.68 3230
2790.18 3168
2790.68 3152
2791.18 3206
2791.68 3233
2792.18 3241
2792.68 3218
2793.18 3344
2793.67 3429
2794.17 3742
2794.67 4058
2795.17 4340
2795.67 4937
2796.17 5588
2796.67 6162
2797.17 6973
2797.67 7404
2798.17 7815
2798.67 7983
2799.17 7972
2799.66 7559
2800.16 7008
2800.66 6432
2801.16 6021
2801.66 5471
2802.16 4912
2802.66 4528
2803.16 4314
2803.66 4043
2804.16 3887
2804.66 3695
2805.16 3667
2805.66 3592
2806.16 3519
2806.66 3537
2807.16 3602
2807.66 3700
2808.16 3727
2808.66 3851
2809.16 3994
2809.66 3938
2810.16 3835
2810.66 3851
2811.16 3916
2811.66 3672
2812.17 3652
2812.67 3627
2813.17 3618
2813.67 3451
2814.17 3422
2814.67 3409
2815.17 3404
2815.67 3482
2816.17 3434
2816.67 3415
2817.17 3352
2817.67 3470
2818.18 3548
2818.68 3429
2819.18 3429
2819.68 3576
2820.18 3488
2820.68 3421
2821.18 3534
2821.68 3446
2822.19 3460
2822.69 3502
2823.19 3381
2823.69 3412
2824.19 3469
2824.69 3733
2825.20 3714
2825.70 3716
2826.20 3760
2826.70 3746
2827.20 3777
2827.70 3764
2828.21 3647
2828.71 3655
2829.21 3500
2829.71 3319
2830.22 3337
2830.72 3335
2831.22 3327
2831.72 3362
2832.22 3366
2832.73 3340
2833.23 3293
2833.73 3430
2834.23 3384
2834.74 3513
2835.24 3577
2835.74 3688
2836.24 3658
2836.75 3719
2837.25 3789
2837.75 3650
2838.26 3598
2838.76 3569
2839.26 3459
2839.76 3392
2840.27 3236
2840.77 3216
2841.27 3249
2841.78 3137
2842.28 3168
2842.78 3198
2843.29 3153
2843.79 3063
2844.29 3038
2844.80 3076
2845.30 3062
2845.80 3113
2846.31 3026
2846.81 3061
2847.32 3111
2847.82 3185
2848.32 3228
2848.83 3355
2849.33 3245
2849.83 3295
2850.34 3315
2850.84 3201
2851.35 3254
2851.85 3290
2852.35 3258
2852.86 3105
2853.36 3121
2853.87 3169
2854.37 3028
2854.88 3078
2855.38 3109
2855.88 3183
2856.39 3177
2856.89 3197
2857.40 3111
2857.90 3117
2858.41 3129
2858.91 3110
2859.42 3070
2859.92 3060
2860.43 3087
2860.93 3200
2861.44 3204
2861.94 3050
2862.45 3097
2862.95 3141
2863.46 3112
2863.96 3224
2864.47 3214
2864.97 3108
2865.48 3045
2865.98 3170
2866.49 3210
2866.99 3171
2867.50 3192
2868.00 3161
2868.51 3182
2869.02 3206
2869.52 3227
2870.03 3253
2870.53 3271
2871.04 3250
2871.54 3291
2872.05 3355
2872.56 3358
2873.06 3405
2873.57 3492
2874.07 3552
2874.58 3651
2875.09 3706
2875.59 3728
2876.10 3825
2876.61 3892
2877.11 3925
2877.62 3768
2878.12 3844
2878.63 3915
2879.14 3783
2879.64 3843
2880.15 4031
2880.66 4202
2881.16 4356
2881.67 4587
2882.18 4797
2882.68 5067
2883.19 5358
2883.70 5417
2884.20 5345
2884.71 5249
2885.22 4970
2885.73 4808
2886.23 4563
2886.74 4566
2887.25 4476
2887.75 4307
2888.26 4217
2888.77 4128
2889.28 4122
2889.78 3977
2890.29 3890
2890.80 3842
2891.31 3855
2891.81 3711
2892.32 3769
2892.83 3756
2893.34 3732
2893.84 3509
2894.35 3580
2894.86 3477
2895.37 3591
2895.88 3559
2896.38 3748
2896.89 3843
2897.40 3724
2897.91 3735
2898.42 3890
2898.92 3877
2899.43 3827
2899.94 3827
2900.45 3836
2900.96 3702
2901.47 3569
2901.98 3669
2902.48 3570
2902.99 3744
2903.50 3812
2904.01 3735
2904.52 3712
2905.03 3811
2905.54 3753
2906.04 3712
2906.55 3701
2907.06 3655
2907.57 3553
2908.08 3587
2908.59 3592
2909.10 3504
2909.61 3579
2910.12 3490
2910.63 3497
2911.14 3508
2911.64 3538
2912.15 3615
2912.66 3664
2913.17 3530
2913.68 3516
2914.19 3507
2914.70 3489
2915.21 3409
2915.72 3356
2916.23 3353
2916.74 3410
2917.25 3410
2917.76 3474
2918.27 3554
2918.78 3517
2919.29 3565
2919.80 3709
2920.31 3623
2920.82 3702
2921.33 3750
2921.84 3941
2922.35 4027
2922.86 4390
2923.37 4687
2923.88 5506
2924.39 6100
2924.90 6840
2925.41 7568
2925.92 8368
2926.44 8778
2926.95 8964
2927.46 9070
2927.97 9004
2928.48 8205
2928.99 7423
2929.50 6693
2930.01 6103
2930.52 5543
2931.03 5125
2931.54 4464
2932.05 4082
2932.57 3964
2933.08 3804
2933.59 3697
2934.10 3522
2934.61 3475
2935.12 3451
2935.63 3468
2936.15 3409
2936.66 3398
2937.17 3416
2937.68 3471
2938.19 3475
2938.70 3326
2939.22 3417
2939.73 3422
2940.24 3446
2940.75 3361
2941.26 3368
2941.77 3345
2942.29 3330
2942.80 3361
2943.31 3374
2943.82 3382
2944.34 3506
2944.85 3507
2945.36 3439
2945.87 3546
2946.38 3631
2946.90 3634
2947.41 3745
2947.92 3739
2948.43 3633
2948.95 3773
2949.46 3679
2949.97 3677
2950.48 3690
2951.00 3618
2951.51 3605
2952.02 3595
2952.54 3590
2953.05 3627
2953.56 3638
2954.08 3776
2954.59 3685
2955.10 3691
2955.61 3691
2956.13 3623
2956.64 3613
2957.15 3463
2957.67 3370
2958.18 3524
2958.69 3591
2959.21 3539
2959.72 3421
2960.23 3399
2960.75 3381
2961.26 3457
2961.78 3596
2962.29 3759
2962.80 3769
2963.32 3912
2963.83 4013
2964.35 4182
2964.86 4106
2965.37 4091
2965.89 3976
2966.40 4040
2966.92 4038
2967.43 3902
2967.94 3782
2968.46 3674
2968.97 3575
2969.49 3533
2970.00 3518
2970.52 3369
2971.03 3337
2971.54 3324
2972.06 3202
2972.57 3154
2973.09 3078
2973.60 3175
2974.12 3161
2974.63 3088
2975.15 3175
2975.66 3307
2976.18 3358
2976.69 3352
2977.21 3202
2977.72 3240
2978.24 3173
2978.75 3166
2979.27 3134
2979.78 3084
2980.30 3185
2980.81 3321
2981.33 3334
2981.84 3325
2982.36 3399
2982.88 3525
2983.39 3484
2983.91 3489
2984.42 3548
2984.94 3687
2985.45 3663
2985.97 3644
2986.49 3646
2987.00 3538
2987.52 3526
2988.03 3538
2988.55 3567
2989.07 3556
2989.58 3475
2990.10 3436
2990.61 3366
2991.13 3382
2991.65 3347
2992.16 3371
2992.68 3342
2993.20 3368
2993.71 3371
2994.23 3372
2994.75 3509
2995.26 3555
2995.78 3656
2996.30 3771
2996.81 3726
2997.33 3951
2997.85 4060
2998.36 4109
2998.88 4263
2999.40 4178
2999.91 4115
3000.43 4140
3000.95 4084
3001.46 4217
3001.98 4233
3002.50 4249
3003.02 4233
3003.53 4462
3004.05 4720
3004.57 4978
3005.09 5167
3005.60 5413
3006.12 5464
3006.64 5449
3007.16 5488
3007.67 5225
3008.19 4934
3008.71 4692
3009.23 4371
3009.74 4170
3010.26 3889
3010.78 3585
3011.30 3549
3011.82 3525
3012.33 3503
3012.85 3465
3013.37 3391
3013.89 3312
3014.41 3350
3014.93 3301
3015.44 3390
3015.96 3342
3016.48 3258
3017.00 3315
3017.52 3338
3018.04 3498
3018.55 3574
3019.07 3511
3019.59 3414
3020.11 3355
3020.63 3418
3021.15 3487
3021.67 3458
3022.19 3412
3022.71 3504
3023.22 3674
3023.74 3759
3024.26 3819
3024.78 3860
3025.30 3795
3025.82 3847
3026.34 3767
3026.86 3762
3027.38 3853
3027.90 3728
3028.42 3608
3028.94 3608
3029.46 3624
3029.98 3460
3030.49 3283
3031.01 3348
3031.53 3361
3032.05 3301
3032.57 3207
3033.09 3288
3033.61 3235
3034.13 3297
3034.65 3388
3035.17 3418
3035.69 3409
3036.21 3370
3036.73 3333
3037.25 3261
3037.77 3241
3038.29 3277
3038.81 3291
3039.34 3228
3039.86 3246
3040.38 3198
3040.90 3214
3041.42 3254
3041.94 3206
3042.46 3227
3042.98 3203
3043.50 3137
3044.02 3119
3044.54 3052
3045.06 3207
3045.58 3232
3046.10 3146
3046.63 3123
3047.15 3089
3047.67 3108
3048.19 3082
3048.71 3134
3049.23 3036
3049.75 2888
3050.27 3059
3050.79 2952
3051.32 2955
3051.84 2985
3052.36 3012
3052.88 2994
3053.40 3020
3053.92 3064
3054.45 3046
3054.97 2948
3055.49 2955
3056.01 3034
3056.53 3154
3057.05 3123
3057.58 2983
3058.10 3008
3058.62 3025
3059.14 3112
3059.66 2976
3060.19 2995
3060.71 2932
3061.23 3005
3061.75 3026
3062.28 3095
3062.80 3161
3063.32 3186
3063.84 3180
3064.37 3219
3064.89 3278
3065.41 3370
3065.93 3387
3066.46 3467
3066.98 3578
3067.50 3600
3068.02 3702
3068.55 3686
3069.07 3731
3069.59 3703
3070.12 3681
3070.64 3598
3071.16 3488
3071.69 3466
3072.21 3462
3072.73 3510
3073.26 3405
3073.78 3376
3074.30 3373
3074.83 3380
3075.35 3437
3075.87 3348
3076.40 3267
3076.92 3356
3077.44 3307
3077.97 3470
3078.49 3407
3079.01 3477
3079.54 3494
3080.06 3453
3080.59 3591
3081.11 3580
3081.63 3551
3082.16 3525
3082.68 3588
3083.21 3726
3083.73 3677
3084.25 3491
3084.78 3583
3085.30 3594
3085.83 3621
3086.35 3573
3086.88 3451
3087.40 3436
3087.93 3421
3088.45 3486
3088.97 3484
3089.50 3416
3090.02 3459
3090.55 3516
3091.07 3429
3091.60 3454
3092.12 3432
3092.65 3390
3093.17 3478
3093.70 3416
3094.22 3397
3094.75 3506
3095.27 3522
3095.80 3630
3096.32 3558
3096.85 3544
3097.37 3726
3097.90 3889
3098.43 3891
3098.95 3848
3099.48 3769
3100.00 3914
3100.53 4161
3101.05 4282
3101.58 4420
3102.10 4833
3102.63 5326
3103.16 6102
3103.68 7081
3104.21 7612
3104.73 8144
3105.26 8526
3105.79 8498
3106.31 8134
3106.84 7364
3107.36 6867
3107.89 6235
3108.42 5734
3108.94 5372
3109.47 5279
3110.00 5615
3110.52 5992
3111.05 6257
3111.57 6720
3112.10 7114
3112.63 7308
3113.15 7656
3113.68 7523
3114.21 7177
3114.74 6690
3115.26 6299
3115.79 5775
3116.32 5309
3116.84 4945
3117.37 4713
3117.90 4465
3118.42 4198
3118.95 4058
3119.48 4020
3120.01 3882
3120.53 3895
3121.06 4153
3121.59 4058
3122.11 4134
3122.64 4064
3123.17 4004
3123.70 3980
3124.22 4007
3124.75 4023
3125.28 3890
3125.81 3744
3126.34 3730
3126.86 3659
3127.39 3644
3127.92 3552
3128.45 3437
3128.98 3528
3129.50 3580
3130.03 3650
3130.56 3645
3131.09 3790
3131.62 3862
3132.14 3835
3132.67 3866
3133.20 3906
3133.73 4119
3134.26 4246
3134.79 4307
3135.31 4297
3135.84 4260
3136.37 4335
3136.90 4314
3137.43 4312
3137.96 4402
3138.49 4405
3139.02 4373
3139.54 4232
3140.07 4149
3140.60 4157
3141.13 4054
3141.66 3988
3142.19 3986
3142.72 3922
3143.25 3867
3143.78 3818
3144.31 3757
3144.84 3758
3145.37 3779
3145.89 3911
3146.42 3887
3146.95 3908
3147.48 3989
3148.01 4017
3148.54 4072
3149.07 4072
3149.60 4055
3150.13 4163
3150.66 4126
3151.19 4146
3151.72 4152
3152.25 4173
3152.78 4058
3153.31 4002
3153.84 3947
3154.37 3847
3154.90 3785
3155.43 3712
3155.96 3733
3156.49 3543
3157.02 3617
3157.55 3550
3158.08 3648
3158.61 3638
3159.14 3673
3159.68 3530
3160.21 3490
3160.74 3490
3161.27 3499
3161.80 3453
3162.33 3378
3162.86 3399
3163.39 3510
3163.92 3405
3164.45 3328
3164.98 3374
3165.51 3342
3166.05 3263
3166.58 3257
3167.11 3281
3167.64 3184
3168.17 3240
3168.70 3286
3169.23 3318
3169.76 3254
3170.30 3240
3170.83 3267
3171.36 3336
3171.89 3422
3172.42 3413
3172.95 3447
3173.49 3449
3174.02 3478
3174.55 3561
3175.08 3703
3175.61 3704
3176.15 3803
3176.68 3735
3177.21 3724
3177.74 3534
3178.27 3406
3178.81 3511
3179.34 3558
3179.87 3450
3180.40 3379
3180.93 3393
3181.47 3413
3182.00 3512
3182.53 3493
3183.06 3387
3183.60 3365
3184.13 3371
3184.66 3410
3185.20 3417
3185.73 3311
3186.26 3279
3186.79 3319
3187.33 3395
3187.86 3419
3188.39 3222
3188.93 3272
3189.46 3265
3189.99 3234
3190.52 3336
3191.06 3428
3191.59 3403
3192.12 3426
3192.66 3472
3193.19 3675
3193.72 3773
3194.26 4050
3194.79 4050
3195.33 4279
3195.86 4542
3196.39 4724
3196.93 4707
3197.46 4703
3197.99 4710
3198.53 4583
3199.06 4592
3199.60 4562
3200.13 4493
3200.66 4405
3201.20 4182
3201.73 4105
3202.27 3976
3202.80 3891
3203.33 3803
3203.87 3749
3204.40 3702
3204.94 3590
3205.47 3552
3206.01 3628
3206.54 3426
3207.07 3313
3207.61 3229
3208.14 3273
3208.68 3234
3209.21 3196
3209.75 3278
3210.28 3313
3210.82 3298
3211.35 3341
3211.89 3283
3212.42 3368
3212.96 3333
3213.49 3426
3214.03 3412
3214.56 3425
3215.10 3328
3215.63 3302
3216.17 3321
3216.70 3357
3217.24 3221
3217.78 3100
3218.31 3128
3218.85 3090
3219.38 3058
3219.92 3061
3220.45 3094
3220.99 3122
3221.52 3204
3222.06 3188
3222.60 3123
3223.13 3205
3223.67 3252
3224.20 3196
3224.74 3276
3225.28 3271
3225.81 3246
3226.35 3258
3226.88 3168
3227.42 3180
3227.96 3131
3228.49 3110
3229.03 3111
3229.57 3197
3230.10 3116
3230.64 3051
3231.18 3030
3231.71 3035
3232.25 3023
3232.79 2970
3233.32 2958
3233.86 3021
3234.40 3044
3234.93 3149
3235.47 3161
3236.01 3142
3236.54 3033
3237.08 3091
3237.62 3175
3238.15 3193
3238.69 3139
3239.23 3172
3239.77 3232
3240.30 3347
3240.84 3241
3241.38 3174
3241.92 3111
3242.45 3135
3242.99 3184
3243.53 3120
3244.07 3093
3244.60 3073
3245.14 2939
3245.68 3014
3246.22 3053
3246.75 3063
3247.29 3072
3247.83 3063
3248.37 3133
3248.91 3096
3249.44 3079
3249.98 3142
3250.52 3178
3251.06 3157
3251.60 3205
3252.14 3160
3252.67 3277
3253.21 3242
3253.75 3123
3254.29 3245
3254.83 3343
3255.37 3284
3255.90 3298
3256.44 3367
3256.98 3317
3257.52 3355
3258.06 3313
3258.60 3476
3259.14 3528
3259.68 3612
3260.21 3662
3260.75 3702
3261.29 3762
3261.83 4009
3262.37 4350
3262.91 4634
3263.45 4785
3263.99 4921
3264.53 4980
3265.07 4988
3265.61 4712
3266.15 4716
3266.69 4539
3267.23 4389
3267.76 4168
3268.30 4164
3268.84 4125
3269.38 3846
3269.92 3844
3270.46 3795
3271.00 3687
3271.54 3661
3272.08 3562
3272.62 3555
3273.16 3535
3273.70 3444
3274.24 3480
3274.78 3479
3275.32 3519
3275.86 3522
3276.40 3442
3276.94 3402
3277.48 3415
3278.03 3588
3278.57 3526
3279.11 3380
3279.65 3565
3280.19 3620
3280.73 3572
3281.27 3739
3281.81 3743
3282.35 3878
3282.89 3971
3283.43 4200
3283.97 4423
3284.51 4779
3285.05 4837
3285.60 5110
3286.14 5218
3286.68 5267
3287.22 5225
3287.76 5067
3288.30 4934
3288.84 4850
3289.38 4511
3289.93 4374
3290.47 4070
3291.01 4063
3291.55 3893
3292.09 3838
3292.63 3888
3293.18 3890
3293.72 3897
3294.26 3890
3294.80 4121
3295.34 4330
3295.88 4450
3296.43 4623
3296.97 4821
3297.51 4840
3298.05 4966
3298.59 4743
3299.14 4612
3299.68 4487
3300.22 4343
3300.76 4119
3301.31 3918
3301.85 3804
3302.39 3685
3302.93 3522
3303.48 3549
3304.02 3518
3304.56 3464
3305.10 3512
3305.65 3568
3306.19 3518
3306.73 3353
3307.27 3420
3307.82 3586
3308.36 3584
3308.90 3611
3309.45 3620
3309.99 3598
3310.53 3686
3311.07 3635
3311.62 3629
3312.16 3610
3312.70 3709
3313.25 3655
3313.79 3724
3314.33 3926
3314.88 4013
3315.42 4150
3315.97 4274
3316.51 4520
3317.05 4860
3317.60 5155
3318.14 5158
3318.68 5283
3319.23 5241
3319.77 5082
3320.32 4858
3320.86 4638
3321.40 4357
3321.95 4222
3322.49 4340
3323.04 4244
3323.58 4132
3324.12 4234
3324.67 4181
3325.21 4136
3325.76 4184
3326.30 4266
3326.85 4203
3327.39 4052
3327.93 4034
3328.48 3956
3329.02 3799
3329.57 3730
3330.11 3632
3330.66 3569
3331.20 3514
3331.75 3449
3332.29 3504
3332.84 3508
3333.38 3478
3333.93 3681
3334.47 3711
3335.02 3891
3335.56 3949
3336.11 4144
3336.65 4256
3337.20 4473
3337.74 4647
3338.29 4467
3338.83 4483
3339.38 4452
3339.92 4393
3340.47 4267
3341.02 4032
3341.56 3891
3342.11 3873
3342.65 3879
3343.20 3722
3343.74 3612
3344.29 3633
3344.84 3554
3345.38 3514
3345.93 3490
3346.47 3323
3347.02 3361
3347.57 3416
3348.11 3361
3348.66 3329
3349.21 3336
3349.75 3478
3350.30 3522
3350.84 3515
3351.39 3594
3351.94 3691
3352.48 3829
3353.03 3895
3353.58 4031
3354.12 4217
3354.67 4332
3355.22 4656
3355.76 4766
3356.31 4914
3356.86 5041
3357.40 5044
3357.95 4985
3358.50 4836
3359.05 4675
3359.59 4457
3360.14 4409
3360.69 4219
3361.23 4117
3361.78 3846
3362.33 3763
3362.88 3701
3363.42 3466
3363.97 3375
3364.52 3480
3365.07 3318
3365.61 3276
3366.16 3213
3366.71 3208
3367.26 3225
3367.80 3150
3368.35 3172
3368.90 3178
3369.45 3180
3370.00 3229
3370.54 3082
3371.09 3181
3371.64 3112
3372.19 3074
3372.74 3036
3373.28 3091
3373.83 3061
3374.38 3074
3374.93 3138
3375.48 3111
3376.03 3239
3376.57 3217
3377.12 3169
3377.67 3120
3378.22 3233
3378.77 3158
3379.32 3022
3379.87 3007
3380.42 2996
3380.96 3006
3381.51 3122
3382.06 3119
3382.61 3012
3383.16 3032
3383.71 3052
3384.26 2969
3384.81 3038
3385.36 3143
3385.91 3167
3386.45 3141
3387.00 3078
3387.55 3161
3388.10 3072
3388.65 3085
3389.20 3004
3389.75 3175
3390.30 3147
3390.85 3158
3391.40 3062
3391.95 3089
3392.50 3148
3393.05 3189
3393.60 3139
3394.15 3157
3394.70 3189
3395.25 3129
3395.80 3193
3396.35 3164
3396.90 3140
3397.45 3141
3398.00 3083
3398.55 2997
3399.10 2989
3399.65 2998
3400.20 2986
3400.75 3011
3401.30 2942
3401.85 3004
3402.40 2919
3402.95 2929
3403.50 2928
3404.06 2848
3404.61 2878
3405.16 3030
3405.71 3008
3406.26 3005
3406.81 2922
3407.36 2901
3407.91 2914
3408.46 2905
3409.01 2863
3409.56 2794
3410.12 2838
3410.67 2869
3411.22 2899
3411.77 2896
3412.32 2860
3412.87 2942
3413.42 2835
3413.98 2857
3414.53 2851
3415.08 2828
3415.63 2989
3416.18 2945
3416.73 2938
3417.29 2914
3417.84 2951
3418.39 2976
3418.94 2924
3419.49 2994
3420.05 2938
3420.60 2923
3421.15 2862
3421.70 2863
3422.25 2957
3422.81 3028
3423.36 3083
3423.91 3006
3424.46 3148
3425.01 3199
3425.57 3213
3426.12 3333
3426.67 3300
3427.23 3434
3427.78 3438
3428.33 3244
3428.88 3205
3429.44 3164
3429.99 3098
3430.54 3117
3431.09 3173
3431.65 3061
3432.20 3080
3432.75 3137
3433.31 3175
3433.86 3179
3434.41 3279
3434.97 3342
3435.52 3353
3436.07 3237
3436.63 3165
3437.18 3101
3437.73 3045
3438.29 3009
3438.84 3011
3439.39 2985
3439.95 2974
3440.50 2938
3441.05 3056
3441.61 3054
3442.16 3134
3442.72 3130
3443.27 3053
3443.82 3108
3444.38 3090
3444.93 3095
3445.48 3015
3446.04 3111
3446.59 2995
3447.15 2936
3447.70 2925
3448.26 2907
3448.81 2817
3449.36 2944
3449.92 2913
3450.47 2823
3451.03 2873
3451.58 2876
3452.14 2974
3452.69 2927
3453.25 2899
3453.80 2924
3454.36 2906
3454.91 2950
3455.47 2942
3456.02 2966
3456.58 2920
3457.13 2921
3457.69 2934
3458.24 2926
3458.80 2876
3459.35 2937
3459.91 2860
3460.46 2873
3461.02 2869
3461.57 2903
3462.13 2777
3462.68 2836
3463.24 2875
3463.79 2916
3464.35 2780
3464.90 2762
3465.46 2846
3466.02 2906
3466.57 2993
3467.13 2943
3467.68 2914
3468.24 2885
3468.80 2925
3469.35 2888
3469.91 2964
3470.46 2993
3471.02 3106
3471.58 3128
3472.13 3156
3472.69 3147
3473.24 3205
3473.80 3229
3474.36 3370
3474.91 3323
3475.47 3333
3476.03 3228
3476.58 3211
3477.14 3242
3477.70 3256
3478.25 3344
3478.81 3258
3479.37 3210
3479.92 3269
3480.48 3449
3481.04 3332
3481.59 3406
3482.15 3418
3482.71 3384
3483.26 3433
3483.82 3407
3484.38 3482
3484.94 3579
3485.49 3539
3486.05 3563
3486.61 3536
3487.17 3680
3487.72 3831
3488.28 3858
3488.84 3848
3489.40 3909
3489.95 3975
3490.51 4090
3491.07 4162
3491.63 4507
3492.18 4941
3492.74 5391
3493.30 5811
3493.86 6141
3494.42 6383
3494.97 6574
3495.53 6446
3496.09 6282
3496.65 6114
3497.21 5785
3497.76 5600
3498.32 5359
3498.88 5374
3499.44 5714
3500.00 6438
3500.56 6914
3501.11 7322
3501.67 7616
3502.23 7734
3502.79 7754
3503.35 7656
3503.91 7804
3504.47 7815
3505.03 7894
3505.58 8009
3506.14 8267
3506.70 8336
3507.26 8199
3507.82 8336
3508.38 8218
3508.94 7880
3509.50 7474
3510.06 7042
3510.62 6651
3511.17 6248
3511.73 5750
3512.29 5288
3512.85 5092
3513.41 4981
3513.97 4717
3514.53 4662
3515.09 4450
3515.65 4360
3516.21 4297
3516.77 4223
3517.33 4125
3517.89 4315
3518.45 4278
3519.01 4387
3519.57 4443
3520.13 4692
3520.69 4611
3521.25 4663
3521.81 4689
3522.37 4743
3522.93 4936
3523.49 4956
3524.05 5045
3524.61 5172
3525.17 5363
3525.73 5502
3526.29 5504
3526.85 5220
3527.41 5100
3527.97 4986
3528.54 4835
3529.10 4613
3529.66 4547
3530.22 4407
3530.78 4308
3531.34 4180
3531.90 4129
3532.46 4039
3533.02 3970
3533.58 3822
3534.14 3807
3534.71 3820
3535.27 3880
3535.83 4059
3536.39 3908
3536.95 4014
3537.51 4040
3538.07 3969
3538.64 4213
3539.20 4368
3539.76 4368
3540.32 4495
3540.88 4654
3541.44 4990
3542.00 5168
3542.57 5669
3543.13 5916
3543.69 6560
3544.25 7082
3544.81 7774
3545.38 8088
3545.94 8184
3546.50 8135
3547.06 7774
3547.62 7335
3548.19 6601
3548.75 5963
3549.31 5515
3549.87 5229
3550.44 4912
3551.00 4796
3551.56 4779
3552.12 4705
3552.69 4713
3553.25 4797
3553.81 4923
3554.37 4838
3554.94 4742
3555.50 4728
3556.06 4616
3556.63 4522
3557.19 4305
3557.75 4160
3558.31 4065
3558.88 4045
3559.44 3884
3560.00 3781
3560.57 3648
3561.13 3789
3561.69 3956
3562.26 3963
3562.82 4003
3563.38 3986
3563.95 3939
3564.51 3869
3565.07 3775
3565.64 3830
3566.20 3866
3566.77 3734
3567.33 3766
3567.89 3743
3568.46 3614
3569.02 3573
3569.59 3531
3570.15 3303
3570.71 3411
3571.28 3495
3571.84 3307
3572.41 3278
3572.97 3338
3573.53 3423
3574.10 3434
3574.66 3355
3575.23 3468
3575.79 3508
3576.36 3513
3576.92 3576
3577.48 3578
3578.05 3481
3578.61 3489
3579.18 3513
3579.74 3541
3580.31 3424
3580.87 3433
3581.44 3367
3582.00 3424
3582.57 3387
3583.13 3355
3583.70 3495
3584.26 3333
3584.83 3395
3585.39 3406
3585.96 3399
3586.52 3261
3587.09 3324
3587.65 3371
3588.22 3185
3588.79 3200
3589.35 3202
3589.92 3177
3590.48 3261
3591.05 3281
3591.61 3302
3592.18 3253
3592.74 3162
3593.31 3218
3593.88 3244
3594.44 3242
3595.01 3293
3595.57 3331
3596.14 3306
3596.71 3260
3597.27 3252
3597.84 3287
3598.40 3384
3598.97 3380
3599.54 3423
3600.10 3481
3600.67 3550
3601.24 3556
3601.80 3604
3602.37 3694
3602.94 3647
3603.50 3722
3604.07 3775
3604.64 3629
3605.20 3629
3605.77 3495
3606.34 3492
3606.90 3434
3607.47 3406
3608.04 3496
3608.60 3507
3609.17 3352
3609.74 3282
3610.30 3318
3610.87 3291
3611.44 3319
3612.01 3393
3612.57 3381
3613.14 3504
3613.71 3705
3614.28 3858
3614.84 4259
3615.41 4783
3615.98 5533
3616.55 6825
3617.11 8448
3617.68 10714
3618.25 13124
3618.82 15626
3619.39 17701
3619.95 18929
3620.52 19828
3621.09 19708
3621.66 18818
3622.23 17333
3622.79 15416
3623.36 13771
3623.93 11726
3624.50 9792
3625.07 8587
3625.63 7335
3626.20 6350
3626.77 5566
3627.34 5055
3627.91 4730
3628.48 4341
3629.05 4105
3629.61 4097
3630.18 3978
3630.75 3901
3631.32 3797
3631.89 3669
3632.46 3659
3633.03 3561
3633.60 3413
3634.16 3316
3634.73 3182
3635.30 3300
3635.87 3247
3636.44 3269
3637.01 3380
3637.58 3380
3638.15 3411
3638.72 3523
3639.29 3669
3639.86 3727
3640.43 3860
3641.00 4080
3641.57 4245
3642.14 4470
3642.71 4618
3643.27 4623
3643.84 4883
3644.41 4822
3644.98 5048
3645.55 5116
3646.12 5194
3646.69 5411
3647.26 5525
3647.83 5549
3648.40 5608
3648.97 5784
3649.54 5601
3650.12 5560
3650.69 5465
3651.26 5286
3651.83 5262
3652.40 5065
3652.97 4906
3653.54 4893
3654.11 4977
3654.68 5145
3655.25 5306
3655.82 5399
3656.39 5560
3656.96 5682
3657.53 5956
3658.10 6093
3658.67 6022
3659.25 6166
3659.82 6221
3660.39 6270
3660.96 6285
3661.53 6149
3662.10 6162
3662.67 5995
3663.24 5900
3663.81 5610
3664.39 5319
3664.96 5104
3665.53 4637
3666.10 4507
3666.67 4352
3667.24 4433
3667.81 4525
3668.39 4673
3668.96 4609
3669.53 4601
3670.10 4589
3670.67 4736
3671.25 4460
3671.82 4402
3672.39 4391
3672.96 4415
3673.53 4201
3674.11 4179
3674.68 4133
3675.25 4067
3675.82 3924
3676.39 3931
3676.97 3884
3677.54 3861
3678.11 3801
3678.68 3928
3679.26 3855
3679.83 4076
3680.40 4054
3680.97 4099
3681.55 4070
3682.12 4057
3682.69 3874
3683.27 3773
3683.84 3697
3684.41 3768
3684.98 3699
3685.56 3558
3686.13 3680
3686.70 3656
3687.28 3593
3687.85 3612
3688.42 3653
3689.00 3664
3689.57 3626
3690.14 3619
3690.72 3724
3691.29 3793
3691.86 3820
3692.44 3982
3693.01 4011
3693.58 3993
3694.16 4078
3694.73 3969
3695.31 3882
3695.88 3850
3696.45 3833
3697.03 3909
3697.60 3868
3698.18 3764
3698.75 3744
3699.32 3762
3699.90 3725
3700.47 3839
3701.05 3766
3701.62 3770
3702.19 3687
3702.77 3683
3703.34 3567
3703.92 3377
3704.49 3341
3705.07 3497
3705.64 3357
3706.22 3328
3706.79 3339
3707.37 3401
3707.94 3407
3708.51 3371
3709.09 3463
3709.66 3487
3710.24 3548
3710.81 3653
3711.39 3777
3711.96 3784
3712.54 3776
3713.11 3780
3713.69 3724
3714.27 3690
3714.84 3692
3715.42 3626
3715.99 3567
3716.57 3638
3717.14 3640
3717.72 3594
3718.29 3544
3718.87 3548
3719.44 3474
3720.02 3484
3720.60 3385
3721.17 3420
3721.75 3401
3722.32 3203
3722.90 3154
3723.47 3184
3724.05 3181
3724.63 3209
3725.20 3096
3725.78 3193
3726.36 3142
3726.93 3099
3727.51 3167
3728.08 3187
3728.66 3110
3729.24 3130
3729.81 3152
3730.39 3348
3730.97 3444
3731.54 3759
3732.12 4072
3732.70 4547
3733.27 5132
3733.85 5724
3734.43 6241
3735.00 6684
3735.58 6718
3736.16 6676
3736.73 6746
3737.31 6433
3737.89 5987
3738.47 5498
3739.04 5214
3739.62 4794
3740.20 4470
3740.77 4298
3741.35 4003
3741.93 3804
3742.51 3605
3743.08 3356
3743.66 3337
3744.24 3227
3744.82 3203
3745.39 3210
3745.97 3134
3746.55 3047
3747.13 3009
3747.71 2984
3748.28 3007
3748.86 2952
3749.44 3027
3750.02 3130
3750.59 3009
3751.17 2933
3751.75 2879
3752.33 2870
3752.91 2905
3753.49 2929
3754.06 2940
3754.64 2929
3755.22 3070
3755.80 3008
3756.38 2992
3756.96 3077
3757.53 3050
3758.11 3051
3758.69 3133
3759.27 3179
3759.85 3145
3760.43 3145
3761.01 3252
3761.59 3439
3762.17 3510
3762.74 3545
3763.32 3659
3763.90 3595
3764.48 3510
3765.06 3517
3765.64 3577
3766.22 3550
3766.80 3501
3767.38 3363
3767.96 3311
3768.54 3302
3769.12 3297
3769.70 3300
3770.27 3189
3770.85 3301
3771.43 3359
3772.01 3472
3772.59 3585
3773.17 3558
3773.75 3606
3774.33 3650
3774.91 3667
3775.49 3464
3776.07 3479
3776.65 3480
3777.23 3343
3777.81 3240
3778.39 3187
3778.97 3212
3779.55 3144
3780.13 3162
3780.71 3123
3781.29 3090
3781.88 2981
3782.46 3048
3783.04 3042
3783.62 3029
3784.20 3037
3784.78 3019
3785.36 3091
3785.94 3096
3786.52 3116
3787.10 3015
3787.68 3025
3788.26 3178
3788.84 3219
3789.43 3089
3790.01 3088
3790.59 3136
3791.17 3123
3791.75 3240
3792.33 3271
3792.91 3257
3793.49 3290
3794.08 3234
3794.66 3258
3795.24 3374
3795.82 3314
3796.40 3427
3796.98 3430
3797.56 3413
3798.15 3426
3798.73 3428
3799.31 3394
3799.89 3439
3800.47 3357
3801.06 3361
3801.64 3416
3802.22 3583
3802.80 3803
3803.38 3939
3803.97 4053
3804.55 4160
3805.13 4125
3805.71 4148
3806.29 4154
3806.88 4124
3807.46 4028
3808.04 4049
3808.62 4179
3809.21 4138
3809.79 4383
3810.37 4506
3810.95 4785
3811.54 4762
3812.12 4598
3812.70 4525
3813.29 4575
3813.87 4568
3814.45 4551
3815.03 4375
3815.62 4266
3816.20 4424
3816.78 4386
3817.37 4366
3817.95 4497
3818.53 4338
3819.12 4317
3819.70 4273
3820.28 4198
3820.87 4016
3821.45 3858
3822.03 3731
3822.62 3738
3823.20 3662
3823.78 3649
3824.37 3672
3824.95 3598
3825.54 3625
3826.12 3565
3826.70 3621
3827.29 3608
3827.87 3583
3828.46 3594
3829.04 3533
3829.62 3431
3830.21 3455
3830.79 3539
3831.38 3641
3831.96 3647
3832.54 3618
3833.13 3607
3833.71 3590
3834.30 3622
3834.88 3619
3835.47 3593
3836.05 3488
3836.64 3576
3837.22 3552
3837.81 3491
3838.39 3544
3838.98 3493
3839.56 3378
3840.15 3353
3840.73 3404
3841.31 3393
3841.90 3457
3842.49 3345
3843.07 3367
3843.66 3386
3844.24 3379
3844.83 3480
3845.41 3435
3846.00 3483
3846.58 3497
3847.17 3541
3847.75 3603
3848.34 3555
3848.92 3491
3849.51 3523
3850.10 3637
3850.68 3388
3851.27 3411
3851.85 3491
3852.44 3580
3853.02 3470
3853.61 3581
3854.20 3518
3854.78 3539
3855.37 3593
3855.95 3516
3856.54 3634
3857.13 3689
3857.71 3822
3858.30 4020
3858.89 4462
3859.47 5020
3860.06 5786
3860.64 6914
3861.23 8386
3861.82 10294
3862.40 11975
3862.99 13601
3863.58 14896
3864.16 15040
3864.75 14904
3865.34 14933
3865.92 14296
3866.51 13192
3867.10 12534
3867.69 11799
3868.27 10841
3868.86 10276
3869.45 9694
3870.03 8848
3870.62 8100
3871.21 7259
3871.80 6545
3872.38 6078
3872.97 5877
3873.56 5559
3874.15 5486
3874.73 5532
3875.32 5299
3875.91 5266
3876.50 5234
3877.08 5125
3877.67 4936
3878.26 4921
3878.85 5020
3879.43 4880
3880.02 4831
3880.61 4959
3881.20 4950
3881.79 4756
3882.37 4684
3882.96 4581
3883.55 4469
3884.14 4503
3884.73 4471
3885.32 4262
3885.90 4209
3886.49 4120
3887.08 4077
3887.67 4202
3888.26 4190
3888.85 4312
3889.44 4430
3890.02 4535
3890.61 4549
3891.20 4503
3891.79 4705
3892.38 4580
3892.97 4656
3893.56 4675
3894.15 4615
3894.74 4451
3895.32 4292
3895.91 4170
3896.50 4121
3897.09 4085
3897.68 4041
3898.27 4141
3898.86 4255
3899.45 4419
3900.04 4404
3900.63 4638
3901.22 4758
3901.81 4736
3902.40 4775
3902.99 4683
3903.58 4660
3904.17 4495
3904.76 4182
3905.35 4128
3905.94 3988
3906.53 3872
3907.12 3810
3907.71 3606
3908.30 3609
3908.89 3477
3909.48 3475
3910.07 3415
3910.66 3473
3911.25 3353
3911.84 3343
3912.43 3231
3913.02 3320
3913.61 3314
3914.20 3234
3914.79 3201
3915.38 3239
3915.97 3185
3916.56 3254
3917.15 3208
3917.74 3184
3918.33 3175
3918.92 3166
3919.52 3330
3920.11 3281
3920.70 3191
3921.29 3304
3921.88 3273
3922.47 3368
3923.06 3447
3923.65 3248
3924.24 3291
3924.84 3289
3925.43 3269
3926.02 3224
3926.61 3165
3927.20 3121
3927.79 3100
3928.38 3082
3928.98 3047
3929.57 3159
3930.16 3224
3930.75 3216
3931.34 3263
3931.93 3212
3932.53 3157
3933.12 3278
3933.71 3286
3934.30 3207
3934.89 3234
3935.49 3173
3936.08 3112
3936.67 3205
3937.26 3208
3937.86 3181
3938.45 3137
3939.04 3296
3939.63 3374
3940.23 3557
3940.82 3425
3941.41 3359
3942.00 3484
3942.60 3398
3943.19 3418
3943.78 3359
3944.37 3227
3944.97 3319
3945.56 3374
3946.15 3387
3946.75 3277
3947.34 3151
3947.93 3116
3948.52 3128
3949.12 3094
3949.71 3054
3950.30 3031
3950.90 2991
3951.49 2965
3952.08 2966
3952.68 2854
3953.27 2789
3953.86 2931
3954.46 2897
3955.05 2881
3955.65 2791
3956.24 2801
3956.83 2741
3957.43 2749
3958.02 2769
3958.61 2871
3959.21 2887
3959.80 2967
3960.40 2941
3960.99 2922
3961.58 2895
3962.18 2951
3962.77 2923
3963.37 2987
3963.96 2974
3964.55 2913
3965.15 2890
3965.74 2856
3966.34 2859
3966.93 2879
3967.53 2880
3968.12 2992
3968.72 2960
3969.31 2958
3969.91 3065
3970.50 3045
3971.10 3095
3971.69 3034
3972.28 3093
3972.88 3045
3973.47 2922
3974.07 2939
3974.66 2946
3975.26 2980
3975.85 2886
3976.45 2955
3977.05 3030
3977.64 3128
3978.24 3006
3978.83 3098
3979.43 3198
3980.02 3253
3980.62 3186
3981.21 3057
3981.81 3124
3982.40 3138
3983.00 3107
3983.60 3116
3984.19 3058
3984.79 2982
3985.38 3094
3985.98 3004
3986.58 3027
3987.17 2989
3987.77 2876
3988.36 2929
3988.96 2884
3989.56 2901
3990.15 2888
3990.75 2923
3991.34 2923
3991.94 2812
3992.54 2837
3993.13 2871
3993.73 2865
3994.33 2932
3994.92 2931
3995.52 2901
3996.12 2892
3996.71 2986
3997.31 2935
3997.91 3039
3998.50 3023
3999.10 3084
3999.70 3117
4000.29 3124
4000.89 3260
4001.49 3212
4002.09 3329
4002.68 3362
4003.28 3411
4003.88 3252
4004.47 3333
4005.07 3266
4005.67 3209
4006.27 3133
4006.86 3201
4007.46 3158
4008.06 3161
4008.66 3175
4009.25 3359
4009.85 3294
4010.45 3254
4011.05 3308
4011.64 3254
4012.24 3127
4012.84 3134
4013.44 3307
4014.04 3279
4014.63 3302
4015.23 3325
4015.83 3492
4016.43 3641
4017.03 3925
4017.63 4115
4018.22 4248
4018.82 4503
4019.42 4619
4020.02 4642
4020.62 4343
4021.22 4253
4021.81 4219
4022.41 3963
4023.01 3858
4023.61 3614
4024.21 3438
4024.81 3389
4025.41 3350
4026.01 3316
4026.60 3257
4027.20 3313
4027.80 3284
4028.40 3192
4029.00 3289
4029.60 3396
4030.20 3544
4030.80 3604
4031.40 3651
4032.00 3586
4032.60 3635
4033.20 3680
4033.80 3708
4034.39 3615
4034.99 3501
4035.59 3331
4036.19 3297
4036.79 3314
4037.39 3260
4037.99 3197
4038.59 3115
4039.19 3133
4039.79 3048
4040.39 2929
4040.99 2909
4041.59 2969
4042.19 2937
4042.79 2753
4043.39 2793
4043.99 2743
4044.59 2765
4045.19 2743
4045.79 2804
4046.39 2799
4046.99 2859
4047.60 2946
4048.20 3021
4048.80 2960
4049.40 2867
4050.00 3005
4050.60 2990
4051.20 2993
4051.80 3060
4052.40 2923
4053.00 3053
4053.60 2956
4054.20 2969
4054.80 2828
4055.41 2787
4056.01 2916
4056.61 2846
4057.21 2790
4057.81 2843
4058.41 2808
4059.01 2883
4059.61 2768
4060.22 2665
4060.82 2705
4061.42 2678
4062.02 2676
4062.62 2662
4063.22 2644
4063.82 2631
4064.43 2681
4065.03 2593
4065.63 2556
4066.23 2576
4066.83 2608
4067.44 2579
4068.04 2613
4068.64 2622
4069.24 2573
4069.84 2548
4070.45 2570
4071.05 2596
4071.65 2638
4072.25 2647
4072.86 2596
4073.46 2575
4074.06 2603
4074.66 2600
4075.27 2640
4075.87 2569
4076.47 2530
4077.07 2553
4077.68 2594
4078.28 2580
4078.88 2718
4079.48 2658
4080.09 2589
4080.69 2472
4081.29 2468
4081.90 2480
4082.50 2608
4083.10 2589
4083.71 2641
4084.31 2568
4084.91 2589
4085.52 2608
4086.12 2508
4086.72 2580
4087.33 2493
4087.93 2511
4088.53 2513
4089.14 2535
4089.74 2564
4090.34 2513
4090.95 2504
4091.55 2541
4092.15 2403
4092.76 2480
4093.36 2583
4093.97 2460
4094.57 2479
4095.17 2437
4095.78 2501
4096.38 2558
4096.99 2584
4097.59 2619
4098.19 2550
4098.80 2544
4099.40 2528
4100.01 2515
4100.61 2534
4101.22 2439
4101.82 2399
4102.43 2409
4103.03 2426
4103.63 2387
4104.24 2305
4104.84 2340
4105.45 2305
4106.05 2311
4106.66 2392
4107.26 2384
4107.87 2359
4108.47 2349
4109.08 2305
4109.68 2340
4110.29 2399
4110.89 2385
4111.50 2307
4112.10 2444
4112.71 2359
4113.31 2369
4113.92 2437
4114.53 2374
4115.13 2328
4115.74 2305
4116.34 2310
4116.95 2277
4117.55 2239
4118.16 2266
4118.76 2303
4119.37 2369
4119.98 2293
4120.58 2227
4121.19 2337
4121.79 2346
4122.40 2361
4123.01 2234
4123.61 2243
4124.22 2390
4124.82 2385
4125.43 2265
4126.04 2302
4126.64 2344
4127.25 2300
4127.86 2430
4128.46 2476
4129.07 2372
4129.68 2421
4130.28 2513
4130.89 2472
4131.50 2547
4132.10 2582
4132.71 2587
4133.32 2563
4133.92 2521
4134.53 2410
4135.14 2467
4135.74 2492
4136.35 2554
4136.96 2517
4137.56 2534
4138.17 2569
4138.78 2580
4139.39 2736
4139.99 2885
4140.60 2896
4141.21 2927
4141.82 2931
4142.42 2957
4143.03 3050
4143.64 2851
4144.25 2889
4144.85 2947
4145.46 2822
4146.07 2736
4146.68 2721
4147.28 2663
4147.89 2617
4148.50 2520
4149.11 2469
4149.72 2570
4150.32 2512
4150.93 2399
4151.54 2361
4152.15 2399
4152.76 2443
4153.37 2411
4153.97 2461
4154.58 2513
4155.19 2381
4155.80 2351
4156.41 2382
4157.02 2331
4157.62 2420
4158.23 2373
4158.84 2414
4159.45 2392
4160.06 2381
4160.67 2377
4161.28 2335
4161.89 2399
4162.49 2462
4163.10 2450
4163.71 2382
4164.32 2462
4164.93 2459
4165.54 2502
4166.15 2520
4166.76 2520
4167.37 2635
4167.98 2689
4168.59 2623
4169.20 2627
4169.81 2549
4170.42 2571
4171.02 2493
4171.63 2481
4172.24 2460
4172.85 2438
4173.46 2403
4174.07 2395
4174.68 2475
4175.29 2459
4175.90 2489
4176.51 2472
4177.12 2505
4177.73 2554
4178.34 2629
4178.95 2569
4179.56 2557
4180.17 2515
4180.78 2632
4181.39 2590
4182.00 2528
4182.61 2520
4183.23 2475
4183.84 2500
4184.45 2459
4185.06 2414
4185.67 2404
4186.28 2432
4186.89 2471
4187.50 2426
4188.11 2303
4188.72 2374
4189.33 2337
4189.94 2296
4190.55 2275
4191.17 2343
4191.78 2393
4192.39 2433
4193.00 2475
4193.61 2451
4194.22 2497
4194.83 2589
4195.44 2603
4196.06 2584
4196.67 2645
4197.28 2676
4197.89 2627
4198.50 2558
4199.11 2564
4199.72 2615
4200.34 2579
4200.95 2530
4201.56 2585
4202.17 2497
4202.78 2446
4203.40 2530
4204.01 2447
4204.62 2466
4205.23 2405
4205.84 2453
4206.46 2462
4207.07 2516
4207.68 2577
4208.29 2579
4208.90 2546
4209.52 2628
4210.13 2605
4210.74 2653
4211.35 2654
4211.97 2604
4212.58 2647
4213.19 2581
4213.80 2600
4214.42 2604
4215.03 2648
4215.64 2631
4216.26 2536
4216.87 2593
4217.48 2783
4218.09 2739
4218.71 2817
4219.32 2902
4219.93 3036
4220.55 3308
4221.16 3442
4221.77 3739
4222.39 4052
4223.00 4375
4223.61 4809
4224.23 5242
4224.84 5627
4225.45 5905
4226.07 6038
4226.68 5997
4227.30 5851
4227.91 5585
4228.52 5618
4229.14 5390
4229.75 5485
4230.36 5331
4230.98 5488
4231.59 5565
4232.21 5215
4232.82 4966
4233.43 4757
4234.05 4472
4234.66 4116
4235.28 3957
4235.89 3756
4236.51 3610
4237.12 3492
4237.73 3483
4238.35 3575
4238.96 3527
4239.58 3536
4240.19 3789
4240.81 3662
4241.42 3549
4242.04 3626
4242.65 3566
4243.27 3564
4243.88 3408
4244.50 3285
4245.11 3286
4245.73 3283
4246.34 3316
4246.96 3247
4247.57 3164
4248.19 3230
4248.80 3274
4249.42 3181
4250.03 3174
4250.65 3249
4251.26 3129
4251.88 3132
4252.49 3053
4253.11 3044
4253.72 3005
4254.34 3059
4254.96 3011
4255.57 2963
4256.19 2886
4256.80 2741
4257.42 2890
4258.03 2900
4258.65 2868
4259.27 2820
4259.88 2842
4260.50 2836
4261.12 2877
4261.73 2956
4262.35 2981
4262.96 3037
4263.58 3034
4264.20 3031
4264.81 3039
4265.43 3033
4266.05 2921
4266.66 2950
4267.28 2914
4267.90 2902
4268.51 2917
4269.13 2995
4269.75 2981
4270.36 3085
4270.98 3028
4271.60 2916
4272.21 2887
4272.83 2959
4273.45 2897
4274.06 2964
4274.68 2990
4275.30 3040
4275.92 3114
4276.53 3212
4277.15 3209
4277.77 3393
4278.38 3505
4279.00 3545
4279.62 3704
4280.24 3759
4280.85 3695
4281.47 3506
4282.09 3399
4282.71 3283
4283.32 3176
4283.94 3029
4284.56 2987
4285.18 2821
4285.80 2760
4286.41 2719
4287.03 2773
4287.65 2751
4288.27 2792
4288.89 2737
4289.50 2750
4290.12 2770
4290.74 2745
4291.36 2631
4291.98 2519
4292.60 2528
4293.21 2517
4293.83 2539
4294.45 2627
4295.07 2519
4295.69 2468
4296.31 2521
4296.93 2539
4297.54 2502
4298.16 2507
4298.78 2576
4299.40 2584
4300.02 2611
4300.64 2641
4301.26 2551
4301.88 2584
4302.50 2613
4303.12 2647
4303.73 2614
4304.35 2571
4304.97 2660
4305.59 2623
4306.21 2633
4306.83 2656
4307.45 2600
4308.07 2534
4308.69 2607
4309.31 2682
4309.93 2585
4310.55 2567
4311.17 2570
4311.79 2608
4312.41 2608
4313.03 2647
4313.65 2624
4314.27 2650
4314.89 2568
4315.51 2599
4316.13 2552
4316.75 2557
4317.37 2519
4317.99 2616
4318.61 2498
4319.23 2471
4319.85 2408
4320.47 2506
4321.09 2446
4321.71 2513
4322.33 2534
4322.95 2475
4323.57 2509
4324.19 2542
4324.81 2594
4325.43 2579
4326.05 2652
4326.68 2725
4327.30 2688
4327.92 2649
4328.54 2750
4329.16 2632
4329.78 2713
4330.40 2700
4331.02 2731
4331.64 2746
4332.26 2630
4332.89 2655
4333.51 2637
4334.13 2621
4334.75 2657
4335.37 2556
4335.99 2661
4336.61 2689
4337.24 2736
4337.86 2887
4338.48 3072
4339.10 3319
4339.72 3413
4340.34 3506
4340.97 3452
4341.59 3343
4342.21 3322
4342.83 3349
4343.45 3184
4344.08 3134
4344.70 3261
4345.32 3302
4345.94 3415
4346.57 3582
4347.19 4073
4347.81 4396
4348.43 4907
4349.05 5234
4349.68 5504
4350.30 5673
4350.92 5441
4351.54 5250
4352.17 4953
4352.79 4518
4353.41 4184
4354.04 3880
4354.66 3512
4355.28 3261
4355.90 3195
4356.53 3102
4357.15 3074
4357.77 2941
4358.40 2910
4359.02 2941
4359.64 2972
4360.27 2893
4360.89 2896
4361.51 2807
4362.14 2881
4362.76 2953
4363.38 2864
4364.01 2854
4364.63 2794
4365.25 2730
4365.88 2678
4366.50 2703
4367.12 2731
4367.75 2794
4368.37 2843
4369.00 2859
4369.62 2814
4370.24 2808
4370.87 2734
4371.49 2716
4372.12 2778
4372.74 2657
4373.36 2566
4373.99 2581
4374.61 2561
4375.24 2595
4375.86 2575
4376.49 2565
4377.11 2646
4377.73 2723
4378.36 2674
4378.98 2754
4379.61 2728
4380.23 2720
4380.86 2727
4381.48 2866
4382.11 2876
4382.73 2975
4383.36 2938
4383.98 2936
4384.61 2948
4385.23 2835
4385.86 2780
4386.48 2842
4387.11 2755
4387.73 2751
4388.36 2776
4388.98 2770
4389.61 2802
4390.23 2793
4390.86 2699
4391.48 2720
4392.11 2631
4392.74 2600
4393.36 2636
4393.99 2665
4394.61 2642
4395.24 2622
4395.86 2525
4396.49 2561
4397.12 2582
4397.74 2624
4398.37 2550
4398.99 2571
4399.62 2590
4400.25 2473
4400.87 2486
4401.50 2645
4402.12 2685
4402.75 2617
4403.38 2680
4404.00 2665
4404.63 2733
4405.26 2711
4405.88 2771
4406.51 2799
4407.14 2836
4407.76 2937
4408.39 3085
4409.02 3188
4409.64 3186
4410.27 3414
4410.90 3491
4411.52 3501
4412.15 3459
4412.78 3365
4413.40 3350
4414.03 3212
4414.66 3056
4415.29 3133
4415.91 3035
4416.54 2890
4417.17 2857
4417.79 2805
4418.42 2754
4419.05 2657
4419.68 2575
4420.30 2652
4420.93 2697
4421.56 2690
4422.19 2721
4422.81 2705
4423.44 2800
4424.07 2784
4424.70 2797
4425.33 2764
4425.95 2758
4426.58 2711
4427.21 2722
4427.84 2639
4428.47 2672
4429.09 2632
4429.72 2571
4430.35 2499
4430.98 2589
4431.61 2412
4432.23 2448
4432.86 2610
4433.49 2590
4434.12 2633
4434.75 2603
4435.38 2525
4436.01 2498
4436.63 2529
4437.26 2488
4437.89 2524
4438.52 2434
4439.15 2492
4439.78 2472
4440.41 2533
4441.04 2570
4441.67 2479
4442.29 2429
4442.92 2419
4443.55 2505
4444.18 2524
4444.81 2466
4445.44 2524
4446.07 2508
4446.70 2665
4447.33 2563
4447.96 2517
4448.59 2623
4449.22 2584
4449.85 2638
4450.48 2680
4451.11 2664
4451.74 2642
4452.37 2588
4453.00 2634
4453.63 2611
4454.26 2568
4454.89 2602
4455.52 2534
4456.15 2564
4456.78 2611
4457.41 2609
4458.04 2654
4458.67 2597
4459.30 2496
4459.93 2666
4460.56 2678
4461.19 2553
4461.82 2513
4462.45 2499
4463.08 2567
4463.71 2558
4464.34 2551
4464.97 2567
4465.60 2485
4466.23 2419
4466.86 2464
4467.49 2519
4468.12 2383
4468.76 2409
4469.39 2464
4470.02 2404
4470.65 2453
4471.28 2390
4471.91 2440
4472.54 2402
4473.17 2410
4473.80 2351
4474.44 2437
4475.07 2371
4475.70 2402
4476.33 2400
4476.96 2377
4477.59 2373
4478.22 2375
4478.86 2323
4479.49 2369
4480.12 2373
4480.75 2422
4481.38 2470
4482.02 2466
4482.65 2437
4483.28 2373
4483.91 2425
4484.54 2480
4485.18 2475
4485.81 2518
4486.44 2612
4487.07 2556
4487.70 2581
4488.34 2696
4488.97 2694
4489.60 2726
4490.23 2809
4490.87 2809
4491.50 2764
4492.13 2699
4492.76 2798
4493.40 2789
4494.03 2733
4494.66 2790
4495.30 2824
4495.93 2791
4496.56 2720
4497.19 2663
4497.83 2689
4498.46 2710
4499.09 2702
4499.73 2769
4500.36 2875
4500.99 2862
4501.63 2886
4502.26 2888
4502.89 3082
4503.53 3178
4504.16 3263
4504.79 3207
4505.43 3296
4506.06 3256
4506.69 3050
4507.33 3010
4507.96 2975
4508.59 2933
4509.23 2915
4509.86 2753
4510.50 2775
4511.13 2835
4511.76 2854
4512.40 2887
4513.03 2814
4513.67 2889
4514.30 3039
4514.93 3080
4515.57 3091
4516.20 3073
4516.84 3022
4517.47 3134
4518.11 3052
4518.74 3022
4519.37 3131
4520.01 3122
4520.64 3069
4521.28 3095
4521.91 3049
4522.55 3075
4523.18 3160
4523.82 3237
4524.45 3316
4525.09 3402
4525.72 3395
4526.36 3519
4526.99 3696
4527.63 4110
4528.26 4360
4528.90 4734
4529.53 5271
4530.17 6382
4530.80 7986
4531.44 10285
4532.07 12966
4532.71 15774
4533.34 18379
4533.98 20937
4534.62 22217
4535.25 22258
4535.89 21544
4536.52 19967
4537.16 18093
4537.79 16142
4538.43 13714
4539.07 11765
4539.70 9897
4540.34 8425
4540.97 7263
4541.61 6383
4542.25 5659
4542.88 4964
4543.52 4574
4544.15 4287
4544.79 4035
4545.43 3843
4546.06 3755
4546.70 3676
4547.34 3545
4547.97 3425
4548.61 3412
4549.25 3410
4549.88 3325
4550.52 3143
4551.16 3170
4551.79 3122
4552.43 3115
4553.07 3203
4553.70 3192
4554.34 3231
4554.98 3250
4555.61 3379
4556.25 3362
4556.89 3437
4557.53 3347
4558.16 3434
4558.80 3392
4559.44 3367
4560.07 3461
4560.71 3593
4561.35 3628
4561.99 3755
4562.62 3845
4563.26 3871
4563.90 3729
4564.54 3929
4565.18 3970
4565.81 3902
4566.45 3867
4567.09 3847
4567.73 3970
4568.36 3907
4569.00 4105
4569.64 4389
4570.28 4688
4570.92 4983
4571.55 5270
4572.19 5348
4572.83 5379
4573.47 5272
4574.11 5182
4574.75 5138
4575.38 4883
4576.02 4609
4576.66 4175
4577.30 3991
4577.94 3818
4578.58 3546
4579.22 3513
4579.85 3386
4580.49 3284
4581.13 3201
4581.77 3187
4582.41 3251
4583.05 3178
4583.69 3167
4584.33 3120
4584.97 3172
4585.61 3117
4586.24 3003
4586.88 3029
4587.52 3038
4588.16 2924
4588.80 3004
4589.44 3035
4590.08 3010
4590.72 2994
4591.36 2931
4592.00 3100
4592.64 3237
4593.28 3326
4593.92 3607
4594.56 3735
4595.20 3763
4595.84 3761
4596.48 3731
4597.12 3528
4597.76 3404
4598.40 3240
4599.04 3265
4599.68 3229
4600.32 3174
4600.96 3051
4601.60 3072
4602.24 3045
4602.88 3057
4603.52 3083
4604.16 3051
4604.80 3052
4605.44 3135
4606.08 3166
4606.72 3257
4607.36 3346
4608.00 3336
4608.64 3472
4609.28 3424
4609.93 3507
4610.57 3490
4611.21 3482
4611.85 3501
4612.49 3512
4613.13 3456
4613.77 3340
4614.41 3299
4615.05 3223
4615.69 3072
4616.34 3051
4616.98 3057
4617.62 2934
4618.26 2944
4618.90 2873
4619.54 2789
4620.18 2798
4620.83 2785
4621.47 2679
4622.11 2666
4622.75 2624
4623.39 2694
4624.03 2565
4624.68 2572
4625.32 2605
4625.96 2544
4626.60 2670
4627.24 2543
4627.89 2634
4628.53 2639
4629.17 2706
4629.81 2764
4630.45 2722
4631.10 2855
4631.74 2876
4632.38 2905
4633.02 2923
4633.67 3056
4634.31 3172
4634.95 3308
4635.59 3523
4636.24 3388
4636.88 3335
4637.52 3411
4638.17 3249
4638.81 3367
4639.45 3279
4640.09 3131
4640.74 3005
4641.38 3116
4642.02 3095
4642.67 3061
4643.31 3099
4643.95 3053
4644.60 3053
4645.24 3080
4645.88 3182
4646.53 3219
4647.17 3261
4647.81 3208
4648.46 3274
4649.10 3270
4649.74 3294
4650.39 3369
4651.03 3614
4651.67 3686
4652.32 3934
4652.96 4455
4653.61 4924
4654.25 5355
4654.89 5775
4655.54 6032
4656.18 6122
4656.83 6062
4657.47 5796
4658.11 5454
4658.76 5133
4659.40 4616
4660.05 4265
4660.69 3966
4661.33 3716
4661.98 3507
4662.62 3267
4663.27 3221
4663.91 3118
4664.56 2953
4665.20 2888
4665.85 2844
4666.49 2925
4667.14 2878
4667.78 2994
4668.43 3000
4669.07 3095
4669.72 3159
4670.36 3220
4671.01 3294
4671.65 3355
4672.30 3268
4672.94 3184
4673.59 3132
4674.23 3064
4674.88 2972
4675.52 2931
4676.17 2890
4676.81 2852
4677.46 2802
4678.10 2763
4678.75 2796
4679.40 2741
4680.04 2761
4680.69 2760
4681.33 2726
4681.98 2702
4682.62 2746
4683.27 2813
4683.92 2781
4684.56 2798
4685.21 2806
4685.85 2714
4686.50 2720
4687.15 2755
4687.79 2776
4688.44 2842
4689.09 2739
4689.73 2777
4690.38 2777
4691.02 2767
4691.67 2827
4692.32 2906
4692.96 2951
4693.61 2905
4694.26 2925
4694.90 2910
4695.55 2876
4696.20 2882
4696.84 2843
4697.49 2764
4698.14 2741
4698.78 2879
4699.43 2913
4700.08 2836
4700.73 2794
4701.37 2867
4702.02 3027
4702.67 3152
4703.31 3194
4703.96 3219
4704.61 3199
4705.26 3195
4705.90 3130
4706.55 3126
4707.20 3043
4707.85 3028
4708.49 3047
4709.14 2910
4709.79 2921
4710.44 2986
4711.09 2985
4711.73 2938
4712.38 2877
4713.03 2795
4713.68 2873
4714.33 3031
4714.97 2952
4715.62 2978
4716.27 2953
4716.92 2800
4717.57 2760
4718.21 2730
4718.86 2828
4719.51 2817
4720.16 2820
4720.81 2842
4721.46 2886
4722.11 2952
4722.75 2903
4723.40 2956
4724.05 3045
4724.70 2993
4725.35 3002
4726.00 2990
4726.65 2939
4727.30 2904
4727.94 2903
4728.59 2987
4729.24 3013
4729.89 2906
4730.54 3010
4731.19 2916
4731.84 2886
4732.49 2824
4733.14 2848
4733.79 2809
4734.44 2706
4735.09 2547
4735.74 2533
4736.38 2536
4737.03 2574
4737.68 2448
4738.33 2444
4738.98 2596
4739.63 2524
4740.28 2436
4740.93 2466
4741.58 2556
4742.23 2483
4742.88 2515
4743.53 2500
4744.18 2490
4744.83 2569
4745.48 2555
4746.13 2534
4746.78 2537
4747.43 2554
4748.08 2592
4748.73 2459
4749.39 2490
4750.04 2475
4750.69 2510
4751.34 2540
4751.99 2628
4752.64 2538
4753.29 2537
4753.94 2488
4754.59 2600
4755.24 2651
4755.89 2540
4756.54 2435
4757.19 2446
4757.84 2412
4758.50 2350
4759.15 2421
4759.80 2463
4760.45 2429
4761.10 2337
4761.75 2376
4762.40 2388
4763.05 2439
4763.71 2493
4764.36 2558
4765.01 2548
4765.66 2646
4766.31 2772
4766.96 2729
4767.62 2770
4768.27 2721
4768.92 2768
4769.57 2829
4770.22 2759
4770.87 2692
4771.53 2534
4772.18 2573
4772.83 2513
4773.48 2384
4774.13 2409
4774.79 2293
4775.44 2325
4776.09 2239
4776.74 2169
4777.40 2189
4778.05 2237
4778.70 2268
4779.35 2296
4780.01 2361
4780.66 2276
4781.31 2225
4781.96 2205
4782.62 2292
4783.27 2311
4783.92 2306
4784.57 2332
4785.23 2336
4785.88 2257
4786.53 2261
4787.19 2263
4787.84 2262
4788.49 2262
4789.15 2272
4789.80 2269
4790.45 2236
4791.11 2172
4791.76 2165
4792.41 2140
4793.07 2225
4793.72 2189
4794.37 2169
4795.03 2221
4795.68 2195
4796.33 2150
4796.99 2164
4797.64 2162
4798.29 2139
4798.95 2283
4799.60 2272
4800.26 2279
4800.91 2242
4801.56 2223
4802.22 2175
4802.87 2309
4803.53 2280
4804.18 2298
4804.83 2239
4805.49 2263
4806.14 2206
4806.80 2290
4807.45 2313
4808.11 2272
4808.76 2291
4809.42 2300
4810.07 2354
4810.72 2341
4811.38 2268
4812.03 2330
4812.69 2288
4813.34 2258
4814.00 2290
4814.65 2347
4815.31 2317
4815.96 2300
4816.62 2361
4817.27 2364
4817.93 2311
4818.58 2390
4819.24 2478
4819.89 2420
4820.55 2425
4821.20 2496
4821.86 2527
4822.52 2525
4823.17 2486
4823.83 2516
4824.48 2602
4825.14 2599
4825.79 2615
4826.45 2593
4827.10 2604
4827.76 2687
4828.42 2698
4829.07 2764
4829.73 2690
4830.38 2671
4831.04 2645
4831.70 2620
4832.35 2634
4833.01 2650
4833.66 2607
4834.32 2628
4834.98 2731
4835.63 2751
4836.29 2773
4836.95 2868
4837.60 2982
4838.26 3172
4838.92 3238
4839.57 3395
4840.23 3611
4840.89 3633
4841.54 3522
4842.20 3457
4842.86 3314
4843.51 3323
4844.17 3206
4844.83 3144
4845.48 3063
4846.14 2936
4846.80 2739
4847.45 2619
4848.11 2559
4848.77 2573
4849.43 2515
4850.08 2414
4850.74 2453
4851.40 2500
4852.06 2600
4852.71 2606
4853.37 2509
4854.03 2479
4854.69 2558
4855.34 2570
4856.00 2625
4856.66 2501
4857.32 2510
4857.97 2601
4858.63 2630
4859.29 2614
4859.95 2554
4860.61 2563
4861.26 2515
4861.92 2491
4862.58 2437
4863.24 2375
4863.90 2363
4864.55 2420
4865.21 2497
4865.87 2523
4866.53 2563
4867.19 2547
4867.85 2555
4868.51 2521
4869.16 2507
4869.82 2500
4870.48 2448
4871.14 2531
4871.80 2383
4872.46 2379
4873.12 2356
4873.78 2468
4874.43 2545
4875.09 2534
4875.75 2509
4876.41 2572
4877.07 2699
4877.73 2719
4878.39 2716
4879.05 2674
4879.71 2706
4880.37 2778
4881.03 2885
4881.69 2889
4882.34 2999
4883.00 3071
4883.66 3054
4884.32 2908
4884.98 2824
4885.64 2827
4886.30 2813
4886.96 2791
4887.62 2747
4888.28 2716
4888.94 2750
4889.60 2721
4890.26 2613
4890.92 2607
4891.58 2684
4892.24 2716
4892.90 2789
4893.56 2826
4894.22 2940
4894.88 2994
4895.54 3033
4896.20 3104
4896.86 3025
4897.52 3204
4898.19 3162
4898.85 3003
4899.51 3046
4900.17 3058
4900.83 3047
4901.49 3033
4902.15 3056
4902.81 3185
4903.47 3262
4904.13 3239
4904.79 3103
4905.45 3051
4906.12 2967
4906.78 2976
4907.44 2920
4908.10 2776
4908.76 2808
4909.42 2708
4910.08 2759
4910.74 2755
4911.41 2758
4912.07 2769
4912.73 2771
4913.39 2760
4914.05 2717
4914.71 2695
4915.38 2707
4916.04 2652
4916.70 2632
4917.36 2610
4918.02 2465
4918.68 2474
4919.35 2499
4920.01 2500
4920.67 2443
4921.33 2477
4921.99 2463
4922.66 2470
4923.32 2400
4923.98 2338
4924.64 2336
4925.31 2339
4925.97 2370
4926.63 2370
4927.29 2303
4927.96 2285
4928.62 2298
4929.28 2294
4929.94 2298
4930.61 2326
4931.27 2353
4931.93 2251
4932.59 2255
4933.26 2316
4933.92 2361
4934.58 2182
4935.25 2276
4935.91 2420
4936.57 2341
4937.24 2347
4937.90 2398
4938.56 2426
4939.23 2335
4939.89 2398
4940.55 2372
4941.22 2440
4941.88 2409
4942.54 2429
4943.21 2348
4943.87 2357
4944.53 2368
4945.20 2326
4945.86 2267
4946.52 2282
4947.19 2261
4947.85 2284
4948.52 2337
4949.18 2248
4949.84 2285
4950.51 2253
4951.17 2199
4951.84 2265
4952.50 2191
4953.17 2226
4953.83 2208
4954.49 2189
4955.16 2153
4955.82 2173
4956.49 2147
4957.15 2138
4957.82 2227
4958.48 2244
4959.15 2296
4959.81 2163
4960.47 2226
4961.14 2287
4961.80 2264
4962.47 2286
4963.13 2297
4963.80 2317
4964.46 2376
4965.13 2526
4965.79 2498
4966.46 2606
4967.12 2765
4967.79 2804
4968.45 2814
4969.12 2865
4969.79 2745
4970.45 2736
4971.12 2747
4971.78 2653
4972.45 2580
4973.11 2547
4973.78 2595
4974.44 2586
4975.11 2587
4975.78 2607
4976.44 2595
4977.11 2635
4977.77 2601
4978.44 2635
4979.11 2651
4979.77 2638
4980.44 2649
4981.10 2586
4981.77 2637
4982.44 2691
4983.10 2750
4983.77 2769
4984.43 2897
4985.10 3076
4985.77 3231
4986.43 3580
4987.10 3732
4987.77 4027
4988.43 4256
4989.10 4286
4989.77 4182
4990.43 3979
4991.10 3871
4991.77 3640
4992.43 3461
4993.10 3144
4993.77 3066
4994.43 2859
4995.10 2778
4995.77 2690
4996.44 2501
4997.10 2408
4997.77 2530
4998.44 2424
4999.10 2337
4999.77 2316
5000.44 2269
5001.11 2352
5001.77 2242
5002.44 2250
5003.11 2210
5003.78 2195
5004.44 2146
5005.11 2101
5005.78 2035
5006.45 2150
5007.12 2129
5007.78 2099
5008.45 2108
5009.12 2082
5009.79 2204
5010.46 2166
5011.12 2161
5011.79 2151
5012.46 2208
5013.13 2179
5013.80 2174
5014.47 2174
5015.13 2161
5015.80 2160
5016.47 2214
5017.14 2229
5017.81 2199
5018.48 2209
5019.14 2213
5019.81 2237
5020.48 2148
5021.15 2143
5021.82 2176
5022.49 2270
5023.16 2413
5023.83 2480
5024.50 2561
5025.16 2739
5025.83 2859
5026.50 2863
5027.17 2832
5027.84 2815
5028.51 2727
5029.18 2637
5029.85 2555
5030.52 2505
5031.19 2505
5031.86 2360
5032.53 2399
5033.20 2245
5033.87 2175
5034.54 2131
5035.21 2179
5035.88 2152
5036.54 2165
5037.21 2090
5037.88 2150
5038.55 2136
5039.22 2088
5039.89 2060
5040.56 2144
5041.23 2148
5041.90 2044
5042.58 2066
5043.25 2062
5043.92 2078
5044.59 2092
5045.26 2155
5045.93 2099
5046.60 2096
5047.27 2083
5047.94 2081
5048.61 2062
5049.28 1991
5049.95 2088
5050.62 2060
5051.29 2054
5051.96 2014
5052.63 2061
5053.30 2117
5053.98 2145
5054.65 2120
5055.32 2070
5055.99 2043
5056.66 2013
5057.33 2045
5058.00 2048
5058.67 2036
5059.34 2022
5060.02 1970
5060.69 2033
5061.36 2118
5062.03 2095
5062.70 2129
5063.37 2084
5064.04 2107
5064.72 2098
5065.39 2158
5066.06 2149
5066.73 2136
5067.40 2115
5068.08 2059
5068.75 2082
5069.42 2066
5070.09 2059
5070.76 2012
5071.44 2112
5072.11 2078
5072.78 2080
5073.45 2098
5074.12 1992
5074.80 2036
5075.47 2081
5076.14 2102
5076.81 2087
5077.49 2147
5078.16 2136
5078.83 2175
5079.50 2120
5080.18 2191
5080.85 2424
5081.52 2445
5082.20 2435
5082.87 2438
5083.54 2427
5084.21 2474
5084.89 2496
5085.56 2430
5086.23 2398
5086.91 2292
5087.58 2299
5088.25 2323
5088.93 2260
5089.60 2324
5090.27 2336
5090.95 2361
5091.62 2359
5092.29 2433
5092.97 2445
5093.64 2499
5094.31 2625
5094.99 2715
5095.66 2714
5096.34 2610
5097.01 2623
5097.68 2592
5098.36 2514
5099.03 2539
5099.70 2469
5100.38 2463
5101.05 2346
5101.73 2313
5102.40 2232
5103.08 2227
5103.75 2262
5104.42 2213
5105.10 2360
5105.77 2449
5106.45 2449
5107.12 2524
5107.80 2468
5108.47 2634
5109.15 2504
5109.82 2452
5110.49 2496
5111.17 2389
5111.84 2444
5112.52 2394
5113.19 2366
5113.87 2326
5114.54 2305
5115.22 2304
5115.89 2271
5116.57 2273
5117.24 2294
5117.92 2292
5118.59 2259
5119.27 2192
5119.94 2254
5120.62 2340
5121.30 2218
5121.97 2241
5122.65 2238
5123.32 2292
5124.00 2300
5124.67 2285
5125.35 2359
5126.02 2254
5126.70 2261
5127.38 2273
5128.05 2241
5128.73 2272
5129.40 2281
5130.08 2327
5130.76 2398
5131.43 2364
5132.11 2400
5132.78 2380
5133.46 2432
5134.14 2498
5134.81 2521
5135.49 2588
5136.17 2608
5136.84 2689
5137.52 2641
5138.20 2679
5138.87 2526
5139.55 2536
5140.22 2418
5140.90 2446
5141.58 2378
5142.26 2328
5142.93 2245
5143.61 2310
5144.29 2364
5144.96 2312
5145.64 2362
5146.32 2295
5146.99 2182
5147.67 2202
5148.35 2280
5149.03 2317
5149.70 2224
5150.38 2175
5151.06 2241
5151.73 2250
5152.41 2218
5153.09 2235
5153.77 2159
5154.44 2194
5155.12 2148
5155.80 2121
5156.48 2166
5157.16 2167
5157.83 2126
5158.51 2109
5159.19 2093
5159.87 2086
5160.55 2085
5161.22 2105
5161.90 2011
5162.58 2030
5163.26 2097
5163.94 2058
5164.61 2054
5165.29 1949
5165.97 1972
5166.65 1999
5167.33 1993
5168.01 2078
5168.68 2069
5169.36 2075
5170.04 2068
5170.72 2018
5171.40 1998
5172.08 2083
5172.76 2062
5173.44 2031
5174.11 2013
5174.79 2036
5175.47 2107
5176.15 2080
5176.83 2046
5177.51 2026
5178.19 2024
5178.87 2062
5179.55 2099
5180.23 2104
5180.91 2083
5181.58 2049
5182.26 2106
5182.94 2132
5183.62 2099
5184.30 2007
5184.98 2019
5185.66 2055
5186.34 2057
5187.02 2038
5187.70 2036
5188.38 2091
5189.06 2054
5189.74 2050
5190.42 1967
5191.10 1975
5191.78 1988
5192.46 1950
5193.14 1909
5193.82 1912
5194.50 1924
5195.18 2007
5195.86 1968
5196.54 2056
5197.22 2009
5197.90 2017
5198.58 1935
5199.26 1924
5199.94 1937
5200.63 1908
5201.31 1964
5201.99 1948
5202.67 2043
5203.35 2081
5204.03 2033
5204.71 2112
5205.39 2049
5206.07 2049
5206.75 2033
5207.43 2134
5208.11 2120
5208.80 2117
5209.48 2147
5210.16 2129
5210.84 2233
5211.52 2244
5212.20 2310
5212.88 2361
5213.57 2466
5214.25 2503
5214.93 2511
5215.61 2738
5216.29 2664
5216.97 2703
5217.66 2688
5218.34 2642
5219.02 2654
5219.70 2617
5220.38 2596
5221.06 2556
5221.75 2630
5222.43 2523
5223.11 2529
5223.79 2612
5224.47 2595
5225.16 2535
5225.84 2548
5226.52 2482
5227.20 2481
5227.89 2498
5228.57 2560
5229.25 2473
5229.93 2370
5230.62 2284
5231.30 2289
5231.98 2277
5232.66 2326
5233.35 2349
5234.03 2356
5234.71 2368
5235.40 2283
5236.08 2277
5236.76 2357
5237.44 2276
5238.13 2271
5238.81 2206
5239.49 2249
5240.18 2265
5240.86 2302
5241.54 2326
5242.23 2290
5242.91 2354
5243.59 2387
5244.28 2363
5244.96 2404
5245.64 2356
5246.33 2254
5247.01 2358
5247.70 2284
5248.38 2236
5249.06 2223
5249.75 2234
5250.43 2302
5251.11 2282
5251.80 2313
5252.48 2375
5253.17 2425
5253.85 2493
5254.53 2619
5255.22 2685
5255.90 2841
5256.59 2909
5257.27 2747
5257.96 2699
5258.64 2660
5259.32 2529
5260.01 2453
5260.69 2461
5261.38 2558
5262.06 2488
5262.75 2520
5263.43 2564
5264.12 2475
5264.80 2598
5265.49 2592
5266.17 2547
5266.86 2562
5267.54 2641
5268.23 2574
5268.91 2524
5269.60 2461
5270.28 2500
5270.97 2469
5271.65 2409
5272.34 2368
5273.02 2359
5273.71 2439
5274.39 2481
5275.08 2431
5275.76 2433
5276.45 2345
5277.14 2293
5277.82 2338
5278.51 2385
5279.19 2379
5279.88 2431
5280.56 2545
5281.25 2536
5281.94 2640
5282.62 2636
5283.31 2664
5283.99 2730
5284.68 2699
5285.37 2703
5286.05 2703
5286.74 2728
5287.43 2634
5288.11 2592
5288.80 2497
5289.48 2463
5290.17 2368
5290.86 2441
5291.54 2402
5292.23 2390
5292.92 2425
5293.60 2396
5294.29 2387
5294.98 2422
5295.66 2319
5296.35 2357
5297.04 2366
5297.72 2460
5298.41 2421
5299.10 2465
5299.79 2557
5300.47 2520
5301.16 2628
5301.85 2694
5302.53 2773
5303.22 2832
5303.91 2960
5304.60 2945
5305.28 3088
5305.97 3131
5306.66 3049
5307.35 3027
5308.03 2965
5308.72 2988
5309.41 2813
5310.10 2754
5310.78 2909
5311.47 2864
5312.16 2823
5312.85 2861
5313.54 2832
5314.22 2867
5314.91 2937
5315.60 2960
5316.29 2966
5316.98 2872
5317.66 2937
5318.35 2869
5319.04 2827
5319.73 2861
5320.42 2871
5321.11 2803
5321.80 2978
5322.48 2901
5323.17 2910
5323.86 2973
5324.55 3035
5325.24 3008
5325.93 2997
5326.62 2868
5327.30 2886
5327.99 2895
5328.68 2859
5329.37 2852
5330.06 2808
5330.75 2774
5331.44 2864
5332.13 2840
5332.82 2858
5333.51 2938
5334.20 2928
5334.88 2917
5335.57 2997
5336.26 3082
5336.95 3142
5337.64 3153
5338.33 3150
5339.02 3187
5339.71 3198
5340.40 3107
5341.09 3209
5341.78 3287
5342.47 3238
5343.16 3343
5343.85 3361
5344.54 3505
5345.23 3539
5345.92 3566
5346.61 3615
5347.30 3670
5347.99 3635
5348.68 3944
5349.37 4177
5350.06 4582
5350.75 5132
5351.44 5996
5352.13 7093
5352.82 8126
5353.51 9190
5354.20 9982
5354.90 10464
5355.59 10449
5356.28 9851
5356.97 9357
5357.66 8500
5358.35 7764
5359.04 7007
5359.73 6229
5360.42 5548
5361.11 4894
5361.80 4535
5362.49 4104
5363.19 3928
5363.88 3730
5364.57 3431
5365.26 3492
5365.95 3512
5366.64 3467
5367.33 3561
5368.03 3723
5368.72 3794
5369.41 3857
5370.10 4019
5370.79 4117
5371.48 3990
5372.18 3935
5372.87 3778
5373.56 3675
5374.25 3473
5374.94 3316
5375.63 3267
5376.33 3249
5377.02 3138
5377.71 3047
5378.40 3024
5379.10 3036
5379.79 3043
5380.48 3053
5381.17 3271
5381.86 3375
5382.56 3383
5383.25 3252
5383.94 3325
5384.63 3303
5385.33 3151
5386.02 3139
5386.71 2957
5387.40 2929
5388.10 3010
5388.79 2930
5389.48 2934
5390.18 2969
5390.87 3061
5391.56 3249
5392.26 3288
5392.95 3367
5393.64 3451
5394.33 3361
5395.03 3304
5395.72 3215
5396.41 3209
5397.11 3036
5397.80 2952
5398.49 2971
5399.19 2878
5399.88 2737
5400.58 2657
5401.27 2618
5401.96 2550
5402.66 2532
5403.35 2549
5404.04 2540
5404.74 2542
5405.43 2573
5406.13 2572
5406.82 2583
5407.51 2666
5408.21 2633
5408.90 2537
5409.60 2519
5410.29 2541
5410.98 2614
5411.68 2576
5412.37 2568
5413.07 2515
5413.76 2633
5414.46 2572
5415.15 2648
5415.84 2671
5416.54 2604
5417.23 2502
5417.93 2522
5418.62 2460
5419.32 2458
5420.01 2447
5420.71 2491
5421.40 2414
5422.10 2469
5422.79 2437
5423.49 2457
5424.18 2470
5424.88 2385
5425.57 2420
5426.27 2378
5426.96 2509
5427.66 2462
5428.35 2392
5429.05 2488
5429.74 2545
5430.44 2517
5431.14 2496
5431.83 2434
5432.53 2490
5433.22 2515
5433.92 2412
5434.61 2431
5435.31 2415
5436.01 2409
5436.70 2361
5437.40 2426
5438.09 2409
5438.79 2459
5439.49 2502
5440.18 2557
5440.88 2589
5441.57 2557
5442.27 2423
5442.97 2449
5443.66 2394
5444.36 2407
5445.06 2392
5445.75 2387
5446.45 2466
5447.15 2471
5447.84 2479
5448.54 2431
5449.24 2394
5449.93 2444
5450.63 2496
5451.33 2502
5452.02 2571
5452.72 2581
5453.42 2602
5454.11 2674
5454.81 2686
5455.51 2721
5456.20 2748
5456.90 2651
5457.60 2654
5458.30 2584
5458.99 2442
5459.69 2475
5460.39 2549
5461.09 2514
5461.78 2446
5462.48 2396
5463.18 2442
5463.88 2403
5464.57 2296
5465.27 2405
5465.97 2419
5466.67 2415
5467.36 2510
5468.06 2498
5468.76 2454
5469.46 2437
5470.16 2419
5470.85 2365
5471.55 2432
5472.25 2473
5472.95 2474
5473.65 2388
5474.35 2458
5475.04 2441
5475.74 2489
5476.44 2456
5477.14 2446
5477.84 2469
5478.54 2482
5479.23 2548
5479.93 2449
5480.63 2400
5481.33 2569
5482.03 2592
5482.73 2778
5483.43 2888
5484.13 2991
5484.83 3020
5485.52 2878
5486.22 2863
5486.92 2796
5487.62 2779
5488.32 2793
5489.02 2772
5489.72 2681
5490.42 2794
5491.12 2717
5491.82 2749
5492.52 2770
5493.22 2751
5493.92 2750
5494.62 2792
5495.31 2787
5496.01 2797
5496.71 2813
5497.41 2784
5498.11 2854
5498.81 2817
5499.51 2847
5500.21 2908
5500.91 2855
5501.61 2925
5502.31 3169
5503.01 3360
5503.71 3611
5504.41 3762
5505.11 3974
5505.81 3871
5506.51 3740
5507.22 3652
5507.92 3542
5508.62 3351
5509.32 3225
5510.02 3149
5510.72 3042
5511.42 3018
5512.12 3005
5512.82 3003
5513.52 3041
5514.22 2979
5514.92 2972
5515.62 2836
5516.32 2860
5517.03 2786
5517.73 2808
5518.43 2784
5519.13 2778
5519.83 2717
5520.53 2620
5521.23 2634
5521.93 2653
5522.63 2629
5523.34 2780
5524.04 2723
5524.74 2719
5525.44 2679
5526.14 2714
5526.84 2683
5527.55 2637
5528.25 2564
5528.95 2508
5529.65 2523
5530.35 2558
5531.05 2437
5531.76 2344
5532.46 2347
5533.16 2347
5533.86 2330
5534.56 2332
5535.27 2354
5535.97 2313
5536.67 2333
5537.37 2374
5538.08 2332
5538.78 2343
5539.48 2343
5540.18 2335
5540.89 2399
5541.59 2458
5542.29 2399
5542.99 2383
5543.70 2414
5544.40 2426
5545.10 2307
5545.80 2278
5546.51 2339
5547.21 2288
5547.91 2290
5548.62 2335
5549.32 2302
5550.02 2290
5550.73 2305
5551.43 2283
5552.13 2312
5552.84 2305
5553.54 2259
5554.24 2315
5554.95 2323
5555.65 2237
5556.35 2334
5557.06 2343
5557.76 2370
5558.46 2239
5559.17 2287
5559.87 2301
5560.57 2287
5561.28 2309
5561.98 2247
5562.69 2386
5563.39 2430
5564.09 2488
5564.80 2418
5565.50 2495
5566.21 2561
5566.91 2686
5567.61 2717
5568.32 2811
5569.02 2816
5569.73 2820
5570.43 2849
5571.14 2766
5571.84 2692
5572.54 2683
5573.25 2649
5573.95 2638
5574.66 2660
5575.36 2689
5576.07 2677
5576.77 2588
5577.48 2641
5578.18 2611
5578.89 2643
5579.59 2618
5580.30 2655
5581.00 2686
5581.71 2602
5582.41 2546
5583.12 2461
5583.82 2447
5584.53 2469
5585.23 2435
5585.94 2331
5586.64 2509
5587.35 2445
5588.06 2379
5588.76 2420
5589.47 2428
5590.17 2379
5590.88 2295
5591.58 2276
5592.29 2263
5592.99 2278
5593.70 2340
5594.41 2290
5595.11 2303
5595.82 2281
5596.52 2233
5597.23 2233
5597.94 2261
5598.64 2238
5599.35 2175
5600.06 2240
5600.76 2263
5601.47 2321
5602.17 2210
5602.88 2220
5603.59 2244
5604.29 2198
5605.00 2178
5605.71 2264
5606.41 2270
5607.12 2288
5607.83 2309
5608.53 2231
5609.24 2311
5609.95 2363
5610.65 2333
5611.36 2250
5612.07 2274
5612.78 2255
5613.48 2258
5614.19 2218
5614.90 2223
5615.60 2236
5616.31 2172
5617.02 2352
5617.73 2282
5618.43 2183
5619.14 2177
5619.85 2201
5620.56 2245
5621.26 2178
5621.97 2217
5622.68 2251
5623.39 2219
5624.09 2159
5624.80 2188
5625.51 2201
5626.22 2194
5626.93 2206
5627.63 2165
5628.34 2114
5629.05 2154
5629.76 2171
5630.47 2259
5631.17 2360
5631.88 2365
5632.59 2415
5633.30 2410
5634.01 2318
5634.72 2334
5635.42 2418
5636.13 2427
5636.84 2468
5637.55 2506
5638.26 2470
5638.97 2503
5639.68 2575
5640.39 2642
5641.09 2559
5641.80 2702
5642.51 2820
5643.22 2923
5643.93 3072
5644.64 2951
5645.35 3026
5646.06 2926
5646.77 2933
5647.48 2915
5648.19 2762
5648.89 2769
5649.60 2694
5650.31 2651
5651.02 2583
5651.73 2652
5652.44 2591
5653.15 2651
5653.86 2671
5654.57 2596
5655.28 2523
5655.99 2652
5656.70 2608
5657.41 2735
5658.12 2657
5658.83 2742
5659.54 2724
5660.25 2701
5660.96 2887
5661.67 2952
5662.38 2921
5663.09 3038
5663.80 2943
5664.51 2955
5665.22 2910
5665.93 2815
5666.64 2770
5667.35 2639
5668.06 2594
5668.77 2523
5669.48 2591
5670.19 2508
5670.91 2510
5671.62 2480
5672.33 2546
5673.04 2593
5673.75 2524
5674.46 2618
5675.17 2592
5675.88 2638
5676.59 2573
5677.30 2565
5678.01 2517
5678.73 2568
5679.44 2487
5680.15 2481
5680.86 2470
5681.57 2548
5682.28 2525
5682.99 2566
5683.71 2538
5684.42 2552
5685.13 2509
5685.84 2511
5686.55 2586
5687.26 2547
5687.98 2429
5688.69 2340
5689.40 2408
5690.11 2339
5690.82 2337
5691.54 2283
5692.25 2328
5692.96 2343
5693.67 2366
5694.38 2376
5695.10 2372
5695.81 2376
5696.52 2304
5697.23 2366
5697.95 2272
5698.66 2299
5699.37 2214
5700.08 2279
5700.80 2247
5701.51 2250
5702.22 2257
5702.93 2225
5703.65 2354
5704.36 2288
5705.07 2316
5705.78 2307
5706.50 2250
5707.21 2217
5707.92 2310
5708.64 2266
5709.35 2253
5710.06 2183
5710.78 2192
5711.49 2251
5712.20 2263
5712.92 2164
5713.63 2219
5714.34 2249
5715.06 2281
5715.77 2281
5716.48 2194
5717.20 2177
5717.91 2147
5718.62 2148
5719.34 2149
5720.05 2172
5720.77 2112
5721.48 2152
5722.19 2128
5722.91 2191
5723.62 2168
5724.33 2277
5725.05 2283
5725.76 2296
5726.48 2275
5727.19 2269
5727.91 2253
5728.62 2192
5729.33 2252
5730.05 2279
5730.76 2267
5731.48 2229
5732.19 2268
5732.91 2287
5733.62 2361
5734.34 2325
5735.05 2269
5735.77 2236
5736.48 2207
5737.20 2219
5737.91 2340
5738.63 2331
5739.34 2294
5740.06 2353
5740.77 2264
5741.49 2365
5742.20 2401
5742.92 2361
5743.63 2334
5744.35 2323
5745.06 2345
5745.78 2309
5746.49 2290
5747.21 2317
5747.92 2382
5748.64 2350
5749.35 2359
5750.07 2383
5750.79 2419
5751.50 2361
5752.22 2413
5752.93 2391
5753.65 2604
5754.36 2690
5755.08 2864
5755.80 3012
5756.51 3261
5757.23 3498
5757.95 3703
5758.66 3762
5759.38 3704
5760.09 3757
5760.81 3649
5761.53 3596
5762.24 3433
5762.96 3194
5763.68 3138
5764.39 2954
5765.11 2866
5765.83 2886
5766.54 2848
5767.26 2707
5767.98 2746
5768.69 2708
5769.41 2837
5770.13 2788
5770.84 2715
5771.56 2775
5772.28 2723
5772.99 2840
5773.71 2925
5774.43 2911
5775.15 3034
5775.86 2889
5776.58 2895
5777.30 2947
5778.01 2948
5778.73 2992
5779.45 2980
5780.17 3064
5780.88 3052
5781.60 3145
5782.32 3137
5783.04 3243
5783.76 3222
5784.47 3186
5785.19 3185
5785.91 3312
5786.63 3253
5787.34 3252
5788.06 3332
5788.78 3408
5789.50 3435
5790.22 3447
5790.94 3507
5791.65 3622
5792.37 3672
5793.09 3851
5793.81 3953
5794.53 4029
5795.25 4220
5795.96 4457
5796.68 4581
5797.40 4793
5798.12 4831
5798.84 4933
5799.56 5297
5800.28 5706
5800.99 6520
5801.71 7697
5802.43 9090
5803.15 10809
5803.87 12622
5804.59 13992
5805.31 14643
5806.03 14577
5806.75 13823
5807.47 12613
5808.18 11434
5808.90 10582
5809.62 9777
5810.34 9145
5811.06 8689
5811.78 8731
5812.50 8417
5813.22 8303
5813.94 8148
5814.66 7962
5815.38 7645
5816.10 7473
5816.82 7146
5817.54 6969
5818.26 6870
5818.98 6678
5819.70 6552
5820.42 6517
5821.14 6341
5821.86 6357
5822.58 6146
5823.30 6096
5824.02 6261
5824.74 6084
5825.46 5921
5826.18 5902
5826.90 5602
5827.62 5448
5828.34 5225
5829.06 4872
5829.78 4777
5830.50 4737
5831.22 4592
5831.95 4600
5832.67 4477
5833.39 4357
5834.11 4313
5834.83 4247
5835.55 4167
5836.27 4073
5836.99 4014
5837.71 3921
5838.43 3799
5839.15 3785
5839.88 3767
5840.60 3740
5841.32 3690
5842.04 3633
5842.76 3807
5843.48 3721
5844.20 3767
5844.93 3639
5845.65 3593
5846.37 3668
5847.09 3449
5847.81 3393
5848.53 3333
5849.26 3383
5849.98 3463
5850.70 3393
5851.42 3366
5852.14 3397
5852.87 3367
5853.59 3379
5854.31 3398
5855.03 3311
5855.75 3267
5856.48 3289
5857.20 3264
5857.92 3260
5858.64 3171
5859.37 3165
5860.09 3173
5860.81 3171
5861.53 3151
5862.26 3098
5862.98 3125
5863.70 3118
5864.42 2996
5865.15 3053
5865.87 3106
5866.59 2944
5867.31 2986
5868.04 3022
5868.76 2979
5869.48 2977
5870.21 2995
5870.93 2982
5871.65 3005
5872.38 3061
5873.10 2990
5873.82 3040
5874.55 3084
5875.27 3144
5875.99 3175
5876.72 3174
5877.44 3184
5878.16 3173
5878.89 3067
5879.61 3061
5880.33 3113
5881.06 3085
5881.78 3144
5882.51 3042
5883.23 3044
5883.95 3035
5884.68 3046
5885.40 2983
5886.13 2911
5886.85 2892
5887.57 2907
5888.30 2889
5889.02 2985
5889.75 3054
5890.47 3113
5891.20 3029
5891.92 3051
5892.64 2935
5893.37 2874
5894.09 2880
5894.82 2822
5895.54 2760
5896.27 2759
5896.99 2742
5897.72 2691
5898.44 2774
5899.17 2733
5899.89 2674
5900.62 2735
5901.34 2702
5902.07 2767
5902.79 2756
5903.52 2729
5904.24 2596
5904.97 2648
5905.69 2590
5906.42 2559
5907.14 2567
5907.87 2537
5908.59 2519
5909.32 2487
5910.04 2485
5910.77 2568
5911.50 2435
5912.22 2446
5912.95 2468
5913.67 2422
5914.40 2391
5915.12 2409
5915.85 2476
5916.58 2460
5917.30 2436
5918.03 2431
5918.75 2426
5919.48 2468
5920.21 2531
5920.93 2378
5921.66 2453
5922.39 2454
5923.11 2431
5923.84 2471
5924.56 2431
5925.29 2410
5926.02 2441
5926.74 2433
5927.47 2455
5928.20 2433
5928.92 2471
5929.65 2448
5930.38 2477
5931.10 2522
5931.83 2449
5932.56 2429
5933.28 2485
5934.01 2493
5934.74 2529
5935.47 2544
5936.19 2598
5936.92 2729
5937.65 2935
5938.37 2929
5939.10 3081
5939.83 3199
5940.56 3282
5941.28 3221
5942.01 3143
5942.74 3147
5943.47 3107
5944.19 3035
5944.92 2940
5945.65 2880
5946.38 2893
5947.11 2919
5947.83 2938
5948.56 2756
5949.29 2793
5950.02 2838
5950.74 2786
5951.47 2759
5952.20 2716
5952.93 2744
5953.66 2827
5954.39 3077
5955.11 3133
5955.84 3210
5956.57 3233
5957.30 3358
5958.03 3276
5958.76 3143
5959.48 3046
5960.21 3180
5960.94 3090
5961.67 3198
5962.40 3162
5963.13 3131
5963.86 3144
5964.59 3134
5965.31 3055
5966.04 3090
5966.77 3042
5967.50 3189
5968.23 3252
5968.96 3428
5969.69 3701
5970.42 3850
5971.15 3990
5971.88 3882
5972.61 4033
5973.34 4056
5974.06 3809
5974.79 3703
5975.52 3639
5976.25 3569
5976.98 3516
5977.71 3536
5978.44 3527
5979.17 3398
5979.90 3366
5980.63 3325
5981.36 3346
5982.09 3329
5982.82 3273
5983.55 3325
5984.28 3329
5985.01 3366
5985.74 3322
5986.47 3426
5987.20 3400
5987.93 3440
5988.66 3484
5989.39 3381
5990.12 3305
5990.85 3370
5991.58 3431
5992.32 3374
5993.05 3329
5993.78 3377
5994.51 3303
5995.24 3327
5995.97 3286
5996.70 3302
5997.43 3341
5998.16 3314
5998.89 3399
5999.62 3402
6000.35 3370
6001.09 3331
6001.82 3335
6002.55 3307
6003.28 3362
6004.01 3257
6004.74 3245
6005.47 3394
6006.20 3307
6006.94 3281
6007.67 3271
6008.40 3274
6009.13 3374
6009.86 3424
6010.59 3574
6011.33 3769
6012.06 4036
6012.79 4490
6013.52 4941
6014.25 5309
6014.98 5533
6015.72 5830
6016.45 6057
6017.18 6144
6017.91 5943
6018.64 5647
6019.38 5513
6020.11 5258
6020.84 5114
6021.57 4904
6022.31 4687
6023.04 4406
6023.77 4226
6024.50 3967
6025.24 3749
6025.97 3570
6026.70 3372
6027.43 3349
6028.17 3258
6028.90 3136
6029.63 3144
6030.37 3098
6031.10 3085
6031.83 3019
6032.56 2977
6033.30 2961
6034.03 2930
6034.76 2868
6035.50 2760
6036.23 2880
6036.96 2837
6037.70 2802
6038.43 2800
6039.16 2797
6039.90 2755
6040.63 2717
6041.36 2771
6042.10 2770
6042.83 2679
6043.56 2757
6044.30 2751
6045.03 2769
6045.77 2700
6046.50 2703
6047.23 2701
6047.97 2761
6048.70 2793
6049.44 2829
6050.17 2783
6050.90 2821
6051.64 2840
6052.37 2843
6053.11 2826
6053.84 2906
6054.57 2886
6055.31 2861
6056.04 2824
6056.78 2861
6057.51 2902
6058.25 2901
6058.98 2906
6059.72 2867
6060.45 2784
6061.19 2799
6061.92 2727
6062.66 2719
6063.39 2686
6064.13 2650
6064.86 2498
6065.60 2563
6066.33 2614
6067.07 2548
6067.80 2507
6068.54 2495
6069.27 2534
6070.01 2472
6070.74 2388
6071.48 2436
6072.21 2441
6072.95 2386
6073.68 2341
6074.42 2431
6075.15 2468
6075.89 2423
6076.63 2459
6077.36 2379
6078.10 2393
6078.83 2323
6079.57 2371
6080.30 2327
6081.04 2286
6081.78 2292
6082.51 2305
6083.25 2352
6083.98 2242
6084.72 2258
6085.46 2254
6086.19 2315
6086.93 2234
6087.67 2251
6088.40 2276
6089.14 2245
6089.88 2248
6090.61 2266
6091.35 2251
6092.09 2348
6092.82 2357
6093.56 2332
6094.30 2252
6095.03 2180
6095.77 2249
6096.51 2317
6097.24 2276
6097.98 2190
6098.72 2256
6099.45 2205
6100.19 2269
6100.93 2246
6101.67 2289
6102.40 2269
6103.14 2255
6103.88 2256
6104.61 2196
6105.35 2194
6106.09 2214
6106.83 2291
6107.56 2229
6108.30 2190
6109.04 2175
6109.78 2238
6110.51 2232
6111.25 2243
6111.99 2301
6112.73 2306
6113.47 2332
6114.20 2220
6114.94 2256
6115.68 2286
6116.42 2292
6117.16 2321
6117.89 2316
6118.63 2244
6119.37 2304
6120.11 2209
6120.85 2350
6121.59 2294
6122.32 2329
6123.06 2303
6123.80 2390
6124.54 2393
6125.28 2353
6126.02 2397
6126.76 2418
6127.49 2471
6128.23 2616
6128.97 2612
6129.71 2492
6130.45 2515
6131.19 2524
6131.93 2475
6132.67 2388
6133.41 2342
6134.15 2431
6134.88 2450
6135.62 2389
6136.36 2399
6137.10 2417
6137.84 2416
6138.58 2416
6139.32 2379
6140.06 2427
6140.80 2367
6141.54 2460
6142.28 2465
6143.02 2486
6143.76 2530
6144.50 2484
6145.24 2465
6145.98 2510
6146.72 2375
6147.46 2402
6148.20 2387
6148.94 2399
6149.68 2365
6150.42 2368
6151.16 2352
6151.90 2418
6152.64 2426
6153.38 2405
6154.12 2381
6154.86 2397
6155.60 2441
6156.34 2436
6157.08 2462
6157.82 2465
6158.56 2434
6159.30 2411
6160.04 2461
6160.78 2454
6161.52 2549
6162.27 2489
6163.01 2555
6163.75 2643
6164.49 2598
6165.23 2640
6165.97 2745
6166.71 2742
6167.45 2798
6168.19 2852
6168.94 2862
6169.68 2944
6170.42 2946
6171.16 2905
6171.90 3012
6172.64 3011
6173.38 2948
6174.13 2958
6174.87 2873
6175.61 2894
6176.35 2864
6177.09 2760
6177.83 2796
6178.58 2768
6179.32 2816
6180.06 2727
6180.80 2786
6181.54 2798
6182.28 2819
6183.03 2954
6183.77 2894
6184.51 2869
6185.25 2901
6186.00 2946
6186.74 2983
6187.48 3057
6188.22 3017
6188.97 2996
6189.71 3009
6190.45 2965
6191.19 2965
6191.94 3028
6192.68 3075
6193.42 3139
6194.16 3252
6194.91 3310
6195.65 3366
6196.39 3367
6197.13 3333
6197.88 3375
6198.62 3298
6199.36 3340
6200.11 3374
6200.85 3387
6201.59 3374
6202.34 3386
6203.08 3397
6203.82 3544
6204.57 3505
6205.31 3472
6206.05 3673
6206.80 3766
6207.54 3975
6208.28 4419
6209.03 5129
6209.77 5903
6210.52 6757
6211.26 7855
6212.00 8849
6212.75 9479
6213.49 9915
6214.23 9930
6214.98 9445
6215.72 9048
6216.47 8692
6217.21 8189
6217.95 7556
6218.70 6988
6219.44 6349
6220.19 5827
6220.93 5457
6221.68 5095
6222.42 4814
6223.17 4683
6223.91 4685
6224.65 4619
6225.40 4816
6226.14 4900
6226.89 5022
6227.63 5306
6228.38 5506
6229.12 5489
6229.87 5542
6230.61 5430
6231.36 5299
6232.10 5077
6232.85 4843
6233.59 4676
6234.34 4421
6235.08 4266
6235.83 4096
6236.57 3841
6237.32 3700
6238.06 3571
6238.81 3566
6239.56 3493
6240.30 3390
6241.05 3431
6241.79 3404
6242.54 3411
6243.28 3407
6244.03 3453
6244.77 3410
6245.52 3510
6246.27 3499
6247.01 3582
6247.76 3529
6248.50 3586
6249.25 3712
6250.00 3800
6250.74 3947
6251.49 4062
6252.23 4183
6252.98 4327
6253.73 4369
6254.47 4381
6255.22 4205
6255.97 4026
6256.71 4001
6257.46 3792
6258.21 3734
6258.95 3622
6259.70 3555
6260.45 3364
6261.19 3478
6261.94 3478
6262.69 3474
6263.43 3470
6264.18 3461
6264.93 3509
6265.67 3528
6266.42 3473
6267.17 3426
6267.92 3563
6268.66 3673
6269.41 3839
6270.16 4004
6270.90 4194
6271.65 4401
6272.40 4574
6273.15 4629
6273.89 4588
6274.64 4616
6275.39 4519
6276.14 4364
6276.89 4435
6277.63 4395
6278.38 4467
6279.13 4468
6279.88 4545
6280.62 4622
6281.37 4621
6282.12 4606
6282.87 4303
6283.62 4180
6284.36 4082
6285.11 3892
6285.86 3753
6286.61 3603
6287.36 3494
6288.11 3508
6288.85 3383
6289.60 3403
6290.35 3334
6291.10 3429
6291.85 3381
6292.60 3486
6293.35 3554
6294.09 3614
6294.84 3653
6295.59 3588
6296.34 3619
6297.09 3558
6297.84 3479
6298.59 3436
6299.34 3416
6300.09 3311
6300.83 3233
6301.58 3189
6302.33 3149
6303.08 3157
6303.83 3132
6304.58 3152
6305.33 3141
6306.08 3132
6306.83 3141
6307.58 3148
6308.33 3148
6309.08 3160
6309.83 3211
6310.58 3135
6311.33 3152
6312.08 3090
6312.83 3115
6313.58 3080
6314.33 3026
6315.08 2996
6315.83 2977
6316.58 3064
6317.33 3017
6318.08 3112
6318.83 3040
6319.58 3015
6320.33 2984
6321.08 2963
6321.83 2948
6322.58 2906
6323.33 2853
6324.08 2827
6324.83 2787
6325.58 2717
6326.33 2680
6327.08 2718
6327.83 2646
6328.58 2598
6329.33 2675
6330.08 2560
6330.84 2560
6331.59 2548
6332.34 2605
6333.09 2631
6333.84 2623
6334.59 2615
6335.34 2648
6336.09 2652
6336.84 2551
6337.60 2521
6338.35 2513
6339.10 2530
6339.85 2472
6340.60 2495
6341.35 2545
6342.10 2551
6342.86 2442
6343.61 2432
6344.36 2450
6345.11 2436
6345.86 2517
6346.61 2433
6347.37 2447
6348.12 2450
6348.87 2543
6349.62 2570
6350.37 2550
6351.13 2575
6351.88 2531
6352.63 2587
6353.38 2620
6354.14 2495
6354.89 2595
6355.64 2642
6356.39 2679
6357.14 2586
6357.90 2568
6358.65 2632
6359.40 2628
6360.16 2656
6360.91 2594
6361.66 2569
6362.41 2534
6363.17 2558
6363.92 2567
6364.67 2531
6365.42 2586
6366.18 2546
6366.93 2514
6367.68 2550
6368.44 2646
6369.19 2709
6369.94 2839
6370.70 2897
6371.45 2908
6372.20 2977
6372.96 3065
6373.71 3064
6374.46 3088
6375.22 3119
6375.97 3101
6376.72 3061
6377.48 3007
6378.23 2990
6378.99 2903
6379.74 2933
6380.49 2862
6381.25 2876
6382.00 2876
6382.75 2846
6383.51 2853
6384.26 2859
6385.02 2863
6385.77 2844
6386.53 2885
6387.28 2828
6388.03 2779
6388.79 2881
6389.54 3062
6390.30 3219
6391.05 3469
6391.81 3780
6392.56 4004
6393.31 4183
6394.07 4358
6394.82 4327
6395.58 4145
6396.33 4109
6397.09 3960
6397.84 3756
6398.60 3526
6399.35 3399
6400.11 3315
6400.86 3006
6401.62 2885
6402.37 2958
6403.13 2903
6403.88 2796
6404.64 2773
6405.39 2693
6406.15 2708
6406.90 2714
6407.66 2782
6408.42 2765
6409.17 2811
6409.93 2809
6410.68 2797
6411.44 2846
6412.19 2874
6412.95 2821
6413.71 2908
6414.46 2862
6415.22 2816
6415.97 2769
6416.73 2780
6417.48 2657
6418.24 2639
6419.00 2561
6419.75 2545
6420.51 2641
6421.27 2591
6422.02 2440
6422.78 2500
6423.53 2503
6424.29 2530
6425.05 2541
6425.80 2474
6426.56 2477
6427.32 2529
6428.07 2602
6428.83 2533
6429.59 2576
6430.34 2502
6431.10 2452
6431.86 2496
6432.61 2620
6433.37 2519
6434.13 2441
6434.89 2484
6435.64 2412
6436.40 2396
6437.16 2408
6437.91 2440
6438.67 2433
6439.43 2370
6440.19 2312
6440.94 2279
6441.70 2336
6442.46 2351
6443.22 2358
6443.97 2343
6444.73 2321
6445.49 2376
6446.25 2322
6447.00 2301
6447.76 2273
6448.52 2272
6449.28 2316
6450.04 2313
6450.79 2279
6451.55 2198
6452.31 2242
6453.07 2252
6453.83 2232
6454.58 2245
6455.34 2219
6456.10 2227
6456.86 2191
6457.62 2174
6458.38 2191
6459.13 2212
6459.89 2159
6460.65 2148
6461.41 2108
6462.17 2136
6462.93 2182
6463.69 2142
6464.44 2144
6465.20 2263
6465.96 2206
6466.72 2115
6467.48 2194
6468.24 2145
6469.00 2144
6469.76 2201
6470.52 2275
6471.28 2186
6472.03 2113
6472.79 2079
6473.55 2160
6474.31 2107
6475.07 2140
6475.83 2139
6476.59 2174
6477.35 2157
6478.11 2109
6478.87 2038
6479.63 2094
6480.39 2112
6481.15 2155
6481.91 2114
6482.67 2104
6483.43 2128
6484.19 2127
6484.95 2123
6485.71 2067
6486.47 2113
6487.23 2145
6487.99 2152
6488.75 2148
6489.51 2102
6490.27 2142
6491.03 2194
6491.79 2136
6492.55 2133
6493.31 2146
6494.07 2228
6494.83 2217
6495.59 2239
6496.35 2225
6497.11 2247
6497.87 2273
6498.64 2287
6499.40 2363
6500.16 2372
6500.92 2344
6501.68 2439
6502.44 2343
6503.20 2344
6503.96 2310
6504.72 2270
6505.48 2343
6506.25 2331
6507.01 2359
6507.77 2336
6508.53 2358
6509.29 2408
6510.05 2411
6510.81 2476
6511.57 2432
6512.34 2384
6513.10 2428
6513.86 2464
6514.62 2482
6515.38 2399
6516.15 2390
6516.91 2320
6517.67 2356
6518.43 2345
6519.19 2458
6519.95 2405
6520.72 2493
6521.48 2434
6522.24 2503
6523.00 2520
6523.77 2551
6524.53 2758
6525.29 2822
6526.05 2800
6526.81 3012
6527.58 3281
6528.34 3483
6529.10 3714
6529.86 3936
6530.63 4020
6531.39 4096
6532.15 4159
6532.92 4217
6533.68 4070
6534.44 3850
6535.20 3806
6535.97 3625
6536.73 3515
6537.49 3429
6538.26 3329
6539.02 3151
6539.78 3089
6540.55 2990
6541.31 2900
6542.07 2853
6542.84 2718
6543.60 2730
6544.36 2716
6545.13 2580
6545.89 2592
6546.65 2506
6547.42 2498
6548.18 2432
6548.94 2450
6549.71 2448
6550.47 2370
6551.24 2308
6552.00 2278
6552.76 2270
6553.53 2396
6554.29 2360
6555.06 2388
6555.82 2412
6556.58 2418
6557.35 2406
6558.11 2431
6558.88 2319
6559.64 2294
6560.41 2389
6561.17 2349
6561.93 2386
6562.70 2495
6563.46 2480
6564.23 2460
6564.99 2562
6565.76 2589
6566.52 2632
6567.29 2608
6568.05 2580
6568.82 2652
6569.58 2703
6570.35 2682
6571.11 2638
6571.88 2628
6572.64 2587
6573.41 2594
6574.17 2558
6574.94 2621
6575.70 2628
6576.47 2628
6577.23 2670
6578.00 2691
6578.76 2650
6579.53 2666
6580.29 2788
6581.06 2787
6581.83 2803
6582.59 2794
6583.36 2808
6584.12 2868
6584.89 2961
6585.65 2945
6586.42 3007
6587.19 3023
6587.95 3083
6588.72 2933
6589.48 2918
6590.25 2935
6591.02 2898
6591.78 3030
6592.55 3060
6593.32 3090
6594.08 3173
6594.85 3313
6595.61 3446
6596.38 3488
6597.15 3618
6597.91 3689
6598.68 3711
6599.45 3739
6600.21 3611
6600.98 3654
6601.75 3561
6602.51 3539
6603.28 3321
6604.05 3200
6604.82 3140
6605.58 3073
6606.35 2982
6607.12 2902
6607.88 2873
6608.65 2796
6609.42 2755
6610.19 2743
6610.95 2748
6611.72 2762
6612.49 2713
6613.25 2634
6614.02 2613
6614.79 2651
6615.56 2697
6616.32 2717
6617.09 2698
6617.86 2713
6618.63 2768
6619.40 2759
6620.16 2814
6620.93 2836
6621.70 2895
6622.47 2938
6623.24 2914
6624.00 2973
6624.77 2938
6625.54 3039
6626.31 2957
6627.08 3007
6627.84 2889
6628.61 2910
6629.38 2948
6630.15 2981
6630.92 3038
6631.69 3075
6632.46 2986
6633.22 3125
6633.99 3349
6634.76 3507
6635.53 3749
6636.30 4021
6637.07 4416
6637.84 4739
6638.61 4896
6639.37 4973
6640.14 4971
6640.91 4972
6641.68 4811
6642.45 4610
6643.22 4389
6643.99 4150
6644.76 3938
6645.53 3715
6646.30 3526
6647.07 3417
6647.84 3258
6648.61 3190
6649.37 3138
6650.14 3144
6650.91 3149
6651.68 3117
6652.45 3153
6653.22 3167
6653.99 3205
6654.76 3301
6655.53 3256
6656.30 3227
6657.07 3354
6657.84 3262
6658.61 3161
6659.38 3188
6660.15 3110
6660.92 2955
6661.69 2906
6662.46 3023
6663.23 2934
6664.00 2793
6664.77 2773
6665.55 2752
6666.32 2807
6667.09 2781
6667.86 2777
6668.63 2768
6669.40 2769
6670.17 2732
6670.94 2784
6671.71 2854
6672.48 2713
6673.25 2753
6674.02 2817
6674.79 2820
6675.57 2843
6676.34 2846
6677.11 2927
6677.88 2988
6678.65 2804
6679.42 2879
6680.19 2861
6680.96 2858
6681.74 2895
6682.51 2806
6683.28 2784
6684.05 2790
6684.82 2779
6685.59 2844
6686.37 2934
6687.14 2999
6687.91 2999
6688.68 3179
6689.45 3278
6690.22 3212
6691.00 3209
6691.77 3224
6692.54 3161
6693.31 3212
6694.08 3069
6694.86 2976
6695.63 2937
6696.40 2891
6697.17 2851
6697.95 2841
6698.72 2891
6699.49 2792
6700.26 2740
6701.04 2753
6701.81 2777
6702.58 2681
6703.35 2615
6704.13 2577
6704.90 2611
6705.67 2663
6706.44 2652
6707.22 2638
6707.99 2658
6708.76 2681
6709.54 2703
6710.31 2580
6711.08 2496
6711.86 2572
6712.63 2553
6713.40 2517
6714.17 2501
6714.95 2474
6715.72 2577
6716.50 2549
6717.27 2522
6718.04 2519
6718.82 2539
6719.59 2522
6720.36 2477
6721.14 2537
6721.91 2451
6722.68 2482
6723.46 2477
6724.23 2520
6725.01 2523
6725.78 2554
6726.55 2492
6727.33 2402
6728.10 2460
6728.88 2498
6729.65 2440
6730.42 2372
6731.20 2422
6731.97 2468
6732.75 2521
6733.52 2435
6734.30 2437
6735.07 2518
6735.84 2453
6736.62 2409
6737.39 2478
6738.17 2461
6738.94 2440
6739.72 2556
6740.49 2514
6741.27 2488
6742.04 2479
6742.82 2540
6743.59 2487
6744.37 2490
6745.14 2421
6745.92 2539
6746.69 2558
6747.47 2439
6748.24 2542
6749.02 2576
6749.79 2507
6750.57 2545
6751.34 2548
6752.12 2610
6752.90 2740
6753.67 2765
6754.45 2850
6755.22 2956
6756.00 3015
6756.77 3050
6757.55 3044
6758.33 3061
6759.10 3049
6759.88 2889
6760.65 2899
6761.43 2732
6762.20 2759
6762.98 2739
6763.76 2631
6764.53 2574
6765.31 2607
6766.09 2553
6766.86 2546
6767.64 2583
6768.41 2508
6769.19 2570
6769.97 2510
6770.74 2488
6771.52 2548
6772.30 2563
6773.07 2481
6773.85 2517
6774.63 2492
6775.40 2486
6776.18 2453
6776.96 2449
6777.74 2491
6778.51 2455
6779.29 2429
6780.07 2495
6780.84 2430
6781.62 2488
6782.40 2539
6783.17 2577
6783.95 2602
6784.73 2542
6785.51 2588
6786.28 2551
6787.06 2503
6787.84 2433
6788.62 2490
6789.39 2471
6790.17 2472
6790.95 2483
6791.73 2499
6792.51 2424
6793.28 2382
6794.06 2459
6794.84 2379
6795.62 2342
6796.39 2475
6797.17 2465
6797.95 2468
6798.73 2369
6799.51 2322
6800.29 2443
6801.06 2477
6801.84 2438
6802.62 2443
6803.40 2494
6804.18 2525
6804.96 2522
6805.73 2472
6806.51 2537
6807.29 2602
6808.07 2652
6808.85 2754
6809.63 2703
6810.41 2766
6811.18 2862
6811.96 2766
6812.74 2728
6813.52 2708
6814.30 2702
6815.08 2604
6815.86 2600
6816.64 2633
6817.42 2597
6818.20 2578
6818.98 2560
6819.76 2531
6820.53 2795
6821.31 2740
6822.09 2635
6822.87 2677
6823.65 2658
6824.43 2602
6825.21 2602
6825.99 2558
6826.77 2595
6827.55 2564
6828.33 2606
6829.11 2542
6829.89 2479
6830.67 2491
6831.45 2498
6832.23 2469
6833.01 2503
6833.79 2410
6834.57 2385
6835.35 2443
6836.13 2422
6836.91 2402
6837.69 2378
6838.47 2345
6839.25 2332
6840.03 2381
6840.81 2368
6841.59 2395
6842.37 2297
6843.16 2281
6843.94 2361
6844.72 2286
6845.50 2326
6846.28 2268
6847.06 2273
6847.84 2223
6848.62 2347
6849.40 2312
6850.18 2330
6850.96 2498
6851.75 2642
6852.53 2803
6853.31 2859
6854.09 3015
6854.87 3026
6855.65 3076
6856.43 3077
6857.22 3114
6858.00 3070
6858.78 2945
6859.56 2869
6860.34 2851
6861.12 2770
6861.90 2648
6862.69 2665
6863.47 2543
6864.25 2536
6865.03 2498
6865.81 2498
6866.60 2526
6867.38 2563
6868.16 2599
6868.94 2654
6869.72 2676
6870.51 2755
6871.29 2717
6872.07 2741
6872.85 2753
6873.64 2792
6874.42 2737
6875.20 2691
6875.98 2637
6876.77 2667
6877.55 2558
6878.33 2459
6879.11 2540
6879.90 2548
6880.68 2489
6881.46 2541
6882.25 2531
6883.03 2620
6883.81 2654
6884.59 2564
6885.38 2663
6886.16 2742
6886.94 2855
6887.73 2860
6888.51 2974
6889.29 3138
6890.08 3300
6890.86 3498
6891.64 3615
6892.43 3675
6893.21 3815
6893.99 3869
6894.78 3693
6895.56 3603
6896.35 3446
6897.13 3292
6897.91 3184
6898.70 3068
6899.48 2994
6900.26 2850
6901.05 2899
6901.83 2904
6902.62 2749
6903.40 2762
6904.18 2747
6904.97 2751
6905.75 2777
6906.54 2746
6907.32 2718
6908.11 2774
6908.89 2791
6909.67 2876
6910.46 2913
6911.24 2993
6912.03 2964
6912.81 2983
6913.60 2869
6914.38 2809
6915.17 2783
6915.95 2790
6916.74 2679
6917.52 2626
6918.31 2633
6919.09 2601
6919.88 2563
6920.66 2561
6921.45 2590
6922.23 2603
6923.02 2615
6923.80 2635
6924.59 2610
6925.37 2520
6926.16 2555
6926.94 2562
6927.73 2521
6928.51 2527
6929.30 2588
6930.09 2664
6930.87 2668
6931.66 2650
6932.44 2582
6933.23 2612
6934.01 2601
6934.80 2612
6935.59 2632
6936.37 2606
6937.16 2622
6937.94 2637
6938.73 2631
6939.52 2647
6940.30 2658
6941.09 2638
6941.88 2694
6942.66 2749
6943.45 2795
6944.23 2824
6945.02 2923
6945.81 3011
6946.59 3065
6947.38 3011
6948.17 3015
6948.95 3135
6949.74 3296
6950.53 3436
6951.31 3638
6952.10 3911
6952.89 3988
6953.67 3918
6954.46 4069
6955.25 3949
6956.04 3858
6956.82 3676
6957.61 3619
6958.40 3574
6959.18 3519
6959.97 3581
6960.76 3469
6961.55 3439
6962.33 3497
6963.12 3532
6963.91 3509
6964.70 3514
6965.48 3482
6966.27 3510
6967.06 3644
6967.85 3694
6968.63 3659
6969.42 3611
6970.21 3703
6971.00 3693
6971.79 3678
6972.57 3811
6973.36 3871
6974.15 3939
6974.94 3877
6975.73 3931
6976.52 3921
6977.30 3887
6978.09 3822
6978.88 3865
6979.67 3829
6980.46 3762
6981.25 3779
6982.03 3907
6982.82 3947
6983.61 4032
6984.40 4151
6985.19 4356
6985.98 4749
6986.77 5083
6987.55 5289
6988.34 5734
6989.13 6054
6989.92 6303
6990.71 6453
6991.50 6608
6992.29 6686
6993.08 6558
6993.87 6390
6994.66 6169
6995.45 5922
6996.24 5656
6997.02 5571
6997.81 5468
6998.60 5327
6999.39 5287
7000.18 5485
7000.97 5787
7001.76 5990
7002.55 6215
7003.34 6592
7004.13 6848
7004.92 6915
7005.71 6715
7006.50 6679
7007.29 6431
7008.08 6009
7008.87 5813
7009.66 5478
7010.45 5303
7011.24 5073
7012.03 4615
7012.82 4458
7013.61 4269
7014.40 4153
7015.19 4049
7015.98 4012
7016.77 3935
7017.56 3950
7018.35 3925
7019.15 4011
7019.94 3960
7020.73 3788
7021.52 3807
7022.31 3762
7023.10 3709
7023.89 3681
7024.68 3623
7025.47 3540
7026.26 3598
7027.05 3441
7027.85 3426
7028.64 3506
7029.43 3560
7030.22 3475
7031.01 3449
7031.80 3450
7032.59 3536
7033.38 3382
7034.18 3313
7034.97 3310
7035.76 3334
7036.55 3358
7037.34 3293
7038.13 3291
7038.93 3321
7039.72 3341
7040.51 3382
7041.30 3462
7042.09 3431
7042.89 3568
7043.68 3675
7044.47 3640
7045.26 3688
7046.05 3726
7046.85 3697
7047.64 3753
7048.43 3790
7049.22 3789
7050.01 3794
7050.81 3768
7051.60 3977
7052.39 4022
7053.18 4066
7053.98 4237
7054.77 4298
7055.56 4278
7056.36 4330
7057.15 4310
7057.94 4288
7058.73 4097
7059.53 4103
7060.32 4075
7061.11 3957
7061.91 3970
7062.70 3920
7063.49 3903
7064.29 3988
7065.08 3902
7065.87 3920
7066.66 3839
7067.46 3774
7068.25 3859
7069.04 3894
7069.84 3964
7070.63 3917
7071.43 4098
7072.22 3986
7073.01 4089
7073.81 4125
7074.60 4107
7075.39 4102
7076.19 4051
7076.98 4161
7077.78 4102
7078.57 3997
7079.36 4002
7080.16 4020
7080.95 3978
7081.75 4056
7082.54 3995
7083.33 4039
7084.13 4089
7084.92 4167
7085.72 4360
7086.51 4534
7087.31 4835
7088.10 5206
7088.90 5797
7089.69 6505
7090.48 7301
7091.28 7926
7092.07 8405
7092.87 8667
7093.66 8616
7094.46 8594
7095.25 8209
7096.05 7805
7096.84 7300
7097.64 6667
7098.43 6197
7099.23 5747
7100.02 5481
7100.82 5075
7101.61 4872
7102.41 4584
7103.20 4447
7104.00 4284
7104.80 4156
7105.59 4243
7106.39 4270
7107.18 4235
7107.98 4291
7108.77 4214
7109.57 4090
7110.36 4034
7111.16 3946
7111.96 3768
7112.75 3674
7113.55 3597
7114.34 3519
7115.14 3376
7115.94 3309
7116.73 3177
7117.53 3134
7118.32 3095
7119.12 3041
7119.92 2989
7120.71 2997
7121.51 2990
7122.31 2932
7123.10 2882
7123.90 2885
7124.70 2855
7125.49 2866
7126.29 2935
7127.09 2968
7127.88 3065
7128.68 3041
7129.48 3000
7130.27 3152
7131.07 3193
7131.87 3082
7132.66 3112
7133.46 3106
7134.26 3118
7135.06 3078
7135.85 2966
7136.65 2885
7137.45 2912
7138.24 2803
7139.04 2807
7139.84 2797
7140.64 2758
7141.43 2805
7142.23 2776
7143.03 2783
7143.83 2745
7144.62 2750
7145.42 2830
7146.22 2846
7147.02 2834
7147.82 2761
7148.61 2834
7149.41 2774
7150.21 2745
7151.01 2810
7151.81 2815
7152.60 2760
7153.40 2749
7154.20 2747
7155.00 2702
7155.80 2714
7156.59 2684
7157.39 2611
7158.19 2563
7158.99 2550
7159.79 2590
7160.59 2614
7161.39 2601
7162.18 2584
7162.98 2554
7163.78 2517
7164.58 2509
7165.38 2523
7166.18 2535
7166.98 2588
7167.78 2557
7168.57 2547
7169.37 2536
7170.17 2549
7170.97 2524
7171.77 2538
7172.57 2483
7173.37 2477
7174.17 2508
7174.97 2460
7175.77 2437
7176.57 2415
7177.37 2395
7178.17 2404
7178.97 2294
7179.77 2329
7180.56 2337
7181.36 2297
7182.16 2309
7182.96 2339
7183.76 2316
7184.56 2371
7185.36 2326
7186.16 2308
7186.96 2353
7187.76 2285
7188.56 2252
7189.36 2320
7190.16 2329
7190.96 2385
7191.76 2347
7192.57 2367
7193.37 2390
7194.17 2327
7194.97 2255
7195.77 2295
7196.57 2283
7197.37 2249
7198.17 2269
7198.97 2221
7199.77 2166
7200.57 2167
7201.37 2236
7202.17 2162
7202.97 2184
7203.77 2238
7204.58 2210
7205.38 2248
7206.18 2264
7206.98 2219
7207.78 2221
7208.58 2236
7209.38 2258
7210.18 2148
7210.99 2224
7211.79 2212
7212.59 2208
7213.39 2247
7214.19 2280
7214.99 2190
7215.79 2215
7216.60 2251
7217.40 2273
7218.20 2277
7219.00 2301
7219.80 2340
7220.60 2356
7221.41 2391
7222.21 2392
7223.01 2429
7223.81 2490
7224.62 2418
7225.42 2447
7226.22 2371
7227.02 2438
7227.82 2456
7228.63 2436
7229.43 2365
7230.23 2427
7231.03 2409
7231.84 2360
7232.64 2376
7233.44 2366
7234.24 2419
7235.05 2395
7235.85 2339
7236.65 2368
7237.45 2344
7238.26 2338
7239.06 2408
7239.86 2378
7240.67 2385
7241.47 2341
7242.27 2386
7243.08 2540
7243.88 2438
7244.68 2387
7245.49 2399
7246.29 2352
7247.09 2381
7247.90 2352
7248.70 2448
7249.50 2423
7250.31 2300
7251.11 2285
7251.91 2247
7252.72 2281
7253.52 2315
7254.32 2203
7255.13 2228
7255.93 2232
7256.74 2200
7257.54 2205
7258.34 2227
7259.15 2173
7259.95 2140
7260.76 2192
7261.56 2166
7262.36 2243
7263.17 2263
7263.97 2209
7264.78 2234
7265.58 2258
7266.39 2233
7267.19 2194
7268.00 2134
7268.80 2222
7269.60 2221
7270.41 2253
7271.21 2280
7272.02 2308
7272.82 2233
7273.63 2272
7274.43 2314
7275.24 2213
7276.04 2234
7276.85 2289
7277.65 2338
7278.46 2296
7279.26 2314
7280.07 2356
7280.87 2361
7281.68 2405
7282.48 2417
7283.29 2402
7284.09 2502
7284.90 2672
7285.71 2745
7286.51 2860
7287.32 2987
7288.12 3108
7288.93 3234
7289.73 3214
7290.54 3140
7291.35 3112
7292.15 3089
7292.96 3004
7293.76 2903
7294.57 2867
7295.38 2799
7296.18 2688
7296.99 2610
7297.79 2567
7298.60 2603
7299.41 2620
7300.21 2569
7301.02 2511
7301.82 2479
7302.63 2536
7303.44 2591
7304.24 2699
7305.05 2686
7305.86 2620
7306.66 2664
7307.47 2623
7308.28 2707
7309.08 2666
7309.89 2735
7310.70 2755
7311.50 2806
7312.31 2788
7313.12 2788
7313.93 2767
7314.73 2832
7315.54 2974
7316.35 2907
7317.15 2886
7317.96 2993
7318.77 3061
7319.58 3128
7320.38 3338
7321.19 3473
7322.00 3762
7322.81 4120
7323.61 4393
7324.42 4627
7325.23 4835
7326.04 4764
7326.84 4682
7327.65 4555
7328.46 4569
7329.27 4419
7330.08 4253
7330.88 3972
7331.69 3812
7332.50 3679
7333.31 3568
7334.12 3438
7334.92 3341
7335.73 3208
7336.54 3148
7337.35 3034
7338.16 3055
7338.97 3000
7339.78 2978
7340.58 2998
7341.39 2950
7342.20 2967
7343.01 3010
7343.82 2953
7344.63 2884
7345.44 2849
7346.24 2813
7347.05 2855
7347.86 2762
7348.67 2684
7349.48 2650
7350.29 2649
7351.10 2626
7351.91 2552
7352.72 2512
7353.53 2421
7354.34 2416
7355.14 2393
7355.95 2462
7356.76 2424
7357.57 2302
7358.38 2268
7359.19 2321
7360.00 2359
7360.81 2319
7361.62 2404
7362.43 2407
7363.24 2411
7364.05 2432
7364.86 2387
7365.67 2400
7366.48 2402
7367.29 2461
7368.10 2447
7368.91 2404
7369.72 2409
7370.53 2360
7371.34 2349
7372.15 2373
7372.96 2314
7373.77 2323
7374.58 2325
7375.39 2331
7376.20 2326
7377.01 2383
7377.82 2318
7378.63 2343
7379.44 2367
7380.26 2453
7381.07 2543
7381.88 2560
7382.69 2649
7383.50 2724
7384.31 2830
7385.12 2768
7385.93 2834
7386.74 2815
7387.55 2806
7388.36 2788
7389.18 2790
7389.99 2616
7390.80 2585
7391.61 2562
7392.42 2562
7393.23 2517
7394.04 2461
7394.86 2470
7395.67 2405
7396.48 2445
7397.29 2350
7398.10 2524
7398.91 2592
7399.73 2588
7400.54 2600
7401.35 2699
7402.16 2739
7402.97 2820
7403.79 2816
7404.60 2900
7405.41 2833
7406.22 2781
7407.03 2769
7407.85 2701
7408.66 2642
7409.47 2614
7410.28 2550
7411.10 2487
7411.91 2416
7412.72 2380
7413.53 2366
7414.35 2253
7415.16 2254
7415.97 2234
7416.78 2249
7417.60 2247
7418.41 2255
7419.22 2209
7420.03 2176
7420.85 2136
7421.66 2128
7422.47 2173
7423.29 2198
7424.10 2148
7424.91 2113
7425.73 2082
7426.54 2069
7427.35 1976
7428.17 1995
7428.98 1996
7429.79 2031
7430.61 1985
7431.42 1956
7432.23 1953
7433.05 1971
7433.86 1929
7434.67 1872
7435.49 1907
7436.30 1931
7437.12 1843
7437.93 1905
7438.74 1822
7439.56 1864
7440.37 1897
7441.18 1865
7442.00 1937
7442.81 1936
7443.63 1914
7444.44 1911
7445.26 1887
7446.07 1889
7446.88 1885
7447.70 1878
7448.51 1905
7449.33 1882
7450.14 1864
7450.96 1802
7451.77 1853
7452.59 1908
7453.40 1897
7454.22 1902
7455.03 1859
7455.85 1919
7456.66 1975
7457.47 1975
7458.29 1966
7459.10 1942
7459.92 1989
7460.74 2010
7461.55 2027
7462.37 2082
7463.18 2060
7464.00 2080
7464.81 2076
7465.63 2083
7466.44 2113
7467.26 2113
7468.07 2139
7468.89 2106
7469.70 2121
7470.52 2122
7471.34 2240
7472.15 2175
7472.97 2085
7473.78 2082
7474.60 2141
7475.41 2128
7476.23 2179
7477.05 2173
7477.86 2212
7478.68 2181
7479.49 2292
7480.31 2235
7481.13 2207
7481.94 2207
7482.76 2163
7483.58 2150
7484.39 2158
7485.21 2175
7486.03 2097
7486.84 2062
7487.66 2079
7488.48 2135
7489.29 2118
7490.11 2061
7490.93 2014
7491.74 2021
7492.56 1985
7493.38 1922
7494.19 1939
7495.01 1932
7495.83 1995
7496.64 1992
7497.46 1967
7498.28 1854
7499.10 1841
7499.91 1906
7500.73 1899
7501.55 1902
7502.36 1824
7503.18 1838
7504.00 1852
7504.82 1853
7505.63 1806
7506.45 1845
7507.27 1919
7508.09 1817
7508.90 1801
7509.72 1803
7510.54 1813
7511.36 1823
7512.18 1759
7512.99 1785
7513.81 1798
7514.63 1780
7515.45 1771
7516.27 1818
7517.08 1794
7517.90 1707
7518.72 1710
7519.54 1724
7520.36 1654
7521.18 1729
7521.99 1672
7522.81 1661
7523.63 1649
7524.45 1631
7525.27 1644
7526.09 1662
7526.91 1635
7527.72 1675
7528.54 1711
7529.36 1731
7530.18 1691
7531.00 1665
7531.82 1672
7532.64 1693
7533.46 1672
7534.28 1691
7535.10 1679
7535.91 1731
7536.73 1683
7537.55 1628
7538.37 1663
7539.19 1620
7540.01 1660
7540.83 1694
7541.65 1677
7542.47 1660
7543.29 1721
7544.11 1736
7544.93 1691
7545.75 1712
7546.57 1730
7547.39 1686
7548.21 1747
7549.03 1696
7549.85 1741
7550.67 1712
7551.49 1742
7552.31 1690
7553.13 1648
7553.95 1693
7554.77 1804
7555.59 1729
7556.41 1675
7557.23 1665
7558.05 1665
7558.87 1733
7559.69 1760
7560.51 1777
7561.33 1728
7562.15 1749
7562.97 1769
7563.79 1729
7564.61 1728
7565.44 1784
7566.26 1746
7567.08 1806
7567.90 1759
7568.72 1833
7569.54 1814
7570.36 1802
7571.18 1800
7572.00 1760
7572.82 1775
7573.65 1771
7574.47 1740
7575.29 1747
7576.11 1760
7576.93 1784
7577.75 1774
7578.57 1761
7579.40 1810
7580.22 1802
7581.04 1837
7581.86 1816
7582.68 1831
7583.50 1850
7584.33 1813
7585.15 1835
7585.97 1797
7586.79 1839
7587.61 1841
7588.44 1866
7589.26 1911
7590.08 1905
7590.90 1877
7591.72 1911
7592.55 2011
7593.37 1986
7594.19 1991
7595.01 1938
7595.84 1879
7596.66 1965
7597.48 1981
7598.30 1927
7599.13 2050
7599.95 2020
7600.77 2000
7601.59 2035
7602.42 2122
7603.24 2138
7604.06 2163
7604.89 2274
7605.71 2247
7606.53 2370
7607.36 2462
7608.18 2558
7609.00 2588
7609.82 2554
7610.65 2584
7611.47 2579
7612.29 2527
7613.12 2611
7613.94 2543
7614.77 2565
7615.59 2553
7616.41 2483
7617.24 2541
7618.06 2582
7618.88 2589
7619.71 2614
7620.53 2727
7621.35 2823
7622.18 2908
7623.00 2978
7623.83 2967
7624.65 2994
7625.47 3013
7626.30 3005
7627.12 3025
7627.95 2888
7628.77 2809
7629.60 2820
7630.42 2814
7631.24 2779
7632.07 2861
7632.89 2792
7633.72 2806
7634.54 2800
7635.37 2874
7636.19 2927
7637.02 2899
7637.84 2927
7638.67 2927
7639.49 2843
7640.31 2860
7641.14 2725
7641.96 2655
7642.79 2591
7643.61 2515
7644.44 2436
7645.26 2453
7646.09 2373
7646.92 2341
7647.74 2353
7648.57 2316
7649.39 2275
7650.22 2282
7651.04 2303
7651.87 2285
7652.69 2282
7653.52 2285
7654.34 2329
7655.17 2275
7656.00 2203
7656.82 2154
7657.65 2095
7658.47 2179
7659.30 2092
7660.12 2082
7660.95 2054
7661.78 1987
7662.60 2032
7663.43 1960
7664.25 2004
7665.08 2025
7665.91 1982
7666.73 1961
7667.56 1860
7668.39 1836
7669.21 1893
7670.04 1953
7670.87 1960
7671.69 1910
7672.52 1955
7673.35 1906
7674.17 1922
7675.00 1911
7675.83 1920
7676.65 1905
7677.48 1871
7678.31 1813
7679.13 1806
7679.96 1830
7680.79 1841
7681.61 1813
7682.44 1819
7683.27 1849
7684.10 1910
7684.92 1866
7685.75 1893
7686.58 1951
7687.40 1959
7688.23 1921
7689.06 1948
7689.89 1996
7690.71 2057
7691.54 2044
7692.37 1999
7693.20 1952
7694.03 1944
7694.85 1937
7695.68 1937
7696.51 1980
7697.34 1967
7698.16 1946
7698.99 1973
7699.82 2035
7700.65 2025
7701.48 2071
7702.31 2154
7703.13 2174
7703.96 2184
7704.79 2123
7705.62 2137
7706.45 2095
7707.28 2067
7708.10 2050
7708.93 2050
7709.76 2019
7710.59 1977
7711.42 2019
7712.25 1942
7713.08 1888
7713.90 1882
7714.73 1851
7715.56 1873
7716.39 1870
7717.22 1942
7718.05 1909
7718.88 1830
7719.71 1893
7720.54 1927
7721.37 1845
7722.20 1835
7723.02 1867
7723.85 1870
7724.68 1818
7725.51 1895
7726.34 1838
7727.17 1841
7728.00 1779
7728.83 1792
7729.66 1836
7730.49 1812
7731.32 1751
7732.15 1737
7732.98 1812
7733.81 1812
7734.64 1769
7735.47 1720
7736.30 1759
7737.13 1789
7737.96 1803
7738.79 1812
7739.62 1746
7740.45 1804
7741.28 1760
7742.11 1765
7742.94 1740
7743.77 1742
7744.60 1775
7745.43 1827
7746.26 1823
7747.09 1864
7747.92 1874
7748.75 1900
7749.59 1912
7750.42 2006
7751.25 1985
7752.08 2005
7752.91 1986
7753.74 1970
7754.57 1988
7755.40 1942
7756.23 1999
7757.06 2061
7757.90 2102
7758.73 2157
7759.56 2249
7760.39 2310
7761.22 2303
7762.05 2409
7762.88 2353
7763.71 2292
7764.55 2296
7765.38 2319
7766.21 2212
7767.04 2155
7767.87 2104
7768.70 2019
7769.54 2056
7770.37 2032
7771.20 2016
7772.03 1923
7772.86 1862
7773.70 1839
7774.53 1894
7775.36 1910
7776.19 1931
7777.02 1900
7777.86 1942
7778.69 1987
7779.52 2017
7780.35 2034
7781.19 2055
7782.02 2070
7782.85 2058
7783.68 2050
7784.52 2035
7785.35 2031
7786.18 1976
7787.01 1975
7787.85 1954
7788.68 1972
7789.51 1892
7790.35 1889
7791.18 1867
7792.01 1807
7792.84 1756
7793.68 1828
7794.51 1850
7795.34 1865
7796.18 1867
7797.01 1781
7797.84 1879
7798.68 1896
7799.51 1842
7800.34 1854
7801.18 1861
7802.01 1898
7802.84 1898
7803.68 1868
7804.51 1813
7805.35 1860
7806.18 1845
7807.01 1836
7807.85 1834
7808.68 1761
7809.51 1787
7810.35 1868
7811.18 1860
7812.02 1862
7812.85 1887
7813.68 1875
7814.52 1866
7815.35 1909
7816.19 1935
7817.02 1909
7817.86 1894
7818.69 2006
7819.52 1980
7820.36 1934
7821.19 1992
7822.03 2029
7822.86 1988
7823.70 2038
7824.53 2058
7825.37 2062
7826.20 2124
7827.04 2159
7827.87 2141
7828.71 2203
7829.54 2187
7830.38 2308
7831.21 2260
7832.05 2220
7832.88 2251
7833.72 2303
7834.55 2287
7835.39 2261
7836.22 2252
7837.06 2278
7837.89 2290
7838.73 2251
7839.57 2279
7840.40 2277
7841.24 2203
7842.07 2179
7842.91 2166
7843.74 2128
7844.58 2160
7845.42 2175
7846.25 2201
7847.09 2129
7847.92 2115
7848.76 2104
7849.60 2068
7850.43 2046
7851.27 1998
7852.10 1972
7852.94 2065
7853.78 2031
7854.61 2065
7855.45 2026
7856.29 2070
7857.12 2093
7857.96 2083
7858.79 2123
7859.63 2172
7860.47 2192
7861.30 2106
7862.14 2165
7862.98 2209
7863.81 2230
7864.65 2264
7865.49 2254
7866.33 2225
7867.16 2201
7868.00 2179
7868.84 2142
7869.67 2211
7870.51 2257
7871.35 2334
7872.19 2314
7873.02 2355
7873.86 2355
7874.70 2457
7875.54 2527
7876.37 2537
7877.21 2528
7878.05 2507
7878.89 2575
7879.72 2669
7880.56 2785
7881.40 2879
7882.24 3017
7883.07 3145
7883.91 3072
7884.75 3099
7885.59 3043
7886.43 2944
7887.26 3067
7888.10 2964
7888.94 2881
7889.78 2801
7890.62 2826
7891.45 2764
7892.29 2784
7893.13 2783
7893.97 2731
7894.81 2725
7895.65 2687
7896.49 2771
7897.32 2690
7898.16 2656
7899.00 2652
7899.84 2634
7900.68 2607
7901.52 2556
7902.36 2570
7903.20 2537
7904.03 2483
7904.87 2501
7905.71 2470
7906.55 2432
7907.39 2380
7908.23 2273
7909.07 2320
7909.91 2292
7910.75 2267
7911.59 2192
7912.43 2133
7913.27 2158
7914.11 2155
7914.94 2074
7915.78 2122
7916.62 2145
7917.46 2123
7918.30 2099
7919.14 2085
7919.98 2089
7920.82 2109
7921.66 2156
7922.50 2137
7923.34 2083
7924.18 2072
7925.02 1983
7925.86 1982
7926.70 2022
7927.54 1911
7928.38 1900
7929.22 1890
7930.06 1902
7930.90 1899
7931.74 1863
7932.59 1867
7933.43 1949
7934.27 1921
7935.11 1843
7935.95 1858
7936.79 1856
7937.63 1904
7938.47 1851
7939.31 1841
7940.15 1863
7940.99 1927
7941.83 1887
7942.67 1828
7943.52 1918
7944.36 1868
7945.20 1848
7946.04 1837
7946.88 1923
7947.72 1927
7948.56 1914
7949.40 1921
7950.25 1941
7951.09 1935
7951.93 1951
7952.77 1989
7953.61 2031
7954.45 2038
7955.29 2025
7956.14 2069
7956.98 2141
7957.82 2102
7958.66 2224
7959.50 2260
7960.35 2275
7961.19 2234
7962.03 2240
7962.87 2245
7963.71 2258
7964.56 2249
7965.40 2253
7966.24 2227
7967.08 2257
7967.93 2251
7968.77 2312
7969.61 2324
7970.45 2397
7971.29 2435
7972.14 2420
7972.98 2441
7973.82 2412
7974.67 2392
7975.51 2407
7976.35 2401
7977.19 2325
7978.04 2258
7978.88 2230
7979.72 2219
7980.57 2184
7981.41 2146
7982.25 2132
7983.09 2125
7983.94 2085
7984.78 2083
7985.62 2010
7986.47 2011
7987.31 2003
7988.15 1988
7989.00 1996
7989.84 2041
7990.68 2037
7991.53 2040
7992.37 1975
7993.22 1979
7994.06 1930
7994.90 1912
7995.75 1919
7996.59 1878
7997.43 1880
7998.28 1849
7999.12 1883
7999.97 1914
8000.81 1939
8001.65 1954
8002.50 2009
8003.34 1996
8004.19 2082
8005.03 2070
8005.88 2093
8006.72 2047
8007.57 2038
8008.41 1999
8009.25 2017
8010.10 1943
8010.94 1946
8011.79 1897
8012.63 1824
8013.48 1789
8014.32 1773
8015.17 1748
8016.01 1792
8016.86 1764
8017.70 1719
8018.55 1724
8019.39 1703
8020.24 1729
8021.08 1724
8021.93 1682
8022.77 1718
8023.62 1632
8024.46 1620
8025.31 1615
8026.15 1609
8027.00 1579
8027.84 1556
8028.69 1537
8029.54 1534
8030.38 1558
8031.23 1525
8032.07 1545
8032.92 1485
8033.76 1493
8034.61 1494
8035.46 1472
8036.30 1490
8037.15 1485
8037.99 1505
8038.84 1537
8039.69 1489
8040.53 1498
8041.38 1514
8042.22 1525
8043.07 1462
8043.92 1475
8044.76 1531
8045.61 1495
8046.46 1534
8047.30 1556
8048.15 1491
8049.00 1513
8049.84 1487
8050.69 1440
8051.54 1415
8052.38 1435
8053.23 1463
8054.08 1440
8054.92 1459
8055.77 1423
8056.62 1420
8057.46 1424
8058.31 1427
8059.16 1423
8060.01 1409
8060.85 1397
8061.70 1395
8062.55 1421
8063.40 1429
8064.24 1390
8065.09 1401
8065.94 1404
8066.79 1364
8067.63 1361
8068.48 1383
8069.33 1371
8070.18 1369
8071.02 1387
8071.87 1389
8072.72 1375
8073.57 1355
8074.42 1358
8075.26 1362
8076.11 1385
8076.96 1323
8077.81 1316
8078.66 1335
8079.50 1324
8080.35 1282
8081.20 1294
8082.05 1309
8082.90 1280
8083.75 1268
8084.59 1268
8085.44 1273
8086.29 1290
8087.14 1286
8087.99 1266
8088.84 1261
8089.69 1305
8090.53 1285
8091.38 1248
8092.23 1261
8093.08 1263
8093.93 1252
8094.78 1228
8095.63 1257
8096.48 1240
8097.33 1271
8098.18 1248
8099.02 1244
8099.87 1246
8100.72 1248
8101.57 1222
8102.42 1235
8103.27 1264
8104.12 1232
8104.97 1252
8105.82 1229
8106.67 1243
8107.52 1243
8108.37 1240
8109.22 1248
8110.07 1228
8110.92 1210
8111.77 1202
8112.62 1191
8113.47 1153
8114.32 1148
8115.17 1226
8116.02 1250
8116.87 1172
8117.72 1221
8118.57 1169
8119.42 1218
8120.27 1202
8121.12 1200
8121.97 1230
8122.82 1269
8123.67 1265
8124.52 1239
8125.37 1264
8126.22 1258
8127.07 1204
8127.93 1231
8128.78 1226
8129.63 1228
8130.48 1207
8131.33 1262
8132.18 1330
8133.03 1275
8133.88 1283
8134.73 1255
8135.58 1211
8136.44 1247
8137.29 1270
8138.14 1268
8138.99 1295
8139.84 1264
8140.69 1300
8141.54 1288
8142.39 1258
8143.25 1253
8144.10 1259
8144.95 1269
8145.80 1263
8146.65 1254
8147.50 1305
8148.36 1364
8149.21 1339
8150.06 1264
8150.91 1307
8151.76 1340
8152.62 1369
8153.47 1348
8154.32 1337
8155.17 1387
8156.02 1450
8156.88 1412
8157.73 1405
8158.58 1432
8159.43 1469
8160.29 1459
8161.14 1476
8161.99 1511
8162.84 1468
8163.70 1477
8164.55 1451
8165.40 1500
8166.25 1390
8167.11 1418
8167.96 1367
8168.81 1353
8169.67 1326
8170.52 1341
8171.37 1328
8172.23 1355
8173.08 1304
8173.93 1319
8174.78 1322
8175.64 1319
8176.49 1340
8177.34 1276
8178.20 1319
8179.05 1260
8179.90 1216
8180.76 1228
8181.61 1200
8182.47 1200
8183.32 1244
8184.17 1182
8185.03 1201
8185.88 1218
8186.73 1219
8187.59 1189
8188.44 1162
8189.30 1189
8190.15 1180
8191.00 1156
8191.86 1138
8192.71 1145
8193.57 1104
8194.42 1166
8195.27 1144
8196.13 1126
8196.98 1099
8197.84 1099
8198.69 1154
8199.55 1127
8200.40 1131
8201.26 1127
8202.11 1108
8202.96 1080
8203.82 1098
8204.67 1105
8205.53 1127
8206.38 1072
8207.24 1039
8208.09 1096
8208.95 1082
8209.80 1066
8210.66 1083
8211.51 1097
8212.37 1071
8213.22 1086
8214.08 1078
8214.93 1077
8215.79 1072
8216.65 1059
8217.50 1071
8218.36 1126
8219.21 1054
8220.07 1135
8220.92 1071
8221.78 1056
8222.63 1062
8223.49 1068
8224.35 1111
8225.20 1094
8226.06 1105
8226.91 1072
8227.77 1068
8228.63 1058
8229.48 1053
8230.34 1077
8231.19 1049
8232.05 1046
8232.91 1100
8233.76 1077
8234.62 1049
8235.47 1059
8236.33 1066
8237.19 1065
8238.04 1050
8238.90 1058
8239.76 1065
8240.61 1077
8241.47 1039
8242.33 1066
8243.18 1081
8244.04 1062
8244.90 1050
8245.75 1028
8246.61 1050
8247.47 1012
8248.33 1089
8249.18 1060
8250.04 1058
8250.90 1083
8251.75 1074
8252.61 1059
8253.47 1069
8254.33 1018
8255.18 986
8256.04 1055
8256.90 1049
8257.76 1034
8258.61 1059
8259.47 1022
8260.33 1081
8261.19 1066
8262.04 1045
8262.90 1055
8263.76 1028
8264.62 1022
8265.48 1009
8266.33 1049
8267.19 1061
8268.05 1032
8268.91 1043
8269.77 1039
8270.62 1049
8271.48 1015
8272.34 1018
8273.20 1045
8274.06 1063
8274.92 1069
8275.77 1062
8276.63 1078
8277.49 1095
8278.35 1093
8279.21 1092
8280.07 1068
8280.93 1103
8281.78 1115
8282.64 1115
8283.50 1107
8284.36 1074
8285.22 1067
8286.08 1078
8286.94 1086
8287.80 1130
8288.66 1140
8289.51 1134
8290.37 1115
8291.23 1118
8292.09 1114
8292.95 1146
8293.81 1135
8294.67 1158
8295.53 1194
8296.39 1178
8297.25 1169
8298.11 1228
8298.97 1234
8299.83 1215
8300.69 1169
8301.55 1225
8302.41 1206
8303.27 1194
8304.13 1246
8304.99 1187
8305.85 1212
8306.71 1221
8307.57 1181
8308.43 1216
8309.29 1172
8310.15 1210
8311.01 1146
8311.87 1179
8312.73 1186
8313.59 1158
8314.45 1184
8315.31 1164
8316.17 1156
8317.03 1156
8317.89 1229
8318.75 1176
8319.61 1141
8320.47 1120
8321.33 1125
8322.20 1130
8323.06 1142
8323.92 1143
8324.78 1177
8325.64 1115
8326.50 1125
8327.36 1130
8328.22 1146
8329.08 1159
8329.94 1158
8330.81 1141
8331.67 1156
8332.53 1151
8333.39 1145
8334.25 1159
8335.11 1107
8335.97 1139
8336.84 1148
8337.70 1114
8338.56 1191
8339.42 1169
8340.28 1158
8341.15 1100
8342.01 1063
8342.87 1117
8343.73 1112
8344.59 1099
8345.45 1151
8346.32 1105
8347.18 1106
8348.04 1108
8348.90 1090
8349.77 1119
8350.63 1076
8351.49 1061
8352.35 1093
8353.22 1095
8354.08 1094
8354.94 1087
8355.80 1104
8356.67 1093
8357.53 1054
8358.39 1083
8359.25 1115
8360.12 1104
8360.98 1055
8361.84 1087
8362.71 1035
8363.57 1056
8364.43 1045
8365.29 1069
8366.16 1080
8367.02 1040
8367.88 1074
8368.75 1091
8369.61 1101
8370.47 1076
8371.34 1074
8372.20 1111
8373.06 1118
8373.93 1052
8374.79 1083
8375.65 1096
8376.52 1105
8377.38 1104
8378.25 1047
8379.11 1061
8379.97 1040
8380.84 1109
8381.70 1094
8382.56 1099
8383.43 1098
8384.29 1143
8385.16 1168
8386.02 1155
8386.89 1029
8387.75 1063
8388.61 1104
8389.48 1107
8390.34 1152
8391.21 1172
8392.07 1129
8392.94 1148
8393.80 1158
8394.67 1168
8395.53 1201
8396.39 1140
8397.26 1152
8398.12 1099
8398.99 1149
8399.85 1139
8400.72 1132
8401.58 1204
8402.45 1165
8403.31 1089
8404.18 1176
8405.04 1187
8405.91 1194
8406.77 1222
8407.64 1205
8408.50 1216
8409.37 1174
8410.24 1209
8411.10 1240
8411.97 1237
8412.83 1169
8413.70 1201
8414.56 1213
8415.43 1240
8416.29 1220
8417.16 1268
8418.03 1290
8418.89 1276
8419.76 1257
8420.62 1298
8421.49 1284
8422.36 1293
8423.22 1364
8424.09 1351
8424.95 1346
8425.82 1308
8426.69 1372
8427.55 1383
8428.42 1394
8429.28 1340
8430.15 1324
8431.02 1387
8431.88 1400
8432.75 1473
8433.62 1473
8434.48 1388
8435.35 1516
8436.22 1529
8437.08 1495
8437.95 1528
8438.82 1550
8439.68 1569
8440.55 1610
8441.42 1609
8442.29 1625
8443.15 1728
8444.02 1751
8444.89 1807
8445.75 1882
8446.62 1976
8447.49 2035
8448.36 2034
8449.22 1964
8450.09 2061
8450.96 2149
8451.83 2122
8452.69 2155
8453.56 2270
8454.43 2368
8455.30 2449
8456.16 2546
8457.03 2679
8457.90 2854
8458.77 2974
8459.64 3072
8460.50 3195
8461.37 3288
8462.24 3274
8463.11 3243
8463.98 3084
8464.84 3030
8465.71 2942
8466.58 2859
8467.45 2678
8468.32 2538
8469.19 2515
8470.05 2428
8470.92 2278
8471.79 2187
8472.66 2186
8473.53 2140
8474.40 2024
8475.27 1950
8476.13 1974
8477.00 1993
8477.87 1897
8478.74 1802
8479.61 1798
8480.48 1792
8481.35 1776
8482.22 1795
8483.09 1775
8483.96 1706
8484.82 1670
8485.69 1642
8486.56 1653
8487.43 1651
8488.30 1649
8489.17 1614
8490.04 1638
8490.91 1579
8491.78 1579
8492.65 1605
8493.52 1553
8494.39 1623
8495.26 1583
8496.13 1607
8497.00 1637
8497.87 1653
8498.74 1663
8499.61 1577
8500.48 1628
8501.35 1671
8502.22 1579
8503.09 1589
8503.96 1591
8504.83 1568
8505.70 1582
8506.57 1462
8507.44 1450
8508.31 1555
8509.18 1542
8510.05 1488
8510.92 1475
8511.79 1495
8512.66 1430
8513.53 1435
8514.40 1464
8515.27 1444
8516.15 1487
8517.02 1443
8517.89 1447
8518.76 1465
8519.63 1461
8520.50 1468
8521.37 1532
8522.24 1450
8523.11 1430
8523.98 1465
8524.86 1481
8525.73 1512
8526.60 1470
8527.47 1512
8528.34 1488
8529.21 1532
8530.08 1521
8530.96 1481
8531.83 1513
8532.70 1487
8533.57 1467
8534.44 1479
8535.31 1464
8536.19 1467
8537.06 1498
8537.93 1522
8538.80 1496
8539.67 1520
8540.55 1551
8541.42 1536
8542.29 1506
8543.16 1467
8544.03 1466
8544.91 1433
8545.78 1426
8546.65 1433
8547.52 1442
8548.40 1454
8549.27 1451
8550.14 1452
8551.01 1449
8551.89 1463
8552.76 1490
8553.63 1500
8554.51 1518
8555.38 1577
8556.25 1658
8557.12 1697
8558.00 1736
8558.87 1731
8559.74 1700
8560.62 1759
8561.49 1735
8562.36 1696
8563.24 1682
8564.11 1654
8564.98 1637
8565.86 1621
8566.73 1627
8567.60 1553
8568.48 1510
8569.35 1520
8570.22 1458
8571.10 1450
8571.97 1397
8572.84 1367
8573.72 1345
8574.59 1329
8575.46 1332
8576.34 1353
8577.21 1319
8578.09 1315
8578.96 1314
8579.83 1336
8580.71 1300
8581.58 1329
8582.46 1326
8583.33 1291
8584.21 1298
8585.08 1293
8585.95 1247
8586.83 1274
8587.70 1271
8588.58 1211
8589.45 1237
8590.33 1238
8591.20 1240
8592.08 1217
8592.95 1238
8593.83 1224
8594.70 1279
8595.58 1257
8596.45 1269
8597.33 1245
8598.20 1260
8599.08 1271
8599.95 1277
8600.83 1279
8601.70 1252
8602.58 1243
8603.45 1256
8604.33 1195
8605.20 1201
8606.08 1222
8606.95 1220
8607.83 1236
8608.70 1245
8609.58 1253
8610.45 1249
8611.33 1235
8612.21 1272
8613.08 1327
8613.96 1280
8614.83 1279
8615.71 1241
8616.59 1299
8617.46 1280
8618.34 1238
8619.21 1290
8620.09 1282
8620.97 1269
8621.84 1269
8622.72 1206
8623.59 1281
8624.47 1249
8625.35 1275
8626.22 1270
8627.10 1274
8627.98 1322
8628.85 1289
8629.73 1277
8630.61 1244
8631.48 1274
8632.36 1307
8633.24 1300
8634.11 1329
8634.99 1328
8635.87 1353
8636.74 1300
8637.62 1303
8638.50 1297
8639.37 1277
8640.25 1349
8641.13 1284
8642.01 1321
8642.88 1306
8643.76 1312
8644.64 1322
8645.52 1346
8646.39 1337
8647.27 1318
8648.15 1341
8649.03 1357
8649.90 1341
8650.78 1397
8651.66 1425
8652.54 1379
8653.41 1362
8654.29 1389
8655.17 1461
8656.05 1498
8656.93 1469
8657.80 1400
8658.68 1443
8659.56 1416
8660.44 1478
8661.32 1463
8662.19 1457
8663.07 1450
8663.95 1445
8664.83 1437
8665.71 1484
8666.59 1495
8667.46 1510
8668.34 1479
8669.22 1547
8670.10 1507
8670.98 1535
8671.86 1623
8672.74 1649
8673.62 1755
8674.49 1757
8675.37 1800
8676.25 1931
8677.13 1945
8678.01 1985
8678.89 1950
8679.77 1943
8680.65 1973
8681.53 1905
8682.41 1848
8683.29 1830
8684.16 1843
8685.04 1867
8685.92 1802
8686.80 1785
8687.68 1839
8688.56 1835
8689.44 1878
8690.32 1935
8691.20 2002
8692.08 2055
8692.96 2151
8693.84 2265
8694.72 2427
8695.60 2468
8696.48 2550
8697.36 2557
8698.24 2497
8699.12 2475
8700.00 2449
8700.88 2396
8701.76 2269
8702.64 2190
8703.52 2103
8704.40 2132
8705.28 2041
8706.16 1892
8707.04 1867
8707.92 1783
8708.80 1746
8709.69 1749
8710.57 1690
8711.45 1612
8712.33 1647
8713.21 1573
8714.09 1536
8714.97 1502
8715.85 1476
8716.73 1476
8717.61 1508
8718.49 1462
8719.38 1419
8720.26 1455
8721.14 1408
8722.02 1395
8722.90 1426
8723.78 1357
8724.66 1362
8725.54 1367
8726.43 1451
8727.31 1391
8728.19 1427
8729.07 1432
8729.95 1386
8730.83 1403
8731.72 1427
8732.60 1423
8733.48 1421
8734.36 1478
8735.24 1390
8736.13 1449
8737.01 1408
8737.89 1440
8738.77 1457
8739.65 1431
8740.54 1395
8741.42 1405
8742.30 1416
8743.18 1448
8744.07 1358
8744.95 1368
8745.83 1335
8746.71 1370
8747.60 1394
8748.48 1351
8749.36 1390
8750.24 1377
8751.13 1374
8752.01 1357
8752.89 1393
8753.77 1448
8754.66 1428
8755.54 1409
8756.42 1405
8757.31 1443
8758.19 1491
8759.07 1533
8759.96 1577
8760.84 1532
8761.72 1549
8762.61 1598
8763.49 1618
8764.37 1578
8765.26 1631
8766.14 1646
8767.02 1630
8767.91 1646
8768.79 1649
8769.67 1630
8770.56 1637
8771.44 1597
8772.32 1602
8773.21 1621
8774.09 1652
8774.98 1625
8775.86 1573
8776.74 1624
8777.63 1668
8778.51 1631
8779.40 1607
8780.28 1609
8781.17 1641
8782.05 1567
8782.93 1532
8783.82 1589
8784.70 1534
8785.59 1548
8786.47 1560
8787.36 1528
8788.24 1501
8789.13 1520
8790.01 1491
8790.89 1528
8791.78 1467
8792.66 1520
8793.55 1486
8794.43 1449
8795.32 1514
8796.20 1505
8797.09 1481
8797.97 1475
8798.86 1507
8799.74 1547
8800.63 1548
8801.52 1544
8802.40 1540
8803.29 1560
8804.17 1553
8805.06 1528
8805.94 1593
8806.83 1557
8807.71 1559
8808.60 1624
8809.48 1628
8810.37 1587
8811.26 1632
8812.14 1610
8813.03 1557
8813.91 1537
8814.80 1582
8815.69 1549
8816.57 1514
8817.46 1543
8818.34 1499
8819.23 1479
8820.12 1506
8821.00 1537
8821.89 1538
8822.77 1490
8823.66 1509
8824.55 1496
8825.43 1488
8826.32 1470
8827.21 1498
8828.09 1501
8828.98 1500
8829.87 1545
8830.75 1524
8831.64 1496
8832.53 1466
8833.41 1479
8834.30 1450
8835.19 1485
8836.08 1519
8836.96 1457
8837.85 1443
8838.74 1408
8839.62 1430
8840.51 1425
8841.40 1389
8842.29 1384
8843.17 1387
8844.06 1381
8844.95 1368
8845.84 1285
8846.72 1281
8847.61 1280
8848.50 1288
8849.39 1308
8850.27 1313
8851.16 1314
8852.05 1300
8852.94 1289
8853.82 1269
8854.71 1238
8855.60 1230
8856.49 1252
8857.38 1257
8858.26 1294
8859.15 1200
8860.04 1170
8860.93 1202
8861.82 1232
8862.71 1225
8863.59 1180
8864.48 1180
8865.37 1212
8866.26 1205
8867.15 1201
8868.04 1230
8868.93 1170
8869.81 1160
8870.70 1178
8871.59 1174
8872.48 1158
8873.37 1172
8874.26 1203
8875.15 1189
8876.04 1195
8876.93 1139
8877.81 1177
8878.70 1161
8879.59 1149
8880.48 1139
8881.37 1140
8882.26 1128
8883.15 1074
8884.04 1099
8884.93 1085
8885.82 1101
8886.71 1134
8887.60 1149
8888.49 1182
8889.38 1163
8890.27 1189
8891.16 1204
8892.05 1173
8892.94 1201
8893.83 1192
8894.72 1190
8895.61 1183
8896.50 1186
8897.39 1156
8898.28 1123
8899.17 1178
8900.06 1166
8900.95 1151
8901.84 1135
8902.73 1112
8903.62 1105
8904.51 1172
8905.40 1164
8906.29 1154
8907.18 1101
8908.07 1137
8908.96 1113
8909.85 1155
8910.74 1143
8911.63 1122
8912.52 1069
8913.41 1103
8914.31 1073
8915.20 1081
8916.09 1086
8916.98 1060
8917.87 1059
8918.76 1074
8919.65 1086
8920.54 1113
8921.43 1028
8922.33 1003
8923.22 1047
8924.11 1067
8925.00 1063
8925.89 1098
8926.78 1053
8927.67 1056
8928.57 1021
8929.46 987
8930.35 1011
8931.24 1026
8932.13 1019
8933.03 1044
8933.92 1005
8934.81 1023
8935.70 1028
8936.59 1047
8937.49 1038
8938.38 1043
8939.27 1025
8940.16 973
8941.05 1006
8941.95 1000
8942.84 969
8943.73 1011
8944.62 1013
8945.52 984
8946.41 947
8947.30 937
8948.19 977
8949.09 975
8949.98 941
8950.87 953
8951.76 990
8952.66 967
8953.55 948
8954.44 923
8955.34 906
8956.23 927
8957.12 933
8958.02 962
8958.91 907
8959.80 905
8960.69 935
8961.59 974
8962.48 932
8963.37 902
8964.27 914
8965.16 972
8966.05 1007
8966.95 941
8967.84 951
8968.74 933
8969.63 943
8970.52 937
8971.42 934
8972.31 910
8973.20 946
8974.10 949
8974.99 941
8975.89 923
8976.78 939
8977.67 939
8978.57 950
8979.46 953
8980.36 936
8981.25 916
8982.15 938
8983.04 965
8983.93 958
8984.83 951
8985.72 906
8986.62 925
8987.51 950
8988.41 974
8989.30 917
8990.20 924
8991.09 919
8991.99 921
8992.88 930
8993.78 882
8994.67 873
8995.57 894
8996.46 863
8997.36 884
8998.25 915
8999.15 864
9000.04 920
9000.94 870
9001.83 865
9002.73 879
9003.62 875
9004.52 915
9005.41 879
9006.31 898
9007.20 908
9008.10 931
9009.00 913
9009.89 921
9010.79 846
9011.68 895
9012.58 895
9013.47 895
9014.37 896
9015.27 913
9016.16 888
9017.06 909
9017.95 880
9018.85 921
9019.75 933
9020.64 888
9021.54 848
9022.43 889
9023.33 907
9024.23 894
9025.12 881
9026.02 905
9026.92 913
9027.81 907
9028.71 930
9029.61 890
9030.50 864
9031.40 829
9032.30 873
9033.19 925
9034.09 914
9034.99 874
9035.88 927
9036.78 927
9037.68 883
9038.58 921
9039.47 937
9040.37 935
9041.27 918
9042.16 971
9043.06 914
9043.96 901
9044.86 883
9045.75 918
9046.65 935
9047.55 936
9048.45 911
9049.34 920
9050.24 944
9051.14 963
9052.04 954
9052.94 982
9053.83 996
9054.73 971
9055.63 1019
9056.53 978
9057.43 973
9058.32 974
9059.22 1017
9060.12 1015
9061.02 988
9061.92 996
9062.81 1003
9063.71 1045
9064.61 987
9065.51 1022
9066.41 987
9067.31 1002
9068.21 1037
9069.10 1037
9070.00 1021
9070.90 1036
9071.80 1016
9072.70 1038
9073.60 1012
9074.50 1049
9075.40 1000
9076.29 996
9077.19 1013
9078.09 973
9078.99 997
9079.89 1012
9080.79 1023
9081.69 1009
9082.59 1018
9083.49 1025
9084.39 1002
9085.29 1019
9086.19 1043
9087.09 1002
9087.98 1009
9088.88 1011
9089.78 1013
9090.68 1051
9091.58 1072
9092.48 1093
9093.38 1071
9094.28 1112
9095.18 1076
9096.08 1094
9096.98 1109
9097.88 1098
9098.78 1104
9099.68 1082
9100.58 1082
9101.48 1080
9102.38 1057
9103.28 1061
9104.18 1058
9105.08 1057
9105.99 1023
9106.89 1019
9107.79 1055
9108.69 1023
9109.59 1016
9110.49 991
9111.39 995
9112.29 952
9113.19 993
9114.09 965
9114.99 972
9115.89 992
9116.79 1018
9117.69 908
9118.60 943
9119.50 945
9120.40 929
9121.30 969
9122.20 946
9123.10 954
9124.00 911
9124.90 936
9125.81 938
9126.71 935
9127.61 937
9128.51 945
9129.41 947
9130.31 923
9131.22 915
9132.12 875
9133.02 902
9133.92 903
9134.82 930
9135.72 917
9136.63 885
9137.53 931
9138.43 911
9139.33 946
9140.23 908
9141.14 868
9142.04 926
9142.94 935
9143.84 921
9144.75 873
9145.65 881
9146.55 967
9147.45 933
9148.36 912
9149.26 882
9150.16 941
9151.06 919
9151.97 904
9152.87 914
9153.77 877
9154.67 890
9155.58 869
9156.48 894
9157.38 928
9158.29 888
9159.19 882
9160.09 892
9161.00 875
9161.90 924
9162.80 890
9163.71 930
9164.61 913
9165.51 906
9166.42 916
9167.32 879
9168.22 880
9169.13 888
9170.03 939
9170.93 918
9171.84 898
9172.74 854
9173.64 885
9174.55 899
9175.45 880
9176.36 854
9177.26 883
9178.16 876
9179.07 911
9179.97 860
9180.88 886
9181.78 842
9182.69 858
9183.59 851
9184.49 866
9185.40 909
9186.30 882
9187.21 869
9188.11 871
9189.02 880
9189.92 883
9190.82 890
9191.73 867
9192.63 904
9193.54 854
9194.44 856
9195.35 838
9196.25 889
9197.16 913
9198.06 956
9198.97 921
9199.87 949
9200.78 918
9201.68 905
9202.59 1002
9203.49 948
9204.40 969
9205.30 938
9206.21 1009
9207.12 978
9208.02 901
9208.93 880
9209.83 932
9210.74 906
9211.64 912
9212.55 877
9213.45 891
9214.36 931
9215.27 909
9216.17 902
9217.08 864
9217.98 898
9218.89 909
9219.80 880
9220.70 852
9221.61 848
9222.51 898
9223.42 895
9224.33 836
9225.23 845
9226.14 837
9227.05 897
9227.95 909
9228.86 896
9229.77 861
9230.67 883
9231.58 831
9232.49 842
9233.39 872
9234.30 856
9235.21 864
9236.11 882
9237.02 881
9237.93 863
9238.83 825
9239.74 848
9240.65 869
9241.55 888
9242.46 872
9243.37 854
9244.28 862
9245.18 833
9246.09 811
9247.00 791
9247.91 846
9248.81 842
9249.72 883
9250.63 851
9251.54 827
9252.44 825
9253.35 815
9254.26 862
9255.17 834
9256.07 890
9256.98 856
9257.89 830
9258.80 846
9259.71 832
9260.61 850
9261.52 847
9262.43 876
9263.34 819
9264.25 838
9265.16 844
9266.06 845
9266.97 843
9267.88 847
9268.79 821
9269.70 831
9270.61 846
9271.51 857
9272.42 882
9273.33 875
9274.24 848
9275.15 817
9276.06 858
9276.97 870
9277.88 899
9278.78 877
9279.69 851
9280.60 852
9281.51 841
9282.42 842
9283.33 888
9284.24 855
9285.15 867
9286.06 874
9286.97 904
9287.88 876
9288.79 882
9289.70 898
9290.60 884
9291.51 910
9292.42 877
9293.33 906
9294.24 847
9295.15 857
9296.06 900
9296.97 882
9297.88 904
9298.79 895
9299.70 886
9300.61 882
9301.52 903
9302.43 916
9303.34 925
9304.25 950
9305.16 974
9306.07 959
9306.98 915
9307.89 887
9308.80 964
9309.71 962
9310.63 981
9311.54 989
9312.45 1007
9313.36 986
9314.27 1000
9315.18 1005
9316.09 1062
9317.00 1035
9317.91 1042
9318.82 1028
9319.73 1010
9320.64 1037
9321.55 1034
9322.47 1048
9323.38 1009
9324.29 981
9325.20 987
9326.11 983
9327.02 1027
9327.93 1001
9328.84 1035
9329.76 978
9330.67 987
9331.58 979
9332.49 1000
9333.40 982
9334.31 981
9335.23 973
9336.14 1029
9337.05 976
9337.96 976
9338.87 978
9339.78 1023
9340.70 1029
9341.61 1014
9342.52 1015
9343.43 998
9344.34 987
9345.26 1007
9346.17 1023
9347.08 1006
9347.99 1038
9348.91 979
9349.82 1027
9350.73 989
9351.64 1004
9352.56 950
9353.47 983
9354.38 974
9355.29 951
9356.21 958
9357.12 942
9358.03 909
9358.94 921
9359.86 930
9360.77 941
9361.68 930
9362.60 882
9363.51 932
9364.42 903
9365.34 894
9366.25 918
9367.16 870
9368.08 863
9368.99 905
9369.90 885
9370.82 885
9371.73 885
9372.64 866
9373.56 875
9374.47 883
9375.38 872
9376.30 860
9377.21 892
9378.12 870
9379.04 855
9379.95 835
9380.87 882
9381.78 872
9382.69 875
9383.61 842
9384.52 896
9385.44 882
9386.35 899
9387.27 855
9388.18 864
9389.09 890
9390.01 868
9390.92 854
9391.84 868
9392.75 877
9393.67 925
9394.58 923
9395.50 945
9396.41 931
9397.32 970
9398.24 924
9399.15 951
9400.07 934
9400.98 922
9401.90 942
9402.81 957
9403.73 913
9404.64 912
9405.56 935
9406.47 921
9407.39 894
9408.30 912
9409.22 917
9410.14 905
9411.05 918
9411.97 887
9412.88 887
9413.80 880
9414.71 862
9415.63 892
9416.54 906
9417.46 900
9418.38 886
9419.29 882
9420.21 893
9421.12 888
9422.04 951
9422.95 891
9423.87 888
9424.79 912
9425.70 932
9426.62 928
9427.54 893
9428.45 912
9429.37 915
9430.28 902
9431.20 863
9432.12 866
9433.03 891
9433.95 888
9434.87 897
9435.78 857
9436.70 873
9437.62 881
9438.53 909
9439.45 877
9440.37 845
9441.28 884
9442.20 898
9443.12 878
9444.03 842
9444.95 869
9445.87 853
9446.79 845
9447.70 900
9448.62 935
9449.54 913
9450.45 916
9451.37 934
9452.29 955
9453.21 991
9454.12 1005
9455.04 960
9455.96 985
9456.88 1012
9457.79 1008
9458.71 1013
9459.63 976
9460.55 1064
9461.47 1041
9462.38 1008
9463.30 965
9464.22 995
9465.14 984
9466.06 962
9466.97 924
9467.89 923
9468.81 933
9469.73 927
9470.65 916
9471.56 908
9472.48 860
9473.40 886
9474.32 901
9475.24 903
9476.16 896
9477.08 908
9477.99 841
9478.91 871
9479.83 877
9480.75 878
9481.67 892
9482.59 896
9483.51 898
9484.43 884
9485.34 884
9486.26 851
9487.18 842
9488.10 857
9489.02 902
9489.94 889
9490.86 898
9491.78 890
9492.70 892
9493.62 885
9494.54 874
9495.46 834
9496.38 854
9497.30 885
9498.22 897
9499.13 872
9500.05 841
9500.97 886
9501.89 920
9502.81 904
9503.73 886
9504.65 875
9505.57 826
9506.49 843
9507.41 828
9508.33 861
9509.25 849
9510.17 829
9511.09 861
9512.01 836
9512.93 815
9513.86 834
9514.78 887
9515.70 866
9516.62 833
9517.54 809
9518.46 827
9519.38 857
9520.30 868
9521.22 882
9522.14 861
9523.06 844
9523.98 867
9524.90 868
9525.82 856
9526.75 812
9527.67 829
9528.59 825
9529.51 869
9530.43 842
9531.35 818
9532.27 875
9533.19 902
9534.11 899
9535.04 905
9535.96 938
9536.88 883
9537.80 926
9538.72 884
9539.64 897
9540.57 932
9541.49 886
9542.41 914
9543.33 881
9544.25 889
9545.17 869
9546.10 860
9547.02 867
9547.94 837
9548.86 867
9549.78 885
9550.71 859
9551.63 848
9552.55 861
9553.47 881
9554.40 900
9555.32 840
9556.24 857
9557.16 844
9558.09 798
9559.01 799
9559.93 806
9560.85 796
9561.78 801
9562.70 825
9563.62 839
9564.54 838
9565.47 846
9566.39 872
9567.31 823
9568.24 849
9569.16 844
9570.08 847
9571.00 842
9571.93 871
9572.85 882
9573.77 858
9574.70 837
9575.62 856
9576.54 845
9577.47 870
9578.39 873
9579.31 842
9580.24 872
9581.16 847
9582.09 843
9583.01 839
9583.93 836
9584.86 834
9585.78 853
9586.70 851
9587.63 835
9588.55 820
9589.48 822
9590.40 828
9591.32 856
9592.25 815
9593.17 862
9594.10 864
9595.02 836
9595.95 853
9596.87 817
9597.79 821
9598.72 807
9599.64 829
9600.57 829
9601.49 832
9602.42 775
9603.34 825
9604.27 858
9605.19 894
9606.12 823
9607.04 813
9607.97 834
9608.89 842
9609.82 853
9610.74 830
9611.67 805
9612.59 824
9613.52 820
9614.44 884
9615.37 835
9616.29 797
9617.22 812
9618.14 867
9619.07 838
9619.99 841
9620.92 808
9621.85 836
9622.77 864
9623.70 908
9624.62 868
9625.55 842
9626.47 867
9627.40 856
9628.33 858
9629.25 898
9630.18 877
9631.10 890
9632.03 870
9632.96 896
9633.88 876
9634.81 904
9635.73 912
9636.66 899
9637.59 884
9638.51 872
9639.44 941
9640.37 927
9641.29 993
9642.22 933
9643.15 951
9644.07 981
9645.00 964
9645.93 966
9646.85 1026
9647.78 991
9648.71 1013
9649.63 1007
9650.56 1055
9651.49 1097
9652.41 1092
9653.34 1098
9654.27 1082
9655.20 1064
9656.12 1108
9657.05 1131
9657.98 1088
9658.90 1071
9659.83 1100
9660.76 1063
9661.69 1074
9662.61 1075
9663.54 1076
9664.47 1066
9665.40 1041
9666.32 1072
9667.25 1077
9668.18 1039
9669.11 1066
9670.04 1041
9670.96 1058
9671.89 1080
9672.82 1066
9673.75 1047
9674.68 1027
9675.60 1008
9676.53 1037
9677.46 1071
9678.39 1050
9679.32 1031
9680.25 1019
9681.17 1026
9682.10 1010
9683.03 1035
9683.96 996
9684.89 1035
9685.82 1007
9686.75 1031
9687.67 1055
9688.60 1008
9689.53 1002
9690.46 1023
9691.39 1019
9692.32 1027
9693.25 1041
9694.18 999
9695.11 1006
9696.03 1029
9696.96 1009
9697.89 928
9698.82 999
9699.75 1003
9700.68 1031
9701.61 1042
9702.54 1040
9703.47 970
9704.40 957
9705.33 1014
9706.26 997
9707.19 972
9708.12 958
9709.05 957
9709.98 1006
9710.91 1000
9711.84 976
9712.77 993
9713.70 932
9714.63 942
9715.56 968
9716.49 952
9717.42 928
9718.35 931
9719.28 972
9720.21 966
9721.14 928
9722.07 965
9723.00 953
9723.93 954
9724.86 932
9725.79 921
9726.72 1008
9727.65 975
9728.58 1012
9729.51 992
9730.44 954
9731.37 986
9732.31 973
9733.24 977
9734.17 949
9735.10 928
9736.03 974
9736.96 984
9737.89 971
9738.82 980
9739.75 971
9740.69 1022
9741.62 971
9742.55 984
9743.48 1012
9744.41 990
9745.34 976
9746.27 995
9747.21 1031
9748.14 1028
9749.07 1015
9750.00 1016
9750.93 1027
9751.86 1050
9752.80 1013
9753.73 1015
9754.66 1060
9755.59 1065
9756.52 1076
9757.46 1055
9758.39 1049
9759.32 1008
9760.25 1022
9761.18 1041
9762.12 1072
9763.05 1109
9763.98 1084
9764.91 1100
9765.85 1117
9766.78 1123
9767.71 1083
9768.64 1099
9769.58 1099
9770.51 1101
9771.44 1098
9772.37 1123
9773.31 1145
9774.24 1152
9775.17 1111
9776.11 1110
9777.04 1124
9777.97 1137
9778.91 1169
9779.84 1176
9780.77 1175
9781.71 1220
9782.64 1236
9783.57 1211
9784.51 1238
9785.44 1271
9786.37 1278
9787.31 1310
9788.24 1284
9789.17 1263
9790.11 1348
9791.04 1375
9791.97 1337
9792.91 1321
9793.84 1349
9794.77 1335
9795.71 1331
9796.64 1350
9797.58 1339
9798.51 1341
9799.44 1372
9800.38 1309
9801.31 1395
9802.25 1438
9803.18 1428
9804.12 1373
9805.05 1406
9805.98 1400
9806.92 1365
9807.85 1357
9808.79 1328
9809.72 1353
9810.66 1354
9811.59 1338
9812.53 1350
9813.46 1286
9814.40 1276
9815.33 1236
9816.27 1253
9817.20 1251
9818.14 1179
9819.07 1203
9820.01 1160
9820.94 1141
9821.88 1130
9822.81 1144
9823.75 1170
9824.68 1193
9825.62 1118
9826.55 1153
9827.49 1091
9828.42 1122
9829.36 1143
9830.29 1097
9831.23 1105
9832.17 1082
9833.10 1084
9834.04 1111
9834.97 1062
9835.91 1080
9836.84 1061
9837.78 1032
9838.72 1043
9839.65 1048
9840.59 1072
9841.52 1040
9842.46 1077
9843.40 1070
9844.33 1084
9845.27 1106
9846.20 1048
9847.14 1079
9848.08 1116
9849.01 1035
9849.95 1074
9850.89 1085
9851.82 1015
9852.76 1032
9853.70 1020
9854.63 1036
9855.57 998
9856.51 1013
9857.44 1012
9858.38 1046
9859.32 1014
9860.25 1026
9861.19 1062
9862.13 1060
9863.07 1069
9864.00 1092
9864.94 1063
9865.88 1031
9866.81 1029
9867.75 1020
9868.69 1048
9869.63 1051
9870.56 1040
9871.50 1055
9872.44 1074
9873.38 1037
9874.31 1021
9875.25 1033
9876.19 1004
9877.13 1097
9878.07 1047
9879.00 1102
9879.94 1048
9880.88 1059
9881.82 1060
9882.75 1061
9883.69 1059
9884.63 1091
9885.57 1097
9886.51 1087
9887.45 1008
9888.38 1025
9889.32 1067
9890.26 1069
9891.20 1006
9892.14 1027
9893.08 1040
9894.01 1052
9894.95 1043
9895.89 1075
9896.83 1037
9897.77 1031
9898.71 1051
9899.65 1041
9900.59 1055
9901.52 1047
9902.46 1047
9903.40 1033
9904.34 1055
9905.28 1036
9906.22 1063
9907.16 1044
9908.10 1057
9909.04 1063
9909.98 1058
9910.92 1097
9911.86 1082
9912.80 1058
9913.73 1106
9914.67 1120
9915.61 1047
9916.55 1061
9917.49 1045
9918.43 1134
9919.37 1182
9920.31 1106
9921.25 1186
9922.19 1147
9923.13 1214
9924.07 1226
9925.01 1319
9925.95 1339
9926.89 1380
9927.83 1371
9928.77 1411
9929.71 1420
9930.65 1425
9931.59 1487
9932.53 1474
9933.47 1485
9934.41 1489
9935.36 1464
9936.30 1467
9937.24 1424
9938.18 1400
9939.12 1395
9940.06 1345
9941.00 1363
9941.94 1361
9942.88 1326
9943.82 1334
9944.76 1327
9945.70 1305
9946.64 1308
9947.59 1245
9948.53 1257
9949.47 1267
9950.41 1270
9951.35 1245
9952.29 1236
9953.23 1266
9954.17 1197
9955.12 1235
9956.06 1219
9957.00 1196
9957.94 1236
9958.88 1221
9959.82 1188
9960.77 1195
9961.71 1197
9962.65 1189
9963.59 1248
9964.53 1234
9965.48 1199
9966.42 1181
9967.36 1185
9968.30 1226
9969.24 1217
9970.19 1211
9971.13 1205
9972.07 1164
9973.01 1226
9973.95 1189
9974.90 1196
9975.84 1155
9976.78 1157
9977.72 1182
9978.67 1215
9979.61 1220
9980.55 1194
9981.50 1193
9982.44 1148
9983.38 1163
9984.32 1112
9985.27 1123
9986.21 1072
9987.15 1077
9988.10 1090
9989.04 1129
9989.98 1107
9990.92 1129
9991.87 1098
9992.81 1055
9993.75 1083
9994.70 1064
9995.64 1082
9996.58 1036
9997.53 1027
9998.47 1003
9999.41 1010
10000.36 1003
10001.30 985
10002.25 991
10003.19 1047
10004.13 996
10005.08 955
10006.02 923
10006.96 976
10007.91 962
10008.85 959
10009.80 944
10010.74 930
10011.68 967
10012.63 921
10013.57 974
10014.52 959
10015.46 1022
10016.41 953
10017.35 953
10018.29 907
10019.24 911
10020.18 942
10021.13 941
10022.07 951
10023.02 952
10023.96 891
10024.91 893
10025.85 918
10026.80 928
10027.74 873
10028.69 881
10029.63 932
10030.58 879
10031.52 896
10032.47 917
10033.41 888
10034.36 893
10035.30 883
10036.25 905
10037.19 919
10038.14 894
10039.08 907
10040.03 924
10040.97 874
10041.92 899
10042.87 871
10043.81 868
10044.76 835
10045.70 881
10046.65 867
10047.59 871
10048.54 834
10049.49 864
10050.43 908
10051.38 868
10052.32 848
10053.27 881
10054.22 888
10055.16 842
10056.11 842
10057.05 840
10058.00 820
10058.95 814
10059.89 847
10060.84 819
10061.79 861
10062.73 859
10063.68 826
10064.63 852
10065.57 846
10066.52 807
10067.47 814
10068.41 863
10069.36 833
10070.31 835
10071.25 875
10072.20 872
10073.15 878
10074.10 855
10075.04 859
10075.99 876
10076.94 814
10077.88 812
10078.83 846
10079.78 824
10080.73 873
10081.67 826
10082.62 839
10083.57 827
10084.52 862
10085.46 819
10086.41 867
10087.36 838
10088.31 863
10089.25 846
10090.20 854
10091.15 800
10092.10 785
10093.05 804
10093.99 828
10094.94 798
10095.89 824
10096.84 810
10097.79 816
10098.73 827
10099.68 825
10100.63 827
10101.58 799
10102.53 853
10103.48 803
10104.42 867
10105.37 814
10106.32 876
10107.27 836
10108.22 808
10109.17 816
10110.12 811
10111.06 811
10112.01 819
10112.96 793
10113.91 808
10114.86 819
10115.81 816
10116.76 838
10117.71 779
10118.66 795
10119.61 809
10120.56 815
10121.50 813
10122.45 799
10123.40 807
10124.35 785
10125.30 843
10126.25 818
10127.20 790
10128.15 791
10129.10 825
10130.05 817
10131.00 811
10131.95 772
10132.90 805
10133.85 799
10134.80 817
10135.75 791
10136.70 840
10137.65 798
10138.60 815
10139.55 795
10140.50 807
10141.45 864
10142.40 816
10143.35 846
10144.30 833
10145.25 831
10146.20 840
10147.15 833
10148.10 833
10149.05 855
10150.00 840
10150.95 833
10151.90 787
10152.86 860
10153.81 844
10154.76 818
10155.71 883
10156.66 878
10157.61 903
10158.56 888
10159.51 880
10160.46 885
10161.41 951
10162.37 915
10163.32 907
10164.27 930
10165.22 949
10166.17 938
10167.12 922
10168.07 946
10169.03 911
10169.98 902
10170.93 921
10171.88 971
10172.83 948
10173.78 967
10174.74 968
10175.69 958
10176.64 992
10177.59 984
10178.54 1007
10179.49 1013
10180.45 986
10181.40 1019
10182.35 1027
10183.30 1012
10184.26 1000
10185.21 997
10186.16 1000
10187.11 1028
10188.06 1062
10189.02 1063
10189.97 1091
10190.92 1113
10191.87 1091
10192.83 1112
10193.78 1131
10194.73 1146
10195.69 1131
10196.64 1107
10197.59 1127
10198.54 1181
10199.50 1192
10200.45 1159
10201.40 1161
10202.36 1188
10203.31 1195
10204.26 1226
10205.22 1220
10206.17 1267
10207.12 1310
10208.08 1334
10209.03 1360
10209.98 1347
10210.94 1389
10211.89 1384
10212.84 1389
10213.80 1358
10214.75 1329
10215.70 1315
10216.66 1323
10217.61 1324
10218.56 1380
10219.52 1322
10220.47 1347
10221.43 1267
10222.38 1259
10223.33 1260
10224.29 1209
10225.24 1255
10226.20 1234
10227.15 1221
10228.11 1189
10229.06 1202
10230.01 1244
10230.97 1193
10231.92 1206
10232.88 1214
10233.83 1212
10234.79 1190
10235.74 1155
10236.70 1175
10237.65 1137
10238.60 1128
10239.56 1105
10240.51 1146
10241.47 1143
10242.42 1095
10243.38 1116
10244.33 1131
10245.29 1147
10246.24 1127
10247.20 1115
10248.15 1099
10249.11 1053
10250.07 1104
10251.02 1025
10251.98 1032
10252.93 1078
10253.89 1023
10254.84 1062
10255.80 1038
10256.75 1049
10257.71 998
10258.67 1022
10259.62 989
10260.58 1012
10261.53 1052
10262.49 1063
10263.44 1027
10264.40 1007
10265.36 1010
10266.31 1019
10267.27 1021
10268.22 1016
10269.18 1021
10270.14 1018
10271.09 1025
10272.05 1020
10273.01 992
10273.96 1030
10274.92 1040
10275.87 1024
10276.83 985
10277.79 983
10278.74 972
10279.70 988
10280.66 981
10281.61 971
10282.57 1008
10283.53 992
10284.49 976
10285.44 930
10286.40 930
10287.36 923
10288.31 946
10289.27 1000
10290.23 978
10291.18 982
10292.14 974
10293.10 924
10294.06 953
10295.01 953
10295.97 932
10296.93 916
10297.89 930
10298.84 886
10299.80 909
10300.76 922
10301.72 935
10302.67 915
10303.63 939
10304.59 928
10305.55 917
10306.51 898
10307.46 914
10308.42 874
10309.38 875
10310.34 882
10311.30 876
10312.25 889
10313.21 849
10314.17 887
10315.13 832
10316.09 871
10317.05 858
10318.00 858
10318.96 849
10319.92 854
10320.88 807
10321.84 849
10322.80 843
10323.76 817
10324.71 826
10325.67 831
10326.63 857
10327.59 814
10328.55 832
10329.51 829
10330.47 831
10331.43 836
10332.39 845
10333.35 839
10334.30 813
10335.26 839
10336.22 885
10337.18 829
10338.14 817
10339.10 863
10340.06 816
10341.02 803
10341.98 863
10342.94 843
10343.90 835
10344.86 815
10345.82 875
10346.78 883
10347.74 847
10348.70 859
10349.66 849
10350.62 867
10351.58 852
10352.54 855
10353.50 873
10354.46 836
10355.42 864
10356.38 808
10357.34 880
10358.30 852
10359.26 869
10360.22 848
10361.18 865
10362.14 893
10363.10 857
10364.06 844
10365.02 852
10365.98 823
10366.94 836
10367.90 844
10368.87 878
10369.83 858
10370.79 846
10371.75 885
10372.71 853
10373.67 833
10374.63 840
10375.59 832
10376.55 827
10377.51 834
10378.48 828
10379.44 822
10380.40 823
10381.36 806
10382.32 833
10383.28 815
10384.24 815
10385.21 814
10386.17 852
10387.13 824
10388.09 765
10389.05 833
10390.01 808
10390.98 834
10391.94 840
10392.90 792
10393.86 772
10394.82 801
10395.79 835
10396.75 813
10397.71 795
10398.67 844
10399.63 830
10400.60 816
10401.56 813
10402.52 802
10403.48 816
10404.45 801
10405.41 827
10406.37 837
10407.33 840
10408.30 837
10409.26 835
10410.22 838
10411.18 828
10412.15 819
10413.11 851
10414.07 896
10415.04 888
10416.00 873
10416.96 939
10417.93 991
10418.89 990
10419.85 942
10420.81 979
10421.78 1018
10422.74 980
10423.70 1013
10424.67 992
10425.63 1031
10426.59 1016
10427.56 1012
10428.52 1013
10429.49 1001
10430.45 971
10431.41 1015
10432.38 970
10433.34 946
10434.30 961
10435.27 962
10436.23 938
10437.20 923
10438.16 910
10439.12 919
10440.09 902
10441.05 853
10442.02 833
10442.98 870
10443.94 877
10444.91 863
10445.87 806
10446.84 831
10447.80 843
10448.77 824
10449.73 803
10450.70 832
10451.66 799
10452.63 817
10453.59 806
10454.55 823
10455.52 783
10456.48 768
10457.45 795
10458.41 774
10459.38 774
10460.34 790
10461.31 799
10462.27 774
10463.24 769
10464.20 755
10465.17 804
10466.14 755
10467.10 788
10468.07 746
10469.03 774
10470.00 728
10470.96 738
10471.93 706
10472.89 732
10473.86 752
10474.82 741
10475.79 744
10476.76 756
10477.72 743
10478.69 761
10479.65 762
10480.62 725
10481.59 717
10482.55 722
10483.52 769
10484.48 767
10485.45 747
10486.42 742
10487.38 758
10488.35 740
10489.32 771
10490.28 753
10491.25 717
10492.21 762
10493.18 773
10494.15 789
10495.11 759
10496.08 769
10497.05 737
10498.01 784
10498.98 717
10499.95 732
10500.92 751
10501.88 752
10502.85 722
10503.82 745
10504.78 753
10505.75 703
10506.72 709
10507.68 703
10508.65 718
10509.62 729
10510.59 743
10511.55 722
10512.52 718
10513.49 710
10514.46 740
10515.42 756
10516.39 700
10517.36 718
10518.33 737
10519.29 700
10520.26 713
10521.23 744
10522.20 743
10523.17 727
10524.13 722
10525.10 750
10526.07 719
10527.04 716
10528.01 738
10528.97 735
10529.94 711
10530.91 734
10531.88 706
10532.85 727
10533.82 731
10534.78 679
10535.75 724
10536.72 687
10537.69 715
10538.66 697
10539.63 727
10540.60 723
10541.56 731
10542.53 717
10543.50 730
10544.47 733
10545.44 740
10546.41 716
10547.38 725
10548.35 718
10549.32 665
10550.29 718
10551.25 716
10552.22 726
10553.19 725
10554.16 728
10555.13 725
10556.10 771
10557.07 710
10558.04 742
10559.01 714
10559.98 752
10560.95 750
10561.92 755
10562.89 764
10563.86 743
10564.83 753
10565.80 724
10566.77 770
10567.74 763
10568.71 766
10569.68 733
10570.65 766
10571.62 727
10572.59 780
10573.56 772
10574.53 755
10575.50 748
10576.47 727
10577.44 762
10578.41 742
10579.38 704
10580.35 727
10581.32 726
10582.29 709
10583.26 720
10584.23 715
10585.21 734
10586.18 714
10587.15 718
10588.12 728
10589.09 744
10590.06 723
10591.03 695
10592.00 708
10592.97 709
10593.94 729
10594.92 697
10595.89 743
10596.86 684
10597.83 710
10598.80 681
10599.77 727
10600.74 691
10601.71 709
10602.69 643
10603.66 685
10604.63 724
10605.60 744
10606.57 691
10607.54 702
10608.52 712
10609.49 699
10610.46 705
10611.43 694
10612.40 706
10613.38 718
10614.35 695
10615.32 663
10616.29 693
10617.27 704
10618.24 690
10619.21 680
10620.18 696
10621.15 684
10622.13 675
10623.10 676
10624.07 673
10625.04 676
10626.02 697
10626.99 714
10627.96 685
10628.94 652
10629.91 704
10630.88 738
10631.85 729
10632.83 707
10633.80 740
10634.77 758
10635.75 721
10636.72 736
10637.69 743
10638.67 748
10639.64 753
10640.61 764
10641.59 749
10642.56 756
10643.53 776
10644.51 783
10645.48 795
10646.45 795
10647.43 738
10648.40 758
10649.37 775
10650.35 749
10651.32 752
10652.30 736
10653.27 766
10654.24 766
10655.22 731
10656.19 711
10657.16 710
10658.14 747
10659.11 727
10660.09 747
10661.06 733
10662.04 726
10663.01 720
10663.98 711
10664.96 694
10665.93 701
10666.91 697
10667.88 728
10668.86 686
10669.83 684
10670.81 686
10671.78 693
10672.76 700
10673.73 683
10674.71 686
10675.68 684
10676.66 725
10677.63 698
10678.61 708
10679.58 690
10680.56 713
10681.53 710
10682.51 710
10683.48 721
10684.46 683
10685.43 633
10686.41 667
10687.38 711
10688.36 693
10689.33 665
10690.31 698
10691.28 712
10692.26 714
10693.24 696
10694.21 676
10695.19 706
10696.16 732
10697.14 681
10698.12 694
10699.09 660
10700.07 654
10701.04 671
10702.02 682
10703.00 675
10703.97 658
10704.95 688
10705.92 678
10706.90 650
10707.88 628
10708.85 670
10709.83 674
10710.81 664
10711.78 664
10712.76 673
10713.74 688
10714.71 667
10715.69 686
10716.67 706
10717.64 672
10718.62 707
10719.60 721
10720.57 681
10721.55 649
10722.53 660
10723.50 681
10724.48 678
10725.46 666
10726.44 670
10727.41 694
10728.39 727
10729.37 678
10730.35 687
10731.32 697
10732.30 691
10733.28 683
10734.26 657
10735.23 657
10736.21 658
10737.19 667
10738.17 701
10739.14 702
10740.12 702
10741.10 694
10742.08 706
10743.06 698
10744.03 697
10745.01 719
10745.99 708
10746.97 712
10747.95 677
10748.92 701
10749.90 748
10750.88 741
10751.86 735
10752.84 732
10753.82 733
10754.79 724
10755.77 745
10756.75 730
10757.73 698
10758.71 713
10759.69 730
10760.67 734
10761.65 732
10762.62 730
10763.60 767
10764.58 737
10765.56 739
10766.54 778
10767.52 766
10768.50 731
10769.48 737
10770.46 772
10771.44 748
10772.42 724
10773.39 780
10774.37 764
10775.35 760
10776.33 776
10777.31 766
10778.29 753
10779.27 806
10780.25 825
10781.23 814
10782.21 827
10783.19 817
10784.17 814
10785.15 794
10786.13 802
10787.11 792
10788.09 793
10789.07 812
10790.05 786
10791.03 787
10792.01 782
10792.99 795
10793.97 818
10794.95 785
10795.93 802
10796.91 823
10797.89 783
10798.87 773
10799.85 810
10800.83 788
10801.82 746
10802.80 748
10803.78 734
10804.76 739
10805.74 732
10806.72 768
10807.70 801
10808.68 783
10809.66 789
10810.64 753
10811.62 751
10812.61 716
10813.59 790
10814.57 774
10815.55 727
10816.53 777
10817.51 748
10818.49 752
10819.47 770
10820.46 778
10821.44 757
10822.42 793
10823.40 780
10824.38 762
10825.36 764
10826.35 714
10827.33 776
10828.31 786
10829.29 804
10830.27 769
10831.25 781
10832.24 753
10833.22 747
10834.20 766
10835.18 756
10836.17 737
10837.15 742
10838.13 778
10839.11 766
10840.09 766
10841.08 755
10842.06 720
10843.04 753
10844.02 756
10845.01 736
10845.99 742
10846.97 773
10847.96 758
10848.94 764
10849.92 755
10850.90 748
10851.89 769
10852.87 753
10853.85 738
10854.84 755
10855.82 763
10856.80 743
10857.78 754
10858.77 750
10859.75 755
10860.73 760
10861.72 771
10862.70 774
10863.68 732
10864.67 787
10865.65 778
10866.64 777
10867.62 774
10868.60 771
10869.59 771
10870.57 794
10871.55 729
10872.54 754
10873.52 772
10874.51 740
10875.49 769
10876.47 756
10877.46 795
10878.44 745
10879.43 756
10880.41 786
10881.39 799
10882.38 775
10883.36 808
10884.35 799
10885.33 819
10886.32 827
10887.30 828
10888.29 815
10889.27 846
10890.25 841
10891.24 870
10892.22 899
10893.21 860
10894.19 876
10895.18 855
10896.16 851
10897.15 880
10898.13 877
10899.12 873
10900.10 893
10901.09 913
10902.07 913
10903.06 919
10904.04 920
10905.03 946
10906.01 944
10907.00 939
10907.99 915
10908.97 907
10909.96 948
10910.94 908
10911.93 937
10912.91 956
10913.90 978
10914.88 922
10915.87 920
10916.86 945
10917.84 914
10918.83 929
10919.81 942
10920.80 909
10921.79 915
10922.77 883
10923.76 897
10924.74 901
10925.73 923
10926.72 889
10927.70 931
10928.69 890
10929.68 868
10930.66 891
10931.65 903
10932.64 953
10933.62 918
10934.61 882
10935.60 914
10936.58 927
10937.57 963
10938.56 939
10939.54 936
10940.53 942
10941.52 974
10942.50 932
10943.49 970
10944.48 986
10945.47 987
10946.45 989
10947.44 978
10948.43 996
10949.41 1022
10950.40 977
10951.39 971
10952.38 967
10953.36 975
10954.35 1013
10955.34 1025
10956.33 1047
10957.31 1080
10958.30 1046
10959.29 1057
10960.28 1087
10961.27 1100
10962.25 1093
10963.24 1059
10964.23 1115
10965.22 1115
10966.21 1093
10967.19 1098
10968.18 1100
10969.17 1069
10970.16 1089
10971.15 1101
10972.13 1125
10973.12 1095
10974.11 1111
10975.10 1122
10976.09 1097
10977.08 1079
10978.07 1073
10979.05 1096
10980.04 1068
10981.03 1110
10982.02 1112
10983.01 1097
10984.00 1146
10984.99 1130
10985.98 1097
10986.96 1100
10987.95 1088
10988.94 1079
10989.93 1116
10990.92 1141
10991.91 1181
10992.90 1156
10993.89 1133
10994.88 1174
10995.87 1208
10996.86 1226
10997.85 1249
10998.84 1231
10999.83 1285
11000.82 1275
11001.81 1297
11002.79 1239
11003.78 1264
11004.77 1270
11005.76 1301
11006.75 1360
11007.74 1288
11008.73 1305
11009.72 1320
11010.71 1271
11011.70 1289
11012.69 1294
11013.68 1279
11014.67 1296
11015.67 1260
11016.66 1257
11017.65 1234
11018.64 1178
11019.63 1205
11020.62 1219
11021.61 1199
11022.60 1148
11023.59 1120
11024.58 1171
11025.57 1140
11026.56 1143
11027.55 1150
11028.54 1115
11029.53 1127
11030.52 1096
11031.52 1119
11032.51 1106
11033.50 1122
11034.49 1110
11035.48 1110
11036.47 1061
11037.46 1098
11038.45 1038
11039.45 1056
11040.44 1076
11041.43 1088
11042.42 1076
11043.41 1117
11044.40 1123
11045.39 1051
11046.39 1048
11047.38 1086
11048.37 1109
11049.36 1082
11050.35 1075
11051.35 1064
11052.34 1029
11053.33 1022
11054.32 1064
11055.31 1048
11056.31 1045
11057.30 1046
11058.29 996
11059.28 1022
11060.27 1055
11061.27 1064
11062.26 1062
11063.25 1063
11064.24 1018
11065.24 1029
11066.23 1025
11067.22 998
11068.21 1025
11069.21 1027
11070.20 1016
11071.19 1070
11072.19 1058
11073.18 1083
11074.17 1062
11075.16 1059
11076.16 1055
11077.15 1104
11078.14 1077
11079.14 1039
11080.13 1072
11081.12 1084
11082.12 1045
11083.11 1033
11084.10 1054
11085.10 1080
11086.09 1031
11087.08 1054
11088.08 1046
11089.07 1082
11090.06 1064
11091.06 1122
11092.05 1079
11093.04 1083
11094.04 1090
11095.03 1085
11096.03 1062
11097.02 1070
11098.01 1096
11099.01 1080
11100.00 1090
11101.00 1085
11101.99 1096
11102.98 1112
11103.98 1111
11104.97 1131
11105.97 1110
11106.96 1129
11107.96 1113
11108.95 1146
11109.95 1189
11110.94 1165
11111.93 1149
11112.93 1127
11113.92 1142
11114.92 1118
11115.91 1177
11116.91 1176
11117.90 1181
11118.90 1147
11119.89 1198
11120.89 1224
11121.88 1278
11122.88 1239
11123.87 1246
11124.87 1293
11125.86 1348
11126.86 1304
11127.85 1317
11128.85 1335
11129.84 1341
11130.84 1304
11131.84 1364
11132.83 1377
11133.83 1347
11134.82 1339
11135.82 1362
11136.81 1379
11137.81 1347
11138.81 1349
11139.80 1382
11140.80 1359
11141.79 1356
11142.79 1348
11143.79 1348
11144.78 1327
11145.78 1291
11146.77 1342
11147.77 1313
11148.77 1240
11149.76 1266
11150.76 1323
11151.75 1282
11152.75 1267
11153.75 1287
11154.74 1289
11155.74 1234
11156.74 1221
11157.73 1255
11158.73 1218
11159.73 1206
11160.72 1218
11161.72 1207
11162.72 1168
11163.71 1167
11164.71 1199
11165.71 1205
11166.71 1168
11167.70 1157
11168.70 1160
11169.70 1193
11170.69 1154
11171.69 1199
11172.69 1138
11173.69 1138
11174.68 1154
11175.68 1185
11176.68 1153
11177.68 1161
11178.67 1201
11179.67 1157
11180.67 1174
11181.67 1172
11182.66 1160
11183.66 1183
11184.66 1201
11185.66 1172
11186.66 1179
11187.65 1201
11188.65 1164
11189.65 1122
11190.65 1131
11191.65 1196
11192.64 1223
11193.64 1191
11194.64 1199
11195.64 1199
11196.64 1200
11197.64 1213
11198.63 1201
11199.63 1226
11200.63 1223
11201.63 1252
11202.63 1273
11203.63 1229
11204.63 1241
11205.63 1228
11206.62 1262
11207.62 1237
11208.62 1240
11209.62 1239
11210.62 1303
11211.62 1275
11212.62 1163
11213.62 1210
11214.62 1245
11215.62 1227
11216.61 1234
11217.61 1226
11218.61 1177
11219.61 1211
11220.61 1203
11221.61 1163
11222.61 1202
11223.61 1169
11224.61 1137
11225.61 1163
11226.61 1141
11227.61 1128
11228.61 1129
11229.61 1175
11230.61 1097
11231.61 1107
11232.61 1100
11233.61 1114
11234.61 1078
11235.61 1120
11236.61 1062
11237.61 1053
11238.61 1088
11239.61 1118
11240.61 1102
11241.61 1076
11242.61 1087
11243.61 1081
11244.61 1095
11245.61 1074
11246.61 1073
11247.61 1035
11248.62 1063
11249.62 1066
11250.62 1081
11251.62 1068
11252.62 1063
11253.62 1077
11254.62 1062
11255.62 1083
11256.62 1083
11257.62 1087
11258.62 1076
11259.63 1084
11260.63 1063
11261.63 1078
11262.63 1059
11263.63 1073
11264.63 1074
11265.63 1096
11266.64 1102
11267.64 1103
11268.64 1150
11269.64 1100
11270.64 1069
11271.64 1138
11272.65 1170
11273.65 1169
11274.65 1168
11275.65 1146
11276.65 1195
11277.65 1176
11278.66 1163
11279.66 1194
11280.66 1217
11281.66 1272
11282.67 1217
11283.67 1208
11284.67 1275
11285.67 1255
11286.67 1264
11287.68 1249
11288.68 1200
11289.68 1210
11290.68 1208
11291.69 1228
11292.69 1180
11293.69 1123
11294.70 1173
11295.70 1152
11296.70 1140
11297.70 1109
11298.71 1125
11299.71 1162
11300.71 1142
11301.72 1109
11302.72 1076
11303.72 1077
11304.72 1107
11305.73 1082
11306.73 1130
11307.73 1127
11308.74 1130
11309.74 1089
11310.74 1092
11311.75 1087
11312.75 1122
11313.76 1096
11314.76 1085
11315.76 1122
11316.77 1107
11317.77 1139
11318.77 1164
11319.78 1127
11320.78 1164
11321.79 1132
11322.79 1116
11323.79 1092
11324.80 1123
11325.80 1152
11326.81 1082
11327.81 1105
11328.81 1130
11329.82 1097
11330.82 1067
11331.83 1075
11332.83 1085
11333.84 1095
11334.84 1070
11335.85 1071
11336.85 1064
11337.85 1043
11338.86 1053
11339.86 1013
11340.87 1052
11341.87 1019
11342.88 1049
11343.88 1060
11344.89 1027
11345.89 1018
11346.90 1003
11347.90 1060
11348.91 1018
11349.91 1027
11350.92 1031
11351.92 1071
11352.93 995
11353.94 1036
11354.94 1008
11355.95 1005
11356.95 1028
11357.96 1036
11358.96 1063
11359.97 1053
11360.97 1021
11361.98 1039
11362.99 1041
11363.99 1037
11365.00 1036
11366.00 975
11367.01 1000
11368.02 992
11369.02 1019
11370.03 1014
11371.03 1028
11372.04 998
11373.05 1011
11374.05 993
11375.06 950
11376.06 960
11377.07 974
11378.08 1011
11379.08 966
11380.09 981
11381.10 941
11382.10 937
11383.11 924
11384.12 985
11385.12 966
11386.13 933
11387.14 912
11388.14 888
11389.15 930
11390.16 957
11391.17 940
11392.17 939
11393.18 950
11394.19 999
11395.19 968
11396.20 958
11397.21 978
11398.22 946
11399.22 945
11400.23 948
11401.24 946
11402.25 927
11403.25 945
11404.26 969
11405.27 963
11406.28 986
11407.28 1002
11408.29 928
11409.30 944
11410.31 981
11411.31 912
11412.32 970
11413.33 957
11414.34 960
11415.35 988
11416.35 950
11417.36 931
11418.37 939
11419.38 936
11420.39 931
11421.40 918
11422.40 958
11423.41 973
11424.42 933
11425.43 965
11426.44 959
11427.45 960
11428.46 1005
11429.46 1009
11430.47 960
11431.48 993
11432.49 934
11433.50 961
11434.51 981
11435.52 945
11436.53 948
11437.54 976
11438.54 980
11439.55 972
11440.56 986
11441.57 993
11442.58 1022
11443.59 988
11444.60 979
11445.61 1004
11446.62 999
11447.63 946
11448.64 975
11449.65 979
11450.66 967
11451.67 981
11452.68 1007
11453.69 982
11454.70 997
11455.71 1012
11456.72 991
11457.73 1042
11458.74 963
11459.75 972
11460.76 964
11461.77 1007
11462.78 966
11463.79 963
11464.80 1011
11465.81 1060
11466.82 1006
11467.83 1028
11468.84 1041
11469.85 992
11470.86 992
11471.87 1023
11472.88 1012
11473.89 987
11474.90 1034
11475.91 992
11476.92 1016
11477.93 996
11478.95 1044
11479.96 1030
11480.97 1037
11481.98 1071
11482.99 1061
11484.00 1044
11485.01 984
11486.02 1027
11487.03 1029
11488.05 1056
11489.06 1042
11490.07 1040
11491.08 1042
11492.09 1054
11493.10 1076
11494.11 1092
11495.13 1057
11496.14 1089
11497.15 1115
11498.16 1093
11499.17 1054
11500.18 1060
11501.20 1082
11502.21 1056
11503.22 1071
11504.23 1121
11505.24 1132
11506.26 1109
11507.27 1098
11508.28 1068
11509.29 1130
11510.30 1050
11511.32 1091
11512.33 1126
11513.34 1119
11514.35 1124
11515.37 1134
11516.38 1137
11517.39 1106
11518.40 1136
11519.42 1167
11520.43 1203
11521.44 1169
11522.45 1173
11523.47 1158
11524.48 1168
11525.49 1121
11526.51 1175
11527.52 1233
11528.53 1267
11529.55 1213
11530.56 1196
11531.57 1248
11532.59 1277
11533.60 1259
11534.61 1251
11535.63 1289
11536.64 1249
11537.65 1354
11538.67 1309
11539.68 1320
11540.69 1346
11541.71 1359
11542.72 1394
11543.73 1427
11544.75 1388
11545.76 1427
11546.78 1442
11547.79 1430
11548.80 1421
11549.82 1473
11550.83 1468
11551.85 1492
11552.86 1506
11553.87 1536
11554.89 1535
11555.90 1544
11556.92 1623
11557.93 1633
11558.95 1650
11559.96 1684
11560.97 1666
11561.99 1700
11563.00 1712
11564.02 1736
11565.03 1734
11566.05 1783
11567.06 1815
11568.08 1896
11569.09 1936
11570.11 1960
11571.12 1956
11572.14 2051
11573.15 2091
11574.17 2098
11575.18 2116
11576.20 2205
11577.21 2249
11578.23 2255
11579.24 2345
11580.26 2374
11581.27 2523
11582.29 2565
11583.30 2636
11584.32 2751
11585.33 2868
11586.35 2922
11587.37 3039
11588.38 3168
11589.40 3329
11590.41 3565
11591.43 3635
11592.44 3836
11593.46 3919
11594.48 4193
11595.49 4325
11596.51 4495
11597.52 4679
11598.54 4772
11599.56 4936
11600.57 5018
11601.59 5127
11602.61 5332
11603.62 5371
11604.64 5406
11605.66 5425
11606.67 5465
11607.69 5487
11608.70 5465
11609.72 5337
11610.74 5270
11611.75 5165
11612.77 5018
11613.79 4893
11614.81 4786
11615.82 4636
11616.84 4419
11617.86 4380
11618.87 4214
11619.89 4084
11620.91 3959
11621.92 3864
11622.94 3730
11623.96 3602
11624.98 3449
11625.99 3392
11627.01 3305
11628.03 3195
11629.05 3174
11630.06 3076
11631.08 2991
11632.10 2928
11633.12 2845
11634.13 2740
11635.15 2718
11636.17 2609
11637.19 2672
11638.20 2547
11639.22 2483
11640.24 2414
11641.26 2402
11642.28 2386
11643.29 2308
11644.31 2364
11645.33 2267
11646.35 2266
11647.37 2214
11648.39 2183
11649.40 2095
11650.42 2091
11651.44 2065
11652.46 2011
11653.48 1994
11654.50 2023
11655.51 1899
11656.53 1924
11657.55 1946
11658.57 1902
11659.59 1867
11660.61 1853
11661.63 1870
11662.65 1829
11663.67 1837
11664.68 1758
11665.70 1796
11666.72 1788
11667.74 1794
11668.76 1797
11669.78 1816
11670.80 1817
11671.82 1826
11672.84 1816
11673.86 1816
11674.88 1829
11675.90 1832
11676.92 1821
11677.94 1781
11678.96 1813
11679.98 1829
11680.99 1822
11682.01 1790
11683.03 1764
11684.05 1820
11685.07 1835
11686.09 1838
11687.11 1838
11688.13 1751
11689.15 1792
11690.17 1772
11691.19 1755
11692.21 1696
11693.24 1708
11694.26 1758
11695.28 1722
11696.30 1739
11697.32 1694
11698.34 1662
11699.36 1674
11700.38 1698
11701.40 1702
11702.42 1678
11703.44 1625
11704.46 1703
11705.48 1656
11706.50 1661
11707.52 1645
11708.54 1607
11709.57 1621
11710.59 1644
11711.61 1647
11712.63 1657
11713.65 1639
11714.67 1605
11715.69 1626
11716.71 1587
11717.73 1619
11718.76 1588
11719.78 1558
11720.80 1549
11721.82 1517
11722.84 1573
11723.86 1499
11724.89 1494
11725.91 1482
11726.93 1470
11727.95 1448
11728.97 1456
11729.99 1448
11731.02 1460
11732.04 1395
11733.06 1441
11734.08 1433
11735.10 1452
11736.13 1422
11737.15 1407
11738.17 1385
11739.19 1386
11740.22 1429
11741.24 1395
11742.26 1437
11743.28 1381
11744.30 1422
11745.33 1391
11746.35 1426
11747.37 1415
11748.40 1354
11749.42 1339
11750.44 1380
11751.46 1407
11752.49 1329
11753.51 1358
11754.53 1352
11755.56 1369
11756.58 1357
11757.60 1326
11758.62 1302
11759.65 1328
11760.67 1374
11761.69 1330
11762.72 1291
11763.74 1348
11764.76 1307
11765.79 1321
11766.81 1263
11767.83 1260
11768.86 1268
11769.88 1208
11770.91 1234
11771.93 1266
11772.95 1275
11773.98 1247
11775.00 1266
11776.02 1243
11777.05 1212
11778.07 1217
11779.10 1239
11780.12 1227
11781.14 1181
11782.17 1206
11783.19 1220
11784.22 1217
11785.24 1205
11786.26 1208
11787.29 1194
11788.31 1189
11789.34 1174
11790.36 1196
11791.39 1134
11792.41 1181
11793.44 1175
11794.46 1182
11795.49 1116
11796.51 1157
11797.54 1165
11798.56 1148
11799.59 1131
11800.61 1155
11801.63 1136
11802.66 1109
11803.69 1103
11804.71 1115
11805.74 1156
11806.76 1141
11807.79 1158
11808.81 1090
11809.84 1096
11810.86 1105
11811.89 1138
11812.91 1157
11813.94 1117
11814.96 1118
11815.99 1105
11817.01 1111
11818.04 1098
11819.07 1107
11820.09 1081
11821.12 1077
11822.14 1067
11823.17 1086
11824.20 1074
11825.22 1103
11826.25 1055
11827.27 1100
11828.30 1064
11829.33 1066
11830.35 1074
11831.38 1059
11832.40 1065
11833.43 1096
11834.46 1064
11835.48 1077
11836.51 1050
11837.54 1056
11838.56 1046
11839.59 1077
11840.62 1066
11841.64 1038
11842.67 1063
11843.70 1033
11844.72 1034
11845.75 1006
11846.78 1001
11847.80 1013
11848.83 1011
11849.86 1020
11850.89 993
11851.91 1019
11852.94 1015
11853.97 971
11854.99 963
11856.02 1000
11857.05 1003
11858.08 1012
11859.10 990
11860.13 1001
11861.16 994
11862.19 991
11863.21 988
11864.24 984
11865.27 986
11866.30 994
11867.33 1018
11868.35 978
11869.38 1021
11870.41 966
11871.44 999
11872.47 995
11873.49 1003
11874.52 976
11875.55 991
11876.58 998
11877.61 971
11878.63 965
11879.66 978
11880.69 981
11881.72 965
11882.75 966
11883.78 994
11884.81 1018
11885.83 1001
11886.86 1020
11887.89 980
11888.92 1005
11889.95 1026
11890.98 1068
11892.01 1014
11893.04 1009
11894.06 1017
11895.09 1029
11896.12 1063
11897.15 1065
11898.18 1052
11899.21 1067
11900.24 1130
11901.27 1069
11902.30 1068
11903.33 1069
11904.36 1086
11905.39 1071
11906.42 1078
11907.45 1099
11908.48 1099
11909.50 1125
11910.53 1148
11911.56 1113
11912.59 1090
11913.62 1129
11914.65 1124
11915.68 1124
11916.71 1121
11917.74 1093
11918.77 1088
11919.80 1123
11920.83 1154
11921.86 1104
11922.89 1161
11923.92 1167
11924.95 1151
11925.99 1169
11927.02 1129
11928.05 1178
11929.08 1152
11930.11 1123
11931.14 1129
11932.17 1125
11933.20 1115
11934.23 1145
11935.26 1191
11936.29 1185
11937.32 1166
11938.35 1181
11939.38 1174
11940.41 1144
11941.45 1170
11942.48 1136
11943.51 1116
11944.54 1133
11945.57 1138
11946.60 1109
11947.63 1102
11948.66 1100
11949.70 1108
11950.73 1085
11951.76 1102
11952.79 1082
11953.82 1071
11954.85 1079
11955.88 1077
11956.92 1088
11957.95 1065
11958.98 1040
11960.01 1018
11961.04 1019
11962.08 980
11963.11 988
11964.14 995
11965.17 1008
11966.20 986
11967.24 960
11968.27 939
11969.30 927
11970.33 951
11971.36 994
11972.40 1007
11973.43 975
11974.46 972
11975.49 971
11976.53 955
11977.56 961
11978.59 939
11979.62 952
11980.66 950
11981.69 977
11982.72 1006
11983.76 972
11984.79 958
11985.82 988
11986.85 954
11987.89 950
11988.92 972
11989.95 979
11990.99 971
11992.02 973
11993.05 940
11994.09 920
11995.12 949
11996.15 942
11997.19 953
11998.22 954
11999.25 956
12000.29 945
12001.32 984
12002.35 1009
12003.39 983
12004.42 983
12005.46 997
12006.49 1002
12007.52 1015
12008.56 972
12009.59 990
12010.63 1051
12011.66 1055
12012.69 1051
12013.73 1031
12014.76 1045
12015.80 1022
12016.83 1025
12017.86 1034
12018.90 1081
12019.93 1077
12020.97 1077
12022.00 1044
12023.04 1088
12024.07 1075
12025.11 1101
12026.14 1069
12027.18 1081
12028.21 1073
12029.25 1081
12030.28 1089
12031.32 1096
12032.35 1098
12033.39 1061
12034.42 1032
12035.46 1060
12036.49 1031
12037.53 1010
12038.56 1020
12039.60 1036
12040.63 1045
12041.67 1016
12042.70 1014
12043.74 1003
12044.77 979
12045.81 966
12046.84 962
12047.88 1018
12048.92 974
12049.95 1015
12050.99 990
12052.02 980
12053.06 972
12054.09 937
12055.13 960
12056.17 965
12057.20 970
12058.24 936
12059.27 973
12060.31 968
12061.35 964
12062.38 980
12063.42 918
12064.46 910
12065.49 921
12066.53 906
12067.56 933
12068.60 940
12069.64 939
12070.67 902
12071.71 913
12072.75 912
12073.78 908
12074.82 887
12075.86 894
12076.89 924
12077.93 897
12078.97 932
12080.01 909
12081.04 946
12082.08 935
12083.12 902
12084.15 913
12085.19 901
12086.23 910
12087.27 876
12088.30 884
12089.34 870
12090.38 892
12091.41 865
12092.45 875
12093.49 854
12094.53 884
12095.57 867
12096.60 893
12097.64 885
12098.68 871
12099.72 872
12100.75 841
12101.79 845
12102.83 860
12103.87 863
12104.91 847
12105.94 825
12106.98 840
12108.02 818
12109.06 826
12110.10 821
12111.14 794
12112.17 829
12113.21 843
12114.25 818
12115.29 827
12116.33 810
12117.37 800
12118.40 807
12119.44 835
12120.48 855
12121.52 823
12122.56 793
12123.60 827
12124.64 809
12125.68 793
12126.72 779
12127.75 821
12128.79 828
12129.83 793
12130.87 854
12131.91 809
12132.95 859
12133.99 797
12135.03 763
12136.07 798
12137.11 817
12138.15 817
12139.19 800
12140.23 815
12141.27 796
12142.31 798
12143.35 788
12144.38 808
12145.42 847
12146.46 770
12147.50 798
12148.54 755
12149.58 766
12150.62 788
12151.66 789
12152.70 777
12153.74 770
12154.78 780
12155.82 756
12156.87 764
12157.91 754
12158.95 784
12159.99 795
12161.03 751
12162.07 775
12163.11 774
12164.15 755
12165.19 769
12166.23 769
12167.27 754
12168.31 730
12169.35 738
12170.39 777
12171.43 799
12172.47 752
12173.52 779
12174.56 780
12175.60 788
12176.64 749
12177.68 725
12178.72 742
12179.76 749
12180.80 737
12181.85 769
12182.89 759
12183.93 752
12184.97 755
12186.01 764
12187.05 766
12188.09 729
12189.14 711
12190.18 730
12191.22 717
12192.26 736
12193.30 754
12194.34 787
12195.39 743
12196.43 749
12197.47 742
12198.51 755
12199.55 724
12200.60 746
12201.64 731
12202.68 713
12203.72 761
12204.77 772
12205.81 747
12206.85 755
12207.89 740
12208.94 759
12209.98 742
12211.02 758
12212.06 758
12213.11 765
12214.15 758
12215.19 747
12216.23 758
12217.28 790
12218.32 781
12219.36 770
12220.41 749
12221.45 766
12222.49 768
12223.54 747
12224.58 774
12225.62 756
12226.66 767
12227.71 763
12228.75 781
12229.79 776
12230.84 789
12231.88 789
12232.93 810
12233.97 776
12235.01 754
12236.06 795
12237.10 802
12238.14 770
12239.19 771
12240.23 776
12241.28 788
12242.32 763
12243.36 805
12244.41 798
12245.45 814
12246.50 776
12247.54 816
12248.58 785
12249.63 774
12250.67 791
12251.72 796
12252.76 814
12253.80 741
12254.85 796
12255.89 786
12256.94 760
12257.98 745
12259.03 756
12260.07 755
12261.12 751
12262.16 755
12263.21 739
12264.25 698
12265.30 690
12266.34 730
12267.39 717
12268.43 747
12269.48 717
12270.52 754
12271.57 752
12272.61 718
12273.66 677
12274.70 700
12275.75 684
12276.79 714
12277.84 681
12278.88 690
12279.93 666
12280.98 717
12282.02 685
12283.07 665
12284.11 677
12285.16 669
12286.20 658
12287.25 691
12288.30 690
12289.34 647
12290.39 666
12291.43 670
12292.48 669
12293.53 659
12294.57 657
12295.62 680
12296.66 679
12297.71 677
12298.76 645
12299.80 656
12300.85 615
12301.90 637
12302.94 666
12303.99 694
12305.04 670
12306.08 667
12307.13 657
12308.18 666
12309.22 662
12310.27 638
12311.32 655
12312.36 647
12313.41 652
12314.46 656
12315.50 655
12316.55 642
12317.60 615
12318.65 658
12319.69 639
12320.74 614
12321.79 626
12322.83 627
12323.88 660
12324.93 636
12325.98 664
12327.02 645
12328.07 644
12329.12 631
12330.17 629
12331.21 671
12332.26 619
12333.31 614
12334.36 645
12335.41 621
12336.45 640
12337.50 645
12338.55 627
12339.60 642
12340.65 632
12341.69 636
12342.74 625
12343.79 615
12344.84 611
12345.89 617
12346.94 645
12347.98 624
12349.03 620
12350.08 642
12351.13 616
12352.18 631
12353.23 617
12354.28 621
12355.32 643
12356.37 609
12357.42 633
12358.47 647
12359.52 628
12360.57 631
12361.62 647
12362.67 622
12363.72 612
12364.76 629
12365.81 645
12366.86 631
12367.91 608
12368.96 619
12370.01 623
12371.06 625
12372.11 612
12373.16 629
12374.21 642
12375.26 656
12376.31 614
12377.36 621
12378.41 636
12379.46 625
12380.51 631
12381.56 670
12382.61 652
12383.66 635
12384.71 644
12385.76 634
12386.81 646
12387.86 635
12388.91 651
12389.96 641
12391.01 614
12392.06 647
12393.11 658
12394.16 619
12395.21 629
12396.26 614
12397.31 649
12398.36 678
12399.41 629
12400.46 657
12401.51 640
12402.56 646
12403.61 617
12404.66 661
12405.71 621
12406.77 631
12407.82 622
12408.87 641
12409.92 636
12410.97 634
12412.02 620
12413.07 686
12414.12 631
12415.17 627
12416.23 621
12417.28 637
12418.33 662
12419.38 680
12420.43 664
12421.48 650
12422.53 658
12423.59 603
12424.64 659
12425.69 630
12426.74 607
12427.79 622
12428.84 646
12429.90 650
12430.95 661
12432.00 675
12433.05 662
12434.10 696
12435.16 680
12436.21 648
12437.26 653
12438.31 659
12439.37 651
12440.42 682
12441.47 660
12442.52 672
12443.58 671
12444.63 680
12445.68 663
12446.73 672
12447.79 700
12448.84 656
12449.89 661
12450.94 618
12452.00 670
12453.05 666
12454.10 644
12455.16 641
12456.21 675
12457.26 660
12458.31 655
12459.37 640
12460.42 657
12461.47 640
12462.53 663
12463.58 665
12464.63 618
12465.69 668
12466.74 641
12467.79 661
12468.85 645
12469.90 666
12470.95 624
12472.01 700
12473.06 680
12474.12 658
12475.17 662
12476.22 720
12477.28 695
12478.33 698
12479.39 699
12480.44 702
12481.49 719
12482.55 741
12483.60 764
12484.66 782
12485.71 788
12486.76 751
12487.82 812
12488.87 765
12489.93 808
12490.98 800
12492.04 852
12493.09 837
12494.15 818
12495.20 806
12496.25 835
12497.31 842
12498.36 828
12499.42 828
12500.47 816
12501.53 858
12502.58 810
12503.64 854
12504.69 819
12505.75 823
12506.80 821
12507.86 808
12508.91 772
12509.97 772
12511.03 819
12512.08 791
12513.14 803
12514.19 787
12515.25 719
12516.30 759
12517.36 773
12518.41 707
12519.47 713
12520.52 707
12521.58 711
12522.64 700
12523.69 683
12524.75 696
12525.80 702
12526.86 653
12527.92 698
12528.97 689
12530.03 692
12531.08 703
12532.14 668
12533.20 713
12534.25 685
12535.31 698
12536.37 684
12537.42 659
12538.48 652
12539.54 665
12540.59 642
12541.65 628
12542.70 656
12543.76 663
12544.82 666
12545.88 659
12546.93 651
12547.99 670
12549.05 658
12550.10 624
12551.16 646
12552.22 662
12553.27 676
12554.33 675
12555.39 687
12556.45 652
12557.50 632
12558.56 657
12559.62 656
12560.67 652
12561.73 688
12562.79 682
12563.85 692
12564.90 669
12565.96 695
12567.02 709
12568.08 684
12569.14 713
12570.19 670
12571.25 733
12572.31 703
12573.37 722
12574.42 738
12575.48 724
12576.54 738
12577.60 737
12578.66 725
12579.72 747
12580.77 777
12581.83 738
12582.89 732
12583.95 734
12585.01 729
12586.07 728
12587.12 729
12588.18 696
12589.24 701
12590.30 713
12591.36 743
12592.42 678
12593.48 722
12594.53 717
12595.59 713
12596.65 700
12597.71 675
12598.77 669
12599.83 710
12600.89 716
12601.95 679
12603.01 694
12604.07 693
12605.13 708
12606.18 685
12607.24 693
12608.30 656
12609.36 665
12610.42 681
12611.48 675
12612.54 672
12613.60 652
12614.66 660
12615.72 665
12616.78 668
12617.84 688
12618.90 664
12619.96 680
12621.02 696
12622.08 687
12623.14 695
12624.20 698
12625.26 689
12626.32 697
12627.38 657
12628.44 664
12629.50 644
12630.56 675
12631.62 654
12632.68 692
12633.74 635
12634.80 671
12635.86 626
12636.92 669
12637.98 652
12639.04 663
12640.11 675
12641.17 640
12642.23 671
12643.29 645
12644.35 636
12645.41 643
12646.47 656
12647.53 623
12648.59 643
12649.65 634
12650.72 665
12651.78 616
12652.84 630
12653.90 627
12654.96 633
12656.02 601
12657.08 642
12658.14 637
12659.21 612
12660.27 621
12661.33 632
12662.39 622
12663.45 639
12664.51 659
12665.58 615
12666.64 634
12667.70 648
12668.76 678
12669.82 624
12670.89 620
12671.95 623
12673.01 638
12674.07 639
12675.13 614
12676.20 603
12677.26 595
12678.32 585
12679.38 622
12680.45 636
12681.51 616
12682.57 637
12683.63 613
12684.70 642
12685.76 623
12686.82 639
12687.88 627
12688.95 639
12690.01 629
12691.07 628
12692.14 655
12693.20 675
12694.26 664
12695.32 662
12696.39 636
12697.45 662
12698.51 630
12699.58 647
12700.64 659
12701.70 644
12702.77 648
12703.83 658
12704.89 656
12705.96 687
12707.02 651
12708.08 666
12709.15 646
12710.21 668
12711.28 678
12712.34 676
12713.40 677
12714.47 704
12715.53 683
12716.59 677
12717.66 667
12718.72 720
12719.79 701
12720.85 688
12721.92 684
12722.98 692
12724.04 690
12725.11 703
12726.17 717
12727.24 749
12728.30 713
12729.37 722
12730.43 764
12731.49 738
12732.56 745
12733.62 736
12734.69 747
12735.75 771
12736.82 767
12737.88 765
12738.95 779
12740.01 766
12741.08 793
12742.14 792
12743.21 787
12744.27 771
12745.34 742
12746.40 797
12747.47 771
12748.53 771
12749.60 745
12750.66 812
12751.73 690
12752.79 773
12753.86 787
12754.93 752
12755.99 719
12757.06 700
12758.12 711
12759.19 720
12760.25 727
12761.32 714
12762.39 739
12763.45 704
12764.52 703
12765.58 693
12766.65 723
12767.72 720
12768.78 671
12769.85 676
12770.91 699
12771.98 682
12773.05 680
12774.11 691
12775.18 654
12776.25 639
12777.31 645
12778.38 684
12779.45 687
12780.51 649
12781.58 652
12782.65 614
12783.71 655
12784.78 646
12785.85 639
12786.91 622
12787.98 631
12789.05 634
12790.11 666
12791.18 638
12792.25 633
12793.31 635
12794.38 644
12795.45 634
12796.52 645
12797.58 623
12798.65 656
12799.72 651
12800.79 641
12801.85 635
12802.92 645
12803.99 656
12805.06 667
12806.12 655
12807.19 656
12808.26 632
12809.33 663
12810.39 691
12811.46 672
12812.53 667
12813.60 669
12814.67 668
12815.73 677
12816.80 658
12817.87 674
12818.94 664
12820.01 694
12821.08 666
12822.14 697
12823.21 657
12824.28 660
12825.35 683
12826.42 695
12827.49 682
12828.55 679
12829.62 677
12830.69 690
12831.76 668
12832.83 696
12833.90 658
12834.97 677
12836.04 684
12837.11 649
12838.17 628
12839.24 666
12840.31 644
12841.38 652
12842.45 627
12843.52 649
12844.59 628
12845.66 620
12846.73 619
12847.80 603
12848.87 619
12849.94 622
12851.01 626
12852.08 598
12853.14 588
12854.21 621
12855.28 618
12856.35 621
12857.42 611
12858.49 616
12859.56 580
12860.63 610
12861.70 617
12862.77 606
12863.84 611
12864.91 582
12865.98 605
12867.05 599
12868.12 609
12869.19 571
12870.26 603
12871.34 586
12872.41 602
12873.48 585
12874.55 581
12875.62 529
12876.69 569
12877.76 608
12878.83 550
12879.90 521
12880.97 546
12882.04 549
12883.11 542
12884.18 535
12885.25 547
12886.33 559
12887.40 581
12888.47 587
12889.54 574
12890.61 522
12891.68 544
12892.75 533
12893.82 520
12894.89 532
12895.97 520
12897.04 514
12898.11 529
12899.18 522
12900.25 503
12901.32 528
12902.40 526
12903.47 524
12904.54 521
12905.61 516
12906.68 484
12907.75 484
12908.83 534
12909.90 526
12910.97 528
12912.04 540
12913.11 518
12914.19 500
12915.26 500
12916.33 494
12917.40 512
12918.48 512
12919.55 511
12920.62 515
12921.69 502
12922.77 481
12923.84 470
12924.91 501
12925.98 538
12927.06 514
12928.13 534
12929.20 493
12930.27 515
12931.35 489
12932.42 495
12933.49 517
12934.57 520
12935.64 509
12936.71 512
12937.79 505
12938.86 506
12939.93 487
12941.01 495
12942.08 493
12943.15 518
12944.23 511
12945.30 496
12946.37 487
12947.45 477
12948.52 495
12949.59 477
12950.67 470
12951.74 504
12952.81 470
12953.89 487
12954.96 498
12956.04 471
12957.11 487
12958.18 468
12959.26 465
12960.33 470
12961.41 470
12962.48 460
12963.55 447
12964.63 473
12965.70 483
12966.78 499
12967.85 485
12968.93 486
12970.00 461
12971.07 486
12972.15 468
12973.22 470
12974.30 473
12975.37 475
12976.45 474
12977.52 455
12978.60 480
12979.67 471
12980.75 477
12981.82 447
12982.90 475
12983.97 470
12985.05 487
12986.12 472
12987.20 460
12988.27 471
12989.35 454
12990.42 448
12991.50 465
12992.57 463
12993.65 465
12994.73 449
12995.80 501
12996.88 483
12997.95 470
12999.03 453
13000.10 484
13001.18 464
13002.25 438
13003.33 440
13004.41 438
13005.48 464
13006.56 441
13007.63 464
13008.71 453
13009.79 449
13010.86 450
13011.94 475
13013.02 440
13014.09 445
13015.17 434
13016.24 447
13017.32 470
13018.40 452
13019.47 438
13020.55 430
13021.63 454
13022.70 464
13023.78 452
13024.86 451
13025.93 458
13027.01 440
13028.09 454
13029.16 462
13030.24 462
13031.32 441
13032.40 439
13033.47 461
13034.55 426
13035.63 463
13036.70 460
13037.78 466
13038.86 418
13039.94 411
13041.01 442
13042.09 476
13043.17 445
13044.25 447
13045.32 468
13046.40 448
13047.48 451
13048.56 439
13049.63 448
13050.71 447
13051.79 435
13052.87 447
13053.95 449
13055.02 433
13056.10 441
13057.18 453
13058.26 460
13059.34 417
13060.41 431
13061.49 390
13062.57 437
13063.65 427
13064.73 462
13065.81 458
13066.88 455
13067.96 430
13069.04 447
13070.12 462
13071.20 450
13072.28 458
13073.36 454
13074.43 429
13075.51 435
13076.59 435
13077.67 412
13078.75 421
13079.83 442
13080.91 479
13081.99 473
13083.07 448
13084.15 442
13085.23 426
13086.30 436
13087.38 444
13088.46 467
13089.54 445
13090.62 446
13091.70 427
13092.78 447
13093.86 415
13094.94 431
13096.02 434
13097.10 448
13098.18 420
13099.26 410
13100.34 451
13101.42 461
13102.50 450
13103.58 423
13104.66 447
13105.74 469
13106.82 423
13107.90 407
13108.98 452
13110.06 430
13111.14 405
13112.22 422
13113.30 452
13114.38 452
13115.46 449
13116.54 412
13117.62 438
13118.70 455
13119.78 433
13120.86 411
13121.95 409
13123.03 446
13124.11 447
13125.19 450
13126.27 417
13127.35 444
13128.43 434
13129.51 450
13130.59 443
13131.67 463
13132.76 452
13133.84 419
13134.92 432
13136.00 427
13137.08 412
13138.16 436
13139.24 451
13140.32 465
13141.41 450
13142.49 403
13143.57 436
13144.65 442
13145.73 450
13146.81 432
13147.90 429
13148.98 434
13150.06 448
13151.14 452
13152.22 437
13153.31 435
13154.39 425
13155.47 426
13156.55 451
13157.63 449
13158.72 448
13159.80 460
13160.88 458
13161.96 463
13163.05 438
13164.13 457
13165.21 491
13166.29 445
13167.38 483
13168.46 449
13169.54 431
13170.62 426
13171.71 462
13172.79 418
13173.87 442
13174.96 439
13176.04 433
13177.12 428
13178.20 429
13179.29 427
13180.37 443
13181.45 478
13182.54 472
13183.62 426
13184.70 434
13185.79 457
13186.87 456
13187.95 456
13189.04 470
13190.12 452
13191.20 429
13192.29 460
13193.37 437
13194.46 445
13195.54 428
13196.62 437
13197.71 465
13198.79 445
13199.88 416
13200.96 436
13202.04 452
13203.13 451
13204.21 460
13205.30 433
13206.38 437
13207.46 452
13208.55 456
13209.63 454
13210.72 434
13211.80 439
13212.89 435
13213.97 431
13215.05 441
13216.14 421
13217.22 453
13218.31 436
13219.39 444
13220.48 451
13221.56 444
13222.65 465
13223.73 452
13224.82 439
13225.90 447
13226.99 449
13228.07 470
13229.16 441
13230.24 434
13231.33 464
13232.41 438
13233.50 444
13234.58 428
13235.67 456
13236.76 433
13237.84 439
13238.93 444
13240.01 440
13241.10 476
13242.18 460
13243.27 448
13244.35 467
13245.44 466
13246.53 480
13247.61 478
13248.70 482
13249.78 473
13250.87 470
13251.96 491
13253.04 488
13254.13 474
13255.21 474
13256.30 453
13257.39 469
13258.47 467
13259.56 460
13260.65 466
13261.73 518
13262.82 505
13263.91 475
13264.99 490
13266.08 504
13267.17 499
13268.25 469
13269.34 504
13270.43 500
13271.51 480
13272.60 469
13273.69 495
13274.77 505
13275.86 485
13276.95 500
13278.04 505
13279.12 503
13280.21 514
13281.30 518
13282.38 541
13283.47 511
13284.56 532
13285.65 535
13286.73 522
13287.82 510
13288.91 550
13290.00 532
13291.08 557
13292.17 529
13293.26 548
13294.35 546
13295.44 521
13296.52 531
13297.61 539
13298.70 536
13299.79 579
13300.88 585
13301.96 572
13303.05 554
13304.14 521
13305.23 550
13306.32 552
13307.41 518
13308.49 530
13309.58 555
13310.67 573
13311.76 568
13312.85 584
13313.94 562
13315.02 567
13316.11 562
13317.20 616
13318.29 573
13319.38 583
13320.47 590
13321.56 607
13322.65 594
13323.74 572
13324.82 557
13325.91 575
13327.00 558
13328.09 567
13329.18 576
13330.27 575
13331.36 565
13332.45 599
13333.54 579
13334.63 575
13335.72 574
13336.81 597
13337.90 550
13338.99 568
13340.08 590
13341.17 551
13342.26 590
13343.35 574
13344.44 576
13345.53 575
13346.61 560
13347.70 598
13348.79 590
13349.89 592
13350.98 595
13352.07 600
13353.16 590
13354.25 621
13355.34 585
13356.43 587
13357.52 574
13358.61 622
13359.70 619
13360.79 606
13361.88 601
13362.97 617
13364.06 582
13365.15 584
13366.24 603
13367.33 627
13368.42 618
13369.51 614
13370.60 630
13371.70 609
13372.79 640
13373.88 641
13374.97 652
13376.06 590
13377.15 608
13378.24 598
13379.33 622
13380.43 590
13381.52 616
13382.61 617
13383.70 600
13384.79 608
13385.88 596
13386.97 596
13388.07 601
13389.16 594
13390.25 611
13391.34 636
13392.43 599
13393.52 575
13394.62 588
13395.71 579
13396.80 572
13397.89 571
13398.98 561
13400.08 555
13401.17 581
13402.26 571
13403.35 548
13404.45 576
13405.54 546
13406.63 560
13407.72 526
13408.82 566
13409.91 575
13411.00 571
13412.09 558
13413.19 546
13414.28 554
13415.37 566
13416.46 595
13417.56 559
13418.65 559
13419.74 565
13420.84 588
13421.93 571
13423.02 568
13424.11 588
13425.21 562
13426.30 584
13427.39 573
13428.49 574
13429.58 547
13430.67 585
13431.77 532
13432.86 602
13433.95 598
13435.05 609
13436.14 582
13437.24 576
13438.33 565
13439.42 572
13440.52 587
13441.61 591
13442.70 571
13443.80 574
13444.89 588
13445.99 543
13447.08 578
13448.17 601
13449.27 603
13450.36 612
13451.46 636
13452.55 617
13453.64 574
13454.74 596
13455.83 603
13456.93 608
13458.02 622
13459.12 647
13460.21 635
13461.31 635
13462.40 622
13463.50 595
13464.59 621
13465.69 604
13466.78 609
13467.87 615
13468.97 617
13470.06 630
13471.16 630
13472.25 638
13473.35 643
13474.44 637
13475.54 653
13476.64 655
13477.73 659
13478.83 650
13479.92 671
13481.02 684
13482.11 646
13483.21 646
13484.30 690
13485.40 676
13486.49 674
13487.59 657
13488.69 686
13489.78 684
13490.88 663
13491.97 684
13493.07 700
13494.17 696
13495.26 681
13496.36 691
13497.45 699
13498.55 684
13499.65 701
13500.74 711
13501.84 714
13502.93 724
13504.03 715
13505.13 671
13506.22 695
13507.32 728
13508.42 761
13509.51 738
13510.61 740
13511.71 670
13512.80 713
13513.90 711
13515.00 710
13516.09 683
13517.19 690
13518.29 684
13519.38 712
13520.48 674
13521.58 685
13522.68 645
13523.77 673
13524.87 686
13525.97 666
13527.06 636
13528.16 625
13529.26 670
13530.36 649
13531.45 634
13532.55 624
13533.65 644
13534.75 639
13535.84 666
13536.94 610
13538.04 613
13539.14 596
13540.23 639
13541.33 627
13542.43 603
13543.53 628
13544.63 601
13545.72 637
13546.82 581
13547.92 610
13549.02 613
13550.12 628
13551.22 609
13552.31 623
13553.41 599
13554.51 585
13555.61 614
13556.71 579
13557.81 585
13558.90 568
13560.00 611
13561.10 579
13562.20 612
13563.30 610
13564.40 607
13565.50 616
13566.60 648
13567.69 598
13568.79 613
13569.89 612
13570.99 630
13572.09 598
13573.19 627
13574.29 627
13575.39 619
13576.49 631
13577.59 591
13578.69 588
13579.79 605
13580.89 612
13581.98 616
13583.08 597
13584.18 627
13585.28 625
13586.38 603
13587.48 637
13588.58 588
13589.68 595
13590.78 627
13591.88 611
13592.98 611
13594.08 599
13595.18 604
13596.28 608
13597.38 627
13598.48 611
13599.58 614
13600.68 607
13601.78 625
13602.88 636
13603.98 645
13605.08 647
13606.18 602
13607.29 615
13608.39 656
13609.49 623
13610.59 645
13611.69 642
13612.79 642
13613.89 623
13614.99 635
13616.09 657
13617.19 638
13618.29 644
13619.39 631
13620.50 647
13621.60 622
13622.70 658
13623.80 639
13624.90 634
13626.00 674
13627.10 686
13628.20 684
13629.31 674
13630.41 663
13631.51 645
13632.61 683
13633.71 682
13634.81 691
13635.91 686
13637.02 676
13638.12 669
13639.22 657
13640.32 669
13641.42 693
13642.53 660
13643.63 661
13644.73 676
13645.83 679
13646.93 664
13648.04 639
13649.14 643
13650.24 662
13651.34 675
13652.45 637
13653.55 645
13654.65 648
13655.75 665
13656.85 659
13657.96 622
13659.06 653
13660.16 664
13661.27 651
13662.37 631
13663.47 650
13664.57 632
13665.68 648
13666.78 607
13667.88 637
13668.99 617
13670.09 630
13671.19 630
13672.29 658
13673.40 601
13674.50 607
13675.60 583
13676.71 597
13677.81 603
13678.91 582
13680.02 589
13681.12 620
13682.23 611
13683.33 564
13684.43 617
13685.54 600
13686.64 608
13687.74 595
13688.85 607
13689.95 612
13691.06 616
13692.16 595
13693.26 616
13694.37 580
13695.47 555
13696.58 595
13697.68 612
13698.78 622
13699.89 591
13700.99 600
13702.10 581
13703.20 565
13704.31 592
13705.41 598
13706.51 604
13707.62 614
13708.72 587
13709.83 577
13710.93 605
13712.04 585
13713.14 587
13714.25 620
13715.35 607
13716.46 609
13717.56 635
13718.67 638
13719.77 605
13720.88 607
13721.98 654
13723.09 669
13724.19 641
13725.30 630
13726.40 652
13727.51 632
13728.61 643
13729.72 658
13730.83 678
13731.93 690
13733.04 663
13734.14 670
13735.25 668
13736.35 648
13737.46 656
13738.57 676
13739.67 702
13740.78 685
13741.88 681
13742.99 676
13744.09 679
13745.20 728
13746.31 720
13747.41 716
13748.52 709
13749.63 695
13750.73 731
13751.84 741
13752.94 745
13754.05 755
13755.16 734
13756.26 760
13757.37 742
13758.48 756
13759.58 788
13760.69 793
13761.80 815
13762.90 810
13764.01 807
13765.12 838
13766.22 782
13767.33 812
13768.44 831
13769.55 817
13770.65 868
13771.76 875
13772.87 883
13773.97 868
13775.08 860
13776.19 871
13777.30 863
13778.40 849
13779.51 904
13780.62 880
13781.73 905
13782.83 859
13783.94 897
13785.05 877
13786.16 880
13787.26 885
13788.37 867
13789.48 854
13790.59 843
13791.70 859
13792.80 847
13793.91 824
13795.02 809
13796.13 834
13797.24 880
13798.35 815
13799.45 789
13800.56 788
13801.67 804
13802.78 814
13803.89 777
13805.00 789
13806.10 768
13807.21 755
13808.32 752
13809.43 771
13810.54 751
13811.65 780
13812.76 788
13813.86 762
13814.97 751
13816.08 759
13817.19 749
13818.30 757
13819.41 778
13820.52 750
13821.63 727
13822.74 739
13823.85 763
13824.96 747
13826.06 741
13827.17 729
13828.28 752
13829.39 766
13830.50 723
13831.61 716
13832.72 712
13833.83 734
13834.94 700
13836.05 723
13837.16 738
13838.27 720
13839.38 711
13840.49 729
13841.60 702
13842.71 739
13843.82 706
13844.93 753
13846.04 741
13847.15 708
13848.26 708
13849.37 707
13850.48 743
13851.59 774
13852.70 727
13853.81 740
13854.92 725
13856.03 740
13857.14 732
13858.25 717
13859.37 689
13860.48 713
13861.59 763
13862.70 773
13863.81 725
13864.92 737
13866.03 763
13867.14 767
13868.25 758
13869.36 783
13870.47 764
13871.59 785
13872.70 764
13873.81 771
13874.92 765
13876.03 791
13877.14 814
13878.25 802
13879.36 824
13880.48 792
13881.59 798
13882.70 838
13883.81 836
13884.92 829
13886.03 834
13887.15 855
13888.26 901
13889.37 935
13890.48 886
13891.59 899
13892.71 928
13893.82 907
13894.93 880
13896.04 903
13897.15 884
13898.27 907
13899.38 901
13900.49 923
13901.60 894
13902.72 896
13903.83 912
13904.94 923
13906.05 883
13907.17 910
13908.28 897
13909.39 905
13910.50 894
13911.62 898
13912.73 875
13913.84 845
13914.95 843
13916.07 863
13917.18 866
13918.29 898
13919.41 874
13920.52 846
13921.63 899
13922.75 854
13923.86 870
13924.97 842
13926.09 836
13927.20 853
13928.31 857
13929.43 874
13930.54 835
13931.65 835
13932.77 826
13933.88 836
13934.99 840
13936.11 791
13937.22 785
13938.34 826
13939.45 803
13940.56 835
13941.68 825
13942.79 801
13943.91 808
13945.02 839
13946.13 779
13947.25 786
13948.36 783
13949.48 765
13950.59 788
13951.70 799
13952.82 773
13953.93 758
13955.05 796
13956.16 768
13957.28 744
13958.39 776
13959.51 751
13960.62 729
13961.74 734
13962.85 756
13963.97 728
13965.08 741
13966.20 750
13967.31 765
13968.43 725
13969.54 739
13970.66 733
13971.77 748
13972.89 746
13974.00 755
13975.12 745
13976.23 709
13977.35 714
13978.46 764
13979.58 775
13980.69 731
13981.81 748
13982.92 724
13984.04 723
13985.16 713
13986.27 710
13987.39 698
13988.50 773
13989.62 708
13990.74 690
13991.85 691
13992.97 729
13994.08 711
13995.20 736
13996.32 719
13997.43 704
13998.55 708
13999.66 724
14000.78 729
14001.90 745
14003.01 713
14004.13 710
14005.25 720
14006.36 659
14007.48 689
14008.60 722
14009.71 724
14010.83 726
14011.95 720
14013.06 748
14014.18 710
14015.30 716
14016.41 733
14017.53 698
14018.65 736
14019.76 737
14020.88 713
14022.00 705
14023.12 698
14024.23 715
14025.35 689
14026.47 742
14027.59 730
14028.70 707
14029.82 712
14030.94 719
14032.06 691
14033.17 685
14034.29 720
14035.41 714
14036.53 710
14037.64 689
14038.76 709
14039.88 694
14041.00 692
14042.11 675
14043.23 696
14044.35 697
14045.47 674
14046.59 680
14047.71 675
14048.82 711
14049.94 648
14051.06 709
14052.18 675
14053.30 682
14054.42 686
14055.53 705
14056.65 693
14057.77 708
14058.89 709
14060.01 681
14061.13 723
14062.25 730
14063.36 732
14064.48 718
14065.60 750
14066.72 759
14067.84 744
14068.96 744
14070.08 737
14071.20 722
14072.32 746
14073.44 739
14074.55 771
14075.67 745
14076.79 730
14077.91 755
14079.03 768
14080.15 777
14081.27 775
14082.39 786
14083.51 768
14084.63 786
14085.75 784
14086.87 767
14087.99 802
14089.11 840
14090.23 820
14091.35 816
14092.47 802
14093.59 832
14094.71 783
14095.83 827
14096.95 773
14098.07 814
14099.19 821
14100.31 793
14101.43 839
14102.55 806
14103.67 825
14104.79 808
14105.91 855
14107.03 809
14108.15 835
14109.27 854
14110.39 827
14111.51 798
14112.64 824
14113.76 812
14114.88 819
14116.00 758
14117.12 770
14118.24 791
14119.36 773
14120.48 770
14121.60 749
14122.72 755
14123.85 765
14124.97 743
14126.09 742
14127.21 723
14128.33 686
14129.45 723
14130.57 730
14131.70 713
14132.82 702
14133.94 696
14135.06 691
14136.18 691
14137.30 695
14138.43 685
14139.55 694
14140.67 685
14141.79 681
14142.91 681
14144.03 710
14145.16 682
14146.28 689
14147.40 719
14148.52 691
14149.65 669
14150.77 699
14151.89 643
14153.01 678
14154.13 672
14155.26 660
14156.38 707
14157.50 692
14158.62 708
14159.75 637
14160.87 637
14161.99 637
14163.12 657
14164.24 655
14165.36 699
14166.48 671
14167.61 673
14168.73 683
14169.85 678
14170.98 662
14172.10 655
14173.22 652
14174.35 654
14175.47 684
14176.59 667
14177.72 656
14178.84 633
14179.96 679
14181.09 636
14182.21 647
14183.33 611
14184.46 634
14185.58 592
14186.70 621
14187.83 632
14188.95 678
14190.07 633
14191.20 615
14192.32 628
14193.45 635
14194.57 615
14195.69 594
14196.82 661
14197.94 631
14199.07 614
14200.19 605
14201.32 602
14202.44 604
14203.56 606
14204.69 605
14205.81 634
14206.94 624
14208.06 584
14209.19 607
14210.31 592
14211.44 606
14212.56 567
14213.69 613
14214.81 585
14215.93 616
14217.06 604
14218.18 612
14219.31 585
14220.43 587
14221.56 584
14222.68 602
14223.81 606
14224.94 592
14226.06 609
14227.19 582
14228.31 599
14229.44 579
14230.56 620
14231.69 580
14232.81 597
14233.94 577
14235.06 564
14236.19 588
14237.32 559
14238.44 558
14239.57 547
14240.69 540
14241.82 550
14242.94 542
14244.07 546
14245.20 583
14246.32 581
14247.45 584
14248.57 530
14249.70 598
14250.83 539
14251.95 572
14253.08 559
14254.21 524
14255.33 535
14256.46 567
14257.59 581
14258.71 554
14259.84 539
14260.97 545
14262.09 535
14263.22 545
14264.35 564
14265.47 516
14266.60 579
14267.73 545
14268.85 543
14269.98 551
14271.11 527
14272.23 524
14273.36 517
14274.49 543
14275.62 517
14276.74 535
14277.87 542
14279.00 526
14280.12 518
14281.25 558
14282.38 514
14283.51 527
14284.63 506
14285.76 515
14286.89 494
14288.02 514
14289.15 497
14290.27 504
14291.40 514
14292.53 499
14293.66 499
14294.78 526
14295.91 508
14297.04 550
14298.17 518
14299.30 477
14300.42 503
14301.55 483
14302.68 499
14303.81 489
14304.94 496
14306.07 494
14307.19 542
14308.32 488
14309.45 484
14310.58 500
14311.71 508
14312.84 481
14313.97 497
14315.10 525
14316.22 483
14317.35 521
14318.48 485
14319.61 506
14320.74 514
14321.87 533
14323.00 487
14324.13 520
14325.26 514
14326.39 504
14327.51 490
14328.64 502
14329.77 518
14330.90 496
14332.03 486
14333.16 488
14334.29 522
14335.42 507
14336.55 500
14337.68 485
14338.81 483
14339.94 480
14341.07 503
14342.20 494
14343.33 499
14344.46 532
14345.59 501
14346.72 480
14347.85 477
14348.98 477
14350.11 500
14351.24 492
14352.37 475
14353.50 469
14354.63 442
14355.76 488
14356.89 499
14358.02 515
14359.15 480
14360.28 511
14361.41 489
14362.54 468
14363.67 471
14364.80 513
14365.94 527
14367.07 510
14368.20 503
14369.33 489
14370.46 523
14371.59 514
14372.72 541
14373.85 504
14374.98 531
14376.11 526
14377.25 504
14378.38 492
14379.51 509
14380.64 510
14381.77 511
14382.90 554
14384.03 485
14385.16 506
14386.30 523
14387.43 529
14388.56 525
14389.69 536
14390.82 509
14391.95 544
14393.09 547
14394.22 531
14395.35 512
14396.48 542
14397.61 529
14398.75 539
14399.88 521
14401.01 507
14402.14 531
14403.27 561
14404.41 525
14405.54 534
14406.67 550
14407.80 531
14408.94 565
14410.07 507
14411.20 543
14412.33 527
14413.47 546
14414.60 533
14415.73 544
14416.87 571
14418.00 562
14419.13 566
14420.26 565
14421.40 565
14422.53 537
14423.66 583
14424.80 589
14425.93 601
14427.06 553
14428.20 577
14429.33 577
14430.46 557
14431.59 571
14432.73 543
14433.86 592
14435.00 601
14436.13 596
14437.26 596
14438.40 604
14439.53 614
14440.66 617
14441.80 584
14442.93 612
14444.06 620
14445.20 617
14446.33 592
14447.47 596
14448.60 583
14449.73 634
14450.87 622
14452.00 605
14453.14 618
14454.27 603
14455.41 613
14456.54 601
14457.67 596
14458.81 628
14459.94 592
14461.08 612
14462.21 612
14463.35 592
14464.48 601
14465.62 588
14466.75 609
14467.89 599
14469.02 596
14470.15 581
14471.29 573
14472.42 556
14473.56 567
14474.69 588
14475.83 572
14476.96 584
14478.10 587
14479.24 576
14480.37 559
14481.51 569
14482.64 584
14483.78 583
14484.91 556
14486.05 571
14487.18 567
14488.32 525
14489.45 537
14490.59 541
14491.73 538
14492.86 543
14494.00 534
14495.13 530
14496.27 547
14497.40 564
14498.54 564
14499.68 539
14500.81 547
14501.95 537
14503.08 567
14504.22 553
14505.36 524
14506.49 517
14507.63 542
14508.77 528
14509.90 508
14511.04 513
14512.18 515
14513.31 537
14514.45 546
14515.58 519
14516.72 503
14517.86 501
14519.00 509
14520.13 511
14521.27 505
14522.41 503
14523.54 496
14524.68 531
14525.82 500
14526.95 472
14528.09 519
14529.23 499
14530.37 511
14531.50 490
14532.64 515
14533.78 491
14534.91 506
14536.05 516
14537.19 519
14538.33 542
14539.46 488
14540.60 500
14541.74 513
14542.88 483
14544.02 482
14545.15 503
14546.29 497
14547.43 522
14548.57 501
14549.70 503
14550.84 499
14551.98 525
14553.12 524
14554.26 542
14555.39 501
14556.53 496
14557.67 502
14558.81 518
14559.95 497
14561.09 488
14562.22 508
14563.36 495
14564.50 493
14565.64 501
14566.78 524
14567.92 495
14569.06 529
14570.20 509
14571.33 551
14572.47 549
14573.61 516
14574.75 518
14575.89 569
14577.03 539
14578.17 516
14579.31 533
14580.45 546
14581.59 506
14582.72 536
14583.86 544
14585.00 548
14586.14 533
14587.28 539
14588.42 552
14589.56 534
14590.70 553
14591.84 535
14592.98 534
14594.12 536
14595.26 535
14596.40 541
14597.54 515
14598.68 593
14599.82 550
14600.96 549
14602.10 543
14603.24 543
14604.38 543
14605.52 545
14606.66 565
14607.80 573
14608.94 569
14610.08 560
14611.22 581
14612.36 590
14613.50 579
14614.64 552
14615.78 559
14616.92 587
14618.06 609
14619.20 624
14620.34 610
14621.49 619
14622.63 616
14623.77 614
14624.91 636
14626.05 599
14627.19 627
14628.33 616
14629.47 623
14630.61 623
14631.75 620
14632.90 591
14634.04 600
14635.18 626
14636.32 612
14637.46 625
14638.60 606
14639.74 605
14640.88 639
14642.03 628
14643.17 645
14644.31 632
14645.45 632
14646.59 625
14647.73 633
14648.88 608
14650.02 610
14651.16 602
14652.30 642
14653.44 614
14654.59 637
14655.73 588
14656.87 600
14658.01 610
14659.16 568
14660.30 574
14661.44 590
14662.58 576
14663.72 595
14664.87 560
14666.01 565
14667.15 543
14668.29 552
14669.44 555
14670.58 520
14671.72 565
14672.87 524
14674.01 528
14675.15 537
14676.29 535
14677.44 518
14678.58 519
14679.72 500
14680.87 485
14682.01 520
14683.15 517
14684.30 538
14685.44 530
14686.58 518
14687.73 508
14688.87 509
14690.01 490
14691.16 462
14692.30 470
14693.44 465
14694.59 498
14695.73 506
14696.87 484
14698.02 479
14699.16 486
14700.30 489
14701.45 461
14702.59 478
14703.74 494
14704.88 468
14706.02 477
14707.17 469
14708.31 499
14709.46 449
14710.60 477
14711.75 465
14712.89 449
14714.03 453
14715.18 449
14716.32 459
14717.47 475
14718.61 469
14719.76 444
14720.90 481
14722.05 465
14723.19 461
14724.34 462
14725.48 495
14726.63 491
14727.77 473
14728.92 437
14730.06 472
14731.21 485
14732.35 442
14733.50 453
14734.64 454
14735.79 436
14736.93 453
14738.08 452
14739.22 464
14740.37 469
14741.51 481
14742.66 463
14743.80 482
14744.95 442
14746.09 440
14747.24 456
14748.39 441
14749.53 466
14750.68 439
14751.82 445
14752.97 449
14754.11 447
14755.26 458
14756.41 439
14757.55 458
14758.70 465
14759.85 460
14760.99 454
14762.14 458
14763.28 477
14764.43 506
14765.58 454
14766.72 465
14767.87 448
14769.02 471
14770.16 471
14771.31 470
14772.46 453
14773.60 445
14774.75 446
14775.90 461
14777.04 476
14778.19 467
14779.34 466
14780.48 487
14781.63 497
14782.78 477
14783.92 464
14785.07 502
14786.22 465
14787.37 477
14788.51 498
14789.66 488
14790.81 458
14791.96 467
14793.10 475
14794.25 464
14795.40 475
14796.54 485
14797.69 493
14798.84 512
14799.99 478
14801.14 479
14802.28 472
14803.43 456
14804.58 466
14805.73 463
14806.88 459
14808.02 457
14809.17 452
14810.32 467
14811.47 458
14812.62 450
14813.76 453
14814.91 439
14816.06 462
14817.21 435
14818.36 458
14819.51 443
14820.65 447
14821.80 457
14822.95 435
14824.10 453
14825.25 465
14826.40 431
14827.55 437
14828.69 444
14829.84 414
14830.99 435
14832.14 438
14833.29 416
14834.44 435
14835.59 407
14836.74 454
14837.89 437
14839.04 448
14840.19 434
14841.33 420
14842.48 420
14843.63 405
14844.78 393
14845.93 409
14847.08 420
14848.23 410
14849.38 402
14850.53 419
14851.68 428
14852.83 425
14853.98 415
14855.13 427
14856.28 427
14857.43 409
14858.58 426
14859.73 404
14860.88 415
14862.03 438
14863.18 420
14864.33 409
14865.48 424
14866.63 413
14867.78 404
14868.93 410
14870.08 434
14871.23 444
14872.38 429
14873.53 406
14874.68 418
14875.83 459
14876.98 441
14878.14 421
14879.29 422
14880.44 441
14881.59 435
14882.74 435
14883.89 437
14885.04 443
14886.19 422
14887.34 459
14888.49 446
14889.64 420
14890.80 418
14891.95 441
14893.10 439
14894.25 451
14895.40 434
14896.55 449
14897.70 452
14898.86 453
14900.01 484
14901.16 449
14902.31 454
14903.46 465
14904.61 468
14905.77 460
14906.92 457
14908.07 422
14909.22 460
14910.37 461
14911.53 464
14912.68 485
14913.83 477
14914.98 468
14916.13 462
14917.29 454
14918.44 441
14919.59 471
14920.74 477
14921.90 516
14923.05 498
14924.20 471
14925.35 465
14926.51 508
14927.66 524
14928.81 520
14929.96 498
14931.12 518
14932.27 520
14933.42 494
14934.57 505
14935.73 513
14936.88 549
14938.03 521
14939.19 511
14940.34 509
14941.49 515
14942.65 522
14943.80 536
14944.95 548
14946.11 511
14947.26 507
14948.41 537
14949.57 551
14950.72 508
14951.87 498
14953.03 533
14954.18 515
14955.33 523
14956.49 526
14957.64 528
14958.80 529
14959.95 516
14961.10 537
14962.26 489
14963.41 523
14964.57 516
14965.72 520
14966.87 484
14968.03 504
14969.18 542
14970.34 476
14971.49 513
14972.65 508
14973.80 495
14974.95 498
14976.11 495
14977.26 446
14978.42 476
14979.57 464
14980.73 468
14981.88 498
14983.04 481
14984.19 455
14985.35 438
14986.50 455
14987.66 457
14988.81 469
14989.97 437
14991.12 434
14992.28 439
14993.43 448
14994.59 416
14995.74 448
14996.90 424
14998.05 430
14999.21 433
15000.36 449
15001.52 420
15002.67 400
15003.83 419
15004.99 413
15006.14 435
15007.30 409
15008.45 413
15009.61 408
15010.76 409
15011.92 387
15013.08 407
15014.23 398
15015.39 411
15016.54 393
15017.70 396
15018.86 416
15020.01 391
15021.17 388
15022.32 405
15023.48 405
15024.64 392
15025.79 394
15026.95 382
15028.11 356
15029.26 372
15030.42 384
15031.58 401
15032.73 391
15033.89 394
15035.05 418
15036.20 415
15037.36 396
15038.52 390
15039.67 378
15040.83 398
15041.99 401
15043.15 381
15044.30 364
15045.46 385
15046.62 367
15047.77 383
15048.93 400
15050.09 365
15051.25 370
15052.40 385
15053.56 368
15054.72 369
15055.88 344
15057.03 383
15058.19 385
15059.35 350
15060.51 356
15061.66 370
15062.82 358
15063.98 374
15065.14 359
15066.30 376
15067.45 380
15068.61 380
15069.77 404
15070.93 386
15072.09 360
15073.24 390
15074.40 391
15075.56 375
15076.72 389
15077.88 374
15079.04 375
15080.20 362
15081.35 355
15082.51 354
15083.67 312
15084.83 366
15085.99 383
15087.15 347
15088.31 352
15089.46 360
15090.62 388
15091.78 378
15092.94 371
15094.10 355
15095.26 372
15096.42 373
15097.58 386
15098.74 357
15099.90 359
15101.06 352
15102.22 352
15103.37 368
15104.53 352
15105.69 381
15106.85 356
15108.01 362
15109.17 359
15110.33 370
15111.49 352
15112.65 364
15113.81 350
15114.97 366
15116.13 342
15117.29 377
15118.45 375
15119.61 368
15120.77 365
15121.93 365
15123.09 343
15124.25 383
15125.41 379
15126.57 348
15127.73 366
15128.89 373
15130.05 350
15131.21 344
15132.37 356
15133.53 328
15134.69 351
15135.86 346
15137.02 333
15138.18 353
15139.34 347
15140.50 364
15141.66 342
15142.82 359
15143.98 348
15145.14 377
15146.30 372
15147.46 392
15148.63 388
15149.79 345
15150.95 341
15152.11 383
15153.27 391
15154.43 388
15155.59 375
15156.75 357
15157.92 362
15159.08 377
15160.24 357
15161.40 411
15162.56 354
15163.72 367
15164.89 381
15166.05 380
15167.21 400
15168.37 390
15169.53 380
15170.69 378
15171.86 384
15173.02 370
15174.18 372
15175.34 377
15176.51 442
15177.67 404
15178.83 385
15179.99 400
15181.15 380
15182.32 430
15183.48 414
15184.64 413
15185.80 412
15186.97 422
15188.13 371
15189.29 387
15190.46 375
15191.62 387
15192.78 372
15193.94 387
15195.11 397
15196.27 394
15197.43 397
15198.60 412
15199.76 414
15200.92 408
15202.08 426
15203.25 444
15204.41 420
15205.57 433
15206.74 403
15207.90 440
15209.06 425
15210.23 443
15211.39 446
15212.56 447
15213.72 461
15214.88 460
15216.05 459
15217.21 464
15218.37 457
15219.54 472
15220.70 468
15221.87 435
15223.03 459
15224.19 469
15225.36 447
15226.52 478
15227.69 502
15228.85 463
15230.01 468
15231.18 478
15232.34 480
15233.51 470
15234.67 474
15235.84 483
15237.00 475
15238.16 469
15239.33 469
15240.49 467
15241.66 492
15242.82 499
15243.99 488
15245.15 475
15246.32 452
15247.48 477
15248.65 449
15249.81 492
15250.98 491
15252.14 484
15253.31 435
15254.47 458
15255.64 469
15256.80 448
15257.97 466
15259.13 442
15260.30 445
15261.46 457
15262.63 441
15263.80 402
15264.96 423
15266.13 444
15267.29 418
15268.46 418
15269.62 420
15270.79 410
15271.96 417
15273.12 400
15274.29 406
15275.45 400
15276.62 412
15277.79 401
15278.95 412
15280.12 416
15281.28 385
15282.45 378
15283.62 418
15284.78 405
15285.95 393
15287.12 387
15288.28 389
15289.45 386
15290.62 364
15291.78 392
15292.95 373
15294.12 394
15295.28 409
15296.45 388
15297.62 367
15298.78 393
15299.95 376
15301.12 390
15302.28 400
15303.45 384
15304.62 385
15305.78 386
15306.95 368
15308.12 384
15309.29 374
15310.45 393
15311.62 399
15312.79 391
15313.96 386
15315.12 392
15316.29 401
15317.46 376
15318.63 374
15319.79 382
15320.96 373
15322.13 371
15323.30 381
15324.46 366
15325.63 387
15326.80 417
15327.97 376
15329.14 371
15330.30 394
15331.47 388
15332.64 395
15333.81 385
15334.98 389
15336.14 402
15337.31 417
15338.48 381
15339.65 411
15340.82 409
15341.99 372
15343.16 394
15344.32 394
15345.49 390
15346.66 405
15347.83 413
15349.00 389
15350.17 366
15351.34 367
15352.51 397
15353.67 428
15354.84 411
15356.01 393
15357.18 407
15358.35 433
15359.52 420
15360.69 409
15361.86 408
15363.03 392
15364.20 407
15365.37 409
15366.54 411
15367.71 416
15368.87 400
15370.04 429
15371.21 428
15372.38 430
15373.55 435
15374.72 437
15375.89 445
15377.06 434
15378.23 424
15379.40 421
15380.57 436
15381.74 418
15382.91 452
15384.08 418
15385.25 418
15386.42 432
15387.59 423
15388.76 431
15389.93 436
15391.10 444
15392.27 415
15393.44 452
15394.62 433
15395.79 442
15396.96 419
15398.13 430
15399.30 443
15400.47 470
15401.64 440
15402.81 414
15403.98 403
15405.15 422
15406.32 444
15407.49 433
15408.66 444
15409.84 440
15411.01 414
15412.18 439
15413.35 425
15414.52 415
15415.69 405
15416.86 394
15418.03 383
15419.21 402
15420.38 408
15421.55 406
15422.72 406
15423.89 416
15425.06 406
15426.24 417
15427.41 400
15428.58 396
15429.75 372
15430.92 411
15432.09 413
15433.27 421
15434.44 382
15435.61 378
15436.78 398
15437.96 394
15439.13 416
15440.30 385
15441.47 411
15442.64 386
15443.82 392
15444.99 388
15446.16 401
15447.33 375
15448.51 382
15449.68 376
15450.85 384
15452.02 387
15453.20 372
15454.37 360
15455.54 351
15456.72 352
15457.89 372
15459.06 365
15460.23 391
15461.41 379
15462.58 382
15463.75 387
15464.93 373
15466.10 402
15467.27 383
15468.45 377
15469.62 337
15470.79 372
15471.97 383
15473.14 377
15474.31 354
15475.49 374
15476.66 369
15477.83 376
15479.01 365
15480.18 384
15481.36 345
15482.53 350
15483.70 400
15484.88 399
15486.05 351
15487.23 343
15488.40 372
15489.57 361
15490.75 352
15491.92 343
15493.10 397
15494.27 363
15495.44 351
15496.62 386
15497.79 381
15498.97 355
15500.14 384
15501.32 404
15502.49 381
15503.67 372
15504.84 385
15506.02 364
15507.19 373
15508.36 377
15509.54 363
15510.71 374
15511.89 386
15513.06 362
15514.24 398
15515.41 402
15516.59 378
15517.77 394
15518.94 399
15520.12 374
15521.29 367
15522.47 370
15523.64 372
15524.82 383
15525.99 393
15527.17 394
15528.34 382
15529.52 372
15530.69 385
15531.87 391
15533.05 389
15534.22 390
15535.40 364
15536.57 371
15537.75 381
15538.93 351
15540.10 396
15541.28 398
15542.45 389
15543.63 377
15544.81 371
15545.98 366
15547.16 392
15548.33 380
15549.51 366
15550.69 374
15551.86 389
15553.04 414
15554.22 396
15555.39 360
15556.57 386
15557.75 399
15558.92 392
15560.10 389
15561.28 374
15562.45 386
15563.63 392
15564.81 405
15565.99 417
15567.16 398
15568.34 377
15569.52 408
15570.69 407
15571.87 426
15573.05 394
15574.23 425
15575.40 416
15576.58 429
15577.76 412
15578.93 415
15580.11 401
15581.29 432
15582.47 410
15583.65 419
15584.82 418
15586.00 418
15587.18 414
15588.36 410
15589.53 427
15590.71 421
15591.89 465
15593.07 430
15594.25 430
15595.42 457
15596.60 406
15597.78 440
15598.96 420
15600.14 433
15601.32 446
15602.49 472
15603.67 444
15604.85 463
15606.03 474
15607.21 465
15608.39 472
15609.56 455
15610.74 477
15611.92 473
15613.10 465
15614.28 459
15615.46 478
15616.64 472
15617.82 483
15619.00 460
15620.17 471
15621.35 492
15622.53 522
15623.71 524
15624.89 514
15626.07 494
15627.25 501
15628.43 513
15629.61 512
15630.79 523
15631.97 536
15633.15 542
15634.33 541
15635.51 526
15636.69 535
15637.87 551
15639.05 557
15640.22 549
15641.40 571
15642.58 558
15643.76 553
15644.94 542
15646.12 568
15647.30 549
15648.48 573
15649.66 537
15650.85 593
15652.03 552
15653.21 585
15654.39 600
15655.57 563
15656.75 524
15657.93 548
15659.11 558
15660.29 574
15661.47 567
15662.65 596
15663.83 573
15665.01 561
15666.19 559
15667.37 592
15668.55 591
15669.73 580
15670.92 590
15672.10 599
15673.28 586
15674.46 583
15675.64 615
15676.82 582
15678.00 578
15679.18 587
15680.36 570
15681.55 579
15682.73 578
15683.91 595
15685.09 588
15686.27 608
15687.45 591
15688.63 578
15689.82 607
15691.00 586
15692.18 573
15693.36 584
15694.54 615
15695.73 625
15696.91 594
15698.09 610
15699.27 626
15700.45 639
15701.64 609
15702.82 637
15704.00 607
15705.18 603
15706.36 615
15707.55 654
15708.73 670
15709.91 633
15711.09 630
15712.28 658
15713.46 673
15714.64 676
15715.82 694
15717.01 653
15718.19 685
15719.37 695
15720.55 683
15721.74 711
15722.92 688
15724.10 733
15725.29 735
15726.47 716
15727.65 696
15728.84 708
15730.02 712
15731.20 700
15732.39 711
15733.57 709
15734.75 757
15735.94 777
15737.12 753
15738.30 760
15739.49 772
15740.67 779
15741.85 754
15743.04 793
15744.22 794
15745.40 803
15746.59 795
15747.77 761
15748.96 819
15750.14 791
15751.32 770
15752.51 796
15753.69 808
15754.88 785
15756.06 789
15757.24 819
15758.43 772
15759.61 835
15760.80 853
15761.98 846
15763.17 804
15764.35 835
15765.53 795
15766.72 793
15767.90 795
15769.09 812
15770.27 787
15771.46 806
15772.64 792
15773.83 810
15775.01 777
15776.20 766
15777.38 755
15778.57 743
15779.75 767
15780.94 735
15782.12 757
15783.31 736
15784.49 763
15785.68 737
15786.86 728
15788.05 721
15789.23 730
15790.42 708
15791.60 705
15792.79 701
15793.98 685
15795.16 696
15796.35 679
15797.53 720
15798.72 661
15799.90 716
15801.09 656
15802.28 646
15803.46 635
15804.65 680
15805.83 648
15807.02 670
15808.21 631
15809.39 626
15810.58 622
15811.76 651
15812.95 624
15814.14 619
15815.32 617
15816.51 615
15817.70 620
15818.88 595
15820.07 613
15821.26 596
15822.44 622
15823.63 598
15824.82 589
15826.00 603
15827.19 593
15828.38 583
15829.56 561
15830.75 571
15831.94 557
15833.12 573
15834.31 555
15835.50 601
15836.69 595
15837.87 575
15839.06 560
15840.25 564
15841.44 553
15842.62 582
15843.81 554
15845.00 571
15846.18 564
15847.37 561
15848.56 541
15849.75 565
15850.94 573
15852.12 566
15853.31 581
15854.50 540
15855.69 581
15856.87 567
15858.06 561
15859.25 560
15860.44 554
15861.63 557
15862.81 588
15864.00 579
15865.19 582
15866.38 533
15867.57 567
15868.76 565
15869.94 574
15871.13 588
15872.32 580
15873.51 566
15874.70 556
15875.89 594
15877.08 571
15878.26 578
15879.45 589
15880.64 595
15881.83 551
15883.02 581
15884.21 581
15885.40 587
15886.59 604
15887.78 590
15888.97 606
15890.15 595
15891.34 567
15892.53 594
15893.72 611
15894.91 619
15896.10 615
15897.29 606
15898.48 605
15899.67 598
15900.86 616
15902.05 603
15903.24 622
15904.43 628
15905.62 646
15906.81 645
15908.00 628
15909.19 639
15910.38 634
15911.57 658
15912.76 622
15913.95 649
15915.14 634
15916.33 617
15917.52 621
15918.71 640
15919.90 626
15921.09 607
15922.28 645
15923.47 631
15924.66 629
15925.85 650
15927.04 644
15928.23 633
15929.42 640
15930.61 623
15931.80 648
15932.99 647
15934.18 631
15935.38 612
15936.57 621
15937.76 608
15938.95 606
15940.14 591
15941.33 583
15942.52 593
15943.71 589
15944.90 586
15946.10 597
15947.29 628
15948.48 575
15949.67 584
15950.86 595
15952.05 613
15953.24 591
15954.44 588
15955.63 560
15956.82 582
15958.01 577
15959.20 536
15960.39 539
15961.59 557
15962.78 553
15963.97 544
15965.16 511
15966.35 517
15967.55 523
15968.74 511
15969.93 490
15971.12 517
15972.31 509
15973.51 467
15974.70 500
15975.89 483
15977.08 474
15978.28 461
15979.47 468
15980.66 481
15981.85 498
15983.05 487
15984.24 459
15985.43 441
15986.62 466
15987.82 484
15989.01 441
15990.20 450
15991.40 464
15992.59 470
15993.78 454
15994.98 452
15996.17 440
15997.36 457
15998.55 457
15999.75 456
16000.94 439
16002.13 436
16003.33 448
16004.52 415
16005.72 432
16006.91 430
16008.10 440
16009.30 427
16010.49 434
16011.68 427
16012.88 436
16014.07 422
16015.26 411
16016.46 422
16017.65 448
16018.85 398
16020.04 409
16021.23 406
16022.43 389
16023.62 402
16024.82 425
16026.01 432
16027.21 412
16028.40 410
16029.59 400
16030.79 413
16031.98 380
16033.18 388
16034.37 413
16035.57 398
16036.76 394
16037.96 395
16039.15 411
16040.35 411
16041.54 407
16042.73 387
16043.93 368
16045.12 393
16046.32 394
16047.51 395
16048.71 383
16049.91 379
16051.10 395
16052.30 419
16053.49 384
16054.69 388
16055.88 377
16057.08 412
16058.27 363
16059.47 387
16060.66 378
16061.86 372
16063.05 362
16064.25 410
16065.45 377
16066.64 383
16067.84 393
16069.03 399
16070.23 376
16071.42 366
16072.62 370
16073.82 377
16075.01 387
16076.21 370
16077.41 371
16078.60 411
16079.80 391
16080.99 359
16082.19 366
16083.39 379
16084.58 359
16085.78 381
16086.98 394
16088.17 384
16089.37 359
16090.57 353
16091.76 364
16092.96 340
16094.16 341
16095.35 384
16096.55 352
16097.75 340
16098.94 352
16100.14 375
16101.34 368
16102.53 362
16103.73 342
16104.93 355
16106.13 364
16107.32 346
16108.52 332
16109.72 344
16110.92 341
16112.11 333
16113.31 344
16114.51 358
16115.71 360
16116.90 356
16118.10 342
16119.30 356
16120.50 317
16121.69 317
16122.89 336
16124.09 353
16125.29 316
16126.49 319
16127.68 321
16128.88 304
16130.08 348
16131.28 322
16132.48 319
16133.67 324
16134.87 322
16136.07 332
16137.27 326
16138.47 334
16139.67 318
16140.86 348
16142.06 315
16143.26 316
16144.46 295
16145.66 325
16146.86 325
16148.06 306
16149.26 327
16150.45 317
16151.65 326
16152.85 309
16154.05 305
16155.25 337
16156.45 317
16157.65 292
16158.85 346
16160.05 305
16161.25 332
16162.45 315
16163.64 307
16164.84 299
16166.04 311
16167.24 291
16168.44 329
16169.64 302
16170.84 285
16172.04 313
16173.24 322
16174.44 294
16175.64 289
16176.84 323
16178.04 330
16179.24 301
16180.44 299
16181.64 298
16182.84 272
16184.04 309
16185.24 309
16186.44 326
16187.64 308
16188.84 301
16190.04 288
16191.24 284
16192.44 307
16193.64 305
16194.84 301
16196.04 305
16197.24 312
16198.44 319
16199.65 323
16200.85 291
16202.05 299
16203.25 339
16204.45 330
16205.65 292
16206.85 292
16208.05 294
16209.25 322
16210.45 326
16211.65 310
16212.86 323
16214.06 314
16215.26 295
16216.46 279
16217.66 323
16218.86 304
16220.06 312
16221.27 334
16222.47 334
16223.67 294
16224.87 307
16226.07 315
16227.27 325
16228.48 288
16229.68 292
16230.88 315
16232.08 307
16233.28 328
16234.48 312
16235.69 322
16236.89 315
16238.09 321
16239.29 351
16240.50 336
16241.70 328
16242.90 320
16244.10 340
16245.30 333
16246.51 322
16247.71 308
16248.91 339
16250.11 357
16251.32 319
16252.52 336
16253.72 355
16254.92 308
16256.13 322
16257.33 336
16258.53 336
16259.74 310
16260.94 344
16262.14 344
16263.35 348
16264.55 332
16265.75 309
16266.95 346
16268.16 337
16269.36 344
16270.56 334
16271.77 332
16272.97 343
16274.17 337
16275.38 351
16276.58 338
16277.79 335
16278.99 366
16280.19 333
16281.40 326
16282.60 323
16283.80 352
16285.01 346
16286.21 332
16287.42 337
16288.62 349
16289.82 367
16291.03 363
16292.23 356
16293.44 356
16294.64 374
16295.84 332
16297.05 353
16298.25 371
16299.46 362
16300.66 344
16301.87 346
16303.07 352
16304.27 352
16305.48 355
16306.68 353
16307.89 355
16309.09 343
16310.30 356
16311.50 357
16312.71 348
16313.91 334
16315.12 341
16316.32 340
16317.53 370
16318.73 359
16319.94 354
16321.14 381
16322.35 349
16323.55 361
16324.76 357
16325.96 365
16327.17 338
16328.38 378
16329.58 346
16330.79 351
16331.99 365
16333.20 347
16334.40 360
16335.61 356
16336.81 357
16338.02 334
16339.23 336
16340.43 347
16341.64 337
16342.84 343
16344.05 317
16345.26 315
16346.46 337
16347.67 309
16348.87 316
16350.08 332
16351.29 341
16352.49 311
16353.70 317
16354.91 350
16356.11 334
16357.32 342
16358.53 311
16359.73 308
16360.94 331
16362.15 284
16363.35 311
16364.56 292
16365.77 307
16366.97 306
16368.18 305
16369.39 309
16370.59 278
16371.80 308
16373.01 313
16374.21 314
16375.42 301
16376.63 300
16377.84 313
16379.04 309
16380.25 309
16381.46 292
16382.67 291
16383.87 326
16385.08 326
16386.29 277
16387.50 291
16388.70 299
16389.91 292
16391.12 296
16392.33 286
16393.53 295
16394.74 309
16395.95 298
16397.16 300
16398.37 298
16399.57 314
16400.78 317
16401.99 293
16403.20 296
16404.41 300
16405.62 310
16406.82 295
16408.03 300
16409.24 318
16410.45 321
16411.66 291
16412.87 300
16414.07 282
16415.28 306
16416.49 270
16417.70 291
16418.91 301
16420.12 303
16421.33 286
16422.54 255
16423.75 289
16424.95 300
16426.16 306
16427.37 291
16428.58 291
16429.79 297
16431.00 303
16432.21 292
16433.42 310
16434.63 266
16435.84 268
16437.05 290
16438.26 313
16439.47 304
16440.68 295
16441.88 272
16443.09 294
16444.30 277
16445.51 282
16446.72 290
16447.93 280
16449.14 276
16450.35 272
16451.56 297
16452.77 278
16453.98 280
16455.19 300
16456.40 289
16457.61 273
16458.82 284
16460.03 294
16461.24 306
16462.45 300
16463.67 268
16464.88 291
16466.09 268
16467.30 257
16468.51 257
16469.72 281
16470.93 272
16472.14 282
16473.35 290
16474.56 287
16475.77 284
16476.98 299
16478.19 278
16479.40 274
16480.62 261
16481.83 272
16483.04 293
16484.25 267
16485.46 268
16486.67 254
16487.88 300
16489.09 273
16490.31 256
16491.52 263
16492.73 282
16493.94 279
16495.15 293
16496.36 277
16497.57 278
16498.79 288
16500.00 292
16501.21 292
16502.42 267
16503.63 267
16504.85 287
16506.06 302
16507.27 306
16508.48 266
16509.69 277
16510.91 272
16512.12 278
16513.33 259
16514.54 267
16515.76 288
16516.97 273
16518.18 280
16519.39 261
16520.60 254
16521.82 279
16523.03 259
16524.24 276
16525.46 272
16526.67 283
16527.88 266
16529.09 298
16530.31 265
16531.52 275
16532.73 264
16533.95 282
16535.16 279
16536.37 260
16537.58 277
16538.80 278
16540.01 242
16541.22 258
16542.44 268
16543.65 273
16544.86 269
16546.08 265
16547.29 268
16548.50 276
16549.72 292
16550.93 284
16552.15 259
16553.36 266
16554.57 290
16555.79 280
16557.00 286
16558.21 292
16559.43 289
16560.64 271
16561.86 273
16563.07 324
16564.28 294
16565.50 293
16566.71 280
16567.93 284
16569.14 267
16570.36 265
16571.57 247
16572.78 282
16574.00 289
16575.21 271
16576.43 296
16577.64 284
16578.86 289
16580.07 298
16581.29 281
16582.50 286
16583.72 287
16584.93 273
16586.15 303
16587.36 300
16588.58 309
16589.79 276
16591.01 277
16592.22 299
16593.44 270
16594.65 289
16595.87 296
16597.08 295
16598.30 276
16599.51 280
16600.73 306
16601.94 281
16603.16 312
16604.37 302
16605.59 292
16606.81 285
16608.02 284
16609.24 284
16610.45 272
16611.67 277
16612.89 297
16614.10 289
16615.32 251
16616.53 276
16617.75 297
16618.97 291
16620.18 270
16621.40 282
16622.61 278
16623.83 289
16625.05 283
16626.26 270
16627.48 270
16628.70 308
16629.91 303
16631.13 299
16632.35 270
16633.56 290
16634.78 281
16636.00 286
16637.21 283
16638.43 271
16639.65 277
16640.86 299
16642.08 274
16643.30 298
16644.51 284
16645.73 323
16646.95 278
16648.17 279
16649.38 275
16650.60 286
16651.82 274
16653.03 278
16654.25 267
16655.47 263
16656.69 288
16657.90 265
16659.12 273
16660.34 273
16661.56 249
16662.77 282
16663.99 289
16665.21 283
16666.43 272
16667.65 278
16668.86 327
16670.08 295
16671.30 289
16672.52 280
16673.74 287
16674.95 296
16676.17 275
16677.39 270
16678.61 278
16679.83 274
16681.05 271
16682.26 256
16683.48 279
16684.70 275
16685.92 266
16687.14 289
16688.36 272
16689.58 262
16690.79 275
16692.01 244
16693.23 269
16694.45 276
16695.67 260
16696.89 264
16698.11 270
16699.33 279
16700.55 275
16701.76 262
16702.98 267
16704.20 277
16705.42 290
16706.64 268
16707.86 244
16709.08 272
16710.30 269
16711.52 245
16712.74 284
16713.96 268
16715.18 272
16716.40 275
16717.62 274
16718.84 261
16720.06 252
16721.28 229
16722.50 250
16723.72 306
16724.94 262
16726.16 262
16727.38 260
16728.60 265
16729.82 253
16731.04 265
16732.26 288
16733.48 248
16734.70 257
16735.92 276
16737.14 277
16738.36 261
16739.58 244
16740.80 256
16742.02 260
16743.24 248
16744.46 257
16745.68 261
16746.90 264
16748.12 242
16749.35 263
16750.57 264
16751.79 264
16753.01 265
16754.23 270
16755.45 280
16756.67 282
16757.89 260
16759.11 257
16760.33 284
16761.56 268
16762.78 287
16764.00 266
16765.22 279
16766.44 262
16767.66 286
16768.88 279
16770.11 226
16771.33 249
16772.55 263
16773.77 285
16774.99 260
16776.22 278
16777.44 278
16778.66 284
16779.88 266
16781.10 278
16782.33 269
16783.55 270
16784.77 277
16785.99 287
16787.21 276
16788.44 270
16789.66 263
16790.88 311
16792.10 278
16793.33 275
16794.55 278
16795.77 299
16796.99 283
16798.22 265
16799.44 289
16800.66 288
16801.88 302
16803.11 291
16804.33 288
16805.55 289
16806.78 248
16808.00 261
16809.22 289
16810.44 281
16811.67 288
16812.89 287
16814.11 283
16815.34 261
16816.56 271
16817.78 280
16819.01 294
16820.23 296
16821.45 278
16822.68 310
16823.90 297
16825.13 302
16826.35 310
16827.57 307
16828.80 320
16830.02 309
16831.24 302
16832.47 339
16833.69 323
16834.92 311
16836.14 329
16837.36 304
16838.59 310
16839.81 326
16841.04 345
16842.26 339
16843.48 337
16844.71 320
16845.93 355
16847.16 338
16848.38 325
16849.61 343
16850.83 362
16852.06 381
16853.28 376
16854.51 389
16855.73 366
16856.95 354
16858.18 353
16859.40 370
16860.63 396
16861.85 379
16863.08 376
16864.30 358
16865.53 394
16866.75 374
16867.98 422
16869.21 414
16870.43 395
16871.66 394
16872.88 398
16874.11 417
16875.33 411
16876.56 434
16877.78 435
16879.01 411
16880.23 434
16881.46 419
16882.69 426
16883.91 413
16885.14 427
16886.36 442
16887.59 421
16888.81 442
16890.04 449
16891.27 472
16892.49 462
16893.72 450
16894.94 489
16896.17 466
16897.40 442
16898.62 416
16899.85 446
16901.08 462
16902.30 439
16903.53 436
16904.76 453
16905.98 442
16907.21 420
16908.44 433
16909.66 415
16910.89 449
16912.12 419
16913.34 437
16914.57 433
16915.80 410
16917.02 405
16918.25 393
16919.48 401
16920.70 380
16921.93 374
16923.16 367
16924.39 386
16925.61 394
16926.84 383
16928.07 382
16929.30 389
16930.52 390
16931.75 395
16932.98 371
16934.21 366
16935.43 361
16936.66 364
16937.89 374
16939.12 373
16940.34 367
16941.57 352
16942.80 342
16944.03 355
16945.26 345
16946.48 362
16947.71 342
16948.94 327
16950.17 359
16951.40 341
16952.62 340
16953.85 329
16955.08 378
16956.31 360
16957.54 323
16958.77 349
16959.99 349
16961.22 349
16962.45 331
16963.68 364
16964.91 344
16966.14 335
16967.37 329
16968.60 329
16969.82 344
16971.05 318
16972.28 311
16973.51 315
16974.74 299
16975.97 313
16977.20 311
16978.43 336
16979.66 291
16980.89 303
16982.11 279
16983.34 321
16984.57 299
16985.80 289
16987.03 311
16988.26 315
16989.49 307
16990.72 314
16991.95 300
16993.18 286
16994.41 281
16995.64 325
16996.87 299
16998.10 288
16999.33 298
17000.56 325
17001.79 303
17003.02 314
17004.25 292
17005.48 308
17006.71 308
17007.94 294
17009.17 286
17010.40 300
17011.63 274
17012.86 287
17014.09 290
17015.32 291
17016.55 292
17017.78 297
17019.01 299
17020.25 283
17021.48 276
17022.71 269
17023.94 285
17025.17 296
17026.40 306
17027.63 291
17028.86 292
17030.09 270
17031.32 262
17032.55 276
17033.79 273
17035.02 272
17036.25 284
17037.48 300
17038.71 288
17039.94 271
17041.17 270
17042.41 279
17043.64 293
17044.87 287
17046.10 272
17047.33 270
17048.56 289
17049.80 262
17051.03 280
17052.26 266
17053.49 271
17054.72 272
17055.95 291
17057.19 273
17058.42 269
17059.65 266
17060.88 288
17062.12 287
17063.35 264
17064.58 250
17065.81 277
17067.04 257
17068.28 275
17069.51 259
17070.74 261
17071.97 260
17073.21 266
17074.44 270
17075.67 240
17076.90 271
17078.14 247
17079.37 267
17080.60 250
17081.84 259
17083.07 253
17084.30 226
17085.54 250
17086.77 265
17088.00 250
17089.23 247
17090.47 250
17091.70 253
17092.93 259
17094.17 244
17095.40 258
17096.63 240
17097.87 251
17099.10 247
17100.34 266
17101.57 230
17102.80 264
17104.04 235
17105.27 247
17106.50 234
17107.74 239
17108.97 233
17110.21 255
17111.44 260
17112.67 226
17113.91 251
17115.14 225
17116.38 237
17117.61 243
17118.84 259
17120.08 223
17121.31 231
17122.55 230
17123.78 241
17125.02 244
17126.25 231
17127.48 237
17128.72 243
17129.95 230
17131.19 227
17132.42 222
17133.66 233
17134.89 238
17136.13 236
17137.36 225
17138.60 228
17139.83 232
17141.07 205
17142.30 240
17143.54 220
17144.77 242
17146.01 236
17147.24 258
17148.48 234
17149.71 213
17150.95 230
17152.19 246
17153.42 242
17154.66 221
17155.89 233
17157.13 233
17158.36 219
17159.60 215
17160.83 236
17162.07 222
17163.31 234
17164.54 224
17165.78 233
17167.01 231
17168.25 238
17169.49 218
17170.72 228
17171.96 207
17173.19 206
17174.43 218
17175.67 216
17176.90 226
17178.14 206
17179.38 244
17180.61 226
17181.85 237
17183.09 226
17184.32 231
17185.56 225
17186.80 216
17188.03 241
17189.27 221
17190.51 197
17191.74 225
17192.98 228
17194.22 222
17195.45 233
17196.69 239
17197.93 213
17199.16 219
17200.40 224
17201.64 220
17202.88 213
17204.11 217
17205.35 226
17206.59 217
17207.83 204
17209.06 192
17210.30 198
17211.54 211
17212.78 200
17214.01 197
17215.25 209
17216.49 218
17217.73 224
17218.96 233
17220.20 218
17221.44 222
17222.68 240
17223.92 230
17225.15 215
17226.39 216
17227.63 205
17228.87 226
17230.11 222
17231.35 189
17232.58 214
17233.82 217
17235.06 234
17236.30 191
17237.54 208
17238.78 213
17240.01 216
17241.25 213
17242.49 210
17243.73 214
17244.97 196
17246.21 205
17247.45 207
17248.69 200
17249.93 207
17251.16 210
17252.40 209
17253.64 212
17254.88 218
17256.12 237
17257.36 204
17258.60 181
17259.84 206
17261.08 216
17262.32 214
17263.56 237
17264.80 199
17266.04 226
17267.28 202
17268.51 210
17269.75 209
17270.99 197
17272.23 199
17273.47 205
17274.71 227
17275.95 217
17277.19 204
17278.43 213
17279.67 236
17280.91 222
17282.15 232
17283.39 213
17284.63 211
17285.87 200
17287.11 210
17288.35 218
17289.60 215
17290.84 185
17292.08 198
17293.32 203
17294.56 199
17295.80 184
17297.04 190
17298.28 208
17299.52 229
17300.76 218
17302.00 209
17303.24 211
17304.48 201
17305.72 211
17306.96 218
17308.21 215
17309.45 177
17310.69 194
17311.93 251
17313.17 214
17314.41 213
17315.65 204
17316.89 215
17318.14 192
17319.38 203
17320.62 215
17321.86 199
17323.10 208
17324.34 220
17325.59 213
17326.83 189
17328.07 219
17329.31 215
17330.55 217
17331.79 207
17333.04 190
17334.28 233
17335.52 207
17336.76 193
17338.00 206
17339.25 206
17340.49 232
17341.73 200
17342.97 211
17344.22 191
17345.46 197
17346.70 191
17347.94 211
17349.19 213
17350.43 201
17351.67 212
17352.91 195
17354.16 223
17355.40 192
17356.64 200
17357.88 217
17359.13 217
17360.37 189
17361.61 200
17362.86 213
17364.10 200
17365.34 208
17366.58 198
17367.83 211
17369.07 223
17370.31 203
17371.56 221
17372.80 217
17374.04 219
17375.29 208
17376.53 211
17377.78 229
17379.02 212
17380.26 222
17381.51 213
17382.75 200
17383.99 196
17385.24 216
17386.48 211
17387.72 205
17388.97 207
17390.21 201
17391.46 212
17392.70 204
17393.94 195
17395.19 193
17396.43 223
17397.68 220
17398.92 214
17400.17 211
17401.41 214
17402.65 212
17403.90 213
17405.14 214
17406.39 200
17407.63 198
17408.88 210
17410.12 220
17411.37 199
17412.61 220
17413.86 221
17415.10 210
17416.35 205
17417.59 188
17418.84 195
17420.08 229
17421.33 211
17422.57 205
17423.82 210
17425.06 204
17426.31 202
17427.55 212
17428.80 203
17430.04 207
17431.29 217
17432.53 202
17433.78 239
17435.03 202
17436.27 226
17437.52 222
17438.76 214
17440.01 218
17441.25 224
17442.50 214
17443.75 224
17444.99 201
17446.24 199
17447.48 201
17448.73 213
17449.98 229
17451.22 213
17452.47 241
17453.71 217
17454.96 247
17456.21 199
17457.45 210
17458.70 219
17459.95 227
17461.19 224
17462.44 226
17463.69 222
17464.93 243
17466.18 228
17467.43 248
17468.67 224
17469.92 229
17471.17 240
17472.41 225
17473.66 246
17474.91 219
17476.15 220
17477.40 233
17478.65 222
17479.90 233
17481.14 253
17482.39 231
17483.64 230
17484.88 227
17486.13 221
17487.38 226
17488.63 216
17489.87 226
17491.12 228
17492.37 235
17493.62 236
17494.86 234
17496.11 248
17497.36 260
17498.61 225
17499.86 237
17501.10 234
17502.35 239
17503.60 230
17504.85 236
17506.10 241
17507.34 237
17508.59 263
17509.84 233
17511.09 257
17512.34 253
17513.59 263
17514.83 240
17516.08 254
17517.33 249
17518.58 249
17519.83 249
17521.08 262
17522.33 263
17523.57 262
17524.82 247
17526.07 242
17527.32 261
17528.57 257
17529.82 254
17531.07 254
17532.32 268
17533.57 261
17534.82 238
17536.06 250
17537.31 253
17538.56 265
17539.81 243
17541.06 257
17542.31 258
17543.56 254
17544.81 246
17546.06 256
17547.31 278
17548.56 289
17549.81 262
17551.06 283
17552.31 287
17553.56 269
17554.81 266
17556.06 287
17557.31 273
17558.56 294
17559.81 261
17561.06 300
17562.31 295
17563.56 311
17564.81 300
17566.06 283
17567.31 276
17568.56 279
17569.81 271
17571.06 295
17572.31 282
17573.56 301
17574.81 295
17576.06 282
17577.31 283
17578.56 311
17579.81 291
17581.06 277
17582.31 270
17583.57 295
17584.82 299
17586.07 286
17587.32 293
17588.57 288
17589.82 282
17591.07 278
17592.32 264
17593.57 311
17594.83 288
17596.08 299
17597.33 301
17598.58 280
17599.83 282
17601.08 304
17602.33 282
17603.59 278
17604.84 274
17606.09 306
17607.34 292
17608.59 299
17609.84 292
17611.10 282
17612.35 301
17613.60 305
17614.85 287
17616.10 277
17617.36 285
17618.61 291
17619.86 301
17621.11 292
17622.36 282
17623.62 271
17624.87 284
17626.12 264
17627.37 273
17628.63 277
17629.88 286
17631.13 312
17632.38 293
17633.64 281
17634.89 301
17636.14 280
17637.39 271
17638.65 296
17639.90 310
17641.15 284
17642.41 275
17643.66 292
17644.91 272
17646.17 295
17647.42 257
17648.67 274
17649.92 281
17651.18 311
17652.43 290
17653.68 288
17654.94 266
17656.19 284
17657.44 286
17658.70 273
17659.95 249
17661.21 285
17662.46 291
17663.71 269
17664.97 272
17666.22 265
17667.47 256
17668.73 269
17669.98 280
17671.24 259
17672.49 266
17673.74 255
17675.00 262
17676.25 266
17677.51 273
17678.76 272
17680.02 265
17681.27 266
17682.52 231
17683.78 246
17685.03 239
17686.29 265
17687.54 259
17688.80 260
17690.05 259
17691.31 238
17692.56 237
17693.82 255
17695.07 253
17696.32 253
17697.58 265
17698.83 249
17700.09 256
17701.34 247
17702.60 240
17703.86 236
17705.11 257
17706.37 228
17707.62 232
17708.88 253
17710.13 252
17711.39 247
17712.64 232
17713.90 246
17715.15 243
17716.41 274
17717.66 261
17718.92 243
17720.18 244
17721.43 221
17722.69 229
17723.94 230
17725.20 236
17726.45 224
17727.71 238
17728.97 234
17730.22 234
17731.48 234
17732.74 226
17733.99 224
17735.25 232
17736.50 219
17737.76 222
17739.02 223
17740.27 235
17741.53 229
17742.79 237
17744.04 230
17745.30 223
17746.56 230
17747.81 238
17749.07 221
17750.33 216
17751.58 238
17752.84 231
17754.10 226
17755.35 238
17756.61 249
17757.87 226
17759.12 238
17760.38 243
17761.64 251
17762.90 235
17764.15 243
17765.41 227
17766.67 263
17767.93 216
17769.18 227
17770.44 228
17771.70 245
17772.96 219
17774.21 244
17775.47 241
17776.73 245
17777.99 226
17779.24 230
17780.50 245
17781.76 223
17783.02 238
17784.28 230
17785.53 237
17786.79 220
17788.05 216
17789.31 225
17790.57 217
17791.82 252
17793.08 223
17794.34 227
17795.60 225
17796.86 234
17798.12 213
17799.37 230
17800.63 218
17801.89 213
17803.15 222
17804.41 225
17805.67 207
17806.93 209
17808.19 216
17809.44 235
17810.70 237
17811.96 235
17813.22 219
17814.48 239
17815.74 216
17817.00 235
17818.26 224
17819.52 219
17820.78 215
17822.04 213
17823.29 205
17824.55 188
17825.81 206
17827.07 225
17828.33 232
17829.59 227
17830.85 224
17832.11 214
17833.37 199
17834.63 223
17835.89 204
17837.15 239
17838.41 217
17839.67 204
17840.93 195
17842.19 199
17843.45 186
17844.71 193
17845.97 200
17847.23 216
17848.49 222
17849.75 188
17851.01 182
17852.27 192
17853.53 224
17854.79 213
17856.05 193
17857.31 183
17858.57 207
17859.84 205
17861.10 208
17862.36 190
17863.62 203
17864.88 198
17866.14 207
17867.40 208
17868.66 193
17869.92 184
17871.18 186
17872.44 201
17873.71 216
17874.97 204
17876.23 186
17877.49 198
17878.75 185
17880.01 201
17881.27 192
17882.53 194
17883.80 183
17885.06 198
17886.32 195
17887.58 190
17888.84 198
17890.10 192
17891.37 194
17892.63 197
17893.89 187
17895.15 194
17896.41 195
17897.67 163
17898.94 187
17900.20 190
17901.46 207
17902.72 202
17903.99 162
17905.25 188
17906.51 192
17907.77 195
17909.03 197
17910.30 184
17911.56 173
17912.82 187
17914.08 194
17915.35 195
17916.61 166
17917.87 188
17919.14 199
17920.40 191
17921.66 205
17922.92 176
17924.19 176
17925.45 191
17926.71 172
17927.98 182
17929.24 175
17930.50 195
17931.76 195
17933.03 197
17934.29 184
17935.55 178
17936.82 187
17938.08 199
17939.34 189
17940.61 189
17941.87 197
17943.14 186
17944.40 192
17945.66 195
17946.93 188
17948.19 180
17949.45 191
17950.72 184
17951.98 179
17953.25 184
17954.51 157
17955.77 179
17957.04 173
17958.30 173
17959.57 184
17960.83 171
17962.09 176
17963.36 184
17964.62 159
17965.89 176
17967.15 168
17968.42 148
17969.68 172
17970.95 205
17972.21 173
17973.47 190
17974.74 204
17976.00 193
17977.27 176
17978.53 182
17979.80 186
17981.06 172
17982.33 177
17983.59 176
17984.86 205
17986.12 169
17987.39 159
17988.65 170
17989.92 173
17991.18 173
17992.45 172
17993.71 190
17994.98 199
17996.25 206
17997.51 167
17998.78 186
18000.04 169
18001.31 184
18002.57 179
18003.84 158
18005.10 174
18006.37 178
18007.64 174
18008.90 166
18010.17 180
18011.43 165
18012.70 193
18013.97 204
18015.23 158
18016.50 194
18017.76 189
18019.03 194
18020.30 187
18021.56 168
18022.83 185
18024.10 169
18025.36 204
18026.63 172
18027.90 177
18029.16 164
18030.43 177
18031.70 184
18032.96 179
18034.23 170
18035.50 188
18036.76 194
18038.03 184
18039.30 171
18040.56 195
18041.83 221
18043.10 183
18044.37 199
18045.63 177
18046.90 190
18048.17 167
18049.43 190
18050.70 173
18051.97 186
18053.24 170
18054.50 181
18055.77 190
18057.04 201
18058.31 181
18059.57 204
18060.84 192
18062.11 176
18063.38 165
18064.65 173
18065.91 181
18067.18 188
18068.45 195
18069.72 203
18070.98 167
18072.25 171
18073.52 180
18074.79 198
18076.06 181
18077.33 175
18078.59 180
18079.86 181
18081.13 187
18082.40 163
18083.67 200
18084.94 168
18086.21 185
18087.47 187
18088.74 170
18090.01 194
18091.28 177
18092.55 187
18093.82 179
18095.09 186
18096.36 163
18097.62 187
18098.89 187
18100.16 175
18101.43 167
18102.70 190
18103.97 200
18105.24 166
18106.51 197
18107.78 184
18109.05 190
18110.32 199
18111.59 195
18112.86 185
18114.13 178
18115.40 210
18116.66 187
18117.93 200
18119.20 189
18120.47 195
18121.74 201
18123.01 190
18124.28 190
18125.55 189
18126.82 181
18128.09 172
18129.36 185
18130.63 198
18131.90 175
18133.17 208
18134.44 171
18135.71 185
18136.99 176
18138.26 171
18139.53 171
18140.80 201
18142.07 170
18143.34 179
18144.61 188
18145.88 157
18147.15 196
18148.42 187
18149.69 179
18150.96 161
18152.23 196
18153.50 165
18154.78 174
18156.05 161
18157.32 173
18158.59 196
18159.86 187
18161.13 182
18162.40 181
18163.67 187
18164.94 201
18166.22 205
18167.49 186
18168.76 191
18170.03 177
18171.30 186
18172.57 173
18173.85 186
18175.12 161
18176.39 198
18177.66 185
18178.93 183
18180.20 169
18181.48 185
18182.75 187
18184.02 175
18185.29 178
18186.56 175
18187.84 187
18189.11 181
18190.38 195
18191.65 173
18192.93 205
18194.20 172
18195.47 191
18196.74 186
18198.02 198
18199.29 175
18200.56 186
18201.83 193
18203.11 193
18204.38 180
18205.65 196
18206.92 178
18208.20 179
18209.47 200
18210.74 176
18212.02 206
18213.29 175
18214.56 192
18215.84 168
18217.11 186
18218.38 175
18219.65 185
18220.93 188
18222.20 186
18223.47 176
18224.75 194
18226.02 189
18227.30 157
18228.57 161
18229.84 182
18231.12 181
18232.39 169
18233.66 180
18234.94 179
18236.21 174
18237.48 182
18238.76 184
18240.03 162
18241.31 172
18242.58 176
18243.86 171
18245.13 167
18246.40 177
18247.68 161
18248.95 158
18250.23 182
18251.50 171
18252.77 211
18254.05 177
18255.32 182
18256.60 180
18257.87 178
18259.15 171
18260.42 182
18261.70 193
18262.97 184
18264.25 168
18265.52 164
18266.80 174
18268.07 143
18269.35 185
18270.62 159
18271.90 172
18273.17 199
18274.45 184
18275.72 170
18277.00 168
18278.27 159
18279.55 169
18280.82 186
18282.10 158
18283.37 172
18284.65 179
18285.93 190
18287.20 176
18288.48 179
18289.75 160
18291.03 168
18292.30 180
18293.58 169
18294.86 169
18296.13 179
18297.41 203
18298.68 186
18299.96 169
18301.24 180
18302.51 191
18303.79 187
18305.06 179
18306.34 155
18307.62 159
18308.89 175
18310.17 190
18311.45 164
18312.72 198
18314.00 181
18315.28 177
18316.55 156
18317.83 190
18319.11 180
18320.38 173
18321.66 199
18322.94 184
18324.21 178
18325.49 145
18326.77 186
18328.04 174
18329.32 182
18330.60 149
18331.88 202
18333.15 185
18334.43 185
18335.71 166
18336.98 159
18338.26 167
18339.54 194
18340.82 184
18342.09 177
18343.37 165
18344.65 179
18345.93 183
18347.20 157
18348.48 177
18349.76 171
18351.04 185
18352.32 184
18353.59 183
18354.87 173
18356.15 194
18357.43 192
18358.71 175
18359.98 171
18361.26 179
18362.54 183
18363.82 154
18365.10 187
18366.38 151
18367.65 176
18368.93 157
18370.21 185
18371.49 154
18372.77 165
18374.05 190
18375.33 180
18376.60 161
18377.88 181
18379.16 183
18380.44 188
18381.72 175
18383.00 168
18384.28 186
18385.56 164
18386.84 180
18388.11 162
18389.39 189
18390.67 156
18391.95 180
18393.23 170
18394.51 191
18395.79 181
18397.07 194
18398.35 167
18399.63 176
18400.91 181
18402.19 171
18403.47 193
18404.75 179
18406.03 171
18407.31 170
18408.59 183
18409.87 155
18411.15 149
18412.43 162
18413.71 173
18414.99 158
18416.27 176
18417.55 163
18418.83 181
18420.11 180
18421.39 166
18422.67 166
18423.95 187
18425.23 173
18426.51 172
18427.79 171
18429.07 157
18430.35 185
18431.63 164
18432.91 181
18434.19 162
18435.47 160
18436.75 152
18438.04 177
18439.32 184
18440.60 167
18441.88 175
18443.16 186
18444.44 164
18445.72 168
18447.00 166
18448.28 150
18449.57 157
18450.85 162
18452.13 164
18453.41 162
18454.69 159
18455.97 163
18457.25 173
18458.54 167
18459.82 172
18461.10 182
18462.38 188
18463.66 177
18464.94 166
18466.23 183
18467.51 162
18468.79 179
18470.07 143
18471.35 161
18472.64 170
18473.92 188
18475.20 167
18476.48 170
18477.76 154
18479.05 164
18480.33 166
18481.61 167
18482.89 178
18484.18 172
18485.46 195
18486.74 160
18488.02 155
18489.31 170
18490.59 158
18491.87 165
18493.15 172
18494.44 175
18495.72 178
18497.00 169
18498.29 174
18499.57 163
18500.85 185
18502.13 173
18503.42 167
18504.70 200
18505.98 185
18507.27 178
18508.55 170
18509.83 183
18511.12 170
18512.40 166
18513.68 152
18514.97 178
18516.25 166
18517.54 181
18518.82 180
18520.10 181
18521.39 178
18522.67 178
18523.95 178
18525.24 180
18526.52 184
18527.81 173
18529.09 183
18530.37 168
18531.66 174
18532.94 175
18534.23 198
18535.51 163
18536.79 179
18538.08 195
18539.36 168
18540.65 182
18541.93 199
18543.22 179
18544.50 180
18545.79 164
18547.07 167
18548.36 204
18549.64 171
18550.92 166
18552.21 174
18553.49 174
18554.78 197
18556.06 184
18557.35 185
18558.63 182
18559.92 164
18561.20 179
18562.49 207
18563.77 178
18565.06 186
18566.35 180
18567.63 195
18568.92 181
18570.20 196
18571.49 177
18572.77 181
18574.06 192
18575.34 203
18576.63 177
18577.92 179
18579.20 216
18580.49 210
18581.77 202
18583.06 191
18584.34 204
18585.63 187
18586.92 211
18588.20 191
18589.49 189
18590.77 194
18592.06 197
18593.35 206
18594.63 209
18595.92 187
18597.21 201
18598.49 206
18599.78 205
18601.07 209
18602.35 194
18603.64 213
18604.93 213
18606.21 223
18607.50 205
18608.79 228
18610.07 210
18611.36 212
18612.65 216
18613.93 200
18615.22 206
18616.51 195
18617.79 206
18619.08 214
18620.37 207
18621.66 191
18622.94 220
18624.23 211
18625.52 200
18626.80 214
18628.09 217
18629.38 203
18630.67 203
18631.95 227
18633.24 209
18634.53 195
18635.82 205
18637.11 205
18638.39 219
18639.68 226
18640.97 210
18642.26 204
18643.54 204
18644.83 190
18646.12 198
18647.41 211
18648.70 189
18649.99 196
18651.27 199
18652.56 195
18653.85 197
18655.14 203
18656.43 199
18657.72 180
18659.00 192
18660.29 191
18661.58 208
18662.87 196
18664.16 185
18665.45 168
18666.74 181
18668.02 191
18669.31 183
18670.60 179
18671.89 191
18673.18 191
18674.47 184
18675.76 179
18677.05 187
18678.34 159
18679.63 185
18680.92 169
18682.20 170
18683.49 172
18684.78 190
18686.07 195
18687.36 176
18688.65 202
18689.94 173
18691.23 171
18692.52 192
18693.81 170
18695.10 166
18696.39 153
18697.68 173
18698.97 171
18700.26 172
18701.55 154
18702.84 167
18704.13 179
18705.42 173
18706.71 176
18708.00 161
18709.29 196
18710.58 186
18711.87 187
18713.16 158
18714.45 159
18715.74 168
18717.03 150
18718.32 156
18719.61 171
18720.90 161
18722.20 168
18723.49 163
18724.78 165
18726.07 181
18727.36 182
18728.65 177
18729.94 202
18731.23 169
18732.52 202
18733.81 177
18735.10 178
18736.40 175
18737.69 165
18738.98 184
18740.27 169
18741.56 178
18742.85 173
18744.14 178
18745.43 183
18746.73 166
18748.02 166
18749.31 177
18750.60 173
18751.89 177
18753.18 182
18754.48 164
18755.77 171
18757.06 169
18758.35 189
18759.64 160
18760.94 149
18762.23 170
18763.52 162
18764.81 163
18766.10 160
18767.40 173
18768.69 178
18769.98 155
18771.27 155
18772.57 165
18773.86 163
18775.15 158
18776.44 165
18777.74 188
18779.03 170
18780.32 169
18781.61 167
18782.91 179
18784.20 167
18785.49 174
18786.79 154
18788.08 175
18789.37 154
18790.66 157
18791.96 178
18793.25 167
18794.54 138
18795.84 176
18797.13 167
18798.42 150
18799.72 155
18801.01 168
18802.30 140
18803.60 159
18804.89 162
18806.18 163
18807.48 162
18808.77 166
18810.07 160
18811.36 131
18812.65 164
18813.95 160
18815.24 182
18816.53 171
18817.83 147
18819.12 154
18820.42 162
18821.71 166
18823.00 146
18824.30 148
18825.59 145
18826.89 166
18828.18 143
18829.48 170
18830.77 156
18832.07 149
18833.36 181
18834.65 169
18835.95 181
18837.24 164
18838.54 171
18839.83 171
18841.13 176
18842.42 161
18843.72 170
18845.01 174
18846.31 148
18847.60 143
18848.90 165
18850.19 140
18851.49 135
18852.78 153
18854.08 163
18855.37 149
18856.67 141
18857.96 153
18859.26 155
18860.55 132
18861.85 167
18863.15 160
18864.44 170
18865.74 170
18867.03 149
18868.33 154
18869.62 171
18870.92 163
18872.22 172
18873.51 169
18874.81 158
18876.10 146
18877.40 155
18878.70 157
18879.99 142
18881.29 147
18882.58 181
18883.88 160
18885.18 157
18886.47 142
18887.77 153
18889.07 156
18890.36 151
18891.66 127
18892.95 154
18894.25 163
18895.55 143
18896.84 150
18898.14 159
18899.44 159
18900.73 161
18902.03 167
18903.33 143
18904.63 154
18905.92 140
18907.22 161
18908.52 137
18909.81 146
18911.11 159
18912.41 158
18913.71 164
18915.00 139
18916.30 151
18917.60 141
18918.89 143
18920.19 150
18921.49 148
18922.79 149
18924.09 147
18925.38 139
18926.68 152
18927.98 154
18929.28 142
18930.57 140
18931.87 172
18933.17 158
18934.47 147
18935.77 125
18937.06 146
18938.36 156
18939.66 160
18940.96 167
18942.26 142
18943.55 145
18944.85 142
18946.15 155
18947.45 140
18948.75 147
18950.05 150
18951.35 174
18952.64 152
18953.94 146
18955.24 156
18956.54 138
18957.84 145
18959.14 133
18960.44 144
18961.74 141
18963.03 144
18964.33 137
18965.63 125
18966.93 155
18968.23 147
18969.53 163
18970.83 160
18972.13 147
18973.43 146
18974.73 149
18976.03 153
18977.33 140
18978.62 151
18979.92 148
18981.22 129
18982.52 135
18983.82 160
18985.12 172
18986.42 138
18987.72 134
18989.02 137
18990.32 145
18991.62 155
18992.92 144
18994.22 151
18995.52 137
18996.82 140
18998.12 140
18999.42 164
19000.72 142
19002.02 127
19003.32 133
19004.62 145
19005.92 139
19007.22 138
19008.53 124
19009.83 137
19011.13 149
19012.43 124
19013.73 142
19015.03 144
19016.33 150
19017.63 157
19018.93 135
19020.23 132
19021.53 137
19022.83 137
19024.13 158
19025.44 144
19026.74 145
19028.04 143
19029.34 160
19030.64 158
19031.94 138
19033.24 130
19034.54 142
19035.85 128
19037.15 149
19038.45 149
19039.75 150
19041.05 146
19042.35 129
19043.66 146
19044.96 129
19046.26 151
19047.56 133
19048.86 152
19050.16 131
19051.47 139
19052.77 135
19054.07 140
19055.37 142
19056.67 129
19057.98 155
19059.28 141
19060.58 142
19061.88 137
19063.19 149
19064.49 144
19065.79 139
19067.09 146
19068.40 152
19069.70 144
19071.00 134
19072.30 131
19073.61 132
19074.91 133
19076.21 143
19077.52 134
19078.82 140
19080.12 153
19081.42 130
19082.73 140
19084.03 135
19085.33 139
19086.64 143
19087.94 142
19089.24 127
19090.55 134
19091.85 141
19093.15 142
19094.46 140
19095.76 148
19097.06 148
19098.37 140
19099.67 158
19100.97 140
19102.28 135
19103.58 149
19104.89 158
19106.19 144
19107.49 166
19108.80 169
19110.10 145
19111.40 139
19112.71 148
19114.01 153
19115.32 150
19116.62 152
19117.93 149
19119.23 148
19120.53 147
19121.84 142
19123.14 131
19124.45 144
19125.75 139
19127.06 165
19128.36 137
19129.67 136
19130.97 150
19132.28 166
19133.58 148
19134.88 164
19136.19 150
19137.49 151
19138.80 159
19140.10 151
19141.41 151
19142.71 150
19144.02 146
19145.32 168
19146.63 150
19147.94 142
19149.24 149
19150.55 133
19151.85 159
19153.16 150
19154.46 163
19155.77 148
19157.07 165
19158.38 158
19159.68 154
19160.99 157
19162.30 149
19163.60 160
19164.91 143
19166.21 145
19167.52 129
19168.83 138
19170.13 154
19171.44 166
19172.74 156
19174.05 148
19175.36 149
19176.66 139
19177.97 153
19179.27 143
19180.58 151
19181.89 160
19183.19 140
19184.50 141
19185.81 140
19187.11 137
19188.42 130
19189.73 139
19191.03 145
19192.34 138
19193.65 136
19194.95 141
19196.26 137
19197.57 132
19198.87 137
19200.18 160
19201.49 159
19202.80 153
19204.10 130
19205.41 146
19206.72 135
19208.03 153
19209.33 131
19210.64 141
19211.95 148
19213.25 148
19214.56 137
19215.87 140
19217.18 149
19218.49 144
19219.79 141
19221.10 144
19222.41 132
19223.72 135
19225.02 146
19226.33 141
19227.64 141
19228.95 137
19230.26 165
19231.56 153
19232.87 155
19234.18 126
19235.49 132
19236.80 128
19238.11 136
19239.41 142
19240.72 120
19242.03 125
19243.34 119
19244.65 154
19245.96 139
19247.26 141
19248.57 123
19249.88 144
19251.19 140
19252.50 129
19253.81 141
19255.12 132
19256.43 122
19257.74 155
19259.04 156
19260.35 138
19261.66 135
19262.97 136
19264.28 134
19265.59 120
19266.90 134
19268.21 128
19269.52 126
19270.83 120
19272.14 134
19273.45 121
19274.76 135
19276.07 137
19277.38 148
19278.69 127
19279.99 139
19281.30 162
19282.61 142
19283.92 127
19285.23 135
19286.54 150
19287.85 143
19289.16 122
19290.47 136
19291.78 127
19293.09 133
19294.40 134
19295.72 118
19297.03 139
19298.34 125
19299.65 149
19300.96 140
19302.27 128
19303.58 137
19304.89 151
19306.20 147
19307.51 122
19308.82 127
19310.13 127
19311.44 130
19312.75 125
19314.06 126
19315.37 139
19316.69 128
19318.00 129
19319.31 128
19320.62 123
19321.93 123
19323.24 135
19324.55 144
19325.86 112
19327.18 129
19328.49 140
19329.80 139
19331.11 137
19332.42 133
19333.73 133
19335.04 144
19336.36 150
19337.67 141
19338.98 131
19340.29 125
19341.60 126
19342.91 133
19344.23 141
19345.54 122
19346.85 132
19348.16 143
19349.47 141
19350.79 123
19352.10 133
19353.41 134
19354.72 137
19356.04 148
19357.35 142
19358.66 119
19359.97 134
19361.29 150
19362.60 138
19363.91 124
19365.22 131
19366.54 154
19367.85 138
19369.16 143
19370.47 130
19371.79 118
19373.10 142
19374.41 135
19375.73 143
19377.04 124
19378.35 138
19379.67 131
19380.98 117
19382.29 135
19383.60 127
19384.92 129
19386.23 128
19387.54 147
19388.86 123
19390.17 129
19391.49 152
19392.80 140
19394.11 140
19395.43 113
19396.74 133
19398.05 120
19399.37 121
19400.68 127
19402.00 131
19403.31 123
19404.62 133
19405.94 135
19407.25 135
19408.57 131
19409.88 118
19411.19 135
19412.51 135
19413.82 132
19415.14 129
19416.45 125
19417.77 126
19419.08 133
19420.39 142
19421.71 128
19423.02 140
19424.34 125
19425.65 124
19426.97 129
19428.28 141
19429.60 136
19430.91 120
19432.23 148
19433.54 122
19434.86 134
19436.17 131
19437.49 141
19438.80 137
19440.12 114
19441.43 129
19442.75 124
19444.06 126
19445.38 136
19446.69 142
19448.01 144
19449.32 140
19450.64 136
19451.96 135
19453.27 125
19454.59 126
19455.90 140
19457.22 149
19458.53 121
19459.85 126
19461.17 123
19462.48 120
19463.80 139
19465.11 110
19466.43 128
19467.75 144
19469.06 148
19470.38 122
19471.69 139
19473.01 128
19474.33 120
19475.64 140
19476.96 122
19478.28 118
19479.59 125
19480.91 131
19482.23 124
19483.54 127
19484.86 123
19486.18 133
19487.49 131
19488.81 140
19490.13 116
19491.44 133
19492.76 129
19494.08 117
19495.39 131
19496.71 132
19498.03 137
19499.35 133
19500.66 136
19501.98 144
19503.30 117
19504.61 132
19505.93 123
19507.25 130
19508.57 136
19509.88 109
19511.20 134
19512.52 132
19513.84 123
19515.15 98
19516.47 139
19517.79 133
19519.11 125
19520.43 125
19521.74 114
19523.06 142
19524.38 122
19525.70 139
19527.02 149
19528.33 121
19529.65 120
19530.97 129
19532.29 130
19533.61 128
19534.93 114
19536.24 129
19537.56 131
19538.88 114
19540.20 127
19541.52 123
19542.84 120
19544.16 131
19545.47 122
19546.79 138
19548.11 130
19549.43 138
19550.75 116
19552.07 132
19553.39 144
19554.71 138
19556.03 140
19557.34 127
19558.66 133
19559.98 133
19561.30 131
19562.62 121
19563.94 140
19565.26 128
19566.58 124
19567.90 142
19569.22 133
19570.54 152
19571.86 130
19573.18 121
19574.50 135
19575.82 119
19577.14 127
19578.46 139
19579.78 145
19581.10 137
19582.42 121
19583.74 143
19585.06 139
19586.38 118
19587.70 133
19589.02 133
19590.34 139
19591.66 128
19592.98 120
19594.30 131
19595.62 129
19596.94 138
19598.26 129
19599.58 134
19600.90 129
19602.22 127
19603.54 130
19604.86 144
19606.18 130
19607.50 120
19608.82 116
19610.15 137
19611.47 120
19612.79 120
19614.11 130
19615.43 144
19616.75 135
19618.07 126
19619.39 140
19620.71 127
19622.04 129
19623.36 133
19624.68 143
19626.00 135
19627.32 142
19628.64 151
19629.96 134
19631.29 136
19632.61 142
19633.93 149
19635.25 141
19636.57 131
19637.89 154
19639.22 128
19640.54 134
19641.86 125
19643.18 143
19644.50 129
19645.83 145
19647.15 129
19648.47 139
19649.79 136
19651.12 149
19652.44 148
19653.76 145
19655.08 130
19656.40 129
19657.73 158
19659.05 155
19660.37 148
19661.70 140
19663.02 143
19664.34 139
19665.66 132
19666.99 115
19668.31 125
19669.63 123
19670.95 147
19672.28 117
19673.60 148
19674.92 137
19676.25 141
19677.57 131
19678.89 138
19680.22 133
19681.54 124
19682.86 126
19684.19 120
19685.51 132
19686.83 114
19688.16 134
19689.48 135
19690.80 128
19692.13 140
19693.45 148
19694.78 126
19696.10 142
19697.42 144
19698.75 143
19700.07 146
19701.39 133
19702.72 137
19704.04 143
19705.37 149
19706.69 153
19708.02 137
19709.34 133
19710.66 124
19711.99 136
19713.31 141
19714.64 133
19715.96 121
19717.29 150
19718.61 143
19719.93 123
19721.26 136
19722.58 118
19723.91 150
19725.23 140
19726.56 141
19727.88 130
19729.21 151
19730.53 161
19731.86 135
19733.18 116
19734.51 137
19735.83 130
19737.16 141
19738.48 148
19739.81 133
19741.13 127
19742.46 130
19743.78 155
19745.11 136
19746.44 130
19747.76 147
19749.09 144
19750.41 126
19751.74 133
19753.06 145
19754.39 147
19755.72 144
19757.04 135
19758.37 134
19759.69 139
19761.02 142
19762.34 128
19763.67 130
19765.00 138
19766.32 145
19767.65 144
19768.98 132
19770.30 138
19771.63 135
19772.95 150
19774.28 130
19775.61 138
19776.93 137
19778.26 135
19779.59 148
19780.91 143
19782.24 121
19783.57 123
19784.89 135
19786.22 157
19787.55 146
19788.87 144
19790.20 136
19791.53 125
19792.86 134
19794.18 146
19795.51 125
19796.84 130
19798.16 138
19799.49 144
19800.82 140
19802.15 143
19803.47 143
19804.80 142
19806.13 111
19807.46 134
19808.78 137
19810.11 134
19811.44 126
19812.77 132
19814.09 144
19815.42 144
19816.75 144
19818.08 142
19819.41 150
19820.73 142
19822.06 153
19823.39 145
19824.72 136
19826.05 137
19827.37 147
19828.70 134
19830.03 143
19831.36 132
19832.69 144
19834.02 140
19835.34 146
19836.67 143
19838.00 155
19839.33 141
19840.66 142
19841.99 149
19843.32 140
19844.64 119
19845.97 135
19847.30 141
19848.63 147
19849.96 121
19851.29 142
19852.62 154
19853.95 160
19855.28 127
19856.60 120
19857.93 163
19859.26 150
19860.59 154
19861.92 145
19863.25 134
19864.58 137
19865.91 134
19867.24 150
19868.57 148
19869.90 130
19871.23 137
19872.56 151
19873.89 138
19875.22 119
19876.55 136
19877.88 137
19879.21 122
19880.54 131
19881.87 146
19883.20 127
19884.53 128
19885.86 144
19887.19 145
19888.52 133
19889.85 133
19891.18 140
19892.51 135
19893.84 151
19895.17 134
19896.50 132
19897.83 131
19899.16 136
19900.49 122
19901.82 141
19903.15 133
19904.48 138
19905.81 113
19907.15 127
19908.48 121
19909.81 136
19911.14 130
19912.47 121
19913.80 129
19915.13 138
19916.46 142
19917.79 128
19919.13 127
19920.46 125
19921.79 133
19923.12 139
19924.45 140
19925.78 131
19927.11 120
19928.45 131
19929.78 114
19931.11 129
19932.44 116
19933.77 139
19935.10 125
19936.44 124
19937.77 126
19939.10 141
19940.43 135
19941.76 124
19943.10 126
19944.43 111
19945.76 120
19947.09 136
19948.42 125
19949.76 109
19951.09 149
19952.42 130
19953.75 128
19955.09 126
19956.42 131
19957.75 139
19959.08 127
19960.42 131
19961.75 120
19963.08 132
19964.41 123
19965.75 149
19967.08 121
19968.41 123
19969.75 128
19971.08 154
19972.41 138
19973.74 141
19975.08 124
19976.41 136
19977.74 135
19979.08 121
19980.41 119
19981.74 119
19983.08 136
19984.41 128
19985.74 145
19987.08 124
19988.41 139
19989.75 139
19991.08 132
19992.41 128
19993.75 119
19995.08 124
19996.41 137
19997.75 153
19999.08 145
20000.42 126
20001.75 151
20003.08 129
20004.42 133
20005.75 134
20007.09 118
20008.42 137
20009.75 124
20011.09 155
20012.42 135
20013.76 131
20015.09 118
20016.43 123
20017.76 117
20019.10 119
20020.43 134
20021.76 127
20023.10 136
20024.43 122
20025.77 126
20027.10 135
20028.44 129
20029.77 134
20031.11 139
20032.44 127
20033.78 145
20035.11 128
20036.45 132
20037.78 127
20039.12 132
20040.46 127
20041.79 139
20043.13 125
20044.46 120
20045.80 126
20047.13 132
20048.47 134
20049.80 130
20051.14 139
20052.47 139
20053.81 145
20055.15 133
20056.48 142
20057.82 146
20059.15 137
20060.49 109
20061.83 135
20063.16 126
20064.50 109
20065.83 152
20067.17 143
20068.51 140
20069.84 125
20071.18 110
20072.52 125
20073.85 123
20075.19 138
20076.52 124
20077.86 163
20079.20 139
20080.53 129
20081.87 126
20083.21 133
20084.54 120
20085.88 124
20087.22 134
20088.56 132
20089.89 118
20091.23 121
20092.57 134
20093.90 132
20095.24 126
20096.58 119
20097.91 128
20099.25 127
20100.59 126
20101.93 126
20103.26 144
20104.60 133
20105.94 135
20107.28 129
20108.61 127
20109.95 133
20111.29 135
20112.63 121
20113.96 125
20115.30 124
20116.64 130
20117.98 140
20119.32 131
20120.65 134
20121.99 120
20123.33 119
20124.67 119
20126.01 149
