# Supplementary material for: MALDI-TOF MS typing enables the classification of brewing yeasts of the genus Saccharomyces to major beer styles
Source: PLoS One. 2017 Aug 9;12(8):e0181694. doi: 10.1371/journal.pone.0181694 (PMC5549903; doi:10.1371/journal.pone.0181694)
Supplement: S16 File — The directory includes 90 raw files and was zipped to “.zip”; the folder has three strains with 30 spectra per strain; S1 Text explains the raw files with an example and Table 1 represents the yeast strains used within the experiment. (ZIP) [file pone.0181694.s019.zip › 46-48/30672-478-OG-Ale-Ale-YPG-18h-E-E_2016-10-03_8_0_A5_1.dat]

1998.43 3836
1998.85 3727
1999.27 3809
1999.69 3863
2000.11 4015
2000.54 3933
2000.96 3996
2001.38 3958
2001.80 3969
2002.23 3974
2002.65 3904
2003.07 3872
2003.49 3685
2003.92 3680
2004.34 3784
2004.76 3791
2005.18 3635
2005.61 3627
2006.03 3746
2006.45 3778
2006.87 3734
2007.30 3727
2007.72 3674
2008.14 3615
2008.57 3735
2008.99 3744
2009.41 3623
2009.84 3644
2010.26 3765
2010.68 3741
2011.11 3659
2011.53 3607
2011.95 3625
2012.38 3648
2012.80 3582
2013.22 3516
2013.65 3558
2014.07 3544
2014.49 3491
2014.92 3441
2015.34 3398
2015.77 3463
2016.19 3503
2016.61 3479
2017.04 3514
2017.46 3567
2017.89 3535
2018.31 3521
2018.73 3581
2019.16 3623
2019.58 3625
2020.01 3718
2020.43 3636
2020.85 3526
2021.28 3494
2021.70 3595
2022.13 3613
2022.55 3630
2022.98 3469
2023.40 3472
2023.83 3646
2024.25 3539
2024.68 3559
2025.10 3464
2025.53 3398
2025.95 3408
2026.38 3468
2026.80 3453
2027.23 3526
2027.65 3473
2028.08 3469
2028.50 3366
2028.93 3412
2029.35 3555
2029.78 3478
2030.20 3399
2030.63 3349
2031.05 3338
2031.48 3434
2031.90 3438
2032.33 3498
2032.75 3525
2033.18 3513
2033.61 3561
2034.03 3529
2034.46 3506
2034.88 3576
2035.31 3620
2035.74 3606
2036.16 3453
2036.59 3457
2037.01 3477
2037.44 3455
2037.87 3546
2038.29 3668
2038.72 3548
2039.14 3477
2039.57 3570
2040.00 3628
2040.42 3531
2040.85 3534
2041.28 3445
2041.70 3573
2042.13 3532
2042.56 3458
2042.98 3462
2043.41 3522
2043.84 3552
2044.26 3645
2044.69 3480
2045.12 3498
2045.54 3588
2045.97 3591
2046.40 3566
2046.82 3672
2047.25 3531
2047.68 3628
2048.11 3607
2048.53 3584
2048.96 3497
2049.39 3522
2049.82 3714
2050.24 3730
2050.67 3610
2051.10 3722
2051.53 3719
2051.95 3792
2052.38 3871
2052.81 3823
2053.24 3921
2053.66 3816
2054.09 3766
2054.52 3675
2054.95 3727
2055.38 3649
2055.80 3626
2056.23 3657
2056.66 3372
2057.09 3331
2057.52 3336
2057.94 3482
2058.37 3479
2058.80 3397
2059.23 3377
2059.66 3437
2060.09 3454
2060.51 3413
2060.94 3444
2061.37 3487
2061.80 3563
2062.23 3445
2062.66 3437
2063.09 3614
2063.52 3641
2063.94 3630
2064.37 3858
2064.80 3965
2065.23 3841
2065.66 3843
2066.09 3927
2066.52 3935
2066.95 3844
2067.38 3830
2067.81 3870
2068.24 3866
2068.66 3637
2069.09 3647
2069.52 3616
2069.95 3712
2070.38 3712
2070.81 3668
2071.24 3579
2071.67 3723
2072.10 3739
2072.53 3656
2072.96 3659
2073.39 3733
2073.82 3521
2074.25 3687
2074.68 3761
2075.11 3653
2075.54 3690
2075.97 3652
2076.40 3645
2076.83 3685
2077.26 3692
2077.69 3734
2078.12 3795
2078.55 3742
2078.98 3918
2079.41 4067
2079.84 4020
2080.27 3975
2080.70 4067
2081.14 4141
2081.57 4085
2082.00 4096
2082.43 4022
2082.86 3874
2083.29 3790
2083.72 3777
2084.15 3773
2084.58 3686
2085.01 3702
2085.44 3689
2085.88 3638
2086.31 3681
2086.74 3514
2087.17 3557
2087.60 3500
2088.03 3599
2088.46 3645
2088.89 3594
2089.33 3481
2089.76 3522
2090.19 3547
2090.62 3573
2091.05 3456
2091.48 3538
2091.92 3531
2092.35 3450
2092.78 3446
2093.21 3521
2093.64 3670
2094.07 3595
2094.51 3438
2094.94 3467
2095.37 3396
2095.80 3337
2096.24 3468
2096.67 3639
2097.10 3561
2097.53 3503
2097.96 3492
2098.40 3468
2098.83 3435
2099.26 3395
2099.69 3365
2100.13 3441
2100.56 3503
2100.99 3497
2101.43 3417
2101.86 3400
2102.29 3455
2102.72 3481
2103.16 3489
2103.59 3489
2104.02 3647
2104.46 3608
2104.89 3648
2105.32 3771
2105.76 3854
2106.19 3884
2106.62 3987
2107.05 4087
2107.49 4200
2107.92 4186
2108.36 4101
2108.79 4055
2109.22 4015
2109.66 3866
2110.09 3846
2110.52 3792
2110.96 3767
2111.39 3630
2111.82 3607
2112.26 3510
2112.69 3576
2113.13 3569
2113.56 3686
2113.99 3479
2114.43 3547
2114.86 3648
2115.30 3508
2115.73 3621
2116.16 3525
2116.60 3542
2117.03 3526
2117.47 3638
2117.90 3488
2118.34 3475
2118.77 3419
2119.21 3427
2119.64 3523
2120.07 3458
2120.51 3563
2120.94 3588
2121.38 3602
2121.81 3571
2122.25 3514
2122.68 3572
2123.12 3458
2123.55 3445
2123.99 3389
2124.42 3406
2124.86 3377
2125.29 3335
2125.73 3392
2126.16 3462
2126.60 3459
2127.04 3413
2127.47 3480
2127.91 3471
2128.34 3462
2128.78 3452
2129.21 3430
2129.65 3392
2130.08 3309
2130.52 3284
2130.96 3408
2131.39 3521
2131.83 3336
2132.26 3313
2132.70 3290
2133.14 3367
2133.57 3391
2134.01 3416
2134.44 3504
2134.88 3343
2135.32 3341
2135.75 3334
2136.19 3332
2136.62 3381
2137.06 3480
2137.50 3392
2137.93 3341
2138.37 3368
2138.81 3395
2139.24 3260
2139.68 3286
2140.12 3266
2140.55 3280
2140.99 3280
2141.43 3237
2141.86 3194
2142.30 3253
2142.74 3253
2143.18 3237
2143.61 3187
2144.05 3245
2144.49 3247
2144.92 3272
2145.36 3267
2145.80 3262
2146.24 3226
2146.67 3286
2147.11 3242
2147.55 3316
2147.99 3369
2148.42 3292
2148.86 3474
2149.30 3490
2149.74 3472
2150.17 3513
2150.61 3511
2151.05 3619
2151.49 3671
2151.92 3640
2152.36 3572
2152.80 3401
2153.24 3516
2153.68 3546
2154.11 3460
2154.55 3436
2154.99 3330
2155.43 3345
2155.87 3407
2156.31 3314
2156.74 3341
2157.18 3334
2157.62 3314
2158.06 3403
2158.50 3348
2158.94 3467
2159.38 3408
2159.81 3206
2160.25 3321
2160.69 3440
2161.13 3545
2161.57 3486
2162.01 3383
2162.45 3314
2162.89 3406
2163.33 3440
2163.76 3381
2164.20 3424
2164.64 3466
2165.08 3647
2165.52 3523
2165.96 3629
2166.40 3619
2166.84 3614
2167.28 3596
2167.72 3650
2168.16 3594
2168.60 3723
2169.04 3648
2169.48 3689
2169.92 3795
2170.36 3680
2170.80 3604
2171.24 3682
2171.68 3639
2172.12 3688
2172.56 3537
2173.00 3512
2173.44 3534
2173.88 3426
2174.32 3335
2174.76 3295
2175.20 3328
2175.64 3444
2176.08 3464
2176.52 3428
2176.96 3514
2177.40 3358
2177.84 3393
2178.28 3438
2178.72 3473
2179.16 3339
2179.60 3417
2180.04 3534
2180.48 3432
2180.92 3338
2181.37 3314
2181.81 3269
2182.25 3281
2182.69 3327
2183.13 3372
2183.57 3335
2184.01 3289
2184.45 3352
2184.89 3392
2185.34 3444
2185.78 3422
2186.22 3454
2186.66 3359
2187.10 3300
2187.54 3378
2187.98 3301
2188.43 3328
2188.87 3409
2189.31 3544
2189.75 3512
2190.19 3549
2190.63 3371
2191.08 3364
2191.52 3396
2191.96 3437
2192.40 3464
2192.84 3419
2193.29 3556
2193.73 3587
2194.17 3488
2194.61 3550
2195.05 3586
2195.50 3489
2195.94 3532
2196.38 3518
2196.82 3506
2197.27 3519
2197.71 3618
2198.15 3686
2198.59 3564
2199.04 3532
2199.48 3544
2199.92 3566
2200.37 3591
2200.81 3597
2201.25 3588
2201.69 3630
2202.14 3537
2202.58 3576
2203.02 3614
2203.47 3533
2203.91 3415
2204.35 3381
2204.80 3449
2205.24 3465
2205.68 3482
2206.13 3470
2206.57 3550
2207.01 3503
2207.46 3691
2207.90 3571
2208.34 3654
2208.79 3661
2209.23 3688
2209.67 3662
2210.12 3803
2210.56 3653
2211.01 3741
2211.45 3864
2211.89 3721
2212.34 3760
2212.78 3789
2213.23 3686
2213.67 3581
2214.11 3646
2214.56 3622
2215.00 3506
2215.45 3506
2215.89 3484
2216.34 3433
2216.78 3367
2217.22 3380
2217.67 3358
2218.11 3425
2218.56 3344
2219.00 3388
2219.45 3421
2219.89 3376
2220.34 3358
2220.78 3527
2221.23 3504
2221.67 3480
2222.12 3546
2222.56 3578
2223.01 3603
2223.45 3453
2223.90 3567
2224.34 3547
2224.79 3490
2225.23 3542
2225.68 3490
2226.12 3710
2226.57 3814
2227.01 3676
2227.46 3672
2227.91 3524
2228.35 3514
2228.80 3567
2229.24 3577
2229.69 3566
2230.13 3469
2230.58 3486
2231.03 3485
2231.47 3407
2231.92 3260
2232.36 3404
2232.81 3449
2233.26 3430
2233.70 3268
2234.15 3418
2234.59 3352
2235.04 3367
2235.49 3392
2235.93 3341
2236.38 3328
2236.83 3409
2237.27 3357
2237.72 3214
2238.17 3336
2238.61 3388
2239.06 3337
2239.51 3355
2239.95 3347
2240.40 3336
2240.85 3307
2241.29 3366
2241.74 3349
2242.19 3258
2242.63 3401
2243.08 3395
2243.53 3259
2243.98 3362
2244.42 3386
2244.87 3352
2245.32 3373
2245.76 3370
2246.21 3363
2246.66 3334
2247.11 3441
2247.55 3364
2248.00 3333
2248.45 3285
2248.90 3263
2249.35 3331
2249.79 3423
2250.24 3441
2250.69 3401
2251.14 3537
2251.58 3556
2252.03 3485
2252.48 3489
2252.93 3421
2253.38 3548
2253.82 3431
2254.27 3421
2254.72 3507
2255.17 3438
2255.62 3389
2256.07 3385
2256.51 3408
2256.96 3406
2257.41 3380
2257.86 3392
2258.31 3565
2258.76 3776
2259.21 3833
2259.65 4170
2260.10 4504
2260.55 4842
2261.00 5427
2261.45 5963
2261.90 6297
2262.35 6735
2262.80 6960
2263.25 7037
2263.69 6811
2264.14 6505
2264.59 5932
2265.04 5677
2265.49 5495
2265.94 5096
2266.39 4749
2266.84 4713
2267.29 4705
2267.74 4522
2268.19 4501
2268.64 4343
2269.09 4250
2269.54 4147
2269.99 4058
2270.44 4083
2270.89 4172
2271.34 4117
2271.79 3963
2272.24 3910
2272.69 3922
2273.14 3836
2273.59 3776
2274.04 3744
2274.49 3813
2274.94 3720
2275.39 3753
2275.84 3636
2276.29 3700
2276.74 3673
2277.19 3575
2277.64 3530
2278.09 3532
2278.54 3650
2278.99 3761
2279.44 3775
2279.89 3837
2280.34 4026
2280.79 4151
2281.25 4278
2281.70 4371
2282.15 4361
2282.60 4275
2283.05 4278
2283.50 4287
2283.95 4134
2284.40 4105
2284.85 3898
2285.31 3805
2285.76 3781
2286.21 3680
2286.66 3668
2287.11 3785
2287.56 3809
2288.01 3867
2288.47 3898
2288.92 3959
2289.37 4110
2289.82 4173
2290.27 4211
2290.72 4162
2291.18 4250
2291.63 4267
2292.08 4186
2292.53 4233
2292.98 4136
2293.44 3992
2293.89 3800
2294.34 3888
2294.79 3697
2295.24 3591
2295.70 3596
2296.15 3454
2296.60 3475
2297.05 3413
2297.51 3421
2297.96 3350
2298.41 3415
2298.86 3377
2299.32 3414
2299.77 3547
2300.22 3565
2300.67 3550
2301.13 3429
2301.58 3390
2302.03 3501
2302.49 3519
2302.94 3535
2303.39 3556
2303.85 3553
2304.30 3540
2304.75 3554
2305.20 3505
2305.66 3637
2306.11 3499
2306.56 3372
2307.02 3436
2307.47 3497
2307.93 3573
2308.38 3515
2308.83 3545
2309.29 3540
2309.74 3605
2310.19 3562
2310.65 3479
2311.10 3521
2311.55 3469
2312.01 3488
2312.46 3476
2312.92 3589
2313.37 3576
2313.82 3468
2314.28 3597
2314.73 3550
2315.19 3472
2315.64 3430
2316.10 3549
2316.55 3501
2317.00 3409
2317.46 3474
2317.91 3464
2318.37 3364
2318.82 3465
2319.28 3606
2319.73 3643
2320.19 3610
2320.64 3655
2321.10 3859
2321.55 3942
2322.01 4032
2322.46 4098
2322.92 4220
2323.37 4316
2323.83 4291
2324.28 4384
2324.74 4479
2325.19 4349
2325.65 4408
2326.10 4256
2326.56 4136
2327.01 4053
2327.47 4070
2327.92 3929
2328.38 3943
2328.83 3946
2329.29 4009
2329.74 3962
2330.20 3940
2330.66 4029
2331.11 4114
2331.57 4015
2332.02 3965
2332.48 3837
2332.94 3847
2333.39 3850
2333.85 3663
2334.30 3569
2334.76 3800
2335.22 3698
2335.67 3620
2336.13 3641
2336.58 3758
2337.04 3789
2337.50 3792
2337.95 3961
2338.41 4149
2338.87 4265
2339.32 4307
2339.78 4413
2340.24 4587
2340.69 4757
2341.15 4797
2341.61 4749
2342.06 4791
2342.52 4642
2342.98 4475
2343.43 4487
2343.89 4468
2344.35 4289
2344.81 4246
2345.26 4380
2345.72 4277
2346.18 4227
2346.63 4176
2347.09 4134
2347.55 4118
2348.01 4015
2348.46 4054
2348.92 3873
2349.38 3939
2349.84 3895
2350.29 3835
2350.75 3839
2351.21 3808
2351.67 3752
2352.13 3696
2352.58 3760
2353.04 3783
2353.50 3691
2353.96 3560
2354.41 3661
2354.87 3484
2355.33 3476
2355.79 3450
2356.25 3432
2356.71 3590
2357.16 3513
2357.62 3490
2358.08 3609
2358.54 3567
2359.00 3692
2359.46 3706
2359.91 3654
2360.37 3666
2360.83 3816
2361.29 3715
2361.75 3789
2362.21 3702
2362.67 3541
2363.13 3574
2363.58 3569
2364.04 3631
2364.50 3590
2364.96 3581
2365.42 3624
2365.88 3749
2366.34 3706
2366.80 3821
2367.26 3770
2367.72 3830
2368.18 3827
2368.64 3884
2369.10 3949
2369.55 3955
2370.01 4014
2370.47 4044
2370.93 4064
2371.39 4043
2371.85 3887
2372.31 3864
2372.77 3878
2373.23 3822
2373.69 3781
2374.15 3705
2374.61 3808
2375.07 3773
2375.53 3694
2375.99 3757
2376.45 3571
2376.91 3556
2377.37 3509
2377.83 3606
2378.29 3619
2378.75 3676
2379.21 3505
2379.68 3624
2380.14 3567
2380.60 3524
2381.06 3623
2381.52 3682
2381.98 3530
2382.44 3612
2382.90 3724
2383.36 3582
2383.82 3521
2384.28 3462
2384.74 3528
2385.20 3465
2385.67 3446
2386.13 3473
2386.59 3409
2387.05 3374
2387.51 3318
2387.97 3405
2388.43 3396
2388.89 3443
2389.36 3453
2389.82 3411
2390.28 3408
2390.74 3477
2391.20 3420
2391.66 3352
2392.13 3359
2392.59 3318
2393.05 3359
2393.51 3311
2393.97 3381
2394.43 3372
2394.90 3380
2395.36 3289
2395.82 3458
2396.28 3478
2396.74 3378
2397.21 3416
2397.67 3378
2398.13 3482
2398.59 3551
2399.06 3471
2399.52 3331
2399.98 3233
2400.44 3213
2400.91 3254
2401.37 3179
2401.83 3170
2402.29 3201
2402.76 3228
2403.22 3144
2403.68 3082
2404.14 3132
2404.61 3230
2405.07 3283
2405.53 3331
2406.00 3285
2406.46 3315
2406.92 3310
2407.39 3441
2407.85 3447
2408.31 3359
2408.78 3327
2409.24 3426
2409.70 3380
2410.17 3381
2410.63 3380
2411.09 3270
2411.56 3320
2412.02 3355
2412.48 3519
2412.95 3489
2413.41 3374
2413.87 3375
2414.34 3462
2414.80 3501
2415.27 3596
2415.73 3642
2416.19 3640
2416.66 3645
2417.12 3734
2417.59 3686
2418.05 3681
2418.51 3726
2418.98 3698
2419.44 3667
2419.91 3668
2420.37 3707
2420.84 3773
2421.30 3970
2421.77 4146
2422.23 4233
2422.69 4210
2423.16 4197
2423.62 4495
2424.09 4249
2424.55 4191
2425.02 4156
2425.48 4058
2425.95 3984
2426.41 3888
2426.88 3925
2427.34 3795
2427.81 3722
2428.27 3704
2428.74 3700
2429.20 3650
2429.67 3561
2430.13 3509
2430.60 3441
2431.07 3412
2431.53 3418
2432.00 3468
2432.46 3427
2432.93 3427
2433.39 3375
2433.86 3316
2434.32 3452
2434.79 3424
2435.26 3271
2435.72 3480
2436.19 3490
2436.65 3421
2437.12 3568
2437.59 3572
2438.05 3659
2438.52 3790
2438.98 3834
2439.45 3978
2439.92 4023
2440.38 4139
2440.85 4187
2441.32 4278
2441.78 4294
2442.25 4268
2442.72 4213
2443.18 4103
2443.65 3963
2444.12 3862
2444.58 3765
2445.05 3696
2445.52 3576
2445.98 3515
2446.45 3480
2446.92 3473
2447.38 3359
2447.85 3338
2448.32 3360
2448.78 3240
2449.25 3305
2449.72 3273
2450.19 3277
2450.65 3274
2451.12 3250
2451.59 3255
2452.06 3271
2452.52 3240
2452.99 3323
2453.46 3328
2453.93 3305
2454.39 3219
2454.86 3217
2455.33 3300
2455.80 3293
2456.26 3305
2456.73 3284
2457.20 3217
2457.67 3218
2458.14 3250
2458.60 3328
2459.07 3326
2459.54 3383
2460.01 3479
2460.48 3401
2460.95 3427
2461.41 3386
2461.88 3392
2462.35 3425
2462.82 3496
2463.29 3539
2463.76 3424
2464.22 3392
2464.69 3419
2465.16 3412
2465.63 3411
2466.10 3341
2466.57 3351
2467.04 3326
2467.51 3351
2467.97 3327
2468.44 3357
2468.91 3323
2469.38 3240
2469.85 3278
2470.32 3298
2470.79 3209
2471.26 3165
2471.73 3185
2472.20 3104
2472.67 3113
2473.14 3132
2473.61 3123
2474.07 3066
2474.54 3000
2475.01 3056
2475.48 3059
2475.95 3132
2476.42 3125
2476.89 3152
2477.36 3204
2477.83 3217
2478.30 3247
2478.77 3353
2479.24 3385
2479.71 3397
2480.18 3292
2480.65 3250
2481.12 3324
2481.59 3398
2482.06 3365
2482.53 3351
2483.00 3256
2483.47 3199
2483.95 3171
2484.42 3155
2484.89 3241
2485.36 3208
2485.83 3212
2486.30 3237
2486.77 3329
2487.24 3309
2487.71 3252
2488.18 3367
2488.65 3388
2489.12 3441
2489.59 3403
2490.07 3383
2490.54 3477
2491.01 3436
2491.48 3448
2491.95 3401
2492.42 3331
2492.89 3284
2493.36 3146
2493.84 3266
2494.31 3279
2494.78 3177
2495.25 3174
2495.72 3082
2496.19 3169
2496.66 3131
2497.14 3073
2497.61 3100
2498.08 3125
2498.55 3079
2499.02 3094
2499.50 3126
2499.97 3188
2500.44 3115
2500.91 3050
2501.38 3092
2501.86 3040
2502.33 3001
2502.80 3087
2503.27 3046
2503.74 3084
2504.22 3034
2504.69 3120
2505.16 3091
2505.63 3001
2506.11 2982
2506.58 2991
2507.05 3029
2507.52 3125
2508.00 3274
2508.47 3296
2508.94 3348
2509.42 3238
2509.89 3257
2510.36 3397
2510.83 3319
2511.31 3221
2511.78 3218
2512.25 3214
2512.73 3236
2513.20 3265
2513.67 3238
2514.15 3223
2514.62 3147
2515.09 3217
2515.57 3180
2516.04 3218
2516.51 3198
2516.99 3141
2517.46 3077
2517.94 3143
2518.41 3131
2518.88 3133
2519.36 3176
2519.83 3155
2520.30 3148
2520.78 3101
2521.25 3211
2521.73 3178
2522.20 3175
2522.67 3255
2523.15 3155
2523.62 3246
2524.10 3205
2524.57 3338
2525.05 3299
2525.52 3245
2525.99 3424
2526.47 3391
2526.94 3534
2527.42 3368
2527.89 3304
2528.37 3271
2528.84 3219
2529.32 3254
2529.79 3142
2530.27 3105
2530.74 3182
2531.22 3150
2531.69 3183
2532.17 3277
2532.64 3327
2533.12 3195
2533.59 3230
2534.07 3229
2534.54 3138
2535.02 3256
2535.49 3094
2535.97 3193
2536.44 3165
2536.92 3262
2537.39 3256
2537.87 3304
2538.34 3419
2538.82 3361
2539.30 3431
2539.77 3484
2540.25 3377
2540.72 3509
2541.20 3494
2541.68 3598
2542.15 3647
2542.63 3629
2543.10 3615
2543.58 3565
2544.06 3480
2544.53 3430
2545.01 3373
2545.48 3413
2545.96 3451
2546.44 3375
2546.91 3376
2547.39 3421
2547.87 3377
2548.34 3506
2548.82 3567
2549.30 3510
2549.77 3523
2550.25 3556
2550.73 3450
2551.20 3537
2551.68 3531
2552.16 3573
2552.63 3661
2553.11 3753
2553.59 3712
2554.06 3774
2554.54 3877
2555.02 3979
2555.50 3973
2555.97 4009
2556.45 3932
2556.93 4097
2557.40 4090
2557.88 4137
2558.36 4044
2558.84 3882
2559.31 3733
2559.79 3595
2560.27 3516
2560.75 3321
2561.23 3269
2561.70 3263
2562.18 3210
2562.66 3156
2563.14 3213
2563.61 3207
2564.09 3141
2564.57 3028
2565.05 3147
2565.53 3248
2566.00 3209
2566.48 3157
2566.96 3162
2567.44 3275
2567.92 3096
2568.40 3060
2568.87 3062
2569.35 3022
2569.83 2938
2570.31 2993
2570.79 3077
2571.27 3051
2571.75 3029
2572.22 3038
2572.70 3052
2573.18 3112
2573.66 3023
2574.14 3089
2574.62 3090
2575.10 3051
2575.58 2972
2576.06 2925
2576.54 2998
2577.01 3087
2577.49 3052
2577.97 3171
2578.45 3127
2578.93 3094
2579.41 3099
2579.89 3073
2580.37 3122
2580.85 3025
2581.33 3046
2581.81 3068
2582.29 3071
2582.77 3267
2583.25 3155
2583.73 3058
2584.21 3129
2584.69 3158
2585.17 3060
2585.65 2982
2586.13 3055
2586.61 3168
2587.09 3135
2587.57 3127
2588.05 3012
2588.53 3011
2589.01 3078
2589.49 3010
2589.97 2952
2590.45 2974
2590.93 3037
2591.41 3104
2591.89 3243
2592.37 3244
2592.85 3253
2593.33 3252
2593.81 3271
2594.30 3301
2594.78 3332
2595.26 3378
2595.74 3376
2596.22 3501
2596.70 3497
2597.18 3466
2597.66 3470
2598.14 3525
2598.62 3399
2599.11 3254
2599.59 3266
2600.07 3202
2600.55 3143
2601.03 3117
2601.51 3022
2601.99 2995
2602.48 3013
2602.96 2951
2603.44 2934
2603.92 2888
2604.40 2856
2604.88 2935
2605.37 3016
2605.85 2976
2606.33 3001
2606.81 2876
2607.29 2962
2607.78 3046
2608.26 3057
2608.74 3085
2609.22 3031
2609.70 3092
2610.19 3080
2610.67 3085
2611.15 3137
2611.63 3125
2612.12 3174
2612.60 3131
2613.08 3128
2613.56 3188
2614.05 3230
2614.53 3307
2615.01 3299
2615.49 3300
2615.98 3301
2616.46 3215
2616.94 3258
2617.43 3125
2617.91 3088
2618.39 3056
2618.87 3045
2619.36 3046
2619.84 3022
2620.32 3008
2620.81 2971
2621.29 2904
2621.77 2939
2622.26 2948
2622.74 2979
2623.22 3004
2623.71 2956
2624.19 3020
2624.67 3085
2625.16 2985
2625.64 2930
2626.13 2925
2626.61 2929
2627.09 2960
2627.58 2962
2628.06 2938
2628.55 2959
2629.03 2971
2629.51 2967
2630.00 2999
2630.48 3042
2630.97 3024
2631.45 3075
2631.93 3080
2632.42 3104
2632.90 3151
2633.39 3168
2633.87 3241
2634.36 3159
2634.84 3062
2635.33 3134
2635.81 3089
2636.29 3181
2636.78 3054
2637.26 3056
2637.75 3088
2638.23 3180
2638.72 3143
2639.20 3076
2639.69 3037
2640.17 3068
2640.66 2920
2641.14 2999
2641.63 2986
2642.11 2797
2642.60 2857
2643.08 2818
2643.57 2946
2644.05 2958
2644.54 2891
2645.03 2890
2645.51 2896
2646.00 2967
2646.48 2996
2646.97 3017
2647.45 2992
2647.94 3016
2648.43 3069
2648.91 2959
2649.40 3005
2649.88 3003
2650.37 2993
2650.85 3024
2651.34 3064
2651.83 3109
2652.31 3071
2652.80 3144
2653.29 3231
2653.77 3110
2654.26 3139
2654.74 3096
2655.23 3102
2655.72 3024
2656.20 3013
2656.69 2970
2657.18 3019
2657.66 3172
2658.15 3006
2658.64 3010
2659.12 3013
2659.61 2944
2660.10 3001
2660.58 3099
2661.07 3117
2661.56 3133
2662.05 3161
2662.53 3192
2663.02 3211
2663.51 3297
2663.99 3351
2664.48 3443
2664.97 3672
2665.46 3790
2665.94 3720
2666.43 4050
2666.92 4124
2667.41 4207
2667.89 4095
2668.38 3994
2668.87 4145
2669.36 4053
2669.84 3994
2670.33 3934
2670.82 4020
2671.31 4296
2671.80 4626
2672.28 4751
2672.77 4991
2673.26 5296
2673.75 5501
2674.24 5664
2674.72 5729
2675.21 5376
2675.70 5287
2676.19 4846
2676.68 4580
2677.17 4343
2677.65 4024
2678.14 3892
2678.63 3709
2679.12 3749
2679.61 3653
2680.10 3687
2680.59 3673
2681.07 3792
2681.56 3828
2682.05 3949
2682.54 4000
2683.03 4077
2683.52 3955
2684.01 4053
2684.50 3966
2684.99 4048
2685.47 3986
2685.96 4019
2686.45 3916
2686.94 3832
2687.43 3775
2687.92 3684
2688.41 3611
2688.90 3500
2689.39 3440
2689.88 3423
2690.37 3370
2690.86 3346
2691.35 3296
2691.84 3373
2692.33 3442
2692.82 3386
2693.31 3427
2693.80 3474
2694.29 3417
2694.78 3441
2695.27 3506
2695.76 3391
2696.25 3583
2696.74 3492
2697.23 3517
2697.72 3484
2698.21 3421
2698.70 3582
2699.19 3521
2699.68 3385
2700.17 3272
2700.66 3334
2701.15 3405
2701.64 3290
2702.13 3220
2702.62 3212
2703.11 3244
2703.61 3251
2704.10 3225
2704.59 3209
2705.08 3286
2705.57 3270
2706.06 3295
2706.55 3313
2707.04 3266
2707.53 3146
2708.02 3053
2708.52 3146
2709.01 3132
2709.50 3055
2709.99 3053
2710.48 2996
2710.97 3038
2711.46 3013
2711.96 3119
2712.45 3093
2712.94 2871
2713.43 2993
2713.92 3072
2714.41 3098
2714.91 3006
2715.40 3008
2715.89 3034
2716.38 2969
2716.87 2926
2717.37 2858
2717.86 2845
2718.35 2897
2718.84 2896
2719.33 2869
2719.83 2894
2720.32 2925
2720.81 3016
2721.30 3065
2721.80 3089
2722.29 3178
2722.78 3184
2723.27 3167
2723.77 3326
2724.26 3241
2724.75 3064
2725.24 3021
2725.74 3075
2726.23 3023
2726.72 3068
2727.22 3078
2727.71 2876
2728.20 2935
2728.70 2929
2729.19 2914
2729.68 2951
2730.18 2904
2730.67 2914
2731.16 2986
2731.65 3012
2732.15 2925
2732.64 2961
2733.14 2940
2733.63 2989
2734.12 2975
2734.62 2939
2735.11 3038
2735.60 3084
2736.10 3066
2736.59 3052
2737.08 3073
2737.58 3137
2738.07 3193
2738.57 3121
2739.06 3125
2739.55 3141
2740.05 3106
2740.54 3149
2741.04 3210
2741.53 3146
2742.03 3029
2742.52 3022
2743.01 3084
2743.51 3156
2744.00 3111
2744.50 3004
2744.99 2988
2745.49 3068
2745.98 2933
2746.48 2864
2746.97 2966
2747.47 2930
2747.96 2920
2748.46 2935
2748.95 3039
2749.45 2989
2749.94 2899
2750.44 2878
2750.93 2873
2751.43 2925
2751.92 2955
2752.42 2876
2752.91 2840
2753.41 2897
2753.90 2934
2754.40 3025
2754.89 3047
2755.39 3089
2755.88 3083
2756.38 3154
2756.87 3068
2757.37 3124
2757.87 3061
2758.36 3014
2758.86 3044
2759.35 3032
2759.85 2951
2760.35 2947
2760.84 2948
2761.34 2900
2761.83 2921
2762.33 2939
2762.83 2922
2763.32 2908
2763.82 2847
2764.31 2892
2764.81 3018
2765.31 2889
2765.80 2901
2766.30 2891
2766.80 2869
2767.29 2881
2767.79 2987
2768.29 2952
2768.78 2892
2769.28 2876
2769.78 2867
2770.27 2792
2770.77 2922
2771.27 2903
2771.76 2929
2772.26 2889
2772.76 2929
2773.26 2979
2773.75 3162
2774.25 3019
2774.75 2995
2775.24 3090
2775.74 3162
2776.24 3258
2776.74 3270
2777.23 3201
2777.73 3380
2778.23 3296
2778.73 3273
2779.22 3334
2779.72 3206
2780.22 3267
2780.72 3272
2781.21 3291
2781.71 3291
2782.21 3292
2782.71 3387
2783.21 3258
2783.70 3340
2784.20 3304
2784.70 3339
2785.20 3290
2785.70 3208
2786.20 3230
2786.69 3212
2787.19 3098
2787.69 2987
2788.19 3055
2788.69 3087
2789.19 3033
2789.68 2949
2790.18 2898
2790.68 3110
2791.18 3150
2791.68 3074
2792.18 3101
2792.68 3175
2793.18 3275
2793.67 3368
2794.17 3497
2794.67 4026
2795.17 4473
2795.67 4745
2796.17 5258
2796.67 5895
2797.17 6217
2797.67 6473
2798.17 6774
2798.67 6907
2799.17 6681
2799.66 6374
2800.16 5919
2800.66 5521
2801.16 5172
2801.66 4710
2802.16 4348
2802.66 4057
2803.16 3830
2803.66 3595
2804.16 3501
2804.66 3377
2805.16 3205
2805.66 3266
2806.16 3393
2806.66 3284
2807.16 3265
2807.66 3306
2808.16 3392
2808.66 3428
2809.16 3531
2809.66 3508
2810.16 3451
2810.66 3475
2811.16 3362
2811.66 3331
2812.17 3211
2812.67 3238
2813.17 3208
2813.67 3156
2814.17 3075
2814.67 3152
2815.17 3088
2815.67 3055
2816.17 3176
2816.67 3274
2817.17 3331
2817.67 3214
2818.18 3191
2818.68 3258
2819.18 3279
2819.68 3279
2820.18 3252
2820.68 3311
2821.18 3296
2821.68 3248
2822.19 3104
2822.69 3109
2823.19 3229
2823.69 3370
2824.19 3362
2824.69 3414
2825.20 3425
2825.70 3457
2826.20 3310
2826.70 3293
2827.20 3374
2827.70 3273
2828.21 3253
2828.71 3256
2829.21 3075
2829.71 3082
2830.22 3068
2830.72 3120
2831.22 3144
2831.72 3139
2832.22 3080
2832.73 3175
2833.23 3039
2833.73 3130
2834.23 3230
2834.74 3335
2835.24 3386
2835.74 3457
2836.24 3487
2836.75 3424
2837.25 3356
2837.75 3394
2838.26 3371
2838.76 3380
2839.26 3243
2839.76 3200
2840.27 3167
2840.77 3012
2841.27 3073
2841.78 3031
2842.28 2915
2842.78 2999
2843.29 2910
2843.79 2915
2844.29 2966
2844.80 2987
2845.30 2939
2845.80 2976
2846.31 3120
2846.81 3056
2847.32 3018
2847.82 3030
2848.32 3045
2848.83 3150
2849.33 3112
2849.83 3108
2850.34 3106
2850.84 3132
2851.35 3173
2851.85 3058
2852.35 3028
2852.86 2947
2853.36 2960
2853.87 2975
2854.37 2923
2854.88 2980
2855.38 3020
2855.88 2985
2856.39 3001
2856.89 3039
2857.40 3009
2857.90 3017
2858.41 3012
2858.91 2990
2859.42 3011
2859.92 2919
2860.43 2896
2860.93 3004
2861.44 2922
2861.94 3004
2862.45 2958
2862.95 2927
2863.46 3019
2863.96 3072
2864.47 3044
2864.97 3015
2865.48 2966
2865.98 2963
2866.49 2944
2866.99 2872
2867.50 2870
2868.00 2925
2868.51 2995
2869.02 3004
2869.52 3047
2870.03 2948
2870.53 3032
2871.04 3077
2871.54 3079
2872.05 3128
2872.56 3181
2873.06 3271
2873.57 3413
2874.07 3286
2874.58 3288
2875.09 3417
2875.59 3391
2876.10 3521
2876.61 3543
2877.11 3493
2877.62 3474
2878.12 3543
2878.63 3596
2879.14 3634
2879.64 3532
2880.15 3844
2880.66 4032
2881.16 4152
2881.67 4370
2882.18 4475
2882.68 4527
2883.19 4652
2883.70 4644
2884.20 4552
2884.71 4491
2885.22 4451
2885.73 4215
2886.23 4200
2886.74 4141
2887.25 4027
2887.75 3891
2888.26 3801
2888.77 3771
2889.28 3675
2889.78 3667
2890.29 3723
2890.80 3605
2891.31 3432
2891.81 3397
2892.32 3427
2892.83 3432
2893.34 3310
2893.84 3310
2894.35 3387
2894.86 3369
2895.37 3395
2895.88 3362
2896.38 3500
2896.89 3676
2897.40 3743
2897.91 3765
2898.42 3612
2898.92 3697
2899.43 3530
2899.94 3610
2900.45 3505
2900.96 3324
2901.47 3350
2901.98 3419
2902.48 3371
2902.99 3480
2903.50 3432
2904.01 3386
2904.52 3593
2905.03 3626
2905.54 3534
2906.04 3503
2906.55 3477
2907.06 3467
2907.57 3420
2908.08 3366
2908.59 3479
2909.10 3301
2909.61 3363
2910.12 3330
2910.63 3306
2911.14 3306
2911.64 3248
2912.15 3261
2912.66 3190
2913.17 3196
2913.68 3179
2914.19 3342
2914.70 3488
2915.21 3309
2915.72 3213
2916.23 3294
2916.74 3269
2917.25 3394
2917.76 3411
2918.27 3404
2918.78 3366
2919.29 3468
2919.80 3408
2920.31 3451
2920.82 3658
2921.33 3591
2921.84 3800
2922.35 4112
2922.86 4352
2923.37 4690
2923.88 5258
2924.39 6016
2924.90 6550
2925.41 7029
2925.92 7471
2926.44 7695
2926.95 7805
2927.46 7444
2927.97 7274
2928.48 6914
2928.99 6356
2929.50 5756
2930.01 5143
2930.52 4735
2931.03 4252
2931.54 3965
2932.05 3697
2932.57 3660
2933.08 3414
2933.59 3381
2934.10 3309
2934.61 3264
2935.12 3206
2935.63 3111
2936.15 3089
2936.66 3191
2937.17 3189
2937.68 3155
2938.19 3124
2938.70 3101
2939.22 3215
2939.73 3124
2940.24 3042
2940.75 3005
2941.26 3086
2941.77 3182
2942.29 3056
2942.80 3049
2943.31 3211
2943.82 3243
2944.34 3250
2944.85 3284
2945.36 3295
2945.87 3296
2946.38 3485
2946.90 3499
2947.41 3408
2947.92 3426
2948.43 3472
2948.95 3431
2949.46 3376
2949.97 3373
2950.48 3415
2951.00 3321
2951.51 3433
2952.02 3388
2952.54 3361
2953.05 3397
2953.56 3439
2954.08 3495
2954.59 3516
2955.10 3413
2955.61 3339
2956.13 3442
2956.64 3372
2957.15 3262
2957.67 3222
2958.18 3282
2958.69 3370
2959.21 3428
2959.72 3227
2960.23 3319
2960.75 3306
2961.26 3468
2961.78 3379
2962.29 3472
2962.80 3693
2963.32 3689
2963.83 3773
2964.35 3851
2964.86 3779
2965.37 3870
2965.89 3741
2966.40 3669
2966.92 3773
2967.43 3601
2967.94 3502
2968.46 3543
2968.97 3373
2969.49 3296
2970.00 3319
2970.52 3224
2971.03 3172
2971.54 3070
2972.06 3071
2972.57 3012
2973.09 3109
2973.60 2971
2974.12 2939
2974.63 3124
2975.15 3077
2975.66 2955
2976.18 3023
2976.69 3062
2977.21 2979
2977.72 3011
2978.24 3005
2978.75 2966
2979.27 3103
2979.78 3101
2980.30 3061
2980.81 3042
2981.33 3069
2981.84 3134
2982.36 3089
2982.88 3230
2983.39 3257
2983.91 3283
2984.42 3238
2984.94 3314
2985.45 3293
2985.97 3302
2986.49 3342
2987.00 3321
2987.52 3313
2988.03 3345
2988.55 3229
2989.07 3177
2989.58 3222
2990.10 3250
2990.61 3100
2991.13 3095
2991.65 3078
2992.16 3135
2992.68 3158
2993.20 3079
2993.71 3131
2994.23 3299
2994.75 3293
2995.26 3411
2995.78 3437
2996.30 3532
2996.81 3515
2997.33 3604
2997.85 3754
2998.36 3791
2998.88 3768
2999.40 3701
2999.91 3685
3000.43 3744
3000.95 3728
3001.46 3878
3001.98 3811
3002.50 3798
3003.02 3986
3003.53 4009
3004.05 4197
3004.57 4504
3005.09 4642
3005.60 4509
3006.12 4367
3006.64 4261
3007.16 4104
3007.67 4119
3008.19 3795
3008.71 3726
3009.23 3572
3009.74 3420
3010.26 3367
3010.78 3204
3011.30 3147
3011.82 3154
3012.33 3157
3012.85 3051
3013.37 3021
3013.89 3115
3014.41 3063
3014.93 3207
3015.44 3187
3015.96 3021
3016.48 3079
3017.00 3081
3017.52 3050
3018.04 3199
3018.55 3125
3019.07 3173
3019.59 3183
3020.11 3096
3020.63 3215
3021.15 3111
3021.67 3121
3022.19 3260
3022.71 3231
3023.22 3300
3023.74 3404
3024.26 3430
3024.78 3477
3025.30 3485
3025.82 3471
3026.34 3497
3026.86 3470
3027.38 3282
3027.90 3329
3028.42 3367
3028.94 3255
3029.46 3168
3029.98 3093
3030.49 3126
3031.01 3048
3031.53 2966
3032.05 2983
3032.57 3017
3033.09 3018
3033.61 3003
3034.13 3101
3034.65 3103
3035.17 3098
3035.69 3151
3036.21 3212
3036.73 3055
3037.25 3151
3037.77 3059
3038.29 2965
3038.81 3074
3039.34 3083
3039.86 3170
3040.38 3097
3040.90 3075
3041.42 3014
3041.94 2999
3042.46 3000
3042.98 2975
3043.50 2968
3044.02 2916
3044.54 2889
3045.06 3046
3045.58 2950
3046.10 2794
3046.63 2889
3047.15 2816
3047.67 2817
3048.19 2715
3048.71 2834
3049.23 2761
3049.75 2808
3050.27 2837
3050.79 2836
3051.32 2868
3051.84 2851
3052.36 2830
3052.88 2944
3053.40 2853
3053.92 2934
3054.45 2962
3054.97 2911
3055.49 2902
3056.01 2819
3056.53 2861
3057.05 2902
3057.58 2884
3058.10 2867
3058.62 2953
3059.14 2930
3059.66 2891
3060.19 2812
3060.71 2833
3061.23 2944
3061.75 3003
3062.28 2968
3062.80 2990
3063.32 2993
3063.84 3012
3064.37 3092
3064.89 3118
3065.41 3133
3065.93 3205
3066.46 3335
3066.98 3218
3067.50 3307
3068.02 3365
3068.55 3360
3069.07 3498
3069.59 3477
3070.12 3531
3070.64 3379
3071.16 3269
3071.69 3296
3072.21 3209
3072.73 3315
3073.26 3309
3073.78 3276
3074.30 3178
3074.83 3186
3075.35 3141
3075.87 3129
3076.40 3118
3076.92 3244
3077.44 3171
3077.97 3211
3078.49 3272
3079.01 3281
3079.54 3306
3080.06 3335
3080.59 3369
3081.11 3342
3081.63 3481
3082.16 3414
3082.68 3343
3083.21 3286
3083.73 3468
3084.25 3416
3084.78 3313
3085.30 3243
3085.83 3234
3086.35 3232
3086.88 3248
3087.40 3208
3087.93 3138
3088.45 3130
3088.97 3219
3089.50 3319
3090.02 3313
3090.55 3312
3091.07 3205
3091.60 3218
3092.12 3194
3092.65 3344
3093.17 3256
3093.70 3199
3094.22 3175
3094.75 3311
3095.27 3285
3095.80 3355
3096.32 3459
3096.85 3413
3097.37 3408
3097.90 3574
3098.43 3563
3098.95 3527
3099.48 3735
3100.00 3699
3100.53 3794
3101.05 4103
3101.58 4617
3102.10 4853
3102.63 5310
3103.16 5839
3103.68 6350
3104.21 6721
3104.73 6972
3105.26 6910
3105.79 6751
3106.31 6287
3106.84 5943
3107.36 5421
3107.89 5164
3108.42 4916
3108.94 4866
3109.47 5095
3110.00 5345
3110.52 5498
3111.05 6074
3111.57 6207
3112.10 6363
3112.63 6538
3113.15 6599
3113.68 6333
3114.21 5881
3114.74 5559
3115.26 5169
3115.79 4785
3116.32 4518
3116.84 4272
3117.37 4129
3117.90 3820
3118.42 3674
3118.95 3703
3119.48 3713
3120.01 3709
3120.53 3609
3121.06 3551
3121.59 3637
3122.11 3690
3122.64 3730
3123.17 3714
3123.70 3645
3124.22 3573
3124.75 3427
3125.28 3454
3125.81 3540
3126.34 3483
3126.86 3306
3127.39 3394
3127.92 3496
3128.45 3371
3128.98 3321
3129.50 3431
3130.03 3438
3130.56 3392
3131.09 3441
3131.62 3553
3132.14 3557
3132.67 3611
3133.20 3794
3133.73 3791
3134.26 3823
3134.79 3866
3135.31 3795
3135.84 3866
3136.37 3823
3136.90 3810
3137.43 4001
3137.96 3965
3138.49 3769
3139.02 3885
3139.54 3860
3140.07 3747
3140.60 3826
3141.13 3734
3141.66 3740
3142.19 3611
3142.72 3507
3143.25 3496
3143.78 3490
3144.31 3575
3144.84 3546
3145.37 3523
3145.89 3622
3146.42 3590
3146.95 3767
3147.48 3673
3148.01 3696
3148.54 3815
3149.07 3735
3149.60 3732
3150.13 3867
3150.66 3900
3151.19 3908
3151.72 3889
3152.25 3726
3152.78 3620
3153.31 3679
3153.84 3644
3154.37 3508
3154.90 3448
3155.43 3374
3155.96 3425
3156.49 3354
3157.02 3341
3157.55 3422
3158.08 3350
3158.61 3352
3159.14 3454
3159.68 3275
3160.21 3265
3160.74 3313
3161.27 3331
3161.80 3314
3162.33 3155
3162.86 3202
3163.39 3148
3163.92 3223
3164.45 3157
3164.98 3068
3165.51 3055
3166.05 3153
3166.58 3015
3167.11 2977
3167.64 3066
3168.17 3032
3168.70 2962
3169.23 2999
3169.76 2977
3170.30 3057
3170.83 3128
3171.36 3318
3171.89 3283
3172.42 3208
3172.95 3249
3173.49 3359
3174.02 3391
3174.55 3363
3175.08 3404
3175.61 3432
3176.15 3423
3176.68 3435
3177.21 3309
3177.74 3344
3178.27 3269
3178.81 3275
3179.34 3329
3179.87 3239
3180.40 3184
3180.93 3163
3181.47 3183
3182.00 3185
3182.53 3188
3183.06 3125
3183.60 3092
3184.13 3079
3184.66 3076
3185.20 3017
3185.73 3084
3186.26 3106
3186.79 3047
3187.33 3116
3187.86 2956
3188.39 2992
3188.93 3015
3189.46 3103
3189.99 3167
3190.52 3170
3191.06 3157
3191.59 3096
3192.12 3267
3192.66 3393
3193.19 3574
3193.72 3657
3194.26 3718
3194.79 3862
3195.33 4176
3195.86 4160
3196.39 4159
3196.93 4208
3197.46 4106
3197.99 4112
3198.53 4024
3199.06 4089
3199.60 4032
3200.13 4011
3200.66 3866
3201.20 3719
3201.73 3750
3202.27 3625
3202.80 3645
3203.33 3466
3203.87 3319
3204.40 3237
3204.94 3298
3205.47 3225
3206.01 3111
3206.54 3022
3207.07 3039
3207.61 3132
3208.14 3043
3208.68 3114
3209.21 3045
3209.75 2989
3210.28 3017
3210.82 3059
3211.35 3040
3211.89 3194
3212.42 3250
3212.96 3218
3213.49 3160
3214.03 3223
3214.56 3085
3215.10 3038
3215.63 3090
3216.17 3054
3216.70 3003
3217.24 2967
3217.78 3016
3218.31 2954
3218.85 2908
3219.38 2990
3219.92 3034
3220.45 3048
3220.99 3095
3221.52 2908
3222.06 3000
3222.60 3109
3223.13 3045
3223.67 2967
3224.20 3082
3224.74 3046
3225.28 3109
3225.81 3076
3226.35 3172
3226.88 3153
3227.42 3084
3227.96 3197
3228.49 3101
3229.03 2901
3229.57 2949
3230.10 2874
3230.64 2809
3231.18 2889
3231.71 2845
3232.25 2882
3232.79 2800
3233.32 2855
3233.86 2829
3234.40 2821
3234.93 2883
3235.47 2875
3236.01 2970
3236.54 2997
3237.08 2998
3237.62 2966
3238.15 3001
3238.69 3039
3239.23 3016
3239.77 3066
3240.30 3104
3240.84 3083
3241.38 3003
3241.92 2974
3242.45 2970
3242.99 2960
3243.53 2822
3244.07 2868
3244.60 2910
3245.14 2843
3245.68 2846
3246.22 2876
3246.75 2921
3247.29 2790
3247.83 2828
3248.37 2866
3248.91 2937
3249.44 2900
3249.98 2850
3250.52 2899
3251.06 2930
3251.60 2977
3252.14 2919
3252.67 2953
3253.21 3015
3253.75 2889
3254.29 2922
3254.83 2981
3255.37 3067
3255.90 3144
3256.44 3061
3256.98 3047
3257.52 3112
3258.06 3091
3258.60 3114
3259.14 3223
3259.68 3354
3260.21 3428
3260.75 3586
3261.29 3905
3261.83 4232
3262.37 4201
3262.91 4282
3263.45 4428
3263.99 4432
3264.53 4516
3265.07 4634
3265.61 4348
3266.15 4136
3266.69 3886
3267.23 3836
3267.76 3765
3268.30 3673
3268.84 3613
3269.38 3505
3269.92 3387
3270.46 3367
3271.00 3285
3271.54 3335
3272.08 3297
3272.62 3240
3273.16 3261
3273.70 3222
3274.24 3166
3274.78 3190
3275.32 3304
3275.86 3305
3276.40 3371
3276.94 3288
3277.48 3265
3278.03 3322
3278.57 3346
3279.11 3374
3279.65 3453
3280.19 3526
3280.73 3411
3281.27 3490
3281.81 3630
3282.35 3703
3282.89 3800
3283.43 4007
3283.97 4159
3284.51 4343
3285.05 4427
3285.60 4536
3286.14 4391
3286.68 4476
3287.22 4545
3287.76 4405
3288.30 4269
3288.84 4091
3289.38 3953
3289.93 4051
3290.47 3908
3291.01 3684
3291.55 3674
3292.09 3698
3292.63 3648
3293.18 3619
3293.72 3793
3294.26 3823
3294.80 3839
3295.34 3998
3295.88 4133
3296.43 4189
3296.97 4257
3297.51 4361
3298.05 4317
3298.59 4174
3299.14 3910
3299.68 3812
3300.22 3739
3300.76 3606
3301.31 3471
3301.85 3417
3302.39 3379
3302.93 3371
3303.48 3303
3304.02 3329
3304.56 3263
3305.10 3294
3305.65 3303
3306.19 3341
3306.73 3367
3307.27 3354
3307.82 3240
3308.36 3330
3308.90 3433
3309.45 3436
3309.99 3469
3310.53 3615
3311.07 3449
3311.62 3503
3312.16 3643
3312.70 3657
3313.25 3664
3313.79 3601
3314.33 3639
3314.88 3870
3315.42 4066
3315.97 4296
3316.51 4341
3317.05 4468
3317.60 4582
3318.14 4707
3318.68 4672
3319.23 4596
3319.77 4384
3320.32 4182
3320.86 4071
3321.40 4025
3321.95 3876
3322.49 3853
3323.04 3836
3323.58 3790
3324.12 3886
3324.67 3928
3325.21 4093
3325.76 3970
3326.30 3925
3326.85 3835
3327.39 3821
3327.93 3776
3328.48 3714
3329.02 3556
3329.57 3431
3330.11 3398
3330.66 3369
3331.20 3301
3331.75 3170
3332.29 3240
3332.84 3309
3333.38 3284
3333.93 3367
3334.47 3403
3335.02 3595
3335.56 3746
3336.11 3908
3336.65 4059
3337.20 4109
3337.74 4073
3338.29 4132
3338.83 4095
3339.38 4122
3339.92 3846
3340.47 3661
3341.02 3685
3341.56 3710
3342.11 3555
3342.65 3436
3343.20 3395
3343.74 3380
3344.29 3332
3344.84 3178
3345.38 3261
3345.93 3202
3346.47 3231
3347.02 3163
3347.57 3175
3348.11 3236
3348.66 3154
3349.21 3166
3349.75 3229
3350.30 3226
3350.84 3332
3351.39 3392
3351.94 3524
3352.48 3708
3353.03 3740
3353.58 3816
3354.12 3978
3354.67 4128
3355.22 4245
3355.76 4335
3356.31 4441
3356.86 4601
3357.40 4497
3357.95 4405
3358.50 4444
3359.05 4362
3359.59 4239
3360.14 4048
3360.69 3880
3361.23 3840
3361.78 3621
3362.33 3451
3362.88 3443
3363.42 3414
3363.97 3253
3364.52 3163
3365.07 3111
3365.61 3032
3366.16 3054
3366.71 2948
3367.26 3048
3367.80 3011
3368.35 2994
3368.90 2988
3369.45 2992
3370.00 2882
3370.54 2930
3371.09 2968
3371.64 2818
3372.19 2879
3372.74 2903
3373.28 2807
3373.83 2967
3374.38 2953
3374.93 3110
3375.48 3044
3376.03 2921
3376.57 2954
3377.12 2939
3377.67 2965
3378.22 2912
3378.77 2894
3379.32 2915
3379.87 2891
3380.42 2914
3380.96 2873
3381.51 2835
3382.06 2837
3382.61 2868
3383.16 2863
3383.71 2812
3384.26 2873
3384.81 2911
3385.36 3029
3385.91 2971
3386.45 2911
3387.00 2882
3387.55 2868
3388.10 2949
3388.65 2901
3389.20 2884
3389.75 2854
3390.30 2776
3390.85 2832
3391.40 2945
3391.95 2905
3392.50 2922
3393.05 2951
3393.60 2906
3394.15 2959
3394.70 2921
3395.25 2934
3395.80 2954
3396.35 2931
3396.90 3082
3397.45 2972
3398.00 2932
3398.55 2827
3399.10 2822
3399.65 2848
3400.20 2811
3400.75 2739
3401.30 2796
3401.85 2862
3402.40 2856
3402.95 2777
3403.50 2771
3404.06 2793
3404.61 2778
3405.16 2667
3405.71 2728
3406.26 2754
3406.81 2694
3407.36 2758
3407.91 2753
3408.46 2695
3409.01 2678
3409.56 2695
3410.12 2818
3410.67 2772
3411.22 2863
3411.77 2748
3412.32 2673
3412.87 2652
3413.42 2716
3413.98 2703
3414.53 2750
3415.08 2744
3415.63 2782
3416.18 2799
3416.73 2765
3417.29 2712
3417.84 2801
3418.39 2804
3418.94 2746
3419.49 2732
3420.05 2713
3420.60 2833
3421.15 2818
3421.70 2765
3422.25 2646
3422.81 2656
3423.36 2782
3423.91 2826
3424.46 2943
3425.01 2932
3425.57 3024
3426.12 2985
3426.67 3005
3427.23 2881
3427.78 2898
3428.33 2894
3428.88 2915
3429.44 2829
3429.99 2877
3430.54 2807
3431.09 2923
3431.65 2949
3432.20 2886
3432.75 2889
3433.31 2940
3433.86 2973
3434.41 3003
3434.97 3051
3435.52 3015
3436.07 2975
3436.63 3001
3437.18 2957
3437.73 2841
3438.29 2804
3438.84 2752
3439.39 2784
3439.95 2837
3440.50 2816
3441.05 2805
3441.61 2752
3442.16 2886
3442.72 2897
3443.27 2873
3443.82 2879
3444.38 2890
3444.93 2817
3445.48 2851
3446.04 2810
3446.59 2797
3447.15 2832
3447.70 2784
3448.26 2836
3448.81 2703
3449.36 2705
3449.92 2673
3450.47 2596
3451.03 2646
3451.58 2648
3452.14 2710
3452.69 2816
3453.25 2809
3453.80 2715
3454.36 2656
3454.91 2731
3455.47 2797
3456.02 2747
3456.58 2843
3457.13 2738
3457.69 2639
3458.24 2742
3458.80 2726
3459.35 2602
3459.91 2612
3460.46 2664
3461.02 2641
3461.57 2720
3462.13 2685
3462.68 2666
3463.24 2624
3463.79 2647
3464.35 2626
3464.90 2695
3465.46 2748
3466.02 2743
3466.57 2696
3467.13 2715
3467.68 2707
3468.24 2754
3468.80 2830
3469.35 2817
3469.91 2828
3470.46 2721
3471.02 2846
3471.58 2920
3472.13 2936
3472.69 2935
3473.24 2960
3473.80 3052
3474.36 3001
3474.91 2908
3475.47 2994
3476.03 2946
3476.58 2926
3477.14 2985
3477.70 2948
3478.25 3001
3478.81 3122
3479.37 2980
3479.92 2971
3480.48 3136
3481.04 3132
3481.59 3201
3482.15 3247
3482.71 3212
3483.26 3186
3483.82 3075
3484.38 3161
3484.94 3175
3485.49 3255
3486.05 3365
3486.61 3248
3487.17 3244
3487.72 3263
3488.28 3313
3488.84 3428
3489.40 3487
3489.95 3697
3490.51 3837
3491.07 4060
3491.63 4244
3492.18 4430
3492.74 4777
3493.30 5066
3493.86 5476
3494.42 5505
3494.97 5523
3495.53 5418
3496.09 5234
3496.65 5128
3497.21 4884
3497.76 4701
3498.32 4863
3498.88 5091
3499.44 5327
3500.00 5720
3500.56 6154
3501.11 6412
3501.67 6494
3502.23 6606
3502.79 6747
3503.35 6678
3503.91 6520
3504.47 6671
3505.03 6799
3505.58 7015
3506.14 7315
3506.70 7222
3507.26 7262
3507.82 7266
3508.38 7051
3508.94 6786
3509.50 6288
3510.06 5921
3510.62 5495
3511.17 5193
3511.73 4868
3512.29 4540
3512.85 4309
3513.41 4037
3513.97 4074
3514.53 4008
3515.09 3912
3515.65 3758
3516.21 3871
3516.77 3850
3517.33 3912
3517.89 3943
3518.45 3898
3519.01 4007
3519.57 4108
3520.13 4179
3520.69 4184
3521.25 4310
3521.81 4478
3522.37 4619
3522.93 4593
3523.49 4590
3524.05 4615
3524.61 4744
3525.17 4799
3525.73 4910
3526.29 5018
3526.85 4836
3527.41 4681
3527.97 4409
3528.54 4183
3529.10 3999
3529.66 3971
3530.22 3909
3530.78 3852
3531.34 3716
3531.90 3693
3532.46 3646
3533.02 3464
3533.58 3577
3534.14 3525
3534.71 3444
3535.27 3434
3535.83 3523
3536.39 3650
3536.95 3719
3537.51 3727
3538.07 3795
3538.64 3904
3539.20 3939
3539.76 4009
3540.32 4252
3540.88 4385
3541.44 4576
3542.00 4869
3542.57 5254
3543.13 5852
3543.69 6207
3544.25 6508
3544.81 6833
3545.38 6949
3545.94 6890
3546.50 6503
3547.06 6055
3547.62 5621
3548.19 5386
3548.75 4932
3549.31 4589
3549.87 4418
3550.44 4346
3551.00 4233
3551.56 4232
3552.12 4260
3552.69 4261
3553.25 4299
3553.81 4305
3554.37 4313
3554.94 4196
3555.50 4052
3556.06 3808
3556.63 3677
3557.19 3664
3557.75 3700
3558.31 3582
3558.88 3684
3559.44 3572
3560.00 3527
3560.57 3430
3561.13 3502
3561.69 3436
3562.26 3552
3562.82 3514
3563.38 3708
3563.95 3712
3564.51 3501
3565.07 3492
3565.64 3593
3566.20 3537
3566.77 3525
3567.33 3375
3567.89 3312
3568.46 3295
3569.02 3266
3569.59 3240
3570.15 3234
3570.71 3123
3571.28 3064
3571.84 3067
3572.41 3130
3572.97 3070
3573.53 3130
3574.10 3101
3574.66 3152
3575.23 3235
3575.79 3236
3576.36 3227
3576.92 3228
3577.48 3287
3578.05 3215
3578.61 3167
3579.18 3094
3579.74 3197
3580.31 3197
3580.87 3237
3581.44 3069
3582.00 3159
3582.57 3233
3583.13 3210
3583.70 3222
3584.26 3130
3584.83 3150
3585.39 3083
3585.96 3150
3586.52 2974
3587.09 3048
3587.65 3050
3588.22 3037
3588.79 3064
3589.35 3040
3589.92 2998
3590.48 3079
3591.05 3039
3591.61 3055
3592.18 3136
3592.74 3099
3593.31 3039
3593.88 3116
3594.44 3041
3595.01 3073
3595.57 3104
3596.14 3088
3596.71 3120
3597.27 3060
3597.84 3103
3598.40 3185
3598.97 3168
3599.54 3019
3600.10 3161
3600.67 3151
3601.24 3203
3601.80 3291
3602.37 3288
3602.94 3338
3603.50 3225
3604.07 3304
3604.64 3343
3605.20 3261
3605.77 3254
3606.34 3242
3606.90 3184
3607.47 3256
3608.04 3180
3608.60 3050
3609.17 2974
3609.74 3146
3610.30 3137
3610.87 3076
3611.44 3075
3612.01 3140
3612.57 3219
3613.14 3354
3613.71 3555
3614.28 3957
3614.84 4418
3615.41 5252
3615.98 6218
3616.55 7519
3617.11 9137
3617.68 11173
3618.25 13016
3618.82 14829
3619.39 16343
3619.95 16671
3620.52 16982
3621.09 16578
3621.66 15393
3622.23 14176
3622.79 12493
3623.36 10868
3623.93 9400
3624.50 8037
3625.07 6820
3625.63 5975
3626.20 5216
3626.77 4647
3627.34 4317
3627.91 4016
3628.48 3802
3629.05 3711
3629.61 3468
3630.18 3375
3630.75 3292
3631.32 3393
3631.89 3323
3632.46 3171
3633.03 3103
3633.60 3039
3634.16 3028
3634.73 2967
3635.30 2994
3635.87 2968
3636.44 3016
3637.01 3068
3637.58 3012
3638.15 3266
3638.72 3311
3639.29 3346
3639.86 3513
3640.43 3700
3641.00 3743
3641.57 3792
3642.14 3990
3642.71 4127
3643.27 4389
3643.84 4484
3644.41 4629
3644.98 4703
3645.55 4747
3646.12 4761
3646.69 4806
3647.26 4969
3647.83 5183
3648.40 5210
3648.97 5206
3649.54 5083
3650.12 4951
3650.69 4852
3651.26 4894
3651.83 4717
3652.40 4558
3652.97 4573
3653.54 4631
3654.11 4664
3654.68 4682
3655.25 4898
3655.82 5113
3656.39 5237
3656.96 5389
3657.53 5571
3658.10 5554
3658.67 5649
3659.25 5707
3659.82 5756
3660.39 5735
3660.96 5620
3661.53 5577
3662.10 5475
3662.67 5280
3663.24 5063
3663.81 4700
3664.39 4465
3664.96 4205
3665.53 4024
3666.10 3976
3666.67 4067
3667.24 4083
3667.81 4060
3668.39 4087
3668.96 4161
3669.53 4155
3670.10 4051
3670.67 3963
3671.25 4005
3671.82 3955
3672.39 3799
3672.96 3766
3673.53 3705
3674.11 3751
3674.68 3579
3675.25 3528
3675.82 3539
3676.39 3658
3676.97 3587
3677.54 3576
3678.11 3596
3678.68 3578
3679.26 3547
3679.83 3538
3680.40 3579
3680.97 3562
3681.55 3501
3682.12 3525
3682.69 3474
3683.27 3432
3683.84 3403
3684.41 3419
3684.98 3463
3685.56 3343
3686.13 3356
3686.70 3277
3687.28 3268
3687.85 3305
3688.42 3336
3689.00 3288
3689.57 3340
3690.14 3420
3690.72 3551
3691.29 3535
3691.86 3572
3692.44 3654
3693.01 3653
3693.58 3608
3694.16 3608
3694.73 3499
3695.31 3503
3695.88 3494
3696.45 3612
3697.03 3599
3697.60 3583
3698.18 3519
3698.75 3644
3699.32 3563
3699.90 3602
3700.47 3515
3701.05 3428
3701.62 3381
3702.19 3354
3702.77 3207
3703.34 3139
3703.92 3102
3704.49 2998
3705.07 3027
3705.64 3135
3706.22 3023
3706.79 3075
3707.37 3078
3707.94 3093
3708.51 3140
3709.09 3188
3709.66 3371
3710.24 3384
3710.81 3437
3711.39 3427
3711.96 3438
3712.54 3475
3713.11 3516
3713.69 3410
3714.27 3517
3714.84 3431
3715.42 3339
3715.99 3251
3716.57 3238
3717.14 3265
3717.72 3203
3718.29 3176
3718.87 3182
3719.44 3216
3720.02 3087
3720.60 3071
3721.17 3070
3721.75 3184
3722.32 3094
3722.90 2968
3723.47 3073
3724.05 2965
3724.63 2864
3725.20 2924
3725.78 2949
3726.36 2823
3726.93 2844
3727.51 2927
3728.08 2904
3728.66 2945
3729.24 3013
3729.81 3069
3730.39 3252
3730.97 3561
3731.54 3841
3732.12 4165
3732.70 4481
3733.27 4892
3733.85 5408
3734.43 5667
3735.00 5832
3735.58 5965
3736.16 5835
3736.73 5686
3737.31 5439
3737.89 5036
3738.47 4750
3739.04 4281
3739.62 4128
3740.20 3966
3740.77 3621
3741.35 3460
3741.93 3357
3742.51 3241
3743.08 3109
3743.66 2955
3744.24 2920
3744.82 2909
3745.39 2790
3745.97 2715
3746.55 2747
3747.13 2782
3747.71 2797
3748.28 2692
3748.86 2835
3749.44 2760
3750.02 2794
3750.59 2712
3751.17 2729
3751.75 2784
3752.33 2744
3752.91 2749
3753.49 2745
3754.06 2758
3754.64 2746
3755.22 2795
3755.80 2780
3756.38 2766
3756.96 2832
3757.53 2817
3758.11 2869
3758.69 3000
3759.27 3049
3759.85 2970
3760.43 3063
3761.01 3193
3761.59 3235
3762.17 3316
3762.74 3372
3763.32 3266
3763.90 3189
3764.48 3287
3765.06 3262
3765.64 3243
3766.22 3295
3766.80 3212
3767.38 3157
3767.96 3049
3768.54 3027
3769.12 3026
3769.70 3133
3770.27 3136
3770.85 3204
3771.43 3289
3772.01 3210
3772.59 3393
3773.17 3394
3773.75 3455
3774.33 3384
3774.91 3253
3775.49 3121
3776.07 3064
3776.65 3010
3777.23 3088
3777.81 3041
3778.39 2927
3778.97 2866
3779.55 2879
3780.13 2793
3780.71 2875
3781.29 2934
3781.88 2953
3782.46 2853
3783.04 2923
3783.62 2841
3784.20 2858
3784.78 2805
3785.36 2818
3785.94 2948
3786.52 2821
3787.10 2867
3787.68 2887
3788.26 2962
3788.84 2919
3789.43 2989
3790.01 3010
3790.59 3057
3791.17 3018
3791.75 3069
3792.33 3095
3792.91 3074
3793.49 3166
3794.08 3217
3794.66 3206
3795.24 3208
3795.82 3211
3796.40 3233
3796.98 3357
3797.56 3280
3798.15 3241
3798.73 3342
3799.31 3335
3799.89 3421
3800.47 3499
3801.06 3514
3801.64 3688
3802.22 3798
3802.80 3875
3803.38 4089
3803.97 4189
3804.55 4283
3805.13 4244
3805.71 4055
3806.29 3993
3806.88 3997
3807.46 4030
3808.04 4086
3808.62 4192
3809.21 4211
3809.79 4333
3810.37 4308
3810.95 4471
3811.54 4495
3812.12 4594
3812.70 4500
3813.29 4516
3813.87 4383
3814.45 4421
3815.03 4568
3815.62 4575
3816.20 4565
3816.78 4607
3817.37 4773
3817.95 4752
3818.53 4647
3819.12 4423
3819.70 4238
3820.28 4015
3820.87 3926
3821.45 3875
3822.03 3873
3822.62 3618
3823.20 3688
3823.78 3773
3824.37 3651
3824.95 3631
3825.54 3642
3826.12 3599
3826.70 3516
3827.29 3624
3827.87 3421
3828.46 3352
3829.04 3304
3829.62 3332
3830.21 3344
3830.79 3458
3831.38 3386
3831.96 3523
3832.54 3543
3833.13 3501
3833.71 3521
3834.30 3532
3834.88 3552
3835.47 3557
3836.05 3396
3836.64 3501
3837.22 3404
3837.81 3353
3838.39 3501
3838.98 3459
3839.56 3293
3840.15 3265
3840.73 3308
3841.31 3168
3841.90 3226
3842.49 3209
3843.07 3258
3843.66 3275
3844.24 3272
3844.83 3239
3845.41 3343
3846.00 3377
3846.58 3334
3847.17 3420
3847.75 3430
3848.34 3397
3848.92 3361
3849.51 3358
3850.10 3369
3850.68 3326
3851.27 3323
3851.85 3367
3852.44 3266
3853.02 3380
3853.61 3378
3854.20 3421
3854.78 3347
3855.37 3369
3855.95 3345
3856.54 3366
3857.13 3558
3857.71 3890
3858.30 4173
3858.89 4742
3859.47 5371
3860.06 6211
3860.64 7221
3861.23 8698
3861.82 9888
3862.40 11134
3862.99 12184
3863.58 12945
3864.16 13213
3864.75 12955
3865.34 12752
3865.92 11922
3866.51 11127
3867.10 10483
3867.69 9687
3868.27 9111
3868.86 8373
3869.45 7515
3870.03 6928
3870.62 6389
3871.21 5619
3871.80 5360
3872.38 5071
3872.97 5008
3873.56 4897
3874.15 4826
3874.73 4768
3875.32 4663
3875.91 4704
3876.50 4628
3877.08 4506
3877.67 4519
3878.26 4323
3878.85 4343
3879.43 4422
3880.02 4473
3880.61 4360
3881.20 4173
3881.79 4202
3882.37 4148
3882.96 4016
3883.55 3947
3884.14 3889
3884.73 3866
3885.32 3941
3885.90 3881
3886.49 3864
3887.08 3823
3887.67 3907
3888.26 3946
3888.85 4040
3889.44 4149
3890.02 4086
3890.61 4209
3891.20 4262
3891.79 4360
3892.38 4280
3892.97 4281
3893.56 4252
3894.15 4135
3894.74 3896
3895.32 3911
3895.91 3833
3896.50 3848
3897.09 3819
3897.68 3842
3898.27 3957
3898.86 4061
3899.45 4187
3900.04 4329
3900.63 4394
3901.22 4495
3901.81 4620
3902.40 4527
3902.99 4357
3903.58 4226
3904.17 4084
3904.76 4006
3905.35 3935
3905.94 3699
3906.53 3468
3907.12 3397
3907.71 3380
3908.30 3295
3908.89 3332
3909.48 3177
3910.07 3198
3910.66 3213
3911.25 3190
3911.84 3144
3912.43 3041
3913.02 3044
3913.61 3006
3914.20 2972
3914.79 2952
3915.38 2983
3915.97 2951
3916.56 2937
3917.15 2901
3917.74 2932
3918.33 2973
3918.92 3057
3919.52 2964
3920.11 2950
3920.70 2939
3921.29 2947
3921.88 2927
3922.47 2926
3923.06 3046
3923.65 3040
3924.24 3074
3924.84 3073
3925.43 3114
3926.02 3002
3926.61 2978
3927.20 3013
3927.79 2884
3928.38 2923
3928.98 2973
3929.57 3020
3930.16 2956
3930.75 2944
3931.34 2915
3931.93 3013
3932.53 3018
3933.12 2988
3933.71 2914
3934.30 2926
3934.89 2880
3935.49 2900
3936.08 2869
3936.67 2915
3937.26 2996
3937.86 3083
3938.45 3026
3939.04 2973
3939.63 3121
3940.23 3140
3940.82 3097
3941.41 3076
3942.00 3163
3942.60 3050
3943.19 3068
3943.78 3137
3944.37 3030
3944.97 3078
3945.56 2991
3946.15 2978
3946.75 2920
3947.34 2920
3947.93 2751
3948.52 2875
3949.12 2822
3949.71 2799
3950.30 2736
3950.90 2696
3951.49 2730
3952.08 2690
3952.68 2672
3953.27 2737
3953.86 2680
3954.46 2639
3955.05 2659
3955.65 2717
3956.24 2604
3956.83 2551
3957.43 2562
3958.02 2585
3958.61 2656
3959.21 2735
3959.80 2695
3960.40 2665
3960.99 2652
3961.58 2600
3962.18 2709
3962.77 2719
3963.37 2687
3963.96 2721
3964.55 2704
3965.15 2630
3965.74 2759
3966.34 2738
3966.93 2708
3967.53 2719
3968.12 2832
3968.72 2919
3969.31 2782
3969.91 2754
3970.50 2879
3971.10 2889
3971.69 2749
3972.28 2738
3972.88 2842
3973.47 2736
3974.07 2716
3974.66 2779
3975.26 2783
3975.85 2747
3976.45 2722
3977.05 2779
3977.64 2876
3978.24 2901
3978.83 3008
3979.43 2970
3980.02 3062
3980.62 2992
3981.21 2977
3981.81 2989
3982.40 2972
3983.00 2916
3983.60 2936
3984.19 2924
3984.79 2864
3985.38 2937
3985.98 2835
3986.58 2806
3987.17 2670
3987.77 2674
3988.36 2642
3988.96 2624
3989.56 2617
3990.15 2620
3990.75 2619
3991.34 2710
3991.94 2656
3992.54 2694
3993.13 2755
3993.73 2740
3994.33 2781
3994.92 2744
3995.52 2757
3996.12 2844
3996.71 2789
3997.31 2734
3997.91 2798
3998.50 2787
3999.10 2731
3999.70 2892
4000.29 2936
4000.89 2924
4001.49 3023
4002.09 3071
4002.68 3068
4003.28 3083
4003.88 3004
4004.47 3030
4005.07 2956
4005.67 2854
4006.27 2949
4006.86 2881
4007.46 2930
4008.06 3037
4008.66 3058
4009.25 3093
4009.85 3009
4010.45 2927
4011.05 3029
4011.64 3102
4012.24 3003
4012.84 2949
4013.44 2959
4014.04 3106
4014.63 3165
4015.23 3146
4015.83 3350
4016.43 3543
4017.03 3568
4017.63 3905
4018.22 3999
4018.82 4045
4019.42 4066
4020.02 3953
4020.62 3834
4021.22 3818
4021.81 3625
4022.41 3541
4023.01 3415
4023.61 3328
4024.21 3139
4024.81 3043
4025.41 2832
4026.01 2982
4026.60 3026
4027.20 3005
4027.80 2991
4028.40 3033
4029.00 2998
4029.60 3064
4030.20 3082
4030.80 3190
4031.40 3264
4032.00 3311
4032.60 3460
4033.20 3355
4033.80 3269
4034.39 3209
4034.99 3111
4035.59 3085
4036.19 3063
4036.79 3056
4037.39 2899
4037.99 2827
4038.59 2857
4039.19 2805
4039.79 2719
4040.39 2702
4040.99 2709
4041.59 2652
4042.19 2741
4042.79 2636
4043.39 2627
4043.99 2602
4044.59 2558
4045.19 2527
4045.79 2579
4046.39 2582
4046.99 2720
4047.60 2703
4048.20 2721
4048.80 2709
4049.40 2780
4050.00 2768
4050.60 2789
4051.20 2802
4051.80 2793
4052.40 2804
4053.00 2785
4053.60 2717
4054.20 2724
4054.80 2737
4055.41 2713
4056.01 2678
4056.61 2694
4057.21 2685
4057.81 2651
4058.41 2613
4059.01 2598
4059.61 2563
4060.22 2566
4060.82 2606
4061.42 2476
4062.02 2488
4062.62 2463
4063.22 2461
4063.82 2397
4064.43 2421
4065.03 2489
4065.63 2426
4066.23 2332
4066.83 2331
4067.44 2417
4068.04 2382
4068.64 2453
4069.24 2485
4069.84 2384
4070.45 2379
4071.05 2469
4071.65 2463
4072.25 2408
4072.86 2375
4073.46 2384
4074.06 2373
4074.66 2455
4075.27 2382
4075.87 2479
4076.47 2505
4077.07 2469
4077.68 2479
4078.28 2448
4078.88 2444
4079.48 2403
4080.09 2416
4080.69 2437
4081.29 2331
4081.90 2386
4082.50 2416
4083.10 2457
4083.71 2456
4084.31 2429
4084.91 2471
4085.52 2436
4086.12 2383
4086.72 2420
4087.33 2377
4087.93 2341
4088.53 2328
4089.14 2396
4089.74 2358
4090.34 2316
4090.95 2298
4091.55 2376
4092.15 2354
4092.76 2366
4093.36 2308
4093.97 2253
4094.57 2306
4095.17 2335
4095.78 2408
4096.38 2400
4096.99 2361
4097.59 2404
4098.19 2409
4098.80 2331
4099.40 2333
4100.01 2359
4100.61 2319
4101.22 2406
4101.82 2433
4102.43 2271
4103.03 2185
4103.63 2148
4104.24 2186
4104.84 2274
4105.45 2279
4106.05 2169
4106.66 2212
4107.26 2232
4107.87 2234
4108.47 2212
4109.08 2239
4109.68 2292
4110.29 2224
4110.89 2244
4111.50 2243
4112.10 2244
4112.71 2264
4113.31 2267
4113.92 2321
4114.53 2303
4115.13 2192
4115.74 2196
4116.34 2142
4116.95 2215
4117.55 2217
4118.16 2210
4118.76 2193
4119.37 2193
4119.98 2173
4120.58 2181
4121.19 2175
4121.79 2212
4122.40 2238
4123.01 2180
4123.61 2238
4124.22 2259
4124.82 2256
4125.43 2204
4126.04 2191
4126.64 2238
4127.25 2244
4127.86 2193
4128.46 2233
4129.07 2322
4129.68 2395
4130.28 2338
4130.89 2341
4131.50 2388
4132.10 2329
4132.71 2344
4133.32 2326
4133.92 2346
4134.53 2371
4135.14 2263
4135.74 2251
4136.35 2307
4136.96 2410
4137.56 2400
4138.17 2399
4138.78 2561
4139.39 2574
4139.99 2678
4140.60 2752
4141.21 2772
4141.82 2761
4142.42 2663
4143.03 2733
4143.64 2762
4144.25 2706
4144.85 2664
4145.46 2508
4146.07 2494
4146.68 2489
4147.28 2306
4147.89 2376
4148.50 2357
4149.11 2321
4149.72 2348
4150.32 2256
4150.93 2260
4151.54 2225
4152.15 2311
4152.76 2246
4153.37 2270
4153.97 2301
4154.58 2314
4155.19 2276
4155.80 2305
4156.41 2246
4157.02 2254
4157.62 2211
4158.23 2169
4158.84 2186
4159.45 2198
4160.06 2147
4160.67 2206
4161.28 2243
4161.89 2188
4162.49 2303
4163.10 2342
4163.71 2352
4164.32 2256
4164.93 2284
4165.54 2311
4166.15 2298
4166.76 2388
4167.37 2352
4167.98 2395
4168.59 2489
4169.20 2438
4169.81 2351
4170.42 2279
4171.02 2213
4171.63 2284
4172.24 2255
4172.85 2216
4173.46 2279
4174.07 2156
4174.68 2207
4175.29 2194
4175.90 2257
4176.51 2290
4177.12 2250
4177.73 2372
4178.34 2320
4178.95 2346
4179.56 2383
4180.17 2342
4180.78 2339
4181.39 2333
4182.00 2302
4182.61 2318
4183.23 2285
4183.84 2267
4184.45 2230
4185.06 2159
4185.67 2150
4186.28 2173
4186.89 2161
4187.50 2178
4188.11 2128
4188.72 2134
4189.33 2082
4189.94 2174
4190.55 2149
4191.17 2193
4191.78 2263
4192.39 2300
4193.00 2233
4193.61 2331
4194.22 2375
4194.83 2370
4195.44 2360
4196.06 2397
4196.67 2426
4197.28 2287
4197.89 2325
4198.50 2258
4199.11 2236
4199.72 2341
4200.34 2326
4200.95 2349
4201.56 2295
4202.17 2291
4202.78 2324
4203.40 2218
4204.01 2272
4204.62 2357
4205.23 2327
4205.84 2348
4206.46 2387
4207.07 2352
4207.68 2327
4208.29 2416
4208.90 2467
4209.52 2458
4210.13 2385
4210.74 2358
4211.35 2413
4211.97 2358
4212.58 2417
4213.19 2350
4213.80 2433
4214.42 2395
4215.03 2463
4215.64 2448
4216.26 2547
4216.87 2483
4217.48 2578
4218.09 2737
4218.71 2699
4219.32 2721
4219.93 2903
4220.55 3090
4221.16 3205
4221.77 3464
4222.39 3842
4223.00 4289
4223.61 4599
4224.23 4828
4224.84 5017
4225.45 5093
4226.07 5153
4226.68 5112
4227.30 5044
4227.91 4919
4228.52 4919
4229.14 4839
4229.75 4803
4230.36 4781
4230.98 4633
4231.59 4667
4232.21 4468
4232.82 4331
4233.43 4024
4234.05 3737
4234.66 3433
4235.28 3224
4235.89 3204
4236.51 3229
4237.12 3060
4237.73 3118
4238.35 3122
4238.96 3141
4239.58 3220
4240.19 3270
4240.81 3283
4241.42 3213
4242.04 3218
4242.65 3212
4243.27 3174
4243.88 2940
4244.50 2977
4245.11 2941
4245.73 3016
4246.34 2951
4246.96 2872
4247.57 2909
4248.19 2883
4248.80 3029
4249.42 3065
4250.03 2908
4250.65 2824
4251.26 2877
4251.88 2861
4252.49 2895
4253.11 2846
4253.72 2719
4254.34 2673
4254.96 2677
4255.57 2618
4256.19 2646
4256.80 2574
4257.42 2571
4258.03 2671
4258.65 2736
4259.27 2681
4259.88 2698
4260.50 2666
4261.12 2688
4261.73 2756
4262.35 2766
4262.96 2779
4263.58 2830
4264.20 2760
4264.81 2806
4265.43 2775
4266.05 2730
4266.66 2778
4267.28 2787
4267.90 2725
4268.51 2807
4269.13 2845
4269.75 2801
4270.36 2735
4270.98 2838
4271.60 2811
4272.21 2779
4272.83 2772
4273.45 2797
4274.06 2829
4274.68 2845
4275.30 2940
4275.92 3207
4276.53 3228
4277.15 3353
4277.77 3502
4278.38 3599
4279.00 3737
4279.62 3790
4280.24 3786
4280.85 3598
4281.47 3543
4282.09 3373
4282.71 3146
4283.32 3032
4283.94 2869
4284.56 2763
4285.18 2770
4285.80 2764
4286.41 2622
4287.03 2607
4287.65 2599
4288.27 2682
4288.89 2609
4289.50 2551
4290.12 2533
4290.74 2521
4291.36 2560
4291.98 2580
4292.60 2546
4293.21 2430
4293.83 2454
4294.45 2394
4295.07 2449
4295.69 2415
4296.31 2452
4296.93 2436
4297.54 2431
4298.16 2554
4298.78 2532
4299.40 2589
4300.02 2563
4300.64 2470
4301.26 2585
4301.88 2527
4302.50 2396
4303.12 2466
4303.73 2469
4304.35 2460
4304.97 2476
4305.59 2436
4306.21 2464
4306.83 2485
4307.45 2436
4308.07 2412
4308.69 2396
4309.31 2443
4309.93 2394
4310.55 2485
4311.17 2419
4311.79 2488
4312.41 2467
4313.03 2467
4313.65 2522
4314.27 2453
4314.89 2505
4315.51 2485
4316.13 2358
4316.75 2351
4317.37 2393
4317.99 2381
4318.61 2462
4319.23 2380
4319.85 2400
4320.47 2361
4321.09 2380
4321.71 2322
4322.33 2372
4322.95 2389
4323.57 2350
4324.19 2356
4324.81 2562
4325.43 2545
4326.05 2615
4326.68 2550
4327.30 2599
4327.92 2532
4328.54 2546
4329.16 2523
4329.78 2513
4330.40 2541
4331.02 2503
4331.64 2497
4332.26 2411
4332.89 2448
4333.51 2416
4334.13 2427
4334.75 2407
4335.37 2498
4335.99 2627
4336.61 2640
4337.24 2788
4337.86 2825
4338.48 2914
4339.10 2970
4339.72 2981
4340.34 2980
4340.97 2944
4341.59 2880
4342.21 2856
4342.83 2916
4343.45 3004
4344.08 2994
4344.70 2985
4345.32 3167
4345.94 3489
4346.57 3773
4347.19 4264
4347.81 4725
4348.43 5093
4349.05 5364
4349.68 5364
4350.30 5325
4350.92 5082
4351.54 4842
4352.17 4293
4352.79 4068
4353.41 3661
4354.04 3388
4354.66 3138
4355.28 3112
4355.90 2914
4356.53 2959
4357.15 2857
4357.77 2816
4358.40 2705
4359.02 2796
4359.64 2770
4360.27 2744
4360.89 2696
4361.51 2655
4362.14 2669
4362.76 2706
4363.38 2695
4364.01 2756
4364.63 2671
4365.25 2587
4365.88 2682
4366.50 2675
4367.12 2683
4367.75 2636
4368.37 2648
4369.00 2724
4369.62 2714
4370.24 2608
4370.87 2598
4371.49 2614
4372.12 2559
4372.74 2480
4373.36 2489
4373.99 2390
4374.61 2424
4375.24 2442
4375.86 2506
4376.49 2467
4377.11 2527
4377.73 2505
4378.36 2515
4378.98 2585
4379.61 2606
4380.23 2678
4380.86 2824
4381.48 2785
4382.11 2822
4382.73 2865
4383.36 2987
4383.98 2863
4384.61 2843
4385.23 2793
4385.86 2773
4386.48 2778
4387.11 2747
4387.73 2752
4388.36 2772
4388.98 2686
4389.61 2650
4390.23 2572
4390.86 2528
4391.48 2583
4392.11 2586
4392.74 2540
4393.36 2525
4393.99 2467
4394.61 2472
4395.24 2498
4395.86 2497
4396.49 2498
4397.12 2535
4397.74 2514
4398.37 2412
4398.99 2452
4399.62 2434
4400.25 2488
4400.87 2562
4401.50 2638
4402.12 2622
4402.75 2567
4403.38 2569
4404.00 2613
4404.63 2648
4405.26 2664
4405.88 2610
4406.51 2729
4407.14 2708
4407.76 2719
4408.39 2861
4409.02 2903
4409.64 3053
4410.27 3141
4410.90 3128
4411.52 3101
4412.15 3031
4412.78 3057
4413.40 3049
4414.03 2827
4414.66 2798
4415.29 2749
4415.91 2620
4416.54 2587
4417.17 2653
4417.79 2476
4418.42 2486
4419.05 2452
4419.68 2504
4420.30 2529
4420.93 2441
4421.56 2519
4422.19 2552
4422.81 2476
4423.44 2497
4424.07 2455
4424.70 2517
4425.33 2508
4425.95 2394
4426.58 2421
4427.21 2486
4427.84 2454
4428.47 2319
4429.09 2378
4429.72 2433
4430.35 2390
4430.98 2382
4431.61 2282
4432.23 2248
4432.86 2316
4433.49 2291
4434.12 2293
4434.75 2303
4435.38 2344
4436.01 2289
4436.63 2357
4437.26 2417
4437.89 2290
4438.52 2339
4439.15 2278
4439.78 2337
4440.41 2317
4441.04 2249
4441.67 2250
4442.29 2333
4442.92 2224
4443.55 2287
4444.18 2345
4444.81 2359
4445.44 2254
4446.07 2314
4446.70 2315
4447.33 2363
4447.96 2406
4448.59 2393
4449.22 2472
4449.85 2479
4450.48 2430
4451.11 2446
4451.74 2427
4452.37 2416
4453.00 2451
4453.63 2409
4454.26 2418
4454.89 2431
4455.52 2322
4456.15 2326
4456.78 2326
4457.41 2451
4458.04 2446
4458.67 2484
4459.30 2405
4459.93 2355
4460.56 2382
4461.19 2332
4461.82 2227
4462.45 2246
4463.08 2330
4463.71 2307
4464.34 2252
4464.97 2329
4465.60 2204
4466.23 2183
4466.86 2192
4467.49 2223
4468.12 2227
4468.76 2169
4469.39 2211
4470.02 2269
4470.65 2209
4471.28 2228
4471.91 2290
4472.54 2298
4473.17 2303
4473.80 2204
4474.44 2295
4475.07 2061
4475.70 2174
4476.33 2236
4476.96 2252
4477.59 2213
4478.22 2323
4478.86 2222
4479.49 2241
4480.12 2180
4480.75 2167
4481.38 2202
4482.02 2278
4482.65 2376
4483.28 2284
4483.91 2358
4484.54 2391
4485.18 2329
4485.81 2374
4486.44 2402
4487.07 2447
4487.70 2465
4488.34 2430
4488.97 2466
4489.60 2545
4490.23 2522
4490.87 2510
4491.50 2550
4492.13 2582
4492.76 2522
4493.40 2497
4494.03 2577
4494.66 2530
4495.30 2543
4495.93 2521
4496.56 2502
4497.19 2524
4497.83 2466
4498.46 2520
4499.09 2570
4499.73 2651
4500.36 2626
4500.99 2743
4501.63 2677
4502.26 2708
4502.89 2773
4503.53 2949
4504.16 3024
4504.79 2940
4505.43 2838
4506.06 2789
4506.69 2748
4507.33 2693
4507.96 2663
4508.59 2594
4509.23 2594
4509.86 2623
4510.50 2672
4511.13 2712
4511.76 2624
4512.40 2664
4513.03 2499
4513.67 2637
4514.30 2777
4514.93 2770
4515.57 2771
4516.20 2779
4516.84 2815
4517.47 2770
4518.11 2830
4518.74 2868
4519.37 2813
4520.01 2812
4520.64 2828
4521.28 2798
4521.91 2814
4522.55 2812
4523.18 2952
4523.82 2931
4524.45 3079
4525.09 3143
4525.72 3280
4526.36 3493
4526.99 3547
4527.63 3859
4528.26 4351
4528.90 4890
4529.53 5948
4530.17 7280
4530.80 9005
4531.44 10855
4532.07 13186
4532.71 15293
4533.34 17065
4533.98 18376
4534.62 18602
4535.25 18545
4535.89 17318
4536.52 15758
4537.16 14116
4537.79 12446
4538.43 10642
4539.07 8828
4539.70 7623
4540.34 6576
4540.97 5791
4541.61 4966
4542.25 4430
4542.88 4053
4543.52 3715
4544.15 3585
4544.79 3431
4545.43 3327
4546.06 3254
4546.70 3128
4547.34 3044
4547.97 3043
4548.61 2970
4549.25 2831
4549.88 2830
4550.52 2841
4551.16 2793
4551.79 2917
4552.43 2906
4553.07 2893
4553.70 2962
4554.34 2970
4554.98 3076
4555.61 3164
4556.25 3224
4556.89 3216
4557.53 3169
4558.16 3234
4558.80 3284
4559.44 3226
4560.07 3301
4560.71 3350
4561.35 3444
4561.99 3439
4562.62 3576
4563.26 3598
4563.90 3610
4564.54 3492
4565.18 3552
4565.81 3608
4566.45 3659
4567.09 3694
4567.73 3680
4568.36 3914
4569.00 3975
4569.64 4287
4570.28 4529
4570.92 4645
4571.55 4880
4572.19 5021
4572.83 5054
4573.47 4859
4574.11 4722
4574.75 4398
4575.38 4085
4576.02 3995
4576.66 3721
4577.30 3486
4577.94 3425
4578.58 3204
4579.22 3055
4579.85 3004
4580.49 2884
4581.13 2870
4581.77 2847
4582.41 2881
4583.05 2850
4583.69 2820
4584.33 2818
4584.97 2796
4585.61 2710
4586.24 2736
4586.88 2841
4587.52 2681
4588.16 2743
4588.80 2653
4589.44 2631
4590.08 2678
4590.72 2697
4591.36 2792
4592.00 2906
4592.64 2984
4593.28 3179
4593.92 3250
4594.56 3249
4595.20 3252
4595.84 3266
4596.48 3225
4597.12 3170
4597.76 3028
4598.40 2882
4599.04 2908
4599.68 2883
4600.32 2712
4600.96 2727
4601.60 2760
4602.24 2745
4602.88 2763
4603.52 2775
4604.16 2762
4604.80 2792
4605.44 2959
4606.08 2852
4606.72 2866
4607.36 2947
4608.00 3060
4608.64 3117
4609.28 3177
4609.93 3203
4610.57 3207
4611.21 3136
4611.85 3075
4612.49 3129
4613.13 3074
4613.77 2926
4614.41 2840
4615.05 2890
4615.69 2752
4616.34 2751
4616.98 2745
4617.62 2639
4618.26 2536
4618.90 2551
4619.54 2457
4620.18 2453
4620.83 2452
4621.47 2459
4622.11 2298
4622.75 2295
4623.39 2334
4624.03 2349
4624.68 2478
4625.32 2429
4625.96 2373
4626.60 2380
4627.24 2374
4627.89 2493
4628.53 2407
4629.17 2448
4629.81 2444
4630.45 2518
4631.10 2540
4631.74 2498
4632.38 2595
4633.02 2679
4633.67 2778
4634.31 2850
4634.95 2967
4635.59 2986
4636.24 2887
4636.88 2858
4637.52 2870
4638.17 2876
4638.81 2772
4639.45 2746
4640.09 2721
4640.74 2773
4641.38 2690
4642.02 2631
4642.67 2715
4643.31 2695
4643.95 2776
4644.60 2705
4645.24 2624
4645.88 2710
4646.53 2810
4647.17 2793
4647.81 2884
4648.46 2869
4649.10 2892
4649.74 3000
4650.39 3005
4651.03 3270
4651.67 3568
4652.32 3824
4652.96 4219
4653.61 4644
4654.25 4917
4654.89 5208
4655.54 5306
4656.18 5190
4656.83 5002
4657.47 4675
4658.11 4452
4658.76 4088
4659.40 3736
4660.05 3419
4660.69 3249
4661.33 3131
4661.98 2979
4662.62 2825
4663.27 2689
4663.91 2590
4664.56 2669
4665.20 2689
4665.85 2578
4666.49 2643
4667.14 2659
4667.78 2773
4668.43 2732
4669.07 2855
4669.72 2833
4670.36 2946
4671.01 2922
4671.65 2957
4672.30 2895
4672.94 2840
4673.59 2889
4674.23 2816
4674.88 2695
4675.52 2629
4676.17 2631
4676.81 2640
4677.46 2519
4678.10 2523
4678.75 2449
4679.40 2571
4680.04 2507
4680.69 2470
4681.33 2430
4681.98 2468
4682.62 2449
4683.27 2466
4683.92 2471
4684.56 2467
4685.21 2356
4685.85 2401
4686.50 2439
4687.15 2497
4687.79 2520
4688.44 2580
4689.09 2562
4689.73 2575
4690.38 2628
4691.02 2515
4691.67 2703
4692.32 2692
4692.96 2745
4693.61 2703
4694.26 2589
4694.90 2554
4695.55 2761
4696.20 2710
4696.84 2560
4697.49 2536
4698.14 2627
4698.78 2656
4699.43 2708
4700.08 2695
4700.73 2750
4701.37 2880
4702.02 3024
4702.67 3118
4703.31 2951
4703.96 3132
4704.61 3044
4705.26 2916
4705.90 2831
4706.55 2753
4707.20 2734
4707.85 2740
4708.49 2675
4709.14 2698
4709.79 2775
4710.44 2752
4711.09 2733
4711.73 2631
4712.38 2709
4713.03 2701
4713.68 2711
4714.33 2656
4714.97 2637
4715.62 2608
4716.27 2600
4716.92 2584
4717.57 2572
4718.21 2623
4718.86 2590
4719.51 2634
4720.16 2612
4720.81 2654
4721.46 2790
4722.11 2751
4722.75 2710
4723.40 2811
4724.05 2842
4724.70 2778
4725.35 2721
4726.00 2733
4726.65 2658
4727.30 2683
4727.94 2687
4728.59 2730
4729.24 2744
4729.89 2711
4730.54 2669
4731.19 2687
4731.84 2713
4732.49 2668
4733.14 2497
4733.79 2457
4734.44 2402
4735.09 2363
4735.74 2407
4736.38 2414
4737.03 2381
4737.68 2377
4738.33 2294
4738.98 2320
4739.63 2278
4740.28 2209
4740.93 2247
4741.58 2189
4742.23 2259
4742.88 2192
4743.53 2277
4744.18 2268
4744.83 2322
4745.48 2404
4746.13 2377
4746.78 2372
4747.43 2380
4748.08 2415
4748.73 2380
4749.39 2366
4750.04 2312
4750.69 2358
4751.34 2410
4751.99 2335
4752.64 2292
4753.29 2415
4753.94 2366
4754.59 2387
4755.24 2337
4755.89 2389
4756.54 2308
4757.19 2383
4757.84 2320
4758.50 2215
4759.15 2177
4759.80 2157
4760.45 2226
4761.10 2189
4761.75 2195
4762.40 2226
4763.05 2294
4763.71 2355
4764.36 2298
4765.01 2430
4765.66 2458
4766.31 2482
4766.96 2513
4767.62 2503
4768.27 2469
4768.92 2604
4769.57 2503
4770.22 2396
4770.87 2295
4771.53 2289
4772.18 2278
4772.83 2204
4773.48 2183
4774.13 2174
4774.79 2114
4775.44 2078
4776.09 2049
4776.74 2141
4777.40 2068
4778.05 2053
4778.70 2087
4779.35 2075
4780.01 2077
4780.66 2149
4781.31 2130
4781.96 2086
4782.62 2115
4783.27 2158
4783.92 2101
4784.57 2165
4785.23 2229
4785.88 2083
4786.53 2152
4787.19 2013
4787.84 2043
4788.49 2028
4789.15 2067
4789.80 2082
4790.45 1991
4791.11 2008
4791.76 2021
4792.41 1994
4793.07 1980
4793.72 1950
4794.37 2095
4795.03 2024
4795.68 2041
4796.33 1971
4796.99 2041
4797.64 2083
4798.29 2029
4798.95 2067
4799.60 2071
4800.26 2066
4800.91 2011
4801.56 2104
4802.22 2070
4802.87 2058
4803.53 2082
4804.18 2141
4804.83 2226
4805.49 2187
4806.14 2155
4806.80 2130
4807.45 2127
4808.11 2093
4808.76 2154
4809.42 2134
4810.07 2178
4810.72 2220
4811.38 2126
4812.03 2158
4812.69 2149
4813.34 2091
4814.00 2128
4814.65 2174
4815.31 2185
4815.96 2220
4816.62 2165
4817.27 2172
4817.93 2221
4818.58 2239
4819.24 2199
4819.89 2248
4820.55 2269
4821.20 2305
4821.86 2279
4822.52 2257
4823.17 2276
4823.83 2375
4824.48 2395
4825.14 2337
4825.79 2341
4826.45 2416
4827.10 2355
4827.76 2554
4828.42 2517
4829.07 2506
4829.73 2452
4830.38 2456
4831.04 2449
4831.70 2354
4832.35 2337
4833.01 2379
4833.66 2416
4834.32 2446
4834.98 2458
4835.63 2575
4836.29 2712
4836.95 2641
4837.60 2745
4838.26 2934
4838.92 2971
4839.57 3103
4840.23 3156
4840.89 3109
4841.54 3113
4842.20 3150
4842.86 3032
4843.51 2930
4844.17 2819
4844.83 2734
4845.48 2576
4846.14 2494
4846.80 2454
4847.45 2417
4848.11 2432
4848.77 2339
4849.43 2292
4850.08 2274
4850.74 2398
4851.40 2347
4852.06 2301
4852.71 2294
4853.37 2307
4854.03 2336
4854.69 2367
4855.34 2352
4856.00 2334
4856.66 2339
4857.32 2351
4857.97 2348
4858.63 2379
4859.29 2339
4859.95 2243
4860.61 2213
4861.26 2235
4861.92 2261
4862.58 2282
4863.24 2282
4863.90 2317
4864.55 2341
4865.21 2290
4865.87 2358
4866.53 2348
4867.19 2360
4867.85 2426
4868.51 2283
4869.16 2302
4869.82 2219
4870.48 2274
4871.14 2300
4871.80 2228
4872.46 2194
4873.12 2267
4873.78 2328
4874.43 2324
4875.09 2421
4875.75 2350
4876.41 2409
4877.07 2486
4877.73 2471
4878.39 2479
4879.05 2600
4879.71 2648
4880.37 2564
4881.03 2563
4881.69 2619
4882.34 2677
4883.00 2656
4883.66 2636
4884.32 2618
4884.98 2563
4885.64 2597
4886.30 2482
4886.96 2464
4887.62 2464
4888.28 2474
4888.94 2501
4889.60 2516
4890.26 2492
4890.92 2557
4891.58 2620
4892.24 2674
4892.90 2706
4893.56 2703
4894.22 2887
4894.88 3019
4895.54 2934
4896.20 2956
4896.86 2929
4897.52 3012
4898.19 2919
4898.85 2921
4899.51 2924
4900.17 2929
4900.83 2890
4901.49 2960
4902.15 3096
4902.81 3132
4903.47 3091
4904.13 2991
4904.79 2919
4905.45 2892
4906.12 2730
4906.78 2664
4907.44 2669
4908.10 2670
4908.76 2721
4909.42 2580
4910.08 2603
4910.74 2592
4911.41 2524
4912.07 2614
4912.73 2555
4913.39 2521
4914.05 2542
4914.71 2520
4915.38 2461
4916.04 2399
4916.70 2418
4917.36 2416
4918.02 2468
4918.68 2449
4919.35 2428
4920.01 2411
4920.67 2287
4921.33 2257
4921.99 2252
4922.66 2268
4923.32 2357
4923.98 2268
4924.64 2216
4925.31 2141
4925.97 2230
4926.63 2246
4927.29 2249
4927.96 2139
4928.62 2169
4929.28 2209
4929.94 2241
4930.61 2203
4931.27 2208
4931.93 2209
4932.59 2187
4933.26 2214
4933.92 2169
4934.58 2177
4935.25 2197
4935.91 2200
4936.57 2267
4937.24 2290
4937.90 2187
4938.56 2180
4939.23 2279
4939.89 2281
4940.55 2232
4941.22 2210
4941.88 2252
4942.54 2163
4943.21 2146
4943.87 2221
4944.53 2310
4945.20 2143
4945.86 2222
4946.52 2129
4947.19 2167
4947.85 2160
4948.52 2214
4949.18 2168
4949.84 2159
4950.51 2112
4951.17 2058
4951.84 2055
4952.50 2073
4953.17 2060
4953.83 2115
4954.49 2201
4955.16 2095
4955.82 2088
4956.49 2101
4957.15 2048
4957.82 2030
4958.48 2039
4959.15 2020
4959.81 2029
4960.47 2072
4961.14 2091
4961.80 2181
4962.47 2215
4963.13 2206
4963.80 2230
4964.46 2283
4965.13 2351
4965.79 2439
4966.46 2444
4967.12 2568
4967.79 2705
4968.45 2612
4969.12 2524
4969.79 2536
4970.45 2557
4971.12 2438
4971.78 2451
4972.45 2398
4973.11 2337
4973.78 2414
4974.44 2445
4975.11 2481
4975.78 2410
4976.44 2476
4977.11 2455
4977.77 2478
4978.44 2495
4979.11 2542
4979.77 2571
4980.44 2531
4981.10 2603
4981.77 2644
4982.44 2649
4983.10 2694
4983.77 2779
4984.43 2810
4985.10 2946
4985.77 3186
4986.43 3481
4987.10 3654
4987.77 3811
4988.43 3693
4989.10 3685
4989.77 3704
4990.43 3576
4991.10 3291
4991.77 3123
4992.43 2974
4993.10 2786
4993.77 2692
4994.43 2643
4995.10 2449
4995.77 2374
4996.44 2300
4997.10 2254
4997.77 2263
4998.44 2212
4999.10 2128
4999.77 2134
5000.44 2124
5001.11 2029
5001.77 1993
5002.44 1979
5003.11 2021
5003.78 2033
5004.44 1932
5005.11 1964
5005.78 1999
5006.45 2058
5007.12 1984
5007.78 1995
5008.45 1991
5009.12 1993
5009.79 2041
5010.46 1975
5011.12 1980
5011.79 1995
5012.46 2035
5013.13 2014
5013.80 2085
5014.47 2083
5015.13 2036
5015.80 2138
5016.47 2076
5017.14 2012
5017.81 1997
5018.48 2063
5019.14 2100
5019.81 2033
5020.48 2054
5021.15 2134
5021.82 2238
5022.49 2312
5023.16 2418
5023.83 2476
5024.50 2492
5025.16 2522
5025.83 2494
5026.50 2522
5027.17 2433
5027.84 2411
5028.51 2424
5029.18 2371
5029.85 2335
5030.52 2125
5031.19 2179
5031.86 2163
5032.53 2144
5033.20 2005
5033.87 1991
5034.54 2020
5035.21 1972
5035.88 2048
5036.54 2043
5037.21 1945
5037.88 1899
5038.55 1880
5039.22 1987
5039.89 2004
5040.56 1955
5041.23 1940
5041.90 2028
5042.58 1969
5043.25 1987
5043.92 1974
5044.59 1980
5045.26 1994
5045.93 2020
5046.60 2006
5047.27 1981
5047.94 1967
5048.61 1961
5049.28 2000
5049.95 1973
5050.62 1931
5051.29 1970
5051.96 1999
5052.63 1925
5053.30 1933
5053.98 1907
5054.65 1988
5055.32 2039
5055.99 1915
5056.66 1956
5057.33 1941
5058.00 1918
5058.67 1924
5059.34 1891
5060.02 1908
5060.69 1937
5061.36 1918
5062.03 1985
5062.70 1948
5063.37 1979
5064.04 2024
5064.72 2063
5065.39 1949
5066.06 1995
5066.73 2023
5067.40 2014
5068.08 1972
5068.75 1970
5069.42 2014
5070.09 2021
5070.76 2006
5071.44 1963
5072.11 1931
5072.78 1936
5073.45 1963
5074.12 1972
5074.80 1944
5075.47 1934
5076.14 1963
5076.81 1976
5077.49 1950
5078.16 1970
5078.83 2040
5079.50 2042
5080.18 2117
5080.85 2201
5081.52 2265
5082.20 2425
5082.87 2367
5083.54 2323
5084.21 2240
5084.89 2222
5085.56 2162
5086.23 2135
5086.91 2104
5087.58 2045
5088.25 2059
5088.93 2112
5089.60 2129
5090.27 2190
5090.95 2285
5091.62 2295
5092.29 2425
5092.97 2441
5093.64 2403
5094.31 2459
5094.99 2510
5095.66 2493
5096.34 2370
5097.01 2353
5097.68 2350
5098.36 2352
5099.03 2231
5099.70 2252
5100.38 2196
5101.05 2150
5101.73 2137
5102.40 2090
5103.08 2146
5103.75 2080
5104.42 2106
5105.10 2225
5105.77 2260
5106.45 2274
5107.12 2303
5107.80 2314
5108.47 2302
5109.15 2295
5109.82 2209
5110.49 2128
5111.17 2124
5111.84 2080
5112.52 2070
5113.19 2010
5113.87 2012
5114.54 2036
5115.22 2074
5115.89 2095
5116.57 2069
5117.24 2097
5117.92 2078
5118.59 2045
5119.27 1989
5119.94 2012
5120.62 2077
5121.30 2089
5121.97 2149
5122.65 2218
5123.32 2164
5124.00 2149
5124.67 2166
5125.35 2228
5126.02 2177
5126.70 2167
5127.38 2140
5128.05 2178
5128.73 2062
5129.40 2106
5130.08 2173
5130.76 2119
5131.43 2221
5132.11 2181
5132.78 2133
5133.46 2216
5134.14 2321
5134.81 2354
5135.49 2371
5136.17 2376
5136.84 2414
5137.52 2415
5138.20 2306
5138.87 2324
5139.55 2176
5140.22 2132
5140.90 2188
5141.58 2091
5142.26 2013
5142.93 2102
5143.61 2093
5144.29 2155
5144.96 2103
5145.64 2086
5146.32 2058
5146.99 2070
5147.67 2066
5148.35 2028
5149.03 2070
5149.70 2096
5150.38 2081
5151.06 2081
5151.73 2068
5152.41 1980
5153.09 1965
5153.77 1931
5154.44 1998
5155.12 1997
5155.80 1938
5156.48 1957
5157.16 1986
5157.83 1921
5158.51 1911
5159.19 1889
5159.87 1926
5160.55 1891
5161.22 1843
5161.90 1805
5162.58 1860
5163.26 1854
5163.94 1847
5164.61 1823
5165.29 1777
5165.97 1786
5166.65 1890
5167.33 1846
5168.01 1866
5168.68 1868
5169.36 1862
5170.04 1872
5170.72 1819
5171.40 1827
5172.08 1886
5172.76 1820
5173.44 1909
5174.11 1860
5174.79 1929
5175.47 1900
5176.15 1824
5176.83 1838
5177.51 1890
5178.19 1872
5178.87 1785
5179.55 1842
5180.23 1866
5180.91 1939
5181.58 1905
5182.26 1841
5182.94 1864
5183.62 1922
5184.30 1878
5184.98 1845
5185.66 1792
5186.34 1761
5187.02 1814
5187.70 1747
5188.38 1771
5189.06 1802
5189.74 1857
5190.42 1808
5191.10 1842
5191.78 1782
5192.46 1767
5193.14 1762
5193.82 1798
5194.50 1822
5195.18 1865
5195.86 1803
5196.54 1774
5197.22 1755
5197.90 1766
5198.58 1765
5199.26 1857
5199.94 1811
5200.63 1758
5201.31 1798
5201.99 1852
5202.67 1889
5203.35 1862
5204.03 1829
5204.71 1828
5205.39 1909
5206.07 1917
5206.75 1914
5207.43 1892
5208.11 1956
5208.80 1947
5209.48 1951
5210.16 1972
5210.84 1986
5211.52 2098
5212.20 2143
5212.88 2191
5213.57 2217
5214.25 2354
5214.93 2315
5215.61 2470
5216.29 2369
5216.97 2447
5217.66 2382
5218.34 2348
5219.02 2334
5219.70 2274
5220.38 2289
5221.06 2329
5221.75 2305
5222.43 2288
5223.11 2272
5223.79 2248
5224.47 2319
5225.16 2239
5225.84 2244
5226.52 2185
5227.20 2117
5227.89 2122
5228.57 2125
5229.25 2077
5229.93 2153
5230.62 2119
5231.30 2143
5231.98 2081
5232.66 2158
5233.35 2138
5234.03 2066
5234.71 2070
5235.40 2075
5236.08 2085
5236.76 2099
5237.44 2143
5238.13 2052
5238.81 2012
5239.49 2079
5240.18 2066
5240.86 2095
5241.54 2031
5242.23 2063
5242.91 2088
5243.59 2118
5244.28 2099
5244.96 2099
5245.64 2012
5246.33 2086
5247.01 2039
5247.70 2058
5248.38 2076
5249.06 2088
5249.75 2118
5250.43 2169
5251.11 2126
5251.80 2156
5252.48 2193
5253.17 2329
5253.85 2396
5254.53 2417
5255.22 2452
5255.90 2505
5256.59 2496
5257.27 2436
5257.96 2237
5258.64 2253
5259.32 2280
5260.01 2171
5260.69 2233
5261.38 2214
5262.06 2233
5262.75 2245
5263.43 2363
5264.12 2241
5264.80 2300
5265.49 2290
5266.17 2267
5266.86 2313
5267.54 2264
5268.23 2333
5268.91 2291
5269.60 2191
5270.28 2131
5270.97 2197
5271.65 2165
5272.34 2222
5273.02 2191
5273.71 2208
5274.39 2151
5275.08 2159
5275.76 2218
5276.45 2180
5277.14 2162
5277.82 2121
5278.51 2085
5279.19 2141
5279.88 2159
5280.56 2180
5281.25 2305
5281.94 2279
5282.62 2328
5283.31 2396
5283.99 2387
5284.68 2458
5285.37 2500
5286.05 2470
5286.74 2333
5287.43 2177
5288.11 2236
5288.80 2174
5289.48 2162
5290.17 2111
5290.86 2042
5291.54 2085
5292.23 2108
5292.92 2072
5293.60 2139
5294.29 2129
5294.98 2078
5295.66 2139
5296.35 2177
5297.04 2141
5297.72 2125
5298.41 2201
5299.10 2297
5299.79 2345
5300.47 2285
5301.16 2288
5301.85 2445
5302.53 2492
5303.22 2682
5303.91 2736
5304.60 2647
5305.28 2693
5305.97 2673
5306.66 2740
5307.35 2595
5308.03 2569
5308.72 2582
5309.41 2483
5310.10 2524
5310.78 2544
5311.47 2504
5312.16 2484
5312.85 2519
5313.54 2602
5314.22 2699
5314.91 2701
5315.60 2601
5316.29 2583
5316.98 2616
5317.66 2529
5318.35 2600
5319.04 2584
5319.73 2483
5320.42 2456
5321.11 2579
5321.80 2581
5322.48 2750
5323.17 2658
5323.86 2673
5324.55 2742
5325.24 2645
5325.93 2582
5326.62 2587
5327.30 2563
5327.99 2538
5328.68 2538
5329.37 2505
5330.06 2536
5330.75 2500
5331.44 2486
5332.13 2504
5332.82 2555
5333.51 2551
5334.20 2652
5334.88 2690
5335.57 2803
5336.26 2667
5336.95 2718
5337.64 2771
5338.33 2711
5339.02 2750
5339.71 2872
5340.40 2834
5341.09 2736
5341.78 2815
5342.47 2886
5343.16 2943
5343.85 2986
5344.54 3022
5345.23 3036
5345.92 3061
5346.61 3110
5347.30 3171
5347.99 3324
5348.68 3586
5349.37 3857
5350.06 4284
5350.75 4896
5351.44 5630
5352.13 6454
5352.82 7362
5353.51 8118
5354.20 8379
5354.90 8534
5355.59 8294
5356.28 7741
5356.97 7007
5357.66 6348
5358.35 5794
5359.04 5153
5359.73 4548
5360.42 4135
5361.11 3809
5361.80 3470
5362.49 3269
5363.19 3062
5363.88 3087
5364.57 2975
5365.26 2915
5365.95 2995
5366.64 3003
5367.33 3060
5368.03 3188
5368.72 3338
5369.41 3418
5370.10 3460
5370.79 3422
5371.48 3401
5372.18 3352
5372.87 3220
5373.56 3182
5374.25 3128
5374.94 2918
5375.63 2736
5376.33 2673
5377.02 2687
5377.71 2647
5378.40 2684
5379.10 2754
5379.79 2819
5380.48 2885
5381.17 2917
5381.86 2901
5382.56 2862
5383.25 2902
5383.94 2844
5384.63 2865
5385.33 2752
5386.02 2684
5386.71 2635
5387.40 2640
5388.10 2553
5388.79 2563
5389.48 2715
5390.18 2810
5390.87 3004
5391.56 3010
5392.26 2912
5392.95 3039
5393.64 3048
5394.33 3012
5395.03 2935
5395.72 2810
5396.41 2727
5397.11 2673
5397.80 2569
5398.49 2452
5399.19 2346
5399.88 2256
5400.58 2309
5401.27 2353
5401.96 2293
5402.66 2248
5403.35 2282
5404.04 2296
5404.74 2285
5405.43 2318
5406.13 2350
5406.82 2358
5407.51 2336
5408.21 2373
5408.90 2379
5409.60 2388
5410.29 2319
5410.98 2396
5411.68 2346
5412.37 2364
5413.07 2313
5413.76 2283
5414.46 2267
5415.15 2244
5415.84 2228
5416.54 2217
5417.23 2255
5417.93 2211
5418.62 2160
5419.32 2154
5420.01 2162
5420.71 2171
5421.40 2162
5422.10 2095
5422.79 2185
5423.49 2183
5424.18 2184
5424.88 2199
5425.57 2066
5426.27 2127
5426.96 2186
5427.66 2178
5428.35 2202
5429.05 2251
5429.74 2245
5430.44 2225
5431.14 2274
5431.83 2327
5432.53 2157
5433.22 2123
5433.92 2146
5434.61 2120
5435.31 2120
5436.01 2061
5436.70 2141
5437.40 2129
5438.09 2103
5438.79 2151
5439.49 2237
5440.18 2236
5440.88 2237
5441.57 2140
5442.27 2195
5442.97 2240
5443.66 2163
5444.36 2130
5445.06 2079
5445.75 2142
5446.45 2190
5447.15 2135
5447.84 2194
5448.54 2184
5449.24 2221
5449.93 2203
5450.63 2211
5451.33 2204
5452.02 2326
5452.72 2272
5453.42 2293
5454.11 2320
5454.81 2345
5455.51 2397
5456.20 2408
5456.90 2272
5457.60 2271
5458.30 2141
5458.99 2174
5459.69 2142
5460.39 2133
5461.09 2128
5461.78 2108
5462.48 2099
5463.18 2109
5463.88 2114
5464.57 2125
5465.27 2126
5465.97 2139
5466.67 2123
5467.36 2097
5468.06 2108
5468.76 2087
5469.46 2182
5470.16 2196
5470.85 2063
5471.55 2080
5472.25 2128
5472.95 2096
5473.65 2155
5474.35 2152
5475.04 2145
5475.74 2108
5476.44 2150
5477.14 2148
5477.84 2092
5478.54 2152
5479.23 2113
5479.93 2079
5480.63 2280
5481.33 2322
5482.03 2293
5482.73 2380
5483.43 2422
5484.13 2454
5484.83 2441
5485.52 2492
5486.22 2443
5486.92 2336
5487.62 2354
5488.32 2324
5489.02 2347
5489.72 2307
5490.42 2359
5491.12 2328
5491.82 2375
5492.52 2451
5493.22 2398
5493.92 2343
5494.62 2306
5495.31 2297
5496.01 2285
5496.71 2333
5497.41 2361
5498.11 2438
5498.81 2400
5499.51 2395
5500.21 2474
5500.91 2509
5501.61 2662
5502.31 2876
5503.01 2991
5503.71 3229
5504.41 3201
5505.11 3188
5505.81 3093
5506.51 2934
5507.22 2866
5507.92 2821
5508.62 2632
5509.32 2664
5510.02 2640
5510.72 2539
5511.42 2528
5512.12 2467
5512.82 2615
5513.52 2555
5514.22 2460
5514.92 2492
5515.62 2356
5516.32 2329
5517.03 2319
5517.73 2330
5518.43 2286
5519.13 2371
5519.83 2282
5520.53 2363
5521.23 2315
5521.93 2353
5522.63 2364
5523.34 2260
5524.04 2356
5524.74 2365
5525.44 2395
5526.14 2407
5526.84 2234
5527.55 2139
5528.25 2159
5528.95 2203
5529.65 2091
5530.35 2136
5531.05 2163
5531.76 2051
5532.46 2117
5533.16 2119
5533.86 2123
5534.56 2082
5535.27 2045
5535.97 2017
5536.67 2050
5537.37 2078
5538.08 2069
5538.78 2089
5539.48 2050
5540.18 2111
5540.89 2090
5541.59 2122
5542.29 2108
5542.99 2032
5543.70 2067
5544.40 1976
5545.10 1982
5545.80 2019
5546.51 2042
5547.21 2057
5547.91 2013
5548.62 2010
5549.32 1942
5550.02 1978
5550.73 2048
5551.43 1976
5552.13 2004
5552.84 2021
5553.54 2023
5554.24 1962
5554.95 2031
5555.65 1963
5556.35 1997
5557.06 2023
5557.76 2032
5558.46 2036
5559.17 2083
5559.87 2088
5560.57 2085
5561.28 2034
5561.98 2014
5562.69 2055
5563.39 2082
5564.09 2068
5564.80 2182
5565.50 2176
5566.21 2221
5566.91 2338
5567.61 2265
5568.32 2395
5569.02 2338
5569.73 2311
5570.43 2372
5571.14 2379
5571.84 2304
5572.54 2302
5573.25 2388
5573.95 2351
5574.66 2364
5575.36 2299
5576.07 2331
5576.77 2313
5577.48 2295
5578.18 2281
5578.89 2234
5579.59 2229
5580.30 2162
5581.00 2181
5581.71 2194
5582.41 2177
5583.12 2143
5583.82 2132
5584.53 2099
5585.23 2124
5585.94 2160
5586.64 2097
5587.35 2064
5588.06 2098
5588.76 2014
5589.47 1951
5590.17 1974
5590.88 2011
5591.58 2007
5592.29 1987
5592.99 1916
5593.70 1874
5594.41 1927
5595.11 1968
5595.82 1913
5596.52 1905
5597.23 1993
5597.94 2033
5598.64 2061
5599.35 2053
5600.06 1984
5600.76 2058
5601.47 2007
5602.17 2010
5602.88 2018
5603.59 1990
5604.29 1948
5605.00 1961
5605.71 1980
5606.41 2032
5607.12 1972
5607.83 1956
5608.53 1970
5609.24 1985
5609.95 1936
5610.65 2026
5611.36 2021
5612.07 1891
5612.78 1904
5613.48 1919
5614.19 1909
5614.90 1900
5615.60 1902
5616.31 1906
5617.02 1928
5617.73 1957
5618.43 1963
5619.14 1909
5619.85 1910
5620.56 1875
5621.26 1864
5621.97 1870
5622.68 1908
5623.39 1920
5624.09 1895
5624.80 1898
5625.51 1952
5626.22 2007
5626.93 1902
5627.63 1925
5628.34 1905
5629.05 1945
5629.76 1951
5630.47 2048
5631.17 2108
5631.88 2028
5632.59 2127
5633.30 2185
5634.01 2183
5634.72 2143
5635.42 2121
5636.13 2128
5636.84 2164
5637.55 2181
5638.26 2135
5638.97 2181
5639.68 2201
5640.39 2265
5641.09 2337
5641.80 2368
5642.51 2497
5643.22 2553
5643.93 2625
5644.64 2520
5645.35 2539
5646.06 2549
5646.77 2406
5647.48 2355
5648.19 2275
5648.89 2235
5649.60 2195
5650.31 2220
5651.02 2156
5651.73 2226
5652.44 2260
5653.15 2230
5653.86 2193
5654.57 2198
5655.28 2205
5655.99 2175
5656.70 2231
5657.41 2290
5658.12 2314
5658.83 2300
5659.54 2407
5660.25 2505
5660.96 2431
5661.67 2505
5662.38 2513
5663.09 2550
5663.80 2559
5664.51 2447
5665.22 2326
5665.93 2324
5666.64 2260
5667.35 2240
5668.06 2233
5668.77 2180
5669.48 2183
5670.19 2191
5670.91 2248
5671.62 2275
5672.33 2205
5673.04 2141
5673.75 2201
5674.46 2286
5675.17 2320
5675.88 2312
5676.59 2297
5677.30 2163
5678.01 2084
5678.73 2124
5679.44 2181
5680.15 2208
5680.86 2153
5681.57 2187
5682.28 2238
5682.99 2196
5683.71 2196
5684.42 2221
5685.13 2202
5685.84 2187
5686.55 2245
5687.26 2146
5687.98 2071
5688.69 2072
5689.40 2038
5690.11 1970
5690.82 1955
5691.54 2038
5692.25 1993
5692.96 1980
5693.67 1981
5694.38 2018
5695.10 2005
5695.81 2009
5696.52 1955
5697.23 1989
5697.95 1986
5698.66 1958
5699.37 1961
5700.08 2014
5700.80 2015
5701.51 1966
5702.22 1972
5702.93 1942
5703.65 1938
5704.36 1964
5705.07 1979
5705.78 1979
5706.50 2012
5707.21 1974
5707.92 2013
5708.64 1994
5709.35 1967
5710.06 1966
5710.78 1940
5711.49 1978
5712.20 1942
5712.92 1967
5713.63 1966
5714.34 1914
5715.06 1876
5715.77 1885
5716.48 1875
5717.20 1875
5717.91 1951
5718.62 1892
5719.34 1862
5720.05 1879
5720.77 1861
5721.48 1916
5722.19 1926
5722.91 1865
5723.62 1943
5724.33 1888
5725.05 1935
5725.76 1932
5726.48 1923
5727.19 1951
5727.91 1938
5728.62 1954
5729.33 1984
5730.05 1980
5730.76 2018
5731.48 2017
5732.19 2002
5732.91 1978
5733.62 1949
5734.34 1932
5735.05 2017
5735.77 2054
5736.48 2035
5737.20 1991
5737.91 2013
5738.63 2101
5739.34 2085
5740.06 2063
5740.77 2090
5741.49 2066
5742.20 2071
5742.92 2116
5743.63 2050
5744.35 2120
5745.06 2084
5745.78 2033
5746.49 2059
5747.21 2062
5747.92 2007
5748.64 2018
5749.35 2111
5750.07 2090
5750.79 2103
5751.50 2083
5752.22 2179
5752.93 2278
5753.65 2252
5754.36 2360
5755.08 2559
5755.80 2755
5756.51 2920
5757.23 2982
5757.95 3078
5758.66 3085
5759.38 3123
5760.09 3072
5760.81 2881
5761.53 2884
5762.24 2769
5762.96 2721
5763.68 2645
5764.39 2483
5765.11 2448
5765.83 2450
5766.54 2408
5767.26 2298
5767.98 2337
5768.69 2253
5769.41 2295
5770.13 2343
5770.84 2342
5771.56 2446
5772.28 2490
5772.99 2471
5773.71 2471
5774.43 2538
5775.15 2529
5775.86 2491
5776.58 2554
5777.30 2657
5778.01 2586
5778.73 2545
5779.45 2583
5780.17 2533
5780.88 2568
5781.60 2606
5782.32 2651
5783.04 2702
5783.76 2716
5784.47 2778
5785.19 2773
5785.91 2863
5786.63 2869
5787.34 2860
5788.06 2833
5788.78 2897
5789.50 2864
5790.22 2907
5790.94 3031
5791.65 3041
5792.37 3234
5793.09 3338
5793.81 3390
5794.53 3552
5795.25 3659
5795.96 3775
5796.68 3847
5797.40 3967
5798.12 4140
5798.84 4422
5799.56 4684
5800.28 5249
5800.99 6104
5801.71 7499
5802.43 8832
5803.15 10274
5803.87 11217
5804.59 11780
5805.31 11715
5806.03 10929
5806.75 10148
5807.47 9078
5808.18 7975
5808.90 7351
5809.62 7052
5810.34 6766
5811.06 6612
5811.78 6644
5812.50 6504
5813.22 6430
5813.94 6299
5814.66 6096
5815.38 6018
5816.10 5765
5816.82 5735
5817.54 5607
5818.26 5443
5818.98 5353
5819.70 5202
5820.42 5278
5821.14 5156
5821.86 5177
5822.58 5210
5823.30 5162
5824.02 5147
5824.74 5091
5825.46 4965
5826.18 4704
5826.90 4547
5827.62 4262
5828.34 4182
5829.06 3993
5829.78 3907
5830.50 3893
5831.22 3813
5831.95 3700
5832.67 3711
5833.39 3720
5834.11 3635
5834.83 3405
5835.55 3409
5836.27 3469
5836.99 3341
5837.71 3176
5838.43 3203
5839.15 3098
5839.88 3115
5840.60 3109
5841.32 3237
5842.04 3249
5842.76 3244
5843.48 3245
5844.20 3187
5844.93 3146
5845.65 2995
5846.37 2962
5847.09 2846
5847.81 2927
5848.53 2786
5849.26 2908
5849.98 2884
5850.70 2852
5851.42 2959
5852.14 2968
5852.87 2934
5853.59 2875
5854.31 2790
5855.03 2840
5855.75 2879
5856.48 2803
5857.20 2812
5857.92 2761
5858.64 2767
5859.37 2670
5860.09 2711
5860.81 2750
5861.53 2701
5862.26 2702
5862.98 2664
5863.70 2716
5864.42 2624
5865.15 2640
5865.87 2586
5866.59 2593
5867.31 2562
5868.04 2504
5868.76 2578
5869.48 2621
5870.21 2619
5870.93 2610
5871.65 2634
5872.38 2622
5873.10 2759
5873.82 2784
5874.55 2741
5875.27 2710
5875.99 2701
5876.72 2692
5877.44 2669
5878.16 2704
5878.89 2676
5879.61 2724
5880.33 2749
5881.06 2641
5881.78 2677
5882.51 2701
5883.23 2643
5883.95 2562
5884.68 2654
5885.40 2636
5886.13 2587
5886.85 2664
5887.57 2554
5888.30 2588
5889.02 2678
5889.75 2604
5890.47 2598
5891.20 2643
5891.92 2591
5892.64 2547
5893.37 2435
5894.09 2442
5894.82 2452
5895.54 2444
5896.27 2498
5896.99 2456
5897.72 2454
5898.44 2392
5899.17 2399
5899.89 2349
5900.62 2349
5901.34 2361
5902.07 2375
5902.79 2331
5903.52 2264
5904.24 2256
5904.97 2246
5905.69 2215
5906.42 2264
5907.14 2216
5907.87 2238
5908.59 2194
5909.32 2188
5910.04 2173
5910.77 2196
5911.50 2239
5912.22 2220
5912.95 2140
5913.67 2114
5914.40 2129
5915.12 2137
5915.85 2186
5916.58 2203
5917.30 2173
5918.03 2157
5918.75 2162
5919.48 2212
5920.21 2188
5920.93 2148
5921.66 2200
5922.39 2227
5923.11 2134
5923.84 2130
5924.56 2050
5925.29 2086
5926.02 2131
5926.74 2130
5927.47 2165
5928.20 2231
5928.92 2156
5929.65 2150
5930.38 2188
5931.10 2249
5931.83 2258
5932.56 2275
5933.28 2235
5934.01 2180
5934.74 2262
5935.47 2356
5936.19 2381
5936.92 2465
5937.65 2488
5938.37 2633
5939.10 2739
5939.83 2856
5940.56 2897
5941.28 2854
5942.01 2741
5942.74 2683
5943.47 2572
5944.19 2570
5944.92 2512
5945.65 2503
5946.38 2534
5947.11 2459
5947.83 2327
5948.56 2319
5949.29 2345
5950.02 2402
5950.74 2380
5951.47 2447
5952.20 2545
5952.93 2534
5953.66 2686
5954.39 2738
5955.11 2780
5955.84 2974
5956.57 2969
5957.30 2906
5958.03 2891
5958.76 2871
5959.48 2789
5960.21 2687
5960.94 2762
5961.67 2793
5962.40 2904
5963.13 2796
5963.86 2871
5964.59 2881
5965.31 2884
5966.04 2923
5966.77 2921
5967.50 2935
5968.23 3114
5968.96 3175
5969.69 3383
5970.42 3538
5971.15 3578
5971.88 3489
5972.61 3428
5973.34 3414
5974.06 3317
5974.79 3162
5975.52 3097
5976.25 3062
5976.98 3076
5977.71 3027
5978.44 2992
5979.17 2997
5979.90 2966
5980.63 2956
5981.36 2943
5982.09 2980
5982.82 2946
5983.55 2983
5984.28 2957
5985.01 2921
5985.74 2891
5986.47 2988
5987.20 2996
5987.93 3019
5988.66 2928
5989.39 2914
5990.12 2946
5990.85 2931
5991.58 2934
5992.32 2875
5993.05 2857
5993.78 2826
5994.51 2867
5995.24 2826
5995.97 2929
5996.70 2888
5997.43 2795
5998.16 2794
5998.89 2877
5999.62 2907
6000.35 2839
6001.09 2787
6001.82 2790
6002.55 2741
6003.28 2746
6004.01 2762
6004.74 2776
6005.47 2816
6006.20 2774
6006.94 2778
6007.67 2836
6008.40 2823
6009.13 2992
6009.86 3051
6010.59 3347
6011.33 3618
6012.06 3808
6012.79 4014
6013.52 4275
6014.25 4552
6014.98 4593
6015.72 4523
6016.45 4526
6017.18 4366
6017.91 4262
6018.64 4082
6019.38 3948
6020.11 3845
6020.84 3676
6021.57 3564
6022.31 3313
6023.04 3223
6023.77 3104
6024.50 2995
6025.24 2844
6025.97 2867
6026.70 2776
6027.43 2646
6028.17 2766
6028.90 2632
6029.63 2598
6030.37 2576
6031.10 2594
6031.83 2633
6032.56 2522
6033.30 2507
6034.03 2542
6034.76 2410
6035.50 2466
6036.23 2477
6036.96 2491
6037.70 2467
6038.43 2389
6039.16 2379
6039.90 2366
6040.63 2445
6041.36 2454
6042.10 2464
6042.83 2480
6043.56 2342
6044.30 2379
6045.03 2408
6045.77 2401
6046.50 2396
6047.23 2425
6047.97 2495
6048.70 2414
6049.44 2462
6050.17 2418
6050.90 2463
6051.64 2467
6052.37 2472
6053.11 2458
6053.84 2498
6054.57 2450
6055.31 2480
6056.04 2553
6056.78 2457
6057.51 2444
6058.25 2369
6058.98 2392
6059.72 2439
6060.45 2303
6061.19 2245
6061.92 2315
6062.66 2257
6063.39 2253
6064.13 2279
6064.86 2228
6065.60 2248
6066.33 2252
6067.07 2263
6067.80 2205
6068.54 2188
6069.27 2159
6070.01 2193
6070.74 2119
6071.48 2140
6072.21 2198
6072.95 2146
6073.68 2101
6074.42 2069
6075.15 2040
6075.89 2048
6076.63 2046
6077.36 1995
6078.10 2032
6078.83 2043
6079.57 1997
6080.30 1967
6081.04 2054
6081.78 2069
6082.51 1969
6083.25 1964
6083.98 1990
6084.72 2011
6085.46 2011
6086.19 2068
6086.93 2094
6087.67 1976
6088.40 1996
6089.14 1962
6089.88 1989
6090.61 2088
6091.35 1983
6092.09 1971
6092.82 1940
6093.56 2009
6094.30 2070
6095.03 2040
6095.77 2039
6096.51 2008
6097.24 2057
6097.98 2000
6098.72 1984
6099.45 1989
6100.19 2017
6100.93 1926
6101.67 2030
6102.40 1942
6103.14 2015
6103.88 1938
6104.61 2022
6105.35 1990
6106.09 1939
6106.83 1958
6107.56 2022
6108.30 2009
6109.04 1973
6109.78 1947
6110.51 1902
6111.25 1969
6111.99 1980
6112.73 1963
6113.47 1958
6114.20 2005
6114.94 2059
6115.68 2071
6116.42 2016
6117.16 2084
6117.89 2087
6118.63 2050
6119.37 2056
6120.11 2082
6120.85 2070
6121.59 2067
6122.32 2077
6123.06 2087
6123.80 2090
6124.54 2094
6125.28 2146
6126.02 2175
6126.76 2153
6127.49 2189
6128.23 2189
6128.97 2233
6129.71 2168
6130.45 1991
6131.19 2039
6131.93 2083
6132.67 2075
6133.41 2074
6134.15 2144
6134.88 2102
6135.62 2071
6136.36 2115
6137.10 2122
6137.84 2125
6138.58 2111
6139.32 2129
6140.06 2158
6140.80 2212
6141.54 2288
6142.28 2183
6143.02 2183
6143.76 2209
6144.50 2223
6145.24 2216
6145.98 2181
6146.72 2209
6147.46 2182
6148.20 2070
6148.94 2184
6149.68 2137
6150.42 2040
6151.16 2026
6151.90 2052
6152.64 2086
6153.38 2080
6154.12 2156
6154.86 2130
6155.60 2102
6156.34 2120
6157.08 2151
6157.82 2137
6158.56 2185
6159.30 2229
6160.04 2164
6160.78 2098
6161.52 2135
6162.27 2178
6163.01 2153
6163.75 2149
6164.49 2272
6165.23 2321
6165.97 2350
6166.71 2417
6167.45 2333
6168.19 2364
6168.94 2574
6169.68 2552
6170.42 2510
6171.16 2531
6171.90 2547
6172.64 2535
6173.38 2503
6174.13 2495
6174.87 2414
6175.61 2469
6176.35 2470
6177.09 2422
6177.83 2397
6178.58 2428
6179.32 2375
6180.06 2356
6180.80 2384
6181.54 2347
6182.28 2364
6183.03 2474
6183.77 2520
6184.51 2552
6185.25 2476
6186.00 2527
6186.74 2606
6187.48 2551
6188.22 2533
6188.97 2532
6189.71 2637
6190.45 2645
6191.19 2695
6191.94 2707
6192.68 2708
6193.42 2720
6194.16 2699
6194.91 2752
6195.65 2799
6196.39 2867
6197.13 2830
6197.88 2829
6198.62 2759
6199.36 2918
6200.11 2866
6200.85 2883
6201.59 2822
6202.34 2788
6203.08 2856
6203.82 2922
6204.57 2976
6205.31 3020
6206.05 3173
6206.80 3287
6207.54 3705
6208.28 4079
6209.03 4613
6209.77 5300
6210.52 6225
6211.26 6969
6212.00 7500
6212.75 7915
6213.49 7950
6214.23 7839
6214.98 7469
6215.72 7073
6216.47 6429
6217.21 5969
6217.95 5533
6218.70 5000
6219.44 4519
6220.19 4301
6220.93 4074
6221.68 3851
6222.42 3815
6223.17 3674
6223.91 3761
6224.65 3767
6225.40 4007
6226.14 4224
6226.89 4456
6227.63 4540
6228.38 4643
6229.12 4646
6229.87 4653
6230.61 4473
6231.36 4363
6232.10 4048
6232.85 3842
6233.59 3659
6234.34 3503
6235.08 3300
6235.83 3185
6236.57 3081
6237.32 2953
6238.06 2970
6238.81 2976
6239.56 2788
6240.30 2681
6241.05 2815
6241.79 2848
6242.54 2865
6243.28 2867
6244.03 2907
6244.77 2895
6245.52 2972
6246.27 2910
6247.01 2933
6247.76 2972
6248.50 3069
6249.25 3215
6250.00 3330
6250.74 3312
6251.49 3307
6252.23 3412
6252.98 3521
6253.73 3455
6254.47 3315
6255.22 3283
6255.97 3125
6256.71 3025
6257.46 2957
6258.21 2998
6258.95 2950
6259.70 2901
6260.45 2900
6261.19 2894
6261.94 2870
6262.69 2842
6263.43 2853
6264.18 2925
6264.93 2974
6265.67 2950
6266.42 2955
6267.17 2952
6267.92 3003
6268.66 3145
6269.41 3292
6270.16 3472
6270.90 3616
6271.65 3765
6272.40 3955
6273.15 3945
6273.89 3852
6274.64 3813
6275.39 3706
6276.14 3599
6276.89 3505
6277.63 3602
6278.38 3639
6279.13 3720
6279.88 3688
6280.62 3732
6281.37 3658
6282.12 3538
6282.87 3445
6283.62 3432
6284.36 3263
6285.11 3106
6285.86 2957
6286.61 2862
6287.36 2801
6288.11 2796
6288.85 2791
6289.60 2797
6290.35 2844
6291.10 2795
6291.85 2970
6292.60 3021
6293.35 2895
6294.09 3066
6294.84 3146
6295.59 3023
6296.34 2950
6297.09 2901
6297.84 2883
6298.59 2823
6299.34 2792
6300.09 2758
6300.83 2705
6301.58 2675
6302.33 2654
6303.08 2660
6303.83 2652
6304.58 2630
6305.33 2595
6306.08 2652
6306.83 2671
6307.58 2709
6308.33 2704
6309.08 2656
6309.83 2623
6310.58 2684
6311.33 2661
6312.08 2656
6312.83 2727
6313.58 2625
6314.33 2583
6315.08 2617
6315.83 2611
6316.58 2582
6317.33 2580
6318.08 2533
6318.83 2512
6319.58 2492
6320.33 2528
6321.08 2537
6321.83 2415
6322.58 2398
6323.33 2436
6324.08 2349
6324.83 2352
6325.58 2306
6326.33 2272
6327.08 2232
6327.83 2215
6328.58 2275
6329.33 2253
6330.08 2229
6330.84 2213
6331.59 2241
6332.34 2268
6333.09 2332
6333.84 2255
6334.59 2178
6335.34 2286
6336.09 2203
6336.84 2117
6337.60 2097
6338.35 2142
6339.10 2151
6339.85 2209
6340.60 2114
6341.35 2090
6342.10 2112
6342.86 2142
6343.61 2109
6344.36 2115
6345.11 2175
6345.86 2113
6346.61 2246
6347.37 2240
6348.12 2177
6348.87 2151
6349.62 2155
6350.37 2231
6351.13 2179
6351.88 2149
6352.63 2182
6353.38 2220
6354.14 2245
6354.89 2299
6355.64 2237
6356.39 2186
6357.14 2200
6357.90 2266
6358.65 2253
6359.40 2169
6360.16 2179
6360.91 2191
6361.66 2178
6362.41 2195
6363.17 2233
6363.92 2254
6364.67 2234
6365.42 2148
6366.18 2139
6366.93 2152
6367.68 2154
6368.44 2230
6369.19 2318
6369.94 2373
6370.70 2442
6371.45 2553
6372.20 2663
6372.96 2696
6373.71 2642
6374.46 2621
6375.22 2552
6375.97 2525
6376.72 2536
6377.48 2453
6378.23 2417
6378.99 2431
6379.74 2464
6380.49 2480
6381.25 2489
6382.00 2519
6382.75 2459
6383.51 2412
6384.26 2455
6385.02 2417
6385.77 2388
6386.53 2522
6387.28 2472
6388.03 2506
6388.79 2521
6389.54 2724
6390.30 2941
6391.05 3133
6391.81 3253
6392.56 3566
6393.31 3641
6394.07 3735
6394.82 3653
6395.58 3488
6396.33 3346
6397.09 3170
6397.84 2985
6398.60 2773
6399.35 2729
6400.11 2647
6400.86 2504
6401.62 2493
6402.37 2424
6403.13 2344
6403.88 2315
6404.64 2283
6405.39 2316
6406.15 2262
6406.90 2291
6407.66 2382
6408.42 2389
6409.17 2466
6409.93 2435
6410.68 2570
6411.44 2559
6412.19 2524
6412.95 2510
6413.71 2559
6414.46 2447
6415.22 2376
6415.97 2321
6416.73 2405
6417.48 2333
6418.24 2352
6419.00 2360
6419.75 2218
6420.51 2216
6421.27 2242
6422.02 2276
6422.78 2307
6423.53 2247
6424.29 2166
6425.05 2163
6425.80 2237
6426.56 2215
6427.32 2232
6428.07 2169
6428.83 2241
6429.59 2225
6430.34 2232
6431.10 2244
6431.86 2251
6432.61 2209
6433.37 2173
6434.13 2255
6434.89 2273
6435.64 2128
6436.40 2072
6437.16 2052
6437.91 2068
6438.67 2162
6439.43 2122
6440.19 2098
6440.94 2086
6441.70 2078
6442.46 2075
6443.22 2096
6443.97 2092
6444.73 2085
6445.49 2068
6446.25 2080
6447.00 2091
6447.76 2039
6448.52 1990
6449.28 2024
6450.04 2009
6450.79 2011
6451.55 2021
6452.31 2022
6453.07 1965
6453.83 1941
6454.58 1979
6455.34 1914
6456.10 1932
6456.86 1933
6457.62 1928
6458.38 1919
6459.13 1982
6459.89 1917
6460.65 1889
6461.41 1887
6462.17 1893
6462.93 1912
6463.69 1897
6464.44 1857
6465.20 1926
6465.96 1970
6466.72 1850
6467.48 1925
6468.24 1921
6469.00 1867
6469.76 1860
6470.52 1883
6471.28 1874
6472.03 1898
6472.79 1840
6473.55 1784
6474.31 1866
6475.07 1906
6475.83 1900
6476.59 1823
6477.35 1826
6478.11 1871
6478.87 1886
6479.63 1843
6480.39 1895
6481.15 1874
6481.91 1870
6482.67 1830
6483.43 1861
6484.19 1871
6484.95 1903
6485.71 1920
6486.47 1903
6487.23 1906
6487.99 1886
6488.75 1934
6489.51 1906
6490.27 1869
6491.03 1839
6491.79 1891
6492.55 1960
6493.31 1934
6494.07 1970
6494.83 1980
6495.59 1975
6496.35 1974
6497.11 1968
6497.87 2015
6498.64 2070
6499.40 2061
6500.16 2030
6500.92 2059
6501.68 2048
6502.44 2066
6503.20 2072
6503.96 2049
6504.72 2064
6505.48 2022
6506.25 2100
6507.01 2081
6507.77 2067
6508.53 2072
6509.29 2036
6510.05 2116
6510.81 2141
6511.57 2141
6512.34 2074
6513.10 2153
6513.86 2088
6514.62 2087
6515.38 2058
6516.15 2128
6516.91 2113
6517.67 2143
6518.43 2124
6519.19 2169
6519.95 2189
6520.72 2221
6521.48 2295
6522.24 2321
6523.00 2287
6523.77 2384
6524.53 2466
6525.29 2494
6526.05 2634
6526.81 2795
6527.58 2977
6528.34 3143
6529.10 3281
6529.86 3332
6530.63 3363
6531.39 3466
6532.15 3464
6532.92 3319
6533.68 3284
6534.44 3188
6535.20 2922
6535.97 2850
6536.73 2817
6537.49 2728
6538.26 2713
6539.02 2641
6539.78 2577
6540.55 2520
6541.31 2419
6542.07 2389
6542.84 2314
6543.60 2324
6544.36 2243
6545.13 2177
6545.89 2161
6546.65 2156
6547.42 2091
6548.18 2095
6548.94 2091
6549.71 2018
6550.47 2077
6551.24 2080
6552.00 2078
6552.76 2072
6553.53 2013
6554.29 2069
6555.06 2042
6555.82 2011
6556.58 2115
6557.35 2101
6558.11 2126
6558.88 2159
6559.64 2187
6560.41 2140
6561.17 2102
6561.93 2207
6562.70 2195
6563.46 2208
6564.23 2269
6564.99 2328
6565.76 2344
6566.52 2275
6567.29 2314
6568.05 2305
6568.82 2384
6569.58 2377
6570.35 2380
6571.11 2340
6571.88 2356
6572.64 2280
6573.41 2303
6574.17 2281
6574.94 2293
6575.70 2331
6576.47 2286
6577.23 2273
6578.00 2283
6578.76 2349
6579.53 2377
6580.29 2441
6581.06 2419
6581.83 2362
6582.59 2486
6583.36 2570
6584.12 2580
6584.89 2639
6585.65 2619
6586.42 2684
6587.19 2667
6587.95 2713
6588.72 2707
6589.48 2662
6590.25 2671
6591.02 2697
6591.78 2708
6592.55 2745
6593.32 2789
6594.08 2809
6594.85 2861
6595.61 2990
6596.38 3080
6597.15 3168
6597.91 3171
6598.68 3153
6599.45 3118
6600.21 3107
6600.98 2977
6601.75 2890
6602.51 2830
6603.28 2767
6604.05 2595
6604.82 2528
6605.58 2628
6606.35 2536
6607.12 2509
6607.88 2470
6608.65 2387
6609.42 2403
6610.19 2355
6610.95 2363
6611.72 2344
6612.49 2426
6613.25 2336
6614.02 2338
6614.79 2297
6615.56 2343
6616.32 2352
6617.09 2339
6617.86 2409
6618.63 2392
6619.40 2415
6620.16 2467
6620.93 2511
6621.70 2584
6622.47 2593
6623.24 2620
6624.00 2634
6624.77 2575
6625.54 2663
6626.31 2633
6627.08 2597
6627.84 2573
6628.61 2667
6629.38 2654
6630.15 2640
6630.92 2648
6631.69 2715
6632.46 2713
6633.22 2896
6633.99 3069
6634.76 3260
6635.53 3499
6636.30 3829
6637.07 4101
6637.84 4333
6638.61 4347
6639.37 4324
6640.14 4191
6640.91 4056
6641.68 3950
6642.45 3718
6643.22 3555
6643.99 3540
6644.76 3200
6645.53 2941
6646.30 2931
6647.07 2904
6647.84 2782
6648.61 2733
6649.37 2724
6650.14 2781
6650.91 2762
6651.68 2785
6652.45 2827
6653.22 2911
6653.99 2829
6654.76 2935
6655.53 2960
6656.30 2885
6657.07 2847
6657.84 2831
6658.61 2900
6659.38 2798
6660.15 2724
6660.92 2642
6661.69 2611
6662.46 2548
6663.23 2571
6664.00 2488
6664.77 2469
6665.55 2525
6666.32 2437
6667.09 2366
6667.86 2411
6668.63 2423
6669.40 2412
6670.17 2468
6670.94 2475
6671.71 2449
6672.48 2436
6673.25 2395
6674.02 2480
6674.79 2498
6675.57 2491
6676.34 2577
6677.11 2554
6677.88 2536
6678.65 2580
6679.42 2520
6680.19 2474
6680.96 2514
6681.74 2476
6682.51 2488
6683.28 2441
6684.05 2390
6684.82 2439
6685.59 2495
6686.37 2563
6687.14 2594
6687.91 2688
6688.68 2717
6689.45 2824
6690.22 2737
6691.00 2715
6691.77 2723
6692.54 2721
6693.31 2687
6694.08 2650
6694.86 2529
6695.63 2493
6696.40 2531
6697.17 2565
6697.95 2564
6698.72 2423
6699.49 2438
6700.26 2391
6701.04 2384
6701.81 2379
6702.58 2402
6703.35 2435
6704.13 2388
6704.90 2390
6705.67 2358
6706.44 2358
6707.22 2348
6707.99 2370
6708.76 2388
6709.54 2288
6710.31 2288
6711.08 2302
6711.86 2291
6712.63 2276
6713.40 2253
6714.17 2268
6714.95 2348
6715.72 2292
6716.50 2235
6717.27 2234
6718.04 2286
6718.82 2270
6719.59 2281
6720.36 2252
6721.14 2337
6721.91 2305
6722.68 2241
6723.46 2297
6724.23 2322
6725.01 2237
6725.78 2297
6726.55 2274
6727.33 2267
6728.10 2249
6728.88 2183
6729.65 2246
6730.42 2333
6731.20 2262
6731.97 2169
6732.75 2195
6733.52 2224
6734.30 2256
6735.07 2256
6735.84 2263
6736.62 2222
6737.39 2283
6738.17 2292
6738.94 2213
6739.72 2249
6740.49 2215
6741.27 2180
6742.04 2203
6742.82 2244
6743.59 2268
6744.37 2269
6745.14 2189
6745.92 2277
6746.69 2327
6747.47 2246
6748.24 2199
6749.02 2304
6749.79 2274
6750.57 2431
6751.34 2491
6752.12 2498
6752.90 2474
6753.67 2561
6754.45 2625
6755.22 2601
6756.00 2702
6756.77 2655
6757.55 2743
6758.33 2732
6759.10 2578
6759.88 2507
6760.65 2496
6761.43 2442
6762.20 2358
6762.98 2337
6763.76 2270
6764.53 2252
6765.31 2291
6766.09 2278
6766.86 2239
6767.64 2289
6768.41 2257
6769.19 2280
6769.97 2286
6770.74 2287
6771.52 2296
6772.30 2230
6773.07 2194
6773.85 2229
6774.63 2238
6775.40 2202
6776.18 2174
6776.96 2185
6777.74 2202
6778.51 2194
6779.29 2173
6780.07 2211
6780.84 2178
6781.62 2243
6782.40 2196
6783.17 2174
6783.95 2245
6784.73 2270
6785.51 2256
6786.28 2296
6787.06 2238
6787.84 2211
6788.62 2164
6789.39 2155
6790.17 2209
6790.95 2177
6791.73 2099
6792.51 2117
6793.28 2193
6794.06 2096
6794.84 2171
6795.62 2179
6796.39 2137
6797.17 2163
6797.95 2188
6798.73 2123
6799.51 2094
6800.29 2119
6801.06 2179
6801.84 2228
6802.62 2226
6803.40 2252
6804.18 2309
6804.96 2344
6805.73 2355
6806.51 2406
6807.29 2300
6808.07 2332
6808.85 2455
6809.63 2414
6810.41 2398
6811.18 2434
6811.96 2368
6812.74 2332
6813.52 2281
6814.30 2232
6815.08 2310
6815.86 2257
6816.64 2311
6817.42 2250
6818.20 2369
6818.98 2400
6819.76 2361
6820.53 2353
6821.31 2382
6822.09 2415
6822.87 2447
6823.65 2478
6824.43 2317
6825.21 2279
6825.99 2265
6826.77 2258
6827.55 2218
6828.33 2240
6829.11 2210
6829.89 2239
6830.67 2131
6831.45 2178
6832.23 2163
6833.01 2167
6833.79 2146
6834.57 2139
6835.35 2150
6836.13 2131
6836.91 2104
6837.69 2094
6838.47 2067
6839.25 2106
6840.03 2069
6840.81 2050
6841.59 2069
6842.37 2007
6843.16 1986
6843.94 2023
6844.72 2006
6845.50 1951
6846.28 1900
6847.06 1913
6847.84 1990
6848.62 1967
6849.40 2088
6850.18 2071
6850.96 2155
6851.75 2210
6852.53 2429
6853.31 2487
6854.09 2531
6854.87 2558
6855.65 2565
6856.43 2598
6857.22 2458
6858.00 2411
6858.78 2413
6859.56 2401
6860.34 2297
6861.12 2271
6861.90 2150
6862.69 2117
6863.47 2177
6864.25 2107
6865.03 2141
6865.81 2146
6866.60 2159
6867.38 2229
6868.16 2292
6868.94 2355
6869.72 2418
6870.51 2532
6871.29 2452
6872.07 2399
6872.85 2368
6873.64 2370
6874.42 2245
6875.20 2255
6875.98 2223
6876.77 2186
6877.55 2112
6878.33 2104
6879.11 2137
6879.90 2165
6880.68 2141
6881.46 2148
6882.25 2224
6883.03 2291
6883.81 2275
6884.59 2338
6885.38 2342
6886.16 2326
6886.94 2276
6887.73 2460
6888.51 2539
6889.29 2652
6890.08 2805
6890.86 2964
6891.64 3098
6892.43 3087
6893.21 3005
6893.99 2900
6894.78 2876
6895.56 2788
6896.35 2655
6897.13 2554
6897.91 2441
6898.70 2413
6899.48 2368
6900.26 2301
6901.05 2277
6901.83 2250
6902.62 2333
6903.40 2332
6904.18 2316
6904.97 2277
6905.75 2277
6906.54 2406
6907.32 2324
6908.11 2341
6908.89 2388
6909.67 2430
6910.46 2404
6911.24 2473
6912.03 2478
6912.81 2444
6913.60 2407
6914.38 2410
6915.17 2341
6915.95 2302
6916.74 2211
6917.52 2127
6918.31 2155
6919.09 2192
6919.88 2247
6920.66 2198
6921.45 2246
6922.23 2197
6923.02 2225
6923.80 2169
6924.59 2106
6925.37 2149
6926.16 2175
6926.94 2120
6927.73 2116
6928.51 2196
6929.30 2224
6930.09 2165
6930.87 2230
6931.66 2191
6932.44 2178
6933.23 2182
6934.01 2210
6934.80 2196
6935.59 2218
6936.37 2118
6937.16 2109
6937.94 2212
6938.73 2212
6939.52 2244
6940.30 2207
6941.09 2227
6941.88 2213
6942.66 2249
6943.45 2349
6944.23 2341
6945.02 2415
6945.81 2439
6946.59 2462
6947.38 2440
6948.17 2485
6948.95 2525
6949.74 2717
6950.53 2739
6951.31 2979
6952.10 3036
6952.89 3052
6953.67 3008
6954.46 3017
6955.25 3086
6956.04 2990
6956.82 2973
6957.61 2886
6958.40 2829
6959.18 2685
6959.97 2697
6960.76 2836
6961.55 2785
6962.33 2704
6963.12 2763
6963.91 2757
6964.70 2802
6965.48 2795
6966.27 2777
6967.06 2805
6967.85 2808
6968.63 2839
6969.42 2982
6970.21 3006
6971.00 2994
6971.79 3086
6972.57 3113
6973.36 3153
6974.15 3072
6974.94 3087
6975.73 3128
6976.52 3123
6977.30 3044
6978.09 3020
6978.88 2969
6979.67 2920
6980.46 3011
6981.25 3049
6982.03 3113
6982.82 3087
6983.61 3247
6984.40 3420
6985.19 3681
6985.98 3970
6986.77 4267
6987.55 4515
6988.34 4854
6989.13 5254
6989.92 5290
6990.71 5457
6991.50 5398
6992.29 5101
6993.08 4948
6993.87 4863
6994.66 4736
6995.45 4494
6996.24 4249
6997.02 4163
6997.81 4111
6998.60 4116
6999.39 4184
7000.18 4431
7000.97 4718
7001.76 5091
7002.55 5298
7003.34 5518
7004.13 5522
7004.92 5525
7005.71 5400
7006.50 5251
7007.29 5074
7008.08 4760
7008.87 4469
7009.66 4175
7010.45 4016
7011.24 3770
7012.03 3672
7012.82 3539
7013.61 3426
7014.40 3318
7015.19 3291
7015.98 3359
7016.77 3291
7017.56 3209
7018.35 3231
7019.15 3302
7019.94 3259
7020.73 3281
7021.52 3253
7022.31 3185
7023.10 3141
7023.89 3095
7024.68 3041
7025.47 3081
7026.26 3063
7027.05 2977
7027.85 2972
7028.64 3004
7029.43 2993
7030.22 2980
7031.01 3000
7031.80 2923
7032.59 2911
7033.38 2927
7034.18 2929
7034.97 2799
7035.76 2807
7036.55 2819
7037.34 2884
7038.13 2788
7038.93 2863
7039.72 2992
7040.51 3061
7041.30 3103
7042.09 3122
7042.89 3162
7043.68 3167
7044.47 3283
7045.26 3215
7046.05 3338
7046.85 3311
7047.64 3263
7048.43 3332
7049.22 3370
7050.01 3464
7050.81 3488
7051.60 3560
7052.39 3793
7053.18 3949
7053.98 3989
7054.77 3987
7055.56 4078
7056.36 4008
7057.15 3815
7057.94 3715
7058.73 3678
7059.53 3577
7060.32 3478
7061.11 3554
7061.91 3549
7062.70 3511
7063.49 3501
7064.29 3560
7065.08 3427
7065.87 3474
7066.66 3429
7067.46 3428
7068.25 3418
7069.04 3429
7069.84 3500
7070.63 3479
7071.43 3541
7072.22 3557
7073.01 3609
7073.81 3626
7074.60 3567
7075.39 3523
7076.19 3520
7076.98 3564
7077.78 3512
7078.57 3519
7079.36 3466
7080.16 3425
7080.95 3461
7081.75 3436
7082.54 3451
7083.33 3472
7084.13 3635
7084.92 3784
7085.72 3867
7086.51 4035
7087.31 4358
7088.10 4886
7088.90 5266
7089.69 6029
7090.48 6644
7091.28 6887
7092.07 7146
7092.87 7340
7093.66 7106
7094.46 6739
7095.25 6347
7096.05 5750
7096.84 5358
7097.64 5020
7098.43 4597
7099.23 4265
7100.02 4024
7100.82 3859
7101.61 3677
7102.41 3574
7103.20 3413
7104.00 3461
7104.80 3465
7105.59 3564
7106.39 3596
7107.18 3534
7107.98 3492
7108.77 3535
7109.57 3523
7110.36 3310
7111.16 3189
7111.96 3174
7112.75 3016
7113.55 2892
7114.34 2823
7115.14 2829
7115.94 2739
7116.73 2639
7117.53 2603
7118.32 2614
7119.12 2648
7119.92 2579
7120.71 2644
7121.51 2609
7122.31 2560
7123.10 2543
7123.90 2541
7124.70 2591
7125.49 2564
7126.29 2567
7127.09 2619
7127.88 2704
7128.68 2766
7129.48 2762
7130.27 2737
7131.07 2834
7131.87 2791
7132.66 2778
7133.46 2680
7134.26 2600
7135.06 2636
7135.85 2597
7136.65 2497
7137.45 2429
7138.24 2440
7139.04 2482
7139.84 2399
7140.64 2323
7141.43 2458
7142.23 2450
7143.03 2402
7143.83 2489
7144.62 2426
7145.42 2346
7146.22 2400
7147.02 2451
7147.82 2479
7148.61 2465
7149.41 2449
7150.21 2434
7151.01 2439
7151.81 2454
7152.60 2440
7153.40 2314
7154.20 2270
7155.00 2302
7155.80 2306
7156.59 2333
7157.39 2316
7158.19 2223
7158.99 2273
7159.79 2209
7160.59 2204
7161.39 2220
7162.18 2256
7162.98 2214
7163.78 2216
7164.58 2205
7165.38 2179
7166.18 2179
7166.98 2176
7167.78 2220
7168.57 2210
7169.37 2190
7170.17 2176
7170.97 2165
7171.77 2270
7172.57 2143
7173.37 2107
7174.17 2133
7174.97 2078
7175.77 2037
7176.57 2105
7177.37 2076
7178.17 1968
7178.97 1959
7179.77 2086
7180.56 2083
7181.36 2041
7182.16 2011
7182.96 2018
7183.76 2032
7184.56 2045
7185.36 1988
7186.16 1969
7186.96 2054
7187.76 2037
7188.56 1992
7189.36 2036
7190.16 2063
7190.96 2065
7191.76 2001
7192.57 2003
7193.37 2015
7194.17 2011
7194.97 1966
7195.77 1967
7196.57 2006
7197.37 1943
7198.17 1904
7198.97 1849
7199.77 1865
7200.57 1882
7201.37 1921
7202.17 1878
7202.97 1903
7203.77 1946
7204.58 1948
7205.38 1946
7206.18 1968
7206.98 1955
7207.78 1982
7208.58 1960
7209.38 1926
7210.18 1927
7210.99 1931
7211.79 1984
7212.59 2032
7213.39 1963
7214.19 1962
7214.99 1968
7215.79 1974
7216.60 1983
7217.40 1962
7218.20 1952
7219.00 2009
7219.80 1924
7220.60 2011
7221.41 2060
7222.21 2052
7223.01 2091
7223.81 2082
7224.62 2062
7225.42 2078
7226.22 2101
7227.02 2069
7227.82 2170
7228.63 2155
7229.43 2145
7230.23 2092
7231.03 2133
7231.84 2102
7232.64 2050
7233.44 2081
7234.24 2016
7235.05 2047
7235.85 2087
7236.65 2067
7237.45 2038
7238.26 2031
7239.06 1966
7239.86 2042
7240.67 2022
7241.47 1967
7242.27 2033
7243.08 2070
7243.88 2086
7244.68 2027
7245.49 1991
7246.29 2000
7247.09 2045
7247.90 1992
7248.70 1973
7249.50 2079
7250.31 1982
7251.11 1955
7251.91 1942
7252.72 1957
7253.52 1932
7254.32 1961
7255.13 1975
7255.93 1942
7256.74 1965
7257.54 1887
7258.34 1878
7259.15 1856
7259.95 1885
7260.76 1943
7261.56 1912
7262.36 1936
7263.17 1915
7263.97 1893
7264.78 1983
7265.58 1940
7266.39 1924
7267.19 1916
7268.00 1955
7268.80 1923
7269.60 1931
7270.41 1961
7271.21 1905
7272.02 1914
7272.82 1930
7273.63 1944
7274.43 2033
7275.24 2041
7276.04 2034
7276.85 1971
7277.65 2069
7278.46 2109
7279.26 2097
7280.07 2096
7280.87 2040
7281.68 2069
7282.48 2161
7283.29 2126
7284.09 2233
7284.90 2329
7285.71 2442
7286.51 2515
7287.32 2625
7288.12 2694
7288.93 2699
7289.73 2612
7290.54 2556
7291.35 2517
7292.15 2525
7292.96 2412
7293.76 2327
7294.57 2260
7295.38 2236
7296.18 2129
7296.99 2186
7297.79 2162
7298.60 2124
7299.41 2169
7300.21 2127
7301.02 2089
7301.82 2116
7302.63 2167
7303.44 2176
7304.24 2199
7305.05 2262
7305.86 2231
7306.66 2288
7307.47 2288
7308.28 2294
7309.08 2301
7309.89 2270
7310.70 2302
7311.50 2335
7312.31 2386
7313.12 2345
7313.93 2383
7314.73 2366
7315.54 2400
7316.35 2476
7317.15 2394
7317.96 2431
7318.77 2599
7319.58 2600
7320.38 2824
7321.19 2981
7322.00 3190
7322.81 3452
7323.61 3665
7324.42 3795
7325.23 3879
7326.04 3848
7326.84 3790
7327.65 3582
7328.46 3415
7329.27 3256
7330.08 3158
7330.88 2976
7331.69 2904
7332.50 2791
7333.31 2647
7334.12 2556
7334.92 2534
7335.73 2493
7336.54 2386
7337.35 2360
7338.16 2443
7338.97 2473
7339.78 2477
7340.58 2528
7341.39 2541
7342.20 2511
7343.01 2454
7343.82 2467
7344.63 2392
7345.44 2401
7346.24 2314
7347.05 2298
7347.86 2223
7348.67 2251
7349.48 2262
7350.29 2156
7351.10 2140
7351.91 2120
7352.72 2138
7353.53 2074
7354.34 1972
7355.14 1934
7355.95 1973
7356.76 1960
7357.57 1974
7358.38 1963
7359.19 1964
7360.00 1982
7360.81 2072
7361.62 2045
7362.43 2094
7363.24 2037
7364.05 2067
7364.86 2007
7365.67 2051
7366.48 2087
7367.29 2105
7368.10 2017
7368.91 1970
7369.72 2004
7370.53 2027
7371.34 1966
7372.15 1931
7372.96 1974
7373.77 1950
7374.58 1927
7375.39 1930
7376.20 1942
7377.01 1993
7377.82 2008
7378.63 1954
7379.44 1967
7380.26 2042
7381.07 2089
7381.88 2165
7382.69 2227
7383.50 2288
7384.31 2299
7385.12 2300
7385.93 2307
7386.74 2292
7387.55 2278
7388.36 2231
7389.18 2164
7389.99 2228
7390.80 2166
7391.61 2109
7392.42 2042
7393.23 2040
7394.04 2025
7394.86 2100
7395.67 2090
7396.48 2049
7397.29 2077
7398.10 2148
7398.91 2171
7399.73 2145
7400.54 2219
7401.35 2289
7402.16 2359
7402.97 2401
7403.79 2381
7404.60 2386
7405.41 2296
7406.22 2325
7407.03 2321
7407.85 2247
7408.66 2131
7409.47 2104
7410.28 2040
7411.10 1928
7411.91 1971
7412.72 1932
7413.53 1892
7414.35 1876
7415.16 1907
7415.97 1896
7416.78 1866
7417.60 1795
7418.41 1857
7419.22 1856
7420.03 1834
7420.85 1861
7421.66 1819
7422.47 1764
7423.29 1765
7424.10 1797
7424.91 1855
7425.73 1808
7426.54 1750
7427.35 1737
7428.17 1691
7428.98 1641
7429.79 1648
7430.61 1659
7431.42 1699
7432.23 1603
7433.05 1649
7433.86 1676
7434.67 1707
7435.49 1629
7436.30 1632
7437.12 1608
7437.93 1620
7438.74 1664
7439.56 1658
7440.37 1672
7441.18 1617
7442.00 1749
7442.81 1723
7443.63 1681
7444.44 1690
7445.26 1678
7446.07 1644
7446.88 1679
7447.70 1608
7448.51 1622
7449.33 1578
7450.14 1627
7450.96 1674
7451.77 1663
7452.59 1630
7453.40 1640
7454.22 1616
7455.03 1708
7455.85 1657
7456.66 1621
7457.47 1719
7458.29 1683
7459.10 1775
7459.92 1782
7460.74 1766
7461.55 1732
7462.37 1765
7463.18 1787
7464.00 1781
7464.81 1792
7465.63 1844
7466.44 1894
7467.26 1805
7468.07 1829
7468.89 1812
7469.70 1848
7470.52 1802
7471.34 1814
7472.15 1827
7472.97 1856
7473.78 1864
7474.60 1839
7475.41 1906
7476.23 1922
7477.05 1922
7477.86 1885
7478.68 1912
7479.49 1905
7480.31 1866
7481.13 1811
7481.94 1884
7482.76 1796
7483.58 1870
7484.39 1841
7485.21 1851
7486.03 1785
7486.84 1781
7487.66 1714
7488.48 1832
7489.29 1746
7490.11 1814
7490.93 1700
7491.74 1763
7492.56 1737
7493.38 1726
7494.19 1704
7495.01 1645
7495.83 1612
7496.64 1658
7497.46 1670
7498.28 1678
7499.10 1623
7499.91 1597
7500.73 1664
7501.55 1681
7502.36 1672
7503.18 1673
7504.00 1660
7504.82 1659
7505.63 1626
7506.45 1613
7507.27 1561
7508.09 1500
7508.90 1498
7509.72 1579
7510.54 1537
7511.36 1531
7512.18 1575
7512.99 1597
7513.81 1521
7514.63 1523
7515.45 1511
7516.27 1539
7517.08 1517
7517.90 1505
7518.72 1565
7519.54 1531
7520.36 1519
7521.18 1563
7521.99 1578
7522.81 1472
7523.63 1485
7524.45 1487
7525.27 1556
7526.09 1526
7526.91 1517
7527.72 1510
7528.54 1540
7529.36 1529
7530.18 1527
7531.00 1559
7531.82 1481
7532.64 1528
7533.46 1542
7534.28 1513
7535.10 1544
7535.91 1498
7536.73 1522
7537.55 1597
7538.37 1553
7539.19 1550
7540.01 1536
7540.83 1620
7541.65 1546
7542.47 1504
7543.29 1513
7544.11 1547
7544.93 1571
7545.75 1573
7546.57 1537
7547.39 1533
7548.21 1499
7549.03 1573
7549.85 1573
7550.67 1552
7551.49 1512
7552.31 1551
7553.13 1572
7553.95 1540
7554.77 1603
7555.59 1565
7556.41 1578
7557.23 1544
7558.05 1564
7558.87 1615
7559.69 1577
7560.51 1672
7561.33 1720
7562.15 1640
7562.97 1653
7563.79 1636
7564.61 1662
7565.44 1731
7566.26 1743
7567.08 1655
7567.90 1594
7568.72 1622
7569.54 1692
7570.36 1745
7571.18 1775
7572.00 1717
7572.82 1761
7573.65 1720
7574.47 1691
7575.29 1729
7576.11 1716
7576.93 1676
7577.75 1645
7578.57 1694
7579.40 1637
7580.22 1689
7581.04 1715
7581.86 1666
7582.68 1732
7583.50 1771
7584.33 1806
7585.15 1793
7585.97 1803
7586.79 1813
7587.61 1814
7588.44 1846
7589.26 1896
7590.08 1922
7590.90 1964
7591.72 1983
7592.55 1993
7593.37 1966
7594.19 1995
7595.01 2052
7595.84 2029
7596.66 1990
7597.48 1982
7598.30 2007
7599.13 1999
7599.95 1987
7600.77 2034
7601.59 2149
7602.42 2136
7603.24 2142
7604.06 2282
7604.89 2343
7605.71 2409
7606.53 2584
7607.36 2656
7608.18 2691
7609.00 2661
7609.82 2761
7610.65 2771
7611.47 2798
7612.29 2752
7613.12 2714
7613.94 2644
7614.77 2652
7615.59 2543
7616.41 2489
7617.24 2552
7618.06 2485
7618.88 2533
7619.71 2686
7620.53 2760
7621.35 2909
7622.18 2941
7623.00 3026
7623.83 3027
7624.65 3020
7625.47 2991
7626.30 2930
7627.12 2807
7627.95 2814
7628.77 2816
7629.60 2772
7630.42 2797
7631.24 2785
7632.07 2944
7632.89 2980
7633.72 3012
7634.54 3135
7635.37 3206
7636.19 3195
7637.02 3213
7637.84 3144
7638.67 3054
7639.49 2951
7640.31 2808
7641.14 2723
7641.96 2634
7642.79 2536
7643.61 2457
7644.44 2417
7645.26 2257
7646.09 2348
7646.92 2333
7647.74 2295
7648.57 2286
7649.39 2242
7650.22 2336
7651.04 2340
7651.87 2295
7652.69 2260
7653.52 2253
7654.34 2225
7655.17 2161
7656.00 2094
7656.82 2115
7657.65 2078
7658.47 2052
7659.30 1984
7660.12 2033
7660.95 1991
7661.78 1943
7662.60 1948
7663.43 1924
7664.25 1883
7665.08 1871
7665.91 1827
7666.73 1843
7667.56 1821
7668.39 1846
7669.21 1876
7670.04 1877
7670.87 1941
7671.69 1903
7672.52 1900
7673.35 1894
7674.17 1926
7675.00 1849
7675.83 1834
7676.65 1855
7677.48 1822
7678.31 1857
7679.13 1809
7679.96 1782
7680.79 1773
7681.61 1734
7682.44 1779
7683.27 1775
7684.10 1773
7684.92 1835
7685.75 1796
7686.58 1888
7687.40 1911
7688.23 1872
7689.06 1859
7689.89 1925
7690.71 1967
7691.54 1970
7692.37 1971
7693.20 1907
7694.03 1887
7694.85 1901
7695.68 1860
7696.51 1861
7697.34 1905
7698.16 1889
7698.99 1902
7699.82 1934
7700.65 2011
7701.48 2066
7702.31 2111
7703.13 2143
7703.96 2098
7704.79 2057
7705.62 2056
7706.45 1993
7707.28 2007
7708.10 1927
7708.93 1920
7709.76 1905
7710.59 1833
7711.42 1921
7712.25 1934
7713.08 1892
7713.90 1802
7714.73 1800
7715.56 1783
7716.39 1772
7717.22 1786
7718.05 1783
7718.88 1785
7719.71 1774
7720.54 1779
7721.37 1816
7722.20 1783
7723.02 1706
7723.85 1784
7724.68 1766
7725.51 1815
7726.34 1716
7727.17 1681
7728.00 1734
7728.83 1711
7729.66 1660
7730.49 1668
7731.32 1655
7732.15 1683
7732.98 1631
7733.81 1658
7734.64 1621
7735.47 1658
7736.30 1623
7737.13 1601
7737.96 1665
7738.79 1693
7739.62 1662
7740.45 1621
7741.28 1610
7742.11 1662
7742.94 1599
7743.77 1626
7744.60 1757
7745.43 1669
7746.26 1660
7747.09 1627
7747.92 1664
7748.75 1720
7749.59 1721
7750.42 1756
7751.25 1777
7752.08 1816
7752.91 1852
7753.74 1807
7754.57 1760
7755.40 1825
7756.23 1895
7757.06 1835
7757.90 1879
7758.73 1939
7759.56 2001
7760.39 2013
7761.22 2056
7762.05 2053
7762.88 2119
7763.71 2017
7764.55 1966
7765.38 1926
7766.21 1962
7767.04 1954
7767.87 1851
7768.70 1792
7769.54 1786
7770.37 1755
7771.20 1770
7772.03 1702
7772.86 1656
7773.70 1678
7774.53 1716
7775.36 1669
7776.19 1712
7777.02 1718
7777.86 1723
7778.69 1772
7779.52 1859
7780.35 1787
7781.19 1770
7782.02 1802
7782.85 1826
7783.68 1802
7784.52 1766
7785.35 1762
7786.18 1714
7787.01 1714
7787.85 1700
7788.68 1696
7789.51 1676
7790.35 1664
7791.18 1619
7792.01 1659
7792.84 1662
7793.68 1642
7794.51 1624
7795.34 1658
7796.18 1688
7797.01 1749
7797.84 1741
7798.68 1682
7799.51 1748
7800.34 1736
7801.18 1666
7802.01 1737
7802.84 1750
7803.68 1691
7804.51 1687
7805.35 1672
7806.18 1660
7807.01 1659
7807.85 1619
7808.68 1658
7809.51 1696
7810.35 1678
7811.18 1657
7812.02 1706
7812.85 1733
7813.68 1729
7814.52 1743
7815.35 1795
7816.19 1802
7817.02 1814
7817.86 1829
7818.69 1808
7819.52 1867
7820.36 1866
7821.19 1828
7822.03 1879
7822.86 1912
7823.70 1921
7824.53 1947
7825.37 1923
7826.20 1957
7827.04 1986
7827.87 1968
7828.71 1992
7829.54 2022
7830.38 2011
7831.21 1982
7832.05 2047
7832.88 1980
7833.72 1968
7834.55 1993
7835.39 1967
7836.22 1927
7837.06 1921
7837.89 1929
7838.73 1974
7839.57 1974
7840.40 1973
7841.24 1969
7842.07 1918
7842.91 1909
7843.74 1887
7844.58 1848
7845.42 1816
7846.25 1898
7847.09 1817
7847.92 1837
7848.76 1812
7849.60 1848
7850.43 1904
7851.27 1878
7852.10 1803
7852.94 1860
7853.78 1843
7854.61 1830
7855.45 1829
7856.29 1887
7857.12 1920
7857.96 1854
7858.79 1869
7859.63 1896
7860.47 1987
7861.30 1971
7862.14 1965
7862.98 1987
7863.81 2009
7864.65 1988
7865.49 1991
7866.33 1933
7867.16 1982
7868.00 2008
7868.84 1999
7869.67 1968
7870.51 1959
7871.35 2027
7872.19 2039
7873.02 2119
7873.86 2021
7874.70 2039
7875.54 2111
7876.37 2175
7877.21 2217
7878.05 2368
7878.89 2383
7879.72 2451
7880.56 2615
7881.40 2726
7882.24 2757
7883.07 2743
7883.91 2757
7884.75 2728
7885.59 2628
7886.43 2496
7887.26 2501
7888.10 2486
7888.94 2460
7889.78 2398
7890.62 2298
7891.45 2335
7892.29 2313
7893.13 2388
7893.97 2351
7894.81 2345
7895.65 2353
7896.49 2325
7897.32 2312
7898.16 2249
7899.00 2275
7899.84 2270
7900.68 2230
7901.52 2250
7902.36 2238
7903.20 2185
7904.03 2155
7904.87 2133
7905.71 2157
7906.55 2089
7907.39 1992
7908.23 1963
7909.07 1984
7909.91 1907
7910.75 1969
7911.59 1859
7912.43 1905
7913.27 1877
7914.11 1873
7914.94 1867
7915.78 1864
7916.62 1877
7917.46 1850
7918.30 1845
7919.14 1872
7919.98 1854
7920.82 1834
7921.66 1875
7922.50 1832
7923.34 1821
7924.18 1795
7925.02 1793
7925.86 1719
7926.70 1691
7927.54 1665
7928.38 1715
7929.22 1677
7930.06 1697
7930.90 1680
7931.74 1676
7932.59 1654
7933.43 1632
7934.27 1634
7935.11 1592
7935.95 1635
7936.79 1583
7937.63 1635
7938.47 1605
7939.31 1653
7940.15 1651
7940.99 1636
7941.83 1664
7942.67 1656
7943.52 1632
7944.36 1667
7945.20 1700
7946.04 1705
7946.88 1660
7947.72 1671
7948.56 1673
7949.40 1703
7950.25 1768
7951.09 1755
7951.93 1705
7952.77 1791
7953.61 1775
7954.45 1775
7955.29 1770
7956.14 1748
7956.98 1854
7957.82 1905
7958.66 1939
7959.50 1927
7960.35 1974
7961.19 1994
7962.03 1954
7962.87 2065
7963.71 1969
7964.56 1965
7965.40 1942
7966.24 2001
7967.08 2053
7967.93 2065
7968.77 2107
7969.61 2183
7970.45 2166
7971.29 2182
7972.14 2212
7972.98 2231
7973.82 2291
7974.67 2215
7975.51 2109
7976.35 2167
7977.19 2026
7978.04 2011
7978.88 2029
7979.72 1917
7980.57 1890
7981.41 1834
7982.25 1868
7983.09 1885
7983.94 1870
7984.78 1854
7985.62 1862
7986.47 1853
7987.31 1816
7988.15 1878
7989.00 1835
7989.84 1837
7990.68 1786
7991.53 1746
7992.37 1687
7993.22 1722
7994.06 1661
7994.90 1592
7995.75 1593
7996.59 1641
7997.43 1660
7998.28 1669
7999.12 1655
7999.97 1680
8000.81 1660
8001.65 1742
8002.50 1780
8003.34 1804
8004.19 1821
8005.03 1828
8005.88 1824
8006.72 1794
8007.57 1784
8008.41 1737
8009.25 1746
8010.10 1645
8010.94 1613
8011.79 1597
8012.63 1604
8013.48 1556
8014.32 1544
8015.17 1549
8016.01 1440
8016.86 1440
8017.70 1472
8018.55 1428
8019.39 1450
8020.24 1412
8021.08 1467
8021.93 1466
8022.77 1471
8023.62 1489
8024.46 1422
8025.31 1426
8026.15 1382
8027.00 1391
8027.84 1380
8028.69 1388
8029.54 1391
8030.38 1398
8031.23 1397
8032.07 1360
8032.92 1343
8033.76 1347
8034.61 1346
8035.46 1363
8036.30 1389
8037.15 1350
8037.99 1376
8038.84 1362
8039.69 1348
8040.53 1358
8041.38 1365
8042.22 1350
8043.07 1347
8043.92 1317
8044.76 1306
8045.61 1305
8046.46 1326
8047.30 1323
8048.15 1278
8049.00 1276
8049.84 1267
8050.69 1305
8051.54 1265
8052.38 1274
8053.23 1313
8054.08 1278
8054.92 1256
8055.77 1261
8056.62 1256
8057.46 1267
8058.31 1250
8059.16 1265
8060.01 1226
8060.85 1295
8061.70 1293
8062.55 1253
8063.40 1243
8064.24 1252
8065.09 1268
8065.94 1214
8066.79 1262
8067.63 1227
8068.48 1229
8069.33 1241
8070.18 1214
8071.02 1216
8071.87 1175
8072.72 1199
8073.57 1189
8074.42 1131
8075.26 1177
8076.11 1207
8076.96 1198
8077.81 1206
8078.66 1164
8079.50 1186
8080.35 1203
8081.20 1181
8082.05 1225
8082.90 1180
8083.75 1136
8084.59 1177
8085.44 1127
8086.29 1185
8087.14 1163
8087.99 1125
8088.84 1133
8089.69 1181
8090.53 1156
8091.38 1162
8092.23 1129
8093.08 1118
8093.93 1126
8094.78 1129
8095.63 1164
8096.48 1115
8097.33 1101
8098.18 1147
8099.02 1104
8099.87 1098
8100.72 1083
8101.57 1149
8102.42 1106
8103.27 1064
8104.12 1069
8104.97 1084
8105.82 1064
8106.67 1056
8107.52 1106
8108.37 1083
8109.22 1054
8110.07 1058
8110.92 1055
8111.77 1097
8112.62 1106
8113.47 1120
8114.32 1076
8115.17 1051
8116.02 1035
8116.87 1068
8117.72 1077
8118.57 1066
8119.42 1082
8120.27 1100
8121.12 1117
8121.97 1115
8122.82 1146
8123.67 1084
8124.52 1092
8125.37 1125
8126.22 1079
8127.07 1111
8127.93 1084
8128.78 1066
8129.63 1130
8130.48 1154
8131.33 1153
8132.18 1109
8133.03 1119
8133.88 1083
8134.73 1089
8135.58 1145
8136.44 1147
8137.29 1143
8138.14 1131
8138.99 1120
8139.84 1157
8140.69 1175
8141.54 1141
8142.39 1166
8143.25 1114
8144.10 1106
8144.95 1094
8145.80 1133
8146.65 1148
8147.50 1129
8148.36 1127
8149.21 1158
8150.06 1158
8150.91 1234
8151.76 1182
8152.62 1173
8153.47 1166
8154.32 1160
8155.17 1209
8156.02 1227
8156.88 1218
8157.73 1269
8158.58 1311
8159.43 1250
8160.29 1318
8161.14 1269
8161.99 1317
8162.84 1284
8163.70 1189
8164.55 1231
8165.40 1183
8166.25 1202
8167.11 1234
8167.96 1237
8168.81 1234
8169.67 1124
8170.52 1153
8171.37 1138
8172.23 1124
8173.08 1126
8173.93 1181
8174.78 1164
8175.64 1120
8176.49 1141
8177.34 1202
8178.20 1159
8179.05 1111
8179.90 1101
8180.76 1099
8181.61 1073
8182.47 1104
8183.32 1087
8184.17 1082
8185.03 1047
8185.88 1070
8186.73 1058
8187.59 1025
8188.44 1021
8189.30 1039
8190.15 1007
8191.00 1026
8191.86 1034
8192.71 976
8193.57 991
8194.42 993
8195.27 1023
8196.13 964
8196.98 973
8197.84 987
8198.69 956
8199.55 954
8200.40 997
8201.26 1005
8202.11 974
8202.96 976
8203.82 1031
8204.67 979
8205.53 992
8206.38 932
8207.24 965
8208.09 977
8208.95 963
8209.80 946
8210.66 964
8211.51 974
8212.37 948
8213.22 916
8214.08 985
8214.93 976
8215.79 970
8216.65 951
8217.50 980
8218.36 992
8219.21 966
8220.07 958
8220.92 1016
8221.78 996
8222.63 955
8223.49 980
8224.35 971
8225.20 1008
8226.06 989
8226.91 997
8227.77 1012
8228.63 949
8229.48 945
8230.34 944
8231.19 989
8232.05 938
8232.91 958
8233.76 930
8234.62 955
8235.47 948
8236.33 969
8237.19 959
8238.04 940
8238.90 919
8239.76 940
8240.61 956
8241.47 948
8242.33 953
8243.18 928
8244.04 961
8244.90 971
8245.75 926
8246.61 906
8247.47 916
8248.33 930
8249.18 941
8250.04 927
8250.90 908
8251.75 938
8252.61 963
8253.47 983
8254.33 933
8255.18 922
8256.04 949
8256.90 981
8257.76 936
8258.61 953
8259.47 919
8260.33 903
8261.19 936
8262.04 944
8262.90 915
8263.76 941
8264.62 908
8265.48 979
8266.33 953
8267.19 909
8268.05 930
8268.91 933
8269.77 962
8270.62 946
8271.48 950
8272.34 917
8273.20 941
8274.06 958
8274.92 995
8275.77 952
8276.63 915
8277.49 934
8278.35 889
8279.21 915
8280.07 948
8280.93 917
8281.78 935
8282.64 979
8283.50 963
8284.36 928
8285.22 964
8286.08 981
8286.94 936
8287.80 964
8288.66 975
8289.51 1022
8290.37 1023
8291.23 984
8292.09 1052
8292.95 1013
8293.81 1009
8294.67 981
8295.53 994
8296.39 997
8297.25 1009
8298.11 1020
8298.97 1040
8299.83 1041
8300.69 1111
8301.55 1067
8302.41 1060
8303.27 1084
8304.13 1049
8304.99 1079
8305.85 1104
8306.71 1033
8307.57 1061
8308.43 1010
8309.29 1056
8310.15 1008
8311.01 1038
8311.87 997
8312.73 1004
8313.59 1082
8314.45 1002
8315.31 980
8316.17 1038
8317.03 1017
8317.89 1009
8318.75 1016
8319.61 1009
8320.47 1030
8321.33 1014
8322.20 1002
8323.06 1019
8323.92 1014
8324.78 978
8325.64 984
8326.50 985
8327.36 991
8328.22 988
8329.08 1034
8329.94 1009
8330.81 1021
8331.67 1032
8332.53 1023
8333.39 1028
8334.25 978
8335.11 968
8335.97 1021
8336.84 995
8337.70 983
8338.56 959
8339.42 958
8340.28 979
8341.15 948
8342.01 949
8342.87 979
8343.73 924
8344.59 957
8345.45 973
8346.32 938
8347.18 1002
8348.04 976
8348.90 991
8349.77 943
8350.63 932
8351.49 927
8352.35 944
8353.22 914
8354.08 927
8354.94 936
8355.80 972
8356.67 946
8357.53 929
8358.39 909
8359.25 951
8360.12 922
8360.98 970
8361.84 932
8362.71 935
8363.57 908
8364.43 927
8365.29 957
8366.16 968
8367.02 956
8367.88 968
8368.75 982
8369.61 1004
8370.47 1006
8371.34 946
8372.20 925
8373.06 962
8373.93 979
8374.79 952
8375.65 964
8376.52 970
8377.38 939
8378.25 949
8379.11 961
8379.97 1002
8380.84 966
8381.70 939
8382.56 933
8383.43 979
8384.29 999
8385.16 981
8386.02 937
8386.89 982
8387.75 1033
8388.61 1014
8389.48 963
8390.34 995
8391.21 1039
8392.07 1000
8392.94 1040
8393.80 1035
8394.67 1021
8395.53 1013
8396.39 1028
8397.26 1009
8398.12 1029
8398.99 989
8399.85 1027
8400.72 1068
8401.58 1023
8402.45 997
8403.31 1048
8404.18 1068
8405.04 1072
8405.91 1043
8406.77 1031
8407.64 1041
8408.50 1020
8409.37 1018
8410.24 1013
8411.10 1046
8411.97 1036
8412.83 1050
8413.70 1057
8414.56 1028
8415.43 1103
8416.29 1110
8417.16 1124
8418.03 1118
8418.89 1162
8419.76 1123
8420.62 1165
8421.49 1130
8422.36 1179
8423.22 1170
8424.09 1161
8424.95 1157
8425.82 1165
8426.69 1198
8427.55 1232
8428.42 1167
8429.28 1171
8430.15 1222
8431.02 1210
8431.88 1277
8432.75 1271
8433.62 1251
8434.48 1288
8435.35 1317
8436.22 1306
8437.08 1286
8437.95 1337
8438.82 1405
8439.68 1398
8440.55 1417
8441.42 1396
8442.29 1476
8443.15 1547
8444.02 1593
8444.89 1666
8445.75 1739
8446.62 1759
8447.49 1797
8448.36 1792
8449.22 1790
8450.09 1823
8450.96 1837
8451.83 1881
8452.69 1922
8453.56 1973
8454.43 2039
8455.30 2136
8456.16 2231
8457.03 2425
8457.90 2578
8458.77 2690
8459.64 2731
8460.50 2883
8461.37 2858
8462.24 2829
8463.11 2690
8463.98 2657
8464.84 2597
8465.71 2399
8466.58 2267
8467.45 2177
8468.32 2132
8469.19 2013
8470.05 1918
8470.92 1839
8471.79 1771
8472.66 1706
8473.53 1742
8474.40 1697
8475.27 1697
8476.13 1690
8477.00 1679
8477.87 1718
8478.74 1629
8479.61 1535
8480.48 1526
8481.35 1507
8482.22 1532
8483.09 1544
8483.96 1572
8484.82 1545
8485.69 1497
8486.56 1488
8487.43 1522
8488.30 1433
8489.17 1440
8490.04 1439
8490.91 1439
8491.78 1450
8492.65 1459
8493.52 1495
8494.39 1480
8495.26 1525
8496.13 1494
8497.00 1442
8497.87 1501
8498.74 1474
8499.61 1481
8500.48 1519
8501.35 1498
8502.22 1437
8503.09 1396
8503.96 1452
8504.83 1461
8505.70 1420
8506.57 1400
8507.44 1336
8508.31 1312
8509.18 1318
8510.05 1342
8510.92 1345
8511.79 1316
8512.66 1323
8513.53 1256
8514.40 1328
8515.27 1381
8516.15 1381
8517.02 1368
8517.89 1330
8518.76 1309
8519.63 1314
8520.50 1345
8521.37 1407
8522.24 1429
8523.11 1361
8523.98 1384
8524.86 1336
8525.73 1363
8526.60 1345
8527.47 1322
8528.34 1319
8529.21 1399
8530.08 1295
8530.96 1351
8531.83 1319
8532.70 1366
8533.57 1324
8534.44 1365
8535.31 1437
8536.19 1422
8537.06 1379
8537.93 1415
8538.80 1441
8539.67 1468
8540.55 1408
8541.42 1388
8542.29 1430
8543.16 1448
8544.03 1390
8544.91 1338
8545.78 1334
8546.65 1392
8547.52 1344
8548.40 1366
8549.27 1368
8550.14 1374
8551.01 1417
8551.89 1396
8552.76 1486
8553.63 1545
8554.51 1633
8555.38 1765
8556.25 1794
8557.12 1847
8558.00 1886
8558.87 1968
8559.74 1942
8560.62 1883
8561.49 1824
8562.36 1691
8563.24 1686
8564.11 1626
8564.98 1602
8565.86 1560
8566.73 1491
8567.60 1412
8568.48 1404
8569.35 1366
8570.22 1338
8571.10 1342
8571.97 1301
8572.84 1318
8573.72 1298
8574.59 1307
8575.46 1283
8576.34 1216
8577.21 1253
8578.09 1278
8578.96 1263
8579.83 1230
8580.71 1199
8581.58 1209
8582.46 1194
8583.33 1161
8584.21 1138
8585.08 1184
8585.95 1181
8586.83 1192
8587.70 1145
8588.58 1133
8589.45 1091
8590.33 1132
8591.20 1124
8592.08 1155
8592.95 1169
8593.83 1180
8594.70 1175
8595.58 1232
8596.45 1228
8597.33 1197
8598.20 1236
8599.08 1238
8599.95 1267
8600.83 1237
8601.70 1206
8602.58 1186
8603.45 1198
8604.33 1170
8605.20 1181
8606.08 1148
8606.95 1173
8607.83 1168
8608.70 1161
8609.58 1124
8610.45 1177
8611.33 1221
8612.21 1212
8613.08 1155
8613.96 1140
8614.83 1182
8615.71 1162
8616.59 1146
8617.46 1208
8618.34 1171
8619.21 1196
8620.09 1228
8620.97 1182
8621.84 1172
8622.72 1187
8623.59 1222
8624.47 1239
8625.35 1175
8626.22 1216
8627.10 1190
8627.98 1189
8628.85 1196
8629.73 1231
8630.61 1213
8631.48 1208
8632.36 1198
8633.24 1210
8634.11 1244
8634.99 1183
8635.87 1207
8636.74 1210
8637.62 1231
8638.50 1189
8639.37 1210
8640.25 1286
8641.13 1242
8642.01 1160
8642.88 1181
8643.76 1233
8644.64 1195
8645.52 1270
8646.39 1261
8647.27 1167
8648.15 1227
8649.03 1251
8649.90 1279
8650.78 1291
8651.66 1289
8652.54 1287
8653.41 1314
8654.29 1316
8655.17 1318
8656.05 1315
8656.93 1327
8657.80 1296
8658.68 1312
8659.56 1351
8660.44 1374
8661.32 1355
8662.19 1296
8663.07 1298
8663.95 1283
8664.83 1327
8665.71 1351
8666.59 1320
8667.46 1343
8668.34 1291
8669.22 1340
8670.10 1402
8670.98 1463
8671.86 1555
8672.74 1595
8673.62 1664
8674.49 1665
8675.37 1705
8676.25 1772
8677.13 1749
8678.01 1723
8678.89 1695
8679.77 1676
8680.65 1691
8681.53 1685
8682.41 1648
8683.29 1673
8684.16 1648
8685.04 1589
8685.92 1586
8686.80 1615
8687.68 1606
8688.56 1635
8689.44 1698
8690.32 1813
8691.20 1848
8692.08 1987
8692.96 2055
8693.84 2223
8694.72 2416
8695.60 2519
8696.48 2462
8697.36 2542
8698.24 2537
8699.12 2503
8700.00 2373
8700.88 2267
8701.76 2152
8702.64 2085
8703.52 1958
8704.40 1876
8705.28 1762
8706.16 1713
8707.04 1676
8707.92 1585
8708.80 1527
8709.69 1549
8710.57 1493
8711.45 1441
8712.33 1478
8713.21 1456
8714.09 1420
8714.97 1376
8715.85 1368
8716.73 1398
8717.61 1342
8718.49 1377
8719.38 1349
8720.26 1324
8721.14 1343
8722.02 1306
8722.90 1346
8723.78 1350
8724.66 1297
8725.54 1341
8726.43 1310
8727.31 1281
8728.19 1297
8729.07 1326
8729.95 1323
8730.83 1361
8731.72 1379
8732.60 1377
8733.48 1395
8734.36 1400
8735.24 1411
8736.13 1410
8737.01 1364
8737.89 1395
8738.77 1388
8739.65 1324
8740.54 1306
8741.42 1287
8742.30 1281
8743.18 1261
8744.07 1306
8744.95 1314
8745.83 1252
8746.71 1246
8747.60 1251
8748.48 1250
8749.36 1255
8750.24 1267
8751.13 1257
8752.01 1340
8752.89 1355
8753.77 1328
8754.66 1356
8755.54 1389
8756.42 1426
8757.31 1486
8758.19 1509
8759.07 1579
8759.96 1501
8760.84 1555
8761.72 1622
8762.61 1685
8763.49 1664
8764.37 1590
8765.26 1628
8766.14 1604
8767.02 1600
8767.91 1561
8768.79 1524
8769.67 1572
8770.56 1538
8771.44 1599
8772.32 1569
8773.21 1516
8774.09 1566
8774.98 1616
8775.86 1576
8776.74 1620
8777.63 1605
8778.51 1597
8779.40 1593
8780.28 1561
8781.17 1514
8782.05 1470
8782.93 1509
8783.82 1503
8784.70 1457
8785.59 1483
8786.47 1460
8787.36 1435
8788.24 1472
8789.13 1507
8790.01 1449
8790.89 1431
8791.78 1469
8792.66 1438
8793.55 1470
8794.43 1472
8795.32 1467
8796.20 1466
8797.09 1445
8797.97 1425
8798.86 1398
8799.74 1458
8800.63 1469
8801.52 1446
8802.40 1429
8803.29 1461
8804.17 1462
8805.06 1467
8805.94 1473
8806.83 1452
8807.71 1431
8808.60 1512
8809.48 1471
8810.37 1505
8811.26 1519
8812.14 1471
8813.03 1413
8813.91 1426
8814.80 1404
8815.69 1428
8816.57 1437
8817.46 1417
8818.34 1448
8819.23 1422
8820.12 1412
8821.00 1446
8821.89 1486
8822.77 1415
8823.66 1451
8824.55 1418
8825.43 1397
8826.32 1395
8827.21 1357
8828.09 1403
8828.98 1366
8829.87 1398
8830.75 1426
8831.64 1410
8832.53 1385
8833.41 1382
8834.30 1377
8835.19 1410
8836.08 1368
8836.96 1350
8837.85 1288
8838.74 1290
8839.62 1286
8840.51 1315
8841.40 1315
8842.29 1314
8843.17 1289
8844.06 1284
8844.95 1235
8845.84 1209
8846.72 1257
8847.61 1253
8848.50 1253
8849.39 1256
8850.27 1211
8851.16 1223
8852.05 1216
8852.94 1211
8853.82 1187
8854.71 1214
8855.60 1165
8856.49 1154
8857.38 1127
8858.26 1141
8859.15 1145
8860.04 1108
8860.93 1148
8861.82 1141
8862.71 1119
8863.59 1147
8864.48 1113
8865.37 1099
8866.26 1131
8867.15 1066
8868.04 1082
8868.93 1069
8869.81 1091
8870.70 1124
8871.59 1054
8872.48 1048
8873.37 1074
8874.26 1060
8875.15 1056
8876.04 1050
8876.93 1028
8877.81 1073
8878.70 1061
8879.59 1072
8880.48 1086
8881.37 1083
8882.26 1019
8883.15 1036
8884.04 1053
8884.93 1105
8885.82 1086
8886.71 1046
8887.60 1097
8888.49 1109
8889.38 1089
8890.27 1056
8891.16 1090
8892.05 1060
8892.94 1100
8893.83 1074
8894.72 1064
8895.61 1079
8896.50 1037
8897.39 1027
8898.28 1036
8899.17 1076
8900.06 1006
8900.95 1057
8901.84 1039
8902.73 1024
8903.62 1012
8904.51 1021
8905.40 1050
8906.29 1007
8907.18 1027
8908.07 1043
8908.96 983
8909.85 995
8910.74 977
8911.63 994
8912.52 1009
8913.41 972
8914.31 986
8915.20 948
8916.09 1000
8916.98 977
8917.87 963
8918.76 960
8919.65 971
8920.54 1008
8921.43 981
8922.33 936
8923.22 969
8924.11 980
8925.00 947
8925.89 961
8926.78 966
8927.67 892
8928.57 940
8929.46 894
8930.35 898
8931.24 906
8932.13 909
8933.03 893
8933.92 891
8934.81 921
8935.70 873
8936.59 871
8937.49 899
8938.38 923
8939.27 909
8940.16 903
8941.05 887
8941.95 877
8942.84 864
8943.73 892
8944.62 916
8945.52 851
8946.41 899
8947.30 886
8948.19 854
8949.09 875
8949.98 869
8950.87 883
8951.76 878
8952.66 878
8953.55 854
8954.44 842
8955.34 890
8956.23 844
8957.12 852
8958.02 826
8958.91 863
8959.80 868
8960.69 833
8961.59 856
8962.48 795
8963.37 843
8964.27 884
8965.16 857
8966.05 851
8966.95 863
8967.84 850
8968.74 860
8969.63 825
8970.52 869
8971.42 848
8972.31 880
8973.20 890
8974.10 895
8974.99 910
8975.89 849
8976.78 840
8977.67 824
8978.57 851
8979.46 848
8980.36 873
8981.25 835
8982.15 859
8983.04 848
8983.93 863
8984.83 805
8985.72 788
8986.62 839
8987.51 830
8988.41 820
8989.30 798
8990.20 822
8991.09 823
8991.99 829
8992.88 808
8993.78 797
8994.67 790
8995.57 790
8996.46 815
8997.36 813
8998.25 817
8999.15 821
9000.04 839
9000.94 815
9001.83 791
9002.73 817
9003.62 846
9004.52 819
9005.41 800
9006.31 820
9007.20 786
9008.10 809
9009.00 787
9009.89 793
9010.79 804
9011.68 821
9012.58 770
9013.47 821
9014.37 827
9015.27 806
9016.16 791
9017.06 804
9017.95 760
9018.85 834
9019.75 810
9020.64 819
9021.54 810
9022.43 844
9023.33 825
9024.23 809
9025.12 825
9026.02 841
9026.92 813
9027.81 811
9028.71 822
9029.61 824
9030.50 817
9031.40 775
9032.30 801
9033.19 825
9034.09 821
9034.99 829
9035.88 876
9036.78 791
9037.68 799
9038.58 854
9039.47 840
9040.37 834
9041.27 807
9042.16 815
9043.06 851
9043.96 811
9044.86 815
9045.75 826
9046.65 817
9047.55 800
9048.45 802
9049.34 809
9050.24 840
9051.14 863
9052.04 828
9052.94 834
9053.83 880
9054.73 942
9055.63 898
9056.53 883
9057.43 865
9058.32 918
9059.22 907
9060.12 864
9061.02 889
9061.92 894
9062.81 917
9063.71 912
9064.61 911
9065.51 929
9066.41 932
9067.31 907
9068.21 921
9069.10 951
9070.00 892
9070.90 886
9071.80 920
9072.70 929
9073.60 871
9074.50 869
9075.40 937
9076.29 970
9077.19 920
9078.09 961
9078.99 897
9079.89 872
9080.79 892
9081.69 908
9082.59 895
9083.49 903
9084.39 928
9085.29 894
9086.19 956
9087.09 947
9087.98 930
9088.88 930
9089.78 916
9090.68 932
9091.58 950
9092.48 953
9093.38 933
9094.28 960
9095.18 970
9096.08 977
9096.98 979
9097.88 961
9098.78 965
9099.68 990
9100.58 960
9101.48 965
9102.38 1000
9103.28 940
9104.18 933
9105.08 924
9105.99 947
9106.89 928
9107.79 864
9108.69 878
9109.59 922
9110.49 896
9111.39 867
9112.29 892
9113.19 873
9114.09 867
9114.99 840
9115.89 889
9116.79 849
9117.69 878
9118.60 882
9119.50 883
9120.40 851
9121.30 837
9122.20 897
9123.10 856
9124.00 821
9124.90 840
9125.81 835
9126.71 863
9127.61 824
9128.51 824
9129.41 845
9130.31 805
9131.22 825
9132.12 815
9133.02 801
9133.92 836
9134.82 831
9135.72 817
9136.63 846
9137.53 797
9138.43 817
9139.33 785
9140.23 780
9141.14 789
9142.04 786
9142.94 815
9143.84 834
9144.75 766
9145.65 773
9146.55 808
9147.45 812
9148.36 816
9149.26 836
9150.16 772
9151.06 830
9151.97 830
9152.87 801
9153.77 819
9154.67 822
9155.58 872
9156.48 787
9157.38 806
9158.29 784
9159.19 805
9160.09 775
9161.00 797
9161.90 830
9162.80 789
9163.71 809
9164.61 763
9165.51 771
9166.42 759
9167.32 832
9168.22 841
9169.13 786
9170.03 768
9170.93 753
9171.84 756
9172.74 782
9173.64 783
9174.55 759
9175.45 786
9176.36 794
9177.26 761
9178.16 770
9179.07 784
9179.97 797
9180.88 775
9181.78 758
9182.69 775
9183.59 755
9184.49 785
9185.40 757
9186.30 817
9187.21 795
9188.11 751
9189.02 764
9189.92 790
9190.82 755
9191.73 714
9192.63 787
9193.54 776
9194.44 801
9195.35 796
9196.25 805
9197.16 788
9198.06 804
9198.97 778
9199.87 843
9200.78 822
9201.68 863
9202.59 866
9203.49 818
9204.40 852
9205.30 839
9206.21 829
9207.12 791
9208.02 846
9208.93 838
9209.83 838
9210.74 780
9211.64 829
9212.55 777
9213.45 792
9214.36 811
9215.27 797
9216.17 769
9217.08 748
9217.98 748
9218.89 744
9219.80 750
9220.70 765
9221.61 736
9222.51 789
9223.42 806
9224.33 767
9225.23 737
9226.14 790
9227.05 768
9227.95 791
9228.86 771
9229.77 757
9230.67 775
9231.58 761
9232.49 761
9233.39 773
9234.30 778
9235.21 742
9236.11 752
9237.02 710
9237.93 697
9238.83 738
9239.74 719
9240.65 747
9241.55 733
9242.46 745
9243.37 739
9244.28 720
9245.18 720
9246.09 724
9247.00 714
9247.91 738
9248.81 748
9249.72 744
9250.63 723
9251.54 710
9252.44 716
9253.35 695
9254.26 725
9255.17 713
9256.07 733
9256.98 750
9257.89 720
9258.80 754
9259.71 781
9260.61 757
9261.52 782
9262.43 757
9263.34 772
9264.25 739
9265.16 689
9266.06 712
9266.97 725
9267.88 759
9268.79 725
9269.70 707
9270.61 736
9271.51 755
9272.42 754
9273.33 758
9274.24 760
9275.15 751
9276.06 694
9276.97 718
9277.88 767
9278.78 774
9279.69 760
9280.60 789
9281.51 783
9282.42 742
9283.33 730
9284.24 780
9285.15 699
9286.06 738
9286.97 775
9287.88 756
9288.79 770
9289.70 784
9290.60 768
9291.51 816
9292.42 748
9293.33 748
9294.24 764
9295.15 753
9296.06 763
9296.97 754
9297.88 773
9298.79 767
9299.70 763
9300.61 758
9301.52 793
9302.43 780
9303.34 793
9304.25 831
9305.16 821
9306.07 815
9306.98 766
9307.89 773
9308.80 822
9309.71 878
9310.63 856
9311.54 884
9312.45 896
9313.36 836
9314.27 886
9315.18 911
9316.09 904
9317.00 889
9317.91 898
9318.82 837
9319.73 843
9320.64 848
9321.55 888
9322.47 869
9323.38 816
9324.29 884
9325.20 863
9326.11 818
9327.02 886
9327.93 917
9328.84 862
9329.76 849
9330.67 850
9331.58 827
9332.49 838
9333.40 849
9334.31 826
9335.23 814
9336.14 796
9337.05 841
9337.96 855
9338.87 854
9339.78 877
9340.70 855
9341.61 880
9342.52 884
9343.43 875
9344.34 897
9345.26 886
9346.17 860
9347.08 889
9347.99 873
9348.91 895
9349.82 829
9350.73 842
9351.64 830
9352.56 804
9353.47 776
9354.38 827
9355.29 810
9356.21 810
9357.12 802
9358.03 838
9358.94 839
9359.86 793
9360.77 787
9361.68 778
9362.60 794
9363.51 836
9364.42 798
9365.34 802
9366.25 746
9367.16 749
9368.08 767
9368.99 746
9369.90 764
9370.82 772
9371.73 729
9372.64 722
9373.56 750
9374.47 743
9375.38 721
9376.30 754
9377.21 784
9378.12 775
9379.04 776
9379.95 738
9380.87 694
9381.78 772
9382.69 761
9383.61 793
9384.52 763
9385.44 748
9386.35 757
9387.27 774
9388.18 726
9389.09 740
9390.01 749
9390.92 764
9391.84 797
9392.75 767
9393.67 780
9394.58 761
9395.50 761
9396.41 808
9397.32 793
9398.24 772
9399.15 745
9400.07 793
9400.98 771
9401.90 757
9402.81 785
9403.73 750
9404.64 758
9405.56 797
9406.47 774
9407.39 776
9408.30 803
9409.22 792
9410.14 737
9411.05 757
9411.97 731
9412.88 744
9413.80 710
9414.71 733
9415.63 766
9416.54 739
9417.46 787
9418.38 769
9419.29 733
9420.21 755
9421.12 774
9422.04 790
9422.95 777
9423.87 789
9424.79 816
9425.70 808
9426.62 808
9427.54 781
9428.45 775
9429.37 772
9430.28 779
9431.20 762
9432.12 798
9433.03 805
9433.95 781
9434.87 768
9435.78 768
9436.70 769
9437.62 777
9438.53 799
9439.45 793
9440.37 759
9441.28 747
9442.20 791
9443.12 827
9444.03 774
9444.95 799
9445.87 797
9446.79 808
9447.70 771
9448.62 811
9449.54 835
9450.45 818
9451.37 806
9452.29 815
9453.21 872
9454.12 858
9455.04 843
9455.96 859
9456.88 849
9457.79 884
9458.71 849
9459.63 869
9460.55 882
9461.47 837
9462.38 825
9463.30 848
9464.22 858
9465.14 832
9466.06 861
9466.97 773
9467.89 763
9468.81 771
9469.73 777
9470.65 768
9471.56 758
9472.48 774
9473.40 775
9474.32 739
9475.24 757
9476.16 744
9477.08 746
9477.99 737
9478.91 733
9479.83 735
9480.75 754
9481.67 786
9482.59 800
9483.51 785
9484.43 767
9485.34 778
9486.26 777
9487.18 790
9488.10 784
9489.02 812
9489.94 759
9490.86 762
9491.78 767
9492.70 758
9493.62 791
9494.54 779
9495.46 786
9496.38 775
9497.30 772
9498.22 770
9499.13 728
9500.05 725
9500.97 761
9501.89 749
9502.81 744
9503.73 792
9504.65 759
9505.57 766
9506.49 740
9507.41 755
9508.33 749
9509.25 738
9510.17 710
9511.09 718
9512.01 709
9512.93 698
9513.86 725
9514.78 731
9515.70 719
9516.62 725
9517.54 749
9518.46 742
9519.38 714
9520.30 742
9521.22 740
9522.14 719
9523.06 704
9523.98 736
9524.90 749
9525.82 739
9526.75 752
9527.67 723
9528.59 746
9529.51 714
9530.43 779
9531.35 751
9532.27 781
9533.19 826
9534.11 838
9535.04 815
9535.96 793
9536.88 748
9537.80 810
9538.72 787
9539.64 731
9540.57 776
9541.49 762
9542.41 777
9543.33 746
9544.25 750
9545.17 743
9546.10 736
9547.02 720
9547.94 739
9548.86 722
9549.78 675
9550.71 715
9551.63 732
9552.55 689
9553.47 685
9554.40 733
9555.32 753
9556.24 744
9557.16 708
9558.09 712
9559.01 693
9559.93 704
9560.85 722
9561.78 713
9562.70 714
9563.62 705
9564.54 735
9565.47 714
9566.39 709
9567.31 688
9568.24 736
9569.16 745
9570.08 744
9571.00 789
9571.93 760
9572.85 736
9573.77 747
9574.70 753
9575.62 751
9576.54 702
9577.47 752
9578.39 740
9579.31 740
9580.24 735
9581.16 730
9582.09 736
9583.01 733
9583.93 690
9584.86 687
9585.78 715
9586.70 715
9587.63 685
9588.55 724
9589.48 711
9590.40 731
9591.32 711
9592.25 700
9593.17 698
9594.10 738
9595.02 733
9595.95 706
9596.87 680
9597.79 676
9598.72 717
9599.64 705
9600.57 744
9601.49 726
9602.42 703
9603.34 693
9604.27 697
9605.19 735
9606.12 714
9607.04 706
9607.97 741
9608.89 725
9609.82 734
9610.74 740
9611.67 736
9612.59 744
9613.52 737
9614.44 747
9615.37 724
9616.29 768
9617.22 783
9618.14 752
9619.07 726
9619.99 745
9620.92 730
9621.85 738
9622.77 744
9623.70 749
9624.62 736
9625.55 752
9626.47 728
9627.40 784
9628.33 711
9629.25 756
9630.18 770
9631.10 790
9632.03 759
9632.96 753
9633.88 798
9634.81 810
9635.73 778
9636.66 765
9637.59 773
9638.51 816
9639.44 851
9640.37 836
9641.29 789
9642.22 782
9643.15 829
9644.07 843
9645.00 852
9645.93 808
9646.85 886
9647.78 910
9648.71 873
9649.63 932
9650.56 934
9651.49 966
9652.41 967
9653.34 948
9654.27 910
9655.20 954
9656.12 930
9657.05 948
9657.98 924
9658.90 945
9659.83 902
9660.76 915
9661.69 884
9662.61 899
9663.54 908
9664.47 853
9665.40 900
9666.32 894
9667.25 888
9668.18 866
9669.11 931
9670.04 918
9670.96 911
9671.89 871
9672.82 858
9673.75 856
9674.68 850
9675.60 912
9676.53 915
9677.46 871
9678.39 881
9679.32 894
9680.25 872
9681.17 882
9682.10 897
9683.03 832
9683.96 807
9684.89 862
9685.82 870
9686.75 854
9687.67 857
9688.60 864
9689.53 875
9690.46 849
9691.39 876
9692.32 840
9693.25 856
9694.18 859
9695.11 860
9696.03 885
9696.96 859
9697.89 862
9698.82 880
9699.75 841
9700.68 864
9701.61 853
9702.54 871
9703.47 848
9704.40 848
9705.33 856
9706.26 898
9707.19 891
9708.12 901
9709.05 868
9709.98 849
9710.91 827
9711.84 823
9712.77 835
9713.70 843
9714.63 837
9715.56 825
9716.49 861
9717.42 848
9718.35 833
9719.28 832
9720.21 836
9721.14 807
9722.07 847
9723.00 820
9723.93 844
9724.86 842
9725.79 830
9726.72 898
9727.65 913
9728.58 883
9729.51 873
9730.44 840
9731.37 865
9732.31 850
9733.24 839
9734.17 880
9735.10 866
9736.03 906
9736.96 924
9737.89 892
9738.82 890
9739.75 879
9740.69 880
9741.62 903
9742.55 879
9743.48 880
9744.41 860
9745.34 871
9746.27 857
9747.21 911
9748.14 903
9749.07 889
9750.00 933
9750.93 953
9751.86 962
9752.80 947
9753.73 922
9754.66 943
9755.59 944
9756.52 948
9757.46 989
9758.39 950
9759.32 978
9760.25 938
9761.18 955
9762.12 952
9763.05 979
9763.98 950
9764.91 1023
9765.85 990
9766.78 1012
9767.71 1007
9768.64 993
9769.58 1027
9770.51 1042
9771.44 1040
9772.37 1058
9773.31 1048
9774.24 986
9775.17 1039
9776.11 1050
9777.04 1108
9777.97 1058
9778.91 1070
9779.84 1108
9780.77 1098
9781.71 1172
9782.64 1210
9783.57 1216
9784.51 1220
9785.44 1253
9786.37 1252
9787.31 1246
9788.24 1257
9789.17 1301
9790.11 1297
9791.04 1290
9791.97 1296
9792.91 1314
9793.84 1318
9794.77 1261
9795.71 1266
9796.64 1272
9797.58 1298
9798.51 1355
9799.44 1394
9800.38 1351
9801.31 1385
9802.25 1397
9803.18 1400
9804.12 1439
9805.05 1349
9805.98 1336
9806.92 1321
9807.85 1279
9808.79 1271
9809.72 1255
9810.66 1274
9811.59 1227
9812.53 1171
9813.46 1228
9814.40 1197
9815.33 1187
9816.27 1151
9817.20 1137
9818.14 1129
9819.07 1119
9820.01 1106
9820.94 1139
9821.88 1104
9822.81 1097
9823.75 1035
9824.68 1040
9825.62 1061
9826.55 1036
9827.49 1068
9828.42 1062
9829.36 1045
9830.29 1016
9831.23 1028
9832.17 1026
9833.10 1028
9834.04 1038
9834.97 1037
9835.91 1014
9836.84 1007
9837.78 1015
9838.72 1020
9839.65 1011
9840.59 990
9841.52 1009
9842.46 986
9843.40 1007
9844.33 978
9845.27 976
9846.20 998
9847.14 1050
9848.08 1026
9849.01 971
9849.95 986
9850.89 1008
9851.82 1008
9852.76 941
9853.70 995
9854.63 986
9855.57 983
9856.51 976
9857.44 974
9858.38 936
9859.32 941
9860.25 965
9861.19 983
9862.13 957
9863.07 982
9864.00 959
9864.94 979
9865.88 955
9866.81 968
9867.75 965
9868.69 959
9869.63 931
9870.56 943
9871.50 928
9872.44 957
9873.38 948
9874.31 972
9875.25 991
9876.19 964
9877.13 1007
9878.07 1013
9879.00 961
9879.94 989
9880.88 984
9881.82 993
9882.75 1032
9883.69 971
9884.63 974
9885.57 945
9886.51 987
9887.45 1013
9888.38 952
9889.32 926
9890.26 922
9891.20 975
9892.14 960
9893.08 985
9894.01 966
9894.95 967
9895.89 962
9896.83 963
9897.77 920
9898.71 992
9899.65 983
9900.59 959
9901.52 966
9902.46 957
9903.40 968
9904.34 969
9905.28 979
9906.22 952
9907.16 953
9908.10 979
9909.04 991
9909.98 985
9910.92 991
9911.86 968
9912.80 985
9913.73 989
9914.67 945
9915.61 970
9916.55 1017
9917.49 1015
9918.43 1031
9919.37 1032
9920.31 1022
9921.25 1097
9922.19 1069
9923.13 1112
9924.07 1185
9925.01 1225
9925.95 1221
9926.89 1267
9927.83 1313
9928.77 1323
9929.71 1356
9930.65 1374
9931.59 1389
9932.53 1344
9933.47 1353
9934.41 1303
9935.36 1288
9936.30 1282
9937.24 1259
9938.18 1237
9939.12 1216
9940.06 1238
9941.00 1169
9941.94 1160
9942.88 1179
9943.82 1155
9944.76 1121
9945.70 1145
9946.64 1144
9947.59 1169
9948.53 1145
9949.47 1151
9950.41 1121
9951.35 1145
9952.29 1126
9953.23 1138
9954.17 1173
9955.12 1135
9956.06 1089
9957.00 1122
9957.94 1144
9958.88 1125
9959.82 1145
9960.77 1125
9961.71 1099
9962.65 1122
9963.59 1160
9964.53 1167
9965.48 1130
9966.42 1102
9967.36 1118
9968.30 1126
9969.24 1127
9970.19 1141
9971.13 1080
9972.07 1165
9973.01 1105
9973.95 1094
9974.90 1103
9975.84 1150
9976.78 1090
9977.72 1112
9978.67 1067
9979.61 1087
9980.55 1075
9981.50 1075
9982.44 1099
9983.38 1053
9984.32 1017
9985.27 1064
9986.21 1023
9987.15 993
9988.10 976
9989.04 996
9989.98 1033
9990.92 1012
9991.87 1031
9992.81 996
9993.75 962
9994.70 984
9995.64 977
9996.58 955
9997.53 956
9998.47 953
9999.41 958
10000.36 948
10001.30 918
10002.25 887
10003.19 939
10004.13 942
10005.08 919
10006.02 887
10006.96 898
10007.91 973
10008.85 917
10009.80 926
10010.74 902
10011.68 913
10012.63 919
10013.57 918
10014.52 866
10015.46 853
10016.41 836
10017.35 865
10018.29 870
10019.24 859
10020.18 895
10021.13 861
10022.07 869
10023.02 859
10023.96 850
10024.91 861
10025.85 872
10026.80 843
10027.74 878
10028.69 876
10029.63 802
10030.58 849
10031.52 855
10032.47 875
10033.41 828
10034.36 827
10035.30 789
10036.25 842
10037.19 819
10038.14 825
10039.08 789
10040.03 843
10040.97 821
10041.92 819
10042.87 841
10043.81 843
10044.76 819
10045.70 833
10046.65 844
10047.59 796
10048.54 784
10049.49 807
10050.43 805
10051.38 773
10052.32 804
10053.27 783
10054.22 783
10055.16 779
10056.11 805
10057.05 804
10058.00 818
10058.95 774
10059.89 800
10060.84 790
10061.79 775
10062.73 753
10063.68 775
10064.63 832
10065.57 784
10066.52 770
10067.47 791
10068.41 815
10069.36 781
10070.31 762
10071.25 768
10072.20 746
10073.15 751
10074.10 745
10075.04 755
10075.99 718
10076.94 762
10077.88 757
10078.83 794
10079.78 734
10080.73 758
10081.67 754
10082.62 749
10083.57 766
10084.52 729
10085.46 758
10086.41 763
10087.36 772
10088.31 775
10089.25 750
10090.20 763
10091.15 725
10092.10 752
10093.05 775
10093.99 759
10094.94 767
10095.89 751
10096.84 799
10097.79 722
10098.73 713
10099.68 745
10100.63 728
10101.58 720
10102.53 774
10103.48 739
10104.42 726
10105.37 774
10106.32 765
10107.27 742
10108.22 727
10109.17 722
10110.12 725
10111.06 719
10112.01 721
10112.96 699
10113.91 708
10114.86 717
10115.81 741
10116.76 752
10117.71 740
10118.66 736
10119.61 734
10120.56 731
10121.50 732
10122.45 715
10123.40 715
10124.35 762
10125.30 759
10126.25 700
10127.20 705
10128.15 711
10129.10 747
10130.05 712
10131.00 712
10131.95 691
10132.90 717
10133.85 714
10134.80 719
10135.75 748
10136.70 753
10137.65 733
10138.60 745
10139.55 718
10140.50 718
10141.45 732
10142.40 783
10143.35 739
10144.30 742
10145.25 762
10146.20 756
10147.15 768
10148.10 743
10149.05 755
10150.00 773
10150.95 775
10151.90 778
10152.86 792
10153.81 779
10154.76 741
10155.71 789
10156.66 787
10157.61 771
10158.56 759
10159.51 762
10160.46 784
10161.41 788
10162.37 791
10163.32 809
10164.27 809
10165.22 791
10166.17 818
10167.12 822
10168.07 827
10169.03 851
10169.98 806
10170.93 819
10171.88 787
10172.83 816
10173.78 825
10174.74 800
10175.69 827
10176.64 842
10177.59 820
10178.54 883
10179.49 866
10180.45 871
10181.40 887
10182.35 859
10183.30 844
10184.26 825
10185.21 840
10186.16 888
10187.11 931
10188.06 912
10189.02 913
10189.97 967
10190.92 942
10191.87 953
10192.83 955
10193.78 929
10194.73 942
10195.69 981
10196.64 989
10197.59 964
10198.54 954
10199.50 973
10200.45 1019
10201.40 1017
10202.36 995
10203.31 1054
10204.26 1032
10205.22 1109
10206.17 1078
10207.12 1135
10208.08 1100
10209.03 1139
10209.98 1173
10210.94 1097
10211.89 1157
10212.84 1125
10213.80 1149
10214.75 1154
10215.70 1134
10216.66 1093
10217.61 1120
10218.56 1071
10219.52 1073
10220.47 1088
10221.43 1032
10222.38 1054
10223.33 1020
10224.29 1002
10225.24 1006
10226.20 989
10227.15 999
10228.11 1019
10229.06 991
10230.01 1041
10230.97 994
10231.92 967
10232.88 926
10233.83 966
10234.79 990
10235.74 956
10236.70 945
10237.65 973
10238.60 978
10239.56 994
10240.51 952
10241.47 907
10242.42 974
10243.38 989
10244.33 957
10245.29 953
10246.24 936
10247.20 920
10248.15 914
10249.11 933
10250.07 938
10251.02 900
10251.98 884
10252.93 869
10253.89 859
10254.84 848
10255.80 886
10256.75 930
10257.71 874
10258.67 855
10259.62 876
10260.58 884
10261.53 923
10262.49 878
10263.44 868
10264.40 881
10265.36 903
10266.31 895
10267.27 912
10268.22 885
10269.18 881
10270.14 866
10271.09 899
10272.05 900
10273.01 844
10273.96 877
10274.92 817
10275.87 856
10276.83 821
10277.79 840
10278.74 790
10279.70 788
10280.66 842
10281.61 841
10282.57 817
10283.53 817
10284.49 827
10285.44 823
10286.40 798
10287.36 760
10288.31 854
10289.27 813
10290.23 767
10291.18 801
10292.14 814
10293.10 811
10294.06 804
10295.01 782
10295.97 813
10296.93 801
10297.89 796
10298.84 802
10299.80 820
10300.76 798
10301.72 813
10302.67 799
10303.63 816
10304.59 753
10305.55 757
10306.51 810
10307.46 782
10308.42 793
10309.38 781
10310.34 769
10311.30 733
10312.25 761
10313.21 738
10314.17 733
10315.13 746
10316.09 706
10317.05 718
10318.00 702
10318.96 733
10319.92 748
10320.88 772
10321.84 747
10322.80 716
10323.76 726
10324.71 723
10325.67 689
10326.63 713
10327.59 731
10328.55 683
10329.51 697
10330.47 731
10331.43 711
10332.39 719
10333.35 691
10334.30 683
10335.26 731
10336.22 690
10337.18 710
10338.14 723
10339.10 706
10340.06 732
10341.02 743
10341.98 734
10342.94 757
10343.90 742
10344.86 731
10345.82 699
10346.78 726
10347.74 717
10348.70 738
10349.66 722
10350.62 716
10351.58 716
10352.54 740
10353.50 744
10354.46 729
10355.42 724
10356.38 738
10357.34 732
10358.30 727
10359.26 729
10360.22 740
10361.18 714
10362.14 746
10363.10 756
10364.06 749
10365.02 710
10365.98 690
10366.94 711
10367.90 714
10368.87 705
10369.83 694
10370.79 722
10371.75 738
10372.71 718
10373.67 716
10374.63 723
10375.59 727
10376.55 698
10377.51 726
10378.48 712
10379.44 695
10380.40 721
10381.36 687
10382.32 692
10383.28 701
10384.24 711
10385.21 698
10386.17 677
10387.13 696
10388.09 664
10389.05 694
10390.01 700
10390.98 689
10391.94 695
10392.90 665
10393.86 659
10394.82 639
10395.79 678
10396.75 712
10397.71 697
10398.67 694
10399.63 694
10400.60 680
10401.56 701
10402.52 679
10403.48 649
10404.45 695
10405.41 687
10406.37 697
10407.33 670
10408.30 706
10409.26 725
10410.22 724
10411.18 713
10412.15 710
10413.11 742
10414.07 800
10415.04 803
10416.00 781
10416.96 788
10417.93 808
10418.89 872
10419.85 880
10420.81 883
10421.78 848
10422.74 903
10423.70 883
10424.67 863
10425.63 871
10426.59 916
10427.56 909
10428.52 850
10429.49 858
10430.45 863
10431.41 831
10432.38 840
10433.34 795
10434.30 750
10435.27 769
10436.23 745
10437.20 747
10438.16 766
10439.12 739
10440.09 731
10441.05 730
10442.02 699
10442.98 696
10443.94 709
10444.91 729
10445.87 689
10446.84 722
10447.80 713
10448.77 717
10449.73 691
10450.70 695
10451.66 657
10452.63 672
10453.59 650
10454.55 724
10455.52 726
10456.48 665
10457.45 705
10458.41 727
10459.38 674
10460.34 670
10461.31 644
10462.27 650
10463.24 645
10464.20 646
10465.17 667
10466.14 666
10467.10 650
10468.07 645
10469.03 601
10470.00 620
10470.96 597
10471.93 624
10472.89 618
10473.86 614
10474.82 584
10475.79 571
10476.76 640
10477.72 657
10478.69 616
10479.65 633
10480.62 620
10481.59 613
10482.55 651
10483.52 614
10484.48 614
10485.45 676
10486.42 640
10487.38 612
10488.35 627
10489.32 609
10490.28 606
10491.25 629
10492.21 635
10493.18 610
10494.15 651
10495.11 629
10496.08 648
10497.05 596
10498.01 554
10498.98 613
10499.95 604
10500.92 614
10501.88 631
10502.85 619
10503.82 636
10504.78 625
10505.75 588
10506.72 608
10507.68 584
10508.65 612
10509.62 607
10510.59 621
10511.55 619
10512.52 625
10513.49 610
10514.46 632
10515.42 613
10516.39 641
10517.36 639
10518.33 609
10519.29 605
10520.26 613
10521.23 597
10522.20 584
10523.17 602
10524.13 585
10525.10 636
10526.07 617
10527.04 645
10528.01 618
10528.97 609
10529.94 622
10530.91 589
10531.88 544
10532.85 609
10533.82 593
10534.78 624
10535.75 606
10536.72 599
10537.69 577
10538.66 537
10539.63 558
10540.60 582
10541.56 582
10542.53 574
10543.50 584
10544.47 580
10545.44 581
10546.41 580
10547.38 586
10548.35 600
10549.32 617
10550.29 575
10551.25 585
10552.22 588
10553.19 633
10554.16 591
10555.13 594
10556.10 593
10557.07 605
10558.04 641
10559.01 610
10559.98 634
10560.95 631
10561.92 649
10562.89 649
10563.86 599
10564.83 662
10565.80 648
10566.77 656
10567.74 647
10568.71 632
10569.68 646
10570.65 627
10571.62 664
10572.59 637
10573.56 621
10574.53 617
10575.50 619
10576.47 623
10577.44 595
10578.41 600
10579.38 646
10580.35 613
10581.32 593
10582.29 581
10583.26 618
10584.23 627
10585.21 594
10586.18 583
10587.15 591
10588.12 610
10589.09 579
10590.06 593
10591.03 617
10592.00 614
10592.97 603
10593.94 565
10594.92 578
10595.89 590
10596.86 618
10597.83 592
10598.80 563
10599.77 606
10600.74 585
10601.71 585
10602.69 562
10603.66 573
10604.63 592
10605.60 609
10606.57 562
10607.54 579
10608.52 587
10609.49 624
10610.46 600
10611.43 591
10612.40 571
10613.38 582
10614.35 585
10615.32 586
10616.29 584
10617.27 582
10618.24 598
10619.21 560
10620.18 611
10621.15 619
10622.13 584
10623.10 585
10624.07 615
10625.04 609
10626.02 596
10626.99 601
10627.96 593
10628.94 594
10629.91 614
10630.88 596
10631.85 608
10632.83 612
10633.80 618
10634.77 621
10635.75 616
10636.72 608
10637.69 639
10638.67 637
10639.64 626
10640.61 628
10641.59 654
10642.56 638
10643.53 616
10644.51 646
10645.48 658
10646.45 662
10647.43 646
10648.40 626
10649.37 607
10650.35 612
10651.32 603
10652.30 625
10653.27 643
10654.24 613
10655.22 626
10656.19 622
10657.16 600
10658.14 619
10659.11 597
10660.09 606
10661.06 587
10662.04 591
10663.01 592
10663.98 592
10664.96 567
10665.93 592
10666.91 567
10667.88 565
10668.86 575
10669.83 581
10670.81 576
10671.78 594
10672.76 593
10673.73 594
10674.71 600
10675.68 559
10676.66 597
10677.63 577
10678.61 605
10679.58 596
10680.56 580
10681.53 591
10682.51 630
10683.48 613
10684.46 574
10685.43 579
10686.41 574
10687.38 569
10688.36 588
10689.33 585
10690.31 564
10691.28 588
10692.26 582
10693.24 552
10694.21 553
10695.19 590
10696.16 575
10697.14 591
10698.12 578
10699.09 560
10700.07 566
10701.04 565
10702.02 544
10703.00 540
10703.97 549
10704.95 572
10705.92 562
10706.90 554
10707.88 587
10708.85 548
10709.83 588
10710.81 568
10711.78 570
10712.76 577
10713.74 577
10714.71 549
10715.69 554
10716.67 546
10717.64 572
10718.62 551
10719.60 614
10720.57 583
10721.55 591
10722.53 552
10723.50 572
10724.48 573
10725.46 584
10726.44 560
10727.41 588
10728.39 554
10729.37 553
10730.35 540
10731.32 550
10732.30 551
10733.28 553
10734.26 526
10735.23 576
10736.21 568
10737.19 620
10738.17 543
10739.14 595
10740.12 607
10741.10 593
10742.08 598
10743.06 613
10744.03 576
10745.01 590
10745.99 587
10746.97 595
10747.95 583
10748.92 601
10749.90 606
10750.88 628
10751.86 576
10752.84 619
10753.82 618
10754.79 588
10755.77 573
10756.75 576
10757.73 629
10758.71 559
10759.69 578
10760.67 576
10761.65 605
10762.62 611
10763.60 644
10764.58 635
10765.56 610
10766.54 630
10767.52 596
10768.50 641
10769.48 657
10770.46 606
10771.44 633
10772.42 668
10773.39 637
10774.37 632
10775.35 647
10776.33 677
10777.31 655
10778.29 674
10779.27 636
10780.25 648
10781.23 678
10782.21 666
10783.19 661
10784.17 690
10785.15 687
10786.13 692
10787.11 692
10788.09 682
10789.07 661
10790.05 688
10791.03 665
10792.01 630
10792.99 680
10793.97 681
10794.95 654
10795.93 625
10796.91 625
10797.89 619
10798.87 609
10799.85 638
10800.83 645
10801.82 669
10802.80 645
10803.78 622
10804.76 624
10805.74 586
10806.72 624
10807.70 620
10808.68 607
10809.66 603
10810.64 588
10811.62 617
10812.61 620
10813.59 633
10814.57 598
10815.55 633
10816.53 634
10817.51 605
10818.49 613
10819.47 576
10820.46 624
10821.44 640
10822.42 638
10823.40 624
10824.38 607
10825.36 612
10826.35 608
10827.33 624
10828.31 621
10829.29 574
10830.27 601
10831.25 638
10832.24 622
10833.22 598
10834.20 604
10835.18 606
10836.17 616
10837.15 594
10838.13 604
10839.11 616
10840.09 632
10841.08 648
10842.06 590
10843.04 603
10844.02 607
10845.01 634
10845.99 656
10846.97 632
10847.96 631
10848.94 623
10849.92 635
10850.90 619
10851.89 644
10852.87 606
10853.85 621
10854.84 623
10855.82 601
10856.80 581
10857.78 590
10858.77 598
10859.75 621
10860.73 617
10861.72 618
10862.70 638
10863.68 588
10864.67 610
10865.65 614
10866.64 643
10867.62 646
10868.60 649
10869.59 635
10870.57 593
10871.55 611
10872.54 625
10873.52 637
10874.51 634
10875.49 641
10876.47 653
10877.46 651
10878.44 681
10879.43 636
10880.41 634
10881.39 660
10882.38 644
10883.36 693
10884.35 634
10885.33 677
10886.32 696
10887.30 646
10888.29 663
10889.27 697
10890.25 657
10891.24 687
10892.22 727
10893.21 697
10894.19 679
10895.18 665
10896.16 677
10897.15 690
10898.13 709
10899.12 731
10900.10 756
10901.09 733
10902.07 751
10903.06 742
10904.04 788
10905.03 785
10906.01 787
10907.00 765
10907.99 772
10908.97 760
10909.96 776
10910.94 759
10911.93 776
10912.91 800
10913.90 732
10914.88 761
10915.87 709
10916.86 776
10917.84 779
10918.83 746
10919.81 731
10920.80 700
10921.79 776
10922.77 763
10923.76 744
10924.74 734
10925.73 724
10926.72 719
10927.70 750
10928.69 747
10929.68 762
10930.66 717
10931.65 764
10932.64 775
10933.62 744
10934.61 756
10935.60 781
10936.58 770
10937.57 784
10938.56 718
10939.54 731
10940.53 781
10941.52 802
10942.50 788
10943.49 777
10944.48 781
10945.47 792
10946.45 789
10947.44 760
10948.43 771
10949.41 754
10950.40 803
10951.39 838
10952.38 826
10953.36 801
10954.35 831
10955.34 850
10956.33 848
10957.31 862
10958.30 820
10959.29 871
10960.28 853
10961.27 923
10962.25 866
10963.24 871
10964.23 879
10965.22 917
10966.21 862
10967.19 844
10968.18 839
10969.17 862
10970.16 868
10971.15 858
10972.13 871
10973.12 868
10974.11 858
10975.10 850
10976.09 897
10977.08 879
10978.07 900
10979.05 883
10980.04 882
10981.03 834
10982.02 866
10983.01 909
10984.00 893
10984.99 909
10985.98 878
10986.96 884
10987.95 890
10988.94 847
10989.93 908
10990.92 932
10991.91 950
10992.90 956
10993.89 937
10994.88 977
10995.87 973
10996.86 991
10997.85 990
10998.84 969
10999.83 937
11000.82 980
11001.81 1078
11002.79 1067
11003.78 1039
11004.77 1059
11005.76 1053
11006.75 991
11007.74 1041
11008.73 971
11009.72 1021
11010.71 982
11011.70 978
11012.69 991
11013.68 1015
11014.67 959
11015.67 975
11016.66 959
11017.65 943
11018.64 921
11019.63 880
11020.62 946
11021.61 915
11022.60 866
11023.59 919
11024.58 901
11025.57 892
11026.56 899
11027.55 912
11028.54 886
11029.53 875
11030.52 894
11031.52 864
11032.51 886
11033.50 871
11034.49 870
11035.48 890
11036.47 869
11037.46 856
11038.45 861
11039.45 870
11040.44 843
11041.43 876
11042.42 856
11043.41 859
11044.40 827
11045.39 837
11046.39 821
11047.38 837
11048.37 869
11049.36 858
11050.35 862
11051.35 824
11052.34 829
11053.33 820
11054.32 806
11055.31 843
11056.31 836
11057.30 842
11058.29 832
11059.28 829
11060.27 853
11061.27 856
11062.26 855
11063.25 838
11064.24 818
11065.24 835
11066.23 871
11067.22 801
11068.21 845
11069.21 862
11070.20 848
11071.19 887
11072.19 896
11073.18 889
11074.17 845
11075.16 877
11076.16 882
11077.15 841
11078.14 858
11079.14 915
11080.13 913
11081.12 868
11082.12 862
11083.11 842
11084.10 873
11085.10 879
11086.09 875
11087.08 855
11088.08 872
11089.07 885
11090.06 879
11091.06 886
11092.05 831
11093.04 877
11094.04 903
11095.03 885
11096.03 841
11097.02 868
11098.01 874
11099.01 920
11100.00 948
11101.00 934
11101.99 875
11102.98 900
11103.98 944
11104.97 917
11105.97 869
11106.96 857
11107.96 887
11108.95 880
11109.95 884
11110.94 909
11111.93 923
11112.93 892
11113.92 946
11114.92 928
11115.91 947
11116.91 934
11117.90 915
11118.90 938
11119.89 981
11120.89 1002
11121.88 982
11122.88 1003
11123.87 998
11124.87 1024
11125.86 1018
11126.86 1030
11127.85 1036
11128.85 1116
11129.84 1138
11130.84 1090
11131.84 1113
11132.83 1053
11133.83 1055
11134.82 1116
11135.82 1084
11136.81 1065
11137.81 1061
11138.81 1073
11139.80 1053
11140.80 1015
11141.79 1057
11142.79 1046
11143.79 1034
11144.78 1049
11145.78 1051
11146.77 1067
11147.77 1008
11148.77 1001
11149.76 1047
11150.76 1041
11151.75 1022
11152.75 997
11153.75 1027
11154.74 989
11155.74 948
11156.74 1012
11157.73 981
11158.73 980
11159.73 986
11160.72 978
11161.72 965
11162.72 955
11163.71 983
11164.71 969
11165.71 944
11166.71 919
11167.70 956
11168.70 938
11169.70 923
11170.69 975
11171.69 969
11172.69 949
11173.69 935
11174.68 916
11175.68 956
11176.68 961
11177.68 930
11178.67 949
11179.67 913
11180.67 950
11181.67 963
11182.66 977
11183.66 934
11184.66 927
11185.66 946
11186.66 958
11187.65 953
11188.65 965
11189.65 973
11190.65 1001
11191.65 975
11192.64 971
11193.64 1007
11194.64 971
11195.64 975
11196.64 980
11197.64 970
11198.63 995
11199.63 972
11200.63 964
11201.63 992
11202.63 974
11203.63 976
11204.63 1003
11205.63 1023
11206.62 1000
11207.62 1021
11208.62 998
11209.62 988
11210.62 1012
11211.62 967
11212.62 997
11213.62 998
11214.62 990
11215.62 950
11216.61 950
11217.61 951
11218.61 960
11219.61 949
11220.61 967
11221.61 909
11222.61 927
11223.61 919
11224.61 973
11225.61 956
11226.61 896
11227.61 902
11228.61 894
11229.61 911
11230.61 926
11231.61 886
11232.61 890
11233.61 885
11234.61 883
11235.61 887
11236.61 849
11237.61 878
11238.61 881
11239.61 853
11240.61 874
11241.61 838
11242.61 872
11243.61 854
11244.61 895
11245.61 896
11246.61 879
11247.61 872
11248.62 888
11249.62 880
11250.62 859
11251.62 828
11252.62 821
11253.62 847
11254.62 851
11255.62 854
11256.62 857
11257.62 828
11258.62 826
11259.63 836
11260.63 873
11261.63 865
11262.63 879
11263.63 856
11264.63 862
11265.63 862
11266.64 856
11267.64 879
11268.64 871
11269.64 871
11270.64 872
11271.64 865
11272.65 884
11273.65 916
11274.65 911
11275.65 956
11276.65 966
11277.65 946
11278.66 955
11279.66 1015
11280.66 1035
11281.66 961
11282.67 1004
11283.67 948
11284.67 963
11285.67 957
11286.67 922
11287.68 972
11288.68 936
11289.68 981
11290.68 932
11291.69 928
11292.69 930
11293.69 935
11294.70 892
11295.70 917
11296.70 918
11297.70 902
11298.71 897
11299.71 917
11300.71 914
11301.72 861
11302.72 902
11303.72 851
11304.72 917
11305.73 882
11306.73 901
11307.73 890
11308.74 914
11309.74 912
11310.74 867
11311.75 878
11312.75 896
11313.76 930
11314.76 874
11315.76 874
11316.77 893
11317.77 848
11318.77 869
11319.78 908
11320.78 893
11321.79 916
11322.79 906
11323.79 889
11324.80 852
11325.80 887
11326.81 856
11327.81 890
11328.81 891
11329.82 859
11330.82 844
11331.83 851
11332.83 818
11333.84 830
11334.84 847
11335.85 883
11336.85 847
11337.85 880
11338.86 820
11339.86 832
11340.87 813
11341.87 819
11342.88 838
11343.88 822
11344.89 830
11345.89 820
11346.90 832
11347.90 794
11348.91 849
11349.91 819
11350.92 821
11351.92 813
11352.93 816
11353.94 804
11354.94 823
11355.95 829
11356.95 833
11357.96 867
11358.96 849
11359.97 848
11360.97 833
11361.98 768
11362.99 801
11363.99 787
11365.00 809
11366.00 830
11367.01 782
11368.02 787
11369.02 811
11370.03 792
11371.03 828
11372.04 784
11373.05 816
11374.05 796
11375.06 783
11376.06 815
11377.07 799
11378.08 761
11379.08 746
11380.09 770
11381.10 803
11382.10 769
11383.11 774
11384.12 771
11385.12 754
11386.13 786
11387.14 776
11388.14 781
11389.15 736
11390.16 758
11391.17 782
11392.17 787
11393.18 791
11394.19 752
11395.19 771
11396.20 781
11397.21 808
11398.22 789
11399.22 769
11400.23 785
11401.24 778
11402.25 758
11403.25 771
11404.26 799
11405.27 833
11406.28 791
11407.28 773
11408.29 773
11409.30 776
11410.31 791
11411.31 775
11412.32 768
11413.33 752
11414.34 766
11415.35 767
11416.35 784
11417.36 740
11418.37 776
11419.38 769
11420.39 780
11421.40 773
11422.40 783
11423.41 791
11424.42 778
11425.43 805
11426.44 801
11427.45 759
11428.46 767
11429.46 751
11430.47 741
11431.48 741
11432.49 743
11433.50 791
11434.51 775
11435.52 772
11436.53 776
11437.54 845
11438.54 820
11439.55 792
11440.56 793
11441.57 807
11442.58 802
11443.59 777
11444.60 778
11445.61 812
11446.62 774
11447.63 783
11448.64 785
11449.65 789
11450.66 823
11451.67 825
11452.68 794
11453.69 794
11454.70 816
11455.71 804
11456.72 812
11457.73 839
11458.74 810
11459.75 797
11460.76 789
11461.77 758
11462.78 804
11463.79 846
11464.80 814
11465.81 843
11466.82 863
11467.83 843
11468.84 824
11469.85 821
11470.86 867
11471.87 842
11472.88 830
11473.89 843
11474.90 848
11475.91 874
11476.92 846
11477.93 825
11478.95 830
11479.96 839
11480.97 861
11481.98 861
11482.99 852
11484.00 807
11485.01 888
11486.02 856
11487.03 828
11488.05 825
11489.06 829
11490.07 846
11491.08 831
11492.09 846
11493.10 864
11494.11 869
11495.13 861
11496.14 871
11497.15 840
11498.16 854
11499.17 845
11500.18 881
11501.20 885
11502.21 881
11503.22 887
11504.23 884
11505.24 884
11506.26 932
11507.27 932
11508.28 885
11509.29 918
11510.30 895
11511.32 893
11512.33 891
11513.34 906
11514.35 899
11515.37 939
11516.38 925
11517.39 968
11518.40 984
11519.42 952
11520.43 906
11521.44 932
11522.45 910
11523.47 973
11524.48 1004
11525.49 974
11526.51 954
11527.52 1005
11528.53 1001
11529.55 982
11530.56 982
11531.57 978
11532.59 995
11533.60 966
11534.61 1012
11535.63 1023
11536.64 1023
11537.65 1063
11538.67 1082
11539.68 1094
11540.69 1106
11541.71 1060
11542.72 1109
11543.73 1097
11544.75 1076
11545.76 1107
11546.78 1118
11547.79 1173
11548.80 1148
11549.82 1154
11550.83 1187
11551.85 1197
11552.86 1235
11553.87 1270
11554.89 1277
11555.90 1219
11556.92 1255
11557.93 1327
11558.95 1314
11559.96 1315
11560.97 1330
11561.99 1320
11563.00 1370
11564.02 1311
11565.03 1406
11566.05 1412
11567.06 1468
11568.08 1458
11569.09 1467
11570.11 1567
11571.12 1593
11572.14 1561
11573.15 1677
11574.17 1728
11575.18 1714
11576.20 1677
11577.21 1748
11578.23 1783
11579.24 1910
11580.26 1947
11581.27 1976
11582.29 2031
11583.30 2096
11584.32 2132
11585.33 2257
11586.35 2313
11587.37 2386
11588.38 2555
11589.40 2614
11590.41 2746
11591.43 2899
11592.44 3010
11593.46 3224
11594.48 3387
11595.49 3453
11596.51 3601
11597.52 3791
11598.54 3937
11599.56 4020
11600.57 4060
11601.59 4267
11602.61 4435
11603.62 4408
11604.64 4299
11605.66 4333
11606.67 4321
11607.69 4299
11608.70 4088
11609.72 3978
11610.74 3899
11611.75 3727
11612.77 3646
11613.79 3503
11614.81 3400
11615.82 3280
11616.84 3160
11617.86 3112
11618.87 3073
11619.89 2981
11620.91 2878
11621.92 2784
11622.94 2745
11623.96 2662
11624.98 2614
11625.99 2464
11627.01 2426
11628.03 2375
11629.05 2325
11630.06 2261
11631.08 2179
11632.10 2133
11633.12 2102
11634.13 2067
11635.15 2013
11636.17 1973
11637.19 1996
11638.20 1980
11639.22 1967
11640.24 1897
11641.26 1877
11642.28 1833
11643.29 1883
11644.31 1862
11645.33 1825
11646.35 1789
11647.37 1743
11648.39 1689
11649.40 1654
11650.42 1647
11651.44 1625
11652.46 1624
11653.48 1591
11654.50 1549
11655.51 1520
11656.53 1567
11657.55 1487
11658.57 1504
11659.59 1497
11660.61 1459
11661.63 1504
11662.65 1493
11663.67 1485
11664.68 1501
11665.70 1460
11666.72 1473
11667.74 1429
11668.76 1439
11669.78 1449
11670.80 1465
11671.82 1477
11672.84 1456
11673.86 1451
11674.88 1518
11675.90 1486
11676.92 1454
11677.94 1445
11678.96 1462
11679.98 1465
11680.99 1494
11682.01 1462
11683.03 1454
11684.05 1460
11685.07 1474
11686.09 1426
11687.11 1457
11688.13 1429
11689.15 1416
11690.17 1439
11691.19 1409
11692.21 1402
11693.24 1411
11694.26 1382
11695.28 1407
11696.30 1323
11697.32 1357
11698.34 1324
11699.36 1377
11700.38 1325
11701.40 1369
11702.42 1399
11703.44 1322
11704.46 1318
11705.48 1337
11706.50 1331
11707.52 1322
11708.54 1334
11709.57 1326
11710.59 1325
11711.61 1285
11712.63 1287
11713.65 1296
11714.67 1252
11715.69 1277
11716.71 1251
11717.73 1246
11718.76 1262
11719.78 1242
11720.80 1269
11721.82 1205
11722.84 1219
11723.86 1220
11724.89 1242
11725.91 1232
11726.93 1162
11727.95 1222
11728.97 1212
11729.99 1191
11731.02 1147
11732.04 1116
11733.06 1114
11734.08 1132
11735.10 1140
11736.13 1161
11737.15 1171
11738.17 1186
11739.19 1114
11740.22 1162
11741.24 1173
11742.26 1143
11743.28 1120
11744.30 1157
11745.33 1139
11746.35 1119
11747.37 1141
11748.40 1149
11749.42 1177
11750.44 1165
11751.46 1144
11752.49 1097
11753.51 1093
11754.53 1135
11755.56 1090
11756.58 1107
11757.60 1070
11758.62 1102
11759.65 1086
11760.67 1066
11761.69 1077
11762.72 1065
11763.74 1042
11764.76 1054
11765.79 1042
11766.81 1049
11767.83 1052
11768.86 1030
11769.88 1025
11770.91 1067
11771.93 1084
11772.95 1049
11773.98 1053
11775.00 1055
11776.02 1035
11777.05 1007
11778.07 1014
11779.10 1000
11780.12 1009
11781.14 977
11782.17 981
11783.19 984
11784.22 973
11785.24 967
11786.26 1000
11787.29 972
11788.31 949
11789.34 999
11790.36 995
11791.39 1001
11792.41 946
11793.44 967
11794.46 927
11795.49 913
11796.51 923
11797.54 927
11798.56 931
11799.59 945
11800.61 921
11801.63 941
11802.66 938
11803.69 941
11804.71 953
11805.74 958
11806.76 951
11807.79 913
11808.81 944
11809.84 965
11810.86 934
11811.89 900
11812.91 912
11813.94 938
11814.96 897
11815.99 924
11817.01 923
11818.04 944
11819.07 909
11820.09 925
11821.12 912
11822.14 898
11823.17 875
11824.20 896
11825.22 900
11826.25 887
11827.27 917
11828.30 933
11829.33 909
11830.35 968
11831.38 940
11832.40 918
11833.43 930
11834.46 876
11835.48 835
11836.51 884
11837.54 903
11838.56 874
11839.59 864
11840.62 836
11841.64 874
11842.67 828
11843.70 867
11844.72 833
11845.75 853
11846.78 843
11847.80 887
11848.83 836
11849.86 809
11850.89 784
11851.91 863
11852.94 871
11853.97 820
11854.99 834
11856.02 859
11857.05 842
11858.08 832
11859.10 865
11860.13 857
11861.16 833
11862.19 819
11863.21 854
11864.24 840
11865.27 833
11866.30 844
11867.33 824
11868.35 808
11869.38 818
11870.41 837
11871.44 864
11872.47 853
11873.49 817
11874.52 863
11875.55 843
11876.58 837
11877.61 801
11878.63 863
11879.66 877
11880.69 831
11881.72 859
11882.75 849
11883.78 875
11884.81 877
11885.83 878
11886.86 908
11887.89 853
11888.92 859
11889.95 909
11890.98 893
11892.01 907
11893.04 904
11894.06 912
11895.09 929
11896.12 917
11897.15 906
11898.18 911
11899.21 940
11900.24 960
11901.27 967
11902.30 992
11903.33 961
11904.36 947
11905.39 994
11906.42 1006
11907.45 978
11908.48 979
11909.50 1002
11910.53 1006
11911.56 1002
11912.59 1034
11913.62 1045
11914.65 1006
11915.68 985
11916.71 982
11917.74 1028
11918.77 1037
11919.80 1030
11920.83 1061
11921.86 1046
11922.89 1018
11923.92 977
11924.95 1032
11925.99 1081
11927.02 1063
11928.05 1045
11929.08 1075
11930.11 1053
11931.14 1036
11932.17 1034
11933.20 1052
11934.23 1047
11935.26 1058
11936.29 1019
11937.32 992
11938.35 1035
11939.38 1019
11940.41 998
11941.45 1007
11942.48 1008
11943.51 1008
11944.54 989
11945.57 958
11946.60 970
11947.63 962
11948.66 926
11949.70 930
11950.73 940
11951.76 926
11952.79 927
11953.82 931
11954.85 926
11955.88 911
11956.92 896
11957.95 893
11958.98 849
11960.01 904
11961.04 896
11962.08 859
11963.11 853
11964.14 863
11965.17 867
11966.20 870
11967.24 858
11968.27 846
11969.30 862
11970.33 872
11971.36 849
11972.40 916
11973.43 884
11974.46 842
11975.49 844
11976.53 874
11977.56 880
11978.59 850
11979.62 824
11980.66 850
11981.69 821
11982.72 855
11983.76 844
11984.79 858
11985.82 837
11986.85 859
11987.89 841
11988.92 834
11989.95 835
11990.99 853
11992.02 819
11993.05 857
11994.09 871
11995.12 867
11996.15 877
11997.19 867
11998.22 867
11999.25 851
12000.29 882
12001.32 851
12002.35 866
12003.39 836
12004.42 873
12005.46 885
12006.49 916
12007.52 903
12008.56 908
12009.59 885
12010.63 911
12011.66 921
12012.69 945
12013.73 911
12014.76 939
12015.80 951
12016.83 927
12017.86 950
12018.90 939
12019.93 935
12020.97 966
12022.00 978
12023.04 951
12024.07 970
12025.11 938
12026.14 932
12027.18 928
12028.21 908
12029.25 990
12030.28 935
12031.32 925
12032.35 926
12033.39 930
12034.42 945
12035.46 894
12036.49 884
12037.53 881
12038.56 877
12039.60 918
12040.63 885
12041.67 872
12042.70 865
12043.74 868
12044.77 863
12045.81 859
12046.84 850
12047.88 846
12048.92 865
12049.95 825
12050.99 851
12052.02 857
12053.06 884
12054.09 847
12055.13 847
12056.17 798
12057.20 795
12058.24 802
12059.27 812
12060.31 844
12061.35 830
12062.38 819
12063.42 837
12064.46 802
12065.49 805
12066.53 782
12067.56 824
12068.60 807
12069.64 796
12070.67 801
12071.71 795
12072.75 815
12073.78 779
12074.82 800
12075.86 772
12076.89 770
12077.93 758
12078.97 765
12080.01 767
12081.04 753
12082.08 739
12083.12 753
12084.15 789
12085.19 783
12086.23 761
12087.27 744
12088.30 779
12089.34 767
12090.38 762
12091.41 750
12092.45 753
12093.49 748
12094.53 755
12095.57 767
12096.60 754
12097.64 728
12098.68 715
12099.72 723
12100.75 745
12101.79 765
12102.83 700
12103.87 742
12104.91 734
12105.94 746
12106.98 722
12108.02 722
12109.06 704
12110.10 724
12111.14 715
12112.17 680
12113.21 698
12114.25 716
12115.29 727
12116.33 720
12117.37 696
12118.40 692
12119.44 704
12120.48 666
12121.52 679
12122.56 663
12123.60 696
12124.64 703
12125.68 666
12126.72 714
12127.75 691
12128.79 677
12129.83 709
12130.87 712
12131.91 688
12132.95 657
12133.99 706
12135.03 666
12136.07 666
12137.11 660
12138.15 664
12139.19 711
12140.23 636
12141.27 698
12142.31 694
12143.35 644
12144.38 644
12145.42 694
12146.46 690
12147.50 686
12148.54 641
12149.58 670
12150.62 685
12151.66 640
12152.70 645
12153.74 661
12154.78 635
12155.82 643
12156.87 638
12157.91 642
12158.95 645
12159.99 673
12161.03 662
12162.07 625
12163.11 631
12164.15 612
12165.19 641
12166.23 651
12167.27 677
12168.31 639
12169.35 661
12170.39 629
12171.43 619
12172.47 616
12173.52 618
12174.56 643
12175.60 617
12176.64 628
12177.68 639
12178.72 633
12179.76 621
12180.80 622
12181.85 623
12182.89 626
12183.93 634
12184.97 635
12186.01 616
12187.05 612
12188.09 636
12189.14 639
12190.18 627
12191.22 599
12192.26 630
12193.30 613
12194.34 610
12195.39 624
12196.43 646
12197.47 641
12198.51 620
12199.55 639
12200.60 615
12201.64 637
12202.68 620
12203.72 641
12204.77 608
12205.81 632
12206.85 605
12207.89 627
12208.94 654
12209.98 614
12211.02 615
12212.06 616
12213.11 626
12214.15 599
12215.19 619
12216.23 635
12217.28 645
12218.32 625
12219.36 634
12220.41 626
12221.45 643
12222.49 653
12223.54 635
12224.58 626
12225.62 644
12226.66 626
12227.71 669
12228.75 634
12229.79 644
12230.84 644
12231.88 669
12232.93 636
12233.97 652
12235.01 627
12236.06 635
12237.10 633
12238.14 650
12239.19 669
12240.23 666
12241.28 647
12242.32 590
12243.36 657
12244.41 645
12245.45 671
12246.50 648
12247.54 670
12248.58 677
12249.63 644
12250.67 652
12251.72 656
12252.76 647
12253.80 645
12254.85 636
12255.89 659
12256.94 631
12257.98 638
12259.03 636
12260.07 604
12261.12 611
12262.16 634
12263.21 641
12264.25 568
12265.30 604
12266.34 630
12267.39 601
12268.43 594
12269.48 615
12270.52 611
12271.57 569
12272.61 549
12273.66 564
12274.70 585
12275.75 592
12276.79 615
12277.84 575
12278.88 587
12279.93 577
12280.98 560
12282.02 560
12283.07 556
12284.11 550
12285.16 562
12286.20 569
12287.25 549
12288.30 528
12289.34 558
12290.39 520
12291.43 505
12292.48 532
12293.53 559
12294.57 557
12295.62 555
12296.66 522
12297.71 517
12298.76 514
12299.80 537
12300.85 565
12301.90 548
12302.94 544
12303.99 553
12305.04 557
12306.08 532
12307.13 514
12308.18 541
12309.22 545
12310.27 558
12311.32 530
12312.36 544
12313.41 545
12314.46 513
12315.50 545
12316.55 538
12317.60 544
12318.65 525
12319.69 519
12320.74 537
12321.79 522
12322.83 525
12323.88 533
12324.93 522
12325.98 520
12327.02 509
12328.07 550
12329.12 531
12330.17 525
12331.21 509
12332.26 519
12333.31 513
12334.36 518
12335.41 546
12336.45 522
12337.50 531
12338.55 523
12339.60 527
12340.65 515
12341.69 514
12342.74 516
12343.79 501
12344.84 518
12345.89 500
12346.94 525
12347.98 515
12349.03 525
12350.08 480
12351.13 510
12352.18 513
12353.23 517
12354.28 489
12355.32 503
12356.37 513
12357.42 506
12358.47 498
12359.52 521
12360.57 496
12361.62 514
12362.67 520
12363.72 543
12364.76 502
12365.81 497
12366.86 497
12367.91 525
12368.96 511
12370.01 514
12371.06 547
12372.11 507
12373.16 489
12374.21 505
12375.26 523
12376.31 518
12377.36 517
12378.41 501
12379.46 518
12380.51 510
12381.56 510
12382.61 510
12383.66 495
12384.71 535
12385.76 484
12386.81 524
12387.86 550
12388.91 498
12389.96 495
12391.01 491
12392.06 542
12393.11 492
12394.16 510
12395.21 520
12396.26 495
12397.31 514
12398.36 543
12399.41 512
12400.46 489
12401.51 538
12402.56 535
12403.61 514
12404.66 516
12405.71 484
12406.77 540
12407.82 544
12408.87 546
12409.92 520
12410.97 573
12412.02 538
12413.07 515
12414.12 532
12415.17 526
12416.23 521
12417.28 519
12418.33 532
12419.38 516
12420.43 536
12421.48 546
12422.53 565
12423.59 528
12424.64 516
12425.69 526
12426.74 533
12427.79 536
12428.84 522
12429.90 530
12430.95 552
12432.00 516
12433.05 512
12434.10 562
12435.16 511
12436.21 536
12437.26 545
12438.31 569
12439.37 500
12440.42 540
12441.47 509
12442.52 527
12443.58 528
12444.63 529
12445.68 532
12446.73 575
12447.79 546
12448.84 572
12449.89 589
12450.94 550
12452.00 564
12453.05 537
12454.10 553
12455.16 533
12456.21 552
12457.26 542
12458.31 542
12459.37 541
12460.42 553
12461.47 544
12462.53 540
12463.58 509
12464.63 519
12465.69 523
12466.74 530
12467.79 519
12468.85 542
12469.90 547
12470.95 554
12472.01 548
12473.06 505
12474.12 562
12475.17 562
12476.22 566
12477.28 574
12478.33 582
12479.39 556
12480.44 534
12481.49 539
12482.55 552
12483.60 584
12484.66 588
12485.71 578
12486.76 599
12487.82 626
12488.87 608
12489.93 618
12490.98 641
12492.04 624
12493.09 689
12494.15 682
12495.20 625
12496.25 661
12497.31 642
12498.36 631
12499.42 689
12500.47 703
12501.53 673
12502.58 642
12503.64 653
12504.69 634
12505.75 605
12506.80 607
12507.86 620
12508.91 622
12509.97 613
12511.03 597
12512.08 595
12513.14 563
12514.19 572
12515.25 568
12516.30 543
12517.36 560
12518.41 527
12519.47 547
12520.52 561
12521.58 552
12522.64 530
12523.69 541
12524.75 532
12525.80 532
12526.86 517
12527.92 567
12528.97 546
12530.03 569
12531.08 539
12532.14 518
12533.20 506
12534.25 499
12535.31 532
12536.37 544
12537.42 530
12538.48 506
12539.54 526
12540.59 540
12541.65 532
12542.70 551
12543.76 517
12544.82 518
12545.88 507
12546.93 525
12547.99 492
12549.05 486
12550.10 548
12551.16 573
12552.22 529
12553.27 522
12554.33 511
12555.39 519
12556.45 534
12557.50 515
12558.56 531
12559.62 531
12560.67 526
12561.73 534
12562.79 526
12563.85 562
12564.90 530
12565.96 533
12567.02 533
12568.08 544
12569.14 535
12570.19 504
12571.25 543
12572.31 531
12573.37 559
12574.42 586
12575.48 579
12576.54 558
12577.60 562
12578.66 581
12579.72 587
12580.77 560
12581.83 591
12582.89 578
12583.95 558
12585.01 553
12586.07 540
12587.12 591
12588.18 560
12589.24 535
12590.30 539
12591.36 574
12592.42 535
12593.48 523
12594.53 522
12595.59 524
12596.65 523
12597.71 513
12598.77 523
12599.83 540
12600.89 577
12601.95 542
12603.01 528
12604.07 554
12605.13 547
12606.18 524
12607.24 522
12608.30 493
12609.36 537
12610.42 550
12611.48 522
12612.54 509
12613.60 523
12614.66 570
12615.72 541
12616.78 535
12617.84 511
12618.90 534
12619.96 513
12621.02 492
12622.08 539
12623.14 529
12624.20 495
12625.26 541
12626.32 523
12627.38 494
12628.44 510
12629.50 515
12630.56 502
12631.62 494
12632.68 495
12633.74 508
12634.80 497
12635.86 533
12636.92 483
12637.98 493
12639.04 507
12640.11 513
12641.17 499
12642.23 494
12643.29 508
12644.35 495
12645.41 469
12646.47 491
12647.53 513
12648.59 486
12649.65 484
12650.72 488
12651.78 487
12652.84 479
12653.90 485
12654.96 510
12656.02 487
12657.08 515
12658.14 494
12659.21 521
12660.27 483
12661.33 494
12662.39 536
12663.45 502
12664.51 473
12665.58 502
12666.64 511
12667.70 490
12668.76 495
12669.82 543
12670.89 522
12671.95 506
12673.01 503
12674.07 515
12675.13 522
12676.20 519
12677.26 527
12678.32 509
12679.38 513
12680.45 514
12681.51 529
12682.57 513
12683.63 479
12684.70 514
12685.76 550
12686.82 548
12687.88 546
12688.95 529
12690.01 520
12691.07 499
12692.14 531
12693.20 542
12694.26 504
12695.32 487
12696.39 517
12697.45 535
12698.51 518
12699.58 505
12700.64 503
12701.70 516
12702.77 537
12703.83 534
12704.89 539
12705.96 535
12707.02 534
12708.08 537
12709.15 551
12710.21 564
12711.28 568
12712.34 564
12713.40 534
12714.47 557
12715.53 562
12716.59 557
12717.66 567
12718.72 569
12719.79 564
12720.85 573
12721.92 590
12722.98 575
12724.04 562
12725.11 581
12726.17 561
12727.24 569
12728.30 567
12729.37 597
12730.43 585
12731.49 595
12732.56 605
12733.62 604
12734.69 644
12735.75 623
12736.82 636
12737.88 615
12738.95 634
12740.01 625
12741.08 659
12742.14 656
12743.21 633
12744.27 642
12745.34 618
12746.40 634
12747.47 622
12748.53 611
12749.60 625
12750.66 621
12751.73 599
12752.79 600
12753.86 585
12754.93 614
12755.99 586
12757.06 575
12758.12 565
12759.19 557
12760.25 568
12761.32 586
12762.39 595
12763.45 579
12764.52 568
12765.58 599
12766.65 572
12767.72 547
12768.78 545
12769.85 565
12770.91 539
12771.98 540
12773.05 536
12774.11 550
12775.18 556
12776.25 558
12777.31 546
12778.38 560
12779.45 570
12780.51 576
12781.58 558
12782.65 520
12783.71 526
12784.78 524
12785.85 534
12786.91 513
12787.98 530
12789.05 547
12790.11 537
12791.18 511
12792.25 547
12793.31 505
12794.38 528
12795.45 512
12796.52 539
12797.58 538
12798.65 497
12799.72 497
12800.79 524
12801.85 520
12802.92 529
12803.99 520
12805.06 543
12806.12 545
12807.19 545
12808.26 561
12809.33 567
12810.39 557
12811.46 558
12812.53 557
12813.60 567
12814.67 546
12815.73 557
12816.80 560
12817.87 580
12818.94 590
12820.01 565
12821.08 547
12822.14 553
12823.21 593
12824.28 565
12825.35 599
12826.42 574
12827.49 578
12828.55 548
12829.62 553
12830.69 560
12831.76 557
12832.83 584
12833.90 552
12834.97 532
12836.04 566
12837.11 556
12838.17 534
12839.24 567
12840.31 554
12841.38 535
12842.45 537
12843.52 520
12844.59 513
12845.66 535
12846.73 531
12847.80 501
12848.87 520
12849.94 523
12851.01 510
12852.08 515
12853.14 506
12854.21 516
12855.28 496
12856.35 508
12857.42 498
12858.49 488
12859.56 494
12860.63 487
12861.70 485
12862.77 461
12863.84 474
12864.91 513
12865.98 484
12867.05 465
12868.12 472
12869.19 485
12870.26 484
12871.34 468
12872.41 509
12873.48 474
12874.55 478
12875.62 482
12876.69 484
12877.76 458
12878.83 475
12879.90 475
12880.97 461
12882.04 477
12883.11 457
12884.18 452
12885.25 449
12886.33 476
12887.40 476
12888.47 442
12889.54 435
12890.61 411
12891.68 427
12892.75 460
12893.82 464
12894.89 451
12895.97 428
12897.04 448
12898.11 441
12899.18 446
12900.25 422
12901.32 439
12902.40 441
12903.47 438
12904.54 435
12905.61 413
12906.68 444
12907.75 434
12908.83 449
12909.90 446
12910.97 494
12912.04 434
12913.11 447
12914.19 406
12915.26 436
12916.33 433
12917.40 417
12918.48 416
12919.55 422
12920.62 398
12921.69 412
12922.77 431
12923.84 386
12924.91 432
12925.98 426
12927.06 430
12928.13 428
12929.20 441
12930.27 412
12931.35 408
12932.42 383
12933.49 406
12934.57 420
12935.64 437
12936.71 420
12937.79 417
12938.86 424
12939.93 418
12941.01 404
12942.08 395
12943.15 407
12944.23 385
12945.30 405
12946.37 410
12947.45 429
12948.52 418
12949.59 426
12950.67 383
12951.74 392
12952.81 377
12953.89 402
12954.96 405
12956.04 394
12957.11 378
12958.18 391
12959.26 390
12960.33 392
12961.41 384
12962.48 410
12963.55 404
12964.63 376
12965.70 394
12966.78 381
12967.85 422
12968.93 400
12970.00 397
12971.07 402
12972.15 398
12973.22 391
12974.30 370
12975.37 384
12976.45 401
12977.52 389
12978.60 359
12979.67 375
12980.75 395
12981.82 405
12982.90 383
12983.97 378
12985.05 396
12986.12 386
12987.20 406
12988.27 375
12989.35 395
12990.42 351
12991.50 400
12992.57 362
12993.65 377
12994.73 357
12995.80 396
12996.88 423
12997.95 387
12999.03 375
13000.10 375
13001.18 373
13002.25 385
13003.33 379
13004.41 362
13005.48 374
13006.56 400
13007.63 391
13008.71 377
13009.79 382
13010.86 369
13011.94 378
13013.02 394
13014.09 394
13015.17 356
13016.24 362
13017.32 363
13018.40 387
13019.47 400
13020.55 396
13021.63 397
13022.70 379
13023.78 394
13024.86 377
13025.93 388
13027.01 388
13028.09 371
13029.16 372
13030.24 360
13031.32 374
13032.40 387
13033.47 360
13034.55 399
13035.63 405
13036.70 386
13037.78 372
13038.86 375
13039.94 389
13041.01 349
13042.09 383
13043.17 372
13044.25 344
13045.32 370
13046.40 377
13047.48 373
13048.56 370
13049.63 366
13050.71 384
13051.79 382
13052.87 378
13053.95 388
13055.02 373
13056.10 363
13057.18 377
13058.26 377
13059.34 356
13060.41 384
13061.49 387
13062.57 382
13063.65 364
13064.73 352
13065.81 352
13066.88 364
13067.96 352
13069.04 355
13070.12 380
13071.20 386
13072.28 373
13073.36 359
13074.43 371
13075.51 347
13076.59 350
13077.67 359
13078.75 375
13079.83 358
13080.91 387
13081.99 373
13083.07 386
13084.15 365
13085.23 341
13086.30 373
13087.38 379
13088.46 373
13089.54 336
13090.62 367
13091.70 367
13092.78 374
13093.86 346
13094.94 370
13096.02 353
13097.10 354
13098.18 359
13099.26 356
13100.34 370
13101.42 368
13102.50 384
13103.58 363
13104.66 389
13105.74 354
13106.82 356
13107.90 359
13108.98 352
13110.06 351
13111.14 360
13112.22 349
13113.30 345
13114.38 347
13115.46 344
13116.54 350
13117.62 366
13118.70 361
13119.78 370
13120.86 364
13121.95 349
13123.03 375
13124.11 369
13125.19 342
13126.27 344
13127.35 377
13128.43 363
13129.51 375
13130.59 366
13131.67 377
13132.76 373
13133.84 352
13134.92 358
13136.00 356
13137.08 365
13138.16 375
13139.24 379
13140.32 371
13141.41 365
13142.49 375
13143.57 380
13144.65 381
13145.73 356
13146.81 349
13147.90 380
13148.98 377
13150.06 385
13151.14 364
13152.22 362
13153.31 364
13154.39 351
13155.47 409
13156.55 378
13157.63 388
13158.72 354
13159.80 383
13160.88 358
13161.96 356
13163.05 359
13164.13 365
13165.21 368
13166.29 361
13167.38 358
13168.46 372
13169.54 370
13170.62 372
13171.71 381
13172.79 387
13173.87 383
13174.96 352
13176.04 380
13177.12 334
13178.20 377
13179.29 363
13180.37 383
13181.45 365
13182.54 369
13183.62 385
13184.70 380
13185.79 366
13186.87 361
13187.95 361
13189.04 375
13190.12 363
13191.20 344
13192.29 358
13193.37 367
13194.46 379
13195.54 338
13196.62 351
13197.71 361
13198.79 350
13199.88 340
13200.96 372
13202.04 335
13203.13 343
13204.21 344
13205.30 351
13206.38 357
13207.46 371
13208.55 380
13209.63 362
13210.72 364
13211.80 387
13212.89 380
13213.97 349
13215.05 352
13216.14 383
13217.22 356
13218.31 352
13219.39 388
13220.48 388
13221.56 397
13222.65 360
13223.73 372
13224.82 370
13225.90 375
13226.99 379
13228.07 349
13229.16 377
13230.24 380
13231.33 388
13232.41 380
13233.50 386
13234.58 358
13235.67 371
13236.76 391
13237.84 368
13238.93 356
13240.01 380
13241.10 384
13242.18 373
13243.27 369
13244.35 370
13245.44 403
13246.53 345
13247.61 358
13248.70 369
13249.78 378
13250.87 366
13251.96 384
13253.04 389
13254.13 371
13255.21 390
13256.30 407
13257.39 382
13258.47 361
13259.56 398
13260.65 390
13261.73 388
13262.82 385
13263.91 407
13264.99 389
13266.08 379
13267.17 385
13268.25 397
13269.34 397
13270.43 402
13271.51 413
13272.60 430
13273.69 391
13274.77 404
13275.86 428
13276.95 382
13278.04 416
13279.12 407
13280.21 430
13281.30 440
13282.38 442
13283.47 417
13284.56 427
13285.65 411
13286.73 433
13287.82 454
13288.91 439
13290.00 464
13291.08 447
13292.17 455
13293.26 422
13294.35 469
13295.44 464
13296.52 446
13297.61 473
13298.70 473
13299.79 433
13300.88 438
13301.96 456
13303.05 442
13304.14 477
13305.23 439
13306.32 454
13307.41 462
13308.49 452
13309.58 473
13310.67 463
13311.76 474
13312.85 488
13313.94 479
13315.02 485
13316.11 468
13317.20 475
13318.29 457
13319.38 478
13320.47 480
13321.56 487
13322.65 464
13323.74 481
13324.82 450
13325.91 454
13327.00 446
13328.09 483
13329.18 455
13330.27 473
13331.36 483
13332.45 471
13333.54 447
13334.63 456
13335.72 456
13336.81 472
13337.90 459
13338.99 460
13340.08 446
13341.17 464
13342.26 447
13343.35 446
13344.44 485
13345.53 493
13346.61 457
13347.70 497
13348.79 449
13349.89 448
13350.98 473
13352.07 462
13353.16 473
13354.25 484
13355.34 483
13356.43 474
13357.52 491
13358.61 463
13359.70 482
13360.79 508
13361.88 475
13362.97 497
13364.06 505
13365.15 499
13366.24 478
13367.33 486
13368.42 499
13369.51 489
13370.60 481
13371.70 498
13372.79 490
13373.88 506
13374.97 482
13376.06 507
13377.15 507
13378.24 519
13379.33 472
13380.43 462
13381.52 481
13382.61 472
13383.70 508
13384.79 517
13385.88 495
13386.97 493
13388.07 524
13389.16 508
13390.25 479
13391.34 476
13392.43 452
13393.52 466
13394.62 463
13395.71 488
13396.80 437
13397.89 466
13398.98 466
13400.08 492
13401.17 474
13402.26 493
13403.35 461
13404.45 486
13405.54 484
13406.63 454
13407.72 456
13408.82 476
13409.91 473
13411.00 452
13412.09 455
13413.19 488
13414.28 474
13415.37 450
13416.46 477
13417.56 444
13418.65 485
13419.74 435
13420.84 488
13421.93 463
13423.02 461
13424.11 466
13425.21 464
13426.30 474
13427.39 475
13428.49 513
13429.58 502
13430.67 515
13431.77 466
13432.86 496
13433.95 499
13435.05 462
13436.14 456
13437.24 513
13438.33 500
13439.42 457
13440.52 471
13441.61 500
13442.70 496
13443.80 485
13444.89 500
13445.99 505
13447.08 517
13448.17 481
13449.27 518
13450.36 506
13451.46 483
13452.55 494
13453.64 517
13454.74 550
13455.83 511
13456.93 494
13458.02 532
13459.12 527
13460.21 494
13461.31 483
13462.40 526
13463.50 538
13464.59 534
13465.69 520
13466.78 524
13467.87 530
13468.97 536
13470.06 547
13471.16 539
13472.25 545
13473.35 563
13474.44 528
13475.54 544
13476.64 538
13477.73 557
13478.83 533
13479.92 542
13481.02 521
13482.11 529
13483.21 580
13484.30 582
13485.40 573
13486.49 590
13487.59 555
13488.69 557
13489.78 599
13490.88 609
13491.97 610
13493.07 585
13494.17 601
13495.26 602
13496.36 606
13497.45 594
13498.55 635
13499.65 619
13500.74 625
13501.84 587
13502.93 623
13504.03 603
13505.13 589
13506.22 626
13507.32 624
13508.42 614
13509.51 618
13510.61 597
13511.71 618
13512.80 599
13513.90 572
13515.00 572
13516.09 593
13517.19 579
13518.29 552
13519.38 573
13520.48 563
13521.58 562
13522.68 561
13523.77 576
13524.87 548
13525.97 525
13527.06 565
13528.16 523
13529.26 547
13530.36 532
13531.45 549
13532.55 551
13533.65 542
13534.75 511
13535.84 538
13536.94 528
13538.04 512
13539.14 555
13540.23 520
13541.33 542
13542.43 494
13543.53 538
13544.63 531
13545.72 550
13546.82 541
13547.92 550
13549.02 537
13550.12 526
13551.22 497
13552.31 496
13553.41 501
13554.51 563
13555.61 550
13556.71 513
13557.81 550
13558.90 541
13560.00 534
13561.10 525
13562.20 519
13563.30 528
13564.40 530
13565.50 557
13566.60 552
13567.69 530
13568.79 533
13569.89 533
13570.99 546
13572.09 525
13573.19 509
13574.29 532
13575.39 538
13576.49 531
13577.59 530
13578.69 533
13579.79 521
13580.89 569
13581.98 539
13583.08 560
13584.18 537
13585.28 550
13586.38 564
13587.48 523
13588.58 528
13589.68 541
13590.78 560
13591.88 569
13592.98 541
13594.08 516
13595.18 531
13596.28 531
13597.38 548
13598.48 545
13599.58 559
13600.68 571
13601.78 546
13602.88 551
13603.98 539
13605.08 551
13606.18 557
13607.29 552
13608.39 539
13609.49 543
13610.59 562
13611.69 561
13612.79 569
13613.89 564
13614.99 578
13616.09 604
13617.19 549
13618.29 568
13619.39 572
13620.50 589
13621.60 598
13622.70 602
13623.80 608
13624.90 600
13626.00 620
13627.10 551
13628.20 580
13629.31 593
13630.41 593
13631.51 569
13632.61 581
13633.71 571
13634.81 568
13635.91 579
13637.02 604
13638.12 601
13639.22 575
13640.32 575
13641.42 559
13642.53 610
13643.63 543
13644.73 569
13645.83 556
13646.93 585
13648.04 581
13649.14 563
13650.24 549
13651.34 530
13652.45 536
13653.55 542
13654.65 579
13655.75 531
13656.85 551
13657.96 549
13659.06 549
13660.16 566
13661.27 561
13662.37 538
13663.47 582
13664.57 569
13665.68 498
13666.78 512
13667.88 513
13668.99 500
13670.09 508
13671.19 528
13672.29 531
13673.40 518
13674.50 508
13675.60 517
13676.71 519
13677.81 521
13678.91 478
13680.02 486
13681.12 512
13682.23 517
13683.33 482
13684.43 514
13685.54 483
13686.64 510
13687.74 491
13688.85 493
13689.95 502
13691.06 479
13692.16 504
13693.26 495
13694.37 485
13695.47 510
13696.58 498
13697.68 517
13698.78 490
13699.89 487
13700.99 490
13702.10 517
13703.20 499
13704.31 491
13705.41 516
13706.51 490
13707.62 467
13708.72 497
13709.83 513
13710.93 496
13712.04 499
13713.14 488
13714.25 490
13715.35 481
13716.46 482
13717.56 536
13718.67 509
13719.77 537
13720.88 510
13721.98 505
13723.09 516
13724.19 498
13725.30 512
13726.40 489
13727.51 514
13728.61 530
13729.72 500
13730.83 530
13731.93 530
13733.04 505
13734.14 520
13735.25 536
13736.35 558
13737.46 513
13738.57 530
13739.67 530
13740.78 560
13741.88 549
13742.99 569
13744.09 566
13745.20 592
13746.31 550
13747.41 579
13748.52 579
13749.63 607
13750.73 573
13751.84 586
13752.94 606
13754.05 575
13755.16 589
13756.26 617
13757.37 635
13758.48 613
13759.58 600
13760.69 681
13761.80 638
13762.90 629
13764.01 668
13765.12 657
13766.22 649
13767.33 670
13768.44 664
13769.55 682
13770.65 688
13771.76 665
13772.87 663
13773.97 652
13775.08 648
13776.19 650
13777.30 667
13778.40 673
13779.51 651
13780.62 684
13781.73 666
13782.83 667
13783.94 657
13785.05 658
13786.16 653
13787.26 661
13788.37 649
13789.48 645
13790.59 652
13791.70 654
13792.80 613
13793.91 621
13795.02 629
13796.13 613
13797.24 642
13798.35 607
13799.45 626
13800.56 641
13801.67 611
13802.78 607
13803.89 602
13805.00 590
13806.10 610
13807.21 628
13808.32 622
13809.43 606
13810.54 604
13811.65 600
13812.76 610
13813.86 609
13814.97 597
13816.08 567
13817.19 665
13818.30 635
13819.41 605
13820.52 592
13821.63 581
13822.74 604
13823.85 608
13824.96 581
13826.06 558
13827.17 569
13828.28 559
13829.39 555
13830.50 565
13831.61 577
13832.72 572
13833.83 561
13834.94 567
13836.05 564
13837.16 592
13838.27 582
13839.38 570
13840.49 588
13841.60 582
13842.71 519
13843.82 588
13844.93 563
13846.04 589
13847.15 552
13848.26 569
13849.37 552
13850.48 542
13851.59 564
13852.70 558
13853.81 579
13854.92 584
13856.03 587
13857.14 609
13858.25 579
13859.37 569
13860.48 550
13861.59 561
13862.70 566
13863.81 566
13864.92 568
13866.03 567
13867.14 566
13868.25 544
13869.36 582
13870.47 558
13871.59 576
13872.70 616
13873.81 608
13874.92 574
13876.03 608
13877.14 611
13878.25 583
13879.36 605
13880.48 600
13881.59 628
13882.70 603
13883.81 633
13884.92 637
13886.03 646
13887.15 646
13888.26 679
13889.37 670
13890.48 674
13891.59 665
13892.71 676
13893.82 651
13894.93 655
13896.04 688
13897.15 688
13898.27 693
13899.38 702
13900.49 634
13901.60 646
13902.72 671
13903.83 673
13904.94 671
13906.05 667
13907.17 641
13908.28 658
13909.39 655
13910.50 659
13911.62 665
13912.73 613
13913.84 629
13914.95 607
13916.07 617
13917.18 645
13918.29 634
13919.41 607
13920.52 581
13921.63 617
13922.75 626
13923.86 597
13924.97 603
13926.09 606
13927.20 636
13928.31 609
13929.43 578
13930.54 628
13931.65 608
13932.77 629
13933.88 591
13934.99 585
13936.11 610
13937.22 612
13938.34 609
13939.45 605
13940.56 604
13941.68 599
13942.79 631
13943.91 603
13945.02 595
13946.13 578
13947.25 596
13948.36 558
13949.48 597
13950.59 578
13951.70 582
13952.82 599
13953.93 599
13955.05 603
13956.16 556
13957.28 581
13958.39 590
13959.51 561
13960.62 564
13961.74 577
13962.85 587
13963.97 583
13965.08 540
13966.20 552
13967.31 556
13968.43 584
13969.54 566
13970.66 596
13971.77 547
13972.89 558
13974.00 576
13975.12 579
13976.23 567
13977.35 561
13978.46 571
13979.58 551
13980.69 592
13981.81 566
13982.92 546
13984.04 569
13985.16 542
13986.27 528
13987.39 553
13988.50 584
13989.62 568
13990.74 560
13991.85 574
13992.97 535
13994.08 563
13995.20 554
13996.32 576
13997.43 565
13998.55 550
13999.66 557
14000.78 571
14001.90 572
14003.01 581
14004.13 562
14005.25 599
14006.36 575
14007.48 597
14008.60 566
14009.71 557
14010.83 548
14011.95 543
14013.06 561
14014.18 571
14015.30 569
14016.41 573
14017.53 580
14018.65 586
14019.76 569
14020.88 556
14022.00 589
14023.12 558
14024.23 568
14025.35 604
14026.47 594
14027.59 566
14028.70 561
14029.82 591
14030.94 598
14032.06 594
14033.17 584
14034.29 570
14035.41 561
14036.53 595
14037.64 573
14038.76 584
14039.88 557
14041.00 572
14042.11 556
14043.23 586
14044.35 571
14045.47 563
14046.59 577
14047.71 592
14048.82 555
14049.94 557
14051.06 603
14052.18 593
14053.30 584
14054.42 602
14055.53 614
14056.65 600
14057.77 586
14058.89 566
14060.01 587
14061.13 569
14062.25 587
14063.36 593
14064.48 611
14065.60 598
14066.72 589
14067.84 633
14068.96 610
14070.08 586
14071.20 616
14072.32 660
14073.44 635
14074.55 633
14075.67 660
14076.79 646
14077.91 665
14079.03 664
14080.15 687
14081.27 698
14082.39 699
14083.51 698
14084.63 719
14085.75 730
14086.87 693
14087.99 740
14089.11 717
14090.23 690
14091.35 696
14092.47 763
14093.59 782
14094.71 731
14095.83 750
14096.95 768
14098.07 748
14099.19 752
14100.31 754
14101.43 762
14102.55 767
14103.67 753
14104.79 739
14105.91 702
14107.03 717
14108.15 718
14109.27 716
14110.39 733
14111.51 696
14112.64 696
14113.76 682
14114.88 649
14116.00 666
14117.12 674
14118.24 708
14119.36 664
14120.48 619
14121.60 668
14122.72 656
14123.85 661
14124.97 667
14126.09 637
14127.21 639
14128.33 622
14129.45 657
14130.57 689
14131.70 686
14132.82 608
14133.94 592
14135.06 633
14136.18 605
14137.30 613
14138.43 609
14139.55 650
14140.67 596
14141.79 611
14142.91 637
14144.03 607
14145.16 606
14146.28 634
14147.40 623
14148.52 627
14149.65 595
14150.77 588
14151.89 608
14153.01 582
14154.13 597
14155.26 586
14156.38 601
14157.50 608
14158.62 599
14159.75 575
14160.87 570
14161.99 543
14163.12 568
14164.24 607
14165.36 588
14166.48 551
14167.61 588
14168.73 576
14169.85 585
14170.98 564
14172.10 603
14173.22 587
14174.35 558
14175.47 570
14176.59 569
14177.72 556
14178.84 551
14179.96 572
14181.09 575
14182.21 569
14183.33 546
14184.46 568
14185.58 591
14186.70 561
14187.83 547
14188.95 564
14190.07 536
14191.20 567
14192.32 551
14193.45 560
14194.57 546
14195.69 567
14196.82 533
14197.94 550
14199.07 534
14200.19 523
14201.32 526
14202.44 531
14203.56 516
14204.69 528
14205.81 505
14206.94 542
14208.06 516
14209.19 519
14210.31 521
14211.44 552
14212.56 498
14213.69 514
14214.81 526
14215.93 516
14217.06 525
14218.18 492
14219.31 529
14220.43 497
14221.56 514
14222.68 530
14223.81 511
14224.94 502
14226.06 480
14227.19 496
14228.31 482
14229.44 510
14230.56 476
14231.69 519
14232.81 518
14233.94 474
14235.06 496
14236.19 509
14237.32 497
14238.44 512
14239.57 492
14240.69 523
14241.82 498
14242.94 444
14244.07 494
14245.20 465
14246.32 468
14247.45 467
14248.57 483
14249.70 471
14250.83 456
14251.95 476
14253.08 489
14254.21 495
14255.33 475
14256.46 483
14257.59 490
14258.71 461
14259.84 474
14260.97 477
14262.09 458
14263.22 454
14264.35 461
14265.47 468
14266.60 456
14267.73 448
14268.85 486
14269.98 467
14271.11 472
14272.23 471
14273.36 448
14274.49 430
14275.62 414
14276.74 423
14277.87 485
14279.00 502
14280.12 441
14281.25 432
14282.38 447
14283.51 436
14284.63 423
14285.76 455
14286.89 447
14288.02 453
14289.15 485
14290.27 482
14291.40 450
14292.53 442
14293.66 436
14294.78 459
14295.91 427
14297.04 450
14298.17 465
14299.30 425
14300.42 466
14301.55 444
14302.68 459
14303.81 448
14304.94 435
14306.07 413
14307.19 453
14308.32 447
14309.45 447
14310.58 464
14311.71 431
14312.84 426
14313.97 423
14315.10 417
14316.22 447
14317.35 443
14318.48 407
14319.61 451
14320.74 449
14321.87 407
14323.00 441
14324.13 457
14325.26 454
14326.39 437
14327.51 429
14328.64 441
14329.77 423
14330.90 439
14332.03 431
14333.16 426
14334.29 444
14335.42 432
14336.55 425
14337.68 403
14338.81 411
14339.94 391
14341.07 435
14342.20 421
14343.33 405
14344.46 390
14345.59 422
14346.72 423
14347.85 406
14348.98 395
14350.11 392
14351.24 427
14352.37 388
14353.50 393
14354.63 410
14355.76 420
14356.89 438
14358.02 425
14359.15 387
14360.28 437
14361.41 417
14362.54 427
14363.67 407
14364.80 416
14365.94 415
14367.07 426
14368.20 406
14369.33 425
14370.46 444
14371.59 415
14372.72 413
14373.85 408
14374.98 429
14376.11 415
14377.25 425
14378.38 424
14379.51 459
14380.64 424
14381.77 426
14382.90 420
14384.03 383
14385.16 424
14386.30 451
14387.43 441
14388.56 430
14389.69 406
14390.82 415
14391.95 444
14393.09 454
14394.22 433
14395.35 417
14396.48 431
14397.61 434
14398.75 445
14399.88 461
14401.01 426
14402.14 435
14403.27 443
14404.41 477
14405.54 456
14406.67 464
14407.80 453
14408.94 484
14410.07 436
14411.20 442
14412.33 459
14413.47 499
14414.60 483
14415.73 489
14416.87 462
14418.00 433
14419.13 434
14420.26 461
14421.40 453
14422.53 454
14423.66 479
14424.80 467
14425.93 457
14427.06 475
14428.20 471
14429.33 470
14430.46 502
14431.59 472
14432.73 486
14433.86 479
14435.00 488
14436.13 504
14437.26 493
14438.40 502
14439.53 495
14440.66 468
14441.80 506
14442.93 494
14444.06 524
14445.20 497
14446.33 522
14447.47 531
14448.60 502
14449.73 509
14450.87 480
14452.00 489
14453.14 501
14454.27 517
14455.41 491
14456.54 493
14457.67 489
14458.81 489
14459.94 511
14461.08 489
14462.21 505
14463.35 532
14464.48 480
14465.62 451
14466.75 496
14467.89 483
14469.02 473
14470.15 455
14471.29 497
14472.42 469
14473.56 482
14474.69 484
14475.83 470
14476.96 459
14478.10 449
14479.24 453
14480.37 462
14481.51 477
14482.64 483
14483.78 488
14484.91 453
14486.05 489
14487.18 457
14488.32 483
14489.45 431
14490.59 456
14491.73 437
14492.86 429
14494.00 446
14495.13 452
14496.27 461
14497.40 433
14498.54 465
14499.68 449
14500.81 460
14501.95 422
14503.08 437
14504.22 429
14505.36 449
14506.49 447
14507.63 439
14508.77 412
14509.90 413
14511.04 413
14512.18 419
14513.31 408
14514.45 444
14515.58 441
14516.72 420
14517.86 418
14519.00 426
14520.13 433
14521.27 415
14522.41 460
14523.54 399
14524.68 420
14525.82 404
14526.95 419
14528.09 416
14529.23 427
14530.37 408
14531.50 406
14532.64 415
14533.78 409
14534.91 383
14536.05 410
14537.19 389
14538.33 391
14539.46 409
14540.60 425
14541.74 418
14542.88 397
14544.02 406
14545.15 394
14546.29 417
14547.43 407
14548.57 408
14549.70 402
14550.84 386
14551.98 371
14553.12 424
14554.26 424
14555.39 414
14556.53 426
14557.67 382
14558.81 409
14559.95 399
14561.09 422
14562.22 408
14563.36 415
14564.50 415
14565.64 423
14566.78 418
14567.92 426
14569.06 444
14570.20 419
14571.33 428
14572.47 412
14573.61 424
14574.75 429
14575.89 433
14577.03 422
14578.17 409
14579.31 422
14580.45 415
14581.59 421
14582.72 427
14583.86 423
14585.00 417
14586.14 421
14587.28 408
14588.42 404
14589.56 406
14590.70 431
14591.84 415
14592.98 429
14594.12 429
14595.26 453
14596.40 453
14597.54 447
14598.68 447
14599.82 451
14600.96 444
14602.10 449
14603.24 448
14604.38 463
14605.52 438
14606.66 456
14607.80 431
14608.94 448
14610.08 478
14611.22 482
14612.36 472
14613.50 450
14614.64 478
14615.78 468
14616.92 473
14618.06 490
14619.20 456
14620.34 462
14621.49 469
14622.63 451
14623.77 488
14624.91 472
14626.05 489
14627.19 469
14628.33 485
14629.47 512
14630.61 491
14631.75 504
14632.90 483
14634.04 505
14635.18 508
14636.32 495
14637.46 501
14638.60 476
14639.74 500
14640.88 477
14642.03 495
14643.17 500
14644.31 486
14645.45 490
14646.59 493
14647.73 463
14648.88 481
14650.02 471
14651.16 503
14652.30 489
14653.44 465
14654.59 469
14655.73 484
14656.87 506
14658.01 462
14659.16 455
14660.30 448
14661.44 467
14662.58 448
14663.72 424
14664.87 429
14666.01 442
14667.15 456
14668.29 447
14669.44 434
14670.58 429
14671.72 427
14672.87 426
14674.01 426
14675.15 423
14676.29 428
14677.44 400
14678.58 397
14679.72 423
14680.87 425
14682.01 407
14683.15 415
14684.30 391
14685.44 425
14686.58 394
14687.73 369
14688.87 404
14690.01 393
14691.16 378
14692.30 364
14693.44 375
14694.59 393
14695.73 388
14696.87 379
14698.02 388
14699.16 399
14700.30 382
14701.45 401
14702.59 381
14703.74 365
14704.88 376
14706.02 354
14707.17 383
14708.31 388
14709.46 389
14710.60 396
14711.75 401
14712.89 387
14714.03 375
14715.18 363
14716.32 368
14717.47 403
14718.61 360
14719.76 372
14720.90 363
14722.05 359
14723.19 366
14724.34 369
14725.48 375
14726.63 368
14727.77 380
14728.92 387
14730.06 361
14731.21 382
14732.35 390
14733.50 383
14734.64 383
14735.79 349
14736.93 370
14738.08 369
14739.22 373
14740.37 389
14741.51 340
14742.66 359
14743.80 373
14744.95 385
14746.09 368
14747.24 361
14748.39 361
14749.53 390
14750.68 382
14751.82 376
14752.97 356
14754.11 387
14755.26 392
14756.41 376
14757.55 379
14758.70 391
14759.85 377
14760.99 378
14762.14 396
14763.28 381
14764.43 382
14765.58 387
14766.72 381
14767.87 374
14769.02 378
14770.16 371
14771.31 360
14772.46 384
14773.60 364
14774.75 374
14775.90 391
14777.04 379
14778.19 391
14779.34 362
14780.48 382
14781.63 371
14782.78 381
14783.92 392
14785.07 370
14786.22 399
14787.37 407
14788.51 392
14789.66 381
14790.81 361
14791.96 355
14793.10 389
14794.25 385
14795.40 391
14796.54 386
14797.69 376
14798.84 374
14799.99 374
14801.14 392
14802.28 356
14803.43 367
14804.58 369
14805.73 401
14806.88 349
14808.02 359
14809.17 377
14810.32 383
14811.47 366
14812.62 371
14813.76 355
14814.91 357
14816.06 354
14817.21 358
14818.36 377
14819.51 368
14820.65 351
14821.80 361
14822.95 360
14824.10 363
14825.25 350
14826.40 382
14827.55 385
14828.69 373
14829.84 362
14830.99 343
14832.14 361
14833.29 351
14834.44 357
14835.59 318
14836.74 342
14837.89 325
14839.04 350
14840.19 364
14841.33 344
14842.48 348
14843.63 358
14844.78 332
14845.93 373
14847.08 340
14848.23 353
14849.38 346
14850.53 335
14851.68 343
14852.83 358
14853.98 351
14855.13 364
14856.28 367
14857.43 348
14858.58 342
14859.73 350
14860.88 360
14862.03 372
14863.18 352
14864.33 352
14865.48 373
14866.63 349
14867.78 330
14868.93 337
14870.08 348
14871.23 337
14872.38 340
14873.53 360
14874.68 388
14875.83 343
14876.98 355
14878.14 333
14879.29 345
14880.44 332
14881.59 359
14882.74 383
14883.89 367
14885.04 360
14886.19 368
14887.34 364
14888.49 365
14889.64 375
14890.80 355
14891.95 342
14893.10 344
14894.25 385
14895.40 400
14896.55 379
14897.70 365
14898.86 383
14900.01 412
14901.16 396
14902.31 406
14903.46 399
14904.61 367
14905.77 381
14906.92 404
14908.07 405
14909.22 415
14910.37 418
14911.53 386
14912.68 394
14913.83 403
14914.98 398
14916.13 407
14917.29 401
14918.44 410
14919.59 401
14920.74 425
14921.90 405
14923.05 408
14924.20 415
14925.35 433
14926.51 404
14927.66 394
14928.81 393
14929.96 429
14931.12 461
14932.27 448
14933.42 436
14934.57 426
14935.73 430
14936.88 435
14938.03 441
14939.19 446
14940.34 429
14941.49 432
14942.65 418
14943.80 422
14944.95 441
14946.11 443
14947.26 437
14948.41 446
14949.57 435
14950.72 451
14951.87 468
14953.03 450
14954.18 432
14955.33 447
14956.49 460
14957.64 439
14958.80 447
14959.95 453
14961.10 439
14962.26 408
14963.41 435
14964.57 433
14965.72 448
14966.87 435
14968.03 430
14969.18 442
14970.34 415
14971.49 423
14972.65 412
14973.80 423
14974.95 415
14976.11 428
14977.26 431
14978.42 415
14979.57 423
14980.73 399
14981.88 417
14983.04 405
14984.19 369
14985.35 371
14986.50 393
14987.66 390
14988.81 387
14989.97 382
14991.12 367
14992.28 359
14993.43 357
14994.59 373
14995.74 351
14996.90 374
14998.05 340
14999.21 360
15000.36 357
15001.52 386
15002.67 354
15003.83 366
15004.99 362
15006.14 367
15007.30 336
15008.45 342
15009.61 365
15010.76 371
15011.92 360
15013.08 317
15014.23 351
15015.39 341
15016.54 376
15017.70 322
15018.86 350
15020.01 323
15021.17 334
15022.32 330
15023.48 315
15024.64 320
15025.79 319
15026.95 322
15028.11 307
15029.26 324
15030.42 321
15031.58 334
15032.73 338
15033.89 324
15035.05 321
15036.20 341
15037.36 337
15038.52 310
15039.67 301
15040.83 339
15041.99 327
15043.15 338
15044.30 326
15045.46 313
15046.62 339
15047.77 308
15048.93 319
15050.09 314
15051.25 350
15052.40 331
15053.56 330
15054.72 320
15055.88 294
15057.03 333
15058.19 348
15059.35 321
15060.51 333
15061.66 310
15062.82 316
15063.98 306
15065.14 283
15066.30 304
15067.45 306
15068.61 302
15069.77 318
15070.93 318
15072.09 289
15073.24 304
15074.40 309
15075.56 326
15076.72 303
15077.88 304
15079.04 314
15080.20 301
15081.35 309
15082.51 295
15083.67 315
15084.83 299
15085.99 323
15087.15 297
15088.31 307
15089.46 309
15090.62 318
15091.78 313
15092.94 340
15094.10 301
15095.26 314
15096.42 319
15097.58 279
15098.74 331
15099.90 324
15101.06 299
15102.22 290
15103.37 269
15104.53 318
15105.69 320
15106.85 309
15108.01 310
15109.17 281
15110.33 302
15111.49 307
15112.65 297
15113.81 299
15114.97 296
15116.13 293
15117.29 295
15118.45 334
15119.61 296
15120.77 302
15121.93 283
15123.09 321
15124.25 290
15125.41 314
15126.57 276
15127.73 311
15128.89 260
15130.05 304
15131.21 311
15132.37 272
15133.53 288
15134.69 302
15135.86 317
15137.02 290
15138.18 297
15139.34 294
15140.50 315
15141.66 289
15142.82 302
15143.98 307
15145.14 309
15146.30 322
15147.46 313
15148.63 307
15149.79 283
15150.95 302
15152.11 297
15153.27 333
15154.43 296
15155.59 306
15156.75 295
15157.92 309
15159.08 295
15160.24 306
15161.40 286
15162.56 340
15163.72 305
15164.89 310
15166.05 318
15167.21 312
15168.37 316
15169.53 319
15170.69 318
15171.86 310
15173.02 315
15174.18 310
15175.34 329
15176.51 351
15177.67 347
15178.83 325
15179.99 331
15181.15 336
15182.32 318
15183.48 323
15184.64 321
15185.80 326
15186.97 320
15188.13 306
15189.29 333
15190.46 311
15191.62 335
15192.78 365
15193.94 348
15195.11 351
15196.27 344
15197.43 352
15198.60 327
15199.76 378
15200.92 363
15202.08 347
15203.25 350
15204.41 385
15205.57 359
15206.74 325
15207.90 353
15209.06 371
15210.23 380
15211.39 358
15212.56 387
15213.72 359
15214.88 397
15216.05 370
15217.21 384
15218.37 389
15219.54 382
15220.70 392
15221.87 383
15223.03 390
15224.19 370
15225.36 379
15226.52 409
15227.69 415
15228.85 371
15230.01 404
15231.18 393
15232.34 434
15233.51 388
15234.67 401
15235.84 409
15237.00 412
15238.16 400
15239.33 389
15240.49 407
15241.66 394
15242.82 385
15243.99 384
15245.15 388
15246.32 387
15247.48 412
15248.65 375
15249.81 393
15250.98 361
15252.14 363
15253.31 360
15254.47 377
15255.64 373
15256.80 372
15257.97 345
15259.13 346
15260.30 363
15261.46 363
15262.63 361
15263.80 366
15264.96 354
15266.13 347
15267.29 332
15268.46 342
15269.62 343
15270.79 361
15271.96 340
15273.12 352
15274.29 340
15275.45 352
15276.62 324
15277.79 319
15278.95 323
15280.12 351
15281.28 333
15282.45 330
15283.62 318
15284.78 353
15285.95 340
15287.12 327
15288.28 331
15289.45 341
15290.62 324
15291.78 317
15292.95 326
15294.12 343
15295.28 326
15296.45 335
15297.62 315
15298.78 316
15299.95 336
15301.12 306
15302.28 313
15303.45 317
15304.62 330
15305.78 326
15306.95 309
15308.12 324
15309.29 341
15310.45 313
15311.62 356
15312.79 308
15313.96 317
15315.12 337
15316.29 324
15317.46 345
15318.63 311
15319.79 319
15320.96 309
15322.13 368
15323.30 326
15324.46 313
15325.63 323
15326.80 336
15327.97 364
15329.14 316
15330.30 330
15331.47 328
15332.64 332
15333.81 326
15334.98 352
15336.14 337
15337.31 342
15338.48 346
15339.65 353
15340.82 310
15341.99 324
15343.16 337
15344.32 346
15345.49 342
15346.66 348
15347.83 317
15349.00 332
15350.17 351
15351.34 347
15352.51 377
15353.67 342
15354.84 349
15356.01 364
15357.18 348
15358.35 340
15359.52 338
15360.69 357
15361.86 344
15363.03 345
15364.20 358
15365.37 344
15366.54 357
15367.71 346
15368.87 375
15370.04 375
15371.21 359
15372.38 360
15373.55 389
15374.72 401
15375.89 354
15377.06 375
15378.23 383
15379.40 384
15380.57 369
15381.74 400
15382.91 396
15384.08 376
15385.25 370
15386.42 406
15387.59 385
15388.76 385
15389.93 401
15391.10 396
15392.27 370
15393.44 354
15394.62 395
15395.79 378
15396.96 393
15398.13 381
15399.30 375
15400.47 377
15401.64 358
15402.81 382
15403.98 388
15405.15 385
15406.32 375
15407.49 390
15408.66 362
15409.84 357
15411.01 372
15412.18 353
15413.35 362
15414.52 357
15415.69 359
15416.86 353
15418.03 344
15419.21 344
15420.38 363
15421.55 360
15422.72 359
15423.89 340
15425.06 345
15426.24 353
15427.41 348
15428.58 322
15429.75 326
15430.92 344
15432.09 340
15433.27 360
15434.44 341
15435.61 346
15436.78 345
15437.96 337
15439.13 348
15440.30 314
15441.47 321
15442.64 348
15443.82 331
15444.99 304
15446.16 330
15447.33 340
15448.51 357
15449.68 322
15450.85 323
15452.02 337
15453.20 326
15454.37 340
15455.54 331
15456.72 337
15457.89 312
15459.06 316
15460.23 324
15461.41 363
15462.58 335
15463.75 313
15464.93 299
15466.10 298
15467.27 315
15468.45 298
15469.62 325
15470.79 318
15471.97 345
15473.14 338
15474.31 302
15475.49 315
15476.66 305
15477.83 341
15479.01 332
15480.18 322
15481.36 316
15482.53 310
15483.70 310
15484.88 323
15486.05 335
15487.23 296
15488.40 308
15489.57 317
15490.75 322
15491.92 285
15493.10 296
15494.27 312
15495.44 328
15496.62 329
15497.79 294
15498.97 328
15500.14 328
15501.32 343
15502.49 347
15503.67 323
15504.84 309
15506.02 315
15507.19 306
15508.36 299
15509.54 330
15510.71 302
15511.89 297
15513.06 313
15514.24 309
15515.41 320
15516.59 303
15517.77 315
15518.94 313
15520.12 291
15521.29 327
15522.47 328
15523.64 285
15524.82 315
15525.99 307
15527.17 313
15528.34 314
15529.52 306
15530.69 339
15531.87 331
15533.05 331
15534.22 315
15535.40 307
15536.57 316
15537.75 335
15538.93 324
15540.10 313
15541.28 317
15542.45 333
15543.63 332
15544.81 315
15545.98 324
15547.16 312
15548.33 337
15549.51 332
15550.69 334
15551.86 334
15553.04 320
15554.22 327
15555.39 329
15556.57 355
15557.75 323
15558.92 337
15560.10 352
15561.28 356
15562.45 324
15563.63 322
15564.81 354
15565.99 331
15567.16 317
15568.34 334
15569.52 368
15570.69 323
15571.87 348
15573.05 337
15574.23 348
15575.40 348
15576.58 335
15577.76 344
15578.93 324
15580.11 360
15581.29 384
15582.47 361
15583.65 372
15584.82 368
15586.00 337
15587.18 368
15588.36 354
15589.53 380
15590.71 394
15591.89 387
15593.07 361
15594.25 363
15595.42 358
15596.60 395
15597.78 393
15598.96 402
15600.14 388
15601.32 402
15602.49 379
15603.67 391
15604.85 387
15606.03 384
15607.21 394
15608.39 383
15609.56 409
15610.74 389
15611.92 379
15613.10 426
15614.28 375
15615.46 385
15616.64 381
15617.82 420
15619.00 416
15620.17 397
15621.35 398
15622.53 445
15623.71 423
15624.89 427
15626.07 469
15627.25 459
15628.43 410
15629.61 427
15630.79 471
15631.97 418
15633.15 434
15634.33 454
15635.51 444
15636.69 498
15637.87 462
15639.05 465
15640.22 443
15641.40 466
15642.58 459
15643.76 481
15644.94 465
15646.12 482
15647.30 499
15648.48 479
15649.66 448
15650.85 453
15652.03 464
15653.21 502
15654.39 487
15655.57 503
15656.75 466
15657.93 488
15659.11 452
15660.29 480
15661.47 453
15662.65 482
15663.83 450
15665.01 451
15666.19 478
15667.37 483
15668.55 499
15669.73 466
15670.92 483
15672.10 454
15673.28 469
15674.46 482
15675.64 488
15676.82 516
15678.00 478
15679.18 488
15680.36 477
15681.55 486
15682.73 499
15683.91 492
15685.09 478
15686.27 490
15687.45 487
15688.63 467
15689.82 477
15691.00 508
15692.18 484
15693.36 490
15694.54 487
15695.73 512
15696.91 527
15698.09 516
15699.27 492
15700.45 519
15701.64 521
15702.82 493
15704.00 493
15705.18 522
15706.36 509
15707.55 507
15708.73 515
15709.91 528
15711.09 537
15712.28 557
15713.46 556
15714.64 543
15715.82 548
15717.01 567
15718.19 570
15719.37 587
15720.55 548
15721.74 564
15722.92 574
15724.10 559
15725.29 586
15726.47 573
15727.65 560
15728.84 589
15730.02 577
15731.20 608
15732.39 623
15733.57 630
15734.75 616
15735.94 593
15737.12 620
15738.30 597
15739.49 640
15740.67 670
15741.85 656
15743.04 663
15744.22 657
15745.40 655
15746.59 638
15747.77 638
15748.96 634
15750.14 643
15751.32 664
15752.51 647
15753.69 669
15754.88 665
15756.06 655
15757.24 644
15758.43 655
15759.61 646
15760.80 670
15761.98 637
15763.17 644
15764.35 643
15765.53 651
15766.72 664
15767.90 639
15769.09 654
15770.27 643
15771.46 646
15772.64 640
15773.83 621
15775.01 594
15776.20 592
15777.38 588
15778.57 623
15779.75 608
15780.94 614
15782.12 651
15783.31 602
15784.49 609
15785.68 613
15786.86 565
15788.05 581
15789.23 597
15790.42 587
15791.60 559
15792.79 584
15793.98 576
15795.16 541
15796.35 567
15797.53 549
15798.72 578
15799.90 545
15801.09 548
15802.28 526
15803.46 527
15804.65 513
15805.83 500
15807.02 520
15808.21 529
15809.39 527
15810.58 528
15811.76 520
15812.95 491
15814.14 501
15815.32 534
15816.51 513
15817.70 525
15818.88 483
15820.07 485
15821.26 545
15822.44 508
15823.63 521
15824.82 489
15826.00 480
15827.19 465
15828.38 498
15829.56 460
15830.75 481
15831.94 489
15833.12 492
15834.31 488
15835.50 476
15836.69 460
15837.87 459
15839.06 484
15840.25 466
15841.44 477
15842.62 478
15843.81 509
15845.00 462
15846.18 472
15847.37 466
15848.56 445
15849.75 492
15850.94 490
15852.12 487
15853.31 491
15854.50 509
15855.69 496
15856.87 464
15858.06 466
15859.25 464
15860.44 466
15861.63 470
15862.81 475
15864.00 489
15865.19 480
15866.38 462
15867.57 475
15868.76 461
15869.94 484
15871.13 492
15872.32 468
15873.51 476
15874.70 468
15875.89 477
15877.08 514
15878.26 507
15879.45 505
15880.64 496
15881.83 483
15883.02 490
15884.21 486
15885.40 514
15886.59 494
15887.78 499
15888.97 486
15890.15 500
15891.34 491
15892.53 532
15893.72 482
15894.91 505
15896.10 480
15897.29 492
15898.48 505
15899.67 487
15900.86 514
15902.05 537
15903.24 546
15904.43 534
15905.62 539
15906.81 554
15908.00 562
15909.19 526
15910.38 552
15911.57 529
15912.76 540
15913.95 531
15915.14 533
15916.33 512
15917.52 531
15918.71 542
15919.90 560
15921.09 515
15922.28 518
15923.47 515
15924.66 549
15925.85 559
15927.04 555
15928.23 523
15929.42 484
15930.61 524
15931.80 533
15932.99 546
15934.18 550
15935.38 525
15936.57 499
15937.76 530
15938.95 517
15940.14 505
15941.33 514
15942.52 526
15943.71 500
15944.90 485
15946.10 497
15947.29 499
15948.48 517
15949.67 484
15950.86 483
15952.05 451
15953.24 481
15954.44 463
15955.63 459
15956.82 443
15958.01 419
15959.20 452
15960.39 480
15961.59 455
15962.78 470
15963.97 446
15965.16 427
15966.35 417
15967.55 438
15968.74 423
15969.93 445
15971.12 423
15972.31 414
15973.51 402
15974.70 386
15975.89 416
15977.08 434
15978.28 430
15979.47 410
15980.66 407
15981.85 400
15983.05 401
15984.24 391
15985.43 408
15986.62 394
15987.82 380
15989.01 395
15990.20 388
15991.40 407
15992.59 378
15993.78 369
15994.98 383
15996.17 398
15997.36 381
15998.55 382
15999.75 384
16000.94 357
16002.13 347
16003.33 385
16004.52 375
16005.72 358
16006.91 363
16008.10 378
16009.30 372
16010.49 342
16011.68 351
16012.88 357
16014.07 374
16015.26 368
16016.46 349
16017.65 349
16018.85 381
16020.04 377
16021.23 372
16022.43 369
16023.62 364
16024.82 365
16026.01 363
16027.21 371
16028.40 323
16029.59 342
16030.79 335
16031.98 382
16033.18 336
16034.37 357
16035.57 360
16036.76 334
16037.96 316
16039.15 333
16040.35 387
16041.54 354
16042.73 365
16043.93 342
16045.12 336
16046.32 327
16047.51 337
16048.71 341
16049.91 361
16051.10 335
16052.30 330
16053.49 359
16054.69 327
16055.88 321
16057.08 319
16058.27 342
16059.47 345
16060.66 321
16061.86 338
16063.05 334
16064.25 310
16065.45 317
16066.64 318
16067.84 338
16069.03 323
16070.23 325
16071.42 340
16072.62 344
16073.82 317
16075.01 304
16076.21 320
16077.41 303
16078.60 302
16079.80 322
16080.99 321
16082.19 304
16083.39 290
16084.58 301
16085.78 330
16086.98 291
16088.17 303
16089.37 326
16090.57 298
16091.76 294
16092.96 305
16094.16 300
16095.35 302
16096.55 293
16097.75 321
16098.94 309
16100.14 303
16101.34 295
16102.53 285
16103.73 301
16104.93 295
16106.13 321
16107.32 308
16108.52 280
16109.72 296
16110.92 309
16112.11 314
16113.31 292
16114.51 291
16115.71 312
16116.90 300
16118.10 289
16119.30 279
16120.50 275
16121.69 289
16122.89 275
16124.09 278
16125.29 278
16126.49 283
16127.68 273
16128.88 312
16130.08 287
16131.28 297
16132.48 292
16133.67 276
16134.87 275
16136.07 258
16137.27 271
16138.47 283
16139.67 263
16140.86 246
16142.06 279
16143.26 286
16144.46 276
16145.66 275
16146.86 258
16148.06 271
16149.26 278
16150.45 284
16151.65 288
16152.85 272
16154.05 295
16155.25 264
16156.45 279
16157.65 268
16158.85 272
16160.05 279
16161.25 266
16162.45 253
16163.64 265
16164.84 281
16166.04 251
16167.24 250
16168.44 252
16169.64 269
16170.84 263
16172.04 255
16173.24 265
16174.44 262
16175.64 269
16176.84 264
16178.04 294
16179.24 279
16180.44 283
16181.64 239
16182.84 258
16184.04 241
16185.24 247
16186.44 250
16187.64 264
16188.84 246
16190.04 247
16191.24 243
16192.44 264
16193.64 271
16194.84 245
16196.04 247
16197.24 272
16198.44 272
16199.65 281
16200.85 259
16202.05 279
16203.25 263
16204.45 276
16205.65 259
16206.85 246
16208.05 261
16209.25 258
16210.45 254
16211.65 284
16212.86 244
16214.06 271
16215.26 272
16216.46 278
16217.66 260
16218.86 263
16220.06 265
16221.27 292
16222.47 256
16223.67 267
16224.87 257
16226.07 255
16227.27 270
16228.48 268
16229.68 270
16230.88 269
16232.08 261
16233.28 288
16234.48 276
16235.69 255
16236.89 268
16238.09 256
16239.29 272
16240.50 283
16241.70 268
16242.90 257
16244.10 260
16245.30 272
16246.51 281
16247.71 278
16248.91 258
16250.11 269
16251.32 261
16252.52 271
16253.72 265
16254.92 272
16256.13 288
16257.33 290
16258.53 303
16259.74 274
16260.94 273
16262.14 262
16263.35 278
16264.55 281
16265.75 277
16266.95 286
16268.16 272
16269.36 287
16270.56 268
16271.77 249
16272.97 287
16274.17 260
16275.38 291
16276.58 284
16277.79 282
16278.99 294
16280.19 280
16281.40 273
16282.60 266
16283.80 292
16285.01 280
16286.21 290
16287.42 284
16288.62 309
16289.82 296
16291.03 311
16292.23 277
16293.44 316
16294.64 301
16295.84 280
16297.05 278
16298.25 320
16299.46 320
16300.66 303
16301.87 310
16303.07 306
16304.27 289
16305.48 304
16306.68 302
16307.89 324
16309.09 312
16310.30 277
16311.50 312
16312.71 298
16313.91 309
16315.12 302
16316.32 314
16317.53 315
16318.73 292
16319.94 292
16321.14 287
16322.35 275
16323.55 298
16324.76 299
16325.96 297
16327.17 287
16328.38 284
16329.58 320
16330.79 294
16331.99 287
16333.20 275
16334.40 269
16335.61 273
16336.81 299
16338.02 294
16339.23 305
16340.43 276
16341.64 278
16342.84 290
16344.05 267
16345.26 269
16346.46 272
16347.67 280
16348.87 251
16350.08 275
16351.29 278
16352.49 277
16353.70 253
16354.91 256
16356.11 271
16357.32 267
16358.53 255
16359.73 269
16360.94 260
16362.15 271
16363.35 241
16364.56 252
16365.77 267
16366.97 276
16368.18 268
16369.39 257
16370.59 275
16371.80 261
16373.01 261
16374.21 244
16375.42 251
16376.63 264
16377.84 270
16379.04 269
16380.25 252
16381.46 223
16382.67 221
16383.87 259
16385.08 232
16386.29 266
16387.50 258
16388.70 252
16389.91 247
16391.12 213
16392.33 253
16393.53 244
16394.74 251
16395.95 259
16397.16 263
16398.37 243
16399.57 252
16400.78 256
16401.99 254
16403.20 243
16404.41 245
16405.62 261
16406.82 255
16408.03 234
16409.24 234
16410.45 235
16411.66 234
16412.87 229
16414.07 255
16415.28 262
16416.49 237
16417.70 249
16418.91 247
16420.12 252
16421.33 232
16422.54 247
16423.75 243
16424.95 263
16426.16 245
16427.37 245
16428.58 218
16429.79 233
16431.00 235
16432.21 254
16433.42 248
16434.63 230
16435.84 214
16437.05 230
16438.26 233
16439.47 227
16440.68 242
16441.88 251
16443.09 240
16444.30 262
16445.51 239
16446.72 225
16447.93 230
16449.14 226
16450.35 236
16451.56 222
16452.77 240
16453.98 236
16455.19 241
16456.40 231
16457.61 226
16458.82 230
16460.03 238
16461.24 245
16462.45 232
16463.67 268
16464.88 260
16466.09 241
16467.30 231
16468.51 251
16469.72 237
16470.93 243
16472.14 222
16473.35 234
16474.56 240
16475.77 248
16476.98 228
16478.19 251
16479.40 214
16480.62 241
16481.83 235
16483.04 228
16484.25 227
16485.46 239
16486.67 239
16487.88 234
16489.09 230
16490.31 213
16491.52 222
16492.73 232
16493.94 208
16495.15 230
16496.36 225
16497.57 245
16498.79 236
16500.00 223
16501.21 226
16502.42 238
16503.63 235
16504.85 236
16506.06 232
16507.27 226
16508.48 215
16509.69 230
16510.91 230
16512.12 213
16513.33 233
16514.54 248
16515.76 242
16516.97 243
16518.18 233
16519.39 215
16520.60 230
16521.82 236
16523.03 214
16524.24 232
16525.46 222
16526.67 223
16527.88 222
16529.09 226
16530.31 245
16531.52 215
16532.73 213
16533.95 199
16535.16 248
16536.37 242
16537.58 228
16538.80 247
16540.01 230
16541.22 227
16542.44 228
16543.65 230
16544.86 224
16546.08 259
16547.29 247
16548.50 216
16549.72 224
16550.93 194
16552.15 216
16553.36 231
16554.57 223
16555.79 226
16557.00 236
16558.21 237
16559.43 234
16560.64 241
16561.86 233
16563.07 227
16564.28 208
16565.50 243
16566.71 220
16567.93 229
16569.14 235
16570.36 231
16571.57 249
16572.78 235
16574.00 261
16575.21 239
16576.43 236
16577.64 226
16578.86 231
16580.07 235
16581.29 240
16582.50 223
16583.72 240
16584.93 233
16586.15 250
16587.36 242
16588.58 241
16589.79 245
16591.01 259
16592.22 239
16593.44 216
16594.65 226
16595.87 232
16597.08 249
16598.30 252
16599.51 230
16600.73 230
16601.94 244
16603.16 268
16604.37 250
16605.59 215
16606.81 225
16608.02 255
16609.24 234
16610.45 229
16611.67 234
16612.89 232
16614.10 226
16615.32 238
16616.53 233
16617.75 233
16618.97 246
16620.18 244
16621.40 244
16622.61 245
16623.83 218
16625.05 244
16626.26 234
16627.48 248
16628.70 230
16629.91 234
16631.13 225
16632.35 227
16633.56 263
16634.78 242
16636.00 246
16637.21 212
16638.43 234
16639.65 227
16640.86 230
16642.08 240
16643.30 228
16644.51 235
16645.73 220
16646.95 231
16648.17 247
16649.38 215
16650.60 214
16651.82 218
16653.03 237
16654.25 225
16655.47 219
16656.69 228
16657.90 217
16659.12 239
16660.34 231
16661.56 233
16662.77 231
16663.99 223
16665.21 213
16666.43 227
16667.65 208
16668.86 216
16670.08 238
16671.30 222
16672.52 229
16673.74 214
16674.95 237
16676.17 215
16677.39 226
16678.61 240
16679.83 229
16681.05 224
16682.26 232
16683.48 242
16684.70 211
16685.92 215
16687.14 210
16688.36 233
16689.58 213
16690.79 220
16692.01 235
16693.23 220
16694.45 205
16695.67 239
16696.89 213
16698.11 229
16699.33 211
16700.55 220
16701.76 236
16702.98 215
16704.20 246
16705.42 222
16706.64 242
16707.86 214
16709.08 222
16710.30 220
16711.52 226
16712.74 216
16713.96 224
16715.18 199
16716.40 216
16717.62 213
16718.84 232
16720.06 231
16721.28 227
16722.50 226
16723.72 219
16724.94 235
16726.16 222
16727.38 223
16728.60 218
16729.82 224
16731.04 220
16732.26 210
16733.48 210
16734.70 216
16735.92 220
16737.14 228
16738.36 223
16739.58 201
16740.80 202
16742.02 212
16743.24 231
16744.46 203
16745.68 218
16746.90 214
16748.12 225
16749.35 225
16750.57 216
16751.79 209
16753.01 229
16754.23 201
16755.45 212
16756.67 189
16757.89 207
16759.11 256
16760.33 223
16761.56 248
16762.78 195
16764.00 243
16765.22 234
16766.44 219
16767.66 201
16768.88 241
16770.11 223
16771.33 231
16772.55 216
16773.77 231
16774.99 208
16776.22 222
16777.44 227
16778.66 228
16779.88 218
16781.10 219
16782.33 219
16783.55 234
16784.77 233
16785.99 211
16787.21 219
16788.44 242
16789.66 253
16790.88 235
16792.10 233
16793.33 212
16794.55 212
16795.77 254
16796.99 233
16798.22 224
16799.44 209
16800.66 227
16801.88 223
16803.11 217
16804.33 211
16805.55 252
16806.78 248
16808.00 241
16809.22 248
16810.44 241
16811.67 270
16812.89 231
16814.11 223
16815.34 252
16816.56 231
16817.78 238
16819.01 222
16820.23 231
16821.45 235
16822.68 239
16823.90 249
16825.13 234
16826.35 244
16827.57 258
16828.80 282
16830.02 240
16831.24 249
16832.47 288
16833.69 266
16834.92 266
16836.14 251
16837.36 271
16838.59 275
16839.81 288
16841.04 260
16842.26 261
16843.48 269
16844.71 286
16845.93 277
16847.16 293
16848.38 258
16849.61 269
16850.83 310
16852.06 302
16853.28 307
16854.51 314
16855.73 313
16856.95 311
16858.18 303
16859.40 285
16860.63 306
16861.85 317
16863.08 336
16864.30 314
16865.53 336
16866.75 303
16867.98 326
16869.21 339
16870.43 354
16871.66 325
16872.88 319
16874.11 318
16875.33 308
16876.56 313
16877.78 343
16879.01 330
16880.23 337
16881.46 336
16882.69 317
16883.91 372
16885.14 370
16886.36 349
16887.59 340
16888.81 357
16890.04 350
16891.27 370
16892.49 342
16893.72 367
16894.94 359
16896.17 369
16897.40 364
16898.62 345
16899.85 350
16901.08 320
16902.30 326
16903.53 325
16904.76 333
16905.98 359
16907.21 333
16908.44 305
16909.66 354
16910.89 330
16912.12 322
16913.34 316
16914.57 328
16915.80 338
16917.02 330
16918.25 329
16919.48 309
16920.70 346
16921.93 322
16923.16 291
16924.39 319
16925.61 304
16926.84 331
16928.07 321
16929.30 302
16930.52 307
16931.75 309
16932.98 297
16934.21 301
16935.43 289
16936.66 293
16937.89 278
16939.12 309
16940.34 306
16941.57 260
16942.80 290
16944.03 300
16945.26 302
16946.48 288
16947.71 291
16948.94 298
16950.17 314
16951.40 284
16952.62 278
16953.85 277
16955.08 276
16956.31 262
16957.54 272
16958.77 269
16959.99 281
16961.22 280
16962.45 283
16963.68 254
16964.91 281
16966.14 274
16967.37 279
16968.60 274
16969.82 289
16971.05 256
16972.28 266
16973.51 282
16974.74 247
16975.97 266
16977.20 242
16978.43 252
16979.66 239
16980.89 239
16982.11 258
16983.34 274
16984.57 248
16985.80 237
16987.03 251
16988.26 243
16989.49 273
16990.72 241
16991.95 231
16993.18 226
16994.41 249
16995.64 223
16996.87 255
16998.10 228
16999.33 242
17000.56 236
17001.79 276
17003.02 220
17004.25 247
17005.48 237
17006.71 246
17007.94 245
17009.17 249
17010.40 246
17011.63 225
17012.86 242
17014.09 246
17015.32 257
17016.55 226
17017.78 218
17019.01 250
17020.25 263
17021.48 223
17022.71 231
17023.94 223
17025.17 217
17026.40 249
17027.63 241
17028.86 246
17030.09 204
17031.32 254
17032.55 225
17033.79 248
17035.02 232
17036.25 203
17037.48 215
17038.71 233
17039.94 215
17041.17 216
17042.41 216
17043.64 224
17044.87 239
17046.10 230
17047.33 230
17048.56 229
17049.80 266
17051.03 239
17052.26 228
17053.49 202
17054.72 251
17055.95 229
17057.19 229
17058.42 220
17059.65 211
17060.88 230
17062.12 238
17063.35 234
17064.58 234
17065.81 216
17067.04 217
17068.28 211
17069.51 215
17070.74 214
17071.97 202
17073.21 218
17074.44 198
17075.67 199
17076.90 209
17078.14 216
17079.37 208
17080.60 200
17081.84 207
17083.07 204
17084.30 204
17085.54 199
17086.77 217
17088.00 213
17089.23 206
17090.47 196
17091.70 218
17092.93 225
17094.17 233
17095.40 185
17096.63 202
17097.87 200
17099.10 200
17100.34 211
17101.57 215
17102.80 193
17104.04 196
17105.27 211
17106.50 198
17107.74 219
17108.97 180
17110.21 201
17111.44 202
17112.67 206
17113.91 189
17115.14 184
17116.38 179
17117.61 189
17118.84 217
17120.08 204
17121.31 207
17122.55 207
17123.78 222
17125.02 208
17126.25 216
17127.48 191
17128.72 195
17129.95 199
17131.19 206
17132.42 191
17133.66 202
17134.89 178
17136.13 177
17137.36 219
17138.60 195
17139.83 187
17141.07 197
17142.30 169
17143.54 205
17144.77 163
17146.01 185
17147.24 184
17148.48 155
17149.71 174
17150.95 175
17152.19 199
17153.42 190
17154.66 177
17155.89 174
17157.13 198
17158.36 188
17159.60 182
17160.83 185
17162.07 177
17163.31 184
17164.54 187
17165.78 197
17167.01 186
17168.25 189
17169.49 186
17170.72 200
17171.96 191
17173.19 180
17174.43 174
17175.67 176
17176.90 185
17178.14 184
17179.38 202
17180.61 186
17181.85 192
17183.09 175
17184.32 169
17185.56 177
17186.80 191
17188.03 174
17189.27 198
17190.51 178
17191.74 201
17192.98 205
17194.22 200
17195.45 189
17196.69 192
17197.93 184
17199.16 172
17200.40 163
17201.64 151
17202.88 193
17204.11 189
17205.35 191
17206.59 176
17207.83 176
17209.06 187
17210.30 189
17211.54 181
17212.78 171
17214.01 188
17215.25 198
17216.49 193
17217.73 192
17218.96 176
17220.20 178
17221.44 177
17222.68 163
17223.92 177
17225.15 174
17226.39 178
17227.63 173
17228.87 182
17230.11 172
17231.35 176
17232.58 169
17233.82 185
17235.06 163
17236.30 182
17237.54 171
17238.78 183
17240.01 189
17241.25 154
17242.49 184
17243.73 171
17244.97 186
17246.21 186
17247.45 172
17248.69 187
17249.93 192
17251.16 178
17252.40 168
17253.64 187
17254.88 191
17256.12 180
17257.36 168
17258.60 180
17259.84 193
17261.08 197
17262.32 175
17263.56 181
17264.80 178
17266.04 174
17267.28 172
17268.51 181
17269.75 167
17270.99 193
17272.23 179
17273.47 201
17274.71 166
17275.95 160
17277.19 177
17278.43 163
17279.67 167
17280.91 178
17282.15 172
17283.39 158
17284.63 176
17285.87 168
17287.11 174
17288.35 165
17289.60 188
17290.84 174
17292.08 165
17293.32 170
17294.56 175
17295.80 175
17297.04 180
17298.28 192
17299.52 171
17300.76 162
17302.00 167
17303.24 180
17304.48 175
17305.72 172
17306.96 175
17308.21 205
17309.45 174
17310.69 178
17311.93 185
17313.17 183
17314.41 172
17315.65 160
17316.89 172
17318.14 170
17319.38 172
17320.62 164
17321.86 173
17323.10 168
17324.34 166
17325.59 174
17326.83 199
17328.07 181
17329.31 186
17330.55 182
17331.79 190
17333.04 195
17334.28 177
17335.52 173
17336.76 171
17338.00 180
17339.25 187
17340.49 181
17341.73 162
17342.97 159
17344.22 166
17345.46 174
17346.70 172
17347.94 178
17349.19 175
17350.43 163
17351.67 173
17352.91 159
17354.16 168
17355.40 176
17356.64 173
17357.88 160
17359.13 157
17360.37 180
17361.61 176
17362.86 183
17364.10 189
17365.34 171
17366.58 190
17367.83 175
17369.07 192
17370.31 180
17371.56 168
17372.80 173
17374.04 191
17375.29 166
17376.53 178
17377.78 174
17379.02 174
17380.26 167
17381.51 171
17382.75 166
17383.99 171
17385.24 178
17386.48 161
17387.72 177
17388.97 198
17390.21 179
17391.46 175
17392.70 179
17393.94 151
17395.19 166
17396.43 184
17397.68 181
17398.92 170
17400.17 159
17401.41 180
17402.65 177
17403.90 184
17405.14 196
17406.39 181
17407.63 158
17408.88 173
17410.12 185
17411.37 177
17412.61 152
17413.86 178
17415.10 184
17416.35 155
17417.59 163
17418.84 190
17420.08 202
17421.33 176
17422.57 168
17423.82 176
17425.06 174
17426.31 184
17427.55 183
17428.80 200
17430.04 195
17431.29 166
17432.53 177
17433.78 178
17435.03 180
17436.27 170
17437.52 166
17438.76 179
17440.01 173
17441.25 170
17442.50 179
17443.75 192
17444.99 168
17446.24 192
17447.48 192
17448.73 182
17449.98 190
17451.22 195
17452.47 186
17453.71 188
17454.96 192
17456.21 185
17457.45 184
17458.70 179
17459.95 179
17461.19 186
17462.44 180
17463.69 195
17464.93 190
17466.18 187
17467.43 199
17468.67 172
17469.92 201
17471.17 189
17472.41 188
17473.66 194
17474.91 175
17476.15 205
17477.40 179
17478.65 194
17479.90 210
17481.14 200
17482.39 187
17483.64 196
17484.88 199
17486.13 206
17487.38 187
17488.63 220
17489.87 191
17491.12 193
17492.37 207
17493.62 180
17494.86 197
17496.11 183
17497.36 202
17498.61 221
17499.86 220
17501.10 196
17502.35 208
17503.60 221
17504.85 229
17506.10 202
17507.34 204
17508.59 202
17509.84 202
17511.09 219
17512.34 215
17513.59 236
17514.83 212
17516.08 235
17517.33 232
17518.58 204
17519.83 221
17521.08 234
17522.33 211
17523.57 216
17524.82 217
17526.07 224
17527.32 244
17528.57 210
17529.82 225
17531.07 223
17532.32 232
17533.57 232
17534.82 228
17536.06 211
17537.31 214
17538.56 216
17539.81 239
17541.06 214
17542.31 217
17543.56 221
17544.81 234
17546.06 234
17547.31 242
17548.56 232
17549.81 239
17551.06 246
17552.31 231
17553.56 236
17554.81 246
17556.06 218
17557.31 219
17558.56 235
17559.81 246
17561.06 250
17562.31 250
17563.56 214
17564.81 220
17566.06 220
17567.31 253
17568.56 221
17569.81 215
17571.06 235
17572.31 265
17573.56 224
17574.81 226
17576.06 249
17577.31 248
17578.56 225
17579.81 227
17581.06 235
17582.31 238
17583.57 241
17584.82 220
17586.07 237
17587.32 235
17588.57 260
17589.82 250
17591.07 249
17592.32 243
17593.57 245
17594.83 234
17596.08 266
17597.33 258
17598.58 254
17599.83 255
17601.08 243
17602.33 263
17603.59 263
17604.84 253
17606.09 262
17607.34 263
17608.59 261
17609.84 257
17611.10 260
17612.35 263
17613.60 240
17614.85 259
17616.10 246
17617.36 261
17618.61 248
17619.86 272
17621.11 259
17622.36 260
17623.62 247
17624.87 244
17626.12 261
17627.37 237
17628.63 235
17629.88 258
17631.13 253
17632.38 264
17633.64 246
17634.89 261
17636.14 243
17637.39 245
17638.65 272
17639.90 242
17641.15 240
17642.41 227
17643.66 265
17644.91 242
17646.17 238
17647.42 257
17648.67 248
17649.92 236
17651.18 237
17652.43 256
17653.68 258
17654.94 261
17656.19 227
17657.44 261
17658.70 231
17659.95 235
17661.21 231
17662.46 252
17663.71 236
17664.97 237
17666.22 236
17667.47 251
17668.73 254
17669.98 241
17671.24 230
17672.49 247
17673.74 219
17675.00 238
17676.25 240
17677.51 197
17678.76 230
17680.02 219
17681.27 247
17682.52 221
17683.78 232
17685.03 215
17686.29 227
17687.54 192
17688.80 210
17690.05 225
17691.31 223
17692.56 239
17693.82 201
17695.07 226
17696.32 198
17697.58 207
17698.83 207
17700.09 216
17701.34 221
17702.60 257
17703.86 209
17705.11 215
17706.37 191
17707.62 215
17708.88 215
17710.13 212
17711.39 200
17712.64 199
17713.90 199
17715.15 200
17716.41 205
17717.66 193
17718.92 207
17720.18 195
17721.43 231
17722.69 210
17723.94 207
17725.20 210
17726.45 208
17727.71 211
17728.97 196
17730.22 193
17731.48 180
17732.74 212
17733.99 191
17735.25 216
17736.50 193
17737.76 202
17739.02 206
17740.27 200
17741.53 210
17742.79 194
17744.04 192
17745.30 195
17746.56 216
17747.81 209
17749.07 202
17750.33 214
17751.58 184
17752.84 188
17754.10 204
17755.35 196
17756.61 203
17757.87 208
17759.12 203
17760.38 198
17761.64 194
17762.90 184
17764.15 200
17765.41 176
17766.67 205
17767.93 192
17769.18 187
17770.44 194
17771.70 182
17772.96 195
17774.21 192
17775.47 218
17776.73 192
17777.99 234
17779.24 195
17780.50 202
17781.76 194
17783.02 207
17784.28 201
17785.53 192
17786.79 192
17788.05 209
17789.31 189
17790.57 188
17791.82 194
17793.08 171
17794.34 185
17795.60 172
17796.86 193
17798.12 187
17799.37 187
17800.63 165
17801.89 201
17803.15 198
17804.41 204
17805.67 192
17806.93 185
17808.19 190
17809.44 195
17810.70 178
17811.96 174
17813.22 194
17814.48 172
17815.74 186
17817.00 169
17818.26 182
17819.52 145
17820.78 180
17822.04 174
17823.29 192
17824.55 187
17825.81 199
17827.07 193
17828.33 186
17829.59 205
17830.85 184
17832.11 184
17833.37 165
17834.63 202
17835.89 154
17837.15 191
17838.41 162
17839.67 190
17840.93 175
17842.19 179
17843.45 178
17844.71 180
17845.97 162
17847.23 173
17848.49 183
17849.75 165
17851.01 181
17852.27 162
17853.53 194
17854.79 156
17856.05 191
17857.31 171
17858.57 177
17859.84 183
17861.10 191
17862.36 177
17863.62 178
17864.88 160
17866.14 171
17867.40 177
17868.66 167
17869.92 180
17871.18 166
17872.44 183
17873.71 162
17874.97 167
17876.23 166
17877.49 171
17878.75 167
17880.01 182
17881.27 155
17882.53 175
17883.80 170
17885.06 173
17886.32 181
17887.58 188
17888.84 179
17890.10 154
17891.37 174
17892.63 153
17893.89 164
17895.15 152
17896.41 168
17897.67 154
17898.94 177
17900.20 164
17901.46 150
17902.72 157
17903.99 167
17905.25 158
17906.51 174
17907.77 162
17909.03 141
17910.30 167
17911.56 147
17912.82 166
17914.08 155
17915.35 154
17916.61 155
17917.87 166
17919.14 154
17920.40 150
17921.66 153
17922.92 165
17924.19 157
17925.45 161
17926.71 145
17927.98 148
17929.24 165
17930.50 158
17931.76 165
17933.03 146
17934.29 143
17935.55 152
17936.82 176
17938.08 137
17939.34 155
17940.61 149
17941.87 173
17943.14 160
17944.40 149
17945.66 158
17946.93 164
17948.19 174
17949.45 148
17950.72 165
17951.98 138
17953.25 143
17954.51 149
17955.77 164
17957.04 148
17958.30 161
17959.57 130
17960.83 177
17962.09 170
17963.36 150
17964.62 162
17965.89 160
17967.15 167
17968.42 150
17969.68 156
17970.95 156
17972.21 149
17973.47 154
17974.74 165
17976.00 154
17977.27 161
17978.53 146
17979.80 170
17981.06 141
17982.33 144
17983.59 138
17984.86 145
17986.12 167
17987.39 162
17988.65 134
17989.92 119
17991.18 135
17992.45 149
17993.71 178
17994.98 165
17996.25 155
17997.51 147
17998.78 176
18000.04 155
18001.31 162
18002.57 156
18003.84 151
18005.10 149
18006.37 149
18007.64 144
18008.90 138
18010.17 138
18011.43 154
18012.70 151
18013.97 132
18015.23 162
18016.50 156
18017.76 169
18019.03 144
18020.30 139
18021.56 160
18022.83 160
18024.10 138
18025.36 131
18026.63 153
18027.90 156
18029.16 157
18030.43 139
18031.70 157
18032.96 128
18034.23 155
18035.50 146
18036.76 163
18038.03 141
18039.30 154
18040.56 165
18041.83 153
18043.10 160
18044.37 142
18045.63 159
18046.90 144
18048.17 144
18049.43 143
18050.70 175
18051.97 151
18053.24 177
18054.50 158
18055.77 162
18057.04 165
18058.31 177
18059.57 143
18060.84 150
18062.11 147
18063.38 156
18064.65 156
18065.91 153
18067.18 133
18068.45 157
18069.72 161
18070.98 136
18072.25 157
18073.52 150
18074.79 154
18076.06 151
18077.33 157
18078.59 162
18079.86 159
18081.13 164
18082.40 151
18083.67 172
18084.94 165
18086.21 154
18087.47 151
18088.74 160
18090.01 145
18091.28 155
18092.55 148
18093.82 159
18095.09 156
18096.36 154
18097.62 155
18098.89 162
18100.16 171
18101.43 190
18102.70 162
18103.97 170
18105.24 169
18106.51 173
18107.78 179
18109.05 150
18110.32 173
18111.59 170
18112.86 167
18114.13 134
18115.40 161
18116.66 167
18117.93 168
18119.20 154
18120.47 157
18121.74 160
18123.01 185
18124.28 157
18125.55 186
18126.82 178
18128.09 159
18129.36 160
18130.63 157
18131.90 177
18133.17 169
18134.44 154
18135.71 173
18136.99 168
18138.26 157
18139.53 166
18140.80 154
18142.07 136
18143.34 165
18144.61 146
18145.88 165
18147.15 148
18148.42 170
18149.69 148
18150.96 158
18152.23 143
18153.50 163
18154.78 164
18156.05 140
18157.32 145
18158.59 168
18159.86 174
18161.13 167
18162.40 133
18163.67 156
18164.94 181
18166.22 144
18167.49 173
18168.76 148
18170.03 174
18171.30 170
18172.57 172
18173.85 154
18175.12 150
18176.39 151
18177.66 147
18178.93 152
18180.20 155
18181.48 146
18182.75 165
18184.02 145
18185.29 130
18186.56 155
18187.84 152
18189.11 137
18190.38 136
18191.65 164
18192.93 138
18194.20 138
18195.47 154
18196.74 162
18198.02 153
18199.29 158
18200.56 161
18201.83 163
18203.11 165
18204.38 136
18205.65 143
18206.92 162
18208.20 170
18209.47 166
18210.74 155
18212.02 153
18213.29 147
18214.56 150
18215.84 160
18217.11 133
18218.38 156
18219.65 143
18220.93 160
18222.20 178
18223.47 136
18224.75 142
18226.02 153
18227.30 173
18228.57 134
18229.84 148
18231.12 164
18232.39 145
18233.66 156
18234.94 171
18236.21 166
18237.48 145
18238.76 141
18240.03 130
18241.31 146
18242.58 124
18243.86 159
18245.13 144
18246.40 153
18247.68 130
18248.95 160
18250.23 144
18251.50 133
18252.77 131
18254.05 136
18255.32 152
18256.60 144
18257.87 135
18259.15 158
18260.42 158
18261.70 152
18262.97 145
18264.25 150
18265.52 144
18266.80 149
18268.07 142
18269.35 150
18270.62 157
18271.90 141
18273.17 166
18274.45 141
18275.72 161
18277.00 149
18278.27 146
18279.55 148
18280.82 149
18282.10 168
18283.37 137
18284.65 148
18285.93 140
18287.20 176
18288.48 153
18289.75 141
18291.03 132
18292.30 167
18293.58 139
18294.86 158
18296.13 166
18297.41 153
18298.68 159
18299.96 145
18301.24 154
18302.51 153
18303.79 159
18305.06 142
18306.34 137
18307.62 176
18308.89 156
18310.17 135
18311.45 140
18312.72 143
18314.00 134
18315.28 140
18316.55 137
18317.83 160
18319.11 148
18320.38 156
18321.66 158
18322.94 156
18324.21 145
18325.49 144
18326.77 140
18328.04 160
18329.32 152
18330.60 154
18331.88 162
18333.15 143
18334.43 134
18335.71 146
18336.98 141
18338.26 151
18339.54 145
18340.82 141
18342.09 137
18343.37 136
18344.65 141
18345.93 117
18347.20 144
18348.48 159
18349.76 158
18351.04 146
18352.32 143
18353.59 140
18354.87 173
18356.15 156
18357.43 128
18358.71 149
18359.98 147
18361.26 155
18362.54 142
18363.82 161
18365.10 137
18366.38 147
18367.65 139
18368.93 149
18370.21 140
18371.49 136
18372.77 163
18374.05 163
18375.33 149
18376.60 134
18377.88 163
18379.16 150
18380.44 147
18381.72 149
18383.00 148
18384.28 154
18385.56 152
18386.84 134
18388.11 146
18389.39 138
18390.67 157
18391.95 139
18393.23 148
18394.51 137
18395.79 150
18397.07 153
18398.35 139
18399.63 133
18400.91 140
18402.19 139
18403.47 154
18404.75 157
18406.03 146
18407.31 157
18408.59 145
18409.87 152
18411.15 145
18412.43 152
18413.71 150
18414.99 123
18416.27 142
18417.55 142
18418.83 153
18420.11 142
18421.39 144
18422.67 135
18423.95 138
18425.23 142
18426.51 146
18427.79 139
18429.07 139
18430.35 136
18431.63 141
18432.91 138
18434.19 133
18435.47 152
18436.75 144
18438.04 129
18439.32 151
18440.60 139
18441.88 162
18443.16 153
18444.44 142
18445.72 160
18447.00 148
18448.28 155
18449.57 126
18450.85 135
18452.13 150
18453.41 146
18454.69 148
18455.97 135
18457.25 138
18458.54 142
18459.82 145
18461.10 160
18462.38 157
18463.66 141
18464.94 147
18466.23 164
18467.51 118
18468.79 143
18470.07 152
18471.35 136
18472.64 148
18473.92 129
18475.20 139
18476.48 155
18477.76 150
18479.05 148
18480.33 131
18481.61 148
18482.89 144
18484.18 136
18485.46 149
18486.74 142
18488.02 134
18489.31 147
18490.59 134
18491.87 139
18493.15 149
18494.44 154
18495.72 146
18497.00 126
18498.29 124
18499.57 156
18500.85 142
18502.13 144
18503.42 135
18504.70 153
18505.98 141
18507.27 134
18508.55 146
18509.83 140
18511.12 132
18512.40 133
18513.68 151
18514.97 142
18516.25 144
18517.54 143
18518.82 155
18520.10 152
18521.39 129
18522.67 148
18523.95 153
18525.24 157
18526.52 141
18527.81 146
18529.09 141
18530.37 144
18531.66 148
18532.94 147
18534.23 156
18535.51 132
18536.79 122
18538.08 135
18539.36 146
18540.65 147
18541.93 138
18543.22 159
18544.50 151
18545.79 160
18547.07 143
18548.36 149
18549.64 150
18550.92 130
18552.21 161
18553.49 144
18554.78 129
18556.06 123
18557.35 177
18558.63 152
18559.92 123
18561.20 155
18562.49 170
18563.77 161
18565.06 162
18566.35 161
18567.63 146
18568.92 165
18570.20 148
18571.49 150
18572.77 164
18574.06 166
18575.34 172
18576.63 160
18577.92 154
18579.20 148
18580.49 146
18581.77 175
18583.06 157
18584.34 147
18585.63 160
18586.92 168
18588.20 170
18589.49 159
18590.77 140
18592.06 180
18593.35 167
18594.63 155
18595.92 182
18597.21 176
18598.49 144
18599.78 163
18601.07 179
18602.35 161
18603.64 177
18604.93 172
18606.21 154
18607.50 168
18608.79 168
18610.07 166
18611.36 180
18612.65 190
18613.93 183
18615.22 171
18616.51 180
18617.79 177
18619.08 176
18620.37 179
18621.66 176
18622.94 167
18624.23 173
18625.52 174
18626.80 151
18628.09 176
18629.38 176
18630.67 167
18631.95 163
18633.24 172
18634.53 178
18635.82 163
18637.11 176
18638.39 163
18639.68 170
18640.97 157
18642.26 169
18643.54 163
18644.83 168
18646.12 181
18647.41 158
18648.70 158
18649.99 161
18651.27 166
18652.56 158
18653.85 164
18655.14 155
18656.43 155
18657.72 167
18659.00 166
18660.29 164
18661.58 148
18662.87 151
18664.16 142
18665.45 152
18666.74 150
18668.02 151
18669.31 163
18670.60 148
18671.89 150
18673.18 142
18674.47 126
18675.76 149
18677.05 164
18678.34 151
18679.63 147
18680.92 172
18682.20 169
18683.49 154
18684.78 168
18686.07 139
18687.36 164
18688.65 156
18689.94 162
18691.23 134
18692.52 144
18693.81 136
18695.10 142
18696.39 142
18697.68 162
18698.97 145
18700.26 154
18701.55 151
18702.84 125
18704.13 152
18705.42 139
18706.71 140
18708.00 140
18709.29 138
18710.58 138
18711.87 136
18713.16 137
18714.45 111
18715.74 144
18717.03 154
18718.32 135
18719.61 136
18720.90 146
18722.20 133
18723.49 153
18724.78 136
18726.07 132
18727.36 142
18728.65 135
18729.94 153
18731.23 148
18732.52 144
18733.81 139
18735.10 146
18736.40 126
18737.69 158
18738.98 144
18740.27 142
18741.56 143
18742.85 138
18744.14 127
18745.43 143
18746.73 131
18748.02 137
18749.31 126
18750.60 143
18751.89 134
18753.18 130
18754.48 148
18755.77 129
18757.06 135
18758.35 136
18759.64 131
18760.94 140
18762.23 147
18763.52 119
18764.81 141
18766.10 135
18767.40 145
18768.69 125
18769.98 121
18771.27 143
18772.57 139
18773.86 133
18775.15 158
18776.44 143
18777.74 132
18779.03 138
18780.32 152
18781.61 153
18782.91 117
18784.20 117
18785.49 131
18786.79 141
18788.08 143
18789.37 129
18790.66 131
18791.96 141
18793.25 136
18794.54 137
18795.84 139
18797.13 138
18798.42 130
18799.72 122
18801.01 144
18802.30 123
18803.60 129
18804.89 146
18806.18 128
18807.48 111
18808.77 129
18810.07 133
18811.36 148
18812.65 127
18813.95 125
18815.24 129
18816.53 139
18817.83 130
18819.12 136
18820.42 131
18821.71 125
18823.00 118
18824.30 149
18825.59 131
18826.89 123
18828.18 121
18829.48 140
18830.77 123
18832.07 131
18833.36 138
18834.65 123
18835.95 108
18837.24 123
18838.54 139
18839.83 146
18841.13 125
18842.42 124
18843.72 147
18845.01 131
18846.31 131
18847.60 128
18848.90 140
18850.19 158
18851.49 136
18852.78 143
18854.08 132
18855.37 136
18856.67 135
18857.96 133
18859.26 128
18860.55 129
18861.85 121
18863.15 123
18864.44 149
18865.74 121
18867.03 142
18868.33 125
18869.62 143
18870.92 116
18872.22 144
18873.51 121
18874.81 135
18876.10 144
18877.40 134
18878.70 153
18879.99 129
18881.29 119
18882.58 130
18883.88 133
18885.18 124
18886.47 135
18887.77 130
18889.07 134
18890.36 135
18891.66 135
18892.95 119
18894.25 120
18895.55 120
18896.84 144
18898.14 132
18899.44 121
18900.73 114
18902.03 143
18903.33 147
18904.63 138
18905.92 134
18907.22 104
18908.52 140
18909.81 134
18911.11 119
18912.41 117
18913.71 105
18915.00 135
18916.30 140
18917.60 120
18918.89 113
18920.19 122
18921.49 129
18922.79 141
18924.09 117
18925.38 147
18926.68 143
18927.98 132
18929.28 121
18930.57 112
18931.87 133
18933.17 137
18934.47 138
18935.77 146
18937.06 118
18938.36 123
18939.66 126
18940.96 125
18942.26 135
18943.55 120
18944.85 138
18946.15 138
18947.45 130
18948.75 130
18950.05 133
18951.35 122
18952.64 129
18953.94 115
18955.24 112
18956.54 105
18957.84 130
18959.14 145
18960.44 122
18961.74 128
18963.03 111
18964.33 150
18965.63 120
18966.93 124
18968.23 118
18969.53 117
18970.83 114
18972.13 121
18973.43 109
18974.73 133
18976.03 113
18977.33 126
18978.62 127
18979.92 111
18981.22 131
18982.52 117
18983.82 119
18985.12 125
18986.42 119
18987.72 102
18989.02 126
18990.32 114
18991.62 123
18992.92 125
18994.22 125
18995.52 110
18996.82 115
18998.12 102
18999.42 108
19000.72 126
19002.02 111
19003.32 127
19004.62 121
19005.92 130
19007.22 104
19008.53 125
19009.83 107
19011.13 99
19012.43 111
19013.73 119
19015.03 113
19016.33 114
19017.63 105
19018.93 115
19020.23 129
19021.53 107
19022.83 122
19024.13 113
19025.44 115
19026.74 133
19028.04 130
19029.34 132
19030.64 130
19031.94 113
19033.24 138
19034.54 127
19035.85 128
19037.15 133
19038.45 109
19039.75 131
19041.05 106
19042.35 151
19043.66 117
19044.96 123
19046.26 118
19047.56 133
19048.86 124
19050.16 101
19051.47 115
19052.77 126
19054.07 125
19055.37 115
19056.67 135
19057.98 132
19059.28 118
19060.58 115
19061.88 128
19063.19 145
19064.49 116
19065.79 113
19067.09 130
19068.40 129
19069.70 127
19071.00 115
19072.30 125
19073.61 126
19074.91 121
19076.21 116
19077.52 118
19078.82 143
19080.12 132
19081.42 127
19082.73 124
19084.03 128
19085.33 131
19086.64 133
19087.94 102
19089.24 121
19090.55 122
19091.85 133
19093.15 136
19094.46 121
19095.76 112
19097.06 113
19098.37 139
19099.67 129
19100.97 137
19102.28 127
19103.58 141
19104.89 117
19106.19 130
19107.49 129
19108.80 125
19110.10 123
19111.40 139
19112.71 127
19114.01 121
19115.32 115
19116.62 128
19117.93 136
19119.23 132
19120.53 122
19121.84 119
19123.14 127
19124.45 124
19125.75 144
19127.06 111
19128.36 111
19129.67 120
19130.97 138
19132.28 144
19133.58 126
19134.88 120
19136.19 127
19137.49 139
19138.80 128
19140.10 118
19141.41 138
19142.71 136
19144.02 132
19145.32 136
19146.63 126
19147.94 143
19149.24 130
19150.55 143
19151.85 138
19153.16 132
19154.46 114
19155.77 138
19157.07 123
19158.38 116
19159.68 128
19160.99 110
19162.30 125
19163.60 123
19164.91 129
19166.21 123
19167.52 136
19168.83 122
19170.13 135
19171.44 138
19172.74 127
19174.05 125
19175.36 119
19176.66 129
19177.97 118
19179.27 114
19180.58 121
19181.89 123
19183.19 112
19184.50 113
19185.81 117
19187.11 136
19188.42 124
19189.73 122
19191.03 118
19192.34 111
19193.65 117
19194.95 139
19196.26 134
19197.57 123
19198.87 135
19200.18 141
19201.49 111
19202.80 122
19204.10 131
19205.41 110
19206.72 110
19208.03 118
19209.33 131
19210.64 124
19211.95 136
19213.25 129
19214.56 130
19215.87 135
19217.18 122
19218.49 109
19219.79 146
19221.10 128
19222.41 110
19223.72 128
19225.02 127
19226.33 111
19227.64 114
19228.95 121
19230.26 135
19231.56 110
19232.87 132
19234.18 117
19235.49 124
19236.80 117
19238.11 130
19239.41 124
19240.72 117
19242.03 117
19243.34 130
19244.65 134
19245.96 109
19247.26 107
19248.57 110
19249.88 116
19251.19 110
19252.50 116
19253.81 117
19255.12 118
19256.43 107
19257.74 110
19259.04 115
19260.35 119
19261.66 113
19262.97 128
19264.28 109
19265.59 134
19266.90 119
19268.21 110
19269.52 119
19270.83 123
19272.14 120
19273.45 114
19274.76 120
19276.07 123
19277.38 117
19278.69 110
19279.99 111
19281.30 111
19282.61 120
19283.92 117
19285.23 117
19286.54 117
19287.85 125
19289.16 116
19290.47 114
19291.78 117
19293.09 130
19294.40 127
19295.72 117
19297.03 109
19298.34 115
19299.65 118
19300.96 121
19302.27 144
19303.58 124
19304.89 115
19306.20 115
19307.51 121
19308.82 138
19310.13 113
19311.44 104
19312.75 134
19314.06 115
19315.37 116
19316.69 123
19318.00 114
19319.31 112
19320.62 104
19321.93 126
19323.24 122
19324.55 115
19325.86 123
19327.18 131
19328.49 136
19329.80 105
19331.11 109
19332.42 119
19333.73 120
19335.04 120
19336.36 115
19337.67 111
19338.98 114
19340.29 106
19341.60 109
19342.91 115
19344.23 111
19345.54 119
19346.85 134
19348.16 119
19349.47 107
19350.79 111
19352.10 116
19353.41 123
19354.72 107
19356.04 127
19357.35 112
19358.66 105
19359.97 100
19361.29 128
19362.60 94
19363.91 104
19365.22 120
19366.54 116
19367.85 106
19369.16 114
19370.47 117
19371.79 124
19373.10 110
19374.41 115
19375.73 96
19377.04 112
19378.35 109
19379.67 115
19380.98 115
19382.29 100
19383.60 102
19384.92 109
19386.23 116
19387.54 103
19388.86 120
19390.17 110
19391.49 126
19392.80 115
19394.11 106
19395.43 124
19396.74 101
19398.05 129
19399.37 123
19400.68 118
19402.00 108
19403.31 115
19404.62 116
19405.94 112
19407.25 114
19408.57 118
19409.88 110
19411.19 122
19412.51 95
19413.82 133
19415.14 117
19416.45 104
19417.77 108
19419.08 117
19420.39 114
19421.71 105
19423.02 110
19424.34 105
19425.65 121
19426.97 112
19428.28 116
19429.60 103
19430.91 132
19432.23 128
19433.54 128
19434.86 119
19436.17 103
19437.49 128
19438.80 118
19440.12 117
19441.43 96
19442.75 132
19444.06 108
19445.38 130
19446.69 110
19448.01 97
19449.32 110
19450.64 122
19451.96 121
19453.27 115
19454.59 117
19455.90 115
19457.22 121
19458.53 104
19459.85 96
19461.17 122
19462.48 115
19463.80 131
19465.11 116
19466.43 106
19467.75 122
19469.06 112
19470.38 115
19471.69 108
19473.01 111
19474.33 120
19475.64 114
19476.96 118
19478.28 105
19479.59 108
19480.91 100
19482.23 111
19483.54 115
19484.86 117
19486.18 113
19487.49 113
19488.81 104
19490.13 99
19491.44 110
19492.76 116
19494.08 129
19495.39 98
19496.71 133
19498.03 106
19499.35 120
19500.66 108
19501.98 112
19503.30 113
19504.61 112
19505.93 116
19507.25 118
19508.57 98
19509.88 101
19511.20 101
19512.52 116
19513.84 116
19515.15 111
19516.47 109
19517.79 101
19519.11 108
19520.43 103
19521.74 108
19523.06 120
19524.38 119
19525.70 116
19527.02 111
19528.33 90
19529.65 110
19530.97 99
19532.29 124
19533.61 97
19534.93 117
19536.24 100
19537.56 107
19538.88 96
19540.20 108
19541.52 114
19542.84 102
19544.16 122
19545.47 115
19546.79 133
19548.11 105
19549.43 101
19550.75 114
19552.07 89
19553.39 112
19554.71 134
19556.03 119
19557.34 111
19558.66 95
19559.98 108
19561.30 93
19562.62 116
19563.94 121
19565.26 126
19566.58 118
19567.90 111
19569.22 107
19570.54 107
19571.86 101
19573.18 109
19574.50 113
19575.82 107
19577.14 97
19578.46 122
19579.78 111
19581.10 112
19582.42 121
19583.74 103
19585.06 117
19586.38 117
19587.70 115
19589.02 106
19590.34 118
19591.66 99
19592.98 112
19594.30 112
19595.62 115
19596.94 113
19598.26 96
19599.58 113
19600.90 106
19602.22 112
19603.54 113
19604.86 125
19606.18 132
19607.50 116
19608.82 121
19610.15 122
19611.47 106
19612.79 119
19614.11 112
19615.43 109
19616.75 121
19618.07 121
19619.39 124
19620.71 117
19622.04 108
19623.36 109
19624.68 123
19626.00 117
19627.32 115
19628.64 118
19629.96 112
19631.29 129
19632.61 108
19633.93 112
19635.25 126
19636.57 119
19637.89 113
19639.22 125
19640.54 116
19641.86 119
19643.18 107
19644.50 119
19645.83 121
19647.15 106
19648.47 124
19649.79 114
19651.12 108
19652.44 110
19653.76 135
19655.08 113
19656.40 113
19657.73 108
19659.05 112
19660.37 124
19661.70 132
19663.02 114
19664.34 120
19665.66 128
19666.99 134
19668.31 113
19669.63 115
19670.95 114
19672.28 144
19673.60 111
19674.92 114
19676.25 105
19677.57 128
19678.89 133
19680.22 123
19681.54 102
19682.86 112
19684.19 130
19685.51 100
19686.83 120
19688.16 116
19689.48 115
19690.80 108
19692.13 109
19693.45 123
19694.78 122
19696.10 113
19697.42 125
19698.75 118
19700.07 120
19701.39 125
19702.72 118
19704.04 118
19705.37 113
19706.69 121
19708.02 121
19709.34 123
19710.66 113
19711.99 118
19713.31 123
19714.64 105
19715.96 115
19717.29 120
19718.61 116
19719.93 112
19721.26 119
19722.58 123
19723.91 129
19725.23 116
19726.56 102
19727.88 109
19729.21 105
19730.53 113
19731.86 125
19733.18 112
19734.51 102
19735.83 114
19737.16 116
19738.48 127
19739.81 128
19741.13 107
19742.46 109
19743.78 118
19745.11 108
19746.44 130
19747.76 117
19749.09 107
19750.41 100
19751.74 122
19753.06 126
19754.39 111
19755.72 121
19757.04 107
19758.37 112
19759.69 126
19761.02 110
19762.34 99
19763.67 114
19765.00 123
19766.32 105
19767.65 120
19768.98 128
19770.30 102
19771.63 122
19772.95 137
19774.28 86
19775.61 110
19776.93 123
19778.26 111
19779.59 116
19780.91 123
19782.24 105
19783.57 106
19784.89 106
19786.22 110
19787.55 104
19788.87 115
19790.20 117
19791.53 134
19792.86 135
19794.18 122
19795.51 115
19796.84 115
19798.16 113
19799.49 116
19800.82 120
19802.15 142
19803.47 125
19804.80 108
19806.13 120
19807.46 105
19808.78 107
19810.11 115
19811.44 122
19812.77 125
19814.09 124
19815.42 127
19816.75 120
19818.08 109
19819.41 121
19820.73 127
19822.06 124
19823.39 118
19824.72 123
19826.05 122
19827.37 98
19828.70 132
19830.03 117
19831.36 132
19832.69 114
19834.02 127
19835.34 106
19836.67 129
19838.00 130
19839.33 141
19840.66 118
19841.99 144
19843.32 135
19844.64 118
19845.97 136
19847.30 129
19848.63 130
19849.96 127
19851.29 142
19852.62 121
19853.95 114
19855.28 123
19856.60 102
19857.93 107
19859.26 108
19860.59 127
19861.92 133
19863.25 121
19864.58 123
19865.91 131
19867.24 107
19868.57 136
19869.90 109
19871.23 112
19872.56 118
19873.89 136
19875.22 132
19876.55 108
19877.88 126
19879.21 114
19880.54 113
19881.87 143
19883.20 146
19884.53 118
19885.86 119
19887.19 132
19888.52 125
19889.85 123
19891.18 105
19892.51 101
19893.84 116
19895.17 127
19896.50 118
19897.83 118
19899.16 109
19900.49 121
19901.82 135
19903.15 116
19904.48 107
19905.81 112
19907.15 110
19908.48 118
19909.81 114
19911.14 102
19912.47 112
19913.80 143
19915.13 116
19916.46 107
19917.79 102
19919.13 112
19920.46 112
19921.79 93
19923.12 118
19924.45 105
19925.78 105
19927.11 106
19928.45 116
19929.78 123
19931.11 106
19932.44 119
19933.77 122
19935.10 119
19936.44 115
19937.77 108
19939.10 119
19940.43 96
19941.76 120
19943.10 112
19944.43 99
19945.76 109
19947.09 101
19948.42 121
19949.76 102
19951.09 107
19952.42 108
19953.75 131
19955.09 129
19956.42 123
19957.75 123
19959.08 114
19960.42 103
19961.75 122
19963.08 111
19964.41 121
19965.75 117
19967.08 100
19968.41 107
19969.75 99
19971.08 123
19972.41 122
19973.74 120
19975.08 123
19976.41 108
19977.74 138
19979.08 129
19980.41 100
19981.74 112
19983.08 112
19984.41 108
19985.74 122
19987.08 100
19988.41 107
19989.75 105
19991.08 132
19992.41 115
19993.75 114
19995.08 102
19996.41 113
19997.75 125
19999.08 111
20000.42 99
20001.75 112
20003.08 104
20004.42 105
20005.75 110
20007.09 111
20008.42 115
20009.75 101
20011.09 119
20012.42 96
20013.76 107
20015.09 108
20016.43 122
20017.76 111
20019.10 100
20020.43 113
20021.76 118
20023.10 120
20024.43 97
20025.77 106
20027.10 101
20028.44 116
20029.77 110
20031.11 104
20032.44 103
20033.78 112
20035.11 92
20036.45 97
20037.78 110
20039.12 128
20040.46 97
20041.79 112
20043.13 95
20044.46 116
20045.80 109
20047.13 115
20048.47 111
20049.80 116
20051.14 110
20052.47 96
20053.81 107
20055.15 106
20056.48 99
20057.82 115
20059.15 106
20060.49 104
20061.83 105
20063.16 117
20064.50 113
20065.83 99
20067.17 95
20068.51 119
20069.84 95
20071.18 127
20072.52 113
20073.85 116
20075.19 108
20076.52 112
20077.86 117
20079.20 106
20080.53 100
20081.87 133
20083.21 130
20084.54 115
20085.88 107
20087.22 109
20088.56 96
20089.89 106
20091.23 108
20092.57 126
20093.90 99
20095.24 106
20096.58 123
20097.91 113
20099.25 123
20100.59 98
20101.93 121
20103.26 131
20104.60 110
20105.94 90
20107.28 92
20108.61 97
20109.95 110
20111.29 124
20112.63 103
20113.96 116
20115.30 96
20116.64 106
20117.98 119
20119.32 112
20120.65 94
20121.99 124
20123.33 127
20124.67 127
20126.01 114
