# Supplementary material for: MALDI-TOF MS typing enables the classification of brewing yeasts of the genus Saccharomyces to major beer styles
Source: PLoS One. 2017 Aug 9;12(8):e0181694. doi: 10.1371/journal.pone.0181694 (PMC5549903; doi:10.1371/journal.pone.0181694)
Supplement: S16 File — The directory includes 90 raw files and was zipped to “.zip”; the folder has three strains with 30 spectra per strain; S1 Text explains the raw files with an example and Table 1 represents the yeast strains used within the experiment. (ZIP) [file pone.0181694.s019.zip › 46-48/30672-478-OG-Ale-Ale-YPG-18h-E-E_2016-10-03_8_0_A6_1.dat]

1998.43 3596
1998.85 3463
1999.27 3447
1999.69 3551
2000.11 3477
2000.54 3489
2000.96 3509
2001.38 3559
2001.80 3474
2002.23 3319
2002.65 3365
2003.07 3226
2003.49 3154
2003.92 3108
2004.34 3086
2004.76 3015
2005.18 2999
2005.61 3092
2006.03 3078
2006.45 3036
2006.87 3078
2007.30 3165
2007.72 3046
2008.14 3085
2008.57 3077
2008.99 3002
2009.41 2913
2009.84 2905
2010.26 2900
2010.68 2765
2011.11 2790
2011.53 2829
2011.95 2831
2012.38 2806
2012.80 2728
2013.22 2711
2013.65 2735
2014.07 2777
2014.49 2812
2014.92 2873
2015.34 2847
2015.77 2830
2016.19 2876
2016.61 2831
2017.04 2976
2017.46 2921
2017.89 2800
2018.31 2827
2018.73 2898
2019.16 2947
2019.58 2861
2020.01 2800
2020.43 2958
2020.85 2874
2021.28 2880
2021.70 2884
2022.13 2915
2022.55 2816
2022.98 2792
2023.40 2874
2023.83 2849
2024.25 2714
2024.68 2775
2025.10 2780
2025.53 2830
2025.95 2798
2026.38 2810
2026.80 2753
2027.23 2728
2027.65 2660
2028.08 2674
2028.50 2735
2028.93 2777
2029.35 2671
2029.78 2660
2030.20 2773
2030.63 2683
2031.05 2751
2031.48 2820
2031.90 2888
2032.33 2788
2032.75 2767
2033.18 2901
2033.61 2842
2034.03 2873
2034.46 2941
2034.88 2870
2035.31 2876
2035.74 2906
2036.16 2851
2036.59 2809
2037.01 2961
2037.44 2962
2037.87 2838
2038.29 2879
2038.72 2940
2039.14 2885
2039.57 2960
2040.00 2848
2040.42 2950
2040.85 2898
2041.28 2887
2041.70 2769
2042.13 2851
2042.56 2904
2042.98 2846
2043.41 2865
2043.84 2915
2044.26 2928
2044.69 2987
2045.12 2933
2045.54 2926
2045.97 2900
2046.40 2867
2046.82 2880
2047.25 3009
2047.68 3050
2048.11 2925
2048.53 2961
2048.96 3167
2049.39 3084
2049.82 3218
2050.24 3374
2050.67 3478
2051.10 3526
2051.53 3589
2051.95 3500
2052.38 3683
2052.81 3643
2053.24 3770
2053.66 3543
2054.09 3326
2054.52 3280
2054.95 3178
2055.38 3125
2055.80 3054
2056.23 3098
2056.66 2933
2057.09 2895
2057.52 2747
2057.94 2752
2058.37 2741
2058.80 2734
2059.23 2798
2059.66 2747
2060.09 2732
2060.51 2858
2060.94 2972
2061.37 3019
2061.80 3096
2062.23 3106
2062.66 3175
2063.09 3311
2063.52 3366
2063.94 3556
2064.37 3538
2064.80 3616
2065.23 3617
2065.66 3545
2066.09 3477
2066.52 3270
2066.95 3136
2067.38 3146
2067.81 3047
2068.24 3032
2068.66 3070
2069.09 3055
2069.52 3032
2069.95 3031
2070.38 3135
2070.81 3096
2071.24 3027
2071.67 3042
2072.10 3072
2072.53 3098
2072.96 3036
2073.39 3093
2073.82 3058
2074.25 3092
2074.68 3172
2075.11 3158
2075.54 3194
2075.97 3075
2076.40 3143
2076.83 3189
2077.26 3302
2077.69 3447
2078.12 3518
2078.55 3560
2078.98 3658
2079.41 3832
2079.84 3717
2080.27 3674
2080.70 3617
2081.14 3519
2081.57 3493
2082.00 3386
2082.43 3399
2082.86 3199
2083.29 3083
2083.72 2938
2084.15 2947
2084.58 2868
2085.01 2964
2085.44 2988
2085.88 2948
2086.31 2801
2086.74 2753
2087.17 2792
2087.60 2862
2088.03 2979
2088.46 2895
2088.89 2904
2089.33 2909
2089.76 2957
2090.19 2856
2090.62 2872
2091.05 2734
2091.48 2768
2091.92 2814
2092.35 2864
2092.78 2817
2093.21 2792
2093.64 2805
2094.07 2760
2094.51 2773
2094.94 2805
2095.37 2877
2095.80 2783
2096.24 2750
2096.67 2793
2097.10 2800
2097.53 2854
2097.96 2800
2098.40 2779
2098.83 2837
2099.26 2816
2099.69 2915
2100.13 2744
2100.56 2775
2100.99 2684
2101.43 2713
2101.86 2783
2102.29 2826
2102.72 2873
2103.16 2912
2103.59 3026
2104.02 3168
2104.46 3280
2104.89 3295
2105.32 3543
2105.76 3816
2106.19 3754
2106.62 3873
2107.05 3775
2107.49 3651
2107.92 3600
2108.36 3635
2108.79 3433
2109.22 3300
2109.66 3220
2110.09 3273
2110.52 3201
2110.96 3067
2111.39 2993
2111.82 2995
2112.26 2987
2112.69 2973
2113.13 2898
2113.56 2906
2113.99 2991
2114.43 2843
2114.86 2868
2115.30 2752
2115.73 2767
2116.16 2873
2116.60 2834
2117.03 2756
2117.47 2743
2117.90 2656
2118.34 2674
2118.77 2720
2119.21 2887
2119.64 2817
2120.07 2914
2120.51 2783
2120.94 2732
2121.38 2851
2121.81 2783
2122.25 2745
2122.68 2697
2123.12 2811
2123.55 2749
2123.99 2764
2124.42 2798
2124.86 2632
2125.29 2791
2125.73 2741
2126.16 2777
2126.60 2870
2127.04 2830
2127.47 2697
2127.91 2668
2128.34 2778
2128.78 2772
2129.21 2841
2129.65 2846
2130.08 2813
2130.52 2805
2130.96 2723
2131.39 2819
2131.83 2746
2132.26 2757
2132.70 2693
2133.14 2669
2133.57 2737
2134.01 2642
2134.44 2723
2134.88 2721
2135.32 2626
2135.75 2701
2136.19 2823
2136.62 2655
2137.06 2601
2137.50 2678
2137.93 2704
2138.37 2653
2138.81 2690
2139.24 2683
2139.68 2651
2140.12 2519
2140.55 2635
2140.99 2619
2141.43 2521
2141.86 2537
2142.30 2637
2142.74 2649
2143.18 2595
2143.61 2693
2144.05 2632
2144.49 2660
2144.92 2657
2145.36 2661
2145.80 2606
2146.24 2740
2146.67 2840
2147.11 2918
2147.55 3023
2147.99 2854
2148.42 2953
2148.86 2973
2149.30 3034
2149.74 3014
2150.17 3084
2150.61 3021
2151.05 3030
2151.49 2941
2151.92 3011
2152.36 2903
2152.80 2954
2153.24 2902
2153.68 2872
2154.11 2862
2154.55 2763
2154.99 2770
2155.43 2733
2155.87 2778
2156.31 2742
2156.74 2747
2157.18 2791
2157.62 2774
2158.06 2885
2158.50 2869
2158.94 2883
2159.38 2819
2159.81 2875
2160.25 2824
2160.69 2815
2161.13 2917
2161.57 2842
2162.01 2804
2162.45 2957
2162.89 2963
2163.33 3021
2163.76 3014
2164.20 3070
2164.64 3102
2165.08 3188
2165.52 3310
2165.96 3229
2166.40 3211
2166.84 3376
2167.28 3292
2167.72 3301
2168.16 3368
2168.60 3164
2169.04 3301
2169.48 3257
2169.92 3162
2170.36 3057
2170.80 3177
2171.24 3143
2171.68 3164
2172.12 3186
2172.56 3081
2173.00 2948
2173.44 2896
2173.88 2898
2174.32 2940
2174.76 2982
2175.20 3012
2175.64 2953
2176.08 2891
2176.52 2878
2176.96 2930
2177.40 2816
2177.84 2742
2178.28 2880
2178.72 2907
2179.16 2835
2179.60 2871
2180.04 2850
2180.48 2847
2180.92 2863
2181.37 2797
2181.81 2801
2182.25 2779
2182.69 2641
2183.13 2670
2183.57 2769
2184.01 2851
2184.45 2936
2184.89 2886
2185.34 2837
2185.78 2767
2186.22 2889
2186.66 2833
2187.10 2883
2187.54 2919
2187.98 2940
2188.43 2810
2188.87 2861
2189.31 2867
2189.75 2928
2190.19 2955
2190.63 2932
2191.08 3010
2191.52 2979
2191.96 3025
2192.40 3104
2192.84 3043
2193.29 3229
2193.73 3183
2194.17 3167
2194.61 3171
2195.05 3249
2195.50 3229
2195.94 3215
2196.38 3149
2196.82 3160
2197.27 3197
2197.71 3198
2198.15 3177
2198.59 3104
2199.04 3099
2199.48 3150
2199.92 3160
2200.37 3115
2200.81 3068
2201.25 3034
2201.69 3211
2202.14 3283
2202.58 3176
2203.02 3071
2203.47 3043
2203.91 2919
2204.35 3029
2204.80 3108
2205.24 3230
2205.68 3246
2206.13 3281
2206.57 3252
2207.01 3331
2207.46 3424
2207.90 3338
2208.34 3311
2208.79 3454
2209.23 3466
2209.67 3759
2210.12 3724
2210.56 3577
2211.01 3500
2211.45 3620
2211.89 3522
2212.34 3477
2212.78 3368
2213.23 3439
2213.67 3286
2214.11 3032
2214.56 3080
2215.00 3056
2215.45 2970
2215.89 2865
2216.34 2895
2216.78 2918
2217.22 2918
2217.67 2944
2218.11 2820
2218.56 2961
2219.00 2970
2219.45 2974
2219.89 3078
2220.34 3145
2220.78 3169
2221.23 3153
2221.67 3165
2222.12 3298
2222.56 3280
2223.01 3139
2223.45 3174
2223.90 3281
2224.34 3433
2224.79 3444
2225.23 3370
2225.68 3299
2226.12 3473
2226.57 3391
2227.01 3379
2227.46 3375
2227.91 3275
2228.35 3252
2228.80 3326
2229.24 3314
2229.69 3179
2230.13 3303
2230.58 3167
2231.03 3145
2231.47 3111
2231.92 3048
2232.36 3043
2232.81 3020
2233.26 2950
2233.70 3006
2234.15 3073
2234.59 3002
2235.04 2882
2235.49 2989
2235.93 2954
2236.38 2996
2236.83 2906
2237.27 2902
2237.72 2910
2238.17 2833
2238.61 2911
2239.06 2916
2239.51 2896
2239.95 2916
2240.40 2873
2240.85 2943
2241.29 2830
2241.74 2881
2242.19 2894
2242.63 2848
2243.08 2851
2243.53 2814
2243.98 2840
2244.42 2798
2244.87 2913
2245.32 2912
2245.76 2787
2246.21 2845
2246.66 2826
2247.11 2842
2247.55 2902
2248.00 2890
2248.45 2993
2248.90 3022
2249.35 3057
2249.79 3011
2250.24 2982
2250.69 3116
2251.14 3140
2251.58 3048
2252.03 3084
2252.48 3175
2252.93 3036
2253.38 2952
2253.82 3060
2254.27 2921
2254.72 2973
2255.17 2993
2255.62 2976
2256.07 3030
2256.51 3166
2256.96 3100
2257.41 3282
2257.86 3623
2258.31 4035
2258.76 4433
2259.21 4892
2259.65 5417
2260.10 6119
2260.55 6590
2261.00 7224
2261.45 7562
2261.90 7512
2262.35 7178
2262.80 6803
2263.25 6572
2263.69 6092
2264.14 5769
2264.59 5572
2265.04 5263
2265.49 4963
2265.94 4813
2266.39 4745
2266.84 4492
2267.29 4348
2267.74 4349
2268.19 4224
2268.64 4095
2269.09 4003
2269.54 3952
2269.99 3880
2270.44 3740
2270.89 3681
2271.34 3642
2271.79 3612
2272.24 3642
2272.69 3507
2273.14 3523
2273.59 3390
2274.04 3334
2274.49 3293
2274.94 3176
2275.39 3245
2275.84 3279
2276.29 3295
2276.74 3232
2277.19 3203
2277.64 3258
2278.09 3511
2278.54 3573
2278.99 3811
2279.44 3899
2279.89 3938
2280.34 3936
2280.79 4144
2281.25 4218
2281.70 4023
2282.15 3903
2282.60 3774
2283.05 3746
2283.50 3751
2283.95 3554
2284.40 3450
2284.85 3348
2285.31 3404
2285.76 3373
2286.21 3411
2286.66 3466
2287.11 3690
2287.56 3740
2288.01 3837
2288.47 4046
2288.92 4145
2289.37 4031
2289.82 4119
2290.27 4209
2290.72 4209
2291.18 4033
2291.63 3892
2292.08 3823
2292.53 3677
2292.98 3486
2293.44 3466
2293.89 3346
2294.34 3291
2294.79 3250
2295.24 3285
2295.70 3217
2296.15 3060
2296.60 2956
2297.05 2902
2297.51 3024
2297.96 2926
2298.41 2988
2298.86 3030
2299.32 3047
2299.77 2957
2300.22 3111
2300.67 3081
2301.13 2920
2301.58 2997
2302.03 3022
2302.49 3129
2302.94 2942
2303.39 2924
2303.85 3010
2304.30 2967
2304.75 3006
2305.20 3043
2305.66 3088
2306.11 3104
2306.56 3131
2307.02 3154
2307.47 3168
2307.93 3151
2308.38 3252
2308.83 3323
2309.29 3291
2309.74 3357
2310.19 3256
2310.65 3254
2311.10 3314
2311.55 3283
2312.01 3240
2312.46 3087
2312.92 3110
2313.37 3027
2313.82 3083
2314.28 3055
2314.73 3032
2315.19 3092
2315.64 3187
2316.10 3182
2316.55 3155
2317.00 3132
2317.46 3253
2317.91 3152
2318.37 3273
2318.82 3424
2319.28 3433
2319.73 3473
2320.19 3643
2320.64 3769
2321.10 3923
2321.55 4155
2322.01 4276
2322.46 4352
2322.92 4363
2323.37 4339
2323.83 4542
2324.28 4391
2324.74 4146
2325.19 4016
2325.65 4049
2326.10 3752
2326.56 3616
2327.01 3712
2327.47 3546
2327.92 3567
2328.38 3579
2328.83 3568
2329.29 3566
2329.74 3611
2330.20 3717
2330.66 3608
2331.11 3447
2331.57 3322
2332.02 3330
2332.48 3347
2332.94 3324
2333.39 3162
2333.85 3179
2334.30 3423
2334.76 3340
2335.22 3358
2335.67 3503
2336.13 3703
2336.58 3904
2337.04 4129
2337.50 4399
2337.95 4491
2338.41 4711
2338.87 5018
2339.32 5316
2339.78 5282
2340.24 5300
2340.69 5163
2341.15 5072
2341.61 4976
2342.06 4839
2342.52 4816
2342.98 4812
2343.43 4798
2343.89 4571
2344.35 4542
2344.81 4543
2345.26 4445
2345.72 4489
2346.18 4264
2346.63 4128
2347.09 4073
2347.55 3955
2348.01 3904
2348.46 3902
2348.92 3742
2349.38 3634
2349.84 3611
2350.29 3715
2350.75 3757
2351.21 3725
2351.67 3675
2352.13 3509
2352.58 3344
2353.04 3403
2353.50 3263
2353.96 3295
2354.41 3137
2354.87 3025
2355.33 3026
2355.79 3151
2356.25 3194
2356.71 3255
2357.16 3272
2357.62 3349
2358.08 3475
2358.54 3278
2359.00 3439
2359.46 3519
2359.91 3486
2360.37 3323
2360.83 3202
2361.29 3317
2361.75 3271
2362.21 3201
2362.67 3236
2363.13 3334
2363.58 3315
2364.04 3340
2364.50 3251
2364.96 3339
2365.42 3584
2365.88 3637
2366.34 3932
2366.80 4008
2367.26 4140
2367.72 4199
2368.18 4359
2368.64 4123
2369.10 4107
2369.55 4091
2370.01 3979
2370.47 3965
2370.93 3850
2371.39 3703
2371.85 3751
2372.31 3642
2372.77 3614
2373.23 3597
2373.69 3507
2374.15 3534
2374.61 3550
2375.07 3558
2375.53 3432
2375.99 3415
2376.45 3299
2376.91 3238
2377.37 3220
2377.83 3179
2378.29 3248
2378.75 3221
2379.21 3234
2379.68 3200
2380.14 3284
2380.60 3289
2381.06 3132
2381.52 3177
2381.98 3069
2382.44 3119
2382.90 2991
2383.36 2972
2383.82 2973
2384.28 2906
2384.74 2972
2385.20 2918
2385.67 2997
2386.13 3024
2386.59 2902
2387.05 2982
2387.51 3027
2387.97 3039
2388.43 3074
2388.89 3087
2389.36 3053
2389.82 3024
2390.28 2966
2390.74 2925
2391.20 3051
2391.66 3007
2392.13 3019
2392.59 3054
2393.05 3115
2393.51 3054
2393.97 2977
2394.43 2985
2394.90 2969
2395.36 3131
2395.82 3132
2396.28 3194
2396.74 3120
2397.21 3060
2397.67 3089
2398.13 3207
2398.59 3037
2399.06 3008
2399.52 2915
2399.98 2808
2400.44 2868
2400.91 2851
2401.37 2813
2401.83 2815
2402.29 2878
2402.76 2769
2403.22 2826
2403.68 2799
2404.14 2752
2404.61 2828
2405.07 2860
2405.53 2904
2406.00 2925
2406.46 2825
2406.92 2829
2407.39 2843
2407.85 2868
2408.31 2889
2408.78 2944
2409.24 2984
2409.70 3005
2410.17 2937
2410.63 2862
2411.09 2935
2411.56 3053
2412.02 3052
2412.48 3017
2412.95 3146
2413.41 3258
2413.87 3247
2414.34 3382
2414.80 3487
2415.27 3397
2415.73 3423
2416.19 3387
2416.66 3361
2417.12 3456
2417.59 3481
2418.05 3596
2418.51 3619
2418.98 3861
2419.44 4065
2419.91 4324
2420.37 4478
2420.84 4623
2421.30 4679
2421.77 4873
2422.23 4868
2422.69 4550
2423.16 4540
2423.62 4374
2424.09 4243
2424.55 4133
2425.02 3987
2425.48 3938
2425.95 3870
2426.41 3818
2426.88 3728
2427.34 3473
2427.81 3421
2428.27 3381
2428.74 3333
2429.20 3225
2429.67 3207
2430.13 3314
2430.60 3165
2431.07 3106
2431.53 3063
2432.00 3062
2432.46 3171
2432.93 3230
2433.39 3120
2433.86 3158
2434.32 3239
2434.79 3258
2435.26 3248
2435.72 3271
2436.19 3569
2436.65 3676
2437.12 3996
2437.59 4118
2438.05 4191
2438.52 4492
2438.98 4668
2439.45 4748
2439.92 4799
2440.38 4912
2440.85 4692
2441.32 4456
2441.78 4298
2442.25 4118
2442.72 3887
2443.18 3747
2443.65 3509
2444.12 3361
2444.58 3375
2445.05 3096
2445.52 3098
2445.98 2966
2446.45 2969
2446.92 2971
2447.38 2875
2447.85 2818
2448.32 2974
2448.78 3083
2449.25 2987
2449.72 2936
2450.19 2991
2450.65 3018
2451.12 3052
2451.59 3022
2452.06 3008
2452.52 3031
2452.99 3006
2453.46 3042
2453.93 2952
2454.39 2834
2454.86 2882
2455.33 2902
2455.80 2900
2456.26 2804
2456.73 2906
2457.20 2881
2457.67 2870
2458.14 2949
2458.60 2965
2459.07 2899
2459.54 2963
2460.01 3011
2460.48 3048
2460.95 3066
2461.41 3081
2461.88 3114
2462.35 3074
2462.82 3175
2463.29 3037
2463.76 2995
2464.22 3099
2464.69 3085
2465.16 3077
2465.63 3068
2466.10 3071
2466.57 3039
2467.04 3038
2467.51 3025
2467.97 3084
2468.44 2979
2468.91 2963
2469.38 2970
2469.85 2854
2470.32 2781
2470.79 2791
2471.26 2792
2471.73 2732
2472.20 2651
2472.67 2583
2473.14 2596
2473.61 2619
2474.07 2613
2474.54 2678
2475.01 2699
2475.48 2726
2475.95 2704
2476.42 2801
2476.89 2726
2477.36 2696
2477.83 2875
2478.30 2913
2478.77 2922
2479.24 2824
2479.71 2782
2480.18 2883
2480.65 2813
2481.12 2925
2481.59 2921
2482.06 2914
2482.53 2965
2483.00 2918
2483.47 2963
2483.95 2991
2484.42 2870
2484.89 2947
2485.36 3000
2485.83 2923
2486.30 2981
2486.77 3030
2487.24 3100
2487.71 3103
2488.18 3249
2488.65 3205
2489.12 3144
2489.59 3180
2490.07 3223
2490.54 3189
2491.01 2963
2491.48 2946
2491.95 3024
2492.42 3036
2492.89 2941
2493.36 2938
2493.84 2798
2494.31 2886
2494.78 2890
2495.25 2809
2495.72 2825
2496.19 2840
2496.66 2749
2497.14 2742
2497.61 2788
2498.08 2673
2498.55 2646
2499.02 2688
2499.50 2660
2499.97 2521
2500.44 2527
2500.91 2586
2501.38 2628
2501.86 2544
2502.33 2567
2502.80 2483
2503.27 2482
2503.74 2665
2504.22 2553
2504.69 2633
2505.16 2705
2505.63 2733
2506.11 2697
2506.58 2750
2507.05 2771
2507.52 2859
2508.00 2906
2508.47 3041
2508.94 3096
2509.42 2981
2509.89 2946
2510.36 2959
2510.83 3137
2511.31 3006
2511.78 3104
2512.25 2987
2512.73 2828
2513.20 2887
2513.67 2844
2514.15 2845
2514.62 2750
2515.09 2799
2515.57 2830
2516.04 2742
2516.51 2714
2516.99 2747
2517.46 2682
2517.94 2784
2518.41 2809
2518.88 2664
2519.36 2695
2519.83 2728
2520.30 2770
2520.78 2765
2521.25 2774
2521.73 2942
2522.20 2915
2522.67 2966
2523.15 3010
2523.62 3045
2524.10 3140
2524.57 3055
2525.05 3196
2525.52 3067
2525.99 3231
2526.47 3215
2526.94 3045
2527.42 3002
2527.89 2976
2528.37 2857
2528.84 2926
2529.32 2880
2529.79 2869
2530.27 2783
2530.74 2772
2531.22 2778
2531.69 2674
2532.17 2718
2532.64 2722
2533.12 2736
2533.59 2645
2534.07 2766
2534.54 2739
2535.02 2742
2535.49 2783
2535.97 2804
2536.44 2781
2536.92 3042
2537.39 3001
2537.87 3075
2538.34 3235
2538.82 3246
2539.30 3171
2539.77 3258
2540.25 3399
2540.72 3351
2541.20 3322
2541.68 3231
2542.15 3261
2542.63 3315
2543.10 3260
2543.58 3237
2544.06 3119
2544.53 3087
2545.01 3213
2545.48 3139
2545.96 3179
2546.44 3158
2546.91 3161
2547.39 3376
2547.87 3205
2548.34 3317
2548.82 3303
2549.30 3485
2549.77 3470
2550.25 3446
2550.73 3557
2551.20 3478
2551.68 3555
2552.16 3848
2552.63 3891
2553.11 4045
2553.59 4439
2554.06 4542
2554.54 4533
2555.02 4724
2555.50 4837
2555.97 4881
2556.45 4738
2556.93 4457
2557.40 4190
2557.88 4033
2558.36 3878
2558.84 3550
2559.31 3329
2559.79 3213
2560.27 3047
2560.75 2928
2561.23 2883
2561.70 2822
2562.18 2767
2562.66 2870
2563.14 2909
2563.61 2716
2564.09 2797
2564.57 2736
2565.05 2712
2565.53 2727
2566.00 2690
2566.48 2784
2566.96 2737
2567.44 2797
2567.92 2711
2568.40 2656
2568.87 2659
2569.35 2698
2569.83 2680
2570.31 2740
2570.79 2743
2571.27 2715
2571.75 2667
2572.22 2703
2572.70 2710
2573.18 2780
2573.66 2723
2574.14 2697
2574.62 2677
2575.10 2774
2575.58 2742
2576.06 2786
2576.54 2776
2577.01 2778
2577.49 2787
2577.97 2766
2578.45 2715
2578.93 2844
2579.41 2905
2579.89 2814
2580.37 2707
2580.85 2680
2581.33 2788
2581.81 2747
2582.29 2737
2582.77 2689
2583.25 2675
2583.73 2718
2584.21 2785
2584.69 2655
2585.17 2717
2585.65 2678
2586.13 2703
2586.61 2811
2587.09 2670
2587.57 2687
2588.05 2715
2588.53 2633
2589.01 2751
2589.49 2673
2589.97 2738
2590.45 2727
2590.93 2718
2591.41 2801
2591.89 2823
2592.37 2955
2592.85 3138
2593.33 3232
2593.81 3231
2594.30 3271
2594.78 3287
2595.26 3314
2595.74 3365
2596.22 3274
2596.70 3212
2597.18 3271
2597.66 3207
2598.14 3119
2598.62 2897
2599.11 2854
2599.59 2862
2600.07 2663
2600.55 2744
2601.03 2738
2601.51 2739
2601.99 2645
2602.48 2686
2602.96 2665
2603.44 2638
2603.92 2633
2604.40 2608
2604.88 2674
2605.37 2635
2605.85 2691
2606.33 2675
2606.81 2689
2607.29 2739
2607.78 2731
2608.26 2917
2608.74 2928
2609.22 2853
2609.70 3019
2610.19 3065
2610.67 3061
2611.15 3186
2611.63 3266
2612.12 3222
2612.60 3229
2613.08 3196
2613.56 3219
2614.05 3143
2614.53 3016
2615.01 3050
2615.49 3023
2615.98 2965
2616.46 2859
2616.94 2835
2617.43 2783
2617.91 2687
2618.39 2719
2618.87 2654
2619.36 2704
2619.84 2651
2620.32 2692
2620.81 2631
2621.29 2738
2621.77 2616
2622.26 2677
2622.74 2632
2623.22 2669
2623.71 2684
2624.19 2700
2624.67 2715
2625.16 2774
2625.64 2780
2626.13 2723
2626.61 2755
2627.09 2776
2627.58 2750
2628.06 2727
2628.55 2739
2629.03 2878
2629.51 2859
2630.00 2950
2630.48 3023
2630.97 3008
2631.45 2997
2631.93 2888
2632.42 3006
2632.90 2909
2633.39 3002
2633.87 2927
2634.36 2916
2634.84 2885
2635.33 2780
2635.81 2846
2636.29 2885
2636.78 2793
2637.26 2752
2637.75 2713
2638.23 2664
2638.72 2740
2639.20 2744
2639.69 2780
2640.17 2730
2640.66 2727
2641.14 2634
2641.63 2723
2642.11 2633
2642.60 2605
2643.08 2648
2643.57 2638
2644.05 2723
2644.54 2660
2645.03 2686
2645.51 2599
2646.00 2633
2646.48 2622
2646.97 2631
2647.45 2807
2647.94 2772
2648.43 2850
2648.91 2627
2649.40 2782
2649.88 2878
2650.37 2771
2650.85 2758
2651.34 2805
2651.83 2835
2652.31 2860
2652.80 2815
2653.29 2858
2653.77 2798
2654.26 2834
2654.74 2836
2655.23 2835
2655.72 2823
2656.20 2787
2656.69 2761
2657.18 2710
2657.66 2752
2658.15 2696
2658.64 2687
2659.12 2898
2659.61 2898
2660.10 2853
2660.58 2923
2661.07 2967
2661.56 3201
2662.05 3229
2662.53 3397
2663.02 3652
2663.51 3847
2663.99 4065
2664.48 4347
2664.97 4541
2665.46 4548
2665.94 4854
2666.43 4739
2666.92 4712
2667.41 4714
2667.89 4496
2668.38 4363
2668.87 4281
2669.36 4642
2669.84 4912
2670.33 5098
2670.82 5637
2671.31 5842
2671.80 6039
2672.28 6327
2672.77 6570
2673.26 6410
2673.75 6423
2674.24 5988
2674.72 5520
2675.21 5072
2675.70 4761
2676.19 4516
2676.68 4197
2677.17 3989
2677.65 3719
2678.14 3825
2678.63 3909
2679.12 3886
2679.61 3948
2680.10 3938
2680.59 3902
2681.07 4058
2681.56 4038
2682.05 4275
2682.54 4373
2683.03 4282
2683.52 4386
2684.01 4341
2684.50 4346
2684.99 4251
2685.47 4140
2685.96 3947
2686.45 3742
2686.94 3637
2687.43 3655
2687.92 3485
2688.41 3302
2688.90 3259
2689.39 3331
2689.88 3240
2690.37 3170
2690.86 3167
2691.35 3163
2691.84 3222
2692.33 3147
2692.82 3349
2693.31 3328
2693.80 3360
2694.29 3497
2694.78 3468
2695.27 3596
2695.76 3512
2696.25 3543
2696.74 3558
2697.23 3511
2697.72 3478
2698.21 3496
2698.70 3261
2699.19 3376
2699.68 3284
2700.17 3258
2700.66 3265
2701.15 3303
2701.64 3220
2702.13 3136
2702.62 3060
2703.11 3053
2703.61 2944
2704.10 3107
2704.59 3046
2705.08 2890
2705.57 2940
2706.06 3013
2706.55 2986
2707.04 2859
2707.53 2813
2708.02 2769
2708.52 2775
2709.01 2782
2709.50 2768
2709.99 2679
2710.48 2754
2710.97 2851
2711.46 2770
2711.96 2664
2712.45 2683
2712.94 2698
2713.43 2686
2713.92 2665
2714.41 2681
2714.91 2670
2715.40 2579
2715.89 2502
2716.38 2617
2716.87 2640
2717.37 2601
2717.86 2629
2718.35 2795
2718.84 2848
2719.33 2844
2719.83 2833
2720.32 2960
2720.81 2978
2721.30 2954
2721.80 3023
2722.29 3070
2722.78 2964
2723.27 3024
2723.77 2921
2724.26 2963
2724.75 2875
2725.24 2884
2725.74 2905
2726.23 2781
2726.72 2659
2727.22 2724
2727.71 2763
2728.20 2676
2728.70 2698
2729.19 2626
2729.68 2790
2730.18 2719
2730.67 2644
2731.16 2605
2731.65 2710
2732.15 2771
2732.64 2838
2733.14 2932
2733.63 2904
2734.12 2996
2734.62 2908
2735.11 2956
2735.60 3024
2736.10 3073
2736.59 3121
2737.08 3184
2737.58 3119
2738.07 3205
2738.57 3115
2739.06 3149
2739.55 3133
2740.05 3110
2740.54 3081
2741.04 3018
2741.53 3019
2742.03 2998
2742.52 2943
2743.01 2927
2743.51 2848
2744.00 2813
2744.50 2789
2744.99 2712
2745.49 2689
2745.98 2726
2746.48 2642
2746.97 2625
2747.47 2659
2747.96 2664
2748.46 2654
2748.95 2628
2749.45 2502
2749.94 2634
2750.44 2657
2750.93 2765
2751.43 2684
2751.92 2806
2752.42 2914
2752.91 2917
2753.41 2961
2753.90 3026
2754.40 3033
2754.89 3110
2755.39 3162
2755.88 3093
2756.38 3001
2756.87 2986
2757.37 2994
2757.87 2966
2758.36 2920
2758.86 2918
2759.35 2690
2759.85 2728
2760.35 2748
2760.84 2687
2761.34 2684
2761.83 2715
2762.33 2734
2762.83 2748
2763.32 2755
2763.82 2761
2764.31 2719
2764.81 2729
2765.31 2733
2765.80 2712
2766.30 2712
2766.80 2728
2767.29 2756
2767.79 2759
2768.29 2696
2768.78 2620
2769.28 2735
2769.78 2840
2770.27 2791
2770.77 2717
2771.27 2689
2771.76 2777
2772.26 2862
2772.76 2880
2773.26 2973
2773.75 3088
2774.25 3170
2774.75 3070
2775.24 3189
2775.74 3245
2776.24 3245
2776.74 3321
2777.23 3295
2777.73 3349
2778.23 3390
2778.73 3430
2779.22 3352
2779.72 3392
2780.22 3569
2780.72 3587
2781.21 3559
2781.71 3586
2782.21 3451
2782.71 3417
2783.21 3478
2783.70 3343
2784.20 3327
2784.70 3215
2785.20 3202
2785.70 2993
2786.20 2963
2786.69 2915
2787.19 3075
2787.69 3051
2788.19 3005
2788.69 3052
2789.19 3097
2789.68 3024
2790.18 3052
2790.68 3187
2791.18 3209
2791.68 3423
2792.18 3687
2792.68 4321
2793.18 4814
2793.67 5630
2794.17 6436
2794.67 7498
2795.17 8240
2795.67 8951
2796.17 9779
2796.67 10084
2797.17 10161
2797.67 9850
2798.17 9332
2798.67 8636
2799.17 7691
2799.66 7173
2800.16 6365
2800.66 5641
2801.16 5211
2801.66 4522
2802.16 4082
2802.66 3828
2803.16 3574
2803.66 3449
2804.16 3276
2804.66 3374
2805.16 3502
2805.66 3599
2806.16 3790
2806.66 3904
2807.16 3971
2807.66 4051
2808.16 4104
2808.66 4108
2809.16 3996
2809.66 3921
2810.16 3640
2810.66 3453
2811.16 3532
2811.66 3354
2812.17 3294
2812.67 3221
2813.17 3234
2813.67 3110
2814.17 2978
2814.67 3020
2815.17 3102
2815.67 3067
2816.17 3134
2816.67 3112
2817.17 3059
2817.67 3169
2818.18 3199
2818.68 3034
2819.18 3103
2819.68 3193
2820.18 3136
2820.68 3221
2821.18 3221
2821.68 3262
2822.19 3249
2822.69 3406
2823.19 3416
2823.69 3483
2824.19 3433
2824.69 3466
2825.20 3440
2825.70 3396
2826.20 3419
2826.70 3336
2827.20 3267
2827.70 3180
2828.21 3107
2828.71 2950
2829.21 2890
2829.71 3020
2830.22 2949
2830.72 2855
2831.22 2895
2831.72 2892
2832.22 2942
2832.73 2958
2833.23 3072
2833.73 3114
2834.23 3081
2834.74 3109
2835.24 3129
2835.74 3112
2836.24 3006
2836.75 2928
2837.25 2974
2837.75 3035
2838.26 2833
2838.76 2784
2839.26 2795
2839.76 2729
2840.27 2681
2840.77 2656
2841.27 2718
2841.78 2819
2842.28 2819
2842.78 2638
2843.29 2627
2843.79 2681
2844.29 2704
2844.80 2776
2845.30 2687
2845.80 2703
2846.31 2723
2846.81 2795
2847.32 2794
2847.82 2812
2848.32 2886
2848.83 2849
2849.33 2836
2849.83 2783
2850.34 2812
2850.84 2627
2851.35 2626
2851.85 2708
2852.35 2635
2852.86 2632
2853.36 2672
2853.87 2653
2854.37 2646
2854.88 2596
2855.38 2719
2855.88 2720
2856.39 2709
2856.89 2743
2857.40 2740
2857.90 2828
2858.41 2712
2858.91 2722
2859.42 2606
2859.92 2730
2860.43 2780
2860.93 2757
2861.44 2708
2861.94 2726
2862.45 2775
2862.95 2646
2863.46 2675
2863.96 2738
2864.47 2808
2864.97 2765
2865.48 2726
2865.98 2833
2866.49 2912
2866.99 2937
2867.50 2912
2868.00 2862
2868.51 2911
2869.02 2922
2869.52 2920
2870.03 3009
2870.53 3125
2871.04 3274
2871.54 3220
2872.05 3162
2872.56 3307
2873.06 3397
2873.57 3448
2874.07 3467
2874.58 3481
2875.09 3527
2875.59 3411
2876.10 3419
2876.61 3552
2877.11 3597
2877.62 3854
2878.12 4079
2878.63 4320
2879.14 4630
2879.64 4756
2880.15 5185
2880.66 5498
2881.16 5662
2881.67 5757
2882.18 5660
2882.68 5523
2883.19 5255
2883.70 5115
2884.20 5042
2884.71 4929
2885.22 4697
2885.73 4511
2886.23 4359
2886.74 4352
2887.25 4311
2887.75 4166
2888.26 3914
2888.77 3754
2889.28 3617
2889.78 3513
2890.29 3354
2890.80 3333
2891.31 3222
2891.81 3154
2892.32 3141
2892.83 3278
2893.34 3328
2893.84 3411
2894.35 3421
2894.86 3348
2895.37 3338
2895.88 3475
2896.38 3475
2896.89 3475
2897.40 3482
2897.91 3430
2898.42 3384
2898.92 3258
2899.43 3175
2899.94 3178
2900.45 3195
2900.96 3223
2901.47 3258
2901.98 3451
2902.48 3349
2902.99 3269
2903.50 3368
2904.01 3354
2904.52 3358
2905.03 3392
2905.54 3335
2906.04 3273
2906.55 3371
2907.06 3287
2907.57 3317
2908.08 3355
2908.59 3214
2909.10 3108
2909.61 3315
2910.12 3341
2910.63 3203
2911.14 3318
2911.64 3180
2912.15 3249
2912.66 3215
2913.17 3274
2913.68 3308
2914.19 3275
2914.70 3360
2915.21 3392
2915.72 3298
2916.23 3326
2916.74 3275
2917.25 3267
2917.76 3360
2918.27 3333
2918.78 3422
2919.29 3584
2919.80 3761
2920.31 4080
2920.82 4521
2921.33 5158
2921.84 6257
2922.35 7290
2922.86 8268
2923.37 9418
2923.88 10452
2924.39 11257
2924.90 11754
2925.41 11516
2925.92 11458
2926.44 10983
2926.95 10170
2927.46 9090
2927.97 8042
2928.48 7020
2928.99 5988
2929.50 5211
2930.01 4536
2930.52 4101
2931.03 3830
2931.54 3545
2932.05 3239
2932.57 3236
2933.08 3367
2933.59 3173
2934.10 3035
2934.61 3101
2935.12 3112
2935.63 3097
2936.15 3202
2936.66 3122
2937.17 3040
2937.68 2997
2938.19 2993
2938.70 3098
2939.22 3116
2939.73 2999
2940.24 3036
2940.75 3019
2941.26 3055
2941.77 3172
2942.29 3210
2942.80 3357
2943.31 3391
2943.82 3398
2944.34 3494
2944.85 3530
2945.36 3527
2945.87 3509
2946.38 3482
2946.90 3514
2947.41 3452
2947.92 3491
2948.43 3584
2948.95 3476
2949.46 3550
2949.97 3704
2950.48 3759
2951.00 3869
2951.51 3691
2952.02 3745
2952.54 3903
2953.05 3873
2953.56 3847
2954.08 3748
2954.59 3616
2955.10 3541
2955.61 3415
2956.13 3266
2956.64 3359
2957.15 3305
2957.67 3205
2958.18 3262
2958.69 3291
2959.21 3327
2959.72 3390
2960.23 3395
2960.75 3468
2961.26 3485
2961.78 3363
2962.29 3513
2962.80 3543
2963.32 3573
2963.83 3458
2964.35 3414
2964.86 3566
2965.37 3569
2965.89 3354
2966.40 3319
2966.92 3295
2967.43 3260
2967.94 3166
2968.46 3088
2968.97 3001
2969.49 2988
2970.00 2900
2970.52 2880
2971.03 2802
2971.54 2779
2972.06 2840
2972.57 2786
2973.09 2761
2973.60 2710
2974.12 2738
2974.63 2795
2975.15 2868
2975.66 2932
2976.18 2828
2976.69 2857
2977.21 2839
2977.72 2934
2978.24 2821
2978.75 2842
2979.27 2914
2979.78 2992
2980.30 3074
2980.81 3084
2981.33 3246
2981.84 3304
2982.36 3185
2982.88 3323
2983.39 3339
2983.91 3284
2984.42 3285
2984.94 3400
2985.45 3339
2985.97 3254
2986.49 3163
2987.00 3223
2987.52 3149
2988.03 3129
2988.55 3223
2989.07 3194
2989.58 3215
2990.10 3203
2990.61 3177
2991.13 3230
2991.65 3270
2992.16 3286
2992.68 3373
2993.20 3404
2993.71 3647
2994.23 3733
2994.75 4122
2995.26 4199
2995.78 4147
2996.30 4154
2996.81 4202
2997.33 4175
2997.85 4256
2998.36 4166
2998.88 4162
2999.40 4063
2999.91 4115
3000.43 4312
3000.95 4363
3001.46 4464
3001.98 4737
3002.50 5115
3003.02 5287
3003.53 5622
3004.05 5540
3004.57 5549
3005.09 5593
3005.60 5221
3006.12 5082
3006.64 4810
3007.16 4344
3007.67 4053
3008.19 3618
3008.71 3560
3009.23 3281
3009.74 3165
3010.26 3196
3010.78 3115
3011.30 3055
3011.82 3034
3012.33 3005
3012.85 2957
3013.37 2941
3013.89 3033
3014.41 3050
3014.93 3020
3015.44 3098
3015.96 3132
3016.48 3088
3017.00 3102
3017.52 3110
3018.04 3101
3018.55 3170
3019.07 3239
3019.59 3174
3020.11 3183
3020.63 3295
3021.15 3432
3021.67 3562
3022.19 3623
3022.71 3823
3023.22 3812
3023.74 3798
3024.26 3803
3024.78 3619
3025.30 3691
3025.82 3625
3026.34 3719
3026.86 3399
3027.38 3305
3027.90 3198
3028.42 3120
3028.94 3108
3029.46 3196
3029.98 3048
3030.49 3132
3031.01 3137
3031.53 2915
3032.05 2983
3032.57 3007
3033.09 3064
3033.61 3066
3034.13 3089
3034.65 2942
3035.17 2918
3035.69 2903
3036.21 2821
3036.73 2884
3037.25 2877
3037.77 2761
3038.29 2855
3038.81 2859
3039.34 2761
3039.86 2706
3040.38 2761
3040.90 2851
3041.42 2829
3041.94 2765
3042.46 2816
3042.98 2858
3043.50 2787
3044.02 2829
3044.54 2720
3045.06 2729
3045.58 2647
3046.10 2632
3046.63 2662
3047.15 2751
3047.67 2633
3048.19 2658
3048.71 2769
3049.23 2687
3049.75 2642
3050.27 2613
3050.79 2587
3051.32 2611
3051.84 2660
3052.36 2657
3052.88 2672
3053.40 2657
3053.92 2656
3054.45 2636
3054.97 2640
3055.49 2724
3056.01 2586
3056.53 2590
3057.05 2625
3057.58 2717
3058.10 2622
3058.62 2678
3059.14 2674
3059.66 2676
3060.19 2714
3060.71 2726
3061.23 2693
3061.75 2783
3062.28 2942
3062.80 2929
3063.32 2997
3063.84 3132
3064.37 3222
3064.89 3356
3065.41 3511
3065.93 3523
3066.46 3587
3066.98 3707
3067.50 3647
3068.02 3481
3068.55 3407
3069.07 3447
3069.59 3425
3070.12 3317
3070.64 3279
3071.16 3202
3071.69 3289
3072.21 3230
3072.73 3391
3073.26 3295
3073.78 3110
3074.30 3120
3074.83 3176
3075.35 3152
3075.87 3268
3076.40 3178
3076.92 3294
3077.44 3390
3077.97 3286
3078.49 3143
3079.01 3330
3079.54 3391
3080.06 3429
3080.59 3572
3081.11 3555
3081.63 3624
3082.16 3653
3082.68 3572
3083.21 3615
3083.73 3519
3084.25 3414
3084.78 3439
3085.30 3487
3085.83 3450
3086.35 3377
3086.88 3295
3087.40 3381
3087.93 3310
3088.45 3311
3088.97 3396
3089.50 3302
3090.02 3387
3090.55 3453
3091.07 3370
3091.60 3372
3092.12 3445
3092.65 3368
3093.17 3386
3093.70 3645
3094.22 3704
3094.75 3697
3095.27 3776
3095.80 3967
3096.32 3965
3096.85 3887
3097.37 4065
3097.90 4324
3098.43 4499
3098.95 5086
3099.48 5564
3100.00 6211
3100.53 7301
3101.05 8485
3101.58 9632
3102.10 10202
3102.63 10954
3103.16 11136
3103.68 10916
3104.21 10674
3104.73 9894
3105.26 8803
3105.79 7639
3106.31 6798
3106.84 6478
3107.36 6406
3107.89 6491
3108.42 6908
3108.94 7369
3109.47 7820
3110.00 8309
3110.52 8680
3111.05 8734
3111.57 8649
3112.10 8227
3112.63 7612
3113.15 7241
3113.68 6542
3114.21 5850
3114.74 5527
3115.26 4937
3115.79 4576
3116.32 4198
3116.84 3919
3117.37 3929
3117.90 3683
3118.42 3676
3118.95 3583
3119.48 3576
3120.01 3713
3120.53 3718
3121.06 3526
3121.59 3559
3122.11 3617
3122.64 3548
3123.17 3487
3123.70 3408
3124.22 3328
3124.75 3343
3125.28 3275
3125.81 3185
3126.34 3231
3126.86 3302
3127.39 3268
3127.92 3339
3128.45 3309
3128.98 3326
3129.50 3398
3130.03 3469
3130.56 3614
3131.09 3576
3131.62 3771
3132.14 3798
3132.67 3851
3133.20 3829
3133.73 3964
3134.26 4020
3134.79 4082
3135.31 4192
3135.84 4261
3136.37 4196
3136.90 4174
3137.43 4349
3137.96 4233
3138.49 4063
3139.02 3970
3139.54 3823
3140.07 3742
3140.60 3586
3141.13 3585
3141.66 3449
3142.19 3461
3142.72 3509
3143.25 3416
3143.78 3579
3144.31 3612
3144.84 3665
3145.37 3743
3145.89 3743
3146.42 3764
3146.95 3804
3147.48 3782
3148.01 3770
3148.54 3785
3149.07 3900
3149.60 4009
3150.13 3914
3150.66 3653
3151.19 3634
3151.72 3685
3152.25 3552
3152.78 3474
3153.31 3454
3153.84 3327
3154.37 3335
3154.90 3284
3155.43 3341
3155.96 3293
3156.49 3388
3157.02 3351
3157.55 3350
3158.08 3232
3158.61 3169
3159.14 3157
3159.68 3159
3160.21 3134
3160.74 3130
3161.27 3042
3161.80 3066
3162.33 3089
3162.86 3120
3163.39 3065
3163.92 3028
3164.45 2888
3164.98 2936
3165.51 2955
3166.05 2978
3166.58 3001
3167.11 2997
3167.64 3001
3168.17 3045
3168.70 2991
3169.23 3137
3169.76 3032
3170.30 3117
3170.83 3302
3171.36 3429
3171.89 3493
3172.42 3600
3172.95 3504
3173.49 3562
3174.02 3623
3174.55 3671
3175.08 3489
3175.61 3500
3176.15 3413
3176.68 3359
3177.21 3413
3177.74 3197
3178.27 3239
3178.81 3233
3179.34 3308
3179.87 3287
3180.40 3257
3180.93 3268
3181.47 3189
3182.00 3127
3182.53 3055
3183.06 2987
3183.60 2971
3184.13 3029
3184.66 2909
3185.20 2912
3185.73 2961
3186.26 2903
3186.79 2885
3187.33 2958
3187.86 2996
3188.39 2979
3188.93 3181
3189.46 3277
3189.99 3167
3190.52 3350
3191.06 3376
3191.59 3620
3192.12 3910
3192.66 3956
3193.19 4297
3193.72 4510
3194.26 4757
3194.79 4791
3195.33 4915
3195.86 4925
3196.39 5023
3196.93 4929
3197.46 4743
3197.99 4535
3198.53 4512
3199.06 4197
3199.60 4076
3200.13 3931
3200.66 3827
3201.20 3869
3201.73 3679
3202.27 3527
3202.80 3412
3203.33 3237
3203.87 3228
3204.40 3089
3204.94 3013
3205.47 3038
3206.01 2979
3206.54 2953
3207.07 2915
3207.61 3094
3208.14 3038
3208.68 2953
3209.21 2952
3209.75 2961
3210.28 3036
3210.82 3001
3211.35 2979
3211.89 2976
3212.42 2982
3212.96 2924
3213.49 2938
3214.03 2989
3214.56 2891
3215.10 2792
3215.63 2813
3216.17 2826
3216.70 2788
3217.24 2770
3217.78 2754
3218.31 2835
3218.85 2874
3219.38 2872
3219.92 2942
3220.45 2856
3220.99 2855
3221.52 2896
3222.06 3019
3222.60 3060
3223.13 3066
3223.67 3155
3224.20 3100
3224.74 3100
3225.28 3007
3225.81 3018
3226.35 3024
3226.88 2969
3227.42 2878
3227.96 2845
3228.49 2721
3229.03 2690
3229.57 2702
3230.10 2804
3230.64 2723
3231.18 2720
3231.71 2756
3232.25 2688
3232.79 2655
3233.32 2720
3233.86 2734
3234.40 2796
3234.93 2792
3235.47 2781
3236.01 2847
3236.54 2913
3237.08 2917
3237.62 2900
3238.15 2905
3238.69 2912
3239.23 2943
3239.77 2883
3240.30 2839
3240.84 2819
3241.38 2713
3241.92 2698
3242.45 2773
3242.99 2777
3243.53 2814
3244.07 2870
3244.60 2702
3245.14 2626
3245.68 2640
3246.22 2709
3246.75 2786
3247.29 2817
3247.83 2821
3248.37 2794
3248.91 2831
3249.44 2928
3249.98 3032
3250.52 2910
3251.06 3049
3251.60 3000
3252.14 2945
3252.67 3008
3253.21 3064
3253.75 3090
3254.29 3133
3254.83 3178
3255.37 3199
3255.90 3235
3256.44 3345
3256.98 3318
3257.52 3515
3258.06 3678
3258.60 3795
3259.14 4049
3259.68 4399
3260.21 4578
3260.75 4764
3261.29 4904
3261.83 5052
3262.37 5195
3262.91 5420
3263.45 5065
3263.99 4928
3264.53 4670
3265.07 4389
3265.61 4219
3266.15 4047
3266.69 3934
3267.23 3734
3267.76 3664
3268.30 3376
3268.84 3411
3269.38 3458
3269.92 3333
3270.46 3256
3271.00 3211
3271.54 3270
3272.08 3317
3272.62 3302
3273.16 3190
3273.70 3232
3274.24 3328
3274.78 3360
3275.32 3393
3275.86 3339
3276.40 3271
3276.94 3385
3277.48 3478
3278.03 3471
3278.57 3566
3279.11 3594
3279.65 3657
3280.19 4129
3280.73 4222
3281.27 4601
3281.81 5036
3282.35 5279
3282.89 5556
3283.43 5930
3283.97 6094
3284.51 5997
3285.05 5790
3285.60 5648
3286.14 5490
3286.68 5305
3287.22 4868
3287.76 4761
3288.30 4448
3288.84 4272
3289.38 4269
3289.93 3993
3290.47 3982
3291.01 3993
3291.55 4152
3292.09 4326
3292.63 4474
3293.18 4579
3293.72 4903
3294.26 4971
3294.80 5087
3295.34 5227
3295.88 5402
3296.43 5133
3296.97 5008
3297.51 4804
3298.05 4491
3298.59 4272
3299.14 4060
3299.68 3900
3300.22 3723
3300.76 3517
3301.31 3390
3301.85 3413
3302.39 3388
3302.93 3384
3303.48 3420
3304.02 3391
3304.56 3474
3305.10 3473
3305.65 3501
3306.19 3434
3306.73 3445
3307.27 3387
3307.82 3411
3308.36 3508
3308.90 3420
3309.45 3468
3309.99 3545
3310.53 3595
3311.07 3607
3311.62 3704
3312.16 3862
3312.70 4086
3313.25 4138
3313.79 4340
3314.33 4720
3314.88 4849
3315.42 5045
3315.97 5154
3316.51 5198
3317.05 5019
3317.60 4976
3318.14 4800
3318.68 4620
3319.23 4470
3319.77 4214
3320.32 3962
3320.86 3897
3321.40 3879
3321.95 3832
3322.49 3878
3323.04 3775
3323.58 3777
3324.12 3846
3324.67 3752
3325.21 3627
3325.76 3603
3326.30 3557
3326.85 3331
3327.39 3170
3327.93 3137
3328.48 3126
3329.02 3058
3329.57 3015
3330.11 3090
3330.66 3204
3331.20 3139
3331.75 3133
3332.29 3325
3332.84 3411
3333.38 3568
3333.93 3693
3334.47 3914
3335.02 4062
3335.56 4177
3336.11 4216
3336.65 4140
3337.20 3972
3337.74 3951
3338.29 3893
3338.83 3854
3339.38 3756
3339.92 3628
3340.47 3617
3341.02 3468
3341.56 3479
3342.11 3223
3342.65 3141
3343.20 3118
3343.74 3159
3344.29 3093
3344.84 3049
3345.38 3096
3345.93 3129
3346.47 3097
3347.02 3189
3347.57 3289
3348.11 3262
3348.66 3216
3349.21 3369
3349.75 3532
3350.30 3603
3350.84 3665
3351.39 3853
3351.94 4079
3352.48 4443
3353.03 4642
3353.58 4886
3354.12 5323
3354.67 5390
3355.22 5495
3355.76 5459
3356.31 5332
3356.86 5039
3357.40 4833
3357.95 4740
3358.50 4412
3359.05 4188
3359.59 3826
3360.14 3653
3360.69 3388
3361.23 3267
3361.78 3165
3362.33 3109
3362.88 3092
3363.42 2965
3363.97 2960
3364.52 2948
3365.07 2969
3365.61 3073
3366.16 2918
3366.71 2878
3367.26 2841
3367.80 2780
3368.35 2847
3368.90 2728
3369.45 2826
3370.00 2747
3370.54 2610
3371.09 2632
3371.64 2702
3372.19 2801
3372.74 2697
3373.28 2696
3373.83 2751
3374.38 2728
3374.93 2733
3375.48 2634
3376.03 2671
3376.57 2659
3377.12 2704
3377.67 2738
3378.22 2679
3378.77 2725
3379.32 2645
3379.87 2775
3380.42 2745
3380.96 2693
3381.51 2762
3382.06 2794
3382.61 2815
3383.16 2844
3383.71 2757
3384.26 2737
3384.81 2864
3385.36 2920
3385.91 2798
3386.45 2698
3387.00 2744
3387.55 2714
3388.10 2777
3388.65 2822
3389.20 2788
3389.75 2718
3390.30 2751
3390.85 2809
3391.40 2872
3391.95 2772
3392.50 2790
3393.05 2726
3393.60 2725
3394.15 2765
3394.70 2687
3395.25 2706
3395.80 2506
3396.35 2567
3396.90 2654
3397.45 2639
3398.00 2548
3398.55 2590
3399.10 2616
3399.65 2592
3400.20 2551
3400.75 2567
3401.30 2598
3401.85 2605
3402.40 2602
3402.95 2564
3403.50 2620
3404.06 2533
3404.61 2471
3405.16 2475
3405.71 2593
3406.26 2580
3406.81 2483
3407.36 2548
3407.91 2495
3408.46 2528
3409.01 2496
3409.56 2480
3410.12 2498
3410.67 2464
3411.22 2603
3411.77 2631
3412.32 2563
3412.87 2580
3413.42 2644
3413.98 2686
3414.53 2580
3415.08 2580
3415.63 2575
3416.18 2645
3416.73 2598
3417.29 2540
3417.84 2528
3418.39 2581
3418.94 2646
3419.49 2608
3420.05 2586
3420.60 2680
3421.15 2663
3421.70 2853
3422.25 2926
3422.81 3020
3423.36 3186
3423.91 3273
3424.46 3310
3425.01 3344
3425.57 3261
3426.12 3101
3426.67 3096
3427.23 2968
3427.78 2830
3428.33 2799
3428.88 2866
3429.44 2838
3429.99 2814
3430.54 2911
3431.09 2845
3431.65 2711
3432.20 2839
3432.75 2938
3433.31 2825
3433.86 2882
3434.41 2802
3434.97 2758
3435.52 2762
3436.07 2717
3436.63 2804
3437.18 2686
3437.73 2748
3438.29 2754
3438.84 2563
3439.39 2627
3439.95 2762
3440.50 2790
3441.05 2706
3441.61 2803
3442.16 2748
3442.72 2825
3443.27 2733
3443.82 2649
3444.38 2632
3444.93 2594
3445.48 2532
3446.04 2507
3446.59 2481
3447.15 2507
3447.70 2516
3448.26 2624
3448.81 2499
3449.36 2448
3449.92 2607
3450.47 2677
3451.03 2638
3451.58 2593
3452.14 2563
3452.69 2684
3453.25 2655
3453.80 2582
3454.36 2620
3454.91 2649
3455.47 2598
3456.02 2554
3456.58 2598
3457.13 2583
3457.69 2641
3458.24 2711
3458.80 2624
3459.35 2467
3459.91 2544
3460.46 2599
3461.02 2603
3461.57 2513
3462.13 2492
3462.68 2592
3463.24 2566
3463.79 2563
3464.35 2634
3464.90 2594
3465.46 2540
3466.02 2512
3466.57 2596
3467.13 2563
3467.68 2597
3468.24 2693
3468.80 2716
3469.35 2776
3469.91 2808
3470.46 2769
3471.02 3052
3471.58 3083
3472.13 3057
3472.69 3032
3473.24 3089
3473.80 3035
3474.36 3010
3474.91 3054
3475.47 3042
3476.03 3206
3476.58 3078
3477.14 3161
3477.70 3228
3478.25 3309
3478.81 3223
3479.37 3224
3479.92 3292
3480.48 3255
3481.04 3294
3481.59 3418
3482.15 3416
3482.71 3393
3483.26 3413
3483.82 3457
3484.38 3538
3484.94 3705
3485.49 3719
3486.05 3839
3486.61 3888
3487.17 3967
3487.72 4061
3488.28 4354
3488.84 4658
3489.40 5053
3489.95 5622
3490.51 6185
3491.07 6621
3491.63 6954
3492.18 7292
3492.74 7410
3493.30 7160
3493.86 6984
3494.42 6506
3494.97 6430
3495.53 6421
3496.09 6438
3496.65 6504
3497.21 6735
3497.76 7331
3498.32 7890
3498.88 8527
3499.44 8742
3500.00 8761
3500.56 8765
3501.11 8596
3501.67 8581
3502.23 8603
3502.79 8683
3503.35 8760
3503.91 8825
3504.47 9142
3505.03 9100
3505.58 8912
3506.14 8648
3506.70 8425
3507.26 7914
3507.82 7248
3508.38 6683
3508.94 6230
3509.50 5950
3510.06 5390
3510.62 4852
3511.17 4632
3511.73 4438
3512.29 4276
3512.85 4222
3513.41 4196
3513.97 4172
3514.53 4158
3515.09 4145
3515.65 4253
3516.21 4236
3516.77 4353
3517.33 4524
3517.89 4563
3518.45 4573
3519.01 4749
3519.57 4717
3520.13 4834
3520.69 5077
3521.25 5319
3521.81 5592
3522.37 5777
3522.93 6094
3523.49 6054
3524.05 6074
3524.61 6078
3525.17 5990
3525.73 5557
3526.29 5276
3526.85 5071
3527.41 4694
3527.97 4341
3528.54 4218
3529.10 4074
3529.66 3952
3530.22 3853
3530.78 3604
3531.34 3631
3531.90 3813
3532.46 3789
3533.02 3767
3533.58 3719
3534.14 3751
3534.71 3806
3535.27 3880
3535.83 3960
3536.39 4053
3536.95 3992
3537.51 4152
3538.07 4318
3538.64 4540
3539.20 4680
3539.76 5346
3540.32 5654
3540.88 6165
3541.44 6806
3542.00 7370
3542.57 8047
3543.13 8044
3543.69 8017
3544.25 7907
3544.81 7391
3545.38 6835
3545.94 6275
3546.50 5584
3547.06 5235
3547.62 4834
3548.19 4592
3548.75 4494
3549.31 4484
3549.87 4304
3550.44 4436
3551.00 4501
3551.56 4551
3552.12 4352
3552.69 4179
3553.25 4195
3553.81 4191
3554.37 3976
3554.94 4001
3555.50 3832
3556.06 3653
3556.63 3678
3557.19 3656
3557.75 3553
3558.31 3582
3558.88 3441
3559.44 3429
3560.00 3559
3560.57 3522
3561.13 3461
3561.69 3499
3562.26 3465
3562.82 3519
3563.38 3537
3563.95 3373
3564.51 3382
3565.07 3262
3565.64 3259
3566.20 3217
3566.77 3055
3567.33 3035
3567.89 3021
3568.46 3090
3569.02 2993
3569.59 2939
3570.15 2910
3570.71 3012
3571.28 3067
3571.84 3165
3572.41 3248
3572.97 3195
3573.53 3198
3574.10 3265
3574.66 3306
3575.23 3400
3575.79 3353
3576.36 3321
3576.92 3303
3577.48 3362
3578.05 3375
3578.61 3252
3579.18 3263
3579.74 3231
3580.31 3152
3580.87 3123
3581.44 3229
3582.00 3107
3582.57 3119
3583.13 3177
3583.70 3123
3584.26 3161
3584.83 3319
3585.39 3147
3585.96 3168
3586.52 3104
3587.09 2988
3587.65 2984
3588.22 3055
3588.79 3015
3589.35 3260
3589.92 3246
3590.48 3236
3591.05 3160
3591.61 3108
3592.18 3240
3592.74 3168
3593.31 3218
3593.88 3231
3594.44 3273
3595.01 3349
3595.57 3339
3596.14 3296
3596.71 3507
3597.27 3480
3597.84 3581
3598.40 3612
3598.97 3776
3599.54 3824
3600.10 3977
3600.67 4047
3601.24 4008
3601.80 4007
3602.37 3912
3602.94 3863
3603.50 3910
3604.07 3771
3604.64 3657
3605.20 3690
3605.77 3670
3606.34 3573
3606.90 3515
3607.47 3464
3608.04 3391
3608.60 3422
3609.17 3468
3609.74 3530
3610.30 3650
3610.87 3666
3611.44 3904
3612.01 4295
3612.57 4939
3613.14 6023
3613.71 7508
3614.28 9672
3614.84 12471
3615.41 15771
3615.98 19271
3616.55 22811
3617.11 25574
3617.68 27905
3618.25 29454
3618.82 29412
3619.39 28160
3619.95 26143
3620.52 23162
3621.09 20197
3621.66 17339
3622.23 14549
3622.79 11886
3623.36 9744
3623.93 8074
3624.50 6763
3625.07 5814
3625.63 5169
3626.20 4640
3626.77 4440
3627.34 4242
3627.91 4035
3628.48 3845
3629.05 3845
3629.61 3720
3630.18 3685
3630.75 3578
3631.32 3445
3631.89 3357
3632.46 3275
3633.03 3215
3633.60 3132
3634.16 3125
3634.73 3224
3635.30 3269
3635.87 3320
3636.44 3442
3637.01 3617
3637.58 3716
3638.15 3826
3638.72 4061
3639.29 4201
3639.86 4515
3640.43 4616
3641.00 4891
3641.57 5322
3642.14 5604
3642.71 5872
3643.27 6031
3643.84 6307
3644.41 6581
3644.98 6813
3645.55 7106
3646.12 7300
3646.69 7324
3647.26 7307
3647.83 7191
3648.40 6928
3648.97 6854
3649.54 6577
3650.12 6324
3650.69 6112
3651.26 6008
3651.83 5899
3652.40 5851
3652.97 5768
3653.54 5659
3654.11 5773
3654.68 5770
3655.25 5739
3655.82 5861
3656.39 5804
3656.96 5865
3657.53 6049
3658.10 6181
3658.67 6299
3659.25 6350
3659.82 6344
3660.39 6167
3660.96 5892
3661.53 5548
3662.10 5359
3662.67 4984
3663.24 4743
3663.81 4679
3664.39 4594
3664.96 4511
3665.53 4505
3666.10 4646
3666.67 4838
3667.24 4679
3667.81 4429
3668.39 4460
3668.96 4230
3669.53 4287
3670.10 4281
3670.67 4224
3671.25 4061
3671.82 4056
3672.39 4026
3672.96 3979
3673.53 3989
3674.11 3867
3674.68 3818
3675.25 3844
3675.82 3788
3676.39 3690
3676.97 3646
3677.54 3691
3678.11 3796
3678.68 3730
3679.26 3697
3679.83 3795
3680.40 3733
3680.97 3648
3681.55 3533
3682.12 3493
3682.69 3466
3683.27 3430
3683.84 3432
3684.41 3402
3684.98 3494
3685.56 3396
3686.13 3412
3686.70 3455
3687.28 3586
3687.85 3659
3688.42 3722
3689.00 3845
3689.57 3910
3690.14 3917
3690.72 3998
3691.29 3921
3691.86 3950
3692.44 3828
3693.01 3843
3693.58 3910
3694.16 3693
3694.73 3682
3695.31 3584
3695.88 3615
3696.45 3695
3697.03 3719
3697.60 3561
3698.18 3521
3698.75 3575
3699.32 3562
3699.90 3476
3700.47 3535
3701.05 3373
3701.62 3280
3702.19 3354
3702.77 3283
3703.34 3258
3703.92 3157
3704.49 3111
3705.07 3206
3705.64 3258
3706.22 3366
3706.79 3421
3707.37 3562
3707.94 3672
3708.51 3667
3709.09 3819
3709.66 3907
3710.24 3848
3710.81 3833
3711.39 3858
3711.96 3805
3712.54 3814
3713.11 3633
3713.69 3648
3714.27 3591
3714.84 3547
3715.42 3439
3715.99 3432
3716.57 3380
3717.14 3326
3717.72 3239
3718.29 3224
3718.87 3093
3719.44 3190
3720.02 3047
3720.60 2971
3721.17 2988
3721.75 2992
3722.32 2868
3722.90 2864
3723.47 2985
3724.05 2949
3724.63 2887
3725.20 2853
3725.78 2952
3726.36 2956
3726.93 2951
3727.51 3266
3728.08 3212
3728.66 3567
3729.24 3991
3729.81 4611
3730.39 5235
3730.97 5966
3731.54 6876
3732.12 7531
3732.70 8365
3733.27 8443
3733.85 8585
3734.43 8472
3735.00 8145
3735.58 7457
3736.16 6759
3736.73 6330
3737.31 5725
3737.89 5038
3738.47 4590
3739.04 4251
3739.62 3926
3740.20 3549
3740.77 3377
3741.35 3281
3741.93 3059
3742.51 3029
3743.08 2907
3743.66 2773
3744.24 2824
3744.82 2831
3745.39 2871
3745.97 2759
3746.55 2704
3747.13 2725
3747.71 2811
3748.28 2753
3748.86 2777
3749.44 2772
3750.02 2734
3750.59 2750
3751.17 2638
3751.75 2724
3752.33 2781
3752.91 2867
3753.49 2738
3754.06 2732
3754.64 2807
3755.22 2770
3755.80 2778
3756.38 2863
3756.96 2858
3757.53 2888
3758.11 3044
3758.69 3221
3759.27 3218
3759.85 3430
3760.43 3390
3761.01 3542
3761.59 3661
3762.17 3644
3762.74 3701
3763.32 3657
3763.90 3504
3764.48 3500
3765.06 3355
3765.64 3243
3766.22 3219
3766.80 3213
3767.38 3099
3767.96 3136
3768.54 3113
3769.12 3071
3769.70 3173
3770.27 3103
3770.85 3113
3771.43 3134
3772.01 3193
3772.59 3126
3773.17 3051
3773.75 2976
3774.33 2976
3774.91 2956
3775.49 2891
3776.07 2905
3776.65 2802
3777.23 2748
3777.81 2883
3778.39 2761
3778.97 2741
3779.55 2768
3780.13 2764
3780.71 2818
3781.29 2736
3781.88 2792
3782.46 2769
3783.04 2595
3783.62 2677
3784.20 2682
3784.78 2800
3785.36 2769
3785.94 2830
3786.52 2804
3787.10 2862
3787.68 2930
3788.26 3003
3788.84 3006
3789.43 3069
3790.01 3124
3790.59 3109
3791.17 3041
3791.75 3099
3792.33 3129
3792.91 3261
3793.49 3310
3794.08 3236
3794.66 3296
3795.24 3293
3795.82 3307
3796.40 3277
3796.98 3323
3797.56 3455
3798.15 3416
3798.73 3369
3799.31 3443
3799.89 3413
3800.47 3584
3801.06 3654
3801.64 3738
3802.22 3846
3802.80 3870
3803.38 3839
3803.97 3789
3804.55 3903
3805.13 3894
3805.71 3827
3806.29 3949
3806.88 4085
3807.46 4254
3808.04 4339
3808.62 4455
3809.21 4402
3809.79 4416
3810.37 4574
3810.95 4517
3811.54 4411
3812.12 4312
3812.70 4445
3813.29 4292
3813.87 4233
3814.45 4263
3815.03 4395
3815.62 4333
3816.20 4252
3816.78 4126
3817.37 3985
3817.95 3913
3818.53 3822
3819.12 3723
3819.70 3601
3820.28 3390
3820.87 3300
3821.45 3250
3822.03 3262
3822.62 3309
3823.20 3241
3823.78 3165
3824.37 3201
3824.95 3214
3825.54 3202
3826.12 3134
3826.70 3085
3827.29 3192
3827.87 3289
3828.46 3222
3829.04 3283
3829.62 3345
3830.21 3574
3830.79 3421
3831.38 3529
3831.96 3514
3832.54 3405
3833.13 3473
3833.71 3427
3834.30 3569
3834.88 3499
3835.47 3462
3836.05 3407
3836.64 3437
3837.22 3476
3837.81 3399
3838.39 3396
3838.98 3433
3839.56 3410
3840.15 3268
3840.73 3318
3841.31 3366
3841.90 3404
3842.49 3330
3843.07 3358
3843.66 3498
3844.24 3384
3844.83 3537
3845.41 3626
3846.00 3589
3846.58 3554
3847.17 3580
3847.75 3629
3848.34 3593
3848.92 3477
3849.51 3453
3850.10 3424
3850.68 3443
3851.27 3624
3851.85 3547
3852.44 3499
3853.02 3576
3853.61 3561
3854.20 3653
3854.78 3725
3855.37 4173
3855.95 4525
3856.54 5145
3857.13 6085
3857.71 7747
3858.30 9645
3858.89 11971
3859.47 14682
3860.06 16956
3860.64 18944
3861.23 20731
3861.82 21407
3862.40 21855
3862.99 21578
3863.58 20310
3864.16 18887
3864.75 17264
3865.34 15688
3865.92 14194
3866.51 12580
3867.10 10902
3867.69 9309
3868.27 8068
3868.86 6964
3869.45 6152
3870.03 5709
3870.62 5353
3871.21 5191
3871.80 5125
3872.38 5131
3872.97 5040
3873.56 5029
3874.15 4836
3874.73 4863
3875.32 4862
3875.91 4657
3876.50 4431
3877.08 4484
3877.67 4597
3878.26 4504
3878.85 4318
3879.43 4181
3880.02 4173
3880.61 4028
3881.20 3976
3881.79 3803
3882.37 3699
3882.96 3759
3883.55 3674
3884.14 3809
3884.73 3838
3885.32 3892
3885.90 3968
3886.49 4176
3887.08 4419
3887.67 4619
3888.26 4825
3888.85 4920
3889.44 5003
3890.02 5069
3890.61 5114
3891.20 4997
3891.79 4975
3892.38 4845
3892.97 4727
3893.56 4517
3894.15 4395
3894.74 4365
3895.32 4266
3895.91 4185
3896.50 4156
3897.09 4186
3897.68 4254
3898.27 4238
3898.86 4241
3899.45 4256
3900.04 4264
3900.63 4222
3901.22 4195
3901.81 4042
3902.40 3980
3902.99 3837
3903.58 3749
3904.17 3645
3904.76 3412
3905.35 3345
3905.94 3306
3906.53 3276
3907.12 3156
3907.71 3018
3908.30 3022
3908.89 2984
3909.48 3065
3910.07 3038
3910.66 2942
3911.25 2938
3911.84 2914
3912.43 2877
3913.02 2813
3913.61 2875
3914.20 2816
3914.79 2902
3915.38 2810
3915.97 2813
3916.56 2807
3917.15 2744
3917.74 2847
3918.33 2925
3918.92 2826
3919.52 2877
3920.11 2879
3920.70 2851
3921.29 2935
3921.88 2955
3922.47 2831
3923.06 2827
3923.65 2831
3924.24 2707
3924.84 2733
3925.43 2756
3926.02 2771
3926.61 2743
3927.20 2775
3927.79 2926
3928.38 2998
3928.98 2935
3929.57 2991
3930.16 2967
3930.75 3020
3931.34 3070
3931.93 2944
3932.53 2997
3933.12 2859
3933.71 2790
3934.30 2854
3934.89 2802
3935.49 2741
3936.08 2760
3936.67 2672
3937.26 2751
3937.86 2848
3938.45 2984
3939.04 3020
3939.63 2942
3940.23 3067
3940.82 3086
3941.41 3068
3942.00 3069
3942.60 3028
3943.19 3046
3943.78 3008
3944.37 2916
3944.97 2820
3945.56 2770
3946.15 2704
3946.75 2710
3947.34 2720
3947.93 2649
3948.52 2581
3949.12 2601
3949.71 2619
3950.30 2591
3950.90 2467
3951.49 2488
3952.08 2490
3952.68 2411
3953.27 2442
3953.86 2426
3954.46 2471
3955.05 2503
3955.65 2489
3956.24 2550
3956.83 2617
3957.43 2629
3958.02 2562
3958.61 2652
3959.21 2545
3959.80 2713
3960.40 2652
3960.99 2555
3961.58 2568
3962.18 2550
3962.77 2576
3963.37 2582
3963.96 2559
3964.55 2627
3965.15 2650
3965.74 2645
3966.34 2640
3966.93 2710
3967.53 2775
3968.12 2780
3968.72 2690
3969.31 2565
3969.91 2601
3970.50 2518
3971.10 2470
3971.69 2531
3972.28 2652
3972.88 2655
3973.47 2629
3974.07 2613
3974.66 2580
3975.26 2742
3975.85 2829
3976.45 2744
3977.05 2842
3977.64 2833
3978.24 2787
3978.83 2797
3979.43 2895
3980.02 2771
3980.62 2618
3981.21 2656
3981.81 2638
3982.40 2562
3983.00 2537
3983.60 2599
3984.19 2581
3984.79 2568
3985.38 2626
3985.98 2544
3986.58 2438
3987.17 2448
3987.77 2446
3988.36 2464
3988.96 2495
3989.56 2556
3990.15 2522
3990.75 2572
3991.34 2565
3991.94 2603
3992.54 2636
3993.13 2653
3993.73 2710
3994.33 2735
3994.92 2680
3995.52 2719
3996.12 2821
3996.71 2924
3997.31 2996
3997.91 2972
3998.50 3046
3999.10 3153
3999.70 3377
4000.29 3263
4000.89 3286
4001.49 3252
4002.09 2986
4002.68 3042
4003.28 3029
4003.88 3003
4004.47 2979
4005.07 3107
4005.67 3077
4006.27 2930
4006.86 2953
4007.46 3058
4008.06 2990
4008.66 3110
4009.25 3126
4009.85 2967
4010.45 2941
4011.05 2984
4011.64 3118
4012.24 3170
4012.84 3413
4013.44 3550
4014.04 3733
4014.63 3992
4015.23 4407
4015.83 4870
4016.43 5030
4017.03 5097
4017.63 5133
4018.22 5201
4018.82 4973
4019.42 4744
4020.02 4430
4020.62 4143
4021.22 3718
4021.81 3580
4022.41 3289
4023.01 3229
4023.61 3165
4024.21 3032
4024.81 2992
4025.41 3106
4026.01 3159
4026.60 3231
4027.20 3343
4027.80 3403
4028.40 3509
4029.00 3629
4029.60 3698
4030.20 3538
4030.80 3418
4031.40 3502
4032.00 3446
4032.60 3357
4033.20 3234
4033.80 3151
4034.39 3206
4034.99 3059
4035.59 2968
4036.19 2996
4036.79 2960
4037.39 2867
4037.99 2849
4038.59 2731
4039.19 2700
4039.79 2635
4040.39 2586
4040.99 2606
4041.59 2584
4042.19 2560
4042.79 2527
4043.39 2509
4043.99 2542
4044.59 2628
4045.19 2742
4045.79 2835
4046.39 2825
4046.99 2915
4047.60 2922
4048.20 3008
4048.80 3021
4049.40 2973
4050.00 2914
4050.60 2904
4051.20 2827
4051.80 2649
4052.40 2742
4053.00 2729
4053.60 2706
4054.20 2671
4054.80 2611
4055.41 2637
4056.01 2616
4056.61 2579
4057.21 2574
4057.81 2561
4058.41 2531
4059.01 2430
4059.61 2399
4060.22 2320
4060.82 2376
4061.42 2317
4062.02 2312
4062.62 2235
4063.22 2199
4063.82 2262
4064.43 2240
4065.03 2273
4065.63 2263
4066.23 2265
4066.83 2245
4067.44 2257
4068.04 2283
4068.64 2306
4069.24 2342
4069.84 2301
4070.45 2230
4071.05 2270
4071.65 2349
4072.25 2286
4072.86 2320
4073.46 2266
4074.06 2246
4074.66 2268
4075.27 2351
4075.87 2374
4076.47 2318
4077.07 2224
4077.68 2226
4078.28 2198
4078.88 2205
4079.48 2260
4080.09 2252
4080.69 2344
4081.29 2342
4081.90 2180
4082.50 2221
4083.10 2209
4083.71 2204
4084.31 2188
4084.91 2193
4085.52 2278
4086.12 2166
4086.72 2201
4087.33 2279
4087.93 2235
4088.53 2145
4089.14 2129
4089.74 2111
4090.34 2112
4090.95 2085
4091.55 2189
4092.15 2186
4092.76 2183
4093.36 2284
4093.97 2420
4094.57 2400
4095.17 2343
4095.78 2293
4096.38 2326
4096.99 2345
4097.59 2313
4098.19 2245
4098.80 2250
4099.40 2252
4100.01 2154
4100.61 2119
4101.22 2119
4101.82 2059
4102.43 2081
4103.03 1995
4103.63 2026
4104.24 2046
4104.84 2064
4105.45 2001
4106.05 2043
4106.66 2039
4107.26 2070
4107.87 2078
4108.47 2092
4109.08 2078
4109.68 2110
4110.29 2155
4110.89 2108
4111.50 2000
4112.10 1987
4112.71 2048
4113.31 2086
4113.92 2079
4114.53 2082
4115.13 2012
4115.74 2021
4116.34 2112
4116.95 2078
4117.55 2066
4118.16 1955
4118.76 2010
4119.37 1984
4119.98 1985
4120.58 1996
4121.19 2038
4121.79 2058
4122.40 2151
4123.01 2119
4123.61 2166
4124.22 2099
4124.82 2042
4125.43 2075
4126.04 2098
4126.64 2162
4127.25 2181
4127.86 2125
4128.46 2181
4129.07 2157
4129.68 2191
4130.28 2168
4130.89 2134
4131.50 2206
4132.10 2176
4132.71 2165
4133.32 2220
4133.92 2282
4134.53 2317
4135.14 2408
4135.74 2518
4136.35 2596
4136.96 2685
4137.56 2786
4138.17 2928
4138.78 3048
4139.39 3006
4139.99 3024
4140.60 3088
4141.21 3089
4141.82 3082
4142.42 2950
4143.03 2679
4143.64 2589
4144.25 2534
4144.85 2473
4145.46 2278
4146.07 2282
4146.68 2273
4147.28 2238
4147.89 2261
4148.50 2136
4149.11 2110
4149.72 2097
4150.32 2132
4150.93 2093
4151.54 2026
4152.15 2022
4152.76 2046
4153.37 2055
4153.97 2097
4154.58 2139
4155.19 2133
4155.80 2030
4156.41 2019
4157.02 2021
4157.62 2003
4158.23 2065
4158.84 2148
4159.45 2103
4160.06 2110
4160.67 2154
4161.28 2175
4161.89 2246
4162.49 2218
4163.10 2220
4163.71 2244
4164.32 2270
4164.93 2380
4165.54 2365
4166.15 2428
4166.76 2391
4167.37 2365
4167.98 2352
4168.59 2250
4169.20 2220
4169.81 2218
4170.42 2199
4171.02 2178
4171.63 2147
4172.24 2089
4172.85 2046
4173.46 2157
4174.07 2268
4174.68 2290
4175.29 2330
4175.90 2304
4176.51 2336
4177.12 2307
4177.73 2382
4178.34 2325
4178.95 2376
4179.56 2302
4180.17 2309
4180.78 2313
4181.39 2188
4182.00 2208
4182.61 2264
4183.23 2241
4183.84 2112
4184.45 2177
4185.06 2176
4185.67 2177
4186.28 2075
4186.89 2107
4187.50 2151
4188.11 2101
4188.72 2163
4189.33 2221
4189.94 2176
4190.55 2234
4191.17 2340
4191.78 2360
4192.39 2319
4193.00 2399
4193.61 2453
4194.22 2446
4194.83 2412
4195.44 2487
4196.06 2433
4196.67 2374
4197.28 2324
4197.89 2399
4198.50 2405
4199.11 2377
4199.72 2407
4200.34 2312
4200.95 2275
4201.56 2346
4202.17 2281
4202.78 2318
4203.40 2318
4204.01 2465
4204.62 2499
4205.23 2488
4205.84 2537
4206.46 2534
4207.07 2518
4207.68 2503
4208.29 2534
4208.90 2585
4209.52 2533
4210.13 2388
4210.74 2421
4211.35 2516
4211.97 2524
4212.58 2547
4213.19 2608
4213.80 2696
4214.42 2680
4215.03 2778
4215.64 2775
4216.26 2930
4216.87 3045
4217.48 3330
4218.09 3742
4218.71 3997
4219.32 4481
4219.93 5035
4220.55 5706
4221.16 6492
4221.77 7098
4222.39 7845
4223.00 7970
4223.61 8069
4224.23 8071
4224.84 7806
4225.45 7459
4226.07 7372
4226.68 6876
4227.30 6545
4227.91 6420
4228.52 5910
4229.14 5786
4229.75 5552
4230.36 5293
4230.98 5021
4231.59 4615
4232.21 4298
4232.82 3881
4233.43 3596
4234.05 3461
4234.66 3345
4235.28 3361
4235.89 3305
4236.51 3334
4237.12 3224
4237.73 3150
4238.35 3205
4238.96 3199
4239.58 3035
4240.19 3146
4240.81 3058
4241.42 2977
4242.04 2952
4242.65 2888
4243.27 2868
4243.88 2813
4244.50 2733
4245.11 2726
4245.73 2852
4246.34 2793
4246.96 2783
4247.57 2735
4248.19 2650
4248.80 2667
4249.42 2785
4250.03 2723
4250.65 2701
4251.26 2614
4251.88 2741
4252.49 2617
4253.11 2639
4253.72 2716
4254.34 2622
4254.96 2627
4255.57 2677
4256.19 2568
4256.80 2676
4257.42 2693
4258.03 2626
4258.65 2589
4259.27 2699
4259.88 2728
4260.50 2735
4261.12 2743
4261.73 2772
4262.35 2735
4262.96 2789
4263.58 2770
4264.20 2771
4264.81 2707
4265.43 2665
4266.05 2751
4266.66 2722
4267.28 2711
4267.90 2688
4268.51 2760
4269.13 2697
4269.75 2706
4270.36 2791
4270.98 2763
4271.60 2806
4272.21 2769
4272.83 2829
4273.45 2975
4274.06 3174
4274.68 3341
4275.30 3327
4275.92 3374
4276.53 3433
4277.15 3481
4277.77 3427
4278.38 3312
4279.00 3279
4279.62 3122
4280.24 2958
4280.85 2871
4281.47 2638
4282.09 2565
4282.71 2549
4283.32 2443
4283.94 2425
4284.56 2386
4285.18 2323
4285.80 2330
4286.41 2400
4287.03 2423
4287.65 2455
4288.27 2308
4288.89 2243
4289.50 2255
4290.12 2229
4290.74 2225
4291.36 2193
4291.98 2202
4292.60 2256
4293.21 2204
4293.83 2254
4294.45 2299
4295.07 2297
4295.69 2258
4296.31 2266
4296.93 2264
4297.54 2255
4298.16 2290
4298.78 2338
4299.40 2313
4300.02 2401
4300.64 2399
4301.26 2388
4301.88 2406
4302.50 2402
4303.12 2272
4303.73 2349
4304.35 2283
4304.97 2253
4305.59 2332
4306.21 2334
4306.83 2399
4307.45 2394
4308.07 2330
4308.69 2322
4309.31 2348
4309.93 2461
4310.55 2445
4311.17 2452
4311.79 2379
4312.41 2353
4313.03 2250
4313.65 2322
4314.27 2346
4314.89 2255
4315.51 2314
4316.13 2266
4316.75 2192
4317.37 2165
4317.99 2212
4318.61 2145
4319.23 2269
4319.85 2238
4320.47 2306
4321.09 2294
4321.71 2260
4322.33 2269
4322.95 2416
4323.57 2386
4324.19 2522
4324.81 2513
4325.43 2519
4326.05 2529
4326.68 2576
4327.30 2470
4327.92 2424
4328.54 2482
4329.16 2426
4329.78 2387
4330.40 2423
4331.02 2358
4331.64 2295
4332.26 2292
4332.89 2287
4333.51 2249
4334.13 2280
4334.75 2344
4335.37 2566
4335.99 2801
4336.61 2823
4337.24 2880
4337.86 2940
4338.48 2964
4339.10 2893
4339.72 2904
4340.34 2862
4340.97 2861
4341.59 2910
4342.21 2981
4342.83 3169
4343.45 3571
4344.08 4024
4344.70 4472
4345.32 4991
4345.94 5582
4346.57 6283
4347.19 6569
4347.81 6336
4348.43 6164
4349.05 5731
4349.68 5239
4350.30 4724
4350.92 4232
4351.54 3625
4352.17 3297
4352.79 3109
4353.41 2856
4354.04 2720
4354.66 2706
4355.28 2621
4355.90 2572
4356.53 2526
4357.15 2482
4357.77 2552
4358.40 2630
4359.02 2592
4359.64 2502
4360.27 2627
4360.89 2541
4361.51 2457
4362.14 2390
4362.76 2370
4363.38 2406
4364.01 2402
4364.63 2370
4365.25 2404
4365.88 2446
4366.50 2357
4367.12 2377
4367.75 2383
4368.37 2375
4369.00 2276
4369.62 2332
4370.24 2261
4370.87 2161
4371.49 2246
4372.12 2296
4372.74 2178
4373.36 2252
4373.99 2253
4374.61 2308
4375.24 2360
4375.86 2330
4376.49 2333
4377.11 2366
4377.73 2493
4378.36 2536
4378.98 2477
4379.61 2444
4380.23 2575
4380.86 2593
4381.48 2522
4382.11 2503
4382.73 2543
4383.36 2569
4383.98 2476
4384.61 2432
4385.23 2480
4385.86 2425
4386.48 2425
4387.11 2448
4387.73 2412
4388.36 2425
4388.98 2381
4389.61 2332
4390.23 2322
4390.86 2294
4391.48 2235
4392.11 2343
4392.74 2364
4393.36 2292
4393.99 2258
4394.61 2228
4395.24 2303
4395.86 2241
4396.49 2341
4397.12 2312
4397.74 2340
4398.37 2376
4398.99 2325
4399.62 2381
4400.25 2450
4400.87 2411
4401.50 2542
4402.12 2593
4402.75 2624
4403.38 2580
4404.00 2728
4404.63 2900
4405.26 3065
4405.88 3069
4406.51 3271
4407.14 3444
4407.76 3671
4408.39 3864
4409.02 3919
4409.64 3985
4410.27 3692
4410.90 3628
4411.52 3465
4412.15 3291
4412.78 3062
4413.40 2861
4414.03 2752
4414.66 2613
4415.29 2352
4415.91 2374
4416.54 2368
4417.17 2335
4417.79 2418
4418.42 2446
4419.05 2378
4419.68 2451
4420.30 2503
4420.93 2499
4421.56 2565
4422.19 2389
4422.81 2460
4423.44 2356
4424.07 2341
4424.70 2250
4425.33 2253
4425.95 2321
4426.58 2295
4427.21 2211
4427.84 2195
4428.47 2145
4429.09 2119
4429.72 2102
4430.35 2165
4430.98 2161
4431.61 2215
4432.23 2209
4432.86 2263
4433.49 2234
4434.12 2301
4434.75 2315
4435.38 2239
4436.01 2269
4436.63 2256
4437.26 2273
4437.89 2203
4438.52 2227
4439.15 2234
4439.78 2239
4440.41 2250
4441.04 2215
4441.67 2198
4442.29 2190
4442.92 2153
4443.55 2090
4444.18 2241
4444.81 2256
4445.44 2315
4446.07 2344
4446.70 2317
4447.33 2445
4447.96 2453
4448.59 2383
4449.22 2467
4449.85 2536
4450.48 2372
4451.11 2535
4451.74 2445
4452.37 2411
4453.00 2372
4453.63 2418
4454.26 2491
4454.89 2496
4455.52 2544
4456.15 2538
4456.78 2461
4457.41 2467
4458.04 2417
4458.67 2465
4459.30 2296
4459.93 2214
4460.56 2245
4461.19 2236
4461.82 2313
4462.45 2257
4463.08 2223
4463.71 2257
4464.34 2148
4464.97 2092
4465.60 2198
4466.23 2160
4466.86 2192
4467.49 2263
4468.12 2219
4468.76 2253
4469.39 2201
4470.02 2174
4470.65 2287
4471.28 2254
4471.91 2230
4472.54 2196
4473.17 2282
4473.80 2293
4474.44 2272
4475.07 2253
4475.70 2200
4476.33 2277
4476.96 2279
4477.59 2223
4478.22 2235
4478.86 2326
4479.49 2356
4480.12 2330
4480.75 2460
4481.38 2451
4482.02 2418
4482.65 2506
4483.28 2520
4483.91 2586
4484.54 2521
4485.18 2525
4485.81 2667
4486.44 2747
4487.07 2688
4487.70 2824
4488.34 2801
4488.97 2706
4489.60 2781
4490.23 2806
4490.87 2829
4491.50 2865
4492.13 2849
4492.76 2819
4493.40 2930
4494.03 2830
4494.66 2874
4495.30 2867
4495.93 2856
4496.56 3002
4497.19 2959
4497.83 3007
4498.46 3165
4499.09 3166
4499.73 3159
4500.36 3317
4500.99 3416
4501.63 3404
4502.26 3527
4502.89 3606
4503.53 3415
4504.16 3528
4504.79 3486
4505.43 3265
4506.06 3152
4506.69 3086
4507.33 3036
4507.96 2997
4508.59 3052
4509.23 3131
4509.86 3144
4510.50 3180
4511.13 3220
4511.76 3300
4512.40 3446
4513.03 3402
4513.67 3453
4514.30 3523
4514.93 3646
4515.57 3711
4516.20 3726
4516.84 3707
4517.47 3598
4518.11 3675
4518.74 3740
4519.37 3788
4520.01 3773
4520.64 3832
4521.28 3963
4521.91 4023
4522.55 4139
4523.18 4437
4523.82 4685
4524.45 4965
4525.09 5361
4525.72 5995
4526.36 6987
4526.99 8386
4527.63 10118
4528.26 12922
4528.90 16492
4529.53 20488
4530.17 25225
4530.80 29461
4531.44 32826
4532.07 34555
4532.71 34658
4533.34 33346
4533.98 30952
4534.62 27520
4535.25 23742
4535.89 20094
4536.52 16288
4537.16 13173
4537.79 10644
4538.43 8712
4539.07 7232
4539.70 6170
4540.34 5355
4540.97 4709
4541.61 4217
4542.25 4007
4542.88 3925
4543.52 3870
4544.15 3735
4544.79 3611
4545.43 3577
4546.06 3703
4546.70 3544
4547.34 3345
4547.97 3315
4548.61 3284
4549.25 3295
4549.88 3269
4550.52 3123
4551.16 3231
4551.79 3207
4552.43 3237
4553.07 3215
4553.70 3222
4554.34 3312
4554.98 3472
4555.61 3475
4556.25 3577
4556.89 3643
4557.53 3945
4558.16 4120
4558.80 4209
4559.44 4391
4560.07 4548
4560.71 4648
4561.35 4750
4561.99 4648
4562.62 4578
4563.26 4569
4563.90 4572
4564.54 4640
4565.18 4727
4565.81 4869
4566.45 4961
4567.09 5081
4567.73 5199
4568.36 5174
4569.00 5447
4569.64 5499
4570.28 5515
4570.92 5557
4571.55 5450
4572.19 5229
4572.83 4867
4573.47 4637
4574.11 4376
4574.75 4123
4575.38 3962
4576.02 3747
4576.66 3643
4577.30 3613
4577.94 3479
4578.58 3500
4579.22 3452
4579.85 3385
4580.49 3423
4581.13 3453
4581.77 3381
4582.41 3273
4583.05 3431
4583.69 3386
4584.33 3329
4584.97 3146
4585.61 3264
4586.24 3349
4586.88 3206
4587.52 3127
4588.16 3292
4588.80 3348
4589.44 3356
4590.08 3401
4590.72 3481
4591.36 3637
4592.00 3800
4592.64 3756
4593.28 3867
4593.92 3583
4594.56 3407
4595.20 3333
4595.84 3289
4596.48 3203
4597.12 3043
4597.76 3033
4598.40 3004
4599.04 2967
4599.68 2892
4600.32 2961
4600.96 2928
4601.60 2936
4602.24 3036
4602.88 2952
4603.52 2931
4604.16 2988
4604.80 2962
4605.44 3018
4606.08 3056
4606.72 3147
4607.36 3241
4608.00 3202
4608.64 3274
4609.28 3366
4609.93 3265
4610.57 3199
4611.21 3181
4611.85 3139
4612.49 3035
4613.13 2995
4613.77 2977
4614.41 2935
4615.05 2838
4615.69 2672
4616.34 2763
4616.98 2779
4617.62 2680
4618.26 2634
4618.90 2540
4619.54 2429
4620.18 2465
4620.83 2437
4621.47 2342
4622.11 2362
4622.75 2416
4623.39 2338
4624.03 2383
4624.68 2416
4625.32 2402
4625.96 2445
4626.60 2513
4627.24 2630
4627.89 2578
4628.53 2561
4629.17 2708
4629.81 2702
4630.45 2796
4631.10 2827
4631.74 3010
4632.38 3083
4633.02 3142
4633.67 3222
4634.31 3332
4634.95 3330
4635.59 3281
4636.24 3176
4636.88 3230
4637.52 3182
4638.17 3239
4638.81 3260
4639.45 3102
4640.09 3070
4640.74 3154
4641.38 3085
4642.02 2954
4642.67 2957
4643.31 2946
4643.95 3091
4644.60 3067
4645.24 3008
4645.88 3138
4646.53 3278
4647.17 3327
4647.81 3484
4648.46 3862
4649.10 4249
4649.74 4844
4650.39 5682
4651.03 6379
4651.67 6924
4652.32 7515
4652.96 8112
4653.61 8310
4654.25 8020
4654.89 7805
4655.54 7275
4656.18 6439
4656.83 5753
4657.47 5005
4658.11 4409
4658.76 4060
4659.40 3551
4660.05 3153
4660.69 3094
4661.33 2836
4661.98 2761
4662.62 2723
4663.27 2700
4663.91 2632
4664.56 2648
4665.20 2754
4665.85 2748
4666.49 2751
4667.14 2817
4667.78 2804
4668.43 2862
4669.07 2914
4669.72 2811
4670.36 2634
4671.01 2606
4671.65 2703
4672.30 2564
4672.94 2523
4673.59 2438
4674.23 2466
4674.88 2586
4675.52 2537
4676.17 2504
4676.81 2568
4677.46 2562
4678.10 2606
4678.75 2574
4679.40 2760
4680.04 2621
4680.69 2556
4681.33 2650
4681.98 2752
4682.62 2586
4683.27 2533
4683.92 2643
4684.56 2643
4685.21 2560
4685.85 2552
4686.50 2570
4687.15 2575
4687.79 2604
4688.44 2517
4689.09 2675
4689.73 2711
4690.38 2695
4691.02 2760
4691.67 2714
4692.32 2694
4692.96 2658
4693.61 2595
4694.26 2549
4694.90 2408
4695.55 2549
4696.20 2622
4696.84 2585
4697.49 2743
4698.14 2812
4698.78 2794
4699.43 2829
4700.08 2997
4700.73 3198
4701.37 3241
4702.02 3196
4702.67 3115
4703.31 2934
4703.96 2797
4704.61 2765
4705.26 2735
4705.90 2654
4706.55 2635
4707.20 2679
4707.85 2730
4708.49 2656
4709.14 2594
4709.79 2703
4710.44 2712
4711.09 2693
4711.73 2644
4712.38 2636
4713.03 2497
4713.68 2556
4714.33 2571
4714.97 2508
4715.62 2574
4716.27 2619
4716.92 2583
4717.57 2628
4718.21 2621
4718.86 2627
4719.51 2762
4720.16 2860
4720.81 2968
4721.46 3034
4722.11 2911
4722.75 2959
4723.40 2754
4724.05 2755
4724.70 2804
4725.35 2809
4726.00 2995
4726.65 2898
4727.30 3001
4727.94 2896
4728.59 2827
4729.24 2696
4729.89 2602
4730.54 2457
4731.19 2371
4731.84 2358
4732.49 2271
4733.14 2205
4733.79 2224
4734.44 2255
4735.09 2238
4735.74 2217
4736.38 2178
4737.03 2218
4737.68 2247
4738.33 2194
4738.98 2246
4739.63 2290
4740.28 2297
4740.93 2228
4741.58 2192
4742.23 2229
4742.88 2291
4743.53 2295
4744.18 2316
4744.83 2225
4745.48 2154
4746.13 2331
4746.78 2306
4747.43 2223
4748.08 2347
4748.73 2307
4749.39 2333
4750.04 2337
4750.69 2387
4751.34 2313
4751.99 2364
4752.64 2358
4753.29 2377
4753.94 2337
4754.59 2309
4755.24 2323
4755.89 2216
4756.54 2184
4757.19 2139
4757.84 2143
4758.50 2195
4759.15 2154
4759.80 2138
4760.45 2197
4761.10 2279
4761.75 2385
4762.40 2482
4763.05 2621
4763.71 2745
4764.36 2863
4765.01 2895
4765.66 2781
4766.31 2764
4766.96 2736
4767.62 2687
4768.27 2544
4768.92 2361
4769.57 2285
4770.22 2239
4770.87 2142
4771.53 2044
4772.18 2001
4772.83 1990
4773.48 1950
4774.13 1984
4774.79 1959
4775.44 2002
4776.09 1893
4776.74 2008
4777.40 1985
4778.05 2036
4778.70 2018
4779.35 1985
4780.01 2042
4780.66 2063
4781.31 1979
4781.96 1913
4782.62 2007
4783.27 2031
4783.92 1999
4784.57 2019
4785.23 1952
4785.88 2033
4786.53 1966
4787.19 1882
4787.84 1955
4788.49 1839
4789.15 1887
4789.80 1883
4790.45 1915
4791.11 2000
4791.76 1967
4792.41 1902
4793.07 1882
4793.72 1860
4794.37 1921
4795.03 1920
4795.68 1873
4796.33 1911
4796.99 2021
4797.64 1904
4798.29 2011
4798.95 1994
4799.60 1973
4800.26 1997
4800.91 1884
4801.56 1966
4802.22 2020
4802.87 1992
4803.53 1933
4804.18 2057
4804.83 1962
4805.49 1991
4806.14 1970
4806.80 1994
4807.45 2051
4808.11 2039
4808.76 2084
4809.42 2110
4810.07 2021
4810.72 1975
4811.38 1955
4812.03 2093
4812.69 2060
4813.34 2107
4814.00 2099
4814.65 2063
4815.31 2041
4815.96 2028
4816.62 2130
4817.27 2092
4817.93 2180
4818.58 2109
4819.24 2139
4819.89 2211
4820.55 2280
4821.20 2310
4821.86 2292
4822.52 2384
4823.17 2390
4823.83 2482
4824.48 2468
4825.14 2617
4825.79 2617
4826.45 2592
4827.10 2571
4827.76 2601
4828.42 2494
4829.07 2378
4829.73 2401
4830.38 2325
4831.04 2322
4831.70 2353
4832.35 2456
4833.01 2571
4833.66 2718
4834.32 2918
4834.98 3111
4835.63 3378
4836.29 3590
4836.95 3830
4837.60 3876
4838.26 3915
4838.92 3989
4839.57 3935
4840.23 3776
4840.89 3541
4841.54 3324
4842.20 3157
4842.86 2973
4843.51 2861
4844.17 2612
4844.83 2466
4845.48 2423
4846.14 2290
4846.80 2336
4847.45 2333
4848.11 2279
4848.77 2405
4849.43 2327
4850.08 2292
4850.74 2247
4851.40 2332
4852.06 2289
4852.71 2218
4853.37 2297
4854.03 2265
4854.69 2300
4855.34 2186
4856.00 2281
4856.66 2200
4857.32 2184
4857.97 2226
4858.63 2222
4859.29 2204
4859.95 2186
4860.61 2046
4861.26 2109
4861.92 2167
4862.58 2159
4863.24 2276
4863.90 2246
4864.55 2314
4865.21 2289
4865.87 2350
4866.53 2345
4867.19 2238
4867.85 2225
4868.51 2202
4869.16 2091
4869.82 2132
4870.48 2161
4871.14 2229
4871.80 2200
4872.46 2244
4873.12 2358
4873.78 2333
4874.43 2348
4875.09 2395
4875.75 2413
4876.41 2459
4877.07 2583
4877.73 2620
4878.39 2620
4879.05 2705
4879.71 2775
4880.37 2780
4881.03 2718
4881.69 2632
4882.34 2520
4883.00 2487
4883.66 2518
4884.32 2497
4884.98 2478
4885.64 2472
4886.30 2441
4886.96 2380
4887.62 2402
4888.28 2382
4888.94 2413
4889.60 2484
4890.26 2506
4890.92 2548
4891.58 2611
4892.24 2796
4892.90 2814
4893.56 2913
4894.22 2877
4894.88 2793
4895.54 2586
4896.20 2610
4896.86 2666
4897.52 2683
4898.19 2585
4898.85 2737
4899.51 2820
4900.17 2738
4900.83 2715
4901.49 2683
4902.15 2692
4902.81 2587
4903.47 2490
4904.13 2430
4904.79 2351
4905.45 2349
4906.12 2371
4906.78 2361
4907.44 2263
4908.10 2332
4908.76 2436
4909.42 2322
4910.08 2283
4910.74 2286
4911.41 2213
4912.07 2220
4912.73 2196
4913.39 2089
4914.05 2065
4914.71 2159
4915.38 2133
4916.04 2057
4916.70 2065
4917.36 2054
4918.02 2077
4918.68 2033
4919.35 1930
4920.01 1921
4920.67 1918
4921.33 1923
4921.99 1939
4922.66 1911
4923.32 1976
4923.98 1839
4924.64 1915
4925.31 1879
4925.97 1820
4926.63 1868
4927.29 1990
4927.96 2007
4928.62 1971
4929.28 1913
4929.94 1939
4930.61 2064
4931.27 2030
4931.93 2003
4932.59 2015
4933.26 2027
4933.92 2041
4934.58 2022
4935.25 2129
4935.91 2082
4936.57 2053
4937.24 2090
4937.90 2105
4938.56 2091
4939.23 2071
4939.89 2049
4940.55 2009
4941.22 2146
4941.88 2142
4942.54 2034
4943.21 2118
4943.87 2033
4944.53 1974
4945.20 1928
4945.86 2013
4946.52 2010
4947.19 2043
4947.85 1960
4948.52 1961
4949.18 2009
4949.84 2024
4950.51 1994
4951.17 1916
4951.84 1987
4952.50 2050
4953.17 2010
4953.83 1944
4954.49 2046
4955.16 1975
4955.82 1928
4956.49 2041
4957.15 1962
4957.82 1929
4958.48 1977
4959.15 2075
4959.81 2053
4960.47 2077
4961.14 2195
4961.80 2225
4962.47 2211
4963.13 2328
4963.80 2479
4964.46 2641
4965.13 2667
4965.79 2703
4966.46 2683
4967.12 2658
4967.79 2583
4968.45 2519
4969.12 2404
4969.79 2299
4970.45 2298
4971.12 2288
4971.78 2393
4972.45 2332
4973.11 2358
4973.78 2327
4974.44 2393
4975.11 2442
4975.78 2566
4976.44 2574
4977.11 2507
4977.77 2596
4978.44 2699
4979.11 2760
4979.77 2700
4980.44 2731
4981.10 2858
4981.77 2901
4982.44 3313
4983.10 3649
4983.77 4042
4984.43 4456
4985.10 4780
4985.77 4996
4986.43 5007
4987.10 4855
4987.77 4612
4988.43 4341
4989.10 4009
4989.77 3620
4990.43 3251
4991.10 2944
4991.77 2701
4992.43 2522
4993.10 2375
4993.77 2308
4994.43 2193
4995.10 2110
4995.77 2129
4996.44 2039
4997.10 2015
4997.77 1925
4998.44 2018
4999.10 1996
4999.77 1924
5000.44 1831
5001.11 1886
5001.77 1860
5002.44 1860
5003.11 1860
5003.78 1828
5004.44 1925
5005.11 1824
5005.78 1868
5006.45 1855
5007.12 1910
5007.78 2000
5008.45 1960
5009.12 1968
5009.79 1994
5010.46 1963
5011.12 1978
5011.79 2031
5012.46 1987
5013.13 2043
5013.80 2104
5014.47 2104
5015.13 1965
5015.80 2044
5016.47 2112
5017.14 2132
5017.81 2092
5018.48 2118
5019.14 2251
5019.81 2266
5020.48 2383
5021.15 2550
5021.82 2732
5022.49 2832
5023.16 2926
5023.83 2981
5024.50 2939
5025.16 2890
5025.83 2824
5026.50 2686
5027.17 2470
5027.84 2407
5028.51 2311
5029.18 2279
5029.85 2277
5030.52 2075
5031.19 1994
5031.86 1969
5032.53 1929
5033.20 1975
5033.87 1894
5034.54 1905
5035.21 1858
5035.88 1973
5036.54 1882
5037.21 1907
5037.88 1871
5038.55 1950
5039.22 1892
5039.89 1803
5040.56 1833
5041.23 1889
5041.90 1855
5042.58 1828
5043.25 1827
5043.92 1842
5044.59 1819
5045.26 1805
5045.93 1864
5046.60 1791
5047.27 1773
5047.94 1778
5048.61 1790
5049.28 1827
5049.95 1800
5050.62 1778
5051.29 1819
5051.96 1766
5052.63 1793
5053.30 1744
5053.98 1681
5054.65 1767
5055.32 1762
5055.99 1739
5056.66 1797
5057.33 1739
5058.00 1748
5058.67 1778
5059.34 1819
5060.02 1906
5060.69 1830
5061.36 1799
5062.03 1878
5062.70 1905
5063.37 1801
5064.04 1864
5064.72 1901
5065.39 1910
5066.06 1815
5066.73 1810
5067.40 1817
5068.08 1797
5068.75 1802
5069.42 1810
5070.09 1798
5070.76 1733
5071.44 1767
5072.11 1804
5072.78 1783
5073.45 1800
5074.12 1797
5074.80 1865
5075.47 1820
5076.14 1865
5076.81 1932
5077.49 2055
5078.16 2103
5078.83 2190
5079.50 2236
5080.18 2194
5080.85 2214
5081.52 2187
5082.20 2133
5082.87 2082
5083.54 2057
5084.21 2046
5084.89 1993
5085.56 1961
5086.23 1946
5086.91 1947
5087.58 2027
5088.25 2080
5088.93 2243
5089.60 2293
5090.27 2379
5090.95 2505
5091.62 2588
5092.29 2533
5092.97 2477
5093.64 2474
5094.31 2493
5094.99 2513
5095.66 2500
5096.34 2410
5097.01 2256
5097.68 2252
5098.36 2124
5099.03 2037
5099.70 1935
5100.38 2049
5101.05 2082
5101.73 2022
5102.40 2085
5103.08 2233
5103.75 2310
5104.42 2354
5105.10 2339
5105.77 2253
5106.45 2352
5107.12 2287
5107.80 2214
5108.47 2180
5109.15 2075
5109.82 2019
5110.49 1961
5111.17 2022
5111.84 1976
5112.52 1900
5113.19 1865
5113.87 1842
5114.54 1869
5115.22 1955
5115.89 1883
5116.57 1873
5117.24 2024
5117.92 2067
5118.59 2061
5119.27 2114
5119.94 2064
5120.62 2083
5121.30 2024
5121.97 2038
5122.65 2056
5123.32 2023
5124.00 2049
5124.67 1996
5125.35 1974
5126.02 1977
5126.70 2032
5127.38 2021
5128.05 2000
5128.73 1975
5129.40 2082
5130.08 2062
5130.76 2100
5131.43 2157
5132.11 2221
5132.78 2221
5133.46 2240
5134.14 2324
5134.81 2343
5135.49 2252
5136.17 2115
5136.84 2138
5137.52 2128
5138.20 2033
5138.87 2026
5139.55 1819
5140.22 1874
5140.90 1916
5141.58 1908
5142.26 1831
5142.93 1808
5143.61 1787
5144.29 1853
5144.96 1873
5145.64 1840
5146.32 1902
5146.99 1948
5147.67 1914
5148.35 1882
5149.03 1951
5149.70 1927
5150.38 1874
5151.06 1890
5151.73 1858
5152.41 1867
5153.09 1818
5153.77 1857
5154.44 1788
5155.12 1787
5155.80 1775
5156.48 1798
5157.16 1809
5157.83 1790
5158.51 1753
5159.19 1672
5159.87 1649
5160.55 1677
5161.22 1627
5161.90 1630
5162.58 1689
5163.26 1765
5163.94 1732
5164.61 1706
5165.29 1739
5165.97 1727
5166.65 1700
5167.33 1726
5168.01 1736
5168.68 1810
5169.36 1771
5170.04 1735
5170.72 1743
5171.40 1711
5172.08 1684
5172.76 1623
5173.44 1660
5174.11 1726
5174.79 1740
5175.47 1809
5176.15 1772
5176.83 1769
5177.51 1772
5178.19 1738
5178.87 1788
5179.55 1731
5180.23 1704
5180.91 1708
5181.58 1581
5182.26 1671
5182.94 1700
5183.62 1618
5184.30 1651
5184.98 1618
5185.66 1606
5186.34 1606
5187.02 1657
5187.70 1616
5188.38 1683
5189.06 1674
5189.74 1643
5190.42 1648
5191.10 1647
5191.78 1635
5192.46 1569
5193.14 1618
5193.82 1634
5194.50 1630
5195.18 1590
5195.86 1620
5196.54 1658
5197.22 1668
5197.90 1758
5198.58 1682
5199.26 1744
5199.94 1656
5200.63 1671
5201.31 1672
5201.99 1731
5202.67 1724
5203.35 1670
5204.03 1699
5204.71 1705
5205.39 1822
5206.07 1787
5206.75 1775
5207.43 1908
5208.11 1811
5208.80 1901
5209.48 2043
5210.16 2030
5210.84 2086
5211.52 2168
5212.20 2268
5212.88 2270
5213.57 2292
5214.25 2345
5214.93 2366
5215.61 2365
5216.29 2271
5216.97 2214
5217.66 2217
5218.34 2284
5219.02 2250
5219.70 2200
5220.38 2071
5221.06 2080
5221.75 2117
5222.43 2030
5223.11 2076
5223.79 2037
5224.47 2052
5225.16 2009
5225.84 2002
5226.52 1899
5227.20 1964
5227.89 1940
5228.57 1920
5229.25 1957
5229.93 1904
5230.62 1861
5231.30 1914
5231.98 1916
5232.66 1902
5233.35 1897
5234.03 1893
5234.71 1834
5235.40 1801
5236.08 1824
5236.76 1876
5237.44 1775
5238.13 1850
5238.81 1890
5239.49 1888
5240.18 1869
5240.86 1931
5241.54 1907
5242.23 1953
5242.91 1856
5243.59 1816
5244.28 1851
5244.96 1813
5245.64 1807
5246.33 1822
5247.01 1859
5247.70 1909
5248.38 1899
5249.06 1950
5249.75 1991
5250.43 1939
5251.11 2029
5251.80 2075
5252.48 2138
5253.17 2186
5253.85 2164
5254.53 2104
5255.22 2118
5255.90 2120
5256.59 2016
5257.27 1981
5257.96 1942
5258.64 1982
5259.32 1949
5260.01 1982
5260.69 2001
5261.38 2086
5262.06 2074
5262.75 2098
5263.43 2106
5264.12 2082
5264.80 2119
5265.49 2104
5266.17 2155
5266.86 2058
5267.54 2044
5268.23 2088
5268.91 2072
5269.60 2019
5270.28 1957
5270.97 1935
5271.65 1910
5272.34 1946
5273.02 1941
5273.71 1962
5274.39 1970
5275.08 1946
5275.76 1940
5276.45 2002
5277.14 2173
5277.82 2226
5278.51 2272
5279.19 2343
5279.88 2385
5280.56 2516
5281.25 2620
5281.94 2569
5282.62 2659
5283.31 2428
5283.99 2481
5284.68 2429
5285.37 2334
5286.05 2247
5286.74 2189
5287.43 2117
5288.11 2069
5288.80 2103
5289.48 2069
5290.17 1993
5290.86 2026
5291.54 2026
5292.23 2125
5292.92 2068
5293.60 2087
5294.29 2146
5294.98 2117
5295.66 2096
5296.35 2245
5297.04 2247
5297.72 2233
5298.41 2407
5299.10 2551
5299.79 2614
5300.47 2852
5301.16 2757
5301.85 2816
5302.53 2982
5303.22 3035
5303.91 2957
5304.60 2867
5305.28 2754
5305.97 2721
5306.66 2652
5307.35 2670
5308.03 2623
5308.72 2554
5309.41 2535
5310.10 2637
5310.78 2577
5311.47 2612
5312.16 2673
5312.85 2665
5313.54 2735
5314.22 2803
5314.91 2632
5315.60 2645
5316.29 2647
5316.98 2631
5317.66 2630
5318.35 2624
5319.04 2768
5319.73 2806
5320.42 2782
5321.11 2889
5321.80 2899
5322.48 2964
5323.17 3040
5323.86 2986
5324.55 2931
5325.24 2923
5325.93 2841
5326.62 2883
5327.30 2907
5327.99 2970
5328.68 3072
5329.37 3098
5330.06 3195
5330.75 3261
5331.44 3304
5332.13 3363
5332.82 3488
5333.51 3642
5334.20 3568
5334.88 3748
5335.57 3885
5336.26 3754
5336.95 3764
5337.64 3719
5338.33 3699
5339.02 3773
5339.71 3804
5340.40 3928
5341.09 3874
5341.78 4016
5342.47 4087
5343.16 4175
5343.85 4367
5344.54 4462
5345.23 4709
5345.92 4950
5346.61 5576
5347.30 6152
5347.99 7206
5348.68 8793
5349.37 10490
5350.06 12272
5350.75 13794
5351.44 15195
5352.13 15916
5352.82 15924
5353.51 15327
5354.20 14044
5354.90 12276
5355.59 10671
5356.28 9050
5356.97 7422
5357.66 6403
5358.35 5239
5359.04 4620
5359.73 3989
5360.42 3656
5361.11 3370
5361.80 3295
5362.49 3160
5363.19 3124
5363.88 3160
5364.57 3280
5365.26 3391
5365.95 3425
5366.64 3550
5367.33 3545
5368.03 3585
5368.72 3438
5369.41 3313
5370.10 3145
5370.79 3075
5371.48 2968
5372.18 2868
5372.87 2682
5373.56 2613
5374.25 2699
5374.94 2625
5375.63 2593
5376.33 2623
5377.02 2715
5377.71 2659
5378.40 2729
5379.10 2841
5379.79 2972
5380.48 3036
5381.17 3007
5381.86 2880
5382.56 2885
5383.25 2840
5383.94 2774
5384.63 2651
5385.33 2640
5386.02 2678
5386.71 2670
5387.40 2773
5388.10 2885
5388.79 3052
5389.48 3189
5390.18 3193
5390.87 3236
5391.56 3196
5392.26 3063
5392.95 3055
5393.64 2970
5394.33 2908
5395.03 2868
5395.72 2717
5396.41 2746
5397.11 2699
5397.80 2613
5398.49 2483
5399.19 2454
5399.88 2531
5400.58 2581
5401.27 2475
5401.96 2470
5402.66 2421
5403.35 2446
5404.04 2511
5404.74 2487
5405.43 2450
5406.13 2525
5406.82 2509
5407.51 2481
5408.21 2497
5408.90 2481
5409.60 2481
5410.29 2317
5410.98 2324
5411.68 2435
5412.37 2338
5413.07 2327
5413.76 2248
5414.46 2277
5415.15 2224
5415.84 2251
5416.54 2185
5417.23 2149
5417.93 2189
5418.62 2218
5419.32 2229
5420.01 2180
5420.71 2131
5421.40 2142
5422.10 2269
5422.79 2162
5423.49 2154
5424.18 2179
5424.88 2218
5425.57 2161
5426.27 2166
5426.96 2099
5427.66 2193
5428.35 2252
5429.05 2184
5429.74 2116
5430.44 2133
5431.14 2163
5431.83 2196
5432.53 2154
5433.22 2191
5433.92 2264
5434.61 2291
5435.31 2238
5436.01 2283
5436.70 2323
5437.40 2365
5438.09 2346
5438.79 2398
5439.49 2343
5440.18 2378
5440.88 2241
5441.57 2244
5442.27 2285
5442.97 2295
5443.66 2184
5444.36 2263
5445.06 2241
5445.75 2258
5446.45 2335
5447.15 2345
5447.84 2365
5448.54 2455
5449.24 2452
5449.93 2518
5450.63 2563
5451.33 2531
5452.02 2589
5452.72 2576
5453.42 2569
5454.11 2538
5454.81 2387
5455.51 2322
5456.20 2374
5456.90 2296
5457.60 2306
5458.30 2235
5458.99 2220
5459.69 2197
5460.39 2219
5461.09 2285
5461.78 2294
5462.48 2304
5463.18 2215
5463.88 2218
5464.57 2333
5465.27 2288
5465.97 2234
5466.67 2342
5467.36 2406
5468.06 2244
5468.76 2257
5469.46 2252
5470.16 2280
5470.85 2214
5471.55 2259
5472.25 2380
5472.95 2349
5473.65 2319
5474.35 2377
5475.04 2381
5475.74 2342
5476.44 2417
5477.14 2369
5477.84 2481
5478.54 2625
5479.23 2910
5479.93 3145
5480.63 3244
5481.33 3320
5482.03 3295
5482.73 3296
5483.43 3349
5484.13 3106
5484.83 2875
5485.52 2858
5486.22 2779
5486.92 2678
5487.62 2763
5488.32 2776
5489.02 2752
5489.72 2874
5490.42 2715
5491.12 2736
5491.82 2802
5492.52 2718
5493.22 2782
5493.92 2777
5494.62 2825
5495.31 2915
5496.01 2971
5496.71 2998
5497.41 2958
5498.11 3165
5498.81 3331
5499.51 3691
5500.21 4060
5500.91 4385
5501.61 4686
5502.31 4727
5503.01 4752
5503.71 4510
5504.41 4251
5505.11 3868
5505.81 3532
5506.51 3163
5507.22 3123
5507.92 3043
5508.62 2881
5509.32 2903
5510.02 2919
5510.72 2826
5511.42 2868
5512.12 2863
5512.82 2736
5513.52 2776
5514.22 2684
5514.92 2651
5515.62 2586
5516.32 2611
5517.03 2658
5517.73 2511
5518.43 2544
5519.13 2523
5519.83 2522
5520.53 2543
5521.23 2587
5521.93 2518
5522.63 2555
5523.34 2486
5524.04 2465
5524.74 2427
5525.44 2321
5526.14 2299
5526.84 2187
5527.55 2195
5528.25 2174
5528.95 2137
5529.65 2080
5530.35 2120
5531.05 2105
5531.76 2024
5532.46 1995
5533.16 1951
5533.86 1982
5534.56 1996
5535.27 1966
5535.97 2075
5536.67 2089
5537.37 2086
5538.08 1966
5538.78 1967
5539.48 1942
5540.18 1947
5540.89 2026
5541.59 1990
5542.29 1905
5542.99 1869
5543.70 1892
5544.40 1864
5545.10 1916
5545.80 1936
5546.51 1974
5547.21 2005
5547.91 1981
5548.62 2005
5549.32 1992
5550.02 1974
5550.73 2039
5551.43 1969
5552.13 1994
5552.84 1973
5553.54 1973
5554.24 2009
5554.95 1975
5555.65 1919
5556.35 1939
5557.06 1895
5557.76 1978
5558.46 1947
5559.17 1961
5559.87 1852
5560.57 1966
5561.28 2043
5561.98 2100
5562.69 2153
5563.39 2212
5564.09 2211
5564.80 2323
5565.50 2241
5566.21 2306
5566.91 2298
5567.61 2295
5568.32 2356
5569.02 2327
5569.73 2285
5570.43 2274
5571.14 2247
5571.84 2223
5572.54 2174
5573.25 2220
5573.95 2152
5574.66 2158
5575.36 2199
5576.07 2214
5576.77 2282
5577.48 2214
5578.18 2238
5578.89 2150
5579.59 2193
5580.30 2213
5581.00 2171
5581.71 2171
5582.41 2089
5583.12 2148
5583.82 2021
5584.53 1895
5585.23 1965
5585.94 1988
5586.64 1905
5587.35 1892
5588.06 1828
5588.76 1862
5589.47 1879
5590.17 1845
5590.88 1798
5591.58 1807
5592.29 1859
5592.99 1800
5593.70 1856
5594.41 1907
5595.11 1735
5595.82 1829
5596.52 1814
5597.23 1933
5597.94 1827
5598.64 1806
5599.35 1775
5600.06 1742
5600.76 1720
5601.47 1712
5602.17 1687
5602.88 1816
5603.59 1910
5604.29 1931
5605.00 1819
5605.71 1863
5606.41 1857
5607.12 1892
5607.83 1868
5608.53 1860
5609.24 1795
5609.95 1822
5610.65 1755
5611.36 1835
5612.07 1770
5612.78 1781
5613.48 1804
5614.19 1760
5614.90 1784
5615.60 1771
5616.31 1789
5617.02 1816
5617.73 1728
5618.43 1805
5619.14 1784
5619.85 1721
5620.56 1768
5621.26 1752
5621.97 1652
5622.68 1689
5623.39 1800
5624.09 1818
5624.80 1758
5625.51 1797
5626.22 1764
5626.93 1784
5627.63 1805
5628.34 1858
5629.05 1854
5629.76 1820
5630.47 1902
5631.17 1963
5631.88 1928
5632.59 1801
5633.30 1811
5634.01 1921
5634.72 1974
5635.42 1932
5636.13 1991
5636.84 1977
5637.55 1915
5638.26 2058
5638.97 2057
5639.68 2101
5640.39 2054
5641.09 2171
5641.80 2201
5642.51 2164
5643.22 2183
5643.93 2087
5644.64 2075
5645.35 1910
5646.06 1887
5646.77 1920
5647.48 1939
5648.19 1949
5648.89 1912
5649.60 2046
5650.31 2002
5651.02 2001
5651.73 2011
5652.44 1994
5653.15 1925
5653.86 1995
5654.57 2083
5655.28 2152
5655.99 2191
5656.70 2296
5657.41 2335
5658.12 2329
5658.83 2347
5659.54 2498
5660.25 2402
5660.96 2372
5661.67 2291
5662.38 2154
5663.09 2085
5663.80 1961
5664.51 2006
5665.22 2015
5665.93 2009
5666.64 2071
5667.35 2074
5668.06 2167
5668.77 2257
5669.48 2288
5670.19 2177
5670.91 2275
5671.62 2358
5672.33 2326
5673.04 2292
5673.75 2312
5674.46 2192
5675.17 2125
5675.88 2076
5676.59 2061
5677.30 2026
5678.01 2035
5678.73 2012
5679.44 2053
5680.15 2115
5680.86 2044
5681.57 2088
5682.28 2108
5682.99 2129
5683.71 2139
5684.42 1922
5685.13 1908
5685.84 1928
5686.55 1854
5687.26 1904
5687.98 1918
5688.69 1889
5689.40 1898
5690.11 1969
5690.82 1966
5691.54 2019
5692.25 2027
5692.96 2011
5693.67 1973
5694.38 1967
5695.10 2020
5695.81 1876
5696.52 1802
5697.23 1841
5697.95 1860
5698.66 1896
5699.37 1847
5700.08 1789
5700.80 1883
5701.51 1782
5702.22 1750
5702.93 1843
5703.65 1852
5704.36 1871
5705.07 1856
5705.78 1829
5706.50 1781
5707.21 1818
5707.92 1805
5708.64 1830
5709.35 1851
5710.06 1880
5710.78 1788
5711.49 1828
5712.20 1813
5712.92 1831
5713.63 1740
5714.34 1825
5715.06 1860
5715.77 1903
5716.48 1834
5717.20 1826
5717.91 1870
5718.62 1812
5719.34 1823
5720.05 1882
5720.77 1924
5721.48 1887
5722.19 1895
5722.91 1994
5723.62 1953
5724.33 1868
5725.05 1946
5725.76 1930
5726.48 1973
5727.19 1973
5727.91 1946
5728.62 2029
5729.33 1927
5730.05 1995
5730.76 2047
5731.48 1941
5732.19 1932
5732.91 2009
5733.62 2113
5734.34 2118
5735.05 2079
5735.77 2094
5736.48 2041
5737.20 2122
5737.91 2221
5738.63 2181
5739.34 2187
5740.06 2211
5740.77 2149
5741.49 2084
5742.20 2220
5742.92 2230
5743.63 2202
5744.35 2160
5745.06 2149
5745.78 2162
5746.49 2292
5747.21 2265
5747.92 2279
5748.64 2263
5749.35 2349
5750.07 2536
5750.79 2548
5751.50 2746
5752.22 2972
5752.93 3343
5753.65 3556
5754.36 3808
5755.08 3978
5755.80 4077
5756.51 4055
5757.23 4088
5757.95 3891
5758.66 3632
5759.38 3376
5760.09 3194
5760.81 3004
5761.53 2832
5762.24 2718
5762.96 2639
5763.68 2571
5764.39 2624
5765.11 2612
5765.83 2570
5766.54 2542
5767.26 2492
5767.98 2631
5768.69 2591
5769.41 2593
5770.13 2699
5770.84 2793
5771.56 2804
5772.28 2842
5772.99 2945
5773.71 2910
5774.43 2944
5775.15 2904
5775.86 2957
5776.58 2946
5777.30 3016
5778.01 3024
5778.73 3087
5779.45 3161
5780.17 3123
5780.88 3207
5781.60 3285
5782.32 3304
5783.04 3336
5783.76 3373
5784.47 3428
5785.19 3422
5785.91 3463
5786.63 3416
5787.34 3505
5788.06 3590
5788.78 3750
5789.50 3968
5790.22 4111
5790.94 4422
5791.65 4607
5792.37 4665
5793.09 4722
5793.81 5102
5794.53 5229
5795.25 5389
5795.96 5493
5796.68 5894
5797.40 6729
5798.12 7755
5798.84 9341
5799.56 11626
5800.28 14010
5800.99 16330
5801.71 18121
5802.43 18313
5803.15 17595
5803.87 16139
5804.59 13734
5805.31 11710
5806.03 9807
5806.75 8674
5807.47 8014
5808.18 7374
5808.90 7263
5809.62 7249
5810.34 7168
5811.06 7069
5811.78 6954
5812.50 6797
5813.22 6658
5813.94 6706
5814.66 6571
5815.38 6545
5816.10 6400
5816.82 6287
5817.54 6213
5818.26 5987
5818.98 5916
5819.70 5654
5820.42 5392
5821.14 5316
5821.86 5219
5822.58 4986
5823.30 4816
5824.02 4645
5824.74 4477
5825.46 4247
5826.18 4139
5826.90 4220
5827.62 4155
5828.34 3957
5829.06 3848
5829.78 3903
5830.50 3669
5831.22 3606
5831.95 3603
5832.67 3466
5833.39 3478
5834.11 3423
5834.83 3303
5835.55 3241
5836.27 3211
5836.99 3104
5837.71 3136
5838.43 3195
5839.15 3170
5839.88 3113
5840.60 3317
5841.32 3218
5842.04 3181
5842.76 3105
5843.48 3045
5844.20 3061
5844.93 2946
5845.65 2846
5846.37 2911
5847.09 2911
5847.81 2821
5848.53 2949
5849.26 2826
5849.98 2850
5850.70 2903
5851.42 2925
5852.14 2879
5852.87 2861
5853.59 2951
5854.31 2888
5855.03 2794
5855.75 2757
5856.48 2753
5857.20 2771
5857.92 2674
5858.64 2689
5859.37 2650
5860.09 2641
5860.81 2582
5861.53 2591
5862.26 2634
5862.98 2514
5863.70 2522
5864.42 2592
5865.15 2629
5865.87 2593
5866.59 2623
5867.31 2643
5868.04 2712
5868.76 2688
5869.48 2693
5870.21 2775
5870.93 2686
5871.65 2676
5872.38 2795
5873.10 2816
5873.82 2904
5874.55 2916
5875.27 2812
5875.99 2823
5876.72 2683
5877.44 2744
5878.16 2728
5878.89 2642
5879.61 2674
5880.33 2665
5881.06 2619
5881.78 2628
5882.51 2628
5883.23 2544
5883.95 2607
5884.68 2643
5885.40 2580
5886.13 2649
5886.85 2697
5887.57 2657
5888.30 2669
5889.02 2633
5889.75 2594
5890.47 2512
5891.20 2454
5891.92 2493
5892.64 2469
5893.37 2393
5894.09 2433
5894.82 2428
5895.54 2450
5896.27 2472
5896.99 2408
5897.72 2297
5898.44 2293
5899.17 2318
5899.89 2341
5900.62 2312
5901.34 2308
5902.07 2255
5902.79 2266
5903.52 2319
5904.24 2243
5904.97 2198
5905.69 2141
5906.42 2192
5907.14 2174
5907.87 2157
5908.59 2260
5909.32 2233
5910.04 2113
5910.77 2083
5911.50 2124
5912.22 2121
5912.95 2206
5913.67 2140
5914.40 2217
5915.12 2273
5915.85 2304
5916.58 2233
5917.30 2282
5918.03 2302
5918.75 2310
5919.48 2269
5920.21 2199
5920.93 2260
5921.66 2261
5922.39 2219
5923.11 2283
5923.84 2341
5924.56 2409
5925.29 2368
5926.02 2285
5926.74 2353
5927.47 2469
5928.20 2377
5928.92 2438
5929.65 2447
5930.38 2410
5931.10 2477
5931.83 2552
5932.56 2538
5933.28 2673
5934.01 2831
5934.74 2942
5935.47 3211
5936.19 3403
5936.92 3559
5937.65 3839
5938.37 3885
5939.10 3782
5939.83 3762
5940.56 3586
5941.28 3306
5942.01 3183
5942.74 3040
5943.47 2981
5944.19 3040
5944.92 2926
5945.65 2917
5946.38 2811
5947.11 2914
5947.83 2881
5948.56 2900
5949.29 2898
5950.02 2974
5950.74 3056
5951.47 3302
5952.20 3509
5952.93 3597
5953.66 3823
5954.39 3694
5955.11 3624
5955.84 3538
5956.57 3430
5957.30 3446
5958.03 3378
5958.76 3313
5959.48 3410
5960.21 3409
5960.94 3295
5961.67 3349
5962.40 3368
5963.13 3409
5963.86 3397
5964.59 3575
5965.31 3736
5966.04 4021
5966.77 4380
5967.50 4760
5968.23 4964
5968.96 4917
5969.69 4894
5970.42 4792
5971.15 4550
5971.88 4161
5972.61 4076
5973.34 3932
5974.06 3714
5974.79 3718
5975.52 3632
5976.25 3791
5976.98 3657
5977.71 3534
5978.44 3687
5979.17 3742
5979.90 3885
5980.63 3699
5981.36 3685
5982.09 3729
5982.82 3808
5983.55 3834
5984.28 3905
5985.01 3892
5985.74 3862
5986.47 3831
5987.20 3820
5987.93 3865
5988.66 3953
5989.39 3874
5990.12 3850
5990.85 3877
5991.58 3881
5992.32 3881
5993.05 3993
5993.78 3943
5994.51 3908
5995.24 3944
5995.97 3876
5996.70 3940
5997.43 3949
5998.16 3847
5998.89 3960
5999.62 3879
6000.35 3821
6001.09 3761
6001.82 3766
6002.55 3769
6003.28 3744
6004.01 3687
6004.74 3706
6005.47 3698
6006.20 3803
6006.94 4152
6007.67 4307
6008.40 4617
6009.13 5076
6009.86 5677
6010.59 6349
6011.33 6964
6012.06 7538
6012.79 7937
6013.52 8037
6014.25 8307
6014.98 8062
6015.72 7776
6016.45 7485
6017.18 6888
6017.91 6178
6018.64 5670
6019.38 5116
6020.11 4593
6020.84 4287
6021.57 4008
6022.31 3672
6023.04 3453
6023.77 3311
6024.50 3050
6025.24 2979
6025.97 3034
6026.70 3059
6027.43 2924
6028.17 2891
6028.90 2769
6029.63 2752
6030.37 2705
6031.10 2736
6031.83 2706
6032.56 2659
6033.30 2626
6034.03 2641
6034.76 2542
6035.50 2471
6036.23 2537
6036.96 2577
6037.70 2656
6038.43 2664
6039.16 2712
6039.90 2723
6040.63 2739
6041.36 2727
6042.10 2769
6042.83 2803
6043.56 2762
6044.30 2764
6045.03 2779
6045.77 2763
6046.50 2800
6047.23 2830
6047.97 2864
6048.70 2879
6049.44 2867
6050.17 2834
6050.90 2826
6051.64 2843
6052.37 2836
6053.11 2963
6053.84 2965
6054.57 2857
6055.31 2918
6056.04 2946
6056.78 2949
6057.51 2824
6058.25 2766
6058.98 2859
6059.72 2838
6060.45 2755
6061.19 2706
6061.92 2746
6062.66 2718
6063.39 2757
6064.13 2769
6064.86 2779
6065.60 2737
6066.33 2730
6067.07 2748
6067.80 2630
6068.54 2638
6069.27 2550
6070.01 2623
6070.74 2563
6071.48 2488
6072.21 2457
6072.95 2460
6073.68 2449
6074.42 2403
6075.15 2381
6075.89 2407
6076.63 2399
6077.36 2336
6078.10 2275
6078.83 2277
6079.57 2253
6080.30 2325
6081.04 2389
6081.78 2391
6082.51 2334
6083.25 2291
6083.98 2315
6084.72 2241
6085.46 2265
6086.19 2195
6086.93 2256
6087.67 2261
6088.40 2241
6089.14 2216
6089.88 2348
6090.61 2356
6091.35 2279
6092.09 2368
6092.82 2361
6093.56 2387
6094.30 2376
6095.03 2348
6095.77 2335
6096.51 2250
6097.24 2301
6097.98 2272
6098.72 2260
6099.45 2207
6100.19 2303
6100.93 2176
6101.67 2125
6102.40 2241
6103.14 2238
6103.88 2229
6104.61 2250
6105.35 2183
6106.09 2159
6106.83 2206
6107.56 2193
6108.30 2209
6109.04 2231
6109.78 2218
6110.51 2302
6111.25 2282
6111.99 2231
6112.73 2252
6113.47 2288
6114.20 2319
6114.94 2336
6115.68 2279
6116.42 2287
6117.16 2335
6117.89 2310
6118.63 2354
6119.37 2397
6120.11 2322
6120.85 2421
6121.59 2388
6122.32 2448
6123.06 2438
6123.80 2548
6124.54 2600
6125.28 2635
6126.02 2559
6126.76 2603
6127.49 2607
6128.23 2528
6128.97 2492
6129.71 2511
6130.45 2463
6131.19 2498
6131.93 2595
6132.67 2555
6133.41 2540
6134.15 2497
6134.88 2502
6135.62 2539
6136.36 2577
6137.10 2588
6137.84 2583
6138.58 2676
6139.32 2746
6140.06 2719
6140.80 2748
6141.54 2669
6142.28 2686
6143.02 2707
6143.76 2717
6144.50 2610
6145.24 2634
6145.98 2699
6146.72 2656
6147.46 2572
6148.20 2639
6148.94 2683
6149.68 2739
6150.42 2775
6151.16 2757
6151.90 2760
6152.64 2813
6153.38 2889
6154.12 2874
6154.86 2944
6155.60 2934
6156.34 2956
6157.08 2972
6157.82 3026
6158.56 3011
6159.30 3054
6160.04 3096
6160.78 3082
6161.52 3138
6162.27 3146
6163.01 3300
6163.75 3449
6164.49 3626
6165.23 3780
6165.97 4015
6166.71 4135
6167.45 4212
6168.19 4361
6168.94 4384
6169.68 4495
6170.42 4320
6171.16 4248
6171.90 4174
6172.64 4055
6173.38 4067
6174.13 3985
6174.87 3874
6175.61 3741
6176.35 3701
6177.09 3759
6177.83 3812
6178.58 3795
6179.32 3826
6180.06 3989
6180.80 3929
6181.54 4083
6182.28 4189
6183.03 4255
6183.77 4216
6184.51 4295
6185.25 4158
6186.00 4203
6186.74 4302
6187.48 4336
6188.22 4303
6188.97 4422
6189.71 4396
6190.45 4507
6191.19 4764
6191.94 4721
6192.68 4941
6193.42 5056
6194.16 4969
6194.91 5147
6195.65 5217
6196.39 5146
6197.13 5201
6197.88 5144
6198.62 5159
6199.36 5109
6200.11 5072
6200.85 5030
6201.59 5291
6202.34 5340
6203.08 5409
6203.82 5690
6204.57 6239
6205.31 7055
6206.05 8477
6206.80 10438
6207.54 12698
6208.28 15238
6209.03 17872
6209.77 19891
6210.52 21077
6211.26 21466
6212.00 20804
6212.75 19255
6213.49 17305
6214.23 15287
6214.98 13086
6215.72 11231
6216.47 9584
6217.21 8185
6217.95 7159
6218.70 6464
6219.44 6036
6220.19 5548
6220.93 5510
6221.68 5560
6222.42 5544
6223.17 5918
6223.91 6228
6224.65 6493
6225.40 6723
6226.14 6994
6226.89 7021
6227.63 6942
6228.38 6470
6229.12 6039
6229.87 5720
6230.61 5242
6231.36 4838
6232.10 4508
6232.85 4248
6233.59 3985
6234.34 3846
6235.08 3859
6235.83 3772
6236.57 3814
6237.32 3779
6238.06 3810
6238.81 3943
6239.56 4011
6240.30 3954
6241.05 3945
6241.79 4005
6242.54 4072
6243.28 4060
6244.03 4096
6244.77 4127
6245.52 4206
6246.27 4251
6247.01 4442
6247.76 4569
6248.50 4827
6249.25 5005
6250.00 5101
6250.74 5169
6251.49 5203
6252.23 5052
6252.98 4746
6253.73 4712
6254.47 4550
6255.22 4458
6255.97 4299
6256.71 4381
6257.46 4323
6258.21 4301
6258.95 4344
6259.70 4441
6260.45 4384
6261.19 4361
6261.94 4309
6262.69 4340
6263.43 4357
6264.18 4356
6264.93 4467
6265.67 4496
6266.42 4719
6267.17 4962
6267.92 5360
6268.66 5644
6269.41 6021
6270.16 6191
6270.90 6243
6271.65 6163
6272.40 6009
6273.15 5822
6273.89 5687
6274.64 5626
6275.39 5679
6276.14 5839
6276.89 6004
6277.63 6180
6278.38 6276
6279.13 6191
6279.88 6070
6280.62 5732
6281.37 5335
6282.12 5128
6282.87 4724
6283.62 4399
6284.36 4243
6285.11 4053
6285.86 3899
6286.61 3790
6287.36 3785
6288.11 3917
6288.85 4048
6289.60 4126
6290.35 4154
6291.10 4280
6291.85 4375
6292.60 4357
6293.35 4212
6294.09 4191
6294.84 4101
6295.59 3996
6296.34 3885
6297.09 3689
6297.84 3663
6298.59 3612
6299.34 3671
6300.09 3598
6300.83 3514
6301.58 3452
6302.33 3511
6303.08 3692
6303.83 3801
6304.58 3762
6305.33 3813
6306.08 3839
6306.83 3680
6307.58 3591
6308.33 3543
6309.08 3471
6309.83 3525
6310.58 3375
6311.33 3378
6312.08 3284
6312.83 3243
6313.58 3331
6314.33 3242
6315.08 3251
6315.83 3228
6316.58 3218
6317.33 3177
6318.08 3176
6318.83 3190
6319.58 3097
6320.33 3180
6321.08 3086
6321.83 3020
6322.58 2956
6323.33 2967
6324.08 2875
6324.83 2817
6325.58 2756
6326.33 2786
6327.08 2784
6327.83 2843
6328.58 2799
6329.33 2751
6330.08 2791
6330.84 2834
6331.59 2770
6332.34 2786
6333.09 2745
6333.84 2731
6334.59 2667
6335.34 2723
6336.09 2690
6336.84 2683
6337.60 2702
6338.35 2733
6339.10 2754
6339.85 2743
6340.60 2770
6341.35 2656
6342.10 2689
6342.86 2712
6343.61 2768
6344.36 2743
6345.11 2788
6345.86 2743
6346.61 2782
6347.37 2690
6348.12 2737
6348.87 2850
6349.62 2927
6350.37 2861
6351.13 2872
6351.88 2958
6352.63 3009
6353.38 2995
6354.14 3048
6354.89 3050
6355.64 3065
6356.39 3102
6357.14 2991
6357.90 2897
6358.65 2823
6359.40 2847
6360.16 2802
6360.91 2820
6361.66 2805
6362.41 2745
6363.17 2865
6363.92 2888
6364.67 2838
6365.42 2758
6366.18 2838
6366.93 2869
6367.68 2851
6368.44 2997
6369.19 3002
6369.94 3136
6370.70 3101
6371.45 3016
6372.20 3008
6372.96 3013
6373.71 3061
6374.46 3091
6375.22 3026
6375.97 3049
6376.72 2994
6377.48 3043
6378.23 3064
6378.99 3046
6379.74 3013
6380.49 3030
6381.25 3003
6382.00 3052
6382.75 2931
6383.51 2952
6384.26 2926
6385.02 3036
6385.77 3108
6386.53 3272
6387.28 3523
6388.03 3994
6388.79 4462
6389.54 4843
6390.30 5374
6391.05 5692
6391.81 5728
6392.56 5572
6393.31 5216
6394.07 4928
6394.82 4499
6395.58 4001
6396.33 3572
6397.09 3350
6397.84 3126
6398.60 2957
6399.35 2742
6400.11 2709
6400.86 2643
6401.62 2540
6402.37 2538
6403.13 2580
6403.88 2597
6404.64 2622
6405.39 2628
6406.15 2635
6406.90 2668
6407.66 2704
6408.42 2708
6409.17 2751
6409.93 2685
6410.68 2692
6411.44 2681
6412.19 2623
6412.95 2565
6413.71 2506
6414.46 2491
6415.22 2462
6415.97 2462
6416.73 2469
6417.48 2427
6418.24 2530
6419.00 2476
6419.75 2466
6420.51 2505
6421.27 2492
6422.02 2484
6422.78 2453
6423.53 2437
6424.29 2406
6425.05 2462
6425.80 2469
6426.56 2518
6427.32 2524
6428.07 2487
6428.83 2459
6429.59 2448
6430.34 2409
6431.10 2409
6431.86 2423
6432.61 2393
6433.37 2387
6434.13 2359
6434.89 2427
6435.64 2304
6436.40 2284
6437.16 2334
6437.91 2395
6438.67 2353
6439.43 2370
6440.19 2396
6440.94 2398
6441.70 2395
6442.46 2437
6443.22 2328
6443.97 2317
6444.73 2291
6445.49 2280
6446.25 2326
6447.00 2282
6447.76 2292
6448.52 2289
6449.28 2269
6450.04 2360
6450.79 2303
6451.55 2282
6452.31 2300
6453.07 2267
6453.83 2201
6454.58 2258
6455.34 2196
6456.10 2238
6456.86 2299
6457.62 2333
6458.38 2226
6459.13 2275
6459.89 2338
6460.65 2325
6461.41 2258
6462.17 2275
6462.93 2294
6463.69 2254
6464.44 2344
6465.20 2297
6465.96 2278
6466.72 2392
6467.48 2367
6468.24 2316
6469.00 2316
6469.76 2303
6470.52 2285
6471.28 2260
6472.03 2329
6472.79 2277
6473.55 2281
6474.31 2257
6475.07 2298
6475.83 2329
6476.59 2338
6477.35 2348
6478.11 2268
6478.87 2281
6479.63 2348
6480.39 2318
6481.15 2351
6481.91 2356
6482.67 2324
6483.43 2399
6484.19 2446
6484.95 2423
6485.71 2377
6486.47 2511
6487.23 2453
6487.99 2472
6488.75 2504
6489.51 2503
6490.27 2526
6491.03 2561
6491.79 2529
6492.55 2591
6493.31 2660
6494.07 2702
6494.83 2801
6495.59 2785
6496.35 2786
6497.11 2655
6497.87 2750
6498.64 2812
6499.40 2847
6500.16 2877
6500.92 2846
6501.68 2836
6502.44 2923
6503.20 2832
6503.96 2838
6504.72 2905
6505.48 2897
6506.25 2920
6507.01 3015
6507.77 2991
6508.53 2951
6509.29 3028
6510.05 3125
6510.81 3011
6511.57 3014
6512.34 3057
6513.10 3162
6513.86 3075
6514.62 3015
6515.38 3065
6516.15 2981
6516.91 2946
6517.67 3077
6518.43 3171
6519.19 3251
6519.95 3269
6520.72 3402
6521.48 3548
6522.24 3704
6523.00 3835
6523.77 4248
6524.53 4607
6525.29 4908
6526.05 5319
6526.81 5653
6527.58 5937
6528.34 6247
6529.10 6354
6529.86 6187
6530.63 6000
6531.39 5553
6532.15 5224
6532.92 4835
6533.68 4505
6534.44 4072
6535.20 3918
6535.97 3710
6536.73 3663
6537.49 3550
6538.26 3380
6539.02 3358
6539.78 3262
6540.55 3170
6541.31 3023
6542.07 2968
6542.84 2953
6543.60 2854
6544.36 2769
6545.13 2748
6545.89 2784
6546.65 2615
6547.42 2588
6548.18 2662
6548.94 2604
6549.71 2598
6550.47 2644
6551.24 2725
6552.00 2728
6552.76 2692
6553.53 2743
6554.29 2745
6555.06 2845
6555.82 2788
6556.58 2790
6557.35 2897
6558.11 2944
6558.88 2942
6559.64 2993
6560.41 3039
6561.17 3021
6561.93 3075
6562.70 3096
6563.46 3103
6564.23 3129
6564.99 3124
6565.76 3146
6566.52 3211
6567.29 3218
6568.05 3095
6568.82 3234
6569.58 3155
6570.35 3182
6571.11 3202
6571.88 3171
6572.64 3219
6573.41 3270
6574.17 3296
6574.94 3221
6575.70 3322
6576.47 3351
6577.23 3375
6578.00 3471
6578.76 3463
6579.53 3483
6580.29 3591
6581.06 3613
6581.83 3709
6582.59 3919
6583.36 3905
6584.12 3814
6584.89 3904
6585.65 3854
6586.42 3830
6587.19 3790
6587.95 3777
6588.72 3810
6589.48 3912
6590.25 3980
6591.02 4135
6591.78 4345
6592.55 4535
6593.32 4811
6594.08 5130
6594.85 5215
6595.61 5328
6596.38 5559
6597.15 5498
6597.91 5168
6598.68 4889
6599.45 4656
6600.21 4402
6600.98 4119
6601.75 3873
6602.51 3658
6603.28 3455
6604.05 3411
6604.82 3342
6605.58 3200
6606.35 3196
6607.12 3107
6607.88 3119
6608.65 3108
6609.42 3124
6610.19 3076
6610.95 3131
6611.72 3171
6612.49 3248
6613.25 3245
6614.02 3129
6614.79 3213
6615.56 3238
6616.32 3324
6617.09 3350
6617.86 3372
6618.63 3477
6619.40 3492
6620.16 3476
6620.93 3580
6621.70 3701
6622.47 3733
6623.24 3734
6624.00 3646
6624.77 3672
6625.54 3665
6626.31 3688
6627.08 3642
6627.84 3612
6628.61 3652
6629.38 3723
6630.15 3832
6630.92 4097
6631.69 4357
6632.46 4860
6633.22 5491
6633.99 6211
6634.76 6692
6635.53 7312
6636.30 7536
6637.07 7579
6637.84 7327
6638.61 6913
6639.37 6262
6640.14 5673
6640.91 5128
6641.68 4611
6642.45 4280
6643.22 3966
6643.99 3739
6644.76 3481
6645.53 3366
6646.30 3339
6647.07 3209
6647.84 3302
6648.61 3333
6649.37 3359
6650.14 3522
6650.91 3513
6651.68 3603
6652.45 3640
6653.22 3533
6653.99 3521
6654.76 3452
6655.53 3489
6656.30 3495
6657.07 3437
6657.84 3200
6658.61 3244
6659.38 3105
6660.15 3060
6660.92 3022
6661.69 3058
6662.46 2956
6663.23 3003
6664.00 3011
6664.77 3052
6665.55 3011
6666.32 3052
6667.09 3001
6667.86 3051
6668.63 3042
6669.40 3196
6670.17 3179
6670.94 3195
6671.71 3066
6672.48 3105
6673.25 3092
6674.02 3172
6674.79 3185
6675.57 3179
6676.34 3124
6677.11 3103
6677.88 3078
6678.65 2990
6679.42 3021
6680.19 2985
6680.96 2974
6681.74 3081
6682.51 3168
6683.28 3213
6684.05 3289
6684.82 3476
6685.59 3528
6686.37 3668
6687.14 3744
6687.91 3718
6688.68 3677
6689.45 3559
6690.22 3511
6691.00 3298
6691.77 3141
6692.54 3087
6693.31 3067
6694.08 2978
6694.86 2972
6695.63 2918
6696.40 2922
6697.17 2931
6697.95 2905
6698.72 2826
6699.49 2864
6700.26 2807
6701.04 2739
6701.81 2787
6702.58 2819
6703.35 2805
6704.13 2746
6704.90 2755
6705.67 2739
6706.44 2753
6707.22 2565
6707.99 2600
6708.76 2663
6709.54 2631
6710.31 2622
6711.08 2618
6711.86 2672
6712.63 2645
6713.40 2562
6714.17 2574
6714.95 2588
6715.72 2594
6716.50 2636
6717.27 2629
6718.04 2564
6718.82 2534
6719.59 2559
6720.36 2583
6721.14 2521
6721.91 2528
6722.68 2525
6723.46 2474
6724.23 2496
6725.01 2606
6725.78 2564
6726.55 2528
6727.33 2504
6728.10 2481
6728.88 2511
6729.65 2540
6730.42 2491
6731.20 2452
6731.97 2472
6732.75 2536
6733.52 2487
6734.30 2607
6735.07 2642
6735.84 2612
6736.62 2555
6737.39 2574
6738.17 2659
6738.94 2657
6739.72 2644
6740.49 2549
6741.27 2592
6742.04 2599
6742.82 2594
6743.59 2597
6744.37 2571
6745.14 2647
6745.92 2671
6746.69 2742
6747.47 2687
6748.24 2720
6749.02 2762
6749.79 2916
6750.57 3060
6751.34 3124
6752.12 3314
6752.90 3447
6753.67 3460
6754.45 3367
6755.22 3440
6756.00 3251
6756.77 3175
6757.55 2982
6758.33 2804
6759.10 2722
6759.88 2727
6760.65 2682
6761.43 2598
6762.20 2541
6762.98 2536
6763.76 2564
6764.53 2609
6765.31 2541
6766.09 2523
6766.86 2534
6767.64 2556
6768.41 2589
6769.19 2559
6769.97 2544
6770.74 2559
6771.52 2463
6772.30 2470
6773.07 2423
6773.85 2405
6774.63 2444
6775.40 2409
6776.18 2477
6776.96 2429
6777.74 2411
6778.51 2516
6779.29 2538
6780.07 2503
6780.84 2636
6781.62 2776
6782.40 2708
6783.17 2627
6783.95 2634
6784.73 2628
6785.51 2566
6786.28 2405
6787.06 2484
6787.84 2495
6788.62 2450
6789.39 2333
6790.17 2323
6790.95 2432
6791.73 2333
6792.51 2278
6793.28 2281
6794.06 2313
6794.84 2333
6795.62 2274
6796.39 2314
6797.17 2284
6797.95 2305
6798.73 2234
6799.51 2285
6800.29 2255
6801.06 2323
6801.84 2404
6802.62 2431
6803.40 2489
6804.18 2587
6804.96 2630
6805.73 2585
6806.51 2617
6807.29 2680
6808.07 2620
6808.85 2569
6809.63 2495
6810.41 2512
6811.18 2422
6811.96 2352
6812.74 2401
6813.52 2405
6814.30 2431
6815.08 2414
6815.86 2471
6816.64 2460
6817.42 2475
6818.20 2491
6818.98 2404
6819.76 2443
6820.53 2489
6821.31 2502
6822.09 2495
6822.87 2538
6823.65 2406
6824.43 2473
6825.21 2415
6825.99 2451
6826.77 2438
6827.55 2387
6828.33 2433
6829.11 2365
6829.89 2335
6830.67 2357
6831.45 2380
6832.23 2348
6833.01 2303
6833.79 2320
6834.57 2365
6835.35 2264
6836.13 2255
6836.91 2268
6837.69 2278
6838.47 2284
6839.25 2312
6840.03 2296
6840.81 2315
6841.59 2247
6842.37 2170
6843.16 2162
6843.94 2234
6844.72 2288
6845.50 2304
6846.28 2378
6847.06 2433
6847.84 2647
6848.62 2879
6849.40 3200
6850.18 3599
6850.96 4139
6851.75 4458
6852.53 4581
6853.31 4521
6854.09 4430
6854.87 4217
6855.65 3957
6856.43 3729
6857.22 3381
6858.00 3102
6858.78 3034
6859.56 2865
6860.34 2704
6861.12 2640
6861.90 2644
6862.69 2547
6863.47 2626
6864.25 2691
6865.03 2688
6865.81 2782
6866.60 2903
6867.38 3069
6868.16 3200
6868.94 3024
6869.72 3080
6870.51 3002
6871.29 2892
6872.07 2843
6872.85 2703
6873.64 2671
6874.42 2604
6875.20 2588
6875.98 2591
6876.77 2555
6877.55 2591
6878.33 2625
6879.11 2711
6879.90 2788
6880.68 2919
6881.46 2883
6882.25 2948
6883.03 3079
6883.81 3125
6884.59 3171
6885.38 3309
6886.16 3460
6886.94 3815
6887.73 4126
6888.51 4398
6889.29 4702
6890.08 4665
6890.86 4708
6891.64 4567
6892.43 4206
6893.21 3789
6893.99 3472
6894.78 3218
6895.56 3113
6896.35 3105
6897.13 3067
6897.91 2988
6898.70 2990
6899.48 2978
6900.26 2944
6901.05 2929
6901.83 2930
6902.62 2935
6903.40 2919
6904.18 2945
6904.97 2999
6905.75 2968
6906.54 2981
6907.32 3017
6908.11 2893
6908.89 2889
6909.67 2914
6910.46 2820
6911.24 2743
6912.03 2706
6912.81 2690
6913.60 2679
6914.38 2700
6915.17 2578
6915.95 2619
6916.74 2627
6917.52 2705
6918.31 2711
6919.09 2654
6919.88 2626
6920.66 2592
6921.45 2672
6922.23 2717
6923.02 2696
6923.80 2700
6924.59 2713
6925.37 2688
6926.16 2750
6926.94 2653
6927.73 2709
6928.51 2796
6929.30 2791
6930.09 2795
6930.87 2841
6931.66 2779
6932.44 2692
6933.23 2755
6934.01 2799
6934.80 2734
6935.59 2706
6936.37 2794
6937.16 2884
6937.94 2870
6938.73 2990
6939.52 3076
6940.30 3164
6941.09 3223
6941.88 3274
6942.66 3324
6943.45 3444
6944.23 3458
6945.02 3534
6945.81 3598
6946.59 3738
6947.38 3786
6948.17 4100
6948.95 4257
6949.74 4494
6950.53 4615
6951.31 4496
6952.10 4466
6952.89 4200
6953.67 4135
6954.46 4085
6955.25 3980
6956.04 3934
6956.82 3945
6957.61 4002
6958.40 4070
6959.18 3963
6959.97 4071
6960.76 4069
6961.55 4094
6962.33 4195
6963.12 4188
6963.91 4200
6964.70 4200
6965.48 4221
6966.27 4260
6967.06 4352
6967.85 4323
6968.63 4434
6969.42 4535
6970.21 4612
6971.00 4684
6971.79 4716
6972.57 4700
6973.36 4770
6974.15 4785
6974.94 4666
6975.73 4678
6976.52 4606
6977.30 4535
6978.09 4523
6978.88 4620
6979.67 4689
6980.46 4751
6981.25 5043
6982.03 5493
6982.82 5922
6983.61 6809
6984.40 7801
6985.19 8761
6985.98 9710
6986.77 10362
6987.55 10701
6988.34 10982
6989.13 11012
6989.92 10649
6990.71 9871
6991.50 9170
6992.29 8553
6993.08 7688
6993.87 7035
6994.66 6642
6995.45 6542
6996.24 6541
6997.02 6850
6997.81 7553
6998.60 8200
6999.39 9100
7000.18 10100
7000.97 10698
7001.76 10942
7002.55 10850
7003.34 10373
7004.13 9627
7004.92 8874
7005.71 7964
7006.50 7061
7007.29 6344
7008.08 5660
7008.87 5181
7009.66 4662
7010.45 4411
7011.24 4177
7012.03 4094
7012.82 3978
7013.61 4002
7014.40 4026
7015.19 4067
7015.98 4319
7016.77 4305
7017.56 4260
7018.35 4200
7019.15 4154
7019.94 3975
7020.73 3851
7021.52 3751
7022.31 3695
7023.10 3669
7023.89 3630
7024.68 3557
7025.47 3591
7026.26 3685
7027.05 3721
7027.85 3764
7028.64 3725
7029.43 3623
7030.22 3604
7031.01 3693
7031.80 3737
7032.59 3732
7033.38 3572
7034.18 3634
7034.97 3707
7035.76 3725
7036.55 3762
7037.34 3830
7038.13 3843
7038.93 3978
7039.72 4074
7040.51 4066
7041.30 4129
7042.09 4130
7042.89 4240
7043.68 4349
7044.47 4401
7045.26 4364
7046.05 4442
7046.85 4499
7047.64 4623
7048.43 4677
7049.22 4823
7050.01 5036
7050.81 5244
7051.60 5377
7052.39 5492
7053.18 5521
7053.98 5238
7054.77 5101
7055.56 4885
7056.36 4862
7057.15 4645
7057.94 4602
7058.73 4572
7059.53 4683
7060.32 4665
7061.11 4617
7061.91 4681
7062.70 4620
7063.49 4693
7064.29 4760
7065.08 4690
7065.87 4685
7066.66 4633
7067.46 4712
7068.25 4809
7069.04 4832
7069.84 4850
7070.63 4882
7071.43 5006
7072.22 5116
7073.01 5228
7073.81 5080
7074.60 5030
7075.39 5002
7076.19 4930
7076.98 4813
7077.78 4801
7078.57 4938
7079.36 4995
7080.16 4812
7080.95 4939
7081.75 5063
7082.54 5225
7083.33 5629
7084.13 5892
7084.92 6479
7085.72 7562
7086.51 8909
7087.31 10387
7088.10 11719
7088.90 12881
7089.69 13461
7090.48 13498
7091.28 12961
7092.07 12246
7092.87 10840
7093.66 9385
7094.46 8144
7095.25 7146
7096.05 6324
7096.84 5686
7097.64 4957
7098.43 4487
7099.23 4309
7100.02 4024
7100.82 3943
7101.61 3840
7102.41 3870
7103.20 3961
7104.00 4056
7104.80 4091
7105.59 4002
7106.39 3852
7107.18 3779
7107.98 3636
7108.77 3444
7109.57 3300
7110.36 3139
7111.16 3038
7111.96 2914
7112.75 2851
7113.55 2883
7114.34 2925
7115.14 2882
7115.94 2946
7116.73 3006
7117.53 3002
7118.32 2967
7119.12 2993
7119.92 2955
7120.71 2873
7121.51 2909
7122.31 2894
7123.10 2883
7123.90 2929
7124.70 2912
7125.49 3007
7126.29 3056
7127.09 3120
7127.88 3193
7128.68 3188
7129.48 3227
7130.27 3128
7131.07 3116
7131.87 2990
7132.66 2952
7133.46 2944
7134.26 2927
7135.06 2876
7135.85 2878
7136.65 2874
7137.45 2902
7138.24 2884
7139.04 2957
7139.84 2954
7140.64 3022
7141.43 3020
7142.23 2957
7143.03 3034
7143.83 3076
7144.62 3122
7145.42 3162
7146.22 3130
7147.02 3029
7147.82 3013
7148.61 2982
7149.41 3005
7150.21 2930
7151.01 2861
7151.81 2838
7152.60 2777
7153.40 2838
7154.20 2785
7155.00 2707
7155.80 2748
7156.59 2746
7157.39 2676
7158.19 2769
7158.99 2694
7159.79 2740
7160.59 2743
7161.39 2656
7162.18 2623
7162.98 2597
7163.78 2596
7164.58 2575
7165.38 2599
7166.18 2567
7166.98 2559
7167.78 2519
7168.57 2540
7169.37 2459
7170.17 2485
7170.97 2443
7171.77 2436
7172.57 2369
7173.37 2397
7174.17 2453
7174.97 2284
7175.77 2299
7176.57 2314
7177.37 2274
7178.17 2242
7178.97 2229
7179.77 2215
7180.56 2255
7181.36 2155
7182.16 2167
7182.96 2152
7183.76 2242
7184.56 2229
7185.36 2256
7186.16 2287
7186.96 2297
7187.76 2171
7188.56 2214
7189.36 2199
7190.16 2183
7190.96 2180
7191.76 2215
7192.57 2198
7193.37 2096
7194.17 2051
7194.97 2017
7195.77 2025
7196.57 2090
7197.37 2058
7198.17 2008
7198.97 2084
7199.77 2081
7200.57 2105
7201.37 2127
7202.17 2105
7202.97 2090
7203.77 2090
7204.58 2146
7205.38 2067
7206.18 2022
7206.98 2037
7207.78 2077
7208.58 2063
7209.38 2068
7210.18 2021
7210.99 2107
7211.79 2055
7212.59 2072
7213.39 2092
7214.19 2142
7214.99 2130
7215.79 2055
7216.60 2066
7217.40 2128
7218.20 2116
7219.00 2095
7219.80 2133
7220.60 2167
7221.41 2130
7222.21 2154
7223.01 2180
7223.81 2117
7224.62 2094
7225.42 2081
7226.22 2104
7227.02 2209
7227.82 2170
7228.63 2049
7229.43 2107
7230.23 2095
7231.03 2066
7231.84 2133
7232.64 2133
7233.44 2140
7234.24 2206
7235.05 2188
7235.85 2153
7236.65 2137
7237.45 2160
7238.26 2209
7239.06 2098
7239.86 2207
7240.67 2183
7241.47 2186
7242.27 2191
7243.08 2181
7243.88 2185
7244.68 2183
7245.49 2191
7246.29 2070
7247.09 2105
7247.90 2119
7248.70 2112
7249.50 2038
7250.31 2075
7251.11 2106
7251.91 2041
7252.72 2040
7253.52 2034
7254.32 2137
7255.13 2050
7255.93 2073
7256.74 2142
7257.54 2212
7258.34 2176
7259.15 2174
7259.95 2144
7260.76 2217
7261.56 2196
7262.36 2261
7263.17 2283
7263.97 2240
7264.78 2239
7265.58 2276
7266.39 2329
7267.19 2382
7268.00 2320
7268.80 2346
7269.60 2371
7270.41 2454
7271.21 2427
7272.02 2550
7272.82 2619
7273.63 2675
7274.43 2736
7275.24 2666
7276.04 2760
7276.85 2719
7277.65 2700
7278.46 2717
7279.26 2862
7280.07 2902
7280.87 2981
7281.68 3101
7282.48 3366
7283.29 3725
7284.09 4008
7284.90 4262
7285.71 4516
7286.51 4705
7287.32 4643
7288.12 4513
7288.93 4141
7289.73 3929
7290.54 3624
7291.35 3482
7292.15 3279
7292.96 3068
7293.76 2986
7294.57 2875
7295.38 2808
7296.18 2805
7296.99 2764
7297.79 2763
7298.60 2848
7299.41 2864
7300.21 2959
7301.02 2989
7301.82 3152
7302.63 3248
7303.44 3289
7304.24 3299
7305.05 3275
7305.86 3383
7306.66 3379
7307.47 3395
7308.28 3466
7309.08 3485
7309.89 3578
7310.70 3568
7311.50 3575
7312.31 3533
7313.12 3623
7313.93 3698
7314.73 3709
7315.54 3643
7316.35 3870
7317.15 4031
7317.96 4422
7318.77 4845
7319.58 5346
7320.38 5922
7321.19 6405
7322.00 6753
7322.81 6924
7323.61 6768
7324.42 6490
7325.23 6135
7326.04 5662
7326.84 5172
7327.65 4612
7328.46 4348
7329.27 4064
7330.08 3755
7330.88 3432
7331.69 3319
7332.50 3143
7333.31 3064
7334.12 3110
7334.92 3109
7335.73 3042
7336.54 3088
7337.35 3100
7338.16 3186
7338.97 3129
7339.78 3089
7340.58 3011
7341.39 2936
7342.20 2914
7343.01 2843
7343.82 2789
7344.63 2846
7345.44 2844
7346.24 2697
7347.05 2630
7347.86 2622
7348.67 2596
7349.48 2643
7350.29 2593
7351.10 2558
7351.91 2634
7352.72 2478
7353.53 2460
7354.34 2412
7355.14 2484
7355.95 2397
7356.76 2451
7357.57 2463
7358.38 2444
7359.19 2466
7360.00 2449
7360.81 2455
7361.62 2456
7362.43 2431
7363.24 2487
7364.05 2475
7364.86 2464
7365.67 2569
7366.48 2557
7367.29 2559
7368.10 2411
7368.91 2396
7369.72 2485
7370.53 2479
7371.34 2511
7372.15 2565
7372.96 2565
7373.77 2541
7374.58 2558
7375.39 2563
7376.20 2609
7377.01 2732
7377.82 2771
7378.63 2853
7379.44 3062
7380.26 3065
7381.07 3242
7381.88 3344
7382.69 3470
7383.50 3549
7384.31 3416
7385.12 3352
7385.93 3242
7386.74 3089
7387.55 2941
7388.36 2811
7389.18 2676
7389.99 2584
7390.80 2486
7391.61 2478
7392.42 2450
7393.23 2491
7394.04 2525
7394.86 2546
7395.67 2652
7396.48 2729
7397.29 2810
7398.10 2871
7398.91 2980
7399.73 3147
7400.54 3212
7401.35 3172
7402.16 3263
7402.97 3125
7403.79 2996
7404.60 2907
7405.41 2806
7406.22 2656
7407.03 2587
7407.85 2492
7408.66 2457
7409.47 2421
7410.28 2288
7411.10 2280
7411.91 2127
7412.72 2115
7413.53 2163
7414.35 2148
7415.16 2098
7415.97 2036
7416.78 1976
7417.60 2020
7418.41 1994
7419.22 1959
7420.03 1927
7420.85 1922
7421.66 1920
7422.47 1884
7423.29 1899
7424.10 1883
7424.91 1839
7425.73 1791
7426.54 1858
7427.35 1775
7428.17 1758
7428.98 1773
7429.79 1722
7430.61 1776
7431.42 1782
7432.23 1796
7433.05 1762
7433.86 1770
7434.67 1785
7435.49 1781
7436.30 1813
7437.12 1789
7437.93 1809
7438.74 1832
7439.56 1823
7440.37 1768
7441.18 1679
7442.00 1756
7442.81 1818
7443.63 1788
7444.44 1779
7445.26 1750
7446.07 1744
7446.88 1798
7447.70 1797
7448.51 1748
7449.33 1736
7450.14 1798
7450.96 1813
7451.77 1768
7452.59 1800
7453.40 1752
7454.22 1860
7455.03 1773
7455.85 1839
7456.66 1878
7457.47 1881
7458.29 1899
7459.10 1947
7459.92 1978
7460.74 1931
7461.55 1913
7462.37 1884
7463.18 1926
7464.00 1933
7464.81 1990
7465.63 1997
7466.44 1979
7467.26 1942
7468.07 1885
7468.89 1952
7469.70 1922
7470.52 1924
7471.34 1903
7472.15 1993
7472.97 2015
7473.78 1962
7474.60 1970
7475.41 2049
7476.23 2048
7477.05 1955
7477.86 1953
7478.68 1995
7479.49 1878
7480.31 1858
7481.13 1896
7481.94 1876
7482.76 1844
7483.58 1818
7484.39 1782
7485.21 1866
7486.03 1768
7486.84 1770
7487.66 1775
7488.48 1754
7489.29 1720
7490.11 1717
7490.93 1733
7491.74 1742
7492.56 1756
7493.38 1764
7494.19 1703
7495.01 1761
7495.83 1772
7496.64 1802
7497.46 1653
7498.28 1646
7499.10 1652
7499.91 1692
7500.73 1612
7501.55 1620
7502.36 1687
7503.18 1634
7504.00 1586
7504.82 1641
7505.63 1562
7506.45 1617
7507.27 1578
7508.09 1557
7508.90 1565
7509.72 1590
7510.54 1586
7511.36 1579
7512.18 1604
7512.99 1581
7513.81 1567
7514.63 1582
7515.45 1547
7516.27 1513
7517.08 1531
7517.90 1534
7518.72 1589
7519.54 1530
7520.36 1566
7521.18 1521
7521.99 1522
7522.81 1529
7523.63 1558
7524.45 1511
7525.27 1517
7526.09 1532
7526.91 1464
7527.72 1566
7528.54 1559
7529.36 1546
7530.18 1531
7531.00 1525
7531.82 1543
7532.64 1549
7533.46 1518
7534.28 1474
7535.10 1592
7535.91 1639
7536.73 1652
7537.55 1626
7538.37 1594
7539.19 1573
7540.01 1605
7540.83 1546
7541.65 1575
7542.47 1610
7543.29 1581
7544.11 1560
7544.93 1550
7545.75 1608
7546.57 1632
7547.39 1575
7548.21 1662
7549.03 1643
7549.85 1606
7550.67 1696
7551.49 1676
7552.31 1658
7553.13 1619
7553.95 1645
7554.77 1670
7555.59 1679
7556.41 1638
7557.23 1703
7558.05 1704
7558.87 1690
7559.69 1730
7560.51 1787
7561.33 1774
7562.15 1736
7562.97 1764
7563.79 1799
7564.61 1772
7565.44 1719
7566.26 1763
7567.08 1744
7567.90 1853
7568.72 1767
7569.54 1771
7570.36 1770
7571.18 1778
7572.00 1819
7572.82 1843
7573.65 1891
7574.47 1730
7575.29 1775
7576.11 1836
7576.93 1784
7577.75 1782
7578.57 1783
7579.40 1788
7580.22 1789
7581.04 1804
7581.86 1824
7582.68 1852
7583.50 1832
7584.33 1842
7585.15 1917
7585.97 1963
7586.79 1926
7587.61 1991
7588.44 2066
7589.26 2080
7590.08 2075
7590.90 2069
7591.72 2029
7592.55 2088
7593.37 2058
7594.19 2045
7595.01 2034
7595.84 2045
7596.66 2070
7597.48 2166
7598.30 2179
7599.13 2193
7599.95 2145
7600.77 2211
7601.59 2289
7602.42 2285
7603.24 2500
7604.06 2647
7604.89 2737
7605.71 2826
7606.53 2929
7607.36 2902
7608.18 2832
7609.00 2828
7609.82 2781
7610.65 2679
7611.47 2620
7612.29 2546
7613.12 2554
7613.94 2487
7614.77 2471
7615.59 2434
7616.41 2524
7617.24 2650
7618.06 2784
7618.88 2870
7619.71 3053
7620.53 3195
7621.35 2968
7622.18 2933
7623.00 2918
7623.83 2754
7624.65 2653
7625.47 2614
7626.30 2610
7627.12 2667
7627.95 2524
7628.77 2597
7629.60 2703
7630.42 2813
7631.24 2979
7632.07 3134
7632.89 3187
7633.72 3172
7634.54 3161
7635.37 3061
7636.19 2885
7637.02 2829
7637.84 2718
7638.67 2508
7639.49 2271
7640.31 2185
7641.14 2146
7641.96 2070
7642.79 2013
7643.61 1997
7644.44 1959
7645.26 1994
7646.09 1983
7646.92 2002
7647.74 2053
7648.57 2088
7649.39 2084
7650.22 2062
7651.04 2021
7651.87 2029
7652.69 1900
7653.52 1876
7654.34 1817
7655.17 1771
7656.00 1768
7656.82 1746
7657.65 1745
7658.47 1796
7659.30 1728
7660.12 1690
7660.95 1718
7661.78 1681
7662.60 1669
7663.43 1675
7664.25 1718
7665.08 1673
7665.91 1705
7666.73 1719
7667.56 1674
7668.39 1692
7669.21 1722
7670.04 1721
7670.87 1706
7671.69 1703
7672.52 1679
7673.35 1680
7674.17 1687
7675.00 1689
7675.83 1675
7676.65 1681
7677.48 1709
7678.31 1688
7679.13 1684
7679.96 1704
7680.79 1687
7681.61 1674
7682.44 1677
7683.27 1709
7684.10 1781
7684.92 1854
7685.75 1856
7686.58 1902
7687.40 1909
7688.23 1928
7689.06 1862
7689.89 1869
7690.71 1923
7691.54 1908
7692.37 1871
7693.20 1816
7694.03 1841
7694.85 1831
7695.68 1829
7696.51 1841
7697.34 1896
7698.16 2006
7698.99 2030
7699.82 2047
7700.65 2194
7701.48 2102
7702.31 2065
7703.13 2043
7703.96 1994
7704.79 1909
7705.62 1869
7706.45 1832
7707.28 1805
7708.10 1741
7708.93 1796
7709.76 1722
7710.59 1758
7711.42 1713
7712.25 1701
7713.08 1697
7713.90 1799
7714.73 1768
7715.56 1722
7716.39 1698
7717.22 1711
7718.05 1749
7718.88 1707
7719.71 1693
7720.54 1696
7721.37 1690
7722.20 1730
7723.02 1691
7723.85 1661
7724.68 1664
7725.51 1675
7726.34 1653
7727.17 1624
7728.00 1661
7728.83 1663
7729.66 1681
7730.49 1671
7731.32 1695
7732.15 1713
7732.98 1736
7733.81 1728
7734.64 1709
7735.47 1709
7736.30 1702
7737.13 1708
7737.96 1714
7738.79 1719
7739.62 1766
7740.45 1734
7741.28 1761
7742.11 1779
7742.94 1771
7743.77 1816
7744.60 1804
7745.43 1877
7746.26 1934
7747.09 1980
7747.92 2096
7748.75 2107
7749.59 2142
7750.42 2215
7751.25 2194
7752.08 2163
7752.91 2248
7753.74 2173
7754.57 2277
7755.40 2297
7756.23 2446
7757.06 2621
7757.90 2688
7758.73 2762
7759.56 2758
7760.39 2723
7761.22 2677
7762.05 2605
7762.88 2505
7763.71 2338
7764.55 2179
7765.38 2164
7766.21 1996
7767.04 1927
7767.87 1814
7768.70 1754
7769.54 1698
7770.37 1743
7771.20 1800
7772.03 1688
7772.86 1774
7773.70 1811
7774.53 1891
7775.36 1904
7776.19 1969
7777.02 2062
7777.86 2083
7778.69 2215
7779.52 2208
7780.35 2201
7781.19 2190
7782.02 2115
7782.85 2059
7783.68 1962
7784.52 1909
7785.35 1771
7786.18 1738
7787.01 1777
7787.85 1667
7788.68 1652
7789.51 1697
7790.35 1646
7791.18 1615
7792.01 1669
7792.84 1692
7793.68 1727
7794.51 1750
7795.34 1792
7796.18 1771
7797.01 1700
7797.84 1711
7798.68 1661
7799.51 1665
7800.34 1658
7801.18 1660
7802.01 1666
7802.84 1625
7803.68 1626
7804.51 1668
7805.35 1650
7806.18 1675
7807.01 1703
7807.85 1742
7808.68 1727
7809.51 1773
7810.35 1795
7811.18 1744
7812.02 1789
7812.85 1840
7813.68 1831
7814.52 1795
7815.35 1853
7816.19 1903
7817.02 1888
7817.86 1919
7818.69 1921
7819.52 1915
7820.36 1876
7821.19 1893
7822.03 1929
7822.86 1900
7823.70 1889
7824.53 1892
7825.37 1954
7826.20 1992
7827.04 2067
7827.87 2142
7828.71 2144
7829.54 2094
7830.38 2068
7831.21 2087
7832.05 2011
7832.88 1949
7833.72 2023
7834.55 1967
7835.39 1993
7836.22 2028
7837.06 2061
7837.89 1937
7838.73 1945
7839.57 1973
7840.40 1953
7841.24 1908
7842.07 1870
7842.91 1850
7843.74 1793
7844.58 1804
7845.42 1786
7846.25 1813
7847.09 1799
7847.92 1754
7848.76 1774
7849.60 1851
7850.43 1760
7851.27 1743
7852.10 1763
7852.94 1744
7853.78 1745
7854.61 1748
7855.45 1810
7856.29 1791
7857.12 1802
7857.96 1832
7858.79 1914
7859.63 1943
7860.47 1958
7861.30 1979
7862.14 1946
7862.98 1876
7863.81 1923
7864.65 1906
7865.49 1897
7866.33 1880
7867.16 1919
7868.00 1963
7868.84 1920
7869.67 1960
7870.51 1965
7871.35 1959
7872.19 2037
7873.02 2072
7873.86 2081
7874.70 2101
7875.54 2174
7876.37 2289
7877.21 2364
7878.05 2501
7878.89 2621
7879.72 2602
7880.56 2584
7881.40 2496
7882.24 2510
7883.07 2496
7883.91 2357
7884.75 2256
7885.59 2287
7886.43 2247
7887.26 2264
7888.10 2241
7888.94 2130
7889.78 2210
7890.62 2202
7891.45 2262
7892.29 2237
7893.13 2180
7893.97 2129
7894.81 2077
7895.65 2073
7896.49 1984
7897.32 1954
7898.16 1936
7899.00 2002
7899.84 2061
7900.68 2015
7901.52 1951
7902.36 1944
7903.20 1925
7904.03 1956
7904.87 1976
7905.71 1904
7906.55 1791
7907.39 1789
7908.23 1780
7909.07 1724
7909.91 1707
7910.75 1652
7911.59 1694
7912.43 1695
7913.27 1693
7914.11 1708
7914.94 1765
7915.78 1730
7916.62 1804
7917.46 1892
7918.30 1881
7919.14 1912
7919.98 1913
7920.82 1934
7921.66 1888
7922.50 1823
7923.34 1737
7924.18 1689
7925.02 1649
7925.86 1686
7926.70 1655
7927.54 1603
7928.38 1616
7929.22 1546
7930.06 1608
7930.90 1573
7931.74 1523
7932.59 1541
7933.43 1527
7934.27 1566
7935.11 1529
7935.95 1584
7936.79 1548
7937.63 1526
7938.47 1499
7939.31 1529
7940.15 1578
7940.99 1556
7941.83 1590
7942.67 1587
7943.52 1558
7944.36 1655
7945.20 1697
7946.04 1638
7946.88 1714
7947.72 1645
7948.56 1673
7949.40 1700
7950.25 1731
7951.09 1718
7951.93 1768
7952.77 1747
7953.61 1739
7954.45 1759
7955.29 1915
7956.14 1902
7956.98 1875
7957.82 1914
7958.66 1865
7959.50 1872
7960.35 1866
7961.19 1886
7962.03 1883
7962.87 1915
7963.71 1901
7964.56 1960
7965.40 2017
7966.24 2038
7967.08 2109
7967.93 2114
7968.77 2229
7969.61 2237
7970.45 2278
7971.29 2235
7972.14 2115
7972.98 2013
7973.82 1957
7974.67 1940
7975.51 1959
7976.35 1836
7977.19 1812
7978.04 1846
7978.88 1774
7979.72 1827
7980.57 1796
7981.41 1756
7982.25 1755
7983.09 1780
7983.94 1809
7984.78 1750
7985.62 1753
7986.47 1686
7987.31 1684
7988.15 1696
7989.00 1691
7989.84 1715
7990.68 1639
7991.53 1651
7992.37 1658
7993.22 1583
7994.06 1576
7994.90 1583
7995.75 1601
7996.59 1639
7997.43 1786
7998.28 1875
7999.12 1980
7999.97 2053
8000.81 2204
8001.65 2250
8002.50 2279
8003.34 2253
8004.19 2130
8005.03 2169
8005.88 2022
8006.72 1899
8007.57 1785
8008.41 1659
8009.25 1645
8010.10 1557
8010.94 1500
8011.79 1469
8012.63 1429
8013.48 1431
8014.32 1363
8015.17 1338
8016.01 1297
8016.86 1341
8017.70 1328
8018.55 1333
8019.39 1355
8020.24 1297
8021.08 1332
8021.93 1261
8022.77 1324
8023.62 1313
8024.46 1262
8025.31 1248
8026.15 1223
8027.00 1232
8027.84 1247
8028.69 1320
8029.54 1279
8030.38 1246
8031.23 1270
8032.07 1256
8032.92 1298
8033.76 1291
8034.61 1222
8035.46 1180
8036.30 1275
8037.15 1233
8037.99 1204
8038.84 1234
8039.69 1261
8040.53 1279
8041.38 1301
8042.22 1338
8043.07 1277
8043.92 1280
8044.76 1310
8045.61 1316
8046.46 1276
8047.30 1313
8048.15 1305
8049.00 1334
8049.84 1268
8050.69 1252
8051.54 1243
8052.38 1232
8053.23 1261
8054.08 1266
8054.92 1308
8055.77 1205
8056.62 1247
8057.46 1277
8058.31 1269
8059.16 1239
8060.01 1243
8060.85 1225
8061.70 1266
8062.55 1264
8063.40 1245
8064.24 1240
8065.09 1209
8065.94 1217
8066.79 1209
8067.63 1222
8068.48 1176
8069.33 1164
8070.18 1209
8071.02 1187
8071.87 1140
8072.72 1217
8073.57 1199
8074.42 1177
8075.26 1219
8076.11 1180
8076.96 1150
8077.81 1176
8078.66 1140
8079.50 1181
8080.35 1146
8081.20 1135
8082.05 1160
8082.90 1109
8083.75 1116
8084.59 1095
8085.44 1146
8086.29 1125
8087.14 1145
8087.99 1164
8088.84 1153
8089.69 1140
8090.53 1117
8091.38 1136
8092.23 1140
8093.08 1166
8093.93 1129
8094.78 1084
8095.63 1106
8096.48 1094
8097.33 1048
8098.18 1116
8099.02 1088
8099.87 1066
8100.72 1076
8101.57 1127
8102.42 1132
8103.27 1099
8104.12 1058
8104.97 1069
8105.82 1107
8106.67 1090
8107.52 1045
8108.37 1080
8109.22 1097
8110.07 1066
8110.92 1054
8111.77 1066
8112.62 1070
8113.47 1060
8114.32 1065
8115.17 1103
8116.02 1084
8116.87 1117
8117.72 1140
8118.57 1084
8119.42 1086
8120.27 1123
8121.12 1104
8121.97 1110
8122.82 1131
8123.67 1144
8124.52 1163
8125.37 1139
8126.22 1152
8127.07 1169
8127.93 1179
8128.78 1147
8129.63 1148
8130.48 1137
8131.33 1151
8132.18 1161
8133.03 1166
8133.88 1161
8134.73 1152
8135.58 1089
8136.44 1164
8137.29 1237
8138.14 1210
8138.99 1180
8139.84 1166
8140.69 1213
8141.54 1222
8142.39 1232
8143.25 1202
8144.10 1201
8144.95 1210
8145.80 1231
8146.65 1212
8147.50 1258
8148.36 1279
8149.21 1271
8150.06 1284
8150.91 1307
8151.76 1214
8152.62 1305
8153.47 1354
8154.32 1404
8155.17 1476
8156.02 1511
8156.88 1502
8157.73 1544
8158.58 1507
8159.43 1507
8160.29 1454
8161.14 1399
8161.99 1333
8162.84 1298
8163.70 1254
8164.55 1230
8165.40 1220
8166.25 1168
8167.11 1168
8167.96 1256
8168.81 1201
8169.67 1183
8170.52 1149
8171.37 1179
8172.23 1180
8173.08 1154
8173.93 1131
8174.78 1097
8175.64 1088
8176.49 1151
8177.34 1056
8178.20 1118
8179.05 1059
8179.90 1103
8180.76 1080
8181.61 1025
8182.47 1002
8183.32 1056
8184.17 1031
8185.03 993
8185.88 1012
8186.73 1008
8187.59 977
8188.44 1038
8189.30 1015
8190.15 1016
8191.00 1018
8191.86 974
8192.71 985
8193.57 996
8194.42 943
8195.27 935
8196.13 949
8196.98 933
8197.84 971
8198.69 948
8199.55 967
8200.40 936
8201.26 983
8202.11 954
8202.96 940
8203.82 974
8204.67 942
8205.53 904
8206.38 926
8207.24 975
8208.09 965
8208.95 947
8209.80 951
8210.66 980
8211.51 979
8212.37 960
8213.22 979
8214.08 986
8214.93 1028
8215.79 987
8216.65 1014
8217.50 997
8218.36 998
8219.21 1012
8220.07 1011
8220.92 1052
8221.78 984
8222.63 961
8223.49 988
8224.35 998
8225.20 983
8226.06 967
8226.91 965
8227.77 951
8228.63 968
8229.48 985
8230.34 931
8231.19 960
8232.05 988
8232.91 929
8233.76 946
8234.62 975
8235.47 973
8236.33 985
8237.19 965
8238.04 947
8238.90 926
8239.76 924
8240.61 938
8241.47 938
8242.33 1018
8243.18 986
8244.04 952
8244.90 936
8245.75 874
8246.61 960
8247.47 952
8248.33 966
8249.18 955
8250.04 950
8250.90 940
8251.75 926
8252.61 914
8253.47 948
8254.33 970
8255.18 959
8256.04 1013
8256.90 990
8257.76 918
8258.61 918
8259.47 889
8260.33 947
8261.19 944
8262.04 942
8262.90 925
8263.76 922
8264.62 906
8265.48 942
8266.33 910
8267.19 998
8268.05 925
8268.91 905
8269.77 938
8270.62 1004
8271.48 975
8272.34 975
8273.20 936
8274.06 961
8274.92 961
8275.77 954
8276.63 948
8277.49 975
8278.35 981
8279.21 976
8280.07 945
8280.93 967
8281.78 1018
8282.64 986
8283.50 974
8284.36 973
8285.22 1003
8286.08 1006
8286.94 1040
8287.80 1075
8288.66 1002
8289.51 1016
8290.37 1004
8291.23 1045
8292.09 1095
8292.95 1094
8293.81 1074
8294.67 1069
8295.53 1084
8296.39 1066
8297.25 1081
8298.11 1026
8298.97 1074
8299.83 1070
8300.69 1059
8301.55 1115
8302.41 1091
8303.27 1093
8304.13 1088
8304.99 1073
8305.85 1123
8306.71 1083
8307.57 1070
8308.43 1079
8309.29 1083
8310.15 1067
8311.01 1055
8311.87 1047
8312.73 1026
8313.59 1050
8314.45 1022
8315.31 1050
8316.17 1018
8317.03 1038
8317.89 1008
8318.75 1044
8319.61 1052
8320.47 1015
8321.33 986
8322.20 1003
8323.06 1000
8323.92 976
8324.78 1047
8325.64 1001
8326.50 995
8327.36 1023
8328.22 1018
8329.08 1013
8329.94 1063
8330.81 1030
8331.67 967
8332.53 963
8333.39 984
8334.25 1025
8335.11 1011
8335.97 984
8336.84 990
8337.70 964
8338.56 970
8339.42 951
8340.28 916
8341.15 935
8342.01 959
8342.87 964
8343.73 942
8344.59 968
8345.45 957
8346.32 1013
8347.18 985
8348.04 1012
8348.90 968
8349.77 974
8350.63 979
8351.49 966
8352.35 971
8353.22 975
8354.08 949
8354.94 970
8355.80 995
8356.67 987
8357.53 946
8358.39 979
8359.25 993
8360.12 952
8360.98 960
8361.84 974
8362.71 941
8363.57 957
8364.43 973
8365.29 1014
8366.16 1013
8367.02 1012
8367.88 996
8368.75 1009
8369.61 1047
8370.47 1042
8371.34 996
8372.20 964
8373.06 1055
8373.93 1015
8374.79 1008
8375.65 1020
8376.52 1060
8377.38 1000
8378.25 1058
8379.11 1027
8379.97 1058
8380.84 1053
8381.70 1038
8382.56 1072
8383.43 1043
8384.29 1068
8385.16 1010
8386.02 1018
8386.89 1064
8387.75 1091
8388.61 1025
8389.48 1060
8390.34 1094
8391.21 1092
8392.07 1059
8392.94 1071
8393.80 1102
8394.67 1144
8395.53 1107
8396.39 1157
8397.26 1108
8398.12 1098
8398.99 1078
8399.85 1087
8400.72 1157
8401.58 1154
8402.45 1157
8403.31 1187
8404.18 1182
8405.04 1166
8405.91 1174
8406.77 1163
8407.64 1190
8408.50 1145
8409.37 1186
8410.24 1212
8411.10 1232
8411.97 1239
8412.83 1266
8413.70 1243
8414.56 1242
8415.43 1242
8416.29 1267
8417.16 1267
8418.03 1267
8418.89 1236
8419.76 1269
8420.62 1324
8421.49 1301
8422.36 1345
8423.22 1389
8424.09 1372
8424.95 1366
8425.82 1378
8426.69 1319
8427.55 1349
8428.42 1388
8429.28 1436
8430.15 1440
8431.02 1455
8431.88 1482
8432.75 1434
8433.62 1511
8434.48 1505
8435.35 1534
8436.22 1532
8437.08 1596
8437.95 1653
8438.82 1768
8439.68 1773
8440.55 1880
8441.42 1985
8442.29 2052
8443.15 2061
8444.02 2096
8444.89 2165
8445.75 2185
8446.62 2182
8447.49 2076
8448.36 2087
8449.22 2117
8450.09 2120
8450.96 2170
8451.83 2277
8452.69 2340
8453.56 2600
8454.43 2922
8455.30 3355
8456.16 3724
8457.03 4026
8457.90 4233
8458.77 4282
8459.64 4251
8460.50 3978
8461.37 3653
8462.24 3302
8463.11 3151
8463.98 2865
8464.84 2544
8465.71 2314
8466.58 2062
8467.45 1998
8468.32 1822
8469.19 1778
8470.05 1683
8470.92 1632
8471.79 1598
8472.66 1626
8473.53 1516
8474.40 1551
8475.27 1624
8476.13 1566
8477.00 1571
8477.87 1483
8478.74 1429
8479.61 1420
8480.48 1405
8481.35 1424
8482.22 1376
8483.09 1428
8483.96 1414
8484.82 1404
8485.69 1418
8486.56 1418
8487.43 1421
8488.30 1400
8489.17 1408
8490.04 1436
8490.91 1454
8491.78 1438
8492.65 1433
8493.52 1429
8494.39 1448
8495.26 1458
8496.13 1441
8497.00 1436
8497.87 1421
8498.74 1467
8499.61 1446
8500.48 1386
8501.35 1381
8502.22 1369
8503.09 1345
8503.96 1340
8504.83 1355
8505.70 1323
8506.57 1379
8507.44 1388
8508.31 1411
8509.18 1409
8510.05 1436
8510.92 1422
8511.79 1407
8512.66 1432
8513.53 1411
8514.40 1372
8515.27 1420
8516.15 1390
8517.02 1368
8517.89 1384
8518.76 1377
8519.63 1410
8520.50 1406
8521.37 1403
8522.24 1396
8523.11 1446
8523.98 1440
8524.86 1426
8525.73 1370
8526.60 1422
8527.47 1446
8528.34 1453
8529.21 1516
8530.08 1434
8530.96 1466
8531.83 1465
8532.70 1448
8533.57 1462
8534.44 1447
8535.31 1488
8536.19 1452
8537.06 1421
8537.93 1407
8538.80 1439
8539.67 1433
8540.55 1466
8541.42 1425
8542.29 1418
8543.16 1376
8544.03 1418
8544.91 1377
8545.78 1343
8546.65 1400
8547.52 1358
8548.40 1416
8549.27 1400
8550.14 1441
8551.01 1483
8551.89 1570
8552.76 1728
8553.63 1818
8554.51 1900
8555.38 1936
8556.25 1966
8557.12 1963
8558.00 1925
8558.87 1905
8559.74 1806
8560.62 1699
8561.49 1599
8562.36 1443
8563.24 1437
8564.11 1362
8564.98 1366
8565.86 1331
8566.73 1293
8567.60 1296
8568.48 1265
8569.35 1269
8570.22 1302
8571.10 1278
8571.97 1209
8572.84 1188
8573.72 1211
8574.59 1253
8575.46 1219
8576.34 1239
8577.21 1219
8578.09 1119
8578.96 1119
8579.83 1117
8580.71 1148
8581.58 1104
8582.46 1137
8583.33 1119
8584.21 1099
8585.08 1138
8585.95 1132
8586.83 1147
8587.70 1174
8588.58 1128
8589.45 1138
8590.33 1162
8591.20 1162
8592.08 1181
8592.95 1221
8593.83 1163
8594.70 1157
8595.58 1157
8596.45 1145
8597.33 1184
8598.20 1173
8599.08 1152
8599.95 1185
8600.83 1158
8601.70 1251
8602.58 1200
8603.45 1133
8604.33 1120
8605.20 1186
8606.08 1221
8606.95 1224
8607.83 1213
8608.70 1185
8609.58 1222
8610.45 1209
8611.33 1217
8612.21 1262
8613.08 1246
8613.96 1251
8614.83 1217
8615.71 1227
8616.59 1202
8617.46 1249
8618.34 1156
8619.21 1215
8620.09 1192
8620.97 1213
8621.84 1335
8622.72 1242
8623.59 1231
8624.47 1266
8625.35 1256
8626.22 1283
8627.10 1242
8627.98 1241
8628.85 1300
8629.73 1321
8630.61 1331
8631.48 1358
8632.36 1354
8633.24 1355
8634.11 1319
8634.99 1289
8635.87 1305
8636.74 1297
8637.62 1329
8638.50 1325
8639.37 1322
8640.25 1348
8641.13 1363
8642.01 1345
8642.88 1337
8643.76 1336
8644.64 1332
8645.52 1354
8646.39 1415
8647.27 1437
8648.15 1427
8649.03 1502
8649.90 1479
8650.78 1469
8651.66 1478
8652.54 1516
8653.41 1522
8654.29 1531
8655.17 1507
8656.05 1531
8656.93 1549
8657.80 1512
8658.68 1523
8659.56 1557
8660.44 1524
8661.32 1522
8662.19 1531
8663.07 1499
8663.95 1443
8664.83 1444
8665.71 1544
8666.59 1570
8667.46 1605
8668.34 1623
8669.22 1738
8670.10 1750
8670.98 1835
8671.86 1914
8672.74 2015
8673.62 2069
8674.49 2125
8675.37 2150
8676.25 2165
8677.13 2174
8678.01 2069
8678.89 2058
8679.77 1984
8680.65 1925
8681.53 1900
8682.41 1809
8683.29 1934
8684.16 1813
8685.04 1887
8685.92 1913
8686.80 1917
8687.68 2051
8688.56 2158
8689.44 2493
8690.32 2785
8691.20 3116
8692.08 3374
8692.96 3648
8693.84 3828
8694.72 3793
8695.60 3692
8696.48 3601
8697.36 3368
8698.24 3026
8699.12 2751
8700.00 2519
8700.88 2378
8701.76 2119
8702.64 1960
8703.52 1810
8704.40 1705
8705.28 1661
8706.16 1542
8707.04 1532
8707.92 1494
8708.80 1472
8709.69 1424
8710.57 1360
8711.45 1353
8712.33 1373
8713.21 1312
8714.09 1297
8714.97 1306
8715.85 1330
8716.73 1305
8717.61 1294
8718.49 1252
8719.38 1249
8720.26 1323
8721.14 1332
8722.02 1323
8722.90 1303
8723.78 1301
8724.66 1338
8725.54 1254
8726.43 1296
8727.31 1290
8728.19 1324
8729.07 1374
8729.95 1387
8730.83 1412
8731.72 1336
8732.60 1342
8733.48 1342
8734.36 1344
8735.24 1364
8736.13 1346
8737.01 1273
8737.89 1292
8738.77 1313
8739.65 1285
8740.54 1249
8741.42 1279
8742.30 1278
8743.18 1312
8744.07 1312
8744.95 1296
8745.83 1266
8746.71 1254
8747.60 1308
8748.48 1296
8749.36 1295
8750.24 1328
8751.13 1340
8752.01 1382
8752.89 1430
8753.77 1503
8754.66 1476
8755.54 1537
8756.42 1567
8757.31 1635
8758.19 1742
8759.07 1687
8759.96 1696
8760.84 1771
8761.72 1752
8762.61 1684
8763.49 1651
8764.37 1644
8765.26 1630
8766.14 1600
8767.02 1618
8767.91 1545
8768.79 1512
8769.67 1561
8770.56 1542
8771.44 1542
8772.32 1555
8773.21 1508
8774.09 1574
8774.98 1507
8775.86 1533
8776.74 1555
8777.63 1484
8778.51 1489
8779.40 1498
8780.28 1422
8781.17 1441
8782.05 1379
8782.93 1409
8783.82 1392
8784.70 1373
8785.59 1387
8786.47 1452
8787.36 1412
8788.24 1404
8789.13 1380
8790.01 1377
8790.89 1363
8791.78 1416
8792.66 1376
8793.55 1339
8794.43 1350
8795.32 1422
8796.20 1461
8797.09 1407
8797.97 1423
8798.86 1400
8799.74 1381
8800.63 1380
8801.52 1380
8802.40 1384
8803.29 1343
8804.17 1421
8805.06 1366
8805.94 1384
8806.83 1471
8807.71 1401
8808.60 1355
8809.48 1345
8810.37 1296
8811.26 1320
8812.14 1320
8813.03 1341
8813.91 1300
8814.80 1287
8815.69 1312
8816.57 1301
8817.46 1323
8818.34 1266
8819.23 1292
8820.12 1331
8821.00 1313
8821.89 1283
8822.77 1371
8823.66 1324
8824.55 1285
8825.43 1274
8826.32 1264
8827.21 1245
8828.09 1273
8828.98 1295
8829.87 1236
8830.75 1261
8831.64 1219
8832.53 1218
8833.41 1191
8834.30 1238
8835.19 1231
8836.08 1203
8836.96 1148
8837.85 1123
8838.74 1117
8839.62 1097
8840.51 1109
8841.40 1126
8842.29 1153
8843.17 1119
8844.06 1169
8844.95 1137
8845.84 1099
8846.72 1101
8847.61 1049
8848.50 1067
8849.39 1081
8850.27 1033
8851.16 1059
8852.05 1042
8852.94 1070
8853.82 1048
8854.71 1051
8855.60 1041
8856.49 1029
8857.38 1112
8858.26 1037
8859.15 1036
8860.04 1061
8860.93 1037
8861.82 1006
8862.71 1009
8863.59 1026
8864.48 1040
8865.37 1000
8866.26 1011
8867.15 1017
8868.04 968
8868.93 971
8869.81 999
8870.70 970
8871.59 952
8872.48 943
8873.37 1005
8874.26 1009
8875.15 950
8876.04 1005
8876.93 960
8877.81 947
8878.70 935
8879.59 1000
8880.48 999
8881.37 980
8882.26 968
8883.15 979
8884.04 1025
8884.93 1004
8885.82 986
8886.71 1000
8887.60 986
8888.49 950
8889.38 1010
8890.27 1007
8891.16 968
8892.05 960
8892.94 941
8893.83 939
8894.72 964
8895.61 952
8896.50 935
8897.39 960
8898.28 935
8899.17 924
8900.06 941
8900.95 940
8901.84 935
8902.73 922
8903.62 917
8904.51 943
8905.40 910
8906.29 905
8907.18 955
8908.07 941
8908.96 960
8909.85 940
8910.74 919
8911.63 966
8912.52 938
8913.41 940
8914.31 920
8915.20 895
8916.09 941
8916.98 937
8917.87 961
8918.76 930
8919.65 907
8920.54 918
8921.43 950
8922.33 885
8923.22 931
8924.11 904
8925.00 880
8925.89 949
8926.78 908
8927.67 909
8928.57 862
8929.46 899
8930.35 896
8931.24 868
8932.13 836
8933.03 827
8933.92 864
8934.81 851
8935.70 867
8936.59 886
8937.49 914
8938.38 882
8939.27 809
8940.16 833
8941.05 844
8941.95 850
8942.84 863
8943.73 863
8944.62 818
8945.52 834
8946.41 828
8947.30 874
8948.19 881
8949.09 853
8949.98 844
8950.87 847
8951.76 837
8952.66 828
8953.55 813
8954.44 806
8955.34 771
8956.23 822
8957.12 817
8958.02 858
8958.91 789
8959.80 773
8960.69 836
8961.59 844
8962.48 839
8963.37 838
8964.27 864
8965.16 812
8966.05 833
8966.95 843
8967.84 886
8968.74 843
8969.63 839
8970.52 842
8971.42 841
8972.31 840
8973.20 842
8974.10 793
8974.99 812
8975.89 788
8976.78 842
8977.67 802
8978.57 832
8979.46 871
8980.36 814
8981.25 817
8982.15 779
8983.04 822
8983.93 779
8984.83 775
8985.72 828
8986.62 783
8987.51 782
8988.41 778
8989.30 777
8990.20 774
8991.09 787
8991.99 779
8992.88 731
8993.78 764
8994.67 751
8995.57 763
8996.46 788
8997.36 773
8998.25 787
8999.15 796
9000.04 811
9000.94 747
9001.83 766
9002.73 755
9003.62 819
9004.52 812
9005.41 821
9006.31 796
9007.20 794
9008.10 780
9009.00 781
9009.89 753
9010.79 763
9011.68 791
9012.58 767
9013.47 789
9014.37 796
9015.27 825
9016.16 780
9017.06 780
9017.95 818
9018.85 805
9019.75 815
9020.64 772
9021.54 815
9022.43 786
9023.33 768
9024.23 832
9025.12 806
9026.02 761
9026.92 795
9027.81 795
9028.71 760
9029.61 779
9030.50 765
9031.40 759
9032.30 806
9033.19 764
9034.09 763
9034.99 744
9035.88 793
9036.78 814
9037.68 762
9038.58 739
9039.47 759
9040.37 833
9041.27 787
9042.16 784
9043.06 803
9043.96 815
9044.86 809
9045.75 804
9046.65 768
9047.55 742
9048.45 799
9049.34 815
9050.24 805
9051.14 796
9052.04 803
9052.94 782
9053.83 846
9054.73 797
9055.63 784
9056.53 832
9057.43 808
9058.32 826
9059.22 834
9060.12 859
9061.02 869
9061.92 831
9062.81 878
9063.71 862
9064.61 892
9065.51 875
9066.41 861
9067.31 911
9068.21 823
9069.10 802
9070.00 867
9070.90 881
9071.80 824
9072.70 836
9073.60 854
9074.50 797
9075.40 794
9076.29 810
9077.19 843
9078.09 871
9078.99 879
9079.89 883
9080.79 849
9081.69 843
9082.59 819
9083.49 814
9084.39 834
9085.29 810
9086.19 859
9087.09 906
9087.98 896
9088.88 881
9089.78 926
9090.68 909
9091.58 889
9092.48 916
9093.38 912
9094.28 899
9095.18 908
9096.08 897
9096.98 886
9097.88 866
9098.78 857
9099.68 871
9100.58 913
9101.48 881
9102.38 848
9103.28 884
9104.18 852
9105.08 835
9105.99 842
9106.89 846
9107.79 825
9108.69 796
9109.59 790
9110.49 800
9111.39 828
9112.29 782
9113.19 770
9114.09 824
9114.99 770
9115.89 757
9116.79 800
9117.69 787
9118.60 826
9119.50 787
9120.40 822
9121.30 755
9122.20 759
9123.10 769
9124.00 819
9124.90 797
9125.81 811
9126.71 787
9127.61 801
9128.51 769
9129.41 796
9130.31 792
9131.22 790
9132.12 767
9133.02 778
9133.92 740
9134.82 791
9135.72 741
9136.63 741
9137.53 755
9138.43 820
9139.33 803
9140.23 775
9141.14 790
9142.04 776
9142.94 741
9143.84 783
9144.75 753
9145.65 753
9146.55 762
9147.45 795
9148.36 752
9149.26 751
9150.16 750
9151.06 836
9151.97 787
9152.87 772
9153.77 777
9154.67 753
9155.58 723
9156.48 766
9157.38 782
9158.29 728
9159.19 759
9160.09 788
9161.00 789
9161.90 779
9162.80 782
9163.71 785
9164.61 811
9165.51 804
9166.42 766
9167.32 769
9168.22 776
9169.13 725
9170.03 737
9170.93 778
9171.84 765
9172.74 762
9173.64 748
9174.55 731
9175.45 734
9176.36 789
9177.26 762
9178.16 782
9179.07 784
9179.97 781
9180.88 800
9181.78 786
9182.69 806
9183.59 804
9184.49 833
9185.40 799
9186.30 786
9187.21 813
9188.11 783
9189.02 763
9189.92 761
9190.82 782
9191.73 794
9192.63 813
9193.54 823
9194.44 817
9195.35 838
9196.25 846
9197.16 872
9198.06 905
9198.97 951
9199.87 994
9200.78 952
9201.68 954
9202.59 956
9203.49 946
9204.40 989
9205.30 1002
9206.21 937
9207.12 897
9208.02 906
9208.93 860
9209.83 853
9210.74 785
9211.64 762
9212.55 813
9213.45 813
9214.36 841
9215.27 853
9216.17 832
9217.08 836
9217.98 812
9218.89 787
9219.80 816
9220.70 797
9221.61 762
9222.51 792
9223.42 780
9224.33 818
9225.23 747
9226.14 772
9227.05 783
9227.95 782
9228.86 765
9229.77 743
9230.67 756
9231.58 760
9232.49 795
9233.39 757
9234.30 782
9235.21 769
9236.11 778
9237.02 757
9237.93 745
9238.83 794
9239.74 793
9240.65 751
9241.55 748
9242.46 716
9243.37 705
9244.28 748
9245.18 741
9246.09 754
9247.00 745
9247.91 714
9248.81 739
9249.72 732
9250.63 729
9251.54 735
9252.44 766
9253.35 727
9254.26 746
9255.17 716
9256.07 768
9256.98 786
9257.89 772
9258.80 757
9259.71 808
9260.61 772
9261.52 780
9262.43 761
9263.34 756
9264.25 737
9265.16 803
9266.06 783
9266.97 780
9267.88 790
9268.79 801
9269.70 760
9270.61 796
9271.51 800
9272.42 791
9273.33 800
9274.24 800
9275.15 771
9276.06 788
9276.97 801
9277.88 781
9278.78 828
9279.69 785
9280.60 795
9281.51 791
9282.42 775
9283.33 774
9284.24 786
9285.15 775
9286.06 769
9286.97 775
9287.88 774
9288.79 777
9289.70 745
9290.60 762
9291.51 752
9292.42 786
9293.33 748
9294.24 817
9295.15 792
9296.06 793
9296.97 830
9297.88 759
9298.79 797
9299.70 786
9300.61 814
9301.52 797
9302.43 846
9303.34 861
9304.25 871
9305.16 846
9306.07 837
9306.98 856
9307.89 919
9308.80 902
9309.71 911
9310.63 958
9311.54 923
9312.45 947
9313.36 923
9314.27 919
9315.18 900
9316.09 932
9317.00 905
9317.91 863
9318.82 829
9319.73 871
9320.64 851
9321.55 818
9322.47 864
9323.38 851
9324.29 831
9325.20 832
9326.11 867
9327.02 852
9327.93 904
9328.84 864
9329.76 836
9330.67 823
9331.58 817
9332.49 846
9333.40 843
9334.31 778
9335.23 820
9336.14 869
9337.05 842
9337.96 838
9338.87 848
9339.78 832
9340.70 852
9341.61 883
9342.52 883
9343.43 843
9344.34 831
9345.26 865
9346.17 828
9347.08 842
9347.99 786
9348.91 810
9349.82 839
9350.73 815
9351.64 791
9352.56 790
9353.47 791
9354.38 779
9355.29 759
9356.21 762
9357.12 766
9358.03 781
9358.94 773
9359.86 733
9360.77 791
9361.68 791
9362.60 773
9363.51 790
9364.42 777
9365.34 756
9366.25 780
9367.16 742
9368.08 710
9368.99 725
9369.90 761
9370.82 798
9371.73 793
9372.64 773
9373.56 775
9374.47 786
9375.38 799
9376.30 811
9377.21 837
9378.12 815
9379.04 795
9379.95 826
9380.87 799
9381.78 800
9382.69 782
9383.61 808
9384.52 833
9385.44 757
9386.35 782
9387.27 817
9388.18 813
9389.09 780
9390.01 842
9390.92 816
9391.84 824
9392.75 840
9393.67 863
9394.58 836
9395.50 888
9396.41 897
9397.32 866
9398.24 906
9399.15 886
9400.07 886
9400.98 916
9401.90 892
9402.81 900
9403.73 862
9404.64 842
9405.56 830
9406.47 867
9407.39 858
9408.30 858
9409.22 847
9410.14 809
9411.05 839
9411.97 817
9412.88 830
9413.80 851
9414.71 839
9415.63 848
9416.54 853
9417.46 844
9418.38 858
9419.29 847
9420.21 904
9421.12 924
9422.04 889
9422.95 892
9423.87 875
9424.79 850
9425.70 880
9426.62 879
9427.54 908
9428.45 854
9429.37 874
9430.28 878
9431.20 858
9432.12 850
9433.03 851
9433.95 860
9434.87 912
9435.78 872
9436.70 872
9437.62 916
9438.53 873
9439.45 898
9440.37 942
9441.28 965
9442.20 930
9443.12 921
9444.03 921
9444.95 980
9445.87 963
9446.79 917
9447.70 904
9448.62 965
9449.54 988
9450.45 1026
9451.37 1117
9452.29 1133
9453.21 1119
9454.12 1165
9455.04 1235
9455.96 1192
9456.88 1133
9457.79 1158
9458.71 1107
9459.63 1070
9460.55 1019
9461.47 1003
9462.38 943
9463.30 931
9464.22 931
9465.14 928
9466.06 922
9466.97 882
9467.89 869
9468.81 854
9469.73 832
9470.65 812
9471.56 870
9472.48 806
9473.40 842
9474.32 826
9475.24 843
9476.16 871
9477.08 808
9477.99 856
9478.91 888
9479.83 894
9480.75 928
9481.67 889
9482.59 887
9483.51 903
9484.43 873
9485.34 921
9486.26 936
9487.18 878
9488.10 882
9489.02 843
9489.94 880
9490.86 843
9491.78 837
9492.70 841
9493.62 840
9494.54 859
9495.46 834
9496.38 850
9497.30 860
9498.22 837
9499.13 828
9500.05 842
9500.97 883
9501.89 847
9502.81 847
9503.73 827
9504.65 835
9505.57 814
9506.49 800
9507.41 821
9508.33 803
9509.25 819
9510.17 877
9511.09 833
9512.01 850
9512.93 834
9513.86 823
9514.78 809
9515.70 829
9516.62 837
9517.54 873
9518.46 834
9519.38 874
9520.30 883
9521.22 837
9522.14 838
9523.06 831
9523.98 886
9524.90 873
9525.82 842
9526.75 849
9527.67 851
9528.59 857
9529.51 877
9530.43 922
9531.35 942
9532.27 932
9533.19 969
9534.11 974
9535.04 1014
9535.96 984
9536.88 956
9537.80 927
9538.72 924
9539.64 912
9540.57 880
9541.49 876
9542.41 834
9543.33 861
9544.25 831
9545.17 825
9546.10 825
9547.02 863
9547.94 822
9548.86 781
9549.78 767
9550.71 796
9551.63 826
9552.55 840
9553.47 810
9554.40 856
9555.32 814
9556.24 811
9557.16 844
9558.09 827
9559.01 802
9559.93 852
9560.85 846
9561.78 835
9562.70 867
9563.62 875
9564.54 864
9565.47 847
9566.39 839
9567.31 865
9568.24 846
9569.16 872
9570.08 870
9571.00 875
9571.93 843
9572.85 861
9573.77 866
9574.70 863
9575.62 825
9576.54 821
9577.47 865
9578.39 847
9579.31 840
9580.24 817
9581.16 865
9582.09 834
9583.01 809
9583.93 826
9584.86 851
9585.78 851
9586.70 845
9587.63 792
9588.55 811
9589.48 814
9590.40 837
9591.32 869
9592.25 821
9593.17 852
9594.10 871
9595.02 882
9595.95 837
9596.87 847
9597.79 824
9598.72 855
9599.64 817
9600.57 843
9601.49 862
9602.42 898
9603.34 855
9604.27 891
9605.19 877
9606.12 879
9607.04 949
9607.97 883
9608.89 971
9609.82 886
9610.74 878
9611.67 873
9612.59 901
9613.52 931
9614.44 911
9615.37 908
9616.29 919
9617.22 915
9618.14 956
9619.07 943
9619.99 940
9620.92 941
9621.85 888
9622.77 906
9623.70 917
9624.62 909
9625.55 885
9626.47 956
9627.40 986
9628.33 946
9629.25 949
9630.18 958
9631.10 971
9632.03 1028
9632.96 1017
9633.88 1059
9634.81 994
9635.73 1042
9636.66 1118
9637.59 1096
9638.51 1084
9639.44 1097
9640.37 1125
9641.29 1093
9642.22 1079
9643.15 1158
9644.07 1201
9645.00 1206
9645.93 1287
9646.85 1251
9647.78 1310
9648.71 1387
9649.63 1362
9650.56 1409
9651.49 1427
9652.41 1387
9653.34 1353
9654.27 1345
9655.20 1302
9656.12 1321
9657.05 1263
9657.98 1220
9658.90 1207
9659.83 1130
9660.76 1107
9661.69 1129
9662.61 1127
9663.54 1145
9664.47 1129
9665.40 1111
9666.32 1129
9667.25 1136
9668.18 1098
9669.11 1137
9670.04 1135
9670.96 1094
9671.89 1061
9672.82 1060
9673.75 1059
9674.68 1086
9675.60 1047
9676.53 1075
9677.46 1071
9678.39 1077
9679.32 1064
9680.25 1068
9681.17 1066
9682.10 1032
9683.03 1047
9683.96 1037
9684.89 1040
9685.82 1043
9686.75 1039
9687.67 1018
9688.60 1014
9689.53 1052
9690.46 1053
9691.39 1128
9692.32 1076
9693.25 1101
9694.18 1101
9695.11 1050
9696.03 1059
9696.96 1045
9697.89 1038
9698.82 1009
9699.75 1048
9700.68 1014
9701.61 1055
9702.54 1050
9703.47 999
9704.40 1006
9705.33 998
9706.26 996
9707.19 991
9708.12 1030
9709.05 969
9709.98 961
9710.91 934
9711.84 980
9712.77 1006
9713.70 988
9714.63 1025
9715.56 988
9716.49 950
9717.42 958
9718.35 993
9719.28 1021
9720.21 984
9721.14 942
9722.07 998
9723.00 1017
9723.93 1025
9724.86 981
9725.79 989
9726.72 1023
9727.65 1006
9728.58 1004
9729.51 988
9730.44 1005
9731.37 980
9732.31 993
9733.24 999
9734.17 1055
9735.10 1033
9736.03 1071
9736.96 1028
9737.89 1013
9738.82 1055
9739.75 1039
9740.69 1023
9741.62 1028
9742.55 1032
9743.48 1067
9744.41 1057
9745.34 1007
9746.27 1035
9747.21 1060
9748.14 1083
9749.07 1064
9750.00 1017
9750.93 1063
9751.86 1024
9752.80 1024
9753.73 1050
9754.66 1051
9755.59 1022
9756.52 1081
9757.46 1134
9758.39 1078
9759.32 1064
9760.25 1130
9761.18 1140
9762.12 1157
9763.05 1156
9763.98 1140
9764.91 1154
9765.85 1134
9766.78 1145
9767.71 1127
9768.64 1110
9769.58 1126
9770.51 1162
9771.44 1203
9772.37 1176
9773.31 1160
9774.24 1152
9775.17 1164
9776.11 1182
9777.04 1220
9777.97 1195
9778.91 1265
9779.84 1271
9780.77 1302
9781.71 1360
9782.64 1370
9783.57 1464
9784.51 1435
9785.44 1465
9786.37 1456
9787.31 1521
9788.24 1449
9789.17 1440
9790.11 1390
9791.04 1332
9791.97 1351
9792.91 1296
9793.84 1238
9794.77 1282
9795.71 1418
9796.64 1373
9797.58 1412
9798.51 1423
9799.44 1448
9800.38 1432
9801.31 1380
9802.25 1430
9803.18 1355
9804.12 1327
9805.05 1292
9805.98 1284
9806.92 1186
9807.85 1100
9808.79 1166
9809.72 1124
9810.66 1110
9811.59 1128
9812.53 1091
9813.46 1120
9814.40 1055
9815.33 1113
9816.27 1091
9817.20 1079
9818.14 1076
9819.07 1055
9820.01 1053
9820.94 1025
9821.88 1010
9822.81 991
9823.75 1002
9824.68 1001
9825.62 979
9826.55 994
9827.49 1016
9828.42 1018
9829.36 1000
9830.29 1004
9831.23 999
9832.17 951
9833.10 974
9834.04 974
9834.97 950
9835.91 1006
9836.84 996
9837.78 998
9838.72 1017
9839.65 1007
9840.59 1006
9841.52 980
9842.46 988
9843.40 1053
9844.33 1002
9845.27 1018
9846.20 972
9847.14 1008
9848.08 1039
9849.01 980
9849.95 996
9850.89 1013
9851.82 1028
9852.76 1021
9853.70 1012
9854.63 1022
9855.57 1017
9856.51 1005
9857.44 984
9858.38 996
9859.32 1033
9860.25 983
9861.19 1010
9862.13 1033
9863.07 1028
9864.00 987
9864.94 967
9865.88 991
9866.81 1022
9867.75 1048
9868.69 1061
9869.63 1043
9870.56 1025
9871.50 1047
9872.44 1071
9873.38 1080
9874.31 1048
9875.25 1081
9876.19 1080
9877.13 1075
9878.07 1025
9879.00 1093
9879.94 1064
9880.88 1058
9881.82 1074
9882.75 1093
9883.69 1066
9884.63 1064
9885.57 1082
9886.51 1038
9887.45 1063
9888.38 1022
9889.32 1026
9890.26 1062
9891.20 1030
9892.14 1059
9893.08 1072
9894.01 1033
9894.95 1030
9895.89 1046
9896.83 1004
9897.77 1023
9898.71 1028
9899.65 1097
9900.59 1040
9901.52 1032
9902.46 1044
9903.40 1069
9904.34 1047
9905.28 1116
9906.22 1073
9907.16 1110
9908.10 1151
9909.04 1097
9909.98 1104
9910.92 1125
9911.86 1149
9912.80 1150
9913.73 1120
9914.67 1121
9915.61 1172
9916.55 1141
9917.49 1160
9918.43 1175
9919.37 1179
9920.31 1244
9921.25 1262
9922.19 1379
9923.13 1391
9924.07 1567
9925.01 1689
9925.95 1723
9926.89 1813
9927.83 1914
9928.77 1883
9929.71 1898
9930.65 1787
9931.59 1758
9932.53 1714
9933.47 1586
9934.41 1513
9935.36 1446
9936.30 1369
9937.24 1274
9938.18 1269
9939.12 1234
9940.06 1226
9941.00 1276
9941.94 1269
9942.88 1222
9943.82 1200
9944.76 1159
9945.70 1253
9946.64 1157
9947.59 1165
9948.53 1200
9949.47 1218
9950.41 1222
9951.35 1249
9952.29 1187
9953.23 1188
9954.17 1172
9955.12 1189
9956.06 1217
9957.00 1174
9957.94 1196
9958.88 1216
9959.82 1199
9960.77 1180
9961.71 1171
9962.65 1140
9963.59 1170
9964.53 1165
9965.48 1154
9966.42 1145
9967.36 1205
9968.30 1163
9969.24 1099
9970.19 1171
9971.13 1173
9972.07 1178
9973.01 1135
9973.95 1141
9974.90 1075
9975.84 1122
9976.78 1188
9977.72 1097
9978.67 1102
9979.61 1057
9980.55 1089
9981.50 1054
9982.44 1054
9983.38 1022
9984.32 1025
9985.27 1007
9986.21 1038
9987.15 1025
9988.10 989
9989.04 960
9989.98 998
9990.92 967
9991.87 976
9992.81 981
9993.75 1012
9994.70 965
9995.64 948
9996.58 978
9997.53 944
9998.47 942
9999.41 938
10000.36 909
10001.30 956
10002.25 978
10003.19 903
10004.13 952
10005.08 898
10006.02 942
10006.96 904
10007.91 929
10008.85 903
10009.80 902
10010.74 908
10011.68 928
10012.63 955
10013.57 915
10014.52 902
10015.46 892
10016.41 918
10017.35 919
10018.29 916
10019.24 891
10020.18 881
10021.13 918
10022.07 885
10023.02 875
10023.96 864
10024.91 913
10025.85 893
10026.80 890
10027.74 900
10028.69 950
10029.63 914
10030.58 912
10031.52 869
10032.47 881
10033.41 826
10034.36 878
10035.30 827
10036.25 808
10037.19 841
10038.14 836
10039.08 805
10040.03 825
10040.97 844
10041.92 835
10042.87 812
10043.81 792
10044.76 809
10045.70 834
10046.65 844
10047.59 811
10048.54 818
10049.49 780
10050.43 829
10051.38 855
10052.32 846
10053.27 809
10054.22 812
10055.16 807
10056.11 787
10057.05 852
10058.00 818
10058.95 837
10059.89 826
10060.84 819
10061.79 794
10062.73 840
10063.68 807
10064.63 803
10065.57 783
10066.52 808
10067.47 806
10068.41 827
10069.36 858
10070.31 841
10071.25 804
10072.20 810
10073.15 817
10074.10 825
10075.04 831
10075.99 807
10076.94 831
10077.88 835
10078.83 806
10079.78 796
10080.73 779
10081.67 807
10082.62 821
10083.57 791
10084.52 785
10085.46 774
10086.41 816
10087.36 823
10088.31 774
10089.25 823
10090.20 750
10091.15 777
10092.10 788
10093.05 745
10093.99 745
10094.94 764
10095.89 756
10096.84 750
10097.79 751
10098.73 763
10099.68 782
10100.63 779
10101.58 818
10102.53 763
10103.48 789
10104.42 757
10105.37 784
10106.32 758
10107.27 772
10108.22 810
10109.17 767
10110.12 751
10111.06 780
10112.01 766
10112.96 769
10113.91 778
10114.86 775
10115.81 781
10116.76 758
10117.71 772
10118.66 744
10119.61 755
10120.56 764
10121.50 762
10122.45 726
10123.40 755
10124.35 781
10125.30 757
10126.25 821
10127.20 804
10128.15 743
10129.10 762
10130.05 795
10131.00 738
10131.95 744
10132.90 740
10133.85 792
10134.80 785
10135.75 798
10136.70 797
10137.65 773
10138.60 754
10139.55 764
10140.50 775
10141.45 746
10142.40 792
10143.35 772
10144.30 792
10145.25 786
10146.20 781
10147.15 800
10148.10 802
10149.05 798
10150.00 821
10150.95 803
10151.90 770
10152.86 802
10153.81 834
10154.76 800
10155.71 802
10156.66 799
10157.61 827
10158.56 821
10159.51 807
10160.46 820
10161.41 806
10162.37 816
10163.32 808
10164.27 851
10165.22 843
10166.17 896
10167.12 861
10168.07 853
10169.03 874
10169.98 863
10170.93 859
10171.88 861
10172.83 865
10173.78 851
10174.74 900
10175.69 894
10176.64 949
10177.59 909
10178.54 936
10179.49 937
10180.45 971
10181.40 969
10182.35 978
10183.30 961
10184.26 988
10185.21 1015
10186.16 1002
10187.11 976
10188.06 967
10189.02 990
10189.97 990
10190.92 1017
10191.87 1011
10192.83 1023
10193.78 1018
10194.73 1012
10195.69 1067
10196.64 1046
10197.59 1049
10198.54 1033
10199.50 1066
10200.45 1126
10201.40 1153
10202.36 1178
10203.31 1204
10204.26 1216
10205.22 1240
10206.17 1276
10207.12 1297
10208.08 1280
10209.03 1326
10209.98 1272
10210.94 1248
10211.89 1225
10212.84 1161
10213.80 1172
10214.75 1158
10215.70 1136
10216.66 1133
10217.61 1097
10218.56 1126
10219.52 1108
10220.47 1029
10221.43 1026
10222.38 1020
10223.33 1001
10224.29 999
10225.24 1007
10226.20 986
10227.15 1026
10228.11 1032
10229.06 1011
10230.01 1020
10230.97 992
10231.92 1057
10232.88 1046
10233.83 1038
10234.79 1026
10235.74 1096
10236.70 1067
10237.65 1040
10238.60 1004
10239.56 1015
10240.51 1058
10241.47 983
10242.42 1031
10243.38 999
10244.33 951
10245.29 922
10246.24 976
10247.20 960
10248.15 958
10249.11 905
10250.07 878
10251.02 925
10251.98 920
10252.93 922
10253.89 930
10254.84 912
10255.80 883
10256.75 934
10257.71 967
10258.67 918
10259.62 887
10260.58 914
10261.53 961
10262.49 949
10263.44 955
10264.40 966
10265.36 955
10266.31 964
10267.27 983
10268.22 940
10269.18 967
10270.14 987
10271.09 937
10272.05 887
10273.01 868
10273.96 862
10274.92 846
10275.87 839
10276.83 853
10277.79 864
10278.74 862
10279.70 817
10280.66 791
10281.61 811
10282.57 833
10283.53 823
10284.49 801
10285.44 798
10286.40 813
10287.36 820
10288.31 803
10289.27 809
10290.23 816
10291.18 835
10292.14 794
10293.10 821
10294.06 798
10295.01 796
10295.97 811
10296.93 872
10297.89 829
10298.84 831
10299.80 807
10300.76 849
10301.72 845
10302.67 814
10303.63 806
10304.59 798
10305.55 755
10306.51 749
10307.46 780
10308.42 752
10309.38 738
10310.34 750
10311.30 777
10312.25 726
10313.21 704
10314.17 766
10315.13 754
10316.09 743
10317.05 718
10318.00 748
10318.96 758
10319.92 755
10320.88 756
10321.84 699
10322.80 713
10323.76 735
10324.71 764
10325.67 762
10326.63 747
10327.59 745
10328.55 696
10329.51 729
10330.47 730
10331.43 703
10332.39 742
10333.35 717
10334.30 729
10335.26 766
10336.22 721
10337.18 745
10338.14 706
10339.10 756
10340.06 748
10341.02 711
10341.98 725
10342.94 777
10343.90 768
10344.86 725
10345.82 692
10346.78 773
10347.74 788
10348.70 803
10349.66 761
10350.62 762
10351.58 779
10352.54 768
10353.50 790
10354.46 779
10355.42 769
10356.38 792
10357.34 806
10358.30 742
10359.26 768
10360.22 781
10361.18 771
10362.14 766
10363.10 778
10364.06 741
10365.02 754
10365.98 731
10366.94 682
10367.90 729
10368.87 719
10369.83 737
10370.79 757
10371.75 727
10372.71 707
10373.67 706
10374.63 752
10375.59 721
10376.55 739
10377.51 705
10378.48 689
10379.44 732
10380.40 747
10381.36 686
10382.32 722
10383.28 742
10384.24 739
10385.21 766
10386.17 754
10387.13 722
10388.09 758
10389.05 735
10390.01 765
10390.98 742
10391.94 720
10392.90 731
10393.86 743
10394.82 739
10395.79 737
10396.75 763
10397.71 794
10398.67 736
10399.63 770
10400.60 800
10401.56 817
10402.52 791
10403.48 794
10404.45 788
10405.41 797
10406.37 803
10407.33 762
10408.30 767
10409.26 793
10410.22 794
10411.18 799
10412.15 832
10413.11 873
10414.07 865
10415.04 902
10416.00 932
10416.96 962
10417.93 993
10418.89 1035
10419.85 1052
10420.81 1098
10421.78 1106
10422.74 1098
10423.70 1069
10424.67 1057
10425.63 1080
10426.59 1033
10427.56 1008
10428.52 964
10429.49 919
10430.45 921
10431.41 886
10432.38 810
10433.34 821
10434.30 798
10435.27 797
10436.23 806
10437.20 760
10438.16 777
10439.12 759
10440.09 770
10441.05 717
10442.02 696
10442.98 713
10443.94 722
10444.91 702
10445.87 675
10446.84 703
10447.80 684
10448.77 698
10449.73 692
10450.70 701
10451.66 704
10452.63 684
10453.59 701
10454.55 674
10455.52 676
10456.48 648
10457.45 701
10458.41 677
10459.38 687
10460.34 710
10461.31 694
10462.27 682
10463.24 657
10464.20 716
10465.17 691
10466.14 705
10467.10 650
10468.07 632
10469.03 646
10470.00 672
10470.96 692
10471.93 672
10472.89 666
10473.86 682
10474.82 639
10475.79 661
10476.76 688
10477.72 706
10478.69 715
10479.65 696
10480.62 691
10481.59 672
10482.55 680
10483.52 668
10484.48 678
10485.45 648
10486.42 655
10487.38 682
10488.35 708
10489.32 675
10490.28 650
10491.25 685
10492.21 664
10493.18 678
10494.15 697
10495.11 674
10496.08 686
10497.05 696
10498.01 659
10498.98 680
10499.95 675
10500.92 672
10501.88 663
10502.85 692
10503.82 711
10504.78 706
10505.75 687
10506.72 681
10507.68 683
10508.65 665
10509.62 674
10510.59 659
10511.55 662
10512.52 683
10513.49 680
10514.46 660
10515.42 647
10516.39 618
10517.36 709
10518.33 651
10519.29 698
10520.26 642
10521.23 664
10522.20 663
10523.17 669
10524.13 665
10525.10 711
10526.07 697
10527.04 646
10528.01 686
10528.97 695
10529.94 679
10530.91 675
10531.88 689
10532.85 669
10533.82 683
10534.78 673
10535.75 623
10536.72 657
10537.69 701
10538.66 654
10539.63 646
10540.60 654
10541.56 665
10542.53 670
10543.50 678
10544.47 686
10545.44 667
10546.41 634
10547.38 652
10548.35 687
10549.32 633
10550.29 662
10551.25 643
10552.22 668
10553.19 642
10554.16 686
10555.13 690
10556.10 704
10557.07 741
10558.04 752
10559.01 753
10559.98 754
10560.95 748
10561.92 771
10562.89 827
10563.86 764
10564.83 739
10565.80 746
10566.77 750
10567.74 719
10568.71 765
10569.68 710
10570.65 692
10571.62 706
10572.59 683
10573.56 725
10574.53 706
10575.50 700
10576.47 693
10577.44 650
10578.41 664
10579.38 671
10580.35 663
10581.32 670
10582.29 653
10583.26 660
10584.23 667
10585.21 685
10586.18 713
10587.15 707
10588.12 704
10589.09 661
10590.06 661
10591.03 670
10592.00 655
10592.97 680
10593.94 694
10594.92 673
10595.89 698
10596.86 668
10597.83 721
10598.80 672
10599.77 665
10600.74 651
10601.71 653
10602.69 662
10603.66 678
10604.63 658
10605.60 669
10606.57 682
10607.54 693
10608.52 680
10609.49 682
10610.46 674
10611.43 647
10612.40 672
10613.38 695
10614.35 699
10615.32 694
10616.29 662
10617.27 683
10618.24 675
10619.21 720
10620.18 712
10621.15 672
10622.13 662
10623.10 707
10624.07 714
10625.04 728
10626.02 740
10626.99 734
10627.96 754
10628.94 713
10629.91 751
10630.88 722
10631.85 767
10632.83 757
10633.80 762
10634.77 761
10635.75 807
10636.72 840
10637.69 803
10638.67 826
10639.64 788
10640.61 805
10641.59 850
10642.56 851
10643.53 854
10644.51 818
10645.48 780
10646.45 785
10647.43 761
10648.40 748
10649.37 768
10650.35 743
10651.32 720
10652.30 747
10653.27 736
10654.24 712
10655.22 664
10656.19 654
10657.16 690
10658.14 668
10659.11 659
10660.09 675
10661.06 675
10662.04 669
10663.01 663
10663.98 633
10664.96 657
10665.93 620
10666.91 650
10667.88 653
10668.86 682
10669.83 668
10670.81 630
10671.78 653
10672.76 683
10673.73 636
10674.71 652
10675.68 677
10676.66 642
10677.63 641
10678.61 651
10679.58 679
10680.56 672
10681.53 684
10682.51 731
10683.48 717
10684.46 664
10685.43 668
10686.41 686
10687.38 686
10688.36 663
10689.33 678
10690.31 669
10691.28 639
10692.26 665
10693.24 602
10694.21 620
10695.19 632
10696.16 640
10697.14 622
10698.12 644
10699.09 638
10700.07 641
10701.04 625
10702.02 639
10703.00 625
10703.97 654
10704.95 665
10705.92 649
10706.90 586
10707.88 609
10708.85 656
10709.83 665
10710.81 703
10711.78 651
10712.76 628
10713.74 650
10714.71 695
10715.69 639
10716.67 625
10717.64 664
10718.62 666
10719.60 646
10720.57 628
10721.55 659
10722.53 655
10723.50 662
10724.48 662
10725.46 648
10726.44 645
10727.41 663
10728.39 643
10729.37 634
10730.35 665
10731.32 644
10732.30 681
10733.28 694
10734.26 684
10735.23 664
10736.21 688
10737.19 677
10738.17 703
10739.14 670
10740.12 686
10741.10 697
10742.08 674
10743.06 685
10744.03 701
10745.01 665
10745.99 671
10746.97 674
10747.95 692
10748.92 683
10749.90 689
10750.88 666
10751.86 684
10752.84 655
10753.82 645
10754.79 640
10755.77 660
10756.75 714
10757.73 665
10758.71 664
10759.69 662
10760.67 658
10761.65 649
10762.62 659
10763.60 683
10764.58 680
10765.56 669
10766.54 713
10767.52 660
10768.50 659
10769.48 699
10770.46 700
10771.44 677
10772.42 715
10773.39 719
10774.37 692
10775.35 687
10776.33 679
10777.31 709
10778.29 727
10779.27 704
10780.25 720
10781.23 718
10782.21 750
10783.19 721
10784.17 714
10785.15 714
10786.13 719
10787.11 666
10788.09 700
10789.07 721
10790.05 674
10791.03 675
10792.01 689
10792.99 684
10793.97 670
10794.95 676
10795.93 677
10796.91 671
10797.89 668
10798.87 701
10799.85 670
10800.83 681
10801.82 650
10802.80 691
10803.78 661
10804.76 658
10805.74 655
10806.72 649
10807.70 696
10808.68 661
10809.66 660
10810.64 674
10811.62 727
10812.61 667
10813.59 677
10814.57 699
10815.55 699
10816.53 663
10817.51 717
10818.49 686
10819.47 666
10820.46 695
10821.44 728
10822.42 734
10823.40 679
10824.38 685
10825.36 700
10826.35 720
10827.33 706
10828.31 660
10829.29 682
10830.27 715
10831.25 720
10832.24 720
10833.22 738
10834.20 679
10835.18 706
10836.17 721
10837.15 708
10838.13 711
10839.11 710
10840.09 741
10841.08 735
10842.06 696
10843.04 744
10844.02 735
10845.01 763
10845.99 743
10846.97 750
10847.96 743
10848.94 732
10849.92 751
10850.90 773
10851.89 763
10852.87 727
10853.85 764
10854.84 771
10855.82 736
10856.80 751
10857.78 767
10858.77 797
10859.75 780
10860.73 769
10861.72 771
10862.70 789
10863.68 808
10864.67 758
10865.65 797
10866.64 776
10867.62 797
10868.60 790
10869.59 790
10870.57 847
10871.55 886
10872.54 835
10873.52 833
10874.51 847
10875.49 816
10876.47 862
10877.46 876
10878.44 832
10879.43 880
10880.41 896
10881.39 872
10882.38 874
10883.36 891
10884.35 963
10885.33 972
10886.32 899
10887.30 906
10888.29 931
10889.27 989
10890.25 987
10891.24 955
10892.22 953
10893.21 1000
10894.19 1031
10895.18 1043
10896.16 1012
10897.15 1061
10898.13 1066
10899.12 1066
10900.10 1104
10901.09 1126
10902.07 1091
10903.06 1098
10904.04 1120
10905.03 1108
10906.01 1134
10907.00 1070
10907.99 1058
10908.97 1045
10909.96 1072
10910.94 1024
10911.93 1039
10912.91 1059
10913.90 1055
10914.88 973
10915.87 998
10916.86 1039
10917.84 1006
10918.83 1024
10919.81 1025
10920.80 1013
10921.79 1018
10922.77 1024
10923.76 1053
10924.74 1095
10925.73 1063
10926.72 1091
10927.70 1046
10928.69 1056
10929.68 1070
10930.66 1034
10931.65 1045
10932.64 1024
10933.62 1006
10934.61 1066
10935.60 1098
10936.58 1133
10937.57 1076
10938.56 1095
10939.54 1121
10940.53 1161
10941.52 1145
10942.50 1123
10943.49 1164
10944.48 1172
10945.47 1171
10946.45 1163
10947.44 1243
10948.43 1208
10949.41 1246
10950.40 1308
10951.39 1282
10952.38 1335
10953.36 1379
10954.35 1421
10955.34 1410
10956.33 1403
10957.31 1452
10958.30 1527
10959.29 1518
10960.28 1525
10961.27 1487
10962.25 1502
10963.24 1471
10964.23 1460
10965.22 1420
10966.21 1390
10967.19 1291
10968.18 1290
10969.17 1358
10970.16 1323
10971.15 1312
10972.13 1279
10973.12 1318
10974.11 1367
10975.10 1322
10976.09 1328
10977.08 1360
10978.07 1317
10979.05 1332
10980.04 1335
10981.03 1315
10982.02 1353
10983.01 1310
10984.00 1345
10984.99 1370
10985.98 1360
10986.96 1345
10987.95 1396
10988.94 1378
10989.93 1428
10990.92 1451
10991.91 1512
10992.90 1563
10993.89 1616
10994.88 1668
10995.87 1732
10996.86 1773
10997.85 1881
10998.84 1926
10999.83 1875
11000.82 1882
11001.81 1827
11002.79 1845
11003.78 1842
11004.77 1787
11005.76 1672
11006.75 1578
11007.74 1586
11008.73 1535
11009.72 1493
11010.71 1488
11011.70 1406
11012.69 1390
11013.68 1340
11014.67 1294
11015.67 1272
11016.66 1249
11017.65 1279
11018.64 1210
11019.63 1229
11020.62 1247
11021.61 1219
11022.60 1187
11023.59 1166
11024.58 1168
11025.57 1151
11026.56 1138
11027.55 1104
11028.54 1084
11029.53 1088
11030.52 1113
11031.52 1102
11032.51 1083
11033.50 1013
11034.49 1080
11035.48 1069
11036.47 1066
11037.46 1052
11038.45 1069
11039.45 1014
11040.44 1011
11041.43 1005
11042.42 1038
11043.41 1021
11044.40 994
11045.39 974
11046.39 969
11047.38 956
11048.37 1000
11049.36 987
11050.35 968
11051.35 1007
11052.34 1012
11053.33 989
11054.32 981
11055.31 926
11056.31 956
11057.30 998
11058.29 989
11059.28 979
11060.27 965
11061.27 959
11062.26 989
11063.25 926
11064.24 964
11065.24 985
11066.23 991
11067.22 965
11068.21 968
11069.21 970
11070.20 933
11071.19 930
11072.19 960
11073.18 950
11074.17 919
11075.16 961
11076.16 1000
11077.15 979
11078.14 943
11079.14 952
11080.13 975
11081.12 982
11082.12 964
11083.11 968
11084.10 994
11085.10 988
11086.09 953
11087.08 1009
11088.08 1009
11089.07 974
11090.06 1002
11091.06 975
11092.05 958
11093.04 958
11094.04 960
11095.03 976
11096.03 965
11097.02 966
11098.01 961
11099.01 1016
11100.00 1009
11101.00 994
11101.99 967
11102.98 967
11103.98 975
11104.97 1012
11105.97 960
11106.96 960
11107.96 952
11108.95 983
11109.95 1008
11110.94 965
11111.93 946
11112.93 979
11113.92 1011
11114.92 1003
11115.91 1002
11116.91 1017
11117.90 1060
11118.90 1075
11119.89 1059
11120.89 1100
11121.88 1087
11122.88 1084
11123.87 1050
11124.87 1119
11125.86 1102
11126.86 1116
11127.85 1072
11128.85 1124
11129.84 1085
11130.84 1075
11131.84 1063
11132.83 1076
11133.83 1045
11134.82 1045
11135.82 1028
11136.81 1022
11137.81 1002
11138.81 1066
11139.80 1001
11140.80 1014
11141.79 1040
11142.79 1025
11143.79 1029
11144.78 964
11145.78 995
11146.77 1026
11147.77 1065
11148.77 1033
11149.76 1004
11150.76 978
11151.75 971
11152.75 1020
11153.75 980
11154.74 965
11155.74 1012
11156.74 957
11157.73 962
11158.73 933
11159.73 975
11160.72 964
11161.72 943
11162.72 948
11163.71 975
11164.71 949
11165.71 896
11166.71 982
11167.70 915
11168.70 929
11169.70 923
11170.69 961
11171.69 953
11172.69 933
11173.69 948
11174.68 1010
11175.68 987
11176.68 916
11177.68 932
11178.67 920
11179.67 929
11180.67 936
11181.67 947
11182.66 964
11183.66 977
11184.66 962
11185.66 990
11186.66 1001
11187.65 1039
11188.65 1039
11189.65 1025
11190.65 1037
11191.65 996
11192.64 1037
11193.64 1016
11194.64 1023
11195.64 1061
11196.64 1053
11197.64 1008
11198.63 1022
11199.63 1036
11200.63 1018
11201.63 999
11202.63 1025
11203.63 1011
11204.63 999
11205.63 968
11206.62 1004
11207.62 1022
11208.62 991
11209.62 962
11210.62 1018
11211.62 1019
11212.62 975
11213.62 980
11214.62 979
11215.62 952
11216.61 957
11217.61 953
11218.61 932
11219.61 969
11220.61 928
11221.61 901
11222.61 924
11223.61 919
11224.61 904
11225.61 925
11226.61 898
11227.61 942
11228.61 900
11229.61 871
11230.61 884
11231.61 914
11232.61 905
11233.61 887
11234.61 877
11235.61 851
11236.61 820
11237.61 869
11238.61 910
11239.61 893
11240.61 848
11241.61 862
11242.61 848
11243.61 882
11244.61 854
11245.61 858
11246.61 876
11247.61 877
11248.62 908
11249.62 871
11250.62 863
11251.62 875
11252.62 872
11253.62 896
11254.62 862
11255.62 888
11256.62 866
11257.62 870
11258.62 896
11259.63 889
11260.63 918
11261.63 928
11262.63 916
11263.63 923
11264.63 896
11265.63 891
11266.64 915
11267.64 953
11268.64 959
11269.64 905
11270.64 955
11271.64 971
11272.65 997
11273.65 989
11274.65 976
11275.65 1023
11276.65 1013
11277.65 1025
11278.66 1029
11279.66 991
11280.66 1013
11281.66 986
11282.67 1049
11283.67 945
11284.67 1001
11285.67 1021
11286.67 963
11287.68 943
11288.68 914
11289.68 919
11290.68 971
11291.69 971
11292.69 927
11293.69 919
11294.70 910
11295.70 918
11296.70 924
11297.70 932
11298.71 951
11299.71 949
11300.71 954
11301.72 909
11302.72 908
11303.72 916
11304.72 931
11305.73 959
11306.73 936
11307.73 973
11308.74 986
11309.74 984
11310.74 961
11311.75 1022
11312.75 1012
11313.76 1013
11314.76 1008
11315.76 1035
11316.77 1029
11317.77 988
11318.77 996
11319.78 978
11320.78 1014
11321.79 984
11322.79 966
11323.79 955
11324.80 970
11325.80 959
11326.81 932
11327.81 929
11328.81 935
11329.82 885
11330.82 910
11331.83 914
11332.83 888
11333.84 918
11334.84 926
11335.85 945
11336.85 927
11337.85 942
11338.86 973
11339.86 968
11340.87 957
11341.87 958
11342.88 974
11343.88 960
11344.89 956
11345.89 959
11346.90 982
11347.90 915
11348.91 933
11349.91 970
11350.92 953
11351.92 889
11352.93 878
11353.94 919
11354.94 934
11355.95 935
11356.95 939
11357.96 926
11358.96 975
11359.97 910
11360.97 934
11361.98 916
11362.99 931
11363.99 932
11365.00 900
11366.00 894
11367.01 860
11368.02 871
11369.02 920
11370.03 888
11371.03 856
11372.04 906
11373.05 917
11374.05 892
11375.06 870
11376.06 844
11377.07 876
11378.08 880
11379.08 889
11380.09 888
11381.10 888
11382.10 891
11383.11 905
11384.12 896
11385.12 851
11386.13 835
11387.14 834
11388.14 881
11389.15 866
11390.16 852
11391.17 885
11392.17 868
11393.18 898
11394.19 913
11395.19 891
11396.20 927
11397.21 896
11398.22 919
11399.22 951
11400.23 910
11401.24 903
11402.25 910
11403.25 890
11404.26 904
11405.27 941
11406.28 908
11407.28 949
11408.29 898
11409.30 938
11410.31 931
11411.31 926
11412.32 941
11413.33 977
11414.34 953
11415.35 979
11416.35 952
11417.36 965
11418.37 951
11419.38 921
11420.39 953
11421.40 1003
11422.40 976
11423.41 975
11424.42 978
11425.43 985
11426.44 974
11427.45 973
11428.46 997
11429.46 1024
11430.47 1038
11431.48 995
11432.49 1001
11433.50 1033
11434.51 1024
11435.52 1010
11436.53 1073
11437.54 1057
11438.54 1075
11439.55 1070
11440.56 1086
11441.57 1066
11442.58 1086
11443.59 1047
11444.60 1045
11445.61 1060
11446.62 1057
11447.63 1040
11448.64 1082
11449.65 1109
11450.66 1091
11451.67 1158
11452.68 1145
11453.69 1099
11454.70 1107
11455.71 1133
11456.72 1160
11457.73 1123
11458.74 1117
11459.75 1168
11460.76 1114
11461.77 1143
11462.78 1204
11463.79 1114
11464.80 1161
11465.81 1150
11466.82 1203
11467.83 1188
11468.84 1186
11469.85 1188
11470.86 1210
11471.87 1200
11472.88 1201
11473.89 1222
11474.90 1221
11475.91 1211
11476.92 1191
11477.93 1230
11478.95 1207
11479.96 1215
11480.97 1192
11481.98 1192
11482.99 1238
11484.00 1213
11485.01 1267
11486.02 1292
11487.03 1278
11488.05 1301
11489.06 1289
11490.07 1226
11491.08 1223
11492.09 1251
11493.10 1298
11494.11 1280
11495.13 1275
11496.14 1276
11497.15 1327
11498.16 1324
11499.17 1368
11500.18 1309
11501.20 1339
11502.21 1299
11503.22 1337
11504.23 1349
11505.24 1330
11506.26 1356
11507.27 1369
11508.28 1414
11509.29 1369
11510.30 1400
11511.32 1392
11512.33 1411
11513.34 1417
11514.35 1374
11515.37 1467
11516.38 1489
11517.39 1471
11518.40 1475
11519.42 1476
11520.43 1461
11521.44 1474
11522.45 1507
11523.47 1542
11524.48 1534
11525.49 1558
11526.51 1568
11527.52 1570
11528.53 1581
11529.55 1584
11530.56 1565
11531.57 1654
11532.59 1658
11533.60 1685
11534.61 1715
11535.63 1730
11536.64 1777
11537.65 1748
11538.67 1739
11539.68 1757
11540.69 1836
11541.71 1799
11542.72 1879
11543.73 1863
11544.75 1902
11545.76 1936
11546.78 1946
11547.79 2010
11548.80 2025
11549.82 2014
11550.83 2106
11551.85 2150
11552.86 2168
11553.87 2192
11554.89 2256
11555.90 2257
11556.92 2300
11557.93 2306
11558.95 2340
11559.96 2349
11560.97 2419
11561.99 2423
11563.00 2444
11564.02 2527
11565.03 2600
11566.05 2578
11567.06 2666
11568.08 2733
11569.09 2751
11570.11 2852
11571.12 2925
11572.14 3056
11573.15 3099
11574.17 3105
11575.18 3268
11576.20 3350
11577.21 3475
11578.23 3570
11579.24 3741
11580.26 3840
11581.27 3996
11582.29 4101
11583.30 4175
11584.32 4370
11585.33 4511
11586.35 4771
11587.37 4943
11588.38 5140
11589.40 5498
11590.41 5976
11591.43 6284
11592.44 6661
11593.46 7188
11594.48 7504
11595.49 7909
11596.51 8312
11597.52 8555
11598.54 8922
11599.56 9027
11600.57 9039
11601.59 8903
11602.61 8754
11603.62 8401
11604.64 7982
11605.66 7508
11606.67 7012
11607.69 6573
11608.70 6008
11609.72 5627
11610.74 5229
11611.75 4823
11612.77 4549
11613.79 4238
11614.81 4113
11615.82 3866
11616.84 3678
11617.86 3534
11618.87 3401
11619.89 3268
11620.91 3165
11621.92 3070
11622.94 2998
11623.96 2900
11624.98 2825
11625.99 2683
11627.01 2658
11628.03 2558
11629.05 2565
11630.06 2529
11631.08 2461
11632.10 2423
11633.12 2427
11634.13 2351
11635.15 2310
11636.17 2251
11637.19 2193
11638.20 2172
11639.22 2142
11640.24 2097
11641.26 2064
11642.28 2013
11643.29 2026
11644.31 1937
11645.33 1939
11646.35 1962
11647.37 1913
11648.39 1890
11649.40 1894
11650.42 1852
11651.44 1836
11652.46 1838
11653.48 1884
11654.50 1812
11655.51 1794
11656.53 1859
11657.55 1824
11658.57 1868
11659.59 1829
11660.61 1826
11661.63 1899
11662.65 1904
11663.67 1885
11664.68 1925
11665.70 1867
11666.72 1908
11667.74 1928
11668.76 1966
11669.78 1964
11670.80 1992
11671.82 1999
11672.84 2062
11673.86 2060
11674.88 2071
11675.90 2147
11676.92 2135
11677.94 2099
11678.96 2056
11679.98 2083
11680.99 2120
11682.01 2085
11683.03 2105
11684.05 2129
11685.07 2122
11686.09 2119
11687.11 2080
11688.13 2063
11689.15 2096
11690.17 2111
11691.19 2095
11692.21 2029
11693.24 2027
11694.26 1989
11695.28 2052
11696.30 2093
11697.32 1987
11698.34 1973
11699.36 2009
11700.38 1934
11701.40 1949
11702.42 1907
11703.44 1913
11704.46 1845
11705.48 1824
11706.50 1846
11707.52 1872
11708.54 1857
11709.57 1851
11710.59 1782
11711.61 1770
11712.63 1763
11713.65 1732
11714.67 1692
11715.69 1711
11716.71 1708
11717.73 1689
11718.76 1673
11719.78 1604
11720.80 1597
11721.82 1611
11722.84 1560
11723.86 1526
11724.89 1540
11725.91 1551
11726.93 1551
11727.95 1522
11728.97 1523
11729.99 1534
11731.02 1472
11732.04 1445
11733.06 1486
11734.08 1530
11735.10 1501
11736.13 1487
11737.15 1492
11738.17 1475
11739.19 1461
11740.22 1516
11741.24 1491
11742.26 1510
11743.28 1482
11744.30 1489
11745.33 1447
11746.35 1459
11747.37 1456
11748.40 1439
11749.42 1415
11750.44 1403
11751.46 1412
11752.49 1364
11753.51 1325
11754.53 1353
11755.56 1350
11756.58 1326
11757.60 1345
11758.62 1283
11759.65 1331
11760.67 1304
11761.69 1238
11762.72 1271
11763.74 1278
11764.76 1302
11765.79 1247
11766.81 1292
11767.83 1234
11768.86 1234
11769.88 1207
11770.91 1251
11771.93 1239
11772.95 1193
11773.98 1218
11775.00 1218
11776.02 1171
11777.05 1194
11778.07 1217
11779.10 1181
11780.12 1236
11781.14 1164
11782.17 1192
11783.19 1200
11784.22 1157
11785.24 1164
11786.26 1135
11787.29 1189
11788.31 1175
11789.34 1180
11790.36 1142
11791.39 1140
11792.41 1110
11793.44 1098
11794.46 1130
11795.49 1097
11796.51 1045
11797.54 1064
11798.56 1082
11799.59 1060
11800.61 1069
11801.63 1105
11802.66 1097
11803.69 1079
11804.71 1070
11805.74 1075
11806.76 1114
11807.79 1101
11808.81 1042
11809.84 1039
11810.86 1008
11811.89 1011
11812.91 1035
11813.94 1048
11814.96 1022
11815.99 987
11817.01 1009
11818.04 1034
11819.07 999
11820.09 1015
11821.12 1031
11822.14 1037
11823.17 1040
11824.20 1006
11825.22 1040
11826.25 1052
11827.27 1010
11828.30 1050
11829.33 1071
11830.35 1012
11831.38 1013
11832.40 1008
11833.43 1034
11834.46 1005
11835.48 1011
11836.51 996
11837.54 1022
11838.56 974
11839.59 1007
11840.62 990
11841.64 992
11842.67 952
11843.70 971
11844.72 997
11845.75 980
11846.78 989
11847.80 991
11848.83 1025
11849.86 1017
11850.89 1009
11851.91 1008
11852.94 1009
11853.97 981
11854.99 1010
11856.02 989
11857.05 986
11858.08 996
11859.10 1015
11860.13 1013
11861.16 960
11862.19 963
11863.21 1000
11864.24 1003
11865.27 988
11866.30 989
11867.33 1018
11868.35 1026
11869.38 993
11870.41 982
11871.44 1019
11872.47 980
11873.49 1017
11874.52 1015
11875.55 1008
11876.58 1008
11877.61 1015
11878.63 1036
11879.66 1026
11880.69 1035
11881.72 1064
11882.75 1032
11883.78 1041
11884.81 1046
11885.83 1026
11886.86 1062
11887.89 1085
11888.92 1078
11889.95 1099
11890.98 1089
11892.01 1112
11893.04 1166
11894.06 1148
11895.09 1196
11896.12 1212
11897.15 1192
11898.18 1217
11899.21 1202
11900.24 1245
11901.27 1226
11902.30 1287
11903.33 1248
11904.36 1277
11905.39 1270
11906.42 1227
11907.45 1231
11908.48 1208
11909.50 1208
11910.53 1161
11911.56 1237
11912.59 1203
11913.62 1178
11914.65 1178
11915.68 1178
11916.71 1173
11917.74 1228
11918.77 1204
11919.80 1211
11920.83 1184
11921.86 1218
11922.89 1184
11923.92 1255
11924.95 1266
11925.99 1286
11927.02 1281
11928.05 1365
11929.08 1349
11930.11 1315
11931.14 1351
11932.17 1337
11933.20 1330
11934.23 1329
11935.26 1332
11936.29 1318
11937.32 1267
11938.35 1220
11939.38 1187
11940.41 1139
11941.45 1119
11942.48 1077
11943.51 1106
11944.54 1097
11945.57 1037
11946.60 1020
11947.63 1069
11948.66 1011
11949.70 976
11950.73 993
11951.76 995
11952.79 967
11953.82 950
11954.85 989
11955.88 1000
11956.92 939
11957.95 907
11958.98 917
11960.01 948
11961.04 937
11962.08 906
11963.11 919
11964.14 970
11965.17 933
11966.20 906
11967.24 920
11968.27 941
11969.30 928
11970.33 929
11971.36 930
11972.40 935
11973.43 934
11974.46 909
11975.49 909
11976.53 924
11977.56 952
11978.59 930
11979.62 945
11980.66 921
11981.69 910
11982.72 883
11983.76 877
11984.79 892
11985.82 944
11986.85 892
11987.89 869
11988.92 879
11989.95 889
11990.99 900
11992.02 918
11993.05 919
11994.09 920
11995.12 985
11996.15 915
11997.19 921
11998.22 935
11999.25 957
12000.29 904
12001.32 968
12002.35 955
12003.39 943
12004.42 967
12005.46 954
12006.49 967
12007.52 967
12008.56 959
12009.59 968
12010.63 980
12011.66 1023
12012.69 1001
12013.73 1037
12014.76 1024
12015.80 1020
12016.83 1070
12017.86 1033
12018.90 1073
12019.93 1035
12020.97 1064
12022.00 1048
12023.04 1039
12024.07 1011
12025.11 1036
12026.14 1051
12027.18 983
12028.21 985
12029.25 959
12030.28 1002
12031.32 969
12032.35 990
12033.39 1017
12034.42 1023
12035.46 929
12036.49 930
12037.53 966
12038.56 932
12039.60 934
12040.63 912
12041.67 928
12042.70 917
12043.74 892
12044.77 914
12045.81 909
12046.84 924
12047.88 943
12048.92 916
12049.95 819
12050.99 851
12052.02 855
12053.06 893
12054.09 881
12055.13 863
12056.17 868
12057.20 884
12058.24 872
12059.27 883
12060.31 835
12061.35 861
12062.38 829
12063.42 856
12064.46 882
12065.49 861
12066.53 838
12067.56 853
12068.60 855
12069.64 852
12070.67 838
12071.71 843
12072.75 867
12073.78 844
12074.82 852
12075.86 818
12076.89 796
12077.93 826
12078.97 859
12080.01 888
12081.04 799
12082.08 785
12083.12 841
12084.15 834
12085.19 804
12086.23 821
12087.27 852
12088.30 828
12089.34 873
12090.38 834
12091.41 821
12092.45 824
12093.49 830
12094.53 848
12095.57 832
12096.60 825
12097.64 798
12098.68 832
12099.72 810
12100.75 825
12101.79 811
12102.83 823
12103.87 816
12104.91 849
12105.94 829
12106.98 780
12108.02 818
12109.06 800
12110.10 788
12111.14 844
12112.17 777
12113.21 772
12114.25 751
12115.29 776
12116.33 758
12117.37 776
12118.40 779
12119.44 769
12120.48 748
12121.52 722
12122.56 765
12123.60 728
12124.64 742
12125.68 746
12126.72 765
12127.75 734
12128.79 746
12129.83 733
12130.87 763
12131.91 740
12132.95 744
12133.99 768
12135.03 749
12136.07 727
12137.11 760
12138.15 731
12139.19 730
12140.23 747
12141.27 749
12142.31 724
12143.35 725
12144.38 733
12145.42 749
12146.46 759
12147.50 723
12148.54 766
12149.58 745
12150.62 769
12151.66 707
12152.70 696
12153.74 748
12154.78 734
12155.82 719
12156.87 746
12157.91 721
12158.95 741
12159.99 748
12161.03 751
12162.07 726
12163.11 723
12164.15 730
12165.19 720
12166.23 738
12167.27 735
12168.31 734
12169.35 713
12170.39 741
12171.43 703
12172.47 718
12173.52 699
12174.56 692
12175.60 714
12176.64 755
12177.68 699
12178.72 713
12179.76 743
12180.80 751
12181.85 704
12182.89 703
12183.93 692
12184.97 729
12186.01 697
12187.05 699
12188.09 739
12189.14 730
12190.18 716
12191.22 734
12192.26 737
12193.30 696
12194.34 726
12195.39 720
12196.43 740
12197.47 704
12198.51 734
12199.55 706
12200.60 748
12201.64 718
12202.68 710
12203.72 727
12204.77 698
12205.81 728
12206.85 707
12207.89 726
12208.94 726
12209.98 721
12211.02 725
12212.06 715
12213.11 791
12214.15 783
12215.19 734
12216.23 771
12217.28 746
12218.32 736
12219.36 726
12220.41 703
12221.45 709
12222.49 718
12223.54 738
12224.58 714
12225.62 753
12226.66 696
12227.71 707
12228.75 732
12229.79 754
12230.84 745
12231.88 740
12232.93 732
12233.97 752
12235.01 748
12236.06 747
12237.10 771
12238.14 740
12239.19 785
12240.23 746
12241.28 767
12242.32 764
12243.36 777
12244.41 759
12245.45 758
12246.50 791
12247.54 767
12248.58 709
12249.63 729
12250.67 771
12251.72 756
12252.76 703
12253.80 747
12254.85 751
12255.89 694
12256.94 703
12257.98 675
12259.03 689
12260.07 674
12261.12 710
12262.16 709
12263.21 679
12264.25 664
12265.30 645
12266.34 640
12267.39 642
12268.43 649
12269.48 655
12270.52 680
12271.57 662
12272.61 674
12273.66 595
12274.70 649
12275.75 676
12276.79 640
12277.84 614
12278.88 587
12279.93 631
12280.98 648
12282.02 646
12283.07 622
12284.11 653
12285.16 636
12286.20 638
12287.25 633
12288.30 605
12289.34 618
12290.39 606
12291.43 632
12292.48 616
12293.53 634
12294.57 604
12295.62 595
12296.66 616
12297.71 636
12298.76 608
12299.80 618
12300.85 633
12301.90 641
12302.94 611
12303.99 633
12305.04 599
12306.08 627
12307.13 593
12308.18 634
12309.22 660
12310.27 619
12311.32 592
12312.36 620
12313.41 678
12314.46 592
12315.50 616
12316.55 642
12317.60 652
12318.65 625
12319.69 613
12320.74 604
12321.79 569
12322.83 596
12323.88 624
12324.93 623
12325.98 595
12327.02 597
12328.07 611
12329.12 605
12330.17 606
12331.21 627
12332.26 619
12333.31 635
12334.36 605
12335.41 607
12336.45 631
12337.50 577
12338.55 586
12339.60 608
12340.65 597
12341.69 595
12342.74 615
12343.79 594
12344.84 566
12345.89 593
12346.94 612
12347.98 592
12349.03 606
12350.08 585
12351.13 633
12352.18 618
12353.23 618
12354.28 572
12355.32 595
12356.37 582
12357.42 595
12358.47 603
12359.52 595
12360.57 590
12361.62 588
12362.67 579
12363.72 641
12364.76 601
12365.81 567
12366.86 587
12367.91 616
12368.96 627
12370.01 588
12371.06 583
12372.11 625
12373.16 605
12374.21 604
12375.26 641
12376.31 598
12377.36 615
12378.41 633
12379.46 632
12380.51 657
12381.56 636
12382.61 647
12383.66 639
12384.71 640
12385.76 605
12386.81 650
12387.86 630
12388.91 616
12389.96 637
12391.01 663
12392.06 649
12393.11 654
12394.16 659
12395.21 634
12396.26 592
12397.31 621
12398.36 629
12399.41 641
12400.46 644
12401.51 653
12402.56 660
12403.61 628
12404.66 618
12405.71 625
12406.77 667
12407.82 661
12408.87 637
12409.92 664
12410.97 647
12412.02 641
12413.07 656
12414.12 696
12415.17 671
12416.23 659
12417.28 633
12418.33 661
12419.38 647
12420.43 634
12421.48 679
12422.53 664
12423.59 657
12424.64 675
12425.69 680
12426.74 676
12427.79 700
12428.84 689
12429.90 682
12430.95 698
12432.00 709
12433.05 676
12434.10 644
12435.16 689
12436.21 701
12437.26 703
12438.31 685
12439.37 650
12440.42 666
12441.47 687
12442.52 690
12443.58 677
12444.63 678
12445.68 696
12446.73 652
12447.79 660
12448.84 661
12449.89 691
12450.94 682
12452.00 672
12453.05 716
12454.10 683
12455.16 691
12456.21 672
12457.26 702
12458.31 682
12459.37 666
12460.42 665
12461.47 681
12462.53 680
12463.58 671
12464.63 668
12465.69 690
12466.74 704
12467.79 703
12468.85 663
12469.90 689
12470.95 716
12472.01 685
12473.06 708
12474.12 717
12475.17 728
12476.22 716
12477.28 745
12478.33 756
12479.39 759
12480.44 756
12481.49 807
12482.55 834
12483.60 837
12484.66 878
12485.71 904
12486.76 955
12487.82 952
12488.87 1025
12489.93 1066
12490.98 1048
12492.04 1068
12493.09 1075
12494.15 1080
12495.20 1095
12496.25 1109
12497.31 1108
12498.36 1074
12499.42 1019
12500.47 978
12501.53 977
12502.58 891
12503.64 906
12504.69 917
12505.75 868
12506.80 818
12507.86 775
12508.91 771
12509.97 769
12511.03 749
12512.08 713
12513.14 714
12514.19 662
12515.25 674
12516.30 680
12517.36 684
12518.41 675
12519.47 702
12520.52 681
12521.58 682
12522.64 702
12523.69 625
12524.75 681
12525.80 663
12526.86 675
12527.92 650
12528.97 667
12530.03 662
12531.08 649
12532.14 651
12533.20 631
12534.25 646
12535.31 666
12536.37 661
12537.42 647
12538.48 638
12539.54 633
12540.59 608
12541.65 594
12542.70 621
12543.76 616
12544.82 619
12545.88 594
12546.93 665
12547.99 621
12549.05 653
12550.10 611
12551.16 694
12552.22 679
12553.27 689
12554.33 673
12555.39 662
12556.45 696
12557.50 706
12558.56 686
12559.62 721
12560.67 711
12561.73 676
12562.79 696
12563.85 767
12564.90 751
12565.96 763
12567.02 768
12568.08 798
12569.14 805
12570.19 777
12571.25 825
12572.31 827
12573.37 850
12574.42 852
12575.48 821
12576.54 852
12577.60 814
12578.66 827
12579.72 800
12580.77 825
12581.83 763
12582.89 760
12583.95 754
12585.01 758
12586.07 737
12587.12 736
12588.18 729
12589.24 730
12590.30 719
12591.36 692
12592.42 676
12593.48 684
12594.53 668
12595.59 685
12596.65 690
12597.71 715
12598.77 683
12599.83 659
12600.89 661
12601.95 651
12603.01 666
12604.07 683
12605.13 686
12606.18 670
12607.24 658
12608.30 681
12609.36 662
12610.42 674
12611.48 661
12612.54 626
12613.60 613
12614.66 645
12615.72 700
12616.78 664
12617.84 663
12618.90 647
12619.96 651
12621.02 621
12622.08 648
12623.14 647
12624.20 637
12625.26 646
12626.32 630
12627.38 612
12628.44 623
12629.50 631
12630.56 622
12631.62 654
12632.68 611
12633.74 592
12634.80 604
12635.86 617
12636.92 617
12637.98 621
12639.04 618
12640.11 600
12641.17 619
12642.23 605
12643.29 627
12644.35 608
12645.41 603
12646.47 636
12647.53 628
12648.59 618
12649.65 635
12650.72 608
12651.78 624
12652.84 626
12653.90 647
12654.96 640
12656.02 639
12657.08 654
12658.14 659
12659.21 640
12660.27 587
12661.33 576
12662.39 605
12663.45 627
12664.51 611
12665.58 623
12666.64 618
12667.70 602
12668.76 589
12669.82 580
12670.89 615
12671.95 643
12673.01 633
12674.07 638
12675.13 662
12676.20 633
12677.26 618
12678.32 632
12679.38 621
12680.45 663
12681.51 632
12682.57 648
12683.63 634
12684.70 614
12685.76 614
12686.82 637
12687.88 619
12688.95 645
12690.01 675
12691.07 702
12692.14 650
12693.20 673
12694.26 655
12695.32 659
12696.39 652
12697.45 658
12698.51 656
12699.58 621
12700.64 642
12701.70 664
12702.77 644
12703.83 634
12704.89 591
12705.96 634
12707.02 631
12708.08 671
12709.15 657
12710.21 634
12711.28 686
12712.34 646
12713.40 669
12714.47 639
12715.53 629
12716.59 648
12717.66 661
12718.72 668
12719.79 649
12720.85 649
12721.92 695
12722.98 703
12724.04 690
12725.11 678
12726.17 676
12727.24 715
12728.30 703
12729.37 669
12730.43 703
12731.49 734
12732.56 721
12733.62 754
12734.69 695
12735.75 702
12736.82 670
12737.88 694
12738.95 686
12740.01 655
12741.08 660
12742.14 673
12743.21 694
12744.27 675
12745.34 642
12746.40 676
12747.47 651
12748.53 677
12749.60 637
12750.66 593
12751.73 632
12752.79 619
12753.86 623
12754.93 607
12755.99 582
12757.06 588
12758.12 627
12759.19 618
12760.25 567
12761.32 584
12762.39 595
12763.45 624
12764.52 610
12765.58 612
12766.65 611
12767.72 580
12768.78 598
12769.85 604
12770.91 579
12771.98 581
12773.05 559
12774.11 595
12775.18 599
12776.25 606
12777.31 592
12778.38 583
12779.45 607
12780.51 532
12781.58 595
12782.65 564
12783.71 616
12784.78 614
12785.85 580
12786.91 571
12787.98 611
12789.05 583
12790.11 600
12791.18 581
12792.25 557
12793.31 605
12794.38 580
12795.45 586
12796.52 563
12797.58 581
12798.65 563
12799.72 577
12800.79 573
12801.85 596
12802.92 551
12803.99 569
12805.06 577
12806.12 585
12807.19 571
12808.26 575
12809.33 587
12810.39 589
12811.46 628
12812.53 571
12813.60 605
12814.67 584
12815.73 634
12816.80 627
12817.87 622
12818.94 601
12820.01 568
12821.08 612
12822.14 610
12823.21 625
12824.28 593
12825.35 584
12826.42 585
12827.49 579
12828.55 536
12829.62 589
12830.69 606
12831.76 603
12832.83 560
12833.90 608
12834.97 540
12836.04 575
12837.11 549
12838.17 562
12839.24 586
12840.31 542
12841.38 564
12842.45 537
12843.52 528
12844.59 485
12845.66 554
12846.73 562
12847.80 574
12848.87 511
12849.94 531
12851.01 552
12852.08 550
12853.14 532
12854.21 510
12855.28 497
12856.35 508
12857.42 538
12858.49 506
12859.56 504
12860.63 497
12861.70 504
12862.77 526
12863.84 527
12864.91 516
12865.98 501
12867.05 468
12868.12 496
12869.19 514
12870.26 521
12871.34 514
12872.41 477
12873.48 497
12874.55 473
12875.62 485
12876.69 471
12877.76 519
12878.83 518
12879.90 503
12880.97 480
12882.04 491
12883.11 499
12884.18 449
12885.25 457
12886.33 496
12887.40 511
12888.47 487
12889.54 482
12890.61 486
12891.68 484
12892.75 466
12893.82 528
12894.89 489
12895.97 490
12897.04 466
12898.11 524
12899.18 484
12900.25 475
12901.32 489
12902.40 491
12903.47 472
12904.54 490
12905.61 458
12906.68 458
12907.75 473
12908.83 485
12909.90 512
12910.97 488
12912.04 491
12913.11 434
12914.19 485
12915.26 458
12916.33 484
12917.40 464
12918.48 485
12919.55 485
12920.62 459
12921.69 441
12922.77 441
12923.84 445
12924.91 458
12925.98 498
12927.06 483
12928.13 463
12929.20 462
12930.27 471
12931.35 440
12932.42 477
12933.49 469
12934.57 472
12935.64 413
12936.71 472
12937.79 465
12938.86 440
12939.93 456
12941.01 445
12942.08 467
12943.15 458
12944.23 465
12945.30 463
12946.37 488
12947.45 470
12948.52 458
12949.59 481
12950.67 497
12951.74 482
12952.81 433
12953.89 440
12954.96 443
12956.04 455
12957.11 446
12958.18 445
12959.26 455
12960.33 497
12961.41 463
12962.48 467
12963.55 434
12964.63 439
12965.70 422
12966.78 436
12967.85 441
12968.93 399
12970.00 416
12971.07 453
12972.15 463
12973.22 452
12974.30 435
12975.37 440
12976.45 450
12977.52 461
12978.60 438
12979.67 422
12980.75 439
12981.82 458
12982.90 445
12983.97 424
12985.05 433
12986.12 457
12987.20 455
12988.27 472
12989.35 428
12990.42 436
12991.50 468
12992.57 445
12993.65 444
12994.73 441
12995.80 410
12996.88 452
12997.95 423
12999.03 437
13000.10 425
13001.18 397
13002.25 442
13003.33 464
13004.41 419
13005.48 417
13006.56 442
13007.63 449
13008.71 432
13009.79 411
13010.86 428
13011.94 417
13013.02 474
13014.09 466
13015.17 425
13016.24 425
13017.32 440
13018.40 433
13019.47 388
13020.55 422
13021.63 431
13022.70 446
13023.78 439
13024.86 430
13025.93 438
13027.01 442
13028.09 437
13029.16 446
13030.24 457
13031.32 465
13032.40 461
13033.47 454
13034.55 486
13035.63 462
13036.70 480
13037.78 451
13038.86 472
13039.94 461
13041.01 473
13042.09 488
13043.17 477
13044.25 441
13045.32 469
13046.40 457
13047.48 459
13048.56 467
13049.63 484
13050.71 477
13051.79 462
13052.87 467
13053.95 450
13055.02 488
13056.10 473
13057.18 440
13058.26 441
13059.34 440
13060.41 427
13061.49 451
13062.57 467
13063.65 436
13064.73 454
13065.81 473
13066.88 450
13067.96 438
13069.04 441
13070.12 467
13071.20 478
13072.28 425
13073.36 462
13074.43 470
13075.51 455
13076.59 417
13077.67 462
13078.75 463
13079.83 442
13080.91 469
13081.99 470
13083.07 418
13084.15 448
13085.23 447
13086.30 436
13087.38 416
13088.46 447
13089.54 437
13090.62 410
13091.70 442
13092.78 447
13093.86 470
13094.94 434
13096.02 452
13097.10 448
13098.18 429
13099.26 447
13100.34 468
13101.42 437
13102.50 443
13103.58 469
13104.66 455
13105.74 437
13106.82 440
13107.90 458
13108.98 446
13110.06 464
13111.14 467
13112.22 444
13113.30 427
13114.38 440
13115.46 433
13116.54 445
13117.62 424
13118.70 426
13119.78 451
13120.86 444
13121.95 436
13123.03 437
13124.11 439
13125.19 412
13126.27 458
13127.35 421
13128.43 463
13129.51 453
13130.59 473
13131.67 444
13132.76 443
13133.84 450
13134.92 426
13136.00 420
13137.08 453
13138.16 447
13139.24 430
13140.32 460
13141.41 452
13142.49 440
13143.57 446
13144.65 460
13145.73 449
13146.81 452
13147.90 433
13148.98 435
13150.06 444
13151.14 460
13152.22 443
13153.31 477
13154.39 478
13155.47 475
13156.55 438
13157.63 460
13158.72 459
13159.80 443
13160.88 452
13161.96 472
13163.05 475
13164.13 440
13165.21 451
13166.29 441
13167.38 444
13168.46 446
13169.54 446
13170.62 450
13171.71 466
13172.79 461
13173.87 450
13174.96 465
13176.04 440
13177.12 435
13178.20 479
13179.29 460
13180.37 463
13181.45 468
13182.54 491
13183.62 467
13184.70 453
13185.79 437
13186.87 464
13187.95 444
13189.04 478
13190.12 465
13191.20 467
13192.29 476
13193.37 476
13194.46 424
13195.54 463
13196.62 452
13197.71 453
13198.79 462
13199.88 459
13200.96 466
13202.04 485
13203.13 456
13204.21 475
13205.30 483
13206.38 429
13207.46 471
13208.55 470
13209.63 486
13210.72 466
13211.80 485
13212.89 476
13213.97 461
13215.05 468
13216.14 457
13217.22 478
13218.31 480
13219.39 491
13220.48 479
13221.56 473
13222.65 462
13223.73 487
13224.82 482
13225.90 490
13226.99 480
13228.07 516
13229.16 497
13230.24 477
13231.33 490
13232.41 512
13233.50 521
13234.58 499
13235.67 487
13236.76 475
13237.84 493
13238.93 511
13240.01 515
13241.10 525
13242.18 506
13243.27 514
13244.35 574
13245.44 533
13246.53 515
13247.61 509
13248.70 503
13249.78 507
13250.87 481
13251.96 506
13253.04 491
13254.13 527
13255.21 546
13256.30 529
13257.39 528
13258.47 543
13259.56 521
13260.65 537
13261.73 516
13262.82 559
13263.91 534
13264.99 546
13266.08 560
13267.17 593
13268.25 546
13269.34 560
13270.43 590
13271.51 587
13272.60 583
13273.69 559
13274.77 575
13275.86 578
13276.95 577
13278.04 566
13279.12 602
13280.21 583
13281.30 602
13282.38 588
13283.47 605
13284.56 626
13285.65 609
13286.73 649
13287.82 629
13288.91 639
13290.00 628
13291.08 609
13292.17 610
13293.26 654
13294.35 647
13295.44 664
13296.52 620
13297.61 621
13298.70 615
13299.79 603
13300.88 649
13301.96 655
13303.05 649
13304.14 637
13305.23 673
13306.32 668
13307.41 674
13308.49 663
13309.58 666
13310.67 664
13311.76 687
13312.85 673
13313.94 669
13315.02 653
13316.11 673
13317.20 666
13318.29 670
13319.38 658
13320.47 661
13321.56 658
13322.65 670
13323.74 674
13324.82 663
13325.91 641
13327.00 645
13328.09 670
13329.18 668
13330.27 691
13331.36 670
13332.45 673
13333.54 645
13334.63 638
13335.72 681
13336.81 647
13337.90 645
13338.99 679
13340.08 677
13341.17 667
13342.26 711
13343.35 685
13344.44 685
13345.53 689
13346.61 677
13347.70 632
13348.79 693
13349.89 687
13350.98 727
13352.07 681
13353.16 699
13354.25 727
13355.34 691
13356.43 746
13357.52 748
13358.61 771
13359.70 724
13360.79 762
13361.88 761
13362.97 769
13364.06 767
13365.15 758
13366.24 747
13367.33 765
13368.42 753
13369.51 765
13370.60 741
13371.70 718
13372.79 716
13373.88 727
13374.97 728
13376.06 681
13377.15 687
13378.24 703
13379.33 706
13380.43 691
13381.52 620
13382.61 637
13383.70 642
13384.79 635
13385.88 629
13386.97 650
13388.07 618
13389.16 623
13390.25 635
13391.34 672
13392.43 624
13393.52 664
13394.62 638
13395.71 636
13396.80 609
13397.89 632
13398.98 616
13400.08 604
13401.17 645
13402.26 614
13403.35 605
13404.45 619
13405.54 630
13406.63 597
13407.72 627
13408.82 605
13409.91 603
13411.00 620
13412.09 630
13413.19 640
13414.28 616
13415.37 606
13416.46 638
13417.56 624
13418.65 644
13419.74 613
13420.84 600
13421.93 614
13423.02 629
13424.11 613
13425.21 637
13426.30 634
13427.39 630
13428.49 650
13429.58 602
13430.67 634
13431.77 644
13432.86 642
13433.95 647
13435.05 638
13436.14 657
13437.24 662
13438.33 664
13439.42 681
13440.52 681
13441.61 661
13442.70 664
13443.80 661
13444.89 684
13445.99 658
13447.08 695
13448.17 717
13449.27 745
13450.36 714
13451.46 713
13452.55 700
13453.64 758
13454.74 746
13455.83 698
13456.93 693
13458.02 733
13459.12 733
13460.21 734
13461.31 780
13462.40 724
13463.50 748
13464.59 749
13465.69 726
13466.78 746
13467.87 744
13468.97 731
13470.06 776
13471.16 775
13472.25 754
13473.35 735
13474.44 774
13475.54 744
13476.64 741
13477.73 763
13478.83 751
13479.92 788
13481.02 805
13482.11 768
13483.21 756
13484.30 755
13485.40 804
13486.49 777
13487.59 811
13488.69 839
13489.78 834
13490.88 756
13491.97 797
13493.07 795
13494.17 805
13495.26 851
13496.36 898
13497.45 851
13498.55 885
13499.65 876
13500.74 875
13501.84 868
13502.93 853
13504.03 835
13505.13 853
13506.22 855
13507.32 804
13508.42 793
13509.51 783
13510.61 761
13511.71 749
13512.80 767
13513.90 743
13515.00 690
13516.09 696
13517.19 717
13518.29 739
13519.38 683
13520.48 661
13521.58 670
13522.68 698
13523.77 631
13524.87 671
13525.97 645
13527.06 655
13528.16 658
13529.26 659
13530.36 632
13531.45 619
13532.55 619
13533.65 635
13534.75 598
13535.84 632
13536.94 616
13538.04 641
13539.14 603
13540.23 602
13541.33 620
13542.43 653
13543.53 658
13544.63 622
13545.72 630
13546.82 598
13547.92 628
13549.02 619
13550.12 590
13551.22 559
13552.31 578
13553.41 603
13554.51 602
13555.61 616
13556.71 595
13557.81 566
13558.90 613
13560.00 630
13561.10 598
13562.20 653
13563.30 634
13564.40 604
13565.50 605
13566.60 601
13567.69 627
13568.79 631
13569.89 602
13570.99 627
13572.09 616
13573.19 595
13574.29 610
13575.39 602
13576.49 599
13577.59 603
13578.69 610
13579.79 615
13580.89 637
13581.98 665
13583.08 676
13584.18 677
13585.28 645
13586.38 621
13587.48 633
13588.58 658
13589.68 624
13590.78 649
13591.88 639
13592.98 647
13594.08 642
13595.18 625
13596.28 626
13597.38 625
13598.48 589
13599.58 634
13600.68 638
13601.78 662
13602.88 642
13603.98 647
13605.08 665
13606.18 636
13607.29 655
13608.39 623
13609.49 627
13610.59 629
13611.69 697
13612.79 676
13613.89 651
13614.99 660
13616.09 683
13617.19 657
13618.29 634
13619.39 705
13620.50 666
13621.60 676
13622.70 640
13623.80 685
13624.90 679
13626.00 673
13627.10 672
13628.20 680
13629.31 665
13630.41 642
13631.51 702
13632.61 658
13633.71 677
13634.81 634
13635.91 659
13637.02 696
13638.12 653
13639.22 666
13640.32 691
13641.42 671
13642.53 662
13643.63 668
13644.73 638
13645.83 657
13646.93 621
13648.04 646
13649.14 641
13650.24 650
13651.34 647
13652.45 647
13653.55 604
13654.65 627
13655.75 640
13656.85 618
13657.96 641
13659.06 652
13660.16 629
13661.27 611
13662.37 605
13663.47 667
13664.57 613
13665.68 608
13666.78 611
13667.88 605
13668.99 637
13670.09 620
13671.19 605
13672.29 597
13673.40 628
13674.50 632
13675.60 637
13676.71 663
13677.81 632
13678.91 628
13680.02 609
13681.12 613
13682.23 655
13683.33 605
13684.43 649
13685.54 637
13686.64 609
13687.74 620
13688.85 616
13689.95 644
13691.06 637
13692.16 664
13693.26 604
13694.37 662
13695.47 657
13696.58 615
13697.68 665
13698.78 646
13699.89 661
13700.99 662
13702.10 648
13703.20 644
13704.31 634
13705.41 684
13706.51 660
13707.62 673
13708.72 657
13709.83 673
13710.93 686
13712.04 651
13713.14 648
13714.25 663
13715.35 696
13716.46 674
13717.56 718
13718.67 776
13719.77 697
13720.88 731
13721.98 741
13723.09 749
13724.19 732
13725.30 785
13726.40 759
13727.51 789
13728.61 747
13729.72 783
13730.83 793
13731.93 807
13733.04 776
13734.14 790
13735.25 803
13736.35 821
13737.46 794
13738.57 800
13739.67 809
13740.78 826
13741.88 806
13742.99 802
13744.09 826
13745.20 838
13746.31 846
13747.41 854
13748.52 859
13749.63 859
13750.73 908
13751.84 899
13752.94 900
13754.05 945
13755.16 954
13756.26 975
13757.37 934
13758.48 1002
13759.58 997
13760.69 1062
13761.80 1089
13762.90 1089
13764.01 1114
13765.12 1171
13766.22 1139
13767.33 1143
13768.44 1156
13769.55 1123
13770.65 1116
13771.76 1131
13772.87 1199
13773.97 1130
13775.08 1100
13776.19 1148
13777.30 1109
13778.40 1107
13779.51 1041
13780.62 1046
13781.73 998
13782.83 950
13783.94 931
13785.05 875
13786.16 871
13787.26 904
13788.37 845
13789.48 865
13790.59 817
13791.70 860
13792.80 827
13793.91 819
13795.02 807
13796.13 809
13797.24 787
13798.35 798
13799.45 778
13800.56 801
13801.67 786
13802.78 793
13803.89 762
13805.00 755
13806.10 786
13807.21 763
13808.32 761
13809.43 764
13810.54 763
13811.65 755
13812.76 785
13813.86 779
13814.97 766
13816.08 749
13817.19 764
13818.30 773
13819.41 730
13820.52 727
13821.63 740
13822.74 769
13823.85 726
13824.96 719
13826.06 719
13827.17 714
13828.28 737
13829.39 746
13830.50 719
13831.61 737
13832.72 724
13833.83 736
13834.94 755
13836.05 746
13837.16 740
13838.27 780
13839.38 721
13840.49 712
13841.60 718
13842.71 728
13843.82 758
13844.93 718
13846.04 729
13847.15 750
13848.26 741
13849.37 760
13850.48 771
13851.59 773
13852.70 743
13853.81 761
13854.92 788
13856.03 810
13857.14 806
13858.25 798
13859.37 775
13860.48 773
13861.59 763
13862.70 783
13863.81 788
13864.92 756
13866.03 762
13867.14 790
13868.25 801
13869.36 801
13870.47 779
13871.59 815
13872.70 867
13873.81 836
13874.92 862
13876.03 870
13877.14 886
13878.25 870
13879.36 867
13880.48 842
13881.59 883
13882.70 907
13883.81 900
13884.92 900
13886.03 938
13887.15 979
13888.26 946
13889.37 1034
13890.48 1009
13891.59 1009
13892.71 1028
13893.82 1029
13894.93 1054
13896.04 974
13897.15 958
13898.27 1000
13899.38 960
13900.49 933
13901.60 965
13902.72 908
13903.83 901
13904.94 909
13906.05 906
13907.17 868
13908.28 883
13909.39 833
13910.50 835
13911.62 793
13912.73 855
13913.84 821
13914.95 803
13916.07 795
13917.18 815
13918.29 840
13919.41 795
13920.52 774
13921.63 810
13922.75 791
13923.86 822
13924.97 807
13926.09 778
13927.20 783
13928.31 787
13929.43 785
13930.54 792
13931.65 803
13932.77 803
13933.88 774
13934.99 797
13936.11 741
13937.22 743
13938.34 742
13939.45 729
13940.56 732
13941.68 719
13942.79 694
13943.91 711
13945.02 743
13946.13 716
13947.25 688
13948.36 680
13949.48 723
13950.59 727
13951.70 694
13952.82 696
13953.93 707
13955.05 741
13956.16 681
13957.28 707
13958.39 711
13959.51 713
13960.62 705
13961.74 679
13962.85 682
13963.97 699
13965.08 693
13966.20 711
13967.31 703
13968.43 690
13969.54 689
13970.66 675
13971.77 683
13972.89 659
13974.00 660
13975.12 666
13976.23 706
13977.35 701
13978.46 703
13979.58 699
13980.69 704
13981.81 699
13982.92 665
13984.04 713
13985.16 665
13986.27 675
13987.39 679
13988.50 709
13989.62 699
13990.74 667
13991.85 668
13992.97 679
13994.08 712
13995.20 716
13996.32 720
13997.43 680
13998.55 650
13999.66 699
14000.78 671
14001.90 702
14003.01 709
14004.13 690
14005.25 721
14006.36 659
14007.48 660
14008.60 674
14009.71 698
14010.83 717
14011.95 707
14013.06 697
14014.18 695
14015.30 657
14016.41 644
14017.53 671
14018.65 671
14019.76 681
14020.88 651
14022.00 688
14023.12 682
14024.23 697
14025.35 671
14026.47 652
14027.59 677
14028.70 651
14029.82 667
14030.94 688
14032.06 695
14033.17 691
14034.29 703
14035.41 688
14036.53 666
14037.64 669
14038.76 678
14039.88 680
14041.00 705
14042.11 688
14043.23 681
14044.35 684
14045.47 731
14046.59 733
14047.71 749
14048.82 708
14049.94 723
14051.06 714
14052.18 732
14053.30 726
14054.42 729
14055.53 767
14056.65 711
14057.77 729
14058.89 713
14060.01 726
14061.13 749
14062.25 736
14063.36 780
14064.48 777
14065.60 779
14066.72 775
14067.84 784
14068.96 777
14070.08 808
14071.20 832
14072.32 856
14073.44 855
14074.55 827
14075.67 827
14076.79 827
14077.91 846
14079.03 840
14080.15 874
14081.27 876
14082.39 904
14083.51 883
14084.63 942
14085.75 954
14086.87 892
14087.99 914
14089.11 955
14090.23 933
14091.35 954
14092.47 974
14093.59 967
14094.71 971
14095.83 966
14096.95 1007
14098.07 996
14099.19 967
14100.31 982
14101.43 916
14102.55 909
14103.67 905
14104.79 885
14105.91 877
14107.03 892
14108.15 831
14109.27 834
14110.39 826
14111.51 793
14112.64 762
14113.76 779
14114.88 779
14116.00 739
14117.12 722
14118.24 733
14119.36 743
14120.48 752
14121.60 693
14122.72 725
14123.85 690
14124.97 732
14126.09 740
14127.21 726
14128.33 739
14129.45 721
14130.57 710
14131.70 686
14132.82 700
14133.94 685
14135.06 694
14136.18 712
14137.30 694
14138.43 701
14139.55 703
14140.67 699
14141.79 704
14142.91 668
14144.03 656
14145.16 683
14146.28 703
14147.40 709
14148.52 674
14149.65 669
14150.77 671
14151.89 676
14153.01 669
14154.13 671
14155.26 662
14156.38 650
14157.50 679
14158.62 651
14159.75 665
14160.87 648
14161.99 642
14163.12 654
14164.24 649
14165.36 648
14166.48 646
14167.61 631
14168.73 609
14169.85 593
14170.98 625
14172.10 628
14173.22 653
14174.35 661
14175.47 637
14176.59 604
14177.72 588
14178.84 632
14179.96 623
14181.09 600
14182.21 611
14183.33 615
14184.46 631
14185.58 591
14186.70 608
14187.83 593
14188.95 613
14190.07 626
14191.20 626
14192.32 623
14193.45 611
14194.57 613
14195.69 605
14196.82 596
14197.94 593
14199.07 611
14200.19 574
14201.32 586
14202.44 578
14203.56 609
14204.69 602
14205.81 588
14206.94 591
14208.06 603
14209.19 563
14210.31 548
14211.44 568
14212.56 604
14213.69 564
14214.81 602
14215.93 567
14217.06 572
14218.18 578
14219.31 610
14220.43 588
14221.56 563
14222.68 552
14223.81 571
14224.94 596
14226.06 564
14227.19 560
14228.31 541
14229.44 547
14230.56 536
14231.69 568
14232.81 564
14233.94 540
14235.06 585
14236.19 562
14237.32 564
14238.44 549
14239.57 523
14240.69 542
14241.82 516
14242.94 545
14244.07 541
14245.20 560
14246.32 559
14247.45 528
14248.57 541
14249.70 551
14250.83 537
14251.95 538
14253.08 536
14254.21 542
14255.33 543
14256.46 521
14257.59 496
14258.71 511
14259.84 510
14260.97 548
14262.09 510
14263.22 552
14264.35 492
14265.47 486
14266.60 528
14267.73 525
14268.85 506
14269.98 507
14271.11 525
14272.23 501
14273.36 502
14274.49 511
14275.62 530
14276.74 506
14277.87 516
14279.00 526
14280.12 513
14281.25 495
14282.38 483
14283.51 502
14284.63 516
14285.76 507
14286.89 498
14288.02 538
14289.15 504
14290.27 491
14291.40 496
14292.53 507
14293.66 464
14294.78 515
14295.91 455
14297.04 481
14298.17 450
14299.30 465
14300.42 471
14301.55 444
14302.68 485
14303.81 474
14304.94 454
14306.07 460
14307.19 480
14308.32 465
14309.45 458
14310.58 422
14311.71 458
14312.84 456
14313.97 478
14315.10 447
14316.22 445
14317.35 492
14318.48 470
14319.61 455
14320.74 450
14321.87 445
14323.00 454
14324.13 452
14325.26 491
14326.39 476
14327.51 451
14328.64 466
14329.77 448
14330.90 447
14332.03 436
14333.16 467
14334.29 453
14335.42 435
14336.55 428
14337.68 478
14338.81 476
14339.94 451
14341.07 429
14342.20 451
14343.33 450
14344.46 419
14345.59 436
14346.72 429
14347.85 418
14348.98 446
14350.11 439
14351.24 435
14352.37 450
14353.50 429
14354.63 463
14355.76 458
14356.89 434
14358.02 459
14359.15 491
14360.28 472
14361.41 468
14362.54 480
14363.67 466
14364.80 484
14365.94 471
14367.07 453
14368.20 472
14369.33 473
14370.46 452
14371.59 482
14372.72 446
14373.85 468
14374.98 467
14376.11 464
14377.25 474
14378.38 458
14379.51 490
14380.64 470
14381.77 451
14382.90 440
14384.03 453
14385.16 462
14386.30 476
14387.43 466
14388.56 490
14389.69 468
14390.82 460
14391.95 491
14393.09 488
14394.22 456
14395.35 469
14396.48 468
14397.61 454
14398.75 494
14399.88 499
14401.01 488
14402.14 488
14403.27 495
14404.41 477
14405.54 512
14406.67 484
14407.80 502
14408.94 501
14410.07 485
14411.20 465
14412.33 502
14413.47 481
14414.60 474
14415.73 517
14416.87 487
14418.00 513
14419.13 505
14420.26 492
14421.40 457
14422.53 476
14423.66 478
14424.80 512
14425.93 530
14427.06 494
14428.20 495
14429.33 486
14430.46 519
14431.59 502
14432.73 509
14433.86 510
14435.00 530
14436.13 511
14437.26 510
14438.40 478
14439.53 527
14440.66 506
14441.80 509
14442.93 500
14444.06 527
14445.20 497
14446.33 496
14447.47 491
14448.60 485
14449.73 493
14450.87 502
14452.00 525
14453.14 511
14454.27 479
14455.41 493
14456.54 518
14457.67 519
14458.81 504
14459.94 490
14461.08 481
14462.21 524
14463.35 468
14464.48 486
14465.62 496
14466.75 486
14467.89 475
14469.02 454
14470.15 486
14471.29 481
14472.42 472
14473.56 513
14474.69 502
14475.83 510
14476.96 477
14478.10 507
14479.24 496
14480.37 466
14481.51 516
14482.64 492
14483.78 492
14484.91 493
14486.05 510
14487.18 491
14488.32 479
14489.45 448
14490.59 470
14491.73 471
14492.86 468
14494.00 475
14495.13 482
14496.27 474
14497.40 459
14498.54 460
14499.68 453
14500.81 435
14501.95 457
14503.08 428
14504.22 416
14505.36 454
14506.49 473
14507.63 451
14508.77 467
14509.90 455
14511.04 443
14512.18 468
14513.31 439
14514.45 458
14515.58 448
14516.72 463
14517.86 475
14519.00 450
14520.13 428
14521.27 466
14522.41 459
14523.54 454
14524.68 477
14525.82 469
14526.95 485
14528.09 437
14529.23 488
14530.37 482
14531.50 447
14532.64 469
14533.78 461
14534.91 473
14536.05 481
14537.19 457
14538.33 472
14539.46 502
14540.60 425
14541.74 460
14542.88 482
14544.02 477
14545.15 468
14546.29 460
14547.43 463
14548.57 485
14549.70 512
14550.84 485
14551.98 494
14553.12 500
14554.26 486
14555.39 500
14556.53 487
14557.67 492
14558.81 495
14559.95 512
14561.09 542
14562.22 501
14563.36 514
14564.50 516
14565.64 501
14566.78 520
14567.92 519
14569.06 531
14570.20 528
14571.33 531
14572.47 530
14573.61 558
14574.75 540
14575.89 524
14577.03 521
14578.17 513
14579.31 518
14580.45 512
14581.59 550
14582.72 538
14583.86 565
14585.00 539
14586.14 519
14587.28 546
14588.42 537
14589.56 555
14590.70 567
14591.84 560
14592.98 560
14594.12 570
14595.26 575
14596.40 557
14597.54 563
14598.68 558
14599.82 571
14600.96 591
14602.10 634
14603.24 639
14604.38 608
14605.52 591
14606.66 613
14607.80 610
14608.94 606
14610.08 629
14611.22 626
14612.36 650
14613.50 632
14614.64 662
14615.78 683
14616.92 685
14618.06 660
14619.20 669
14620.34 701
14621.49 705
14622.63 668
14623.77 680
14624.91 702
14626.05 713
14627.19 663
14628.33 723
14629.47 695
14630.61 750
14631.75 718
14632.90 718
14634.04 719
14635.18 713
14636.32 751
14637.46 748
14638.60 718
14639.74 681
14640.88 690
14642.03 674
14643.17 664
14644.31 666
14645.45 619
14646.59 652
14647.73 594
14648.88 616
14650.02 597
14651.16 587
14652.30 573
14653.44 587
14654.59 589
14655.73 558
14656.87 552
14658.01 557
14659.16 545
14660.30 541
14661.44 560
14662.58 576
14663.72 521
14664.87 543
14666.01 521
14667.15 539
14668.29 485
14669.44 501
14670.58 489
14671.72 493
14672.87 495
14674.01 496
14675.15 500
14676.29 485
14677.44 492
14678.58 490
14679.72 470
14680.87 483
14682.01 466
14683.15 472
14684.30 463
14685.44 469
14686.58 460
14687.73 474
14688.87 473
14690.01 455
14691.16 439
14692.30 450
14693.44 466
14694.59 463
14695.73 454
14696.87 467
14698.02 464
14699.16 447
14700.30 457
14701.45 479
14702.59 458
14703.74 466
14704.88 448
14706.02 439
14707.17 452
14708.31 441
14709.46 465
14710.60 434
14711.75 441
14712.89 432
14714.03 440
14715.18 441
14716.32 451
14717.47 477
14718.61 452
14719.76 424
14720.90 429
14722.05 457
14723.19 400
14724.34 421
14725.48 459
14726.63 460
14727.77 446
14728.92 438
14730.06 452
14731.21 453
14732.35 431
14733.50 463
14734.64 452
14735.79 420
14736.93 440
14738.08 467
14739.22 477
14740.37 459
14741.51 447
14742.66 475
14743.80 475
14744.95 465
14746.09 461
14747.24 462
14748.39 466
14749.53 461
14750.68 456
14751.82 473
14752.97 458
14754.11 435
14755.26 439
14756.41 471
14757.55 461
14758.70 439
14759.85 488
14760.99 497
14762.14 433
14763.28 440
14764.43 469
14765.58 477
14766.72 453
14767.87 483
14769.02 458
14770.16 474
14771.31 471
14772.46 474
14773.60 471
14774.75 457
14775.90 470
14777.04 495
14778.19 488
14779.34 475
14780.48 456
14781.63 475
14782.78 479
14783.92 473
14785.07 508
14786.22 499
14787.37 483
14788.51 460
14789.66 486
14790.81 505
14791.96 481
14793.10 502
14794.25 514
14795.40 480
14796.54 461
14797.69 486
14798.84 470
14799.99 453
14801.14 464
14802.28 455
14803.43 443
14804.58 435
14805.73 429
14806.88 439
14808.02 440
14809.17 437
14810.32 435
14811.47 420
14812.62 432
14813.76 425
14814.91 419
14816.06 421
14817.21 418
14818.36 417
14819.51 418
14820.65 398
14821.80 399
14822.95 408
14824.10 401
14825.25 397
14826.40 403
14827.55 395
14828.69 388
14829.84 398
14830.99 373
14832.14 411
14833.29 423
14834.44 396
14835.59 417
14836.74 406
14837.89 388
14839.04 392
14840.19 379
14841.33 398
14842.48 400
14843.63 400
14844.78 404
14845.93 399
14847.08 390
14848.23 399
14849.38 404
14850.53 387
14851.68 387
14852.83 418
14853.98 405
14855.13 415
14856.28 404
14857.43 420
14858.58 430
14859.73 402
14860.88 394
14862.03 405
14863.18 404
14864.33 440
14865.48 410
14866.63 442
14867.78 422
14868.93 387
14870.08 426
14871.23 419
14872.38 396
14873.53 400
14874.68 465
14875.83 409
14876.98 402
14878.14 423
14879.29 438
14880.44 451
14881.59 431
14882.74 426
14883.89 427
14885.04 431
14886.19 418
14887.34 441
14888.49 434
14889.64 441
14890.80 449
14891.95 478
14893.10 469
14894.25 454
14895.40 453
14896.55 453
14897.70 423
14898.86 469
14900.01 463
14901.16 468
14902.31 458
14903.46 451
14904.61 452
14905.77 494
14906.92 503
14908.07 483
14909.22 495
14910.37 484
14911.53 475
14912.68 499
14913.83 481
14914.98 505
14916.13 503
14917.29 492
14918.44 475
14919.59 489
14920.74 465
14921.90 505
14923.05 527
14924.20 488
14925.35 494
14926.51 498
14927.66 504
14928.81 478
14929.96 478
14931.12 485
14932.27 509
14933.42 504
14934.57 503
14935.73 501
14936.88 490
14938.03 462
14939.19 524
14940.34 520
14941.49 513
14942.65 523
14943.80 529
14944.95 504
14946.11 495
14947.26 516
14948.41 506
14949.57 500
14950.72 536
14951.87 512
14953.03 529
14954.18 476
14955.33 490
14956.49 524
14957.64 505
14958.80 471
14959.95 498
14961.10 471
14962.26 476
14963.41 465
14964.57 497
14965.72 493
14966.87 450
14968.03 479
14969.18 442
14970.34 432
14971.49 422
14972.65 446
14973.80 448
14974.95 456
14976.11 446
14977.26 446
14978.42 434
14979.57 401
14980.73 398
14981.88 410
14983.04 430
14984.19 399
14985.35 385
14986.50 405
14987.66 406
14988.81 394
14989.97 375
14991.12 424
14992.28 400
14993.43 398
14994.59 408
14995.74 381
14996.90 400
14998.05 369
14999.21 391
15000.36 361
15001.52 374
15002.67 370
15003.83 353
15004.99 368
15006.14 349
15007.30 368
15008.45 366
15009.61 368
15010.76 365
15011.92 379
15013.08 356
15014.23 362
15015.39 353
15016.54 326
15017.70 368
15018.86 344
15020.01 348
15021.17 369
15022.32 354
15023.48 358
15024.64 375
15025.79 362
15026.95 356
15028.11 362
15029.26 360
15030.42 365
15031.58 372
15032.73 373
15033.89 364
15035.05 353
15036.20 337
15037.36 360
15038.52 332
15039.67 328
15040.83 337
15041.99 347
15043.15 350
15044.30 328
15045.46 334
15046.62 337
15047.77 337
15048.93 327
15050.09 342
15051.25 326
15052.40 345
15053.56 347
15054.72 339
15055.88 332
15057.03 331
15058.19 326
15059.35 373
15060.51 340
15061.66 331
15062.82 334
15063.98 329
15065.14 339
15066.30 339
15067.45 339
15068.61 324
15069.77 312
15070.93 319
15072.09 340
15073.24 319
15074.40 320
15075.56 329
15076.72 338
15077.88 336
15079.04 350
15080.20 324
15081.35 350
15082.51 325
15083.67 351
15084.83 350
15085.99 320
15087.15 333
15088.31 331
15089.46 327
15090.62 350
15091.78 345
15092.94 323
15094.10 330
15095.26 324
15096.42 339
15097.58 357
15098.74 367
15099.90 330
15101.06 325
15102.22 349
15103.37 320
15104.53 331
15105.69 346
15106.85 351
15108.01 337
15109.17 349
15110.33 317
15111.49 344
15112.65 343
15113.81 357
15114.97 353
15116.13 354
15117.29 320
15118.45 335
15119.61 361
15120.77 335
15121.93 329
15123.09 335
15124.25 354
15125.41 325
15126.57 329
15127.73 365
15128.89 352
15130.05 343
15131.21 371
15132.37 342
15133.53 375
15134.69 352
15135.86 366
15137.02 357
15138.18 330
15139.34 322
15140.50 322
15141.66 361
15142.82 343
15143.98 340
15145.14 366
15146.30 362
15147.46 345
15148.63 355
15149.79 341
15150.95 362
15152.11 333
15153.27 358
15154.43 371
15155.59 350
15156.75 333
15157.92 354
15159.08 347
15160.24 360
15161.40 355
15162.56 353
15163.72 359
15164.89 346
15166.05 340
15167.21 353
15168.37 366
15169.53 382
15170.69 396
15171.86 384
15173.02 369
15174.18 371
15175.34 363
15176.51 398
15177.67 379
15178.83 393
15179.99 359
15181.15 396
15182.32 397
15183.48 392
15184.64 398
15185.80 405
15186.97 421
15188.13 458
15189.29 422
15190.46 390
15191.62 412
15192.78 420
15193.94 401
15195.11 403
15196.27 414
15197.43 411
15198.60 403
15199.76 418
15200.92 414
15202.08 413
15203.25 425
15204.41 438
15205.57 443
15206.74 433
15207.90 415
15209.06 423
15210.23 437
15211.39 457
15212.56 447
15213.72 447
15214.88 434
15216.05 435
15217.21 471
15218.37 472
15219.54 473
15220.70 475
15221.87 469
15223.03 490
15224.19 491
15225.36 477
15226.52 491
15227.69 495
15228.85 477
15230.01 481
15231.18 483
15232.34 488
15233.51 485
15234.67 503
15235.84 461
15237.00 487
15238.16 459
15239.33 474
15240.49 449
15241.66 456
15242.82 433
15243.99 421
15245.15 412
15246.32 407
15247.48 409
15248.65 411
15249.81 404
15250.98 381
15252.14 388
15253.31 383
15254.47 379
15255.64 404
15256.80 379
15257.97 370
15259.13 379
15260.30 345
15261.46 369
15262.63 352
15263.80 356
15264.96 375
15266.13 362
15267.29 375
15268.46 329
15269.62 359
15270.79 345
15271.96 360
15273.12 356
15274.29 358
15275.45 343
15276.62 357
15277.79 360
15278.95 349
15280.12 324
15281.28 365
15282.45 376
15283.62 344
15284.78 345
15285.95 343
15287.12 355
15288.28 348
15289.45 364
15290.62 335
15291.78 306
15292.95 354
15294.12 324
15295.28 334
15296.45 359
15297.62 356
15298.78 358
15299.95 321
15301.12 340
15302.28 356
15303.45 334
15304.62 352
15305.78 355
15306.95 352
15308.12 342
15309.29 347
15310.45 351
15311.62 362
15312.79 376
15313.96 376
15315.12 372
15316.29 350
15317.46 365
15318.63 381
15319.79 363
15320.96 361
15322.13 368
15323.30 363
15324.46 348
15325.63 351
15326.80 374
15327.97 383
15329.14 366
15330.30 368
15331.47 377
15332.64 383
15333.81 378
15334.98 401
15336.14 378
15337.31 363
15338.48 371
15339.65 389
15340.82 368
15341.99 365
15343.16 368
15344.32 389
15345.49 382
15346.66 415
15347.83 395
15349.00 412
15350.17 400
15351.34 391
15352.51 411
15353.67 385
15354.84 393
15356.01 388
15357.18 396
15358.35 394
15359.52 396
15360.69 438
15361.86 388
15363.03 424
15364.20 406
15365.37 420
15366.54 416
15367.71 424
15368.87 400
15370.04 400
15371.21 415
15372.38 386
15373.55 429
15374.72 438
15375.89 408
15377.06 430
15378.23 432
15379.40 425
15380.57 427
15381.74 481
15382.91 450
15384.08 454
15385.25 422
15386.42 398
15387.59 399
15388.76 414
15389.93 438
15391.10 436
15392.27 429
15393.44 458
15394.62 420
15395.79 438
15396.96 397
15398.13 407
15399.30 432
15400.47 421
15401.64 389
15402.81 393
15403.98 401
15405.15 374
15406.32 370
15407.49 390
15408.66 386
15409.84 385
15411.01 359
15412.18 377
15413.35 365
15414.52 355
15415.69 373
15416.86 400
15418.03 335
15419.21 327
15420.38 339
15421.55 366
15422.72 370
15423.89 326
15425.06 376
15426.24 374
15427.41 366
15428.58 356
15429.75 364
15430.92 359
15432.09 349
15433.27 355
15434.44 369
15435.61 347
15436.78 346
15437.96 350
15439.13 355
15440.30 335
15441.47 338
15442.64 358
15443.82 375
15444.99 345
15446.16 338
15447.33 354
15448.51 360
15449.68 351
15450.85 370
15452.02 337
15453.20 339
15454.37 357
15455.54 343
15456.72 359
15457.89 328
15459.06 344
15460.23 325
15461.41 339
15462.58 321
15463.75 336
15464.93 353
15466.10 361
15467.27 318
15468.45 345
15469.62 357
15470.79 340
15471.97 351
15473.14 351
15474.31 319
15475.49 329
15476.66 358
15477.83 353
15479.01 353
15480.18 301
15481.36 329
15482.53 364
15483.70 364
15484.88 331
15486.05 296
15487.23 320
15488.40 367
15489.57 330
15490.75 345
15491.92 344
15493.10 352
15494.27 364
15495.44 355
15496.62 345
15497.79 314
15498.97 370
15500.14 351
15501.32 345
15502.49 334
15503.67 342
15504.84 348
15506.02 342
15507.19 339
15508.36 329
15509.54 351
15510.71 381
15511.89 362
15513.06 353
15514.24 348
15515.41 320
15516.59 355
15517.77 338
15518.94 372
15520.12 353
15521.29 378
15522.47 363
15523.64 357
15524.82 366
15525.99 364
15527.17 350
15528.34 357
15529.52 351
15530.69 361
15531.87 334
15533.05 335
15534.22 350
15535.40 384
15536.57 360
15537.75 364
15538.93 374
15540.10 390
15541.28 396
15542.45 366
15543.63 372
15544.81 373
15545.98 358
15547.16 376
15548.33 382
15549.51 342
15550.69 354
15551.86 372
15553.04 375
15554.22 390
15555.39 373
15556.57 374
15557.75 387
15558.92 373
15560.10 388
15561.28 364
15562.45 348
15563.63 396
15564.81 395
15565.99 383
15567.16 368
15568.34 360
15569.52 418
15570.69 366
15571.87 386
15573.05 379
15574.23 377
15575.40 394
15576.58 379
15577.76 395
15578.93 413
15580.11 420
15581.29 431
15582.47 431
15583.65 424
15584.82 399
15586.00 433
15587.18 417
15588.36 426
15589.53 423
15590.71 435
15591.89 442
15593.07 445
15594.25 437
15595.42 395
15596.60 435
15597.78 461
15598.96 419
15600.14 415
15601.32 430
15602.49 405
15603.67 440
15604.85 456
15606.03 433
15607.21 466
15608.39 473
15609.56 463
15610.74 453
15611.92 462
15613.10 475
15614.28 481
15615.46 520
15616.64 485
15617.82 489
15619.00 488
15620.17 489
15621.35 483
15622.53 486
15623.71 481
15624.89 485
15626.07 529
15627.25 504
15628.43 495
15629.61 503
15630.79 528
15631.97 525
15633.15 522
15634.33 522
15635.51 524
15636.69 511
15637.87 524
15639.05 514
15640.22 542
15641.40 539
15642.58 549
15643.76 534
15644.94 542
15646.12 539
15647.30 567
15648.48 562
15649.66 529
15650.85 515
15652.03 546
15653.21 534
15654.39 524
15655.57 538
15656.75 570
15657.93 572
15659.11 542
15660.29 531
15661.47 514
15662.65 509
15663.83 520
15665.01 523
15666.19 536
15667.37 544
15668.55 491
15669.73 526
15670.92 538
15672.10 500
15673.28 516
15674.46 526
15675.64 537
15676.82 535
15678.00 552
15679.18 526
15680.36 508
15681.55 498
15682.73 544
15683.91 509
15685.09 522
15686.27 516
15687.45 532
15688.63 528
15689.82 535
15691.00 515
15692.18 544
15693.36 526
15694.54 533
15695.73 541
15696.91 573
15698.09 565
15699.27 569
15700.45 575
15701.64 550
15702.82 589
15704.00 591
15705.18 599
15706.36 596
15707.55 597
15708.73 589
15709.91 596
15711.09 579
15712.28 652
15713.46 624
15714.64 610
15715.82 615
15717.01 598
15718.19 626
15719.37 630
15720.55 649
15721.74 598
15722.92 635
15724.10 617
15725.29 677
15726.47 634
15727.65 649
15728.84 654
15730.02 642
15731.20 679
15732.39 669
15733.57 694
15734.75 657
15735.94 636
15737.12 664
15738.30 674
15739.49 689
15740.67 696
15741.85 706
15743.04 671
15744.22 704
15745.40 735
15746.59 711
15747.77 713
15748.96 700
15750.14 687
15751.32 715
15752.51 695
15753.69 683
15754.88 677
15756.06 704
15757.24 656
15758.43 681
15759.61 659
15760.80 676
15761.98 646
15763.17 632
15764.35 612
15765.53 668
15766.72 644
15767.90 666
15769.09 604
15770.27 610
15771.46 624
15772.64 592
15773.83 607
15775.01 611
15776.20 613
15777.38 590
15778.57 562
15779.75 573
15780.94 597
15782.12 556
15783.31 573
15784.49 570
15785.68 540
15786.86 540
15788.05 553
15789.23 513
15790.42 545
15791.60 579
15792.79 554
15793.98 545
15795.16 478
15796.35 515
15797.53 518
15798.72 522
15799.90 492
15801.09 498
15802.28 501
15803.46 505
15804.65 527
15805.83 470
15807.02 482
15808.21 471
15809.39 501
15810.58 508
15811.76 484
15812.95 480
15814.14 519
15815.32 496
15816.51 477
15817.70 440
15818.88 435
15820.07 468
15821.26 485
15822.44 464
15823.63 452
15824.82 461
15826.00 482
15827.19 496
15828.38 464
15829.56 469
15830.75 442
15831.94 478
15833.12 486
15834.31 473
15835.50 442
15836.69 452
15837.87 483
15839.06 495
15840.25 472
15841.44 456
15842.62 466
15843.81 479
15845.00 485
15846.18 468
15847.37 459
15848.56 465
15849.75 477
15850.94 464
15852.12 453
15853.31 457
15854.50 493
15855.69 478
15856.87 444
15858.06 460
15859.25 475
15860.44 473
15861.63 496
15862.81 485
15864.00 490
15865.19 491
15866.38 478
15867.57 497
15868.76 470
15869.94 498
15871.13 499
15872.32 503
15873.51 494
15874.70 480
15875.89 484
15877.08 496
15878.26 484
15879.45 517
15880.64 535
15881.83 513
15883.02 529
15884.21 517
15885.40 531
15886.59 563
15887.78 534
15888.97 533
15890.15 524
15891.34 503
15892.53 542
15893.72 550
15894.91 560
15896.10 550
15897.29 535
15898.48 528
15899.67 533
15900.86 517
15902.05 557
15903.24 552
15904.43 522
15905.62 547
15906.81 535
15908.00 531
15909.19 574
15910.38 585
15911.57 538
15912.76 553
15913.95 557
15915.14 548
15916.33 561
15917.52 564
15918.71 559
15919.90 530
15921.09 578
15922.28 581
15923.47 573
15924.66 532
15925.85 553
15927.04 539
15928.23 536
15929.42 541
15930.61 516
15931.80 514
15932.99 541
15934.18 533
15935.38 502
15936.57 494
15937.76 539
15938.95 528
15940.14 537
15941.33 494
15942.52 479
15943.71 478
15944.90 468
15946.10 480
15947.29 448
15948.48 477
15949.67 434
15950.86 465
15952.05 441
15953.24 424
15954.44 397
15955.63 431
15956.82 430
15958.01 391
15959.20 401
15960.39 392
15961.59 409
15962.78 402
15963.97 376
15965.16 364
15966.35 394
15967.55 401
15968.74 377
15969.93 370
15971.12 395
15972.31 372
15973.51 407
15974.70 378
15975.89 360
15977.08 355
15978.28 373
15979.47 356
15980.66 368
15981.85 387
15983.05 393
15984.24 363
15985.43 356
15986.62 353
15987.82 339
15989.01 368
15990.20 343
15991.40 339
15992.59 360
15993.78 373
15994.98 370
15996.17 363
15997.36 361
15998.55 347
15999.75 348
16000.94 371
16002.13 348
16003.33 305
16004.52 306
16005.72 353
16006.91 331
16008.10 312
16009.30 334
16010.49 339
16011.68 333
16012.88 357
16014.07 373
16015.26 340
16016.46 347
16017.65 349
16018.85 347
16020.04 338
16021.23 343
16022.43 328
16023.62 343
16024.82 340
16026.01 332
16027.21 359
16028.40 340
16029.59 330
16030.79 329
16031.98 326
16033.18 342
16034.37 344
16035.57 352
16036.76 345
16037.96 329
16039.15 326
16040.35 362
16041.54 345
16042.73 335
16043.93 353
16045.12 352
16046.32 352
16047.51 324
16048.71 330
16049.91 329
16051.10 346
16052.30 329
16053.49 318
16054.69 325
16055.88 331
16057.08 347
16058.27 344
16059.47 315
16060.66 322
16061.86 327
16063.05 339
16064.25 356
16065.45 306
16066.64 331
16067.84 348
16069.03 306
16070.23 321
16071.42 309
16072.62 320
16073.82 308
16075.01 317
16076.21 325
16077.41 314
16078.60 296
16079.80 296
16080.99 321
16082.19 344
16083.39 300
16084.58 326
16085.78 328
16086.98 308
16088.17 301
16089.37 320
16090.57 330
16091.76 318
16092.96 309
16094.16 325
16095.35 291
16096.55 322
16097.75 312
16098.94 294
16100.14 307
16101.34 302
16102.53 318
16103.73 311
16104.93 322
16106.13 298
16107.32 291
16108.52 297
16109.72 282
16110.92 282
16112.11 324
16113.31 314
16114.51 316
16115.71 294
16116.90 308
16118.10 294
16119.30 288
16120.50 324
16121.69 319
16122.89 302
16124.09 299
16125.29 296
16126.49 293
16127.68 274
16128.88 266
16130.08 300
16131.28 314
16132.48 314
16133.67 281
16134.87 298
16136.07 274
16137.27 301
16138.47 332
16139.67 305
16140.86 274
16142.06 254
16143.26 290
16144.46 287
16145.66 275
16146.86 294
16148.06 304
16149.26 324
16150.45 285
16151.65 279
16152.85 283
16154.05 288
16155.25 275
16156.45 287
16157.65 258
16158.85 247
16160.05 279
16161.25 296
16162.45 287
16163.64 275
16164.84 273
16166.04 299
16167.24 303
16168.44 274
16169.64 313
16170.84 313
16172.04 271
16173.24 272
16174.44 278
16175.64 271
16176.84 268
16178.04 280
16179.24 271
16180.44 288
16181.64 277
16182.84 270
16184.04 276
16185.24 266
16186.44 271
16187.64 287
16188.84 298
16190.04 279
16191.24 265
16192.44 290
16193.64 289
16194.84 288
16196.04 296
16197.24 294
16198.44 282
16199.65 303
16200.85 305
16202.05 302
16203.25 276
16204.45 282
16205.65 306
16206.85 306
16208.05 304
16209.25 293
16210.45 300
16211.65 295
16212.86 306
16214.06 278
16215.26 296
16216.46 323
16217.66 309
16218.86 275
16220.06 318
16221.27 297
16222.47 314
16223.67 327
16224.87 295
16226.07 300
16227.27 307
16228.48 331
16229.68 310
16230.88 316
16232.08 330
16233.28 336
16234.48 328
16235.69 340
16236.89 322
16238.09 343
16239.29 314
16240.50 331
16241.70 330
16242.90 335
16244.10 342
16245.30 308
16246.51 358
16247.71 300
16248.91 338
16250.11 324
16251.32 316
16252.52 328
16253.72 325
16254.92 311
16256.13 318
16257.33 318
16258.53 316
16259.74 339
16260.94 319
16262.14 339
16263.35 308
16264.55 324
16265.75 324
16266.95 303
16268.16 339
16269.36 353
16270.56 341
16271.77 335
16272.97 329
16274.17 347
16275.38 321
16276.58 361
16277.79 348
16278.99 333
16280.19 353
16281.40 336
16282.60 368
16283.80 366
16285.01 393
16286.21 345
16287.42 364
16288.62 354
16289.82 356
16291.03 334
16292.23 368
16293.44 359
16294.64 379
16295.84 374
16297.05 352
16298.25 373
16299.46 370
16300.66 399
16301.87 358
16303.07 358
16304.27 357
16305.48 355
16306.68 362
16307.89 365
16309.09 350
16310.30 368
16311.50 357
16312.71 378
16313.91 350
16315.12 368
16316.32 357
16317.53 343
16318.73 336
16319.94 373
16321.14 366
16322.35 321
16323.55 344
16324.76 312
16325.96 341
16327.17 318
16328.38 318
16329.58 294
16330.79 333
16331.99 346
16333.20 307
16334.40 284
16335.61 294
16336.81 314
16338.02 293
16339.23 293
16340.43 304
16341.64 309
16342.84 277
16344.05 313
16345.26 305
16346.46 309
16347.67 283
16348.87 311
16350.08 282
16351.29 295
16352.49 275
16353.70 292
16354.91 295
16356.11 294
16357.32 288
16358.53 270
16359.73 275
16360.94 273
16362.15 302
16363.35 268
16364.56 271
16365.77 263
16366.97 282
16368.18 296
16369.39 287
16370.59 270
16371.80 280
16373.01 271
16374.21 282
16375.42 267
16376.63 250
16377.84 302
16379.04 275
16380.25 294
16381.46 259
16382.67 271
16383.87 275
16385.08 307
16386.29 286
16387.50 268
16388.70 263
16389.91 282
16391.12 263
16392.33 287
16393.53 278
16394.74 253
16395.95 264
16397.16 261
16398.37 267
16399.57 259
16400.78 299
16401.99 268
16403.20 284
16404.41 241
16405.62 249
16406.82 257
16408.03 255
16409.24 271
16410.45 252
16411.66 261
16412.87 274
16414.07 293
16415.28 264
16416.49 289
16417.70 258
16418.91 292
16420.12 279
16421.33 295
16422.54 255
16423.75 264
16424.95 252
16426.16 270
16427.37 278
16428.58 268
16429.79 263
16431.00 269
16432.21 291
16433.42 238
16434.63 276
16435.84 230
16437.05 279
16438.26 240
16439.47 284
16440.68 242
16441.88 257
16443.09 272
16444.30 263
16445.51 259
16446.72 255
16447.93 278
16449.14 285
16450.35 293
16451.56 258
16452.77 257
16453.98 231
16455.19 270
16456.40 255
16457.61 264
16458.82 278
16460.03 281
16461.24 267
16462.45 223
16463.67 247
16464.88 273
16466.09 255
16467.30 269
16468.51 275
16469.72 278
16470.93 258
16472.14 224
16473.35 253
16474.56 277
16475.77 279
16476.98 233
16478.19 265
16479.40 246
16480.62 248
16481.83 244
16483.04 255
16484.25 238
16485.46 239
16486.67 248
16487.88 232
16489.09 238
16490.31 259
16491.52 266
16492.73 225
16493.94 273
16495.15 251
16496.36 262
16497.57 234
16498.79 236
16500.00 243
16501.21 243
16502.42 244
16503.63 268
16504.85 249
16506.06 242
16507.27 252
16508.48 231
16509.69 247
16510.91 252
16512.12 266
16513.33 249
16514.54 267
16515.76 256
16516.97 242
16518.18 263
16519.39 237
16520.60 248
16521.82 256
16523.03 253
16524.24 264
16525.46 284
16526.67 258
16527.88 246
16529.09 237
16530.31 261
16531.52 260
16532.73 250
16533.95 248
16535.16 269
16536.37 264
16537.58 256
16538.80 231
16540.01 271
16541.22 268
16542.44 265
16543.65 238
16544.86 238
16546.08 264
16547.29 264
16548.50 255
16549.72 246
16550.93 252
16552.15 248
16553.36 272
16554.57 266
16555.79 276
16557.00 244
16558.21 257
16559.43 257
16560.64 257
16561.86 268
16563.07 248
16564.28 251
16565.50 258
16566.71 273
16567.93 261
16569.14 270
16570.36 248
16571.57 276
16572.78 282
16574.00 242
16575.21 244
16576.43 249
16577.64 251
16578.86 287
16580.07 265
16581.29 256
16582.50 258
16583.72 264
16584.93 278
16586.15 278
16587.36 272
16588.58 271
16589.79 280
16591.01 266
16592.22 266
16593.44 247
16594.65 255
16595.87 264
16597.08 258
16598.30 267
16599.51 227
16600.73 238
16601.94 238
16603.16 257
16604.37 264
16605.59 271
16606.81 228
16608.02 269
16609.24 273
16610.45 260
16611.67 232
16612.89 250
16614.10 288
16615.32 264
16616.53 243
16617.75 247
16618.97 252
16620.18 275
16621.40 245
16622.61 252
16623.83 273
16625.05 237
16626.26 250
16627.48 256
16628.70 242
16629.91 239
16631.13 270
16632.35 249
16633.56 252
16634.78 252
16636.00 261
16637.21 254
16638.43 253
16639.65 262
16640.86 249
16642.08 243
16643.30 233
16644.51 241
16645.73 242
16646.95 236
16648.17 244
16649.38 257
16650.60 251
16651.82 254
16653.03 272
16654.25 228
16655.47 250
16656.69 255
16657.90 225
16659.12 247
16660.34 229
16661.56 242
16662.77 257
16663.99 275
16665.21 242
16666.43 233
16667.65 262
16668.86 257
16670.08 253
16671.30 247
16672.52 242
16673.74 246
16674.95 258
16676.17 237
16677.39 248
16678.61 251
16679.83 242
16681.05 238
16682.26 230
16683.48 242
16684.70 223
16685.92 250
16687.14 248
16688.36 258
16689.58 223
16690.79 249
16692.01 254
16693.23 234
16694.45 215
16695.67 238
16696.89 246
16698.11 216
16699.33 221
16700.55 230
16701.76 255
16702.98 223
16704.20 234
16705.42 249
16706.64 242
16707.86 213
16709.08 203
16710.30 222
16711.52 247
16712.74 221
16713.96 263
16715.18 244
16716.40 226
16717.62 253
16718.84 249
16720.06 253
16721.28 219
16722.50 256
16723.72 227
16724.94 234
16726.16 216
16727.38 231
16728.60 230
16729.82 208
16731.04 217
16732.26 234
16733.48 238
16734.70 238
16735.92 252
16737.14 227
16738.36 228
16739.58 243
16740.80 245
16742.02 246
16743.24 230
16744.46 222
16745.68 265
16746.90 228
16748.12 222
16749.35 239
16750.57 266
16751.79 256
16753.01 243
16754.23 237
16755.45 222
16756.67 239
16757.89 241
16759.11 243
16760.33 235
16761.56 231
16762.78 236
16764.00 231
16765.22 234
16766.44 241
16767.66 230
16768.88 276
16770.11 258
16771.33 242
16772.55 259
16773.77 254
16774.99 230
16776.22 227
16777.44 244
16778.66 262
16779.88 238
16781.10 232
16782.33 245
16783.55 243
16784.77 245
16785.99 245
16787.21 260
16788.44 219
16789.66 242
16790.88 243
16792.10 242
16793.33 211
16794.55 228
16795.77 236
16796.99 240
16798.22 243
16799.44 237
16800.66 240
16801.88 257
16803.11 229
16804.33 240
16805.55 259
16806.78 249
16808.00 249
16809.22 261
16810.44 251
16811.67 252
16812.89 243
16814.11 245
16815.34 271
16816.56 247
16817.78 254
16819.01 269
16820.23 257
16821.45 245
16822.68 259
16823.90 289
16825.13 261
16826.35 260
16827.57 255
16828.80 270
16830.02 256
16831.24 291
16832.47 300
16833.69 280
16834.92 290
16836.14 270
16837.36 272
16838.59 292
16839.81 282
16841.04 282
16842.26 311
16843.48 284
16844.71 301
16845.93 326
16847.16 321
16848.38 304
16849.61 303
16850.83 311
16852.06 321
16853.28 316
16854.51 338
16855.73 346
16856.95 338
16858.18 312
16859.40 322
16860.63 361
16861.85 328
16863.08 344
16864.30 369
16865.53 375
16866.75 335
16867.98 368
16869.21 394
16870.43 389
16871.66 348
16872.88 388
16874.11 382
16875.33 383
16876.56 375
16877.78 382
16879.01 385
16880.23 368
16881.46 381
16882.69 385
16883.91 383
16885.14 398
16886.36 365
16887.59 389
16888.81 373
16890.04 352
16891.27 358
16892.49 321
16893.72 367
16894.94 333
16896.17 372
16897.40 372
16898.62 351
16899.85 349
16901.08 358
16902.30 336
16903.53 314
16904.76 350
16905.98 347
16907.21 322
16908.44 295
16909.66 312
16910.89 323
16912.12 318
16913.34 289
16914.57 305
16915.80 314
16917.02 294
16918.25 280
16919.48 295
16920.70 290
16921.93 286
16923.16 302
16924.39 293
16925.61 310
16926.84 257
16928.07 312
16929.30 267
16930.52 276
16931.75 260
16932.98 289
16934.21 261
16935.43 255
16936.66 255
16937.89 304
16939.12 260
16940.34 241
16941.57 254
16942.80 272
16944.03 266
16945.26 264
16946.48 272
16947.71 251
16948.94 251
16950.17 248
16951.40 277
16952.62 247
16953.85 258
16955.08 231
16956.31 261
16957.54 267
16958.77 241
16959.99 249
16961.22 274
16962.45 258
16963.68 235
16964.91 276
16966.14 260
16967.37 256
16968.60 224
16969.82 265
16971.05 263
16972.28 265
16973.51 247
16974.74 260
16975.97 235
16977.20 239
16978.43 243
16979.66 269
16980.89 250
16982.11 230
16983.34 261
16984.57 252
16985.80 232
16987.03 239
16988.26 252
16989.49 261
16990.72 234
16991.95 246
16993.18 258
16994.41 238
16995.64 226
16996.87 252
16998.10 247
16999.33 255
17000.56 240
17001.79 262
17003.02 257
17004.25 235
17005.48 241
17006.71 255
17007.94 253
17009.17 233
17010.40 227
17011.63 259
17012.86 246
17014.09 242
17015.32 232
17016.55 242
17017.78 230
17019.01 252
17020.25 254
17021.48 234
17022.71 232
17023.94 202
17025.17 219
17026.40 239
17027.63 221
17028.86 222
17030.09 232
17031.32 236
17032.55 232
17033.79 229
17035.02 236
17036.25 243
17037.48 239
17038.71 243
17039.94 229
17041.17 217
17042.41 228
17043.64 224
17044.87 233
17046.10 209
17047.33 218
17048.56 233
17049.80 202
17051.03 230
17052.26 208
17053.49 221
17054.72 202
17055.95 234
17057.19 215
17058.42 230
17059.65 214
17060.88 202
17062.12 239
17063.35 205
17064.58 226
17065.81 204
17067.04 229
17068.28 219
17069.51 200
17070.74 227
17071.97 232
17073.21 203
17074.44 209
17075.67 225
17076.90 204
17078.14 169
17079.37 196
17080.60 222
17081.84 211
17083.07 214
17084.30 176
17085.54 216
17086.77 215
17088.00 221
17089.23 216
17090.47 217
17091.70 174
17092.93 206
17094.17 213
17095.40 206
17096.63 199
17097.87 207
17099.10 178
17100.34 209
17101.57 202
17102.80 191
17104.04 220
17105.27 195
17106.50 216
17107.74 185
17108.97 197
17110.21 178
17111.44 209
17112.67 221
17113.91 228
17115.14 182
17116.38 203
17117.61 209
17118.84 207
17120.08 184
17121.31 174
17122.55 236
17123.78 193
17125.02 194
17126.25 202
17127.48 226
17128.72 202
17129.95 220
17131.19 207
17132.42 199
17133.66 198
17134.89 206
17136.13 200
17137.36 192
17138.60 197
17139.83 203
17141.07 219
17142.30 196
17143.54 208
17144.77 180
17146.01 211
17147.24 185
17148.48 187
17149.71 195
17150.95 200
17152.19 179
17153.42 207
17154.66 201
17155.89 189
17157.13 190
17158.36 211
17159.60 209
17160.83 188
17162.07 202
17163.31 210
17164.54 192
17165.78 196
17167.01 175
17168.25 205
17169.49 222
17170.72 200
17171.96 199
17173.19 180
17174.43 204
17175.67 188
17176.90 204
17178.14 233
17179.38 195
17180.61 198
17181.85 199
17183.09 198
17184.32 166
17185.56 206
17186.80 211
17188.03 200
17189.27 206
17190.51 214
17191.74 188
17192.98 204
17194.22 193
17195.45 185
17196.69 200
17197.93 196
17199.16 197
17200.40 190
17201.64 179
17202.88 180
17204.11 192
17205.35 174
17206.59 211
17207.83 190
17209.06 203
17210.30 155
17211.54 190
17212.78 175
17214.01 179
17215.25 201
17216.49 199
17217.73 202
17218.96 175
17220.20 181
17221.44 176
17222.68 203
17223.92 196
17225.15 173
17226.39 170
17227.63 199
17228.87 191
17230.11 198
17231.35 208
17232.58 211
17233.82 195
17235.06 183
17236.30 211
17237.54 185
17238.78 204
17240.01 181
17241.25 182
17242.49 182
17243.73 194
17244.97 187
17246.21 209
17247.45 175
17248.69 198
17249.93 178
17251.16 190
17252.40 167
17253.64 211
17254.88 198
17256.12 191
17257.36 180
17258.60 178
17259.84 173
17261.08 180
17262.32 180
17263.56 192
17264.80 174
17266.04 183
17267.28 210
17268.51 197
17269.75 200
17270.99 195
17272.23 175
17273.47 187
17274.71 184
17275.95 185
17277.19 160
17278.43 181
17279.67 178
17280.91 213
17282.15 201
17283.39 205
17284.63 158
17285.87 189
17287.11 175
17288.35 199
17289.60 177
17290.84 192
17292.08 191
17293.32 179
17294.56 185
17295.80 172
17297.04 185
17298.28 186
17299.52 192
17300.76 170
17302.00 192
17303.24 195
17304.48 199
17305.72 176
17306.96 168
17308.21 201
17309.45 185
17310.69 186
17311.93 188
17313.17 184
17314.41 186
17315.65 193
17316.89 197
17318.14 193
17319.38 195
17320.62 200
17321.86 185
17323.10 170
17324.34 191
17325.59 189
17326.83 168
17328.07 188
17329.31 187
17330.55 184
17331.79 183
17333.04 190
17334.28 185
17335.52 174
17336.76 190
17338.00 164
17339.25 185
17340.49 181
17341.73 184
17342.97 186
17344.22 172
17345.46 166
17346.70 207
17347.94 200
17349.19 184
17350.43 184
17351.67 190
17352.91 191
17354.16 204
17355.40 206
17356.64 185
17357.88 189
17359.13 190
17360.37 190
17361.61 186
17362.86 183
17364.10 183
17365.34 195
17366.58 175
17367.83 181
17369.07 182
17370.31 189
17371.56 188
17372.80 181
17374.04 183
17375.29 210
17376.53 189
17377.78 177
17379.02 188
17380.26 164
17381.51 176
17382.75 175
17383.99 186
17385.24 161
17386.48 174
17387.72 175
17388.97 198
17390.21 199
17391.46 206
17392.70 184
17393.94 186
17395.19 184
17396.43 182
17397.68 199
17398.92 190
17400.17 177
17401.41 195
17402.65 194
17403.90 179
17405.14 170
17406.39 175
17407.63 194
17408.88 178
17410.12 217
17411.37 192
17412.61 174
17413.86 174
17415.10 198
17416.35 219
17417.59 199
17418.84 202
17420.08 171
17421.33 209
17422.57 181
17423.82 196
17425.06 178
17426.31 203
17427.55 202
17428.80 206
17430.04 212
17431.29 188
17432.53 186
17433.78 198
17435.03 223
17436.27 191
17437.52 200
17438.76 194
17440.01 186
17441.25 197
17442.50 203
17443.75 186
17444.99 190
17446.24 179
17447.48 199
17448.73 215
17449.98 196
17451.22 200
17452.47 219
17453.71 219
17454.96 192
17456.21 196
17457.45 193
17458.70 225
17459.95 201
17461.19 203
17462.44 204
17463.69 213
17464.93 193
17466.18 200
17467.43 186
17468.67 203
17469.92 212
17471.17 194
17472.41 223
17473.66 205
17474.91 205
17476.15 218
17477.40 216
17478.65 195
17479.90 195
17481.14 224
17482.39 220
17483.64 203
17484.88 218
17486.13 206
17487.38 237
17488.63 202
17489.87 222
17491.12 199
17492.37 214
17493.62 201
17494.86 231
17496.11 214
17497.36 211
17498.61 234
17499.86 232
17501.10 225
17502.35 225
17503.60 211
17504.85 227
17506.10 212
17507.34 228
17508.59 225
17509.84 243
17511.09 235
17512.34 219
17513.59 213
17514.83 210
17516.08 215
17517.33 240
17518.58 223
17519.83 236
17521.08 242
17522.33 222
17523.57 243
17524.82 226
17526.07 250
17527.32 237
17528.57 248
17529.82 239
17531.07 248
17532.32 249
17533.57 227
17534.82 235
17536.06 225
17537.31 227
17538.56 221
17539.81 267
17541.06 279
17542.31 247
17543.56 248
17544.81 258
17546.06 235
17547.31 239
17548.56 242
17549.81 268
17551.06 271
17552.31 237
17553.56 253
17554.81 228
17556.06 256
17557.31 251
17558.56 240
17559.81 239
17561.06 241
17562.31 251
17563.56 255
17564.81 262
17566.06 267
17567.31 252
17568.56 247
17569.81 238
17571.06 244
17572.31 238
17573.56 227
17574.81 249
17576.06 268
17577.31 261
17578.56 248
17579.81 250
17581.06 246
17582.31 275
17583.57 269
17584.82 255
17586.07 225
17587.32 242
17588.57 252
17589.82 261
17591.07 255
17592.32 234
17593.57 265
17594.83 274
17596.08 264
17597.33 261
17598.58 261
17599.83 267
17601.08 269
17602.33 232
17603.59 253
17604.84 267
17606.09 263
17607.34 259
17608.59 227
17609.84 244
17611.10 258
17612.35 255
17613.60 239
17614.85 239
17616.10 281
17617.36 265
17618.61 256
17619.86 248
17621.11 231
17622.36 247
17623.62 250
17624.87 230
17626.12 223
17627.37 234
17628.63 224
17629.88 242
17631.13 235
17632.38 232
17633.64 258
17634.89 254
17636.14 261
17637.39 240
17638.65 242
17639.90 245
17641.15 242
17642.41 253
17643.66 245
17644.91 245
17646.17 241
17647.42 243
17648.67 222
17649.92 239
17651.18 222
17652.43 252
17653.68 227
17654.94 235
17656.19 229
17657.44 235
17658.70 218
17659.95 215
17661.21 229
17662.46 244
17663.71 232
17664.97 207
17666.22 229
17667.47 208
17668.73 233
17669.98 217
17671.24 231
17672.49 225
17673.74 224
17675.00 216
17676.25 219
17677.51 221
17678.76 222
17680.02 229
17681.27 217
17682.52 221
17683.78 221
17685.03 219
17686.29 212
17687.54 195
17688.80 203
17690.05 216
17691.31 194
17692.56 214
17693.82 206
17695.07 199
17696.32 195
17697.58 198
17698.83 210
17700.09 213
17701.34 211
17702.60 203
17703.86 207
17705.11 190
17706.37 188
17707.62 183
17708.88 206
17710.13 169
17711.39 203
17712.64 215
17713.90 207
17715.15 188
17716.41 189
17717.66 217
17718.92 215
17720.18 208
17721.43 192
17722.69 217
17723.94 207
17725.20 222
17726.45 183
17727.71 196
17728.97 186
17730.22 190
17731.48 210
17732.74 194
17733.99 184
17735.25 195
17736.50 194
17737.76 201
17739.02 200
17740.27 200
17741.53 198
17742.79 180
17744.04 215
17745.30 190
17746.56 223
17747.81 187
17749.07 204
17750.33 203
17751.58 212
17752.84 199
17754.10 215
17755.35 229
17756.61 186
17757.87 178
17759.12 230
17760.38 202
17761.64 200
17762.90 200
17764.15 211
17765.41 205
17766.67 202
17767.93 224
17769.18 199
17770.44 216
17771.70 191
17772.96 217
17774.21 210
17775.47 192
17776.73 191
17777.99 208
17779.24 213
17780.50 178
17781.76 196
17783.02 198
17784.28 214
17785.53 183
17786.79 207
17788.05 204
17789.31 185
17790.57 209
17791.82 203
17793.08 204
17794.34 179
17795.60 176
17796.86 180
17798.12 198
17799.37 194
17800.63 194
17801.89 183
17803.15 191
17804.41 227
17805.67 196
17806.93 183
17808.19 175
17809.44 180
17810.70 197
17811.96 195
17813.22 199
17814.48 186
17815.74 202
17817.00 187
17818.26 194
17819.52 212
17820.78 219
17822.04 206
17823.29 177
17824.55 198
17825.81 160
17827.07 189
17828.33 191
17829.59 186
17830.85 194
17832.11 168
17833.37 177
17834.63 186
17835.89 198
17837.15 169
17838.41 185
17839.67 176
17840.93 192
17842.19 182
17843.45 174
17844.71 171
17845.97 181
17847.23 175
17848.49 176
17849.75 164
17851.01 162
17852.27 157
17853.53 184
17854.79 153
17856.05 163
17857.31 170
17858.57 177
17859.84 169
17861.10 174
17862.36 173
17863.62 157
17864.88 172
17866.14 173
17867.40 170
17868.66 158
17869.92 173
17871.18 184
17872.44 204
17873.71 169
17874.97 165
17876.23 175
17877.49 173
17878.75 180
17880.01 169
17881.27 173
17882.53 170
17883.80 174
17885.06 163
17886.32 159
17887.58 161
17888.84 183
17890.10 164
17891.37 161
17892.63 149
17893.89 185
17895.15 183
17896.41 172
17897.67 171
17898.94 175
17900.20 172
17901.46 177
17902.72 160
17903.99 172
17905.25 166
17906.51 183
17907.77 182
17909.03 169
17910.30 166
17911.56 182
17912.82 169
17914.08 178
17915.35 173
17916.61 173
17917.87 160
17919.14 164
17920.40 153
17921.66 160
17922.92 171
17924.19 168
17925.45 187
17926.71 171
17927.98 168
17929.24 179
17930.50 170
17931.76 167
17933.03 165
17934.29 162
17935.55 169
17936.82 169
17938.08 153
17939.34 166
17940.61 168
17941.87 186
17943.14 146
17944.40 176
17945.66 155
17946.93 162
17948.19 183
17949.45 163
17950.72 164
17951.98 168
17953.25 167
17954.51 173
17955.77 163
17957.04 146
17958.30 177
17959.57 173
17960.83 197
17962.09 172
17963.36 170
17964.62 159
17965.89 159
17967.15 154
17968.42 153
17969.68 169
17970.95 153
17972.21 176
17973.47 157
17974.74 153
17976.00 157
17977.27 165
17978.53 143
17979.80 169
17981.06 169
17982.33 181
17983.59 178
17984.86 165
17986.12 164
17987.39 194
17988.65 178
17989.92 177
17991.18 156
17992.45 161
17993.71 165
17994.98 148
17996.25 170
17997.51 177
17998.78 180
18000.04 184
18001.31 165
18002.57 160
18003.84 155
18005.10 154
18006.37 158
18007.64 167
18008.90 161
18010.17 157
18011.43 171
18012.70 179
18013.97 149
18015.23 156
18016.50 174
18017.76 175
18019.03 165
18020.30 181
18021.56 172
18022.83 173
18024.10 173
18025.36 166
18026.63 166
18027.90 166
18029.16 171
18030.43 152
18031.70 165
18032.96 165
18034.23 182
18035.50 186
18036.76 162
18038.03 171
18039.30 178
18040.56 169
18041.83 144
18043.10 178
18044.37 165
18045.63 163
18046.90 179
18048.17 159
18049.43 163
18050.70 141
18051.97 175
18053.24 173
18054.50 143
18055.77 172
18057.04 170
18058.31 155
18059.57 168
18060.84 174
18062.11 176
18063.38 181
18064.65 161
18065.91 158
18067.18 199
18068.45 181
18069.72 161
18070.98 165
18072.25 171
18073.52 179
18074.79 178
18076.06 175
18077.33 179
18078.59 164
18079.86 181
18081.13 173
18082.40 175
18083.67 156
18084.94 180
18086.21 177
18087.47 177
18088.74 149
18090.01 164
18091.28 176
18092.55 163
18093.82 156
18095.09 160
18096.36 159
18097.62 181
18098.89 186
18100.16 172
18101.43 158
18102.70 173
18103.97 184
18105.24 190
18106.51 162
18107.78 150
18109.05 189
18110.32 195
18111.59 182
18112.86 153
18114.13 169
18115.40 175
18116.66 167
18117.93 162
18119.20 151
18120.47 155
18121.74 164
18123.01 167
18124.28 165
18125.55 169
18126.82 153
18128.09 174
18129.36 173
18130.63 151
18131.90 145
18133.17 159
18134.44 141
18135.71 174
18136.99 151
18138.26 156
18139.53 151
18140.80 136
18142.07 182
18143.34 165
18144.61 172
18145.88 164
18147.15 167
18148.42 166
18149.69 146
18150.96 157
18152.23 161
18153.50 158
18154.78 197
18156.05 167
18157.32 188
18158.59 153
18159.86 162
18161.13 177
18162.40 176
18163.67 181
18164.94 165
18166.22 173
18167.49 168
18168.76 171
18170.03 159
18171.30 172
18172.57 163
18173.85 167
18175.12 175
18176.39 183
18177.66 185
18178.93 148
18180.20 160
18181.48 189
18182.75 165
18184.02 146
18185.29 170
18186.56 200
18187.84 161
18189.11 156
18190.38 143
18191.65 149
18192.93 180
18194.20 156
18195.47 166
18196.74 148
18198.02 155
18199.29 166
18200.56 157
18201.83 161
18203.11 150
18204.38 167
18205.65 150
18206.92 162
18208.20 163
18209.47 180
18210.74 189
18212.02 180
18213.29 173
18214.56 163
18215.84 160
18217.11 164
18218.38 168
18219.65 157
18220.93 166
18222.20 151
18223.47 163
18224.75 160
18226.02 174
18227.30 172
18228.57 188
18229.84 167
18231.12 166
18232.39 173
18233.66 186
18234.94 149
18236.21 159
18237.48 150
18238.76 167
18240.03 153
18241.31 152
18242.58 159
18243.86 158
18245.13 161
18246.40 177
18247.68 169
18248.95 143
18250.23 176
18251.50 163
18252.77 179
18254.05 168
18255.32 166
18256.60 183
18257.87 166
18259.15 163
18260.42 150
18261.70 173
18262.97 167
18264.25 163
18265.52 177
18266.80 161
18268.07 164
18269.35 166
18270.62 167
18271.90 176
18273.17 166
18274.45 169
18275.72 150
18277.00 151
18278.27 163
18279.55 169
18280.82 179
18282.10 171
18283.37 168
18284.65 162
18285.93 168
18287.20 157
18288.48 168
18289.75 164
18291.03 170
18292.30 178
18293.58 170
18294.86 172
18296.13 153
18297.41 163
18298.68 171
18299.96 150
18301.24 144
18302.51 148
18303.79 175
18305.06 176
18306.34 175
18307.62 168
18308.89 158
18310.17 156
18311.45 166
18312.72 152
18314.00 158
18315.28 146
18316.55 150
18317.83 165
18319.11 162
18320.38 143
18321.66 151
18322.94 170
18324.21 171
18325.49 161
18326.77 186
18328.04 154
18329.32 162
18330.60 170
18331.88 167
18333.15 170
18334.43 155
18335.71 155
18336.98 149
18338.26 162
18339.54 179
18340.82 168
18342.09 168
18343.37 159
18344.65 149
18345.93 170
18347.20 158
18348.48 160
18349.76 142
18351.04 165
18352.32 165
18353.59 172
18354.87 185
18356.15 161
18357.43 152
18358.71 159
18359.98 174
18361.26 158
18362.54 171
18363.82 171
18365.10 187
18366.38 158
18367.65 155
18368.93 161
18370.21 170
18371.49 162
18372.77 167
18374.05 161
18375.33 180
18376.60 158
18377.88 146
18379.16 146
18380.44 147
18381.72 147
18383.00 158
18384.28 165
18385.56 143
18386.84 163
18388.11 154
18389.39 156
18390.67 156
18391.95 172
18393.23 167
18394.51 169
18395.79 166
18397.07 153
18398.35 147
18399.63 159
18400.91 185
18402.19 169
18403.47 154
18404.75 169
18406.03 145
18407.31 165
18408.59 160
18409.87 156
18411.15 164
18412.43 145
18413.71 153
18414.99 157
18416.27 145
18417.55 143
18418.83 164
18420.11 166
18421.39 181
18422.67 165
18423.95 147
18425.23 154
18426.51 152
18427.79 138
18429.07 156
18430.35 167
18431.63 160
18432.91 138
18434.19 163
18435.47 160
18436.75 135
18438.04 160
18439.32 169
18440.60 154
18441.88 158
18443.16 165
18444.44 173
18445.72 171
18447.00 157
18448.28 157
18449.57 178
18450.85 175
18452.13 180
18453.41 153
18454.69 159
18455.97 164
18457.25 159
18458.54 156
18459.82 165
18461.10 174
18462.38 164
18463.66 160
18464.94 168
18466.23 161
18467.51 163
18468.79 178
18470.07 171
18471.35 155
18472.64 166
18473.92 170
18475.20 144
18476.48 164
18477.76 157
18479.05 159
18480.33 153
18481.61 146
18482.89 154
18484.18 176
18485.46 165
18486.74 161
18488.02 181
18489.31 162
18490.59 158
18491.87 159
18493.15 148
18494.44 157
18495.72 154
18497.00 144
18498.29 147
18499.57 159
18500.85 161
18502.13 143
18503.42 169
18504.70 143
18505.98 148
18507.27 150
18508.55 158
18509.83 168
18511.12 170
18512.40 138
18513.68 146
18514.97 164
18516.25 177
18517.54 156
18518.82 158
18520.10 184
18521.39 171
18522.67 152
18523.95 161
18525.24 184
18526.52 156
18527.81 160
18529.09 171
18530.37 164
18531.66 148
18532.94 158
18534.23 167
18535.51 172
18536.79 191
18538.08 167
18539.36 175
18540.65 145
18541.93 162
18543.22 183
18544.50 181
18545.79 175
18547.07 167
18548.36 178
18549.64 196
18550.92 173
18552.21 176
18553.49 183
18554.78 176
18556.06 182
18557.35 189
18558.63 197
18559.92 171
18561.20 186
18562.49 167
18563.77 161
18565.06 189
18566.35 196
18567.63 195
18568.92 212
18570.20 169
18571.49 164
18572.77 193
18574.06 167
18575.34 185
18576.63 188
18577.92 193
18579.20 191
18580.49 179
18581.77 181
18583.06 198
18584.34 189
18585.63 194
18586.92 184
18588.20 193
18589.49 197
18590.77 196
18592.06 192
18593.35 206
18594.63 175
18595.92 179
18597.21 200
18598.49 188
18599.78 190
18601.07 176
18602.35 208
18603.64 204
18604.93 196
18606.21 203
18607.50 221
18608.79 195
18610.07 172
18611.36 206
18612.65 188
18613.93 193
18615.22 196
18616.51 202
18617.79 197
18619.08 196
18620.37 196
18621.66 220
18622.94 191
18624.23 173
18625.52 209
18626.80 204
18628.09 175
18629.38 204
18630.67 207
18631.95 199
18633.24 175
18634.53 188
18635.82 184
18637.11 211
18638.39 175
18639.68 180
18640.97 189
18642.26 173
18643.54 175
18644.83 181
18646.12 186
18647.41 172
18648.70 186
18649.99 173
18651.27 164
18652.56 159
18653.85 168
18655.14 196
18656.43 169
18657.72 173
18659.00 153
18660.29 165
18661.58 133
18662.87 165
18664.16 154
18665.45 149
18666.74 162
18668.02 175
18669.31 169
18670.60 161
18671.89 162
18673.18 163
18674.47 166
18675.76 176
18677.05 169
18678.34 180
18679.63 152
18680.92 143
18682.20 149
18683.49 160
18684.78 167
18686.07 143
18687.36 165
18688.65 157
18689.94 158
18691.23 152
18692.52 150
18693.81 156
18695.10 158
18696.39 171
18697.68 170
18698.97 206
18700.26 160
18701.55 163
18702.84 162
18704.13 143
18705.42 146
18706.71 157
18708.00 156
18709.29 167
18710.58 132
18711.87 156
18713.16 184
18714.45 175
18715.74 168
18717.03 165
18718.32 163
18719.61 149
18720.90 169
18722.20 158
18723.49 164
18724.78 147
18726.07 174
18727.36 168
18728.65 158
18729.94 167
18731.23 165
18732.52 160
18733.81 163
18735.10 152
18736.40 170
18737.69 193
18738.98 147
18740.27 178
18741.56 159
18742.85 168
18744.14 158
18745.43 180
18746.73 145
18748.02 136
18749.31 150
18750.60 154
18751.89 157
18753.18 145
18754.48 181
18755.77 155
18757.06 153
18758.35 143
18759.64 149
18760.94 153
18762.23 143
18763.52 145
18764.81 138
18766.10 149
18767.40 172
18768.69 147
18769.98 158
18771.27 142
18772.57 149
18773.86 159
18775.15 140
18776.44 161
18777.74 137
18779.03 177
18780.32 142
18781.61 156
18782.91 131
18784.20 135
18785.49 137
18786.79 133
18788.08 144
18789.37 138
18790.66 144
18791.96 139
18793.25 170
18794.54 146
18795.84 143
18797.13 134
18798.42 173
18799.72 149
18801.01 128
18802.30 120
18803.60 151
18804.89 141
18806.18 139
18807.48 151
18808.77 156
18810.07 153
18811.36 141
18812.65 165
18813.95 153
18815.24 160
18816.53 154
18817.83 171
18819.12 147
18820.42 149
18821.71 128
18823.00 155
18824.30 168
18825.59 149
18826.89 141
18828.18 144
18829.48 171
18830.77 137
18832.07 150
18833.36 154
18834.65 147
18835.95 128
18837.24 162
18838.54 158
18839.83 158
18841.13 136
18842.42 165
18843.72 153
18845.01 168
18846.31 170
18847.60 159
18848.90 145
18850.19 157
18851.49 137
18852.78 142
18854.08 144
18855.37 155
18856.67 143
18857.96 121
18859.26 143
18860.55 136
18861.85 161
18863.15 150
18864.44 151
18865.74 139
18867.03 156
18868.33 157
18869.62 134
18870.92 155
18872.22 135
18873.51 154
18874.81 134
18876.10 164
18877.40 146
18878.70 157
18879.99 153
18881.29 134
18882.58 137
18883.88 133
18885.18 146
18886.47 152
18887.77 146
18889.07 155
18890.36 145
18891.66 131
18892.95 146
18894.25 163
18895.55 158
18896.84 140
18898.14 140
18899.44 149
18900.73 152
18902.03 142
18903.33 149
18904.63 139
18905.92 166
18907.22 137
18908.52 142
18909.81 135
18911.11 140
18912.41 151
18913.71 127
18915.00 159
18916.30 139
18917.60 125
18918.89 135
18920.19 140
18921.49 146
18922.79 143
18924.09 153
18925.38 145
18926.68 139
18927.98 130
18929.28 136
18930.57 128
18931.87 142
18933.17 128
18934.47 112
18935.77 135
18937.06 136
18938.36 120
18939.66 140
18940.96 131
18942.26 139
18943.55 156
18944.85 131
18946.15 134
18947.45 140
18948.75 164
18950.05 145
18951.35 132
18952.64 135
18953.94 144
18955.24 136
18956.54 140
18957.84 135
18959.14 120
18960.44 129
18961.74 130
18963.03 147
18964.33 126
18965.63 139
18966.93 164
18968.23 160
18969.53 136
18970.83 149
18972.13 148
18973.43 162
18974.73 140
18976.03 126
18977.33 134
18978.62 153
18979.92 157
18981.22 136
18982.52 124
18983.82 134
18985.12 155
18986.42 161
18987.72 136
18989.02 138
18990.32 153
18991.62 128
18992.92 145
18994.22 133
18995.52 151
18996.82 124
18998.12 165
18999.42 136
19000.72 140
19002.02 137
19003.32 146
19004.62 130
19005.92 140
19007.22 128
19008.53 109
19009.83 157
19011.13 131
19012.43 145
19013.73 138
19015.03 158
19016.33 126
19017.63 122
19018.93 149
19020.23 138
19021.53 147
19022.83 124
19024.13 125
19025.44 143
19026.74 143
19028.04 145
19029.34 143
19030.64 125
19031.94 152
19033.24 121
19034.54 131
19035.85 112
19037.15 142
19038.45 149
19039.75 135
19041.05 133
19042.35 120
19043.66 148
19044.96 142
19046.26 166
19047.56 147
19048.86 130
19050.16 138
19051.47 142
19052.77 146
19054.07 133
19055.37 122
19056.67 142
19057.98 130
19059.28 148
19060.58 127
19061.88 133
19063.19 142
19064.49 145
19065.79 157
19067.09 133
19068.40 142
19069.70 133
19071.00 147
19072.30 132
19073.61 141
19074.91 133
19076.21 150
19077.52 142
19078.82 139
19080.12 144
19081.42 139
19082.73 141
19084.03 128
19085.33 138
19086.64 157
19087.94 163
19089.24 143
19090.55 153
19091.85 140
19093.15 146
19094.46 127
19095.76 151
19097.06 146
19098.37 130
19099.67 159
19100.97 168
19102.28 165
19103.58 133
19104.89 144
19106.19 157
19107.49 171
19108.80 144
19110.10 177
19111.40 162
19112.71 148
19114.01 171
19115.32 166
19116.62 142
19117.93 151
19119.23 161
19120.53 165
19121.84 148
19123.14 157
19124.45 147
19125.75 159
19127.06 165
19128.36 137
19129.67 136
19130.97 151
19132.28 152
19133.58 154
19134.88 157
19136.19 148
19137.49 147
19138.80 142
19140.10 170
19141.41 149
19142.71 123
19144.02 177
19145.32 157
19146.63 149
19147.94 134
19149.24 162
19150.55 134
19151.85 146
19153.16 129
19154.46 158
19155.77 145
19157.07 146
19158.38 160
19159.68 156
19160.99 137
19162.30 133
19163.60 152
19164.91 152
19166.21 132
19167.52 143
19168.83 160
19170.13 151
19171.44 136
19172.74 139
19174.05 146
19175.36 127
19176.66 151
19177.97 158
19179.27 131
19180.58 129
19181.89 122
19183.19 143
19184.50 138
19185.81 151
19187.11 130
19188.42 154
19189.73 140
19191.03 150
19192.34 129
19193.65 127
19194.95 143
19196.26 133
19197.57 146
19198.87 153
19200.18 135
19201.49 124
19202.80 141
19204.10 129
19205.41 142
19206.72 145
19208.03 156
19209.33 131
19210.64 146
19211.95 127
19213.25 152
19214.56 120
19215.87 148
19217.18 140
19218.49 135
19219.79 143
19221.10 122
19222.41 141
19223.72 137
19225.02 144
19226.33 127
19227.64 137
19228.95 138
19230.26 131
19231.56 128
19232.87 144
19234.18 128
19235.49 124
19236.80 115
19238.11 135
19239.41 144
19240.72 136
19242.03 152
19243.34 145
19244.65 129
19245.96 129
19247.26 148
19248.57 153
19249.88 151
19251.19 154
19252.50 155
19253.81 121
19255.12 126
19256.43 127
19257.74 136
19259.04 131
19260.35 131
19261.66 142
19262.97 134
19264.28 130
19265.59 129
19266.90 137
19268.21 138
19269.52 144
19270.83 143
19272.14 133
19273.45 134
19274.76 151
19276.07 145
19277.38 153
19278.69 111
19279.99 127
19281.30 163
19282.61 132
19283.92 137
19285.23 138
19286.54 141
19287.85 124
19289.16 132
19290.47 117
19291.78 145
19293.09 132
19294.40 141
19295.72 135
19297.03 150
19298.34 137
19299.65 130
19300.96 118
19302.27 126
19303.58 121
19304.89 138
19306.20 153
19307.51 123
19308.82 132
19310.13 133
19311.44 146
19312.75 121
19314.06 121
19315.37 118
19316.69 139
19318.00 108
19319.31 150
19320.62 125
19321.93 140
19323.24 128
19324.55 121
19325.86 125
19327.18 125
19328.49 119
19329.80 122
19331.11 142
19332.42 124
19333.73 128
19335.04 120
19336.36 133
19337.67 137
19338.98 126
19340.29 134
19341.60 134
19342.91 136
19344.23 147
19345.54 132
19346.85 129
19348.16 130
19349.47 124
19350.79 149
19352.10 120
19353.41 127
19354.72 119
19356.04 134
19357.35 116
19358.66 151
19359.97 145
19361.29 135
19362.60 131
19363.91 124
19365.22 133
19366.54 119
19367.85 110
19369.16 112
19370.47 146
19371.79 100
19373.10 127
19374.41 129
19375.73 135
19377.04 118
19378.35 124
19379.67 122
19380.98 127
19382.29 127
19383.60 129
19384.92 123
19386.23 110
19387.54 119
19388.86 109
19390.17 148
19391.49 118
19392.80 133
19394.11 129
19395.43 140
19396.74 114
19398.05 135
19399.37 142
19400.68 115
19402.00 153
19403.31 131
19404.62 119
19405.94 109
19407.25 145
19408.57 149
19409.88 144
19411.19 124
19412.51 123
19413.82 124
19415.14 168
19416.45 122
19417.77 124
19419.08 140
19420.39 146
19421.71 134
19423.02 125
19424.34 125
19425.65 113
19426.97 137
19428.28 139
19429.60 133
19430.91 117
19432.23 137
19433.54 130
19434.86 129
19436.17 112
19437.49 129
19438.80 128
19440.12 137
19441.43 110
19442.75 121
19444.06 117
19445.38 137
19446.69 123
19448.01 129
19449.32 120
19450.64 123
19451.96 157
19453.27 124
19454.59 128
19455.90 113
19457.22 143
19458.53 134
19459.85 132
19461.17 132
19462.48 135
19463.80 135
19465.11 115
19466.43 128
19467.75 130
19469.06 131
19470.38 129
19471.69 133
19473.01 131
19474.33 141
19475.64 110
19476.96 122
19478.28 116
19479.59 119
19480.91 122
19482.23 139
19483.54 119
19484.86 126
19486.18 119
19487.49 122
19488.81 134
19490.13 104
19491.44 117
19492.76 111
19494.08 128
19495.39 124
19496.71 100
19498.03 138
19499.35 130
19500.66 109
19501.98 105
19503.30 121
19504.61 127
19505.93 124
19507.25 101
19508.57 121
19509.88 114
19511.20 143
19512.52 120
19513.84 129
19515.15 111
19516.47 126
19517.79 122
19519.11 146
19520.43 106
19521.74 126
19523.06 144
19524.38 123
19525.70 122
19527.02 132
19528.33 141
19529.65 106
19530.97 113
19532.29 115
19533.61 131
19534.93 115
19536.24 128
19537.56 121
19538.88 129
19540.20 115
19541.52 127
19542.84 134
19544.16 149
19545.47 125
19546.79 126
19548.11 135
19549.43 110
19550.75 139
19552.07 136
19553.39 135
19554.71 125
19556.03 110
19557.34 118
19558.66 137
19559.98 120
19561.30 117
19562.62 121
19563.94 146
19565.26 128
19566.58 123
19567.90 125
19569.22 140
19570.54 150
19571.86 133
19573.18 123
19574.50 107
19575.82 121
19577.14 119
19578.46 119
19579.78 112
19581.10 106
19582.42 134
19583.74 124
19585.06 133
19586.38 133
19587.70 109
19589.02 103
19590.34 128
19591.66 127
19592.98 136
19594.30 131
19595.62 103
19596.94 129
19598.26 124
19599.58 147
19600.90 123
19602.22 113
19603.54 118
19604.86 119
19606.18 133
19607.50 119
19608.82 126
19610.15 133
19611.47 122
19612.79 112
19614.11 137
19615.43 135
19616.75 117
19618.07 155
19619.39 130
19620.71 114
19622.04 119
19623.36 133
19624.68 133
19626.00 138
19627.32 129
19628.64 122
19629.96 140
19631.29 134
19632.61 127
19633.93 134
19635.25 104
19636.57 118
19637.89 132
19639.22 115
19640.54 111
19641.86 132
19643.18 134
19644.50 128
19645.83 135
19647.15 110
19648.47 111
19649.79 129
19651.12 136
19652.44 141
19653.76 123
19655.08 114
19656.40 120
19657.73 148
19659.05 114
19660.37 132
19661.70 146
19663.02 120
19664.34 122
19665.66 131
19666.99 145
19668.31 115
19669.63 140
19670.95 138
19672.28 126
19673.60 144
19674.92 128
19676.25 151
19677.57 137
19678.89 123
19680.22 125
19681.54 137
19682.86 121
19684.19 149
19685.51 144
19686.83 128
19688.16 118
19689.48 127
19690.80 122
19692.13 122
19693.45 123
19694.78 120
19696.10 123
19697.42 130
19698.75 123
19700.07 112
19701.39 118
19702.72 123
19704.04 131
19705.37 136
19706.69 139
19708.02 119
19709.34 132
19710.66 127
19711.99 140
19713.31 120
19714.64 132
19715.96 144
19717.29 127
19718.61 113
19719.93 114
19721.26 135
19722.58 125
19723.91 138
19725.23 132
19726.56 126
19727.88 134
19729.21 143
19730.53 125
19731.86 131
19733.18 126
19734.51 124
19735.83 149
19737.16 141
19738.48 138
19739.81 117
19741.13 134
19742.46 128
19743.78 126
19745.11 127
19746.44 125
19747.76 125
19749.09 125
19750.41 133
19751.74 126
19753.06 99
19754.39 112
19755.72 149
19757.04 134
19758.37 120
19759.69 124
19761.02 147
19762.34 115
19763.67 109
19765.00 111
19766.32 135
19767.65 129
19768.98 125
19770.30 120
19771.63 110
19772.95 125
19774.28 126
19775.61 136
19776.93 142
19778.26 123
19779.59 120
19780.91 127
19782.24 119
19783.57 119
19784.89 133
19786.22 138
19787.55 136
19788.87 146
19790.20 114
19791.53 151
19792.86 112
19794.18 133
19795.51 141
19796.84 136
19798.16 118
19799.49 129
19800.82 121
19802.15 122
19803.47 130
19804.80 118
19806.13 122
19807.46 138
19808.78 133
19810.11 125
19811.44 131
19812.77 122
19814.09 126
19815.42 137
19816.75 130
19818.08 127
19819.41 137
19820.73 138
19822.06 131
19823.39 137
19824.72 139
19826.05 133
19827.37 130
19828.70 123
19830.03 130
19831.36 131
19832.69 126
19834.02 129
19835.34 138
19836.67 132
19838.00 132
19839.33 141
19840.66 151
19841.99 129
19843.32 143
19844.64 143
19845.97 132
19847.30 140
19848.63 133
19849.96 118
19851.29 147
19852.62 130
19853.95 119
19855.28 135
19856.60 127
19857.93 123
19859.26 149
19860.59 136
19861.92 134
19863.25 128
19864.58 128
19865.91 124
19867.24 114
19868.57 112
19869.90 133
19871.23 114
19872.56 118
19873.89 111
19875.22 138
19876.55 125
19877.88 120
19879.21 122
19880.54 120
19881.87 117
19883.20 136
19884.53 105
19885.86 121
19887.19 125
19888.52 126
19889.85 127
19891.18 114
19892.51 130
19893.84 139
19895.17 114
19896.50 120
19897.83 112
19899.16 119
19900.49 121
19901.82 109
19903.15 136
19904.48 119
19905.81 136
19907.15 112
19908.48 136
19909.81 130
19911.14 136
19912.47 139
19913.80 134
19915.13 124
19916.46 143
19917.79 128
19919.13 127
19920.46 122
19921.79 112
19923.12 129
19924.45 134
19925.78 146
19927.11 120
19928.45 118
19929.78 108
19931.11 140
19932.44 130
19933.77 109
19935.10 109
19936.44 129
19937.77 129
19939.10 124
19940.43 109
19941.76 121
19943.10 124
19944.43 134
19945.76 141
19947.09 129
19948.42 135
19949.76 109
19951.09 146
19952.42 118
19953.75 114
19955.09 128
19956.42 119
19957.75 130
19959.08 125
19960.42 129
19961.75 114
19963.08 122
19964.41 123
19965.75 124
19967.08 117
19968.41 132
19969.75 124
19971.08 104
19972.41 108
19973.74 131
19975.08 127
19976.41 125
19977.74 131
19979.08 134
19980.41 126
19981.74 126
19983.08 112
19984.41 106
19985.74 121
19987.08 107
19988.41 138
19989.75 113
19991.08 127
19992.41 124
19993.75 120
19995.08 126
19996.41 116
19997.75 128
19999.08 121
20000.42 121
20001.75 127
20003.08 132
20004.42 109
20005.75 127
20007.09 116
20008.42 132
20009.75 129
20011.09 120
20012.42 114
20013.76 123
20015.09 131
20016.43 124
20017.76 122
20019.10 110
20020.43 118
20021.76 103
20023.10 141
20024.43 125
20025.77 133
20027.10 115
20028.44 124
20029.77 108
20031.11 132
20032.44 113
20033.78 121
20035.11 138
20036.45 111
20037.78 116
20039.12 126
20040.46 127
20041.79 120
20043.13 138
20044.46 121
20045.80 142
20047.13 134
20048.47 137
20049.80 121
20051.14 134
20052.47 110
20053.81 126
20055.15 132
20056.48 110
20057.82 120
20059.15 110
20060.49 144
20061.83 118
20063.16 107
20064.50 106
20065.83 119
20067.17 131
20068.51 126
20069.84 121
20071.18 115
20072.52 113
20073.85 121
20075.19 111
20076.52 108
20077.86 132
20079.20 128
20080.53 132
20081.87 113
20083.21 130
20084.54 104
20085.88 119
20087.22 113
20088.56 123
20089.89 108
20091.23 126
20092.57 143
20093.90 112
20095.24 124
20096.58 130
20097.91 126
20099.25 119
20100.59 103
20101.93 113
20103.26 127
20104.60 138
20105.94 124
20107.28 119
20108.61 131
20109.95 122
20111.29 128
20112.63 125
20113.96 128
20115.30 113
20116.64 123
20117.98 106
20119.32 144
20120.65 142
20121.99 117
20123.33 114
20124.67 116
20126.01 122
