# Supplementary material for: MALDI-TOF MS typing enables the classification of brewing yeasts of the genus Saccharomyces to major beer styles
Source: PLoS One. 2017 Aug 9;12(8):e0181694. doi: 10.1371/journal.pone.0181694 (PMC5549903; doi:10.1371/journal.pone.0181694)
Supplement: S16 File — The directory includes 90 raw files and was zipped to “.zip”; the folder has three strains with 30 spectra per strain; S1 Text explains the raw files with an example and Table 1 represents the yeast strains used within the experiment. (ZIP) [file pone.0181694.s019.zip › 46-48/30672-478-OG-Ale-Ale-YPG-18h-E-E_2016-10-04_10_0_E4_1.dat]

1998.43 1892
1998.85 1870
1999.27 1946
1999.69 1869
2000.11 1971
2000.54 1901
2000.96 1864
2001.38 1850
2001.80 1783
2002.23 1801
2002.65 1787
2003.07 1757
2003.49 1801
2003.92 1855
2004.34 1801
2004.76 1806
2005.18 1770
2005.61 1725
2006.03 1724
2006.45 1753
2006.87 1792
2007.30 1738
2007.72 1754
2008.14 1745
2008.57 1804
2008.99 1774
2009.41 1681
2009.84 1595
2010.26 1601
2010.68 1584
2011.11 1565
2011.53 1540
2011.95 1583
2012.38 1525
2012.80 1587
2013.22 1551
2013.65 1594
2014.07 1649
2014.49 1709
2014.92 1604
2015.34 1623
2015.77 1688
2016.19 1811
2016.61 1770
2017.04 1680
2017.46 1708
2017.89 1632
2018.31 1665
2018.73 1641
2019.16 1667
2019.58 1633
2020.01 1662
2020.43 1666
2020.85 1652
2021.28 1625
2021.70 1643
2022.13 1610
2022.55 1590
2022.98 1604
2023.40 1612
2023.83 1670
2024.25 1620
2024.68 1616
2025.10 1558
2025.53 1467
2025.95 1528
2026.38 1499
2026.80 1522
2027.23 1541
2027.65 1564
2028.08 1601
2028.50 1562
2028.93 1573
2029.35 1605
2029.78 1568
2030.20 1620
2030.63 1657
2031.05 1687
2031.48 1657
2031.90 1757
2032.33 1730
2032.75 1683
2033.18 1640
2033.61 1647
2034.03 1574
2034.46 1603
2034.88 1692
2035.31 1586
2035.74 1556
2036.16 1571
2036.59 1624
2037.01 1519
2037.44 1479
2037.87 1496
2038.29 1584
2038.72 1636
2039.14 1611
2039.57 1568
2040.00 1596
2040.42 1574
2040.85 1584
2041.28 1651
2041.70 1610
2042.13 1656
2042.56 1636
2042.98 1555
2043.41 1592
2043.84 1591
2044.26 1600
2044.69 1604
2045.12 1595
2045.54 1629
2045.97 1670
2046.40 1648
2046.82 1587
2047.25 1639
2047.68 1657
2048.11 1611
2048.53 1735
2048.96 1700
2049.39 1735
2049.82 1774
2050.24 1874
2050.67 1879
2051.10 1930
2051.53 1871
2051.95 1900
2052.38 1860
2052.81 1858
2053.24 1877
2053.66 1843
2054.09 1753
2054.52 1816
2054.95 1725
2055.38 1693
2055.80 1685
2056.23 1675
2056.66 1730
2057.09 1665
2057.52 1607
2057.94 1521
2058.37 1510
2058.80 1680
2059.23 1633
2059.66 1574
2060.09 1538
2060.51 1668
2060.94 1692
2061.37 1607
2061.80 1673
2062.23 1893
2062.66 1913
2063.09 1992
2063.52 2151
2063.94 2229
2064.37 2198
2064.80 2190
2065.23 2156
2065.66 2033
2066.09 1989
2066.52 1938
2066.95 1801
2067.38 1719
2067.81 1741
2068.24 1700
2068.66 1657
2069.09 1643
2069.52 1680
2069.95 1701
2070.38 1675
2070.81 1613
2071.24 1674
2071.67 1661
2072.10 1665
2072.53 1716
2072.96 1724
2073.39 1677
2073.82 1752
2074.25 1684
2074.68 1628
2075.11 1730
2075.54 1721
2075.97 1804
2076.40 1758
2076.83 1873
2077.26 1918
2077.69 1911
2078.12 1907
2078.55 1981
2078.98 1996
2079.41 1898
2079.84 1914
2080.27 1893
2080.70 1881
2081.14 1845
2081.57 1841
2082.00 1768
2082.43 1770
2082.86 1797
2083.29 1660
2083.72 1645
2084.15 1606
2084.58 1625
2085.01 1666
2085.44 1651
2085.88 1601
2086.31 1637
2086.74 1649
2087.17 1660
2087.60 1607
2088.03 1584
2088.46 1681
2088.89 1733
2089.33 1654
2089.76 1660
2090.19 1662
2090.62 1669
2091.05 1647
2091.48 1655
2091.92 1651
2092.35 1603
2092.78 1614
2093.21 1614
2093.64 1662
2094.07 1709
2094.51 1654
2094.94 1633
2095.37 1663
2095.80 1624
2096.24 1676
2096.67 1636
2097.10 1634
2097.53 1608
2097.96 1700
2098.40 1722
2098.83 1674
2099.26 1707
2099.69 1666
2100.13 1588
2100.56 1633
2100.99 1717
2101.43 1607
2101.86 1606
2102.29 1664
2102.72 1711
2103.16 1754
2103.59 1780
2104.02 1692
2104.46 1776
2104.89 1851
2105.32 1849
2105.76 1927
2106.19 1855
2106.62 1822
2107.05 1894
2107.49 1882
2107.92 1850
2108.36 1980
2108.79 1880
2109.22 1967
2109.66 1914
2110.09 2033
2110.52 1970
2110.96 2035
2111.39 1998
2111.82 1857
2112.26 1978
2112.69 1837
2113.13 1816
2113.56 1827
2113.99 1842
2114.43 1779
2114.86 1653
2115.30 1672
2115.73 1596
2116.16 1677
2116.60 1655
2117.03 1670
2117.47 1660
2117.90 1659
2118.34 1621
2118.77 1528
2119.21 1653
2119.64 1731
2120.07 1658
2120.51 1580
2120.94 1539
2121.38 1608
2121.81 1559
2122.25 1573
2122.68 1543
2123.12 1596
2123.55 1591
2123.99 1542
2124.42 1572
2124.86 1593
2125.29 1509
2125.73 1624
2126.16 1596
2126.60 1611
2127.04 1671
2127.47 1712
2127.91 1618
2128.34 1614
2128.78 1634
2129.21 1629
2129.65 1775
2130.08 1670
2130.52 1664
2130.96 1648
2131.39 1597
2131.83 1639
2132.26 1629
2132.70 1648
2133.14 1667
2133.57 1613
2134.01 1593
2134.44 1576
2134.88 1545
2135.32 1588
2135.75 1555
2136.19 1563
2136.62 1566
2137.06 1551
2137.50 1612
2137.93 1510
2138.37 1535
2138.81 1551
2139.24 1533
2139.68 1513
2140.12 1466
2140.55 1538
2140.99 1545
2141.43 1488
2141.86 1476
2142.30 1587
2142.74 1547
2143.18 1503
2143.61 1516
2144.05 1556
2144.49 1621
2144.92 1591
2145.36 1647
2145.80 1634
2146.24 1578
2146.67 1658
2147.11 1695
2147.55 1775
2147.99 1720
2148.42 1737
2148.86 1826
2149.30 1837
2149.74 1807
2150.17 1829
2150.61 1782
2151.05 1718
2151.49 1755
2151.92 1696
2152.36 1692
2152.80 1724
2153.24 1701
2153.68 1692
2154.11 1680
2154.55 1755
2154.99 1864
2155.43 1995
2155.87 2052
2156.31 2232
2156.74 2282
2157.18 2280
2157.62 2365
2158.06 2325
2158.50 2257
2158.94 2277
2159.38 2215
2159.81 2095
2160.25 2041
2160.69 1945
2161.13 1902
2161.57 1857
2162.01 1844
2162.45 1795
2162.89 1722
2163.33 1740
2163.76 1814
2164.20 1889
2164.64 1870
2165.08 1884
2165.52 1948
2165.96 1953
2166.40 1896
2166.84 1937
2167.28 1993
2167.72 1969
2168.16 1996
2168.60 1933
2169.04 1898
2169.48 1989
2169.92 1964
2170.36 2124
2170.80 2084
2171.24 2096
2171.68 2186
2172.12 2222
2172.56 2340
2173.00 2401
2173.44 2432
2173.88 2383
2174.32 2338
2174.76 2324
2175.20 2193
2175.64 2042
2176.08 2061
2176.52 1857
2176.96 1834
2177.40 1873
2177.84 1852
2178.28 1883
2178.72 1817
2179.16 1762
2179.60 1825
2180.04 1759
2180.48 1670
2180.92 1725
2181.37 1671
2181.81 1664
2182.25 1691
2182.69 1708
2183.13 1695
2183.57 1625
2184.01 1649
2184.45 1758
2184.89 1690
2185.34 1698
2185.78 1717
2186.22 1667
2186.66 1690
2187.10 1619
2187.54 1628
2187.98 1641
2188.43 1701
2188.87 1579
2189.31 1628
2189.75 1623
2190.19 1674
2190.63 1764
2191.08 1779
2191.52 1797
2191.96 1756
2192.40 1880
2192.84 1927
2193.29 1918
2193.73 2003
2194.17 2002
2194.61 2042
2195.05 1988
2195.50 1996
2195.94 1967
2196.38 1926
2196.82 2008
2197.27 1966
2197.71 1837
2198.15 1760
2198.59 1760
2199.04 1711
2199.48 1742
2199.92 1776
2200.37 1805
2200.81 1850
2201.25 1876
2201.69 1857
2202.14 1860
2202.58 1731
2203.02 1747
2203.47 1749
2203.91 1774
2204.35 1856
2204.80 1765
2205.24 1803
2205.68 1913
2206.13 1931
2206.57 2037
2207.01 2010
2207.46 2030
2207.90 2179
2208.34 2216
2208.79 2303
2209.23 2261
2209.67 2342
2210.12 2233
2210.56 2240
2211.01 2355
2211.45 2283
2211.89 2195
2212.34 2221
2212.78 2076
2213.23 1953
2213.67 1915
2214.11 1832
2214.56 1844
2215.00 1808
2215.45 1745
2215.89 1744
2216.34 1742
2216.78 1727
2217.22 1659
2217.67 1682
2218.11 1820
2218.56 1833
2219.00 1755
2219.45 1949
2219.89 1947
2220.34 1977
2220.78 2045
2221.23 2105
2221.67 2148
2222.12 2351
2222.56 2480
2223.01 2694
2223.45 2819
2223.90 2955
2224.34 2965
2224.79 3052
2225.23 3007
2225.68 2982
2226.12 2920
2226.57 2810
2227.01 2726
2227.46 2591
2227.91 2452
2228.35 2386
2228.80 2279
2229.24 2198
2229.69 2151
2230.13 2133
2230.58 2129
2231.03 2058
2231.47 1958
2231.92 1913
2232.36 2060
2232.81 2033
2233.26 1859
2233.70 1854
2234.15 1766
2234.59 1727
2235.04 1754
2235.49 1670
2235.93 1616
2236.38 1671
2236.83 1678
2237.27 1669
2237.72 1716
2238.17 1733
2238.61 1678
2239.06 1689
2239.51 1677
2239.95 1648
2240.40 1638
2240.85 1749
2241.29 1889
2241.74 1713
2242.19 1746
2242.63 1745
2243.08 1760
2243.53 1757
2243.98 1819
2244.42 1800
2244.87 1750
2245.32 1696
2245.76 1795
2246.21 1809
2246.66 1706
2247.11 1835
2247.55 1936
2248.00 1834
2248.45 1806
2248.90 1884
2249.35 1876
2249.79 1833
2250.24 1763
2250.69 1801
2251.14 1865
2251.58 1885
2252.03 1948
2252.48 1898
2252.93 1814
2253.38 1807
2253.82 1667
2254.27 1697
2254.72 1718
2255.17 1689
2255.62 1680
2256.07 1725
2256.51 1796
2256.96 1808
2257.41 1877
2257.86 2025
2258.31 2263
2258.76 2558
2259.21 2853
2259.65 3156
2260.10 3292
2260.55 3550
2261.00 3711
2261.45 3784
2261.90 3654
2262.35 3434
2262.80 3192
2263.25 2967
2263.69 2767
2264.14 2554
2264.59 2388
2265.04 2228
2265.49 2114
2265.94 2060
2266.39 2040
2266.84 1959
2267.29 1959
2267.74 1916
2268.19 2048
2268.64 2091
2269.09 1925
2269.54 1896
2269.99 1968
2270.44 1947
2270.89 1903
2271.34 1879
2271.79 1869
2272.24 1848
2272.69 1844
2273.14 1790
2273.59 1779
2274.04 1761
2274.49 1895
2274.94 1851
2275.39 1736
2275.84 1792
2276.29 1820
2276.74 1907
2277.19 1916
2277.64 1855
2278.09 1960
2278.54 2017
2278.99 1985
2279.44 1997
2279.89 1987
2280.34 2123
2280.79 2108
2281.25 2026
2281.70 2062
2282.15 1842
2282.60 1870
2283.05 1814
2283.50 1866
2283.95 1761
2284.40 1870
2284.85 1822
2285.31 1893
2285.76 1936
2286.21 1996
2286.66 2124
2287.11 2246
2287.56 2417
2288.01 2437
2288.47 2496
2288.92 2650
2289.37 2710
2289.82 2725
2290.27 2583
2290.72 2641
2291.18 2421
2291.63 2277
2292.08 2113
2292.53 2032
2292.98 2091
2293.44 1956
2293.89 1946
2294.34 1806
2294.79 1787
2295.24 1810
2295.70 1663
2296.15 1670
2296.60 1724
2297.05 1746
2297.51 1795
2297.96 1632
2298.41 1664
2298.86 1755
2299.32 1756
2299.77 1832
2300.22 1737
2300.67 1765
2301.13 1703
2301.58 1699
2302.03 1722
2302.49 1727
2302.94 1687
2303.39 1653
2303.85 1695
2304.30 1755
2304.75 1724
2305.20 1699
2305.66 1691
2306.11 1698
2306.56 1677
2307.02 1725
2307.47 1763
2307.93 1694
2308.38 1681
2308.83 1783
2309.29 1761
2309.74 1882
2310.19 1714
2310.65 1668
2311.10 1694
2311.55 1754
2312.01 1775
2312.46 1750
2312.92 1733
2313.37 1771
2313.82 1761
2314.28 1700
2314.73 1616
2315.19 1704
2315.64 1761
2316.10 1728
2316.55 1764
2317.00 1822
2317.46 1801
2317.91 1801
2318.37 1933
2318.82 1999
2319.28 1949
2319.73 2017
2320.19 2025
2320.64 2170
2321.10 2285
2321.55 2379
2322.01 2273
2322.46 2251
2322.92 2304
2323.37 2440
2323.83 2487
2324.28 2457
2324.74 2331
2325.19 2198
2325.65 2041
2326.10 2097
2326.56 2057
2327.01 1936
2327.47 2024
2327.92 2066
2328.38 2145
2328.83 2076
2329.29 2098
2329.74 2115
2330.20 2138
2330.66 2024
2331.11 1923
2331.57 1893
2332.02 1807
2332.48 1919
2332.94 1890
2333.39 1764
2333.85 1828
2334.30 1885
2334.76 1987
2335.22 1924
2335.67 1907
2336.13 2000
2336.58 2086
2337.04 2031
2337.50 2159
2337.95 2161
2338.41 2144
2338.87 2236
2339.32 2296
2339.78 2279
2340.24 2299
2340.69 2235
2341.15 2133
2341.61 2157
2342.06 2240
2342.52 2102
2342.98 2056
2343.43 2055
2343.89 2094
2344.35 2045
2344.81 2021
2345.26 1992
2345.72 2062
2346.18 1995
2346.63 1979
2347.09 1960
2347.55 1992
2348.01 1969
2348.46 1979
2348.92 2014
2349.38 2145
2349.84 2159
2350.29 2073
2350.75 2212
2351.21 2207
2351.67 2200
2352.13 1969
2352.58 1881
2353.04 1876
2353.50 1855
2353.96 1796
2354.41 1804
2354.87 1811
2355.33 1788
2355.79 1741
2356.25 1739
2356.71 1812
2357.16 1965
2357.62 1987
2358.08 1990
2358.54 1950
2359.00 2086
2359.46 1952
2359.91 1893
2360.37 1900
2360.83 1916
2361.29 1935
2361.75 1818
2362.21 1785
2362.67 1799
2363.13 1730
2363.58 1806
2364.04 1758
2364.50 1821
2364.96 1916
2365.42 1847
2365.88 1827
2366.34 1855
2366.80 1862
2367.26 1957
2367.72 1940
2368.18 1919
2368.64 1839
2369.10 1802
2369.55 1863
2370.01 1882
2370.47 1908
2370.93 2025
2371.39 1984
2371.85 2022
2372.31 2027
2372.77 1975
2373.23 2015
2373.69 1981
2374.15 2047
2374.61 1962
2375.07 1993
2375.53 1957
2375.99 1966
2376.45 1953
2376.91 1961
2377.37 2004
2377.83 1916
2378.29 1822
2378.75 1880
2379.21 1815
2379.68 1861
2380.14 1793
2380.60 1829
2381.06 1781
2381.52 1763
2381.98 1678
2382.44 1704
2382.90 1599
2383.36 1603
2383.82 1593
2384.28 1593
2384.74 1647
2385.20 1648
2385.67 1601
2386.13 1579
2386.59 1712
2387.05 1651
2387.51 1782
2387.97 1781
2388.43 1709
2388.89 1642
2389.36 1677
2389.82 1739
2390.28 1820
2390.74 1820
2391.20 1732
2391.66 1861
2392.13 1859
2392.59 1802
2393.05 1763
2393.51 1769
2393.97 1899
2394.43 1760
2394.90 1761
2395.36 1764
2395.82 1704
2396.28 1793
2396.74 1743
2397.21 1728
2397.67 1723
2398.13 1830
2398.59 1762
2399.06 1661
2399.52 1624
2399.98 1508
2400.44 1567
2400.91 1572
2401.37 1571
2401.83 1592
2402.29 1558
2402.76 1556
2403.22 1628
2403.68 1651
2404.14 1563
2404.61 1650
2405.07 1730
2405.53 1734
2406.00 1688
2406.46 1701
2406.92 1689
2407.39 1653
2407.85 1675
2408.31 1649
2408.78 1625
2409.24 1646
2409.70 1769
2410.17 1645
2410.63 1646
2411.09 1644
2411.56 1610
2412.02 1668
2412.48 1735
2412.95 1660
2413.41 1804
2413.87 1842
2414.34 1786
2414.80 1776
2415.27 1722
2415.73 1729
2416.19 1833
2416.66 1891
2417.12 1735
2417.59 1799
2418.05 1767
2418.51 1785
2418.98 1882
2419.44 2090
2419.91 2062
2420.37 2032
2420.84 2144
2421.30 2243
2421.77 2195
2422.23 2242
2422.69 2228
2423.16 2189
2423.62 2126
2424.09 2222
2424.55 2302
2425.02 2332
2425.48 2293
2425.95 2278
2426.41 2237
2426.88 2068
2427.34 1965
2427.81 1959
2428.27 1904
2428.74 1792
2429.20 1832
2429.67 1745
2430.13 1809
2430.60 1650
2431.07 1636
2431.53 1613
2432.00 1691
2432.46 1608
2432.93 1595
2433.39 1640
2433.86 1716
2434.32 1768
2434.79 1679
2435.26 1674
2435.72 1646
2436.19 1594
2436.65 1569
2437.12 1665
2437.59 1699
2438.05 1677
2438.52 1721
2438.98 1657
2439.45 1704
2439.92 1735
2440.38 1779
2440.85 1816
2441.32 1818
2441.78 1730
2442.25 1771
2442.72 1735
2443.18 1842
2443.65 1797
2444.12 1758
2444.58 1683
2445.05 1683
2445.52 1723
2445.98 1728
2446.45 1603
2446.92 1608
2447.38 1623
2447.85 1735
2448.32 1747
2448.78 1716
2449.25 1741
2449.72 1854
2450.19 1793
2450.65 1795
2451.12 1698
2451.59 1684
2452.06 1708
2452.52 1748
2452.99 1726
2453.46 1641
2453.93 1609
2454.39 1583
2454.86 1582
2455.33 1538
2455.80 1538
2456.26 1514
2456.73 1510
2457.20 1553
2457.67 1661
2458.14 1662
2458.60 1717
2459.07 1634
2459.54 1724
2460.01 1732
2460.48 1734
2460.95 1701
2461.41 1800
2461.88 1782
2462.35 1736
2462.82 1654
2463.29 1664
2463.76 1795
2464.22 1684
2464.69 1733
2465.16 1770
2465.63 1831
2466.10 1819
2466.57 1780
2467.04 1872
2467.51 1766
2467.97 1752
2468.44 1729
2468.91 1746
2469.38 1778
2469.85 1691
2470.32 1713
2470.79 1733
2471.26 1684
2471.73 1497
2472.20 1605
2472.67 1599
2473.14 1634
2473.61 1563
2474.07 1592
2474.54 1586
2475.01 1631
2475.48 1533
2475.95 1583
2476.42 1607
2476.89 1637
2477.36 1663
2477.83 1651
2478.30 1598
2478.77 1567
2479.24 1542
2479.71 1638
2480.18 1579
2480.65 1519
2481.12 1593
2481.59 1527
2482.06 1548
2482.53 1545
2483.00 1580
2483.47 1587
2483.95 1621
2484.42 1668
2484.89 1662
2485.36 1639
2485.83 1621
2486.30 1662
2486.77 1790
2487.24 1858
2487.71 1818
2488.18 1924
2488.65 1846
2489.12 1795
2489.59 1782
2490.07 1749
2490.54 1706
2491.01 1677
2491.48 1736
2491.95 1592
2492.42 1633
2492.89 1588
2493.36 1626
2493.84 1619
2494.31 1626
2494.78 1518
2495.25 1476
2495.72 1566
2496.19 1600
2496.66 1621
2497.14 1520
2497.61 1445
2498.08 1552
2498.55 1590
2499.02 1515
2499.50 1477
2499.97 1547
2500.44 1527
2500.91 1555
2501.38 1527
2501.86 1510
2502.33 1518
2502.80 1534
2503.27 1589
2503.74 1709
2504.22 1704
2504.69 1802
2505.16 1782
2505.63 1842
2506.11 1877
2506.58 1861
2507.05 1908
2507.52 1922
2508.00 1902
2508.47 1808
2508.94 1840
2509.42 1813
2509.89 1721
2510.36 1711
2510.83 1671
2511.31 1763
2511.78 1699
2512.25 1635
2512.73 1738
2513.20 1607
2513.67 1639
2514.15 1598
2514.62 1631
2515.09 1717
2515.57 1606
2516.04 1532
2516.51 1476
2516.99 1515
2517.46 1509
2517.94 1580
2518.41 1601
2518.88 1564
2519.36 1511
2519.83 1520
2520.30 1436
2520.78 1534
2521.25 1465
2521.73 1590
2522.20 1659
2522.67 1685
2523.15 1648
2523.62 1679
2524.10 1655
2524.57 1675
2525.05 1616
2525.52 1650
2525.99 1714
2526.47 1714
2526.94 1708
2527.42 1714
2527.89 1669
2528.37 1660
2528.84 1624
2529.32 1618
2529.79 1574
2530.27 1612
2530.74 1651
2531.22 1662
2531.69 1646
2532.17 1607
2532.64 1579
2533.12 1711
2533.59 1647
2534.07 1657
2534.54 1600
2535.02 1596
2535.49 1712
2535.97 1712
2536.44 1692
2536.92 1779
2537.39 1853
2537.87 1825
2538.34 1932
2538.82 1969
2539.30 2114
2539.77 2076
2540.25 2061
2540.72 2193
2541.20 2238
2541.68 2102
2542.15 2053
2542.63 1953
2543.10 1855
2543.58 1857
2544.06 1886
2544.53 1876
2545.01 1830
2545.48 1914
2545.96 1937
2546.44 1922
2546.91 2022
2547.39 2016
2547.87 2074
2548.34 2066
2548.82 2032
2549.30 1971
2549.77 2010
2550.25 2085
2550.73 2044
2551.20 1960
2551.68 1950
2552.16 2075
2552.63 2167
2553.11 2243
2553.59 2325
2554.06 2535
2554.54 2424
2555.02 2412
2555.50 2510
2555.97 2455
2556.45 2335
2556.93 2338
2557.40 2205
2557.88 2086
2558.36 1976
2558.84 1954
2559.31 1926
2559.79 1793
2560.27 1730
2560.75 1789
2561.23 1764
2561.70 1722
2562.18 1691
2562.66 1735
2563.14 1714
2563.61 1811
2564.09 1825
2564.57 1804
2565.05 1828
2565.53 1819
2566.00 1898
2566.48 1852
2566.96 1788
2567.44 1789
2567.92 1771
2568.40 1766
2568.87 1727
2569.35 1763
2569.83 1734
2570.31 1584
2570.79 1582
2571.27 1615
2571.75 1617
2572.22 1624
2572.70 1632
2573.18 1610
2573.66 1556
2574.14 1670
2574.62 1625
2575.10 1512
2575.58 1558
2576.06 1640
2576.54 1587
2577.01 1537
2577.49 1677
2577.97 1634
2578.45 1562
2578.93 1606
2579.41 1618
2579.89 1651
2580.37 1637
2580.85 1629
2581.33 1615
2581.81 1602
2582.29 1598
2582.77 1590
2583.25 1551
2583.73 1505
2584.21 1663
2584.69 1650
2585.17 1622
2585.65 1632
2586.13 1707
2586.61 1609
2587.09 1600
2587.57 1607
2588.05 1656
2588.53 1635
2589.01 1618
2589.49 1582
2589.97 1622
2590.45 1637
2590.93 1539
2591.41 1670
2591.89 1643
2592.37 1676
2592.85 1726
2593.33 1671
2593.81 1828
2594.30 1759
2594.78 1813
2595.26 1865
2595.74 1812
2596.22 1791
2596.70 1834
2597.18 1764
2597.66 1660
2598.14 1736
2598.62 1739
2599.11 1790
2599.59 1655
2600.07 1626
2600.55 1612
2601.03 1632
2601.51 1606
2601.99 1590
2602.48 1633
2602.96 1651
2603.44 1558
2603.92 1559
2604.40 1625
2604.88 1649
2605.37 1686
2605.85 1653
2606.33 1583
2606.81 1612
2607.29 1603
2607.78 1610
2608.26 1625
2608.74 1634
2609.22 1660
2609.70 1672
2610.19 1607
2610.67 1614
2611.15 1697
2611.63 1665
2612.12 1664
2612.60 1656
2613.08 1638
2613.56 1680
2614.05 1622
2614.53 1674
2615.01 1810
2615.49 1660
2615.98 1689
2616.46 1763
2616.94 1724
2617.43 1705
2617.91 1697
2618.39 1758
2618.87 1697
2619.36 1654
2619.84 1635
2620.32 1645
2620.81 1582
2621.29 1624
2621.77 1611
2622.26 1585
2622.74 1564
2623.22 1578
2623.71 1614
2624.19 1678
2624.67 1596
2625.16 1574
2625.64 1582
2626.13 1531
2626.61 1538
2627.09 1544
2627.58 1595
2628.06 1559
2628.55 1674
2629.03 1620
2629.51 1708
2630.00 1732
2630.48 1736
2630.97 1721
2631.45 1776
2631.93 1752
2632.42 1781
2632.90 1826
2633.39 1811
2633.87 1811
2634.36 1752
2634.84 1753
2635.33 1770
2635.81 1733
2636.29 1886
2636.78 1813
2637.26 1788
2637.75 1739
2638.23 1738
2638.72 1723
2639.20 1657
2639.69 1724
2640.17 1613
2640.66 1574
2641.14 1545
2641.63 1612
2642.11 1565
2642.60 1528
2643.08 1652
2643.57 1598
2644.05 1534
2644.54 1535
2645.03 1599
2645.51 1609
2646.00 1544
2646.48 1660
2646.97 1657
2647.45 1717
2647.94 1590
2648.43 1600
2648.91 1627
2649.40 1613
2649.88 1706
2650.37 1644
2650.85 1689
2651.34 1668
2651.83 1608
2652.31 1675
2652.80 1699
2653.29 1628
2653.77 1660
2654.26 1643
2654.74 1672
2655.23 1666
2655.72 1702
2656.20 1688
2656.69 1656
2657.18 1683
2657.66 1691
2658.15 1757
2658.64 1886
2659.12 1876
2659.61 1935
2660.10 1895
2660.58 1957
2661.07 2003
2661.56 2079
2662.05 2192
2662.53 2199
2663.02 2243
2663.51 2341
2663.99 2342
2664.48 2422
2664.97 2495
2665.46 2637
2665.94 2516
2666.43 2497
2666.92 2414
2667.41 2470
2667.89 2478
2668.38 2387
2668.87 2555
2669.36 2597
2669.84 2624
2670.33 2766
2670.82 2866
2671.31 3152
2671.80 3231
2672.28 3285
2672.77 3356
2673.26 3271
2673.75 2986
2674.24 2773
2674.72 2658
2675.21 2444
2675.70 2387
2676.19 2187
2676.68 2105
2677.17 2035
2677.65 2008
2678.14 2062
2678.63 1963
2679.12 1967
2679.61 2061
2680.10 2109
2680.59 2034
2681.07 2088
2681.56 2003
2682.05 1881
2682.54 1974
2683.03 2018
2683.52 2121
2684.01 1951
2684.50 1940
2684.99 1933
2685.47 1905
2685.96 1873
2686.45 1907
2686.94 1757
2687.43 1705
2687.92 1807
2688.41 1759
2688.90 1672
2689.39 1763
2689.88 1760
2690.37 1786
2690.86 1832
2691.35 1911
2691.84 1840
2692.33 1820
2692.82 1849
2693.31 1935
2693.80 1985
2694.29 1951
2694.78 2009
2695.27 1955
2695.76 1883
2696.25 1989
2696.74 1935
2697.23 1798
2697.72 1881
2698.21 1885
2698.70 1849
2699.19 1824
2699.68 1745
2700.17 1749
2700.66 1702
2701.15 1659
2701.64 1620
2702.13 1638
2702.62 1590
2703.11 1617
2703.61 1615
2704.10 1592
2704.59 1652
2705.08 1537
2705.57 1628
2706.06 1599
2706.55 1611
2707.04 1621
2707.53 1599
2708.02 1557
2708.52 1683
2709.01 1717
2709.50 1635
2709.99 1588
2710.48 1518
2710.97 1639
2711.46 1608
2711.96 1604
2712.45 1722
2712.94 1717
2713.43 1617
2713.92 1654
2714.41 1671
2714.91 1696
2715.40 1726
2715.89 1602
2716.38 1569
2716.87 1552
2717.37 1609
2717.86 1599
2718.35 1643
2718.84 1627
2719.33 1702
2719.83 1643
2720.32 1684
2720.81 1721
2721.30 1689
2721.80 1728
2722.29 1680
2722.78 1723
2723.27 1720
2723.77 1708
2724.26 1655
2724.75 1652
2725.24 1565
2725.74 1631
2726.23 1711
2726.72 1670
2727.22 1635
2727.71 1620
2728.20 1659
2728.70 1757
2729.19 1756
2729.68 1718
2730.18 1635
2730.67 1708
2731.16 1731
2731.65 1782
2732.15 1726
2732.64 1746
2733.14 1741
2733.63 1716
2734.12 1758
2734.62 1808
2735.11 1825
2735.60 1863
2736.10 1878
2736.59 1895
2737.08 1871
2737.58 1859
2738.07 1888
2738.57 1963
2739.06 1860
2739.55 1893
2740.05 1899
2740.54 1899
2741.04 1792
2741.53 1836
2742.03 1772
2742.52 1781
2743.01 1748
2743.51 1656
2744.00 1773
2744.50 1752
2744.99 1722
2745.49 1741
2745.98 1712
2746.48 1683
2746.97 1614
2747.47 1696
2747.96 1705
2748.46 1539
2748.95 1561
2749.45 1619
2749.94 1682
2750.44 1606
2750.93 1657
2751.43 1750
2751.92 1798
2752.42 1825
2752.91 1892
2753.41 1957
2753.90 1893
2754.40 1867
2754.89 1738
2755.39 1780
2755.88 1768
2756.38 1859
2756.87 1893
2757.37 1827
2757.87 1811
2758.36 1858
2758.86 1761
2759.35 1690
2759.85 1676
2760.35 1750
2760.84 1768
2761.34 1661
2761.83 1591
2762.33 1603
2762.83 1562
2763.32 1593
2763.82 1582
2764.31 1613
2764.81 1587
2765.31 1500
2765.80 1540
2766.30 1553
2766.80 1597
2767.29 1625
2767.79 1635
2768.29 1631
2768.78 1532
2769.28 1532
2769.78 1562
2770.27 1550
2770.77 1567
2771.27 1617
2771.76 1669
2772.26 1674
2772.76 1600
2773.26 1660
2773.75 1779
2774.25 1826
2774.75 1775
2775.24 1785
2775.74 1775
2776.24 1720
2776.74 1706
2777.23 1787
2777.73 1777
2778.23 1719
2778.73 1799
2779.22 1754
2779.72 1812
2780.22 1838
2780.72 1872
2781.21 1895
2781.71 1890
2782.21 1940
2782.71 1893
2783.21 1886
2783.70 1805
2784.20 1737
2784.70 1632
2785.20 1757
2785.70 1721
2786.20 1632
2786.69 1636
2787.19 1616
2787.69 1641
2788.19 1639
2788.69 1544
2789.19 1583
2789.68 1641
2790.18 1680
2790.68 1752
2791.18 1759
2791.68 1811
2792.18 1941
2792.68 2080
2793.18 2343
2793.67 2389
2794.17 2546
2794.67 2826
2795.17 3107
2795.67 3193
2796.17 3292
2796.67 3450
2797.17 3510
2797.67 3307
2798.17 3103
2798.67 2903
2799.17 2721
2799.66 2518
2800.16 2413
2800.66 2206
2801.16 2079
2801.66 2060
2802.16 2003
2802.66 1958
2803.16 1934
2803.66 1905
2804.16 1970
2804.66 1968
2805.16 2048
2805.66 2158
2806.16 2165
2806.66 2206
2807.16 2228
2807.66 2171
2808.16 2076
2808.66 2183
2809.16 2113
2809.66 2029
2810.16 1988
2810.66 1891
2811.16 1823
2811.66 1877
2812.17 1793
2812.67 1756
2813.17 1742
2813.67 1659
2814.17 1790
2814.67 1797
2815.17 1807
2815.67 1797
2816.17 1721
2816.67 1731
2817.17 1686
2817.67 1742
2818.18 1724
2818.68 1653
2819.18 1741
2819.68 1685
2820.18 1698
2820.68 1673
2821.18 1713
2821.68 1766
2822.19 1732
2822.69 1758
2823.19 1731
2823.69 1798
2824.19 1867
2824.69 1735
2825.20 1675
2825.70 1716
2826.20 1696
2826.70 1709
2827.20 1688
2827.70 1664
2828.21 1594
2828.71 1567
2829.21 1687
2829.71 1649
2830.22 1665
2830.72 1621
2831.22 1634
2831.72 1620
2832.22 1704
2832.73 1601
2833.23 1573
2833.73 1661
2834.23 1624
2834.74 1626
2835.24 1655
2835.74 1667
2836.24 1663
2836.75 1685
2837.25 1700
2837.75 1757
2838.26 1675
2838.76 1597
2839.26 1619
2839.76 1548
2840.27 1533
2840.77 1473
2841.27 1541
2841.78 1619
2842.28 1557
2842.78 1524
2843.29 1550
2843.79 1424
2844.29 1453
2844.80 1463
2845.30 1564
2845.80 1557
2846.31 1573
2846.81 1569
2847.32 1578
2847.82 1597
2848.32 1584
2848.83 1639
2849.33 1709
2849.83 1595
2850.34 1632
2850.84 1655
2851.35 1651
2851.85 1725
2852.35 1784
2852.86 1803
2853.36 1846
2853.87 1784
2854.37 1788
2854.88 1820
2855.38 1808
2855.88 1853
2856.39 1804
2856.89 1816
2857.40 1698
2857.90 1693
2858.41 1677
2858.91 1596
2859.42 1592
2859.92 1571
2860.43 1528
2860.93 1513
2861.44 1564
2861.94 1508
2862.45 1519
2862.95 1564
2863.46 1581
2863.96 1663
2864.47 1647
2864.97 1693
2865.48 1642
2865.98 1569
2866.49 1617
2866.99 1714
2867.50 1730
2868.00 1742
2868.51 1745
2869.02 1732
2869.52 1609
2870.03 1690
2870.53 1834
2871.04 1794
2871.54 1716
2872.05 1848
2872.56 1887
2873.06 1812
2873.57 1844
2874.07 2008
2874.58 1975
2875.09 1913
2875.59 2000
2876.10 1947
2876.61 1970
2877.11 1904
2877.62 1963
2878.12 2019
2878.63 2193
2879.14 2172
2879.64 2270
2880.15 2227
2880.66 2287
2881.16 2382
2881.67 2435
2882.18 2474
2882.68 2502
2883.19 2373
2883.70 2430
2884.20 2297
2884.71 2130
2885.22 2086
2885.73 2120
2886.23 2064
2886.74 1957
2887.25 1953
2887.75 1899
2888.26 1843
2888.77 1834
2889.28 1889
2889.78 1770
2890.29 1893
2890.80 2006
2891.31 2046
2891.81 2108
2892.32 2173
2892.83 2213
2893.34 2281
2893.84 2324
2894.35 2266
2894.86 2313
2895.37 2358
2895.88 2379
2896.38 2252
2896.89 2154
2897.40 2065
2897.91 2040
2898.42 1998
2898.92 1923
2899.43 1800
2899.94 1933
2900.45 1892
2900.96 1830
2901.47 1870
2901.98 1832
2902.48 1854
2902.99 1847
2903.50 1978
2904.01 1879
2904.52 1859
2905.03 1799
2905.54 1822
2906.04 1917
2906.55 1871
2907.06 1833
2907.57 1835
2908.08 1828
2908.59 1867
2909.10 1859
2909.61 1839
2910.12 1825
2910.63 1736
2911.14 1763
2911.64 1778
2912.15 1807
2912.66 1855
2913.17 1788
2913.68 1767
2914.19 1783
2914.70 1899
2915.21 1882
2915.72 2006
2916.23 2049
2916.74 2080
2917.25 1973
2917.76 2030
2918.27 1997
2918.78 2022
2919.29 2029
2919.80 2145
2920.31 2326
2920.82 2450
2921.33 2662
2921.84 3083
2922.35 3264
2922.86 3481
2923.37 3840
2923.88 3966
2924.39 4151
2924.90 4112
2925.41 4061
2925.92 3862
2926.44 3703
2926.95 3454
2927.46 3044
2927.97 2741
2928.48 2511
2928.99 2314
2929.50 2205
2930.01 2109
2930.52 1998
2931.03 1959
2931.54 1897
2932.05 1758
2932.57 1793
2933.08 1719
2933.59 1698
2934.10 1672
2934.61 1689
2935.12 1725
2935.63 1656
2936.15 1739
2936.66 1742
2937.17 1775
2937.68 1731
2938.19 1714
2938.70 1730
2939.22 1770
2939.73 1764
2940.24 1659
2940.75 1676
2941.26 1655
2941.77 1699
2942.29 1766
2942.80 1722
2943.31 1745
2943.82 1753
2944.34 1734
2944.85 1760
2945.36 1835
2945.87 1895
2946.38 1882
2946.90 1805
2947.41 1850
2947.92 1899
2948.43 1834
2948.95 1903
2949.46 1892
2949.97 1828
2950.48 1875
2951.00 1784
2951.51 1921
2952.02 1945
2952.54 1789
2953.05 1799
2953.56 1832
2954.08 1845
2954.59 1824
2955.10 1808
2955.61 1801
2956.13 1739
2956.64 1737
2957.15 1672
2957.67 1672
2958.18 1727
2958.69 1746
2959.21 1602
2959.72 1692
2960.23 1729
2960.75 1726
2961.26 1762
2961.78 1778
2962.29 1850
2962.80 1874
2963.32 1830
2963.83 1830
2964.35 1811
2964.86 1887
2965.37 1890
2965.89 1888
2966.40 1848
2966.92 1937
2967.43 1765
2967.94 1792
2968.46 1730
2968.97 1683
2969.49 1714
2970.00 1650
2970.52 1655
2971.03 1664
2971.54 1689
2972.06 1644
2972.57 1704
2973.09 1662
2973.60 1680
2974.12 1621
2974.63 1648
2975.15 1648
2975.66 1708
2976.18 1663
2976.69 1641
2977.21 1692
2977.72 1654
2978.24 1670
2978.75 1759
2979.27 1810
2979.78 1829
2980.30 1867
2980.81 1965
2981.33 1886
2981.84 1909
2982.36 2001
2982.88 1955
2983.39 1901
2983.91 1845
2984.42 1786
2984.94 1818
2985.45 1823
2985.97 1794
2986.49 1857
2987.00 1934
2987.52 1799
2988.03 1868
2988.55 1838
2989.07 1902
2989.58 1809
2990.10 1861
2990.61 1988
2991.13 1960
2991.65 1955
2992.16 2070
2992.68 2130
2993.20 2253
2993.71 2273
2994.23 2427
2994.75 2527
2995.26 2627
2995.78 2775
2996.30 2800
2996.81 2815
2997.33 2824
2997.85 2765
2998.36 2725
2998.88 2589
2999.40 2486
2999.91 2520
3000.43 2522
3000.95 2568
3001.46 2725
3001.98 2863
3002.50 3084
3003.02 3268
3003.53 3525
3004.05 3695
3004.57 3538
3005.09 3476
3005.60 3453
3006.12 3152
3006.64 2960
3007.16 2724
3007.67 2616
3008.19 2471
3008.71 2260
3009.23 1955
3009.74 1940
3010.26 1866
3010.78 1878
3011.30 1883
3011.82 1833
3012.33 1897
3012.85 1827
3013.37 1759
3013.89 1765
3014.41 1904
3014.93 1863
3015.44 1847
3015.96 1857
3016.48 1776
3017.00 1819
3017.52 1786
3018.04 1809
3018.55 1959
3019.07 2027
3019.59 1979
3020.11 2015
3020.63 2043
3021.15 1902
3021.67 1974
3022.19 2012
3022.71 2031
3023.22 2215
3023.74 2151
3024.26 2045
3024.78 2105
3025.30 2142
3025.82 1960
3026.34 1965
3026.86 1891
3027.38 1839
3027.90 1710
3028.42 1781
3028.94 1766
3029.46 1611
3029.98 1671
3030.49 1686
3031.01 1762
3031.53 1805
3032.05 1749
3032.57 1735
3033.09 1842
3033.61 1730
3034.13 1753
3034.65 1729
3035.17 1699
3035.69 1680
3036.21 1691
3036.73 1751
3037.25 1596
3037.77 1619
3038.29 1671
3038.81 1600
3039.34 1622
3039.86 1658
3040.38 1673
3040.90 1742
3041.42 1692
3041.94 1767
3042.46 1722
3042.98 1663
3043.50 1646
3044.02 1674
3044.54 1712
3045.06 1681
3045.58 1662
3046.10 1673
3046.63 1698
3047.15 1539
3047.67 1600
3048.19 1659
3048.71 1607
3049.23 1573
3049.75 1705
3050.27 1774
3050.79 1629
3051.32 1663
3051.84 1666
3052.36 1793
3052.88 1721
3053.40 1637
3053.92 1686
3054.45 1580
3054.97 1505
3055.49 1571
3056.01 1656
3056.53 1606
3057.05 1599
3057.58 1647
3058.10 1690
3058.62 1690
3059.14 1684
3059.66 1725
3060.19 1783
3060.71 1718
3061.23 1685
3061.75 1704
3062.28 1771
3062.80 1735
3063.32 1890
3063.84 1817
3064.37 1933
3064.89 1849
3065.41 1880
3065.93 2000
3066.46 2035
3066.98 1874
3067.50 1960
3068.02 1908
3068.55 1848
3069.07 1910
3069.59 1837
3070.12 1819
3070.64 1772
3071.16 1830
3071.69 1740
3072.21 1752
3072.73 1704
3073.26 1824
3073.78 1772
3074.30 1716
3074.83 1753
3075.35 1728
3075.87 1881
3076.40 1889
3076.92 1929
3077.44 1969
3077.97 1938
3078.49 1980
3079.01 2044
3079.54 2066
3080.06 2120
3080.59 2034
3081.11 2061
3081.63 2185
3082.16 2077
3082.68 1967
3083.21 2087
3083.73 2129
3084.25 2003
3084.78 2076
3085.30 1930
3085.83 1951
3086.35 2015
3086.88 1914
3087.40 1928
3087.93 2013
3088.45 1979
3088.97 1999
3089.50 2004
3090.02 1945
3090.55 1983
3091.07 2033
3091.60 1926
3092.12 1976
3092.65 1923
3093.17 1896
3093.70 1892
3094.22 1986
3094.75 1976
3095.27 2070
3095.80 2080
3096.32 2032
3096.85 2028
3097.37 2096
3097.90 2113
3098.43 2355
3098.95 2560
3099.48 2888
3100.00 3232
3100.53 3750
3101.05 4415
3101.58 4714
3102.10 5263
3102.63 5435
3103.16 5221
3103.68 4964
3104.21 4402
3104.73 4211
3105.26 3819
3105.79 3486
3106.31 3215
3106.84 3160
3107.36 2977
3107.89 2981
3108.42 3107
3108.94 3119
3109.47 3352
3110.00 3386
3110.52 3598
3111.05 3455
3111.57 3471
3112.10 3289
3112.63 3083
3113.15 2796
3113.68 2567
3114.21 2459
3114.74 2220
3115.26 2112
3115.79 2142
3116.32 1913
3116.84 1902
3117.37 1904
3117.90 1918
3118.42 1855
3118.95 1857
3119.48 1906
3120.01 1784
3120.53 1800
3121.06 1845
3121.59 1805
3122.11 1821
3122.64 1867
3123.17 1818
3123.70 1705
3124.22 1748
3124.75 1787
3125.28 1762
3125.81 1823
3126.34 1830
3126.86 1857
3127.39 1828
3127.92 1843
3128.45 1971
3128.98 1968
3129.50 2135
3130.03 2230
3130.56 2269
3131.09 2417
3131.62 2494
3132.14 2446
3132.67 2495
3133.20 2540
3133.73 2616
3134.26 2613
3134.79 2718
3135.31 2751
3135.84 2621
3136.37 2659
3136.90 2613
3137.43 2512
3137.96 2558
3138.49 2484
3139.02 2310
3139.54 2225
3140.07 2188
3140.60 2206
3141.13 2241
3141.66 2139
3142.19 2199
3142.72 2278
3143.25 2359
3143.78 2407
3144.31 2389
3144.84 2248
3145.37 2357
3145.89 2370
3146.42 2288
3146.95 2141
3147.48 2151
3148.01 2108
3148.54 2147
3149.07 2103
3149.60 2037
3150.13 2156
3150.66 2028
3151.19 2032
3151.72 2057
3152.25 2007
3152.78 1937
3153.31 1885
3153.84 1998
3154.37 1891
3154.90 1918
3155.43 1908
3155.96 1923
3156.49 1815
3157.02 1751
3157.55 1887
3158.08 1850
3158.61 1882
3159.14 1929
3159.68 1988
3160.21 1950
3160.74 1878
3161.27 1937
3161.80 1843
3162.33 1972
3162.86 1915
3163.39 1811
3163.92 1856
3164.45 1760
3164.98 1748
3165.51 1813
3166.05 1780
3166.58 1769
3167.11 1795
3167.64 1884
3168.17 1828
3168.70 1783
3169.23 1784
3169.76 1839
3170.30 1913
3170.83 1934
3171.36 2155
3171.89 2236
3172.42 2269
3172.95 2317
3173.49 2409
3174.02 2343
3174.55 2242
3175.08 2117
3175.61 2189
3176.15 2150
3176.68 2101
3177.21 1947
3177.74 1943
3178.27 1944
3178.81 1948
3179.34 1853
3179.87 1847
3180.40 1906
3180.93 1907
3181.47 1839
3182.00 1888
3182.53 1893
3183.06 1854
3183.60 1757
3184.13 1801
3184.66 1832
3185.20 1857
3185.73 1891
3186.26 1744
3186.79 1814
3187.33 1799
3187.86 1768
3188.39 1718
3188.93 1849
3189.46 1919
3189.99 1951
3190.52 2082
3191.06 2092
3191.59 2094
3192.12 2264
3192.66 2281
3193.19 2438
3193.72 2461
3194.26 2522
3194.79 2466
3195.33 2463
3195.86 2611
3196.39 2540
3196.93 2611
3197.46 2519
3197.99 2400
3198.53 2302
3199.06 2274
3199.60 2327
3200.13 2260
3200.66 2099
3201.20 2061
3201.73 2007
3202.27 1917
3202.80 1841
3203.33 1840
3203.87 1803
3204.40 1716
3204.94 1749
3205.47 1670
3206.01 1686
3206.54 1742
3207.07 1772
3207.61 1815
3208.14 1852
3208.68 1925
3209.21 1931
3209.75 1939
3210.28 2011
3210.82 2018
3211.35 2053
3211.89 2001
3212.42 2043
3212.96 2053
3213.49 1961
3214.03 1958
3214.56 1898
3215.10 1887
3215.63 1833
3216.17 1767
3216.70 1791
3217.24 1740
3217.78 1733
3218.31 1811
3218.85 1759
3219.38 1794
3219.92 1829
3220.45 1898
3220.99 1991
3221.52 1996
3222.06 2043
3222.60 2088
3223.13 2117
3223.67 2078
3224.20 2080
3224.74 2093
3225.28 2149
3225.81 2084
3226.35 1956
3226.88 2004
3227.42 1979
3227.96 1964
3228.49 1865
3229.03 1934
3229.57 1925
3230.10 1805
3230.64 1798
3231.18 1829
3231.71 1871
3232.25 1845
3232.79 1839
3233.32 1949
3233.86 1934
3234.40 1940
3234.93 2048
3235.47 1987
3236.01 2036
3236.54 2106
3237.08 2146
3237.62 2139
3238.15 2089
3238.69 2064
3239.23 2061
3239.77 2129
3240.30 2189
3240.84 2141
3241.38 2020
3241.92 2001
3242.45 2062
3242.99 2116
3243.53 2117
3244.07 2027
3244.60 2108
3245.14 2186
3245.68 2163
3246.22 2148
3246.75 2138
3247.29 2139
3247.83 2166
3248.37 2250
3248.91 2102
3249.44 2037
3249.98 2049
3250.52 2027
3251.06 2074
3251.60 1983
3252.14 2047
3252.67 1980
3253.21 2124
3253.75 2224
3254.29 2244
3254.83 2155
3255.37 2153
3255.90 2247
3256.44 2245
3256.98 2207
3257.52 2433
3258.06 2491
3258.60 2671
3259.14 2750
3259.68 2912
3260.21 3380
3260.75 3502
3261.29 3757
3261.83 3830
3262.37 4280
3262.91 4448
3263.45 4592
3263.99 5226
3264.53 5438
3265.07 5854
3265.61 6242
3266.15 6318
3266.69 6163
3267.23 5852
3267.76 5407
3268.30 4974
3268.84 4458
3269.38 4006
3269.92 3674
3270.46 3388
3271.00 3002
3271.54 2802
3272.08 2816
3272.62 2739
3273.16 2741
3273.70 2641
3274.24 2609
3274.78 2607
3275.32 2688
3275.86 2729
3276.40 2575
3276.94 2589
3277.48 2743
3278.03 2621
3278.57 2567
3279.11 2600
3279.65 2806
3280.19 2792
3280.73 2725
3281.27 2666
3281.81 2649
3282.35 2855
3282.89 2869
3283.43 2760
3283.97 2738
3284.51 2825
3285.05 2737
3285.60 2691
3286.14 2656
3286.68 2573
3287.22 2440
3287.76 2560
3288.30 2532
3288.84 2404
3289.38 2395
3289.93 2413
3290.47 2508
3291.01 2603
3291.55 2563
3292.09 2686
3292.63 2814
3293.18 2982
3293.72 3262
3294.26 3533
3294.80 3547
3295.34 3462
3295.88 3443
3296.43 3456
3296.97 3352
3297.51 3160
3298.05 2996
3298.59 2937
3299.14 2734
3299.68 2554
3300.22 2381
3300.76 2297
3301.31 2206
3301.85 2243
3302.39 2150
3302.93 2256
3303.48 2074
3304.02 2056
3304.56 2101
3305.10 2105
3305.65 2153
3306.19 2081
3306.73 2004
3307.27 2033
3307.82 2078
3308.36 2144
3308.90 2107
3309.45 2206
3309.99 2098
3310.53 2096
3311.07 2188
3311.62 2143
3312.16 2166
3312.70 2347
3313.25 2387
3313.79 2650
3314.33 2809
3314.88 2965
3315.42 2977
3315.97 3010
3316.51 2978
3317.05 2886
3317.60 2864
3318.14 2657
3318.68 2510
3319.23 2293
3319.77 2286
3320.32 2150
3320.86 2117
3321.40 2055
3321.95 2089
3322.49 2077
3323.04 2168
3323.58 2174
3324.12 2073
3324.67 2012
3325.21 2042
3325.76 2045
3326.30 1929
3326.85 1824
3327.39 1925
3327.93 1840
3328.48 1894
3329.02 1867
3329.57 1954
3330.11 1917
3330.66 1900
3331.20 2049
3331.75 2194
3332.29 2247
3332.84 2319
3333.38 2445
3333.93 2653
3334.47 2653
3335.02 2783
3335.56 2926
3336.11 2901
3336.65 2775
3337.20 2726
3337.74 2691
3338.29 2612
3338.83 2548
3339.38 2420
3339.92 2293
3340.47 2399
3341.02 2179
3341.56 2070
3342.11 2111
3342.65 2043
3343.20 1868
3343.74 1955
3344.29 1928
3344.84 1919
3345.38 1883
3345.93 1937
3346.47 1959
3347.02 1885
3347.57 1950
3348.11 1957
3348.66 1912
3349.21 1916
3349.75 1987
3350.30 2005
3350.84 1976
3351.39 1907
3351.94 1989
3352.48 1997
3353.03 1995
3353.58 1974
3354.12 2110
3354.67 2012
3355.22 2106
3355.76 2152
3356.31 2096
3356.86 2063
3357.40 2029
3357.95 1975
3358.50 2042
3359.05 1981
3359.59 1916
3360.14 1903
3360.69 1845
3361.23 1827
3361.78 1856
3362.33 1790
3362.88 1758
3363.42 1854
3363.97 1845
3364.52 1793
3365.07 1738
3365.61 1715
3366.16 1692
3366.71 1694
3367.26 1738
3367.80 1642
3368.35 1755
3368.90 1712
3369.45 1676
3370.00 1681
3370.54 1746
3371.09 1697
3371.64 1642
3372.19 1686
3372.74 1782
3373.28 1822
3373.83 1656
3374.38 1682
3374.93 1721
3375.48 1661
3376.03 1554
3376.57 1557
3377.12 1580
3377.67 1578
3378.22 1577
3378.77 1616
3379.32 1565
3379.87 1589
3380.42 1689
3380.96 1661
3381.51 1657
3382.06 1699
3382.61 1723
3383.16 1751
3383.71 1747
3384.26 1656
3384.81 1710
3385.36 1702
3385.91 1758
3386.45 1713
3387.00 1785
3387.55 1715
3388.10 1631
3388.65 1654
3389.20 1673
3389.75 1689
3390.30 1606
3390.85 1619
3391.40 1661
3391.95 1594
3392.50 1547
3393.05 1682
3393.60 1641
3394.15 1542
3394.70 1491
3395.25 1499
3395.80 1542
3396.35 1645
3396.90 1581
3397.45 1595
3398.00 1629
3398.55 1617
3399.10 1548
3399.65 1639
3400.20 1646
3400.75 1580
3401.30 1541
3401.85 1695
3402.40 1649
3402.95 1643
3403.50 1608
3404.06 1629
3404.61 1694
3405.16 1588
3405.71 1545
3406.26 1563
3406.81 1669
3407.36 1566
3407.91 1525
3408.46 1512
3409.01 1551
3409.56 1580
3410.12 1565
3410.67 1525
3411.22 1536
3411.77 1589
3412.32 1621
3412.87 1552
3413.42 1532
3413.98 1545
3414.53 1513
3415.08 1534
3415.63 1490
3416.18 1566
3416.73 1639
3417.29 1578
3417.84 1631
3418.39 1646
3418.94 1689
3419.49 1790
3420.05 1842
3420.60 1790
3421.15 1895
3421.70 1958
3422.25 1938
3422.81 1896
3423.36 1897
3423.91 1978
3424.46 1958
3425.01 1811
3425.57 1737
3426.12 1722
3426.67 1700
3427.23 1711
3427.78 1685
3428.33 1647
3428.88 1617
3429.44 1619
3429.99 1645
3430.54 1572
3431.09 1583
3431.65 1635
3432.20 1528
3432.75 1525
3433.31 1549
3433.86 1534
3434.41 1557
3434.97 1516
3435.52 1500
3436.07 1504
3436.63 1546
3437.18 1571
3437.73 1581
3438.29 1623
3438.84 1665
3439.39 1604
3439.95 1618
3440.50 1676
3441.05 1741
3441.61 1766
3442.16 1716
3442.72 1713
3443.27 1654
3443.82 1689
3444.38 1574
3444.93 1602
3445.48 1540
3446.04 1607
3446.59 1627
3447.15 1548
3447.70 1539
3448.26 1595
3448.81 1633
3449.36 1655
3449.92 1643
3450.47 1704
3451.03 1745
3451.58 1710
3452.14 1681
3452.69 1720
3453.25 1632
3453.80 1652
3454.36 1589
3454.91 1621
3455.47 1658
3456.02 1694
3456.58 1699
3457.13 1667
3457.69 1667
3458.24 1570
3458.80 1619
3459.35 1598
3459.91 1593
3460.46 1585
3461.02 1546
3461.57 1517
3462.13 1490
3462.68 1474
3463.24 1552
3463.79 1641
3464.35 1517
3464.90 1645
3465.46 1699
3466.02 1680
3466.57 1744
3467.13 1698
3467.68 1768
3468.24 1700
3468.80 1756
3469.35 1738
3469.91 1885
3470.46 1858
3471.02 1865
3471.58 1776
3472.13 1828
3472.69 1776
3473.24 1842
3473.80 1889
3474.36 1739
3474.91 1732
3475.47 1806
3476.03 1901
3476.58 1911
3477.14 1927
3477.70 2014
3478.25 2060
3478.81 2057
3479.37 2063
3479.92 2037
3480.48 1979
3481.04 1982
3481.59 2043
3482.15 2129
3482.71 2114
3483.26 2105
3483.82 2149
3484.38 2029
3484.94 2110
3485.49 2176
3486.05 2200
3486.61 2386
3487.17 2323
3487.72 2400
3488.28 2607
3488.84 2946
3489.40 3142
3489.95 3449
3490.51 3814
3491.07 4311
3491.63 4355
3492.18 4417
3492.74 4326
3493.30 4318
3493.86 4292
3494.42 4249
3494.97 4018
3495.53 3691
3496.09 3880
3496.65 4028
3497.21 4186
3497.76 4467
3498.32 4724
3498.88 4777
3499.44 4699
3500.00 4527
3500.56 4561
3501.11 4303
3501.67 4084
3502.23 3993
3502.79 3719
3503.35 3730
3503.91 3699
3504.47 3739
3505.03 3731
3505.58 3613
3506.14 3336
3506.70 3247
3507.26 3125
3507.82 2956
3508.38 2845
3508.94 2699
3509.50 2644
3510.06 2539
3510.62 2367
3511.17 2344
3511.73 2382
3512.29 2370
3512.85 2423
3513.41 2504
3513.97 2574
3514.53 2683
3515.09 2777
3515.65 2716
3516.21 2880
3516.77 2875
3517.33 2901
3517.89 2921
3518.45 2923
3519.01 3069
3519.57 3045
3520.13 3063
3520.69 3021
3521.25 3078
3521.81 3077
3522.37 3123
3522.93 3046
3523.49 3108
3524.05 3033
3524.61 2881
3525.17 2871
3525.73 2624
3526.29 2514
3526.85 2521
3527.41 2319
3527.97 2309
3528.54 2204
3529.10 2212
3529.66 2221
3530.22 2144
3530.78 2130
3531.34 1980
3531.90 2008
3532.46 2095
3533.02 2015
3533.58 2022
3534.14 2189
3534.71 2134
3535.27 2082
3535.83 2068
3536.39 2152
3536.95 2166
3537.51 2199
3538.07 2394
3538.64 2437
3539.20 2460
3539.76 2609
3540.32 2933
3540.88 3073
3541.44 3192
3542.00 3334
3542.57 3670
3543.13 3658
3543.69 3497
3544.25 3430
3544.81 3235
3545.38 2921
3545.94 2671
3546.50 2605
3547.06 2384
3547.62 2194
3548.19 2209
3548.75 2193
3549.31 2286
3549.87 2207
3550.44 2141
3551.00 2282
3551.56 2314
3552.12 2149
3552.69 2112
3553.25 2041
3553.81 2053
3554.37 1966
3554.94 1994
3555.50 1927
3556.06 1827
3556.63 1937
3557.19 1894
3557.75 1946
3558.31 1874
3558.88 1958
3559.44 1962
3560.00 1911
3560.57 1826
3561.13 1803
3561.69 1848
3562.26 1837
3562.82 1774
3563.38 1750
3563.95 1656
3564.51 1693
3565.07 1698
3565.64 1756
3566.20 1690
3566.77 1725
3567.33 1733
3567.89 1661
3568.46 1674
3569.02 1712
3569.59 1708
3570.15 1692
3570.71 1774
3571.28 1860
3571.84 1731
3572.41 1749
3572.97 1764
3573.53 1705
3574.10 1785
3574.66 1796
3575.23 1814
3575.79 1866
3576.36 1834
3576.92 1792
3577.48 1748
3578.05 1734
3578.61 1769
3579.18 1818
3579.74 1747
3580.31 1865
3580.87 1848
3581.44 1788
3582.00 1718
3582.57 1701
3583.13 1780
3583.70 1834
3584.26 1827
3584.83 1828
3585.39 1800
3585.96 1741
3586.52 1747
3587.09 1708
3587.65 1713
3588.22 1819
3588.79 1758
3589.35 1694
3589.92 1724
3590.48 1775
3591.05 1744
3591.61 1750
3592.18 1726
3592.74 1665
3593.31 1751
3593.88 1844
3594.44 1791
3595.01 1816
3595.57 1783
3596.14 1928
3596.71 1922
3597.27 1881
3597.84 1914
3598.40 1941
3598.97 1959
3599.54 1951
3600.10 2087
3600.67 1889
3601.24 1980
3601.80 1953
3602.37 1876
3602.94 1800
3603.50 1866
3604.07 1808
3604.64 1849
3605.20 1841
3605.77 1878
3606.34 1839
3606.90 1839
3607.47 1791
3608.04 1797
3608.60 1787
3609.17 1855
3609.74 1835
3610.30 1893
3610.87 1975
3611.44 2228
3612.01 2440
3612.57 2718
3613.14 3395
3613.71 4044
3614.28 4730
3614.84 6018
3615.41 7293
3615.98 8387
3616.55 9497
3617.11 10372
3617.68 10857
3618.25 10992
3618.82 10528
3619.39 9681
3619.95 8807
3620.52 7774
3621.09 6491
3621.66 5625
3622.23 4597
3622.79 3834
3623.36 3301
3623.93 2815
3624.50 2627
3625.07 2323
3625.63 2149
3626.20 2107
3626.77 2086
3627.34 2059
3627.91 1908
3628.48 1876
3629.05 1875
3629.61 1810
3630.18 1768
3630.75 1819
3631.32 1832
3631.89 1818
3632.46 1827
3633.03 1770
3633.60 1784
3634.16 1748
3634.73 1811
3635.30 1811
3635.87 1870
3636.44 1931
3637.01 1992
3637.58 1949
3638.15 1988
3638.72 1863
3639.29 1883
3639.86 1980
3640.43 2071
3641.00 2092
3641.57 2179
3642.14 2175
3642.71 2346
3643.27 2335
3643.84 2504
3644.41 2716
3644.98 2788
3645.55 2850
3646.12 2737
3646.69 2688
3647.26 2798
3647.83 2717
3648.40 2631
3648.97 2638
3649.54 2738
3650.12 2726
3650.69 2677
3651.26 2712
3651.83 2676
3652.40 2573
3652.97 2617
3653.54 2650
3654.11 2692
3654.68 2572
3655.25 2623
3655.82 2550
3656.39 2480
3656.96 2431
3657.53 2459
3658.10 2468
3658.67 2340
3659.25 2406
3659.82 2258
3660.39 2125
3660.96 2120
3661.53 2206
3662.10 2109
3662.67 2095
3663.24 2115
3663.81 2143
3664.39 2248
3664.96 2387
3665.53 2485
3666.10 2529
3666.67 2461
3667.24 2447
3667.81 2342
3668.39 2317
3668.96 2273
3669.53 2119
3670.10 2074
3670.67 2094
3671.25 2060
3671.82 1982
3672.39 1944
3672.96 1910
3673.53 1947
3674.11 1941
3674.68 1837
3675.25 1919
3675.82 1973
3676.39 1992
3676.97 2007
3677.54 1855
3678.11 1834
3678.68 1832
3679.26 1889
3679.83 1809
3680.40 1790
3680.97 1710
3681.55 1742
3682.12 1612
3682.69 1670
3683.27 1655
3683.84 1629
3684.41 1603
3684.98 1693
3685.56 1695
3686.13 1753
3686.70 1712
3687.28 1721
3687.85 1744
3688.42 1802
3689.00 1890
3689.57 1870
3690.14 1863
3690.72 1936
3691.29 1846
3691.86 1885
3692.44 1840
3693.01 1778
3693.58 1761
3694.16 1835
3694.73 1815
3695.31 1908
3695.88 1876
3696.45 1924
3697.03 1885
3697.60 1934
3698.18 1873
3698.75 1823
3699.32 1728
3699.90 1814
3700.47 1867
3701.05 1807
3701.62 1724
3702.19 1741
3702.77 1730
3703.34 1677
3703.92 1708
3704.49 1840
3705.07 1842
3705.64 1810
3706.22 1861
3706.79 1920
3707.37 2024
3707.94 1979
3708.51 2041
3709.09 2113
3709.66 2116
3710.24 2107
3710.81 2084
3711.39 2049
3711.96 2050
3712.54 1984
3713.11 2044
3713.69 1988
3714.27 1935
3714.84 1912
3715.42 1910
3715.99 1805
3716.57 1802
3717.14 1780
3717.72 1767
3718.29 1695
3718.87 1729
3719.44 1676
3720.02 1670
3720.60 1625
3721.17 1714
3721.75 1730
3722.32 1699
3722.90 1657
3723.47 1704
3724.05 1765
3724.63 1779
3725.20 1691
3725.78 1750
3726.36 1913
3726.93 1885
3727.51 1921
3728.08 1948
3728.66 2069
3729.24 2351
3729.81 2515
3730.39 2750
3730.97 3163
3731.54 3401
3732.12 3498
3732.70 3647
3733.27 3811
3733.85 3757
3734.43 3566
3735.00 3301
3735.58 3054
3736.16 2836
3736.73 2678
3737.31 2318
3737.89 2145
3738.47 2023
3739.04 1949
3739.62 1802
3740.20 1805
3740.77 1676
3741.35 1671
3741.93 1617
3742.51 1699
3743.08 1666
3743.66 1648
3744.24 1688
3744.82 1677
3745.39 1595
3745.97 1546
3746.55 1589
3747.13 1569
3747.71 1605
3748.28 1608
3748.86 1555
3749.44 1490
3750.02 1562
3750.59 1553
3751.17 1599
3751.75 1529
3752.33 1583
3752.91 1636
3753.49 1573
3754.06 1635
3754.64 1679
3755.22 1674
3755.80 1759
3756.38 1801
3756.96 1823
3757.53 1730
3758.11 1869
3758.69 1872
3759.27 1831
3759.85 1816
3760.43 1989
3761.01 1927
3761.59 1843
3762.17 1930
3762.74 1829
3763.32 1884
3763.90 1897
3764.48 1824
3765.06 1750
3765.64 1777
3766.22 1641
3766.80 1621
3767.38 1819
3767.96 1858
3768.54 1768
3769.12 1778
3769.70 1845
3770.27 1845
3770.85 1788
3771.43 1817
3772.01 1819
3772.59 1766
3773.17 1789
3773.75 1683
3774.33 1589
3774.91 1633
3775.49 1657
3776.07 1615
3776.65 1710
3777.23 1632
3777.81 1605
3778.39 1651
3778.97 1667
3779.55 1700
3780.13 1708
3780.71 1712
3781.29 1669
3781.88 1638
3782.46 1586
3783.04 1623
3783.62 1586
3784.20 1633
3784.78 1658
3785.36 1606
3785.94 1558
3786.52 1628
3787.10 1681
3787.68 1667
3788.26 1718
3788.84 1745
3789.43 1767
3790.01 1791
3790.59 1787
3791.17 1807
3791.75 1802
3792.33 1711
3792.91 1823
3793.49 1864
3794.08 1921
3794.66 1846
3795.24 1964
3795.82 1914
3796.40 1972
3796.98 1967
3797.56 1945
3798.15 1928
3798.73 2050
3799.31 2167
3799.89 2414
3800.47 2534
3801.06 2492
3801.64 2678
3802.22 2711
3802.80 2571
3803.38 2661
3803.97 2483
3804.55 2396
3805.13 2317
3805.71 2330
3806.29 2227
3806.88 2277
3807.46 2413
3808.04 2395
3808.62 2390
3809.21 2391
3809.79 2405
3810.37 2440
3810.95 2458
3811.54 2552
3812.12 2600
3812.70 2615
3813.29 2700
3813.87 2857
3814.45 3059
3815.03 3075
3815.62 3126
3816.20 3110
3816.78 2889
3817.37 2651
3817.95 2468
3818.53 2471
3819.12 2252
3819.70 2203
3820.28 2123
3820.87 2020
3821.45 1996
3822.03 1939
3822.62 1975
3823.20 1925
3823.78 1955
3824.37 1881
3824.95 1931
3825.54 2062
3826.12 1946
3826.70 1954
3827.29 1976
3827.87 1926
3828.46 1909
3829.04 1930
3829.62 1948
3830.21 2100
3830.79 2030
3831.38 1945
3831.96 1947
3832.54 1909
3833.13 1839
3833.71 1977
3834.30 1972
3834.88 1901
3835.47 1860
3836.05 1841
3836.64 1866
3837.22 1876
3837.81 1808
3838.39 1794
3838.98 1850
3839.56 1889
3840.15 1935
3840.73 1849
3841.31 1876
3841.90 1838
3842.49 1947
3843.07 1884
3843.66 1814
3844.24 1854
3844.83 1821
3845.41 1823
3846.00 1840
3846.58 1887
3847.17 1941
3847.75 1936
3848.34 1869
3848.92 1853
3849.51 1822
3850.10 1792
3850.68 1935
3851.27 1907
3851.85 1895
3852.44 1987
3853.02 1878
3853.61 1898
3854.20 2018
3854.78 2287
3855.37 2460
3855.95 2597
3856.54 3025
3857.13 3508
3857.71 4150
3858.30 5093
3858.89 5996
3859.47 6809
3860.06 7804
3860.64 8419
3861.23 8656
3861.82 8823
3862.40 8913
3862.99 8168
3863.58 7769
3864.16 7236
3864.75 6593
3865.34 6078
3865.92 5247
3866.51 4766
3867.10 4106
3867.69 3722
3868.27 3278
3868.86 2955
3869.45 2809
3870.03 2675
3870.62 2582
3871.21 2549
3871.80 2462
3872.38 2551
3872.97 2567
3873.56 2476
3874.15 2509
3874.73 2451
3875.32 2443
3875.91 2485
3876.50 2409
3877.08 2397
3877.67 2384
3878.26 2337
3878.85 2367
3879.43 2269
3880.02 2183
3880.61 2098
3881.20 2048
3881.79 1972
3882.37 2039
3882.96 2003
3883.55 2025
3884.14 2035
3884.73 1997
3885.32 2141
3885.90 2144
3886.49 2245
3887.08 2337
3887.67 2503
3888.26 2409
3888.85 2480
3889.44 2414
3890.02 2351
3890.61 2298
3891.20 2290
3891.79 2287
3892.38 2346
3892.97 2267
3893.56 2195
3894.15 2157
3894.74 2129
3895.32 2152
3895.91 2057
3896.50 2041
3897.09 2107
3897.68 2117
3898.27 2022
3898.86 2058
3899.45 2045
3900.04 2079
3900.63 2088
3901.22 2114
3901.81 2025
3902.40 1915
3902.99 1863
3903.58 1780
3904.17 1801
3904.76 1769
3905.35 1771
3905.94 1718
3906.53 1710
3907.12 1720
3907.71 1842
3908.30 1779
3908.89 1720
3909.48 1781
3910.07 1672
3910.66 1593
3911.25 1645
3911.84 1737
3912.43 1608
3913.02 1635
3913.61 1615
3914.20 1709
3914.79 1694
3915.38 1621
3915.97 1648
3916.56 1704
3917.15 1588
3917.74 1689
3918.33 1660
3918.92 1762
3919.52 1741
3920.11 1762
3920.70 1729
3921.29 1700
3921.88 1660
3922.47 1662
3923.06 1644
3923.65 1562
3924.24 1526
3924.84 1575
3925.43 1555
3926.02 1670
3926.61 1698
3927.20 1668
3927.79 1609
3928.38 1660
3928.98 1723
3929.57 1685
3930.16 1614
3930.75 1680
3931.34 1721
3931.93 1712
3932.53 1600
3933.12 1579
3933.71 1629
3934.30 1565
3934.89 1623
3935.49 1622
3936.08 1640
3936.67 1704
3937.26 1629
3937.86 1797
3938.45 1747
3939.04 1660
3939.63 1636
3940.23 1708
3940.82 1693
3941.41 1714
3942.00 1792
3942.60 1790
3943.19 1797
3943.78 1853
3944.37 1804
3944.97 1766
3945.56 1793
3946.15 1653
3946.75 1676
3947.34 1683
3947.93 1658
3948.52 1592
3949.12 1612
3949.71 1614
3950.30 1610
3950.90 1580
3951.49 1489
3952.08 1538
3952.68 1484
3953.27 1443
3953.86 1520
3954.46 1583
3955.05 1511
3955.65 1589
3956.24 1585
3956.83 1624
3957.43 1677
3958.02 1636
3958.61 1615
3959.21 1606
3959.80 1654
3960.40 1600
3960.99 1614
3961.58 1670
3962.18 1600
3962.77 1611
3963.37 1575
3963.96 1574
3964.55 1625
3965.15 1630
3965.74 1703
3966.34 1756
3966.93 1753
3967.53 1753
3968.12 1732
3968.72 1671
3969.31 1690
3969.91 1652
3970.50 1605
3971.10 1749
3971.69 1624
3972.28 1694
3972.88 1639
3973.47 1729
3974.07 1818
3974.66 1819
3975.26 1840
3975.85 1873
3976.45 2038
3977.05 2090
3977.64 2026
3978.24 1889
3978.83 1792
3979.43 1666
3980.02 1754
3980.62 1770
3981.21 1771
3981.81 1729
3982.40 1807
3983.00 1821
3983.60 1685
3984.19 1792
3984.79 1751
3985.38 1773
3985.98 1683
3986.58 1618
3987.17 1604
3987.77 1670
3988.36 1669
3988.96 1651
3989.56 1641
3990.15 1622
3990.75 1616
3991.34 1697
3991.94 1750
3992.54 1750
3993.13 1744
3993.73 1807
3994.33 1816
3994.92 1842
3995.52 1901
3996.12 1871
3996.71 1986
3997.31 2004
3997.91 1984
3998.50 2012
3999.10 2148
3999.70 2134
4000.29 2196
4000.89 2143
4001.49 2095
4002.09 2057
4002.68 1950
4003.28 1847
4003.88 1838
4004.47 1793
4005.07 1760
4005.67 1855
4006.27 1850
4006.86 1860
4007.46 1968
4008.06 1894
4008.66 1871
4009.25 1789
4009.85 1823
4010.45 1811
4011.05 1845
4011.64 1902
4012.24 1860
4012.84 1953
4013.44 2094
4014.04 2178
4014.63 2244
4015.23 2324
4015.83 2339
4016.43 2318
4017.03 2424
4017.63 2359
4018.22 2343
4018.82 2273
4019.42 2091
4020.02 1982
4020.62 1877
4021.22 1864
4021.81 1797
4022.41 1804
4023.01 1866
4023.61 1928
4024.21 2001
4024.81 2047
4025.41 2111
4026.01 2208
4026.60 2238
4027.20 2348
4027.80 2498
4028.40 2551
4029.00 2502
4029.60 2563
4030.20 2393
4030.80 2438
4031.40 2367
4032.00 2299
4032.60 2323
4033.20 2380
4033.80 2426
4034.39 2352
4034.99 2167
4035.59 2142
4036.19 2098
4036.79 2093
4037.39 1969
4037.99 1906
4038.59 1771
4039.19 1661
4039.79 1654
4040.39 1655
4040.99 1666
4041.59 1694
4042.19 1675
4042.79 1669
4043.39 1685
4043.99 1718
4044.59 1683
4045.19 1733
4045.79 1734
4046.39 1753
4046.99 1771
4047.60 1758
4048.20 1820
4048.80 1814
4049.40 1787
4050.00 1660
4050.60 1640
4051.20 1647
4051.80 1634
4052.40 1575
4053.00 1606
4053.60 1567
4054.20 1564
4054.80 1601
4055.41 1584
4056.01 1545
4056.61 1542
4057.21 1579
4057.81 1537
4058.41 1489
4059.01 1504
4059.61 1519
4060.22 1545
4060.82 1529
4061.42 1535
4062.02 1478
4062.62 1500
4063.22 1527
4063.82 1596
4064.43 1578
4065.03 1499
4065.63 1514
4066.23 1553
4066.83 1479
4067.44 1502
4068.04 1506
4068.64 1499
4069.24 1504
4069.84 1472
4070.45 1448
4071.05 1449
4071.65 1517
4072.25 1557
4072.86 1505
4073.46 1448
4074.06 1539
4074.66 1538
4075.27 1549
4075.87 1606
4076.47 1531
4077.07 1484
4077.68 1530
4078.28 1587
4078.88 1539
4079.48 1544
4080.09 1529
4080.69 1548
4081.29 1550
4081.90 1516
4082.50 1557
4083.10 1563
4083.71 1459
4084.31 1487
4084.91 1506
4085.52 1475
4086.12 1481
4086.72 1491
4087.33 1454
4087.93 1552
4088.53 1490
4089.14 1486
4089.74 1546
4090.34 1500
4090.95 1571
4091.55 1571
4092.15 1480
4092.76 1589
4093.36 1596
4093.97 1574
4094.57 1552
4095.17 1505
4095.78 1550
4096.38 1577
4096.99 1523
4097.59 1510
4098.19 1427
4098.80 1465
4099.40 1341
4100.01 1361
4100.61 1347
4101.22 1402
4101.82 1393
4102.43 1399
4103.03 1339
4103.63 1294
4104.24 1316
4104.84 1308
4105.45 1309
4106.05 1335
4106.66 1286
4107.26 1319
4107.87 1348
4108.47 1417
4109.08 1388
4109.68 1355
4110.29 1320
4110.89 1353
4111.50 1398
4112.10 1314
4112.71 1291
4113.31 1290
4113.92 1330
4114.53 1311
4115.13 1327
4115.74 1281
4116.34 1327
4116.95 1306
4117.55 1319
4118.16 1337
4118.76 1368
4119.37 1358
4119.98 1379
4120.58 1339
4121.19 1278
4121.79 1319
4122.40 1380
4123.01 1412
4123.61 1341
4124.22 1373
4124.82 1380
4125.43 1395
4126.04 1407
4126.64 1326
4127.25 1388
4127.86 1412
4128.46 1382
4129.07 1347
4129.68 1344
4130.28 1322
4130.89 1350
4131.50 1400
4132.10 1336
4132.71 1385
4133.32 1444
4133.92 1473
4134.53 1461
4135.14 1531
4135.74 1615
4136.35 1698
4136.96 1824
4137.56 1848
4138.17 1910
4138.78 1917
4139.39 1826
4139.99 1942
4140.60 2077
4141.21 2087
4141.82 2017
4142.42 1952
4143.03 1862
4143.64 1874
4144.25 1749
4144.85 1745
4145.46 1675
4146.07 1513
4146.68 1466
4147.28 1389
4147.89 1338
4148.50 1476
4149.11 1414
4149.72 1317
4150.32 1312
4150.93 1384
4151.54 1271
4152.15 1263
4152.76 1267
4153.37 1292
4153.97 1326
4154.58 1299
4155.19 1300
4155.80 1290
4156.41 1327
4157.02 1319
4157.62 1378
4158.23 1340
4158.84 1303
4159.45 1391
4160.06 1463
4160.67 1368
4161.28 1367
4161.89 1443
4162.49 1455
4163.10 1481
4163.71 1448
4164.32 1407
4164.93 1468
4165.54 1469
4166.15 1513
4166.76 1414
4167.37 1409
4167.98 1394
4168.59 1383
4169.20 1386
4169.81 1323
4170.42 1325
4171.02 1417
4171.63 1381
4172.24 1381
4172.85 1370
4173.46 1409
4174.07 1383
4174.68 1415
4175.29 1373
4175.90 1367
4176.51 1420
4177.12 1417
4177.73 1443
4178.34 1396
4178.95 1372
4179.56 1373
4180.17 1337
4180.78 1341
4181.39 1404
4182.00 1315
4182.61 1402
4183.23 1345
4183.84 1323
4184.45 1409
4185.06 1418
4185.67 1402
4186.28 1370
4186.89 1408
4187.50 1394
4188.11 1401
4188.72 1403
4189.33 1410
4189.94 1364
4190.55 1402
4191.17 1445
4191.78 1519
4192.39 1399
4193.00 1390
4193.61 1459
4194.22 1494
4194.83 1459
4195.44 1418
4196.06 1451
4196.67 1468
4197.28 1361
4197.89 1494
4198.50 1470
4199.11 1400
4199.72 1401
4200.34 1428
4200.95 1450
4201.56 1460
4202.17 1397
4202.78 1425
4203.40 1414
4204.01 1400
4204.62 1500
4205.23 1452
4205.84 1379
4206.46 1433
4207.07 1398
4207.68 1385
4208.29 1409
4208.90 1390
4209.52 1436
4210.13 1462
4210.74 1441
4211.35 1482
4211.97 1366
4212.58 1467
4213.19 1482
4213.80 1554
4214.42 1569
4215.03 1535
4215.64 1656
4216.26 1727
4216.87 1722
4217.48 1788
4218.09 1915
4218.71 2012
4219.32 2184
4219.93 2369
4220.55 2532
4221.16 2602
4221.77 2797
4222.39 2931
4223.00 2873
4223.61 2931
4224.23 2930
4224.84 3027
4225.45 3035
4226.07 3052
4226.68 3010
4227.30 3190
4227.91 3272
4228.52 3259
4229.14 3165
4229.75 2892
4230.36 2779
4230.98 2614
4231.59 2368
4232.21 2260
4232.82 2255
4233.43 2209
4234.05 2141
4234.66 2100
4235.28 2130
4235.89 2073
4236.51 2026
4237.12 2012
4237.73 2095
4238.35 1914
4238.96 1942
4239.58 1842
4240.19 1849
4240.81 1825
4241.42 1758
4242.04 1713
4242.65 1745
4243.27 1744
4243.88 1715
4244.50 1684
4245.11 1706
4245.73 1700
4246.34 1601
4246.96 1649
4247.57 1743
4248.19 1671
4248.80 1638
4249.42 1620
4250.03 1644
4250.65 1636
4251.26 1626
4251.88 1670
4252.49 1596
4253.11 1575
4253.72 1593
4254.34 1557
4254.96 1574
4255.57 1517
4256.19 1559
4256.80 1509
4257.42 1565
4258.03 1603
4258.65 1522
4259.27 1591
4259.88 1588
4260.50 1545
4261.12 1569
4261.73 1586
4262.35 1683
4262.96 1700
4263.58 1682
4264.20 1720
4264.81 1756
4265.43 1704
4266.05 1724
4266.66 1700
4267.28 1680
4267.90 1711
4268.51 1668
4269.13 1730
4269.75 1762
4270.36 1821
4270.98 1686
4271.60 1764
4272.21 1773
4272.83 1774
4273.45 1946
4274.06 1912
4274.68 1959
4275.30 2157
4275.92 2106
4276.53 2256
4277.15 2335
4277.77 2266
4278.38 2199
4279.00 2069
4279.62 1942
4280.24 1937
4280.85 1803
4281.47 1723
4282.09 1647
4282.71 1572
4283.32 1470
4283.94 1457
4284.56 1443
4285.18 1455
4285.80 1445
4286.41 1517
4287.03 1577
4287.65 1521
4288.27 1465
4288.89 1474
4289.50 1478
4290.12 1501
4290.74 1523
4291.36 1504
4291.98 1492
4292.60 1452
4293.21 1531
4293.83 1541
4294.45 1512
4295.07 1503
4295.69 1413
4296.31 1468
4296.93 1459
4297.54 1443
4298.16 1507
4298.78 1598
4299.40 1513
4300.02 1494
4300.64 1574
4301.26 1573
4301.88 1569
4302.50 1570
4303.12 1549
4303.73 1598
4304.35 1632
4304.97 1574
4305.59 1478
4306.21 1488
4306.83 1512
4307.45 1523
4308.07 1488
4308.69 1489
4309.31 1458
4309.93 1394
4310.55 1526
4311.17 1421
4311.79 1525
4312.41 1448
4313.03 1495
4313.65 1502
4314.27 1451
4314.89 1453
4315.51 1466
4316.13 1445
4316.75 1476
4317.37 1423
4317.99 1381
4318.61 1464
4319.23 1549
4319.85 1497
4320.47 1476
4321.09 1488
4321.71 1643
4322.33 1603
4322.95 1664
4323.57 1688
4324.19 1696
4324.81 1712
4325.43 1648
4326.05 1667
4326.68 1654
4327.30 1584
4327.92 1557
4328.54 1577
4329.16 1578
4329.78 1557
4330.40 1465
4331.02 1510
4331.64 1518
4332.26 1528
4332.89 1613
4333.51 1646
4334.13 1682
4334.75 1746
4335.37 1756
4335.99 1729
4336.61 1792
4337.24 1795
4337.86 1847
4338.48 1896
4339.10 1864
4339.72 1873
4340.34 1916
4340.97 2008
4341.59 2003
4342.21 2150
4342.83 2431
4343.45 2712
4344.08 3130
4344.70 3642
4345.32 4069
4345.94 4353
4346.57 4534
4347.19 4543
4347.81 4224
4348.43 4116
4349.05 3726
4349.68 3162
4350.30 2747
4350.92 2543
4351.54 2354
4352.17 2273
4352.79 2110
4353.41 1983
4354.04 1887
4354.66 1839
4355.28 1874
4355.90 1830
4356.53 1924
4357.15 1943
4357.77 1826
4358.40 1818
4359.02 1900
4359.64 1898
4360.27 1973
4360.89 1862
4361.51 1773
4362.14 1759
4362.76 1746
4363.38 1732
4364.01 1717
4364.63 1736
4365.25 1679
4365.88 1667
4366.50 1728
4367.12 1597
4367.75 1654
4368.37 1550
4369.00 1516
4369.62 1568
4370.24 1540
4370.87 1481
4371.49 1508
4372.12 1505
4372.74 1525
4373.36 1521
4373.99 1567
4374.61 1587
4375.24 1697
4375.86 1610
4376.49 1625
4377.11 1786
4377.73 1913
4378.36 1804
4378.98 1912
4379.61 2041
4380.23 1985
4380.86 1973
4381.48 2035
4382.11 1833
4382.73 1783
4383.36 1842
4383.98 1779
4384.61 1742
4385.23 1805
4385.86 1762
4386.48 1715
4387.11 1636
4387.73 1653
4388.36 1665
4388.98 1572
4389.61 1481
4390.23 1469
4390.86 1488
4391.48 1503
4392.11 1511
4392.74 1545
4393.36 1506
4393.99 1487
4394.61 1464
4395.24 1507
4395.86 1561
4396.49 1497
4397.12 1462
4397.74 1472
4398.37 1512
4398.99 1553
4399.62 1538
4400.25 1579
4400.87 1546
4401.50 1557
4402.12 1584
4402.75 1625
4403.38 1568
4404.00 1667
4404.63 1727
4405.26 1843
4405.88 1824
4406.51 1844
4407.14 1945
4407.76 1992
4408.39 1951
4409.02 1918
4409.64 1930
4410.27 1949
4410.90 1879
4411.52 1805
4412.15 1724
4412.78 1752
4413.40 1721
4414.03 1681
4414.66 1705
4415.29 1739
4415.91 1730
4416.54 1723
4417.17 1719
4417.79 1699
4418.42 1590
4419.05 1741
4419.68 1781
4420.30 1677
4420.93 1666
4421.56 1599
4422.19 1612
4422.81 1653
4423.44 1553
4424.07 1516
4424.70 1483
4425.33 1471
4425.95 1475
4426.58 1514
4427.21 1453
4427.84 1398
4428.47 1441
4429.09 1440
4429.72 1512
4430.35 1460
4430.98 1481
4431.61 1514
4432.23 1505
4432.86 1575
4433.49 1636
4434.12 1507
4434.75 1538
4435.38 1559
4436.01 1588
4436.63 1600
4437.26 1567
4437.89 1605
4438.52 1547
4439.15 1525
4439.78 1521
4440.41 1544
4441.04 1557
4441.67 1531
4442.29 1562
4442.92 1523
4443.55 1472
4444.18 1502
4444.81 1480
4445.44 1545
4446.07 1642
4446.70 1686
4447.33 1721
4447.96 1737
4448.59 1720
4449.22 1750
4449.85 1762
4450.48 1714
4451.11 1626
4451.74 1616
4452.37 1724
4453.00 1698
4453.63 1706
4454.26 1720
4454.89 1756
4455.52 1698
4456.15 1709
4456.78 1745
4457.41 1722
4458.04 1672
4458.67 1616
4459.30 1560
4459.93 1551
4460.56 1579
4461.19 1522
4461.82 1476
4462.45 1395
4463.08 1444
4463.71 1546
4464.34 1492
4464.97 1490
4465.60 1416
4466.23 1393
4466.86 1472
4467.49 1418
4468.12 1438
4468.76 1477
4469.39 1453
4470.02 1529
4470.65 1447
4471.28 1480
4471.91 1481
4472.54 1430
4473.17 1414
4473.80 1391
4474.44 1466
4475.07 1485
4475.70 1497
4476.33 1400
4476.96 1362
4477.59 1338
4478.22 1433
4478.86 1536
4479.49 1516
4480.12 1439
4480.75 1445
4481.38 1556
4482.02 1560
4482.65 1586
4483.28 1548
4483.91 1510
4484.54 1552
4485.18 1494
4485.81 1598
4486.44 1620
4487.07 1667
4487.70 1657
4488.34 1660
4488.97 1702
4489.60 1609
4490.23 1646
4490.87 1632
4491.50 1656
4492.13 1580
4492.76 1564
4493.40 1571
4494.03 1593
4494.66 1615
4495.30 1670
4495.93 1620
4496.56 1766
4497.19 1789
4497.83 1804
4498.46 1893
4499.09 1960
4499.73 2045
4500.36 2078
4500.99 2163
4501.63 2340
4502.26 2218
4502.89 2075
4503.53 2051
4504.16 2012
4504.79 1904
4505.43 1887
4506.06 1870
4506.69 1759
4507.33 1687
4507.96 1759
4508.59 1809
4509.23 1749
4509.86 1816
4510.50 1819
4511.13 1865
4511.76 1892
4512.40 1925
4513.03 1892
4513.67 2003
4514.30 1950
4514.93 1890
4515.57 1862
4516.20 1895
4516.84 1883
4517.47 1910
4518.11 1871
4518.74 1818
4519.37 1818
4520.01 1867
4520.64 1900
4521.28 1870
4521.91 1908
4522.55 1992
4523.18 2136
4523.82 2207
4524.45 2399
4525.09 2555
4525.72 2879
4526.36 3420
4526.99 4069
4527.63 5053
4528.26 6310
4528.90 7579
4529.53 9138
4530.17 10255
4530.80 11047
4531.44 11678
4532.07 11739
4532.71 11282
4533.34 10313
4533.98 9245
4534.62 8024
4535.25 6750
4535.89 5525
4536.52 4588
4537.16 3864
4537.79 3366
4538.43 2952
4539.07 2614
4539.70 2339
4540.34 2178
4540.97 2134
4541.61 2094
4542.25 2033
4542.88 2032
4543.52 1977
4544.15 1958
4544.79 1987
4545.43 1992
4546.06 1958
4546.70 1914
4547.34 1907
4547.97 1854
4548.61 1884
4549.25 1817
4549.88 1798
4550.52 1787
4551.16 1798
4551.79 1749
4552.43 1727
4553.07 1738
4553.70 1714
4554.34 1735
4554.98 1734
4555.61 1830
4556.25 1853
4556.89 1911
4557.53 1942
4558.16 2056
4558.80 2071
4559.44 2213
4560.07 2206
4560.71 2196
4561.35 2168
4561.99 2044
4562.62 2014
4563.26 2058
4563.90 2119
4564.54 2099
4565.18 2026
4565.81 2054
4566.45 2205
4567.09 2167
4567.73 2124
4568.36 2267
4569.00 2306
4569.64 2212
4570.28 2177
4570.92 2183
4571.55 2164
4572.19 2122
4572.83 2006
4573.47 2037
4574.11 1921
4574.75 1894
4575.38 1925
4576.02 1937
4576.66 1913
4577.30 1875
4577.94 1937
4578.58 2054
4579.22 2011
4579.85 2020
4580.49 2124
4581.13 2177
4581.77 2230
4582.41 2191
4583.05 2081
4583.69 1992
4584.33 2009
4584.97 1964
4585.61 1935
4586.24 1986
4586.88 1933
4587.52 1898
4588.16 1963
4588.80 2030
4589.44 2320
4590.08 2325
4590.72 2552
4591.36 2577
4592.00 2592
4592.64 2530
4593.28 2380
4593.92 2287
4594.56 2203
4595.20 1926
4595.84 1969
4596.48 1930
4597.12 1819
4597.76 1869
4598.40 1851
4599.04 1926
4599.68 1845
4600.32 1924
4600.96 1961
4601.60 1971
4602.24 1975
4602.88 1956
4603.52 1974
4604.16 2011
4604.80 1979
4605.44 1994
4606.08 2085
4606.72 2002
4607.36 1897
4608.00 1903
4608.64 1954
4609.28 1965
4609.93 1958
4610.57 1934
4611.21 1930
4611.85 1914
4612.49 1963
4613.13 1958
4613.77 1967
4614.41 1960
4615.05 1937
4615.69 1960
4616.34 1887
4616.98 1913
4617.62 1922
4618.26 1822
4618.90 1810
4619.54 1758
4620.18 1690
4620.83 1587
4621.47 1550
4622.11 1559
4622.75 1551
4623.39 1479
4624.03 1574
4624.68 1546
4625.32 1537
4625.96 1618
4626.60 1585
4627.24 1610
4627.89 1597
4628.53 1602
4629.17 1608
4629.81 1707
4630.45 1765
4631.10 1876
4631.74 1838
4632.38 1854
4633.02 1960
4633.67 1835
4634.31 1929
4634.95 1915
4635.59 1927
4636.24 1821
4636.88 1933
4637.52 1837
4638.17 1831
4638.81 1858
4639.45 1940
4640.09 1871
4640.74 1939
4641.38 1875
4642.02 1871
4642.67 1835
4643.31 1825
4643.95 1859
4644.60 1944
4645.24 1910
4645.88 1951
4646.53 2007
4647.17 2045
4647.81 2180
4648.46 2272
4649.10 2617
4649.74 2775
4650.39 3084
4651.03 3404
4651.67 3610
4652.32 3644
4652.96 3733
4653.61 3741
4654.25 3547
4654.89 3315
4655.54 2961
4656.18 2686
4656.83 2392
4657.47 2232
4658.11 2076
4658.76 1845
4659.40 1822
4660.05 1770
4660.69 1671
4661.33 1660
4661.98 1735
4662.62 1793
4663.27 1752
4663.91 1782
4664.56 1770
4665.20 1789
4665.85 1760
4666.49 1736
4667.14 1791
4667.78 1741
4668.43 1689
4669.07 1680
4669.72 1630
4670.36 1654
4671.01 1560
4671.65 1508
4672.30 1496
4672.94 1513
4673.59 1509
4674.23 1422
4674.88 1457
4675.52 1529
4676.17 1586
4676.81 1570
4677.46 1535
4678.10 1637
4678.75 1579
4679.40 1541
4680.04 1622
4680.69 1657
4681.33 1595
4681.98 1569
4682.62 1628
4683.27 1604
4683.92 1651
4684.56 1705
4685.21 1637
4685.85 1646
4686.50 1560
4687.15 1635
4687.79 1608
4688.44 1616
4689.09 1667
4689.73 1612
4690.38 1637
4691.02 1633
4691.67 1585
4692.32 1594
4692.96 1669
4693.61 1653
4694.26 1610
4694.90 1667
4695.55 1813
4696.20 1812
4696.84 1887
4697.49 2034
4698.14 2157
4698.78 2211
4699.43 2351
4700.08 2425
4700.73 2395
4701.37 2215
4702.02 2168
4702.67 2216
4703.31 2044
4703.96 1910
4704.61 1843
4705.26 1878
4705.90 1828
4706.55 1725
4707.20 1794
4707.85 1791
4708.49 1733
4709.14 1760
4709.79 1758
4710.44 1803
4711.09 1757
4711.73 1745
4712.38 1711
4713.03 1739
4713.68 1718
4714.33 1735
4714.97 1689
4715.62 1628
4716.27 1673
4716.92 1590
4717.57 1648
4718.21 1734
4718.86 1751
4719.51 1787
4720.16 1769
4720.81 1689
4721.46 1767
4722.11 1665
4722.75 1654
4723.40 1710
4724.05 1656
4724.70 1660
4725.35 1589
4726.00 1563
4726.65 1604
4727.30 1691
4727.94 1639
4728.59 1633
4729.24 1535
4729.89 1474
4730.54 1556
4731.19 1502
4731.84 1475
4732.49 1448
4733.14 1495
4733.79 1413
4734.44 1510
4735.09 1453
4735.74 1484
4736.38 1470
4737.03 1446
4737.68 1517
4738.33 1431
4738.98 1410
4739.63 1398
4740.28 1397
4740.93 1359
4741.58 1456
4742.23 1383
4742.88 1402
4743.53 1409
4744.18 1409
4744.83 1450
4745.48 1379
4746.13 1443
4746.78 1467
4747.43 1542
4748.08 1490
4748.73 1566
4749.39 1581
4750.04 1742
4750.69 1643
4751.34 1704
4751.99 1642
4752.64 1732
4753.29 1572
4753.94 1565
4754.59 1587
4755.24 1532
4755.89 1508
4756.54 1479
4757.19 1459
4757.84 1465
4758.50 1385
4759.15 1455
4759.80 1486
4760.45 1558
4761.10 1652
4761.75 1666
4762.40 1706
4763.05 1776
4763.71 1759
4764.36 1751
4765.01 1664
4765.66 1626
4766.31 1604
4766.96 1571
4767.62 1569
4768.27 1461
4768.92 1512
4769.57 1423
4770.22 1477
4770.87 1414
4771.53 1379
4772.18 1402
4772.83 1383
4773.48 1413
4774.13 1405
4774.79 1454
4775.44 1318
4776.09 1293
4776.74 1327
4777.40 1331
4778.05 1419
4778.70 1441
4779.35 1386
4780.01 1345
4780.66 1323
4781.31 1318
4781.96 1333
4782.62 1321
4783.27 1303
4783.92 1369
4784.57 1351
4785.23 1392
4785.88 1356
4786.53 1431
4787.19 1431
4787.84 1402
4788.49 1493
4789.15 1552
4789.80 1628
4790.45 1639
4791.11 1642
4791.76 1697
4792.41 1636
4793.07 1635
4793.72 1628
4794.37 1573
4795.03 1532
4795.68 1523
4796.33 1508
4796.99 1406
4797.64 1454
4798.29 1391
4798.95 1460
4799.60 1467
4800.26 1415
4800.91 1347
4801.56 1449
4802.22 1570
4802.87 1506
4803.53 1441
4804.18 1446
4804.83 1404
4805.49 1484
4806.14 1445
4806.80 1423
4807.45 1488
4808.11 1443
4808.76 1484
4809.42 1448
4810.07 1484
4810.72 1456
4811.38 1509
4812.03 1468
4812.69 1472
4813.34 1471
4814.00 1520
4814.65 1549
4815.31 1582
4815.96 1507
4816.62 1531
4817.27 1573
4817.93 1541
4818.58 1518
4819.24 1429
4819.89 1547
4820.55 1544
4821.20 1520
4821.86 1661
4822.52 1575
4823.17 1541
4823.83 1553
4824.48 1587
4825.14 1620
4825.79 1605
4826.45 1610
4827.10 1577
4827.76 1517
4828.42 1597
4829.07 1572
4829.73 1553
4830.38 1681
4831.04 1724
4831.70 1669
4832.35 1704
4833.01 1818
4833.66 1904
4834.32 1936
4834.98 1948
4835.63 2073
4836.29 2165
4836.95 2282
4837.60 2367
4838.26 2253
4838.92 2228
4839.57 2218
4840.23 2094
4840.89 2114
4841.54 2060
4842.20 1969
4842.86 1944
4843.51 1898
4844.17 1817
4844.83 1829
4845.48 1774
4846.14 1737
4846.80 1751
4847.45 1774
4848.11 1843
4848.77 1871
4849.43 1913
4850.08 1766
4850.74 1810
4851.40 1873
4852.06 1864
4852.71 1897
4853.37 1977
4854.03 2011
4854.69 2039
4855.34 2080
4856.00 2188
4856.66 2218
4857.32 2382
4857.97 2415
4858.63 2443
4859.29 2504
4859.95 2390
4860.61 2314
4861.26 2260
4861.92 2203
4862.58 2174
4863.24 2046
4863.90 2130
4864.55 2304
4865.21 2298
4865.87 2324
4866.53 2302
4867.19 2274
4867.85 2285
4868.51 2237
4869.16 2248
4869.82 2273
4870.48 2232
4871.14 2276
4871.80 2331
4872.46 2339
4873.12 2339
4873.78 2377
4874.43 2324
4875.09 2364
4875.75 2293
4876.41 2323
4877.07 2416
4877.73 2444
4878.39 2362
4879.05 2522
4879.71 2424
4880.37 2345
4881.03 2225
4881.69 2183
4882.34 2170
4883.00 2152
4883.66 2072
4884.32 1912
4884.98 2009
4885.64 2004
4886.30 2014
4886.96 2023
4887.62 1920
4888.28 1968
4888.94 2084
4889.60 2061
4890.26 2018
4890.92 2154
4891.58 2153
4892.24 2384
4892.90 2328
4893.56 2300
4894.22 2186
4894.88 2196
4895.54 2108
4896.20 2094
4896.86 2044
4897.52 2144
4898.19 2270
4898.85 2329
4899.51 2388
4900.17 2392
4900.83 2381
4901.49 2170
4902.15 2045
4902.81 2075
4903.47 2007
4904.13 1868
4904.79 1883
4905.45 1993
4906.12 1887
4906.78 1818
4907.44 1832
4908.10 1881
4908.76 1916
4909.42 1946
4910.08 1866
4910.74 1939
4911.41 1910
4912.07 1929
4912.73 1828
4913.39 1749
4914.05 1706
4914.71 1647
4915.38 1730
4916.04 1693
4916.70 1652
4917.36 1664
4918.02 1645
4918.68 1579
4919.35 1519
4920.01 1587
4920.67 1681
4921.33 1630
4921.99 1620
4922.66 1571
4923.32 1585
4923.98 1589
4924.64 1523
4925.31 1521
4925.97 1512
4926.63 1519
4927.29 1572
4927.96 1576
4928.62 1506
4929.28 1482
4929.94 1476
4930.61 1509
4931.27 1518
4931.93 1553
4932.59 1598
4933.26 1562
4933.92 1569
4934.58 1611
4935.25 1611
4935.91 1735
4936.57 1727
4937.24 1643
4937.90 1682
4938.56 1615
4939.23 1610
4939.89 1598
4940.55 1603
4941.22 1619
4941.88 1608
4942.54 1643
4943.21 1609
4943.87 1545
4944.53 1555
4945.20 1562
4945.86 1495
4946.52 1442
4947.19 1464
4947.85 1477
4948.52 1513
4949.18 1488
4949.84 1518
4950.51 1507
4951.17 1484
4951.84 1425
4952.50 1419
4953.17 1489
4953.83 1477
4954.49 1451
4955.16 1597
4955.82 1564
4956.49 1567
4957.15 1593
4957.82 1564
4958.48 1528
4959.15 1609
4959.81 1584
4960.47 1580
4961.14 1645
4961.80 1748
4962.47 1693
4963.13 1731
4963.80 1793
4964.46 1817
4965.13 1807
4965.79 1838
4966.46 1748
4967.12 1657
4967.79 1703
4968.45 1587
4969.12 1632
4969.79 1568
4970.45 1518
4971.12 1539
4971.78 1632
4972.45 1655
4973.11 1694
4973.78 1675
4974.44 1654
4975.11 1773
4975.78 1773
4976.44 1881
4977.11 1850
4977.77 1870
4978.44 1913
4979.11 1895
4979.77 1978
4980.44 1919
4981.10 2056
4981.77 2065
4982.44 2242
4983.10 2335
4983.77 2503
4984.43 2612
4985.10 2648
4985.77 2625
4986.43 2534
4987.10 2490
4987.77 2202
4988.43 2087
4989.10 1988
4989.77 1839
4990.43 1726
4991.10 1709
4991.77 1717
4992.43 1626
4993.10 1534
4993.77 1467
4994.43 1451
4995.10 1484
4995.77 1404
4996.44 1433
4997.10 1386
4997.77 1419
4998.44 1355
4999.10 1343
4999.77 1412
5000.44 1352
5001.11 1319
5001.77 1336
5002.44 1376
5003.11 1344
5003.78 1290
5004.44 1298
5005.11 1334
5005.78 1345
5006.45 1358
5007.12 1358
5007.78 1407
5008.45 1424
5009.12 1338
5009.79 1373
5010.46 1319
5011.12 1387
5011.79 1478
5012.46 1464
5013.13 1403
5013.80 1363
5014.47 1451
5015.13 1385
5015.80 1375
5016.47 1454
5017.14 1511
5017.81 1548
5018.48 1577
5019.14 1605
5019.81 1674
5020.48 1767
5021.15 1781
5021.82 1835
5022.49 1982
5023.16 2005
5023.83 2025
5024.50 1960
5025.16 1879
5025.83 1773
5026.50 1747
5027.17 1737
5027.84 1540
5028.51 1508
5029.18 1548
5029.85 1503
5030.52 1429
5031.19 1458
5031.86 1391
5032.53 1410
5033.20 1367
5033.87 1379
5034.54 1349
5035.21 1364
5035.88 1334
5036.54 1378
5037.21 1410
5037.88 1365
5038.55 1323
5039.22 1417
5039.89 1371
5040.56 1336
5041.23 1355
5041.90 1408
5042.58 1367
5043.25 1362
5043.92 1363
5044.59 1356
5045.26 1352
5045.93 1311
5046.60 1344
5047.27 1428
5047.94 1337
5048.61 1341
5049.28 1282
5049.95 1288
5050.62 1365
5051.29 1338
5051.96 1330
5052.63 1343
5053.30 1361
5053.98 1293
5054.65 1336
5055.32 1319
5055.99 1297
5056.66 1342
5057.33 1298
5058.00 1269
5058.67 1327
5059.34 1360
5060.02 1411
5060.69 1399
5061.36 1396
5062.03 1452
5062.70 1420
5063.37 1331
5064.04 1406
5064.72 1441
5065.39 1414
5066.06 1380
5066.73 1374
5067.40 1378
5068.08 1388
5068.75 1325
5069.42 1278
5070.09 1339
5070.76 1367
5071.44 1442
5072.11 1474
5072.78 1378
5073.45 1334
5074.12 1343
5074.80 1406
5075.47 1375
5076.14 1380
5076.81 1472
5077.49 1539
5078.16 1626
5078.83 1663
5079.50 1587
5080.18 1619
5080.85 1578
5081.52 1587
5082.20 1485
5082.87 1431
5083.54 1459
5084.21 1458
5084.89 1409
5085.56 1475
5086.23 1505
5086.91 1657
5087.58 1680
5088.25 1717
5088.93 1798
5089.60 1971
5090.27 1961
5090.95 1962
5091.62 1906
5092.29 1991
5092.97 1942
5093.64 1819
5094.31 1651
5094.99 1657
5095.66 1555
5096.34 1499
5097.01 1558
5097.68 1548
5098.36 1509
5099.03 1456
5099.70 1413
5100.38 1412
5101.05 1383
5101.73 1402
5102.40 1528
5103.08 1582
5103.75 1688
5104.42 1693
5105.10 1661
5105.77 1758
5106.45 1626
5107.12 1600
5107.80 1600
5108.47 1492
5109.15 1509
5109.82 1378
5110.49 1393
5111.17 1370
5111.84 1378
5112.52 1355
5113.19 1403
5113.87 1380
5114.54 1357
5115.22 1407
5115.89 1362
5116.57 1338
5117.24 1434
5117.92 1429
5118.59 1431
5119.27 1442
5119.94 1482
5120.62 1456
5121.30 1424
5121.97 1462
5122.65 1415
5123.32 1448
5124.00 1444
5124.67 1373
5125.35 1439
5126.02 1427
5126.70 1431
5127.38 1419
5128.05 1420
5128.73 1511
5129.40 1485
5130.08 1521
5130.76 1534
5131.43 1617
5132.11 1678
5132.78 1688
5133.46 1655
5134.14 1617
5134.81 1652
5135.49 1616
5136.17 1598
5136.84 1470
5137.52 1421
5138.20 1416
5138.87 1491
5139.55 1528
5140.22 1428
5140.90 1398
5141.58 1428
5142.26 1390
5142.93 1404
5143.61 1353
5144.29 1368
5144.96 1365
5145.64 1361
5146.32 1444
5146.99 1437
5147.67 1437
5148.35 1392
5149.03 1449
5149.70 1434
5150.38 1374
5151.06 1352
5151.73 1431
5152.41 1324
5153.09 1370
5153.77 1344
5154.44 1315
5155.12 1270
5155.80 1271
5156.48 1271
5157.16 1229
5157.83 1216
5158.51 1240
5159.19 1274
5159.87 1235
5160.55 1189
5161.22 1235
5161.90 1249
5162.58 1226
5163.26 1196
5163.94 1219
5164.61 1201
5165.29 1236
5165.97 1255
5166.65 1207
5167.33 1271
5168.01 1362
5168.68 1353
5169.36 1190
5170.04 1210
5170.72 1268
5171.40 1249
5172.08 1229
5172.76 1152
5173.44 1205
5174.11 1214
5174.79 1263
5175.47 1290
5176.15 1309
5176.83 1372
5177.51 1357
5178.19 1314
5178.87 1243
5179.55 1210
5180.23 1227
5180.91 1292
5181.58 1304
5182.26 1284
5182.94 1226
5183.62 1259
5184.30 1302
5184.98 1200
5185.66 1189
5186.34 1271
5187.02 1237
5187.70 1203
5188.38 1219
5189.06 1163
5189.74 1212
5190.42 1251
5191.10 1340
5191.78 1231
5192.46 1217
5193.14 1283
5193.82 1283
5194.50 1241
5195.18 1246
5195.86 1249
5196.54 1257
5197.22 1242
5197.90 1229
5198.58 1275
5199.26 1294
5199.94 1217
5200.63 1307
5201.31 1266
5201.99 1243
5202.67 1337
5203.35 1297
5204.03 1272
5204.71 1300
5205.39 1343
5206.07 1382
5206.75 1358
5207.43 1324
5208.11 1453
5208.80 1430
5209.48 1468
5210.16 1425
5210.84 1409
5211.52 1508
5212.20 1590
5212.88 1557
5213.57 1572
5214.25 1570
5214.93 1585
5215.61 1482
5216.29 1494
5216.97 1507
5217.66 1500
5218.34 1531
5219.02 1512
5219.70 1531
5220.38 1515
5221.06 1595
5221.75 1523
5222.43 1479
5223.11 1449
5223.79 1419
5224.47 1441
5225.16 1389
5225.84 1406
5226.52 1431
5227.20 1436
5227.89 1346
5228.57 1342
5229.25 1420
5229.93 1416
5230.62 1344
5231.30 1290
5231.98 1350
5232.66 1409
5233.35 1342
5234.03 1358
5234.71 1379
5235.40 1311
5236.08 1428
5236.76 1440
5237.44 1433
5238.13 1402
5238.81 1464
5239.49 1541
5240.18 1563
5240.86 1451
5241.54 1476
5242.23 1388
5242.91 1431
5243.59 1386
5244.28 1354
5244.96 1425
5245.64 1417
5246.33 1459
5247.01 1441
5247.70 1480
5248.38 1540
5249.06 1590
5249.75 1585
5250.43 1569
5251.11 1606
5251.80 1703
5252.48 1702
5253.17 1655
5253.85 1623
5254.53 1637
5255.22 1512
5255.90 1459
5256.59 1416
5257.27 1482
5257.96 1526
5258.64 1572
5259.32 1546
5260.01 1558
5260.69 1566
5261.38 1619
5262.06 1661
5262.75 1585
5263.43 1525
5264.12 1530
5264.80 1586
5265.49 1518
5266.17 1493
5266.86 1543
5267.54 1533
5268.23 1559
5268.91 1534
5269.60 1513
5270.28 1481
5270.97 1418
5271.65 1466
5272.34 1408
5273.02 1494
5273.71 1484
5274.39 1508
5275.08 1431
5275.76 1474
5276.45 1532
5277.14 1593
5277.82 1782
5278.51 1830
5279.19 1881
5279.88 1966
5280.56 1993
5281.25 2057
5281.94 1983
5282.62 1871
5283.31 1766
5283.99 1742
5284.68 1606
5285.37 1556
5286.05 1545
5286.74 1527
5287.43 1419
5288.11 1389
5288.80 1454
5289.48 1403
5290.17 1373
5290.86 1374
5291.54 1325
5292.23 1336
5292.92 1414
5293.60 1431
5294.29 1410
5294.98 1469
5295.66 1486
5296.35 1504
5297.04 1506
5297.72 1596
5298.41 1604
5299.10 1579
5299.79 1573
5300.47 1628
5301.16 1718
5301.85 1747
5302.53 1764
5303.22 1838
5303.91 1800
5304.60 1771
5305.28 1726
5305.97 1804
5306.66 1796
5307.35 1791
5308.03 1839
5308.72 1831
5309.41 1808
5310.10 1928
5310.78 1844
5311.47 1776
5312.16 1830
5312.85 1797
5313.54 1719
5314.22 1718
5314.91 1759
5315.60 1658
5316.29 1652
5316.98 1628
5317.66 1722
5318.35 1745
5319.04 1827
5319.73 1871
5320.42 1805
5321.11 1857
5321.80 1833
5322.48 1705
5323.17 1700
5323.86 1687
5324.55 1674
5325.24 1729
5325.93 1660
5326.62 1637
5327.30 1632
5327.99 1729
5328.68 1775
5329.37 1767
5330.06 1854
5330.75 1785
5331.44 1799
5332.13 1753
5332.82 1737
5333.51 1822
5334.20 1857
5334.88 1897
5335.57 1819
5336.26 1808
5336.95 1938
5337.64 1879
5338.33 1951
5339.02 1982
5339.71 2002
5340.40 1995
5341.09 1982
5341.78 1985
5342.47 2109
5343.16 2158
5343.85 2192
5344.54 2219
5345.23 2255
5345.92 2485
5346.61 2846
5347.30 3207
5347.99 3734
5348.68 4413
5349.37 5040
5350.06 5524
5350.75 5916
5351.44 6076
5352.13 5943
5352.82 5592
5353.51 5121
5354.20 4612
5354.90 4035
5355.59 3410
5356.28 3016
5356.97 2700
5357.66 2432
5358.35 2221
5359.04 2185
5359.73 2003
5360.42 2025
5361.11 2083
5361.80 2045
5362.49 1997
5363.19 2038
5363.88 2033
5364.57 2041
5365.26 2023
5365.95 1954
5366.64 1899
5367.33 1894
5368.03 1862
5368.72 1722
5369.41 1780
5370.10 1667
5370.79 1604
5371.48 1589
5372.18 1520
5372.87 1513
5373.56 1488
5374.25 1464
5374.94 1491
5375.63 1505
5376.33 1521
5377.02 1555
5377.71 1462
5378.40 1514
5379.10 1615
5379.79 1570
5380.48 1513
5381.17 1485
5381.86 1553
5382.56 1510
5383.25 1485
5383.94 1415
5384.63 1524
5385.33 1525
5386.02 1465
5386.71 1437
5387.40 1561
5388.10 1577
5388.79 1586
5389.48 1653
5390.18 1702
5390.87 1656
5391.56 1649
5392.26 1643
5392.95 1621
5393.64 1573
5394.33 1537
5395.03 1498
5395.72 1424
5396.41 1413
5397.11 1388
5397.80 1433
5398.49 1473
5399.19 1410
5399.88 1416
5400.58 1440
5401.27 1416
5401.96 1442
5402.66 1433
5403.35 1412
5404.04 1414
5404.74 1434
5405.43 1413
5406.13 1468
5406.82 1507
5407.51 1422
5408.21 1463
5408.90 1478
5409.60 1484
5410.29 1440
5410.98 1444
5411.68 1390
5412.37 1390
5413.07 1354
5413.76 1301
5414.46 1300
5415.15 1366
5415.84 1441
5416.54 1302
5417.23 1312
5417.93 1301
5418.62 1345
5419.32 1292
5420.01 1381
5420.71 1362
5421.40 1397
5422.10 1342
5422.79 1355
5423.49 1439
5424.18 1321
5424.88 1359
5425.57 1308
5426.27 1327
5426.96 1322
5427.66 1356
5428.35 1313
5429.05 1340
5429.74 1366
5430.44 1394
5431.14 1316
5431.83 1381
5432.53 1411
5433.22 1426
5433.92 1404
5434.61 1451
5435.31 1412
5436.01 1471
5436.70 1468
5437.40 1460
5438.09 1459
5438.79 1446
5439.49 1434
5440.18 1486
5440.88 1458
5441.57 1391
5442.27 1398
5442.97 1432
5443.66 1400
5444.36 1400
5445.06 1456
5445.75 1508
5446.45 1485
5447.15 1486
5447.84 1508
5448.54 1589
5449.24 1605
5449.93 1676
5450.63 1680
5451.33 1724
5452.02 1650
5452.72 1622
5453.42 1566
5454.11 1571
5454.81 1572
5455.51 1511
5456.20 1474
5456.90 1440
5457.60 1510
5458.30 1516
5458.99 1469
5459.69 1552
5460.39 1599
5461.09 1649
5461.78 1690
5462.48 1743
5463.18 1802
5463.88 1741
5464.57 1810
5465.27 1734
5465.97 1776
5466.67 1688
5467.36 1693
5468.06 1631
5468.76 1667
5469.46 1659
5470.16 1683
5470.85 1614
5471.55 1595
5472.25 1623
5472.95 1646
5473.65 1656
5474.35 1675
5475.04 1668
5475.74 1647
5476.44 1689
5477.14 1733
5477.84 1783
5478.54 1975
5479.23 2128
5479.93 2190
5480.63 2247
5481.33 2262
5482.03 2198
5482.73 2156
5483.43 2078
5484.13 1956
5484.83 1835
5485.52 1784
5486.22 1709
5486.92 1772
5487.62 1744
5488.32 1764
5489.02 1765
5489.72 1782
5490.42 1826
5491.12 1817
5491.82 1780
5492.52 1882
5493.22 1926
5493.92 1890
5494.62 1998
5495.31 1913
5496.01 1978
5496.71 2166
5497.41 2187
5498.11 2291
5498.81 2592
5499.51 2937
5500.21 3178
5500.91 3396
5501.61 3515
5502.31 3255
5503.01 3201
5503.71 2820
5504.41 2538
5505.11 2340
5505.81 2125
5506.51 1968
5507.22 1997
5507.92 1965
5508.62 1900
5509.32 1850
5510.02 1825
5510.72 1866
5511.42 1810
5512.12 1836
5512.82 1857
5513.52 1888
5514.22 1849
5514.92 1895
5515.62 1822
5516.32 1827
5517.03 1773
5517.73 1711
5518.43 1656
5519.13 1636
5519.83 1611
5520.53 1673
5521.23 1666
5521.93 1639
5522.63 1606
5523.34 1652
5524.04 1603
5524.74 1591
5525.44 1555
5526.14 1559
5526.84 1501
5527.55 1462
5528.25 1465
5528.95 1401
5529.65 1404
5530.35 1409
5531.05 1492
5531.76 1509
5532.46 1452
5533.16 1356
5533.86 1401
5534.56 1414
5535.27 1421
5535.97 1446
5536.67 1412
5537.37 1433
5538.08 1392
5538.78 1363
5539.48 1420
5540.18 1420
5540.89 1385
5541.59 1335
5542.29 1326
5542.99 1342
5543.70 1305
5544.40 1271
5545.10 1367
5545.80 1265
5546.51 1280
5547.21 1335
5547.91 1356
5548.62 1393
5549.32 1381
5550.02 1359
5550.73 1328
5551.43 1343
5552.13 1387
5552.84 1390
5553.54 1347
5554.24 1385
5554.95 1366
5555.65 1317
5556.35 1396
5557.06 1357
5557.76 1358
5558.46 1385
5559.17 1375
5559.87 1482
5560.57 1482
5561.28 1467
5561.98 1517
5562.69 1571
5563.39 1666
5564.09 1665
5564.80 1604
5565.50 1684
5566.21 1661
5566.91 1639
5567.61 1612
5568.32 1634
5569.02 1654
5569.73 1597
5570.43 1637
5571.14 1568
5571.84 1457
5572.54 1510
5573.25 1545
5573.95 1560
5574.66 1453
5575.36 1554
5576.07 1473
5576.77 1471
5577.48 1523
5578.18 1445
5578.89 1460
5579.59 1419
5580.30 1399
5581.00 1386
5581.71 1320
5582.41 1322
5583.12 1270
5583.82 1318
5584.53 1324
5585.23 1254
5585.94 1248
5586.64 1285
5587.35 1365
5588.06 1343
5588.76 1274
5589.47 1294
5590.17 1319
5590.88 1272
5591.58 1286
5592.29 1245
5592.99 1219
5593.70 1280
5594.41 1310
5595.11 1304
5595.82 1312
5596.52 1221
5597.23 1248
5597.94 1294
5598.64 1206
5599.35 1143
5600.06 1251
5600.76 1352
5601.47 1345
5602.17 1296
5602.88 1310
5603.59 1322
5604.29 1352
5605.00 1341
5605.71 1362
5606.41 1355
5607.12 1338
5607.83 1321
5608.53 1288
5609.24 1330
5609.95 1303
5610.65 1270
5611.36 1234
5612.07 1324
5612.78 1322
5613.48 1244
5614.19 1266
5614.90 1310
5615.60 1291
5616.31 1257
5617.02 1244
5617.73 1213
5618.43 1176
5619.14 1154
5619.85 1168
5620.56 1195
5621.26 1199
5621.97 1218
5622.68 1227
5623.39 1272
5624.09 1273
5624.80 1304
5625.51 1361
5626.22 1371
5626.93 1446
5627.63 1392
5628.34 1337
5629.05 1430
5629.76 1390
5630.47 1337
5631.17 1320
5631.88 1378
5632.59 1317
5633.30 1314
5634.01 1279
5634.72 1333
5635.42 1392
5636.13 1409
5636.84 1465
5637.55 1463
5638.26 1522
5638.97 1498
5639.68 1509
5640.39 1621
5641.09 1532
5641.80 1480
5642.51 1571
5643.22 1548
5643.93 1459
5644.64 1446
5645.35 1445
5646.06 1374
5646.77 1409
5647.48 1442
5648.19 1468
5648.89 1440
5649.60 1397
5650.31 1503
5651.02 1443
5651.73 1459
5652.44 1471
5653.15 1569
5653.86 1608
5654.57 1621
5655.28 1629
5655.99 1666
5656.70 1760
5657.41 1669
5658.12 1627
5658.83 1597
5659.54 1563
5660.25 1578
5660.96 1596
5661.67 1494
5662.38 1420
5663.09 1446
5663.80 1427
5664.51 1382
5665.22 1389
5665.93 1402
5666.64 1401
5667.35 1426
5668.06 1453
5668.77 1435
5669.48 1420
5670.19 1510
5670.91 1489
5671.62 1496
5672.33 1494
5673.04 1464
5673.75 1516
5674.46 1497
5675.17 1438
5675.88 1355
5676.59 1404
5677.30 1357
5678.01 1293
5678.73 1401
5679.44 1370
5680.15 1391
5680.86 1383
5681.57 1378
5682.28 1401
5682.99 1313
5683.71 1319
5684.42 1349
5685.13 1324
5685.84 1277
5686.55 1292
5687.26 1312
5687.98 1306
5688.69 1354
5689.40 1347
5690.11 1311
5690.82 1297
5691.54 1353
5692.25 1345
5692.96 1370
5693.67 1358
5694.38 1357
5695.10 1304
5695.81 1353
5696.52 1359
5697.23 1251
5697.95 1232
5698.66 1224
5699.37 1240
5700.08 1218
5700.80 1206
5701.51 1165
5702.22 1235
5702.93 1211
5703.65 1235
5704.36 1300
5705.07 1285
5705.78 1250
5706.50 1292
5707.21 1305
5707.92 1271
5708.64 1218
5709.35 1201
5710.06 1227
5710.78 1308
5711.49 1238
5712.20 1186
5712.92 1166
5713.63 1210
5714.34 1230
5715.06 1219
5715.77 1242
5716.48 1284
5717.20 1303
5717.91 1276
5718.62 1299
5719.34 1196
5720.05 1297
5720.77 1334
5721.48 1254
5722.19 1239
5722.91 1196
5723.62 1236
5724.33 1233
5725.05 1241
5725.76 1271
5726.48 1301
5727.19 1247
5727.91 1218
5728.62 1269
5729.33 1324
5730.05 1278
5730.76 1281
5731.48 1268
5732.19 1244
5732.91 1247
5733.62 1241
5734.34 1304
5735.05 1320
5735.77 1345
5736.48 1278
5737.20 1361
5737.91 1341
5738.63 1312
5739.34 1313
5740.06 1301
5740.77 1261
5741.49 1271
5742.20 1223
5742.92 1229
5743.63 1273
5744.35 1295
5745.06 1271
5745.78 1368
5746.49 1312
5747.21 1275
5747.92 1258
5748.64 1360
5749.35 1399
5750.07 1350
5750.79 1508
5751.50 1549
5752.22 1712
5752.93 1806
5753.65 1849
5754.36 1833
5755.08 1808
5755.80 1806
5756.51 1739
5757.23 1764
5757.95 1661
5758.66 1670
5759.38 1569
5760.09 1524
5760.81 1464
5761.53 1468
5762.24 1361
5762.96 1365
5763.68 1399
5764.39 1372
5765.11 1363
5765.83 1361
5766.54 1336
5767.26 1360
5767.98 1439
5768.69 1429
5769.41 1371
5770.13 1451
5770.84 1479
5771.56 1430
5772.28 1383
5772.99 1478
5773.71 1543
5774.43 1504
5775.15 1546
5775.86 1563
5776.58 1628
5777.30 1587
5778.01 1541
5778.73 1560
5779.45 1574
5780.17 1612
5780.88 1624
5781.60 1587
5782.32 1542
5783.04 1520
5783.76 1647
5784.47 1598
5785.19 1569
5785.91 1613
5786.63 1611
5787.34 1701
5788.06 1697
5788.78 1728
5789.50 1794
5790.22 1870
5790.94 1912
5791.65 1944
5792.37 2079
5793.09 2057
5793.81 2214
5794.53 2175
5795.25 2277
5795.96 2496
5796.68 2937
5797.40 3438
5798.12 4212
5798.84 5100
5799.56 6083
5800.28 6809
5800.99 7173
5801.71 7054
5802.43 6439
5803.15 5756
5803.87 4816
5804.59 4134
5805.31 3665
5806.03 3271
5806.75 3028
5807.47 2866
5808.18 2859
5808.90 2758
5809.62 2636
5810.34 2666
5811.06 2583
5811.78 2595
5812.50 2574
5813.22 2666
5813.94 2768
5814.66 2617
5815.38 2623
5816.10 2609
5816.82 2552
5817.54 2467
5818.26 2435
5818.98 2369
5819.70 2310
5820.42 2339
5821.14 2351
5821.86 2294
5822.58 2305
5823.30 2353
5824.02 2217
5824.74 2236
5825.46 2108
5826.18 2047
5826.90 1937
5827.62 1947
5828.34 1903
5829.06 1864
5829.78 1726
5830.50 1750
5831.22 1701
5831.95 1562
5832.67 1599
5833.39 1612
5834.11 1654
5834.83 1585
5835.55 1615
5836.27 1529
5836.99 1600
5837.71 1618
5838.43 1607
5839.15 1530
5839.88 1642
5840.60 1569
5841.32 1538
5842.04 1510
5842.76 1478
5843.48 1492
5844.20 1546
5844.93 1579
5845.65 1519
5846.37 1520
5847.09 1556
5847.81 1651
5848.53 1648
5849.26 1586
5849.98 1594
5850.70 1624
5851.42 1627
5852.14 1555
5852.87 1590
5853.59 1564
5854.31 1605
5855.03 1502
5855.75 1485
5856.48 1474
5857.20 1582
5857.92 1522
5858.64 1485
5859.37 1517
5860.09 1478
5860.81 1452
5861.53 1576
5862.26 1533
5862.98 1523
5863.70 1569
5864.42 1616
5865.15 1543
5865.87 1588
5866.59 1563
5867.31 1592
5868.04 1603
5868.76 1631
5869.48 1706
5870.21 1675
5870.93 1731
5871.65 1699
5872.38 1747
5873.10 1652
5873.82 1604
5874.55 1612
5875.27 1541
5875.99 1463
5876.72 1454
5877.44 1540
5878.16 1511
5878.89 1507
5879.61 1468
5880.33 1484
5881.06 1435
5881.78 1467
5882.51 1464
5883.23 1449
5883.95 1428
5884.68 1531
5885.40 1628
5886.13 1540
5886.85 1548
5887.57 1461
5888.30 1498
5889.02 1500
5889.75 1447
5890.47 1385
5891.20 1346
5891.92 1371
5892.64 1393
5893.37 1400
5894.09 1375
5894.82 1358
5895.54 1418
5896.27 1449
5896.99 1396
5897.72 1340
5898.44 1399
5899.17 1369
5899.89 1281
5900.62 1362
5901.34 1320
5902.07 1292
5902.79 1314
5903.52 1319
5904.24 1302
5904.97 1320
5905.69 1273
5906.42 1254
5907.14 1269
5907.87 1259
5908.59 1281
5909.32 1285
5910.04 1272
5910.77 1218
5911.50 1191
5912.22 1261
5912.95 1298
5913.67 1257
5914.40 1329
5915.12 1277
5915.85 1341
5916.58 1344
5917.30 1341
5918.03 1381
5918.75 1398
5919.48 1353
5920.21 1286
5920.93 1350
5921.66 1367
5922.39 1294
5923.11 1307
5923.84 1367
5924.56 1397
5925.29 1398
5926.02 1402
5926.74 1497
5927.47 1460
5928.20 1472
5928.92 1508
5929.65 1468
5930.38 1442
5931.10 1514
5931.83 1526
5932.56 1602
5933.28 1723
5934.01 1725
5934.74 1836
5935.47 1927
5936.19 1967
5936.92 1972
5937.65 2034
5938.37 1943
5939.10 1910
5939.83 1841
5940.56 1797
5941.28 1701
5942.01 1641
5942.74 1592
5943.47 1604
5944.19 1648
5944.92 1639
5945.65 1551
5946.38 1620
5947.11 1626
5947.83 1645
5948.56 1713
5949.29 1797
5950.02 1880
5950.74 2053
5951.47 2193
5952.20 2304
5952.93 2189
5953.66 2093
5954.39 2097
5955.11 1995
5955.84 1880
5956.57 1905
5957.30 1980
5958.03 1983
5958.76 1985
5959.48 1975
5960.21 1970
5960.94 1980
5961.67 1998
5962.40 1949
5963.13 2054
5963.86 2196
5964.59 2328
5965.31 2549
5966.04 2726
5966.77 2960
5967.50 3015
5968.23 2861
5968.96 2792
5969.69 2722
5970.42 2522
5971.15 2365
5971.88 2260
5972.61 2134
5973.34 2157
5974.06 2095
5974.79 2002
5975.52 1956
5976.25 1988
5976.98 1972
5977.71 1964
5978.44 1990
5979.17 2101
5979.90 2094
5980.63 2132
5981.36 2197
5982.09 2179
5982.82 2138
5983.55 2183
5984.28 2169
5985.01 2088
5985.74 2055
5986.47 2051
5987.20 2051
5987.93 2006
5988.66 2062
5989.39 2005
5990.12 2027
5990.85 1993
5991.58 2024
5992.32 2048
5993.05 1985
5993.78 2086
5994.51 2101
5995.24 2103
5995.97 2024
5996.70 2122
5997.43 2102
5998.16 2101
5998.89 2121
5999.62 2084
6000.35 2126
6001.09 2100
6001.82 2060
6002.55 2046
6003.28 2020
6004.01 2102
6004.74 2018
6005.47 2085
6006.20 2179
6006.94 2221
6007.67 2342
6008.40 2504
6009.13 2840
6009.86 3233
6010.59 3690
6011.33 4016
6012.06 4299
6012.79 4595
6013.52 4752
6014.25 4765
6014.98 4776
6015.72 4541
6016.45 4203
6017.18 3868
6017.91 3528
6018.64 3308
6019.38 2932
6020.11 2712
6020.84 2406
6021.57 2279
6022.31 2141
6023.04 2082
6023.77 2049
6024.50 2045
6025.24 2017
6025.97 1868
6026.70 1864
6027.43 1878
6028.17 1923
6028.90 1907
6029.63 1842
6030.37 1816
6031.10 1832
6031.83 1772
6032.56 1752
6033.30 1783
6034.03 1726
6034.76 1806
6035.50 1785
6036.23 1753
6036.96 1855
6037.70 1823
6038.43 1768
6039.16 1819
6039.90 1858
6040.63 1977
6041.36 1923
6042.10 1901
6042.83 2009
6043.56 2104
6044.30 2092
6045.03 2057
6045.77 1981
6046.50 2016
6047.23 2063
6047.97 2100
6048.70 2141
6049.44 2216
6050.17 2461
6050.90 2700
6051.64 2863
6052.37 3176
6053.11 3220
6053.84 3187
6054.57 3147
6055.31 2917
6056.04 2625
6056.78 2505
6057.51 2267
6058.25 2115
6058.98 2099
6059.72 2055
6060.45 2001
6061.19 2039
6061.92 2012
6062.66 1999
6063.39 1950
6064.13 1992
6064.86 1990
6065.60 1974
6066.33 1942
6067.07 1880
6067.80 1933
6068.54 1897
6069.27 1897
6070.01 1833
6070.74 1752
6071.48 1690
6072.21 1630
6072.95 1642
6073.68 1585
6074.42 1593
6075.15 1622
6075.89 1593
6076.63 1561
6077.36 1666
6078.10 1587
6078.83 1597
6079.57 1582
6080.30 1550
6081.04 1482
6081.78 1557
6082.51 1538
6083.25 1500
6083.98 1460
6084.72 1504
6085.46 1455
6086.19 1521
6086.93 1419
6087.67 1417
6088.40 1424
6089.14 1444
6089.88 1418
6090.61 1526
6091.35 1546
6092.09 1435
6092.82 1434
6093.56 1410
6094.30 1445
6095.03 1475
6095.77 1453
6096.51 1413
6097.24 1463
6097.98 1470
6098.72 1435
6099.45 1479
6100.19 1498
6100.93 1471
6101.67 1441
6102.40 1429
6103.14 1463
6103.88 1431
6104.61 1392
6105.35 1380
6106.09 1432
6106.83 1498
6107.56 1475
6108.30 1438
6109.04 1437
6109.78 1399
6110.51 1503
6111.25 1488
6111.99 1518
6112.73 1553
6113.47 1623
6114.20 1560
6114.94 1546
6115.68 1560
6116.42 1533
6117.16 1524
6117.89 1509
6118.63 1461
6119.37 1468
6120.11 1439
6120.85 1483
6121.59 1601
6122.32 1541
6123.06 1529
6123.80 1507
6124.54 1531
6125.28 1576
6126.02 1506
6126.76 1528
6127.49 1578
6128.23 1579
6128.97 1552
6129.71 1548
6130.45 1532
6131.19 1504
6131.93 1514
6132.67 1487
6133.41 1457
6134.15 1476
6134.88 1513
6135.62 1487
6136.36 1533
6137.10 1603
6137.84 1578
6138.58 1614
6139.32 1545
6140.06 1522
6140.80 1544
6141.54 1525
6142.28 1499
6143.02 1421
6143.76 1460
6144.50 1511
6145.24 1502
6145.98 1426
6146.72 1456
6147.46 1456
6148.20 1432
6148.94 1460
6149.68 1487
6150.42 1492
6151.16 1546
6151.90 1474
6152.64 1484
6153.38 1486
6154.12 1605
6154.86 1570
6155.60 1533
6156.34 1468
6157.08 1579
6157.82 1537
6158.56 1534
6159.30 1557
6160.04 1492
6160.78 1520
6161.52 1562
6162.27 1551
6163.01 1579
6163.75 1630
6164.49 1682
6165.23 1696
6165.97 1769
6166.71 1875
6167.45 1793
6168.19 1826
6168.94 1828
6169.68 1822
6170.42 1883
6171.16 1767
6171.90 1750
6172.64 1744
6173.38 1743
6174.13 1699
6174.87 1703
6175.61 1664
6176.35 1596
6177.09 1582
6177.83 1605
6178.58 1668
6179.32 1706
6180.06 1706
6180.80 1722
6181.54 1770
6182.28 1688
6183.03 1737
6183.77 1747
6184.51 1731
6185.25 1785
6186.00 1772
6186.74 1735
6187.48 1716
6188.22 1692
6188.97 1798
6189.71 1833
6190.45 1885
6191.19 1943
6191.94 1939
6192.68 1987
6193.42 1982
6194.16 1982
6194.91 2005
6195.65 2001
6196.39 1982
6197.13 2079
6197.88 1979
6198.62 1899
6199.36 2007
6200.11 1963
6200.85 2010
6201.59 2077
6202.34 2140
6203.08 2271
6203.82 2564
6204.57 2843
6205.31 3370
6206.05 4273
6206.80 5132
6207.54 5923
6208.28 6764
6209.03 7372
6209.77 7762
6210.52 7474
6211.26 7035
6212.00 6512
6212.75 5712
6213.49 5096
6214.23 4390
6214.98 3854
6215.72 3311
6216.47 3025
6217.21 2871
6217.95 2546
6218.70 2395
6219.44 2307
6220.19 2167
6220.93 2163
6221.68 2157
6222.42 2214
6223.17 2243
6223.91 2326
6224.65 2304
6225.40 2275
6226.14 2304
6226.89 2236
6227.63 2137
6228.38 2008
6229.12 1803
6229.87 1713
6230.61 1801
6231.36 1738
6232.10 1637
6232.85 1577
6233.59 1558
6234.34 1618
6235.08 1647
6235.83 1653
6236.57 1643
6237.32 1646
6238.06 1680
6238.81 1689
6239.56 1731
6240.30 1751
6241.05 1698
6241.79 1615
6242.54 1677
6243.28 1692
6244.03 1647
6244.77 1697
6245.52 1729
6246.27 1851
6247.01 1863
6247.76 1956
6248.50 2028
6249.25 2021
6250.00 2041
6250.74 2005
6251.49 2039
6252.23 1880
6252.98 1826
6253.73 1857
6254.47 1865
6255.22 1835
6255.97 1913
6256.71 1863
6257.46 1880
6258.21 1818
6258.95 1868
6259.70 1883
6260.45 1882
6261.19 1916
6261.94 1931
6262.69 1931
6263.43 1996
6264.18 2047
6264.93 2243
6265.67 2481
6266.42 2620
6267.17 2878
6267.92 3005
6268.66 3162
6269.41 3321
6270.16 3306
6270.90 3159
6271.65 3051
6272.40 2916
6273.15 2878
6273.89 2888
6274.64 2984
6275.39 3218
6276.14 3266
6276.89 3271
6277.63 3277
6278.38 3167
6279.13 2997
6279.88 2814
6280.62 2605
6281.37 2367
6282.12 2178
6282.87 2092
6283.62 1926
6284.36 1889
6285.11 1829
6285.86 1845
6286.61 1866
6287.36 2010
6288.11 2063
6288.85 2248
6289.60 2432
6290.35 2449
6291.10 2383
6291.85 2404
6292.60 2384
6293.35 2297
6294.09 2200
6294.84 2099
6295.59 1971
6296.34 1896
6297.09 1819
6297.84 1775
6298.59 1724
6299.34 1729
6300.09 1639
6300.83 1613
6301.58 1557
6302.33 1529
6303.08 1546
6303.83 1576
6304.58 1655
6305.33 1688
6306.08 1622
6306.83 1628
6307.58 1632
6308.33 1598
6309.08 1632
6309.83 1627
6310.58 1579
6311.33 1597
6312.08 1603
6312.83 1524
6313.58 1516
6314.33 1534
6315.08 1523
6315.83 1505
6316.58 1463
6317.33 1458
6318.08 1520
6318.83 1472
6319.58 1565
6320.33 1572
6321.08 1487
6321.83 1519
6322.58 1540
6323.33 1457
6324.08 1438
6324.83 1504
6325.58 1439
6326.33 1454
6327.08 1462
6327.83 1508
6328.58 1536
6329.33 1515
6330.08 1484
6330.84 1549
6331.59 1574
6332.34 1557
6333.09 1474
6333.84 1446
6334.59 1462
6335.34 1512
6336.09 1482
6336.84 1490
6337.60 1512
6338.35 1543
6339.10 1553
6339.85 1508
6340.60 1468
6341.35 1505
6342.10 1511
6342.86 1528
6343.61 1595
6344.36 1651
6345.11 1648
6345.86 1594
6346.61 1649
6347.37 1650
6348.12 1599
6348.87 1643
6349.62 1651
6350.37 1677
6351.13 1834
6351.88 1813
6352.63 1839
6353.38 1809
6354.14 1837
6354.89 1770
6355.64 1768
6356.39 1720
6357.14 1755
6357.90 1650
6358.65 1646
6359.40 1650
6360.16 1645
6360.91 1591
6361.66 1639
6362.41 1651
6363.17 1595
6363.92 1587
6364.67 1646
6365.42 1711
6366.18 1681
6366.93 1765
6367.68 1731
6368.44 1740
6369.19 1833
6369.94 1790
6370.70 1686
6371.45 1757
6372.20 1762
6372.96 1685
6373.71 1662
6374.46 1589
6375.22 1578
6375.97 1547
6376.72 1495
6377.48 1569
6378.23 1575
6378.99 1610
6379.74 1615
6380.49 1558
6381.25 1617
6382.00 1607
6382.75 1587
6383.51 1634
6384.26 1590
6385.02 1608
6385.77 1689
6386.53 1821
6387.28 1983
6388.03 2051
6388.79 2244
6389.54 2412
6390.30 2322
6391.05 2320
6391.81 2229
6392.56 2049
6393.31 1945
6394.07 1875
6394.82 1791
6395.58 1654
6396.33 1633
6397.09 1527
6397.84 1454
6398.60 1455
6399.35 1452
6400.11 1434
6400.86 1433
6401.62 1468
6402.37 1461
6403.13 1479
6403.88 1526
6404.64 1518
6405.39 1482
6406.15 1489
6406.90 1558
6407.66 1638
6408.42 1671
6409.17 1641
6409.93 1676
6410.68 1694
6411.44 1618
6412.19 1575
6412.95 1567
6413.71 1506
6414.46 1523
6415.22 1523
6415.97 1473
6416.73 1469
6417.48 1528
6418.24 1525
6419.00 1483
6419.75 1514
6420.51 1476
6421.27 1509
6422.02 1523
6422.78 1501
6423.53 1478
6424.29 1485
6425.05 1470
6425.80 1512
6426.56 1457
6427.32 1483
6428.07 1378
6428.83 1347
6429.59 1418
6430.34 1442
6431.10 1369
6431.86 1422
6432.61 1353
6433.37 1396
6434.13 1393
6434.89 1382
6435.64 1361
6436.40 1358
6437.16 1318
6437.91 1395
6438.67 1406
6439.43 1337
6440.19 1373
6440.94 1314
6441.70 1275
6442.46 1245
6443.22 1353
6443.97 1344
6444.73 1333
6445.49 1294
6446.25 1350
6447.00 1311
6447.76 1362
6448.52 1325
6449.28 1306
6450.04 1333
6450.79 1318
6451.55 1261
6452.31 1285
6453.07 1280
6453.83 1283
6454.58 1253
6455.34 1318
6456.10 1359
6456.86 1352
6457.62 1336
6458.38 1334
6459.13 1342
6459.89 1261
6460.65 1304
6461.41 1310
6462.17 1343
6462.93 1345
6463.69 1275
6464.44 1349
6465.20 1379
6465.96 1328
6466.72 1291
6467.48 1379
6468.24 1312
6469.00 1342
6469.76 1345
6470.52 1354
6471.28 1291
6472.03 1341
6472.79 1382
6473.55 1394
6474.31 1406
6475.07 1372
6475.83 1369
6476.59 1349
6477.35 1323
6478.11 1343
6478.87 1416
6479.63 1474
6480.39 1425
6481.15 1463
6481.91 1474
6482.67 1449
6483.43 1430
6484.19 1487
6484.95 1543
6485.71 1466
6486.47 1488
6487.23 1480
6487.99 1486
6488.75 1490
6489.51 1533
6490.27 1579
6491.03 1615
6491.79 1666
6492.55 1745
6493.31 1772
6494.07 1762
6494.83 1815
6495.59 1866
6496.35 1795
6497.11 1815
6497.87 1767
6498.64 1846
6499.40 1791
6500.16 1774
6500.92 1760
6501.68 1674
6502.44 1690
6503.20 1749
6503.96 1806
6504.72 1825
6505.48 1824
6506.25 1861
6507.01 1885
6507.77 1902
6508.53 1923
6509.29 1947
6510.05 1932
6510.81 1963
6511.57 2010
6512.34 1947
6513.10 1944
6513.86 1877
6514.62 1836
6515.38 1962
6516.15 2043
6516.91 2040
6517.67 2068
6518.43 2183
6519.19 2300
6519.95 2376
6520.72 2338
6521.48 2361
6522.24 2533
6523.00 2731
6523.77 2946
6524.53 3119
6525.29 3289
6526.05 3597
6526.81 3889
6527.58 3982
6528.34 4023
6529.10 4117
6529.86 3872
6530.63 3835
6531.39 3885
6532.15 4142
6532.92 4650
6533.68 5460
6534.44 6414
6535.20 7310
6535.97 7954
6536.73 8242
6537.49 8062
6538.26 7548
6539.02 6809
6539.78 6065
6540.55 5197
6541.31 4477
6542.07 3915
6542.84 3315
6543.60 2830
6544.36 2634
6545.13 2469
6545.89 2284
6546.65 2190
6547.42 2121
6548.18 2082
6548.94 2066
6549.71 1881
6550.47 1904
6551.24 1835
6552.00 1864
6552.76 1832
6553.53 1767
6554.29 1722
6555.06 1678
6555.82 1641
6556.58 1671
6557.35 1735
6558.11 1715
6558.88 1813
6559.64 1826
6560.41 1884
6561.17 1930
6561.93 2004
6562.70 2097
6563.46 2232
6564.23 2273
6564.99 2273
6565.76 2180
6566.52 2100
6567.29 2122
6568.05 2059
6568.82 2008
6569.58 1906
6570.35 1868
6571.11 1898
6571.88 1869
6572.64 1900
6573.41 1954
6574.17 1996
6574.94 2070
6575.70 2094
6576.47 2161
6577.23 2193
6578.00 2124
6578.76 2104
6579.53 2171
6580.29 2133
6581.06 2146
6581.83 2190
6582.59 2277
6583.36 2236
6584.12 2156
6584.89 2127
6585.65 2121
6586.42 2127
6587.19 2130
6587.95 2205
6588.72 2188
6589.48 2269
6590.25 2311
6591.02 2405
6591.78 2561
6592.55 2850
6593.32 2934
6594.08 2954
6594.85 3096
6595.61 3083
6596.38 3018
6597.15 2927
6597.91 2800
6598.68 2682
6599.45 2464
6600.21 2270
6600.98 2197
6601.75 2120
6602.51 2069
6603.28 1966
6604.05 1958
6604.82 1873
6605.58 1842
6606.35 1859
6607.12 1845
6607.88 1715
6608.65 1711
6609.42 1724
6610.19 1745
6610.95 1751
6611.72 1699
6612.49 1723
6613.25 1722
6614.02 1670
6614.79 1642
6615.56 1731
6616.32 1734
6617.09 1869
6617.86 1817
6618.63 1836
6619.40 1925
6620.16 1896
6620.93 1914
6621.70 1935
6622.47 1946
6623.24 1955
6624.00 1951
6624.77 1893
6625.54 1863
6626.31 1797
6627.08 1815
6627.84 1825
6628.61 1817
6629.38 1904
6630.15 2009
6630.92 2135
6631.69 2231
6632.46 2438
6633.22 2753
6633.99 2989
6634.76 3079
6635.53 3212
6636.30 3035
6637.07 2901
6637.84 2675
6638.61 2479
6639.37 2340
6640.14 2182
6640.91 2068
6641.68 1946
6642.45 1832
6643.22 1734
6643.99 1741
6644.76 1733
6645.53 1740
6646.30 1684
6647.07 1741
6647.84 1816
6648.61 1765
6649.37 1721
6650.14 1748
6650.91 1755
6651.68 1780
6652.45 1813
6653.22 1805
6653.99 1810
6654.76 1751
6655.53 1833
6656.30 1790
6657.07 1751
6657.84 1756
6658.61 1725
6659.38 1733
6660.15 1765
6660.92 1806
6661.69 1802
6662.46 1749
6663.23 1621
6664.00 1677
6664.77 1718
6665.55 1657
6666.32 1672
6667.09 1679
6667.86 1723
6668.63 1591
6669.40 1603
6670.17 1707
6670.94 1757
6671.71 1698
6672.48 1748
6673.25 1719
6674.02 1695
6674.79 1661
6675.57 1695
6676.34 1705
6677.11 1715
6677.88 1722
6678.65 1789
6679.42 1732
6680.19 1770
6680.96 1771
6681.74 1789
6682.51 1940
6683.28 2005
6684.05 2152
6684.82 2210
6685.59 2313
6686.37 2323
6687.14 2243
6687.91 2084
6688.68 2004
6689.45 1927
6690.22 1876
6691.00 1794
6691.77 1700
6692.54 1719
6693.31 1783
6694.08 1747
6694.86 1690
6695.63 1688
6696.40 1618
6697.17 1600
6697.95 1683
6698.72 1701
6699.49 1655
6700.26 1629
6701.04 1586
6701.81 1600
6702.58 1633
6703.35 1539
6704.13 1615
6704.90 1564
6705.67 1610
6706.44 1588
6707.22 1525
6707.99 1569
6708.76 1596
6709.54 1654
6710.31 1546
6711.08 1489
6711.86 1487
6712.63 1448
6713.40 1449
6714.17 1410
6714.95 1376
6715.72 1443
6716.50 1444
6717.27 1472
6718.04 1496
6718.82 1450
6719.59 1561
6720.36 1454
6721.14 1458
6721.91 1431
6722.68 1488
6723.46 1466
6724.23 1401
6725.01 1425
6725.78 1381
6726.55 1379
6727.33 1452
6728.10 1440
6728.88 1425
6729.65 1469
6730.42 1473
6731.20 1497
6731.97 1482
6732.75 1494
6733.52 1497
6734.30 1503
6735.07 1513
6735.84 1496
6736.62 1530
6737.39 1511
6738.17 1486
6738.94 1591
6739.72 1531
6740.49 1524
6741.27 1570
6742.04 1562
6742.82 1521
6743.59 1499
6744.37 1547
6745.14 1533
6745.92 1574
6746.69 1618
6747.47 1601
6748.24 1621
6749.02 1674
6749.79 1770
6750.57 1924
6751.34 2031
6752.12 2111
6752.90 2103
6753.67 2092
6754.45 2062
6755.22 1930
6756.00 1910
6756.77 1785
6757.55 1733
6758.33 1596
6759.10 1585
6759.88 1557
6760.65 1502
6761.43 1646
6762.20 1613
6762.98 1616
6763.76 1624
6764.53 1608
6765.31 1626
6766.09 1568
6766.86 1621
6767.64 1615
6768.41 1571
6769.19 1474
6769.97 1465
6770.74 1591
6771.52 1513
6772.30 1449
6773.07 1524
6773.85 1485
6774.63 1502
6775.40 1419
6776.18 1422
6776.96 1422
6777.74 1484
6778.51 1493
6779.29 1549
6780.07 1580
6780.84 1567
6781.62 1504
6782.40 1556
6783.17 1511
6783.95 1487
6784.73 1426
6785.51 1428
6786.28 1336
6787.06 1316
6787.84 1369
6788.62 1297
6789.39 1295
6790.17 1349
6790.95 1375
6791.73 1371
6792.51 1342
6793.28 1360
6794.06 1394
6794.84 1344
6795.62 1335
6796.39 1274
6797.17 1254
6797.95 1290
6798.73 1359
6799.51 1384
6800.29 1422
6801.06 1429
6801.84 1364
6802.62 1416
6803.40 1486
6804.18 1500
6804.96 1523
6805.73 1544
6806.51 1543
6807.29 1507
6808.07 1456
6808.85 1523
6809.63 1504
6810.41 1532
6811.18 1449
6811.96 1425
6812.74 1453
6813.52 1473
6814.30 1478
6815.08 1502
6815.86 1451
6816.64 1514
6817.42 1503
6818.20 1495
6818.98 1483
6819.76 1425
6820.53 1473
6821.31 1354
6822.09 1380
6822.87 1369
6823.65 1397
6824.43 1367
6825.21 1388
6825.99 1432
6826.77 1394
6827.55 1381
6828.33 1416
6829.11 1377
6829.89 1398
6830.67 1411
6831.45 1336
6832.23 1354
6833.01 1316
6833.79 1338
6834.57 1314
6835.35 1322
6836.13 1326
6836.91 1372
6837.69 1314
6838.47 1290
6839.25 1221
6840.03 1257
6840.81 1264
6841.59 1253
6842.37 1285
6843.16 1267
6843.94 1292
6844.72 1334
6845.50 1376
6846.28 1417
6847.06 1373
6847.84 1432
6848.62 1552
6849.40 1605
6850.18 1758
6850.96 1743
6851.75 1802
6852.53 1705
6853.31 1719
6854.09 1605
6854.87 1545
6855.65 1541
6856.43 1512
6857.22 1472
6858.00 1399
6858.78 1356
6859.56 1344
6860.34 1409
6861.12 1395
6861.90 1367
6862.69 1295
6863.47 1444
6864.25 1493
6865.03 1462
6865.81 1465
6866.60 1393
6867.38 1461
6868.16 1469
6868.94 1439
6869.72 1431
6870.51 1433
6871.29 1500
6872.07 1398
6872.85 1433
6873.64 1443
6874.42 1444
6875.20 1507
6875.98 1483
6876.77 1494
6877.55 1562
6878.33 1571
6879.11 1678
6879.90 1728
6880.68 1679
6881.46 1769
6882.25 1722
6883.03 1817
6883.81 1909
6884.59 2091
6885.38 2308
6886.16 2615
6886.94 2855
6887.73 3202
6888.51 3315
6889.29 3146
6890.08 2924
6890.86 2634
6891.64 2379
6892.43 2201
6893.21 2056
6893.99 1835
6894.78 1823
6895.56 1769
6896.35 1670
6897.13 1701
6897.91 1720
6898.70 1667
6899.48 1733
6900.26 1721
6901.05 1694
6901.83 1698
6902.62 1662
6903.40 1696
6904.18 1651
6904.97 1662
6905.75 1578
6906.54 1665
6907.32 1690
6908.11 1680
6908.89 1645
6909.67 1566
6910.46 1546
6911.24 1491
6912.03 1496
6912.81 1467
6913.60 1458
6914.38 1477
6915.17 1497
6915.95 1463
6916.74 1462
6917.52 1451
6918.31 1421
6919.09 1527
6919.88 1439
6920.66 1408
6921.45 1394
6922.23 1363
6923.02 1353
6923.80 1389
6924.59 1381
6925.37 1480
6926.16 1517
6926.94 1432
6927.73 1434
6928.51 1406
6929.30 1426
6930.09 1453
6930.87 1389
6931.66 1340
6932.44 1389
6933.23 1438
6934.01 1377
6934.80 1397
6935.59 1369
6936.37 1367
6937.16 1460
6937.94 1519
6938.73 1495
6939.52 1481
6940.30 1611
6941.09 1670
6941.88 1736
6942.66 1735
6943.45 1756
6944.23 1788
6945.02 1760
6945.81 1773
6946.59 1912
6947.38 2051
6948.17 2113
6948.95 2115
6949.74 2078
6950.53 2051
6951.31 1965
6952.10 1937
6952.89 1896
6953.67 1867
6954.46 1888
6955.25 1854
6956.04 1899
6956.82 1870
6957.61 1851
6958.40 1868
6959.18 1941
6959.97 1861
6960.76 1892
6961.55 2026
6962.33 2059
6963.12 2007
6963.91 2023
6964.70 2009
6965.48 1975
6966.27 1984
6967.06 2140
6967.85 2154
6968.63 2165
6969.42 2134
6970.21 2157
6971.00 2240
6971.79 2233
6972.57 2345
6973.36 2311
6974.15 2182
6974.94 2172
6975.73 2209
6976.52 2145
6977.30 2220
6978.09 2238
6978.88 2317
6979.67 2409
6980.46 2434
6981.25 2643
6982.03 2909
6982.82 3339
6983.61 3683
6984.40 4169
6985.19 4644
6985.98 5029
6986.77 5429
6987.55 5528
6988.34 5405
6989.13 5242
6989.92 4767
6990.71 4571
6991.50 4105
6992.29 3742
6993.08 3409
6993.87 3203
6994.66 3113
6995.45 3101
6996.24 3299
6997.02 3572
6997.81 3932
6998.60 4234
6999.39 4501
7000.18 4620
7000.97 4531
7001.76 4311
7002.55 4065
7003.34 3773
7004.13 3314
7004.92 3057
7005.71 2770
7006.50 2500
7007.29 2304
7008.08 2130
7008.87 2044
7009.66 1964
7010.45 1896
7011.24 1901
7012.03 1988
7012.82 1969
7013.61 1980
7014.40 1923
7015.19 1937
7015.98 1942
7016.77 1880
7017.56 1880
7018.35 1866
7019.15 1870
7019.94 1790
7020.73 1780
7021.52 1747
7022.31 1728
7023.10 1716
7023.89 1762
7024.68 1795
7025.47 1811
7026.26 1855
7027.05 1880
7027.85 1897
7028.64 1933
7029.43 1906
7030.22 1887
7031.01 1901
7031.80 1853
7032.59 1783
7033.38 1886
7034.18 1890
7034.97 1879
7035.76 1871
7036.55 1951
7037.34 1888
7038.13 1926
7038.93 2044
7039.72 2134
7040.51 2153
7041.30 2250
7042.09 2370
7042.89 2399
7043.68 2346
7044.47 2439
7045.26 2487
7046.05 2570
7046.85 2672
7047.64 2790
7048.43 3077
7049.22 3352
7050.01 3525
7050.81 3507
7051.60 3415
7052.39 3170
7053.18 2892
7053.98 2774
7054.77 2644
7055.56 2470
7056.36 2477
7057.15 2392
7057.94 2405
7058.73 2371
7059.53 2311
7060.32 2373
7061.11 2351
7061.91 2324
7062.70 2221
7063.49 2248
7064.29 2297
7065.08 2325
7065.87 2300
7066.66 2269
7067.46 2301
7068.25 2245
7069.04 2199
7069.84 2245
7070.63 2188
7071.43 2169
7072.22 2180
7073.01 2140
7073.81 2134
7074.60 2112
7075.39 2102
7076.19 2021
7076.98 2087
7077.78 2060
7078.57 2142
7079.36 2083
7080.16 2148
7080.95 2160
7081.75 2201
7082.54 2189
7083.33 2356
7084.13 2616
7084.92 2955
7085.72 3416
7086.51 3735
7087.31 3945
7088.10 4094
7088.90 4205
7089.69 4075
7090.48 3661
7091.28 3298
7092.07 3078
7092.87 2772
7093.66 2509
7094.46 2344
7095.25 2117
7096.05 1963
7096.84 1950
7097.64 1825
7098.43 1755
7099.23 1760
7100.02 1749
7100.82 1736
7101.61 1744
7102.41 1750
7103.20 1663
7104.00 1669
7104.80 1647
7105.59 1605
7106.39 1566
7107.18 1641
7107.98 1544
7108.77 1534
7109.57 1452
7110.36 1432
7111.16 1385
7111.96 1365
7112.75 1405
7113.55 1424
7114.34 1464
7115.14 1479
7115.94 1524
7116.73 1499
7117.53 1517
7118.32 1440
7119.12 1445
7119.92 1463
7120.71 1506
7121.51 1537
7122.31 1472
7123.10 1497
7123.90 1466
7124.70 1472
7125.49 1502
7126.29 1504
7127.09 1463
7127.88 1490
7128.68 1517
7129.48 1488
7130.27 1460
7131.07 1387
7131.87 1388
7132.66 1471
7133.46 1415
7134.26 1456
7135.06 1371
7135.85 1352
7136.65 1404
7137.45 1352
7138.24 1349
7139.04 1431
7139.84 1454
7140.64 1396
7141.43 1413
7142.23 1444
7143.03 1468
7143.83 1448
7144.62 1438
7145.42 1424
7146.22 1396
7147.02 1412
7147.82 1403
7148.61 1368
7149.41 1418
7150.21 1371
7151.01 1312
7151.81 1347
7152.60 1330
7153.40 1314
7154.20 1355
7155.00 1339
7155.80 1321
7156.59 1353
7157.39 1344
7158.19 1305
7158.99 1288
7159.79 1287
7160.59 1248
7161.39 1283
7162.18 1266
7162.98 1257
7163.78 1301
7164.58 1246
7165.38 1280
7166.18 1292
7166.98 1290
7167.78 1264
7168.57 1221
7169.37 1213
7170.17 1189
7170.97 1238
7171.77 1206
7172.57 1157
7173.37 1231
7174.17 1204
7174.97 1212
7175.77 1219
7176.57 1195
7177.37 1173
7178.17 1176
7178.97 1184
7179.77 1107
7180.56 1157
7181.36 1195
7182.16 1124
7182.96 1142
7183.76 1198
7184.56 1199
7185.36 1194
7186.16 1188
7186.96 1193
7187.76 1159
7188.56 1214
7189.36 1158
7190.16 1168
7190.96 1151
7191.76 1116
7192.57 1143
7193.37 1168
7194.17 1137
7194.97 1172
7195.77 1212
7196.57 1171
7197.37 1179
7198.17 1200
7198.97 1185
7199.77 1214
7200.57 1228
7201.37 1165
7202.17 1128
7202.97 1085
7203.77 1123
7204.58 1097
7205.38 1149
7206.18 1163
7206.98 1095
7207.78 1130
7208.58 1169
7209.38 1156
7210.18 1181
7210.99 1180
7211.79 1144
7212.59 1195
7213.39 1188
7214.19 1190
7214.99 1235
7215.79 1214
7216.60 1285
7217.40 1270
7218.20 1342
7219.00 1321
7219.80 1358
7220.60 1377
7221.41 1343
7222.21 1329
7223.01 1344
7223.81 1251
7224.62 1305
7225.42 1250
7226.22 1222
7227.02 1315
7227.82 1232
7228.63 1288
7229.43 1305
7230.23 1206
7231.03 1156
7231.84 1185
7232.64 1222
7233.44 1218
7234.24 1219
7235.05 1199
7235.85 1193
7236.65 1189
7237.45 1161
7238.26 1135
7239.06 1197
7239.86 1201
7240.67 1130
7241.47 1132
7242.27 1154
7243.08 1104
7243.88 1084
7244.68 1065
7245.49 1092
7246.29 1152
7247.09 1106
7247.90 1067
7248.70 1125
7249.50 1098
7250.31 1102
7251.11 1087
7251.91 1061
7252.72 1078
7253.52 1056
7254.32 1096
7255.13 1116
7255.93 1083
7256.74 1116
7257.54 1177
7258.34 1180
7259.15 1171
7259.95 1108
7260.76 1142
7261.56 1165
7262.36 1115
7263.17 1093
7263.97 1095
7264.78 1067
7265.58 1058
7266.39 1032
7267.19 1040
7268.00 1074
7268.80 1077
7269.60 1110
7270.41 1096
7271.21 1172
7272.02 1130
7272.82 1248
7273.63 1232
7274.43 1238
7275.24 1205
7276.04 1248
7276.85 1176
7277.65 1142
7278.46 1153
7279.26 1120
7280.07 1166
7280.87 1206
7281.68 1198
7282.48 1254
7283.29 1273
7284.09 1257
7284.90 1250
7285.71 1258
7286.51 1224
7287.32 1154
7288.12 1210
7288.93 1160
7289.73 1143
7290.54 1125
7291.35 1143
7292.15 1155
7292.96 1137
7293.76 1124
7294.57 1143
7295.38 1179
7296.18 1158
7296.99 1133
7297.79 1171
7298.60 1248
7299.41 1194
7300.21 1245
7301.02 1249
7301.82 1261
7302.63 1281
7303.44 1254
7304.24 1275
7305.05 1302
7305.86 1274
7306.66 1240
7307.47 1228
7308.28 1222
7309.08 1188
7309.89 1189
7310.70 1219
7311.50 1218
7312.31 1211
7313.12 1200
7313.93 1197
7314.73 1291
7315.54 1377
7316.35 1488
7317.15 1606
7317.96 1721
7318.77 1800
7319.58 1911
7320.38 1799
7321.19 1633
7322.00 1629
7322.81 1526
7323.61 1431
7324.42 1452
7325.23 1307
7326.04 1237
7326.84 1262
7327.65 1263
7328.46 1253
7329.27 1202
7330.08 1213
7330.88 1239
7331.69 1218
7332.50 1198
7333.31 1253
7334.12 1200
7334.92 1178
7335.73 1206
7336.54 1189
7337.35 1183
7338.16 1137
7338.97 1144
7339.78 1152
7340.58 1088
7341.39 1079
7342.20 1059
7343.01 1056
7343.82 1077
7344.63 1071
7345.44 1080
7346.24 1022
7347.05 1036
7347.86 1065
7348.67 1080
7349.48 1000
7350.29 1021
7351.10 1059
7351.91 1027
7352.72 1074
7353.53 1002
7354.34 971
7355.14 986
7355.95 1031
7356.76 1014
7357.57 1025
7358.38 966
7359.19 1005
7360.00 1001
7360.81 997
7361.62 989
7362.43 996
7363.24 997
7364.05 1004
7364.86 914
7365.67 957
7366.48 992
7367.29 1001
7368.10 1013
7368.91 995
7369.72 1015
7370.53 997
7371.34 974
7372.15 991
7372.96 976
7373.77 922
7374.58 957
7375.39 1030
7376.20 986
7377.01 985
7377.82 1108
7378.63 1119
7379.44 1137
7380.26 1179
7381.07 1196
7381.88 1188
7382.69 1148
7383.50 1167
7384.31 1105
7385.12 1163
7385.93 1103
7386.74 1076
7387.55 1053
7388.36 1081
7389.18 1020
7389.99 1078
7390.80 1078
7391.61 1055
7392.42 1062
7393.23 1085
7394.04 1123
7394.86 1178
7395.67 1177
7396.48 1241
7397.29 1301
7398.10 1306
7398.91 1333
7399.73 1361
7400.54 1368
7401.35 1316
7402.16 1324
7402.97 1251
7403.79 1213
7404.60 1160
7405.41 1150
7406.22 1148
7407.03 1152
7407.85 1040
7408.66 1073
7409.47 1077
7410.28 1067
7411.10 1040
7411.91 1021
7412.72 1034
7413.53 1010
7414.35 1015
7415.16 1013
7415.97 953
7416.78 943
7417.60 968
7418.41 988
7419.22 1002
7420.03 918
7420.85 908
7421.66 920
7422.47 898
7423.29 934
7424.10 947
7424.91 977
7425.73 953
7426.54 952
7427.35 936
7428.17 970
7428.98 914
7429.79 888
7430.61 936
7431.42 924
7432.23 933
7433.05 914
7433.86 867
7434.67 860
7435.49 871
7436.30 874
7437.12 928
7437.93 967
7438.74 903
7439.56 902
7440.37 965
7441.18 956
7442.00 902
7442.81 914
7443.63 990
7444.44 943
7445.26 916
7446.07 956
7446.88 915
7447.70 940
7448.51 904
7449.33 908
7450.14 932
7450.96 964
7451.77 921
7452.59 952
7453.40 976
7454.22 991
7455.03 958
7455.85 954
7456.66 932
7457.47 963
7458.29 994
7459.10 1000
7459.92 989
7460.74 1003
7461.55 997
7462.37 1014
7463.18 1050
7464.00 1049
7464.81 991
7465.63 944
7466.44 963
7467.26 961
7468.07 984
7468.89 1006
7469.70 1050
7470.52 1009
7471.34 1034
7472.15 1043
7472.97 1042
7473.78 998
7474.60 1055
7475.41 1060
7476.23 1034
7477.05 1026
7477.86 1013
7478.68 1039
7479.49 1043
7480.31 977
7481.13 987
7481.94 976
7482.76 1012
7483.58 994
7484.39 983
7485.21 986
7486.03 1008
7486.84 978
7487.66 984
7488.48 968
7489.29 940
7490.11 975
7490.93 890
7491.74 917
7492.56 867
7493.38 935
7494.19 915
7495.01 905
7495.83 882
7496.64 921
7497.46 951
7498.28 917
7499.10 924
7499.91 941
7500.73 893
7501.55 883
7502.36 934
7503.18 981
7504.00 947
7504.82 925
7505.63 938
7506.45 911
7507.27 915
7508.09 967
7508.90 887
7509.72 892
7510.54 940
7511.36 938
7512.18 929
7512.99 906
7513.81 909
7514.63 900
7515.45 869
7516.27 829
7517.08 824
7517.90 890
7518.72 889
7519.54 842
7520.36 864
7521.18 858
7521.99 879
7522.81 906
7523.63 868
7524.45 896
7525.27 905
7526.09 919
7526.91 917
7527.72 926
7528.54 896
7529.36 912
7530.18 936
7531.00 949
7531.82 930
7532.64 911
7533.46 912
7534.28 938
7535.10 900
7535.91 916
7536.73 936
7537.55 836
7538.37 883
7539.19 902
7540.01 922
7540.83 878
7541.65 914
7542.47 925
7543.29 954
7544.11 941
7544.93 978
7545.75 921
7546.57 984
7547.39 994
7548.21 996
7549.03 900
7549.85 930
7550.67 924
7551.49 966
7552.31 946
7553.13 929
7553.95 1014
7554.77 1029
7555.59 1017
7556.41 965
7557.23 1017
7558.05 1039
7558.87 1052
7559.69 1046
7560.51 1087
7561.33 1071
7562.15 1032
7562.97 1061
7563.79 1080
7564.61 1056
7565.44 1049
7566.26 1091
7567.08 996
7567.90 1026
7568.72 1024
7569.54 1026
7570.36 1003
7571.18 1067
7572.00 1026
7572.82 1026
7573.65 1028
7574.47 1065
7575.29 1019
7576.11 982
7576.93 1039
7577.75 1036
7578.57 1053
7579.40 1019
7580.22 1013
7581.04 1083
7581.86 1100
7582.68 1099
7583.50 1093
7584.33 1093
7585.15 1211
7585.97 1222
7586.79 1225
7587.61 1232
7588.44 1231
7589.26 1279
7590.08 1267
7590.90 1242
7591.72 1167
7592.55 1167
7593.37 1184
7594.19 1216
7595.01 1210
7595.84 1275
7596.66 1230
7597.48 1256
7598.30 1333
7599.13 1347
7599.95 1400
7600.77 1509
7601.59 1577
7602.42 1688
7603.24 1888
7604.06 2029
7604.89 1991
7605.71 1978
7606.53 1954
7607.36 1829
7608.18 1825
7609.00 1717
7609.82 1651
7610.65 1534
7611.47 1572
7612.29 1458
7613.12 1514
7613.94 1528
7614.77 1554
7615.59 1599
7616.41 1621
7617.24 1726
7618.06 1780
7618.88 1759
7619.71 1703
7620.53 1674
7621.35 1643
7622.18 1614
7623.00 1598
7623.83 1547
7624.65 1603
7625.47 1572
7626.30 1601
7627.12 1642
7627.95 1734
7628.77 1949
7629.60 2090
7630.42 2157
7631.24 2297
7632.07 2273
7632.89 2308
7633.72 2123
7634.54 2035
7635.37 1837
7636.19 1740
7637.02 1626
7637.84 1532
7638.67 1403
7639.49 1366
7640.31 1342
7641.14 1334
7641.96 1276
7642.79 1230
7643.61 1213
7644.44 1185
7645.26 1198
7646.09 1181
7646.92 1186
7647.74 1191
7648.57 1120
7649.39 1168
7650.22 1117
7651.04 1060
7651.87 1092
7652.69 1076
7653.52 1075
7654.34 1059
7655.17 1056
7656.00 1013
7656.82 1028
7657.65 1098
7658.47 1047
7659.30 1015
7660.12 990
7660.95 1036
7661.78 1025
7662.60 1015
7663.43 1027
7664.25 1035
7665.08 1022
7665.91 1022
7666.73 1034
7667.56 981
7668.39 1024
7669.21 1014
7670.04 1017
7670.87 1046
7671.69 1040
7672.52 1012
7673.35 987
7674.17 1002
7675.00 968
7675.83 943
7676.65 982
7677.48 1041
7678.31 1000
7679.13 1007
7679.96 1034
7680.79 1026
7681.61 1055
7682.44 1120
7683.27 1150
7684.10 1158
7684.92 1223
7685.75 1254
7686.58 1261
7687.40 1265
7688.23 1182
7689.06 1182
7689.89 1199
7690.71 1175
7691.54 1089
7692.37 1098
7693.20 1107
7694.03 1106
7694.85 1150
7695.68 1160
7696.51 1215
7697.34 1271
7698.16 1282
7698.99 1302
7699.82 1329
7700.65 1255
7701.48 1172
7702.31 1187
7703.13 1142
7703.96 1143
7704.79 1133
7705.62 1130
7706.45 1054
7707.28 1078
7708.10 1120
7708.93 1083
7709.76 1129
7710.59 1065
7711.42 1038
7712.25 1094
7713.08 1082
7713.90 1068
7714.73 1054
7715.56 1093
7716.39 1018
7717.22 984
7718.05 1005
7718.88 1001
7719.71 1043
7720.54 960
7721.37 971
7722.20 1071
7723.02 1048
7723.85 1036
7724.68 1048
7725.51 1011
7726.34 937
7727.17 965
7728.00 936
7728.83 1010
7729.66 968
7730.49 1035
7731.32 1022
7732.15 1019
7732.98 997
7733.81 956
7734.64 949
7735.47 932
7736.30 982
7737.13 947
7737.96 985
7738.79 970
7739.62 1080
7740.45 1063
7741.28 1006
7742.11 1006
7742.94 1029
7743.77 1066
7744.60 1090
7745.43 1101
7746.26 1193
7747.09 1200
7747.92 1244
7748.75 1195
7749.59 1171
7750.42 1159
7751.25 1165
7752.08 1168
7752.91 1157
7753.74 1239
7754.57 1359
7755.40 1448
7756.23 1422
7757.06 1479
7757.90 1478
7758.73 1429
7759.56 1382
7760.39 1357
7761.22 1299
7762.05 1196
7762.88 1129
7763.71 1051
7764.55 1086
7765.38 1019
7766.21 1058
7767.04 987
7767.87 958
7768.70 1021
7769.54 953
7770.37 970
7771.20 1046
7772.03 1054
7772.86 1055
7773.70 1075
7774.53 1159
7775.36 1191
7776.19 1153
7777.02 1170
7777.86 1230
7778.69 1200
7779.52 1162
7780.35 1163
7781.19 1096
7782.02 1116
7782.85 1048
7783.68 981
7784.52 1024
7785.35 1012
7786.18 1039
7787.01 997
7787.85 993
7788.68 978
7789.51 994
7790.35 1027
7791.18 966
7792.01 971
7792.84 960
7793.68 973
7794.51 998
7795.34 972
7796.18 1005
7797.01 1004
7797.84 973
7798.68 989
7799.51 1004
7800.34 941
7801.18 952
7802.01 984
7802.84 991
7803.68 987
7804.51 975
7805.35 1011
7806.18 983
7807.01 1018
7807.85 1061
7808.68 1066
7809.51 1050
7810.35 1105
7811.18 1097
7812.02 1095
7812.85 1111
7813.68 1083
7814.52 1065
7815.35 1117
7816.19 1167
7817.02 1200
7817.86 1220
7818.69 1175
7819.52 1195
7820.36 1238
7821.19 1256
7822.03 1182
7822.86 1188
7823.70 1320
7824.53 1282
7825.37 1301
7826.20 1349
7827.04 1338
7827.87 1237
7828.71 1257
7829.54 1258
7830.38 1244
7831.21 1239
7832.05 1181
7832.88 1180
7833.72 1225
7834.55 1219
7835.39 1217
7836.22 1166
7837.06 1175
7837.89 1157
7838.73 1138
7839.57 1138
7840.40 1119
7841.24 1201
7842.07 1097
7842.91 1101
7843.74 1078
7844.58 1146
7845.42 1085
7846.25 1052
7847.09 1090
7847.92 1061
7848.76 1029
7849.60 1048
7850.43 1070
7851.27 1057
7852.10 1068
7852.94 1124
7853.78 1082
7854.61 1087
7855.45 1137
7856.29 1202
7857.12 1181
7857.96 1169
7858.79 1253
7859.63 1242
7860.47 1203
7861.30 1214
7862.14 1231
7862.98 1191
7863.81 1182
7864.65 1125
7865.49 1140
7866.33 1201
7867.16 1179
7868.00 1203
7868.84 1203
7869.67 1238
7870.51 1271
7871.35 1280
7872.19 1258
7873.02 1365
7873.86 1486
7874.70 1510
7875.54 1584
7876.37 1680
7877.21 1764
7878.05 1775
7878.89 1756
7879.72 1696
7880.56 1516
7881.40 1436
7882.24 1424
7883.07 1364
7883.91 1317
7884.75 1311
7885.59 1322
7886.43 1260
7887.26 1304
7888.10 1342
7888.94 1336
7889.78 1307
7890.62 1375
7891.45 1415
7892.29 1319
7893.13 1241
7893.97 1333
7894.81 1240
7895.65 1248
7896.49 1282
7897.32 1161
7898.16 1159
7899.00 1140
7899.84 1168
7900.68 1168
7901.52 1163
7902.36 1150
7903.20 1107
7904.03 1065
7904.87 1052
7905.71 1084
7906.55 1093
7907.39 1048
7908.23 1034
7909.07 968
7909.91 995
7910.75 1013
7911.59 967
7912.43 1035
7913.27 1075
7914.11 1077
7914.94 1060
7915.78 1059
7916.62 1109
7917.46 1141
7918.30 1106
7919.14 1113
7919.98 1100
7920.82 1084
7921.66 1041
7922.50 1000
7923.34 962
7924.18 975
7925.02 1035
7925.86 971
7926.70 942
7927.54 922
7928.38 993
7929.22 1000
7930.06 980
7930.90 931
7931.74 962
7932.59 974
7933.43 956
7934.27 949
7935.11 983
7935.95 1003
7936.79 951
7937.63 997
7938.47 946
7939.31 983
7940.15 995
7940.99 987
7941.83 923
7942.67 952
7943.52 969
7944.36 994
7945.20 1016
7946.04 988
7946.88 993
7947.72 1062
7948.56 1040
7949.40 1096
7950.25 1112
7951.09 1149
7951.93 1230
7952.77 1247
7953.61 1269
7954.45 1254
7955.29 1165
7956.14 1158
7956.98 1166
7957.82 1205
7958.66 1152
7959.50 1106
7960.35 1094
7961.19 1158
7962.03 1146
7962.87 1207
7963.71 1220
7964.56 1274
7965.40 1388
7966.24 1421
7967.08 1418
7967.93 1521
7968.77 1482
7969.61 1423
7970.45 1305
7971.29 1287
7972.14 1261
7972.98 1143
7973.82 1140
7974.67 1128
7975.51 1093
7976.35 1125
7977.19 1139
7978.04 1046
7978.88 1037
7979.72 1049
7980.57 1094
7981.41 1105
7982.25 1065
7983.09 1081
7983.94 1086
7984.78 1051
7985.62 1043
7986.47 1054
7987.31 1041
7988.15 1081
7989.00 1036
7989.84 1034
7990.68 992
7991.53 1010
7992.37 995
7993.22 1026
7994.06 966
7994.90 1005
7995.75 1043
7996.59 1166
7997.43 1214
7998.28 1244
7999.12 1347
7999.97 1379
8000.81 1305
8001.65 1289
8002.50 1240
8003.34 1159
8004.19 1131
8005.03 1103
8005.88 1117
8006.72 1015
8007.57 965
8008.41 961
8009.25 939
8010.10 938
8010.94 922
8011.79 913
8012.63 907
8013.48 935
8014.32 884
8015.17 889
8016.01 837
8016.86 886
8017.70 887
8018.55 828
8019.39 867
8020.24 885
8021.08 865
8021.93 823
8022.77 850
8023.62 864
8024.46 879
8025.31 795
8026.15 847
8027.00 845
8027.84 827
8028.69 849
8029.54 837
8030.38 812
8031.23 791
8032.07 810
8032.92 777
8033.76 860
8034.61 871
8035.46 825
8036.30 829
8037.15 846
8037.99 850
8038.84 838
8039.69 814
8040.53 880
8041.38 819
8042.22 817
8043.07 808
8043.92 845
8044.76 824
8045.61 832
8046.46 807
8047.30 816
8048.15 820
8049.00 845
8049.84 812
8050.69 814
8051.54 771
8052.38 831
8053.23 848
8054.08 855
8054.92 877
8055.77 825
8056.62 838
8057.46 771
8058.31 778
8059.16 825
8060.01 792
8060.85 801
8061.70 828
8062.55 786
8063.40 746
8064.24 758
8065.09 784
8065.94 806
8066.79 761
8067.63 750
8068.48 809
8069.33 772
8070.18 778
8071.02 767
8071.87 750
8072.72 709
8073.57 761
8074.42 744
8075.26 705
8076.11 742
8076.96 717
8077.81 716
8078.66 713
8079.50 742
8080.35 731
8081.20 697
8082.05 715
8082.90 714
8083.75 744
8084.59 709
8085.44 748
8086.29 755
8087.14 723
8087.99 686
8088.84 705
8089.69 734
8090.53 709
8091.38 707
8092.23 758
8093.08 716
8093.93 745
8094.78 770
8095.63 770
8096.48 761
8097.33 809
8098.18 804
8099.02 761
8099.87 821
8100.72 827
8101.57 798
8102.42 781
8103.27 714
8104.12 726
8104.97 724
8105.82 714
8106.67 706
8107.52 707
8108.37 667
8109.22 716
8110.07 708
8110.92 725
8111.77 729
8112.62 714
8113.47 727
8114.32 697
8115.17 644
8116.02 667
8116.87 698
8117.72 703
8118.57 690
8119.42 711
8120.27 739
8121.12 699
8121.97 692
8122.82 692
8123.67 721
8124.52 703
8125.37 748
8126.22 781
8127.07 741
8127.93 720
8128.78 729
8129.63 713
8130.48 714
8131.33 712
8132.18 730
8133.03 744
8133.88 720
8134.73 737
8135.58 760
8136.44 739
8137.29 732
8138.14 726
8138.99 734
8139.84 732
8140.69 760
8141.54 720
8142.39 715
8143.25 747
8144.10 783
8144.95 811
8145.80 792
8146.65 785
8147.50 808
8148.36 786
8149.21 798
8150.06 769
8150.91 770
8151.76 871
8152.62 849
8153.47 901
8154.32 939
8155.17 961
8156.02 934
8156.88 911
8157.73 901
8158.58 843
8159.43 816
8160.29 829
8161.14 789
8161.99 763
8162.84 723
8163.70 755
8164.55 723
8165.40 719
8166.25 727
8167.11 730
8167.96 737
8168.81 748
8169.67 744
8170.52 724
8171.37 754
8172.23 676
8173.08 695
8173.93 671
8174.78 645
8175.64 647
8176.49 678
8177.34 689
8178.20 633
8179.05 645
8179.90 635
8180.76 635
8181.61 646
8182.47 619
8183.32 633
8184.17 684
8185.03 731
8185.88 685
8186.73 680
8187.59 633
8188.44 623
8189.30 652
8190.15 650
8191.00 618
8191.86 639
8192.71 633
8193.57 660
8194.42 681
8195.27 612
8196.13 610
8196.98 603
8197.84 622
8198.69 646
8199.55 647
8200.40 652
8201.26 617
8202.11 622
8202.96 564
8203.82 604
8204.67 667
8205.53 624
8206.38 597
8207.24 590
8208.09 624
8208.95 633
8209.80 670
8210.66 648
8211.51 636
8212.37 635
8213.22 627
8214.08 637
8214.93 611
8215.79 620
8216.65 620
8217.50 587
8218.36 664
8219.21 672
8220.07 600
8220.92 626
8221.78 609
8222.63 676
8223.49 635
8224.35 640
8225.20 659
8226.06 645
8226.91 619
8227.77 613
8228.63 620
8229.48 612
8230.34 631
8231.19 648
8232.05 684
8232.91 637
8233.76 611
8234.62 624
8235.47 667
8236.33 624
8237.19 632
8238.04 666
8238.90 607
8239.76 633
8240.61 633
8241.47 605
8242.33 620
8243.18 638
8244.04 636
8244.90 604
8245.75 588
8246.61 568
8247.47 610
8248.33 618
8249.18 605
8250.04 606
8250.90 610
8251.75 632
8252.61 650
8253.47 615
8254.33 604
8255.18 648
8256.04 651
8256.90 630
8257.76 604
8258.61 644
8259.47 637
8260.33 634
8261.19 624
8262.04 596
8262.90 592
8263.76 629
8264.62 648
8265.48 645
8266.33 658
8267.19 651
8268.05 650
8268.91 613
8269.77 589
8270.62 621
8271.48 656
8272.34 679
8273.20 688
8274.06 638
8274.92 656
8275.77 633
8276.63 667
8277.49 653
8278.35 695
8279.21 639
8280.07 634
8280.93 643
8281.78 697
8282.64 648
8283.50 658
8284.36 652
8285.22 696
8286.08 665
8286.94 676
8287.80 683
8288.66 697
8289.51 673
8290.37 655
8291.23 683
8292.09 653
8292.95 725
8293.81 696
8294.67 681
8295.53 687
8296.39 673
8297.25 703
8298.11 706
8298.97 704
8299.83 658
8300.69 677
8301.55 640
8302.41 672
8303.27 655
8304.13 680
8304.99 681
8305.85 679
8306.71 685
8307.57 657
8308.43 662
8309.29 624
8310.15 629
8311.01 734
8311.87 660
8312.73 622
8313.59 670
8314.45 687
8315.31 679
8316.17 673
8317.03 644
8317.89 641
8318.75 672
8319.61 667
8320.47 666
8321.33 664
8322.20 652
8323.06 636
8323.92 703
8324.78 662
8325.64 662
8326.50 607
8327.36 633
8328.22 636
8329.08 641
8329.94 649
8330.81 609
8331.67 618
8332.53 627
8333.39 670
8334.25 655
8335.11 627
8335.97 626
8336.84 645
8337.70 654
8338.56 589
8339.42 613
8340.28 632
8341.15 628
8342.01 632
8342.87 618
8343.73 620
8344.59 611
8345.45 597
8346.32 608
8347.18 601
8348.04 657
8348.90 655
8349.77 662
8350.63 641
8351.49 647
8352.35 651
8353.22 673
8354.08 680
8354.94 622
8355.80 648
8356.67 673
8357.53 651
8358.39 640
8359.25 606
8360.12 643
8360.98 660
8361.84 650
8362.71 637
8363.57 618
8364.43 644
8365.29 663
8366.16 647
8367.02 666
8367.88 657
8368.75 644
8369.61 648
8370.47 627
8371.34 627
8372.20 641
8373.06 675
8373.93 639
8374.79 643
8375.65 685
8376.52 652
8377.38 674
8378.25 710
8379.11 687
8379.97 716
8380.84 731
8381.70 723
8382.56 760
8383.43 698
8384.29 735
8385.16 749
8386.02 722
8386.89 716
8387.75 699
8388.61 708
8389.48 738
8390.34 713
8391.21 675
8392.07 709
8392.94 691
8393.80 725
8394.67 732
8395.53 768
8396.39 727
8397.26 766
8398.12 796
8398.99 809
8399.85 832
8400.72 807
8401.58 794
8402.45 805
8403.31 821
8404.18 824
8405.04 830
8405.91 768
8406.77 769
8407.64 742
8408.50 821
8409.37 797
8410.24 786
8411.10 801
8411.97 782
8412.83 769
8413.70 757
8414.56 736
8415.43 728
8416.29 744
8417.16 755
8418.03 729
8418.89 734
8419.76 772
8420.62 805
8421.49 805
8422.36 799
8423.22 747
8424.09 760
8424.95 770
8425.82 814
8426.69 786
8427.55 783
8428.42 783
8429.28 785
8430.15 802
8431.02 867
8431.88 832
8432.75 811
8433.62 812
8434.48 901
8435.35 974
8436.22 926
8437.08 964
8437.95 1029
8438.82 1008
8439.68 1080
8440.55 1154
8441.42 1166
8442.29 1197
8443.15 1215
8444.02 1215
8444.89 1205
8445.75 1180
8446.62 1182
8447.49 1178
8448.36 1166
8449.22 1202
8450.09 1234
8450.96 1323
8451.83 1542
8452.69 1682
8453.56 1857
8454.43 2077
8455.30 2129
8456.16 2108
8457.03 2117
8457.90 2063
8458.77 1889
8459.64 1757
8460.50 1629
8461.37 1493
8462.24 1361
8463.11 1270
8463.98 1183
8464.84 1085
8465.71 1051
8466.58 1039
8467.45 988
8468.32 965
8469.19 978
8470.05 1022
8470.92 1024
8471.79 984
8472.66 964
8473.53 948
8474.40 943
8475.27 955
8476.13 858
8477.00 853
8477.87 857
8478.74 846
8479.61 802
8480.48 782
8481.35 825
8482.22 821
8483.09 836
8483.96 759
8484.82 812
8485.69 816
8486.56 845
8487.43 770
8488.30 782
8489.17 736
8490.04 771
8490.91 769
8491.78 789
8492.65 796
8493.52 764
8494.39 770
8495.26 786
8496.13 791
8497.00 782
8497.87 753
8498.74 711
8499.61 755
8500.48 716
8501.35 737
8502.22 750
8503.09 770
8503.96 793
8504.83 793
8505.70 762
8506.57 785
8507.44 795
8508.31 784
8509.18 791
8510.05 786
8510.92 775
8511.79 794
8512.66 812
8513.53 818
8514.40 802
8515.27 812
8516.15 805
8517.02 838
8517.89 804
8518.76 796
8519.63 795
8520.50 825
8521.37 824
8522.24 811
8523.11 849
8523.98 810
8524.86 817
8525.73 813
8526.60 818
8527.47 822
8528.34 856
8529.21 859
8530.08 884
8530.96 852
8531.83 837
8532.70 854
8533.57 861
8534.44 877
8535.31 823
8536.19 858
8537.06 871
8537.93 879
8538.80 875
8539.67 830
8540.55 870
8541.42 887
8542.29 863
8543.16 839
8544.03 850
8544.91 826
8545.78 827
8546.65 855
8547.52 912
8548.40 936
8549.27 976
8550.14 1067
8551.01 1200
8551.89 1244
8552.76 1305
8553.63 1398
8554.51 1372
8555.38 1308
8556.25 1233
8557.12 1207
8558.00 1117
8558.87 1041
8559.74 1001
8560.62 955
8561.49 900
8562.36 871
8563.24 868
8564.11 814
8564.98 784
8565.86 808
8566.73 823
8567.60 758
8568.48 750
8569.35 755
8570.22 748
8571.10 767
8571.97 754
8572.84 747
8573.72 772
8574.59 760
8575.46 713
8576.34 724
8577.21 735
8578.09 701
8578.96 702
8579.83 706
8580.71 721
8581.58 712
8582.46 730
8583.33 709
8584.21 685
8585.08 737
8585.95 715
8586.83 727
8587.70 735
8588.58 753
8589.45 719
8590.33 721
8591.20 729
8592.08 722
8592.95 736
8593.83 739
8594.70 713
8595.58 718
8596.45 735
8597.33 750
8598.20 739
8599.08 768
8599.95 745
8600.83 748
8601.70 754
8602.58 709
8603.45 718
8604.33 722
8605.20 775
8606.08 760
8606.95 748
8607.83 726
8608.70 724
8609.58 766
8610.45 728
8611.33 715
8612.21 781
8613.08 797
8613.96 728
8614.83 728
8615.71 760
8616.59 719
8617.46 737
8618.34 770
8619.21 762
8620.09 727
8620.97 745
8621.84 782
8622.72 769
8623.59 742
8624.47 742
8625.35 760
8626.22 796
8627.10 770
8627.98 762
8628.85 790
8629.73 811
8630.61 813
8631.48 853
8632.36 786
8633.24 769
8634.11 772
8634.99 786
8635.87 752
8636.74 790
8637.62 801
8638.50 821
8639.37 796
8640.25 766
8641.13 798
8642.01 808
8642.88 805
8643.76 819
8644.64 819
8645.52 780
8646.39 861
8647.27 894
8648.15 917
8649.03 909
8649.90 930
8650.78 904
8651.66 914
8652.54 876
8653.41 849
8654.29 908
8655.17 885
8656.05 887
8656.93 870
8657.80 872
8658.68 871
8659.56 862
8660.44 933
8661.32 914
8662.19 906
8663.07 876
8663.95 881
8664.83 916
8665.71 920
8666.59 906
8667.46 922
8668.34 997
8669.22 1049
8670.10 1106
8670.98 1157
8671.86 1180
8672.74 1177
8673.62 1179
8674.49 1213
8675.37 1185
8676.25 1224
8677.13 1223
8678.01 1170
8678.89 1136
8679.77 1084
8680.65 1051
8681.53 1097
8682.41 1056
8683.29 1078
8684.16 1157
8685.04 1231
8685.92 1359
8686.80 1538
8687.68 1804
8688.56 1954
8689.44 2206
8690.32 2439
8691.20 2700
8692.08 2692
8692.96 2647
8693.84 2531
8694.72 2359
8695.60 2151
8696.48 1979
8697.36 1734
8698.24 1571
8699.12 1399
8700.00 1324
8700.88 1278
8701.76 1143
8702.64 1046
8703.52 1036
8704.40 1042
8705.28 997
8706.16 934
8707.04 928
8707.92 936
8708.80 891
8709.69 890
8710.57 887
8711.45 855
8712.33 821
8713.21 815
8714.09 881
8714.97 865
8715.85 840
8716.73 870
8717.61 840
8718.49 842
8719.38 840
8720.26 845
8721.14 856
8722.02 820
8722.90 804
8723.78 871
8724.66 884
8725.54 861
8726.43 859
8727.31 828
8728.19 845
8729.07 845
8729.95 848
8730.83 890
8731.72 831
8732.60 826
8733.48 792
8734.36 831
8735.24 815
8736.13 774
8737.01 804
8737.89 794
8738.77 765
8739.65 780
8740.54 753
8741.42 781
8742.30 811
8743.18 822
8744.07 827
8744.95 825
8745.83 852
8746.71 799
8747.60 827
8748.48 825
8749.36 826
8750.24 831
8751.13 872
8752.01 906
8752.89 924
8753.77 1007
8754.66 1077
8755.54 1101
8756.42 1192
8757.31 1257
8758.19 1244
8759.07 1192
8759.96 1144
8760.84 1162
8761.72 1140
8762.61 1106
8763.49 1086
8764.37 1011
8765.26 1021
8766.14 1016
8767.02 957
8767.91 952
8768.79 974
8769.67 996
8770.56 997
8771.44 987
8772.32 1041
8773.21 979
8774.09 953
8774.98 961
8775.86 994
8776.74 976
8777.63 898
8778.51 891
8779.40 838
8780.28 830
8781.17 873
8782.05 859
8782.93 807
8783.82 818
8784.70 866
8785.59 843
8786.47 854
8787.36 803
8788.24 812
8789.13 859
8790.01 837
8790.89 853
8791.78 830
8792.66 799
8793.55 816
8794.43 835
8795.32 772
8796.20 787
8797.09 812
8797.97 766
8798.86 788
8799.74 769
8800.63 823
8801.52 806
8802.40 793
8803.29 773
8804.17 758
8805.06 828
8805.94 838
8806.83 799
8807.71 764
8808.60 746
8809.48 758
8810.37 763
8811.26 807
8812.14 805
8813.03 774
8813.91 783
8814.80 735
8815.69 756
8816.57 732
8817.46 761
8818.34 773
8819.23 794
8820.12 753
8821.00 792
8821.89 793
8822.77 842
8823.66 755
8824.55 770
8825.43 800
8826.32 800
8827.21 809
8828.09 849
8828.98 797
8829.87 760
8830.75 735
8831.64 721
8832.53 689
8833.41 708
8834.30 717
8835.19 709
8836.08 702
8836.96 696
8837.85 754
8838.74 775
8839.62 719
8840.51 687
8841.40 753
8842.29 740
8843.17 728
8844.06 769
8844.95 695
8845.84 737
8846.72 701
8847.61 723
8848.50 727
8849.39 695
8850.27 683
8851.16 717
8852.05 724
8852.94 674
8853.82 701
8854.71 672
8855.60 720
8856.49 700
8857.38 685
8858.26 700
8859.15 710
8860.04 692
8860.93 701
8861.82 716
8862.71 669
8863.59 632
8864.48 695
8865.37 683
8866.26 677
8867.15 671
8868.04 664
8868.93 673
8869.81 651
8870.70 651
8871.59 622
8872.48 631
8873.37 621
8874.26 603
8875.15 632
8876.04 639
8876.93 641
8877.81 635
8878.70 632
8879.59 653
8880.48 640
8881.37 614
8882.26 645
8883.15 672
8884.04 674
8884.93 642
8885.82 652
8886.71 652
8887.60 678
8888.49 642
8889.38 637
8890.27 607
8891.16 614
8892.05 610
8892.94 579
8893.83 640
8894.72 619
8895.61 581
8896.50 624
8897.39 608
8898.28 613
8899.17 593
8900.06 633
8900.95 625
8901.84 598
8902.73 585
8903.62 600
8904.51 594
8905.40 593
8906.29 579
8907.18 579
8908.07 588
8908.96 612
8909.85 614
8910.74 619
8911.63 597
8912.52 581
8913.41 581
8914.31 586
8915.20 586
8916.09 635
8916.98 593
8917.87 611
8918.76 598
8919.65 604
8920.54 572
8921.43 541
8922.33 573
8923.22 601
8924.11 592
8925.00 632
8925.89 571
8926.78 572
8927.67 596
8928.57 617
8929.46 600
8930.35 608
8931.24 645
8932.13 615
8933.03 589
8933.92 607
8934.81 565
8935.70 599
8936.59 579
8937.49 579
8938.38 562
8939.27 547
8940.16 555
8941.05 595
8941.95 555
8942.84 538
8943.73 555
8944.62 560
8945.52 551
8946.41 566
8947.30 538
8948.19 552
8949.09 546
8949.98 523
8950.87 508
8951.76 520
8952.66 473
8953.55 528
8954.44 519
8955.34 553
8956.23 521
8957.12 531
8958.02 562
8958.91 534
8959.80 525
8960.69 568
8961.59 574
8962.48 557
8963.37 520
8964.27 497
8965.16 529
8966.05 528
8966.95 519
8967.84 531
8968.74 585
8969.63 579
8970.52 538
8971.42 514
8972.31 492
8973.20 516
8974.10 539
8974.99 543
8975.89 532
8976.78 520
8977.67 542
8978.57 521
8979.46 525
8980.36 510
8981.25 526
8982.15 524
8983.04 562
8983.93 510
8984.83 499
8985.72 510
8986.62 535
8987.51 510
8988.41 514
8989.30 493
8990.20 502
8991.09 498
8991.99 525
8992.88 499
8993.78 490
8994.67 482
8995.57 521
8996.46 544
8997.36 521
8998.25 505
8999.15 504
9000.04 551
9000.94 599
9001.83 562
9002.73 524
9003.62 541
9004.52 533
9005.41 522
9006.31 504
9007.20 485
9008.10 486
9009.00 519
9009.89 490
9010.79 524
9011.68 539
9012.58 523
9013.47 528
9014.37 496
9015.27 541
9016.16 537
9017.06 530
9017.95 499
9018.85 523
9019.75 525
9020.64 537
9021.54 522
9022.43 539
9023.33 518
9024.23 547
9025.12 559
9026.02 570
9026.92 549
9027.81 548
9028.71 547
9029.61 514
9030.50 498
9031.40 508
9032.30 518
9033.19 508
9034.09 538
9034.99 512
9035.88 527
9036.78 587
9037.68 563
9038.58 548
9039.47 491
9040.37 527
9041.27 570
9042.16 551
9043.06 502
9043.96 579
9044.86 568
9045.75 549
9046.65 547
9047.55 558
9048.45 556
9049.34 587
9050.24 645
9051.14 622
9052.04 615
9052.94 610
9053.83 632
9054.73 614
9055.63 627
9056.53 625
9057.43 667
9058.32 628
9059.22 611
9060.12 614
9061.02 629
9061.92 643
9062.81 671
9063.71 626
9064.61 605
9065.51 541
9066.41 585
9067.31 559
9068.21 537
9069.10 545
9070.00 587
9070.90 615
9071.80 602
9072.70 570
9073.60 584
9074.50 553
9075.40 562
9076.29 598
9077.19 559
9078.09 575
9078.99 586
9079.89 572
9080.79 586
9081.69 562
9082.59 563
9083.49 591
9084.39 626
9085.29 566
9086.19 584
9087.09 640
9087.98 660
9088.88 667
9089.78 641
9090.68 597
9091.58 609
9092.48 620
9093.38 587
9094.28 588
9095.18 583
9096.08 549
9096.98 569
9097.88 593
9098.78 587
9099.68 585
9100.58 528
9101.48 564
9102.38 573
9103.28 558
9104.18 576
9105.08 561
9105.99 580
9106.89 554
9107.79 551
9108.69 538
9109.59 573
9110.49 544
9111.39 584
9112.29 503
9113.19 538
9114.09 548
9114.99 543
9115.89 532
9116.79 533
9117.69 552
9118.60 521
9119.50 488
9120.40 512
9121.30 500
9122.20 544
9123.10 534
9124.00 562
9124.90 530
9125.81 544
9126.71 512
9127.61 507
9128.51 491
9129.41 514
9130.31 554
9131.22 530
9132.12 538
9133.02 522
9133.92 561
9134.82 522
9135.72 530
9136.63 528
9137.53 529
9138.43 516
9139.33 525
9140.23 525
9141.14 499
9142.04 534
9142.94 491
9143.84 512
9144.75 534
9145.65 586
9146.55 577
9147.45 586
9148.36 548
9149.26 577
9150.16 533
9151.06 546
9151.97 533
9152.87 520
9153.77 539
9154.67 541
9155.58 497
9156.48 519
9157.38 502
9158.29 511
9159.19 510
9160.09 503
9161.00 505
9161.90 505
9162.80 499
9163.71 503
9164.61 515
9165.51 480
9166.42 495
9167.32 532
9168.22 507
9169.13 496
9170.03 506
9170.93 491
9171.84 497
9172.74 573
9173.64 521
9174.55 510
9175.45 531
9176.36 520
9177.26 517
9178.16 524
9179.07 544
9179.97 484
9180.88 507
9181.78 521
9182.69 495
9183.59 501
9184.49 513
9185.40 554
9186.30 527
9187.21 544
9188.11 524
9189.02 538
9189.92 545
9190.82 534
9191.73 523
9192.63 535
9193.54 552
9194.44 513
9195.35 524
9196.25 541
9197.16 553
9198.06 563
9198.97 548
9199.87 551
9200.78 543
9201.68 525
9202.59 545
9203.49 529
9204.40 504
9205.30 491
9206.21 527
9207.12 531
9208.02 504
9208.93 515
9209.83 493
9210.74 521
9211.64 535
9212.55 513
9213.45 508
9214.36 499
9215.27 493
9216.17 510
9217.08 514
9217.98 492
9218.89 494
9219.80 510
9220.70 509
9221.61 554
9222.51 540
9223.42 521
9224.33 523
9225.23 494
9226.14 530
9227.05 521
9227.95 504
9228.86 486
9229.77 495
9230.67 522
9231.58 516
9232.49 482
9233.39 498
9234.30 513
9235.21 537
9236.11 546
9237.02 498
9237.93 501
9238.83 504
9239.74 486
9240.65 498
9241.55 461
9242.46 463
9243.37 516
9244.28 504
9245.18 486
9246.09 484
9247.00 518
9247.91 505
9248.81 478
9249.72 478
9250.63 494
9251.54 486
9252.44 517
9253.35 495
9254.26 498
9255.17 492
9256.07 497
9256.98 479
9257.89 478
9258.80 516
9259.71 495
9260.61 516
9261.52 491
9262.43 516
9263.34 497
9264.25 539
9265.16 528
9266.06 517
9266.97 513
9267.88 533
9268.79 531
9269.70 563
9270.61 586
9271.51 573
9272.42 542
9273.33 590
9274.24 622
9275.15 596
9276.06 612
9276.97 583
9277.88 560
9278.78 550
9279.69 518
9280.60 534
9281.51 500
9282.42 482
9283.33 501
9284.24 494
9285.15 505
9286.06 474
9286.97 470
9287.88 523
9288.79 514
9289.70 487
9290.60 514
9291.51 499
9292.42 507
9293.33 541
9294.24 576
9295.15 525
9296.06 538
9296.97 535
9297.88 529
9298.79 545
9299.70 546
9300.61 563
9301.52 551
9302.43 553
9303.34 534
9304.25 543
9305.16 552
9306.07 582
9306.98 617
9307.89 595
9308.80 619
9309.71 566
9310.63 511
9311.54 526
9312.45 539
9313.36 578
9314.27 530
9315.18 521
9316.09 556
9317.00 533
9317.91 515
9318.82 565
9319.73 542
9320.64 540
9321.55 554
9322.47 545
9323.38 521
9324.29 563
9325.20 535
9326.11 541
9327.02 541
9327.93 550
9328.84 538
9329.76 539
9330.67 564
9331.58 520
9332.49 485
9333.40 489
9334.31 531
9335.23 542
9336.14 528
9337.05 545
9337.96 550
9338.87 531
9339.78 524
9340.70 527
9341.61 552
9342.52 528
9343.43 524
9344.34 530
9345.26 502
9346.17 491
9347.08 490
9347.99 525
9348.91 500
9349.82 520
9350.73 510
9351.64 472
9352.56 483
9353.47 466
9354.38 445
9355.29 505
9356.21 500
9357.12 493
9358.03 491
9358.94 468
9359.86 473
9360.77 476
9361.68 470
9362.60 512
9363.51 480
9364.42 458
9365.34 493
9366.25 479
9367.16 472
9368.08 454
9368.99 487
9369.90 507
9370.82 481
9371.73 508
9372.64 487
9373.56 455
9374.47 498
9375.38 484
9376.30 468
9377.21 493
9378.12 490
9379.04 470
9379.95 502
9380.87 471
9381.78 482
9382.69 493
9383.61 527
9384.52 505
9385.44 530
9386.35 540
9387.27 525
9388.18 506
9389.09 501
9390.01 470
9390.92 504
9391.84 512
9392.75 531
9393.67 512
9394.58 505
9395.50 533
9396.41 529
9397.32 533
9398.24 501
9399.15 534
9400.07 503
9400.98 467
9401.90 464
9402.81 455
9403.73 507
9404.64 480
9405.56 481
9406.47 470
9407.39 476
9408.30 478
9409.22 506
9410.14 487
9411.05 494
9411.97 479
9412.88 477
9413.80 495
9414.71 517
9415.63 507
9416.54 526
9417.46 524
9418.38 515
9419.29 507
9420.21 505
9421.12 504
9422.04 522
9422.95 496
9423.87 477
9424.79 498
9425.70 504
9426.62 487
9427.54 498
9428.45 514
9429.37 465
9430.28 478
9431.20 461
9432.12 470
9433.03 480
9433.95 506
9434.87 479
9435.78 472
9436.70 456
9437.62 457
9438.53 508
9439.45 459
9440.37 481
9441.28 453
9442.20 491
9443.12 491
9444.03 451
9444.95 489
9445.87 505
9446.79 498
9447.70 508
9448.62 508
9449.54 471
9450.45 487
9451.37 509
9452.29 542
9453.21 523
9454.12 531
9455.04 492
9455.96 502
9456.88 506
9457.79 503
9458.71 489
9459.63 442
9460.55 455
9461.47 443
9462.38 461
9463.30 457
9464.22 480
9465.14 489
9466.06 457
9466.97 444
9467.89 443
9468.81 440
9469.73 465
9470.65 447
9471.56 461
9472.48 479
9473.40 476
9474.32 449
9475.24 434
9476.16 461
9477.08 489
9477.99 462
9478.91 448
9479.83 506
9480.75 494
9481.67 484
9482.59 483
9483.51 513
9484.43 488
9485.34 490
9486.26 491
9487.18 531
9488.10 441
9489.02 451
9489.94 490
9490.86 465
9491.78 456
9492.70 432
9493.62 477
9494.54 464
9495.46 444
9496.38 442
9497.30 487
9498.22 470
9499.13 478
9500.05 436
9500.97 485
9501.89 498
9502.81 474
9503.73 448
9504.65 476
9505.57 497
9506.49 513
9507.41 498
9508.33 473
9509.25 487
9510.17 483
9511.09 473
9512.01 443
9512.93 498
9513.86 499
9514.78 507
9515.70 449
9516.62 473
9517.54 483
9518.46 449
9519.38 464
9520.30 451
9521.22 461
9522.14 448
9523.06 463
9523.98 466
9524.90 460
9525.82 481
9526.75 508
9527.67 500
9528.59 509
9529.51 450
9530.43 476
9531.35 497
9532.27 456
9533.19 454
9534.11 477
9535.04 490
9535.96 473
9536.88 485
9537.80 495
9538.72 492
9539.64 446
9540.57 463
9541.49 469
9542.41 468
9543.33 469
9544.25 462
9545.17 465
9546.10 462
9547.02 424
9547.94 463
9548.86 490
9549.78 479
9550.71 529
9551.63 472
9552.55 481
9553.47 485
9554.40 494
9555.32 488
9556.24 518
9557.16 486
9558.09 489
9559.01 495
9559.93 490
9560.85 487
9561.78 499
9562.70 492
9563.62 487
9564.54 498
9565.47 523
9566.39 547
9567.31 522
9568.24 486
9569.16 495
9570.08 497
9571.00 457
9571.93 535
9572.85 533
9573.77 527
9574.70 493
9575.62 499
9576.54 494
9577.47 502
9578.39 521
9579.31 498
9580.24 507
9581.16 497
9582.09 532
9583.01 541
9583.93 550
9584.86 505
9585.78 530
9586.70 538
9587.63 547
9588.55 503
9589.48 561
9590.40 507
9591.32 508
9592.25 499
9593.17 554
9594.10 528
9595.02 529
9595.95 562
9596.87 512
9597.79 542
9598.72 548
9599.64 600
9600.57 574
9601.49 551
9602.42 586
9603.34 619
9604.27 594
9605.19 603
9606.12 605
9607.04 596
9607.97 591
9608.89 552
9609.82 595
9610.74 583
9611.67 560
9612.59 517
9613.52 585
9614.44 566
9615.37 562
9616.29 567
9617.22 605
9618.14 563
9619.07 564
9619.99 570
9620.92 549
9621.85 560
9622.77 585
9623.70 590
9624.62 576
9625.55 602
9626.47 589
9627.40 581
9628.33 598
9629.25 593
9630.18 594
9631.10 598
9632.03 591
9632.96 614
9633.88 602
9634.81 646
9635.73 608
9636.66 598
9637.59 639
9638.51 628
9639.44 620
9640.37 587
9641.29 618
9642.22 635
9643.15 664
9644.07 661
9645.00 676
9645.93 673
9646.85 669
9647.78 676
9648.71 658
9649.63 693
9650.56 694
9651.49 703
9652.41 700
9653.34 657
9654.27 670
9655.20 676
9656.12 687
9657.05 702
9657.98 697
9658.90 718
9659.83 737
9660.76 716
9661.69 710
9662.61 759
9663.54 752
9664.47 753
9665.40 752
9666.32 720
9667.25 755
9668.18 792
9669.11 792
9670.04 750
9670.96 751
9671.89 771
9672.82 780
9673.75 759
9674.68 752
9675.60 786
9676.53 767
9677.46 740
9678.39 756
9679.32 741
9680.25 740
9681.17 787
9682.10 792
9683.03 815
9683.96 757
9684.89 802
9685.82 803
9686.75 807
9687.67 775
9688.60 824
9689.53 845
9690.46 867
9691.39 858
9692.32 895
9693.25 863
9694.18 841
9695.11 820
9696.03 879
9696.96 869
9697.89 893
9698.82 867
9699.75 819
9700.68 836
9701.61 861
9702.54 894
9703.47 912
9704.40 898
9705.33 879
9706.26 917
9707.19 965
9708.12 952
9709.05 990
9709.98 1035
9710.91 1040
9711.84 1018
9712.77 1116
9713.70 1099
9714.63 1075
9715.56 1053
9716.49 1039
9717.42 1020
9718.35 998
9719.28 994
9720.21 963
9721.14 921
9722.07 919
9723.00 904
9723.93 924
9724.86 951
9725.79 943
9726.72 937
9727.65 908
9728.58 956
9729.51 910
9730.44 952
9731.37 913
9732.31 888
9733.24 911
9734.17 954
9735.10 958
9736.03 902
9736.96 902
9737.89 860
9738.82 883
9739.75 885
9740.69 892
9741.62 847
9742.55 869
9743.48 878
9744.41 863
9745.34 882
9746.27 891
9747.21 831
9748.14 841
9749.07 830
9750.00 835
9750.93 857
9751.86 827
9752.80 855
9753.73 874
9754.66 849
9755.59 830
9756.52 885
9757.46 878
9758.39 875
9759.32 870
9760.25 892
9761.18 842
9762.12 847
9763.05 867
9763.98 852
9764.91 868
9765.85 860
9766.78 913
9767.71 860
9768.64 896
9769.58 840
9770.51 843
9771.44 851
9772.37 861
9773.31 858
9774.24 868
9775.17 881
9776.11 919
9777.04 932
9777.97 955
9778.91 967
9779.84 1009
9780.77 1063
9781.71 1113
9782.64 1111
9783.57 1105
9784.51 1093
9785.44 1099
9786.37 1066
9787.31 1043
9788.24 1000
9789.17 994
9790.11 957
9791.04 983
9791.97 982
9792.91 1013
9793.84 1069
9794.77 1124
9795.71 1132
9796.64 1112
9797.58 1092
9798.51 1118
9799.44 1095
9800.38 1038
9801.31 1000
9802.25 953
9803.18 903
9804.12 868
9805.05 848
9805.98 837
9806.92 814
9807.85 812
9808.79 791
9809.72 801
9810.66 801
9811.59 769
9812.53 797
9813.46 776
9814.40 742
9815.33 720
9816.27 773
9817.20 723
9818.14 734
9819.07 741
9820.01 732
9820.94 742
9821.88 719
9822.81 737
9823.75 748
9824.68 691
9825.62 692
9826.55 716
9827.49 710
9828.42 715
9829.36 719
9830.29 691
9831.23 670
9832.17 720
9833.10 716
9834.04 687
9834.97 681
9835.91 662
9836.84 696
9837.78 751
9838.72 720
9839.65 704
9840.59 707
9841.52 674
9842.46 703
9843.40 710
9844.33 694
9845.27 686
9846.20 727
9847.14 722
9848.08 704
9849.01 693
9849.95 691
9850.89 711
9851.82 677
9852.76 675
9853.70 687
9854.63 743
9855.57 683
9856.51 651
9857.44 681
9858.38 662
9859.32 639
9860.25 642
9861.19 652
9862.13 677
9863.07 701
9864.00 683
9864.94 642
9865.88 664
9866.81 628
9867.75 666
9868.69 638
9869.63 631
9870.56 673
9871.50 699
9872.44 649
9873.38 620
9874.31 659
9875.25 658
9876.19 652
9877.13 681
9878.07 652
9879.00 642
9879.94 630
9880.88 647
9881.82 673
9882.75 711
9883.69 679
9884.63 615
9885.57 644
9886.51 648
9887.45 648
9888.38 654
9889.32 659
9890.26 621
9891.20 662
9892.14 617
9893.08 639
9894.01 611
9894.95 621
9895.89 598
9896.83 602
9897.77 649
9898.71 629
9899.65 628
9900.59 610
9901.52 623
9902.46 634
9903.40 614
9904.34 646
9905.28 655
9906.22 642
9907.16 623
9908.10 657
9909.04 625
9909.98 641
9910.92 650
9911.86 628
9912.80 638
9913.73 685
9914.67 676
9915.61 660
9916.55 630
9917.49 698
9918.43 724
9919.37 740
9920.31 793
9921.25 805
9922.19 837
9923.13 908
9924.07 914
9925.01 923
9925.95 909
9926.89 912
9927.83 897
9928.77 823
9929.71 828
9930.65 777
9931.59 745
9932.53 738
9933.47 716
9934.41 716
9935.36 685
9936.30 706
9937.24 701
9938.18 685
9939.12 662
9940.06 682
9941.00 657
9941.94 629
9942.88 662
9943.82 668
9944.76 600
9945.70 655
9946.64 678
9947.59 701
9948.53 696
9949.47 736
9950.41 759
9951.35 737
9952.29 709
9953.23 735
9954.17 702
9955.12 712
9956.06 720
9957.00 652
9957.94 679
9958.88 644
9959.82 681
9960.77 669
9961.71 650
9962.65 669
9963.59 674
9964.53 665
9965.48 654
9966.42 676
9967.36 679
9968.30 632
9969.24 631
9970.19 668
9971.13 657
9972.07 604
9973.01 642
9973.95 635
9974.90 608
9975.84 585
9976.78 603
9977.72 591
9978.67 559
9979.61 566
9980.55 608
9981.50 612
9982.44 606
9983.38 579
9984.32 610
9985.27 598
9986.21 586
9987.15 615
9988.10 589
9989.04 597
9989.98 586
9990.92 555
9991.87 562
9992.81 519
9993.75 573
9994.70 547
9995.64 527
9996.58 504
9997.53 529
9998.47 538
9999.41 543
10000.36 531
10001.30 536
10002.25 549
10003.19 563
10004.13 549
10005.08 520
10006.02 561
10006.96 565
10007.91 570
10008.85 560
10009.80 514
10010.74 526
10011.68 528
10012.63 556
10013.57 553
10014.52 521
10015.46 520
10016.41 533
10017.35 556
10018.29 519
10019.24 534
10020.18 561
10021.13 531
10022.07 534
10023.02 537
10023.96 550
10024.91 526
10025.85 516
10026.80 531
10027.74 516
10028.69 548
10029.63 511
10030.58 533
10031.52 536
10032.47 478
10033.41 503
10034.36 551
10035.30 529
10036.25 499
10037.19 499
10038.14 505
10039.08 506
10040.03 520
10040.97 503
10041.92 533
10042.87 517
10043.81 513
10044.76 516
10045.70 499
10046.65 530
10047.59 496
10048.54 503
10049.49 498
10050.43 509
10051.38 534
10052.32 528
10053.27 498
10054.22 492
10055.16 531
10056.11 549
10057.05 540
10058.00 501
10058.95 525
10059.89 484
10060.84 510
10061.79 542
10062.73 521
10063.68 499
10064.63 516
10065.57 516
10066.52 527
10067.47 524
10068.41 507
10069.36 505
10070.31 543
10071.25 550
10072.20 528
10073.15 496
10074.10 522
10075.04 482
10075.99 484
10076.94 529
10077.88 507
10078.83 529
10079.78 552
10080.73 532
10081.67 508
10082.62 479
10083.57 498
10084.52 507
10085.46 486
10086.41 501
10087.36 492
10088.31 475
10089.25 514
10090.20 525
10091.15 498
10092.10 522
10093.05 506
10093.99 492
10094.94 523
10095.89 491
10096.84 471
10097.79 487
10098.73 486
10099.68 490
10100.63 496
10101.58 493
10102.53 500
10103.48 484
10104.42 467
10105.37 434
10106.32 471
10107.27 489
10108.22 465
10109.17 501
10110.12 503
10111.06 462
10112.01 458
10112.96 451
10113.91 468
10114.86 486
10115.81 521
10116.76 487
10117.71 474
10118.66 449
10119.61 482
10120.56 492
10121.50 477
10122.45 460
10123.40 445
10124.35 484
10125.30 470
10126.25 486
10127.20 466
10128.15 480
10129.10 523
10130.05 461
10131.00 460
10131.95 457
10132.90 464
10133.85 480
10134.80 495
10135.75 488
10136.70 493
10137.65 510
10138.60 486
10139.55 495
10140.50 495
10141.45 492
10142.40 466
10143.35 477
10144.30 493
10145.25 501
10146.20 507
10147.15 517
10148.10 522
10149.05 497
10150.00 509
10150.95 503
10151.90 493
10152.86 475
10153.81 489
10154.76 491
10155.71 508
10156.66 512
10157.61 505
10158.56 472
10159.51 482
10160.46 517
10161.41 515
10162.37 477
10163.32 479
10164.27 513
10165.22 491
10166.17 515
10167.12 530
10168.07 522
10169.03 485
10169.98 497
10170.93 525
10171.88 523
10172.83 511
10173.78 511
10174.74 571
10175.69 564
10176.64 547
10177.59 575
10178.54 583
10179.49 540
10180.45 592
10181.40 597
10182.35 589
10183.30 574
10184.26 619
10185.21 591
10186.16 634
10187.11 565
10188.06 583
10189.02 587
10189.97 586
10190.92 584
10191.87 568
10192.83 541
10193.78 586
10194.73 615
10195.69 615
10196.64 629
10197.59 630
10198.54 621
10199.50 632
10200.45 696
10201.40 706
10202.36 734
10203.31 741
10204.26 741
10205.22 752
10206.17 733
10207.12 738
10208.08 712
10209.03 711
10209.98 659
10210.94 684
10211.89 678
10212.84 658
10213.80 609
10214.75 643
10215.70 612
10216.66 628
10217.61 598
10218.56 586
10219.52 590
10220.47 590
10221.43 602
10222.38 613
10223.33 571
10224.29 560
10225.24 597
10226.20 615
10227.15 564
10228.11 574
10229.06 614
10230.01 569
10230.97 599
10231.92 602
10232.88 623
10233.83 624
10234.79 616
10235.74 585
10236.70 575
10237.65 605
10238.60 594
10239.56 576
10240.51 522
10241.47 546
10242.42 567
10243.38 553
10244.33 532
10245.29 554
10246.24 559
10247.20 530
10248.15 568
10249.11 544
10250.07 535
10251.02 496
10251.98 545
10252.93 508
10253.89 526
10254.84 500
10255.80 521
10256.75 538
10257.71 547
10258.67 533
10259.62 534
10260.58 544
10261.53 555
10262.49 565
10263.44 607
10264.40 572
10265.36 583
10266.31 597
10267.27 525
10268.22 529
10269.18 527
10270.14 533
10271.09 487
10272.05 530
10273.01 502
10273.96 553
10274.92 526
10275.87 530
10276.83 532
10277.79 475
10278.74 500
10279.70 479
10280.66 467
10281.61 483
10282.57 473
10283.53 449
10284.49 495
10285.44 498
10286.40 503
10287.36 481
10288.31 491
10289.27 490
10290.23 481
10291.18 508
10292.14 483
10293.10 509
10294.06 487
10295.01 464
10295.97 475
10296.93 478
10297.89 481
10298.84 468
10299.80 466
10300.76 494
10301.72 453
10302.67 470
10303.63 476
10304.59 459
10305.55 458
10306.51 456
10307.46 494
10308.42 461
10309.38 440
10310.34 444
10311.30 453
10312.25 420
10313.21 465
10314.17 439
10315.13 465
10316.09 451
10317.05 441
10318.00 476
10318.96 470
10319.92 461
10320.88 408
10321.84 457
10322.80 462
10323.76 444
10324.71 464
10325.67 476
10326.63 443
10327.59 437
10328.55 455
10329.51 476
10330.47 443
10331.43 449
10332.39 457
10333.35 448
10334.30 425
10335.26 470
10336.22 458
10337.18 422
10338.14 421
10339.10 451
10340.06 457
10341.02 432
10341.98 445
10342.94 428
10343.90 457
10344.86 462
10345.82 480
10346.78 500
10347.74 490
10348.70 488
10349.66 466
10350.62 479
10351.58 472
10352.54 463
10353.50 476
10354.46 480
10355.42 447
10356.38 479
10357.34 452
10358.30 452
10359.26 435
10360.22 442
10361.18 461
10362.14 448
10363.10 441
10364.06 426
10365.02 465
10365.98 467
10366.94 472
10367.90 438
10368.87 454
10369.83 449
10370.79 421
10371.75 407
10372.71 416
10373.67 381
10374.63 418
10375.59 439
10376.55 431
10377.51 439
10378.48 463
10379.44 425
10380.40 404
10381.36 440
10382.32 448
10383.28 447
10384.24 423
10385.21 395
10386.17 421
10387.13 408
10388.09 406
10389.05 409
10390.01 439
10390.98 444
10391.94 436
10392.90 437
10393.86 406
10394.82 441
10395.79 431
10396.75 426
10397.71 444
10398.67 429
10399.63 435
10400.60 443
10401.56 442
10402.52 445
10403.48 432
10404.45 422
10405.41 437
10406.37 430
10407.33 451
10408.30 473
10409.26 475
10410.22 473
10411.18 482
10412.15 504
10413.11 506
10414.07 496
10415.04 507
10416.00 499
10416.96 498
10417.93 521
10418.89 518
10419.85 534
10420.81 530
10421.78 517
10422.74 534
10423.70 517
10424.67 503
10425.63 506
10426.59 504
10427.56 467
10428.52 455
10429.49 457
10430.45 454
10431.41 444
10432.38 479
10433.34 439
10434.30 427
10435.27 423
10436.23 438
10437.20 402
10438.16 425
10439.12 444
10440.09 432
10441.05 414
10442.02 427
10442.98 417
10443.94 417
10444.91 428
10445.87 415
10446.84 407
10447.80 402
10448.77 423
10449.73 404
10450.70 448
10451.66 407
10452.63 396
10453.59 402
10454.55 408
10455.52 404
10456.48 419
10457.45 416
10458.41 395
10459.38 423
10460.34 422
10461.31 442
10462.27 401
10463.24 444
10464.20 437
10465.17 415
10466.14 413
10467.10 406
10468.07 404
10469.03 429
10470.00 415
10470.96 389
10471.93 408
10472.89 421
10473.86 435
10474.82 424
10475.79 453
10476.76 441
10477.72 446
10478.69 436
10479.65 439
10480.62 419
10481.59 416
10482.55 416
10483.52 411
10484.48 397
10485.45 396
10486.42 411
10487.38 396
10488.35 377
10489.32 375
10490.28 392
10491.25 399
10492.21 420
10493.18 429
10494.15 446
10495.11 412
10496.08 429
10497.05 415
10498.01 397
10498.98 423
10499.95 417
10500.92 413
10501.88 389
10502.85 392
10503.82 398
10504.78 417
10505.75 384
10506.72 416
10507.68 392
10508.65 399
10509.62 385
10510.59 395
10511.55 398
10512.52 405
10513.49 383
10514.46 395
10515.42 386
10516.39 379
10517.36 378
10518.33 384
10519.29 386
10520.26 394
10521.23 399
10522.20 374
10523.17 425
10524.13 410
10525.10 401
10526.07 402
10527.04 414
10528.01 399
10528.97 411
10529.94 411
10530.91 414
10531.88 383
10532.85 412
10533.82 418
10534.78 421
10535.75 417
10536.72 413
10537.69 426
10538.66 421
10539.63 400
10540.60 407
10541.56 402
10542.53 370
10543.50 391
10544.47 371
10545.44 402
10546.41 417
10547.38 416
10548.35 422
10549.32 388
10550.29 395
10551.25 411
10552.22 443
10553.19 420
10554.16 438
10555.13 437
10556.10 436
10557.07 452
10558.04 453
10559.01 465
10559.98 454
10560.95 494
10561.92 426
10562.89 427
10563.86 416
10564.83 436
10565.80 440
10566.77 448
10567.74 420
10568.71 412
10569.68 425
10570.65 405
10571.62 387
10572.59 385
10573.56 405
10574.53 412
10575.50 432
10576.47 396
10577.44 427
10578.41 415
10579.38 416
10580.35 421
10581.32 425
10582.29 409
10583.26 418
10584.23 424
10585.21 416
10586.18 436
10587.15 421
10588.12 446
10589.09 432
10590.06 410
10591.03 396
10592.00 425
10592.97 404
10593.94 381
10594.92 383
10595.89 390
10596.86 380
10597.83 398
10598.80 407
10599.77 414
10600.74 413
10601.71 383
10602.69 376
10603.66 399
10604.63 383
10605.60 381
10606.57 393
10607.54 387
10608.52 419
10609.49 397
10610.46 383
10611.43 368
10612.40 391
10613.38 387
10614.35 405
10615.32 424
10616.29 409
10617.27 381
10618.24 407
10619.21 399
10620.18 410
10621.15 399
10622.13 387
10623.10 428
10624.07 415
10625.04 420
10626.02 408
10626.99 427
10627.96 420
10628.94 395
10629.91 408
10630.88 421
10631.85 453
10632.83 436
10633.80 437
10634.77 459
10635.75 494
10636.72 495
10637.69 495
10638.67 502
10639.64 465
10640.61 450
10641.59 421
10642.56 427
10643.53 425
10644.51 424
10645.48 411
10646.45 401
10647.43 404
10648.40 400
10649.37 430
10650.35 411
10651.32 386
10652.30 384
10653.27 398
10654.24 400
10655.22 366
10656.19 390
10657.16 365
10658.14 377
10659.11 368
10660.09 377
10661.06 362
10662.04 371
10663.01 403
10663.98 400
10664.96 381
10665.93 389
10666.91 414
10667.88 380
10668.86 367
10669.83 362
10670.81 371
10671.78 367
10672.76 402
10673.73 395
10674.71 400
10675.68 370
10676.66 378
10677.63 404
10678.61 418
10679.58 378
10680.56 377
10681.53 409
10682.51 389
10683.48 374
10684.46 384
10685.43 376
10686.41 381
10687.38 393
10688.36 394
10689.33 390
10690.31 370
10691.28 363
10692.26 382
10693.24 373
10694.21 388
10695.19 372
10696.16 361
10697.14 377
10698.12 372
10699.09 334
10700.07 364
10701.04 357
10702.02 361
10703.00 399
10703.97 427
10704.95 413
10705.92 377
10706.90 393
10707.88 375
10708.85 373
10709.83 368
10710.81 383
10711.78 355
10712.76 361
10713.74 389
10714.71 366
10715.69 396
10716.67 375
10717.64 378
10718.62 371
10719.60 406
10720.57 375
10721.55 372
10722.53 351
10723.50 392
10724.48 365
10725.46 388
10726.44 400
10727.41 363
10728.39 377
10729.37 362
10730.35 386
10731.32 406
10732.30 396
10733.28 407
10734.26 411
10735.23 392
10736.21 398
10737.19 370
10738.17 359
10739.14 360
10740.12 390
10741.10 387
10742.08 375
10743.06 349
10744.03 385
10745.01 370
10745.99 364
10746.97 399
10747.95 361
10748.92 347
10749.90 365
10750.88 378
10751.86 339
10752.84 336
10753.82 384
10754.79 384
10755.77 374
10756.75 379
10757.73 419
10758.71 375
10759.69 417
10760.67 374
10761.65 375
10762.62 399
10763.60 385
10764.58 385
10765.56 409
10766.54 413
10767.52 387
10768.50 378
10769.48 388
10770.46 393
10771.44 393
10772.42 379
10773.39 399
10774.37 433
10775.35 417
10776.33 402
10777.31 425
10778.29 422
10779.27 433
10780.25 429
10781.23 435
10782.21 426
10783.19 407
10784.17 395
10785.15 411
10786.13 377
10787.11 395
10788.09 374
10789.07 392
10790.05 395
10791.03 364
10792.01 407
10792.99 402
10793.97 382
10794.95 349
10795.93 396
10796.91 394
10797.89 392
10798.87 396
10799.85 371
10800.83 370
10801.82 379
10802.80 381
10803.78 382
10804.76 371
10805.74 381
10806.72 402
10807.70 352
10808.68 365
10809.66 390
10810.64 391
10811.62 414
10812.61 394
10813.59 408
10814.57 391
10815.55 375
10816.53 362
10817.51 386
10818.49 370
10819.47 379
10820.46 354
10821.44 389
10822.42 411
10823.40 380
10824.38 398
10825.36 363
10826.35 391
10827.33 393
10828.31 413
10829.29 408
10830.27 395
10831.25 386
10832.24 391
10833.22 363
10834.20 379
10835.18 384
10836.17 386
10837.15 397
10838.13 395
10839.11 397
10840.09 393
10841.08 387
10842.06 414
10843.04 418
10844.02 396
10845.01 386
10845.99 387
10846.97 414
10847.96 406
10848.94 383
10849.92 403
10850.90 414
10851.89 380
10852.87 400
10853.85 395
10854.84 426
10855.82 398
10856.80 412
10857.78 428
10858.77 421
10859.75 423
10860.73 458
10861.72 445
10862.70 415
10863.68 465
10864.67 448
10865.65 433
10866.64 424
10867.62 461
10868.60 426
10869.59 410
10870.57 430
10871.55 439
10872.54 466
10873.52 439
10874.51 432
10875.49 424
10876.47 461
10877.46 459
10878.44 461
10879.43 501
10880.41 477
10881.39 479
10882.38 477
10883.36 482
10884.35 475
10885.33 499
10886.32 479
10887.30 471
10888.29 488
10889.27 496
10890.25 470
10891.24 526
10892.22 553
10893.21 546
10894.19 554
10895.18 610
10896.16 576
10897.15 626
10898.13 626
10899.12 554
10900.10 564
10901.09 587
10902.07 597
10903.06 617
10904.04 570
10905.03 562
10906.01 545
10907.00 508
10907.99 509
10908.97 528
10909.96 558
10910.94 556
10911.93 496
10912.91 495
10913.90 519
10914.88 506
10915.87 525
10916.86 514
10917.84 514
10918.83 533
10919.81 527
10920.80 503
10921.79 515
10922.77 520
10923.76 555
10924.74 576
10925.73 526
10926.72 540
10927.70 560
10928.69 536
10929.68 519
10930.66 552
10931.65 574
10932.64 564
10933.62 590
10934.61 562
10935.60 530
10936.58 568
10937.57 574
10938.56 561
10939.54 588
10940.53 620
10941.52 608
10942.50 592
10943.49 592
10944.48 589
10945.47 628
10946.45 659
10947.44 647
10948.43 640
10949.41 655
10950.40 719
10951.39 757
10952.38 792
10953.36 767
10954.35 799
10955.34 797
10956.33 823
10957.31 788
10958.30 748
10959.29 735
10960.28 801
10961.27 755
10962.25 745
10963.24 704
10964.23 676
10965.22 646
10966.21 694
10967.19 720
10968.18 702
10969.17 699
10970.16 650
10971.15 663
10972.13 689
10973.12 684
10974.11 664
10975.10 687
10976.09 716
10977.08 698
10978.07 665
10979.05 687
10980.04 707
10981.03 681
10982.02 710
10983.01 735
10984.00 716
10984.99 708
10985.98 745
10986.96 768
10987.95 754
10988.94 769
10989.93 814
10990.92 925
10991.91 978
10992.90 1029
10993.89 1012
10994.88 1085
10995.87 1078
10996.86 1121
10997.85 1102
10998.84 1053
10999.83 1057
11000.82 1016
11001.81 965
11002.79 921
11003.78 856
11004.77 839
11005.76 778
11006.75 743
11007.74 745
11008.73 707
11009.72 722
11010.71 676
11011.70 738
11012.69 705
11013.68 671
11014.67 653
11015.67 665
11016.66 661
11017.65 654
11018.64 643
11019.63 626
11020.62 607
11021.61 606
11022.60 625
11023.59 582
11024.58 591
11025.57 618
11026.56 615
11027.55 583
11028.54 585
11029.53 572
11030.52 604
11031.52 587
11032.51 565
11033.50 574
11034.49 561
11035.48 585
11036.47 567
11037.46 573
11038.45 588
11039.45 549
11040.44 531
11041.43 540
11042.42 545
11043.41 553
11044.40 539
11045.39 519
11046.39 523
11047.38 512
11048.37 546
11049.36 526
11050.35 537
11051.35 485
11052.34 546
11053.33 550
11054.32 556
11055.31 543
11056.31 545
11057.30 522
11058.29 550
11059.28 566
11060.27 548
11061.27 532
11062.26 555
11063.25 510
11064.24 525
11065.24 537
11066.23 529
11067.22 541
11068.21 530
11069.21 508
11070.20 516
11071.19 507
11072.19 530
11073.18 516
11074.17 529
11075.16 525
11076.16 562
11077.15 546
11078.14 518
11079.14 541
11080.13 557
11081.12 523
11082.12 525
11083.11 562
11084.10 504
11085.10 503
11086.09 536
11087.08 552
11088.08 534
11089.07 534
11090.06 552
11091.06 549
11092.05 568
11093.04 556
11094.04 552
11095.03 525
11096.03 532
11097.02 573
11098.01 553
11099.01 575
11100.00 548
11101.00 565
11101.99 598
11102.98 569
11103.98 537
11104.97 527
11105.97 539
11106.96 526
11107.96 540
11108.95 573
11109.95 560
11110.94 568
11111.93 550
11112.93 588
11113.92 584
11114.92 589
11115.91 575
11116.91 593
11117.90 635
11118.90 658
11119.89 635
11120.89 677
11121.88 681
11122.88 699
11123.87 680
11124.87 673
11125.86 649
11126.86 676
11127.85 614
11128.85 594
11129.84 605
11130.84 571
11131.84 557
11132.83 568
11133.83 568
11134.82 577
11135.82 570
11136.81 568
11137.81 566
11138.81 545
11139.80 545
11140.80 561
11141.79 570
11142.79 563
11143.79 581
11144.78 531
11145.78 544
11146.77 553
11147.77 510
11148.77 507
11149.76 497
11150.76 514
11151.75 530
11152.75 505
11153.75 501
11154.74 483
11155.74 499
11156.74 506
11157.73 522
11158.73 492
11159.73 459
11160.72 494
11161.72 528
11162.72 484
11163.71 530
11164.71 493
11165.71 505
11166.71 485
11167.70 513
11168.70 525
11169.70 542
11170.69 494
11171.69 503
11172.69 499
11173.69 517
11174.68 501
11175.68 521
11176.68 543
11177.68 527
11178.67 530
11179.67 470
11180.67 511
11181.67 515
11182.66 524
11183.66 526
11184.66 524
11185.66 502
11186.66 519
11187.65 538
11188.65 509
11189.65 521
11190.65 550
11191.65 528
11192.64 544
11193.64 556
11194.64 554
11195.64 536
11196.64 514
11197.64 562
11198.63 542
11199.63 552
11200.63 511
11201.63 505
11202.63 536
11203.63 518
11204.63 533
11205.63 524
11206.62 537
11207.62 532
11208.62 508
11209.62 493
11210.62 524
11211.62 526
11212.62 538
11213.62 518
11214.62 519
11215.62 480
11216.61 474
11217.61 477
11218.61 467
11219.61 475
11220.61 500
11221.61 480
11222.61 452
11223.61 496
11224.61 481
11225.61 458
11226.61 457
11227.61 440
11228.61 460
11229.61 469
11230.61 445
11231.61 484
11232.61 477
11233.61 493
11234.61 457
11235.61 451
11236.61 481
11237.61 512
11238.61 503
11239.61 467
11240.61 449
11241.61 447
11242.61 455
11243.61 477
11244.61 474
11245.61 432
11246.61 469
11247.61 479
11248.62 447
11249.62 439
11250.62 492
11251.62 464
11252.62 452
11253.62 489
11254.62 457
11255.62 437
11256.62 472
11257.62 490
11258.62 460
11259.63 466
11260.63 471
11261.63 461
11262.63 456
11263.63 479
11264.63 461
11265.63 462
11266.64 469
11267.64 496
11268.64 499
11269.64 479
11270.64 539
11271.64 527
11272.65 541
11273.65 541
11274.65 529
11275.65 461
11276.65 529
11277.65 515
11278.66 512
11279.66 502
11280.66 500
11281.66 526
11282.67 523
11283.67 484
11284.67 466
11285.67 467
11286.67 463
11287.68 487
11288.68 466
11289.68 461
11290.68 434
11291.69 468
11292.69 484
11293.69 454
11294.70 476
11295.70 455
11296.70 465
11297.70 464
11298.71 477
11299.71 436
11300.71 443
11301.72 465
11302.72 480
11303.72 505
11304.72 498
11305.73 483
11306.73 492
11307.73 504
11308.74 512
11309.74 498
11310.74 501
11311.75 486
11312.75 507
11313.76 469
11314.76 486
11315.76 491
11316.77 454
11317.77 484
11318.77 507
11319.78 472
11320.78 449
11321.79 451
11322.79 463
11323.79 453
11324.80 461
11325.80 438
11326.81 485
11327.81 454
11328.81 408
11329.82 434
11330.82 478
11331.83 466
11332.83 474
11333.84 497
11334.84 477
11335.85 495
11336.85 486
11337.85 509
11338.86 491
11339.86 470
11340.87 457
11341.87 461
11342.88 467
11343.88 467
11344.89 428
11345.89 482
11346.90 459
11347.90 460
11348.91 471
11349.91 461
11350.92 458
11351.92 458
11352.93 503
11353.94 431
11354.94 456
11355.95 449
11356.95 440
11357.96 456
11358.96 429
11359.97 460
11360.97 458
11361.98 455
11362.99 440
11363.99 435
11365.00 410
11366.00 428
11367.01 436
11368.02 429
11369.02 425
11370.03 407
11371.03 428
11372.04 446
11373.05 451
11374.05 433
11375.06 449
11376.06 431
11377.07 422
11378.08 462
11379.08 427
11380.09 441
11381.10 460
11382.10 427
11383.11 439
11384.12 386
11385.12 430
11386.13 416
11387.14 455
11388.14 429
11389.15 427
11390.16 414
11391.17 425
11392.17 409
11393.18 443
11394.19 415
11395.19 417
11396.20 443
11397.21 400
11398.22 406
11399.22 431
11400.23 418
11401.24 426
11402.25 421
11403.25 418
11404.26 409
11405.27 426
11406.28 420
11407.28 404
11408.29 406
11409.30 437
11410.31 429
11411.31 446
11412.32 440
11413.33 393
11414.34 417
11415.35 448
11416.35 415
11417.36 430
11418.37 429
11419.38 445
11420.39 442
11421.40 460
11422.40 432
11423.41 456
11424.42 428
11425.43 420
11426.44 421
11427.45 426
11428.46 468
11429.46 416
11430.47 405
11431.48 419
11432.49 476
11433.50 474
11434.51 440
11435.52 450
11436.53 437
11437.54 437
11438.54 463
11439.55 429
11440.56 454
11441.57 436
11442.58 451
11443.59 416
11444.60 423
11445.61 437
11446.62 426
11447.63 464
11448.64 453
11449.65 449
11450.66 427
11451.67 482
11452.68 455
11453.69 448
11454.70 426
11455.71 450
11456.72 463
11457.73 454
11458.74 468
11459.75 444
11460.76 444
11461.77 472
11462.78 471
11463.79 473
11464.80 479
11465.81 477
11466.82 490
11467.83 471
11468.84 467
11469.85 480
11470.86 476
11471.87 481
11472.88 486
11473.89 477
11474.90 453
11475.91 484
11476.92 481
11477.93 479
11478.95 498
11479.96 474
11480.97 437
11481.98 463
11482.99 481
11484.00 494
11485.01 494
11486.02 495
11487.03 465
11488.05 471
11489.06 475
11490.07 472
11491.08 481
11492.09 445
11493.10 438
11494.11 455
11495.13 456
11496.14 446
11497.15 483
11498.16 496
11499.17 484
11500.18 473
11501.20 491
11502.21 472
11503.22 483
11504.23 482
11505.24 498
11506.26 492
11507.27 501
11508.28 485
11509.29 457
11510.30 465
11511.32 477
11512.33 498
11513.34 488
11514.35 472
11515.37 454
11516.38 526
11517.39 505
11518.40 488
11519.42 483
11520.43 526
11521.44 511
11522.45 483
11523.47 496
11524.48 511
11525.49 503
11526.51 510
11527.52 568
11528.53 496
11529.55 519
11530.56 513
11531.57 564
11532.59 542
11533.60 559
11534.61 564
11535.63 544
11536.64 570
11537.65 562
11538.67 549
11539.68 564
11540.69 583
11541.71 565
11542.72 601
11543.73 599
11544.75 636
11545.76 614
11546.78 618
11547.79 601
11548.80 666
11549.82 667
11550.83 665
11551.85 677
11552.86 621
11553.87 668
11554.89 687
11555.90 681
11556.92 682
11557.93 731
11558.95 696
11559.96 716
11560.97 699
11561.99 735
11563.00 707
11564.02 726
11565.03 769
11566.05 804
11567.06 780
11568.08 810
11569.09 867
11570.11 859
11571.12 855
11572.14 882
11573.15 943
11574.17 964
11575.18 984
11576.20 1049
11577.21 1105
11578.23 1069
11579.24 1122
11580.26 1118
11581.27 1184
11582.29 1224
11583.30 1280
11584.32 1349
11585.33 1387
11586.35 1512
11587.37 1598
11588.38 1810
11589.40 1915
11590.41 2087
11591.43 2318
11592.44 2393
11593.46 2494
11594.48 2520
11595.49 2555
11596.51 2574
11597.52 2498
11598.54 2338
11599.56 2304
11600.57 2210
11601.59 2059
11602.61 1906
11603.62 1752
11604.64 1665
11605.66 1490
11606.67 1419
11607.69 1414
11608.70 1324
11609.72 1237
11610.74 1168
11611.75 1138
11612.77 1097
11613.79 1038
11614.81 993
11615.82 990
11616.84 985
11617.86 944
11618.87 919
11619.89 918
11620.91 886
11621.92 836
11622.94 863
11623.96 835
11624.98 827
11625.99 816
11627.01 826
11628.03 810
11629.05 789
11630.06 742
11631.08 702
11632.10 658
11633.12 664
11634.13 694
11635.15 654
11636.17 681
11637.19 694
11638.20 659
11639.22 595
11640.24 659
11641.26 620
11642.28 632
11643.29 632
11644.31 611
11645.33 585
11646.35 560
11647.37 593
11648.39 547
11649.40 573
11650.42 547
11651.44 588
11652.46 589
11653.48 586
11654.50 556
11655.51 568
11656.53 594
11657.55 584
11658.57 589
11659.59 590
11660.61 609
11661.63 605
11662.65 598
11663.67 599
11664.68 614
11665.70 623
11666.72 598
11667.74 599
11668.76 599
11669.78 597
11670.80 621
11671.82 579
11672.84 601
11673.86 584
11674.88 641
11675.90 646
11676.92 648
11677.94 639
11678.96 633
11679.98 640
11680.99 630
11682.01 609
11683.03 602
11684.05 631
11685.07 605
11686.09 619
11687.11 624
11688.13 632
11689.15 579
11690.17 596
11691.19 611
11692.21 624
11693.24 599
11694.26 607
11695.28 644
11696.30 618
11697.32 619
11698.34 565
11699.36 599
11700.38 572
11701.40 601
11702.42 567
11703.44 571
11704.46 562
11705.48 563
11706.50 593
11707.52 589
11708.54 584
11709.57 587
11710.59 565
11711.61 567
11712.63 567
11713.65 580
11714.67 544
11715.69 555
11716.71 549
11717.73 547
11718.76 557
11719.78 543
11720.80 553
11721.82 519
11722.84 516
11723.86 524
11724.89 549
11725.91 540
11726.93 534
11727.95 546
11728.97 528
11729.99 566
11731.02 571
11732.04 547
11733.06 559
11734.08 560
11735.10 546
11736.13 558
11737.15 550
11738.17 548
11739.19 553
11740.22 583
11741.24 582
11742.26 579
11743.28 509
11744.30 559
11745.33 550
11746.35 548
11747.37 524
11748.40 506
11749.42 552
11750.44 571
11751.46 517
11752.49 496
11753.51 515
11754.53 520
11755.56 513
11756.58 498
11757.60 515
11758.62 504
11759.65 507
11760.67 501
11761.69 492
11762.72 488
11763.74 474
11764.76 493
11765.79 462
11766.81 501
11767.83 499
11768.86 527
11769.88 512
11770.91 487
11771.93 451
11772.95 477
11773.98 491
11775.00 450
11776.02 455
11777.05 474
11778.07 461
11779.10 469
11780.12 476
11781.14 462
11782.17 455
11783.19 458
11784.22 472
11785.24 428
11786.26 464
11787.29 470
11788.31 444
11789.34 469
11790.36 438
11791.39 458
11792.41 488
11793.44 485
11794.46 419
11795.49 476
11796.51 436
11797.54 480
11798.56 463
11799.59 477
11800.61 498
11801.63 475
11802.66 467
11803.69 449
11804.71 461
11805.74 446
11806.76 443
11807.79 477
11808.81 468
11809.84 460
11810.86 445
11811.89 425
11812.91 444
11813.94 425
11814.96 429
11815.99 441
11817.01 463
11818.04 436
11819.07 482
11820.09 456
11821.12 442
11822.14 445
11823.17 469
11824.20 468
11825.22 445
11826.25 465
11827.27 446
11828.30 483
11829.33 446
11830.35 465
11831.38 434
11832.40 455
11833.43 439
11834.46 431
11835.48 445
11836.51 432
11837.54 465
11838.56 455
11839.59 442
11840.62 444
11841.64 439
11842.67 464
11843.70 434
11844.72 460
11845.75 458
11846.78 470
11847.80 448
11848.83 446
11849.86 454
11850.89 438
11851.91 442
11852.94 473
11853.97 490
11854.99 427
11856.02 455
11857.05 474
11858.08 474
11859.10 482
11860.13 461
11861.16 473
11862.19 442
11863.21 439
11864.24 405
11865.27 476
11866.30 451
11867.33 438
11868.35 488
11869.38 476
11870.41 486
11871.44 481
11872.47 484
11873.49 470
11874.52 492
11875.55 483
11876.58 511
11877.61 478
11878.63 486
11879.66 505
11880.69 510
11881.72 510
11882.75 525
11883.78 547
11884.81 558
11885.83 540
11886.86 552
11887.89 568
11888.92 512
11889.95 552
11890.98 566
11892.01 600
11893.04 635
11894.06 650
11895.09 631
11896.12 619
11897.15 628
11898.18 630
11899.21 650
11900.24 705
11901.27 633
11902.30 632
11903.33 655
11904.36 623
11905.39 624
11906.42 614
11907.45 627
11908.48 590
11909.50 599
11910.53 617
11911.56 629
11912.59 606
11913.62 601
11914.65 607
11915.68 610
11916.71 631
11917.74 639
11918.77 674
11919.80 625
11920.83 644
11921.86 708
11922.89 733
11923.92 688
11924.95 722
11925.99 732
11927.02 706
11928.05 732
11929.08 705
11930.11 716
11931.14 667
11932.17 677
11933.20 682
11934.23 683
11935.26 625
11936.29 643
11937.32 591
11938.35 590
11939.38 603
11940.41 586
11941.45 567
11942.48 550
11943.51 546
11944.54 544
11945.57 565
11946.60 538
11947.63 491
11948.66 510
11949.70 506
11950.73 513
11951.76 523
11952.79 506
11953.82 483
11954.85 508
11955.88 502
11956.92 471
11957.95 507
11958.98 501
11960.01 502
11961.04 488
11962.08 497
11963.11 504
11964.14 471
11965.17 521
11966.20 494
11967.24 513
11968.27 484
11969.30 492
11970.33 482
11971.36 500
11972.40 496
11973.43 494
11974.46 476
11975.49 480
11976.53 482
11977.56 489
11978.59 520
11979.62 496
11980.66 510
11981.69 509
11982.72 526
11983.76 514
11984.79 502
11985.82 494
11986.85 518
11987.89 524
11988.92 493
11989.95 519
11990.99 504
11992.02 500
11993.05 513
11994.09 513
11995.12 515
11996.15 531
11997.19 540
11998.22 530
11999.25 563
12000.29 551
12001.32 550
12002.35 597
12003.39 559
12004.42 555
12005.46 588
12006.49 609
12007.52 601
12008.56 586
12009.59 652
12010.63 637
12011.66 611
12012.69 592
12013.73 621
12014.76 619
12015.80 623
12016.83 613
12017.86 644
12018.90 619
12019.93 582
12020.97 607
12022.00 628
12023.04 596
12024.07 576
12025.11 599
12026.14 610
12027.18 628
12028.21 579
12029.25 576
12030.28 550
12031.32 589
12032.35 571
12033.39 574
12034.42 571
12035.46 585
12036.49 565
12037.53 548
12038.56 568
12039.60 543
12040.63 532
12041.67 543
12042.70 577
12043.74 556
12044.77 565
12045.81 554
12046.84 574
12047.88 562
12048.92 572
12049.95 568
12050.99 536
12052.02 555
12053.06 568
12054.09 575
12055.13 596
12056.17 596
12057.20 569
12058.24 600
12059.27 578
12060.31 591
12061.35 585
12062.38 598
12063.42 577
12064.46 595
12065.49 603
12066.53 576
12067.56 568
12068.60 580
12069.64 585
12070.67 559
12071.71 559
12072.75 564
12073.78 596
12074.82 599
12075.86 618
12076.89 584
12077.93 605
12078.97 614
12080.01 628
12081.04 620
12082.08 635
12083.12 604
12084.15 623
12085.19 655
12086.23 635
12087.27 681
12088.30 635
12089.34 678
12090.38 696
12091.41 675
12092.45 728
12093.49 784
12094.53 762
12095.57 795
12096.60 825
12097.64 778
12098.68 810
12099.72 827
12100.75 801
12101.79 784
12102.83 781
12103.87 777
12104.91 778
12105.94 756
12106.98 699
12108.02 615
12109.06 659
12110.10 654
12111.14 632
12112.17 592
12113.21 574
12114.25 590
12115.29 595
12116.33 564
12117.37 554
12118.40 532
12119.44 545
12120.48 510
12121.52 516
12122.56 532
12123.60 529
12124.64 501
12125.68 505
12126.72 552
12127.75 516
12128.79 495
12129.83 485
12130.87 512
12131.91 494
12132.95 492
12133.99 489
12135.03 495
12136.07 490
12137.11 504
12138.15 511
12139.19 460
12140.23 491
12141.27 467
12142.31 480
12143.35 462
12144.38 453
12145.42 434
12146.46 476
12147.50 480
12148.54 470
12149.58 453
12150.62 426
12151.66 467
12152.70 454
12153.74 450
12154.78 429
12155.82 462
12156.87 455
12157.91 466
12158.95 462
12159.99 469
12161.03 457
12162.07 448
12163.11 429
12164.15 421
12165.19 416
12166.23 418
12167.27 439
12168.31 414
12169.35 424
12170.39 421
12171.43 433
12172.47 456
12173.52 460
12174.56 409
12175.60 469
12176.64 457
12177.68 458
12178.72 451
12179.76 439
12180.80 454
12181.85 430
12182.89 448
12183.93 434
12184.97 449
12186.01 437
12187.05 430
12188.09 443
12189.14 443
12190.18 426
12191.22 425
12192.26 455
12193.30 450
12194.34 451
12195.39 449
12196.43 448
12197.47 438
12198.51 430
12199.55 441
12200.60 457
12201.64 433
12202.68 430
12203.72 419
12204.77 434
12205.81 432
12206.85 457
12207.89 448
12208.94 470
12209.98 455
12211.02 458
12212.06 456
12213.11 418
12214.15 414
12215.19 439
12216.23 465
12217.28 446
12218.32 445
12219.36 457
12220.41 467
12221.45 470
12222.49 479
12223.54 446
12224.58 461
12225.62 431
12226.66 449
12227.71 468
12228.75 450
12229.79 449
12230.84 437
12231.88 447
12232.93 413
12233.97 422
12235.01 417
12236.06 448
12237.10 433
12238.14 449
12239.19 433
12240.23 457
12241.28 445
12242.32 450
12243.36 438
12244.41 460
12245.45 420
12246.50 455
12247.54 461
12248.58 420
12249.63 422
12250.67 409
12251.72 436
12252.76 438
12253.80 449
12254.85 393
12255.89 410
12256.94 399
12257.98 400
12259.03 411
12260.07 400
12261.12 392
12262.16 385
12263.21 425
12264.25 405
12265.30 403
12266.34 402
12267.39 398
12268.43 400
12269.48 395
12270.52 400
12271.57 401
12272.61 369
12273.66 397
12274.70 383
12275.75 383
12276.79 366
12277.84 376
12278.88 388
12279.93 367
12280.98 383
12282.02 379
12283.07 385
12284.11 370
12285.16 398
12286.20 356
12287.25 359
12288.30 346
12289.34 391
12290.39 358
12291.43 334
12292.48 360
12293.53 385
12294.57 398
12295.62 394
12296.66 364
12297.71 377
12298.76 375
12299.80 346
12300.85 388
12301.90 378
12302.94 367
12303.99 366
12305.04 354
12306.08 364
12307.13 378
12308.18 327
12309.22 358
12310.27 327
12311.32 339
12312.36 371
12313.41 372
12314.46 371
12315.50 371
12316.55 361
12317.60 333
12318.65 408
12319.69 345
12320.74 341
12321.79 341
12322.83 355
12323.88 341
12324.93 351
12325.98 377
12327.02 349
12328.07 371
12329.12 382
12330.17 385
12331.21 324
12332.26 329
12333.31 341
12334.36 357
12335.41 335
12336.45 332
12337.50 336
12338.55 359
12339.60 355
12340.65 365
12341.69 350
12342.74 356
12343.79 382
12344.84 385
12345.89 330
12346.94 338
12347.98 336
12349.03 330
12350.08 370
12351.13 360
12352.18 349
12353.23 350
12354.28 364
12355.32 343
12356.37 331
12357.42 310
12358.47 304
12359.52 365
12360.57 347
12361.62 312
12362.67 327
12363.72 363
12364.76 335
12365.81 344
12366.86 322
12367.91 324
12368.96 349
12370.01 352
12371.06 335
12372.11 344
12373.16 370
12374.21 374
12375.26 365
12376.31 345
12377.36 360
12378.41 349
12379.46 335
12380.51 322
12381.56 326
12382.61 332
12383.66 355
12384.71 340
12385.76 342
12386.81 330
12387.86 318
12388.91 366
12389.96 347
12391.01 350
12392.06 360
12393.11 355
12394.16 344
12395.21 341
12396.26 358
12397.31 340
12398.36 341
12399.41 354
12400.46 352
12401.51 362
12402.56 333
12403.61 330
12404.66 364
12405.71 367
12406.77 387
12407.82 366
12408.87 357
12409.92 343
12410.97 377
12412.02 368
12413.07 352
12414.12 379
12415.17 381
12416.23 355
12417.28 343
12418.33 355
12419.38 357
12420.43 350
12421.48 343
12422.53 341
12423.59 343
12424.64 370
12425.69 380
12426.74 375
12427.79 359
12428.84 340
12429.90 352
12430.95 364
12432.00 338
12433.05 327
12434.10 381
12435.16 367
12436.21 361
12437.26 353
12438.31 365
12439.37 354
12440.42 342
12441.47 360
12442.52 342
12443.58 350
12444.63 333
12445.68 361
12446.73 345
12447.79 338
12448.84 320
12449.89 355
12450.94 348
12452.00 331
12453.05 315
12454.10 335
12455.16 344
12456.21 314
12457.26 340
12458.31 345
12459.37 325
12460.42 328
12461.47 315
12462.53 342
12463.58 311
12464.63 327
12465.69 334
12466.74 354
12467.79 318
12468.85 321
12469.90 347
12470.95 319
12472.01 352
12473.06 358
12474.12 358
12475.17 349
12476.22 348
12477.28 343
12478.33 335
12479.39 367
12480.44 365
12481.49 376
12482.55 409
12483.60 378
12484.66 362
12485.71 365
12486.76 356
12487.82 368
12488.87 359
12489.93 372
12490.98 410
12492.04 365
12493.09 369
12494.15 374
12495.20 374
12496.25 385
12497.31 397
12498.36 360
12499.42 361
12500.47 332
12501.53 339
12502.58 359
12503.64 320
12504.69 345
12505.75 344
12506.80 324
12507.86 334
12508.91 332
12509.97 323
12511.03 343
12512.08 305
12513.14 333
12514.19 345
12515.25 316
12516.30 326
12517.36 321
12518.41 332
12519.47 323
12520.52 308
12521.58 319
12522.64 335
12523.69 292
12524.75 310
12525.80 320
12526.86 298
12527.92 319
12528.97 333
12530.03 326
12531.08 340
12532.14 321
12533.20 339
12534.25 339
12535.31 296
12536.37 310
12537.42 321
12538.48 309
12539.54 302
12540.59 305
12541.65 296
12542.70 337
12543.76 341
12544.82 328
12545.88 315
12546.93 334
12547.99 306
12549.05 351
12550.10 337
12551.16 319
12552.22 330
12553.27 312
12554.33 323
12555.39 301
12556.45 336
12557.50 327
12558.56 326
12559.62 342
12560.67 346
12561.73 326
12562.79 340
12563.85 347
12564.90 335
12565.96 323
12567.02 320
12568.08 337
12569.14 332
12570.19 312
12571.25 319
12572.31 334
12573.37 351
12574.42 347
12575.48 332
12576.54 343
12577.60 338
12578.66 343
12579.72 313
12580.77 322
12581.83 317
12582.89 311
12583.95 341
12585.01 363
12586.07 334
12587.12 307
12588.18 329
12589.24 330
12590.30 313
12591.36 328
12592.42 349
12593.48 333
12594.53 319
12595.59 337
12596.65 345
12597.71 328
12598.77 324
12599.83 309
12600.89 339
12601.95 320
12603.01 333
12604.07 338
12605.13 324
12606.18 319
12607.24 332
12608.30 343
12609.36 333
12610.42 361
12611.48 352
12612.54 368
12613.60 347
12614.66 325
12615.72 322
12616.78 335
12617.84 356
12618.90 296
12619.96 353
12621.02 337
12622.08 315
12623.14 288
12624.20 322
12625.26 317
12626.32 323
12627.38 327
12628.44 299
12629.50 301
12630.56 347
12631.62 311
12632.68 344
12633.74 318
12634.80 298
12635.86 336
12636.92 312
12637.98 345
12639.04 305
12640.11 364
12641.17 327
12642.23 313
12643.29 324
12644.35 347
12645.41 328
12646.47 330
12647.53 329
12648.59 347
12649.65 337
12650.72 334
12651.78 330
12652.84 345
12653.90 328
12654.96 332
12656.02 363
12657.08 345
12658.14 355
12659.21 328
12660.27 360
12661.33 342
12662.39 357
12663.45 372
12664.51 353
12665.58 366
12666.64 345
12667.70 375
12668.76 357
12669.82 352
12670.89 335
12671.95 373
12673.01 372
12674.07 360
12675.13 388
12676.20 378
12677.26 373
12678.32 384
12679.38 392
12680.45 385
12681.51 379
12682.57 391
12683.63 414
12684.70 398
12685.76 401
12686.82 419
12687.88 428
12688.95 412
12690.01 425
12691.07 409
12692.14 418
12693.20 436
12694.26 439
12695.32 447
12696.39 456
12697.45 472
12698.51 423
12699.58 439
12700.64 433
12701.70 452
12702.77 434
12703.83 433
12704.89 434
12705.96 448
12707.02 438
12708.08 408
12709.15 387
12710.21 433
12711.28 418
12712.34 410
12713.40 445
12714.47 396
12715.53 420
12716.59 413
12717.66 412
12718.72 432
12719.79 438
12720.85 457
12721.92 451
12722.98 464
12724.04 448
12725.11 404
12726.17 419
12727.24 432
12728.30 393
12729.37 424
12730.43 395
12731.49 433
12732.56 438
12733.62 418
12734.69 432
12735.75 418
12736.82 426
12737.88 396
12738.95 385
12740.01 393
12741.08 427
12742.14 403
12743.21 405
12744.27 418
12745.34 402
12746.40 422
12747.47 387
12748.53 404
12749.60 369
12750.66 378
12751.73 398
12752.79 385
12753.86 377
12754.93 363
12755.99 394
12757.06 377
12758.12 381
12759.19 401
12760.25 363
12761.32 354
12762.39 334
12763.45 356
12764.52 378
12765.58 366
12766.65 339
12767.72 339
12768.78 349
12769.85 353
12770.91 352
12771.98 331
12773.05 348
12774.11 362
12775.18 369
12776.25 342
12777.31 370
12778.38 342
12779.45 361
12780.51 343
12781.58 344
12782.65 347
12783.71 353
12784.78 349
12785.85 310
12786.91 349
12787.98 366
12789.05 360
12790.11 349
12791.18 347
12792.25 347
12793.31 359
12794.38 369
12795.45 357
12796.52 365
12797.58 363
12798.65 370
12799.72 376
12800.79 351
12801.85 366
12802.92 399
12803.99 389
12805.06 377
12806.12 422
12807.19 409
12808.26 402
12809.33 379
12810.39 392
12811.46 406
12812.53 409
12813.60 391
12814.67 401
12815.73 407
12816.80 398
12817.87 396
12818.94 426
12820.01 391
12821.08 364
12822.14 388
12823.21 385
12824.28 392
12825.35 385
12826.42 369
12827.49 371
12828.55 389
12829.62 347
12830.69 354
12831.76 360
12832.83 354
12833.90 348
12834.97 366
12836.04 373
12837.11 355
12838.17 360
12839.24 350
12840.31 340
12841.38 350
12842.45 320
12843.52 329
12844.59 354
12845.66 330
12846.73 341
12847.80 352
12848.87 314
12849.94 327
12851.01 342
12852.08 338
12853.14 290
12854.21 321
12855.28 336
12856.35 342
12857.42 340
12858.49 308
12859.56 318
12860.63 323
12861.70 339
12862.77 318
12863.84 303
12864.91 290
12865.98 306
12867.05 325
12868.12 323
12869.19 301
12870.26 304
12871.34 311
12872.41 307
12873.48 321
12874.55 294
12875.62 318
12876.69 287
12877.76 324
12878.83 307
12879.90 312
12880.97 300
12882.04 302
12883.11 305
12884.18 287
12885.25 305
12886.33 284
12887.40 298
12888.47 276
12889.54 307
12890.61 299
12891.68 287
12892.75 324
12893.82 304
12894.89 306
12895.97 311
12897.04 297
12898.11 278
12899.18 273
12900.25 311
12901.32 287
12902.40 292
12903.47 283
12904.54 288
12905.61 291
12906.68 319
12907.75 307
12908.83 293
12909.90 306
12910.97 266
12912.04 280
12913.11 261
12914.19 288
12915.26 307
12916.33 285
12917.40 274
12918.48 253
12919.55 279
12920.62 290
12921.69 296
12922.77 300
12923.84 296
12924.91 299
12925.98 295
12927.06 290
12928.13 258
12929.20 276
12930.27 284
12931.35 293
12932.42 301
12933.49 260
12934.57 260
12935.64 277
12936.71 306
12937.79 294
12938.86 264
12939.93 289
12941.01 274
12942.08 298
12943.15 272
12944.23 283
12945.30 260
12946.37 307
12947.45 288
12948.52 273
12949.59 277
12950.67 260
12951.74 291
12952.81 268
12953.89 259
12954.96 270
12956.04 260
12957.11 282
12958.18 283
12959.26 257
12960.33 301
12961.41 292
12962.48 303
12963.55 268
12964.63 282
12965.70 279
12966.78 282
12967.85 272
12968.93 264
12970.00 269
12971.07 277
12972.15 279
12973.22 260
12974.30 270
12975.37 276
12976.45 271
12977.52 300
12978.60 278
12979.67 271
12980.75 268
12981.82 279
12982.90 274
12983.97 279
12985.05 246
12986.12 274
12987.20 284
12988.27 267
12989.35 288
12990.42 300
12991.50 266
12992.57 287
12993.65 273
12994.73 248
12995.80 290
12996.88 264
12997.95 266
12999.03 274
13000.10 267
13001.18 277
13002.25 264
13003.33 272
13004.41 274
13005.48 283
13006.56 287
13007.63 274
13008.71 264
13009.79 248
13010.86 258
13011.94 299
13013.02 295
13014.09 263
13015.17 235
13016.24 254
13017.32 281
13018.40 305
13019.47 278
13020.55 297
13021.63 253
13022.70 281
13023.78 255
13024.86 271
13025.93 291
13027.01 281
13028.09 278
13029.16 278
13030.24 256
13031.32 263
13032.40 271
13033.47 273
13034.55 272
13035.63 269
13036.70 261
13037.78 301
13038.86 284
13039.94 287
13041.01 298
13042.09 297
13043.17 271
13044.25 288
13045.32 295
13046.40 291
13047.48 296
13048.56 286
13049.63 290
13050.71 286
13051.79 317
13052.87 285
13053.95 276
13055.02 282
13056.10 285
13057.18 319
13058.26 293
13059.34 280
13060.41 297
13061.49 296
13062.57 282
13063.65 274
13064.73 270
13065.81 264
13066.88 291
13067.96 270
13069.04 256
13070.12 281
13071.20 294
13072.28 290
13073.36 263
13074.43 246
13075.51 243
13076.59 262
13077.67 298
13078.75 273
13079.83 259
13080.91 270
13081.99 254
13083.07 240
13084.15 259
13085.23 273
13086.30 244
13087.38 261
13088.46 289
13089.54 275
13090.62 245
13091.70 247
13092.78 285
13093.86 277
13094.94 255
13096.02 264
13097.10 272
13098.18 271
13099.26 258
13100.34 261
13101.42 267
13102.50 258
13103.58 263
13104.66 267
13105.74 278
13106.82 255
13107.90 267
13108.98 285
13110.06 280
13111.14 244
13112.22 246
13113.30 257
13114.38 272
13115.46 264
13116.54 243
13117.62 248
13118.70 257
13119.78 261
13120.86 261
13121.95 279
13123.03 236
13124.11 263
13125.19 269
13126.27 257
13127.35 239
13128.43 254
13129.51 263
13130.59 255
13131.67 246
13132.76 244
13133.84 249
13134.92 247
13136.00 230
13137.08 264
13138.16 255
13139.24 266
13140.32 263
13141.41 284
13142.49 231
13143.57 227
13144.65 253
13145.73 275
13146.81 274
13147.90 247
13148.98 272
13150.06 253
13151.14 276
13152.22 270
13153.31 280
13154.39 247
13155.47 246
13156.55 264
13157.63 266
13158.72 259
13159.80 242
13160.88 258
13161.96 256
13163.05 268
13164.13 280
13165.21 270
13166.29 257
13167.38 280
13168.46 277
13169.54 255
13170.62 262
13171.71 253
13172.79 274
13173.87 274
13174.96 244
13176.04 251
13177.12 252
13178.20 270
13179.29 268
13180.37 260
13181.45 234
13182.54 257
13183.62 262
13184.70 261
13185.79 235
13186.87 240
13187.95 267
13189.04 242
13190.12 259
13191.20 245
13192.29 250
13193.37 276
13194.46 275
13195.54 247
13196.62 248
13197.71 271
13198.79 250
13199.88 270
13200.96 261
13202.04 269
13203.13 280
13204.21 266
13205.30 254
13206.38 255
13207.46 258
13208.55 271
13209.63 254
13210.72 271
13211.80 250
13212.89 265
13213.97 275
13215.05 272
13216.14 279
13217.22 269
13218.31 276
13219.39 256
13220.48 251
13221.56 265
13222.65 290
13223.73 271
13224.82 270
13225.90 280
13226.99 278
13228.07 289
13229.16 253
13230.24 265
13231.33 270
13232.41 286
13233.50 276
13234.58 269
13235.67 256
13236.76 283
13237.84 290
13238.93 282
13240.01 279
13241.10 275
13242.18 293
13243.27 280
13244.35 274
13245.44 287
13246.53 269
13247.61 262
13248.70 291
13249.78 272
13250.87 287
13251.96 285
13253.04 284
13254.13 290
13255.21 295
13256.30 263
13257.39 293
13258.47 278
13259.56 288
13260.65 301
13261.73 304
13262.82 302
13263.91 297
13264.99 334
13266.08 304
13267.17 286
13268.25 293
13269.34 298
13270.43 302
13271.51 315
13272.60 298
13273.69 313
13274.77 306
13275.86 316
13276.95 312
13278.04 308
13279.12 342
13280.21 323
13281.30 326
13282.38 319
13283.47 293
13284.56 320
13285.65 309
13286.73 324
13287.82 337
13288.91 326
13290.00 337
13291.08 318
13292.17 324
13293.26 343
13294.35 326
13295.44 332
13296.52 369
13297.61 376
13298.70 341
13299.79 316
13300.88 360
13301.96 347
13303.05 322
13304.14 362
13305.23 340
13306.32 350
13307.41 361
13308.49 352
13309.58 332
13310.67 354
13311.76 340
13312.85 371
13313.94 350
13315.02 341
13316.11 352
13317.20 350
13318.29 349
13319.38 334
13320.47 337
13321.56 330
13322.65 350
13323.74 351
13324.82 376
13325.91 341
13327.00 361
13328.09 353
13329.18 338
13330.27 359
13331.36 361
13332.45 342
13333.54 363
13334.63 354
13335.72 346
13336.81 370
13337.90 374
13338.99 371
13340.08 347
13341.17 354
13342.26 359
13343.35 363
13344.44 340
13345.53 340
13346.61 356
13347.70 386
13348.79 358
13349.89 362
13350.98 372
13352.07 374
13353.16 392
13354.25 413
13355.34 441
13356.43 426
13357.52 384
13358.61 423
13359.70 410
13360.79 381
13361.88 393
13362.97 396
13364.06 420
13365.15 392
13366.24 407
13367.33 388
13368.42 380
13369.51 394
13370.60 402
13371.70 391
13372.79 368
13373.88 386
13374.97 368
13376.06 393
13377.15 372
13378.24 360
13379.33 350
13380.43 363
13381.52 358
13382.61 368
13383.70 348
13384.79 332
13385.88 330
13386.97 372
13388.07 387
13389.16 328
13390.25 321
13391.34 327
13392.43 331
13393.52 310
13394.62 333
13395.71 328
13396.80 330
13397.89 328
13398.98 341
13400.08 336
13401.17 344
13402.26 342
13403.35 349
13404.45 324
13405.54 321
13406.63 363
13407.72 326
13408.82 303
13409.91 311
13411.00 338
13412.09 334
13413.19 318
13414.28 305
13415.37 317
13416.46 329
13417.56 336
13418.65 289
13419.74 327
13420.84 334
13421.93 353
13423.02 331
13424.11 352
13425.21 341
13426.30 316
13427.39 338
13428.49 323
13429.58 334
13430.67 311
13431.77 349
13432.86 350
13433.95 354
13435.05 330
13436.14 344
13437.24 337
13438.33 350
13439.42 360
13440.52 345
13441.61 340
13442.70 358
13443.80 347
13444.89 350
13445.99 374
13447.08 368
13448.17 369
13449.27 355
13450.36 336
13451.46 345
13452.55 372
13453.64 366
13454.74 386
13455.83 405
13456.93 373
13458.02 367
13459.12 351
13460.21 382
13461.31 377
13462.40 385
13463.50 346
13464.59 388
13465.69 401
13466.78 398
13467.87 376
13468.97 393
13470.06 388
13471.16 401
13472.25 387
13473.35 414
13474.44 388
13475.54 370
13476.64 368
13477.73 397
13478.83 416
13479.92 424
13481.02 402
13482.11 404
13483.21 440
13484.30 412
13485.40 464
13486.49 411
13487.59 469
13488.69 472
13489.78 460
13490.88 450
13491.97 439
13493.07 478
13494.17 436
13495.26 497
13496.36 490
13497.45 481
13498.55 480
13499.65 458
13500.74 425
13501.84 463
13502.93 434
13504.03 444
13505.13 440
13506.22 420
13507.32 392
13508.42 397
13509.51 420
13510.61 427
13511.71 430
13512.80 394
13513.90 373
13515.00 413
13516.09 356
13517.19 371
13518.29 384
13519.38 336
13520.48 378
13521.58 381
13522.68 401
13523.77 353
13524.87 337
13525.97 364
13527.06 375
13528.16 354
13529.26 342
13530.36 357
13531.45 358
13532.55 345
13533.65 337
13534.75 330
13535.84 331
13536.94 356
13538.04 331
13539.14 332
13540.23 334
13541.33 354
13542.43 336
13543.53 328
13544.63 353
13545.72 341
13546.82 347
13547.92 331
13549.02 344
13550.12 332
13551.22 335
13552.31 326
13553.41 334
13554.51 323
13555.61 341
13556.71 357
13557.81 367
13558.90 349
13560.00 322
13561.10 323
13562.20 313
13563.30 345
13564.40 327
13565.50 313
13566.60 306
13567.69 350
13568.79 319
13569.89 331
13570.99 331
13572.09 325
13573.19 325
13574.29 311
13575.39 341
13576.49 337
13577.59 318
13578.69 344
13579.79 349
13580.89 335
13581.98 310
13583.08 299
13584.18 351
13585.28 343
13586.38 328
13587.48 337
13588.58 343
13589.68 326
13590.78 358
13591.88 351
13592.98 358
13594.08 315
13595.18 349
13596.28 338
13597.38 358
13598.48 338
13599.58 341
13600.68 357
13601.78 299
13602.88 332
13603.98 324
13605.08 329
13606.18 366
13607.29 375
13608.39 349
13609.49 346
13610.59 344
13611.69 368
13612.79 345
13613.89 334
13614.99 350
13616.09 346
13617.19 349
13618.29 345
13619.39 357
13620.50 379
13621.60 372
13622.70 349
13623.80 391
13624.90 378
13626.00 357
13627.10 355
13628.20 377
13629.31 358
13630.41 345
13631.51 369
13632.61 346
13633.71 370
13634.81 342
13635.91 349
13637.02 385
13638.12 384
13639.22 359
13640.32 363
13641.42 354
13642.53 345
13643.63 331
13644.73 344
13645.83 338
13646.93 318
13648.04 337
13649.14 327
13650.24 328
13651.34 298
13652.45 330
13653.55 338
13654.65 342
13655.75 307
13656.85 323
13657.96 310
13659.06 338
13660.16 328
13661.27 353
13662.37 336
13663.47 340
13664.57 331
13665.68 326
13666.78 320
13667.88 312
13668.99 378
13670.09 350
13671.19 353
13672.29 311
13673.40 340
13674.50 329
13675.60 318
13676.71 319
13677.81 344
13678.91 329
13680.02 345
13681.12 322
13682.23 325
13683.33 354
13684.43 301
13685.54 335
13686.64 297
13687.74 317
13688.85 321
13689.95 327
13691.06 325
13692.16 318
13693.26 320
13694.37 348
13695.47 319
13696.58 316
13697.68 333
13698.78 361
13699.89 356
13700.99 321
13702.10 341
13703.20 337
13704.31 325
13705.41 306
13706.51 377
13707.62 347
13708.72 338
13709.83 349
13710.93 383
13712.04 373
13713.14 380
13714.25 378
13715.35 383
13716.46 378
13717.56 392
13718.67 400
13719.77 375
13720.88 402
13721.98 397
13723.09 384
13724.19 363
13725.30 362
13726.40 368
13727.51 415
13728.61 395
13729.72 381
13730.83 414
13731.93 372
13733.04 401
13734.14 419
13735.25 416
13736.35 431
13737.46 417
13738.57 416
13739.67 435
13740.78 417
13741.88 423
13742.99 429
13744.09 478
13745.20 452
13746.31 473
13747.41 502
13748.52 437
13749.63 498
13750.73 506
13751.84 513
13752.94 512
13754.05 536
13755.16 547
13756.26 593
13757.37 593
13758.48 577
13759.58 635
13760.69 659
13761.80 656
13762.90 673
13764.01 682
13765.12 676
13766.22 670
13767.33 659
13768.44 680
13769.55 663
13770.65 640
13771.76 619
13772.87 633
13773.97 577
13775.08 573
13776.19 571
13777.30 583
13778.40 495
13779.51 497
13780.62 499
13781.73 500
13782.83 483
13783.94 500
13785.05 475
13786.16 462
13787.26 468
13788.37 440
13789.48 481
13790.59 437
13791.70 463
13792.80 435
13793.91 446
13795.02 406
13796.13 458
13797.24 427
13798.35 394
13799.45 383
13800.56 440
13801.67 436
13802.78 444
13803.89 412
13805.00 384
13806.10 409
13807.21 411
13808.32 393
13809.43 372
13810.54 418
13811.65 390
13812.76 410
13813.86 409
13814.97 363
13816.08 368
13817.19 388
13818.30 379
13819.41 365
13820.52 371
13821.63 373
13822.74 387
13823.85 371
13824.96 343
13826.06 305
13827.17 372
13828.28 367
13829.39 379
13830.50 347
13831.61 360
13832.72 364
13833.83 386
13834.94 368
13836.05 361
13837.16 329
13838.27 360
13839.38 367
13840.49 334
13841.60 353
13842.71 342
13843.82 378
13844.93 350
13846.04 369
13847.15 335
13848.26 366
13849.37 355
13850.48 372
13851.59 357
13852.70 348
13853.81 368
13854.92 399
13856.03 366
13857.14 344
13858.25 366
13859.37 360
13860.48 369
13861.59 364
13862.70 397
13863.81 369
13864.92 383
13866.03 379
13867.14 389
13868.25 358
13869.36 392
13870.47 372
13871.59 400
13872.70 360
13873.81 381
13874.92 405
13876.03 363
13877.14 393
13878.25 400
13879.36 398
13880.48 378
13881.59 405
13882.70 418
13883.81 425
13884.92 415
13886.03 402
13887.15 441
13888.26 445
13889.37 448
13890.48 432
13891.59 424
13892.71 416
13893.82 417
13894.93 426
13896.04 454
13897.15 403
13898.27 395
13899.38 400
13900.49 408
13901.60 410
13902.72 381
13903.83 397
13904.94 372
13906.05 407
13907.17 404
13908.28 373
13909.39 366
13910.50 387
13911.62 395
13912.73 406
13913.84 390
13914.95 384
13916.07 385
13917.18 401
13918.29 373
13919.41 396
13920.52 350
13921.63 388
13922.75 410
13923.86 397
13924.97 383
13926.09 383
13927.20 366
13928.31 392
13929.43 400
13930.54 366
13931.65 379
13932.77 367
13933.88 387
13934.99 364
13936.11 374
13937.22 380
13938.34 390
13939.45 366
13940.56 350
13941.68 368
13942.79 362
13943.91 368
13945.02 336
13946.13 342
13947.25 340
13948.36 337
13949.48 352
13950.59 354
13951.70 305
13952.82 329
13953.93 326
13955.05 339
13956.16 344
13957.28 309
13958.39 311
13959.51 327
13960.62 329
13961.74 328
13962.85 323
13963.97 325
13965.08 348
13966.20 305
13967.31 346
13968.43 317
13969.54 344
13970.66 325
13971.77 372
13972.89 317
13974.00 303
13975.12 328
13976.23 314
13977.35 323
13978.46 322
13979.58 317
13980.69 329
13981.81 323
13982.92 328
13984.04 339
13985.16 341
13986.27 355
13987.39 349
13988.50 344
13989.62 344
13990.74 356
13991.85 331
13992.97 340
13994.08 350
13995.20 321
13996.32 320
13997.43 318
13998.55 356
13999.66 340
14000.78 338
14001.90 333
14003.01 327
14004.13 328
14005.25 370
14006.36 353
14007.48 356
14008.60 348
14009.71 345
14010.83 343
14011.95 358
14013.06 364
14014.18 339
14015.30 370
14016.41 339
14017.53 324
14018.65 321
14019.76 361
14020.88 358
14022.00 334
14023.12 335
14024.23 374
14025.35 349
14026.47 336
14027.59 348
14028.70 342
14029.82 357
14030.94 363
14032.06 359
14033.17 373
14034.29 357
14035.41 350
14036.53 358
14037.64 348
14038.76 380
14039.88 383
14041.00 391
14042.11 358
14043.23 382
14044.35 373
14045.47 412
14046.59 411
14047.71 372
14048.82 385
14049.94 397
14051.06 417
14052.18 414
14053.30 427
14054.42 408
14055.53 431
14056.65 401
14057.77 421
14058.89 402
14060.01 409
14061.13 441
14062.25 470
14063.36 454
14064.48 445
14065.60 463
14066.72 439
14067.84 452
14068.96 471
14070.08 483
14071.20 494
14072.32 484
14073.44 520
14074.55 509
14075.67 514
14076.79 521
14077.91 535
14079.03 568
14080.15 583
14081.27 570
14082.39 568
14083.51 594
14084.63 636
14085.75 631
14086.87 653
14087.99 621
14089.11 622
14090.23 621
14091.35 619
14092.47 599
14093.59 639
14094.71 590
14095.83 627
14096.95 570
14098.07 571
14099.19 599
14100.31 560
14101.43 541
14102.55 560
14103.67 537
14104.79 524
14105.91 489
14107.03 484
14108.15 497
14109.27 481
14110.39 455
14111.51 453
14112.64 456
14113.76 448
14114.88 482
14116.00 469
14117.12 475
14118.24 448
14119.36 445
14120.48 451
14121.60 400
14122.72 423
14123.85 410
14124.97 404
14126.09 409
14127.21 431
14128.33 422
14129.45 433
14130.57 412
14131.70 399
14132.82 378
14133.94 383
14135.06 364
14136.18 386
14137.30 397
14138.43 411
14139.55 412
14140.67 419
14141.79 383
14142.91 397
14144.03 380
14145.16 377
14146.28 366
14147.40 374
14148.52 370
14149.65 352
14150.77 387
14151.89 397
14153.01 382
14154.13 379
14155.26 388
14156.38 357
14157.50 333
14158.62 369
14159.75 362
14160.87 361
14161.99 345
14163.12 374
14164.24 374
14165.36 351
14166.48 331
14167.61 387
14168.73 351
14169.85 361
14170.98 374
14172.10 353
14173.22 371
14174.35 366
14175.47 387
14176.59 361
14177.72 365
14178.84 332
14179.96 364
14181.09 348
14182.21 378
14183.33 351
14184.46 318
14185.58 339
14186.70 343
14187.83 365
14188.95 320
14190.07 344
14191.20 337
14192.32 372
14193.45 337
14194.57 349
14195.69 352
14196.82 344
14197.94 357
14199.07 356
14200.19 344
14201.32 331
14202.44 351
14203.56 320
14204.69 329
14205.81 357
14206.94 368
14208.06 343
14209.19 324
14210.31 305
14211.44 316
14212.56 311
14213.69 350
14214.81 313
14215.93 351
14217.06 344
14218.18 337
14219.31 322
14220.43 333
14221.56 369
14222.68 349
14223.81 333
14224.94 305
14226.06 336
14227.19 319
14228.31 346
14229.44 313
14230.56 313
14231.69 290
14232.81 323
14233.94 331
14235.06 309
14236.19 348
14237.32 331
14238.44 337
14239.57 339
14240.69 343
14241.82 296
14242.94 339
14244.07 341
14245.20 315
14246.32 322
14247.45 317
14248.57 308
14249.70 316
14250.83 305
14251.95 325
14253.08 330
14254.21 321
14255.33 324
14256.46 326
14257.59 305
14258.71 311
14259.84 323
14260.97 305
14262.09 311
14263.22 317
14264.35 307
14265.47 306
14266.60 300
14267.73 304
14268.85 301
14269.98 295
14271.11 312
14272.23 290
14273.36 305
14274.49 306
14275.62 299
14276.74 300
14277.87 313
14279.00 290
14280.12 310
14281.25 316
14282.38 296
14283.51 281
14284.63 281
14285.76 285
14286.89 257
14288.02 274
14289.15 270
14290.27 289
14291.40 317
14292.53 286
14293.66 290
14294.78 284
14295.91 283
14297.04 276
14298.17 298
14299.30 305
14300.42 277
14301.55 276
14302.68 311
14303.81 288
14304.94 273
14306.07 295
14307.19 276
14308.32 291
14309.45 289
14310.58 296
14311.71 279
14312.84 262
14313.97 282
14315.10 261
14316.22 265
14317.35 271
14318.48 264
14319.61 266
14320.74 277
14321.87 267
14323.00 274
14324.13 291
14325.26 285
14326.39 287
14327.51 275
14328.64 267
14329.77 271
14330.90 266
14332.03 273
14333.16 262
14334.29 290
14335.42 271
14336.55 262
14337.68 259
14338.81 247
14339.94 284
14341.07 267
14342.20 288
14343.33 256
14344.46 277
14345.59 276
14346.72 263
14347.85 263
14348.98 278
14350.11 255
14351.24 269
14352.37 246
14353.50 262
14354.63 295
14355.76 265
14356.89 256
14358.02 259
14359.15 253
14360.28 263
14361.41 286
14362.54 247
14363.67 271
14364.80 265
14365.94 263
14367.07 268
14368.20 283
14369.33 252
14370.46 269
14371.59 267
14372.72 281
14373.85 274
14374.98 265
14376.11 263
14377.25 250
14378.38 299
14379.51 299
14380.64 273
14381.77 294
14382.90 285
14384.03 285
14385.16 273
14386.30 283
14387.43 277
14388.56 256
14389.69 278
14390.82 300
14391.95 284
14393.09 286
14394.22 275
14395.35 276
14396.48 291
14397.61 282
14398.75 298
14399.88 309
14401.01 295
14402.14 281
14403.27 285
14404.41 303
14405.54 280
14406.67 267
14407.80 305
14408.94 281
14410.07 303
14411.20 290
14412.33 271
14413.47 289
14414.60 293
14415.73 288
14416.87 297
14418.00 295
14419.13 319
14420.26 304
14421.40 306
14422.53 291
14423.66 291
14424.80 326
14425.93 327
14427.06 280
14428.20 292
14429.33 307
14430.46 311
14431.59 340
14432.73 314
14433.86 308
14435.00 293
14436.13 319
14437.26 279
14438.40 282
14439.53 305
14440.66 284
14441.80 283
14442.93 276
14444.06 263
14445.20 300
14446.33 285
14447.47 291
14448.60 288
14449.73 279
14450.87 285
14452.00 293
14453.14 303
14454.27 246
14455.41 267
14456.54 303
14457.67 280
14458.81 288
14459.94 259
14461.08 268
14462.21 289
14463.35 289
14464.48 276
14465.62 269
14466.75 284
14467.89 299
14469.02 284
14470.15 299
14471.29 284
14472.42 294
14473.56 285
14474.69 278
14475.83 307
14476.96 283
14478.10 255
14479.24 267
14480.37 270
14481.51 272
14482.64 281
14483.78 286
14484.91 282
14486.05 245
14487.18 254
14488.32 255
14489.45 268
14490.59 255
14491.73 246
14492.86 266
14494.00 249
14495.13 254
14496.27 257
14497.40 249
14498.54 243
14499.68 260
14500.81 269
14501.95 217
14503.08 255
14504.22 263
14505.36 260
14506.49 276
14507.63 268
14508.77 214
14509.90 267
14511.04 241
14512.18 263
14513.31 256
14514.45 237
14515.58 258
14516.72 273
14517.86 257
14519.00 235
14520.13 248
14521.27 249
14522.41 265
14523.54 254
14524.68 242
14525.82 257
14526.95 273
14528.09 261
14529.23 259
14530.37 244
14531.50 238
14532.64 234
14533.78 258
14534.91 271
14536.05 229
14537.19 254
14538.33 250
14539.46 244
14540.60 257
14541.74 270
14542.88 220
14544.02 257
14545.15 247
14546.29 241
14547.43 255
14548.57 258
14549.70 271
14550.84 275
14551.98 262
14553.12 252
14554.26 238
14555.39 257
14556.53 253
14557.67 256
14558.81 265
14559.95 252
14561.09 275
14562.22 300
14563.36 263
14564.50 296
14565.64 268
14566.78 257
14567.92 268
14569.06 262
14570.20 256
14571.33 251
14572.47 278
14573.61 281
14574.75 261
14575.89 283
14577.03 257
14578.17 278
14579.31 260
14580.45 283
14581.59 258
14582.72 264
14583.86 295
14585.00 296
14586.14 299
14587.28 265
14588.42 285
14589.56 298
14590.70 272
14591.84 256
14592.98 281
14594.12 279
14595.26 291
14596.40 286
14597.54 280
14598.68 293
14599.82 276
14600.96 308
14602.10 302
14603.24 271
14604.38 270
14605.52 272
14606.66 317
14607.80 303
14608.94 287
14610.08 297
14611.22 296
14612.36 359
14613.50 299
14614.64 301
14615.78 300
14616.92 345
14618.06 326
14619.20 344
14620.34 325
14621.49 310
14622.63 325
14623.77 340
14624.91 329
14626.05 311
14627.19 329
14628.33 322
14629.47 336
14630.61 324
14631.75 365
14632.90 328
14634.04 353
14635.18 359
14636.32 319
14637.46 312
14638.60 311
14639.74 322
14640.88 324
14642.03 303
14643.17 289
14644.31 290
14645.45 313
14646.59 317
14647.73 283
14648.88 306
14650.02 287
14651.16 294
14652.30 273
14653.44 289
14654.59 255
14655.73 292
14656.87 278
14658.01 277
14659.16 284
14660.30 272
14661.44 285
14662.58 255
14663.72 267
14664.87 260
14666.01 281
14667.15 270
14668.29 278
14669.44 279
14670.58 235
14671.72 242
14672.87 251
14674.01 264
14675.15 252
14676.29 260
14677.44 224
14678.58 261
14679.72 240
14680.87 223
14682.01 261
14683.15 276
14684.30 258
14685.44 236
14686.58 236
14687.73 254
14688.87 242
14690.01 248
14691.16 240
14692.30 235
14693.44 241
14694.59 238
14695.73 265
14696.87 256
14698.02 259
14699.16 245
14700.30 274
14701.45 254
14702.59 255
14703.74 227
14704.88 229
14706.02 233
14707.17 229
14708.31 244
14709.46 230
14710.60 234
14711.75 239
14712.89 239
14714.03 224
14715.18 220
14716.32 236
14717.47 240
14718.61 208
14719.76 226
14720.90 218
14722.05 238
14723.19 248
14724.34 240
14725.48 235
14726.63 250
14727.77 245
14728.92 243
14730.06 233
14731.21 222
14732.35 236
14733.50 247
14734.64 245
14735.79 231
14736.93 229
14738.08 222
14739.22 279
14740.37 235
14741.51 225
14742.66 219
14743.80 244
14744.95 252
14746.09 257
14747.24 227
14748.39 213
14749.53 221
14750.68 226
14751.82 216
14752.97 224
14754.11 247
14755.26 242
14756.41 221
14757.55 232
14758.70 238
14759.85 214
14760.99 240
14762.14 253
14763.28 236
14764.43 231
14765.58 217
14766.72 253
14767.87 266
14769.02 238
14770.16 247
14771.31 243
14772.46 247
14773.60 242
14774.75 245
14775.90 270
14777.04 248
14778.19 248
14779.34 246
14780.48 252
14781.63 253
14782.78 226
14783.92 259
14785.07 231
14786.22 255
14787.37 227
14788.51 243
14789.66 245
14790.81 249
14791.96 254
14793.10 238
14794.25 232
14795.40 247
14796.54 252
14797.69 212
14798.84 211
14799.99 221
14801.14 235
14802.28 227
14803.43 220
14804.58 214
14805.73 224
14806.88 236
14808.02 228
14809.17 235
14810.32 231
14811.47 208
14812.62 251
14813.76 210
14814.91 238
14816.06 224
14817.21 216
14818.36 247
14819.51 223
14820.65 223
14821.80 219
14822.95 224
14824.10 240
14825.25 231
14826.40 228
14827.55 214
14828.69 207
14829.84 208
14830.99 216
14832.14 210
14833.29 217
14834.44 223
14835.59 219
14836.74 228
14837.89 211
14839.04 218
14840.19 214
14841.33 198
14842.48 231
14843.63 197
14844.78 210
14845.93 210
14847.08 222
14848.23 225
14849.38 224
14850.53 212
14851.68 215
14852.83 211
14853.98 227
14855.13 216
14856.28 209
14857.43 205
14858.58 208
14859.73 226
14860.88 211
14862.03 216
14863.18 214
14864.33 222
14865.48 219
14866.63 211
14867.78 229
14868.93 226
14870.08 205
14871.23 226
14872.38 219
14873.53 212
14874.68 206
14875.83 215
14876.98 254
14878.14 229
14879.29 208
14880.44 223
14881.59 227
14882.74 237
14883.89 223
14885.04 217
14886.19 229
14887.34 227
14888.49 221
14889.64 236
14890.80 230
14891.95 225
14893.10 235
14894.25 237
14895.40 209
14896.55 233
14897.70 237
14898.86 233
14900.01 260
14901.16 249
14902.31 237
14903.46 260
14904.61 239
14905.77 241
14906.92 234
14908.07 244
14909.22 257
14910.37 251
14911.53 225
14912.68 232
14913.83 225
14914.98 233
14916.13 256
14917.29 248
14918.44 265
14919.59 249
14920.74 264
14921.90 241
14923.05 246
14924.20 220
14925.35 248
14926.51 226
14927.66 228
14928.81 255
14929.96 272
14931.12 257
14932.27 256
14933.42 233
14934.57 255
14935.73 262
14936.88 266
14938.03 254
14939.19 235
14940.34 252
14941.49 267
14942.65 258
14943.80 243
14944.95 233
14946.11 252
14947.26 245
14948.41 243
14949.57 273
14950.72 266
14951.87 245
14953.03 271
14954.18 266
14955.33 270
14956.49 254
14957.64 249
14958.80 243
14959.95 246
14961.10 224
14962.26 256
14963.41 234
14964.57 236
14965.72 232
14966.87 233
14968.03 248
14969.18 262
14970.34 251
14971.49 236
14972.65 226
14973.80 215
14974.95 205
14976.11 210
14977.26 211
14978.42 216
14979.57 244
14980.73 233
14981.88 235
14983.04 203
14984.19 204
14985.35 224
14986.50 202
14987.66 219
14988.81 214
14989.97 223
14991.12 191
14992.28 218
14993.43 217
14994.59 215
14995.74 209
14996.90 210
14998.05 227
14999.21 186
15000.36 227
15001.52 217
15002.67 205
15003.83 190
15004.99 221
15006.14 226
15007.30 220
15008.45 214
15009.61 207
15010.76 204
15011.92 229
15013.08 182
15014.23 200
15015.39 180
15016.54 213
15017.70 188
15018.86 218
15020.01 197
15021.17 213
15022.32 197
15023.48 208
15024.64 202
15025.79 213
15026.95 223
15028.11 215
15029.26 181
15030.42 167
15031.58 195
15032.73 210
15033.89 230
15035.05 202
15036.20 176
15037.36 201
15038.52 212
15039.67 212
15040.83 226
15041.99 200
15043.15 189
15044.30 200
15045.46 204
15046.62 188
15047.77 179
15048.93 200
15050.09 209
15051.25 197
15052.40 204
15053.56 187
15054.72 193
15055.88 197
15057.03 207
15058.19 194
15059.35 188
15060.51 203
15061.66 211
15062.82 198
15063.98 194
15065.14 166
15066.30 190
15067.45 211
15068.61 200
15069.77 193
15070.93 171
15072.09 208
15073.24 218
15074.40 208
15075.56 178
15076.72 194
15077.88 163
15079.04 176
15080.20 193
15081.35 194
15082.51 185
15083.67 223
15084.83 193
15085.99 192
15087.15 188
15088.31 189
15089.46 197
15090.62 187
15091.78 175
15092.94 199
15094.10 186
15095.26 206
15096.42 205
15097.58 204
15098.74 192
15099.90 207
15101.06 229
15102.22 198
15103.37 216
15104.53 192
15105.69 204
15106.85 182
15108.01 191
15109.17 203
15110.33 202
15111.49 200
15112.65 195
15113.81 204
15114.97 166
15116.13 184
15117.29 177
15118.45 193
15119.61 182
15120.77 204
15121.93 182
15123.09 187
15124.25 203
15125.41 203
15126.57 205
15127.73 207
15128.89 197
15130.05 200
15131.21 189
15132.37 187
15133.53 174
15134.69 208
15135.86 207
15137.02 195
15138.18 184
15139.34 199
15140.50 194
15141.66 221
15142.82 209
15143.98 217
15145.14 216
15146.30 197
15147.46 199
15148.63 194
15149.79 183
15150.95 195
15152.11 210
15153.27 209
15154.43 188
15155.59 211
15156.75 211
15157.92 209
15159.08 213
15160.24 220
15161.40 193
15162.56 190
15163.72 198
15164.89 218
15166.05 207
15167.21 220
15168.37 203
15169.53 219
15170.69 206
15171.86 209
15173.02 201
15174.18 217
15175.34 218
15176.51 202
15177.67 214
15178.83 210
15179.99 220
15181.15 196
15182.32 216
15183.48 221
15184.64 213
15185.80 222
15186.97 211
15188.13 206
15189.29 213
15190.46 232
15191.62 222
15192.78 207
15193.94 229
15195.11 208
15196.27 207
15197.43 236
15198.60 240
15199.76 233
15200.92 236
15202.08 245
15203.25 241
15204.41 234
15205.57 235
15206.74 240
15207.90 246
15209.06 249
15210.23 233
15211.39 241
15212.56 256
15213.72 255
15214.88 239
15216.05 259
15217.21 233
15218.37 254
15219.54 241
15220.70 248
15221.87 272
15223.03 257
15224.19 261
15225.36 277
15226.52 239
15227.69 262
15228.85 262
15230.01 261
15231.18 227
15232.34 245
15233.51 233
15234.67 218
15235.84 248
15237.00 250
15238.16 244
15239.33 245
15240.49 220
15241.66 214
15242.82 210
15243.99 216
15245.15 227
15246.32 254
15247.48 223
15248.65 198
15249.81 231
15250.98 221
15252.14 232
15253.31 199
15254.47 214
15255.64 212
15256.80 223
15257.97 201
15259.13 216
15260.30 201
15261.46 178
15262.63 216
15263.80 221
15264.96 209
15266.13 209
15267.29 221
15268.46 203
15269.62 211
15270.79 193
15271.96 205
15273.12 202
15274.29 212
15275.45 192
15276.62 195
15277.79 206
15278.95 209
15280.12 189
15281.28 201
15282.45 194
15283.62 198
15284.78 194
15285.95 200
15287.12 195
15288.28 202
15289.45 206
15290.62 211
15291.78 224
15292.95 183
15294.12 193
15295.28 201
15296.45 180
15297.62 198
15298.78 223
15299.95 221
15301.12 207
15302.28 217
15303.45 182
15304.62 213
15305.78 191
15306.95 196
15308.12 203
15309.29 228
15310.45 221
15311.62 199
15312.79 198
15313.96 199
15315.12 194
15316.29 204
15317.46 206
15318.63 180
15319.79 195
15320.96 205
15322.13 186
15323.30 208
15324.46 198
15325.63 222
15326.80 196
15327.97 200
15329.14 204
15330.30 201
15331.47 176
15332.64 216
15333.81 224
15334.98 204
15336.14 209
15337.31 191
15338.48 213
15339.65 197
15340.82 197
15341.99 230
15343.16 242
15344.32 222
15345.49 214
15346.66 223
15347.83 217
15349.00 229
15350.17 234
15351.34 209
15352.51 223
15353.67 225
15354.84 227
15356.01 238
15357.18 218
15358.35 219
15359.52 233
15360.69 224
15361.86 191
15363.03 222
15364.20 223
15365.37 224
15366.54 218
15367.71 222
15368.87 221
15370.04 226
15371.21 251
15372.38 253
15373.55 232
15374.72 231
15375.89 228
15377.06 236
15378.23 251
15379.40 226
15380.57 231
15381.74 248
15382.91 243
15384.08 229
15385.25 227
15386.42 217
15387.59 240
15388.76 223
15389.93 211
15391.10 232
15392.27 230
15393.44 244
15394.62 217
15395.79 219
15396.96 223
15398.13 247
15399.30 247
15400.47 203
15401.64 201
15402.81 220
15403.98 230
15405.15 228
15406.32 209
15407.49 214
15408.66 206
15409.84 233
15411.01 237
15412.18 226
15413.35 206
15414.52 216
15415.69 199
15416.86 207
15418.03 214
15419.21 215
15420.38 223
15421.55 223
15422.72 196
15423.89 195
15425.06 233
15426.24 210
15427.41 198
15428.58 202
15429.75 188
15430.92 193
15432.09 187
15433.27 212
15434.44 207
15435.61 203
15436.78 201
15437.96 221
15439.13 204
15440.30 218
15441.47 215
15442.64 197
15443.82 209
15444.99 205
15446.16 202
15447.33 201
15448.51 202
15449.68 203
15450.85 196
15452.02 207
15453.20 198
15454.37 181
15455.54 211
15456.72 190
15457.89 182
15459.06 205
15460.23 216
15461.41 211
15462.58 191
15463.75 187
15464.93 202
15466.10 209
15467.27 191
15468.45 200
15469.62 178
15470.79 166
15471.97 194
15473.14 208
15474.31 211
15475.49 199
15476.66 234
15477.83 216
15479.01 214
15480.18 191
15481.36 228
15482.53 222
15483.70 204
15484.88 193
15486.05 210
15487.23 186
15488.40 188
15489.57 200
15490.75 190
15491.92 193
15493.10 185
15494.27 206
15495.44 203
15496.62 219
15497.79 197
15498.97 187
15500.14 205
15501.32 211
15502.49 189
15503.67 187
15504.84 213
15506.02 200
15507.19 208
15508.36 208
15509.54 208
15510.71 224
15511.89 216
15513.06 231
15514.24 187
15515.41 192
15516.59 209
15517.77 192
15518.94 177
15520.12 204
15521.29 195
15522.47 212
15523.64 208
15524.82 225
15525.99 212
15527.17 196
15528.34 201
15529.52 216
15530.69 220
15531.87 205
15533.05 238
15534.22 225
15535.40 213
15536.57 196
15537.75 207
15538.93 206
15540.10 208
15541.28 218
15542.45 207
15543.63 188
15544.81 195
15545.98 201
15547.16 232
15548.33 229
15549.51 192
15550.69 212
15551.86 212
15553.04 193
15554.22 204
15555.39 220
15556.57 221
15557.75 215
15558.92 190
15560.10 205
15561.28 195
15562.45 223
15563.63 228
15564.81 218
15565.99 216
15567.16 236
15568.34 213
15569.52 216
15570.69 208
15571.87 217
15573.05 232
15574.23 242
15575.40 219
15576.58 238
15577.76 252
15578.93 235
15580.11 242
15581.29 234
15582.47 241
15583.65 229
15584.82 220
15586.00 232
15587.18 248
15588.36 263
15589.53 259
15590.71 263
15591.89 267
15593.07 247
15594.25 240
15595.42 254
15596.60 260
15597.78 259
15598.96 244
15600.14 266
15601.32 259
15602.49 260
15603.67 277
15604.85 272
15606.03 271
15607.21 266
15608.39 262
15609.56 264
15610.74 276
15611.92 276
15613.10 273
15614.28 277
15615.46 261
15616.64 282
15617.82 273
15619.00 286
15620.17 285
15621.35 276
15622.53 301
15623.71 285
15624.89 286
15626.07 306
15627.25 335
15628.43 310
15629.61 303
15630.79 307
15631.97 293
15633.15 299
15634.33 293
15635.51 312
15636.69 302
15637.87 305
15639.05 303
15640.22 294
15641.40 296
15642.58 306
15643.76 305
15644.94 299
15646.12 313
15647.30 318
15648.48 286
15649.66 302
15650.85 287
15652.03 311
15653.21 313
15654.39 293
15655.57 306
15656.75 307
15657.93 293
15659.11 302
15660.29 290
15661.47 309
15662.65 303
15663.83 286
15665.01 274
15666.19 299
15667.37 283
15668.55 281
15669.73 274
15670.92 280
15672.10 287
15673.28 276
15674.46 281
15675.64 271
15676.82 307
15678.00 317
15679.18 292
15680.36 300
15681.55 295
15682.73 328
15683.91 288
15685.09 306
15686.27 288
15687.45 289
15688.63 296
15689.82 313
15691.00 329
15692.18 311
15693.36 303
15694.54 317
15695.73 309
15696.91 294
15698.09 323
15699.27 334
15700.45 314
15701.64 324
15702.82 344
15704.00 327
15705.18 328
15706.36 332
15707.55 359
15708.73 336
15709.91 358
15711.09 343
15712.28 349
15713.46 352
15714.64 341
15715.82 359
15717.01 376
15718.19 392
15719.37 359
15720.55 367
15721.74 367
15722.92 372
15724.10 387
15725.29 395
15726.47 388
15727.65 376
15728.84 366
15730.02 391
15731.20 392
15732.39 399
15733.57 394
15734.75 377
15735.94 381
15737.12 408
15738.30 400
15739.49 399
15740.67 381
15741.85 363
15743.04 384
15744.22 401
15745.40 404
15746.59 399
15747.77 397
15748.96 395
15750.14 388
15751.32 405
15752.51 396
15753.69 384
15754.88 367
15756.06 370
15757.24 350
15758.43 338
15759.61 365
15760.80 351
15761.98 347
15763.17 335
15764.35 334
15765.53 356
15766.72 329
15767.90 332
15769.09 357
15770.27 334
15771.46 335
15772.64 324
15773.83 320
15775.01 338
15776.20 305
15777.38 314
15778.57 303
15779.75 322
15780.94 302
15782.12 312
15783.31 292
15784.49 308
15785.68 290
15786.86 309
15788.05 288
15789.23 292
15790.42 277
15791.60 289
15792.79 307
15793.98 276
15795.16 302
15796.35 306
15797.53 267
15798.72 275
15799.90 251
15801.09 294
15802.28 270
15803.46 285
15804.65 300
15805.83 266
15807.02 288
15808.21 290
15809.39 310
15810.58 285
15811.76 283
15812.95 266
15814.14 284
15815.32 277
15816.51 280
15817.70 244
15818.88 278
15820.07 257
15821.26 244
15822.44 273
15823.63 246
15824.82 271
15826.00 279
15827.19 267
15828.38 264
15829.56 252
15830.75 239
15831.94 271
15833.12 271
15834.31 249
15835.50 292
15836.69 290
15837.87 271
15839.06 270
15840.25 250
15841.44 266
15842.62 247
15843.81 248
15845.00 255
15846.18 260
15847.37 247
15848.56 281
15849.75 281
15850.94 286
15852.12 293
15853.31 285
15854.50 296
15855.69 300
15856.87 275
15858.06 275
15859.25 268
15860.44 296
15861.63 305
15862.81 292
15864.00 270
15865.19 269
15866.38 286
15867.57 288
15868.76 280
15869.94 283
15871.13 285
15872.32 274
15873.51 276
15874.70 265
15875.89 278
15877.08 297
15878.26 265
15879.45 277
15880.64 315
15881.83 319
15883.02 302
15884.21 322
15885.40 299
15886.59 282
15887.78 301
15888.97 315
15890.15 324
15891.34 305
15892.53 317
15893.72 316
15894.91 327
15896.10 311
15897.29 319
15898.48 316
15899.67 314
15900.86 329
15902.05 335
15903.24 316
15904.43 316
15905.62 320
15906.81 298
15908.00 343
15909.19 319
15910.38 306
15911.57 325
15912.76 334
15913.95 334
15915.14 317
15916.33 328
15917.52 321
15918.71 306
15919.90 335
15921.09 321
15922.28 311
15923.47 330
15924.66 329
15925.85 302
15927.04 307
15928.23 303
15929.42 289
15930.61 301
15931.80 287
15932.99 302
15934.18 289
15935.38 283
15936.57 282
15937.76 288
15938.95 266
15940.14 248
15941.33 251
15942.52 268
15943.71 258
15944.90 227
15946.10 230
15947.29 250
15948.48 261
15949.67 248
15950.86 248
15952.05 253
15953.24 239
15954.44 233
15955.63 260
15956.82 245
15958.01 233
15959.20 234
15960.39 259
15961.59 222
15962.78 202
15963.97 232
15965.16 247
15966.35 219
15967.55 224
15968.74 222
15969.93 214
15971.12 227
15972.31 223
15973.51 244
15974.70 230
15975.89 225
15977.08 231
15978.28 215
15979.47 228
15980.66 223
15981.85 215
15983.05 224
15984.24 223
15985.43 222
15986.62 224
15987.82 207
15989.01 223
15990.20 196
15991.40 217
15992.59 231
15993.78 217
15994.98 222
15996.17 227
15997.36 197
15998.55 225
15999.75 213
16000.94 224
16002.13 199
16003.33 190
16004.52 217
16005.72 217
16006.91 215
16008.10 216
16009.30 219
16010.49 235
16011.68 192
16012.88 197
16014.07 216
16015.26 204
16016.46 199
16017.65 209
16018.85 187
16020.04 204
16021.23 228
16022.43 202
16023.62 221
16024.82 219
16026.01 217
16027.21 211
16028.40 212
16029.59 201
16030.79 218
16031.98 219
16033.18 221
16034.37 211
16035.57 184
16036.76 222
16037.96 227
16039.15 214
16040.35 195
16041.54 204
16042.73 202
16043.93 203
16045.12 223
16046.32 220
16047.51 207
16048.71 206
16049.91 230
16051.10 204
16052.30 213
16053.49 200
16054.69 216
16055.88 196
16057.08 208
16058.27 184
16059.47 189
16060.66 209
16061.86 200
16063.05 224
16064.25 178
16065.45 184
16066.64 191
16067.84 188
16069.03 190
16070.23 206
16071.42 192
16072.62 202
16073.82 196
16075.01 204
16076.21 192
16077.41 219
16078.60 197
16079.80 209
16080.99 208
16082.19 207
16083.39 191
16084.58 203
16085.78 210
16086.98 188
16088.17 207
16089.37 209
16090.57 217
16091.76 211
16092.96 186
16094.16 185
16095.35 170
16096.55 195
16097.75 192
16098.94 187
16100.14 194
16101.34 179
16102.53 195
16103.73 220
16104.93 187
16106.13 214
16107.32 199
16108.52 198
16109.72 183
16110.92 194
16112.11 197
16113.31 210
16114.51 218
16115.71 201
16116.90 221
16118.10 186
16119.30 207
16120.50 187
16121.69 202
16122.89 177
16124.09 211
16125.29 195
16126.49 186
16127.68 185
16128.88 180
16130.08 190
16131.28 171
16132.48 169
16133.67 164
16134.87 200
16136.07 170
16137.27 181
16138.47 171
16139.67 189
16140.86 173
16142.06 177
16143.26 177
16144.46 190
16145.66 169
16146.86 164
16148.06 183
16149.26 189
16150.45 151
16151.65 168
16152.85 198
16154.05 168
16155.25 171
16156.45 181
16157.65 192
16158.85 160
16160.05 180
16161.25 201
16162.45 199
16163.64 186
16164.84 164
16166.04 190
16167.24 168
16168.44 165
16169.64 171
16170.84 197
16172.04 157
16173.24 187
16174.44 182
16175.64 201
16176.84 187
16178.04 185
16179.24 178
16180.44 186
16181.64 177
16182.84 176
16184.04 185
16185.24 186
16186.44 191
16187.64 168
16188.84 180
16190.04 203
16191.24 178
16192.44 170
16193.64 184
16194.84 168
16196.04 177
16197.24 167
16198.44 178
16199.65 189
16200.85 175
16202.05 186
16203.25 169
16204.45 179
16205.65 172
16206.85 183
16208.05 188
16209.25 182
16210.45 179
16211.65 174
16212.86 182
16214.06 160
16215.26 155
16216.46 167
16217.66 182
16218.86 204
16220.06 188
16221.27 192
16222.47 167
16223.67 191
16224.87 182
16226.07 176
16227.27 175
16228.48 170
16229.68 195
16230.88 177
16232.08 187
16233.28 168
16234.48 179
16235.69 174
16236.89 165
16238.09 190
16239.29 191
16240.50 184
16241.70 190
16242.90 196
16244.10 160
16245.30 203
16246.51 170
16247.71 189
16248.91 176
16250.11 194
16251.32 187
16252.52 173
16253.72 181
16254.92 181
16256.13 216
16257.33 198
16258.53 174
16259.74 181
16260.94 187
16262.14 187
16263.35 213
16264.55 193
16265.75 178
16266.95 189
16268.16 186
16269.36 185
16270.56 186
16271.77 199
16272.97 203
16274.17 190
16275.38 202
16276.58 186
16277.79 196
16278.99 212
16280.19 184
16281.40 193
16282.60 212
16283.80 234
16285.01 208
16286.21 210
16287.42 193
16288.62 197
16289.82 191
16291.03 208
16292.23 210
16293.44 214
16294.64 214
16295.84 213
16297.05 214
16298.25 192
16299.46 219
16300.66 207
16301.87 220
16303.07 216
16304.27 206
16305.48 196
16306.68 186
16307.89 194
16309.09 194
16310.30 208
16311.50 205
16312.71 189
16313.91 204
16315.12 191
16316.32 181
16317.53 184
16318.73 183
16319.94 182
16321.14 174
16322.35 197
16323.55 191
16324.76 172
16325.96 193
16327.17 181
16328.38 174
16329.58 177
16330.79 174
16331.99 182
16333.20 174
16334.40 173
16335.61 173
16336.81 184
16338.02 195
16339.23 185
16340.43 197
16341.64 188
16342.84 174
16344.05 191
16345.26 180
16346.46 171
16347.67 170
16348.87 186
16350.08 179
16351.29 171
16352.49 165
16353.70 190
16354.91 166
16356.11 157
16357.32 174
16358.53 166
16359.73 184
16360.94 184
16362.15 173
16363.35 172
16364.56 174
16365.77 160
16366.97 188
16368.18 191
16369.39 174
16370.59 154
16371.80 169
16373.01 177
16374.21 166
16375.42 159
16376.63 173
16377.84 169
16379.04 166
16380.25 159
16381.46 159
16382.67 170
16383.87 151
16385.08 168
16386.29 164
16387.50 161
16388.70 180
16389.91 167
16391.12 188
16392.33 166
16393.53 143
16394.74 160
16395.95 163
16397.16 164
16398.37 168
16399.57 142
16400.78 151
16401.99 154
16403.20 167
16404.41 179
16405.62 189
16406.82 177
16408.03 168
16409.24 177
16410.45 177
16411.66 163
16412.87 158
16414.07 176
16415.28 168
16416.49 156
16417.70 146
16418.91 154
16420.12 176
16421.33 171
16422.54 178
16423.75 169
16424.95 160
16426.16 183
16427.37 166
16428.58 180
16429.79 151
16431.00 166
16432.21 151
16433.42 164
16434.63 180
16435.84 164
16437.05 175
16438.26 174
16439.47 166
16440.68 162
16441.88 162
16443.09 161
16444.30 158
16445.51 161
16446.72 171
16447.93 164
16449.14 166
16450.35 174
16451.56 158
16452.77 157
16453.98 177
16455.19 163
16456.40 156
16457.61 161
16458.82 155
16460.03 163
16461.24 177
16462.45 167
16463.67 155
16464.88 167
16466.09 165
16467.30 167
16468.51 162
16469.72 172
16470.93 162
16472.14 154
16473.35 158
16474.56 160
16475.77 158
16476.98 155
16478.19 166
16479.40 171
16480.62 158
16481.83 156
16483.04 166
16484.25 151
16485.46 149
16486.67 150
16487.88 140
16489.09 163
16490.31 156
16491.52 162
16492.73 161
16493.94 149
16495.15 145
16496.36 175
16497.57 164
16498.79 155
16500.00 144
16501.21 159
16502.42 141
16503.63 152
16504.85 168
16506.06 149
16507.27 160
16508.48 161
16509.69 141
16510.91 173
16512.12 167
16513.33 164
16514.54 176
16515.76 162
16516.97 158
16518.18 174
16519.39 191
16520.60 165
16521.82 136
16523.03 151
16524.24 150
16525.46 159
16526.67 170
16527.88 155
16529.09 164
16530.31 160
16531.52 162
16532.73 157
16533.95 145
16535.16 170
16536.37 157
16537.58 185
16538.80 148
16540.01 160
16541.22 152
16542.44 164
16543.65 163
16544.86 138
16546.08 151
16547.29 171
16548.50 168
16549.72 152
16550.93 163
16552.15 169
16553.36 158
16554.57 157
16555.79 157
16557.00 146
16558.21 161
16559.43 172
16560.64 155
16561.86 158
16563.07 159
16564.28 182
16565.50 172
16566.71 151
16567.93 157
16569.14 189
16570.36 172
16571.57 167
16572.78 163
16574.00 156
16575.21 160
16576.43 153
16577.64 140
16578.86 151
16580.07 155
16581.29 145
16582.50 169
16583.72 158
16584.93 166
16586.15 163
16587.36 151
16588.58 152
16589.79 147
16591.01 168
16592.22 160
16593.44 155
16594.65 152
16595.87 142
16597.08 166
16598.30 152
16599.51 157
16600.73 165
16601.94 175
16603.16 173
16604.37 159
16605.59 146
16606.81 165
16608.02 153
16609.24 159
16610.45 155
16611.67 157
16612.89 151
16614.10 146
16615.32 159
16616.53 145
16617.75 149
16618.97 139
16620.18 146
16621.40 149
16622.61 138
16623.83 148
16625.05 144
16626.26 155
16627.48 147
16628.70 147
16629.91 144
16631.13 133
16632.35 148
16633.56 163
16634.78 171
16636.00 164
16637.21 154
16638.43 135
16639.65 159
16640.86 149
16642.08 139
16643.30 156
16644.51 156
16645.73 175
16646.95 155
16648.17 137
16649.38 150
16650.60 157
16651.82 175
16653.03 153
16654.25 167
16655.47 153
16656.69 165
16657.90 159
16659.12 139
16660.34 143
16661.56 169
16662.77 154
16663.99 161
16665.21 145
16666.43 161
16667.65 162
16668.86 172
16670.08 157
16671.30 142
16672.52 136
16673.74 133
16674.95 162
16676.17 148
16677.39 170
16678.61 151
16679.83 165
16681.05 143
16682.26 160
16683.48 160
16684.70 156
16685.92 173
16687.14 163
16688.36 153
16689.58 146
16690.79 152
16692.01 148
16693.23 147
16694.45 171
16695.67 165
16696.89 146
16698.11 163
16699.33 138
16700.55 163
16701.76 161
16702.98 154
16704.20 153
16705.42 155
16706.64 160
16707.86 142
16709.08 145
16710.30 167
16711.52 156
16712.74 166
16713.96 155
16715.18 149
16716.40 152
16717.62 129
16718.84 164
16720.06 150
16721.28 139
16722.50 153
16723.72 147
16724.94 143
16726.16 158
16727.38 133
16728.60 151
16729.82 157
16731.04 156
16732.26 159
16733.48 151
16734.70 160
16735.92 140
16737.14 157
16738.36 159
16739.58 147
16740.80 163
16742.02 155
16743.24 171
16744.46 156
16745.68 160
16746.90 153
16748.12 154
16749.35 181
16750.57 161
16751.79 166
16753.01 152
16754.23 140
16755.45 168
16756.67 151
16757.89 142
16759.11 139
16760.33 145
16761.56 165
16762.78 169
16764.00 143
16765.22 145
16766.44 132
16767.66 170
16768.88 179
16770.11 145
16771.33 171
16772.55 151
16773.77 166
16774.99 162
16776.22 158
16777.44 151
16778.66 157
16779.88 173
16781.10 162
16782.33 143
16783.55 140
16784.77 158
16785.99 150
16787.21 151
16788.44 151
16789.66 162
16790.88 173
16792.10 187
16793.33 162
16794.55 144
16795.77 171
16796.99 175
16798.22 161
16799.44 169
16800.66 168
16801.88 171
16803.11 143
16804.33 155
16805.55 151
16806.78 166
16808.00 160
16809.22 160
16810.44 159
16811.67 168
16812.89 159
16814.11 161
16815.34 167
16816.56 180
16817.78 182
16819.01 167
16820.23 157
16821.45 166
16822.68 165
16823.90 172
16825.13 182
16826.35 170
16827.57 178
16828.80 170
16830.02 183
16831.24 178
16832.47 153
16833.69 180
16834.92 181
16836.14 184
16837.36 188
16838.59 186
16839.81 166
16841.04 181
16842.26 182
16843.48 198
16844.71 201
16845.93 182
16847.16 208
16848.38 178
16849.61 196
16850.83 191
16852.06 214
16853.28 190
16854.51 204
16855.73 202
16856.95 228
16858.18 217
16859.40 230
16860.63 214
16861.85 215
16863.08 240
16864.30 205
16865.53 221
16866.75 252
16867.98 235
16869.21 229
16870.43 234
16871.66 230
16872.88 214
16874.11 231
16875.33 234
16876.56 234
16877.78 227
16879.01 219
16880.23 227
16881.46 216
16882.69 216
16883.91 204
16885.14 222
16886.36 231
16887.59 194
16888.81 212
16890.04 210
16891.27 236
16892.49 220
16893.72 195
16894.94 211
16896.17 225
16897.40 212
16898.62 188
16899.85 216
16901.08 201
16902.30 203
16903.53 213
16904.76 195
16905.98 199
16907.21 174
16908.44 190
16909.66 204
16910.89 203
16912.12 183
16913.34 178
16914.57 200
16915.80 189
16917.02 178
16918.25 185
16919.48 186
16920.70 185
16921.93 174
16923.16 176
16924.39 169
16925.61 190
16926.84 172
16928.07 183
16929.30 176
16930.52 195
16931.75 200
16932.98 185
16934.21 174
16935.43 181
16936.66 168
16937.89 177
16939.12 149
16940.34 184
16941.57 186
16942.80 169
16944.03 168
16945.26 177
16946.48 176
16947.71 183
16948.94 164
16950.17 175
16951.40 176
16952.62 157
16953.85 161
16955.08 161
16956.31 171
16957.54 178
16958.77 169
16959.99 193
16961.22 154
16962.45 148
16963.68 183
16964.91 172
16966.14 177
16967.37 176
16968.60 157
16969.82 158
16971.05 164
16972.28 156
16973.51 163
16974.74 163
16975.97 168
16977.20 169
16978.43 200
16979.66 170
16980.89 148
16982.11 158
16983.34 176
16984.57 182
16985.80 162
16987.03 154
16988.26 178
16989.49 187
16990.72 175
16991.95 160
16993.18 168
16994.41 169
16995.64 165
16996.87 158
16998.10 169
16999.33 151
17000.56 156
17001.79 171
17003.02 179
17004.25 166
17005.48 164
17006.71 155
17007.94 143
17009.17 163
17010.40 158
17011.63 154
17012.86 158
17014.09 152
17015.32 187
17016.55 164
17017.78 162
17019.01 175
17020.25 159
17021.48 156
17022.71 154
17023.94 153
17025.17 147
17026.40 171
17027.63 165
17028.86 154
17030.09 160
17031.32 162
17032.55 162
17033.79 171
17035.02 185
17036.25 151
17037.48 154
17038.71 157
17039.94 135
17041.17 146
17042.41 166
17043.64 166
17044.87 145
17046.10 161
17047.33 155
17048.56 142
17049.80 158
17051.03 170
17052.26 149
17053.49 145
17054.72 161
17055.95 152
17057.19 150
17058.42 147
17059.65 145
17060.88 142
17062.12 144
17063.35 171
17064.58 146
17065.81 149
17067.04 142
17068.28 152
17069.51 162
17070.74 150
17071.97 159
17073.21 149
17074.44 168
17075.67 140
17076.90 159
17078.14 163
17079.37 158
17080.60 123
17081.84 139
17083.07 160
17084.30 149
17085.54 160
17086.77 137
17088.00 174
17089.23 157
17090.47 151
17091.70 147
17092.93 148
17094.17 129
17095.40 135
17096.63 144
17097.87 138
17099.10 151
17100.34 135
17101.57 148
17102.80 157
17104.04 160
17105.27 152
17106.50 147
17107.74 134
17108.97 147
17110.21 145
17111.44 168
17112.67 152
17113.91 134
17115.14 144
17116.38 157
17117.61 136
17118.84 136
17120.08 144
17121.31 157
17122.55 133
17123.78 158
17125.02 149
17126.25 140
17127.48 159
17128.72 151
17129.95 139
17131.19 122
17132.42 133
17133.66 158
17134.89 148
17136.13 146
17137.36 144
17138.60 141
17139.83 161
17141.07 133
17142.30 128
17143.54 133
17144.77 148
17146.01 142
17147.24 147
17148.48 154
17149.71 141
17150.95 140
17152.19 139
17153.42 133
17154.66 134
17155.89 139
17157.13 162
17158.36 134
17159.60 143
17160.83 136
17162.07 169
17163.31 155
17164.54 146
17165.78 133
17167.01 151
17168.25 132
17169.49 143
17170.72 153
17171.96 141
17173.19 132
17174.43 122
17175.67 139
17176.90 155
17178.14 130
17179.38 156
17180.61 146
17181.85 129
17183.09 127
17184.32 145
17185.56 136
17186.80 137
17188.03 116
17189.27 150
17190.51 140
17191.74 140
17192.98 157
17194.22 143
17195.45 150
17196.69 143
17197.93 146
17199.16 150
17200.40 142
17201.64 135
17202.88 154
17204.11 139
17205.35 138
17206.59 137
17207.83 145
17209.06 144
17210.30 148
17211.54 141
17212.78 152
17214.01 135
17215.25 132
17216.49 136
17217.73 151
17218.96 135
17220.20 146
17221.44 125
17222.68 130
17223.92 123
17225.15 131
17226.39 140
17227.63 137
17228.87 122
17230.11 132
17231.35 137
17232.58 144
17233.82 112
17235.06 141
17236.30 136
17237.54 127
17238.78 140
17240.01 146
17241.25 154
17242.49 132
17243.73 145
17244.97 144
17246.21 131
17247.45 133
17248.69 130
17249.93 122
17251.16 134
17252.40 143
17253.64 134
17254.88 131
17256.12 124
17257.36 128
17258.60 134
17259.84 148
17261.08 143
17262.32 139
17263.56 130
17264.80 124
17266.04 135
17267.28 155
17268.51 159
17269.75 145
17270.99 122
17272.23 135
17273.47 140
17274.71 148
17275.95 148
17277.19 134
17278.43 129
17279.67 130
17280.91 132
17282.15 129
17283.39 121
17284.63 128
17285.87 148
17287.11 133
17288.35 144
17289.60 130
17290.84 120
17292.08 144
17293.32 149
17294.56 147
17295.80 121
17297.04 158
17298.28 142
17299.52 137
17300.76 134
17302.00 123
17303.24 142
17304.48 126
17305.72 125
17306.96 138
17308.21 136
17309.45 137
17310.69 146
17311.93 133
17313.17 125
17314.41 124
17315.65 121
17316.89 135
17318.14 119
17319.38 148
17320.62 139
17321.86 127
17323.10 127
17324.34 126
17325.59 137
17326.83 129
17328.07 123
17329.31 124
17330.55 120
17331.79 119
17333.04 129
17334.28 138
17335.52 123
17336.76 132
17338.00 157
17339.25 136
17340.49 155
17341.73 117
17342.97 134
17344.22 117
17345.46 115
17346.70 140
17347.94 134
17349.19 158
17350.43 139
17351.67 137
17352.91 120
17354.16 147
17355.40 116
17356.64 131
17357.88 137
17359.13 132
17360.37 124
17361.61 133
17362.86 149
17364.10 131
17365.34 145
17366.58 138
17367.83 137
17369.07 142
17370.31 131
17371.56 127
17372.80 132
17374.04 117
17375.29 137
17376.53 151
17377.78 141
17379.02 146
17380.26 149
17381.51 118
17382.75 119
17383.99 112
17385.24 136
17386.48 135
17387.72 137
17388.97 153
17390.21 132
17391.46 131
17392.70 128
17393.94 136
17395.19 124
17396.43 135
17397.68 146
17398.92 113
17400.17 127
17401.41 119
17402.65 139
17403.90 132
17405.14 118
17406.39 123
17407.63 137
17408.88 127
17410.12 125
17411.37 124
17412.61 136
17413.86 129
17415.10 127
17416.35 138
17417.59 122
17418.84 129
17420.08 137
17421.33 135
17422.57 121
17423.82 143
17425.06 140
17426.31 137
17427.55 141
17428.80 138
17430.04 119
17431.29 130
17432.53 112
17433.78 111
17435.03 129
17436.27 126
17437.52 123
17438.76 123
17440.01 148
17441.25 148
17442.50 129
17443.75 140
17444.99 136
17446.24 125
17447.48 129
17448.73 119
17449.98 126
17451.22 116
17452.47 143
17453.71 140
17454.96 144
17456.21 129
17457.45 130
17458.70 133
17459.95 146
17461.19 135
17462.44 143
17463.69 133
17464.93 147
17466.18 144
17467.43 134
17468.67 139
17469.92 126
17471.17 153
17472.41 149
17473.66 124
17474.91 127
17476.15 139
17477.40 138
17478.65 134
17479.90 157
17481.14 133
17482.39 117
17483.64 139
17484.88 147
17486.13 152
17487.38 154
17488.63 141
17489.87 147
17491.12 145
17492.37 127
17493.62 135
17494.86 137
17496.11 155
17497.36 137
17498.61 135
17499.86 129
17501.10 138
17502.35 145
17503.60 152
17504.85 144
17506.10 148
17507.34 141
17508.59 135
17509.84 129
17511.09 142
17512.34 150
17513.59 155
17514.83 146
17516.08 157
17517.33 141
17518.58 141
17519.83 167
17521.08 143
17522.33 167
17523.57 140
17524.82 156
17526.07 137
17527.32 140
17528.57 147
17529.82 131
17531.07 154
17532.32 154
17533.57 150
17534.82 143
17536.06 163
17537.31 140
17538.56 130
17539.81 145
17541.06 141
17542.31 159
17543.56 168
17544.81 152
17546.06 145
17547.31 146
17548.56 152
17549.81 144
17551.06 143
17552.31 135
17553.56 128
17554.81 142
17556.06 143
17557.31 144
17558.56 138
17559.81 146
17561.06 154
17562.31 164
17563.56 141
17564.81 133
17566.06 170
17567.31 142
17568.56 164
17569.81 156
17571.06 140
17572.31 158
17573.56 161
17574.81 150
17576.06 158
17577.31 157
17578.56 158
17579.81 165
17581.06 162
17582.31 162
17583.57 142
17584.82 158
17586.07 149
17587.32 145
17588.57 152
17589.82 147
17591.07 142
17592.32 137
17593.57 148
17594.83 137
17596.08 150
17597.33 158
17598.58 163
17599.83 140
17601.08 167
17602.33 136
17603.59 152
17604.84 138
17606.09 178
17607.34 161
17608.59 144
17609.84 155
17611.10 160
17612.35 162
17613.60 144
17614.85 136
17616.10 166
17617.36 158
17618.61 158
17619.86 149
17621.11 152
17622.36 159
17623.62 152
17624.87 165
17626.12 146
17627.37 129
17628.63 164
17629.88 143
17631.13 149
17632.38 162
17633.64 148
17634.89 149
17636.14 156
17637.39 156
17638.65 145
17639.90 151
17641.15 144
17642.41 149
17643.66 139
17644.91 140
17646.17 143
17647.42 148
17648.67 140
17649.92 147
17651.18 139
17652.43 151
17653.68 153
17654.94 150
17656.19 141
17657.44 160
17658.70 140
17659.95 154
17661.21 125
17662.46 156
17663.71 151
17664.97 151
17666.22 139
17667.47 145
17668.73 139
17669.98 139
17671.24 142
17672.49 123
17673.74 137
17675.00 131
17676.25 124
17677.51 124
17678.76 129
17680.02 133
17681.27 122
17682.52 127
17683.78 132
17685.03 134
17686.29 138
17687.54 137
17688.80 131
17690.05 136
17691.31 130
17692.56 137
17693.82 126
17695.07 144
17696.32 144
17697.58 156
17698.83 133
17700.09 130
17701.34 133
17702.60 148
17703.86 129
17705.11 124
17706.37 120
17707.62 146
17708.88 130
17710.13 139
17711.39 137
17712.64 124
17713.90 140
17715.15 126
17716.41 149
17717.66 134
17718.92 144
17720.18 126
17721.43 136
17722.69 154
17723.94 134
17725.20 127
17726.45 140
17727.71 148
17728.97 136
17730.22 122
17731.48 145
17732.74 136
17733.99 131
17735.25 113
17736.50 136
17737.76 156
17739.02 139
17740.27 137
17741.53 151
17742.79 150
17744.04 131
17745.30 153
17746.56 129
17747.81 134
17749.07 139
17750.33 133
17751.58 141
17752.84 116
17754.10 153
17755.35 146
17756.61 143
17757.87 121
17759.12 128
17760.38 128
17761.64 134
17762.90 121
17764.15 129
17765.41 138
17766.67 120
17767.93 136
17769.18 134
17770.44 131
17771.70 118
17772.96 128
17774.21 129
17775.47 149
17776.73 115
17777.99 119
17779.24 146
17780.50 158
17781.76 140
17783.02 143
17784.28 150
17785.53 156
17786.79 145
17788.05 128
17789.31 126
17790.57 123
17791.82 130
17793.08 141
17794.34 133
17795.60 113
17796.86 125
17798.12 145
17799.37 139
17800.63 130
17801.89 120
17803.15 143
17804.41 122
17805.67 131
17806.93 134
17808.19 125
17809.44 119
17810.70 119
17811.96 111
17813.22 106
17814.48 108
17815.74 118
17817.00 132
17818.26 129
17819.52 100
17820.78 125
17822.04 126
17823.29 110
17824.55 121
17825.81 123
17827.07 128
17828.33 104
17829.59 125
17830.85 125
17832.11 125
17833.37 110
17834.63 128
17835.89 133
17837.15 119
17838.41 112
17839.67 138
17840.93 118
17842.19 110
17843.45 121
17844.71 129
17845.97 123
17847.23 115
17848.49 123
17849.75 118
17851.01 135
17852.27 106
17853.53 147
17854.79 135
17856.05 128
17857.31 113
17858.57 119
17859.84 115
17861.10 126
17862.36 126
17863.62 137
17864.88 103
17866.14 119
17867.40 123
17868.66 132
17869.92 128
17871.18 124
17872.44 124
17873.71 137
17874.97 123
17876.23 112
17877.49 131
17878.75 116
17880.01 129
17881.27 120
17882.53 129
17883.80 126
17885.06 120
17886.32 135
17887.58 129
17888.84 136
17890.10 124
17891.37 132
17892.63 117
17893.89 135
17895.15 112
17896.41 133
17897.67 122
17898.94 116
17900.20 114
17901.46 130
17902.72 126
17903.99 126
17905.25 121
17906.51 135
17907.77 108
17909.03 122
17910.30 119
17911.56 128
17912.82 112
17914.08 122
17915.35 116
17916.61 119
17917.87 106
17919.14 112
17920.40 142
17921.66 94
17922.92 106
17924.19 124
17925.45 125
17926.71 115
17927.98 112
17929.24 112
17930.50 123
17931.76 139
17933.03 133
17934.29 126
17935.55 129
17936.82 122
17938.08 119
17939.34 119
17940.61 123
17941.87 114
17943.14 109
17944.40 107
17945.66 117
17946.93 110
17948.19 133
17949.45 120
17950.72 110
17951.98 134
17953.25 129
17954.51 120
17955.77 98
17957.04 120
17958.30 150
17959.57 125
17960.83 101
17962.09 98
17963.36 115
17964.62 120
17965.89 136
17967.15 134
17968.42 97
17969.68 129
17970.95 109
17972.21 135
17973.47 102
17974.74 112
17976.00 120
17977.27 123
17978.53 105
17979.80 109
17981.06 102
17982.33 125
17983.59 116
17984.86 126
17986.12 121
17987.39 130
17988.65 136
17989.92 133
17991.18 109
17992.45 111
17993.71 119
17994.98 107
17996.25 123
17997.51 111
17998.78 116
18000.04 133
18001.31 128
18002.57 104
18003.84 108
18005.10 117
18006.37 110
18007.64 126
18008.90 119
18010.17 121
18011.43 107
18012.70 105
18013.97 116
18015.23 114
18016.50 107
18017.76 91
18019.03 106
18020.30 120
18021.56 111
18022.83 120
18024.10 115
18025.36 118
18026.63 121
18027.90 124
18029.16 122
18030.43 127
18031.70 124
18032.96 118
18034.23 118
18035.50 137
18036.76 131
18038.03 123
18039.30 119
18040.56 113
18041.83 133
18043.10 123
18044.37 131
18045.63 120
18046.90 112
18048.17 101
18049.43 124
18050.70 122
18051.97 118
18053.24 107
18054.50 113
18055.77 125
18057.04 128
18058.31 112
18059.57 122
18060.84 120
18062.11 101
18063.38 115
18064.65 116
18065.91 119
18067.18 123
18068.45 123
18069.72 109
18070.98 108
18072.25 116
18073.52 121
18074.79 119
18076.06 123
18077.33 122
18078.59 103
18079.86 137
18081.13 126
18082.40 114
18083.67 118
18084.94 119
18086.21 111
18087.47 122
18088.74 121
18090.01 136
18091.28 120
18092.55 115
18093.82 117
18095.09 120
18096.36 131
18097.62 122
18098.89 125
18100.16 125
18101.43 130
18102.70 116
18103.97 129
18105.24 129
18106.51 121
18107.78 117
18109.05 119
18110.32 120
18111.59 119
18112.86 132
18114.13 131
18115.40 132
18116.66 112
18117.93 132
18119.20 115
18120.47 124
18121.74 118
18123.01 130
18124.28 115
18125.55 127
18126.82 127
18128.09 112
18129.36 126
18130.63 120
18131.90 115
18133.17 116
18134.44 112
18135.71 124
18136.99 131
18138.26 119
18139.53 120
18140.80 121
18142.07 124
18143.34 117
18144.61 115
18145.88 117
18147.15 127
18148.42 126
18149.69 119
18150.96 111
18152.23 115
18153.50 123
18154.78 130
18156.05 110
18157.32 123
18158.59 109
18159.86 122
18161.13 114
18162.40 107
18163.67 121
18164.94 116
18166.22 103
18167.49 128
18168.76 126
18170.03 124
18171.30 114
18172.57 121
18173.85 112
18175.12 106
18176.39 115
18177.66 128
18178.93 113
18180.20 130
18181.48 113
18182.75 112
18184.02 119
18185.29 112
18186.56 113
18187.84 118
18189.11 144
18190.38 136
18191.65 124
18192.93 131
18194.20 120
18195.47 102
18196.74 115
18198.02 100
18199.29 120
18200.56 113
18201.83 124
18203.11 104
18204.38 116
18205.65 126
18206.92 130
18208.20 127
18209.47 119
18210.74 109
18212.02 123
18213.29 99
18214.56 106
18215.84 115
18217.11 111
18218.38 128
18219.65 115
18220.93 118
18222.20 107
18223.47 123
18224.75 130
18226.02 111
18227.30 109
18228.57 120
18229.84 116
18231.12 115
18232.39 115
18233.66 105
18234.94 121
18236.21 108
18237.48 115
18238.76 121
18240.03 120
18241.31 112
18242.58 102
18243.86 122
18245.13 123
18246.40 124
18247.68 116
18248.95 130
18250.23 129
18251.50 123
18252.77 106
18254.05 133
18255.32 95
18256.60 120
18257.87 106
18259.15 126
18260.42 96
18261.70 107
18262.97 97
18264.25 115
18265.52 121
18266.80 117
18268.07 126
18269.35 127
18270.62 121
18271.90 130
18273.17 128
18274.45 113
18275.72 110
18277.00 122
18278.27 104
18279.55 104
18280.82 103
18282.10 119
18283.37 125
18284.65 117
18285.93 109
18287.20 133
18288.48 116
18289.75 112
18291.03 108
18292.30 130
18293.58 115
18294.86 119
18296.13 128
18297.41 124
18298.68 129
18299.96 121
18301.24 111
18302.51 127
18303.79 105
18305.06 116
18306.34 116
18307.62 135
18308.89 117
18310.17 113
18311.45 116
18312.72 109
18314.00 126
18315.28 116
18316.55 106
18317.83 129
18319.11 111
18320.38 102
18321.66 109
18322.94 115
18324.21 120
18325.49 107
18326.77 120
18328.04 120
18329.32 93
18330.60 107
18331.88 105
18333.15 135
18334.43 113
18335.71 115
18336.98 114
18338.26 113
18339.54 96
18340.82 132
18342.09 105
18343.37 120
18344.65 123
18345.93 123
18347.20 113
18348.48 123
18349.76 113
18351.04 107
18352.32 122
18353.59 104
18354.87 106
18356.15 115
18357.43 118
18358.71 98
18359.98 113
18361.26 115
18362.54 116
18363.82 111
18365.10 122
18366.38 107
18367.65 115
18368.93 110
18370.21 116
18371.49 124
18372.77 134
18374.05 136
18375.33 124
18376.60 109
18377.88 123
18379.16 127
18380.44 115
18381.72 135
18383.00 115
18384.28 124
18385.56 123
18386.84 125
18388.11 107
18389.39 121
18390.67 124
18391.95 123
18393.23 119
18394.51 123
18395.79 126
18397.07 116
18398.35 117
18399.63 104
18400.91 117
18402.19 123
18403.47 134
18404.75 115
18406.03 128
18407.31 116
18408.59 122
18409.87 129
18411.15 112
18412.43 114
18413.71 122
18414.99 126
18416.27 131
18417.55 109
18418.83 115
18420.11 129
18421.39 125
18422.67 122
18423.95 110
18425.23 120
18426.51 117
18427.79 114
18429.07 115
18430.35 109
18431.63 111
18432.91 124
18434.19 125
18435.47 135
18436.75 115
18438.04 107
18439.32 133
18440.60 108
18441.88 112
18443.16 128
18444.44 114
18445.72 123
18447.00 127
18448.28 125
18449.57 134
18450.85 99
18452.13 121
18453.41 120
18454.69 119
18455.97 124
18457.25 118
18458.54 126
18459.82 98
18461.10 106
18462.38 117
18463.66 105
18464.94 106
18466.23 116
18467.51 119
18468.79 122
18470.07 105
18471.35 136
18472.64 119
18473.92 110
18475.20 101
18476.48 117
18477.76 130
18479.05 124
18480.33 137
18481.61 107
18482.89 105
18484.18 123
18485.46 109
18486.74 126
18488.02 108
18489.31 118
18490.59 132
18491.87 112
18493.15 117
18494.44 124
18495.72 125
18497.00 124
18498.29 95
18499.57 136
18500.85 116
18502.13 116
18503.42 112
18504.70 125
18505.98 119
18507.27 112
18508.55 117
18509.83 127
18511.12 126
18512.40 112
18513.68 112
18514.97 109
18516.25 113
18517.54 119
18518.82 117
18520.10 123
18521.39 116
18522.67 114
18523.95 116
18525.24 108
18526.52 112
18527.81 124
18529.09 128
18530.37 109
18531.66 123
18532.94 106
18534.23 112
18535.51 113
18536.79 100
18538.08 124
18539.36 143
18540.65 136
18541.93 125
18543.22 129
18544.50 125
18545.79 127
18547.07 115
18548.36 131
18549.64 114
18550.92 120
18552.21 123
18553.49 117
18554.78 130
18556.06 129
18557.35 118
18558.63 133
18559.92 126
18561.20 139
18562.49 144
18563.77 119
18565.06 130
18566.35 121
18567.63 131
18568.92 139
18570.20 127
18571.49 129
18572.77 124
18574.06 152
18575.34 134
18576.63 127
18577.92 128
18579.20 143
18580.49 134
18581.77 142
18583.06 126
18584.34 126
18585.63 128
18586.92 130
18588.20 157
18589.49 139
18590.77 141
18592.06 159
18593.35 140
18594.63 128
18595.92 152
18597.21 139
18598.49 134
18599.78 144
18601.07 132
18602.35 138
18603.64 158
18604.93 128
18606.21 131
18607.50 124
18608.79 138
18610.07 114
18611.36 153
18612.65 136
18613.93 132
18615.22 139
18616.51 135
18617.79 161
18619.08 129
18620.37 121
18621.66 111
18622.94 144
18624.23 122
18625.52 119
18626.80 110
18628.09 128
18629.38 123
18630.67 129
18631.95 137
18633.24 127
18634.53 115
18635.82 123
18637.11 132
18638.39 144
18639.68 123
18640.97 130
18642.26 131
18643.54 116
18644.83 112
18646.12 116
18647.41 123
18648.70 131
18649.99 132
18651.27 125
18652.56 125
18653.85 109
18655.14 122
18656.43 118
18657.72 105
18659.00 124
18660.29 107
18661.58 123
18662.87 100
18664.16 118
18665.45 95
18666.74 113
18668.02 109
18669.31 114
18670.60 107
18671.89 110
18673.18 108
18674.47 108
18675.76 126
18677.05 121
18678.34 118
18679.63 111
18680.92 128
18682.20 112
18683.49 108
18684.78 122
18686.07 91
18687.36 111
18688.65 107
18689.94 121
18691.23 113
18692.52 118
18693.81 104
18695.10 112
18696.39 116
18697.68 117
18698.97 129
18700.26 128
18701.55 113
18702.84 114
18704.13 116
18705.42 106
18706.71 116
18708.00 119
18709.29 128
18710.58 111
18711.87 111
18713.16 130
18714.45 115
18715.74 104
18717.03 114
18718.32 126
18719.61 133
18720.90 121
18722.20 110
18723.49 116
18724.78 117
18726.07 110
18727.36 118
18728.65 117
18729.94 114
18731.23 122
18732.52 118
18733.81 100
18735.10 103
18736.40 116
18737.69 136
18738.98 126
18740.27 112
18741.56 115
18742.85 106
18744.14 105
18745.43 129
18746.73 141
18748.02 105
18749.31 116
18750.60 113
18751.89 113
18753.18 104
18754.48 111
18755.77 114
18757.06 128
18758.35 118
18759.64 117
18760.94 105
18762.23 119
18763.52 101
18764.81 107
18766.10 113
18767.40 122
18768.69 102
18769.98 118
18771.27 121
18772.57 120
18773.86 117
18775.15 103
18776.44 133
18777.74 118
18779.03 104
18780.32 107
18781.61 111
18782.91 111
18784.20 99
18785.49 107
18786.79 130
18788.08 116
18789.37 112
18790.66 110
18791.96 117
18793.25 111
18794.54 112
18795.84 108
18797.13 106
18798.42 103
18799.72 100
18801.01 113
18802.30 105
18803.60 110
18804.89 109
18806.18 113
18807.48 106
18808.77 120
18810.07 125
18811.36 103
18812.65 102
18813.95 109
18815.24 119
18816.53 104
18817.83 102
18819.12 103
18820.42 115
18821.71 108
18823.00 103
18824.30 123
18825.59 105
18826.89 108
18828.18 126
18829.48 119
18830.77 113
18832.07 92
18833.36 110
18834.65 113
18835.95 127
18837.24 128
18838.54 113
18839.83 116
18841.13 118
18842.42 103
18843.72 114
18845.01 133
18846.31 95
18847.60 102
18848.90 103
18850.19 111
18851.49 100
18852.78 129
18854.08 124
18855.37 124
18856.67 126
18857.96 105
18859.26 126
18860.55 117
18861.85 111
18863.15 109
18864.44 106
18865.74 112
18867.03 115
18868.33 109
18869.62 112
18870.92 115
18872.22 132
18873.51 119
18874.81 126
18876.10 111
18877.40 106
18878.70 117
18879.99 119
18881.29 105
18882.58 99
18883.88 109
18885.18 117
18886.47 103
18887.77 113
18889.07 127
18890.36 109
18891.66 117
18892.95 112
18894.25 114
18895.55 100
18896.84 112
18898.14 96
18899.44 106
18900.73 124
18902.03 113
18903.33 116
18904.63 102
18905.92 110
18907.22 100
18908.52 105
18909.81 121
18911.11 113
18912.41 116
18913.71 105
18915.00 106
18916.30 99
18917.60 107
18918.89 116
18920.19 115
18921.49 111
18922.79 87
18924.09 101
18925.38 105
18926.68 112
18927.98 107
18929.28 84
18930.57 108
18931.87 92
18933.17 98
18934.47 109
18935.77 113
18937.06 97
18938.36 127
18939.66 121
18940.96 109
18942.26 113
18943.55 115
18944.85 99
18946.15 88
18947.45 109
18948.75 102
18950.05 103
18951.35 125
18952.64 106
18953.94 104
18955.24 111
18956.54 122
18957.84 117
18959.14 100
18960.44 110
18961.74 110
18963.03 93
18964.33 114
18965.63 97
18966.93 102
18968.23 108
18969.53 113
18970.83 111
18972.13 94
18973.43 110
18974.73 116
18976.03 103
18977.33 101
18978.62 103
18979.92 97
18981.22 104
18982.52 88
18983.82 106
18985.12 99
18986.42 90
18987.72 100
18989.02 108
18990.32 115
18991.62 102
18992.92 103
18994.22 106
18995.52 104
18996.82 89
18998.12 110
18999.42 97
19000.72 101
19002.02 100
19003.32 102
19004.62 92
19005.92 110
19007.22 108
19008.53 106
19009.83 98
19011.13 106
19012.43 117
19013.73 111
19015.03 102
19016.33 112
19017.63 105
19018.93 103
19020.23 123
19021.53 112
19022.83 119
19024.13 103
19025.44 111
19026.74 104
19028.04 93
19029.34 98
19030.64 94
19031.94 123
19033.24 110
19034.54 117
19035.85 97
19037.15 125
19038.45 113
19039.75 89
19041.05 99
19042.35 101
19043.66 89
19044.96 108
19046.26 109
19047.56 107
19048.86 96
19050.16 105
19051.47 108
19052.77 115
19054.07 110
19055.37 88
19056.67 91
19057.98 104
19059.28 95
19060.58 105
19061.88 114
19063.19 106
19064.49 119
19065.79 96
19067.09 107
19068.40 105
19069.70 100
19071.00 105
19072.30 116
19073.61 101
19074.91 104
19076.21 111
19077.52 107
19078.82 98
19080.12 99
19081.42 108
19082.73 108
19084.03 105
19085.33 102
19086.64 99
19087.94 125
19089.24 107
19090.55 90
19091.85 122
19093.15 116
19094.46 106
19095.76 98
19097.06 97
19098.37 114
19099.67 100
19100.97 107
19102.28 108
19103.58 108
19104.89 108
19106.19 111
19107.49 125
19108.80 131
19110.10 99
19111.40 111
19112.71 101
19114.01 103
19115.32 118
19116.62 115
19117.93 116
19119.23 102
19120.53 108
19121.84 109
19123.14 114
19124.45 100
19125.75 110
19127.06 126
19128.36 101
19129.67 108
19130.97 111
19132.28 105
19133.58 95
19134.88 124
19136.19 115
19137.49 107
19138.80 104
19140.10 110
19141.41 118
19142.71 112
19144.02 119
19145.32 104
19146.63 104
19147.94 118
19149.24 107
19150.55 105
19151.85 116
19153.16 109
19154.46 111
19155.77 114
19157.07 112
19158.38 119
19159.68 111
19160.99 124
19162.30 112
19163.60 104
19164.91 115
19166.21 111
19167.52 118
19168.83 99
19170.13 103
19171.44 108
19172.74 96
19174.05 112
19175.36 113
19176.66 102
19177.97 118
19179.27 104
19180.58 119
19181.89 103
19183.19 99
19184.50 97
19185.81 117
19187.11 102
19188.42 97
19189.73 97
19191.03 108
19192.34 113
19193.65 108
19194.95 104
19196.26 115
19197.57 102
19198.87 110
19200.18 119
19201.49 114
19202.80 101
19204.10 105
19205.41 103
19206.72 110
19208.03 104
19209.33 107
19210.64 97
19211.95 97
19213.25 97
19214.56 98
19215.87 104
19217.18 112
19218.49 98
19219.79 99
19221.10 95
19222.41 88
19223.72 117
19225.02 109
19226.33 112
19227.64 111
19228.95 118
19230.26 91
19231.56 95
19232.87 101
19234.18 111
19235.49 99
19236.80 100
19238.11 102
19239.41 115
19240.72 92
19242.03 90
19243.34 103
19244.65 117
19245.96 112
19247.26 91
19248.57 105
19249.88 121
19251.19 94
19252.50 101
19253.81 97
19255.12 104
19256.43 98
19257.74 104
19259.04 101
19260.35 92
19261.66 101
19262.97 104
19264.28 103
19265.59 104
19266.90 100
19268.21 118
19269.52 102
19270.83 92
19272.14 95
19273.45 103
19274.76 99
19276.07 104
19277.38 109
19278.69 105
19279.99 113
19281.30 92
19282.61 107
19283.92 102
19285.23 105
19286.54 96
19287.85 120
19289.16 104
19290.47 99
19291.78 96
19293.09 113
19294.40 95
19295.72 92
19297.03 92
19298.34 85
19299.65 87
19300.96 99
19302.27 97
19303.58 97
19304.89 100
19306.20 108
19307.51 102
19308.82 113
19310.13 110
19311.44 115
19312.75 108
19314.06 88
19315.37 94
19316.69 108
19318.00 91
19319.31 83
19320.62 112
19321.93 111
19323.24 108
19324.55 110
19325.86 92
19327.18 114
19328.49 100
19329.80 97
19331.11 115
19332.42 126
19333.73 94
19335.04 91
19336.36 94
19337.67 96
19338.98 93
19340.29 95
19341.60 103
19342.91 84
19344.23 91
19345.54 99
19346.85 110
19348.16 105
19349.47 93
19350.79 94
19352.10 114
19353.41 81
19354.72 97
19356.04 102
19357.35 99
19358.66 87
19359.97 84
19361.29 95
19362.60 99
19363.91 103
19365.22 98
19366.54 98
19367.85 107
19369.16 119
19370.47 99
19371.79 102
19373.10 74
19374.41 83
19375.73 95
19377.04 93
19378.35 83
19379.67 97
19380.98 103
19382.29 100
19383.60 99
19384.92 116
19386.23 110
19387.54 107
19388.86 96
19390.17 102
19391.49 103
19392.80 93
19394.11 107
19395.43 116
19396.74 100
19398.05 88
19399.37 89
19400.68 98
19402.00 107
19403.31 87
19404.62 97
19405.94 97
19407.25 93
19408.57 116
19409.88 107
19411.19 102
19412.51 87
19413.82 93
19415.14 108
19416.45 106
19417.77 101
19419.08 105
19420.39 103
19421.71 81
19423.02 96
19424.34 103
19425.65 102
19426.97 96
19428.28 97
19429.60 109
19430.91 99
19432.23 86
19433.54 101
19434.86 111
19436.17 96
19437.49 97
19438.80 108
19440.12 109
19441.43 94
19442.75 87
19444.06 95
19445.38 103
19446.69 99
19448.01 100
19449.32 99
19450.64 107
19451.96 81
19453.27 104
19454.59 91
19455.90 85
19457.22 92
19458.53 109
19459.85 115
19461.17 96
19462.48 114
19463.80 126
19465.11 109
19466.43 87
19467.75 106
19469.06 99
19470.38 100
19471.69 106
19473.01 95
19474.33 104
19475.64 94
19476.96 86
19478.28 95
19479.59 93
19480.91 92
19482.23 101
19483.54 98
19484.86 93
19486.18 84
19487.49 94
19488.81 111
19490.13 105
19491.44 80
19492.76 99
19494.08 110
19495.39 113
19496.71 92
19498.03 110
19499.35 111
19500.66 94
19501.98 99
19503.30 96
19504.61 85
19505.93 85
19507.25 103
19508.57 105
19509.88 108
19511.20 92
19512.52 120
19513.84 115
19515.15 91
19516.47 99
19517.79 102
19519.11 101
19520.43 86
19521.74 103
19523.06 93
19524.38 96
19525.70 91
19527.02 108
19528.33 94
19529.65 102
19530.97 91
19532.29 111
19533.61 113
19534.93 102
19536.24 91
19537.56 97
19538.88 90
19540.20 83
19541.52 114
19542.84 107
19544.16 89
19545.47 84
19546.79 102
19548.11 110
19549.43 95
19550.75 76
19552.07 107
19553.39 104
19554.71 97
19556.03 84
19557.34 95
19558.66 108
19559.98 94
19561.30 116
19562.62 115
19563.94 89
19565.26 104
19566.58 100
19567.90 86
19569.22 75
19570.54 98
19571.86 112
19573.18 101
19574.50 100
19575.82 85
19577.14 104
19578.46 106
19579.78 95
19581.10 105
19582.42 104
19583.74 92
19585.06 96
19586.38 105
19587.70 84
19589.02 92
19590.34 89
19591.66 107
19592.98 101
19594.30 90
19595.62 99
19596.94 108
19598.26 95
19599.58 96
19600.90 109
19602.22 103
19603.54 109
19604.86 107
19606.18 112
19607.50 98
19608.82 109
19610.15 99
19611.47 110
19612.79 99
19614.11 91
19615.43 85
19616.75 94
19618.07 88
19619.39 112
19620.71 109
19622.04 90
19623.36 100
19624.68 96
19626.00 87
19627.32 109
19628.64 98
19629.96 97
19631.29 127
19632.61 94
19633.93 101
19635.25 113
19636.57 110
19637.89 114
19639.22 93
19640.54 105
19641.86 91
19643.18 101
19644.50 96
19645.83 111
19647.15 90
19648.47 105
19649.79 95
19651.12 106
19652.44 93
19653.76 101
19655.08 107
19656.40 111
19657.73 100
19659.05 97
19660.37 99
19661.70 98
19663.02 97
19664.34 79
19665.66 100
19666.99 90
19668.31 103
19669.63 81
19670.95 88
19672.28 97
19673.60 89
19674.92 95
19676.25 96
19677.57 95
19678.89 92
19680.22 122
19681.54 77
19682.86 90
19684.19 96
19685.51 105
19686.83 95
19688.16 99
19689.48 107
19690.80 96
19692.13 104
19693.45 85
19694.78 94
19696.10 100
19697.42 114
19698.75 98
19700.07 111
19701.39 106
19702.72 99
19704.04 120
19705.37 110
19706.69 102
19708.02 93
19709.34 87
19710.66 104
19711.99 105
19713.31 99
19714.64 103
19715.96 91
19717.29 92
19718.61 93
19719.93 92
19721.26 101
19722.58 98
19723.91 105
19725.23 111
19726.56 92
19727.88 106
19729.21 93
19730.53 95
19731.86 100
19733.18 98
19734.51 106
19735.83 101
19737.16 99
19738.48 98
19739.81 106
19741.13 110
19742.46 111
19743.78 96
19745.11 106
19746.44 108
19747.76 97
19749.09 105
19750.41 101
19751.74 96
19753.06 105
19754.39 110
19755.72 97
19757.04 92
19758.37 93
19759.69 102
19761.02 95
19762.34 88
19763.67 98
19765.00 126
19766.32 102
19767.65 91
19768.98 96
19770.30 95
19771.63 97
19772.95 121
19774.28 119
19775.61 101
19776.93 78
19778.26 107
19779.59 99
19780.91 85
19782.24 95
19783.57 85
19784.89 117
19786.22 108
19787.55 110
19788.87 96
19790.20 106
19791.53 107
19792.86 110
19794.18 101
19795.51 119
19796.84 87
19798.16 106
19799.49 115
19800.82 101
19802.15 95
19803.47 99
19804.80 117
19806.13 92
19807.46 94
19808.78 96
19810.11 107
19811.44 105
19812.77 81
19814.09 92
19815.42 103
19816.75 109
19818.08 104
19819.41 99
19820.73 129
19822.06 104
19823.39 110
19824.72 99
19826.05 94
19827.37 94
19828.70 101
19830.03 104
19831.36 93
19832.69 88
19834.02 99
19835.34 107
19836.67 98
19838.00 104
19839.33 108
19840.66 114
19841.99 117
19843.32 97
19844.64 111
19845.97 95
19847.30 94
19848.63 115
19849.96 109
19851.29 90
19852.62 119
19853.95 106
19855.28 95
19856.60 93
19857.93 92
19859.26 107
19860.59 97
19861.92 83
19863.25 92
19864.58 103
19865.91 96
19867.24 89
19868.57 105
19869.90 89
19871.23 95
19872.56 108
19873.89 91
19875.22 110
19876.55 83
19877.88 95
19879.21 97
19880.54 115
19881.87 103
19883.20 101
19884.53 114
19885.86 93
19887.19 94
19888.52 91
19889.85 102
19891.18 110
19892.51 97
19893.84 95
19895.17 108
19896.50 97
19897.83 110
19899.16 101
19900.49 115
19901.82 84
19903.15 84
19904.48 94
19905.81 112
19907.15 97
19908.48 99
19909.81 106
19911.14 108
19912.47 92
19913.80 108
19915.13 91
19916.46 97
19917.79 103
19919.13 100
19920.46 103
19921.79 103
19923.12 96
19924.45 102
19925.78 84
19927.11 101
19928.45 106
19929.78 91
19931.11 98
19932.44 90
19933.77 90
19935.10 103
19936.44 87
19937.77 99
19939.10 98
19940.43 90
19941.76 88
19943.10 91
19944.43 96
19945.76 100
19947.09 100
19948.42 94
19949.76 100
19951.09 91
19952.42 98
19953.75 87
19955.09 94
19956.42 82
19957.75 109
19959.08 101
19960.42 93
19961.75 91
19963.08 95
19964.41 100
19965.75 117
19967.08 98
19968.41 99
19969.75 115
19971.08 124
19972.41 113
19973.74 99
19975.08 108
19976.41 98
19977.74 105
19979.08 87
19980.41 106
19981.74 108
19983.08 106
19984.41 111
19985.74 98
19987.08 92
19988.41 105
19989.75 117
19991.08 103
19992.41 103
19993.75 94
19995.08 108
19996.41 81
19997.75 102
19999.08 97
20000.42 95
20001.75 83
20003.08 94
20004.42 105
20005.75 87
20007.09 91
20008.42 99
20009.75 127
20011.09 105
20012.42 101
20013.76 106
20015.09 81
20016.43 99
20017.76 101
20019.10 90
20020.43 103
20021.76 95
20023.10 112
20024.43 94
20025.77 101
20027.10 88
20028.44 100
20029.77 89
20031.11 95
20032.44 100
20033.78 116
20035.11 112
20036.45 82
20037.78 87
20039.12 97
20040.46 85
20041.79 98
20043.13 90
20044.46 106
20045.80 87
20047.13 91
20048.47 105
20049.80 95
20051.14 86
20052.47 96
20053.81 97
20055.15 105
20056.48 92
20057.82 100
20059.15 95
20060.49 98
20061.83 101
20063.16 94
20064.50 90
20065.83 110
20067.17 95
20068.51 96
20069.84 106
20071.18 102
20072.52 73
20073.85 98
20075.19 91
20076.52 95
20077.86 92
20079.20 78
20080.53 107
20081.87 85
20083.21 116
20084.54 97
20085.88 99
20087.22 83
20088.56 93
20089.89 100
20091.23 79
20092.57 103
20093.90 105
20095.24 97
20096.58 82
20097.91 87
20099.25 96
20100.59 106
20101.93 76
20103.26 103
20104.60 74
20105.94 96
20107.28 86
20108.61 97
20109.95 88
20111.29 97
20112.63 95
20113.96 96
20115.30 87
20116.64 96
20117.98 94
20119.32 110
20120.65 98
20121.99 96
20123.33 99
20124.67 108
20126.01 96
