# Supplementary material for: MALDI-TOF MS typing enables the classification of brewing yeasts of the genus Saccharomyces to major beer styles
Source: PLoS One. 2017 Aug 9;12(8):e0181694. doi: 10.1371/journal.pone.0181694 (PMC5549903; doi:10.1371/journal.pone.0181694)
Supplement: S16 File — The directory includes 90 raw files and was zipped to “.zip”; the folder has three strains with 30 spectra per strain; S1 Text explains the raw files with an example and Table 1 represents the yeast strains used within the experiment. (ZIP) [file pone.0181694.s019.zip › 46-48/30672-478-OG-Ale-Ale-YPG-18h-E-E_2016-10-04_10_0_E5_1.dat]

1998.43 2180
1998.85 2302
1999.27 2383
1999.69 2356
2000.11 2289
2000.54 2253
2000.96 2303
2001.38 2340
2001.80 2190
2002.23 2291
2002.65 2257
2003.07 2178
2003.49 2097
2003.92 2152
2004.34 2235
2004.76 2223
2005.18 2261
2005.61 2176
2006.03 2219
2006.45 2187
2006.87 2188
2007.30 2248
2007.72 2215
2008.14 2146
2008.57 2077
2008.99 2075
2009.41 2006
2009.84 1971
2010.26 1934
2010.68 1959
2011.11 1862
2011.53 1756
2011.95 1861
2012.38 1895
2012.80 1887
2013.22 1882
2013.65 1860
2014.07 1929
2014.49 1891
2014.92 1932
2015.34 1928
2015.77 2097
2016.19 2014
2016.61 2039
2017.04 2133
2017.46 2084
2017.89 2084
2018.31 2047
2018.73 2044
2019.16 2060
2019.58 2005
2020.01 1940
2020.43 1802
2020.85 1863
2021.28 1903
2021.70 1822
2022.13 1885
2022.55 1907
2022.98 1927
2023.40 1909
2023.83 1968
2024.25 1881
2024.68 1883
2025.10 1832
2025.53 1832
2025.95 1827
2026.38 1805
2026.80 1774
2027.23 1855
2027.65 1907
2028.08 1866
2028.50 1773
2028.93 1804
2029.35 1949
2029.78 1958
2030.20 2063
2030.63 2057
2031.05 1986
2031.48 2071
2031.90 2034
2032.33 2124
2032.75 2020
2033.18 2145
2033.61 2050
2034.03 2067
2034.46 2058
2034.88 2086
2035.31 1941
2035.74 1939
2036.16 1949
2036.59 1905
2037.01 1904
2037.44 1986
2037.87 1896
2038.29 1942
2038.72 1867
2039.14 1900
2039.57 1928
2040.00 1780
2040.42 1834
2040.85 1809
2041.28 1930
2041.70 1923
2042.13 1931
2042.56 1935
2042.98 1938
2043.41 1894
2043.84 1902
2044.26 1944
2044.69 2004
2045.12 1940
2045.54 1979
2045.97 1980
2046.40 1980
2046.82 1985
2047.25 1993
2047.68 2022
2048.11 2064
2048.53 2082
2048.96 2021
2049.39 2148
2049.82 2220
2050.24 2320
2050.67 2477
2051.10 2399
2051.53 2388
2051.95 2402
2052.38 2556
2052.81 2462
2053.24 2341
2053.66 2299
2054.09 2193
2054.52 2105
2054.95 2067
2055.38 2104
2055.80 1996
2056.23 2010
2056.66 2001
2057.09 1987
2057.52 1977
2057.94 1858
2058.37 1905
2058.80 1968
2059.23 1886
2059.66 1766
2060.09 1860
2060.51 1977
2060.94 2003
2061.37 2021
2061.80 2082
2062.23 2243
2062.66 2280
2063.09 2374
2063.52 2402
2063.94 2642
2064.37 2498
2064.80 2512
2065.23 2544
2065.66 2422
2066.09 2260
2066.52 2159
2066.95 2043
2067.38 2063
2067.81 1902
2068.24 2034
2068.66 2026
2069.09 1952
2069.52 1968
2069.95 2000
2070.38 2004
2070.81 2004
2071.24 2013
2071.67 1983
2072.10 1967
2072.53 1947
2072.96 2032
2073.39 2016
2073.82 1972
2074.25 1909
2074.68 2043
2075.11 2014
2075.54 2027
2075.97 2103
2076.40 2101
2076.83 2235
2077.26 2253
2077.69 2286
2078.12 2204
2078.55 2338
2078.98 2365
2079.41 2291
2079.84 2258
2080.27 2331
2080.70 2324
2081.14 2215
2081.57 2104
2082.00 2090
2082.43 2121
2082.86 2106
2083.29 2057
2083.72 2031
2084.15 1961
2084.58 1865
2085.01 1958
2085.44 2042
2085.88 1893
2086.31 1896
2086.74 1968
2087.17 1895
2087.60 1846
2088.03 1890
2088.46 1913
2088.89 1971
2089.33 1916
2089.76 1860
2090.19 1827
2090.62 1915
2091.05 1931
2091.48 1875
2091.92 1891
2092.35 1890
2092.78 1875
2093.21 1971
2093.64 1937
2094.07 1931
2094.51 1938
2094.94 1909
2095.37 2019
2095.80 2051
2096.24 1979
2096.67 2035
2097.10 2025
2097.53 2031
2097.96 2041
2098.40 1965
2098.83 1904
2099.26 1992
2099.69 1971
2100.13 2025
2100.56 2100
2100.99 1987
2101.43 1965
2101.86 2046
2102.29 1924
2102.72 1997
2103.16 2117
2103.59 2163
2104.02 2207
2104.46 2193
2104.89 2353
2105.32 2319
2105.76 2279
2106.19 2378
2106.62 2301
2107.05 2393
2107.49 2325
2107.92 2363
2108.36 2499
2108.79 2483
2109.22 2273
2109.66 2288
2110.09 2378
2110.52 2394
2110.96 2385
2111.39 2303
2111.82 2397
2112.26 2295
2112.69 2313
2113.13 2287
2113.56 2158
2113.99 2088
2114.43 2128
2114.86 2082
2115.30 2000
2115.73 2015
2116.16 1948
2116.60 1969
2117.03 1885
2117.47 1936
2117.90 1948
2118.34 1954
2118.77 1944
2119.21 1909
2119.64 1960
2120.07 1942
2120.51 1932
2120.94 1919
2121.38 1885
2121.81 1948
2122.25 1952
2122.68 1968
2123.12 1902
2123.55 1902
2123.99 1889
2124.42 1867
2124.86 1905
2125.29 1922
2125.73 1917
2126.16 1953
2126.60 1994
2127.04 1930
2127.47 1924
2127.91 2009
2128.34 1950
2128.78 1942
2129.21 1995
2129.65 2029
2130.08 1974
2130.52 2010
2130.96 1949
2131.39 1953
2131.83 2000
2132.26 1928
2132.70 1923
2133.14 2014
2133.57 1981
2134.01 1866
2134.44 1853
2134.88 1846
2135.32 1842
2135.75 1832
2136.19 1799
2136.62 1850
2137.06 1822
2137.50 1777
2137.93 1811
2138.37 1810
2138.81 1864
2139.24 1828
2139.68 1858
2140.12 1781
2140.55 1737
2140.99 1718
2141.43 1834
2141.86 1810
2142.30 1728
2142.74 1857
2143.18 1835
2143.61 1862
2144.05 1796
2144.49 1832
2144.92 1894
2145.36 1893
2145.80 1887
2146.24 2009
2146.67 2022
2147.11 1993
2147.55 2017
2147.99 2034
2148.42 2203
2148.86 2242
2149.30 2231
2149.74 2264
2150.17 2140
2150.61 2053
2151.05 2101
2151.49 1992
2151.92 2026
2152.36 2042
2152.80 2057
2153.24 2099
2153.68 2179
2154.11 2229
2154.55 2251
2154.99 2371
2155.43 2488
2155.87 2659
2156.31 2610
2156.74 2728
2157.18 2890
2157.62 3021
2158.06 2946
2158.50 2887
2158.94 2963
2159.38 2770
2159.81 2534
2160.25 2475
2160.69 2414
2161.13 2402
2161.57 2345
2162.01 2343
2162.45 2224
2162.89 2301
2163.33 2227
2163.76 2240
2164.20 2281
2164.64 2163
2165.08 2298
2165.52 2238
2165.96 2215
2166.40 2261
2166.84 2199
2167.28 2154
2167.72 2296
2168.16 2288
2168.60 2256
2169.04 2213
2169.48 2166
2169.92 2339
2170.36 2324
2170.80 2334
2171.24 2331
2171.68 2448
2172.12 2455
2172.56 2476
2173.00 2543
2173.44 2687
2173.88 2686
2174.32 2566
2174.76 2394
2175.20 2368
2175.64 2377
2176.08 2386
2176.52 2321
2176.96 2258
2177.40 2196
2177.84 2194
2178.28 2144
2178.72 2089
2179.16 2071
2179.60 2092
2180.04 1966
2180.48 1933
2180.92 2049
2181.37 1971
2181.81 1955
2182.25 1968
2182.69 1960
2183.13 1974
2183.57 1916
2184.01 1873
2184.45 1910
2184.89 1926
2185.34 1882
2185.78 1911
2186.22 1876
2186.66 1898
2187.10 1895
2187.54 1939
2187.98 2015
2188.43 1939
2188.87 1925
2189.31 1970
2189.75 1960
2190.19 1960
2190.63 2043
2191.08 2028
2191.52 2155
2191.96 2091
2192.40 2116
2192.84 2219
2193.29 2218
2193.73 2383
2194.17 2377
2194.61 2413
2195.05 2339
2195.50 2437
2195.94 2390
2196.38 2299
2196.82 2207
2197.27 2262
2197.71 2298
2198.15 2234
2198.59 2130
2199.04 2205
2199.48 2247
2199.92 2152
2200.37 2152
2200.81 2197
2201.25 2126
2201.69 2247
2202.14 2227
2202.58 2172
2203.02 2186
2203.47 2185
2203.91 2226
2204.35 2163
2204.80 2117
2205.24 2190
2205.68 2169
2206.13 2221
2206.57 2335
2207.01 2374
2207.46 2529
2207.90 2577
2208.34 2677
2208.79 2644
2209.23 2716
2209.67 2773
2210.12 2851
2210.56 2809
2211.01 2767
2211.45 2670
2211.89 2603
2212.34 2515
2212.78 2399
2213.23 2283
2213.67 2173
2214.11 2130
2214.56 2079
2215.00 2019
2215.45 1952
2215.89 2008
2216.34 2004
2216.78 1991
2217.22 2076
2217.67 2169
2218.11 2131
2218.56 2140
2219.00 2164
2219.45 2203
2219.89 2318
2220.34 2396
2220.78 2526
2221.23 2561
2221.67 2877
2222.12 3023
2222.56 3128
2223.01 3405
2223.45 3523
2223.90 3645
2224.34 3753
2224.79 3790
2225.23 3972
2225.68 3712
2226.12 3653
2226.57 3504
2227.01 3334
2227.46 3194
2227.91 3030
2228.35 2917
2228.80 2815
2229.24 2766
2229.69 2737
2230.13 2627
2230.58 2666
2231.03 2615
2231.47 2616
2231.92 2468
2232.36 2452
2232.81 2294
2233.26 2251
2233.70 2194
2234.15 2054
2234.59 2029
2235.04 2088
2235.49 2069
2235.93 1999
2236.38 1964
2236.83 2051
2237.27 2061
2237.72 2147
2238.17 2144
2238.61 2008
2239.06 2071
2239.51 2070
2239.95 2102
2240.40 2026
2240.85 1997
2241.29 2078
2241.74 2102
2242.19 2133
2242.63 2159
2243.08 2119
2243.53 2064
2243.98 2083
2244.42 2184
2244.87 2173
2245.32 2251
2245.76 2144
2246.21 2016
2246.66 2104
2247.11 2214
2247.55 2239
2248.00 2168
2248.45 2160
2248.90 2303
2249.35 2256
2249.79 2175
2250.24 2216
2250.69 2330
2251.14 2252
2251.58 2306
2252.03 2285
2252.48 2136
2252.93 2183
2253.38 2120
2253.82 2060
2254.27 1973
2254.72 2034
2255.17 1984
2255.62 2061
2256.07 1981
2256.51 2046
2256.96 2019
2257.41 2165
2257.86 2469
2258.31 2606
2258.76 2985
2259.21 3288
2259.65 3706
2260.10 4079
2260.55 4089
2261.00 4247
2261.45 4342
2261.90 4354
2262.35 3953
2262.80 3757
2263.25 3321
2263.69 3161
2264.14 2856
2264.59 2733
2265.04 2749
2265.49 2578
2265.94 2500
2266.39 2360
2266.84 2438
2267.29 2430
2267.74 2402
2268.19 2327
2268.64 2249
2269.09 2290
2269.54 2362
2269.99 2455
2270.44 2386
2270.89 2400
2271.34 2330
2271.79 2228
2272.24 2212
2272.69 2190
2273.14 2160
2273.59 2126
2274.04 2085
2274.49 2108
2274.94 2096
2275.39 2230
2275.84 2308
2276.29 2306
2276.74 2234
2277.19 2333
2277.64 2370
2278.09 2243
2278.54 2404
2278.99 2470
2279.44 2474
2279.89 2361
2280.34 2428
2280.79 2506
2281.25 2498
2281.70 2382
2282.15 2389
2282.60 2236
2283.05 2279
2283.50 2272
2283.95 2256
2284.40 2265
2284.85 2248
2285.31 2195
2285.76 2328
2286.21 2485
2286.66 2542
2287.11 2818
2287.56 2880
2288.01 2964
2288.47 3085
2288.92 3394
2289.37 3470
2289.82 3364
2290.27 3365
2290.72 3247
2291.18 3011
2291.63 2924
2292.08 2826
2292.53 2593
2292.98 2580
2293.44 2453
2293.89 2326
2294.34 2235
2294.79 2177
2295.24 2044
2295.70 2090
2296.15 2040
2296.60 1980
2297.05 1953
2297.51 2058
2297.96 2088
2298.41 2029
2298.86 2052
2299.32 2092
2299.77 2055
2300.22 2046
2300.67 2120
2301.13 2022
2301.58 2061
2302.03 2069
2302.49 2126
2302.94 2103
2303.39 2042
2303.85 1959
2304.30 1968
2304.75 1908
2305.20 2042
2305.66 1939
2306.11 1925
2306.56 1993
2307.02 2080
2307.47 2050
2307.93 2062
2308.38 2020
2308.83 2140
2309.29 2132
2309.74 2086
2310.19 2141
2310.65 2025
2311.10 2034
2311.55 2000
2312.01 1971
2312.46 2031
2312.92 2136
2313.37 2102
2313.82 2128
2314.28 2028
2314.73 2025
2315.19 2077
2315.64 2068
2316.10 2187
2316.55 2132
2317.00 2131
2317.46 2185
2317.91 2253
2318.37 2333
2318.82 2366
2319.28 2452
2319.73 2398
2320.19 2586
2320.64 2665
2321.10 2748
2321.55 2847
2322.01 2914
2322.46 2907
2322.92 2956
2323.37 2786
2323.83 2689
2324.28 2650
2324.74 2551
2325.19 2574
2325.65 2484
2326.10 2399
2326.56 2310
2327.01 2301
2327.47 2347
2327.92 2353
2328.38 2389
2328.83 2424
2329.29 2425
2329.74 2286
2330.20 2213
2330.66 2239
2331.11 2262
2331.57 2228
2332.02 2170
2332.48 2192
2332.94 2171
2333.39 2244
2333.85 2175
2334.30 2128
2334.76 2207
2335.22 2214
2335.67 2316
2336.13 2329
2336.58 2430
2337.04 2438
2337.50 2520
2337.95 2606
2338.41 2803
2338.87 2717
2339.32 2748
2339.78 2747
2340.24 2826
2340.69 2774
2341.15 2605
2341.61 2562
2342.06 2568
2342.52 2467
2342.98 2403
2343.43 2480
2343.89 2503
2344.35 2489
2344.81 2454
2345.26 2588
2345.72 2412
2346.18 2444
2346.63 2449
2347.09 2501
2347.55 2405
2348.01 2459
2348.46 2559
2348.92 2639
2349.38 2779
2349.84 2732
2350.29 2618
2350.75 2624
2351.21 2683
2351.67 2756
2352.13 2576
2352.58 2312
2353.04 2286
2353.50 2108
2353.96 2062
2354.41 2155
2354.87 2169
2355.33 2096
2355.79 2112
2356.25 2215
2356.71 2268
2357.16 2139
2357.62 2237
2358.08 2250
2358.54 2200
2359.00 2232
2359.46 2205
2359.91 2303
2360.37 2289
2360.83 2172
2361.29 2262
2361.75 2234
2362.21 2250
2362.67 2197
2363.13 2297
2363.58 2218
2364.04 2135
2364.50 2100
2364.96 2156
2365.42 2100
2365.88 2214
2366.34 2206
2366.80 2236
2367.26 2180
2367.72 2246
2368.18 2296
2368.64 2172
2369.10 2237
2369.55 2273
2370.01 2244
2370.47 2385
2370.93 2429
2371.39 2395
2371.85 2363
2372.31 2365
2372.77 2412
2373.23 2399
2373.69 2428
2374.15 2488
2374.61 2327
2375.07 2398
2375.53 2306
2375.99 2337
2376.45 2350
2376.91 2384
2377.37 2283
2377.83 2286
2378.29 2211
2378.75 2159
2379.21 2219
2379.68 2141
2380.14 2102
2380.60 2025
2381.06 2136
2381.52 2189
2381.98 2043
2382.44 2000
2382.90 2010
2383.36 2041
2383.82 2002
2384.28 1927
2384.74 1914
2385.20 1949
2385.67 1990
2386.13 1849
2386.59 1882
2387.05 2063
2387.51 2004
2387.97 2032
2388.43 2139
2388.89 2096
2389.36 2087
2389.82 2105
2390.28 2238
2390.74 2161
2391.20 2175
2391.66 2188
2392.13 2129
2392.59 2106
2393.05 2119
2393.51 2117
2393.97 2114
2394.43 2102
2394.90 2087
2395.36 2108
2395.82 2231
2396.28 2254
2396.74 2171
2397.21 2159
2397.67 2087
2398.13 2013
2398.59 1969
2399.06 2057
2399.52 2108
2399.98 2006
2400.44 1907
2400.91 1868
2401.37 1964
2401.83 1882
2402.29 1914
2402.76 1955
2403.22 2012
2403.68 2013
2404.14 2039
2404.61 2097
2405.07 2019
2405.53 2044
2406.00 2113
2406.46 2099
2406.92 2087
2407.39 2127
2407.85 2060
2408.31 1995
2408.78 2083
2409.24 2040
2409.70 2121
2410.17 2088
2410.63 1969
2411.09 1962
2411.56 1916
2412.02 2021
2412.48 1935
2412.95 1986
2413.41 2118
2413.87 2137
2414.34 2099
2414.80 2075
2415.27 2115
2415.73 2126
2416.19 2179
2416.66 2290
2417.12 2199
2417.59 2182
2418.05 2210
2418.51 2341
2418.98 2427
2419.44 2527
2419.91 2645
2420.37 2607
2420.84 2609
2421.30 2768
2421.77 2764
2422.23 2721
2422.69 2713
2423.16 2871
2423.62 2748
2424.09 2709
2424.55 2650
2425.02 2693
2425.48 2592
2425.95 2711
2426.41 2616
2426.88 2555
2427.34 2586
2427.81 2384
2428.27 2283
2428.74 2209
2429.20 2124
2429.67 2120
2430.13 2208
2430.60 2187
2431.07 2159
2431.53 1949
2432.00 1914
2432.46 1976
2432.93 1991
2433.39 2039
2433.86 2047
2434.32 1980
2434.79 2031
2435.26 1880
2435.72 1807
2436.19 1941
2436.65 1976
2437.12 2039
2437.59 2071
2438.05 2053
2438.52 1933
2438.98 1971
2439.45 2036
2439.92 2124
2440.38 2100
2440.85 2100
2441.32 2124
2441.78 2065
2442.25 2139
2442.72 2108
2443.18 2136
2443.65 2098
2444.12 2064
2444.58 2096
2445.05 2080
2445.52 1977
2445.98 2024
2446.45 2040
2446.92 2097
2447.38 2082
2447.85 2035
2448.32 2134
2448.78 2124
2449.25 2159
2449.72 2151
2450.19 2224
2450.65 2180
2451.12 2202
2451.59 2130
2452.06 2145
2452.52 2045
2452.99 2016
2453.46 1982
2453.93 1979
2454.39 1933
2454.86 1846
2455.33 1905
2455.80 2042
2456.26 2007
2456.73 2041
2457.20 2000
2457.67 1892
2458.14 1965
2458.60 2217
2459.07 2202
2459.54 2217
2460.01 2109
2460.48 2145
2460.95 2142
2461.41 2140
2461.88 2042
2462.35 2068
2462.82 2053
2463.29 2083
2463.76 2034
2464.22 2096
2464.69 2071
2465.16 2210
2465.63 2108
2466.10 2069
2466.57 2163
2467.04 2128
2467.51 2114
2467.97 2127
2468.44 2131
2468.91 2133
2469.38 2075
2469.85 1970
2470.32 1967
2470.79 1980
2471.26 1982
2471.73 1925
2472.20 1879
2472.67 1894
2473.14 1922
2473.61 1954
2474.07 1902
2474.54 1861
2475.01 1930
2475.48 1885
2475.95 1871
2476.42 2009
2476.89 1943
2477.36 1906
2477.83 1862
2478.30 1874
2478.77 1873
2479.24 1875
2479.71 1827
2480.18 1885
2480.65 1846
2481.12 1910
2481.59 1897
2482.06 1840
2482.53 1826
2483.00 1833
2483.47 1946
2483.95 1986
2484.42 1970
2484.89 2059
2485.36 1992
2485.83 2001
2486.30 2049
2486.77 2171
2487.24 2166
2487.71 2174
2488.18 2318
2488.65 2246
2489.12 2200
2489.59 2193
2490.07 2154
2490.54 2088
2491.01 2074
2491.48 1987
2491.95 1943
2492.42 1971
2492.89 1984
2493.36 1991
2493.84 2034
2494.31 1973
2494.78 1912
2495.25 1927
2495.72 1973
2496.19 1947
2496.66 1865
2497.14 1896
2497.61 1839
2498.08 1850
2498.55 1885
2499.02 1812
2499.50 1767
2499.97 1822
2500.44 1806
2500.91 1883
2501.38 1916
2501.86 1867
2502.33 1800
2502.80 1866
2503.27 2034
2503.74 2079
2504.22 2010
2504.69 2123
2505.16 2215
2505.63 2205
2506.11 2207
2506.58 2322
2507.05 2289
2507.52 2366
2508.00 2276
2508.47 2340
2508.94 2272
2509.42 2199
2509.89 2154
2510.36 2008
2510.83 2039
2511.31 2030
2511.78 2021
2512.25 1975
2512.73 1960
2513.20 1922
2513.67 1970
2514.15 1874
2514.62 1836
2515.09 1958
2515.57 1955
2516.04 1939
2516.51 1951
2516.99 1969
2517.46 1901
2517.94 1860
2518.41 1898
2518.88 1909
2519.36 1822
2519.83 1769
2520.30 1788
2520.78 1811
2521.25 1808
2521.73 1811
2522.20 1960
2522.67 1993
2523.15 2017
2523.62 2065
2524.10 1974
2524.57 1995
2525.05 2070
2525.52 2132
2525.99 2097
2526.47 1986
2526.94 1893
2527.42 1896
2527.89 1983
2528.37 1948
2528.84 1936
2529.32 1854
2529.79 1828
2530.27 1808
2530.74 1871
2531.22 1843
2531.69 1834
2532.17 1876
2532.64 1921
2533.12 1851
2533.59 1793
2534.07 1780
2534.54 1774
2535.02 1815
2535.49 1898
2535.97 1989
2536.44 2021
2536.92 2027
2537.39 2013
2537.87 2131
2538.34 2207
2538.82 2225
2539.30 2352
2539.77 2353
2540.25 2233
2540.72 2296
2541.20 2369
2541.68 2307
2542.15 2354
2542.63 2245
2543.10 2219
2543.58 2186
2544.06 2119
2544.53 2148
2545.01 2303
2545.48 2412
2545.96 2347
2546.44 2435
2546.91 2374
2547.39 2351
2547.87 2529
2548.34 2479
2548.82 2417
2549.30 2545
2549.77 2462
2550.25 2494
2550.73 2427
2551.20 2573
2551.68 2564
2552.16 2582
2552.63 2704
2553.11 2686
2553.59 2793
2554.06 2958
2554.54 3021
2555.02 3019
2555.50 3101
2555.97 3041
2556.45 2918
2556.93 2729
2557.40 2733
2557.88 2591
2558.36 2494
2558.84 2447
2559.31 2234
2559.79 2132
2560.27 2154
2560.75 2105
2561.23 2139
2561.70 2070
2562.18 2103
2562.66 2079
2563.14 2049
2563.61 2159
2564.09 2167
2564.57 2199
2565.05 2181
2565.53 2217
2566.00 2326
2566.48 2182
2566.96 2128
2567.44 2200
2567.92 2152
2568.40 2090
2568.87 2116
2569.35 1987
2569.83 1949
2570.31 1967
2570.79 1959
2571.27 1898
2571.75 1926
2572.22 1961
2572.70 1934
2573.18 1917
2573.66 1889
2574.14 1879
2574.62 1954
2575.10 1938
2575.58 1930
2576.06 1811
2576.54 1854
2577.01 1851
2577.49 1902
2577.97 1856
2578.45 1794
2578.93 1910
2579.41 1929
2579.89 1940
2580.37 1836
2580.85 1892
2581.33 1893
2581.81 1896
2582.29 1847
2582.77 1901
2583.25 1954
2583.73 1922
2584.21 1995
2584.69 1975
2585.17 1992
2585.65 1948
2586.13 1962
2586.61 2011
2587.09 1976
2587.57 1942
2588.05 1968
2588.53 1969
2589.01 2009
2589.49 1976
2589.97 2032
2590.45 1955
2590.93 1936
2591.41 1979
2591.89 2110
2592.37 1983
2592.85 2124
2593.33 2216
2593.81 2127
2594.30 2208
2594.78 2214
2595.26 2218
2595.74 2232
2596.22 2299
2596.70 2332
2597.18 2220
2597.66 2138
2598.14 2120
2598.62 2064
2599.11 1953
2599.59 1889
2600.07 1910
2600.55 1927
2601.03 1981
2601.51 1940
2601.99 1986
2602.48 2046
2602.96 1915
2603.44 1851
2603.92 1889
2604.40 1932
2604.88 1867
2605.37 1917
2605.85 1935
2606.33 1944
2606.81 1995
2607.29 2099
2607.78 2133
2608.26 2015
2608.74 2054
2609.22 2039
2609.70 2039
2610.19 2013
2610.67 1941
2611.15 1918
2611.63 1982
2612.12 1969
2612.60 1932
2613.08 1997
2613.56 2152
2614.05 2027
2614.53 2087
2615.01 2062
2615.49 2021
2615.98 2087
2616.46 2067
2616.94 2145
2617.43 2151
2617.91 2188
2618.39 2151
2618.87 2244
2619.36 2214
2619.84 2074
2620.32 1966
2620.81 1924
2621.29 1971
2621.77 2000
2622.26 1923
2622.74 1883
2623.22 1889
2623.71 1870
2624.19 1961
2624.67 1926
2625.16 1883
2625.64 1850
2626.13 1879
2626.61 1913
2627.09 1924
2627.58 1952
2628.06 1980
2628.55 1957
2629.03 2046
2629.51 2099
2630.00 2139
2630.48 2175
2630.97 2117
2631.45 2128
2631.93 2172
2632.42 2126
2632.90 2172
2633.39 2112
2633.87 2152
2634.36 2146
2634.84 1999
2635.33 2049
2635.81 2108
2636.29 2109
2636.78 2158
2637.26 2140
2637.75 2154
2638.23 2033
2638.72 1983
2639.20 1932
2639.69 1997
2640.17 1853
2640.66 1939
2641.14 1849
2641.63 1812
2642.11 1871
2642.60 1881
2643.08 1919
2643.57 1913
2644.05 1861
2644.54 1884
2645.03 1954
2645.51 2013
2646.00 2091
2646.48 2017
2646.97 1976
2647.45 1953
2647.94 2044
2648.43 1961
2648.91 1974
2649.40 2049
2649.88 2007
2650.37 2006
2650.85 1953
2651.34 2073
2651.83 2031
2652.31 1973
2652.80 1943
2653.29 1933
2653.77 2092
2654.26 1991
2654.74 2016
2655.23 2069
2655.72 1921
2656.20 2001
2656.69 2088
2657.18 2139
2657.66 2061
2658.15 2119
2658.64 2181
2659.12 2204
2659.61 2331
2660.10 2313
2660.58 2379
2661.07 2601
2661.56 2666
2662.05 2684
2662.53 2776
2663.02 2920
2663.51 3001
2663.99 3126
2664.48 3166
2664.97 3228
2665.46 3208
2665.94 3375
2666.43 3192
2666.92 3083
2667.41 2971
2667.89 2852
2668.38 2998
2668.87 3174
2669.36 3134
2669.84 3207
2670.33 3273
2670.82 3621
2671.31 3891
2671.80 4033
2672.28 4059
2672.77 3922
2673.26 3824
2673.75 3674
2674.24 3494
2674.72 3191
2675.21 2873
2675.70 2672
2676.19 2632
2676.68 2494
2677.17 2468
2677.65 2493
2678.14 2389
2678.63 2437
2679.12 2247
2679.61 2331
2680.10 2431
2680.59 2416
2681.07 2327
2681.56 2244
2682.05 2433
2682.54 2397
2683.03 2408
2683.52 2425
2684.01 2467
2684.50 2303
2684.99 2251
2685.47 2251
2685.96 2309
2686.45 2219
2686.94 2100
2687.43 2240
2687.92 2261
2688.41 2187
2688.90 2131
2689.39 2211
2689.88 2306
2690.37 2313
2690.86 2199
2691.35 2233
2691.84 2281
2692.33 2323
2692.82 2312
2693.31 2364
2693.80 2395
2694.29 2414
2694.78 2293
2695.27 2313
2695.76 2379
2696.25 2378
2696.74 2391
2697.23 2423
2697.72 2327
2698.21 2310
2698.70 2200
2699.19 2217
2699.68 2169
2700.17 2067
2700.66 2098
2701.15 2026
2701.64 1965
2702.13 2008
2702.62 2012
2703.11 1922
2703.61 1950
2704.10 1983
2704.59 1869
2705.08 1859
2705.57 1888
2706.06 1890
2706.55 1936
2707.04 1997
2707.53 1936
2708.02 1947
2708.52 1862
2709.01 1931
2709.50 1957
2709.99 2020
2710.48 1911
2710.97 1919
2711.46 1955
2711.96 2009
2712.45 1929
2712.94 2074
2713.43 1991
2713.92 2011
2714.41 1917
2714.91 1892
2715.40 1875
2715.89 1919
2716.38 1872
2716.87 1846
2717.37 1887
2717.86 1868
2718.35 1835
2718.84 1889
2719.33 2000
2719.83 2004
2720.32 2069
2720.81 2098
2721.30 2195
2721.80 2104
2722.29 2095
2722.78 2057
2723.27 2144
2723.77 2141
2724.26 1994
2724.75 1967
2725.24 1965
2725.74 1950
2726.23 1911
2726.72 1975
2727.22 2034
2727.71 1988
2728.20 2056
2728.70 2075
2729.19 2096
2729.68 2083
2730.18 2184
2730.67 2221
2731.16 2074
2731.65 2049
2732.15 2152
2732.64 2187
2733.14 2146
2733.63 2146
2734.12 2216
2734.62 2266
2735.11 2214
2735.60 2248
2736.10 2222
2736.59 2202
2737.08 2391
2737.58 2444
2738.07 2393
2738.57 2427
2739.06 2326
2739.55 2322
2740.05 2278
2740.54 2335
2741.04 2380
2741.53 2216
2742.03 2241
2742.52 2171
2743.01 2177
2743.51 2146
2744.00 2073
2744.50 2003
2744.99 1966
2745.49 1941
2745.98 2002
2746.48 1926
2746.97 1943
2747.47 1986
2747.96 2055
2748.46 1982
2748.95 1935
2749.45 1884
2749.94 1860
2750.44 1966
2750.93 2022
2751.43 2000
2751.92 2135
2752.42 2184
2752.91 2226
2753.41 2132
2753.90 2248
2754.40 2238
2754.89 2288
2755.39 2330
2755.88 2402
2756.38 2196
2756.87 2146
2757.37 2244
2757.87 2177
2758.36 2087
2758.86 2018
2759.35 2003
2759.85 2022
2760.35 2042
2760.84 1996
2761.34 2041
2761.83 2014
2762.33 1977
2762.83 2006
2763.32 1912
2763.82 1913
2764.31 1964
2764.81 1927
2765.31 1965
2765.80 1867
2766.30 1871
2766.80 1922
2767.29 1959
2767.79 1970
2768.29 1969
2768.78 1914
2769.28 1893
2769.78 1896
2770.27 1862
2770.77 1894
2771.27 1908
2771.76 2016
2772.26 2094
2772.76 2086
2773.26 2238
2773.75 2113
2774.25 2048
2774.75 2184
2775.24 2159
2775.74 2173
2776.24 2176
2776.74 2135
2777.23 2108
2777.73 2101
2778.23 2188
2778.73 2137
2779.22 2073
2779.72 2149
2780.22 2215
2780.72 2299
2781.21 2446
2781.71 2294
2782.21 2262
2782.71 2240
2783.21 2208
2783.70 2184
2784.20 2143
2784.70 2069
2785.20 2002
2785.70 2034
2786.20 2082
2786.69 1977
2787.19 2022
2787.69 1919
2788.19 2012
2788.69 1942
2789.19 1977
2789.68 2018
2790.18 1997
2790.68 1959
2791.18 2076
2791.68 2242
2792.18 2439
2792.68 2451
2793.18 2650
2793.67 3129
2794.17 3574
2794.67 3826
2795.17 3928
2795.67 4345
2796.17 4497
2796.67 4533
2797.17 4368
2797.67 4363
2798.17 4132
2798.67 3777
2799.17 3457
2799.66 3204
2800.16 2939
2800.66 2790
2801.16 2562
2801.66 2442
2802.16 2402
2802.66 2417
2803.16 2446
2803.66 2536
2804.16 2541
2804.66 2643
2805.16 2606
2805.66 2604
2806.16 2761
2806.66 2770
2807.16 2779
2807.66 2630
2808.16 2634
2808.66 2572
2809.16 2531
2809.66 2521
2810.16 2371
2810.66 2315
2811.16 2264
2811.66 2190
2812.17 2032
2812.67 2094
2813.17 2058
2813.67 2026
2814.17 2143
2814.67 2081
2815.17 2006
2815.67 1978
2816.17 1997
2816.67 1979
2817.17 1913
2817.67 2019
2818.18 2079
2818.68 2003
2819.18 2058
2819.68 2073
2820.18 2030
2820.68 2128
2821.18 2080
2821.68 1975
2822.19 2065
2822.69 2145
2823.19 2068
2823.69 2166
2824.19 2203
2824.69 2197
2825.20 2123
2825.70 2023
2826.20 2034
2826.70 2114
2827.20 1985
2827.70 1935
2828.21 2001
2828.71 2008
2829.21 1962
2829.71 2009
2830.22 2017
2830.72 1964
2831.22 1988
2831.72 1948
2832.22 1986
2832.73 1984
2833.23 2081
2833.73 1983
2834.23 2081
2834.74 2054
2835.24 2029
2835.74 1918
2836.24 1975
2836.75 2058
2837.25 1998
2837.75 1915
2838.26 1887
2838.76 1872
2839.26 1830
2839.76 1824
2840.27 1821
2840.77 1855
2841.27 1890
2841.78 1916
2842.28 1761
2842.78 1712
2843.29 1758
2843.79 1829
2844.29 1811
2844.80 1832
2845.30 1760
2845.80 1751
2846.31 1852
2846.81 1881
2847.32 1896
2847.82 1774
2848.32 1805
2848.83 1751
2849.33 1816
2849.83 1897
2850.34 1860
2850.84 1922
2851.35 1988
2851.85 1948
2852.35 2009
2852.86 2193
2853.36 2289
2853.87 2304
2854.37 2314
2854.88 2179
2855.38 2256
2855.88 2270
2856.39 2188
2856.89 2163
2857.40 2118
2857.90 2036
2858.41 1934
2858.91 1960
2859.42 1982
2859.92 1934
2860.43 1919
2860.93 1893
2861.44 1854
2861.94 1792
2862.45 1872
2862.95 1872
2863.46 1864
2863.96 1865
2864.47 1910
2864.97 1974
2865.48 1967
2865.98 2030
2866.49 2018
2866.99 1960
2867.50 2060
2868.00 2068
2868.51 2069
2869.02 2046
2869.52 2097
2870.03 2128
2870.53 2113
2871.04 2114
2871.54 2145
2872.05 2180
2872.56 2298
2873.06 2308
2873.57 2305
2874.07 2334
2874.58 2394
2875.09 2385
2875.59 2380
2876.10 2479
2876.61 2476
2877.11 2497
2877.62 2538
2878.12 2462
2878.63 2541
2879.14 2679
2879.64 2739
2880.15 2969
2880.66 2971
2881.16 2903
2881.67 2945
2882.18 3053
2882.68 2999
2883.19 2835
2883.70 2855
2884.20 2730
2884.71 2596
2885.22 2482
2885.73 2453
2886.23 2465
2886.74 2387
2887.25 2352
2887.75 2329
2888.26 2280
2888.77 2260
2889.28 2354
2889.78 2314
2890.29 2291
2890.80 2507
2891.31 2411
2891.81 2354
2892.32 2430
2892.83 2486
2893.34 2587
2893.84 2612
2894.35 2493
2894.86 2498
2895.37 2432
2895.88 2348
2896.38 2442
2896.89 2361
2897.40 2305
2897.91 2156
2898.42 2134
2898.92 2108
2899.43 2164
2899.94 2173
2900.45 2044
2900.96 1956
2901.47 2056
2901.98 2181
2902.48 2182
2902.99 2177
2903.50 2102
2904.01 2152
2904.52 2201
2905.03 2139
2905.54 2095
2906.04 2069
2906.55 2128
2907.06 2160
2907.57 2141
2908.08 2197
2908.59 2210
2909.10 2107
2909.61 2259
2910.12 2234
2910.63 2128
2911.14 2067
2911.64 2046
2912.15 2093
2912.66 2097
2913.17 2189
2913.68 2115
2914.19 2183
2914.70 2191
2915.21 2185
2915.72 2215
2916.23 2245
2916.74 2279
2917.25 2338
2917.76 2429
2918.27 2328
2918.78 2497
2919.29 2631
2919.80 2816
2920.31 2973
2920.82 3119
2921.33 3273
2921.84 3654
2922.35 4068
2922.86 4509
2923.37 4858
2923.88 5227
2924.39 5245
2924.90 5398
2925.41 5421
2925.92 5145
2926.44 4822
2926.95 4271
2927.46 3862
2927.97 3600
2928.48 3094
2928.99 2766
2929.50 2600
2930.01 2452
2930.52 2368
2931.03 2220
2931.54 2285
2932.05 2160
2932.57 2170
2933.08 2050
2933.59 2120
2934.10 2125
2934.61 2105
2935.12 2121
2935.63 2075
2936.15 2033
2936.66 2097
2937.17 2013
2937.68 2081
2938.19 2148
2938.70 2068
2939.22 2054
2939.73 2060
2940.24 2202
2940.75 2102
2941.26 2051
2941.77 1985
2942.29 2046
2942.80 2118
2943.31 2121
2943.82 2267
2944.34 2349
2944.85 2289
2945.36 2313
2945.87 2321
2946.38 2302
2946.90 2276
2947.41 2194
2947.92 2232
2948.43 2206
2948.95 2216
2949.46 2263
2949.97 2210
2950.48 2231
2951.00 2314
2951.51 2305
2952.02 2354
2952.54 2408
2953.05 2348
2953.56 2290
2954.08 2106
2954.59 2231
2955.10 2148
2955.61 2117
2956.13 2055
2956.64 2005
2957.15 2015
2957.67 2080
2958.18 2047
2958.69 2016
2959.21 2043
2959.72 2154
2960.23 2069
2960.75 2199
2961.26 2236
2961.78 2151
2962.29 2221
2962.80 2204
2963.32 2307
2963.83 2339
2964.35 2339
2964.86 2375
2965.37 2331
2965.89 2386
2966.40 2196
2966.92 2181
2967.43 2263
2967.94 2171
2968.46 2117
2968.97 2151
2969.49 2020
2970.00 2041
2970.52 1952
2971.03 1994
2971.54 2045
2972.06 2098
2972.57 2079
2973.09 2008
2973.60 2039
2974.12 1990
2974.63 1959
2975.15 2041
2975.66 1961
2976.18 1937
2976.69 1977
2977.21 2047
2977.72 1991
2978.24 2049
2978.75 2089
2979.27 2046
2979.78 2164
2980.30 2246
2980.81 2280
2981.33 2243
2981.84 2310
2982.36 2312
2982.88 2306
2983.39 2324
2983.91 2238
2984.42 2301
2984.94 2133
2985.45 2126
2985.97 2153
2986.49 2246
2987.00 2187
2987.52 2125
2988.03 2157
2988.55 2176
2989.07 2274
2989.58 2479
2990.10 2342
2990.61 2296
2991.13 2389
2991.65 2407
2992.16 2510
2992.68 2676
2993.20 2772
2993.71 2888
2994.23 3118
2994.75 3174
2995.26 3451
2995.78 3533
2996.30 3613
2996.81 3654
2997.33 3434
2997.85 3480
2998.36 3525
2998.88 3318
2999.40 3229
2999.91 3102
3000.43 3132
3000.95 3214
3001.46 3352
3001.98 3575
3002.50 3826
3003.02 4106
3003.53 4254
3004.05 4387
3004.57 4274
3005.09 4192
3005.60 3996
3006.12 3752
3006.64 3483
3007.16 3084
3007.67 2780
3008.19 2633
3008.71 2487
3009.23 2353
3009.74 2234
3010.26 2212
3010.78 2134
3011.30 2154
3011.82 2199
3012.33 2199
3012.85 2218
3013.37 2131
3013.89 2111
3014.41 2129
3014.93 2246
3015.44 2070
3015.96 2165
3016.48 2200
3017.00 2187
3017.52 2163
3018.04 2256
3018.55 2253
3019.07 2178
3019.59 2311
3020.11 2368
3020.63 2438
3021.15 2530
3021.67 2537
3022.19 2459
3022.71 2625
3023.22 2609
3023.74 2545
3024.26 2518
3024.78 2540
3025.30 2482
3025.82 2417
3026.34 2320
3026.86 2244
3027.38 2226
3027.90 2149
3028.42 2089
3028.94 2032
3029.46 2110
3029.98 2113
3030.49 2094
3031.01 2080
3031.53 2079
3032.05 2136
3032.57 2186
3033.09 2213
3033.61 2196
3034.13 2116
3034.65 2097
3035.17 2078
3035.69 2146
3036.21 2105
3036.73 2056
3037.25 2067
3037.77 2013
3038.29 2039
3038.81 1978
3039.34 1968
3039.86 2024
3040.38 1980
3040.90 1930
3041.42 1894
3041.94 1947
3042.46 2013
3042.98 1960
3043.50 1939
3044.02 2010
3044.54 1952
3045.06 1906
3045.58 1901
3046.10 1936
3046.63 1900
3047.15 1903
3047.67 1864
3048.19 1872
3048.71 1931
3049.23 1974
3049.75 1951
3050.27 1971
3050.79 2013
3051.32 2080
3051.84 2056
3052.36 1999
3052.88 2019
3053.40 2040
3053.92 1985
3054.45 2031
3054.97 1954
3055.49 1922
3056.01 1957
3056.53 1952
3057.05 1944
3057.58 2021
3058.10 2030
3058.62 2065
3059.14 2097
3059.66 2157
3060.19 2087
3060.71 2138
3061.23 2205
3061.75 2221
3062.28 2176
3062.80 2167
3063.32 2211
3063.84 2314
3064.37 2378
3064.89 2289
3065.41 2308
3065.93 2475
3066.46 2535
3066.98 2416
3067.50 2401
3068.02 2382
3068.55 2326
3069.07 2242
3069.59 2169
3070.12 2140
3070.64 2200
3071.16 2155
3071.69 2059
3072.21 2130
3072.73 2097
3073.26 1989
3073.78 1987
3074.30 2047
3074.83 2048
3075.35 2133
3075.87 2081
3076.40 2230
3076.92 2319
3077.44 2317
3077.97 2327
3078.49 2518
3079.01 2365
3079.54 2424
3080.06 2392
3080.59 2354
3081.11 2506
3081.63 2453
3082.16 2412
3082.68 2476
3083.21 2415
3083.73 2515
3084.25 2495
3084.78 2383
3085.30 2338
3085.83 2296
3086.35 2269
3086.88 2222
3087.40 2287
3087.93 2216
3088.45 2267
3088.97 2361
3089.50 2340
3090.02 2386
3090.55 2400
3091.07 2361
3091.60 2296
3092.12 2270
3092.65 2346
3093.17 2391
3093.70 2478
3094.22 2464
3094.75 2578
3095.27 2557
3095.80 2545
3096.32 2557
3096.85 2567
3097.37 2543
3097.90 2743
3098.43 3025
3098.95 3299
3099.48 3690
3100.00 4279
3100.53 4943
3101.05 5719
3101.58 6216
3102.10 6794
3102.63 6896
3103.16 6877
3103.68 6517
3104.21 5849
3104.73 5355
3105.26 4830
3105.79 4239
3106.31 3872
3106.84 3813
3107.36 3728
3107.89 3770
3108.42 3794
3108.94 3917
3109.47 4114
3110.00 4272
3110.52 4443
3111.05 4347
3111.57 4101
3112.10 3809
3112.63 3619
3113.15 3427
3113.68 3151
3114.21 2895
3114.74 2666
3115.26 2507
3115.79 2483
3116.32 2302
3116.84 2196
3117.37 2192
3117.90 2193
3118.42 2223
3118.95 2221
3119.48 2239
3120.01 2088
3120.53 2174
3121.06 2157
3121.59 2258
3122.11 2234
3122.64 2194
3123.17 2223
3123.70 2146
3124.22 2110
3124.75 2103
3125.28 2060
3125.81 2079
3126.34 2064
3126.86 2173
3127.39 2136
3127.92 2210
3128.45 2360
3128.98 2395
3129.50 2418
3130.03 2508
3130.56 2655
3131.09 2734
3131.62 2852
3132.14 2960
3132.67 3060
3133.20 3064
3133.73 3272
3134.26 3235
3134.79 3051
3135.31 3105
3135.84 3117
3136.37 2990
3136.90 3009
3137.43 3035
3137.96 3051
3138.49 2904
3139.02 2765
3139.54 2676
3140.07 2586
3140.60 2595
3141.13 2569
3141.66 2658
3142.19 2741
3142.72 2785
3143.25 2763
3143.78 2919
3144.31 2852
3144.84 2797
3145.37 2801
3145.89 2746
3146.42 2621
3146.95 2695
3147.48 2663
3148.01 2581
3148.54 2498
3149.07 2566
3149.60 2489
3150.13 2364
3150.66 2353
3151.19 2400
3151.72 2310
3152.25 2282
3152.78 2309
3153.31 2324
3153.84 2310
3154.37 2257
3154.90 2295
3155.43 2231
3155.96 2223
3156.49 2306
3157.02 2240
3157.55 2276
3158.08 2215
3158.61 2310
3159.14 2257
3159.68 2245
3160.21 2207
3160.74 2332
3161.27 2303
3161.80 2312
3162.33 2305
3162.86 2197
3163.39 2160
3163.92 2123
3164.45 2195
3164.98 2241
3165.51 2208
3166.05 2219
3166.58 2262
3167.11 2213
3167.64 2276
3168.17 2278
3168.70 2217
3169.23 2283
3169.76 2340
3170.30 2555
3170.83 2550
3171.36 2628
3171.89 2808
3172.42 2815
3172.95 2833
3173.49 2873
3174.02 2882
3174.55 3039
3175.08 2941
3175.61 2648
3176.15 2528
3176.68 2524
3177.21 2442
3177.74 2342
3178.27 2446
3178.81 2407
3179.34 2403
3179.87 2340
3180.40 2200
3180.93 2156
3181.47 2246
3182.00 2282
3182.53 2282
3183.06 2230
3183.60 2124
3184.13 2114
3184.66 2125
3185.20 2154
3185.73 2051
3186.26 2139
3186.79 2175
3187.33 2145
3187.86 2165
3188.39 2205
3188.93 2176
3189.46 2227
3189.99 2272
3190.52 2392
3191.06 2420
3191.59 2532
3192.12 2671
3192.66 2893
3193.19 2832
3193.72 2963
3194.26 3089
3194.79 3108
3195.33 3074
3195.86 3146
3196.39 3210
3196.93 3123
3197.46 3056
3197.99 2945
3198.53 2787
3199.06 2728
3199.60 2593
3200.13 2495
3200.66 2490
3201.20 2467
3201.73 2384
3202.27 2402
3202.80 2211
3203.33 2148
3203.87 2100
3204.40 2089
3204.94 2101
3205.47 2091
3206.01 2079
3206.54 2103
3207.07 2130
3207.61 2161
3208.14 2245
3208.68 2247
3209.21 2216
3209.75 2439
3210.28 2377
3210.82 2476
3211.35 2436
3211.89 2480
3212.42 2385
3212.96 2462
3213.49 2374
3214.03 2306
3214.56 2153
3215.10 2153
3215.63 2110
3216.17 2111
3216.70 2043
3217.24 2001
3217.78 2015
3218.31 2017
3218.85 2047
3219.38 2194
3219.92 2154
3220.45 2099
3220.99 2272
3221.52 2341
3222.06 2491
3222.60 2553
3223.13 2511
3223.67 2485
3224.20 2485
3224.74 2543
3225.28 2540
3225.81 2530
3226.35 2418
3226.88 2357
3227.42 2293
3227.96 2297
3228.49 2320
3229.03 2305
3229.57 2252
3230.10 2278
3230.64 2334
3231.18 2222
3231.71 2093
3232.25 2141
3232.79 2160
3233.32 2158
3233.86 2090
3234.40 2298
3234.93 2362
3235.47 2296
3236.01 2364
3236.54 2369
3237.08 2393
3237.62 2464
3238.15 2308
3238.69 2319
3239.23 2328
3239.77 2383
3240.30 2376
3240.84 2430
3241.38 2363
3241.92 2471
3242.45 2341
3242.99 2342
3243.53 2342
3244.07 2253
3244.60 2346
3245.14 2318
3245.68 2198
3246.22 2197
3246.75 2246
3247.29 2293
3247.83 2281
3248.37 2314
3248.91 2308
3249.44 2267
3249.98 2370
3250.52 2425
3251.06 2392
3251.60 2283
3252.14 2282
3252.67 2348
3253.21 2345
3253.75 2319
3254.29 2304
3254.83 2444
3255.37 2388
3255.90 2412
3256.44 2465
3256.98 2601
3257.52 2638
3258.06 2918
3258.60 3057
3259.14 3094
3259.68 3414
3260.21 3832
3260.75 3988
3261.29 4355
3261.83 4481
3262.37 4679
3262.91 4874
3263.45 5135
3263.99 5176
3264.53 5494
3265.07 5888
3265.61 6168
3266.15 6153
3266.69 6137
3267.23 5937
3267.76 5525
3268.30 5186
3268.84 4664
3269.38 4069
3269.92 3622
3270.46 3396
3271.00 3243
3271.54 2948
3272.08 2890
3272.62 2872
3273.16 2836
3273.70 2745
3274.24 2789
3274.78 2784
3275.32 2891
3275.86 3006
3276.40 2936
3276.94 2876
3277.48 2874
3278.03 3040
3278.57 3124
3279.11 3046
3279.65 3073
3280.19 3105
3280.73 3142
3281.27 3222
3281.81 3194
3282.35 3244
3282.89 3355
3283.43 3393
3283.97 3406
3284.51 3378
3285.05 3136
3285.60 3209
3286.14 3107
3286.68 2984
3287.22 2945
3287.76 2927
3288.30 2871
3288.84 2700
3289.38 2738
3289.93 2869
3290.47 3046
3291.01 3167
3291.55 3243
3292.09 3478
3292.63 3522
3293.18 3666
3293.72 3888
3294.26 4019
3294.80 4130
3295.34 4247
3295.88 4068
3296.43 3952
3296.97 3767
3297.51 3651
3298.05 3455
3298.59 3259
3299.14 2990
3299.68 2833
3300.22 2812
3300.76 2799
3301.31 2670
3301.85 2660
3302.39 2532
3302.93 2535
3303.48 2361
3304.02 2386
3304.56 2380
3305.10 2306
3305.65 2344
3306.19 2296
3306.73 2310
3307.27 2371
3307.82 2405
3308.36 2452
3308.90 2336
3309.45 2412
3309.99 2456
3310.53 2329
3311.07 2319
3311.62 2458
3312.16 2545
3312.70 2648
3313.25 2764
3313.79 3051
3314.33 3113
3314.88 3367
3315.42 3434
3315.97 3354
3316.51 3341
3317.05 3240
3317.60 3079
3318.14 2908
3318.68 2787
3319.23 2662
3319.77 2594
3320.32 2501
3320.86 2494
3321.40 2438
3321.95 2378
3322.49 2332
3323.04 2392
3323.58 2258
3324.12 2161
3324.67 2241
3325.21 2280
3325.76 2216
3326.30 2159
3326.85 2219
3327.39 2170
3327.93 2080
3328.48 2138
3329.02 2125
3329.57 2205
3330.11 2143
3330.66 2206
3331.20 2354
3331.75 2477
3332.29 2635
3332.84 2786
3333.38 2880
3333.93 2976
3334.47 3237
3335.02 3267
3335.56 3315
3336.11 3331
3336.65 3209
3337.20 3278
3337.74 3155
3338.29 2965
3338.83 2751
3339.38 2735
3339.92 2715
3340.47 2570
3341.02 2447
3341.56 2450
3342.11 2461
3342.65 2332
3343.20 2236
3343.74 2143
3344.29 2145
3344.84 2163
3345.38 2084
3345.93 2076
3346.47 2188
3347.02 2140
3347.57 2149
3348.11 2200
3348.66 2211
3349.21 2236
3349.75 2249
3350.30 2224
3350.84 2223
3351.39 2188
3351.94 2246
3352.48 2318
3353.03 2299
3353.58 2334
3354.12 2274
3354.67 2373
3355.22 2376
3355.76 2387
3356.31 2436
3356.86 2417
3357.40 2352
3357.95 2422
3358.50 2346
3359.05 2329
3359.59 2256
3360.14 2328
3360.69 2237
3361.23 2229
3361.78 2046
3362.33 2058
3362.88 2025
3363.42 2049
3363.97 1937
3364.52 1889
3365.07 2036
3365.61 1920
3366.16 1931
3366.71 1950
3367.26 2009
3367.80 1920
3368.35 2033
3368.90 2010
3369.45 1946
3370.00 1940
3370.54 1974
3371.09 1897
3371.64 1767
3372.19 1840
3372.74 1813
3373.28 1886
3373.83 1853
3374.38 1840
3374.93 1871
3375.48 1876
3376.03 1788
3376.57 1794
3377.12 1808
3377.67 1709
3378.22 1836
3378.77 1880
3379.32 1858
3379.87 1860
3380.42 1873
3380.96 1883
3381.51 1945
3382.06 2015
3382.61 2039
3383.16 2108
3383.71 2056
3384.26 2034
3384.81 1962
3385.36 1960
3385.91 1985
3386.45 2008
3387.00 1958
3387.55 1948
3388.10 2003
3388.65 1961
3389.20 1936
3389.75 1907
3390.30 1896
3390.85 1802
3391.40 1888
3391.95 1904
3392.50 1866
3393.05 1904
3393.60 1821
3394.15 1784
3394.70 1740
3395.25 1864
3395.80 1809
3396.35 1826
3396.90 1797
3397.45 1696
3398.00 1674
3398.55 1806
3399.10 1849
3399.65 1826
3400.20 1896
3400.75 2047
3401.30 2092
3401.85 1926
3402.40 1951
3402.95 1972
3403.50 1908
3404.06 1967
3404.61 1967
3405.16 1845
3405.71 1806
3406.26 1822
3406.81 1875
3407.36 1770
3407.91 1696
3408.46 1900
3409.01 1922
3409.56 1844
3410.12 1766
3410.67 1687
3411.22 1748
3411.77 1865
3412.32 1808
3412.87 1784
3413.42 1741
3413.98 1776
3414.53 1768
3415.08 1809
3415.63 1829
3416.18 1947
3416.73 1992
3417.29 1956
3417.84 2012
3418.39 2075
3418.94 2153
3419.49 2179
3420.05 2185
3420.60 2329
3421.15 2383
3421.70 2378
3422.25 2338
3422.81 2291
3423.36 2287
3423.91 2303
3424.46 2263
3425.01 2317
3425.57 2162
3426.12 2094
3426.67 1958
3427.23 2012
3427.78 1939
3428.33 1924
3428.88 1852
3429.44 1918
3429.99 1962
3430.54 1912
3431.09 1955
3431.65 1902
3432.20 1868
3432.75 1904
3433.31 1902
3433.86 1952
3434.41 1827
3434.97 1865
3435.52 1864
3436.07 1819
3436.63 1830
3437.18 1818
3437.73 1857
3438.29 1869
3438.84 1917
3439.39 1952
3439.95 1973
3440.50 2013
3441.05 2085
3441.61 1956
3442.16 1943
3442.72 2022
3443.27 1969
3443.82 1919
3444.38 1866
3444.93 1877
3445.48 1810
3446.04 1796
3446.59 1801
3447.15 1831
3447.70 1771
3448.26 1828
3448.81 1962
3449.36 1931
3449.92 2010
3450.47 1994
3451.03 1998
3451.58 1929
3452.14 1988
3452.69 2016
3453.25 2057
3453.80 1996
3454.36 1964
3454.91 2001
3455.47 1965
3456.02 1925
3456.58 1955
3457.13 1916
3457.69 1871
3458.24 1895
3458.80 1793
3459.35 1819
3459.91 1807
3460.46 1824
3461.02 1798
3461.57 1758
3462.13 1754
3462.68 1846
3463.24 1840
3463.79 1851
3464.35 1971
3464.90 2001
3465.46 2063
3466.02 2040
3466.57 1985
3467.13 2075
3467.68 2104
3468.24 2142
3468.80 2130
3469.35 2122
3469.91 2093
3470.46 2016
3471.02 2046
3471.58 2059
3472.13 2132
3472.69 2027
3473.24 2015
3473.80 1968
3474.36 2010
3474.91 2003
3475.47 2030
3476.03 2146
3476.58 2311
3477.14 2409
3477.70 2379
3478.25 2396
3478.81 2503
3479.37 2488
3479.92 2525
3480.48 2372
3481.04 2398
3481.59 2420
3482.15 2330
3482.71 2359
3483.26 2413
3483.82 2478
3484.38 2555
3484.94 2601
3485.49 2591
3486.05 2648
3486.61 2839
3487.17 2844
3487.72 3104
3488.28 3214
3488.84 3601
3489.40 3980
3489.95 4290
3490.51 4733
3491.07 5179
3491.63 5521
3492.18 5684
3492.74 5558
3493.30 5558
3493.86 5286
3494.42 4996
3494.97 4738
3495.53 4666
3496.09 4830
3496.65 4861
3497.21 5075
3497.76 5298
3498.32 5597
3498.88 5673
3499.44 5596
3500.00 5529
3500.56 5376
3501.11 5234
3501.67 4783
3502.23 4485
3502.79 4647
3503.35 4556
3503.91 4505
3504.47 4410
3505.03 4437
3505.58 4128
3506.14 4119
3506.70 3985
3507.26 3817
3507.82 3698
3508.38 3550
3508.94 3399
3509.50 3210
3510.06 3034
3510.62 3006
3511.17 2910
3511.73 3012
3512.29 2941
3512.85 3117
3513.41 3197
3513.97 3301
3514.53 3397
3515.09 3400
3515.65 3689
3516.21 3805
3516.77 3840
3517.33 3807
3517.89 3737
3518.45 3621
3519.01 3572
3519.57 3610
3520.13 3625
3520.69 3761
3521.25 3791
3521.81 3711
3522.37 3931
3522.93 3883
3523.49 3897
3524.05 3773
3524.61 3695
3525.17 3522
3525.73 3314
3526.29 3283
3526.85 3075
3527.41 2855
3527.97 2712
3528.54 2633
3529.10 2515
3529.66 2410
3530.22 2481
3530.78 2398
3531.34 2473
3531.90 2420
3532.46 2324
3533.02 2587
3533.58 2527
3534.14 2543
3534.71 2537
3535.27 2458
3535.83 2526
3536.39 2502
3536.95 2500
3537.51 2659
3538.07 2657
3538.64 2735
3539.20 2918
3539.76 3100
3540.32 3423
3540.88 3571
3541.44 3957
3542.00 4058
3542.57 4281
3543.13 4352
3543.69 4282
3544.25 4020
3544.81 3801
3545.38 3497
3545.94 3192
3546.50 2801
3547.06 2766
3547.62 2763
3548.19 2580
3548.75 2490
3549.31 2490
3549.87 2447
3550.44 2464
3551.00 2504
3551.56 2598
3552.12 2590
3552.69 2567
3553.25 2453
3553.81 2441
3554.37 2443
3554.94 2440
3555.50 2428
3556.06 2364
3556.63 2304
3557.19 2307
3557.75 2260
3558.31 2278
3558.88 2289
3559.44 2260
3560.00 2191
3560.57 2079
3561.13 2069
3561.69 2069
3562.26 2140
3562.82 2091
3563.38 2123
3563.95 2152
3564.51 2067
3565.07 2027
3565.64 2010
3566.20 2012
3566.77 2037
3567.33 1969
3567.89 2078
3568.46 1979
3569.02 1918
3569.59 1982
3570.15 2109
3570.71 2103
3571.28 2095
3571.84 2093
3572.41 2025
3572.97 2053
3573.53 2166
3574.10 2155
3574.66 2172
3575.23 2040
3575.79 2042
3576.36 2075
3576.92 2119
3577.48 2100
3578.05 2081
3578.61 2075
3579.18 2197
3579.74 2128
3580.31 2172
3580.87 2130
3581.44 2099
3582.00 2203
3582.57 2212
3583.13 2201
3583.70 2203
3584.26 2142
3584.83 2136
3585.39 2134
3585.96 2060
3586.52 1998
3587.09 2079
3587.65 2082
3588.22 2035
3588.79 2024
3589.35 2058
3589.92 2070
3590.48 2111
3591.05 2026
3591.61 2044
3592.18 2095
3592.74 2040
3593.31 2088
3593.88 2192
3594.44 2098
3595.01 2122
3595.57 2255
3596.14 2290
3596.71 2299
3597.27 2372
3597.84 2343
3598.40 2322
3598.97 2307
3599.54 2430
3600.10 2402
3600.67 2376
3601.24 2405
3601.80 2397
3602.37 2367
3602.94 2352
3603.50 2263
3604.07 2224
3604.64 2183
3605.20 2089
3605.77 2100
3606.34 2154
3606.90 2181
3607.47 2169
3608.04 2152
3608.60 2162
3609.17 2141
3609.74 2135
3610.30 2303
3610.87 2469
3611.44 2847
3612.01 3220
3612.57 3605
3613.14 4445
3613.71 5577
3614.28 6937
3614.84 8555
3615.41 10507
3615.98 12232
3616.55 13413
3617.11 14722
3617.68 15252
3618.25 15355
3618.82 14544
3619.39 13143
3619.95 11809
3620.52 10489
3621.09 8649
3621.66 7173
3622.23 5884
3622.79 4918
3623.36 4153
3623.93 3640
3624.50 3231
3625.07 2897
3625.63 2759
3626.20 2640
3626.77 2604
3627.34 2482
3627.91 2418
3628.48 2360
3629.05 2274
3629.61 2184
3630.18 2222
3630.75 2240
3631.32 2229
3631.89 2120
3632.46 2136
3633.03 2066
3633.60 2049
3634.16 2080
3634.73 2094
3635.30 2093
3635.87 2129
3636.44 2127
3637.01 2218
3637.58 2190
3638.15 2206
3638.72 2257
3639.29 2308
3639.86 2452
3640.43 2608
3641.00 2733
3641.57 2817
3642.14 2841
3642.71 2972
3643.27 3082
3643.84 3179
3644.41 3352
3644.98 3419
3645.55 3558
3646.12 3494
3646.69 3647
3647.26 3546
3647.83 3463
3648.40 3270
3648.97 3267
3649.54 3368
3650.12 3259
3650.69 3243
3651.26 3257
3651.83 3259
3652.40 3219
3652.97 3181
3653.54 3166
3654.11 3292
3654.68 3166
3655.25 3172
3655.82 3123
3656.39 3084
3656.96 2949
3657.53 2932
3658.10 2876
3658.67 2735
3659.25 2716
3659.82 2624
3660.39 2701
3660.96 2714
3661.53 2566
3662.10 2718
3662.67 2611
3663.24 2666
3663.81 2663
3664.39 2838
3664.96 2859
3665.53 2995
3666.10 2918
3666.67 2948
3667.24 2929
3667.81 2686
3668.39 2696
3668.96 2644
3669.53 2619
3670.10 2540
3670.67 2368
3671.25 2342
3671.82 2334
3672.39 2364
3672.96 2411
3673.53 2512
3674.11 2310
3674.68 2342
3675.25 2396
3675.82 2416
3676.39 2403
3676.97 2335
3677.54 2288
3678.11 2336
3678.68 2216
3679.26 2186
3679.83 2081
3680.40 2092
3680.97 2045
3681.55 2057
3682.12 2001
3682.69 1974
3683.27 1996
3683.84 1928
3684.41 2047
3684.98 1985
3685.56 1998
3686.13 2078
3686.70 2190
3687.28 2153
3687.85 2307
3688.42 2286
3689.00 2248
3689.57 2237
3690.14 2221
3690.72 2291
3691.29 2350
3691.86 2302
3692.44 2380
3693.01 2271
3693.58 2325
3694.16 2261
3694.73 2280
3695.31 2318
3695.88 2279
3696.45 2225
3697.03 2181
3697.60 2248
3698.18 2235
3698.75 2155
3699.32 2185
3699.90 2114
3700.47 2094
3701.05 2108
3701.62 2037
3702.19 2076
3702.77 2036
3703.34 2062
3703.92 2128
3704.49 2106
3705.07 2194
3705.64 2215
3706.22 2297
3706.79 2393
3707.37 2450
3707.94 2652
3708.51 2703
3709.09 2600
3709.66 2735
3710.24 2621
3710.81 2676
3711.39 2621
3711.96 2559
3712.54 2465
3713.11 2509
3713.69 2426
3714.27 2421
3714.84 2409
3715.42 2250
3715.99 2182
3716.57 2229
3717.14 2166
3717.72 2169
3718.29 2118
3718.87 2033
3719.44 2005
3720.02 1945
3720.60 1970
3721.17 1949
3721.75 1984
3722.32 1946
3722.90 1999
3723.47 2145
3724.05 2147
3724.63 2153
3725.20 2168
3725.78 2103
3726.36 2185
3726.93 2167
3727.51 2327
3728.08 2622
3728.66 2702
3729.24 3042
3729.81 3417
3730.39 3719
3730.97 4194
3731.54 4452
3732.12 4794
3732.70 5022
3733.27 4947
3733.85 4862
3734.43 4662
3735.00 4235
3735.58 4017
3736.16 3533
3736.73 3252
3737.31 2951
3737.89 2731
3738.47 2473
3739.04 2376
3739.62 2264
3740.20 2146
3740.77 2020
3741.35 2072
3741.93 2010
3742.51 2039
3743.08 2090
3743.66 2054
3744.24 1991
3744.82 2014
3745.39 1898
3745.97 1908
3746.55 1841
3747.13 1924
3747.71 1937
3748.28 1826
3748.86 1796
3749.44 1803
3750.02 1858
3750.59 1862
3751.17 1878
3751.75 1871
3752.33 1864
3752.91 1974
3753.49 2024
3754.06 1978
3754.64 2004
3755.22 2029
3755.80 2079
3756.38 2113
3756.96 2106
3757.53 2052
3758.11 2127
3758.69 2191
3759.27 2129
3759.85 2165
3760.43 2200
3761.01 2251
3761.59 2273
3762.17 2307
3762.74 2168
3763.32 2213
3763.90 2153
3764.48 2092
3765.06 2117
3765.64 2102
3766.22 2119
3766.80 2080
3767.38 2169
3767.96 2054
3768.54 2043
3769.12 2034
3769.70 2143
3770.27 2259
3770.85 2114
3771.43 2127
3772.01 2161
3772.59 2088
3773.17 1987
3773.75 1908
3774.33 1857
3774.91 1852
3775.49 1860
3776.07 1854
3776.65 1896
3777.23 1982
3777.81 1980
3778.39 1948
3778.97 1959
3779.55 1916
3780.13 1977
3780.71 1906
3781.29 1950
3781.88 1958
3782.46 1833
3783.04 1759
3783.62 1786
3784.20 1763
3784.78 1810
3785.36 1853
3785.94 1922
3786.52 1890
3787.10 1902
3787.68 1990
3788.26 2021
3788.84 1922
3789.43 1985
3790.01 2050
3790.59 2078
3791.17 2040
3791.75 2016
3792.33 2049
3792.91 2145
3793.49 2069
3794.08 1972
3794.66 2093
3795.24 2109
3795.82 2159
3796.40 2230
3796.98 2183
3797.56 2175
3798.15 2142
3798.73 2204
3799.31 2219
3799.89 2334
3800.47 2361
3801.06 2457
3801.64 2451
3802.22 2421
3802.80 2375
3803.38 2438
3803.97 2497
3804.55 2351
3805.13 2255
3805.71 2365
3806.29 2447
3806.88 2412
3807.46 2378
3808.04 2475
3808.62 2564
3809.21 2610
3809.79 2529
3810.37 2455
3810.95 2516
3811.54 2594
3812.12 2733
3812.70 2730
3813.29 2745
3813.87 2724
3814.45 2746
3815.03 2757
3815.62 2689
3816.20 2742
3816.78 2601
3817.37 2548
3817.95 2419
3818.53 2301
3819.12 2245
3819.70 2216
3820.28 2164
3820.87 2057
3821.45 1956
3822.03 2058
3822.62 2083
3823.20 2146
3823.78 2062
3824.37 2160
3824.95 2259
3825.54 2138
3826.12 2127
3826.70 2168
3827.29 2090
3827.87 2165
3828.46 2143
3829.04 2171
3829.62 2209
3830.21 2277
3830.79 2326
3831.38 2288
3831.96 2245
3832.54 2207
3833.13 2174
3833.71 2197
3834.30 2182
3834.88 2162
3835.47 2072
3836.05 2233
3836.64 2252
3837.22 2208
3837.81 2169
3838.39 2252
3838.98 2082
3839.56 2187
3840.15 2130
3840.73 2151
3841.31 2116
3841.90 2195
3842.49 2207
3843.07 2280
3843.66 2149
3844.24 2152
3844.83 2086
3845.41 2085
3846.00 2247
3846.58 2200
3847.17 2130
3847.75 2184
3848.34 2210
3848.92 2100
3849.51 2103
3850.10 2158
3850.68 2260
3851.27 2234
3851.85 2220
3852.44 2170
3853.02 2333
3853.61 2405
3854.20 2426
3854.78 2530
3855.37 2778
3855.95 3332
3856.54 4081
3857.13 4954
3857.71 6080
3858.30 7353
3858.89 8630
3859.47 10047
3860.06 11188
3860.64 12003
3861.23 12430
3861.82 12503
3862.40 11984
3862.99 11526
3863.58 10417
3864.16 9276
3864.75 8383
3865.34 7238
3865.92 6238
3866.51 5667
3867.10 4851
3867.69 4190
3868.27 3720
3868.86 3278
3869.45 3129
3870.03 2980
3870.62 2980
3871.21 2964
3871.80 2889
3872.38 2856
3872.97 2923
3873.56 2859
3874.15 2840
3874.73 2860
3875.32 2841
3875.91 2879
3876.50 2912
3877.08 2938
3877.67 2890
3878.26 2692
3878.85 2602
3879.43 2624
3880.02 2507
3880.61 2474
3881.20 2407
3881.79 2325
3882.37 2296
3882.96 2410
3883.55 2348
3884.14 2316
3884.73 2350
3885.32 2519
3885.90 2682
3886.49 2847
3887.08 2864
3887.67 2979
3888.26 3003
3888.85 2973
3889.44 2948
3890.02 3055
3890.61 3017
3891.20 2870
3891.79 2744
3892.38 2689
3892.97 2593
3893.56 2586
3894.15 2583
3894.74 2500
3895.32 2366
3895.91 2510
3896.50 2519
3897.09 2564
3897.68 2583
3898.27 2597
3898.86 2557
3899.45 2599
3900.04 2557
3900.63 2536
3901.22 2499
3901.81 2417
3902.40 2289
3902.99 2247
3903.58 2192
3904.17 2153
3904.76 2221
3905.35 2026
3905.94 2019
3906.53 2004
3907.12 1929
3907.71 2059
3908.30 2077
3908.89 2001
3909.48 1942
3910.07 1976
3910.66 1923
3911.25 1912
3911.84 1896
3912.43 1864
3913.02 1794
3913.61 1873
3914.20 1925
3914.79 1911
3915.38 1867
3915.97 1879
3916.56 1861
3917.15 1887
3917.74 1935
3918.33 1953
3918.92 2002
3919.52 1847
3920.11 1900
3920.70 1843
3921.29 1940
3921.88 1958
3922.47 1874
3923.06 1737
3923.65 1877
3924.24 1867
3924.84 1868
3925.43 1883
3926.02 1891
3926.61 1940
3927.20 1981
3927.79 1902
3928.38 1920
3928.98 2002
3929.57 2042
3930.16 2014
3930.75 1961
3931.34 1961
3931.93 1925
3932.53 1899
3933.12 1928
3933.71 1895
3934.30 1790
3934.89 1821
3935.49 1845
3936.08 1871
3936.67 1887
3937.26 1859
3937.86 1869
3938.45 1967
3939.04 2101
3939.63 1964
3940.23 1940
3940.82 2016
3941.41 1997
3942.00 1954
3942.60 2047
3943.19 2064
3943.78 2194
3944.37 2253
3944.97 2221
3945.56 2168
3946.15 2135
3946.75 2149
3947.34 2005
3947.93 1983
3948.52 1953
3949.12 1893
3949.71 1917
3950.30 1782
3950.90 1817
3951.49 1831
3952.08 1876
3952.68 1827
3953.27 1810
3953.86 1802
3954.46 1722
3955.05 1754
3955.65 1753
3956.24 1832
3956.83 1815
3957.43 1780
3958.02 1862
3958.61 1872
3959.21 1866
3959.80 1896
3960.40 1884
3960.99 1961
3961.58 1910
3962.18 1824
3962.77 1807
3963.37 1856
3963.96 1934
3964.55 1874
3965.15 2011
3965.74 2001
3966.34 1947
3966.93 1940
3967.53 1922
3968.12 1870
3968.72 1902
3969.31 1857
3969.91 1985
3970.50 1876
3971.10 1869
3971.69 1868
3972.28 1870
3972.88 1947
3973.47 1970
3974.07 2056
3974.66 2031
3975.26 2111
3975.85 2161
3976.45 2137
3977.05 2124
3977.64 2047
3978.24 2080
3978.83 2094
3979.43 2012
3980.02 1988
3980.62 2016
3981.21 1942
3981.81 1902
3982.40 1968
3983.00 2048
3983.60 1872
3984.19 1864
3984.79 1968
3985.38 1907
3985.98 1887
3986.58 1939
3987.17 1859
3987.77 1805
3988.36 1832
3988.96 1907
3989.56 1857
3990.15 1919
3990.75 1882
3991.34 1900
3991.94 2069
3992.54 2047
3993.13 2006
3993.73 2098
3994.33 2089
3994.92 2125
3995.52 2203
3996.12 2302
3996.71 2201
3997.31 2244
3997.91 2347
3998.50 2553
3999.10 2601
3999.70 2593
4000.29 2526
4000.89 2372
4001.49 2393
4002.09 2393
4002.68 2186
4003.28 2081
4003.88 2035
4004.47 2133
4005.07 2066
4005.67 1995
4006.27 2173
4006.86 2101
4007.46 2095
4008.06 2080
4008.66 2036
4009.25 2084
4009.85 2119
4010.45 2075
4011.05 2164
4011.64 2212
4012.24 2238
4012.84 2318
4013.44 2451
4014.04 2560
4014.63 2616
4015.23 2819
4015.83 2852
4016.43 2768
4017.03 2824
4017.63 2826
4018.22 2712
4018.82 2610
4019.42 2483
4020.02 2342
4020.62 2251
4021.22 2280
4021.81 2212
4022.41 2223
4023.01 2139
4023.61 2175
4024.21 2382
4024.81 2588
4025.41 2615
4026.01 2672
4026.60 2876
4027.20 2986
4027.80 3150
4028.40 3111
4029.00 3138
4029.60 3174
4030.20 3077
4030.80 2835
4031.40 2877
4032.00 2731
4032.60 2693
4033.20 2612
4033.80 2600
4034.39 2518
4034.99 2565
4035.59 2575
4036.19 2397
4036.79 2300
4037.39 2134
4037.99 2127
4038.59 2040
4039.19 2025
4039.79 1921
4040.39 1865
4040.99 1830
4041.59 1815
4042.19 1920
4042.79 1927
4043.39 2017
4043.99 2044
4044.59 2038
4045.19 2043
4045.79 1956
4046.39 2081
4046.99 2056
4047.60 2138
4048.20 2108
4048.80 2089
4049.40 2046
4050.00 2021
4050.60 2034
4051.20 1970
4051.80 1943
4052.40 1963
4053.00 1986
4053.60 1844
4054.20 1825
4054.80 1815
4055.41 1791
4056.01 1836
4056.61 1903
4057.21 1811
4057.81 1813
4058.41 1760
4059.01 1699
4059.61 1775
4060.22 1756
4060.82 1736
4061.42 1794
4062.02 1902
4062.62 1819
4063.22 1820
4063.82 1826
4064.43 1842
4065.03 1850
4065.63 1782
4066.23 1762
4066.83 1830
4067.44 1788
4068.04 1708
4068.64 1732
4069.24 1764
4069.84 1754
4070.45 1717
4071.05 1720
4071.65 1723
4072.25 1724
4072.86 1741
4073.46 1701
4074.06 1726
4074.66 1754
4075.27 1783
4075.87 1792
4076.47 1739
4077.07 1786
4077.68 1815
4078.28 1807
4078.88 1737
4079.48 1676
4080.09 1777
4080.69 1697
4081.29 1696
4081.90 1779
4082.50 1796
4083.10 1723
4083.71 1698
4084.31 1722
4084.91 1695
4085.52 1791
4086.12 1741
4086.72 1690
4087.33 1842
4087.93 1798
4088.53 1730
4089.14 1830
4089.74 1764
4090.34 1837
4090.95 1787
4091.55 1765
4092.15 1840
4092.76 1826
4093.36 1823
4093.97 1918
4094.57 1843
4095.17 1776
4095.78 1776
4096.38 1816
4096.99 1798
4097.59 1807
4098.19 1732
4098.80 1676
4099.40 1681
4100.01 1548
4100.61 1564
4101.22 1642
4101.82 1645
4102.43 1580
4103.03 1542
4103.63 1568
4104.24 1548
4104.84 1513
4105.45 1521
4106.05 1520
4106.66 1664
4107.26 1539
4107.87 1540
4108.47 1608
4109.08 1541
4109.68 1578
4110.29 1586
4110.89 1581
4111.50 1545
4112.10 1610
4112.71 1624
4113.31 1599
4113.92 1478
4114.53 1458
4115.13 1478
4115.74 1597
4116.34 1595
4116.95 1659
4117.55 1644
4118.16 1657
4118.76 1619
4119.37 1596
4119.98 1588
4120.58 1602
4121.19 1593
4121.79 1580
4122.40 1555
4123.01 1542
4123.61 1588
4124.22 1628
4124.82 1609
4125.43 1568
4126.04 1650
4126.64 1545
4127.25 1565
4127.86 1703
4128.46 1597
4129.07 1625
4129.68 1521
4130.28 1585
4130.89 1644
4131.50 1667
4132.10 1726
4132.71 1756
4133.32 1782
4133.92 1822
4134.53 1935
4135.14 1890
4135.74 2025
4136.35 2087
4136.96 2193
4137.56 2233
4138.17 2351
4138.78 2422
4139.39 2508
4139.99 2455
4140.60 2479
4141.21 2553
4141.82 2513
4142.42 2350
4143.03 2338
4143.64 2150
4144.25 2111
4144.85 1970
4145.46 1892
4146.07 1792
4146.68 1734
4147.28 1704
4147.89 1661
4148.50 1678
4149.11 1581
4149.72 1603
4150.32 1610
4150.93 1555
4151.54 1444
4152.15 1436
4152.76 1514
4153.37 1532
4153.97 1472
4154.58 1481
4155.19 1475
4155.80 1477
4156.41 1572
4157.02 1531
4157.62 1546
4158.23 1582
4158.84 1587
4159.45 1637
4160.06 1664
4160.67 1656
4161.28 1615
4161.89 1598
4162.49 1596
4163.10 1586
4163.71 1646
4164.32 1704
4164.93 1677
4165.54 1713
4166.15 1703
4166.76 1632
4167.37 1638
4167.98 1610
4168.59 1560
4169.20 1668
4169.81 1641
4170.42 1686
4171.02 1630
4171.63 1639
4172.24 1637
4172.85 1677
4173.46 1614
4174.07 1670
4174.68 1686
4175.29 1761
4175.90 1623
4176.51 1746
4177.12 1819
4177.73 1792
4178.34 1792
4178.95 1751
4179.56 1616
4180.17 1659
4180.78 1639
4181.39 1598
4182.00 1612
4182.61 1524
4183.23 1566
4183.84 1648
4184.45 1619
4185.06 1663
4185.67 1611
4186.28 1673
4186.89 1635
4187.50 1555
4188.11 1631
4188.72 1614
4189.33 1685
4189.94 1755
4190.55 1679
4191.17 1684
4191.78 1663
4192.39 1752
4193.00 1740
4193.61 1785
4194.22 1749
4194.83 1694
4195.44 1773
4196.06 1655
4196.67 1663
4197.28 1571
4197.89 1633
4198.50 1587
4199.11 1633
4199.72 1670
4200.34 1654
4200.95 1614
4201.56 1695
4202.17 1758
4202.78 1676
4203.40 1633
4204.01 1693
4204.62 1698
4205.23 1693
4205.84 1721
4206.46 1742
4207.07 1735
4207.68 1651
4208.29 1640
4208.90 1666
4209.52 1671
4210.13 1696
4210.74 1698
4211.35 1782
4211.97 1715
4212.58 1702
4213.19 1785
4213.80 1887
4214.42 1720
4215.03 1779
4215.64 1859
4216.26 1952
4216.87 2053
4217.48 2202
4218.09 2462
4218.71 2676
4219.32 2870
4219.93 3155
4220.55 3412
4221.16 3688
4221.77 3912
4222.39 4001
4223.00 4164
4223.61 4111
4224.23 4078
4224.84 3951
4225.45 3978
4226.07 3788
4226.68 3795
4227.30 3787
4227.91 3876
4228.52 3800
4229.14 3670
4229.75 3480
4230.36 3380
4230.98 3294
4231.59 3003
4232.21 2765
4232.82 2825
4233.43 2647
4234.05 2473
4234.66 2396
4235.28 2451
4235.89 2306
4236.51 2236
4237.12 2169
4237.73 2214
4238.35 2204
4238.96 2142
4239.58 2104
4240.19 2008
4240.81 1913
4241.42 1963
4242.04 1871
4242.65 1870
4243.27 1818
4243.88 1957
4244.50 1857
4245.11 1813
4245.73 1840
4246.34 1861
4246.96 1906
4247.57 1874
4248.19 1873
4248.80 1908
4249.42 1868
4250.03 1933
4250.65 1905
4251.26 1845
4251.88 1822
4252.49 1821
4253.11 1794
4253.72 1818
4254.34 1767
4254.96 1736
4255.57 1703
4256.19 1728
4256.80 1832
4257.42 1726
4258.03 1726
4258.65 1742
4259.27 1748
4259.88 1814
4260.50 1901
4261.12 1827
4261.73 1839
4262.35 1912
4262.96 2032
4263.58 2049
4264.20 2027
4264.81 2055
4265.43 1921
4266.05 1968
4266.66 1887
4267.28 2013
4267.90 1953
4268.51 1980
4269.13 1970
4269.75 1961
4270.36 2030
4270.98 1898
4271.60 1977
4272.21 2005
4272.83 1969
4273.45 2024
4274.06 2039
4274.68 2177
4275.30 2144
4275.92 2188
4276.53 2215
4277.15 2239
4277.77 2158
4278.38 2166
4279.00 2114
4279.62 1963
4280.24 1893
4280.85 1798
4281.47 1734
4282.09 1764
4282.71 1725
4283.32 1704
4283.94 1734
4284.56 1774
4285.18 1668
4285.80 1696
4286.41 1665
4287.03 1653
4287.65 1690
4288.27 1626
4288.89 1634
4289.50 1679
4290.12 1634
4290.74 1604
4291.36 1671
4291.98 1652
4292.60 1656
4293.21 1613
4293.83 1642
4294.45 1672
4295.07 1652
4295.69 1652
4296.31 1582
4296.93 1676
4297.54 1667
4298.16 1750
4298.78 1760
4299.40 1817
4300.02 1782
4300.64 1788
4301.26 1790
4301.88 1827
4302.50 1861
4303.12 1753
4303.73 1709
4304.35 1703
4304.97 1691
4305.59 1721
4306.21 1768
4306.83 1756
4307.45 1686
4308.07 1763
4308.69 1807
4309.31 1791
4309.93 1791
4310.55 1831
4311.17 1797
4311.79 1720
4312.41 1736
4313.03 1668
4313.65 1753
4314.27 1697
4314.89 1690
4315.51 1677
4316.13 1689
4316.75 1649
4317.37 1638
4317.99 1716
4318.61 1696
4319.23 1677
4319.85 1756
4320.47 1783
4321.09 1887
4321.71 1895
4322.33 1918
4322.95 1952
4323.57 1945
4324.19 1941
4324.81 1906
4325.43 2001
4326.05 1915
4326.68 1987
4327.30 1920
4327.92 1833
4328.54 1719
4329.16 1732
4329.78 1746
4330.40 1666
4331.02 1676
4331.64 1662
4332.26 1673
4332.89 1653
4333.51 1774
4334.13 1811
4334.75 1897
4335.37 1995
4335.99 2051
4336.61 2037
4337.24 2079
4337.86 2027
4338.48 2120
4339.10 2215
4339.72 2105
4340.34 2126
4340.97 2194
4341.59 2251
4342.21 2452
4342.83 2776
4343.45 3108
4344.08 3706
4344.70 4099
4345.32 4491
4345.94 4725
4346.57 4684
4347.19 4741
4347.81 4595
4348.43 4206
4349.05 3785
4349.68 3398
4350.30 3046
4350.92 2708
4351.54 2434
4352.17 2361
4352.79 2199
4353.41 2130
4354.04 2120
4354.66 2120
4355.28 2017
4355.90 2011
4356.53 2025
4357.15 2002
4357.77 1926
4358.40 2091
4359.02 2075
4359.64 2051
4360.27 2007
4360.89 1976
4361.51 1945
4362.14 1896
4362.76 1882
4363.38 1867
4364.01 1861
4364.63 1930
4365.25 1853
4365.88 1820
4366.50 1903
4367.12 1903
4367.75 1806
4368.37 1750
4369.00 1734
4369.62 1798
4370.24 1806
4370.87 1734
4371.49 1756
4372.12 1830
4372.74 1691
4373.36 1700
4373.99 1672
4374.61 1771
4375.24 1767
4375.86 1809
4376.49 1897
4377.11 1944
4377.73 1919
4378.36 1941
4378.98 2020
4379.61 2089
4380.23 2030
4380.86 2006
4381.48 1980
4382.11 1950
4382.73 1931
4383.36 1789
4383.98 1785
4384.61 1918
4385.23 1893
4385.86 1831
4386.48 1750
4387.11 1681
4387.73 1738
4388.36 1752
4388.98 1752
4389.61 1655
4390.23 1658
4390.86 1594
4391.48 1648
4392.11 1725
4392.74 1709
4393.36 1753
4393.99 1678
4394.61 1705
4395.24 1708
4395.86 1701
4396.49 1710
4397.12 1737
4397.74 1799
4398.37 1715
4398.99 1707
4399.62 1676
4400.25 1707
4400.87 1748
4401.50 1811
4402.12 1875
4402.75 2000
4403.38 1938
4404.00 1966
4404.63 2034
4405.26 2161
4405.88 2319
4406.51 2329
4407.14 2482
4407.76 2486
4408.39 2499
4409.02 2673
4409.64 2523
4410.27 2482
4410.90 2283
4411.52 2168
4412.15 2133
4412.78 2062
4413.40 1953
4414.03 1950
4414.66 1957
4415.29 1982
4415.91 2050
4416.54 1923
4417.17 1895
4417.79 1944
4418.42 1935
4419.05 1901
4419.68 1888
4420.30 1940
4420.93 1917
4421.56 1910
4422.19 1848
4422.81 1863
4423.44 1752
4424.07 1706
4424.70 1732
4425.33 1649
4425.95 1715
4426.58 1674
4427.21 1654
4427.84 1643
4428.47 1651
4429.09 1671
4429.72 1666
4430.35 1656
4430.98 1699
4431.61 1808
4432.23 1714
4432.86 1761
4433.49 1698
4434.12 1782
4434.75 1777
4435.38 1828
4436.01 1754
4436.63 1769
4437.26 1777
4437.89 1754
4438.52 1784
4439.15 1715
4439.78 1778
4440.41 1749
4441.04 1763
4441.67 1690
4442.29 1623
4442.92 1699
4443.55 1781
4444.18 1795
4444.81 1797
4445.44 1814
4446.07 1917
4446.70 2019
4447.33 1998
4447.96 2111
4448.59 2093
4449.22 2131
4449.85 2093
4450.48 2106
4451.11 2153
4451.74 2020
4452.37 1996
4453.00 1971
4453.63 2022
4454.26 2031
4454.89 2012
4455.52 1973
4456.15 2053
4456.78 1962
4457.41 1933
4458.04 1975
4458.67 1876
4459.30 1719
4459.93 1776
4460.56 1763
4461.19 1714
4461.82 1749
4462.45 1669
4463.08 1641
4463.71 1717
4464.34 1713
4464.97 1723
4465.60 1726
4466.23 1697
4466.86 1754
4467.49 1740
4468.12 1746
4468.76 1685
4469.39 1634
4470.02 1665
4470.65 1699
4471.28 1680
4471.91 1749
4472.54 1764
4473.17 1686
4473.80 1683
4474.44 1706
4475.07 1701
4475.70 1648
4476.33 1653
4476.96 1632
4477.59 1729
4478.22 1689
4478.86 1761
4479.49 1883
4480.12 1858
4480.75 1753
4481.38 1769
4482.02 1901
4482.65 1852
4483.28 1843
4483.91 1823
4484.54 1801
4485.18 1881
4485.81 1973
4486.44 1928
4487.07 1969
4487.70 1995
4488.34 2018
4488.97 1999
4489.60 1942
4490.23 2010
4490.87 2011
4491.50 1995
4492.13 2004
4492.76 2011
4493.40 2017
4494.03 2006
4494.66 2016
4495.30 2101
4495.93 2038
4496.56 2097
4497.19 2159
4497.83 2264
4498.46 2359
4499.09 2309
4499.73 2340
4500.36 2500
4500.99 2594
4501.63 2496
4502.26 2686
4502.89 2680
4503.53 2559
4504.16 2489
4504.79 2416
4505.43 2288
4506.06 2264
4506.69 2231
4507.33 2141
4507.96 2190
4508.59 2113
4509.23 2159
4509.86 2195
4510.50 2166
4511.13 2174
4511.76 2198
4512.40 2376
4513.03 2373
4513.67 2445
4514.30 2365
4514.93 2335
4515.57 2301
4516.20 2243
4516.84 2243
4517.47 2231
4518.11 2264
4518.74 2296
4519.37 2302
4520.01 2353
4520.64 2421
4521.28 2590
4521.91 2553
4522.55 2665
4523.18 2721
4523.82 2968
4524.45 3323
4525.09 3668
4525.72 4136
4526.36 4973
4526.99 6196
4527.63 7648
4528.26 9669
4528.90 11732
4529.53 14220
4530.17 15924
4530.80 17284
4531.44 17966
4532.07 17604
4532.71 16408
4533.34 14982
4533.98 13162
4534.62 11258
4535.25 9410
4535.89 7633
4536.52 6268
4537.16 5244
4537.79 4461
4538.43 3779
4539.07 3342
4539.70 3034
4540.34 2809
4540.97 2724
4541.61 2695
4542.25 2513
4542.88 2520
4543.52 2487
4544.15 2442
4544.79 2471
4545.43 2444
4546.06 2424
4546.70 2362
4547.34 2324
4547.97 2394
4548.61 2460
4549.25 2261
4549.88 2238
4550.52 2231
4551.16 2296
4551.79 2198
4552.43 2181
4553.07 2222
4553.70 2114
4554.34 2104
4554.98 2205
4555.61 2164
4556.25 2321
4556.89 2476
4557.53 2540
4558.16 2712
4558.80 2691
4559.44 2752
4560.07 2723
4560.71 2750
4561.35 2725
4561.99 2744
4562.62 2702
4563.26 2582
4563.90 2695
4564.54 2598
4565.18 2646
4565.81 2688
4566.45 2853
4567.09 2964
4567.73 2876
4568.36 2944
4569.00 2975
4569.64 2926
4570.28 2881
4570.92 2850
4571.55 2917
4572.19 2741
4572.83 2571
4573.47 2544
4574.11 2453
4574.75 2441
4575.38 2385
4576.02 2422
4576.66 2382
4577.30 2347
4577.94 2535
4578.58 2534
4579.22 2654
4579.85 2711
4580.49 2697
4581.13 2770
4581.77 2757
4582.41 2624
4583.05 2657
4583.69 2625
4584.33 2532
4584.97 2487
4585.61 2478
4586.24 2375
4586.88 2408
4587.52 2424
4588.16 2531
4588.80 2599
4589.44 2716
4590.08 2822
4590.72 2791
4591.36 2863
4592.00 3098
4592.64 2883
4593.28 2808
4593.92 2568
4594.56 2517
4595.20 2516
4595.84 2248
4596.48 2268
4597.12 2217
4597.76 2132
4598.40 2206
4599.04 2217
4599.68 2238
4600.32 2312
4600.96 2255
4601.60 2299
4602.24 2427
4602.88 2570
4603.52 2511
4604.16 2502
4604.80 2418
4605.44 2420
4606.08 2384
4606.72 2350
4607.36 2410
4608.00 2483
4608.64 2442
4609.28 2449
4609.93 2487
4610.57 2476
4611.21 2419
4611.85 2403
4612.49 2496
4613.13 2503
4613.77 2436
4614.41 2386
4615.05 2417
4615.69 2443
4616.34 2389
4616.98 2279
4617.62 2141
4618.26 2076
4618.90 2062
4619.54 2067
4620.18 1951
4620.83 1911
4621.47 1937
4622.11 1858
4622.75 1851
4623.39 1856
4624.03 1760
4624.68 1751
4625.32 1763
4625.96 1869
4626.60 1842
4627.24 1858
4627.89 1940
4628.53 1996
4629.17 1994
4629.81 1968
4630.45 1992
4631.10 2055
4631.74 2141
4632.38 2085
4633.02 2187
4633.67 2243
4634.31 2276
4634.95 2229
4635.59 2253
4636.24 2340
4636.88 2322
4637.52 2334
4638.17 2376
4638.81 2357
4639.45 2255
4640.09 2279
4640.74 2242
4641.38 2193
4642.02 2215
4642.67 2250
4643.31 2201
4643.95 2250
4644.60 2285
4645.24 2292
4645.88 2321
4646.53 2443
4647.17 2582
4647.81 2824
4648.46 3253
4649.10 3704
4649.74 4238
4650.39 4622
4651.03 4958
4651.67 5385
4652.32 5585
4652.96 5521
4653.61 5260
4654.25 5081
4654.89 4547
4655.54 4040
4656.18 3548
4656.83 3290
4657.47 2877
4658.11 2516
4658.76 2374
4659.40 2268
4660.05 2190
4660.69 2137
4661.33 2051
4661.98 2116
4662.62 2131
4663.27 2182
4663.91 2204
4664.56 2213
4665.20 2297
4665.85 2290
4666.49 2121
4667.14 2024
4667.78 1996
4668.43 1920
4669.07 1915
4669.72 1831
4670.36 1843
4671.01 1879
4671.65 1779
4672.30 1741
4672.94 1726
4673.59 1757
4674.23 1778
4674.88 1740
4675.52 1793
4676.17 1820
4676.81 1821
4677.46 1834
4678.10 1783
4678.75 1891
4679.40 1890
4680.04 1854
4680.69 1888
4681.33 1932
4681.98 1873
4682.62 1973
4683.27 1965
4683.92 1955
4684.56 2015
4685.21 1923
4685.85 1931
4686.50 1920
4687.15 1953
4687.79 1939
4688.44 2022
4689.09 2053
4689.73 1972
4690.38 1915
4691.02 1897
4691.67 1919
4692.32 1830
4692.96 1886
4693.61 1844
4694.26 1941
4694.90 1949
4695.55 1930
4696.20 2029
4696.84 2021
4697.49 2167
4698.14 2307
4698.78 2337
4699.43 2490
4700.08 2614
4700.73 2475
4701.37 2369
4702.02 2142
4702.67 2113
4703.31 2056
4703.96 2136
4704.61 2095
4705.26 2067
4705.90 2012
4706.55 2058
4707.20 2021
4707.85 1950
4708.49 2016
4709.14 2002
4709.79 2050
4710.44 1995
4711.09 1960
4711.73 1956
4712.38 1894
4713.03 1948
4713.68 1936
4714.33 1913
4714.97 1822
4715.62 1866
4716.27 1876
4716.92 1950
4717.57 1953
4718.21 1967
4718.86 1988
4719.51 2002
4720.16 1885
4720.81 1854
4721.46 1938
4722.11 1894
4722.75 1865
4723.40 1795
4724.05 1789
4724.70 1944
4725.35 1808
4726.00 1898
4726.65 1848
4727.30 1834
4727.94 1796
4728.59 1812
4729.24 1788
4729.89 1737
4730.54 1746
4731.19 1809
4731.84 1695
4732.49 1704
4733.14 1737
4733.79 1670
4734.44 1635
4735.09 1679
4735.74 1620
4736.38 1691
4737.03 1593
4737.68 1567
4738.33 1644
4738.98 1619
4739.63 1596
4740.28 1608
4740.93 1652
4741.58 1647
4742.23 1609
4742.88 1555
4743.53 1619
4744.18 1645
4744.83 1631
4745.48 1602
4746.13 1590
4746.78 1686
4747.43 1695
4748.08 1772
4748.73 1951
4749.39 1971
4750.04 1950
4750.69 2037
4751.34 2076
4751.99 2074
4752.64 2016
4753.29 1910
4753.94 1827
4754.59 1774
4755.24 1661
4755.89 1650
4756.54 1712
4757.19 1610
4757.84 1619
4758.50 1658
4759.15 1711
4759.80 1802
4760.45 1810
4761.10 1820
4761.75 1902
4762.40 2075
4763.05 2151
4763.71 2148
4764.36 2186
4765.01 2162
4765.66 2125
4766.31 2011
4766.96 1856
4767.62 1785
4768.27 1812
4768.92 1820
4769.57 1788
4770.22 1782
4770.87 1726
4771.53 1727
4772.18 1709
4772.83 1638
4773.48 1651
4774.13 1681
4774.79 1697
4775.44 1692
4776.09 1608
4776.74 1574
4777.40 1592
4778.05 1618
4778.70 1562
4779.35 1543
4780.01 1560
4780.66 1540
4781.31 1525
4781.96 1493
4782.62 1560
4783.27 1522
4783.92 1560
4784.57 1615
4785.23 1594
4785.88 1593
4786.53 1544
4787.19 1684
4787.84 1770
4788.49 1852
4789.15 1884
4789.80 2017
4790.45 2059
4791.11 2010
4791.76 2078
4792.41 2022
4793.07 1953
4793.72 1856
4794.37 1793
4795.03 1775
4795.68 1789
4796.33 1813
4796.99 1717
4797.64 1624
4798.29 1629
4798.95 1652
4799.60 1602
4800.26 1575
4800.91 1648
4801.56 1689
4802.22 1685
4802.87 1681
4803.53 1661
4804.18 1637
4804.83 1686
4805.49 1676
4806.14 1621
4806.80 1623
4807.45 1691
4808.11 1692
4808.76 1635
4809.42 1614
4810.07 1620
4810.72 1637
4811.38 1712
4812.03 1796
4812.69 1706
4813.34 1667
4814.00 1683
4814.65 1743
4815.31 1754
4815.96 1692
4816.62 1736
4817.27 1713
4817.93 1784
4818.58 1805
4819.24 1755
4819.89 1740
4820.55 1776
4821.20 1796
4821.86 1792
4822.52 1783
4823.17 1813
4823.83 1874
4824.48 1830
4825.14 1797
4825.79 1811
4826.45 1841
4827.10 1818
4827.76 1777
4828.42 1663
4829.07 1717
4829.73 1840
4830.38 1839
4831.04 1932
4831.70 1880
4832.35 1966
4833.01 2136
4833.66 2245
4834.32 2277
4834.98 2341
4835.63 2551
4836.29 2730
4836.95 2830
4837.60 2818
4838.26 2730
4838.92 2671
4839.57 2650
4840.23 2526
4840.89 2456
4841.54 2339
4842.20 2297
4842.86 2180
4843.51 2171
4844.17 2176
4844.83 2113
4845.48 2049
4846.14 2094
4846.80 2143
4847.45 2072
4848.11 2128
4848.77 2104
4849.43 2074
4850.08 2030
4850.74 2040
4851.40 2136
4852.06 2100
4852.71 2107
4853.37 2141
4854.03 2190
4854.69 2256
4855.34 2267
4856.00 2407
4856.66 2505
4857.32 2567
4857.97 2637
4858.63 2671
4859.29 2674
4859.95 2558
4860.61 2470
4861.26 2428
4861.92 2401
4862.58 2354
4863.24 2300
4863.90 2448
4864.55 2459
4865.21 2412
4865.87 2557
4866.53 2545
4867.19 2529
4867.85 2549
4868.51 2466
4869.16 2530
4869.82 2519
4870.48 2530
4871.14 2623
4871.80 2658
4872.46 2648
4873.12 2692
4873.78 2580
4874.43 2651
4875.09 2569
4875.75 2649
4876.41 2572
4877.07 2593
4877.73 2700
4878.39 2766
4879.05 2725
4879.71 2692
4880.37 2667
4881.03 2542
4881.69 2471
4882.34 2441
4883.00 2339
4883.66 2253
4884.32 2207
4884.98 2230
4885.64 2097
4886.30 2016
4886.96 2042
4887.62 2008
4888.28 2107
4888.94 2152
4889.60 2217
4890.26 2119
4890.92 2127
4891.58 2155
4892.24 2214
4892.90 2248
4893.56 2240
4894.22 2212
4894.88 2085
4895.54 2112
4896.20 2101
4896.86 2038
4897.52 2114
4898.19 2138
4898.85 2134
4899.51 2158
4900.17 2112
4900.83 2217
4901.49 2147
4902.15 1953
4902.81 2012
4903.47 1926
4904.13 1853
4904.79 1894
4905.45 1919
4906.12 1885
4906.78 1925
4907.44 2001
4908.10 1991
4908.76 1966
4909.42 1985
4910.08 1935
4910.74 2006
4911.41 1990
4912.07 1969
4912.73 1930
4913.39 1814
4914.05 1800
4914.71 1714
4915.38 1799
4916.04 1761
4916.70 1722
4917.36 1672
4918.02 1628
4918.68 1634
4919.35 1625
4920.01 1671
4920.67 1740
4921.33 1713
4921.99 1820
4922.66 1723
4923.32 1731
4923.98 1709
4924.64 1699
4925.31 1772
4925.97 1710
4926.63 1721
4927.29 1654
4927.96 1734
4928.62 1717
4929.28 1771
4929.94 1728
4930.61 1695
4931.27 1687
4931.93 1752
4932.59 1759
4933.26 1849
4933.92 1941
4934.58 1865
4935.25 1852
4935.91 1861
4936.57 1849
4937.24 1853
4937.90 1906
4938.56 1821
4939.23 1822
4939.89 1813
4940.55 1784
4941.22 1723
4941.88 1775
4942.54 1673
4943.21 1730
4943.87 1714
4944.53 1780
4945.20 1755
4945.86 1750
4946.52 1701
4947.19 1648
4947.85 1645
4948.52 1669
4949.18 1662
4949.84 1760
4950.51 1736
4951.17 1732
4951.84 1707
4952.50 1732
4953.17 1774
4953.83 1708
4954.49 1678
4955.16 1649
4955.82 1690
4956.49 1742
4957.15 1707
4957.82 1699
4958.48 1761
4959.15 1746
4959.81 1804
4960.47 1848
4961.14 1966
4961.80 1992
4962.47 2021
4963.13 2083
4963.80 2082
4964.46 2037
4965.13 1977
4965.79 1928
4966.46 1932
4967.12 1834
4967.79 1808
4968.45 1818
4969.12 1768
4969.79 1793
4970.45 1744
4971.12 1795
4971.78 1806
4972.45 1724
4973.11 1839
4973.78 1968
4974.44 1957
4975.11 1973
4975.78 2010
4976.44 1982
4977.11 2061
4977.77 2100
4978.44 2037
4979.11 2061
4979.77 2054
4980.44 2127
4981.10 2224
4981.77 2524
4982.44 2687
4983.10 2980
4983.77 3107
4984.43 3260
4985.10 3366
4985.77 3408
4986.43 3426
4987.10 2968
4987.77 2758
4988.43 2575
4989.10 2343
4989.77 2242
4990.43 2063
4991.10 1972
4991.77 1894
4992.43 1835
4993.10 1817
4993.77 1728
4994.43 1652
4995.10 1595
4995.77 1653
4996.44 1646
4997.10 1630
4997.77 1600
4998.44 1584
4999.10 1534
4999.77 1524
5000.44 1508
5001.11 1500
5001.77 1469
5002.44 1481
5003.11 1449
5003.78 1516
5004.44 1564
5005.11 1517
5005.78 1551
5006.45 1534
5007.12 1544
5007.78 1539
5008.45 1581
5009.12 1689
5009.79 1630
5010.46 1623
5011.12 1646
5011.79 1623
5012.46 1605
5013.13 1613
5013.80 1669
5014.47 1661
5015.13 1674
5015.80 1659
5016.47 1754
5017.14 1742
5017.81 1847
5018.48 1937
5019.14 2020
5019.81 2167
5020.48 2290
5021.15 2469
5021.82 2503
5022.49 2567
5023.16 2561
5023.83 2532
5024.50 2512
5025.16 2425
5025.83 2183
5026.50 2062
5027.17 1972
5027.84 1864
5028.51 1839
5029.18 1822
5029.85 1730
5030.52 1700
5031.19 1679
5031.86 1664
5032.53 1663
5033.20 1706
5033.87 1630
5034.54 1647
5035.21 1618
5035.88 1627
5036.54 1616
5037.21 1606
5037.88 1504
5038.55 1559
5039.22 1568
5039.89 1532
5040.56 1576
5041.23 1537
5041.90 1599
5042.58 1549
5043.25 1490
5043.92 1525
5044.59 1571
5045.26 1564
5045.93 1607
5046.60 1548
5047.27 1536
5047.94 1540
5048.61 1472
5049.28 1517
5049.95 1584
5050.62 1491
5051.29 1447
5051.96 1469
5052.63 1496
5053.30 1480
5053.98 1454
5054.65 1472
5055.32 1479
5055.99 1515
5056.66 1531
5057.33 1531
5058.00 1421
5058.67 1493
5059.34 1474
5060.02 1518
5060.69 1542
5061.36 1547
5062.03 1566
5062.70 1597
5063.37 1555
5064.04 1627
5064.72 1632
5065.39 1548
5066.06 1550
5066.73 1623
5067.40 1578
5068.08 1614
5068.75 1591
5069.42 1561
5070.09 1508
5070.76 1528
5071.44 1508
5072.11 1494
5072.78 1473
5073.45 1509
5074.12 1567
5074.80 1611
5075.47 1564
5076.14 1549
5076.81 1646
5077.49 1727
5078.16 1729
5078.83 1798
5079.50 1780
5080.18 1828
5080.85 1872
5081.52 1745
5082.20 1755
5082.87 1785
5083.54 1708
5084.21 1717
5084.89 1660
5085.56 1694
5086.23 1802
5086.91 1778
5087.58 1894
5088.25 2094
5088.93 2163
5089.60 2197
5090.27 2272
5090.95 2426
5091.62 2491
5092.29 2415
5092.97 2194
5093.64 2097
5094.31 2015
5094.99 1934
5095.66 1863
5096.34 1761
5097.01 1754
5097.68 1765
5098.36 1728
5099.03 1691
5099.70 1617
5100.38 1685
5101.05 1783
5101.73 1865
5102.40 1928
5103.08 2000
5103.75 2066
5104.42 2060
5105.10 2011
5105.77 1956
5106.45 1896
5107.12 1808
5107.80 1859
5108.47 1760
5109.15 1723
5109.82 1629
5110.49 1592
5111.17 1538
5111.84 1589
5112.52 1576
5113.19 1585
5113.87 1581
5114.54 1566
5115.22 1588
5115.89 1612
5116.57 1651
5117.24 1701
5117.92 1650
5118.59 1585
5119.27 1549
5119.94 1571
5120.62 1638
5121.30 1624
5121.97 1580
5122.65 1569
5123.32 1579
5124.00 1571
5124.67 1500
5125.35 1510
5126.02 1562
5126.70 1634
5127.38 1616
5128.05 1670
5128.73 1624
5129.40 1637
5130.08 1650
5130.76 1698
5131.43 1843
5132.11 1844
5132.78 1861
5133.46 1837
5134.14 1758
5134.81 1794
5135.49 1720
5136.17 1708
5136.84 1670
5137.52 1640
5138.20 1544
5138.87 1563
5139.55 1546
5140.22 1583
5140.90 1564
5141.58 1509
5142.26 1553
5142.93 1545
5143.61 1484
5144.29 1555
5144.96 1568
5145.64 1654
5146.32 1595
5146.99 1547
5147.67 1618
5148.35 1569
5149.03 1587
5149.70 1526
5150.38 1571
5151.06 1523
5151.73 1457
5152.41 1486
5153.09 1445
5153.77 1447
5154.44 1459
5155.12 1413
5155.80 1423
5156.48 1479
5157.16 1386
5157.83 1373
5158.51 1371
5159.19 1396
5159.87 1401
5160.55 1418
5161.22 1418
5161.90 1359
5162.58 1408
5163.26 1402
5163.94 1478
5164.61 1431
5165.29 1353
5165.97 1461
5166.65 1488
5167.33 1432
5168.01 1395
5168.68 1398
5169.36 1490
5170.04 1430
5170.72 1329
5171.40 1343
5172.08 1386
5172.76 1385
5173.44 1426
5174.11 1344
5174.79 1424
5175.47 1409
5176.15 1499
5176.83 1501
5177.51 1489
5178.19 1434
5178.87 1441
5179.55 1441
5180.23 1476
5180.91 1434
5181.58 1413
5182.26 1458
5182.94 1440
5183.62 1418
5184.30 1385
5184.98 1410
5185.66 1398
5186.34 1371
5187.02 1295
5187.70 1337
5188.38 1333
5189.06 1326
5189.74 1323
5190.42 1308
5191.10 1403
5191.78 1394
5192.46 1416
5193.14 1463
5193.82 1477
5194.50 1413
5195.18 1415
5195.86 1390
5196.54 1369
5197.22 1468
5197.90 1429
5198.58 1431
5199.26 1498
5199.94 1376
5200.63 1399
5201.31 1427
5201.99 1485
5202.67 1501
5203.35 1470
5204.03 1469
5204.71 1431
5205.39 1452
5206.07 1392
5206.75 1543
5207.43 1484
5208.11 1508
5208.80 1564
5209.48 1532
5210.16 1586
5210.84 1519
5211.52 1563
5212.20 1587
5212.88 1571
5213.57 1599
5214.25 1648
5214.93 1701
5215.61 1707
5216.29 1695
5216.97 1796
5217.66 1737
5218.34 1744
5219.02 1714
5219.70 1713
5220.38 1615
5221.06 1572
5221.75 1640
5222.43 1615
5223.11 1605
5223.79 1613
5224.47 1542
5225.16 1501
5225.84 1481
5226.52 1449
5227.20 1514
5227.89 1496
5228.57 1396
5229.25 1407
5229.93 1451
5230.62 1452
5231.30 1450
5231.98 1456
5232.66 1434
5233.35 1403
5234.03 1449
5234.71 1554
5235.40 1571
5236.08 1529
5236.76 1488
5237.44 1600
5238.13 1620
5238.81 1552
5239.49 1595
5240.18 1634
5240.86 1606
5241.54 1569
5242.23 1622
5242.91 1613
5243.59 1542
5244.28 1528
5244.96 1543
5245.64 1522
5246.33 1615
5247.01 1592
5247.70 1565
5248.38 1574
5249.06 1628
5249.75 1670
5250.43 1881
5251.11 1830
5251.80 1829
5252.48 1766
5253.17 1710
5253.85 1581
5254.53 1618
5255.22 1650
5255.90 1605
5256.59 1606
5257.27 1551
5257.96 1621
5258.64 1682
5259.32 1680
5260.01 1639
5260.69 1625
5261.38 1665
5262.06 1672
5262.75 1719
5263.43 1716
5264.12 1694
5264.80 1674
5265.49 1682
5266.17 1719
5266.86 1780
5267.54 1703
5268.23 1622
5268.91 1653
5269.60 1561
5270.28 1609
5270.97 1713
5271.65 1635
5272.34 1609
5273.02 1607
5273.71 1680
5274.39 1734
5275.08 1762
5275.76 1811
5276.45 1877
5277.14 2035
5277.82 2190
5278.51 2325
5279.19 2385
5279.88 2521
5280.56 2587
5281.25 2522
5281.94 2410
5282.62 2245
5283.31 2146
5283.99 1970
5284.68 1885
5285.37 1837
5286.05 1721
5286.74 1638
5287.43 1621
5288.11 1617
5288.80 1617
5289.48 1575
5290.17 1534
5290.86 1515
5291.54 1584
5292.23 1568
5292.92 1604
5293.60 1646
5294.29 1688
5294.98 1794
5295.66 1701
5296.35 1715
5297.04 1694
5297.72 1695
5298.41 1801
5299.10 1911
5299.79 1893
5300.47 1997
5301.16 1984
5301.85 2011
5302.53 2002
5303.22 2049
5303.91 2004
5304.60 2033
5305.28 2012
5305.97 2138
5306.66 2187
5307.35 1988
5308.03 2151
5308.72 2157
5309.41 2114
5310.10 2133
5310.78 2102
5311.47 2060
5312.16 2036
5312.85 1993
5313.54 1999
5314.22 1872
5314.91 1772
5315.60 1869
5316.29 1896
5316.98 1877
5317.66 1963
5318.35 2041
5319.04 2083
5319.73 2074
5320.42 2060
5321.11 2178
5321.80 2076
5322.48 2088
5323.17 2065
5323.86 2019
5324.55 1957
5325.24 1988
5325.93 2024
5326.62 2100
5327.30 2072
5327.99 2052
5328.68 2091
5329.37 2150
5330.06 2202
5330.75 2244
5331.44 2286
5332.13 2371
5332.82 2472
5333.51 2414
5334.20 2400
5334.88 2462
5335.57 2419
5336.26 2436
5336.95 2460
5337.64 2498
5338.33 2508
5339.02 2468
5339.71 2517
5340.40 2546
5341.09 2627
5341.78 2663
5342.47 2700
5343.16 2722
5343.85 2882
5344.54 3014
5345.23 3333
5345.92 3799
5346.61 4227
5347.30 4846
5347.99 5803
5348.68 6936
5349.37 7957
5350.06 8851
5350.75 9605
5351.44 9684
5352.13 9289
5352.82 8582
5353.51 7666
5354.20 6675
5354.90 5689
5355.59 4819
5356.28 4215
5356.97 3653
5357.66 3388
5358.35 3008
5359.04 2905
5359.73 2744
5360.42 2651
5361.11 2611
5361.80 2478
5362.49 2399
5363.19 2323
5363.88 2312
5364.57 2276
5365.26 2270
5365.95 2280
5366.64 2165
5367.33 2067
5368.03 2056
5368.72 1949
5369.41 1949
5370.10 1838
5370.79 1796
5371.48 1842
5372.18 1757
5372.87 1684
5373.56 1768
5374.25 1721
5374.94 1724
5375.63 1770
5376.33 1770
5377.02 1833
5377.71 1827
5378.40 1844
5379.10 1760
5379.79 1781
5380.48 1821
5381.17 1860
5381.86 1791
5382.56 1782
5383.25 1778
5383.94 1750
5384.63 1726
5385.33 1717
5386.02 1757
5386.71 1802
5387.40 1944
5388.10 1952
5388.79 1982
5389.48 1925
5390.18 1987
5390.87 2071
5391.56 2041
5392.26 2004
5392.95 1990
5393.64 1911
5394.33 1849
5395.03 1811
5395.72 1761
5396.41 1710
5397.11 1748
5397.80 1744
5398.49 1750
5399.19 1705
5399.88 1750
5400.58 1778
5401.27 1690
5401.96 1709
5402.66 1773
5403.35 1764
5404.04 1776
5404.74 1785
5405.43 1805
5406.13 1750
5406.82 1791
5407.51 1758
5408.21 1763
5408.90 1750
5409.60 1776
5410.29 1733
5410.98 1684
5411.68 1695
5412.37 1675
5413.07 1677
5413.76 1587
5414.46 1560
5415.15 1551
5415.84 1600
5416.54 1532
5417.23 1536
5417.93 1560
5418.62 1561
5419.32 1545
5420.01 1589
5420.71 1548
5421.40 1532
5422.10 1522
5422.79 1544
5423.49 1664
5424.18 1657
5424.88 1590
5425.57 1589
5426.27 1596
5426.96 1542
5427.66 1561
5428.35 1489
5429.05 1572
5429.74 1586
5430.44 1685
5431.14 1676
5431.83 1653
5432.53 1698
5433.22 1773
5433.92 1741
5434.61 1823
5435.31 1772
5436.01 1759
5436.70 1794
5437.40 1720
5438.09 1709
5438.79 1715
5439.49 1695
5440.18 1608
5440.88 1657
5441.57 1607
5442.27 1629
5442.97 1703
5443.66 1674
5444.36 1710
5445.06 1703
5445.75 1764
5446.45 1769
5447.15 1873
5447.84 1861
5448.54 1919
5449.24 1926
5449.93 1949
5450.63 1957
5451.33 2103
5452.02 2074
5452.72 1954
5453.42 1890
5454.11 1844
5454.81 1851
5455.51 1777
5456.20 1674
5456.90 1702
5457.60 1740
5458.30 1778
5458.99 1867
5459.69 1911
5460.39 1978
5461.09 2037
5461.78 2163
5462.48 2235
5463.18 2334
5463.88 2186
5464.57 2260
5465.27 2241
5465.97 2233
5466.67 2176
5467.36 2189
5468.06 2123
5468.76 2029
5469.46 1997
5470.16 2014
5470.85 1971
5471.55 1900
5472.25 1981
5472.95 1862
5473.65 1953
5474.35 1945
5475.04 1942
5475.74 1905
5476.44 1969
5477.14 2157
5477.84 2335
5478.54 2465
5479.23 2616
5479.93 2787
5480.63 2812
5481.33 2827
5482.03 2749
5482.73 2516
5483.43 2421
5484.13 2332
5484.83 2178
5485.52 2041
5486.22 2110
5486.92 2115
5487.62 2150
5488.32 2045
5489.02 2068
5489.72 2147
5490.42 2183
5491.12 2219
5491.82 2224
5492.52 2126
5493.22 2298
5493.92 2346
5494.62 2413
5495.31 2517
5496.01 2527
5496.71 2710
5497.41 2795
5498.11 3036
5498.81 3452
5499.51 3837
5500.21 4120
5500.91 4184
5501.61 4402
5502.31 4294
5503.01 3951
5503.71 3585
5504.41 3085
5505.11 2771
5505.81 2485
5506.51 2366
5507.22 2366
5507.92 2258
5508.62 2163
5509.32 2239
5510.02 2222
5510.72 2130
5511.42 2197
5512.12 2112
5512.82 2170
5513.52 2280
5514.22 2327
5514.92 2299
5515.62 2162
5516.32 2181
5517.03 2109
5517.73 2062
5518.43 2017
5519.13 2039
5519.83 2050
5520.53 2069
5521.23 2035
5521.93 2047
5522.63 1926
5523.34 1988
5524.04 1857
5524.74 1845
5525.44 1846
5526.14 1829
5526.84 1711
5527.55 1662
5528.25 1663
5528.95 1658
5529.65 1657
5530.35 1641
5531.05 1541
5531.76 1547
5532.46 1538
5533.16 1584
5533.86 1602
5534.56 1656
5535.27 1640
5535.97 1665
5536.67 1724
5537.37 1682
5538.08 1708
5538.78 1591
5539.48 1558
5540.18 1578
5540.89 1607
5541.59 1546
5542.29 1516
5542.99 1558
5543.70 1556
5544.40 1489
5545.10 1493
5545.80 1558
5546.51 1578
5547.21 1499
5547.91 1473
5548.62 1521
5549.32 1546
5550.02 1542
5550.73 1502
5551.43 1609
5552.13 1589
5552.84 1476
5553.54 1477
5554.24 1510
5554.95 1517
5555.65 1502
5556.35 1546
5557.06 1512
5557.76 1528
5558.46 1569
5559.17 1575
5559.87 1590
5560.57 1645
5561.28 1602
5561.98 1642
5562.69 1706
5563.39 1776
5564.09 1802
5564.80 1932
5565.50 1930
5566.21 1826
5566.91 1827
5567.61 1863
5568.32 1884
5569.02 1880
5569.73 1908
5570.43 1848
5571.14 1794
5571.84 1721
5572.54 1686
5573.25 1643
5573.95 1614
5574.66 1734
5575.36 1688
5576.07 1688
5576.77 1631
5577.48 1636
5578.18 1609
5578.89 1598
5579.59 1709
5580.30 1641
5581.00 1584
5581.71 1632
5582.41 1586
5583.12 1563
5583.82 1515
5584.53 1488
5585.23 1396
5585.94 1531
5586.64 1552
5587.35 1464
5588.06 1438
5588.76 1420
5589.47 1415
5590.17 1440
5590.88 1424
5591.58 1388
5592.29 1415
5592.99 1378
5593.70 1339
5594.41 1389
5595.11 1392
5595.82 1367
5596.52 1359
5597.23 1366
5597.94 1366
5598.64 1391
5599.35 1347
5600.06 1395
5600.76 1404
5601.47 1417
5602.17 1449
5602.88 1494
5603.59 1436
5604.29 1475
5605.00 1476
5605.71 1479
5606.41 1438
5607.12 1503
5607.83 1474
5608.53 1434
5609.24 1427
5609.95 1402
5610.65 1439
5611.36 1457
5612.07 1451
5612.78 1504
5613.48 1562
5614.19 1480
5614.90 1478
5615.60 1462
5616.31 1401
5617.02 1390
5617.73 1343
5618.43 1389
5619.14 1390
5619.85 1413
5620.56 1406
5621.26 1340
5621.97 1390
5622.68 1415
5623.39 1439
5624.09 1394
5624.80 1350
5625.51 1404
5626.22 1458
5626.93 1526
5627.63 1412
5628.34 1498
5629.05 1456
5629.76 1472
5630.47 1506
5631.17 1437
5631.88 1517
5632.59 1577
5633.30 1460
5634.01 1428
5634.72 1430
5635.42 1485
5636.13 1539
5636.84 1575
5637.55 1524
5638.26 1563
5638.97 1586
5639.68 1646
5640.39 1627
5641.09 1661
5641.80 1645
5642.51 1528
5643.22 1524
5643.93 1456
5644.64 1477
5645.35 1556
5646.06 1516
5646.77 1540
5647.48 1502
5648.19 1543
5648.89 1583
5649.60 1654
5650.31 1582
5651.02 1627
5651.73 1778
5652.44 1775
5653.15 1731
5653.86 1775
5654.57 1829
5655.28 1930
5655.99 1930
5656.70 1936
5657.41 1904
5658.12 1833
5658.83 1806
5659.54 1735
5660.25 1632
5660.96 1637
5661.67 1629
5662.38 1536
5663.09 1513
5663.80 1560
5664.51 1584
5665.22 1565
5665.93 1664
5666.64 1683
5667.35 1684
5668.06 1768
5668.77 1732
5669.48 1760
5670.19 1751
5670.91 1812
5671.62 1779
5672.33 1738
5673.04 1609
5673.75 1638
5674.46 1633
5675.17 1618
5675.88 1642
5676.59 1590
5677.30 1566
5678.01 1567
5678.73 1599
5679.44 1571
5680.15 1526
5680.86 1520
5681.57 1566
5682.28 1524
5682.99 1532
5683.71 1571
5684.42 1507
5685.13 1485
5685.84 1500
5686.55 1453
5687.26 1477
5687.98 1466
5688.69 1489
5689.40 1595
5690.11 1527
5690.82 1500
5691.54 1501
5692.25 1532
5692.96 1483
5693.67 1473
5694.38 1471
5695.10 1504
5695.81 1467
5696.52 1460
5697.23 1457
5697.95 1382
5698.66 1392
5699.37 1419
5700.08 1425
5700.80 1371
5701.51 1364
5702.22 1321
5702.93 1360
5703.65 1397
5704.36 1395
5705.07 1355
5705.78 1378
5706.50 1393
5707.21 1420
5707.92 1504
5708.64 1415
5709.35 1393
5710.06 1356
5710.78 1334
5711.49 1382
5712.20 1330
5712.92 1383
5713.63 1424
5714.34 1393
5715.06 1376
5715.77 1368
5716.48 1330
5717.20 1341
5717.91 1428
5718.62 1458
5719.34 1404
5720.05 1465
5720.77 1468
5721.48 1399
5722.19 1478
5722.91 1421
5723.62 1461
5724.33 1480
5725.05 1485
5725.76 1428
5726.48 1386
5727.19 1428
5727.91 1398
5728.62 1363
5729.33 1341
5730.05 1388
5730.76 1463
5731.48 1492
5732.19 1465
5732.91 1456
5733.62 1489
5734.34 1411
5735.05 1519
5735.77 1579
5736.48 1592
5737.20 1571
5737.91 1532
5738.63 1575
5739.34 1512
5740.06 1459
5740.77 1438
5741.49 1528
5742.20 1512
5742.92 1495
5743.63 1454
5744.35 1448
5745.06 1486
5745.78 1546
5746.49 1545
5747.21 1547
5747.92 1574
5748.64 1628
5749.35 1700
5750.07 1818
5750.79 1890
5751.50 1974
5752.22 2029
5752.93 2205
5753.65 2292
5754.36 2316
5755.08 2248
5755.80 2294
5756.51 2225
5757.23 2112
5757.95 1970
5758.66 1879
5759.38 1784
5760.09 1700
5760.81 1672
5761.53 1629
5762.24 1602
5762.96 1640
5763.68 1613
5764.39 1678
5765.11 1610
5765.83 1533
5766.54 1560
5767.26 1617
5767.98 1541
5768.69 1597
5769.41 1632
5770.13 1660
5770.84 1675
5771.56 1695
5772.28 1752
5772.99 1787
5773.71 1771
5774.43 1703
5775.15 1731
5775.86 1747
5776.58 1752
5777.30 1717
5778.01 1819
5778.73 1779
5779.45 1790
5780.17 1882
5780.88 1813
5781.60 1799
5782.32 1807
5783.04 1828
5783.76 1842
5784.47 1898
5785.19 1931
5785.91 1915
5786.63 1923
5787.34 1980
5788.06 2058
5788.78 2068
5789.50 2160
5790.22 2251
5790.94 2300
5791.65 2340
5792.37 2524
5793.09 2546
5793.81 2660
5794.53 2674
5795.25 2918
5795.96 3318
5796.68 3703
5797.40 4448
5798.12 5712
5798.84 6888
5799.56 7891
5800.28 8709
5800.99 9139
5801.71 8607
5802.43 7567
5803.15 6528
5803.87 5519
5804.59 4554
5805.31 4008
5806.03 3623
5806.75 3420
5807.47 3322
5808.18 3134
5808.90 3004
5809.62 3014
5810.34 2970
5811.06 2920
5811.78 2997
5812.50 3044
5813.22 3003
5813.94 3104
5814.66 3047
5815.38 3090
5816.10 2983
5816.82 2922
5817.54 2879
5818.26 2887
5818.98 2794
5819.70 2698
5820.42 2776
5821.14 2806
5821.86 2776
5822.58 2726
5823.30 2633
5824.02 2581
5824.74 2495
5825.46 2400
5826.18 2355
5826.90 2292
5827.62 2217
5828.34 2208
5829.06 2074
5829.78 2118
5830.50 1997
5831.22 1925
5831.95 1945
5832.67 1958
5833.39 1869
5834.11 1840
5834.83 1758
5835.55 1919
5836.27 1779
5836.99 1811
5837.71 1858
5838.43 1863
5839.15 1905
5839.88 1860
5840.60 1829
5841.32 1832
5842.04 1830
5842.76 1799
5843.48 1800
5844.20 1758
5844.93 1727
5845.65 1799
5846.37 1815
5847.09 1802
5847.81 1872
5848.53 1787
5849.26 1770
5849.98 1840
5850.70 1818
5851.42 1768
5852.14 1794
5852.87 1807
5853.59 1859
5854.31 1790
5855.03 1783
5855.75 1730
5856.48 1686
5857.20 1661
5857.92 1713
5858.64 1674
5859.37 1700
5860.09 1759
5860.81 1790
5861.53 1791
5862.26 1706
5862.98 1779
5863.70 1801
5864.42 1822
5865.15 1867
5865.87 1905
5866.59 1864
5867.31 1913
5868.04 2031
5868.76 2070
5869.48 1942
5870.21 1972
5870.93 1942
5871.65 1915
5872.38 1851
5873.10 1859
5873.82 1789
5874.55 1889
5875.27 1827
5875.99 1714
5876.72 1713
5877.44 1738
5878.16 1746
5878.89 1727
5879.61 1738
5880.33 1742
5881.06 1731
5881.78 1738
5882.51 1673
5883.23 1647
5883.95 1724
5884.68 1750
5885.40 1768
5886.13 1793
5886.85 1730
5887.57 1701
5888.30 1698
5889.02 1654
5889.75 1588
5890.47 1535
5891.20 1572
5891.92 1591
5892.64 1571
5893.37 1573
5894.09 1551
5894.82 1580
5895.54 1583
5896.27 1558
5896.99 1606
5897.72 1549
5898.44 1524
5899.17 1451
5899.89 1512
5900.62 1460
5901.34 1476
5902.07 1574
5902.79 1539
5903.52 1473
5904.24 1506
5904.97 1462
5905.69 1497
5906.42 1523
5907.14 1515
5907.87 1499
5908.59 1435
5909.32 1451
5910.04 1442
5910.77 1438
5911.50 1456
5912.22 1457
5912.95 1402
5913.67 1453
5914.40 1514
5915.12 1591
5915.85 1627
5916.58 1600
5917.30 1555
5918.03 1531
5918.75 1573
5919.48 1604
5920.21 1563
5920.93 1568
5921.66 1609
5922.39 1568
5923.11 1540
5923.84 1510
5924.56 1517
5925.29 1549
5926.02 1606
5926.74 1655
5927.47 1585
5928.20 1600
5928.92 1650
5929.65 1634
5930.38 1640
5931.10 1716
5931.83 1831
5932.56 1935
5933.28 2025
5934.01 2117
5934.74 2381
5935.47 2529
5936.19 2485
5936.92 2545
5937.65 2617
5938.37 2571
5939.10 2455
5939.83 2347
5940.56 2238
5941.28 2137
5942.01 2025
5942.74 1962
5943.47 2007
5944.19 1941
5944.92 1886
5945.65 1875
5946.38 1937
5947.11 1864
5947.83 1921
5948.56 2059
5949.29 2161
5950.02 2233
5950.74 2489
5951.47 2567
5952.20 2558
5952.93 2577
5953.66 2474
5954.39 2467
5955.11 2307
5955.84 2195
5956.57 2263
5957.30 2113
5958.03 2231
5958.76 2285
5959.48 2217
5960.21 2232
5960.94 2267
5961.67 2319
5962.40 2278
5963.13 2441
5963.86 2636
5964.59 2902
5965.31 3236
5966.04 3543
5966.77 3837
5967.50 3818
5968.23 3689
5968.96 3633
5969.69 3343
5970.42 3077
5971.15 2803
5971.88 2607
5972.61 2637
5973.34 2580
5974.06 2512
5974.79 2427
5975.52 2364
5976.25 2382
5976.98 2361
5977.71 2427
5978.44 2434
5979.17 2592
5979.90 2662
5980.63 2582
5981.36 2540
5982.09 2576
5982.82 2584
5983.55 2582
5984.28 2527
5985.01 2616
5985.74 2665
5986.47 2515
5987.20 2426
5987.93 2433
5988.66 2511
5989.39 2545
5990.12 2536
5990.85 2558
5991.58 2605
5992.32 2522
5993.05 2513
5993.78 2625
5994.51 2670
5995.24 2677
5995.97 2599
5996.70 2623
5997.43 2687
5998.16 2730
5998.89 2708
5999.62 2701
6000.35 2638
6001.09 2638
6001.82 2544
6002.55 2638
6003.28 2499
6004.01 2476
6004.74 2487
6005.47 2475
6006.20 2606
6006.94 2842
6007.67 3071
6008.40 3445
6009.13 3882
6009.86 4332
6010.59 5164
6011.33 5904
6012.06 6219
6012.79 6423
6013.52 6624
6014.25 6579
6014.98 6256
6015.72 5992
6016.45 5488
6017.18 4859
6017.91 4427
6018.64 3913
6019.38 3524
6020.11 3176
6020.84 3006
6021.57 2618
6022.31 2583
6023.04 2536
6023.77 2476
6024.50 2402
6025.24 2264
6025.97 2188
6026.70 2141
6027.43 2119
6028.17 2100
6028.90 2050
6029.63 2042
6030.37 2053
6031.10 2014
6031.83 2009
6032.56 2007
6033.30 1989
6034.03 2067
6034.76 2094
6035.50 2032
6036.23 2098
6036.96 2039
6037.70 2065
6038.43 2045
6039.16 2123
6039.90 2130
6040.63 2135
6041.36 2200
6042.10 2289
6042.83 2233
6043.56 2282
6044.30 2352
6045.03 2341
6045.77 2323
6046.50 2426
6047.23 2444
6047.97 2447
6048.70 2494
6049.44 2652
6050.17 2868
6050.90 3049
6051.64 3195
6052.37 3422
6053.11 3528
6053.84 3490
6054.57 3366
6055.31 3161
6056.04 2923
6056.78 2705
6057.51 2525
6058.25 2431
6058.98 2431
6059.72 2306
6060.45 2243
6061.19 2282
6061.92 2314
6062.66 2305
6063.39 2224
6064.13 2271
6064.86 2341
6065.60 2384
6066.33 2299
6067.07 2311
6067.80 2287
6068.54 2242
6069.27 2049
6070.01 2085
6070.74 1977
6071.48 1936
6072.21 1917
6072.95 1911
6073.68 1915
6074.42 1926
6075.15 1863
6075.89 1846
6076.63 1884
6077.36 1863
6078.10 1824
6078.83 1821
6079.57 1836
6080.30 1851
6081.04 1792
6081.78 1743
6082.51 1779
6083.25 1756
6083.98 1711
6084.72 1770
6085.46 1732
6086.19 1683
6086.93 1684
6087.67 1711
6088.40 1761
6089.14 1677
6089.88 1759
6090.61 1686
6091.35 1731
6092.09 1697
6092.82 1742
6093.56 1667
6094.30 1741
6095.03 1766
6095.77 1676
6096.51 1656
6097.24 1668
6097.98 1661
6098.72 1656
6099.45 1622
6100.19 1612
6100.93 1617
6101.67 1753
6102.40 1759
6103.14 1774
6103.88 1706
6104.61 1591
6105.35 1647
6106.09 1710
6106.83 1702
6107.56 1715
6108.30 1634
6109.04 1749
6109.78 1717
6110.51 1678
6111.25 1630
6111.99 1614
6112.73 1719
6113.47 1733
6114.20 1711
6114.94 1736
6115.68 1771
6116.42 1855
6117.16 1728
6117.89 1695
6118.63 1676
6119.37 1693
6120.11 1733
6120.85 1747
6121.59 1785
6122.32 1796
6123.06 1824
6123.80 1894
6124.54 1853
6125.28 1818
6126.02 1802
6126.76 1798
6127.49 1840
6128.23 1865
6128.97 1784
6129.71 1796
6130.45 1795
6131.19 1861
6131.93 1758
6132.67 1783
6133.41 1861
6134.15 1775
6134.88 1753
6135.62 1737
6136.36 1807
6137.10 1798
6137.84 1829
6138.58 1868
6139.32 1883
6140.06 1929
6140.80 1777
6141.54 1783
6142.28 1735
6143.02 1788
6143.76 1830
6144.50 1821
6145.24 1798
6145.98 1826
6146.72 1753
6147.46 1797
6148.20 1770
6148.94 1769
6149.68 1772
6150.42 1831
6151.16 1908
6151.90 1938
6152.64 1832
6153.38 1797
6154.12 1851
6154.86 1822
6155.60 1787
6156.34 1833
6157.08 1811
6157.82 1838
6158.56 1889
6159.30 1935
6160.04 1943
6160.78 1930
6161.52 1980
6162.27 2071
6163.01 2163
6163.75 2187
6164.49 2265
6165.23 2348
6165.97 2492
6166.71 2487
6167.45 2463
6168.19 2528
6168.94 2488
6169.68 2475
6170.42 2377
6171.16 2345
6171.90 2296
6172.64 2204
6173.38 2253
6174.13 2221
6174.87 2199
6175.61 2303
6176.35 2197
6177.09 2239
6177.83 2183
6178.58 2187
6179.32 2215
6180.06 2251
6180.80 2241
6181.54 2305
6182.28 2350
6183.03 2362
6183.77 2325
6184.51 2286
6185.25 2273
6186.00 2284
6186.74 2462
6187.48 2388
6188.22 2409
6188.97 2401
6189.71 2455
6190.45 2566
6191.19 2673
6191.94 2807
6192.68 2720
6193.42 2695
6194.16 2783
6194.91 2776
6195.65 2789
6196.39 2849
6197.13 2760
6197.88 2778
6198.62 2752
6199.36 2762
6200.11 2737
6200.85 2772
6201.59 2874
6202.34 2977
6203.08 3209
6203.82 3636
6204.57 4437
6205.31 5654
6206.05 7048
6206.80 8498
6207.54 9992
6208.28 11365
6209.03 12208
6209.77 12548
6210.52 12107
6211.26 11139
6212.00 9879
6212.75 8507
6213.49 7496
6214.23 6344
6214.98 5461
6215.72 4850
6216.47 4090
6217.21 3797
6217.95 3369
6218.70 3191
6219.44 3090
6220.19 2966
6220.93 2907
6221.68 2858
6222.42 2825
6223.17 2933
6223.91 2883
6224.65 2898
6225.40 2972
6226.14 2777
6226.89 2769
6227.63 2571
6228.38 2447
6229.12 2271
6229.87 2209
6230.61 2197
6231.36 2134
6232.10 2021
6232.85 2080
6233.59 2068
6234.34 2077
6235.08 2090
6235.83 2149
6236.57 2115
6237.32 2212
6238.06 2371
6238.81 2214
6239.56 2178
6240.30 2197
6241.05 2162
6241.79 2205
6242.54 2213
6243.28 2192
6244.03 2225
6244.77 2365
6245.52 2447
6246.27 2394
6247.01 2494
6247.76 2628
6248.50 2721
6249.25 2667
6250.00 2815
6250.74 2669
6251.49 2525
6252.23 2563
6252.98 2455
6253.73 2411
6254.47 2458
6255.22 2527
6255.97 2562
6256.71 2535
6257.46 2518
6258.21 2545
6258.95 2566
6259.70 2533
6260.45 2527
6261.19 2597
6261.94 2516
6262.69 2668
6263.43 2725
6264.18 2864
6264.93 3111
6265.67 3464
6266.42 3915
6267.17 4387
6267.92 4705
6268.66 4800
6269.41 4882
6270.16 4728
6270.90 4613
6271.65 4441
6272.40 4220
6273.15 4248
6273.89 4288
6274.64 4449
6275.39 4659
6276.14 4889
6276.89 4887
6277.63 4783
6278.38 4489
6279.13 4173
6279.88 3911
6280.62 3548
6281.37 3173
6282.12 2982
6282.87 2848
6283.62 2652
6284.36 2539
6285.11 2440
6285.86 2501
6286.61 2613
6287.36 2645
6288.11 2865
6288.85 3102
6289.60 3330
6290.35 3402
6291.10 3525
6291.85 3378
6292.60 3219
6293.35 3093
6294.09 2865
6294.84 2641
6295.59 2586
6296.34 2460
6297.09 2380
6297.84 2236
6298.59 2300
6299.34 2166
6300.09 2126
6300.83 2042
6301.58 2054
6302.33 2082
6303.08 2090
6303.83 2019
6304.58 2070
6305.33 2050
6306.08 2110
6306.83 2024
6307.58 2070
6308.33 2045
6309.08 1974
6309.83 1983
6310.58 1991
6311.33 1993
6312.08 1946
6312.83 1902
6313.58 1937
6314.33 1988
6315.08 1956
6315.83 2063
6316.58 2044
6317.33 1956
6318.08 1952
6318.83 1911
6319.58 1989
6320.33 1923
6321.08 1879
6321.83 1953
6322.58 1933
6323.33 1856
6324.08 1920
6324.83 1897
6325.58 1857
6326.33 1847
6327.08 1821
6327.83 1926
6328.58 1906
6329.33 1919
6330.08 1956
6330.84 1978
6331.59 1830
6332.34 1913
6333.09 1906
6333.84 1857
6334.59 1874
6335.34 1820
6336.09 1826
6336.84 1893
6337.60 1908
6338.35 1949
6339.10 1906
6339.85 1835
6340.60 1838
6341.35 1911
6342.10 1869
6342.86 1889
6343.61 1879
6344.36 1943
6345.11 1992
6345.86 1939
6346.61 1990
6347.37 2033
6348.12 2074
6348.87 2143
6349.62 2114
6350.37 2150
6351.13 2172
6351.88 2189
6352.63 2362
6353.38 2379
6354.14 2332
6354.89 2257
6355.64 2241
6356.39 2154
6357.14 2014
6357.90 2062
6358.65 1968
6359.40 2038
6360.16 2059
6360.91 1951
6361.66 1979
6362.41 1922
6363.17 1904
6363.92 1927
6364.67 1952
6365.42 1963
6366.18 1957
6366.93 1993
6367.68 2043
6368.44 2057
6369.19 2107
6369.94 2103
6370.70 2006
6371.45 2072
6372.20 2000
6372.96 1912
6373.71 1909
6374.46 1996
6375.22 1936
6375.97 1874
6376.72 1875
6377.48 1907
6378.23 1912
6378.99 1899
6379.74 1829
6380.49 1871
6381.25 1903
6382.00 1846
6382.75 1917
6383.51 1944
6384.26 1937
6385.02 2005
6385.77 2137
6386.53 2381
6387.28 2629
6388.03 2840
6388.79 2915
6389.54 3175
6390.30 3245
6391.05 3022
6391.81 2945
6392.56 2673
6393.31 2515
6394.07 2308
6394.82 2119
6395.58 1990
6396.33 1910
6397.09 1820
6397.84 1729
6398.60 1649
6399.35 1684
6400.11 1674
6400.86 1662
6401.62 1588
6402.37 1655
6403.13 1611
6403.88 1630
6404.64 1643
6405.39 1662
6406.15 1667
6406.90 1770
6407.66 1818
6408.42 1760
6409.17 1787
6409.93 1768
6410.68 1747
6411.44 1753
6412.19 1691
6412.95 1689
6413.71 1627
6414.46 1625
6415.22 1670
6415.97 1643
6416.73 1700
6417.48 1692
6418.24 1663
6419.00 1660
6419.75 1612
6420.51 1718
6421.27 1668
6422.02 1683
6422.78 1760
6423.53 1706
6424.29 1747
6425.05 1800
6425.80 1770
6426.56 1721
6427.32 1702
6428.07 1662
6428.83 1611
6429.59 1664
6430.34 1638
6431.10 1617
6431.86 1649
6432.61 1694
6433.37 1481
6434.13 1603
6434.89 1627
6435.64 1590
6436.40 1604
6437.16 1611
6437.91 1634
6438.67 1677
6439.43 1583
6440.19 1586
6440.94 1565
6441.70 1566
6442.46 1594
6443.22 1573
6443.97 1573
6444.73 1569
6445.49 1577
6446.25 1538
6447.00 1549
6447.76 1568
6448.52 1572
6449.28 1515
6450.04 1543
6450.79 1560
6451.55 1566
6452.31 1606
6453.07 1567
6453.83 1677
6454.58 1609
6455.34 1575
6456.10 1611
6456.86 1630
6457.62 1674
6458.38 1608
6459.13 1623
6459.89 1600
6460.65 1582
6461.41 1492
6462.17 1544
6462.93 1586
6463.69 1593
6464.44 1589
6465.20 1603
6465.96 1656
6466.72 1552
6467.48 1637
6468.24 1617
6469.00 1569
6469.76 1626
6470.52 1727
6471.28 1668
6472.03 1613
6472.79 1601
6473.55 1623
6474.31 1666
6475.07 1700
6475.83 1661
6476.59 1679
6477.35 1697
6478.11 1712
6478.87 1721
6479.63 1758
6480.39 1708
6481.15 1709
6481.91 1739
6482.67 1733
6483.43 1748
6484.19 1774
6484.95 1768
6485.71 1797
6486.47 1744
6487.23 1837
6487.99 1783
6488.75 1912
6489.51 1994
6490.27 1936
6491.03 2007
6491.79 2075
6492.55 2025
6493.31 2114
6494.07 2169
6494.83 2171
6495.59 2193
6496.35 2185
6497.11 2179
6497.87 2144
6498.64 2173
6499.40 2217
6500.16 2274
6500.92 2231
6501.68 2175
6502.44 2147
6503.20 2216
6503.96 2208
6504.72 2192
6505.48 2234
6506.25 2316
6507.01 2344
6507.77 2389
6508.53 2319
6509.29 2340
6510.05 2339
6510.81 2446
6511.57 2467
6512.34 2506
6513.10 2443
6513.86 2453
6514.62 2403
6515.38 2442
6516.15 2545
6516.91 2650
6517.67 2718
6518.43 2745
6519.19 2817
6519.95 2948
6520.72 2969
6521.48 3107
6522.24 3345
6523.00 3497
6523.77 3689
6524.53 4039
6525.29 4379
6526.05 4669
6526.81 4901
6527.58 5062
6528.34 5210
6529.10 5099
6529.86 4850
6530.63 4783
6531.39 4841
6532.15 5074
6532.92 5806
6533.68 6972
6534.44 8237
6535.20 9270
6535.97 10022
6536.73 10234
6537.49 9730
6538.26 8892
6539.02 8230
6539.78 7063
6540.55 6035
6541.31 5184
6542.07 4458
6542.84 3792
6543.60 3442
6544.36 3090
6545.13 2876
6545.89 2732
6546.65 2593
6547.42 2427
6548.18 2440
6548.94 2367
6549.71 2296
6550.47 2326
6551.24 2201
6552.00 2283
6552.76 2185
6553.53 2183
6554.29 2102
6555.06 2044
6555.82 2026
6556.58 2083
6557.35 2079
6558.11 2094
6558.88 2111
6559.64 2181
6560.41 2207
6561.17 2310
6561.93 2501
6562.70 2633
6563.46 2771
6564.23 2833
6564.99 2845
6565.76 2824
6566.52 2664
6567.29 2563
6568.05 2507
6568.82 2470
6569.58 2354
6570.35 2340
6571.11 2318
6571.88 2400
6572.64 2472
6573.41 2478
6574.17 2547
6574.94 2668
6575.70 2620
6576.47 2676
6577.23 2698
6578.00 2644
6578.76 2688
6579.53 2640
6580.29 2631
6581.06 2740
6581.83 2734
6582.59 2666
6583.36 2639
6584.12 2620
6584.89 2605
6585.65 2584
6586.42 2576
6587.19 2594
6587.95 2658
6588.72 2760
6589.48 2852
6590.25 3026
6591.02 3321
6591.78 3398
6592.55 3680
6593.32 3844
6594.08 4017
6594.85 3959
6595.61 3981
6596.38 3796
6597.15 3704
6597.91 3382
6598.68 3280
6599.45 3077
6600.21 2946
6600.98 2667
6601.75 2591
6602.51 2558
6603.28 2357
6604.05 2325
6604.82 2340
6605.58 2294
6606.35 2270
6607.12 2243
6607.88 2161
6608.65 2107
6609.42 2193
6610.19 2144
6610.95 2098
6611.72 2078
6612.49 2095
6613.25 2056
6614.02 2118
6614.79 2120
6615.56 2224
6616.32 2149
6617.09 2228
6617.86 2231
6618.63 2195
6619.40 2264
6620.16 2273
6620.93 2292
6621.70 2351
6622.47 2318
6623.24 2309
6624.00 2303
6624.77 2317
6625.54 2255
6626.31 2258
6627.08 2220
6627.84 2294
6628.61 2322
6629.38 2439
6630.15 2547
6630.92 2777
6631.69 3178
6632.46 3567
6633.22 3867
6633.99 4193
6634.76 4409
6635.53 4362
6636.30 4106
6637.07 3777
6637.84 3594
6638.61 3262
6639.37 2993
6640.14 2717
6640.91 2414
6641.68 2367
6642.45 2275
6643.22 2229
6643.99 2250
6644.76 2173
6645.53 2086
6646.30 2076
6647.07 2095
6647.84 2190
6648.61 2189
6649.37 2111
6650.14 2103
6650.91 2051
6651.68 2089
6652.45 2103
6653.22 2163
6653.99 2127
6654.76 2197
6655.53 2189
6656.30 2232
6657.07 2184
6657.84 2126
6658.61 2069
6659.38 2073
6660.15 2023
6660.92 2022
6661.69 1972
6662.46 2086
6663.23 2087
6664.00 2087
6664.77 2068
6665.55 2040
6666.32 2096
6667.09 2133
6667.86 2103
6668.63 2084
6669.40 2150
6670.17 2121
6670.94 2113
6671.71 2041
6672.48 2084
6673.25 2076
6674.02 2049
6674.79 2010
6675.57 2051
6676.34 2092
6677.11 2153
6677.88 2125
6678.65 2110
6679.42 2188
6680.19 2155
6680.96 2191
6681.74 2277
6682.51 2473
6683.28 2656
6684.05 2757
6684.82 2786
6685.59 2814
6686.37 2723
6687.14 2662
6687.91 2509
6688.68 2411
6689.45 2313
6690.22 2170
6691.00 2176
6691.77 2098
6692.54 2119
6693.31 2167
6694.08 2161
6694.86 1976
6695.63 2004
6696.40 2003
6697.17 2054
6697.95 1939
6698.72 1912
6699.49 1944
6700.26 1950
6701.04 1949
6701.81 1950
6702.58 1956
6703.35 1981
6704.13 2025
6704.90 1916
6705.67 1924
6706.44 1869
6707.22 1846
6707.99 1913
6708.76 1872
6709.54 1804
6710.31 1806
6711.08 1828
6711.86 1874
6712.63 1745
6713.40 1755
6714.17 1804
6714.95 1776
6715.72 1671
6716.50 1694
6717.27 1736
6718.04 1758
6718.82 1729
6719.59 1727
6720.36 1723
6721.14 1743
6721.91 1737
6722.68 1731
6723.46 1741
6724.23 1742
6725.01 1740
6725.78 1746
6726.55 1722
6727.33 1733
6728.10 1685
6728.88 1703
6729.65 1698
6730.42 1762
6731.20 1745
6731.97 1812
6732.75 1812
6733.52 1770
6734.30 1846
6735.07 1870
6735.84 1932
6736.62 1949
6737.39 1945
6738.17 1857
6738.94 1863
6739.72 1831
6740.49 1824
6741.27 1841
6742.04 1923
6742.82 1886
6743.59 1907
6744.37 1922
6745.14 1981
6745.92 1895
6746.69 1895
6747.47 1952
6748.24 2064
6749.02 2170
6749.79 2318
6750.57 2390
6751.34 2490
6752.12 2647
6752.90 2700
6753.67 2659
6754.45 2418
6755.22 2314
6756.00 2287
6756.77 2170
6757.55 2068
6758.33 2040
6759.10 1992
6759.88 1995
6760.65 1946
6761.43 1835
6762.20 1840
6762.98 1959
6763.76 1994
6764.53 2000
6765.31 2023
6766.09 1951
6766.86 1915
6767.64 1922
6768.41 1860
6769.19 1803
6769.97 1724
6770.74 1751
6771.52 1794
6772.30 1760
6773.07 1661
6773.85 1686
6774.63 1669
6775.40 1635
6776.18 1753
6776.96 1713
6777.74 1768
6778.51 1753
6779.29 1764
6780.07 1820
6780.84 1820
6781.62 1774
6782.40 1769
6783.17 1679
6783.95 1669
6784.73 1620
6785.51 1690
6786.28 1565
6787.06 1595
6787.84 1632
6788.62 1622
6789.39 1530
6790.17 1509
6790.95 1587
6791.73 1625
6792.51 1570
6793.28 1624
6794.06 1530
6794.84 1559
6795.62 1541
6796.39 1579
6797.17 1616
6797.95 1567
6798.73 1564
6799.51 1583
6800.29 1548
6801.06 1580
6801.84 1636
6802.62 1663
6803.40 1732
6804.18 1775
6804.96 1778
6805.73 1744
6806.51 1774
6807.29 1704
6808.07 1656
6808.85 1711
6809.63 1683
6810.41 1673
6811.18 1650
6811.96 1657
6812.74 1671
6813.52 1705
6814.30 1676
6815.08 1614
6815.86 1643
6816.64 1718
6817.42 1689
6818.20 1710
6818.98 1671
6819.76 1603
6820.53 1681
6821.31 1671
6822.09 1655
6822.87 1660
6823.65 1601
6824.43 1651
6825.21 1568
6825.99 1550
6826.77 1568
6827.55 1575
6828.33 1579
6829.11 1527
6829.89 1518
6830.67 1569
6831.45 1618
6832.23 1550
6833.01 1534
6833.79 1593
6834.57 1545
6835.35 1553
6836.13 1526
6836.91 1516
6837.69 1515
6838.47 1558
6839.25 1517
6840.03 1501
6840.81 1515
6841.59 1494
6842.37 1510
6843.16 1483
6843.94 1527
6844.72 1539
6845.50 1582
6846.28 1657
6847.06 1783
6847.84 1946
6848.62 2159
6849.40 2253
6850.18 2369
6850.96 2382
6851.75 2382
6852.53 2249
6853.31 2140
6854.09 2081
6854.87 1943
6855.65 1808
6856.43 1815
6857.22 1797
6858.00 1729
6858.78 1741
6859.56 1723
6860.34 1640
6861.12 1637
6861.90 1577
6862.69 1617
6863.47 1692
6864.25 1710
6865.03 1714
6865.81 1770
6866.60 1764
6867.38 1765
6868.16 1766
6868.94 1730
6869.72 1756
6870.51 1730
6871.29 1692
6872.07 1649
6872.85 1754
6873.64 1675
6874.42 1738
6875.20 1732
6875.98 1739
6876.77 1809
6877.55 1881
6878.33 1887
6879.11 1917
6879.90 1986
6880.68 1973
6881.46 2120
6882.25 2105
6883.03 2198
6883.81 2285
6884.59 2565
6885.38 2942
6886.16 3359
6886.94 3681
6887.73 3975
6888.51 3943
6889.29 3782
6890.08 3519
6890.86 3162
6891.64 2874
6892.43 2671
6893.21 2419
6893.99 2351
6894.78 2184
6895.56 2091
6896.35 2041
6897.13 2024
6897.91 1959
6898.70 2037
6899.48 2020
6900.26 1961
6901.05 2009
6901.83 1986
6902.62 2007
6903.40 2053
6904.18 1941
6904.97 1981
6905.75 1986
6906.54 1991
6907.32 1931
6908.11 1942
6908.89 1912
6909.67 1864
6910.46 1807
6911.24 1828
6912.03 1785
6912.81 1711
6913.60 1774
6914.38 1759
6915.17 1727
6915.95 1779
6916.74 1801
6917.52 1754
6918.31 1807
6919.09 1694
6919.88 1704
6920.66 1724
6921.45 1714
6922.23 1695
6923.02 1714
6923.80 1666
6924.59 1697
6925.37 1700
6926.16 1667
6926.94 1685
6927.73 1766
6928.51 1748
6929.30 1750
6930.09 1698
6930.87 1668
6931.66 1703
6932.44 1697
6933.23 1756
6934.01 1748
6934.80 1743
6935.59 1747
6936.37 1769
6937.16 1819
6937.94 1873
6938.73 1905
6939.52 1932
6940.30 2003
6941.09 2017
6941.88 2079
6942.66 2141
6943.45 2204
6944.23 2203
6945.02 2177
6945.81 2274
6946.59 2480
6947.38 2557
6948.17 2504
6948.95 2543
6949.74 2486
6950.53 2431
6951.31 2397
6952.10 2327
6952.89 2307
6953.67 2393
6954.46 2478
6955.25 2456
6956.04 2408
6956.82 2461
6957.61 2437
6958.40 2401
6959.18 2503
6959.97 2425
6960.76 2449
6961.55 2474
6962.33 2451
6963.12 2590
6963.91 2650
6964.70 2661
6965.48 2577
6966.27 2677
6967.06 2704
6967.85 2741
6968.63 2775
6969.42 2850
6970.21 2888
6971.00 2938
6971.79 2914
6972.57 3045
6973.36 2893
6974.15 2885
6974.94 2885
6975.73 2888
6976.52 2983
6977.30 2918
6978.09 2943
6978.88 3070
6979.67 3174
6980.46 3415
6981.25 3800
6982.03 4306
6982.82 5156
6983.61 5849
6984.40 6564
6985.19 7283
6985.98 7957
6986.77 8111
6987.55 8411
6988.34 8042
6989.13 7791
6989.92 7267
6990.71 6589
6991.50 5940
6992.29 5244
6993.08 4788
6993.87 4474
6994.66 4435
6995.45 4603
6996.24 4902
6997.02 5364
6997.81 5931
6998.60 6516
6999.39 6867
7000.18 6787
7000.97 6527
7001.76 6093
7002.55 5534
7003.34 4892
7004.13 4446
7004.92 3982
7005.71 3501
7006.50 3105
7007.29 2895
7008.08 2736
7008.87 2616
7009.66 2479
7010.45 2462
7011.24 2498
7012.03 2453
7012.82 2438
7013.61 2466
7014.40 2442
7015.19 2486
7015.98 2405
7016.77 2434
7017.56 2425
7018.35 2251
7019.15 2217
7019.94 2236
7020.73 2141
7021.52 2141
7022.31 2171
7023.10 2159
7023.89 2165
7024.68 2275
7025.47 2377
7026.26 2448
7027.05 2440
7027.85 2409
7028.64 2349
7029.43 2414
7030.22 2341
7031.01 2219
7031.80 2138
7032.59 2201
7033.38 2233
7034.18 2174
7034.97 2153
7035.76 2348
7036.55 2312
7037.34 2357
7038.13 2431
7038.93 2447
7039.72 2566
7040.51 2670
7041.30 2760
7042.09 2824
7042.89 2886
7043.68 2990
7044.47 3010
7045.26 2895
7046.05 2987
7046.85 3110
7047.64 3138
7048.43 3513
7049.22 3817
7050.01 3931
7050.81 3985
7051.60 3724
7052.39 3415
7053.18 3267
7053.98 3062
7054.77 3004
7055.56 2958
7056.36 2832
7057.15 2814
7057.94 2852
7058.73 2890
7059.53 2860
7060.32 2811
7061.11 2794
7061.91 2802
7062.70 2756
7063.49 2748
7064.29 2767
7065.08 2738
7065.87 2847
7066.66 2764
7067.46 2632
7068.25 2654
7069.04 2713
7069.84 2744
7070.63 2692
7071.43 2674
7072.22 2653
7073.01 2634
7073.81 2549
7074.60 2539
7075.39 2509
7076.19 2581
7076.98 2604
7077.78 2520
7078.57 2535
7079.36 2616
7080.16 2586
7080.95 2702
7081.75 2713
7082.54 2929
7083.33 3189
7084.13 3752
7084.92 4288
7085.72 4924
7086.51 5509
7087.31 5929
7088.10 6060
7088.90 5862
7089.69 5549
7090.48 5125
7091.28 4669
7092.07 4043
7092.87 3545
7093.66 3238
7094.46 2811
7095.25 2624
7096.05 2364
7096.84 2354
7097.64 2186
7098.43 2163
7099.23 2156
7100.02 2121
7100.82 2081
7101.61 2016
7102.41 2006
7103.20 1990
7104.00 1974
7104.80 1910
7105.59 1860
7106.39 1911
7107.18 1817
7107.98 1763
7108.77 1749
7109.57 1688
7110.36 1648
7111.16 1618
7111.96 1639
7112.75 1692
7113.55 1741
7114.34 1751
7115.14 1774
7115.94 1785
7116.73 1770
7117.53 1781
7118.32 1775
7119.12 1761
7119.92 1754
7120.71 1717
7121.51 1724
7122.31 1758
7123.10 1710
7123.90 1733
7124.70 1687
7125.49 1802
7126.29 1803
7127.09 1768
7127.88 1839
7128.68 1823
7129.48 1731
7130.27 1702
7131.07 1724
7131.87 1727
7132.66 1703
7133.46 1696
7134.26 1696
7135.06 1618
7135.85 1683
7136.65 1717
7137.45 1752
7138.24 1702
7139.04 1671
7139.84 1681
7140.64 1704
7141.43 1729
7142.23 1726
7143.03 1818
7143.83 1784
7144.62 1731
7145.42 1705
7146.22 1689
7147.02 1692
7147.82 1725
7148.61 1623
7149.41 1630
7150.21 1581
7151.01 1599
7151.81 1650
7152.60 1674
7153.40 1642
7154.20 1653
7155.00 1637
7155.80 1642
7156.59 1678
7157.39 1623
7158.19 1558
7158.99 1585
7159.79 1551
7160.59 1565
7161.39 1475
7162.18 1574
7162.98 1563
7163.78 1553
7164.58 1515
7165.38 1522
7166.18 1547
7166.98 1532
7167.78 1531
7168.57 1499
7169.37 1485
7170.17 1502
7170.97 1439
7171.77 1439
7172.57 1416
7173.37 1455
7174.17 1481
7174.97 1418
7175.77 1379
7176.57 1383
7177.37 1373
7178.17 1353
7178.97 1365
7179.77 1418
7180.56 1362
7181.36 1352
7182.16 1394
7182.96 1382
7183.76 1474
7184.56 1463
7185.36 1457
7186.16 1427
7186.96 1445
7187.76 1380
7188.56 1386
7189.36 1385
7190.16 1347
7190.96 1323
7191.76 1356
7192.57 1343
7193.37 1358
7194.17 1347
7194.97 1396
7195.77 1453
7196.57 1400
7197.37 1362
7198.17 1405
7198.97 1450
7199.77 1410
7200.57 1400
7201.37 1373
7202.17 1320
7202.97 1325
7203.77 1301
7204.58 1327
7205.38 1353
7206.18 1277
7206.98 1346
7207.78 1287
7208.58 1342
7209.38 1303
7210.18 1337
7210.99 1313
7211.79 1354
7212.59 1372
7213.39 1285
7214.19 1337
7214.99 1366
7215.79 1292
7216.60 1387
7217.40 1460
7218.20 1450
7219.00 1388
7219.80 1376
7220.60 1363
7221.41 1380
7222.21 1387
7223.01 1390
7223.81 1439
7224.62 1437
7225.42 1349
7226.22 1357
7227.02 1373
7227.82 1345
7228.63 1319
7229.43 1353
7230.23 1337
7231.03 1363
7231.84 1295
7232.64 1354
7233.44 1349
7234.24 1325
7235.05 1311
7235.85 1299
7236.65 1296
7237.45 1333
7238.26 1288
7239.06 1308
7239.86 1277
7240.67 1287
7241.47 1346
7242.27 1282
7243.08 1240
7243.88 1238
7244.68 1268
7245.49 1213
7246.29 1236
7247.09 1253
7247.90 1230
7248.70 1203
7249.50 1188
7250.31 1203
7251.11 1214
7251.91 1145
7252.72 1225
7253.52 1263
7254.32 1275
7255.13 1286
7255.93 1282
7256.74 1296
7257.54 1287
7258.34 1274
7259.15 1266
7259.95 1319
7260.76 1370
7261.56 1347
7262.36 1280
7263.17 1292
7263.97 1300
7264.78 1253
7265.58 1262
7266.39 1268
7267.19 1301
7268.00 1260
7268.80 1211
7269.60 1298
7270.41 1303
7271.21 1382
7272.02 1436
7272.82 1432
7273.63 1459
7274.43 1454
7275.24 1437
7276.04 1404
7276.85 1458
7277.65 1412
7278.46 1397
7279.26 1363
7280.07 1423
7280.87 1467
7281.68 1452
7282.48 1519
7283.29 1592
7284.09 1600
7284.90 1621
7285.71 1529
7286.51 1482
7287.32 1486
7288.12 1484
7288.93 1434
7289.73 1465
7290.54 1409
7291.35 1441
7292.15 1348
7292.96 1390
7293.76 1400
7294.57 1381
7295.38 1385
7296.18 1409
7296.99 1478
7297.79 1494
7298.60 1470
7299.41 1561
7300.21 1597
7301.02 1649
7301.82 1681
7302.63 1621
7303.44 1603
7304.24 1515
7305.05 1566
7305.86 1509
7306.66 1495
7307.47 1445
7308.28 1446
7309.08 1506
7309.89 1550
7310.70 1496
7311.50 1527
7312.31 1561
7313.12 1507
7313.93 1578
7314.73 1706
7315.54 1839
7316.35 1994
7317.15 2195
7317.96 2329
7318.77 2371
7319.58 2360
7320.38 2316
7321.19 2211
7322.00 2092
7322.81 1995
7323.61 1910
7324.42 1836
7325.23 1727
7326.04 1662
7326.84 1605
7327.65 1609
7328.46 1627
7329.27 1551
7330.08 1488
7330.88 1534
7331.69 1501
7332.50 1460
7333.31 1503
7334.12 1468
7334.92 1488
7335.73 1455
7336.54 1374
7337.35 1360
7338.16 1387
7338.97 1302
7339.78 1320
7340.58 1352
7341.39 1305
7342.20 1271
7343.01 1300
7343.82 1316
7344.63 1364
7345.44 1322
7346.24 1316
7347.05 1301
7347.86 1295
7348.67 1245
7349.48 1231
7350.29 1150
7351.10 1207
7351.91 1201
7352.72 1195
7353.53 1228
7354.34 1261
7355.14 1219
7355.95 1197
7356.76 1234
7357.57 1201
7358.38 1222
7359.19 1220
7360.00 1227
7360.81 1227
7361.62 1241
7362.43 1142
7363.24 1157
7364.05 1238
7364.86 1202
7365.67 1142
7366.48 1153
7367.29 1222
7368.10 1213
7368.91 1161
7369.72 1189
7370.53 1250
7371.34 1249
7372.15 1158
7372.96 1176
7373.77 1222
7374.58 1213
7375.39 1220
7376.20 1286
7377.01 1328
7377.82 1326
7378.63 1466
7379.44 1482
7380.26 1564
7381.07 1516
7381.88 1535
7382.69 1579
7383.50 1499
7384.31 1404
7385.12 1340
7385.93 1326
7386.74 1352
7387.55 1285
7388.36 1325
7389.18 1280
7389.99 1292
7390.80 1269
7391.61 1294
7392.42 1317
7393.23 1347
7394.04 1347
7394.86 1519
7395.67 1515
7396.48 1530
7397.29 1536
7398.10 1578
7398.91 1625
7399.73 1642
7400.54 1574
7401.35 1598
7402.16 1615
7402.97 1510
7403.79 1446
7404.60 1341
7405.41 1353
7406.22 1371
7407.03 1358
7407.85 1280
7408.66 1292
7409.47 1268
7410.28 1257
7411.10 1233
7411.91 1253
7412.72 1231
7413.53 1160
7414.35 1142
7415.16 1160
7415.97 1121
7416.78 1129
7417.60 1131
7418.41 1083
7419.22 1149
7420.03 1138
7420.85 1076
7421.66 1077
7422.47 1037
7423.29 1016
7424.10 1051
7424.91 1088
7425.73 1046
7426.54 1026
7427.35 1024
7428.17 1017
7428.98 1051
7429.79 1077
7430.61 1110
7431.42 1095
7432.23 1092
7433.05 1090
7433.86 1068
7434.67 1075
7435.49 1046
7436.30 1089
7437.12 1112
7437.93 1095
7438.74 1023
7439.56 1031
7440.37 1112
7441.18 1071
7442.00 1047
7442.81 1073
7443.63 1058
7444.44 1017
7445.26 1089
7446.07 1112
7446.88 1094
7447.70 1036
7448.51 1062
7449.33 1084
7450.14 1007
7450.96 1077
7451.77 1111
7452.59 1108
7453.40 1081
7454.22 1100
7455.03 1080
7455.85 1094
7456.66 1194
7457.47 1100
7458.29 1107
7459.10 1077
7459.92 1083
7460.74 1115
7461.55 1126
7462.37 1169
7463.18 1194
7464.00 1159
7464.81 1165
7465.63 1116
7466.44 1111
7467.26 1144
7468.07 1167
7468.89 1092
7469.70 1121
7470.52 1108
7471.34 1120
7472.15 1136
7472.97 1167
7473.78 1200
7474.60 1170
7475.41 1119
7476.23 1135
7477.05 1122
7477.86 1047
7478.68 1097
7479.49 1108
7480.31 1095
7481.13 1085
7481.94 1091
7482.76 1116
7483.58 1126
7484.39 1110
7485.21 1144
7486.03 1080
7486.84 1120
7487.66 1088
7488.48 1078
7489.29 1085
7490.11 1066
7490.93 1016
7491.74 1050
7492.56 1022
7493.38 1000
7494.19 1047
7495.01 1012
7495.83 1031
7496.64 1023
7497.46 1036
7498.28 1059
7499.10 1066
7499.91 1029
7500.73 1022
7501.55 1087
7502.36 1088
7503.18 1073
7504.00 1066
7504.82 1049
7505.63 1010
7506.45 1035
7507.27 1076
7508.09 1112
7508.90 1042
7509.72 1044
7510.54 1019
7511.36 952
7512.18 977
7512.99 1012
7513.81 995
7514.63 1003
7515.45 1014
7516.27 952
7517.08 1017
7517.90 1076
7518.72 1022
7519.54 984
7520.36 1004
7521.18 978
7521.99 978
7522.81 1002
7523.63 1001
7524.45 980
7525.27 1018
7526.09 1033
7526.91 1019
7527.72 954
7528.54 1011
7529.36 1010
7530.18 1010
7531.00 1010
7531.82 1010
7532.64 1020
7533.46 998
7534.28 1031
7535.10 1064
7535.91 1019
7536.73 1035
7537.55 1072
7538.37 1001
7539.19 1023
7540.01 1046
7540.83 1036
7541.65 1034
7542.47 1044
7543.29 1070
7544.11 1092
7544.93 1054
7545.75 1088
7546.57 1030
7547.39 1037
7548.21 1030
7549.03 1012
7549.85 1022
7550.67 1011
7551.49 1064
7552.31 1059
7553.13 1072
7553.95 1081
7554.77 1068
7555.59 1051
7556.41 1107
7557.23 1114
7558.05 1114
7558.87 1142
7559.69 1128
7560.51 1157
7561.33 1128
7562.15 1149
7562.97 1155
7563.79 1066
7564.61 1089
7565.44 1102
7566.26 1084
7567.08 1088
7567.90 1068
7568.72 1102
7569.54 1101
7570.36 944
7571.18 1021
7572.00 1100
7572.82 1131
7573.65 1067
7574.47 1127
7575.29 1115
7576.11 1081
7576.93 1055
7577.75 1090
7578.57 1106
7579.40 1096
7580.22 1110
7581.04 1105
7581.86 1093
7582.68 1131
7583.50 1136
7584.33 1133
7585.15 1213
7585.97 1265
7586.79 1213
7587.61 1183
7588.44 1245
7589.26 1215
7590.08 1260
7590.90 1248
7591.72 1221
7592.55 1246
7593.37 1206
7594.19 1275
7595.01 1240
7595.84 1225
7596.66 1289
7597.48 1236
7598.30 1259
7599.13 1266
7599.95 1400
7600.77 1459
7601.59 1557
7602.42 1710
7603.24 1723
7604.06 1760
7604.89 1798
7605.71 1770
7606.53 1699
7607.36 1658
7608.18 1617
7609.00 1546
7609.82 1584
7610.65 1473
7611.47 1478
7612.29 1517
7613.12 1497
7613.94 1485
7614.77 1554
7615.59 1591
7616.41 1656
7617.24 1696
7618.06 1670
7618.88 1707
7619.71 1606
7620.53 1594
7621.35 1550
7622.18 1520
7623.00 1478
7623.83 1509
7624.65 1485
7625.47 1540
7626.30 1554
7627.12 1540
7627.95 1674
7628.77 1784
7629.60 1856
7630.42 1916
7631.24 2047
7632.07 2034
7632.89 1941
7633.72 1895
7634.54 1879
7635.37 1748
7636.19 1618
7637.02 1506
7637.84 1399
7638.67 1416
7639.49 1373
7640.31 1247
7641.14 1208
7641.96 1185
7642.79 1188
7643.61 1273
7644.44 1232
7645.26 1202
7646.09 1188
7646.92 1214
7647.74 1227
7648.57 1229
7649.39 1156
7650.22 1188
7651.04 1158
7651.87 1123
7652.69 1096
7653.52 1108
7654.34 1090
7655.17 1120
7656.00 1148
7656.82 1106
7657.65 1122
7658.47 1133
7659.30 1089
7660.12 1092
7660.95 1156
7661.78 1106
7662.60 1037
7663.43 1052
7664.25 1089
7665.08 1084
7665.91 1083
7666.73 1121
7667.56 1092
7668.39 1105
7669.21 1057
7670.04 1126
7670.87 1136
7671.69 1106
7672.52 1081
7673.35 1115
7674.17 1113
7675.00 1106
7675.83 1085
7676.65 1085
7677.48 1094
7678.31 1048
7679.13 1058
7679.96 1104
7680.79 1141
7681.61 1181
7682.44 1192
7683.27 1286
7684.10 1309
7684.92 1403
7685.75 1419
7686.58 1392
7687.40 1336
7688.23 1334
7689.06 1327
7689.89 1312
7690.71 1255
7691.54 1227
7692.37 1245
7693.20 1184
7694.03 1104
7694.85 1199
7695.68 1231
7696.51 1301
7697.34 1240
7698.16 1316
7698.99 1339
7699.82 1341
7700.65 1296
7701.48 1217
7702.31 1190
7703.13 1145
7703.96 1201
7704.79 1127
7705.62 1188
7706.45 1177
7707.28 1113
7708.10 1134
7708.93 1127
7709.76 1156
7710.59 1146
7711.42 1213
7712.25 1178
7713.08 1131
7713.90 1173
7714.73 1143
7715.56 1165
7716.39 1115
7717.22 1165
7718.05 1185
7718.88 1143
7719.71 1151
7720.54 1072
7721.37 1055
7722.20 1052
7723.02 1088
7723.85 1081
7724.68 1060
7725.51 1101
7726.34 1083
7727.17 1069
7728.00 1084
7728.83 1101
7729.66 1074
7730.49 1094
7731.32 1153
7732.15 1132
7732.98 1122
7733.81 1122
7734.64 1164
7735.47 1126
7736.30 1155
7737.13 1124
7737.96 1159
7738.79 1160
7739.62 1182
7740.45 1200
7741.28 1204
7742.11 1217
7742.94 1306
7743.77 1306
7744.60 1407
7745.43 1427
7746.26 1440
7747.09 1522
7747.92 1533
7748.75 1503
7749.59 1445
7750.42 1426
7751.25 1421
7752.08 1436
7752.91 1462
7753.74 1635
7754.57 1754
7755.40 1838
7756.23 1977
7757.06 1942
7757.90 1992
7758.73 1858
7759.56 1742
7760.39 1682
7761.22 1561
7762.05 1447
7762.88 1364
7763.71 1318
7764.55 1300
7765.38 1212
7766.21 1158
7767.04 1131
7767.87 1096
7768.70 1087
7769.54 1078
7770.37 1127
7771.20 1096
7772.03 1119
7772.86 1240
7773.70 1334
7774.53 1370
7775.36 1432
7776.19 1545
7777.02 1518
7777.86 1487
7778.69 1453
7779.52 1494
7780.35 1335
7781.19 1265
7782.02 1239
7782.85 1244
7783.68 1159
7784.52 1181
7785.35 1160
7786.18 1154
7787.01 1099
7787.85 1107
7788.68 1097
7789.51 1062
7790.35 1103
7791.18 1127
7792.01 1071
7792.84 1078
7793.68 1083
7794.51 1062
7795.34 1044
7796.18 1073
7797.01 1057
7797.84 1077
7798.68 1098
7799.51 1028
7800.34 1052
7801.18 1109
7802.01 1040
7802.84 1055
7803.68 1079
7804.51 1101
7805.35 1104
7806.18 1147
7807.01 1114
7807.85 1139
7808.68 1094
7809.51 1154
7810.35 1127
7811.18 1123
7812.02 1126
7812.85 1183
7813.68 1198
7814.52 1166
7815.35 1148
7816.19 1257
7817.02 1295
7817.86 1249
7818.69 1271
7819.52 1256
7820.36 1225
7821.19 1239
7822.03 1236
7822.86 1261
7823.70 1269
7824.53 1357
7825.37 1369
7826.20 1328
7827.04 1295
7827.87 1299
7828.71 1338
7829.54 1312
7830.38 1280
7831.21 1276
7832.05 1251
7832.88 1282
7833.72 1280
7834.55 1267
7835.39 1288
7836.22 1303
7837.06 1318
7837.89 1304
7838.73 1254
7839.57 1235
7840.40 1265
7841.24 1247
7842.07 1258
7842.91 1147
7843.74 1222
7844.58 1227
7845.42 1187
7846.25 1185
7847.09 1142
7847.92 1181
7848.76 1200
7849.60 1133
7850.43 1179
7851.27 1163
7852.10 1123
7852.94 1129
7853.78 1164
7854.61 1164
7855.45 1162
7856.29 1266
7857.12 1253
7857.96 1334
7858.79 1395
7859.63 1310
7860.47 1271
7861.30 1277
7862.14 1234
7862.98 1229
7863.81 1188
7864.65 1235
7865.49 1184
7866.33 1173
7867.16 1167
7868.00 1182
7868.84 1269
7869.67 1301
7870.51 1353
7871.35 1339
7872.19 1310
7873.02 1392
7873.86 1468
7874.70 1548
7875.54 1676
7876.37 1718
7877.21 1770
7878.05 1740
7878.89 1738
7879.72 1603
7880.56 1476
7881.40 1537
7882.24 1500
7883.07 1413
7883.91 1358
7884.75 1352
7885.59 1336
7886.43 1369
7887.26 1382
7888.10 1388
7888.94 1383
7889.78 1383
7890.62 1392
7891.45 1374
7892.29 1368
7893.13 1306
7893.97 1298
7894.81 1282
7895.65 1302
7896.49 1225
7897.32 1206
7898.16 1319
7899.00 1282
7899.84 1258
7900.68 1212
7901.52 1184
7902.36 1194
7903.20 1222
7904.03 1175
7904.87 1104
7905.71 1111
7906.55 1207
7907.39 1168
7908.23 1134
7909.07 1065
7909.91 1072
7910.75 1100
7911.59 1132
7912.43 1193
7913.27 1185
7914.11 1195
7914.94 1217
7915.78 1285
7916.62 1262
7917.46 1258
7918.30 1300
7919.14 1281
7919.98 1261
7920.82 1214
7921.66 1127
7922.50 1125
7923.34 1117
7924.18 1103
7925.02 1138
7925.86 1113
7926.70 1066
7927.54 1068
7928.38 1073
7929.22 1031
7930.06 1040
7930.90 1040
7931.74 1021
7932.59 1035
7933.43 1056
7934.27 1063
7935.11 1110
7935.95 1064
7936.79 1029
7937.63 1050
7938.47 1009
7939.31 1019
7940.15 1099
7940.99 1081
7941.83 1090
7942.67 1116
7943.52 1094
7944.36 1112
7945.20 1121
7946.04 1160
7946.88 1176
7947.72 1118
7948.56 1065
7949.40 1134
7950.25 1182
7951.09 1182
7951.93 1197
7952.77 1265
7953.61 1301
7954.45 1334
7955.29 1310
7956.14 1274
7956.98 1320
7957.82 1294
7958.66 1256
7959.50 1204
7960.35 1187
7961.19 1211
7962.03 1215
7962.87 1317
7963.71 1389
7964.56 1355
7965.40 1418
7966.24 1490
7967.08 1524
7967.93 1466
7968.77 1444
7969.61 1404
7970.45 1350
7971.29 1297
7972.14 1310
7972.98 1202
7973.82 1256
7974.67 1199
7975.51 1132
7976.35 1166
7977.19 1178
7978.04 1119
7978.88 1115
7979.72 1155
7980.57 1181
7981.41 1191
7982.25 1195
7983.09 1141
7983.94 1183
7984.78 1147
7985.62 1170
7986.47 1139
7987.31 1090
7988.15 1142
7989.00 1132
7989.84 1128
7990.68 1100
7991.53 1082
7992.37 1106
7993.22 1118
7994.06 1145
7994.90 1202
7995.75 1319
7996.59 1411
7997.43 1509
7998.28 1620
7999.12 1612
7999.97 1660
8000.81 1677
8001.65 1648
8002.50 1543
8003.34 1439
8004.19 1419
8005.03 1332
8005.88 1227
8006.72 1186
8007.57 1081
8008.41 1047
8009.25 1060
8010.10 1035
8010.94 1046
8011.79 1055
8012.63 1034
8013.48 1000
8014.32 1029
8015.17 1026
8016.01 1043
8016.86 970
8017.70 1038
8018.55 960
8019.39 983
8020.24 963
8021.08 971
8021.93 980
8022.77 985
8023.62 939
8024.46 914
8025.31 934
8026.15 957
8027.00 961
8027.84 934
8028.69 978
8029.54 913
8030.38 935
8031.23 948
8032.07 916
8032.92 869
8033.76 896
8034.61 915
8035.46 969
8036.30 913
8037.15 918
8037.99 959
8038.84 960
8039.69 959
8040.53 963
8041.38 952
8042.22 965
8043.07 902
8043.92 874
8044.76 929
8045.61 903
8046.46 880
8047.30 860
8048.15 880
8049.00 861
8049.84 912
8050.69 882
8051.54 971
8052.38 946
8053.23 910
8054.08 944
8054.92 918
8055.77 877
8056.62 891
8057.46 935
8058.31 955
8059.16 881
8060.01 884
8060.85 963
8061.70 928
8062.55 932
8063.40 890
8064.24 900
8065.09 860
8065.94 872
8066.79 909
8067.63 890
8068.48 831
8069.33 837
8070.18 910
8071.02 908
8071.87 867
8072.72 862
8073.57 880
8074.42 815
8075.26 886
8076.11 887
8076.96 833
8077.81 843
8078.66 856
8079.50 839
8080.35 876
8081.20 863
8082.05 856
8082.90 869
8083.75 875
8084.59 898
8085.44 833
8086.29 794
8087.14 867
8087.99 889
8088.84 844
8089.69 823
8090.53 815
8091.38 839
8092.23 824
8093.08 812
8093.93 824
8094.78 837
8095.63 876
8096.48 941
8097.33 907
8098.18 905
8099.02 917
8099.87 917
8100.72 976
8101.57 968
8102.42 907
8103.27 836
8104.12 816
8104.97 816
8105.82 827
8106.67 831
8107.52 809
8108.37 825
8109.22 818
8110.07 802
8110.92 780
8111.77 792
8112.62 794
8113.47 809
8114.32 782
8115.17 768
8116.02 849
8116.87 781
8117.72 785
8118.57 782
8119.42 787
8120.27 764
8121.12 792
8121.97 831
8122.82 835
8123.67 839
8124.52 846
8125.37 877
8126.22 858
8127.07 848
8127.93 900
8128.78 838
8129.63 790
8130.48 834
8131.33 856
8132.18 873
8133.03 895
8133.88 877
8134.73 899
8135.58 839
8136.44 835
8137.29 815
8138.14 806
8138.99 835
8139.84 879
8140.69 853
8141.54 867
8142.39 881
8143.25 893
8144.10 916
8144.95 904
8145.80 897
8146.65 893
8147.50 893
8148.36 921
8149.21 960
8150.06 961
8150.91 887
8151.76 935
8152.62 999
8153.47 1046
8154.32 1114
8155.17 1101
8156.02 1104
8156.88 1001
8157.73 987
8158.58 984
8159.43 921
8160.29 901
8161.14 969
8161.99 924
8162.84 906
8163.70 906
8164.55 874
8165.40 867
8166.25 868
8167.11 850
8167.96 835
8168.81 856
8169.67 847
8170.52 800
8171.37 806
8172.23 852
8173.08 806
8173.93 779
8174.78 806
8175.64 799
8176.49 784
8177.34 770
8178.20 748
8179.05 777
8179.90 742
8180.76 709
8181.61 743
8182.47 774
8183.32 742
8184.17 753
8185.03 706
8185.88 736
8186.73 773
8187.59 748
8188.44 717
8189.30 728
8190.15 779
8191.00 783
8191.86 755
8192.71 727
8193.57 759
8194.42 721
8195.27 739
8196.13 761
8196.98 699
8197.84 718
8198.69 710
8199.55 740
8200.40 740
8201.26 692
8202.11 714
8202.96 742
8203.82 719
8204.67 741
8205.53 752
8206.38 735
8207.24 711
8208.09 734
8208.95 767
8209.80 754
8210.66 759
8211.51 775
8212.37 778
8213.22 769
8214.08 772
8214.93 766
8215.79 781
8216.65 757
8217.50 724
8218.36 736
8219.21 741
8220.07 741
8220.92 726
8221.78 770
8222.63 790
8223.49 752
8224.35 768
8225.20 750
8226.06 754
8226.91 720
8227.77 748
8228.63 741
8229.48 738
8230.34 705
8231.19 720
8232.05 731
8232.91 707
8233.76 703
8234.62 711
8235.47 725
8236.33 695
8237.19 711
8238.04 698
8238.90 752
8239.76 713
8240.61 698
8241.47 725
8242.33 739
8243.18 732
8244.04 728
8244.90 731
8245.75 683
8246.61 711
8247.47 686
8248.33 709
8249.18 741
8250.04 773
8250.90 716
8251.75 704
8252.61 778
8253.47 761
8254.33 739
8255.18 726
8256.04 736
8256.90 748
8257.76 723
8258.61 766
8259.47 740
8260.33 716
8261.19 745
8262.04 722
8262.90 747
8263.76 699
8264.62 751
8265.48 729
8266.33 728
8267.19 753
8268.05 749
8268.91 776
8269.77 761
8270.62 782
8271.48 788
8272.34 711
8273.20 728
8274.06 768
8274.92 787
8275.77 777
8276.63 707
8277.49 761
8278.35 728
8279.21 759
8280.07 780
8280.93 765
8281.78 730
8282.64 754
8283.50 777
8284.36 751
8285.22 763
8286.08 751
8286.94 815
8287.80 800
8288.66 840
8289.51 822
8290.37 818
8291.23 852
8292.09 883
8292.95 824
8293.81 811
8294.67 835
8295.53 827
8296.39 831
8297.25 808
8298.11 838
8298.97 810
8299.83 833
8300.69 748
8301.55 766
8302.41 775
8303.27 792
8304.13 782
8304.99 764
8305.85 792
8306.71 794
8307.57 777
8308.43 746
8309.29 734
8310.15 732
8311.01 732
8311.87 755
8312.73 814
8313.59 726
8314.45 744
8315.31 782
8316.17 789
8317.03 743
8317.89 740
8318.75 784
8319.61 767
8320.47 813
8321.33 781
8322.20 777
8323.06 754
8323.92 757
8324.78 738
8325.64 793
8326.50 759
8327.36 764
8328.22 766
8329.08 773
8329.94 745
8330.81 761
8331.67 747
8332.53 732
8333.39 721
8334.25 738
8335.11 719
8335.97 721
8336.84 772
8337.70 712
8338.56 690
8339.42 720
8340.28 761
8341.15 749
8342.01 716
8342.87 733
8343.73 760
8344.59 769
8345.45 741
8346.32 728
8347.18 713
8348.04 760
8348.90 720
8349.77 754
8350.63 748
8351.49 733
8352.35 749
8353.22 775
8354.08 758
8354.94 744
8355.80 734
8356.67 705
8357.53 767
8358.39 797
8359.25 768
8360.12 752
8360.98 758
8361.84 753
8362.71 724
8363.57 737
8364.43 808
8365.29 788
8366.16 778
8367.02 801
8367.88 820
8368.75 796
8369.61 805
8370.47 745
8371.34 721
8372.20 764
8373.06 807
8373.93 775
8374.79 780
8375.65 819
8376.52 837
8377.38 813
8378.25 843
8379.11 874
8379.97 843
8380.84 797
8381.70 852
8382.56 785
8383.43 822
8384.29 820
8385.16 861
8386.02 824
8386.89 851
8387.75 819
8388.61 861
8389.48 839
8390.34 834
8391.21 830
8392.07 818
8392.94 867
8393.80 855
8394.67 877
8395.53 882
8396.39 894
8397.26 925
8398.12 980
8398.99 1004
8399.85 986
8400.72 984
8401.58 956
8402.45 951
8403.31 969
8404.18 931
8405.04 991
8405.91 972
8406.77 928
8407.64 886
8408.50 899
8409.37 946
8410.24 892
8411.10 873
8411.97 873
8412.83 884
8413.70 887
8414.56 894
8415.43 872
8416.29 910
8417.16 915
8418.03 849
8418.89 910
8419.76 882
8420.62 896
8421.49 941
8422.36 913
8423.22 845
8424.09 886
8424.95 929
8425.82 895
8426.69 961
8427.55 973
8428.42 995
8429.28 970
8430.15 968
8431.02 946
8431.88 942
8432.75 997
8433.62 1003
8434.48 998
8435.35 1005
8436.22 1090
8437.08 1119
8437.95 1126
8438.82 1150
8439.68 1223
8440.55 1331
8441.42 1335
8442.29 1325
8443.15 1259
8444.02 1350
8444.89 1306
8445.75 1294
8446.62 1223
8447.49 1222
8448.36 1222
8449.22 1305
8450.09 1368
8450.96 1515
8451.83 1763
8452.69 2020
8453.56 2187
8454.43 2446
8455.30 2573
8456.16 2602
8457.03 2475
8457.90 2453
8458.77 2266
8459.64 1986
8460.50 1816
8461.37 1642
8462.24 1535
8463.11 1415
8463.98 1272
8464.84 1209
8465.71 1183
8466.58 1148
8467.45 1106
8468.32 1065
8469.19 1030
8470.05 1060
8470.92 1015
8471.79 1004
8472.66 1028
8473.53 1029
8474.40 1044
8475.27 994
8476.13 952
8477.00 952
8477.87 894
8478.74 926
8479.61 903
8480.48 884
8481.35 898
8482.22 881
8483.09 872
8483.96 886
8484.82 887
8485.69 900
8486.56 926
8487.43 896
8488.30 874
8489.17 881
8490.04 892
8490.91 861
8491.78 925
8492.65 898
8493.52 925
8494.39 929
8495.26 903
8496.13 844
8497.00 857
8497.87 834
8498.74 833
8499.61 871
8500.48 850
8501.35 877
8502.22 848
8503.09 864
8503.96 840
8504.83 808
8505.70 894
8506.57 870
8507.44 884
8508.31 896
8509.18 859
8510.05 909
8510.92 875
8511.79 856
8512.66 892
8513.53 906
8514.40 882
8515.27 893
8516.15 930
8517.02 917
8517.89 953
8518.76 975
8519.63 908
8520.50 925
8521.37 929
8522.24 913
8523.11 917
8523.98 875
8524.86 928
8525.73 922
8526.60 930
8527.47 888
8528.34 899
8529.21 946
8530.08 929
8530.96 908
8531.83 903
8532.70 926
8533.57 923
8534.44 958
8535.31 932
8536.19 929
8537.06 932
8537.93 949
8538.80 946
8539.67 913
8540.55 884
8541.42 842
8542.29 901
8543.16 962
8544.03 922
8544.91 899
8545.78 938
8546.65 925
8547.52 923
8548.40 957
8549.27 1001
8550.14 1111
8551.01 1187
8551.89 1261
8552.76 1251
8553.63 1242
8554.51 1245
8555.38 1250
8556.25 1190
8557.12 1206
8558.00 1132
8558.87 1003
8559.74 1007
8560.62 940
8561.49 923
8562.36 875
8563.24 870
8564.11 878
8564.98 860
8565.86 878
8566.73 845
8567.60 851
8568.48 834
8569.35 870
8570.22 891
8571.10 839
8571.97 809
8572.84 813
8573.72 822
8574.59 802
8575.46 839
8576.34 788
8577.21 782
8578.09 791
8578.96 805
8579.83 814
8580.71 794
8581.58 805
8582.46 829
8583.33 782
8584.21 779
8585.08 752
8585.95 802
8586.83 845
8587.70 804
8588.58 785
8589.45 806
8590.33 851
8591.20 842
8592.08 821
8592.95 821
8593.83 772
8594.70 786
8595.58 798
8596.45 807
8597.33 792
8598.20 798
8599.08 820
8599.95 863
8600.83 844
8601.70 820
8602.58 853
8603.45 839
8604.33 821
8605.20 852
8606.08 845
8606.95 863
8607.83 863
8608.70 834
8609.58 846
8610.45 837
8611.33 818
8612.21 841
8613.08 811
8613.96 810
8614.83 837
8615.71 864
8616.59 821
8617.46 811
8618.34 801
8619.21 837
8620.09 823
8620.97 850
8621.84 827
8622.72 801
8623.59 869
8624.47 853
8625.35 854
8626.22 869
8627.10 848
8627.98 878
8628.85 861
8629.73 860
8630.61 871
8631.48 868
8632.36 866
8633.24 844
8634.11 903
8634.99 894
8635.87 910
8636.74 853
8637.62 835
8638.50 911
8639.37 897
8640.25 882
8641.13 901
8642.01 940
8642.88 932
8643.76 958
8644.64 991
8645.52 1015
8646.39 971
8647.27 980
8648.15 1023
8649.03 1029
8649.90 1052
8650.78 1019
8651.66 1020
8652.54 1050
8653.41 1014
8654.29 1005
8655.17 1043
8656.05 1027
8656.93 999
8657.80 972
8658.68 954
8659.56 1003
8660.44 972
8661.32 989
8662.19 1054
8663.07 1070
8663.95 1081
8664.83 1007
8665.71 1094
8666.59 1046
8667.46 1104
8668.34 1190
8669.22 1228
8670.10 1233
8670.98 1402
8671.86 1431
8672.74 1389
8673.62 1462
8674.49 1461
8675.37 1444
8676.25 1476
8677.13 1401
8678.01 1330
8678.89 1377
8679.77 1303
8680.65 1325
8681.53 1313
8682.41 1243
8683.29 1357
8684.16 1374
8685.04 1415
8685.92 1585
8686.80 1769
8687.68 2112
8688.56 2488
8689.44 2815
8690.32 3057
8691.20 3284
8692.08 3254
8692.96 3164
8693.84 2955
8694.72 2623
8695.60 2302
8696.48 2196
8697.36 2011
8698.24 1772
8699.12 1609
8700.00 1475
8700.88 1376
8701.76 1322
8702.64 1227
8703.52 1173
8704.40 1130
8705.28 1097
8706.16 1097
8707.04 1034
8707.92 1034
8708.80 971
8709.69 975
8710.57 989
8711.45 963
8712.33 972
8713.21 957
8714.09 996
8714.97 895
8715.85 904
8716.73 917
8717.61 959
8718.49 900
8719.38 999
8720.26 967
8721.14 973
8722.02 936
8722.90 943
8723.78 937
8724.66 964
8725.54 957
8726.43 923
8727.31 942
8728.19 942
8729.07 923
8729.95 952
8730.83 970
8731.72 927
8732.60 923
8733.48 918
8734.36 947
8735.24 916
8736.13 940
8737.01 927
8737.89 887
8738.77 867
8739.65 868
8740.54 895
8741.42 904
8742.30 885
8743.18 861
8744.07 958
8744.95 942
8745.83 904
8746.71 895
8747.60 926
8748.48 894
8749.36 903
8750.24 958
8751.13 994
8752.01 938
8752.89 1034
8753.77 1045
8754.66 1116
8755.54 1119
8756.42 1183
8757.31 1209
8758.19 1166
8759.07 1196
8759.96 1199
8760.84 1181
8761.72 1129
8762.61 1102
8763.49 1072
8764.37 1083
8765.26 1077
8766.14 1106
8767.02 1068
8767.91 1048
8768.79 1073
8769.67 1167
8770.56 1121
8771.44 1113
8772.32 1108
8773.21 1110
8774.09 1034
8774.98 1081
8775.86 1098
8776.74 1016
8777.63 1016
8778.51 966
8779.40 1018
8780.28 966
8781.17 987
8782.05 971
8782.93 943
8783.82 927
8784.70 914
8785.59 932
8786.47 931
8787.36 948
8788.24 955
8789.13 936
8790.01 918
8790.89 956
8791.78 907
8792.66 947
8793.55 919
8794.43 909
8795.32 925
8796.20 937
8797.09 836
8797.97 898
8798.86 857
8799.74 875
8800.63 884
8801.52 896
8802.40 911
8803.29 888
8804.17 941
8805.06 943
8805.94 916
8806.83 811
8807.71 847
8808.60 867
8809.48 886
8810.37 841
8811.26 841
8812.14 818
8813.03 869
8813.91 851
8814.80 870
8815.69 859
8816.57 843
8817.46 845
8818.34 889
8819.23 895
8820.12 849
8821.00 852
8821.89 864
8822.77 868
8823.66 864
8824.55 876
8825.43 890
8826.32 886
8827.21 893
8828.09 845
8828.98 850
8829.87 854
8830.75 883
8831.64 856
8832.53 848
8833.41 855
8834.30 825
8835.19 797
8836.08 802
8836.96 800
8837.85 831
8838.74 825
8839.62 801
8840.51 838
8841.40 831
8842.29 801
8843.17 807
8844.06 767
8844.95 807
8845.84 812
8846.72 786
8847.61 829
8848.50 768
8849.39 791
8850.27 744
8851.16 800
8852.05 791
8852.94 772
8853.82 788
8854.71 751
8855.60 758
8856.49 746
8857.38 757
8858.26 743
8859.15 743
8860.04 771
8860.93 798
8861.82 774
8862.71 748
8863.59 775
8864.48 805
8865.37 706
8866.26 765
8867.15 768
8868.04 768
8868.93 719
8869.81 701
8870.70 730
8871.59 693
8872.48 709
8873.37 690
8874.26 730
8875.15 741
8876.04 722
8876.93 684
8877.81 727
8878.70 724
8879.59 770
8880.48 743
8881.37 708
8882.26 675
8883.15 714
8884.04 785
8884.93 750
8885.82 709
8886.71 729
8887.60 785
8888.49 701
8889.38 717
8890.27 685
8891.16 701
8892.05 698
8892.94 735
8893.83 698
8894.72 716
8895.61 744
8896.50 709
8897.39 732
8898.28 710
8899.17 697
8900.06 717
8900.95 702
8901.84 656
8902.73 676
8903.62 696
8904.51 702
8905.40 705
8906.29 707
8907.18 683
8908.07 673
8908.96 673
8909.85 718
8910.74 692
8911.63 713
8912.52 693
8913.41 698
8914.31 728
8915.20 672
8916.09 689
8916.98 668
8917.87 676
8918.76 682
8919.65 705
8920.54 632
8921.43 668
8922.33 688
8923.22 687
8924.11 655
8925.00 700
8925.89 707
8926.78 709
8927.67 700
8928.57 705
8929.46 716
8930.35 742
8931.24 771
8932.13 721
8933.03 714
8933.92 714
8934.81 737
8935.70 714
8936.59 705
8937.49 668
8938.38 681
8939.27 712
8940.16 704
8941.05 697
8941.95 675
8942.84 653
8943.73 633
8944.62 631
8945.52 646
8946.41 675
8947.30 661
8948.19 658
8949.09 647
8949.98 657
8950.87 623
8951.76 606
8952.66 637
8953.55 612
8954.44 644
8955.34 596
8956.23 607
8957.12 597
8958.02 663
8958.91 640
8959.80 648
8960.69 649
8961.59 671
8962.48 636
8963.37 644
8964.27 623
8965.16 625
8966.05 637
8966.95 640
8967.84 624
8968.74 611
8969.63 649
8970.52 641
8971.42 638
8972.31 638
8973.20 634
8974.10 638
8974.99 607
8975.89 643
8976.78 600
8977.67 614
8978.57 623
8979.46 610
8980.36 600
8981.25 648
8982.15 625
8983.04 616
8983.93 617
8984.83 649
8985.72 624
8986.62 645
8987.51 637
8988.41 633
8989.30 588
8990.20 632
8991.09 678
8991.99 657
8992.88 634
8993.78 640
8994.67 617
8995.57 600
8996.46 613
8997.36 660
8998.25 620
8999.15 584
9000.04 603
9000.94 607
9001.83 645
9002.73 609
9003.62 634
9004.52 644
9005.41 627
9006.31 657
9007.20 608
9008.10 609
9009.00 610
9009.89 611
9010.79 653
9011.68 650
9012.58 628
9013.47 617
9014.37 621
9015.27 631
9016.16 624
9017.06 668
9017.95 654
9018.85 635
9019.75 663
9020.64 669
9021.54 635
9022.43 632
9023.33 666
9024.23 652
9025.12 621
9026.02 648
9026.92 618
9027.81 599
9028.71 614
9029.61 646
9030.50 659
9031.40 607
9032.30 627
9033.19 652
9034.09 628
9034.99 609
9035.88 645
9036.78 681
9037.68 654
9038.58 681
9039.47 673
9040.37 651
9041.27 638
9042.16 654
9043.06 660
9043.96 672
9044.86 675
9045.75 674
9046.65 667
9047.55 697
9048.45 647
9049.34 716
9050.24 682
9051.14 692
9052.04 686
9052.94 695
9053.83 717
9054.73 721
9055.63 785
9056.53 807
9057.43 815
9058.32 773
9059.22 778
9060.12 798
9061.02 742
9061.92 737
9062.81 699
9063.71 718
9064.61 663
9065.51 673
9066.41 710
9067.31 682
9068.21 673
9069.10 656
9070.00 656
9070.90 677
9071.80 671
9072.70 683
9073.60 681
9074.50 667
9075.40 687
9076.29 691
9077.19 682
9078.09 651
9078.99 644
9079.89 627
9080.79 639
9081.69 642
9082.59 672
9083.49 698
9084.39 695
9085.29 705
9086.19 671
9087.09 680
9087.98 724
9088.88 729
9089.78 729
9090.68 718
9091.58 677
9092.48 721
9093.38 724
9094.28 708
9095.18 667
9096.08 651
9096.98 609
9097.88 640
9098.78 676
9099.68 657
9100.58 662
9101.48 678
9102.38 645
9103.28 666
9104.18 641
9105.08 622
9105.99 653
9106.89 652
9107.79 608
9108.69 621
9109.59 643
9110.49 657
9111.39 626
9112.29 608
9113.19 638
9114.09 650
9114.99 627
9115.89 601
9116.79 624
9117.69 626
9118.60 628
9119.50 583
9120.40 630
9121.30 644
9122.20 640
9123.10 640
9124.00 626
9124.90 594
9125.81 596
9126.71 642
9127.61 641
9128.51 655
9129.41 644
9130.31 680
9131.22 617
9132.12 590
9133.02 640
9133.92 629
9134.82 594
9135.72 636
9136.63 679
9137.53 616
9138.43 620
9139.33 603
9140.23 586
9141.14 609
9142.04 587
9142.94 658
9143.84 627
9144.75 619
9145.65 614
9146.55 642
9147.45 652
9148.36 627
9149.26 671
9150.16 677
9151.06 640
9151.97 655
9152.87 659
9153.77 679
9154.67 677
9155.58 671
9156.48 639
9157.38 581
9158.29 585
9159.19 580
9160.09 620
9161.00 616
9161.90 615
9162.80 567
9163.71 613
9164.61 641
9165.51 625
9166.42 630
9167.32 598
9168.22 628
9169.13 574
9170.03 593
9170.93 588
9171.84 610
9172.74 627
9173.64 631
9174.55 587
9175.45 578
9176.36 586
9177.26 607
9178.16 601
9179.07 602
9179.97 668
9180.88 680
9181.78 626
9182.69 615
9183.59 601
9184.49 610
9185.40 634
9186.30 685
9187.21 642
9188.11 624
9189.02 624
9189.92 613
9190.82 658
9191.73 672
9192.63 620
9193.54 653
9194.44 680
9195.35 678
9196.25 677
9197.16 703
9198.06 668
9198.97 672
9199.87 696
9200.78 681
9201.68 668
9202.59 643
9203.49 647
9204.40 636
9205.30 646
9206.21 629
9207.12 639
9208.02 660
9208.93 622
9209.83 626
9210.74 613
9211.64 610
9212.55 629
9213.45 657
9214.36 662
9215.27 613
9216.17 630
9217.08 628
9217.98 638
9218.89 621
9219.80 610
9220.70 608
9221.61 607
9222.51 640
9223.42 658
9224.33 631
9225.23 619
9226.14 624
9227.05 670
9227.95 648
9228.86 607
9229.77 648
9230.67 670
9231.58 631
9232.49 614
9233.39 588
9234.30 607
9235.21 600
9236.11 600
9237.02 615
9237.93 610
9238.83 614
9239.74 598
9240.65 566
9241.55 607
9242.46 554
9243.37 596
9244.28 602
9245.18 589
9246.09 600
9247.00 588
9247.91 607
9248.81 603
9249.72 582
9250.63 631
9251.54 616
9252.44 579
9253.35 595
9254.26 600
9255.17 591
9256.07 624
9256.98 690
9257.89 626
9258.80 609
9259.71 592
9260.61 631
9261.52 609
9262.43 629
9263.34 623
9264.25 630
9265.16 589
9266.06 608
9266.97 620
9267.88 611
9268.79 634
9269.70 669
9270.61 695
9271.51 719
9272.42 734
9273.33 721
9274.24 737
9275.15 701
9276.06 692
9276.97 713
9277.88 731
9278.78 686
9279.69 641
9280.60 630
9281.51 618
9282.42 637
9283.33 634
9284.24 600
9285.15 646
9286.06 625
9286.97 589
9287.88 600
9288.79 638
9289.70 600
9290.60 644
9291.51 630
9292.42 645
9293.33 628
9294.24 660
9295.15 627
9296.06 626
9296.97 646
9297.88 657
9298.79 610
9299.70 637
9300.61 619
9301.52 609
9302.43 625
9303.34 664
9304.25 695
9305.16 696
9306.07 679
9306.98 688
9307.89 721
9308.80 704
9309.71 709
9310.63 692
9311.54 697
9312.45 676
9313.36 706
9314.27 600
9315.18 644
9316.09 659
9317.00 634
9317.91 630
9318.82 636
9319.73 624
9320.64 640
9321.55 626
9322.47 638
9323.38 645
9324.29 633
9325.20 639
9326.11 603
9327.02 635
9327.93 622
9328.84 599
9329.76 618
9330.67 579
9331.58 587
9332.49 593
9333.40 587
9334.31 619
9335.23 635
9336.14 633
9337.05 626
9337.96 687
9338.87 666
9339.78 615
9340.70 616
9341.61 644
9342.52 647
9343.43 622
9344.34 597
9345.26 612
9346.17 587
9347.08 616
9347.99 616
9348.91 650
9349.82 551
9350.73 567
9351.64 555
9352.56 617
9353.47 583
9354.38 622
9355.29 600
9356.21 580
9357.12 611
9358.03 619
9358.94 585
9359.86 598
9360.77 629
9361.68 641
9362.60 602
9363.51 561
9364.42 598
9365.34 599
9366.25 582
9367.16 572
9368.08 564
9368.99 561
9369.90 575
9370.82 592
9371.73 574
9372.64 531
9373.56 573
9374.47 566
9375.38 600
9376.30 596
9377.21 562
9378.12 568
9379.04 595
9379.95 621
9380.87 595
9381.78 603
9382.69 613
9383.61 593
9384.52 597
9385.44 544
9386.35 568
9387.27 576
9388.18 586
9389.09 593
9390.01 598
9390.92 606
9391.84 600
9392.75 599
9393.67 644
9394.58 603
9395.50 601
9396.41 605
9397.32 609
9398.24 585
9399.15 600
9400.07 600
9400.98 588
9401.90 616
9402.81 580
9403.73 560
9404.64 549
9405.56 599
9406.47 600
9407.39 592
9408.30 586
9409.22 572
9410.14 587
9411.05 641
9411.97 593
9412.88 586
9413.80 600
9414.71 615
9415.63 618
9416.54 600
9417.46 612
9418.38 591
9419.29 626
9420.21 634
9421.12 648
9422.04 612
9422.95 599
9423.87 608
9424.79 628
9425.70 614
9426.62 611
9427.54 602
9428.45 619
9429.37 607
9430.28 620
9431.20 629
9432.12 601
9433.03 621
9433.95 631
9434.87 603
9435.78 589
9436.70 569
9437.62 601
9438.53 592
9439.45 566
9440.37 571
9441.28 577
9442.20 591
9443.12 609
9444.03 591
9444.95 589
9445.87 602
9446.79 632
9447.70 610
9448.62 649
9449.54 663
9450.45 658
9451.37 689
9452.29 676
9453.21 688
9454.12 669
9455.04 649
9455.96 652
9456.88 653
9457.79 644
9458.71 643
9459.63 583
9460.55 626
9461.47 585
9462.38 576
9463.30 615
9464.22 595
9465.14 571
9466.06 585
9466.97 580
9467.89 574
9468.81 594
9469.73 569
9470.65 560
9471.56 594
9472.48 586
9473.40 574
9474.32 545
9475.24 566
9476.16 557
9477.08 566
9477.99 546
9478.91 609
9479.83 582
9480.75 642
9481.67 577
9482.59 608
9483.51 612
9484.43 603
9485.34 567
9486.26 592
9487.18 594
9488.10 616
9489.02 563
9489.94 593
9490.86 588
9491.78 543
9492.70 562
9493.62 563
9494.54 536
9495.46 565
9496.38 574
9497.30 597
9498.22 582
9499.13 580
9500.05 551
9500.97 556
9501.89 593
9502.81 566
9503.73 565
9504.65 580
9505.57 593
9506.49 568
9507.41 550
9508.33 580
9509.25 559
9510.17 563
9511.09 597
9512.01 576
9512.93 586
9513.86 589
9514.78 576
9515.70 632
9516.62 609
9517.54 569
9518.46 599
9519.38 615
9520.30 594
9521.22 541
9522.14 545
9523.06 550
9523.98 556
9524.90 568
9525.82 588
9526.75 582
9527.67 583
9528.59 534
9529.51 578
9530.43 612
9531.35 602
9532.27 586
9533.19 595
9534.11 571
9535.04 550
9535.96 580
9536.88 588
9537.80 575
9538.72 575
9539.64 530
9540.57 539
9541.49 560
9542.41 520
9543.33 545
9544.25 559
9545.17 555
9546.10 574
9547.02 586
9547.94 600
9548.86 586
9549.78 568
9550.71 575
9551.63 566
9552.55 578
9553.47 580
9554.40 591
9555.32 581
9556.24 589
9557.16 602
9558.09 605
9559.01 628
9559.93 656
9560.85 609
9561.78 637
9562.70 612
9563.62 615
9564.54 611
9565.47 636
9566.39 612
9567.31 648
9568.24 594
9569.16 629
9570.08 598
9571.00 636
9571.93 619
9572.85 621
9573.77 636
9574.70 608
9575.62 627
9576.54 638
9577.47 636
9578.39 584
9579.31 634
9580.24 650
9581.16 643
9582.09 622
9583.01 620
9583.93 614
9584.86 599
9585.78 627
9586.70 652
9587.63 624
9588.55 611
9589.48 631
9590.40 614
9591.32 620
9592.25 612
9593.17 623
9594.10 617
9595.02 640
9595.95 655
9596.87 636
9597.79 621
9598.72 674
9599.64 689
9600.57 712
9601.49 677
9602.42 699
9603.34 704
9604.27 669
9605.19 654
9606.12 700
9607.04 748
9607.97 731
9608.89 730
9609.82 747
9610.74 697
9611.67 696
9612.59 710
9613.52 680
9614.44 717
9615.37 712
9616.29 714
9617.22 697
9618.14 715
9619.07 695
9619.99 700
9620.92 677
9621.85 715
9622.77 690
9623.70 704
9624.62 701
9625.55 688
9626.47 684
9627.40 700
9628.33 691
9629.25 669
9630.18 774
9631.10 750
9632.03 734
9632.96 724
9633.88 780
9634.81 752
9635.73 744
9636.66 803
9637.59 786
9638.51 748
9639.44 778
9640.37 781
9641.29 780
9642.22 820
9643.15 820
9644.07 793
9645.00 826
9645.93 821
9646.85 849
9647.78 839
9648.71 831
9649.63 873
9650.56 847
9651.49 844
9652.41 843
9653.34 875
9654.27 851
9655.20 837
9656.12 803
9657.05 857
9657.98 900
9658.90 847
9659.83 842
9660.76 875
9661.69 913
9662.61 918
9663.54 917
9664.47 919
9665.40 904
9666.32 883
9667.25 919
9668.18 956
9669.11 946
9670.04 918
9670.96 933
9671.89 962
9672.82 941
9673.75 951
9674.68 967
9675.60 985
9676.53 995
9677.46 964
9678.39 972
9679.32 979
9680.25 990
9681.17 972
9682.10 1006
9683.03 1019
9683.96 972
9684.89 964
9685.82 974
9686.75 1020
9687.67 1018
9688.60 1020
9689.53 1073
9690.46 1029
9691.39 1024
9692.32 1019
9693.25 1014
9694.18 1065
9695.11 1058
9696.03 1020
9696.96 1031
9697.89 1058
9698.82 1048
9699.75 1052
9700.68 1035
9701.61 1035
9702.54 1049
9703.47 1052
9704.40 1113
9705.33 1149
9706.26 1166
9707.19 1198
9708.12 1241
9709.05 1271
9709.98 1296
9710.91 1321
9711.84 1357
9712.77 1318
9713.70 1344
9714.63 1393
9715.56 1355
9716.49 1217
9717.42 1251
9718.35 1197
9719.28 1188
9720.21 1205
9721.14 1135
9722.07 1073
9723.00 1101
9723.93 1062
9724.86 1104
9725.79 1097
9726.72 1123
9727.65 1097
9728.58 1131
9729.51 1165
9730.44 1154
9731.37 1174
9732.31 1119
9733.24 1104
9734.17 1105
9735.10 1104
9736.03 1063
9736.96 1081
9737.89 1090
9738.82 1071
9739.75 1072
9740.69 1065
9741.62 1052
9742.55 1011
9743.48 1053
9744.41 1015
9745.34 1025
9746.27 1000
9747.21 987
9748.14 979
9749.07 944
9750.00 961
9750.93 967
9751.86 946
9752.80 983
9753.73 934
9754.66 998
9755.59 999
9756.52 992
9757.46 942
9758.39 966
9759.32 959
9760.25 949
9761.18 962
9762.12 966
9763.05 938
9763.98 938
9764.91 959
9765.85 967
9766.78 923
9767.71 977
9768.64 995
9769.58 957
9770.51 965
9771.44 945
9772.37 1000
9773.31 956
9774.24 964
9775.17 947
9776.11 1009
9777.04 1053
9777.97 1021
9778.91 1105
9779.84 1140
9780.77 1168
9781.71 1149
9782.64 1220
9783.57 1179
9784.51 1142
9785.44 1121
9786.37 1097
9787.31 1100
9788.24 1051
9789.17 1019
9790.11 989
9791.04 1040
9791.97 1055
9792.91 1058
9793.84 1094
9794.77 1106
9795.71 1113
9796.64 1147
9797.58 1159
9798.51 1131
9799.44 1139
9800.38 1077
9801.31 1014
9802.25 1000
9803.18 1009
9804.12 949
9805.05 857
9805.98 868
9806.92 859
9807.85 876
9808.79 850
9809.72 883
9810.66 868
9811.59 890
9812.53 852
9813.46 812
9814.40 822
9815.33 851
9816.27 816
9817.20 801
9818.14 832
9819.07 783
9820.01 768
9820.94 763
9821.88 798
9822.81 803
9823.75 789
9824.68 816
9825.62 863
9826.55 776
9827.49 790
9828.42 755
9829.36 809
9830.29 786
9831.23 791
9832.17 817
9833.10 839
9834.04 815
9834.97 808
9835.91 817
9836.84 829
9837.78 823
9838.72 843
9839.65 813
9840.59 773
9841.52 820
9842.46 762
9843.40 723
9844.33 768
9845.27 776
9846.20 800
9847.14 774
9848.08 764
9849.01 809
9849.95 778
9850.89 798
9851.82 774
9852.76 789
9853.70 785
9854.63 762
9855.57 776
9856.51 700
9857.44 773
9858.38 757
9859.32 752
9860.25 789
9861.19 766
9862.13 743
9863.07 740
9864.00 680
9864.94 709
9865.88 758
9866.81 744
9867.75 788
9868.69 746
9869.63 773
9870.56 802
9871.50 803
9872.44 800
9873.38 814
9874.31 785
9875.25 786
9876.19 779
9877.13 787
9878.07 777
9879.00 771
9879.94 790
9880.88 754
9881.82 762
9882.75 758
9883.69 741
9884.63 730
9885.57 748
9886.51 743
9887.45 747
9888.38 752
9889.32 762
9890.26 704
9891.20 726
9892.14 707
9893.08 731
9894.01 731
9894.95 751
9895.89 706
9896.83 727
9897.77 773
9898.71 734
9899.65 739
9900.59 713
9901.52 741
9902.46 782
9903.40 781
9904.34 729
9905.28 757
9906.22 770
9907.16 758
9908.10 759
9909.04 790
9909.98 752
9910.92 789
9911.86 782
9912.80 760
9913.73 693
9914.67 737
9915.61 760
9916.55 806
9917.49 824
9918.43 808
9919.37 903
9920.31 933
9921.25 1022
9922.19 1080
9923.13 1103
9924.07 1116
9925.01 1152
9925.95 1150
9926.89 1068
9927.83 1015
9928.77 1029
9929.71 986
9930.65 953
9931.59 890
9932.53 865
9933.47 865
9934.41 859
9935.36 831
9936.30 809
9937.24 795
9938.18 762
9939.12 755
9940.06 787
9941.00 778
9941.94 769
9942.88 761
9943.82 822
9944.76 788
9945.70 780
9946.64 791
9947.59 759
9948.53 832
9949.47 833
9950.41 816
9951.35 816
9952.29 797
9953.23 818
9954.17 822
9955.12 806
9956.06 759
9957.00 763
9957.94 744
9958.88 724
9959.82 710
9960.77 737
9961.71 782
9962.65 725
9963.59 715
9964.53 715
9965.48 720
9966.42 789
9967.36 761
9968.30 738
9969.24 718
9970.19 718
9971.13 749
9972.07 720
9973.01 746
9973.95 697
9974.90 676
9975.84 725
9976.78 697
9977.72 683
9978.67 680
9979.61 696
9980.55 640
9981.50 719
9982.44 685
9983.38 681
9984.32 689
9985.27 694
9986.21 669
9987.15 660
9988.10 670
9989.04 685
9989.98 668
9990.92 657
9991.87 674
9992.81 627
9993.75 673
9994.70 663
9995.64 634
9996.58 661
9997.53 615
9998.47 632
9999.41 649
10000.36 624
10001.30 632
10002.25 635
10003.19 659
10004.13 682
10005.08 642
10006.02 649
10006.96 641
10007.91 643
10008.85 654
10009.80 615
10010.74 641
10011.68 636
10012.63 673
10013.57 718
10014.52 667
10015.46 643
10016.41 665
10017.35 644
10018.29 629
10019.24 651
10020.18 664
10021.13 642
10022.07 636
10023.02 643
10023.96 631
10024.91 617
10025.85 626
10026.80 630
10027.74 646
10028.69 604
10029.63 619
10030.58 599
10031.52 609
10032.47 626
10033.41 658
10034.36 590
10035.30 633
10036.25 658
10037.19 600
10038.14 576
10039.08 595
10040.03 605
10040.97 610
10041.92 590
10042.87 623
10043.81 614
10044.76 587
10045.70 607
10046.65 602
10047.59 626
10048.54 617
10049.49 609
10050.43 645
10051.38 611
10052.32 583
10053.27 609
10054.22 583
10055.16 601
10056.11 591
10057.05 662
10058.00 622
10058.95 612
10059.89 652
10060.84 641
10061.79 625
10062.73 625
10063.68 654
10064.63 642
10065.57 648
10066.52 645
10067.47 651
10068.41 665
10069.36 621
10070.31 664
10071.25 650
10072.20 612
10073.15 609
10074.10 623
10075.04 678
10075.99 655
10076.94 647
10077.88 635
10078.83 640
10079.78 624
10080.73 652
10081.67 626
10082.62 596
10083.57 625
10084.52 606
10085.46 603
10086.41 624
10087.36 624
10088.31 602
10089.25 612
10090.20 600
10091.15 624
10092.10 595
10093.05 601
10093.99 585
10094.94 579
10095.89 606
10096.84 587
10097.79 572
10098.73 561
10099.68 625
10100.63 588
10101.58 556
10102.53 573
10103.48 559
10104.42 566
10105.37 548
10106.32 582
10107.27 559
10108.22 563
10109.17 572
10110.12 573
10111.06 565
10112.01 543
10112.96 571
10113.91 547
10114.86 574
10115.81 564
10116.76 597
10117.71 573
10118.66 562
10119.61 581
10120.56 588
10121.50 558
10122.45 573
10123.40 563
10124.35 581
10125.30 599
10126.25 624
10127.20 600
10128.15 591
10129.10 589
10130.05 575
10131.00 560
10131.95 581
10132.90 616
10133.85 584
10134.80 628
10135.75 584
10136.70 601
10137.65 604
10138.60 600
10139.55 599
10140.50 603
10141.45 621
10142.40 598
10143.35 576
10144.30 621
10145.25 609
10146.20 588
10147.15 610
10148.10 625
10149.05 571
10150.00 597
10150.95 565
10151.90 568
10152.86 607
10153.81 604
10154.76 572
10155.71 599
10156.66 596
10157.61 626
10158.56 604
10159.51 601
10160.46 606
10161.41 618
10162.37 604
10163.32 580
10164.27 648
10165.22 606
10166.17 618
10167.12 629
10168.07 597
10169.03 628
10169.98 607
10170.93 624
10171.88 643
10172.83 649
10173.78 657
10174.74 661
10175.69 666
10176.64 664
10177.59 663
10178.54 646
10179.49 683
10180.45 702
10181.40 678
10182.35 688
10183.30 686
10184.26 708
10185.21 694
10186.16 712
10187.11 750
10188.06 679
10189.02 675
10189.97 685
10190.92 726
10191.87 698
10192.83 696
10193.78 703
10194.73 711
10195.69 749
10196.64 740
10197.59 758
10198.54 739
10199.50 784
10200.45 796
10201.40 837
10202.36 865
10203.31 910
10204.26 942
10205.22 901
10206.17 911
10207.12 873
10208.08 890
10209.03 882
10209.98 851
10210.94 848
10211.89 782
10212.84 772
10213.80 768
10214.75 741
10215.70 808
10216.66 761
10217.61 747
10218.56 771
10219.52 769
10220.47 720
10221.43 718
10222.38 698
10223.33 720
10224.29 688
10225.24 706
10226.20 700
10227.15 703
10228.11 710
10229.06 705
10230.01 749
10230.97 779
10231.92 783
10232.88 732
10233.83 759
10234.79 802
10235.74 772
10236.70 747
10237.65 754
10238.60 718
10239.56 690
10240.51 670
10241.47 662
10242.42 677
10243.38 672
10244.33 655
10245.29 637
10246.24 611
10247.20 657
10248.15 685
10249.11 623
10250.07 644
10251.02 650
10251.98 642
10252.93 662
10253.89 617
10254.84 620
10255.80 627
10256.75 626
10257.71 655
10258.67 646
10259.62 693
10260.58 706
10261.53 717
10262.49 714
10263.44 743
10264.40 767
10265.36 717
10266.31 686
10267.27 672
10268.22 632
10269.18 668
10270.14 668
10271.09 673
10272.05 632
10273.01 624
10273.96 637
10274.92 616
10275.87 625
10276.83 596
10277.79 577
10278.74 551
10279.70 596
10280.66 605
10281.61 614
10282.57 616
10283.53 603
10284.49 604
10285.44 621
10286.40 597
10287.36 597
10288.31 615
10289.27 591
10290.23 594
10291.18 592
10292.14 568
10293.10 583
10294.06 612
10295.01 599
10295.97 602
10296.93 560
10297.89 580
10298.84 578
10299.80 571
10300.76 592
10301.72 551
10302.67 590
10303.63 558
10304.59 555
10305.55 542
10306.51 559
10307.46 539
10308.42 518
10309.38 571
10310.34 533
10311.30 509
10312.25 518
10313.21 539
10314.17 542
10315.13 540
10316.09 518
10317.05 533
10318.00 537
10318.96 553
10319.92 545
10320.88 553
10321.84 566
10322.80 544
10323.76 544
10324.71 539
10325.67 485
10326.63 514
10327.59 559
10328.55 573
10329.51 584
10330.47 514
10331.43 552
10332.39 545
10333.35 533
10334.30 543
10335.26 551
10336.22 562
10337.18 569
10338.14 551
10339.10 506
10340.06 496
10341.02 565
10341.98 599
10342.94 577
10343.90 549
10344.86 545
10345.82 569
10346.78 573
10347.74 593
10348.70 577
10349.66 538
10350.62 587
10351.58 582
10352.54 619
10353.50 568
10354.46 559
10355.42 539
10356.38 571
10357.34 546
10358.30 554
10359.26 562
10360.22 565
10361.18 515
10362.14 539
10363.10 550
10364.06 533
10365.02 551
10365.98 559
10366.94 545
10367.90 515
10368.87 520
10369.83 536
10370.79 549
10371.75 544
10372.71 547
10373.67 539
10374.63 560
10375.59 505
10376.55 532
10377.51 508
10378.48 530
10379.44 549
10380.40 495
10381.36 544
10382.32 550
10383.28 538
10384.24 530
10385.21 505
10386.17 507
10387.13 533
10388.09 544
10389.05 541
10390.01 556
10390.98 505
10391.94 507
10392.90 541
10393.86 532
10394.82 504
10395.79 549
10396.75 562
10397.71 525
10398.67 574
10399.63 547
10400.60 537
10401.56 555
10402.52 556
10403.48 562
10404.45 543
10405.41 537
10406.37 510
10407.33 553
10408.30 562
10409.26 566
10410.22 574
10411.18 567
10412.15 571
10413.11 599
10414.07 615
10415.04 611
10416.00 604
10416.96 612
10417.93 611
10418.89 598
10419.85 650
10420.81 630
10421.78 634
10422.74 604
10423.70 605
10424.67 600
10425.63 587
10426.59 517
10427.56 567
10428.52 560
10429.49 523
10430.45 526
10431.41 526
10432.38 539
10433.34 503
10434.30 531
10435.27 533
10436.23 516
10437.20 492
10438.16 526
10439.12 499
10440.09 513
10441.05 507
10442.02 504
10442.98 510
10443.94 533
10444.91 500
10445.87 507
10446.84 510
10447.80 487
10448.77 498
10449.73 502
10450.70 513
10451.66 519
10452.63 518
10453.59 490
10454.55 494
10455.52 482
10456.48 528
10457.45 502
10458.41 506
10459.38 526
10460.34 470
10461.31 463
10462.27 480
10463.24 505
10464.20 522
10465.17 521
10466.14 522
10467.10 501
10468.07 493
10469.03 536
10470.00 507
10470.96 514
10471.93 522
10472.89 537
10473.86 560
10474.82 562
10475.79 570
10476.76 575
10477.72 611
10478.69 568
10479.65 579
10480.62 542
10481.59 533
10482.55 545
10483.52 507
10484.48 491
10485.45 538
10486.42 512
10487.38 499
10488.35 493
10489.32 481
10490.28 495
10491.25 526
10492.21 505
10493.18 500
10494.15 535
10495.11 481
10496.08 506
10497.05 512
10498.01 483
10498.98 528
10499.95 487
10500.92 502
10501.88 501
10502.85 523
10503.82 499
10504.78 471
10505.75 495
10506.72 512
10507.68 504
10508.65 493
10509.62 491
10510.59 497
10511.55 477
10512.52 490
10513.49 507
10514.46 480
10515.42 476
10516.39 487
10517.36 492
10518.33 492
10519.29 472
10520.26 480
10521.23 467
10522.20 483
10523.17 503
10524.13 477
10525.10 509
10526.07 492
10527.04 499
10528.01 479
10528.97 501
10529.94 470
10530.91 508
10531.88 494
10532.85 478
10533.82 465
10534.78 489
10535.75 504
10536.72 509
10537.69 526
10538.66 521
10539.63 486
10540.60 486
10541.56 507
10542.53 524
10543.50 502
10544.47 467
10545.44 523
10546.41 494
10547.38 534
10548.35 524
10549.32 503
10550.29 510
10551.25 493
10552.22 558
10553.19 545
10554.16 533
10555.13 554
10556.10 603
10557.07 562
10558.04 530
10559.01 533
10559.98 584
10560.95 587
10561.92 539
10562.89 541
10563.86 524
10564.83 528
10565.80 556
10566.77 509
10567.74 522
10568.71 527
10569.68 516
10570.65 508
10571.62 503
10572.59 472
10573.56 499
10574.53 524
10575.50 507
10576.47 494
10577.44 492
10578.41 501
10579.38 505
10580.35 510
10581.32 530
10582.29 497
10583.26 512
10584.23 546
10585.21 556
10586.18 507
10587.15 546
10588.12 559
10589.09 570
10590.06 558
10591.03 518
10592.00 490
10592.97 489
10593.94 512
10594.92 518
10595.89 517
10596.86 520
10597.83 530
10598.80 502
10599.77 466
10600.74 517
10601.71 508
10602.69 500
10603.66 505
10604.63 506
10605.60 471
10606.57 484
10607.54 490
10608.52 501
10609.49 514
10610.46 506
10611.43 525
10612.40 500
10613.38 513
10614.35 478
10615.32 479
10616.29 509
10617.27 519
10618.24 508
10619.21 513
10620.18 523
10621.15 490
10622.13 499
10623.10 511
10624.07 519
10625.04 485
10626.02 543
10626.99 519
10627.96 558
10628.94 551
10629.91 532
10630.88 570
10631.85 574
10632.83 587
10633.80 592
10634.77 642
10635.75 622
10636.72 600
10637.69 621
10638.67 634
10639.64 596
10640.61 605
10641.59 577
10642.56 571
10643.53 553
10644.51 548
10645.48 533
10646.45 520
10647.43 501
10648.40 496
10649.37 509
10650.35 472
10651.32 496
10652.30 488
10653.27 528
10654.24 511
10655.22 491
10656.19 500
10657.16 491
10658.14 470
10659.11 479
10660.09 494
10661.06 497
10662.04 470
10663.01 439
10663.98 507
10664.96 506
10665.93 485
10666.91 466
10667.88 468
10668.86 479
10669.83 484
10670.81 474
10671.78 512
10672.76 495
10673.73 478
10674.71 490
10675.68 486
10676.66 497
10677.63 512
10678.61 511
10679.58 490
10680.56 504
10681.53 500
10682.51 496
10683.48 486
10684.46 481
10685.43 474
10686.41 473
10687.38 509
10688.36 521
10689.33 489
10690.31 499
10691.28 453
10692.26 476
10693.24 500
10694.21 468
10695.19 478
10696.16 465
10697.14 452
10698.12 468
10699.09 468
10700.07 471
10701.04 494
10702.02 473
10703.00 489
10703.97 467
10704.95 451
10705.92 484
10706.90 494
10707.88 499
10708.85 472
10709.83 449
10710.81 489
10711.78 486
10712.76 476
10713.74 457
10714.71 454
10715.69 466
10716.67 463
10717.64 441
10718.62 487
10719.60 471
10720.57 457
10721.55 478
10722.53 482
10723.50 468
10724.48 489
10725.46 510
10726.44 471
10727.41 469
10728.39 450
10729.37 482
10730.35 483
10731.32 470
10732.30 463
10733.28 466
10734.26 505
10735.23 487
10736.21 467
10737.19 497
10738.17 511
10739.14 507
10740.12 480
10741.10 466
10742.08 471
10743.06 455
10744.03 474
10745.01 480
10745.99 452
10746.97 442
10747.95 465
10748.92 462
10749.90 439
10750.88 455
10751.86 454
10752.84 457
10753.82 456
10754.79 479
10755.77 458
10756.75 458
10757.73 475
10758.71 469
10759.69 471
10760.67 491
10761.65 459
10762.62 490
10763.60 444
10764.58 462
10765.56 495
10766.54 475
10767.52 479
10768.50 480
10769.48 463
10770.46 463
10771.44 484
10772.42 480
10773.39 489
10774.37 511
10775.35 501
10776.33 491
10777.31 506
10778.29 508
10779.27 467
10780.25 463
10781.23 485
10782.21 480
10783.19 473
10784.17 504
10785.15 487
10786.13 471
10787.11 450
10788.09 496
10789.07 487
10790.05 480
10791.03 485
10792.01 483
10792.99 473
10793.97 494
10794.95 450
10795.93 462
10796.91 465
10797.89 489
10798.87 484
10799.85 448
10800.83 453
10801.82 467
10802.80 486
10803.78 482
10804.76 485
10805.74 497
10806.72 482
10807.70 505
10808.68 503
10809.66 485
10810.64 450
10811.62 466
10812.61 487
10813.59 500
10814.57 505
10815.55 487
10816.53 496
10817.51 524
10818.49 510
10819.47 463
10820.46 493
10821.44 491
10822.42 494
10823.40 497
10824.38 484
10825.36 488
10826.35 511
10827.33 479
10828.31 499
10829.29 490
10830.27 502
10831.25 511
10832.24 490
10833.22 504
10834.20 521
10835.18 518
10836.17 486
10837.15 505
10838.13 490
10839.11 493
10840.09 494
10841.08 467
10842.06 500
10843.04 493
10844.02 501
10845.01 512
10845.99 520
10846.97 523
10847.96 498
10848.94 475
10849.92 488
10850.90 513
10851.89 520
10852.87 517
10853.85 524
10854.84 552
10855.82 530
10856.80 515
10857.78 524
10858.77 513
10859.75 513
10860.73 494
10861.72 544
10862.70 576
10863.68 580
10864.67 530
10865.65 534
10866.64 543
10867.62 584
10868.60 537
10869.59 501
10870.57 563
10871.55 536
10872.54 576
10873.52 582
10874.51 582
10875.49 593
10876.47 591
10877.46 586
10878.44 604
10879.43 620
10880.41 605
10881.39 591
10882.38 614
10883.36 621
10884.35 640
10885.33 636
10886.32 662
10887.30 633
10888.29 637
10889.27 651
10890.25 667
10891.24 656
10892.22 694
10893.21 772
10894.19 729
10895.18 743
10896.16 778
10897.15 786
10898.13 790
10899.12 750
10900.10 779
10901.09 761
10902.07 787
10903.06 747
10904.04 748
10905.03 735
10906.01 753
10907.00 738
10907.99 679
10908.97 718
10909.96 754
10910.94 740
10911.93 705
10912.91 705
10913.90 712
10914.88 663
10915.87 717
10916.86 722
10917.84 694
10918.83 676
10919.81 742
10920.80 713
10921.79 776
10922.77 749
10923.76 713
10924.74 713
10925.73 692
10926.72 731
10927.70 722
10928.69 736
10929.68 718
10930.66 724
10931.65 701
10932.64 756
10933.62 793
10934.61 819
10935.60 829
10936.58 851
10937.57 794
10938.56 815
10939.54 814
10940.53 864
10941.52 844
10942.50 786
10943.49 880
10944.48 878
10945.47 875
10946.45 935
10947.44 942
10948.43 949
10949.41 960
10950.40 1015
10951.39 1013
10952.38 1121
10953.36 1139
10954.35 1116
10955.34 1137
10956.33 1162
10957.31 1122
10958.30 1155
10959.29 1141
10960.28 1097
10961.27 1078
10962.25 1041
10963.24 1030
10964.23 996
10965.22 988
10966.21 964
10967.19 940
10968.18 935
10969.17 990
10970.16 927
10971.15 930
10972.13 922
10973.12 954
10974.11 912
10975.10 934
10976.09 943
10977.08 975
10978.07 920
10979.05 918
10980.04 919
10981.03 954
10982.02 953
10983.01 970
10984.00 996
10984.99 1003
10985.98 1001
10986.96 1017
10987.95 1094
10988.94 1172
10989.93 1251
10990.92 1309
10991.91 1466
10992.90 1500
10993.89 1571
10994.88 1596
10995.87 1673
10996.86 1615
10997.85 1632
10998.84 1586
10999.83 1562
11000.82 1499
11001.81 1407
11002.79 1387
11003.78 1300
11004.77 1229
11005.76 1117
11006.75 1121
11007.74 1106
11008.73 1009
11009.72 954
11010.71 1000
11011.70 956
11012.69 937
11013.68 962
11014.67 905
11015.67 800
11016.66 811
11017.65 867
11018.64 856
11019.63 842
11020.62 808
11021.61 788
11022.60 834
11023.59 844
11024.58 745
11025.57 768
11026.56 728
11027.55 756
11028.54 776
11029.53 792
11030.52 745
11031.52 719
11032.51 755
11033.50 747
11034.49 720
11035.48 709
11036.47 704
11037.46 681
11038.45 686
11039.45 687
11040.44 700
11041.43 711
11042.42 703
11043.41 636
11044.40 676
11045.39 660
11046.39 653
11047.38 664
11048.37 657
11049.36 646
11050.35 652
11051.35 646
11052.34 676
11053.33 670
11054.32 639
11055.31 672
11056.31 633
11057.30 662
11058.29 665
11059.28 632
11060.27 641
11061.27 675
11062.26 639
11063.25 643
11064.24 621
11065.24 645
11066.23 627
11067.22 606
11068.21 648
11069.21 660
11070.20 654
11071.19 625
11072.19 662
11073.18 636
11074.17 648
11075.16 670
11076.16 683
11077.15 680
11078.14 680
11079.14 647
11080.13 662
11081.12 676
11082.12 650
11083.11 655
11084.10 646
11085.10 693
11086.09 642
11087.08 662
11088.08 660
11089.07 701
11090.06 662
11091.06 678
11092.05 656
11093.04 662
11094.04 650
11095.03 657
11096.03 655
11097.02 667
11098.01 660
11099.01 678
11100.00 662
11101.00 657
11101.99 670
11102.98 691
11103.98 669
11104.97 676
11105.97 673
11106.96 704
11107.96 692
11108.95 658
11109.95 665
11110.94 667
11111.93 670
11112.93 685
11113.92 689
11114.92 669
11115.91 689
11116.91 733
11117.90 705
11118.90 716
11119.89 722
11120.89 750
11121.88 725
11122.88 781
11123.87 739
11124.87 748
11125.86 735
11126.86 719
11127.85 747
11128.85 687
11129.84 684
11130.84 669
11131.84 691
11132.83 647
11133.83 649
11134.82 630
11135.82 608
11136.81 616
11137.81 647
11138.81 675
11139.80 635
11140.80 641
11141.79 617
11142.79 631
11143.79 625
11144.78 645
11145.78 652
11146.77 676
11147.77 651
11148.77 630
11149.76 627
11150.76 642
11151.75 600
11152.75 609
11153.75 616
11154.74 596
11155.74 598
11156.74 616
11157.73 609
11158.73 584
11159.73 586
11160.72 557
11161.72 579
11162.72 621
11163.71 582
11164.71 610
11165.71 600
11166.71 581
11167.70 596
11168.70 592
11169.70 606
11170.69 617
11171.69 555
11172.69 600
11173.69 587
11174.68 582
11175.68 579
11176.68 626
11177.68 600
11178.67 604
11179.67 609
11180.67 584
11181.67 596
11182.66 603
11183.66 567
11184.66 613
11185.66 607
11186.66 620
11187.65 586
11188.65 618
11189.65 604
11190.65 642
11191.65 652
11192.64 626
11193.64 635
11194.64 613
11195.64 593
11196.64 628
11197.64 602
11198.63 634
11199.63 620
11200.63 616
11201.63 609
11202.63 600
11203.63 636
11204.63 627
11205.63 658
11206.62 636
11207.62 633
11208.62 586
11209.62 617
11210.62 655
11211.62 622
11212.62 605
11213.62 573
11214.62 579
11215.62 552
11216.61 539
11217.61 551
11218.61 599
11219.61 574
11220.61 549
11221.61 566
11222.61 554
11223.61 540
11224.61 586
11225.61 564
11226.61 530
11227.61 574
11228.61 545
11229.61 556
11230.61 537
11231.61 561
11232.61 554
11233.61 528
11234.61 520
11235.61 515
11236.61 518
11237.61 538
11238.61 551
11239.61 550
11240.61 553
11241.61 553
11242.61 565
11243.61 546
11244.61 527
11245.61 557
11246.61 548
11247.61 550
11248.62 536
11249.62 573
11250.62 583
11251.62 554
11252.62 517
11253.62 541
11254.62 559
11255.62 547
11256.62 530
11257.62 561
11258.62 547
11259.63 550
11260.63 538
11261.63 544
11262.63 545
11263.63 503
11264.63 555
11265.63 550
11266.64 563
11267.64 543
11268.64 589
11269.64 592
11270.64 649
11271.64 609
11272.65 583
11273.65 613
11274.65 590
11275.65 586
11276.65 591
11277.65 606
11278.66 582
11279.66 610
11280.66 621
11281.66 610
11282.67 555
11283.67 563
11284.67 542
11285.67 559
11286.67 550
11287.68 561
11288.68 593
11289.68 592
11290.68 590
11291.69 564
11292.69 529
11293.69 533
11294.70 524
11295.70 563
11296.70 556
11297.70 565
11298.71 526
11299.71 569
11300.71 552
11301.72 528
11302.72 558
11303.72 574
11304.72 578
11305.73 572
11306.73 625
11307.73 637
11308.74 622
11309.74 630
11310.74 630
11311.75 605
11312.75 625
11313.76 643
11314.76 636
11315.76 611
11316.77 584
11317.77 604
11318.77 606
11319.78 545
11320.78 535
11321.79 573
11322.79 527
11323.79 554
11324.80 565
11325.80 534
11326.81 535
11327.81 555
11328.81 583
11329.82 555
11330.82 560
11331.83 553
11332.83 575
11333.84 600
11334.84 613
11335.85 578
11336.85 585
11337.85 580
11338.86 588
11339.86 612
11340.87 630
11341.87 583
11342.88 570
11343.88 577
11344.89 571
11345.89 573
11346.90 548
11347.90 551
11348.91 543
11349.91 541
11350.92 547
11351.92 544
11352.93 506
11353.94 517
11354.94 572
11355.95 580
11356.95 523
11357.96 539
11358.96 551
11359.97 594
11360.97 557
11361.98 555
11362.99 534
11363.99 551
11365.00 550
11366.00 533
11367.01 553
11368.02 546
11369.02 516
11370.03 503
11371.03 538
11372.04 542
11373.05 492
11374.05 524
11375.06 556
11376.06 548
11377.07 514
11378.08 530
11379.08 524
11380.09 540
11381.10 519
11382.10 497
11383.11 474
11384.12 489
11385.12 500
11386.13 532
11387.14 500
11388.14 538
11389.15 518
11390.16 532
11391.17 530
11392.17 527
11393.18 543
11394.19 533
11395.19 502
11396.20 507
11397.21 502
11398.22 483
11399.22 518
11400.23 525
11401.24 513
11402.25 506
11403.25 517
11404.26 501
11405.27 539
11406.28 497
11407.28 500
11408.29 514
11409.30 518
11410.31 518
11411.31 521
11412.32 513
11413.33 532
11414.34 552
11415.35 515
11416.35 518
11417.36 546
11418.37 552
11419.38 535
11420.39 571
11421.40 503
11422.40 552
11423.41 567
11424.42 522
11425.43 521
11426.44 528
11427.45 559
11428.46 565
11429.46 548
11430.47 550
11431.48 532
11432.49 545
11433.50 579
11434.51 554
11435.52 583
11436.53 567
11437.54 572
11438.54 580
11439.55 530
11440.56 566
11441.57 570
11442.58 591
11443.59 588
11444.60 551
11445.61 554
11446.62 537
11447.63 569
11448.64 577
11449.65 557
11450.66 570
11451.67 575
11452.68 586
11453.69 587
11454.70 562
11455.71 561
11456.72 605
11457.73 596
11458.74 578
11459.75 571
11460.76 580
11461.77 594
11462.78 578
11463.79 610
11464.80 641
11465.81 633
11466.82 621
11467.83 630
11468.84 649
11469.85 640
11470.86 634
11471.87 634
11472.88 625
11473.89 597
11474.90 634
11475.91 619
11476.92 584
11477.93 596
11478.95 625
11479.96 624
11480.97 642
11481.98 629
11482.99 604
11484.00 638
11485.01 633
11486.02 615
11487.03 591
11488.05 641
11489.06 617
11490.07 641
11491.08 625
11492.09 619
11493.10 619
11494.11 618
11495.13 634
11496.14 606
11497.15 627
11498.16 605
11499.17 620
11500.18 585
11501.20 609
11502.21 612
11503.22 589
11504.23 629
11505.24 618
11506.26 653
11507.27 644
11508.28 631
11509.29 637
11510.30 633
11511.32 623
11512.33 621
11513.34 595
11514.35 648
11515.37 652
11516.38 646
11517.39 634
11518.40 654
11519.42 666
11520.43 675
11521.44 704
11522.45 708
11523.47 693
11524.48 732
11525.49 712
11526.51 676
11527.52 674
11528.53 695
11529.55 707
11530.56 721
11531.57 719
11532.59 765
11533.60 760
11534.61 729
11535.63 713
11536.64 730
11537.65 743
11538.67 760
11539.68 757
11540.69 722
11541.71 772
11542.72 823
11543.73 802
11544.75 806
11545.76 827
11546.78 818
11547.79 876
11548.80 903
11549.82 849
11550.83 857
11551.85 891
11552.86 892
11553.87 911
11554.89 945
11555.90 966
11556.92 950
11557.93 973
11558.95 999
11559.96 963
11560.97 997
11561.99 1007
11563.00 965
11564.02 1008
11565.03 1019
11566.05 1076
11567.06 1119
11568.08 1134
11569.09 1120
11570.11 1207
11571.12 1259
11572.14 1289
11573.15 1359
11574.17 1389
11575.18 1440
11576.20 1435
11577.21 1471
11578.23 1537
11579.24 1562
11580.26 1657
11581.27 1680
11582.29 1715
11583.30 1820
11584.32 1910
11585.33 2018
11586.35 2248
11587.37 2452
11588.38 2661
11589.40 2961
11590.41 3142
11591.43 3339
11592.44 3610
11593.46 3793
11594.48 3899
11595.49 3979
11596.51 3992
11597.52 3805
11598.54 3687
11599.56 3568
11600.57 3323
11601.59 3061
11602.61 2779
11603.62 2585
11604.64 2371
11605.66 2236
11606.67 2066
11607.69 1967
11608.70 1776
11609.72 1691
11610.74 1590
11611.75 1622
11612.77 1466
11613.79 1417
11614.81 1408
11615.82 1383
11616.84 1310
11617.86 1221
11618.87 1201
11619.89 1200
11620.91 1237
11621.92 1166
11622.94 1183
11623.96 1157
11624.98 1116
11625.99 1088
11627.01 1102
11628.03 1068
11629.05 991
11630.06 1002
11631.08 1017
11632.10 963
11633.12 990
11634.13 973
11635.15 919
11636.17 903
11637.19 892
11638.20 912
11639.22 841
11640.24 805
11641.26 806
11642.28 784
11643.29 793
11644.31 782
11645.33 752
11646.35 778
11647.37 783
11648.39 761
11649.40 770
11650.42 746
11651.44 755
11652.46 742
11653.48 759
11654.50 748
11655.51 752
11656.53 774
11657.55 754
11658.57 769
11659.59 779
11660.61 781
11661.63 801
11662.65 748
11663.67 741
11664.68 783
11665.70 765
11666.72 817
11667.74 791
11668.76 794
11669.78 860
11670.80 857
11671.82 866
11672.84 866
11673.86 818
11674.88 831
11675.90 865
11676.92 869
11677.94 832
11678.96 855
11679.98 853
11680.99 850
11682.01 885
11683.03 828
11684.05 835
11685.07 853
11686.09 843
11687.11 849
11688.13 823
11689.15 815
11690.17 859
11691.19 842
11692.21 802
11693.24 817
11694.26 798
11695.28 820
11696.30 794
11697.32 791
11698.34 787
11699.36 805
11700.38 828
11701.40 771
11702.42 776
11703.44 786
11704.46 756
11705.48 770
11706.50 800
11707.52 806
11708.54 754
11709.57 775
11710.59 756
11711.61 765
11712.63 724
11713.65 700
11714.67 702
11715.69 748
11716.71 734
11717.73 724
11718.76 733
11719.78 744
11720.80 759
11721.82 714
11722.84 729
11723.86 721
11724.89 715
11725.91 722
11726.93 687
11727.95 676
11728.97 640
11729.99 688
11731.02 730
11732.04 709
11733.06 687
11734.08 703
11735.10 705
11736.13 744
11737.15 710
11738.17 737
11739.19 724
11740.22 723
11741.24 755
11742.26 725
11743.28 727
11744.30 732
11745.33 681
11746.35 702
11747.37 651
11748.40 671
11749.42 695
11750.44 728
11751.46 701
11752.49 666
11753.51 676
11754.53 705
11755.56 684
11756.58 696
11757.60 659
11758.62 627
11759.65 660
11760.67 626
11761.69 612
11762.72 609
11763.74 680
11764.76 653
11765.79 615
11766.81 630
11767.83 672
11768.86 691
11769.88 639
11770.91 616
11771.93 626
11772.95 593
11773.98 623
11775.00 628
11776.02 598
11777.05 597
11778.07 579
11779.10 628
11780.12 581
11781.14 621
11782.17 634
11783.19 596
11784.22 594
11785.24 585
11786.26 634
11787.29 597
11788.31 587
11789.34 581
11790.36 586
11791.39 600
11792.41 588
11793.44 597
11794.46 578
11795.49 594
11796.51 569
11797.54 601
11798.56 593
11799.59 582
11800.61 557
11801.63 586
11802.66 575
11803.69 584
11804.71 570
11805.74 561
11806.76 570
11807.79 592
11808.81 604
11809.84 583
11810.86 594
11811.89 569
11812.91 549
11813.94 565
11814.96 554
11815.99 584
11817.01 551
11818.04 571
11819.07 581
11820.09 598
11821.12 587
11822.14 595
11823.17 586
11824.20 557
11825.22 536
11826.25 557
11827.27 558
11828.30 573
11829.33 555
11830.35 569
11831.38 558
11832.40 577
11833.43 564
11834.46 558
11835.48 577
11836.51 532
11837.54 536
11838.56 573
11839.59 551
11840.62 538
11841.64 553
11842.67 531
11843.70 547
11844.72 543
11845.75 557
11846.78 589
11847.80 562
11848.83 590
11849.86 561
11850.89 555
11851.91 569
11852.94 569
11853.97 572
11854.99 607
11856.02 589
11857.05 576
11858.08 551
11859.10 566
11860.13 593
11861.16 611
11862.19 604
11863.21 607
11864.24 586
11865.27 580
11866.30 550
11867.33 587
11868.35 584
11869.38 570
11870.41 579
11871.44 584
11872.47 584
11873.49 608
11874.52 634
11875.55 639
11876.58 635
11877.61 647
11878.63 650
11879.66 616
11880.69 641
11881.72 641
11882.75 657
11883.78 642
11884.81 672
11885.83 665
11886.86 693
11887.89 714
11888.92 705
11889.95 711
11890.98 722
11892.01 758
11893.04 758
11894.06 838
11895.09 789
11896.12 835
11897.15 816
11898.18 821
11899.21 815
11900.24 814
11901.27 789
11902.30 817
11903.33 798
11904.36 768
11905.39 729
11906.42 807
11907.45 774
11908.48 745
11909.50 773
11910.53 770
11911.56 752
11912.59 697
11913.62 735
11914.65 779
11915.68 785
11916.71 779
11917.74 775
11918.77 774
11919.80 815
11920.83 829
11921.86 818
11922.89 907
11923.92 894
11924.95 965
11925.99 954
11927.02 979
11928.05 964
11929.08 995
11930.11 967
11931.14 947
11932.17 897
11933.20 852
11934.23 880
11935.26 807
11936.29 785
11937.32 757
11938.35 767
11939.38 713
11940.41 751
11941.45 730
11942.48 680
11943.51 644
11944.54 669
11945.57 671
11946.60 668
11947.63 611
11948.66 631
11949.70 653
11950.73 592
11951.76 637
11952.79 644
11953.82 665
11954.85 614
11955.88 602
11956.92 614
11957.95 629
11958.98 624
11960.01 627
11961.04 602
11962.08 652
11963.11 615
11964.14 622
11965.17 632
11966.20 611
11967.24 587
11968.27 618
11969.30 596
11970.33 604
11971.36 625
11972.40 606
11973.43 597
11974.46 577
11975.49 626
11976.53 633
11977.56 586
11978.59 587
11979.62 601
11980.66 635
11981.69 611
11982.72 601
11983.76 570
11984.79 586
11985.82 579
11986.85 612
11987.89 613
11988.92 597
11989.95 570
11990.99 613
11992.02 634
11993.05 628
11994.09 613
11995.12 661
11996.15 638
11997.19 616
11998.22 617
11999.25 606
12000.29 658
12001.32 643
12002.35 646
12003.39 658
12004.42 638
12005.46 705
12006.49 681
12007.52 680
12008.56 736
12009.59 729
12010.63 731
12011.66 720
12012.69 727
12013.73 731
12014.76 722
12015.80 712
12016.83 738
12017.86 761
12018.90 721
12019.93 704
12020.97 750
12022.00 762
12023.04 712
12024.07 716
12025.11 705
12026.14 722
12027.18 704
12028.21 685
12029.25 661
12030.28 696
12031.32 717
12032.35 689
12033.39 674
12034.42 677
12035.46 666
12036.49 683
12037.53 656
12038.56 672
12039.60 664
12040.63 671
12041.67 726
12042.70 692
12043.74 683
12044.77 692
12045.81 707
12046.84 689
12047.88 722
12048.92 680
12049.95 681
12050.99 725
12052.02 703
12053.06 686
12054.09 672
12055.13 665
12056.17 645
12057.20 688
12058.24 698
12059.27 717
12060.31 697
12061.35 707
12062.38 695
12063.42 689
12064.46 722
12065.49 701
12066.53 711
12067.56 702
12068.60 674
12069.64 716
12070.67 703
12071.71 701
12072.75 718
12073.78 717
12074.82 703
12075.86 684
12076.89 716
12077.93 718
12078.97 707
12080.01 727
12081.04 783
12082.08 783
12083.12 791
12084.15 782
12085.19 791
12086.23 803
12087.27 790
12088.30 814
12089.34 829
12090.38 879
12091.41 846
12092.45 890
12093.49 907
12094.53 926
12095.57 963
12096.60 976
12097.64 976
12098.68 965
12099.72 956
12100.75 976
12101.79 987
12102.83 977
12103.87 940
12104.91 909
12105.94 839
12106.98 846
12108.02 832
12109.06 815
12110.10 783
12111.14 744
12112.17 699
12113.21 718
12114.25 717
12115.29 707
12116.33 707
12117.37 706
12118.40 672
12119.44 689
12120.48 660
12121.52 645
12122.56 645
12123.60 651
12124.64 616
12125.68 645
12126.72 643
12127.75 625
12128.79 600
12129.83 626
12130.87 644
12131.91 620
12132.95 619
12133.99 594
12135.03 618
12136.07 583
12137.11 563
12138.15 547
12139.19 586
12140.23 564
12141.27 558
12142.31 567
12143.35 562
12144.38 530
12145.42 569
12146.46 543
12147.50 538
12148.54 552
12149.58 542
12150.62 557
12151.66 529
12152.70 517
12153.74 518
12154.78 529
12155.82 544
12156.87 546
12157.91 542
12158.95 545
12159.99 527
12161.03 534
12162.07 549
12163.11 542
12164.15 561
12165.19 532
12166.23 561
12167.27 532
12168.31 517
12169.35 518
12170.39 531
12171.43 530
12172.47 485
12173.52 508
12174.56 534
12175.60 544
12176.64 560
12177.68 558
12178.72 535
12179.76 556
12180.80 535
12181.85 562
12182.89 525
12183.93 550
12184.97 550
12186.01 530
12187.05 536
12188.09 543
12189.14 501
12190.18 559
12191.22 529
12192.26 566
12193.30 552
12194.34 560
12195.39 566
12196.43 537
12197.47 580
12198.51 526
12199.55 546
12200.60 528
12201.64 554
12202.68 551
12203.72 554
12204.77 557
12205.81 552
12206.85 506
12207.89 540
12208.94 559
12209.98 551
12211.02 538
12212.06 547
12213.11 545
12214.15 530
12215.19 561
12216.23 567
12217.28 586
12218.32 536
12219.36 523
12220.41 556
12221.45 573
12222.49 547
12223.54 544
12224.58 522
12225.62 511
12226.66 546
12227.71 568
12228.75 525
12229.79 525
12230.84 549
12231.88 517
12232.93 547
12233.97 545
12235.01 553
12236.06 542
12237.10 558
12238.14 557
12239.19 548
12240.23 579
12241.28 571
12242.32 581
12243.36 568
12244.41 552
12245.45 522
12246.50 540
12247.54 542
12248.58 545
12249.63 551
12250.67 543
12251.72 533
12252.76 537
12253.80 548
12254.85 536
12255.89 549
12256.94 490
12257.98 540
12259.03 515
12260.07 495
12261.12 504
12262.16 545
12263.21 504
12264.25 479
12265.30 467
12266.34 500
12267.39 502
12268.43 493
12269.48 470
12270.52 476
12271.57 469
12272.61 473
12273.66 476
12274.70 462
12275.75 465
12276.79 448
12277.84 482
12278.88 485
12279.93 447
12280.98 455
12282.02 476
12283.07 484
12284.11 446
12285.16 472
12286.20 471
12287.25 457
12288.30 475
12289.34 467
12290.39 428
12291.43 468
12292.48 463
12293.53 486
12294.57 453
12295.62 480
12296.66 479
12297.71 467
12298.76 464
12299.80 462
12300.85 472
12301.90 467
12302.94 459
12303.99 474
12305.04 480
12306.08 422
12307.13 472
12308.18 452
12309.22 454
12310.27 441
12311.32 438
12312.36 451
12313.41 455
12314.46 443
12315.50 452
12316.55 421
12317.60 435
12318.65 424
12319.69 469
12320.74 442
12321.79 413
12322.83 448
12323.88 400
12324.93 428
12325.98 428
12327.02 427
12328.07 442
12329.12 440
12330.17 411
12331.21 420
12332.26 444
12333.31 426
12334.36 461
12335.41 428
12336.45 446
12337.50 414
12338.55 414
12339.60 422
12340.65 450
12341.69 409
12342.74 408
12343.79 396
12344.84 407
12345.89 417
12346.94 404
12347.98 426
12349.03 413
12350.08 410
12351.13 405
12352.18 417
12353.23 406
12354.28 409
12355.32 447
12356.37 430
12357.42 429
12358.47 435
12359.52 427
12360.57 404
12361.62 417
12362.67 431
12363.72 441
12364.76 429
12365.81 432
12366.86 420
12367.91 410
12368.96 438
12370.01 439
12371.06 442
12372.11 412
12373.16 401
12374.21 418
12375.26 415
12376.31 408
12377.36 408
12378.41 443
12379.46 455
12380.51 411
12381.56 407
12382.61 420
12383.66 467
12384.71 438
12385.76 438
12386.81 402
12387.86 427
12388.91 415
12389.96 453
12391.01 457
12392.06 429
12393.11 438
12394.16 419
12395.21 463
12396.26 432
12397.31 428
12398.36 442
12399.41 416
12400.46 439
12401.51 451
12402.56 427
12403.61 467
12404.66 415
12405.71 447
12406.77 420
12407.82 440
12408.87 438
12409.92 452
12410.97 429
12412.02 450
12413.07 437
12414.12 416
12415.17 435
12416.23 438
12417.28 425
12418.33 463
12419.38 473
12420.43 450
12421.48 444
12422.53 458
12423.59 455
12424.64 452
12425.69 491
12426.74 450
12427.79 431
12428.84 431
12429.90 429
12430.95 464
12432.00 462
12433.05 470
12434.10 450
12435.16 465
12436.21 457
12437.26 453
12438.31 460
12439.37 458
12440.42 429
12441.47 453
12442.52 468
12443.58 436
12444.63 455
12445.68 426
12446.73 429
12447.79 433
12448.84 429
12449.89 433
12450.94 442
12452.00 414
12453.05 455
12454.10 443
12455.16 422
12456.21 425
12457.26 438
12458.31 427
12459.37 397
12460.42 405
12461.47 433
12462.53 426
12463.58 434
12464.63 422
12465.69 427
12466.74 432
12467.79 429
12468.85 423
12469.90 409
12470.95 410
12472.01 411
12473.06 432
12474.12 435
12475.17 432
12476.22 442
12477.28 475
12478.33 464
12479.39 438
12480.44 451
12481.49 469
12482.55 458
12483.60 468
12484.66 527
12485.71 532
12486.76 540
12487.82 527
12488.87 538
12489.93 548
12490.98 524
12492.04 535
12493.09 545
12494.15 501
12495.20 520
12496.25 515
12497.31 530
12498.36 518
12499.42 497
12500.47 476
12501.53 474
12502.58 478
12503.64 460
12504.69 472
12505.75 467
12506.80 398
12507.86 396
12508.91 453
12509.97 427
12511.03 435
12512.08 406
12513.14 434
12514.19 412
12515.25 402
12516.30 416
12517.36 420
12518.41 444
12519.47 399
12520.52 436
12521.58 412
12522.64 418
12523.69 417
12524.75 442
12525.80 429
12526.86 399
12527.92 411
12528.97 407
12530.03 404
12531.08 431
12532.14 427
12533.20 414
12534.25 443
12535.31 421
12536.37 400
12537.42 385
12538.48 407
12539.54 382
12540.59 429
12541.65 398
12542.70 392
12543.76 423
12544.82 401
12545.88 388
12546.93 387
12547.99 421
12549.05 447
12550.10 414
12551.16 427
12552.22 425
12553.27 408
12554.33 433
12555.39 425
12556.45 430
12557.50 423
12558.56 419
12559.62 401
12560.67 429
12561.73 444
12562.79 426
12563.85 446
12564.90 443
12565.96 426
12567.02 435
12568.08 429
12569.14 425
12570.19 427
12571.25 426
12572.31 442
12573.37 420
12574.42 429
12575.48 433
12576.54 434
12577.60 419
12578.66 457
12579.72 449
12580.77 434
12581.83 442
12582.89 416
12583.95 421
12585.01 393
12586.07 417
12587.12 390
12588.18 405
12589.24 439
12590.30 437
12591.36 417
12592.42 417
12593.48 419
12594.53 430
12595.59 393
12596.65 421
12597.71 429
12598.77 371
12599.83 425
12600.89 421
12601.95 422
12603.01 390
12604.07 398
12605.13 401
12606.18 405
12607.24 401
12608.30 389
12609.36 427
12610.42 430
12611.48 413
12612.54 447
12613.60 412
12614.66 396
12615.72 432
12616.78 431
12617.84 447
12618.90 400
12619.96 433
12621.02 397
12622.08 397
12623.14 430
12624.20 389
12625.26 408
12626.32 410
12627.38 390
12628.44 389
12629.50 431
12630.56 416
12631.62 436
12632.68 436
12633.74 407
12634.80 421
12635.86 406
12636.92 416
12637.98 414
12639.04 446
12640.11 400
12641.17 412
12642.23 448
12643.29 395
12644.35 387
12645.41 423
12646.47 415
12647.53 425
12648.59 422
12649.65 450
12650.72 424
12651.78 441
12652.84 416
12653.90 431
12654.96 419
12656.02 416
12657.08 430
12658.14 439
12659.21 436
12660.27 419
12661.33 439
12662.39 456
12663.45 477
12664.51 445
12665.58 443
12666.64 435
12667.70 457
12668.76 424
12669.82 467
12670.89 467
12671.95 441
12673.01 455
12674.07 480
12675.13 470
12676.20 434
12677.26 455
12678.32 464
12679.38 501
12680.45 502
12681.51 455
12682.57 477
12683.63 476
12684.70 481
12685.76 483
12686.82 507
12687.88 499
12688.95 493
12690.01 511
12691.07 528
12692.14 493
12693.20 530
12694.26 541
12695.32 554
12696.39 537
12697.45 556
12698.51 525
12699.58 543
12700.64 527
12701.70 512
12702.77 537
12703.83 554
12704.89 572
12705.96 544
12707.02 527
12708.08 522
12709.15 521
12710.21 507
12711.28 529
12712.34 503
12713.40 512
12714.47 504
12715.53 520
12716.59 483
12717.66 502
12718.72 475
12719.79 501
12720.85 503
12721.92 527
12722.98 535
12724.04 538
12725.11 527
12726.17 519
12727.24 537
12728.30 529
12729.37 533
12730.43 508
12731.49 536
12732.56 504
12733.62 501
12734.69 500
12735.75 507
12736.82 482
12737.88 503
12738.95 505
12740.01 456
12741.08 465
12742.14 490
12743.21 491
12744.27 458
12745.34 524
12746.40 444
12747.47 446
12748.53 427
12749.60 441
12750.66 444
12751.73 443
12752.79 430
12753.86 439
12754.93 425
12755.99 418
12757.06 405
12758.12 428
12759.19 418
12760.25 419
12761.32 438
12762.39 387
12763.45 417
12764.52 422
12765.58 425
12766.65 413
12767.72 434
12768.78 420
12769.85 419
12770.91 449
12771.98 431
12773.05 425
12774.11 405
12775.18 413
12776.25 390
12777.31 403
12778.38 402
12779.45 403
12780.51 403
12781.58 419
12782.65 418
12783.71 427
12784.78 445
12785.85 401
12786.91 412
12787.98 448
12789.05 467
12790.11 417
12791.18 417
12792.25 437
12793.31 426
12794.38 413
12795.45 442
12796.52 418
12797.58 417
12798.65 428
12799.72 439
12800.79 443
12801.85 426
12802.92 429
12803.99 438
12805.06 461
12806.12 466
12807.19 460
12808.26 451
12809.33 450
12810.39 463
12811.46 432
12812.53 489
12813.60 463
12814.67 467
12815.73 439
12816.80 475
12817.87 474
12818.94 474
12820.01 463
12821.08 461
12822.14 453
12823.21 451
12824.28 421
12825.35 458
12826.42 433
12827.49 432
12828.55 418
12829.62 420
12830.69 430
12831.76 455
12832.83 421
12833.90 428
12834.97 412
12836.04 401
12837.11 420
12838.17 411
12839.24 405
12840.31 412
12841.38 435
12842.45 428
12843.52 410
12844.59 384
12845.66 394
12846.73 405
12847.80 408
12848.87 411
12849.94 384
12851.01 395
12852.08 374
12853.14 391
12854.21 390
12855.28 386
12856.35 404
12857.42 400
12858.49 389
12859.56 411
12860.63 400
12861.70 392
12862.77 382
12863.84 389
12864.91 383
12865.98 379
12867.05 367
12868.12 377
12869.19 385
12870.26 372
12871.34 388
12872.41 387
12873.48 377
12874.55 357
12875.62 345
12876.69 382
12877.76 382
12878.83 376
12879.90 394
12880.97 373
12882.04 410
12883.11 369
12884.18 367
12885.25 356
12886.33 356
12887.40 350
12888.47 373
12889.54 376
12890.61 375
12891.68 329
12892.75 352
12893.82 349
12894.89 381
12895.97 359
12897.04 361
12898.11 345
12899.18 331
12900.25 356
12901.32 349
12902.40 378
12903.47 366
12904.54 323
12905.61 351
12906.68 377
12907.75 348
12908.83 369
12909.90 372
12910.97 362
12912.04 372
12913.11 359
12914.19 340
12915.26 357
12916.33 352
12917.40 347
12918.48 361
12919.55 360
12920.62 369
12921.69 355
12922.77 366
12923.84 361
12924.91 343
12925.98 353
12927.06 345
12928.13 337
12929.20 340
12930.27 375
12931.35 352
12932.42 344
12933.49 322
12934.57 359
12935.64 352
12936.71 331
12937.79 352
12938.86 348
12939.93 328
12941.01 337
12942.08 316
12943.15 316
12944.23 320
12945.30 314
12946.37 359
12947.45 327
12948.52 329
12949.59 357
12950.67 352
12951.74 339
12952.81 337
12953.89 364
12954.96 365
12956.04 345
12957.11 337
12958.18 339
12959.26 364
12960.33 339
12961.41 348
12962.48 336
12963.55 357
12964.63 358
12965.70 353
12966.78 360
12967.85 345
12968.93 364
12970.00 338
12971.07 360
12972.15 360
12973.22 365
12974.30 332
12975.37 346
12976.45 358
12977.52 355
12978.60 363
12979.67 349
12980.75 344
12981.82 338
12982.90 344
12983.97 343
12985.05 322
12986.12 308
12987.20 366
12988.27 352
12989.35 334
12990.42 333
12991.50 348
12992.57 321
12993.65 331
12994.73 323
12995.80 356
12996.88 310
12997.95 338
12999.03 344
13000.10 335
13001.18 336
13002.25 340
13003.33 350
13004.41 321
13005.48 354
13006.56 319
13007.63 355
13008.71 317
13009.79 332
13010.86 343
13011.94 328
13013.02 359
13014.09 323
13015.17 338
13016.24 344
13017.32 335
13018.40 331
13019.47 348
13020.55 357
13021.63 375
13022.70 347
13023.78 330
13024.86 354
13025.93 366
13027.01 392
13028.09 358
13029.16 347
13030.24 366
13031.32 371
13032.40 371
13033.47 346
13034.55 347
13035.63 364
13036.70 318
13037.78 337
13038.86 364
13039.94 362
13041.01 358
13042.09 342
13043.17 372
13044.25 371
13045.32 364
13046.40 379
13047.48 391
13048.56 388
13049.63 359
13050.71 366
13051.79 376
13052.87 361
13053.95 358
13055.02 338
13056.10 387
13057.18 380
13058.26 363
13059.34 380
13060.41 371
13061.49 369
13062.57 358
13063.65 356
13064.73 354
13065.81 357
13066.88 338
13067.96 351
13069.04 351
13070.12 365
13071.20 347
13072.28 363
13073.36 393
13074.43 343
13075.51 347
13076.59 358
13077.67 343
13078.75 350
13079.83 341
13080.91 350
13081.99 335
13083.07 341
13084.15 351
13085.23 344
13086.30 342
13087.38 341
13088.46 363
13089.54 344
13090.62 342
13091.70 349
13092.78 355
13093.86 336
13094.94 333
13096.02 338
13097.10 356
13098.18 331
13099.26 353
13100.34 352
13101.42 324
13102.50 328
13103.58 306
13104.66 317
13105.74 332
13106.82 306
13107.90 328
13108.98 329
13110.06 318
13111.14 316
13112.22 342
13113.30 338
13114.38 319
13115.46 329
13116.54 341
13117.62 302
13118.70 319
13119.78 317
13120.86 318
13121.95 303
13123.03 336
13124.11 303
13125.19 313
13126.27 291
13127.35 312
13128.43 318
13129.51 305
13130.59 304
13131.67 319
13132.76 358
13133.84 319
13134.92 313
13136.00 314
13137.08 295
13138.16 301
13139.24 315
13140.32 323
13141.41 352
13142.49 336
13143.57 326
13144.65 344
13145.73 341
13146.81 357
13147.90 367
13148.98 342
13150.06 317
13151.14 333
13152.22 351
13153.31 337
13154.39 331
13155.47 333
13156.55 338
13157.63 338
13158.72 349
13159.80 343
13160.88 344
13161.96 315
13163.05 355
13164.13 355
13165.21 342
13166.29 300
13167.38 319
13168.46 328
13169.54 315
13170.62 313
13171.71 342
13172.79 344
13173.87 351
13174.96 309
13176.04 336
13177.12 333
13178.20 330
13179.29 334
13180.37 357
13181.45 347
13182.54 354
13183.62 349
13184.70 349
13185.79 319
13186.87 332
13187.95 346
13189.04 364
13190.12 321
13191.20 320
13192.29 340
13193.37 347
13194.46 323
13195.54 328
13196.62 321
13197.71 345
13198.79 323
13199.88 322
13200.96 306
13202.04 348
13203.13 325
13204.21 332
13205.30 325
13206.38 355
13207.46 338
13208.55 367
13209.63 328
13210.72 318
13211.80 329
13212.89 390
13213.97 331
13215.05 325
13216.14 343
13217.22 323
13218.31 326
13219.39 349
13220.48 338
13221.56 363
13222.65 358
13223.73 328
13224.82 352
13225.90 328
13226.99 362
13228.07 339
13229.16 361
13230.24 352
13231.33 340
13232.41 349
13233.50 357
13234.58 355
13235.67 356
13236.76 346
13237.84 353
13238.93 355
13240.01 348
13241.10 354
13242.18 359
13243.27 352
13244.35 358
13245.44 377
13246.53 343
13247.61 347
13248.70 388
13249.78 367
13250.87 351
13251.96 348
13253.04 379
13254.13 371
13255.21 381
13256.30 391
13257.39 405
13258.47 367
13259.56 352
13260.65 393
13261.73 380
13262.82 425
13263.91 399
13264.99 375
13266.08 371
13267.17 381
13268.25 409
13269.34 422
13270.43 369
13271.51 384
13272.60 378
13273.69 410
13274.77 428
13275.86 409
13276.95 415
13278.04 429
13279.12 435
13280.21 440
13281.30 476
13282.38 452
13283.47 436
13284.56 443
13285.65 452
13286.73 433
13287.82 444
13288.91 410
13290.00 424
13291.08 423
13292.17 436
13293.26 441
13294.35 455
13295.44 440
13296.52 459
13297.61 494
13298.70 438
13299.79 455
13300.88 465
13301.96 478
13303.05 485
13304.14 469
13305.23 488
13306.32 486
13307.41 460
13308.49 502
13309.58 487
13310.67 484
13311.76 479
13312.85 483
13313.94 494
13315.02 477
13316.11 470
13317.20 484
13318.29 485
13319.38 469
13320.47 490
13321.56 477
13322.65 479
13323.74 476
13324.82 476
13325.91 473
13327.00 466
13328.09 447
13329.18 484
13330.27 505
13331.36 440
13332.45 470
13333.54 482
13334.63 532
13335.72 485
13336.81 491
13337.90 479
13338.99 497
13340.08 509
13341.17 494
13342.26 517
13343.35 488
13344.44 502
13345.53 504
13346.61 534
13347.70 525
13348.79 532
13349.89 519
13350.98 506
13352.07 540
13353.16 572
13354.25 561
13355.34 577
13356.43 574
13357.52 601
13358.61 559
13359.70 569
13360.79 557
13361.88 593
13362.97 566
13364.06 529
13365.15 539
13366.24 528
13367.33 570
13368.42 567
13369.51 542
13370.60 550
13371.70 521
13372.79 506
13373.88 508
13374.97 514
13376.06 489
13377.15 479
13378.24 488
13379.33 482
13380.43 454
13381.52 431
13382.61 498
13383.70 504
13384.79 442
13385.88 464
13386.97 449
13388.07 449
13389.16 457
13390.25 478
13391.34 438
13392.43 418
13393.52 431
13394.62 434
13395.71 454
13396.80 445
13397.89 451
13398.98 419
13400.08 437
13401.17 430
13402.26 446
13403.35 442
13404.45 385
13405.54 436
13406.63 446
13407.72 452
13408.82 438
13409.91 429
13411.00 452
13412.09 426
13413.19 412
13414.28 443
13415.37 425
13416.46 449
13417.56 445
13418.65 450
13419.74 449
13420.84 447
13421.93 439
13423.02 438
13424.11 447
13425.21 455
13426.30 451
13427.39 454
13428.49 455
13429.58 429
13430.67 437
13431.77 437
13432.86 452
13433.95 475
13435.05 463
13436.14 430
13437.24 456
13438.33 450
13439.42 447
13440.52 471
13441.61 430
13442.70 454
13443.80 470
13444.89 465
13445.99 484
13447.08 491
13448.17 485
13449.27 491
13450.36 499
13451.46 494
13452.55 510
13453.64 520
13454.74 512
13455.83 522
13456.93 528
13458.02 544
13459.12 545
13460.21 542
13461.31 530
13462.40 493
13463.50 509
13464.59 532
13465.69 543
13466.78 557
13467.87 535
13468.97 550
13470.06 514
13471.16 524
13472.25 542
13473.35 553
13474.44 533
13475.54 550
13476.64 573
13477.73 556
13478.83 551
13479.92 581
13481.02 595
13482.11 576
13483.21 572
13484.30 618
13485.40 615
13486.49 598
13487.59 597
13488.69 617
13489.78 629
13490.88 677
13491.97 630
13493.07 626
13494.17 636
13495.26 681
13496.36 660
13497.45 617
13498.55 679
13499.65 660
13500.74 634
13501.84 617
13502.93 586
13504.03 599
13505.13 608
13506.22 584
13507.32 556
13508.42 579
13509.51 554
13510.61 520
13511.71 520
13512.80 544
13513.90 530
13515.00 513
13516.09 503
13517.19 470
13518.29 520
13519.38 466
13520.48 494
13521.58 496
13522.68 483
13523.77 491
13524.87 467
13525.97 487
13527.06 452
13528.16 434
13529.26 445
13530.36 445
13531.45 499
13532.55 489
13533.65 479
13534.75 461
13535.84 465
13536.94 456
13538.04 444
13539.14 440
13540.23 443
13541.33 469
13542.43 429
13543.53 422
13544.63 424
13545.72 424
13546.82 411
13547.92 440
13549.02 438
13550.12 422
13551.22 426
13552.31 424
13553.41 464
13554.51 455
13555.61 446
13556.71 463
13557.81 444
13558.90 414
13560.00 417
13561.10 436
13562.20 454
13563.30 413
13564.40 416
13565.50 446
13566.60 450
13567.69 400
13568.79 402
13569.89 416
13570.99 418
13572.09 433
13573.19 443
13574.29 436
13575.39 445
13576.49 439
13577.59 441
13578.69 425
13579.79 429
13580.89 428
13581.98 440
13583.08 413
13584.18 417
13585.28 396
13586.38 437
13587.48 473
13588.58 457
13589.68 437
13590.78 438
13591.88 417
13592.98 413
13594.08 430
13595.18 441
13596.28 425
13597.38 439
13598.48 476
13599.58 445
13600.68 436
13601.78 445
13602.88 451
13603.98 440
13605.08 430
13606.18 441
13607.29 467
13608.39 443
13609.49 440
13610.59 462
13611.69 436
13612.79 438
13613.89 450
13614.99 446
13616.09 460
13617.19 448
13618.29 467
13619.39 477
13620.50 466
13621.60 451
13622.70 445
13623.80 473
13624.90 451
13626.00 446
13627.10 452
13628.20 447
13629.31 450
13630.41 462
13631.51 473
13632.61 471
13633.71 460
13634.81 443
13635.91 473
13637.02 472
13638.12 444
13639.22 400
13640.32 463
13641.42 446
13642.53 463
13643.63 442
13644.73 449
13645.83 410
13646.93 441
13648.04 452
13649.14 455
13650.24 446
13651.34 431
13652.45 469
13653.55 449
13654.65 418
13655.75 433
13656.85 451
13657.96 422
13659.06 436
13660.16 413
13661.27 413
13662.37 406
13663.47 418
13664.57 434
13665.68 413
13666.78 414
13667.88 445
13668.99 424
13670.09 435
13671.19 425
13672.29 422
13673.40 429
13674.50 408
13675.60 442
13676.71 404
13677.81 406
13678.91 426
13680.02 441
13681.12 445
13682.23 417
13683.33 436
13684.43 469
13685.54 443
13686.64 426
13687.74 413
13688.85 427
13689.95 445
13691.06 439
13692.16 443
13693.26 457
13694.37 463
13695.47 482
13696.58 479
13697.68 449
13698.78 441
13699.89 460
13700.99 435
13702.10 456
13703.20 426
13704.31 443
13705.41 470
13706.51 498
13707.62 487
13708.72 486
13709.83 478
13710.93 487
13712.04 470
13713.14 469
13714.25 494
13715.35 489
13716.46 494
13717.56 533
13718.67 472
13719.77 499
13720.88 508
13721.98 530
13723.09 496
13724.19 489
13725.30 516
13726.40 522
13727.51 524
13728.61 494
13729.72 536
13730.83 528
13731.93 531
13733.04 508
13734.14 539
13735.25 563
13736.35 520
13737.46 540
13738.57 535
13739.67 542
13740.78 555
13741.88 560
13742.99 604
13744.09 630
13745.20 606
13746.31 635
13747.41 661
13748.52 634
13749.63 680
13750.73 712
13751.84 719
13752.94 756
13754.05 785
13755.16 802
13756.26 804
13757.37 823
13758.48 836
13759.58 861
13760.69 895
13761.80 941
13762.90 927
13764.01 948
13765.12 920
13766.22 931
13767.33 955
13768.44 941
13769.55 911
13770.65 917
13771.76 931
13772.87 878
13773.97 852
13775.08 871
13776.19 822
13777.30 796
13778.40 752
13779.51 744
13780.62 704
13781.73 660
13782.83 691
13783.94 658
13785.05 635
13786.16 634
13787.26 607
13788.37 619
13789.48 598
13790.59 594
13791.70 620
13792.80 603
13793.91 581
13795.02 564
13796.13 613
13797.24 595
13798.35 574
13799.45 550
13800.56 554
13801.67 520
13802.78 509
13803.89 504
13805.00 521
13806.10 514
13807.21 494
13808.32 484
13809.43 518
13810.54 496
13811.65 504
13812.76 488
13813.86 491
13814.97 488
13816.08 503
13817.19 493
13818.30 488
13819.41 474
13820.52 459
13821.63 458
13822.74 488
13823.85 434
13824.96 492
13826.06 488
13827.17 512
13828.28 488
13829.39 453
13830.50 462
13831.61 466
13832.72 451
13833.83 448
13834.94 462
13836.05 468
13837.16 484
13838.27 452
13839.38 464
13840.49 478
13841.60 465
13842.71 457
13843.82 432
13844.93 474
13846.04 457
13847.15 475
13848.26 461
13849.37 426
13850.48 450
13851.59 432
13852.70 457
13853.81 452
13854.92 456
13856.03 457
13857.14 479
13858.25 453
13859.37 474
13860.48 464
13861.59 479
13862.70 492
13863.81 464
13864.92 483
13866.03 489
13867.14 492
13868.25 509
13869.36 478
13870.47 489
13871.59 505
13872.70 518
13873.81 504
13874.92 527
13876.03 484
13877.14 508
13878.25 530
13879.36 543
13880.48 551
13881.59 572
13882.70 530
13883.81 584
13884.92 536
13886.03 547
13887.15 563
13888.26 583
13889.37 545
13890.48 562
13891.59 531
13892.71 533
13893.82 546
13894.93 569
13896.04 578
13897.15 545
13898.27 532
13899.38 502
13900.49 520
13901.60 519
13902.72 490
13903.83 508
13904.94 515
13906.05 514
13907.17 523
13908.28 509
13909.39 488
13910.50 534
13911.62 519
13912.73 533
13913.84 485
13914.95 497
13916.07 509
13917.18 541
13918.29 533
13919.41 519
13920.52 492
13921.63 493
13922.75 516
13923.86 474
13924.97 478
13926.09 468
13927.20 496
13928.31 483
13929.43 471
13930.54 472
13931.65 516
13932.77 479
13933.88 461
13934.99 494
13936.11 453
13937.22 466
13938.34 477
13939.45 475
13940.56 463
13941.68 448
13942.79 455
13943.91 440
13945.02 435
13946.13 473
13947.25 459
13948.36 432
13949.48 424
13950.59 415
13951.70 430
13952.82 429
13953.93 411
13955.05 414
13956.16 420
13957.28 423
13958.39 419
13959.51 407
13960.62 424
13961.74 418
13962.85 449
13963.97 426
13965.08 424
13966.20 421
13967.31 407
13968.43 424
13969.54 422
13970.66 406
13971.77 410
13972.89 424
13974.00 454
13975.12 411
13976.23 420
13977.35 437
13978.46 455
13979.58 433
13980.69 412
13981.81 409
13982.92 420
13984.04 437
13985.16 411
13986.27 414
13987.39 421
13988.50 419
13989.62 417
13990.74 432
13991.85 420
13992.97 443
13994.08 426
13995.20 419
13996.32 411
13997.43 423
13998.55 401
13999.66 429
14000.78 419
14001.90 457
14003.01 462
14004.13 439
14005.25 443
14006.36 402
14007.48 431
14008.60 430
14009.71 450
14010.83 419
14011.95 424
14013.06 437
14014.18 454
14015.30 430
14016.41 409
14017.53 426
14018.65 449
14019.76 424
14020.88 431
14022.00 437
14023.12 422
14024.23 429
14025.35 423
14026.47 447
14027.59 419
14028.70 446
14029.82 436
14030.94 439
14032.06 447
14033.17 450
14034.29 449
14035.41 463
14036.53 493
14037.64 470
14038.76 451
14039.88 472
14041.00 487
14042.11 477
14043.23 443
14044.35 435
14045.47 457
14046.59 501
14047.71 495
14048.82 499
14049.94 494
14051.06 498
14052.18 486
14053.30 518
14054.42 498
14055.53 530
14056.65 544
14057.77 506
14058.89 512
14060.01 518
14061.13 519
14062.25 521
14063.36 539
14064.48 538
14065.60 526
14066.72 556
14067.84 518
14068.96 579
14070.08 599
14071.20 582
14072.32 594
14073.44 614
14074.55 581
14075.67 624
14076.79 619
14077.91 617
14079.03 632
14080.15 652
14081.27 669
14082.39 668
14083.51 665
14084.63 688
14085.75 711
14086.87 754
14087.99 724
14089.11 759
14090.23 746
14091.35 720
14092.47 701
14093.59 705
14094.71 749
14095.83 702
14096.95 700
14098.07 720
14099.19 694
14100.31 670
14101.43 659
14102.55 644
14103.67 655
14104.79 620
14105.91 618
14107.03 584
14108.15 580
14109.27 609
14110.39 569
14111.51 537
14112.64 514
14113.76 519
14114.88 518
14116.00 504
14117.12 515
14118.24 522
14119.36 522
14120.48 536
14121.60 509
14122.72 518
14123.85 497
14124.97 510
14126.09 497
14127.21 500
14128.33 477
14129.45 475
14130.57 472
14131.70 498
14132.82 486
14133.94 456
14135.06 477
14136.18 460
14137.30 458
14138.43 469
14139.55 472
14140.67 499
14141.79 451
14142.91 462
14144.03 476
14145.16 458
14146.28 464
14147.40 456
14148.52 431
14149.65 445
14150.77 437
14151.89 452
14153.01 462
14154.13 462
14155.26 453
14156.38 459
14157.50 473
14158.62 438
14159.75 439
14160.87 446
14161.99 437
14163.12 466
14164.24 429
14165.36 410
14166.48 438
14167.61 444
14168.73 429
14169.85 447
14170.98 449
14172.10 407
14173.22 422
14174.35 428
14175.47 431
14176.59 448
14177.72 420
14178.84 439
14179.96 417
14181.09 447
14182.21 459
14183.33 429
14184.46 429
14185.58 423
14186.70 434
14187.83 413
14188.95 428
14190.07 445
14191.20 419
14192.32 427
14193.45 423
14194.57 412
14195.69 407
14196.82 432
14197.94 446
14199.07 417
14200.19 432
14201.32 402
14202.44 429
14203.56 407
14204.69 381
14205.81 426
14206.94 433
14208.06 423
14209.19 447
14210.31 403
14211.44 400
14212.56 409
14213.69 433
14214.81 382
14215.93 373
14217.06 389
14218.18 436
14219.31 386
14220.43 424
14221.56 405
14222.68 381
14223.81 399
14224.94 405
14226.06 402
14227.19 400
14228.31 405
14229.44 404
14230.56 409
14231.69 422
14232.81 405
14233.94 415
14235.06 432
14236.19 424
14237.32 374
14238.44 409
14239.57 384
14240.69 406
14241.82 422
14242.94 375
14244.07 390
14245.20 385
14246.32 378
14247.45 378
14248.57 383
14249.70 394
14250.83 402
14251.95 387
14253.08 384
14254.21 365
14255.33 401
14256.46 387
14257.59 356
14258.71 390
14259.84 376
14260.97 375
14262.09 360
14263.22 369
14264.35 389
14265.47 360
14266.60 361
14267.73 367
14268.85 387
14269.98 360
14271.11 359
14272.23 361
14273.36 374
14274.49 360
14275.62 381
14276.74 364
14277.87 353
14279.00 363
14280.12 349
14281.25 368
14282.38 366
14283.51 363
14284.63 353
14285.76 351
14286.89 337
14288.02 354
14289.15 329
14290.27 341
14291.40 326
14292.53 342
14293.66 340
14294.78 333
14295.91 341
14297.04 359
14298.17 315
14299.30 329
14300.42 321
14301.55 343
14302.68 345
14303.81 343
14304.94 334
14306.07 347
14307.19 300
14308.32 337
14309.45 365
14310.58 330
14311.71 376
14312.84 337
14313.97 340
14315.10 333
14316.22 329
14317.35 325
14318.48 325
14319.61 340
14320.74 325
14321.87 334
14323.00 339
14324.13 322
14325.26 325
14326.39 322
14327.51 324
14328.64 314
14329.77 312
14330.90 331
14332.03 329
14333.16 320
14334.29 334
14335.42 350
14336.55 328
14337.68 328
14338.81 342
14339.94 320
14341.07 311
14342.20 326
14343.33 346
14344.46 331
14345.59 314
14346.72 297
14347.85 351
14348.98 344
14350.11 319
14351.24 344
14352.37 344
14353.50 328
14354.63 335
14355.76 339
14356.89 360
14358.02 322
14359.15 317
14360.28 328
14361.41 354
14362.54 319
14363.67 312
14364.80 339
14365.94 352
14367.07 342
14368.20 330
14369.33 332
14370.46 298
14371.59 339
14372.72 336
14373.85 333
14374.98 303
14376.11 320
14377.25 338
14378.38 313
14379.51 337
14380.64 354
14381.77 331
14382.90 353
14384.03 347
14385.16 302
14386.30 310
14387.43 336
14388.56 346
14389.69 342
14390.82 318
14391.95 340
14393.09 342
14394.22 346
14395.35 356
14396.48 319
14397.61 329
14398.75 344
14399.88 359
14401.01 371
14402.14 337
14403.27 339
14404.41 344
14405.54 353
14406.67 346
14407.80 361
14408.94 363
14410.07 349
14411.20 347
14412.33 371
14413.47 356
14414.60 374
14415.73 362
14416.87 349
14418.00 357
14419.13 372
14420.26 388
14421.40 354
14422.53 358
14423.66 361
14424.80 359
14425.93 387
14427.06 340
14428.20 363
14429.33 372
14430.46 363
14431.59 361
14432.73 370
14433.86 370
14435.00 354
14436.13 361
14437.26 355
14438.40 360
14439.53 358
14440.66 345
14441.80 343
14442.93 357
14444.06 367
14445.20 352
14446.33 351
14447.47 352
14448.60 343
14449.73 366
14450.87 362
14452.00 329
14453.14 353
14454.27 337
14455.41 343
14456.54 330
14457.67 341
14458.81 329
14459.94 332
14461.08 371
14462.21 345
14463.35 339
14464.48 345
14465.62 329
14466.75 346
14467.89 370
14469.02 367
14470.15 340
14471.29 315
14472.42 336
14473.56 330
14474.69 345
14475.83 308
14476.96 322
14478.10 349
14479.24 316
14480.37 327
14481.51 337
14482.64 349
14483.78 327
14484.91 353
14486.05 325
14487.18 334
14488.32 310
14489.45 313
14490.59 301
14491.73 322
14492.86 299
14494.00 313
14495.13 342
14496.27 334
14497.40 319
14498.54 325
14499.68 313
14500.81 308
14501.95 307
14503.08 323
14504.22 328
14505.36 333
14506.49 312
14507.63 328
14508.77 309
14509.90 331
14511.04 326
14512.18 320
14513.31 309
14514.45 290
14515.58 283
14516.72 330
14517.86 338
14519.00 330
14520.13 313
14521.27 331
14522.41 333
14523.54 315
14524.68 327
14525.82 311
14526.95 316
14528.09 326
14529.23 292
14530.37 290
14531.50 325
14532.64 326
14533.78 355
14534.91 319
14536.05 341
14537.19 348
14538.33 331
14539.46 314
14540.60 332
14541.74 341
14542.88 326
14544.02 314
14545.15 336
14546.29 326
14547.43 325
14548.57 342
14549.70 344
14550.84 329
14551.98 336
14553.12 323
14554.26 344
14555.39 345
14556.53 329
14557.67 307
14558.81 360
14559.95 339
14561.09 336
14562.22 343
14563.36 343
14564.50 377
14565.64 360
14566.78 352
14567.92 336
14569.06 331
14570.20 368
14571.33 376
14572.47 368
14573.61 355
14574.75 353
14575.89 372
14577.03 375
14578.17 364
14579.31 347
14580.45 370
14581.59 345
14582.72 381
14583.86 372
14585.00 366
14586.14 380
14587.28 421
14588.42 382
14589.56 344
14590.70 373
14591.84 374
14592.98 379
14594.12 398
14595.26 393
14596.40 419
14597.54 384
14598.68 401
14599.82 405
14600.96 389
14602.10 399
14603.24 420
14604.38 414
14605.52 408
14606.66 410
14607.80 420
14608.94 443
14610.08 452
14611.22 447
14612.36 440
14613.50 469
14614.64 484
14615.78 464
14616.92 461
14618.06 485
14619.20 490
14620.34 486
14621.49 469
14622.63 537
14623.77 513
14624.91 517
14626.05 529
14627.19 490
14628.33 500
14629.47 552
14630.61 548
14631.75 518
14632.90 500
14634.04 515
14635.18 474
14636.32 464
14637.46 460
14638.60 447
14639.74 441
14640.88 454
14642.03 448
14643.17 437
14644.31 419
14645.45 419
14646.59 404
14647.73 430
14648.88 391
14650.02 421
14651.16 425
14652.30 388
14653.44 406
14654.59 391
14655.73 393
14656.87 410
14658.01 406
14659.16 397
14660.30 376
14661.44 371
14662.58 384
14663.72 359
14664.87 364
14666.01 353
14667.15 364
14668.29 376
14669.44 388
14670.58 349
14671.72 349
14672.87 359
14674.01 379
14675.15 349
14676.29 344
14677.44 346
14678.58 308
14679.72 347
14680.87 343
14682.01 373
14683.15 349
14684.30 305
14685.44 331
14686.58 301
14687.73 307
14688.87 315
14690.01 331
14691.16 328
14692.30 336
14693.44 314
14694.59 316
14695.73 322
14696.87 320
14698.02 318
14699.16 317
14700.30 318
14701.45 309
14702.59 324
14703.74 310
14704.88 300
14706.02 285
14707.17 306
14708.31 306
14709.46 317
14710.60 315
14711.75 312
14712.89 300
14714.03 320
14715.18 346
14716.32 334
14717.47 338
14718.61 323
14719.76 324
14720.90 305
14722.05 339
14723.19 307
14724.34 324
14725.48 313
14726.63 317
14727.77 313
14728.92 346
14730.06 307
14731.21 306
14732.35 311
14733.50 306
14734.64 279
14735.79 317
14736.93 308
14738.08 296
14739.22 314
14740.37 324
14741.51 313
14742.66 319
14743.80 298
14744.95 319
14746.09 313
14747.24 306
14748.39 324
14749.53 326
14750.68 328
14751.82 316
14752.97 324
14754.11 324
14755.26 322
14756.41 306
14757.55 310
14758.70 308
14759.85 351
14760.99 319
14762.14 342
14763.28 316
14764.43 308
14765.58 318
14766.72 301
14767.87 320
14769.02 314
14770.16 323
14771.31 335
14772.46 325
14773.60 344
14774.75 351
14775.90 342
14777.04 336
14778.19 323
14779.34 330
14780.48 340
14781.63 299
14782.78 328
14783.92 313
14785.07 331
14786.22 320
14787.37 354
14788.51 366
14789.66 329
14790.81 329
14791.96 345
14793.10 331
14794.25 355
14795.40 303
14796.54 307
14797.69 310
14798.84 358
14799.99 339
14801.14 316
14802.28 297
14803.43 313
14804.58 312
14805.73 303
14806.88 298
14808.02 306
14809.17 303
14810.32 319
14811.47 322
14812.62 285
14813.76 286
14814.91 298
14816.06 291
14817.21 279
14818.36 279
14819.51 275
14820.65 293
14821.80 298
14822.95 275
14824.10 266
14825.25 298
14826.40 293
14827.55 287
14828.69 284
14829.84 255
14830.99 270
14832.14 268
14833.29 289
14834.44 273
14835.59 260
14836.74 263
14837.89 285
14839.04 291
14840.19 287
14841.33 276
14842.48 287
14843.63 292
14844.78 302
14845.93 305
14847.08 269
14848.23 288
14849.38 251
14850.53 277
14851.68 263
14852.83 279
14853.98 285
14855.13 283
14856.28 288
14857.43 292
14858.58 271
14859.73 283
14860.88 266
14862.03 277
14863.18 300
14864.33 287
14865.48 266
14866.63 273
14867.78 280
14868.93 282
14870.08 272
14871.23 275
14872.38 252
14873.53 277
14874.68 289
14875.83 275
14876.98 284
14878.14 294
14879.29 287
14880.44 326
14881.59 277
14882.74 276
14883.89 274
14885.04 309
14886.19 284
14887.34 302
14888.49 269
14889.64 292
14890.80 266
14891.95 282
14893.10 291
14894.25 299
14895.40 299
14896.55 289
14897.70 308
14898.86 302
14900.01 360
14901.16 318
14902.31 296
14903.46 278
14904.61 299
14905.77 322
14906.92 321
14908.07 310
14909.22 317
14910.37 299
14911.53 289
14912.68 308
14913.83 281
14914.98 321
14916.13 325
14917.29 295
14918.44 319
14919.59 301
14920.74 294
14921.90 324
14923.05 319
14924.20 281
14925.35 319
14926.51 274
14927.66 290
14928.81 277
14929.96 324
14931.12 314
14932.27 333
14933.42 316
14934.57 321
14935.73 302
14936.88 315
14938.03 296
14939.19 326
14940.34 314
14941.49 324
14942.65 314
14943.80 312
14944.95 309
14946.11 315
14947.26 319
14948.41 314
14949.57 327
14950.72 312
14951.87 330
14953.03 307
14954.18 305
14955.33 296
14956.49 324
14957.64 289
14958.80 318
14959.95 314
14961.10 309
14962.26 286
14963.41 309
14964.57 291
14965.72 281
14966.87 285
14968.03 275
14969.18 275
14970.34 323
14971.49 268
14972.65 273
14973.80 282
14974.95 306
14976.11 275
14977.26 264
14978.42 288
14979.57 282
14980.73 277
14981.88 295
14983.04 302
14984.19 292
14985.35 288
14986.50 288
14987.66 255
14988.81 269
14989.97 257
14991.12 281
14992.28 275
14993.43 281
14994.59 265
14995.74 263
14996.90 284
14998.05 273
14999.21 265
15000.36 282
15001.52 277
15002.67 268
15003.83 265
15004.99 248
15006.14 242
15007.30 253
15008.45 266
15009.61 236
15010.76 266
15011.92 255
15013.08 290
15014.23 276
15015.39 257
15016.54 254
15017.70 267
15018.86 261
15020.01 272
15021.17 247
15022.32 252
15023.48 293
15024.64 293
15025.79 269
15026.95 237
15028.11 242
15029.26 269
15030.42 252
15031.58 250
15032.73 265
15033.89 247
15035.05 256
15036.20 272
15037.36 279
15038.52 263
15039.67 251
15040.83 253
15041.99 264
15043.15 263
15044.30 240
15045.46 264
15046.62 265
15047.77 271
15048.93 266
15050.09 277
15051.25 276
15052.40 288
15053.56 267
15054.72 257
15055.88 266
15057.03 248
15058.19 256
15059.35 278
15060.51 251
15061.66 251
15062.82 265
15063.98 256
15065.14 264
15066.30 241
15067.45 266
15068.61 231
15069.77 254
15070.93 268
15072.09 271
15073.24 250
15074.40 225
15075.56 244
15076.72 245
15077.88 244
15079.04 239
15080.20 240
15081.35 273
15082.51 272
15083.67 243
15084.83 257
15085.99 234
15087.15 243
15088.31 245
15089.46 269
15090.62 247
15091.78 247
15092.94 264
15094.10 225
15095.26 233
15096.42 250
15097.58 272
15098.74 259
15099.90 239
15101.06 266
15102.22 277
15103.37 249
15104.53 279
15105.69 275
15106.85 271
15108.01 257
15109.17 263
15110.33 275
15111.49 257
15112.65 258
15113.81 253
15114.97 223
15116.13 229
15117.29 249
15118.45 243
15119.61 234
15120.77 253
15121.93 260
15123.09 245
15124.25 257
15125.41 228
15126.57 229
15127.73 256
15128.89 241
15130.05 246
15131.21 254
15132.37 237
15133.53 250
15134.69 243
15135.86 229
15137.02 253
15138.18 229
15139.34 265
15140.50 247
15141.66 246
15142.82 266
15143.98 254
15145.14 283
15146.30 251
15147.46 271
15148.63 248
15149.79 276
15150.95 252
15152.11 227
15153.27 229
15154.43 256
15155.59 260
15156.75 265
15157.92 258
15159.08 273
15160.24 254
15161.40 266
15162.56 270
15163.72 246
15164.89 237
15166.05 274
15167.21 266
15168.37 267
15169.53 241
15170.69 242
15171.86 270
15173.02 255
15174.18 251
15175.34 257
15176.51 265
15177.67 276
15178.83 273
15179.99 258
15181.15 267
15182.32 289
15183.48 303
15184.64 282
15185.80 295
15186.97 247
15188.13 273
15189.29 267
15190.46 278
15191.62 276
15192.78 264
15193.94 300
15195.11 275
15196.27 289
15197.43 271
15198.60 281
15199.76 277
15200.92 307
15202.08 281
15203.25 296
15204.41 280
15205.57 290
15206.74 314
15207.90 297
15209.06 293
15210.23 277
15211.39 308
15212.56 302
15213.72 285
15214.88 279
15216.05 277
15217.21 283
15218.37 337
15219.54 303
15220.70 332
15221.87 313
15223.03 292
15224.19 341
15225.36 323
15226.52 307
15227.69 323
15228.85 344
15230.01 344
15231.18 300
15232.34 297
15233.51 262
15234.67 294
15235.84 323
15237.00 289
15238.16 314
15239.33 308
15240.49 308
15241.66 296
15242.82 279
15243.99 277
15245.15 262
15246.32 278
15247.48 284
15248.65 263
15249.81 268
15250.98 288
15252.14 264
15253.31 256
15254.47 243
15255.64 269
15256.80 257
15257.97 252
15259.13 259
15260.30 284
15261.46 281
15262.63 257
15263.80 255
15264.96 262
15266.13 258
15267.29 249
15268.46 262
15269.62 259
15270.79 292
15271.96 265
15273.12 272
15274.29 246
15275.45 259
15276.62 253
15277.79 276
15278.95 260
15280.12 244
15281.28 250
15282.45 231
15283.62 250
15284.78 250
15285.95 238
15287.12 257
15288.28 249
15289.45 254
15290.62 257
15291.78 234
15292.95 236
15294.12 241
15295.28 228
15296.45 244
15297.62 229
15298.78 225
15299.95 221
15301.12 246
15302.28 236
15303.45 265
15304.62 235
15305.78 249
15306.95 238
15308.12 283
15309.29 257
15310.45 242
15311.62 242
15312.79 248
15313.96 256
15315.12 252
15316.29 290
15317.46 270
15318.63 270
15319.79 249
15320.96 248
15322.13 223
15323.30 229
15324.46 270
15325.63 271
15326.80 258
15327.97 274
15329.14 240
15330.30 249
15331.47 238
15332.64 257
15333.81 259
15334.98 277
15336.14 252
15337.31 257
15338.48 262
15339.65 257
15340.82 263
15341.99 262
15343.16 267
15344.32 256
15345.49 273
15346.66 279
15347.83 265
15349.00 259
15350.17 264
15351.34 276
15352.51 275
15353.67 265
15354.84 246
15356.01 266
15357.18 248
15358.35 286
15359.52 270
15360.69 275
15361.86 276
15363.03 281
15364.20 261
15365.37 254
15366.54 253
15367.71 269
15368.87 273
15370.04 279
15371.21 274
15372.38 270
15373.55 288
15374.72 255
15375.89 279
15377.06 246
15378.23 261
15379.40 280
15380.57 301
15381.74 301
15382.91 289
15384.08 278
15385.25 256
15386.42 289
15387.59 280
15388.76 303
15389.93 288
15391.10 314
15392.27 253
15393.44 295
15394.62 276
15395.79 276
15396.96 273
15398.13 292
15399.30 256
15400.47 280
15401.64 266
15402.81 283
15403.98 256
15405.15 292
15406.32 267
15407.49 251
15408.66 271
15409.84 248
15411.01 258
15412.18 248
15413.35 275
15414.52 241
15415.69 253
15416.86 250
15418.03 247
15419.21 249
15420.38 249
15421.55 252
15422.72 253
15423.89 245
15425.06 256
15426.24 269
15427.41 238
15428.58 258
15429.75 243
15430.92 260
15432.09 253
15433.27 253
15434.44 261
15435.61 254
15436.78 252
15437.96 252
15439.13 253
15440.30 249
15441.47 229
15442.64 233
15443.82 242
15444.99 227
15446.16 243
15447.33 254
15448.51 260
15449.68 268
15450.85 231
15452.02 249
15453.20 242
15454.37 231
15455.54 251
15456.72 238
15457.89 237
15459.06 270
15460.23 256
15461.41 257
15462.58 236
15463.75 261
15464.93 246
15466.10 252
15467.27 266
15468.45 263
15469.62 243
15470.79 233
15471.97 227
15473.14 240
15474.31 249
15475.49 245
15476.66 277
15477.83 234
15479.01 249
15480.18 245
15481.36 254
15482.53 237
15483.70 257
15484.88 253
15486.05 262
15487.23 230
15488.40 255
15489.57 245
15490.75 234
15491.92 247
15493.10 255
15494.27 230
15495.44 238
15496.62 249
15497.79 252
15498.97 263
15500.14 248
15501.32 255
15502.49 235
15503.67 250
15504.84 252
15506.02 248
15507.19 225
15508.36 256
15509.54 254
15510.71 231
15511.89 252
15513.06 245
15514.24 247
15515.41 234
15516.59 272
15517.77 253
15518.94 234
15520.12 259
15521.29 262
15522.47 234
15523.64 227
15524.82 263
15525.99 278
15527.17 251
15528.34 244
15529.52 255
15530.69 259
15531.87 261
15533.05 259
15534.22 247
15535.40 264
15536.57 258
15537.75 283
15538.93 251
15540.10 232
15541.28 255
15542.45 239
15543.63 243
15544.81 268
15545.98 273
15547.16 293
15548.33 255
15549.51 260
15550.69 252
15551.86 250
15553.04 259
15554.22 226
15555.39 258
15556.57 251
15557.75 249
15558.92 261
15560.10 252
15561.28 252
15562.45 250
15563.63 270
15564.81 267
15565.99 234
15567.16 240
15568.34 233
15569.52 268
15570.69 269
15571.87 271
15573.05 269
15574.23 282
15575.40 263
15576.58 254
15577.76 242
15578.93 276
15580.11 298
15581.29 297
15582.47 303
15583.65 289
15584.82 261
15586.00 274
15587.18 274
15588.36 308
15589.53 298
15590.71 296
15591.89 298
15593.07 271
15594.25 305
15595.42 285
15596.60 304
15597.78 299
15598.96 312
15600.14 289
15601.32 290
15602.49 280
15603.67 340
15604.85 294
15606.03 306
15607.21 308
15608.39 311
15609.56 309
15610.74 302
15611.92 308
15613.10 312
15614.28 340
15615.46 320
15616.64 318
15617.82 323
15619.00 339
15620.17 325
15621.35 323
15622.53 348
15623.71 340
15624.89 353
15626.07 321
15627.25 369
15628.43 327
15629.61 310
15630.79 327
15631.97 346
15633.15 326
15634.33 317
15635.51 350
15636.69 330
15637.87 333
15639.05 328
15640.22 353
15641.40 340
15642.58 344
15643.76 349
15644.94 345
15646.12 348
15647.30 346
15648.48 340
15649.66 331
15650.85 363
15652.03 339
15653.21 352
15654.39 330
15655.57 334
15656.75 336
15657.93 331
15659.11 332
15660.29 334
15661.47 332
15662.65 327
15663.83 336
15665.01 333
15666.19 314
15667.37 355
15668.55 347
15669.73 347
15670.92 324
15672.10 336
15673.28 346
15674.46 336
15675.64 353
15676.82 360
15678.00 332
15679.18 324
15680.36 366
15681.55 347
15682.73 362
15683.91 351
15685.09 331
15686.27 312
15687.45 340
15688.63 358
15689.82 357
15691.00 336
15692.18 332
15693.36 346
15694.54 340
15695.73 387
15696.91 384
15698.09 385
15699.27 358
15700.45 371
15701.64 377
15702.82 399
15704.00 352
15705.18 351
15706.36 362
15707.55 367
15708.73 332
15709.91 357
15711.09 392
15712.28 405
15713.46 412
15714.64 378
15715.82 399
15717.01 402
15718.19 388
15719.37 402
15720.55 402
15721.74 381
15722.92 418
15724.10 398
15725.29 429
15726.47 412
15727.65 397
15728.84 436
15730.02 437
15731.20 415
15732.39 417
15733.57 432
15734.75 415
15735.94 448
15737.12 464
15738.30 443
15739.49 432
15740.67 447
15741.85 438
15743.04 480
15744.22 473
15745.40 456
15746.59 433
15747.77 465
15748.96 425
15750.14 425
15751.32 429
15752.51 438
15753.69 445
15754.88 450
15756.06 431
15757.24 440
15758.43 409
15759.61 439
15760.80 417
15761.98 386
15763.17 420
15764.35 392
15765.53 399
15766.72 421
15767.90 429
15769.09 417
15770.27 386
15771.46 387
15772.64 361
15773.83 400
15775.01 364
15776.20 383
15777.38 357
15778.57 358
15779.75 354
15780.94 370
15782.12 346
15783.31 353
15784.49 364
15785.68 351
15786.86 359
15788.05 357
15789.23 371
15790.42 361
15791.60 365
15792.79 344
15793.98 334
15795.16 348
15796.35 349
15797.53 318
15798.72 319
15799.90 299
15801.09 321
15802.28 311
15803.46 317
15804.65 308
15805.83 321
15807.02 303
15808.21 308
15809.39 320
15810.58 288
15811.76 322
15812.95 322
15814.14 356
15815.32 289
15816.51 309
15817.70 317
15818.88 307
15820.07 300
15821.26 317
15822.44 306
15823.63 316
15824.82 317
15826.00 308
15827.19 311
15828.38 292
15829.56 307
15830.75 286
15831.94 305
15833.12 290
15834.31 315
15835.50 290
15836.69 331
15837.87 290
15839.06 297
15840.25 305
15841.44 303
15842.62 312
15843.81 312
15845.00 305
15846.18 271
15847.37 272
15848.56 308
15849.75 329
15850.94 317
15852.12 319
15853.31 309
15854.50 329
15855.69 305
15856.87 308
15858.06 310
15859.25 316
15860.44 308
15861.63 345
15862.81 320
15864.00 323
15865.19 354
15866.38 335
15867.57 321
15868.76 340
15869.94 301
15871.13 308
15872.32 343
15873.51 313
15874.70 342
15875.89 329
15877.08 333
15878.26 325
15879.45 323
15880.64 340
15881.83 364
15883.02 354
15884.21 349
15885.40 376
15886.59 343
15887.78 363
15888.97 330
15890.15 345
15891.34 354
15892.53 357
15893.72 374
15894.91 367
15896.10 368
15897.29 379
15898.48 362
15899.67 355
15900.86 377
15902.05 373
15903.24 356
15904.43 369
15905.62 367
15906.81 350
15908.00 378
15909.19 344
15910.38 370
15911.57 380
15912.76 369
15913.95 354
15915.14 379
15916.33 393
15917.52 382
15918.71 361
15919.90 366
15921.09 381
15922.28 349
15923.47 342
15924.66 362
15925.85 349
15927.04 337
15928.23 361
15929.42 365
15930.61 351
15931.80 325
15932.99 353
15934.18 330
15935.38 341
15936.57 331
15937.76 300
15938.95 306
15940.14 320
15941.33 330
15942.52 287
15943.71 299
15944.90 301
15946.10 311
15947.29 323
15948.48 286
15949.67 304
15950.86 302
15952.05 271
15953.24 275
15954.44 273
15955.63 272
15956.82 292
15958.01 286
15959.20 259
15960.39 261
15961.59 267
15962.78 268
15963.97 290
15965.16 261
15966.35 255
15967.55 265
15968.74 255
15969.93 268
15971.12 253
15972.31 270
15973.51 274
15974.70 273
15975.89 271
15977.08 256
15978.28 243
15979.47 273
15980.66 267
15981.85 260
15983.05 270
15984.24 255
15985.43 261
15986.62 274
15987.82 258
15989.01 283
15990.20 268
15991.40 253
15992.59 267
15993.78 261
15994.98 245
15996.17 262
15997.36 271
15998.55 258
15999.75 254
16000.94 242
16002.13 257
16003.33 266
16004.52 255
16005.72 253
16006.91 264
16008.10 259
16009.30 282
16010.49 256
16011.68 249
16012.88 247
16014.07 248
16015.26 250
16016.46 242
16017.65 245
16018.85 254
16020.04 242
16021.23 247
16022.43 264
16023.62 267
16024.82 259
16026.01 257
16027.21 245
16028.40 251
16029.59 232
16030.79 257
16031.98 253
16033.18 235
16034.37 231
16035.57 246
16036.76 258
16037.96 224
16039.15 243
16040.35 254
16041.54 240
16042.73 258
16043.93 235
16045.12 256
16046.32 230
16047.51 246
16048.71 264
16049.91 231
16051.10 222
16052.30 267
16053.49 256
16054.69 266
16055.88 235
16057.08 249
16058.27 250
16059.47 251
16060.66 233
16061.86 254
16063.05 246
16064.25 243
16065.45 256
16066.64 249
16067.84 248
16069.03 245
16070.23 250
16071.42 273
16072.62 254
16073.82 234
16075.01 244
16076.21 229
16077.41 247
16078.60 246
16079.80 272
16080.99 248
16082.19 248
16083.39 249
16084.58 241
16085.78 249
16086.98 241
16088.17 279
16089.37 277
16090.57 247
16091.76 243
16092.96 256
16094.16 267
16095.35 236
16096.55 238
16097.75 237
16098.94 250
16100.14 229
16101.34 249
16102.53 246
16103.73 251
16104.93 232
16106.13 211
16107.32 252
16108.52 236
16109.72 229
16110.92 231
16112.11 265
16113.31 232
16114.51 230
16115.71 222
16116.90 232
16118.10 239
16119.30 240
16120.50 236
16121.69 233
16122.89 237
16124.09 241
16125.29 215
16126.49 246
16127.68 212
16128.88 248
16130.08 254
16131.28 210
16132.48 235
16133.67 206
16134.87 242
16136.07 222
16137.27 230
16138.47 206
16139.67 228
16140.86 222
16142.06 214
16143.26 225
16144.46 219
16145.66 218
16146.86 246
16148.06 201
16149.26 228
16150.45 220
16151.65 218
16152.85 226
16154.05 184
16155.25 209
16156.45 222
16157.65 222
16158.85 208
16160.05 215
16161.25 239
16162.45 212
16163.64 212
16164.84 212
16166.04 223
16167.24 188
16168.44 203
16169.64 253
16170.84 217
16172.04 211
16173.24 221
16174.44 208
16175.64 200
16176.84 205
16178.04 213
16179.24 238
16180.44 215
16181.64 227
16182.84 190
16184.04 214
16185.24 214
16186.44 228
16187.64 234
16188.84 205
16190.04 217
16191.24 243
16192.44 261
16193.64 213
16194.84 213
16196.04 230
16197.24 206
16198.44 210
16199.65 226
16200.85 240
16202.05 247
16203.25 233
16204.45 230
16205.65 239
16206.85 217
16208.05 237
16209.25 239
16210.45 231
16211.65 223
16212.86 205
16214.06 237
16215.26 245
16216.46 233
16217.66 230
16218.86 233
16220.06 230
16221.27 228
16222.47 225
16223.67 226
16224.87 225
16226.07 227
16227.27 244
16228.48 241
16229.68 212
16230.88 228
16232.08 249
16233.28 240
16234.48 246
16235.69 249
16236.89 254
16238.09 242
16239.29 236
16240.50 259
16241.70 244
16242.90 229
16244.10 243
16245.30 237
16246.51 240
16247.71 220
16248.91 227
16250.11 248
16251.32 237
16252.52 231
16253.72 226
16254.92 252
16256.13 250
16257.33 221
16258.53 243
16259.74 252
16260.94 244
16262.14 254
16263.35 249
16264.55 226
16265.75 219
16266.95 242
16268.16 247
16269.36 229
16270.56 219
16271.77 242
16272.97 251
16274.17 263
16275.38 222
16276.58 254
16277.79 253
16278.99 214
16280.19 250
16281.40 268
16282.60 262
16283.80 235
16285.01 259
16286.21 273
16287.42 261
16288.62 250
16289.82 248
16291.03 251
16292.23 246
16293.44 241
16294.64 260
16295.84 271
16297.05 266
16298.25 251
16299.46 281
16300.66 266
16301.87 258
16303.07 262
16304.27 254
16305.48 269
16306.68 271
16307.89 259
16309.09 238
16310.30 243
16311.50 249
16312.71 249
16313.91 249
16315.12 221
16316.32 250
16317.53 231
16318.73 245
16319.94 213
16321.14 233
16322.35 232
16323.55 209
16324.76 237
16325.96 254
16327.17 237
16328.38 216
16329.58 249
16330.79 240
16331.99 219
16333.20 218
16334.40 226
16335.61 229
16336.81 209
16338.02 230
16339.23 232
16340.43 231
16341.64 220
16342.84 221
16344.05 222
16345.26 210
16346.46 238
16347.67 208
16348.87 234
16350.08 237
16351.29 203
16352.49 221
16353.70 206
16354.91 227
16356.11 212
16357.32 222
16358.53 214
16359.73 201
16360.94 213
16362.15 214
16363.35 191
16364.56 178
16365.77 212
16366.97 212
16368.18 210
16369.39 215
16370.59 215
16371.80 206
16373.01 212
16374.21 227
16375.42 229
16376.63 209
16377.84 196
16379.04 230
16380.25 219
16381.46 195
16382.67 206
16383.87 208
16385.08 212
16386.29 216
16387.50 205
16388.70 209
16389.91 221
16391.12 193
16392.33 215
16393.53 228
16394.74 219
16395.95 195
16397.16 202
16398.37 245
16399.57 198
16400.78 205
16401.99 219
16403.20 204
16404.41 215
16405.62 207
16406.82 215
16408.03 199
16409.24 213
16410.45 220
16411.66 196
16412.87 209
16414.07 195
16415.28 215
16416.49 213
16417.70 189
16418.91 205
16420.12 210
16421.33 222
16422.54 200
16423.75 221
16424.95 201
16426.16 210
16427.37 215
16428.58 195
16429.79 231
16431.00 183
16432.21 219
16433.42 203
16434.63 218
16435.84 215
16437.05 245
16438.26 212
16439.47 190
16440.68 202
16441.88 217
16443.09 227
16444.30 185
16445.51 204
16446.72 216
16447.93 218
16449.14 197
16450.35 217
16451.56 213
16452.77 204
16453.98 198
16455.19 213
16456.40 208
16457.61 221
16458.82 220
16460.03 216
16461.24 238
16462.45 192
16463.67 197
16464.88 204
16466.09 216
16467.30 188
16468.51 222
16469.72 208
16470.93 222
16472.14 176
16473.35 194
16474.56 202
16475.77 217
16476.98 198
16478.19 193
16479.40 204
16480.62 210
16481.83 217
16483.04 225
16484.25 203
16485.46 210
16486.67 220
16487.88 200
16489.09 201
16490.31 186
16491.52 182
16492.73 200
16493.94 210
16495.15 216
16496.36 212
16497.57 215
16498.79 191
16500.00 194
16501.21 218
16502.42 214
16503.63 194
16504.85 218
16506.06 206
16507.27 195
16508.48 195
16509.69 201
16510.91 190
16512.12 185
16513.33 197
16514.54 187
16515.76 187
16516.97 195
16518.18 204
16519.39 189
16520.60 203
16521.82 202
16523.03 195
16524.24 200
16525.46 204
16526.67 199
16527.88 196
16529.09 203
16530.31 213
16531.52 215
16532.73 206
16533.95 209
16535.16 200
16536.37 225
16537.58 211
16538.80 209
16540.01 186
16541.22 196
16542.44 203
16543.65 203
16544.86 186
16546.08 200
16547.29 216
16548.50 198
16549.72 208
16550.93 213
16552.15 235
16553.36 209
16554.57 240
16555.79 221
16557.00 192
16558.21 200
16559.43 221
16560.64 219
16561.86 210
16563.07 193
16564.28 208
16565.50 193
16566.71 201
16567.93 201
16569.14 222
16570.36 220
16571.57 193
16572.78 206
16574.00 209
16575.21 207
16576.43 217
16577.64 226
16578.86 225
16580.07 210
16581.29 196
16582.50 233
16583.72 215
16584.93 197
16586.15 204
16587.36 208
16588.58 202
16589.79 217
16591.01 183
16592.22 194
16593.44 221
16594.65 207
16595.87 210
16597.08 209
16598.30 214
16599.51 181
16600.73 200
16601.94 203
16603.16 215
16604.37 202
16605.59 197
16606.81 200
16608.02 208
16609.24 209
16610.45 194
16611.67 195
16612.89 231
16614.10 216
16615.32 212
16616.53 191
16617.75 213
16618.97 227
16620.18 216
16621.40 200
16622.61 215
16623.83 223
16625.05 200
16626.26 221
16627.48 208
16628.70 201
16629.91 196
16631.13 207
16632.35 200
16633.56 202
16634.78 191
16636.00 218
16637.21 214
16638.43 199
16639.65 171
16640.86 201
16642.08 211
16643.30 214
16644.51 212
16645.73 216
16646.95 186
16648.17 193
16649.38 227
16650.60 202
16651.82 210
16653.03 211
16654.25 195
16655.47 196
16656.69 205
16657.90 203
16659.12 193
16660.34 195
16661.56 197
16662.77 225
16663.99 208
16665.21 193
16666.43 202
16667.65 203
16668.86 193
16670.08 187
16671.30 184
16672.52 207
16673.74 190
16674.95 205
16676.17 203
16677.39 215
16678.61 205
16679.83 205
16681.05 196
16682.26 208
16683.48 192
16684.70 193
16685.92 199
16687.14 195
16688.36 202
16689.58 217
16690.79 210
16692.01 193
16693.23 200
16694.45 213
16695.67 202
16696.89 204
16698.11 188
16699.33 191
16700.55 191
16701.76 214
16702.98 202
16704.20 200
16705.42 176
16706.64 210
16707.86 197
16709.08 205
16710.30 198
16711.52 186
16712.74 210
16713.96 203
16715.18 196
16716.40 183
16717.62 190
16718.84 200
16720.06 218
16721.28 177
16722.50 208
16723.72 194
16724.94 212
16726.16 203
16727.38 193
16728.60 175
16729.82 183
16731.04 201
16732.26 200
16733.48 213
16734.70 179
16735.92 204
16737.14 189
16738.36 206
16739.58 214
16740.80 206
16742.02 204
16743.24 217
16744.46 219
16745.68 213
16746.90 175
16748.12 186
16749.35 197
16750.57 220
16751.79 182
16753.01 177
16754.23 206
16755.45 200
16756.67 184
16757.89 178
16759.11 217
16760.33 195
16761.56 213
16762.78 202
16764.00 206
16765.22 201
16766.44 201
16767.66 197
16768.88 187
16770.11 195
16771.33 192
16772.55 203
16773.77 191
16774.99 192
16776.22 209
16777.44 214
16778.66 189
16779.88 201
16781.10 181
16782.33 206
16783.55 157
16784.77 202
16785.99 211
16787.21 230
16788.44 190
16789.66 218
16790.88 206
16792.10 191
16793.33 183
16794.55 196
16795.77 196
16796.99 195
16798.22 214
16799.44 195
16800.66 216
16801.88 213
16803.11 220
16804.33 209
16805.55 211
16806.78 190
16808.00 215
16809.22 206
16810.44 193
16811.67 221
16812.89 193
16814.11 203
16815.34 203
16816.56 201
16817.78 198
16819.01 224
16820.23 209
16821.45 205
16822.68 198
16823.90 211
16825.13 219
16826.35 227
16827.57 219
16828.80 192
16830.02 231
16831.24 210
16832.47 212
16833.69 216
16834.92 231
16836.14 217
16837.36 222
16838.59 219
16839.81 222
16841.04 223
16842.26 231
16843.48 209
16844.71 225
16845.93 215
16847.16 222
16848.38 226
16849.61 248
16850.83 255
16852.06 250
16853.28 230
16854.51 218
16855.73 253
16856.95 217
16858.18 278
16859.40 246
16860.63 272
16861.85 258
16863.08 268
16864.30 267
16865.53 259
16866.75 282
16867.98 261
16869.21 267
16870.43 292
16871.66 298
16872.88 276
16874.11 251
16875.33 242
16876.56 264
16877.78 255
16879.01 263
16880.23 244
16881.46 267
16882.69 253
16883.91 240
16885.14 247
16886.36 258
16887.59 270
16888.81 254
16890.04 265
16891.27 247
16892.49 248
16893.72 219
16894.94 235
16896.17 231
16897.40 242
16898.62 240
16899.85 238
16901.08 242
16902.30 216
16903.53 241
16904.76 232
16905.98 245
16907.21 227
16908.44 227
16909.66 211
16910.89 232
16912.12 214
16913.34 222
16914.57 207
16915.80 245
16917.02 226
16918.25 217
16919.48 216
16920.70 239
16921.93 208
16923.16 218
16924.39 208
16925.61 210
16926.84 227
16928.07 203
16929.30 207
16930.52 206
16931.75 216
16932.98 199
16934.21 209
16935.43 203
16936.66 218
16937.89 209
16939.12 203
16940.34 199
16941.57 199
16942.80 219
16944.03 215
16945.26 206
16946.48 202
16947.71 201
16948.94 176
16950.17 208
16951.40 214
16952.62 226
16953.85 219
16955.08 215
16956.31 220
16957.54 218
16958.77 225
16959.99 227
16961.22 190
16962.45 219
16963.68 211
16964.91 213
16966.14 209
16967.37 214
16968.60 226
16969.82 193
16971.05 205
16972.28 208
16973.51 233
16974.74 224
16975.97 184
16977.20 215
16978.43 212
16979.66 199
16980.89 214
16982.11 215
16983.34 221
16984.57 208
16985.80 213
16987.03 206
16988.26 189
16989.49 198
16990.72 201
16991.95 209
16993.18 218
16994.41 210
16995.64 213
16996.87 195
16998.10 210
16999.33 199
17000.56 201
17001.79 196
17003.02 207
17004.25 201
17005.48 196
17006.71 208
17007.94 209
17009.17 222
17010.40 215
17011.63 187
17012.86 196
17014.09 227
17015.32 198
17016.55 197
17017.78 204
17019.01 188
17020.25 215
17021.48 208
17022.71 184
17023.94 187
17025.17 203
17026.40 205
17027.63 191
17028.86 201
17030.09 205
17031.32 214
17032.55 202
17033.79 202
17035.02 189
17036.25 185
17037.48 221
17038.71 214
17039.94 208
17041.17 180
17042.41 186
17043.64 184
17044.87 210
17046.10 194
17047.33 193
17048.56 199
17049.80 193
17051.03 195
17052.26 197
17053.49 194
17054.72 183
17055.95 194
17057.19 190
17058.42 204
17059.65 198
17060.88 194
17062.12 185
17063.35 180
17064.58 190
17065.81 201
17067.04 196
17068.28 197
17069.51 171
17070.74 177
17071.97 169
17073.21 170
17074.44 176
17075.67 183
17076.90 198
17078.14 187
17079.37 166
17080.60 163
17081.84 183
17083.07 205
17084.30 183
17085.54 188
17086.77 187
17088.00 198
17089.23 189
17090.47 180
17091.70 194
17092.93 181
17094.17 190
17095.40 205
17096.63 192
17097.87 184
17099.10 183
17100.34 195
17101.57 179
17102.80 159
17104.04 171
17105.27 194
17106.50 204
17107.74 183
17108.97 175
17110.21 166
17111.44 173
17112.67 195
17113.91 185
17115.14 185
17116.38 169
17117.61 171
17118.84 182
17120.08 199
17121.31 186
17122.55 184
17123.78 185
17125.02 185
17126.25 187
17127.48 189
17128.72 196
17129.95 175
17131.19 169
17132.42 180
17133.66 176
17134.89 201
17136.13 169
17137.36 170
17138.60 172
17139.83 183
17141.07 188
17142.30 181
17143.54 177
17144.77 177
17146.01 171
17147.24 193
17148.48 189
17149.71 179
17150.95 175
17152.19 173
17153.42 198
17154.66 158
17155.89 191
17157.13 177
17158.36 176
17159.60 164
17160.83 178
17162.07 170
17163.31 169
17164.54 159
17165.78 163
17167.01 182
17168.25 186
17169.49 172
17170.72 178
17171.96 171
17173.19 192
17174.43 182
17175.67 174
17176.90 177
17178.14 186
17179.38 169
17180.61 163
17181.85 195
17183.09 180
17184.32 178
17185.56 169
17186.80 199
17188.03 162
17189.27 178
17190.51 157
17191.74 172
17192.98 160
17194.22 153
17195.45 168
17196.69 167
17197.93 180
17199.16 171
17200.40 174
17201.64 165
17202.88 171
17204.11 159
17205.35 189
17206.59 176
17207.83 177
17209.06 173
17210.30 184
17211.54 185
17212.78 180
17214.01 178
17215.25 184
17216.49 171
17217.73 171
17218.96 189
17220.20 171
17221.44 173
17222.68 178
17223.92 185
17225.15 174
17226.39 183
17227.63 176
17228.87 169
17230.11 156
17231.35 176
17232.58 183
17233.82 191
17235.06 171
17236.30 172
17237.54 190
17238.78 166
17240.01 183
17241.25 183
17242.49 213
17243.73 177
17244.97 175
17246.21 173
17247.45 182
17248.69 161
17249.93 160
17251.16 186
17252.40 180
17253.64 169
17254.88 183
17256.12 184
17257.36 162
17258.60 190
17259.84 172
17261.08 186
17262.32 172
17263.56 193
17264.80 156
17266.04 172
17267.28 172
17268.51 164
17269.75 186
17270.99 182
17272.23 160
17273.47 159
17274.71 184
17275.95 168
17277.19 180
17278.43 171
17279.67 173
17280.91 177
17282.15 174
17283.39 180
17284.63 180
17285.87 161
17287.11 171
17288.35 172
17289.60 160
17290.84 158
17292.08 164
17293.32 175
17294.56 183
17295.80 195
17297.04 184
17298.28 193
17299.52 181
17300.76 202
17302.00 175
17303.24 171
17304.48 160
17305.72 165
17306.96 154
17308.21 176
17309.45 163
17310.69 160
17311.93 175
17313.17 155
17314.41 178
17315.65 170
17316.89 171
17318.14 172
17319.38 175
17320.62 187
17321.86 172
17323.10 178
17324.34 175
17325.59 178
17326.83 165
17328.07 165
17329.31 156
17330.55 166
17331.79 174
17333.04 170
17334.28 178
17335.52 166
17336.76 172
17338.00 155
17339.25 172
17340.49 165
17341.73 185
17342.97 182
17344.22 157
17345.46 175
17346.70 171
17347.94 170
17349.19 178
17350.43 156
17351.67 174
17352.91 182
17354.16 177
17355.40 167
17356.64 169
17357.88 187
17359.13 166
17360.37 155
17361.61 168
17362.86 193
17364.10 174
17365.34 159
17366.58 171
17367.83 180
17369.07 173
17370.31 197
17371.56 173
17372.80 173
17374.04 155
17375.29 191
17376.53 185
17377.78 183
17379.02 171
17380.26 172
17381.51 172
17382.75 184
17383.99 189
17385.24 165
17386.48 186
17387.72 185
17388.97 190
17390.21 181
17391.46 180
17392.70 162
17393.94 178
17395.19 172
17396.43 166
17397.68 178
17398.92 182
17400.17 173
17401.41 160
17402.65 179
17403.90 180
17405.14 175
17406.39 160
17407.63 165
17408.88 169
17410.12 185
17411.37 192
17412.61 178
17413.86 163
17415.10 174
17416.35 154
17417.59 182
17418.84 196
17420.08 178
17421.33 197
17422.57 181
17423.82 168
17425.06 158
17426.31 175
17427.55 173
17428.80 197
17430.04 165
17431.29 161
17432.53 186
17433.78 172
17435.03 169
17436.27 175
17437.52 185
17438.76 192
17440.01 165
17441.25 191
17442.50 184
17443.75 172
17444.99 162
17446.24 182
17447.48 183
17448.73 161
17449.98 184
17451.22 182
17452.47 167
17453.71 161
17454.96 181
17456.21 178
17457.45 155
17458.70 173
17459.95 177
17461.19 181
17462.44 176
17463.69 180
17464.93 180
17466.18 164
17467.43 183
17468.67 173
17469.92 171
17471.17 172
17472.41 184
17473.66 184
17474.91 172
17476.15 166
17477.40 189
17478.65 164
17479.90 187
17481.14 180
17482.39 206
17483.64 187
17484.88 171
17486.13 174
17487.38 171
17488.63 189
17489.87 183
17491.12 179
17492.37 180
17493.62 172
17494.86 171
17496.11 176
17497.36 173
17498.61 183
17499.86 176
17501.10 207
17502.35 197
17503.60 200
17504.85 209
17506.10 192
17507.34 195
17508.59 171
17509.84 190
17511.09 187
17512.34 201
17513.59 187
17514.83 185
17516.08 184
17517.33 187
17518.58 193
17519.83 204
17521.08 177
17522.33 187
17523.57 206
17524.82 195
17526.07 184
17527.32 192
17528.57 192
17529.82 176
17531.07 194
17532.32 180
17533.57 184
17534.82 172
17536.06 167
17537.31 192
17538.56 210
17539.81 187
17541.06 194
17542.31 198
17543.56 211
17544.81 205
17546.06 172
17547.31 178
17548.56 202
17549.81 200
17551.06 205
17552.31 179
17553.56 182
17554.81 196
17556.06 197
17557.31 197
17558.56 176
17559.81 186
17561.06 187
17562.31 197
17563.56 193
17564.81 202
17566.06 196
17567.31 180
17568.56 193
17569.81 185
17571.06 186
17572.31 177
17573.56 203
17574.81 184
17576.06 191
17577.31 194
17578.56 174
17579.81 195
17581.06 195
17582.31 213
17583.57 188
17584.82 202
17586.07 204
17587.32 207
17588.57 173
17589.82 196
17591.07 202
17592.32 205
17593.57 186
17594.83 181
17596.08 199
17597.33 190
17598.58 186
17599.83 198
17601.08 194
17602.33 177
17603.59 193
17604.84 206
17606.09 182
17607.34 193
17608.59 208
17609.84 204
17611.10 202
17612.35 197
17613.60 193
17614.85 210
17616.10 198
17617.36 203
17618.61 197
17619.86 199
17621.11 212
17622.36 216
17623.62 188
17624.87 195
17626.12 187
17627.37 198
17628.63 193
17629.88 207
17631.13 217
17632.38 204
17633.64 189
17634.89 187
17636.14 180
17637.39 190
17638.65 212
17639.90 197
17641.15 200
17642.41 197
17643.66 191
17644.91 185
17646.17 192
17647.42 192
17648.67 180
17649.92 184
17651.18 185
17652.43 176
17653.68 192
17654.94 197
17656.19 173
17657.44 209
17658.70 196
17659.95 169
17661.21 175
17662.46 188
17663.71 191
17664.97 171
17666.22 179
17667.47 174
17668.73 173
17669.98 181
17671.24 170
17672.49 174
17673.74 175
17675.00 185
17676.25 174
17677.51 180
17678.76 180
17680.02 162
17681.27 182
17682.52 172
17683.78 184
17685.03 185
17686.29 179
17687.54 170
17688.80 177
17690.05 169
17691.31 176
17692.56 191
17693.82 196
17695.07 184
17696.32 172
17697.58 187
17698.83 178
17700.09 169
17701.34 170
17702.60 163
17703.86 171
17705.11 184
17706.37 182
17707.62 195
17708.88 191
17710.13 181
17711.39 189
17712.64 173
17713.90 178
17715.15 167
17716.41 179
17717.66 190
17718.92 172
17720.18 185
17721.43 157
17722.69 172
17723.94 196
17725.20 171
17726.45 166
17727.71 173
17728.97 162
17730.22 175
17731.48 170
17732.74 178
17733.99 176
17735.25 178
17736.50 176
17737.76 169
17739.02 190
17740.27 185
17741.53 180
17742.79 162
17744.04 148
17745.30 195
17746.56 188
17747.81 188
17749.07 165
17750.33 171
17751.58 193
17752.84 183
17754.10 184
17755.35 177
17756.61 181
17757.87 180
17759.12 171
17760.38 173
17761.64 176
17762.90 185
17764.15 178
17765.41 196
17766.67 172
17767.93 172
17769.18 166
17770.44 183
17771.70 173
17772.96 168
17774.21 185
17775.47 174
17776.73 177
17777.99 166
17779.24 186
17780.50 169
17781.76 181
17783.02 185
17784.28 165
17785.53 176
17786.79 174
17788.05 191
17789.31 171
17790.57 188
17791.82 189
17793.08 170
17794.34 178
17795.60 177
17796.86 185
17798.12 169
17799.37 163
17800.63 175
17801.89 174
17803.15 183
17804.41 169
17805.67 193
17806.93 161
17808.19 176
17809.44 175
17810.70 181
17811.96 171
17813.22 167
17814.48 163
17815.74 182
17817.00 156
17818.26 149
17819.52 153
17820.78 146
17822.04 142
17823.29 150
17824.55 176
17825.81 184
17827.07 180
17828.33 162
17829.59 163
17830.85 146
17832.11 180
17833.37 172
17834.63 165
17835.89 147
17837.15 151
17838.41 169
17839.67 162
17840.93 177
17842.19 170
17843.45 175
17844.71 171
17845.97 172
17847.23 158
17848.49 175
17849.75 155
17851.01 173
17852.27 174
17853.53 172
17854.79 164
17856.05 147
17857.31 151
17858.57 162
17859.84 159
17861.10 179
17862.36 154
17863.62 158
17864.88 174
17866.14 177
17867.40 165
17868.66 163
17869.92 173
17871.18 158
17872.44 152
17873.71 170
17874.97 137
17876.23 150
17877.49 193
17878.75 159
17880.01 158
17881.27 143
17882.53 180
17883.80 173
17885.06 175
17886.32 191
17887.58 155
17888.84 175
17890.10 154
17891.37 142
17892.63 164
17893.89 163
17895.15 165
17896.41 174
17897.67 149
17898.94 145
17900.20 154
17901.46 183
17902.72 181
17903.99 157
17905.25 174
17906.51 160
17907.77 157
17909.03 156
17910.30 145
17911.56 150
17912.82 173
17914.08 178
17915.35 161
17916.61 150
17917.87 167
17919.14 166
17920.40 164
17921.66 165
17922.92 137
17924.19 167
17925.45 175
17926.71 175
17927.98 161
17929.24 165
17930.50 163
17931.76 159
17933.03 162
17934.29 159
17935.55 155
17936.82 149
17938.08 181
17939.34 165
17940.61 152
17941.87 155
17943.14 164
17944.40 159
17945.66 164
17946.93 177
17948.19 155
17949.45 161
17950.72 178
17951.98 148
17953.25 164
17954.51 161
17955.77 153
17957.04 152
17958.30 168
17959.57 163
17960.83 143
17962.09 177
17963.36 158
17964.62 170
17965.89 138
17967.15 135
17968.42 151
17969.68 158
17970.95 171
17972.21 170
17973.47 163
17974.74 152
17976.00 174
17977.27 166
17978.53 151
17979.80 149
17981.06 136
17982.33 158
17983.59 170
17984.86 159
17986.12 149
17987.39 164
17988.65 156
17989.92 161
17991.18 155
17992.45 145
17993.71 159
17994.98 147
17996.25 154
17997.51 144
17998.78 149
18000.04 177
18001.31 165
18002.57 163
18003.84 141
18005.10 157
18006.37 153
18007.64 170
18008.90 148
18010.17 149
18011.43 147
18012.70 151
18013.97 159
18015.23 132
18016.50 153
18017.76 168
18019.03 182
18020.30 155
18021.56 150
18022.83 158
18024.10 149
18025.36 153
18026.63 144
18027.90 157
18029.16 166
18030.43 168
18031.70 157
18032.96 164
18034.23 153
18035.50 162
18036.76 151
18038.03 147
18039.30 159
18040.56 160
18041.83 166
18043.10 164
18044.37 145
18045.63 160
18046.90 136
18048.17 153
18049.43 156
18050.70 157
18051.97 154
18053.24 155
18054.50 168
18055.77 141
18057.04 155
18058.31 168
18059.57 177
18060.84 144
18062.11 160
18063.38 154
18064.65 173
18065.91 158
18067.18 147
18068.45 142
18069.72 167
18070.98 155
18072.25 162
18073.52 173
18074.79 159
18076.06 165
18077.33 156
18078.59 170
18079.86 168
18081.13 156
18082.40 146
18083.67 166
18084.94 168
18086.21 170
18087.47 163
18088.74 153
18090.01 160
18091.28 161
18092.55 141
18093.82 151
18095.09 166
18096.36 147
18097.62 163
18098.89 166
18100.16 161
18101.43 167
18102.70 182
18103.97 161
18105.24 152
18106.51 148
18107.78 182
18109.05 158
18110.32 162
18111.59 149
18112.86 154
18114.13 178
18115.40 168
18116.66 169
18117.93 165
18119.20 157
18120.47 154
18121.74 187
18123.01 153
18124.28 161
18125.55 164
18126.82 190
18128.09 142
18129.36 167
18130.63 148
18131.90 165
18133.17 183
18134.44 183
18135.71 156
18136.99 166
18138.26 154
18139.53 149
18140.80 171
18142.07 152
18143.34 163
18144.61 156
18145.88 175
18147.15 174
18148.42 167
18149.69 156
18150.96 175
18152.23 189
18153.50 158
18154.78 177
18156.05 161
18157.32 174
18158.59 174
18159.86 149
18161.13 155
18162.40 170
18163.67 174
18164.94 190
18166.22 148
18167.49 156
18168.76 173
18170.03 163
18171.30 163
18172.57 148
18173.85 153
18175.12 164
18176.39 151
18177.66 139
18178.93 169
18180.20 151
18181.48 179
18182.75 155
18184.02 154
18185.29 165
18186.56 163
18187.84 154
18189.11 154
18190.38 144
18191.65 139
18192.93 148
18194.20 149
18195.47 151
18196.74 161
18198.02 156
18199.29 171
18200.56 159
18201.83 145
18203.11 155
18204.38 144
18205.65 159
18206.92 155
18208.20 158
18209.47 166
18210.74 137
18212.02 161
18213.29 158
18214.56 160
18215.84 167
18217.11 161
18218.38 146
18219.65 154
18220.93 152
18222.20 176
18223.47 159
18224.75 152
18226.02 158
18227.30 161
18228.57 171
18229.84 146
18231.12 159
18232.39 148
18233.66 154
18234.94 160
18236.21 133
18237.48 162
18238.76 161
18240.03 173
18241.31 141
18242.58 147
18243.86 155
18245.13 156
18246.40 158
18247.68 155
18248.95 159
18250.23 166
18251.50 155
18252.77 167
18254.05 144
18255.32 153
18256.60 144
18257.87 163
18259.15 172
18260.42 176
18261.70 157
18262.97 158
18264.25 168
18265.52 151
18266.80 163
18268.07 128
18269.35 151
18270.62 146
18271.90 157
18273.17 167
18274.45 156
18275.72 147
18277.00 153
18278.27 164
18279.55 158
18280.82 142
18282.10 157
18283.37 167
18284.65 149
18285.93 164
18287.20 155
18288.48 168
18289.75 170
18291.03 156
18292.30 162
18293.58 178
18294.86 152
18296.13 160
18297.41 175
18298.68 157
18299.96 149
18301.24 159
18302.51 151
18303.79 150
18305.06 158
18306.34 166
18307.62 146
18308.89 178
18310.17 173
18311.45 158
18312.72 162
18314.00 161
18315.28 150
18316.55 141
18317.83 178
18319.11 174
18320.38 164
18321.66 165
18322.94 138
18324.21 170
18325.49 154
18326.77 189
18328.04 168
18329.32 159
18330.60 135
18331.88 178
18333.15 164
18334.43 166
18335.71 164
18336.98 171
18338.26 168
18339.54 168
18340.82 166
18342.09 148
18343.37 154
18344.65 157
18345.93 172
18347.20 147
18348.48 175
18349.76 154
18351.04 176
18352.32 159
18353.59 157
18354.87 162
18356.15 164
18357.43 159
18358.71 160
18359.98 169
18361.26 169
18362.54 179
18363.82 158
18365.10 160
18366.38 160
18367.65 169
18368.93 159
18370.21 175
18371.49 152
18372.77 156
18374.05 155
18375.33 165
18376.60 139
18377.88 128
18379.16 168
18380.44 148
18381.72 146
18383.00 138
18384.28 155
18385.56 145
18386.84 145
18388.11 161
18389.39 169
18390.67 151
18391.95 154
18393.23 156
18394.51 176
18395.79 181
18397.07 164
18398.35 167
18399.63 163
18400.91 181
18402.19 161
18403.47 175
18404.75 152
18406.03 156
18407.31 167
18408.59 175
18409.87 150
18411.15 147
18412.43 169
18413.71 166
18414.99 142
18416.27 163
18417.55 156
18418.83 147
18420.11 148
18421.39 165
18422.67 165
18423.95 142
18425.23 162
18426.51 160
18427.79 145
18429.07 149
18430.35 160
18431.63 161
18432.91 149
18434.19 155
18435.47 153
18436.75 149
18438.04 148
18439.32 157
18440.60 159
18441.88 131
18443.16 152
18444.44 140
18445.72 143
18447.00 143
18448.28 135
18449.57 151
18450.85 155
18452.13 157
18453.41 158
18454.69 163
18455.97 154
18457.25 155
18458.54 150
18459.82 170
18461.10 160
18462.38 141
18463.66 154
18464.94 153
18466.23 154
18467.51 146
18468.79 138
18470.07 163
18471.35 146
18472.64 159
18473.92 156
18475.20 149
18476.48 151
18477.76 160
18479.05 172
18480.33 127
18481.61 155
18482.89 135
18484.18 148
18485.46 146
18486.74 138
18488.02 131
18489.31 151
18490.59 133
18491.87 160
18493.15 160
18494.44 144
18495.72 144
18497.00 153
18498.29 152
18499.57 148
18500.85 155
18502.13 158
18503.42 156
18504.70 168
18505.98 160
18507.27 169
18508.55 166
18509.83 176
18511.12 151
18512.40 163
18513.68 153
18514.97 161
18516.25 157
18517.54 159
18518.82 154
18520.10 145
18521.39 155
18522.67 126
18523.95 152
18525.24 145
18526.52 161
18527.81 143
18529.09 152
18530.37 158
18531.66 150
18532.94 161
18534.23 172
18535.51 160
18536.79 159
18538.08 149
18539.36 161
18540.65 152
18541.93 142
18543.22 153
18544.50 137
18545.79 175
18547.07 163
18548.36 161
18549.64 170
18550.92 166
18552.21 169
18553.49 173
18554.78 171
18556.06 173
18557.35 155
18558.63 156
18559.92 162
18561.20 159
18562.49 170
18563.77 168
18565.06 172
18566.35 144
18567.63 139
18568.92 169
18570.20 175
18571.49 165
18572.77 173
18574.06 177
18575.34 184
18576.63 163
18577.92 180
18579.20 193
18580.49 180
18581.77 154
18583.06 170
18584.34 194
18585.63 185
18586.92 173
18588.20 182
18589.49 171
18590.77 172
18592.06 184
18593.35 168
18594.63 190
18595.92 170
18597.21 163
18598.49 183
18599.78 166
18601.07 157
18602.35 182
18603.64 168
18604.93 155
18606.21 182
18607.50 173
18608.79 171
18610.07 160
18611.36 192
18612.65 173
18613.93 172
18615.22 194
18616.51 162
18617.79 177
18619.08 177
18620.37 190
18621.66 170
18622.94 149
18624.23 159
18625.52 165
18626.80 153
18628.09 145
18629.38 159
18630.67 164
18631.95 170
18633.24 167
18634.53 147
18635.82 159
18637.11 170
18638.39 149
18639.68 143
18640.97 157
18642.26 155
18643.54 147
18644.83 155
18646.12 156
18647.41 147
18648.70 144
18649.99 171
18651.27 163
18652.56 160
18653.85 145
18655.14 172
18656.43 155
18657.72 162
18659.00 158
18660.29 169
18661.58 157
18662.87 153
18664.16 154
18665.45 170
18666.74 163
18668.02 153
18669.31 153
18670.60 136
18671.89 168
18673.18 162
18674.47 177
18675.76 148
18677.05 135
18678.34 158
18679.63 144
18680.92 156
18682.20 147
18683.49 136
18684.78 159
18686.07 151
18687.36 156
18688.65 148
18689.94 158
18691.23 154
18692.52 158
18693.81 152
18695.10 153
18696.39 154
18697.68 167
18698.97 156
18700.26 144
18701.55 152
18702.84 154
18704.13 158
18705.42 155
18706.71 142
18708.00 161
18709.29 134
18710.58 148
18711.87 143
18713.16 142
18714.45 150
18715.74 147
18717.03 129
18718.32 134
18719.61 130
18720.90 134
18722.20 144
18723.49 141
18724.78 147
18726.07 155
18727.36 174
18728.65 154
18729.94 131
18731.23 135
18732.52 146
18733.81 142
18735.10 139
18736.40 154
18737.69 138
18738.98 149
18740.27 146
18741.56 144
18742.85 142
18744.14 139
18745.43 140
18746.73 149
18748.02 138
18749.31 135
18750.60 161
18751.89 152
18753.18 134
18754.48 128
18755.77 166
18757.06 138
18758.35 156
18759.64 163
18760.94 153
18762.23 147
18763.52 140
18764.81 139
18766.10 144
18767.40 150
18768.69 144
18769.98 133
18771.27 141
18772.57 143
18773.86 145
18775.15 137
18776.44 147
18777.74 145
18779.03 141
18780.32 149
18781.61 182
18782.91 157
18784.20 150
18785.49 145
18786.79 145
18788.08 147
18789.37 159
18790.66 149
18791.96 150
18793.25 139
18794.54 161
18795.84 153
18797.13 142
18798.42 157
18799.72 159
18801.01 158
18802.30 149
18803.60 145
18804.89 172
18806.18 147
18807.48 146
18808.77 151
18810.07 133
18811.36 157
18812.65 130
18813.95 168
18815.24 151
18816.53 130
18817.83 149
18819.12 146
18820.42 157
18821.71 145
18823.00 131
18824.30 132
18825.59 155
18826.89 160
18828.18 145
18829.48 153
18830.77 155
18832.07 155
18833.36 157
18834.65 141
18835.95 149
18837.24 136
18838.54 149
18839.83 156
18841.13 129
18842.42 128
18843.72 138
18845.01 143
18846.31 149
18847.60 145
18848.90 156
18850.19 142
18851.49 149
18852.78 145
18854.08 167
18855.37 153
18856.67 152
18857.96 147
18859.26 160
18860.55 137
18861.85 144
18863.15 158
18864.44 149
18865.74 146
18867.03 132
18868.33 145
18869.62 139
18870.92 132
18872.22 145
18873.51 145
18874.81 131
18876.10 140
18877.40 156
18878.70 151
18879.99 125
18881.29 127
18882.58 148
18883.88 137
18885.18 137
18886.47 134
18887.77 163
18889.07 139
18890.36 137
18891.66 127
18892.95 136
18894.25 144
18895.55 153
18896.84 149
18898.14 152
18899.44 138
18900.73 132
18902.03 154
18903.33 139
18904.63 156
18905.92 145
18907.22 142
18908.52 163
18909.81 139
18911.11 136
18912.41 138
18913.71 145
18915.00 150
18916.30 145
18917.60 160
18918.89 155
18920.19 134
18921.49 149
18922.79 151
18924.09 146
18925.38 146
18926.68 133
18927.98 138
18929.28 127
18930.57 133
18931.87 127
18933.17 144
18934.47 137
18935.77 140
18937.06 133
18938.36 142
18939.66 151
18940.96 131
18942.26 146
18943.55 126
18944.85 140
18946.15 143
18947.45 149
18948.75 131
18950.05 137
18951.35 130
18952.64 148
18953.94 121
18955.24 143
18956.54 127
18957.84 150
18959.14 131
18960.44 132
18961.74 136
18963.03 122
18964.33 151
18965.63 139
18966.93 137
18968.23 117
18969.53 142
18970.83 161
18972.13 148
18973.43 143
18974.73 157
18976.03 132
18977.33 158
18978.62 142
18979.92 129
18981.22 153
18982.52 142
18983.82 134
18985.12 149
18986.42 154
18987.72 134
18989.02 150
18990.32 135
18991.62 150
18992.92 132
18994.22 158
18995.52 150
18996.82 136
18998.12 115
18999.42 134
19000.72 134
19002.02 123
19003.32 147
19004.62 134
19005.92 127
19007.22 122
19008.53 158
19009.83 150
19011.13 125
19012.43 145
19013.73 150
19015.03 156
19016.33 148
19017.63 121
19018.93 157
19020.23 144
19021.53 127
19022.83 140
19024.13 134
19025.44 149
19026.74 137
19028.04 150
19029.34 150
19030.64 119
19031.94 120
19033.24 141
19034.54 143
19035.85 134
19037.15 140
19038.45 151
19039.75 133
19041.05 133
19042.35 150
19043.66 153
19044.96 151
19046.26 126
19047.56 133
19048.86 133
19050.16 145
19051.47 151
19052.77 150
19054.07 136
19055.37 139
19056.67 135
19057.98 145
19059.28 132
19060.58 121
19061.88 150
19063.19 135
19064.49 143
19065.79 128
19067.09 148
19068.40 149
19069.70 154
19071.00 143
19072.30 139
19073.61 125
19074.91 143
19076.21 148
19077.52 154
19078.82 149
19080.12 131
19081.42 141
19082.73 148
19084.03 143
19085.33 146
19086.64 138
19087.94 136
19089.24 140
19090.55 138
19091.85 160
19093.15 139
19094.46 134
19095.76 130
19097.06 165
19098.37 129
19099.67 128
19100.97 137
19102.28 146
19103.58 161
19104.89 145
19106.19 146
19107.49 144
19108.80 140
19110.10 161
19111.40 165
19112.71 161
19114.01 161
19115.32 145
19116.62 156
19117.93 145
19119.23 144
19120.53 154
19121.84 154
19123.14 139
19124.45 155
19125.75 142
19127.06 147
19128.36 125
19129.67 144
19130.97 149
19132.28 145
19133.58 144
19134.88 140
19136.19 148
19137.49 165
19138.80 120
19140.10 140
19141.41 135
19142.71 130
19144.02 153
19145.32 139
19146.63 148
19147.94 132
19149.24 149
19150.55 140
19151.85 143
19153.16 134
19154.46 138
19155.77 146
19157.07 156
19158.38 130
19159.68 154
19160.99 137
19162.30 130
19163.60 150
19164.91 141
19166.21 150
19167.52 124
19168.83 138
19170.13 142
19171.44 140
19172.74 136
19174.05 151
19175.36 163
19176.66 154
19177.97 128
19179.27 150
19180.58 152
19181.89 134
19183.19 138
19184.50 137
19185.81 129
19187.11 142
19188.42 131
19189.73 156
19191.03 131
19192.34 144
19193.65 142
19194.95 133
19196.26 131
19197.57 151
19198.87 145
19200.18 142
19201.49 127
19202.80 153
19204.10 142
19205.41 144
19206.72 130
19208.03 147
19209.33 142
19210.64 150
19211.95 145
19213.25 152
19214.56 160
19215.87 136
19217.18 145
19218.49 148
19219.79 135
19221.10 148
19222.41 154
19223.72 124
19225.02 133
19226.33 130
19227.64 132
19228.95 139
19230.26 147
19231.56 144
19232.87 155
19234.18 140
19235.49 139
19236.80 130
19238.11 145
19239.41 128
19240.72 129
19242.03 119
19243.34 141
19244.65 134
19245.96 126
19247.26 157
19248.57 135
19249.88 138
19251.19 129
19252.50 135
19253.81 132
19255.12 130
19256.43 134
19257.74 142
19259.04 145
19260.35 131
19261.66 133
19262.97 142
19264.28 137
19265.59 135
19266.90 137
19268.21 139
19269.52 136
19270.83 142
19272.14 152
19273.45 121
19274.76 128
19276.07 151
19277.38 144
19278.69 129
19279.99 137
19281.30 133
19282.61 139
19283.92 154
19285.23 121
19286.54 134
19287.85 148
19289.16 150
19290.47 147
19291.78 139
19293.09 145
19294.40 141
19295.72 120
19297.03 139
19298.34 151
19299.65 122
19300.96 133
19302.27 134
19303.58 126
19304.89 118
19306.20 140
19307.51 123
19308.82 143
19310.13 139
19311.44 137
19312.75 157
19314.06 159
19315.37 135
19316.69 147
19318.00 146
19319.31 135
19320.62 142
19321.93 138
19323.24 134
19324.55 130
19325.86 138
19327.18 137
19328.49 146
19329.80 117
19331.11 131
19332.42 125
19333.73 151
19335.04 125
19336.36 143
19337.67 133
19338.98 129
19340.29 136
19341.60 126
19342.91 141
19344.23 117
19345.54 144
19346.85 116
19348.16 149
19349.47 122
19350.79 144
19352.10 130
19353.41 132
19354.72 121
19356.04 132
19357.35 145
19358.66 148
19359.97 134
19361.29 142
19362.60 124
19363.91 135
19365.22 138
19366.54 119
19367.85 136
19369.16 128
19370.47 137
19371.79 135
19373.10 126
19374.41 136
19375.73 129
19377.04 141
19378.35 143
19379.67 134
19380.98 130
19382.29 131
19383.60 123
19384.92 137
19386.23 137
19387.54 143
19388.86 149
19390.17 143
19391.49 117
19392.80 129
19394.11 131
19395.43 133
19396.74 147
19398.05 140
19399.37 144
19400.68 134
19402.00 128
19403.31 129
19404.62 127
19405.94 134
19407.25 118
19408.57 143
19409.88 139
19411.19 127
19412.51 128
19413.82 138
19415.14 145
19416.45 149
19417.77 140
19419.08 137
19420.39 131
19421.71 130
19423.02 127
19424.34 149
19425.65 127
19426.97 137
19428.28 128
19429.60 128
19430.91 116
19432.23 145
19433.54 129
19434.86 134
19436.17 132
19437.49 136
19438.80 141
19440.12 118
19441.43 135
19442.75 130
19444.06 139
19445.38 123
19446.69 126
19448.01 126
19449.32 126
19450.64 130
19451.96 138
19453.27 121
19454.59 146
19455.90 128
19457.22 144
19458.53 133
19459.85 136
19461.17 115
19462.48 136
19463.80 162
19465.11 121
19466.43 136
19467.75 132
19469.06 122
19470.38 122
19471.69 137
19473.01 129
19474.33 155
19475.64 149
19476.96 125
19478.28 145
19479.59 132
19480.91 136
19482.23 126
19483.54 143
19484.86 131
19486.18 129
19487.49 144
19488.81 129
19490.13 130
19491.44 135
19492.76 120
19494.08 140
19495.39 137
19496.71 127
19498.03 130
19499.35 136
19500.66 120
19501.98 115
19503.30 135
19504.61 150
19505.93 118
19507.25 132
19508.57 143
19509.88 122
19511.20 129
19512.52 131
19513.84 166
19515.15 135
19516.47 124
19517.79 136
19519.11 123
19520.43 126
19521.74 127
19523.06 140
19524.38 125
19525.70 132
19527.02 139
19528.33 150
19529.65 121
19530.97 138
19532.29 119
19533.61 137
19534.93 130
19536.24 127
19537.56 138
19538.88 147
19540.20 124
19541.52 123
19542.84 143
19544.16 146
19545.47 145
19546.79 139
19548.11 135
19549.43 142
19550.75 137
19552.07 133
19553.39 140
19554.71 128
19556.03 140
19557.34 129
19558.66 117
19559.98 134
19561.30 138
19562.62 135
19563.94 137
19565.26 150
19566.58 134
19567.90 128
19569.22 149
19570.54 148
19571.86 139
19573.18 158
19574.50 149
19575.82 133
19577.14 128
19578.46 131
19579.78 127
19581.10 128
19582.42 143
19583.74 144
19585.06 120
19586.38 125
19587.70 139
19589.02 144
19590.34 141
19591.66 131
19592.98 156
19594.30 128
19595.62 141
19596.94 133
19598.26 121
19599.58 124
19600.90 142
19602.22 139
19603.54 137
19604.86 124
19606.18 128
19607.50 141
19608.82 132
19610.15 121
19611.47 106
19612.79 122
19614.11 131
19615.43 147
19616.75 130
19618.07 124
19619.39 133
19620.71 139
19622.04 143
19623.36 142
19624.68 135
19626.00 127
19627.32 125
19628.64 131
19629.96 140
19631.29 138
19632.61 146
19633.93 148
19635.25 141
19636.57 141
19637.89 140
19639.22 117
19640.54 132
19641.86 136
19643.18 137
19644.50 125
19645.83 139
19647.15 155
19648.47 136
19649.79 122
19651.12 133
19652.44 131
19653.76 118
19655.08 125
19656.40 137
19657.73 130
19659.05 138
19660.37 132
19661.70 129
19663.02 141
19664.34 132
19665.66 130
19666.99 143
19668.31 151
19669.63 133
19670.95 135
19672.28 129
19673.60 134
19674.92 174
19676.25 156
19677.57 134
19678.89 116
19680.22 152
19681.54 125
19682.86 131
19684.19 128
19685.51 122
19686.83 130
19688.16 127
19689.48 119
19690.80 122
19692.13 126
19693.45 134
19694.78 135
19696.10 117
19697.42 139
19698.75 115
19700.07 139
19701.39 137
19702.72 133
19704.04 116
19705.37 129
19706.69 154
19708.02 120
19709.34 109
19710.66 146
19711.99 170
19713.31 135
19714.64 118
19715.96 127
19717.29 130
19718.61 127
19719.93 122
19721.26 121
19722.58 133
19723.91 130
19725.23 128
19726.56 144
19727.88 130
19729.21 117
19730.53 147
19731.86 139
19733.18 128
19734.51 132
19735.83 116
19737.16 136
19738.48 110
19739.81 143
19741.13 131
19742.46 140
19743.78 133
19745.11 141
19746.44 120
19747.76 125
19749.09 134
19750.41 126
19751.74 139
19753.06 115
19754.39 135
19755.72 142
19757.04 145
19758.37 140
19759.69 141
19761.02 110
19762.34 128
19763.67 124
19765.00 140
19766.32 130
19767.65 130
19768.98 127
19770.30 140
19771.63 140
19772.95 143
19774.28 122
19775.61 120
19776.93 118
19778.26 103
19779.59 111
19780.91 119
19782.24 136
19783.57 124
19784.89 150
19786.22 124
19787.55 141
19788.87 117
19790.20 136
19791.53 141
19792.86 124
19794.18 144
19795.51 130
19796.84 140
19798.16 127
19799.49 130
19800.82 144
19802.15 147
19803.47 119
19804.80 134
19806.13 120
19807.46 144
19808.78 136
19810.11 144
19811.44 152
19812.77 144
19814.09 132
19815.42 145
19816.75 137
19818.08 130
19819.41 141
19820.73 131
19822.06 138
19823.39 126
19824.72 121
19826.05 125
19827.37 119
19828.70 139
19830.03 140
19831.36 124
19832.69 133
19834.02 138
19835.34 128
19836.67 109
19838.00 133
19839.33 130
19840.66 155
19841.99 140
19843.32 132
19844.64 117
19845.97 131
19847.30 129
19848.63 117
19849.96 136
19851.29 143
19852.62 129
19853.95 112
19855.28 127
19856.60 123
19857.93 120
19859.26 125
19860.59 120
19861.92 139
19863.25 125
19864.58 148
19865.91 137
19867.24 138
19868.57 126
19869.90 134
19871.23 133
19872.56 123
19873.89 136
19875.22 128
19876.55 127
19877.88 126
19879.21 134
19880.54 122
19881.87 149
19883.20 116
19884.53 129
19885.86 123
19887.19 129
19888.52 129
19889.85 122
19891.18 142
19892.51 123
19893.84 132
19895.17 131
19896.50 111
19897.83 117
19899.16 139
19900.49 130
19901.82 123
19903.15 132
19904.48 128
19905.81 119
19907.15 137
19908.48 127
19909.81 120
19911.14 124
19912.47 134
19913.80 123
19915.13 132
19916.46 117
19917.79 139
19919.13 127
19920.46 119
19921.79 139
19923.12 133
19924.45 129
19925.78 120
19927.11 130
19928.45 149
19929.78 136
19931.11 129
19932.44 122
19933.77 141
19935.10 128
19936.44 149
19937.77 128
19939.10 120
19940.43 128
19941.76 120
19943.10 131
19944.43 139
19945.76 125
19947.09 130
19948.42 134
19949.76 145
19951.09 123
19952.42 126
19953.75 124
19955.09 154
19956.42 136
19957.75 126
19959.08 128
19960.42 135
19961.75 122
19963.08 142
19964.41 143
19965.75 127
19967.08 129
19968.41 152
19969.75 131
19971.08 124
19972.41 141
19973.74 110
19975.08 130
19976.41 108
19977.74 133
19979.08 120
19980.41 119
19981.74 136
19983.08 129
19984.41 112
19985.74 115
19987.08 123
19988.41 118
19989.75 134
19991.08 119
19992.41 130
19993.75 124
19995.08 124
19996.41 124
19997.75 136
19999.08 152
20000.42 136
20001.75 115
20003.08 128
20004.42 142
20005.75 140
20007.09 122
20008.42 133
20009.75 135
20011.09 145
20012.42 150
20013.76 141
20015.09 121
20016.43 149
20017.76 151
20019.10 146
20020.43 131
20021.76 128
20023.10 130
20024.43 147
20025.77 121
20027.10 141
20028.44 135
20029.77 142
20031.11 129
20032.44 131
20033.78 114
20035.11 136
20036.45 118
20037.78 121
20039.12 134
20040.46 120
20041.79 148
20043.13 137
20044.46 126
20045.80 147
20047.13 155
20048.47 139
20049.80 138
20051.14 130
20052.47 137
20053.81 128
20055.15 138
20056.48 137
20057.82 142
20059.15 131
20060.49 119
20061.83 155
20063.16 138
20064.50 124
20065.83 128
20067.17 136
20068.51 138
20069.84 114
20071.18 120
20072.52 136
20073.85 108
20075.19 133
20076.52 126
20077.86 116
20079.20 123
20080.53 114
20081.87 109
20083.21 120
20084.54 128
20085.88 123
20087.22 142
20088.56 117
20089.89 150
20091.23 135
20092.57 129
20093.90 116
20095.24 127
20096.58 131
20097.91 118
20099.25 128
20100.59 123
20101.93 121
20103.26 114
20104.60 121
20105.94 128
20107.28 162
20108.61 143
20109.95 151
20111.29 129
20112.63 123
20113.96 127
20115.30 147
20116.64 121
20117.98 136
20119.32 133
20120.65 130
20121.99 122
20123.33 132
20124.67 122
20126.01 129
