# Supplementary material for: MALDI-TOF MS typing enables the classification of brewing yeasts of the genus Saccharomyces to major beer styles
Source: PLoS One. 2017 Aug 9;12(8):e0181694. doi: 10.1371/journal.pone.0181694 (PMC5549903; doi:10.1371/journal.pone.0181694)
Supplement: S16 File — The directory includes 90 raw files and was zipped to “.zip”; the folder has three strains with 30 spectra per strain; S1 Text explains the raw files with an example and Table 1 represents the yeast strains used within the experiment. (ZIP) [file pone.0181694.s019.zip › 46-48/30672-478-OG-Ale-Ale-YPG-18h-E-E_2016-10-04_10_0_E6_1.dat]

1998.43 1904
1998.85 1926
1999.27 1993
1999.69 1943
2000.11 1955
2000.54 1986
2000.96 2032
2001.38 1880
2001.80 1917
2002.23 1958
2002.65 1836
2003.07 1899
2003.49 1861
2003.92 1815
2004.34 1858
2004.76 1832
2005.18 1867
2005.61 1833
2006.03 1836
2006.45 1841
2006.87 1867
2007.30 1863
2007.72 1845
2008.14 1814
2008.57 1801
2008.99 1728
2009.41 1664
2009.84 1698
2010.26 1677
2010.68 1607
2011.11 1580
2011.53 1571
2011.95 1582
2012.38 1600
2012.80 1610
2013.22 1544
2013.65 1549
2014.07 1593
2014.49 1688
2014.92 1659
2015.34 1669
2015.77 1720
2016.19 1785
2016.61 1696
2017.04 1772
2017.46 1737
2017.89 1804
2018.31 1802
2018.73 1803
2019.16 1717
2019.58 1700
2020.01 1788
2020.43 1707
2020.85 1705
2021.28 1704
2021.70 1653
2022.13 1655
2022.55 1626
2022.98 1599
2023.40 1625
2023.83 1643
2024.25 1600
2024.68 1609
2025.10 1602
2025.53 1622
2025.95 1589
2026.38 1564
2026.80 1578
2027.23 1616
2027.65 1593
2028.08 1592
2028.50 1612
2028.93 1591
2029.35 1601
2029.78 1624
2030.20 1664
2030.63 1709
2031.05 1731
2031.48 1819
2031.90 1796
2032.33 1685
2032.75 1736
2033.18 1762
2033.61 1701
2034.03 1706
2034.46 1626
2034.88 1712
2035.31 1735
2035.74 1766
2036.16 1673
2036.59 1650
2037.01 1625
2037.44 1706
2037.87 1701
2038.29 1602
2038.72 1549
2039.14 1613
2039.57 1639
2040.00 1517
2040.42 1455
2040.85 1565
2041.28 1634
2041.70 1617
2042.13 1566
2042.56 1590
2042.98 1637
2043.41 1648
2043.84 1605
2044.26 1661
2044.69 1661
2045.12 1686
2045.54 1630
2045.97 1678
2046.40 1691
2046.82 1686
2047.25 1720
2047.68 1719
2048.11 1703
2048.53 1759
2048.96 1765
2049.39 1767
2049.82 1765
2050.24 1931
2050.67 2012
2051.10 1981
2051.53 2114
2051.95 2129
2052.38 2119
2052.81 2049
2053.24 2167
2053.66 2018
2054.09 1972
2054.52 1863
2054.95 1825
2055.38 1806
2055.80 1725
2056.23 1695
2056.66 1654
2057.09 1691
2057.52 1655
2057.94 1654
2058.37 1639
2058.80 1581
2059.23 1612
2059.66 1694
2060.09 1693
2060.51 1713
2060.94 1708
2061.37 1721
2061.80 1860
2062.23 1934
2062.66 1797
2063.09 2019
2063.52 2138
2063.94 2282
2064.37 2234
2064.80 2088
2065.23 1976
2065.66 2029
2066.09 1923
2066.52 1818
2066.95 1718
2067.38 1712
2067.81 1709
2068.24 1713
2068.66 1742
2069.09 1581
2069.52 1585
2069.95 1713
2070.38 1644
2070.81 1616
2071.24 1693
2071.67 1725
2072.10 1757
2072.53 1722
2072.96 1708
2073.39 1743
2073.82 1700
2074.25 1811
2074.68 1706
2075.11 1697
2075.54 1708
2075.97 1761
2076.40 1758
2076.83 1915
2077.26 1853
2077.69 1934
2078.12 1994
2078.55 2093
2078.98 1975
2079.41 1945
2079.84 1978
2080.27 2010
2080.70 1899
2081.14 1951
2081.57 1902
2082.00 1772
2082.43 1731
2082.86 1753
2083.29 1763
2083.72 1865
2084.15 1749
2084.58 1621
2085.01 1716
2085.44 1746
2085.88 1704
2086.31 1682
2086.74 1682
2087.17 1717
2087.60 1743
2088.03 1699
2088.46 1729
2088.89 1713
2089.33 1578
2089.76 1591
2090.19 1607
2090.62 1655
2091.05 1662
2091.48 1666
2091.92 1693
2092.35 1645
2092.78 1665
2093.21 1690
2093.64 1660
2094.07 1634
2094.51 1629
2094.94 1676
2095.37 1705
2095.80 1596
2096.24 1636
2096.67 1673
2097.10 1711
2097.53 1671
2097.96 1745
2098.40 1847
2098.83 1767
2099.26 1742
2099.69 1764
2100.13 1747
2100.56 1685
2100.99 1634
2101.43 1660
2101.86 1629
2102.29 1724
2102.72 1677
2103.16 1763
2103.59 1784
2104.02 1900
2104.46 1890
2104.89 1927
2105.32 2063
2105.76 2074
2106.19 2004
2106.62 1937
2107.05 2068
2107.49 1977
2107.92 2042
2108.36 1933
2108.79 1941
2109.22 1986
2109.66 1915
2110.09 1980
2110.52 1994
2110.96 1938
2111.39 2051
2111.82 1954
2112.26 1901
2112.69 2021
2113.13 1796
2113.56 1718
2113.99 1834
2114.43 1758
2114.86 1678
2115.30 1682
2115.73 1669
2116.16 1731
2116.60 1628
2117.03 1630
2117.47 1618
2117.90 1560
2118.34 1659
2118.77 1713
2119.21 1663
2119.64 1625
2120.07 1560
2120.51 1557
2120.94 1653
2121.38 1720
2121.81 1620
2122.25 1611
2122.68 1602
2123.12 1649
2123.55 1625
2123.99 1610
2124.42 1625
2124.86 1617
2125.29 1602
2125.73 1589
2126.16 1738
2126.60 1663
2127.04 1703
2127.47 1721
2127.91 1725
2128.34 1795
2128.78 1728
2129.21 1725
2129.65 1727
2130.08 1634
2130.52 1681
2130.96 1714
2131.39 1626
2131.83 1658
2132.26 1687
2132.70 1686
2133.14 1631
2133.57 1576
2134.01 1622
2134.44 1496
2134.88 1548
2135.32 1600
2135.75 1624
2136.19 1577
2136.62 1530
2137.06 1552
2137.50 1621
2137.93 1658
2138.37 1644
2138.81 1555
2139.24 1580
2139.68 1622
2140.12 1526
2140.55 1501
2140.99 1537
2141.43 1556
2141.86 1567
2142.30 1529
2142.74 1597
2143.18 1565
2143.61 1646
2144.05 1564
2144.49 1556
2144.92 1618
2145.36 1717
2145.80 1694
2146.24 1669
2146.67 1696
2147.11 1688
2147.55 1784
2147.99 1795
2148.42 1847
2148.86 1913
2149.30 1807
2149.74 1851
2150.17 1950
2150.61 1833
2151.05 1836
2151.49 1746
2151.92 1769
2152.36 1762
2152.80 1718
2153.24 1799
2153.68 1742
2154.11 1799
2154.55 1811
2154.99 1883
2155.43 2006
2155.87 2236
2156.31 2252
2156.74 2361
2157.18 2444
2157.62 2465
2158.06 2568
2158.50 2482
2158.94 2404
2159.38 2319
2159.81 2208
2160.25 2172
2160.69 2098
2161.13 2018
2161.57 1906
2162.01 1833
2162.45 1852
2162.89 1913
2163.33 2027
2163.76 1944
2164.20 1783
2164.64 1819
2165.08 1874
2165.52 1891
2165.96 1786
2166.40 1868
2166.84 1868
2167.28 1868
2167.72 1966
2168.16 1949
2168.60 1929
2169.04 2012
2169.48 2023
2169.92 2046
2170.36 1969
2170.80 2019
2171.24 2048
2171.68 2060
2172.12 2180
2172.56 2090
2173.00 2178
2173.44 2173
2173.88 2234
2174.32 2203
2174.76 2151
2175.20 2111
2175.64 2084
2176.08 1998
2176.52 1959
2176.96 1959
2177.40 1949
2177.84 1893
2178.28 1777
2178.72 1795
2179.16 1831
2179.60 1768
2180.04 1721
2180.48 1636
2180.92 1655
2181.37 1689
2181.81 1715
2182.25 1679
2182.69 1694
2183.13 1727
2183.57 1625
2184.01 1641
2184.45 1771
2184.89 1652
2185.34 1685
2185.78 1604
2186.22 1567
2186.66 1667
2187.10 1702
2187.54 1696
2187.98 1707
2188.43 1620
2188.87 1552
2189.31 1714
2189.75 1623
2190.19 1612
2190.63 1777
2191.08 1804
2191.52 1784
2191.96 1890
2192.40 1923
2192.84 1869
2193.29 1916
2193.73 2097
2194.17 2083
2194.61 1955
2195.05 2033
2195.50 2076
2195.94 2053
2196.38 2077
2196.82 1976
2197.27 1929
2197.71 1982
2198.15 1886
2198.59 1849
2199.04 1859
2199.48 1791
2199.92 1848
2200.37 1819
2200.81 1918
2201.25 2004
2201.69 2061
2202.14 2006
2202.58 1922
2203.02 1827
2203.47 1801
2203.91 1815
2204.35 1835
2204.80 1826
2205.24 1868
2205.68 1803
2206.13 1890
2206.57 1953
2207.01 1955
2207.46 2065
2207.90 2075
2208.34 2240
2208.79 2309
2209.23 2307
2209.67 2356
2210.12 2292
2210.56 2389
2211.01 2409
2211.45 2209
2211.89 2083
2212.34 2074
2212.78 2017
2213.23 1992
2213.67 2011
2214.11 1873
2214.56 1843
2215.00 1805
2215.45 1747
2215.89 1801
2216.34 1793
2216.78 1777
2217.22 1793
2217.67 1820
2218.11 1788
2218.56 1835
2219.00 1921
2219.45 1929
2219.89 1964
2220.34 2004
2220.78 2056
2221.23 2126
2221.67 2271
2222.12 2308
2222.56 2461
2223.01 2654
2223.45 2853
2223.90 2903
2224.34 3028
2224.79 3202
2225.23 3135
2225.68 2990
2226.12 3040
2226.57 2840
2227.01 2715
2227.46 2668
2227.91 2634
2228.35 2411
2228.80 2387
2229.24 2358
2229.69 2216
2230.13 2181
2230.58 2165
2231.03 2161
2231.47 2162
2231.92 2117
2232.36 1996
2232.81 1967
2233.26 1877
2233.70 1908
2234.15 1848
2234.59 1906
2235.04 1776
2235.49 1717
2235.93 1727
2236.38 1715
2236.83 1776
2237.27 1759
2237.72 1613
2238.17 1661
2238.61 1677
2239.06 1745
2239.51 1675
2239.95 1720
2240.40 1799
2240.85 1749
2241.29 1698
2241.74 1766
2242.19 1900
2242.63 1776
2243.08 1762
2243.53 1683
2243.98 1799
2244.42 1829
2244.87 1787
2245.32 1761
2245.76 1842
2246.21 1807
2246.66 1872
2247.11 1896
2247.55 1893
2248.00 1850
2248.45 1896
2248.90 1838
2249.35 1934
2249.79 1942
2250.24 1905
2250.69 1824
2251.14 1769
2251.58 1915
2252.03 1943
2252.48 1880
2252.93 1833
2253.38 1839
2253.82 1761
2254.27 1761
2254.72 1733
2255.17 1720
2255.62 1724
2256.07 1722
2256.51 1689
2256.96 1768
2257.41 1805
2257.86 1895
2258.31 2166
2258.76 2471
2259.21 2682
2259.65 2920
2260.10 3282
2260.55 3448
2261.00 3560
2261.45 3550
2261.90 3507
2262.35 3393
2262.80 2987
2263.25 3036
2263.69 2761
2264.14 2741
2264.59 2429
2265.04 2264
2265.49 2192
2265.94 2199
2266.39 2167
2266.84 2099
2267.29 2036
2267.74 1889
2268.19 1951
2268.64 2016
2269.09 1952
2269.54 1972
2269.99 1938
2270.44 1926
2270.89 2070
2271.34 1971
2271.79 1959
2272.24 1917
2272.69 1915
2273.14 1857
2273.59 1899
2274.04 1845
2274.49 1936
2274.94 1936
2275.39 1901
2275.84 1855
2276.29 1956
2276.74 1887
2277.19 1991
2277.64 1957
2278.09 1959
2278.54 2017
2278.99 2015
2279.44 2131
2279.89 2108
2280.34 2127
2280.79 2126
2281.25 2114
2281.70 2013
2282.15 2100
2282.60 1981
2283.05 1932
2283.50 1932
2283.95 1887
2284.40 1982
2284.85 1869
2285.31 1934
2285.76 2030
2286.21 2004
2286.66 2212
2287.11 2451
2287.56 2467
2288.01 2568
2288.47 2630
2288.92 2765
2289.37 2922
2289.82 2904
2290.27 2850
2290.72 2829
2291.18 2676
2291.63 2517
2292.08 2503
2292.53 2397
2292.98 2276
2293.44 2118
2293.89 1996
2294.34 1981
2294.79 1899
2295.24 1834
2295.70 1777
2296.15 1732
2296.60 1811
2297.05 1769
2297.51 1771
2297.96 1732
2298.41 1761
2298.86 1778
2299.32 1751
2299.77 1775
2300.22 1750
2300.67 1707
2301.13 1798
2301.58 1814
2302.03 1708
2302.49 1726
2302.94 1731
2303.39 1758
2303.85 1706
2304.30 1760
2304.75 1785
2305.20 1801
2305.66 1741
2306.11 1728
2306.56 1763
2307.02 1731
2307.47 1736
2307.93 1772
2308.38 1757
2308.83 1821
2309.29 1765
2309.74 1890
2310.19 1798
2310.65 1720
2311.10 1836
2311.55 1736
2312.01 1670
2312.46 1716
2312.92 1783
2313.37 1786
2313.82 1826
2314.28 1754
2314.73 1801
2315.19 1810
2315.64 1833
2316.10 1767
2316.55 1842
2317.00 1843
2317.46 1854
2317.91 1828
2318.37 1834
2318.82 1961
2319.28 2113
2319.73 2162
2320.19 2149
2320.64 2143
2321.10 2223
2321.55 2350
2322.01 2446
2322.46 2403
2322.92 2454
2323.37 2452
2323.83 2413
2324.28 2255
2324.74 2288
2325.19 2234
2325.65 2159
2326.10 2202
2326.56 2069
2327.01 2057
2327.47 2072
2327.92 1993
2328.38 2088
2328.83 1987
2329.29 2029
2329.74 2011
2330.20 1988
2330.66 1853
2331.11 1779
2331.57 1759
2332.02 1974
2332.48 1890
2332.94 1819
2333.39 1880
2333.85 1908
2334.30 1877
2334.76 1887
2335.22 1883
2335.67 2000
2336.13 1975
2336.58 1960
2337.04 2066
2337.50 2195
2337.95 2287
2338.41 2381
2338.87 2237
2339.32 2250
2339.78 2296
2340.24 2320
2340.69 2221
2341.15 2163
2341.61 2169
2342.06 2122
2342.52 2174
2342.98 2068
2343.43 2052
2343.89 2085
2344.35 2062
2344.81 2029
2345.26 2047
2345.72 2065
2346.18 2001
2346.63 1945
2347.09 1923
2347.55 2005
2348.01 2005
2348.46 1996
2348.92 2138
2349.38 2159
2349.84 2147
2350.29 2112
2350.75 2097
2351.21 2074
2351.67 2091
2352.13 2072
2352.58 1987
2353.04 1879
2353.50 1902
2353.96 1846
2354.41 1846
2354.87 1811
2355.33 1815
2355.79 1769
2356.25 1718
2356.71 1826
2357.16 1863
2357.62 1927
2358.08 1950
2358.54 1957
2359.00 1974
2359.46 1969
2359.91 1902
2360.37 1836
2360.83 1793
2361.29 1905
2361.75 1935
2362.21 1897
2362.67 1919
2363.13 1823
2363.58 1809
2364.04 1874
2364.50 1843
2364.96 1869
2365.42 1882
2365.88 1882
2366.34 1915
2366.80 1933
2367.26 1931
2367.72 1952
2368.18 2018
2368.64 1966
2369.10 1947
2369.55 1936
2370.01 1960
2370.47 2017
2370.93 1956
2371.39 2004
2371.85 1972
2372.31 2014
2372.77 2078
2373.23 2066
2373.69 2094
2374.15 2118
2374.61 2027
2375.07 1986
2375.53 2000
2375.99 2096
2376.45 2057
2376.91 1972
2377.37 1870
2377.83 1952
2378.29 2075
2378.75 1952
2379.21 1904
2379.68 1875
2380.14 1820
2380.60 1785
2381.06 1776
2381.52 1774
2381.98 1767
2382.44 1762
2382.90 1761
2383.36 1727
2383.82 1723
2384.28 1658
2384.74 1741
2385.20 1684
2385.67 1572
2386.13 1729
2386.59 1778
2387.05 1745
2387.51 1732
2387.97 1686
2388.43 1725
2388.89 1794
2389.36 1788
2389.82 1912
2390.28 1878
2390.74 1878
2391.20 1846
2391.66 1870
2392.13 1870
2392.59 1793
2393.05 1852
2393.51 1796
2393.97 1829
2394.43 1779
2394.90 1813
2395.36 1876
2395.82 1773
2396.28 1741
2396.74 1761
2397.21 1777
2397.67 1790
2398.13 1828
2398.59 1753
2399.06 1690
2399.52 1562
2399.98 1590
2400.44 1690
2400.91 1609
2401.37 1542
2401.83 1538
2402.29 1571
2402.76 1544
2403.22 1564
2403.68 1565
2404.14 1646
2404.61 1696
2405.07 1749
2405.53 1706
2406.00 1697
2406.46 1835
2406.92 1811
2407.39 1737
2407.85 1758
2408.31 1786
2408.78 1777
2409.24 1721
2409.70 1745
2410.17 1667
2410.63 1673
2411.09 1757
2411.56 1851
2412.02 1762
2412.48 1723
2412.95 1763
2413.41 1670
2413.87 1699
2414.34 1780
2414.80 1808
2415.27 1768
2415.73 1852
2416.19 1827
2416.66 1823
2417.12 1869
2417.59 1852
2418.05 1828
2418.51 1958
2418.98 1929
2419.44 1996
2419.91 1995
2420.37 2063
2420.84 2164
2421.30 2129
2421.77 2152
2422.23 2168
2422.69 2292
2423.16 2220
2423.62 2205
2424.09 2362
2424.55 2261
2425.02 2151
2425.48 2167
2425.95 2151
2426.41 2102
2426.88 2078
2427.34 2039
2427.81 2011
2428.27 2047
2428.74 1945
2429.20 1930
2429.67 1918
2430.13 1783
2430.60 1757
2431.07 1822
2431.53 1798
2432.00 1802
2432.46 1760
2432.93 1674
2433.39 1633
2433.86 1634
2434.32 1657
2434.79 1696
2435.26 1747
2435.72 1753
2436.19 1662
2436.65 1741
2437.12 1708
2437.59 1833
2438.05 1688
2438.52 1682
2438.98 1775
2439.45 1789
2439.92 1765
2440.38 1786
2440.85 1834
2441.32 1861
2441.78 1834
2442.25 1777
2442.72 1856
2443.18 1751
2443.65 1824
2444.12 1794
2444.58 1716
2445.05 1734
2445.52 1756
2445.98 1587
2446.45 1728
2446.92 1676
2447.38 1797
2447.85 1689
2448.32 1733
2448.78 1778
2449.25 1794
2449.72 1803
2450.19 1907
2450.65 1882
2451.12 1868
2451.59 1856
2452.06 1801
2452.52 1826
2452.99 1680
2453.46 1730
2453.93 1745
2454.39 1573
2454.86 1640
2455.33 1652
2455.80 1649
2456.26 1630
2456.73 1649
2457.20 1683
2457.67 1715
2458.14 1738
2458.60 1696
2459.07 1758
2459.54 1822
2460.01 1792
2460.48 1738
2460.95 1734
2461.41 1754
2461.88 1732
2462.35 1746
2462.82 1749
2463.29 1671
2463.76 1794
2464.22 1769
2464.69 1746
2465.16 1793
2465.63 1754
2466.10 1773
2466.57 1832
2467.04 1848
2467.51 1861
2467.97 1851
2468.44 1804
2468.91 1765
2469.38 1772
2469.85 1667
2470.32 1591
2470.79 1668
2471.26 1742
2471.73 1677
2472.20 1649
2472.67 1632
2473.14 1624
2473.61 1613
2474.07 1613
2474.54 1650
2475.01 1636
2475.48 1583
2475.95 1598
2476.42 1656
2476.89 1653
2477.36 1602
2477.83 1562
2478.30 1648
2478.77 1643
2479.24 1603
2479.71 1672
2480.18 1681
2480.65 1630
2481.12 1636
2481.59 1649
2482.06 1619
2482.53 1586
2483.00 1631
2483.47 1698
2483.95 1705
2484.42 1583
2484.89 1557
2485.36 1666
2485.83 1711
2486.30 1722
2486.77 1752
2487.24 1803
2487.71 1728
2488.18 1782
2488.65 1899
2489.12 1794
2489.59 1850
2490.07 1768
2490.54 1798
2491.01 1761
2491.48 1671
2491.95 1620
2492.42 1639
2492.89 1633
2493.36 1616
2493.84 1729
2494.31 1782
2494.78 1635
2495.25 1635
2495.72 1649
2496.19 1662
2496.66 1598
2497.14 1556
2497.61 1674
2498.08 1680
2498.55 1649
2499.02 1642
2499.50 1562
2499.97 1564
2500.44 1470
2500.91 1558
2501.38 1587
2501.86 1593
2502.33 1605
2502.80 1633
2503.27 1627
2503.74 1692
2504.22 1746
2504.69 1847
2505.16 1853
2505.63 1977
2506.11 1960
2506.58 1979
2507.05 1956
2507.52 1931
2508.00 2052
2508.47 1913
2508.94 1937
2509.42 1885
2509.89 1899
2510.36 1878
2510.83 1803
2511.31 1838
2511.78 1824
2512.25 1752
2512.73 1751
2513.20 1595
2513.67 1675
2514.15 1639
2514.62 1624
2515.09 1673
2515.57 1566
2516.04 1617
2516.51 1685
2516.99 1596
2517.46 1615
2517.94 1624
2518.41 1601
2518.88 1593
2519.36 1661
2519.83 1687
2520.30 1591
2520.78 1577
2521.25 1618
2521.73 1669
2522.20 1689
2522.67 1589
2523.15 1734
2523.62 1674
2524.10 1748
2524.57 1751
2525.05 1848
2525.52 1808
2525.99 1775
2526.47 1720
2526.94 1741
2527.42 1689
2527.89 1680
2528.37 1686
2528.84 1687
2529.32 1671
2529.79 1727
2530.27 1740
2530.74 1609
2531.22 1646
2531.69 1696
2532.17 1736
2532.64 1681
2533.12 1617
2533.59 1633
2534.07 1670
2534.54 1703
2535.02 1696
2535.49 1665
2535.97 1682
2536.44 1686
2536.92 1788
2537.39 1814
2537.87 1857
2538.34 1931
2538.82 2018
2539.30 2104
2539.77 2085
2540.25 2210
2540.72 2160
2541.20 2207
2541.68 2112
2542.15 2046
2542.63 2116
2543.10 2075
2543.58 1995
2544.06 1938
2544.53 1966
2545.01 2035
2545.48 2069
2545.96 2008
2546.44 1991
2546.91 2088
2547.39 2044
2547.87 2106
2548.34 2152
2548.82 2120
2549.30 2037
2549.77 2101
2550.25 2022
2550.73 2069
2551.20 2057
2551.68 2207
2552.16 2243
2552.63 2275
2553.11 2266
2553.59 2397
2554.06 2402
2554.54 2449
2555.02 2577
2555.50 2597
2555.97 2485
2556.45 2412
2556.93 2377
2557.40 2373
2557.88 2284
2558.36 2145
2558.84 2079
2559.31 1999
2559.79 1870
2560.27 1824
2560.75 1833
2561.23 1806
2561.70 1777
2562.18 1810
2562.66 1830
2563.14 1862
2563.61 1791
2564.09 1836
2564.57 1890
2565.05 1941
2565.53 1994
2566.00 1918
2566.48 1901
2566.96 1971
2567.44 1904
2567.92 1918
2568.40 1963
2568.87 1780
2569.35 1720
2569.83 1729
2570.31 1752
2570.79 1726
2571.27 1701
2571.75 1706
2572.22 1718
2572.70 1693
2573.18 1726
2573.66 1740
2574.14 1674
2574.62 1621
2575.10 1660
2575.58 1676
2576.06 1668
2576.54 1700
2577.01 1644
2577.49 1751
2577.97 1725
2578.45 1738
2578.93 1637
2579.41 1685
2579.89 1619
2580.37 1615
2580.85 1604
2581.33 1565
2581.81 1607
2582.29 1511
2582.77 1620
2583.25 1687
2583.73 1601
2584.21 1678
2584.69 1726
2585.17 1721
2585.65 1761
2586.13 1698
2586.61 1709
2587.09 1702
2587.57 1656
2588.05 1578
2588.53 1602
2589.01 1643
2589.49 1733
2589.97 1686
2590.45 1640
2590.93 1693
2591.41 1824
2591.89 1777
2592.37 1786
2592.85 1759
2593.33 1819
2593.81 1927
2594.30 1948
2594.78 1937
2595.26 1868
2595.74 1912
2596.22 1934
2596.70 1849
2597.18 1835
2597.66 1835
2598.14 1777
2598.62 1764
2599.11 1710
2599.59 1771
2600.07 1840
2600.55 1795
2601.03 1647
2601.51 1671
2601.99 1664
2602.48 1587
2602.96 1665
2603.44 1648
2603.92 1574
2604.40 1586
2604.88 1719
2605.37 1679
2605.85 1665
2606.33 1640
2606.81 1640
2607.29 1682
2607.78 1725
2608.26 1628
2608.74 1650
2609.22 1645
2609.70 1706
2610.19 1585
2610.67 1661
2611.15 1739
2611.63 1686
2612.12 1615
2612.60 1621
2613.08 1666
2613.56 1669
2614.05 1701
2614.53 1773
2615.01 1777
2615.49 1832
2615.98 1815
2616.46 1865
2616.94 1815
2617.43 1772
2617.91 1851
2618.39 1828
2618.87 1813
2619.36 1875
2619.84 1772
2620.32 1734
2620.81 1674
2621.29 1770
2621.77 1752
2622.26 1690
2622.74 1665
2623.22 1699
2623.71 1658
2624.19 1616
2624.67 1541
2625.16 1574
2625.64 1662
2626.13 1666
2626.61 1667
2627.09 1650
2627.58 1733
2628.06 1741
2628.55 1675
2629.03 1768
2629.51 1929
2630.00 1781
2630.48 1787
2630.97 1795
2631.45 1746
2631.93 1799
2632.42 1787
2632.90 1807
2633.39 1799
2633.87 1857
2634.36 1876
2634.84 1898
2635.33 1844
2635.81 1862
2636.29 1845
2636.78 1785
2637.26 1824
2637.75 1827
2638.23 1772
2638.72 1661
2639.20 1684
2639.69 1733
2640.17 1684
2640.66 1671
2641.14 1663
2641.63 1592
2642.11 1598
2642.60 1618
2643.08 1650
2643.57 1601
2644.05 1609
2644.54 1619
2645.03 1708
2645.51 1819
2646.00 1665
2646.48 1766
2646.97 1704
2647.45 1675
2647.94 1686
2648.43 1637
2648.91 1684
2649.40 1753
2649.88 1778
2650.37 1646
2650.85 1753
2651.34 1710
2651.83 1682
2652.31 1712
2652.80 1670
2653.29 1583
2653.77 1690
2654.26 1724
2654.74 1674
2655.23 1686
2655.72 1724
2656.20 1725
2656.69 1748
2657.18 1795
2657.66 1867
2658.15 1915
2658.64 1924
2659.12 2058
2659.61 2056
2660.10 2067
2660.58 2028
2661.07 2046
2661.56 2196
2662.05 2287
2662.53 2349
2663.02 2326
2663.51 2399
2663.99 2495
2664.48 2505
2664.97 2656
2665.46 2698
2665.94 2717
2666.43 2580
2666.92 2593
2667.41 2547
2667.89 2465
2668.38 2410
2668.87 2427
2669.36 2590
2669.84 2716
2670.33 3027
2670.82 3047
2671.31 3197
2671.80 3347
2672.28 3428
2672.77 3382
2673.26 3366
2673.75 3114
2674.24 2915
2674.72 2892
2675.21 2576
2675.70 2469
2676.19 2377
2676.68 2163
2677.17 2103
2677.65 2167
2678.14 2147
2678.63 2142
2679.12 1958
2679.61 1974
2680.10 2095
2680.59 2181
2681.07 2163
2681.56 2161
2682.05 2056
2682.54 2022
2683.03 2049
2683.52 2096
2684.01 2072
2684.50 2030
2684.99 2089
2685.47 2047
2685.96 1998
2686.45 1950
2686.94 1893
2687.43 1912
2687.92 1855
2688.41 1819
2688.90 1864
2689.39 1910
2689.88 1834
2690.37 1875
2690.86 1846
2691.35 1863
2691.84 1924
2692.33 1905
2692.82 1908
2693.31 1954
2693.80 1970
2694.29 1985
2694.78 2043
2695.27 1989
2695.76 1975
2696.25 2039
2696.74 2075
2697.23 1930
2697.72 1935
2698.21 1914
2698.70 1916
2699.19 1897
2699.68 1754
2700.17 1818
2700.66 1839
2701.15 1785
2701.64 1775
2702.13 1754
2702.62 1764
2703.11 1735
2703.61 1706
2704.10 1741
2704.59 1683
2705.08 1632
2705.57 1646
2706.06 1629
2706.55 1603
2707.04 1608
2707.53 1641
2708.02 1542
2708.52 1618
2709.01 1624
2709.50 1664
2709.99 1692
2710.48 1705
2710.97 1752
2711.46 1703
2711.96 1656
2712.45 1848
2712.94 1759
2713.43 1673
2713.92 1669
2714.41 1722
2714.91 1754
2715.40 1670
2715.89 1660
2716.38 1604
2716.87 1606
2717.37 1672
2717.86 1711
2718.35 1662
2718.84 1715
2719.33 1713
2719.83 1709
2720.32 1776
2720.81 1804
2721.30 1776
2721.80 1805
2722.29 1831
2722.78 1803
2723.27 1785
2723.77 1796
2724.26 1721
2724.75 1806
2725.24 1804
2725.74 1711
2726.23 1726
2726.72 1756
2727.22 1814
2727.71 1673
2728.20 1710
2728.70 1746
2729.19 1897
2729.68 1868
2730.18 1816
2730.67 1739
2731.16 1759
2731.65 1802
2732.15 1853
2732.64 1795
2733.14 1823
2733.63 1855
2734.12 1802
2734.62 1851
2735.11 1855
2735.60 1838
2736.10 1929
2736.59 1988
2737.08 2056
2737.58 2081
2738.07 2030
2738.57 2027
2739.06 1983
2739.55 2042
2740.05 1975
2740.54 1902
2741.04 1973
2741.53 1937
2742.03 1830
2742.52 1868
2743.01 1870
2743.51 1794
2744.00 1865
2744.50 1854
2744.99 1817
2745.49 1768
2745.98 1792
2746.48 1758
2746.97 1736
2747.47 1658
2747.96 1651
2748.46 1630
2748.95 1670
2749.45 1716
2749.94 1669
2750.44 1667
2750.93 1688
2751.43 1750
2751.92 1799
2752.42 1824
2752.91 1833
2753.41 1771
2753.90 1859
2754.40 1910
2754.89 1915
2755.39 2006
2755.88 1927
2756.38 1980
2756.87 1925
2757.37 1961
2757.87 1832
2758.36 1835
2758.86 1823
2759.35 1772
2759.85 1777
2760.35 1820
2760.84 1739
2761.34 1780
2761.83 1809
2762.33 1730
2762.83 1748
2763.32 1820
2763.82 1758
2764.31 1758
2764.81 1776
2765.31 1819
2765.80 1701
2766.30 1692
2766.80 1716
2767.29 1733
2767.79 1690
2768.29 1623
2768.78 1630
2769.28 1646
2769.78 1635
2770.27 1693
2770.77 1742
2771.27 1791
2771.76 1749
2772.26 1715
2772.76 1757
2773.26 1793
2773.75 1826
2774.25 1800
2774.75 1778
2775.24 1840
2775.74 1843
2776.24 1789
2776.74 1838
2777.23 1801
2777.73 1804
2778.23 1770
2778.73 1802
2779.22 1860
2779.72 1850
2780.22 1902
2780.72 1951
2781.21 1955
2781.71 1953
2782.21 1914
2782.71 1826
2783.21 1893
2783.70 1916
2784.20 1839
2784.70 1799
2785.20 1777
2785.70 1777
2786.20 1816
2786.69 1761
2787.19 1765
2787.69 1767
2788.19 1743
2788.69 1649
2789.19 1697
2789.68 1705
2790.18 1835
2790.68 1858
2791.18 1871
2791.68 1906
2792.18 2070
2792.68 2180
2793.18 2228
2793.67 2574
2794.17 2791
2794.67 2927
2795.17 3292
2795.67 3473
2796.17 3417
2796.67 3613
2797.17 3539
2797.67 3491
2798.17 3449
2798.67 3157
2799.17 2969
2799.66 2712
2800.16 2428
2800.66 2372
2801.16 2334
2801.66 2179
2802.16 2155
2802.66 2064
2803.16 2074
2803.66 2083
2804.16 2148
2804.66 2195
2805.16 2253
2805.66 2330
2806.16 2310
2806.66 2198
2807.16 2222
2807.66 2307
2808.16 2335
2808.66 2295
2809.16 2138
2809.66 2138
2810.16 2044
2810.66 1988
2811.16 1975
2811.66 1927
2812.17 1897
2812.67 1849
2813.17 1848
2813.67 1784
2814.17 1816
2814.67 1806
2815.17 1791
2815.67 1751
2816.17 1756
2816.67 1812
2817.17 1733
2817.67 1737
2818.18 1700
2818.68 1787
2819.18 1750
2819.68 1747
2820.18 1827
2820.68 1758
2821.18 1740
2821.68 1817
2822.19 1829
2822.69 1848
2823.19 1826
2823.69 1835
2824.19 1798
2824.69 1789
2825.20 1726
2825.70 1838
2826.20 1756
2826.70 1721
2827.20 1722
2827.70 1628
2828.21 1688
2828.71 1717
2829.21 1747
2829.71 1673
2830.22 1698
2830.72 1649
2831.22 1652
2831.72 1714
2832.22 1766
2832.73 1699
2833.23 1664
2833.73 1742
2834.23 1767
2834.74 1751
2835.24 1800
2835.74 1739
2836.24 1726
2836.75 1713
2837.25 1646
2837.75 1660
2838.26 1598
2838.76 1649
2839.26 1657
2839.76 1661
2840.27 1600
2840.77 1594
2841.27 1632
2841.78 1620
2842.28 1627
2842.78 1611
2843.29 1578
2843.79 1614
2844.29 1629
2844.80 1628
2845.30 1550
2845.80 1583
2846.31 1699
2846.81 1589
2847.32 1604
2847.82 1609
2848.32 1623
2848.83 1674
2849.33 1754
2849.83 1709
2850.34 1694
2850.84 1695
2851.35 1679
2851.85 1784
2852.35 1780
2852.86 1900
2853.36 1928
2853.87 1925
2854.37 2015
2854.88 1984
2855.38 1965
2855.88 1934
2856.39 1922
2856.89 1918
2857.40 1823
2857.90 1759
2858.41 1713
2858.91 1715
2859.42 1718
2859.92 1717
2860.43 1643
2860.93 1632
2861.44 1691
2861.94 1651
2862.45 1714
2862.95 1661
2863.46 1605
2863.96 1648
2864.47 1710
2864.97 1729
2865.48 1658
2865.98 1717
2866.49 1779
2866.99 1728
2867.50 1751
2868.00 1792
2868.51 1778
2869.02 1733
2869.52 1765
2870.03 1790
2870.53 1835
2871.04 1937
2871.54 1991
2872.05 1900
2872.56 1840
2873.06 1917
2873.57 1921
2874.07 1982
2874.58 1983
2875.09 2042
2875.59 2075
2876.10 2072
2876.61 2080
2877.11 2043
2877.62 2064
2878.12 2138
2878.63 2159
2879.14 2247
2879.64 2293
2880.15 2386
2880.66 2369
2881.16 2494
2881.67 2572
2882.18 2546
2882.68 2513
2883.19 2416
2883.70 2333
2884.20 2297
2884.71 2216
2885.22 2176
2885.73 2105
2886.23 2058
2886.74 2117
2887.25 2017
2887.75 1954
2888.26 1998
2888.77 2032
2889.28 1966
2889.78 1948
2890.29 1964
2890.80 2055
2891.31 2087
2891.81 1947
2892.32 2105
2892.83 2142
2893.34 2322
2893.84 2298
2894.35 2434
2894.86 2381
2895.37 2420
2895.88 2305
2896.38 2263
2896.89 2244
2897.40 2151
2897.91 2093
2898.42 1947
2898.92 1950
2899.43 1847
2899.94 1838
2900.45 1850
2900.96 1858
2901.47 1850
2901.98 1797
2902.48 1859
2902.99 1886
2903.50 1991
2904.01 1885
2904.52 1905
2905.03 1955
2905.54 1963
2906.04 1940
2906.55 1965
2907.06 1963
2907.57 1878
2908.08 1910
2908.59 1908
2909.10 1868
2909.61 1884
2910.12 1874
2910.63 1896
2911.14 1849
2911.64 1770
2912.15 1865
2912.66 1808
2913.17 1887
2913.68 1893
2914.19 1891
2914.70 1865
2915.21 1847
2915.72 1945
2916.23 1962
2916.74 1949
2917.25 2111
2917.76 2101
2918.27 2082
2918.78 2193
2919.29 2170
2919.80 2270
2920.31 2325
2920.82 2594
2921.33 2817
2921.84 2919
2922.35 3315
2922.86 3659
2923.37 3760
2923.88 4101
2924.39 4307
2924.90 4401
2925.41 4273
2925.92 4120
2926.44 3940
2926.95 3531
2927.46 3248
2927.97 3060
2928.48 2831
2928.99 2509
2929.50 2289
2930.01 2158
2930.52 2072
2931.03 1974
2931.54 1963
2932.05 2001
2932.57 1902
2933.08 1843
2933.59 1885
2934.10 1820
2934.61 1776
2935.12 1893
2935.63 1905
2936.15 1953
2936.66 1838
2937.17 1799
2937.68 1835
2938.19 1966
2938.70 1835
2939.22 1785
2939.73 1839
2940.24 1852
2940.75 1802
2941.26 1808
2941.77 1776
2942.29 1868
2942.80 1843
2943.31 1838
2943.82 1948
2944.34 1961
2944.85 2007
2945.36 2065
2945.87 2085
2946.38 2042
2946.90 2026
2947.41 1974
2947.92 2023
2948.43 1999
2948.95 1982
2949.46 1948
2949.97 1936
2950.48 2019
2951.00 2009
2951.51 1964
2952.02 1970
2952.54 1939
2953.05 1859
2953.56 1975
2954.08 1885
2954.59 1800
2955.10 1884
2955.61 1837
2956.13 1690
2956.64 1854
2957.15 1810
2957.67 1705
2958.18 1733
2958.69 1691
2959.21 1746
2959.72 1789
2960.23 1818
2960.75 1814
2961.26 1857
2961.78 1797
2962.29 1937
2962.80 1896
2963.32 1865
2963.83 1893
2964.35 1941
2964.86 1953
2965.37 1923
2965.89 1991
2966.40 1934
2966.92 2001
2967.43 1969
2967.94 1909
2968.46 1845
2968.97 1906
2969.49 1861
2970.00 1782
2970.52 1791
2971.03 1739
2971.54 1700
2972.06 1709
2972.57 1709
2973.09 1773
2973.60 1752
2974.12 1746
2974.63 1803
2975.15 1825
2975.66 1732
2976.18 1689
2976.69 1780
2977.21 1813
2977.72 1790
2978.24 1884
2978.75 1913
2979.27 1868
2979.78 1968
2980.30 1992
2980.81 1965
2981.33 1967
2981.84 1894
2982.36 2004
2982.88 1945
2983.39 1890
2983.91 1911
2984.42 1837
2984.94 1886
2985.45 1866
2985.97 1856
2986.49 1951
2987.00 1869
2987.52 1816
2988.03 1830
2988.55 1876
2989.07 1896
2989.58 1986
2990.10 1998
2990.61 2058
2991.13 2110
2991.65 2150
2992.16 2257
2992.68 2156
2993.20 2343
2993.71 2356
2994.23 2513
2994.75 2709
2995.26 2817
2995.78 2916
2996.30 3065
2996.81 2985
2997.33 3052
2997.85 2953
2998.36 2747
2998.88 2670
2999.40 2681
2999.91 2709
3000.43 2625
3000.95 2700
3001.46 2748
3001.98 2926
3002.50 3141
3003.02 3605
3003.53 3777
3004.05 3805
3004.57 3880
3005.09 3801
3005.60 3602
3006.12 3433
3006.64 3242
3007.16 2884
3007.67 2621
3008.19 2476
3008.71 2265
3009.23 2088
3009.74 1966
3010.26 1956
3010.78 1887
3011.30 1842
3011.82 1907
3012.33 1931
3012.85 1886
3013.37 1993
3013.89 1914
3014.41 1857
3014.93 1914
3015.44 2004
3015.96 1887
3016.48 1892
3017.00 1846
3017.52 1910
3018.04 2033
3018.55 2081
3019.07 1996
3019.59 1994
3020.11 2099
3020.63 2126
3021.15 2053
3021.67 2078
3022.19 2201
3022.71 2124
3023.22 2222
3023.74 2205
3024.26 2154
3024.78 2174
3025.30 2164
3025.82 2070
3026.34 2004
3026.86 1963
3027.38 1944
3027.90 1871
3028.42 1798
3028.94 1862
3029.46 1891
3029.98 1805
3030.49 1803
3031.01 1788
3031.53 1815
3032.05 1921
3032.57 1815
3033.09 1770
3033.61 1815
3034.13 1856
3034.65 1845
3035.17 1897
3035.69 1844
3036.21 1915
3036.73 1859
3037.25 1780
3037.77 1741
3038.29 1735
3038.81 1765
3039.34 1700
3039.86 1618
3040.38 1683
3040.90 1695
3041.42 1744
3041.94 1794
3042.46 1754
3042.98 1697
3043.50 1777
3044.02 1771
3044.54 1717
3045.06 1625
3045.58 1653
3046.10 1685
3046.63 1617
3047.15 1667
3047.67 1749
3048.19 1674
3048.71 1623
3049.23 1629
3049.75 1655
3050.27 1753
3050.79 1781
3051.32 1804
3051.84 1758
3052.36 1713
3052.88 1678
3053.40 1742
3053.92 1787
3054.45 1661
3054.97 1718
3055.49 1703
3056.01 1719
3056.53 1684
3057.05 1693
3057.58 1711
3058.10 1722
3058.62 1750
3059.14 1777
3059.66 1714
3060.19 1808
3060.71 1840
3061.23 1823
3061.75 1807
3062.28 1959
3062.80 1998
3063.32 1919
3063.84 1944
3064.37 2029
3064.89 2026
3065.41 2011
3065.93 2077
3066.46 2087
3066.98 2054
3067.50 2097
3068.02 2086
3068.55 1997
3069.07 1966
3069.59 1958
3070.12 1943
3070.64 1816
3071.16 1781
3071.69 1803
3072.21 1826
3072.73 1842
3073.26 1870
3073.78 1842
3074.30 1776
3074.83 1761
3075.35 1889
3075.87 1881
3076.40 1975
3076.92 2049
3077.44 2135
3077.97 2177
3078.49 2163
3079.01 2132
3079.54 2208
3080.06 2328
3080.59 2269
3081.11 2311
3081.63 2314
3082.16 2276
3082.68 2254
3083.21 2276
3083.73 2072
3084.25 2073
3084.78 2048
3085.30 2175
3085.83 2145
3086.35 2053
3086.88 2038
3087.40 2077
3087.93 2008
3088.45 1932
3088.97 1968
3089.50 1991
3090.02 2032
3090.55 1999
3091.07 1957
3091.60 1985
3092.12 2006
3092.65 2007
3093.17 2168
3093.70 2104
3094.22 2119
3094.75 2168
3095.27 2079
3095.80 2164
3096.32 2065
3096.85 2134
3097.37 2199
3097.90 2386
3098.43 2581
3098.95 2755
3099.48 3120
3100.00 3555
3100.53 3954
3101.05 4408
3101.58 4839
3102.10 5420
3102.63 5729
3103.16 5785
3103.68 5389
3104.21 5276
3104.73 4794
3105.26 4350
3105.79 3804
3106.31 3454
3106.84 3307
3107.36 3152
3107.89 3114
3108.42 3269
3108.94 3379
3109.47 3428
3110.00 3511
3110.52 3519
3111.05 3624
3111.57 3511
3112.10 3304
3112.63 3135
3113.15 2908
3113.68 2632
3114.21 2445
3114.74 2442
3115.26 2272
3115.79 2166
3116.32 2056
3116.84 1954
3117.37 1939
3117.90 1919
3118.42 1883
3118.95 1889
3119.48 1891
3120.01 1852
3120.53 1906
3121.06 1936
3121.59 1908
3122.11 1928
3122.64 1895
3123.17 1826
3123.70 1808
3124.22 1780
3124.75 1786
3125.28 1733
3125.81 1736
3126.34 1866
3126.86 1952
3127.39 2055
3127.92 2096
3128.45 2120
3128.98 2075
3129.50 2121
3130.03 2226
3130.56 2293
3131.09 2433
3131.62 2429
3132.14 2531
3132.67 2593
3133.20 2483
3133.73 2512
3134.26 2663
3134.79 2580
3135.31 2473
3135.84 2591
3136.37 2763
3136.90 2862
3137.43 2655
3137.96 2551
3138.49 2572
3139.02 2361
3139.54 2343
3140.07 2291
3140.60 2270
3141.13 2303
3141.66 2314
3142.19 2266
3142.72 2378
3143.25 2401
3143.78 2425
3144.31 2411
3144.84 2303
3145.37 2279
3145.89 2339
3146.42 2290
3146.95 2353
3147.48 2362
3148.01 2280
3148.54 2271
3149.07 2202
3149.60 2221
3150.13 2200
3150.66 2120
3151.19 2166
3151.72 2074
3152.25 1987
3152.78 2094
3153.31 2042
3153.84 2062
3154.37 1976
3154.90 1950
3155.43 2041
3155.96 1970
3156.49 2006
3157.02 1974
3157.55 2011
3158.08 1980
3158.61 2017
3159.14 2032
3159.68 1972
3160.21 1978
3160.74 2052
3161.27 1996
3161.80 1969
3162.33 2077
3162.86 2090
3163.39 1940
3163.92 1843
3164.45 1932
3164.98 1924
3165.51 1859
3166.05 1926
3166.58 1979
3167.11 1854
3167.64 1881
3168.17 1899
3168.70 2007
3169.23 2052
3169.76 2125
3170.30 2146
3170.83 2160
3171.36 2254
3171.89 2330
3172.42 2444
3172.95 2419
3173.49 2399
3174.02 2422
3174.55 2396
3175.08 2277
3175.61 2239
3176.15 2231
3176.68 2090
3177.21 2065
3177.74 2053
3178.27 2054
3178.81 2013
3179.34 2014
3179.87 2003
3180.40 2008
3180.93 1929
3181.47 1976
3182.00 2006
3182.53 1924
3183.06 1963
3183.60 1896
3184.13 1931
3184.66 1901
3185.20 1861
3185.73 1822
3186.26 1765
3186.79 1826
3187.33 1927
3187.86 1910
3188.39 1960
3188.93 1945
3189.46 1929
3189.99 2001
3190.52 2063
3191.06 2072
3191.59 2213
3192.12 2345
3192.66 2417
3193.19 2484
3193.72 2573
3194.26 2596
3194.79 2712
3195.33 2760
3195.86 2715
3196.39 2707
3196.93 2727
3197.46 2695
3197.99 2596
3198.53 2432
3199.06 2394
3199.60 2365
3200.13 2374
3200.66 2299
3201.20 2201
3201.73 2125
3202.27 2071
3202.80 2098
3203.33 1962
3203.87 2023
3204.40 1934
3204.94 1907
3205.47 1843
3206.01 1833
3206.54 1875
3207.07 1950
3207.61 1930
3208.14 1916
3208.68 1998
3209.21 2042
3209.75 2162
3210.28 2150
3210.82 2134
3211.35 2091
3211.89 2078
3212.42 2072
3212.96 2058
3213.49 2012
3214.03 1975
3214.56 1916
3215.10 1849
3215.63 1914
3216.17 1911
3216.70 1827
3217.24 1776
3217.78 1860
3218.31 1928
3218.85 1826
3219.38 1823
3219.92 1907
3220.45 1915
3220.99 1941
3221.52 2084
3222.06 2090
3222.60 2136
3223.13 2134
3223.67 2145
3224.20 2159
3224.74 2143
3225.28 2190
3225.81 2206
3226.35 2145
3226.88 2048
3227.42 2015
3227.96 2110
3228.49 2053
3229.03 1989
3229.57 1833
3230.10 1939
3230.64 1939
3231.18 1915
3231.71 1967
3232.25 1932
3232.79 1955
3233.32 2061
3233.86 2007
3234.40 2005
3234.93 2033
3235.47 2043
3236.01 2075
3236.54 2161
3237.08 2204
3237.62 2148
3238.15 2136
3238.69 2190
3239.23 2122
3239.77 2072
3240.30 2154
3240.84 2062
3241.38 2055
3241.92 2123
3242.45 2069
3242.99 1957
3243.53 2080
3244.07 2164
3244.60 2072
3245.14 2025
3245.68 2005
3246.22 1965
3246.75 1935
3247.29 1949
3247.83 1980
3248.37 2111
3248.91 2083
3249.44 2147
3249.98 2016
3250.52 2064
3251.06 2081
3251.60 2047
3252.14 2150
3252.67 2075
3253.21 2103
3253.75 2102
3254.29 2120
3254.83 2220
3255.37 2251
3255.90 2208
3256.44 2212
3256.98 2272
3257.52 2413
3258.06 2502
3258.60 2530
3259.14 2715
3259.68 2905
3260.21 3194
3260.75 3433
3261.29 3526
3261.83 4014
3262.37 4312
3262.91 4360
3263.45 4291
3263.99 4568
3264.53 4724
3265.07 4619
3265.61 4912
3266.15 5036
3266.69 5046
3267.23 4844
3267.76 4469
3268.30 4265
3268.84 3815
3269.38 3562
3269.92 3073
3270.46 2901
3271.00 2747
3271.54 2617
3272.08 2546
3272.62 2561
3273.16 2505
3273.70 2447
3274.24 2433
3274.78 2477
3275.32 2432
3275.86 2516
3276.40 2536
3276.94 2536
3277.48 2539
3278.03 2514
3278.57 2630
3279.11 2792
3279.65 2741
3280.19 2774
3280.73 2773
3281.27 2678
3281.81 2772
3282.35 2756
3282.89 2755
3283.43 2699
3283.97 2763
3284.51 2811
3285.05 2724
3285.60 2627
3286.14 2679
3286.68 2713
3287.22 2519
3287.76 2508
3288.30 2472
3288.84 2530
3289.38 2520
3289.93 2569
3290.47 2577
3291.01 2674
3291.55 2619
3292.09 2904
3292.63 2994
3293.18 2997
3293.72 3279
3294.26 3517
3294.80 3682
3295.34 3716
3295.88 3623
3296.43 3643
3296.97 3432
3297.51 3313
3298.05 3326
3298.59 2928
3299.14 2767
3299.68 2679
3300.22 2503
3300.76 2340
3301.31 2330
3301.85 2300
3302.39 2251
3302.93 2227
3303.48 2160
3304.02 2118
3304.56 2120
3305.10 2101
3305.65 2134
3306.19 2054
3306.73 2082
3307.27 2137
3307.82 2084
3308.36 2061
3308.90 2091
3309.45 2105
3309.99 1980
3310.53 2033
3311.07 2137
3311.62 2167
3312.16 2201
3312.70 2402
3313.25 2556
3313.79 2522
3314.33 2752
3314.88 2953
3315.42 2972
3315.97 2958
3316.51 3023
3317.05 2832
3317.60 2748
3318.14 2697
3318.68 2526
3319.23 2391
3319.77 2277
3320.32 2172
3320.86 2165
3321.40 2160
3321.95 2106
3322.49 2100
3323.04 2059
3323.58 2128
3324.12 2094
3324.67 2039
3325.21 2021
3325.76 2057
3326.30 1991
3326.85 2008
3327.39 1985
3327.93 2036
3328.48 1911
3329.02 1871
3329.57 1899
3330.11 2010
3330.66 2058
3331.20 1932
3331.75 2022
3332.29 2075
3332.84 2157
3333.38 2307
3333.93 2432
3334.47 2569
3335.02 2666
3335.56 2654
3336.11 2587
3336.65 2591
3337.20 2480
3337.74 2504
3338.29 2460
3338.83 2313
3339.38 2335
3339.92 2390
3340.47 2268
3341.02 2128
3341.56 2016
3342.11 2056
3342.65 2005
3343.20 1954
3343.74 2002
3344.29 1848
3344.84 1875
3345.38 1897
3345.93 1840
3346.47 1896
3347.02 1933
3347.57 1978
3348.11 1928
3348.66 1899
3349.21 1925
3349.75 1972
3350.30 1957
3350.84 1921
3351.39 1916
3351.94 2016
3352.48 2027
3353.03 2044
3353.58 2065
3354.12 2151
3354.67 2092
3355.22 2019
3355.76 2132
3356.31 2027
3356.86 2038
3357.40 2096
3357.95 2073
3358.50 2132
3359.05 1996
3359.59 1964
3360.14 1978
3360.69 1959
3361.23 1901
3361.78 1866
3362.33 1860
3362.88 1872
3363.42 1850
3363.97 1801
3364.52 1784
3365.07 1781
3365.61 1716
3366.16 1690
3366.71 1700
3367.26 1731
3367.80 1691
3368.35 1669
3368.90 1712
3369.45 1749
3370.00 1659
3370.54 1704
3371.09 1727
3371.64 1669
3372.19 1617
3372.74 1562
3373.28 1707
3373.83 1740
3374.38 1643
3374.93 1701
3375.48 1639
3376.03 1632
3376.57 1600
3377.12 1577
3377.67 1618
3378.22 1636
3378.77 1670
3379.32 1686
3379.87 1687
3380.42 1727
3380.96 1686
3381.51 1698
3382.06 1738
3382.61 1771
3383.16 1814
3383.71 1823
3384.26 1799
3384.81 1823
3385.36 1872
3385.91 1775
3386.45 1747
3387.00 1819
3387.55 1817
3388.10 1759
3388.65 1697
3389.20 1748
3389.75 1692
3390.30 1666
3390.85 1676
3391.40 1648
3391.95 1694
3392.50 1585
3393.05 1619
3393.60 1558
3394.15 1532
3394.70 1565
3395.25 1634
3395.80 1623
3396.35 1699
3396.90 1630
3397.45 1582
3398.00 1557
3398.55 1621
3399.10 1659
3399.65 1705
3400.20 1663
3400.75 1583
3401.30 1645
3401.85 1747
3402.40 1614
3402.95 1658
3403.50 1778
3404.06 1692
3404.61 1744
3405.16 1649
3405.71 1593
3406.26 1624
3406.81 1572
3407.36 1619
3407.91 1597
3408.46 1508
3409.01 1554
3409.56 1586
3410.12 1574
3410.67 1615
3411.22 1637
3411.77 1570
3412.32 1581
3412.87 1610
3413.42 1581
3413.98 1596
3414.53 1674
3415.08 1664
3415.63 1713
3416.18 1686
3416.73 1658
3417.29 1697
3417.84 1735
3418.39 1793
3418.94 1849
3419.49 1902
3420.05 1965
3420.60 2000
3421.15 2012
3421.70 1976
3422.25 2034
3422.81 2073
3423.36 2018
3423.91 2000
3424.46 2028
3425.01 1932
3425.57 1933
3426.12 1893
3426.67 1764
3427.23 1770
3427.78 1758
3428.33 1620
3428.88 1743
3429.44 1738
3429.99 1691
3430.54 1711
3431.09 1667
3431.65 1679
3432.20 1707
3432.75 1605
3433.31 1630
3433.86 1600
3434.41 1540
3434.97 1634
3435.52 1642
3436.07 1595
3436.63 1631
3437.18 1609
3437.73 1643
3438.29 1635
3438.84 1695
3439.39 1695
3439.95 1716
3440.50 1700
3441.05 1792
3441.61 1769
3442.16 1832
3442.72 1750
3443.27 1652
3443.82 1662
3444.38 1567
3444.93 1710
3445.48 1680
3446.04 1698
3446.59 1653
3447.15 1711
3447.70 1642
3448.26 1614
3448.81 1628
3449.36 1655
3449.92 1683
3450.47 1704
3451.03 1765
3451.58 1807
3452.14 1800
3452.69 1757
3453.25 1680
3453.80 1673
3454.36 1674
3454.91 1740
3455.47 1726
3456.02 1769
3456.58 1764
3457.13 1708
3457.69 1604
3458.24 1586
3458.80 1716
3459.35 1696
3459.91 1593
3460.46 1548
3461.02 1684
3461.57 1662
3462.13 1643
3462.68 1600
3463.24 1641
3463.79 1662
3464.35 1680
3464.90 1715
3465.46 1654
3466.02 1780
3466.57 1789
3467.13 1828
3467.68 1863
3468.24 1827
3468.80 1802
3469.35 1856
3469.91 1919
3470.46 1871
3471.02 1847
3471.58 1826
3472.13 1801
3472.69 1876
3473.24 1833
3473.80 1900
3474.36 1896
3474.91 1871
3475.47 1983
3476.03 1884
3476.58 1896
3477.14 2094
3477.70 2139
3478.25 2238
3478.81 2205
3479.37 2267
3479.92 2330
3480.48 2267
3481.04 2189
3481.59 2207
3482.15 2193
3482.71 2143
3483.26 2182
3483.82 2207
3484.38 2221
3484.94 2313
3485.49 2367
3486.05 2356
3486.61 2297
3487.17 2524
3487.72 2585
3488.28 2773
3488.84 3057
3489.40 3384
3489.95 3794
3490.51 4154
3491.07 4620
3491.63 4893
3492.18 4948
3492.74 4760
3493.30 4692
3493.86 4749
3494.42 4542
3494.97 4227
3495.53 4128
3496.09 4102
3496.65 4254
3497.21 4443
3497.76 4463
3498.32 4881
3498.88 5005
3499.44 4951
3500.00 4955
3500.56 4868
3501.11 4612
3501.67 4408
3502.23 4314
3502.79 4072
3503.35 4090
3503.91 4208
3504.47 4134
3505.03 3759
3505.58 3843
3506.14 3900
3506.70 3742
3507.26 3462
3507.82 3340
3508.38 3252
3508.94 3015
3509.50 2865
3510.06 2733
3510.62 2652
3511.17 2549
3511.73 2564
3512.29 2546
3512.85 2645
3513.41 2661
3513.97 2889
3514.53 2932
3515.09 2967
3515.65 3031
3516.21 3139
3516.77 3074
3517.33 3128
3517.89 3144
3518.45 3052
3519.01 3023
3519.57 3001
3520.13 3077
3520.69 3080
3521.25 3296
3521.81 3315
3522.37 3277
3522.93 3329
3523.49 3372
3524.05 3259
3524.61 3147
3525.17 3045
3525.73 2826
3526.29 2810
3526.85 2733
3527.41 2600
3527.97 2514
3528.54 2353
3529.10 2301
3529.66 2179
3530.22 2166
3530.78 2133
3531.34 2080
3531.90 2166
3532.46 2093
3533.02 2156
3533.58 2129
3534.14 2137
3534.71 2188
3535.27 2215
3535.83 2277
3536.39 2345
3536.95 2342
3537.51 2257
3538.07 2303
3538.64 2426
3539.20 2546
3539.76 2641
3540.32 2937
3540.88 3173
3541.44 3192
3542.00 3441
3542.57 3579
3543.13 3654
3543.69 3657
3544.25 3490
3544.81 3392
3545.38 3218
3545.94 2797
3546.50 2604
3547.06 2417
3547.62 2447
3548.19 2356
3548.75 2306
3549.31 2310
3549.87 2315
3550.44 2325
3551.00 2239
3551.56 2180
3552.12 2243
3552.69 2248
3553.25 2102
3553.81 2142
3554.37 2213
3554.94 2219
3555.50 2031
3556.06 2059
3556.63 1982
3557.19 2058
3557.75 2007
3558.31 1987
3558.88 1946
3559.44 1921
3560.00 1885
3560.57 1981
3561.13 1924
3561.69 1844
3562.26 1886
3562.82 1880
3563.38 1948
3563.95 1915
3564.51 1831
3565.07 1804
3565.64 1782
3566.20 1844
3566.77 1783
3567.33 1867
3567.89 1774
3568.46 1825
3569.02 1746
3569.59 1787
3570.15 1836
3570.71 1834
3571.28 1839
3571.84 1846
3572.41 1867
3572.97 1880
3573.53 1880
3574.10 2018
3574.66 1870
3575.23 1893
3575.79 1814
3576.36 1788
3576.92 1887
3577.48 1901
3578.05 1845
3578.61 1848
3579.18 1818
3579.74 1805
3580.31 1806
3580.87 1813
3581.44 1826
3582.00 1871
3582.57 1863
3583.13 1844
3583.70 1923
3584.26 1893
3584.83 1837
3585.39 1793
3585.96 1798
3586.52 1830
3587.09 1884
3587.65 1800
3588.22 1840
3588.79 1773
3589.35 1776
3589.92 1732
3590.48 1791
3591.05 1929
3591.61 1833
3592.18 1868
3592.74 1930
3593.31 1825
3593.88 1832
3594.44 1918
3595.01 1935
3595.57 1954
3596.14 1975
3596.71 1958
3597.27 2059
3597.84 2019
3598.40 2062
3598.97 2061
3599.54 2039
3600.10 2029
3600.67 2052
3601.24 2180
3601.80 2093
3602.37 2070
3602.94 2004
3603.50 2012
3604.07 1929
3604.64 1904
3605.20 1975
3605.77 2001
3606.34 1918
3606.90 1946
3607.47 1896
3608.04 1966
3608.60 1894
3609.17 1903
3609.74 1913
3610.30 1973
3610.87 2100
3611.44 2197
3612.01 2513
3612.57 3044
3613.14 3588
3613.71 4472
3614.28 5488
3614.84 6711
3615.41 8090
3615.98 9252
3616.55 10351
3617.11 11351
3617.68 11790
3618.25 12102
3618.82 11618
3619.39 10838
3619.95 9941
3620.52 8829
3621.09 7545
3621.66 6274
3622.23 5240
3622.79 4476
3623.36 3907
3623.93 3361
3624.50 2909
3625.07 2697
3625.63 2431
3626.20 2360
3626.77 2234
3627.34 2107
3627.91 2062
3628.48 2048
3629.05 1989
3629.61 2010
3630.18 1948
3630.75 1981
3631.32 1968
3631.89 1949
3632.46 1914
3633.03 1778
3633.60 1754
3634.16 1894
3634.73 1922
3635.30 1894
3635.87 1906
3636.44 1870
3637.01 2002
3637.58 2045
3638.15 1996
3638.72 2017
3639.29 2119
3639.86 2154
3640.43 2243
3641.00 2331
3641.57 2339
3642.14 2268
3642.71 2476
3643.27 2633
3643.84 2727
3644.41 2852
3644.98 2947
3645.55 3047
3646.12 3119
3646.69 3064
3647.26 2903
3647.83 2923
3648.40 2898
3648.97 2876
3649.54 2869
3650.12 2912
3650.69 2781
3651.26 2883
3651.83 2896
3652.40 2771
3652.97 2811
3653.54 2874
3654.11 2743
3654.68 2686
3655.25 2514
3655.82 2490
3656.39 2543
3656.96 2535
3657.53 2532
3658.10 2427
3658.67 2446
3659.25 2489
3659.82 2364
3660.39 2281
3660.96 2231
3661.53 2225
3662.10 2076
3662.67 2230
3663.24 2265
3663.81 2309
3664.39 2342
3664.96 2489
3665.53 2581
3666.10 2507
3666.67 2542
3667.24 2574
3667.81 2377
3668.39 2483
3668.96 2358
3669.53 2316
3670.10 2174
3670.67 2170
3671.25 2198
3671.82 2149
3672.39 2120
3672.96 2121
3673.53 2064
3674.11 2015
3674.68 2049
3675.25 2090
3675.82 2062
3676.39 2053
3676.97 1987
3677.54 1909
3678.11 1874
3678.68 1933
3679.26 1860
3679.83 1881
3680.40 1889
3680.97 1808
3681.55 1768
3682.12 1790
3682.69 1814
3683.27 1768
3683.84 1776
3684.41 1720
3684.98 1712
3685.56 1744
3686.13 1752
3686.70 1800
3687.28 1861
3687.85 1832
3688.42 1929
3689.00 1951
3689.57 1980
3690.14 2033
3690.72 2052
3691.29 1992
3691.86 1964
3692.44 1930
3693.01 1974
3693.58 1944
3694.16 2021
3694.73 1961
3695.31 1942
3695.88 1969
3696.45 1973
3697.03 1913
3697.60 1915
3698.18 1952
3698.75 1989
3699.32 2006
3699.90 1937
3700.47 1927
3701.05 1860
3701.62 1780
3702.19 1851
3702.77 1912
3703.34 1864
3703.92 1896
3704.49 1948
3705.07 1944
3705.64 1976
3706.22 1989
3706.79 2080
3707.37 2072
3707.94 2091
3708.51 2211
3709.09 2307
3709.66 2238
3710.24 2288
3710.81 2312
3711.39 2170
3711.96 2160
3712.54 2191
3713.11 2133
3713.69 2058
3714.27 2119
3714.84 2108
3715.42 2077
3715.99 1965
3716.57 1898
3717.14 1833
3717.72 1782
3718.29 1841
3718.87 1855
3719.44 1840
3720.02 1789
3720.60 1713
3721.17 1817
3721.75 1825
3722.32 1815
3722.90 1775
3723.47 1758
3724.05 1899
3724.63 1848
3725.20 1918
3725.78 1946
3726.36 1959
3726.93 2007
3727.51 2088
3728.08 2095
3728.66 2296
3729.24 2475
3729.81 2708
3730.39 3035
3730.97 3233
3731.54 3473
3732.12 3781
3732.70 4160
3733.27 4144
3733.85 4074
3734.43 3888
3735.00 3562
3735.58 3371
3736.16 3183
3736.73 2978
3737.31 2591
3737.89 2342
3738.47 2312
3739.04 2167
3739.62 1975
3740.20 1918
3740.77 1903
3741.35 1790
3741.93 1731
3742.51 1829
3743.08 1861
3743.66 1905
3744.24 1835
3744.82 1836
3745.39 1750
3745.97 1729
3746.55 1760
3747.13 1774
3747.71 1807
3748.28 1735
3748.86 1611
3749.44 1714
3750.02 1757
3750.59 1718
3751.17 1703
3751.75 1696
3752.33 1735
3752.91 1745
3753.49 1789
3754.06 1748
3754.64 1837
3755.22 1933
3755.80 1944
3756.38 1912
3756.96 1947
3757.53 1917
3758.11 1953
3758.69 1968
3759.27 1931
3759.85 1997
3760.43 2053
3761.01 2113
3761.59 2116
3762.17 2109
3762.74 2053
3763.32 1928
3763.90 1953
3764.48 1962
3765.06 1935
3765.64 1898
3766.22 1940
3766.80 1869
3767.38 1873
3767.96 1897
3768.54 1806
3769.12 1867
3769.70 1958
3770.27 1953
3770.85 1935
3771.43 1887
3772.01 1810
3772.59 1914
3773.17 1874
3773.75 1878
3774.33 1814
3774.91 1827
3775.49 1807
3776.07 1753
3776.65 1798
3777.23 1846
3777.81 1747
3778.39 1629
3778.97 1724
3779.55 1830
3780.13 1878
3780.71 1855
3781.29 1762
3781.88 1793
3782.46 1824
3783.04 1715
3783.62 1650
3784.20 1711
3784.78 1705
3785.36 1758
3785.94 1732
3786.52 1819
3787.10 1809
3787.68 1849
3788.26 1763
3788.84 1770
3789.43 1875
3790.01 1831
3790.59 1893
3791.17 1883
3791.75 1901
3792.33 1896
3792.91 1969
3793.49 2041
3794.08 2070
3794.66 2034
3795.24 2019
3795.82 2088
3796.40 2044
3796.98 2072
3797.56 2054
3798.15 2074
3798.73 2209
3799.31 2266
3799.89 2433
3800.47 2564
3801.06 2691
3801.64 2797
3802.22 2786
3802.80 2653
3803.38 2668
3803.97 2624
3804.55 2460
3805.13 2451
3805.71 2392
3806.29 2347
3806.88 2314
3807.46 2382
3808.04 2460
3808.62 2548
3809.21 2522
3809.79 2574
3810.37 2539
3810.95 2494
3811.54 2662
3812.12 2726
3812.70 2781
3813.29 2933
3813.87 3069
3814.45 3107
3815.03 3310
3815.62 3158
3816.20 2971
3816.78 2831
3817.37 2747
3817.95 2707
3818.53 2494
3819.12 2332
3819.70 2213
3820.28 2205
3820.87 2091
3821.45 2052
3822.03 2005
3822.62 2074
3823.20 2122
3823.78 2108
3824.37 2048
3824.95 1943
3825.54 2086
3826.12 1905
3826.70 2038
3827.29 1995
3827.87 2028
3828.46 2119
3829.04 2123
3829.62 2158
3830.21 2156
3830.79 2117
3831.38 2007
3831.96 2052
3832.54 2105
3833.13 2022
3833.71 2058
3834.30 1994
3834.88 1979
3835.47 2028
3836.05 2026
3836.64 2090
3837.22 2046
3837.81 2050
3838.39 1949
3838.98 1978
3839.56 2052
3840.15 1903
3840.73 1933
3841.31 2020
3841.90 2048
3842.49 2040
3843.07 2105
3843.66 2093
3844.24 2027
3844.83 2000
3845.41 1951
3846.00 1981
3846.58 1943
3847.17 1858
3847.75 1858
3848.34 1934
3848.92 2031
3849.51 2009
3850.10 2006
3850.68 2076
3851.27 1964
3851.85 2032
3852.44 2065
3853.02 1979
3853.61 2088
3854.20 2242
3854.78 2375
3855.37 2499
3855.95 2855
3856.54 3248
3857.13 3961
3857.71 4750
3858.30 5731
3858.89 6563
3859.47 7547
3860.06 8622
3860.64 9397
3861.23 9704
3861.82 9837
3862.40 9637
3862.99 9354
3863.58 8671
3864.16 7947
3864.75 6993
3865.34 6502
3865.92 5779
3866.51 5170
3867.10 4395
3867.69 3897
3868.27 3578
3868.86 3235
3869.45 2760
3870.03 2651
3870.62 2617
3871.21 2734
3871.80 2650
3872.38 2654
3872.97 2609
3873.56 2529
3874.15 2567
3874.73 2531
3875.32 2667
3875.91 2535
3876.50 2432
3877.08 2446
3877.67 2449
3878.26 2423
3878.85 2385
3879.43 2354
3880.02 2273
3880.61 2200
3881.20 2152
3881.79 2140
3882.37 2052
3882.96 2020
3883.55 2077
3884.14 2108
3884.73 2103
3885.32 2178
3885.90 2294
3886.49 2334
3887.08 2434
3887.67 2479
3888.26 2547
3888.85 2520
3889.44 2555
3890.02 2701
3890.61 2614
3891.20 2515
3891.79 2531
3892.38 2450
3892.97 2431
3893.56 2370
3894.15 2269
3894.74 2249
3895.32 2224
3895.91 2274
3896.50 2230
3897.09 2247
3897.68 2150
3898.27 2219
3898.86 2209
3899.45 2166
3900.04 2110
3900.63 2206
3901.22 2177
3901.81 2099
3902.40 2018
3902.99 1973
3903.58 2031
3904.17 1928
3904.76 1881
3905.35 1871
3905.94 1883
3906.53 1929
3907.12 1853
3907.71 1904
3908.30 1768
3908.89 1759
3909.48 1795
3910.07 1707
3910.66 1761
3911.25 1729
3911.84 1780
3912.43 1716
3913.02 1651
3913.61 1679
3914.20 1714
3914.79 1698
3915.38 1638
3915.97 1735
3916.56 1744
3917.15 1812
3917.74 1758
3918.33 1730
3918.92 1776
3919.52 1699
3920.11 1706
3920.70 1742
3921.29 1734
3921.88 1825
3922.47 1711
3923.06 1715
3923.65 1718
3924.24 1771
3924.84 1756
3925.43 1647
3926.02 1687
3926.61 1751
3927.20 1722
3927.79 1736
3928.38 1802
3928.98 1750
3929.57 1725
3930.16 1735
3930.75 1765
3931.34 1790
3931.93 1737
3932.53 1684
3933.12 1689
3933.71 1746
3934.30 1666
3934.89 1759
3935.49 1736
3936.08 1748
3936.67 1741
3937.26 1763
3937.86 1817
3938.45 1829
3939.04 1904
3939.63 1887
3940.23 1807
3940.82 1878
3941.41 1895
3942.00 1825
3942.60 1892
3943.19 1881
3943.78 2025
3944.37 1945
3944.97 1972
3945.56 1930
3946.15 1930
3946.75 1949
3947.34 1899
3947.93 1807
3948.52 1811
3949.12 1810
3949.71 1744
3950.30 1721
3950.90 1681
3951.49 1718
3952.08 1636
3952.68 1614
3953.27 1556
3953.86 1590
3954.46 1568
3955.05 1629
3955.65 1658
3956.24 1573
3956.83 1723
3957.43 1758
3958.02 1696
3958.61 1693
3959.21 1700
3959.80 1673
3960.40 1653
3960.99 1624
3961.58 1603
3962.18 1639
3962.77 1730
3963.37 1742
3963.96 1678
3964.55 1766
3965.15 1784
3965.74 1800
3966.34 1875
3966.93 1807
3967.53 1843
3968.12 1769
3968.72 1688
3969.31 1755
3969.91 1730
3970.50 1810
3971.10 1746
3971.69 1786
3972.28 1770
3972.88 1739
3973.47 1789
3974.07 1854
3974.66 1901
3975.26 1986
3975.85 2041
3976.45 2069
3977.05 2025
3977.64 2014
3978.24 2076
3978.83 1987
3979.43 1928
3980.02 1853
3980.62 1889
3981.21 1759
3981.81 1881
3982.40 1825
3983.00 1844
3983.60 1890
3984.19 1854
3984.79 1704
3985.38 1737
3985.98 1782
3986.58 1690
3987.17 1700
3987.77 1778
3988.36 1696
3988.96 1661
3989.56 1724
3990.15 1712
3990.75 1732
3991.34 1804
3991.94 1780
3992.54 1807
3993.13 1911
3993.73 1822
3994.33 1847
3994.92 1946
3995.52 1911
3996.12 2059
3996.71 2089
3997.31 2183
3997.91 2235
3998.50 2204
3999.10 2310
3999.70 2342
4000.29 2271
4000.89 2242
4001.49 2196
4002.09 2079
4002.68 2079
4003.28 1966
4003.88 1967
4004.47 1963
4005.07 1952
4005.67 1942
4006.27 1985
4006.86 1985
4007.46 2032
4008.06 1972
4008.66 1849
4009.25 1928
4009.85 1902
4010.45 1987
4011.05 1999
4011.64 1967
4012.24 2035
4012.84 2113
4013.44 2221
4014.04 2328
4014.63 2413
4015.23 2385
4015.83 2530
4016.43 2480
4017.03 2586
4017.63 2490
4018.22 2521
4018.82 2456
4019.42 2379
4020.02 2222
4020.62 2197
4021.22 2100
4021.81 2066
4022.41 1996
4023.01 1924
4023.61 1988
4024.21 2047
4024.81 2157
4025.41 2213
4026.01 2271
4026.60 2420
4027.20 2496
4027.80 2544
4028.40 2676
4029.00 2685
4029.60 2614
4030.20 2614
4030.80 2514
4031.40 2459
4032.00 2429
4032.60 2361
4033.20 2411
4033.80 2416
4034.39 2316
4034.99 2253
4035.59 2222
4036.19 2016
4036.79 2091
4037.39 1980
4037.99 1931
4038.59 1906
4039.19 1860
4039.79 1825
4040.39 1772
4040.99 1820
4041.59 1777
4042.19 1889
4042.79 1811
4043.39 1771
4043.99 1907
4044.59 1823
4045.19 1817
4045.79 1903
4046.39 1809
4046.99 1987
4047.60 1965
4048.20 1970
4048.80 1884
4049.40 1854
4050.00 1819
4050.60 1802
4051.20 1788
4051.80 1739
4052.40 1829
4053.00 1757
4053.60 1696
4054.20 1651
4054.80 1704
4055.41 1662
4056.01 1669
4056.61 1598
4057.21 1615
4057.81 1559
4058.41 1550
4059.01 1613
4059.61 1640
4060.22 1652
4060.82 1623
4061.42 1628
4062.02 1611
4062.62 1632
4063.22 1676
4063.82 1669
4064.43 1678
4065.03 1691
4065.63 1654
4066.23 1719
4066.83 1662
4067.44 1660
4068.04 1607
4068.64 1567
4069.24 1560
4069.84 1578
4070.45 1556
4071.05 1622
4071.65 1622
4072.25 1548
4072.86 1547
4073.46 1551
4074.06 1628
4074.66 1611
4075.27 1649
4075.87 1643
4076.47 1694
4077.07 1635
4077.68 1598
4078.28 1696
4078.88 1707
4079.48 1634
4080.09 1634
4080.69 1555
4081.29 1520
4081.90 1618
4082.50 1615
4083.10 1608
4083.71 1561
4084.31 1590
4084.91 1582
4085.52 1482
4086.12 1590
4086.72 1614
4087.33 1520
4087.93 1463
4088.53 1534
4089.14 1552
4089.74 1572
4090.34 1598
4090.95 1615
4091.55 1599
4092.15 1590
4092.76 1645
4093.36 1638
4093.97 1649
4094.57 1611
4095.17 1638
4095.78 1644
4096.38 1640
4096.99 1618
4097.59 1585
4098.19 1574
4098.80 1489
4099.40 1609
4100.01 1518
4100.61 1451
4101.22 1436
4101.82 1447
4102.43 1378
4103.03 1438
4103.63 1430
4104.24 1373
4104.84 1408
4105.45 1435
4106.05 1433
4106.66 1443
4107.26 1444
4107.87 1439
4108.47 1417
4109.08 1439
4109.68 1482
4110.29 1465
4110.89 1428
4111.50 1437
4112.10 1427
4112.71 1397
4113.31 1412
4113.92 1428
4114.53 1386
4115.13 1355
4115.74 1461
4116.34 1474
4116.95 1473
4117.55 1408
4118.16 1432
4118.76 1542
4119.37 1484
4119.98 1549
4120.58 1538
4121.19 1455
4121.79 1453
4122.40 1406
4123.01 1432
4123.61 1460
4124.22 1400
4124.82 1364
4125.43 1377
4126.04 1442
4126.64 1484
4127.25 1438
4127.86 1372
4128.46 1484
4129.07 1518
4129.68 1497
4130.28 1455
4130.89 1459
4131.50 1495
4132.10 1472
4132.71 1490
4133.32 1600
4133.92 1646
4134.53 1726
4135.14 1773
4135.74 1790
4136.35 1899
4136.96 1945
4137.56 2015
4138.17 2080
4138.78 2059
4139.39 2148
4139.99 2171
4140.60 2233
4141.21 2254
4141.82 2151
4142.42 2087
4143.03 2034
4143.64 1985
4144.25 1966
4144.85 1882
4145.46 1794
4146.07 1630
4146.68 1654
4147.28 1600
4147.89 1551
4148.50 1517
4149.11 1515
4149.72 1477
4150.32 1494
4150.93 1451
4151.54 1474
4152.15 1428
4152.76 1408
4153.37 1478
4153.97 1541
4154.58 1452
4155.19 1442
4155.80 1453
4156.41 1490
4157.02 1456
4157.62 1510
4158.23 1442
4158.84 1440
4159.45 1403
4160.06 1389
4160.67 1498
4161.28 1588
4161.89 1569
4162.49 1587
4163.10 1442
4163.71 1548
4164.32 1513
4164.93 1515
4165.54 1560
4166.15 1587
4166.76 1578
4167.37 1572
4167.98 1545
4168.59 1588
4169.20 1639
4169.81 1558
4170.42 1498
4171.02 1539
4171.63 1540
4172.24 1565
4172.85 1519
4173.46 1491
4174.07 1489
4174.68 1497
4175.29 1524
4175.90 1513
4176.51 1586
4177.12 1593
4177.73 1565
4178.34 1479
4178.95 1513
4179.56 1522
4180.17 1520
4180.78 1526
4181.39 1545
4182.00 1580
4182.61 1561
4183.23 1505
4183.84 1542
4184.45 1476
4185.06 1422
4185.67 1441
4186.28 1443
4186.89 1471
4187.50 1466
4188.11 1404
4188.72 1415
4189.33 1510
4189.94 1529
4190.55 1607
4191.17 1585
4191.78 1692
4192.39 1678
4193.00 1587
4193.61 1572
4194.22 1642
4194.83 1564
4195.44 1609
4196.06 1567
4196.67 1499
4197.28 1536
4197.89 1558
4198.50 1501
4199.11 1498
4199.72 1518
4200.34 1525
4200.95 1493
4201.56 1557
4202.17 1578
4202.78 1538
4203.40 1541
4204.01 1545
4204.62 1544
4205.23 1504
4205.84 1525
4206.46 1576
4207.07 1579
4207.68 1567
4208.29 1533
4208.90 1574
4209.52 1605
4210.13 1582
4210.74 1585
4211.35 1594
4211.97 1565
4212.58 1622
4213.19 1605
4213.80 1629
4214.42 1599
4215.03 1711
4215.64 1790
4216.26 1752
4216.87 1811
4217.48 1951
4218.09 2161
4218.71 2154
4219.32 2427
4219.93 2637
4220.55 2949
4221.16 3070
4221.77 3290
4222.39 3395
4223.00 3426
4223.61 3444
4224.23 3397
4224.84 3336
4225.45 3399
4226.07 3416
4226.68 3416
4227.30 3563
4227.91 3624
4228.52 3617
4229.14 3388
4229.75 3455
4230.36 3349
4230.98 3083
4231.59 2838
4232.21 2677
4232.82 2441
4233.43 2378
4234.05 2324
4234.66 2310
4235.28 2260
4235.89 2293
4236.51 2151
4237.12 2174
4237.73 2063
4238.35 2074
4238.96 2102
4239.58 1956
4240.19 1915
4240.81 1806
4241.42 1797
4242.04 1801
4242.65 1774
4243.27 1798
4243.88 1925
4244.50 1804
4245.11 1849
4245.73 1845
4246.34 1799
4246.96 1818
4247.57 1873
4248.19 1771
4248.80 1759
4249.42 1722
4250.03 1758
4250.65 1718
4251.26 1749
4251.88 1733
4252.49 1682
4253.11 1629
4253.72 1624
4254.34 1570
4254.96 1665
4255.57 1697
4256.19 1627
4256.80 1614
4257.42 1700
4258.03 1748
4258.65 1577
4259.27 1625
4259.88 1641
4260.50 1755
4261.12 1691
4261.73 1779
4262.35 1780
4262.96 1824
4263.58 1823
4264.20 1836
4264.81 1860
4265.43 1830
4266.05 1835
4266.66 1858
4267.28 1787
4267.90 1868
4268.51 1917
4269.13 1960
4269.75 1892
4270.36 1908
4270.98 1854
4271.60 1868
4272.21 1904
4272.83 2002
4273.45 1981
4274.06 1998
4274.68 2062
4275.30 2120
4275.92 2294
4276.53 2254
4277.15 2231
4277.77 2231
4278.38 2190
4279.00 2109
4279.62 1955
4280.24 1932
4280.85 1813
4281.47 1802
4282.09 1815
4282.71 1756
4283.32 1636
4283.94 1593
4284.56 1665
4285.18 1680
4285.80 1594
4286.41 1609
4287.03 1627
4287.65 1592
4288.27 1557
4288.89 1581
4289.50 1606
4290.12 1589
4290.74 1669
4291.36 1633
4291.98 1644
4292.60 1545
4293.21 1510
4293.83 1592
4294.45 1589
4295.07 1606
4295.69 1554
4296.31 1576
4296.93 1635
4297.54 1660
4298.16 1666
4298.78 1717
4299.40 1573
4300.02 1704
4300.64 1761
4301.26 1741
4301.88 1626
4302.50 1749
4303.12 1763
4303.73 1666
4304.35 1694
4304.97 1596
4305.59 1545
4306.21 1612
4306.83 1623
4307.45 1592
4308.07 1623
4308.69 1592
4309.31 1657
4309.93 1631
4310.55 1621
4311.17 1620
4311.79 1600
4312.41 1680
4313.03 1519
4313.65 1613
4314.27 1589
4314.89 1505
4315.51 1511
4316.13 1516
4316.75 1530
4317.37 1591
4317.99 1614
4318.61 1612
4319.23 1626
4319.85 1590
4320.47 1625
4321.09 1717
4321.71 1741
4322.33 1783
4322.95 1824
4323.57 1813
4324.19 1833
4324.81 1757
4325.43 1823
4326.05 1841
4326.68 1826
4327.30 1741
4327.92 1759
4328.54 1718
4329.16 1735
4329.78 1708
4330.40 1639
4331.02 1647
4331.64 1584
4332.26 1628
4332.89 1658
4333.51 1696
4334.13 1702
4334.75 1702
4335.37 1783
4335.99 1828
4336.61 1980
4337.24 1990
4337.86 1942
4338.48 1870
4339.10 1992
4339.72 2014
4340.34 2050
4340.97 2000
4341.59 2081
4342.21 2389
4342.83 2583
4343.45 2961
4344.08 3470
4344.70 3956
4345.32 4379
4345.94 4891
4346.57 5047
4347.19 5004
4347.81 4849
4348.43 4536
4349.05 4209
4349.68 3777
4350.30 3233
4350.92 2853
4351.54 2548
4352.17 2356
4352.79 2218
4353.41 2054
4354.04 2086
4354.66 2063
4355.28 2026
4355.90 2007
4356.53 2002
4357.15 2035
4357.77 2002
4358.40 2004
4359.02 2004
4359.64 1950
4360.27 1939
4360.89 1967
4361.51 1894
4362.14 1911
4362.76 1946
4363.38 1978
4364.01 1845
4364.63 1880
4365.25 1841
4365.88 1794
4366.50 1796
4367.12 1732
4367.75 1631
4368.37 1606
4369.00 1710
4369.62 1680
4370.24 1601
4370.87 1693
4371.49 1684
4372.12 1705
4372.74 1671
4373.36 1649
4373.99 1655
4374.61 1626
4375.24 1675
4375.86 1722
4376.49 1750
4377.11 1796
4377.73 1840
4378.36 1967
4378.98 1927
4379.61 1998
4380.23 2040
4380.86 2064
4381.48 2034
4382.11 1987
4382.73 2048
4383.36 1960
4383.98 1921
4384.61 1905
4385.23 1800
4385.86 1806
4386.48 1776
4387.11 1688
4387.73 1684
4388.36 1802
4388.98 1734
4389.61 1656
4390.23 1680
4390.86 1680
4391.48 1585
4392.11 1692
4392.74 1663
4393.36 1696
4393.99 1668
4394.61 1692
4395.24 1627
4395.86 1605
4396.49 1638
4397.12 1589
4397.74 1670
4398.37 1663
4398.99 1662
4399.62 1608
4400.25 1545
4400.87 1606
4401.50 1673
4402.12 1611
4402.75 1758
4403.38 1783
4404.00 1810
4404.63 1897
4405.26 1931
4405.88 1973
4406.51 2069
4407.14 2124
4407.76 2116
4408.39 2199
4409.02 2153
4409.64 2162
4410.27 2175
4410.90 2189
4411.52 2051
4412.15 1998
4412.78 1950
4413.40 1941
4414.03 1818
4414.66 1834
4415.29 1806
4415.91 1725
4416.54 1723
4417.17 1707
4417.79 1671
4418.42 1700
4419.05 1762
4419.68 1732
4420.30 1725
4420.93 1733
4421.56 1671
4422.19 1742
4422.81 1700
4423.44 1638
4424.07 1598
4424.70 1564
4425.33 1534
4425.95 1568
4426.58 1634
4427.21 1616
4427.84 1578
4428.47 1640
4429.09 1575
4429.72 1642
4430.35 1528
4430.98 1599
4431.61 1654
4432.23 1584
4432.86 1583
4433.49 1608
4434.12 1628
4434.75 1691
4435.38 1709
4436.01 1756
4436.63 1793
4437.26 1731
4437.89 1699
4438.52 1653
4439.15 1637
4439.78 1633
4440.41 1692
4441.04 1635
4441.67 1569
4442.29 1656
4442.92 1629
4443.55 1576
4444.18 1652
4444.81 1719
4445.44 1699
4446.07 1770
4446.70 1719
4447.33 1717
4447.96 1735
4448.59 1837
4449.22 1844
4449.85 1832
4450.48 1854
4451.11 1908
4451.74 1890
4452.37 1850
4453.00 1808
4453.63 1835
4454.26 1813
4454.89 1864
4455.52 1854
4456.15 1892
4456.78 1971
4457.41 1872
4458.04 1748
4458.67 1737
4459.30 1801
4459.93 1686
4460.56 1722
4461.19 1673
4461.82 1612
4462.45 1525
4463.08 1523
4463.71 1544
4464.34 1507
4464.97 1472
4465.60 1518
4466.23 1587
4466.86 1623
4467.49 1629
4468.12 1577
4468.76 1621
4469.39 1617
4470.02 1626
4470.65 1648
4471.28 1622
4471.91 1550
4472.54 1565
4473.17 1579
4473.80 1541
4474.44 1563
4475.07 1557
4475.70 1580
4476.33 1562
4476.96 1492
4477.59 1598
4478.22 1649
4478.86 1524
4479.49 1460
4480.12 1551
4480.75 1585
4481.38 1571
4482.02 1585
4482.65 1701
4483.28 1760
4483.91 1732
4484.54 1688
4485.18 1733
4485.81 1745
4486.44 1750
4487.07 1832
4487.70 1804
4488.34 1856
4488.97 1849
4489.60 1924
4490.23 1957
4490.87 1831
4491.50 1868
4492.13 1779
4492.76 1782
4493.40 1833
4494.03 1818
4494.66 1839
4495.30 1810
4495.93 1882
4496.56 1890
4497.19 1977
4497.83 2007
4498.46 2109
4499.09 2272
4499.73 2304
4500.36 2329
4500.99 2404
4501.63 2461
4502.26 2444
4502.89 2417
4503.53 2455
4504.16 2295
4504.79 2216
4505.43 2192
4506.06 2005
4506.69 1941
4507.33 2065
4507.96 2006
4508.59 1866
4509.23 1900
4509.86 2040
4510.50 2096
4511.13 1984
4511.76 2036
4512.40 2106
4513.03 2077
4513.67 2109
4514.30 2094
4514.93 2109
4515.57 2155
4516.20 2114
4516.84 2141
4517.47 2063
4518.11 2069
4518.74 2128
4519.37 2059
4520.01 2208
4520.64 2181
4521.28 2201
4521.91 2351
4522.55 2427
4523.18 2522
4523.82 2495
4524.45 2646
4525.09 2887
4525.72 3276
4526.36 3865
4526.99 4649
4527.63 5775
4528.26 7348
4528.90 8647
4529.53 10258
4530.17 11993
4530.80 13423
4531.44 14089
4532.07 14265
4532.71 13613
4533.34 12623
4533.98 11577
4534.62 9961
4535.25 8488
4535.89 7029
4536.52 5693
4537.16 4677
4537.79 4042
4538.43 3538
4539.07 3143
4539.70 2838
4540.34 2746
4540.97 2537
4541.61 2318
4542.25 2303
4542.88 2243
4543.52 2252
4544.15 2177
4544.79 2228
4545.43 2161
4546.06 2203
4546.70 2139
4547.34 2026
4547.97 2180
4548.61 2173
4549.25 2005
4549.88 2086
4550.52 2035
4551.16 2014
4551.79 2056
4552.43 1982
4553.07 1892
4553.70 1891
4554.34 1884
4554.98 1890
4555.61 1986
4556.25 2043
4556.89 2138
4557.53 2128
4558.16 2259
4558.80 2312
4559.44 2382
4560.07 2384
4560.71 2390
4561.35 2342
4561.99 2389
4562.62 2405
4563.26 2311
4563.90 2320
4564.54 2301
4565.18 2393
4565.81 2416
4566.45 2426
4567.09 2432
4567.73 2460
4568.36 2613
4569.00 2496
4569.64 2518
4570.28 2518
4570.92 2541
4571.55 2449
4572.19 2357
4572.83 2223
4573.47 2201
4574.11 2253
4574.75 2149
4575.38 2058
4576.02 2167
4576.66 2218
4577.30 2246
4577.94 2222
4578.58 2190
4579.22 2278
4579.85 2343
4580.49 2450
4581.13 2408
4581.77 2348
4582.41 2359
4583.05 2360
4583.69 2334
4584.33 2343
4584.97 2222
4585.61 2202
4586.24 2227
4586.88 2181
4587.52 2122
4588.16 2231
4588.80 2365
4589.44 2440
4590.08 2428
4590.72 2686
4591.36 2833
4592.00 2852
4592.64 2853
4593.28 2741
4593.92 2496
4594.56 2381
4595.20 2185
4595.84 2216
4596.48 2076
4597.12 1996
4597.76 1992
4598.40 2035
4599.04 2002
4599.68 2015
4600.32 2054
4600.96 2069
4601.60 2132
4602.24 2152
4602.88 2280
4603.52 2175
4604.16 2217
4604.80 2288
4605.44 2320
4606.08 2231
4606.72 2296
4607.36 2159
4608.00 2085
4608.64 2088
4609.28 2135
4609.93 2158
4610.57 2107
4611.21 2161
4611.85 2164
4612.49 2216
4613.13 2121
4613.77 2252
4614.41 2254
4615.05 2216
4615.69 2188
4616.34 2120
4616.98 2094
4617.62 2143
4618.26 2037
4618.90 1930
4619.54 1958
4620.18 1800
4620.83 1715
4621.47 1721
4622.11 1745
4622.75 1720
4623.39 1693
4624.03 1712
4624.68 1743
4625.32 1726
4625.96 1793
4626.60 1751
4627.24 1693
4627.89 1768
4628.53 1841
4629.17 1903
4629.81 1866
4630.45 1886
4631.10 2013
4631.74 2120
4632.38 2152
4633.02 2130
4633.67 2142
4634.31 2156
4634.95 2159
4635.59 2174
4636.24 2248
4636.88 2182
4637.52 2195
4638.17 2208
4638.81 2307
4639.45 2219
4640.09 2148
4640.74 2145
4641.38 2205
4642.02 2073
4642.67 1997
4643.31 1949
4643.95 2073
4644.60 2051
4645.24 2108
4645.88 2131
4646.53 2239
4647.17 2384
4647.81 2455
4648.46 2737
4649.10 2998
4649.74 3265
4650.39 3650
4651.03 3881
4651.67 4372
4652.32 4617
4652.96 4458
4653.61 4466
4654.25 4262
4654.89 3990
4655.54 3630
4656.18 3205
4656.83 2942
4657.47 2599
4658.11 2388
4658.76 2320
4659.40 2092
4660.05 2012
4660.69 1957
4661.33 1865
4661.98 1892
4662.62 1868
4663.27 1961
4663.91 1937
4664.56 1956
4665.20 1970
4665.85 1959
4666.49 1891
4667.14 1877
4667.78 1822
4668.43 1819
4669.07 1814
4669.72 1785
4670.36 1698
4671.01 1623
4671.65 1659
4672.30 1680
4672.94 1656
4673.59 1600
4674.23 1648
4674.88 1682
4675.52 1680
4676.17 1688
4676.81 1664
4677.46 1641
4678.10 1723
4678.75 1757
4679.40 1729
4680.04 1792
4680.69 1812
4681.33 1718
4681.98 1754
4682.62 1793
4683.27 1775
4683.92 1837
4684.56 1817
4685.21 1757
4685.85 1763
4686.50 1739
4687.15 1765
4687.79 1772
4688.44 1711
4689.09 1746
4689.73 1783
4690.38 1854
4691.02 1791
4691.67 1777
4692.32 1816
4692.96 1818
4693.61 1801
4694.26 1764
4694.90 1722
4695.55 1878
4696.20 1845
4696.84 1969
4697.49 2143
4698.14 2397
4698.78 2482
4699.43 2444
4700.08 2450
4700.73 2573
4701.37 2437
4702.02 2254
4702.67 2277
4703.31 2185
4703.96 2016
4704.61 1989
4705.26 2001
4705.90 1930
4706.55 1936
4707.20 1920
4707.85 1970
4708.49 1893
4709.14 1913
4709.79 1938
4710.44 1964
4711.09 1916
4711.73 1840
4712.38 1820
4713.03 1850
4713.68 1883
4714.33 1773
4714.97 1726
4715.62 1790
4716.27 1759
4716.92 1773
4717.57 1835
4718.21 1788
4718.86 1790
4719.51 1815
4720.16 1904
4720.81 1919
4721.46 1853
4722.11 1776
4722.75 1794
4723.40 1780
4724.05 1851
4724.70 1842
4725.35 1750
4726.00 1716
4726.65 1795
4727.30 1790
4727.94 1733
4728.59 1628
4729.24 1610
4729.89 1716
4730.54 1606
4731.19 1561
4731.84 1497
4732.49 1576
4733.14 1566
4733.79 1604
4734.44 1575
4735.09 1618
4735.74 1657
4736.38 1590
4737.03 1620
4737.68 1582
4738.33 1515
4738.98 1540
4739.63 1539
4740.28 1523
4740.93 1490
4741.58 1471
4742.23 1500
4742.88 1545
4743.53 1602
4744.18 1602
4744.83 1613
4745.48 1616
4746.13 1569
4746.78 1630
4747.43 1710
4748.08 1692
4748.73 1736
4749.39 1782
4750.04 1814
4750.69 1870
4751.34 1835
4751.99 1889
4752.64 1832
4753.29 1845
4753.94 1891
4754.59 1732
4755.24 1679
4755.89 1687
4756.54 1564
4757.19 1590
4757.84 1631
4758.50 1625
4759.15 1613
4759.80 1682
4760.45 1757
4761.10 1744
4761.75 1812
4762.40 1873
4763.05 1921
4763.71 1879
4764.36 1873
4765.01 1905
4765.66 1901
4766.31 1861
4766.96 1757
4767.62 1741
4768.27 1653
4768.92 1627
4769.57 1602
4770.22 1616
4770.87 1559
4771.53 1597
4772.18 1602
4772.83 1606
4773.48 1536
4774.13 1538
4774.79 1534
4775.44 1496
4776.09 1486
4776.74 1487
4777.40 1480
4778.05 1547
4778.70 1526
4779.35 1509
4780.01 1486
4780.66 1489
4781.31 1393
4781.96 1363
4782.62 1445
4783.27 1484
4783.92 1452
4784.57 1411
4785.23 1382
4785.88 1408
4786.53 1453
4787.19 1587
4787.84 1646
4788.49 1684
4789.15 1708
4789.80 1828
4790.45 1821
4791.11 1813
4791.76 1797
4792.41 1833
4793.07 1843
4793.72 1749
4794.37 1771
4795.03 1706
4795.68 1604
4796.33 1624
4796.99 1608
4797.64 1578
4798.29 1592
4798.95 1536
4799.60 1568
4800.26 1525
4800.91 1516
4801.56 1593
4802.22 1581
4802.87 1519
4803.53 1520
4804.18 1521
4804.83 1553
4805.49 1634
4806.14 1581
4806.80 1558
4807.45 1591
4808.11 1617
4808.76 1632
4809.42 1603
4810.07 1627
4810.72 1600
4811.38 1708
4812.03 1694
4812.69 1747
4813.34 1690
4814.00 1665
4814.65 1759
4815.31 1704
4815.96 1662
4816.62 1772
4817.27 1613
4817.93 1651
4818.58 1685
4819.24 1653
4819.89 1649
4820.55 1675
4821.20 1556
4821.86 1653
4822.52 1717
4823.17 1750
4823.83 1704
4824.48 1731
4825.14 1648
4825.79 1797
4826.45 1694
4827.10 1761
4827.76 1719
4828.42 1709
4829.07 1754
4829.73 1764
4830.38 1709
4831.04 1764
4831.70 1832
4832.35 1814
4833.01 1949
4833.66 1962
4834.32 2027
4834.98 2147
4835.63 2249
4836.29 2344
4836.95 2427
4837.60 2471
4838.26 2578
4838.92 2467
4839.57 2382
4840.23 2296
4840.89 2257
4841.54 2160
4842.20 2157
4842.86 2005
4843.51 1969
4844.17 1953
4844.83 1862
4845.48 1859
4846.14 1814
4846.80 1922
4847.45 1916
4848.11 1918
4848.77 1931
4849.43 1881
4850.08 1914
4850.74 1923
4851.40 2027
4852.06 1928
4852.71 1989
4853.37 2034
4854.03 2022
4854.69 2052
4855.34 2117
4856.00 2158
4856.66 2319
4857.32 2427
4857.97 2536
4858.63 2590
4859.29 2530
4859.95 2599
4860.61 2439
4861.26 2348
4861.92 2270
4862.58 2277
4863.24 2251
4863.90 2251
4864.55 2212
4865.21 2276
4865.87 2265
4866.53 2340
4867.19 2391
4867.85 2433
4868.51 2330
4869.16 2267
4869.82 2214
4870.48 2246
4871.14 2402
4871.80 2431
4872.46 2506
4873.12 2537
4873.78 2475
4874.43 2507
4875.09 2496
4875.75 2506
4876.41 2461
4877.07 2461
4877.73 2517
4878.39 2645
4879.05 2711
4879.71 2664
4880.37 2588
4881.03 2504
4881.69 2351
4882.34 2397
4883.00 2163
4883.66 2183
4884.32 2215
4884.98 2179
4885.64 2049
4886.30 2112
4886.96 2108
4887.62 2173
4888.28 2144
4888.94 2159
4889.60 2124
4890.26 2143
4890.92 2117
4891.58 2251
4892.24 2356
4892.90 2382
4893.56 2427
4894.22 2350
4894.88 2318
4895.54 2230
4896.20 2219
4896.86 2223
4897.52 2178
4898.19 2248
4898.85 2387
4899.51 2398
4900.17 2396
4900.83 2328
4901.49 2254
4902.15 2135
4902.81 2090
4903.47 2009
4904.13 1920
4904.79 1875
4905.45 1933
4906.12 1956
4906.78 1886
4907.44 1903
4908.10 1886
4908.76 1912
4909.42 1883
4910.08 1892
4910.74 1829
4911.41 1967
4912.07 1909
4912.73 1879
4913.39 1861
4914.05 1806
4914.71 1706
4915.38 1709
4916.04 1740
4916.70 1760
4917.36 1700
4918.02 1717
4918.68 1688
4919.35 1644
4920.01 1636
4920.67 1635
4921.33 1583
4921.99 1624
4922.66 1687
4923.32 1622
4923.98 1646
4924.64 1666
4925.31 1643
4925.97 1646
4926.63 1643
4927.29 1621
4927.96 1633
4928.62 1578
4929.28 1553
4929.94 1600
4930.61 1605
4931.27 1513
4931.93 1628
4932.59 1639
4933.26 1728
4933.92 1686
4934.58 1682
4935.25 1752
4935.91 1668
4936.57 1697
4937.24 1753
4937.90 1754
4938.56 1707
4939.23 1658
4939.89 1671
4940.55 1617
4941.22 1690
4941.88 1608
4942.54 1618
4943.21 1585
4943.87 1581
4944.53 1630
4945.20 1535
4945.86 1537
4946.52 1583
4947.19 1545
4947.85 1638
4948.52 1569
4949.18 1621
4949.84 1623
4950.51 1556
4951.17 1588
4951.84 1575
4952.50 1640
4953.17 1644
4953.83 1664
4954.49 1612
4955.16 1591
4955.82 1664
4956.49 1624
4957.15 1638
4957.82 1638
4958.48 1608
4959.15 1617
4959.81 1671
4960.47 1692
4961.14 1749
4961.80 1847
4962.47 1830
4963.13 1823
4963.80 1950
4964.46 1923
4965.13 1916
4965.79 1872
4966.46 1883
4967.12 1742
4967.79 1805
4968.45 1810
4969.12 1689
4969.79 1697
4970.45 1640
4971.12 1677
4971.78 1714
4972.45 1667
4973.11 1639
4973.78 1752
4974.44 1785
4975.11 1860
4975.78 1906
4976.44 2001
4977.11 2009
4977.77 2041
4978.44 2050
4979.11 2032
4979.77 2111
4980.44 2240
4981.10 2293
4981.77 2246
4982.44 2330
4983.10 2565
4983.77 2775
4984.43 2957
4985.10 2997
4985.77 3022
4986.43 2980
4987.10 2755
4987.77 2616
4988.43 2466
4989.10 2304
4989.77 2172
4990.43 2003
4991.10 1808
4991.77 1842
4992.43 1736
4993.10 1635
4993.77 1660
4994.43 1624
4995.10 1603
4995.77 1562
4996.44 1582
4997.10 1574
4997.77 1569
4998.44 1442
4999.10 1430
4999.77 1433
5000.44 1412
5001.11 1356
5001.77 1412
5002.44 1384
5003.11 1351
5003.78 1455
5004.44 1455
5005.11 1454
5005.78 1431
5006.45 1400
5007.12 1552
5007.78 1519
5008.45 1464
5009.12 1473
5009.79 1512
5010.46 1530
5011.12 1499
5011.79 1477
5012.46 1494
5013.13 1545
5013.80 1612
5014.47 1620
5015.13 1598
5015.80 1554
5016.47 1599
5017.14 1575
5017.81 1657
5018.48 1758
5019.14 1831
5019.81 1895
5020.48 2020
5021.15 2100
5021.82 2216
5022.49 2317
5023.16 2337
5023.83 2314
5024.50 2386
5025.16 2243
5025.83 2043
5026.50 1990
5027.17 1913
5027.84 1837
5028.51 1760
5029.18 1703
5029.85 1638
5030.52 1632
5031.19 1604
5031.86 1572
5032.53 1535
5033.20 1544
5033.87 1515
5034.54 1527
5035.21 1496
5035.88 1503
5036.54 1554
5037.21 1477
5037.88 1448
5038.55 1463
5039.22 1450
5039.89 1497
5040.56 1479
5041.23 1489
5041.90 1462
5042.58 1426
5043.25 1448
5043.92 1442
5044.59 1462
5045.26 1412
5045.93 1428
5046.60 1508
5047.27 1411
5047.94 1389
5048.61 1393
5049.28 1453
5049.95 1465
5050.62 1376
5051.29 1441
5051.96 1491
5052.63 1454
5053.30 1453
5053.98 1416
5054.65 1410
5055.32 1444
5055.99 1401
5056.66 1416
5057.33 1423
5058.00 1448
5058.67 1502
5059.34 1460
5060.02 1455
5060.69 1453
5061.36 1426
5062.03 1453
5062.70 1517
5063.37 1487
5064.04 1472
5064.72 1430
5065.39 1474
5066.06 1535
5066.73 1479
5067.40 1513
5068.08 1502
5068.75 1364
5069.42 1448
5070.09 1479
5070.76 1473
5071.44 1504
5072.11 1505
5072.78 1444
5073.45 1530
5074.12 1542
5074.80 1514
5075.47 1540
5076.14 1585
5076.81 1617
5077.49 1791
5078.16 1813
5078.83 1832
5079.50 2025
5080.18 1844
5080.85 1718
5081.52 1752
5082.20 1774
5082.87 1718
5083.54 1740
5084.21 1734
5084.89 1610
5085.56 1764
5086.23 1757
5086.91 1816
5087.58 1962
5088.25 2063
5088.93 2151
5089.60 2187
5090.27 2302
5090.95 2310
5091.62 2338
5092.29 2301
5092.97 2144
5093.64 2080
5094.31 1959
5094.99 1903
5095.66 1759
5096.34 1760
5097.01 1686
5097.68 1667
5098.36 1678
5099.03 1561
5099.70 1628
5100.38 1685
5101.05 1643
5101.73 1703
5102.40 1840
5103.08 1892
5103.75 1892
5104.42 1884
5105.10 1914
5105.77 1914
5106.45 1896
5107.12 1790
5107.80 1690
5108.47 1667
5109.15 1651
5109.82 1650
5110.49 1633
5111.17 1634
5111.84 1601
5112.52 1592
5113.19 1515
5113.87 1613
5114.54 1553
5115.22 1601
5115.89 1627
5116.57 1595
5117.24 1619
5117.92 1660
5118.59 1582
5119.27 1596
5119.94 1531
5120.62 1631
5121.30 1613
5121.97 1597
5122.65 1618
5123.32 1580
5124.00 1526
5124.67 1532
5125.35 1565
5126.02 1480
5126.70 1463
5127.38 1599
5128.05 1563
5128.73 1596
5129.40 1724
5130.08 1737
5130.76 1745
5131.43 1763
5132.11 1762
5132.78 1859
5133.46 1849
5134.14 1906
5134.81 1822
5135.49 1778
5136.17 1790
5136.84 1777
5137.52 1634
5138.20 1695
5138.87 1591
5139.55 1648
5140.22 1590
5140.90 1586
5141.58 1491
5142.26 1552
5142.93 1586
5143.61 1594
5144.29 1596
5144.96 1593
5145.64 1604
5146.32 1509
5146.99 1484
5147.67 1559
5148.35 1521
5149.03 1491
5149.70 1536
5150.38 1471
5151.06 1552
5151.73 1533
5152.41 1470
5153.09 1540
5153.77 1416
5154.44 1416
5155.12 1404
5155.80 1458
5156.48 1439
5157.16 1339
5157.83 1384
5158.51 1399
5159.19 1362
5159.87 1373
5160.55 1363
5161.22 1345
5161.90 1299
5162.58 1258
5163.26 1286
5163.94 1341
5164.61 1332
5165.29 1353
5165.97 1406
5166.65 1380
5167.33 1399
5168.01 1395
5168.68 1421
5169.36 1370
5170.04 1346
5170.72 1398
5171.40 1453
5172.08 1380
5172.76 1413
5173.44 1381
5174.11 1371
5174.79 1414
5175.47 1380
5176.15 1366
5176.83 1435
5177.51 1475
5178.19 1408
5178.87 1443
5179.55 1419
5180.23 1380
5180.91 1380
5181.58 1386
5182.26 1444
5182.94 1405
5183.62 1406
5184.30 1423
5184.98 1440
5185.66 1326
5186.34 1371
5187.02 1376
5187.70 1404
5188.38 1350
5189.06 1370
5189.74 1376
5190.42 1407
5191.10 1404
5191.78 1425
5192.46 1302
5193.14 1372
5193.82 1450
5194.50 1408
5195.18 1446
5195.86 1481
5196.54 1444
5197.22 1490
5197.90 1460
5198.58 1383
5199.26 1444
5199.94 1397
5200.63 1355
5201.31 1422
5201.99 1384
5202.67 1404
5203.35 1438
5204.03 1484
5204.71 1488
5205.39 1481
5206.07 1546
5206.75 1557
5207.43 1568
5208.11 1572
5208.80 1529
5209.48 1606
5210.16 1669
5210.84 1754
5211.52 1677
5212.20 1715
5212.88 1684
5213.57 1793
5214.25 1792
5214.93 1717
5215.61 1763
5216.29 1762
5216.97 1700
5217.66 1857
5218.34 1816
5219.02 1764
5219.70 1793
5220.38 1755
5221.06 1748
5221.75 1729
5222.43 1710
5223.11 1658
5223.79 1628
5224.47 1568
5225.16 1550
5225.84 1586
5226.52 1568
5227.20 1585
5227.89 1531
5228.57 1524
5229.25 1588
5229.93 1530
5230.62 1491
5231.30 1486
5231.98 1431
5232.66 1441
5233.35 1475
5234.03 1482
5234.71 1449
5235.40 1511
5236.08 1459
5236.76 1479
5237.44 1533
5238.13 1552
5238.81 1658
5239.49 1662
5240.18 1587
5240.86 1586
5241.54 1595
5242.23 1570
5242.91 1530
5243.59 1545
5244.28 1532
5244.96 1527
5245.64 1563
5246.33 1600
5247.01 1596
5247.70 1616
5248.38 1670
5249.06 1753
5249.75 1708
5250.43 1926
5251.11 1920
5251.80 1973
5252.48 2077
5253.17 1954
5253.85 1877
5254.53 1819
5255.22 1722
5255.90 1691
5256.59 1689
5257.27 1637
5257.96 1691
5258.64 1657
5259.32 1679
5260.01 1744
5260.69 1839
5261.38 1870
5262.06 1863
5262.75 1842
5263.43 1900
5264.12 1820
5264.80 1806
5265.49 1817
5266.17 1791
5266.86 1684
5267.54 1749
5268.23 1775
5268.91 1674
5269.60 1698
5270.28 1664
5270.97 1760
5271.65 1624
5272.34 1689
5273.02 1658
5273.71 1597
5274.39 1645
5275.08 1740
5275.76 1672
5276.45 1820
5277.14 1943
5277.82 1979
5278.51 2109
5279.19 2262
5279.88 2300
5280.56 2383
5281.25 2416
5281.94 2369
5282.62 2296
5283.31 2178
5283.99 2097
5284.68 1944
5285.37 1824
5286.05 1790
5286.74 1728
5287.43 1722
5288.11 1590
5288.80 1559
5289.48 1534
5290.17 1532
5290.86 1588
5291.54 1632
5292.23 1626
5292.92 1579
5293.60 1646
5294.29 1645
5294.98 1749
5295.66 1694
5296.35 1679
5297.04 1701
5297.72 1754
5298.41 1725
5299.10 1801
5299.79 1784
5300.47 1867
5301.16 1963
5301.85 2024
5302.53 2067
5303.22 2091
5303.91 2080
5304.60 2039
5305.28 2098
5305.97 2160
5306.66 2089
5307.35 2065
5308.03 2167
5308.72 2158
5309.41 2151
5310.10 2178
5310.78 2228
5311.47 2197
5312.16 2216
5312.85 2094
5313.54 2020
5314.22 1994
5314.91 2018
5315.60 1984
5316.29 1928
5316.98 1935
5317.66 2000
5318.35 2024
5319.04 2049
5319.73 2120
5320.42 2042
5321.11 1958
5321.80 2014
5322.48 2079
5323.17 2021
5323.86 1968
5324.55 1896
5325.24 1985
5325.93 1953
5326.62 1983
5327.30 2055
5327.99 1980
5328.68 2032
5329.37 2078
5330.06 2091
5330.75 2159
5331.44 2178
5332.13 2173
5332.82 2202
5333.51 2248
5334.20 2249
5334.88 2230
5335.57 2230
5336.26 2265
5336.95 2185
5337.64 2216
5338.33 2269
5339.02 2316
5339.71 2291
5340.40 2339
5341.09 2406
5341.78 2356
5342.47 2446
5343.16 2501
5343.85 2507
5344.54 2601
5345.23 2718
5345.92 2995
5346.61 3438
5347.30 3832
5347.99 4627
5348.68 5365
5349.37 6061
5350.06 6960
5350.75 7569
5351.44 7720
5352.13 7520
5352.82 7230
5353.51 6671
5354.20 5840
5354.90 5051
5355.59 4363
5356.28 3996
5356.97 3539
5357.66 3175
5358.35 2863
5359.04 2602
5359.73 2531
5360.42 2519
5361.11 2366
5361.80 2332
5362.49 2251
5363.19 2268
5363.88 2234
5364.57 2205
5365.26 2160
5365.95 2064
5366.64 2062
5367.33 2019
5368.03 1967
5368.72 1902
5369.41 1963
5370.10 1845
5370.79 1825
5371.48 1801
5372.18 1657
5372.87 1700
5373.56 1681
5374.25 1610
5374.94 1631
5375.63 1689
5376.33 1650
5377.02 1665
5377.71 1745
5378.40 1677
5379.10 1751
5379.79 1721
5380.48 1748
5381.17 1714
5381.86 1650
5382.56 1726
5383.25 1685
5383.94 1648
5384.63 1624
5385.33 1680
5386.02 1683
5386.71 1680
5387.40 1720
5388.10 1679
5388.79 1864
5389.48 1931
5390.18 1902
5390.87 1895
5391.56 1817
5392.26 1804
5392.95 1719
5393.64 1750
5394.33 1749
5395.03 1702
5395.72 1713
5396.41 1639
5397.11 1651
5397.80 1641
5398.49 1613
5399.19 1631
5399.88 1633
5400.58 1661
5401.27 1610
5401.96 1639
5402.66 1611
5403.35 1550
5404.04 1587
5404.74 1631
5405.43 1617
5406.13 1641
5406.82 1653
5407.51 1640
5408.21 1654
5408.90 1603
5409.60 1683
5410.29 1641
5410.98 1600
5411.68 1611
5412.37 1597
5413.07 1555
5413.76 1544
5414.46 1499
5415.15 1476
5415.84 1518
5416.54 1472
5417.23 1464
5417.93 1424
5418.62 1426
5419.32 1476
5420.01 1518
5420.71 1505
5421.40 1528
5422.10 1494
5422.79 1575
5423.49 1535
5424.18 1488
5424.88 1504
5425.57 1469
5426.27 1471
5426.96 1403
5427.66 1342
5428.35 1377
5429.05 1476
5429.74 1509
5430.44 1505
5431.14 1594
5431.83 1561
5432.53 1603
5433.22 1563
5433.92 1668
5434.61 1675
5435.31 1708
5436.01 1626
5436.70 1628
5437.40 1663
5438.09 1729
5438.79 1736
5439.49 1624
5440.18 1624
5440.88 1597
5441.57 1580
5442.27 1622
5442.97 1668
5443.66 1691
5444.36 1608
5445.06 1635
5445.75 1671
5446.45 1586
5447.15 1707
5447.84 1694
5448.54 1780
5449.24 1819
5449.93 1832
5450.63 1895
5451.33 1878
5452.02 1835
5452.72 1903
5453.42 1893
5454.11 1847
5454.81 1717
5455.51 1676
5456.20 1672
5456.90 1682
5457.60 1680
5458.30 1760
5458.99 1706
5459.69 1721
5460.39 1765
5461.09 1885
5461.78 1938
5462.48 1912
5463.18 2068
5463.88 2091
5464.57 2096
5465.27 2073
5465.97 1984
5466.67 1994
5467.36 2071
5468.06 1972
5468.76 1846
5469.46 1824
5470.16 1882
5470.85 1843
5471.55 1883
5472.25 1897
5472.95 1892
5473.65 1825
5474.35 1850
5475.04 1815
5475.74 1803
5476.44 1929
5477.14 2015
5477.84 2051
5478.54 2247
5479.23 2346
5479.93 2504
5480.63 2621
5481.33 2642
5482.03 2639
5482.73 2478
5483.43 2383
5484.13 2253
5484.83 2147
5485.52 2073
5486.22 1953
5486.92 2057
5487.62 2061
5488.32 1996
5489.02 1954
5489.72 2074
5490.42 1974
5491.12 2110
5491.82 2146
5492.52 2319
5493.22 2298
5493.92 2250
5494.62 2351
5495.31 2339
5496.01 2309
5496.71 2379
5497.41 2566
5498.11 2680
5498.81 2974
5499.51 3318
5500.21 3775
5500.91 3950
5501.61 4032
5502.31 4006
5503.01 3737
5503.71 3410
5504.41 3153
5505.11 2765
5505.81 2575
5506.51 2404
5507.22 2193
5507.92 2101
5508.62 2147
5509.32 2114
5510.02 2043
5510.72 2078
5511.42 2029
5512.12 2121
5512.82 2061
5513.52 2033
5514.22 2127
5514.92 2148
5515.62 2063
5516.32 2024
5517.03 2039
5517.73 1943
5518.43 1871
5519.13 1811
5519.83 1849
5520.53 1918
5521.23 1869
5521.93 1791
5522.63 1865
5523.34 1794
5524.04 1754
5524.74 1767
5525.44 1746
5526.14 1666
5526.84 1602
5527.55 1661
5528.25 1619
5528.95 1645
5529.65 1628
5530.35 1623
5531.05 1617
5531.76 1596
5532.46 1587
5533.16 1597
5533.86 1592
5534.56 1583
5535.27 1542
5535.97 1548
5536.67 1623
5537.37 1611
5538.08 1520
5538.78 1470
5539.48 1503
5540.18 1460
5540.89 1454
5541.59 1465
5542.29 1537
5542.99 1514
5543.70 1479
5544.40 1498
5545.10 1482
5545.80 1506
5546.51 1456
5547.21 1503
5547.91 1523
5548.62 1480
5549.32 1499
5550.02 1528
5550.73 1525
5551.43 1524
5552.13 1508
5552.84 1532
5553.54 1583
5554.24 1644
5554.95 1555
5555.65 1497
5556.35 1539
5557.06 1505
5557.76 1486
5558.46 1498
5559.17 1477
5559.87 1585
5560.57 1614
5561.28 1633
5561.98 1675
5562.69 1647
5563.39 1781
5564.09 1854
5564.80 1811
5565.50 1734
5566.21 1779
5566.91 1748
5567.61 1815
5568.32 1863
5569.02 1815
5569.73 1815
5570.43 1740
5571.14 1690
5571.84 1667
5572.54 1720
5573.25 1669
5573.95 1660
5574.66 1618
5575.36 1627
5576.07 1636
5576.77 1613
5577.48 1642
5578.18 1635
5578.89 1643
5579.59 1606
5580.30 1591
5581.00 1582
5581.71 1584
5582.41 1504
5583.12 1453
5583.82 1408
5584.53 1411
5585.23 1521
5585.94 1477
5586.64 1427
5587.35 1407
5588.06 1371
5588.76 1398
5589.47 1453
5590.17 1399
5590.88 1350
5591.58 1481
5592.29 1479
5592.99 1420
5593.70 1410
5594.41 1375
5595.11 1401
5595.82 1332
5596.52 1420
5597.23 1445
5597.94 1479
5598.64 1437
5599.35 1474
5600.06 1395
5600.76 1354
5601.47 1452
5602.17 1468
5602.88 1486
5603.59 1455
5604.29 1459
5605.00 1480
5605.71 1475
5606.41 1486
5607.12 1454
5607.83 1433
5608.53 1504
5609.24 1501
5609.95 1469
5610.65 1533
5611.36 1436
5612.07 1454
5612.78 1434
5613.48 1418
5614.19 1391
5614.90 1335
5615.60 1364
5616.31 1338
5617.02 1318
5617.73 1371
5618.43 1358
5619.14 1376
5619.85 1315
5620.56 1309
5621.26 1364
5621.97 1368
5622.68 1407
5623.39 1395
5624.09 1465
5624.80 1440
5625.51 1354
5626.22 1392
5626.93 1501
5627.63 1460
5628.34 1529
5629.05 1495
5629.76 1552
5630.47 1476
5631.17 1488
5631.88 1569
5632.59 1597
5633.30 1543
5634.01 1547
5634.72 1539
5635.42 1526
5636.13 1584
5636.84 1552
5637.55 1597
5638.26 1638
5638.97 1608
5639.68 1639
5640.39 1675
5641.09 1664
5641.80 1735
5642.51 1700
5643.22 1584
5643.93 1516
5644.64 1508
5645.35 1613
5646.06 1521
5646.77 1480
5647.48 1592
5648.19 1622
5648.89 1567
5649.60 1648
5650.31 1596
5651.02 1610
5651.73 1605
5652.44 1714
5653.15 1730
5653.86 1766
5654.57 1815
5655.28 1852
5655.99 1902
5656.70 1986
5657.41 2051
5658.12 1916
5658.83 1859
5659.54 1914
5660.25 1801
5660.96 1816
5661.67 1630
5662.38 1569
5663.09 1547
5663.80 1573
5664.51 1527
5665.22 1483
5665.93 1534
5666.64 1534
5667.35 1596
5668.06 1656
5668.77 1680
5669.48 1712
5670.19 1663
5670.91 1718
5671.62 1685
5672.33 1707
5673.04 1668
5673.75 1661
5674.46 1592
5675.17 1564
5675.88 1527
5676.59 1532
5677.30 1463
5678.01 1510
5678.73 1515
5679.44 1527
5680.15 1560
5680.86 1550
5681.57 1574
5682.28 1510
5682.99 1553
5683.71 1508
5684.42 1531
5685.13 1502
5685.84 1491
5686.55 1438
5687.26 1524
5687.98 1407
5688.69 1377
5689.40 1456
5690.11 1511
5690.82 1538
5691.54 1528
5692.25 1470
5692.96 1477
5693.67 1448
5694.38 1420
5695.10 1376
5695.81 1364
5696.52 1381
5697.23 1401
5697.95 1420
5698.66 1346
5699.37 1377
5700.08 1367
5700.80 1355
5701.51 1349
5702.22 1407
5702.93 1417
5703.65 1395
5704.36 1359
5705.07 1364
5705.78 1408
5706.50 1413
5707.21 1431
5707.92 1424
5708.64 1394
5709.35 1421
5710.06 1366
5710.78 1364
5711.49 1453
5712.20 1415
5712.92 1399
5713.63 1438
5714.34 1371
5715.06 1354
5715.77 1381
5716.48 1374
5717.20 1403
5717.91 1397
5718.62 1419
5719.34 1428
5720.05 1391
5720.77 1413
5721.48 1446
5722.19 1389
5722.91 1336
5723.62 1400
5724.33 1384
5725.05 1413
5725.76 1420
5726.48 1408
5727.19 1515
5727.91 1454
5728.62 1434
5729.33 1387
5730.05 1420
5730.76 1473
5731.48 1478
5732.19 1436
5732.91 1482
5733.62 1431
5734.34 1438
5735.05 1455
5735.77 1521
5736.48 1586
5737.20 1620
5737.91 1626
5738.63 1546
5739.34 1473
5740.06 1443
5740.77 1446
5741.49 1433
5742.20 1460
5742.92 1436
5743.63 1418
5744.35 1450
5745.06 1425
5745.78 1427
5746.49 1423
5747.21 1420
5747.92 1401
5748.64 1540
5749.35 1637
5750.07 1630
5750.79 1640
5751.50 1766
5752.22 1881
5752.93 2005
5753.65 2038
5754.36 2073
5755.08 2080
5755.80 2085
5756.51 2012
5757.23 2013
5757.95 1873
5758.66 1841
5759.38 1765
5760.09 1618
5760.81 1650
5761.53 1600
5762.24 1569
5762.96 1498
5763.68 1554
5764.39 1607
5765.11 1498
5765.83 1526
5766.54 1514
5767.26 1561
5767.98 1625
5768.69 1513
5769.41 1544
5770.13 1609
5770.84 1608
5771.56 1607
5772.28 1666
5772.99 1612
5773.71 1678
5774.43 1689
5775.15 1683
5775.86 1661
5776.58 1636
5777.30 1674
5778.01 1767
5778.73 1785
5779.45 1734
5780.17 1729
5780.88 1717
5781.60 1733
5782.32 1790
5783.04 1777
5783.76 1770
5784.47 1757
5785.19 1840
5785.91 1823
5786.63 1847
5787.34 1894
5788.06 1932
5788.78 1894
5789.50 1926
5790.22 1922
5790.94 2111
5791.65 2250
5792.37 2290
5793.09 2357
5793.81 2287
5794.53 2419
5795.25 2587
5795.96 2810
5796.68 3050
5797.40 3648
5798.12 4304
5798.84 5499
5799.56 6433
5800.28 7254
5800.99 8113
5801.71 7977
5802.43 7344
5803.15 6318
5803.87 5529
5804.59 4869
5805.31 4062
5806.03 3680
5806.75 3274
5807.47 3024
5808.18 3064
5808.90 2927
5809.62 2849
5810.34 2744
5811.06 2730
5811.78 2803
5812.50 2744
5813.22 2872
5813.94 2961
5814.66 2903
5815.38 2902
5816.10 2934
5816.82 2904
5817.54 2819
5818.26 2717
5818.98 2695
5819.70 2552
5820.42 2577
5821.14 2549
5821.86 2688
5822.58 2676
5823.30 2614
5824.02 2475
5824.74 2408
5825.46 2337
5826.18 2278
5826.90 2264
5827.62 2197
5828.34 2096
5829.06 2040
5829.78 2019
5830.50 1961
5831.22 1887
5831.95 1880
5832.67 1821
5833.39 1786
5834.11 1711
5834.83 1622
5835.55 1700
5836.27 1718
5836.99 1608
5837.71 1650
5838.43 1720
5839.15 1741
5839.88 1871
5840.60 1817
5841.32 1812
5842.04 1717
5842.76 1684
5843.48 1680
5844.20 1745
5844.93 1746
5845.65 1684
5846.37 1665
5847.09 1668
5847.81 1669
5848.53 1682
5849.26 1737
5849.98 1776
5850.70 1665
5851.42 1758
5852.14 1717
5852.87 1712
5853.59 1792
5854.31 1734
5855.03 1753
5855.75 1611
5856.48 1581
5857.20 1677
5857.92 1652
5858.64 1744
5859.37 1685
5860.09 1676
5860.81 1653
5861.53 1663
5862.26 1667
5862.98 1717
5863.70 1729
5864.42 1764
5865.15 1808
5865.87 1727
5866.59 1813
5867.31 1858
5868.04 1763
5868.76 1869
5869.48 1820
5870.21 1870
5870.93 1881
5871.65 1875
5872.38 1861
5873.10 1784
5873.82 1775
5874.55 1766
5875.27 1696
5875.99 1704
5876.72 1662
5877.44 1662
5878.16 1634
5878.89 1665
5879.61 1667
5880.33 1604
5881.06 1655
5881.78 1606
5882.51 1620
5883.23 1630
5883.95 1650
5884.68 1695
5885.40 1647
5886.13 1669
5886.85 1700
5887.57 1685
5888.30 1611
5889.02 1561
5889.75 1557
5890.47 1573
5891.20 1558
5891.92 1494
5892.64 1490
5893.37 1474
5894.09 1495
5894.82 1514
5895.54 1482
5896.27 1483
5896.99 1486
5897.72 1505
5898.44 1450
5899.17 1444
5899.89 1441
5900.62 1454
5901.34 1456
5902.07 1432
5902.79 1465
5903.52 1507
5904.24 1467
5904.97 1445
5905.69 1379
5906.42 1455
5907.14 1473
5907.87 1458
5908.59 1454
5909.32 1397
5910.04 1432
5910.77 1396
5911.50 1438
5912.22 1469
5912.95 1483
5913.67 1476
5914.40 1412
5915.12 1449
5915.85 1509
5916.58 1483
5917.30 1565
5918.03 1486
5918.75 1534
5919.48 1540
5920.21 1532
5920.93 1519
5921.66 1478
5922.39 1517
5923.11 1517
5923.84 1537
5924.56 1569
5925.29 1556
5926.02 1532
5926.74 1610
5927.47 1616
5928.20 1615
5928.92 1568
5929.65 1602
5930.38 1618
5931.10 1664
5931.83 1774
5932.56 1779
5933.28 1886
5934.01 2029
5934.74 2124
5935.47 2262
5936.19 2336
5936.92 2413
5937.65 2538
5938.37 2396
5939.10 2218
5939.83 2243
5940.56 2103
5941.28 2101
5942.01 1969
5942.74 1946
5943.47 1843
5944.19 2026
5944.92 1961
5945.65 1914
5946.38 1845
5947.11 1833
5947.83 1899
5948.56 1966
5949.29 2125
5950.02 2175
5950.74 2439
5951.47 2557
5952.20 2602
5952.93 2637
5953.66 2634
5954.39 2517
5955.11 2351
5955.84 2346
5956.57 2308
5957.30 2249
5958.03 2382
5958.76 2285
5959.48 2255
5960.21 2304
5960.94 2337
5961.67 2317
5962.40 2307
5963.13 2439
5963.86 2551
5964.59 2853
5965.31 3049
5966.04 3390
5966.77 3607
5967.50 3734
5968.23 3705
5968.96 3530
5969.69 3402
5970.42 3233
5971.15 3034
5971.88 2812
5972.61 2542
5973.34 2525
5974.06 2511
5974.79 2425
5975.52 2421
5976.25 2394
5976.98 2378
5977.71 2329
5978.44 2417
5979.17 2415
5979.90 2482
5980.63 2477
5981.36 2552
5982.09 2611
5982.82 2598
5983.55 2567
5984.28 2537
5985.01 2544
5985.74 2427
5986.47 2485
5987.20 2393
5987.93 2465
5988.66 2480
5989.39 2392
5990.12 2373
5990.85 2459
5991.58 2421
5992.32 2393
5993.05 2403
5993.78 2410
5994.51 2450
5995.24 2521
5995.97 2546
5996.70 2517
5997.43 2501
5998.16 2542
5998.89 2489
5999.62 2535
6000.35 2542
6001.09 2499
6001.82 2512
6002.55 2456
6003.28 2478
6004.01 2432
6004.74 2385
6005.47 2410
6006.20 2555
6006.94 2625
6007.67 2814
6008.40 3104
6009.13 3504
6009.86 4035
6010.59 4539
6011.33 5067
6012.06 5524
6012.79 5982
6013.52 6220
6014.25 6369
6014.98 6141
6015.72 5981
6016.45 5679
6017.18 5181
6017.91 4791
6018.64 4228
6019.38 3828
6020.11 3446
6020.84 3115
6021.57 2903
6022.31 2651
6023.04 2482
6023.77 2422
6024.50 2331
6025.24 2344
6025.97 2287
6026.70 2130
6027.43 2129
6028.17 2116
6028.90 2122
6029.63 2091
6030.37 2142
6031.10 2011
6031.83 1969
6032.56 1934
6033.30 1963
6034.03 1986
6034.76 2047
6035.50 1957
6036.23 1925
6036.96 1948
6037.70 2026
6038.43 2026
6039.16 1990
6039.90 1991
6040.63 2007
6041.36 2088
6042.10 2098
6042.83 2028
6043.56 2103
6044.30 2144
6045.03 2159
6045.77 2174
6046.50 2149
6047.23 2161
6047.97 2232
6048.70 2220
6049.44 2306
6050.17 2465
6050.90 2652
6051.64 2813
6052.37 3095
6053.11 3210
6053.84 3155
6054.57 3185
6055.31 3060
6056.04 2779
6056.78 2626
6057.51 2534
6058.25 2377
6058.98 2276
6059.72 2313
6060.45 2201
6061.19 2200
6061.92 2157
6062.66 2066
6063.39 2174
6064.13 2131
6064.86 2089
6065.60 2120
6066.33 2102
6067.07 2162
6067.80 2081
6068.54 1984
6069.27 1988
6070.01 1964
6070.74 1877
6071.48 1943
6072.21 1904
6072.95 1798
6073.68 1777
6074.42 1760
6075.15 1814
6075.89 1814
6076.63 1782
6077.36 1760
6078.10 1742
6078.83 1758
6079.57 1767
6080.30 1705
6081.04 1668
6081.78 1705
6082.51 1672
6083.25 1683
6083.98 1656
6084.72 1610
6085.46 1616
6086.19 1637
6086.93 1594
6087.67 1586
6088.40 1525
6089.14 1491
6089.88 1551
6090.61 1608
6091.35 1544
6092.09 1577
6092.82 1672
6093.56 1648
6094.30 1560
6095.03 1559
6095.77 1564
6096.51 1577
6097.24 1615
6097.98 1572
6098.72 1575
6099.45 1541
6100.19 1545
6100.93 1607
6101.67 1637
6102.40 1664
6103.14 1577
6103.88 1563
6104.61 1603
6105.35 1583
6106.09 1538
6106.83 1550
6107.56 1628
6108.30 1630
6109.04 1641
6109.78 1675
6110.51 1697
6111.25 1566
6111.99 1629
6112.73 1687
6113.47 1693
6114.20 1623
6114.94 1615
6115.68 1621
6116.42 1617
6117.16 1623
6117.89 1647
6118.63 1642
6119.37 1582
6120.11 1645
6120.85 1704
6121.59 1700
6122.32 1669
6123.06 1696
6123.80 1722
6124.54 1760
6125.28 1780
6126.02 1764
6126.76 1725
6127.49 1752
6128.23 1687
6128.97 1702
6129.71 1628
6130.45 1613
6131.19 1673
6131.93 1687
6132.67 1655
6133.41 1662
6134.15 1710
6134.88 1682
6135.62 1760
6136.36 1791
6137.10 1704
6137.84 1699
6138.58 1669
6139.32 1752
6140.06 1668
6140.80 1686
6141.54 1659
6142.28 1681
6143.02 1606
6143.76 1595
6144.50 1619
6145.24 1632
6145.98 1684
6146.72 1707
6147.46 1659
6148.20 1714
6148.94 1707
6149.68 1695
6150.42 1766
6151.16 1767
6151.90 1706
6152.64 1685
6153.38 1720
6154.12 1842
6154.86 1781
6155.60 1801
6156.34 1798
6157.08 1749
6157.82 1749
6158.56 1796
6159.30 1859
6160.04 1812
6160.78 1849
6161.52 1837
6162.27 1882
6163.01 1877
6163.75 2005
6164.49 2095
6165.23 2179
6165.97 2172
6166.71 2204
6167.45 2268
6168.19 2345
6168.94 2317
6169.68 2255
6170.42 2202
6171.16 2253
6171.90 2178
6172.64 2112
6173.38 2083
6174.13 1995
6174.87 2041
6175.61 2022
6176.35 2002
6177.09 1995
6177.83 1993
6178.58 1963
6179.32 2055
6180.06 2046
6180.80 2106
6181.54 2070
6182.28 2128
6183.03 2064
6183.77 2109
6184.51 2119
6185.25 2118
6186.00 2064
6186.74 2114
6187.48 2088
6188.22 2144
6188.97 2183
6189.71 2313
6190.45 2327
6191.19 2355
6191.94 2453
6192.68 2523
6193.42 2568
6194.16 2539
6194.91 2568
6195.65 2589
6196.39 2573
6197.13 2533
6197.88 2481
6198.62 2564
6199.36 2481
6200.11 2413
6200.85 2531
6201.59 2641
6202.34 2780
6203.08 2910
6203.82 3228
6204.57 3614
6205.31 4287
6206.05 5372
6206.80 6599
6207.54 7863
6208.28 9180
6209.03 9934
6209.77 10278
6210.52 10326
6211.26 9782
6212.00 8813
6212.75 7875
6213.49 6942
6214.23 5956
6214.98 5096
6215.72 4483
6216.47 4028
6217.21 3581
6217.95 3210
6218.70 2926
6219.44 2852
6220.19 2800
6220.93 2673
6221.68 2651
6222.42 2719
6223.17 2588
6223.91 2620
6224.65 2636
6225.40 2627
6226.14 2652
6226.89 2564
6227.63 2392
6228.38 2228
6229.12 2080
6229.87 2048
6230.61 2027
6231.36 1938
6232.10 1921
6232.85 1889
6233.59 1934
6234.34 1936
6235.08 1981
6235.83 1859
6236.57 1881
6237.32 1944
6238.06 1952
6238.81 1986
6239.56 1988
6240.30 1976
6241.05 1911
6241.79 1947
6242.54 2012
6243.28 2035
6244.03 1968
6244.77 2025
6245.52 2011
6246.27 2086
6247.01 2197
6247.76 2321
6248.50 2379
6249.25 2431
6250.00 2413
6250.74 2384
6251.49 2331
6252.23 2256
6252.98 2248
6253.73 2240
6254.47 2246
6255.22 2266
6255.97 2218
6256.71 2248
6257.46 2170
6258.21 2215
6258.95 2297
6259.70 2279
6260.45 2256
6261.19 2312
6261.94 2389
6262.69 2364
6263.43 2387
6264.18 2433
6264.93 2630
6265.67 2868
6266.42 3138
6267.17 3443
6267.92 3754
6268.66 3969
6269.41 4157
6270.16 4283
6270.90 4055
6271.65 3831
6272.40 3741
6273.15 3724
6273.89 3716
6274.64 3728
6275.39 3862
6276.14 4017
6276.89 4038
6277.63 4100
6278.38 3918
6279.13 3714
6279.88 3572
6280.62 3378
6281.37 3056
6282.12 2762
6282.87 2537
6283.62 2396
6284.36 2289
6285.11 2271
6285.86 2229
6286.61 2271
6287.36 2288
6288.11 2446
6288.85 2672
6289.60 2756
6290.35 2889
6291.10 3020
6291.85 2946
6292.60 2991
6293.35 2832
6294.09 2693
6294.84 2579
6295.59 2453
6296.34 2315
6297.09 2258
6297.84 2095
6298.59 2043
6299.34 2039
6300.09 1931
6300.83 1910
6301.58 1928
6302.33 1890
6303.08 1909
6303.83 1977
6304.58 2001
6305.33 1916
6306.08 1886
6306.83 1864
6307.58 1857
6308.33 1927
6309.08 1897
6309.83 1896
6310.58 1956
6311.33 1881
6312.08 1899
6312.83 1845
6313.58 1757
6314.33 1717
6315.08 1856
6315.83 1834
6316.58 1863
6317.33 1849
6318.08 1866
6318.83 1770
6319.58 1749
6320.33 1795
6321.08 1798
6321.83 1831
6322.58 1720
6323.33 1756
6324.08 1786
6324.83 1784
6325.58 1802
6326.33 1729
6327.08 1714
6327.83 1683
6328.58 1760
6329.33 1810
6330.08 1739
6330.84 1767
6331.59 1734
6332.34 1751
6333.09 1807
6333.84 1893
6334.59 1785
6335.34 1792
6336.09 1787
6336.84 1820
6337.60 1796
6338.35 1836
6339.10 1799
6339.85 1733
6340.60 1806
6341.35 1787
6342.10 1759
6342.86 1728
6343.61 1909
6344.36 1943
6345.11 1916
6345.86 1993
6346.61 2005
6347.37 1976
6348.12 1982
6348.87 1999
6349.62 1995
6350.37 2045
6351.13 2080
6351.88 2275
6352.63 2401
6353.38 2447
6354.14 2428
6354.89 2333
6355.64 2316
6356.39 2152
6357.14 1995
6357.90 1957
6358.65 1939
6359.40 1890
6360.16 1895
6360.91 1921
6361.66 1896
6362.41 1899
6363.17 1916
6363.92 1857
6364.67 1892
6365.42 1857
6366.18 1916
6366.93 2013
6367.68 2021
6368.44 2053
6369.19 2057
6369.94 2070
6370.70 2109
6371.45 2022
6372.20 1968
6372.96 2017
6373.71 1870
6374.46 1834
6375.22 1811
6375.97 1801
6376.72 1776
6377.48 1827
6378.23 1849
6378.99 1809
6379.74 1867
6380.49 1919
6381.25 1852
6382.00 1839
6382.75 1782
6383.51 1771
6384.26 1857
6385.02 1807
6385.77 1956
6386.53 2141
6387.28 2260
6388.03 2422
6388.79 2642
6389.54 2792
6390.30 2793
6391.05 2775
6391.81 2643
6392.56 2502
6393.31 2362
6394.07 2196
6394.82 2048
6395.58 2020
6396.33 1840
6397.09 1796
6397.84 1733
6398.60 1707
6399.35 1652
6400.11 1709
6400.86 1635
6401.62 1672
6402.37 1673
6403.13 1573
6403.88 1617
6404.64 1614
6405.39 1676
6406.15 1678
6406.90 1821
6407.66 1889
6408.42 1939
6409.17 1981
6409.93 1972
6410.68 1933
6411.44 1861
6412.19 1823
6412.95 1852
6413.71 1736
6414.46 1752
6415.22 1794
6415.97 1779
6416.73 1799
6417.48 1794
6418.24 1769
6419.00 1780
6419.75 1679
6420.51 1697
6421.27 1701
6422.02 1675
6422.78 1707
6423.53 1645
6424.29 1693
6425.05 1644
6425.80 1662
6426.56 1659
6427.32 1648
6428.07 1615
6428.83 1619
6429.59 1570
6430.34 1588
6431.10 1610
6431.86 1591
6432.61 1595
6433.37 1609
6434.13 1587
6434.89 1606
6435.64 1616
6436.40 1556
6437.16 1631
6437.91 1605
6438.67 1572
6439.43 1561
6440.19 1514
6440.94 1549
6441.70 1603
6442.46 1578
6443.22 1544
6443.97 1540
6444.73 1606
6445.49 1593
6446.25 1593
6447.00 1549
6447.76 1566
6448.52 1600
6449.28 1552
6450.04 1532
6450.79 1562
6451.55 1501
6452.31 1470
6453.07 1439
6453.83 1474
6454.58 1536
6455.34 1579
6456.10 1530
6456.86 1575
6457.62 1563
6458.38 1593
6459.13 1600
6459.89 1602
6460.65 1555
6461.41 1549
6462.17 1507
6462.93 1577
6463.69 1506
6464.44 1471
6465.20 1522
6465.96 1487
6466.72 1514
6467.48 1534
6468.24 1543
6469.00 1566
6469.76 1527
6470.52 1486
6471.28 1609
6472.03 1644
6472.79 1582
6473.55 1682
6474.31 1694
6475.07 1737
6475.83 1622
6476.59 1678
6477.35 1639
6478.11 1664
6478.87 1702
6479.63 1633
6480.39 1650
6481.15 1655
6481.91 1653
6482.67 1644
6483.43 1697
6484.19 1722
6484.95 1763
6485.71 1748
6486.47 1766
6487.23 1780
6487.99 1791
6488.75 1721
6489.51 1841
6490.27 1796
6491.03 1905
6491.79 1950
6492.55 1928
6493.31 1978
6494.07 2088
6494.83 2091
6495.59 2070
6496.35 2107
6497.11 2073
6497.87 2059
6498.64 2012
6499.40 1997
6500.16 2047
6500.92 2003
6501.68 2019
6502.44 1965
6503.20 2096
6503.96 2084
6504.72 2136
6505.48 2125
6506.25 2118
6507.01 2217
6507.77 2243
6508.53 2212
6509.29 2209
6510.05 2250
6510.81 2288
6511.57 2255
6512.34 2233
6513.10 2287
6513.86 2253
6514.62 2250
6515.38 2333
6516.15 2336
6516.91 2380
6517.67 2378
6518.43 2388
6519.19 2564
6519.95 2654
6520.72 2567
6521.48 2749
6522.24 2911
6523.00 3155
6523.77 3420
6524.53 3621
6525.29 3869
6526.05 4398
6526.81 4829
6527.58 5005
6528.34 4997
6529.10 4741
6529.86 4844
6530.63 4601
6531.39 4517
6532.15 4536
6532.92 4875
6533.68 5356
6534.44 6009
6535.20 6519
6535.97 7410
6536.73 7748
6537.49 7571
6538.26 7010
6539.02 6517
6539.78 5930
6540.55 5278
6541.31 4626
6542.07 4058
6542.84 3604
6543.60 3142
6544.36 2900
6545.13 2662
6545.89 2581
6546.65 2334
6547.42 2205
6548.18 2203
6548.94 2237
6549.71 2102
6550.47 2083
6551.24 2086
6552.00 2026
6552.76 2049
6553.53 1987
6554.29 1975
6555.06 1923
6555.82 1932
6556.58 1882
6557.35 1858
6558.11 1894
6558.88 1924
6559.64 1962
6560.41 2060
6561.17 2201
6561.93 2333
6562.70 2350
6563.46 2318
6564.23 2478
6564.99 2433
6565.76 2348
6566.52 2349
6567.29 2428
6568.05 2403
6568.82 2301
6569.58 2247
6570.35 2119
6571.11 2079
6571.88 2203
6572.64 2216
6573.41 2271
6574.17 2319
6574.94 2317
6575.70 2320
6576.47 2317
6577.23 2345
6578.00 2387
6578.76 2471
6579.53 2471
6580.29 2518
6581.06 2590
6581.83 2579
6582.59 2609
6583.36 2584
6584.12 2528
6584.89 2479
6585.65 2575
6586.42 2515
6587.19 2568
6587.95 2542
6588.72 2580
6589.48 2659
6590.25 2843
6591.02 2935
6591.78 3050
6592.55 3309
6593.32 3523
6594.08 3769
6594.85 3883
6595.61 3847
6596.38 3775
6597.15 3678
6597.91 3424
6598.68 3304
6599.45 2960
6600.21 2766
6600.98 2591
6601.75 2499
6602.51 2327
6603.28 2267
6604.05 2235
6604.82 2095
6605.58 2080
6606.35 2057
6607.12 2104
6607.88 2106
6608.65 2073
6609.42 2015
6610.19 1983
6610.95 2075
6611.72 2080
6612.49 1961
6613.25 1942
6614.02 2026
6614.79 2012
6615.56 2033
6616.32 2016
6617.09 1967
6617.86 2006
6618.63 2113
6619.40 2150
6620.16 2137
6620.93 2112
6621.70 2250
6622.47 2252
6623.24 2271
6624.00 2211
6624.77 2240
6625.54 2263
6626.31 2245
6627.08 2250
6627.84 2164
6628.61 2139
6629.38 2187
6630.15 2256
6630.92 2392
6631.69 2732
6632.46 3065
6633.22 3355
6633.99 3575
6634.76 3806
6635.53 3817
6636.30 3671
6637.07 3490
6637.84 3342
6638.61 3140
6639.37 2947
6640.14 2659
6640.91 2453
6641.68 2355
6642.45 2264
6643.22 2099
6643.99 2072
6644.76 2058
6645.53 2072
6646.30 2017
6647.07 2056
6647.84 2008
6648.61 2008
6649.37 1984
6650.14 2065
6650.91 2087
6651.68 1994
6652.45 1986
6653.22 2008
6653.99 2046
6654.76 2087
6655.53 2106
6656.30 2137
6657.07 2099
6657.84 2046
6658.61 1981
6659.38 1978
6660.15 2013
6660.92 1978
6661.69 1938
6662.46 1974
6663.23 1929
6664.00 1992
6664.77 1970
6665.55 2028
6666.32 1943
6667.09 1952
6667.86 1941
6668.63 2027
6669.40 1990
6670.17 1963
6670.94 1979
6671.71 2040
6672.48 2036
6673.25 1984
6674.02 1969
6674.79 1908
6675.57 1918
6676.34 1922
6677.11 1922
6677.88 1903
6678.65 1936
6679.42 2011
6680.19 1962
6680.96 1981
6681.74 2079
6682.51 2222
6683.28 2365
6684.05 2456
6684.82 2519
6685.59 2549
6686.37 2549
6687.14 2546
6687.91 2400
6688.68 2322
6689.45 2226
6690.22 2226
6691.00 2116
6691.77 2052
6692.54 2007
6693.31 2042
6694.08 1986
6694.86 1880
6695.63 1910
6696.40 1805
6697.17 1779
6697.95 1816
6698.72 1891
6699.49 1844
6700.26 1860
6701.04 1941
6701.81 1900
6702.58 1816
6703.35 1838
6704.13 1806
6704.90 1739
6705.67 1780
6706.44 1795
6707.22 1759
6707.99 1729
6708.76 1720
6709.54 1748
6710.31 1749
6711.08 1760
6711.86 1741
6712.63 1656
6713.40 1643
6714.17 1664
6714.95 1686
6715.72 1680
6716.50 1605
6717.27 1643
6718.04 1647
6718.82 1654
6719.59 1601
6720.36 1638
6721.14 1678
6721.91 1692
6722.68 1706
6723.46 1680
6724.23 1625
6725.01 1685
6725.78 1705
6726.55 1638
6727.33 1677
6728.10 1671
6728.88 1728
6729.65 1703
6730.42 1633
6731.20 1683
6731.97 1685
6732.75 1716
6733.52 1705
6734.30 1726
6735.07 1788
6735.84 1830
6736.62 1828
6737.39 1781
6738.17 1751
6738.94 1781
6739.72 1775
6740.49 1868
6741.27 1789
6742.04 1813
6742.82 1765
6743.59 1791
6744.37 1758
6745.14 1774
6745.92 1830
6746.69 1851
6747.47 1961
6748.24 1945
6749.02 2019
6749.79 2101
6750.57 2105
6751.34 2317
6752.12 2522
6752.90 2585
6753.67 2595
6754.45 2561
6755.22 2475
6756.00 2293
6756.77 2258
6757.55 2145
6758.33 2092
6759.10 2027
6759.88 1904
6760.65 1837
6761.43 1829
6762.20 1888
6762.98 1821
6763.76 1835
6764.53 1809
6765.31 1837
6766.09 1830
6766.86 1821
6767.64 1789
6768.41 1784
6769.19 1791
6769.97 1781
6770.74 1802
6771.52 1683
6772.30 1676
6773.07 1667
6773.85 1625
6774.63 1648
6775.40 1651
6776.18 1639
6776.96 1673
6777.74 1671
6778.51 1721
6779.29 1671
6780.07 1755
6780.84 1759
6781.62 1745
6782.40 1753
6783.17 1765
6783.95 1625
6784.73 1645
6785.51 1709
6786.28 1668
6787.06 1624
6787.84 1642
6788.62 1651
6789.39 1535
6790.17 1570
6790.95 1641
6791.73 1571
6792.51 1539
6793.28 1522
6794.06 1554
6794.84 1503
6795.62 1558
6796.39 1544
6797.17 1566
6797.95 1482
6798.73 1610
6799.51 1659
6800.29 1562
6801.06 1588
6801.84 1646
6802.62 1703
6803.40 1884
6804.18 1848
6804.96 1870
6805.73 2036
6806.51 1958
6807.29 1844
6808.07 1893
6808.85 1784
6809.63 1755
6810.41 1722
6811.18 1763
6811.96 1757
6812.74 1697
6813.52 1692
6814.30 1731
6815.08 1761
6815.86 1750
6816.64 1702
6817.42 1735
6818.20 1747
6818.98 1731
6819.76 1727
6820.53 1731
6821.31 1693
6822.09 1670
6822.87 1705
6823.65 1714
6824.43 1628
6825.21 1597
6825.99 1650
6826.77 1551
6827.55 1581
6828.33 1624
6829.11 1635
6829.89 1630
6830.67 1545
6831.45 1503
6832.23 1532
6833.01 1547
6833.79 1579
6834.57 1512
6835.35 1510
6836.13 1452
6836.91 1449
6837.69 1543
6838.47 1551
6839.25 1546
6840.03 1546
6840.81 1513
6841.59 1500
6842.37 1530
6843.16 1552
6843.94 1495
6844.72 1539
6845.50 1554
6846.28 1609
6847.06 1688
6847.84 1778
6848.62 1824
6849.40 2004
6850.18 2136
6850.96 2250
6851.75 2225
6852.53 2149
6853.31 2067
6854.09 2050
6854.87 1979
6855.65 1890
6856.43 1850
6857.22 1799
6858.00 1679
6858.78 1699
6859.56 1718
6860.34 1656
6861.12 1609
6861.90 1680
6862.69 1662
6863.47 1673
6864.25 1671
6865.03 1729
6865.81 1783
6866.60 1807
6867.38 1885
6868.16 1815
6868.94 1752
6869.72 1740
6870.51 1792
6871.29 1727
6872.07 1743
6872.85 1708
6873.64 1669
6874.42 1660
6875.20 1717
6875.98 1801
6876.77 1865
6877.55 1908
6878.33 2007
6879.11 1976
6879.90 2061
6880.68 2057
6881.46 2106
6882.25 2089
6883.03 2160
6883.81 2294
6884.59 2550
6885.38 2828
6886.16 3269
6886.94 3641
6887.73 3907
6888.51 4249
6889.29 4152
6890.08 3744
6890.86 3385
6891.64 3071
6892.43 2801
6893.21 2533
6893.99 2431
6894.78 2238
6895.56 2274
6896.35 2126
6897.13 2048
6897.91 2071
6898.70 2062
6899.48 2029
6900.26 2030
6901.05 2066
6901.83 2025
6902.62 2048
6903.40 2010
6904.18 2068
6904.97 2041
6905.75 2024
6906.54 2117
6907.32 2036
6908.11 2062
6908.89 1951
6909.67 1914
6910.46 1941
6911.24 1824
6912.03 1810
6912.81 1773
6913.60 1735
6914.38 1749
6915.17 1747
6915.95 1756
6916.74 1725
6917.52 1763
6918.31 1769
6919.09 1719
6919.88 1754
6920.66 1746
6921.45 1773
6922.23 1715
6923.02 1743
6923.80 1723
6924.59 1777
6925.37 1698
6926.16 1738
6926.94 1750
6927.73 1696
6928.51 1787
6929.30 1740
6930.09 1702
6930.87 1707
6931.66 1726
6932.44 1722
6933.23 1723
6934.01 1783
6934.80 1791
6935.59 1777
6936.37 1851
6937.16 1829
6937.94 1828
6938.73 1884
6939.52 1936
6940.30 2063
6941.09 1997
6941.88 2045
6942.66 2239
6943.45 2224
6944.23 2220
6945.02 2264
6945.81 2331
6946.59 2389
6947.38 2504
6948.17 2687
6948.95 2805
6949.74 2654
6950.53 2779
6951.31 2630
6952.10 2526
6952.89 2419
6953.67 2372
6954.46 2383
6955.25 2337
6956.04 2297
6956.82 2328
6957.61 2401
6958.40 2498
6959.18 2437
6959.97 2497
6960.76 2498
6961.55 2512
6962.33 2559
6963.12 2546
6963.91 2538
6964.70 2572
6965.48 2540
6966.27 2510
6967.06 2559
6967.85 2681
6968.63 2718
6969.42 2884
6970.21 2906
6971.00 2864
6971.79 2923
6972.57 2882
6973.36 2767
6974.15 2865
6974.94 2783
6975.73 2915
6976.52 2874
6977.30 2799
6978.09 2850
6978.88 2820
6979.67 2991
6980.46 3134
6981.25 3408
6982.03 3789
6982.82 4405
6983.61 5024
6984.40 5584
6985.19 6252
6985.98 6708
6986.77 6994
6987.55 7160
6988.34 7408
6989.13 7182
6989.92 6627
6990.71 6152
6991.50 5541
6992.29 5053
6993.08 4766
6993.87 4423
6994.66 4171
6995.45 4124
6996.24 4338
6997.02 4672
6997.81 5171
6998.60 5759
6999.39 6072
7000.18 6243
7000.97 6009
7001.76 5744
7002.55 5324
7003.34 4983
7004.13 4379
7004.92 3928
7005.71 3514
7006.50 3247
7007.29 2969
7008.08 2751
7008.87 2549
7009.66 2461
7010.45 2315
7011.24 2347
7012.03 2407
7012.82 2381
7013.61 2329
7014.40 2347
7015.19 2389
7015.98 2383
7016.77 2339
7017.56 2370
7018.35 2242
7019.15 2205
7019.94 2132
7020.73 2049
7021.52 2087
7022.31 2166
7023.10 2135
7023.89 2145
7024.68 2197
7025.47 2230
7026.26 2255
7027.05 2300
7027.85 2375
7028.64 2332
7029.43 2381
7030.22 2305
7031.01 2180
7031.80 2205
7032.59 2250
7033.38 2261
7034.18 2319
7034.97 2273
7035.76 2213
7036.55 2273
7037.34 2419
7038.13 2415
7038.93 2506
7039.72 2633
7040.51 2643
7041.30 2769
7042.09 2866
7042.89 2871
7043.68 3030
7044.47 2931
7045.26 3011
7046.05 2953
7046.85 3106
7047.64 3280
7048.43 3583
7049.22 3826
7050.01 4082
7050.81 4186
7051.60 4141
7052.39 3952
7053.18 3713
7053.98 3490
7054.77 3201
7055.56 3032
7056.36 3021
7057.15 2966
7057.94 2856
7058.73 2874
7059.53 2917
7060.32 2886
7061.11 2935
7061.91 2873
7062.70 2877
7063.49 2769
7064.29 2800
7065.08 2790
7065.87 2762
7066.66 2692
7067.46 2702
7068.25 2638
7069.04 2591
7069.84 2651
7070.63 2592
7071.43 2582
7072.22 2684
7073.01 2604
7073.81 2496
7074.60 2546
7075.39 2526
7076.19 2538
7076.98 2490
7077.78 2506
7078.57 2475
7079.36 2555
7080.16 2581
7080.95 2564
7081.75 2731
7082.54 2836
7083.33 3071
7084.13 3211
7084.92 3638
7085.72 4142
7086.51 4667
7087.31 4948
7088.10 5122
7088.90 5265
7089.69 5057
7090.48 4743
7091.28 4399
7092.07 4000
7092.87 3575
7093.66 3251
7094.46 2907
7095.25 2693
7096.05 2452
7096.84 2277
7097.64 2185
7098.43 2092
7099.23 2060
7100.02 2087
7100.82 2080
7101.61 2034
7102.41 2077
7103.20 1950
7104.00 1957
7104.80 1984
7105.59 1980
7106.39 1851
7107.18 1837
7107.98 1814
7108.77 1766
7109.57 1774
7110.36 1716
7111.16 1669
7111.96 1722
7112.75 1739
7113.55 1797
7114.34 1791
7115.14 1896
7115.94 1903
7116.73 1831
7117.53 1736
7118.32 1715
7119.12 1780
7119.92 1733
7120.71 1699
7121.51 1748
7122.31 1797
7123.10 1846
7123.90 1760
7124.70 1729
7125.49 1750
7126.29 1661
7127.09 1729
7127.88 1733
7128.68 1723
7129.48 1782
7130.27 1759
7131.07 1735
7131.87 1699
7132.66 1724
7133.46 1687
7134.26 1628
7135.06 1643
7135.85 1719
7136.65 1656
7137.45 1685
7138.24 1644
7139.04 1654
7139.84 1731
7140.64 1659
7141.43 1648
7142.23 1637
7143.03 1689
7143.83 1716
7144.62 1665
7145.42 1703
7146.22 1691
7147.02 1677
7147.82 1698
7148.61 1646
7149.41 1647
7150.21 1629
7151.01 1637
7151.81 1624
7152.60 1628
7153.40 1628
7154.20 1596
7155.00 1560
7155.80 1573
7156.59 1592
7157.39 1563
7158.19 1588
7158.99 1552
7159.79 1575
7160.59 1576
7161.39 1540
7162.18 1522
7162.98 1549
7163.78 1508
7164.58 1503
7165.38 1544
7166.18 1582
7166.98 1552
7167.78 1511
7168.57 1525
7169.37 1472
7170.17 1457
7170.97 1414
7171.77 1434
7172.57 1431
7173.37 1444
7174.17 1424
7174.97 1401
7175.77 1396
7176.57 1387
7177.37 1403
7178.17 1402
7178.97 1400
7179.77 1332
7180.56 1364
7181.36 1380
7182.16 1419
7182.96 1390
7183.76 1419
7184.56 1444
7185.36 1409
7186.16 1390
7186.96 1356
7187.76 1392
7188.56 1446
7189.36 1381
7190.16 1318
7190.96 1308
7191.76 1360
7192.57 1388
7193.37 1341
7194.17 1291
7194.97 1349
7195.77 1382
7196.57 1386
7197.37 1429
7198.17 1406
7198.97 1420
7199.77 1462
7200.57 1446
7201.37 1383
7202.17 1338
7202.97 1330
7203.77 1304
7204.58 1274
7205.38 1242
7206.18 1306
7206.98 1362
7207.78 1368
7208.58 1363
7209.38 1421
7210.18 1445
7210.99 1457
7211.79 1445
7212.59 1382
7213.39 1374
7214.19 1422
7214.99 1421
7215.79 1432
7216.60 1528
7217.40 1490
7218.20 1573
7219.00 1589
7219.80 1668
7220.60 1595
7221.41 1630
7222.21 1562
7223.01 1591
7223.81 1566
7224.62 1529
7225.42 1460
7226.22 1534
7227.02 1475
7227.82 1438
7228.63 1461
7229.43 1433
7230.23 1435
7231.03 1435
7231.84 1393
7232.64 1423
7233.44 1369
7234.24 1368
7235.05 1349
7235.85 1324
7236.65 1350
7237.45 1367
7238.26 1447
7239.06 1332
7239.86 1331
7240.67 1296
7241.47 1334
7242.27 1327
7243.08 1319
7243.88 1373
7244.68 1290
7245.49 1276
7246.29 1258
7247.09 1265
7247.90 1265
7248.70 1345
7249.50 1267
7250.31 1299
7251.11 1298
7251.91 1263
7252.72 1271
7253.52 1271
7254.32 1258
7255.13 1258
7255.93 1262
7256.74 1298
7257.54 1336
7258.34 1333
7259.15 1342
7259.95 1340
7260.76 1326
7261.56 1305
7262.36 1333
7263.17 1241
7263.97 1316
7264.78 1275
7265.58 1255
7266.39 1242
7267.19 1266
7268.00 1327
7268.80 1356
7269.60 1344
7270.41 1330
7271.21 1382
7272.02 1359
7272.82 1462
7273.63 1440
7274.43 1467
7275.24 1419
7276.04 1459
7276.85 1406
7277.65 1424
7278.46 1472
7279.26 1465
7280.07 1442
7280.87 1423
7281.68 1471
7282.48 1489
7283.29 1494
7284.09 1519
7284.90 1605
7285.71 1486
7286.51 1542
7287.32 1551
7288.12 1533
7288.93 1463
7289.73 1392
7290.54 1374
7291.35 1354
7292.15 1367
7292.96 1381
7293.76 1388
7294.57 1382
7295.38 1373
7296.18 1393
7296.99 1436
7297.79 1467
7298.60 1512
7299.41 1499
7300.21 1535
7301.02 1535
7301.82 1542
7302.63 1561
7303.44 1626
7304.24 1591
7305.05 1579
7305.86 1575
7306.66 1468
7307.47 1520
7308.28 1526
7309.08 1515
7309.89 1574
7310.70 1610
7311.50 1592
7312.31 1542
7313.12 1552
7313.93 1595
7314.73 1683
7315.54 1760
7316.35 1961
7317.15 2151
7317.96 2411
7318.77 2486
7319.58 2555
7320.38 2469
7321.19 2457
7322.00 2291
7322.81 2103
7323.61 1966
7324.42 1859
7325.23 1818
7326.04 1772
7326.84 1720
7327.65 1658
7328.46 1615
7329.27 1529
7330.08 1574
7330.88 1595
7331.69 1571
7332.50 1545
7333.31 1590
7334.12 1529
7334.92 1554
7335.73 1481
7336.54 1443
7337.35 1458
7338.16 1394
7338.97 1396
7339.78 1395
7340.58 1370
7341.39 1374
7342.20 1357
7343.01 1311
7343.82 1313
7344.63 1347
7345.44 1297
7346.24 1261
7347.05 1316
7347.86 1289
7348.67 1304
7349.48 1229
7350.29 1206
7351.10 1221
7351.91 1245
7352.72 1239
7353.53 1206
7354.34 1159
7355.14 1214
7355.95 1202
7356.76 1217
7357.57 1215
7358.38 1212
7359.19 1190
7360.00 1208
7360.81 1237
7361.62 1182
7362.43 1173
7363.24 1200
7364.05 1182
7364.86 1126
7365.67 1134
7366.48 1183
7367.29 1198
7368.10 1155
7368.91 1096
7369.72 1183
7370.53 1234
7371.34 1172
7372.15 1142
7372.96 1213
7373.77 1231
7374.58 1268
7375.39 1217
7376.20 1263
7377.01 1190
7377.82 1249
7378.63 1334
7379.44 1402
7380.26 1479
7381.07 1456
7381.88 1454
7382.69 1463
7383.50 1439
7384.31 1368
7385.12 1412
7385.93 1341
7386.74 1321
7387.55 1227
7388.36 1220
7389.18 1195
7389.99 1212
7390.80 1243
7391.61 1222
7392.42 1253
7393.23 1273
7394.04 1371
7394.86 1387
7395.67 1399
7396.48 1437
7397.29 1469
7398.10 1498
7398.91 1541
7399.73 1547
7400.54 1551
7401.35 1612
7402.16 1544
7402.97 1468
7403.79 1397
7404.60 1401
7405.41 1382
7406.22 1330
7407.03 1286
7407.85 1238
7408.66 1244
7409.47 1282
7410.28 1251
7411.10 1265
7411.91 1211
7412.72 1214
7413.53 1238
7414.35 1207
7415.16 1155
7415.97 1158
7416.78 1151
7417.60 1171
7418.41 1139
7419.22 1085
7420.03 1124
7420.85 1139
7421.66 1043
7422.47 1061
7423.29 1100
7424.10 1051
7424.91 1054
7425.73 1053
7426.54 1105
7427.35 1090
7428.17 1029
7428.98 1056
7429.79 1054
7430.61 1055
7431.42 1107
7432.23 1065
7433.05 1051
7433.86 1061
7434.67 1129
7435.49 1082
7436.30 1066
7437.12 1057
7437.93 1084
7438.74 1097
7439.56 1096
7440.37 1121
7441.18 1137
7442.00 1131
7442.81 1126
7443.63 1113
7444.44 1133
7445.26 1092
7446.07 1161
7446.88 1102
7447.70 1088
7448.51 1083
7449.33 1104
7450.14 1118
7450.96 1138
7451.77 1138
7452.59 1167
7453.40 1127
7454.22 1109
7455.03 1139
7455.85 1148
7456.66 1158
7457.47 1200
7458.29 1183
7459.10 1200
7459.92 1167
7460.74 1224
7461.55 1247
7462.37 1218
7463.18 1224
7464.00 1268
7464.81 1256
7465.63 1257
7466.44 1208
7467.26 1233
7468.07 1283
7468.89 1271
7469.70 1241
7470.52 1248
7471.34 1304
7472.15 1266
7472.97 1284
7473.78 1328
7474.60 1277
7475.41 1309
7476.23 1239
7477.05 1230
7477.86 1157
7478.68 1173
7479.49 1158
7480.31 1187
7481.13 1162
7481.94 1193
7482.76 1221
7483.58 1175
7484.39 1199
7485.21 1195
7486.03 1144
7486.84 1102
7487.66 1095
7488.48 1171
7489.29 1117
7490.11 1081
7490.93 1098
7491.74 1078
7492.56 1097
7493.38 1079
7494.19 1091
7495.01 1049
7495.83 1011
7496.64 1060
7497.46 1052
7498.28 1087
7499.10 1083
7499.91 1074
7500.73 1079
7501.55 1100
7502.36 1122
7503.18 1148
7504.00 1145
7504.82 1131
7505.63 1083
7506.45 1068
7507.27 1037
7508.09 1065
7508.90 1062
7509.72 1068
7510.54 1100
7511.36 1030
7512.18 1051
7512.99 1116
7513.81 1085
7514.63 1034
7515.45 1078
7516.27 1069
7517.08 1103
7517.90 1067
7518.72 1061
7519.54 1066
7520.36 1105
7521.18 1061
7521.99 1034
7522.81 1022
7523.63 1074
7524.45 1071
7525.27 1084
7526.09 1108
7526.91 1020
7527.72 1056
7528.54 1074
7529.36 1118
7530.18 1148
7531.00 1128
7531.82 1095
7532.64 1114
7533.46 1083
7534.28 1099
7535.10 1103
7535.91 1093
7536.73 1046
7537.55 1117
7538.37 1152
7539.19 1125
7540.01 1151
7540.83 1140
7541.65 1100
7542.47 1173
7543.29 1165
7544.11 1148
7544.93 1123
7545.75 1129
7546.57 1145
7547.39 1131
7548.21 1112
7549.03 1157
7549.85 1181
7550.67 1143
7551.49 1170
7552.31 1162
7553.13 1105
7553.95 1169
7554.77 1256
7555.59 1222
7556.41 1212
7557.23 1242
7558.05 1255
7558.87 1316
7559.69 1335
7560.51 1323
7561.33 1294
7562.15 1298
7562.97 1344
7563.79 1316
7564.61 1263
7565.44 1241
7566.26 1194
7567.08 1241
7567.90 1232
7568.72 1234
7569.54 1292
7570.36 1272
7571.18 1216
7572.00 1200
7572.82 1296
7573.65 1304
7574.47 1336
7575.29 1292
7576.11 1249
7576.93 1260
7577.75 1225
7578.57 1246
7579.40 1310
7580.22 1344
7581.04 1373
7581.86 1378
7582.68 1408
7583.50 1339
7584.33 1425
7585.15 1439
7585.97 1412
7586.79 1474
7587.61 1470
7588.44 1515
7589.26 1554
7590.08 1495
7590.90 1560
7591.72 1563
7592.55 1550
7593.37 1539
7594.19 1532
7595.01 1486
7595.84 1519
7596.66 1504
7597.48 1534
7598.30 1604
7599.13 1727
7599.95 1666
7600.77 1826
7601.59 1994
7602.42 2100
7603.24 2310
7604.06 2385
7604.89 2411
7605.71 2470
7606.53 2485
7607.36 2396
7608.18 2229
7609.00 2163
7609.82 2080
7610.65 2043
7611.47 1938
7612.29 1918
7613.12 1867
7613.94 1941
7614.77 1948
7615.59 2082
7616.41 2215
7617.24 2266
7618.06 2456
7618.88 2500
7619.71 2382
7620.53 2334
7621.35 2131
7622.18 2077
7623.00 2012
7623.83 1954
7624.65 1949
7625.47 1943
7626.30 1992
7627.12 2017
7627.95 2138
7628.77 2323
7629.60 2450
7630.42 2692
7631.24 2729
7632.07 2841
7632.89 2790
7633.72 2606
7634.54 2563
7635.37 2466
7636.19 2284
7637.02 2054
7637.84 1929
7638.67 1793
7639.49 1806
7640.31 1644
7641.14 1522
7641.96 1489
7642.79 1463
7643.61 1513
7644.44 1480
7645.26 1463
7646.09 1418
7646.92 1536
7647.74 1459
7648.57 1425
7649.39 1350
7650.22 1378
7651.04 1376
7651.87 1319
7652.69 1369
7653.52 1319
7654.34 1285
7655.17 1294
7656.00 1275
7656.82 1257
7657.65 1243
7658.47 1282
7659.30 1318
7660.12 1326
7660.95 1269
7661.78 1249
7662.60 1221
7663.43 1277
7664.25 1258
7665.08 1257
7665.91 1263
7666.73 1244
7667.56 1254
7668.39 1207
7669.21 1251
7670.04 1252
7670.87 1271
7671.69 1247
7672.52 1294
7673.35 1275
7674.17 1298
7675.00 1256
7675.83 1271
7676.65 1266
7677.48 1332
7678.31 1335
7679.13 1241
7679.96 1238
7680.79 1267
7681.61 1320
7682.44 1416
7683.27 1435
7684.10 1523
7684.92 1537
7685.75 1566
7686.58 1612
7687.40 1578
7688.23 1585
7689.06 1500
7689.89 1562
7690.71 1503
7691.54 1420
7692.37 1427
7693.20 1327
7694.03 1342
7694.85 1434
7695.68 1485
7696.51 1529
7697.34 1620
7698.16 1650
7698.99 1618
7699.82 1658
7700.65 1682
7701.48 1563
7702.31 1450
7703.13 1492
7703.96 1455
7704.79 1463
7705.62 1386
7706.45 1450
7707.28 1425
7708.10 1358
7708.93 1291
7709.76 1332
7710.59 1412
7711.42 1311
7712.25 1348
7713.08 1373
7713.90 1402
7714.73 1371
7715.56 1371
7716.39 1297
7717.22 1319
7718.05 1293
7718.88 1291
7719.71 1270
7720.54 1279
7721.37 1218
7722.20 1271
7723.02 1212
7723.85 1147
7724.68 1226
7725.51 1283
7726.34 1221
7727.17 1241
7728.00 1163
7728.83 1197
7729.66 1174
7730.49 1188
7731.32 1238
7732.15 1227
7732.98 1255
7733.81 1203
7734.64 1214
7735.47 1190
7736.30 1180
7737.13 1172
7737.96 1255
7738.79 1228
7739.62 1191
7740.45 1210
7741.28 1210
7742.11 1190
7742.94 1235
7743.77 1245
7744.60 1348
7745.43 1434
7746.26 1464
7747.09 1548
7747.92 1547
7748.75 1480
7749.59 1493
7750.42 1499
7751.25 1455
7752.08 1454
7752.91 1493
7753.74 1578
7754.57 1691
7755.40 1685
7756.23 1742
7757.06 1785
7757.90 1826
7758.73 1881
7759.56 1828
7760.39 1731
7761.22 1633
7762.05 1552
7762.88 1447
7763.71 1381
7764.55 1376
7765.38 1286
7766.21 1265
7767.04 1190
7767.87 1217
7768.70 1203
7769.54 1201
7770.37 1183
7771.20 1206
7772.03 1211
7772.86 1255
7773.70 1323
7774.53 1348
7775.36 1444
7776.19 1524
7777.02 1536
7777.86 1572
7778.69 1598
7779.52 1539
7780.35 1474
7781.19 1413
7782.02 1429
7782.85 1399
7783.68 1306
7784.52 1299
7785.35 1307
7786.18 1279
7787.01 1234
7787.85 1249
7788.68 1189
7789.51 1160
7790.35 1171
7791.18 1136
7792.01 1220
7792.84 1243
7793.68 1249
7794.51 1210
7795.34 1225
7796.18 1315
7797.01 1275
7797.84 1216
7798.68 1197
7799.51 1186
7800.34 1183
7801.18 1165
7802.01 1191
7802.84 1176
7803.68 1201
7804.51 1267
7805.35 1339
7806.18 1303
7807.01 1270
7807.85 1322
7808.68 1319
7809.51 1399
7810.35 1366
7811.18 1318
7812.02 1358
7812.85 1409
7813.68 1407
7814.52 1409
7815.35 1475
7816.19 1481
7817.02 1457
7817.86 1558
7818.69 1512
7819.52 1521
7820.36 1507
7821.19 1522
7822.03 1558
7822.86 1553
7823.70 1635
7824.53 1701
7825.37 1796
7826.20 1716
7827.04 1704
7827.87 1777
7828.71 1811
7829.54 1698
7830.38 1671
7831.21 1664
7832.05 1622
7832.88 1579
7833.72 1584
7834.55 1628
7835.39 1612
7836.22 1578
7837.06 1619
7837.89 1478
7838.73 1506
7839.57 1477
7840.40 1469
7841.24 1475
7842.07 1486
7842.91 1521
7843.74 1443
7844.58 1390
7845.42 1390
7846.25 1404
7847.09 1374
7847.92 1409
7848.76 1363
7849.60 1283
7850.43 1370
7851.27 1360
7852.10 1372
7852.94 1328
7853.78 1327
7854.61 1380
7855.45 1432
7856.29 1428
7857.12 1507
7857.96 1545
7858.79 1552
7859.63 1558
7860.47 1549
7861.30 1515
7862.14 1405
7862.98 1409
7863.81 1459
7864.65 1438
7865.49 1429
7866.33 1493
7867.16 1504
7868.00 1564
7868.84 1571
7869.67 1548
7870.51 1584
7871.35 1591
7872.19 1680
7873.02 1728
7873.86 1695
7874.70 1836
7875.54 2093
7876.37 2287
7877.21 2394
7878.05 2391
7878.89 2312
7879.72 2250
7880.56 2164
7881.40 1920
7882.24 1845
7883.07 1883
7883.91 1782
7884.75 1744
7885.59 1717
7886.43 1719
7887.26 1736
7888.10 1647
7888.94 1677
7889.78 1740
7890.62 1723
7891.45 1796
7892.29 1759
7893.13 1758
7893.97 1641
7894.81 1644
7895.65 1571
7896.49 1547
7897.32 1557
7898.16 1585
7899.00 1575
7899.84 1563
7900.68 1485
7901.52 1467
7902.36 1480
7903.20 1440
7904.03 1410
7904.87 1347
7905.71 1390
7906.55 1355
7907.39 1278
7908.23 1265
7909.07 1299
7909.91 1313
7910.75 1257
7911.59 1280
7912.43 1276
7913.27 1348
7914.11 1310
7914.94 1337
7915.78 1324
7916.62 1352
7917.46 1401
7918.30 1421
7919.14 1417
7919.98 1405
7920.82 1398
7921.66 1397
7922.50 1328
7923.34 1326
7924.18 1273
7925.02 1183
7925.86 1195
7926.70 1245
7927.54 1266
7928.38 1267
7929.22 1206
7930.06 1168
7930.90 1198
7931.74 1251
7932.59 1221
7933.43 1248
7934.27 1231
7935.11 1137
7935.95 1209
7936.79 1197
7937.63 1247
7938.47 1230
7939.31 1223
7940.15 1206
7940.99 1228
7941.83 1189
7942.67 1257
7943.52 1252
7944.36 1280
7945.20 1295
7946.04 1286
7946.88 1340
7947.72 1366
7948.56 1363
7949.40 1357
7950.25 1373
7951.09 1372
7951.93 1546
7952.77 1637
7953.61 1598
7954.45 1602
7955.29 1632
7956.14 1626
7956.98 1622
7957.82 1528
7958.66 1575
7959.50 1575
7960.35 1538
7961.19 1614
7962.03 1619
7962.87 1697
7963.71 1663
7964.56 1754
7965.40 1818
7966.24 1911
7967.08 2015
7967.93 2083
7968.77 2024
7969.61 2000
7970.45 1903
7971.29 1770
7972.14 1715
7972.98 1635
7973.82 1565
7974.67 1491
7975.51 1455
7976.35 1453
7977.19 1405
7978.04 1384
7978.88 1401
7979.72 1405
7980.57 1370
7981.41 1350
7982.25 1366
7983.09 1360
7983.94 1370
7984.78 1328
7985.62 1340
7986.47 1404
7987.31 1340
7988.15 1334
7989.00 1281
7989.84 1236
7990.68 1245
7991.53 1216
7992.37 1234
7993.22 1280
7994.06 1318
7994.90 1332
7995.75 1359
7996.59 1383
7997.43 1503
7998.28 1523
7999.12 1619
7999.97 1681
8000.81 1707
8001.65 1623
8002.50 1631
8003.34 1599
8004.19 1510
8005.03 1337
8005.88 1290
8006.72 1294
8007.57 1210
8008.41 1193
8009.25 1142
8010.10 1177
8010.94 1144
8011.79 1140
8012.63 1100
8013.48 1113
8014.32 1158
8015.17 1142
8016.01 1115
8016.86 1112
8017.70 1090
8018.55 1083
8019.39 1046
8020.24 1086
8021.08 1095
8021.93 1038
8022.77 1027
8023.62 1068
8024.46 1039
8025.31 967
8026.15 1042
8027.00 1014
8027.84 1009
8028.69 1006
8029.54 994
8030.38 1037
8031.23 1013
8032.07 1023
8032.92 965
8033.76 997
8034.61 1043
8035.46 1077
8036.30 1063
8037.15 1060
8037.99 1120
8038.84 1055
8039.69 1062
8040.53 1023
8041.38 1043
8042.22 1035
8043.07 1020
8043.92 1082
8044.76 1046
8045.61 973
8046.46 1030
8047.30 1045
8048.15 956
8049.00 969
8049.84 980
8050.69 1011
8051.54 1022
8052.38 1043
8053.23 1033
8054.08 1018
8054.92 1039
8055.77 1052
8056.62 1027
8057.46 1017
8058.31 964
8059.16 937
8060.01 946
8060.85 965
8061.70 947
8062.55 903
8063.40 977
8064.24 951
8065.09 948
8065.94 988
8066.79 992
8067.63 941
8068.48 917
8069.33 937
8070.18 900
8071.02 899
8071.87 910
8072.72 899
8073.57 911
8074.42 900
8075.26 899
8076.11 929
8076.96 888
8077.81 882
8078.66 898
8079.50 876
8080.35 901
8081.20 865
8082.05 887
8082.90 881
8083.75 924
8084.59 940
8085.44 919
8086.29 934
8087.14 903
8087.99 841
8088.84 849
8089.69 872
8090.53 909
8091.38 909
8092.23 850
8093.08 863
8093.93 922
8094.78 918
8095.63 941
8096.48 892
8097.33 927
8098.18 968
8099.02 949
8099.87 974
8100.72 928
8101.57 970
8102.42 952
8103.27 891
8104.12 882
8104.97 933
8105.82 915
8106.67 888
8107.52 913
8108.37 842
8109.22 847
8110.07 834
8110.92 885
8111.77 859
8112.62 828
8113.47 807
8114.32 851
8115.17 851
8116.02 805
8116.87 835
8117.72 847
8118.57 861
8119.42 832
8120.27 855
8121.12 888
8121.97 892
8122.82 863
8123.67 896
8124.52 855
8125.37 871
8126.22 883
8127.07 895
8127.93 887
8128.78 916
8129.63 883
8130.48 888
8131.33 889
8132.18 881
8133.03 903
8133.88 955
8134.73 893
8135.58 862
8136.44 877
8137.29 869
8138.14 893
8138.99 895
8139.84 873
8140.69 806
8141.54 883
8142.39 878
8143.25 939
8144.10 895
8144.95 907
8145.80 937
8146.65 951
8147.50 926
8148.36 934
8149.21 917
8150.06 912
8150.91 965
8151.76 974
8152.62 1074
8153.47 1156
8154.32 1118
8155.17 1117
8156.02 1114
8156.88 1074
8157.73 1104
8158.58 1048
8159.43 977
8160.29 949
8161.14 941
8161.99 933
8162.84 958
8163.70 972
8164.55 921
8165.40 867
8166.25 888
8167.11 848
8167.96 863
8168.81 857
8169.67 844
8170.52 819
8171.37 838
8172.23 884
8173.08 858
8173.93 857
8174.78 842
8175.64 812
8176.49 853
8177.34 849
8178.20 827
8179.05 779
8179.90 789
8180.76 787
8181.61 837
8182.47 854
8183.32 813
8184.17 782
8185.03 792
8185.88 831
8186.73 808
8187.59 821
8188.44 856
8189.30 787
8190.15 757
8191.00 746
8191.86 773
8192.71 735
8193.57 775
8194.42 798
8195.27 776
8196.13 739
8196.98 783
8197.84 760
8198.69 804
8199.55 811
8200.40 761
8201.26 799
8202.11 791
8202.96 800
8203.82 736
8204.67 752
8205.53 787
8206.38 788
8207.24 735
8208.09 742
8208.95 765
8209.80 798
8210.66 794
8211.51 791
8212.37 810
8213.22 849
8214.08 799
8214.93 758
8215.79 760
8216.65 770
8217.50 764
8218.36 763
8219.21 778
8220.07 797
8220.92 752
8221.78 780
8222.63 760
8223.49 726
8224.35 736
8225.20 753
8226.06 774
8226.91 773
8227.77 755
8228.63 727
8229.48 750
8230.34 713
8231.19 703
8232.05 739
8232.91 733
8233.76 743
8234.62 746
8235.47 714
8236.33 744
8237.19 759
8238.04 708
8238.90 716
8239.76 715
8240.61 773
8241.47 755
8242.33 740
8243.18 715
8244.04 709
8244.90 742
8245.75 718
8246.61 689
8247.47 737
8248.33 721
8249.18 733
8250.04 715
8250.90 706
8251.75 749
8252.61 767
8253.47 783
8254.33 769
8255.18 764
8256.04 740
8256.90 723
8257.76 726
8258.61 782
8259.47 772
8260.33 771
8261.19 773
8262.04 782
8262.90 749
8263.76 751
8264.62 769
8265.48 761
8266.33 746
8267.19 717
8268.05 774
8268.91 749
8269.77 771
8270.62 797
8271.48 749
8272.34 754
8273.20 805
8274.06 766
8274.92 773
8275.77 749
8276.63 758
8277.49 748
8278.35 756
8279.21 764
8280.07 779
8280.93 796
8281.78 782
8282.64 786
8283.50 806
8284.36 830
8285.22 810
8286.08 832
8286.94 841
8287.80 915
8288.66 867
8289.51 904
8290.37 832
8291.23 873
8292.09 933
8292.95 920
8293.81 944
8294.67 967
8295.53 913
8296.39 867
8297.25 880
8298.11 910
8298.97 877
8299.83 851
8300.69 878
8301.55 890
8302.41 859
8303.27 844
8304.13 847
8304.99 834
8305.85 877
8306.71 879
8307.57 831
8308.43 797
8309.29 832
8310.15 837
8311.01 795
8311.87 797
8312.73 811
8313.59 818
8314.45 781
8315.31 761
8316.17 848
8317.03 807
8317.89 746
8318.75 859
8319.61 863
8320.47 859
8321.33 851
8322.20 839
8323.06 831
8323.92 819
8324.78 773
8325.64 787
8326.50 862
8327.36 814
8328.22 792
8329.08 813
8329.94 842
8330.81 850
8331.67 776
8332.53 768
8333.39 773
8334.25 769
8335.11 747
8335.97 706
8336.84 780
8337.70 788
8338.56 731
8339.42 772
8340.28 756
8341.15 740
8342.01 755
8342.87 767
8343.73 743
8344.59 787
8345.45 772
8346.32 752
8347.18 735
8348.04 726
8348.90 749
8349.77 762
8350.63 770
8351.49 747
8352.35 765
8353.22 780
8354.08 787
8354.94 801
8355.80 770
8356.67 746
8357.53 776
8358.39 855
8359.25 762
8360.12 760
8360.98 767
8361.84 828
8362.71 787
8363.57 768
8364.43 769
8365.29 770
8366.16 738
8367.02 749
8367.88 793
8368.75 882
8369.61 771
8370.47 786
8371.34 797
8372.20 794
8373.06 854
8373.93 797
8374.79 854
8375.65 829
8376.52 855
8377.38 803
8378.25 848
8379.11 839
8379.97 837
8380.84 840
8381.70 831
8382.56 831
8383.43 865
8384.29 903
8385.16 895
8386.02 894
8386.89 862
8387.75 882
8388.61 892
8389.48 924
8390.34 883
8391.21 871
8392.07 848
8392.94 822
8393.80 843
8394.67 892
8395.53 861
8396.39 945
8397.26 970
8398.12 931
8398.99 949
8399.85 990
8400.72 1029
8401.58 1017
8402.45 1054
8403.31 1053
8404.18 1010
8405.04 920
8405.91 890
8406.77 906
8407.64 921
8408.50 893
8409.37 912
8410.24 936
8411.10 912
8411.97 933
8412.83 889
8413.70 968
8414.56 891
8415.43 928
8416.29 922
8417.16 904
8418.03 903
8418.89 935
8419.76 995
8420.62 1006
8421.49 983
8422.36 1008
8423.22 1002
8424.09 976
8424.95 996
8425.82 957
8426.69 1012
8427.55 1004
8428.42 1047
8429.28 1022
8430.15 1088
8431.02 1034
8431.88 1032
8432.75 1095
8433.62 1081
8434.48 1081
8435.35 1128
8436.22 1204
8437.08 1243
8437.95 1273
8438.82 1337
8439.68 1418
8440.55 1431
8441.42 1538
8442.29 1570
8443.15 1571
8444.02 1536
8444.89 1466
8445.75 1525
8446.62 1477
8447.49 1483
8448.36 1473
8449.22 1544
8450.09 1514
8450.96 1580
8451.83 1768
8452.69 1949
8453.56 2176
8454.43 2426
8455.30 2586
8456.16 2653
8457.03 2738
8457.90 2615
8458.77 2478
8459.64 2200
8460.50 2108
8461.37 1956
8462.24 1751
8463.11 1610
8463.98 1469
8464.84 1404
8465.71 1364
8466.58 1226
8467.45 1175
8468.32 1168
8469.19 1192
8470.05 1160
8470.92 1158
8471.79 1121
8472.66 1167
8473.53 1186
8474.40 1118
8475.27 1125
8476.13 1042
8477.00 989
8477.87 1001
8478.74 1073
8479.61 978
8480.48 940
8481.35 1011
8482.22 1006
8483.09 982
8483.96 969
8484.82 1017
8485.69 983
8486.56 961
8487.43 948
8488.30 955
8489.17 955
8490.04 972
8490.91 947
8491.78 941
8492.65 958
8493.52 989
8494.39 958
8495.26 988
8496.13 974
8497.00 971
8497.87 965
8498.74 973
8499.61 958
8500.48 945
8501.35 1009
8502.22 993
8503.09 951
8503.96 944
8504.83 951
8505.70 966
8506.57 921
8507.44 971
8508.31 942
8509.18 994
8510.05 986
8510.92 1015
8511.79 975
8512.66 1013
8513.53 988
8514.40 1030
8515.27 1000
8516.15 997
8517.02 1025
8517.89 1003
8518.76 977
8519.63 1016
8520.50 1026
8521.37 1023
8522.24 1009
8523.11 1015
8523.98 1039
8524.86 1044
8525.73 1025
8526.60 1061
8527.47 1015
8528.34 1028
8529.21 1018
8530.08 1033
8530.96 1044
8531.83 1066
8532.70 1096
8533.57 1053
8534.44 1038
8535.31 1043
8536.19 1025
8537.06 1032
8537.93 1043
8538.80 1048
8539.67 1066
8540.55 1095
8541.42 1037
8542.29 988
8543.16 996
8544.03 1000
8544.91 987
8545.78 981
8546.65 1000
8547.52 1067
8548.40 1068
8549.27 1118
8550.14 1212
8551.01 1288
8551.89 1444
8552.76 1551
8553.63 1586
8554.51 1466
8555.38 1508
8556.25 1508
8557.12 1456
8558.00 1327
8558.87 1288
8559.74 1194
8560.62 1144
8561.49 1112
8562.36 1039
8563.24 1022
8564.11 1024
8564.98 1010
8565.86 1003
8566.73 958
8567.60 976
8568.48 941
8569.35 913
8570.22 982
8571.10 947
8571.97 893
8572.84 879
8573.72 869
8574.59 918
8575.46 895
8576.34 913
8577.21 882
8578.09 827
8578.96 922
8579.83 885
8580.71 856
8581.58 903
8582.46 878
8583.33 910
8584.21 853
8585.08 845
8585.95 834
8586.83 841
8587.70 820
8588.58 833
8589.45 841
8590.33 827
8591.20 849
8592.08 863
8592.95 823
8593.83 896
8594.70 861
8595.58 882
8596.45 898
8597.33 896
8598.20 887
8599.08 941
8599.95 977
8600.83 914
8601.70 871
8602.58 880
8603.45 925
8604.33 922
8605.20 944
8606.08 857
8606.95 909
8607.83 958
8608.70 980
8609.58 954
8610.45 913
8611.33 953
8612.21 950
8613.08 928
8613.96 921
8614.83 903
8615.71 880
8616.59 896
8617.46 888
8618.34 890
8619.21 916
8620.09 903
8620.97 844
8621.84 897
8622.72 929
8623.59 912
8624.47 953
8625.35 943
8626.22 897
8627.10 915
8627.98 929
8628.85 938
8629.73 926
8630.61 982
8631.48 981
8632.36 949
8633.24 980
8634.11 967
8634.99 969
8635.87 1003
8636.74 971
8637.62 946
8638.50 961
8639.37 990
8640.25 959
8641.13 957
8642.01 963
8642.88 988
8643.76 1009
8644.64 1041
8645.52 1012
8646.39 1052
8647.27 1027
8648.15 1045
8649.03 1120
8649.90 1107
8650.78 1117
8651.66 1125
8652.54 1123
8653.41 1154
8654.29 1169
8655.17 1124
8656.05 1169
8656.93 1102
8657.80 1084
8658.68 1153
8659.56 1149
8660.44 1138
8661.32 1103
8662.19 1154
8663.07 1138
8663.95 1184
8664.83 1162
8665.71 1194
8666.59 1184
8667.46 1226
8668.34 1238
8669.22 1283
8670.10 1339
8670.98 1424
8671.86 1514
8672.74 1475
8673.62 1502
8674.49 1577
8675.37 1671
8676.25 1577
8677.13 1524
8678.01 1549
8678.89 1480
8679.77 1475
8680.65 1458
8681.53 1453
8682.41 1467
8683.29 1478
8684.16 1515
8685.04 1519
8685.92 1640
8686.80 1849
8687.68 2117
8688.56 2429
8689.44 2874
8690.32 3190
8691.20 3530
8692.08 3689
8692.96 3601
8693.84 3378
8694.72 3169
8695.60 3045
8696.48 2745
8697.36 2504
8698.24 2202
8699.12 1983
8700.00 1840
8700.88 1665
8701.76 1535
8702.64 1446
8703.52 1364
8704.40 1289
8705.28 1259
8706.16 1220
8707.04 1174
8707.92 1126
8708.80 1136
8709.69 1102
8710.57 1069
8711.45 1113
8712.33 1023
8713.21 1037
8714.09 1020
8714.97 1049
8715.85 1104
8716.73 1051
8717.61 1093
8718.49 1100
8719.38 1082
8720.26 1058
8721.14 1084
8722.02 1060
8722.90 1021
8723.78 1023
8724.66 978
8725.54 1009
8726.43 1078
8727.31 1040
8728.19 1049
8729.07 1030
8729.95 1047
8730.83 1038
8731.72 985
8732.60 1012
8733.48 1043
8734.36 1017
8735.24 1002
8736.13 1019
8737.01 1015
8737.89 978
8738.77 1007
8739.65 1031
8740.54 924
8741.42 948
8742.30 938
8743.18 962
8744.07 971
8744.95 995
8745.83 1018
8746.71 977
8747.60 1008
8748.48 1016
8749.36 1032
8750.24 1103
8751.13 1062
8752.01 1153
8752.89 1199
8753.77 1204
8754.66 1295
8755.54 1309
8756.42 1396
8757.31 1473
8758.19 1496
8759.07 1536
8759.96 1512
8760.84 1480
8761.72 1421
8762.61 1407
8763.49 1389
8764.37 1272
8765.26 1265
8766.14 1246
8767.02 1234
8767.91 1254
8768.79 1271
8769.67 1242
8770.56 1247
8771.44 1245
8772.32 1248
8773.21 1226
8774.09 1161
8774.98 1142
8775.86 1146
8776.74 1121
8777.63 1031
8778.51 1091
8779.40 1065
8780.28 1086
8781.17 1043
8782.05 1018
8782.93 1025
8783.82 1035
8784.70 1052
8785.59 1048
8786.47 1021
8787.36 997
8788.24 1004
8789.13 986
8790.01 1027
8790.89 1010
8791.78 1021
8792.66 1016
8793.55 977
8794.43 993
8795.32 977
8796.20 988
8797.09 993
8797.97 973
8798.86 966
8799.74 970
8800.63 941
8801.52 962
8802.40 965
8803.29 987
8804.17 965
8805.06 924
8805.94 950
8806.83 974
8807.71 1002
8808.60 937
8809.48 932
8810.37 902
8811.26 905
8812.14 912
8813.03 958
8813.91 913
8814.80 950
8815.69 913
8816.57 926
8817.46 941
8818.34 964
8819.23 963
8820.12 913
8821.00 951
8821.89 934
8822.77 942
8823.66 1002
8824.55 993
8825.43 1030
8826.32 1064
8827.21 1073
8828.09 1084
8828.98 994
8829.87 956
8830.75 984
8831.64 972
8832.53 981
8833.41 916
8834.30 944
8835.19 960
8836.08 926
8836.96 896
8837.85 933
8838.74 916
8839.62 898
8840.51 884
8841.40 877
8842.29 886
8843.17 891
8844.06 903
8844.95 869
8845.84 884
8846.72 886
8847.61 910
8848.50 852
8849.39 834
8850.27 823
8851.16 849
8852.05 786
8852.94 820
8853.82 844
8854.71 813
8855.60 838
8856.49 835
8857.38 836
8858.26 797
8859.15 818
8860.04 837
8860.93 837
8861.82 814
8862.71 844
8863.59 838
8864.48 845
8865.37 859
8866.26 822
8867.15 829
8868.04 799
8868.93 779
8869.81 780
8870.70 769
8871.59 775
8872.48 749
8873.37 757
8874.26 760
8875.15 766
8876.04 747
8876.93 767
8877.81 787
8878.70 764
8879.59 758
8880.48 726
8881.37 750
8882.26 734
8883.15 783
8884.04 749
8884.93 740
8885.82 802
8886.71 810
8887.60 792
8888.49 735
8889.38 762
8890.27 800
8891.16 790
8892.05 725
8892.94 744
8893.83 744
8894.72 735
8895.61 742
8896.50 776
8897.39 736
8898.28 721
8899.17 761
8900.06 748
8900.95 749
8901.84 759
8902.73 774
8903.62 774
8904.51 741
8905.40 736
8906.29 754
8907.18 679
8908.07 734
8908.96 711
8909.85 736
8910.74 689
8911.63 701
8912.52 728
8913.41 710
8914.31 726
8915.20 721
8916.09 730
8916.98 721
8917.87 682
8918.76 679
8919.65 692
8920.54 689
8921.43 705
8922.33 689
8923.22 722
8924.11 683
8925.00 712
8925.89 695
8926.78 689
8927.67 685
8928.57 708
8929.46 729
8930.35 743
8931.24 748
8932.13 770
8933.03 700
8933.92 697
8934.81 698
8935.70 738
8936.59 742
8937.49 737
8938.38 700
8939.27 694
8940.16 635
8941.05 672
8941.95 663
8942.84 660
8943.73 694
8944.62 657
8945.52 666
8946.41 719
8947.30 700
8948.19 625
8949.09 645
8949.98 684
8950.87 650
8951.76 651
8952.66 676
8953.55 600
8954.44 593
8955.34 648
8956.23 652
8957.12 659
8958.02 634
8958.91 643
8959.80 664
8960.69 678
8961.59 663
8962.48 608
8963.37 611
8964.27 623
8965.16 648
8966.05 642
8966.95 644
8967.84 683
8968.74 690
8969.63 660
8970.52 665
8971.42 662
8972.31 665
8973.20 630
8974.10 649
8974.99 653
8975.89 628
8976.78 649
8977.67 629
8978.57 619
8979.46 601
8980.36 608
8981.25 624
8982.15 625
8983.04 637
8983.93 610
8984.83 622
8985.72 627
8986.62 632
8987.51 649
8988.41 642
8989.30 644
8990.20 628
8991.09 640
8991.99 638
8992.88 642
8993.78 658
8994.67 655
8995.57 637
8996.46 641
8997.36 672
8998.25 671
8999.15 635
9000.04 653
9000.94 622
9001.83 659
9002.73 633
9003.62 633
9004.52 634
9005.41 654
9006.31 624
9007.20 591
9008.10 641
9009.00 650
9009.89 705
9010.79 646
9011.68 575
9012.58 607
9013.47 642
9014.37 648
9015.27 636
9016.16 619
9017.06 640
9017.95 638
9018.85 619
9019.75 628
9020.64 670
9021.54 667
9022.43 679
9023.33 664
9024.23 654
9025.12 640
9026.02 671
9026.92 664
9027.81 662
9028.71 658
9029.61 668
9030.50 663
9031.40 636
9032.30 643
9033.19 652
9034.09 640
9034.99 649
9035.88 653
9036.78 643
9037.68 683
9038.58 623
9039.47 644
9040.37 658
9041.27 666
9042.16 687
9043.06 647
9043.96 702
9044.86 673
9045.75 657
9046.65 685
9047.55 744
9048.45 735
9049.34 757
9050.24 740
9051.14 730
9052.04 696
9052.94 721
9053.83 743
9054.73 755
9055.63 747
9056.53 776
9057.43 841
9058.32 825
9059.22 795
9060.12 829
9061.02 819
9061.92 782
9062.81 784
9063.71 755
9064.61 769
9065.51 758
9066.41 705
9067.31 743
9068.21 726
9069.10 687
9070.00 713
9070.90 731
9071.80 711
9072.70 722
9073.60 721
9074.50 706
9075.40 668
9076.29 701
9077.19 709
9078.09 729
9078.99 724
9079.89 753
9080.79 687
9081.69 703
9082.59 709
9083.49 723
9084.39 731
9085.29 769
9086.19 802
9087.09 794
9087.98 829
9088.88 807
9089.78 821
9090.68 819
9091.58 814
9092.48 787
9093.38 766
9094.28 727
9095.18 742
9096.08 756
9096.98 719
9097.88 718
9098.78 701
9099.68 718
9100.58 702
9101.48 681
9102.38 658
9103.28 685
9104.18 682
9105.08 682
9105.99 692
9106.89 662
9107.79 664
9108.69 696
9109.59 665
9110.49 671
9111.39 668
9112.29 684
9113.19 669
9114.09 659
9114.99 681
9115.89 669
9116.79 658
9117.69 691
9118.60 685
9119.50 643
9120.40 631
9121.30 658
9122.20 635
9123.10 675
9124.00 696
9124.90 662
9125.81 655
9126.71 692
9127.61 673
9128.51 670
9129.41 645
9130.31 649
9131.22 694
9132.12 692
9133.02 637
9133.92 679
9134.82 647
9135.72 623
9136.63 622
9137.53 658
9138.43 628
9139.33 617
9140.23 612
9141.14 668
9142.04 660
9142.94 682
9143.84 681
9144.75 657
9145.65 681
9146.55 661
9147.45 670
9148.36 691
9149.26 704
9150.16 677
9151.06 687
9151.97 703
9152.87 667
9153.77 684
9154.67 685
9155.58 656
9156.48 653
9157.38 709
9158.29 648
9159.19 673
9160.09 645
9161.00 593
9161.90 629
9162.80 639
9163.71 638
9164.61 631
9165.51 614
9166.42 658
9167.32 638
9168.22 594
9169.13 643
9170.03 606
9170.93 595
9171.84 596
9172.74 631
9173.64 612
9174.55 669
9175.45 655
9176.36 635
9177.26 667
9178.16 669
9179.07 648
9179.97 694
9180.88 655
9181.78 662
9182.69 675
9183.59 618
9184.49 668
9185.40 666
9186.30 681
9187.21 660
9188.11 689
9189.02 650
9189.92 613
9190.82 629
9191.73 632
9192.63 683
9193.54 676
9194.44 669
9195.35 652
9196.25 690
9197.16 665
9198.06 674
9198.97 734
9199.87 747
9200.78 690
9201.68 672
9202.59 679
9203.49 689
9204.40 710
9205.30 677
9206.21 626
9207.12 647
9208.02 656
9208.93 645
9209.83 628
9210.74 577
9211.64 649
9212.55 637
9213.45 636
9214.36 631
9215.27 677
9216.17 670
9217.08 672
9217.98 657
9218.89 670
9219.80 650
9220.70 627
9221.61 639
9222.51 643
9223.42 616
9224.33 595
9225.23 625
9226.14 625
9227.05 668
9227.95 632
9228.86 603
9229.77 599
9230.67 608
9231.58 628
9232.49 643
9233.39 600
9234.30 627
9235.21 617
9236.11 624
9237.02 640
9237.93 610
9238.83 607
9239.74 647
9240.65 622
9241.55 603
9242.46 576
9243.37 608
9244.28 586
9245.18 624
9246.09 608
9247.00 616
9247.91 590
9248.81 649
9249.72 678
9250.63 623
9251.54 626
9252.44 649
9253.35 711
9254.26 669
9255.17 702
9256.07 633
9256.98 650
9257.89 635
9258.80 632
9259.71 640
9260.61 619
9261.52 630
9262.43 641
9263.34 647
9264.25 644
9265.16 648
9266.06 596
9266.97 619
9267.88 635
9268.79 689
9269.70 712
9270.61 699
9271.51 685
9272.42 691
9273.33 714
9274.24 708
9275.15 745
9276.06 713
9276.97 724
9277.88 685
9278.78 678
9279.69 696
9280.60 680
9281.51 656
9282.42 663
9283.33 658
9284.24 642
9285.15 632
9286.06 666
9286.97 673
9287.88 627
9288.79 613
9289.70 644
9290.60 610
9291.51 601
9292.42 661
9293.33 672
9294.24 630
9295.15 668
9296.06 679
9296.97 663
9297.88 685
9298.79 666
9299.70 651
9300.61 651
9301.52 694
9302.43 694
9303.34 716
9304.25 637
9305.16 693
9306.07 716
9306.98 734
9307.89 768
9308.80 759
9309.71 762
9310.63 722
9311.54 662
9312.45 694
9313.36 718
9314.27 702
9315.18 674
9316.09 713
9317.00 659
9317.91 626
9318.82 668
9319.73 719
9320.64 683
9321.55 683
9322.47 669
9323.38 676
9324.29 645
9325.20 621
9326.11 652
9327.02 648
9327.93 689
9328.84 674
9329.76 664
9330.67 653
9331.58 683
9332.49 658
9333.40 621
9334.31 693
9335.23 655
9336.14 692
9337.05 710
9337.96 680
9338.87 699
9339.78 692
9340.70 698
9341.61 677
9342.52 697
9343.43 674
9344.34 675
9345.26 632
9346.17 634
9347.08 659
9347.99 628
9348.91 653
9349.82 672
9350.73 650
9351.64 622
9352.56 597
9353.47 585
9354.38 625
9355.29 596
9356.21 585
9357.12 642
9358.03 622
9358.94 590
9359.86 625
9360.77 590
9361.68 624
9362.60 619
9363.51 643
9364.42 645
9365.34 591
9366.25 539
9367.16 595
9368.08 621
9368.99 580
9369.90 642
9370.82 588
9371.73 637
9372.64 619
9373.56 632
9374.47 652
9375.38 593
9376.30 601
9377.21 574
9378.12 604
9379.04 603
9379.95 623
9380.87 595
9381.78 599
9382.69 583
9383.61 642
9384.52 622
9385.44 615
9386.35 635
9387.27 564
9388.18 623
9389.09 651
9390.01 677
9390.92 647
9391.84 641
9392.75 631
9393.67 679
9394.58 669
9395.50 639
9396.41 648
9397.32 683
9398.24 637
9399.15 596
9400.07 643
9400.98 642
9401.90 631
9402.81 635
9403.73 624
9404.64 623
9405.56 584
9406.47 588
9407.39 637
9408.30 614
9409.22 638
9410.14 648
9411.05 611
9411.97 645
9412.88 622
9413.80 611
9414.71 628
9415.63 613
9416.54 645
9417.46 632
9418.38 671
9419.29 645
9420.21 584
9421.12 626
9422.04 649
9422.95 623
9423.87 612
9424.79 630
9425.70 592
9426.62 611
9427.54 618
9428.45 571
9429.37 604
9430.28 603
9431.20 618
9432.12 620
9433.03 618
9433.95 614
9434.87 602
9435.78 567
9436.70 657
9437.62 656
9438.53 604
9439.45 643
9440.37 579
9441.28 624
9442.20 663
9443.12 606
9444.03 587
9444.95 589
9445.87 614
9446.79 589
9447.70 580
9448.62 609
9449.54 638
9450.45 673
9451.37 674
9452.29 675
9453.21 646
9454.12 678
9455.04 678
9455.96 655
9456.88 614
9457.79 616
9458.71 618
9459.63 609
9460.55 574
9461.47 593
9462.38 614
9463.30 624
9464.22 601
9465.14 566
9466.06 575
9466.97 617
9467.89 634
9468.81 575
9469.73 551
9470.65 545
9471.56 577
9472.48 586
9473.40 587
9474.32 596
9475.24 610
9476.16 619
9477.08 588
9477.99 574
9478.91 607
9479.83 608
9480.75 662
9481.67 622
9482.59 596
9483.51 613
9484.43 584
9485.34 619
9486.26 597
9487.18 552
9488.10 608
9489.02 578
9489.94 603
9490.86 550
9491.78 596
9492.70 577
9493.62 614
9494.54 604
9495.46 587
9496.38 623
9497.30 607
9498.22 591
9499.13 572
9500.05 587
9500.97 598
9501.89 564
9502.81 584
9503.73 574
9504.65 587
9505.57 609
9506.49 602
9507.41 607
9508.33 584
9509.25 646
9510.17 644
9511.09 608
9512.01 587
9512.93 595
9513.86 618
9514.78 578
9515.70 579
9516.62 615
9517.54 564
9518.46 586
9519.38 588
9520.30 574
9521.22 581
9522.14 582
9523.06 660
9523.98 645
9524.90 607
9525.82 562
9526.75 599
9527.67 583
9528.59 592
9529.51 583
9530.43 603
9531.35 606
9532.27 631
9533.19 630
9534.11 573
9535.04 600
9535.96 595
9536.88 588
9537.80 584
9538.72 613
9539.64 633
9540.57 580
9541.49 561
9542.41 562
9543.33 564
9544.25 604
9545.17 620
9546.10 585
9547.02 559
9547.94 555
9548.86 584
9549.78 631
9550.71 618
9551.63 601
9552.55 574
9553.47 613
9554.40 608
9555.32 585
9556.24 567
9557.16 604
9558.09 660
9559.01 584
9559.93 613
9560.85 593
9561.78 627
9562.70 613
9563.62 647
9564.54 668
9565.47 663
9566.39 677
9567.31 653
9568.24 646
9569.16 656
9570.08 617
9571.00 619
9571.93 665
9572.85 650
9573.77 662
9574.70 648
9575.62 616
9576.54 599
9577.47 653
9578.39 668
9579.31 633
9580.24 627
9581.16 675
9582.09 639
9583.01 626
9583.93 661
9584.86 671
9585.78 649
9586.70 664
9587.63 639
9588.55 691
9589.48 649
9590.40 639
9591.32 681
9592.25 656
9593.17 638
9594.10 637
9595.02 674
9595.95 670
9596.87 614
9597.79 640
9598.72 674
9599.64 668
9600.57 643
9601.49 702
9602.42 696
9603.34 693
9604.27 720
9605.19 705
9606.12 707
9607.04 726
9607.97 684
9608.89 705
9609.82 770
9610.74 723
9611.67 705
9612.59 730
9613.52 677
9614.44 685
9615.37 706
9616.29 719
9617.22 689
9618.14 708
9619.07 739
9619.99 738
9620.92 722
9621.85 714
9622.77 704
9623.70 684
9624.62 700
9625.55 730
9626.47 707
9627.40 739
9628.33 711
9629.25 729
9630.18 753
9631.10 695
9632.03 749
9632.96 727
9633.88 732
9634.81 752
9635.73 793
9636.66 791
9637.59 752
9638.51 734
9639.44 765
9640.37 772
9641.29 777
9642.22 826
9643.15 801
9644.07 811
9645.00 874
9645.93 838
9646.85 842
9647.78 844
9648.71 870
9649.63 870
9650.56 903
9651.49 894
9652.41 840
9653.34 857
9654.27 864
9655.20 867
9656.12 826
9657.05 846
9657.98 870
9658.90 777
9659.83 815
9660.76 865
9661.69 895
9662.61 857
9663.54 902
9664.47 946
9665.40 913
9666.32 907
9667.25 947
9668.18 905
9669.11 898
9670.04 923
9670.96 922
9671.89 930
9672.82 956
9673.75 917
9674.68 928
9675.60 912
9676.53 928
9677.46 917
9678.39 958
9679.32 985
9680.25 949
9681.17 921
9682.10 919
9683.03 957
9683.96 950
9684.89 983
9685.82 956
9686.75 964
9687.67 979
9688.60 1013
9689.53 987
9690.46 972
9691.39 981
9692.32 985
9693.25 1010
9694.18 1000
9695.11 1012
9696.03 1037
9696.96 1009
9697.89 1032
9698.82 1040
9699.75 1041
9700.68 1019
9701.61 1025
9702.54 1032
9703.47 1078
9704.40 1065
9705.33 1055
9706.26 1101
9707.19 1077
9708.12 1112
9709.05 1122
9709.98 1154
9710.91 1200
9711.84 1257
9712.77 1287
9713.70 1278
9714.63 1301
9715.56 1315
9716.49 1265
9717.42 1225
9718.35 1185
9719.28 1234
9720.21 1202
9721.14 1182
9722.07 1142
9723.00 1091
9723.93 1110
9724.86 1099
9725.79 1125
9726.72 1087
9727.65 1136
9728.58 1183
9729.51 1127
9730.44 1109
9731.37 1127
9732.31 1142
9733.24 1178
9734.17 1187
9735.10 1116
9736.03 1057
9736.96 1091
9737.89 1079
9738.82 1014
9739.75 1041
9740.69 1066
9741.62 1063
9742.55 1041
9743.48 1026
9744.41 1053
9745.34 1071
9746.27 1056
9747.21 1070
9748.14 1077
9749.07 1002
9750.00 1024
9750.93 1041
9751.86 1048
9752.80 975
9753.73 1027
9754.66 990
9755.59 1040
9756.52 985
9757.46 1015
9758.39 1023
9759.32 1000
9760.25 983
9761.18 1018
9762.12 1062
9763.05 1072
9763.98 1088
9764.91 1034
9765.85 1050
9766.78 1051
9767.71 1049
9768.64 1008
9769.58 1007
9770.51 994
9771.44 981
9772.37 1042
9773.31 1051
9774.24 1040
9775.17 1095
9776.11 1114
9777.04 1106
9777.97 1122
9778.91 1155
9779.84 1231
9780.77 1279
9781.71 1337
9782.64 1314
9783.57 1345
9784.51 1322
9785.44 1334
9786.37 1291
9787.31 1267
9788.24 1275
9789.17 1237
9790.11 1142
9791.04 1171
9791.97 1199
9792.91 1234
9793.84 1249
9794.77 1309
9795.71 1348
9796.64 1285
9797.58 1338
9798.51 1358
9799.44 1313
9800.38 1258
9801.31 1197
9802.25 1192
9803.18 1116
9804.12 1075
9805.05 1027
9805.98 977
9806.92 1023
9807.85 978
9808.79 932
9809.72 946
9810.66 912
9811.59 948
9812.53 907
9813.46 876
9814.40 877
9815.33 913
9816.27 855
9817.20 882
9818.14 881
9819.07 864
9820.01 851
9820.94 877
9821.88 823
9822.81 808
9823.75 846
9824.68 885
9825.62 876
9826.55 819
9827.49 835
9828.42 852
9829.36 865
9830.29 867
9831.23 855
9832.17 819
9833.10 791
9834.04 813
9834.97 804
9835.91 829
9836.84 848
9837.78 832
9838.72 807
9839.65 834
9840.59 859
9841.52 834
9842.46 843
9843.40 851
9844.33 864
9845.27 843
9846.20 882
9847.14 873
9848.08 810
9849.01 828
9849.95 862
9850.89 844
9851.82 835
9852.76 848
9853.70 844
9854.63 796
9855.57 812
9856.51 805
9857.44 853
9858.38 784
9859.32 839
9860.25 806
9861.19 829
9862.13 791
9863.07 822
9864.00 859
9864.94 806
9865.88 803
9866.81 795
9867.75 798
9868.69 784
9869.63 797
9870.56 820
9871.50 781
9872.44 786
9873.38 807
9874.31 826
9875.25 790
9876.19 813
9877.13 813
9878.07 788
9879.00 781
9879.94 782
9880.88 817
9881.82 823
9882.75 816
9883.69 795
9884.63 761
9885.57 798
9886.51 731
9887.45 780
9888.38 794
9889.32 794
9890.26 816
9891.20 741
9892.14 783
9893.08 744
9894.01 776
9894.95 805
9895.89 797
9896.83 784
9897.77 788
9898.71 758
9899.65 786
9900.59 765
9901.52 802
9902.46 831
9903.40 846
9904.34 792
9905.28 785
9906.22 778
9907.16 799
9908.10 835
9909.04 843
9909.98 811
9910.92 799
9911.86 879
9912.80 853
9913.73 811
9914.67 767
9915.61 872
9916.55 899
9917.49 900
9918.43 883
9919.37 946
9920.31 969
9921.25 1005
9922.19 1071
9923.13 1118
9924.07 1163
9925.01 1093
9925.95 1164
9926.89 1122
9927.83 1124
9928.77 1113
9929.71 1058
9930.65 1014
9931.59 996
9932.53 907
9933.47 963
9934.41 899
9935.36 841
9936.30 824
9937.24 858
9938.18 889
9939.12 855
9940.06 814
9941.00 847
9941.94 808
9942.88 825
9943.82 842
9944.76 843
9945.70 810
9946.64 805
9947.59 834
9948.53 846
9949.47 915
9950.41 882
9951.35 936
9952.29 940
9953.23 900
9954.17 886
9955.12 861
9956.06 836
9957.00 855
9957.94 841
9958.88 848
9959.82 873
9960.77 835
9961.71 851
9962.65 815
9963.59 792
9964.53 799
9965.48 813
9966.42 790
9967.36 784
9968.30 776
9969.24 800
9970.19 764
9971.13 742
9972.07 789
9973.01 733
9973.95 723
9974.90 742
9975.84 756
9976.78 769
9977.72 762
9978.67 759
9979.61 731
9980.55 697
9981.50 709
9982.44 699
9983.38 727
9984.32 725
9985.27 686
9986.21 701
9987.15 695
9988.10 700
9989.04 695
9989.98 719
9990.92 675
9991.87 688
9992.81 671
9993.75 665
9994.70 653
9995.64 659
9996.58 684
9997.53 704
9998.47 656
9999.41 672
10000.36 699
10001.30 675
10002.25 687
10003.19 692
10004.13 691
10005.08 657
10006.02 656
10006.96 648
10007.91 644
10008.85 671
10009.80 650
10010.74 677
10011.68 676
10012.63 685
10013.57 681
10014.52 674
10015.46 683
10016.41 683
10017.35 683
10018.29 674
10019.24 688
10020.18 683
10021.13 691
10022.07 710
10023.02 651
10023.96 653
10024.91 671
10025.85 671
10026.80 670
10027.74 666
10028.69 694
10029.63 657
10030.58 623
10031.52 667
10032.47 634
10033.41 619
10034.36 637
10035.30 615
10036.25 631
10037.19 607
10038.14 629
10039.08 647
10040.03 625
10040.97 694
10041.92 646
10042.87 625
10043.81 628
10044.76 622
10045.70 661
10046.65 644
10047.59 622
10048.54 646
10049.49 645
10050.43 646
10051.38 669
10052.32 631
10053.27 680
10054.22 676
10055.16 599
10056.11 659
10057.05 624
10058.00 593
10058.95 615
10059.89 668
10060.84 654
10061.79 630
10062.73 677
10063.68 642
10064.63 651
10065.57 635
10066.52 643
10067.47 668
10068.41 660
10069.36 681
10070.31 646
10071.25 648
10072.20 627
10073.15 623
10074.10 642
10075.04 668
10075.99 653
10076.94 676
10077.88 676
10078.83 662
10079.78 621
10080.73 604
10081.67 629
10082.62 654
10083.57 673
10084.52 656
10085.46 640
10086.41 606
10087.36 597
10088.31 630
10089.25 646
10090.20 582
10091.15 645
10092.10 606
10093.05 584
10093.99 570
10094.94 583
10095.89 617
10096.84 619
10097.79 581
10098.73 583
10099.68 615
10100.63 592
10101.58 584
10102.53 565
10103.48 585
10104.42 632
10105.37 576
10106.32 601
10107.27 554
10108.22 559
10109.17 587
10110.12 620
10111.06 614
10112.01 576
10112.96 617
10113.91 604
10114.86 579
10115.81 582
10116.76 598
10117.71 615
10118.66 584
10119.61 556
10120.56 592
10121.50 600
10122.45 603
10123.40 592
10124.35 585
10125.30 606
10126.25 647
10127.20 630
10128.15 588
10129.10 592
10130.05 624
10131.00 584
10131.95 614
10132.90 619
10133.85 622
10134.80 612
10135.75 654
10136.70 618
10137.65 630
10138.60 622
10139.55 622
10140.50 657
10141.45 647
10142.40 642
10143.35 631
10144.30 614
10145.25 639
10146.20 630
10147.15 666
10148.10 634
10149.05 635
10150.00 645
10150.95 640
10151.90 621
10152.86 667
10153.81 632
10154.76 663
10155.71 664
10156.66 668
10157.61 651
10158.56 654
10159.51 617
10160.46 634
10161.41 630
10162.37 664
10163.32 660
10164.27 670
10165.22 628
10166.17 634
10167.12 690
10168.07 697
10169.03 693
10169.98 697
10170.93 696
10171.88 687
10172.83 710
10173.78 720
10174.74 724
10175.69 725
10176.64 721
10177.59 789
10178.54 767
10179.49 776
10180.45 732
10181.40 741
10182.35 734
10183.30 768
10184.26 765
10185.21 792
10186.16 792
10187.11 779
10188.06 775
10189.02 769
10189.97 813
10190.92 806
10191.87 847
10192.83 832
10193.78 815
10194.73 827
10195.69 866
10196.64 890
10197.59 893
10198.54 945
10199.50 1009
10200.45 1013
10201.40 997
10202.36 1000
10203.31 1026
10204.26 1075
10205.22 1112
10206.17 1087
10207.12 1072
10208.08 1066
10209.03 1036
10209.98 987
10210.94 996
10211.89 960
10212.84 922
10213.80 905
10214.75 902
10215.70 859
10216.66 867
10217.61 881
10218.56 884
10219.52 864
10220.47 856
10221.43 824
10222.38 819
10223.33 834
10224.29 864
10225.24 850
10226.20 803
10227.15 780
10228.11 784
10229.06 791
10230.01 796
10230.97 788
10231.92 797
10232.88 815
10233.83 800
10234.79 784
10235.74 763
10236.70 812
10237.65 786
10238.60 779
10239.56 756
10240.51 753
10241.47 740
10242.42 764
10243.38 731
10244.33 755
10245.29 699
10246.24 724
10247.20 730
10248.15 695
10249.11 698
10250.07 692
10251.02 707
10251.98 688
10252.93 685
10253.89 717
10254.84 739
10255.80 695
10256.75 695
10257.71 675
10258.67 700
10259.62 701
10260.58 718
10261.53 708
10262.49 726
10263.44 825
10264.40 790
10265.36 738
10266.31 734
10267.27 722
10268.22 725
10269.18 748
10270.14 728
10271.09 682
10272.05 687
10273.01 690
10273.96 684
10274.92 670
10275.87 674
10276.83 698
10277.79 665
10278.74 628
10279.70 676
10280.66 644
10281.61 647
10282.57 620
10283.53 643
10284.49 605
10285.44 626
10286.40 624
10287.36 657
10288.31 642
10289.27 603
10290.23 630
10291.18 627
10292.14 673
10293.10 675
10294.06 649
10295.01 618
10295.97 634
10296.93 660
10297.89 618
10298.84 617
10299.80 632
10300.76 596
10301.72 625
10302.67 629
10303.63 603
10304.59 589
10305.55 571
10306.51 614
10307.46 566
10308.42 578
10309.38 587
10310.34 597
10311.30 571
10312.25 593
10313.21 600
10314.17 600
10315.13 590
10316.09 567
10317.05 564
10318.00 543
10318.96 552
10319.92 593
10320.88 583
10321.84 559
10322.80 557
10323.76 547
10324.71 564
10325.67 574
10326.63 605
10327.59 555
10328.55 578
10329.51 564
10330.47 602
10331.43 571
10332.39 569
10333.35 566
10334.30 600
10335.26 568
10336.22 524
10337.18 563
10338.14 561
10339.10 602
10340.06 549
10341.02 597
10341.98 608
10342.94 612
10343.90 613
10344.86 616
10345.82 607
10346.78 592
10347.74 619
10348.70 581
10349.66 637
10350.62 613
10351.58 608
10352.54 606
10353.50 580
10354.46 604
10355.42 603
10356.38 609
10357.34 609
10358.30 608
10359.26 595
10360.22 584
10361.18 578
10362.14 555
10363.10 562
10364.06 569
10365.02 536
10365.98 536
10366.94 522
10367.90 566
10368.87 532
10369.83 563
10370.79 593
10371.75 621
10372.71 573
10373.67 544
10374.63 514
10375.59 556
10376.55 527
10377.51 554
10378.48 564
10379.44 559
10380.40 555
10381.36 554
10382.32 551
10383.28 573
10384.24 516
10385.21 532
10386.17 538
10387.13 552
10388.09 534
10389.05 520
10390.01 564
10390.98 557
10391.94 534
10392.90 586
10393.86 541
10394.82 522
10395.79 560
10396.75 574
10397.71 535
10398.67 573
10399.63 574
10400.60 555
10401.56 534
10402.52 542
10403.48 563
10404.45 589
10405.41 566
10406.37 555
10407.33 576
10408.30 599
10409.26 571
10410.22 580
10411.18 599
10412.15 619
10413.11 613
10414.07 654
10415.04 640
10416.00 613
10416.96 620
10417.93 660
10418.89 662
10419.85 668
10420.81 684
10421.78 692
10422.74 642
10423.70 604
10424.67 621
10425.63 629
10426.59 601
10427.56 591
10428.52 559
10429.49 612
10430.45 581
10431.41 580
10432.38 562
10433.34 550
10434.30 537
10435.27 550
10436.23 559
10437.20 537
10438.16 543
10439.12 550
10440.09 560
10441.05 515
10442.02 511
10442.98 533
10443.94 541
10444.91 530
10445.87 537
10446.84 546
10447.80 526
10448.77 535
10449.73 557
10450.70 552
10451.66 530
10452.63 537
10453.59 563
10454.55 557
10455.52 522
10456.48 534
10457.45 542
10458.41 553
10459.38 504
10460.34 540
10461.31 526
10462.27 522
10463.24 521
10464.20 551
10465.17 541
10466.14 492
10467.10 536
10468.07 533
10469.03 533
10470.00 491
10470.96 562
10471.93 570
10472.89 584
10473.86 567
10474.82 553
10475.79 549
10476.76 578
10477.72 571
10478.69 596
10479.65 585
10480.62 594
10481.59 572
10482.55 546
10483.52 558
10484.48 539
10485.45 541
10486.42 515
10487.38 497
10488.35 517
10489.32 535
10490.28 505
10491.25 549
10492.21 532
10493.18 532
10494.15 539
10495.11 576
10496.08 546
10497.05 518
10498.01 528
10498.98 502
10499.95 552
10500.92 541
10501.88 493
10502.85 498
10503.82 550
10504.78 519
10505.75 515
10506.72 517
10507.68 524
10508.65 480
10509.62 504
10510.59 486
10511.55 531
10512.52 531
10513.49 497
10514.46 516
10515.42 512
10516.39 499
10517.36 486
10518.33 496
10519.29 518
10520.26 505
10521.23 519
10522.20 507
10523.17 508
10524.13 494
10525.10 508
10526.07 514
10527.04 516
10528.01 516
10528.97 528
10529.94 533
10530.91 530
10531.88 517
10532.85 528
10533.82 531
10534.78 545
10535.75 520
10536.72 549
10537.69 540
10538.66 514
10539.63 511
10540.60 519
10541.56 525
10542.53 518
10543.50 523
10544.47 553
10545.44 520
10546.41 515
10547.38 544
10548.35 555
10549.32 556
10550.29 535
10551.25 527
10552.22 556
10553.19 558
10554.16 620
10555.13 646
10556.10 585
10557.07 573
10558.04 594
10559.01 626
10559.98 630
10560.95 622
10561.92 600
10562.89 618
10563.86 647
10564.83 563
10565.80 564
10566.77 593
10567.74 587
10568.71 545
10569.68 541
10570.65 546
10571.62 572
10572.59 545
10573.56 519
10574.53 528
10575.50 529
10576.47 542
10577.44 530
10578.41 567
10579.38 560
10580.35 566
10581.32 569
10582.29 596
10583.26 541
10584.23 546
10585.21 572
10586.18 572
10587.15 542
10588.12 552
10589.09 566
10590.06 558
10591.03 568
10592.00 602
10592.97 567
10593.94 579
10594.92 584
10595.89 543
10596.86 544
10597.83 560
10598.80 529
10599.77 499
10600.74 493
10601.71 493
10602.69 529
10603.66 523
10604.63 509
10605.60 500
10606.57 540
10607.54 497
10608.52 503
10609.49 498
10610.46 527
10611.43 551
10612.40 488
10613.38 512
10614.35 520
10615.32 519
10616.29 569
10617.27 526
10618.24 534
10619.21 530
10620.18 535
10621.15 562
10622.13 553
10623.10 536
10624.07 577
10625.04 543
10626.02 553
10626.99 518
10627.96 556
10628.94 556
10629.91 562
10630.88 557
10631.85 594
10632.83 600
10633.80 597
10634.77 602
10635.75 638
10636.72 611
10637.69 598
10638.67 667
10639.64 612
10640.61 616
10641.59 589
10642.56 580
10643.53 555
10644.51 561
10645.48 587
10646.45 572
10647.43 565
10648.40 555
10649.37 527
10650.35 543
10651.32 525
10652.30 516
10653.27 518
10654.24 481
10655.22 528
10656.19 486
10657.16 508
10658.14 492
10659.11 478
10660.09 496
10661.06 509
10662.04 518
10663.01 537
10663.98 508
10664.96 509
10665.93 537
10666.91 514
10667.88 516
10668.86 489
10669.83 512
10670.81 540
10671.78 537
10672.76 531
10673.73 500
10674.71 521
10675.68 541
10676.66 529
10677.63 487
10678.61 482
10679.58 541
10680.56 538
10681.53 493
10682.51 524
10683.48 486
10684.46 493
10685.43 503
10686.41 521
10687.38 513
10688.36 504
10689.33 477
10690.31 466
10691.28 506
10692.26 503
10693.24 494
10694.21 518
10695.19 489
10696.16 515
10697.14 509
10698.12 474
10699.09 490
10700.07 460
10701.04 484
10702.02 467
10703.00 472
10703.97 471
10704.95 502
10705.92 451
10706.90 484
10707.88 508
10708.85 527
10709.83 480
10710.81 483
10711.78 488
10712.76 456
10713.74 469
10714.71 467
10715.69 498
10716.67 475
10717.64 472
10718.62 503
10719.60 505
10720.57 498
10721.55 486
10722.53 496
10723.50 503
10724.48 473
10725.46 469
10726.44 514
10727.41 469
10728.39 470
10729.37 499
10730.35 481
10731.32 496
10732.30 491
10733.28 498
10734.26 540
10735.23 515
10736.21 523
10737.19 527
10738.17 497
10739.14 495
10740.12 480
10741.10 520
10742.08 513
10743.06 499
10744.03 504
10745.01 503
10745.99 511
10746.97 521
10747.95 512
10748.92 490
10749.90 490
10750.88 516
10751.86 506
10752.84 510
10753.82 470
10754.79 475
10755.77 483
10756.75 474
10757.73 510
10758.71 511
10759.69 466
10760.67 475
10761.65 485
10762.62 500
10763.60 518
10764.58 493
10765.56 514
10766.54 489
10767.52 495
10768.50 516
10769.48 508
10770.46 522
10771.44 503
10772.42 513
10773.39 544
10774.37 496
10775.35 514
10776.33 536
10777.31 524
10778.29 528
10779.27 515
10780.25 538
10781.23 558
10782.21 526
10783.19 495
10784.17 525
10785.15 520
10786.13 489
10787.11 523
10788.09 522
10789.07 533
10790.05 510
10791.03 506
10792.01 505
10792.99 488
10793.97 483
10794.95 516
10795.93 498
10796.91 498
10797.89 519
10798.87 502
10799.85 496
10800.83 500
10801.82 512
10802.80 517
10803.78 476
10804.76 512
10805.74 517
10806.72 501
10807.70 548
10808.68 517
10809.66 481
10810.64 477
10811.62 488
10812.61 519
10813.59 506
10814.57 507
10815.55 500
10816.53 472
10817.51 498
10818.49 517
10819.47 508
10820.46 539
10821.44 534
10822.42 559
10823.40 505
10824.38 517
10825.36 488
10826.35 551
10827.33 525
10828.31 516
10829.29 530
10830.27 510
10831.25 514
10832.24 520
10833.22 503
10834.20 493
10835.18 525
10836.17 517
10837.15 511
10838.13 495
10839.11 513
10840.09 494
10841.08 491
10842.06 502
10843.04 510
10844.02 546
10845.01 531
10845.99 549
10846.97 530
10847.96 539
10848.94 545
10849.92 540
10850.90 541
10851.89 544
10852.87 553
10853.85 553
10854.84 535
10855.82 558
10856.80 549
10857.78 514
10858.77 571
10859.75 577
10860.73 562
10861.72 572
10862.70 582
10863.68 585
10864.67 575
10865.65 549
10866.64 573
10867.62 577
10868.60 581
10869.59 578
10870.57 598
10871.55 612
10872.54 605
10873.52 611
10874.51 584
10875.49 604
10876.47 598
10877.46 533
10878.44 603
10879.43 648
10880.41 640
10881.39 609
10882.38 610
10883.36 626
10884.35 630
10885.33 642
10886.32 644
10887.30 658
10888.29 650
10889.27 615
10890.25 672
10891.24 716
10892.22 689
10893.21 710
10894.19 750
10895.18 793
10896.16 785
10897.15 774
10898.13 782
10899.12 818
10900.10 801
10901.09 802
10902.07 740
10903.06 791
10904.04 756
10905.03 782
10906.01 748
10907.00 765
10907.99 750
10908.97 770
10909.96 727
10910.94 708
10911.93 707
10912.91 709
10913.90 720
10914.88 743
10915.87 749
10916.86 720
10917.84 711
10918.83 717
10919.81 714
10920.80 710
10921.79 720
10922.77 730
10923.76 726
10924.74 707
10925.73 753
10926.72 720
10927.70 721
10928.69 765
10929.68 770
10930.66 760
10931.65 727
10932.64 758
10933.62 775
10934.61 788
10935.60 842
10936.58 817
10937.57 826
10938.56 838
10939.54 821
10940.53 801
10941.52 832
10942.50 845
10943.49 866
10944.48 837
10945.47 878
10946.45 879
10947.44 900
10948.43 900
10949.41 945
10950.40 1048
10951.39 1096
10952.38 1108
10953.36 1117
10954.35 1157
10955.34 1168
10956.33 1144
10957.31 1182
10958.30 1165
10959.29 1124
10960.28 1099
10961.27 1041
10962.25 1051
10963.24 1005
10964.23 939
10965.22 994
10966.21 994
10967.19 981
10968.18 957
10969.17 926
10970.16 957
10971.15 960
10972.13 910
10973.12 964
10974.11 945
10975.10 954
10976.09 955
10977.08 913
10978.07 963
10979.05 937
10980.04 999
10981.03 997
10982.02 1005
10983.01 1002
10984.00 993
10984.99 1017
10985.98 1006
10986.96 1061
10987.95 1094
10988.94 1133
10989.93 1197
10990.92 1233
10991.91 1329
10992.90 1376
10993.89 1449
10994.88 1505
10995.87 1564
10996.86 1578
10997.85 1645
10998.84 1609
10999.83 1574
11000.82 1522
11001.81 1422
11002.79 1390
11003.78 1294
11004.77 1168
11005.76 1180
11006.75 1120
11007.74 1103
11008.73 1051
11009.72 1008
11010.71 1006
11011.70 981
11012.69 951
11013.68 929
11014.67 905
11015.67 905
11016.66 878
11017.65 830
11018.64 856
11019.63 828
11020.62 832
11021.61 832
11022.60 812
11023.59 818
11024.58 778
11025.57 764
11026.56 760
11027.55 764
11028.54 782
11029.53 787
11030.52 775
11031.52 755
11032.51 774
11033.50 733
11034.49 727
11035.48 730
11036.47 747
11037.46 728
11038.45 732
11039.45 764
11040.44 715
11041.43 726
11042.42 709
11043.41 686
11044.40 716
11045.39 731
11046.39 725
11047.38 739
11048.37 726
11049.36 656
11050.35 674
11051.35 703
11052.34 698
11053.33 706
11054.32 702
11055.31 692
11056.31 698
11057.30 700
11058.29 700
11059.28 737
11060.27 714
11061.27 723
11062.26 705
11063.25 682
11064.24 677
11065.24 714
11066.23 766
11067.22 703
11068.21 693
11069.21 718
11070.20 686
11071.19 662
11072.19 668
11073.18 681
11074.17 698
11075.16 740
11076.16 713
11077.15 714
11078.14 716
11079.14 709
11080.13 711
11081.12 693
11082.12 708
11083.11 719
11084.10 690
11085.10 686
11086.09 699
11087.08 705
11088.08 685
11089.07 735
11090.06 704
11091.06 739
11092.05 737
11093.04 738
11094.04 713
11095.03 733
11096.03 754
11097.02 733
11098.01 761
11099.01 715
11100.00 730
11101.00 726
11101.99 715
11102.98 696
11103.98 707
11104.97 717
11105.97 769
11106.96 765
11107.96 716
11108.95 763
11109.95 775
11110.94 735
11111.93 720
11112.93 726
11113.92 764
11114.92 765
11115.91 754
11116.91 762
11117.90 772
11118.90 771
11119.89 801
11120.89 795
11121.88 815
11122.88 842
11123.87 873
11124.87 916
11125.86 876
11126.86 820
11127.85 850
11128.85 785
11129.84 786
11130.84 790
11131.84 767
11132.83 778
11133.83 765
11134.82 737
11135.82 668
11136.81 732
11137.81 723
11138.81 722
11139.80 721
11140.80 728
11141.79 745
11142.79 733
11143.79 702
11144.78 729
11145.78 732
11146.77 708
11147.77 653
11148.77 677
11149.76 647
11150.76 701
11151.75 673
11152.75 682
11153.75 713
11154.74 665
11155.74 685
11156.74 700
11157.73 703
11158.73 659
11159.73 665
11160.72 699
11161.72 664
11162.72 681
11163.71 690
11164.71 699
11165.71 690
11166.71 708
11167.70 680
11168.70 703
11169.70 726
11170.69 696
11171.69 739
11172.69 720
11173.69 718
11174.68 697
11175.68 693
11176.68 711
11177.68 708
11178.67 713
11179.67 710
11180.67 716
11181.67 712
11182.66 728
11183.66 722
11184.66 718
11185.66 731
11186.66 749
11187.65 741
11188.65 734
11189.65 734
11190.65 694
11191.65 753
11192.64 733
11193.64 743
11194.64 757
11195.64 754
11196.64 763
11197.64 755
11198.63 756
11199.63 722
11200.63 729
11201.63 742
11202.63 793
11203.63 731
11204.63 725
11205.63 786
11206.62 722
11207.62 771
11208.62 745
11209.62 738
11210.62 725
11211.62 731
11212.62 737
11213.62 746
11214.62 740
11215.62 690
11216.61 718
11217.61 693
11218.61 669
11219.61 646
11220.61 691
11221.61 660
11222.61 640
11223.61 638
11224.61 670
11225.61 671
11226.61 665
11227.61 622
11228.61 638
11229.61 669
11230.61 660
11231.61 648
11232.61 595
11233.61 608
11234.61 652
11235.61 626
11236.61 596
11237.61 619
11238.61 662
11239.61 626
11240.61 599
11241.61 625
11242.61 605
11243.61 614
11244.61 636
11245.61 627
11246.61 631
11247.61 591
11248.62 582
11249.62 655
11250.62 634
11251.62 594
11252.62 596
11253.62 613
11254.62 598
11255.62 625
11256.62 610
11257.62 646
11258.62 628
11259.63 653
11260.63 632
11261.63 621
11262.63 621
11263.63 643
11264.63 630
11265.63 643
11266.64 618
11267.64 615
11268.64 674
11269.64 674
11270.64 662
11271.64 651
11272.65 682
11273.65 697
11274.65 633
11275.65 705
11276.65 720
11277.65 669
11278.66 660
11279.66 685
11280.66 691
11281.66 680
11282.67 648
11283.67 678
11284.67 617
11285.67 621
11286.67 639
11287.68 643
11288.68 632
11289.68 632
11290.68 617
11291.69 650
11292.69 627
11293.69 610
11294.70 612
11295.70 591
11296.70 590
11297.70 596
11298.71 628
11299.71 622
11300.71 620
11301.72 630
11302.72 629
11303.72 607
11304.72 592
11305.73 604
11306.73 653
11307.73 655
11308.74 656
11309.74 660
11310.74 653
11311.75 689
11312.75 690
11313.76 684
11314.76 682
11315.76 686
11316.77 629
11317.77 670
11318.77 659
11319.78 608
11320.78 636
11321.79 638
11322.79 619
11323.79 628
11324.80 599
11325.80 598
11326.81 593
11327.81 593
11328.81 590
11329.82 581
11330.82 578
11331.83 610
11332.83 637
11333.84 601
11334.84 594
11335.85 618
11336.85 621
11337.85 628
11338.86 635
11339.86 646
11340.87 619
11341.87 625
11342.88 622
11343.88 610
11344.89 651
11345.89 618
11346.90 636
11347.90 582
11348.91 564
11349.91 577
11350.92 610
11351.92 601
11352.93 580
11353.94 595
11354.94 577
11355.95 576
11356.95 601
11357.96 623
11358.96 586
11359.97 570
11360.97 592
11361.98 602
11362.99 587
11363.99 588
11365.00 593
11366.00 578
11367.01 559
11368.02 524
11369.02 540
11370.03 569
11371.03 588
11372.04 584
11373.05 568
11374.05 549
11375.06 570
11376.06 568
11377.07 573
11378.08 570
11379.08 531
11380.09 600
11381.10 604
11382.10 552
11383.11 578
11384.12 608
11385.12 533
11386.13 539
11387.14 580
11388.14 559
11389.15 564
11390.16 561
11391.17 585
11392.17 557
11393.18 550
11394.19 583
11395.19 538
11396.20 567
11397.21 563
11398.22 545
11399.22 572
11400.23 574
11401.24 583
11402.25 578
11403.25 557
11404.26 600
11405.27 586
11406.28 579
11407.28 603
11408.29 571
11409.30 553
11410.31 573
11411.31 573
11412.32 548
11413.33 552
11414.34 555
11415.35 584
11416.35 555
11417.36 595
11418.37 583
11419.38 577
11420.39 597
11421.40 596
11422.40 578
11423.41 582
11424.42 567
11425.43 565
11426.44 577
11427.45 594
11428.46 604
11429.46 598
11430.47 593
11431.48 589
11432.49 583
11433.50 586
11434.51 607
11435.52 551
11436.53 610
11437.54 573
11438.54 593
11439.55 599
11440.56 596
11441.57 616
11442.58 568
11443.59 572
11444.60 617
11445.61 587
11446.62 582
11447.63 579
11448.64 540
11449.65 580
11450.66 620
11451.67 603
11452.68 605
11453.69 612
11454.70 600
11455.71 610
11456.72 646
11457.73 651
11458.74 619
11459.75 616
11460.76 622
11461.77 640
11462.78 623
11463.79 598
11464.80 681
11465.81 614
11466.82 626
11467.83 653
11468.84 697
11469.85 671
11470.86 655
11471.87 650
11472.88 655
11473.89 666
11474.90 677
11475.91 666
11476.92 668
11477.93 632
11478.95 640
11479.96 638
11480.97 648
11481.98 645
11482.99 670
11484.00 667
11485.01 640
11486.02 630
11487.03 645
11488.05 692
11489.06 655
11490.07 670
11491.08 657
11492.09 645
11493.10 653
11494.11 637
11495.13 639
11496.14 663
11497.15 656
11498.16 635
11499.17 628
11500.18 621
11501.20 644
11502.21 610
11503.22 662
11504.23 668
11505.24 647
11506.26 670
11507.27 625
11508.28 650
11509.29 672
11510.30 668
11511.32 686
11512.33 667
11513.34 691
11514.35 716
11515.37 683
11516.38 666
11517.39 700
11518.40 655
11519.42 696
11520.43 707
11521.44 676
11522.45 716
11523.47 737
11524.48 708
11525.49 757
11526.51 705
11527.52 698
11528.53 698
11529.55 760
11530.56 721
11531.57 769
11532.59 777
11533.60 745
11534.61 718
11535.63 736
11536.64 755
11537.65 771
11538.67 756
11539.68 763
11540.69 842
11541.71 826
11542.72 777
11543.73 780
11544.75 806
11545.76 818
11546.78 813
11547.79 871
11548.80 848
11549.82 872
11550.83 888
11551.85 946
11552.86 922
11553.87 853
11554.89 929
11555.90 961
11556.92 999
11557.93 981
11558.95 941
11559.96 989
11560.97 995
11561.99 1021
11563.00 1044
11564.02 1022
11565.03 1066
11566.05 1092
11567.06 1118
11568.08 1099
11569.09 1121
11570.11 1187
11571.12 1222
11572.14 1281
11573.15 1255
11574.17 1279
11575.18 1341
11576.20 1366
11577.21 1434
11578.23 1478
11579.24 1534
11580.26 1545
11581.27 1562
11582.29 1703
11583.30 1689
11584.32 1721
11585.33 1873
11586.35 2020
11587.37 2102
11588.38 2240
11589.40 2510
11590.41 2623
11591.43 2827
11592.44 3109
11593.46 3164
11594.48 3371
11595.49 3447
11596.51 3531
11597.52 3476
11598.54 3526
11599.56 3363
11600.57 3133
11601.59 2999
11602.61 2826
11603.62 2689
11604.64 2429
11605.66 2262
11606.67 2143
11607.69 1965
11608.70 1833
11609.72 1720
11610.74 1611
11611.75 1546
11612.77 1536
11613.79 1460
11614.81 1365
11615.82 1338
11616.84 1320
11617.86 1287
11618.87 1213
11619.89 1201
11620.91 1214
11621.92 1139
11622.94 1133
11623.96 1096
11624.98 1098
11625.99 1064
11627.01 1080
11628.03 1039
11629.05 994
11630.06 944
11631.08 955
11632.10 951
11633.12 897
11634.13 907
11635.15 894
11636.17 892
11637.19 855
11638.20 840
11639.22 835
11640.24 834
11641.26 795
11642.28 791
11643.29 813
11644.31 771
11645.33 787
11646.35 781
11647.37 773
11648.39 788
11649.40 746
11650.42 727
11651.44 761
11652.46 771
11653.48 741
11654.50 787
11655.51 778
11656.53 779
11657.55 786
11658.57 777
11659.59 762
11660.61 764
11661.63 812
11662.65 765
11663.67 731
11664.68 763
11665.70 846
11666.72 822
11667.74 829
11668.76 824
11669.78 833
11670.80 811
11671.82 838
11672.84 833
11673.86 849
11674.88 800
11675.90 827
11676.92 842
11677.94 827
11678.96 800
11679.98 848
11680.99 838
11682.01 844
11683.03 861
11684.05 873
11685.07 851
11686.09 860
11687.11 877
11688.13 832
11689.15 838
11690.17 817
11691.19 818
11692.21 817
11693.24 803
11694.26 822
11695.28 820
11696.30 792
11697.32 802
11698.34 834
11699.36 787
11700.38 750
11701.40 793
11702.42 827
11703.44 809
11704.46 818
11705.48 791
11706.50 793
11707.52 787
11708.54 791
11709.57 766
11710.59 780
11711.61 778
11712.63 766
11713.65 767
11714.67 745
11715.69 738
11716.71 736
11717.73 741
11718.76 727
11719.78 726
11720.80 727
11721.82 725
11722.84 728
11723.86 747
11724.89 685
11725.91 691
11726.93 719
11727.95 698
11728.97 697
11729.99 707
11731.02 690
11732.04 706
11733.06 702
11734.08 735
11735.10 726
11736.13 728
11737.15 734
11738.17 713
11739.19 745
11740.22 705
11741.24 693
11742.26 757
11743.28 724
11744.30 711
11745.33 758
11746.35 700
11747.37 711
11748.40 734
11749.42 702
11750.44 686
11751.46 671
11752.49 697
11753.51 666
11754.53 640
11755.56 618
11756.58 624
11757.60 658
11758.62 686
11759.65 639
11760.67 661
11761.69 667
11762.72 657
11763.74 674
11764.76 633
11765.79 647
11766.81 674
11767.83 675
11768.86 663
11769.88 664
11770.91 618
11771.93 609
11772.95 645
11773.98 640
11775.00 625
11776.02 586
11777.05 620
11778.07 625
11779.10 612
11780.12 628
11781.14 645
11782.17 604
11783.19 636
11784.22 622
11785.24 635
11786.26 628
11787.29 612
11788.31 619
11789.34 556
11790.36 562
11791.39 619
11792.41 627
11793.44 615
11794.46 599
11795.49 635
11796.51 626
11797.54 588
11798.56 636
11799.59 610
11800.61 614
11801.63 602
11802.66 630
11803.69 619
11804.71 656
11805.74 617
11806.76 645
11807.79 629
11808.81 580
11809.84 565
11810.86 602
11811.89 569
11812.91 560
11813.94 590
11814.96 611
11815.99 575
11817.01 592
11818.04 604
11819.07 593
11820.09 592
11821.12 591
11822.14 586
11823.17 573
11824.20 621
11825.22 640
11826.25 607
11827.27 609
11828.30 630
11829.33 604
11830.35 560
11831.38 620
11832.40 592
11833.43 572
11834.46 559
11835.48 585
11836.51 592
11837.54 582
11838.56 573
11839.59 599
11840.62 617
11841.64 615
11842.67 611
11843.70 596
11844.72 615
11845.75 599
11846.78 556
11847.80 600
11848.83 622
11849.86 639
11850.89 617
11851.91 594
11852.94 597
11853.97 593
11854.99 611
11856.02 624
11857.05 633
11858.08 641
11859.10 631
11860.13 627
11861.16 609
11862.19 647
11863.21 649
11864.24 649
11865.27 653
11866.30 652
11867.33 648
11868.35 656
11869.38 670
11870.41 692
11871.44 644
11872.47 646
11873.49 660
11874.52 689
11875.55 671
11876.58 633
11877.61 701
11878.63 693
11879.66 671
11880.69 701
11881.72 666
11882.75 699
11883.78 731
11884.81 716
11885.83 727
11886.86 759
11887.89 752
11888.92 773
11889.95 791
11890.98 842
11892.01 824
11893.04 846
11894.06 873
11895.09 879
11896.12 919
11897.15 898
11898.18 931
11899.21 897
11900.24 924
11901.27 942
11902.30 917
11903.33 873
11904.36 910
11905.39 891
11906.42 899
11907.45 874
11908.48 895
11909.50 883
11910.53 861
11911.56 868
11912.59 809
11913.62 839
11914.65 835
11915.68 860
11916.71 890
11917.74 893
11918.77 912
11919.80 934
11920.83 959
11921.86 1002
11922.89 936
11923.92 1001
11924.95 1041
11925.99 1068
11927.02 1064
11928.05 1040
11929.08 997
11930.11 1038
11931.14 1004
11932.17 1031
11933.20 984
11934.23 980
11935.26 929
11936.29 890
11937.32 866
11938.35 855
11939.38 837
11940.41 842
11941.45 765
11942.48 738
11943.51 765
11944.54 740
11945.57 741
11946.60 700
11947.63 687
11948.66 715
11949.70 747
11950.73 720
11951.76 721
11952.79 679
11953.82 708
11954.85 701
11955.88 668
11956.92 688
11957.95 698
11958.98 670
11960.01 655
11961.04 656
11962.08 664
11963.11 656
11964.14 644
11965.17 655
11966.20 676
11967.24 674
11968.27 684
11969.30 669
11970.33 705
11971.36 701
11972.40 661
11973.43 671
11974.46 676
11975.49 661
11976.53 670
11977.56 664
11978.59 659
11979.62 676
11980.66 663
11981.69 677
11982.72 673
11983.76 712
11984.79 713
11985.82 732
11986.85 726
11987.89 704
11988.92 663
11989.95 700
11990.99 691
11992.02 729
11993.05 707
11994.09 695
11995.12 684
11996.15 675
11997.19 708
11998.22 717
11999.25 693
12000.29 699
12001.32 738
12002.35 775
12003.39 734
12004.42 753
12005.46 778
12006.49 772
12007.52 832
12008.56 802
12009.59 785
12010.63 834
12011.66 844
12012.69 841
12013.73 843
12014.76 863
12015.80 833
12016.83 880
12017.86 857
12018.90 880
12019.93 905
12020.97 887
12022.00 852
12023.04 847
12024.07 848
12025.11 810
12026.14 851
12027.18 831
12028.21 836
12029.25 804
12030.28 844
12031.32 820
12032.35 810
12033.39 788
12034.42 773
12035.46 760
12036.49 759
12037.53 770
12038.56 781
12039.60 719
12040.63 748
12041.67 757
12042.70 750
12043.74 736
12044.77 747
12045.81 730
12046.84 749
12047.88 769
12048.92 750
12049.95 742
12050.99 766
12052.02 758
12053.06 738
12054.09 730
12055.13 745
12056.17 761
12057.20 756
12058.24 735
12059.27 755
12060.31 714
12061.35 721
12062.38 735
12063.42 778
12064.46 734
12065.49 711
12066.53 730
12067.56 712
12068.60 712
12069.64 749
12070.67 769
12071.71 731
12072.75 754
12073.78 748
12074.82 740
12075.86 763
12076.89 749
12077.93 781
12078.97 767
12080.01 793
12081.04 775
12082.08 752
12083.12 760
12084.15 779
12085.19 768
12086.23 754
12087.27 780
12088.30 837
12089.34 785
12090.38 836
12091.41 841
12092.45 829
12093.49 885
12094.53 911
12095.57 924
12096.60 976
12097.64 943
12098.68 950
12099.72 963
12100.75 984
12101.79 953
12102.83 965
12103.87 971
12104.91 910
12105.94 912
12106.98 864
12108.02 836
12109.06 795
12110.10 774
12111.14 802
12112.17 754
12113.21 720
12114.25 726
12115.29 731
12116.33 691
12117.37 671
12118.40 656
12119.44 670
12120.48 666
12121.52 654
12122.56 648
12123.60 631
12124.64 637
12125.68 634
12126.72 640
12127.75 645
12128.79 624
12129.83 613
12130.87 637
12131.91 602
12132.95 602
12133.99 602
12135.03 603
12136.07 560
12137.11 595
12138.15 569
12139.19 591
12140.23 595
12141.27 548
12142.31 558
12143.35 585
12144.38 582
12145.42 563
12146.46 580
12147.50 545
12148.54 534
12149.58 542
12150.62 583
12151.66 542
12152.70 573
12153.74 554
12154.78 532
12155.82 590
12156.87 573
12157.91 561
12158.95 556
12159.99 579
12161.03 577
12162.07 565
12163.11 540
12164.15 561
12165.19 556
12166.23 561
12167.27 535
12168.31 558
12169.35 537
12170.39 570
12171.43 553
12172.47 551
12173.52 567
12174.56 562
12175.60 561
12176.64 544
12177.68 581
12178.72 538
12179.76 520
12180.80 551
12181.85 547
12182.89 559
12183.93 576
12184.97 551
12186.01 565
12187.05 574
12188.09 560
12189.14 570
12190.18 606
12191.22 580
12192.26 567
12193.30 555
12194.34 583
12195.39 622
12196.43 542
12197.47 574
12198.51 532
12199.55 590
12200.60 591
12201.64 587
12202.68 534
12203.72 552
12204.77 542
12205.81 547
12206.85 537
12207.89 557
12208.94 536
12209.98 531
12211.02 551
12212.06 553
12213.11 540
12214.15 514
12215.19 595
12216.23 585
12217.28 556
12218.32 567
12219.36 566
12220.41 564
12221.45 566
12222.49 573
12223.54 574
12224.58 553
12225.62 564
12226.66 570
12227.71 548
12228.75 540
12229.79 551
12230.84 562
12231.88 546
12232.93 556
12233.97 580
12235.01 552
12236.06 524
12237.10 537
12238.14 565
12239.19 579
12240.23 571
12241.28 555
12242.32 605
12243.36 556
12244.41 532
12245.45 527
12246.50 538
12247.54 564
12248.58 561
12249.63 543
12250.67 581
12251.72 519
12252.76 551
12253.80 484
12254.85 528
12255.89 501
12256.94 502
12257.98 489
12259.03 481
12260.07 466
12261.12 495
12262.16 482
12263.21 484
12264.25 490
12265.30 490
12266.34 499
12267.39 462
12268.43 464
12269.48 455
12270.52 468
12271.57 468
12272.61 475
12273.66 483
12274.70 464
12275.75 490
12276.79 484
12277.84 481
12278.88 491
12279.93 463
12280.98 452
12282.02 486
12283.07 489
12284.11 511
12285.16 485
12286.20 472
12287.25 476
12288.30 469
12289.34 445
12290.39 472
12291.43 444
12292.48 479
12293.53 482
12294.57 443
12295.62 456
12296.66 468
12297.71 477
12298.76 455
12299.80 478
12300.85 480
12301.90 463
12302.94 446
12303.99 454
12305.04 462
12306.08 462
12307.13 465
12308.18 461
12309.22 479
12310.27 482
12311.32 453
12312.36 460
12313.41 475
12314.46 440
12315.50 448
12316.55 422
12317.60 464
12318.65 449
12319.69 432
12320.74 439
12321.79 456
12322.83 441
12323.88 444
12324.93 459
12325.98 452
12327.02 428
12328.07 443
12329.12 443
12330.17 428
12331.21 442
12332.26 463
12333.31 471
12334.36 449
12335.41 438
12336.45 418
12337.50 425
12338.55 428
12339.60 426
12340.65 439
12341.69 443
12342.74 449
12343.79 457
12344.84 421
12345.89 417
12346.94 444
12347.98 437
12349.03 444
12350.08 430
12351.13 453
12352.18 429
12353.23 421
12354.28 394
12355.32 432
12356.37 442
12357.42 424
12358.47 413
12359.52 414
12360.57 420
12361.62 433
12362.67 459
12363.72 431
12364.76 476
12365.81 416
12366.86 427
12367.91 451
12368.96 424
12370.01 423
12371.06 432
12372.11 429
12373.16 429
12374.21 447
12375.26 443
12376.31 435
12377.36 408
12378.41 446
12379.46 416
12380.51 433
12381.56 424
12382.61 466
12383.66 443
12384.71 441
12385.76 431
12386.81 465
12387.86 439
12388.91 459
12389.96 434
12391.01 442
12392.06 436
12393.11 443
12394.16 481
12395.21 446
12396.26 459
12397.31 463
12398.36 492
12399.41 487
12400.46 470
12401.51 448
12402.56 465
12403.61 486
12404.66 490
12405.71 474
12406.77 457
12407.82 444
12408.87 452
12409.92 489
12410.97 454
12412.02 493
12413.07 467
12414.12 453
12415.17 457
12416.23 450
12417.28 471
12418.33 483
12419.38 489
12420.43 481
12421.48 459
12422.53 488
12423.59 486
12424.64 480
12425.69 499
12426.74 490
12427.79 501
12428.84 476
12429.90 495
12430.95 489
12432.00 503
12433.05 490
12434.10 553
12435.16 475
12436.21 498
12437.26 505
12438.31 487
12439.37 483
12440.42 461
12441.47 486
12442.52 487
12443.58 468
12444.63 443
12445.68 490
12446.73 456
12447.79 463
12448.84 431
12449.89 470
12450.94 476
12452.00 499
12453.05 475
12454.10 414
12455.16 417
12456.21 469
12457.26 474
12458.31 473
12459.37 447
12460.42 445
12461.47 477
12462.53 464
12463.58 452
12464.63 444
12465.69 455
12466.74 423
12467.79 435
12468.85 475
12469.90 467
12470.95 444
12472.01 435
12473.06 471
12474.12 431
12475.17 412
12476.22 456
12477.28 486
12478.33 469
12479.39 467
12480.44 486
12481.49 480
12482.55 474
12483.60 499
12484.66 523
12485.71 554
12486.76 518
12487.82 562
12488.87 567
12489.93 509
12490.98 548
12492.04 548
12493.09 577
12494.15 561
12495.20 525
12496.25 533
12497.31 526
12498.36 519
12499.42 540
12500.47 498
12501.53 470
12502.58 464
12503.64 458
12504.69 451
12505.75 444
12506.80 436
12507.86 457
12508.91 481
12509.97 463
12511.03 441
12512.08 446
12513.14 476
12514.19 426
12515.25 454
12516.30 437
12517.36 445
12518.41 425
12519.47 447
12520.52 433
12521.58 406
12522.64 412
12523.69 419
12524.75 451
12525.80 439
12526.86 429
12527.92 453
12528.97 448
12530.03 430
12531.08 437
12532.14 413
12533.20 417
12534.25 425
12535.31 422
12536.37 427
12537.42 438
12538.48 413
12539.54 437
12540.59 425
12541.65 428
12542.70 420
12543.76 441
12544.82 443
12545.88 432
12546.93 455
12547.99 437
12549.05 414
12550.10 391
12551.16 449
12552.22 419
12553.27 414
12554.33 431
12555.39 437
12556.45 393
12557.50 415
12558.56 479
12559.62 412
12560.67 433
12561.73 414
12562.79 473
12563.85 453
12564.90 474
12565.96 476
12567.02 450
12568.08 461
12569.14 462
12570.19 444
12571.25 463
12572.31 439
12573.37 465
12574.42 436
12575.48 462
12576.54 463
12577.60 472
12578.66 488
12579.72 456
12580.77 442
12581.83 405
12582.89 456
12583.95 475
12585.01 463
12586.07 457
12587.12 461
12588.18 441
12589.24 449
12590.30 445
12591.36 428
12592.42 437
12593.48 432
12594.53 440
12595.59 457
12596.65 474
12597.71 457
12598.77 450
12599.83 442
12600.89 452
12601.95 435
12603.01 476
12604.07 455
12605.13 472
12606.18 445
12607.24 466
12608.30 453
12609.36 476
12610.42 464
12611.48 484
12612.54 450
12613.60 460
12614.66 489
12615.72 482
12616.78 485
12617.84 482
12618.90 491
12619.96 447
12621.02 456
12622.08 433
12623.14 427
12624.20 449
12625.26 446
12626.32 483
12627.38 443
12628.44 479
12629.50 478
12630.56 461
12631.62 445
12632.68 446
12633.74 433
12634.80 476
12635.86 442
12636.92 437
12637.98 413
12639.04 408
12640.11 438
12641.17 444
12642.23 465
12643.29 480
12644.35 450
12645.41 476
12646.47 462
12647.53 485
12648.59 453
12649.65 448
12650.72 470
12651.78 463
12652.84 474
12653.90 471
12654.96 478
12656.02 438
12657.08 465
12658.14 510
12659.21 480
12660.27 497
12661.33 474
12662.39 465
12663.45 458
12664.51 482
12665.58 473
12666.64 507
12667.70 487
12668.76 535
12669.82 498
12670.89 522
12671.95 519
12673.01 505
12674.07 554
12675.13 532
12676.20 538
12677.26 521
12678.32 550
12679.38 537
12680.45 536
12681.51 545
12682.57 579
12683.63 605
12684.70 609
12685.76 565
12686.82 583
12687.88 618
12688.95 642
12690.01 635
12691.07 626
12692.14 632
12693.20 635
12694.26 644
12695.32 622
12696.39 650
12697.45 674
12698.51 651
12699.58 650
12700.64 684
12701.70 676
12702.77 611
12703.83 635
12704.89 611
12705.96 632
12707.02 629
12708.08 626
12709.15 601
12710.21 577
12711.28 611
12712.34 610
12713.40 537
12714.47 588
12715.53 606
12716.59 578
12717.66 581
12718.72 541
12719.79 581
12720.85 584
12721.92 579
12722.98 561
12724.04 567
12725.11 592
12726.17 583
12727.24 601
12728.30 616
12729.37 586
12730.43 630
12731.49 615
12732.56 595
12733.62 598
12734.69 602
12735.75 582
12736.82 560
12737.88 575
12738.95 570
12740.01 515
12741.08 543
12742.14 543
12743.21 524
12744.27 520
12745.34 520
12746.40 552
12747.47 541
12748.53 515
12749.60 487
12750.66 477
12751.73 501
12752.79 470
12753.86 494
12754.93 501
12755.99 466
12757.06 475
12758.12 468
12759.19 482
12760.25 484
12761.32 470
12762.39 495
12763.45 488
12764.52 498
12765.58 473
12766.65 462
12767.72 497
12768.78 479
12769.85 487
12770.91 511
12771.98 467
12773.05 459
12774.11 472
12775.18 456
12776.25 478
12777.31 480
12778.38 487
12779.45 526
12780.51 492
12781.58 470
12782.65 458
12783.71 455
12784.78 519
12785.85 499
12786.91 493
12787.98 487
12789.05 489
12790.11 490
12791.18 503
12792.25 485
12793.31 495
12794.38 489
12795.45 522
12796.52 498
12797.58 507
12798.65 519
12799.72 541
12800.79 514
12801.85 523
12802.92 540
12803.99 531
12805.06 585
12806.12 590
12807.19 572
12808.26 562
12809.33 603
12810.39 567
12811.46 575
12812.53 592
12813.60 596
12814.67 564
12815.73 559
12816.80 573
12817.87 574
12818.94 589
12820.01 564
12821.08 569
12822.14 567
12823.21 567
12824.28 572
12825.35 558
12826.42 551
12827.49 549
12828.55 521
12829.62 523
12830.69 546
12831.76 539
12832.83 521
12833.90 543
12834.97 528
12836.04 544
12837.11 539
12838.17 481
12839.24 485
12840.31 498
12841.38 507
12842.45 481
12843.52 498
12844.59 475
12845.66 479
12846.73 441
12847.80 464
12848.87 493
12849.94 449
12851.01 469
12852.08 434
12853.14 428
12854.21 447
12855.28 458
12856.35 458
12857.42 433
12858.49 421
12859.56 441
12860.63 425
12861.70 448
12862.77 426
12863.84 454
12864.91 445
12865.98 429
12867.05 449
12868.12 447
12869.19 430
12870.26 407
12871.34 405
12872.41 431
12873.48 407
12874.55 419
12875.62 426
12876.69 400
12877.76 393
12878.83 390
12879.90 418
12880.97 410
12882.04 423
12883.11 452
12884.18 446
12885.25 444
12886.33 410
12887.40 409
12888.47 415
12889.54 429
12890.61 411
12891.68 421
12892.75 372
12893.82 385
12894.89 396
12895.97 408
12897.04 430
12898.11 405
12899.18 396
12900.25 399
12901.32 402
12902.40 403
12903.47 401
12904.54 384
12905.61 433
12906.68 408
12907.75 384
12908.83 399
12909.90 424
12910.97 371
12912.04 379
12913.11 366
12914.19 412
12915.26 367
12916.33 401
12917.40 381
12918.48 384
12919.55 353
12920.62 379
12921.69 403
12922.77 394
12923.84 387
12924.91 354
12925.98 406
12927.06 351
12928.13 380
12929.20 377
12930.27 391
12931.35 377
12932.42 380
12933.49 358
12934.57 347
12935.64 367
12936.71 351
12937.79 376
12938.86 387
12939.93 387
12941.01 367
12942.08 400
12943.15 369
12944.23 378
12945.30 367
12946.37 392
12947.45 383
12948.52 377
12949.59 374
12950.67 382
12951.74 347
12952.81 378
12953.89 385
12954.96 377
12956.04 369
12957.11 379
12958.18 385
12959.26 351
12960.33 390
12961.41 354
12962.48 367
12963.55 352
12964.63 396
12965.70 395
12966.78 399
12967.85 357
12968.93 362
12970.00 395
12971.07 342
12972.15 355
12973.22 363
12974.30 381
12975.37 350
12976.45 388
12977.52 352
12978.60 372
12979.67 383
12980.75 380
12981.82 353
12982.90 376
12983.97 347
12985.05 367
12986.12 365
12987.20 384
12988.27 382
12989.35 385
12990.42 428
12991.50 365
12992.57 361
12993.65 373
12994.73 374
12995.80 338
12996.88 380
12997.95 346
12999.03 334
13000.10 357
13001.18 375
13002.25 366
13003.33 350
13004.41 356
13005.48 372
13006.56 365
13007.63 351
13008.71 375
13009.79 359
13010.86 357
13011.94 351
13013.02 364
13014.09 366
13015.17 370
13016.24 382
13017.32 386
13018.40 348
13019.47 375
13020.55 392
13021.63 356
13022.70 378
13023.78 378
13024.86 391
13025.93 421
13027.01 398
13028.09 356
13029.16 384
13030.24 381
13031.32 387
13032.40 373
13033.47 389
13034.55 378
13035.63 381
13036.70 403
13037.78 390
13038.86 402
13039.94 371
13041.01 425
13042.09 419
13043.17 391
13044.25 383
13045.32 417
13046.40 418
13047.48 423
13048.56 399
13049.63 380
13050.71 420
13051.79 418
13052.87 397
13053.95 397
13055.02 404
13056.10 399
13057.18 441
13058.26 434
13059.34 413
13060.41 386
13061.49 420
13062.57 428
13063.65 439
13064.73 400
13065.81 409
13066.88 392
13067.96 382
13069.04 394
13070.12 365
13071.20 392
13072.28 385
13073.36 367
13074.43 369
13075.51 391
13076.59 377
13077.67 354
13078.75 349
13079.83 366
13080.91 331
13081.99 347
13083.07 369
13084.15 374
13085.23 363
13086.30 352
13087.38 366
13088.46 376
13089.54 383
13090.62 357
13091.70 334
13092.78 345
13093.86 335
13094.94 344
13096.02 323
13097.10 333
13098.18 344
13099.26 341
13100.34 326
13101.42 380
13102.50 337
13103.58 337
13104.66 338
13105.74 354
13106.82 340
13107.90 340
13108.98 355
13110.06 351
13111.14 357
13112.22 346
13113.30 363
13114.38 333
13115.46 362
13116.54 358
13117.62 337
13118.70 368
13119.78 351
13120.86 346
13121.95 366
13123.03 348
13124.11 347
13125.19 363
13126.27 343
13127.35 349
13128.43 337
13129.51 364
13130.59 362
13131.67 348
13132.76 328
13133.84 351
13134.92 357
13136.00 321
13137.08 340
13138.16 339
13139.24 338
13140.32 338
13141.41 337
13142.49 326
13143.57 318
13144.65 365
13145.73 333
13146.81 340
13147.90 349
13148.98 367
13150.06 362
13151.14 355
13152.22 351
13153.31 361
13154.39 343
13155.47 344
13156.55 363
13157.63 357
13158.72 339
13159.80 377
13160.88 378
13161.96 378
13163.05 375
13164.13 363
13165.21 341
13166.29 360
13167.38 343
13168.46 355
13169.54 367
13170.62 348
13171.71 359
13172.79 376
13173.87 328
13174.96 345
13176.04 360
13177.12 346
13178.20 357
13179.29 345
13180.37 347
13181.45 339
13182.54 359
13183.62 379
13184.70 367
13185.79 353
13186.87 335
13187.95 342
13189.04 348
13190.12 384
13191.20 339
13192.29 361
13193.37 362
13194.46 360
13195.54 340
13196.62 334
13197.71 375
13198.79 356
13199.88 354
13200.96 351
13202.04 366
13203.13 361
13204.21 371
13205.30 381
13206.38 352
13207.46 367
13208.55 381
13209.63 378
13210.72 382
13211.80 378
13212.89 352
13213.97 350
13215.05 385
13216.14 368
13217.22 404
13218.31 369
13219.39 373
13220.48 357
13221.56 375
13222.65 385
13223.73 385
13224.82 375
13225.90 369
13226.99 384
13228.07 361
13229.16 363
13230.24 383
13231.33 379
13232.41 401
13233.50 379
13234.58 353
13235.67 384
13236.76 390
13237.84 398
13238.93 390
13240.01 367
13241.10 384
13242.18 372
13243.27 376
13244.35 378
13245.44 375
13246.53 390
13247.61 402
13248.70 418
13249.78 424
13250.87 415
13251.96 395
13253.04 387
13254.13 397
13255.21 386
13256.30 385
13257.39 436
13258.47 408
13259.56 406
13260.65 446
13261.73 435
13262.82 420
13263.91 418
13264.99 439
13266.08 429
13267.17 404
13268.25 394
13269.34 445
13270.43 404
13271.51 425
13272.60 435
13273.69 445
13274.77 400
13275.86 430
13276.95 456
13278.04 467
13279.12 453
13280.21 478
13281.30 493
13282.38 466
13283.47 483
13284.56 458
13285.65 445
13286.73 455
13287.82 494
13288.91 483
13290.00 502
13291.08 479
13292.17 488
13293.26 481
13294.35 495
13295.44 462
13296.52 502
13297.61 509
13298.70 495
13299.79 505
13300.88 472
13301.96 503
13303.05 523
13304.14 500
13305.23 507
13306.32 492
13307.41 483
13308.49 476
13309.58 511
13310.67 513
13311.76 490
13312.85 460
13313.94 471
13315.02 485
13316.11 491
13317.20 448
13318.29 511
13319.38 502
13320.47 498
13321.56 500
13322.65 505
13323.74 477
13324.82 481
13325.91 492
13327.00 517
13328.09 528
13329.18 498
13330.27 482
13331.36 477
13332.45 511
13333.54 494
13334.63 495
13335.72 508
13336.81 573
13337.90 525
13338.99 485
13340.08 477
13341.17 513
13342.26 522
13343.35 509
13344.44 493
13345.53 496
13346.61 518
13347.70 533
13348.79 507
13349.89 530
13350.98 547
13352.07 567
13353.16 573
13354.25 536
13355.34 562
13356.43 604
13357.52 621
13358.61 608
13359.70 610
13360.79 588
13361.88 615
13362.97 586
13364.06 610
13365.15 556
13366.24 542
13367.33 585
13368.42 570
13369.51 595
13370.60 557
13371.70 532
13372.79 526
13373.88 554
13374.97 535
13376.06 511
13377.15 512
13378.24 537
13379.33 528
13380.43 502
13381.52 482
13382.61 502
13383.70 503
13384.79 476
13385.88 469
13386.97 500
13388.07 487
13389.16 476
13390.25 467
13391.34 468
13392.43 471
13393.52 482
13394.62 459
13395.71 470
13396.80 475
13397.89 465
13398.98 514
13400.08 477
13401.17 466
13402.26 463
13403.35 444
13404.45 441
13405.54 463
13406.63 480
13407.72 464
13408.82 456
13409.91 481
13411.00 493
13412.09 460
13413.19 452
13414.28 454
13415.37 464
13416.46 430
13417.56 430
13418.65 461
13419.74 501
13420.84 457
13421.93 473
13423.02 467
13424.11 477
13425.21 514
13426.30 508
13427.39 501
13428.49 478
13429.58 489
13430.67 467
13431.77 459
13432.86 475
13433.95 476
13435.05 470
13436.14 488
13437.24 524
13438.33 468
13439.42 460
13440.52 471
13441.61 491
13442.70 489
13443.80 498
13444.89 514
13445.99 493
13447.08 488
13448.17 522
13449.27 523
13450.36 517
13451.46 526
13452.55 544
13453.64 557
13454.74 527
13455.83 545
13456.93 575
13458.02 560
13459.12 564
13460.21 565
13461.31 561
13462.40 568
13463.50 542
13464.59 546
13465.69 531
13466.78 548
13467.87 529
13468.97 574
13470.06 574
13471.16 557
13472.25 541
13473.35 563
13474.44 542
13475.54 568
13476.64 623
13477.73 535
13478.83 610
13479.92 604
13481.02 615
13482.11 591
13483.21 600
13484.30 616
13485.40 588
13486.49 621
13487.59 619
13488.69 623
13489.78 609
13490.88 627
13491.97 670
13493.07 665
13494.17 654
13495.26 668
13496.36 654
13497.45 653
13498.55 659
13499.65 680
13500.74 688
13501.84 675
13502.93 632
13504.03 604
13505.13 632
13506.22 640
13507.32 633
13508.42 602
13509.51 609
13510.61 606
13511.71 607
13512.80 546
13513.90 550
13515.00 550
13516.09 575
13517.19 530
13518.29 533
13519.38 524
13520.48 534
13521.58 531
13522.68 518
13523.77 512
13524.87 511
13525.97 476
13527.06 489
13528.16 528
13529.26 502
13530.36 514
13531.45 487
13532.55 478
13533.65 508
13534.75 502
13535.84 502
13536.94 483
13538.04 457
13539.14 491
13540.23 499
13541.33 500
13542.43 497
13543.53 507
13544.63 460
13545.72 493
13546.82 481
13547.92 467
13549.02 470
13550.12 431
13551.22 456
13552.31 476
13553.41 464
13554.51 448
13555.61 460
13556.71 484
13557.81 470
13558.90 470
13560.00 453
13561.10 447
13562.20 468
13563.30 473
13564.40 454
13565.50 468
13566.60 495
13567.69 454
13568.79 470
13569.89 463
13570.99 457
13572.09 471
13573.19 477
13574.29 487
13575.39 443
13576.49 459
13577.59 486
13578.69 448
13579.79 447
13580.89 454
13581.98 492
13583.08 468
13584.18 483
13585.28 462
13586.38 478
13587.48 482
13588.58 491
13589.68 479
13590.78 447
13591.88 503
13592.98 480
13594.08 495
13595.18 500
13596.28 501
13597.38 478
13598.48 493
13599.58 473
13600.68 495
13601.78 500
13602.88 502
13603.98 485
13605.08 484
13606.18 507
13607.29 495
13608.39 486
13609.49 508
13610.59 479
13611.69 530
13612.79 518
13613.89 515
13614.99 510
13616.09 469
13617.19 554
13618.29 528
13619.39 524
13620.50 519
13621.60 514
13622.70 526
13623.80 506
13624.90 503
13626.00 514
13627.10 543
13628.20 509
13629.31 536
13630.41 523
13631.51 543
13632.61 508
13633.71 542
13634.81 525
13635.91 500
13637.02 497
13638.12 505
13639.22 515
13640.32 504
13641.42 513
13642.53 530
13643.63 521
13644.73 479
13645.83 489
13646.93 518
13648.04 543
13649.14 510
13650.24 534
13651.34 526
13652.45 471
13653.55 469
13654.65 468
13655.75 469
13656.85 471
13657.96 493
13659.06 480
13660.16 485
13661.27 466
13662.37 483
13663.47 486
13664.57 472
13665.68 464
13666.78 491
13667.88 469
13668.99 495
13670.09 440
13671.19 481
13672.29 415
13673.40 478
13674.50 454
13675.60 455
13676.71 476
13677.81 455
13678.91 498
13680.02 447
13681.12 473
13682.23 475
13683.33 491
13684.43 482
13685.54 469
13686.64 467
13687.74 502
13688.85 464
13689.95 480
13691.06 463
13692.16 487
13693.26 498
13694.37 472
13695.47 465
13696.58 486
13697.68 486
13698.78 486
13699.89 507
13700.99 479
13702.10 501
13703.20 494
13704.31 505
13705.41 505
13706.51 487
13707.62 485
13708.72 538
13709.83 545
13710.93 491
13712.04 524
13713.14 553
13714.25 566
13715.35 531
13716.46 545
13717.56 550
13718.67 553
13719.77 535
13720.88 580
13721.98 539
13723.09 567
13724.19 590
13725.30 600
13726.40 579
13727.51 573
13728.61 593
13729.72 591
13730.83 594
13731.93 560
13733.04 599
13734.14 647
13735.25 653
13736.35 596
13737.46 613
13738.57 632
13739.67 628
13740.78 642
13741.88 653
13742.99 653
13744.09 650
13745.20 660
13746.31 674
13747.41 702
13748.52 693
13749.63 734
13750.73 785
13751.84 721
13752.94 730
13754.05 818
13755.16 846
13756.26 869
13757.37 906
13758.48 938
13759.58 918
13760.69 947
13761.80 986
13762.90 945
13764.01 1009
13765.12 965
13766.22 1023
13767.33 1008
13768.44 1030
13769.55 1011
13770.65 1029
13771.76 971
13772.87 998
13773.97 916
13775.08 923
13776.19 915
13777.30 863
13778.40 837
13779.51 812
13780.62 809
13781.73 782
13782.83 781
13783.94 761
13785.05 692
13786.16 687
13787.26 672
13788.37 673
13789.48 660
13790.59 659
13791.70 660
13792.80 640
13793.91 621
13795.02 646
13796.13 637
13797.24 653
13798.35 628
13799.45 620
13800.56 622
13801.67 625
13802.78 592
13803.89 595
13805.00 586
13806.10 607
13807.21 619
13808.32 615
13809.43 581
13810.54 582
13811.65 587
13812.76 548
13813.86 561
13814.97 545
13816.08 545
13817.19 558
13818.30 570
13819.41 545
13820.52 589
13821.63 539
13822.74 540
13823.85 506
13824.96 535
13826.06 523
13827.17 523
13828.28 511
13829.39 537
13830.50 511
13831.61 538
13832.72 545
13833.83 514
13834.94 504
13836.05 543
13837.16 547
13838.27 523
13839.38 532
13840.49 512
13841.60 537
13842.71 529
13843.82 533
13844.93 544
13846.04 518
13847.15 520
13848.26 552
13849.37 548
13850.48 524
13851.59 535
13852.70 510
13853.81 514
13854.92 528
13856.03 517
13857.14 522
13858.25 543
13859.37 537
13860.48 561
13861.59 545
13862.70 562
13863.81 539
13864.92 564
13866.03 561
13867.14 569
13868.25 552
13869.36 564
13870.47 565
13871.59 581
13872.70 605
13873.81 581
13874.92 608
13876.03 580
13877.14 635
13878.25 631
13879.36 631
13880.48 615
13881.59 649
13882.70 664
13883.81 649
13884.92 639
13886.03 677
13887.15 723
13888.26 691
13889.37 680
13890.48 669
13891.59 702
13892.71 660
13893.82 679
13894.93 653
13896.04 663
13897.15 617
13898.27 659
13899.38 639
13900.49 640
13901.60 638
13902.72 627
13903.83 606
13904.94 581
13906.05 595
13907.17 572
13908.28 599
13909.39 565
13910.50 556
13911.62 579
13912.73 567
13913.84 551
13914.95 584
13916.07 562
13917.18 549
13918.29 609
13919.41 589
13920.52 600
13921.63 576
13922.75 578
13923.86 558
13924.97 580
13926.09 576
13927.20 551
13928.31 545
13929.43 548
13930.54 565
13931.65 558
13932.77 563
13933.88 534
13934.99 526
13936.11 517
13937.22 543
13938.34 542
13939.45 555
13940.56 562
13941.68 536
13942.79 495
13943.91 517
13945.02 550
13946.13 510
13947.25 504
13948.36 494
13949.48 531
13950.59 510
13951.70 474
13952.82 484
13953.93 476
13955.05 494
13956.16 499
13957.28 483
13958.39 508
13959.51 487
13960.62 496
13961.74 474
13962.85 531
13963.97 484
13965.08 514
13966.20 505
13967.31 504
13968.43 470
13969.54 460
13970.66 488
13971.77 508
13972.89 496
13974.00 482
13975.12 481
13976.23 464
13977.35 507
13978.46 501
13979.58 485
13980.69 483
13981.81 469
13982.92 502
13984.04 507
13985.16 497
13986.27 483
13987.39 486
13988.50 494
13989.62 516
13990.74 473
13991.85 509
13992.97 481
13994.08 481
13995.20 484
13996.32 475
13997.43 493
13998.55 502
13999.66 477
14000.78 507
14001.90 502
14003.01 517
14004.13 498
14005.25 486
14006.36 497
14007.48 502
14008.60 502
14009.71 510
14010.83 510
14011.95 485
14013.06 494
14014.18 491
14015.30 485
14016.41 498
14017.53 533
14018.65 510
14019.76 493
14020.88 476
14022.00 463
14023.12 485
14024.23 480
14025.35 504
14026.47 493
14027.59 520
14028.70 521
14029.82 518
14030.94 504
14032.06 527
14033.17 518
14034.29 532
14035.41 521
14036.53 539
14037.64 507
14038.76 511
14039.88 542
14041.00 525
14042.11 511
14043.23 519
14044.35 554
14045.47 565
14046.59 560
14047.71 562
14048.82 573
14049.94 571
14051.06 578
14052.18 550
14053.30 591
14054.42 586
14055.53 590
14056.65 573
14057.77 590
14058.89 595
14060.01 623
14061.13 598
14062.25 641
14063.36 618
14064.48 641
14065.60 645
14066.72 660
14067.84 670
14068.96 659
14070.08 708
14071.20 704
14072.32 706
14073.44 694
14074.55 723
14075.67 720
14076.79 757
14077.91 785
14079.03 787
14080.15 769
14081.27 818
14082.39 818
14083.51 803
14084.63 855
14085.75 873
14086.87 863
14087.99 876
14089.11 867
14090.23 885
14091.35 891
14092.47 875
14093.59 888
14094.71 888
14095.83 883
14096.95 856
14098.07 871
14099.19 849
14100.31 849
14101.43 825
14102.55 761
14103.67 793
14104.79 762
14105.91 764
14107.03 723
14108.15 686
14109.27 682
14110.39 672
14111.51 658
14112.64 641
14113.76 653
14114.88 663
14116.00 637
14117.12 607
14118.24 639
14119.36 606
14120.48 604
14121.60 582
14122.72 612
14123.85 610
14124.97 607
14126.09 553
14127.21 578
14128.33 559
14129.45 570
14130.57 543
14131.70 578
14132.82 579
14133.94 551
14135.06 577
14136.18 561
14137.30 567
14138.43 529
14139.55 562
14140.67 558
14141.79 571
14142.91 553
14144.03 562
14145.16 562
14146.28 534
14147.40 533
14148.52 563
14149.65 510
14150.77 524
14151.89 540
14153.01 555
14154.13 533
14155.26 546
14156.38 509
14157.50 513
14158.62 505
14159.75 492
14160.87 535
14161.99 545
14163.12 522
14164.24 478
14165.36 537
14166.48 548
14167.61 536
14168.73 525
14169.85 502
14170.98 489
14172.10 525
14173.22 529
14174.35 528
14175.47 521
14176.59 474
14177.72 484
14178.84 522
14179.96 525
14181.09 472
14182.21 523
14183.33 515
14184.46 519
14185.58 479
14186.70 506
14187.83 524
14188.95 496
14190.07 468
14191.20 488
14192.32 510
14193.45 501
14194.57 510
14195.69 503
14196.82 506
14197.94 494
14199.07 470
14200.19 507
14201.32 515
14202.44 464
14203.56 477
14204.69 477
14205.81 474
14206.94 497
14208.06 491
14209.19 475
14210.31 480
14211.44 481
14212.56 443
14213.69 474
14214.81 449
14215.93 469
14217.06 475
14218.18 488
14219.31 500
14220.43 476
14221.56 455
14222.68 449
14223.81 476
14224.94 476
14226.06 502
14227.19 453
14228.31 433
14229.44 438
14230.56 436
14231.69 454
14232.81 494
14233.94 493
14235.06 473
14236.19 457
14237.32 488
14238.44 450
14239.57 464
14240.69 455
14241.82 457
14242.94 480
14244.07 450
14245.20 477
14246.32 434
14247.45 459
14248.57 461
14249.70 438
14250.83 468
14251.95 466
14253.08 445
14254.21 444
14255.33 440
14256.46 430
14257.59 426
14258.71 450
14259.84 448
14260.97 425
14262.09 416
14263.22 453
14264.35 447
14265.47 441
14266.60 436
14267.73 406
14268.85 413
14269.98 420
14271.11 432
14272.23 415
14273.36 414
14274.49 400
14275.62 434
14276.74 430
14277.87 414
14279.00 437
14280.12 431
14281.25 423
14282.38 388
14283.51 395
14284.63 424
14285.76 428
14286.89 409
14288.02 416
14289.15 405
14290.27 428
14291.40 414
14292.53 403
14293.66 404
14294.78 394
14295.91 397
14297.04 415
14298.17 436
14299.30 385
14300.42 393
14301.55 396
14302.68 393
14303.81 365
14304.94 408
14306.07 373
14307.19 395
14308.32 392
14309.45 382
14310.58 380
14311.71 369
14312.84 410
14313.97 361
14315.10 405
14316.22 393
14317.35 380
14318.48 374
14319.61 387
14320.74 362
14321.87 383
14323.00 392
14324.13 405
14325.26 385
14326.39 384
14327.51 362
14328.64 394
14329.77 376
14330.90 348
14332.03 391
14333.16 370
14334.29 382
14335.42 398
14336.55 397
14337.68 390
14338.81 398
14339.94 401
14341.07 390
14342.20 356
14343.33 381
14344.46 382
14345.59 365
14346.72 364
14347.85 389
14348.98 393
14350.11 383
14351.24 393
14352.37 376
14353.50 353
14354.63 366
14355.76 390
14356.89 388
14358.02 382
14359.15 369
14360.28 388
14361.41 411
14362.54 396
14363.67 404
14364.80 385
14365.94 369
14367.07 393
14368.20 383
14369.33 367
14370.46 374
14371.59 395
14372.72 415
14373.85 421
14374.98 385
14376.11 376
14377.25 385
14378.38 392
14379.51 390
14380.64 373
14381.77 372
14382.90 399
14384.03 395
14385.16 397
14386.30 378
14387.43 404
14388.56 380
14389.69 391
14390.82 403
14391.95 397
14393.09 385
14394.22 398
14395.35 410
14396.48 411
14397.61 430
14398.75 423
14399.88 420
14401.01 389
14402.14 435
14403.27 420
14404.41 443
14405.54 420
14406.67 410
14407.80 374
14408.94 399
14410.07 434
14411.20 456
14412.33 451
14413.47 419
14414.60 437
14415.73 437
14416.87 439
14418.00 445
14419.13 396
14420.26 453
14421.40 481
14422.53 456
14423.66 414
14424.80 448
14425.93 482
14427.06 453
14428.20 446
14429.33 455
14430.46 461
14431.59 443
14432.73 440
14433.86 489
14435.00 441
14436.13 451
14437.26 449
14438.40 428
14439.53 458
14440.66 443
14441.80 410
14442.93 400
14444.06 431
14445.20 424
14446.33 424
14447.47 398
14448.60 405
14449.73 443
14450.87 414
14452.00 375
14453.14 386
14454.27 396
14455.41 405
14456.54 382
14457.67 409
14458.81 421
14459.94 426
14461.08 369
14462.21 428
14463.35 378
14464.48 413
14465.62 401
14466.75 386
14467.89 405
14469.02 383
14470.15 383
14471.29 404
14472.42 394
14473.56 350
14474.69 381
14475.83 385
14476.96 390
14478.10 368
14479.24 376
14480.37 363
14481.51 362
14482.64 371
14483.78 374
14484.91 376
14486.05 394
14487.18 363
14488.32 359
14489.45 361
14490.59 353
14491.73 371
14492.86 390
14494.00 403
14495.13 384
14496.27 376
14497.40 345
14498.54 361
14499.68 381
14500.81 395
14501.95 358
14503.08 370
14504.22 369
14505.36 376
14506.49 372
14507.63 365
14508.77 389
14509.90 366
14511.04 371
14512.18 347
14513.31 366
14514.45 359
14515.58 358
14516.72 370
14517.86 401
14519.00 338
14520.13 351
14521.27 360
14522.41 371
14523.54 365
14524.68 373
14525.82 371
14526.95 379
14528.09 360
14529.23 374
14530.37 355
14531.50 364
14532.64 392
14533.78 371
14534.91 381
14536.05 412
14537.19 336
14538.33 354
14539.46 382
14540.60 382
14541.74 387
14542.88 380
14544.02 395
14545.15 403
14546.29 345
14547.43 374
14548.57 409
14549.70 372
14550.84 366
14551.98 394
14553.12 381
14554.26 385
14555.39 377
14556.53 359
14557.67 392
14558.81 412
14559.95 411
14561.09 372
14562.22 412
14563.36 388
14564.50 396
14565.64 404
14566.78 393
14567.92 390
14569.06 405
14570.20 396
14571.33 401
14572.47 386
14573.61 401
14574.75 397
14575.89 419
14577.03 382
14578.17 426
14579.31 397
14580.45 414
14581.59 407
14582.72 434
14583.86 442
14585.00 458
14586.14 423
14587.28 449
14588.42 444
14589.56 438
14590.70 441
14591.84 450
14592.98 435
14594.12 424
14595.26 454
14596.40 460
14597.54 470
14598.68 468
14599.82 439
14600.96 461
14602.10 450
14603.24 479
14604.38 479
14605.52 489
14606.66 485
14607.80 487
14608.94 495
14610.08 481
14611.22 497
14612.36 532
14613.50 522
14614.64 521
14615.78 534
14616.92 514
14618.06 511
14619.20 547
14620.34 529
14621.49 573
14622.63 558
14623.77 582
14624.91 590
14626.05 592
14627.19 566
14628.33 583
14629.47 571
14630.61 573
14631.75 613
14632.90 595
14634.04 562
14635.18 530
14636.32 544
14637.46 594
14638.60 547
14639.74 538
14640.88 495
14642.03 534
14643.17 510
14644.31 498
14645.45 489
14646.59 487
14647.73 499
14648.88 460
14650.02 443
14651.16 445
14652.30 432
14653.44 413
14654.59 440
14655.73 429
14656.87 441
14658.01 415
14659.16 425
14660.30 432
14661.44 445
14662.58 410
14663.72 403
14664.87 390
14666.01 393
14667.15 369
14668.29 369
14669.44 392
14670.58 394
14671.72 381
14672.87 387
14674.01 405
14675.15 359
14676.29 365
14677.44 377
14678.58 394
14679.72 365
14680.87 375
14682.01 383
14683.15 369
14684.30 369
14685.44 356
14686.58 375
14687.73 368
14688.87 349
14690.01 353
14691.16 347
14692.30 343
14693.44 365
14694.59 355
14695.73 341
14696.87 362
14698.02 382
14699.16 371
14700.30 360
14701.45 325
14702.59 350
14703.74 362
14704.88 348
14706.02 364
14707.17 359
14708.31 334
14709.46 321
14710.60 352
14711.75 351
14712.89 374
14714.03 340
14715.18 336
14716.32 338
14717.47 352
14718.61 345
14719.76 341
14720.90 344
14722.05 333
14723.19 352
14724.34 343
14725.48 351
14726.63 329
14727.77 355
14728.92 358
14730.06 372
14731.21 318
14732.35 339
14733.50 344
14734.64 339
14735.79 357
14736.93 326
14738.08 378
14739.22 340
14740.37 352
14741.51 359
14742.66 321
14743.80 368
14744.95 385
14746.09 370
14747.24 358
14748.39 355
14749.53 375
14750.68 351
14751.82 332
14752.97 350
14754.11 360
14755.26 367
14756.41 348
14757.55 332
14758.70 350
14759.85 360
14760.99 335
14762.14 343
14763.28 316
14764.43 354
14765.58 343
14766.72 332
14767.87 338
14769.02 339
14770.16 348
14771.31 356
14772.46 349
14773.60 387
14774.75 361
14775.90 361
14777.04 359
14778.19 332
14779.34 336
14780.48 352
14781.63 354
14782.78 340
14783.92 362
14785.07 371
14786.22 373
14787.37 352
14788.51 347
14789.66 357
14790.81 363
14791.96 357
14793.10 352
14794.25 368
14795.40 350
14796.54 341
14797.69 311
14798.84 358
14799.99 332
14801.14 329
14802.28 312
14803.43 328
14804.58 334
14805.73 332
14806.88 317
14808.02 316
14809.17 339
14810.32 314
14811.47 326
14812.62 319
14813.76 342
14814.91 328
14816.06 320
14817.21 316
14818.36 294
14819.51 315
14820.65 332
14821.80 308
14822.95 312
14824.10 314
14825.25 307
14826.40 321
14827.55 319
14828.69 299
14829.84 293
14830.99 306
14832.14 337
14833.29 307
14834.44 276
14835.59 327
14836.74 279
14837.89 308
14839.04 321
14840.19 299
14841.33 325
14842.48 304
14843.63 317
14844.78 309
14845.93 306
14847.08 304
14848.23 328
14849.38 319
14850.53 307
14851.68 319
14852.83 315
14853.98 320
14855.13 316
14856.28 284
14857.43 286
14858.58 285
14859.73 315
14860.88 313
14862.03 301
14863.18 312
14864.33 299
14865.48 297
14866.63 282
14867.78 301
14868.93 287
14870.08 307
14871.23 295
14872.38 290
14873.53 291
14874.68 290
14875.83 307
14876.98 306
14878.14 337
14879.29 306
14880.44 324
14881.59 302
14882.74 306
14883.89 338
14885.04 297
14886.19 326
14887.34 323
14888.49 315
14889.64 302
14890.80 307
14891.95 338
14893.10 315
14894.25 320
14895.40 327
14896.55 329
14897.70 322
14898.86 333
14900.01 314
14901.16 355
14902.31 321
14903.46 346
14904.61 363
14905.77 344
14906.92 318
14908.07 303
14909.22 334
14910.37 307
14911.53 318
14912.68 343
14913.83 337
14914.98 312
14916.13 307
14917.29 342
14918.44 349
14919.59 333
14920.74 342
14921.90 341
14923.05 348
14924.20 346
14925.35 336
14926.51 346
14927.66 351
14928.81 336
14929.96 332
14931.12 366
14932.27 336
14933.42 330
14934.57 309
14935.73 330
14936.88 359
14938.03 341
14939.19 340
14940.34 336
14941.49 360
14942.65 351
14943.80 341
14944.95 356
14946.11 350
14947.26 366
14948.41 353
14949.57 330
14950.72 329
14951.87 325
14953.03 320
14954.18 349
14955.33 318
14956.49 384
14957.64 360
14958.80 360
14959.95 360
14961.10 307
14962.26 361
14963.41 347
14964.57 334
14965.72 333
14966.87 293
14968.03 323
14969.18 319
14970.34 314
14971.49 304
14972.65 316
14973.80 316
14974.95 305
14976.11 336
14977.26 320
14978.42 305
14979.57 313
14980.73 323
14981.88 336
14983.04 319
14984.19 292
14985.35 287
14986.50 310
14987.66 313
14988.81 317
14989.97 276
14991.12 284
14992.28 298
14993.43 295
14994.59 304
14995.74 311
14996.90 314
14998.05 275
14999.21 305
15000.36 318
15001.52 286
15002.67 274
15003.83 292
15004.99 286
15006.14 262
15007.30 274
15008.45 295
15009.61 320
15010.76 284
15011.92 268
15013.08 288
15014.23 293
15015.39 267
15016.54 295
15017.70 274
15018.86 280
15020.01 291
15021.17 291
15022.32 283
15023.48 266
15024.64 280
15025.79 296
15026.95 260
15028.11 257
15029.26 302
15030.42 280
15031.58 293
15032.73 298
15033.89 287
15035.05 287
15036.20 286
15037.36 277
15038.52 273
15039.67 260
15040.83 272
15041.99 287
15043.15 301
15044.30 287
15045.46 293
15046.62 302
15047.77 287
15048.93 283
15050.09 281
15051.25 315
15052.40 302
15053.56 249
15054.72 269
15055.88 281
15057.03 300
15058.19 310
15059.35 297
15060.51 292
15061.66 281
15062.82 281
15063.98 285
15065.14 283
15066.30 292
15067.45 275
15068.61 282
15069.77 282
15070.93 264
15072.09 286
15073.24 296
15074.40 290
15075.56 274
15076.72 272
15077.88 273
15079.04 276
15080.20 246
15081.35 251
15082.51 262
15083.67 274
15084.83 289
15085.99 281
15087.15 286
15088.31 252
15089.46 289
15090.62 256
15091.78 269
15092.94 278
15094.10 282
15095.26 283
15096.42 267
15097.58 296
15098.74 259
15099.90 270
15101.06 276
15102.22 302
15103.37 327
15104.53 306
15105.69 275
15106.85 264
15108.01 260
15109.17 285
15110.33 267
15111.49 278
15112.65 283
15113.81 299
15114.97 294
15116.13 294
15117.29 256
15118.45 286
15119.61 292
15120.77 291
15121.93 281
15123.09 305
15124.25 284
15125.41 275
15126.57 278
15127.73 285
15128.89 329
15130.05 281
15131.21 286
15132.37 277
15133.53 276
15134.69 277
15135.86 272
15137.02 289
15138.18 324
15139.34 298
15140.50 306
15141.66 291
15142.82 292
15143.98 287
15145.14 290
15146.30 298
15147.46 286
15148.63 275
15149.79 290
15150.95 319
15152.11 263
15153.27 274
15154.43 275
15155.59 290
15156.75 282
15157.92 285
15159.08 285
15160.24 314
15161.40 326
15162.56 266
15163.72 295
15164.89 291
15166.05 269
15167.21 288
15168.37 317
15169.53 309
15170.69 305
15171.86 330
15173.02 297
15174.18 330
15175.34 313
15176.51 326
15177.67 342
15178.83 294
15179.99 317
15181.15 307
15182.32 323
15183.48 336
15184.64 342
15185.80 315
15186.97 336
15188.13 325
15189.29 341
15190.46 357
15191.62 315
15192.78 358
15193.94 359
15195.11 353
15196.27 348
15197.43 365
15198.60 355
15199.76 376
15200.92 367
15202.08 348
15203.25 386
15204.41 351
15205.57 373
15206.74 401
15207.90 373
15209.06 376
15210.23 355
15211.39 394
15212.56 419
15213.72 398
15214.88 404
15216.05 386
15217.21 393
15218.37 419
15219.54 399
15220.70 429
15221.87 403
15223.03 402
15224.19 442
15225.36 433
15226.52 425
15227.69 428
15228.85 439
15230.01 440
15231.18 423
15232.34 401
15233.51 393
15234.67 400
15235.84 404
15237.00 404
15238.16 391
15239.33 395
15240.49 384
15241.66 350
15242.82 343
15243.99 374
15245.15 341
15246.32 348
15247.48 356
15248.65 325
15249.81 317
15250.98 357
15252.14 341
15253.31 338
15254.47 333
15255.64 338
15256.80 341
15257.97 334
15259.13 315
15260.30 306
15261.46 313
15262.63 303
15263.80 303
15264.96 293
15266.13 312
15267.29 289
15268.46 292
15269.62 316
15270.79 314
15271.96 306
15273.12 306
15274.29 296
15275.45 299
15276.62 294
15277.79 300
15278.95 306
15280.12 293
15281.28 322
15282.45 308
15283.62 303
15284.78 285
15285.95 303
15287.12 300
15288.28 319
15289.45 310
15290.62 282
15291.78 276
15292.95 325
15294.12 317
15295.28 307
15296.45 315
15297.62 304
15298.78 289
15299.95 288
15301.12 282
15302.28 302
15303.45 291
15304.62 322
15305.78 297
15306.95 278
15308.12 281
15309.29 301
15310.45 329
15311.62 293
15312.79 298
15313.96 287
15315.12 289
15316.29 301
15317.46 304
15318.63 317
15319.79 317
15320.96 304
15322.13 292
15323.30 314
15324.46 320
15325.63 313
15326.80 300
15327.97 325
15329.14 317
15330.30 309
15331.47 320
15332.64 305
15333.81 336
15334.98 303
15336.14 319
15337.31 324
15338.48 329
15339.65 331
15340.82 322
15341.99 346
15343.16 341
15344.32 338
15345.49 304
15346.66 329
15347.83 341
15349.00 337
15350.17 322
15351.34 355
15352.51 340
15353.67 337
15354.84 359
15356.01 360
15357.18 350
15358.35 349
15359.52 351
15360.69 351
15361.86 376
15363.03 374
15364.20 354
15365.37 350
15366.54 381
15367.71 354
15368.87 344
15370.04 341
15371.21 365
15372.38 354
15373.55 376
15374.72 362
15375.89 366
15377.06 360
15378.23 372
15379.40 387
15380.57 368
15381.74 359
15382.91 374
15384.08 407
15385.25 370
15386.42 378
15387.59 355
15388.76 365
15389.93 387
15391.10 363
15392.27 372
15393.44 378
15394.62 358
15395.79 381
15396.96 327
15398.13 344
15399.30 343
15400.47 354
15401.64 358
15402.81 385
15403.98 328
15405.15 316
15406.32 326
15407.49 324
15408.66 340
15409.84 309
15411.01 324
15412.18 321
15413.35 323
15414.52 322
15415.69 304
15416.86 317
15418.03 316
15419.21 307
15420.38 292
15421.55 318
15422.72 296
15423.89 326
15425.06 316
15426.24 314
15427.41 298
15428.58 297
15429.75 296
15430.92 299
15432.09 287
15433.27 301
15434.44 306
15435.61 339
15436.78 321
15437.96 294
15439.13 317
15440.30 305
15441.47 308
15442.64 286
15443.82 312
15444.99 313
15446.16 344
15447.33 293
15448.51 298
15449.68 312
15450.85 293
15452.02 295
15453.20 321
15454.37 307
15455.54 304
15456.72 305
15457.89 302
15459.06 298
15460.23 297
15461.41 297
15462.58 283
15463.75 289
15464.93 268
15466.10 296
15467.27 288
15468.45 291
15469.62 278
15470.79 294
15471.97 306
15473.14 305
15474.31 317
15475.49 298
15476.66 290
15477.83 293
15479.01 307
15480.18 288
15481.36 296
15482.53 309
15483.70 294
15484.88 275
15486.05 289
15487.23 295
15488.40 298
15489.57 298
15490.75 283
15491.92 328
15493.10 301
15494.27 264
15495.44 296
15496.62 301
15497.79 300
15498.97 304
15500.14 285
15501.32 285
15502.49 328
15503.67 293
15504.84 288
15506.02 303
15507.19 287
15508.36 291
15509.54 310
15510.71 295
15511.89 301
15513.06 289
15514.24 280
15515.41 305
15516.59 315
15517.77 291
15518.94 290
15520.12 295
15521.29 304
15522.47 311
15523.64 325
15524.82 289
15525.99 294
15527.17 334
15528.34 334
15529.52 328
15530.69 317
15531.87 325
15533.05 294
15534.22 312
15535.40 327
15536.57 332
15537.75 316
15538.93 311
15540.10 304
15541.28 343
15542.45 318
15543.63 307
15544.81 312
15545.98 319
15547.16 320
15548.33 323
15549.51 337
15550.69 351
15551.86 319
15553.04 344
15554.22 342
15555.39 313
15556.57 340
15557.75 313
15558.92 338
15560.10 327
15561.28 337
15562.45 360
15563.63 341
15564.81 329
15565.99 323
15567.16 354
15568.34 339
15569.52 312
15570.69 343
15571.87 342
15573.05 318
15574.23 342
15575.40 351
15576.58 344
15577.76 349
15578.93 360
15580.11 342
15581.29 353
15582.47 361
15583.65 353
15584.82 360
15586.00 351
15587.18 364
15588.36 367
15589.53 398
15590.71 370
15591.89 360
15593.07 382
15594.25 412
15595.42 379
15596.60 391
15597.78 389
15598.96 370
15600.14 416
15601.32 386
15602.49 383
15603.67 431
15604.85 441
15606.03 424
15607.21 418
15608.39 404
15609.56 421
15610.74 448
15611.92 466
15613.10 411
15614.28 419
15615.46 435
15616.64 435
15617.82 430
15619.00 453
15620.17 457
15621.35 480
15622.53 448
15623.71 442
15624.89 488
15626.07 477
15627.25 478
15628.43 474
15629.61 459
15630.79 475
15631.97 465
15633.15 478
15634.33 489
15635.51 482
15636.69 514
15637.87 486
15639.05 508
15640.22 523
15641.40 496
15642.58 480
15643.76 477
15644.94 517
15646.12 491
15647.30 531
15648.48 480
15649.66 499
15650.85 483
15652.03 481
15653.21 475
15654.39 466
15655.57 453
15656.75 477
15657.93 474
15659.11 471
15660.29 487
15661.47 467
15662.65 462
15663.83 468
15665.01 457
15666.19 473
15667.37 444
15668.55 461
15669.73 467
15670.92 439
15672.10 438
15673.28 442
15674.46 449
15675.64 460
15676.82 487
15678.00 431
15679.18 462
15680.36 468
15681.55 437
15682.73 446
15683.91 462
15685.09 463
15686.27 450
15687.45 485
15688.63 478
15689.82 465
15691.00 457
15692.18 489
15693.36 477
15694.54 497
15695.73 524
15696.91 487
15698.09 497
15699.27 515
15700.45 501
15701.64 521
15702.82 516
15704.00 547
15705.18 518
15706.36 513
15707.55 524
15708.73 512
15709.91 518
15711.09 522
15712.28 534
15713.46 531
15714.64 522
15715.82 554
15717.01 572
15718.19 577
15719.37 558
15720.55 567
15721.74 561
15722.92 585
15724.10 567
15725.29 579
15726.47 570
15727.65 581
15728.84 588
15730.02 594
15731.20 587
15732.39 590
15733.57 612
15734.75 595
15735.94 615
15737.12 607
15738.30 618
15739.49 650
15740.67 661
15741.85 675
15743.04 642
15744.22 616
15745.40 624
15746.59 657
15747.77 665
15748.96 654
15750.14 642
15751.32 683
15752.51 645
15753.69 645
15754.88 648
15756.06 668
15757.24 628
15758.43 614
15759.61 586
15760.80 581
15761.98 567
15763.17 587
15764.35 571
15765.53 541
15766.72 568
15767.90 539
15769.09 535
15770.27 578
15771.46 529
15772.64 518
15773.83 540
15775.01 536
15776.20 529
15777.38 518
15778.57 523
15779.75 493
15780.94 504
15782.12 485
15783.31 480
15784.49 483
15785.68 497
15786.86 483
15788.05 505
15789.23 467
15790.42 451
15791.60 443
15792.79 448
15793.98 462
15795.16 440
15796.35 438
15797.53 432
15798.72 440
15799.90 406
15801.09 417
15802.28 431
15803.46 424
15804.65 440
15805.83 415
15807.02 401
15808.21 421
15809.39 435
15810.58 427
15811.76 449
15812.95 415
15814.14 425
15815.32 421
15816.51 438
15817.70 407
15818.88 392
15820.07 412
15821.26 419
15822.44 396
15823.63 400
15824.82 416
15826.00 409
15827.19 393
15828.38 391
15829.56 412
15830.75 407
15831.94 403
15833.12 401
15834.31 405
15835.50 402
15836.69 403
15837.87 418
15839.06 411
15840.25 408
15841.44 405
15842.62 447
15843.81 425
15845.00 415
15846.18 430
15847.37 416
15848.56 404
15849.75 423
15850.94 455
15852.12 432
15853.31 401
15854.50 441
15855.69 432
15856.87 449
15858.06 442
15859.25 407
15860.44 409
15861.63 425
15862.81 417
15864.00 417
15865.19 451
15866.38 398
15867.57 422
15868.76 445
15869.94 465
15871.13 447
15872.32 451
15873.51 473
15874.70 472
15875.89 454
15877.08 437
15878.26 457
15879.45 457
15880.64 439
15881.83 461
15883.02 477
15884.21 472
15885.40 471
15886.59 490
15887.78 494
15888.97 476
15890.15 467
15891.34 449
15892.53 476
15893.72 498
15894.91 478
15896.10 522
15897.29 545
15898.48 493
15899.67 507
15900.86 534
15902.05 526
15903.24 534
15904.43 526
15905.62 537
15906.81 514
15908.00 544
15909.19 551
15910.38 546
15911.57 547
15912.76 534
15913.95 528
15915.14 540
15916.33 516
15917.52 508
15918.71 514
15919.90 487
15921.09 515
15922.28 539
15923.47 521
15924.66 511
15925.85 499
15927.04 528
15928.23 472
15929.42 469
15930.61 490
15931.80 458
15932.99 460
15934.18 443
15935.38 467
15936.57 491
15937.76 437
15938.95 454
15940.14 443
15941.33 447
15942.52 424
15943.71 399
15944.90 430
15946.10 405
15947.29 397
15948.48 396
15949.67 397
15950.86 379
15952.05 383
15953.24 390
15954.44 367
15955.63 354
15956.82 382
15958.01 362
15959.20 384
15960.39 361
15961.59 380
15962.78 343
15963.97 342
15965.16 349
15966.35 350
15967.55 357
15968.74 357
15969.93 341
15971.12 356
15972.31 346
15973.51 311
15974.70 330
15975.89 346
15977.08 350
15978.28 316
15979.47 330
15980.66 335
15981.85 323
15983.05 315
15984.24 329
15985.43 320
15986.62 314
15987.82 345
15989.01 344
15990.20 320
15991.40 300
15992.59 302
15993.78 287
15994.98 275
15996.17 301
15997.36 329
15998.55 321
15999.75 330
16000.94 298
16002.13 314
16003.33 307
16004.52 315
16005.72 307
16006.91 330
16008.10 314
16009.30 299
16010.49 323
16011.68 316
16012.88 324
16014.07 314
16015.26 330
16016.46 311
16017.65 289
16018.85 303
16020.04 333
16021.23 319
16022.43 289
16023.62 316
16024.82 298
16026.01 331
16027.21 292
16028.40 303
16029.59 302
16030.79 287
16031.98 321
16033.18 314
16034.37 305
16035.57 335
16036.76 313
16037.96 343
16039.15 329
16040.35 284
16041.54 330
16042.73 338
16043.93 310
16045.12 309
16046.32 301
16047.51 289
16048.71 271
16049.91 282
16051.10 286
16052.30 326
16053.49 300
16054.69 332
16055.88 330
16057.08 305
16058.27 295
16059.47 294
16060.66 315
16061.86 301
16063.05 297
16064.25 314
16065.45 316
16066.64 287
16067.84 302
16069.03 278
16070.23 290
16071.42 300
16072.62 321
16073.82 315
16075.01 292
16076.21 267
16077.41 285
16078.60 320
16079.80 309
16080.99 284
16082.19 306
16083.39 303
16084.58 288
16085.78 279
16086.98 274
16088.17 293
16089.37 289
16090.57 287
16091.76 310
16092.96 309
16094.16 298
16095.35 302
16096.55 296
16097.75 289
16098.94 298
16100.14 302
16101.34 279
16102.53 282
16103.73 280
16104.93 269
16106.13 301
16107.32 283
16108.52 286
16109.72 311
16110.92 322
16112.11 277
16113.31 294
16114.51 277
16115.71 273
16116.90 281
16118.10 293
16119.30 280
16120.50 278
16121.69 258
16122.89 252
16124.09 270
16125.29 273
16126.49 267
16127.68 267
16128.88 248
16130.08 247
16131.28 269
16132.48 288
16133.67 288
16134.87 264
16136.07 268
16137.27 290
16138.47 253
16139.67 253
16140.86 241
16142.06 257
16143.26 254
16144.46 259
16145.66 243
16146.86 245
16148.06 249
16149.26 248
16150.45 257
16151.65 240
16152.85 248
16154.05 253
16155.25 261
16156.45 261
16157.65 241
16158.85 274
16160.05 280
16161.25 261
16162.45 265
16163.64 252
16164.84 250
16166.04 232
16167.24 236
16168.44 246
16169.64 284
16170.84 243
16172.04 243
16173.24 245
16174.44 247
16175.64 260
16176.84 262
16178.04 257
16179.24 267
16180.44 259
16181.64 241
16182.84 253
16184.04 271
16185.24 292
16186.44 288
16187.64 272
16188.84 255
16190.04 255
16191.24 236
16192.44 240
16193.64 251
16194.84 252
16196.04 262
16197.24 247
16198.44 258
16199.65 251
16200.85 255
16202.05 259
16203.25 271
16204.45 254
16205.65 247
16206.85 237
16208.05 252
16209.25 249
16210.45 247
16211.65 269
16212.86 247
16214.06 265
16215.26 237
16216.46 270
16217.66 269
16218.86 267
16220.06 241
16221.27 274
16222.47 283
16223.67 256
16224.87 256
16226.07 263
16227.27 263
16228.48 276
16229.68 280
16230.88 273
16232.08 243
16233.28 283
16234.48 274
16235.69 252
16236.89 287
16238.09 263
16239.29 262
16240.50 273
16241.70 287
16242.90 245
16244.10 263
16245.30 272
16246.51 268
16247.71 268
16248.91 258
16250.11 276
16251.32 280
16252.52 291
16253.72 262
16254.92 257
16256.13 268
16257.33 284
16258.53 287
16259.74 277
16260.94 263
16262.14 266
16263.35 270
16264.55 279
16265.75 280
16266.95 286
16268.16 266
16269.36 258
16270.56 301
16271.77 272
16272.97 299
16274.17 291
16275.38 264
16276.58 283
16277.79 304
16278.99 259
16280.19 269
16281.40 294
16282.60 285
16283.80 286
16285.01 275
16286.21 294
16287.42 254
16288.62 322
16289.82 298
16291.03 302
16292.23 270
16293.44 289
16294.64 286
16295.84 294
16297.05 283
16298.25 313
16299.46 297
16300.66 282
16301.87 306
16303.07 309
16304.27 288
16305.48 286
16306.68 284
16307.89 274
16309.09 284
16310.30 281
16311.50 258
16312.71 295
16313.91 315
16315.12 277
16316.32 294
16317.53 273
16318.73 256
16319.94 240
16321.14 280
16322.35 273
16323.55 271
16324.76 262
16325.96 261
16327.17 274
16328.38 241
16329.58 251
16330.79 254
16331.99 240
16333.20 250
16334.40 285
16335.61 257
16336.81 261
16338.02 254
16339.23 284
16340.43 279
16341.64 243
16342.84 250
16344.05 258
16345.26 277
16346.46 245
16347.67 265
16348.87 247
16350.08 262
16351.29 227
16352.49 218
16353.70 233
16354.91 236
16356.11 250
16357.32 234
16358.53 234
16359.73 247
16360.94 226
16362.15 244
16363.35 251
16364.56 242
16365.77 258
16366.97 259
16368.18 254
16369.39 223
16370.59 242
16371.80 229
16373.01 265
16374.21 247
16375.42 261
16376.63 244
16377.84 253
16379.04 248
16380.25 238
16381.46 239
16382.67 226
16383.87 243
16385.08 247
16386.29 254
16387.50 235
16388.70 240
16389.91 245
16391.12 240
16392.33 248
16393.53 243
16394.74 238
16395.95 220
16397.16 236
16398.37 218
16399.57 228
16400.78 242
16401.99 240
16403.20 254
16404.41 249
16405.62 227
16406.82 244
16408.03 239
16409.24 248
16410.45 214
16411.66 253
16412.87 251
16414.07 213
16415.28 248
16416.49 236
16417.70 274
16418.91 238
16420.12 246
16421.33 252
16422.54 257
16423.75 234
16424.95 237
16426.16 242
16427.37 257
16428.58 226
16429.79 239
16431.00 218
16432.21 231
16433.42 252
16434.63 224
16435.84 234
16437.05 237
16438.26 222
16439.47 235
16440.68 230
16441.88 245
16443.09 253
16444.30 248
16445.51 241
16446.72 237
16447.93 252
16449.14 247
16450.35 229
16451.56 249
16452.77 245
16453.98 242
16455.19 216
16456.40 250
16457.61 233
16458.82 238
16460.03 214
16461.24 234
16462.45 254
16463.67 221
16464.88 217
16466.09 233
16467.30 218
16468.51 231
16469.72 246
16470.93 235
16472.14 207
16473.35 209
16474.56 241
16475.77 233
16476.98 228
16478.19 230
16479.40 255
16480.62 241
16481.83 241
16483.04 218
16484.25 234
16485.46 220
16486.67 216
16487.88 216
16489.09 218
16490.31 237
16491.52 231
16492.73 241
16493.94 207
16495.15 240
16496.36 207
16497.57 236
16498.79 208
16500.00 212
16501.21 225
16502.42 256
16503.63 229
16504.85 229
16506.06 203
16507.27 222
16508.48 226
16509.69 219
16510.91 243
16512.12 234
16513.33 222
16514.54 231
16515.76 247
16516.97 235
16518.18 253
16519.39 241
16520.60 235
16521.82 240
16523.03 238
16524.24 240
16525.46 235
16526.67 223
16527.88 244
16529.09 227
16530.31 224
16531.52 228
16532.73 227
16533.95 258
16535.16 220
16536.37 246
16537.58 224
16538.80 242
16540.01 211
16541.22 231
16542.44 235
16543.65 251
16544.86 232
16546.08 231
16547.29 221
16548.50 221
16549.72 234
16550.93 235
16552.15 224
16553.36 206
16554.57 242
16555.79 251
16557.00 249
16558.21 232
16559.43 230
16560.64 250
16561.86 259
16563.07 229
16564.28 232
16565.50 233
16566.71 253
16567.93 252
16569.14 236
16570.36 236
16571.57 260
16572.78 231
16574.00 232
16575.21 254
16576.43 252
16577.64 239
16578.86 246
16580.07 246
16581.29 226
16582.50 215
16583.72 221
16584.93 251
16586.15 251
16587.36 253
16588.58 238
16589.79 234
16591.01 245
16592.22 248
16593.44 239
16594.65 218
16595.87 241
16597.08 220
16598.30 239
16599.51 224
16600.73 220
16601.94 224
16603.16 246
16604.37 231
16605.59 249
16606.81 238
16608.02 241
16609.24 229
16610.45 236
16611.67 264
16612.89 239
16614.10 223
16615.32 222
16616.53 221
16617.75 232
16618.97 211
16620.18 211
16621.40 212
16622.61 215
16623.83 228
16625.05 217
16626.26 218
16627.48 226
16628.70 241
16629.91 249
16631.13 211
16632.35 232
16633.56 230
16634.78 246
16636.00 206
16637.21 206
16638.43 219
16639.65 232
16640.86 227
16642.08 232
16643.30 209
16644.51 220
16645.73 227
16646.95 220
16648.17 221
16649.38 210
16650.60 230
16651.82 202
16653.03 244
16654.25 224
16655.47 204
16656.69 213
16657.90 228
16659.12 235
16660.34 226
16661.56 227
16662.77 224
16663.99 223
16665.21 229
16666.43 236
16667.65 225
16668.86 230
16670.08 223
16671.30 238
16672.52 199
16673.74 200
16674.95 211
16676.17 231
16677.39 211
16678.61 219
16679.83 216
16681.05 208
16682.26 207
16683.48 224
16684.70 230
16685.92 207
16687.14 220
16688.36 218
16689.58 226
16690.79 193
16692.01 235
16693.23 238
16694.45 212
16695.67 219
16696.89 221
16698.11 198
16699.33 219
16700.55 227
16701.76 240
16702.98 196
16704.20 215
16705.42 221
16706.64 223
16707.86 210
16709.08 197
16710.30 236
16711.52 231
16712.74 239
16713.96 202
16715.18 226
16716.40 223
16717.62 247
16718.84 210
16720.06 227
16721.28 218
16722.50 198
16723.72 200
16724.94 216
16726.16 222
16727.38 187
16728.60 224
16729.82 200
16731.04 219
16732.26 205
16733.48 207
16734.70 233
16735.92 209
16737.14 212
16738.36 249
16739.58 233
16740.80 230
16742.02 220
16743.24 230
16744.46 204
16745.68 200
16746.90 200
16748.12 204
16749.35 223
16750.57 220
16751.79 208
16753.01 210
16754.23 231
16755.45 227
16756.67 243
16757.89 211
16759.11 243
16760.33 218
16761.56 236
16762.78 209
16764.00 206
16765.22 186
16766.44 211
16767.66 241
16768.88 215
16770.11 223
16771.33 213
16772.55 214
16773.77 201
16774.99 210
16776.22 206
16777.44 203
16778.66 225
16779.88 225
16781.10 200
16782.33 219
16783.55 222
16784.77 247
16785.99 219
16787.21 207
16788.44 213
16789.66 208
16790.88 222
16792.10 208
16793.33 211
16794.55 211
16795.77 228
16796.99 215
16798.22 216
16799.44 211
16800.66 216
16801.88 218
16803.11 203
16804.33 221
16805.55 237
16806.78 252
16808.00 229
16809.22 210
16810.44 209
16811.67 234
16812.89 228
16814.11 252
16815.34 230
16816.56 225
16817.78 240
16819.01 222
16820.23 235
16821.45 243
16822.68 250
16823.90 230
16825.13 233
16826.35 243
16827.57 264
16828.80 233
16830.02 249
16831.24 239
16832.47 250
16833.69 252
16834.92 241
16836.14 242
16837.36 237
16838.59 251
16839.81 257
16841.04 273
16842.26 246
16843.48 261
16844.71 273
16845.93 282
16847.16 269
16848.38 281
16849.61 284
16850.83 277
16852.06 306
16853.28 288
16854.51 298
16855.73 288
16856.95 293
16858.18 325
16859.40 298
16860.63 319
16861.85 314
16863.08 332
16864.30 353
16865.53 348
16866.75 332
16867.98 321
16869.21 334
16870.43 319
16871.66 327
16872.88 319
16874.11 360
16875.33 359
16876.56 338
16877.78 317
16879.01 313
16880.23 344
16881.46 345
16882.69 350
16883.91 350
16885.14 330
16886.36 317
16887.59 321
16888.81 307
16890.04 301
16891.27 317
16892.49 307
16893.72 308
16894.94 294
16896.17 300
16897.40 293
16898.62 297
16899.85 295
16901.08 305
16902.30 296
16903.53 297
16904.76 281
16905.98 280
16907.21 265
16908.44 268
16909.66 263
16910.89 266
16912.12 261
16913.34 260
16914.57 258
16915.80 261
16917.02 291
16918.25 268
16919.48 248
16920.70 250
16921.93 263
16923.16 264
16924.39 276
16925.61 275
16926.84 251
16928.07 245
16929.30 253
16930.52 241
16931.75 260
16932.98 262
16934.21 251
16935.43 242
16936.66 248
16937.89 240
16939.12 260
16940.34 260
16941.57 241
16942.80 256
16944.03 250
16945.26 231
16946.48 250
16947.71 234
16948.94 232
16950.17 238
16951.40 249
16952.62 227
16953.85 254
16955.08 239
16956.31 227
16957.54 250
16958.77 234
16959.99 235
16961.22 233
16962.45 233
16963.68 234
16964.91 237
16966.14 246
16967.37 247
16968.60 245
16969.82 229
16971.05 246
16972.28 244
16973.51 241
16974.74 224
16975.97 237
16977.20 232
16978.43 225
16979.66 232
16980.89 234
16982.11 243
16983.34 201
16984.57 212
16985.80 217
16987.03 237
16988.26 219
16989.49 212
16990.72 248
16991.95 239
16993.18 210
16994.41 231
16995.64 232
16996.87 235
16998.10 235
16999.33 224
17000.56 233
17001.79 219
17003.02 226
17004.25 237
17005.48 224
17006.71 232
17007.94 229
17009.17 244
17010.40 230
17011.63 233
17012.86 228
17014.09 237
17015.32 240
17016.55 226
17017.78 208
17019.01 229
17020.25 221
17021.48 238
17022.71 230
17023.94 220
17025.17 230
17026.40 220
17027.63 235
17028.86 228
17030.09 230
17031.32 203
17032.55 203
17033.79 230
17035.02 224
17036.25 216
17037.48 206
17038.71 204
17039.94 222
17041.17 201
17042.41 233
17043.64 205
17044.87 201
17046.10 213
17047.33 202
17048.56 222
17049.80 207
17051.03 238
17052.26 202
17053.49 205
17054.72 205
17055.95 198
17057.19 206
17058.42 216
17059.65 195
17060.88 183
17062.12 217
17063.35 204
17064.58 202
17065.81 200
17067.04 216
17068.28 211
17069.51 182
17070.74 201
17071.97 193
17073.21 201
17074.44 197
17075.67 213
17076.90 212
17078.14 202
17079.37 194
17080.60 207
17081.84 206
17083.07 210
17084.30 192
17085.54 215
17086.77 215
17088.00 191
17089.23 212
17090.47 191
17091.70 199
17092.93 194
17094.17 212
17095.40 198
17096.63 184
17097.87 199
17099.10 199
17100.34 189
17101.57 208
17102.80 176
17104.04 202
17105.27 228
17106.50 179
17107.74 197
17108.97 199
17110.21 212
17111.44 192
17112.67 188
17113.91 184
17115.14 182
17116.38 189
17117.61 214
17118.84 200
17120.08 198
17121.31 197
17122.55 197
17123.78 214
17125.02 178
17126.25 188
17127.48 194
17128.72 192
17129.95 202
17131.19 176
17132.42 183
17133.66 205
17134.89 211
17136.13 228
17137.36 174
17138.60 192
17139.83 190
17141.07 204
17142.30 193
17143.54 187
17144.77 184
17146.01 213
17147.24 220
17148.48 163
17149.71 181
17150.95 200
17152.19 196
17153.42 168
17154.66 197
17155.89 187
17157.13 196
17158.36 199
17159.60 196
17160.83 187
17162.07 178
17163.31 192
17164.54 205
17165.78 176
17167.01 201
17168.25 194
17169.49 203
17170.72 188
17171.96 189
17173.19 202
17174.43 208
17175.67 203
17176.90 191
17178.14 187
17179.38 204
17180.61 179
17181.85 200
17183.09 184
17184.32 198
17185.56 202
17186.80 198
17188.03 197
17189.27 181
17190.51 185
17191.74 199
17192.98 179
17194.22 190
17195.45 180
17196.69 191
17197.93 188
17199.16 161
17200.40 202
17201.64 185
17202.88 168
17204.11 180
17205.35 189
17206.59 178
17207.83 181
17209.06 190
17210.30 182
17211.54 184
17212.78 208
17214.01 204
17215.25 212
17216.49 173
17217.73 177
17218.96 192
17220.20 201
17221.44 182
17222.68 192
17223.92 195
17225.15 179
17226.39 189
17227.63 193
17228.87 182
17230.11 184
17231.35 173
17232.58 182
17233.82 198
17235.06 169
17236.30 165
17237.54 215
17238.78 197
17240.01 193
17241.25 190
17242.49 175
17243.73 177
17244.97 184
17246.21 182
17247.45 186
17248.69 173
17249.93 181
17251.16 194
17252.40 186
17253.64 161
17254.88 165
17256.12 188
17257.36 190
17258.60 178
17259.84 206
17261.08 208
17262.32 199
17263.56 191
17264.80 185
17266.04 169
17267.28 177
17268.51 208
17269.75 183
17270.99 209
17272.23 171
17273.47 172
17274.71 202
17275.95 188
17277.19 185
17278.43 188
17279.67 194
17280.91 173
17282.15 177
17283.39 162
17284.63 216
17285.87 194
17287.11 192
17288.35 177
17289.60 174
17290.84 181
17292.08 182
17293.32 191
17294.56 180
17295.80 171
17297.04 179
17298.28 153
17299.52 183
17300.76 171
17302.00 167
17303.24 164
17304.48 167
17305.72 187
17306.96 184
17308.21 166
17309.45 185
17310.69 190
17311.93 181
17313.17 189
17314.41 185
17315.65 197
17316.89 187
17318.14 186
17319.38 191
17320.62 179
17321.86 185
17323.10 178
17324.34 177
17325.59 192
17326.83 163
17328.07 189
17329.31 179
17330.55 196
17331.79 209
17333.04 171
17334.28 180
17335.52 194
17336.76 173
17338.00 176
17339.25 192
17340.49 190
17341.73 195
17342.97 175
17344.22 186
17345.46 190
17346.70 177
17347.94 193
17349.19 179
17350.43 191
17351.67 177
17352.91 188
17354.16 182
17355.40 173
17356.64 173
17357.88 201
17359.13 183
17360.37 184
17361.61 185
17362.86 176
17364.10 192
17365.34 171
17366.58 173
17367.83 174
17369.07 193
17370.31 186
17371.56 199
17372.80 191
17374.04 171
17375.29 188
17376.53 201
17377.78 184
17379.02 173
17380.26 173
17381.51 183
17382.75 200
17383.99 190
17385.24 193
17386.48 169
17387.72 196
17388.97 172
17390.21 168
17391.46 171
17392.70 170
17393.94 186
17395.19 194
17396.43 173
17397.68 169
17398.92 173
17400.17 192
17401.41 200
17402.65 175
17403.90 188
17405.14 180
17406.39 204
17407.63 193
17408.88 172
17410.12 180
17411.37 189
17412.61 181
17413.86 196
17415.10 191
17416.35 193
17417.59 208
17418.84 199
17420.08 204
17421.33 177
17422.57 208
17423.82 180
17425.06 186
17426.31 197
17427.55 198
17428.80 172
17430.04 186
17431.29 174
17432.53 185
17433.78 187
17435.03 183
17436.27 200
17437.52 178
17438.76 190
17440.01 188
17441.25 194
17442.50 192
17443.75 190
17444.99 191
17446.24 194
17447.48 182
17448.73 180
17449.98 171
17451.22 198
17452.47 191
17453.71 188
17454.96 200
17456.21 165
17457.45 199
17458.70 186
17459.95 193
17461.19 178
17462.44 203
17463.69 188
17464.93 198
17466.18 178
17467.43 167
17468.67 188
17469.92 213
17471.17 189
17472.41 187
17473.66 177
17474.91 221
17476.15 190
17477.40 201
17478.65 198
17479.90 190
17481.14 201
17482.39 193
17483.64 181
17484.88 192
17486.13 213
17487.38 182
17488.63 193
17489.87 181
17491.12 197
17492.37 205
17493.62 205
17494.86 194
17496.11 174
17497.36 209
17498.61 219
17499.86 217
17501.10 186
17502.35 204
17503.60 192
17504.85 191
17506.10 204
17507.34 207
17508.59 176
17509.84 197
17511.09 212
17512.34 180
17513.59 197
17514.83 180
17516.08 235
17517.33 206
17518.58 205
17519.83 201
17521.08 217
17522.33 196
17523.57 201
17524.82 207
17526.07 197
17527.32 204
17528.57 230
17529.82 214
17531.07 191
17532.32 205
17533.57 205
17534.82 210
17536.06 216
17537.31 190
17538.56 211
17539.81 226
17541.06 199
17542.31 216
17543.56 198
17544.81 199
17546.06 209
17547.31 203
17548.56 217
17549.81 219
17551.06 215
17552.31 187
17553.56 209
17554.81 188
17556.06 227
17557.31 198
17558.56 217
17559.81 223
17561.06 231
17562.31 200
17563.56 199
17564.81 222
17566.06 233
17567.31 193
17568.56 210
17569.81 220
17571.06 212
17572.31 204
17573.56 216
17574.81 214
17576.06 210
17577.31 205
17578.56 222
17579.81 222
17581.06 206
17582.31 211
17583.57 215
17584.82 222
17586.07 204
17587.32 218
17588.57 204
17589.82 208
17591.07 214
17592.32 199
17593.57 236
17594.83 216
17596.08 226
17597.33 219
17598.58 213
17599.83 212
17601.08 214
17602.33 203
17603.59 204
17604.84 208
17606.09 248
17607.34 215
17608.59 215
17609.84 230
17611.10 225
17612.35 225
17613.60 230
17614.85 241
17616.10 216
17617.36 209
17618.61 215
17619.86 235
17621.11 238
17622.36 217
17623.62 229
17624.87 227
17626.12 213
17627.37 198
17628.63 206
17629.88 224
17631.13 245
17632.38 224
17633.64 248
17634.89 188
17636.14 224
17637.39 219
17638.65 249
17639.90 233
17641.15 230
17642.41 228
17643.66 224
17644.91 208
17646.17 200
17647.42 231
17648.67 222
17649.92 215
17651.18 228
17652.43 203
17653.68 208
17654.94 207
17656.19 203
17657.44 227
17658.70 203
17659.95 213
17661.21 203
17662.46 201
17663.71 194
17664.97 209
17666.22 214
17667.47 203
17668.73 208
17669.98 212
17671.24 204
17672.49 196
17673.74 212
17675.00 183
17676.25 207
17677.51 200
17678.76 205
17680.02 191
17681.27 207
17682.52 197
17683.78 198
17685.03 200
17686.29 197
17687.54 211
17688.80 204
17690.05 197
17691.31 190
17692.56 204
17693.82 189
17695.07 184
17696.32 194
17697.58 204
17698.83 196
17700.09 198
17701.34 168
17702.60 174
17703.86 176
17705.11 196
17706.37 219
17707.62 200
17708.88 186
17710.13 181
17711.39 194
17712.64 181
17713.90 193
17715.15 189
17716.41 187
17717.66 174
17718.92 202
17720.18 190
17721.43 176
17722.69 201
17723.94 189
17725.20 181
17726.45 197
17727.71 177
17728.97 195
17730.22 185
17731.48 182
17732.74 185
17733.99 170
17735.25 189
17736.50 194
17737.76 189
17739.02 174
17740.27 189
17741.53 210
17742.79 202
17744.04 179
17745.30 203
17746.56 188
17747.81 180
17749.07 177
17750.33 189
17751.58 198
17752.84 187
17754.10 195
17755.35 202
17756.61 204
17757.87 182
17759.12 192
17760.38 197
17761.64 197
17762.90 183
17764.15 193
17765.41 187
17766.67 194
17767.93 195
17769.18 195
17770.44 183
17771.70 182
17772.96 166
17774.21 190
17775.47 194
17776.73 179
17777.99 198
17779.24 181
17780.50 193
17781.76 199
17783.02 183
17784.28 190
17785.53 195
17786.79 195
17788.05 202
17789.31 204
17790.57 198
17791.82 196
17793.08 183
17794.34 187
17795.60 175
17796.86 165
17798.12 180
17799.37 199
17800.63 176
17801.89 183
17803.15 175
17804.41 168
17805.67 165
17806.93 176
17808.19 170
17809.44 181
17810.70 178
17811.96 193
17813.22 158
17814.48 157
17815.74 183
17817.00 174
17818.26 170
17819.52 162
17820.78 166
17822.04 169
17823.29 183
17824.55 178
17825.81 170
17827.07 187
17828.33 190
17829.59 179
17830.85 160
17832.11 180
17833.37 167
17834.63 211
17835.89 174
17837.15 162
17838.41 165
17839.67 182
17840.93 167
17842.19 179
17843.45 169
17844.71 181
17845.97 167
17847.23 168
17848.49 182
17849.75 167
17851.01 167
17852.27 175
17853.53 184
17854.79 162
17856.05 160
17857.31 156
17858.57 168
17859.84 163
17861.10 168
17862.36 173
17863.62 157
17864.88 162
17866.14 178
17867.40 182
17868.66 153
17869.92 165
17871.18 154
17872.44 178
17873.71 159
17874.97 164
17876.23 175
17877.49 192
17878.75 154
17880.01 180
17881.27 163
17882.53 185
17883.80 177
17885.06 168
17886.32 173
17887.58 180
17888.84 165
17890.10 181
17891.37 180
17892.63 165
17893.89 177
17895.15 174
17896.41 178
17897.67 175
17898.94 153
17900.20 174
17901.46 182
17902.72 190
17903.99 181
17905.25 187
17906.51 174
17907.77 176
17909.03 167
17910.30 188
17911.56 176
17912.82 180
17914.08 185
17915.35 153
17916.61 151
17917.87 174
17919.14 160
17920.40 177
17921.66 133
17922.92 161
17924.19 169
17925.45 167
17926.71 163
17927.98 160
17929.24 182
17930.50 161
17931.76 180
17933.03 151
17934.29 167
17935.55 175
17936.82 176
17938.08 170
17939.34 184
17940.61 153
17941.87 170
17943.14 168
17944.40 165
17945.66 164
17946.93 184
17948.19 158
17949.45 176
17950.72 162
17951.98 161
17953.25 163
17954.51 148
17955.77 184
17957.04 170
17958.30 163
17959.57 152
17960.83 158
17962.09 172
17963.36 171
17964.62 168
17965.89 145
17967.15 163
17968.42 166
17969.68 176
17970.95 142
17972.21 163
17973.47 163
17974.74 183
17976.00 167
17977.27 168
17978.53 180
17979.80 162
17981.06 178
17982.33 168
17983.59 156
17984.86 155
17986.12 158
17987.39 173
17988.65 192
17989.92 155
17991.18 149
17992.45 163
17993.71 170
17994.98 161
17996.25 166
17997.51 164
17998.78 183
18000.04 172
18001.31 182
18002.57 164
18003.84 142
18005.10 169
18006.37 153
18007.64 185
18008.90 170
18010.17 169
18011.43 154
18012.70 162
18013.97 155
18015.23 164
18016.50 165
18017.76 167
18019.03 168
18020.30 177
18021.56 173
18022.83 181
18024.10 184
18025.36 156
18026.63 176
18027.90 162
18029.16 166
18030.43 180
18031.70 155
18032.96 159
18034.23 164
18035.50 156
18036.76 168
18038.03 170
18039.30 189
18040.56 165
18041.83 171
18043.10 160
18044.37 158
18045.63 177
18046.90 154
18048.17 179
18049.43 175
18050.70 145
18051.97 160
18053.24 158
18054.50 153
18055.77 160
18057.04 177
18058.31 167
18059.57 167
18060.84 164
18062.11 175
18063.38 162
18064.65 170
18065.91 167
18067.18 174
18068.45 172
18069.72 165
18070.98 159
18072.25 154
18073.52 173
18074.79 161
18076.06 163
18077.33 184
18078.59 181
18079.86 169
18081.13 170
18082.40 176
18083.67 174
18084.94 179
18086.21 172
18087.47 160
18088.74 173
18090.01 157
18091.28 186
18092.55 187
18093.82 192
18095.09 174
18096.36 184
18097.62 173
18098.89 181
18100.16 178
18101.43 173
18102.70 183
18103.97 170
18105.24 174
18106.51 166
18107.78 168
18109.05 162
18110.32 189
18111.59 173
18112.86 168
18114.13 177
18115.40 200
18116.66 178
18117.93 181
18119.20 167
18120.47 187
18121.74 195
18123.01 175
18124.28 172
18125.55 171
18126.82 162
18128.09 185
18129.36 177
18130.63 174
18131.90 163
18133.17 178
18134.44 193
18135.71 171
18136.99 172
18138.26 162
18139.53 178
18140.80 180
18142.07 150
18143.34 169
18144.61 169
18145.88 179
18147.15 187
18148.42 189
18149.69 166
18150.96 163
18152.23 162
18153.50 176
18154.78 156
18156.05 157
18157.32 185
18158.59 151
18159.86 145
18161.13 168
18162.40 158
18163.67 159
18164.94 158
18166.22 146
18167.49 155
18168.76 166
18170.03 174
18171.30 159
18172.57 163
18173.85 174
18175.12 181
18176.39 175
18177.66 167
18178.93 177
18180.20 152
18181.48 169
18182.75 157
18184.02 169
18185.29 143
18186.56 163
18187.84 147
18189.11 147
18190.38 154
18191.65 179
18192.93 174
18194.20 177
18195.47 174
18196.74 183
18198.02 168
18199.29 169
18200.56 163
18201.83 153
18203.11 149
18204.38 173
18205.65 171
18206.92 164
18208.20 169
18209.47 172
18210.74 178
18212.02 168
18213.29 191
18214.56 154
18215.84 155
18217.11 161
18218.38 170
18219.65 153
18220.93 163
18222.20 177
18223.47 163
18224.75 149
18226.02 170
18227.30 170
18228.57 176
18229.84 195
18231.12 171
18232.39 155
18233.66 166
18234.94 158
18236.21 194
18237.48 171
18238.76 186
18240.03 158
18241.31 157
18242.58 168
18243.86 166
18245.13 156
18246.40 149
18247.68 174
18248.95 164
18250.23 162
18251.50 185
18252.77 155
18254.05 154
18255.32 150
18256.60 170
18257.87 147
18259.15 164
18260.42 154
18261.70 168
18262.97 169
18264.25 153
18265.52 152
18266.80 164
18268.07 157
18269.35 159
18270.62 160
18271.90 176
18273.17 177
18274.45 158
18275.72 165
18277.00 164
18278.27 153
18279.55 190
18280.82 194
18282.10 174
18283.37 161
18284.65 171
18285.93 161
18287.20 162
18288.48 171
18289.75 151
18291.03 150
18292.30 161
18293.58 146
18294.86 154
18296.13 172
18297.41 176
18298.68 175
18299.96 176
18301.24 163
18302.51 162
18303.79 150
18305.06 160
18306.34 158
18307.62 151
18308.89 170
18310.17 170
18311.45 167
18312.72 170
18314.00 153
18315.28 186
18316.55 173
18317.83 186
18319.11 156
18320.38 171
18321.66 174
18322.94 167
18324.21 158
18325.49 181
18326.77 174
18328.04 181
18329.32 182
18330.60 155
18331.88 163
18333.15 149
18334.43 164
18335.71 182
18336.98 165
18338.26 161
18339.54 167
18340.82 193
18342.09 171
18343.37 156
18344.65 173
18345.93 162
18347.20 165
18348.48 175
18349.76 161
18351.04 167
18352.32 172
18353.59 172
18354.87 184
18356.15 186
18357.43 158
18358.71 171
18359.98 190
18361.26 181
18362.54 172
18363.82 162
18365.10 170
18366.38 156
18367.65 171
18368.93 144
18370.21 181
18371.49 169
18372.77 156
18374.05 160
18375.33 151
18376.60 160
18377.88 165
18379.16 179
18380.44 180
18381.72 170
18383.00 155
18384.28 181
18385.56 152
18386.84 148
18388.11 163
18389.39 171
18390.67 173
18391.95 164
18393.23 158
18394.51 151
18395.79 153
18397.07 178
18398.35 173
18399.63 177
18400.91 149
18402.19 156
18403.47 177
18404.75 164
18406.03 158
18407.31 163
18408.59 178
18409.87 150
18411.15 165
18412.43 157
18413.71 140
18414.99 166
18416.27 182
18417.55 164
18418.83 155
18420.11 149
18421.39 170
18422.67 186
18423.95 142
18425.23 149
18426.51 142
18427.79 170
18429.07 180
18430.35 160
18431.63 169
18432.91 157
18434.19 180
18435.47 179
18436.75 169
18438.04 172
18439.32 160
18440.60 178
18441.88 162
18443.16 169
18444.44 168
18445.72 154
18447.00 162
18448.28 159
18449.57 173
18450.85 179
18452.13 153
18453.41 175
18454.69 157
18455.97 158
18457.25 158
18458.54 182
18459.82 166
18461.10 157
18462.38 164
18463.66 154
18464.94 189
18466.23 154
18467.51 169
18468.79 154
18470.07 160
18471.35 155
18472.64 148
18473.92 164
18475.20 154
18476.48 168
18477.76 160
18479.05 171
18480.33 164
18481.61 141
18482.89 158
18484.18 162
18485.46 164
18486.74 153
18488.02 159
18489.31 159
18490.59 160
18491.87 168
18493.15 183
18494.44 159
18495.72 144
18497.00 180
18498.29 164
18499.57 166
18500.85 170
18502.13 160
18503.42 163
18504.70 154
18505.98 160
18507.27 168
18508.55 159
18509.83 164
18511.12 182
18512.40 179
18513.68 150
18514.97 168
18516.25 170
18517.54 180
18518.82 160
18520.10 144
18521.39 161
18522.67 182
18523.95 156
18525.24 163
18526.52 155
18527.81 161
18529.09 160
18530.37 148
18531.66 162
18532.94 146
18534.23 160
18535.51 172
18536.79 185
18538.08 178
18539.36 154
18540.65 168
18541.93 152
18543.22 188
18544.50 166
18545.79 174
18547.07 174
18548.36 158
18549.64 188
18550.92 174
18552.21 187
18553.49 183
18554.78 200
18556.06 201
18557.35 198
18558.63 194
18559.92 179
18561.20 192
18562.49 190
18563.77 166
18565.06 171
18566.35 181
18567.63 187
18568.92 180
18570.20 175
18571.49 166
18572.77 177
18574.06 192
18575.34 165
18576.63 172
18577.92 190
18579.20 202
18580.49 203
18581.77 185
18583.06 177
18584.34 199
18585.63 180
18586.92 183
18588.20 209
18589.49 202
18590.77 198
18592.06 199
18593.35 184
18594.63 186
18595.92 180
18597.21 184
18598.49 205
18599.78 189
18601.07 188
18602.35 202
18603.64 203
18604.93 182
18606.21 193
18607.50 198
18608.79 211
18610.07 196
18611.36 192
18612.65 176
18613.93 183
18615.22 183
18616.51 183
18617.79 191
18619.08 195
18620.37 194
18621.66 182
18622.94 181
18624.23 177
18625.52 198
18626.80 188
18628.09 181
18629.38 163
18630.67 162
18631.95 179
18633.24 177
18634.53 171
18635.82 179
18637.11 178
18638.39 179
18639.68 171
18640.97 179
18642.26 164
18643.54 153
18644.83 174
18646.12 181
18647.41 176
18648.70 168
18649.99 177
18651.27 164
18652.56 166
18653.85 147
18655.14 152
18656.43 157
18657.72 192
18659.00 154
18660.29 178
18661.58 172
18662.87 173
18664.16 177
18665.45 174
18666.74 162
18668.02 162
18669.31 163
18670.60 161
18671.89 164
18673.18 145
18674.47 154
18675.76 145
18677.05 140
18678.34 170
18679.63 172
18680.92 153
18682.20 154
18683.49 162
18684.78 172
18686.07 163
18687.36 158
18688.65 174
18689.94 181
18691.23 153
18692.52 158
18693.81 164
18695.10 151
18696.39 172
18697.68 157
18698.97 172
18700.26 150
18701.55 164
18702.84 167
18704.13 168
18705.42 168
18706.71 148
18708.00 193
18709.29 168
18710.58 164
18711.87 166
18713.16 171
18714.45 173
18715.74 175
18717.03 174
18718.32 165
18719.61 174
18720.90 152
18722.20 148
18723.49 158
18724.78 162
18726.07 166
18727.36 175
18728.65 154
18729.94 140
18731.23 144
18732.52 187
18733.81 144
18735.10 167
18736.40 171
18737.69 166
18738.98 145
18740.27 161
18741.56 148
18742.85 179
18744.14 165
18745.43 148
18746.73 167
18748.02 143
18749.31 156
18750.60 160
18751.89 158
18753.18 137
18754.48 146
18755.77 158
18757.06 158
18758.35 162
18759.64 152
18760.94 158
18762.23 170
18763.52 151
18764.81 157
18766.10 163
18767.40 158
18768.69 163
18769.98 148
18771.27 174
18772.57 171
18773.86 155
18775.15 146
18776.44 155
18777.74 146
18779.03 154
18780.32 149
18781.61 142
18782.91 141
18784.20 143
18785.49 136
18786.79 176
18788.08 140
18789.37 145
18790.66 155
18791.96 140
18793.25 145
18794.54 156
18795.84 150
18797.13 139
18798.42 167
18799.72 149
18801.01 170
18802.30 166
18803.60 163
18804.89 154
18806.18 152
18807.48 149
18808.77 174
18810.07 143
18811.36 140
18812.65 148
18813.95 141
18815.24 163
18816.53 146
18817.83 154
18819.12 160
18820.42 145
18821.71 150
18823.00 149
18824.30 141
18825.59 148
18826.89 144
18828.18 149
18829.48 148
18830.77 155
18832.07 156
18833.36 139
18834.65 147
18835.95 150
18837.24 168
18838.54 170
18839.83 143
18841.13 152
18842.42 175
18843.72 155
18845.01 152
18846.31 153
18847.60 160
18848.90 154
18850.19 150
18851.49 143
18852.78 149
18854.08 134
18855.37 135
18856.67 164
18857.96 135
18859.26 149
18860.55 152
18861.85 172
18863.15 151
18864.44 165
18865.74 154
18867.03 167
18868.33 136
18869.62 125
18870.92 141
18872.22 140
18873.51 150
18874.81 134
18876.10 157
18877.40 133
18878.70 156
18879.99 150
18881.29 150
18882.58 139
18883.88 136
18885.18 148
18886.47 172
18887.77 151
18889.07 158
18890.36 168
18891.66 144
18892.95 163
18894.25 136
18895.55 153
18896.84 142
18898.14 141
18899.44 142
18900.73 145
18902.03 139
18903.33 144
18904.63 157
18905.92 154
18907.22 159
18908.52 153
18909.81 147
18911.11 154
18912.41 142
18913.71 147
18915.00 164
18916.30 137
18917.60 143
18918.89 148
18920.19 155
18921.49 141
18922.79 137
18924.09 134
18925.38 165
18926.68 163
18927.98 147
18929.28 147
18930.57 151
18931.87 155
18933.17 155
18934.47 153
18935.77 155
18937.06 149
18938.36 128
18939.66 151
18940.96 149
18942.26 137
18943.55 147
18944.85 160
18946.15 154
18947.45 145
18948.75 153
18950.05 144
18951.35 137
18952.64 155
18953.94 149
18955.24 140
18956.54 141
18957.84 138
18959.14 133
18960.44 143
18961.74 142
18963.03 149
18964.33 165
18965.63 147
18966.93 136
18968.23 163
18969.53 162
18970.83 151
18972.13 140
18973.43 132
18974.73 147
18976.03 151
18977.33 139
18978.62 148
18979.92 135
18981.22 153
18982.52 150
18983.82 158
18985.12 146
18986.42 165
18987.72 162
18989.02 159
18990.32 156
18991.62 156
18992.92 162
18994.22 134
18995.52 138
18996.82 137
18998.12 141
18999.42 139
19000.72 146
19002.02 145
19003.32 158
19004.62 134
19005.92 143
19007.22 154
19008.53 170
19009.83 146
19011.13 157
19012.43 125
19013.73 140
19015.03 143
19016.33 149
19017.63 139
19018.93 144
19020.23 170
19021.53 145
19022.83 149
19024.13 142
19025.44 146
19026.74 143
19028.04 147
19029.34 136
19030.64 157
19031.94 142
19033.24 148
19034.54 138
19035.85 133
19037.15 146
19038.45 128
19039.75 143
19041.05 134
19042.35 131
19043.66 141
19044.96 166
19046.26 153
19047.56 136
19048.86 140
19050.16 157
19051.47 158
19052.77 140
19054.07 148
19055.37 175
19056.67 161
19057.98 141
19059.28 130
19060.58 142
19061.88 141
19063.19 151
19064.49 146
19065.79 145
19067.09 155
19068.40 164
19069.70 167
19071.00 158
19072.30 154
19073.61 150
19074.91 166
19076.21 156
19077.52 140
19078.82 165
19080.12 149
19081.42 156
19082.73 142
19084.03 146
19085.33 130
19086.64 157
19087.94 152
19089.24 150
19090.55 151
19091.85 147
19093.15 140
19094.46 157
19095.76 153
19097.06 140
19098.37 146
19099.67 160
19100.97 154
19102.28 145
19103.58 145
19104.89 131
19106.19 154
19107.49 147
19108.80 136
19110.10 143
19111.40 165
19112.71 153
19114.01 163
19115.32 136
19116.62 154
19117.93 145
19119.23 148
19120.53 143
19121.84 139
19123.14 177
19124.45 164
19125.75 164
19127.06 138
19128.36 149
19129.67 162
19130.97 161
19132.28 134
19133.58 150
19134.88 146
19136.19 133
19137.49 153
19138.80 124
19140.10 136
19141.41 142
19142.71 146
19144.02 123
19145.32 154
19146.63 135
19147.94 127
19149.24 139
19150.55 166
19151.85 133
19153.16 146
19154.46 148
19155.77 140
19157.07 152
19158.38 154
19159.68 149
19160.99 116
19162.30 135
19163.60 142
19164.91 154
19166.21 136
19167.52 139
19168.83 137
19170.13 145
19171.44 128
19172.74 147
19174.05 151
19175.36 147
19176.66 146
19177.97 158
19179.27 152
19180.58 143
19181.89 159
19183.19 146
19184.50 173
19185.81 150
19187.11 147
19188.42 156
19189.73 148
19191.03 141
19192.34 151
19193.65 146
19194.95 141
19196.26 131
19197.57 130
19198.87 152
19200.18 143
19201.49 146
19202.80 125
19204.10 148
19205.41 153
19206.72 149
19208.03 136
19209.33 157
19210.64 129
19211.95 160
19213.25 164
19214.56 138
19215.87 134
19217.18 149
19218.49 162
19219.79 142
19221.10 130
19222.41 128
19223.72 146
19225.02 134
19226.33 148
19227.64 147
19228.95 150
19230.26 158
19231.56 139
19232.87 142
19234.18 141
19235.49 128
19236.80 164
19238.11 164
19239.41 150
19240.72 140
19242.03 130
19243.34 163
19244.65 148
19245.96 138
19247.26 147
19248.57 136
19249.88 135
19251.19 157
19252.50 147
19253.81 153
19255.12 124
19256.43 137
19257.74 168
19259.04 140
19260.35 144
19261.66 160
19262.97 139
19264.28 149
19265.59 145
19266.90 149
19268.21 170
19269.52 144
19270.83 145
19272.14 138
19273.45 148
19274.76 135
19276.07 162
19277.38 155
19278.69 122
19279.99 152
19281.30 162
19282.61 152
19283.92 136
19285.23 162
19286.54 150
19287.85 150
19289.16 151
19290.47 137
19291.78 134
19293.09 143
19294.40 127
19295.72 144
19297.03 156
19298.34 127
19299.65 140
19300.96 154
19302.27 144
19303.58 119
19304.89 148
19306.20 149
19307.51 127
19308.82 158
19310.13 142
19311.44 172
19312.75 116
19314.06 141
19315.37 141
19316.69 141
19318.00 132
19319.31 136
19320.62 148
19321.93 141
19323.24 127
19324.55 137
19325.86 144
19327.18 150
19328.49 133
19329.80 137
19331.11 143
19332.42 131
19333.73 144
19335.04 156
19336.36 128
19337.67 136
19338.98 140
19340.29 142
19341.60 128
19342.91 129
19344.23 149
19345.54 143
19346.85 136
19348.16 146
19349.47 140
19350.79 148
19352.10 134
19353.41 144
19354.72 146
19356.04 135
19357.35 127
19358.66 129
19359.97 132
19361.29 141
19362.60 148
19363.91 136
19365.22 133
19366.54 141
19367.85 127
19369.16 116
19370.47 140
19371.79 145
19373.10 128
19374.41 135
19375.73 135
19377.04 136
19378.35 141
19379.67 145
19380.98 144
19382.29 128
19383.60 155
19384.92 122
19386.23 134
19387.54 144
19388.86 133
19390.17 123
19391.49 115
19392.80 149
19394.11 138
19395.43 127
19396.74 119
19398.05 132
19399.37 145
19400.68 142
19402.00 139
19403.31 129
19404.62 130
19405.94 124
19407.25 135
19408.57 136
19409.88 120
19411.19 128
19412.51 132
19413.82 156
19415.14 138
19416.45 147
19417.77 145
19419.08 145
19420.39 138
19421.71 140
19423.02 133
19424.34 149
19425.65 131
19426.97 133
19428.28 127
19429.60 140
19430.91 132
19432.23 146
19433.54 155
19434.86 146
19436.17 120
19437.49 156
19438.80 134
19440.12 148
19441.43 141
19442.75 120
19444.06 130
19445.38 118
19446.69 141
19448.01 131
19449.32 127
19450.64 128
19451.96 151
19453.27 141
19454.59 125
19455.90 127
19457.22 133
19458.53 145
19459.85 127
19461.17 141
19462.48 132
19463.80 126
19465.11 123
19466.43 148
19467.75 129
19469.06 137
19470.38 145
19471.69 146
19473.01 119
19474.33 142
19475.64 137
19476.96 147
19478.28 145
19479.59 116
19480.91 131
19482.23 127
19483.54 130
19484.86 126
19486.18 135
19487.49 126
19488.81 134
19490.13 129
19491.44 131
19492.76 143
19494.08 130
19495.39 140
19496.71 157
19498.03 136
19499.35 142
19500.66 143
19501.98 130
19503.30 130
19504.61 138
19505.93 129
19507.25 142
19508.57 135
19509.88 124
19511.20 135
19512.52 137
19513.84 146
19515.15 141
19516.47 141
19517.79 129
19519.11 133
19520.43 131
19521.74 149
19523.06 138
19524.38 129
19525.70 131
19527.02 142
19528.33 144
19529.65 120
19530.97 133
19532.29 134
19533.61 175
19534.93 141
19536.24 132
19537.56 133
19538.88 140
19540.20 157
19541.52 137
19542.84 155
19544.16 132
19545.47 158
19546.79 149
19548.11 141
19549.43 134
19550.75 155
19552.07 161
19553.39 140
19554.71 129
19556.03 141
19557.34 133
19558.66 136
19559.98 132
19561.30 117
19562.62 125
19563.94 151
19565.26 147
19566.58 131
19567.90 140
19569.22 133
19570.54 149
19571.86 140
19573.18 141
19574.50 125
19575.82 145
19577.14 141
19578.46 129
19579.78 148
19581.10 131
19582.42 135
19583.74 126
19585.06 132
19586.38 115
19587.70 135
19589.02 123
19590.34 139
19591.66 128
19592.98 123
19594.30 143
19595.62 131
19596.94 126
19598.26 127
19599.58 134
19600.90 131
19602.22 125
19603.54 119
19604.86 147
19606.18 147
19607.50 142
19608.82 128
19610.15 126
19611.47 145
19612.79 139
19614.11 141
19615.43 136
19616.75 132
19618.07 139
19619.39 140
19620.71 136
19622.04 138
19623.36 131
19624.68 137
19626.00 129
19627.32 120
19628.64 141
19629.96 155
19631.29 123
19632.61 136
19633.93 133
19635.25 136
19636.57 124
19637.89 137
19639.22 149
19640.54 145
19641.86 144
19643.18 132
19644.50 133
19645.83 141
19647.15 138
19648.47 149
19649.79 150
19651.12 128
19652.44 125
19653.76 151
19655.08 148
19656.40 129
19657.73 141
19659.05 136
19660.37 152
19661.70 153
19663.02 138
19664.34 135
19665.66 145
19666.99 136
19668.31 138
19669.63 130
19670.95 141
19672.28 143
19673.60 135
19674.92 131
19676.25 140
19677.57 132
19678.89 137
19680.22 135
19681.54 134
19682.86 142
19684.19 123
19685.51 141
19686.83 147
19688.16 123
19689.48 129
19690.80 128
19692.13 158
19693.45 149
19694.78 124
19696.10 136
19697.42 140
19698.75 133
19700.07 157
19701.39 154
19702.72 148
19704.04 133
19705.37 128
19706.69 127
19708.02 144
19709.34 147
19710.66 151
19711.99 126
19713.31 139
19714.64 129
19715.96 133
19717.29 151
19718.61 146
19719.93 125
19721.26 128
19722.58 129
19723.91 142
19725.23 156
19726.56 150
19727.88 141
19729.21 130
19730.53 145
19731.86 147
19733.18 133
19734.51 128
19735.83 148
19737.16 141
19738.48 154
19739.81 133
19741.13 127
19742.46 139
19743.78 131
19745.11 148
19746.44 159
19747.76 146
19749.09 142
19750.41 149
19751.74 147
19753.06 143
19754.39 145
19755.72 131
19757.04 139
19758.37 129
19759.69 143
19761.02 142
19762.34 137
19763.67 133
19765.00 146
19766.32 136
19767.65 120
19768.98 139
19770.30 137
19771.63 141
19772.95 135
19774.28 132
19775.61 153
19776.93 146
19778.26 146
19779.59 117
19780.91 156
19782.24 145
19783.57 141
19784.89 153
19786.22 133
19787.55 137
19788.87 144
19790.20 135
19791.53 147
19792.86 136
19794.18 145
19795.51 136
19796.84 161
19798.16 127
19799.49 135
19800.82 144
19802.15 147
19803.47 144
19804.80 136
19806.13 137
19807.46 127
19808.78 160
19810.11 139
19811.44 147
19812.77 132
19814.09 137
19815.42 134
19816.75 131
19818.08 143
19819.41 138
19820.73 142
19822.06 148
19823.39 135
19824.72 127
19826.05 150
19827.37 155
19828.70 147
19830.03 133
19831.36 137
19832.69 122
19834.02 140
19835.34 126
19836.67 130
19838.00 151
19839.33 144
19840.66 151
19841.99 140
19843.32 130
19844.64 138
19845.97 161
19847.30 146
19848.63 137
19849.96 145
19851.29 155
19852.62 129
19853.95 130
19855.28 141
19856.60 140
19857.93 134
19859.26 138
19860.59 156
19861.92 126
19863.25 140
19864.58 116
19865.91 125
19867.24 120
19868.57 122
19869.90 153
19871.23 153
19872.56 137
19873.89 124
19875.22 116
19876.55 136
19877.88 141
19879.21 142
19880.54 133
19881.87 154
19883.20 139
19884.53 142
19885.86 144
19887.19 154
19888.52 143
19889.85 135
19891.18 123
19892.51 138
19893.84 135
19895.17 128
19896.50 136
19897.83 132
19899.16 141
19900.49 142
19901.82 140
19903.15 116
19904.48 127
19905.81 130
19907.15 127
19908.48 139
19909.81 140
19911.14 131
19912.47 142
19913.80 129
19915.13 146
19916.46 140
19917.79 140
19919.13 145
19920.46 134
19921.79 139
19923.12 121
19924.45 127
19925.78 115
19927.11 135
19928.45 111
19929.78 132
19931.11 136
19932.44 132
19933.77 121
19935.10 122
19936.44 143
19937.77 148
19939.10 143
19940.43 139
19941.76 126
19943.10 121
19944.43 119
19945.76 124
19947.09 123
19948.42 130
19949.76 120
19951.09 129
19952.42 129
19953.75 135
19955.09 142
19956.42 126
19957.75 138
19959.08 142
19960.42 134
19961.75 137
19963.08 126
19964.41 145
19965.75 136
19967.08 133
19968.41 125
19969.75 161
19971.08 153
19972.41 135
19973.74 131
19975.08 128
19976.41 141
19977.74 125
19979.08 153
19980.41 153
19981.74 142
19983.08 148
19984.41 127
19985.74 149
19987.08 138
19988.41 131
19989.75 153
19991.08 152
19992.41 134
19993.75 139
19995.08 143
19996.41 130
19997.75 141
19999.08 140
20000.42 157
20001.75 139
20003.08 123
20004.42 147
20005.75 125
20007.09 127
20008.42 129
20009.75 148
20011.09 169
20012.42 129
20013.76 132
20015.09 140
20016.43 143
20017.76 117
20019.10 152
20020.43 129
20021.76 150
20023.10 131
20024.43 128
20025.77 138
20027.10 136
20028.44 115
20029.77 143
20031.11 159
20032.44 125
20033.78 123
20035.11 151
20036.45 132
20037.78 126
20039.12 141
20040.46 141
20041.79 130
20043.13 122
20044.46 125
20045.80 143
20047.13 111
20048.47 139
20049.80 149
20051.14 136
20052.47 138
20053.81 153
20055.15 138
20056.48 117
20057.82 139
20059.15 142
20060.49 132
20061.83 130
20063.16 136
20064.50 134
20065.83 134
20067.17 116
20068.51 130
20069.84 164
20071.18 152
20072.52 119
20073.85 135
20075.19 161
20076.52 146
20077.86 140
20079.20 155
20080.53 142
20081.87 122
20083.21 128
20084.54 156
20085.88 139
20087.22 121
20088.56 131
20089.89 153
20091.23 141
20092.57 117
20093.90 138
20095.24 122
20096.58 129
20097.91 125
20099.25 149
20100.59 135
20101.93 126
20103.26 113
20104.60 147
20105.94 138
20107.28 136
20108.61 119
20109.95 130
20111.29 145
20112.63 119
20113.96 138
20115.30 121
20116.64 138
20117.98 143
20119.32 137
20120.65 121
20121.99 123
20123.33 132
20124.67 133
20126.01 137
