# Supplementary material for: MALDI-TOF MS typing enables the classification of brewing yeasts of the genus Saccharomyces to major beer styles
Source: PLoS One. 2017 Aug 9;12(8):e0181694. doi: 10.1371/journal.pone.0181694 (PMC5549903; doi:10.1371/journal.pone.0181694)
Supplement: S16 File — The directory includes 90 raw files and was zipped to “.zip”; the folder has three strains with 30 spectra per strain; S1 Text explains the raw files with an example and Table 1 represents the yeast strains used within the experiment. (ZIP) [file pone.0181694.s019.zip › 46-48/30672-478-OG-Ale-Ale-YPG-18h-E-E_2016-10-04_3_0_A1_1.dat]

1998.43 2923
1998.85 2972
1999.27 2865
1999.69 2834
2000.11 2952
2000.54 2945
2000.96 2899
2001.38 2796
2001.80 2884
2002.23 2790
2002.65 2735
2003.07 2789
2003.49 2797
2003.92 2887
2004.34 2778
2004.76 2748
2005.18 2683
2005.61 2673
2006.03 2630
2006.45 2652
2006.87 2611
2007.30 2605
2007.72 2626
2008.14 2632
2008.57 2606
2008.99 2501
2009.41 2428
2009.84 2366
2010.26 2332
2010.68 2436
2011.11 2372
2011.53 2270
2011.95 2290
2012.38 2223
2012.80 2252
2013.22 2398
2013.65 2283
2014.07 2273
2014.49 2350
2014.92 2391
2015.34 2331
2015.77 2378
2016.19 2373
2016.61 2293
2017.04 2427
2017.46 2363
2017.89 2466
2018.31 2468
2018.73 2461
2019.16 2466
2019.58 2444
2020.01 2493
2020.43 2465
2020.85 2434
2021.28 2469
2021.70 2473
2022.13 2430
2022.55 2446
2022.98 2508
2023.40 2494
2023.83 2442
2024.25 2481
2024.68 2474
2025.10 2424
2025.53 2385
2025.95 2313
2026.38 2351
2026.80 2343
2027.23 2309
2027.65 2408
2028.08 2324
2028.50 2318
2028.93 2404
2029.35 2376
2029.78 2270
2030.20 2397
2030.63 2384
2031.05 2386
2031.48 2469
2031.90 2510
2032.33 2421
2032.75 2451
2033.18 2455
2033.61 2464
2034.03 2431
2034.46 2474
2034.88 2467
2035.31 2312
2035.74 2530
2036.16 2450
2036.59 2486
2037.01 2598
2037.44 2490
2037.87 2490
2038.29 2507
2038.72 2559
2039.14 2466
2039.57 2440
2040.00 2373
2040.42 2422
2040.85 2456
2041.28 2381
2041.70 2372
2042.13 2349
2042.56 2397
2042.98 2424
2043.41 2410
2043.84 2540
2044.26 2571
2044.69 2589
2045.12 2595
2045.54 2538
2045.97 2572
2046.40 2571
2046.82 2563
2047.25 2554
2047.68 2528
2048.11 2610
2048.53 2647
2048.96 2699
2049.39 2911
2049.82 3009
2050.24 3023
2050.67 3207
2051.10 3341
2051.53 3319
2051.95 3323
2052.38 3267
2052.81 3246
2053.24 3161
2053.66 2979
2054.09 2956
2054.52 2818
2054.95 2627
2055.38 2597
2055.80 2582
2056.23 2500
2056.66 2477
2057.09 2336
2057.52 2396
2057.94 2367
2058.37 2355
2058.80 2387
2059.23 2428
2059.66 2441
2060.09 2418
2060.51 2463
2060.94 2579
2061.37 2741
2061.80 2776
2062.23 2904
2062.66 2959
2063.09 3172
2063.52 3230
2063.94 3210
2064.37 3203
2064.80 3072
2065.23 3061
2065.66 2861
2066.09 2911
2066.52 2790
2066.95 2624
2067.38 2535
2067.81 2623
2068.24 2646
2068.66 2659
2069.09 2730
2069.52 2656
2069.95 2614
2070.38 2586
2070.81 2626
2071.24 2638
2071.67 2634
2072.10 2627
2072.53 2551
2072.96 2714
2073.39 2628
2073.82 2673
2074.25 2615
2074.68 2653
2075.11 2650
2075.54 2775
2075.97 2888
2076.40 2940
2076.83 2955
2077.26 2964
2077.69 3100
2078.12 3268
2078.55 3366
2078.98 3259
2079.41 3186
2079.84 3001
2080.27 2993
2080.70 3037
2081.14 2846
2081.57 2788
2082.00 2707
2082.43 2687
2082.86 2672
2083.29 2582
2083.72 2479
2084.15 2531
2084.58 2548
2085.01 2454
2085.44 2414
2085.88 2553
2086.31 2515
2086.74 2531
2087.17 2565
2087.60 2521
2088.03 2434
2088.46 2433
2088.89 2399
2089.33 2416
2089.76 2408
2090.19 2403
2090.62 2385
2091.05 2451
2091.48 2395
2091.92 2367
2092.35 2438
2092.78 2528
2093.21 2530
2093.64 2455
2094.07 2336
2094.51 2460
2094.94 2440
2095.37 2363
2095.80 2462
2096.24 2373
2096.67 2360
2097.10 2418
2097.53 2383
2097.96 2423
2098.40 2296
2098.83 2276
2099.26 2222
2099.69 2248
2100.13 2307
2100.56 2303
2100.99 2296
2101.43 2267
2101.86 2372
2102.29 2476
2102.72 2513
2103.16 2546
2103.59 2499
2104.02 2546
2104.46 2634
2104.89 2758
2105.32 2672
2105.76 2758
2106.19 2799
2106.62 2811
2107.05 2796
2107.49 2809
2107.92 2672
2108.36 2696
2108.79 2633
2109.22 2586
2109.66 2549
2110.09 2492
2110.52 2529
2110.96 2444
2111.39 2458
2111.82 2335
2112.26 2291
2112.69 2323
2113.13 2331
2113.56 2297
2113.99 2210
2114.43 2131
2114.86 2219
2115.30 2098
2115.73 2173
2116.16 2171
2116.60 2286
2117.03 2214
2117.47 2197
2117.90 2283
2118.34 2186
2118.77 2207
2119.21 2278
2119.64 2277
2120.07 2263
2120.51 2262
2120.94 2315
2121.38 2360
2121.81 2334
2122.25 2293
2122.68 2338
2123.12 2257
2123.55 2325
2123.99 2261
2124.42 2216
2124.86 2203
2125.29 2170
2125.73 2230
2126.16 2176
2126.60 2251
2127.04 2191
2127.47 2111
2127.91 2131
2128.34 2378
2128.78 2299
2129.21 2148
2129.65 2114
2130.08 2287
2130.52 2215
2130.96 2205
2131.39 2086
2131.83 2178
2132.26 2304
2132.70 2284
2133.14 2226
2133.57 2206
2134.01 2203
2134.44 2297
2134.88 2279
2135.32 2133
2135.75 2219
2136.19 2242
2136.62 2198
2137.06 2209
2137.50 2302
2137.93 2184
2138.37 2178
2138.81 2154
2139.24 2102
2139.68 2100
2140.12 2115
2140.55 2139
2140.99 2036
2141.43 2174
2141.86 2083
2142.30 2117
2142.74 2102
2143.18 2192
2143.61 2171
2144.05 2182
2144.49 2173
2144.92 2222
2145.36 2277
2145.80 2203
2146.24 2241
2146.67 2254
2147.11 2300
2147.55 2354
2147.99 2340
2148.42 2450
2148.86 2435
2149.30 2466
2149.74 2482
2150.17 2403
2150.61 2460
2151.05 2444
2151.49 2427
2151.92 2324
2152.36 2463
2152.80 2472
2153.24 2385
2153.68 2309
2154.11 2357
2154.55 2395
2154.99 2520
2155.43 2543
2155.87 2464
2156.31 2435
2156.74 2440
2157.18 2472
2157.62 2425
2158.06 2570
2158.50 2586
2158.94 2495
2159.38 2518
2159.81 2453
2160.25 2615
2160.69 2552
2161.13 2524
2161.57 2569
2162.01 2684
2162.45 2664
2162.89 2656
2163.33 2705
2163.76 2665
2164.20 2693
2164.64 2678
2165.08 2654
2165.52 2713
2165.96 2667
2166.40 2707
2166.84 2516
2167.28 2533
2167.72 2584
2168.16 2556
2168.60 2470
2169.04 2638
2169.48 2584
2169.92 2525
2170.36 2578
2170.80 2483
2171.24 2508
2171.68 2357
2172.12 2384
2172.56 2424
2173.00 2479
2173.44 2434
2173.88 2340
2174.32 2352
2174.76 2312
2175.20 2349
2175.64 2474
2176.08 2429
2176.52 2368
2176.96 2307
2177.40 2355
2177.84 2277
2178.28 2288
2178.72 2305
2179.16 2322
2179.60 2241
2180.04 2313
2180.48 2286
2180.92 2264
2181.37 2340
2181.81 2264
2182.25 2278
2182.69 2340
2183.13 2255
2183.57 2267
2184.01 2234
2184.45 2289
2184.89 2225
2185.34 2351
2185.78 2381
2186.22 2384
2186.66 2318
2187.10 2290
2187.54 2300
2187.98 2324
2188.43 2354
2188.87 2360
2189.31 2506
2189.75 2573
2190.19 2460
2190.63 2538
2191.08 2678
2191.52 2662
2191.96 2674
2192.40 2728
2192.84 2726
2193.29 2752
2193.73 2698
2194.17 2761
2194.61 2860
2195.05 2786
2195.50 2795
2195.94 2746
2196.38 2685
2196.82 2560
2197.27 2564
2197.71 2683
2198.15 2661
2198.59 2564
2199.04 2580
2199.48 2632
2199.92 2531
2200.37 2627
2200.81 2742
2201.25 2700
2201.69 2653
2202.14 2567
2202.58 2550
2203.02 2531
2203.47 2561
2203.91 2531
2204.35 2513
2204.80 2590
2205.24 2584
2205.68 2637
2206.13 2636
2206.57 2644
2207.01 2569
2207.46 2650
2207.90 2830
2208.34 2850
2208.79 2835
2209.23 2661
2209.67 2759
2210.12 2723
2210.56 2686
2211.01 2708
2211.45 2620
2211.89 2657
2212.34 2539
2212.78 2490
2213.23 2499
2213.67 2529
2214.11 2460
2214.56 2427
2215.00 2289
2215.45 2352
2215.89 2349
2216.34 2302
2216.78 2405
2217.22 2323
2217.67 2454
2218.11 2459
2218.56 2486
2219.00 2501
2219.45 2521
2219.89 2604
2220.34 2569
2220.78 2579
2221.23 2578
2221.67 2655
2222.12 2643
2222.56 2621
2223.01 2614
2223.45 2663
2223.90 2685
2224.34 2705
2224.79 2621
2225.23 2715
2225.68 2615
2226.12 2473
2226.57 2645
2227.01 2575
2227.46 2564
2227.91 2515
2228.35 2526
2228.80 2509
2229.24 2457
2229.69 2569
2230.13 2464
2230.58 2554
2231.03 2533
2231.47 2508
2231.92 2520
2232.36 2521
2232.81 2462
2233.26 2481
2233.70 2471
2234.15 2474
2234.59 2401
2235.04 2433
2235.49 2440
2235.93 2434
2236.38 2415
2236.83 2380
2237.27 2320
2237.72 2331
2238.17 2455
2238.61 2403
2239.06 2402
2239.51 2367
2239.95 2354
2240.40 2426
2240.85 2387
2241.29 2335
2241.74 2302
2242.19 2349
2242.63 2311
2243.08 2297
2243.53 2234
2243.98 2292
2244.42 2199
2244.87 2283
2245.32 2210
2245.76 2260
2246.21 2282
2246.66 2230
2247.11 2259
2247.55 2283
2248.00 2293
2248.45 2248
2248.90 2349
2249.35 2393
2249.79 2416
2250.24 2386
2250.69 2380
2251.14 2296
2251.58 2251
2252.03 2275
2252.48 2430
2252.93 2337
2253.38 2306
2253.82 2314
2254.27 2258
2254.72 2281
2255.17 2302
2255.62 2378
2256.07 2365
2256.51 2488
2256.96 2585
2257.41 2780
2257.86 3098
2258.31 3450
2258.76 3807
2259.21 3960
2259.65 4096
2260.10 4506
2260.55 4587
2261.00 4723
2261.45 4706
2261.90 4572
2262.35 4332
2262.80 4080
2263.25 3986
2263.69 3838
2264.14 3679
2264.59 3555
2265.04 3403
2265.49 3436
2265.94 3350
2266.39 3246
2266.84 3164
2267.29 3124
2267.74 3036
2268.19 2991
2268.64 2997
2269.09 2989
2269.54 3003
2269.99 3008
2270.44 2970
2270.89 2976
2271.34 2915
2271.79 2666
2272.24 2617
2272.69 2659
2273.14 2658
2273.59 2633
2274.04 2503
2274.49 2508
2274.94 2591
2275.39 2452
2275.84 2463
2276.29 2657
2276.74 2706
2277.19 2795
2277.64 2790
2278.09 2846
2278.54 2908
2278.99 3019
2279.44 3112
2279.89 3114
2280.34 3182
2280.79 3199
2281.25 3131
2281.70 2948
2282.15 2835
2282.60 2833
2283.05 2865
2283.50 2751
2283.95 2667
2284.40 2584
2284.85 2621
2285.31 2642
2285.76 2685
2286.21 2752
2286.66 2671
2287.11 2796
2287.56 2922
2288.01 3054
2288.47 3039
2288.92 3057
2289.37 3099
2289.82 3067
2290.27 3077
2290.72 3123
2291.18 3055
2291.63 2990
2292.08 2895
2292.53 2875
2292.98 2812
2293.44 2683
2293.89 2649
2294.34 2570
2294.79 2582
2295.24 2471
2295.70 2495
2296.15 2414
2296.60 2465
2297.05 2408
2297.51 2345
2297.96 2371
2298.41 2355
2298.86 2430
2299.32 2515
2299.77 2497
2300.22 2366
2300.67 2330
2301.13 2349
2301.58 2290
2302.03 2359
2302.49 2319
2302.94 2323
2303.39 2389
2303.85 2424
2304.30 2382
2304.75 2315
2305.20 2347
2305.66 2431
2306.11 2356
2306.56 2448
2307.02 2437
2307.47 2479
2307.93 2493
2308.38 2558
2308.83 2533
2309.29 2567
2309.74 2514
2310.19 2575
2310.65 2550
2311.10 2624
2311.55 2607
2312.01 2512
2312.46 2549
2312.92 2492
2313.37 2496
2313.82 2535
2314.28 2518
2314.73 2503
2315.19 2538
2315.64 2466
2316.10 2473
2316.55 2640
2317.00 2692
2317.46 2718
2317.91 2625
2318.37 2728
2318.82 2779
2319.28 2982
2319.73 3092
2320.19 3188
2320.64 3388
2321.10 3361
2321.55 3445
2322.01 3631
2322.46 3739
2322.92 3571
2323.37 3562
2323.83 3490
2324.28 3314
2324.74 3277
2325.19 3094
2325.65 3020
2326.10 2872
2326.56 2943
2327.01 2858
2327.47 2985
2327.92 2980
2328.38 2947
2328.83 3002
2329.29 2816
2329.74 2746
2330.20 2659
2330.66 2716
2331.11 2768
2331.57 2675
2332.02 2594
2332.48 2582
2332.94 2604
2333.39 2673
2333.85 2587
2334.30 2616
2334.76 2727
2335.22 2810
2335.67 2888
2336.13 2895
2336.58 3149
2337.04 3206
2337.50 3368
2337.95 3511
2338.41 3643
2338.87 3704
2339.32 3556
2339.78 3587
2340.24 3645
2340.69 3605
2341.15 3466
2341.61 3421
2342.06 3424
2342.52 3524
2342.98 3449
2343.43 3361
2343.89 3412
2344.35 3337
2344.81 3272
2345.26 3211
2345.72 3089
2346.18 3003
2346.63 3042
2347.09 3134
2347.55 2993
2348.01 2967
2348.46 2900
2348.92 2951
2349.38 2989
2349.84 2901
2350.29 2793
2350.75 2765
2351.21 2708
2351.67 2740
2352.13 2717
2352.58 2554
2353.04 2576
2353.50 2538
2353.96 2449
2354.41 2443
2354.87 2329
2355.33 2423
2355.79 2450
2356.25 2581
2356.71 2634
2357.16 2612
2357.62 2547
2358.08 2675
2358.54 2487
2359.00 2422
2359.46 2537
2359.91 2576
2360.37 2553
2360.83 2498
2361.29 2420
2361.75 2493
2362.21 2522
2362.67 2487
2363.13 2478
2363.58 2614
2364.04 2632
2364.50 2692
2364.96 2811
2365.42 2821
2365.88 2994
2366.34 3012
2366.80 3134
2367.26 3076
2367.72 3139
2368.18 3128
2368.64 3041
2369.10 2957
2369.55 2945
2370.01 2840
2370.47 2764
2370.93 2688
2371.39 2713
2371.85 2715
2372.31 2713
2372.77 2592
2373.23 2521
2373.69 2592
2374.15 2531
2374.61 2496
2375.07 2494
2375.53 2516
2375.99 2478
2376.45 2479
2376.91 2391
2377.37 2350
2377.83 2396
2378.29 2383
2378.75 2417
2379.21 2412
2379.68 2377
2380.14 2424
2380.60 2407
2381.06 2374
2381.52 2332
2381.98 2239
2382.44 2223
2382.90 2282
2383.36 2391
2383.82 2338
2384.28 2340
2384.74 2336
2385.20 2345
2385.67 2342
2386.13 2303
2386.59 2186
2387.05 2330
2387.51 2306
2387.97 2286
2388.43 2320
2388.89 2303
2389.36 2223
2389.82 2237
2390.28 2248
2390.74 2327
2391.20 2290
2391.66 2382
2392.13 2278
2392.59 2251
2393.05 2340
2393.51 2340
2393.97 2311
2394.43 2403
2394.90 2355
2395.36 2394
2395.82 2403
2396.28 2417
2396.74 2304
2397.21 2384
2397.67 2258
2398.13 2226
2398.59 2216
2399.06 2215
2399.52 2206
2399.98 2152
2400.44 2123
2400.91 2168
2401.37 2217
2401.83 2203
2402.29 2123
2402.76 2086
2403.22 2144
2403.68 2148
2404.14 2143
2404.61 2127
2405.07 2201
2405.53 2179
2406.00 2163
2406.46 2161
2406.92 2227
2407.39 2170
2407.85 2192
2408.31 2261
2408.78 2216
2409.24 2169
2409.70 2183
2410.17 2266
2410.63 2310
2411.09 2262
2411.56 2293
2412.02 2371
2412.48 2411
2412.95 2441
2413.41 2420
2413.87 2464
2414.34 2529
2414.80 2600
2415.27 2640
2415.73 2568
2416.19 2615
2416.66 2647
2417.12 2758
2417.59 2894
2418.05 2972
2418.51 3016
2418.98 3167
2419.44 3345
2419.91 3464
2420.37 3640
2420.84 3653
2421.30 3738
2421.77 3595
2422.23 3440
2422.69 3490
2423.16 3434
2423.62 3286
2424.09 3191
2424.55 3080
2425.02 3033
2425.48 2863
2425.95 2728
2426.41 2759
2426.88 2780
2427.34 2717
2427.81 2646
2428.27 2560
2428.74 2465
2429.20 2446
2429.67 2333
2430.13 2238
2430.60 2323
2431.07 2390
2431.53 2320
2432.00 2314
2432.46 2367
2432.93 2311
2433.39 2358
2433.86 2450
2434.32 2417
2434.79 2489
2435.26 2579
2435.72 2681
2436.19 2849
2436.65 2900
2437.12 3081
2437.59 3209
2438.05 3294
2438.52 3374
2438.98 3541
2439.45 3505
2439.92 3359
2440.38 3364
2440.85 3230
2441.32 3081
2441.78 2960
2442.25 2780
2442.72 2710
2443.18 2627
2443.65 2535
2444.12 2438
2444.58 2371
2445.05 2427
2445.52 2358
2445.98 2231
2446.45 2295
2446.92 2312
2447.38 2297
2447.85 2366
2448.32 2333
2448.78 2301
2449.25 2233
2449.72 2239
2450.19 2274
2450.65 2297
2451.12 2324
2451.59 2281
2452.06 2210
2452.52 2213
2452.99 2217
2453.46 2219
2453.93 2191
2454.39 2176
2454.86 2180
2455.33 2207
2455.80 2279
2456.26 2229
2456.73 2279
2457.20 2153
2457.67 2175
2458.14 2220
2458.60 2254
2459.07 2364
2459.54 2289
2460.01 2335
2460.48 2260
2460.95 2323
2461.41 2231
2461.88 2366
2462.35 2372
2462.82 2471
2463.29 2471
2463.76 2401
2464.22 2321
2464.69 2418
2465.16 2415
2465.63 2332
2466.10 2246
2466.57 2281
2467.04 2333
2467.51 2378
2467.97 2350
2468.44 2262
2468.91 2259
2469.38 2332
2469.85 2188
2470.32 2184
2470.79 2279
2471.26 2120
2471.73 2030
2472.20 1989
2472.67 2008
2473.14 2007
2473.61 2059
2474.07 2028
2474.54 2062
2475.01 2123
2475.48 2163
2475.95 2176
2476.42 2228
2476.89 2229
2477.36 2180
2477.83 2187
2478.30 2275
2478.77 2278
2479.24 2288
2479.71 2284
2480.18 2209
2480.65 2332
2481.12 2329
2481.59 2237
2482.06 2190
2482.53 2151
2483.00 2171
2483.47 2164
2483.95 2261
2484.42 2204
2484.89 2214
2485.36 2286
2485.83 2402
2486.30 2363
2486.77 2336
2487.24 2395
2487.71 2333
2488.18 2403
2488.65 2346
2489.12 2339
2489.59 2297
2490.07 2247
2490.54 2238
2491.01 2212
2491.48 2208
2491.95 2259
2492.42 2152
2492.89 2180
2493.36 2242
2493.84 2227
2494.31 2145
2494.78 2159
2495.25 2209
2495.72 2232
2496.19 2201
2496.66 2105
2497.14 2162
2497.61 2083
2498.08 2043
2498.55 2062
2499.02 2060
2499.50 2032
2499.97 1996
2500.44 2015
2500.91 2039
2501.38 1946
2501.86 1958
2502.33 1921
2502.80 1928
2503.27 1964
2503.74 2035
2504.22 2036
2504.69 1994
2505.16 2157
2505.63 2215
2506.11 2255
2506.58 2243
2507.05 2313
2507.52 2321
2508.00 2339
2508.47 2392
2508.94 2347
2509.42 2439
2509.89 2511
2510.36 2447
2510.83 2372
2511.31 2397
2511.78 2418
2512.25 2411
2512.73 2252
2513.20 2201
2513.67 2168
2514.15 2227
2514.62 2197
2515.09 2116
2515.57 2130
2516.04 2015
2516.51 2061
2516.99 2137
2517.46 2085
2517.94 2055
2518.41 2037
2518.88 2077
2519.36 1970
2519.83 2053
2520.30 2149
2520.78 2217
2521.25 2272
2521.73 2219
2522.20 2280
2522.67 2260
2523.15 2325
2523.62 2365
2524.10 2291
2524.57 2278
2525.05 2330
2525.52 2265
2525.99 2271
2526.47 2334
2526.94 2221
2527.42 2223
2527.89 2200
2528.37 2140
2528.84 2092
2529.32 2084
2529.79 2157
2530.27 2183
2530.74 2148
2531.22 2103
2531.69 2118
2532.17 2228
2532.64 2266
2533.12 2255
2533.59 2282
2534.07 2255
2534.54 2386
2535.02 2496
2535.49 2590
2535.97 2665
2536.44 2665
2536.92 2752
2537.39 2761
2537.87 2652
2538.34 2725
2538.82 2683
2539.30 2678
2539.77 2673
2540.25 2706
2540.72 2742
2541.20 2583
2541.68 2504
2542.15 2570
2542.63 2561
2543.10 2425
2543.58 2426
2544.06 2368
2544.53 2288
2545.01 2290
2545.48 2320
2545.96 2283
2546.44 2365
2546.91 2478
2547.39 2550
2547.87 2543
2548.34 2554
2548.82 2522
2549.30 2627
2549.77 2622
2550.25 2710
2550.73 2807
2551.20 2938
2551.68 2912
2552.16 2939
2552.63 3057
2553.11 3115
2553.59 3194
2554.06 3147
2554.54 3332
2555.02 3290
2555.50 3171
2555.97 2977
2556.45 2889
2556.93 2778
2557.40 2688
2557.88 2556
2558.36 2399
2558.84 2252
2559.31 2218
2559.79 2129
2560.27 2080
2560.75 2054
2561.23 2071
2561.70 2087
2562.18 2079
2562.66 2043
2563.14 2103
2563.61 2054
2564.09 1979
2564.57 2058
2565.05 2087
2565.53 2136
2566.00 2086
2566.48 1937
2566.96 1958
2567.44 2047
2567.92 2169
2568.40 2153
2568.87 2131
2569.35 2032
2569.83 2076
2570.31 2092
2570.79 2082
2571.27 2052
2571.75 2053
2572.22 2144
2572.70 2108
2573.18 2079
2573.66 2073
2574.14 2099
2574.62 2159
2575.10 2085
2575.58 2057
2576.06 2104
2576.54 2117
2577.01 2161
2577.49 2132
2577.97 2121
2578.45 2143
2578.93 2101
2579.41 2176
2579.89 2113
2580.37 2009
2580.85 2070
2581.33 2146
2581.81 2063
2582.29 2137
2582.77 2097
2583.25 2181
2583.73 2121
2584.21 2100
2584.69 2061
2585.17 2049
2585.65 2047
2586.13 2015
2586.61 2065
2587.09 2014
2587.57 2063
2588.05 2021
2588.53 2087
2589.01 1994
2589.49 2080
2589.97 2041
2590.45 2158
2590.93 2180
2591.41 2302
2591.89 2261
2592.37 2276
2592.85 2356
2593.33 2415
2593.81 2370
2594.30 2348
2594.78 2389
2595.26 2440
2595.74 2389
2596.22 2264
2596.70 2255
2597.18 2155
2597.66 2233
2598.14 2144
2598.62 2075
2599.11 2079
2599.59 2001
2600.07 2046
2600.55 2081
2601.03 2056
2601.51 2091
2601.99 2046
2602.48 1965
2602.96 2120
2603.44 2027
2603.92 2141
2604.40 2141
2604.88 2246
2605.37 2352
2605.85 2358
2606.33 2392
2606.81 2530
2607.29 2486
2607.78 2464
2608.26 2499
2608.74 2638
2609.22 2597
2609.70 2533
2610.19 2532
2610.67 2598
2611.15 2595
2611.63 2508
2612.12 2479
2612.60 2343
2613.08 2344
2613.56 2301
2614.05 2280
2614.53 2335
2615.01 2239
2615.49 2195
2615.98 2111
2616.46 2074
2616.94 2147
2617.43 2133
2617.91 2173
2618.39 2090
2618.87 2126
2619.36 2086
2619.84 2082
2620.32 2159
2620.81 2121
2621.29 2052
2621.77 2117
2622.26 2092
2622.74 2005
2623.22 2114
2623.71 2149
2624.19 2214
2624.67 2176
2625.16 2111
2625.64 2034
2626.13 2098
2626.61 2121
2627.09 2088
2627.58 2031
2628.06 2105
2628.55 2182
2629.03 2201
2629.51 2219
2630.00 2182
2630.48 2200
2630.97 2211
2631.45 2200
2631.93 2125
2632.42 2222
2632.90 2246
2633.39 2258
2633.87 2313
2634.36 2297
2634.84 2186
2635.33 2203
2635.81 2212
2636.29 2199
2636.78 2218
2637.26 2189
2637.75 2186
2638.23 2220
2638.72 2213
2639.20 2159
2639.69 2121
2640.17 2054
2640.66 2087
2641.14 2162
2641.63 2056
2642.11 2148
2642.60 2081
2643.08 2151
2643.57 2107
2644.05 2180
2644.54 2201
2645.03 2114
2645.51 2185
2646.00 2204
2646.48 2195
2646.97 2104
2647.45 2154
2647.94 2161
2648.43 2144
2648.91 2079
2649.40 2126
2649.88 2070
2650.37 2138
2650.85 2098
2651.34 2193
2651.83 2175
2652.31 2160
2652.80 2200
2653.29 2250
2653.77 2228
2654.26 2218
2654.74 2232
2655.23 2224
2655.72 2199
2656.20 2258
2656.69 2316
2657.18 2206
2657.66 2203
2658.15 2259
2658.64 2227
2659.12 2343
2659.61 2373
2660.10 2440
2660.58 2578
2661.07 2821
2661.56 2852
2662.05 3079
2662.53 3248
2663.02 3457
2663.51 3623
2663.99 3945
2664.48 3839
2664.97 3917
2665.46 4023
2665.94 3935
2666.43 3836
2666.92 3742
2667.41 3663
2667.89 3514
2668.38 3615
2668.87 3683
2669.36 3625
2669.84 3803
2670.33 4111
2670.82 4274
2671.31 4448
2671.80 4213
2672.28 4262
2672.77 4097
2673.26 3989
2673.75 3882
2674.24 3600
2674.72 3258
2675.21 3125
2675.70 3034
2676.19 3051
2676.68 2897
2677.17 2865
2677.65 2914
2678.14 2984
2678.63 2943
2679.12 3045
2679.61 3114
2680.10 3176
2680.59 3206
2681.07 3175
2681.56 3176
2682.05 3098
2682.54 3090
2683.03 3141
2683.52 2981
2684.01 2942
2684.50 2861
2684.99 2880
2685.47 2807
2685.96 2710
2686.45 2655
2686.94 2619
2687.43 2504
2687.92 2479
2688.41 2462
2688.90 2478
2689.39 2371
2689.88 2432
2690.37 2532
2690.86 2555
2691.35 2589
2691.84 2570
2692.33 2680
2692.82 2741
2693.31 2720
2693.80 2774
2694.29 2911
2694.78 2996
2695.27 3033
2695.76 3115
2696.25 3218
2696.74 3117
2697.23 3300
2697.72 3362
2698.21 3278
2698.70 3376
2699.19 3323
2699.68 3354
2700.17 3386
2700.66 3256
2701.15 3154
2701.64 3097
2702.13 2859
2702.62 2780
2703.11 2780
2703.61 2605
2704.10 2563
2704.59 2564
2705.08 2355
2705.57 2313
2706.06 2330
2706.55 2312
2707.04 2244
2707.53 2195
2708.02 2142
2708.52 2172
2709.01 2197
2709.50 2118
2709.99 2044
2710.48 2066
2710.97 2087
2711.46 2101
2711.96 2083
2712.45 2067
2712.94 2115
2713.43 2182
2713.92 2095
2714.41 2085
2714.91 2063
2715.40 2075
2715.89 2080
2716.38 2117
2716.87 2111
2717.37 2183
2717.86 2267
2718.35 2190
2718.84 2165
2719.33 2350
2719.83 2312
2720.32 2340
2720.81 2382
2721.30 2479
2721.80 2526
2722.29 2425
2722.78 2444
2723.27 2364
2723.77 2327
2724.26 2270
2724.75 2211
2725.24 2174
2725.74 2206
2726.23 2263
2726.72 2139
2727.22 2157
2727.71 2139
2728.20 2194
2728.70 2207
2729.19 2137
2729.68 2109
2730.18 2149
2730.67 2258
2731.16 2262
2731.65 2236
2732.15 2092
2732.64 2126
2733.14 2187
2733.63 2319
2734.12 2430
2734.62 2530
2735.11 2478
2735.60 2545
2736.10 2602
2736.59 2619
2737.08 2609
2737.58 2608
2738.07 2607
2738.57 2577
2739.06 2559
2739.55 2586
2740.05 2640
2740.54 2533
2741.04 2437
2741.53 2442
2742.03 2423
2742.52 2366
2743.01 2282
2743.51 2248
2744.00 2187
2744.50 2189
2744.99 2185
2745.49 2100
2745.98 2202
2746.48 2173
2746.97 2102
2747.47 2110
2747.96 2078
2748.46 2012
2748.95 2084
2749.45 2086
2749.94 2076
2750.44 2187
2750.93 2195
2751.43 2088
2751.92 2064
2752.42 2207
2752.91 2223
2753.41 2264
2753.90 2333
2754.40 2323
2754.89 2367
2755.39 2231
2755.88 2201
2756.38 2206
2756.87 2211
2757.37 2195
2757.87 2170
2758.36 2182
2758.86 2153
2759.35 2189
2759.85 2170
2760.35 2127
2760.84 2145
2761.34 2123
2761.83 2033
2762.33 2112
2762.83 2068
2763.32 2068
2763.82 1991
2764.31 2020
2764.81 2102
2765.31 1951
2765.80 1961
2766.30 2099
2766.80 2073
2767.29 2027
2767.79 2076
2768.29 2069
2768.78 2041
2769.28 2058
2769.78 2096
2770.27 2064
2770.77 2079
2771.27 2109
2771.76 2150
2772.26 2186
2772.76 2206
2773.26 2207
2773.75 2217
2774.25 2302
2774.75 2271
2775.24 2239
2775.74 2253
2776.24 2361
2776.74 2365
2777.23 2333
2777.73 2339
2778.23 2310
2778.73 2298
2779.22 2345
2779.72 2455
2780.22 2317
2780.72 2377
2781.21 2351
2781.71 2327
2782.21 2372
2782.71 2217
2783.21 2228
2783.70 2220
2784.20 2250
2784.70 2269
2785.20 2202
2785.70 2231
2786.20 2259
2786.69 2260
2787.19 2180
2787.69 2223
2788.19 2222
2788.69 2369
2789.19 2330
2789.68 2374
2790.18 2405
2790.68 2605
2791.18 2649
2791.68 2835
2792.18 3061
2792.68 3403
2793.18 3707
2793.67 4014
2794.17 4524
2794.67 4936
2795.17 5177
2795.67 5440
2796.17 5501
2796.67 5423
2797.17 5486
2797.67 5281
2798.17 4872
2798.67 4659
2799.17 4212
2799.66 3829
2800.16 3527
2800.66 3365
2801.16 3081
2801.66 2773
2802.16 2673
2802.66 2739
2803.16 2747
2803.66 2719
2804.16 2822
2804.66 2891
2805.16 3043
2805.66 3156
2806.16 3302
2806.66 3430
2807.16 3589
2807.66 3455
2808.16 3546
2808.66 3477
2809.16 3412
2809.66 3278
2810.16 3119
2810.66 2927
2811.16 2725
2811.66 2595
2812.17 2351
2812.67 2460
2813.17 2464
2813.67 2329
2814.17 2354
2814.67 2321
2815.17 2323
2815.67 2291
2816.17 2354
2816.67 2343
2817.17 2354
2817.67 2342
2818.18 2259
2818.68 2267
2819.18 2372
2819.68 2422
2820.18 2372
2820.68 2422
2821.18 2495
2821.68 2402
2822.19 2507
2822.69 2562
2823.19 2544
2823.69 2518
2824.19 2453
2824.69 2483
2825.20 2602
2825.70 2654
2826.20 2467
2826.70 2386
2827.20 2356
2827.70 2382
2828.21 2429
2828.71 2437
2829.21 2312
2829.71 2368
2830.22 2427
2830.72 2334
2831.22 2258
2831.72 2274
2832.22 2271
2832.73 2220
2833.23 2183
2833.73 2276
2834.23 2176
2834.74 2257
2835.24 2257
2835.74 2194
2836.24 2207
2836.75 2125
2837.25 2128
2837.75 2097
2838.26 2122
2838.76 2044
2839.26 2114
2839.76 1980
2840.27 1998
2840.77 2083
2841.27 2058
2841.78 2065
2842.28 2008
2842.78 1970
2843.29 2013
2843.79 2107
2844.29 2068
2844.80 1962
2845.30 2083
2845.80 2049
2846.31 2025
2846.81 2114
2847.32 2141
2847.82 2066
2848.32 1985
2848.83 2024
2849.33 2027
2849.83 2090
2850.34 2035
2850.84 2069
2851.35 2060
2851.85 2059
2852.35 2021
2852.86 2002
2853.36 1991
2853.87 2065
2854.37 2025
2854.88 2010
2855.38 1986
2855.88 1990
2856.39 2053
2856.89 2068
2857.40 2030
2857.90 2070
2858.41 2068
2858.91 2011
2859.42 1991
2859.92 2059
2860.43 2070
2860.93 1999
2861.44 1951
2861.94 2078
2862.45 2019
2862.95 2024
2863.46 2070
2863.96 2116
2864.47 2248
2864.97 2165
2865.48 2115
2865.98 2237
2866.49 2132
2866.99 2174
2867.50 2267
2868.00 2258
2868.51 2276
2869.02 2340
2869.52 2391
2870.03 2384
2870.53 2411
2871.04 2326
2871.54 2443
2872.05 2432
2872.56 2441
2873.06 2432
2873.57 2527
2874.07 2564
2874.58 2570
2875.09 2601
2875.59 2549
2876.10 2517
2876.61 2589
2877.11 2698
2877.62 2962
2878.12 3021
2878.63 3143
2879.14 3103
2879.64 3266
2880.15 3547
2880.66 3639
2881.16 3623
2881.67 3886
2882.18 3907
2882.68 3968
2883.19 3945
2883.70 4351
2884.20 4443
2884.71 4608
2885.22 4746
2885.73 4903
2886.23 4729
2886.74 4641
2887.25 4468
2887.75 4389
2888.26 4107
2888.77 3891
2889.28 3590
2889.78 3312
2890.29 3102
2890.80 2948
2891.31 2892
2891.81 2927
2892.32 2837
2892.83 2730
2893.34 2847
2893.84 3008
2894.35 3092
2894.86 3021
2895.37 3000
2895.88 2763
2896.38 2712
2896.89 2754
2897.40 2723
2897.91 2628
2898.42 2641
2898.92 2582
2899.43 2537
2899.94 2567
2900.45 2668
2900.96 2654
2901.47 2631
2901.98 2646
2902.48 2736
2902.99 2766
2903.50 2653
2904.01 2751
2904.52 2682
2905.03 2663
2905.54 2561
2906.04 2629
2906.55 2504
2907.06 2599
2907.57 2564
2908.08 2480
2908.59 2485
2909.10 2473
2909.61 2443
2910.12 2434
2910.63 2476
2911.14 2496
2911.64 2524
2912.15 2535
2912.66 2653
2913.17 2576
2913.68 2520
2914.19 2443
2914.70 2524
2915.21 2551
2915.72 2560
2916.23 2574
2916.74 2491
2917.25 2478
2917.76 2475
2918.27 2506
2918.78 2646
2919.29 2858
2919.80 3219
2920.31 3450
2920.82 3715
2921.33 4039
2921.84 4409
2922.35 5035
2922.86 5572
2923.37 5904
2923.88 6008
2924.39 6302
2924.90 6217
2925.41 5974
2925.92 5580
2926.44 5197
2926.95 4698
2927.46 4293
2927.97 3774
2928.48 3409
2928.99 3034
2929.50 2813
2930.01 2701
2930.52 2484
2931.03 2429
2931.54 2455
2932.05 2429
2932.57 2443
2933.08 2443
2933.59 2424
2934.10 2327
2934.61 2379
2935.12 2394
2935.63 2481
2936.15 2460
2936.66 2369
2937.17 2386
2937.68 2300
2938.19 2333
2938.70 2278
2939.22 2389
2939.73 2288
2940.24 2242
2940.75 2388
2941.26 2488
2941.77 2469
2942.29 2531
2942.80 2528
2943.31 2588
2943.82 2730
2944.34 2717
2944.85 2631
2945.36 2696
2945.87 2682
2946.38 2652
2946.90 2591
2947.41 2664
2947.92 2651
2948.43 2698
2948.95 2708
2949.46 2731
2949.97 2799
2950.48 2871
2951.00 2926
2951.51 3010
2952.02 3012
2952.54 2884
2953.05 2887
2953.56 2892
2954.08 2686
2954.59 2773
2955.10 2605
2955.61 2459
2956.13 2503
2956.64 2513
2957.15 2360
2957.67 2282
2958.18 2382
2958.69 2331
2959.21 2380
2959.72 2430
2960.23 2454
2960.75 2487
2961.26 2488
2961.78 2457
2962.29 2494
2962.80 2492
2963.32 2471
2963.83 2517
2964.35 2504
2964.86 2420
2965.37 2450
2965.89 2456
2966.40 2477
2966.92 2456
2967.43 2415
2967.94 2400
2968.46 2309
2968.97 2172
2969.49 2158
2970.00 2190
2970.52 2180
2971.03 2219
2971.54 2191
2972.06 2217
2972.57 2167
2973.09 2253
2973.60 2255
2974.12 2230
2974.63 2205
2975.15 2164
2975.66 2279
2976.18 2273
2976.69 2298
2977.21 2227
2977.72 2368
2978.24 2366
2978.75 2324
2979.27 2473
2979.78 2449
2980.30 2456
2980.81 2426
2981.33 2439
2981.84 2469
2982.36 2558
2982.88 2572
2983.39 2576
2983.91 2503
2984.42 2507
2984.94 2623
2985.45 2620
2985.97 2535
2986.49 2693
2987.00 2636
2987.52 2581
2988.03 2624
2988.55 2597
2989.07 2545
2989.58 2543
2990.10 2564
2990.61 2613
2991.13 2662
2991.65 2798
2992.16 2859
2992.68 2902
2993.20 2940
2993.71 3045
2994.23 3272
2994.75 3450
2995.26 3360
2995.78 3325
2996.30 3471
2996.81 3520
2997.33 3423
2997.85 3408
2998.36 3336
2998.88 3528
2999.40 3548
2999.91 3751
3000.43 4070
3000.95 4185
3001.46 4552
3001.98 4921
3002.50 5186
3003.02 5309
3003.53 5546
3004.05 5491
3004.57 5368
3005.09 5004
3005.60 4690
3006.12 4290
3006.64 4035
3007.16 3730
3007.67 3413
3008.19 3078
3008.71 2918
3009.23 2801
3009.74 2741
3010.26 2774
3010.78 2686
3011.30 2705
3011.82 2663
3012.33 2682
3012.85 2720
3013.37 2685
3013.89 2683
3014.41 2769
3014.93 2618
3015.44 2659
3015.96 2665
3016.48 2577
3017.00 2621
3017.52 2526
3018.04 2615
3018.55 2601
3019.07 2611
3019.59 2737
3020.11 2934
3020.63 3024
3021.15 3153
3021.67 3174
3022.19 3230
3022.71 3365
3023.22 3470
3023.74 3482
3024.26 3466
3024.78 3348
3025.30 3242
3025.82 3085
3026.34 3018
3026.86 2804
3027.38 2712
3027.90 2675
3028.42 2617
3028.94 2507
3029.46 2513
3029.98 2439
3030.49 2449
3031.01 2465
3031.53 2367
3032.05 2411
3032.57 2438
3033.09 2355
3033.61 2376
3034.13 2403
3034.65 2362
3035.17 2347
3035.69 2359
3036.21 2302
3036.73 2272
3037.25 2244
3037.77 2297
3038.29 2312
3038.81 2274
3039.34 2241
3039.86 2258
3040.38 2248
3040.90 2255
3041.42 2251
3041.94 2154
3042.46 2300
3042.98 2245
3043.50 2233
3044.02 2220
3044.54 2218
3045.06 2232
3045.58 2193
3046.10 2226
3046.63 2140
3047.15 2096
3047.67 2094
3048.19 2072
3048.71 2068
3049.23 2057
3049.75 2164
3050.27 2128
3050.79 2155
3051.32 2142
3051.84 2171
3052.36 2177
3052.88 2179
3053.40 2108
3053.92 2142
3054.45 2155
3054.97 2195
3055.49 2190
3056.01 2214
3056.53 2173
3057.05 2279
3057.58 2161
3058.10 2124
3058.62 2260
3059.14 2220
3059.66 2131
3060.19 2154
3060.71 2248
3061.23 2201
3061.75 2217
3062.28 2386
3062.80 2409
3063.32 2421
3063.84 2575
3064.37 2710
3064.89 2501
3065.41 2706
3065.93 2779
3066.46 2785
3066.98 2685
3067.50 2685
3068.02 2847
3068.55 2888
3069.07 2920
3069.59 3044
3070.12 3024
3070.64 3158
3071.16 3213
3071.69 3159
3072.21 3213
3072.73 3098
3073.26 3085
3073.78 3140
3074.30 3073
3074.83 2905
3075.35 2870
3075.87 2913
3076.40 2834
3076.92 2889
3077.44 2811
3077.97 2838
3078.49 2866
3079.01 2844
3079.54 2941
3080.06 2912
3080.59 2889
3081.11 2891
3081.63 2935
3082.16 2978
3082.68 2828
3083.21 2882
3083.73 2833
3084.25 2784
3084.78 2704
3085.30 2713
3085.83 2817
3086.35 2763
3086.88 2841
3087.40 2737
3087.93 2704
3088.45 2744
3088.97 2725
3089.50 2724
3090.02 2814
3090.55 2836
3091.07 2900
3091.60 2954
3092.12 2940
3092.65 3038
3093.17 3047
3093.70 3155
3094.22 3234
3094.75 3251
3095.27 3282
3095.80 3498
3096.32 3568
3096.85 3792
3097.37 4097
3097.90 4509
3098.43 5094
3098.95 5760
3099.48 6561
3100.00 7285
3100.53 8255
3101.05 8981
3101.58 9709
3102.10 10074
3102.63 9835
3103.16 9629
3103.68 8937
3104.21 8098
3104.73 7291
3105.26 6626
3105.79 6014
3106.31 5579
3106.84 5421
3107.36 5231
3107.89 5319
3108.42 5365
3108.94 5579
3109.47 5741
3110.00 5867
3110.52 5685
3111.05 5569
3111.57 5369
3112.10 5070
3112.63 4787
3113.15 4436
3113.68 4036
3114.21 3698
3114.74 3395
3115.26 3214
3115.79 3200
3116.32 2957
3116.84 2970
3117.37 2892
3117.90 2830
3118.42 2872
3118.95 2861
3119.48 2822
3120.01 2819
3120.53 2800
3121.06 2842
3121.59 2835
3122.11 2771
3122.64 2782
3123.17 2734
3123.70 2742
3124.22 2784
3124.75 2710
3125.28 2739
3125.81 2609
3126.34 2659
3126.86 2772
3127.39 2765
3127.92 2859
3128.45 2919
3128.98 2874
3129.50 2897
3130.03 2936
3130.56 3064
3131.09 2971
3131.62 3136
3132.14 3242
3132.67 3438
3133.20 3463
3133.73 3465
3134.26 3564
3134.79 3635
3135.31 3645
3135.84 3570
3136.37 3550
3136.90 3519
3137.43 3534
3137.96 3293
3138.49 3109
3139.02 3094
3139.54 2922
3140.07 2897
3140.60 2986
3141.13 2919
3141.66 2770
3142.19 2764
3142.72 2849
3143.25 2787
3143.78 2757
3144.31 2764
3144.84 2887
3145.37 2856
3145.89 2833
3146.42 2897
3146.95 2851
3147.48 2826
3148.01 2828
3148.54 2901
3149.07 2809
3149.60 2866
3150.13 2782
3150.66 2822
3151.19 2787
3151.72 2714
3152.25 2619
3152.78 2634
3153.31 2640
3153.84 2692
3154.37 2605
3154.90 2585
3155.43 2556
3155.96 2541
3156.49 2533
3157.02 2561
3157.55 2457
3158.08 2484
3158.61 2494
3159.14 2409
3159.68 2386
3160.21 2432
3160.74 2385
3161.27 2345
3161.80 2368
3162.33 2363
3162.86 2335
3163.39 2291
3163.92 2299
3164.45 2272
3164.98 2205
3165.51 2241
3166.05 2331
3166.58 2416
3167.11 2417
3167.64 2369
3168.17 2348
3168.70 2399
3169.23 2468
3169.76 2583
3170.30 2563
3170.83 2499
3171.36 2511
3171.89 2579
3172.42 2545
3172.95 2691
3173.49 2696
3174.02 2537
3174.55 2524
3175.08 2488
3175.61 2444
3176.15 2582
3176.68 2591
3177.21 2571
3177.74 2513
3178.27 2401
3178.81 2467
3179.34 2503
3179.87 2558
3180.40 2496
3180.93 2445
3181.47 2388
3182.00 2459
3182.53 2410
3183.06 2287
3183.60 2176
3184.13 2239
3184.66 2258
3185.20 2285
3185.73 2303
3186.26 2350
3186.79 2312
3187.33 2285
3187.86 2340
3188.39 2391
3188.93 2434
3189.46 2491
3189.99 2613
3190.52 2714
3191.06 2925
3191.59 2907
3192.12 2942
3192.66 3055
3193.19 3220
3193.72 3268
3194.26 3276
3194.79 3270
3195.33 3375
3195.86 3284
3196.39 3159
3196.93 3111
3197.46 3045
3197.99 2966
3198.53 2917
3199.06 2878
3199.60 2764
3200.13 2767
3200.66 2658
3201.20 2700
3201.73 2630
3202.27 2523
3202.80 2493
3203.33 2460
3203.87 2386
3204.40 2378
3204.94 2338
3205.47 2280
3206.01 2288
3206.54 2385
3207.07 2409
3207.61 2331
3208.14 2359
3208.68 2457
3209.21 2464
3209.75 2508
3210.28 2548
3210.82 2456
3211.35 2431
3211.89 2419
3212.42 2400
3212.96 2340
3213.49 2334
3214.03 2323
3214.56 2270
3215.10 2239
3215.63 2287
3216.17 2254
3216.70 2137
3217.24 2046
3217.78 2168
3218.31 2187
3218.85 2083
3219.38 2240
3219.92 2324
3220.45 2285
3220.99 2263
3221.52 2414
3222.06 2415
3222.60 2331
3223.13 2300
3223.67 2343
3224.20 2365
3224.74 2300
3225.28 2291
3225.81 2267
3226.35 2299
3226.88 2327
3227.42 2123
3227.96 2082
3228.49 2090
3229.03 2059
3229.57 2094
3230.10 2066
3230.64 2028
3231.18 2036
3231.71 2045
3232.25 2090
3232.79 2166
3233.32 2126
3233.86 2172
3234.40 2233
3234.93 2250
3235.47 2276
3236.01 2251
3236.54 2265
3237.08 2258
3237.62 2190
3238.15 2221
3238.69 2205
3239.23 2291
3239.77 2276
3240.30 2233
3240.84 2163
3241.38 2265
3241.92 2202
3242.45 2239
3242.99 2201
3243.53 2123
3244.07 2168
3244.60 2199
3245.14 2198
3245.68 2236
3246.22 2267
3246.75 2228
3247.29 2260
3247.83 2184
3248.37 2314
3248.91 2225
3249.44 2311
3249.98 2295
3250.52 2382
3251.06 2397
3251.60 2277
3252.14 2393
3252.67 2412
3253.21 2393
3253.75 2387
3254.29 2425
3254.83 2368
3255.37 2530
3255.90 2542
3256.44 2590
3256.98 2751
3257.52 2905
3258.06 3139
3258.60 3334
3259.14 3651
3259.68 3816
3260.21 3948
3260.75 4075
3261.29 4048
3261.83 4229
3262.37 4084
3262.91 3948
3263.45 3811
3263.99 3628
3264.53 3326
3265.07 3150
3265.61 2984
3266.15 2781
3266.69 2767
3267.23 2759
3267.76 2643
3268.30 2578
3268.84 2514
3269.38 2489
3269.92 2557
3270.46 2583
3271.00 2447
3271.54 2494
3272.08 2586
3272.62 2552
3273.16 2591
3273.70 2609
3274.24 2580
3274.78 2556
3275.32 2571
3275.86 2639
3276.40 2636
3276.94 2687
3277.48 2621
3278.03 2636
3278.57 2821
3279.11 2956
3279.65 2929
3280.19 3067
3280.73 3238
3281.27 3384
3281.81 3600
3282.35 3682
3282.89 3679
3283.43 3600
3283.97 3672
3284.51 3635
3285.05 3585
3285.60 3555
3286.14 3317
3286.68 3221
3287.22 3110
3287.76 3045
3288.30 2888
3288.84 2966
3289.38 2895
3289.93 2935
3290.47 3087
3291.01 3207
3291.55 3342
3292.09 3682
3292.63 3898
3293.18 4068
3293.72 4154
3294.26 4229
3294.80 4202
3295.34 4144
3295.88 4102
3296.43 3851
3296.97 3779
3297.51 3447
3298.05 3151
3298.59 3072
3299.14 2935
3299.68 2777
3300.22 2664
3300.76 2716
3301.31 2617
3301.85 2667
3302.39 2616
3302.93 2537
3303.48 2556
3304.02 2580
3304.56 2638
3305.10 2610
3305.65 2602
3306.19 2627
3306.73 2620
3307.27 2671
3307.82 2647
3308.36 2623
3308.90 2668
3309.45 2710
3309.99 2662
3310.53 2748
3311.07 2831
3311.62 3003
3312.16 3112
3312.70 3241
3313.25 3583
3313.79 3614
3314.33 3786
3314.88 3840
3315.42 3940
3315.97 3781
3316.51 3736
3317.05 3647
3317.60 3478
3318.14 3255
3318.68 3127
3319.23 3022
3319.77 2843
3320.32 2760
3320.86 2603
3321.40 2719
3321.95 2739
3322.49 2689
3323.04 2678
3323.58 2568
3324.12 2532
3324.67 2562
3325.21 2577
3325.76 2470
3326.30 2361
3326.85 2419
3327.39 2368
3327.93 2340
3328.48 2400
3329.02 2244
3329.57 2284
3330.11 2292
3330.66 2290
3331.20 2339
3331.75 2349
3332.29 2446
3332.84 2421
3333.38 2494
3333.93 2434
3334.47 2529
3335.02 2645
3335.56 2572
3336.11 2510
3336.65 2536
3337.20 2636
3337.74 2683
3338.29 2609
3338.83 2594
3339.38 2530
3339.92 2439
3340.47 2405
3341.02 2327
3341.56 2336
3342.11 2269
3342.65 2240
3343.20 2140
3343.74 2223
3344.29 2284
3344.84 2310
3345.38 2352
3345.93 2333
3346.47 2266
3347.02 2314
3347.57 2292
3348.11 2357
3348.66 2338
3349.21 2465
3349.75 2476
3350.30 2488
3350.84 2600
3351.39 2752
3351.94 2757
3352.48 2704
3353.03 2761
3353.58 2953
3354.12 3098
3354.67 2991
3355.22 2943
3355.76 2841
3356.31 2920
3356.86 2852
3357.40 2771
3357.95 2702
3358.50 2604
3359.05 2531
3359.59 2452
3360.14 2421
3360.69 2356
3361.23 2246
3361.78 2172
3362.33 2151
3362.88 2188
3363.42 2160
3363.97 2141
3364.52 2210
3365.07 2264
3365.61 2186
3366.16 2056
3366.71 2162
3367.26 2122
3367.80 2091
3368.35 2156
3368.90 2056
3369.45 2126
3370.00 2033
3370.54 2021
3371.09 2018
3371.64 2063
3372.19 2006
3372.74 1978
3373.28 2007
3373.83 1994
3374.38 2043
3374.93 1970
3375.48 1907
3376.03 1917
3376.57 1992
3377.12 1945
3377.67 1896
3378.22 1923
3378.77 1951
3379.32 1965
3379.87 2001
3380.42 1934
3380.96 1961
3381.51 2022
3382.06 2034
3382.61 2020
3383.16 1989
3383.71 2059
3384.26 2079
3384.81 2036
3385.36 2040
3385.91 2091
3386.45 2051
3387.00 2112
3387.55 2042
3388.10 2032
3388.65 2059
3389.20 2028
3389.75 1988
3390.30 2060
3390.85 2034
3391.40 2068
3391.95 1999
3392.50 1997
3393.05 2015
3393.60 1921
3394.15 1930
3394.70 1884
3395.25 1890
3395.80 1926
3396.35 1954
3396.90 1883
3397.45 1881
3398.00 1801
3398.55 1896
3399.10 1930
3399.65 1919
3400.20 1894
3400.75 1896
3401.30 1954
3401.85 1883
3402.40 1877
3402.95 1881
3403.50 1814
3404.06 1882
3404.61 1850
3405.16 1838
3405.71 1944
3406.26 1872
3406.81 1840
3407.36 1749
3407.91 1788
3408.46 1943
3409.01 1876
3409.56 1913
3410.12 1986
3410.67 1940
3411.22 2065
3411.77 2043
3412.32 2052
3412.87 2033
3413.42 2012
3413.98 2004
3414.53 2078
3415.08 2110
3415.63 2027
3416.18 2002
3416.73 2066
3417.29 2039
3417.84 2107
3418.39 2084
3418.94 2170
3419.49 2226
3420.05 2252
3420.60 2337
3421.15 2522
3421.70 2511
3422.25 2595
3422.81 2615
3423.36 2701
3423.91 2555
3424.46 2638
3425.01 2504
3425.57 2520
3426.12 2367
3426.67 2281
3427.23 2285
3427.78 2205
3428.33 2144
3428.88 2206
3429.44 2114
3429.99 2206
3430.54 2210
3431.09 2180
3431.65 2126
3432.20 2189
3432.75 2209
3433.31 2180
3433.86 2184
3434.41 2194
3434.97 2182
3435.52 2153
3436.07 2099
3436.63 2102
3437.18 2043
3437.73 2003
3438.29 2076
3438.84 2167
3439.39 2134
3439.95 2200
3440.50 2303
3441.05 2268
3441.61 2209
3442.16 2256
3442.72 2011
3443.27 2029
3443.82 2071
3444.38 2062
3444.93 2041
3445.48 2033
3446.04 1986
3446.59 2005
3447.15 2066
3447.70 2058
3448.26 2107
3448.81 2079
3449.36 2089
3449.92 2118
3450.47 2073
3451.03 2006
3451.58 2009
3452.14 2054
3452.69 2163
3453.25 2035
3453.80 2050
3454.36 2058
3454.91 2037
3455.47 2053
3456.02 2035
3456.58 2016
3457.13 2037
3457.69 2053
3458.24 1979
3458.80 2009
3459.35 2060
3459.91 2047
3460.46 2067
3461.02 1959
3461.57 2111
3462.13 2156
3462.68 2081
3463.24 2140
3463.79 2202
3464.35 2218
3464.90 2276
3465.46 2306
3466.02 2343
3466.57 2344
3467.13 2296
3467.68 2351
3468.24 2417
3468.80 2449
3469.35 2484
3469.91 2453
3470.46 2421
3471.02 2474
3471.58 2453
3472.13 2440
3472.69 2427
3473.24 2478
3473.80 2449
3474.36 2530
3474.91 2514
3475.47 2575
3476.03 2583
3476.58 2541
3477.14 2623
3477.70 2670
3478.25 2746
3478.81 2743
3479.37 2697
3479.92 2776
3480.48 2784
3481.04 2853
3481.59 2866
3482.15 2822
3482.71 2922
3483.26 2890
3483.82 2979
3484.38 3123
3484.94 3205
3485.49 3285
3486.05 3421
3486.61 3580
3487.17 3835
3487.72 4326
3488.28 4578
3488.84 5188
3489.40 5631
3489.95 5866
3490.51 6333
3491.07 6642
3491.63 6743
3492.18 6594
3492.74 6266
3493.30 6066
3493.86 5912
3494.42 5772
3494.97 6007
3495.53 6286
3496.09 6618
3496.65 7082
3497.21 7498
3497.76 7963
3498.32 8160
3498.88 8055
3499.44 8138
3500.00 7995
3500.56 7787
3501.11 7502
3501.67 7223
3502.23 6890
3502.79 6725
3503.35 6559
3503.91 6262
3504.47 6076
3505.03 5930
3505.58 5696
3506.14 5368
3506.70 5185
3507.26 4722
3507.82 4467
3508.38 4215
3508.94 3984
3509.50 3646
3510.06 3564
3510.62 3446
3511.17 3286
3511.73 3292
3512.29 3325
3512.85 3207
3513.41 3194
3513.97 3174
3514.53 3067
3515.09 3133
3515.65 3233
3516.21 3311
3516.77 3430
3517.33 3444
3517.89 3483
3518.45 3729
3519.01 4044
3519.57 4110
3520.13 4578
3520.69 5062
3521.25 5299
3521.81 5532
3522.37 5716
3522.93 5869
3523.49 5751
3524.05 5545
3524.61 5448
3525.17 5137
3525.73 4709
3526.29 4467
3526.85 4181
3527.41 3823
3527.97 3665
3528.54 3566
3529.10 3376
3529.66 3208
3530.22 3149
3530.78 3240
3531.34 3046
3531.90 3077
3532.46 3058
3533.02 3054
3533.58 3153
3534.14 3206
3534.71 3217
3535.27 3231
3535.83 3324
3536.39 3345
3536.95 3424
3537.51 3587
3538.07 3845
3538.64 4192
3539.20 4658
3539.76 4847
3540.32 5161
3540.88 5519
3541.44 5647
3542.00 5694
3542.57 5790
3543.13 5578
3543.69 5318
3544.25 4887
3544.81 4561
3545.38 4252
3545.94 3983
3546.50 3652
3547.06 3516
3547.62 3389
3548.19 3347
3548.75 3370
3549.31 3379
3549.87 3440
3550.44 3412
3551.00 3357
3551.56 3273
3552.12 3183
3552.69 3167
3553.25 3015
3553.81 2978
3554.37 2979
3554.94 2880
3555.50 2862
3556.06 2808
3556.63 2806
3557.19 2668
3557.75 2702
3558.31 2693
3558.88 2729
3559.44 2771
3560.00 2697
3560.57 2694
3561.13 2576
3561.69 2603
3562.26 2614
3562.82 2546
3563.38 2607
3563.95 2537
3564.51 2430
3565.07 2481
3565.64 2544
3566.20 2376
3566.77 2387
3567.33 2410
3567.89 2361
3568.46 2345
3569.02 2484
3569.59 2433
3570.15 2475
3570.71 2513
3571.28 2550
3571.84 2465
3572.41 2565
3572.97 2530
3573.53 2566
3574.10 2540
3574.66 2601
3575.23 2582
3575.79 2559
3576.36 2556
3576.92 2420
3577.48 2439
3578.05 2465
3578.61 2613
3579.18 2490
3579.74 2500
3580.31 2427
3580.87 2433
3581.44 2353
3582.00 2358
3582.57 2369
3583.13 2365
3583.70 2381
3584.26 2435
3584.83 2428
3585.39 2379
3585.96 2258
3586.52 2300
3587.09 2342
3587.65 2406
3588.22 2404
3588.79 2433
3589.35 2439
3589.92 2415
3590.48 2435
3591.05 2483
3591.61 2522
3592.18 2523
3592.74 2572
3593.31 2485
3593.88 2444
3594.44 2464
3595.01 2493
3595.57 2527
3596.14 2589
3596.71 2609
3597.27 2707
3597.84 2769
3598.40 2894
3598.97 2820
3599.54 2770
3600.10 2893
3600.67 2906
3601.24 2874
3601.80 2807
3602.37 2691
3602.94 2657
3603.50 2657
3604.07 2526
3604.64 2549
3605.20 2543
3605.77 2557
3606.34 2512
3606.90 2573
3607.47 2505
3608.04 2483
3608.60 2625
3609.17 2645
3609.74 2694
3610.30 2822
3610.87 3206
3611.44 3701
3612.01 4319
3612.57 5405
3613.14 6498
3613.71 7998
3614.28 9582
3614.84 11224
3615.41 12947
3615.98 14733
3616.55 15733
3617.11 16305
3617.68 16711
3618.25 16313
3618.82 15157
3619.39 13487
3619.95 12187
3620.52 10861
3621.09 9069
3621.66 7512
3622.23 6077
3622.79 5288
3623.36 4426
3623.93 3852
3624.50 3446
3625.07 3204
3625.63 3072
3626.20 2974
3626.77 2896
3627.34 2751
3627.91 2683
3628.48 2624
3629.05 2657
3629.61 2658
3630.18 2585
3630.75 2493
3631.32 2518
3631.89 2655
3632.46 2426
3633.03 2494
3633.60 2498
3634.16 2486
3634.73 2528
3635.30 2502
3635.87 2679
3636.44 2848
3637.01 2907
3637.58 2875
3638.15 3060
3638.72 3165
3639.29 3400
3639.86 3497
3640.43 3713
3641.00 3926
3641.57 3976
3642.14 4183
3642.71 4249
3643.27 4279
3643.84 4348
3644.41 4594
3644.98 4829
3645.55 4825
3646.12 4968
3646.69 4857
3647.26 4766
3647.83 4600
3648.40 4660
3648.97 4711
3649.54 4646
3650.12 4481
3650.69 4467
3651.26 4394
3651.83 4231
3652.40 4256
3652.97 4124
3653.54 4021
3654.11 4120
3654.68 4161
3655.25 4132
3655.82 4198
3656.39 4196
3656.96 4338
3657.53 4253
3658.10 4314
3658.67 4372
3659.25 4312
3659.82 4150
3660.39 3990
3660.96 3841
3661.53 3868
3662.10 3642
3662.67 3685
3663.24 3733
3663.81 3875
3664.39 3894
3664.96 3818
3665.53 3963
3666.10 4085
3666.67 3769
3667.24 3575
3667.81 3658
3668.39 3629
3668.96 3513
3669.53 3408
3670.10 3305
3670.67 3104
3671.25 3071
3671.82 3045
3672.39 2985
3672.96 2983
3673.53 2959
3674.11 2877
3674.68 2818
3675.25 2827
3675.82 2848
3676.39 2795
3676.97 2848
3677.54 2902
3678.11 2764
3678.68 2797
3679.26 2752
3679.83 2755
3680.40 2694
3680.97 2615
3681.55 2632
3682.12 2699
3682.69 2695
3683.27 2635
3683.84 2726
3684.41 2712
3684.98 2773
3685.56 2749
3686.13 2862
3686.70 2999
3687.28 2993
3687.85 3196
3688.42 3322
3689.00 3279
3689.57 3140
3690.14 3094
3690.72 3019
3691.29 2977
3691.86 2921
3692.44 2835
3693.01 2818
3693.58 2700
3694.16 2769
3694.73 2854
3695.31 2819
3695.88 2838
3696.45 2749
3697.03 2785
3697.60 2889
3698.18 2769
3698.75 2781
3699.32 2760
3699.90 2747
3700.47 2653
3701.05 2654
3701.62 2629
3702.19 2667
3702.77 2698
3703.34 2695
3703.92 2858
3704.49 2958
3705.07 3078
3705.64 3157
3706.22 3405
3706.79 3479
3707.37 3686
3707.94 3808
3708.51 3935
3709.09 3835
3709.66 3775
3710.24 3649
3710.81 3533
3711.39 3320
3711.96 3096
3712.54 3041
3713.11 2965
3713.69 2825
3714.27 2759
3714.84 2657
3715.42 2531
3715.99 2585
3716.57 2487
3717.14 2382
3717.72 2395
3718.29 2335
3718.87 2384
3719.44 2362
3720.02 2307
3720.60 2317
3721.17 2299
3721.75 2247
3722.32 2231
3722.90 2218
3723.47 2245
3724.05 2263
3724.63 2228
3725.20 2340
3725.78 2425
3726.36 2367
3726.93 2462
3727.51 2802
3728.08 3012
3728.66 3196
3729.24 3399
3729.81 3862
3730.39 4271
3730.97 4618
3731.54 4855
3732.12 5012
3732.70 5157
3733.27 5139
3733.85 4927
3734.43 4727
3735.00 4427
3735.58 3990
3736.16 3725
3736.73 3360
3737.31 3199
3737.89 2898
3738.47 2730
3739.04 2627
3739.62 2424
3740.20 2309
3740.77 2226
3741.35 2217
3741.93 2180
3742.51 2197
3743.08 2189
3743.66 2119
3744.24 2163
3744.82 2202
3745.39 2220
3745.97 2102
3746.55 2163
3747.13 2130
3747.71 2065
3748.28 2152
3748.86 2119
3749.44 2007
3750.02 2007
3750.59 2000
3751.17 2045
3751.75 2081
3752.33 2011
3752.91 2029
3753.49 2060
3754.06 2078
3754.64 2093
3755.22 2123
3755.80 2157
3756.38 2284
3756.96 2357
3757.53 2368
3758.11 2410
3758.69 2517
3759.27 2534
3759.85 2578
3760.43 2670
3761.01 2670
3761.59 2534
3762.17 2527
3762.74 2536
3763.32 2498
3763.90 2406
3764.48 2357
3765.06 2350
3765.64 2349
3766.22 2340
3766.80 2270
3767.38 2218
3767.96 2294
3768.54 2263
3769.12 2397
3769.70 2379
3770.27 2306
3770.85 2316
3771.43 2347
3772.01 2328
3772.59 2180
3773.17 2145
3773.75 2177
3774.33 2087
3774.91 2065
3775.49 2046
3776.07 2020
3776.65 2048
3777.23 2075
3777.81 2093
3778.39 2029
3778.97 2031
3779.55 2057
3780.13 2082
3780.71 2032
3781.29 2000
3781.88 2090
3782.46 2132
3783.04 2132
3783.62 2039
3784.20 2044
3784.78 2153
3785.36 2152
3785.94 2131
3786.52 2166
3787.10 2163
3787.68 2214
3788.26 2269
3788.84 2278
3789.43 2211
3790.01 2265
3790.59 2297
3791.17 2343
3791.75 2311
3792.33 2268
3792.91 2244
3793.49 2360
3794.08 2394
3794.66 2405
3795.24 2468
3795.82 2426
3796.40 2477
3796.98 2470
3797.56 2563
3798.15 2435
3798.73 2485
3799.31 2617
3799.89 2615
3800.47 2596
3801.06 2609
3801.64 2638
3802.22 2699
3802.80 2659
3803.38 2597
3803.97 2601
3804.55 2724
3805.13 2775
3805.71 2853
3806.29 2899
3806.88 2977
3807.46 2986
3808.04 2969
3808.62 3017
3809.21 3050
3809.79 2992
3810.37 3057
3810.95 2927
3811.54 2978
3812.12 2999
3812.70 3066
3813.29 3194
3813.87 3170
3814.45 3154
3815.03 3133
3815.62 2978
3816.20 2943
3816.78 2827
3817.37 2696
3817.95 2682
3818.53 2623
3819.12 2537
3819.70 2495
3820.28 2502
3820.87 2479
3821.45 2508
3822.03 2443
3822.62 2513
3823.20 2456
3823.78 2621
3824.37 2530
3824.95 2457
3825.54 2657
3826.12 2754
3826.70 2731
3827.29 2887
3827.87 2932
3828.46 3011
3829.04 3148
3829.62 3231
3830.21 3166
3830.79 3164
3831.38 3163
3831.96 3088
3832.54 3005
3833.13 2914
3833.71 2839
3834.30 2714
3834.88 2640
3835.47 2595
3836.05 2633
3836.64 2550
3837.22 2564
3837.81 2622
3838.39 2556
3838.98 2571
3839.56 2541
3840.15 2613
3840.73 2568
3841.31 2625
3841.90 2725
3842.49 2688
3843.07 2665
3843.66 2597
3844.24 2711
3844.83 2663
3845.41 2685
3846.00 2693
3846.58 2637
3847.17 2681
3847.75 2644
3848.34 2660
3848.92 2584
3849.51 2624
3850.10 2666
3850.68 2704
3851.27 2690
3851.85 2647
3852.44 2742
3853.02 2846
3853.61 2942
3854.20 3078
3854.78 3549
3855.37 4043
3855.95 4768
3856.54 5529
3857.13 6591
3857.71 7757
3858.30 8956
3858.89 10329
3859.47 11408
3860.06 12050
3860.64 12987
3861.23 13266
3861.82 13038
3862.40 12937
3862.99 12389
3863.58 11475
3864.16 10604
3864.75 9476
3865.34 8543
3865.92 7537
3866.51 6661
3867.10 5756
3867.69 5303
3868.27 4825
3868.86 4435
3869.45 4201
3870.03 3901
3870.62 3756
3871.21 3877
3871.80 3839
3872.38 3919
3872.97 3879
3873.56 3742
3874.15 3789
3874.73 3751
3875.32 3721
3875.91 3587
3876.50 3447
3877.08 3431
3877.67 3469
3878.26 3453
3878.85 3118
3879.43 2974
3880.02 2974
3880.61 2965
3881.20 2838
3881.79 2817
3882.37 2840
3882.96 2929
3883.55 2915
3884.14 2962
3884.73 3053
3885.32 3215
3885.90 3230
3886.49 3355
3887.08 3464
3887.67 3564
3888.26 3620
3888.85 3690
3889.44 3667
3890.02 3475
3890.61 3455
3891.20 3589
3891.79 3421
3892.38 3375
3892.97 3313
3893.56 3235
3894.15 3159
3894.74 3164
3895.32 3236
3895.91 3111
3896.50 3128
3897.09 3099
3897.68 3133
3898.27 3087
3898.86 3033
3899.45 2995
3900.04 2939
3900.63 2859
3901.22 2826
3901.81 2810
3902.40 2786
3902.99 2718
3903.58 2727
3904.17 2639
3904.76 2592
3905.35 2495
3905.94 2501
3906.53 2461
3907.12 2419
3907.71 2475
3908.30 2335
3908.89 2437
3909.48 2449
3910.07 2361
3910.66 2379
3911.25 2361
3911.84 2320
3912.43 2346
3913.02 2396
3913.61 2340
3914.20 2365
3914.79 2313
3915.38 2292
3915.97 2284
3916.56 2286
3917.15 2301
3917.74 2268
3918.33 2299
3918.92 2238
3919.52 2276
3920.11 2217
3920.70 2275
3921.29 2233
3921.88 2265
3922.47 2224
3923.06 2208
3923.65 2190
3924.24 2230
3924.84 2289
3925.43 2302
3926.02 2176
3926.61 2232
3927.20 2361
3927.79 2415
3928.38 2437
3928.98 2380
3929.57 2396
3930.16 2345
3930.75 2306
3931.34 2268
3931.93 2233
3932.53 2161
3933.12 2188
3933.71 2091
3934.30 2124
3934.89 2161
3935.49 2126
3936.08 2132
3936.67 2210
3937.26 2188
3937.86 2128
3938.45 2195
3939.04 2239
3939.63 2290
3940.23 2251
3940.82 2325
3941.41 2365
3942.00 2390
3942.60 2410
3943.19 2473
3943.78 2481
3944.37 2425
3944.97 2436
3945.56 2410
3946.15 2417
3946.75 2447
3947.34 2330
3947.93 2215
3948.52 2210
3949.12 2110
3949.71 2132
3950.30 2156
3950.90 2116
3951.49 1995
3952.08 1945
3952.68 2042
3953.27 2003
3953.86 2094
3954.46 2018
3955.05 1979
3955.65 2006
3956.24 2020
3956.83 2091
3957.43 2122
3958.02 2176
3958.61 2215
3959.21 2109
3959.80 2033
3960.40 2034
3960.99 1976
3961.58 1957
3962.18 1953
3962.77 2038
3963.37 2018
3963.96 2188
3964.55 2217
3965.15 2179
3965.74 2218
3966.34 2190
3966.93 2267
3967.53 2302
3968.12 2211
3968.72 2121
3969.31 2104
3969.91 2099
3970.50 2098
3971.10 2106
3971.69 2135
3972.28 2098
3972.88 2109
3973.47 2218
3974.07 2312
3974.66 2440
3975.26 2481
3975.85 2361
3976.45 2321
3977.05 2285
3977.64 2347
3978.24 2279
3978.83 2342
3979.43 2250
3980.02 2194
3980.62 2127
3981.21 2190
3981.81 2245
3982.40 2076
3983.00 2123
3983.60 2038
3984.19 1995
3984.79 2093
3985.38 2116
3985.98 2049
3986.58 2047
3987.17 2119
3987.77 2184
3988.36 2056
3988.96 2079
3989.56 1998
3990.15 2104
3990.75 2207
3991.34 2185
3991.94 2135
3992.54 2214
3993.13 2264
3993.73 2210
3994.33 2287
3994.92 2319
3995.52 2369
3996.12 2482
3996.71 2557
3997.31 2622
3997.91 2725
3998.50 2737
3999.10 2656
3999.70 2772
4000.29 2584
4000.89 2631
4001.49 2632
4002.09 2594
4002.68 2559
4003.28 2487
4003.88 2386
4004.47 2394
4005.07 2389
4005.67 2454
4006.27 2510
4006.86 2568
4007.46 2565
4008.06 2514
4008.66 2537
4009.25 2611
4009.85 2695
4010.45 2911
4011.05 3072
4011.64 3260
4012.24 3578
4012.84 4048
4013.44 4373
4014.04 4705
4014.63 5144
4015.23 5415
4015.83 5445
4016.43 5577
4017.03 5456
4017.63 5254
4018.22 4879
4018.82 4573
4019.42 4105
4020.02 3560
4020.62 3311
4021.22 3066
4021.81 2781
4022.41 2631
4023.01 2535
4023.61 2493
4024.21 2523
4024.81 2606
4025.41 2594
4026.01 2607
4026.60 2733
4027.20 2794
4027.80 2801
4028.40 2817
4029.00 2876
4029.60 2815
4030.20 2783
4030.80 2673
4031.40 2722
4032.00 2534
4032.60 2494
4033.20 2473
4033.80 2424
4034.39 2295
4034.99 2269
4035.59 2322
4036.19 2129
4036.79 2188
4037.39 2171
4037.99 2049
4038.59 2037
4039.19 2080
4039.79 2045
4040.39 2113
4040.99 2086
4041.59 2098
4042.19 2101
4042.79 2171
4043.39 2169
4043.99 2209
4044.59 2309
4045.19 2397
4045.79 2349
4046.39 2267
4046.99 2395
4047.60 2313
4048.20 2371
4048.80 2233
4049.40 2230
4050.00 2226
4050.60 2169
4051.20 2145
4051.80 2119
4052.40 2072
4053.00 2072
4053.60 2117
4054.20 2030
4054.80 1968
4055.41 2035
4056.01 2048
4056.61 1993
4057.21 1981
4057.81 1917
4058.41 1893
4059.01 1948
4059.61 1939
4060.22 1818
4060.82 1859
4061.42 1839
4062.02 1853
4062.62 1850
4063.22 1811
4063.82 1779
4064.43 1830
4065.03 1858
4065.63 1792
4066.23 1820
4066.83 1803
4067.44 1831
4068.04 1772
4068.64 1771
4069.24 1678
4069.84 1707
4070.45 1728
4071.05 1765
4071.65 1787
4072.25 1768
4072.86 1814
4073.46 1865
4074.06 1837
4074.66 1788
4075.27 1832
4075.87 1776
4076.47 1898
4077.07 1746
4077.68 1714
4078.28 1716
4078.88 1812
4079.48 1785
4080.09 1760
4080.69 1760
4081.29 1783
4081.90 1728
4082.50 1758
4083.10 1726
4083.71 1662
4084.31 1713
4084.91 1723
4085.52 1695
4086.12 1689
4086.72 1633
4087.33 1672
4087.93 1631
4088.53 1656
4089.14 1738
4089.74 1736
4090.34 1740
4090.95 1726
4091.55 1760
4092.15 1765
4092.76 1850
4093.36 1776
4093.97 1843
4094.57 1905
4095.17 1837
4095.78 1858
4096.38 1827
4096.99 1778
4097.59 1611
4098.19 1612
4098.80 1618
4099.40 1646
4100.01 1591
4100.61 1563
4101.22 1572
4101.82 1582
4102.43 1532
4103.03 1593
4103.63 1634
4104.24 1551
4104.84 1547
4105.45 1629
4106.05 1625
4106.66 1596
4107.26 1606
4107.87 1582
4108.47 1585
4109.08 1594
4109.68 1566
4110.29 1471
4110.89 1528
4111.50 1560
4112.10 1555
4112.71 1544
4113.31 1537
4113.92 1529
4114.53 1530
4115.13 1601
4115.74 1543
4116.34 1539
4116.95 1477
4117.55 1535
4118.16 1537
4118.76 1582
4119.37 1550
4119.98 1619
4120.58 1584
4121.19 1563
4121.79 1587
4122.40 1620
4123.01 1672
4123.61 1634
4124.22 1589
4124.82 1612
4125.43 1663
4126.04 1710
4126.64 1688
4127.25 1659
4127.86 1612
4128.46 1682
4129.07 1671
4129.68 1640
4130.28 1616
4130.89 1648
4131.50 1696
4132.10 1736
4132.71 1747
4133.32 1874
4133.92 1963
4134.53 2123
4135.14 2190
4135.74 2321
4136.35 2501
4136.96 2602
4137.56 2602
4138.17 2727
4138.78 2701
4139.39 2651
4139.99 2563
4140.60 2515
4141.21 2447
4141.82 2219
4142.42 2098
4143.03 2108
4143.64 1955
4144.25 1844
4144.85 1848
4145.46 1736
4146.07 1700
4146.68 1702
4147.28 1652
4147.89 1625
4148.50 1583
4149.11 1671
4149.72 1665
4150.32 1600
4150.93 1672
4151.54 1646
4152.15 1588
4152.76 1648
4153.37 1598
4153.97 1623
4154.58 1609
4155.19 1601
4155.80 1523
4156.41 1548
4157.02 1599
4157.62 1563
4158.23 1603
4158.84 1652
4159.45 1650
4160.06 1709
4160.67 1780
4161.28 1749
4161.89 1809
4162.49 1825
4163.10 1919
4163.71 1949
4164.32 1960
4164.93 1951
4165.54 1937
4166.15 1849
4166.76 1828
4167.37 1768
4167.98 1710
4168.59 1658
4169.20 1692
4169.81 1739
4170.42 1760
4171.02 1644
4171.63 1686
4172.24 1767
4172.85 1756
4173.46 1703
4174.07 1719
4174.68 1751
4175.29 1729
4175.90 1777
4176.51 1780
4177.12 1768
4177.73 1690
4178.34 1660
4178.95 1627
4179.56 1683
4180.17 1633
4180.78 1611
4181.39 1593
4182.00 1667
4182.61 1656
4183.23 1646
4183.84 1576
4184.45 1643
4185.06 1702
4185.67 1687
4186.28 1649
4186.89 1732
4187.50 1690
4188.11 1655
4188.72 1673
4189.33 1745
4189.94 1802
4190.55 1777
4191.17 1860
4191.78 1826
4192.39 1816
4193.00 1798
4193.61 1775
4194.22 1765
4194.83 1729
4195.44 1727
4196.06 1801
4196.67 1778
4197.28 1774
4197.89 1816
4198.50 1784
4199.11 1738
4199.72 1739
4200.34 1740
4200.95 1798
4201.56 1718
4202.17 1768
4202.78 1768
4203.40 1766
4204.01 1807
4204.62 1897
4205.23 1838
4205.84 1856
4206.46 1938
4207.07 1931
4207.68 1833
4208.29 1758
4208.90 1866
4209.52 1851
4210.13 1848
4210.74 1809
4211.35 1784
4211.97 1813
4212.58 1854
4213.19 1951
4213.80 2006
4214.42 2060
4215.03 2219
4215.64 2255
4216.26 2291
4216.87 2429
4217.48 2677
4218.09 3020
4218.71 3213
4219.32 3490
4219.93 3857
4220.55 4092
4221.16 4337
4221.77 4349
4222.39 4607
4223.00 4600
4223.61 4484
4224.23 4617
4224.84 4451
4225.45 4338
4226.07 4334
4226.68 4367
4227.30 4277
4227.91 4115
4228.52 4018
4229.14 3688
4229.75 3450
4230.36 3339
4230.98 3134
4231.59 2790
4232.21 2678
4232.82 2568
4233.43 2569
4234.05 2452
4234.66 2491
4235.28 2438
4235.89 2347
4236.51 2231
4237.12 2276
4237.73 2204
4238.35 2123
4238.96 2239
4239.58 2195
4240.19 2133
4240.81 2120
4241.42 2109
4242.04 2059
4242.65 1968
4243.27 2013
4243.88 1988
4244.50 1944
4245.11 1973
4245.73 1963
4246.34 1960
4246.96 1969
4247.57 1939
4248.19 2004
4248.80 1935
4249.42 1928
4250.03 1995
4250.65 2031
4251.26 1914
4251.88 1983
4252.49 1970
4253.11 1900
4253.72 1890
4254.34 1878
4254.96 1960
4255.57 1871
4256.19 1868
4256.80 1900
4257.42 1920
4258.03 1910
4258.65 1934
4259.27 1892
4259.88 1901
4260.50 1925
4261.12 2027
4261.73 2000
4262.35 1976
4262.96 2003
4263.58 1932
4264.20 1968
4264.81 2002
4265.43 1982
4266.05 2083
4266.66 2109
4267.28 2065
4267.90 1993
4268.51 2026
4269.13 2013
4269.75 1948
4270.36 2073
4270.98 2181
4271.60 2126
4272.21 2154
4272.83 2259
4273.45 2230
4274.06 2239
4274.68 2345
4275.30 2409
4275.92 2396
4276.53 2284
4277.15 2209
4277.77 2153
4278.38 2087
4279.00 2152
4279.62 2130
4280.24 1999
4280.85 1894
4281.47 1860
4282.09 1857
4282.71 1825
4283.32 1825
4283.94 1815
4284.56 1753
4285.18 1770
4285.80 1788
4286.41 1772
4287.03 1791
4287.65 1771
4288.27 1771
4288.89 1685
4289.50 1765
4290.12 1733
4290.74 1788
4291.36 1662
4291.98 1722
4292.60 1743
4293.21 1669
4293.83 1679
4294.45 1708
4295.07 1644
4295.69 1633
4296.31 1706
4296.93 1734
4297.54 1639
4298.16 1710
4298.78 1791
4299.40 1797
4300.02 1773
4300.64 1842
4301.26 1830
4301.88 1762
4302.50 1755
4303.12 1816
4303.73 1766
4304.35 1851
4304.97 1810
4305.59 1884
4306.21 1853
4306.83 1889
4307.45 1850
4308.07 1867
4308.69 1889
4309.31 1952
4309.93 1937
4310.55 1925
4311.17 1896
4311.79 1872
4312.41 1882
4313.03 1843
4313.65 1827
4314.27 1764
4314.89 1736
4315.51 1795
4316.13 1763
4316.75 1811
4317.37 1830
4317.99 1785
4318.61 1760
4319.23 1838
4319.85 1874
4320.47 1946
4321.09 1958
4321.71 1994
4322.33 2038
4322.95 2105
4323.57 2130
4324.19 2129
4324.81 2093
4325.43 2091
4326.05 2198
4326.68 2159
4327.30 2099
4327.92 2093
4328.54 2038
4329.16 1994
4329.78 1956
4330.40 2015
4331.02 2081
4331.64 2032
4332.26 2160
4332.89 2248
4333.51 2431
4334.13 2534
4334.75 2506
4335.37 2657
4335.99 2603
4336.61 2687
4337.24 2802
4337.86 2757
4338.48 2785
4339.10 2702
4339.72 2684
4340.34 2854
4340.97 3186
4341.59 3252
4342.21 3557
4342.83 4131
4343.45 4590
4344.08 4934
4344.70 5508
4345.32 5827
4345.94 5848
4346.57 5861
4347.19 5496
4347.81 5000
4348.43 4336
4349.05 4045
4349.68 3508
4350.30 3130
4350.92 2899
4351.54 2762
4352.17 2678
4352.79 2450
4353.41 2421
4354.04 2391
4354.66 2326
4355.28 2342
4355.90 2234
4356.53 2345
4357.15 2337
4357.77 2322
4358.40 2293
4359.02 2310
4359.64 2274
4360.27 2221
4360.89 2225
4361.51 2077
4362.14 2139
4362.76 2090
4363.38 2009
4364.01 2063
4364.63 2093
4365.25 2009
4365.88 1967
4366.50 2002
4367.12 1985
4367.75 1990
4368.37 1928
4369.00 1931
4369.62 1958
4370.24 1899
4370.87 1872
4371.49 1934
4372.12 1983
4372.74 1920
4373.36 1951
4373.99 2049
4374.61 2064
4375.24 2087
4375.86 2188
4376.49 2228
4377.11 2295
4377.73 2316
4378.36 2280
4378.98 2345
4379.61 2272
4380.23 2336
4380.86 2375
4381.48 2250
4382.11 2108
4382.73 2152
4383.36 2152
4383.98 2137
4384.61 2119
4385.23 2127
4385.86 2040
4386.48 2035
4387.11 2088
4387.73 2100
4388.36 1939
4388.98 2016
4389.61 2079
4390.23 1985
4390.86 1960
4391.48 1891
4392.11 1979
4392.74 1927
4393.36 1958
4393.99 1939
4394.61 2034
4395.24 2023
4395.86 2033
4396.49 2074
4397.12 2073
4397.74 2040
4398.37 2047
4398.99 2057
4399.62 2065
4400.25 2077
4400.87 2117
4401.50 2124
4402.12 2185
4402.75 2238
4403.38 2211
4404.00 2437
4404.63 2591
4405.26 2693
4405.88 2782
4406.51 2808
4407.14 2902
4407.76 3024
4408.39 3011
4409.02 2972
4409.64 2768
4410.27 2716
4410.90 2514
4411.52 2388
4412.15 2261
4412.78 2148
4413.40 2024
4414.03 2038
4414.66 2087
4415.29 1985
4415.91 1935
4416.54 1944
4417.17 1896
4417.79 1892
4418.42 1905
4419.05 1903
4419.68 1946
4420.30 1957
4420.93 1946
4421.56 1937
4422.19 1850
4422.81 1821
4423.44 1785
4424.07 1734
4424.70 1813
4425.33 1790
4425.95 1774
4426.58 1733
4427.21 1760
4427.84 1737
4428.47 1713
4429.09 1795
4429.72 1819
4430.35 1783
4430.98 1801
4431.61 1784
4432.23 1859
4432.86 1808
4433.49 1780
4434.12 1765
4434.75 1809
4435.38 1958
4436.01 1923
4436.63 1825
4437.26 1820
4437.89 1758
4438.52 1776
4439.15 1798
4439.78 1742
4440.41 1772
4441.04 1816
4441.67 1852
4442.29 1833
4442.92 1757
4443.55 1814
4444.18 1861
4444.81 1856
4445.44 1832
4446.07 1909
4446.70 2003
4447.33 2019
4447.96 1947
4448.59 1955
4449.22 1919
4449.85 1974
4450.48 2018
4451.11 2094
4451.74 2074
4452.37 1995
4453.00 2111
4453.63 2182
4454.26 2149
4454.89 2145
4455.52 2131
4456.15 2162
4456.78 2141
4457.41 2041
4458.04 1986
4458.67 1937
4459.30 1866
4459.93 1870
4460.56 1906
4461.19 1874
4461.82 1767
4462.45 1775
4463.08 1812
4463.71 1768
4464.34 1736
4464.97 1772
4465.60 1753
4466.23 1766
4466.86 1793
4467.49 1807
4468.12 1801
4468.76 1778
4469.39 1817
4470.02 1780
4470.65 1717
4471.28 1719
4471.91 1688
4472.54 1741
4473.17 1832
4473.80 1852
4474.44 1758
4475.07 1884
4475.70 1794
4476.33 1760
4476.96 1780
4477.59 1799
4478.22 1822
4478.86 1822
4479.49 1876
4480.12 1956
4480.75 2003
4481.38 1947
4482.02 1958
4482.65 2034
4483.28 2057
4483.91 2083
4484.54 2114
4485.18 2169
4485.81 2138
4486.44 2181
4487.07 2199
4487.70 2145
4488.34 2131
4488.97 2217
4489.60 2148
4490.23 2192
4490.87 2176
4491.50 2221
4492.13 2154
4492.76 2099
4493.40 2160
4494.03 2260
4494.66 2312
4495.30 2351
4495.93 2436
4496.56 2385
4497.19 2426
4497.83 2479
4498.46 2570
4499.09 2546
4499.73 2703
4500.36 2773
4500.99 2595
4501.63 2730
4502.26 2661
4502.89 2523
4503.53 2490
4504.16 2456
4504.79 2410
4505.43 2398
4506.06 2319
4506.69 2264
4507.33 2271
4507.96 2269
4508.59 2348
4509.23 2363
4509.86 2360
4510.50 2431
4511.13 2547
4511.76 2532
4512.40 2547
4513.03 2589
4513.67 2593
4514.30 2702
4514.93 2601
4515.57 2578
4516.20 2613
4516.84 2573
4517.47 2505
4518.11 2511
4518.74 2691
4519.37 2789
4520.01 2736
4520.64 2732
4521.28 2803
4521.91 2967
4522.55 3038
4523.18 3302
4523.82 3579
4524.45 4184
4525.09 4895
4525.72 5821
4526.36 7006
4526.99 8517
4527.63 10288
4528.26 12230
4528.90 14301
4529.53 15895
4530.17 17163
4530.80 17864
4531.44 17923
4532.07 17064
4532.71 15597
4533.34 13895
4533.98 11954
4534.62 10152
4535.25 8601
4535.89 6945
4536.52 5757
4537.16 4834
4537.79 4191
4538.43 3610
4539.07 3304
4539.70 3073
4540.34 2835
4540.97 2696
4541.61 2637
4542.25 2574
4542.88 2433
4543.52 2485
4544.15 2475
4544.79 2411
4545.43 2359
4546.06 2314
4546.70 2272
4547.34 2250
4547.97 2298
4548.61 2234
4549.25 2111
4549.88 2036
4550.52 2126
4551.16 2217
4551.79 2215
4552.43 2238
4553.07 2157
4553.70 2309
4554.34 2274
4554.98 2450
4555.61 2483
4556.25 2471
4556.89 2585
4557.53 2676
4558.16 2834
4558.80 2880
4559.44 2933
4560.07 2988
4560.71 2950
4561.35 2956
4561.99 2935
4562.62 2935
4563.26 2966
4563.90 2957
4564.54 3061
4565.18 3180
4565.81 3159
4566.45 3231
4567.09 3359
4567.73 3324
4568.36 3323
4569.00 3371
4569.64 3335
4570.28 3340
4570.92 3061
4571.55 2990
4572.19 3003
4572.83 2913
4573.47 2843
4574.11 2854
4574.75 2785
4575.38 2743
4576.02 2722
4576.66 2729
4577.30 2714
4577.94 2787
4578.58 2831
4579.22 2926
4579.85 2919
4580.49 2862
4581.13 2979
4581.77 2964
4582.41 2744
4583.05 2794
4583.69 2774
4584.33 2699
4584.97 2554
4585.61 2613
4586.24 2631
4586.88 2563
4587.52 2645
4588.16 2828
4588.80 2914
4589.44 2959
4590.08 3087
4590.72 3023
4591.36 3009
4592.00 2900
4592.64 2810
4593.28 2744
4593.92 2559
4594.56 2538
4595.20 2529
4595.84 2404
4596.48 2368
4597.12 2299
4597.76 2343
4598.40 2366
4599.04 2333
4599.68 2369
4600.32 2296
4600.96 2269
4601.60 2265
4602.24 2225
4602.88 2235
4603.52 2306
4604.16 2293
4604.80 2341
4605.44 2320
4606.08 2294
4606.72 2341
4607.36 2431
4608.00 2491
4608.64 2342
4609.28 2401
4609.93 2443
4610.57 2362
4611.21 2304
4611.85 2354
4612.49 2288
4613.13 2270
4613.77 2273
4614.41 2269
4615.05 2181
4615.69 2159
4616.34 2106
4616.98 2137
4617.62 2121
4618.26 2064
4618.90 1956
4619.54 1973
4620.18 1971
4620.83 2022
4621.47 1982
4622.11 2009
4622.75 1990
4623.39 1892
4624.03 1957
4624.68 1951
4625.32 2046
4625.96 2019
4626.60 2051
4627.24 2078
4627.89 2200
4628.53 2239
4629.17 2226
4629.81 2364
4630.45 2371
4631.10 2495
4631.74 2605
4632.38 2638
4633.02 2684
4633.67 2618
4634.31 2627
4634.95 2731
4635.59 2794
4636.24 2740
4636.88 2607
4637.52 2620
4638.17 2689
4638.81 2595
4639.45 2607
4640.09 2657
4640.74 2583
4641.38 2431
4642.02 2565
4642.67 2513
4643.31 2506
4643.95 2596
4644.60 2648
4645.24 2760
4645.88 2910
4646.53 3119
4647.17 3520
4647.81 4045
4648.46 4646
4649.10 5262
4649.74 5884
4650.39 6539
4651.03 7030
4651.67 7361
4652.32 7334
4652.96 7245
4653.61 6667
4654.25 5992
4654.89 5467
4655.54 4793
4656.18 4164
4656.83 3640
4657.47 3191
4658.11 2892
4658.76 2627
4659.40 2461
4660.05 2289
4660.69 2179
4661.33 2085
4661.98 2200
4662.62 2149
4663.27 2097
4663.91 2156
4664.56 2125
4665.20 2151
4665.85 2195
4666.49 2121
4667.14 2148
4667.78 2098
4668.43 2047
4669.07 1999
4669.72 1965
4670.36 1956
4671.01 1967
4671.65 1922
4672.30 1903
4672.94 1843
4673.59 1840
4674.23 1845
4674.88 1918
4675.52 1946
4676.17 1958
4676.81 1976
4677.46 2046
4678.10 2101
4678.75 2088
4679.40 2160
4680.04 2080
4680.69 2113
4681.33 2058
4681.98 2029
4682.62 2059
4683.27 2076
4683.92 2106
4684.56 2134
4685.21 2058
4685.85 2073
4686.50 2075
4687.15 2146
4687.79 2107
4688.44 2174
4689.09 2133
4689.73 2196
4690.38 2197
4691.02 2213
4691.67 2273
4692.32 2228
4692.96 2222
4693.61 2238
4694.26 2243
4694.90 2329
4695.55 2369
4696.20 2392
4696.84 2566
4697.49 2730
4698.14 2746
4698.78 2744
4699.43 2780
4700.08 2773
4700.73 2622
4701.37 2471
4702.02 2464
4702.67 2333
4703.31 2323
4703.96 2224
4704.61 2293
4705.26 2288
4705.90 2203
4706.55 2173
4707.20 2290
4707.85 2220
4708.49 2188
4709.14 2214
4709.79 2157
4710.44 2124
4711.09 2145
4711.73 2085
4712.38 2115
4713.03 2043
4713.68 2054
4714.33 2036
4714.97 2122
4715.62 2127
4716.27 2122
4716.92 2142
4717.57 2155
4718.21 2108
4718.86 2122
4719.51 2128
4720.16 2083
4720.81 2119
4721.46 2091
4722.11 2093
4722.75 2221
4723.40 2185
4724.05 2193
4724.70 2215
4725.35 2215
4726.00 2240
4726.65 2196
4727.30 2091
4727.94 2107
4728.59 2080
4729.24 1925
4729.89 1870
4730.54 1884
4731.19 1837
4731.84 1880
4732.49 1885
4733.14 1877
4733.79 1811
4734.44 1758
4735.09 1761
4735.74 1865
4736.38 1835
4737.03 1776
4737.68 1755
4738.33 1775
4738.98 1768
4739.63 1793
4740.28 1771
4740.93 1790
4741.58 1782
4742.23 1794
4742.88 1732
4743.53 1761
4744.18 1755
4744.83 1719
4745.48 1779
4746.13 1815
4746.78 1813
4747.43 1812
4748.08 1801
4748.73 1805
4749.39 1827
4750.04 1848
4750.69 1858
4751.34 1814
4751.99 1821
4752.64 1770
4753.29 1799
4753.94 1829
4754.59 1740
4755.24 1737
4755.89 1731
4756.54 1800
4757.19 1720
4757.84 1789
4758.50 1751
4759.15 1724
4759.80 1786
4760.45 1835
4761.10 1901
4761.75 1937
4762.40 1995
4763.05 2038
4763.71 1983
4764.36 1996
4765.01 1962
4765.66 2008
4766.31 2015
4766.96 1954
4767.62 1807
4768.27 1681
4768.92 1707
4769.57 1672
4770.22 1585
4770.87 1595
4771.53 1578
4772.18 1592
4772.83 1547
4773.48 1565
4774.13 1484
4774.79 1515
4775.44 1481
4776.09 1562
4776.74 1614
4777.40 1576
4778.05 1598
4778.70 1603
4779.35 1658
4780.01 1618
4780.66 1554
4781.31 1598
4781.96 1585
4782.62 1571
4783.27 1561
4783.92 1526
4784.57 1442
4785.23 1521
4785.88 1555
4786.53 1592
4787.19 1483
4787.84 1449
4788.49 1472
4789.15 1460
4789.80 1507
4790.45 1489
4791.11 1526
4791.76 1509
4792.41 1516
4793.07 1452
4793.72 1479
4794.37 1438
4795.03 1486
4795.68 1521
4796.33 1539
4796.99 1550
4797.64 1499
4798.29 1509
4798.95 1522
4799.60 1580
4800.26 1533
4800.91 1458
4801.56 1473
4802.22 1470
4802.87 1535
4803.53 1552
4804.18 1546
4804.83 1563
4805.49 1564
4806.14 1580
4806.80 1566
4807.45 1542
4808.11 1525
4808.76 1576
4809.42 1619
4810.07 1595
4810.72 1583
4811.38 1628
4812.03 1602
4812.69 1599
4813.34 1579
4814.00 1617
4814.65 1687
4815.31 1711
4815.96 1642
4816.62 1596
4817.27 1610
4817.93 1634
4818.58 1644
4819.24 1713
4819.89 1773
4820.55 1747
4821.20 1816
4821.86 1861
4822.52 1890
4823.17 1842
4823.83 1891
4824.48 1897
4825.14 1906
4825.79 1887
4826.45 1796
4827.10 1717
4827.76 1769
4828.42 1765
4829.07 1753
4829.73 1794
4830.38 1866
4831.04 1882
4831.70 1955
4832.35 1990
4833.01 2099
4833.66 2163
4834.32 2384
4834.98 2579
4835.63 2675
4836.29 2698
4836.95 2729
4837.60 2667
4838.26 2587
4838.92 2465
4839.57 2411
4840.23 2319
4840.89 2174
4841.54 2058
4842.20 1953
4842.86 1820
4843.51 1867
4844.17 1837
4844.83 1780
4845.48 1773
4846.14 1813
4846.80 1790
4847.45 1730
4848.11 1680
4848.77 1688
4849.43 1741
4850.08 1773
4850.74 1756
4851.40 1765
4852.06 1706
4852.71 1692
4853.37 1688
4854.03 1724
4854.69 1733
4855.34 1713
4856.00 1732
4856.66 1768
4857.32 1692
4857.97 1701
4858.63 1742
4859.29 1751
4859.95 1769
4860.61 1817
4861.26 1751
4861.92 1755
4862.58 1799
4863.24 1744
4863.90 1804
4864.55 1762
4865.21 1797
4865.87 1800
4866.53 1817
4867.19 1763
4867.85 1722
4868.51 1722
4869.16 1753
4869.82 1752
4870.48 1850
4871.14 1888
4871.80 1950
4872.46 1942
4873.12 2033
4873.78 2061
4874.43 2118
4875.09 2211
4875.75 2282
4876.41 2383
4877.07 2332
4877.73 2363
4878.39 2471
4879.05 2300
4879.71 2207
4880.37 2205
4881.03 2234
4881.69 2089
4882.34 2040
4883.00 1868
4883.66 1900
4884.32 1973
4884.98 1969
4885.64 2021
4886.30 1980
4886.96 1908
4887.62 1958
4888.28 1880
4888.94 2000
4889.60 2119
4890.26 2072
4890.92 2048
4891.58 2086
4892.24 2075
4892.90 2115
4893.56 2063
4894.22 2013
4894.88 2018
4895.54 2136
4896.20 2045
4896.86 2000
4897.52 2051
4898.19 2088
4898.85 2113
4899.51 2053
4900.17 1999
4900.83 1911
4901.49 1888
4902.15 1879
4902.81 1864
4903.47 1857
4904.13 1756
4904.79 1798
4905.45 1807
4906.12 1830
4906.78 1805
4907.44 1820
4908.10 1763
4908.76 1704
4909.42 1730
4910.08 1723
4910.74 1746
4911.41 1686
4912.07 1658
4912.73 1732
4913.39 1630
4914.05 1623
4914.71 1661
4915.38 1627
4916.04 1573
4916.70 1514
4917.36 1604
4918.02 1598
4918.68 1548
4919.35 1539
4920.01 1541
4920.67 1526
4921.33 1532
4921.99 1563
4922.66 1521
4923.32 1579
4923.98 1638
4924.64 1592
4925.31 1568
4925.97 1610
4926.63 1609
4927.29 1537
4927.96 1520
4928.62 1573
4929.28 1595
4929.94 1608
4930.61 1638
4931.27 1632
4931.93 1705
4932.59 1782
4933.26 1769
4933.92 1731
4934.58 1683
4935.25 1669
4935.91 1664
4936.57 1718
4937.24 1678
4937.90 1674
4938.56 1697
4939.23 1712
4939.89 1651
4940.55 1697
4941.22 1765
4941.88 1699
4942.54 1669
4943.21 1763
4943.87 1735
4944.53 1730
4945.20 1702
4945.86 1693
4946.52 1685
4947.19 1635
4947.85 1668
4948.52 1705
4949.18 1588
4949.84 1647
4950.51 1690
4951.17 1686
4951.84 1606
4952.50 1593
4953.17 1561
4953.83 1608
4954.49 1587
4955.16 1607
4955.82 1580
4956.49 1552
4957.15 1637
4957.82 1656
4958.48 1661
4959.15 1675
4959.81 1671
4960.47 1765
4961.14 1883
4961.80 1947
4962.47 1958
4963.13 2031
4963.80 2018
4964.46 1957
4965.13 1951
4965.79 1944
4966.46 1922
4967.12 1836
4967.79 1783
4968.45 1882
4969.12 1862
4969.79 1834
4970.45 1879
4971.12 1867
4971.78 1788
4972.45 1946
4973.11 2003
4973.78 2090
4974.44 1958
4975.11 1963
4975.78 2013
4976.44 2018
4977.11 1992
4977.77 2119
4978.44 2188
4979.11 2213
4979.77 2310
4980.44 2484
4981.10 2601
4981.77 2760
4982.44 3034
4983.10 3198
4983.77 3334
4984.43 3472
4985.10 3456
4985.77 3217
4986.43 3221
4987.10 2963
4987.77 2757
4988.43 2574
4989.10 2314
4989.77 2135
4990.43 1989
4991.10 1932
4991.77 1841
4992.43 1722
4993.10 1660
4993.77 1724
4994.43 1678
4995.10 1651
4995.77 1589
4996.44 1562
4997.10 1576
4997.77 1549
4998.44 1495
4999.10 1474
4999.77 1476
5000.44 1447
5001.11 1443
5001.77 1455
5002.44 1453
5003.11 1451
5003.78 1426
5004.44 1424
5005.11 1453
5005.78 1479
5006.45 1559
5007.12 1551
5007.78 1554
5008.45 1564
5009.12 1654
5009.79 1655
5010.46 1635
5011.12 1569
5011.79 1548
5012.46 1588
5013.13 1584
5013.80 1625
5014.47 1570
5015.13 1538
5015.80 1573
5016.47 1618
5017.14 1686
5017.81 1751
5018.48 1830
5019.14 1893
5019.81 1972
5020.48 2031
5021.15 2037
5021.82 2114
5022.49 2201
5023.16 2180
5023.83 2107
5024.50 2021
5025.16 1996
5025.83 1904
5026.50 1793
5027.17 1743
5027.84 1733
5028.51 1674
5029.18 1635
5029.85 1627
5030.52 1587
5031.19 1569
5031.86 1556
5032.53 1534
5033.20 1521
5033.87 1495
5034.54 1506
5035.21 1470
5035.88 1486
5036.54 1507
5037.21 1432
5037.88 1444
5038.55 1477
5039.22 1479
5039.89 1486
5040.56 1548
5041.23 1457
5041.90 1443
5042.58 1468
5043.25 1502
5043.92 1468
5044.59 1443
5045.26 1465
5045.93 1448
5046.60 1420
5047.27 1436
5047.94 1479
5048.61 1501
5049.28 1474
5049.95 1473
5050.62 1419
5051.29 1431
5051.96 1476
5052.63 1447
5053.30 1402
5053.98 1462
5054.65 1419
5055.32 1386
5055.99 1398
5056.66 1455
5057.33 1456
5058.00 1455
5058.67 1438
5059.34 1477
5060.02 1475
5060.69 1463
5061.36 1466
5062.03 1440
5062.70 1420
5063.37 1480
5064.04 1543
5064.72 1504
5065.39 1529
5066.06 1484
5066.73 1536
5067.40 1459
5068.08 1442
5068.75 1442
5069.42 1468
5070.09 1474
5070.76 1535
5071.44 1481
5072.11 1480
5072.78 1544
5073.45 1512
5074.12 1566
5074.80 1667
5075.47 1615
5076.14 1748
5076.81 1799
5077.49 1870
5078.16 1872
5078.83 1756
5079.50 1723
5080.18 1721
5080.85 1677
5081.52 1614
5082.20 1663
5082.87 1535
5083.54 1605
5084.21 1654
5084.89 1641
5085.56 1713
5086.23 1731
5086.91 1714
5087.58 1798
5088.25 1878
5088.93 1940
5089.60 2010
5090.27 1998
5090.95 2139
5091.62 2087
5092.29 2047
5092.97 2040
5093.64 2067
5094.31 1993
5094.99 1891
5095.66 1846
5096.34 1787
5097.01 1709
5097.68 1714
5098.36 1740
5099.03 1641
5099.70 1613
5100.38 1630
5101.05 1792
5101.73 1842
5102.40 1857
5103.08 1899
5103.75 1914
5104.42 1866
5105.10 1859
5105.77 1847
5106.45 1790
5107.12 1763
5107.80 1757
5108.47 1638
5109.15 1622
5109.82 1579
5110.49 1573
5111.17 1565
5111.84 1620
5112.52 1576
5113.19 1615
5113.87 1715
5114.54 1655
5115.22 1675
5115.89 1663
5116.57 1643
5117.24 1639
5117.92 1678
5118.59 1763
5119.27 1742
5119.94 1691
5120.62 1665
5121.30 1722
5121.97 1670
5122.65 1672
5123.32 1625
5124.00 1552
5124.67 1597
5125.35 1665
5126.02 1617
5126.70 1632
5127.38 1709
5128.05 1743
5128.73 1764
5129.40 1762
5130.08 1818
5130.76 1893
5131.43 1934
5132.11 1986
5132.78 1975
5133.46 1872
5134.14 1861
5134.81 1837
5135.49 1798
5136.17 1719
5136.84 1642
5137.52 1672
5138.20 1679
5138.87 1642
5139.55 1550
5140.22 1632
5140.90 1568
5141.58 1559
5142.26 1574
5142.93 1605
5143.61 1560
5144.29 1557
5144.96 1580
5145.64 1566
5146.32 1544
5146.99 1592
5147.67 1597
5148.35 1600
5149.03 1603
5149.70 1576
5150.38 1571
5151.06 1614
5151.73 1584
5152.41 1523
5153.09 1540
5153.77 1510
5154.44 1443
5155.12 1463
5155.80 1452
5156.48 1450
5157.16 1449
5157.83 1424
5158.51 1391
5159.19 1362
5159.87 1373
5160.55 1438
5161.22 1398
5161.90 1398
5162.58 1414
5163.26 1452
5163.94 1438
5164.61 1428
5165.29 1446
5165.97 1433
5166.65 1487
5167.33 1538
5168.01 1424
5168.68 1454
5169.36 1422
5170.04 1352
5170.72 1388
5171.40 1418
5172.08 1416
5172.76 1401
5173.44 1403
5174.11 1424
5174.79 1449
5175.47 1500
5176.15 1436
5176.83 1420
5177.51 1452
5178.19 1386
5178.87 1421
5179.55 1450
5180.23 1442
5180.91 1442
5181.58 1429
5182.26 1404
5182.94 1400
5183.62 1386
5184.30 1407
5184.98 1417
5185.66 1351
5186.34 1299
5187.02 1379
5187.70 1431
5188.38 1430
5189.06 1356
5189.74 1346
5190.42 1324
5191.10 1324
5191.78 1394
5192.46 1393
5193.14 1363
5193.82 1466
5194.50 1365
5195.18 1364
5195.86 1386
5196.54 1463
5197.22 1446
5197.90 1497
5198.58 1500
5199.26 1472
5199.94 1469
5200.63 1449
5201.31 1459
5201.99 1444
5202.67 1579
5203.35 1602
5204.03 1544
5204.71 1485
5205.39 1509
5206.07 1539
5206.75 1558
5207.43 1658
5208.11 1717
5208.80 1730
5209.48 1895
5210.16 1941
5210.84 1923
5211.52 1915
5212.20 1961
5212.88 1943
5213.57 1978
5214.25 2025
5214.93 2008
5215.61 1895
5216.29 1935
5216.97 1901
5217.66 1881
5218.34 1905
5219.02 1879
5219.70 1826
5220.38 1834
5221.06 1821
5221.75 1826
5222.43 1760
5223.11 1792
5223.79 1757
5224.47 1718
5225.16 1672
5225.84 1669
5226.52 1547
5227.20 1685
5227.89 1650
5228.57 1660
5229.25 1628
5229.93 1557
5230.62 1594
5231.30 1618
5231.98 1600
5232.66 1579
5233.35 1598
5234.03 1584
5234.71 1566
5235.40 1662
5236.08 1623
5236.76 1587
5237.44 1720
5238.13 1649
5238.81 1606
5239.49 1637
5240.18 1625
5240.86 1649
5241.54 1653
5242.23 1612
5242.91 1581
5243.59 1653
5244.28 1650
5244.96 1641
5245.64 1634
5246.33 1678
5247.01 1700
5247.70 1708
5248.38 1770
5249.06 1825
5249.75 1815
5250.43 1822
5251.11 1856
5251.80 1948
5252.48 1904
5253.17 1851
5253.85 1774
5254.53 1717
5255.22 1618
5255.90 1687
5256.59 1797
5257.27 1738
5257.96 1829
5258.64 1757
5259.32 1864
5260.01 1797
5260.69 1771
5261.38 1810
5262.06 1851
5262.75 1801
5263.43 1881
5264.12 1833
5264.80 1776
5265.49 1811
5266.17 1751
5266.86 1746
5267.54 1685
5268.23 1671
5268.91 1720
5269.60 1666
5270.28 1689
5270.97 1631
5271.65 1710
5272.34 1656
5273.02 1719
5273.71 1744
5274.39 1816
5275.08 1858
5275.76 1982
5276.45 2058
5277.14 2139
5277.82 2193
5278.51 2302
5279.19 2329
5279.88 2278
5280.56 2263
5281.25 2232
5281.94 2131
5282.62 2065
5283.31 2042
5283.99 1900
5284.68 1854
5285.37 1808
5286.05 1795
5286.74 1772
5287.43 1716
5288.11 1682
5288.80 1690
5289.48 1695
5290.17 1764
5290.86 1780
5291.54 1812
5292.23 1816
5292.92 1767
5293.60 1814
5294.29 1833
5294.98 1867
5295.66 1903
5296.35 2009
5297.04 2055
5297.72 2123
5298.41 2236
5299.10 2319
5299.79 2429
5300.47 2469
5301.16 2436
5301.85 2455
5302.53 2426
5303.22 2332
5303.91 2248
5304.60 2263
5305.28 2227
5305.97 2207
5306.66 2150
5307.35 2080
5308.03 2162
5308.72 2216
5309.41 2162
5310.10 2169
5310.78 2236
5311.47 2243
5312.16 2185
5312.85 2107
5313.54 2119
5314.22 2134
5314.91 2094
5315.60 2182
5316.29 2260
5316.98 2246
5317.66 2356
5318.35 2453
5319.04 2453
5319.73 2434
5320.42 2533
5321.11 2560
5321.80 2457
5322.48 2422
5323.17 2326
5323.86 2309
5324.55 2381
5325.24 2310
5325.93 2304
5326.62 2341
5327.30 2446
5327.99 2447
5328.68 2554
5329.37 2603
5330.06 2607
5330.75 2605
5331.44 2750
5332.13 2678
5332.82 2737
5333.51 2753
5334.20 2716
5334.88 2777
5335.57 2810
5336.26 2792
5336.95 2858
5337.64 2810
5338.33 2908
5339.02 3032
5339.71 3085
5340.40 3121
5341.09 3207
5341.78 3315
5342.47 3341
5343.16 3478
5343.85 3715
5344.54 4037
5345.23 4549
5345.92 5157
5346.61 5968
5347.30 6791
5347.99 7949
5348.68 8922
5349.37 9566
5350.06 10149
5350.75 10267
5351.44 9796
5352.13 9064
5352.82 7936
5353.51 7050
5354.20 6185
5354.90 5229
5355.59 4419
5356.28 3796
5356.97 3383
5357.66 3046
5358.35 2718
5359.04 2537
5359.73 2462
5360.42 2378
5361.11 2347
5361.80 2352
5362.49 2317
5363.19 2410
5363.88 2375
5364.57 2370
5365.26 2426
5365.95 2430
5366.64 2322
5367.33 2249
5368.03 2218
5368.72 2055
5369.41 2085
5370.10 1999
5370.79 1953
5371.48 1929
5372.18 1833
5372.87 1808
5373.56 1759
5374.25 1820
5374.94 1881
5375.63 1838
5376.33 1857
5377.02 1954
5377.71 1956
5378.40 1918
5379.10 1977
5379.79 1942
5380.48 1957
5381.17 1924
5381.86 2004
5382.56 1922
5383.25 1947
5383.94 1934
5384.63 1924
5385.33 2049
5386.02 2112
5386.71 2153
5387.40 2210
5388.10 2276
5388.79 2305
5389.48 2327
5390.18 2283
5390.87 2279
5391.56 2265
5392.26 2179
5392.95 2165
5393.64 2111
5394.33 2108
5395.03 2118
5395.72 2085
5396.41 2031
5397.11 2052
5397.80 2025
5398.49 1951
5399.19 2042
5399.88 2010
5400.58 1945
5401.27 2014
5401.96 1993
5402.66 2059
5403.35 2076
5404.04 2055
5404.74 2000
5405.43 1985
5406.13 2014
5406.82 2010
5407.51 1966
5408.21 1994
5408.90 1981
5409.60 1938
5410.29 1952
5410.98 1937
5411.68 1883
5412.37 1812
5413.07 1869
5413.76 1839
5414.46 1822
5415.15 1764
5415.84 1777
5416.54 1751
5417.23 1797
5417.93 1857
5418.62 1820
5419.32 1832
5420.01 1875
5420.71 1900
5421.40 1862
5422.10 1815
5422.79 1820
5423.49 1792
5424.18 1803
5424.88 1748
5425.57 1758
5426.27 1754
5426.96 1782
5427.66 1757
5428.35 1767
5429.05 1764
5429.74 1869
5430.44 1939
5431.14 1938
5431.83 1855
5432.53 1866
5433.22 1854
5433.92 1995
5434.61 1965
5435.31 1965
5436.01 2017
5436.70 1913
5437.40 1939
5438.09 1945
5438.79 1922
5439.49 1849
5440.18 1860
5440.88 1868
5441.57 1876
5442.27 1907
5442.97 1981
5443.66 1985
5444.36 1941
5445.06 2062
5445.75 2029
5446.45 2043
5447.15 2189
5447.84 2204
5448.54 2177
5449.24 2230
5449.93 2290
5450.63 2249
5451.33 2303
5452.02 2292
5452.72 2159
5453.42 2104
5454.11 2016
5454.81 2008
5455.51 1986
5456.20 1996
5456.90 2051
5457.60 1976
5458.30 1935
5458.99 2014
5459.69 2041
5460.39 1982
5461.09 2033
5461.78 2118
5462.48 2117
5463.18 2032
5463.88 2165
5464.57 2144
5465.27 2119
5465.97 2088
5466.67 2100
5467.36 2052
5468.06 2039
5468.76 2140
5469.46 2134
5470.16 2203
5470.85 2218
5471.55 2217
5472.25 2187
5472.95 2224
5473.65 2367
5474.35 2402
5475.04 2364
5475.74 2494
5476.44 2722
5477.14 2867
5477.84 2998
5478.54 3159
5479.23 3274
5479.93 3346
5480.63 3387
5481.33 3278
5482.03 3099
5482.73 2882
5483.43 2762
5484.13 2657
5484.83 2638
5485.52 2728
5486.22 2679
5486.92 2589
5487.62 2579
5488.32 2601
5489.02 2706
5489.72 2749
5490.42 2636
5491.12 2638
5491.82 2723
5492.52 2786
5493.22 2796
5493.92 2965
5494.62 2988
5495.31 3069
5496.01 3203
5496.71 3569
5497.41 3969
5498.11 4339
5498.81 4519
5499.51 4946
5500.21 5076
5500.91 4834
5501.61 4605
5502.31 4262
5503.01 3887
5503.71 3453
5504.41 3150
5505.11 3025
5505.81 2878
5506.51 2911
5507.22 2792
5507.92 2773
5508.62 2699
5509.32 2646
5510.02 2593
5510.72 2452
5511.42 2466
5512.12 2434
5512.82 2418
5513.52 2455
5514.22 2406
5514.92 2431
5515.62 2306
5516.32 2295
5517.03 2325
5517.73 2311
5518.43 2328
5519.13 2331
5519.83 2345
5520.53 2246
5521.23 2175
5521.93 2134
5522.63 2130
5523.34 2072
5524.04 2025
5524.74 1930
5525.44 1911
5526.14 1946
5526.84 1908
5527.55 1852
5528.25 1890
5528.95 1840
5529.65 1849
5530.35 1896
5531.05 1834
5531.76 1778
5532.46 1806
5533.16 1791
5533.86 1804
5534.56 1824
5535.27 1834
5535.97 1878
5536.67 1789
5537.37 1783
5538.08 1753
5538.78 1743
5539.48 1734
5540.18 1742
5540.89 1719
5541.59 1740
5542.29 1697
5542.99 1741
5543.70 1711
5544.40 1834
5545.10 1691
5545.80 1717
5546.51 1733
5547.21 1751
5547.91 1754
5548.62 1764
5549.32 1812
5550.02 1741
5550.73 1744
5551.43 1707
5552.13 1726
5552.84 1718
5553.54 1677
5554.24 1757
5554.95 1752
5555.65 1697
5556.35 1698
5557.06 1698
5557.76 1717
5558.46 1781
5559.17 1747
5559.87 1678
5560.57 1666
5561.28 1753
5561.98 1812
5562.69 1945
5563.39 1941
5564.09 1955
5564.80 1959
5565.50 1932
5566.21 1924
5566.91 1984
5567.61 1912
5568.32 1954
5569.02 1910
5569.73 1862
5570.43 1824
5571.14 1799
5571.84 1855
5572.54 1854
5573.25 1886
5573.95 1868
5574.66 1911
5575.36 1860
5576.07 1958
5576.77 1994
5577.48 1991
5578.18 1956
5578.89 1948
5579.59 1922
5580.30 1889
5581.00 1870
5581.71 1796
5582.41 1732
5583.12 1682
5583.82 1730
5584.53 1671
5585.23 1634
5585.94 1627
5586.64 1647
5587.35 1610
5588.06 1622
5588.76 1565
5589.47 1545
5590.17 1572
5590.88 1620
5591.58 1613
5592.29 1595
5592.99 1543
5593.70 1568
5594.41 1620
5595.11 1567
5595.82 1574
5596.52 1606
5597.23 1588
5597.94 1527
5598.64 1602
5599.35 1593
5600.06 1569
5600.76 1586
5601.47 1625
5602.17 1678
5602.88 1714
5603.59 1681
5604.29 1612
5605.00 1665
5605.71 1644
5606.41 1592
5607.12 1536
5607.83 1556
5608.53 1499
5609.24 1569
5609.95 1553
5610.65 1555
5611.36 1555
5612.07 1586
5612.78 1646
5613.48 1542
5614.19 1566
5614.90 1551
5615.60 1487
5616.31 1551
5617.02 1553
5617.73 1516
5618.43 1539
5619.14 1521
5619.85 1568
5620.56 1534
5621.26 1550
5621.97 1552
5622.68 1551
5623.39 1583
5624.09 1602
5624.80 1573
5625.51 1596
5626.22 1708
5626.93 1693
5627.63 1669
5628.34 1670
5629.05 1634
5629.76 1644
5630.47 1723
5631.17 1657
5631.88 1624
5632.59 1709
5633.30 1700
5634.01 1630
5634.72 1722
5635.42 1742
5636.13 1753
5636.84 1784
5637.55 1811
5638.26 1816
5638.97 1862
5639.68 1878
5640.39 1869
5641.09 1817
5641.80 1756
5642.51 1797
5643.22 1732
5643.93 1723
5644.64 1768
5645.35 1771
5646.06 1720
5646.77 1726
5647.48 1690
5648.19 1668
5648.89 1759
5649.60 1711
5650.31 1820
5651.02 1862
5651.73 1831
5652.44 1839
5653.15 1911
5653.86 1995
5654.57 2037
5655.28 2017
5655.99 2062
5656.70 2142
5657.41 2152
5658.12 2097
5658.83 1938
5659.54 1925
5660.25 1965
5660.96 1922
5661.67 1792
5662.38 1771
5663.09 1770
5663.80 1708
5664.51 1764
5665.22 1849
5665.93 1874
5666.64 1853
5667.35 1891
5668.06 1922
5668.77 1964
5669.48 1981
5670.19 2005
5670.91 1987
5671.62 2016
5672.33 1951
5673.04 1899
5673.75 1843
5674.46 1753
5675.17 1792
5675.88 1847
5676.59 1834
5677.30 1827
5678.01 1789
5678.73 1779
5679.44 1745
5680.15 1793
5680.86 1775
5681.57 1746
5682.28 1820
5682.99 1729
5683.71 1730
5684.42 1738
5685.13 1716
5685.84 1716
5686.55 1808
5687.26 1736
5687.98 1761
5688.69 1727
5689.40 1709
5690.11 1790
5690.82 1742
5691.54 1719
5692.25 1689
5692.96 1648
5693.67 1708
5694.38 1716
5695.10 1668
5695.81 1657
5696.52 1719
5697.23 1690
5697.95 1634
5698.66 1675
5699.37 1674
5700.08 1647
5700.80 1638
5701.51 1626
5702.22 1606
5702.93 1607
5703.65 1663
5704.36 1689
5705.07 1685
5705.78 1640
5706.50 1647
5707.21 1686
5707.92 1654
5708.64 1686
5709.35 1717
5710.06 1663
5710.78 1685
5711.49 1698
5712.20 1618
5712.92 1655
5713.63 1594
5714.34 1649
5715.06 1624
5715.77 1651
5716.48 1684
5717.20 1607
5717.91 1636
5718.62 1676
5719.34 1686
5720.05 1721
5720.77 1655
5721.48 1748
5722.19 1775
5722.91 1764
5723.62 1803
5724.33 1832
5725.05 1793
5725.76 1808
5726.48 1794
5727.19 1800
5727.91 1830
5728.62 1833
5729.33 1849
5730.05 1846
5730.76 1944
5731.48 1845
5732.19 1866
5732.91 1887
5733.62 1922
5734.34 1950
5735.05 2012
5735.77 1996
5736.48 2011
5737.20 2053
5737.91 2014
5738.63 2002
5739.34 1976
5740.06 1980
5740.77 1946
5741.49 1971
5742.20 2016
5742.92 2014
5743.63 2009
5744.35 1948
5745.06 2084
5745.78 2085
5746.49 2095
5747.21 2079
5747.92 2149
5748.64 2260
5749.35 2413
5750.07 2607
5750.79 2842
5751.50 2969
5752.22 3185
5752.93 3280
5753.65 3385
5754.36 3361
5755.08 3235
5755.80 3130
5756.51 2968
5757.23 2916
5757.95 2713
5758.66 2609
5759.38 2486
5760.09 2428
5760.81 2476
5761.53 2402
5762.24 2325
5762.96 2396
5763.68 2349
5764.39 2405
5765.11 2329
5765.83 2271
5766.54 2410
5767.26 2439
5767.98 2495
5768.69 2501
5769.41 2573
5770.13 2609
5770.84 2612
5771.56 2595
5772.28 2688
5772.99 2580
5773.71 2631
5774.43 2710
5775.15 2731
5775.86 2813
5776.58 2855
5777.30 2942
5778.01 2963
5778.73 3024
5779.45 3015
5780.17 3130
5780.88 3089
5781.60 3168
5782.32 3161
5783.04 3195
5783.76 3312
5784.47 3341
5785.19 3309
5785.91 3401
5786.63 3543
5787.34 3666
5788.06 3705
5788.78 3867
5789.50 4109
5790.22 4440
5790.94 4587
5791.65 4623
5792.37 4899
5793.09 5011
5793.81 5310
5794.53 5813
5795.25 6524
5795.96 7771
5796.68 9382
5797.40 11593
5798.12 13824
5798.84 15356
5799.56 16441
5800.28 16452
5800.99 15180
5801.71 13636
5802.43 11586
5803.15 10016
5803.87 8893
5804.59 7794
5805.31 7177
5806.03 6808
5806.75 6570
5807.47 6739
5808.18 6391
5808.90 6270
5809.62 6178
5810.34 6158
5811.06 6215
5811.78 6170
5812.50 6103
5813.22 6062
5813.94 6112
5814.66 5980
5815.38 5700
5816.10 5346
5816.82 5160
5817.54 5066
5818.26 4882
5818.98 4700
5819.70 4644
5820.42 4501
5821.14 4352
5821.86 4193
5822.58 4059
5823.30 3899
5824.02 3831
5824.74 3747
5825.46 3700
5826.18 3587
5826.90 3402
5827.62 3403
5828.34 3428
5829.06 3382
5829.78 3216
5830.50 3185
5831.22 3197
5831.95 3083
5832.67 3077
5833.39 3013
5834.11 2963
5834.83 2908
5835.55 2927
5836.27 2976
5836.99 3022
5837.71 2970
5838.43 3012
5839.15 3029
5839.88 2912
5840.60 2934
5841.32 2812
5842.04 2708
5842.76 2724
5843.48 2680
5844.20 2750
5844.93 2699
5845.65 2749
5846.37 2779
5847.09 2766
5847.81 2705
5848.53 2712
5849.26 2719
5849.98 2739
5850.70 2746
5851.42 2665
5852.14 2651
5852.87 2564
5853.59 2585
5854.31 2624
5855.03 2667
5855.75 2655
5856.48 2583
5857.20 2618
5857.92 2588
5858.64 2551
5859.37 2479
5860.09 2506
5860.81 2557
5861.53 2526
5862.26 2459
5862.98 2456
5863.70 2430
5864.42 2498
5865.15 2506
5865.87 2410
5866.59 2497
5867.31 2512
5868.04 2544
5868.76 2606
5869.48 2665
5870.21 2643
5870.93 2636
5871.65 2507
5872.38 2659
5873.10 2597
5873.82 2508
5874.55 2432
5875.27 2417
5875.99 2426
5876.72 2438
5877.44 2368
5878.16 2414
5878.89 2486
5879.61 2475
5880.33 2412
5881.06 2385
5881.78 2353
5882.51 2411
5883.23 2343
5883.95 2381
5884.68 2397
5885.40 2422
5886.13 2396
5886.85 2344
5887.57 2211
5888.30 2243
5889.02 2238
5889.75 2199
5890.47 2165
5891.20 2215
5891.92 2178
5892.64 2158
5893.37 2213
5894.09 2081
5894.82 2131
5895.54 2099
5896.27 2092
5896.99 2144
5897.72 2033
5898.44 2097
5899.17 2075
5899.89 2059
5900.62 2086
5901.34 2027
5902.07 1986
5902.79 2064
5903.52 2136
5904.24 2055
5904.97 2024
5905.69 2008
5906.42 1925
5907.14 1999
5907.87 1921
5908.59 1962
5909.32 1987
5910.04 2032
5910.77 2045
5911.50 1971
5912.22 2060
5912.95 1992
5913.67 1956
5914.40 2015
5915.12 2019
5915.85 2065
5916.58 2081
5917.30 2043
5918.03 2052
5918.75 2014
5919.48 2078
5920.21 2102
5920.93 2101
5921.66 2093
5922.39 2097
5923.11 2121
5923.84 2142
5924.56 2077
5925.29 2116
5926.02 2091
5926.74 2208
5927.47 2205
5928.20 2211
5928.92 2309
5929.65 2382
5930.38 2318
5931.10 2366
5931.83 2489
5932.56 2705
5933.28 2894
5934.01 3118
5934.74 3182
5935.47 3347
5936.19 3357
5936.92 3323
5937.65 3254
5938.37 3147
5939.10 2972
5939.83 2986
5940.56 2826
5941.28 2733
5942.01 2821
5942.74 2747
5943.47 2700
5944.19 2667
5944.92 2650
5945.65 2721
5946.38 2751
5947.11 2854
5947.83 3036
5948.56 3160
5949.29 3276
5950.02 3393
5950.74 3516
5951.47 3614
5952.20 3534
5952.93 3323
5953.66 3306
5954.39 3249
5955.11 3183
5955.84 3114
5956.57 3147
5957.30 3148
5958.03 3116
5958.76 3133
5959.48 3196
5960.21 3210
5960.94 3197
5961.67 3259
5962.40 3410
5963.13 3687
5963.86 3939
5964.59 4284
5965.31 4564
5966.04 4669
5966.77 4666
5967.50 4591
5968.23 4355
5968.96 4062
5969.69 3844
5970.42 3760
5971.15 3653
5971.88 3652
5972.61 3526
5973.34 3413
5974.06 3493
5974.79 3471
5975.52 3473
5976.25 3591
5976.98 3713
5977.71 3678
5978.44 3723
5979.17 3684
5979.90 3850
5980.63 3894
5981.36 3856
5982.09 3907
5982.82 3858
5983.55 3857
5984.28 3793
5985.01 3870
5985.74 3901
5986.47 3855
5987.20 3836
5987.93 3804
5988.66 3770
5989.39 3718
5990.12 3806
5990.85 3921
5991.58 4021
5992.32 3978
5993.05 4022
5993.78 3999
5994.51 4014
5995.24 4066
5995.97 4040
5996.70 3996
5997.43 4104
5998.16 3960
5998.89 3936
5999.62 3941
6000.35 3968
6001.09 3893
6001.82 3800
6002.55 3743
6003.28 3875
6004.01 3899
6004.74 4162
6005.47 4312
6006.20 4618
6006.94 5119
6007.67 5651
6008.40 6337
6009.13 7177
6009.86 8047
6010.59 8664
6011.33 9192
6012.06 9409
6012.79 9646
6013.52 9369
6014.25 8737
6014.98 8161
6015.72 7440
6016.45 6670
6017.18 6027
6017.91 5231
6018.64 4835
6019.38 4268
6020.11 3961
6020.84 3669
6021.57 3469
6022.31 3273
6023.04 3196
6023.77 3146
6024.50 3084
6025.24 2937
6025.97 2804
6026.70 2805
6027.43 2713
6028.17 2680
6028.90 2692
6029.63 2697
6030.37 2626
6031.10 2540
6031.83 2586
6032.56 2489
6033.30 2505
6034.03 2509
6034.76 2502
6035.50 2591
6036.23 2541
6036.96 2561
6037.70 2626
6038.43 2654
6039.16 2654
6039.90 2648
6040.63 2676
6041.36 2696
6042.10 2684
6042.83 2676
6043.56 2668
6044.30 2681
6045.03 2707
6045.77 2743
6046.50 2709
6047.23 2710
6047.97 2772
6048.70 2766
6049.44 2856
6050.17 2973
6050.90 3023
6051.64 3081
6052.37 3033
6053.11 3053
6053.84 2985
6054.57 2979
6055.31 2960
6056.04 2847
6056.78 2817
6057.51 2773
6058.25 2796
6058.98 2796
6059.72 2928
6060.45 2833
6061.19 2824
6061.92 2800
6062.66 2802
6063.39 2804
6064.13 2703
6064.86 2705
6065.60 2712
6066.33 2667
6067.07 2583
6067.80 2586
6068.54 2557
6069.27 2469
6070.01 2483
6070.74 2437
6071.48 2386
6072.21 2442
6072.95 2502
6073.68 2427
6074.42 2342
6075.15 2397
6075.89 2414
6076.63 2371
6077.36 2337
6078.10 2362
6078.83 2390
6079.57 2289
6080.30 2247
6081.04 2280
6081.78 2208
6082.51 2212
6083.25 2193
6083.98 2154
6084.72 2130
6085.46 2131
6086.19 2174
6086.93 2176
6087.67 2163
6088.40 2174
6089.14 2217
6089.88 2191
6090.61 2219
6091.35 2194
6092.09 2160
6092.82 2117
6093.56 2200
6094.30 2159
6095.03 2110
6095.77 2122
6096.51 2161
6097.24 2093
6097.98 2055
6098.72 2053
6099.45 2043
6100.19 2027
6100.93 2051
6101.67 1950
6102.40 2025
6103.14 2023
6103.88 2014
6104.61 2056
6105.35 2026
6106.09 2049
6106.83 1985
6107.56 2051
6108.30 2064
6109.04 2052
6109.78 2139
6110.51 2139
6111.25 2147
6111.99 2189
6112.73 2076
6113.47 2159
6114.20 2115
6114.94 2089
6115.68 2117
6116.42 2176
6117.16 2042
6117.89 2138
6118.63 2211
6119.37 2241
6120.11 2211
6120.85 2345
6121.59 2285
6122.32 2373
6123.06 2412
6123.80 2314
6124.54 2324
6125.28 2333
6126.02 2347
6126.76 2224
6127.49 2246
6128.23 2321
6128.97 2248
6129.71 2227
6130.45 2256
6131.19 2267
6131.93 2254
6132.67 2280
6133.41 2308
6134.15 2339
6134.88 2339
6135.62 2340
6136.36 2349
6137.10 2355
6137.84 2434
6138.58 2400
6139.32 2344
6140.06 2406
6140.80 2452
6141.54 2452
6142.28 2381
6143.02 2389
6143.76 2393
6144.50 2440
6145.24 2437
6145.98 2461
6146.72 2444
6147.46 2471
6148.20 2480
6148.94 2480
6149.68 2520
6150.42 2584
6151.16 2670
6151.90 2665
6152.64 2650
6153.38 2617
6154.12 2682
6154.86 2694
6155.60 2665
6156.34 2773
6157.08 2752
6157.82 2774
6158.56 2748
6159.30 2808
6160.04 2853
6160.78 3034
6161.52 3141
6162.27 3228
6163.01 3380
6163.75 3568
6164.49 3717
6165.23 3851
6165.97 3808
6166.71 3854
6167.45 3827
6168.19 3900
6168.94 3797
6169.68 3667
6170.42 3639
6171.16 3563
6171.90 3448
6172.64 3361
6173.38 3300
6174.13 3269
6174.87 3394
6175.61 3446
6176.35 3451
6177.09 3433
6177.83 3465
6178.58 3625
6179.32 3661
6180.06 3702
6180.80 3758
6181.54 3831
6182.28 3873
6183.03 3850
6183.77 3923
6184.51 3954
6185.25 4035
6186.00 3983
6186.74 4007
6187.48 4039
6188.22 4016
6188.97 4152
6189.71 4374
6190.45 4612
6191.19 4664
6191.94 4725
6192.68 4834
6193.42 4871
6194.16 4912
6194.91 4846
6195.65 4803
6196.39 4923
6197.13 4876
6197.88 4654
6198.62 4802
6199.36 4958
6200.11 4946
6200.85 5269
6201.59 5507
6202.34 6189
6203.08 7095
6203.82 8439
6204.57 10510
6205.31 12899
6206.05 15239
6206.80 17300
6207.54 19064
6208.28 19955
6209.03 19903
6209.77 19037
6210.52 17130
6211.26 15608
6212.00 13675
6212.75 11863
6213.49 9941
6214.23 8635
6214.98 7560
6215.72 6713
6216.47 6066
6217.21 5614
6217.95 5233
6218.70 5127
6219.44 5055
6220.19 5084
6220.93 5228
6221.68 5309
6222.42 5563
6223.17 5641
6223.91 5758
6224.65 5699
6225.40 5459
6226.14 5192
6226.89 4732
6227.63 4411
6228.38 3965
6229.12 3820
6229.87 3652
6230.61 3526
6231.36 3256
6232.10 3296
6232.85 3337
6233.59 3385
6234.34 3317
6235.08 3286
6235.83 3443
6236.57 3470
6237.32 3494
6238.06 3553
6238.81 3540
6239.56 3614
6240.30 3678
6241.05 3549
6241.79 3638
6242.54 3792
6243.28 3801
6244.03 3828
6244.77 3996
6245.52 4172
6246.27 4474
6247.01 4691
6247.76 4807
6248.50 4876
6249.25 4789
6250.00 4549
6250.74 4495
6251.49 4244
6252.23 4063
6252.98 3972
6253.73 4126
6254.47 4196
6255.22 4091
6255.97 4099
6256.71 4135
6257.46 4141
6258.21 4289
6258.95 4208
6259.70 4175
6260.45 4139
6261.19 4120
6261.94 4138
6262.69 4197
6263.43 4229
6264.18 4480
6264.93 4784
6265.67 4983
6266.42 5321
6267.17 5619
6267.92 5789
6268.66 5643
6269.41 5528
6270.16 5389
6270.90 5361
6271.65 5328
6272.40 5491
6273.15 5653
6273.89 5979
6274.64 6071
6275.39 6261
6276.14 6103
6276.89 6136
6277.63 5934
6278.38 5387
6279.13 5077
6279.88 4623
6280.62 4381
6281.37 4147
6282.12 3873
6282.87 3766
6283.62 3601
6284.36 3490
6285.11 3458
6285.86 3503
6286.61 3591
6287.36 3625
6288.11 3681
6288.85 3686
6289.60 3709
6290.35 3545
6291.10 3479
6291.85 3404
6292.60 3388
6293.35 3426
6294.09 3375
6294.84 3228
6295.59 3217
6296.34 3099
6297.09 3098
6297.84 2993
6298.59 3000
6299.34 3007
6300.09 2941
6300.83 3015
6301.58 3026
6302.33 3065
6303.08 3011
6303.83 3002
6304.58 3072
6305.33 2981
6306.08 2925
6306.83 2948
6307.58 3011
6308.33 2946
6309.08 2939
6309.83 2973
6310.58 3035
6311.33 2959
6312.08 2937
6312.83 2968
6313.58 2981
6314.33 2838
6315.08 2845
6315.83 2793
6316.58 2840
6317.33 2822
6318.08 2868
6318.83 2786
6319.58 2716
6320.33 2766
6321.08 2732
6321.83 2724
6322.58 2585
6323.33 2577
6324.08 2563
6324.83 2615
6325.58 2525
6326.33 2526
6327.08 2551
6327.83 2528
6328.58 2593
6329.33 2595
6330.08 2511
6330.84 2501
6331.59 2532
6332.34 2539
6333.09 2459
6333.84 2527
6334.59 2520
6335.34 2485
6336.09 2473
6336.84 2508
6337.60 2442
6338.35 2501
6339.10 2441
6339.85 2420
6340.60 2539
6341.35 2525
6342.10 2450
6342.86 2476
6343.61 2531
6344.36 2563
6345.11 2595
6345.86 2666
6346.61 2623
6347.37 2551
6348.12 2662
6348.87 2703
6349.62 2716
6350.37 2782
6351.13 2808
6351.88 2822
6352.63 2842
6353.38 2899
6354.14 2813
6354.89 2686
6355.64 2591
6356.39 2568
6357.14 2567
6357.90 2602
6358.65 2517
6359.40 2485
6360.16 2399
6360.91 2463
6361.66 2413
6362.41 2487
6363.17 2473
6363.92 2479
6364.67 2481
6365.42 2607
6366.18 2658
6366.93 2651
6367.68 2644
6368.44 2682
6369.19 2652
6369.94 2655
6370.70 2622
6371.45 2608
6372.20 2521
6372.96 2574
6373.71 2584
6374.46 2621
6375.22 2506
6375.97 2505
6376.72 2567
6377.48 2606
6378.23 2582
6378.99 2651
6379.74 2625
6380.49 2603
6381.25 2543
6382.00 2539
6382.75 2597
6383.51 2640
6384.26 2758
6385.02 3093
6385.77 3287
6386.53 3611
6387.28 3931
6388.03 4079
6388.79 4167
6389.54 4283
6390.30 4142
6391.05 3770
6391.81 3508
6392.56 3270
6393.31 3098
6394.07 2807
6394.82 2623
6395.58 2546
6396.33 2415
6397.09 2318
6397.84 2279
6398.60 2287
6399.35 2206
6400.11 2149
6400.86 2148
6401.62 2173
6402.37 2253
6403.13 2233
6403.88 2200
6404.64 2219
6405.39 2262
6406.15 2254
6406.90 2238
6407.66 2213
6408.42 2210
6409.17 2219
6409.93 2152
6410.68 2084
6411.44 2124
6412.19 2054
6412.95 2097
6413.71 2093
6414.46 2131
6415.22 2105
6415.97 2069
6416.73 2065
6417.48 2089
6418.24 2163
6419.00 2177
6419.75 2130
6420.51 2168
6421.27 2219
6422.02 2276
6422.78 2306
6423.53 2219
6424.29 2206
6425.05 2136
6425.80 2132
6426.56 2082
6427.32 2047
6428.07 1962
6428.83 2026
6429.59 2071
6430.34 2022
6431.10 2096
6431.86 2046
6432.61 1972
6433.37 2053
6434.13 2000
6434.89 2005
6435.64 2036
6436.40 2070
6437.16 2015
6437.91 2092
6438.67 2059
6439.43 2045
6440.19 2042
6440.94 2020
6441.70 2004
6442.46 1941
6443.22 1914
6443.97 1994
6444.73 2025
6445.49 1857
6446.25 1889
6447.00 1952
6447.76 1969
6448.52 1999
6449.28 2009
6450.04 1945
6450.79 1962
6451.55 2005
6452.31 1975
6453.07 1995
6453.83 1980
6454.58 2056
6455.34 1993
6456.10 1955
6456.86 1993
6457.62 2004
6458.38 2003
6459.13 2050
6459.89 2031
6460.65 1995
6461.41 1908
6462.17 1905
6462.93 1993
6463.69 2048
6464.44 1986
6465.20 2002
6465.96 2053
6466.72 2048
6467.48 2086
6468.24 2016
6469.00 2038
6469.76 2023
6470.52 2050
6471.28 2010
6472.03 2016
6472.79 2027
6473.55 2000
6474.31 1961
6475.07 1986
6475.83 1967
6476.59 2015
6477.35 1979
6478.11 2033
6478.87 2036
6479.63 2022
6480.39 1986
6481.15 2062
6481.91 2131
6482.67 2178
6483.43 2191
6484.19 2129
6484.95 2226
6485.71 2185
6486.47 2122
6487.23 2207
6487.99 2262
6488.75 2299
6489.51 2251
6490.27 2242
6491.03 2272
6491.79 2329
6492.55 2308
6493.31 2337
6494.07 2494
6494.83 2455
6495.59 2442
6496.35 2443
6497.11 2440
6497.87 2529
6498.64 2500
6499.40 2452
6500.16 2485
6500.92 2457
6501.68 2494
6502.44 2519
6503.20 2521
6503.96 2572
6504.72 2580
6505.48 2636
6506.25 2649
6507.01 2648
6507.77 2677
6508.53 2646
6509.29 2716
6510.05 2671
6510.81 2636
6511.57 2700
6512.34 2678
6513.10 2786
6513.86 2746
6514.62 2692
6515.38 2707
6516.15 2781
6516.91 2847
6517.67 2831
6518.43 2993
6519.19 3069
6519.95 3222
6520.72 3454
6521.48 3677
6522.24 3954
6523.00 4380
6523.77 4871
6524.53 5336
6525.29 5573
6526.05 5820
6526.81 5882
6527.58 5522
6528.34 5250
6529.10 4971
6529.86 4574
6530.63 4185
6531.39 3877
6532.15 3698
6532.92 3431
6533.68 3176
6534.44 3053
6535.20 3141
6535.97 3028
6536.73 2820
6537.49 2664
6538.26 2648
6539.02 2677
6539.78 2591
6540.55 2524
6541.31 2491
6542.07 2432
6542.84 2387
6543.60 2351
6544.36 2359
6545.13 2351
6545.89 2328
6546.65 2358
6547.42 2382
6548.18 2346
6548.94 2311
6549.71 2345
6550.47 2365
6551.24 2435
6552.00 2520
6552.76 2484
6553.53 2578
6554.29 2449
6555.06 2515
6555.82 2585
6556.58 2530
6557.35 2517
6558.11 2575
6558.88 2647
6559.64 2655
6560.41 2672
6561.17 2717
6561.93 2723
6562.70 2664
6563.46 2692
6564.23 2632
6564.99 2665
6565.76 2737
6566.52 2752
6567.29 2720
6568.05 2683
6568.82 2651
6569.58 2733
6570.35 2795
6571.11 2842
6571.88 2864
6572.64 2884
6573.41 2946
6574.17 2941
6574.94 2981
6575.70 3056
6576.47 3050
6577.23 3053
6578.00 3125
6578.76 3150
6579.53 3128
6580.29 3255
6581.06 3253
6581.83 3304
6582.59 3386
6583.36 3250
6584.12 3197
6584.89 3280
6585.65 3266
6586.42 3227
6587.19 3310
6587.95 3394
6588.72 3621
6589.48 3914
6590.25 4232
6591.02 4566
6591.78 4886
6592.55 5004
6593.32 4956
6594.08 4916
6594.85 4934
6595.61 4629
6596.38 4306
6597.15 4097
6597.91 3808
6598.68 3488
6599.45 3318
6600.21 3255
6600.98 3027
6601.75 2894
6602.51 2916
6603.28 2818
6604.05 2746
6604.82 2694
6605.58 2699
6606.35 2719
6607.12 2680
6607.88 2644
6608.65 2630
6609.42 2743
6610.19 2716
6610.95 2649
6611.72 2618
6612.49 2686
6613.25 2665
6614.02 2640
6614.79 2739
6615.56 2842
6616.32 2880
6617.09 2902
6617.86 2981
6618.63 3026
6619.40 2974
6620.16 2994
6620.93 2989
6621.70 2919
6622.47 2948
6623.24 3014
6624.00 2982
6624.77 2940
6625.54 3003
6626.31 3000
6627.08 3001
6627.84 3162
6628.61 3429
6629.38 3668
6630.15 4040
6630.92 4448
6631.69 4920
6632.46 5431
6633.22 5627
6633.99 5564
6634.76 5505
6635.53 5280
6636.30 4984
6637.07 4511
6637.84 4150
6638.61 3815
6639.37 3482
6640.14 3343
6640.91 3245
6641.68 3015
6642.45 2935
6643.22 2990
6643.99 2878
6644.76 2797
6645.53 2747
6646.30 2809
6647.07 2913
6647.84 3031
6648.61 2932
6649.37 2968
6650.14 3031
6650.91 2899
6651.68 2858
6652.45 2946
6653.22 3049
6653.99 2934
6654.76 2928
6655.53 2906
6656.30 2856
6657.07 2826
6657.84 2761
6658.61 2687
6659.38 2748
6660.15 2729
6660.92 2684
6661.69 2700
6662.46 2709
6663.23 2766
6664.00 2692
6664.77 2673
6665.55 2664
6666.32 2759
6667.09 2791
6667.86 2810
6668.63 2813
6669.40 2696
6670.17 2707
6670.94 2617
6671.71 2671
6672.48 2768
6673.25 2749
6674.02 2873
6674.79 2818
6675.57 2808
6676.34 2750
6677.11 2737
6677.88 2775
6678.65 2712
6679.42 2864
6680.19 2886
6680.96 2995
6681.74 3177
6682.51 3326
6683.28 3436
6684.05 3580
6684.82 3528
6685.59 3351
6686.37 3257
6687.14 3117
6687.91 3001
6688.68 2907
6689.45 2815
6690.22 2915
6691.00 2816
6691.77 2683
6692.54 2610
6693.31 2639
6694.08 2616
6694.86 2583
6695.63 2561
6696.40 2670
6697.17 2550
6697.95 2597
6698.72 2624
6699.49 2596
6700.26 2455
6701.04 2479
6701.81 2542
6702.58 2547
6703.35 2434
6704.13 2521
6704.90 2454
6705.67 2347
6706.44 2359
6707.22 2318
6707.99 2373
6708.76 2397
6709.54 2443
6710.31 2449
6711.08 2396
6711.86 2361
6712.63 2345
6713.40 2396
6714.17 2380
6714.95 2356
6715.72 2284
6716.50 2324
6717.27 2299
6718.04 2292
6718.82 2274
6719.59 2302
6720.36 2288
6721.14 2309
6721.91 2329
6722.68 2313
6723.46 2288
6724.23 2344
6725.01 2361
6725.78 2270
6726.55 2368
6727.33 2340
6728.10 2329
6728.88 2436
6729.65 2450
6730.42 2465
6731.20 2469
6731.97 2456
6732.75 2480
6733.52 2472
6734.30 2468
6735.07 2589
6735.84 2516
6736.62 2469
6737.39 2461
6738.17 2458
6738.94 2517
6739.72 2435
6740.49 2486
6741.27 2491
6742.04 2545
6742.82 2551
6743.59 2624
6744.37 2650
6745.14 2540
6745.92 2532
6746.69 2658
6747.47 2838
6748.24 3030
6749.02 3059
6749.79 3133
6750.57 3269
6751.34 3388
6752.12 3462
6752.90 3249
6753.67 3156
6754.45 3060
6755.22 2895
6756.00 2748
6756.77 2568
6757.55 2543
6758.33 2544
6759.10 2517
6759.88 2497
6760.65 2437
6761.43 2522
6762.20 2536
6762.98 2503
6763.76 2491
6764.53 2474
6765.31 2458
6766.09 2442
6766.86 2329
6767.64 2366
6768.41 2373
6769.19 2321
6769.97 2334
6770.74 2287
6771.52 2281
6772.30 2238
6773.07 2299
6773.85 2308
6774.63 2196
6775.40 2236
6776.18 2249
6776.96 2315
6777.74 2340
6778.51 2346
6779.29 2316
6780.07 2321
6780.84 2320
6781.62 2328
6782.40 2325
6783.17 2304
6783.95 2271
6784.73 2316
6785.51 2229
6786.28 2242
6787.06 2245
6787.84 2230
6788.62 2168
6789.39 2173
6790.17 2229
6790.95 2245
6791.73 2109
6792.51 2099
6793.28 2161
6794.06 2207
6794.84 2165
6795.62 2103
6796.39 2158
6797.17 2212
6797.95 2204
6798.73 2303
6799.51 2250
6800.29 2304
6801.06 2370
6801.84 2496
6802.62 2515
6803.40 2477
6804.18 2597
6804.96 2525
6805.73 2438
6806.51 2404
6807.29 2431
6808.07 2334
6808.85 2299
6809.63 2348
6810.41 2415
6811.18 2385
6811.96 2351
6812.74 2370
6813.52 2335
6814.30 2353
6815.08 2318
6815.86 2361
6816.64 2349
6817.42 2332
6818.20 2293
6818.98 2294
6819.76 2326
6820.53 2267
6821.31 2266
6822.09 2313
6822.87 2294
6823.65 2294
6824.43 2296
6825.21 2301
6825.99 2226
6826.77 2270
6827.55 2241
6828.33 2221
6829.11 2204
6829.89 2151
6830.67 2217
6831.45 2158
6832.23 2163
6833.01 2142
6833.79 2206
6834.57 2177
6835.35 2180
6836.13 2167
6836.91 2107
6837.69 2212
6838.47 2145
6839.25 2093
6840.03 2063
6840.81 2114
6841.59 2131
6842.37 2219
6843.16 2156
6843.94 2336
6844.72 2475
6845.50 2594
6846.28 2962
6847.06 3392
6847.84 3787
6848.62 4077
6849.40 4162
6850.18 4223
6850.96 4090
6851.75 3953
6852.53 3645
6853.31 3411
6854.09 3203
6854.87 2966
6855.65 2858
6856.43 2756
6857.22 2600
6858.00 2530
6858.78 2460
6859.56 2436
6860.34 2489
6861.12 2475
6861.90 2527
6862.69 2602
6863.47 2674
6864.25 2757
6865.03 2743
6865.81 2858
6866.60 2792
6867.38 2673
6868.16 2642
6868.94 2647
6869.72 2540
6870.51 2425
6871.29 2504
6872.07 2477
6872.85 2385
6873.64 2497
6874.42 2441
6875.20 2583
6875.98 2659
6876.77 2686
6877.55 2791
6878.33 2815
6879.11 2843
6879.90 2920
6880.68 3002
6881.46 3013
6882.25 3205
6883.03 3303
6883.81 3653
6884.59 4121
6885.38 4451
6886.16 4762
6886.94 4939
6887.73 4747
6888.51 4601
6889.29 4167
6890.08 3823
6890.86 3601
6891.64 3291
6892.43 3207
6893.21 3081
6893.99 2993
6894.78 2881
6895.56 2790
6896.35 2850
6897.13 2799
6897.91 2904
6898.70 2874
6899.48 2853
6900.26 2866
6901.05 2895
6901.83 2872
6902.62 2914
6903.40 2887
6904.18 2916
6904.97 2867
6905.75 2856
6906.54 2782
6907.32 2713
6908.11 2722
6908.89 2632
6909.67 2592
6910.46 2571
6911.24 2490
6912.03 2577
6912.81 2538
6913.60 2542
6914.38 2637
6915.17 2604
6915.95 2566
6916.74 2570
6917.52 2508
6918.31 2530
6919.09 2551
6919.88 2564
6920.66 2601
6921.45 2529
6922.23 2552
6923.02 2588
6923.80 2626
6924.59 2548
6925.37 2617
6926.16 2571
6926.94 2577
6927.73 2502
6928.51 2547
6929.30 2564
6930.09 2593
6930.87 2602
6931.66 2593
6932.44 2663
6933.23 2775
6934.01 2733
6934.80 2709
6935.59 2717
6936.37 2844
6937.16 2946
6937.94 2980
6938.73 3005
6939.52 3200
6940.30 3318
6941.09 3370
6941.88 3414
6942.66 3416
6943.45 3494
6944.23 3564
6945.02 3706
6945.81 3836
6946.59 3921
6947.38 3914
6948.17 4060
6948.95 3955
6949.74 3766
6950.53 3730
6951.31 3691
6952.10 3739
6952.89 3732
6953.67 3569
6954.46 3687
6955.25 3780
6956.04 3861
6956.82 3910
6957.61 3890
6958.40 3983
6959.18 3876
6959.97 3931
6960.76 3999
6961.55 3919
6962.33 3863
6963.12 3889
6963.91 3939
6964.70 3935
6965.48 4053
6966.27 4143
6967.06 4170
6967.85 4277
6968.63 4347
6969.42 4353
6970.21 4400
6971.00 4376
6971.79 4389
6972.57 4364
6973.36 4283
6974.15 4288
6974.94 4425
6975.73 4426
6976.52 4479
6977.30 4724
6978.09 4840
6978.88 5206
6979.67 5889
6980.46 6666
6981.25 7665
6982.03 8705
6982.82 9767
6983.61 10617
6984.40 10980
6985.19 11238
6985.98 11087
6986.77 10366
6987.55 9376
6988.34 8750
6989.13 7969
6989.92 7148
6990.71 6631
6991.50 6229
6992.29 6073
6993.08 6202
6993.87 6559
6994.66 7288
6995.45 8325
6996.24 9491
6997.02 10599
6997.81 11344
6998.60 11825
6999.39 11842
7000.18 11171
7000.97 10342
7001.76 9432
7002.55 8284
7003.34 7234
7004.13 6349
7004.92 5709
7005.71 5140
7006.50 4571
7007.29 4270
7008.08 4132
7008.87 4035
7009.66 4017
7010.45 3986
7011.24 4005
7012.03 3993
7012.82 3975
7013.61 4025
7014.40 3925
7015.19 3843
7015.98 3761
7016.77 3767
7017.56 3525
7018.35 3414
7019.15 3301
7019.94 3246
7020.73 3258
7021.52 3255
7022.31 3198
7023.10 3298
7023.89 3294
7024.68 3391
7025.47 3373
7026.26 3501
7027.05 3447
7027.85 3499
7028.64 3349
7029.43 3382
7030.22 3368
7031.01 3212
7031.80 3315
7032.59 3395
7033.38 3420
7034.18 3450
7034.97 3493
7035.76 3563
7036.55 3632
7037.34 3613
7038.13 3799
7038.93 3925
7039.72 3941
7040.51 4057
7041.30 4043
7042.09 4096
7042.89 4095
7043.68 4195
7044.47 4243
7045.26 4442
7046.05 4618
7046.85 4793
7047.64 5131
7048.43 5454
7049.22 5426
7050.01 5287
7050.81 5189
7051.60 5026
7052.39 4860
7053.18 4475
7053.98 4436
7054.77 4406
7055.56 4409
7056.36 4384
7057.15 4439
7057.94 4424
7058.73 4511
7059.53 4415
7060.32 4397
7061.11 4430
7061.91 4382
7062.70 4368
7063.49 4438
7064.29 4513
7065.08 4358
7065.87 4302
7066.66 4404
7067.46 4472
7068.25 4491
7069.04 4602
7069.84 4570
7070.63 4541
7071.43 4497
7072.22 4449
7073.01 4390
7073.81 4435
7074.60 4357
7075.39 4313
7076.19 4385
7076.98 4317
7077.78 4345
7078.57 4464
7079.36 4530
7080.16 4589
7080.95 4808
7081.75 5211
7082.54 5836
7083.33 6844
7084.13 7853
7084.92 8894
7085.72 9874
7086.51 10383
7087.31 10363
7088.10 9890
7088.90 9121
7089.69 8184
7090.48 7289
7091.28 6440
7092.07 5759
7092.87 5182
7093.66 4551
7094.46 4226
7095.25 3874
7096.05 3660
7096.84 3496
7097.64 3286
7098.43 3217
7099.23 3257
7100.02 3245
7100.82 3335
7101.61 3306
7102.41 3213
7103.20 3129
7104.00 3085
7104.80 2932
7105.59 2829
7106.39 2700
7107.18 2651
7107.98 2550
7108.77 2468
7109.57 2416
7110.36 2424
7111.16 2432
7111.96 2439
7112.75 2454
7113.55 2578
7114.34 2580
7115.14 2476
7115.94 2515
7116.73 2523
7117.53 2514
7118.32 2468
7119.12 2428
7119.92 2404
7120.71 2480
7121.51 2413
7122.31 2465
7123.10 2468
7123.90 2480
7124.70 2449
7125.49 2472
7126.29 2503
7127.09 2619
7127.88 2636
7128.68 2590
7129.48 2541
7130.27 2499
7131.07 2509
7131.87 2493
7132.66 2443
7133.46 2459
7134.26 2443
7135.06 2468
7135.85 2479
7136.65 2517
7137.45 2531
7138.24 2567
7139.04 2627
7139.84 2581
7140.64 2676
7141.43 2677
7142.23 2664
7143.03 2796
7143.83 2716
7144.62 2726
7145.42 2711
7146.22 2637
7147.02 2603
7147.82 2512
7148.61 2585
7149.41 2543
7150.21 2480
7151.01 2450
7151.81 2434
7152.60 2530
7153.40 2484
7154.20 2460
7155.00 2438
7155.80 2485
7156.59 2413
7157.39 2354
7158.19 2330
7158.99 2324
7159.79 2321
7160.59 2287
7161.39 2249
7162.18 2164
7162.98 2195
7163.78 2196
7164.58 2241
7165.38 2183
7166.18 2234
7166.98 2205
7167.78 2281
7168.57 2231
7169.37 2164
7170.17 2140
7170.97 2202
7171.77 2134
7172.57 2057
7173.37 2070
7174.17 1987
7174.97 1978
7175.77 1974
7176.57 1978
7177.37 2032
7178.17 1972
7178.97 1987
7179.77 1975
7180.56 1934
7181.36 1935
7182.16 1961
7182.96 2015
7183.76 2060
7184.56 2045
7185.36 1969
7186.16 2001
7186.96 1928
7187.76 1912
7188.56 1912
7189.36 1933
7190.16 1888
7190.96 1865
7191.76 1871
7192.57 1811
7193.37 1827
7194.17 1896
7194.97 1817
7195.77 1776
7196.57 1815
7197.37 1897
7198.17 1864
7198.97 1844
7199.77 1829
7200.57 1768
7201.37 1838
7202.17 1808
7202.97 1770
7203.77 1780
7204.58 1802
7205.38 1784
7206.18 1769
7206.98 1763
7207.78 1761
7208.58 1828
7209.38 1799
7210.18 1800
7210.99 1880
7211.79 1867
7212.59 1873
7213.39 1853
7214.19 1880
7214.99 1884
7215.79 1883
7216.60 1876
7217.40 1854
7218.20 1856
7219.00 1805
7219.80 1867
7220.60 1870
7221.41 1871
7222.21 1856
7223.01 1813
7223.81 1823
7224.62 1835
7225.42 1809
7226.22 1816
7227.02 1804
7227.82 1829
7228.63 1864
7229.43 1828
7230.23 1829
7231.03 1856
7231.84 1807
7232.64 1794
7233.44 1800
7234.24 1818
7235.05 1839
7235.85 1888
7236.65 1913
7237.45 1885
7238.26 1915
7239.06 1862
7239.86 1912
7240.67 1862
7241.47 1856
7242.27 1809
7243.08 1820
7243.88 1796
7244.68 1804
7245.49 1850
7246.29 1809
7247.09 1816
7247.90 1817
7248.70 1807
7249.50 1815
7250.31 1810
7251.11 1828
7251.91 1826
7252.72 1876
7253.52 1940
7254.32 1866
7255.13 1889
7255.93 1902
7256.74 1924
7257.54 1879
7258.34 1947
7259.15 2002
7259.95 2004
7260.76 1902
7261.56 1975
7262.36 1908
7263.17 1911
7263.97 1951
7264.78 2002
7265.58 1962
7266.39 2014
7267.19 2036
7268.00 2039
7268.80 2079
7269.60 2095
7270.41 2153
7271.21 2307
7272.02 2230
7272.82 2276
7273.63 2264
7274.43 2304
7275.24 2248
7276.04 2234
7276.85 2366
7277.65 2420
7278.46 2525
7279.26 2670
7280.07 2883
7280.87 3208
7281.68 3554
7282.48 3710
7283.29 3709
7284.09 3688
7284.90 3606
7285.71 3397
7286.51 3127
7287.32 2954
7288.12 2761
7288.93 2649
7289.73 2490
7290.54 2435
7291.35 2509
7292.15 2384
7292.96 2344
7293.76 2324
7294.57 2387
7295.38 2390
7296.18 2498
7296.99 2460
7297.79 2496
7298.60 2624
7299.41 2665
7300.21 2737
7301.02 2841
7301.82 2808
7302.63 2860
7303.44 2843
7304.24 2693
7305.05 2673
7305.86 2705
7306.66 2786
7307.47 2776
7308.28 2834
7309.08 2823
7309.89 2819
7310.70 2877
7311.50 2954
7312.31 2977
7313.12 3060
7313.93 3330
7314.73 3604
7315.54 4104
7316.35 4730
7317.15 5160
7317.96 5352
7318.77 5420
7319.58 5228
7320.38 5085
7321.19 4750
7322.00 4506
7322.81 4097
7323.61 3741
7324.42 3544
7325.23 3234
7326.04 3103
7326.84 2922
7327.65 2810
7328.46 2773
7329.27 2650
7330.08 2579
7330.88 2582
7331.69 2552
7332.50 2559
7333.31 2512
7334.12 2583
7334.92 2577
7335.73 2545
7336.54 2550
7337.35 2515
7338.16 2452
7338.97 2371
7339.78 2315
7340.58 2265
7341.39 2269
7342.20 2234
7343.01 2266
7343.82 2193
7344.63 2157
7345.44 2169
7346.24 2207
7347.05 2196
7347.86 2132
7348.67 2104
7349.48 2145
7350.29 2132
7351.10 2087
7351.91 2060
7352.72 2047
7353.53 2103
7354.34 2110
7355.14 2102
7355.95 2034
7356.76 2020
7357.57 2069
7358.38 2079
7359.19 2133
7360.00 2142
7360.81 2153
7361.62 2148
7362.43 2115
7363.24 2070
7364.05 2049
7364.86 2106
7365.67 2125
7366.48 2088
7367.29 2140
7368.10 2173
7368.91 2190
7369.72 2249
7370.53 2186
7371.34 2202
7372.15 2199
7372.96 2255
7373.77 2233
7374.58 2308
7375.39 2444
7376.20 2581
7377.01 2695
7377.82 2914
7378.63 3051
7379.44 3108
7380.26 3094
7381.07 2982
7381.88 2868
7382.69 2768
7383.50 2649
7384.31 2570
7385.12 2437
7385.93 2306
7386.74 2223
7387.55 2238
7388.36 2221
7389.18 2175
7389.99 2191
7390.80 2203
7391.61 2205
7392.42 2272
7393.23 2312
7394.04 2336
7394.86 2429
7395.67 2509
7396.48 2545
7397.29 2656
7398.10 2672
7398.91 2670
7399.73 2588
7400.54 2469
7401.35 2450
7402.16 2400
7402.97 2293
7403.79 2216
7404.60 2122
7405.41 2033
7406.22 2025
7407.03 2009
7407.85 1928
7408.66 1897
7409.47 1890
7410.28 1898
7411.10 1905
7411.91 1753
7412.72 1733
7413.53 1774
7414.35 1733
7415.16 1687
7415.97 1708
7416.78 1710
7417.60 1725
7418.41 1718
7419.22 1685
7420.03 1691
7420.85 1662
7421.66 1582
7422.47 1651
7423.29 1629
7424.10 1601
7424.91 1604
7425.73 1593
7426.54 1604
7427.35 1606
7428.17 1611
7428.98 1585
7429.79 1556
7430.61 1489
7431.42 1551
7432.23 1540
7433.05 1517
7433.86 1511
7434.67 1511
7435.49 1557
7436.30 1543
7437.12 1576
7437.93 1544
7438.74 1577
7439.56 1599
7440.37 1556
7441.18 1525
7442.00 1554
7442.81 1616
7443.63 1547
7444.44 1598
7445.26 1620
7446.07 1575
7446.88 1556
7447.70 1616
7448.51 1608
7449.33 1610
7450.14 1599
7450.96 1621
7451.77 1628
7452.59 1645
7453.40 1673
7454.22 1752
7455.03 1831
7455.85 1869
7456.66 1748
7457.47 1679
7458.29 1655
7459.10 1726
7459.92 1787
7460.74 1729
7461.55 1743
7462.37 1742
7463.18 1731
7464.00 1770
7464.81 1800
7465.63 1749
7466.44 1788
7467.26 1754
7468.07 1820
7468.89 1760
7469.70 1778
7470.52 1855
7471.34 1836
7472.15 1834
7472.97 1837
7473.78 1790
7474.60 1837
7475.41 1768
7476.23 1754
7477.05 1723
7477.86 1738
7478.68 1693
7479.49 1741
7480.31 1747
7481.13 1752
7481.94 1741
7482.76 1717
7483.58 1720
7484.39 1672
7485.21 1629
7486.03 1614
7486.84 1607
7487.66 1636
7488.48 1590
7489.29 1569
7490.11 1576
7490.93 1612
7491.74 1549
7492.56 1549
7493.38 1542
7494.19 1487
7495.01 1467
7495.83 1464
7496.64 1526
7497.46 1533
7498.28 1487
7499.10 1464
7499.91 1486
7500.73 1448
7501.55 1505
7502.36 1437
7503.18 1357
7504.00 1388
7504.82 1404
7505.63 1390
7506.45 1388
7507.27 1389
7508.09 1458
7508.90 1391
7509.72 1401
7510.54 1410
7511.36 1400
7512.18 1401
7512.99 1379
7513.81 1381
7514.63 1346
7515.45 1349
7516.27 1350
7517.08 1383
7517.90 1401
7518.72 1407
7519.54 1320
7520.36 1336
7521.18 1404
7521.99 1400
7522.81 1353
7523.63 1395
7524.45 1423
7525.27 1409
7526.09 1398
7526.91 1393
7527.72 1376
7528.54 1401
7529.36 1359
7530.18 1343
7531.00 1371
7531.82 1390
7532.64 1415
7533.46 1335
7534.28 1418
7535.10 1355
7535.91 1429
7536.73 1413
7537.55 1396
7538.37 1431
7539.19 1374
7540.01 1376
7540.83 1377
7541.65 1379
7542.47 1407
7543.29 1451
7544.11 1441
7544.93 1430
7545.75 1432
7546.57 1424
7547.39 1424
7548.21 1417
7549.03 1406
7549.85 1421
7550.67 1427
7551.49 1418
7552.31 1404
7553.13 1395
7553.95 1412
7554.77 1418
7555.59 1443
7556.41 1468
7557.23 1518
7558.05 1511
7558.87 1489
7559.69 1488
7560.51 1499
7561.33 1489
7562.15 1472
7562.97 1495
7563.79 1484
7564.61 1488
7565.44 1482
7566.26 1454
7567.08 1461
7567.90 1503
7568.72 1477
7569.54 1505
7570.36 1455
7571.18 1500
7572.00 1456
7572.82 1502
7573.65 1521
7574.47 1488
7575.29 1499
7576.11 1528
7576.93 1556
7577.75 1522
7578.57 1528
7579.40 1548
7580.22 1512
7581.04 1584
7581.86 1624
7582.68 1639
7583.50 1664
7584.33 1659
7585.15 1675
7585.97 1671
7586.79 1665
7587.61 1688
7588.44 1673
7589.26 1656
7590.08 1688
7590.90 1727
7591.72 1720
7592.55 1687
7593.37 1679
7594.19 1673
7595.01 1730
7595.84 1761
7596.66 1797
7597.48 1883
7598.30 1845
7599.13 1945
7599.95 2042
7600.77 2173
7601.59 2246
7602.42 2301
7603.24 2237
7604.06 2206
7604.89 2285
7605.71 2246
7606.53 2160
7607.36 2105
7608.18 2012
7609.00 2026
7609.82 2034
7610.65 1996
7611.47 2048
7612.29 2065
7613.12 2149
7613.94 2296
7614.77 2426
7615.59 2498
7616.41 2507
7617.24 2553
7618.06 2395
7618.88 2416
7619.71 2319
7620.53 2309
7621.35 2263
7622.18 2162
7623.00 2069
7623.83 2067
7624.65 2104
7625.47 2138
7626.30 2142
7627.12 2303
7627.95 2409
7628.77 2505
7629.60 2486
7630.42 2481
7631.24 2495
7632.07 2436
7632.89 2264
7633.72 2196
7634.54 2124
7635.37 1994
7636.19 1963
7637.02 1860
7637.84 1839
7638.67 1752
7639.49 1761
7640.31 1701
7641.14 1700
7641.96 1696
7642.79 1703
7643.61 1771
7644.44 1723
7645.26 1767
7646.09 1747
7646.92 1737
7647.74 1743
7648.57 1715
7649.39 1670
7650.22 1635
7651.04 1633
7651.87 1594
7652.69 1565
7653.52 1572
7654.34 1601
7655.17 1564
7656.00 1569
7656.82 1572
7657.65 1576
7658.47 1523
7659.30 1528
7660.12 1513
7660.95 1547
7661.78 1528
7662.60 1509
7663.43 1487
7664.25 1508
7665.08 1531
7665.91 1527
7666.73 1546
7667.56 1479
7668.39 1496
7669.21 1531
7670.04 1551
7670.87 1530
7671.69 1490
7672.52 1531
7673.35 1557
7674.17 1523
7675.00 1492
7675.83 1494
7676.65 1498
7677.48 1558
7678.31 1548
7679.13 1561
7679.96 1622
7680.79 1605
7681.61 1604
7682.44 1685
7683.27 1750
7684.10 1759
7684.92 1697
7685.75 1679
7686.58 1655
7687.40 1676
7688.23 1643
7689.06 1633
7689.89 1602
7690.71 1552
7691.54 1653
7692.37 1609
7693.20 1692
7694.03 1700
7694.85 1812
7695.68 1869
7696.51 1862
7697.34 1882
7698.16 1907
7698.99 1821
7699.82 1764
7700.65 1722
7701.48 1677
7702.31 1592
7703.13 1572
7703.96 1625
7704.79 1623
7705.62 1552
7706.45 1547
7707.28 1564
7708.10 1629
7708.93 1632
7709.76 1597
7710.59 1595
7711.42 1582
7712.25 1672
7713.08 1567
7713.90 1597
7714.73 1619
7715.56 1527
7716.39 1564
7717.22 1551
7718.05 1523
7718.88 1588
7719.71 1526
7720.54 1538
7721.37 1581
7722.20 1518
7723.02 1528
7723.85 1518
7724.68 1620
7725.51 1593
7726.34 1558
7727.17 1587
7728.00 1553
7728.83 1594
7729.66 1639
7730.49 1598
7731.32 1562
7732.15 1588
7732.98 1588
7733.81 1607
7734.64 1586
7735.47 1641
7736.30 1545
7737.13 1569
7737.96 1639
7738.79 1639
7739.62 1589
7740.45 1716
7741.28 1764
7742.11 1818
7742.94 1843
7743.77 1910
7744.60 2045
7745.43 2063
7746.26 2072
7747.09 2039
7747.92 2030
7748.75 2009
7749.59 2027
7750.42 2052
7751.25 2058
7752.08 2145
7752.91 2220
7753.74 2331
7754.57 2559
7755.40 2620
7756.23 2583
7757.06 2472
7757.90 2374
7758.73 2222
7759.56 2140
7760.39 2043
7761.22 1984
7762.05 1866
7762.88 1821
7763.71 1720
7764.55 1634
7765.38 1621
7766.21 1573
7767.04 1612
7767.87 1569
7768.70 1574
7769.54 1560
7770.37 1616
7771.20 1692
7772.03 1719
7772.86 1854
7773.70 1979
7774.53 2046
7775.36 2061
7776.19 2101
7777.02 2083
7777.86 1981
7778.69 1951
7779.52 1868
7780.35 1786
7781.19 1748
7782.02 1677
7782.85 1632
7783.68 1636
7784.52 1617
7785.35 1541
7786.18 1544
7787.01 1514
7787.85 1516
7788.68 1543
7789.51 1541
7790.35 1569
7791.18 1580
7792.01 1559
7792.84 1570
7793.68 1554
7794.51 1545
7795.34 1556
7796.18 1506
7797.01 1584
7797.84 1590
7798.68 1591
7799.51 1548
7800.34 1569
7801.18 1624
7802.01 1633
7802.84 1610
7803.68 1667
7804.51 1697
7805.35 1637
7806.18 1680
7807.01 1700
7807.85 1758
7808.68 1739
7809.51 1765
7810.35 1735
7811.18 1705
7812.02 1811
7812.85 1791
7813.68 1811
7814.52 1844
7815.35 1839
7816.19 1900
7817.02 1908
7817.86 1937
7818.69 1903
7819.52 1960
7820.36 1944
7821.19 2009
7822.03 2033
7822.86 2102
7823.70 2158
7824.53 2121
7825.37 2177
7826.20 2145
7827.04 2171
7827.87 2095
7828.71 2037
7829.54 2019
7830.38 2039
7831.21 2075
7832.05 2156
7832.88 2074
7833.72 2010
7834.55 2054
7835.39 2023
7836.22 1930
7837.06 1962
7837.89 2000
7838.73 1895
7839.57 1874
7840.40 1883
7841.24 1812
7842.07 1807
7842.91 1768
7843.74 1740
7844.58 1787
7845.42 1730
7846.25 1697
7847.09 1719
7847.92 1642
7848.76 1713
7849.60 1733
7850.43 1687
7851.27 1674
7852.10 1757
7852.94 1695
7853.78 1751
7854.61 1812
7855.45 1814
7856.29 1838
7857.12 1839
7857.96 1834
7858.79 1788
7859.63 1832
7860.47 1774
7861.30 1749
7862.14 1755
7862.98 1773
7863.81 1782
7864.65 1790
7865.49 1810
7866.33 1793
7867.16 1897
7868.00 1882
7868.84 1921
7869.67 1989
7870.51 1968
7871.35 2015
7872.19 2001
7873.02 2110
7873.86 2229
7874.70 2357
7875.54 2437
7876.37 2440
7877.21 2397
7878.05 2315
7878.89 2276
7879.72 2205
7880.56 2153
7881.40 2107
7882.24 2127
7883.07 2089
7883.91 2116
7884.75 2097
7885.59 2155
7886.43 2150
7887.26 2120
7888.10 2063
7888.94 1988
7889.78 2043
7890.62 2018
7891.45 2004
7892.29 1941
7893.13 1821
7893.97 1800
7894.81 1898
7895.65 1920
7896.49 1935
7897.32 1927
7898.16 1917
7899.00 1899
7899.84 1864
7900.68 1858
7901.52 1814
7902.36 1787
7903.20 1663
7904.03 1647
7904.87 1598
7905.71 1654
7906.55 1603
7907.39 1601
7908.23 1634
7909.07 1624
7909.91 1616
7910.75 1636
7911.59 1646
7912.43 1685
7913.27 1755
7914.11 1820
7914.94 1854
7915.78 1835
7916.62 1810
7917.46 1801
7918.30 1801
7919.14 1803
7919.98 1701
7920.82 1658
7921.66 1616
7922.50 1564
7923.34 1531
7924.18 1583
7925.02 1525
7925.86 1474
7926.70 1471
7927.54 1497
7928.38 1530
7929.22 1485
7930.06 1454
7930.90 1424
7931.74 1450
7932.59 1407
7933.43 1446
7934.27 1442
7935.11 1460
7935.95 1471
7936.79 1494
7937.63 1468
7938.47 1476
7939.31 1517
7940.15 1519
7940.99 1489
7941.83 1557
7942.67 1546
7943.52 1508
7944.36 1539
7945.20 1549
7946.04 1505
7946.88 1549
7947.72 1614
7948.56 1673
7949.40 1686
7950.25 1673
7951.09 1709
7951.93 1746
7952.77 1775
7953.61 1786
7954.45 1786
7955.29 1773
7956.14 1765
7956.98 1727
7957.82 1710
7958.66 1801
7959.50 1782
7960.35 1794
7961.19 1806
7962.03 1837
7962.87 1933
7963.71 1970
7964.56 2033
7965.40 2071
7966.24 2121
7967.08 2100
7967.93 2020
7968.77 1918
7969.61 1894
7970.45 1851
7971.29 1787
7972.14 1731
7972.98 1636
7973.82 1714
7974.67 1660
7975.51 1605
7976.35 1602
7977.19 1610
7978.04 1622
7978.88 1673
7979.72 1626
7980.57 1600
7981.41 1582
7982.25 1666
7983.09 1651
7983.94 1573
7984.78 1559
7985.62 1537
7986.47 1591
7987.31 1543
7988.15 1494
7989.00 1546
7989.84 1541
7990.68 1511
7991.53 1534
7992.37 1600
7993.22 1621
7994.06 1713
7994.90 1810
7995.75 1937
7996.59 2070
7997.43 2196
7998.28 2221
7999.12 2194
7999.97 2200
8000.81 2085
8001.65 1983
8002.50 1832
8003.34 1732
8004.19 1629
8005.03 1539
8005.88 1525
8006.72 1438
8007.57 1391
8008.41 1378
8009.25 1303
8010.10 1332
8010.94 1341
8011.79 1322
8012.63 1287
8013.48 1265
8014.32 1210
8015.17 1272
8016.01 1295
8016.86 1247
8017.70 1228
8018.55 1194
8019.39 1222
8020.24 1134
8021.08 1207
8021.93 1154
8022.77 1151
8023.62 1178
8024.46 1227
8025.31 1200
8026.15 1187
8027.00 1183
8027.84 1205
8028.69 1222
8029.54 1205
8030.38 1136
8031.23 1174
8032.07 1194
8032.92 1190
8033.76 1174
8034.61 1160
8035.46 1206
8036.30 1161
8037.15 1122
8037.99 1151
8038.84 1113
8039.69 1135
8040.53 1155
8041.38 1156
8042.22 1159
8043.07 1122
8043.92 1159
8044.76 1187
8045.61 1150
8046.46 1194
8047.30 1175
8048.15 1164
8049.00 1150
8049.84 1134
8050.69 1132
8051.54 1190
8052.38 1185
8053.23 1165
8054.08 1157
8054.92 1117
8055.77 1101
8056.62 1124
8057.46 1163
8058.31 1155
8059.16 1158
8060.01 1167
8060.85 1160
8061.70 1166
8062.55 1165
8063.40 1138
8064.24 1117
8065.09 1138
8065.94 1134
8066.79 1124
8067.63 1073
8068.48 1097
8069.33 1097
8070.18 1100
8071.02 1039
8071.87 1081
8072.72 1071
8073.57 1021
8074.42 1066
8075.26 1070
8076.11 1085
8076.96 1103
8077.81 1037
8078.66 1047
8079.50 1026
8080.35 1008
8081.20 1077
8082.05 1098
8082.90 1081
8083.75 1000
8084.59 1036
8085.44 1048
8086.29 1060
8087.14 1038
8087.99 991
8088.84 994
8089.69 998
8090.53 973
8091.38 1021
8092.23 1042
8093.08 1007
8093.93 1029
8094.78 990
8095.63 979
8096.48 1036
8097.33 1043
8098.18 1006
8099.02 1041
8099.87 1022
8100.72 992
8101.57 990
8102.42 1016
8103.27 997
8104.12 989
8104.97 939
8105.82 945
8106.67 1002
8107.52 1019
8108.37 991
8109.22 951
8110.07 987
8110.92 947
8111.77 949
8112.62 1001
8113.47 1019
8114.32 1019
8115.17 988
8116.02 1003
8116.87 1053
8117.72 1053
8118.57 1037
8119.42 1027
8120.27 994
8121.12 1005
8121.97 1025
8122.82 1047
8123.67 1079
8124.52 1029
8125.37 1067
8126.22 1086
8127.07 1047
8127.93 1058
8128.78 1085
8129.63 1111
8130.48 1072
8131.33 1045
8132.18 1047
8133.03 1084
8133.88 1035
8134.73 1034
8135.58 1063
8136.44 1010
8137.29 1072
8138.14 1084
8138.99 1048
8139.84 1067
8140.69 1096
8141.54 1067
8142.39 1148
8143.25 1109
8144.10 1155
8144.95 1128
8145.80 1153
8146.65 1160
8147.50 1136
8148.36 1128
8149.21 1207
8150.06 1255
8150.91 1280
8151.76 1316
8152.62 1313
8153.47 1370
8154.32 1404
8155.17 1430
8156.02 1327
8156.88 1356
8157.73 1241
8158.58 1225
8159.43 1124
8160.29 1129
8161.14 1131
8161.99 1088
8162.84 1097
8163.70 1062
8164.55 1068
8165.40 1130
8166.25 1113
8167.11 1097
8167.96 1116
8168.81 1112
8169.67 1037
8170.52 1053
8171.37 1043
8172.23 1041
8173.08 1041
8173.93 1001
8174.78 972
8175.64 973
8176.49 946
8177.34 925
8178.20 860
8179.05 896
8179.90 928
8180.76 974
8181.61 915
8182.47 902
8183.32 927
8184.17 936
8185.03 907
8185.88 919
8186.73 901
8187.59 891
8188.44 906
8189.30 924
8190.15 874
8191.00 900
8191.86 911
8192.71 922
8193.57 881
8194.42 882
8195.27 887
8196.13 867
8196.98 886
8197.84 895
8198.69 911
8199.55 878
8200.40 890
8201.26 855
8202.11 879
8202.96 897
8203.82 853
8204.67 832
8205.53 902
8206.38 901
8207.24 874
8208.09 889
8208.95 907
8209.80 886
8210.66 900
8211.51 899
8212.37 886
8213.22 924
8214.08 890
8214.93 888
8215.79 908
8216.65 891
8217.50 900
8218.36 866
8219.21 914
8220.07 907
8220.92 905
8221.78 905
8222.63 888
8223.49 930
8224.35 887
8225.20 875
8226.06 882
8226.91 910
8227.77 869
8228.63 860
8229.48 871
8230.34 904
8231.19 877
8232.05 912
8232.91 855
8233.76 876
8234.62 884
8235.47 889
8236.33 846
8237.19 844
8238.04 847
8238.90 861
8239.76 865
8240.61 874
8241.47 859
8242.33 832
8243.18 860
8244.04 928
8244.90 913
8245.75 850
8246.61 815
8247.47 810
8248.33 867
8249.18 865
8250.04 850
8250.90 858
8251.75 896
8252.61 830
8253.47 869
8254.33 866
8255.18 889
8256.04 860
8256.90 839
8257.76 885
8258.61 864
8259.47 870
8260.33 867
8261.19 824
8262.04 832
8262.90 855
8263.76 855
8264.62 888
8265.48 880
8266.33 973
8267.19 941
8268.05 912
8268.91 891
8269.77 874
8270.62 872
8271.48 883
8272.34 909
8273.20 882
8274.06 896
8274.92 917
8275.77 912
8276.63 893
8277.49 920
8278.35 913
8279.21 903
8280.07 913
8280.93 942
8281.78 992
8282.64 975
8283.50 992
8284.36 1022
8285.22 979
8286.08 975
8286.94 994
8287.80 1037
8288.66 1071
8289.51 1010
8290.37 1029
8291.23 1063
8292.09 1065
8292.95 1015
8293.81 1071
8294.67 1063
8295.53 1064
8296.39 1075
8297.25 1089
8298.11 1021
8298.97 1017
8299.83 1052
8300.69 1047
8301.55 1008
8302.41 1009
8303.27 999
8304.13 1019
8304.99 971
8305.85 950
8306.71 915
8307.57 936
8308.43 929
8309.29 906
8310.15 967
8311.01 942
8311.87 908
8312.73 940
8313.59 938
8314.45 930
8315.31 901
8316.17 927
8317.03 929
8317.89 940
8318.75 871
8319.61 924
8320.47 922
8321.33 924
8322.20 948
8323.06 923
8323.92 905
8324.78 922
8325.64 907
8326.50 897
8327.36 912
8328.22 889
8329.08 917
8329.94 885
8330.81 890
8331.67 900
8332.53 944
8333.39 925
8334.25 889
8335.11 912
8335.97 889
8336.84 905
8337.70 918
8338.56 913
8339.42 897
8340.28 866
8341.15 914
8342.01 888
8342.87 898
8343.73 912
8344.59 900
8345.45 885
8346.32 927
8347.18 896
8348.04 852
8348.90 893
8349.77 882
8350.63 921
8351.49 892
8352.35 910
8353.22 945
8354.08 914
8354.94 930
8355.80 912
8356.67 903
8357.53 871
8358.39 933
8359.25 900
8360.12 927
8360.98 959
8361.84 937
8362.71 990
8363.57 936
8364.43 916
8365.29 950
8366.16 964
8367.02 943
8367.88 946
8368.75 891
8369.61 905
8370.47 956
8371.34 976
8372.20 963
8373.06 986
8373.93 967
8374.79 924
8375.65 917
8376.52 947
8377.38 925
8378.25 921
8379.11 945
8379.97 940
8380.84 980
8381.70 998
8382.56 960
8383.43 958
8384.29 989
8385.16 1009
8386.02 1027
8386.89 1020
8387.75 1024
8388.61 994
8389.48 1009
8390.34 1032
8391.21 984
8392.07 1020
8392.94 1009
8393.80 1021
8394.67 1035
8395.53 1020
8396.39 1051
8397.26 1082
8398.12 1079
8398.99 1118
8399.85 1089
8400.72 1089
8401.58 1011
8402.45 1078
8403.31 1079
8404.18 1016
8405.04 1050
8405.91 1124
8406.77 1100
8407.64 1149
8408.50 1115
8409.37 1092
8410.24 1151
8411.10 1140
8411.97 1136
8412.83 1156
8413.70 1181
8414.56 1199
8415.43 1192
8416.29 1172
8417.16 1227
8418.03 1232
8418.89 1206
8419.76 1206
8420.62 1206
8421.49 1245
8422.36 1259
8423.22 1272
8424.09 1281
8424.95 1309
8425.82 1298
8426.69 1287
8427.55 1342
8428.42 1397
8429.28 1370
8430.15 1354
8431.02 1404
8431.88 1393
8432.75 1424
8433.62 1490
8434.48 1557
8435.35 1658
8436.22 1692
8437.08 1708
8437.95 1812
8438.82 1827
8439.68 1898
8440.55 1924
8441.42 1895
8442.29 1984
8443.15 1948
8444.02 1895
8444.89 1858
8445.75 1852
8446.62 1821
8447.49 1902
8448.36 1996
8449.22 2216
8450.09 2490
8450.96 2825
8451.83 3223
8452.69 3483
8453.56 3699
8454.43 3754
8455.30 3722
8456.16 3595
8457.03 3365
8457.90 2961
8458.77 2708
8459.64 2468
8460.50 2277
8461.37 2075
8462.24 1868
8463.11 1746
8463.98 1665
8464.84 1600
8465.71 1552
8466.58 1520
8467.45 1513
8468.32 1447
8469.19 1450
8470.05 1456
8470.92 1450
8471.79 1306
8472.66 1314
8473.53 1338
8474.40 1285
8475.27 1240
8476.13 1266
8477.00 1236
8477.87 1259
8478.74 1238
8479.61 1303
8480.48 1299
8481.35 1263
8482.22 1255
8483.09 1304
8483.96 1334
8484.82 1326
8485.69 1312
8486.56 1243
8487.43 1219
8488.30 1278
8489.17 1282
8490.04 1258
8490.91 1266
8491.78 1252
8492.65 1226
8493.52 1263
8494.39 1245
8495.26 1233
8496.13 1169
8497.00 1199
8497.87 1228
8498.74 1203
8499.61 1198
8500.48 1171
8501.35 1201
8502.22 1282
8503.09 1259
8503.96 1244
8504.83 1252
8505.70 1316
8506.57 1287
8507.44 1321
8508.31 1271
8509.18 1238
8510.05 1223
8510.92 1253
8511.79 1276
8512.66 1289
8513.53 1289
8514.40 1317
8515.27 1309
8516.15 1277
8517.02 1290
8517.89 1280
8518.76 1318
8519.63 1309
8520.50 1270
8521.37 1286
8522.24 1301
8523.11 1334
8523.98 1307
8524.86 1261
8525.73 1288
8526.60 1306
8527.47 1309
8528.34 1318
8529.21 1260
8530.08 1312
8530.96 1348
8531.83 1339
8532.70 1327
8533.57 1317
8534.44 1306
8535.31 1326
8536.19 1355
8537.06 1316
8537.93 1278
8538.80 1323
8539.67 1264
8540.55 1267
8541.42 1256
8542.29 1245
8543.16 1271
8544.03 1205
8544.91 1241
8545.78 1268
8546.65 1336
8547.52 1368
8548.40 1441
8549.27 1441
8550.14 1522
8551.01 1603
8551.89 1610
8552.76 1572
8553.63 1593
8554.51 1592
8555.38 1440
8556.25 1400
8557.12 1328
8558.00 1331
8558.87 1252
8559.74 1239
8560.62 1242
8561.49 1255
8562.36 1243
8563.24 1142
8564.11 1155
8564.98 1163
8565.86 1158
8566.73 1210
8567.60 1135
8568.48 1104
8569.35 1112
8570.22 1047
8571.10 1093
8571.97 1068
8572.84 1121
8573.72 1125
8574.59 1050
8575.46 1058
8576.34 1053
8577.21 1052
8578.09 1076
8578.96 1065
8579.83 1077
8580.71 1070
8581.58 1123
8582.46 1064
8583.33 1106
8584.21 1128
8585.08 1087
8585.95 1092
8586.83 1104
8587.70 1093
8588.58 1042
8589.45 1040
8590.33 1059
8591.20 1099
8592.08 1082
8592.95 1099
8593.83 1080
8594.70 1084
8595.58 1061
8596.45 1081
8597.33 1120
8598.20 1094
8599.08 1126
8599.95 1120
8600.83 1101
8601.70 1125
8602.58 1128
8603.45 1100
8604.33 1108
8605.20 1121
8606.08 1136
8606.95 1171
8607.83 1191
8608.70 1152
8609.58 1183
8610.45 1180
8611.33 1169
8612.21 1197
8613.08 1155
8613.96 1177
8614.83 1163
8615.71 1237
8616.59 1180
8617.46 1168
8618.34 1250
8619.21 1254
8620.09 1240
8620.97 1256
8621.84 1206
8622.72 1210
8623.59 1262
8624.47 1266
8625.35 1269
8626.22 1303
8627.10 1362
8627.98 1338
8628.85 1287
8629.73 1341
8630.61 1326
8631.48 1356
8632.36 1359
8633.24 1378
8634.11 1405
8634.99 1360
8635.87 1376
8636.74 1347
8637.62 1390
8638.50 1487
8639.37 1429
8640.25 1383
8641.13 1406
8642.01 1387
8642.88 1452
8643.76 1507
8644.64 1517
8645.52 1559
8646.39 1592
8647.27 1610
8648.15 1618
8649.03 1647
8649.90 1678
8650.78 1618
8651.66 1603
8652.54 1670
8653.41 1656
8654.29 1657
8655.17 1639
8656.05 1627
8656.93 1599
8657.80 1651
8658.68 1656
8659.56 1708
8660.44 1649
8661.32 1695
8662.19 1694
8663.07 1779
8663.95 1801
8664.83 1800
8665.71 1909
8666.59 2022
8667.46 2131
8668.34 2245
8669.22 2323
8670.10 2493
8670.98 2632
8671.86 2633
8672.74 2686
8673.62 2589
8674.49 2438
8675.37 2434
8676.25 2303
8677.13 2250
8678.01 2162
8678.89 2128
8679.77 2039
8680.65 2122
8681.53 2074
8682.41 2138
8683.29 2277
8684.16 2476
8685.04 2676
8685.92 3044
8686.80 3475
8687.68 3910
8688.56 4438
8689.44 4698
8690.32 4646
8691.20 4538
8692.08 4367
8692.96 4076
8693.84 3638
8694.72 3292
8695.60 2981
8696.48 2610
8697.36 2434
8698.24 2231
8699.12 2087
8700.00 1972
8700.88 1883
8701.76 1833
8702.64 1713
8703.52 1664
8704.40 1612
8705.28 1579
8706.16 1585
8707.04 1544
8707.92 1486
8708.80 1465
8709.69 1440
8710.57 1390
8711.45 1428
8712.33 1409
8713.21 1384
8714.09 1346
8714.97 1399
8715.85 1370
8716.73 1363
8717.61 1407
8718.49 1407
8719.38 1389
8720.26 1434
8721.14 1383
8722.02 1379
8722.90 1358
8723.78 1317
8724.66 1378
8725.54 1395
8726.43 1407
8727.31 1384
8728.19 1378
8729.07 1376
8729.95 1302
8730.83 1336
8731.72 1405
8732.60 1373
8733.48 1375
8734.36 1359
8735.24 1328
8736.13 1306
8737.01 1342
8737.89 1372
8738.77 1370
8739.65 1383
8740.54 1378
8741.42 1372
8742.30 1332
8743.18 1357
8744.07 1401
8744.95 1410
8745.83 1395
8746.71 1421
8747.60 1480
8748.48 1553
8749.36 1565
8750.24 1610
8751.13 1697
8752.01 1811
8752.89 1858
8753.77 1912
8754.66 1970
8755.54 2027
8756.42 2016
8757.31 1958
8758.19 1957
8759.07 1827
8759.96 1807
8760.84 1792
8761.72 1764
8762.61 1707
8763.49 1643
8764.37 1661
8765.26 1708
8766.14 1691
8767.02 1664
8767.91 1654
8768.79 1654
8769.67 1703
8770.56 1664
8771.44 1642
8772.32 1610
8773.21 1638
8774.09 1578
8774.98 1543
8775.86 1563
8776.74 1550
8777.63 1539
8778.51 1546
8779.40 1520
8780.28 1482
8781.17 1465
8782.05 1471
8782.93 1440
8783.82 1433
8784.70 1404
8785.59 1390
8786.47 1401
8787.36 1387
8788.24 1377
8789.13 1377
8790.01 1395
8790.89 1385
8791.78 1370
8792.66 1367
8793.55 1347
8794.43 1300
8795.32 1297
8796.20 1313
8797.09 1362
8797.97 1337
8798.86 1350
8799.74 1352
8800.63 1372
8801.52 1381
8802.40 1354
8803.29 1350
8804.17 1353
8805.06 1310
8805.94 1276
8806.83 1208
8807.71 1201
8808.60 1208
8809.48 1223
8810.37 1230
8811.26 1240
8812.14 1228
8813.03 1211
8813.91 1239
8814.80 1279
8815.69 1284
8816.57 1240
8817.46 1294
8818.34 1269
8819.23 1267
8820.12 1238
8821.00 1232
8821.89 1254
8822.77 1234
8823.66 1251
8824.55 1211
8825.43 1170
8826.32 1247
8827.21 1185
8828.09 1229
8828.98 1172
8829.87 1138
8830.75 1130
8831.64 1132
8832.53 1157
8833.41 1171
8834.30 1117
8835.19 1106
8836.08 1110
8836.96 1111
8837.85 1105
8838.74 1077
8839.62 1080
8840.51 1109
8841.40 1091
8842.29 1039
8843.17 1056
8844.06 1072
8844.95 1075
8845.84 1020
8846.72 1050
8847.61 1071
8848.50 978
8849.39 986
8850.27 973
8851.16 1008
8852.05 1011
8852.94 1008
8853.82 1017
8854.71 1035
8855.60 1010
8856.49 999
8857.38 1025
8858.26 982
8859.15 1011
8860.04 983
8860.93 974
8861.82 986
8862.71 1004
8863.59 981
8864.48 1009
8865.37 989
8866.26 973
8867.15 955
8868.04 957
8868.93 945
8869.81 925
8870.70 955
8871.59 968
8872.48 938
8873.37 910
8874.26 971
8875.15 959
8876.04 937
8876.93 927
8877.81 878
8878.70 902
8879.59 894
8880.48 887
8881.37 921
8882.26 946
8883.15 867
8884.04 941
8884.93 914
8885.82 914
8886.71 912
8887.60 940
8888.49 927
8889.38 874
8890.27 881
8891.16 897
8892.05 907
8892.94 880
8893.83 894
8894.72 921
8895.61 882
8896.50 919
8897.39 936
8898.28 847
8899.17 927
8900.06 955
8900.95 933
8901.84 910
8902.73 894
8903.62 937
8904.51 891
8905.40 872
8906.29 895
8907.18 894
8908.07 905
8908.96 855
8909.85 866
8910.74 861
8911.63 912
8912.52 893
8913.41 876
8914.31 920
8915.20 856
8916.09 841
8916.98 850
8917.87 823
8918.76 791
8919.65 793
8920.54 815
8921.43 824
8922.33 780
8923.22 836
8924.11 828
8925.00 817
8925.89 834
8926.78 826
8927.67 825
8928.57 835
8929.46 844
8930.35 852
8931.24 802
8932.13 783
8933.03 806
8933.92 803
8934.81 789
8935.70 792
8936.59 822
8937.49 835
8938.38 788
8939.27 770
8940.16 777
8941.05 768
8941.95 777
8942.84 801
8943.73 768
8944.62 819
8945.52 799
8946.41 826
8947.30 780
8948.19 803
8949.09 784
8949.98 793
8950.87 740
8951.76 736
8952.66 812
8953.55 784
8954.44 739
8955.34 730
8956.23 775
8957.12 775
8958.02 770
8958.91 770
8959.80 781
8960.69 761
8961.59 765
8962.48 745
8963.37 762
8964.27 783
8965.16 796
8966.05 768
8966.95 784
8967.84 795
8968.74 775
8969.63 773
8970.52 752
8971.42 736
8972.31 764
8973.20 817
8974.10 768
8974.99 790
8975.89 777
8976.78 752
8977.67 798
8978.57 790
8979.46 756
8980.36 744
8981.25 717
8982.15 732
8983.04 753
8983.93 724
8984.83 715
8985.72 747
8986.62 761
8987.51 729
8988.41 718
8989.30 798
8990.20 732
8991.09 713
8991.99 697
8992.88 751
8993.78 723
8994.67 712
8995.57 744
8996.46 718
8997.36 752
8998.25 753
8999.15 746
9000.04 741
9000.94 737
9001.83 696
9002.73 759
9003.62 736
9004.52 732
9005.41 753
9006.31 783
9007.20 723
9008.10 718
9009.00 712
9009.89 761
9010.79 729
9011.68 717
9012.58 716
9013.47 708
9014.37 743
9015.27 735
9016.16 749
9017.06 775
9017.95 787
9018.85 762
9019.75 735
9020.64 727
9021.54 748
9022.43 741
9023.33 725
9024.23 753
9025.12 701
9026.02 766
9026.92 765
9027.81 741
9028.71 743
9029.61 732
9030.50 760
9031.40 732
9032.30 765
9033.19 732
9034.09 711
9034.99 734
9035.88 753
9036.78 745
9037.68 742
9038.58 716
9039.47 743
9040.37 733
9041.27 742
9042.16 729
9043.06 773
9043.96 782
9044.86 737
9045.75 760
9046.65 815
9047.55 768
9048.45 755
9049.34 773
9050.24 771
9051.14 788
9052.04 766
9052.94 801
9053.83 778
9054.73 807
9055.63 820
9056.53 793
9057.43 817
9058.32 845
9059.22 818
9060.12 800
9061.02 776
9061.92 801
9062.81 805
9063.71 797
9064.61 782
9065.51 829
9066.41 784
9067.31 797
9068.21 794
9069.10 799
9070.00 763
9070.90 772
9071.80 809
9072.70 768
9073.60 766
9074.50 773
9075.40 804
9076.29 784
9077.19 782
9078.09 791
9078.99 790
9079.89 825
9080.79 822
9081.69 812
9082.59 849
9083.49 827
9084.39 872
9085.29 819
9086.19 894
9087.09 883
9087.98 842
9088.88 903
9089.78 846
9090.68 820
9091.58 863
9092.48 863
9093.38 802
9094.28 814
9095.18 796
9096.08 823
9096.98 838
9097.88 856
9098.78 825
9099.68 811
9100.58 809
9101.48 821
9102.38 803
9103.28 769
9104.18 748
9105.08 743
9105.99 806
9106.89 778
9107.79 771
9108.69 762
9109.59 789
9110.49 784
9111.39 776
9112.29 782
9113.19 777
9114.09 737
9114.99 741
9115.89 787
9116.79 760
9117.69 707
9118.60 701
9119.50 758
9120.40 737
9121.30 722
9122.20 724
9123.10 751
9124.00 709
9124.90 732
9125.81 691
9126.71 731
9127.61 738
9128.51 747
9129.41 786
9130.31 734
9131.22 747
9132.12 737
9133.02 753
9133.92 712
9134.82 753
9135.72 770
9136.63 779
9137.53 745
9138.43 748
9139.33 773
9140.23 787
9141.14 748
9142.04 732
9142.94 800
9143.84 758
9144.75 750
9145.65 712
9146.55 750
9147.45 726
9148.36 743
9149.26 732
9150.16 738
9151.06 755
9151.97 753
9152.87 762
9153.77 733
9154.67 738
9155.58 747
9156.48 776
9157.38 700
9158.29 726
9159.19 741
9160.09 738
9161.00 716
9161.90 733
9162.80 736
9163.71 696
9164.61 731
9165.51 690
9166.42 696
9167.32 739
9168.22 734
9169.13 721
9170.03 705
9170.93 721
9171.84 694
9172.74 718
9173.64 719
9174.55 732
9175.45 723
9176.36 756
9177.26 755
9178.16 720
9179.07 730
9179.97 740
9180.88 715
9181.78 729
9182.69 733
9183.59 736
9184.49 722
9185.40 704
9186.30 752
9187.21 750
9188.11 769
9189.02 745
9189.92 728
9190.82 782
9191.73 770
9192.63 780
9193.54 770
9194.44 805
9195.35 799
9196.25 814
9197.16 846
9198.06 803
9198.97 757
9199.87 785
9200.78 783
9201.68 751
9202.59 776
9203.49 769
9204.40 773
9205.30 728
9206.21 714
9207.12 729
9208.02 710
9208.93 706
9209.83 730
9210.74 735
9211.64 747
9212.55 755
9213.45 744
9214.36 727
9215.27 728
9216.17 747
9217.08 736
9217.98 770
9218.89 728
9219.80 718
9220.70 706
9221.61 734
9222.51 739
9223.42 740
9224.33 752
9225.23 774
9226.14 763
9227.05 733
9227.95 701
9228.86 742
9229.77 721
9230.67 727
9231.58 746
9232.49 707
9233.39 687
9234.30 726
9235.21 687
9236.11 659
9237.02 681
9237.93 700
9238.83 736
9239.74 727
9240.65 718
9241.55 700
9242.46 719
9243.37 688
9244.28 713
9245.18 712
9246.09 702
9247.00 686
9247.91 695
9248.81 720
9249.72 718
9250.63 728
9251.54 711
9252.44 678
9253.35 692
9254.26 690
9255.17 742
9256.07 702
9256.98 688
9257.89 698
9258.80 683
9259.71 689
9260.61 710
9261.52 696
9262.43 687
9263.34 721
9264.25 731
9265.16 751
9266.06 715
9266.97 745
9267.88 752
9268.79 773
9269.70 755
9270.61 743
9271.51 733
9272.42 743
9273.33 744
9274.24 775
9275.15 745
9276.06 696
9276.97 722
9277.88 748
9278.78 712
9279.69 720
9280.60 731
9281.51 710
9282.42 753
9283.33 727
9284.24 742
9285.15 740
9286.06 742
9286.97 744
9287.88 754
9288.79 739
9289.70 782
9290.60 765
9291.51 747
9292.42 747
9293.33 750
9294.24 797
9295.15 797
9296.06 805
9296.97 764
9297.88 775
9298.79 832
9299.70 825
9300.61 774
9301.52 806
9302.43 833
9303.34 822
9304.25 849
9305.16 919
9306.07 830
9306.98 869
9307.89 878
9308.80 858
9309.71 855
9310.63 833
9311.54 809
9312.45 787
9313.36 793
9314.27 748
9315.18 844
9316.09 795
9317.00 777
9317.91 722
9318.82 751
9319.73 807
9320.64 842
9321.55 800
9322.47 808
9323.38 802
9324.29 791
9325.20 799
9326.11 789
9327.02 752
9327.93 766
9328.84 790
9329.76 790
9330.67 792
9331.58 750
9332.49 750
9333.40 790
9334.31 783
9335.23 826
9336.14 779
9337.05 803
9337.96 822
9338.87 855
9339.78 796
9340.70 805
9341.61 797
9342.52 792
9343.43 781
9344.34 746
9345.26 759
9346.17 768
9347.08 742
9347.99 769
9348.91 750
9349.82 743
9350.73 761
9351.64 767
9352.56 807
9353.47 763
9354.38 752
9355.29 776
9356.21 774
9357.12 794
9358.03 761
9358.94 717
9359.86 671
9360.77 674
9361.68 680
9362.60 723
9363.51 713
9364.42 714
9365.34 767
9366.25 761
9367.16 731
9368.08 748
9368.99 756
9369.90 786
9370.82 759
9371.73 742
9372.64 754
9373.56 740
9374.47 748
9375.38 754
9376.30 754
9377.21 725
9378.12 717
9379.04 714
9379.95 784
9380.87 740
9381.78 746
9382.69 736
9383.61 786
9384.52 811
9385.44 773
9386.35 766
9387.27 750
9388.18 749
9389.09 814
9390.01 840
9390.92 784
9391.84 810
9392.75 794
9393.67 829
9394.58 851
9395.50 783
9396.41 771
9397.32 815
9398.24 727
9399.15 799
9400.07 791
9400.98 776
9401.90 783
9402.81 810
9403.73 788
9404.64 796
9405.56 783
9406.47 747
9407.39 744
9408.30 781
9409.22 779
9410.14 750
9411.05 771
9411.97 760
9412.88 755
9413.80 780
9414.71 795
9415.63 843
9416.54 842
9417.46 782
9418.38 798
9419.29 794
9420.21 805
9421.12 787
9422.04 828
9422.95 778
9423.87 770
9424.79 817
9425.70 772
9426.62 785
9427.54 758
9428.45 792
9429.37 755
9430.28 840
9431.20 814
9432.12 791
9433.03 818
9433.95 783
9434.87 768
9435.78 817
9436.70 819
9437.62 804
9438.53 823
9439.45 803
9440.37 782
9441.28 812
9442.20 827
9443.12 823
9444.03 827
9444.95 901
9445.87 948
9446.79 975
9447.70 1034
9448.62 1069
9449.54 1114
9450.45 1109
9451.37 1050
9452.29 982
9453.21 980
9454.12 982
9455.04 969
9455.96 902
9456.88 859
9457.79 849
9458.71 827
9459.63 809
9460.55 801
9461.47 808
9462.38 780
9463.30 811
9464.22 808
9465.14 761
9466.06 749
9466.97 759
9467.89 777
9468.81 748
9469.73 753
9470.65 750
9471.56 711
9472.48 747
9473.40 753
9474.32 779
9475.24 774
9476.16 773
9477.08 801
9477.99 820
9478.91 831
9479.83 830
9480.75 813
9481.67 824
9482.59 797
9483.51 796
9484.43 771
9485.34 785
9486.26 779
9487.18 796
9488.10 781
9489.02 746
9489.94 766
9490.86 725
9491.78 741
9492.70 739
9493.62 754
9494.54 743
9495.46 750
9496.38 725
9497.30 746
9498.22 731
9499.13 731
9500.05 751
9500.97 749
9501.89 717
9502.81 772
9503.73 735
9504.65 722
9505.57 743
9506.49 742
9507.41 798
9508.33 740
9509.25 744
9510.17 751
9511.09 747
9512.01 775
9512.93 768
9513.86 723
9514.78 766
9515.70 743
9516.62 761
9517.54 740
9518.46 770
9519.38 781
9520.30 784
9521.22 818
9522.14 832
9523.06 803
9523.98 829
9524.90 862
9525.82 862
9526.75 879
9527.67 891
9528.59 963
9529.51 896
9530.43 926
9531.35 909
9532.27 917
9533.19 874
9534.11 856
9535.04 838
9535.96 828
9536.88 825
9537.80 801
9538.72 760
9539.64 767
9540.57 766
9541.49 713
9542.41 773
9543.33 735
9544.25 747
9545.17 758
9546.10 746
9547.02 721
9547.94 744
9548.86 731
9549.78 748
9550.71 730
9551.63 753
9552.55 763
9553.47 762
9554.40 716
9555.32 767
9556.24 747
9557.16 756
9558.09 782
9559.01 765
9559.93 745
9560.85 787
9561.78 804
9562.70 775
9563.62 746
9564.54 743
9565.47 732
9566.39 793
9567.31 806
9568.24 756
9569.16 761
9570.08 781
9571.00 793
9571.93 773
9572.85 745
9573.77 782
9574.70 766
9575.62 729
9576.54 715
9577.47 744
9578.39 760
9579.31 753
9580.24 748
9581.16 770
9582.09 732
9583.01 704
9583.93 734
9584.86 713
9585.78 731
9586.70 687
9587.63 709
9588.55 726
9589.48 749
9590.40 739
9591.32 709
9592.25 735
9593.17 728
9594.10 814
9595.02 778
9595.95 800
9596.87 763
9597.79 796
9598.72 760
9599.64 768
9600.57 742
9601.49 762
9602.42 754
9603.34 764
9604.27 786
9605.19 761
9606.12 773
9607.04 799
9607.97 806
9608.89 794
9609.82 760
9610.74 791
9611.67 811
9612.59 778
9613.52 760
9614.44 752
9615.37 822
9616.29 834
9617.22 808
9618.14 797
9619.07 796
9619.99 829
9620.92 796
9621.85 808
9622.77 859
9623.70 845
9624.62 820
9625.55 879
9626.47 819
9627.40 835
9628.33 847
9629.25 842
9630.18 889
9631.10 878
9632.03 955
9632.96 917
9633.88 903
9634.81 878
9635.73 915
9636.66 915
9637.59 904
9638.51 893
9639.44 942
9640.37 1002
9641.29 1020
9642.22 967
9643.15 1056
9644.07 1093
9645.00 1145
9645.93 1139
9646.85 1089
9647.78 1071
9648.71 1084
9649.63 1075
9650.56 1044
9651.49 1092
9652.41 1056
9653.34 975
9654.27 926
9655.20 932
9656.12 870
9657.05 904
9657.98 945
9658.90 938
9659.83 907
9660.76 903
9661.69 927
9662.61 962
9663.54 970
9664.47 928
9665.40 916
9666.32 965
9667.25 952
9668.18 929
9669.11 920
9670.04 974
9670.96 950
9671.89 885
9672.82 911
9673.75 885
9674.68 897
9675.60 911
9676.53 893
9677.46 906
9678.39 887
9679.32 888
9680.25 877
9681.17 907
9682.10 891
9683.03 879
9683.96 902
9684.89 910
9685.82 949
9686.75 894
9687.67 944
9688.60 958
9689.53 921
9690.46 929
9691.39 875
9692.32 923
9693.25 899
9694.18 891
9695.11 882
9696.03 869
9696.96 897
9697.89 874
9698.82 866
9699.75 860
9700.68 845
9701.61 846
9702.54 848
9703.47 850
9704.40 855
9705.33 897
9706.26 910
9707.19 909
9708.12 914
9709.05 954
9709.98 908
9710.91 906
9711.84 888
9712.77 887
9713.70 874
9714.63 891
9715.56 884
9716.49 919
9717.42 890
9718.35 897
9719.28 887
9720.21 930
9721.14 943
9722.07 898
9723.00 902
9723.93 884
9724.86 907
9725.79 896
9726.72 916
9727.65 909
9728.58 885
9729.51 866
9730.44 895
9731.37 898
9732.31 897
9733.24 891
9734.17 873
9735.10 889
9736.03 872
9736.96 922
9737.89 912
9738.82 920
9739.75 911
9740.69 936
9741.62 912
9742.55 950
9743.48 901
9744.41 918
9745.34 901
9746.27 953
9747.21 908
9748.14 931
9749.07 932
9750.00 909
9750.93 905
9751.86 914
9752.80 919
9753.73 915
9754.66 911
9755.59 961
9756.52 950
9757.46 920
9758.39 928
9759.32 951
9760.25 950
9761.18 966
9762.12 914
9763.05 927
9763.98 928
9764.91 921
9765.85 979
9766.78 963
9767.71 970
9768.64 1002
9769.58 967
9770.51 956
9771.44 947
9772.37 951
9773.31 909
9774.24 986
9775.17 1036
9776.11 1056
9777.04 1114
9777.97 1120
9778.91 1176
9779.84 1140
9780.77 1175
9781.71 1132
9782.64 1142
9783.57 1104
9784.51 1102
9785.44 1046
9786.37 1009
9787.31 1043
9788.24 1053
9789.17 1048
9790.11 1088
9791.04 1067
9791.97 1104
9792.91 1099
9793.84 1137
9794.77 1160
9795.71 1189
9796.64 1156
9797.58 1131
9798.51 1083
9799.44 1012
9800.38 1003
9801.31 946
9802.25 949
9803.18 947
9804.12 910
9805.05 889
9805.98 868
9806.92 928
9807.85 879
9808.79 864
9809.72 886
9810.66 907
9811.59 903
9812.53 903
9813.46 868
9814.40 893
9815.33 874
9816.27 859
9817.20 845
9818.14 802
9819.07 846
9820.01 888
9820.94 831
9821.88 830
9822.81 833
9823.75 844
9824.68 861
9825.62 827
9826.55 806
9827.49 796
9828.42 827
9829.36 841
9830.29 906
9831.23 831
9832.17 829
9833.10 815
9834.04 885
9834.97 834
9835.91 851
9836.84 844
9837.78 833
9838.72 842
9839.65 842
9840.59 855
9841.52 863
9842.46 866
9843.40 874
9844.33 866
9845.27 845
9846.20 865
9847.14 847
9848.08 839
9849.01 834
9849.95 853
9850.89 869
9851.82 892
9852.76 894
9853.70 880
9854.63 887
9855.57 875
9856.51 861
9857.44 884
9858.38 873
9859.32 865
9860.25 890
9861.19 891
9862.13 865
9863.07 854
9864.00 935
9864.94 878
9865.88 848
9866.81 870
9867.75 863
9868.69 899
9869.63 892
9870.56 882
9871.50 931
9872.44 885
9873.38 880
9874.31 897
9875.25 946
9876.19 940
9877.13 907
9878.07 923
9879.00 926
9879.94 892
9880.88 868
9881.82 887
9882.75 908
9883.69 898
9884.63 915
9885.57 892
9886.51 902
9887.45 921
9888.38 900
9889.32 841
9890.26 886
9891.20 911
9892.14 958
9893.08 891
9894.01 850
9894.95 930
9895.89 877
9896.83 905
9897.77 893
9898.71 915
9899.65 908
9900.59 934
9901.52 955
9902.46 960
9903.40 976
9904.34 951
9905.28 977
9906.22 1005
9907.16 1004
9908.10 977
9909.04 924
9909.98 968
9910.92 988
9911.86 962
9912.80 980
9913.73 1011
9914.67 1042
9915.61 1045
9916.55 1097
9917.49 1149
9918.43 1209
9919.37 1275
9920.31 1351
9921.25 1465
9922.19 1482
9923.13 1473
9924.07 1496
9925.01 1495
9925.95 1368
9926.89 1284
9927.83 1255
9928.77 1221
9929.71 1164
9930.65 1093
9931.59 1110
9932.53 1093
9933.47 1060
9934.41 1026
9935.36 1061
9936.30 1046
9937.24 1044
9938.18 1046
9939.12 1046
9940.06 1021
9941.00 1018
9941.94 1000
9942.88 1028
9943.82 1042
9944.76 1051
9945.70 1078
9946.64 1109
9947.59 1091
9948.53 1110
9949.47 1097
9950.41 1140
9951.35 1110
9952.29 1087
9953.23 1146
9954.17 1078
9955.12 1082
9956.06 1080
9957.00 1061
9957.94 977
9958.88 1062
9959.82 1071
9960.77 1104
9961.71 1124
9962.65 1084
9963.59 1119
9964.53 1064
9965.48 1073
9966.42 1078
9967.36 1097
9968.30 1062
9969.24 1116
9970.19 1126
9971.13 1083
9972.07 1053
9973.01 1031
9973.95 1038
9974.90 976
9975.84 993
9976.78 951
9977.72 966
9978.67 968
9979.61 955
9980.55 906
9981.50 938
9982.44 918
9983.38 917
9984.32 877
9985.27 936
9986.21 931
9987.15 942
9988.10 944
9989.04 915
9989.98 901
9990.92 900
9991.87 869
9992.81 890
9993.75 882
9994.70 837
9995.64 839
9996.58 835
9997.53 856
9998.47 858
9999.41 853
10000.36 818
10001.30 835
10002.25 837
10003.19 837
10004.13 815
10005.08 795
10006.02 861
10006.96 798
10007.91 813
10008.85 858
10009.80 825
10010.74 864
10011.68 822
10012.63 816
10013.57 831
10014.52 803
10015.46 826
10016.41 803
10017.35 828
10018.29 866
10019.24 830
10020.18 809
10021.13 791
10022.07 796
10023.02 870
10023.96 834
10024.91 778
10025.85 813
10026.80 782
10027.74 818
10028.69 827
10029.63 810
10030.58 779
10031.52 837
10032.47 825
10033.41 812
10034.36 776
10035.30 748
10036.25 772
10037.19 777
10038.14 771
10039.08 749
10040.03 758
10040.97 782
10041.92 755
10042.87 780
10043.81 774
10044.76 778
10045.70 769
10046.65 764
10047.59 804
10048.54 772
10049.49 768
10050.43 788
10051.38 739
10052.32 774
10053.27 793
10054.22 803
10055.16 783
10056.11 769
10057.05 763
10058.00 808
10058.95 746
10059.89 761
10060.84 767
10061.79 764
10062.73 771
10063.68 746
10064.63 753
10065.57 735
10066.52 750
10067.47 744
10068.41 737
10069.36 753
10070.31 752
10071.25 737
10072.20 719
10073.15 773
10074.10 768
10075.04 764
10075.99 765
10076.94 723
10077.88 748
10078.83 774
10079.78 713
10080.73 722
10081.67 732
10082.62 737
10083.57 709
10084.52 724
10085.46 700
10086.41 700
10087.36 717
10088.31 692
10089.25 752
10090.20 733
10091.15 727
10092.10 711
10093.05 696
10093.99 700
10094.94 738
10095.89 695
10096.84 739
10097.79 721
10098.73 731
10099.68 730
10100.63 754
10101.58 751
10102.53 699
10103.48 705
10104.42 743
10105.37 729
10106.32 704
10107.27 722
10108.22 722
10109.17 717
10110.12 703
10111.06 713
10112.01 681
10112.96 701
10113.91 725
10114.86 710
10115.81 738
10116.76 734
10117.71 715
10118.66 724
10119.61 720
10120.56 707
10121.50 753
10122.45 748
10123.40 731
10124.35 737
10125.30 731
10126.25 699
10127.20 718
10128.15 731
10129.10 730
10130.05 769
10131.00 735
10131.95 747
10132.90 753
10133.85 757
10134.80 690
10135.75 745
10136.70 775
10137.65 752
10138.60 767
10139.55 747
10140.50 768
10141.45 780
10142.40 808
10143.35 773
10144.30 752
10145.25 764
10146.20 767
10147.15 736
10148.10 742
10149.05 776
10150.00 786
10150.95 741
10151.90 792
10152.86 798
10153.81 819
10154.76 804
10155.71 820
10156.66 793
10157.61 798
10158.56 804
10159.51 818
10160.46 850
10161.41 852
10162.37 832
10163.32 816
10164.27 817
10165.22 857
10166.17 834
10167.12 838
10168.07 860
10169.03 867
10169.98 884
10170.93 866
10171.88 922
10172.83 913
10173.78 893
10174.74 937
10175.69 934
10176.64 945
10177.59 988
10178.54 987
10179.49 978
10180.45 1018
10181.40 988
10182.35 1047
10183.30 1044
10184.26 1037
10185.21 1016
10186.16 997
10187.11 1030
10188.06 1037
10189.02 1058
10189.97 1029
10190.92 1058
10191.87 1032
10192.83 1111
10193.78 1096
10194.73 1058
10195.69 1058
10196.64 1126
10197.59 1158
10198.54 1200
10199.50 1210
10200.45 1280
10201.40 1312
10202.36 1286
10203.31 1328
10204.26 1309
10205.22 1369
10206.17 1266
10207.12 1234
10208.08 1195
10209.03 1194
10209.98 1167
10210.94 1172
10211.89 1173
10212.84 1185
10213.80 1135
10214.75 1081
10215.70 1063
10216.66 1049
10217.61 1070
10218.56 1040
10219.52 1024
10220.47 1042
10221.43 993
10222.38 974
10223.33 1014
10224.29 1006
10225.24 999
10226.20 980
10227.15 1017
10228.11 1044
10229.06 1019
10230.01 1020
10230.97 1023
10231.92 1056
10232.88 1048
10233.83 1026
10234.79 1010
10235.74 956
10236.70 957
10237.65 991
10238.60 943
10239.56 941
10240.51 923
10241.47 914
10242.42 886
10243.38 901
10244.33 891
10245.29 938
10246.24 917
10247.20 904
10248.15 895
10249.11 934
10250.07 908
10251.02 882
10251.98 864
10252.93 888
10253.89 882
10254.84 883
10255.80 946
10256.75 907
10257.71 943
10258.67 950
10259.62 1022
10260.58 1041
10261.53 1054
10262.49 961
10263.44 984
10264.40 967
10265.36 936
10266.31 940
10267.27 948
10268.22 923
10269.18 850
10270.14 844
10271.09 859
10272.05 850
10273.01 816
10273.96 770
10274.92 838
10275.87 839
10276.83 854
10277.79 813
10278.74 809
10279.70 796
10280.66 801
10281.61 805
10282.57 810
10283.53 795
10284.49 801
10285.44 789
10286.40 845
10287.36 825
10288.31 808
10289.27 823
10290.23 770
10291.18 777
10292.14 783
10293.10 812
10294.06 793
10295.01 787
10295.97 769
10296.93 780
10297.89 746
10298.84 724
10299.80 758
10300.76 721
10301.72 733
10302.67 748
10303.63 747
10304.59 771
10305.55 741
10306.51 726
10307.46 726
10308.42 752
10309.38 704
10310.34 727
10311.30 737
10312.25 761
10313.21 732
10314.17 714
10315.13 730
10316.09 714
10317.05 700
10318.00 688
10318.96 690
10319.92 698
10320.88 711
10321.84 716
10322.80 701
10323.76 743
10324.71 739
10325.67 742
10326.63 723
10327.59 741
10328.55 727
10329.51 741
10330.47 714
10331.43 701
10332.39 691
10333.35 714
10334.30 704
10335.26 705
10336.22 699
10337.18 715
10338.14 696
10339.10 724
10340.06 713
10341.02 727
10341.98 731
10342.94 745
10343.90 806
10344.86 752
10345.82 756
10346.78 750
10347.74 788
10348.70 755
10349.66 739
10350.62 749
10351.58 765
10352.54 769
10353.50 754
10354.46 771
10355.42 742
10356.38 720
10357.34 739
10358.30 709
10359.26 687
10360.22 716
10361.18 758
10362.14 726
10363.10 748
10364.06 736
10365.02 735
10365.98 742
10366.94 685
10367.90 744
10368.87 736
10369.83 722
10370.79 707
10371.75 733
10372.71 731
10373.67 707
10374.63 720
10375.59 688
10376.55 688
10377.51 677
10378.48 701
10379.44 719
10380.40 723
10381.36 718
10382.32 721
10383.28 693
10384.24 691
10385.21 675
10386.17 695
10387.13 685
10388.09 691
10389.05 729
10390.01 710
10390.98 715
10391.94 715
10392.90 732
10393.86 753
10394.82 734
10395.79 729
10396.75 726
10397.71 703
10398.67 711
10399.63 722
10400.60 748
10401.56 753
10402.52 726
10403.48 738
10404.45 757
10405.41 763
10406.37 764
10407.33 798
10408.30 785
10409.26 794
10410.22 849
10411.18 863
10412.15 893
10413.11 914
10414.07 941
10415.04 910
10416.00 923
10416.96 938
10417.93 959
10418.89 983
10419.85 1011
10420.81 971
10421.78 923
10422.74 900
10423.70 885
10424.67 872
10425.63 816
10426.59 803
10427.56 811
10428.52 765
10429.49 735
10430.45 717
10431.41 730
10432.38 684
10433.34 726
10434.30 769
10435.27 688
10436.23 699
10437.20 696
10438.16 699
10439.12 680
10440.09 693
10441.05 676
10442.02 650
10442.98 727
10443.94 687
10444.91 660
10445.87 673
10446.84 655
10447.80 633
10448.77 683
10449.73 688
10450.70 669
10451.66 662
10452.63 688
10453.59 637
10454.55 662
10455.52 669
10456.48 637
10457.45 663
10458.41 651
10459.38 656
10460.34 618
10461.31 635
10462.27 669
10463.24 679
10464.20 657
10465.17 638
10466.14 600
10467.10 663
10468.07 626
10469.03 633
10470.00 622
10470.96 668
10471.93 658
10472.89 679
10473.86 636
10474.82 678
10475.79 688
10476.76 646
10477.72 640
10478.69 666
10479.65 653
10480.62 634
10481.59 643
10482.55 648
10483.52 636
10484.48 641
10485.45 677
10486.42 659
10487.38 624
10488.35 666
10489.32 629
10490.28 647
10491.25 590
10492.21 639
10493.18 668
10494.15 627
10495.11 640
10496.08 622
10497.05 663
10498.01 652
10498.98 635
10499.95 656
10500.92 654
10501.88 643
10502.85 664
10503.82 671
10504.78 655
10505.75 672
10506.72 661
10507.68 680
10508.65 661
10509.62 637
10510.59 668
10511.55 666
10512.52 604
10513.49 654
10514.46 673
10515.42 627
10516.39 637
10517.36 697
10518.33 650
10519.29 667
10520.26 683
10521.23 654
10522.20 664
10523.17 666
10524.13 652
10525.10 694
10526.07 687
10527.04 658
10528.01 665
10528.97 657
10529.94 647
10530.91 662
10531.88 655
10532.85 660
10533.82 674
10534.78 674
10535.75 693
10536.72 655
10537.69 668
10538.66 646
10539.63 701
10540.60 675
10541.56 673
10542.53 659
10543.50 676
10544.47 686
10545.44 666
10546.41 670
10547.38 700
10548.35 650
10549.32 675
10550.29 710
10551.25 673
10552.22 697
10553.19 687
10554.16 756
10555.13 757
10556.10 752
10557.07 742
10558.04 764
10559.01 763
10559.98 715
10560.95 725
10561.92 733
10562.89 711
10563.86 698
10564.83 685
10565.80 678
10566.77 663
10567.74 671
10568.71 662
10569.68 648
10570.65 661
10571.62 693
10572.59 700
10573.56 686
10574.53 697
10575.50 671
10576.47 654
10577.44 650
10578.41 665
10579.38 697
10580.35 653
10581.32 663
10582.29 684
10583.26 701
10584.23 659
10585.21 667
10586.18 664
10587.15 672
10588.12 654
10589.09 655
10590.06 698
10591.03 700
10592.00 680
10592.97 683
10593.94 676
10594.92 671
10595.89 662
10596.86 683
10597.83 697
10598.80 675
10599.77 657
10600.74 677
10601.71 667
10602.69 669
10603.66 663
10604.63 709
10605.60 657
10606.57 663
10607.54 637
10608.52 686
10609.49 668
10610.46 675
10611.43 685
10612.40 684
10613.38 731
10614.35 705
10615.32 726
10616.29 711
10617.27 712
10618.24 731
10619.21 763
10620.18 763
10621.15 743
10622.13 735
10623.10 752
10624.07 772
10625.04 756
10626.02 744
10626.99 747
10627.96 773
10628.94 770
10629.91 829
10630.88 845
10631.85 890
10632.83 878
10633.80 901
10634.77 932
10635.75 878
10636.72 885
10637.69 879
10638.67 878
10639.64 805
10640.61 827
10641.59 745
10642.56 754
10643.53 764
10644.51 753
10645.48 692
10646.45 709
10647.43 700
10648.40 696
10649.37 651
10650.35 654
10651.32 676
10652.30 674
10653.27 681
10654.24 646
10655.22 654
10656.19 688
10657.16 705
10658.14 637
10659.11 635
10660.09 633
10661.06 635
10662.04 642
10663.01 654
10663.98 692
10664.96 642
10665.93 645
10666.91 716
10667.88 682
10668.86 668
10669.83 652
10670.81 681
10671.78 677
10672.76 659
10673.73 635
10674.71 679
10675.68 698
10676.66 700
10677.63 700
10678.61 660
10679.58 679
10680.56 652
10681.53 666
10682.51 691
10683.48 676
10684.46 680
10685.43 652
10686.41 680
10687.38 694
10688.36 641
10689.33 623
10690.31 631
10691.28 649
10692.26 635
10693.24 645
10694.21 624
10695.19 662
10696.16 639
10697.14 657
10698.12 655
10699.09 653
10700.07 627
10701.04 653
10702.02 662
10703.00 649
10703.97 640
10704.95 640
10705.92 645
10706.90 655
10707.88 618
10708.85 684
10709.83 662
10710.81 670
10711.78 668
10712.76 608
10713.74 679
10714.71 637
10715.69 653
10716.67 651
10717.64 661
10718.62 662
10719.60 659
10720.57 628
10721.55 675
10722.53 614
10723.50 650
10724.48 679
10725.46 656
10726.44 676
10727.41 656
10728.39 679
10729.37 700
10730.35 690
10731.32 718
10732.30 686
10733.28 684
10734.26 716
10735.23 687
10736.21 702
10737.19 680
10738.17 687
10739.14 690
10740.12 704
10741.10 666
10742.08 648
10743.06 663
10744.03 692
10745.01 662
10745.99 685
10746.97 661
10747.95 638
10748.92 667
10749.90 653
10750.88 695
10751.86 686
10752.84 693
10753.82 647
10754.79 716
10755.77 680
10756.75 674
10757.73 663
10758.71 701
10759.69 721
10760.67 680
10761.65 668
10762.62 706
10763.60 695
10764.58 681
10765.56 679
10766.54 698
10767.52 708
10768.50 679
10769.48 686
10770.46 673
10771.44 696
10772.42 714
10773.39 685
10774.37 687
10775.35 709
10776.33 708
10777.31 700
10778.29 713
10779.27 716
10780.25 723
10781.23 723
10782.21 721
10783.19 681
10784.17 700
10785.15 714
10786.13 726
10787.11 717
10788.09 693
10789.07 689
10790.05 690
10791.03 718
10792.01 710
10792.99 712
10793.97 685
10794.95 682
10795.93 695
10796.91 727
10797.89 692
10798.87 680
10799.85 671
10800.83 679
10801.82 680
10802.80 684
10803.78 710
10804.76 677
10805.74 652
10806.72 645
10807.70 682
10808.68 689
10809.66 688
10810.64 679
10811.62 696
10812.61 682
10813.59 696
10814.57 697
10815.55 709
10816.53 698
10817.51 719
10818.49 708
10819.47 716
10820.46 686
10821.44 725
10822.42 730
10823.40 708
10824.38 722
10825.36 727
10826.35 733
10827.33 707
10828.31 754
10829.29 741
10830.27 708
10831.25 720
10832.24 745
10833.22 725
10834.20 767
10835.18 772
10836.17 829
10837.15 779
10838.13 768
10839.11 744
10840.09 751
10841.08 772
10842.06 768
10843.04 767
10844.02 825
10845.01 776
10845.99 753
10846.97 810
10847.96 792
10848.94 841
10849.92 797
10850.90 786
10851.89 856
10852.87 759
10853.85 801
10854.84 842
10855.82 829
10856.80 808
10857.78 837
10858.77 839
10859.75 818
10860.73 835
10861.72 863
10862.70 838
10863.68 882
10864.67 881
10865.65 916
10866.64 868
10867.62 895
10868.60 905
10869.59 908
10870.57 908
10871.55 916
10872.54 969
10873.52 929
10874.51 935
10875.49 934
10876.47 945
10877.46 952
10878.44 962
10879.43 934
10880.41 992
10881.39 1016
10882.38 997
10883.36 1008
10884.35 1025
10885.33 1001
10886.32 1023
10887.30 1041
10888.29 1033
10889.27 1079
10890.25 1140
10891.24 1160
10892.22 1162
10893.21 1172
10894.19 1174
10895.18 1206
10896.16 1227
10897.15 1205
10898.13 1284
10899.12 1226
10900.10 1193
10901.09 1149
10902.07 1139
10903.06 1156
10904.04 1110
10905.03 1130
10906.01 1194
10907.00 1145
10907.99 1107
10908.97 1077
10909.96 1151
10910.94 1172
10911.93 1160
10912.91 1153
10913.90 1175
10914.88 1151
10915.87 1092
10916.86 1139
10917.84 1129
10918.83 1128
10919.81 1158
10920.80 1202
10921.79 1184
10922.77 1216
10923.76 1237
10924.74 1220
10925.73 1177
10926.72 1167
10927.70 1198
10928.69 1226
10929.68 1206
10930.66 1207
10931.65 1180
10932.64 1180
10933.62 1188
10934.61 1226
10935.60 1292
10936.58 1326
10937.57 1338
10938.56 1360
10939.54 1293
10940.53 1309
10941.52 1296
10942.50 1375
10943.49 1437
10944.48 1440
10945.47 1459
10946.45 1511
10947.44 1560
10948.43 1656
10949.41 1633
10950.40 1654
10951.39 1692
10952.38 1835
10953.36 1772
10954.35 1735
10955.34 1741
10956.33 1771
10957.31 1716
10958.30 1613
10959.29 1548
10960.28 1572
10961.27 1544
10962.25 1592
10963.24 1559
10964.23 1513
10965.22 1475
10966.21 1435
10967.19 1457
10968.18 1485
10969.17 1478
10970.16 1464
10971.15 1462
10972.13 1452
10973.12 1435
10974.11 1434
10975.10 1472
10976.09 1457
10977.08 1469
10978.07 1518
10979.05 1525
10980.04 1490
10981.03 1479
10982.02 1543
10983.01 1559
10984.00 1547
10984.99 1620
10985.98 1625
10986.96 1670
10987.95 1761
10988.94 1805
10989.93 1901
10990.92 2003
10991.91 2142
10992.90 2216
10993.89 2252
10994.88 2301
10995.87 2220
10996.86 2189
10997.85 2118
10998.84 2067
10999.83 1936
11000.82 1870
11001.81 1818
11002.79 1734
11003.78 1600
11004.77 1596
11005.76 1581
11006.75 1520
11007.74 1433
11008.73 1418
11009.72 1426
11010.71 1389
11011.70 1374
11012.69 1331
11013.68 1324
11014.67 1311
11015.67 1304
11016.66 1258
11017.65 1200
11018.64 1189
11019.63 1208
11020.62 1204
11021.61 1147
11022.60 1176
11023.59 1152
11024.58 1111
11025.57 1112
11026.56 1134
11027.55 1118
11028.54 1090
11029.53 1080
11030.52 1116
11031.52 1089
11032.51 1061
11033.50 1029
11034.49 1050
11035.48 1085
11036.47 1065
11037.46 1022
11038.45 1066
11039.45 1024
11040.44 1016
11041.43 1030
11042.42 1026
11043.41 1051
11044.40 1036
11045.39 1016
11046.39 1013
11047.38 1028
11048.37 992
11049.36 1042
11050.35 1076
11051.35 991
11052.34 974
11053.33 1028
11054.32 1057
11055.31 1044
11056.31 1037
11057.30 1004
11058.29 1021
11059.28 1040
11060.27 1101
11061.27 1036
11062.26 979
11063.25 1000
11064.24 1000
11065.24 1027
11066.23 1033
11067.22 1024
11068.21 1023
11069.21 1037
11070.20 1023
11071.19 988
11072.19 1032
11073.18 1006
11074.17 1039
11075.16 1048
11076.16 1058
11077.15 1040
11078.14 995
11079.14 1026
11080.13 993
11081.12 968
11082.12 1002
11083.11 1021
11084.10 1021
11085.10 1025
11086.09 996
11087.08 1042
11088.08 1043
11089.07 1001
11090.06 1002
11091.06 1025
11092.05 1037
11093.04 1021
11094.04 1058
11095.03 1059
11096.03 1025
11097.02 1057
11098.01 1059
11099.01 1030
11100.00 1034
11101.00 1046
11101.99 1035
11102.98 973
11103.98 969
11104.97 990
11105.97 997
11106.96 987
11107.96 1018
11108.95 968
11109.95 1006
11110.94 988
11111.93 1008
11112.93 982
11113.92 1015
11114.92 1026
11115.91 1067
11116.91 1053
11117.90 1052
11118.90 1054
11119.89 1115
11120.89 1113
11121.88 1069
11122.88 1085
11123.87 1109
11124.87 1051
11125.86 1036
11126.86 1055
11127.85 1053
11128.85 1000
11129.84 1006
11130.84 993
11131.84 988
11132.83 965
11133.83 1047
11134.82 1017
11135.82 999
11136.81 957
11137.81 975
11138.81 973
11139.80 983
11140.80 1000
11141.79 949
11142.79 949
11143.79 989
11144.78 981
11145.78 985
11146.77 945
11147.77 936
11148.77 959
11149.76 945
11150.76 911
11151.75 903
11152.75 966
11153.75 973
11154.74 906
11155.74 927
11156.74 943
11157.73 982
11158.73 982
11159.73 969
11160.72 891
11161.72 918
11162.72 935
11163.71 959
11164.71 975
11165.71 952
11166.71 975
11167.70 941
11168.70 927
11169.70 941
11170.69 999
11171.69 997
11172.69 963
11173.69 1021
11174.68 985
11175.68 995
11176.68 985
11177.68 990
11178.67 1002
11179.67 976
11180.67 1040
11181.67 1002
11182.66 1029
11183.66 1062
11184.66 1018
11185.66 1021
11186.66 1087
11187.65 1065
11188.65 1069
11189.65 1044
11190.65 1045
11191.65 1056
11192.64 1057
11193.64 1018
11194.64 1037
11195.64 1027
11196.64 1019
11197.64 1073
11198.63 1045
11199.63 1080
11200.63 1052
11201.63 1029
11202.63 1063
11203.63 1050
11204.63 1036
11205.63 1019
11206.62 1039
11207.62 1033
11208.62 1031
11209.62 1027
11210.62 1033
11211.62 1029
11212.62 1002
11213.62 1021
11214.62 1018
11215.62 978
11216.61 977
11217.61 958
11218.61 985
11219.61 1006
11220.61 972
11221.61 949
11222.61 887
11223.61 935
11224.61 917
11225.61 921
11226.61 939
11227.61 912
11228.61 881
11229.61 859
11230.61 876
11231.61 897
11232.61 898
11233.61 891
11234.61 885
11235.61 867
11236.61 890
11237.61 905
11238.61 916
11239.61 906
11240.61 924
11241.61 876
11242.61 835
11243.61 889
11244.61 919
11245.61 877
11246.61 916
11247.61 927
11248.62 888
11249.62 931
11250.62 921
11251.62 918
11252.62 901
11253.62 919
11254.62 903
11255.62 902
11256.62 939
11257.62 918
11258.62 924
11259.63 961
11260.63 947
11261.63 942
11262.63 921
11263.63 942
11264.63 923
11265.63 944
11266.64 998
11267.64 980
11268.64 957
11269.64 982
11270.64 961
11271.64 976
11272.65 993
11273.65 1037
11274.65 1000
11275.65 1014
11276.65 1044
11277.65 1018
11278.66 1012
11279.66 979
11280.66 984
11281.66 955
11282.67 926
11283.67 926
11284.67 930
11285.67 960
11286.67 926
11287.68 998
11288.68 967
11289.68 965
11290.68 953
11291.69 981
11292.69 949
11293.69 935
11294.70 945
11295.70 950
11296.70 946
11297.70 912
11298.71 934
11299.71 970
11300.71 928
11301.72 958
11302.72 955
11303.72 1016
11304.72 1020
11305.73 1031
11306.73 1038
11307.73 1044
11308.74 1072
11309.74 1041
11310.74 1055
11311.75 1066
11312.75 1025
11313.76 987
11314.76 1009
11315.76 971
11316.77 931
11317.77 920
11318.77 989
11319.78 976
11320.78 958
11321.79 976
11322.79 974
11323.79 939
11324.80 911
11325.80 938
11326.81 946
11327.81 962
11328.81 960
11329.82 958
11330.82 963
11331.83 973
11332.83 993
11333.84 1022
11334.84 1025
11335.85 1064
11336.85 1010
11337.85 1070
11338.86 997
11339.86 965
11340.87 969
11341.87 975
11342.88 956
11343.88 956
11344.89 939
11345.89 920
11346.90 909
11347.90 893
11348.91 925
11349.91 922
11350.92 968
11351.92 904
11352.93 896
11353.94 895
11354.94 873
11355.95 924
11356.95 875
11357.96 938
11358.96 897
11359.97 906
11360.97 923
11361.98 883
11362.99 890
11363.99 885
11365.00 891
11366.00 876
11367.01 862
11368.02 908
11369.02 887
11370.03 890
11371.03 909
11372.04 861
11373.05 898
11374.05 886
11375.06 915
11376.06 878
11377.07 859
11378.08 902
11379.08 916
11380.09 902
11381.10 896
11382.10 898
11383.11 883
11384.12 922
11385.12 862
11386.13 921
11387.14 925
11388.14 907
11389.15 910
11390.16 903
11391.17 910
11392.17 925
11393.18 908
11394.19 939
11395.19 919
11396.20 948
11397.21 931
11398.22 927
11399.22 933
11400.23 922
11401.24 968
11402.25 963
11403.25 954
11404.26 903
11405.27 950
11406.28 925
11407.28 972
11408.29 992
11409.30 960
11410.31 979
11411.31 981
11412.32 987
11413.33 980
11414.34 966
11415.35 1014
11416.35 1034
11417.36 969
11418.37 1024
11419.38 1015
11420.39 1033
11421.40 1048
11422.40 995
11423.41 1029
11424.42 1037
11425.43 1040
11426.44 1085
11427.45 1038
11428.46 1040
11429.46 1019
11430.47 1074
11431.48 1079
11432.49 1076
11433.50 1056
11434.51 1079
11435.52 1047
11436.53 1073
11437.54 1020
11438.54 1105
11439.55 1143
11440.56 1145
11441.57 1070
11442.58 1125
11443.59 1106
11444.60 1071
11445.61 1073
11446.62 1066
11447.63 1114
11448.64 1140
11449.65 1169
11450.66 1146
11451.67 1128
11452.68 1133
11453.69 1173
11454.70 1173
11455.71 1134
11456.72 1157
11457.73 1208
11458.74 1184
11459.75 1188
11460.76 1155
11461.77 1205
11462.78 1201
11463.79 1210
11464.80 1220
11465.81 1242
11466.82 1205
11467.83 1200
11468.84 1202
11469.85 1209
11470.86 1208
11471.87 1254
11472.88 1260
11473.89 1269
11474.90 1265
11475.91 1264
11476.92 1249
11477.93 1228
11478.95 1220
11479.96 1274
11480.97 1265
11481.98 1297
11482.99 1235
11484.00 1302
11485.01 1285
11486.02 1287
11487.03 1318
11488.05 1341
11489.06 1334
11490.07 1312
11491.08 1286
11492.09 1289
11493.10 1364
11494.11 1382
11495.13 1361
11496.14 1315
11497.15 1288
11498.16 1280
11499.17 1359
11500.18 1372
11501.20 1346
11502.21 1376
11503.22 1391
11504.23 1408
11505.24 1423
11506.26 1413
11507.27 1416
11508.28 1438
11509.29 1450
11510.30 1444
11511.32 1477
11512.33 1456
11513.34 1463
11514.35 1539
11515.37 1483
11516.38 1467
11517.39 1509
11518.40 1521
11519.42 1596
11520.43 1597
11521.44 1596
11522.45 1607
11523.47 1615
11524.48 1574
11525.49 1651
11526.51 1643
11527.52 1696
11528.53 1705
11529.55 1689
11530.56 1715
11531.57 1754
11532.59 1744
11533.60 1768
11534.61 1837
11535.63 1853
11536.64 1854
11537.65 1920
11538.67 1900
11539.68 1819
11540.69 1942
11541.71 2012
11542.72 2022
11543.73 2025
11544.75 2082
11545.76 2118
11546.78 2101
11547.79 2191
11548.80 2246
11549.82 2286
11550.83 2259
11551.85 2283
11552.86 2321
11553.87 2342
11554.89 2377
11555.90 2425
11556.92 2434
11557.93 2448
11558.95 2466
11559.96 2560
11560.97 2599
11561.99 2650
11563.00 2759
11564.02 2833
11565.03 2798
11566.05 2933
11567.06 3028
11568.08 3091
11569.09 3220
11570.11 3299
11571.12 3300
11572.14 3457
11573.15 3622
11574.17 3755
11575.18 3717
11576.20 3824
11577.21 3979
11578.23 4160
11579.24 4357
11580.26 4536
11581.27 4699
11582.29 4855
11583.30 5138
11584.32 5412
11585.33 5825
11586.35 6117
11587.37 6665
11588.38 7103
11589.40 7637
11590.41 8001
11591.43 8333
11592.44 8611
11593.46 8912
11594.48 8943
11595.49 8647
11596.51 8424
11597.52 7991
11598.54 7658
11599.56 7082
11600.57 6467
11601.59 6031
11602.61 5443
11603.62 5108
11604.64 4766
11605.66 4488
11606.67 4219
11607.69 3989
11608.70 3818
11609.72 3664
11610.74 3529
11611.75 3362
11612.77 3283
11613.79 3142
11614.81 2976
11615.82 2918
11616.84 2802
11617.86 2730
11618.87 2681
11619.89 2603
11620.91 2535
11621.92 2499
11622.94 2357
11623.96 2332
11624.98 2300
11625.99 2173
11627.01 2165
11628.03 2165
11629.05 2152
11630.06 2057
11631.08 1984
11632.10 1906
11633.12 1917
11634.13 1894
11635.15 1836
11636.17 1871
11637.19 1750
11638.20 1773
11639.22 1745
11640.24 1768
11641.26 1673
11642.28 1686
11643.29 1641
11644.31 1664
11645.33 1631
11646.35 1628
11647.37 1663
11648.39 1746
11649.40 1695
11650.42 1700
11651.44 1696
11652.46 1690
11653.48 1722
11654.50 1710
11655.51 1737
11656.53 1707
11657.55 1754
11658.57 1729
11659.59 1796
11660.61 1836
11661.63 1825
11662.65 1861
11663.67 1865
11664.68 1859
11665.70 1920
11666.72 1865
11667.74 1930
11668.76 1958
11669.78 2041
11670.80 2010
11671.82 1987
11672.84 2028
11673.86 2024
11674.88 2041
11675.90 2075
11676.92 2014
11677.94 2079
11678.96 2035
11679.98 2029
11680.99 2015
11682.01 2025
11683.03 1993
11684.05 2014
11685.07 1998
11686.09 2034
11687.11 1981
11688.13 1976
11689.15 1973
11690.17 2011
11691.19 1960
11692.21 1971
11693.24 1936
11694.26 1933
11695.28 1968
11696.30 1957
11697.32 1908
11698.34 1909
11699.36 1887
11700.38 1945
11701.40 1917
11702.42 1838
11703.44 1870
11704.46 1797
11705.48 1740
11706.50 1830
11707.52 1778
11708.54 1747
11709.57 1734
11710.59 1713
11711.61 1736
11712.63 1711
11713.65 1644
11714.67 1635
11715.69 1699
11716.71 1644
11717.73 1600
11718.76 1599
11719.78 1624
11720.80 1589
11721.82 1562
11722.84 1564
11723.86 1504
11724.89 1509
11725.91 1532
11726.93 1507
11727.95 1507
11728.97 1459
11729.99 1465
11731.02 1430
11732.04 1531
11733.06 1461
11734.08 1464
11735.10 1471
11736.13 1507
11737.15 1470
11738.17 1453
11739.19 1458
11740.22 1430
11741.24 1453
11742.26 1410
11743.28 1432
11744.30 1376
11745.33 1386
11746.35 1369
11747.37 1328
11748.40 1300
11749.42 1314
11750.44 1325
11751.46 1346
11752.49 1269
11753.51 1274
11754.53 1301
11755.56 1319
11756.58 1278
11757.60 1226
11758.62 1225
11759.65 1201
11760.67 1223
11761.69 1270
11762.72 1246
11763.74 1296
11764.76 1272
11765.79 1230
11766.81 1242
11767.83 1212
11768.86 1206
11769.88 1208
11770.91 1210
11771.93 1175
11772.95 1145
11773.98 1152
11775.00 1167
11776.02 1136
11777.05 1126
11778.07 1090
11779.10 1069
11780.12 1097
11781.14 1121
11782.17 1107
11783.19 1087
11784.22 1088
11785.24 1087
11786.26 1095
11787.29 1045
11788.31 1074
11789.34 1059
11790.36 1069
11791.39 1010
11792.41 1032
11793.44 1025
11794.46 1010
11795.49 1053
11796.51 1054
11797.54 1034
11798.56 1042
11799.59 1054
11800.61 1039
11801.63 1045
11802.66 1018
11803.69 1015
11804.71 1010
11805.74 1027
11806.76 1037
11807.79 1018
11808.81 1042
11809.84 991
11810.86 978
11811.89 975
11812.91 977
11813.94 988
11814.96 1020
11815.99 979
11817.01 973
11818.04 962
11819.07 985
11820.09 1002
11821.12 1026
11822.14 1005
11823.17 998
11824.20 1003
11825.22 1001
11826.25 1025
11827.27 1004
11828.30 993
11829.33 995
11830.35 1001
11831.38 962
11832.40 1040
11833.43 976
11834.46 936
11835.48 946
11836.51 931
11837.54 970
11838.56 919
11839.59 970
11840.62 947
11841.64 973
11842.67 953
11843.70 940
11844.72 982
11845.75 968
11846.78 1003
11847.80 1021
11848.83 1010
11849.86 1003
11850.89 975
11851.91 975
11852.94 976
11853.97 962
11854.99 943
11856.02 996
11857.05 984
11858.08 987
11859.10 991
11860.13 1018
11861.16 1029
11862.19 1040
11863.21 1041
11864.24 997
11865.27 1033
11866.30 1048
11867.33 987
11868.35 1001
11869.38 983
11870.41 1045
11871.44 1055
11872.47 1012
11873.49 1015
11874.52 1018
11875.55 1066
11876.58 1035
11877.61 1049
11878.63 1083
11879.66 1077
11880.69 1105
11881.72 1098
11882.75 1118
11883.78 1112
11884.81 1145
11885.83 1169
11886.86 1211
11887.89 1187
11888.92 1165
11889.95 1184
11890.98 1239
11892.01 1256
11893.04 1240
11894.06 1268
11895.09 1272
11896.12 1321
11897.15 1323
11898.18 1264
11899.21 1269
11900.24 1281
11901.27 1256
11902.30 1215
11903.33 1192
11904.36 1176
11905.39 1203
11906.42 1175
11907.45 1194
11908.48 1194
11909.50 1202
11910.53 1202
11911.56 1238
11912.59 1216
11913.62 1226
11914.65 1210
11915.68 1222
11916.71 1226
11917.74 1292
11918.77 1263
11919.80 1279
11920.83 1351
11921.86 1365
11922.89 1404
11923.92 1400
11924.95 1445
11925.99 1464
11927.02 1470
11928.05 1383
11929.08 1377
11930.11 1352
11931.14 1346
11932.17 1299
11933.20 1241
11934.23 1178
11935.26 1151
11936.29 1095
11937.32 1133
11938.35 1098
11939.38 1088
11940.41 1051
11941.45 1016
11942.48 1010
11943.51 992
11944.54 957
11945.57 995
11946.60 989
11947.63 976
11948.66 950
11949.70 981
11950.73 968
11951.76 962
11952.79 951
11953.82 924
11954.85 926
11955.88 946
11956.92 904
11957.95 884
11958.98 893
11960.01 888
11961.04 904
11962.08 922
11963.11 895
11964.14 932
11965.17 937
11966.20 930
11967.24 921
11968.27 904
11969.30 902
11970.33 927
11971.36 908
11972.40 914
11973.43 904
11974.46 941
11975.49 926
11976.53 925
11977.56 887
11978.59 877
11979.62 911
11980.66 947
11981.69 911
11982.72 898
11983.76 925
11984.79 948
11985.82 944
11986.85 925
11987.89 951
11988.92 936
11989.95 958
11990.99 937
11992.02 880
11993.05 934
11994.09 945
11995.12 967
11996.15 960
11997.19 970
11998.22 999
11999.25 1013
12000.29 1026
12001.32 1004
12002.35 1035
12003.39 1028
12004.42 1038
12005.46 1051
12006.49 1054
12007.52 1068
12008.56 1063
12009.59 1064
12010.63 1097
12011.66 1095
12012.69 1071
12013.73 1083
12014.76 1084
12015.80 1059
12016.83 1079
12017.86 1081
12018.90 1071
12019.93 1025
12020.97 1039
12022.00 1023
12023.04 986
12024.07 1004
12025.11 994
12026.14 1000
12027.18 994
12028.21 1022
12029.25 1016
12030.28 1010
12031.32 955
12032.35 943
12033.39 960
12034.42 932
12035.46 957
12036.49 878
12037.53 905
12038.56 940
12039.60 927
12040.63 915
12041.67 920
12042.70 913
12043.74 930
12044.77 957
12045.81 914
12046.84 912
12047.88 894
12048.92 895
12049.95 897
12050.99 935
12052.02 899
12053.06 900
12054.09 909
12055.13 891
12056.17 884
12057.20 820
12058.24 844
12059.27 872
12060.31 876
12061.35 892
12062.38 891
12063.42 850
12064.46 853
12065.49 856
12066.53 834
12067.56 849
12068.60 875
12069.64 852
12070.67 847
12071.71 839
12072.75 885
12073.78 867
12074.82 877
12075.86 860
12076.89 839
12077.93 812
12078.97 831
12080.01 860
12081.04 847
12082.08 848
12083.12 878
12084.15 860
12085.19 829
12086.23 862
12087.27 869
12088.30 849
12089.34 848
12090.38 848
12091.41 894
12092.45 910
12093.49 853
12094.53 908
12095.57 937
12096.60 928
12097.64 901
12098.68 899
12099.72 864
12100.75 850
12101.79 831
12102.83 879
12103.87 863
12104.91 832
12105.94 854
12106.98 796
12108.02 813
12109.06 786
12110.10 810
12111.14 775
12112.17 775
12113.21 751
12114.25 781
12115.29 752
12116.33 767
12117.37 754
12118.40 809
12119.44 796
12120.48 746
12121.52 738
12122.56 759
12123.60 726
12124.64 759
12125.68 798
12126.72 766
12127.75 776
12128.79 772
12129.83 773
12130.87 740
12131.91 754
12132.95 706
12133.99 744
12135.03 733
12136.07 699
12137.11 720
12138.15 734
12139.19 721
12140.23 753
12141.27 751
12142.31 731
12143.35 743
12144.38 726
12145.42 718
12146.46 743
12147.50 716
12148.54 714
12149.58 742
12150.62 716
12151.66 719
12152.70 716
12153.74 757
12154.78 724
12155.82 689
12156.87 714
12157.91 750
12158.95 735
12159.99 709
12161.03 740
12162.07 737
12163.11 723
12164.15 692
12165.19 707
12166.23 750
12167.27 715
12168.31 731
12169.35 707
12170.39 681
12171.43 702
12172.47 743
12173.52 718
12174.56 673
12175.60 704
12176.64 702
12177.68 683
12178.72 700
12179.76 720
12180.80 710
12181.85 701
12182.89 723
12183.93 724
12184.97 732
12186.01 718
12187.05 742
12188.09 739
12189.14 718
12190.18 719
12191.22 713
12192.26 762
12193.30 744
12194.34 745
12195.39 724
12196.43 719
12197.47 732
12198.51 723
12199.55 735
12200.60 723
12201.64 761
12202.68 699
12203.72 734
12204.77 712
12205.81 696
12206.85 732
12207.89 721
12208.94 751
12209.98 712
12211.02 733
12212.06 726
12213.11 678
12214.15 728
12215.19 748
12216.23 732
12217.28 727
12218.32 732
12219.36 732
12220.41 729
12221.45 727
12222.49 740
12223.54 707
12224.58 689
12225.62 726
12226.66 737
12227.71 726
12228.75 718
12229.79 733
12230.84 749
12231.88 744
12232.93 770
12233.97 753
12235.01 776
12236.06 785
12237.10 755
12238.14 743
12239.19 745
12240.23 778
12241.28 777
12242.32 750
12243.36 763
12244.41 724
12245.45 715
12246.50 735
12247.54 730
12248.58 699
12249.63 699
12250.67 724
12251.72 709
12252.76 693
12253.80 698
12254.85 666
12255.89 660
12256.94 674
12257.98 675
12259.03 664
12260.07 629
12261.12 655
12262.16 688
12263.21 653
12264.25 628
12265.30 672
12266.34 652
12267.39 668
12268.43 609
12269.48 582
12270.52 647
12271.57 643
12272.61 616
12273.66 654
12274.70 617
12275.75 638
12276.79 685
12277.84 618
12278.88 583
12279.93 611
12280.98 622
12282.02 652
12283.07 630
12284.11 622
12285.16 628
12286.20 641
12287.25 660
12288.30 626
12289.34 595
12290.39 603
12291.43 632
12292.48 638
12293.53 617
12294.57 609
12295.62 646
12296.66 656
12297.71 638
12298.76 612
12299.80 634
12300.85 655
12301.90 626
12302.94 629
12303.99 620
12305.04 597
12306.08 613
12307.13 604
12308.18 636
12309.22 623
12310.27 589
12311.32 616
12312.36 597
12313.41 624
12314.46 586
12315.50 605
12316.55 602
12317.60 630
12318.65 610
12319.69 622
12320.74 609
12321.79 589
12322.83 600
12323.88 620
12324.93 614
12325.98 614
12327.02 625
12328.07 594
12329.12 608
12330.17 618
12331.21 610
12332.26 607
12333.31 606
12334.36 598
12335.41 613
12336.45 597
12337.50 602
12338.55 626
12339.60 614
12340.65 600
12341.69 587
12342.74 642
12343.79 590
12344.84 577
12345.89 582
12346.94 623
12347.98 595
12349.03 607
12350.08 604
12351.13 627
12352.18 597
12353.23 621
12354.28 627
12355.32 623
12356.37 600
12357.42 610
12358.47 627
12359.52 576
12360.57 577
12361.62 591
12362.67 639
12363.72 636
12364.76 637
12365.81 631
12366.86 624
12367.91 588
12368.96 614
12370.01 616
12371.06 641
12372.11 609
12373.16 587
12374.21 615
12375.26 601
12376.31 628
12377.36 655
12378.41 646
12379.46 631
12380.51 646
12381.56 614
12382.61 619
12383.66 634
12384.71 632
12385.76 628
12386.81 643
12387.86 661
12388.91 652
12389.96 687
12391.01 660
12392.06 625
12393.11 635
12394.16 633
12395.21 641
12396.26 637
12397.31 622
12398.36 663
12399.41 652
12400.46 671
12401.51 672
12402.56 677
12403.61 667
12404.66 645
12405.71 705
12406.77 668
12407.82 643
12408.87 672
12409.92 714
12410.97 652
12412.02 678
12413.07 627
12414.12 691
12415.17 700
12416.23 687
12417.28 692
12418.33 726
12419.38 678
12420.43 696
12421.48 714
12422.53 709
12423.59 753
12424.64 711
12425.69 721
12426.74 712
12427.79 709
12428.84 685
12429.90 722
12430.95 708
12432.00 725
12433.05 707
12434.10 717
12435.16 739
12436.21 720
12437.26 729
12438.31 724
12439.37 715
12440.42 706
12441.47 712
12442.52 723
12443.58 756
12444.63 708
12445.68 748
12446.73 710
12447.79 725
12448.84 706
12449.89 719
12450.94 689
12452.00 684
12453.05 730
12454.10 709
12455.16 701
12456.21 733
12457.26 753
12458.31 719
12459.37 726
12460.42 732
12461.47 728
12462.53 702
12463.58 745
12464.63 730
12465.69 749
12466.74 766
12467.79 764
12468.85 761
12469.90 774
12470.95 781
12472.01 812
12473.06 845
12474.12 812
12475.17 920
12476.22 969
12477.28 968
12478.33 962
12479.39 1026
12480.44 1060
12481.49 1095
12482.55 1129
12483.60 1188
12484.66 1223
12485.71 1216
12486.76 1291
12487.82 1273
12488.87 1240
12489.93 1266
12490.98 1269
12492.04 1224
12493.09 1193
12494.15 1135
12495.20 1128
12496.25 1053
12497.31 1001
12498.36 968
12499.42 931
12500.47 907
12501.53 901
12502.58 899
12503.64 837
12504.69 816
12505.75 817
12506.80 772
12507.86 758
12508.91 787
12509.97 785
12511.03 760
12512.08 763
12513.14 739
12514.19 759
12515.25 735
12516.30 723
12517.36 717
12518.41 702
12519.47 678
12520.52 686
12521.58 688
12522.64 709
12523.69 689
12524.75 701
12525.80 701
12526.86 671
12527.92 652
12528.97 688
12530.03 687
12531.08 664
12532.14 664
12533.20 667
12534.25 681
12535.31 643
12536.37 674
12537.42 675
12538.48 687
12539.54 655
12540.59 698
12541.65 698
12542.70 678
12543.76 694
12544.82 666
12545.88 702
12546.93 685
12547.99 711
12549.05 710
12550.10 712
12551.16 727
12552.22 733
12553.27 724
12554.33 739
12555.39 745
12556.45 783
12557.50 784
12558.56 792
12559.62 790
12560.67 779
12561.73 844
12562.79 849
12563.85 848
12564.90 832
12565.96 854
12567.02 871
12568.08 855
12569.14 917
12570.19 942
12571.25 893
12572.31 895
12573.37 881
12574.42 876
12575.48 861
12576.54 846
12577.60 833
12578.66 827
12579.72 813
12580.77 816
12581.83 820
12582.89 801
12583.95 806
12585.01 799
12586.07 811
12587.12 815
12588.18 821
12589.24 793
12590.30 768
12591.36 740
12592.42 777
12593.48 732
12594.53 762
12595.59 730
12596.65 771
12597.71 719
12598.77 736
12599.83 747
12600.89 811
12601.95 752
12603.01 744
12604.07 735
12605.13 787
12606.18 751
12607.24 737
12608.30 764
12609.36 751
12610.42 763
12611.48 730
12612.54 745
12613.60 739
12614.66 739
12615.72 713
12616.78 716
12617.84 724
12618.90 659
12619.96 703
12621.02 682
12622.08 716
12623.14 654
12624.20 669
12625.26 641
12626.32 654
12627.38 681
12628.44 697
12629.50 676
12630.56 649
12631.62 679
12632.68 672
12633.74 665
12634.80 647
12635.86 673
12636.92 641
12637.98 711
12639.04 698
12640.11 660
12641.17 667
12642.23 683
12643.29 656
12644.35 666
12645.41 664
12646.47 662
12647.53 695
12648.59 676
12649.65 653
12650.72 674
12651.78 673
12652.84 652
12653.90 686
12654.96 675
12656.02 698
12657.08 676
12658.14 711
12659.21 684
12660.27 689
12661.33 646
12662.39 656
12663.45 664
12664.51 703
12665.58 690
12666.64 650
12667.70 692
12668.76 679
12669.82 687
12670.89 648
12671.95 690
12673.01 690
12674.07 720
12675.13 708
12676.20 697
12677.26 679
12678.32 700
12679.38 696
12680.45 742
12681.51 748
12682.57 703
12683.63 737
12684.70 728
12685.76 730
12686.82 745
12687.88 755
12688.95 736
12690.01 724
12691.07 734
12692.14 749
12693.20 755
12694.26 790
12695.32 748
12696.39 766
12697.45 770
12698.51 721
12699.58 743
12700.64 733
12701.70 731
12702.77 714
12703.83 724
12704.89 740
12705.96 726
12707.02 773
12708.08 704
12709.15 737
12710.21 750
12711.28 740
12712.34 711
12713.40 691
12714.47 766
12715.53 732
12716.59 754
12717.66 744
12718.72 716
12719.79 735
12720.85 757
12721.92 736
12722.98 721
12724.04 711
12725.11 725
12726.17 712
12727.24 735
12728.30 718
12729.37 728
12730.43 727
12731.49 731
12732.56 731
12733.62 687
12734.69 678
12735.75 677
12736.82 652
12737.88 683
12738.95 672
12740.01 683
12741.08 659
12742.14 670
12743.21 646
12744.27 671
12745.34 671
12746.40 660
12747.47 654
12748.53 612
12749.60 605
12750.66 625
12751.73 602
12752.79 594
12753.86 615
12754.93 611
12755.99 579
12757.06 603
12758.12 582
12759.19 598
12760.25 627
12761.32 601
12762.39 588
12763.45 600
12764.52 562
12765.58 597
12766.65 571
12767.72 590
12768.78 574
12769.85 549
12770.91 572
12771.98 598
12773.05 593
12774.11 601
12775.18 586
12776.25 611
12777.31 562
12778.38 586
12779.45 592
12780.51 592
12781.58 569
12782.65 589
12783.71 564
12784.78 552
12785.85 573
12786.91 599
12787.98 595
12789.05 589
12790.11 597
12791.18 586
12792.25 585
12793.31 564
12794.38 605
12795.45 607
12796.52 591
12797.58 605
12798.65 633
12799.72 608
12800.79 611
12801.85 602
12802.92 598
12803.99 616
12805.06 623
12806.12 616
12807.19 588
12808.26 624
12809.33 628
12810.39 650
12811.46 616
12812.53 624
12813.60 635
12814.67 600
12815.73 628
12816.80 640
12817.87 623
12818.94 594
12820.01 620
12821.08 625
12822.14 619
12823.21 594
12824.28 586
12825.35 599
12826.42 615
12827.49 556
12828.55 567
12829.62 615
12830.69 596
12831.76 580
12832.83 592
12833.90 573
12834.97 561
12836.04 617
12837.11 550
12838.17 544
12839.24 538
12840.31 547
12841.38 569
12842.45 559
12843.52 542
12844.59 555
12845.66 562
12846.73 544
12847.80 519
12848.87 547
12849.94 532
12851.01 552
12852.08 555
12853.14 544
12854.21 547
12855.28 523
12856.35 552
12857.42 524
12858.49 545
12859.56 525
12860.63 527
12861.70 525
12862.77 512
12863.84 517
12864.91 550
12865.98 539
12867.05 510
12868.12 534
12869.19 529
12870.26 537
12871.34 487
12872.41 510
12873.48 497
12874.55 498
12875.62 510
12876.69 528
12877.76 529
12878.83 495
12879.90 492
12880.97 516
12882.04 483
12883.11 511
12884.18 499
12885.25 501
12886.33 481
12887.40 471
12888.47 485
12889.54 490
12890.61 500
12891.68 516
12892.75 529
12893.82 466
12894.89 475
12895.97 493
12897.04 515
12898.11 496
12899.18 508
12900.25 490
12901.32 470
12902.40 452
12903.47 453
12904.54 485
12905.61 483
12906.68 502
12907.75 469
12908.83 486
12909.90 459
12910.97 481
12912.04 459
12913.11 500
12914.19 482
12915.26 480
12916.33 484
12917.40 501
12918.48 463
12919.55 448
12920.62 472
12921.69 500
12922.77 454
12923.84 461
12924.91 483
12925.98 468
12927.06 452
12928.13 458
12929.20 484
12930.27 481
12931.35 492
12932.42 487
12933.49 452
12934.57 460
12935.64 442
12936.71 465
12937.79 476
12938.86 450
12939.93 436
12941.01 460
12942.08 425
12943.15 442
12944.23 450
12945.30 471
12946.37 466
12947.45 452
12948.52 470
12949.59 449
12950.67 418
12951.74 449
12952.81 463
12953.89 460
12954.96 460
12956.04 452
12957.11 487
12958.18 455
12959.26 470
12960.33 470
12961.41 472
12962.48 481
12963.55 478
12964.63 469
12965.70 438
12966.78 426
12967.85 456
12968.93 487
12970.00 471
12971.07 458
12972.15 472
12973.22 478
12974.30 439
12975.37 459
12976.45 467
12977.52 471
12978.60 459
12979.67 467
12980.75 476
12981.82 458
12982.90 467
12983.97 455
12985.05 471
12986.12 453
12987.20 485
12988.27 451
12989.35 460
12990.42 466
12991.50 460
12992.57 447
12993.65 490
12994.73 465
12995.80 482
12996.88 470
12997.95 462
12999.03 423
13000.10 474
13001.18 477
13002.25 475
13003.33 458
13004.41 461
13005.48 478
13006.56 437
13007.63 487
13008.71 483
13009.79 493
13010.86 465
13011.94 484
13013.02 500
13014.09 467
13015.17 482
13016.24 486
13017.32 495
13018.40 447
13019.47 474
13020.55 453
13021.63 480
13022.70 485
13023.78 483
13024.86 513
13025.93 494
13027.01 472
13028.09 491
13029.16 503
13030.24 516
13031.32 525
13032.40 476
13033.47 494
13034.55 492
13035.63 459
13036.70 490
13037.78 499
13038.86 509
13039.94 473
13041.01 484
13042.09 487
13043.17 497
13044.25 484
13045.32 508
13046.40 506
13047.48 514
13048.56 487
13049.63 503
13050.71 486
13051.79 498
13052.87 511
13053.95 498
13055.02 478
13056.10 468
13057.18 491
13058.26 486
13059.34 477
13060.41 477
13061.49 497
13062.57 465
13063.65 477
13064.73 470
13065.81 483
13066.88 503
13067.96 478
13069.04 497
13070.12 491
13071.20 487
13072.28 475
13073.36 471
13074.43 468
13075.51 450
13076.59 457
13077.67 487
13078.75 451
13079.83 474
13080.91 486
13081.99 455
13083.07 463
13084.15 479
13085.23 477
13086.30 470
13087.38 455
13088.46 475
13089.54 468
13090.62 457
13091.70 481
13092.78 441
13093.86 483
13094.94 491
13096.02 507
13097.10 487
13098.18 461
13099.26 447
13100.34 461
13101.42 458
13102.50 447
13103.58 478
13104.66 467
13105.74 434
13106.82 484
13107.90 480
13108.98 465
13110.06 465
13111.14 481
13112.22 485
13113.30 424
13114.38 458
13115.46 456
13116.54 449
13117.62 455
13118.70 472
13119.78 448
13120.86 466
13121.95 461
13123.03 501
13124.11 484
13125.19 444
13126.27 441
13127.35 464
13128.43 451
13129.51 448
13130.59 471
13131.67 499
13132.76 482
13133.84 499
13134.92 502
13136.00 478
13137.08 477
13138.16 489
13139.24 470
13140.32 522
13141.41 495
13142.49 468
13143.57 457
13144.65 484
13145.73 484
13146.81 484
13147.90 473
13148.98 458
13150.06 481
13151.14 503
13152.22 506
13153.31 498
13154.39 461
13155.47 479
13156.55 480
13157.63 453
13158.72 453
13159.80 441
13160.88 477
13161.96 462
13163.05 460
13164.13 456
13165.21 472
13166.29 467
13167.38 469
13168.46 485
13169.54 483
13170.62 498
13171.71 470
13172.79 485
13173.87 470
13174.96 506
13176.04 479
13177.12 495
13178.20 450
13179.29 499
13180.37 497
13181.45 483
13182.54 492
13183.62 492
13184.70 463
13185.79 499
13186.87 483
13187.95 516
13189.04 488
13190.12 465
13191.20 487
13192.29 485
13193.37 474
13194.46 456
13195.54 502
13196.62 523
13197.71 498
13198.79 476
13199.88 499
13200.96 516
13202.04 523
13203.13 477
13204.21 482
13205.30 466
13206.38 483
13207.46 518
13208.55 533
13209.63 524
13210.72 510
13211.80 515
13212.89 534
13213.97 497
13215.05 522
13216.14 522
13217.22 530
13218.31 517
13219.39 493
13220.48 514
13221.56 538
13222.65 512
13223.73 526
13224.82 520
13225.90 513
13226.99 551
13228.07 557
13229.16 526
13230.24 523
13231.33 536
13232.41 544
13233.50 503
13234.58 532
13235.67 530
13236.76 555
13237.84 545
13238.93 552
13240.01 537
13241.10 517
13242.18 534
13243.27 536
13244.35 550
13245.44 555
13246.53 572
13247.61 574
13248.70 561
13249.78 526
13250.87 570
13251.96 584
13253.04 566
13254.13 571
13255.21 556
13256.30 591
13257.39 603
13258.47 556
13259.56 578
13260.65 567
13261.73 627
13262.82 606
13263.91 608
13264.99 557
13266.08 595
13267.17 633
13268.25 640
13269.34 621
13270.43 626
13271.51 615
13272.60 644
13273.69 624
13274.77 605
13275.86 647
13276.95 657
13278.04 677
13279.12 644
13280.21 652
13281.30 647
13282.38 643
13283.47 683
13284.56 653
13285.65 633
13286.73 661
13287.82 712
13288.91 684
13290.00 682
13291.08 675
13292.17 741
13293.26 739
13294.35 704
13295.44 680
13296.52 693
13297.61 757
13298.70 756
13299.79 738
13300.88 704
13301.96 719
13303.05 753
13304.14 749
13305.23 715
13306.32 716
13307.41 754
13308.49 740
13309.58 703
13310.67 708
13311.76 675
13312.85 754
13313.94 704
13315.02 709
13316.11 701
13317.20 694
13318.29 727
13319.38 728
13320.47 721
13321.56 692
13322.65 701
13323.74 728
13324.82 708
13325.91 718
13327.00 718
13328.09 745
13329.18 766
13330.27 741
13331.36 719
13332.45 730
13333.54 742
13334.63 740
13335.72 745
13336.81 741
13337.90 760
13338.99 760
13340.08 752
13341.17 753
13342.26 794
13343.35 801
13344.44 775
13345.53 788
13346.61 813
13347.70 784
13348.79 822
13349.89 780
13350.98 782
13352.07 820
13353.16 818
13354.25 834
13355.34 850
13356.43 896
13357.52 875
13358.61 846
13359.70 841
13360.79 874
13361.88 864
13362.97 862
13364.06 843
13365.15 852
13366.24 835
13367.33 800
13368.42 782
13369.51 745
13370.60 754
13371.70 745
13372.79 717
13373.88 764
13374.97 754
13376.06 741
13377.15 721
13378.24 706
13379.33 738
13380.43 718
13381.52 718
13382.61 681
13383.70 688
13384.79 696
13385.88 675
13386.97 664
13388.07 698
13389.16 668
13390.25 691
13391.34 703
13392.43 674
13393.52 690
13394.62 658
13395.71 669
13396.80 668
13397.89 626
13398.98 680
13400.08 663
13401.17 661
13402.26 660
13403.35 671
13404.45 682
13405.54 656
13406.63 687
13407.72 648
13408.82 637
13409.91 685
13411.00 731
13412.09 684
13413.19 696
13414.28 688
13415.37 656
13416.46 679
13417.56 694
13418.65 673
13419.74 665
13420.84 674
13421.93 691
13423.02 672
13424.11 685
13425.21 679
13426.30 707
13427.39 714
13428.49 713
13429.58 678
13430.67 680
13431.77 714
13432.86 716
13433.95 730
13435.05 735
13436.14 738
13437.24 748
13438.33 718
13439.42 767
13440.52 757
13441.61 755
13442.70 752
13443.80 723
13444.89 738
13445.99 780
13447.08 760
13448.17 769
13449.27 785
13450.36 770
13451.46 765
13452.55 743
13453.64 807
13454.74 840
13455.83 795
13456.93 785
13458.02 812
13459.12 807
13460.21 812
13461.31 843
13462.40 810
13463.50 839
13464.59 793
13465.69 837
13466.78 844
13467.87 811
13468.97 819
13470.06 830
13471.16 846
13472.25 848
13473.35 809
13474.44 838
13475.54 836
13476.64 851
13477.73 877
13478.83 824
13479.92 846
13481.02 884
13482.11 880
13483.21 897
13484.30 886
13485.40 883
13486.49 910
13487.59 930
13488.69 973
13489.78 947
13490.88 942
13491.97 979
13493.07 969
13494.17 957
13495.26 929
13496.36 907
13497.45 923
13498.55 931
13499.65 901
13500.74 935
13501.84 868
13502.93 858
13504.03 902
13505.13 838
13506.22 801
13507.32 793
13508.42 765
13509.51 779
13510.61 781
13511.71 769
13512.80 768
13513.90 728
13515.00 747
13516.09 731
13517.19 749
13518.29 745
13519.38 741
13520.48 711
13521.58 711
13522.68 694
13523.77 671
13524.87 689
13525.97 660
13527.06 648
13528.16 683
13529.26 676
13530.36 682
13531.45 679
13532.55 670
13533.65 658
13534.75 653
13535.84 662
13536.94 641
13538.04 645
13539.14 676
13540.23 637
13541.33 637
13542.43 664
13543.53 630
13544.63 626
13545.72 633
13546.82 628
13547.92 635
13549.02 614
13550.12 656
13551.22 637
13552.31 647
13553.41 654
13554.51 640
13555.61 686
13556.71 667
13557.81 645
13558.90 642
13560.00 648
13561.10 647
13562.20 688
13563.30 662
13564.40 623
13565.50 653
13566.60 702
13567.69 676
13568.79 672
13569.89 631
13570.99 649
13572.09 662
13573.19 629
13574.29 638
13575.39 680
13576.49 667
13577.59 677
13578.69 655
13579.79 670
13580.89 682
13581.98 680
13583.08 681
13584.18 699
13585.28 686
13586.38 717
13587.48 696
13588.58 678
13589.68 692
13590.78 711
13591.88 694
13592.98 697
13594.08 734
13595.18 710
13596.28 690
13597.38 688
13598.48 648
13599.58 687
13600.68 677
13601.78 686
13602.88 700
13603.98 738
13605.08 721
13606.18 727
13607.29 724
13608.39 683
13609.49 713
13610.59 696
13611.69 712
13612.79 684
13613.89 703
13614.99 701
13616.09 726
13617.19 721
13618.29 710
13619.39 739
13620.50 721
13621.60 689
13622.70 727
13623.80 713
13624.90 677
13626.00 685
13627.10 704
13628.20 715
13629.31 733
13630.41 722
13631.51 728
13632.61 720
13633.71 697
13634.81 723
13635.91 707
13637.02 730
13638.12 700
13639.22 700
13640.32 682
13641.42 681
13642.53 705
13643.63 744
13644.73 720
13645.83 688
13646.93 674
13648.04 647
13649.14 674
13650.24 680
13651.34 693
13652.45 670
13653.55 641
13654.65 662
13655.75 682
13656.85 672
13657.96 682
13659.06 623
13660.16 641
13661.27 673
13662.37 656
13663.47 680
13664.57 689
13665.68 671
13666.78 624
13667.88 702
13668.99 642
13670.09 652
13671.19 637
13672.29 645
13673.40 664
13674.50 665
13675.60 669
13676.71 694
13677.81 694
13678.91 685
13680.02 647
13681.12 654
13682.23 705
13683.33 704
13684.43 649
13685.54 712
13686.64 687
13687.74 695
13688.85 682
13689.95 665
13691.06 691
13692.16 702
13693.26 698
13694.37 681
13695.47 689
13696.58 687
13697.68 714
13698.78 709
13699.89 718
13700.99 707
13702.10 719
13703.20 743
13704.31 713
13705.41 766
13706.51 761
13707.62 726
13708.72 732
13709.83 742
13710.93 744
13712.04 750
13713.14 745
13714.25 812
13715.35 797
13716.46 775
13717.56 821
13718.67 821
13719.77 800
13720.88 810
13721.98 827
13723.09 861
13724.19 836
13725.30 848
13726.40 863
13727.51 858
13728.61 882
13729.72 851
13730.83 849
13731.93 889
13733.04 867
13734.14 874
13735.25 909
13736.35 907
13737.46 924
13738.57 934
13739.67 896
13740.78 923
13741.88 926
13742.99 942
13744.09 948
13745.20 1003
13746.31 933
13747.41 982
13748.52 1010
13749.63 1038
13750.73 1067
13751.84 1138
13752.94 1110
13754.05 1132
13755.16 1158
13756.26 1239
13757.37 1226
13758.48 1218
13759.58 1266
13760.69 1294
13761.80 1310
13762.90 1282
13764.01 1285
13765.12 1275
13766.22 1262
13767.33 1261
13768.44 1288
13769.55 1215
13770.65 1203
13771.76 1200
13772.87 1159
13773.97 1118
13775.08 1082
13776.19 1081
13777.30 1016
13778.40 1037
13779.51 989
13780.62 989
13781.73 958
13782.83 934
13783.94 908
13785.05 893
13786.16 882
13787.26 846
13788.37 831
13789.48 829
13790.59 825
13791.70 836
13792.80 824
13793.91 838
13795.02 821
13796.13 815
13797.24 811
13798.35 813
13799.45 802
13800.56 787
13801.67 788
13802.78 795
13803.89 804
13805.00 760
13806.10 786
13807.21 802
13808.32 773
13809.43 778
13810.54 794
13811.65 775
13812.76 737
13813.86 723
13814.97 749
13816.08 750
13817.19 771
13818.30 753
13819.41 729
13820.52 728
13821.63 739
13822.74 731
13823.85 739
13824.96 738
13826.06 727
13827.17 723
13828.28 725
13829.39 728
13830.50 709
13831.61 732
13832.72 753
13833.83 760
13834.94 734
13836.05 757
13837.16 774
13838.27 749
13839.38 767
13840.49 754
13841.60 740
13842.71 727
13843.82 762
13844.93 735
13846.04 747
13847.15 765
13848.26 784
13849.37 784
13850.48 752
13851.59 753
13852.70 783
13853.81 766
13854.92 778
13856.03 756
13857.14 769
13858.25 767
13859.37 782
13860.48 789
13861.59 793
13862.70 785
13863.81 810
13864.92 815
13866.03 794
13867.14 804
13868.25 839
13869.36 837
13870.47 830
13871.59 879
13872.70 876
13873.81 883
13874.92 895
13876.03 881
13877.14 909
13878.25 901
13879.36 946
13880.48 949
13881.59 902
13882.70 942
13883.81 929
13884.92 961
13886.03 948
13887.15 927
13888.26 944
13889.37 958
13890.48 927
13891.59 937
13892.71 920
13893.82 925
13894.93 894
13896.04 873
13897.15 862
13898.27 866
13899.38 855
13900.49 848
13901.60 870
13902.72 815
13903.83 855
13904.94 844
13906.05 808
13907.17 826
13908.28 782
13909.39 805
13910.50 809
13911.62 811
13912.73 775
13913.84 789
13914.95 804
13916.07 799
13917.18 771
13918.29 786
13919.41 786
13920.52 772
13921.63 782
13922.75 775
13923.86 730
13924.97 765
13926.09 770
13927.20 751
13928.31 759
13929.43 747
13930.54 760
13931.65 714
13932.77 738
13933.88 742
13934.99 728
13936.11 731
13937.22 728
13938.34 713
13939.45 718
13940.56 739
13941.68 684
13942.79 705
13943.91 690
13945.02 692
13946.13 665
13947.25 709
13948.36 674
13949.48 702
13950.59 720
13951.70 682
13952.82 700
13953.93 719
13955.05 709
13956.16 724
13957.28 715
13958.39 693
13959.51 708
13960.62 713
13961.74 663
13962.85 677
13963.97 697
13965.08 712
13966.20 715
13967.31 690
13968.43 709
13969.54 718
13970.66 717
13971.77 753
13972.89 682
13974.00 699
13975.12 708
13976.23 718
13977.35 681
13978.46 698
13979.58 716
13980.69 694
13981.81 731
13982.92 704
13984.04 728
13985.16 677
13986.27 696
13987.39 723
13988.50 706
13989.62 722
13990.74 729
13991.85 710
13992.97 711
13994.08 710
13995.20 733
13996.32 707
13997.43 714
13998.55 731
13999.66 733
14000.78 734
14001.90 725
14003.01 759
14004.13 724
14005.25 725
14006.36 755
14007.48 740
14008.60 740
14009.71 709
14010.83 707
14011.95 747
14013.06 740
14014.18 729
14015.30 720
14016.41 754
14017.53 744
14018.65 717
14019.76 705
14020.88 728
14022.00 730
14023.12 752
14024.23 736
14025.35 732
14026.47 698
14027.59 690
14028.70 753
14029.82 729
14030.94 743
14032.06 762
14033.17 774
14034.29 765
14035.41 772
14036.53 730
14037.64 753
14038.76 746
14039.88 699
14041.00 741
14042.11 803
14043.23 809
14044.35 797
14045.47 814
14046.59 795
14047.71 803
14048.82 790
14049.94 790
14051.06 798
14052.18 813
14053.30 819
14054.42 783
14055.53 836
14056.65 819
14057.77 862
14058.89 887
14060.01 839
14061.13 834
14062.25 862
14063.36 902
14064.48 908
14065.60 899
14066.72 909
14067.84 936
14068.96 941
14070.08 930
14071.20 999
14072.32 989
14073.44 967
14074.55 972
14075.67 1021
14076.79 997
14077.91 1014
14079.03 1081
14080.15 1048
14081.27 1042
14082.39 1048
14083.51 1082
14084.63 1100
14085.75 1094
14086.87 1135
14087.99 1132
14089.11 1114
14090.23 1134
14091.35 1105
14092.47 1055
14093.59 1064
14094.71 1056
14095.83 1032
14096.95 998
14098.07 994
14099.19 964
14100.31 929
14101.43 956
14102.55 931
14103.67 892
14104.79 898
14105.91 890
14107.03 918
14108.15 866
14109.27 848
14110.39 833
14111.51 836
14112.64 826
14113.76 832
14114.88 835
14116.00 759
14117.12 788
14118.24 807
14119.36 807
14120.48 777
14121.60 780
14122.72 790
14123.85 768
14124.97 770
14126.09 768
14127.21 766
14128.33 761
14129.45 715
14130.57 766
14131.70 750
14132.82 777
14133.94 779
14135.06 759
14136.18 719
14137.30 772
14138.43 739
14139.55 716
14140.67 754
14141.79 719
14142.91 710
14144.03 734
14145.16 769
14146.28 754
14147.40 715
14148.52 724
14149.65 698
14150.77 684
14151.89 720
14153.01 737
14154.13 729
14155.26 714
14156.38 720
14157.50 713
14158.62 694
14159.75 708
14160.87 681
14161.99 684
14163.12 636
14164.24 658
14165.36 679
14166.48 670
14167.61 711
14168.73 703
14169.85 719
14170.98 699
14172.10 686
14173.22 678
14174.35 672
14175.47 677
14176.59 706
14177.72 708
14178.84 707
14179.96 676
14181.09 647
14182.21 674
14183.33 682
14184.46 661
14185.58 666
14186.70 676
14187.83 662
14188.95 650
14190.07 669
14191.20 681
14192.32 663
14193.45 681
14194.57 678
14195.69 636
14196.82 665
14197.94 664
14199.07 661
14200.19 642
14201.32 642
14202.44 653
14203.56 635
14204.69 651
14205.81 630
14206.94 658
14208.06 660
14209.19 644
14210.31 647
14211.44 620
14212.56 624
14213.69 626
14214.81 624
14215.93 638
14217.06 618
14218.18 607
14219.31 629
14220.43 616
14221.56 598
14222.68 635
14223.81 656
14224.94 651
14226.06 609
14227.19 603
14228.31 605
14229.44 615
14230.56 574
14231.69 604
14232.81 597
14233.94 592
14235.06 561
14236.19 596
14237.32 587
14238.44 589
14239.57 611
14240.69 604
14241.82 573
14242.94 581
14244.07 607
14245.20 617
14246.32 574
14247.45 586
14248.57 584
14249.70 592
14250.83 549
14251.95 561
14253.08 540
14254.21 603
14255.33 572
14256.46 583
14257.59 575
14258.71 574
14259.84 581
14260.97 578
14262.09 532
14263.22 569
14264.35 555
14265.47 579
14266.60 554
14267.73 537
14268.85 551
14269.98 549
14271.11 540
14272.23 584
14273.36 551
14274.49 540
14275.62 531
14276.74 518
14277.87 547
14279.00 532
14280.12 540
14281.25 548
14282.38 538
14283.51 529
14284.63 513
14285.76 525
14286.89 548
14288.02 535
14289.15 506
14290.27 506
14291.40 511
14292.53 519
14293.66 504
14294.78 502
14295.91 531
14297.04 518
14298.17 513
14299.30 523
14300.42 531
14301.55 511
14302.68 502
14303.81 497
14304.94 529
14306.07 517
14307.19 502
14308.32 529
14309.45 501
14310.58 478
14311.71 508
14312.84 506
14313.97 503
14315.10 489
14316.22 514
14317.35 507
14318.48 478
14319.61 483
14320.74 523
14321.87 501
14323.00 490
14324.13 491
14325.26 508
14326.39 483
14327.51 487
14328.64 506
14329.77 477
14330.90 470
14332.03 472
14333.16 507
14334.29 506
14335.42 504
14336.55 495
14337.68 507
14338.81 490
14339.94 497
14341.07 486
14342.20 496
14343.33 482
14344.46 504
14345.59 492
14346.72 477
14347.85 476
14348.98 491
14350.11 478
14351.24 487
14352.37 472
14353.50 479
14354.63 495
14355.76 510
14356.89 483
14358.02 486
14359.15 481
14360.28 495
14361.41 473
14362.54 493
14363.67 474
14364.80 497
14365.94 481
14367.07 503
14368.20 500
14369.33 491
14370.46 497
14371.59 469
14372.72 480
14373.85 472
14374.98 494
14376.11 483
14377.25 495
14378.38 508
14379.51 521
14380.64 511
14381.77 491
14382.90 499
14384.03 486
14385.16 508
14386.30 480
14387.43 501
14388.56 503
14389.69 498
14390.82 489
14391.95 503
14393.09 482
14394.22 473
14395.35 472
14396.48 495
14397.61 505
14398.75 505
14399.88 453
14401.01 489
14402.14 502
14403.27 512
14404.41 504
14405.54 496
14406.67 529
14407.80 531
14408.94 516
14410.07 523
14411.20 542
14412.33 502
14413.47 513
14414.60 535
14415.73 528
14416.87 517
14418.00 525
14419.13 492
14420.26 525
14421.40 505
14422.53 515
14423.66 526
14424.80 511
14425.93 507
14427.06 529
14428.20 517
14429.33 515
14430.46 529
14431.59 540
14432.73 525
14433.86 523
14435.00 520
14436.13 510
14437.26 537
14438.40 535
14439.53 518
14440.66 520
14441.80 517
14442.93 507
14444.06 533
14445.20 527
14446.33 498
14447.47 502
14448.60 497
14449.73 515
14450.87 480
14452.00 490
14453.14 478
14454.27 509
14455.41 496
14456.54 483
14457.67 499
14458.81 491
14459.94 523
14461.08 521
14462.21 491
14463.35 498
14464.48 471
14465.62 548
14466.75 492
14467.89 496
14469.02 502
14470.15 513
14471.29 483
14472.42 507
14473.56 509
14474.69 497
14475.83 505
14476.96 509
14478.10 476
14479.24 490
14480.37 466
14481.51 496
14482.64 500
14483.78 493
14484.91 475
14486.05 465
14487.18 483
14488.32 464
14489.45 447
14490.59 508
14491.73 474
14492.86 490
14494.00 483
14495.13 476
14496.27 477
14497.40 480
14498.54 509
14499.68 483
14500.81 443
14501.95 507
14503.08 479
14504.22 489
14505.36 471
14506.49 489
14507.63 498
14508.77 491
14509.90 480
14511.04 491
14512.18 486
14513.31 458
14514.45 480
14515.58 495
14516.72 492
14517.86 483
14519.00 461
14520.13 507
14521.27 492
14522.41 501
14523.54 509
14524.68 518
14525.82 508
14526.95 505
14528.09 510
14529.23 504
14530.37 510
14531.50 508
14532.64 506
14533.78 523
14534.91 520
14536.05 513
14537.19 498
14538.33 497
14539.46 538
14540.60 508
14541.74 524
14542.88 512
14544.02 535
14545.15 540
14546.29 552
14547.43 531
14548.57 497
14549.70 555
14550.84 531
14551.98 532
14553.12 546
14554.26 526
14555.39 543
14556.53 525
14557.67 589
14558.81 600
14559.95 534
14561.09 574
14562.22 576
14563.36 564
14564.50 561
14565.64 546
14566.78 607
14567.92 605
14569.06 581
14570.20 568
14571.33 597
14572.47 586
14573.61 594
14574.75 615
14575.89 606
14577.03 591
14578.17 645
14579.31 649
14580.45 621
14581.59 612
14582.72 618
14583.86 648
14585.00 681
14586.14 648
14587.28 629
14588.42 626
14589.56 657
14590.70 634
14591.84 643
14592.98 664
14594.12 655
14595.26 679
14596.40 691
14597.54 697
14598.68 693
14599.82 688
14600.96 710
14602.10 690
14603.24 680
14604.38 704
14605.52 731
14606.66 711
14607.80 710
14608.94 697
14610.08 717
14611.22 745
14612.36 758
14613.50 779
14614.64 801
14615.78 792
14616.92 787
14618.06 812
14619.20 791
14620.34 805
14621.49 827
14622.63 832
14623.77 836
14624.91 838
14626.05 824
14627.19 855
14628.33 823
14629.47 834
14630.61 791
14631.75 801
14632.90 789
14634.04 771
14635.18 755
14636.32 739
14637.46 727
14638.60 718
14639.74 723
14640.88 690
14642.03 666
14643.17 659
14644.31 664
14645.45 616
14646.59 597
14647.73 622
14648.88 625
14650.02 622
14651.16 617
14652.30 629
14653.44 638
14654.59 611
14655.73 591
14656.87 571
14658.01 549
14659.16 564
14660.30 569
14661.44 541
14662.58 525
14663.72 552
14664.87 540
14666.01 530
14667.15 536
14668.29 529
14669.44 515
14670.58 536
14671.72 552
14672.87 489
14674.01 478
14675.15 499
14676.29 480
14677.44 479
14678.58 490
14679.72 541
14680.87 536
14682.01 516
14683.15 498
14684.30 515
14685.44 477
14686.58 481
14687.73 500
14688.87 477
14690.01 461
14691.16 497
14692.30 457
14693.44 454
14694.59 485
14695.73 465
14696.87 485
14698.02 463
14699.16 496
14700.30 504
14701.45 471
14702.59 453
14703.74 450
14704.88 489
14706.02 483
14707.17 471
14708.31 489
14709.46 485
14710.60 487
14711.75 482
14712.89 494
14714.03 479
14715.18 506
14716.32 510
14717.47 460
14718.61 486
14719.76 498
14720.90 497
14722.05 479
14723.19 497
14724.34 493
14725.48 478
14726.63 478
14727.77 490
14728.92 507
14730.06 479
14731.21 530
14732.35 490
14733.50 496
14734.64 480
14735.79 488
14736.93 484
14738.08 497
14739.22 493
14740.37 481
14741.51 492
14742.66 503
14743.80 481
14744.95 461
14746.09 516
14747.24 491
14748.39 471
14749.53 480
14750.68 513
14751.82 508
14752.97 494
14754.11 481
14755.26 500
14756.41 492
14757.55 492
14758.70 512
14759.85 512
14760.99 503
14762.14 498
14763.28 503
14764.43 494
14765.58 478
14766.72 503
14767.87 496
14769.02 493
14770.16 545
14771.31 505
14772.46 506
14773.60 505
14774.75 497
14775.90 520
14777.04 497
14778.19 529
14779.34 510
14780.48 545
14781.63 519
14782.78 493
14783.92 495
14785.07 482
14786.22 490
14787.37 497
14788.51 492
14789.66 460
14790.81 463
14791.96 498
14793.10 490
14794.25 499
14795.40 456
14796.54 501
14797.69 461
14798.84 478
14799.99 450
14801.14 471
14802.28 471
14803.43 456
14804.58 471
14805.73 456
14806.88 441
14808.02 462
14809.17 462
14810.32 406
14811.47 442
14812.62 471
14813.76 441
14814.91 467
14816.06 436
14817.21 440
14818.36 445
14819.51 417
14820.65 428
14821.80 437
14822.95 400
14824.10 425
14825.25 402
14826.40 436
14827.55 433
14828.69 432
14829.84 438
14830.99 421
14832.14 430
14833.29 442
14834.44 416
14835.59 421
14836.74 409
14837.89 386
14839.04 444
14840.19 417
14841.33 408
14842.48 410
14843.63 431
14844.78 424
14845.93 424
14847.08 396
14848.23 441
14849.38 447
14850.53 402
14851.68 412
14852.83 410
14853.98 416
14855.13 431
14856.28 421
14857.43 455
14858.58 439
14859.73 451
14860.88 420
14862.03 425
14863.18 441
14864.33 442
14865.48 445
14866.63 435
14867.78 442
14868.93 407
14870.08 427
14871.23 437
14872.38 458
14873.53 486
14874.68 458
14875.83 451
14876.98 467
14878.14 461
14879.29 460
14880.44 455
14881.59 468
14882.74 460
14883.89 477
14885.04 449
14886.19 492
14887.34 461
14888.49 495
14889.64 453
14890.80 457
14891.95 477
14893.10 468
14894.25 476
14895.40 499
14896.55 491
14897.70 503
14898.86 483
14900.01 478
14901.16 488
14902.31 515
14903.46 520
14904.61 492
14905.77 481
14906.92 535
14908.07 520
14909.22 525
14910.37 522
14911.53 532
14912.68 537
14913.83 554
14914.98 519
14916.13 522
14917.29 532
14918.44 531
14919.59 558
14920.74 533
14921.90 534
14923.05 564
14924.20 530
14925.35 568
14926.51 534
14927.66 527
14928.81 522
14929.96 556
14931.12 557
14932.27 569
14933.42 567
14934.57 555
14935.73 623
14936.88 573
14938.03 538
14939.19 565
14940.34 572
14941.49 583
14942.65 586
14943.80 591
14944.95 591
14946.11 575
14947.26 574
14948.41 546
14949.57 565
14950.72 578
14951.87 561
14953.03 510
14954.18 506
14955.33 528
14956.49 502
14957.64 502
14958.80 521
14959.95 518
14961.10 514
14962.26 485
14963.41 480
14964.57 482
14965.72 474
14966.87 487
14968.03 486
14969.18 463
14970.34 444
14971.49 482
14972.65 464
14973.80 446
14974.95 480
14976.11 502
14977.26 459
14978.42 453
14979.57 463
14980.73 438
14981.88 466
14983.04 436
14984.19 413
14985.35 419
14986.50 412
14987.66 434
14988.81 401
14989.97 433
14991.12 403
14992.28 429
14993.43 427
14994.59 416
14995.74 420
14996.90 410
14998.05 392
14999.21 380
15000.36 401
15001.52 410
15002.67 389
15003.83 378
15004.99 371
15006.14 366
15007.30 380
15008.45 419
15009.61 387
15010.76 384
15011.92 400
15013.08 421
15014.23 415
15015.39 361
15016.54 372
15017.70 387
15018.86 366
15020.01 389
15021.17 388
15022.32 384
15023.48 417
15024.64 380
15025.79 388
15026.95 400
15028.11 410
15029.26 406
15030.42 382
15031.58 392
15032.73 384
15033.89 390
15035.05 390
15036.20 371
15037.36 374
15038.52 341
15039.67 386
15040.83 367
15041.99 383
15043.15 373
15044.30 410
15045.46 385
15046.62 365
15047.77 376
15048.93 364
15050.09 409
15051.25 383
15052.40 375
15053.56 380
15054.72 353
15055.88 360
15057.03 369
15058.19 361
15059.35 356
15060.51 347
15061.66 368
15062.82 378
15063.98 365
15065.14 376
15066.30 358
15067.45 346
15068.61 384
15069.77 371
15070.93 351
15072.09 367
15073.24 350
15074.40 363
15075.56 357
15076.72 363
15077.88 378
15079.04 384
15080.20 345
15081.35 350
15082.51 378
15083.67 355
15084.83 395
15085.99 365
15087.15 366
15088.31 357
15089.46 374
15090.62 376
15091.78 379
15092.94 351
15094.10 362
15095.26 370
15096.42 372
15097.58 358
15098.74 374
15099.90 367
15101.06 356
15102.22 386
15103.37 367
15104.53 386
15105.69 361
15106.85 356
15108.01 346
15109.17 382
15110.33 336
15111.49 345
15112.65 352
15113.81 351
15114.97 348
15116.13 384
15117.29 359
15118.45 355
15119.61 361
15120.77 375
15121.93 371
15123.09 355
15124.25 373
15125.41 364
15126.57 387
15127.73 361
15128.89 353
15130.05 359
15131.21 379
15132.37 372
15133.53 387
15134.69 388
15135.86 387
15137.02 354
15138.18 374
15139.34 410
15140.50 396
15141.66 373
15142.82 374
15143.98 387
15145.14 382
15146.30 375
15147.46 389
15148.63 387
15149.79 401
15150.95 389
15152.11 413
15153.27 384
15154.43 375
15155.59 377
15156.75 372
15157.92 414
15159.08 414
15160.24 401
15161.40 425
15162.56 407
15163.72 395
15164.89 394
15166.05 402
15167.21 383
15168.37 406
15169.53 406
15170.69 419
15171.86 414
15173.02 392
15174.18 424
15175.34 413
15176.51 414
15177.67 427
15178.83 423
15179.99 401
15181.15 413
15182.32 432
15183.48 379
15184.64 419
15185.80 444
15186.97 429
15188.13 455
15189.29 432
15190.46 412
15191.62 438
15192.78 469
15193.94 441
15195.11 437
15196.27 457
15197.43 458
15198.60 449
15199.76 468
15200.92 495
15202.08 463
15203.25 456
15204.41 451
15205.57 481
15206.74 470
15207.90 484
15209.06 500
15210.23 513
15211.39 477
15212.56 480
15213.72 520
15214.88 508
15216.05 499
15217.21 516
15218.37 560
15219.54 516
15220.70 517
15221.87 513
15223.03 519
15224.19 514
15225.36 479
15226.52 500
15227.69 499
15228.85 489
15230.01 501
15231.18 495
15232.34 466
15233.51 460
15234.67 482
15235.84 479
15237.00 435
15238.16 482
15239.33 464
15240.49 449
15241.66 454
15242.82 438
15243.99 427
15245.15 430
15246.32 406
15247.48 417
15248.65 414
15249.81 425
15250.98 429
15252.14 414
15253.31 416
15254.47 406
15255.64 398
15256.80 411
15257.97 390
15259.13 426
15260.30 408
15261.46 429
15262.63 422
15263.80 416
15264.96 382
15266.13 405
15267.29 394
15268.46 398
15269.62 425
15270.79 398
15271.96 379
15273.12 393
15274.29 401
15275.45 389
15276.62 382
15277.79 397
15278.95 406
15280.12 387
15281.28 374
15282.45 355
15283.62 371
15284.78 385
15285.95 394
15287.12 394
15288.28 391
15289.45 412
15290.62 383
15291.78 403
15292.95 368
15294.12 364
15295.28 409
15296.45 398
15297.62 408
15298.78 362
15299.95 397
15301.12 398
15302.28 415
15303.45 405
15304.62 427
15305.78 395
15306.95 401
15308.12 398
15309.29 407
15310.45 374
15311.62 385
15312.79 393
15313.96 376
15315.12 405
15316.29 394
15317.46 379
15318.63 393
15319.79 392
15320.96 433
15322.13 417
15323.30 403
15324.46 397
15325.63 418
15326.80 406
15327.97 413
15329.14 430
15330.30 390
15331.47 391
15332.64 397
15333.81 397
15334.98 419
15336.14 409
15337.31 425
15338.48 424
15339.65 402
15340.82 418
15341.99 427
15343.16 433
15344.32 417
15345.49 448
15346.66 417
15347.83 431
15349.00 395
15350.17 430
15351.34 415
15352.51 431
15353.67 463
15354.84 449
15356.01 435
15357.18 427
15358.35 448
15359.52 426
15360.69 434
15361.86 427
15363.03 421
15364.20 407
15365.37 419
15366.54 443
15367.71 445
15368.87 444
15370.04 412
15371.21 446
15372.38 437
15373.55 463
15374.72 468
15375.89 453
15377.06 445
15378.23 454
15379.40 433
15380.57 447
15381.74 421
15382.91 424
15384.08 430
15385.25 439
15386.42 439
15387.59 476
15388.76 446
15389.93 451
15391.10 437
15392.27 462
15393.44 456
15394.62 424
15395.79 407
15396.96 433
15398.13 428
15399.30 392
15400.47 414
15401.64 421
15402.81 393
15403.98 390
15405.15 417
15406.32 397
15407.49 386
15408.66 404
15409.84 414
15411.01 403
15412.18 394
15413.35 394
15414.52 376
15415.69 410
15416.86 404
15418.03 370
15419.21 388
15420.38 370
15421.55 359
15422.72 376
15423.89 388
15425.06 369
15426.24 363
15427.41 398
15428.58 380
15429.75 379
15430.92 380
15432.09 356
15433.27 371
15434.44 355
15435.61 371
15436.78 391
15437.96 386
15439.13 374
15440.30 376
15441.47 372
15442.64 329
15443.82 378
15444.99 378
15446.16 368
15447.33 381
15448.51 360
15449.68 379
15450.85 398
15452.02 364
15453.20 356
15454.37 361
15455.54 359
15456.72 385
15457.89 387
15459.06 370
15460.23 367
15461.41 380
15462.58 374
15463.75 396
15464.93 364
15466.10 372
15467.27 375
15468.45 387
15469.62 358
15470.79 356
15471.97 363
15473.14 364
15474.31 359
15475.49 382
15476.66 372
15477.83 366
15479.01 359
15480.18 366
15481.36 393
15482.53 374
15483.70 376
15484.88 355
15486.05 365
15487.23 357
15488.40 366
15489.57 383
15490.75 360
15491.92 380
15493.10 399
15494.27 397
15495.44 366
15496.62 382
15497.79 410
15498.97 380
15500.14 380
15501.32 378
15502.49 388
15503.67 387
15504.84 394
15506.02 396
15507.19 384
15508.36 389
15509.54 367
15510.71 374
15511.89 391
15513.06 393
15514.24 369
15515.41 354
15516.59 386
15517.77 425
15518.94 398
15520.12 402
15521.29 420
15522.47 389
15523.64 404
15524.82 423
15525.99 413
15527.17 383
15528.34 408
15529.52 408
15530.69 406
15531.87 391
15533.05 402
15534.22 401
15535.40 405
15536.57 374
15537.75 393
15538.93 394
15540.10 398
15541.28 394
15542.45 392
15543.63 389
15544.81 396
15545.98 409
15547.16 414
15548.33 418
15549.51 434
15550.69 450
15551.86 417
15553.04 412
15554.22 429
15555.39 427
15556.57 408
15557.75 406
15558.92 427
15560.10 423
15561.28 435
15562.45 418
15563.63 433
15564.81 453
15565.99 434
15567.16 467
15568.34 430
15569.52 446
15570.69 480
15571.87 471
15573.05 467
15574.23 476
15575.40 463
15576.58 458
15577.76 440
15578.93 421
15580.11 458
15581.29 509
15582.47 489
15583.65 475
15584.82 468
15586.00 473
15587.18 474
15588.36 499
15589.53 516
15590.71 518
15591.89 486
15593.07 505
15594.25 509
15595.42 490
15596.60 505
15597.78 510
15598.96 521
15600.14 539
15601.32 503
15602.49 540
15603.67 545
15604.85 557
15606.03 522
15607.21 534
15608.39 518
15609.56 533
15610.74 560
15611.92 557
15613.10 560
15614.28 549
15615.46 567
15616.64 579
15617.82 570
15619.00 567
15620.17 575
15621.35 575
15622.53 578
15623.71 584
15624.89 581
15626.07 577
15627.25 599
15628.43 577
15629.61 563
15630.79 587
15631.97 614
15633.15 606
15634.33 568
15635.51 603
15636.69 599
15637.87 613
15639.05 586
15640.22 616
15641.40 605
15642.58 580
15643.76 628
15644.94 640
15646.12 577
15647.30 606
15648.48 595
15649.66 600
15650.85 584
15652.03 580
15653.21 599
15654.39 568
15655.57 570
15656.75 552
15657.93 563
15659.11 550
15660.29 564
15661.47 605
15662.65 595
15663.83 558
15665.01 540
15666.19 566
15667.37 538
15668.55 545
15669.73 543
15670.92 554
15672.10 526
15673.28 537
15674.46 531
15675.64 562
15676.82 581
15678.00 568
15679.18 575
15680.36 575
15681.55 555
15682.73 565
15683.91 565
15685.09 592
15686.27 574
15687.45 559
15688.63 590
15689.82 567
15691.00 572
15692.18 589
15693.36 600
15694.54 590
15695.73 576
15696.91 605
15698.09 577
15699.27 612
15700.45 558
15701.64 600
15702.82 619
15704.00 604
15705.18 573
15706.36 624
15707.55 672
15708.73 624
15709.91 587
15711.09 631
15712.28 614
15713.46 620
15714.64 623
15715.82 611
15717.01 619
15718.19 652
15719.37 667
15720.55 657
15721.74 669
15722.92 629
15724.10 693
15725.29 652
15726.47 655
15727.65 657
15728.84 740
15730.02 661
15731.20 673
15732.39 703
15733.57 692
15734.75 691
15735.94 703
15737.12 727
15738.30 741
15739.49 684
15740.67 709
15741.85 724
15743.04 697
15744.22 688
15745.40 666
15746.59 689
15747.77 663
15748.96 689
15750.14 661
15751.32 663
15752.51 698
15753.69 665
15754.88 641
15756.06 659
15757.24 649
15758.43 631
15759.61 664
15760.80 646
15761.98 648
15763.17 618
15764.35 609
15765.53 577
15766.72 617
15767.90 599
15769.09 596
15770.27 567
15771.46 575
15772.64 580
15773.83 609
15775.01 597
15776.20 578
15777.38 581
15778.57 586
15779.75 560
15780.94 558
15782.12 556
15783.31 524
15784.49 529
15785.68 564
15786.86 529
15788.05 538
15789.23 553
15790.42 548
15791.60 508
15792.79 482
15793.98 508
15795.16 489
15796.35 488
15797.53 493
15798.72 496
15799.90 502
15801.09 484
15802.28 490
15803.46 509
15804.65 497
15805.83 499
15807.02 494
15808.21 496
15809.39 501
15810.58 445
15811.76 503
15812.95 518
15814.14 474
15815.32 465
15816.51 496
15817.70 484
15818.88 475
15820.07 470
15821.26 484
15822.44 512
15823.63 456
15824.82 479
15826.00 474
15827.19 488
15828.38 476
15829.56 473
15830.75 498
15831.94 484
15833.12 498
15834.31 478
15835.50 465
15836.69 476
15837.87 477
15839.06 476
15840.25 503
15841.44 483
15842.62 509
15843.81 479
15845.00 478
15846.18 476
15847.37 484
15848.56 505
15849.75 484
15850.94 496
15852.12 455
15853.31 518
15854.50 498
15855.69 508
15856.87 514
15858.06 510
15859.25 495
15860.44 507
15861.63 509
15862.81 505
15864.00 508
15865.19 517
15866.38 516
15867.57 485
15868.76 498
15869.94 528
15871.13 508
15872.32 488
15873.51 501
15874.70 477
15875.89 518
15877.08 556
15878.26 528
15879.45 533
15880.64 541
15881.83 557
15883.02 562
15884.21 570
15885.40 518
15886.59 547
15887.78 503
15888.97 521
15890.15 553
15891.34 525
15892.53 549
15893.72 571
15894.91 552
15896.10 558
15897.29 542
15898.48 545
15899.67 548
15900.86 543
15902.05 565
15903.24 556
15904.43 561
15905.62 595
15906.81 567
15908.00 560
15909.19 571
15910.38 580
15911.57 577
15912.76 526
15913.95 536
15915.14 545
15916.33 549
15917.52 537
15918.71 548
15919.90 550
15921.09 529
15922.28 538
15923.47 537
15924.66 566
15925.85 547
15927.04 533
15928.23 510
15929.42 529
15930.61 496
15931.80 485
15932.99 491
15934.18 487
15935.38 492
15936.57 466
15937.76 458
15938.95 451
15940.14 422
15941.33 436
15942.52 441
15943.71 443
15944.90 427
15946.10 414
15947.29 434
15948.48 435
15949.67 427
15950.86 415
15952.05 417
15953.24 423
15954.44 417
15955.63 395
15956.82 399
15958.01 381
15959.20 379
15960.39 395
15961.59 394
15962.78 372
15963.97 388
15965.16 394
15966.35 402
15967.55 403
15968.74 387
15969.93 366
15971.12 372
15972.31 356
15973.51 381
15974.70 388
15975.89 384
15977.08 345
15978.28 371
15979.47 374
15980.66 367
15981.85 344
15983.05 368
15984.24 372
15985.43 369
15986.62 346
15987.82 367
15989.01 341
15990.20 354
15991.40 360
15992.59 369
15993.78 348
15994.98 361
15996.17 355
15997.36 385
15998.55 373
15999.75 381
16000.94 379
16002.13 362
16003.33 359
16004.52 352
16005.72 341
16006.91 360
16008.10 348
16009.30 340
16010.49 341
16011.68 334
16012.88 343
16014.07 353
16015.26 327
16016.46 358
16017.65 335
16018.85 350
16020.04 355
16021.23 334
16022.43 351
16023.62 371
16024.82 365
16026.01 341
16027.21 352
16028.40 348
16029.59 341
16030.79 348
16031.98 345
16033.18 334
16034.37 368
16035.57 348
16036.76 346
16037.96 339
16039.15 339
16040.35 332
16041.54 334
16042.73 332
16043.93 338
16045.12 318
16046.32 327
16047.51 340
16048.71 327
16049.91 331
16051.10 326
16052.30 342
16053.49 323
16054.69 359
16055.88 340
16057.08 349
16058.27 335
16059.47 341
16060.66 314
16061.86 320
16063.05 332
16064.25 336
16065.45 324
16066.64 327
16067.84 320
16069.03 357
16070.23 323
16071.42 308
16072.62 332
16073.82 333
16075.01 318
16076.21 324
16077.41 351
16078.60 295
16079.80 309
16080.99 325
16082.19 318
16083.39 304
16084.58 310
16085.78 309
16086.98 321
16088.17 337
16089.37 321
16090.57 327
16091.76 316
16092.96 328
16094.16 310
16095.35 310
16096.55 326
16097.75 310
16098.94 308
16100.14 303
16101.34 300
16102.53 282
16103.73 298
16104.93 304
16106.13 298
16107.32 303
16108.52 301
16109.72 309
16110.92 300
16112.11 327
16113.31 309
16114.51 316
16115.71 312
16116.90 280
16118.10 314
16119.30 297
16120.50 297
16121.69 318
16122.89 321
16124.09 296
16125.29 321
16126.49 292
16127.68 303
16128.88 294
16130.08 298
16131.28 293
16132.48 285
16133.67 270
16134.87 298
16136.07 318
16137.27 295
16138.47 292
16139.67 300
16140.86 304
16142.06 292
16143.26 301
16144.46 273
16145.66 282
16146.86 285
16148.06 313
16149.26 300
16150.45 295
16151.65 306
16152.85 291
16154.05 295
16155.25 296
16156.45 292
16157.65 286
16158.85 294
16160.05 290
16161.25 297
16162.45 291
16163.64 306
16164.84 285
16166.04 317
16167.24 291
16168.44 279
16169.64 305
16170.84 291
16172.04 303
16173.24 320
16174.44 319
16175.64 309
16176.84 288
16178.04 272
16179.24 316
16180.44 310
16181.64 301
16182.84 300
16184.04 290
16185.24 306
16186.44 301
16187.64 307
16188.84 291
16190.04 278
16191.24 300
16192.44 285
16193.64 287
16194.84 306
16196.04 310
16197.24 312
16198.44 311
16199.65 301
16200.85 296
16202.05 337
16203.25 298
16204.45 316
16205.65 300
16206.85 301
16208.05 308
16209.25 312
16210.45 307
16211.65 351
16212.86 323
16214.06 317
16215.26 319
16216.46 318
16217.66 328
16218.86 306
16220.06 312
16221.27 314
16222.47 314
16223.67 293
16224.87 305
16226.07 320
16227.27 334
16228.48 335
16229.68 328
16230.88 332
16232.08 336
16233.28 336
16234.48 329
16235.69 328
16236.89 331
16238.09 355
16239.29 332
16240.50 304
16241.70 341
16242.90 349
16244.10 334
16245.30 332
16246.51 313
16247.71 330
16248.91 327
16250.11 316
16251.32 355
16252.52 366
16253.72 333
16254.92 367
16256.13 365
16257.33 349
16258.53 335
16259.74 364
16260.94 351
16262.14 349
16263.35 358
16264.55 366
16265.75 363
16266.95 337
16268.16 329
16269.36 363
16270.56 376
16271.77 369
16272.97 349
16274.17 384
16275.38 363
16276.58 355
16277.79 377
16278.99 377
16280.19 387
16281.40 374
16282.60 356
16283.80 348
16285.01 364
16286.21 389
16287.42 361
16288.62 361
16289.82 340
16291.03 364
16292.23 386
16293.44 374
16294.64 377
16295.84 376
16297.05 367
16298.25 341
16299.46 386
16300.66 366
16301.87 376
16303.07 351
16304.27 355
16305.48 350
16306.68 335
16307.89 345
16309.09 350
16310.30 350
16311.50 364
16312.71 332
16313.91 338
16315.12 339
16316.32 327
16317.53 346
16318.73 328
16319.94 334
16321.14 311
16322.35 306
16323.55 329
16324.76 330
16325.96 327
16327.17 329
16328.38 300
16329.58 307
16330.79 320
16331.99 314
16333.20 324
16334.40 289
16335.61 324
16336.81 290
16338.02 315
16339.23 290
16340.43 318
16341.64 306
16342.84 299
16344.05 301
16345.26 291
16346.46 308
16347.67 291
16348.87 309
16350.08 318
16351.29 317
16352.49 303
16353.70 291
16354.91 290
16356.11 296
16357.32 294
16358.53 262
16359.73 262
16360.94 281
16362.15 301
16363.35 313
16364.56 300
16365.77 293
16366.97 276
16368.18 291
16369.39 283
16370.59 286
16371.80 294
16373.01 287
16374.21 293
16375.42 297
16376.63 311
16377.84 279
16379.04 268
16380.25 270
16381.46 291
16382.67 278
16383.87 275
16385.08 281
16386.29 299
16387.50 306
16388.70 280
16389.91 254
16391.12 295
16392.33 294
16393.53 304
16394.74 275
16395.95 273
16397.16 274
16398.37 296
16399.57 303
16400.78 288
16401.99 282
16403.20 287
16404.41 290
16405.62 279
16406.82 254
16408.03 269
16409.24 289
16410.45 301
16411.66 268
16412.87 277
16414.07 274
16415.28 289
16416.49 298
16417.70 307
16418.91 285
16420.12 271
16421.33 277
16422.54 309
16423.75 270
16424.95 255
16426.16 258
16427.37 290
16428.58 292
16429.79 271
16431.00 282
16432.21 280
16433.42 281
16434.63 274
16435.84 278
16437.05 281
16438.26 263
16439.47 286
16440.68 298
16441.88 271
16443.09 277
16444.30 292
16445.51 303
16446.72 274
16447.93 259
16449.14 291
16450.35 283
16451.56 301
16452.77 263
16453.98 272
16455.19 273
16456.40 280
16457.61 279
16458.82 300
16460.03 301
16461.24 275
16462.45 259
16463.67 294
16464.88 299
16466.09 259
16467.30 264
16468.51 266
16469.72 279
16470.93 260
16472.14 285
16473.35 282
16474.56 275
16475.77 276
16476.98 278
16478.19 252
16479.40 275
16480.62 295
16481.83 273
16483.04 268
16484.25 243
16485.46 277
16486.67 285
16487.88 281
16489.09 262
16490.31 276
16491.52 255
16492.73 257
16493.94 266
16495.15 271
16496.36 271
16497.57 257
16498.79 287
16500.00 281
16501.21 270
16502.42 249
16503.63 276
16504.85 288
16506.06 279
16507.27 248
16508.48 280
16509.69 265
16510.91 284
16512.12 281
16513.33 296
16514.54 256
16515.76 253
16516.97 262
16518.18 281
16519.39 256
16520.60 249
16521.82 279
16523.03 275
16524.24 289
16525.46 249
16526.67 278
16527.88 265
16529.09 283
16530.31 286
16531.52 296
16532.73 269
16533.95 246
16535.16 274
16536.37 300
16537.58 282
16538.80 272
16540.01 289
16541.22 283
16542.44 287
16543.65 260
16544.86 293
16546.08 270
16547.29 277
16548.50 278
16549.72 272
16550.93 280
16552.15 287
16553.36 298
16554.57 289
16555.79 274
16557.00 281
16558.21 297
16559.43 292
16560.64 284
16561.86 250
16563.07 280
16564.28 280
16565.50 292
16566.71 288
16567.93 309
16569.14 280
16570.36 284
16571.57 285
16572.78 323
16574.00 277
16575.21 305
16576.43 282
16577.64 291
16578.86 297
16580.07 286
16581.29 307
16582.50 298
16583.72 301
16584.93 279
16586.15 299
16587.36 265
16588.58 299
16589.79 296
16591.01 302
16592.22 297
16593.44 265
16594.65 269
16595.87 269
16597.08 258
16598.30 277
16599.51 283
16600.73 276
16601.94 265
16603.16 269
16604.37 279
16605.59 258
16606.81 265
16608.02 257
16609.24 281
16610.45 238
16611.67 252
16612.89 265
16614.10 264
16615.32 284
16616.53 274
16617.75 263
16618.97 273
16620.18 251
16621.40 262
16622.61 252
16623.83 243
16625.05 286
16626.26 278
16627.48 272
16628.70 265
16629.91 266
16631.13 258
16632.35 245
16633.56 241
16634.78 271
16636.00 273
16637.21 268
16638.43 282
16639.65 277
16640.86 277
16642.08 233
16643.30 260
16644.51 275
16645.73 271
16646.95 235
16648.17 269
16649.38 273
16650.60 266
16651.82 242
16653.03 289
16654.25 277
16655.47 248
16656.69 274
16657.90 245
16659.12 248
16660.34 266
16661.56 254
16662.77 273
16663.99 273
16665.21 261
16666.43 269
16667.65 260
16668.86 257
16670.08 269
16671.30 274
16672.52 272
16673.74 263
16674.95 243
16676.17 256
16677.39 263
16678.61 249
16679.83 233
16681.05 267
16682.26 247
16683.48 242
16684.70 261
16685.92 264
16687.14 268
16688.36 258
16689.58 252
16690.79 254
16692.01 282
16693.23 272
16694.45 255
16695.67 269
16696.89 253
16698.11 258
16699.33 267
16700.55 271
16701.76 249
16702.98 275
16704.20 258
16705.42 266
16706.64 253
16707.86 235
16709.08 255
16710.30 285
16711.52 257
16712.74 232
16713.96 234
16715.18 242
16716.40 264
16717.62 242
16718.84 242
16720.06 260
16721.28 266
16722.50 259
16723.72 278
16724.94 246
16726.16 242
16727.38 226
16728.60 265
16729.82 241
16731.04 249
16732.26 263
16733.48 266
16734.70 270
16735.92 265
16737.14 275
16738.36 247
16739.58 276
16740.80 232
16742.02 259
16743.24 276
16744.46 269
16745.68 259
16746.90 234
16748.12 236
16749.35 224
16750.57 226
16751.79 257
16753.01 260
16754.23 271
16755.45 237
16756.67 251
16757.89 258
16759.11 252
16760.33 248
16761.56 245
16762.78 273
16764.00 259
16765.22 258
16766.44 262
16767.66 265
16768.88 247
16770.11 253
16771.33 271
16772.55 260
16773.77 265
16774.99 244
16776.22 266
16777.44 242
16778.66 268
16779.88 272
16781.10 255
16782.33 265
16783.55 241
16784.77 267
16785.99 242
16787.21 266
16788.44 264
16789.66 259
16790.88 261
16792.10 266
16793.33 259
16794.55 256
16795.77 278
16796.99 271
16798.22 259
16799.44 263
16800.66 257
16801.88 276
16803.11 273
16804.33 264
16805.55 248
16806.78 248
16808.00 261
16809.22 268
16810.44 288
16811.67 261
16812.89 278
16814.11 273
16815.34 291
16816.56 277
16817.78 283
16819.01 272
16820.23 261
16821.45 280
16822.68 279
16823.90 287
16825.13 284
16826.35 298
16827.57 274
16828.80 285
16830.02 294
16831.24 298
16832.47 301
16833.69 311
16834.92 269
16836.14 320
16837.36 290
16838.59 326
16839.81 308
16841.04 330
16842.26 302
16843.48 330
16844.71 326
16845.93 335
16847.16 340
16848.38 334
16849.61 325
16850.83 354
16852.06 394
16853.28 360
16854.51 351
16855.73 352
16856.95 362
16858.18 345
16859.40 360
16860.63 400
16861.85 383
16863.08 388
16864.30 392
16865.53 362
16866.75 380
16867.98 377
16869.21 419
16870.43 392
16871.66 367
16872.88 385
16874.11 378
16875.33 391
16876.56 366
16877.78 382
16879.01 355
16880.23 381
16881.46 373
16882.69 388
16883.91 380
16885.14 359
16886.36 356
16887.59 345
16888.81 339
16890.04 324
16891.27 353
16892.49 337
16893.72 328
16894.94 313
16896.17 327
16897.40 310
16898.62 304
16899.85 327
16901.08 309
16902.30 331
16903.53 333
16904.76 332
16905.98 328
16907.21 338
16908.44 319
16909.66 330
16910.89 299
16912.12 307
16913.34 294
16914.57 317
16915.80 291
16917.02 295
16918.25 285
16919.48 302
16920.70 323
16921.93 306
16923.16 267
16924.39 281
16925.61 311
16926.84 296
16928.07 319
16929.30 291
16930.52 308
16931.75 283
16932.98 259
16934.21 270
16935.43 274
16936.66 287
16937.89 303
16939.12 273
16940.34 267
16941.57 307
16942.80 278
16944.03 293
16945.26 256
16946.48 282
16947.71 274
16948.94 275
16950.17 286
16951.40 270
16952.62 279
16953.85 273
16955.08 274
16956.31 272
16957.54 266
16958.77 268
16959.99 272
16961.22 296
16962.45 263
16963.68 252
16964.91 269
16966.14 291
16967.37 263
16968.60 282
16969.82 288
16971.05 266
16972.28 286
16973.51 270
16974.74 266
16975.97 280
16977.20 280
16978.43 275
16979.66 267
16980.89 269
16982.11 260
16983.34 282
16984.57 277
16985.80 285
16987.03 269
16988.26 274
16989.49 263
16990.72 258
16991.95 263
16993.18 279
16994.41 261
16995.64 267
16996.87 244
16998.10 251
16999.33 278
17000.56 274
17001.79 271
17003.02 259
17004.25 244
17005.48 268
17006.71 251
17007.94 255
17009.17 255
17010.40 245
17011.63 255
17012.86 273
17014.09 258
17015.32 253
17016.55 276
17017.78 262
17019.01 264
17020.25 273
17021.48 267
17022.71 252
17023.94 259
17025.17 257
17026.40 250
17027.63 272
17028.86 270
17030.09 248
17031.32 240
17032.55 251
17033.79 263
17035.02 258
17036.25 243
17037.48 243
17038.71 246
17039.94 248
17041.17 269
17042.41 240
17043.64 240
17044.87 253
17046.10 247
17047.33 239
17048.56 255
17049.80 253
17051.03 231
17052.26 246
17053.49 257
17054.72 247
17055.95 244
17057.19 237
17058.42 242
17059.65 234
17060.88 240
17062.12 255
17063.35 223
17064.58 232
17065.81 224
17067.04 256
17068.28 240
17069.51 249
17070.74 226
17071.97 236
17073.21 215
17074.44 231
17075.67 231
17076.90 214
17078.14 237
17079.37 236
17080.60 230
17081.84 227
17083.07 210
17084.30 213
17085.54 231
17086.77 216
17088.00 231
17089.23 212
17090.47 226
17091.70 237
17092.93 212
17094.17 253
17095.40 239
17096.63 212
17097.87 232
17099.10 235
17100.34 211
17101.57 207
17102.80 218
17104.04 221
17105.27 216
17106.50 245
17107.74 247
17108.97 216
17110.21 218
17111.44 227
17112.67 219
17113.91 221
17115.14 210
17116.38 219
17117.61 216
17118.84 223
17120.08 221
17121.31 234
17122.55 217
17123.78 223
17125.02 225
17126.25 215
17127.48 225
17128.72 219
17129.95 215
17131.19 224
17132.42 227
17133.66 199
17134.89 198
17136.13 229
17137.36 209
17138.60 198
17139.83 220
17141.07 219
17142.30 207
17143.54 227
17144.77 203
17146.01 209
17147.24 204
17148.48 219
17149.71 199
17150.95 213
17152.19 221
17153.42 213
17154.66 213
17155.89 210
17157.13 217
17158.36 221
17159.60 217
17160.83 225
17162.07 199
17163.31 195
17164.54 206
17165.78 190
17167.01 212
17168.25 209
17169.49 213
17170.72 234
17171.96 210
17173.19 230
17174.43 203
17175.67 211
17176.90 208
17178.14 219
17179.38 214
17180.61 196
17181.85 205
17183.09 220
17184.32 200
17185.56 198
17186.80 216
17188.03 229
17189.27 205
17190.51 226
17191.74 211
17192.98 197
17194.22 189
17195.45 217
17196.69 204
17197.93 189
17199.16 205
17200.40 195
17201.64 205
17202.88 208
17204.11 212
17205.35 220
17206.59 222
17207.83 201
17209.06 217
17210.30 195
17211.54 213
17212.78 187
17214.01 222
17215.25 219
17216.49 192
17217.73 214
17218.96 210
17220.20 207
17221.44 196
17222.68 208
17223.92 201
17225.15 209
17226.39 204
17227.63 205
17228.87 189
17230.11 192
17231.35 216
17232.58 214
17233.82 217
17235.06 218
17236.30 206
17237.54 204
17238.78 200
17240.01 208
17241.25 204
17242.49 227
17243.73 219
17244.97 203
17246.21 214
17247.45 217
17248.69 185
17249.93 209
17251.16 192
17252.40 195
17253.64 193
17254.88 212
17256.12 195
17257.36 205
17258.60 199
17259.84 214
17261.08 184
17262.32 191
17263.56 199
17264.80 224
17266.04 205
17267.28 222
17268.51 209
17269.75 216
17270.99 215
17272.23 223
17273.47 198
17274.71 190
17275.95 191
17277.19 204
17278.43 206
17279.67 206
17280.91 195
17282.15 214
17283.39 187
17284.63 170
17285.87 195
17287.11 195
17288.35 188
17289.60 197
17290.84 199
17292.08 195
17293.32 212
17294.56 193
17295.80 208
17297.04 207
17298.28 187
17299.52 193
17300.76 201
17302.00 209
17303.24 187
17304.48 183
17305.72 221
17306.96 177
17308.21 189
17309.45 204
17310.69 196
17311.93 202
17313.17 196
17314.41 195
17315.65 204
17316.89 180
17318.14 200
17319.38 192
17320.62 176
17321.86 204
17323.10 194
17324.34 195
17325.59 206
17326.83 193
17328.07 225
17329.31 202
17330.55 193
17331.79 186
17333.04 202
17334.28 193
17335.52 208
17336.76 204
17338.00 229
17339.25 224
17340.49 193
17341.73 196
17342.97 210
17344.22 198
17345.46 206
17346.70 196
17347.94 189
17349.19 194
17350.43 211
17351.67 190
17352.91 213
17354.16 198
17355.40 189
17356.64 221
17357.88 194
17359.13 199
17360.37 189
17361.61 191
17362.86 191
17364.10 214
17365.34 220
17366.58 207
17367.83 181
17369.07 180
17370.31 204
17371.56 184
17372.80 202
17374.04 201
17375.29 183
17376.53 192
17377.78 182
17379.02 190
17380.26 198
17381.51 197
17382.75 207
17383.99 204
17385.24 195
17386.48 198
17387.72 192
17388.97 193
17390.21 190
17391.46 192
17392.70 195
17393.94 198
17395.19 197
17396.43 211
17397.68 195
17398.92 206
17400.17 208
17401.41 210
17402.65 199
17403.90 208
17405.14 213
17406.39 209
17407.63 177
17408.88 208
17410.12 200
17411.37 200
17412.61 195
17413.86 205
17415.10 224
17416.35 203
17417.59 184
17418.84 179
17420.08 198
17421.33 198
17422.57 201
17423.82 175
17425.06 201
17426.31 201
17427.55 206
17428.80 186
17430.04 200
17431.29 202
17432.53 209
17433.78 188
17435.03 210
17436.27 215
17437.52 168
17438.76 195
17440.01 209
17441.25 201
17442.50 203
17443.75 226
17444.99 201
17446.24 201
17447.48 200
17448.73 218
17449.98 200
17451.22 203
17452.47 217
17453.71 208
17454.96 216
17456.21 215
17457.45 199
17458.70 208
17459.95 211
17461.19 188
17462.44 235
17463.69 217
17464.93 208
17466.18 220
17467.43 214
17468.67 205
17469.92 197
17471.17 211
17472.41 203
17473.66 211
17474.91 207
17476.15 223
17477.40 211
17478.65 226
17479.90 224
17481.14 227
17482.39 224
17483.64 229
17484.88 222
17486.13 231
17487.38 224
17488.63 200
17489.87 203
17491.12 213
17492.37 219
17493.62 230
17494.86 227
17496.11 218
17497.36 218
17498.61 225
17499.86 216
17501.10 211
17502.35 222
17503.60 206
17504.85 211
17506.10 230
17507.34 223
17508.59 195
17509.84 231
17511.09 226
17512.34 214
17513.59 220
17514.83 211
17516.08 223
17517.33 226
17518.58 243
17519.83 216
17521.08 223
17522.33 249
17523.57 248
17524.82 223
17526.07 239
17527.32 229
17528.57 225
17529.82 252
17531.07 230
17532.32 236
17533.57 237
17534.82 230
17536.06 228
17537.31 245
17538.56 211
17539.81 223
17541.06 237
17542.31 228
17543.56 237
17544.81 245
17546.06 231
17547.31 251
17548.56 217
17549.81 221
17551.06 233
17552.31 223
17553.56 227
17554.81 236
17556.06 243
17557.31 238
17558.56 232
17559.81 241
17561.06 244
17562.31 240
17563.56 243
17564.81 242
17566.06 230
17567.31 242
17568.56 239
17569.81 271
17571.06 267
17572.31 237
17573.56 254
17574.81 288
17576.06 240
17577.31 236
17578.56 211
17579.81 249
17581.06 239
17582.31 238
17583.57 230
17584.82 230
17586.07 228
17587.32 244
17588.57 246
17589.82 254
17591.07 252
17592.32 241
17593.57 247
17594.83 240
17596.08 260
17597.33 228
17598.58 258
17599.83 242
17601.08 250
17602.33 251
17603.59 231
17604.84 232
17606.09 225
17607.34 262
17608.59 215
17609.84 241
17611.10 249
17612.35 238
17613.60 249
17614.85 244
17616.10 246
17617.36 245
17618.61 230
17619.86 227
17621.11 234
17622.36 236
17623.62 228
17624.87 236
17626.12 253
17627.37 228
17628.63 253
17629.88 239
17631.13 223
17632.38 248
17633.64 251
17634.89 236
17636.14 257
17637.39 239
17638.65 235
17639.90 237
17641.15 253
17642.41 245
17643.66 239
17644.91 241
17646.17 245
17647.42 243
17648.67 243
17649.92 233
17651.18 204
17652.43 219
17653.68 232
17654.94 214
17656.19 220
17657.44 199
17658.70 226
17659.95 215
17661.21 226
17662.46 218
17663.71 199
17664.97 205
17666.22 214
17667.47 221
17668.73 214
17669.98 211
17671.24 207
17672.49 222
17673.74 221
17675.00 221
17676.25 235
17677.51 232
17678.76 201
17680.02 197
17681.27 205
17682.52 199
17683.78 204
17685.03 203
17686.29 209
17687.54 220
17688.80 205
17690.05 203
17691.31 213
17692.56 225
17693.82 181
17695.07 198
17696.32 209
17697.58 199
17698.83 197
17700.09 210
17701.34 202
17702.60 221
17703.86 192
17705.11 181
17706.37 192
17707.62 201
17708.88 209
17710.13 222
17711.39 232
17712.64 193
17713.90 204
17715.15 218
17716.41 215
17717.66 201
17718.92 229
17720.18 206
17721.43 224
17722.69 226
17723.94 201
17725.20 206
17726.45 215
17727.71 224
17728.97 209
17730.22 198
17731.48 208
17732.74 217
17733.99 204
17735.25 212
17736.50 204
17737.76 228
17739.02 206
17740.27 208
17741.53 193
17742.79 202
17744.04 185
17745.30 218
17746.56 222
17747.81 211
17749.07 214
17750.33 200
17751.58 213
17752.84 197
17754.10 223
17755.35 199
17756.61 223
17757.87 199
17759.12 206
17760.38 208
17761.64 227
17762.90 234
17764.15 215
17765.41 216
17766.67 211
17767.93 226
17769.18 212
17770.44 210
17771.70 192
17772.96 222
17774.21 225
17775.47 200
17776.73 191
17777.99 218
17779.24 227
17780.50 222
17781.76 196
17783.02 186
17784.28 222
17785.53 196
17786.79 231
17788.05 214
17789.31 224
17790.57 204
17791.82 212
17793.08 197
17794.34 205
17795.60 193
17796.86 208
17798.12 211
17799.37 209
17800.63 196
17801.89 201
17803.15 206
17804.41 205
17805.67 199
17806.93 208
17808.19 201
17809.44 194
17810.70 206
17811.96 195
17813.22 198
17814.48 196
17815.74 216
17817.00 216
17818.26 208
17819.52 179
17820.78 193
17822.04 205
17823.29 226
17824.55 185
17825.81 196
17827.07 199
17828.33 197
17829.59 202
17830.85 189
17832.11 202
17833.37 187
17834.63 201
17835.89 206
17837.15 190
17838.41 169
17839.67 185
17840.93 204
17842.19 178
17843.45 196
17844.71 190
17845.97 180
17847.23 188
17848.49 198
17849.75 191
17851.01 206
17852.27 175
17853.53 207
17854.79 200
17856.05 194
17857.31 179
17858.57 182
17859.84 206
17861.10 189
17862.36 184
17863.62 187
17864.88 195
17866.14 194
17867.40 186
17868.66 164
17869.92 214
17871.18 200
17872.44 197
17873.71 188
17874.97 175
17876.23 181
17877.49 183
17878.75 184
17880.01 186
17881.27 206
17882.53 199
17883.80 200
17885.06 158
17886.32 180
17887.58 181
17888.84 194
17890.10 162
17891.37 173
17892.63 197
17893.89 213
17895.15 178
17896.41 195
17897.67 205
17898.94 171
17900.20 191
17901.46 190
17902.72 180
17903.99 187
17905.25 192
17906.51 180
17907.77 198
17909.03 170
17910.30 190
17911.56 214
17912.82 177
17914.08 172
17915.35 187
17916.61 204
17917.87 184
17919.14 183
17920.40 188
17921.66 190
17922.92 172
17924.19 175
17925.45 166
17926.71 182
17927.98 180
17929.24 190
17930.50 186
17931.76 171
17933.03 182
17934.29 200
17935.55 181
17936.82 177
17938.08 184
17939.34 169
17940.61 187
17941.87 186
17943.14 184
17944.40 193
17945.66 185
17946.93 195
17948.19 188
17949.45 178
17950.72 160
17951.98 183
17953.25 190
17954.51 184
17955.77 182
17957.04 169
17958.30 175
17959.57 201
17960.83 181
17962.09 181
17963.36 188
17964.62 209
17965.89 177
17967.15 200
17968.42 190
17969.68 185
17970.95 169
17972.21 193
17973.47 203
17974.74 184
17976.00 174
17977.27 183
17978.53 176
17979.80 169
17981.06 175
17982.33 177
17983.59 189
17984.86 191
17986.12 189
17987.39 189
17988.65 184
17989.92 167
17991.18 173
17992.45 190
17993.71 177
17994.98 188
17996.25 188
17997.51 163
17998.78 180
18000.04 188
18001.31 194
18002.57 178
18003.84 189
18005.10 182
18006.37 173
18007.64 165
18008.90 180
18010.17 180
18011.43 185
18012.70 156
18013.97 173
18015.23 166
18016.50 188
18017.76 160
18019.03 182
18020.30 184
18021.56 176
18022.83 170
18024.10 173
18025.36 166
18026.63 169
18027.90 185
18029.16 168
18030.43 197
18031.70 173
18032.96 207
18034.23 189
18035.50 181
18036.76 175
18038.03 170
18039.30 169
18040.56 191
18041.83 189
18043.10 180
18044.37 189
18045.63 194
18046.90 161
18048.17 183
18049.43 184
18050.70 186
18051.97 205
18053.24 182
18054.50 188
18055.77 181
18057.04 211
18058.31 192
18059.57 182
18060.84 175
18062.11 204
18063.38 184
18064.65 208
18065.91 173
18067.18 184
18068.45 196
18069.72 169
18070.98 213
18072.25 191
18073.52 160
18074.79 181
18076.06 170
18077.33 183
18078.59 195
18079.86 191
18081.13 193
18082.40 199
18083.67 200
18084.94 193
18086.21 182
18087.47 172
18088.74 196
18090.01 219
18091.28 189
18092.55 186
18093.82 209
18095.09 174
18096.36 182
18097.62 170
18098.89 179
18100.16 180
18101.43 183
18102.70 194
18103.97 189
18105.24 184
18106.51 192
18107.78 199
18109.05 170
18110.32 172
18111.59 170
18112.86 186
18114.13 205
18115.40 173
18116.66 167
18117.93 183
18119.20 192
18120.47 195
18121.74 198
18123.01 177
18124.28 204
18125.55 193
18126.82 193
18128.09 196
18129.36 200
18130.63 199
18131.90 197
18133.17 188
18134.44 187
18135.71 179
18136.99 204
18138.26 195
18139.53 210
18140.80 198
18142.07 183
18143.34 186
18144.61 183
18145.88 180
18147.15 187
18148.42 197
18149.69 182
18150.96 201
18152.23 212
18153.50 192
18154.78 192
18156.05 186
18157.32 199
18158.59 167
18159.86 179
18161.13 186
18162.40 186
18163.67 185
18164.94 178
18166.22 192
18167.49 175
18168.76 187
18170.03 179
18171.30 161
18172.57 186
18173.85 174
18175.12 187
18176.39 192
18177.66 193
18178.93 186
18180.20 194
18181.48 195
18182.75 202
18184.02 191
18185.29 178
18186.56 202
18187.84 182
18189.11 179
18190.38 195
18191.65 205
18192.93 185
18194.20 207
18195.47 188
18196.74 195
18198.02 175
18199.29 189
18200.56 192
18201.83 185
18203.11 166
18204.38 182
18205.65 178
18206.92 190
18208.20 181
18209.47 188
18210.74 179
18212.02 188
18213.29 191
18214.56 192
18215.84 175
18217.11 183
18218.38 192
18219.65 186
18220.93 174
18222.20 177
18223.47 170
18224.75 180
18226.02 188
18227.30 173
18228.57 175
18229.84 156
18231.12 189
18232.39 183
18233.66 191
18234.94 175
18236.21 200
18237.48 170
18238.76 164
18240.03 198
18241.31 182
18242.58 169
18243.86 183
18245.13 204
18246.40 170
18247.68 164
18248.95 193
18250.23 183
18251.50 187
18252.77 177
18254.05 187
18255.32 192
18256.60 186
18257.87 185
18259.15 198
18260.42 205
18261.70 171
18262.97 189
18264.25 186
18265.52 184
18266.80 173
18268.07 175
18269.35 205
18270.62 162
18271.90 191
18273.17 188
18274.45 180
18275.72 165
18277.00 186
18278.27 180
18279.55 202
18280.82 181
18282.10 192
18283.37 200
18284.65 164
18285.93 193
18287.20 174
18288.48 179
18289.75 170
18291.03 165
18292.30 187
18293.58 191
18294.86 183
18296.13 167
18297.41 163
18298.68 183
18299.96 180
18301.24 174
18302.51 183
18303.79 172
18305.06 163
18306.34 168
18307.62 169
18308.89 183
18310.17 182
18311.45 194
18312.72 194
18314.00 171
18315.28 181
18316.55 188
18317.83 162
18319.11 164
18320.38 191
18321.66 191
18322.94 163
18324.21 186
18325.49 213
18326.77 189
18328.04 171
18329.32 167
18330.60 180
18331.88 181
18333.15 175
18334.43 179
18335.71 187
18336.98 194
18338.26 177
18339.54 201
18340.82 188
18342.09 179
18343.37 183
18344.65 182
18345.93 200
18347.20 189
18348.48 187
18349.76 163
18351.04 186
18352.32 184
18353.59 165
18354.87 172
18356.15 190
18357.43 181
18358.71 183
18359.98 171
18361.26 178
18362.54 171
18363.82 185
18365.10 184
18366.38 169
18367.65 184
18368.93 189
18370.21 169
18371.49 179
18372.77 181
18374.05 173
18375.33 163
18376.60 155
18377.88 186
18379.16 188
18380.44 186
18381.72 166
18383.00 179
18384.28 181
18385.56 167
18386.84 184
18388.11 185
18389.39 159
18390.67 190
18391.95 182
18393.23 185
18394.51 167
18395.79 179
18397.07 203
18398.35 193
18399.63 175
18400.91 180
18402.19 193
18403.47 190
18404.75 173
18406.03 175
18407.31 195
18408.59 190
18409.87 186
18411.15 186
18412.43 174
18413.71 185
18414.99 185
18416.27 193
18417.55 178
18418.83 177
18420.11 167
18421.39 210
18422.67 169
18423.95 179
18425.23 203
18426.51 182
18427.79 161
18429.07 180
18430.35 158
18431.63 173
18432.91 166
18434.19 169
18435.47 180
18436.75 175
18438.04 171
18439.32 180
18440.60 192
18441.88 176
18443.16 178
18444.44 188
18445.72 187
18447.00 183
18448.28 186
18449.57 166
18450.85 179
18452.13 174
18453.41 192
18454.69 181
18455.97 182
18457.25 193
18458.54 176
18459.82 190
18461.10 191
18462.38 180
18463.66 185
18464.94 181
18466.23 181
18467.51 196
18468.79 166
18470.07 187
18471.35 186
18472.64 180
18473.92 194
18475.20 161
18476.48 179
18477.76 195
18479.05 186
18480.33 187
18481.61 182
18482.89 169
18484.18 165
18485.46 182
18486.74 192
18488.02 178
18489.31 155
18490.59 182
18491.87 189
18493.15 186
18494.44 163
18495.72 177
18497.00 171
18498.29 190
18499.57 177
18500.85 159
18502.13 188
18503.42 175
18504.70 177
18505.98 201
18507.27 183
18508.55 194
18509.83 192
18511.12 198
18512.40 172
18513.68 177
18514.97 178
18516.25 195
18517.54 178
18518.82 167
18520.10 187
18521.39 182
18522.67 192
18523.95 188
18525.24 190
18526.52 175
18527.81 182
18529.09 192
18530.37 203
18531.66 207
18532.94 195
18534.23 183
18535.51 183
18536.79 202
18538.08 206
18539.36 184
18540.65 176
18541.93 199
18543.22 203
18544.50 183
18545.79 191
18547.07 206
18548.36 199
18549.64 205
18550.92 186
18552.21 192
18553.49 176
18554.78 194
18556.06 213
18557.35 202
18558.63 205
18559.92 191
18561.20 202
18562.49 203
18563.77 208
18565.06 189
18566.35 209
18567.63 209
18568.92 206
18570.20 192
18571.49 214
18572.77 219
18574.06 214
18575.34 185
18576.63 200
18577.92 208
18579.20 209
18580.49 227
18581.77 195
18583.06 208
18584.34 204
18585.63 214
18586.92 199
18588.20 217
18589.49 202
18590.77 221
18592.06 225
18593.35 217
18594.63 206
18595.92 240
18597.21 213
18598.49 196
18599.78 227
18601.07 184
18602.35 214
18603.64 198
18604.93 210
18606.21 194
18607.50 202
18608.79 204
18610.07 195
18611.36 221
18612.65 172
18613.93 210
18615.22 216
18616.51 205
18617.79 208
18619.08 217
18620.37 203
18621.66 208
18622.94 182
18624.23 201
18625.52 201
18626.80 200
18628.09 208
18629.38 204
18630.67 190
18631.95 185
18633.24 203
18634.53 179
18635.82 213
18637.11 190
18638.39 203
18639.68 207
18640.97 209
18642.26 188
18643.54 188
18644.83 189
18646.12 198
18647.41 204
18648.70 181
18649.99 170
18651.27 196
18652.56 176
18653.85 193
18655.14 195
18656.43 162
18657.72 201
18659.00 175
18660.29 200
18661.58 182
18662.87 188
18664.16 175
18665.45 182
18666.74 188
18668.02 190
18669.31 176
18670.60 201
18671.89 186
18673.18 183
18674.47 186
18675.76 191
18677.05 183
18678.34 177
18679.63 166
18680.92 183
18682.20 200
18683.49 177
18684.78 178
18686.07 183
18687.36 201
18688.65 168
18689.94 166
18691.23 173
18692.52 182
18693.81 192
18695.10 164
18696.39 185
18697.68 184
18698.97 180
18700.26 166
18701.55 179
18702.84 172
18704.13 171
18705.42 171
18706.71 180
18708.00 167
18709.29 150
18710.58 180
18711.87 177
18713.16 183
18714.45 183
18715.74 172
18717.03 162
18718.32 177
18719.61 171
18720.90 185
18722.20 169
18723.49 172
18724.78 176
18726.07 168
18727.36 160
18728.65 180
18729.94 156
18731.23 185
18732.52 193
18733.81 187
18735.10 186
18736.40 161
18737.69 172
18738.98 170
18740.27 163
18741.56 165
18742.85 182
18744.14 185
18745.43 172
18746.73 170
18748.02 173
18749.31 189
18750.60 176
18751.89 170
18753.18 172
18754.48 189
18755.77 151
18757.06 172
18758.35 181
18759.64 161
18760.94 155
18762.23 165
18763.52 176
18764.81 179
18766.10 150
18767.40 171
18768.69 165
18769.98 169
18771.27 180
18772.57 151
18773.86 164
18775.15 156
18776.44 159
18777.74 165
18779.03 180
18780.32 166
18781.61 176
18782.91 181
18784.20 151
18785.49 164
18786.79 163
18788.08 168
18789.37 173
18790.66 163
18791.96 158
18793.25 175
18794.54 194
18795.84 182
18797.13 166
18798.42 167
18799.72 159
18801.01 166
18802.30 185
18803.60 161
18804.89 174
18806.18 150
18807.48 166
18808.77 185
18810.07 173
18811.36 162
18812.65 162
18813.95 175
18815.24 152
18816.53 169
18817.83 176
18819.12 172
18820.42 159
18821.71 178
18823.00 178
18824.30 156
18825.59 158
18826.89 166
18828.18 177
18829.48 170
18830.77 155
18832.07 170
18833.36 182
18834.65 173
18835.95 183
18837.24 154
18838.54 158
18839.83 165
18841.13 167
18842.42 169
18843.72 155
18845.01 154
18846.31 165
18847.60 190
18848.90 167
18850.19 163
18851.49 180
18852.78 166
18854.08 149
18855.37 161
18856.67 156
18857.96 148
18859.26 164
18860.55 168
18861.85 161
18863.15 173
18864.44 161
18865.74 147
18867.03 174
18868.33 173
18869.62 164
18870.92 170
18872.22 170
18873.51 155
18874.81 167
18876.10 161
18877.40 188
18878.70 157
18879.99 170
18881.29 182
18882.58 167
18883.88 170
18885.18 145
18886.47 170
18887.77 145
18889.07 164
18890.36 152
18891.66 148
18892.95 143
18894.25 182
18895.55 151
18896.84 159
18898.14 144
18899.44 161
18900.73 163
18902.03 153
18903.33 153
18904.63 163
18905.92 172
18907.22 159
18908.52 156
18909.81 171
18911.11 175
18912.41 167
18913.71 158
18915.00 167
18916.30 175
18917.60 150
18918.89 153
18920.19 173
18921.49 170
18922.79 160
18924.09 154
18925.38 166
18926.68 174
18927.98 156
18929.28 165
18930.57 165
18931.87 136
18933.17 148
18934.47 135
18935.77 143
18937.06 161
18938.36 167
18939.66 155
18940.96 154
18942.26 172
18943.55 169
18944.85 161
18946.15 147
18947.45 148
18948.75 160
18950.05 176
18951.35 157
18952.64 153
18953.94 150
18955.24 138
18956.54 169
18957.84 187
18959.14 148
18960.44 152
18961.74 185
18963.03 167
18964.33 142
18965.63 176
18966.93 163
18968.23 159
18969.53 163
18970.83 148
18972.13 168
18973.43 148
18974.73 160
18976.03 154
18977.33 156
18978.62 150
18979.92 155
18981.22 158
18982.52 154
18983.82 147
18985.12 145
18986.42 160
18987.72 168
18989.02 174
18990.32 128
18991.62 148
18992.92 172
18994.22 163
18995.52 164
18996.82 155
18998.12 166
18999.42 153
19000.72 161
19002.02 149
19003.32 143
19004.62 147
19005.92 154
19007.22 160
19008.53 161
19009.83 144
19011.13 160
19012.43 150
19013.73 146
19015.03 145
19016.33 151
19017.63 144
19018.93 151
19020.23 147
19021.53 150
19022.83 169
19024.13 157
19025.44 163
19026.74 159
19028.04 166
19029.34 143
19030.64 141
19031.94 167
19033.24 165
19034.54 152
19035.85 151
19037.15 161
19038.45 145
19039.75 167
19041.05 170
19042.35 141
19043.66 170
19044.96 162
19046.26 167
19047.56 172
19048.86 161
19050.16 142
19051.47 158
19052.77 153
19054.07 167
19055.37 170
19056.67 148
19057.98 156
19059.28 154
19060.58 172
19061.88 181
19063.19 181
19064.49 172
19065.79 174
19067.09 157
19068.40 153
19069.70 167
19071.00 130
19072.30 155
19073.61 155
19074.91 177
19076.21 137
19077.52 149
19078.82 175
19080.12 155
19081.42 171
19082.73 163
19084.03 175
19085.33 160
19086.64 161
19087.94 161
19089.24 170
19090.55 157
19091.85 175
19093.15 162
19094.46 174
19095.76 155
19097.06 176
19098.37 175
19099.67 167
19100.97 161
19102.28 148
19103.58 159
19104.89 187
19106.19 171
19107.49 159
19108.80 177
19110.10 190
19111.40 171
19112.71 167
19114.01 179
19115.32 164
19116.62 153
19117.93 162
19119.23 157
19120.53 153
19121.84 158
19123.14 176
19124.45 167
19125.75 157
19127.06 180
19128.36 153
19129.67 154
19130.97 146
19132.28 149
19133.58 166
19134.88 157
19136.19 154
19137.49 145
19138.80 151
19140.10 159
19141.41 182
19142.71 162
19144.02 172
19145.32 157
19146.63 163
19147.94 154
19149.24 139
19150.55 146
19151.85 161
19153.16 173
19154.46 151
19155.77 158
19157.07 146
19158.38 146
19159.68 154
19160.99 153
19162.30 177
19163.60 172
19164.91 138
19166.21 167
19167.52 158
19168.83 185
19170.13 148
19171.44 168
19172.74 137
19174.05 147
19175.36 145
19176.66 138
19177.97 156
19179.27 153
19180.58 174
19181.89 150
19183.19 161
19184.50 162
19185.81 156
19187.11 167
19188.42 159
19189.73 151
19191.03 153
19192.34 166
19193.65 174
19194.95 153
19196.26 141
19197.57 140
19198.87 156
19200.18 158
19201.49 148
19202.80 172
19204.10 160
19205.41 164
19206.72 145
19208.03 142
19209.33 150
19210.64 161
19211.95 165
19213.25 143
19214.56 150
19215.87 152
19217.18 153
19218.49 157
19219.79 165
19221.10 155
19222.41 160
19223.72 159
19225.02 178
19226.33 166
19227.64 153
19228.95 142
19230.26 168
19231.56 157
19232.87 146
19234.18 155
19235.49 142
19236.80 145
19238.11 155
19239.41 150
19240.72 151
19242.03 163
19243.34 144
19244.65 137
19245.96 159
19247.26 153
19248.57 147
19249.88 149
19251.19 146
19252.50 160
19253.81 154
19255.12 149
19256.43 143
19257.74 152
19259.04 142
19260.35 142
19261.66 157
19262.97 145
19264.28 175
19265.59 166
19266.90 168
19268.21 154
19269.52 167
19270.83 169
19272.14 167
19273.45 146
19274.76 151
19276.07 145
19277.38 143
19278.69 163
19279.99 141
19281.30 159
19282.61 139
19283.92 150
19285.23 180
19286.54 158
19287.85 146
19289.16 144
19290.47 143
19291.78 135
19293.09 160
19294.40 160
19295.72 142
19297.03 154
19298.34 144
19299.65 151
19300.96 156
19302.27 167
19303.58 171
19304.89 157
19306.20 150
19307.51 137
19308.82 149
19310.13 159
19311.44 155
19312.75 146
19314.06 167
19315.37 164
19316.69 154
19318.00 126
19319.31 141
19320.62 158
19321.93 148
19323.24 150
19324.55 161
19325.86 153
19327.18 149
19328.49 152
19329.80 166
19331.11 162
19332.42 144
19333.73 160
19335.04 168
19336.36 161
19337.67 157
19338.98 169
19340.29 150
19341.60 153
19342.91 157
19344.23 143
19345.54 154
19346.85 152
19348.16 160
19349.47 147
19350.79 147
19352.10 146
19353.41 158
19354.72 148
19356.04 150
19357.35 150
19358.66 151
19359.97 152
19361.29 163
19362.60 172
19363.91 148
19365.22 150
19366.54 150
19367.85 152
19369.16 145
19370.47 149
19371.79 160
19373.10 162
19374.41 156
19375.73 140
19377.04 165
19378.35 133
19379.67 150
19380.98 141
19382.29 141
19383.60 140
19384.92 167
19386.23 142
19387.54 152
19388.86 150
19390.17 146
19391.49 153
19392.80 151
19394.11 145
19395.43 129
19396.74 145
19398.05 147
19399.37 157
19400.68 157
19402.00 144
19403.31 152
19404.62 142
19405.94 143
19407.25 152
19408.57 150
19409.88 154
19411.19 121
19412.51 140
19413.82 144
19415.14 140
19416.45 129
19417.77 149
19419.08 159
19420.39 131
19421.71 138
19423.02 148
19424.34 145
19425.65 143
19426.97 137
19428.28 152
19429.60 167
19430.91 140
19432.23 164
19433.54 137
19434.86 145
19436.17 157
19437.49 148
19438.80 164
19440.12 154
19441.43 158
19442.75 150
19444.06 142
19445.38 144
19446.69 151
19448.01 150
19449.32 158
19450.64 126
19451.96 142
19453.27 143
19454.59 151
19455.90 147
19457.22 136
19458.53 158
19459.85 161
19461.17 154
19462.48 151
19463.80 163
19465.11 146
19466.43 145
19467.75 167
19469.06 143
19470.38 123
19471.69 154
19473.01 146
19474.33 144
19475.64 157
19476.96 159
19478.28 153
19479.59 149
19480.91 154
19482.23 151
19483.54 142
19484.86 143
19486.18 149
19487.49 143
19488.81 155
19490.13 139
19491.44 153
19492.76 154
19494.08 138
19495.39 146
19496.71 155
19498.03 132
19499.35 155
19500.66 152
19501.98 145
19503.30 136
19504.61 145
19505.93 137
19507.25 136
19508.57 147
19509.88 134
19511.20 145
19512.52 142
19513.84 144
19515.15 155
19516.47 156
19517.79 142
19519.11 127
19520.43 148
19521.74 154
19523.06 143
19524.38 136
19525.70 142
19527.02 167
19528.33 144
19529.65 142
19530.97 159
19532.29 156
19533.61 154
19534.93 152
19536.24 151
19537.56 170
19538.88 151
19540.20 129
19541.52 154
19542.84 146
19544.16 140
19545.47 152
19546.79 141
19548.11 146
19549.43 141
19550.75 163
19552.07 142
19553.39 133
19554.71 146
19556.03 153
19557.34 163
19558.66 164
19559.98 129
19561.30 139
19562.62 129
19563.94 150
19565.26 159
19566.58 146
19567.90 149
19569.22 137
19570.54 168
19571.86 154
19573.18 140
19574.50 157
19575.82 156
19577.14 148
19578.46 138
19579.78 133
19581.10 140
19582.42 145
19583.74 161
19585.06 130
19586.38 142
19587.70 148
19589.02 166
19590.34 137
19591.66 134
19592.98 150
19594.30 162
19595.62 154
19596.94 156
19598.26 144
19599.58 141
19600.90 146
19602.22 136
19603.54 160
19604.86 140
19606.18 154
19607.50 153
19608.82 147
19610.15 167
19611.47 125
19612.79 152
19614.11 144
19615.43 162
19616.75 136
19618.07 151
19619.39 135
19620.71 131
19622.04 138
19623.36 142
19624.68 152
19626.00 145
19627.32 154
19628.64 155
19629.96 130
19631.29 134
19632.61 121
19633.93 160
19635.25 181
19636.57 137
19637.89 144
19639.22 151
19640.54 134
19641.86 135
19643.18 153
19644.50 156
19645.83 141
19647.15 165
19648.47 150
19649.79 152
19651.12 142
19652.44 135
19653.76 156
19655.08 131
19656.40 143
19657.73 158
19659.05 137
19660.37 146
19661.70 127
19663.02 143
19664.34 152
19665.66 162
19666.99 160
19668.31 137
19669.63 156
19670.95 140
19672.28 144
19673.60 143
19674.92 170
19676.25 153
19677.57 157
19678.89 145
19680.22 148
19681.54 141
19682.86 148
19684.19 130
19685.51 141
19686.83 154
19688.16 133
19689.48 162
19690.80 138
19692.13 149
19693.45 159
19694.78 161
19696.10 155
19697.42 150
19698.75 134
19700.07 160
19701.39 156
19702.72 152
19704.04 144
19705.37 139
19706.69 143
19708.02 143
19709.34 164
19710.66 141
19711.99 152
19713.31 168
19714.64 172
19715.96 153
19717.29 136
19718.61 144
19719.93 150
19721.26 153
19722.58 145
19723.91 139
19725.23 152
19726.56 157
19727.88 137
19729.21 139
19730.53 127
19731.86 146
19733.18 165
19734.51 152
19735.83 147
19737.16 144
19738.48 154
19739.81 159
19741.13 155
19742.46 150
19743.78 154
19745.11 159
19746.44 145
19747.76 156
19749.09 140
19750.41 144
19751.74 157
19753.06 138
19754.39 130
19755.72 154
19757.04 147
19758.37 160
19759.69 149
19761.02 149
19762.34 131
19763.67 166
19765.00 169
19766.32 151
19767.65 144
19768.98 145
19770.30 156
19771.63 155
19772.95 153
19774.28 139
19775.61 153
19776.93 148
19778.26 148
19779.59 134
19780.91 152
19782.24 137
19783.57 157
19784.89 161
19786.22 147
19787.55 140
19788.87 154
19790.20 151
19791.53 138
19792.86 145
19794.18 156
19795.51 160
19796.84 152
19798.16 157
19799.49 156
19800.82 169
19802.15 138
19803.47 154
19804.80 148
19806.13 166
19807.46 129
19808.78 165
19810.11 174
19811.44 149
19812.77 170
19814.09 163
19815.42 154
19816.75 138
19818.08 142
19819.41 154
19820.73 143
19822.06 154
19823.39 158
19824.72 153
19826.05 148
19827.37 152
19828.70 160
19830.03 164
19831.36 149
19832.69 147
19834.02 165
19835.34 154
19836.67 152
19838.00 161
19839.33 149
19840.66 133
19841.99 149
19843.32 145
19844.64 154
19845.97 173
19847.30 148
19848.63 151
19849.96 147
19851.29 155
19852.62 165
19853.95 151
19855.28 150
19856.60 147
19857.93 150
19859.26 164
19860.59 164
19861.92 145
19863.25 142
19864.58 152
19865.91 157
19867.24 158
19868.57 147
19869.90 168
19871.23 134
19872.56 150
19873.89 143
19875.22 168
19876.55 143
19877.88 168
19879.21 137
19880.54 139
19881.87 131
19883.20 139
19884.53 149
19885.86 143
19887.19 147
19888.52 146
19889.85 128
19891.18 160
19892.51 138
19893.84 139
19895.17 165
19896.50 150
19897.83 155
19899.16 140
19900.49 143
19901.82 134
19903.15 158
19904.48 156
19905.81 153
19907.15 130
19908.48 146
19909.81 141
19911.14 133
19912.47 141
19913.80 148
19915.13 150
19916.46 140
19917.79 134
19919.13 145
19920.46 149
19921.79 139
19923.12 136
19924.45 145
19925.78 140
19927.11 144
19928.45 151
19929.78 156
19931.11 152
19932.44 137
19933.77 134
19935.10 176
19936.44 150
19937.77 147
19939.10 148
19940.43 154
19941.76 143
19943.10 136
19944.43 157
19945.76 151
19947.09 150
19948.42 145
19949.76 147
19951.09 136
19952.42 151
19953.75 148
19955.09 140
19956.42 135
19957.75 160
19959.08 165
19960.42 143
19961.75 151
19963.08 149
19964.41 157
19965.75 134
19967.08 157
19968.41 164
19969.75 144
19971.08 138
19972.41 142
19973.74 153
19975.08 132
19976.41 150
19977.74 146
19979.08 171
19980.41 145
19981.74 130
19983.08 152
19984.41 151
19985.74 147
19987.08 158
19988.41 149
19989.75 142
19991.08 129
19992.41 163
19993.75 157
19995.08 157
19996.41 153
19997.75 149
19999.08 148
20000.42 142
20001.75 169
20003.08 150
20004.42 166
20005.75 147
20007.09 145
20008.42 163
20009.75 142
20011.09 152
20012.42 150
20013.76 154
20015.09 153
20016.43 143
20017.76 149
20019.10 152
20020.43 138
20021.76 142
20023.10 152
20024.43 139
20025.77 140
20027.10 148
20028.44 152
20029.77 162
20031.11 137
20032.44 142
20033.78 148
20035.11 156
20036.45 144
20037.78 147
20039.12 148
20040.46 143
20041.79 151
20043.13 163
20044.46 156
20045.80 147
20047.13 143
20048.47 161
20049.80 150
20051.14 136
20052.47 161
20053.81 160
20055.15 162
20056.48 148
20057.82 160
20059.15 170
20060.49 141
20061.83 167
20063.16 150
20064.50 144
20065.83 152
20067.17 154
20068.51 151
20069.84 144
20071.18 145
20072.52 173
20073.85 163
20075.19 136
20076.52 151
20077.86 150
20079.20 144
20080.53 133
20081.87 142
20083.21 160
20084.54 152
20085.88 161
20087.22 154
20088.56 158
20089.89 149
20091.23 143
20092.57 152
20093.90 164
20095.24 155
20096.58 146
20097.91 161
20099.25 144
20100.59 156
20101.93 147
20103.26 138
20104.60 145
20105.94 141
20107.28 161
20108.61 140
20109.95 148
20111.29 128
20112.63 147
20113.96 144
20115.30 152
20116.64 149
20117.98 158
20119.32 171
20120.65 164
20121.99 165
20123.33 159
20124.67 140
20126.01 155
