# Supplementary material for: MALDI-TOF MS typing enables the classification of brewing yeasts of the genus Saccharomyces to major beer styles
Source: PLoS One. 2017 Aug 9;12(8):e0181694. doi: 10.1371/journal.pone.0181694 (PMC5549903; doi:10.1371/journal.pone.0181694)
Supplement: S16 File — The directory includes 90 raw files and was zipped to “.zip”; the folder has three strains with 30 spectra per strain; S1 Text explains the raw files with an example and Table 1 represents the yeast strains used within the experiment. (ZIP) [file pone.0181694.s019.zip › 46-48/30672-478-OG-Ale-Ale-YPG-18h-E-E_2016-10-04_3_0_A2_1.dat]

1998.43 2780
1998.85 2786
1999.27 2727
1999.69 2743
2000.11 2711
2000.54 2681
2000.96 2658
2001.38 2637
2001.80 2711
2002.23 2659
2002.65 2633
2003.07 2662
2003.49 2576
2003.92 2540
2004.34 2553
2004.76 2519
2005.18 2546
2005.61 2422
2006.03 2468
2006.45 2446
2006.87 2440
2007.30 2487
2007.72 2579
2008.14 2482
2008.57 2473
2008.99 2491
2009.41 2383
2009.84 2344
2010.26 2243
2010.68 2230
2011.11 2262
2011.53 2172
2011.95 2075
2012.38 2145
2012.80 2146
2013.22 2108
2013.65 2189
2014.07 2246
2014.49 2192
2014.92 2258
2015.34 2218
2015.77 2278
2016.19 2312
2016.61 2303
2017.04 2228
2017.46 2302
2017.89 2310
2018.31 2278
2018.73 2244
2019.16 2255
2019.58 2274
2020.01 2274
2020.43 2264
2020.85 2275
2021.28 2245
2021.70 2243
2022.13 2316
2022.55 2298
2022.98 2310
2023.40 2284
2023.83 2323
2024.25 2310
2024.68 2205
2025.10 2223
2025.53 2195
2025.95 2306
2026.38 2274
2026.80 2186
2027.23 2244
2027.65 2236
2028.08 2186
2028.50 2164
2028.93 2258
2029.35 2287
2029.78 2298
2030.20 2247
2030.63 2300
2031.05 2349
2031.48 2359
2031.90 2411
2032.33 2383
2032.75 2403
2033.18 2290
2033.61 2356
2034.03 2349
2034.46 2341
2034.88 2332
2035.31 2396
2035.74 2337
2036.16 2378
2036.59 2437
2037.01 2408
2037.44 2323
2037.87 2388
2038.29 2371
2038.72 2413
2039.14 2455
2039.57 2386
2040.00 2273
2040.42 2176
2040.85 2289
2041.28 2354
2041.70 2313
2042.13 2306
2042.56 2281
2042.98 2296
2043.41 2332
2043.84 2359
2044.26 2355
2044.69 2286
2045.12 2278
2045.54 2330
2045.97 2367
2046.40 2373
2046.82 2409
2047.25 2413
2047.68 2385
2048.11 2426
2048.53 2507
2048.96 2694
2049.39 2807
2049.82 2800
2050.24 2997
2050.67 3172
2051.10 3218
2051.53 3382
2051.95 3328
2052.38 3309
2052.81 3187
2053.24 3114
2053.66 3015
2054.09 2843
2054.52 2713
2054.95 2691
2055.38 2592
2055.80 2490
2056.23 2435
2056.66 2398
2057.09 2290
2057.52 2278
2057.94 2300
2058.37 2348
2058.80 2263
2059.23 2280
2059.66 2342
2060.09 2327
2060.51 2293
2060.94 2404
2061.37 2424
2061.80 2545
2062.23 2614
2062.66 2705
2063.09 2885
2063.52 2950
2063.94 3112
2064.37 3134
2064.80 3005
2065.23 2922
2065.66 2864
2066.09 2841
2066.52 2706
2066.95 2545
2067.38 2536
2067.81 2504
2068.24 2442
2068.66 2412
2069.09 2443
2069.52 2450
2069.95 2579
2070.38 2380
2070.81 2517
2071.24 2451
2071.67 2441
2072.10 2425
2072.53 2522
2072.96 2506
2073.39 2528
2073.82 2538
2074.25 2558
2074.68 2599
2075.11 2533
2075.54 2564
2075.97 2625
2076.40 2674
2076.83 2707
2077.26 2789
2077.69 2965
2078.12 2998
2078.55 3000
2078.98 2934
2079.41 2911
2079.84 2961
2080.27 2865
2080.70 2880
2081.14 2838
2081.57 2788
2082.00 2577
2082.43 2448
2082.86 2461
2083.29 2330
2083.72 2376
2084.15 2350
2084.58 2325
2085.01 2257
2085.44 2234
2085.88 2236
2086.31 2240
2086.74 2354
2087.17 2326
2087.60 2349
2088.03 2254
2088.46 2233
2088.89 2230
2089.33 2295
2089.76 2310
2090.19 2348
2090.62 2274
2091.05 2259
2091.48 2266
2091.92 2300
2092.35 2228
2092.78 2204
2093.21 2234
2093.64 2348
2094.07 2280
2094.51 2272
2094.94 2372
2095.37 2293
2095.80 2227
2096.24 2191
2096.67 2261
2097.10 2185
2097.53 2241
2097.96 2237
2098.40 2184
2098.83 2166
2099.26 2187
2099.69 2097
2100.13 2128
2100.56 2134
2100.99 2133
2101.43 2201
2101.86 2199
2102.29 2205
2102.72 2323
2103.16 2325
2103.59 2324
2104.02 2470
2104.46 2641
2104.89 2616
2105.32 2670
2105.76 2698
2106.19 2695
2106.62 2792
2107.05 2714
2107.49 2689
2107.92 2585
2108.36 2599
2108.79 2551
2109.22 2427
2109.66 2383
2110.09 2305
2110.52 2206
2110.96 2248
2111.39 2277
2111.82 2255
2112.26 2310
2112.69 2244
2113.13 2132
2113.56 2184
2113.99 2099
2114.43 2036
2114.86 2014
2115.30 2015
2115.73 2068
2116.16 2090
2116.60 2092
2117.03 2109
2117.47 2088
2117.90 2033
2118.34 2007
2118.77 2093
2119.21 2215
2119.64 2153
2120.07 2198
2120.51 2238
2120.94 2181
2121.38 2134
2121.81 2163
2122.25 2188
2122.68 2202
2123.12 2171
2123.55 2156
2123.99 2129
2124.42 2187
2124.86 2234
2125.29 2109
2125.73 2120
2126.16 2165
2126.60 2182
2127.04 2156
2127.47 2129
2127.91 2089
2128.34 2098
2128.78 2171
2129.21 2113
2129.65 2152
2130.08 2140
2130.52 2156
2130.96 2132
2131.39 2156
2131.83 2117
2132.26 2110
2132.70 2155
2133.14 2088
2133.57 2073
2134.01 2094
2134.44 2125
2134.88 2144
2135.32 2070
2135.75 2151
2136.19 2225
2136.62 2145
2137.06 2028
2137.50 2078
2137.93 2063
2138.37 2045
2138.81 2070
2139.24 2032
2139.68 2033
2140.12 2050
2140.55 2037
2140.99 1989
2141.43 2034
2141.86 2025
2142.30 2018
2142.74 1985
2143.18 1987
2143.61 2022
2144.05 2029
2144.49 2098
2144.92 2061
2145.36 1996
2145.80 2088
2146.24 2143
2146.67 2199
2147.11 2204
2147.55 2203
2147.99 2198
2148.42 2296
2148.86 2330
2149.30 2272
2149.74 2331
2150.17 2288
2150.61 2301
2151.05 2275
2151.49 2359
2151.92 2253
2152.36 2175
2152.80 2277
2153.24 2235
2153.68 2253
2154.11 2252
2154.55 2262
2154.99 2274
2155.43 2229
2155.87 2341
2156.31 2382
2156.74 2417
2157.18 2341
2157.62 2375
2158.06 2409
2158.50 2335
2158.94 2287
2159.38 2304
2159.81 2329
2160.25 2298
2160.69 2357
2161.13 2369
2161.57 2403
2162.01 2366
2162.45 2392
2162.89 2512
2163.33 2447
2163.76 2441
2164.20 2504
2164.64 2463
2165.08 2470
2165.52 2379
2165.96 2396
2166.40 2401
2166.84 2506
2167.28 2568
2167.72 2500
2168.16 2537
2168.60 2643
2169.04 2420
2169.48 2457
2169.92 2459
2170.36 2402
2170.80 2462
2171.24 2434
2171.68 2477
2172.12 2352
2172.56 2273
2173.00 2270
2173.44 2250
2173.88 2310
2174.32 2299
2174.76 2256
2175.20 2279
2175.64 2350
2176.08 2295
2176.52 2219
2176.96 2230
2177.40 2333
2177.84 2245
2178.28 2279
2178.72 2249
2179.16 2348
2179.60 2258
2180.04 2203
2180.48 2220
2180.92 2185
2181.37 2219
2181.81 2234
2182.25 2183
2182.69 2110
2183.13 2133
2183.57 2243
2184.01 2164
2184.45 2187
2184.89 2255
2185.34 2226
2185.78 2191
2186.22 2327
2186.66 2333
2187.10 2266
2187.54 2277
2187.98 2219
2188.43 2189
2188.87 2178
2189.31 2313
2189.75 2362
2190.19 2414
2190.63 2355
2191.08 2466
2191.52 2491
2191.96 2605
2192.40 2639
2192.84 2598
2193.29 2664
2193.73 2673
2194.17 2616
2194.61 2591
2195.05 2609
2195.50 2592
2195.94 2525
2196.38 2558
2196.82 2580
2197.27 2513
2197.71 2510
2198.15 2533
2198.59 2560
2199.04 2573
2199.48 2597
2199.92 2529
2200.37 2578
2200.81 2547
2201.25 2537
2201.69 2466
2202.14 2488
2202.58 2605
2203.02 2542
2203.47 2457
2203.91 2411
2204.35 2383
2204.80 2507
2205.24 2538
2205.68 2516
2206.13 2503
2206.57 2502
2207.01 2553
2207.46 2601
2207.90 2560
2208.34 2513
2208.79 2554
2209.23 2626
2209.67 2663
2210.12 2692
2210.56 2710
2211.01 2623
2211.45 2544
2211.89 2493
2212.34 2477
2212.78 2360
2213.23 2355
2213.67 2280
2214.11 2294
2214.56 2318
2215.00 2292
2215.45 2240
2215.89 2194
2216.34 2229
2216.78 2260
2217.22 2302
2217.67 2289
2218.11 2314
2218.56 2392
2219.00 2418
2219.45 2493
2219.89 2444
2220.34 2530
2220.78 2564
2221.23 2587
2221.67 2550
2222.12 2476
2222.56 2554
2223.01 2502
2223.45 2600
2223.90 2612
2224.34 2596
2224.79 2510
2225.23 2515
2225.68 2502
2226.12 2514
2226.57 2497
2227.01 2393
2227.46 2494
2227.91 2505
2228.35 2354
2228.80 2352
2229.24 2446
2229.69 2423
2230.13 2352
2230.58 2360
2231.03 2349
2231.47 2411
2231.92 2357
2232.36 2310
2232.81 2353
2233.26 2312
2233.70 2326
2234.15 2342
2234.59 2245
2235.04 2326
2235.49 2378
2235.93 2356
2236.38 2302
2236.83 2319
2237.27 2342
2237.72 2228
2238.17 2252
2238.61 2310
2239.06 2333
2239.51 2243
2239.95 2314
2240.40 2402
2240.85 2289
2241.29 2236
2241.74 2217
2242.19 2179
2242.63 2192
2243.08 2196
2243.53 2104
2243.98 2155
2244.42 2174
2244.87 2203
2245.32 2224
2245.76 2159
2246.21 2107
2246.66 2173
2247.11 2089
2247.55 2185
2248.00 2235
2248.45 2247
2248.90 2294
2249.35 2198
2249.79 2221
2250.24 2240
2250.69 2347
2251.14 2350
2251.58 2292
2252.03 2302
2252.48 2256
2252.93 2233
2253.38 2231
2253.82 2216
2254.27 2176
2254.72 2192
2255.17 2270
2255.62 2267
2256.07 2267
2256.51 2219
2256.96 2397
2257.41 2506
2257.86 2733
2258.31 2996
2258.76 3212
2259.21 3585
2259.65 3953
2260.10 4282
2260.55 4343
2261.00 4385
2261.45 4548
2261.90 4413
2262.35 4219
2262.80 3919
2263.25 3750
2263.69 3571
2264.14 3387
2264.59 3314
2265.04 3272
2265.49 3152
2265.94 3114
2266.39 3078
2266.84 3075
2267.29 3007
2267.74 2921
2268.19 2978
2268.64 2922
2269.09 2921
2269.54 3021
2269.99 2891
2270.44 2824
2270.89 2754
2271.34 2613
2271.79 2588
2272.24 2565
2272.69 2497
2273.14 2481
2273.59 2374
2274.04 2286
2274.49 2360
2274.94 2317
2275.39 2352
2275.84 2347
2276.29 2459
2276.74 2431
2277.19 2384
2277.64 2594
2278.09 2707
2278.54 2730
2278.99 2793
2279.44 2907
2279.89 2935
2280.34 2921
2280.79 2942
2281.25 2932
2281.70 2820
2282.15 2721
2282.60 2679
2283.05 2621
2283.50 2677
2283.95 2528
2284.40 2456
2284.85 2472
2285.31 2502
2285.76 2513
2286.21 2626
2286.66 2643
2287.11 2703
2287.56 2863
2288.01 2910
2288.47 2908
2288.92 2993
2289.37 3001
2289.82 3101
2290.27 3145
2290.72 3146
2291.18 2996
2291.63 3043
2292.08 3049
2292.53 2807
2292.98 2697
2293.44 2700
2293.89 2585
2294.34 2623
2294.79 2603
2295.24 2506
2295.70 2430
2296.15 2321
2296.60 2359
2297.05 2348
2297.51 2291
2297.96 2311
2298.41 2271
2298.86 2256
2299.32 2272
2299.77 2332
2300.22 2287
2300.67 2198
2301.13 2223
2301.58 2153
2302.03 2235
2302.49 2200
2302.94 2144
2303.39 2141
2303.85 2128
2304.30 2152
2304.75 2250
2305.20 2180
2305.66 2230
2306.11 2227
2306.56 2310
2307.02 2396
2307.47 2393
2307.93 2449
2308.38 2394
2308.83 2375
2309.29 2465
2309.74 2541
2310.19 2515
2310.65 2534
2311.10 2487
2311.55 2398
2312.01 2490
2312.46 2535
2312.92 2530
2313.37 2560
2313.82 2447
2314.28 2423
2314.73 2439
2315.19 2338
2315.64 2370
2316.10 2505
2316.55 2491
2317.00 2503
2317.46 2457
2317.91 2525
2318.37 2564
2318.82 2692
2319.28 2769
2319.73 2953
2320.19 3134
2320.64 3257
2321.10 3362
2321.55 3420
2322.01 3462
2322.46 3528
2322.92 3525
2323.37 3369
2323.83 3296
2324.28 3286
2324.74 3173
2325.19 3011
2325.65 2950
2326.10 2895
2326.56 2846
2327.01 2844
2327.47 2882
2327.92 2832
2328.38 2823
2328.83 2840
2329.29 2808
2329.74 2652
2330.20 2610
2330.66 2494
2331.11 2601
2331.57 2614
2332.02 2480
2332.48 2426
2332.94 2514
2333.39 2462
2333.85 2423
2334.30 2486
2334.76 2544
2335.22 2632
2335.67 2768
2336.13 2811
2336.58 2955
2337.04 3062
2337.50 3189
2337.95 3378
2338.41 3521
2338.87 3509
2339.32 3446
2339.78 3333
2340.24 3366
2340.69 3354
2341.15 3282
2341.61 3266
2342.06 3211
2342.52 3087
2342.98 3136
2343.43 3136
2343.89 3088
2344.35 3024
2344.81 3030
2345.26 3018
2345.72 2964
2346.18 2908
2346.63 2833
2347.09 2847
2347.55 2819
2348.01 2774
2348.46 2826
2348.92 2778
2349.38 2757
2349.84 2818
2350.29 2682
2350.75 2767
2351.21 2753
2351.67 2535
2352.13 2416
2352.58 2353
2353.04 2320
2353.50 2280
2353.96 2363
2354.41 2311
2354.87 2359
2355.33 2348
2355.79 2342
2356.25 2411
2356.71 2537
2357.16 2587
2357.62 2485
2358.08 2601
2358.54 2560
2359.00 2506
2359.46 2433
2359.91 2416
2360.37 2404
2360.83 2381
2361.29 2366
2361.75 2289
2362.21 2348
2362.67 2366
2363.13 2411
2363.58 2412
2364.04 2490
2364.50 2510
2364.96 2595
2365.42 2646
2365.88 2789
2366.34 2834
2366.80 2929
2367.26 3001
2367.72 2986
2368.18 2924
2368.64 2960
2369.10 2855
2369.55 2808
2370.01 2719
2370.47 2676
2370.93 2632
2371.39 2650
2371.85 2612
2372.31 2493
2372.77 2488
2373.23 2534
2373.69 2541
2374.15 2466
2374.61 2454
2375.07 2406
2375.53 2318
2375.99 2307
2376.45 2326
2376.91 2356
2377.37 2271
2377.83 2320
2378.29 2306
2378.75 2357
2379.21 2300
2379.68 2237
2380.14 2209
2380.60 2232
2381.06 2250
2381.52 2204
2381.98 2248
2382.44 2170
2382.90 2151
2383.36 2292
2383.82 2138
2384.28 2182
2384.74 2215
2385.20 2186
2385.67 2192
2386.13 2166
2386.59 2261
2387.05 2232
2387.51 2174
2387.97 2262
2388.43 2243
2388.89 2264
2389.36 2286
2389.82 2230
2390.28 2279
2390.74 2347
2391.20 2368
2391.66 2208
2392.13 2133
2392.59 2287
2393.05 2257
2393.51 2267
2393.97 2263
2394.43 2362
2394.90 2353
2395.36 2266
2395.82 2180
2396.28 2265
2396.74 2294
2397.21 2231
2397.67 2215
2398.13 2228
2398.59 2202
2399.06 2122
2399.52 2158
2399.98 2113
2400.44 2028
2400.91 2052
2401.37 2037
2401.83 2008
2402.29 1982
2402.76 1953
2403.22 2062
2403.68 2084
2404.14 2139
2404.61 2127
2405.07 2112
2405.53 2199
2406.00 2175
2406.46 2267
2406.92 2199
2407.39 2175
2407.85 2094
2408.31 2118
2408.78 2077
2409.24 2126
2409.70 2101
2410.17 2090
2410.63 2143
2411.09 2157
2411.56 2211
2412.02 2218
2412.48 2218
2412.95 2195
2413.41 2237
2413.87 2337
2414.34 2388
2414.80 2396
2415.27 2423
2415.73 2490
2416.19 2562
2416.66 2543
2417.12 2601
2417.59 2658
2418.05 2658
2418.51 2774
2418.98 2942
2419.44 3235
2419.91 3258
2420.37 3216
2420.84 3426
2421.30 3547
2421.77 3482
2422.23 3379
2422.69 3382
2423.16 3254
2423.62 3139
2424.09 2965
2424.55 2824
2425.02 2743
2425.48 2742
2425.95 2686
2426.41 2540
2426.88 2472
2427.34 2560
2427.81 2551
2428.27 2434
2428.74 2398
2429.20 2378
2429.67 2298
2430.13 2212
2430.60 2226
2431.07 2244
2431.53 2280
2432.00 2217
2432.46 2310
2432.93 2202
2433.39 2247
2433.86 2289
2434.32 2269
2434.79 2414
2435.26 2470
2435.72 2539
2436.19 2609
2436.65 2726
2437.12 2881
2437.59 3068
2438.05 3243
2438.52 3305
2438.98 3340
2439.45 3305
2439.92 3330
2440.38 3181
2440.85 3085
2441.32 2958
2441.78 2804
2442.25 2764
2442.72 2560
2443.18 2578
2443.65 2592
2444.12 2401
2444.58 2321
2445.05 2292
2445.52 2293
2445.98 2267
2446.45 2198
2446.92 2204
2447.38 2256
2447.85 2267
2448.32 2261
2448.78 2263
2449.25 2207
2449.72 2119
2450.19 2178
2450.65 2166
2451.12 2193
2451.59 2157
2452.06 2209
2452.52 2097
2452.99 2145
2453.46 2156
2453.93 2038
2454.39 2040
2454.86 2117
2455.33 2172
2455.80 2204
2456.26 2231
2456.73 2203
2457.20 2178
2457.67 2151
2458.14 2188
2458.60 2178
2459.07 2294
2459.54 2223
2460.01 2136
2460.48 2106
2460.95 2230
2461.41 2331
2461.88 2323
2462.35 2220
2462.82 2157
2463.29 2238
2463.76 2241
2464.22 2239
2464.69 2319
2465.16 2297
2465.63 2285
2466.10 2285
2466.57 2247
2467.04 2280
2467.51 2269
2467.97 2219
2468.44 2221
2468.91 2147
2469.38 2082
2469.85 2167
2470.32 2188
2470.79 2061
2471.26 2001
2471.73 2034
2472.20 2079
2472.67 1985
2473.14 2018
2473.61 1972
2474.07 1973
2474.54 2023
2475.01 2054
2475.48 2047
2475.95 2039
2476.42 2087
2476.89 2233
2477.36 2109
2477.83 2217
2478.30 2181
2478.77 2088
2479.24 2077
2479.71 2130
2480.18 2132
2480.65 2158
2481.12 2156
2481.59 2143
2482.06 2082
2482.53 2174
2483.00 2205
2483.47 2200
2483.95 2212
2484.42 2194
2484.89 2223
2485.36 2260
2485.83 2326
2486.30 2312
2486.77 2328
2487.24 2326
2487.71 2296
2488.18 2318
2488.65 2358
2489.12 2240
2489.59 2177
2490.07 2225
2490.54 2245
2491.01 2215
2491.48 2101
2491.95 2214
2492.42 2182
2492.89 2109
2493.36 2099
2493.84 2164
2494.31 2134
2494.78 2190
2495.25 2123
2495.72 2152
2496.19 2116
2496.66 2051
2497.14 2005
2497.61 2023
2498.08 1985
2498.55 2051
2499.02 1981
2499.50 1881
2499.97 1960
2500.44 1945
2500.91 1928
2501.38 1999
2501.86 2041
2502.33 1911
2502.80 1897
2503.27 1985
2503.74 2009
2504.22 2013
2504.69 2025
2505.16 2049
2505.63 2059
2506.11 2103
2506.58 2155
2507.05 2236
2507.52 2281
2508.00 2221
2508.47 2405
2508.94 2483
2509.42 2448
2509.89 2350
2510.36 2419
2510.83 2402
2511.31 2289
2511.78 2276
2512.25 2235
2512.73 2178
2513.20 2181
2513.67 2068
2514.15 2129
2514.62 2109
2515.09 2119
2515.57 2082
2516.04 1976
2516.51 2013
2516.99 2027
2517.46 1999
2517.94 2055
2518.41 1993
2518.88 1984
2519.36 1952
2519.83 2041
2520.30 1983
2520.78 2136
2521.25 2180
2521.73 2148
2522.20 2132
2522.67 2236
2523.15 2221
2523.62 2224
2524.10 2284
2524.57 2302
2525.05 2304
2525.52 2239
2525.99 2235
2526.47 2179
2526.94 2144
2527.42 2176
2527.89 2136
2528.37 2118
2528.84 2034
2529.32 2029
2529.79 2126
2530.27 2109
2530.74 2103
2531.22 2144
2531.69 2153
2532.17 2078
2532.64 2150
2533.12 2189
2533.59 2222
2534.07 2284
2534.54 2330
2535.02 2416
2535.49 2417
2535.97 2556
2536.44 2605
2536.92 2659
2537.39 2700
2537.87 2748
2538.34 2685
2538.82 2778
2539.30 2837
2539.77 2722
2540.25 2648
2540.72 2656
2541.20 2726
2541.68 2726
2542.15 2538
2542.63 2481
2543.10 2439
2543.58 2343
2544.06 2329
2544.53 2272
2545.01 2338
2545.48 2291
2545.96 2267
2546.44 2384
2546.91 2296
2547.39 2379
2547.87 2465
2548.34 2436
2548.82 2520
2549.30 2547
2549.77 2604
2550.25 2656
2550.73 2587
2551.20 2627
2551.68 2666
2552.16 2765
2552.63 2854
2553.11 2944
2553.59 3026
2554.06 3074
2554.54 3175
2555.02 3183
2555.50 3044
2555.97 3076
2556.45 2953
2556.93 2884
2557.40 2727
2557.88 2470
2558.36 2468
2558.84 2279
2559.31 2170
2559.79 2145
2560.27 2101
2560.75 1978
2561.23 2011
2561.70 2053
2562.18 2094
2562.66 2027
2563.14 2116
2563.61 2115
2564.09 2135
2564.57 2059
2565.05 2088
2565.53 2095
2566.00 2083
2566.48 2102
2566.96 2039
2567.44 2000
2567.92 2051
2568.40 2043
2568.87 2083
2569.35 2026
2569.83 2027
2570.31 2077
2570.79 2106
2571.27 2110
2571.75 2131
2572.22 2177
2572.70 2179
2573.18 2115
2573.66 2061
2574.14 2073
2574.62 2030
2575.10 2034
2575.58 2008
2576.06 2049
2576.54 2039
2577.01 2109
2577.49 2141
2577.97 2129
2578.45 1997
2578.93 2038
2579.41 2025
2579.89 2078
2580.37 2037
2580.85 2095
2581.33 2067
2581.81 2048
2582.29 2018
2582.77 2040
2583.25 2012
2583.73 1967
2584.21 2009
2584.69 1999
2585.17 1954
2585.65 1982
2586.13 1986
2586.61 1951
2587.09 1974
2587.57 2046
2588.05 2013
2588.53 1986
2589.01 2023
2589.49 1994
2589.97 2050
2590.45 2003
2590.93 2088
2591.41 2059
2591.89 2099
2592.37 2201
2592.85 2368
2593.33 2351
2593.81 2369
2594.30 2352
2594.78 2310
2595.26 2280
2595.74 2323
2596.22 2255
2596.70 2145
2597.18 2164
2597.66 2164
2598.14 2075
2598.62 1992
2599.11 1973
2599.59 2033
2600.07 2040
2600.55 1984
2601.03 1947
2601.51 1936
2601.99 1945
2602.48 1981
2602.96 1942
2603.44 1996
2603.92 2081
2604.40 2150
2604.88 2115
2605.37 2169
2605.85 2173
2606.33 2220
2606.81 2447
2607.29 2348
2607.78 2394
2608.26 2426
2608.74 2480
2609.22 2533
2609.70 2555
2610.19 2526
2610.67 2481
2611.15 2394
2611.63 2343
2612.12 2339
2612.60 2292
2613.08 2313
2613.56 2269
2614.05 2272
2614.53 2216
2615.01 2079
2615.49 2072
2615.98 2063
2616.46 2115
2616.94 2139
2617.43 2081
2617.91 2043
2618.39 1978
2618.87 1987
2619.36 2053
2619.84 2059
2620.32 1967
2620.81 1981
2621.29 1993
2621.77 1982
2622.26 2054
2622.74 2018
2623.22 2050
2623.71 2029
2624.19 2003
2624.67 2037
2625.16 1958
2625.64 1990
2626.13 2093
2626.61 2120
2627.09 2182
2627.58 2199
2628.06 2137
2628.55 2137
2629.03 2218
2629.51 2244
2630.00 2148
2630.48 2206
2630.97 2229
2631.45 2271
2631.93 2328
2632.42 2219
2632.90 2180
2633.39 2197
2633.87 2124
2634.36 2155
2634.84 2222
2635.33 2243
2635.81 2259
2636.29 2252
2636.78 2271
2637.26 2191
2637.75 2197
2638.23 2164
2638.72 2054
2639.20 2075
2639.69 2091
2640.17 2119
2640.66 2039
2641.14 2016
2641.63 1962
2642.11 2037
2642.60 2086
2643.08 2017
2643.57 2005
2644.05 2088
2644.54 2152
2645.03 2086
2645.51 2075
2646.00 2156
2646.48 2108
2646.97 2034
2647.45 2084
2647.94 2169
2648.43 2193
2648.91 2074
2649.40 2051
2649.88 2092
2650.37 2098
2650.85 2024
2651.34 2087
2651.83 2214
2652.31 2114
2652.80 2197
2653.29 2235
2653.77 2222
2654.26 2205
2654.74 2152
2655.23 2199
2655.72 2205
2656.20 2201
2656.69 2220
2657.18 2144
2657.66 2184
2658.15 2227
2658.64 2259
2659.12 2271
2659.61 2351
2660.10 2349
2660.58 2463
2661.07 2467
2661.56 2692
2662.05 2898
2662.53 3081
2663.02 3330
2663.51 3407
2663.99 3641
2664.48 3774
2664.97 3831
2665.46 3877
2665.94 3937
2666.43 3729
2666.92 3597
2667.41 3446
2667.89 3306
2668.38 3465
2668.87 3455
2669.36 3570
2669.84 3682
2670.33 3860
2670.82 4061
2671.31 4117
2671.80 4398
2672.28 4397
2672.77 4364
2673.26 4140
2673.75 3918
2674.24 3581
2674.72 3408
2675.21 3193
2675.70 3032
2676.19 2912
2676.68 2809
2677.17 2848
2677.65 2908
2678.14 2797
2678.63 2812
2679.12 2818
2679.61 2835
2680.10 2934
2680.59 3018
2681.07 2982
2681.56 3118
2682.05 3101
2682.54 3029
2683.03 3011
2683.52 3028
2684.01 2911
2684.50 2919
2684.99 2772
2685.47 2617
2685.96 2623
2686.45 2544
2686.94 2430
2687.43 2376
2687.92 2443
2688.41 2425
2688.90 2339
2689.39 2351
2689.88 2352
2690.37 2405
2690.86 2443
2691.35 2417
2691.84 2436
2692.33 2493
2692.82 2563
2693.31 2664
2693.80 2654
2694.29 2636
2694.78 2747
2695.27 2845
2695.76 3042
2696.25 3009
2696.74 3024
2697.23 3077
2697.72 3138
2698.21 3336
2698.70 3397
2699.19 3346
2699.68 3289
2700.17 3234
2700.66 3232
2701.15 3119
2701.64 3012
2702.13 3025
2702.62 2786
2703.11 2684
2703.61 2578
2704.10 2529
2704.59 2498
2705.08 2368
2705.57 2264
2706.06 2203
2706.55 2202
2707.04 2186
2707.53 2197
2708.02 2173
2708.52 2067
2709.01 2145
2709.50 2055
2709.99 2044
2710.48 2047
2710.97 1992
2711.46 2063
2711.96 2095
2712.45 2027
2712.94 1988
2713.43 2037
2713.92 2048
2714.41 2008
2714.91 2070
2715.40 2140
2715.89 2019
2716.38 2060
2716.87 2095
2717.37 2091
2717.86 1990
2718.35 2065
2718.84 2124
2719.33 2206
2719.83 2334
2720.32 2360
2720.81 2322
2721.30 2395
2721.80 2397
2722.29 2434
2722.78 2358
2723.27 2377
2723.77 2328
2724.26 2280
2724.75 2316
2725.24 2167
2725.74 2123
2726.23 2127
2726.72 2065
2727.22 2038
2727.71 2156
2728.20 2193
2728.70 2127
2729.19 2113
2729.68 2121
2730.18 2157
2730.67 2116
2731.16 2072
2731.65 2100
2732.15 2178
2732.64 2224
2733.14 2261
2733.63 2324
2734.12 2341
2734.62 2440
2735.11 2467
2735.60 2517
2736.10 2557
2736.59 2542
2737.08 2609
2737.58 2657
2738.07 2630
2738.57 2646
2739.06 2564
2739.55 2617
2740.05 2551
2740.54 2545
2741.04 2444
2741.53 2392
2742.03 2332
2742.52 2325
2743.01 2265
2743.51 2257
2744.00 2182
2744.50 2145
2744.99 2170
2745.49 2130
2745.98 2192
2746.48 2163
2746.97 2092
2747.47 2104
2747.96 2127
2748.46 2106
2748.95 2053
2749.45 2060
2749.94 2060
2750.44 2100
2750.93 2171
2751.43 2229
2751.92 2276
2752.42 2196
2752.91 2230
2753.41 2243
2753.90 2320
2754.40 2224
2754.89 2189
2755.39 2313
2755.88 2339
2756.38 2301
2756.87 2300
2757.37 2225
2757.87 2149
2758.36 2111
2758.86 2137
2759.35 2084
2759.85 2057
2760.35 2127
2760.84 2106
2761.34 2094
2761.83 2006
2762.33 2076
2762.83 2028
2763.32 1956
2763.82 1953
2764.31 2019
2764.81 1964
2765.31 1973
2765.80 1918
2766.30 1965
2766.80 2017
2767.29 2054
2767.79 2056
2768.29 1943
2768.78 2029
2769.28 2054
2769.78 2039
2770.27 2111
2770.77 2118
2771.27 2101
2771.76 2196
2772.26 2227
2772.76 2121
2773.26 2103
2773.75 2170
2774.25 2205
2774.75 2305
2775.24 2296
2775.74 2316
2776.24 2272
2776.74 2266
2777.23 2380
2777.73 2443
2778.23 2468
2778.73 2294
2779.22 2386
2779.72 2456
2780.22 2448
2780.72 2335
2781.21 2373
2781.71 2326
2782.21 2384
2782.71 2320
2783.21 2394
2783.70 2322
2784.20 2356
2784.70 2288
2785.20 2232
2785.70 2227
2786.20 2178
2786.69 2157
2787.19 2247
2787.69 2272
2788.19 2265
2788.69 2274
2789.19 2265
2789.68 2382
2790.18 2446
2790.68 2468
2791.18 2506
2791.68 2608
2792.18 2863
2792.68 3134
2793.18 3514
2793.67 3960
2794.17 4420
2794.67 4812
2795.17 5210
2795.67 5300
2796.17 5529
2796.67 5455
2797.17 5389
2797.67 5395
2798.17 5048
2798.67 4779
2799.17 4557
2799.66 4136
2800.16 3610
2800.66 3300
2801.16 3048
2801.66 2849
2802.16 2690
2802.66 2579
2803.16 2548
2803.66 2536
2804.16 2661
2804.66 2742
2805.16 2824
2805.66 3063
2806.16 3266
2806.66 3382
2807.16 3447
2807.66 3457
2808.16 3423
2808.66 3532
2809.16 3497
2809.66 3231
2810.16 3194
2810.66 2875
2811.16 2730
2811.66 2530
2812.17 2519
2812.67 2405
2813.17 2440
2813.67 2264
2814.17 2217
2814.67 2315
2815.17 2246
2815.67 2361
2816.17 2343
2816.67 2318
2817.17 2278
2817.67 2276
2818.18 2260
2818.68 2184
2819.18 2245
2819.68 2345
2820.18 2254
2820.68 2344
2821.18 2429
2821.68 2400
2822.19 2413
2822.69 2517
2823.19 2509
2823.69 2539
2824.19 2498
2824.69 2478
2825.20 2532
2825.70 2517
2826.20 2453
2826.70 2464
2827.20 2392
2827.70 2389
2828.21 2371
2828.71 2370
2829.21 2445
2829.71 2383
2830.22 2259
2830.72 2306
2831.22 2287
2831.72 2291
2832.22 2228
2832.73 2182
2833.23 2268
2833.73 2231
2834.23 2228
2834.74 2204
2835.24 2134
2835.74 2184
2836.24 2167
2836.75 2137
2837.25 2203
2837.75 2080
2838.26 2091
2838.76 2105
2839.26 2101
2839.76 2045
2840.27 2066
2840.77 2010
2841.27 2040
2841.78 2083
2842.28 2027
2842.78 2004
2843.29 1996
2843.79 1941
2844.29 1980
2844.80 2062
2845.30 2079
2845.80 2039
2846.31 2025
2846.81 2043
2847.32 2050
2847.82 2055
2848.32 2087
2848.83 1997
2849.33 2055
2849.83 2095
2850.34 1971
2850.84 2038
2851.35 2064
2851.85 2022
2852.35 2032
2852.86 1961
2853.36 1991
2853.87 2027
2854.37 2059
2854.88 1967
2855.38 2050
2855.88 2087
2856.39 2075
2856.89 1992
2857.40 2039
2857.90 1936
2858.41 1958
2858.91 1955
2859.42 2001
2859.92 1972
2860.43 1958
2860.93 1984
2861.44 2026
2861.94 2026
2862.45 2031
2862.95 1986
2863.46 2006
2863.96 2055
2864.47 2087
2864.97 2115
2865.48 2120
2865.98 2088
2866.49 2123
2866.99 2222
2867.50 2253
2868.00 2264
2868.51 2251
2869.02 2324
2869.52 2332
2870.03 2329
2870.53 2315
2871.04 2371
2871.54 2420
2872.05 2411
2872.56 2493
2873.06 2548
2873.57 2495
2874.07 2522
2874.58 2530
2875.09 2500
2875.59 2507
2876.10 2525
2876.61 2626
2877.11 2685
2877.62 2646
2878.12 2878
2878.63 3054
2879.14 3156
2879.64 3222
2880.15 3331
2880.66 3447
2881.16 3502
2881.67 3614
2882.18 3695
2882.68 3966
2883.19 4162
2883.70 4344
2884.20 4472
2884.71 4738
2885.22 4750
2885.73 4854
2886.23 4890
2886.74 4920
2887.25 4758
2887.75 4530
2888.26 4403
2888.77 4044
2889.28 3734
2889.78 3540
2890.29 3229
2890.80 2952
2891.31 2842
2891.81 2846
2892.32 2786
2892.83 2852
2893.34 2809
2893.84 2992
2894.35 3040
2894.86 3093
2895.37 2924
2895.88 3017
2896.38 2923
2896.89 3000
2897.40 2835
2897.91 2585
2898.42 2586
2898.92 2551
2899.43 2535
2899.94 2478
2900.45 2561
2900.96 2632
2901.47 2748
2901.98 2683
2902.48 2714
2902.99 2650
2903.50 2660
2904.01 2737
2904.52 2709
2905.03 2652
2905.54 2797
2906.04 2706
2906.55 2658
2907.06 2652
2907.57 2538
2908.08 2521
2908.59 2459
2909.10 2476
2909.61 2417
2910.12 2446
2910.63 2389
2911.14 2449
2911.64 2536
2912.15 2547
2912.66 2597
2913.17 2650
2913.68 2596
2914.19 2484
2914.70 2577
2915.21 2524
2915.72 2506
2916.23 2527
2916.74 2557
2917.25 2608
2917.76 2595
2918.27 2516
2918.78 2605
2919.29 2640
2919.80 2889
2920.31 3047
2920.82 3372
2921.33 3887
2921.84 4353
2922.35 4777
2922.86 5435
2923.37 5596
2923.88 6025
2924.39 6213
2924.90 6042
2925.41 5750
2925.92 5483
2926.44 5235
2926.95 4784
2927.46 4268
2927.97 3857
2928.48 3458
2928.99 3169
2929.50 2925
2930.01 2626
2930.52 2457
2931.03 2452
2931.54 2384
2932.05 2292
2932.57 2287
2933.08 2281
2933.59 2303
2934.10 2369
2934.61 2337
2935.12 2318
2935.63 2390
2936.15 2363
2936.66 2304
2937.17 2314
2937.68 2371
2938.19 2284
2938.70 2291
2939.22 2298
2939.73 2293
2940.24 2350
2940.75 2387
2941.26 2346
2941.77 2435
2942.29 2424
2942.80 2431
2943.31 2472
2943.82 2549
2944.34 2637
2944.85 2617
2945.36 2639
2945.87 2614
2946.38 2599
2946.90 2677
2947.41 2641
2947.92 2657
2948.43 2608
2948.95 2668
2949.46 2707
2949.97 2747
2950.48 2893
2951.00 2912
2951.51 2968
2952.02 2868
2952.54 2844
2953.05 2849
2953.56 2799
2954.08 2721
2954.59 2669
2955.10 2594
2955.61 2429
2956.13 2435
2956.64 2362
2957.15 2405
2957.67 2376
2958.18 2319
2958.69 2241
2959.21 2306
2959.72 2315
2960.23 2291
2960.75 2350
2961.26 2376
2961.78 2404
2962.29 2317
2962.80 2407
2963.32 2384
2963.83 2394
2964.35 2380
2964.86 2439
2965.37 2494
2965.89 2390
2966.40 2310
2966.92 2361
2967.43 2412
2967.94 2294
2968.46 2215
2968.97 2257
2969.49 2201
2970.00 2166
2970.52 2140
2971.03 2130
2971.54 2224
2972.06 2223
2972.57 2242
2973.09 2227
2973.60 2207
2974.12 2292
2974.63 2273
2975.15 2196
2975.66 2202
2976.18 2138
2976.69 2221
2977.21 2230
2977.72 2331
2978.24 2364
2978.75 2405
2979.27 2391
2979.78 2348
2980.30 2413
2980.81 2437
2981.33 2470
2981.84 2525
2982.36 2483
2982.88 2510
2983.39 2494
2983.91 2546
2984.42 2606
2984.94 2552
2985.45 2554
2985.97 2618
2986.49 2584
2987.00 2532
2987.52 2515
2988.03 2595
2988.55 2617
2989.07 2472
2989.58 2508
2990.10 2507
2990.61 2548
2991.13 2644
2991.65 2661
2992.16 2789
2992.68 2847
2993.20 2973
2993.71 2992
2994.23 3126
2994.75 3257
2995.26 3375
2995.78 3458
2996.30 3367
2996.81 3442
2997.33 3411
2997.85 3411
2998.36 3398
2998.88 3353
2999.40 3349
2999.91 3514
3000.43 3676
3000.95 3963
3001.46 4335
3001.98 4833
3002.50 5266
3003.02 5541
3003.53 5762
3004.05 5729
3004.57 5829
3005.09 5563
3005.60 5209
3006.12 4769
3006.64 4393
3007.16 3834
3007.67 3504
3008.19 3341
3008.71 3099
3009.23 2984
3009.74 2814
3010.26 2787
3010.78 2687
3011.30 2589
3011.82 2583
3012.33 2686
3012.85 2546
3013.37 2640
3013.89 2699
3014.41 2652
3014.93 2738
3015.44 2668
3015.96 2760
3016.48 2725
3017.00 2714
3017.52 2681
3018.04 2651
3018.55 2701
3019.07 2778
3019.59 2697
3020.11 2789
3020.63 2943
3021.15 3139
3021.67 3181
3022.19 3352
3022.71 3523
3023.22 3528
3023.74 3606
3024.26 3532
3024.78 3399
3025.30 3279
3025.82 3109
3026.34 3034
3026.86 2909
3027.38 2781
3027.90 2766
3028.42 2581
3028.94 2407
3029.46 2385
3029.98 2423
3030.49 2491
3031.01 2489
3031.53 2431
3032.05 2408
3032.57 2469
3033.09 2344
3033.61 2356
3034.13 2386
3034.65 2351
3035.17 2348
3035.69 2312
3036.21 2297
3036.73 2321
3037.25 2285
3037.77 2279
3038.29 2302
3038.81 2304
3039.34 2287
3039.86 2278
3040.38 2281
3040.90 2272
3041.42 2264
3041.94 2250
3042.46 2225
3042.98 2303
3043.50 2292
3044.02 2231
3044.54 2220
3045.06 2160
3045.58 2154
3046.10 2133
3046.63 2170
3047.15 2186
3047.67 2152
3048.19 2113
3048.71 2137
3049.23 2155
3049.75 2227
3050.27 2216
3050.79 2188
3051.32 2216
3051.84 2254
3052.36 2304
3052.88 2163
3053.40 2152
3053.92 2136
3054.45 2156
3054.97 2194
3055.49 2192
3056.01 2140
3056.53 2139
3057.05 2207
3057.58 2168
3058.10 2145
3058.62 2228
3059.14 2262
3059.66 2218
3060.19 2262
3060.71 2301
3061.23 2220
3061.75 2298
3062.28 2424
3062.80 2382
3063.32 2428
3063.84 2508
3064.37 2558
3064.89 2600
3065.41 2616
3065.93 2697
3066.46 2657
3066.98 2811
3067.50 2829
3068.02 2868
3068.55 2860
3069.07 2967
3069.59 3084
3070.12 3128
3070.64 3121
3071.16 3236
3071.69 3274
3072.21 3309
3072.73 3306
3073.26 3335
3073.78 3260
3074.30 3065
3074.83 3016
3075.35 2978
3075.87 2999
3076.40 2948
3076.92 2971
3077.44 2994
3077.97 3058
3078.49 3030
3079.01 3046
3079.54 3038
3080.06 3162
3080.59 3070
3081.11 3138
3081.63 3079
3082.16 3131
3082.68 3002
3083.21 2890
3083.73 2812
3084.25 2778
3084.78 2818
3085.30 2711
3085.83 2608
3086.35 2697
3086.88 2667
3087.40 2758
3087.93 2694
3088.45 2716
3088.97 2729
3089.50 2685
3090.02 2727
3090.55 2760
3091.07 2822
3091.60 2897
3092.12 2998
3092.65 3057
3093.17 2969
3093.70 3135
3094.22 3186
3094.75 3292
3095.27 3335
3095.80 3574
3096.32 3620
3096.85 3644
3097.37 3784
3097.90 4082
3098.43 4746
3098.95 5262
3099.48 6298
3100.00 7333
3100.53 8479
3101.05 9518
3101.58 10372
3102.10 10895
3102.63 10795
3103.16 10617
3103.68 10112
3104.21 8963
3104.73 7967
3105.26 7006
3105.79 6111
3106.31 5600
3106.84 5254
3107.36 5278
3107.89 5333
3108.42 5370
3108.94 5548
3109.47 5827
3110.00 5845
3110.52 5728
3111.05 5547
3111.57 5151
3112.10 4996
3112.63 4833
3113.15 4368
3113.68 3972
3114.21 3696
3114.74 3503
3115.26 3308
3115.79 3047
3116.32 2877
3116.84 2751
3117.37 2772
3117.90 2749
3118.42 2876
3118.95 2853
3119.48 2842
3120.01 2767
3120.53 2853
3121.06 2876
3121.59 2830
3122.11 2802
3122.64 2659
3123.17 2649
3123.70 2748
3124.22 2641
3124.75 2651
3125.28 2697
3125.81 2761
3126.34 2702
3126.86 2722
3127.39 2829
3127.92 2760
3128.45 2801
3128.98 2864
3129.50 2919
3130.03 2893
3130.56 2976
3131.09 3030
3131.62 3089
3132.14 3216
3132.67 3222
3133.20 3325
3133.73 3386
3134.26 3461
3134.79 3598
3135.31 3740
3135.84 3788
3136.37 3662
3136.90 3563
3137.43 3561
3137.96 3382
3138.49 3231
3139.02 3082
3139.54 3013
3140.07 2960
3140.60 2894
3141.13 2878
3141.66 2714
3142.19 2715
3142.72 2801
3143.25 2809
3143.78 2777
3144.31 2833
3144.84 2875
3145.37 2928
3145.89 2918
3146.42 2908
3146.95 2766
3147.48 2837
3148.01 2814
3148.54 2817
3149.07 2867
3149.60 2865
3150.13 2881
3150.66 2806
3151.19 2754
3151.72 2629
3152.25 2617
3152.78 2648
3153.31 2603
3153.84 2630
3154.37 2718
3154.90 2734
3155.43 2704
3155.96 2613
3156.49 2543
3157.02 2503
3157.55 2517
3158.08 2442
3158.61 2383
3159.14 2442
3159.68 2449
3160.21 2287
3160.74 2342
3161.27 2302
3161.80 2375
3162.33 2390
3162.86 2279
3163.39 2274
3163.92 2275
3164.45 2317
3164.98 2350
3165.51 2234
3166.05 2272
3166.58 2322
3167.11 2376
3167.64 2314
3168.17 2362
3168.70 2468
3169.23 2499
3169.76 2459
3170.30 2542
3170.83 2509
3171.36 2554
3171.89 2526
3172.42 2643
3172.95 2660
3173.49 2649
3174.02 2602
3174.55 2602
3175.08 2632
3175.61 2555
3176.15 2590
3176.68 2581
3177.21 2505
3177.74 2556
3178.27 2526
3178.81 2517
3179.34 2575
3179.87 2527
3180.40 2501
3180.93 2421
3181.47 2340
3182.00 2383
3182.53 2269
3183.06 2339
3183.60 2309
3184.13 2375
3184.66 2453
3185.20 2309
3185.73 2228
3186.26 2251
3186.79 2275
3187.33 2228
3187.86 2341
3188.39 2358
3188.93 2321
3189.46 2367
3189.99 2581
3190.52 2632
3191.06 2722
3191.59 2925
3192.12 3112
3192.66 3106
3193.19 3155
3193.72 3241
3194.26 3286
3194.79 3337
3195.33 3341
3195.86 3294
3196.39 3311
3196.93 3232
3197.46 3200
3197.99 3125
3198.53 3091
3199.06 2827
3199.60 2813
3200.13 2930
3200.66 2876
3201.20 2681
3201.73 2702
3202.27 2637
3202.80 2565
3203.33 2529
3203.87 2408
3204.40 2330
3204.94 2343
3205.47 2305
3206.01 2311
3206.54 2341
3207.07 2344
3207.61 2390
3208.14 2436
3208.68 2370
3209.21 2417
3209.75 2505
3210.28 2568
3210.82 2533
3211.35 2463
3211.89 2449
3212.42 2420
3212.96 2393
3213.49 2280
3214.03 2362
3214.56 2261
3215.10 2219
3215.63 2136
3216.17 2093
3216.70 2139
3217.24 2180
3217.78 2141
3218.31 2241
3218.85 2172
3219.38 2152
3219.92 2160
3220.45 2226
3220.99 2179
3221.52 2277
3222.06 2329
3222.60 2369
3223.13 2381
3223.67 2382
3224.20 2453
3224.74 2528
3225.28 2388
3225.81 2296
3226.35 2306
3226.88 2274
3227.42 2203
3227.96 2168
3228.49 2186
3229.03 2146
3229.57 2046
3230.10 2082
3230.64 2087
3231.18 2022
3231.71 2104
3232.25 2068
3232.79 2102
3233.32 2166
3233.86 2169
3234.40 2163
3234.93 2244
3235.47 2250
3236.01 2334
3236.54 2349
3237.08 2294
3237.62 2269
3238.15 2378
3238.69 2372
3239.23 2279
3239.77 2315
3240.30 2314
3240.84 2288
3241.38 2210
3241.92 2202
3242.45 2142
3242.99 2176
3243.53 2208
3244.07 2184
3244.60 2190
3245.14 2247
3245.68 2298
3246.22 2168
3246.75 2153
3247.29 2272
3247.83 2303
3248.37 2326
3248.91 2284
3249.44 2331
3249.98 2320
3250.52 2415
3251.06 2517
3251.60 2412
3252.14 2465
3252.67 2495
3253.21 2528
3253.75 2550
3254.29 2621
3254.83 2633
3255.37 2583
3255.90 2665
3256.44 2772
3256.98 2838
3257.52 2950
3258.06 3207
3258.60 3530
3259.14 3755
3259.68 4028
3260.21 4363
3260.75 4757
3261.29 4769
3261.83 4778
3262.37 4795
3262.91 4709
3263.45 4401
3263.99 4059
3264.53 3826
3265.07 3668
3265.61 3434
3266.15 3183
3266.69 3090
3267.23 3011
3267.76 2844
3268.30 2666
3268.84 2622
3269.38 2655
3269.92 2557
3270.46 2632
3271.00 2628
3271.54 2613
3272.08 2671
3272.62 2696
3273.16 2740
3273.70 2643
3274.24 2681
3274.78 2682
3275.32 2734
3275.86 2694
3276.40 2679
3276.94 2714
3277.48 2784
3278.03 2717
3278.57 2837
3279.11 2966
3279.65 3033
3280.19 3203
3280.73 3304
3281.27 3550
3281.81 3632
3282.35 3711
3282.89 3644
3283.43 3791
3283.97 3754
3284.51 3790
3285.05 3729
3285.60 3643
3286.14 3425
3286.68 3379
3287.22 3132
3287.76 3091
3288.30 3090
3288.84 3143
3289.38 2971
3289.93 2983
3290.47 3001
3291.01 3213
3291.55 3303
3292.09 3509
3292.63 3897
3293.18 4164
3293.72 4403
3294.26 4677
3294.80 4821
3295.34 4733
3295.88 4675
3296.43 4498
3296.97 4247
3297.51 3913
3298.05 3641
3298.59 3386
3299.14 3116
3299.68 3074
3300.22 2901
3300.76 2828
3301.31 2816
3301.85 2795
3302.39 2714
3302.93 2680
3303.48 2650
3304.02 2728
3304.56 2670
3305.10 2684
3305.65 2718
3306.19 2668
3306.73 2639
3307.27 2678
3307.82 2754
3308.36 2812
3308.90 2785
3309.45 2862
3309.99 2738
3310.53 2792
3311.07 2902
3311.62 2960
3312.16 3199
3312.70 3337
3313.25 3461
3313.79 3906
3314.33 4162
3314.88 4267
3315.42 4009
3315.97 4115
3316.51 3896
3317.05 3803
3317.60 3650
3318.14 3420
3318.68 3322
3319.23 3131
3319.77 3089
3320.32 2948
3320.86 2903
3321.40 2909
3321.95 2838
3322.49 2812
3323.04 2757
3323.58 2802
3324.12 2729
3324.67 2661
3325.21 2701
3325.76 2599
3326.30 2517
3326.85 2500
3327.39 2391
3327.93 2418
3328.48 2317
3329.02 2293
3329.57 2360
3330.11 2273
3330.66 2294
3331.20 2410
3331.75 2448
3332.29 2460
3332.84 2549
3333.38 2659
3333.93 2671
3334.47 2781
3335.02 2832
3335.56 2790
3336.11 2745
3336.65 2681
3337.20 2740
3337.74 2771
3338.29 2581
3338.83 2687
3339.38 2689
3339.92 2598
3340.47 2542
3341.02 2470
3341.56 2507
3342.11 2418
3342.65 2383
3343.20 2355
3343.74 2336
3344.29 2303
3344.84 2242
3345.38 2332
3345.93 2280
3346.47 2282
3347.02 2357
3347.57 2353
3348.11 2350
3348.66 2324
3349.21 2400
3349.75 2437
3350.30 2489
3350.84 2578
3351.39 2645
3351.94 2771
3352.48 2821
3353.03 2932
3353.58 2949
3354.12 3007
3354.67 3019
3355.22 3039
3355.76 2978
3356.31 2938
3356.86 2867
3357.40 2827
3357.95 2726
3358.50 2665
3359.05 2602
3359.59 2467
3360.14 2370
3360.69 2334
3361.23 2331
3361.78 2268
3362.33 2178
3362.88 2180
3363.42 2148
3363.97 2241
3364.52 2285
3365.07 2210
3365.61 2157
3366.16 2295
3366.71 2230
3367.26 2233
3367.80 2176
3368.35 2189
3368.90 2155
3369.45 2161
3370.00 2168
3370.54 2090
3371.09 2011
3371.64 2022
3372.19 2023
3372.74 1975
3373.28 1986
3373.83 2058
3374.38 2050
3374.93 1972
3375.48 2033
3376.03 1980
3376.57 2030
3377.12 2024
3377.67 1964
3378.22 1979
3378.77 1936
3379.32 2005
3379.87 1891
3380.42 1994
3380.96 2025
3381.51 2041
3382.06 1981
3382.61 2028
3383.16 2001
3383.71 2104
3384.26 2050
3384.81 2119
3385.36 2122
3385.91 2115
3386.45 2125
3387.00 2153
3387.55 2106
3388.10 2132
3388.65 2161
3389.20 2218
3389.75 2116
3390.30 2068
3390.85 2082
3391.40 1942
3391.95 1963
3392.50 1957
3393.05 1989
3393.60 2019
3394.15 1994
3394.70 1973
3395.25 1981
3395.80 1925
3396.35 1927
3396.90 1900
3397.45 1967
3398.00 1992
3398.55 1932
3399.10 1983
3399.65 2022
3400.20 1982
3400.75 1947
3401.30 1928
3401.85 1905
3402.40 1929
3402.95 1964
3403.50 2010
3404.06 1949
3404.61 1884
3405.16 1878
3405.71 1904
3406.26 1875
3406.81 1933
3407.36 1959
3407.91 1875
3408.46 1820
3409.01 1966
3409.56 1935
3410.12 1947
3410.67 1942
3411.22 1946
3411.77 2033
3412.32 2110
3412.87 2184
3413.42 2127
3413.98 2072
3414.53 2070
3415.08 2152
3415.63 2185
3416.18 2101
3416.73 2024
3417.29 2072
3417.84 2041
3418.39 2103
3418.94 2062
3419.49 2051
3420.05 2149
3420.60 2276
3421.15 2330
3421.70 2404
3422.25 2535
3422.81 2624
3423.36 2744
3423.91 2792
3424.46 2727
3425.01 2614
3425.57 2507
3426.12 2408
3426.67 2351
3427.23 2201
3427.78 2209
3428.33 2213
3428.88 2211
3429.44 2215
3429.99 2199
3430.54 2219
3431.09 2237
3431.65 2179
3432.20 2190
3432.75 2206
3433.31 2210
3433.86 2198
3434.41 2102
3434.97 2052
3435.52 2147
3436.07 2148
3436.63 2128
3437.18 2112
3437.73 2080
3438.29 2109
3438.84 2156
3439.39 2190
3439.95 2222
3440.50 2189
3441.05 2315
3441.61 2270
3442.16 2161
3442.72 2167
3443.27 2171
3443.82 2147
3444.38 2017
3444.93 2046
3445.48 2053
3446.04 2045
3446.59 2072
3447.15 2134
3447.70 2089
3448.26 2038
3448.81 2057
3449.36 2032
3449.92 2063
3450.47 2090
3451.03 2070
3451.58 2095
3452.14 2123
3452.69 2064
3453.25 2073
3453.80 2083
3454.36 2053
3454.91 2075
3455.47 2093
3456.02 2063
3456.58 2052
3457.13 1993
3457.69 1930
3458.24 1967
3458.80 2064
3459.35 2013
3459.91 1995
3460.46 1965
3461.02 2022
3461.57 2085
3462.13 2133
3462.68 2104
3463.24 2142
3463.79 2131
3464.35 2191
3464.90 2250
3465.46 2210
3466.02 2251
3466.57 2282
3467.13 2314
3467.68 2372
3468.24 2346
3468.80 2383
3469.35 2473
3469.91 2517
3470.46 2502
3471.02 2445
3471.58 2390
3472.13 2439
3472.69 2453
3473.24 2384
3473.80 2475
3474.36 2552
3474.91 2579
3475.47 2631
3476.03 2616
3476.58 2618
3477.14 2650
3477.70 2708
3478.25 2764
3478.81 2777
3479.37 2647
3479.92 2785
3480.48 2823
3481.04 2763
3481.59 2805
3482.15 2869
3482.71 2917
3483.26 2930
3483.82 3030
3484.38 3112
3484.94 3129
3485.49 3263
3486.05 3324
3486.61 3444
3487.17 3724
3487.72 4057
3488.28 4421
3488.84 4986
3489.40 5527
3489.95 6101
3490.51 6738
3491.07 7103
3491.63 7167
3492.18 7170
3492.74 6569
3493.30 6376
3493.86 6126
3494.42 5847
3494.97 5973
3495.53 6155
3496.09 6463
3496.65 7139
3497.21 7758
3497.76 8319
3498.32 8728
3498.88 8784
3499.44 8852
3500.00 8663
3500.56 8075
3501.11 7691
3501.67 7407
3502.23 7199
3502.79 7067
3503.35 6697
3503.91 6782
3504.47 6448
3505.03 6269
3505.58 5869
3506.14 5358
3506.70 5245
3507.26 4909
3507.82 4429
3508.38 4298
3508.94 4154
3509.50 3894
3510.06 3721
3510.62 3615
3511.17 3370
3511.73 3389
3512.29 3294
3512.85 3236
3513.41 3277
3513.97 3171
3514.53 3168
3515.09 3154
3515.65 3216
3516.21 3304
3516.77 3310
3517.33 3434
3517.89 3491
3518.45 3607
3519.01 3883
3519.57 4245
3520.13 4641
3520.69 5061
3521.25 5602
3521.81 5928
3522.37 6018
3522.93 6328
3523.49 6235
3524.05 6143
3524.61 5734
3525.17 5502
3525.73 5060
3526.29 4696
3526.85 4428
3527.41 3969
3527.97 3645
3528.54 3533
3529.10 3426
3529.66 3333
3530.22 3231
3530.78 3098
3531.34 3098
3531.90 3000
3532.46 3034
3533.02 3123
3533.58 3073
3534.14 3052
3534.71 3023
3535.27 3083
3535.83 3112
3536.39 3203
3536.95 3356
3537.51 3363
3538.07 3563
3538.64 3784
3539.20 4074
3539.76 4432
3540.32 4885
3540.88 5334
3541.44 5646
3542.00 5957
3542.57 6237
3543.13 6063
3543.69 5829
3544.25 5360
3544.81 4839
3545.38 4382
3545.94 4077
3546.50 3683
3547.06 3455
3547.62 3441
3548.19 3365
3548.75 3257
3549.31 3258
3549.87 3337
3550.44 3412
3551.00 3408
3551.56 3362
3552.12 3272
3552.69 3238
3553.25 3067
3553.81 3041
3554.37 3044
3554.94 2983
3555.50 2887
3556.06 2804
3556.63 2887
3557.19 2757
3557.75 2716
3558.31 2657
3558.88 2720
3559.44 2685
3560.00 2612
3560.57 2616
3561.13 2669
3561.69 2669
3562.26 2623
3562.82 2633
3563.38 2519
3563.95 2501
3564.51 2436
3565.07 2441
3565.64 2510
3566.20 2334
3566.77 2279
3567.33 2397
3567.89 2414
3568.46 2459
3569.02 2408
3569.59 2392
3570.15 2402
3570.71 2418
3571.28 2360
3571.84 2426
3572.41 2460
3572.97 2507
3573.53 2584
3574.10 2562
3574.66 2606
3575.23 2565
3575.79 2511
3576.36 2523
3576.92 2498
3577.48 2466
3578.05 2374
3578.61 2270
3579.18 2328
3579.74 2397
3580.31 2405
3580.87 2416
3581.44 2410
3582.00 2473
3582.57 2412
3583.13 2416
3583.70 2426
3584.26 2490
3584.83 2487
3585.39 2451
3585.96 2424
3586.52 2411
3587.09 2357
3587.65 2372
3588.22 2419
3588.79 2496
3589.35 2429
3589.92 2454
3590.48 2529
3591.05 2552
3591.61 2475
3592.18 2434
3592.74 2498
3593.31 2529
3593.88 2598
3594.44 2591
3595.01 2558
3595.57 2684
3596.14 2700
3596.71 2604
3597.27 2627
3597.84 2658
3598.40 2727
3598.97 2739
3599.54 2779
3600.10 2806
3600.67 2835
3601.24 2845
3601.80 2757
3602.37 2742
3602.94 2639
3603.50 2657
3604.07 2602
3604.64 2619
3605.20 2564
3605.77 2561
3606.34 2437
3606.90 2485
3607.47 2469
3608.04 2600
3608.60 2537
3609.17 2520
3609.74 2666
3610.30 2755
3610.87 2865
3611.44 3039
3612.01 3563
3612.57 4351
3613.14 5324
3613.71 6881
3614.28 8735
3614.84 10501
3615.41 12415
3615.98 14279
3616.55 15983
3617.11 16915
3617.68 17255
3618.25 16991
3618.82 15834
3619.39 14447
3619.95 13169
3620.52 11376
3621.09 9560
3621.66 7885
3622.23 6576
3622.79 5463
3623.36 4678
3623.93 4071
3624.50 3658
3625.07 3281
3625.63 3083
3626.20 2977
3626.77 2903
3627.34 2804
3627.91 2808
3628.48 2712
3629.05 2723
3629.61 2598
3630.18 2556
3630.75 2573
3631.32 2590
3631.89 2551
3632.46 2514
3633.03 2491
3633.60 2528
3634.16 2470
3634.73 2517
3635.30 2514
3635.87 2601
3636.44 2680
3637.01 2747
3637.58 2822
3638.15 2923
3638.72 3159
3639.29 3264
3639.86 3440
3640.43 3616
3641.00 3792
3641.57 3947
3642.14 4105
3642.71 4225
3643.27 4503
3643.84 4657
3644.41 4730
3644.98 4738
3645.55 4734
3646.12 4787
3646.69 4782
3647.26 4761
3647.83 4680
3648.40 4672
3648.97 4580
3649.54 4506
3650.12 4507
3650.69 4466
3651.26 4496
3651.83 4298
3652.40 4158
3652.97 4154
3653.54 4213
3654.11 4057
3654.68 4007
3655.25 4045
3655.82 3988
3656.39 4039
3656.96 4242
3657.53 4360
3658.10 4390
3658.67 4406
3659.25 4476
3659.82 4320
3660.39 4255
3660.96 4021
3661.53 3811
3662.10 3623
3662.67 3713
3663.24 3731
3663.81 3818
3664.39 4035
3664.96 4099
3665.53 4152
3666.10 4062
3666.67 4051
3667.24 4077
3667.81 3816
3668.39 3654
3668.96 3465
3669.53 3404
3670.10 3219
3670.67 3220
3671.25 3140
3671.82 3026
3672.39 2971
3672.96 2882
3673.53 2919
3674.11 2880
3674.68 2839
3675.25 2872
3675.82 2862
3676.39 2813
3676.97 2827
3677.54 2763
3678.11 2720
3678.68 2676
3679.26 2614
3679.83 2654
3680.40 2690
3680.97 2687
3681.55 2670
3682.12 2645
3682.69 2637
3683.27 2594
3683.84 2660
3684.41 2643
3684.98 2619
3685.56 2770
3686.13 2881
3686.70 3028
3687.28 3141
3687.85 3223
3688.42 3348
3689.00 3251
3689.57 3298
3690.14 3236
3690.72 3255
3691.29 3215
3691.86 3006
3692.44 3025
3693.01 2919
3693.58 2910
3694.16 2860
3694.73 2860
3695.31 2845
3695.88 2836
3696.45 2795
3697.03 2789
3697.60 2739
3698.18 2816
3698.75 2796
3699.32 2727
3699.90 2755
3700.47 2666
3701.05 2665
3701.62 2715
3702.19 2688
3702.77 2729
3703.34 2663
3703.92 2743
3704.49 2910
3705.07 3133
3705.64 3251
3706.22 3497
3706.79 3519
3707.37 3654
3707.94 3885
3708.51 3998
3709.09 4059
3709.66 4004
3710.24 3825
3710.81 3728
3711.39 3470
3711.96 3266
3712.54 3196
3713.11 3111
3713.69 2906
3714.27 2874
3714.84 2793
3715.42 2659
3715.99 2629
3716.57 2501
3717.14 2547
3717.72 2408
3718.29 2388
3718.87 2392
3719.44 2428
3720.02 2342
3720.60 2278
3721.17 2272
3721.75 2309
3722.32 2313
3722.90 2308
3723.47 2290
3724.05 2235
3724.63 2192
3725.20 2264
3725.78 2267
3726.36 2236
3726.93 2354
3727.51 2589
3728.08 2747
3728.66 3026
3729.24 3401
3729.81 3838
3730.39 4283
3730.97 4611
3731.54 4910
3732.12 5214
3732.70 5315
3733.27 5342
3733.85 5154
3734.43 4882
3735.00 4600
3735.58 4265
3736.16 3969
3736.73 3627
3737.31 3286
3737.89 3031
3738.47 2790
3739.04 2641
3739.62 2494
3740.20 2414
3740.77 2226
3741.35 2202
3741.93 2199
3742.51 2172
3743.08 2151
3743.66 2183
3744.24 2198
3744.82 2142
3745.39 2161
3745.97 2115
3746.55 2201
3747.13 2183
3747.71 2097
3748.28 2116
3748.86 2127
3749.44 2109
3750.02 2072
3750.59 2040
3751.17 2034
3751.75 2109
3752.33 2115
3752.91 2105
3753.49 2116
3754.06 2083
3754.64 2055
3755.22 2089
3755.80 2227
3756.38 2276
3756.96 2342
3757.53 2343
3758.11 2450
3758.69 2560
3759.27 2487
3759.85 2627
3760.43 2644
3761.01 2700
3761.59 2668
3762.17 2666
3762.74 2577
3763.32 2500
3763.90 2471
3764.48 2446
3765.06 2373
3765.64 2360
3766.22 2278
3766.80 2229
3767.38 2287
3767.96 2236
3768.54 2269
3769.12 2301
3769.70 2411
3770.27 2354
3770.85 2324
3771.43 2306
3772.01 2250
3772.59 2233
3773.17 2179
3773.75 2196
3774.33 2108
3774.91 2158
3775.49 2130
3776.07 2059
3776.65 2135
3777.23 2152
3777.81 2161
3778.39 2219
3778.97 2206
3779.55 2143
3780.13 2046
3780.71 2073
3781.29 2147
3781.88 2113
3782.46 2099
3783.04 2148
3783.62 2094
3784.20 2166
3784.78 2186
3785.36 2179
3785.94 2213
3786.52 2208
3787.10 2224
3787.68 2323
3788.26 2253
3788.84 2329
3789.43 2263
3790.01 2288
3790.59 2288
3791.17 2288
3791.75 2409
3792.33 2448
3792.91 2456
3793.49 2454
3794.08 2479
3794.66 2528
3795.24 2459
3795.82 2452
3796.40 2482
3796.98 2541
3797.56 2488
3798.15 2544
3798.73 2698
3799.31 2731
3799.89 2860
3800.47 2926
3801.06 3006
3801.64 3084
3802.22 3038
3802.80 2851
3803.38 2892
3803.97 2976
3804.55 2903
3805.13 2891
3805.71 2888
3806.29 3070
3806.88 3144
3807.46 3126
3808.04 3247
3808.62 3271
3809.21 3202
3809.79 3278
3810.37 3242
3810.95 3254
3811.54 3191
3812.12 3267
3812.70 3478
3813.29 3426
3813.87 3410
3814.45 3378
3815.03 3427
3815.62 3430
3816.20 3318
3816.78 3167
3817.37 2910
3817.95 2847
3818.53 2837
3819.12 2798
3819.70 2655
3820.28 2588
3820.87 2606
3821.45 2560
3822.03 2539
3822.62 2584
3823.20 2546
3823.78 2464
3824.37 2564
3824.95 2580
3825.54 2622
3826.12 2701
3826.70 2833
3827.29 2924
3827.87 2931
3828.46 2974
3829.04 3196
3829.62 3294
3830.21 3269
3830.79 3238
3831.38 3201
3831.96 3164
3832.54 3032
3833.13 2948
3833.71 2989
3834.30 2801
3834.88 2635
3835.47 2645
3836.05 2622
3836.64 2732
3837.22 2634
3837.81 2548
3838.39 2572
3838.98 2579
3839.56 2559
3840.15 2595
3840.73 2505
3841.31 2570
3841.90 2563
3842.49 2540
3843.07 2656
3843.66 2646
3844.24 2647
3844.83 2666
3845.41 2687
3846.00 2619
3846.58 2584
3847.17 2710
3847.75 2684
3848.34 2613
3848.92 2661
3849.51 2648
3850.10 2721
3850.68 2745
3851.27 2822
3851.85 2747
3852.44 2783
3853.02 2802
3853.61 2846
3854.20 2940
3854.78 3122
3855.37 3518
3855.95 4029
3856.54 4734
3857.13 5931
3857.71 7162
3858.30 8628
3858.89 10286
3859.47 11601
3860.06 12452
3860.64 13198
3861.23 13412
3861.82 13311
3862.40 12791
3862.99 12502
3863.58 11802
3864.16 11023
3864.75 10318
3865.34 9242
3865.92 8268
3866.51 7273
3867.10 6469
3867.69 5531
3868.27 4884
3868.86 4516
3869.45 4202
3870.03 3955
3870.62 3849
3871.21 3768
3871.80 3863
3872.38 3764
3872.97 3738
3873.56 3804
3874.15 3781
3874.73 3625
3875.32 3595
3875.91 3634
3876.50 3605
3877.08 3565
3877.67 3457
3878.26 3422
3878.85 3329
3879.43 3199
3880.02 3079
3880.61 2878
3881.20 2856
3881.79 2912
3882.37 2780
3882.96 2695
3883.55 2771
3884.14 2901
3884.73 3017
3885.32 3019
3885.90 3190
3886.49 3443
3887.08 3488
3887.67 3606
3888.26 3763
3888.85 3815
3889.44 3815
3890.02 3763
3890.61 3741
3891.20 3589
3891.79 3515
3892.38 3412
3892.97 3319
3893.56 3126
3894.15 3170
3894.74 3127
3895.32 3083
3895.91 3052
3896.50 3001
3897.09 3063
3897.68 3025
3898.27 3053
3898.86 2983
3899.45 2932
3900.04 2855
3900.63 2915
3901.22 2924
3901.81 2838
3902.40 2700
3902.99 2679
3903.58 2651
3904.17 2555
3904.76 2576
3905.35 2501
3905.94 2567
3906.53 2486
3907.12 2489
3907.71 2550
3908.30 2474
3908.89 2391
3909.48 2424
3910.07 2372
3910.66 2307
3911.25 2303
3911.84 2360
3912.43 2290
3913.02 2272
3913.61 2296
3914.20 2335
3914.79 2245
3915.38 2237
3915.97 2304
3916.56 2280
3917.15 2245
3917.74 2248
3918.33 2261
3918.92 2296
3919.52 2282
3920.11 2349
3920.70 2324
3921.29 2303
3921.88 2168
3922.47 2215
3923.06 2222
3923.65 2129
3924.24 2143
3924.84 2208
3925.43 2187
3926.02 2404
3926.61 2271
3927.20 2279
3927.79 2364
3928.38 2363
3928.98 2367
3929.57 2346
3930.16 2390
3930.75 2352
3931.34 2292
3931.93 2309
3932.53 2241
3933.12 2237
3933.71 2140
3934.30 2137
3934.89 2121
3935.49 2120
3936.08 2132
3936.67 2184
3937.26 2232
3937.86 2238
3938.45 2237
3939.04 2245
3939.63 2309
3940.23 2253
3940.82 2348
3941.41 2386
3942.00 2404
3942.60 2513
3943.19 2579
3943.78 2531
3944.37 2574
3944.97 2557
3945.56 2531
3946.15 2526
3946.75 2470
3947.34 2323
3947.93 2327
3948.52 2260
3949.12 2193
3949.71 2146
3950.30 2148
3950.90 2083
3951.49 2040
3952.08 2023
3952.68 2056
3953.27 1978
3953.86 1968
3954.46 2015
3955.05 2100
3955.65 2078
3956.24 2049
3956.83 2152
3957.43 2159
3958.02 2068
3958.61 2070
3959.21 2114
3959.80 2150
3960.40 2111
3960.99 2043
3961.58 2104
3962.18 2038
3962.77 2139
3963.37 2116
3963.96 2134
3964.55 2201
3965.15 2203
3965.74 2343
3966.34 2406
3966.93 2332
3967.53 2227
3968.12 2238
3968.72 2316
3969.31 2248
3969.91 2107
3970.50 2202
3971.10 2121
3971.69 2057
3972.28 2140
3972.88 2108
3973.47 2197
3974.07 2307
3974.66 2384
3975.26 2398
3975.85 2503
3976.45 2665
3977.05 2477
3977.64 2410
3978.24 2354
3978.83 2316
3979.43 2210
3980.02 2230
3980.62 2193
3981.21 2211
3981.81 2148
3982.40 2175
3983.00 2226
3983.60 2176
3984.19 2119
3984.79 2219
3985.38 2153
3985.98 2134
3986.58 2051
3987.17 1986
3987.77 2108
3988.36 2113
3988.96 2129
3989.56 2172
3990.15 2192
3990.75 2162
3991.34 2246
3991.94 2321
3992.54 2225
3993.13 2247
3993.73 2294
3994.33 2372
3994.92 2362
3995.52 2425
3996.12 2521
3996.71 2602
3997.31 2650
3997.91 2789
3998.50 2881
3999.10 2957
3999.70 2940
4000.29 2834
4000.89 2772
4001.49 2698
4002.09 2648
4002.68 2605
4003.28 2565
4003.88 2606
4004.47 2681
4005.07 2642
4005.67 2662
4006.27 2618
4006.86 2535
4007.46 2579
4008.06 2613
4008.66 2593
4009.25 2633
4009.85 2655
4010.45 2768
4011.05 2846
4011.64 3077
4012.24 3408
4012.84 3749
4013.44 4145
4014.04 4783
4014.63 5280
4015.23 5732
4015.83 6030
4016.43 6029
4017.03 5898
4017.63 5833
4018.22 5441
4018.82 4934
4019.42 4482
4020.02 3937
4020.62 3512
4021.22 3187
4021.81 2907
4022.41 2840
4023.01 2677
4023.61 2575
4024.21 2588
4024.81 2646
4025.41 2747
4026.01 2694
4026.60 2706
4027.20 2748
4027.80 2892
4028.40 2907
4029.00 2869
4029.60 2733
4030.20 2687
4030.80 2681
4031.40 2563
4032.00 2618
4032.60 2598
4033.20 2463
4033.80 2440
4034.39 2459
4034.99 2422
4035.59 2301
4036.19 2264
4036.79 2174
4037.39 2201
4037.99 2149
4038.59 2119
4039.19 2119
4039.79 2078
4040.39 2081
4040.99 2135
4041.59 2155
4042.19 2178
4042.79 2275
4043.39 2334
4043.99 2309
4044.59 2415
4045.19 2387
4045.79 2442
4046.39 2452
4046.99 2429
4047.60 2463
4048.20 2405
4048.80 2320
4049.40 2330
4050.00 2257
4050.60 2232
4051.20 2222
4051.80 2179
4052.40 2177
4053.00 2183
4053.60 2173
4054.20 2150
4054.80 2157
4055.41 2062
4056.01 2081
4056.61 2046
4057.21 1971
4057.81 1980
4058.41 2007
4059.01 1908
4059.61 1905
4060.22 1971
4060.82 1943
4061.42 1973
4062.02 1885
4062.62 1789
4063.22 1789
4063.82 1867
4064.43 1890
4065.03 1793
4065.63 1777
4066.23 1747
4066.83 1807
4067.44 1769
4068.04 1849
4068.64 1740
4069.24 1793
4069.84 1819
4070.45 1773
4071.05 1774
4071.65 1789
4072.25 1816
4072.86 1830
4073.46 1873
4074.06 1827
4074.66 1800
4075.27 1872
4075.87 1897
4076.47 1834
4077.07 1831
4077.68 1758
4078.28 1788
4078.88 1807
4079.48 1801
4080.09 1743
4080.69 1735
4081.29 1776
4081.90 1795
4082.50 1853
4083.10 1800
4083.71 1765
4084.31 1763
4084.91 1816
4085.52 1774
4086.12 1699
4086.72 1687
4087.33 1701
4087.93 1699
4088.53 1702
4089.14 1702
4089.74 1718
4090.34 1733
4090.95 1766
4091.55 1813
4092.15 1825
4092.76 1854
4093.36 1852
4093.97 1845
4094.57 1867
4095.17 1804
4095.78 1767
4096.38 1847
4096.99 1839
4097.59 1790
4098.19 1639
4098.80 1616
4099.40 1648
4100.01 1672
4100.61 1649
4101.22 1620
4101.82 1608
4102.43 1627
4103.03 1636
4103.63 1610
4104.24 1567
4104.84 1575
4105.45 1604
4106.05 1610
4106.66 1578
4107.26 1541
4107.87 1620
4108.47 1572
4109.08 1625
4109.68 1549
4110.29 1579
4110.89 1537
4111.50 1580
4112.10 1602
4112.71 1571
4113.31 1544
4113.92 1591
4114.53 1555
4115.13 1566
4115.74 1587
4116.34 1589
4116.95 1609
4117.55 1543
4118.16 1622
4118.76 1664
4119.37 1644
4119.98 1624
4120.58 1645
4121.19 1675
4121.79 1675
4122.40 1739
4123.01 1678
4123.61 1668
4124.22 1680
4124.82 1711
4125.43 1676
4126.04 1686
4126.64 1699
4127.25 1686
4127.86 1707
4128.46 1703
4129.07 1678
4129.68 1709
4130.28 1774
4130.89 1762
4131.50 1722
4132.10 1727
4132.71 1784
4133.32 1869
4133.92 1947
4134.53 2107
4135.14 2208
4135.74 2376
4136.35 2580
4136.96 2690
4137.56 2830
4138.17 2895
4138.78 2877
4139.39 2881
4139.99 2793
4140.60 2744
4141.21 2577
4141.82 2341
4142.42 2283
4143.03 2179
4143.64 2064
4144.25 2034
4144.85 1936
4145.46 1839
4146.07 1798
4146.68 1740
4147.28 1775
4147.89 1745
4148.50 1687
4149.11 1721
4149.72 1699
4150.32 1599
4150.93 1635
4151.54 1649
4152.15 1573
4152.76 1595
4153.37 1668
4153.97 1649
4154.58 1674
4155.19 1640
4155.80 1674
4156.41 1605
4157.02 1599
4157.62 1593
4158.23 1666
4158.84 1674
4159.45 1736
4160.06 1724
4160.67 1780
4161.28 1794
4161.89 1754
4162.49 1830
4163.10 1932
4163.71 2005
4164.32 2147
4164.93 2157
4165.54 2063
4166.15 2009
4166.76 1942
4167.37 1898
4167.98 1876
4168.59 1805
4169.20 1804
4169.81 1843
4170.42 1787
4171.02 1791
4171.63 1792
4172.24 1746
4172.85 1711
4173.46 1643
4174.07 1688
4174.68 1745
4175.29 1745
4175.90 1769
4176.51 1769
4177.12 1791
4177.73 1755
4178.34 1772
4178.95 1796
4179.56 1751
4180.17 1764
4180.78 1678
4181.39 1723
4182.00 1664
4182.61 1702
4183.23 1713
4183.84 1738
4184.45 1694
4185.06 1710
4185.67 1688
4186.28 1665
4186.89 1678
4187.50 1678
4188.11 1800
4188.72 1764
4189.33 1797
4189.94 1817
4190.55 1875
4191.17 1839
4191.78 1911
4192.39 1843
4193.00 1879
4193.61 1879
4194.22 1904
4194.83 1943
4195.44 1881
4196.06 1879
4196.67 1915
4197.28 1841
4197.89 1836
4198.50 1846
4199.11 1854
4199.72 1807
4200.34 1805
4200.95 1848
4201.56 1838
4202.17 1881
4202.78 1874
4203.40 1895
4204.01 1938
4204.62 1921
4205.23 1942
4205.84 1952
4206.46 1858
4207.07 1861
4207.68 1941
4208.29 1945
4208.90 1887
4209.52 1912
4210.13 1923
4210.74 1892
4211.35 1947
4211.97 1925
4212.58 1964
4213.19 1925
4213.80 1966
4214.42 2098
4215.03 2210
4215.64 2289
4216.26 2322
4216.87 2426
4217.48 2713
4218.09 2907
4218.71 3239
4219.32 3606
4219.93 3957
4220.55 4313
4221.16 4493
4221.77 4610
4222.39 4820
4223.00 4752
4223.61 4949
4224.23 4794
4224.84 4727
4225.45 4715
4226.07 4821
4226.68 4917
4227.30 4841
4227.91 4843
4228.52 4649
4229.14 4315
4229.75 4087
4230.36 3719
4230.98 3330
4231.59 3086
4232.21 2911
4232.82 2771
4233.43 2681
4234.05 2601
4234.66 2574
4235.28 2550
4235.89 2573
4236.51 2469
4237.12 2337
4237.73 2382
4238.35 2422
4238.96 2312
4239.58 2224
4240.19 2218
4240.81 2211
4241.42 2215
4242.04 2208
4242.65 2207
4243.27 2255
4243.88 2145
4244.50 2175
4245.11 2121
4245.73 2150
4246.34 2053
4246.96 2082
4247.57 2124
4248.19 2096
4248.80 2111
4249.42 2057
4250.03 2107
4250.65 2058
4251.26 2030
4251.88 2038
4252.49 2017
4253.11 2059
4253.72 2058
4254.34 1966
4254.96 2009
4255.57 1985
4256.19 2064
4256.80 1998
4257.42 1968
4258.03 2011
4258.65 2028
4259.27 2063
4259.88 2101
4260.50 2086
4261.12 2106
4261.73 2086
4262.35 2031
4262.96 2001
4263.58 2089
4264.20 2108
4264.81 2090
4265.43 2130
4266.05 2087
4266.66 2112
4267.28 2232
4267.90 2131
4268.51 2103
4269.13 2143
4269.75 2154
4270.36 2120
4270.98 2043
4271.60 2134
4272.21 2223
4272.83 2345
4273.45 2408
4274.06 2404
4274.68 2442
4275.30 2514
4275.92 2535
4276.53 2479
4277.15 2473
4277.77 2504
4278.38 2396
4279.00 2265
4279.62 2238
4280.24 2103
4280.85 2059
4281.47 1991
4282.09 1947
4282.71 1910
4283.32 1902
4283.94 1950
4284.56 1887
4285.18 1924
4285.80 1865
4286.41 1872
4287.03 1830
4287.65 1850
4288.27 1848
4288.89 1803
4289.50 1830
4290.12 1754
4290.74 1742
4291.36 1811
4291.98 1787
4292.60 1744
4293.21 1752
4293.83 1792
4294.45 1803
4295.07 1821
4295.69 1810
4296.31 1831
4296.93 1788
4297.54 1823
4298.16 1860
4298.78 1845
4299.40 1847
4300.02 1828
4300.64 1872
4301.26 1869
4301.88 1908
4302.50 1862
4303.12 1850
4303.73 1896
4304.35 2005
4304.97 1942
4305.59 1861
4306.21 1894
4306.83 1920
4307.45 1947
4308.07 2008
4308.69 2006
4309.31 2020
4309.93 2074
4310.55 1926
4311.17 1936
4311.79 1982
4312.41 1959
4313.03 1967
4313.65 1912
4314.27 1943
4314.89 1987
4315.51 1895
4316.13 1869
4316.75 1929
4317.37 1886
4317.99 1921
4318.61 1900
4319.23 1890
4319.85 1893
4320.47 1957
4321.09 1973
4321.71 2064
4322.33 2227
4322.95 2266
4323.57 2162
4324.19 2293
4324.81 2327
4325.43 2363
4326.05 2308
4326.68 2251
4327.30 2184
4327.92 2145
4328.54 2242
4329.16 2181
4329.78 2131
4330.40 2078
4331.02 2050
4331.64 2153
4332.26 2208
4332.89 2242
4333.51 2436
4334.13 2469
4334.75 2536
4335.37 2692
4335.99 2881
4336.61 2982
4337.24 3019
4337.86 3092
4338.48 2969
4339.10 3028
4339.72 2983
4340.34 2877
4340.97 2959
4341.59 3141
4342.21 3517
4342.83 3934
4343.45 4669
4344.08 5513
4344.70 6334
4345.32 6833
4345.94 7130
4346.57 7251
4347.19 7052
4347.81 6566
4348.43 5798
4349.05 5069
4349.68 4485
4350.30 3982
4350.92 3464
4351.54 3149
4352.17 2872
4352.79 2709
4353.41 2749
4354.04 2600
4354.66 2579
4355.28 2580
4355.90 2565
4356.53 2546
4357.15 2473
4357.77 2475
4358.40 2493
4359.02 2483
4359.64 2437
4360.27 2444
4360.89 2488
4361.51 2404
4362.14 2374
4362.76 2317
4363.38 2272
4364.01 2183
4364.63 2179
4365.25 2165
4365.88 2199
4366.50 2112
4367.12 2111
4367.75 2044
4368.37 2048
4369.00 2080
4369.62 2095
4370.24 2132
4370.87 2092
4371.49 2104
4372.12 2120
4372.74 2062
4373.36 2075
4373.99 2156
4374.61 2153
4375.24 2140
4375.86 2272
4376.49 2369
4377.11 2502
4377.73 2578
4378.36 2676
4378.98 2604
4379.61 2605
4380.23 2550
4380.86 2474
4381.48 2397
4382.11 2381
4382.73 2331
4383.36 2291
4383.98 2294
4384.61 2298
4385.23 2242
4385.86 2306
4386.48 2304
4387.11 2270
4387.73 2180
4388.36 2205
4388.98 2170
4389.61 2172
4390.23 2153
4390.86 2149
4391.48 2146
4392.11 2104
4392.74 2208
4393.36 2137
4393.99 2137
4394.61 2082
4395.24 2141
4395.86 2151
4396.49 2205
4397.12 2072
4397.74 2095
4398.37 2164
4398.99 2142
4399.62 2169
4400.25 2223
4400.87 2192
4401.50 2226
4402.12 2305
4402.75 2251
4403.38 2434
4404.00 2498
4404.63 2575
4405.26 2744
4405.88 2971
4406.51 2995
4407.14 3076
4407.76 3187
4408.39 3170
4409.02 3153
4409.64 3114
4410.27 2918
4410.90 2760
4411.52 2628
4412.15 2484
4412.78 2370
4413.40 2306
4414.03 2208
4414.66 2086
4415.29 2035
4415.91 2003
4416.54 2046
4417.17 2108
4417.79 2078
4418.42 2044
4419.05 1973
4419.68 1991
4420.30 1989
4420.93 1993
4421.56 1920
4422.19 2005
4422.81 1954
4423.44 1922
4424.07 1860
4424.70 1873
4425.33 1787
4425.95 1831
4426.58 1821
4427.21 1825
4427.84 1804
4428.47 1776
4429.09 1751
4429.72 1814
4430.35 1829
4430.98 1876
4431.61 1906
4432.23 1859
4432.86 1876
4433.49 1918
4434.12 1968
4434.75 2001
4435.38 2006
4436.01 2001
4436.63 2056
4437.26 1966
4437.89 1898
4438.52 1946
4439.15 1864
4439.78 1827
4440.41 1843
4441.04 1957
4441.67 1938
4442.29 1864
4442.92 1885
4443.55 1878
4444.18 1894
4444.81 1987
4445.44 2006
4446.07 2089
4446.70 2071
4447.33 2037
4447.96 2020
4448.59 2107
4449.22 2180
4449.85 2133
4450.48 2078
4451.11 2077
4451.74 2101
4452.37 2040
4453.00 2192
4453.63 2232
4454.26 2163
4454.89 2202
4455.52 2224
4456.15 2181
4456.78 2157
4457.41 2114
4458.04 2114
4458.67 2000
4459.30 1937
4459.93 1980
4460.56 1977
4461.19 1904
4461.82 1846
4462.45 1852
4463.08 1845
4463.71 1961
4464.34 1871
4464.97 1916
4465.60 1853
4466.23 1845
4466.86 1819
4467.49 1818
4468.12 1863
4468.76 1779
4469.39 1903
4470.02 1773
4470.65 1848
4471.28 1808
4471.91 1835
4472.54 1883
4473.17 1837
4473.80 1819
4474.44 1820
4475.07 1876
4475.70 1910
4476.33 1849
4476.96 1886
4477.59 1873
4478.22 1880
4478.86 1912
4479.49 1917
4480.12 1995
4480.75 1966
4481.38 2006
4482.02 2010
4482.65 2046
4483.28 2115
4483.91 2105
4484.54 2055
4485.18 2179
4485.81 2182
4486.44 2198
4487.07 2177
4487.70 2181
4488.34 2248
4488.97 2283
4489.60 2301
4490.23 2275
4490.87 2328
4491.50 2227
4492.13 2275
4492.76 2126
4493.40 2199
4494.03 2202
4494.66 2237
4495.30 2253
4495.93 2265
4496.56 2256
4497.19 2384
4497.83 2460
4498.46 2509
4499.09 2573
4499.73 2725
4500.36 2834
4500.99 2912
4501.63 2817
4502.26 2817
4502.89 2849
4503.53 2674
4504.16 2554
4504.79 2517
4505.43 2406
4506.06 2342
4506.69 2422
4507.33 2454
4507.96 2406
4508.59 2370
4509.23 2453
4509.86 2494
4510.50 2486
4511.13 2505
4511.76 2630
4512.40 2648
4513.03 2585
4513.67 2602
4514.30 2639
4514.93 2646
4515.57 2583
4516.20 2602
4516.84 2536
4517.47 2621
4518.11 2692
4518.74 2676
4519.37 2695
4520.01 2723
4520.64 2830
4521.28 2847
4521.91 2944
4522.55 3029
4523.18 3140
4523.82 3338
4524.45 3616
4525.09 4123
4525.72 4559
4526.36 5486
4526.99 6947
4527.63 8886
4528.26 11285
4528.90 13442
4529.53 15773
4530.17 17684
4530.80 18549
4531.44 19090
4532.07 18432
4532.71 16891
4533.34 15124
4533.98 13491
4534.62 11468
4535.25 9369
4535.89 7916
4536.52 6493
4537.16 5354
4537.79 4481
4538.43 3916
4539.07 3544
4539.70 3176
4540.34 3056
4540.97 2932
4541.61 2767
4542.25 2695
4542.88 2637
4543.52 2601
4544.15 2543
4544.79 2505
4545.43 2456
4546.06 2441
4546.70 2390
4547.34 2328
4547.97 2329
4548.61 2241
4549.25 2221
4549.88 2280
4550.52 2213
4551.16 2185
4551.79 2210
4552.43 2335
4553.07 2287
4553.70 2285
4554.34 2363
4554.98 2412
4555.61 2526
4556.25 2623
4556.89 2652
4557.53 2731
4558.16 2846
4558.80 2949
4559.44 2999
4560.07 3082
4560.71 3034
4561.35 3001
4561.99 2975
4562.62 3044
4563.26 2990
4563.90 3100
4564.54 3012
4565.18 3033
4565.81 3196
4566.45 3224
4567.09 3270
4567.73 3308
4568.36 3355
4569.00 3322
4569.64 3334
4570.28 3290
4570.92 3184
4571.55 3077
4572.19 3094
4572.83 3003
4573.47 2863
4574.11 2816
4574.75 2764
4575.38 2725
4576.02 2749
4576.66 2756
4577.30 2755
4577.94 2778
4578.58 2811
4579.22 2862
4579.85 2990
4580.49 3095
4581.13 3041
4581.77 3061
4582.41 2986
4583.05 2872
4583.69 2896
4584.33 2840
4584.97 2690
4585.61 2610
4586.24 2531
4586.88 2555
4587.52 2556
4588.16 2690
4588.80 2815
4589.44 2922
4590.08 3135
4590.72 3315
4591.36 3378
4592.00 3325
4592.64 3143
4593.28 3028
4593.92 2916
4594.56 2693
4595.20 2624
4595.84 2577
4596.48 2460
4597.12 2487
4597.76 2448
4598.40 2408
4599.04 2347
4599.68 2449
4600.32 2404
4600.96 2388
4601.60 2336
4602.24 2367
4602.88 2422
4603.52 2324
4604.16 2330
4604.80 2324
4605.44 2454
4606.08 2432
4606.72 2375
4607.36 2362
4608.00 2435
4608.64 2458
4609.28 2427
4609.93 2451
4610.57 2430
4611.21 2302
4611.85 2301
4612.49 2342
4613.13 2243
4613.77 2255
4614.41 2316
4615.05 2323
4615.69 2191
4616.34 2132
4616.98 2170
4617.62 2135
4618.26 2196
4618.90 2097
4619.54 2028
4620.18 1988
4620.83 1917
4621.47 2042
4622.11 2021
4622.75 1989
4623.39 2021
4624.03 2105
4624.68 2162
4625.32 2076
4625.96 2081
4626.60 2118
4627.24 2121
4627.89 2174
4628.53 2223
4629.17 2208
4629.81 2303
4630.45 2361
4631.10 2565
4631.74 2634
4632.38 2708
4633.02 2750
4633.67 2776
4634.31 2822
4634.95 2708
4635.59 2779
4636.24 2777
4636.88 2805
4637.52 2798
4638.17 2712
4638.81 2619
4639.45 2682
4640.09 2585
4640.74 2591
4641.38 2612
4642.02 2647
4642.67 2590
4643.31 2604
4643.95 2638
4644.60 2633
4645.24 2667
4645.88 2822
4646.53 3008
4647.17 3250
4647.81 3673
4648.46 4324
4649.10 5000
4649.74 5967
4650.39 6771
4651.03 7312
4651.67 7780
4652.32 8092
4652.96 7856
4653.61 7643
4654.25 7048
4654.89 6321
4655.54 5254
4656.18 4623
4656.83 4071
4657.47 3426
4658.11 3043
4658.76 2845
4659.40 2641
4660.05 2458
4660.69 2340
4661.33 2176
4661.98 2189
4662.62 2144
4663.27 2187
4663.91 2072
4664.56 2120
4665.20 2197
4665.85 2138
4666.49 2209
4667.14 2186
4667.78 2078
4668.43 2116
4669.07 2054
4669.72 2036
4670.36 1931
4671.01 1902
4671.65 1871
4672.30 1884
4672.94 1892
4673.59 1889
4674.23 1920
4674.88 1882
4675.52 1980
4676.17 1948
4676.81 1957
4677.46 2058
4678.10 2104
4678.75 2055
4679.40 2100
4680.04 2124
4680.69 2216
4681.33 2170
4681.98 2149
4682.62 2140
4683.27 2151
4683.92 2159
4684.56 2157
4685.21 2129
4685.85 2115
4686.50 2134
4687.15 2199
4687.79 2201
4688.44 2217
4689.09 2262
4689.73 2271
4690.38 2286
4691.02 2295
4691.67 2314
4692.32 2233
4692.96 2278
4693.61 2276
4694.26 2332
4694.90 2418
4695.55 2444
4696.20 2524
4696.84 2710
4697.49 2857
4698.14 3007
4698.78 3203
4699.43 3291
4700.08 3176
4700.73 2917
4701.37 2829
4702.02 2643
4702.67 2646
4703.31 2549
4703.96 2467
4704.61 2390
4705.26 2345
4705.90 2339
4706.55 2395
4707.20 2357
4707.85 2318
4708.49 2349
4709.14 2326
4709.79 2398
4710.44 2288
4711.09 2310
4711.73 2265
4712.38 2328
4713.03 2269
4713.68 2260
4714.33 2203
4714.97 2099
4715.62 2165
4716.27 2141
4716.92 2134
4717.57 2218
4718.21 2216
4718.86 2331
4719.51 2309
4720.16 2318
4720.81 2242
4721.46 2221
4722.11 2228
4722.75 2218
4723.40 2163
4724.05 2271
4724.70 2384
4725.35 2396
4726.00 2324
4726.65 2309
4727.30 2330
4727.94 2242
4728.59 2243
4729.24 2063
4729.89 1960
4730.54 1936
4731.19 1966
4731.84 2020
4732.49 1948
4733.14 1960
4733.79 1983
4734.44 1937
4735.09 1906
4735.74 1849
4736.38 1905
4737.03 1882
4737.68 1919
4738.33 1889
4738.98 1893
4739.63 1929
4740.28 1937
4740.93 1870
4741.58 1820
4742.23 1789
4742.88 1843
4743.53 1864
4744.18 1868
4744.83 1823
4745.48 1828
4746.13 1821
4746.78 1881
4747.43 1877
4748.08 1916
4748.73 1971
4749.39 1965
4750.04 2053
4750.69 2101
4751.34 1963
4751.99 1957
4752.64 1949
4753.29 1983
4753.94 1937
4754.59 1831
4755.24 1867
4755.89 1905
4756.54 1913
4757.19 1797
4757.84 1803
4758.50 1883
4759.15 1832
4759.80 1861
4760.45 1909
4761.10 2017
4761.75 2065
4762.40 2046
4763.05 2073
4763.71 2130
4764.36 2156
4765.01 2155
4765.66 2078
4766.31 2069
4766.96 2030
4767.62 1966
4768.27 1941
4768.92 1890
4769.57 1792
4770.22 1735
4770.87 1658
4771.53 1638
4772.18 1571
4772.83 1584
4773.48 1617
4774.13 1611
4774.79 1549
4775.44 1629
4776.09 1645
4776.74 1626
4777.40 1591
4778.05 1668
4778.70 1639
4779.35 1606
4780.01 1661
4780.66 1595
4781.31 1696
4781.96 1672
4782.62 1654
4783.27 1642
4783.92 1602
4784.57 1644
4785.23 1547
4785.88 1549
4786.53 1608
4787.19 1610
4787.84 1598
4788.49 1615
4789.15 1584
4789.80 1605
4790.45 1531
4791.11 1538
4791.76 1582
4792.41 1555
4793.07 1572
4793.72 1610
4794.37 1621
4795.03 1628
4795.68 1614
4796.33 1592
4796.99 1590
4797.64 1604
4798.29 1582
4798.95 1536
4799.60 1595
4800.26 1625
4800.91 1562
4801.56 1541
4802.22 1544
4802.87 1611
4803.53 1568
4804.18 1577
4804.83 1663
4805.49 1588
4806.14 1675
4806.80 1632
4807.45 1672
4808.11 1670
4808.76 1698
4809.42 1682
4810.07 1668
4810.72 1649
4811.38 1694
4812.03 1717
4812.69 1720
4813.34 1702
4814.00 1673
4814.65 1692
4815.31 1731
4815.96 1717
4816.62 1718
4817.27 1815
4817.93 1816
4818.58 1855
4819.24 1906
4819.89 1859
4820.55 1836
4821.20 1898
4821.86 1789
4822.52 1893
4823.17 1988
4823.83 1974
4824.48 2006
4825.14 2063
4825.79 2020
4826.45 2029
4827.10 2035
4827.76 1997
4828.42 1886
4829.07 1777
4829.73 1835
4830.38 1779
4831.04 1886
4831.70 2040
4832.35 2116
4833.01 2156
4833.66 2286
4834.32 2466
4834.98 2659
4835.63 2743
4836.29 2855
4836.95 2895
4837.60 2987
4838.26 2959
4838.92 2776
4839.57 2588
4840.23 2479
4840.89 2345
4841.54 2199
4842.20 2057
4842.86 2014
4843.51 1970
4844.17 1980
4844.83 1933
4845.48 1875
4846.14 1861
4846.80 1892
4847.45 1836
4848.11 1809
4848.77 1817
4849.43 1788
4850.08 1842
4850.74 1872
4851.40 1791
4852.06 1799
4852.71 1843
4853.37 1835
4854.03 1833
4854.69 1737
4855.34 1824
4856.00 1822
4856.66 1813
4857.32 1864
4857.97 1884
4858.63 2006
4859.29 1869
4859.95 1911
4860.61 1940
4861.26 1821
4861.92 1778
4862.58 1830
4863.24 1872
4863.90 1939
4864.55 1945
4865.21 2012
4865.87 1982
4866.53 1946
4867.19 1918
4867.85 1876
4868.51 1909
4869.16 1844
4869.82 1899
4870.48 1920
4871.14 1940
4871.80 2031
4872.46 2084
4873.12 2084
4873.78 2179
4874.43 2177
4875.09 2300
4875.75 2314
4876.41 2486
4877.07 2544
4877.73 2617
4878.39 2627
4879.05 2548
4879.71 2524
4880.37 2386
4881.03 2352
4881.69 2248
4882.34 2223
4883.00 2205
4883.66 2046
4884.32 2066
4884.98 2059
4885.64 2042
4886.30 2109
4886.96 2033
4887.62 2132
4888.28 2175
4888.94 2225
4889.60 2315
4890.26 2307
4890.92 2356
4891.58 2376
4892.24 2401
4892.90 2388
4893.56 2331
4894.22 2234
4894.88 2211
4895.54 2146
4896.20 2124
4896.86 2149
4897.52 2197
4898.19 2217
4898.85 2333
4899.51 2358
4900.17 2284
4900.83 2181
4901.49 2172
4902.15 2135
4902.81 2031
4903.47 2002
4904.13 1966
4904.79 1923
4905.45 1974
4906.12 1966
4906.78 1998
4907.44 1961
4908.10 1939
4908.76 1895
4909.42 1880
4910.08 1921
4910.74 1875
4911.41 1915
4912.07 1810
4912.73 1835
4913.39 1778
4914.05 1779
4914.71 1737
4915.38 1679
4916.04 1685
4916.70 1700
4917.36 1628
4918.02 1663
4918.68 1663
4919.35 1598
4920.01 1635
4920.67 1657
4921.33 1618
4921.99 1592
4922.66 1615
4923.32 1592
4923.98 1654
4924.64 1691
4925.31 1734
4925.97 1680
4926.63 1670
4927.29 1635
4927.96 1709
4928.62 1695
4929.28 1638
4929.94 1649
4930.61 1669
4931.27 1655
4931.93 1741
4932.59 1717
4933.26 1717
4933.92 1807
4934.58 1804
4935.25 1814
4935.91 1791
4936.57 1770
4937.24 1773
4937.90 1820
4938.56 1817
4939.23 1767
4939.89 1778
4940.55 1766
4941.22 1781
4941.88 1797
4942.54 1792
4943.21 1820
4943.87 1881
4944.53 1834
4945.20 1788
4945.86 1770
4946.52 1770
4947.19 1733
4947.85 1720
4948.52 1820
4949.18 1794
4949.84 1738
4950.51 1751
4951.17 1717
4951.84 1710
4952.50 1737
4953.17 1750
4953.83 1746
4954.49 1699
4955.16 1728
4955.82 1689
4956.49 1713
4957.15 1736
4957.82 1778
4958.48 1858
4959.15 1828
4959.81 1793
4960.47 1825
4961.14 1960
4961.80 2110
4962.47 2210
4963.13 2289
4963.80 2376
4964.46 2331
4965.13 2253
4965.79 2219
4966.46 2120
4967.12 2081
4967.79 1975
4968.45 1996
4969.12 1988
4969.79 1924
4970.45 1936
4971.12 1942
4971.78 2071
4972.45 2013
4973.11 1928
4973.78 2039
4974.44 2141
4975.11 2149
4975.78 2229
4976.44 2231
4977.11 2262
4977.77 2268
4978.44 2258
4979.11 2293
4979.77 2358
4980.44 2445
4981.10 2630
4981.77 2842
4982.44 3066
4983.10 3238
4983.77 3367
4984.43 3670
4985.10 3672
4985.77 3539
4986.43 3477
4987.10 3203
4987.77 2904
4988.43 2720
4989.10 2468
4989.77 2438
4990.43 2274
4991.10 2033
4991.77 1974
4992.43 1905
4993.10 1860
4993.77 1803
4994.43 1794
4995.10 1747
4995.77 1689
4996.44 1768
4997.10 1692
4997.77 1685
4998.44 1557
4999.10 1531
4999.77 1655
5000.44 1616
5001.11 1554
5001.77 1528
5002.44 1520
5003.11 1547
5003.78 1519
5004.44 1572
5005.11 1528
5005.78 1578
5006.45 1595
5007.12 1615
5007.78 1552
5008.45 1552
5009.12 1632
5009.79 1678
5010.46 1688
5011.12 1648
5011.79 1673
5012.46 1698
5013.13 1759
5013.80 1646
5014.47 1707
5015.13 1663
5015.80 1637
5016.47 1683
5017.14 1739
5017.81 1775
5018.48 1852
5019.14 1914
5019.81 2035
5020.48 2161
5021.15 2264
5021.82 2277
5022.49 2276
5023.16 2254
5023.83 2301
5024.50 2225
5025.16 2092
5025.83 2069
5026.50 1965
5027.17 1910
5027.84 1815
5028.51 1778
5029.18 1733
5029.85 1757
5030.52 1725
5031.19 1707
5031.86 1694
5032.53 1616
5033.20 1572
5033.87 1596
5034.54 1575
5035.21 1630
5035.88 1600
5036.54 1587
5037.21 1607
5037.88 1584
5038.55 1561
5039.22 1542
5039.89 1565
5040.56 1581
5041.23 1604
5041.90 1628
5042.58 1672
5043.25 1578
5043.92 1578
5044.59 1584
5045.26 1576
5045.93 1559
5046.60 1576
5047.27 1550
5047.94 1539
5048.61 1512
5049.28 1544
5049.95 1568
5050.62 1536
5051.29 1534
5051.96 1475
5052.63 1491
5053.30 1508
5053.98 1445
5054.65 1409
5055.32 1493
5055.99 1458
5056.66 1465
5057.33 1499
5058.00 1555
5058.67 1563
5059.34 1565
5060.02 1582
5060.69 1528
5061.36 1529
5062.03 1569
5062.70 1641
5063.37 1597
5064.04 1640
5064.72 1585
5065.39 1550
5066.06 1535
5066.73 1590
5067.40 1573
5068.08 1554
5068.75 1510
5069.42 1510
5070.09 1540
5070.76 1545
5071.44 1653
5072.11 1598
5072.78 1595
5073.45 1617
5074.12 1661
5074.80 1678
5075.47 1658
5076.14 1782
5076.81 1890
5077.49 1929
5078.16 1991
5078.83 1977
5079.50 1957
5080.18 1918
5080.85 1910
5081.52 1866
5082.20 1819
5082.87 1798
5083.54 1736
5084.21 1744
5084.89 1704
5085.56 1729
5086.23 1851
5086.91 1833
5087.58 1899
5088.25 1992
5088.93 2066
5089.60 2193
5090.27 2171
5090.95 2279
5091.62 2307
5092.29 2324
5092.97 2228
5093.64 2163
5094.31 2064
5094.99 1994
5095.66 1943
5096.34 1897
5097.01 1890
5097.68 1812
5098.36 1795
5099.03 1780
5099.70 1778
5100.38 1825
5101.05 1859
5101.73 1881
5102.40 2000
5103.08 1916
5103.75 1978
5104.42 1921
5105.10 1956
5105.77 1965
5106.45 1859
5107.12 1807
5107.80 1814
5108.47 1794
5109.15 1779
5109.82 1703
5110.49 1647
5111.17 1768
5111.84 1741
5112.52 1723
5113.19 1729
5113.87 1732
5114.54 1710
5115.22 1792
5115.89 1868
5116.57 1854
5117.24 1816
5117.92 1923
5118.59 1833
5119.27 1874
5119.94 1883
5120.62 1853
5121.30 1790
5121.97 1796
5122.65 1787
5123.32 1747
5124.00 1802
5124.67 1727
5125.35 1743
5126.02 1757
5126.70 1769
5127.38 1764
5128.05 1765
5128.73 1760
5129.40 1853
5130.08 1933
5130.76 2102
5131.43 2081
5132.11 2115
5132.78 2139
5133.46 2207
5134.14 2143
5134.81 2023
5135.49 1993
5136.17 1896
5136.84 1870
5137.52 1773
5138.20 1751
5138.87 1710
5139.55 1690
5140.22 1753
5140.90 1701
5141.58 1633
5142.26 1605
5142.93 1632
5143.61 1722
5144.29 1680
5144.96 1640
5145.64 1692
5146.32 1678
5146.99 1707
5147.67 1700
5148.35 1731
5149.03 1708
5149.70 1701
5150.38 1679
5151.06 1672
5151.73 1682
5152.41 1613
5153.09 1627
5153.77 1648
5154.44 1581
5155.12 1515
5155.80 1535
5156.48 1500
5157.16 1419
5157.83 1466
5158.51 1463
5159.19 1450
5159.87 1450
5160.55 1461
5161.22 1437
5161.90 1444
5162.58 1481
5163.26 1521
5163.94 1502
5164.61 1484
5165.29 1455
5165.97 1528
5166.65 1521
5167.33 1476
5168.01 1502
5168.68 1450
5169.36 1436
5170.04 1522
5170.72 1448
5171.40 1381
5172.08 1368
5172.76 1419
5173.44 1453
5174.11 1491
5174.79 1510
5175.47 1523
5176.15 1540
5176.83 1533
5177.51 1586
5178.19 1599
5178.87 1520
5179.55 1527
5180.23 1479
5180.91 1520
5181.58 1501
5182.26 1444
5182.94 1476
5183.62 1504
5184.30 1477
5184.98 1471
5185.66 1464
5186.34 1516
5187.02 1495
5187.70 1410
5188.38 1443
5189.06 1454
5189.74 1408
5190.42 1486
5191.10 1442
5191.78 1487
5192.46 1478
5193.14 1502
5193.82 1457
5194.50 1430
5195.18 1452
5195.86 1441
5196.54 1474
5197.22 1465
5197.90 1459
5198.58 1450
5199.26 1439
5199.94 1426
5200.63 1493
5201.31 1495
5201.99 1576
5202.67 1509
5203.35 1553
5204.03 1625
5204.71 1619
5205.39 1547
5206.07 1597
5206.75 1693
5207.43 1714
5208.11 1802
5208.80 1814
5209.48 1868
5210.16 1966
5210.84 1997
5211.52 2126
5212.20 2051
5212.88 2091
5213.57 2013
5214.25 1995
5214.93 2045
5215.61 2075
5216.29 2060
5216.97 2064
5217.66 2068
5218.34 2026
5219.02 1992
5219.70 1986
5220.38 1867
5221.06 1943
5221.75 1935
5222.43 1888
5223.11 1838
5223.79 1814
5224.47 1782
5225.16 1758
5225.84 1757
5226.52 1794
5227.20 1716
5227.89 1691
5228.57 1681
5229.25 1674
5229.93 1735
5230.62 1660
5231.30 1639
5231.98 1600
5232.66 1640
5233.35 1717
5234.03 1700
5234.71 1641
5235.40 1620
5236.08 1652
5236.76 1655
5237.44 1678
5238.13 1772
5238.81 1822
5239.49 1794
5240.18 1799
5240.86 1770
5241.54 1816
5242.23 1746
5242.91 1673
5243.59 1715
5244.28 1729
5244.96 1752
5245.64 1707
5246.33 1667
5247.01 1695
5247.70 1729
5248.38 1690
5249.06 1767
5249.75 1846
5250.43 1922
5251.11 1878
5251.80 1915
5252.48 1976
5253.17 1880
5253.85 1899
5254.53 1840
5255.22 1777
5255.90 1732
5256.59 1711
5257.27 1780
5257.96 1774
5258.64 1772
5259.32 1852
5260.01 1865
5260.69 1963
5261.38 1918
5262.06 1877
5262.75 1919
5263.43 1917
5264.12 1888
5264.80 1877
5265.49 1858
5266.17 1875
5266.86 1819
5267.54 1851
5268.23 1779
5268.91 1713
5269.60 1752
5270.28 1759
5270.97 1740
5271.65 1828
5272.34 1806
5273.02 1815
5273.71 1828
5274.39 1819
5275.08 1833
5275.76 1865
5276.45 1992
5277.14 2091
5277.82 2195
5278.51 2217
5279.19 2332
5279.88 2422
5280.56 2368
5281.25 2329
5281.94 2330
5282.62 2168
5283.31 2160
5283.99 1959
5284.68 1888
5285.37 1931
5286.05 1826
5286.74 1749
5287.43 1728
5288.11 1715
5288.80 1780
5289.48 1746
5290.17 1748
5290.86 1729
5291.54 1770
5292.23 1840
5292.92 1768
5293.60 1810
5294.29 1788
5294.98 1885
5295.66 1937
5296.35 1943
5297.04 2040
5297.72 2213
5298.41 2279
5299.10 2321
5299.79 2412
5300.47 2548
5301.16 2612
5301.85 2602
5302.53 2575
5303.22 2549
5303.91 2406
5304.60 2302
5305.28 2316
5305.97 2284
5306.66 2177
5307.35 2248
5308.03 2256
5308.72 2362
5309.41 2401
5310.10 2428
5310.78 2505
5311.47 2520
5312.16 2494
5312.85 2418
5313.54 2327
5314.22 2246
5314.91 2187
5315.60 2350
5316.29 2368
5316.98 2277
5317.66 2395
5318.35 2535
5319.04 2593
5319.73 2623
5320.42 2696
5321.11 2701
5321.80 2613
5322.48 2599
5323.17 2519
5323.86 2447
5324.55 2462
5325.24 2411
5325.93 2444
5326.62 2463
5327.30 2540
5327.99 2614
5328.68 2630
5329.37 2633
5330.06 2697
5330.75 2695
5331.44 2746
5332.13 2801
5332.82 2955
5333.51 2908
5334.20 2962
5334.88 2989
5335.57 2865
5336.26 2880
5336.95 2917
5337.64 2880
5338.33 2965
5339.02 3096
5339.71 3073
5340.40 3174
5341.09 3272
5341.78 3403
5342.47 3415
5343.16 3509
5343.85 3621
5344.54 3796
5345.23 4133
5345.92 4582
5346.61 5238
5347.30 6296
5347.99 7633
5348.68 9084
5349.37 9893
5350.06 10798
5350.75 11091
5351.44 11023
5352.13 10486
5352.82 9424
5353.51 8165
5354.20 7099
5354.90 6091
5355.59 5140
5356.28 4376
5356.97 3798
5357.66 3314
5358.35 2989
5359.04 2772
5359.73 2615
5360.42 2493
5361.11 2443
5361.80 2405
5362.49 2333
5363.19 2432
5363.88 2384
5364.57 2395
5365.26 2462
5365.95 2398
5366.64 2327
5367.33 2264
5368.03 2205
5368.72 2165
5369.41 2140
5370.10 1972
5370.79 1892
5371.48 1936
5372.18 1930
5372.87 1926
5373.56 1901
5374.25 1865
5374.94 1877
5375.63 1921
5376.33 1981
5377.02 1940
5377.71 2012
5378.40 2002
5379.10 1960
5379.79 2014
5380.48 1989
5381.17 2005
5381.86 1964
5382.56 1954
5383.25 1979
5383.94 1983
5384.63 1968
5385.33 2106
5386.02 2139
5386.71 2239
5387.40 2196
5388.10 2320
5388.79 2227
5389.48 2307
5390.18 2330
5390.87 2315
5391.56 2358
5392.26 2324
5392.95 2236
5393.64 2182
5394.33 2145
5395.03 2099
5395.72 2104
5396.41 2053
5397.11 2069
5397.80 2073
5398.49 2099
5399.19 2001
5399.88 2044
5400.58 2008
5401.27 2051
5401.96 2054
5402.66 2052
5403.35 1942
5404.04 2019
5404.74 2072
5405.43 2088
5406.13 2005
5406.82 2040
5407.51 2050
5408.21 2030
5408.90 1992
5409.60 1932
5410.29 1984
5410.98 1980
5411.68 1948
5412.37 1874
5413.07 1830
5413.76 1882
5414.46 1870
5415.15 1837
5415.84 1819
5416.54 1862
5417.23 1790
5417.93 1783
5418.62 1855
5419.32 1887
5420.01 1875
5420.71 1940
5421.40 1851
5422.10 1883
5422.79 1851
5423.49 1943
5424.18 1921
5424.88 1912
5425.57 1828
5426.27 1825
5426.96 1835
5427.66 1825
5428.35 1840
5429.05 1777
5429.74 1848
5430.44 1891
5431.14 1937
5431.83 1869
5432.53 1888
5433.22 1926
5433.92 1946
5434.61 2031
5435.31 2035
5436.01 2091
5436.70 2124
5437.40 2097
5438.09 2084
5438.79 2087
5439.49 1972
5440.18 1935
5440.88 1981
5441.57 2005
5442.27 2060
5442.97 1969
5443.66 2004
5444.36 2081
5445.06 2070
5445.75 2131
5446.45 2160
5447.15 2196
5447.84 2218
5448.54 2310
5449.24 2423
5449.93 2368
5450.63 2394
5451.33 2406
5452.02 2378
5452.72 2282
5453.42 2284
5454.11 2175
5454.81 2119
5455.51 2074
5456.20 2065
5456.90 2077
5457.60 2077
5458.30 2013
5458.99 2076
5459.69 2186
5460.39 2185
5461.09 2211
5461.78 2200
5462.48 2184
5463.18 2181
5463.88 2180
5464.57 2219
5465.27 2242
5465.97 2156
5466.67 2227
5467.36 2177
5468.06 2143
5468.76 2202
5469.46 2188
5470.16 2339
5470.85 2375
5471.55 2345
5472.25 2315
5472.95 2345
5473.65 2397
5474.35 2415
5475.04 2424
5475.74 2572
5476.44 2616
5477.14 2883
5477.84 3135
5478.54 3375
5479.23 3733
5479.93 4001
5480.63 3797
5481.33 3739
5482.03 3699
5482.73 3382
5483.43 3170
5484.13 2996
5484.83 2964
5485.52 2959
5486.22 2800
5486.92 2860
5487.62 2875
5488.32 2722
5489.02 2792
5489.72 2831
5490.42 2892
5491.12 2960
5491.82 2993
5492.52 3029
5493.22 3083
5493.92 3147
5494.62 3113
5495.31 3086
5496.01 3162
5496.71 3388
5497.41 3598
5498.11 4116
5498.81 4856
5499.51 5486
5500.21 5848
5500.91 6021
5501.61 5795
5502.31 5166
5503.01 4705
5503.71 4265
5504.41 3881
5505.11 3480
5505.81 3270
5506.51 3185
5507.22 3149
5507.92 3026
5508.62 2957
5509.32 2872
5510.02 2778
5510.72 2690
5511.42 2615
5512.12 2581
5512.82 2643
5513.52 2676
5514.22 2661
5514.92 2575
5515.62 2631
5516.32 2574
5517.03 2473
5517.73 2469
5518.43 2479
5519.13 2505
5519.83 2415
5520.53 2447
5521.23 2454
5521.93 2380
5522.63 2269
5523.34 2279
5524.04 2241
5524.74 2144
5525.44 2100
5526.14 2086
5526.84 2004
5527.55 2003
5528.25 2012
5528.95 1955
5529.65 1952
5530.35 1942
5531.05 1975
5531.76 1954
5532.46 1955
5533.16 1887
5533.86 1852
5534.56 1939
5535.27 1968
5535.97 1939
5536.67 1912
5537.37 1912
5538.08 1947
5538.78 1845
5539.48 1902
5540.18 1880
5540.89 1816
5541.59 1807
5542.29 1833
5542.99 1874
5543.70 1826
5544.40 1823
5545.10 1812
5545.80 1863
5546.51 1808
5547.21 1864
5547.91 1847
5548.62 1795
5549.32 1807
5550.02 1765
5550.73 1904
5551.43 1882
5552.13 1814
5552.84 1839
5553.54 1810
5554.24 1766
5554.95 1784
5555.65 1792
5556.35 1822
5557.06 1777
5557.76 1796
5558.46 1819
5559.17 1777
5559.87 1820
5560.57 1918
5561.28 1931
5561.98 1976
5562.69 1983
5563.39 2010
5564.09 2062
5564.80 1986
5565.50 2025
5566.21 1992
5566.91 2018
5567.61 1958
5568.32 2046
5569.02 2057
5569.73 1988
5570.43 1931
5571.14 2010
5571.84 1993
5572.54 1885
5573.25 1916
5573.95 1977
5574.66 1907
5575.36 2004
5576.07 1984
5576.77 2049
5577.48 2029
5578.18 1966
5578.89 1994
5579.59 1925
5580.30 1944
5581.00 1924
5581.71 1913
5582.41 1832
5583.12 1835
5583.82 1824
5584.53 1699
5585.23 1680
5585.94 1762
5586.64 1694
5587.35 1645
5588.06 1650
5588.76 1636
5589.47 1660
5590.17 1592
5590.88 1620
5591.58 1646
5592.29 1636
5592.99 1641
5593.70 1608
5594.41 1638
5595.11 1615
5595.82 1588
5596.52 1617
5597.23 1620
5597.94 1624
5598.64 1621
5599.35 1589
5600.06 1569
5600.76 1555
5601.47 1606
5602.17 1600
5602.88 1603
5603.59 1637
5604.29 1621
5605.00 1634
5605.71 1723
5606.41 1705
5607.12 1658
5607.83 1583
5608.53 1653
5609.24 1691
5609.95 1688
5610.65 1626
5611.36 1637
5612.07 1646
5612.78 1653
5613.48 1631
5614.19 1612
5614.90 1579
5615.60 1567
5616.31 1596
5617.02 1585
5617.73 1592
5618.43 1560
5619.14 1539
5619.85 1567
5620.56 1577
5621.26 1558
5621.97 1537
5622.68 1618
5623.39 1526
5624.09 1621
5624.80 1619
5625.51 1633
5626.22 1708
5626.93 1674
5627.63 1691
5628.34 1729
5629.05 1718
5629.76 1760
5630.47 1757
5631.17 1710
5631.88 1690
5632.59 1642
5633.30 1671
5634.01 1710
5634.72 1714
5635.42 1723
5636.13 1806
5636.84 1770
5637.55 1810
5638.26 1815
5638.97 1810
5639.68 1875
5640.39 1982
5641.09 1877
5641.80 1826
5642.51 1848
5643.22 1819
5643.93 1804
5644.64 1800
5645.35 1682
5646.06 1715
5646.77 1722
5647.48 1729
5648.19 1748
5648.89 1782
5649.60 1790
5650.31 1697
5651.02 1838
5651.73 1833
5652.44 1869
5653.15 1919
5653.86 1941
5654.57 1956
5655.28 2094
5655.99 2193
5656.70 2223
5657.41 2216
5658.12 2167
5658.83 2147
5659.54 2067
5660.25 2053
5660.96 1947
5661.67 1905
5662.38 1929
5663.09 1834
5663.80 1784
5664.51 1826
5665.22 1828
5665.93 1785
5666.64 1844
5667.35 1886
5668.06 1949
5668.77 1958
5669.48 2063
5670.19 2064
5670.91 2142
5671.62 2160
5672.33 2127
5673.04 2008
5673.75 2016
5674.46 2003
5675.17 1953
5675.88 1908
5676.59 1932
5677.30 1878
5678.01 1848
5678.73 1875
5679.44 1852
5680.15 1833
5680.86 1875
5681.57 1874
5682.28 1857
5682.99 1801
5683.71 1766
5684.42 1721
5685.13 1719
5685.84 1755
5686.55 1736
5687.26 1747
5687.98 1870
5688.69 1842
5689.40 1822
5690.11 1888
5690.82 1814
5691.54 1749
5692.25 1780
5692.96 1740
5693.67 1718
5694.38 1727
5695.10 1734
5695.81 1766
5696.52 1666
5697.23 1617
5697.95 1618
5698.66 1638
5699.37 1691
5700.08 1694
5700.80 1609
5701.51 1724
5702.22 1668
5702.93 1681
5703.65 1749
5704.36 1775
5705.07 1790
5705.78 1756
5706.50 1674
5707.21 1717
5707.92 1708
5708.64 1670
5709.35 1724
5710.06 1711
5710.78 1692
5711.49 1643
5712.20 1648
5712.92 1620
5713.63 1643
5714.34 1713
5715.06 1691
5715.77 1716
5716.48 1693
5717.20 1688
5717.91 1777
5718.62 1733
5719.34 1729
5720.05 1709
5720.77 1688
5721.48 1764
5722.19 1803
5722.91 1826
5723.62 1772
5724.33 1797
5725.05 1798
5725.76 1845
5726.48 1830
5727.19 1878
5727.91 1786
5728.62 1862
5729.33 1867
5730.05 1912
5730.76 1913
5731.48 1897
5732.19 1874
5732.91 1910
5733.62 1932
5734.34 1918
5735.05 1934
5735.77 2009
5736.48 2029
5737.20 1989
5737.91 1995
5738.63 1995
5739.34 1986
5740.06 1963
5740.77 2017
5741.49 2033
5742.20 2006
5742.92 2030
5743.63 2030
5744.35 2018
5745.06 2003
5745.78 2029
5746.49 2119
5747.21 2181
5747.92 2182
5748.64 2260
5749.35 2341
5750.07 2501
5750.79 2707
5751.50 2917
5752.22 3206
5752.93 3338
5753.65 3599
5754.36 3610
5755.08 3498
5755.80 3498
5756.51 3359
5757.23 3124
5757.95 2871
5758.66 2764
5759.38 2670
5760.09 2526
5760.81 2514
5761.53 2372
5762.24 2371
5762.96 2443
5763.68 2466
5764.39 2389
5765.11 2406
5765.83 2477
5766.54 2429
5767.26 2439
5767.98 2571
5768.69 2553
5769.41 2527
5770.13 2602
5770.84 2705
5771.56 2708
5772.28 2627
5772.99 2655
5773.71 2729
5774.43 2724
5775.15 2715
5775.86 2826
5776.58 2811
5777.30 2950
5778.01 3018
5778.73 3115
5779.45 3168
5780.17 3142
5780.88 3146
5781.60 3185
5782.32 3245
5783.04 3201
5783.76 3327
5784.47 3387
5785.19 3332
5785.91 3442
5786.63 3564
5787.34 3637
5788.06 3875
5788.78 3927
5789.50 4073
5790.22 4230
5790.94 4543
5791.65 4714
5792.37 4899
5793.09 5074
5793.81 5111
5794.53 5315
5795.25 5768
5795.96 6534
5796.68 7586
5797.40 9301
5798.12 11881
5798.84 14665
5799.56 16766
5800.28 18018
5800.99 17633
5801.71 16525
5802.43 14497
5803.15 12502
5803.87 10464
5804.59 8873
5805.31 7916
5806.03 7265
5806.75 6944
5807.47 6759
5808.18 6530
5808.90 6345
5809.62 6188
5810.34 6128
5811.06 6113
5811.78 5974
5812.50 6077
5813.22 6161
5813.94 6269
5814.66 6225
5815.38 6125
5816.10 6051
5816.82 5708
5817.54 5481
5818.26 5231
5818.98 5066
5819.70 4822
5820.42 4779
5821.14 4591
5821.86 4524
5822.58 4330
5823.30 4223
5824.02 3967
5824.74 3842
5825.46 3879
5826.18 3881
5826.90 3662
5827.62 3545
5828.34 3578
5829.06 3508
5829.78 3492
5830.50 3325
5831.22 3267
5831.95 3205
5832.67 3137
5833.39 3107
5834.11 3004
5834.83 3004
5835.55 2956
5836.27 2949
5836.99 2881
5837.71 2970
5838.43 3016
5839.15 3034
5839.88 3057
5840.60 2996
5841.32 2871
5842.04 2822
5842.76 2810
5843.48 2807
5844.20 2791
5844.93 2798
5845.65 2754
5846.37 2683
5847.09 2755
5847.81 2761
5848.53 2734
5849.26 2700
5849.98 2801
5850.70 2836
5851.42 2744
5852.14 2707
5852.87 2683
5853.59 2741
5854.31 2712
5855.03 2668
5855.75 2674
5856.48 2699
5857.20 2665
5857.92 2700
5858.64 2615
5859.37 2613
5860.09 2585
5860.81 2535
5861.53 2604
5862.26 2620
5862.98 2561
5863.70 2611
5864.42 2530
5865.15 2566
5865.87 2473
5866.59 2430
5867.31 2458
5868.04 2502
5868.76 2526
5869.48 2549
5870.21 2605
5870.93 2586
5871.65 2709
5872.38 2678
5873.10 2683
5873.82 2735
5874.55 2636
5875.27 2535
5875.99 2496
5876.72 2525
5877.44 2543
5878.16 2526
5878.89 2505
5879.61 2445
5880.33 2450
5881.06 2473
5881.78 2508
5882.51 2486
5883.23 2492
5883.95 2550
5884.68 2476
5885.40 2463
5886.13 2557
5886.85 2477
5887.57 2378
5888.30 2344
5889.02 2309
5889.75 2353
5890.47 2349
5891.20 2295
5891.92 2257
5892.64 2219
5893.37 2224
5894.09 2273
5894.82 2192
5895.54 2223
5896.27 2242
5896.99 2242
5897.72 2155
5898.44 2111
5899.17 2095
5899.89 2084
5900.62 2126
5901.34 2159
5902.07 2184
5902.79 2182
5903.52 2057
5904.24 2101
5904.97 2146
5905.69 2081
5906.42 1999
5907.14 2066
5907.87 2103
5908.59 2041
5909.32 2032
5910.04 2036
5910.77 2126
5911.50 2036
5912.22 2025
5912.95 2055
5913.67 2105
5914.40 2024
5915.12 2099
5915.85 2101
5916.58 2142
5917.30 2127
5918.03 2166
5918.75 2193
5919.48 2137
5920.21 2157
5920.93 2229
5921.66 2182
5922.39 2177
5923.11 2161
5923.84 2227
5924.56 2270
5925.29 2222
5926.02 2250
5926.74 2265
5927.47 2246
5928.20 2286
5928.92 2363
5929.65 2361
5930.38 2372
5931.10 2382
5931.83 2610
5932.56 2729
5933.28 3005
5934.01 3187
5934.74 3352
5935.47 3601
5936.19 3682
5936.92 3639
5937.65 3581
5938.37 3343
5939.10 3262
5939.83 3197
5940.56 2985
5941.28 3002
5942.01 2992
5942.74 2908
5943.47 2887
5944.19 2804
5944.92 2763
5945.65 2824
5946.38 2927
5947.11 2963
5947.83 2976
5948.56 3118
5949.29 3388
5950.02 3543
5950.74 3760
5951.47 3938
5952.20 3975
5952.93 3855
5953.66 3858
5954.39 3628
5955.11 3375
5955.84 3467
5956.57 3456
5957.30 3393
5958.03 3382
5958.76 3366
5959.48 3372
5960.21 3477
5960.94 3438
5961.67 3523
5962.40 3633
5963.13 3707
5963.86 3996
5964.59 4455
5965.31 4903
5966.04 5222
5966.77 5436
5967.50 5363
5968.23 5151
5968.96 4985
5969.69 4709
5970.42 4344
5971.15 4164
5971.88 4008
5972.61 3954
5973.34 3822
5974.06 3768
5974.79 3783
5975.52 3772
5976.25 3793
5976.98 3819
5977.71 3915
5978.44 3951
5979.17 4111
5979.90 4227
5980.63 4190
5981.36 4221
5982.09 4145
5982.82 4235
5983.55 4217
5984.28 4228
5985.01 4121
5985.74 4117
5986.47 4196
5987.20 4125
5987.93 4106
5988.66 4138
5989.39 4210
5990.12 4158
5990.85 4291
5991.58 4185
5992.32 4235
5993.05 4297
5993.78 4265
5994.51 4375
5995.24 4534
5995.97 4372
5996.70 4335
5997.43 4332
5998.16 4354
5998.89 4457
5999.62 4374
6000.35 4263
6001.09 4191
6001.82 4151
6002.55 4130
6003.28 4160
6004.01 4101
6004.74 4242
6005.47 4381
6006.20 4687
6006.94 5000
6007.67 5450
6008.40 6069
6009.13 6982
6009.86 7967
6010.59 8828
6011.33 9567
6012.06 10355
6012.79 10616
6013.52 10586
6014.25 10316
6014.98 9680
6015.72 8872
6016.45 8082
6017.18 7410
6017.91 6444
6018.64 5800
6019.38 5141
6020.11 4704
6020.84 4317
6021.57 3992
6022.31 3734
6023.04 3522
6023.77 3384
6024.50 3365
6025.24 3329
6025.97 3251
6026.70 3178
6027.43 3095
6028.17 2991
6028.90 3024
6029.63 2898
6030.37 2800
6031.10 2764
6031.83 2852
6032.56 2728
6033.30 2707
6034.03 2675
6034.76 2732
6035.50 2706
6036.23 2773
6036.96 2807
6037.70 2815
6038.43 2805
6039.16 2846
6039.90 2870
6040.63 2917
6041.36 2862
6042.10 2905
6042.83 2970
6043.56 2946
6044.30 2930
6045.03 2944
6045.77 2911
6046.50 2951
6047.23 2898
6047.97 2938
6048.70 3046
6049.44 3084
6050.17 3177
6050.90 3227
6051.64 3361
6052.37 3401
6053.11 3502
6053.84 3392
6054.57 3305
6055.31 3212
6056.04 3190
6056.78 3142
6057.51 3062
6058.25 2982
6058.98 3114
6059.72 3079
6060.45 3037
6061.19 2984
6061.92 2936
6062.66 2980
6063.39 3004
6064.13 2926
6064.86 2919
6065.60 2888
6066.33 2834
6067.07 2779
6067.80 2810
6068.54 2768
6069.27 2712
6070.01 2680
6070.74 2689
6071.48 2723
6072.21 2579
6072.95 2543
6073.68 2602
6074.42 2556
6075.15 2576
6075.89 2559
6076.63 2537
6077.36 2570
6078.10 2564
6078.83 2543
6079.57 2534
6080.30 2435
6081.04 2484
6081.78 2412
6082.51 2412
6083.25 2418
6083.98 2403
6084.72 2324
6085.46 2345
6086.19 2384
6086.93 2296
6087.67 2221
6088.40 2327
6089.14 2413
6089.88 2331
6090.61 2359
6091.35 2306
6092.09 2379
6092.82 2291
6093.56 2274
6094.30 2299
6095.03 2283
6095.77 2325
6096.51 2310
6097.24 2279
6097.98 2337
6098.72 2245
6099.45 2234
6100.19 2311
6100.93 2189
6101.67 2210
6102.40 2166
6103.14 2251
6103.88 2173
6104.61 2208
6105.35 2121
6106.09 2175
6106.83 2223
6107.56 2181
6108.30 2207
6109.04 2178
6109.78 2145
6110.51 2174
6111.25 2234
6111.99 2297
6112.73 2296
6113.47 2222
6114.20 2237
6114.94 2313
6115.68 2213
6116.42 2211
6117.16 2275
6117.89 2238
6118.63 2271
6119.37 2291
6120.11 2381
6120.85 2469
6121.59 2425
6122.32 2503
6123.06 2519
6123.80 2508
6124.54 2497
6125.28 2481
6126.02 2515
6126.76 2441
6127.49 2455
6128.23 2433
6128.97 2468
6129.71 2419
6130.45 2444
6131.19 2311
6131.93 2386
6132.67 2436
6133.41 2493
6134.15 2428
6134.88 2542
6135.62 2598
6136.36 2538
6137.10 2567
6137.84 2591
6138.58 2585
6139.32 2592
6140.06 2598
6140.80 2640
6141.54 2610
6142.28 2576
6143.02 2519
6143.76 2503
6144.50 2484
6145.24 2515
6145.98 2578
6146.72 2492
6147.46 2577
6148.20 2616
6148.94 2663
6149.68 2665
6150.42 2651
6151.16 2726
6151.90 2741
6152.64 2705
6153.38 2745
6154.12 2818
6154.86 2808
6155.60 2833
6156.34 2876
6157.08 2931
6157.82 2932
6158.56 2925
6159.30 3019
6160.04 3007
6160.78 3043
6161.52 3153
6162.27 3370
6163.01 3486
6163.75 3725
6164.49 3868
6165.23 4049
6165.97 4143
6166.71 4203
6167.45 4163
6168.19 4174
6168.94 4123
6169.68 4052
6170.42 3954
6171.16 3953
6171.90 3825
6172.64 3809
6173.38 3790
6174.13 3738
6174.87 3628
6175.61 3591
6176.35 3685
6177.09 3740
6177.83 3783
6178.58 3878
6179.32 3915
6180.06 3948
6180.80 3949
6181.54 4000
6182.28 3991
6183.03 4105
6183.77 4122
6184.51 4194
6185.25 4132
6186.00 4104
6186.74 4212
6187.48 4274
6188.22 4408
6188.97 4553
6189.71 4633
6190.45 4807
6191.19 4909
6191.94 5050
6192.68 5201
6193.42 5280
6194.16 5184
6194.91 5176
6195.65 5253
6196.39 5137
6197.13 4994
6197.88 5143
6198.62 5049
6199.36 5161
6200.11 5339
6200.85 5399
6201.59 5553
6202.34 5916
6203.08 6589
6203.82 7532
6204.57 9225
6205.31 11384
6206.05 14366
6206.80 17552
6207.54 20391
6208.28 22284
6209.03 22955
6209.77 22326
6210.52 21064
6211.26 19162
6212.00 17031
6212.75 14791
6213.49 12763
6214.23 10956
6214.98 9534
6215.72 8070
6216.47 7093
6217.21 6358
6217.95 5909
6218.70 5491
6219.44 5196
6220.19 5112
6220.93 5210
6221.68 5397
6222.42 5503
6223.17 5630
6223.91 5765
6224.65 5721
6225.40 5689
6226.14 5437
6226.89 4993
6227.63 4619
6228.38 4315
6229.12 4075
6229.87 3816
6230.61 3611
6231.36 3502
6232.10 3466
6232.85 3419
6233.59 3318
6234.34 3273
6235.08 3389
6235.83 3447
6236.57 3475
6237.32 3539
6238.06 3635
6238.81 3595
6239.56 3684
6240.30 3679
6241.05 3685
6241.79 3664
6242.54 3656
6243.28 3772
6244.03 3816
6244.77 3866
6245.52 4056
6246.27 4366
6247.01 4733
6247.76 5023
6248.50 5187
6249.25 5204
6250.00 5161
6250.74 4945
6251.49 4764
6252.23 4611
6252.98 4528
6253.73 4431
6254.47 4344
6255.22 4332
6255.97 4375
6256.71 4340
6257.46 4337
6258.21 4275
6258.95 4335
6259.70 4309
6260.45 4276
6261.19 4277
6261.94 4319
6262.69 4334
6263.43 4438
6264.18 4499
6264.93 4715
6265.67 4997
6266.42 5376
6267.17 5732
6267.92 5901
6268.66 6055
6269.41 5969
6270.16 5807
6270.90 5811
6271.65 5629
6272.40 5509
6273.15 5649
6273.89 5883
6274.64 6202
6275.39 6486
6276.14 6714
6276.89 6631
6277.63 6530
6278.38 6197
6279.13 5875
6279.88 5433
6280.62 4931
6281.37 4594
6282.12 4264
6282.87 4104
6283.62 3838
6284.36 3625
6285.11 3611
6285.86 3649
6286.61 3635
6287.36 3804
6288.11 3809
6288.85 3925
6289.60 3928
6290.35 3934
6291.10 3764
6291.85 3666
6292.60 3552
6293.35 3503
6294.09 3396
6294.84 3353
6295.59 3356
6296.34 3381
6297.09 3264
6297.84 3177
6298.59 3172
6299.34 3114
6300.09 3143
6300.83 3136
6301.58 3156
6302.33 3187
6303.08 3226
6303.83 3193
6304.58 3216
6305.33 3147
6306.08 3130
6306.83 3040
6307.58 3067
6308.33 3106
6309.08 3169
6309.83 3193
6310.58 3204
6311.33 3202
6312.08 3111
6312.83 3022
6313.58 3116
6314.33 3056
6315.08 2966
6315.83 2992
6316.58 3032
6317.33 2897
6318.08 2918
6318.83 2890
6319.58 2916
6320.33 2886
6321.08 2827
6321.83 2687
6322.58 2687
6323.33 2717
6324.08 2728
6324.83 2710
6325.58 2771
6326.33 2743
6327.08 2736
6327.83 2737
6328.58 2677
6329.33 2674
6330.08 2628
6330.84 2654
6331.59 2681
6332.34 2633
6333.09 2670
6333.84 2679
6334.59 2634
6335.34 2609
6336.09 2638
6336.84 2638
6337.60 2636
6338.35 2580
6339.10 2589
6339.85 2554
6340.60 2636
6341.35 2587
6342.10 2596
6342.86 2657
6343.61 2788
6344.36 2817
6345.11 2726
6345.86 2738
6346.61 2719
6347.37 2728
6348.12 2730
6348.87 2823
6349.62 2844
6350.37 2919
6351.13 3044
6351.88 3138
6352.63 3130
6353.38 3225
6354.14 3131
6354.89 3085
6355.64 3010
6356.39 2950
6357.14 2885
6357.90 2804
6358.65 2832
6359.40 2798
6360.16 2785
6360.91 2781
6361.66 2751
6362.41 2692
6363.17 2689
6363.92 2784
6364.67 2622
6365.42 2695
6366.18 2784
6366.93 2878
6367.68 2847
6368.44 2860
6369.19 2939
6369.94 2919
6370.70 2884
6371.45 2839
6372.20 2809
6372.96 2728
6373.71 2743
6374.46 2742
6375.22 2847
6375.97 2818
6376.72 2778
6377.48 2826
6378.23 2854
6378.99 2821
6379.74 2793
6380.49 2716
6381.25 2713
6382.00 2709
6382.75 2754
6383.51 2786
6384.26 2848
6385.02 2965
6385.77 3227
6386.53 3582
6387.28 3960
6388.03 4274
6388.79 4471
6389.54 4600
6390.30 4563
6391.05 4357
6391.81 4103
6392.56 3885
6393.31 3587
6394.07 3237
6394.82 2972
6395.58 2854
6396.33 2674
6397.09 2507
6397.84 2447
6398.60 2403
6399.35 2348
6400.11 2374
6400.86 2334
6401.62 2275
6402.37 2382
6403.13 2307
6403.88 2279
6404.64 2336
6405.39 2317
6406.15 2347
6406.90 2367
6407.66 2384
6408.42 2384
6409.17 2408
6409.93 2330
6410.68 2312
6411.44 2265
6412.19 2232
6412.95 2248
6413.71 2267
6414.46 2185
6415.22 2144
6415.97 2186
6416.73 2268
6417.48 2285
6418.24 2267
6419.00 2265
6419.75 2266
6420.51 2348
6421.27 2338
6422.02 2340
6422.78 2428
6423.53 2413
6424.29 2361
6425.05 2344
6425.80 2300
6426.56 2264
6427.32 2228
6428.07 2253
6428.83 2220
6429.59 2220
6430.34 2191
6431.10 2212
6431.86 2131
6432.61 2212
6433.37 2188
6434.13 2152
6434.89 2131
6435.64 2120
6436.40 2137
6437.16 2180
6437.91 2264
6438.67 2214
6439.43 2184
6440.19 2185
6440.94 2219
6441.70 2192
6442.46 2136
6443.22 2174
6443.97 2177
6444.73 2122
6445.49 2175
6446.25 2133
6447.00 2152
6447.76 2166
6448.52 2136
6449.28 2151
6450.04 2113
6450.79 2177
6451.55 2184
6452.31 2195
6453.07 2141
6453.83 2186
6454.58 2163
6455.34 2203
6456.10 2190
6456.86 2173
6457.62 2217
6458.38 2145
6459.13 2120
6459.89 2112
6460.65 2142
6461.41 2164
6462.17 2230
6462.93 2236
6463.69 2170
6464.44 2218
6465.20 2190
6465.96 2222
6466.72 2262
6467.48 2211
6468.24 2162
6469.00 2158
6469.76 2111
6470.52 2160
6471.28 2213
6472.03 2176
6472.79 2208
6473.55 2235
6474.31 2222
6475.07 2200
6475.83 2266
6476.59 2251
6477.35 2203
6478.11 2260
6478.87 2248
6479.63 2306
6480.39 2295
6481.15 2322
6481.91 2325
6482.67 2319
6483.43 2319
6484.19 2327
6484.95 2321
6485.71 2434
6486.47 2476
6487.23 2500
6487.99 2515
6488.75 2524
6489.51 2558
6490.27 2558
6491.03 2566
6491.79 2597
6492.55 2612
6493.31 2673
6494.07 2835
6494.83 2772
6495.59 2759
6496.35 2866
6497.11 2827
6497.87 2818
6498.64 2778
6499.40 2805
6500.16 2797
6500.92 2754
6501.68 2774
6502.44 2837
6503.20 2791
6503.96 2847
6504.72 2897
6505.48 2936
6506.25 2930
6507.01 2924
6507.77 3030
6508.53 3036
6509.29 3054
6510.05 3074
6510.81 3091
6511.57 3054
6512.34 3133
6513.10 3157
6513.86 3147
6514.62 3084
6515.38 3139
6516.15 3141
6516.91 3135
6517.67 3173
6518.43 3314
6519.19 3354
6519.95 3441
6520.72 3621
6521.48 3927
6522.24 4429
6523.00 4833
6523.77 5439
6524.53 5914
6525.29 6459
6526.05 6979
6526.81 7105
6527.58 7231
6528.34 7052
6529.10 6691
6529.86 6129
6530.63 5699
6531.39 5267
6532.15 4828
6532.92 4388
6533.68 4196
6534.44 4006
6535.20 3779
6535.97 3536
6536.73 3428
6537.49 3398
6538.26 3269
6539.02 3170
6539.78 3062
6540.55 3049
6541.31 2954
6542.07 2829
6542.84 2781
6543.60 2712
6544.36 2758
6545.13 2703
6545.89 2664
6546.65 2668
6547.42 2629
6548.18 2616
6548.94 2645
6549.71 2624
6550.47 2699
6551.24 2633
6552.00 2654
6552.76 2818
6553.53 2811
6554.29 2766
6555.06 2851
6555.82 2840
6556.58 2834
6557.35 2963
6558.11 2888
6558.88 2988
6559.64 3076
6560.41 3084
6561.17 3114
6561.93 3070
6562.70 3103
6563.46 3128
6564.23 3214
6564.99 3139
6565.76 3100
6566.52 3140
6567.29 3060
6568.05 3077
6568.82 3135
6569.58 3129
6570.35 3104
6571.11 3120
6571.88 3171
6572.64 3254
6573.41 3304
6574.17 3414
6574.94 3339
6575.70 3361
6576.47 3504
6577.23 3610
6578.00 3491
6578.76 3477
6579.53 3567
6580.29 3705
6581.06 3663
6581.83 3734
6582.59 3691
6583.36 3719
6584.12 3717
6584.89 3651
6585.65 3685
6586.42 3694
6587.19 3769
6587.95 3791
6588.72 3977
6589.48 4129
6590.25 4460
6591.02 4823
6591.78 5295
6592.55 5554
6593.32 5874
6594.08 5986
6594.85 5982
6595.61 5893
6596.38 5575
6597.15 5279
6597.91 4916
6598.68 4422
6599.45 4163
6600.21 3886
6600.98 3528
6601.75 3511
6602.51 3409
6603.28 3348
6604.05 3240
6604.82 3126
6605.58 3129
6606.35 3134
6607.12 3120
6607.88 3128
6608.65 3018
6609.42 3051
6610.19 3062
6610.95 3022
6611.72 2960
6612.49 2974
6613.25 3009
6614.02 2971
6614.79 3038
6615.56 3089
6616.32 3133
6617.09 3216
6617.86 3269
6618.63 3215
6619.40 3248
6620.16 3225
6620.93 3329
6621.70 3275
6622.47 3329
6623.24 3256
6624.00 3174
6624.77 3371
6625.54 3323
6626.31 3311
6627.08 3288
6627.84 3315
6628.61 3451
6629.38 3689
6630.15 3963
6630.92 4468
6631.69 4993
6632.46 5599
6633.22 6084
6633.99 6476
6634.76 6503
6635.53 6337
6636.30 6013
6637.07 5532
6637.84 5071
6638.61 4751
6639.37 4250
6640.14 3897
6640.91 3726
6641.68 3619
6642.45 3327
6643.22 3244
6643.99 3209
6644.76 3179
6645.53 3202
6646.30 3154
6647.07 3195
6647.84 3216
6648.61 3248
6649.37 3279
6650.14 3318
6650.91 3249
6651.68 3152
6652.45 3253
6653.22 3211
6653.99 3306
6654.76 3352
6655.53 3277
6656.30 3205
6657.07 3206
6657.84 3118
6658.61 3046
6659.38 3034
6660.15 3002
6660.92 3085
6661.69 3049
6662.46 3041
6663.23 3011
6664.00 3011
6664.77 2933
6665.55 3073
6666.32 3028
6667.09 3056
6667.86 3092
6668.63 3089
6669.40 3067
6670.17 3067
6670.94 3098
6671.71 3148
6672.48 3023
6673.25 3024
6674.02 2995
6674.79 3055
6675.57 2979
6676.34 2966
6677.11 2970
6677.88 2955
6678.65 2979
6679.42 3034
6680.19 3154
6680.96 3171
6681.74 3307
6682.51 3486
6683.28 3710
6684.05 3823
6684.82 3973
6685.59 4004
6686.37 3831
6687.14 3673
6687.91 3597
6688.68 3376
6689.45 3295
6690.22 3188
6691.00 3167
6691.77 3027
6692.54 2961
6693.31 3003
6694.08 2954
6694.86 2910
6695.63 2985
6696.40 2833
6697.17 2942
6697.95 2891
6698.72 2846
6699.49 2869
6700.26 2901
6701.04 2835
6701.81 2817
6702.58 2782
6703.35 2706
6704.13 2742
6704.90 2724
6705.67 2722
6706.44 2667
6707.22 2555
6707.99 2616
6708.76 2621
6709.54 2566
6710.31 2615
6711.08 2566
6711.86 2491
6712.63 2497
6713.40 2513
6714.17 2478
6714.95 2565
6715.72 2557
6716.50 2554
6717.27 2506
6718.04 2508
6718.82 2621
6719.59 2641
6720.36 2547
6721.14 2554
6721.91 2519
6722.68 2541
6723.46 2629
6724.23 2540
6725.01 2484
6725.78 2502
6726.55 2542
6727.33 2578
6728.10 2591
6728.88 2594
6729.65 2641
6730.42 2608
6731.20 2591
6731.97 2601
6732.75 2666
6733.52 2739
6734.30 2630
6735.07 2702
6735.84 2758
6736.62 2778
6737.39 2746
6738.17 2706
6738.94 2735
6739.72 2749
6740.49 2730
6741.27 2665
6742.04 2743
6742.82 2804
6743.59 2740
6744.37 2825
6745.14 2785
6745.92 2876
6746.69 2939
6747.47 2937
6748.24 3087
6749.02 3205
6749.79 3359
6750.57 3559
6751.34 3702
6752.12 3749
6752.90 3796
6753.67 3744
6754.45 3584
6755.22 3387
6756.00 3247
6756.77 3097
6757.55 3004
6758.33 2867
6759.10 2799
6759.88 2767
6760.65 2779
6761.43 2693
6762.20 2697
6762.98 2721
6763.76 2667
6764.53 2639
6765.31 2666
6766.09 2644
6766.86 2654
6767.64 2617
6768.41 2712
6769.19 2653
6769.97 2605
6770.74 2558
6771.52 2492
6772.30 2488
6773.07 2530
6773.85 2456
6774.63 2393
6775.40 2463
6776.18 2507
6776.96 2521
6777.74 2472
6778.51 2541
6779.29 2544
6780.07 2637
6780.84 2600
6781.62 2656
6782.40 2571
6783.17 2449
6783.95 2420
6784.73 2472
6785.51 2449
6786.28 2408
6787.06 2436
6787.84 2414
6788.62 2358
6789.39 2392
6790.17 2369
6790.95 2422
6791.73 2375
6792.51 2386
6793.28 2410
6794.06 2370
6794.84 2279
6795.62 2285
6796.39 2349
6797.17 2368
6797.95 2352
6798.73 2341
6799.51 2441
6800.29 2415
6801.06 2439
6801.84 2511
6802.62 2537
6803.40 2595
6804.18 2730
6804.96 2710
6805.73 2717
6806.51 2706
6807.29 2658
6808.07 2641
6808.85 2618
6809.63 2596
6810.41 2478
6811.18 2514
6811.96 2580
6812.74 2550
6813.52 2597
6814.30 2497
6815.08 2537
6815.86 2554
6816.64 2532
6817.42 2556
6818.20 2473
6818.98 2490
6819.76 2524
6820.53 2486
6821.31 2472
6822.09 2438
6822.87 2424
6823.65 2419
6824.43 2388
6825.21 2379
6825.99 2409
6826.77 2381
6827.55 2390
6828.33 2263
6829.11 2333
6829.89 2354
6830.67 2354
6831.45 2306
6832.23 2321
6833.01 2344
6833.79 2315
6834.57 2303
6835.35 2259
6836.13 2283
6836.91 2281
6837.69 2209
6838.47 2305
6839.25 2276
6840.03 2207
6840.81 2234
6841.59 2321
6842.37 2318
6843.16 2349
6843.94 2333
6844.72 2408
6845.50 2555
6846.28 2795
6847.06 3147
6847.84 3575
6848.62 3974
6849.40 4337
6850.18 4550
6850.96 4609
6851.75 4526
6852.53 4297
6853.31 3959
6854.09 3694
6854.87 3442
6855.65 3227
6856.43 2985
6857.22 2799
6858.00 2725
6858.78 2657
6859.56 2620
6860.34 2579
6861.12 2598
6861.90 2624
6862.69 2609
6863.47 2663
6864.25 2708
6865.03 2747
6865.81 2947
6866.60 2841
6867.38 2858
6868.16 2789
6868.94 2741
6869.72 2675
6870.51 2639
6871.29 2614
6872.07 2584
6872.85 2659
6873.64 2567
6874.42 2634
6875.20 2676
6875.98 2655
6876.77 2759
6877.55 2881
6878.33 2869
6879.11 2987
6879.90 2954
6880.68 3032
6881.46 3132
6882.25 3156
6883.03 3244
6883.81 3416
6884.59 3821
6885.38 4316
6886.16 4876
6886.94 5387
6887.73 5496
6888.51 5502
6889.29 5220
6890.08 4791
6890.86 4363
6891.64 3985
6892.43 3762
6893.21 3520
6893.99 3256
6894.78 3171
6895.56 3116
6896.35 3106
6897.13 3125
6897.91 3131
6898.70 3137
6899.48 3034
6900.26 3037
6901.05 3117
6901.83 3017
6902.62 3114
6903.40 3004
6904.18 3045
6904.97 3031
6905.75 2978
6906.54 3018
6907.32 2922
6908.11 2979
6908.89 2857
6909.67 2879
6910.46 2832
6911.24 2885
6912.03 2796
6912.81 2746
6913.60 2688
6914.38 2672
6915.17 2668
6915.95 2689
6916.74 2721
6917.52 2601
6918.31 2644
6919.09 2646
6919.88 2672
6920.66 2751
6921.45 2715
6922.23 2646
6923.02 2753
6923.80 2682
6924.59 2703
6925.37 2748
6926.16 2746
6926.94 2720
6927.73 2757
6928.51 2739
6929.30 2669
6930.09 2707
6930.87 2700
6931.66 2713
6932.44 2668
6933.23 2723
6934.01 2705
6934.80 2811
6935.59 2818
6936.37 2857
6937.16 2970
6937.94 3066
6938.73 3241
6939.52 3228
6940.30 3218
6941.09 3282
6941.88 3412
6942.66 3508
6943.45 3561
6944.23 3630
6945.02 3627
6945.81 3725
6946.59 3915
6947.38 3975
6948.17 4077
6948.95 4097
6949.74 4203
6950.53 3955
6951.31 3903
6952.10 3842
6952.89 3889
6953.67 3867
6954.46 3914
6955.25 4028
6956.04 4110
6956.82 4107
6957.61 4089
6958.40 4095
6959.18 4109
6959.97 4181
6960.76 4113
6961.55 4150
6962.33 4144
6963.12 4147
6963.91 4170
6964.70 4162
6965.48 4242
6966.27 4267
6967.06 4359
6967.85 4445
6968.63 4574
6969.42 4579
6970.21 4698
6971.00 4654
6971.79 4608
6972.57 4584
6973.36 4574
6974.15 4727
6974.94 4650
6975.73 4784
6976.52 4755
6977.30 4774
6978.09 4992
6978.88 5251
6979.67 5693
6980.46 6215
6981.25 6996
6982.03 8224
6982.82 9554
6983.61 10716
6984.40 11714
6985.19 12137
6985.98 12131
6986.77 11875
6987.55 11438
6988.34 10458
6989.13 9514
6989.92 8714
6990.71 8030
6991.50 7318
6992.29 6853
6993.08 6710
6993.87 6933
6994.66 7254
6995.45 7955
6996.24 9055
6997.02 10410
6997.81 11480
6998.60 12394
6999.39 12771
7000.18 12692
7000.97 12080
7001.76 11228
7002.55 10182
7003.34 9078
7004.13 8029
7004.92 7047
7005.71 6098
7006.50 5590
7007.29 5146
7008.08 4798
7008.87 4562
7009.66 4372
7010.45 4248
7011.24 4182
7012.03 4179
7012.82 4240
7013.61 4366
7014.40 4260
7015.19 4111
7015.98 4074
7016.77 3890
7017.56 3864
7018.35 3693
7019.15 3546
7019.94 3588
7020.73 3465
7021.52 3439
7022.31 3470
7023.10 3425
7023.89 3498
7024.68 3564
7025.47 3654
7026.26 3665
7027.05 3684
7027.85 3729
7028.64 3617
7029.43 3673
7030.22 3627
7031.01 3630
7031.80 3659
7032.59 3628
7033.38 3595
7034.18 3712
7034.97 3767
7035.76 3883
7036.55 3918
7037.34 3974
7038.13 4065
7038.93 4203
7039.72 4272
7040.51 4357
7041.30 4544
7042.09 4570
7042.89 4556
7043.68 4517
7044.47 4637
7045.26 4721
7046.05 4920
7046.85 5140
7047.64 5555
7048.43 5989
7049.22 6393
7050.01 6377
7050.81 6314
7051.60 6320
7052.39 6107
7053.18 5690
7053.98 5390
7054.77 5190
7055.56 5047
7056.36 4987
7057.15 4883
7057.94 5051
7058.73 4924
7059.53 4935
7060.32 4994
7061.11 4920
7061.91 4914
7062.70 4972
7063.49 4878
7064.29 4852
7065.08 4940
7065.87 4865
7066.66 4968
7067.46 4902
7068.25 5053
7069.04 4875
7069.84 4963
7070.63 5054
7071.43 5000
7072.22 5056
7073.01 4882
7073.81 4809
7074.60 4772
7075.39 4726
7076.19 4668
7076.98 4686
7077.78 4756
7078.57 4799
7079.36 4875
7080.16 5026
7080.95 5057
7081.75 5212
7082.54 5573
7083.33 6210
7084.13 7183
7084.92 8389
7085.72 9411
7086.51 10468
7087.31 11112
7088.10 11239
7088.90 10911
7089.69 10151
7090.48 9174
7091.28 8173
7092.07 7124
7092.87 6300
7093.66 5716
7094.46 5081
7095.25 4633
7096.05 4293
7096.84 3965
7097.64 3791
7098.43 3638
7099.23 3592
7100.02 3494
7100.82 3531
7101.61 3466
7102.41 3485
7103.20 3431
7104.00 3283
7104.80 3239
7105.59 3132
7106.39 3002
7107.18 2818
7107.98 2730
7108.77 2713
7109.57 2635
7110.36 2620
7111.16 2611
7111.96 2616
7112.75 2665
7113.55 2702
7114.34 2732
7115.14 2827
7115.94 2830
7116.73 2775
7117.53 2794
7118.32 2724
7119.12 2696
7119.92 2675
7120.71 2677
7121.51 2653
7122.31 2603
7123.10 2692
7123.90 2746
7124.70 2716
7125.49 2691
7126.29 2768
7127.09 2781
7127.88 2813
7128.68 2831
7129.48 2794
7130.27 2672
7131.07 2640
7131.87 2704
7132.66 2608
7133.46 2646
7134.26 2678
7135.06 2685
7135.85 2645
7136.65 2673
7137.45 2699
7138.24 2707
7139.04 2773
7139.84 2792
7140.64 2814
7141.43 2892
7142.23 2822
7143.03 2843
7143.83 2893
7144.62 2889
7145.42 2817
7146.22 2840
7147.02 2854
7147.82 2761
7148.61 2734
7149.41 2743
7150.21 2654
7151.01 2692
7151.81 2670
7152.60 2640
7153.40 2670
7154.20 2673
7155.00 2572
7155.80 2609
7156.59 2516
7157.39 2511
7158.19 2530
7158.99 2466
7159.79 2462
7160.59 2431
7161.39 2356
7162.18 2386
7162.98 2390
7163.78 2316
7164.58 2318
7165.38 2334
7166.18 2314
7166.98 2318
7167.78 2296
7168.57 2263
7169.37 2277
7170.17 2297
7170.97 2303
7171.77 2401
7172.57 2258
7173.37 2210
7174.17 2165
7174.97 2195
7175.77 2129
7176.57 2074
7177.37 2107
7178.17 2149
7178.97 2107
7179.77 2065
7180.56 2123
7181.36 2023
7182.16 2010
7182.96 2073
7183.76 2127
7184.56 2077
7185.36 2051
7186.16 2094
7186.96 2063
7187.76 2082
7188.56 2034
7189.36 2073
7190.16 2078
7190.96 1923
7191.76 1909
7192.57 1883
7193.37 1920
7194.17 1837
7194.97 1869
7195.77 1969
7196.57 1888
7197.37 1990
7198.17 1963
7198.97 1925
7199.77 1956
7200.57 1968
7201.37 2015
7202.17 1994
7202.97 1916
7203.77 1907
7204.58 1879
7205.38 1901
7206.18 1859
7206.98 1845
7207.78 1938
7208.58 1864
7209.38 1899
7210.18 1953
7210.99 1925
7211.79 1969
7212.59 1971
7213.39 1905
7214.19 1900
7214.99 1926
7215.79 1920
7216.60 1948
7217.40 1960
7218.20 1953
7219.00 2006
7219.80 1980
7220.60 1992
7221.41 1995
7222.21 1946
7223.01 1899
7223.81 1932
7224.62 1953
7225.42 1940
7226.22 1905
7227.02 1925
7227.82 1900
7228.63 1873
7229.43 1860
7230.23 1922
7231.03 1934
7231.84 1924
7232.64 1918
7233.44 1958
7234.24 1980
7235.05 1925
7235.85 1918
7236.65 1960
7237.45 1972
7238.26 2019
7239.06 1944
7239.86 1973
7240.67 1944
7241.47 1992
7242.27 1965
7243.08 1968
7243.88 1890
7244.68 1889
7245.49 1893
7246.29 1881
7247.09 1953
7247.90 1946
7248.70 1899
7249.50 1946
7250.31 1933
7251.11 1872
7251.91 1881
7252.72 1916
7253.52 1922
7254.32 1959
7255.13 2024
7255.93 2007
7256.74 2052
7257.54 2013
7258.34 2035
7259.15 2074
7259.95 2133
7260.76 2078
7261.56 2099
7262.36 2065
7263.17 2081
7263.97 2069
7264.78 2109
7265.58 2088
7266.39 2132
7267.19 2094
7268.00 2122
7268.80 2246
7269.60 2251
7270.41 2313
7271.21 2358
7272.02 2437
7272.82 2441
7273.63 2452
7274.43 2417
7275.24 2399
7276.04 2436
7276.85 2441
7277.65 2441
7278.46 2539
7279.26 2669
7280.07 2850
7280.87 3054
7281.68 3488
7282.48 3788
7283.29 4114
7284.09 4216
7284.90 4088
7285.71 3923
7286.51 3815
7287.32 3488
7288.12 3296
7288.93 3099
7289.73 3015
7290.54 2824
7291.35 2659
7292.15 2576
7292.96 2557
7293.76 2529
7294.57 2481
7295.38 2527
7296.18 2507
7296.99 2610
7297.79 2671
7298.60 2780
7299.41 2760
7300.21 2861
7301.02 2932
7301.82 3005
7302.63 2975
7303.44 3074
7304.24 3037
7305.05 2930
7305.86 2992
7306.66 3004
7307.47 3026
7308.28 3025
7309.08 3032
7309.89 3060
7310.70 3047
7311.50 3098
7312.31 3056
7313.12 3181
7313.93 3231
7314.73 3454
7315.54 3856
7316.35 4316
7317.15 4789
7317.96 5334
7318.77 5855
7319.58 5932
7320.38 5902
7321.19 5567
7322.00 5407
7322.81 5093
7323.61 4594
7324.42 4166
7325.23 3931
7326.04 3620
7326.84 3426
7327.65 3263
7328.46 3086
7329.27 2953
7330.08 2857
7330.88 2777
7331.69 2782
7332.50 2813
7333.31 2745
7334.12 2702
7334.92 2730
7335.73 2684
7336.54 2694
7337.35 2705
7338.16 2636
7338.97 2657
7339.78 2546
7340.58 2479
7341.39 2380
7342.20 2364
7343.01 2369
7343.82 2394
7344.63 2314
7345.44 2303
7346.24 2280
7347.05 2305
7347.86 2289
7348.67 2277
7349.48 2186
7350.29 2205
7351.10 2253
7351.91 2248
7352.72 2192
7353.53 2129
7354.34 2236
7355.14 2179
7355.95 2188
7356.76 2204
7357.57 2229
7358.38 2181
7359.19 2226
7360.00 2205
7360.81 2255
7361.62 2277
7362.43 2245
7363.24 2289
7364.05 2278
7364.86 2329
7365.67 2269
7366.48 2293
7367.29 2285
7368.10 2234
7368.91 2263
7369.72 2304
7370.53 2330
7371.34 2330
7372.15 2360
7372.96 2371
7373.77 2410
7374.58 2421
7375.39 2467
7376.20 2585
7377.01 2685
7377.82 2828
7378.63 3035
7379.44 3125
7380.26 3219
7381.07 3274
7381.88 3274
7382.69 3126
7383.50 3089
7384.31 2936
7385.12 2765
7385.93 2619
7386.74 2587
7387.55 2494
7388.36 2405
7389.18 2403
7389.99 2440
7390.80 2336
7391.61 2231
7392.42 2356
7393.23 2417
7394.04 2410
7394.86 2438
7395.67 2543
7396.48 2639
7397.29 2733
7398.10 2789
7398.91 2892
7399.73 2907
7400.54 2810
7401.35 2832
7402.16 2656
7402.97 2601
7403.79 2500
7404.60 2417
7405.41 2351
7406.22 2300
7407.03 2162
7407.85 2160
7408.66 2132
7409.47 2049
7410.28 2062
7411.10 2024
7411.91 2018
7412.72 1935
7413.53 1911
7414.35 1831
7415.16 1866
7415.97 1894
7416.78 1882
7417.60 1817
7418.41 1784
7419.22 1785
7420.03 1762
7420.85 1806
7421.66 1665
7422.47 1692
7423.29 1705
7424.10 1667
7424.91 1655
7425.73 1642
7426.54 1633
7427.35 1659
7428.17 1664
7428.98 1702
7429.79 1628
7430.61 1692
7431.42 1591
7432.23 1640
7433.05 1613
7433.86 1632
7434.67 1619
7435.49 1669
7436.30 1667
7437.12 1630
7437.93 1635
7438.74 1615
7439.56 1648
7440.37 1676
7441.18 1672
7442.00 1689
7442.81 1665
7443.63 1618
7444.44 1680
7445.26 1729
7446.07 1689
7446.88 1645
7447.70 1687
7448.51 1707
7449.33 1702
7450.14 1713
7450.96 1756
7451.77 1733
7452.59 1742
7453.40 1795
7454.22 1798
7455.03 1811
7455.85 1829
7456.66 1869
7457.47 1803
7458.29 1804
7459.10 1759
7459.92 1790
7460.74 1807
7461.55 1832
7462.37 1860
7463.18 1873
7464.00 1890
7464.81 1908
7465.63 1901
7466.44 1815
7467.26 1821
7468.07 1850
7468.89 1947
7469.70 1909
7470.52 1825
7471.34 1893
7472.15 1905
7472.97 1889
7473.78 1871
7474.60 1900
7475.41 1849
7476.23 1857
7477.05 1825
7477.86 1871
7478.68 1829
7479.49 1810
7480.31 1813
7481.13 1831
7481.94 1799
7482.76 1780
7483.58 1797
7484.39 1756
7485.21 1785
7486.03 1775
7486.84 1806
7487.66 1748
7488.48 1751
7489.29 1653
7490.11 1667
7490.93 1719
7491.74 1648
7492.56 1617
7493.38 1635
7494.19 1609
7495.01 1600
7495.83 1624
7496.64 1611
7497.46 1619
7498.28 1575
7499.10 1569
7499.91 1553
7500.73 1554
7501.55 1522
7502.36 1473
7503.18 1526
7504.00 1551
7504.82 1535
7505.63 1504
7506.45 1496
7507.27 1492
7508.09 1483
7508.90 1482
7509.72 1513
7510.54 1473
7511.36 1466
7512.18 1495
7512.99 1455
7513.81 1490
7514.63 1478
7515.45 1401
7516.27 1409
7517.08 1417
7517.90 1413
7518.72 1467
7519.54 1484
7520.36 1466
7521.18 1484
7521.99 1465
7522.81 1458
7523.63 1475
7524.45 1450
7525.27 1478
7526.09 1514
7526.91 1497
7527.72 1466
7528.54 1481
7529.36 1479
7530.18 1436
7531.00 1495
7531.82 1488
7532.64 1520
7533.46 1480
7534.28 1484
7535.10 1459
7535.91 1475
7536.73 1455
7537.55 1496
7538.37 1528
7539.19 1475
7540.01 1472
7540.83 1468
7541.65 1538
7542.47 1546
7543.29 1503
7544.11 1541
7544.93 1539
7545.75 1592
7546.57 1510
7547.39 1529
7548.21 1524
7549.03 1578
7549.85 1557
7550.67 1594
7551.49 1592
7552.31 1542
7553.13 1578
7553.95 1532
7554.77 1602
7555.59 1516
7556.41 1621
7557.23 1611
7558.05 1618
7558.87 1639
7559.69 1668
7560.51 1644
7561.33 1701
7562.15 1684
7562.97 1703
7563.79 1672
7564.61 1652
7565.44 1616
7566.26 1623
7567.08 1636
7567.90 1628
7568.72 1633
7569.54 1626
7570.36 1612
7571.18 1594
7572.00 1667
7572.82 1660
7573.65 1698
7574.47 1684
7575.29 1676
7576.11 1729
7576.93 1689
7577.75 1664
7578.57 1691
7579.40 1707
7580.22 1739
7581.04 1749
7581.86 1804
7582.68 1771
7583.50 1794
7584.33 1834
7585.15 1874
7585.97 1861
7586.79 1865
7587.61 1929
7588.44 2006
7589.26 1963
7590.08 1993
7590.90 1969
7591.72 1938
7592.55 1967
7593.37 1937
7594.19 1950
7595.01 1876
7595.84 2015
7596.66 2109
7597.48 2083
7598.30 2086
7599.13 2117
7599.95 2268
7600.77 2405
7601.59 2485
7602.42 2612
7603.24 2674
7604.06 2733
7604.89 2779
7605.71 2817
7606.53 2707
7607.36 2604
7608.18 2597
7609.00 2470
7609.82 2467
7610.65 2412
7611.47 2432
7612.29 2376
7613.12 2395
7613.94 2404
7614.77 2549
7615.59 2704
7616.41 2746
7617.24 2849
7618.06 2930
7618.88 2903
7619.71 2894
7620.53 2796
7621.35 2644
7622.18 2641
7623.00 2607
7623.83 2529
7624.65 2477
7625.47 2550
7626.30 2580
7627.12 2595
7627.95 2749
7628.77 2854
7629.60 3010
7630.42 3026
7631.24 3110
7632.07 3076
7632.89 3005
7633.72 2838
7634.54 2707
7635.37 2520
7636.19 2383
7637.02 2382
7637.84 2195
7638.67 2060
7639.49 2028
7640.31 1942
7641.14 1943
7641.96 1898
7642.79 1900
7643.61 1865
7644.44 1858
7645.26 1935
7646.09 1958
7646.92 1945
7647.74 1904
7648.57 1842
7649.39 1834
7650.22 1800
7651.04 1774
7651.87 1767
7652.69 1775
7653.52 1699
7654.34 1691
7655.17 1761
7656.00 1734
7656.82 1691
7657.65 1665
7658.47 1685
7659.30 1677
7660.12 1719
7660.95 1678
7661.78 1650
7662.60 1614
7663.43 1607
7664.25 1694
7665.08 1701
7665.91 1655
7666.73 1607
7667.56 1617
7668.39 1644
7669.21 1669
7670.04 1679
7670.87 1697
7671.69 1671
7672.52 1682
7673.35 1661
7674.17 1650
7675.00 1657
7675.83 1624
7676.65 1670
7677.48 1717
7678.31 1644
7679.13 1683
7679.96 1693
7680.79 1688
7681.61 1771
7682.44 1844
7683.27 1947
7684.10 1946
7684.92 1963
7685.75 1941
7686.58 2000
7687.40 1954
7688.23 1957
7689.06 1954
7689.89 1871
7690.71 1850
7691.54 1804
7692.37 1829
7693.20 1779
7694.03 1888
7694.85 1902
7695.68 2031
7696.51 2099
7697.34 2116
7698.16 2188
7698.99 2252
7699.82 2187
7700.65 2073
7701.48 2039
7702.31 1990
7703.13 1900
7703.96 1908
7704.79 1909
7705.62 1818
7706.45 1741
7707.28 1769
7708.10 1788
7708.93 1768
7709.76 1767
7710.59 1794
7711.42 1778
7712.25 1827
7713.08 1735
7713.90 1750
7714.73 1747
7715.56 1727
7716.39 1717
7717.22 1750
7718.05 1750
7718.88 1720
7719.71 1665
7720.54 1605
7721.37 1635
7722.20 1663
7723.02 1705
7723.85 1687
7724.68 1741
7725.51 1749
7726.34 1684
7727.17 1672
7728.00 1744
7728.83 1713
7729.66 1667
7730.49 1704
7731.32 1759
7732.15 1783
7732.98 1751
7733.81 1711
7734.64 1705
7735.47 1683
7736.30 1698
7737.13 1741
7737.96 1742
7738.79 1761
7739.62 1703
7740.45 1718
7741.28 1709
7742.11 1809
7742.94 1812
7743.77 1984
7744.60 2117
7745.43 2182
7746.26 2217
7747.09 2254
7747.92 2339
7748.75 2190
7749.59 2181
7750.42 2178
7751.25 2192
7752.08 2195
7752.91 2231
7753.74 2411
7754.57 2574
7755.40 2670
7756.23 2717
7757.06 2760
7757.90 2696
7758.73 2579
7759.56 2452
7760.39 2333
7761.22 2277
7762.05 2086
7762.88 1988
7763.71 1930
7764.55 1885
7765.38 1793
7766.21 1781
7767.04 1726
7767.87 1692
7768.70 1694
7769.54 1710
7770.37 1678
7771.20 1726
7772.03 1760
7772.86 1887
7773.70 1944
7774.53 2069
7775.36 2185
7776.19 2236
7777.02 2273
7777.86 2198
7778.69 2228
7779.52 2149
7780.35 2044
7781.19 1981
7782.02 1909
7782.85 1844
7783.68 1788
7784.52 1760
7785.35 1724
7786.18 1683
7787.01 1663
7787.85 1617
7788.68 1666
7789.51 1648
7790.35 1645
7791.18 1616
7792.01 1657
7792.84 1717
7793.68 1736
7794.51 1673
7795.34 1714
7796.18 1661
7797.01 1665
7797.84 1640
7798.68 1663
7799.51 1605
7800.34 1597
7801.18 1609
7802.01 1690
7802.84 1692
7803.68 1709
7804.51 1760
7805.35 1724
7806.18 1792
7807.01 1762
7807.85 1815
7808.68 1858
7809.51 1851
7810.35 1861
7811.18 1923
7812.02 1865
7812.85 1892
7813.68 1954
7814.52 1931
7815.35 1930
7816.19 2007
7817.02 2044
7817.86 2027
7818.69 2120
7819.52 2158
7820.36 2063
7821.19 2052
7822.03 2087
7822.86 2117
7823.70 2206
7824.53 2268
7825.37 2355
7826.20 2383
7827.04 2341
7827.87 2378
7828.71 2320
7829.54 2244
7830.38 2247
7831.21 2234
7832.05 2251
7832.88 2231
7833.72 2262
7834.55 2248
7835.39 2228
7836.22 2152
7837.06 2099
7837.89 2094
7838.73 2071
7839.57 2095
7840.40 2042
7841.24 1966
7842.07 1990
7842.91 1963
7843.74 1905
7844.58 1851
7845.42 1878
7846.25 1876
7847.09 1870
7847.92 1789
7848.76 1792
7849.60 1880
7850.43 1817
7851.27 1822
7852.10 1807
7852.94 1822
7853.78 1893
7854.61 1861
7855.45 1915
7856.29 1939
7857.12 1916
7857.96 1913
7858.79 1952
7859.63 1989
7860.47 1986
7861.30 1925
7862.14 1895
7862.98 1884
7863.81 1908
7864.65 1899
7865.49 1888
7866.33 1950
7867.16 2011
7868.00 1993
7868.84 2051
7869.67 2001
7870.51 2015
7871.35 2042
7872.19 2048
7873.02 2177
7873.86 2233
7874.70 2349
7875.54 2440
7876.37 2512
7877.21 2580
7878.05 2680
7878.89 2553
7879.72 2448
7880.56 2395
7881.40 2418
7882.24 2325
7883.07 2257
7883.91 2288
7884.75 2222
7885.59 2216
7886.43 2211
7887.26 2204
7888.10 2230
7888.94 2148
7889.78 2183
7890.62 2231
7891.45 2172
7892.29 2172
7893.13 2074
7893.97 2080
7894.81 2080
7895.65 1972
7896.49 1997
7897.32 2007
7898.16 2038
7899.00 2055
7899.84 2025
7900.68 1967
7901.52 1957
7902.36 1881
7903.20 1844
7904.03 1784
7904.87 1791
7905.71 1721
7906.55 1736
7907.39 1713
7908.23 1729
7909.07 1651
7909.91 1692
7910.75 1722
7911.59 1766
7912.43 1786
7913.27 1758
7914.11 1861
7914.94 1905
7915.78 1952
7916.62 1927
7917.46 1907
7918.30 1908
7919.14 1866
7919.98 1807
7920.82 1825
7921.66 1762
7922.50 1702
7923.34 1664
7924.18 1709
7925.02 1661
7925.86 1634
7926.70 1589
7927.54 1590
7928.38 1581
7929.22 1577
7930.06 1596
7930.90 1624
7931.74 1692
7932.59 1631
7933.43 1625
7934.27 1592
7935.11 1624
7935.95 1619
7936.79 1595
7937.63 1551
7938.47 1542
7939.31 1543
7940.15 1590
7940.99 1610
7941.83 1632
7942.67 1654
7943.52 1677
7944.36 1713
7945.20 1656
7946.04 1695
7946.88 1705
7947.72 1763
7948.56 1781
7949.40 1765
7950.25 1803
7951.09 1845
7951.93 1857
7952.77 1943
7953.61 1906
7954.45 1998
7955.29 1972
7956.14 1971
7956.98 1998
7957.82 1989
7958.66 1945
7959.50 1980
7960.35 2034
7961.19 2003
7962.03 1980
7962.87 2125
7963.71 2155
7964.56 2298
7965.40 2363
7966.24 2439
7967.08 2451
7967.93 2421
7968.77 2444
7969.61 2434
7970.45 2199
7971.29 2119
7972.14 2049
7972.98 2002
7973.82 1975
7974.67 1912
7975.51 1912
7976.35 1909
7977.19 1876
7978.04 1868
7978.88 1889
7979.72 1889
7980.57 1866
7981.41 1905
7982.25 1847
7983.09 1798
7983.94 1819
7984.78 1834
7985.62 1764
7986.47 1743
7987.31 1721
7988.15 1742
7989.00 1676
7989.84 1670
7990.68 1698
7991.53 1678
7992.37 1711
7993.22 1696
7994.06 1715
7994.90 1756
7995.75 1846
7996.59 2038
7997.43 2177
7998.28 2346
7999.12 2395
7999.97 2423
8000.81 2375
8001.65 2281
8002.50 2219
8003.34 2041
8004.19 1937
8005.03 1840
8005.88 1724
8006.72 1636
8007.57 1587
8008.41 1575
8009.25 1488
8010.10 1417
8010.94 1387
8011.79 1400
8012.63 1377
8013.48 1372
8014.32 1381
8015.17 1306
8016.01 1357
8016.86 1287
8017.70 1320
8018.55 1358
8019.39 1362
8020.24 1299
8021.08 1284
8021.93 1225
8022.77 1251
8023.62 1227
8024.46 1235
8025.31 1236
8026.15 1254
8027.00 1310
8027.84 1260
8028.69 1271
8029.54 1277
8030.38 1274
8031.23 1276
8032.07 1299
8032.92 1290
8033.76 1297
8034.61 1294
8035.46 1302
8036.30 1299
8037.15 1237
8037.99 1255
8038.84 1243
8039.69 1245
8040.53 1284
8041.38 1257
8042.22 1230
8043.07 1211
8043.92 1228
8044.76 1276
8045.61 1303
8046.46 1297
8047.30 1246
8048.15 1205
8049.00 1200
8049.84 1270
8050.69 1256
8051.54 1245
8052.38 1228
8053.23 1192
8054.08 1257
8054.92 1247
8055.77 1216
8056.62 1205
8057.46 1213
8058.31 1213
8059.16 1202
8060.01 1250
8060.85 1274
8061.70 1254
8062.55 1266
8063.40 1259
8064.24 1273
8065.09 1270
8065.94 1213
8066.79 1195
8067.63 1215
8068.48 1182
8069.33 1177
8070.18 1211
8071.02 1200
8071.87 1138
8072.72 1188
8073.57 1187
8074.42 1162
8075.26 1152
8076.11 1129
8076.96 1139
8077.81 1117
8078.66 1129
8079.50 1121
8080.35 1140
8081.20 1160
8082.05 1125
8082.90 1123
8083.75 1099
8084.59 1134
8085.44 1161
8086.29 1133
8087.14 1104
8087.99 1092
8088.84 1136
8089.69 1149
8090.53 1132
8091.38 1100
8092.23 1146
8093.08 1123
8093.93 1111
8094.78 1057
8095.63 1097
8096.48 1064
8097.33 1074
8098.18 1086
8099.02 1102
8099.87 1110
8100.72 1070
8101.57 1081
8102.42 1082
8103.27 1069
8104.12 1079
8104.97 1100
8105.82 1056
8106.67 1052
8107.52 1037
8108.37 1079
8109.22 1047
8110.07 1053
8110.92 1048
8111.77 1137
8112.62 1096
8113.47 1075
8114.32 1079
8115.17 1079
8116.02 1125
8116.87 1084
8117.72 1082
8118.57 1079
8119.42 1102
8120.27 1142
8121.12 1166
8121.97 1190
8122.82 1116
8123.67 1139
8124.52 1123
8125.37 1147
8126.22 1139
8127.07 1148
8127.93 1130
8128.78 1188
8129.63 1137
8130.48 1161
8131.33 1181
8132.18 1155
8133.03 1171
8133.88 1150
8134.73 1145
8135.58 1140
8136.44 1167
8137.29 1143
8138.14 1163
8138.99 1204
8139.84 1185
8140.69 1182
8141.54 1228
8142.39 1186
8143.25 1228
8144.10 1199
8144.95 1220
8145.80 1215
8146.65 1267
8147.50 1272
8148.36 1256
8149.21 1302
8150.06 1361
8150.91 1389
8151.76 1465
8152.62 1512
8153.47 1584
8154.32 1587
8155.17 1567
8156.02 1516
8156.88 1477
8157.73 1422
8158.58 1358
8159.43 1388
8160.29 1323
8161.14 1295
8161.99 1229
8162.84 1231
8163.70 1193
8164.55 1242
8165.40 1224
8166.25 1196
8167.11 1158
8167.96 1147
8168.81 1153
8169.67 1168
8170.52 1175
8171.37 1178
8172.23 1124
8173.08 1132
8173.93 1096
8174.78 1083
8175.64 1040
8176.49 1018
8177.34 1055
8178.20 1040
8179.05 1042
8179.90 1065
8180.76 1042
8181.61 1034
8182.47 1000
8183.32 1017
8184.17 1040
8185.03 1007
8185.88 1018
8186.73 1003
8187.59 1017
8188.44 998
8189.30 968
8190.15 979
8191.00 993
8191.86 992
8192.71 984
8193.57 922
8194.42 982
8195.27 963
8196.13 977
8196.98 911
8197.84 955
8198.69 933
8199.55 981
8200.40 974
8201.26 987
8202.11 1001
8202.96 977
8203.82 1013
8204.67 956
8205.53 952
8206.38 931
8207.24 961
8208.09 964
8208.95 976
8209.80 996
8210.66 990
8211.51 935
8212.37 992
8213.22 956
8214.08 1004
8214.93 980
8215.79 1016
8216.65 945
8217.50 974
8218.36 1020
8219.21 994
8220.07 1015
8220.92 984
8221.78 976
8222.63 965
8223.49 972
8224.35 973
8225.20 997
8226.06 991
8226.91 967
8227.77 969
8228.63 964
8229.48 931
8230.34 962
8231.19 989
8232.05 949
8232.91 980
8233.76 959
8234.62 945
8235.47 968
8236.33 1011
8237.19 955
8238.04 937
8238.90 953
8239.76 978
8240.61 957
8241.47 916
8242.33 933
8243.18 974
8244.04 938
8244.90 947
8245.75 920
8246.61 913
8247.47 937
8248.33 916
8249.18 914
8250.04 902
8250.90 919
8251.75 967
8252.61 917
8253.47 933
8254.33 927
8255.18 935
8256.04 957
8256.90 970
8257.76 896
8258.61 956
8259.47 968
8260.33 933
8261.19 922
8262.04 952
8262.90 904
8263.76 924
8264.62 922
8265.48 950
8266.33 911
8267.19 938
8268.05 987
8268.91 952
8269.77 941
8270.62 929
8271.48 967
8272.34 979
8273.20 983
8274.06 1010
8274.92 971
8275.77 1008
8276.63 1027
8277.49 970
8278.35 961
8279.21 955
8280.07 995
8280.93 1049
8281.78 1037
8282.64 1051
8283.50 1051
8284.36 1109
8285.22 1075
8286.08 1053
8286.94 1073
8287.80 1140
8288.66 1139
8289.51 1137
8290.37 1076
8291.23 1111
8292.09 1126
8292.95 1155
8293.81 1161
8294.67 1144
8295.53 1134
8296.39 1111
8297.25 1107
8298.11 1117
8298.97 1100
8299.83 1092
8300.69 1172
8301.55 1135
8302.41 1102
8303.27 1127
8304.13 1122
8304.99 1027
8305.85 1114
8306.71 1111
8307.57 1077
8308.43 1025
8309.29 1027
8310.15 1046
8311.01 1048
8311.87 1020
8312.73 993
8313.59 1055
8314.45 1011
8315.31 994
8316.17 1033
8317.03 1003
8317.89 1010
8318.75 999
8319.61 1012
8320.47 1019
8321.33 1040
8322.20 1034
8323.06 1026
8323.92 1063
8324.78 1045
8325.64 1054
8326.50 1047
8327.36 1017
8328.22 1000
8329.08 962
8329.94 972
8330.81 983
8331.67 999
8332.53 948
8333.39 967
8334.25 1025
8335.11 999
8335.97 965
8336.84 973
8337.70 972
8338.56 1001
8339.42 1001
8340.28 942
8341.15 957
8342.01 982
8342.87 981
8343.73 970
8344.59 969
8345.45 965
8346.32 982
8347.18 974
8348.04 1015
8348.90 1004
8349.77 998
8350.63 1019
8351.49 1010
8352.35 1030
8353.22 972
8354.08 966
8354.94 941
8355.80 967
8356.67 1014
8357.53 1004
8358.39 1002
8359.25 995
8360.12 996
8360.98 982
8361.84 1036
8362.71 1004
8363.57 995
8364.43 1025
8365.29 1000
8366.16 995
8367.02 997
8367.88 1041
8368.75 1075
8369.61 989
8370.47 1009
8371.34 991
8372.20 1036
8373.06 1033
8373.93 1062
8374.79 1090
8375.65 1063
8376.52 1063
8377.38 1066
8378.25 1060
8379.11 1081
8379.97 1071
8380.84 1117
8381.70 1076
8382.56 1066
8383.43 1098
8384.29 1147
8385.16 1127
8386.02 1065
8386.89 1133
8387.75 1111
8388.61 1106
8389.48 1107
8390.34 1116
8391.21 1117
8392.07 1168
8392.94 1129
8393.80 1153
8394.67 1136
8395.53 1131
8396.39 1162
8397.26 1149
8398.12 1165
8398.99 1198
8399.85 1176
8400.72 1208
8401.58 1210
8402.45 1190
8403.31 1223
8404.18 1192
8405.04 1198
8405.91 1216
8406.77 1191
8407.64 1238
8408.50 1211
8409.37 1222
8410.24 1238
8411.10 1239
8411.97 1307
8412.83 1306
8413.70 1277
8414.56 1312
8415.43 1345
8416.29 1356
8417.16 1310
8418.03 1347
8418.89 1332
8419.76 1331
8420.62 1335
8421.49 1385
8422.36 1358
8423.22 1392
8424.09 1421
8424.95 1450
8425.82 1500
8426.69 1487
8427.55 1510
8428.42 1507
8429.28 1524
8430.15 1526
8431.02 1569
8431.88 1521
8432.75 1566
8433.62 1633
8434.48 1694
8435.35 1733
8436.22 1773
8437.08 1802
8437.95 1810
8438.82 2009
8439.68 2065
8440.55 2174
8441.42 2228
8442.29 2224
8443.15 2208
8444.02 2194
8444.89 2193
8445.75 2182
8446.62 2078
8447.49 2076
8448.36 2178
8449.22 2380
8450.09 2534
8450.96 2822
8451.83 3250
8452.69 3633
8453.56 4019
8454.43 4266
8455.30 4429
8456.16 4401
8457.03 4302
8457.90 3951
8458.77 3680
8459.64 3366
8460.50 3106
8461.37 2843
8462.24 2531
8463.11 2342
8463.98 2144
8464.84 2025
8465.71 1911
8466.58 1815
8467.45 1706
8468.32 1717
8469.19 1664
8470.05 1612
8470.92 1586
8471.79 1581
8472.66 1536
8473.53 1509
8474.40 1449
8475.27 1463
8476.13 1435
8477.00 1408
8477.87 1398
8478.74 1383
8479.61 1401
8480.48 1413
8481.35 1387
8482.22 1390
8483.09 1358
8483.96 1401
8484.82 1432
8485.69 1425
8486.56 1420
8487.43 1389
8488.30 1399
8489.17 1341
8490.04 1378
8490.91 1385
8491.78 1371
8492.65 1386
8493.52 1395
8494.39 1366
8495.26 1345
8496.13 1348
8497.00 1375
8497.87 1316
8498.74 1322
8499.61 1293
8500.48 1322
8501.35 1330
8502.22 1380
8503.09 1375
8503.96 1399
8504.83 1401
8505.70 1435
8506.57 1440
8507.44 1407
8508.31 1424
8509.18 1426
8510.05 1459
8510.92 1466
8511.79 1426
8512.66 1465
8513.53 1404
8514.40 1443
8515.27 1422
8516.15 1431
8517.02 1447
8517.89 1428
8518.76 1427
8519.63 1453
8520.50 1467
8521.37 1460
8522.24 1454
8523.11 1490
8523.98 1435
8524.86 1454
8525.73 1460
8526.60 1436
8527.47 1441
8528.34 1503
8529.21 1484
8530.08 1463
8530.96 1485
8531.83 1496
8532.70 1454
8533.57 1472
8534.44 1443
8535.31 1519
8536.19 1506
8537.06 1476
8537.93 1501
8538.80 1439
8539.67 1437
8540.55 1423
8541.42 1393
8542.29 1387
8543.16 1368
8544.03 1365
8544.91 1426
8545.78 1423
8546.65 1445
8547.52 1474
8548.40 1525
8549.27 1578
8550.14 1668
8551.01 1780
8551.89 1829
8552.76 1848
8553.63 1913
8554.51 1895
8555.38 1857
8556.25 1764
8557.12 1663
8558.00 1616
8558.87 1548
8559.74 1514
8560.62 1435
8561.49 1459
8562.36 1374
8563.24 1377
8564.11 1381
8564.98 1328
8565.86 1286
8566.73 1253
8567.60 1316
8568.48 1257
8569.35 1293
8570.22 1241
8571.10 1282
8571.97 1274
8572.84 1252
8573.72 1218
8574.59 1239
8575.46 1188
8576.34 1243
8577.21 1197
8578.09 1214
8578.96 1209
8579.83 1208
8580.71 1219
8581.58 1194
8582.46 1205
8583.33 1210
8584.21 1203
8585.08 1187
8585.95 1188
8586.83 1172
8587.70 1191
8588.58 1150
8589.45 1189
8590.33 1267
8591.20 1222
8592.08 1208
8592.95 1212
8593.83 1201
8594.70 1218
8595.58 1187
8596.45 1229
8597.33 1265
8598.20 1253
8599.08 1286
8599.95 1271
8600.83 1275
8601.70 1225
8602.58 1257
8603.45 1261
8604.33 1266
8605.20 1208
8606.08 1271
8606.95 1295
8607.83 1252
8608.70 1333
8609.58 1274
8610.45 1296
8611.33 1305
8612.21 1331
8613.08 1312
8613.96 1348
8614.83 1259
8615.71 1299
8616.59 1346
8617.46 1325
8618.34 1382
8619.21 1341
8620.09 1289
8620.97 1333
8621.84 1336
8622.72 1395
8623.59 1397
8624.47 1379
8625.35 1482
8626.22 1493
8627.10 1484
8627.98 1491
8628.85 1491
8629.73 1491
8630.61 1545
8631.48 1525
8632.36 1553
8633.24 1565
8634.11 1545
8634.99 1521
8635.87 1555
8636.74 1583
8637.62 1554
8638.50 1556
8639.37 1552
8640.25 1618
8641.13 1644
8642.01 1706
8642.88 1707
8643.76 1736
8644.64 1745
8645.52 1788
8646.39 1813
8647.27 1866
8648.15 1825
8649.03 1923
8649.90 1876
8650.78 1914
8651.66 1887
8652.54 1902
8653.41 1883
8654.29 1932
8655.17 1884
8656.05 1936
8656.93 1902
8657.80 1905
8658.68 1930
8659.56 1911
8660.44 1920
8661.32 1946
8662.19 1994
8663.07 2029
8663.95 2015
8664.83 2115
8665.71 2197
8666.59 2276
8667.46 2352
8668.34 2445
8669.22 2536
8670.10 2737
8670.98 2896
8671.86 2944
8672.74 3055
8673.62 3021
8674.49 2962
8675.37 2921
8676.25 2865
8677.13 2719
8678.01 2694
8678.89 2636
8679.77 2636
8680.65 2551
8681.53 2527
8682.41 2548
8683.29 2689
8684.16 2892
8685.04 3053
8685.92 3362
8686.80 3806
8687.68 4190
8688.56 4612
8689.44 5168
8690.32 5644
8691.20 5939
8692.08 5859
8692.96 5667
8693.84 5338
8694.72 4982
8695.60 4455
8696.48 3986
8697.36 3593
8698.24 3257
8699.12 2998
8700.00 2675
8700.88 2505
8701.76 2332
8702.64 2183
8703.52 1997
8704.40 1982
8705.28 1921
8706.16 1894
8707.04 1814
8707.92 1789
8708.80 1760
8709.69 1746
8710.57 1685
8711.45 1643
8712.33 1638
8713.21 1623
8714.09 1612
8714.97 1552
8715.85 1592
8716.73 1563
8717.61 1546
8718.49 1567
8719.38 1611
8720.26 1599
8721.14 1652
8722.02 1574
8722.90 1595
8723.78 1575
8724.66 1616
8725.54 1586
8726.43 1598
8727.31 1568
8728.19 1606
8729.07 1591
8729.95 1581
8730.83 1592
8731.72 1559
8732.60 1588
8733.48 1585
8734.36 1603
8735.24 1546
8736.13 1510
8737.01 1528
8737.89 1534
8738.77 1662
8739.65 1596
8740.54 1580
8741.42 1630
8742.30 1600
8743.18 1623
8744.07 1594
8744.95 1587
8745.83 1636
8746.71 1635
8747.60 1696
8748.48 1732
8749.36 1800
8750.24 1892
8751.13 1979
8752.01 2039
8752.89 2178
8753.77 2232
8754.66 2349
8755.54 2436
8756.42 2362
8757.31 2410
8758.19 2475
8759.07 2366
8759.96 2285
8760.84 2232
8761.72 2180
8762.61 2122
8763.49 2088
8764.37 2040
8765.26 1946
8766.14 2028
8767.02 2014
8767.91 2050
8768.79 2106
8769.67 2037
8770.56 1948
8771.44 1930
8772.32 1919
8773.21 1908
8774.09 1869
8774.98 1836
8775.86 1826
8776.74 1790
8777.63 1750
8778.51 1700
8779.40 1718
8780.28 1701
8781.17 1747
8782.05 1740
8782.93 1687
8783.82 1647
8784.70 1664
8785.59 1627
8786.47 1667
8787.36 1646
8788.24 1626
8789.13 1608
8790.01 1585
8790.89 1619
8791.78 1626
8792.66 1634
8793.55 1589
8794.43 1606
8795.32 1606
8796.20 1592
8797.09 1611
8797.97 1535
8798.86 1518
8799.74 1559
8800.63 1540
8801.52 1519
8802.40 1512
8803.29 1515
8804.17 1512
8805.06 1502
8805.94 1506
8806.83 1497
8807.71 1442
8808.60 1439
8809.48 1414
8810.37 1417
8811.26 1417
8812.14 1392
8813.03 1428
8813.91 1404
8814.80 1439
8815.69 1416
8816.57 1407
8817.46 1424
8818.34 1426
8819.23 1466
8820.12 1446
8821.00 1435
8821.89 1408
8822.77 1412
8823.66 1431
8824.55 1390
8825.43 1382
8826.32 1356
8827.21 1374
8828.09 1415
8828.98 1369
8829.87 1353
8830.75 1354
8831.64 1336
8832.53 1251
8833.41 1299
8834.30 1313
8835.19 1249
8836.08 1284
8836.96 1208
8837.85 1246
8838.74 1273
8839.62 1258
8840.51 1223
8841.40 1232
8842.29 1176
8843.17 1168
8844.06 1181
8844.95 1216
8845.84 1177
8846.72 1157
8847.61 1154
8848.50 1176
8849.39 1206
8850.27 1172
8851.16 1172
8852.05 1110
8852.94 1120
8853.82 1135
8854.71 1132
8855.60 1104
8856.49 1147
8857.38 1121
8858.26 1125
8859.15 1107
8860.04 1134
8860.93 1153
8861.82 1102
8862.71 1141
8863.59 1122
8864.48 1084
8865.37 1109
8866.26 1110
8867.15 1012
8868.04 1068
8868.93 1065
8869.81 1053
8870.70 1079
8871.59 1054
8872.48 1031
8873.37 1051
8874.26 1017
8875.15 1007
8876.04 1025
8876.93 1046
8877.81 1028
8878.70 1032
8879.59 1037
8880.48 1055
8881.37 1061
8882.26 1032
8883.15 1016
8884.04 1024
8884.93 1001
8885.82 1037
8886.71 1017
8887.60 993
8888.49 1013
8889.38 1026
8890.27 1012
8891.16 998
8892.05 993
8892.94 983
8893.83 973
8894.72 978
8895.61 969
8896.50 981
8897.39 992
8898.28 995
8899.17 995
8900.06 1000
8900.95 1019
8901.84 1000
8902.73 1021
8903.62 1005
8904.51 961
8905.40 1009
8906.29 973
8907.18 952
8908.07 946
8908.96 957
8909.85 968
8910.74 1019
8911.63 934
8912.52 941
8913.41 945
8914.31 964
8915.20 943
8916.09 956
8916.98 911
8917.87 912
8918.76 952
8919.65 940
8920.54 881
8921.43 870
8922.33 929
8923.22 899
8924.11 896
8925.00 911
8925.89 914
8926.78 950
8927.67 917
8928.57 869
8929.46 917
8930.35 890
8931.24 892
8932.13 893
8933.03 905
8933.92 927
8934.81 900
8935.70 891
8936.59 905
8937.49 888
8938.38 852
8939.27 886
8940.16 877
8941.05 845
8941.95 865
8942.84 849
8943.73 895
8944.62 855
8945.52 868
8946.41 901
8947.30 882
8948.19 855
8949.09 864
8949.98 825
8950.87 826
8951.76 859
8952.66 879
8953.55 871
8954.44 883
8955.34 861
8956.23 877
8957.12 838
8958.02 852
8958.91 866
8959.80 825
8960.69 825
8961.59 843
8962.48 850
8963.37 891
8964.27 858
8965.16 833
8966.05 857
8966.95 859
8967.84 860
8968.74 842
8969.63 833
8970.52 847
8971.42 842
8972.31 841
8973.20 832
8974.10 821
8974.99 815
8975.89 836
8976.78 878
8977.67 846
8978.57 835
8979.46 830
8980.36 840
8981.25 807
8982.15 854
8983.04 826
8983.93 816
8984.83 793
8985.72 801
8986.62 827
8987.51 818
8988.41 802
8989.30 825
8990.20 781
8991.09 823
8991.99 782
8992.88 793
8993.78 829
8994.67 790
8995.57 778
8996.46 777
8997.36 778
8998.25 797
8999.15 796
9000.04 795
9000.94 787
9001.83 778
9002.73 815
9003.62 805
9004.52 795
9005.41 809
9006.31 788
9007.20 790
9008.10 764
9009.00 799
9009.89 785
9010.79 767
9011.68 772
9012.58 739
9013.47 780
9014.37 782
9015.27 763
9016.16 806
9017.06 816
9017.95 824
9018.85 785
9019.75 778
9020.64 810
9021.54 797
9022.43 785
9023.33 790
9024.23 778
9025.12 762
9026.02 809
9026.92 794
9027.81 796
9028.71 774
9029.61 810
9030.50 796
9031.40 793
9032.30 784
9033.19 814
9034.09 761
9034.99 778
9035.88 787
9036.78 731
9037.68 786
9038.58 805
9039.47 788
9040.37 789
9041.27 801
9042.16 803
9043.06 833
9043.96 820
9044.86 845
9045.75 845
9046.65 865
9047.55 839
9048.45 860
9049.34 832
9050.24 870
9051.14 884
9052.04 859
9052.94 869
9053.83 850
9054.73 894
9055.63 856
9056.53 907
9057.43 918
9058.32 869
9059.22 877
9060.12 888
9061.02 899
9061.92 882
9062.81 876
9063.71 904
9064.61 920
9065.51 869
9066.41 843
9067.31 837
9068.21 873
9069.10 841
9070.00 863
9070.90 878
9071.80 889
9072.70 859
9073.60 874
9074.50 876
9075.40 857
9076.29 820
9077.19 858
9078.09 854
9078.99 857
9079.89 834
9080.79 895
9081.69 885
9082.59 852
9083.49 859
9084.39 873
9085.29 943
9086.19 928
9087.09 952
9087.98 971
9088.88 958
9089.78 962
9090.68 981
9091.58 983
9092.48 926
9093.38 935
9094.28 903
9095.18 900
9096.08 855
9096.98 890
9097.88 919
9098.78 908
9099.68 923
9100.58 897
9101.48 858
9102.38 877
9103.28 896
9104.18 857
9105.08 860
9105.99 861
9106.89 848
9107.79 818
9108.69 796
9109.59 797
9110.49 842
9111.39 761
9112.29 852
9113.19 830
9114.09 820
9114.99 806
9115.89 828
9116.79 854
9117.69 816
9118.60 764
9119.50 750
9120.40 794
9121.30 812
9122.20 824
9123.10 798
9124.00 799
9124.90 782
9125.81 770
9126.71 785
9127.61 806
9128.51 769
9129.41 776
9130.31 762
9131.22 793
9132.12 793
9133.02 830
9133.92 799
9134.82 826
9135.72 816
9136.63 778
9137.53 822
9138.43 826
9139.33 792
9140.23 764
9141.14 833
9142.04 765
9142.94 819
9143.84 810
9144.75 788
9145.65 793
9146.55 787
9147.45 742
9148.36 810
9149.26 770
9150.16 789
9151.06 811
9151.97 778
9152.87 769
9153.77 821
9154.67 819
9155.58 786
9156.48 774
9157.38 770
9158.29 766
9159.19 774
9160.09 780
9161.00 796
9161.90 765
9162.80 768
9163.71 802
9164.61 764
9165.51 759
9166.42 775
9167.32 794
9168.22 753
9169.13 799
9170.03 858
9170.93 808
9171.84 790
9172.74 793
9173.64 775
9174.55 802
9175.45 788
9176.36 795
9177.26 834
9178.16 816
9179.07 818
9179.97 774
9180.88 809
9181.78 853
9182.69 794
9183.59 815
9184.49 796
9185.40 765
9186.30 804
9187.21 783
9188.11 798
9189.02 813
9189.92 789
9190.82 773
9191.73 827
9192.63 836
9193.54 849
9194.44 854
9195.35 876
9196.25 880
9197.16 894
9198.06 881
9198.97 883
9199.87 903
9200.78 842
9201.68 800
9202.59 856
9203.49 864
9204.40 814
9205.30 810
9206.21 814
9207.12 781
9208.02 829
9208.93 784
9209.83 813
9210.74 840
9211.64 794
9212.55 823
9213.45 829
9214.36 823
9215.27 827
9216.17 833
9217.08 834
9217.98 800
9218.89 818
9219.80 866
9220.70 848
9221.61 846
9222.51 829
9223.42 803
9224.33 823
9225.23 784
9226.14 791
9227.05 799
9227.95 804
9228.86 780
9229.77 813
9230.67 768
9231.58 816
9232.49 764
9233.39 772
9234.30 781
9235.21 756
9236.11 727
9237.02 786
9237.93 836
9238.83 797
9239.74 746
9240.65 768
9241.55 776
9242.46 769
9243.37 788
9244.28 796
9245.18 765
9246.09 754
9247.00 759
9247.91 782
9248.81 789
9249.72 736
9250.63 764
9251.54 763
9252.44 752
9253.35 748
9254.26 790
9255.17 777
9256.07 752
9256.98 762
9257.89 765
9258.80 788
9259.71 779
9260.61 787
9261.52 784
9262.43 760
9263.34 777
9264.25 752
9265.16 776
9266.06 754
9266.97 797
9267.88 807
9268.79 841
9269.70 799
9270.61 821
9271.51 833
9272.42 845
9273.33 843
9274.24 793
9275.15 830
9276.06 820
9276.97 850
9277.88 833
9278.78 824
9279.69 787
9280.60 756
9281.51 796
9282.42 788
9283.33 802
9284.24 800
9285.15 805
9286.06 821
9286.97 777
9287.88 756
9288.79 771
9289.70 767
9290.60 779
9291.51 820
9292.42 818
9293.33 817
9294.24 839
9295.15 861
9296.06 831
9296.97 865
9297.88 875
9298.79 880
9299.70 837
9300.61 876
9301.52 854
9302.43 894
9303.34 894
9304.25 899
9305.16 940
9306.07 907
9306.98 943
9307.89 944
9308.80 972
9309.71 962
9310.63 955
9311.54 958
9312.45 907
9313.36 903
9314.27 924
9315.18 895
9316.09 891
9317.00 892
9317.91 853
9318.82 902
9319.73 919
9320.64 847
9321.55 883
9322.47 875
9323.38 863
9324.29 868
9325.20 869
9326.11 863
9327.02 843
9327.93 839
9328.84 851
9329.76 865
9330.67 858
9331.58 835
9332.49 862
9333.40 864
9334.31 868
9335.23 906
9336.14 877
9337.05 878
9337.96 877
9338.87 882
9339.78 866
9340.70 903
9341.61 905
9342.52 869
9343.43 868
9344.34 871
9345.26 859
9346.17 846
9347.08 825
9347.99 819
9348.91 812
9349.82 823
9350.73 800
9351.64 811
9352.56 820
9353.47 870
9354.38 801
9355.29 785
9356.21 805
9357.12 776
9358.03 813
9358.94 801
9359.86 776
9360.77 807
9361.68 783
9362.60 800
9363.51 764
9364.42 746
9365.34 785
9366.25 832
9367.16 800
9368.08 785
9368.99 797
9369.90 801
9370.82 786
9371.73 764
9372.64 791
9373.56 803
9374.47 807
9375.38 779
9376.30 780
9377.21 831
9378.12 781
9379.04 783
9379.95 799
9380.87 812
9381.78 801
9382.69 807
9383.61 799
9384.52 789
9385.44 788
9386.35 819
9387.27 809
9388.18 876
9389.09 851
9390.01 902
9390.92 836
9391.84 879
9392.75 871
9393.67 906
9394.58 910
9395.50 855
9396.41 885
9397.32 850
9398.24 822
9399.15 852
9400.07 852
9400.98 840
9401.90 825
9402.81 878
9403.73 916
9404.64 854
9405.56 843
9406.47 831
9407.39 842
9408.30 847
9409.22 830
9410.14 832
9411.05 855
9411.97 872
9412.88 886
9413.80 868
9414.71 855
9415.63 896
9416.54 857
9417.46 886
9418.38 893
9419.29 931
9420.21 916
9421.12 853
9422.04 842
9422.95 892
9423.87 881
9424.79 882
9425.70 841
9426.62 825
9427.54 862
9428.45 877
9429.37 886
9430.28 874
9431.20 886
9432.12 885
9433.03 894
9433.95 918
9434.87 890
9435.78 826
9436.70 912
9437.62 895
9438.53 874
9439.45 892
9440.37 877
9441.28 894
9442.20 875
9443.12 917
9444.03 914
9444.95 940
9445.87 986
9446.79 1045
9447.70 1058
9448.62 1079
9449.54 1134
9450.45 1115
9451.37 1138
9452.29 1136
9453.21 1118
9454.12 1081
9455.04 1034
9455.96 1052
9456.88 1034
9457.79 1002
9458.71 956
9459.63 935
9460.55 932
9461.47 904
9462.38 906
9463.30 863
9464.22 846
9465.14 835
9466.06 825
9466.97 860
9467.89 883
9468.81 849
9469.73 855
9470.65 841
9471.56 803
9472.48 831
9473.40 835
9474.32 878
9475.24 834
9476.16 877
9477.08 890
9477.99 843
9478.91 867
9479.83 873
9480.75 925
9481.67 916
9482.59 892
9483.51 883
9484.43 866
9485.34 856
9486.26 845
9487.18 851
9488.10 844
9489.02 794
9489.94 865
9490.86 859
9491.78 818
9492.70 812
9493.62 826
9494.54 824
9495.46 797
9496.38 804
9497.30 820
9498.22 835
9499.13 797
9500.05 825
9500.97 814
9501.89 814
9502.81 791
9503.73 802
9504.65 803
9505.57 829
9506.49 822
9507.41 804
9508.33 833
9509.25 855
9510.17 869
9511.09 833
9512.01 878
9512.93 869
9513.86 866
9514.78 840
9515.70 860
9516.62 830
9517.54 841
9518.46 865
9519.38 856
9520.30 864
9521.22 887
9522.14 872
9523.06 856
9523.98 883
9524.90 883
9525.82 871
9526.75 923
9527.67 918
9528.59 947
9529.51 963
9530.43 980
9531.35 994
9532.27 1009
9533.19 952
9534.11 915
9535.04 962
9535.96 979
9536.88 935
9537.80 929
9538.72 875
9539.64 859
9540.57 820
9541.49 817
9542.41 800
9543.33 837
9544.25 820
9545.17 809
9546.10 805
9547.02 795
9547.94 796
9548.86 835
9549.78 805
9550.71 779
9551.63 819
9552.55 804
9553.47 824
9554.40 786
9555.32 797
9556.24 793
9557.16 839
9558.09 846
9559.01 859
9559.93 847
9560.85 856
9561.78 826
9562.70 817
9563.62 857
9564.54 853
9565.47 868
9566.39 862
9567.31 850
9568.24 831
9569.16 847
9570.08 829
9571.00 791
9571.93 788
9572.85 831
9573.77 803
9574.70 820
9575.62 816
9576.54 829
9577.47 838
9578.39 823
9579.31 839
9580.24 809
9581.16 796
9582.09 787
9583.01 832
9583.93 827
9584.86 796
9585.78 796
9586.70 834
9587.63 824
9588.55 822
9589.48 836
9590.40 790
9591.32 836
9592.25 829
9593.17 780
9594.10 815
9595.02 832
9595.95 849
9596.87 854
9597.79 855
9598.72 836
9599.64 838
9600.57 861
9601.49 881
9602.42 859
9603.34 826
9604.27 880
9605.19 906
9606.12 845
9607.04 845
9607.97 837
9608.89 867
9609.82 882
9610.74 905
9611.67 853
9612.59 844
9613.52 883
9614.44 878
9615.37 876
9616.29 859
9617.22 885
9618.14 898
9619.07 897
9619.99 903
9620.92 867
9621.85 895
9622.77 909
9623.70 928
9624.62 918
9625.55 937
9626.47 920
9627.40 954
9628.33 944
9629.25 953
9630.18 956
9631.10 969
9632.03 976
9632.96 1013
9633.88 984
9634.81 998
9635.73 1011
9636.66 1030
9637.59 1031
9638.51 1069
9639.44 1108
9640.37 1094
9641.29 1069
9642.22 1092
9643.15 1113
9644.07 1161
9645.00 1216
9645.93 1255
9646.85 1269
9647.78 1257
9648.71 1253
9649.63 1246
9650.56 1227
9651.49 1222
9652.41 1161
9653.34 1158
9654.27 1140
9655.20 1126
9656.12 1082
9657.05 1076
9657.98 1064
9658.90 1039
9659.83 1023
9660.76 1060
9661.69 1041
9662.61 1044
9663.54 1051
9664.47 1115
9665.40 1084
9666.32 1042
9667.25 1054
9668.18 1033
9669.11 1060
9670.04 1044
9670.96 1075
9671.89 1058
9672.82 1025
9673.75 1021
9674.68 1022
9675.60 965
9676.53 966
9677.46 1002
9678.39 1021
9679.32 1015
9680.25 1045
9681.17 980
9682.10 986
9683.03 986
9683.96 1015
9684.89 984
9685.82 971
9686.75 1017
9687.67 1047
9688.60 1027
9689.53 1032
9690.46 1030
9691.39 1008
9692.32 1023
9693.25 1037
9694.18 1051
9695.11 1009
9696.03 1015
9696.96 974
9697.89 1017
9698.82 1012
9699.75 983
9700.68 980
9701.61 1011
9702.54 995
9703.47 993
9704.40 1030
9705.33 1016
9706.26 987
9707.19 983
9708.12 1027
9709.05 1001
9709.98 1041
9710.91 1061
9711.84 1041
9712.77 1059
9713.70 1004
9714.63 1052
9715.56 1034
9716.49 1029
9717.42 1013
9718.35 1009
9719.28 1025
9720.21 1055
9721.14 1078
9722.07 1040
9723.00 994
9723.93 1019
9724.86 1062
9725.79 1025
9726.72 1037
9727.65 1045
9728.58 1031
9729.51 1054
9730.44 994
9731.37 1035
9732.31 1060
9733.24 1026
9734.17 1011
9735.10 1003
9736.03 993
9736.96 1049
9737.89 1017
9738.82 1079
9739.75 1043
9740.69 1033
9741.62 1045
9742.55 1055
9743.48 1038
9744.41 1064
9745.34 1046
9746.27 1116
9747.21 1036
9748.14 1020
9749.07 1028
9750.00 1059
9750.93 1098
9751.86 1093
9752.80 1057
9753.73 1067
9754.66 1069
9755.59 1076
9756.52 1075
9757.46 1075
9758.39 1121
9759.32 1076
9760.25 1111
9761.18 1162
9762.12 1110
9763.05 1066
9763.98 1081
9764.91 1133
9765.85 1114
9766.78 1114
9767.71 1129
9768.64 1107
9769.58 1099
9770.51 1122
9771.44 1119
9772.37 1125
9773.31 1131
9774.24 1198
9775.17 1206
9776.11 1175
9777.04 1198
9777.97 1285
9778.91 1350
9779.84 1348
9780.77 1339
9781.71 1361
9782.64 1394
9783.57 1374
9784.51 1379
9785.44 1377
9786.37 1315
9787.31 1293
9788.24 1249
9789.17 1302
9790.11 1299
9791.04 1343
9791.97 1322
9792.91 1314
9793.84 1293
9794.77 1378
9795.71 1362
9796.64 1342
9797.58 1351
9798.51 1351
9799.44 1313
9800.38 1341
9801.31 1297
9802.25 1219
9803.18 1191
9804.12 1126
9805.05 1123
9805.98 1090
9806.92 1086
9807.85 1080
9808.79 1073
9809.72 1009
9810.66 1006
9811.59 1012
9812.53 1067
9813.46 999
9814.40 1017
9815.33 980
9816.27 998
9817.20 1011
9818.14 1004
9819.07 971
9820.01 949
9820.94 978
9821.88 960
9822.81 1008
9823.75 958
9824.68 973
9825.62 1002
9826.55 1015
9827.49 945
9828.42 952
9829.36 977
9830.29 985
9831.23 988
9832.17 952
9833.10 963
9834.04 1004
9834.97 992
9835.91 943
9836.84 966
9837.78 932
9838.72 927
9839.65 917
9840.59 966
9841.52 999
9842.46 991
9843.40 984
9844.33 984
9845.27 998
9846.20 1012
9847.14 979
9848.08 1028
9849.01 1033
9849.95 999
9850.89 1015
9851.82 1050
9852.76 1067
9853.70 1045
9854.63 1043
9855.57 1058
9856.51 1047
9857.44 1039
9858.38 978
9859.32 1021
9860.25 1033
9861.19 1033
9862.13 1031
9863.07 1061
9864.00 993
9864.94 1035
9865.88 1039
9866.81 1031
9867.75 993
9868.69 1028
9869.63 1037
9870.56 1057
9871.50 1058
9872.44 1045
9873.38 1056
9874.31 1024
9875.25 1033
9876.19 1052
9877.13 1089
9878.07 1024
9879.00 1025
9879.94 1018
9880.88 1027
9881.82 993
9882.75 1036
9883.69 1043
9884.63 1079
9885.57 1048
9886.51 989
9887.45 991
9888.38 1030
9889.32 1058
9890.26 1011
9891.20 994
9892.14 1027
9893.08 1042
9894.01 1050
9894.95 1040
9895.89 1007
9896.83 1055
9897.77 1077
9898.71 1101
9899.65 1043
9900.59 1084
9901.52 1061
9902.46 1059
9903.40 1069
9904.34 1086
9905.28 1115
9906.22 1085
9907.16 1113
9908.10 1152
9909.04 1140
9909.98 1155
9910.92 1167
9911.86 1153
9912.80 1174
9913.73 1153
9914.67 1169
9915.61 1213
9916.55 1212
9917.49 1253
9918.43 1321
9919.37 1403
9920.31 1508
9921.25 1581
9922.19 1624
9923.13 1669
9924.07 1703
9925.01 1744
9925.95 1713
9926.89 1721
9927.83 1602
9928.77 1603
9929.71 1527
9930.65 1495
9931.59 1406
9932.53 1371
9933.47 1331
9934.41 1260
9935.36 1263
9936.30 1248
9937.24 1222
9938.18 1210
9939.12 1161
9940.06 1204
9941.00 1183
9941.94 1172
9942.88 1182
9943.82 1163
9944.76 1192
9945.70 1194
9946.64 1159
9947.59 1206
9948.53 1289
9949.47 1272
9950.41 1208
9951.35 1255
9952.29 1272
9953.23 1274
9954.17 1318
9955.12 1345
9956.06 1254
9957.00 1303
9957.94 1280
9958.88 1239
9959.82 1249
9960.77 1255
9961.71 1256
9962.65 1263
9963.59 1201
9964.53 1234
9965.48 1258
9966.42 1249
9967.36 1245
9968.30 1233
9969.24 1219
9970.19 1235
9971.13 1258
9972.07 1240
9973.01 1187
9973.95 1163
9974.90 1200
9975.84 1164
9976.78 1143
9977.72 1165
9978.67 1179
9979.61 1136
9980.55 1092
9981.50 1095
9982.44 1090
9983.38 1082
9984.32 1067
9985.27 1100
9986.21 1094
9987.15 1043
9988.10 1015
9989.04 1047
9989.98 1043
9990.92 1013
9991.87 1018
9992.81 1023
9993.75 1022
9994.70 997
9995.64 1004
9996.58 995
9997.53 1005
9998.47 1024
9999.41 971
10000.36 988
10001.30 1001
10002.25 998
10003.19 985
10004.13 975
10005.08 961
10006.02 958
10006.96 977
10007.91 959
10008.85 954
10009.80 936
10010.74 941
10011.68 932
10012.63 914
10013.57 978
10014.52 932
10015.46 971
10016.41 947
10017.35 945
10018.29 923
10019.24 924
10020.18 924
10021.13 969
10022.07 926
10023.02 888
10023.96 920
10024.91 911
10025.85 931
10026.80 922
10027.74 949
10028.69 947
10029.63 983
10030.58 932
10031.52 897
10032.47 911
10033.41 894
10034.36 949
10035.30 935
10036.25 867
10037.19 859
10038.14 908
10039.08 880
10040.03 853
10040.97 878
10041.92 876
10042.87 880
10043.81 906
10044.76 857
10045.70 876
10046.65 861
10047.59 886
10048.54 881
10049.49 856
10050.43 847
10051.38 877
10052.32 886
10053.27 886
10054.22 842
10055.16 899
10056.11 890
10057.05 867
10058.00 883
10058.95 862
10059.89 850
10060.84 863
10061.79 883
10062.73 880
10063.68 869
10064.63 861
10065.57 892
10066.52 877
10067.47 892
10068.41 915
10069.36 875
10070.31 887
10071.25 869
10072.20 849
10073.15 847
10074.10 868
10075.04 865
10075.99 854
10076.94 833
10077.88 842
10078.83 786
10079.78 839
10080.73 833
10081.67 848
10082.62 865
10083.57 817
10084.52 839
10085.46 807
10086.41 797
10087.36 815
10088.31 820
10089.25 785
10090.20 805
10091.15 807
10092.10 810
10093.05 808
10093.99 793
10094.94 771
10095.89 819
10096.84 825
10097.79 813
10098.73 789
10099.68 768
10100.63 815
10101.58 827
10102.53 822
10103.48 788
10104.42 794
10105.37 799
10106.32 792
10107.27 797
10108.22 800
10109.17 804
10110.12 829
10111.06 808
10112.01 815
10112.96 819
10113.91 783
10114.86 813
10115.81 807
10116.76 781
10117.71 806
10118.66 792
10119.61 836
10120.56 816
10121.50 801
10122.45 809
10123.40 793
10124.35 815
10125.30 808
10126.25 792
10127.20 794
10128.15 778
10129.10 769
10130.05 795
10131.00 785
10131.95 804
10132.90 832
10133.85 834
10134.80 838
10135.75 796
10136.70 838
10137.65 845
10138.60 862
10139.55 818
10140.50 828
10141.45 818
10142.40 831
10143.35 835
10144.30 852
10145.25 842
10146.20 851
10147.15 871
10148.10 871
10149.05 832
10150.00 877
10150.95 882
10151.90 869
10152.86 853
10153.81 843
10154.76 899
10155.71 888
10156.66 886
10157.61 891
10158.56 927
10159.51 882
10160.46 905
10161.41 940
10162.37 903
10163.32 936
10164.27 917
10165.22 915
10166.17 932
10167.12 935
10168.07 958
10169.03 975
10169.98 936
10170.93 979
10171.88 967
10172.83 967
10173.78 974
10174.74 997
10175.69 1004
10176.64 1058
10177.59 1076
10178.54 1076
10179.49 1105
10180.45 1083
10181.40 1128
10182.35 1098
10183.30 1146
10184.26 1126
10185.21 1149
10186.16 1127
10187.11 1131
10188.06 1165
10189.02 1142
10189.97 1133
10190.92 1121
10191.87 1130
10192.83 1192
10193.78 1244
10194.73 1249
10195.69 1174
10196.64 1220
10197.59 1280
10198.54 1293
10199.50 1349
10200.45 1376
10201.40 1406
10202.36 1451
10203.31 1483
10204.26 1466
10205.22 1488
10206.17 1477
10207.12 1462
10208.08 1432
10209.03 1449
10209.98 1415
10210.94 1359
10211.89 1298
10212.84 1346
10213.80 1301
10214.75 1283
10215.70 1270
10216.66 1271
10217.61 1162
10218.56 1155
10219.52 1188
10220.47 1167
10221.43 1177
10222.38 1187
10223.33 1179
10224.29 1149
10225.24 1137
10226.20 1129
10227.15 1116
10228.11 1163
10229.06 1142
10230.01 1180
10230.97 1169
10231.92 1161
10232.88 1147
10233.83 1216
10234.79 1158
10235.74 1172
10236.70 1141
10237.65 1151
10238.60 1090
10239.56 1092
10240.51 1101
10241.47 1052
10242.42 1013
10243.38 1003
10244.33 1006
10245.29 1049
10246.24 1037
10247.20 986
10248.15 1000
10249.11 980
10250.07 1003
10251.02 968
10251.98 1001
10252.93 1019
10253.89 1010
10254.84 1023
10255.80 1015
10256.75 1031
10257.71 1031
10258.67 1065
10259.62 1065
10260.58 1086
10261.53 1091
10262.49 1089
10263.44 1071
10264.40 1099
10265.36 1091
10266.31 1088
10267.27 1090
10268.22 1028
10269.18 1026
10270.14 989
10271.09 959
10272.05 964
10273.01 930
10273.96 946
10274.92 913
10275.87 915
10276.83 965
10277.79 914
10278.74 883
10279.70 874
10280.66 864
10281.61 885
10282.57 896
10283.53 897
10284.49 901
10285.44 923
10286.40 909
10287.36 884
10288.31 894
10289.27 931
10290.23 891
10291.18 895
10292.14 880
10293.10 899
10294.06 889
10295.01 895
10295.97 906
10296.93 858
10297.89 844
10298.84 845
10299.80 869
10300.76 847
10301.72 828
10302.67 851
10303.63 859
10304.59 819
10305.55 835
10306.51 836
10307.46 811
10308.42 829
10309.38 840
10310.34 831
10311.30 817
10312.25 779
10313.21 808
10314.17 824
10315.13 806
10316.09 809
10317.05 824
10318.00 839
10318.96 827
10319.92 806
10320.88 819
10321.84 826
10322.80 834
10323.76 840
10324.71 798
10325.67 787
10326.63 781
10327.59 790
10328.55 784
10329.51 823
10330.47 806
10331.43 799
10332.39 792
10333.35 805
10334.30 801
10335.26 822
10336.22 817
10337.18 798
10338.14 796
10339.10 809
10340.06 791
10341.02 798
10341.98 841
10342.94 819
10343.90 844
10344.86 815
10345.82 790
10346.78 827
10347.74 833
10348.70 856
10349.66 849
10350.62 842
10351.58 838
10352.54 820
10353.50 822
10354.46 835
10355.42 857
10356.38 826
10357.34 792
10358.30 796
10359.26 836
10360.22 817
10361.18 798
10362.14 795
10363.10 790
10364.06 807
10365.02 812
10365.98 793
10366.94 792
10367.90 802
10368.87 794
10369.83 761
10370.79 740
10371.75 761
10372.71 777
10373.67 778
10374.63 784
10375.59 780
10376.55 796
10377.51 786
10378.48 761
10379.44 784
10380.40 825
10381.36 820
10382.32 799
10383.28 783
10384.24 748
10385.21 768
10386.17 756
10387.13 763
10388.09 789
10389.05 796
10390.01 788
10390.98 761
10391.94 782
10392.90 800
10393.86 800
10394.82 778
10395.79 798
10396.75 804
10397.71 815
10398.67 804
10399.63 774
10400.60 776
10401.56 817
10402.52 842
10403.48 817
10404.45 810
10405.41 823
10406.37 852
10407.33 856
10408.30 851
10409.26 905
10410.22 901
10411.18 938
10412.15 912
10413.11 937
10414.07 997
10415.04 1011
10416.00 1012
10416.96 1008
10417.93 1059
10418.89 1090
10419.85 1050
10420.81 1017
10421.78 1021
10422.74 1042
10423.70 1062
10424.67 1014
10425.63 989
10426.59 950
10427.56 916
10428.52 892
10429.49 868
10430.45 847
10431.41 811
10432.38 813
10433.34 835
10434.30 811
10435.27 815
10436.23 773
10437.20 749
10438.16 796
10439.12 750
10440.09 793
10441.05 778
10442.02 773
10442.98 755
10443.94 734
10444.91 728
10445.87 728
10446.84 734
10447.80 727
10448.77 740
10449.73 717
10450.70 719
10451.66 724
10452.63 712
10453.59 716
10454.55 744
10455.52 701
10456.48 706
10457.45 700
10458.41 714
10459.38 736
10460.34 658
10461.31 655
10462.27 685
10463.24 682
10464.20 694
10465.17 669
10466.14 686
10467.10 707
10468.07 666
10469.03 704
10470.00 690
10470.96 704
10471.93 711
10472.89 705
10473.86 706
10474.82 743
10475.79 717
10476.76 684
10477.72 705
10478.69 713
10479.65 728
10480.62 738
10481.59 723
10482.55 684
10483.52 727
10484.48 704
10485.45 711
10486.42 701
10487.38 727
10488.35 724
10489.32 711
10490.28 694
10491.25 714
10492.21 679
10493.18 702
10494.15 709
10495.11 684
10496.08 677
10497.05 697
10498.01 677
10498.98 695
10499.95 716
10500.92 723
10501.88 726
10502.85 703
10503.82 703
10504.78 717
10505.75 703
10506.72 679
10507.68 695
10508.65 736
10509.62 698
10510.59 723
10511.55 697
10512.52 719
10513.49 701
10514.46 726
10515.42 716
10516.39 716
10517.36 728
10518.33 712
10519.29 719
10520.26 720
10521.23 709
10522.20 710
10523.17 748
10524.13 709
10525.10 700
10526.07 697
10527.04 696
10528.01 685
10528.97 702
10529.94 687
10530.91 700
10531.88 691
10532.85 720
10533.82 664
10534.78 697
10535.75 724
10536.72 699
10537.69 733
10538.66 691
10539.63 699
10540.60 710
10541.56 712
10542.53 711
10543.50 682
10544.47 728
10545.44 712
10546.41 703
10547.38 702
10548.35 689
10549.32 712
10550.29 722
10551.25 715
10552.22 750
10553.19 768
10554.16 755
10555.13 721
10556.10 773
10557.07 772
10558.04 786
10559.01 767
10559.98 796
10560.95 790
10561.92 801
10562.89 785
10563.86 794
10564.83 744
10565.80 747
10566.77 779
10567.74 761
10568.71 759
10569.68 730
10570.65 756
10571.62 726
10572.59 709
10573.56 714
10574.53 749
10575.50 740
10576.47 758
10577.44 713
10578.41 733
10579.38 745
10580.35 720
10581.32 751
10582.29 707
10583.26 736
10584.23 736
10585.21 749
10586.18 728
10587.15 746
10588.12 753
10589.09 729
10590.06 768
10591.03 720
10592.00 709
10592.97 733
10593.94 720
10594.92 716
10595.89 717
10596.86 706
10597.83 758
10598.80 740
10599.77 754
10600.74 769
10601.71 752
10602.69 728
10603.66 710
10604.63 735
10605.60 746
10606.57 727
10607.54 727
10608.52 717
10609.49 742
10610.46 749
10611.43 741
10612.40 766
10613.38 776
10614.35 788
10615.32 770
10616.29 788
10617.27 774
10618.24 770
10619.21 803
10620.18 803
10621.15 787
10622.13 788
10623.10 780
10624.07 796
10625.04 769
10626.02 786
10626.99 825
10627.96 821
10628.94 819
10629.91 812
10630.88 874
10631.85 898
10632.83 922
10633.80 931
10634.77 963
10635.75 915
10636.72 980
10637.69 967
10638.67 964
10639.64 943
10640.61 940
10641.59 906
10642.56 883
10643.53 887
10644.51 823
10645.48 833
10646.45 822
10647.43 812
10648.40 784
10649.37 804
10650.35 776
10651.32 750
10652.30 729
10653.27 736
10654.24 723
10655.22 740
10656.19 752
10657.16 747
10658.14 716
10659.11 735
10660.09 736
10661.06 744
10662.04 756
10663.01 737
10663.98 728
10664.96 692
10665.93 724
10666.91 726
10667.88 729
10668.86 734
10669.83 771
10670.81 752
10671.78 736
10672.76 769
10673.73 717
10674.71 725
10675.68 761
10676.66 758
10677.63 730
10678.61 774
10679.58 751
10680.56 763
10681.53 731
10682.51 720
10683.48 717
10684.46 720
10685.43 711
10686.41 716
10687.38 734
10688.36 685
10689.33 691
10690.31 704
10691.28 699
10692.26 699
10693.24 665
10694.21 690
10695.19 704
10696.16 708
10697.14 686
10698.12 659
10699.09 685
10700.07 702
10701.04 712
10702.02 681
10703.00 704
10703.97 737
10704.95 728
10705.92 726
10706.90 700
10707.88 710
10708.85 694
10709.83 717
10710.81 681
10711.78 707
10712.76 714
10713.74 718
10714.71 699
10715.69 727
10716.67 689
10717.64 728
10718.62 688
10719.60 722
10720.57 726
10721.55 700
10722.53 759
10723.50 710
10724.48 720
10725.46 718
10726.44 720
10727.41 720
10728.39 702
10729.37 695
10730.35 733
10731.32 740
10732.30 725
10733.28 718
10734.26 726
10735.23 768
10736.21 773
10737.19 780
10738.17 720
10739.14 728
10740.12 724
10741.10 738
10742.08 734
10743.06 735
10744.03 749
10745.01 761
10745.99 748
10746.97 720
10747.95 699
10748.92 718
10749.90 731
10750.88 732
10751.86 741
10752.84 709
10753.82 692
10754.79 724
10755.77 742
10756.75 716
10757.73 715
10758.71 734
10759.69 710
10760.67 722
10761.65 737
10762.62 714
10763.60 750
10764.58 715
10765.56 717
10766.54 731
10767.52 722
10768.50 778
10769.48 738
10770.46 765
10771.44 731
10772.42 768
10773.39 778
10774.37 796
10775.35 816
10776.33 757
10777.31 719
10778.29 734
10779.27 745
10780.25 751
10781.23 778
10782.21 778
10783.19 764
10784.17 759
10785.15 695
10786.13 743
10787.11 788
10788.09 764
10789.07 760
10790.05 732
10791.03 739
10792.01 742
10792.99 766
10793.97 711
10794.95 756
10795.93 790
10796.91 745
10797.89 777
10798.87 743
10799.85 757
10800.83 755
10801.82 725
10802.80 734
10803.78 735
10804.76 740
10805.74 720
10806.72 757
10807.70 741
10808.68 710
10809.66 688
10810.64 753
10811.62 778
10812.61 747
10813.59 734
10814.57 778
10815.55 786
10816.53 769
10817.51 746
10818.49 758
10819.47 740
10820.46 758
10821.44 772
10822.42 769
10823.40 739
10824.38 754
10825.36 806
10826.35 784
10827.33 789
10828.31 796
10829.29 811
10830.27 794
10831.25 792
10832.24 814
10833.22 819
10834.20 805
10835.18 785
10836.17 807
10837.15 838
10838.13 849
10839.11 845
10840.09 802
10841.08 865
10842.06 872
10843.04 854
10844.02 840
10845.01 867
10845.99 859
10846.97 825
10847.96 842
10848.94 822
10849.92 851
10850.90 878
10851.89 886
10852.87 919
10853.85 868
10854.84 864
10855.82 893
10856.80 890
10857.78 871
10858.77 903
10859.75 911
10860.73 925
10861.72 924
10862.70 930
10863.68 913
10864.67 910
10865.65 897
10866.64 976
10867.62 950
10868.60 970
10869.59 1005
10870.57 988
10871.55 977
10872.54 965
10873.52 1028
10874.51 1002
10875.49 993
10876.47 1045
10877.46 1036
10878.44 1037
10879.43 1057
10880.41 1088
10881.39 1067
10882.38 1105
10883.36 1110
10884.35 1087
10885.33 1090
10886.32 1080
10887.30 1092
10888.29 1096
10889.27 1145
10890.25 1188
10891.24 1228
10892.22 1219
10893.21 1234
10894.19 1278
10895.18 1289
10896.16 1263
10897.15 1353
10898.13 1318
10899.12 1330
10900.10 1343
10901.09 1341
10902.07 1355
10903.06 1313
10904.04 1339
10905.03 1305
10906.01 1324
10907.00 1338
10907.99 1286
10908.97 1291
10909.96 1283
10910.94 1298
10911.93 1314
10912.91 1301
10913.90 1311
10914.88 1288
10915.87 1267
10916.86 1292
10917.84 1299
10918.83 1313
10919.81 1293
10920.80 1282
10921.79 1313
10922.77 1281
10923.76 1299
10924.74 1344
10925.73 1323
10926.72 1343
10927.70 1301
10928.69 1343
10929.68 1361
10930.66 1368
10931.65 1363
10932.64 1373
10933.62 1416
10934.61 1423
10935.60 1407
10936.58 1457
10937.57 1454
10938.56 1427
10939.54 1479
10940.53 1552
10941.52 1490
10942.50 1553
10943.49 1542
10944.48 1597
10945.47 1588
10946.45 1642
10947.44 1702
10948.43 1731
10949.41 1752
10950.40 1865
10951.39 1876
10952.38 1862
10953.36 1983
10954.35 1966
10955.34 1969
10956.33 1969
10957.31 1990
10958.30 2020
10959.29 1971
10960.28 1886
10961.27 1877
10962.25 1883
10963.24 1860
10964.23 1779
10965.22 1748
10966.21 1684
10967.19 1718
10968.18 1737
10969.17 1750
10970.16 1725
10971.15 1658
10972.13 1666
10973.12 1624
10974.11 1698
10975.10 1727
10976.09 1737
10977.08 1720
10978.07 1693
10979.05 1686
10980.04 1671
10981.03 1709
10982.02 1767
10983.01 1788
10984.00 1797
10984.99 1785
10985.98 1883
10986.96 1967
10987.95 2014
10988.94 2077
10989.93 2147
10990.92 2265
10991.91 2288
10992.90 2392
10993.89 2420
10994.88 2459
10995.87 2443
10996.86 2501
10997.85 2532
10998.84 2482
10999.83 2421
11000.82 2411
11001.81 2290
11002.79 2247
11003.78 2133
11004.77 2005
11005.76 1965
11006.75 1875
11007.74 1811
11008.73 1676
11009.72 1643
11010.71 1664
11011.70 1635
11012.69 1570
11013.68 1539
11014.67 1493
11015.67 1426
11016.66 1417
11017.65 1385
11018.64 1387
11019.63 1379
11020.62 1342
11021.61 1298
11022.60 1304
11023.59 1303
11024.58 1284
11025.57 1295
11026.56 1238
11027.55 1243
11028.54 1262
11029.53 1228
11030.52 1241
11031.52 1204
11032.51 1193
11033.50 1187
11034.49 1179
11035.48 1146
11036.47 1177
11037.46 1181
11038.45 1181
11039.45 1175
11040.44 1116
11041.43 1150
11042.42 1149
11043.41 1169
11044.40 1158
11045.39 1114
11046.39 1137
11047.38 1134
11048.37 1129
11049.36 1143
11050.35 1133
11051.35 1153
11052.34 1111
11053.33 1120
11054.32 1151
11055.31 1118
11056.31 1115
11057.30 1108
11058.29 1103
11059.28 1115
11060.27 1139
11061.27 1114
11062.26 1098
11063.25 1145
11064.24 1164
11065.24 1131
11066.23 1134
11067.22 1139
11068.21 1119
11069.21 1134
11070.20 1129
11071.19 1099
11072.19 1154
11073.18 1147
11074.17 1114
11075.16 1118
11076.16 1143
11077.15 1118
11078.14 1153
11079.14 1097
11080.13 1113
11081.12 1101
11082.12 1110
11083.11 1145
11084.10 1142
11085.10 1149
11086.09 1089
11087.08 1117
11088.08 1116
11089.07 1100
11090.06 1085
11091.06 1170
11092.05 1143
11093.04 1121
11094.04 1085
11095.03 1105
11096.03 1127
11097.02 1096
11098.01 1095
11099.01 1109
11100.00 1133
11101.00 1109
11101.99 1098
11102.98 1056
11103.98 1089
11104.97 1111
11105.97 1080
11106.96 1107
11107.96 1087
11108.95 1083
11109.95 1090
11110.94 1097
11111.93 1076
11112.93 1069
11113.92 1109
11114.92 1106
11115.91 1111
11116.91 1130
11117.90 1135
11118.90 1148
11119.89 1187
11120.89 1223
11121.88 1189
11122.88 1163
11123.87 1175
11124.87 1220
11125.86 1186
11126.86 1188
11127.85 1180
11128.85 1153
11129.84 1118
11130.84 1102
11131.84 1107
11132.83 1129
11133.83 1100
11134.82 1106
11135.82 1125
11136.81 1086
11137.81 1077
11138.81 1111
11139.80 1110
11140.80 1082
11141.79 1081
11142.79 1104
11143.79 1095
11144.78 1072
11145.78 1033
11146.77 1036
11147.77 1035
11148.77 1064
11149.76 1031
11150.76 1013
11151.75 1036
11152.75 1015
11153.75 1025
11154.74 1033
11155.74 1001
11156.74 1006
11157.73 1053
11158.73 1023
11159.73 1028
11160.72 1012
11161.72 1039
11162.72 1056
11163.71 1073
11164.71 1051
11165.71 1063
11166.71 1091
11167.70 1046
11168.70 1053
11169.70 1070
11170.69 1048
11171.69 1038
11172.69 1031
11173.69 1075
11174.68 1083
11175.68 1066
11176.68 1042
11177.68 1032
11178.67 1052
11179.67 1054
11180.67 1066
11181.67 1073
11182.66 1097
11183.66 1086
11184.66 1068
11185.66 1106
11186.66 1082
11187.65 1074
11188.65 1105
11189.65 1113
11190.65 1055
11191.65 1148
11192.64 1122
11193.64 1104
11194.64 1115
11195.64 1136
11196.64 1118
11197.64 1098
11198.63 1106
11199.63 1142
11200.63 1103
11201.63 1097
11202.63 1134
11203.63 1135
11204.63 1127
11205.63 1103
11206.62 1113
11207.62 1120
11208.62 1100
11209.62 1084
11210.62 1045
11211.62 1049
11212.62 1073
11213.62 1035
11214.62 1064
11215.62 1026
11216.61 1054
11217.61 1041
11218.61 1035
11219.61 1056
11220.61 1039
11221.61 1008
11222.61 973
11223.61 1000
11224.61 976
11225.61 979
11226.61 984
11227.61 951
11228.61 982
11229.61 960
11230.61 957
11231.61 952
11232.61 992
11233.61 943
11234.61 970
11235.61 988
11236.61 952
11237.61 939
11238.61 949
11239.61 953
11240.61 952
11241.61 957
11242.61 970
11243.61 950
11244.61 972
11245.61 984
11246.61 1003
11247.61 951
11248.62 986
11249.62 983
11250.62 940
11251.62 921
11252.62 944
11253.62 958
11254.62 998
11255.62 988
11256.62 973
11257.62 979
11258.62 981
11259.63 1010
11260.63 955
11261.63 965
11262.63 997
11263.63 998
11264.63 1008
11265.63 1000
11266.64 1050
11267.64 994
11268.64 1006
11269.64 1005
11270.64 1065
11271.64 1053
11272.65 1020
11273.65 1043
11274.65 1045
11275.65 1019
11276.65 1023
11277.65 1078
11278.66 1103
11279.66 1065
11280.66 1075
11281.66 1004
11282.67 1060
11283.67 1036
11284.67 1014
11285.67 993
11286.67 997
11287.68 993
11288.68 1007
11289.68 1048
11290.68 1008
11291.69 1022
11292.69 1028
11293.69 997
11294.70 1020
11295.70 990
11296.70 998
11297.70 1033
11298.71 1017
11299.71 1036
11300.71 1048
11301.72 1043
11302.72 1054
11303.72 1028
11304.72 1072
11305.73 1085
11306.73 1088
11307.73 1116
11308.74 1100
11309.74 1068
11310.74 1138
11311.75 1083
11312.75 1110
11313.76 1089
11314.76 1106
11315.76 1099
11316.77 1063
11317.77 1053
11318.77 1057
11319.78 1021
11320.78 1030
11321.79 1029
11322.79 1026
11323.79 1035
11324.80 1026
11325.80 974
11326.81 997
11327.81 1033
11328.81 1008
11329.82 1033
11330.82 1048
11331.83 1039
11332.83 999
11333.84 1029
11334.84 1057
11335.85 1043
11336.85 1074
11337.85 1093
11338.86 1077
11339.86 1024
11340.87 1045
11341.87 1066
11342.88 1055
11343.88 1038
11344.89 1041
11345.89 999
11346.90 1017
11347.90 985
11348.91 999
11349.91 987
11350.92 1002
11351.92 999
11352.93 946
11353.94 961
11354.94 970
11355.95 999
11356.95 930
11357.96 922
11358.96 935
11359.97 965
11360.97 990
11361.98 984
11362.99 987
11363.99 954
11365.00 971
11366.00 962
11367.01 965
11368.02 955
11369.02 954
11370.03 978
11371.03 945
11372.04 932
11373.05 933
11374.05 963
11375.06 979
11376.06 990
11377.07 945
11378.08 968
11379.08 969
11380.09 931
11381.10 963
11382.10 942
11383.11 949
11384.12 977
11385.12 952
11386.13 931
11387.14 939
11388.14 962
11389.15 961
11390.16 966
11391.17 951
11392.17 954
11393.18 979
11394.19 960
11395.19 990
11396.20 987
11397.21 967
11398.22 988
11399.22 999
11400.23 1002
11401.24 975
11402.25 984
11403.25 984
11404.26 982
11405.27 1013
11406.28 992
11407.28 1047
11408.29 1028
11409.30 1000
11410.31 1069
11411.31 1079
11412.32 1047
11413.33 1024
11414.34 1052
11415.35 1042
11416.35 1036
11417.36 1053
11418.37 1070
11419.38 1050
11420.39 1080
11421.40 1036
11422.40 1081
11423.41 1078
11424.42 1102
11425.43 1091
11426.44 1112
11427.45 1108
11428.46 1115
11429.46 1150
11430.47 1147
11431.48 1168
11432.49 1102
11433.50 1151
11434.51 1153
11435.52 1162
11436.53 1142
11437.54 1183
11438.54 1182
11439.55 1201
11440.56 1177
11441.57 1171
11442.58 1174
11443.59 1182
11444.60 1163
11445.61 1178
11446.62 1246
11447.63 1211
11448.64 1213
11449.65 1219
11450.66 1218
11451.67 1172
11452.68 1211
11453.69 1243
11454.70 1180
11455.71 1238
11456.72 1250
11457.73 1225
11458.74 1250
11459.75 1242
11460.76 1288
11461.77 1283
11462.78 1212
11463.79 1233
11464.80 1265
11465.81 1304
11466.82 1314
11467.83 1288
11468.84 1274
11469.85 1295
11470.86 1292
11471.87 1307
11472.88 1300
11473.89 1285
11474.90 1289
11475.91 1322
11476.92 1300
11477.93 1305
11478.95 1337
11479.96 1359
11480.97 1354
11481.98 1296
11482.99 1352
11484.00 1402
11485.01 1329
11486.02 1332
11487.03 1374
11488.05 1406
11489.06 1381
11490.07 1395
11491.08 1404
11492.09 1398
11493.10 1441
11494.11 1427
11495.13 1415
11496.14 1434
11497.15 1471
11498.16 1486
11499.17 1435
11500.18 1446
11501.20 1438
11502.21 1466
11503.22 1499
11504.23 1522
11505.24 1501
11506.26 1482
11507.27 1513
11508.28 1510
11509.29 1550
11510.30 1524
11511.32 1575
11512.33 1577
11513.34 1632
11514.35 1642
11515.37 1580
11516.38 1595
11517.39 1589
11518.40 1637
11519.42 1624
11520.43 1680
11521.44 1675
11522.45 1701
11523.47 1745
11524.48 1722
11525.49 1738
11526.51 1736
11527.52 1778
11528.53 1798
11529.55 1809
11530.56 1843
11531.57 1870
11532.59 1892
11533.60 1898
11534.61 1916
11535.63 1917
11536.64 1990
11537.65 2004
11538.67 2037
11539.68 2040
11540.69 2058
11541.71 2084
11542.72 2061
11543.73 2147
11544.75 2194
11545.76 2148
11546.78 2233
11547.79 2317
11548.80 2328
11549.82 2297
11550.83 2353
11551.85 2448
11552.86 2452
11553.87 2473
11554.89 2495
11555.90 2516
11556.92 2633
11557.93 2706
11558.95 2687
11559.96 2671
11560.97 2704
11561.99 2803
11563.00 2862
11564.02 2889
11565.03 2997
11566.05 3055
11567.06 3130
11568.08 3236
11569.09 3308
11570.11 3412
11571.12 3568
11572.14 3686
11573.15 3723
11574.17 3916
11575.18 3965
11576.20 4109
11577.21 4326
11578.23 4509
11579.24 4603
11580.26 4714
11581.27 4959
11582.29 5200
11583.30 5370
11584.32 5694
11585.33 5938
11586.35 6221
11587.37 6660
11588.38 7084
11589.40 7460
11590.41 7872
11591.43 8008
11592.44 8341
11593.46 8782
11594.48 8923
11595.49 9072
11596.51 9044
11597.52 9073
11598.54 8816
11599.56 8588
11600.57 8368
11601.59 7952
11602.61 7471
11603.62 7008
11604.64 6504
11605.66 5999
11606.67 5446
11607.69 5088
11608.70 4746
11609.72 4494
11610.74 4289
11611.75 4047
11612.77 3822
11613.79 3680
11614.81 3588
11615.82 3429
11616.84 3278
11617.86 3134
11618.87 3074
11619.89 2947
11620.91 2882
11621.92 2780
11622.94 2727
11623.96 2657
11624.98 2572
11625.99 2521
11627.01 2455
11628.03 2404
11629.05 2316
11630.06 2296
11631.08 2263
11632.10 2276
11633.12 2208
11634.13 2112
11635.15 2083
11636.17 2043
11637.19 1995
11638.20 1979
11639.22 1968
11640.24 1903
11641.26 1858
11642.28 1836
11643.29 1844
11644.31 1820
11645.33 1770
11646.35 1792
11647.37 1757
11648.39 1815
11649.40 1811
11650.42 1830
11651.44 1843
11652.46 1835
11653.48 1842
11654.50 1864
11655.51 1870
11656.53 1892
11657.55 1897
11658.57 1903
11659.59 1979
11660.61 1925
11661.63 1937
11662.65 1981
11663.67 2001
11664.68 2047
11665.70 2045
11666.72 2042
11667.74 2054
11668.76 2087
11669.78 2140
11670.80 2133
11671.82 2172
11672.84 2137
11673.86 2159
11674.88 2149
11675.90 2204
11676.92 2243
11677.94 2228
11678.96 2224
11679.98 2205
11680.99 2210
11682.01 2209
11683.03 2223
11684.05 2204
11685.07 2170
11686.09 2184
11687.11 2212
11688.13 2145
11689.15 2129
11690.17 2138
11691.19 2173
11692.21 2107
11693.24 2135
11694.26 2107
11695.28 2102
11696.30 2132
11697.32 2114
11698.34 2067
11699.36 2077
11700.38 2055
11701.40 2032
11702.42 2006
11703.44 1985
11704.46 2032
11705.48 1969
11706.50 1949
11707.52 1928
11708.54 1875
11709.57 1879
11710.59 1836
11711.61 1837
11712.63 1835
11713.65 1839
11714.67 1813
11715.69 1795
11716.71 1768
11717.73 1778
11718.76 1742
11719.78 1757
11720.80 1704
11721.82 1700
11722.84 1649
11723.86 1678
11724.89 1628
11725.91 1639
11726.93 1618
11727.95 1654
11728.97 1615
11729.99 1688
11731.02 1624
11732.04 1597
11733.06 1591
11734.08 1623
11735.10 1602
11736.13 1618
11737.15 1608
11738.17 1583
11739.19 1607
11740.22 1550
11741.24 1602
11742.26 1556
11743.28 1523
11744.30 1556
11745.33 1521
11746.35 1542
11747.37 1506
11748.40 1482
11749.42 1503
11750.44 1483
11751.46 1460
11752.49 1415
11753.51 1393
11754.53 1412
11755.56 1390
11756.58 1397
11757.60 1360
11758.62 1347
11759.65 1375
11760.67 1317
11761.69 1324
11762.72 1357
11763.74 1301
11764.76 1345
11765.79 1373
11766.81 1396
11767.83 1354
11768.86 1312
11769.88 1345
11770.91 1255
11771.93 1274
11772.95 1316
11773.98 1295
11775.00 1255
11776.02 1255
11777.05 1255
11778.07 1256
11779.10 1253
11780.12 1240
11781.14 1193
11782.17 1211
11783.19 1217
11784.22 1207
11785.24 1211
11786.26 1197
11787.29 1209
11788.31 1209
11789.34 1186
11790.36 1176
11791.39 1188
11792.41 1162
11793.44 1140
11794.46 1149
11795.49 1154
11796.51 1149
11797.54 1178
11798.56 1150
11799.59 1156
11800.61 1170
11801.63 1183
11802.66 1219
11803.69 1179
11804.71 1176
11805.74 1112
11806.76 1137
11807.79 1130
11808.81 1135
11809.84 1148
11810.86 1146
11811.89 1111
11812.91 1111
11813.94 1131
11814.96 1110
11815.99 1117
11817.01 1117
11818.04 1099
11819.07 1098
11820.09 1118
11821.12 1104
11822.14 1110
11823.17 1119
11824.20 1152
11825.22 1114
11826.25 1116
11827.27 1105
11828.30 1077
11829.33 1109
11830.35 1078
11831.38 1088
11832.40 1072
11833.43 1108
11834.46 1087
11835.48 1088
11836.51 1042
11837.54 1051
11838.56 1068
11839.59 1090
11840.62 1089
11841.64 1108
11842.67 1107
11843.70 1107
11844.72 1098
11845.75 1071
11846.78 1093
11847.80 1072
11848.83 1070
11849.86 1102
11850.89 1091
11851.91 1095
11852.94 1118
11853.97 1092
11854.99 1142
11856.02 1122
11857.05 1119
11858.08 1111
11859.10 1119
11860.13 1101
11861.16 1138
11862.19 1105
11863.21 1145
11864.24 1160
11865.27 1154
11866.30 1156
11867.33 1160
11868.35 1192
11869.38 1162
11870.41 1191
11871.44 1166
11872.47 1206
11873.49 1171
11874.52 1189
11875.55 1212
11876.58 1181
11877.61 1219
11878.63 1209
11879.66 1184
11880.69 1211
11881.72 1223
11882.75 1241
11883.78 1303
11884.81 1248
11885.83 1301
11886.86 1350
11887.89 1322
11888.92 1339
11889.95 1348
11890.98 1407
11892.01 1438
11893.04 1388
11894.06 1450
11895.09 1491
11896.12 1467
11897.15 1459
11898.18 1503
11899.21 1532
11900.24 1548
11901.27 1517
11902.30 1479
11903.33 1490
11904.36 1463
11905.39 1480
11906.42 1459
11907.45 1468
11908.48 1401
11909.50 1419
11910.53 1406
11911.56 1397
11912.59 1423
11913.62 1408
11914.65 1446
11915.68 1394
11916.71 1432
11917.74 1462
11918.77 1485
11919.80 1525
11920.83 1536
11921.86 1580
11922.89 1556
11923.92 1588
11924.95 1580
11925.99 1598
11927.02 1649
11928.05 1626
11929.08 1669
11930.11 1609
11931.14 1593
11932.17 1574
11933.20 1533
11934.23 1473
11935.26 1479
11936.29 1432
11937.32 1398
11938.35 1364
11939.38 1357
11940.41 1334
11941.45 1284
11942.48 1226
11943.51 1185
11944.54 1176
11945.57 1171
11946.60 1153
11947.63 1164
11948.66 1162
11949.70 1136
11950.73 1121
11951.76 1090
11952.79 1108
11953.82 1079
11954.85 1082
11955.88 1102
11956.92 1096
11957.95 1093
11958.98 1041
11960.01 1058
11961.04 1034
11962.08 1116
11963.11 1071
11964.14 1045
11965.17 1075
11966.20 1005
11967.24 1075
11968.27 1062
11969.30 1061
11970.33 1049
11971.36 1062
11972.40 1056
11973.43 1069
11974.46 1036
11975.49 1019
11976.53 1015
11977.56 1028
11978.59 1038
11979.62 1052
11980.66 1091
11981.69 1063
11982.72 1048
11983.76 1061
11984.79 1051
11985.82 1075
11986.85 1088
11987.89 1122
11988.92 1083
11989.95 1094
11990.99 1096
11992.02 1073
11993.05 1092
11994.09 1120
11995.12 1127
11996.15 1132
11997.19 1095
11998.22 1122
11999.25 1179
12000.29 1148
12001.32 1139
12002.35 1164
12003.39 1172
12004.42 1206
12005.46 1212
12006.49 1203
12007.52 1234
12008.56 1225
12009.59 1221
12010.63 1260
12011.66 1257
12012.69 1231
12013.73 1271
12014.76 1279
12015.80 1308
12016.83 1246
12017.86 1246
12018.90 1255
12019.93 1272
12020.97 1257
12022.00 1225
12023.04 1228
12024.07 1249
12025.11 1225
12026.14 1202
12027.18 1192
12028.21 1183
12029.25 1185
12030.28 1195
12031.32 1111
12032.35 1096
12033.39 1136
12034.42 1153
12035.46 1119
12036.49 1106
12037.53 1137
12038.56 1083
12039.60 1120
12040.63 1084
12041.67 1076
12042.70 1050
12043.74 1043
12044.77 1080
12045.81 1071
12046.84 1037
12047.88 1054
12048.92 1029
12049.95 1036
12050.99 1012
12052.02 1039
12053.06 1036
12054.09 1041
12055.13 1066
12056.17 1057
12057.20 1006
12058.24 1036
12059.27 1043
12060.31 992
12061.35 995
12062.38 989
12063.42 1014
12064.46 999
12065.49 998
12066.53 1008
12067.56 981
12068.60 1030
12069.64 1041
12070.67 1006
12071.71 993
12072.75 995
12073.78 1014
12074.82 1004
12075.86 984
12076.89 1018
12077.93 1017
12078.97 988
12080.01 1001
12081.04 986
12082.08 983
12083.12 1026
12084.15 996
12085.19 982
12086.23 982
12087.27 1015
12088.30 1032
12089.34 1005
12090.38 994
12091.41 990
12092.45 1039
12093.49 1066
12094.53 981
12095.57 1000
12096.60 1053
12097.64 977
12098.68 989
12099.72 1055
12100.75 1012
12101.79 979
12102.83 976
12103.87 1003
12104.91 990
12105.94 996
12106.98 952
12108.02 971
12109.06 961
12110.10 948
12111.14 918
12112.17 924
12113.21 898
12114.25 931
12115.29 894
12116.33 890
12117.37 881
12118.40 876
12119.44 882
12120.48 888
12121.52 872
12122.56 863
12123.60 849
12124.64 855
12125.68 832
12126.72 850
12127.75 876
12128.79 855
12129.83 856
12130.87 894
12131.91 873
12132.95 841
12133.99 811
12135.03 846
12136.07 822
12137.11 817
12138.15 802
12139.19 848
12140.23 820
12141.27 789
12142.31 829
12143.35 807
12144.38 813
12145.42 819
12146.46 823
12147.50 842
12148.54 829
12149.58 833
12150.62 821
12151.66 838
12152.70 798
12153.74 826
12154.78 827
12155.82 842
12156.87 812
12157.91 807
12158.95 830
12159.99 809
12161.03 814
12162.07 803
12163.11 801
12164.15 827
12165.19 811
12166.23 814
12167.27 793
12168.31 840
12169.35 805
12170.39 819
12171.43 772
12172.47 803
12173.52 845
12174.56 791
12175.60 780
12176.64 832
12177.68 791
12178.72 799
12179.76 834
12180.80 823
12181.85 809
12182.89 811
12183.93 810
12184.97 803
12186.01 792
12187.05 830
12188.09 821
12189.14 802
12190.18 842
12191.22 825
12192.26 815
12193.30 821
12194.34 864
12195.39 852
12196.43 835
12197.47 783
12198.51 803
12199.55 805
12200.60 824
12201.64 815
12202.68 849
12203.72 808
12204.77 804
12205.81 809
12206.85 779
12207.89 801
12208.94 802
12209.98 805
12211.02 799
12212.06 797
12213.11 819
12214.15 795
12215.19 813
12216.23 820
12217.28 838
12218.32 826
12219.36 841
12220.41 813
12221.45 836
12222.49 796
12223.54 815
12224.58 777
12225.62 770
12226.66 779
12227.71 842
12228.75 838
12229.79 816
12230.84 826
12231.88 848
12232.93 852
12233.97 840
12235.01 802
12236.06 819
12237.10 813
12238.14 853
12239.19 859
12240.23 849
12241.28 858
12242.32 871
12243.36 847
12244.41 849
12245.45 870
12246.50 840
12247.54 833
12248.58 836
12249.63 795
12250.67 816
12251.72 790
12252.76 784
12253.80 749
12254.85 756
12255.89 764
12256.94 775
12257.98 778
12259.03 791
12260.07 732
12261.12 742
12262.16 710
12263.21 727
12264.25 736
12265.30 729
12266.34 705
12267.39 737
12268.43 706
12269.48 705
12270.52 705
12271.57 671
12272.61 712
12273.66 704
12274.70 706
12275.75 700
12276.79 667
12277.84 680
12278.88 708
12279.93 706
12280.98 717
12282.02 733
12283.07 712
12284.11 690
12285.16 701
12286.20 683
12287.25 680
12288.30 700
12289.34 692
12290.39 698
12291.43 643
12292.48 664
12293.53 683
12294.57 692
12295.62 697
12296.66 710
12297.71 686
12298.76 715
12299.80 716
12300.85 687
12301.90 691
12302.94 696
12303.99 694
12305.04 700
12306.08 692
12307.13 708
12308.18 708
12309.22 718
12310.27 680
12311.32 696
12312.36 722
12313.41 701
12314.46 679
12315.50 696
12316.55 687
12317.60 726
12318.65 675
12319.69 706
12320.74 685
12321.79 683
12322.83 715
12323.88 691
12324.93 696
12325.98 683
12327.02 669
12328.07 660
12329.12 674
12330.17 693
12331.21 678
12332.26 694
12333.31 718
12334.36 711
12335.41 667
12336.45 693
12337.50 654
12338.55 679
12339.60 666
12340.65 653
12341.69 674
12342.74 659
12343.79 686
12344.84 703
12345.89 700
12346.94 691
12347.98 653
12349.03 685
12350.08 720
12351.13 685
12352.18 693
12353.23 664
12354.28 677
12355.32 674
12356.37 719
12357.42 700
12358.47 681
12359.52 708
12360.57 684
12361.62 695
12362.67 671
12363.72 657
12364.76 675
12365.81 697
12366.86 706
12367.91 701
12368.96 700
12370.01 722
12371.06 697
12372.11 702
12373.16 726
12374.21 705
12375.26 710
12376.31 763
12377.36 706
12378.41 698
12379.46 699
12380.51 714
12381.56 744
12382.61 715
12383.66 719
12384.71 756
12385.76 743
12386.81 711
12387.86 739
12388.91 702
12389.96 729
12391.01 709
12392.06 724
12393.11 712
12394.16 760
12395.21 754
12396.26 732
12397.31 745
12398.36 736
12399.41 752
12400.46 737
12401.51 774
12402.56 736
12403.61 717
12404.66 735
12405.71 735
12406.77 767
12407.82 757
12408.87 783
12409.92 740
12410.97 706
12412.02 772
12413.07 767
12414.12 761
12415.17 827
12416.23 805
12417.28 766
12418.33 784
12419.38 782
12420.43 797
12421.48 782
12422.53 780
12423.59 800
12424.64 848
12425.69 781
12426.74 793
12427.79 807
12428.84 832
12429.90 794
12430.95 841
12432.00 839
12433.05 816
12434.10 814
12435.16 827
12436.21 819
12437.26 833
12438.31 802
12439.37 852
12440.42 818
12441.47 811
12442.52 809
12443.58 800
12444.63 799
12445.68 783
12446.73 797
12447.79 794
12448.84 797
12449.89 803
12450.94 792
12452.00 801
12453.05 805
12454.10 822
12455.16 850
12456.21 802
12457.26 776
12458.31 778
12459.37 812
12460.42 816
12461.47 807
12462.53 827
12463.58 795
12464.63 848
12465.69 853
12466.74 886
12467.79 860
12468.85 860
12469.90 883
12470.95 908
12472.01 932
12473.06 915
12474.12 964
12475.17 979
12476.22 998
12477.28 1022
12478.33 1031
12479.39 1089
12480.44 1146
12481.49 1151
12482.55 1198
12483.60 1186
12484.66 1249
12485.71 1286
12486.76 1357
12487.82 1344
12488.87 1334
12489.93 1353
12490.98 1408
12492.04 1377
12493.09 1389
12494.15 1350
12495.20 1360
12496.25 1338
12497.31 1278
12498.36 1260
12499.42 1216
12500.47 1144
12501.53 1134
12502.58 1109
12503.64 1021
12504.69 1035
12505.75 995
12506.80 986
12507.86 927
12508.91 902
12509.97 892
12511.03 880
12512.08 886
12513.14 864
12514.19 849
12515.25 822
12516.30 824
12517.36 813
12518.41 853
12519.47 813
12520.52 801
12521.58 848
12522.64 862
12523.69 825
12524.75 832
12525.80 839
12526.86 799
12527.92 771
12528.97 778
12530.03 788
12531.08 782
12532.14 779
12533.20 797
12534.25 748
12535.31 735
12536.37 736
12537.42 734
12538.48 760
12539.54 767
12540.59 775
12541.65 751
12542.70 771
12543.76 746
12544.82 816
12545.88 812
12546.93 782
12547.99 798
12549.05 784
12550.10 842
12551.16 775
12552.22 794
12553.27 796
12554.33 821
12555.39 798
12556.45 852
12557.50 854
12558.56 865
12559.62 868
12560.67 867
12561.73 879
12562.79 927
12563.85 964
12564.90 952
12565.96 956
12567.02 948
12568.08 983
12569.14 1008
12570.19 1018
12571.25 978
12572.31 1003
12573.37 987
12574.42 1019
12575.48 1014
12576.54 964
12577.60 973
12578.66 982
12579.72 940
12580.77 941
12581.83 953
12582.89 921
12583.95 915
12585.01 924
12586.07 903
12587.12 901
12588.18 946
12589.24 889
12590.30 891
12591.36 864
12592.42 875
12593.48 869
12594.53 849
12595.59 863
12596.65 859
12597.71 867
12598.77 849
12599.83 861
12600.89 866
12601.95 887
12603.01 850
12604.07 853
12605.13 856
12606.18 867
12607.24 834
12608.30 889
12609.36 867
12610.42 844
12611.48 859
12612.54 903
12613.60 887
12614.66 866
12615.72 873
12616.78 840
12617.84 843
12618.90 869
12619.96 861
12621.02 812
12622.08 860
12623.14 837
12624.20 816
12625.26 801
12626.32 796
12627.38 783
12628.44 764
12629.50 774
12630.56 749
12631.62 751
12632.68 770
12633.74 771
12634.80 730
12635.86 775
12636.92 787
12637.98 780
12639.04 756
12640.11 771
12641.17 758
12642.23 783
12643.29 773
12644.35 791
12645.41 788
12646.47 750
12647.53 769
12648.59 782
12649.65 806
12650.72 800
12651.78 838
12652.84 760
12653.90 771
12654.96 733
12656.02 758
12657.08 767
12658.14 778
12659.21 786
12660.27 788
12661.33 814
12662.39 815
12663.45 779
12664.51 768
12665.58 785
12666.64 797
12667.70 815
12668.76 752
12669.82 787
12670.89 789
12671.95 805
12673.01 792
12674.07 795
12675.13 768
12676.20 799
12677.26 800
12678.32 831
12679.38 848
12680.45 836
12681.51 837
12682.57 831
12683.63 830
12684.70 814
12685.76 849
12686.82 861
12687.88 889
12688.95 884
12690.01 857
12691.07 864
12692.14 867
12693.20 865
12694.26 893
12695.32 885
12696.39 881
12697.45 880
12698.51 877
12699.58 907
12700.64 905
12701.70 884
12702.77 929
12703.83 911
12704.89 893
12705.96 882
12707.02 860
12708.08 908
12709.15 869
12710.21 868
12711.28 858
12712.34 879
12713.40 890
12714.47 861
12715.53 881
12716.59 864
12717.66 883
12718.72 842
12719.79 866
12720.85 852
12721.92 911
12722.98 892
12724.04 874
12725.11 873
12726.17 824
12727.24 823
12728.30 828
12729.37 847
12730.43 830
12731.49 848
12732.56 831
12733.62 829
12734.69 812
12735.75 847
12736.82 818
12737.88 823
12738.95 797
12740.01 813
12741.08 777
12742.14 800
12743.21 773
12744.27 799
12745.34 742
12746.40 741
12747.47 757
12748.53 735
12749.60 710
12750.66 731
12751.73 747
12752.79 725
12753.86 722
12754.93 715
12755.99 748
12757.06 702
12758.12 703
12759.19 676
12760.25 708
12761.32 704
12762.39 712
12763.45 707
12764.52 678
12765.58 706
12766.65 688
12767.72 691
12768.78 710
12769.85 663
12770.91 700
12771.98 683
12773.05 684
12774.11 703
12775.18 669
12776.25 668
12777.31 680
12778.38 646
12779.45 661
12780.51 682
12781.58 681
12782.65 672
12783.71 699
12784.78 693
12785.85 682
12786.91 667
12787.98 671
12789.05 675
12790.11 703
12791.18 672
12792.25 670
12793.31 679
12794.38 691
12795.45 683
12796.52 685
12797.58 672
12798.65 678
12799.72 699
12800.79 701
12801.85 704
12802.92 671
12803.99 710
12805.06 701
12806.12 688
12807.19 715
12808.26 732
12809.33 711
12810.39 735
12811.46 752
12812.53 743
12813.60 720
12814.67 705
12815.73 717
12816.80 700
12817.87 713
12818.94 713
12820.01 728
12821.08 684
12822.14 676
12823.21 652
12824.28 686
12825.35 700
12826.42 666
12827.49 670
12828.55 692
12829.62 674
12830.69 671
12831.76 705
12832.83 678
12833.90 694
12834.97 683
12836.04 692
12837.11 659
12838.17 660
12839.24 634
12840.31 640
12841.38 657
12842.45 628
12843.52 657
12844.59 607
12845.66 617
12846.73 650
12847.80 618
12848.87 631
12849.94 639
12851.01 626
12852.08 621
12853.14 616
12854.21 650
12855.28 628
12856.35 624
12857.42 603
12858.49 629
12859.56 636
12860.63 627
12861.70 566
12862.77 596
12863.84 588
12864.91 598
12865.98 576
12867.05 577
12868.12 590
12869.19 603
12870.26 590
12871.34 588
12872.41 586
12873.48 590
12874.55 598
12875.62 585
12876.69 608
12877.76 577
12878.83 610
12879.90 576
12880.97 586
12882.04 558
12883.11 579
12884.18 583
12885.25 599
12886.33 569
12887.40 523
12888.47 554
12889.54 574
12890.61 581
12891.68 534
12892.75 547
12893.82 551
12894.89 580
12895.97 593
12897.04 583
12898.11 545
12899.18 557
12900.25 571
12901.32 536
12902.40 575
12903.47 559
12904.54 568
12905.61 540
12906.68 562
12907.75 558
12908.83 565
12909.90 560
12910.97 556
12912.04 565
12913.11 536
12914.19 554
12915.26 526
12916.33 551
12917.40 567
12918.48 592
12919.55 578
12920.62 558
12921.69 553
12922.77 567
12923.84 542
12924.91 545
12925.98 548
12927.06 530
12928.13 521
12929.20 510
12930.27 506
12931.35 524
12932.42 539
12933.49 515
12934.57 532
12935.64 527
12936.71 540
12937.79 531
12938.86 529
12939.93 519
12941.01 560
12942.08 517
12943.15 523
12944.23 531
12945.30 509
12946.37 493
12947.45 523
12948.52 522
12949.59 521
12950.67 521
12951.74 500
12952.81 509
12953.89 518
12954.96 526
12956.04 522
12957.11 525
12958.18 499
12959.26 491
12960.33 493
12961.41 506
12962.48 519
12963.55 522
12964.63 537
12965.70 506
12966.78 500
12967.85 520
12968.93 511
12970.00 508
12971.07 493
12972.15 520
12973.22 517
12974.30 508
12975.37 522
12976.45 491
12977.52 537
12978.60 510
12979.67 523
12980.75 508
12981.82 507
12982.90 535
12983.97 542
12985.05 493
12986.12 545
12987.20 552
12988.27 545
12989.35 533
12990.42 549
12991.50 526
12992.57 515
12993.65 547
12994.73 547
12995.80 527
12996.88 540
12997.95 514
12999.03 554
13000.10 514
13001.18 541
13002.25 571
13003.33 561
13004.41 566
13005.48 538
13006.56 547
13007.63 536
13008.71 512
13009.79 539
13010.86 520
13011.94 533
13013.02 510
13014.09 558
13015.17 540
13016.24 577
13017.32 545
13018.40 544
13019.47 565
13020.55 527
13021.63 558
13022.70 575
13023.78 561
13024.86 548
13025.93 564
13027.01 543
13028.09 553
13029.16 576
13030.24 576
13031.32 573
13032.40 572
13033.47 588
13034.55 581
13035.63 552
13036.70 554
13037.78 554
13038.86 588
13039.94 573
13041.01 571
13042.09 598
13043.17 579
13044.25 575
13045.32 553
13046.40 580
13047.48 590
13048.56 584
13049.63 592
13050.71 577
13051.79 575
13052.87 598
13053.95 581
13055.02 563
13056.10 573
13057.18 565
13058.26 568
13059.34 559
13060.41 571
13061.49 583
13062.57 589
13063.65 584
13064.73 571
13065.81 551
13066.88 581
13067.96 570
13069.04 562
13070.12 553
13071.20 574
13072.28 575
13073.36 564
13074.43 552
13075.51 519
13076.59 545
13077.67 540
13078.75 560
13079.83 534
13080.91 560
13081.99 560
13083.07 531
13084.15 547
13085.23 558
13086.30 558
13087.38 539
13088.46 550
13089.54 526
13090.62 532
13091.70 537
13092.78 547
13093.86 528
13094.94 528
13096.02 528
13097.10 550
13098.18 551
13099.26 559
13100.34 519
13101.42 542
13102.50 546
13103.58 532
13104.66 554
13105.74 558
13106.82 549
13107.90 551
13108.98 518
13110.06 529
13111.14 560
13112.22 556
13113.30 568
13114.38 539
13115.46 548
13116.54 535
13117.62 547
13118.70 538
13119.78 536
13120.86 549
13121.95 540
13123.03 554
13124.11 512
13125.19 524
13126.27 537
13127.35 522
13128.43 537
13129.51 536
13130.59 496
13131.67 518
13132.76 534
13133.84 531
13134.92 527
13136.00 529
13137.08 503
13138.16 522
13139.24 533
13140.32 522
13141.41 551
13142.49 536
13143.57 517
13144.65 518
13145.73 523
13146.81 540
13147.90 566
13148.98 526
13150.06 522
13151.14 552
13152.22 563
13153.31 523
13154.39 521
13155.47 567
13156.55 562
13157.63 576
13158.72 585
13159.80 546
13160.88 524
13161.96 550
13163.05 565
13164.13 562
13165.21 541
13166.29 538
13167.38 539
13168.46 557
13169.54 528
13170.62 523
13171.71 531
13172.79 562
13173.87 570
13174.96 566
13176.04 534
13177.12 547
13178.20 551
13179.29 539
13180.37 554
13181.45 507
13182.54 557
13183.62 577
13184.70 582
13185.79 560
13186.87 537
13187.95 567
13189.04 565
13190.12 549
13191.20 549
13192.29 547
13193.37 583
13194.46 571
13195.54 568
13196.62 582
13197.71 581
13198.79 564
13199.88 569
13200.96 543
13202.04 564
13203.13 555
13204.21 567
13205.30 593
13206.38 595
13207.46 597
13208.55 588
13209.63 556
13210.72 574
13211.80 602
13212.89 569
13213.97 576
13215.05 582
13216.14 612
13217.22 626
13218.31 595
13219.39 589
13220.48 571
13221.56 569
13222.65 584
13223.73 588
13224.82 605
13225.90 621
13226.99 602
13228.07 602
13229.16 621
13230.24 614
13231.33 615
13232.41 595
13233.50 621
13234.58 641
13235.67 605
13236.76 614
13237.84 626
13238.93 620
13240.01 627
13241.10 660
13242.18 639
13243.27 670
13244.35 639
13245.44 647
13246.53 636
13247.61 640
13248.70 649
13249.78 676
13250.87 674
13251.96 666
13253.04 647
13254.13 646
13255.21 657
13256.30 675
13257.39 677
13258.47 665
13259.56 692
13260.65 673
13261.73 696
13262.82 684
13263.91 680
13264.99 693
13266.08 675
13267.17 705
13268.25 724
13269.34 705
13270.43 690
13271.51 693
13272.60 705
13273.69 744
13274.77 718
13275.86 725
13276.95 742
13278.04 750
13279.12 767
13280.21 780
13281.30 766
13282.38 765
13283.47 761
13284.56 776
13285.65 773
13286.73 805
13287.82 774
13288.91 758
13290.00 763
13291.08 817
13292.17 790
13293.26 813
13294.35 838
13295.44 829
13296.52 845
13297.61 838
13298.70 832
13299.79 851
13300.88 849
13301.96 869
13303.05 867
13304.14 847
13305.23 833
13306.32 798
13307.41 864
13308.49 868
13309.58 839
13310.67 849
13311.76 836
13312.85 847
13313.94 848
13315.02 887
13316.11 863
13317.20 865
13318.29 841
13319.38 865
13320.47 841
13321.56 859
13322.65 889
13323.74 861
13324.82 845
13325.91 863
13327.00 923
13328.09 884
13329.18 876
13330.27 868
13331.36 885
13332.45 906
13333.54 869
13334.63 883
13335.72 869
13336.81 874
13337.90 895
13338.99 891
13340.08 846
13341.17 894
13342.26 915
13343.35 930
13344.44 954
13345.53 895
13346.61 941
13347.70 938
13348.79 924
13349.89 962
13350.98 943
13352.07 960
13353.16 964
13354.25 997
13355.34 965
13356.43 954
13357.52 964
13358.61 977
13359.70 995
13360.79 998
13361.88 999
13362.97 1016
13364.06 982
13365.15 976
13366.24 980
13367.33 957
13368.42 983
13369.51 947
13370.60 933
13371.70 933
13372.79 907
13373.88 866
13374.97 918
13376.06 901
13377.15 881
13378.24 859
13379.33 859
13380.43 846
13381.52 868
13382.61 809
13383.70 845
13384.79 845
13385.88 820
13386.97 824
13388.07 799
13389.16 797
13390.25 824
13391.34 810
13392.43 788
13393.52 788
13394.62 793
13395.71 787
13396.80 791
13397.89 797
13398.98 797
13400.08 794
13401.17 805
13402.26 801
13403.35 827
13404.45 789
13405.54 824
13406.63 762
13407.72 761
13408.82 778
13409.91 783
13411.00 777
13412.09 819
13413.19 814
13414.28 790
13415.37 831
13416.46 827
13417.56 811
13418.65 819
13419.74 798
13420.84 801
13421.93 869
13423.02 862
13424.11 834
13425.21 836
13426.30 772
13427.39 826
13428.49 840
13429.58 832
13430.67 851
13431.77 848
13432.86 823
13433.95 827
13435.05 879
13436.14 845
13437.24 844
13438.33 849
13439.42 847
13440.52 887
13441.61 912
13442.70 873
13443.80 903
13444.89 941
13445.99 902
13447.08 897
13448.17 937
13449.27 944
13450.36 931
13451.46 906
13452.55 907
13453.64 896
13454.74 960
13455.83 929
13456.93 937
13458.02 957
13459.12 958
13460.21 980
13461.31 985
13462.40 951
13463.50 976
13464.59 989
13465.69 964
13466.78 961
13467.87 965
13468.97 963
13470.06 959
13471.16 972
13472.25 967
13473.35 1000
13474.44 969
13475.54 982
13476.64 989
13477.73 1016
13478.83 1019
13479.92 1022
13481.02 1067
13482.11 1046
13483.21 1060
13484.30 1048
13485.40 1048
13486.49 1100
13487.59 1118
13488.69 1117
13489.78 1123
13490.88 1157
13491.97 1114
13493.07 1116
13494.17 1132
13495.26 1102
13496.36 1099
13497.45 1099
13498.55 1113
13499.65 1117
13500.74 1068
13501.84 1072
13502.93 1063
13504.03 1063
13505.13 1033
13506.22 1028
13507.32 1020
13508.42 1005
13509.51 1000
13510.61 966
13511.71 923
13512.80 914
13513.90 922
13515.00 889
13516.09 894
13517.19 898
13518.29 887
13519.38 873
13520.48 875
13521.58 858
13522.68 845
13523.77 867
13524.87 827
13525.97 802
13527.06 796
13528.16 785
13529.26 827
13530.36 818
13531.45 783
13532.55 776
13533.65 774
13534.75 782
13535.84 806
13536.94 770
13538.04 778
13539.14 766
13540.23 812
13541.33 772
13542.43 756
13543.53 768
13544.63 752
13545.72 765
13546.82 724
13547.92 728
13549.02 778
13550.12 720
13551.22 753
13552.31 757
13553.41 754
13554.51 754
13555.61 748
13556.71 766
13557.81 754
13558.90 772
13560.00 797
13561.10 783
13562.20 729
13563.30 766
13564.40 752
13565.50 795
13566.60 798
13567.69 763
13568.79 774
13569.89 770
13570.99 783
13572.09 748
13573.19 786
13574.29 813
13575.39 795
13576.49 758
13577.59 774
13578.69 789
13579.79 751
13580.89 784
13581.98 790
13583.08 783
13584.18 800
13585.28 793
13586.38 822
13587.48 811
13588.58 800
13589.68 802
13590.78 823
13591.88 819
13592.98 817
13594.08 804
13595.18 778
13596.28 816
13597.38 808
13598.48 803
13599.58 792
13600.68 795
13601.78 798
13602.88 839
13603.98 808
13605.08 811
13606.18 818
13607.29 821
13608.39 778
13609.49 802
13610.59 803
13611.69 801
13612.79 828
13613.89 814
13614.99 832
13616.09 792
13617.19 801
13618.29 837
13619.39 836
13620.50 829
13621.60 792
13622.70 814
13623.80 862
13624.90 816
13626.00 849
13627.10 836
13628.20 842
13629.31 837
13630.41 837
13631.51 831
13632.61 823
13633.71 824
13634.81 815
13635.91 813
13637.02 806
13638.12 828
13639.22 845
13640.32 811
13641.42 793
13642.53 802
13643.63 810
13644.73 807
13645.83 771
13646.93 782
13648.04 794
13649.14 764
13650.24 789
13651.34 776
13652.45 795
13653.55 783
13654.65 772
13655.75 745
13656.85 731
13657.96 766
13659.06 740
13660.16 755
13661.27 744
13662.37 741
13663.47 742
13664.57 763
13665.68 762
13666.78 771
13667.88 776
13668.99 751
13670.09 768
13671.19 761
13672.29 766
13673.40 802
13674.50 777
13675.60 768
13676.71 770
13677.81 756
13678.91 775
13680.02 759
13681.12 777
13682.23 732
13683.33 746
13684.43 780
13685.54 797
13686.64 744
13687.74 774
13688.85 785
13689.95 794
13691.06 787
13692.16 787
13693.26 787
13694.37 819
13695.47 790
13696.58 782
13697.68 799
13698.78 789
13699.89 834
13700.99 823
13702.10 825
13703.20 810
13704.31 835
13705.41 847
13706.51 831
13707.62 848
13708.72 859
13709.83 908
13710.93 860
13712.04 900
13713.14 874
13714.25 896
13715.35 876
13716.46 867
13717.56 913
13718.67 905
13719.77 931
13720.88 895
13721.98 947
13723.09 935
13724.19 926
13725.30 959
13726.40 967
13727.51 968
13728.61 1015
13729.72 1017
13730.83 1017
13731.93 961
13733.04 995
13734.14 1015
13735.25 950
13736.35 1006
13737.46 1000
13738.57 1063
13739.67 1064
13740.78 1028
13741.88 1081
13742.99 1090
13744.09 1096
13745.20 1116
13746.31 1132
13747.41 1117
13748.52 1167
13749.63 1213
13750.73 1211
13751.84 1221
13752.94 1291
13754.05 1297
13755.16 1310
13756.26 1341
13757.37 1321
13758.48 1410
13759.58 1412
13760.69 1418
13761.80 1434
13762.90 1476
13764.01 1460
13765.12 1469
13766.22 1472
13767.33 1463
13768.44 1478
13769.55 1462
13770.65 1504
13771.76 1499
13772.87 1443
13773.97 1402
13775.08 1378
13776.19 1357
13777.30 1313
13778.40 1291
13779.51 1242
13780.62 1198
13781.73 1174
13782.83 1153
13783.94 1154
13785.05 1155
13786.16 1104
13787.26 1056
13788.37 1026
13789.48 1045
13790.59 1008
13791.70 976
13792.80 956
13793.91 997
13795.02 982
13796.13 959
13797.24 964
13798.35 959
13799.45 975
13800.56 964
13801.67 924
13802.78 916
13803.89 926
13805.00 924
13806.10 943
13807.21 888
13808.32 921
13809.43 911
13810.54 897
13811.65 891
13812.76 867
13813.86 892
13814.97 842
13816.08 847
13817.19 861
13818.30 842
13819.41 856
13820.52 845
13821.63 876
13822.74 876
13823.85 866
13824.96 862
13826.06 835
13827.17 782
13828.28 841
13829.39 858
13830.50 838
13831.61 844
13832.72 818
13833.83 820
13834.94 835
13836.05 842
13837.16 856
13838.27 848
13839.38 853
13840.49 860
13841.60 858
13842.71 832
13843.82 872
13844.93 884
13846.04 877
13847.15 854
13848.26 836
13849.37 858
13850.48 873
13851.59 892
13852.70 864
13853.81 876
13854.92 879
13856.03 895
13857.14 890
13858.25 882
13859.37 864
13860.48 906
13861.59 892
13862.70 923
13863.81 894
13864.92 913
13866.03 884
13867.14 939
13868.25 921
13869.36 929
13870.47 954
13871.59 974
13872.70 956
13873.81 949
13874.92 981
13876.03 963
13877.14 974
13878.25 995
13879.36 1011
13880.48 1031
13881.59 1056
13882.70 1042
13883.81 1063
13884.92 1037
13886.03 1022
13887.15 1025
13888.26 1033
13889.37 1063
13890.48 1027
13891.59 1058
13892.71 1015
13893.82 1008
13894.93 1040
13896.04 1046
13897.15 1028
13898.27 976
13899.38 971
13900.49 963
13901.60 982
13902.72 982
13903.83 974
13904.94 961
13906.05 960
13907.17 909
13908.28 943
13909.39 927
13910.50 922
13911.62 863
13912.73 906
13913.84 919
13914.95 885
13916.07 892
13917.18 908
13918.29 890
13919.41 868
13920.52 864
13921.63 864
13922.75 896
13923.86 905
13924.97 900
13926.09 852
13927.20 886
13928.31 863
13929.43 883
13930.54 890
13931.65 881
13932.77 847
13933.88 843
13934.99 835
13936.11 835
13937.22 822
13938.34 863
13939.45 842
13940.56 822
13941.68 813
13942.79 816
13943.91 807
13945.02 809
13946.13 803
13947.25 823
13948.36 833
13949.48 817
13950.59 805
13951.70 767
13952.82 819
13953.93 830
13955.05 815
13956.16 790
13957.28 814
13958.39 803
13959.51 786
13960.62 812
13961.74 820
13962.85 800
13963.97 760
13965.08 803
13966.20 798
13967.31 789
13968.43 756
13969.54 795
13970.66 783
13971.77 797
13972.89 790
13974.00 795
13975.12 837
13976.23 798
13977.35 763
13978.46 750
13979.58 818
13980.69 831
13981.81 801
13982.92 805
13984.04 815
13985.16 844
13986.27 824
13987.39 824
13988.50 811
13989.62 793
13990.74 822
13991.85 812
13992.97 820
13994.08 807
13995.20 842
13996.32 854
13997.43 850
13998.55 827
13999.66 808
14000.78 821
14001.90 824
14003.01 809
14004.13 801
14005.25 839
14006.36 854
14007.48 852
14008.60 856
14009.71 846
14010.83 862
14011.95 849
14013.06 871
14014.18 823
14015.30 810
14016.41 873
14017.53 863
14018.65 860
14019.76 891
14020.88 861
14022.00 833
14023.12 853
14024.23 856
14025.35 873
14026.47 873
14027.59 861
14028.70 873
14029.82 884
14030.94 857
14032.06 877
14033.17 908
14034.29 911
14035.41 869
14036.53 900
14037.64 941
14038.76 901
14039.88 911
14041.00 919
14042.11 935
14043.23 921
14044.35 889
14045.47 930
14046.59 977
14047.71 1018
14048.82 954
14049.94 943
14051.06 972
14052.18 940
14053.30 1016
14054.42 1047
14055.53 1015
14056.65 1018
14057.77 1047
14058.89 1073
14060.01 1073
14061.13 1069
14062.25 1085
14063.36 1134
14064.48 1101
14065.60 1148
14066.72 1122
14067.84 1120
14068.96 1160
14070.08 1178
14071.20 1191
14072.32 1212
14073.44 1236
14074.55 1232
14075.67 1248
14076.79 1294
14077.91 1284
14079.03 1330
14080.15 1324
14081.27 1332
14082.39 1335
14083.51 1337
14084.63 1322
14085.75 1334
14086.87 1371
14087.99 1366
14089.11 1384
14090.23 1393
14091.35 1422
14092.47 1379
14093.59 1402
14094.71 1387
14095.83 1405
14096.95 1382
14098.07 1387
14099.19 1329
14100.31 1342
14101.43 1320
14102.55 1293
14103.67 1269
14104.79 1218
14105.91 1193
14107.03 1145
14108.15 1174
14109.27 1126
14110.39 1132
14111.51 1093
14112.64 1087
14113.76 1063
14114.88 1032
14116.00 1038
14117.12 1056
14118.24 1028
14119.36 1004
14120.48 1006
14121.60 1027
14122.72 1000
14123.85 969
14124.97 966
14126.09 958
14127.21 960
14128.33 940
14129.45 945
14130.57 920
14131.70 951
14132.82 923
14133.94 919
14135.06 924
14136.18 924
14137.30 892
14138.43 872
14139.55 919
14140.67 895
14141.79 888
14142.91 884
14144.03 875
14145.16 885
14146.28 920
14147.40 871
14148.52 904
14149.65 886
14150.77 858
14151.89 867
14153.01 902
14154.13 911
14155.26 882
14156.38 861
14157.50 853
14158.62 881
14159.75 900
14160.87 884
14161.99 896
14163.12 899
14164.24 809
14165.36 852
14166.48 883
14167.61 861
14168.73 836
14169.85 827
14170.98 851
14172.10 877
14173.22 880
14174.35 849
14175.47 850
14176.59 843
14177.72 831
14178.84 839
14179.96 874
14181.09 819
14182.21 827
14183.33 823
14184.46 801
14185.58 830
14186.70 814
14187.83 814
14188.95 786
14190.07 812
14191.20 787
14192.32 818
14193.45 820
14194.57 816
14195.69 826
14196.82 794
14197.94 795
14199.07 789
14200.19 767
14201.32 776
14202.44 793
14203.56 788
14204.69 807
14205.81 779
14206.94 810
14208.06 795
14209.19 776
14210.31 765
14211.44 793
14212.56 743
14213.69 774
14214.81 755
14215.93 787
14217.06 792
14218.18 764
14219.31 765
14220.43 766
14221.56 758
14222.68 761
14223.81 750
14224.94 718
14226.06 740
14227.19 767
14228.31 783
14229.44 755
14230.56 751
14231.69 743
14232.81 718
14233.94 733
14235.06 717
14236.19 714
14237.32 735
14238.44 739
14239.57 705
14240.69 735
14241.82 733
14242.94 708
14244.07 750
14245.20 752
14246.32 705
14247.45 681
14248.57 691
14249.70 711
14250.83 690
14251.95 682
14253.08 694
14254.21 734
14255.33 682
14256.46 654
14257.59 657
14258.71 662
14259.84 682
14260.97 652
14262.09 696
14263.22 653
14264.35 655
14265.47 640
14266.60 674
14267.73 655
14268.85 665
14269.98 653
14271.11 655
14272.23 625
14273.36 641
14274.49 626
14275.62 634
14276.74 623
14277.87 639
14279.00 658
14280.12 629
14281.25 635
14282.38 636
14283.51 623
14284.63 626
14285.76 623
14286.89 617
14288.02 603
14289.15 611
14290.27 614
14291.40 585
14292.53 614
14293.66 606
14294.78 632
14295.91 600
14297.04 572
14298.17 576
14299.30 593
14300.42 617
14301.55 600
14302.68 580
14303.81 606
14304.94 613
14306.07 579
14307.19 603
14308.32 592
14309.45 600
14310.58 581
14311.71 577
14312.84 553
14313.97 544
14315.10 588
14316.22 578
14317.35 563
14318.48 548
14319.61 638
14320.74 587
14321.87 603
14323.00 571
14324.13 588
14325.26 571
14326.39 593
14327.51 593
14328.64 577
14329.77 565
14330.90 556
14332.03 544
14333.16 563
14334.29 544
14335.42 534
14336.55 568
14337.68 584
14338.81 562
14339.94 534
14341.07 559
14342.20 570
14343.33 535
14344.46 562
14345.59 591
14346.72 573
14347.85 548
14348.98 568
14350.11 549
14351.24 563
14352.37 589
14353.50 556
14354.63 549
14355.76 561
14356.89 525
14358.02 539
14359.15 544
14360.28 546
14361.41 569
14362.54 568
14363.67 574
14364.80 549
14365.94 586
14367.07 598
14368.20 540
14369.33 549
14370.46 573
14371.59 582
14372.72 577
14373.85 548
14374.98 550
14376.11 577
14377.25 600
14378.38 586
14379.51 584
14380.64 567
14381.77 568
14382.90 589
14384.03 560
14385.16 577
14386.30 570
14387.43 558
14388.56 586
14389.69 583
14390.82 576
14391.95 580
14393.09 562
14394.22 571
14395.35 563
14396.48 559
14397.61 572
14398.75 603
14399.88 577
14401.01 572
14402.14 591
14403.27 600
14404.41 579
14405.54 559
14406.67 547
14407.80 561
14408.94 605
14410.07 572
14411.20 598
14412.33 582
14413.47 583
14414.60 595
14415.73 572
14416.87 575
14418.00 605
14419.13 589
14420.26 589
14421.40 595
14422.53 605
14423.66 602
14424.80 605
14425.93 603
14427.06 584
14428.20 586
14429.33 585
14430.46 606
14431.59 601
14432.73 600
14433.86 612
14435.00 605
14436.13 571
14437.26 619
14438.40 618
14439.53 599
14440.66 605
14441.80 603
14442.93 602
14444.06 567
14445.20 581
14446.33 584
14447.47 608
14448.60 602
14449.73 568
14450.87 583
14452.00 591
14453.14 572
14454.27 574
14455.41 587
14456.54 586
14457.67 577
14458.81 574
14459.94 587
14461.08 566
14462.21 616
14463.35 587
14464.48 597
14465.62 573
14466.75 600
14467.89 558
14469.02 577
14470.15 541
14471.29 588
14472.42 572
14473.56 584
14474.69 580
14475.83 589
14476.96 586
14478.10 577
14479.24 574
14480.37 576
14481.51 576
14482.64 546
14483.78 573
14484.91 561
14486.05 588
14487.18 558
14488.32 539
14489.45 571
14490.59 562
14491.73 547
14492.86 574
14494.00 530
14495.13 520
14496.27 572
14497.40 540
14498.54 548
14499.68 556
14500.81 570
14501.95 562
14503.08 549
14504.22 527
14505.36 561
14506.49 565
14507.63 566
14508.77 566
14509.90 556
14511.04 538
14512.18 555
14513.31 564
14514.45 558
14515.58 559
14516.72 577
14517.86 586
14519.00 541
14520.13 585
14521.27 566
14522.41 574
14523.54 547
14524.68 579
14525.82 554
14526.95 569
14528.09 586
14529.23 577
14530.37 598
14531.50 572
14532.64 592
14533.78 584
14534.91 599
14536.05 600
14537.19 581
14538.33 571
14539.46 600
14540.60 586
14541.74 575
14542.88 582
14544.02 622
14545.15 615
14546.29 623
14547.43 614
14548.57 611
14549.70 600
14550.84 611
14551.98 616
14553.12 608
14554.26 640
14555.39 633
14556.53 667
14557.67 619
14558.81 637
14559.95 630
14561.09 632
14562.22 641
14563.36 660
14564.50 637
14565.64 662
14566.78 669
14567.92 637
14569.06 658
14570.20 684
14571.33 692
14572.47 677
14573.61 704
14574.75 685
14575.89 696
14577.03 715
14578.17 721
14579.31 692
14580.45 707
14581.59 678
14582.72 677
14583.86 694
14585.00 704
14586.14 713
14587.28 729
14588.42 750
14589.56 746
14590.70 742
14591.84 760
14592.98 759
14594.12 770
14595.26 781
14596.40 766
14597.54 765
14598.68 766
14599.82 811
14600.96 805
14602.10 781
14603.24 810
14604.38 798
14605.52 852
14606.66 856
14607.80 869
14608.94 833
14610.08 877
14611.22 866
14612.36 877
14613.50 890
14614.64 870
14615.78 892
14616.92 929
14618.06 907
14619.20 946
14620.34 945
14621.49 937
14622.63 920
14623.77 963
14624.91 1006
14626.05 995
14627.19 986
14628.33 1006
14629.47 990
14630.61 953
14631.75 991
14632.90 965
14634.04 936
14635.18 943
14636.32 918
14637.46 932
14638.60 916
14639.74 857
14640.88 841
14642.03 851
14643.17 800
14644.31 840
14645.45 815
14646.59 773
14647.73 763
14648.88 796
14650.02 750
14651.16 747
14652.30 714
14653.44 738
14654.59 707
14655.73 678
14656.87 685
14658.01 695
14659.16 698
14660.30 704
14661.44 686
14662.58 671
14663.72 637
14664.87 657
14666.01 635
14667.15 659
14668.29 634
14669.44 647
14670.58 631
14671.72 615
14672.87 580
14674.01 575
14675.15 596
14676.29 590
14677.44 599
14678.58 571
14679.72 599
14680.87 581
14682.01 587
14683.15 576
14684.30 567
14685.44 575
14686.58 603
14687.73 557
14688.87 580
14690.01 567
14691.16 545
14692.30 578
14693.44 552
14694.59 564
14695.73 577
14696.87 575
14698.02 531
14699.16 554
14700.30 559
14701.45 574
14702.59 558
14703.74 555
14704.88 567
14706.02 597
14707.17 534
14708.31 560
14709.46 567
14710.60 555
14711.75 549
14712.89 538
14714.03 585
14715.18 598
14716.32 551
14717.47 585
14718.61 562
14719.76 594
14720.90 554
14722.05 562
14723.19 572
14724.34 566
14725.48 550
14726.63 588
14727.77 566
14728.92 558
14730.06 538
14731.21 598
14732.35 576
14733.50 574
14734.64 592
14735.79 542
14736.93 569
14738.08 588
14739.22 559
14740.37 562
14741.51 549
14742.66 555
14743.80 577
14744.95 567
14746.09 548
14747.24 582
14748.39 570
14749.53 580
14750.68 590
14751.82 567
14752.97 566
14754.11 568
14755.26 575
14756.41 568
14757.55 582
14758.70 576
14759.85 559
14760.99 583
14762.14 591
14763.28 579
14764.43 585
14765.58 583
14766.72 562
14767.87 572
14769.02 571
14770.16 589
14771.31 615
14772.46 628
14773.60 578
14774.75 584
14775.90 590
14777.04 591
14778.19 631
14779.34 624
14780.48 599
14781.63 556
14782.78 583
14783.92 582
14785.07 601
14786.22 560
14787.37 606
14788.51 570
14789.66 592
14790.81 560
14791.96 543
14793.10 567
14794.25 582
14795.40 566
14796.54 544
14797.69 550
14798.84 570
14799.99 519
14801.14 514
14802.28 534
14803.43 522
14804.58 526
14805.73 518
14806.88 519
14808.02 509
14809.17 535
14810.32 523
14811.47 517
14812.62 514
14813.76 502
14814.91 514
14816.06 525
14817.21 513
14818.36 522
14819.51 500
14820.65 484
14821.80 503
14822.95 509
14824.10 474
14825.25 482
14826.40 496
14827.55 492
14828.69 457
14829.84 497
14830.99 472
14832.14 473
14833.29 500
14834.44 496
14835.59 466
14836.74 500
14837.89 476
14839.04 490
14840.19 478
14841.33 500
14842.48 494
14843.63 460
14844.78 487
14845.93 502
14847.08 501
14848.23 480
14849.38 475
14850.53 483
14851.68 515
14852.83 475
14853.98 502
14855.13 480
14856.28 490
14857.43 506
14858.58 481
14859.73 463
14860.88 487
14862.03 492
14863.18 506
14864.33 514
14865.48 472
14866.63 506
14867.78 518
14868.93 517
14870.08 515
14871.23 544
14872.38 523
14873.53 486
14874.68 514
14875.83 513
14876.98 501
14878.14 545
14879.29 526
14880.44 502
14881.59 528
14882.74 533
14883.89 549
14885.04 556
14886.19 540
14887.34 549
14888.49 538
14889.64 536
14890.80 558
14891.95 562
14893.10 563
14894.25 554
14895.40 551
14896.55 586
14897.70 589
14898.86 593
14900.01 573
14901.16 587
14902.31 575
14903.46 578
14904.61 562
14905.77 547
14906.92 582
14908.07 575
14909.22 619
14910.37 569
14911.53 598
14912.68 612
14913.83 603
14914.98 616
14916.13 594
14917.29 614
14918.44 624
14919.59 601
14920.74 626
14921.90 625
14923.05 613
14924.20 619
14925.35 623
14926.51 636
14927.66 646
14928.81 690
14929.96 683
14931.12 675
14932.27 666
14933.42 680
14934.57 693
14935.73 675
14936.88 656
14938.03 649
14939.19 675
14940.34 687
14941.49 653
14942.65 647
14943.80 660
14944.95 679
14946.11 643
14947.26 631
14948.41 655
14949.57 679
14950.72 637
14951.87 692
14953.03 661
14954.18 611
14955.33 648
14956.49 649
14957.64 633
14958.80 621
14959.95 615
14961.10 657
14962.26 626
14963.41 589
14964.57 599
14965.72 584
14966.87 610
14968.03 586
14969.18 592
14970.34 563
14971.49 573
14972.65 570
14973.80 575
14974.95 542
14976.11 538
14977.26 525
14978.42 528
14979.57 519
14980.73 504
14981.88 518
14983.04 525
14984.19 489
14985.35 490
14986.50 510
14987.66 495
14988.81 519
14989.97 510
14991.12 501
14992.28 465
14993.43 467
14994.59 481
14995.74 510
14996.90 495
14998.05 468
14999.21 464
15000.36 474
15001.52 467
15002.67 474
15003.83 486
15004.99 453
15006.14 473
15007.30 471
15008.45 487
15009.61 450
15010.76 465
15011.92 461
15013.08 492
15014.23 454
15015.39 458
15016.54 477
15017.70 488
15018.86 472
15020.01 457
15021.17 471
15022.32 451
15023.48 464
15024.64 459
15025.79 477
15026.95 441
15028.11 466
15029.26 466
15030.42 466
15031.58 451
15032.73 457
15033.89 463
15035.05 450
15036.20 427
15037.36 412
15038.52 452
15039.67 451
15040.83 437
15041.99 452
15043.15 465
15044.30 428
15045.46 451
15046.62 410
15047.77 435
15048.93 441
15050.09 465
15051.25 467
15052.40 444
15053.56 385
15054.72 425
15055.88 422
15057.03 406
15058.19 431
15059.35 402
15060.51 424
15061.66 424
15062.82 442
15063.98 414
15065.14 434
15066.30 451
15067.45 432
15068.61 419
15069.77 411
15070.93 416
15072.09 430
15073.24 435
15074.40 443
15075.56 433
15076.72 420
15077.88 433
15079.04 427
15080.20 420
15081.35 439
15082.51 439
15083.67 442
15084.83 420
15085.99 429
15087.15 427
15088.31 424
15089.46 410
15090.62 442
15091.78 433
15092.94 413
15094.10 425
15095.26 444
15096.42 419
15097.58 425
15098.74 445
15099.90 436
15101.06 413
15102.22 423
15103.37 416
15104.53 439
15105.69 431
15106.85 430
15108.01 433
15109.17 426
15110.33 436
15111.49 453
15112.65 426
15113.81 415
15114.97 428
15116.13 417
15117.29 423
15118.45 415
15119.61 427
15120.77 435
15121.93 458
15123.09 429
15124.25 431
15125.41 462
15126.57 438
15127.73 432
15128.89 415
15130.05 441
15131.21 441
15132.37 455
15133.53 438
15134.69 432
15135.86 402
15137.02 431
15138.18 437
15139.34 456
15140.50 442
15141.66 443
15142.82 433
15143.98 427
15145.14 460
15146.30 436
15147.46 458
15148.63 447
15149.79 444
15150.95 417
15152.11 468
15153.27 462
15154.43 471
15155.59 449
15156.75 452
15157.92 469
15159.08 459
15160.24 463
15161.40 465
15162.56 472
15163.72 447
15164.89 481
15166.05 462
15167.21 488
15168.37 459
15169.53 487
15170.69 488
15171.86 472
15173.02 473
15174.18 510
15175.34 517
15176.51 492
15177.67 482
15178.83 466
15179.99 485
15181.15 477
15182.32 493
15183.48 469
15184.64 509
15185.80 509
15186.97 509
15188.13 499
15189.29 509
15190.46 479
15191.62 515
15192.78 522
15193.94 515
15195.11 520
15196.27 536
15197.43 535
15198.60 524
15199.76 547
15200.92 552
15202.08 553
15203.25 534
15204.41 564
15205.57 549
15206.74 574
15207.90 541
15209.06 594
15210.23 580
15211.39 588
15212.56 581
15213.72 572
15214.88 573
15216.05 568
15217.21 629
15218.37 606
15219.54 610
15220.70 584
15221.87 582
15223.03 606
15224.19 608
15225.36 596
15226.52 610
15227.69 606
15228.85 597
15230.01 629
15231.18 614
15232.34 608
15233.51 571
15234.67 593
15235.84 580
15237.00 554
15238.16 541
15239.33 577
15240.49 559
15241.66 525
15242.82 522
15243.99 535
15245.15 543
15246.32 510
15247.48 496
15248.65 514
15249.81 499
15250.98 495
15252.14 470
15253.31 503
15254.47 494
15255.64 458
15256.80 479
15257.97 480
15259.13 492
15260.30 478
15261.46 451
15262.63 468
15263.80 447
15264.96 444
15266.13 489
15267.29 475
15268.46 455
15269.62 477
15270.79 451
15271.96 461
15273.12 445
15274.29 452
15275.45 454
15276.62 447
15277.79 444
15278.95 433
15280.12 475
15281.28 471
15282.45 464
15283.62 478
15284.78 453
15285.95 476
15287.12 465
15288.28 468
15289.45 464
15290.62 484
15291.78 500
15292.95 471
15294.12 462
15295.28 438
15296.45 443
15297.62 459
15298.78 478
15299.95 456
15301.12 461
15302.28 448
15303.45 456
15304.62 453
15305.78 472
15306.95 490
15308.12 456
15309.29 486
15310.45 476
15311.62 471
15312.79 472
15313.96 471
15315.12 449
15316.29 450
15317.46 473
15318.63 479
15319.79 476
15320.96 483
15322.13 466
15323.30 468
15324.46 467
15325.63 462
15326.80 465
15327.97 496
15329.14 477
15330.30 494
15331.47 498
15332.64 478
15333.81 473
15334.98 491
15336.14 508
15337.31 509
15338.48 473
15339.65 482
15340.82 494
15341.99 482
15343.16 481
15344.32 492
15345.49 525
15346.66 512
15347.83 519
15349.00 525
15350.17 528
15351.34 514
15352.51 531
15353.67 548
15354.84 512
15356.01 528
15357.18 560
15358.35 544
15359.52 522
15360.69 530
15361.86 538
15363.03 550
15364.20 542
15365.37 535
15366.54 540
15367.71 538
15368.87 539
15370.04 541
15371.21 543
15372.38 569
15373.55 553
15374.72 555
15375.89 561
15377.06 544
15378.23 548
15379.40 546
15380.57 548
15381.74 565
15382.91 560
15384.08 559
15385.25 542
15386.42 554
15387.59 540
15388.76 556
15389.93 537
15391.10 526
15392.27 530
15393.44 515
15394.62 513
15395.79 539
15396.96 531
15398.13 505
15399.30 490
15400.47 500
15401.64 497
15402.81 508
15403.98 485
15405.15 487
15406.32 509
15407.49 467
15408.66 474
15409.84 466
15411.01 455
15412.18 460
15413.35 454
15414.52 469
15415.69 461
15416.86 440
15418.03 451
15419.21 439
15420.38 437
15421.55 446
15422.72 461
15423.89 459
15425.06 436
15426.24 453
15427.41 435
15428.58 457
15429.75 446
15430.92 437
15432.09 432
15433.27 435
15434.44 426
15435.61 408
15436.78 421
15437.96 426
15439.13 443
15440.30 452
15441.47 417
15442.64 400
15443.82 435
15444.99 420
15446.16 420
15447.33 408
15448.51 440
15449.68 430
15450.85 454
15452.02 422
15453.20 438
15454.37 409
15455.54 441
15456.72 432
15457.89 446
15459.06 429
15460.23 422
15461.41 434
15462.58 439
15463.75 428
15464.93 436
15466.10 453
15467.27 421
15468.45 442
15469.62 441
15470.79 446
15471.97 451
15473.14 444
15474.31 409
15475.49 451
15476.66 470
15477.83 419
15479.01 449
15480.18 434
15481.36 434
15482.53 434
15483.70 423
15484.88 441
15486.05 432
15487.23 423
15488.40 433
15489.57 422
15490.75 442
15491.92 458
15493.10 458
15494.27 425
15495.44 446
15496.62 442
15497.79 432
15498.97 429
15500.14 432
15501.32 432
15502.49 457
15503.67 467
15504.84 445
15506.02 446
15507.19 438
15508.36 451
15509.54 453
15510.71 464
15511.89 451
15513.06 468
15514.24 440
15515.41 445
15516.59 467
15517.77 467
15518.94 452
15520.12 492
15521.29 455
15522.47 425
15523.64 462
15524.82 492
15525.99 471
15527.17 470
15528.34 480
15529.52 452
15530.69 485
15531.87 468
15533.05 486
15534.22 483
15535.40 487
15536.57 456
15537.75 471
15538.93 464
15540.10 493
15541.28 472
15542.45 470
15543.63 466
15544.81 471
15545.98 447
15547.16 445
15548.33 498
15549.51 485
15550.69 491
15551.86 468
15553.04 484
15554.22 464
15555.39 513
15556.57 489
15557.75 518
15558.92 496
15560.10 491
15561.28 472
15562.45 492
15563.63 522
15564.81 502
15565.99 538
15567.16 506
15568.34 528
15569.52 506
15570.69 534
15571.87 510
15573.05 499
15574.23 537
15575.40 521
15576.58 527
15577.76 529
15578.93 500
15580.11 532
15581.29 550
15582.47 543
15583.65 544
15584.82 548
15586.00 570
15587.18 552
15588.36 565
15589.53 589
15590.71 587
15591.89 542
15593.07 570
15594.25 602
15595.42 583
15596.60 582
15597.78 592
15598.96 598
15600.14 578
15601.32 605
15602.49 583
15603.67 597
15604.85 598
15606.03 656
15607.21 603
15608.39 625
15609.56 636
15610.74 634
15611.92 629
15613.10 599
15614.28 610
15615.46 644
15616.64 641
15617.82 651
15619.00 642
15620.17 663
15621.35 654
15622.53 645
15623.71 676
15624.89 671
15626.07 706
15627.25 670
15628.43 681
15629.61 684
15630.79 730
15631.97 694
15633.15 677
15634.33 697
15635.51 689
15636.69 724
15637.87 699
15639.05 693
15640.22 686
15641.40 692
15642.58 679
15643.76 703
15644.94 716
15646.12 711
15647.30 683
15648.48 697
15649.66 708
15650.85 707
15652.03 695
15653.21 661
15654.39 682
15655.57 675
15656.75 684
15657.93 675
15659.11 685
15660.29 679
15661.47 683
15662.65 687
15663.83 673
15665.01 680
15666.19 674
15667.37 672
15668.55 670
15669.73 676
15670.92 634
15672.10 661
15673.28 661
15674.46 655
15675.64 644
15676.82 652
15678.00 660
15679.18 670
15680.36 668
15681.55 648
15682.73 649
15683.91 665
15685.09 648
15686.27 652
15687.45 668
15688.63 660
15689.82 680
15691.00 660
15692.18 666
15693.36 689
15694.54 682
15695.73 683
15696.91 671
15698.09 679
15699.27 690
15700.45 695
15701.64 703
15702.82 685
15704.00 699
15705.18 715
15706.36 746
15707.55 728
15708.73 720
15709.91 706
15711.09 746
15712.28 751
15713.46 765
15714.64 739
15715.82 719
15717.01 723
15718.19 704
15719.37 762
15720.55 769
15721.74 792
15722.92 775
15724.10 754
15725.29 777
15726.47 777
15727.65 787
15728.84 744
15730.02 779
15731.20 779
15732.39 813
15733.57 826
15734.75 800
15735.94 802
15737.12 807
15738.30 798
15739.49 809
15740.67 796
15741.85 792
15743.04 836
15744.22 814
15745.40 835
15746.59 815
15747.77 827
15748.96 827
15750.14 842
15751.32 823
15752.51 803
15753.69 820
15754.88 802
15756.06 783
15757.24 768
15758.43 769
15759.61 762
15760.80 764
15761.98 751
15763.17 733
15764.35 735
15765.53 749
15766.72 707
15767.90 724
15769.09 712
15770.27 731
15771.46 707
15772.64 693
15773.83 710
15775.01 686
15776.20 679
15777.38 675
15778.57 659
15779.75 667
15780.94 643
15782.12 615
15783.31 638
15784.49 618
15785.68 623
15786.86 616
15788.05 637
15789.23 629
15790.42 623
15791.60 616
15792.79 593
15793.98 610
15795.16 580
15796.35 612
15797.53 610
15798.72 585
15799.90 577
15801.09 600
15802.28 581
15803.46 587
15804.65 564
15805.83 560
15807.02 556
15808.21 561
15809.39 569
15810.58 541
15811.76 529
15812.95 576
15814.14 558
15815.32 543
15816.51 555
15817.70 546
15818.88 538
15820.07 564
15821.26 539
15822.44 575
15823.63 540
15824.82 557
15826.00 555
15827.19 544
15828.38 569
15829.56 553
15830.75 537
15831.94 553
15833.12 554
15834.31 526
15835.50 534
15836.69 536
15837.87 547
15839.06 565
15840.25 582
15841.44 540
15842.62 540
15843.81 568
15845.00 567
15846.18 575
15847.37 573
15848.56 557
15849.75 595
15850.94 588
15852.12 581
15853.31 574
15854.50 608
15855.69 579
15856.87 593
15858.06 584
15859.25 588
15860.44 576
15861.63 568
15862.81 596
15864.00 596
15865.19 583
15866.38 576
15867.57 588
15868.76 596
15869.94 612
15871.13 602
15872.32 661
15873.51 611
15874.70 623
15875.89 616
15877.08 646
15878.26 622
15879.45 628
15880.64 668
15881.83 674
15883.02 633
15884.21 663
15885.40 653
15886.59 640
15887.78 649
15888.97 658
15890.15 656
15891.34 649
15892.53 681
15893.72 673
15894.91 676
15896.10 663
15897.29 675
15898.48 691
15899.67 695
15900.86 646
15902.05 678
15903.24 708
15904.43 683
15905.62 685
15906.81 705
15908.00 704
15909.19 679
15910.38 705
15911.57 700
15912.76 667
15913.95 682
15915.14 677
15916.33 681
15917.52 679
15918.71 686
15919.90 706
15921.09 682
15922.28 727
15923.47 691
15924.66 684
15925.85 676
15927.04 682
15928.23 659
15929.42 643
15930.61 667
15931.80 641
15932.99 623
15934.18 644
15935.38 626
15936.57 611
15937.76 625
15938.95 605
15940.14 587
15941.33 589
15942.52 547
15943.71 574
15944.90 553
15946.10 555
15947.29 529
15948.48 543
15949.67 526
15950.86 541
15952.05 530
15953.24 496
15954.44 479
15955.63 502
15956.82 476
15958.01 489
15959.20 467
15960.39 489
15961.59 503
15962.78 488
15963.97 480
15965.16 490
15966.35 486
15967.55 456
15968.74 448
15969.93 475
15971.12 460
15972.31 449
15973.51 474
15974.70 431
15975.89 455
15977.08 452
15978.28 460
15979.47 448
15980.66 423
15981.85 458
15983.05 446
15984.24 440
15985.43 430
15986.62 407
15987.82 434
15989.01 450
15990.20 413
15991.40 439
15992.59 407
15993.78 412
15994.98 429
15996.17 427
15997.36 412
15998.55 407
15999.75 431
16000.94 438
16002.13 452
16003.33 445
16004.52 417
16005.72 406
16006.91 438
16008.10 419
16009.30 439
16010.49 426
16011.68 415
16012.88 416
16014.07 400
16015.26 411
16016.46 406
16017.65 426
16018.85 410
16020.04 449
16021.23 399
16022.43 435
16023.62 435
16024.82 402
16026.01 407
16027.21 448
16028.40 401
16029.59 422
16030.79 403
16031.98 424
16033.18 420
16034.37 426
16035.57 425
16036.76 407
16037.96 401
16039.15 432
16040.35 415
16041.54 413
16042.73 441
16043.93 442
16045.12 450
16046.32 407
16047.51 397
16048.71 409
16049.91 420
16051.10 420
16052.30 386
16053.49 413
16054.69 417
16055.88 424
16057.08 418
16058.27 410
16059.47 388
16060.66 402
16061.86 371
16063.05 422
16064.25 394
16065.45 391
16066.64 390
16067.84 371
16069.03 389
16070.23 417
16071.42 385
16072.62 388
16073.82 379
16075.01 392
16076.21 406
16077.41 380
16078.60 406
16079.80 379
16080.99 378
16082.19 377
16083.39 377
16084.58 389
16085.78 392
16086.98 371
16088.17 382
16089.37 385
16090.57 354
16091.76 380
16092.96 364
16094.16 377
16095.35 353
16096.55 360
16097.75 378
16098.94 381
16100.14 346
16101.34 382
16102.53 363
16103.73 393
16104.93 384
16106.13 378
16107.32 375
16108.52 379
16109.72 372
16110.92 376
16112.11 382
16113.31 366
16114.51 371
16115.71 356
16116.90 389
16118.10 369
16119.30 367
16120.50 341
16121.69 370
16122.89 336
16124.09 352
16125.29 352
16126.49 368
16127.68 359
16128.88 380
16130.08 364
16131.28 356
16132.48 363
16133.67 350
16134.87 353
16136.07 337
16137.27 350
16138.47 349
16139.67 358
16140.86 346
16142.06 360
16143.26 362
16144.46 361
16145.66 377
16146.86 344
16148.06 344
16149.26 328
16150.45 317
16151.65 324
16152.85 340
16154.05 340
16155.25 356
16156.45 358
16157.65 356
16158.85 367
16160.05 348
16161.25 369
16162.45 362
16163.64 357
16164.84 363
16166.04 361
16167.24 339
16168.44 368
16169.64 334
16170.84 327
16172.04 363
16173.24 358
16174.44 323
16175.64 344
16176.84 345
16178.04 342
16179.24 349
16180.44 339
16181.64 333
16182.84 346
16184.04 352
16185.24 358
16186.44 359
16187.64 352
16188.84 357
16190.04 364
16191.24 358
16192.44 359
16193.64 360
16194.84 378
16196.04 354
16197.24 371
16198.44 362
16199.65 355
16200.85 353
16202.05 391
16203.25 348
16204.45 378
16205.65 367
16206.85 376
16208.05 346
16209.25 367
16210.45 370
16211.65 371
16212.86 363
16214.06 352
16215.26 368
16216.46 385
16217.66 386
16218.86 361
16220.06 392
16221.27 377
16222.47 412
16223.67 383
16224.87 380
16226.07 364
16227.27 386
16228.48 393
16229.68 379
16230.88 404
16232.08 388
16233.28 418
16234.48 407
16235.69 398
16236.89 396
16238.09 421
16239.29 393
16240.50 413
16241.70 402
16242.90 403
16244.10 407
16245.30 403
16246.51 381
16247.71 380
16248.91 433
16250.11 407
16251.32 443
16252.52 425
16253.72 420
16254.92 433
16256.13 428
16257.33 409
16258.53 416
16259.74 418
16260.94 433
16262.14 420
16263.35 429
16264.55 423
16265.75 420
16266.95 451
16268.16 435
16269.36 432
16270.56 410
16271.77 426
16272.97 427
16274.17 474
16275.38 440
16276.58 433
16277.79 410
16278.99 429
16280.19 437
16281.40 450
16282.60 439
16283.80 450
16285.01 476
16286.21 454
16287.42 462
16288.62 437
16289.82 435
16291.03 471
16292.23 471
16293.44 426
16294.64 467
16295.84 417
16297.05 462
16298.25 440
16299.46 463
16300.66 450
16301.87 444
16303.07 447
16304.27 439
16305.48 419
16306.68 436
16307.89 431
16309.09 446
16310.30 421
16311.50 399
16312.71 429
16313.91 418
16315.12 415
16316.32 415
16317.53 401
16318.73 399
16319.94 399
16321.14 410
16322.35 410
16323.55 414
16324.76 393
16325.96 397
16327.17 406
16328.38 402
16329.58 367
16330.79 401
16331.99 412
16333.20 383
16334.40 370
16335.61 359
16336.81 380
16338.02 351
16339.23 347
16340.43 362
16341.64 365
16342.84 363
16344.05 352
16345.26 348
16346.46 344
16347.67 337
16348.87 365
16350.08 370
16351.29 360
16352.49 356
16353.70 349
16354.91 345
16356.11 349
16357.32 339
16358.53 332
16359.73 306
16360.94 349
16362.15 337
16363.35 370
16364.56 354
16365.77 349
16366.97 365
16368.18 341
16369.39 346
16370.59 328
16371.80 324
16373.01 332
16374.21 353
16375.42 339
16376.63 364
16377.84 315
16379.04 359
16380.25 360
16381.46 323
16382.67 328
16383.87 319
16385.08 361
16386.29 337
16387.50 337
16388.70 324
16389.91 350
16391.12 354
16392.33 352
16393.53 325
16394.74 319
16395.95 315
16397.16 341
16398.37 334
16399.57 306
16400.78 346
16401.99 330
16403.20 356
16404.41 344
16405.62 314
16406.82 327
16408.03 346
16409.24 319
16410.45 318
16411.66 318
16412.87 341
16414.07 317
16415.28 332
16416.49 321
16417.70 329
16418.91 338
16420.12 312
16421.33 333
16422.54 317
16423.75 331
16424.95 345
16426.16 337
16427.37 358
16428.58 358
16429.79 319
16431.00 350
16432.21 329
16433.42 340
16434.63 309
16435.84 347
16437.05 334
16438.26 330
16439.47 359
16440.68 333
16441.88 339
16443.09 330
16444.30 342
16445.51 311
16446.72 322
16447.93 337
16449.14 341
16450.35 342
16451.56 344
16452.77 334
16453.98 313
16455.19 337
16456.40 349
16457.61 335
16458.82 316
16460.03 325
16461.24 320
16462.45 321
16463.67 331
16464.88 315
16466.09 318
16467.30 319
16468.51 318
16469.72 319
16470.93 317
16472.14 332
16473.35 320
16474.56 308
16475.77 321
16476.98 311
16478.19 301
16479.40 336
16480.62 331
16481.83 320
16483.04 292
16484.25 315
16485.46 312
16486.67 308
16487.88 318
16489.09 331
16490.31 312
16491.52 309
16492.73 317
16493.94 349
16495.15 316
16496.36 316
16497.57 317
16498.79 319
16500.00 309
16501.21 303
16502.42 285
16503.63 304
16504.85 304
16506.06 325
16507.27 325
16508.48 325
16509.69 328
16510.91 331
16512.12 303
16513.33 300
16514.54 307
16515.76 310
16516.97 342
16518.18 331
16519.39 323
16520.60 312
16521.82 304
16523.03 303
16524.24 327
16525.46 308
16526.67 312
16527.88 333
16529.09 329
16530.31 332
16531.52 334
16532.73 317
16533.95 319
16535.16 343
16536.37 295
16537.58 321
16538.80 313
16540.01 322
16541.22 322
16542.44 329
16543.65 334
16544.86 314
16546.08 337
16547.29 326
16548.50 345
16549.72 333
16550.93 316
16552.15 319
16553.36 337
16554.57 353
16555.79 344
16557.00 333
16558.21 358
16559.43 322
16560.64 342
16561.86 355
16563.07 333
16564.28 328
16565.50 347
16566.71 335
16567.93 336
16569.14 329
16570.36 346
16571.57 371
16572.78 367
16574.00 366
16575.21 328
16576.43 345
16577.64 347
16578.86 326
16580.07 336
16581.29 342
16582.50 380
16583.72 367
16584.93 353
16586.15 323
16587.36 345
16588.58 327
16589.79 336
16591.01 340
16592.22 338
16593.44 321
16594.65 335
16595.87 337
16597.08 321
16598.30 320
16599.51 345
16600.73 338
16601.94 334
16603.16 317
16604.37 344
16605.59 335
16606.81 340
16608.02 335
16609.24 308
16610.45 300
16611.67 338
16612.89 326
16614.10 297
16615.32 289
16616.53 327
16617.75 320
16618.97 331
16620.18 326
16621.40 323
16622.61 309
16623.83 330
16625.05 311
16626.26 320
16627.48 313
16628.70 311
16629.91 308
16631.13 331
16632.35 308
16633.56 313
16634.78 305
16636.00 315
16637.21 307
16638.43 309
16639.65 326
16640.86 327
16642.08 317
16643.30 311
16644.51 303
16645.73 306
16646.95 310
16648.17 308
16649.38 281
16650.60 275
16651.82 312
16653.03 300
16654.25 324
16655.47 301
16656.69 311
16657.90 309
16659.12 325
16660.34 320
16661.56 288
16662.77 286
16663.99 305
16665.21 310
16666.43 303
16667.65 298
16668.86 277
16670.08 273
16671.30 297
16672.52 303
16673.74 272
16674.95 272
16676.17 282
16677.39 281
16678.61 281
16679.83 296
16681.05 307
16682.26 298
16683.48 299
16684.70 271
16685.92 291
16687.14 277
16688.36 311
16689.58 307
16690.79 306
16692.01 295
16693.23 291
16694.45 279
16695.67 298
16696.89 302
16698.11 303
16699.33 293
16700.55 301
16701.76 296
16702.98 285
16704.20 307
16705.42 279
16706.64 270
16707.86 286
16709.08 301
16710.30 300
16711.52 294
16712.74 286
16713.96 284
16715.18 285
16716.40 299
16717.62 293
16718.84 296
16720.06 291
16721.28 304
16722.50 302
16723.72 285
16724.94 301
16726.16 285
16727.38 298
16728.60 318
16729.82 278
16731.04 302
16732.26 294
16733.48 292
16734.70 292
16735.92 286
16737.14 281
16738.36 306
16739.58 311
16740.80 287
16742.02 275
16743.24 288
16744.46 286
16745.68 297
16746.90 306
16748.12 281
16749.35 326
16750.57 305
16751.79 300
16753.01 295
16754.23 303
16755.45 297
16756.67 304
16757.89 292
16759.11 287
16760.33 291
16761.56 304
16762.78 323
16764.00 312
16765.22 282
16766.44 283
16767.66 290
16768.88 274
16770.11 308
16771.33 292
16772.55 291
16773.77 275
16774.99 288
16776.22 305
16777.44 302
16778.66 296
16779.88 281
16781.10 299
16782.33 299
16783.55 301
16784.77 285
16785.99 298
16787.21 294
16788.44 289
16789.66 294
16790.88 290
16792.10 287
16793.33 304
16794.55 329
16795.77 314
16796.99 304
16798.22 321
16799.44 311
16800.66 315
16801.88 296
16803.11 304
16804.33 306
16805.55 314
16806.78 319
16808.00 334
16809.22 339
16810.44 310
16811.67 296
16812.89 346
16814.11 340
16815.34 323
16816.56 306
16817.78 307
16819.01 300
16820.23 328
16821.45 334
16822.68 342
16823.90 322
16825.13 323
16826.35 341
16827.57 340
16828.80 322
16830.02 330
16831.24 359
16832.47 358
16833.69 338
16834.92 347
16836.14 373
16837.36 354
16838.59 363
16839.81 362
16841.04 359
16842.26 377
16843.48 397
16844.71 390
16845.93 383
16847.16 382
16848.38 398
16849.61 405
16850.83 422
16852.06 406
16853.28 386
16854.51 395
16855.73 408
16856.95 376
16858.18 397
16859.40 425
16860.63 442
16861.85 453
16863.08 434
16864.30 440
16865.53 451
16866.75 439
16867.98 438
16869.21 472
16870.43 460
16871.66 454
16872.88 486
16874.11 463
16875.33 443
16876.56 457
16877.78 433
16879.01 457
16880.23 443
16881.46 462
16882.69 455
16883.91 457
16885.14 458
16886.36 440
16887.59 423
16888.81 426
16890.04 435
16891.27 412
16892.49 413
16893.72 414
16894.94 407
16896.17 417
16897.40 408
16898.62 411
16899.85 370
16901.08 372
16902.30 374
16903.53 376
16904.76 375
16905.98 359
16907.21 370
16908.44 350
16909.66 372
16910.89 368
16912.12 364
16913.34 363
16914.57 363
16915.80 332
16917.02 319
16918.25 330
16919.48 360
16920.70 343
16921.93 339
16923.16 360
16924.39 327
16925.61 320
16926.84 344
16928.07 352
16929.30 338
16930.52 316
16931.75 327
16932.98 324
16934.21 334
16935.43 341
16936.66 334
16937.89 317
16939.12 328
16940.34 330
16941.57 318
16942.80 308
16944.03 313
16945.26 312
16946.48 344
16947.71 325
16948.94 312
16950.17 316
16951.40 315
16952.62 319
16953.85 322
16955.08 319
16956.31 327
16957.54 315
16958.77 327
16959.99 311
16961.22 310
16962.45 342
16963.68 335
16964.91 324
16966.14 307
16967.37 311
16968.60 323
16969.82 345
16971.05 318
16972.28 323
16973.51 338
16974.74 314
16975.97 331
16977.20 319
16978.43 330
16979.66 320
16980.89 306
16982.11 310
16983.34 300
16984.57 309
16985.80 309
16987.03 320
16988.26 321
16989.49 297
16990.72 283
16991.95 325
16993.18 315
16994.41 287
16995.64 304
16996.87 310
16998.10 307
16999.33 300
17000.56 299
17001.79 309
17003.02 311
17004.25 328
17005.48 310
17006.71 300
17007.94 300
17009.17 321
17010.40 308
17011.63 285
17012.86 310
17014.09 311
17015.32 307
17016.55 272
17017.78 296
17019.01 321
17020.25 303
17021.48 303
17022.71 282
17023.94 296
17025.17 316
17026.40 314
17027.63 299
17028.86 286
17030.09 299
17031.32 290
17032.55 293
17033.79 277
17035.02 270
17036.25 276
17037.48 272
17038.71 274
17039.94 287
17041.17 302
17042.41 305
17043.64 296
17044.87 282
17046.10 273
17047.33 281
17048.56 282
17049.80 269
17051.03 283
17052.26 290
17053.49 283
17054.72 280
17055.95 251
17057.19 266
17058.42 258
17059.65 266
17060.88 279
17062.12 291
17063.35 265
17064.58 285
17065.81 285
17067.04 252
17068.28 254
17069.51 277
17070.74 268
17071.97 262
17073.21 245
17074.44 272
17075.67 248
17076.90 248
17078.14 258
17079.37 255
17080.60 253
17081.84 270
17083.07 274
17084.30 278
17085.54 267
17086.77 246
17088.00 266
17089.23 304
17090.47 241
17091.70 260
17092.93 243
17094.17 268
17095.40 261
17096.63 279
17097.87 264
17099.10 272
17100.34 251
17101.57 234
17102.80 235
17104.04 267
17105.27 263
17106.50 247
17107.74 255
17108.97 255
17110.21 253
17111.44 227
17112.67 250
17113.91 242
17115.14 266
17116.38 251
17117.61 268
17118.84 262
17120.08 258
17121.31 245
17122.55 248
17123.78 267
17125.02 268
17126.25 258
17127.48 247
17128.72 246
17129.95 257
17131.19 249
17132.42 271
17133.66 262
17134.89 270
17136.13 278
17137.36 251
17138.60 253
17139.83 248
17141.07 246
17142.30 232
17143.54 224
17144.77 241
17146.01 229
17147.24 253
17148.48 247
17149.71 236
17150.95 244
17152.19 256
17153.42 241
17154.66 263
17155.89 252
17157.13 236
17158.36 241
17159.60 240
17160.83 242
17162.07 236
17163.31 236
17164.54 246
17165.78 254
17167.01 243
17168.25 243
17169.49 260
17170.72 255
17171.96 232
17173.19 236
17174.43 231
17175.67 239
17176.90 235
17178.14 238
17179.38 239
17180.61 245
17181.85 230
17183.09 245
17184.32 234
17185.56 227
17186.80 267
17188.03 249
17189.27 229
17190.51 230
17191.74 241
17192.98 255
17194.22 266
17195.45 231
17196.69 242
17197.93 239
17199.16 235
17200.40 245
17201.64 259
17202.88 237
17204.11 244
17205.35 244
17206.59 235
17207.83 241
17209.06 232
17210.30 242
17211.54 250
17212.78 248
17214.01 224
17215.25 249
17216.49 250
17217.73 238
17218.96 222
17220.20 227
17221.44 250
17222.68 250
17223.92 241
17225.15 230
17226.39 251
17227.63 239
17228.87 245
17230.11 217
17231.35 228
17232.58 239
17233.82 241
17235.06 243
17236.30 246
17237.54 237
17238.78 243
17240.01 234
17241.25 230
17242.49 253
17243.73 250
17244.97 233
17246.21 256
17247.45 252
17248.69 257
17249.93 234
17251.16 222
17252.40 221
17253.64 222
17254.88 240
17256.12 229
17257.36 243
17258.60 235
17259.84 244
17261.08 247
17262.32 235
17263.56 232
17264.80 254
17266.04 248
17267.28 244
17268.51 213
17269.75 220
17270.99 239
17272.23 254
17273.47 239
17274.71 245
17275.95 226
17277.19 224
17278.43 227
17279.67 232
17280.91 212
17282.15 215
17283.39 224
17284.63 242
17285.87 244
17287.11 228
17288.35 240
17289.60 240
17290.84 231
17292.08 245
17293.32 245
17294.56 234
17295.80 237
17297.04 246
17298.28 235
17299.52 225
17300.76 229
17302.00 227
17303.24 226
17304.48 254
17305.72 223
17306.96 222
17308.21 233
17309.45 231
17310.69 228
17311.93 218
17313.17 211
17314.41 226
17315.65 241
17316.89 221
17318.14 232
17319.38 224
17320.62 236
17321.86 216
17323.10 240
17324.34 251
17325.59 238
17326.83 235
17328.07 262
17329.31 235
17330.55 235
17331.79 243
17333.04 238
17334.28 225
17335.52 243
17336.76 219
17338.00 234
17339.25 223
17340.49 241
17341.73 238
17342.97 226
17344.22 214
17345.46 251
17346.70 224
17347.94 221
17349.19 235
17350.43 223
17351.67 225
17352.91 229
17354.16 251
17355.40 249
17356.64 245
17357.88 240
17359.13 222
17360.37 237
17361.61 235
17362.86 238
17364.10 234
17365.34 248
17366.58 232
17367.83 222
17369.07 226
17370.31 235
17371.56 231
17372.80 230
17374.04 224
17375.29 220
17376.53 226
17377.78 234
17379.02 218
17380.26 229
17381.51 225
17382.75 237
17383.99 229
17385.24 236
17386.48 240
17387.72 226
17388.97 230
17390.21 214
17391.46 225
17392.70 250
17393.94 243
17395.19 250
17396.43 238
17397.68 214
17398.92 229
17400.17 226
17401.41 233
17402.65 247
17403.90 244
17405.14 247
17406.39 239
17407.63 235
17408.88 249
17410.12 242
17411.37 253
17412.61 231
17413.86 241
17415.10 217
17416.35 223
17417.59 220
17418.84 212
17420.08 218
17421.33 232
17422.57 237
17423.82 237
17425.06 227
17426.31 249
17427.55 243
17428.80 235
17430.04 236
17431.29 237
17432.53 234
17433.78 254
17435.03 238
17436.27 245
17437.52 233
17438.76 230
17440.01 230
17441.25 230
17442.50 235
17443.75 246
17444.99 237
17446.24 234
17447.48 243
17448.73 223
17449.98 232
17451.22 248
17452.47 234
17453.71 253
17454.96 255
17456.21 240
17457.45 255
17458.70 247
17459.95 248
17461.19 250
17462.44 261
17463.69 232
17464.93 226
17466.18 242
17467.43 262
17468.67 256
17469.92 272
17471.17 265
17472.41 261
17473.66 251
17474.91 217
17476.15 246
17477.40 264
17478.65 246
17479.90 255
17481.14 257
17482.39 248
17483.64 237
17484.88 265
17486.13 261
17487.38 256
17488.63 265
17489.87 240
17491.12 246
17492.37 259
17493.62 259
17494.86 263
17496.11 279
17497.36 253
17498.61 260
17499.86 251
17501.10 245
17502.35 248
17503.60 273
17504.85 284
17506.10 259
17507.34 259
17508.59 263
17509.84 234
17511.09 278
17512.34 247
17513.59 261
17514.83 265
17516.08 269
17517.33 288
17518.58 255
17519.83 256
17521.08 260
17522.33 267
17523.57 260
17524.82 289
17526.07 297
17527.32 252
17528.57 237
17529.82 258
17531.07 269
17532.32 255
17533.57 262
17534.82 258
17536.06 268
17537.31 266
17538.56 278
17539.81 270
17541.06 279
17542.31 277
17543.56 296
17544.81 281
17546.06 272
17547.31 270
17548.56 297
17549.81 282
17551.06 303
17552.31 279
17553.56 277
17554.81 291
17556.06 288
17557.31 285
17558.56 265
17559.81 298
17561.06 266
17562.31 284
17563.56 295
17564.81 288
17566.06 285
17567.31 293
17568.56 289
17569.81 285
17571.06 281
17572.31 289
17573.56 285
17574.81 289
17576.06 271
17577.31 293
17578.56 284
17579.81 295
17581.06 289
17582.31 270
17583.57 262
17584.82 264
17586.07 294
17587.32 276
17588.57 274
17589.82 300
17591.07 280
17592.32 284
17593.57 280
17594.83 274
17596.08 283
17597.33 299
17598.58 307
17599.83 291
17601.08 285
17602.33 316
17603.59 272
17604.84 306
17606.09 277
17607.34 285
17608.59 292
17609.84 275
17611.10 289
17612.35 296
17613.60 301
17614.85 293
17616.10 279
17617.36 286
17618.61 287
17619.86 284
17621.11 295
17622.36 274
17623.62 288
17624.87 284
17626.12 281
17627.37 269
17628.63 305
17629.88 281
17631.13 307
17632.38 275
17633.64 283
17634.89 301
17636.14 291
17637.39 260
17638.65 272
17639.90 269
17641.15 273
17642.41 281
17643.66 243
17644.91 271
17646.17 271
17647.42 273
17648.67 292
17649.92 267
17651.18 279
17652.43 289
17653.68 282
17654.94 269
17656.19 276
17657.44 275
17658.70 291
17659.95 258
17661.21 295
17662.46 250
17663.71 254
17664.97 252
17666.22 268
17667.47 244
17668.73 226
17669.98 251
17671.24 258
17672.49 247
17673.74 254
17675.00 251
17676.25 255
17677.51 280
17678.76 248
17680.02 256
17681.27 263
17682.52 258
17683.78 254
17685.03 236
17686.29 252
17687.54 234
17688.80 238
17690.05 251
17691.31 254
17692.56 238
17693.82 248
17695.07 253
17696.32 251
17697.58 248
17698.83 237
17700.09 239
17701.34 248
17702.60 249
17703.86 259
17705.11 241
17706.37 249
17707.62 248
17708.88 230
17710.13 235
17711.39 279
17712.64 254
17713.90 236
17715.15 258
17716.41 242
17717.66 255
17718.92 233
17720.18 225
17721.43 225
17722.69 244
17723.94 249
17725.20 238
17726.45 243
17727.71 227
17728.97 241
17730.22 241
17731.48 245
17732.74 261
17733.99 249
17735.25 238
17736.50 241
17737.76 233
17739.02 251
17740.27 246
17741.53 255
17742.79 214
17744.04 249
17745.30 229
17746.56 230
17747.81 243
17749.07 238
17750.33 260
17751.58 242
17752.84 268
17754.10 254
17755.35 267
17756.61 232
17757.87 241
17759.12 235
17760.38 242
17761.64 232
17762.90 245
17764.15 237
17765.41 244
17766.67 239
17767.93 253
17769.18 258
17770.44 266
17771.70 264
17772.96 252
17774.21 226
17775.47 240
17776.73 230
17777.99 248
17779.24 258
17780.50 245
17781.76 229
17783.02 240
17784.28 244
17785.53 253
17786.79 250
17788.05 240
17789.31 257
17790.57 247
17791.82 221
17793.08 230
17794.34 258
17795.60 249
17796.86 246
17798.12 248
17799.37 242
17800.63 239
17801.89 253
17803.15 245
17804.41 245
17805.67 235
17806.93 211
17808.19 232
17809.44 244
17810.70 235
17811.96 241
17813.22 244
17814.48 234
17815.74 225
17817.00 223
17818.26 225
17819.52 230
17820.78 237
17822.04 222
17823.29 225
17824.55 226
17825.81 260
17827.07 227
17828.33 236
17829.59 222
17830.85 250
17832.11 230
17833.37 231
17834.63 217
17835.89 228
17837.15 206
17838.41 217
17839.67 227
17840.93 220
17842.19 217
17843.45 214
17844.71 237
17845.97 225
17847.23 225
17848.49 244
17849.75 223
17851.01 203
17852.27 230
17853.53 220
17854.79 245
17856.05 221
17857.31 214
17858.57 223
17859.84 224
17861.10 217
17862.36 235
17863.62 237
17864.88 228
17866.14 229
17867.40 229
17868.66 219
17869.92 210
17871.18 225
17872.44 225
17873.71 205
17874.97 227
17876.23 223
17877.49 206
17878.75 208
17880.01 187
17881.27 219
17882.53 217
17883.80 200
17885.06 225
17886.32 201
17887.58 226
17888.84 234
17890.10 213
17891.37 222
17892.63 240
17893.89 206
17895.15 224
17896.41 210
17897.67 215
17898.94 207
17900.20 215
17901.46 213
17902.72 213
17903.99 200
17905.25 221
17906.51 201
17907.77 215
17909.03 217
17910.30 217
17911.56 194
17912.82 222
17914.08 216
17915.35 204
17916.61 225
17917.87 223
17919.14 223
17920.40 214
17921.66 207
17922.92 219
17924.19 198
17925.45 201
17926.71 217
17927.98 223
17929.24 236
17930.50 216
17931.76 225
17933.03 226
17934.29 211
17935.55 205
17936.82 221
17938.08 223
17939.34 219
17940.61 200
17941.87 196
17943.14 209
17944.40 230
17945.66 205
17946.93 218
17948.19 209
17949.45 209
17950.72 212
17951.98 225
17953.25 222
17954.51 223
17955.77 219
17957.04 179
17958.30 220
17959.57 194
17960.83 215
17962.09 204
17963.36 217
17964.62 206
17965.89 201
17967.15 210
17968.42 201
17969.68 220
17970.95 210
17972.21 206
17973.47 211
17974.74 211
17976.00 223
17977.27 195
17978.53 209
17979.80 205
17981.06 216
17982.33 189
17983.59 211
17984.86 210
17986.12 201
17987.39 199
17988.65 219
17989.92 216
17991.18 217
17992.45 212
17993.71 214
17994.98 235
17996.25 217
17997.51 196
17998.78 221
18000.04 222
18001.31 183
18002.57 217
18003.84 216
18005.10 221
18006.37 221
18007.64 208
18008.90 216
18010.17 228
18011.43 219
18012.70 235
18013.97 215
18015.23 209
18016.50 199
18017.76 231
18019.03 221
18020.30 210
18021.56 201
18022.83 198
18024.10 205
18025.36 195
18026.63 187
18027.90 212
18029.16 219
18030.43 214
18031.70 209
18032.96 202
18034.23 235
18035.50 196
18036.76 216
18038.03 241
18039.30 206
18040.56 217
18041.83 232
18043.10 237
18044.37 205
18045.63 229
18046.90 220
18048.17 231
18049.43 221
18050.70 220
18051.97 227
18053.24 235
18054.50 199
18055.77 238
18057.04 222
18058.31 213
18059.57 227
18060.84 240
18062.11 218
18063.38 227
18064.65 231
18065.91 226
18067.18 217
18068.45 226
18069.72 212
18070.98 221
18072.25 228
18073.52 222
18074.79 236
18076.06 223
18077.33 222
18078.59 224
18079.86 228
18081.13 231
18082.40 202
18083.67 206
18084.94 197
18086.21 200
18087.47 235
18088.74 214
18090.01 225
18091.28 200
18092.55 205
18093.82 239
18095.09 230
18096.36 221
18097.62 230
18098.89 221
18100.16 212
18101.43 207
18102.70 220
18103.97 224
18105.24 229
18106.51 215
18107.78 189
18109.05 229
18110.32 214
18111.59 225
18112.86 226
18114.13 220
18115.40 211
18116.66 213
18117.93 236
18119.20 233
18120.47 214
18121.74 216
18123.01 207
18124.28 222
18125.55 205
18126.82 217
18128.09 205
18129.36 205
18130.63 194
18131.90 228
18133.17 226
18134.44 226
18135.71 212
18136.99 204
18138.26 228
18139.53 231
18140.80 237
18142.07 214
18143.34 217
18144.61 212
18145.88 221
18147.15 213
18148.42 201
18149.69 214
18150.96 239
18152.23 223
18153.50 221
18154.78 220
18156.05 235
18157.32 209
18158.59 201
18159.86 210
18161.13 224
18162.40 224
18163.67 206
18164.94 208
18166.22 223
18167.49 206
18168.76 227
18170.03 235
18171.30 200
18172.57 207
18173.85 199
18175.12 230
18176.39 203
18177.66 194
18178.93 200
18180.20 175
18181.48 213
18182.75 211
18184.02 197
18185.29 217
18186.56 211
18187.84 219
18189.11 219
18190.38 209
18191.65 212
18192.93 207
18194.20 195
18195.47 206
18196.74 209
18198.02 221
18199.29 225
18200.56 205
18201.83 223
18203.11 208
18204.38 194
18205.65 211
18206.92 225
18208.20 196
18209.47 211
18210.74 206
18212.02 209
18213.29 213
18214.56 204
18215.84 198
18217.11 206
18218.38 208
18219.65 199
18220.93 219
18222.20 211
18223.47 198
18224.75 204
18226.02 223
18227.30 215
18228.57 214
18229.84 211
18231.12 203
18232.39 223
18233.66 223
18234.94 209
18236.21 212
18237.48 215
18238.76 207
18240.03 202
18241.31 219
18242.58 204
18243.86 208
18245.13 211
18246.40 223
18247.68 214
18248.95 230
18250.23 204
18251.50 215
18252.77 202
18254.05 246
18255.32 226
18256.60 217
18257.87 219
18259.15 217
18260.42 217
18261.70 204
18262.97 208
18264.25 202
18265.52 233
18266.80 229
18268.07 208
18269.35 225
18270.62 211
18271.90 199
18273.17 221
18274.45 208
18275.72 214
18277.00 206
18278.27 237
18279.55 235
18280.82 206
18282.10 204
18283.37 213
18284.65 229
18285.93 216
18287.20 227
18288.48 236
18289.75 225
18291.03 194
18292.30 221
18293.58 216
18294.86 221
18296.13 202
18297.41 198
18298.68 205
18299.96 196
18301.24 209
18302.51 184
18303.79 209
18305.06 198
18306.34 200
18307.62 206
18308.89 222
18310.17 197
18311.45 202
18312.72 200
18314.00 199
18315.28 201
18316.55 197
18317.83 208
18319.11 194
18320.38 206
18321.66 213
18322.94 211
18324.21 187
18325.49 210
18326.77 201
18328.04 195
18329.32 200
18330.60 222
18331.88 198
18333.15 200
18334.43 188
18335.71 216
18336.98 211
18338.26 243
18339.54 210
18340.82 210
18342.09 193
18343.37 187
18344.65 202
18345.93 195
18347.20 215
18348.48 205
18349.76 205
18351.04 210
18352.32 227
18353.59 202
18354.87 209
18356.15 201
18357.43 213
18358.71 208
18359.98 212
18361.26 203
18362.54 201
18363.82 240
18365.10 216
18366.38 196
18367.65 207
18368.93 209
18370.21 220
18371.49 201
18372.77 189
18374.05 206
18375.33 195
18376.60 194
18377.88 218
18379.16 210
18380.44 217
18381.72 221
18383.00 233
18384.28 213
18385.56 188
18386.84 202
18388.11 217
18389.39 212
18390.67 222
18391.95 224
18393.23 205
18394.51 214
18395.79 229
18397.07 226
18398.35 211
18399.63 232
18400.91 207
18402.19 202
18403.47 198
18404.75 201
18406.03 221
18407.31 203
18408.59 230
18409.87 202
18411.15 203
18412.43 225
18413.71 203
18414.99 209
18416.27 216
18417.55 225
18418.83 208
18420.11 208
18421.39 234
18422.67 202
18423.95 210
18425.23 213
18426.51 231
18427.79 224
18429.07 219
18430.35 200
18431.63 202
18432.91 208
18434.19 183
18435.47 212
18436.75 203
18438.04 213
18439.32 212
18440.60 206
18441.88 207
18443.16 210
18444.44 215
18445.72 233
18447.00 197
18448.28 209
18449.57 193
18450.85 230
18452.13 219
18453.41 222
18454.69 209
18455.97 221
18457.25 221
18458.54 203
18459.82 213
18461.10 197
18462.38 197
18463.66 201
18464.94 215
18466.23 208
18467.51 217
18468.79 208
18470.07 231
18471.35 208
18472.64 207
18473.92 242
18475.20 216
18476.48 193
18477.76 207
18479.05 224
18480.33 218
18481.61 216
18482.89 202
18484.18 204
18485.46 197
18486.74 201
18488.02 200
18489.31 213
18490.59 194
18491.87 194
18493.15 202
18494.44 205
18495.72 193
18497.00 195
18498.29 224
18499.57 211
18500.85 203
18502.13 196
18503.42 209
18504.70 214
18505.98 199
18507.27 189
18508.55 214
18509.83 221
18511.12 220
18512.40 218
18513.68 217
18514.97 233
18516.25 209
18517.54 225
18518.82 221
18520.10 212
18521.39 203
18522.67 227
18523.95 207
18525.24 216
18526.52 199
18527.81 233
18529.09 222
18530.37 213
18531.66 220
18532.94 203
18534.23 210
18535.51 232
18536.79 224
18538.08 227
18539.36 223
18540.65 222
18541.93 232
18543.22 207
18544.50 218
18545.79 209
18547.07 247
18548.36 251
18549.64 235
18550.92 239
18552.21 202
18553.49 236
18554.78 248
18556.06 238
18557.35 251
18558.63 242
18559.92 257
18561.20 246
18562.49 229
18563.77 229
18565.06 249
18566.35 267
18567.63 262
18568.92 236
18570.20 234
18571.49 241
18572.77 270
18574.06 252
18575.34 255
18576.63 265
18577.92 241
18579.20 234
18580.49 253
18581.77 242
18583.06 235
18584.34 229
18585.63 291
18586.92 250
18588.20 243
18589.49 235
18590.77 259
18592.06 270
18593.35 234
18594.63 265
18595.92 258
18597.21 290
18598.49 271
18599.78 257
18601.07 227
18602.35 264
18603.64 243
18604.93 252
18606.21 254
18607.50 285
18608.79 254
18610.07 252
18611.36 256
18612.65 247
18613.93 234
18615.22 261
18616.51 238
18617.79 247
18619.08 263
18620.37 245
18621.66 249
18622.94 224
18624.23 236
18625.52 231
18626.80 245
18628.09 238
18629.38 237
18630.67 232
18631.95 218
18633.24 233
18634.53 263
18635.82 236
18637.11 231
18638.39 219
18639.68 233
18640.97 232
18642.26 227
18643.54 224
18644.83 205
18646.12 211
18647.41 205
18648.70 224
18649.99 241
18651.27 235
18652.56 242
18653.85 227
18655.14 223
18656.43 226
18657.72 238
18659.00 235
18660.29 220
18661.58 209
18662.87 220
18664.16 199
18665.45 203
18666.74 199
18668.02 190
18669.31 203
18670.60 220
18671.89 214
18673.18 213
18674.47 190
18675.76 209
18677.05 232
18678.34 214
18679.63 215
18680.92 204
18682.20 213
18683.49 190
18684.78 207
18686.07 193
18687.36 217
18688.65 221
18689.94 211
18691.23 220
18692.52 210
18693.81 186
18695.10 200
18696.39 235
18697.68 233
18698.97 206
18700.26 217
18701.55 214
18702.84 194
18704.13 209
18705.42 224
18706.71 195
18708.00 198
18709.29 204
18710.58 198
18711.87 216
18713.16 190
18714.45 210
18715.74 217
18717.03 210
18718.32 207
18719.61 205
18720.90 220
18722.20 200
18723.49 231
18724.78 185
18726.07 207
18727.36 188
18728.65 193
18729.94 194
18731.23 202
18732.52 193
18733.81 200
18735.10 217
18736.40 197
18737.69 193
18738.98 181
18740.27 210
18741.56 197
18742.85 175
18744.14 197
18745.43 199
18746.73 210
18748.02 217
18749.31 218
18750.60 202
18751.89 184
18753.18 204
18754.48 188
18755.77 190
18757.06 191
18758.35 205
18759.64 204
18760.94 226
18762.23 197
18763.52 185
18764.81 215
18766.10 208
18767.40 211
18768.69 209
18769.98 202
18771.27 189
18772.57 185
18773.86 195
18775.15 195
18776.44 206
18777.74 208
18779.03 192
18780.32 194
18781.61 209
18782.91 204
18784.20 183
18785.49 204
18786.79 182
18788.08 198
18789.37 180
18790.66 172
18791.96 193
18793.25 212
18794.54 181
18795.84 196
18797.13 193
18798.42 200
18799.72 183
18801.01 183
18802.30 195
18803.60 197
18804.89 202
18806.18 195
18807.48 212
18808.77 192
18810.07 193
18811.36 208
18812.65 200
18813.95 209
18815.24 210
18816.53 198
18817.83 213
18819.12 198
18820.42 209
18821.71 204
18823.00 200
18824.30 182
18825.59 207
18826.89 203
18828.18 199
18829.48 205
18830.77 194
18832.07 186
18833.36 189
18834.65 207
18835.95 205
18837.24 210
18838.54 214
18839.83 193
18841.13 189
18842.42 176
18843.72 199
18845.01 216
18846.31 182
18847.60 203
18848.90 186
18850.19 192
18851.49 183
18852.78 196
18854.08 200
18855.37 195
18856.67 196
18857.96 188
18859.26 196
18860.55 195
18861.85 182
18863.15 200
18864.44 191
18865.74 174
18867.03 191
18868.33 193
18869.62 191
18870.92 180
18872.22 178
18873.51 191
18874.81 208
18876.10 173
18877.40 198
18878.70 186
18879.99 177
18881.29 194
18882.58 178
18883.88 202
18885.18 187
18886.47 177
18887.77 198
18889.07 201
18890.36 177
18891.66 201
18892.95 189
18894.25 185
18895.55 184
18896.84 215
18898.14 196
18899.44 207
18900.73 183
18902.03 188
18903.33 194
18904.63 189
18905.92 184
18907.22 196
18908.52 193
18909.81 180
18911.11 182
18912.41 180
18913.71 165
18915.00 168
18916.30 180
18917.60 195
18918.89 181
18920.19 186
18921.49 174
18922.79 202
18924.09 179
18925.38 194
18926.68 187
18927.98 214
18929.28 200
18930.57 185
18931.87 187
18933.17 177
18934.47 203
18935.77 200
18937.06 200
18938.36 202
18939.66 205
18940.96 194
18942.26 199
18943.55 185
18944.85 181
18946.15 196
18947.45 190
18948.75 193
18950.05 188
18951.35 192
18952.64 192
18953.94 168
18955.24 188
18956.54 166
18957.84 200
18959.14 210
18960.44 210
18961.74 188
18963.03 178
18964.33 191
18965.63 186
18966.93 183
18968.23 199
18969.53 180
18970.83 194
18972.13 181
18973.43 173
18974.73 197
18976.03 196
18977.33 192
18978.62 164
18979.92 185
18981.22 188
18982.52 182
18983.82 180
18985.12 187
18986.42 178
18987.72 183
18989.02 171
18990.32 192
18991.62 174
18992.92 193
18994.22 193
18995.52 193
18996.82 166
18998.12 165
18999.42 182
19000.72 188
19002.02 175
19003.32 190
19004.62 177
19005.92 174
19007.22 187
19008.53 188
19009.83 176
19011.13 179
19012.43 198
19013.73 196
19015.03 187
19016.33 189
19017.63 195
19018.93 195
19020.23 187
19021.53 185
19022.83 186
19024.13 196
19025.44 173
19026.74 177
19028.04 196
19029.34 179
19030.64 177
19031.94 192
19033.24 177
19034.54 158
19035.85 175
19037.15 170
19038.45 182
19039.75 185
19041.05 175
19042.35 185
19043.66 206
19044.96 180
19046.26 180
19047.56 189
19048.86 212
19050.16 184
19051.47 190
19052.77 187
19054.07 190
19055.37 184
19056.67 185
19057.98 198
19059.28 167
19060.58 193
19061.88 193
19063.19 193
19064.49 176
19065.79 182
19067.09 172
19068.40 198
19069.70 198
19071.00 205
19072.30 206
19073.61 193
19074.91 193
19076.21 174
19077.52 176
19078.82 178
19080.12 171
19081.42 186
19082.73 189
19084.03 193
19085.33 196
19086.64 188
19087.94 191
19089.24 195
19090.55 193
19091.85 190
19093.15 188
19094.46 206
19095.76 197
19097.06 196
19098.37 181
19099.67 192
19100.97 203
19102.28 205
19103.58 194
19104.89 207
19106.19 191
19107.49 192
19108.80 182
19110.10 213
19111.40 208
19112.71 193
19114.01 185
19115.32 191
19116.62 215
19117.93 222
19119.23 191
19120.53 200
19121.84 204
19123.14 203
19124.45 196
19125.75 205
19127.06 204
19128.36 181
19129.67 199
19130.97 195
19132.28 192
19133.58 197
19134.88 193
19136.19 189
19137.49 179
19138.80 189
19140.10 216
19141.41 201
19142.71 196
19144.02 200
19145.32 173
19146.63 195
19147.94 185
19149.24 184
19150.55 185
19151.85 190
19153.16 202
19154.46 200
19155.77 192
19157.07 203
19158.38 183
19159.68 203
19160.99 180
19162.30 181
19163.60 189
19164.91 177
19166.21 180
19167.52 179
19168.83 191
19170.13 183
19171.44 207
19172.74 199
19174.05 190
19175.36 172
19176.66 195
19177.97 175
19179.27 184
19180.58 200
19181.89 176
19183.19 186
19184.50 193
19185.81 206
19187.11 177
19188.42 186
19189.73 192
19191.03 192
19192.34 169
19193.65 194
19194.95 176
19196.26 188
19197.57 195
19198.87 172
19200.18 176
19201.49 177
19202.80 180
19204.10 180
19205.41 182
19206.72 160
19208.03 177
19209.33 184
19210.64 213
19211.95 216
19213.25 188
19214.56 181
19215.87 177
19217.18 170
19218.49 183
19219.79 185
19221.10 167
19222.41 174
19223.72 170
19225.02 181
19226.33 190
19227.64 181
19228.95 175
19230.26 175
19231.56 185
19232.87 185
19234.18 187
19235.49 187
19236.80 181
19238.11 177
19239.41 197
19240.72 181
19242.03 182
19243.34 182
19244.65 195
19245.96 174
19247.26 162
19248.57 181
19249.88 188
19251.19 195
19252.50 169
19253.81 170
19255.12 188
19256.43 168
19257.74 179
19259.04 179
19260.35 180
19261.66 188
19262.97 169
19264.28 157
19265.59 153
19266.90 167
19268.21 165
19269.52 180
19270.83 181
19272.14 179
19273.45 186
19274.76 174
19276.07 177
19277.38 173
19278.69 173
19279.99 168
19281.30 191
19282.61 185
19283.92 184
19285.23 187
19286.54 187
19287.85 187
19289.16 185
19290.47 185
19291.78 189
19293.09 175
19294.40 187
19295.72 176
19297.03 174
19298.34 190
19299.65 182
19300.96 184
19302.27 174
19303.58 184
19304.89 175
19306.20 186
19307.51 143
19308.82 180
19310.13 176
19311.44 157
19312.75 170
19314.06 172
19315.37 195
19316.69 173
19318.00 182
19319.31 172
19320.62 166
19321.93 184
19323.24 203
19324.55 175
19325.86 153
19327.18 179
19328.49 184
19329.80 184
19331.11 189
19332.42 175
19333.73 181
19335.04 167
19336.36 161
19337.67 177
19338.98 169
19340.29 165
19341.60 166
19342.91 187
19344.23 178
19345.54 156
19346.85 173
19348.16 183
19349.47 192
19350.79 159
19352.10 189
19353.41 187
19354.72 176
19356.04 161
19357.35 171
19358.66 164
19359.97 180
19361.29 164
19362.60 169
19363.91 183
19365.22 172
19366.54 183
19367.85 175
19369.16 181
19370.47 177
19371.79 176
19373.10 181
19374.41 175
19375.73 155
19377.04 189
19378.35 173
19379.67 163
19380.98 169
19382.29 173
19383.60 163
19384.92 174
19386.23 172
19387.54 187
19388.86 166
19390.17 159
19391.49 188
19392.80 191
19394.11 161
19395.43 165
19396.74 161
19398.05 158
19399.37 168
19400.68 162
19402.00 182
19403.31 166
19404.62 177
19405.94 152
19407.25 161
19408.57 176
19409.88 172
19411.19 189
19412.51 175
19413.82 184
19415.14 181
19416.45 172
19417.77 177
19419.08 166
19420.39 164
19421.71 163
19423.02 150
19424.34 174
19425.65 160
19426.97 185
19428.28 174
19429.60 175
19430.91 169
19432.23 172
19433.54 145
19434.86 160
19436.17 182
19437.49 167
19438.80 186
19440.12 152
19441.43 173
19442.75 179
19444.06 182
19445.38 170
19446.69 172
19448.01 176
19449.32 164
19450.64 181
19451.96 177
19453.27 176
19454.59 177
19455.90 169
19457.22 164
19458.53 161
19459.85 176
19461.17 165
19462.48 170
19463.80 171
19465.11 152
19466.43 186
19467.75 176
19469.06 165
19470.38 156
19471.69 185
19473.01 177
19474.33 187
19475.64 187
19476.96 177
19478.28 193
19479.59 175
19480.91 151
19482.23 163
19483.54 162
19484.86 166
19486.18 163
19487.49 163
19488.81 174
19490.13 171
19491.44 181
19492.76 166
19494.08 161
19495.39 187
19496.71 168
19498.03 168
19499.35 193
19500.66 172
19501.98 148
19503.30 160
19504.61 153
19505.93 153
19507.25 175
19508.57 168
19509.88 168
19511.20 170
19512.52 169
19513.84 183
19515.15 179
19516.47 144
19517.79 164
19519.11 165
19520.43 186
19521.74 161
19523.06 166
19524.38 166
19525.70 192
19527.02 160
19528.33 159
19529.65 185
19530.97 150
19532.29 154
19533.61 181
19534.93 165
19536.24 166
19537.56 179
19538.88 192
19540.20 190
19541.52 160
19542.84 163
19544.16 164
19545.47 172
19546.79 190
19548.11 159
19549.43 174
19550.75 194
19552.07 164
19553.39 159
19554.71 176
19556.03 166
19557.34 166
19558.66 173
19559.98 172
19561.30 174
19562.62 182
19563.94 168
19565.26 180
19566.58 163
19567.90 182
19569.22 173
19570.54 167
19571.86 166
19573.18 170
19574.50 198
19575.82 174
19577.14 178
19578.46 190
19579.78 178
19581.10 178
19582.42 165
19583.74 174
19585.06 181
19586.38 180
19587.70 178
19589.02 174
19590.34 163
19591.66 171
19592.98 168
19594.30 174
19595.62 164
19596.94 182
19598.26 179
19599.58 177
19600.90 154
19602.22 169
19603.54 150
19604.86 168
19606.18 182
19607.50 186
19608.82 184
19610.15 185
19611.47 142
19612.79 181
19614.11 192
19615.43 161
19616.75 189
19618.07 178
19619.39 162
19620.71 166
19622.04 195
19623.36 168
19624.68 176
19626.00 173
19627.32 176
19628.64 181
19629.96 171
19631.29 179
19632.61 177
19633.93 169
19635.25 166
19636.57 182
19637.89 174
19639.22 166
19640.54 175
19641.86 184
19643.18 185
19644.50 183
19645.83 185
19647.15 174
19648.47 176
19649.79 180
19651.12 181
19652.44 169
19653.76 174
19655.08 162
19656.40 160
19657.73 150
19659.05 160
19660.37 189
19661.70 185
19663.02 168
19664.34 183
19665.66 182
19666.99 180
19668.31 188
19669.63 171
19670.95 150
19672.28 158
19673.60 177
19674.92 169
19676.25 174
19677.57 196
19678.89 153
19680.22 169
19681.54 178
19682.86 156
19684.19 170
19685.51 177
19686.83 171
19688.16 167
19689.48 190
19690.80 175
19692.13 175
19693.45 168
19694.78 178
19696.10 184
19697.42 180
19698.75 174
19700.07 152
19701.39 162
19702.72 183
19704.04 191
19705.37 173
19706.69 168
19708.02 168
19709.34 171
19710.66 155
19711.99 159
19713.31 160
19714.64 166
19715.96 197
19717.29 186
19718.61 146
19719.93 146
19721.26 183
19722.58 176
19723.91 164
19725.23 167
19726.56 164
19727.88 182
19729.21 174
19730.53 160
19731.86 164
19733.18 172
19734.51 158
19735.83 186
19737.16 173
19738.48 159
19739.81 163
19741.13 185
19742.46 183
19743.78 176
19745.11 174
19746.44 169
19747.76 171
19749.09 181
19750.41 169
19751.74 173
19753.06 144
19754.39 159
19755.72 177
19757.04 159
19758.37 173
19759.69 176
19761.02 189
19762.34 178
19763.67 175
19765.00 168
19766.32 189
19767.65 184
19768.98 170
19770.30 170
19771.63 170
19772.95 185
19774.28 174
19775.61 178
19776.93 200
19778.26 179
19779.59 162
19780.91 173
19782.24 167
19783.57 178
19784.89 161
19786.22 182
19787.55 185
19788.87 192
19790.20 168
19791.53 175
19792.86 186
19794.18 173
19795.51 170
19796.84 175
19798.16 184
19799.49 167
19800.82 182
19802.15 188
19803.47 172
19804.80 177
19806.13 180
19807.46 184
19808.78 182
19810.11 188
19811.44 174
19812.77 189
19814.09 166
19815.42 180
19816.75 195
19818.08 172
19819.41 169
19820.73 173
19822.06 179
19823.39 160
19824.72 187
19826.05 175
19827.37 188
19828.70 185
19830.03 184
19831.36 197
19832.69 183
19834.02 196
19835.34 177
19836.67 198
19838.00 157
19839.33 162
19840.66 174
19841.99 183
19843.32 167
19844.64 169
19845.97 167
19847.30 172
19848.63 164
19849.96 162
19851.29 148
19852.62 163
19853.95 172
19855.28 167
19856.60 168
19857.93 173
19859.26 180
19860.59 187
19861.92 152
19863.25 158
19864.58 186
19865.91 201
19867.24 180
19868.57 164
19869.90 172
19871.23 172
19872.56 199
19873.89 182
19875.22 179
19876.55 161
19877.88 164
19879.21 177
19880.54 160
19881.87 179
19883.20 149
19884.53 160
19885.86 186
19887.19 181
19888.52 173
19889.85 151
19891.18 156
19892.51 172
19893.84 172
19895.17 172
19896.50 177
19897.83 177
19899.16 156
19900.49 171
19901.82 158
19903.15 152
19904.48 170
19905.81 169
19907.15 186
19908.48 157
19909.81 174
19911.14 175
19912.47 165
19913.80 166
19915.13 176
19916.46 193
19917.79 153
19919.13 164
19920.46 157
19921.79 158
19923.12 160
19924.45 171
19925.78 165
19927.11 173
19928.45 161
19929.78 169
19931.11 163
19932.44 168
19933.77 168
19935.10 180
19936.44 175
19937.77 183
19939.10 167
19940.43 162
19941.76 183
19943.10 172
19944.43 175
19945.76 174
19947.09 178
19948.42 173
19949.76 181
19951.09 176
19952.42 147
19953.75 180
19955.09 184
19956.42 179
19957.75 151
19959.08 160
19960.42 163
19961.75 169
19963.08 172
19964.41 161
19965.75 177
19967.08 185
19968.41 191
19969.75 176
19971.08 170
19972.41 174
19973.74 175
19975.08 166
19976.41 177
19977.74 161
19979.08 168
19980.41 186
19981.74 183
19983.08 176
19984.41 155
19985.74 160
19987.08 159
19988.41 151
19989.75 172
19991.08 159
19992.41 171
19993.75 165
19995.08 169
19996.41 158
19997.75 178
19999.08 178
20000.42 173
20001.75 178
20003.08 143
20004.42 160
20005.75 179
20007.09 177
20008.42 155
20009.75 173
20011.09 166
20012.42 167
20013.76 173
20015.09 161
20016.43 159
20017.76 169
20019.10 163
20020.43 143
20021.76 174
20023.10 173
20024.43 159
20025.77 170
20027.10 172
20028.44 175
20029.77 180
20031.11 179
20032.44 175
20033.78 173
20035.11 175
20036.45 177
20037.78 182
20039.12 170
20040.46 166
20041.79 195
20043.13 166
20044.46 183
20045.80 178
20047.13 165
20048.47 165
20049.80 185
20051.14 189
20052.47 165
20053.81 162
20055.15 170
20056.48 202
20057.82 180
20059.15 165
20060.49 160
20061.83 184
20063.16 173
20064.50 170
20065.83 175
20067.17 184
20068.51 166
20069.84 176
20071.18 192
20072.52 177
20073.85 178
20075.19 158
20076.52 164
20077.86 167
20079.20 165
20080.53 164
20081.87 178
20083.21 176
20084.54 189
20085.88 185
20087.22 174
20088.56 171
20089.89 183
20091.23 172
20092.57 152
20093.90 178
20095.24 165
20096.58 161
20097.91 169
20099.25 156
20100.59 158
20101.93 202
20103.26 187
20104.60 182
20105.94 173
20107.28 177
20108.61 165
20109.95 174
20111.29 173
20112.63 166
20113.96 177
20115.30 172
20116.64 172
20117.98 153
20119.32 178
20120.65 189
20121.99 190
20123.33 175
20124.67 174
20126.01 175
