# Supplementary material for: MALDI-TOF MS typing enables the classification of brewing yeasts of the genus Saccharomyces to major beer styles
Source: PLoS One. 2017 Aug 9;12(8):e0181694. doi: 10.1371/journal.pone.0181694 (PMC5549903; doi:10.1371/journal.pone.0181694)
Supplement: S16 File — The directory includes 90 raw files and was zipped to “.zip”; the folder has three strains with 30 spectra per strain; S1 Text explains the raw files with an example and Table 1 represents the yeast strains used within the experiment. (ZIP) [file pone.0181694.s019.zip › 46-48/30672-478-OG-Ale-Ale-YPG-18h-E-E_2016-10-04_3_0_A3_1.dat]

1998.43 4181
1998.85 4191
1999.27 4158
1999.69 4062
2000.11 4186
2000.54 4164
2000.96 4054
2001.38 4034
2001.80 4121
2002.23 4162
2002.65 4073
2003.07 3989
2003.49 4060
2003.92 4150
2004.34 4010
2004.76 3908
2005.18 3947
2005.61 3915
2006.03 3932
2006.45 3725
2006.87 3819
2007.30 3725
2007.72 3780
2008.14 3781
2008.57 3854
2008.99 3808
2009.41 3719
2009.84 3608
2010.26 3667
2010.68 3621
2011.11 3487
2011.53 3465
2011.95 3380
2012.38 3459
2012.80 3423
2013.22 3484
2013.65 3387
2014.07 3367
2014.49 3386
2014.92 3339
2015.34 3317
2015.77 3330
2016.19 3309
2016.61 3415
2017.04 3472
2017.46 3527
2017.89 3496
2018.31 3590
2018.73 3549
2019.16 3605
2019.58 3597
2020.01 3492
2020.43 3625
2020.85 3564
2021.28 3554
2021.70 3451
2022.13 3626
2022.55 3669
2022.98 3575
2023.40 3497
2023.83 3524
2024.25 3575
2024.68 3549
2025.10 3503
2025.53 3528
2025.95 3536
2026.38 3505
2026.80 3450
2027.23 3409
2027.65 3519
2028.08 3442
2028.50 3507
2028.93 3622
2029.35 3551
2029.78 3545
2030.20 3510
2030.63 3544
2031.05 3488
2031.48 3606
2031.90 3520
2032.33 3503
2032.75 3557
2033.18 3532
2033.61 3475
2034.03 3583
2034.46 3524
2034.88 3607
2035.31 3550
2035.74 3632
2036.16 3554
2036.59 3562
2037.01 3563
2037.44 3618
2037.87 3555
2038.29 3591
2038.72 3606
2039.14 3581
2039.57 3527
2040.00 3531
2040.42 3524
2040.85 3491
2041.28 3453
2041.70 3420
2042.13 3437
2042.56 3265
2042.98 3368
2043.41 3612
2043.84 3653
2044.26 3628
2044.69 3781
2045.12 3820
2045.54 3874
2045.97 3845
2046.40 3727
2046.82 3801
2047.25 3760
2047.68 3752
2048.11 3742
2048.53 3738
2048.96 3760
2049.39 3905
2049.82 4092
2050.24 4286
2050.67 4318
2051.10 4474
2051.53 4727
2051.95 4743
2052.38 4673
2052.81 4600
2053.24 4517
2053.66 4438
2054.09 4376
2054.52 4193
2054.95 3876
2055.38 3816
2055.80 3689
2056.23 3585
2056.66 3634
2057.09 3509
2057.52 3421
2057.94 3305
2058.37 3404
2058.80 3451
2059.23 3529
2059.66 3522
2060.09 3542
2060.51 3552
2060.94 3567
2061.37 3620
2061.80 3747
2062.23 4074
2062.66 4212
2063.09 4199
2063.52 4408
2063.94 4536
2064.37 4559
2064.80 4454
2065.23 4380
2065.66 4227
2066.09 4306
2066.52 4196
2066.95 4152
2067.38 3909
2067.81 3864
2068.24 3919
2068.66 3864
2069.09 3838
2069.52 3852
2069.95 3803
2070.38 3836
2070.81 3891
2071.24 3834
2071.67 3793
2072.10 3858
2072.53 3904
2072.96 3927
2073.39 3777
2073.82 3790
2074.25 3821
2074.68 3893
2075.11 3816
2075.54 3922
2075.97 4038
2076.40 4046
2076.83 4105
2077.26 4252
2077.69 4229
2078.12 4370
2078.55 4272
2078.98 4470
2079.41 4490
2079.84 4454
2080.27 4351
2080.70 4229
2081.14 4230
2081.57 4149
2082.00 3902
2082.43 3802
2082.86 3674
2083.29 3683
2083.72 3743
2084.15 3533
2084.58 3552
2085.01 3587
2085.44 3580
2085.88 3549
2086.31 3531
2086.74 3450
2087.17 3491
2087.60 3558
2088.03 3460
2088.46 3493
2088.89 3517
2089.33 3511
2089.76 3465
2090.19 3336
2090.62 3355
2091.05 3382
2091.48 3407
2091.92 3505
2092.35 3445
2092.78 3478
2093.21 3423
2093.64 3540
2094.07 3517
2094.51 3490
2094.94 3508
2095.37 3482
2095.80 3504
2096.24 3368
2096.67 3361
2097.10 3406
2097.53 3337
2097.96 3289
2098.40 3263
2098.83 3227
2099.26 3302
2099.69 3360
2100.13 3249
2100.56 3260
2100.99 3266
2101.43 3215
2101.86 3305
2102.29 3334
2102.72 3401
2103.16 3424
2103.59 3471
2104.02 3656
2104.46 3802
2104.89 3794
2105.32 3813
2105.76 3902
2106.19 3934
2106.62 4031
2107.05 4017
2107.49 3948
2107.92 3947
2108.36 3811
2108.79 3787
2109.22 3674
2109.66 3686
2110.09 3558
2110.52 3585
2110.96 3524
2111.39 3617
2111.82 3548
2112.26 3403
2112.69 3378
2113.13 3401
2113.56 3367
2113.99 3310
2114.43 3292
2114.86 3266
2115.30 3329
2115.73 3303
2116.16 3122
2116.60 3243
2117.03 3150
2117.47 3026
2117.90 3146
2118.34 3236
2118.77 3197
2119.21 3184
2119.64 3128
2120.07 3219
2120.51 3263
2120.94 3199
2121.38 3226
2121.81 3316
2122.25 3472
2122.68 3330
2123.12 3247
2123.55 3182
2123.99 3287
2124.42 3278
2124.86 3201
2125.29 3153
2125.73 3145
2126.16 3214
2126.60 3128
2127.04 3143
2127.47 3170
2127.91 3126
2128.34 3252
2128.78 3108
2129.21 3150
2129.65 3130
2130.08 3127
2130.52 3183
2130.96 3162
2131.39 3136
2131.83 3108
2132.26 3138
2132.70 3239
2133.14 3317
2133.57 3259
2134.01 3239
2134.44 3153
2134.88 3236
2135.32 3145
2135.75 3087
2136.19 3095
2136.62 3105
2137.06 3207
2137.50 3167
2137.93 3008
2138.37 3120
2138.81 3038
2139.24 2975
2139.68 3038
2140.12 2954
2140.55 3039
2140.99 3100
2141.43 2971
2141.86 2941
2142.30 2969
2142.74 3111
2143.18 3044
2143.61 3025
2144.05 3028
2144.49 3187
2144.92 3122
2145.36 3188
2145.80 3255
2146.24 3228
2146.67 3152
2147.11 3218
2147.55 3341
2147.99 3404
2148.42 3486
2148.86 3381
2149.30 3462
2149.74 3488
2150.17 3362
2150.61 3358
2151.05 3358
2151.49 3393
2151.92 3295
2152.36 3276
2152.80 3204
2153.24 3282
2153.68 3333
2154.11 3311
2154.55 3411
2154.99 3319
2155.43 3264
2155.87 3418
2156.31 3405
2156.74 3347
2157.18 3457
2157.62 3481
2158.06 3484
2158.50 3505
2158.94 3473
2159.38 3519
2159.81 3396
2160.25 3550
2160.69 3707
2161.13 3697
2161.57 3677
2162.01 3685
2162.45 3650
2162.89 3719
2163.33 3953
2163.76 3842
2164.20 3774
2164.64 3862
2165.08 3761
2165.52 3893
2165.96 3809
2166.40 3677
2166.84 3742
2167.28 3715
2167.72 3673
2168.16 3748
2168.60 3660
2169.04 3673
2169.48 3578
2169.92 3511
2170.36 3555
2170.80 3637
2171.24 3619
2171.68 3493
2172.12 3468
2172.56 3408
2173.00 3422
2173.44 3381
2173.88 3368
2174.32 3381
2174.76 3306
2175.20 3338
2175.64 3487
2176.08 3357
2176.52 3287
2176.96 3214
2177.40 3280
2177.84 3294
2178.28 3253
2178.72 3324
2179.16 3265
2179.60 3327
2180.04 3282
2180.48 3290
2180.92 3316
2181.37 3311
2181.81 3223
2182.25 3253
2182.69 3180
2183.13 3132
2183.57 3205
2184.01 3185
2184.45 3189
2184.89 3268
2185.34 3208
2185.78 3284
2186.22 3326
2186.66 3287
2187.10 3372
2187.54 3322
2187.98 3182
2188.43 3220
2188.87 3181
2189.31 3297
2189.75 3323
2190.19 3239
2190.63 3231
2191.08 3379
2191.52 3401
2191.96 3432
2192.40 3521
2192.84 3557
2193.29 3595
2193.73 3782
2194.17 3870
2194.61 3753
2195.05 3893
2195.50 3779
2195.94 3716
2196.38 3712
2196.82 3739
2197.27 3674
2197.71 3629
2198.15 3709
2198.59 3719
2199.04 3719
2199.48 3627
2199.92 3572
2200.37 3660
2200.81 3695
2201.25 3697
2201.69 3665
2202.14 3639
2202.58 3530
2203.02 3508
2203.47 3542
2203.91 3571
2204.35 3602
2204.80 3651
2205.24 3619
2205.68 3610
2206.13 3617
2206.57 3639
2207.01 3591
2207.46 3551
2207.90 3703
2208.34 3607
2208.79 3685
2209.23 3842
2209.67 3838
2210.12 3766
2210.56 3813
2211.01 3777
2211.45 3655
2211.89 3654
2212.34 3648
2212.78 3550
2213.23 3527
2213.67 3423
2214.11 3468
2214.56 3341
2215.00 3274
2215.45 3192
2215.89 3238
2216.34 3235
2216.78 3314
2217.22 3208
2217.67 3172
2218.11 3168
2218.56 3353
2219.00 3406
2219.45 3474
2219.89 3571
2220.34 3742
2220.78 3613
2221.23 3640
2221.67 3657
2222.12 3705
2222.56 3683
2223.01 3638
2223.45 3701
2223.90 3771
2224.34 3639
2224.79 3548
2225.23 3605
2225.68 3590
2226.12 3457
2226.57 3483
2227.01 3553
2227.46 3550
2227.91 3531
2228.35 3461
2228.80 3448
2229.24 3282
2229.69 3311
2230.13 3361
2230.58 3359
2231.03 3363
2231.47 3404
2231.92 3270
2232.36 3295
2232.81 3484
2233.26 3387
2233.70 3303
2234.15 3299
2234.59 3328
2235.04 3327
2235.49 3229
2235.93 3320
2236.38 3268
2236.83 3311
2237.27 3340
2237.72 3364
2238.17 3416
2238.61 3356
2239.06 3426
2239.51 3443
2239.95 3372
2240.40 3273
2240.85 3257
2241.29 3282
2241.74 3196
2242.19 3189
2242.63 3220
2243.08 3216
2243.53 3241
2243.98 3097
2244.42 3087
2244.87 3027
2245.32 3071
2245.76 3078
2246.21 3153
2246.66 3111
2247.11 3150
2247.55 3148
2248.00 3139
2248.45 3178
2248.90 3250
2249.35 3170
2249.79 3167
2250.24 3259
2250.69 3346
2251.14 3315
2251.58 3242
2252.03 3275
2252.48 3314
2252.93 3282
2253.38 3298
2253.82 3233
2254.27 3126
2254.72 3135
2255.17 3161
2255.62 3255
2256.07 3255
2256.51 3231
2256.96 3310
2257.41 3469
2257.86 3730
2258.31 3915
2258.76 4279
2259.21 4830
2259.65 5389
2260.10 5646
2260.55 5967
2261.00 6283
2261.45 6623
2261.90 6457
2262.35 6300
2262.80 5974
2263.25 5613
2263.69 5323
2264.14 5077
2264.59 4905
2265.04 4818
2265.49 4615
2265.94 4375
2266.39 4439
2266.84 4273
2267.29 4244
2267.74 4276
2268.19 4160
2268.64 4138
2269.09 4072
2269.54 4045
2269.99 3943
2270.44 3932
2270.89 3929
2271.34 3917
2271.79 3784
2272.24 3692
2272.69 3602
2273.14 3655
2273.59 3643
2274.04 3575
2274.49 3527
2274.94 3536
2275.39 3525
2275.84 3405
2276.29 3391
2276.74 3528
2277.19 3626
2277.64 3604
2278.09 3718
2278.54 3674
2278.99 3877
2279.44 3948
2279.89 3995
2280.34 4140
2280.79 4135
2281.25 4204
2281.70 4134
2282.15 3955
2282.60 3846
2283.05 3861
2283.50 3710
2283.95 3651
2284.40 3594
2284.85 3553
2285.31 3577
2285.76 3515
2286.21 3488
2286.66 3658
2287.11 3805
2287.56 3763
2288.01 3823
2288.47 3868
2288.92 4114
2289.37 4126
2289.82 4204
2290.27 4152
2290.72 4125
2291.18 4044
2291.63 4046
2292.08 3971
2292.53 3905
2292.98 3824
2293.44 3715
2293.89 3740
2294.34 3807
2294.79 3648
2295.24 3536
2295.70 3526
2296.15 3481
2296.60 3414
2297.05 3370
2297.51 3373
2297.96 3312
2298.41 3337
2298.86 3146
2299.32 3215
2299.77 3239
2300.22 3211
2300.67 3304
2301.13 3289
2301.58 3176
2302.03 3231
2302.49 3278
2302.94 3193
2303.39 3204
2303.85 3187
2304.30 3219
2304.75 3196
2305.20 3147
2305.66 3201
2306.11 3297
2306.56 3276
2307.02 3315
2307.47 3387
2307.93 3393
2308.38 3449
2308.83 3410
2309.29 3482
2309.74 3367
2310.19 3428
2310.65 3513
2311.10 3460
2311.55 3542
2312.01 3385
2312.46 3369
2312.92 3392
2313.37 3379
2313.82 3395
2314.28 3442
2314.73 3342
2315.19 3234
2315.64 3288
2316.10 3285
2316.55 3445
2317.00 3452
2317.46 3401
2317.91 3399
2318.37 3584
2318.82 3588
2319.28 3694
2319.73 3999
2320.19 4068
2320.64 4203
2321.10 4385
2321.55 4568
2322.01 4744
2322.46 4858
2322.92 4763
2323.37 4860
2323.83 4856
2324.28 4748
2324.74 4520
2325.19 4371
2325.65 4178
2326.10 4081
2326.56 4014
2327.01 3919
2327.47 3745
2327.92 3781
2328.38 3902
2328.83 4066
2329.29 3978
2329.74 3994
2330.20 4018
2330.66 3953
2331.11 3846
2331.57 3761
2332.02 3664
2332.48 3495
2332.94 3420
2333.39 3545
2333.85 3538
2334.30 3599
2334.76 3553
2335.22 3662
2335.67 3616
2336.13 3776
2336.58 3848
2337.04 3961
2337.50 4295
2337.95 4381
2338.41 4479
2338.87 4643
2339.32 4679
2339.78 4769
2340.24 4679
2340.69 4678
2341.15 4662
2341.61 4615
2342.06 4431
2342.52 4300
2342.98 4283
2343.43 4300
2343.89 4354
2344.35 4188
2344.81 4289
2345.26 4185
2345.72 4115
2346.18 3988
2346.63 4015
2347.09 4082
2347.55 3901
2348.01 3794
2348.46 3838
2348.92 3925
2349.38 3923
2349.84 3950
2350.29 3850
2350.75 3841
2351.21 3835
2351.67 3654
2352.13 3639
2352.58 3491
2353.04 3435
2353.50 3431
2353.96 3285
2354.41 3234
2354.87 3279
2355.33 3192
2355.79 3374
2356.25 3314
2356.71 3382
2357.16 3383
2357.62 3569
2358.08 3530
2358.54 3621
2359.00 3555
2359.46 3367
2359.91 3375
2360.37 3378
2360.83 3237
2361.29 3245
2361.75 3240
2362.21 3300
2362.67 3474
2363.13 3440
2363.58 3476
2364.04 3371
2364.50 3391
2364.96 3492
2365.42 3657
2365.88 3579
2366.34 3688
2366.80 3785
2367.26 3897
2367.72 3888
2368.18 4072
2368.64 4083
2369.10 3922
2369.55 3924
2370.01 3872
2370.47 3786
2370.93 3816
2371.39 3718
2371.85 3625
2372.31 3551
2372.77 3527
2373.23 3455
2373.69 3475
2374.15 3405
2374.61 3478
2375.07 3299
2375.53 3196
2375.99 3177
2376.45 3207
2376.91 3139
2377.37 3242
2377.83 3228
2378.29 3262
2378.75 3226
2379.21 3197
2379.68 3097
2380.14 3122
2380.60 3176
2381.06 3084
2381.52 3150
2381.98 3105
2382.44 3142
2382.90 2982
2383.36 2954
2383.82 3053
2384.28 3118
2384.74 3040
2385.20 3104
2385.67 3049
2386.13 3027
2386.59 3118
2387.05 3121
2387.51 3189
2387.97 3106
2388.43 3189
2388.89 3102
2389.36 3159
2389.82 3118
2390.28 3061
2390.74 3160
2391.20 3181
2391.66 3073
2392.13 3095
2392.59 3005
2393.05 3029
2393.51 2948
2393.97 3064
2394.43 3044
2394.90 3088
2395.36 3090
2395.82 3068
2396.28 3062
2396.74 3116
2397.21 3077
2397.67 3164
2398.13 3182
2398.59 3096
2399.06 3182
2399.52 3095
2399.98 2966
2400.44 2971
2400.91 2934
2401.37 2976
2401.83 2902
2402.29 2855
2402.76 2853
2403.22 2827
2403.68 2849
2404.14 2895
2404.61 2835
2405.07 2907
2405.53 2932
2406.00 2949
2406.46 2993
2406.92 2971
2407.39 3121
2407.85 3098
2408.31 3081
2408.78 3059
2409.24 3006
2409.70 3015
2410.17 3004
2410.63 2981
2411.09 3012
2411.56 3107
2412.02 3054
2412.48 3080
2412.95 3156
2413.41 3140
2413.87 3123
2414.34 3247
2414.80 3340
2415.27 3464
2415.73 3453
2416.19 3426
2416.66 3386
2417.12 3347
2417.59 3458
2418.05 3604
2418.51 3760
2418.98 3873
2419.44 4066
2419.91 4250
2420.37 4345
2420.84 4549
2421.30 4726
2421.77 4738
2422.23 4706
2422.69 4630
2423.16 4626
2423.62 4384
2424.09 4297
2424.55 4185
2425.02 3956
2425.48 3906
2425.95 3763
2426.41 3603
2426.88 3581
2427.34 3577
2427.81 3555
2428.27 3435
2428.74 3407
2429.20 3335
2429.67 3419
2430.13 3220
2430.60 3270
2431.07 3220
2431.53 3037
2432.00 3117
2432.46 3065
2432.93 3027
2433.39 3039
2433.86 3102
2434.32 3155
2434.79 3297
2435.26 3261
2435.72 3288
2436.19 3435
2436.65 3549
2437.12 3703
2437.59 3816
2438.05 3977
2438.52 4141
2438.98 4309
2439.45 4298
2439.92 4392
2440.38 4468
2440.85 4377
2441.32 4301
2441.78 4040
2442.25 3937
2442.72 3685
2443.18 3593
2443.65 3481
2444.12 3368
2444.58 3195
2445.05 3105
2445.52 3119
2445.98 3072
2446.45 3074
2446.92 3021
2447.38 2994
2447.85 3019
2448.32 3034
2448.78 3025
2449.25 2990
2449.72 2947
2450.19 3062
2450.65 3064
2451.12 3013
2451.59 2994
2452.06 2942
2452.52 3019
2452.99 3071
2453.46 2916
2453.93 2985
2454.39 2943
2454.86 2905
2455.33 2984
2455.80 2960
2456.26 3044
2456.73 3043
2457.20 3040
2457.67 3037
2458.14 3011
2458.60 3030
2459.07 3057
2459.54 3099
2460.01 3027
2460.48 3033
2460.95 3052
2461.41 3151
2461.88 3038
2462.35 3021
2462.82 3003
2463.29 3110
2463.76 3097
2464.22 3105
2464.69 3212
2465.16 3119
2465.63 3079
2466.10 3127
2466.57 3144
2467.04 3099
2467.51 3145
2467.97 3048
2468.44 3193
2468.91 2994
2469.38 2984
2469.85 2906
2470.32 2963
2470.79 2866
2471.26 2824
2471.73 2786
2472.20 2710
2472.67 2690
2473.14 2772
2473.61 2746
2474.07 2758
2474.54 2874
2475.01 2813
2475.48 2881
2475.95 2936
2476.42 2875
2476.89 2937
2477.36 2955
2477.83 3011
2478.30 3013
2478.77 3076
2479.24 3125
2479.71 3033
2480.18 2976
2480.65 2946
2481.12 2898
2481.59 2995
2482.06 2970
2482.53 2928
2483.00 2985
2483.47 3071
2483.95 3067
2484.42 2999
2484.89 2908
2485.36 2999
2485.83 3119
2486.30 3122
2486.77 3065
2487.24 3026
2487.71 3064
2488.18 3095
2488.65 3184
2489.12 3239
2489.59 3273
2490.07 3223
2490.54 3119
2491.01 2964
2491.48 2959
2491.95 3019
2492.42 2959
2492.89 2959
2493.36 2870
2493.84 2936
2494.31 3033
2494.78 2996
2495.25 2901
2495.72 2868
2496.19 2857
2496.66 2884
2497.14 2854
2497.61 2821
2498.08 2696
2498.55 2707
2499.02 2717
2499.50 2676
2499.97 2656
2500.44 2628
2500.91 2705
2501.38 2687
2501.86 2698
2502.33 2651
2502.80 2665
2503.27 2628
2503.74 2672
2504.22 2690
2504.69 2717
2505.16 2730
2505.63 2763
2506.11 2904
2506.58 2861
2507.05 2840
2507.52 2988
2508.00 3018
2508.47 3048
2508.94 3120
2509.42 3192
2509.89 3191
2510.36 3236
2510.83 3221
2511.31 3182
2511.78 3142
2512.25 3188
2512.73 3127
2513.20 3052
2513.67 2950
2514.15 2901
2514.62 2889
2515.09 2802
2515.57 2752
2516.04 2734
2516.51 2733
2516.99 2742
2517.46 2775
2517.94 2744
2518.41 2807
2518.88 2786
2519.36 2723
2519.83 2794
2520.30 2891
2520.78 2904
2521.25 2824
2521.73 2764
2522.20 2794
2522.67 2921
2523.15 2931
2523.62 3016
2524.10 2992
2524.57 3053
2525.05 3100
2525.52 3129
2525.99 3045
2526.47 2927
2526.94 2932
2527.42 2890
2527.89 2755
2528.37 2768
2528.84 2832
2529.32 2786
2529.79 2800
2530.27 2816
2530.74 2817
2531.22 2785
2531.69 2816
2532.17 2866
2532.64 2876
2533.12 2901
2533.59 2951
2534.07 3024
2534.54 3039
2535.02 3055
2535.49 3157
2535.97 3265
2536.44 3347
2536.92 3412
2537.39 3360
2537.87 3438
2538.34 3494
2538.82 3626
2539.30 3576
2539.77 3656
2540.25 3543
2540.72 3524
2541.20 3452
2541.68 3430
2542.15 3321
2542.63 3304
2543.10 3317
2543.58 3141
2544.06 3187
2544.53 3173
2545.01 3125
2545.48 3123
2545.96 3147
2546.44 3274
2546.91 3199
2547.39 3200
2547.87 3325
2548.34 3283
2548.82 3241
2549.30 3363
2549.77 3453
2550.25 3416
2550.73 3418
2551.20 3343
2551.68 3399
2552.16 3523
2552.63 3652
2553.11 3539
2553.59 3810
2554.06 3918
2554.54 3974
2555.02 4046
2555.50 4063
2555.97 3949
2556.45 3959
2556.93 3890
2557.40 3679
2557.88 3440
2558.36 3229
2558.84 3106
2559.31 3064
2559.79 2881
2560.27 2926
2560.75 2828
2561.23 2748
2561.70 2822
2562.18 2774
2562.66 2747
2563.14 2724
2563.61 2745
2564.09 2666
2564.57 2738
2565.05 2769
2565.53 2755
2566.00 2757
2566.48 2765
2566.96 2729
2567.44 2751
2567.92 2702
2568.40 2651
2568.87 2720
2569.35 2762
2569.83 2670
2570.31 2707
2570.79 2811
2571.27 2805
2571.75 2857
2572.22 2809
2572.70 2733
2573.18 2780
2573.66 2792
2574.14 2815
2574.62 2842
2575.10 2751
2575.58 2765
2576.06 2742
2576.54 2733
2577.01 2762
2577.49 2708
2577.97 2839
2578.45 2918
2578.93 2831
2579.41 2769
2579.89 2792
2580.37 2894
2580.85 2790
2581.33 2679
2581.81 2678
2582.29 2721
2582.77 2744
2583.25 2657
2583.73 2730
2584.21 2592
2584.69 2604
2585.17 2622
2585.65 2736
2586.13 2814
2586.61 2737
2587.09 2646
2587.57 2648
2588.05 2768
2588.53 2717
2589.01 2687
2589.49 2657
2589.97 2694
2590.45 2771
2590.93 2713
2591.41 2842
2591.89 2930
2592.37 2886
2592.85 2919
2593.33 2965
2593.81 3074
2594.30 2979
2594.78 3036
2595.26 3055
2595.74 3060
2596.22 3045
2596.70 3008
2597.18 2903
2597.66 2850
2598.14 2807
2598.62 2801
2599.11 2770
2599.59 2690
2600.07 2549
2600.55 2592
2601.03 2623
2601.51 2645
2601.99 2701
2602.48 2697
2602.96 2638
2603.44 2669
2603.92 2756
2604.40 2782
2604.88 2713
2605.37 2812
2605.85 2949
2606.33 2997
2606.81 3144
2607.29 3023
2607.78 3013
2608.26 3092
2608.74 3229
2609.22 3303
2609.70 3334
2610.19 3356
2610.67 3318
2611.15 3319
2611.63 3230
2612.12 3190
2612.60 3208
2613.08 3092
2613.56 2963
2614.05 3055
2614.53 3060
2615.01 2922
2615.49 2828
2615.98 2815
2616.46 2849
2616.94 2728
2617.43 2605
2617.91 2652
2618.39 2671
2618.87 2761
2619.36 2751
2619.84 2684
2620.32 2697
2620.81 2749
2621.29 2803
2621.77 2755
2622.26 2734
2622.74 2768
2623.22 2670
2623.71 2806
2624.19 2764
2624.67 2701
2625.16 2581
2625.64 2665
2626.13 2721
2626.61 2686
2627.09 2765
2627.58 2784
2628.06 2746
2628.55 2713
2629.03 2801
2629.51 2824
2630.00 2826
2630.48 2832
2630.97 2852
2631.45 2951
2631.93 2921
2632.42 2905
2632.90 2987
2633.39 2876
2633.87 2847
2634.36 2876
2634.84 2929
2635.33 2948
2635.81 2988
2636.29 2900
2636.78 2882
2637.26 2882
2637.75 2865
2638.23 2834
2638.72 2771
2639.20 2774
2639.69 2769
2640.17 2772
2640.66 2734
2641.14 2764
2641.63 2696
2642.11 2679
2642.60 2677
2643.08 2657
2643.57 2684
2644.05 2655
2644.54 2669
2645.03 2700
2645.51 2740
2646.00 2748
2646.48 2710
2646.97 2754
2647.45 2805
2647.94 2836
2648.43 2903
2648.91 2815
2649.40 2793
2649.88 2819
2650.37 2914
2650.85 2782
2651.34 2874
2651.83 2816
2652.31 2739
2652.80 2834
2653.29 2814
2653.77 2758
2654.26 2762
2654.74 2876
2655.23 2829
2655.72 2795
2656.20 2750
2656.69 2898
2657.18 2904
2657.66 2865
2658.15 2813
2658.64 2874
2659.12 2911
2659.61 2982
2660.10 3088
2660.58 3123
2661.07 3197
2661.56 3334
2662.05 3472
2662.53 3640
2663.02 3873
2663.51 4138
2663.99 4470
2664.48 4746
2664.97 4987
2665.46 5018
2665.94 5018
2666.43 5013
2666.92 5047
2667.41 4807
2667.89 4639
2668.38 4455
2668.87 4492
2669.36 4555
2669.84 4668
2670.33 4839
2670.82 5097
2671.31 5369
2671.80 5529
2672.28 5645
2672.77 5813
2673.26 5673
2673.75 5442
2674.24 5217
2674.72 4821
2675.21 4486
2675.70 4204
2676.19 3993
2676.68 3880
2677.17 3653
2677.65 3679
2678.14 3724
2678.63 3829
2679.12 3781
2679.61 3904
2680.10 3896
2680.59 3898
2681.07 3944
2681.56 3942
2682.05 3925
2682.54 3991
2683.03 4054
2683.52 3953
2684.01 3894
2684.50 3848
2684.99 3747
2685.47 3639
2685.96 3561
2686.45 3458
2686.94 3340
2687.43 3264
2687.92 3188
2688.41 3154
2688.90 3149
2689.39 3218
2689.88 3169
2690.37 3146
2690.86 3161
2691.35 3170
2691.84 3165
2692.33 3320
2692.82 3351
2693.31 3412
2693.80 3506
2694.29 3489
2694.78 3579
2695.27 3593
2695.76 3779
2696.25 3843
2696.74 3924
2697.23 3953
2697.72 3890
2698.21 3974
2698.70 4172
2699.19 4132
2699.68 4125
2700.17 4208
2700.66 4167
2701.15 4151
2701.64 3996
2702.13 3766
2702.62 3669
2703.11 3679
2703.61 3575
2704.10 3531
2704.59 3311
2705.08 3214
2705.57 3072
2706.06 3015
2706.55 2915
2707.04 2975
2707.53 3004
2708.02 2761
2708.52 2845
2709.01 2862
2709.50 2802
2709.99 2752
2710.48 2796
2710.97 2814
2711.46 2724
2711.96 2699
2712.45 2841
2712.94 2753
2713.43 2737
2713.92 2709
2714.41 2718
2714.91 2674
2715.40 2703
2715.89 2752
2716.38 2767
2716.87 2733
2717.37 2725
2717.86 2733
2718.35 2826
2718.84 2821
2719.33 2909
2719.83 2955
2720.32 3054
2720.81 3003
2721.30 3186
2721.80 3205
2722.29 3117
2722.78 3137
2723.27 3120
2723.77 3116
2724.26 3063
2724.75 3030
2725.24 2929
2725.74 2860
2726.23 2875
2726.72 2827
2727.22 2796
2727.71 2743
2728.20 2837
2728.70 2773
2729.19 2802
2729.68 2817
2730.18 2794
2730.67 2728
2731.16 2673
2731.65 2766
2732.15 2806
2732.64 2762
2733.14 2810
2733.63 2832
2734.12 2884
2734.62 3005
2735.11 3052
2735.60 3082
2736.10 3101
2736.59 3217
2737.08 3136
2737.58 3174
2738.07 3311
2738.57 3267
2739.06 3287
2739.55 3275
2740.05 3288
2740.54 3139
2741.04 3076
2741.53 3229
2742.03 3185
2742.52 2965
2743.01 2948
2743.51 2835
2744.00 2791
2744.50 2767
2744.99 2756
2745.49 2756
2745.98 2756
2746.48 2744
2746.97 2725
2747.47 2669
2747.96 2662
2748.46 2713
2748.95 2677
2749.45 2597
2749.94 2601
2750.44 2718
2750.93 2640
2751.43 2849
2751.92 2847
2752.42 2838
2752.91 2816
2753.41 2855
2753.90 2883
2754.40 2872
2754.89 2873
2755.39 2901
2755.88 2857
2756.38 2939
2756.87 2952
2757.37 2902
2757.87 2859
2758.36 2802
2758.86 2819
2759.35 2811
2759.85 2753
2760.35 2752
2760.84 2729
2761.34 2703
2761.83 2676
2762.33 2639
2762.83 2614
2763.32 2641
2763.82 2671
2764.31 2574
2764.81 2601
2765.31 2579
2765.80 2553
2766.30 2702
2766.80 2647
2767.29 2609
2767.79 2669
2768.29 2659
2768.78 2644
2769.28 2611
2769.78 2583
2770.27 2628
2770.77 2655
2771.27 2718
2771.76 2638
2772.26 2592
2772.76 2637
2773.26 2724
2773.75 2822
2774.25 2823
2774.75 2754
2775.24 2848
2775.74 2907
2776.24 2925
2776.74 2952
2777.23 3054
2777.73 3096
2778.23 3117
2778.73 3019
2779.22 3055
2779.72 3111
2780.22 3062
2780.72 3038
2781.21 2919
2781.71 2970
2782.21 3097
2782.71 3042
2783.21 2979
2783.70 2953
2784.20 2950
2784.70 2821
2785.20 2827
2785.70 2906
2786.20 2861
2786.69 2845
2787.19 2906
2787.69 2904
2788.19 2843
2788.69 2887
2789.19 2921
2789.68 2990
2790.18 3012
2790.68 3018
2791.18 3099
2791.68 3193
2792.18 3254
2792.68 3427
2793.18 3756
2793.67 4287
2794.17 4643
2794.67 5105
2795.17 5705
2795.67 5959
2796.17 6309
2796.67 6625
2797.17 6786
2797.67 6821
2798.17 6493
2798.67 6262
2799.17 5865
2799.66 5422
2800.16 4970
2800.66 4550
2801.16 4241
2801.66 3991
2802.16 3661
2802.66 3402
2803.16 3260
2803.66 3297
2804.16 3134
2804.66 3284
2805.16 3324
2805.66 3460
2806.16 3695
2806.66 3846
2807.16 3997
2807.66 4145
2808.16 4195
2808.66 4342
2809.16 4247
2809.66 4140
2810.16 4060
2810.66 3868
2811.16 3649
2811.66 3494
2812.17 3337
2812.67 3230
2813.17 3117
2813.67 3057
2814.17 2971
2814.67 2930
2815.17 3077
2815.67 3026
2816.17 2954
2816.67 2960
2817.17 2930
2817.67 2894
2818.18 2862
2818.68 2958
2819.18 3005
2819.68 3026
2820.18 2983
2820.68 3006
2821.18 3087
2821.68 3095
2822.19 3116
2822.69 3089
2823.19 3090
2823.69 3221
2824.19 3198
2824.69 3240
2825.20 3168
2825.70 3127
2826.20 3129
2826.70 3093
2827.20 3161
2827.70 3179
2828.21 3184
2828.71 3126
2829.21 2961
2829.71 2965
2830.22 2975
2830.72 3016
2831.22 2984
2831.72 3048
2832.22 2921
2832.73 2914
2833.23 2909
2833.73 2826
2834.23 2830
2834.74 2932
2835.24 2846
2835.74 2876
2836.24 2842
2836.75 2926
2837.25 2834
2837.75 2742
2838.26 2701
2838.76 2697
2839.26 2651
2839.76 2618
2840.27 2584
2840.77 2559
2841.27 2551
2841.78 2549
2842.28 2585
2842.78 2528
2843.29 2537
2843.79 2502
2844.29 2489
2844.80 2505
2845.30 2607
2845.80 2650
2846.31 2617
2846.81 2624
2847.32 2662
2847.82 2716
2848.32 2680
2848.83 2683
2849.33 2671
2849.83 2658
2850.34 2666
2850.84 2615
2851.35 2603
2851.85 2531
2852.35 2499
2852.86 2559
2853.36 2620
2853.87 2551
2854.37 2626
2854.88 2613
2855.38 2497
2855.88 2487
2856.39 2593
2856.89 2635
2857.40 2564
2857.90 2628
2858.41 2570
2858.91 2627
2859.42 2596
2859.92 2561
2860.43 2517
2860.93 2584
2861.44 2625
2861.94 2654
2862.45 2526
2862.95 2474
2863.46 2558
2863.96 2542
2864.47 2600
2864.97 2724
2865.48 2666
2865.98 2668
2866.49 2718
2866.99 2798
2867.50 2726
2868.00 2798
2868.51 2756
2869.02 2813
2869.52 2896
2870.03 2929
2870.53 3010
2871.04 2972
2871.54 3021
2872.05 3061
2872.56 3116
2873.06 3114
2873.57 3092
2874.07 3200
2874.58 3203
2875.09 3141
2875.59 3262
2876.10 3192
2876.61 3274
2877.11 3290
2877.62 3301
2878.12 3421
2878.63 3540
2879.14 3686
2879.64 3811
2880.15 4028
2880.66 4129
2881.16 4247
2881.67 4389
2882.18 4522
2882.68 4690
2883.19 4768
2883.70 5051
2884.20 5113
2884.71 5195
2885.22 5385
2885.73 5734
2886.23 5756
2886.74 5774
2887.25 5673
2887.75 5451
2888.26 5308
2888.77 5126
2889.28 4715
2889.78 4336
2890.29 4200
2890.80 3984
2891.31 3660
2891.81 3567
2892.32 3611
2892.83 3594
2893.34 3596
2893.84 3566
2894.35 3668
2894.86 3894
2895.37 3825
2895.88 3888
2896.38 3905
2896.89 3739
2897.40 3627
2897.91 3619
2898.42 3380
2898.92 3371
2899.43 3280
2899.94 3132
2900.45 3172
2900.96 3214
2901.47 3292
2901.98 3206
2902.48 3328
2902.99 3351
2903.50 3428
2904.01 3305
2904.52 3342
2905.03 3358
2905.54 3315
2906.04 3283
2906.55 3283
2907.06 3258
2907.57 3320
2908.08 3183
2908.59 3176
2909.10 3148
2909.61 3182
2910.12 3131
2910.63 2979
2911.14 2988
2911.64 3008
2912.15 3081
2912.66 3067
2913.17 3075
2913.68 3115
2914.19 3150
2914.70 3219
2915.21 3261
2915.72 3232
2916.23 3183
2916.74 3271
2917.25 3195
2917.76 3152
2918.27 3119
2918.78 3165
2919.29 3220
2919.80 3436
2920.31 3587
2920.82 3783
2921.33 4071
2921.84 4581
2922.35 5048
2922.86 5714
2923.37 6307
2923.88 6878
2924.39 7363
2924.90 7409
2925.41 7369
2925.92 7341
2926.44 7109
2926.95 6578
2927.46 5909
2927.97 5363
2928.48 4802
2928.99 4432
2929.50 3928
2930.01 3514
2930.52 3374
2931.03 3236
2931.54 3082
2932.05 2968
2932.57 2893
2933.08 2952
2933.59 2947
2934.10 2926
2934.61 2894
2935.12 2973
2935.63 2926
2936.15 2939
2936.66 3015
2937.17 3058
2937.68 2957
2938.19 2890
2938.70 2852
2939.22 2815
2939.73 2845
2940.24 2827
2940.75 2885
2941.26 2932
2941.77 2935
2942.29 2955
2942.80 3028
2943.31 3183
2943.82 3235
2944.34 3236
2944.85 3321
2945.36 3191
2945.87 3315
2946.38 3262
2946.90 3213
2947.41 3112
2947.92 3148
2948.43 3200
2948.95 3248
2949.46 3279
2949.97 3386
2950.48 3380
2951.00 3488
2951.51 3542
2952.02 3519
2952.54 3597
2953.05 3565
2953.56 3512
2954.08 3350
2954.59 3315
2955.10 3333
2955.61 3114
2956.13 3087
2956.64 3035
2957.15 2969
2957.67 2890
2958.18 2864
2958.69 2836
2959.21 2943
2959.72 2972
2960.23 2954
2960.75 2924
2961.26 2917
2961.78 2901
2962.29 2914
2962.80 3066
2963.32 3161
2963.83 3190
2964.35 3174
2964.86 3143
2965.37 3098
2965.89 3044
2966.40 3074
2966.92 3108
2967.43 3110
2967.94 3028
2968.46 2934
2968.97 2928
2969.49 2874
2970.00 2764
2970.52 2684
2971.03 2646
2971.54 2697
2972.06 2762
2972.57 2737
2973.09 2782
2973.60 2758
2974.12 2750
2974.63 2719
2975.15 2720
2975.66 2665
2976.18 2769
2976.69 2712
2977.21 2713
2977.72 2801
2978.24 2875
2978.75 2941
2979.27 2904
2979.78 3014
2980.30 3032
2980.81 3001
2981.33 2928
2981.84 2977
2982.36 3059
2982.88 3083
2983.39 3053
2983.91 3140
2984.42 3134
2984.94 3120
2985.45 3120
2985.97 3253
2986.49 3254
2987.00 3276
2987.52 3178
2988.03 3197
2988.55 3157
2989.07 3096
2989.58 3145
2990.10 3112
2990.61 3050
2991.13 3101
2991.65 3165
2992.16 3271
2992.68 3354
2993.20 3388
2993.71 3464
2994.23 3493
2994.75 3647
2995.26 3788
2995.78 3912
2996.30 4131
2996.81 4089
2997.33 4120
2997.85 4195
2998.36 4221
2998.88 4208
2999.40 4142
2999.91 4148
3000.43 4251
3000.95 4506
3001.46 4827
3001.98 5034
3002.50 5467
3003.02 5928
3003.53 6151
3004.05 6253
3004.57 6431
3005.09 6428
3005.60 6043
3006.12 5625
3006.64 5289
3007.16 4977
3007.67 4478
3008.19 4140
3008.71 3861
3009.23 3640
3009.74 3462
3010.26 3342
3010.78 3209
3011.30 3161
3011.82 3182
3012.33 3171
3012.85 3289
3013.37 3275
3013.89 3168
3014.41 3210
3014.93 3220
3015.44 3211
3015.96 3252
3016.48 3260
3017.00 3269
3017.52 3176
3018.04 3178
3018.55 3234
3019.07 3318
3019.59 3285
3020.11 3450
3020.63 3523
3021.15 3645
3021.67 3784
3022.19 3857
3022.71 3959
3023.22 4095
3023.74 4198
3024.26 4312
3024.78 4285
3025.30 4127
3025.82 4027
3026.34 3869
3026.86 3738
3027.38 3526
3027.90 3434
3028.42 3272
3028.94 3262
3029.46 3036
3029.98 3076
3030.49 3025
3031.01 3025
3031.53 3043
3032.05 3031
3032.57 3054
3033.09 3079
3033.61 3055
3034.13 3006
3034.65 2959
3035.17 2961
3035.69 2982
3036.21 2932
3036.73 2952
3037.25 2882
3037.77 2867
3038.29 2859
3038.81 2755
3039.34 2777
3039.86 2806
3040.38 2824
3040.90 2829
3041.42 2770
3041.94 2852
3042.46 2824
3042.98 2814
3043.50 2830
3044.02 2720
3044.54 2715
3045.06 2663
3045.58 2700
3046.10 2763
3046.63 2720
3047.15 2653
3047.67 2700
3048.19 2651
3048.71 2687
3049.23 2681
3049.75 2678
3050.27 2703
3050.79 2778
3051.32 2709
3051.84 2657
3052.36 2736
3052.88 2736
3053.40 2676
3053.92 2643
3054.45 2675
3054.97 2745
3055.49 2678
3056.01 2712
3056.53 2675
3057.05 2690
3057.58 2699
3058.10 2644
3058.62 2633
3059.14 2668
3059.66 2723
3060.19 2736
3060.71 2855
3061.23 2801
3061.75 2895
3062.28 2878
3062.80 2915
3063.32 2892
3063.84 2987
3064.37 3007
3064.89 3169
3065.41 3239
3065.93 3256
3066.46 3314
3066.98 3357
3067.50 3386
3068.02 3471
3068.55 3442
3069.07 3460
3069.59 3505
3070.12 3582
3070.64 3746
3071.16 3827
3071.69 3894
3072.21 3977
3072.73 4010
3073.26 3989
3073.78 3939
3074.30 3873
3074.83 3699
3075.35 3614
3075.87 3713
3076.40 3546
3076.92 3622
3077.44 3621
3077.97 3572
3078.49 3590
3079.01 3598
3079.54 3591
3080.06 3634
3080.59 3699
3081.11 3702
3081.63 3743
3082.16 3703
3082.68 3726
3083.21 3677
3083.73 3578
3084.25 3561
3084.78 3580
3085.30 3501
3085.83 3343
3086.35 3332
3086.88 3381
3087.40 3348
3087.93 3372
3088.45 3435
3088.97 3372
3089.50 3382
3090.02 3357
3090.55 3405
3091.07 3346
3091.60 3428
3092.12 3485
3092.65 3441
3093.17 3569
3093.70 3670
3094.22 3763
3094.75 3843
3095.27 3966
3095.80 4135
3096.32 4152
3096.85 4320
3097.37 4365
3097.90 4602
3098.43 4936
3098.95 5329
3099.48 6046
3100.00 7067
3100.53 8068
3101.05 9376
3101.58 10646
3102.10 11812
3102.63 12345
3103.16 12544
3103.68 12323
3104.21 11792
3104.73 10818
3105.26 9579
3105.79 8395
3106.31 7380
3106.84 6617
3107.36 6317
3107.89 6280
3108.42 6358
3108.94 6389
3109.47 6754
3110.00 6996
3110.52 7262
3111.05 7320
3111.57 7242
3112.10 6904
3112.63 6511
3113.15 6077
3113.68 5545
3114.21 5111
3114.74 4800
3115.26 4455
3115.79 4172
3116.32 4022
3116.84 3882
3117.37 3772
3117.90 3643
3118.42 3553
3118.95 3673
3119.48 3673
3120.01 3535
3120.53 3656
3121.06 3635
3121.59 3531
3122.11 3589
3122.64 3533
3123.17 3535
3123.70 3417
3124.22 3318
3124.75 3384
3125.28 3365
3125.81 3362
3126.34 3376
3126.86 3403
3127.39 3422
3127.92 3457
3128.45 3388
3128.98 3454
3129.50 3591
3130.03 3645
3130.56 3623
3131.09 3801
3131.62 3920
3132.14 3945
3132.67 4023
3133.20 4223
3133.73 4248
3134.26 4378
3134.79 4379
3135.31 4536
3135.84 4617
3136.37 4545
3136.90 4611
3137.43 4547
3137.96 4378
3138.49 4334
3139.02 4288
3139.54 4066
3140.07 3823
3140.60 3700
3141.13 3605
3141.66 3483
3142.19 3451
3142.72 3481
3143.25 3521
3143.78 3626
3144.31 3522
3144.84 3557
3145.37 3479
3145.89 3567
3146.42 3581
3146.95 3621
3147.48 3610
3148.01 3587
3148.54 3589
3149.07 3489
3149.60 3425
3150.13 3564
3150.66 3544
3151.19 3527
3151.72 3414
3152.25 3344
3152.78 3305
3153.31 3267
3153.84 3328
3154.37 3205
3154.90 3207
3155.43 3279
3155.96 3287
3156.49 3313
3157.02 3157
3157.55 3200
3158.08 3096
3158.61 3185
3159.14 3156
3159.68 3102
3160.21 2981
3160.74 2988
3161.27 2843
3161.80 2931
3162.33 2843
3162.86 2827
3163.39 2854
3163.92 2875
3164.45 2846
3164.98 2859
3165.51 2896
3166.05 2849
3166.58 2958
3167.11 2915
3167.64 2770
3168.17 2922
3168.70 2935
3169.23 2953
3169.76 2982
3170.30 3057
3170.83 3133
3171.36 3064
3171.89 3064
3172.42 3141
3172.95 3158
3173.49 3222
3174.02 3218
3174.55 3200
3175.08 3121
3175.61 3091
3176.15 3097
3176.68 3108
3177.21 3061
3177.74 3039
3178.27 3012
3178.81 2990
3179.34 2963
3179.87 3054
3180.40 3039
3180.93 3008
3181.47 3071
3182.00 3001
3182.53 2964
3183.06 2880
3183.60 2867
3184.13 2841
3184.66 2782
3185.20 2720
3185.73 2854
3186.26 2789
3186.79 2789
3187.33 2849
3187.86 2859
3188.39 2887
3188.93 2943
3189.46 2952
3189.99 3095
3190.52 3206
3191.06 3280
3191.59 3448
3192.12 3613
3192.66 3743
3193.19 3889
3193.72 3917
3194.26 4172
3194.79 4129
3195.33 4032
3195.86 4032
3196.39 3864
3196.93 3808
3197.46 3897
3197.99 3965
3198.53 3771
3199.06 3634
3199.60 3584
3200.13 3527
3200.66 3434
3201.20 3364
3201.73 3276
3202.27 3248
3202.80 3181
3203.33 3153
3203.87 2945
3204.40 2954
3204.94 2906
3205.47 2814
3206.01 2745
3206.54 2938
3207.07 2961
3207.61 2889
3208.14 2827
3208.68 2777
3209.21 2961
3209.75 2961
3210.28 3114
3210.82 3124
3211.35 3071
3211.89 3036
3212.42 3030
3212.96 3069
3213.49 2942
3214.03 2767
3214.56 2780
3215.10 2777
3215.63 2760
3216.17 2748
3216.70 2715
3217.24 2614
3217.78 2565
3218.31 2636
3218.85 2699
3219.38 2664
3219.92 2671
3220.45 2624
3220.99 2652
3221.52 2717
3222.06 2760
3222.60 2818
3223.13 2862
3223.67 2846
3224.20 2845
3224.74 2835
3225.28 2856
3225.81 2975
3226.35 2941
3226.88 2820
3227.42 2796
3227.96 2712
3228.49 2749
3229.03 2665
3229.57 2642
3230.10 2563
3230.64 2536
3231.18 2527
3231.71 2511
3232.25 2465
3232.79 2507
3233.32 2451
3233.86 2576
3234.40 2574
3234.93 2638
3235.47 2724
3236.01 2688
3236.54 2758
3237.08 2772
3237.62 2883
3238.15 2908
3238.69 2795
3239.23 2851
3239.77 2735
3240.30 2796
3240.84 2683
3241.38 2670
3241.92 2657
3242.45 2707
3242.99 2717
3243.53 2555
3244.07 2694
3244.60 2607
3245.14 2656
3245.68 2797
3246.22 2705
3246.75 2677
3247.29 2637
3247.83 2689
3248.37 2656
3248.91 2747
3249.44 2778
3249.98 2896
3250.52 2856
3251.06 2863
3251.60 2795
3252.14 2789
3252.67 2875
3253.21 2911
3253.75 3005
3254.29 2991
3254.83 2867
3255.37 2941
3255.90 2958
3256.44 3085
3256.98 3158
3257.52 3168
3258.06 3344
3258.60 3574
3259.14 3921
3259.68 4234
3260.21 4567
3260.75 4729
3261.29 5100
3261.83 5099
3262.37 5033
3262.91 5041
3263.45 4984
3263.99 4771
3264.53 4450
3265.07 4156
3265.61 3942
3266.15 3845
3266.69 3632
3267.23 3355
3267.76 3331
3268.30 3234
3268.84 3106
3269.38 3138
3269.92 3155
3270.46 3152
3271.00 3133
3271.54 3081
3272.08 3093
3272.62 3105
3273.16 3159
3273.70 3098
3274.24 3257
3274.78 3118
3275.32 3134
3275.86 3181
3276.40 3128
3276.94 3254
3277.48 3306
3278.03 3211
3278.57 3323
3279.11 3432
3279.65 3342
3280.19 3436
3280.73 3591
3281.27 3796
3281.81 3927
3282.35 4020
3282.89 4148
3283.43 4346
3283.97 4375
3284.51 4405
3285.05 4456
3285.60 4405
3286.14 4140
3286.68 4066
3287.22 3877
3287.76 3734
3288.30 3540
3288.84 3524
3289.38 3531
3289.93 3521
3290.47 3526
3291.01 3518
3291.55 3673
3292.09 3838
3292.63 3967
3293.18 4324
3293.72 4645
3294.26 4806
3294.80 5045
3295.34 5261
3295.88 5120
3296.43 5133
3296.97 4897
3297.51 4679
3298.05 4380
3298.59 3999
3299.14 3889
3299.68 3625
3300.22 3477
3300.76 3320
3301.31 3272
3301.85 3249
3302.39 3174
3302.93 3120
3303.48 3139
3304.02 3047
3304.56 3063
3305.10 3001
3305.65 3069
3306.19 3123
3306.73 3252
3307.27 3146
3307.82 3172
3308.36 3151
3308.90 3314
3309.45 3232
3309.99 3359
3310.53 3323
3311.07 3324
3311.62 3411
3312.16 3619
3312.70 3707
3313.25 3928
3313.79 4291
3314.33 4625
3314.88 4551
3315.42 4872
3315.97 4921
3316.51 4871
3317.05 4783
3317.60 4638
3318.14 4457
3318.68 4196
3319.23 4061
3319.77 3827
3320.32 3656
3320.86 3521
3321.40 3530
3321.95 3482
3322.49 3362
3323.04 3353
3323.58 3329
3324.12 3330
3324.67 3318
3325.21 3285
3325.76 3206
3326.30 3083
3326.85 3142
3327.39 3067
3327.93 3020
3328.48 3026
3329.02 2892
3329.57 2840
3330.11 2890
3330.66 2933
3331.20 2895
3331.75 2913
3332.29 2907
3332.84 2994
3333.38 3002
3333.93 3021
3334.47 3055
3335.02 3130
3335.56 3148
3336.11 3261
3336.65 3217
3337.20 3275
3337.74 3244
3338.29 3215
3338.83 3260
3339.38 3150
3339.92 3122
3340.47 3059
3341.02 3010
3341.56 2968
3342.11 2867
3342.65 2909
3343.20 2875
3343.74 2890
3344.29 2898
3344.84 2772
3345.38 2680
3345.93 2722
3346.47 2814
3347.02 2795
3347.57 2694
3348.11 2842
3348.66 2805
3349.21 2895
3349.75 2843
3350.30 2895
3350.84 3036
3351.39 3071
3351.94 3147
3352.48 3257
3353.03 3370
3353.58 3438
3354.12 3497
3354.67 3632
3355.22 3604
3355.76 3666
3356.31 3627
3356.86 3515
3357.40 3548
3357.95 3456
3358.50 3335
3359.05 3175
3359.59 3117
3360.14 2951
3360.69 2983
3361.23 2869
3361.78 2784
3362.33 2699
3362.88 2645
3363.42 2673
3363.97 2686
3364.52 2645
3365.07 2629
3365.61 2545
3366.16 2621
3366.71 2732
3367.26 2620
3367.80 2624
3368.35 2607
3368.90 2604
3369.45 2574
3370.00 2573
3370.54 2473
3371.09 2535
3371.64 2602
3372.19 2480
3372.74 2426
3373.28 2469
3373.83 2431
3374.38 2450
3374.93 2517
3375.48 2464
3376.03 2349
3376.57 2374
3377.12 2369
3377.67 2438
3378.22 2351
3378.77 2412
3379.32 2431
3379.87 2388
3380.42 2365
3380.96 2504
3381.51 2493
3382.06 2432
3382.61 2531
3383.16 2473
3383.71 2415
3384.26 2401
3384.81 2504
3385.36 2462
3385.91 2516
3386.45 2454
3387.00 2488
3387.55 2563
3388.10 2564
3388.65 2537
3389.20 2564
3389.75 2587
3390.30 2658
3390.85 2563
3391.40 2527
3391.95 2460
3392.50 2509
3393.05 2467
3393.60 2458
3394.15 2401
3394.70 2409
3395.25 2441
3395.80 2294
3396.35 2322
3396.90 2337
3397.45 2317
3398.00 2444
3398.55 2363
3399.10 2333
3399.65 2367
3400.20 2319
3400.75 2361
3401.30 2402
3401.85 2360
3402.40 2344
3402.95 2371
3403.50 2405
3404.06 2364
3404.61 2328
3405.16 2302
3405.71 2275
3406.26 2338
3406.81 2336
3407.36 2282
3407.91 2376
3408.46 2288
3409.01 2295
3409.56 2384
3410.12 2390
3410.67 2423
3411.22 2374
3411.77 2400
3412.32 2366
3412.87 2391
3413.42 2446
3413.98 2493
3414.53 2552
3415.08 2512
3415.63 2556
3416.18 2483
3416.73 2512
3417.29 2607
3417.84 2535
3418.39 2561
3418.94 2576
3419.49 2480
3420.05 2597
3420.60 2676
3421.15 2741
3421.70 2870
3422.25 2929
3422.81 3079
3423.36 3292
3423.91 3407
3424.46 3230
3425.01 3234
3425.57 3201
3426.12 3200
3426.67 2992
3427.23 2887
3427.78 2808
3428.33 2735
3428.88 2674
3429.44 2635
3429.99 2671
3430.54 2568
3431.09 2628
3431.65 2659
3432.20 2679
3432.75 2705
3433.31 2709
3433.86 2672
3434.41 2700
3434.97 2642
3435.52 2630
3436.07 2597
3436.63 2630
3437.18 2548
3437.73 2531
3438.29 2498
3438.84 2567
3439.39 2600
3439.95 2613
3440.50 2619
3441.05 2542
3441.61 2621
3442.16 2689
3442.72 2701
3443.27 2681
3443.82 2588
3444.38 2596
3444.93 2559
3445.48 2512
3446.04 2505
3446.59 2428
3447.15 2510
3447.70 2459
3448.26 2544
3448.81 2544
3449.36 2471
3449.92 2426
3450.47 2486
3451.03 2530
3451.58 2433
3452.14 2456
3452.69 2496
3453.25 2537
3453.80 2530
3454.36 2611
3454.91 2565
3455.47 2562
3456.02 2545
3456.58 2539
3457.13 2572
3457.69 2424
3458.24 2418
3458.80 2500
3459.35 2444
3459.91 2394
3460.46 2409
3461.02 2404
3461.57 2412
3462.13 2497
3462.68 2459
3463.24 2593
3463.79 2632
3464.35 2647
3464.90 2582
3465.46 2590
3466.02 2720
3466.57 2777
3467.13 2786
3467.68 2815
3468.24 2735
3468.80 2843
3469.35 2786
3469.91 2806
3470.46 2887
3471.02 2900
3471.58 2957
3472.13 2983
3472.69 2963
3473.24 2940
3473.80 2953
3474.36 2909
3474.91 2959
3475.47 3020
3476.03 3059
3476.58 3001
3477.14 3027
3477.70 3166
3478.25 3212
3478.81 3248
3479.37 3380
3479.92 3371
3480.48 3394
3481.04 3215
3481.59 3253
3482.15 3321
3482.71 3366
3483.26 3404
3483.82 3506
3484.38 3526
3484.94 3469
3485.49 3611
3486.05 3745
3486.61 3820
3487.17 4050
3487.72 4268
3488.28 4782
3488.84 5180
3489.40 5602
3489.95 6354
3490.51 7085
3491.07 7745
3491.63 8240
3492.18 8505
3492.74 8466
3493.30 8234
3493.86 7941
3494.42 7524
3494.97 7219
3495.53 6926
3496.09 7157
3496.65 7439
3497.21 8044
3497.76 8865
3498.32 9475
3498.88 10239
3499.44 10674
3500.00 10618
3500.56 10222
3501.11 9713
3501.67 9416
3502.23 8859
3502.79 8391
3503.35 8140
3503.91 7838
3504.47 7655
3505.03 7492
3505.58 7183
3506.14 6819
3506.70 6473
3507.26 6270
3507.82 5969
3508.38 5477
3508.94 5094
3509.50 4920
3510.06 4695
3510.62 4389
3511.17 4290
3511.73 4153
3512.29 4038
3512.85 3959
3513.41 3845
3513.97 3900
3514.53 3819
3515.09 3654
3515.65 3640
3516.21 3884
3516.77 3981
3517.33 4016
3517.89 4195
3518.45 4315
3519.01 4505
3519.57 4635
3520.13 5139
3520.69 5470
3521.25 5747
3521.81 6112
3522.37 6483
3522.93 6944
3523.49 7107
3524.05 7094
3524.61 6916
3525.17 6750
3525.73 6296
3526.29 6001
3526.85 5712
3527.41 5240
3527.97 4864
3528.54 4605
3529.10 4331
3529.66 4106
3530.22 4065
3530.78 3898
3531.34 3796
3531.90 3697
3532.46 3681
3533.02 3573
3533.58 3649
3534.14 3717
3534.71 3796
3535.27 3776
3535.83 3840
3536.39 3887
3536.95 4011
3537.51 4009
3538.07 4104
3538.64 4350
3539.20 4613
3539.76 4986
3540.32 5359
3540.88 6044
3541.44 6537
3542.00 6934
3542.57 7399
3543.13 7458
3543.69 7413
3544.25 7444
3544.81 6770
3545.38 6253
3545.94 5666
3546.50 5244
3547.06 4666
3547.62 4408
3548.19 4329
3548.75 4164
3549.31 4169
3549.87 4048
3550.44 4066
3551.00 4141
3551.56 4155
3552.12 3907
3552.69 3928
3553.25 3916
3553.81 3913
3554.37 3859
3554.94 3707
3555.50 3552
3556.06 3531
3556.63 3438
3557.19 3458
3557.75 3423
3558.31 3352
3558.88 3212
3559.44 3115
3560.00 3158
3560.57 3138
3561.13 3206
3561.69 3265
3562.26 3251
3562.82 3251
3563.38 3166
3563.95 3172
3564.51 3046
3565.07 2998
3565.64 2980
3566.20 3033
3566.77 2978
3567.33 2927
3567.89 3002
3568.46 2929
3569.02 2870
3569.59 2970
3570.15 2951
3570.71 2894
3571.28 2909
3571.84 2938
3572.41 2901
3572.97 2991
3573.53 3001
3574.10 3052
3574.66 3079
3575.23 2987
3575.79 2973
3576.36 3070
3576.92 2998
3577.48 2991
3578.05 3057
3578.61 2993
3579.18 2912
3579.74 3003
3580.31 2906
3580.87 2935
3581.44 2949
3582.00 2926
3582.57 2877
3583.13 2944
3583.70 2950
3584.26 2856
3584.83 2830
3585.39 2882
3585.96 2854
3586.52 2823
3587.09 2785
3587.65 2753
3588.22 2868
3588.79 2841
3589.35 2899
3589.92 2874
3590.48 2881
3591.05 2968
3591.61 2964
3592.18 2923
3592.74 2947
3593.31 2961
3593.88 3045
3594.44 2995
3595.01 3027
3595.57 3026
3596.14 3146
3596.71 3137
3597.27 3182
3597.84 3201
3598.40 3203
3598.97 3180
3599.54 3294
3600.10 3265
3600.67 3236
3601.24 3335
3601.80 3368
3602.37 3266
3602.94 3304
3603.50 3291
3604.07 3185
3604.64 3083
3605.20 3013
3605.77 3003
3606.34 2990
3606.90 2958
3607.47 2856
3608.04 2915
3608.60 3011
3609.17 2955
3609.74 3018
3610.30 3107
3610.87 3230
3611.44 3381
3612.01 3696
3612.57 4150
3613.14 4986
3613.71 6086
3614.28 7532
3614.84 9131
3615.41 11576
3615.98 13743
3616.55 16043
3617.11 17893
3617.68 19358
3618.25 20098
3618.82 20212
3619.39 19221
3619.95 17704
3620.52 15670
3621.09 13654
3621.66 11589
3622.23 9648
3622.79 7949
3623.36 6752
3623.93 5823
3624.50 5073
3625.07 4499
3625.63 4029
3626.20 3670
3626.77 3499
3627.34 3463
3627.91 3306
3628.48 3304
3629.05 3266
3629.61 3217
3630.18 3129
3630.75 3077
3631.32 3094
3631.89 3077
3632.46 3002
3633.03 2874
3633.60 2907
3634.16 2946
3634.73 2882
3635.30 2883
3635.87 2986
3636.44 3082
3637.01 3256
3637.58 3255
3638.15 3412
3638.72 3426
3639.29 3703
3639.86 3934
3640.43 4055
3641.00 4354
3641.57 4404
3642.14 4635
3642.71 4951
3643.27 5037
3643.84 4965
3644.41 5320
3644.98 5476
3645.55 5368
3646.12 5555
3646.69 5664
3647.26 5585
3647.83 5467
3648.40 5600
3648.97 5611
3649.54 5610
3650.12 5302
3650.69 5301
3651.26 5320
3651.83 5235
3652.40 4933
3652.97 5133
3653.54 5120
3654.11 5046
3654.68 4909
3655.25 4850
3655.82 4837
3656.39 4934
3656.96 5120
3657.53 5219
3658.10 5287
3658.67 5315
3659.25 5329
3659.82 5334
3660.39 5232
3660.96 4985
3661.53 4849
3662.10 4686
3662.67 4597
3663.24 4505
3663.81 4413
3664.39 4471
3664.96 4704
3665.53 4710
3666.10 4734
3666.67 4763
3667.24 4723
3667.81 4598
3668.39 4500
3668.96 4288
3669.53 4239
3670.10 4107
3670.67 3942
3671.25 3846
3671.82 3760
3672.39 3710
3672.96 3624
3673.53 3561
3674.11 3452
3674.68 3481
3675.25 3485
3675.82 3517
3676.39 3496
3676.97 3457
3677.54 3366
3678.11 3282
3678.68 3343
3679.26 3267
3679.83 3274
3680.40 3226
3680.97 3369
3681.55 3291
3682.12 3131
3682.69 3285
3683.27 3246
3683.84 3181
3684.41 3223
3684.98 3243
3685.56 3298
3686.13 3343
3686.70 3376
3687.28 3522
3687.85 3659
3688.42 3727
3689.00 3851
3689.57 3951
3690.14 4044
3690.72 4014
3691.29 3883
3691.86 3829
3692.44 3698
3693.01 3570
3693.58 3489
3694.16 3427
3694.73 3371
3695.31 3325
3695.88 3258
3696.45 3419
3697.03 3366
3697.60 3301
3698.18 3385
3698.75 3358
3699.32 3327
3699.90 3282
3700.47 3229
3701.05 3256
3701.62 3160
3702.19 3056
3702.77 3207
3703.34 3208
3703.92 3244
3704.49 3361
3705.07 3380
3705.64 3496
3706.22 3743
3706.79 3963
3707.37 4092
3707.94 4325
3708.51 4625
3709.09 4737
3709.66 4635
3710.24 4734
3710.81 4657
3711.39 4405
3711.96 4176
3712.54 4153
3713.11 3774
3713.69 3627
3714.27 3486
3714.84 3398
3715.42 3185
3715.99 3076
3716.57 3002
3717.14 2978
3717.72 2910
3718.29 2851
3718.87 2890
3719.44 2738
3720.02 2781
3720.60 2801
3721.17 2781
3721.75 2795
3722.32 2765
3722.90 2777
3723.47 2806
3724.05 2741
3724.63 2743
3725.20 2814
3725.78 2837
3726.36 2665
3726.93 2761
3727.51 2925
3728.08 2986
3728.66 3247
3729.24 3540
3729.81 3876
3730.39 4286
3730.97 4741
3731.54 5155
3732.12 5708
3732.70 6094
3733.27 6209
3733.85 6263
3734.43 6274
3735.00 5966
3735.58 5530
3736.16 5190
3736.73 4718
3737.31 4258
3737.89 3901
3738.47 3594
3739.04 3311
3739.62 3103
3740.20 2953
3740.77 2848
3741.35 2752
3741.93 2693
3742.51 2624
3743.08 2549
3743.66 2585
3744.24 2589
3744.82 2589
3745.39 2549
3745.97 2537
3746.55 2604
3747.13 2525
3747.71 2566
3748.28 2505
3748.86 2498
3749.44 2484
3750.02 2436
3750.59 2444
3751.17 2475
3751.75 2505
3752.33 2487
3752.91 2469
3753.49 2505
3754.06 2479
3754.64 2497
3755.22 2593
3755.80 2631
3756.38 2577
3756.96 2652
3757.53 2751
3758.11 2825
3758.69 2862
3759.27 2912
3759.85 3004
3760.43 3058
3761.01 3156
3761.59 3250
3762.17 3195
3762.74 3144
3763.32 3037
3763.90 3002
3764.48 3051
3765.06 2997
3765.64 2917
3766.22 2870
3766.80 2803
3767.38 2679
3767.96 2670
3768.54 2741
3769.12 2716
3769.70 2660
3770.27 2681
3770.85 2782
3771.43 2801
3772.01 2649
3772.59 2736
3773.17 2733
3773.75 2555
3774.33 2498
3774.91 2552
3775.49 2487
3776.07 2479
3776.65 2481
3777.23 2455
3777.81 2477
3778.39 2413
3778.97 2553
3779.55 2533
3780.13 2497
3780.71 2529
3781.29 2518
3781.88 2555
3782.46 2498
3783.04 2505
3783.62 2545
3784.20 2521
3784.78 2579
3785.36 2600
3785.94 2543
3786.52 2561
3787.10 2477
3787.68 2473
3788.26 2542
3788.84 2591
3789.43 2624
3790.01 2675
3790.59 2565
3791.17 2660
3791.75 2741
3792.33 2677
3792.91 2798
3793.49 2854
3794.08 2762
3794.66 2836
3795.24 2887
3795.82 2903
3796.40 2972
3796.98 2916
3797.56 2930
3798.15 2894
3798.73 2890
3799.31 2988
3799.89 3076
3800.47 3205
3801.06 3091
3801.64 3120
3802.22 3216
3802.80 3308
3803.38 3263
3803.97 3264
3804.55 3254
3805.13 3037
3805.71 3187
3806.29 3242
3806.88 3356
3807.46 3448
3808.04 3504
3808.62 3586
3809.21 3695
3809.79 3725
3810.37 3675
3810.95 3622
3811.54 3647
3812.12 3709
3812.70 3656
3813.29 3615
3813.87 3713
3814.45 3721
3815.03 3756
3815.62 3713
3816.20 3687
3816.78 3767
3817.37 3684
3817.95 3509
3818.53 3333
3819.12 3175
3819.70 3087
3820.28 2974
3820.87 2871
3821.45 2909
3822.03 2880
3822.62 2821
3823.20 2867
3823.78 2977
3824.37 3011
3824.95 2883
3825.54 2938
3826.12 3015
3826.70 3053
3827.29 3157
3827.87 3213
3828.46 3416
3829.04 3560
3829.62 3640
3830.21 3725
3830.79 3759
3831.38 3742
3831.96 3830
3832.54 3757
3833.13 3727
3833.71 3531
3834.30 3400
3834.88 3207
3835.47 3160
3836.05 3194
3836.64 3040
3837.22 3061
3837.81 3127
3838.39 2979
3838.98 3106
3839.56 2991
3840.15 2984
3840.73 2990
3841.31 2996
3841.90 3070
3842.49 3116
3843.07 3047
3843.66 3139
3844.24 3118
3844.83 3123
3845.41 3199
3846.00 3243
3846.58 3296
3847.17 3174
3847.75 3136
3848.34 3068
3848.92 3110
3849.51 3093
3850.10 3162
3850.68 3184
3851.27 3181
3851.85 3254
3852.44 3263
3853.02 3271
3853.61 3273
3854.20 3371
3854.78 3537
3855.37 3797
3855.95 4043
3856.54 4680
3857.13 5529
3857.71 6609
3858.30 7965
3858.89 9432
3859.47 11094
3860.06 12661
3860.64 14379
3861.23 15412
3861.82 16028
3862.40 16051
3862.99 15741
3863.58 15356
3864.16 14312
3864.75 13490
3865.34 12738
3865.92 11682
3866.51 10709
3867.10 9438
3867.69 8112
3868.27 7074
3868.86 6390
3869.45 5821
3870.03 5341
3870.62 5062
3871.21 4936
3871.80 4941
3872.38 4856
3872.97 4843
3873.56 4977
3874.15 4798
3874.73 4688
3875.32 4691
3875.91 4683
3876.50 4718
3877.08 4535
3877.67 4431
3878.26 4289
3878.85 4319
3879.43 4283
3880.02 4089
3880.61 4055
3881.20 4006
3881.79 3662
3882.37 3535
3882.96 3492
3883.55 3544
3884.14 3543
3884.73 3572
3885.32 3722
3885.90 3842
3886.49 3957
3887.08 4089
3887.67 4136
3888.26 4298
3888.85 4429
3889.44 4493
3890.02 4510
3890.61 4435
3891.20 4377
3891.79 4244
3892.38 4220
3892.97 4285
3893.56 3945
3894.15 3762
3894.74 3881
3895.32 3910
3895.91 3783
3896.50 3785
3897.09 3749
3897.68 3679
3898.27 3767
3898.86 3828
3899.45 3705
3900.04 3671
3900.63 3727
3901.22 3468
3901.81 3457
3902.40 3326
3902.99 3261
3903.58 3277
3904.17 3149
3904.76 3140
3905.35 3216
3905.94 3270
3906.53 3113
3907.12 3027
3907.71 2983
3908.30 3029
3908.89 2974
3909.48 2962
3910.07 2919
3910.66 2914
3911.25 2818
3911.84 2731
3912.43 2761
3913.02 2815
3913.61 2800
3914.20 2794
3914.79 2730
3915.38 2725
3915.97 2693
3916.56 2675
3917.15 2642
3917.74 2617
3918.33 2715
3918.92 2871
3919.52 2789
3920.11 2718
3920.70 2729
3921.29 2685
3921.88 2770
3922.47 2803
3923.06 2649
3923.65 2608
3924.24 2692
3924.84 2700
3925.43 2696
3926.02 2700
3926.61 2706
3927.20 2684
3927.79 2839
3928.38 2827
3928.98 2768
3929.57 2805
3930.16 2808
3930.75 2779
3931.34 2781
3931.93 2807
3932.53 2697
3933.12 2705
3933.71 2714
3934.30 2636
3934.89 2492
3935.49 2579
3936.08 2536
3936.67 2455
3937.26 2596
3937.86 2709
3938.45 2672
3939.04 2701
3939.63 2767
3940.23 2655
3940.82 2778
3941.41 2814
3942.00 2933
3942.60 2982
3943.19 3028
3943.78 2981
3944.37 3050
3944.97 3043
3945.56 3004
3946.15 2991
3946.75 2895
3947.34 2814
3947.93 2703
3948.52 2589
3949.12 2597
3949.71 2605
3950.30 2553
3950.90 2511
3951.49 2544
3952.08 2450
3952.68 2403
3953.27 2359
3953.86 2384
3954.46 2424
3955.05 2414
3955.65 2389
3956.24 2443
3956.83 2428
3957.43 2474
3958.02 2495
3958.61 2555
3959.21 2511
3959.80 2488
3960.40 2516
3960.99 2537
3961.58 2463
3962.18 2541
3962.77 2492
3963.37 2518
3963.96 2441
3964.55 2419
3965.15 2496
3965.74 2693
3966.34 2642
3966.93 2684
3967.53 2657
3968.12 2583
3968.72 2571
3969.31 2571
3969.91 2601
3970.50 2488
3971.10 2479
3971.69 2476
3972.28 2453
3972.88 2549
3973.47 2547
3974.07 2620
3974.66 2657
3975.26 2665
3975.85 2799
3976.45 2900
3977.05 2843
3977.64 2836
3978.24 2797
3978.83 2850
3979.43 2713
3980.02 2629
3980.62 2642
3981.21 2573
3981.81 2464
3982.40 2512
3983.00 2494
3983.60 2466
3984.19 2462
3984.79 2468
3985.38 2483
3985.98 2395
3986.58 2563
3987.17 2497
3987.77 2478
3988.36 2424
3988.96 2467
3989.56 2506
3990.15 2421
3990.75 2473
3991.34 2590
3991.94 2525
3992.54 2579
3993.13 2632
3993.73 2703
3994.33 2714
3994.92 2761
3995.52 2788
3996.12 2825
3996.71 2841
3997.31 3064
3997.91 3168
3998.50 3192
3999.10 3352
3999.70 3375
4000.29 3479
4000.89 3468
4001.49 3339
4002.09 3224
4002.68 3056
4003.28 2985
4003.88 2997
4004.47 2886
4005.07 2945
4005.67 2951
4006.27 2925
4006.86 2853
4007.46 2869
4008.06 2934
4008.66 3028
4009.25 3043
4009.85 2938
4010.45 3109
4011.05 3202
4011.64 3352
4012.24 3466
4012.84 3911
4013.44 4287
4014.04 4744
4014.63 5310
4015.23 5783
4015.83 6292
4016.43 6720
4017.03 6872
4017.63 6845
4018.22 6589
4018.82 6197
4019.42 5659
4020.02 5016
4020.62 4539
4021.22 4151
4021.81 3883
4022.41 3526
4023.01 3279
4023.61 3164
4024.21 3092
4024.81 3031
4025.41 3048
4026.01 2986
4026.60 3166
4027.20 3149
4027.80 3258
4028.40 3375
4029.00 3466
4029.60 3481
4030.20 3250
4030.80 3217
4031.40 3179
4032.00 3200
4032.60 3083
4033.20 3094
4033.80 3004
4034.39 2968
4034.99 2966
4035.59 2876
4036.19 2816
4036.79 2788
4037.39 2660
4037.99 2600
4038.59 2544
4039.19 2527
4039.79 2441
4040.39 2420
4040.99 2485
4041.59 2454
4042.19 2402
4042.79 2499
4043.39 2598
4043.99 2684
4044.59 2674
4045.19 2677
4045.79 2668
4046.39 2775
4046.99 2779
4047.60 2834
4048.20 2786
4048.80 2788
4049.40 2675
4050.00 2611
4050.60 2648
4051.20 2585
4051.80 2648
4052.40 2567
4053.00 2620
4053.60 2540
4054.20 2462
4054.80 2441
4055.41 2470
4056.01 2440
4056.61 2493
4057.21 2435
4057.81 2431
4058.41 2342
4059.01 2373
4059.61 2376
4060.22 2285
4060.82 2138
4061.42 2182
4062.02 2206
4062.62 2225
4063.22 2179
4063.82 2157
4064.43 2182
4065.03 2205
4065.63 2171
4066.23 2136
4066.83 2194
4067.44 2158
4068.04 2094
4068.64 2125
4069.24 2064
4069.84 2028
4070.45 2041
4071.05 2201
4071.65 2010
4072.25 2097
4072.86 2183
4073.46 2113
4074.06 2153
4074.66 2153
4075.27 2134
4075.87 2139
4076.47 2115
4077.07 2166
4077.68 2157
4078.28 2107
4078.88 2059
4079.48 2099
4080.09 2155
4080.69 2052
4081.29 2181
4081.90 2152
4082.50 2148
4083.10 2138
4083.71 2076
4084.31 2154
4084.91 2099
4085.52 2131
4086.12 2070
4086.72 2052
4087.33 1997
4087.93 2010
4088.53 2011
4089.14 2022
4089.74 1997
4090.34 2087
4090.95 2056
4091.55 2023
4092.15 2093
4092.76 2102
4093.36 2155
4093.97 2183
4094.57 2196
4095.17 2198
4095.78 2343
4096.38 2239
4096.99 2162
4097.59 2112
4098.19 2083
4098.80 2020
4099.40 2000
4100.01 1967
4100.61 1961
4101.22 1946
4101.82 1940
4102.43 1979
4103.03 1908
4103.63 1918
4104.24 1846
4104.84 1915
4105.45 1853
4106.05 1902
4106.66 1863
4107.26 1943
4107.87 1951
4108.47 1946
4109.08 1909
4109.68 1867
4110.29 1841
4110.89 1824
4111.50 1799
4112.10 1815
4112.71 1943
4113.31 1846
4113.92 1820
4114.53 1885
4115.13 1931
4115.74 1899
4116.34 1888
4116.95 1856
4117.55 1930
4118.16 1902
4118.76 1829
4119.37 1897
4119.98 1905
4120.58 1884
4121.19 1886
4121.79 1974
4122.40 1989
4123.01 1977
4123.61 2008
4124.22 1990
4124.82 1919
4125.43 1935
4126.04 1979
4126.64 1948
4127.25 2002
4127.86 2009
4128.46 1936
4129.07 1944
4129.68 1979
4130.28 1975
4130.89 2033
4131.50 1950
4132.10 1956
4132.71 2001
4133.32 2087
4133.92 2156
4134.53 2198
4135.14 2312
4135.74 2613
4136.35 2756
4136.96 2880
4137.56 3040
4138.17 3136
4138.78 3228
4139.39 3273
4139.99 3219
4140.60 3115
4141.21 3057
4141.82 2968
4142.42 2867
4143.03 2644
4143.64 2560
4144.25 2345
4144.85 2308
4145.46 2262
4146.07 2146
4146.68 2127
4147.28 2063
4147.89 2052
4148.50 2016
4149.11 1977
4149.72 1949
4150.32 1922
4150.93 1869
4151.54 1872
4152.15 1997
4152.76 1970
4153.37 1942
4153.97 2003
4154.58 1931
4155.19 1896
4155.80 1936
4156.41 1936
4157.02 1972
4157.62 1989
4158.23 1998
4158.84 1982
4159.45 1944
4160.06 2000
4160.67 2025
4161.28 2093
4161.89 2090
4162.49 2184
4163.10 2255
4163.71 2285
4164.32 2320
4164.93 2371
4165.54 2377
4166.15 2471
4166.76 2398
4167.37 2240
4167.98 2126
4168.59 2168
4169.20 2124
4169.81 2056
4170.42 2076
4171.02 2043
4171.63 2031
4172.24 2047
4172.85 2056
4173.46 2000
4174.07 2095
4174.68 2034
4175.29 2005
4175.90 2081
4176.51 2085
4177.12 2070
4177.73 2098
4178.34 2077
4178.95 2025
4179.56 2041
4180.17 2047
4180.78 2079
4181.39 1995
4182.00 1938
4182.61 1983
4183.23 1960
4183.84 1846
4184.45 1966
4185.06 1938
4185.67 1897
4186.28 1887
4186.89 1953
4187.50 1958
4188.11 1978
4188.72 1998
4189.33 1979
4189.94 2023
4190.55 2056
4191.17 2117
4191.78 2201
4192.39 2202
4193.00 2152
4193.61 2168
4194.22 2145
4194.83 2219
4195.44 2130
4196.06 2232
4196.67 2248
4197.28 2125
4197.89 2182
4198.50 2152
4199.11 2102
4199.72 2084
4200.34 2114
4200.95 2173
4201.56 2185
4202.17 2074
4202.78 2139
4203.40 2144
4204.01 2180
4204.62 2139
4205.23 2168
4205.84 2175
4206.46 2239
4207.07 2177
4207.68 2229
4208.29 2227
4208.90 2195
4209.52 2335
4210.13 2202
4210.74 2255
4211.35 2206
4211.97 2187
4212.58 2184
4213.19 2215
4213.80 2263
4214.42 2353
4215.03 2346
4215.64 2449
4216.26 2588
4216.87 2639
4217.48 2738
4218.09 2873
4218.71 3103
4219.32 3380
4219.93 3693
4220.55 4072
4221.16 4531
4221.77 4881
4222.39 5314
4223.00 5397
4223.61 5482
4224.23 5477
4224.84 5456
4225.45 5488
4226.07 5363
4226.68 5350
4227.30 5383
4227.91 5159
4228.52 5246
4229.14 5082
4229.75 4787
4230.36 4464
4230.98 4225
4231.59 4017
4232.21 3598
4232.82 3333
4233.43 3124
4234.05 3065
4234.66 3068
4235.28 2987
4235.89 2943
4236.51 2873
4237.12 2807
4237.73 2750
4238.35 2787
4238.96 2751
4239.58 2683
4240.19 2579
4240.81 2593
4241.42 2639
4242.04 2526
4242.65 2524
4243.27 2432
4243.88 2405
4244.50 2357
4245.11 2336
4245.73 2401
4246.34 2391
4246.96 2444
4247.57 2408
4248.19 2374
4248.80 2372
4249.42 2241
4250.03 2337
4250.65 2427
4251.26 2450
4251.88 2334
4252.49 2346
4253.11 2330
4253.72 2339
4254.34 2273
4254.96 2266
4255.57 2281
4256.19 2287
4256.80 2288
4257.42 2346
4258.03 2293
4258.65 2259
4259.27 2279
4259.88 2353
4260.50 2358
4261.12 2353
4261.73 2378
4262.35 2293
4262.96 2319
4263.58 2368
4264.20 2455
4264.81 2330
4265.43 2307
4266.05 2386
4266.66 2392
4267.28 2335
4267.90 2360
4268.51 2468
4269.13 2431
4269.75 2368
4270.36 2412
4270.98 2397
4271.60 2390
4272.21 2429
4272.83 2454
4273.45 2470
4274.06 2553
4274.68 2651
4275.30 2712
4275.92 2773
4276.53 2847
4277.15 2809
4277.77 2769
4278.38 2688
4279.00 2664
4279.62 2472
4280.24 2534
4280.85 2400
4281.47 2315
4282.09 2263
4282.71 2300
4283.32 2236
4283.94 2210
4284.56 2202
4285.18 2119
4285.80 2152
4286.41 2064
4287.03 2141
4287.65 2151
4288.27 2110
4288.89 2069
4289.50 2155
4290.12 2149
4290.74 2110
4291.36 2060
4291.98 2125
4292.60 2082
4293.21 2045
4293.83 2035
4294.45 2025
4295.07 2068
4295.69 2116
4296.31 2066
4296.93 2022
4297.54 2078
4298.16 2050
4298.78 2046
4299.40 2085
4300.02 2099
4300.64 2096
4301.26 2111
4301.88 2214
4302.50 2127
4303.12 2176
4303.73 2152
4304.35 2220
4304.97 2164
4305.59 2168
4306.21 2165
4306.83 2163
4307.45 2200
4308.07 2240
4308.69 2269
4309.31 2219
4309.93 2232
4310.55 2247
4311.17 2211
4311.79 2211
4312.41 2266
4313.03 2260
4313.65 2201
4314.27 2189
4314.89 2150
4315.51 2142
4316.13 2111
4316.75 2075
4317.37 2058
4317.99 2071
4318.61 2063
4319.23 2097
4319.85 2162
4320.47 2187
4321.09 2152
4321.71 2265
4322.33 2395
4322.95 2414
4323.57 2399
4324.19 2479
4324.81 2583
4325.43 2531
4326.05 2484
4326.68 2576
4327.30 2483
4327.92 2495
4328.54 2422
4329.16 2332
4329.78 2376
4330.40 2341
4331.02 2349
4331.64 2288
4332.26 2303
4332.89 2312
4333.51 2398
4334.13 2428
4334.75 2660
4335.37 2830
4335.99 2915
4336.61 3017
4337.24 3149
4337.86 3088
4338.48 3282
4339.10 3261
4339.72 3213
4340.34 3084
4340.97 3160
4341.59 3165
4342.21 3239
4342.83 3692
4343.45 4164
4344.08 4784
4344.70 5528
4345.32 6083
4345.94 6858
4346.57 7208
4347.19 7330
4347.81 7149
4348.43 6823
4349.05 5996
4349.68 5484
4350.30 4765
4350.92 4214
4351.54 3792
4352.17 3519
4352.79 3144
4353.41 2945
4354.04 2951
4354.66 2839
4355.28 2713
4355.90 2700
4356.53 2714
4357.15 2721
4357.77 2699
4358.40 2688
4359.02 2755
4359.64 2753
4360.27 2675
4360.89 2636
4361.51 2646
4362.14 2577
4362.76 2574
4363.38 2497
4364.01 2449
4364.63 2395
4365.25 2451
4365.88 2388
4366.50 2427
4367.12 2481
4367.75 2353
4368.37 2336
4369.00 2374
4369.62 2320
4370.24 2262
4370.87 2251
4371.49 2309
4372.12 2252
4372.74 2244
4373.36 2293
4373.99 2283
4374.61 2270
4375.24 2383
4375.86 2399
4376.49 2449
4377.11 2575
4377.73 2770
4378.36 2846
4378.98 2897
4379.61 2892
4380.23 2882
4380.86 2862
4381.48 2787
4382.11 2727
4382.73 2671
4383.36 2589
4383.98 2529
4384.61 2497
4385.23 2488
4385.86 2516
4386.48 2460
4387.11 2513
4387.73 2420
4388.36 2423
4388.98 2440
4389.61 2424
4390.23 2404
4390.86 2513
4391.48 2481
4392.11 2443
4392.74 2391
4393.36 2321
4393.99 2359
4394.61 2361
4395.24 2426
4395.86 2361
4396.49 2318
4397.12 2367
4397.74 2423
4398.37 2425
4398.99 2417
4399.62 2375
4400.25 2381
4400.87 2512
4401.50 2528
4402.12 2527
4402.75 2566
4403.38 2543
4404.00 2590
4404.63 2736
4405.26 2863
4405.88 3050
4406.51 3167
4407.14 3367
4407.76 3435
4408.39 3663
4409.02 3674
4409.64 3633
4410.27 3483
4410.90 3366
4411.52 3107
4412.15 2968
4412.78 2773
4413.40 2645
4414.03 2580
4414.66 2421
4415.29 2371
4415.91 2255
4416.54 2305
4417.17 2256
4417.79 2238
4418.42 2274
4419.05 2233
4419.68 2280
4420.30 2298
4420.93 2335
4421.56 2299
4422.19 2211
4422.81 2129
4423.44 2197
4424.07 2153
4424.70 2158
4425.33 2122
4425.95 2070
4426.58 2035
4427.21 1990
4427.84 2004
4428.47 2054
4429.09 2009
4429.72 2005
4430.35 2104
4430.98 2134
4431.61 2129
4432.23 2114
4432.86 2179
4433.49 2169
4434.12 2141
4434.75 2184
4435.38 2228
4436.01 2204
4436.63 2167
4437.26 2124
4437.89 2150
4438.52 2116
4439.15 2052
4439.78 2091
4440.41 2120
4441.04 2098
4441.67 2121
4442.29 2108
4442.92 2080
4443.55 2126
4444.18 2156
4444.81 2127
4445.44 2177
4446.07 2263
4446.70 2329
4447.33 2341
4447.96 2273
4448.59 2356
4449.22 2249
4449.85 2346
4450.48 2259
4451.11 2275
4451.74 2336
4452.37 2323
4453.00 2369
4453.63 2270
4454.26 2384
4454.89 2488
4455.52 2523
4456.15 2493
4456.78 2463
4457.41 2389
4458.04 2290
4458.67 2268
4459.30 2185
4459.93 2222
4460.56 2172
4461.19 2213
4461.82 2145
4462.45 2142
4463.08 2050
4463.71 2102
4464.34 2034
4464.97 2121
4465.60 2106
4466.23 2133
4466.86 2071
4467.49 2025
4468.12 2107
4468.76 2023
4469.39 2037
4470.02 1967
4470.65 1997
4471.28 2012
4471.91 2052
4472.54 2042
4473.17 2047
4473.80 2020
4474.44 2097
4475.07 2072
4475.70 2021
4476.33 1993
4476.96 2043
4477.59 2105
4478.22 2088
4478.86 2079
4479.49 2120
4480.12 2212
4480.75 2207
4481.38 2271
4482.02 2257
4482.65 2272
4483.28 2269
4483.91 2293
4484.54 2349
4485.18 2354
4485.81 2387
4486.44 2399
4487.07 2430
4487.70 2459
4488.34 2440
4488.97 2490
4489.60 2491
4490.23 2514
4490.87 2446
4491.50 2525
4492.13 2452
4492.76 2383
4493.40 2520
4494.03 2424
4494.66 2453
4495.30 2534
4495.93 2524
4496.56 2587
4497.19 2601
4497.83 2621
4498.46 2703
4499.09 2791
4499.73 2834
4500.36 3019
4500.99 3042
4501.63 3079
4502.26 3198
4502.89 3109
4503.53 3094
4504.16 2920
4504.79 2779
4505.43 2780
4506.06 2752
4506.69 2625
4507.33 2665
4507.96 2616
4508.59 2696
4509.23 2694
4509.86 2696
4510.50 2799
4511.13 2787
4511.76 2772
4512.40 2893
4513.03 2952
4513.67 2948
4514.30 2930
4514.93 3061
4515.57 2869
4516.20 2890
4516.84 2878
4517.47 2862
4518.11 2922
4518.74 2944
4519.37 2958
4520.01 2895
4520.64 3085
4521.28 3107
4521.91 3290
4522.55 3386
4523.18 3460
4523.82 3562
4524.45 3754
4525.09 4138
4525.72 4675
4526.36 5316
4526.99 6280
4527.63 7763
4528.26 9779
4528.90 12031
4529.53 14785
4530.17 17204
4530.80 19735
4531.44 21263
4532.07 22376
4532.71 21909
4533.34 20559
4533.98 18494
4534.62 16301
4535.25 13783
4535.89 11590
4536.52 9674
4537.16 7962
4537.79 6642
4538.43 5502
4539.07 4805
4539.70 4176
4540.34 3818
4540.97 3618
4541.61 3413
4542.25 3273
4542.88 3140
4543.52 3018
4544.15 2926
4544.79 2916
4545.43 2967
4546.06 2925
4546.70 2830
4547.34 2813
4547.97 2675
4548.61 2561
4549.25 2637
4549.88 2568
4550.52 2517
4551.16 2557
4551.79 2508
4552.43 2612
4553.07 2689
4553.70 2638
4554.34 2646
4554.98 2656
4555.61 2731
4556.25 2782
4556.89 2899
4557.53 3002
4558.16 3078
4558.80 3162
4559.44 3278
4560.07 3414
4560.71 3345
4561.35 3425
4561.99 3541
4562.62 3438
4563.26 3463
4563.90 3480
4564.54 3511
4565.18 3583
4565.81 3629
4566.45 3636
4567.09 3673
4567.73 3857
4568.36 3932
4569.00 4007
4569.64 4054
4570.28 3983
4570.92 3968
4571.55 3681
4572.19 3658
4572.83 3590
4573.47 3435
4574.11 3295
4574.75 3283
4575.38 3176
4576.02 3109
4576.66 3153
4577.30 3084
4577.94 3163
4578.58 3137
4579.22 3205
4579.85 3301
4580.49 3360
4581.13 3479
4581.77 3453
4582.41 3401
4583.05 3351
4583.69 3270
4584.33 3170
4584.97 3023
4585.61 3087
4586.24 2976
4586.88 2895
4587.52 2909
4588.16 3028
4588.80 3115
4589.44 3138
4590.08 3265
4590.72 3420
4591.36 3573
4592.00 3548
4592.64 3663
4593.28 3564
4593.92 3367
4594.56 3100
4595.20 2984
4595.84 2826
4596.48 2829
4597.12 2759
4597.76 2738
4598.40 2675
4599.04 2674
4599.68 2638
4600.32 2692
4600.96 2644
4601.60 2605
4602.24 2572
4602.88 2640
4603.52 2528
4604.16 2580
4604.80 2629
4605.44 2684
4606.08 2645
4606.72 2707
4607.36 2659
4608.00 2735
4608.64 2756
4609.28 2722
4609.93 2780
4610.57 2812
4611.21 2773
4611.85 2846
4612.49 2711
4613.13 2676
4613.77 2650
4614.41 2645
4615.05 2621
4615.69 2550
4616.34 2508
4616.98 2481
4617.62 2410
4618.26 2496
4618.90 2503
4619.54 2351
4620.18 2333
4620.83 2348
4621.47 2300
4622.11 2215
4622.75 2233
4623.39 2203
4624.03 2270
4624.68 2259
4625.32 2240
4625.96 2262
4626.60 2358
4627.24 2363
4627.89 2343
4628.53 2382
4629.17 2498
4629.81 2501
4630.45 2564
4631.10 2671
4631.74 2738
4632.38 2910
4633.02 2952
4633.67 2894
4634.31 2884
4634.95 3042
4635.59 3135
4636.24 3066
4636.88 3067
4637.52 3188
4638.17 3158
4638.81 2972
4639.45 3099
4640.09 3060
4640.74 3027
4641.38 2959
4642.02 2938
4642.67 2860
4643.31 2886
4643.95 2830
4644.60 2878
4645.24 2891
4645.88 2998
4646.53 3116
4647.17 3329
4647.81 3585
4648.46 3885
4649.10 4480
4649.74 5337
4650.39 6309
4651.03 7163
4651.67 8174
4652.32 8827
4652.96 9050
4653.61 9016
4654.25 8523
4654.89 7951
4655.54 7117
4656.18 6322
4656.83 5598
4657.47 4745
4658.11 4117
4658.76 3721
4659.40 3373
4660.05 3034
4660.69 2790
4661.33 2652
4661.98 2581
4662.62 2425
4663.27 2360
4663.91 2433
4664.56 2462
4665.20 2426
4665.85 2411
4666.49 2493
4667.14 2564
4667.78 2613
4668.43 2514
4669.07 2454
4669.72 2489
4670.36 2392
4671.01 2372
4671.65 2325
4672.30 2315
4672.94 2184
4673.59 2263
4674.23 2223
4674.88 2185
4675.52 2214
4676.17 2217
4676.81 2141
4677.46 2228
4678.10 2292
4678.75 2336
4679.40 2373
4680.04 2354
4680.69 2463
4681.33 2456
4681.98 2441
4682.62 2413
4683.27 2463
4683.92 2459
4684.56 2456
4685.21 2398
4685.85 2427
4686.50 2389
4687.15 2381
4687.79 2452
4688.44 2524
4689.09 2525
4689.73 2581
4690.38 2625
4691.02 2631
4691.67 2555
4692.32 2578
4692.96 2513
4693.61 2612
4694.26 2626
4694.90 2619
4695.55 2657
4696.20 2730
4696.84 2725
4697.49 2964
4698.14 3082
4698.78 3223
4699.43 3308
4700.08 3373
4700.73 3424
4701.37 3455
4702.02 3232
4702.67 3087
4703.31 2989
4703.96 2810
4704.61 2775
4705.26 2745
4705.90 2712
4706.55 2680
4707.20 2654
4707.85 2564
4708.49 2658
4709.14 2685
4709.79 2706
4710.44 2603
4711.09 2572
4711.73 2576
4712.38 2489
4713.03 2517
4713.68 2443
4714.33 2395
4714.97 2471
4715.62 2399
4716.27 2361
4716.92 2411
4717.57 2436
4718.21 2420
4718.86 2471
4719.51 2510
4720.16 2487
4720.81 2563
4721.46 2592
4722.11 2487
4722.75 2469
4723.40 2391
4724.05 2437
4724.70 2572
4725.35 2540
4726.00 2513
4726.65 2576
4727.30 2624
4727.94 2656
4728.59 2615
4729.24 2529
4729.89 2520
4730.54 2420
4731.19 2407
4731.84 2322
4732.49 2189
4733.14 2131
4733.79 2193
4734.44 2167
4735.09 2202
4735.74 2148
4736.38 2189
4737.03 2159
4737.68 2130
4738.33 2176
4738.98 2146
4739.63 2154
4740.28 2106
4740.93 2144
4741.58 2178
4742.23 2197
4742.88 2122
4743.53 2169
4744.18 2156
4744.83 2082
4745.48 2155
4746.13 2173
4746.78 2151
4747.43 2108
4748.08 2112
4748.73 2119
4749.39 2206
4750.04 2188
4750.69 2138
4751.34 2225
4751.99 2284
4752.64 2250
4753.29 2216
4753.94 2186
4754.59 2165
4755.24 2192
4755.89 2120
4756.54 2070
4757.19 2141
4757.84 2029
4758.50 2060
4759.15 2101
4759.80 2111
4760.45 2090
4761.10 2174
4761.75 2175
4762.40 2282
4763.05 2263
4763.71 2389
4764.36 2402
4765.01 2332
4765.66 2462
4766.31 2370
4766.96 2402
4767.62 2375
4768.27 2240
4768.92 2154
4769.57 2084
4770.22 1973
4770.87 1997
4771.53 1920
4772.18 1877
4772.83 1865
4773.48 1835
4774.13 1823
4774.79 1814
4775.44 1823
4776.09 1812
4776.74 1859
4777.40 1837
4778.05 1852
4778.70 1948
4779.35 1966
4780.01 1852
4780.66 1885
4781.31 1860
4781.96 1864
4782.62 1885
4783.27 1909
4783.92 1876
4784.57 1777
4785.23 1812
4785.88 1761
4786.53 1759
4787.19 1792
4787.84 1769
4788.49 1796
4789.15 1798
4789.80 1810
4790.45 1815
4791.11 1789
4791.76 1780
4792.41 1773
4793.07 1824
4793.72 1803
4794.37 1804
4795.03 1798
4795.68 1787
4796.33 1783
4796.99 1775
4797.64 1762
4798.29 1727
4798.95 1780
4799.60 1776
4800.26 1813
4800.91 1839
4801.56 1817
4802.22 1794
4802.87 1776
4803.53 1809
4804.18 1753
4804.83 1751
4805.49 1852
4806.14 1795
4806.80 1803
4807.45 1875
4808.11 1866
4808.76 1838
4809.42 1868
4810.07 1867
4810.72 1887
4811.38 1845
4812.03 1899
4812.69 1924
4813.34 1858
4814.00 1876
4814.65 1858
4815.31 1883
4815.96 1885
4816.62 1911
4817.27 1936
4817.93 1878
4818.58 1944
4819.24 1907
4819.89 1946
4820.55 2032
4821.20 2105
4821.86 2049
4822.52 2085
4823.17 2099
4823.83 2113
4824.48 2141
4825.14 2249
4825.79 2238
4826.45 2166
4827.10 2195
4827.76 2212
4828.42 2129
4829.07 2153
4829.73 2130
4830.38 2055
4831.04 1981
4831.70 2018
4832.35 2150
4833.01 2270
4833.66 2366
4834.32 2445
4834.98 2659
4835.63 2761
4836.29 2994
4836.95 3151
4837.60 3224
4838.26 3254
4838.92 3294
4839.57 3174
4840.23 2982
4840.89 2851
4841.54 2660
4842.20 2554
4842.86 2444
4843.51 2314
4844.17 2263
4844.83 2213
4845.48 2062
4846.14 1988
4846.80 2133
4847.45 2074
4848.11 2086
4848.77 2002
4849.43 2040
4850.08 2065
4850.74 2036
4851.40 2037
4852.06 2062
4852.71 2101
4853.37 2041
4854.03 2101
4854.69 2105
4855.34 2090
4856.00 2073
4856.66 2096
4857.32 2120
4857.97 2099
4858.63 2054
4859.29 2109
4859.95 2038
4860.61 2112
4861.26 2038
4861.92 2047
4862.58 2100
4863.24 2108
4863.90 2090
4864.55 2052
4865.21 2123
4865.87 2064
4866.53 2067
4867.19 2140
4867.85 2080
4868.51 2000
4869.16 2014
4869.82 2057
4870.48 2076
4871.14 2121
4871.80 2164
4872.46 2201
4873.12 2303
4873.78 2305
4874.43 2359
4875.09 2362
4875.75 2481
4876.41 2535
4877.07 2515
4877.73 2655
4878.39 2751
4879.05 2826
4879.71 2872
4880.37 2835
4881.03 2711
4881.69 2662
4882.34 2540
4883.00 2348
4883.66 2324
4884.32 2352
4884.98 2356
4885.64 2301
4886.30 2285
4886.96 2251
4887.62 2262
4888.28 2296
4888.94 2402
4889.60 2319
4890.26 2377
4890.92 2392
4891.58 2447
4892.24 2474
4892.90 2487
4893.56 2513
4894.22 2437
4894.88 2370
4895.54 2381
4896.20 2251
4896.86 2316
4897.52 2301
4898.19 2401
4898.85 2504
4899.51 2457
4900.17 2480
4900.83 2456
4901.49 2485
4902.15 2467
4902.81 2351
4903.47 2250
4904.13 2191
4904.79 2166
4905.45 2137
4906.12 2070
4906.78 2114
4907.44 2181
4908.10 2160
4908.76 2073
4909.42 2055
4910.08 2051
4910.74 2068
4911.41 2067
4912.07 1989
4912.73 1942
4913.39 1887
4914.05 1886
4914.71 1919
4915.38 1971
4916.04 1914
4916.70 1898
4917.36 1958
4918.02 1863
4918.68 1801
4919.35 1774
4920.01 1832
4920.67 1844
4921.33 1798
4921.99 1777
4922.66 1840
4923.32 1751
4923.98 1809
4924.64 1830
4925.31 1891
4925.97 1866
4926.63 1912
4927.29 1867
4927.96 1848
4928.62 1795
4929.28 1815
4929.94 1795
4930.61 1879
4931.27 1921
4931.93 1917
4932.59 1925
4933.26 1939
4933.92 2003
4934.58 1996
4935.25 2010
4935.91 1997
4936.57 1997
4937.24 2048
4937.90 2026
4938.56 2014
4939.23 1926
4939.89 1979
4940.55 2013
4941.22 1984
4941.88 1989
4942.54 2042
4943.21 1990
4943.87 2084
4944.53 2038
4945.20 2051
4945.86 1969
4946.52 1995
4947.19 2057
4947.85 2114
4948.52 1987
4949.18 1970
4949.84 1953
4950.51 1975
4951.17 1915
4951.84 1852
4952.50 1895
4953.17 1984
4953.83 1904
4954.49 1895
4955.16 1870
4955.82 1913
4956.49 1913
4957.15 1938
4957.82 1938
4958.48 1908
4959.15 1899
4959.81 1945
4960.47 1993
4961.14 1998
4961.80 2129
4962.47 2224
4963.13 2348
4963.80 2372
4964.46 2446
4965.13 2446
4965.79 2409
4966.46 2330
4967.12 2300
4967.79 2258
4968.45 2275
4969.12 2218
4969.79 2183
4970.45 2150
4971.12 2071
4971.78 2207
4972.45 2215
4973.11 2141
4973.78 2227
4974.44 2203
4975.11 2309
4975.78 2332
4976.44 2375
4977.11 2320
4977.77 2403
4978.44 2413
4979.11 2447
4979.77 2437
4980.44 2459
4981.10 2610
4981.77 2773
4982.44 2910
4983.10 3123
4983.77 3582
4984.43 3900
4985.10 4148
4985.77 4158
4986.43 4203
4987.10 4074
4987.77 3782
4988.43 3400
4989.10 3150
4989.77 2906
4990.43 2784
4991.10 2521
4991.77 2336
4992.43 2278
4993.10 2189
4993.77 2080
4994.43 2060
4995.10 2005
4995.77 2013
4996.44 1926
4997.10 1904
4997.77 1829
4998.44 1793
4999.10 1800
4999.77 1810
5000.44 1730
5001.11 1784
5001.77 1733
5002.44 1718
5003.11 1714
5003.78 1716
5004.44 1717
5005.11 1685
5005.78 1703
5006.45 1749
5007.12 1699
5007.78 1729
5008.45 1796
5009.12 1858
5009.79 1774
5010.46 1796
5011.12 1852
5011.79 1850
5012.46 1783
5013.13 1840
5013.80 1821
5014.47 1815
5015.13 1865
5015.80 1884
5016.47 1814
5017.14 1817
5017.81 1855
5018.48 1908
5019.14 2085
5019.81 2085
5020.48 2154
5021.15 2297
5021.82 2442
5022.49 2459
5023.16 2480
5023.83 2551
5024.50 2473
5025.16 2376
5025.83 2334
5026.50 2232
5027.17 2272
5027.84 2173
5028.51 2058
5029.18 1964
5029.85 1964
5030.52 1953
5031.19 1871
5031.86 1897
5032.53 1880
5033.20 1841
5033.87 1792
5034.54 1802
5035.21 1785
5035.88 1805
5036.54 1785
5037.21 1790
5037.88 1777
5038.55 1754
5039.22 1698
5039.89 1775
5040.56 1775
5041.23 1787
5041.90 1820
5042.58 1794
5043.25 1673
5043.92 1762
5044.59 1742
5045.26 1713
5045.93 1702
5046.60 1640
5047.27 1721
5047.94 1724
5048.61 1662
5049.28 1725
5049.95 1718
5050.62 1719
5051.29 1727
5051.96 1711
5052.63 1622
5053.30 1657
5053.98 1680
5054.65 1701
5055.32 1704
5055.99 1636
5056.66 1639
5057.33 1706
5058.00 1680
5058.67 1730
5059.34 1707
5060.02 1616
5060.69 1697
5061.36 1693
5062.03 1738
5062.70 1767
5063.37 1746
5064.04 1775
5064.72 1696
5065.39 1723
5066.06 1728
5066.73 1716
5067.40 1756
5068.08 1741
5068.75 1710
5069.42 1721
5070.09 1703
5070.76 1702
5071.44 1622
5072.11 1647
5072.78 1697
5073.45 1739
5074.12 1734
5074.80 1747
5075.47 1836
5076.14 1887
5076.81 1917
5077.49 2033
5078.16 2004
5078.83 2051
5079.50 2132
5080.18 2095
5080.85 2009
5081.52 1992
5082.20 1947
5082.87 1889
5083.54 1932
5084.21 1799
5084.89 1800
5085.56 1865
5086.23 1915
5086.91 1920
5087.58 1909
5088.25 2030
5088.93 2065
5089.60 2109
5090.27 2360
5090.95 2405
5091.62 2429
5092.29 2467
5092.97 2451
5093.64 2421
5094.31 2441
5094.99 2390
5095.66 2275
5096.34 2205
5097.01 2168
5097.68 2119
5098.36 2007
5099.03 1963
5099.70 1961
5100.38 1926
5101.05 1931
5101.73 2031
5102.40 2074
5103.08 2112
5103.75 2143
5104.42 2117
5105.10 2245
5105.77 2223
5106.45 2141
5107.12 2130
5107.80 2043
5108.47 1983
5109.15 1971
5109.82 1928
5110.49 1896
5111.17 1897
5111.84 1863
5112.52 1851
5113.19 1827
5113.87 1858
5114.54 1850
5115.22 1868
5115.89 1887
5116.57 2033
5117.24 1963
5117.92 2010
5118.59 2000
5119.27 2032
5119.94 1995
5120.62 1917
5121.30 2008
5121.97 2013
5122.65 1941
5123.32 1875
5124.00 1894
5124.67 1929
5125.35 1939
5126.02 1814
5126.70 1895
5127.38 1894
5128.05 1957
5128.73 1959
5129.40 1953
5130.08 2013
5130.76 2102
5131.43 2219
5132.11 2212
5132.78 2206
5133.46 2332
5134.14 2318
5134.81 2266
5135.49 2268
5136.17 2153
5136.84 2029
5137.52 2033
5138.20 1982
5138.87 1980
5139.55 1924
5140.22 1937
5140.90 1867
5141.58 1833
5142.26 1813
5142.93 1788
5143.61 1833
5144.29 1821
5144.96 1822
5145.64 1847
5146.32 1856
5146.99 1874
5147.67 1877
5148.35 1881
5149.03 1887
5149.70 1901
5150.38 1869
5151.06 1813
5151.73 1846
5152.41 1859
5153.09 1818
5153.77 1745
5154.44 1814
5155.12 1793
5155.80 1716
5156.48 1723
5157.16 1643
5157.83 1701
5158.51 1680
5159.19 1619
5159.87 1632
5160.55 1655
5161.22 1586
5161.90 1597
5162.58 1585
5163.26 1597
5163.94 1631
5164.61 1669
5165.29 1665
5165.97 1648
5166.65 1639
5167.33 1602
5168.01 1616
5168.68 1582
5169.36 1590
5170.04 1553
5170.72 1679
5171.40 1644
5172.08 1590
5172.76 1595
5173.44 1592
5174.11 1652
5174.79 1617
5175.47 1629
5176.15 1647
5176.83 1675
5177.51 1652
5178.19 1642
5178.87 1674
5179.55 1664
5180.23 1674
5180.91 1614
5181.58 1633
5182.26 1638
5182.94 1681
5183.62 1602
5184.30 1606
5184.98 1598
5185.66 1593
5186.34 1565
5187.02 1583
5187.70 1587
5188.38 1560
5189.06 1596
5189.74 1542
5190.42 1582
5191.10 1602
5191.78 1603
5192.46 1559
5193.14 1551
5193.82 1543
5194.50 1603
5195.18 1599
5195.86 1617
5196.54 1621
5197.22 1606
5197.90 1674
5198.58 1574
5199.26 1592
5199.94 1545
5200.63 1638
5201.31 1686
5201.99 1682
5202.67 1591
5203.35 1639
5204.03 1676
5204.71 1712
5205.39 1697
5206.07 1712
5206.75 1726
5207.43 1803
5208.11 1764
5208.80 1774
5209.48 1904
5210.16 1992
5210.84 2057
5211.52 2099
5212.20 2259
5212.88 2241
5213.57 2392
5214.25 2314
5214.93 2258
5215.61 2191
5216.29 2167
5216.97 2166
5217.66 2144
5218.34 2178
5219.02 2147
5219.70 2111
5220.38 2103
5221.06 2137
5221.75 2114
5222.43 2131
5223.11 2049
5223.79 2174
5224.47 2068
5225.16 2035
5225.84 1967
5226.52 1876
5227.20 1901
5227.89 1873
5228.57 1872
5229.25 1806
5229.93 1828
5230.62 1839
5231.30 1849
5231.98 1831
5232.66 1770
5233.35 1806
5234.03 1788
5234.71 1802
5235.40 1824
5236.08 1842
5236.76 1882
5237.44 1867
5238.13 1894
5238.81 1878
5239.49 1866
5240.18 1925
5240.86 1857
5241.54 1912
5242.23 1920
5242.91 1864
5243.59 1869
5244.28 1841
5244.96 1803
5245.64 1843
5246.33 1847
5247.01 1852
5247.70 1889
5248.38 1876
5249.06 1995
5249.75 2030
5250.43 2073
5251.11 2079
5251.80 2130
5252.48 2084
5253.17 2084
5253.85 2060
5254.53 1977
5255.22 1915
5255.90 1896
5256.59 1926
5257.27 1935
5257.96 1983
5258.64 1957
5259.32 1902
5260.01 2007
5260.69 2058
5261.38 2014
5262.06 2039
5262.75 2009
5263.43 2022
5264.12 2066
5264.80 2043
5265.49 2029
5266.17 1969
5266.86 1968
5267.54 1992
5268.23 1964
5268.91 1962
5269.60 1945
5270.28 2008
5270.97 1935
5271.65 1865
5272.34 1804
5273.02 1868
5273.71 1860
5274.39 1906
5275.08 1998
5275.76 2057
5276.45 2108
5277.14 2204
5277.82 2288
5278.51 2370
5279.19 2510
5279.88 2606
5280.56 2588
5281.25 2630
5281.94 2591
5282.62 2506
5283.31 2415
5283.99 2343
5284.68 2333
5285.37 2213
5286.05 2157
5286.74 1978
5287.43 2009
5288.11 1938
5288.80 1974
5289.48 1963
5290.17 1961
5290.86 1956
5291.54 1928
5292.23 1968
5292.92 1992
5293.60 1977
5294.29 1933
5294.98 1981
5295.66 2037
5296.35 2125
5297.04 2147
5297.72 2120
5298.41 2272
5299.10 2431
5299.79 2546
5300.47 2694
5301.16 2689
5301.85 2811
5302.53 2815
5303.22 2870
5303.91 2777
5304.60 2687
5305.28 2683
5305.97 2531
5306.66 2415
5307.35 2438
5308.03 2420
5308.72 2384
5309.41 2428
5310.10 2510
5310.78 2507
5311.47 2551
5312.16 2522
5312.85 2593
5313.54 2577
5314.22 2514
5314.91 2523
5315.60 2451
5316.29 2527
5316.98 2506
5317.66 2541
5318.35 2520
5319.04 2641
5319.73 2828
5320.42 2844
5321.11 2864
5321.80 2932
5322.48 2889
5323.17 2793
5323.86 2673
5324.55 2676
5325.24 2644
5325.93 2727
5326.62 2655
5327.30 2756
5327.99 2731
5328.68 2741
5329.37 2779
5330.06 2859
5330.75 2889
5331.44 2856
5332.13 2958
5332.82 3054
5333.51 3124
5334.20 3241
5334.88 3285
5335.57 3196
5336.26 3327
5336.95 3216
5337.64 3169
5338.33 3150
5339.02 3213
5339.71 3302
5340.40 3381
5341.09 3513
5341.78 3649
5342.47 3700
5343.16 3750
5343.85 3882
5344.54 4008
5345.23 4181
5345.92 4444
5346.61 5039
5347.30 5864
5347.99 6736
5348.68 7948
5349.37 9288
5350.06 10723
5350.75 11601
5351.44 12130
5352.13 12286
5352.82 11626
5353.51 10570
5354.20 9336
5354.90 8184
5355.59 7115
5356.28 6183
5356.97 5225
5357.66 4510
5358.35 4008
5359.04 3682
5359.73 3272
5360.42 3045
5361.11 3015
5361.80 2827
5362.49 2720
5363.19 2771
5363.88 2769
5364.57 2823
5365.26 2746
5365.95 2856
5366.64 2844
5367.33 2881
5368.03 2764
5368.72 2632
5369.41 2475
5370.10 2459
5370.79 2419
5371.48 2408
5372.18 2333
5372.87 2179
5373.56 2188
5374.25 2155
5374.94 2181
5375.63 2207
5376.33 2185
5377.02 2184
5377.71 2182
5378.40 2219
5379.10 2269
5379.79 2284
5380.48 2250
5381.17 2300
5381.86 2282
5382.56 2197
5383.25 2203
5383.94 2210
5384.63 2318
5385.33 2264
5386.02 2315
5386.71 2370
5387.40 2436
5388.10 2538
5388.79 2614
5389.48 2624
5390.18 2653
5390.87 2619
5391.56 2628
5392.26 2624
5392.95 2615
5393.64 2542
5394.33 2505
5395.03 2450
5395.72 2412
5396.41 2342
5397.11 2311
5397.80 2318
5398.49 2305
5399.19 2250
5399.88 2218
5400.58 2153
5401.27 2307
5401.96 2282
5402.66 2240
5403.35 2186
5404.04 2300
5404.74 2254
5405.43 2291
5406.13 2277
5406.82 2386
5407.51 2352
5408.21 2344
5408.90 2293
5409.60 2257
5410.29 2245
5410.98 2160
5411.68 2123
5412.37 2201
5413.07 2173
5413.76 2177
5414.46 2122
5415.15 2102
5415.84 2114
5416.54 2072
5417.23 2092
5417.93 2118
5418.62 2076
5419.32 2026
5420.01 2080
5420.71 2104
5421.40 2112
5422.10 2107
5422.79 2170
5423.49 2126
5424.18 2047
5424.88 2069
5425.57 2083
5426.27 2001
5426.96 2033
5427.66 2015
5428.35 2012
5429.05 2076
5429.74 2028
5430.44 1976
5431.14 2012
5431.83 2078
5432.53 2088
5433.22 2055
5433.92 2126
5434.61 2154
5435.31 2139
5436.01 2174
5436.70 2268
5437.40 2285
5438.09 2275
5438.79 2311
5439.49 2224
5440.18 2175
5440.88 2220
5441.57 2216
5442.27 2191
5442.97 2207
5443.66 2193
5444.36 2271
5445.06 2352
5445.75 2349
5446.45 2305
5447.15 2337
5447.84 2421
5448.54 2427
5449.24 2521
5449.93 2613
5450.63 2565
5451.33 2670
5452.02 2681
5452.72 2643
5453.42 2562
5454.11 2548
5454.81 2476
5455.51 2337
5456.20 2309
5456.90 2298
5457.60 2249
5458.30 2339
5458.99 2373
5459.69 2286
5460.39 2382
5461.09 2264
5461.78 2339
5462.48 2261
5463.18 2330
5463.88 2435
5464.57 2390
5465.27 2334
5465.97 2388
5466.67 2387
5467.36 2345
5468.06 2313
5468.76 2277
5469.46 2341
5470.16 2357
5470.85 2427
5471.55 2371
5472.25 2467
5472.95 2461
5473.65 2455
5474.35 2522
5475.04 2629
5475.74 2658
5476.44 2607
5477.14 2714
5477.84 2974
5478.54 3166
5479.23 3470
5479.93 3627
5480.63 3671
5481.33 3781
5482.03 3793
5482.73 3639
5483.43 3393
5484.13 3344
5484.83 3204
5485.52 3069
5486.22 3022
5486.92 3004
5487.62 3025
5488.32 2968
5489.02 3001
5489.72 2961
5490.42 3034
5491.12 3052
5491.82 3006
5492.52 3063
5493.22 3147
5493.92 3235
5494.62 3258
5495.31 3236
5496.01 3253
5496.71 3357
5497.41 3564
5498.11 3724
5498.81 4146
5499.51 4574
5500.21 5315
5500.91 5809
5501.61 6042
5502.31 5821
5503.01 5476
5503.71 5096
5504.41 4619
5505.11 4256
5505.81 3796
5506.51 3521
5507.22 3409
5507.92 3292
5508.62 3181
5509.32 3104
5510.02 3136
5510.72 3037
5511.42 2960
5512.12 2951
5512.82 2942
5513.52 2815
5514.22 2889
5514.92 2829
5515.62 2774
5516.32 2796
5517.03 2708
5517.73 2686
5518.43 2670
5519.13 2707
5519.83 2673
5520.53 2650
5521.23 2658
5521.93 2610
5522.63 2582
5523.34 2517
5524.04 2476
5524.74 2503
5525.44 2355
5526.14 2296
5526.84 2238
5527.55 2279
5528.25 2215
5528.95 2187
5529.65 2117
5530.35 2044
5531.05 2090
5531.76 2038
5532.46 2007
5533.16 2071
5533.86 2062
5534.56 2058
5535.27 2052
5535.97 2092
5536.67 2079
5537.37 2102
5538.08 2116
5538.78 2067
5539.48 2069
5540.18 2070
5540.89 2023
5541.59 2007
5542.29 2018
5542.99 1941
5543.70 1958
5544.40 1917
5545.10 1927
5545.80 1936
5546.51 1947
5547.21 1923
5547.91 1915
5548.62 1988
5549.32 2026
5550.02 2042
5550.73 2038
5551.43 2007
5552.13 2041
5552.84 1988
5553.54 1943
5554.24 1970
5554.95 1974
5555.65 1984
5556.35 1862
5557.06 1838
5557.76 1896
5558.46 1900
5559.17 1866
5559.87 1937
5560.57 2004
5561.28 2039
5561.98 2048
5562.69 2122
5563.39 2165
5564.09 2205
5564.80 2186
5565.50 2281
5566.21 2238
5566.91 2245
5567.61 2220
5568.32 2161
5569.02 2208
5569.73 2195
5570.43 2070
5571.14 2136
5571.84 2173
5572.54 2038
5573.25 2068
5573.95 2105
5574.66 2145
5575.36 2119
5576.07 2192
5576.77 2202
5577.48 2126
5578.18 2227
5578.89 2292
5579.59 2217
5580.30 2224
5581.00 2184
5581.71 2117
5582.41 2033
5583.12 2012
5583.82 1948
5584.53 1921
5585.23 1918
5585.94 1903
5586.64 1825
5587.35 1805
5588.06 1804
5588.76 1789
5589.47 1784
5590.17 1807
5590.88 1745
5591.58 1770
5592.29 1787
5592.99 1762
5593.70 1789
5594.41 1814
5595.11 1774
5595.82 1807
5596.52 1771
5597.23 1751
5597.94 1716
5598.64 1759
5599.35 1746
5600.06 1707
5600.76 1739
5601.47 1718
5602.17 1793
5602.88 1735
5603.59 1663
5604.29 1709
5605.00 1768
5605.71 1816
5606.41 1782
5607.12 1771
5607.83 1787
5608.53 1780
5609.24 1772
5609.95 1726
5610.65 1773
5611.36 1781
5612.07 1837
5612.78 1795
5613.48 1754
5614.19 1731
5614.90 1691
5615.60 1747
5616.31 1743
5617.02 1719
5617.73 1742
5618.43 1741
5619.14 1671
5619.85 1716
5620.56 1725
5621.26 1733
5621.97 1739
5622.68 1739
5623.39 1770
5624.09 1774
5624.80 1768
5625.51 1765
5626.22 1805
5626.93 1801
5627.63 1838
5628.34 1878
5629.05 1838
5629.76 1891
5630.47 1889
5631.17 1830
5631.88 1919
5632.59 1849
5633.30 1888
5634.01 1861
5634.72 1899
5635.42 1906
5636.13 1839
5636.84 1913
5637.55 1879
5638.26 1920
5638.97 1852
5639.68 1891
5640.39 1915
5641.09 2030
5641.80 2047
5642.51 2073
5643.22 1954
5643.93 1945
5644.64 1955
5645.35 1976
5646.06 1892
5646.77 1886
5647.48 1851
5648.19 1835
5648.89 1871
5649.60 1909
5650.31 1870
5651.02 1916
5651.73 1951
5652.44 1983
5653.15 2003
5653.86 2098
5654.57 2208
5655.28 2140
5655.99 2194
5656.70 2321
5657.41 2328
5658.12 2356
5658.83 2323
5659.54 2321
5660.25 2229
5660.96 2178
5661.67 2127
5662.38 2071
5663.09 2079
5663.80 1999
5664.51 2057
5665.22 2018
5665.93 1958
5666.64 1991
5667.35 2022
5668.06 2056
5668.77 2072
5669.48 2121
5670.19 2300
5670.91 2275
5671.62 2308
5672.33 2354
5673.04 2274
5673.75 2218
5674.46 2182
5675.17 2149
5675.88 2036
5676.59 2107
5677.30 2080
5678.01 2055
5678.73 2045
5679.44 1954
5680.15 1960
5680.86 2016
5681.57 2026
5682.28 1985
5682.99 1875
5683.71 1904
5684.42 1890
5685.13 1869
5685.84 1876
5686.55 1919
5687.26 1949
5687.98 1928
5688.69 1959
5689.40 1915
5690.11 1925
5690.82 1953
5691.54 1963
5692.25 1941
5692.96 1976
5693.67 1904
5694.38 1843
5695.10 1884
5695.81 1912
5696.52 1865
5697.23 1863
5697.95 1849
5698.66 1854
5699.37 1810
5700.08 1820
5700.80 1778
5701.51 1827
5702.22 1802
5702.93 1791
5703.65 1852
5704.36 1824
5705.07 1931
5705.78 1886
5706.50 1825
5707.21 1927
5707.92 1879
5708.64 1833
5709.35 1885
5710.06 1930
5710.78 1937
5711.49 1915
5712.20 1820
5712.92 1863
5713.63 1871
5714.34 1948
5715.06 1879
5715.77 1863
5716.48 1882
5717.20 1934
5717.91 1912
5718.62 1886
5719.34 1818
5720.05 1920
5720.77 1901
5721.48 1950
5722.19 2000
5722.91 1992
5723.62 1879
5724.33 1903
5725.05 1956
5725.76 1866
5726.48 1995
5727.19 2009
5727.91 2080
5728.62 2045
5729.33 1994
5730.05 2072
5730.76 2098
5731.48 2101
5732.19 2124
5732.91 2079
5733.62 2123
5734.34 2204
5735.05 2181
5735.77 2157
5736.48 2235
5737.20 2302
5737.91 2323
5738.63 2271
5739.34 2334
5740.06 2296
5740.77 2302
5741.49 2270
5742.20 2205
5742.92 2246
5743.63 2272
5744.35 2260
5745.06 2238
5745.78 2324
5746.49 2316
5747.21 2452
5747.92 2337
5748.64 2414
5749.35 2559
5750.07 2559
5750.79 2714
5751.50 2930
5752.22 3180
5752.93 3531
5753.65 3837
5754.36 3899
5755.08 4045
5755.80 3964
5756.51 3871
5757.23 3820
5757.95 3556
5758.66 3367
5759.38 3204
5760.09 3015
5760.81 2848
5761.53 2847
5762.24 2837
5762.96 2836
5763.68 2787
5764.39 2803
5765.11 2748
5765.83 2756
5766.54 2747
5767.26 2700
5767.98 2730
5768.69 2763
5769.41 2859
5770.13 2910
5770.84 2896
5771.56 2956
5772.28 3008
5772.99 2965
5773.71 2946
5774.43 2949
5775.15 2974
5775.86 3125
5776.58 3236
5777.30 3280
5778.01 3324
5778.73 3410
5779.45 3491
5780.17 3576
5780.88 3525
5781.60 3592
5782.32 3600
5783.04 3651
5783.76 3723
5784.47 3792
5785.19 3792
5785.91 3831
5786.63 3928
5787.34 3944
5788.06 4025
5788.78 4101
5789.50 4371
5790.22 4634
5790.94 4764
5791.65 5142
5792.37 5395
5793.09 5763
5793.81 5921
5794.53 5985
5795.25 6312
5795.96 6749
5796.68 7420
5797.40 8665
5798.12 10726
5798.84 13353
5799.56 16449
5800.28 19401
5800.99 21348
5801.71 21466
5802.43 20136
5803.15 18170
5803.87 15584
5804.59 13568
5805.31 11669
5806.03 10035
5806.75 9161
5807.47 8778
5808.18 8407
5808.90 8282
5809.62 8366
5810.34 7843
5811.06 7612
5811.78 7429
5812.50 7434
5813.22 7468
5813.94 7658
5814.66 7630
5815.38 7560
5816.10 7302
5816.82 7201
5817.54 6855
5818.26 6882
5818.98 6523
5819.70 6211
5820.42 6060
5821.14 5883
5821.86 5658
5822.58 5576
5823.30 5339
5824.02 5070
5824.74 4805
5825.46 4764
5826.18 4744
5826.90 4533
5827.62 4427
5828.34 4411
5829.06 4280
5829.78 4198
5830.50 4093
5831.22 4009
5831.95 3964
5832.67 3901
5833.39 3819
5834.11 3732
5834.83 3686
5835.55 3609
5836.27 3529
5836.99 3546
5837.71 3603
5838.43 3579
5839.15 3535
5839.88 3581
5840.60 3610
5841.32 3594
5842.04 3512
5842.76 3438
5843.48 3333
5844.20 3278
5844.93 3269
5845.65 3214
5846.37 3191
5847.09 3121
5847.81 3198
5848.53 3180
5849.26 3138
5849.98 3208
5850.70 3097
5851.42 3132
5852.14 3239
5852.87 3234
5853.59 3152
5854.31 3154
5855.03 3102
5855.75 3052
5856.48 3046
5857.20 3036
5857.92 3027
5858.64 2973
5859.37 3006
5860.09 2931
5860.81 2869
5861.53 2861
5862.26 2908
5862.98 2900
5863.70 2971
5864.42 2902
5865.15 2897
5865.87 2858
5866.59 2886
5867.31 2912
5868.04 2837
5868.76 2794
5869.48 2867
5870.21 2933
5870.93 2940
5871.65 3033
5872.38 3034
5873.10 3047
5873.82 3106
5874.55 2963
5875.27 2968
5875.99 2910
5876.72 2917
5877.44 2902
5878.16 2879
5878.89 2843
5879.61 2809
5880.33 2762
5881.06 2780
5881.78 2758
5882.51 2743
5883.23 2798
5883.95 2792
5884.68 2756
5885.40 2845
5886.13 2873
5886.85 2859
5887.57 2806
5888.30 2755
5889.02 2719
5889.75 2654
5890.47 2601
5891.20 2575
5891.92 2534
5892.64 2514
5893.37 2555
5894.09 2516
5894.82 2457
5895.54 2477
5896.27 2503
5896.99 2405
5897.72 2350
5898.44 2444
5899.17 2426
5899.89 2372
5900.62 2388
5901.34 2391
5902.07 2330
5902.79 2239
5903.52 2345
5904.24 2308
5904.97 2295
5905.69 2252
5906.42 2252
5907.14 2303
5907.87 2341
5908.59 2266
5909.32 2223
5910.04 2185
5910.77 2219
5911.50 2256
5912.22 2233
5912.95 2267
5913.67 2231
5914.40 2165
5915.12 2227
5915.85 2275
5916.58 2273
5917.30 2333
5918.03 2265
5918.75 2290
5919.48 2245
5920.21 2319
5920.93 2287
5921.66 2316
5922.39 2287
5923.11 2347
5923.84 2386
5924.56 2337
5925.29 2421
5926.02 2402
5926.74 2468
5927.47 2481
5928.20 2429
5928.92 2356
5929.65 2443
5930.38 2489
5931.10 2514
5931.83 2601
5932.56 2611
5933.28 2783
5934.01 3057
5934.74 3171
5935.47 3451
5936.19 3757
5936.92 3775
5937.65 3797
5938.37 3701
5939.10 3583
5939.83 3543
5940.56 3360
5941.28 3218
5942.01 3086
5942.74 3104
5943.47 3026
5944.19 2943
5944.92 2953
5945.65 2896
5946.38 2889
5947.11 2917
5947.83 2917
5948.56 2943
5949.29 3168
5950.02 3398
5950.74 3438
5951.47 3702
5952.20 3922
5952.93 4045
5953.66 3944
5954.39 3837
5955.11 3659
5955.84 3501
5956.57 3507
5957.30 3455
5958.03 3327
5958.76 3381
5959.48 3411
5960.21 3350
5960.94 3389
5961.67 3535
5962.40 3533
5963.13 3323
5963.86 3690
5964.59 3875
5965.31 4278
5966.04 4642
5966.77 5102
5967.50 5262
5968.23 5334
5968.96 5330
5969.69 5020
5970.42 4740
5971.15 4385
5971.88 4200
5972.61 4080
5973.34 3971
5974.06 3923
5974.79 3862
5975.52 3898
5976.25 3898
5976.98 3847
5977.71 3807
5978.44 3838
5979.17 3959
5979.90 4004
5980.63 4071
5981.36 4165
5982.09 4181
5982.82 4144
5983.55 4123
5984.28 4172
5985.01 4158
5985.74 4202
5986.47 4226
5987.20 4155
5987.93 4080
5988.66 4099
5989.39 4112
5990.12 4133
5990.85 4156
5991.58 4118
5992.32 4104
5993.05 4111
5993.78 4199
5994.51 4246
5995.24 4333
5995.97 4234
5996.70 4254
5997.43 4223
5998.16 4323
5998.89 4306
5999.62 4235
6000.35 4229
6001.09 4179
6001.82 4154
6002.55 4146
6003.28 4008
6004.01 3995
6004.74 4054
6005.47 4196
6006.20 4342
6006.94 4642
6007.67 4883
6008.40 5381
6009.13 6008
6009.86 6806
6010.59 7441
6011.33 8291
6012.06 8937
6012.79 9515
6013.52 9686
6014.25 9455
6014.98 9275
6015.72 8958
6016.45 8529
6017.18 7720
6017.91 7022
6018.64 6298
6019.38 5659
6020.11 5078
6020.84 4636
6021.57 4313
6022.31 4047
6023.04 3751
6023.77 3695
6024.50 3565
6025.24 3504
6025.97 3395
6026.70 3271
6027.43 3205
6028.17 3184
6028.90 3048
6029.63 3007
6030.37 2886
6031.10 2841
6031.83 2898
6032.56 2868
6033.30 2853
6034.03 2844
6034.76 2738
6035.50 2751
6036.23 2813
6036.96 2806
6037.70 2911
6038.43 2908
6039.16 2979
6039.90 2946
6040.63 2943
6041.36 2899
6042.10 2950
6042.83 2956
6043.56 3023
6044.30 3014
6045.03 3036
6045.77 2944
6046.50 3001
6047.23 2918
6047.97 2891
6048.70 3036
6049.44 3113
6050.17 3119
6050.90 3153
6051.64 3265
6052.37 3279
6053.11 3321
6053.84 3408
6054.57 3396
6055.31 3243
6056.04 3182
6056.78 3145
6057.51 3180
6058.25 3108
6058.98 3170
6059.72 3118
6060.45 3040
6061.19 3026
6061.92 3025
6062.66 3099
6063.39 3070
6064.13 2933
6064.86 2927
6065.60 2905
6066.33 3009
6067.07 2880
6067.80 2909
6068.54 2867
6069.27 2771
6070.01 2790
6070.74 2755
6071.48 2670
6072.21 2715
6072.95 2676
6073.68 2644
6074.42 2673
6075.15 2619
6075.89 2659
6076.63 2628
6077.36 2641
6078.10 2640
6078.83 2560
6079.57 2494
6080.30 2473
6081.04 2475
6081.78 2528
6082.51 2480
6083.25 2444
6083.98 2441
6084.72 2391
6085.46 2409
6086.19 2425
6086.93 2373
6087.67 2355
6088.40 2410
6089.14 2420
6089.88 2430
6090.61 2454
6091.35 2399
6092.09 2390
6092.82 2417
6093.56 2415
6094.30 2378
6095.03 2359
6095.77 2309
6096.51 2370
6097.24 2372
6097.98 2342
6098.72 2271
6099.45 2345
6100.19 2346
6100.93 2394
6101.67 2354
6102.40 2300
6103.14 2242
6103.88 2322
6104.61 2289
6105.35 2242
6106.09 2237
6106.83 2216
6107.56 2289
6108.30 2281
6109.04 2216
6109.78 2247
6110.51 2306
6111.25 2309
6111.99 2342
6112.73 2309
6113.47 2381
6114.20 2385
6114.94 2369
6115.68 2329
6116.42 2335
6117.16 2425
6117.89 2377
6118.63 2357
6119.37 2378
6120.11 2459
6120.85 2527
6121.59 2490
6122.32 2542
6123.06 2612
6123.80 2596
6124.54 2549
6125.28 2689
6126.02 2583
6126.76 2584
6127.49 2552
6128.23 2555
6128.97 2611
6129.71 2578
6130.45 2575
6131.19 2556
6131.93 2496
6132.67 2494
6133.41 2511
6134.15 2492
6134.88 2518
6135.62 2526
6136.36 2610
6137.10 2673
6137.84 2768
6138.58 2714
6139.32 2708
6140.06 2737
6140.80 2744
6141.54 2775
6142.28 2758
6143.02 2709
6143.76 2616
6144.50 2562
6145.24 2577
6145.98 2691
6146.72 2680
6147.46 2720
6148.20 2642
6148.94 2625
6149.68 2709
6150.42 2696
6151.16 2739
6151.90 2809
6152.64 2783
6153.38 2859
6154.12 2868
6154.86 2886
6155.60 2908
6156.34 2922
6157.08 2944
6157.82 2953
6158.56 2910
6159.30 2942
6160.04 2997
6160.78 3051
6161.52 3082
6162.27 3217
6163.01 3347
6163.75 3546
6164.49 3595
6165.23 3845
6165.97 3950
6166.71 4105
6167.45 4209
6168.19 4198
6168.94 4126
6169.68 4147
6170.42 4039
6171.16 3920
6171.90 3909
6172.64 3897
6173.38 3801
6174.13 3780
6174.87 3705
6175.61 3658
6176.35 3732
6177.09 3719
6177.83 3705
6178.58 3722
6179.32 3857
6180.06 3872
6180.80 3985
6181.54 4022
6182.28 4024
6183.03 4111
6183.77 4165
6184.51 4148
6185.25 4180
6186.00 4158
6186.74 4234
6187.48 4282
6188.22 4348
6188.97 4500
6189.71 4422
6190.45 4626
6191.19 4853
6191.94 4848
6192.68 5047
6193.42 5067
6194.16 5102
6194.91 5128
6195.65 5116
6196.39 5121
6197.13 5160
6197.88 5173
6198.62 5179
6199.36 5191
6200.11 5112
6200.85 5169
6201.59 5239
6202.34 5463
6203.08 5833
6203.82 6252
6204.57 7168
6205.31 8576
6206.05 10658
6206.80 13354
6207.54 16116
6208.28 18998
6209.03 20945
6209.77 21740
6210.52 21784
6211.26 20872
6212.00 19420
6212.75 17459
6213.49 15402
6214.23 13354
6214.98 11673
6215.72 10144
6216.47 8873
6217.21 7767
6217.95 6899
6218.70 6395
6219.44 6030
6220.19 5819
6220.93 5679
6221.68 5711
6222.42 5912
6223.17 6118
6223.91 6487
6224.65 6619
6225.40 6660
6226.14 6619
6226.89 6275
6227.63 6052
6228.38 5663
6229.12 5266
6229.87 4799
6230.61 4529
6231.36 4276
6232.10 4127
6232.85 3975
6233.59 3821
6234.34 3794
6235.08 3752
6235.83 3758
6236.57 3737
6237.32 3870
6238.06 3957
6238.81 3979
6239.56 3965
6240.30 4037
6241.05 4088
6241.79 4188
6242.54 4268
6243.28 4110
6244.03 4059
6244.77 4251
6245.52 4357
6246.27 4580
6247.01 4878
6247.76 5155
6248.50 5485
6249.25 5789
6250.00 5725
6250.74 5634
6251.49 5511
6252.23 5274
6252.98 5000
6253.73 5022
6254.47 4861
6255.22 4680
6255.97 4671
6256.71 4587
6257.46 4601
6258.21 4660
6258.95 4621
6259.70 4792
6260.45 4715
6261.19 4692
6261.94 4570
6262.69 4588
6263.43 4623
6264.18 4778
6264.93 4754
6265.67 5062
6266.42 5320
6267.17 5715
6267.92 5999
6268.66 6307
6269.41 6532
6270.16 6587
6270.90 6498
6271.65 6351
6272.40 6074
6273.15 6089
6273.89 6116
6274.64 6222
6275.39 6621
6276.14 6961
6276.89 7095
6277.63 7198
6278.38 6941
6279.13 6784
6279.88 6368
6280.62 5978
6281.37 5502
6282.12 5159
6282.87 4809
6283.62 4487
6284.36 4275
6285.11 4132
6285.86 4030
6286.61 3904
6287.36 4034
6288.11 4191
6288.85 4279
6289.60 4286
6290.35 4254
6291.10 4242
6291.85 4173
6292.60 4138
6293.35 4016
6294.09 3888
6294.84 3801
6295.59 3651
6296.34 3669
6297.09 3664
6297.84 3544
6298.59 3501
6299.34 3419
6300.09 3367
6300.83 3355
6301.58 3400
6302.33 3432
6303.08 3495
6303.83 3522
6304.58 3532
6305.33 3398
6306.08 3402
6306.83 3342
6307.58 3287
6308.33 3268
6309.08 3336
6309.83 3324
6310.58 3291
6311.33 3332
6312.08 3308
6312.83 3436
6313.58 3390
6314.33 3403
6315.08 3328
6315.83 3236
6316.58 3296
6317.33 3338
6318.08 3336
6318.83 3283
6319.58 3240
6320.33 3213
6321.08 3213
6321.83 3109
6322.58 3072
6323.33 3020
6324.08 2986
6324.83 2923
6325.58 2885
6326.33 2906
6327.08 2891
6327.83 2844
6328.58 2876
6329.33 2891
6330.08 2834
6330.84 2834
6331.59 2837
6332.34 2779
6333.09 2772
6333.84 2814
6334.59 2739
6335.34 2725
6336.09 2707
6336.84 2688
6337.60 2815
6338.35 2817
6339.10 2739
6339.85 2724
6340.60 2680
6341.35 2687
6342.10 2739
6342.86 2811
6343.61 2736
6344.36 2728
6345.11 2746
6345.86 2820
6346.61 2854
6347.37 2826
6348.12 2876
6348.87 2885
6349.62 2925
6350.37 2860
6351.13 2963
6351.88 2989
6352.63 3050
6353.38 3154
6354.14 3087
6354.89 3091
6355.64 3096
6356.39 3064
6357.14 3092
6357.90 2978
6358.65 2917
6359.40 2844
6360.16 2837
6360.91 2790
6361.66 2822
6362.41 2848
6363.17 2840
6363.92 2841
6364.67 2845
6365.42 2872
6366.18 2783
6366.93 2844
6367.68 2858
6368.44 2971
6369.19 2979
6369.94 2907
6370.70 2937
6371.45 2958
6372.20 3071
6372.96 2938
6373.71 2954
6374.46 2880
6375.22 2876
6375.97 2888
6376.72 2850
6377.48 2895
6378.23 2871
6378.99 2809
6379.74 2899
6380.49 2890
6381.25 2900
6382.00 2904
6382.75 2822
6383.51 2772
6384.26 2877
6385.02 2858
6385.77 3001
6386.53 3222
6387.28 3552
6388.03 3974
6388.79 4495
6389.54 4795
6390.30 4856
6391.05 4846
6391.81 4717
6392.56 4497
6393.31 4107
6394.07 3818
6394.82 3624
6395.58 3307
6396.33 3055
6397.09 2907
6397.84 2752
6398.60 2667
6399.35 2532
6400.11 2498
6400.86 2468
6401.62 2392
6402.37 2429
6403.13 2409
6403.88 2432
6404.64 2483
6405.39 2521
6406.15 2481
6406.90 2421
6407.66 2425
6408.42 2418
6409.17 2426
6409.93 2480
6410.68 2480
6411.44 2415
6412.19 2332
6412.95 2317
6413.71 2283
6414.46 2262
6415.22 2350
6415.97 2302
6416.73 2381
6417.48 2417
6418.24 2373
6419.00 2425
6419.75 2355
6420.51 2365
6421.27 2333
6422.02 2421
6422.78 2475
6423.53 2427
6424.29 2506
6425.05 2527
6425.80 2500
6426.56 2442
6427.32 2404
6428.07 2344
6428.83 2410
6429.59 2332
6430.34 2341
6431.10 2233
6431.86 2244
6432.61 2270
6433.37 2272
6434.13 2305
6434.89 2291
6435.64 2281
6436.40 2269
6437.16 2320
6437.91 2251
6438.67 2343
6439.43 2303
6440.19 2217
6440.94 2214
6441.70 2272
6442.46 2244
6443.22 2256
6443.97 2209
6444.73 2179
6445.49 2189
6446.25 2153
6447.00 2178
6447.76 2212
6448.52 2218
6449.28 2221
6450.04 2205
6450.79 2280
6451.55 2186
6452.31 2211
6453.07 2120
6453.83 2128
6454.58 2136
6455.34 2197
6456.10 2197
6456.86 2224
6457.62 2172
6458.38 2190
6459.13 2261
6459.89 2186
6460.65 2102
6461.41 2163
6462.17 2220
6462.93 2227
6463.69 2180
6464.44 2143
6465.20 2163
6465.96 2174
6466.72 2175
6467.48 2177
6468.24 2115
6469.00 2145
6469.76 2191
6470.52 2108
6471.28 2207
6472.03 2217
6472.79 2195
6473.55 2195
6474.31 2188
6475.07 2162
6475.83 2170
6476.59 2130
6477.35 2124
6478.11 2159
6478.87 2173
6479.63 2224
6480.39 2184
6481.15 2213
6481.91 2273
6482.67 2332
6483.43 2299
6484.19 2323
6484.95 2269
6485.71 2339
6486.47 2369
6487.23 2388
6487.99 2422
6488.75 2423
6489.51 2459
6490.27 2499
6491.03 2487
6491.79 2416
6492.55 2508
6493.31 2645
6494.07 2611
6494.83 2609
6495.59 2654
6496.35 2655
6497.11 2679
6497.87 2711
6498.64 2628
6499.40 2674
6500.16 2704
6500.92 2705
6501.68 2720
6502.44 2724
6503.20 2772
6503.96 2746
6504.72 2686
6505.48 2760
6506.25 2817
6507.01 2768
6507.77 2803
6508.53 2889
6509.29 2775
6510.05 2891
6510.81 2887
6511.57 2844
6512.34 2884
6513.10 2853
6513.86 2882
6514.62 2884
6515.38 2861
6516.15 2907
6516.91 2978
6517.67 3013
6518.43 3066
6519.19 3158
6519.95 3247
6520.72 3284
6521.48 3357
6522.24 3603
6523.00 3999
6523.77 4416
6524.53 4752
6525.29 5185
6526.05 5612
6526.81 5907
6527.58 6090
6528.34 6092
6529.10 6011
6529.86 5821
6530.63 5425
6531.39 4976
6532.15 4675
6532.92 4398
6533.68 4150
6534.44 3973
6535.20 3765
6535.97 3570
6536.73 3497
6537.49 3404
6538.26 3304
6539.02 3164
6539.78 3149
6540.55 3017
6541.31 2906
6542.07 2885
6542.84 2866
6543.60 2836
6544.36 2722
6545.13 2658
6545.89 2636
6546.65 2615
6547.42 2601
6548.18 2640
6548.94 2665
6549.71 2639
6550.47 2652
6551.24 2626
6552.00 2628
6552.76 2602
6553.53 2660
6554.29 2731
6555.06 2740
6555.82 2744
6556.58 2738
6557.35 2827
6558.11 2811
6558.88 2819
6559.64 2928
6560.41 2910
6561.17 2861
6561.93 2963
6562.70 3055
6563.46 3036
6564.23 2955
6564.99 2990
6565.76 2977
6566.52 2961
6567.29 2969
6568.05 2916
6568.82 2856
6569.58 2926
6570.35 2946
6571.11 2963
6571.88 2994
6572.64 3091
6573.41 3130
6574.17 3169
6574.94 3070
6575.70 3164
6576.47 3177
6577.23 3224
6578.00 3299
6578.76 3286
6579.53 3315
6580.29 3357
6581.06 3435
6581.83 3497
6582.59 3495
6583.36 3455
6584.12 3512
6584.89 3421
6585.65 3497
6586.42 3468
6587.19 3500
6587.95 3579
6588.72 3556
6589.48 3738
6590.25 3975
6591.02 4177
6591.78 4536
6592.55 4830
6593.32 5037
6594.08 5249
6594.85 5397
6595.61 5494
6596.38 5225
6597.15 5071
6597.91 4794
6598.68 4521
6599.45 4249
6600.21 4078
6600.98 3801
6601.75 3559
6602.51 3425
6603.28 3321
6604.05 3232
6604.82 3073
6605.58 3038
6606.35 3028
6607.12 2960
6607.88 3054
6608.65 3044
6609.42 2987
6610.19 2968
6610.95 2974
6611.72 2993
6612.49 2996
6613.25 2924
6614.02 3013
6614.79 3062
6615.56 3106
6616.32 3053
6617.09 3157
6617.86 3216
6618.63 3282
6619.40 3288
6620.16 3273
6620.93 3375
6621.70 3336
6622.47 3321
6623.24 3323
6624.00 3328
6624.77 3331
6625.54 3352
6626.31 3286
6627.08 3296
6627.84 3245
6628.61 3392
6629.38 3504
6630.15 3602
6630.92 3997
6631.69 4493
6632.46 5016
6633.22 5711
6633.99 6092
6634.76 6444
6635.53 6653
6636.30 6514
6637.07 6138
6637.84 5840
6638.61 5478
6639.37 5049
6640.14 4617
6640.91 4228
6641.68 3866
6642.45 3686
6643.22 3367
6643.99 3277
6644.76 3272
6645.53 3179
6646.30 3183
6647.07 3165
6647.84 3247
6648.61 3236
6649.37 3228
6650.14 3244
6650.91 3263
6651.68 3277
6652.45 3316
6653.22 3287
6653.99 3265
6654.76 3201
6655.53 3269
6656.30 3193
6657.07 3178
6657.84 3177
6658.61 3087
6659.38 3048
6660.15 2996
6660.92 2933
6661.69 2960
6662.46 3011
6663.23 3040
6664.00 2944
6664.77 2978
6665.55 3112
6666.32 3114
6667.09 3140
6667.86 3110
6668.63 3126
6669.40 3116
6670.17 3138
6670.94 3035
6671.71 2999
6672.48 3011
6673.25 3063
6674.02 2990
6674.79 2917
6675.57 3024
6676.34 3072
6677.11 3125
6677.88 2997
6678.65 3002
6679.42 2993
6680.19 2991
6680.96 3051
6681.74 3154
6682.51 3310
6683.28 3338
6684.05 3574
6684.82 3691
6685.59 3746
6686.37 3687
6687.14 3660
6687.91 3548
6688.68 3487
6689.45 3401
6690.22 3253
6691.00 3206
6691.77 3154
6692.54 3014
6693.31 2962
6694.08 2904
6694.86 2925
6695.63 2981
6696.40 2978
6697.17 2876
6697.95 2919
6698.72 2869
6699.49 2858
6700.26 2876
6701.04 2879
6701.81 2787
6702.58 2749
6703.35 2785
6704.13 2790
6704.90 2778
6705.67 2816
6706.44 2743
6707.22 2636
6707.99 2726
6708.76 2604
6709.54 2600
6710.31 2567
6711.08 2558
6711.86 2625
6712.63 2602
6713.40 2518
6714.17 2569
6714.95 2629
6715.72 2589
6716.50 2623
6717.27 2570
6718.04 2634
6718.82 2551
6719.59 2528
6720.36 2581
6721.14 2642
6721.91 2678
6722.68 2571
6723.46 2568
6724.23 2554
6725.01 2515
6725.78 2519
6726.55 2545
6727.33 2506
6728.10 2459
6728.88 2498
6729.65 2529
6730.42 2555
6731.20 2612
6731.97 2630
6732.75 2707
6733.52 2674
6734.30 2723
6735.07 2795
6735.84 2668
6736.62 2735
6737.39 2741
6738.17 2717
6738.94 2613
6739.72 2711
6740.49 2661
6741.27 2713
6742.04 2664
6742.82 2727
6743.59 2727
6744.37 2777
6745.14 2819
6745.92 2868
6746.69 2881
6747.47 2875
6748.24 2895
6749.02 2987
6749.79 3186
6750.57 3380
6751.34 3516
6752.12 3554
6752.90 3684
6753.67 3797
6754.45 3741
6755.22 3666
6756.00 3489
6756.77 3305
6757.55 3180
6758.33 3070
6759.10 2934
6759.88 2870
6760.65 2846
6761.43 2766
6762.20 2772
6762.98 2710
6763.76 2690
6764.53 2774
6765.31 2742
6766.09 2683
6766.86 2689
6767.64 2627
6768.41 2683
6769.19 2646
6769.97 2625
6770.74 2593
6771.52 2587
6772.30 2567
6773.07 2593
6773.85 2459
6774.63 2457
6775.40 2615
6776.18 2561
6776.96 2522
6777.74 2501
6778.51 2513
6779.29 2551
6780.07 2604
6780.84 2688
6781.62 2626
6782.40 2613
6783.17 2630
6783.95 2602
6784.73 2539
6785.51 2509
6786.28 2608
6787.06 2558
6787.84 2511
6788.62 2416
6789.39 2412
6790.17 2426
6790.95 2476
6791.73 2440
6792.51 2385
6793.28 2392
6794.06 2420
6794.84 2412
6795.62 2356
6796.39 2376
6797.17 2360
6797.95 2406
6798.73 2401
6799.51 2441
6800.29 2367
6801.06 2446
6801.84 2494
6802.62 2513
6803.40 2543
6804.18 2639
6804.96 2777
6805.73 2798
6806.51 2758
6807.29 2667
6808.07 2659
6808.85 2641
6809.63 2547
6810.41 2574
6811.18 2624
6811.96 2649
6812.74 2623
6813.52 2537
6814.30 2574
6815.08 2539
6815.86 2599
6816.64 2617
6817.42 2667
6818.20 2678
6818.98 2664
6819.76 2630
6820.53 2570
6821.31 2508
6822.09 2560
6822.87 2530
6823.65 2479
6824.43 2459
6825.21 2495
6825.99 2465
6826.77 2471
6827.55 2443
6828.33 2464
6829.11 2425
6829.89 2452
6830.67 2547
6831.45 2512
6832.23 2399
6833.01 2392
6833.79 2410
6834.57 2408
6835.35 2336
6836.13 2325
6836.91 2339
6837.69 2375
6838.47 2354
6839.25 2330
6840.03 2338
6840.81 2387
6841.59 2365
6842.37 2309
6843.16 2346
6843.94 2381
6844.72 2295
6845.50 2392
6846.28 2548
6847.06 2769
6847.84 3113
6848.62 3562
6849.40 4047
6850.18 4439
6850.96 4730
6851.75 4754
6852.53 4655
6853.31 4524
6854.09 4227
6854.87 3961
6855.65 3740
6856.43 3451
6857.22 3213
6858.00 3036
6858.78 2940
6859.56 2815
6860.34 2675
6861.12 2702
6861.90 2657
6862.69 2714
6863.47 2758
6864.25 2788
6865.03 2762
6865.81 2904
6866.60 2988
6867.38 3033
6868.16 3001
6868.94 2914
6869.72 2807
6870.51 2755
6871.29 2658
6872.07 2753
6872.85 2668
6873.64 2673
6874.42 2605
6875.20 2622
6875.98 2687
6876.77 2653
6877.55 2727
6878.33 2815
6879.11 2906
6879.90 2973
6880.68 3025
6881.46 3028
6882.25 3004
6883.03 3029
6883.81 3160
6884.59 3334
6885.38 3537
6886.16 4042
6886.94 4493
6887.73 5043
6888.51 5221
6889.29 5169
6890.08 4963
6890.86 4657
6891.64 4358
6892.43 3975
6893.21 3656
6893.99 3401
6894.78 3360
6895.56 3184
6896.35 3138
6897.13 3061
6897.91 3037
6898.70 2982
6899.48 2930
6900.26 3011
6901.05 3099
6901.83 2973
6902.62 3120
6903.40 3115
6904.18 3085
6904.97 3148
6905.75 3058
6906.54 3110
6907.32 3069
6908.11 3067
6908.89 3006
6909.67 2946
6910.46 2917
6911.24 2851
6912.03 2763
6912.81 2764
6913.60 2803
6914.38 2784
6915.17 2716
6915.95 2765
6916.74 2748
6917.52 2676
6918.31 2763
6919.09 2678
6919.88 2695
6920.66 2694
6921.45 2683
6922.23 2792
6923.02 2723
6923.80 2633
6924.59 2729
6925.37 2662
6926.16 2681
6926.94 2746
6927.73 2744
6928.51 2713
6929.30 2709
6930.09 2723
6930.87 2754
6931.66 2718
6932.44 2721
6933.23 2718
6934.01 2680
6934.80 2733
6935.59 2726
6936.37 2724
6937.16 2788
6937.94 2912
6938.73 3039
6939.52 3038
6940.30 3206
6941.09 3217
6941.88 3369
6942.66 3304
6943.45 3439
6944.23 3455
6945.02 3474
6945.81 3552
6946.59 3591
6947.38 3677
6948.17 3895
6948.95 3931
6949.74 4014
6950.53 4054
6951.31 3922
6952.10 3882
6952.89 3836
6953.67 3813
6954.46 3856
6955.25 3871
6956.04 3919
6956.82 4010
6957.61 4131
6958.40 4071
6959.18 4017
6959.97 4097
6960.76 4189
6961.55 4175
6962.33 4164
6963.12 4132
6963.91 4168
6964.70 4227
6965.48 4247
6966.27 4258
6967.06 4263
6967.85 4284
6968.63 4349
6969.42 4528
6970.21 4589
6971.00 4584
6971.79 4596
6972.57 4629
6973.36 4709
6974.15 4784
6974.94 4758
6975.73 4721
6976.52 4681
6977.30 4800
6978.09 4845
6978.88 5037
6979.67 5232
6980.46 5593
6981.25 6255
6982.03 7071
6982.82 8185
6983.61 9528
6984.40 10736
6985.19 11617
6985.98 12204
6986.77 12318
6987.55 12130
6988.34 11634
6989.13 10843
6989.92 10139
6990.71 9400
6991.50 8503
6992.29 7770
6993.08 7348
6993.87 7096
6994.66 7020
6995.45 7293
6996.24 8002
6997.02 9096
6997.81 10493
6998.60 11714
6999.39 12631
7000.18 13166
7000.97 13115
7001.76 12799
7002.55 11912
7003.34 10811
7004.13 9757
7004.92 8796
7005.71 7861
7006.50 6932
7007.29 6227
7008.08 5562
7008.87 5252
7009.66 4824
7010.45 4674
7011.24 4540
7012.03 4453
7012.82 4471
7013.61 4553
7014.40 4519
7015.19 4604
7015.98 4557
7016.77 4445
7017.56 4238
7018.35 4142
7019.15 3934
7019.94 3871
7020.73 3735
7021.52 3647
7022.31 3665
7023.10 3724
7023.89 3804
7024.68 3684
7025.47 3744
7026.26 3842
7027.05 3813
7027.85 3789
7028.64 3949
7029.43 3823
7030.22 3805
7031.01 3776
7031.80 3733
7032.59 3648
7033.38 3758
7034.18 3729
7034.97 3713
7035.76 3797
7036.55 3954
7037.34 4022
7038.13 4088
7038.93 4163
7039.72 4243
7040.51 4322
7041.30 4455
7042.09 4477
7042.89 4531
7043.68 4600
7044.47 4616
7045.26 4727
7046.05 4831
7046.85 4886
7047.64 5077
7048.43 5466
7049.22 5759
7050.01 6093
7050.81 6335
7051.60 6401
7052.39 6304
7053.18 6030
7053.98 5824
7054.77 5523
7055.56 5368
7056.36 5266
7057.15 5231
7057.94 5116
7058.73 5118
7059.53 5121
7060.32 5101
7061.11 5027
7061.91 5010
7062.70 4935
7063.49 4992
7064.29 4974
7065.08 5024
7065.87 5048
7066.66 5035
7067.46 4963
7068.25 4962
7069.04 5037
7069.84 5142
7070.63 5141
7071.43 5217
7072.22 5234
7073.01 5174
7073.81 5124
7074.60 5023
7075.39 4911
7076.19 4891
7076.98 4789
7077.78 4911
7078.57 4798
7079.36 4936
7080.16 5037
7080.95 5040
7081.75 5227
7082.54 5502
7083.33 5857
7084.13 6559
7084.92 7360
7085.72 8542
7086.51 10009
7087.31 10785
7088.10 11680
7088.90 11998
7089.69 11718
7090.48 11019
7091.28 10003
7092.07 9139
7092.87 8115
7093.66 7186
7094.46 6307
7095.25 5726
7096.05 5229
7096.84 4867
7097.64 4485
7098.43 4265
7099.23 4149
7100.02 3899
7100.82 3852
7101.61 3816
7102.41 3827
7103.20 3879
7104.00 3853
7104.80 3861
7105.59 3612
7106.39 3480
7107.18 3403
7107.98 3253
7108.77 3117
7109.57 2988
7110.36 2867
7111.16 2867
7111.96 2796
7112.75 2731
7113.55 2817
7114.34 2872
7115.14 2916
7115.94 2927
7116.73 2946
7117.53 2965
7118.32 2899
7119.12 2881
7119.92 2850
7120.71 2747
7121.51 2762
7122.31 2759
7123.10 2819
7123.90 2864
7124.70 2819
7125.49 2811
7126.29 2816
7127.09 2869
7127.88 2921
7128.68 2893
7129.48 2980
7130.27 2958
7131.07 2900
7131.87 2847
7132.66 2854
7133.46 2779
7134.26 2811
7135.06 2868
7135.85 2900
7136.65 2856
7137.45 2896
7138.24 2907
7139.04 2953
7139.84 2926
7140.64 2924
7141.43 2948
7142.23 2945
7143.03 2918
7143.83 2939
7144.62 2960
7145.42 3043
7146.22 3013
7147.02 2970
7147.82 2914
7148.61 2879
7149.41 2931
7150.21 2812
7151.01 2779
7151.81 2739
7152.60 2746
7153.40 2814
7154.20 2775
7155.00 2712
7155.80 2791
7156.59 2725
7157.39 2686
7158.19 2686
7158.99 2663
7159.79 2694
7160.59 2589
7161.39 2540
7162.18 2561
7162.98 2516
7163.78 2529
7164.58 2503
7165.38 2561
7166.18 2555
7166.98 2515
7167.78 2446
7168.57 2502
7169.37 2481
7170.17 2490
7170.97 2436
7171.77 2484
7172.57 2421
7173.37 2316
7174.17 2330
7174.97 2331
7175.77 2235
7176.57 2238
7177.37 2285
7178.17 2222
7178.97 2165
7179.77 2126
7180.56 2161
7181.36 2161
7182.16 2170
7182.96 2220
7183.76 2115
7184.56 2168
7185.36 2244
7186.16 2233
7186.96 2242
7187.76 2230
7188.56 2186
7189.36 2157
7190.16 2122
7190.96 2063
7191.76 2135
7192.57 2081
7193.37 2032
7194.17 2044
7194.97 1997
7195.77 2038
7196.57 2039
7197.37 2034
7198.17 1992
7198.97 1984
7199.77 1999
7200.57 2059
7201.37 2001
7202.17 2034
7202.97 2062
7203.77 2003
7204.58 1942
7205.38 2000
7206.18 2012
7206.98 1959
7207.78 1946
7208.58 1950
7209.38 1961
7210.18 1997
7210.99 2023
7211.79 2026
7212.59 2038
7213.39 2010
7214.19 2024
7214.99 2017
7215.79 1973
7216.60 1987
7217.40 2033
7218.20 2063
7219.00 2079
7219.80 2062
7220.60 2020
7221.41 1981
7222.21 2036
7223.01 2055
7223.81 2010
7224.62 2020
7225.42 2036
7226.22 1994
7227.02 1993
7227.82 1997
7228.63 1965
7229.43 2026
7230.23 2018
7231.03 1943
7231.84 1992
7232.64 2026
7233.44 2054
7234.24 2081
7235.05 2110
7235.85 2040
7236.65 2013
7237.45 2092
7238.26 2038
7239.06 2078
7239.86 2084
7240.67 2048
7241.47 2068
7242.27 2024
7243.08 1991
7243.88 2065
7244.68 2042
7245.49 2010
7246.29 2043
7247.09 1993
7247.90 2009
7248.70 1984
7249.50 1983
7250.31 2040
7251.11 1975
7251.91 1986
7252.72 2007
7253.52 2011
7254.32 2020
7255.13 2008
7255.93 2068
7256.74 2078
7257.54 2118
7258.34 2141
7259.15 2093
7259.95 2106
7260.76 2107
7261.56 2069
7262.36 2095
7263.17 2179
7263.97 2131
7264.78 2174
7265.58 2130
7266.39 2144
7267.19 2135
7268.00 2175
7268.80 2212
7269.60 2231
7270.41 2284
7271.21 2329
7272.02 2392
7272.82 2481
7273.63 2535
7274.43 2532
7275.24 2508
7276.04 2445
7276.85 2443
7277.65 2484
7278.46 2549
7279.26 2608
7280.07 2648
7280.87 2879
7281.68 3159
7282.48 3447
7283.29 3694
7284.09 4027
7284.90 4103
7285.71 4166
7286.51 3991
7287.32 3766
7288.12 3701
7288.93 3424
7289.73 3272
7290.54 3004
7291.35 2938
7292.15 2877
7292.96 2742
7293.76 2709
7294.57 2662
7295.38 2602
7296.18 2678
7296.99 2629
7297.79 2655
7298.60 2720
7299.41 2716
7300.21 2850
7301.02 2904
7301.82 3040
7302.63 3155
7303.44 3070
7304.24 3040
7305.05 2989
7305.86 2987
7306.66 3061
7307.47 3118
7308.28 3030
7309.08 3099
7309.89 3119
7310.70 3019
7311.50 3097
7312.31 3183
7313.12 3142
7313.93 3104
7314.73 3314
7315.54 3550
7316.35 3736
7317.15 4183
7317.96 4625
7318.77 5270
7319.58 5769
7320.38 6028
7321.19 6046
7322.00 5899
7322.81 5755
7323.61 5331
7324.42 4987
7325.23 4690
7326.04 4264
7326.84 3914
7327.65 3709
7328.46 3466
7329.27 3357
7330.08 3170
7330.88 3141
7331.69 2997
7332.50 2903
7333.31 2880
7334.12 2928
7334.92 2939
7335.73 2880
7336.54 2887
7337.35 2856
7338.16 2805
7338.97 2787
7339.78 2767
7340.58 2639
7341.39 2544
7342.20 2609
7343.01 2529
7343.82 2524
7344.63 2577
7345.44 2466
7346.24 2482
7347.05 2472
7347.86 2409
7348.67 2407
7349.48 2390
7350.29 2400
7351.10 2300
7351.91 2268
7352.72 2320
7353.53 2248
7354.34 2284
7355.14 2266
7355.95 2325
7356.76 2317
7357.57 2362
7358.38 2335
7359.19 2364
7360.00 2344
7360.81 2353
7361.62 2324
7362.43 2334
7363.24 2313
7364.05 2345
7364.86 2400
7365.67 2377
7366.48 2326
7367.29 2382
7368.10 2385
7368.91 2366
7369.72 2392
7370.53 2392
7371.34 2378
7372.15 2431
7372.96 2429
7373.77 2390
7374.58 2398
7375.39 2455
7376.20 2628
7377.01 2693
7377.82 2837
7378.63 2942
7379.44 3102
7380.26 3314
7381.07 3421
7381.88 3422
7382.69 3395
7383.50 3366
7384.31 3251
7385.12 3063
7385.93 2967
7386.74 2802
7387.55 2735
7388.36 2617
7389.18 2542
7389.99 2556
7390.80 2546
7391.61 2450
7392.42 2496
7393.23 2531
7394.04 2467
7394.86 2475
7395.67 2677
7396.48 2733
7397.29 2736
7398.10 2861
7398.91 3012
7399.73 3046
7400.54 3044
7401.35 2930
7402.16 2833
7402.97 2902
7403.79 2776
7404.60 2618
7405.41 2505
7406.22 2425
7407.03 2334
7407.85 2311
7408.66 2301
7409.47 2236
7410.28 2248
7411.10 2167
7411.91 2089
7412.72 2056
7413.53 2044
7414.35 2057
7415.16 2042
7415.97 1958
7416.78 1961
7417.60 1939
7418.41 1944
7419.22 1915
7420.03 1847
7420.85 1823
7421.66 1855
7422.47 1879
7423.29 1804
7424.10 1829
7424.91 1851
7425.73 1825
7426.54 1759
7427.35 1771
7428.17 1816
7428.98 1814
7429.79 1845
7430.61 1814
7431.42 1718
7432.23 1731
7433.05 1800
7433.86 1760
7434.67 1765
7435.49 1782
7436.30 1715
7437.12 1734
7437.93 1737
7438.74 1761
7439.56 1739
7440.37 1756
7441.18 1747
7442.00 1717
7442.81 1751
7443.63 1806
7444.44 1781
7445.26 1737
7446.07 1758
7446.88 1744
7447.70 1788
7448.51 1738
7449.33 1765
7450.14 1768
7450.96 1781
7451.77 1786
7452.59 1782
7453.40 1788
7454.22 1817
7455.03 1859
7455.85 1907
7456.66 1867
7457.47 1865
7458.29 1871
7459.10 1859
7459.92 1894
7460.74 1804
7461.55 1899
7462.37 1973
7463.18 1893
7464.00 1900
7464.81 1968
7465.63 1936
7466.44 1905
7467.26 1965
7468.07 1973
7468.89 1953
7469.70 1889
7470.52 2013
7471.34 2017
7472.15 1983
7472.97 1972
7473.78 1986
7474.60 2070
7475.41 2055
7476.23 2043
7477.05 2046
7477.86 1974
7478.68 1876
7479.49 1917
7480.31 1903
7481.13 1942
7481.94 1960
7482.76 1949
7483.58 1928
7484.39 1938
7485.21 1878
7486.03 1876
7486.84 1870
7487.66 1844
7488.48 1789
7489.29 1762
7490.11 1793
7490.93 1770
7491.74 1750
7492.56 1755
7493.38 1763
7494.19 1727
7495.01 1712
7495.83 1702
7496.64 1793
7497.46 1798
7498.28 1742
7499.10 1689
7499.91 1712
7500.73 1695
7501.55 1666
7502.36 1677
7503.18 1632
7504.00 1649
7504.82 1601
7505.63 1615
7506.45 1572
7507.27 1539
7508.09 1555
7508.90 1575
7509.72 1524
7510.54 1543
7511.36 1547
7512.18 1534
7512.99 1518
7513.81 1526
7514.63 1528
7515.45 1515
7516.27 1526
7517.08 1512
7517.90 1539
7518.72 1576
7519.54 1499
7520.36 1505
7521.18 1541
7521.99 1526
7522.81 1550
7523.63 1493
7524.45 1507
7525.27 1521
7526.09 1506
7526.91 1518
7527.72 1548
7528.54 1538
7529.36 1561
7530.18 1539
7531.00 1519
7531.82 1532
7532.64 1537
7533.46 1517
7534.28 1501
7535.10 1500
7535.91 1499
7536.73 1550
7537.55 1515
7538.37 1533
7539.19 1557
7540.01 1570
7540.83 1587
7541.65 1572
7542.47 1577
7543.29 1523
7544.11 1536
7544.93 1567
7545.75 1593
7546.57 1539
7547.39 1537
7548.21 1548
7549.03 1608
7549.85 1605
7550.67 1602
7551.49 1569
7552.31 1570
7553.13 1509
7553.95 1552
7554.77 1550
7555.59 1587
7556.41 1608
7557.23 1611
7558.05 1584
7558.87 1587
7559.69 1654
7560.51 1639
7561.33 1620
7562.15 1601
7562.97 1575
7563.79 1644
7564.61 1659
7565.44 1639
7566.26 1616
7567.08 1633
7567.90 1591
7568.72 1603
7569.54 1573
7570.36 1610
7571.18 1650
7572.00 1657
7572.82 1618
7573.65 1665
7574.47 1637
7575.29 1660
7576.11 1686
7576.93 1712
7577.75 1642
7578.57 1673
7579.40 1631
7580.22 1679
7581.04 1665
7581.86 1724
7582.68 1743
7583.50 1720
7584.33 1722
7585.15 1753
7585.97 1741
7586.79 1828
7587.61 1860
7588.44 1893
7589.26 1862
7590.08 1880
7590.90 1844
7591.72 1863
7592.55 1849
7593.37 1879
7594.19 1861
7595.01 1857
7595.84 1825
7596.66 1887
7597.48 1865
7598.30 1909
7599.13 1949
7599.95 1998
7600.77 2024
7601.59 2172
7602.42 2278
7603.24 2344
7604.06 2408
7604.89 2413
7605.71 2488
7606.53 2530
7607.36 2461
7608.18 2376
7609.00 2333
7609.82 2338
7610.65 2326
7611.47 2233
7612.29 2204
7613.12 2186
7613.94 2227
7614.77 2257
7615.59 2364
7616.41 2461
7617.24 2502
7618.06 2678
7618.88 2744
7619.71 2753
7620.53 2648
7621.35 2550
7622.18 2533
7623.00 2485
7623.83 2434
7624.65 2336
7625.47 2280
7626.30 2342
7627.12 2321
7627.95 2354
7628.77 2471
7629.60 2554
7630.42 2657
7631.24 2733
7632.07 2724
7632.89 2709
7633.72 2669
7634.54 2595
7635.37 2575
7636.19 2440
7637.02 2250
7637.84 2156
7638.67 2105
7639.49 2055
7640.31 2000
7641.14 1942
7641.96 1907
7642.79 1868
7643.61 1849
7644.44 1858
7645.26 1814
7646.09 1890
7646.92 1894
7647.74 1899
7648.57 1916
7649.39 1866
7650.22 1852
7651.04 1896
7651.87 1847
7652.69 1744
7653.52 1705
7654.34 1715
7655.17 1725
7656.00 1698
7656.82 1707
7657.65 1689
7658.47 1732
7659.30 1676
7660.12 1654
7660.95 1656
7661.78 1642
7662.60 1636
7663.43 1668
7664.25 1645
7665.08 1619
7665.91 1623
7666.73 1634
7667.56 1638
7668.39 1640
7669.21 1658
7670.04 1704
7670.87 1648
7671.69 1673
7672.52 1654
7673.35 1618
7674.17 1673
7675.00 1662
7675.83 1675
7676.65 1671
7677.48 1668
7678.31 1669
7679.13 1680
7679.96 1661
7680.79 1636
7681.61 1708
7682.44 1763
7683.27 1840
7684.10 1817
7684.92 1862
7685.75 1905
7686.58 1908
7687.40 1903
7688.23 1914
7689.06 1880
7689.89 1932
7690.71 1859
7691.54 1813
7692.37 1872
7693.20 1867
7694.03 1776
7694.85 1791
7695.68 1815
7696.51 1860
7697.34 1965
7698.16 2098
7698.99 2138
7699.82 2020
7700.65 2083
7701.48 2077
7702.31 1941
7703.13 1896
7703.96 1886
7704.79 1871
7705.62 1815
7706.45 1845
7707.28 1747
7708.10 1766
7708.93 1734
7709.76 1749
7710.59 1748
7711.42 1721
7712.25 1764
7713.08 1688
7713.90 1711
7714.73 1678
7715.56 1685
7716.39 1676
7717.22 1718
7718.05 1715
7718.88 1747
7719.71 1707
7720.54 1707
7721.37 1701
7722.20 1709
7723.02 1680
7723.85 1669
7724.68 1678
7725.51 1713
7726.34 1705
7727.17 1697
7728.00 1766
7728.83 1769
7729.66 1671
7730.49 1710
7731.32 1757
7732.15 1771
7732.98 1761
7733.81 1771
7734.64 1733
7735.47 1746
7736.30 1746
7737.13 1739
7737.96 1810
7738.79 1755
7739.62 1737
7740.45 1805
7741.28 1801
7742.11 1837
7742.94 1870
7743.77 1918
7744.60 2013
7745.43 2113
7746.26 2216
7747.09 2240
7747.92 2307
7748.75 2275
7749.59 2304
7750.42 2261
7751.25 2222
7752.08 2268
7752.91 2305
7753.74 2354
7754.57 2500
7755.40 2636
7756.23 2802
7757.06 2862
7757.90 2794
7758.73 2781
7759.56 2710
7760.39 2636
7761.22 2568
7762.05 2482
7762.88 2323
7763.71 2215
7764.55 2112
7765.38 2029
7766.21 1926
7767.04 1812
7767.87 1804
7768.70 1791
7769.54 1769
7770.37 1721
7771.20 1715
7772.03 1777
7772.86 1857
7773.70 1888
7774.53 2028
7775.36 2114
7776.19 2189
7777.02 2319
7777.86 2283
7778.69 2255
7779.52 2216
7780.35 2169
7781.19 2124
7782.02 2016
7782.85 1979
7783.68 1858
7784.52 1807
7785.35 1802
7786.18 1786
7787.01 1746
7787.85 1748
7788.68 1728
7789.51 1694
7790.35 1689
7791.18 1667
7792.01 1677
7792.84 1697
7793.68 1725
7794.51 1716
7795.34 1716
7796.18 1698
7797.01 1666
7797.84 1659
7798.68 1654
7799.51 1658
7800.34 1670
7801.18 1639
7802.01 1644
7802.84 1629
7803.68 1616
7804.51 1688
7805.35 1728
7806.18 1764
7807.01 1769
7807.85 1774
7808.68 1786
7809.51 1810
7810.35 1860
7811.18 1775
7812.02 1849
7812.85 1843
7813.68 1880
7814.52 1901
7815.35 1931
7816.19 1914
7817.02 1931
7817.86 2037
7818.69 2013
7819.52 1991
7820.36 2051
7821.19 2015
7822.03 2066
7822.86 2050
7823.70 2077
7824.53 2050
7825.37 2123
7826.20 2181
7827.04 2201
7827.87 2264
7828.71 2243
7829.54 2187
7830.38 2162
7831.21 2173
7832.05 2149
7832.88 2117
7833.72 2117
7834.55 2112
7835.39 2080
7836.22 2088
7837.06 2079
7837.89 2103
7838.73 2045
7839.57 2000
7840.40 2004
7841.24 1982
7842.07 1944
7842.91 1910
7843.74 1885
7844.58 1866
7845.42 1813
7846.25 1801
7847.09 1792
7847.92 1809
7848.76 1819
7849.60 1795
7850.43 1802
7851.27 1796
7852.10 1771
7852.94 1784
7853.78 1759
7854.61 1803
7855.45 1815
7856.29 1836
7857.12 1858
7857.96 1909
7858.79 1941
7859.63 1954
7860.47 1943
7861.30 1957
7862.14 1870
7862.98 1944
7863.81 1917
7864.65 1847
7865.49 1820
7866.33 1831
7867.16 1874
7868.00 1899
7868.84 1885
7869.67 1886
7870.51 1948
7871.35 1971
7872.19 2007
7873.02 1982
7873.86 2037
7874.70 2078
7875.54 2206
7876.37 2323
7877.21 2374
7878.05 2389
7878.89 2414
7879.72 2429
7880.56 2398
7881.40 2355
7882.24 2369
7883.07 2228
7883.91 2191
7884.75 2247
7885.59 2152
7886.43 2127
7887.26 2167
7888.10 2130
7888.94 2116
7889.78 2082
7890.62 2108
7891.45 2058
7892.29 2022
7893.13 2004
7893.97 1955
7894.81 1917
7895.65 1961
7896.49 1899
7897.32 1921
7898.16 1855
7899.00 1873
7899.84 1938
7900.68 1904
7901.52 1960
7902.36 1918
7903.20 1851
7904.03 1831
7904.87 1805
7905.71 1734
7906.55 1743
7907.39 1701
7908.23 1692
7909.07 1701
7909.91 1688
7910.75 1647
7911.59 1674
7912.43 1678
7913.27 1717
7914.11 1768
7914.94 1809
7915.78 1861
7916.62 1916
7917.46 1920
7918.30 1916
7919.14 1945
7919.98 1927
7920.82 1800
7921.66 1830
7922.50 1763
7923.34 1738
7924.18 1693
7925.02 1640
7925.86 1607
7926.70 1558
7927.54 1593
7928.38 1564
7929.22 1548
7930.06 1550
7930.90 1546
7931.74 1561
7932.59 1501
7933.43 1533
7934.27 1549
7935.11 1524
7935.95 1555
7936.79 1509
7937.63 1537
7938.47 1570
7939.31 1551
7940.15 1506
7940.99 1539
7941.83 1609
7942.67 1574
7943.52 1609
7944.36 1555
7945.20 1602
7946.04 1642
7946.88 1625
7947.72 1672
7948.56 1638
7949.40 1674
7950.25 1691
7951.09 1738
7951.93 1773
7952.77 1780
7953.61 1739
7954.45 1783
7955.29 1881
7956.14 1849
7956.98 1793
7957.82 1870
7958.66 1893
7959.50 1866
7960.35 1938
7961.19 1918
7962.03 1889
7962.87 1941
7963.71 1978
7964.56 2040
7965.40 2137
7966.24 2220
7967.08 2273
7967.93 2289
7968.77 2278
7969.61 2239
7970.45 2227
7971.29 2154
7972.14 2062
7972.98 1986
7973.82 1968
7974.67 1919
7975.51 1858
7976.35 1829
7977.19 1830
7978.04 1837
7978.88 1791
7979.72 1822
7980.57 1841
7981.41 1854
7982.25 1839
7983.09 1813
7983.94 1837
7984.78 1841
7985.62 1812
7986.47 1783
7987.31 1717
7988.15 1742
7989.00 1695
7989.84 1701
7990.68 1741
7991.53 1684
7992.37 1672
7993.22 1694
7994.06 1752
7994.90 1763
7995.75 1839
7996.59 1912
7997.43 2070
7998.28 2201
7999.12 2341
7999.97 2458
8000.81 2449
8001.65 2397
8002.50 2422
8003.34 2225
8004.19 2131
8005.03 2023
8005.88 1930
8006.72 1823
8007.57 1707
8008.41 1682
8009.25 1614
8010.10 1578
8010.94 1476
8011.79 1485
8012.63 1449
8013.48 1428
8014.32 1432
8015.17 1380
8016.01 1410
8016.86 1359
8017.70 1385
8018.55 1389
8019.39 1379
8020.24 1420
8021.08 1343
8021.93 1328
8022.77 1313
8023.62 1312
8024.46 1225
8025.31 1285
8026.15 1275
8027.00 1304
8027.84 1357
8028.69 1357
8029.54 1328
8030.38 1295
8031.23 1325
8032.07 1324
8032.92 1318
8033.76 1271
8034.61 1303
8035.46 1294
8036.30 1316
8037.15 1332
8037.99 1297
8038.84 1272
8039.69 1282
8040.53 1298
8041.38 1301
8042.22 1308
8043.07 1295
8043.92 1309
8044.76 1339
8045.61 1324
8046.46 1312
8047.30 1299
8048.15 1305
8049.00 1297
8049.84 1307
8050.69 1315
8051.54 1280
8052.38 1263
8053.23 1281
8054.08 1271
8054.92 1243
8055.77 1321
8056.62 1265
8057.46 1255
8058.31 1303
8059.16 1284
8060.01 1284
8060.85 1276
8061.70 1232
8062.55 1267
8063.40 1288
8064.24 1281
8065.09 1228
8065.94 1222
8066.79 1236
8067.63 1223
8068.48 1216
8069.33 1226
8070.18 1250
8071.02 1244
8071.87 1240
8072.72 1193
8073.57 1184
8074.42 1160
8075.26 1198
8076.11 1197
8076.96 1202
8077.81 1148
8078.66 1175
8079.50 1167
8080.35 1164
8081.20 1164
8082.05 1164
8082.90 1131
8083.75 1186
8084.59 1165
8085.44 1174
8086.29 1167
8087.14 1166
8087.99 1197
8088.84 1187
8089.69 1158
8090.53 1132
8091.38 1152
8092.23 1123
8093.08 1141
8093.93 1076
8094.78 1067
8095.63 1120
8096.48 1135
8097.33 1112
8098.18 1165
8099.02 1110
8099.87 1155
8100.72 1207
8101.57 1195
8102.42 1127
8103.27 1114
8104.12 1110
8104.97 1131
8105.82 1106
8106.67 1102
8107.52 1112
8108.37 1086
8109.22 1107
8110.07 1106
8110.92 1087
8111.77 1102
8112.62 1061
8113.47 1071
8114.32 1101
8115.17 1117
8116.02 1094
8116.87 1108
8117.72 1118
8118.57 1159
8119.42 1177
8120.27 1172
8121.12 1185
8121.97 1175
8122.82 1139
8123.67 1140
8124.52 1137
8125.37 1165
8126.22 1137
8127.07 1142
8127.93 1109
8128.78 1150
8129.63 1168
8130.48 1187
8131.33 1187
8132.18 1163
8133.03 1179
8133.88 1185
8134.73 1171
8135.58 1205
8136.44 1200
8137.29 1196
8138.14 1153
8138.99 1186
8139.84 1170
8140.69 1223
8141.54 1174
8142.39 1215
8143.25 1235
8144.10 1241
8144.95 1207
8145.80 1280
8146.65 1281
8147.50 1288
8148.36 1291
8149.21 1289
8150.06 1289
8150.91 1362
8151.76 1384
8152.62 1464
8153.47 1465
8154.32 1524
8155.17 1535
8156.02 1552
8156.88 1509
8157.73 1533
8158.58 1530
8159.43 1439
8160.29 1379
8161.14 1365
8161.99 1418
8162.84 1336
8163.70 1266
8164.55 1283
8165.40 1256
8166.25 1250
8167.11 1213
8167.96 1237
8168.81 1292
8169.67 1216
8170.52 1196
8171.37 1221
8172.23 1159
8173.08 1205
8173.93 1128
8174.78 1143
8175.64 1116
8176.49 1184
8177.34 1114
8178.20 1070
8179.05 1113
8179.90 1059
8180.76 1093
8181.61 1045
8182.47 1016
8183.32 1048
8184.17 1092
8185.03 1048
8185.88 1023
8186.73 1024
8187.59 1007
8188.44 1026
8189.30 1007
8190.15 1001
8191.00 1023
8191.86 1009
8192.71 971
8193.57 941
8194.42 960
8195.27 960
8196.13 954
8196.98 996
8197.84 982
8198.69 998
8199.55 1019
8200.40 1031
8201.26 991
8202.11 1013
8202.96 999
8203.82 973
8204.67 963
8205.53 953
8206.38 1003
8207.24 1001
8208.09 962
8208.95 971
8209.80 985
8210.66 989
8211.51 1012
8212.37 999
8213.22 990
8214.08 977
8214.93 982
8215.79 1014
8216.65 972
8217.50 987
8218.36 988
8219.21 979
8220.07 1000
8220.92 981
8221.78 976
8222.63 1006
8223.49 999
8224.35 1005
8225.20 993
8226.06 1023
8226.91 999
8227.77 1000
8228.63 1009
8229.48 975
8230.34 959
8231.19 938
8232.05 1009
8232.91 948
8233.76 929
8234.62 958
8235.47 926
8236.33 919
8237.19 956
8238.04 953
8238.90 987
8239.76 983
8240.61 959
8241.47 989
8242.33 951
8243.18 956
8244.04 971
8244.90 941
8245.75 935
8246.61 994
8247.47 953
8248.33 956
8249.18 967
8250.04 909
8250.90 938
8251.75 919
8252.61 948
8253.47 939
8254.33 930
8255.18 959
8256.04 930
8256.90 973
8257.76 944
8258.61 919
8259.47 904
8260.33 948
8261.19 967
8262.04 932
8262.90 893
8263.76 901
8264.62 916
8265.48 950
8266.33 958
8267.19 954
8268.05 973
8268.91 939
8269.77 933
8270.62 973
8271.48 982
8272.34 973
8273.20 955
8274.06 958
8274.92 982
8275.77 992
8276.63 1030
8277.49 1006
8278.35 1031
8279.21 996
8280.07 969
8280.93 1002
8281.78 997
8282.64 1015
8283.50 1041
8284.36 1051
8285.22 1046
8286.08 1048
8286.94 1111
8287.80 1113
8288.66 1151
8289.51 1147
8290.37 1164
8291.23 1144
8292.09 1160
8292.95 1165
8293.81 1145
8294.67 1166
8295.53 1132
8296.39 1188
8297.25 1138
8298.11 1153
8298.97 1077
8299.83 1109
8300.69 1127
8301.55 1091
8302.41 1095
8303.27 1071
8304.13 1103
8304.99 1126
8305.85 1065
8306.71 1102
8307.57 1050
8308.43 1041
8309.29 1025
8310.15 1003
8311.01 1030
8311.87 1009
8312.73 1037
8313.59 1053
8314.45 1001
8315.31 1029
8316.17 1004
8317.03 994
8317.89 1004
8318.75 987
8319.61 1005
8320.47 1044
8321.33 1069
8322.20 1026
8323.06 1021
8323.92 1047
8324.78 1026
8325.64 1018
8326.50 997
8327.36 1007
8328.22 1027
8329.08 1007
8329.94 1010
8330.81 1070
8331.67 1002
8332.53 965
8333.39 1038
8334.25 1035
8335.11 1000
8335.97 981
8336.84 973
8337.70 987
8338.56 995
8339.42 1006
8340.28 971
8341.15 1006
8342.01 994
8342.87 969
8343.73 946
8344.59 962
8345.45 1016
8346.32 945
8347.18 955
8348.04 962
8348.90 981
8349.77 968
8350.63 975
8351.49 976
8352.35 965
8353.22 958
8354.08 1049
8354.94 1028
8355.80 981
8356.67 1027
8357.53 940
8358.39 998
8359.25 982
8360.12 969
8360.98 963
8361.84 997
8362.71 981
8363.57 973
8364.43 1030
8365.29 1034
8366.16 1058
8367.02 1016
8367.88 1034
8368.75 1079
8369.61 1041
8370.47 1049
8371.34 1038
8372.20 1055
8373.06 1078
8373.93 1023
8374.79 1061
8375.65 1026
8376.52 1009
8377.38 1010
8378.25 1075
8379.11 1101
8379.97 1027
8380.84 1041
8381.70 1043
8382.56 1076
8383.43 1104
8384.29 1097
8385.16 1068
8386.02 1083
8386.89 1088
8387.75 1074
8388.61 1085
8389.48 1060
8390.34 1112
8391.21 1073
8392.07 1093
8392.94 1131
8393.80 1107
8394.67 1097
8395.53 1066
8396.39 1139
8397.26 1122
8398.12 1143
8398.99 1153
8399.85 1138
8400.72 1174
8401.58 1170
8402.45 1128
8403.31 1141
8404.18 1156
8405.04 1136
8405.91 1164
8406.77 1154
8407.64 1247
8408.50 1246
8409.37 1185
8410.24 1217
8411.10 1217
8411.97 1199
8412.83 1176
8413.70 1200
8414.56 1269
8415.43 1264
8416.29 1265
8417.16 1290
8418.03 1247
8418.89 1288
8419.76 1268
8420.62 1267
8421.49 1336
8422.36 1312
8423.22 1372
8424.09 1306
8424.95 1337
8425.82 1400
8426.69 1375
8427.55 1390
8428.42 1403
8429.28 1380
8430.15 1383
8431.02 1445
8431.88 1490
8432.75 1457
8433.62 1565
8434.48 1564
8435.35 1562
8436.22 1621
8437.08 1734
8437.95 1749
8438.82 1785
8439.68 1851
8440.55 1902
8441.42 1989
8442.29 2017
8443.15 2102
8444.02 2152
8444.89 2131
8445.75 2023
8446.62 2026
8447.49 2066
8448.36 2082
8449.22 2124
8450.09 2198
8450.96 2251
8451.83 2518
8452.69 2830
8453.56 3199
8454.43 3644
8455.30 3962
8456.16 4156
8457.03 4147
8457.90 4093
8458.77 3846
8459.64 3675
8460.50 3359
8461.37 3073
8462.24 2727
8463.11 2516
8463.98 2302
8464.84 2143
8465.71 2050
8466.58 1949
8467.45 1829
8468.32 1720
8469.19 1656
8470.05 1614
8470.92 1563
8471.79 1549
8472.66 1552
8473.53 1506
8474.40 1506
8475.27 1476
8476.13 1494
8477.00 1493
8477.87 1440
8478.74 1414
8479.61 1367
8480.48 1323
8481.35 1370
8482.22 1354
8483.09 1375
8483.96 1380
8484.82 1376
8485.69 1461
8486.56 1452
8487.43 1370
8488.30 1406
8489.17 1422
8490.04 1408
8490.91 1362
8491.78 1391
8492.65 1388
8493.52 1431
8494.39 1395
8495.26 1384
8496.13 1374
8497.00 1389
8497.87 1357
8498.74 1328
8499.61 1267
8500.48 1244
8501.35 1369
8502.22 1312
8503.09 1301
8503.96 1335
8504.83 1337
8505.70 1359
8506.57 1400
8507.44 1394
8508.31 1402
8509.18 1380
8510.05 1361
8510.92 1378
8511.79 1341
8512.66 1317
8513.53 1391
8514.40 1436
8515.27 1351
8516.15 1391
8517.02 1382
8517.89 1398
8518.76 1386
8519.63 1379
8520.50 1389
8521.37 1415
8522.24 1356
8523.11 1413
8523.98 1435
8524.86 1410
8525.73 1363
8526.60 1427
8527.47 1449
8528.34 1407
8529.21 1428
8530.08 1446
8530.96 1428
8531.83 1396
8532.70 1402
8533.57 1418
8534.44 1454
8535.31 1454
8536.19 1435
8537.06 1404
8537.93 1404
8538.80 1415
8539.67 1374
8540.55 1366
8541.42 1335
8542.29 1352
8543.16 1350
8544.03 1365
8544.91 1321
8545.78 1370
8546.65 1366
8547.52 1384
8548.40 1394
8549.27 1436
8550.14 1484
8551.01 1513
8551.89 1638
8552.76 1672
8553.63 1717
8554.51 1700
8555.38 1690
8556.25 1693
8557.12 1636
8558.00 1620
8558.87 1543
8559.74 1510
8560.62 1469
8561.49 1443
8562.36 1407
8563.24 1375
8564.11 1335
8564.98 1323
8565.86 1272
8566.73 1288
8567.60 1311
8568.48 1227
8569.35 1227
8570.22 1227
8571.10 1230
8571.97 1237
8572.84 1222
8573.72 1214
8574.59 1192
8575.46 1202
8576.34 1187
8577.21 1193
8578.09 1187
8578.96 1150
8579.83 1160
8580.71 1168
8581.58 1203
8582.46 1175
8583.33 1157
8584.21 1150
8585.08 1153
8585.95 1144
8586.83 1119
8587.70 1170
8588.58 1158
8589.45 1142
8590.33 1099
8591.20 1140
8592.08 1166
8592.95 1164
8593.83 1150
8594.70 1148
8595.58 1153
8596.45 1170
8597.33 1189
8598.20 1178
8599.08 1176
8599.95 1210
8600.83 1190
8601.70 1171
8602.58 1181
8603.45 1230
8604.33 1192
8605.20 1217
8606.08 1209
8606.95 1254
8607.83 1219
8608.70 1241
8609.58 1209
8610.45 1243
8611.33 1264
8612.21 1243
8613.08 1220
8613.96 1245
8614.83 1235
8615.71 1223
8616.59 1256
8617.46 1230
8618.34 1264
8619.21 1279
8620.09 1263
8620.97 1295
8621.84 1324
8622.72 1282
8623.59 1329
8624.47 1299
8625.35 1316
8626.22 1346
8627.10 1342
8627.98 1401
8628.85 1364
8629.73 1420
8630.61 1426
8631.48 1397
8632.36 1435
8633.24 1422
8634.11 1413
8634.99 1423
8635.87 1421
8636.74 1426
8637.62 1433
8638.50 1465
8639.37 1452
8640.25 1460
8641.13 1471
8642.01 1467
8642.88 1497
8643.76 1548
8644.64 1541
8645.52 1532
8646.39 1648
8647.27 1631
8648.15 1598
8649.03 1624
8649.90 1656
8650.78 1656
8651.66 1725
8652.54 1671
8653.41 1706
8654.29 1716
8655.17 1671
8656.05 1661
8656.93 1667
8657.80 1720
8658.68 1744
8659.56 1819
8660.44 1746
8661.32 1733
8662.19 1755
8663.07 1768
8663.95 1784
8664.83 1840
8665.71 1861
8666.59 1899
8667.46 1979
8668.34 2111
8669.22 2094
8670.10 2266
8670.98 2387
8671.86 2476
8672.74 2531
8673.62 2603
8674.49 2662
8675.37 2638
8676.25 2609
8677.13 2557
8678.01 2554
8678.89 2397
8679.77 2357
8680.65 2298
8681.53 2212
8682.41 2308
8683.29 2299
8684.16 2299
8685.04 2372
8685.92 2540
8686.80 2794
8687.68 3098
8688.56 3469
8689.44 3904
8690.32 4326
8691.20 4695
8692.08 4899
8692.96 5101
8693.84 5056
8694.72 4665
8695.60 4336
8696.48 3943
8697.36 3737
8698.24 3405
8699.12 3100
8700.00 2799
8700.88 2578
8701.76 2347
8702.64 2153
8703.52 2058
8704.40 2033
8705.28 1969
8706.16 1847
8707.04 1741
8707.92 1748
8708.80 1678
8709.69 1663
8710.57 1633
8711.45 1590
8712.33 1577
8713.21 1560
8714.09 1527
8714.97 1484
8715.85 1459
8716.73 1474
8717.61 1500
8718.49 1513
8719.38 1518
8720.26 1531
8721.14 1502
8722.02 1545
8722.90 1495
8723.78 1511
8724.66 1476
8725.54 1490
8726.43 1495
8727.31 1529
8728.19 1487
8729.07 1479
8729.95 1477
8730.83 1490
8731.72 1535
8732.60 1530
8733.48 1512
8734.36 1546
8735.24 1445
8736.13 1457
8737.01 1464
8737.89 1417
8738.77 1457
8739.65 1444
8740.54 1433
8741.42 1419
8742.30 1421
8743.18 1468
8744.07 1466
8744.95 1499
8745.83 1504
8746.71 1518
8747.60 1515
8748.48 1512
8749.36 1573
8750.24 1647
8751.13 1673
8752.01 1720
8752.89 1786
8753.77 1842
8754.66 1975
8755.54 2107
8756.42 2152
8757.31 2160
8758.19 2226
8759.07 2157
8759.96 2140
8760.84 2137
8761.72 2041
8762.61 2029
8763.49 1963
8764.37 1952
8765.26 1851
8766.14 1848
8767.02 1820
8767.91 1846
8768.79 1794
8769.67 1884
8770.56 1861
8771.44 1919
8772.32 1873
8773.21 1771
8774.09 1799
8774.98 1787
8775.86 1735
8776.74 1725
8777.63 1694
8778.51 1690
8779.40 1637
8780.28 1634
8781.17 1665
8782.05 1683
8782.93 1620
8783.82 1621
8784.70 1635
8785.59 1562
8786.47 1586
8787.36 1596
8788.24 1544
8789.13 1544
8790.01 1538
8790.89 1591
8791.78 1532
8792.66 1549
8793.55 1486
8794.43 1530
8795.32 1488
8796.20 1510
8797.09 1466
8797.97 1502
8798.86 1492
8799.74 1462
8800.63 1445
8801.52 1461
8802.40 1497
8803.29 1473
8804.17 1502
8805.06 1473
8805.94 1491
8806.83 1451
8807.71 1430
8808.60 1416
8809.48 1433
8810.37 1419
8811.26 1408
8812.14 1399
8813.03 1362
8813.91 1389
8814.80 1360
8815.69 1380
8816.57 1365
8817.46 1389
8818.34 1392
8819.23 1389
8820.12 1372
8821.00 1393
8821.89 1354
8822.77 1384
8823.66 1399
8824.55 1424
8825.43 1362
8826.32 1340
8827.21 1332
8828.09 1333
8828.98 1334
8829.87 1282
8830.75 1291
8831.64 1285
8832.53 1289
8833.41 1268
8834.30 1256
8835.19 1252
8836.08 1218
8836.96 1198
8837.85 1227
8838.74 1241
8839.62 1209
8840.51 1250
8841.40 1220
8842.29 1190
8843.17 1206
8844.06 1227
8844.95 1197
8845.84 1181
8846.72 1111
8847.61 1149
8848.50 1142
8849.39 1120
8850.27 1119
8851.16 1139
8852.05 1101
8852.94 1138
8853.82 1126
8854.71 1085
8855.60 1070
8856.49 1086
8857.38 1115
8858.26 1081
8859.15 1128
8860.04 1149
8860.93 1156
8861.82 1129
8862.71 1115
8863.59 1149
8864.48 1130
8865.37 1100
8866.26 1093
8867.15 1095
8868.04 1077
8868.93 1018
8869.81 1007
8870.70 1100
8871.59 1040
8872.48 1023
8873.37 1031
8874.26 1061
8875.15 1024
8876.04 1032
8876.93 1049
8877.81 1091
8878.70 1044
8879.59 1035
8880.48 1009
8881.37 1032
8882.26 1028
8883.15 988
8884.04 1032
8884.93 1024
8885.82 1027
8886.71 1040
8887.60 1011
8888.49 963
8889.38 992
8890.27 989
8891.16 1027
8892.05 975
8892.94 1022
8893.83 1000
8894.72 959
8895.61 983
8896.50 965
8897.39 1003
8898.28 992
8899.17 977
8900.06 959
8900.95 1001
8901.84 927
8902.73 987
8903.62 993
8904.51 970
8905.40 937
8906.29 959
8907.18 962
8908.07 1010
8908.96 1009
8909.85 1000
8910.74 985
8911.63 965
8912.52 973
8913.41 959
8914.31 942
8915.20 956
8916.09 1008
8916.98 912
8917.87 915
8918.76 944
8919.65 994
8920.54 938
8921.43 936
8922.33 932
8923.22 924
8924.11 883
8925.00 880
8925.89 886
8926.78 916
8927.67 906
8928.57 916
8929.46 928
8930.35 935
8931.24 935
8932.13 925
8933.03 941
8933.92 882
8934.81 899
8935.70 896
8936.59 884
8937.49 884
8938.38 908
8939.27 911
8940.16 905
8941.05 856
8941.95 852
8942.84 870
8943.73 879
8944.62 858
8945.52 890
8946.41 872
8947.30 820
8948.19 823
8949.09 821
8949.98 858
8950.87 836
8951.76 843
8952.66 846
8953.55 827
8954.44 844
8955.34 845
8956.23 831
8957.12 813
8958.02 852
8958.91 848
8959.80 889
8960.69 886
8961.59 904
8962.48 883
8963.37 877
8964.27 878
8965.16 855
8966.05 897
8966.95 874
8967.84 874
8968.74 854
8969.63 864
8970.52 811
8971.42 871
8972.31 852
8973.20 825
8974.10 862
8974.99 858
8975.89 805
8976.78 866
8977.67 859
8978.57 875
8979.46 865
8980.36 839
8981.25 848
8982.15 802
8983.04 862
8983.93 869
8984.83 817
8985.72 798
8986.62 809
8987.51 808
8988.41 840
8989.30 808
8990.20 804
8991.09 792
8991.99 826
8992.88 829
8993.78 810
8994.67 784
8995.57 796
8996.46 755
8997.36 776
8998.25 798
8999.15 750
9000.04 807
9000.94 851
9001.83 802
9002.73 820
9003.62 797
9004.52 815
9005.41 781
9006.31 815
9007.20 813
9008.10 825
9009.00 815
9009.89 836
9010.79 775
9011.68 789
9012.58 798
9013.47 816
9014.37 816
9015.27 798
9016.16 786
9017.06 812
9017.95 778
9018.85 814
9019.75 775
9020.64 780
9021.54 842
9022.43 799
9023.33 839
9024.23 828
9025.12 812
9026.02 804
9026.92 798
9027.81 767
9028.71 797
9029.61 795
9030.50 821
9031.40 769
9032.30 828
9033.19 826
9034.09 787
9034.99 794
9035.88 800
9036.78 828
9037.68 818
9038.58 812
9039.47 814
9040.37 842
9041.27 802
9042.16 812
9043.06 790
9043.96 840
9044.86 831
9045.75 787
9046.65 840
9047.55 835
9048.45 829
9049.34 814
9050.24 836
9051.14 852
9052.04 844
9052.94 886
9053.83 862
9054.73 842
9055.63 894
9056.53 893
9057.43 907
9058.32 879
9059.22 903
9060.12 884
9061.02 883
9061.92 896
9062.81 896
9063.71 891
9064.61 920
9065.51 866
9066.41 847
9067.31 862
9068.21 869
9069.10 868
9070.00 870
9070.90 840
9071.80 890
9072.70 880
9073.60 883
9074.50 905
9075.40 890
9076.29 847
9077.19 872
9078.09 902
9078.99 885
9079.89 859
9080.79 875
9081.69 870
9082.59 879
9083.49 892
9084.39 902
9085.29 896
9086.19 912
9087.09 936
9087.98 949
9088.88 927
9089.78 946
9090.68 958
9091.58 931
9092.48 964
9093.38 930
9094.28 946
9095.18 926
9096.08 913
9096.98 868
9097.88 875
9098.78 873
9099.68 919
9100.58 887
9101.48 877
9102.38 876
9103.28 878
9104.18 881
9105.08 909
9105.99 883
9106.89 892
9107.79 857
9108.69 866
9109.59 856
9110.49 846
9111.39 859
9112.29 885
9113.19 874
9114.09 844
9114.99 830
9115.89 799
9116.79 847
9117.69 786
9118.60 815
9119.50 823
9120.40 809
9121.30 800
9122.20 861
9123.10 822
9124.00 788
9124.90 811
9125.81 773
9126.71 820
9127.61 814
9128.51 787
9129.41 796
9130.31 796
9131.22 782
9132.12 807
9133.02 789
9133.92 794
9134.82 829
9135.72 772
9136.63 808
9137.53 771
9138.43 797
9139.33 799
9140.23 829
9141.14 791
9142.04 807
9142.94 819
9143.84 841
9144.75 845
9145.65 826
9146.55 811
9147.45 811
9148.36 825
9149.26 800
9150.16 826
9151.06 821
9151.97 791
9152.87 805
9153.77 824
9154.67 806
9155.58 796
9156.48 799
9157.38 782
9158.29 803
9159.19 804
9160.09 791
9161.00 826
9161.90 777
9162.80 773
9163.71 793
9164.61 759
9165.51 805
9166.42 768
9167.32 800
9168.22 809
9169.13 783
9170.03 789
9170.93 770
9171.84 797
9172.74 772
9173.64 783
9174.55 801
9175.45 761
9176.36 770
9177.26 787
9178.16 765
9179.07 803
9179.97 793
9180.88 804
9181.78 818
9182.69 831
9183.59 817
9184.49 818
9185.40 799
9186.30 802
9187.21 822
9188.11 777
9189.02 804
9189.92 806
9190.82 796
9191.73 757
9192.63 838
9193.54 849
9194.44 861
9195.35 864
9196.25 837
9197.16 892
9198.06 887
9198.97 932
9199.87 908
9200.78 859
9201.68 850
9202.59 884
9203.49 877
9204.40 854
9205.30 848
9206.21 810
9207.12 819
9208.02 835
9208.93 858
9209.83 825
9210.74 864
9211.64 837
9212.55 816
9213.45 782
9214.36 807
9215.27 767
9216.17 833
9217.08 808
9217.98 783
9218.89 809
9219.80 810
9220.70 805
9221.61 804
9222.51 810
9223.42 822
9224.33 806
9225.23 807
9226.14 792
9227.05 792
9227.95 798
9228.86 814
9229.77 817
9230.67 808
9231.58 784
9232.49 796
9233.39 771
9234.30 775
9235.21 792
9236.11 815
9237.02 777
9237.93 771
9238.83 791
9239.74 742
9240.65 757
9241.55 815
9242.46 803
9243.37 785
9244.28 804
9245.18 776
9246.09 741
9247.00 743
9247.91 771
9248.81 785
9249.72 761
9250.63 742
9251.54 776
9252.44 791
9253.35 778
9254.26 756
9255.17 784
9256.07 795
9256.98 762
9257.89 772
9258.80 774
9259.71 791
9260.61 783
9261.52 721
9262.43 747
9263.34 783
9264.25 778
9265.16 767
9266.06 782
9266.97 766
9267.88 790
9268.79 791
9269.70 800
9270.61 826
9271.51 769
9272.42 794
9273.33 806
9274.24 833
9275.15 838
9276.06 844
9276.97 799
9277.88 795
9278.78 788
9279.69 802
9280.60 786
9281.51 764
9282.42 771
9283.33 772
9284.24 795
9285.15 805
9286.06 802
9286.97 782
9287.88 778
9288.79 792
9289.70 751
9290.60 806
9291.51 799
9292.42 811
9293.33 809
9294.24 796
9295.15 804
9296.06 827
9296.97 828
9297.88 820
9298.79 863
9299.70 878
9300.61 834
9301.52 863
9302.43 864
9303.34 833
9304.25 830
9305.16 826
9306.07 887
9306.98 907
9307.89 922
9308.80 915
9309.71 920
9310.63 926
9311.54 890
9312.45 924
9313.36 891
9314.27 910
9315.18 880
9316.09 845
9317.00 819
9317.91 798
9318.82 833
9319.73 878
9320.64 875
9321.55 852
9322.47 848
9323.38 852
9324.29 830
9325.20 853
9326.11 861
9327.02 847
9327.93 856
9328.84 849
9329.76 864
9330.67 840
9331.58 816
9332.49 819
9333.40 851
9334.31 846
9335.23 804
9336.14 801
9337.05 828
9337.96 833
9338.87 839
9339.78 838
9340.70 851
9341.61 823
9342.52 844
9343.43 841
9344.34 860
9345.26 871
9346.17 865
9347.08 845
9347.99 859
9348.91 823
9349.82 820
9350.73 826
9351.64 782
9352.56 781
9353.47 799
9354.38 772
9355.29 761
9356.21 781
9357.12 766
9358.03 783
9358.94 778
9359.86 756
9360.77 777
9361.68 772
9362.60 770
9363.51 802
9364.42 784
9365.34 758
9366.25 766
9367.16 738
9368.08 754
9368.99 742
9369.90 772
9370.82 778
9371.73 767
9372.64 789
9373.56 786
9374.47 809
9375.38 797
9376.30 783
9377.21 760
9378.12 783
9379.04 804
9379.95 778
9380.87 786
9381.78 765
9382.69 782
9383.61 788
9384.52 807
9385.44 775
9386.35 813
9387.27 825
9388.18 789
9389.09 819
9390.01 817
9390.92 858
9391.84 894
9392.75 852
9393.67 821
9394.58 817
9395.50 867
9396.41 872
9397.32 863
9398.24 825
9399.15 857
9400.07 847
9400.98 850
9401.90 843
9402.81 859
9403.73 801
9404.64 800
9405.56 821
9406.47 805
9407.39 824
9408.30 791
9409.22 829
9410.14 818
9411.05 841
9411.97 835
9412.88 832
9413.80 796
9414.71 828
9415.63 868
9416.54 800
9417.46 828
9418.38 843
9419.29 829
9420.21 870
9421.12 878
9422.04 844
9422.95 851
9423.87 867
9424.79 861
9425.70 845
9426.62 818
9427.54 843
9428.45 820
9429.37 839
9430.28 884
9431.20 863
9432.12 858
9433.03 869
9433.95 918
9434.87 901
9435.78 872
9436.70 924
9437.62 895
9438.53 870
9439.45 874
9440.37 868
9441.28 866
9442.20 890
9443.12 887
9444.03 916
9444.95 929
9445.87 979
9446.79 986
9447.70 1013
9448.62 1045
9449.54 1097
9450.45 1104
9451.37 1110
9452.29 1146
9453.21 1134
9454.12 1148
9455.04 1123
9455.96 1133
9456.88 1086
9457.79 1024
9458.71 976
9459.63 940
9460.55 919
9461.47 892
9462.38 894
9463.30 873
9464.22 858
9465.14 851
9466.06 869
9466.97 833
9467.89 829
9468.81 852
9469.73 834
9470.65 873
9471.56 862
9472.48 836
9473.40 822
9474.32 825
9475.24 847
9476.16 846
9477.08 876
9477.99 866
9478.91 871
9479.83 905
9480.75 887
9481.67 926
9482.59 915
9483.51 910
9484.43 914
9485.34 916
9486.26 898
9487.18 876
9488.10 864
9489.02 843
9489.94 862
9490.86 834
9491.78 830
9492.70 828
9493.62 816
9494.54 818
9495.46 835
9496.38 817
9497.30 839
9498.22 831
9499.13 816
9500.05 811
9500.97 823
9501.89 809
9502.81 796
9503.73 842
9504.65 803
9505.57 783
9506.49 833
9507.41 803
9508.33 828
9509.25 835
9510.17 811
9511.09 824
9512.01 857
9512.93 852
9513.86 841
9514.78 835
9515.70 845
9516.62 865
9517.54 859
9518.46 821
9519.38 895
9520.30 838
9521.22 822
9522.14 853
9523.06 872
9523.98 882
9524.90 882
9525.82 870
9526.75 925
9527.67 921
9528.59 934
9529.51 971
9530.43 957
9531.35 983
9532.27 966
9533.19 1018
9534.11 1009
9535.04 939
9535.96 899
9536.88 952
9537.80 923
9538.72 901
9539.64 887
9540.57 882
9541.49 862
9542.41 854
9543.33 824
9544.25 834
9545.17 805
9546.10 780
9547.02 810
9547.94 815
9548.86 839
9549.78 821
9550.71 803
9551.63 814
9552.55 807
9553.47 810
9554.40 835
9555.32 789
9556.24 820
9557.16 868
9558.09 837
9559.01 833
9559.93 856
9560.85 837
9561.78 831
9562.70 851
9563.62 853
9564.54 882
9565.47 849
9566.39 855
9567.31 839
9568.24 823
9569.16 829
9570.08 890
9571.00 862
9571.93 857
9572.85 814
9573.77 850
9574.70 828
9575.62 806
9576.54 829
9577.47 840
9578.39 817
9579.31 815
9580.24 857
9581.16 792
9582.09 864
9583.01 797
9583.93 779
9584.86 807
9585.78 807
9586.70 756
9587.63 783
9588.55 822
9589.48 818
9590.40 802
9591.32 821
9592.25 830
9593.17 791
9594.10 791
9595.02 843
9595.95 822
9596.87 764
9597.79 776
9598.72 847
9599.64 863
9600.57 836
9601.49 819
9602.42 851
9603.34 839
9604.27 862
9605.19 836
9606.12 894
9607.04 873
9607.97 897
9608.89 852
9609.82 869
9610.74 876
9611.67 899
9612.59 848
9613.52 873
9614.44 880
9615.37 902
9616.29 856
9617.22 861
9618.14 863
9619.07 844
9619.99 871
9620.92 909
9621.85 919
9622.77 873
9623.70 887
9624.62 901
9625.55 908
9626.47 880
9627.40 878
9628.33 920
9629.25 939
9630.18 930
9631.10 933
9632.03 979
9632.96 959
9633.88 956
9634.81 929
9635.73 912
9636.66 949
9637.59 926
9638.51 983
9639.44 1011
9640.37 1035
9641.29 1035
9642.22 999
9643.15 1063
9644.07 1113
9645.00 1087
9645.93 1168
9646.85 1207
9647.78 1164
9648.71 1220
9649.63 1183
9650.56 1212
9651.49 1186
9652.41 1164
9653.34 1142
9654.27 1105
9655.20 1066
9656.12 1070
9657.05 1074
9657.98 1029
9658.90 1048
9659.83 999
9660.76 1003
9661.69 1047
9662.61 1026
9663.54 1044
9664.47 1021
9665.40 1046
9666.32 1070
9667.25 1081
9668.18 1019
9669.11 1056
9670.04 1028
9670.96 1018
9671.89 1029
9672.82 1025
9673.75 1021
9674.68 1001
9675.60 1021
9676.53 1027
9677.46 985
9678.39 1002
9679.32 1018
9680.25 986
9681.17 970
9682.10 1009
9683.03 980
9683.96 960
9684.89 989
9685.82 1041
9686.75 1038
9687.67 996
9688.60 1010
9689.53 1029
9690.46 1005
9691.39 996
9692.32 980
9693.25 999
9694.18 1027
9695.11 1018
9696.03 1024
9696.96 974
9697.89 986
9698.82 1018
9699.75 1001
9700.68 982
9701.61 980
9702.54 951
9703.47 964
9704.40 929
9705.33 958
9706.26 957
9707.19 971
9708.12 966
9709.05 978
9709.98 985
9710.91 984
9711.84 982
9712.77 1030
9713.70 998
9714.63 928
9715.56 1007
9716.49 1007
9717.42 1012
9718.35 959
9719.28 1018
9720.21 1015
9721.14 1000
9722.07 966
9723.00 968
9723.93 1050
9724.86 1034
9725.79 996
9726.72 1015
9727.65 1011
9728.58 1004
9729.51 987
9730.44 957
9731.37 1012
9732.31 1012
9733.24 1022
9734.17 981
9735.10 957
9736.03 941
9736.96 962
9737.89 952
9738.82 964
9739.75 989
9740.69 981
9741.62 968
9742.55 990
9743.48 984
9744.41 924
9745.34 984
9746.27 1003
9747.21 1040
9748.14 982
9749.07 959
9750.00 987
9750.93 1020
9751.86 983
9752.80 956
9753.73 993
9754.66 1022
9755.59 1018
9756.52 990
9757.46 1034
9758.39 1025
9759.32 1025
9760.25 1019
9761.18 1025
9762.12 1047
9763.05 1067
9763.98 1037
9764.91 1063
9765.85 1064
9766.78 1044
9767.71 1018
9768.64 1063
9769.58 1105
9770.51 1061
9771.44 1040
9772.37 1035
9773.31 1101
9774.24 1106
9775.17 1053
9776.11 1088
9777.04 1130
9777.97 1115
9778.91 1113
9779.84 1143
9780.77 1219
9781.71 1253
9782.64 1250
9783.57 1250
9784.51 1233
9785.44 1248
9786.37 1292
9787.31 1231
9788.24 1237
9789.17 1187
9790.11 1198
9791.04 1164
9791.97 1188
9792.91 1175
9793.84 1170
9794.77 1212
9795.71 1250
9796.64 1269
9797.58 1276
9798.51 1305
9799.44 1263
9800.38 1263
9801.31 1272
9802.25 1216
9803.18 1182
9804.12 1128
9805.05 1122
9805.98 1033
9806.92 1026
9807.85 1010
9808.79 1017
9809.72 985
9810.66 991
9811.59 990
9812.53 992
9813.46 989
9814.40 950
9815.33 961
9816.27 960
9817.20 923
9818.14 922
9819.07 963
9820.01 957
9820.94 917
9821.88 906
9822.81 899
9823.75 917
9824.68 918
9825.62 895
9826.55 899
9827.49 927
9828.42 941
9829.36 929
9830.29 942
9831.23 924
9832.17 906
9833.10 934
9834.04 894
9834.97 919
9835.91 873
9836.84 913
9837.78 913
9838.72 933
9839.65 923
9840.59 927
9841.52 946
9842.46 966
9843.40 903
9844.33 930
9845.27 936
9846.20 953
9847.14 929
9848.08 929
9849.01 962
9849.95 983
9850.89 986
9851.82 978
9852.76 939
9853.70 952
9854.63 974
9855.57 965
9856.51 972
9857.44 931
9858.38 933
9859.32 930
9860.25 899
9861.19 942
9862.13 913
9863.07 937
9864.00 944
9864.94 969
9865.88 929
9866.81 918
9867.75 941
9868.69 960
9869.63 946
9870.56 966
9871.50 958
9872.44 943
9873.38 968
9874.31 974
9875.25 957
9876.19 987
9877.13 983
9878.07 995
9879.00 1013
9879.94 980
9880.88 968
9881.82 967
9882.75 978
9883.69 989
9884.63 985
9885.57 938
9886.51 954
9887.45 1014
9888.38 942
9889.32 976
9890.26 1002
9891.20 936
9892.14 961
9893.08 982
9894.01 941
9894.95 959
9895.89 951
9896.83 995
9897.77 986
9898.71 943
9899.65 939
9900.59 974
9901.52 959
9902.46 977
9903.40 984
9904.34 1001
9905.28 1037
9906.22 999
9907.16 1017
9908.10 1050
9909.04 1023
9909.98 997
9910.92 1054
9911.86 1032
9912.80 1057
9913.73 1116
9914.67 1124
9915.61 1097
9916.55 1112
9917.49 1113
9918.43 1187
9919.37 1238
9920.31 1305
9921.25 1326
9922.19 1393
9923.13 1474
9924.07 1531
9925.01 1579
9925.95 1570
9926.89 1559
9927.83 1511
9928.77 1584
9929.71 1511
9930.65 1434
9931.59 1415
9932.53 1363
9933.47 1334
9934.41 1313
9935.36 1256
9936.30 1249
9937.24 1155
9938.18 1154
9939.12 1086
9940.06 1130
9941.00 1160
9941.94 1129
9942.88 1120
9943.82 1132
9944.76 1147
9945.70 1163
9946.64 1152
9947.59 1149
9948.53 1126
9949.47 1167
9950.41 1180
9951.35 1255
9952.29 1261
9953.23 1235
9954.17 1200
9955.12 1201
9956.06 1187
9957.00 1223
9957.94 1197
9958.88 1232
9959.82 1192
9960.77 1224
9961.71 1197
9962.65 1245
9963.59 1195
9964.53 1194
9965.48 1267
9966.42 1238
9967.36 1247
9968.30 1257
9969.24 1275
9970.19 1227
9971.13 1204
9972.07 1251
9973.01 1258
9973.95 1238
9974.90 1252
9975.84 1249
9976.78 1198
9977.72 1211
9978.67 1155
9979.61 1135
9980.55 1092
9981.50 1123
9982.44 1075
9983.38 1077
9984.32 1071
9985.27 1053
9986.21 1050
9987.15 1077
9988.10 1056
9989.04 1009
9989.98 1019
9990.92 1021
9991.87 987
9992.81 997
9993.75 1006
9994.70 1041
9995.64 1005
9996.58 943
9997.53 960
9998.47 970
9999.41 981
10000.36 973
10001.30 931
10002.25 912
10003.19 920
10004.13 919
10005.08 933
10006.02 937
10006.96 910
10007.91 909
10008.85 966
10009.80 964
10010.74 877
10011.68 877
10012.63 947
10013.57 911
10014.52 961
10015.46 945
10016.41 921
10017.35 902
10018.29 896
10019.24 912
10020.18 886
10021.13 900
10022.07 947
10023.02 942
10023.96 904
10024.91 900
10025.85 891
10026.80 924
10027.74 904
10028.69 933
10029.63 927
10030.58 909
10031.52 891
10032.47 887
10033.41 857
10034.36 850
10035.30 867
10036.25 871
10037.19 862
10038.14 857
10039.08 843
10040.03 838
10040.97 828
10041.92 865
10042.87 878
10043.81 890
10044.76 829
10045.70 819
10046.65 841
10047.59 814
10048.54 805
10049.49 859
10050.43 802
10051.38 807
10052.32 819
10053.27 823
10054.22 799
10055.16 844
10056.11 837
10057.05 829
10058.00 827
10058.95 839
10059.89 836
10060.84 841
10061.79 834
10062.73 786
10063.68 813
10064.63 836
10065.57 824
10066.52 808
10067.47 823
10068.41 811
10069.36 816
10070.31 816
10071.25 829
10072.20 841
10073.15 829
10074.10 820
10075.04 785
10075.99 812
10076.94 826
10077.88 796
10078.83 834
10079.78 800
10080.73 799
10081.67 841
10082.62 849
10083.57 781
10084.52 750
10085.46 819
10086.41 779
10087.36 773
10088.31 788
10089.25 782
10090.20 831
10091.15 780
10092.10 789
10093.05 779
10093.99 757
10094.94 740
10095.89 800
10096.84 779
10097.79 788
10098.73 774
10099.68 747
10100.63 772
10101.58 728
10102.53 737
10103.48 773
10104.42 786
10105.37 749
10106.32 777
10107.27 789
10108.22 783
10109.17 757
10110.12 777
10111.06 764
10112.01 764
10112.96 761
10113.91 747
10114.86 794
10115.81 813
10116.76 764
10117.71 732
10118.66 793
10119.61 739
10120.56 766
10121.50 782
10122.45 782
10123.40 740
10124.35 738
10125.30 764
10126.25 740
10127.20 782
10128.15 794
10129.10 804
10130.05 823
10131.00 805
10131.95 746
10132.90 764
10133.85 770
10134.80 826
10135.75 773
10136.70 799
10137.65 770
10138.60 845
10139.55 821
10140.50 803
10141.45 803
10142.40 809
10143.35 792
10144.30 785
10145.25 790
10146.20 771
10147.15 783
10148.10 783
10149.05 822
10150.00 826
10150.95 831
10151.90 784
10152.86 836
10153.81 814
10154.76 838
10155.71 857
10156.66 822
10157.61 816
10158.56 816
10159.51 871
10160.46 869
10161.41 866
10162.37 860
10163.32 854
10164.27 844
10165.22 854
10166.17 847
10167.12 898
10168.07 875
10169.03 870
10169.98 872
10170.93 897
10171.88 868
10172.83 886
10173.78 897
10174.74 942
10175.69 916
10176.64 925
10177.59 936
10178.54 953
10179.49 944
10180.45 975
10181.40 990
10182.35 1003
10183.30 989
10184.26 1013
10185.21 1048
10186.16 1049
10187.11 1016
10188.06 1077
10189.02 1061
10189.97 1056
10190.92 1072
10191.87 1052
10192.83 1047
10193.78 1091
10194.73 1076
10195.69 1099
10196.64 1099
10197.59 1152
10198.54 1170
10199.50 1191
10200.45 1204
10201.40 1238
10202.36 1233
10203.31 1305
10204.26 1310
10205.22 1306
10206.17 1298
10207.12 1324
10208.08 1348
10209.03 1359
10209.98 1323
10210.94 1295
10211.89 1240
10212.84 1262
10213.80 1226
10214.75 1166
10215.70 1176
10216.66 1107
10217.61 1109
10218.56 1103
10219.52 1133
10220.47 1103
10221.43 1132
10222.38 1092
10223.33 1083
10224.29 1061
10225.24 1067
10226.20 1047
10227.15 1045
10228.11 1083
10229.06 1044
10230.01 1057
10230.97 1071
10231.92 1090
10232.88 1092
10233.83 1082
10234.79 1131
10235.74 1107
10236.70 1089
10237.65 1066
10238.60 1097
10239.56 1066
10240.51 1081
10241.47 1023
10242.42 1009
10243.38 1014
10244.33 1014
10245.29 989
10246.24 949
10247.20 979
10248.15 993
10249.11 980
10250.07 989
10251.02 981
10251.98 962
10252.93 960
10253.89 966
10254.84 981
10255.80 962
10256.75 969
10257.71 1024
10258.67 988
10259.62 993
10260.58 1035
10261.53 1042
10262.49 1022
10263.44 1047
10264.40 1074
10265.36 1083
10266.31 1066
10267.27 1043
10268.22 1014
10269.18 971
10270.14 990
10271.09 968
10272.05 989
10273.01 944
10273.96 925
10274.92 876
10275.87 900
10276.83 861
10277.79 892
10278.74 899
10279.70 854
10280.66 829
10281.61 823
10282.57 874
10283.53 843
10284.49 839
10285.44 876
10286.40 904
10287.36 856
10288.31 870
10289.27 863
10290.23 844
10291.18 824
10292.14 898
10293.10 856
10294.06 875
10295.01 876
10295.97 862
10296.93 841
10297.89 825
10298.84 850
10299.80 815
10300.76 817
10301.72 798
10302.67 767
10303.63 792
10304.59 801
10305.55 779
10306.51 787
10307.46 782
10308.42 761
10309.38 776
10310.34 755
10311.30 757
10312.25 761
10313.21 766
10314.17 771
10315.13 795
10316.09 816
10317.05 748
10318.00 770
10318.96 765
10319.92 743
10320.88 792
10321.84 768
10322.80 771
10323.76 768
10324.71 739
10325.67 776
10326.63 754
10327.59 754
10328.55 794
10329.51 809
10330.47 785
10331.43 801
10332.39 766
10333.35 779
10334.30 769
10335.26 792
10336.22 778
10337.18 788
10338.14 801
10339.10 788
10340.06 768
10341.02 777
10341.98 778
10342.94 787
10343.90 802
10344.86 773
10345.82 762
10346.78 765
10347.74 810
10348.70 798
10349.66 784
10350.62 809
10351.58 777
10352.54 835
10353.50 783
10354.46 805
10355.42 801
10356.38 805
10357.34 810
10358.30 806
10359.26 768
10360.22 725
10361.18 776
10362.14 770
10363.10 762
10364.06 796
10365.02 787
10365.98 770
10366.94 729
10367.90 760
10368.87 750
10369.83 759
10370.79 750
10371.75 757
10372.71 746
10373.67 797
10374.63 748
10375.59 751
10376.55 760
10377.51 769
10378.48 778
10379.44 751
10380.40 726
10381.36 738
10382.32 725
10383.28 764
10384.24 731
10385.21 722
10386.17 770
10387.13 738
10388.09 786
10389.05 741
10390.01 762
10390.98 729
10391.94 744
10392.90 783
10393.86 777
10394.82 731
10395.79 771
10396.75 786
10397.71 750
10398.67 757
10399.63 771
10400.60 811
10401.56 782
10402.52 758
10403.48 777
10404.45 795
10405.41 853
10406.37 818
10407.33 825
10408.30 871
10409.26 877
10410.22 893
10411.18 911
10412.15 867
10413.11 868
10414.07 887
10415.04 933
10416.00 955
10416.96 975
10417.93 1026
10418.89 1049
10419.85 1066
10420.81 1064
10421.78 1017
10422.74 1030
10423.70 1030
10424.67 1002
10425.63 997
10426.59 965
10427.56 956
10428.52 906
10429.49 930
10430.45 869
10431.41 886
10432.38 856
10433.34 817
10434.30 823
10435.27 789
10436.23 794
10437.20 792
10438.16 771
10439.12 744
10440.09 724
10441.05 752
10442.02 757
10442.98 707
10443.94 726
10444.91 711
10445.87 664
10446.84 724
10447.80 710
10448.77 715
10449.73 709
10450.70 711
10451.66 701
10452.63 694
10453.59 710
10454.55 715
10455.52 722
10456.48 674
10457.45 688
10458.41 715
10459.38 684
10460.34 699
10461.31 691
10462.27 671
10463.24 680
10464.20 678
10465.17 711
10466.14 689
10467.10 710
10468.07 682
10469.03 702
10470.00 678
10470.96 667
10471.93 688
10472.89 714
10473.86 693
10474.82 659
10475.79 718
10476.76 720
10477.72 707
10478.69 683
10479.65 696
10480.62 716
10481.59 735
10482.55 719
10483.52 677
10484.48 682
10485.45 714
10486.42 723
10487.38 713
10488.35 680
10489.32 697
10490.28 703
10491.25 712
10492.21 719
10493.18 686
10494.15 691
10495.11 707
10496.08 702
10497.05 694
10498.01 712
10498.98 701
10499.95 714
10500.92 716
10501.88 695
10502.85 693
10503.82 643
10504.78 710
10505.75 729
10506.72 748
10507.68 699
10508.65 710
10509.62 711
10510.59 691
10511.55 695
10512.52 710
10513.49 687
10514.46 699
10515.42 658
10516.39 670
10517.36 687
10518.33 669
10519.29 717
10520.26 685
10521.23 696
10522.20 682
10523.17 671
10524.13 725
10525.10 684
10526.07 673
10527.04 693
10528.01 670
10528.97 714
10529.94 673
10530.91 727
10531.88 693
10532.85 659
10533.82 699
10534.78 683
10535.75 706
10536.72 697
10537.69 711
10538.66 677
10539.63 698
10540.60 674
10541.56 672
10542.53 646
10543.50 690
10544.47 676
10545.44 710
10546.41 704
10547.38 688
10548.35 679
10549.32 687
10550.29 697
10551.25 687
10552.22 701
10553.19 738
10554.16 725
10555.13 731
10556.10 702
10557.07 716
10558.04 746
10559.01 736
10559.98 741
10560.95 723
10561.92 708
10562.89 680
10563.86 717
10564.83 688
10565.80 718
10566.77 764
10567.74 717
10568.71 701
10569.68 684
10570.65 731
10571.62 698
10572.59 714
10573.56 740
10574.53 703
10575.50 706
10576.47 683
10577.44 701
10578.41 738
10579.38 701
10580.35 705
10581.32 722
10582.29 673
10583.26 663
10584.23 682
10585.21 701
10586.18 710
10587.15 714
10588.12 681
10589.09 716
10590.06 746
10591.03 727
10592.00 708
10592.97 738
10593.94 742
10594.92 695
10595.89 741
10596.86 721
10597.83 744
10598.80 707
10599.77 731
10600.74 730
10601.71 746
10602.69 710
10603.66 711
10604.63 688
10605.60 706
10606.57 716
10607.54 717
10608.52 706
10609.49 699
10610.46 713
10611.43 738
10612.40 714
10613.38 713
10614.35 712
10615.32 713
10616.29 741
10617.27 733
10618.24 762
10619.21 730
10620.18 795
10621.15 761
10622.13 726
10623.10 765
10624.07 782
10625.04 775
10626.02 773
10626.99 790
10627.96 811
10628.94 830
10629.91 812
10630.88 854
10631.85 839
10632.83 874
10633.80 874
10634.77 902
10635.75 900
10636.72 941
10637.69 931
10638.67 934
10639.64 963
10640.61 898
10641.59 888
10642.56 891
10643.53 817
10644.51 862
10645.48 825
10646.45 812
10647.43 793
10648.40 765
10649.37 768
10650.35 789
10651.32 760
10652.30 739
10653.27 724
10654.24 731
10655.22 685
10656.19 697
10657.16 714
10658.14 735
10659.11 720
10660.09 703
10661.06 692
10662.04 729
10663.01 733
10663.98 715
10664.96 699
10665.93 705
10666.91 712
10667.88 732
10668.86 719
10669.83 710
10670.81 698
10671.78 718
10672.76 742
10673.73 683
10674.71 722
10675.68 704
10676.66 728
10677.63 731
10678.61 740
10679.58 725
10680.56 714
10681.53 691
10682.51 717
10683.48 720
10684.46 711
10685.43 697
10686.41 728
10687.38 702
10688.36 669
10689.33 699
10690.31 714
10691.28 683
10692.26 670
10693.24 671
10694.21 662
10695.19 642
10696.16 701
10697.14 689
10698.12 680
10699.09 699
10700.07 669
10701.04 664
10702.02 700
10703.00 674
10703.97 678
10704.95 641
10705.92 656
10706.90 664
10707.88 676
10708.85 686
10709.83 667
10710.81 670
10711.78 663
10712.76 685
10713.74 696
10714.71 687
10715.69 707
10716.67 704
10717.64 658
10718.62 689
10719.60 643
10720.57 688
10721.55 686
10722.53 679
10723.50 683
10724.48 712
10725.46 665
10726.44 697
10727.41 678
10728.39 684
10729.37 674
10730.35 689
10731.32 690
10732.30 693
10733.28 724
10734.26 703
10735.23 723
10736.21 743
10737.19 722
10738.17 718
10739.14 725
10740.12 740
10741.10 741
10742.08 687
10743.06 726
10744.03 707
10745.01 698
10745.99 657
10746.97 689
10747.95 708
10748.92 704
10749.90 702
10750.88 718
10751.86 726
10752.84 700
10753.82 701
10754.79 675
10755.77 686
10756.75 694
10757.73 717
10758.71 695
10759.69 670
10760.67 699
10761.65 665
10762.62 674
10763.60 682
10764.58 723
10765.56 701
10766.54 717
10767.52 704
10768.50 716
10769.48 694
10770.46 723
10771.44 675
10772.42 669
10773.39 717
10774.37 716
10775.35 717
10776.33 725
10777.31 751
10778.29 722
10779.27 699
10780.25 731
10781.23 723
10782.21 719
10783.19 742
10784.17 726
10785.15 719
10786.13 689
10787.11 704
10788.09 706
10789.07 705
10790.05 720
10791.03 661
10792.01 716
10792.99 703
10793.97 697
10794.95 673
10795.93 689
10796.91 740
10797.89 707
10798.87 714
10799.85 766
10800.83 684
10801.82 698
10802.80 718
10803.78 687
10804.76 696
10805.74 677
10806.72 699
10807.70 723
10808.68 734
10809.66 709
10810.64 714
10811.62 709
10812.61 742
10813.59 734
10814.57 763
10815.55 729
10816.53 739
10817.51 726
10818.49 735
10819.47 714
10820.46 770
10821.44 746
10822.42 763
10823.40 709
10824.38 739
10825.36 740
10826.35 760
10827.33 723
10828.31 738
10829.29 761
10830.27 745
10831.25 725
10832.24 738
10833.22 781
10834.20 768
10835.18 766
10836.17 764
10837.15 772
10838.13 759
10839.11 757
10840.09 773
10841.08 770
10842.06 815
10843.04 795
10844.02 820
10845.01 802
10845.99 807
10846.97 762
10847.96 793
10848.94 762
10849.92 774
10850.90 785
10851.89 808
10852.87 817
10853.85 818
10854.84 803
10855.82 859
10856.80 855
10857.78 817
10858.77 840
10859.75 819
10860.73 870
10861.72 849
10862.70 876
10863.68 882
10864.67 873
10865.65 859
10866.64 867
10867.62 867
10868.60 886
10869.59 900
10870.57 956
10871.55 946
10872.54 893
10873.52 943
10874.51 943
10875.49 936
10876.47 918
10877.46 949
10878.44 930
10879.43 990
10880.41 1001
10881.39 998
10882.38 992
10883.36 1034
10884.35 1007
10885.33 1032
10886.32 1057
10887.30 1004
10888.29 1044
10889.27 1052
10890.25 1055
10891.24 1076
10892.22 1131
10893.21 1117
10894.19 1165
10895.18 1192
10896.16 1232
10897.15 1189
10898.13 1226
10899.12 1213
10900.10 1228
10901.09 1277
10902.07 1242
10903.06 1255
10904.04 1245
10905.03 1261
10906.01 1182
10907.00 1192
10907.99 1179
10908.97 1185
10909.96 1175
10910.94 1207
10911.93 1172
10912.91 1172
10913.90 1142
10914.88 1124
10915.87 1195
10916.86 1171
10917.84 1194
10918.83 1152
10919.81 1204
10920.80 1198
10921.79 1201
10922.77 1168
10923.76 1236
10924.74 1220
10925.73 1203
10926.72 1159
10927.70 1158
10928.69 1195
10929.68 1212
10930.66 1239
10931.65 1214
10932.64 1229
10933.62 1229
10934.61 1245
10935.60 1244
10936.58 1300
10937.57 1305
10938.56 1323
10939.54 1309
10940.53 1318
10941.52 1327
10942.50 1355
10943.49 1406
10944.48 1411
10945.47 1409
10946.45 1385
10947.44 1435
10948.43 1503
10949.41 1575
10950.40 1571
10951.39 1597
10952.38 1639
10953.36 1635
10954.35 1700
10955.34 1751
10956.33 1778
10957.31 1813
10958.30 1771
10959.29 1744
10960.28 1804
10961.27 1772
10962.25 1754
10963.24 1701
10964.23 1734
10965.22 1677
10966.21 1584
10967.19 1563
10968.18 1544
10969.17 1537
10970.16 1568
10971.15 1539
10972.13 1560
10973.12 1561
10974.11 1526
10975.10 1531
10976.09 1487
10977.08 1520
10978.07 1527
10979.05 1512
10980.04 1563
10981.03 1507
10982.02 1562
10983.01 1563
10984.00 1601
10984.99 1644
10985.98 1647
10986.96 1719
10987.95 1728
10988.94 1769
10989.93 1807
10990.92 1822
10991.91 1987
10992.90 1992
10993.89 2078
10994.88 2089
10995.87 2202
10996.86 2306
10997.85 2369
10998.84 2292
10999.83 2249
11000.82 2244
11001.81 2132
11002.79 2076
11003.78 2009
11004.77 1962
11005.76 1893
11006.75 1840
11007.74 1704
11008.73 1683
11009.72 1641
11010.71 1630
11011.70 1564
11012.69 1549
11013.68 1479
11014.67 1476
11015.67 1445
11016.66 1395
11017.65 1356
11018.64 1303
11019.63 1335
11020.62 1317
11021.61 1299
11022.60 1249
11023.59 1299
11024.58 1217
11025.57 1218
11026.56 1185
11027.55 1159
11028.54 1165
11029.53 1191
11030.52 1154
11031.52 1129
11032.51 1130
11033.50 1140
11034.49 1175
11035.48 1139
11036.47 1113
11037.46 1072
11038.45 1108
11039.45 1109
11040.44 1085
11041.43 1080
11042.42 1053
11043.41 1049
11044.40 1065
11045.39 1045
11046.39 1050
11047.38 1033
11048.37 1055
11049.36 1093
11050.35 1060
11051.35 1060
11052.34 1003
11053.33 1052
11054.32 1044
11055.31 1056
11056.31 1034
11057.30 1045
11058.29 1053
11059.28 1043
11060.27 1051
11061.27 1046
11062.26 1075
11063.25 1078
11064.24 1075
11065.24 1064
11066.23 1050
11067.22 1024
11068.21 1062
11069.21 1051
11070.20 1046
11071.19 1064
11072.19 1061
11073.18 1013
11074.17 1037
11075.16 1026
11076.16 1026
11077.15 1029
11078.14 1043
11079.14 1049
11080.13 1076
11081.12 1043
11082.12 1025
11083.11 1025
11084.10 1036
11085.10 1030
11086.09 1000
11087.08 1057
11088.08 1038
11089.07 991
11090.06 1002
11091.06 1047
11092.05 1050
11093.04 1026
11094.04 1025
11095.03 1026
11096.03 1041
11097.02 1054
11098.01 1060
11099.01 1003
11100.00 1053
11101.00 1077
11101.99 1030
11102.98 1026
11103.98 1062
11104.97 1023
11105.97 1018
11106.96 986
11107.96 1034
11108.95 1036
11109.95 1022
11110.94 1020
11111.93 1024
11112.93 1020
11113.92 998
11114.92 1033
11115.91 1016
11116.91 1066
11117.90 1033
11118.90 1065
11119.89 1077
11120.89 1077
11121.88 1100
11122.88 1095
11123.87 1075
11124.87 1076
11125.86 1083
11126.86 1061
11127.85 1075
11128.85 1054
11129.84 1086
11130.84 1108
11131.84 1088
11132.83 1066
11133.83 1015
11134.82 1060
11135.82 1070
11136.81 1035
11137.81 1041
11138.81 1038
11139.80 1005
11140.80 991
11141.79 1010
11142.79 1028
11143.79 998
11144.78 1046
11145.78 1030
11146.77 987
11147.77 989
11148.77 1041
11149.76 949
11150.76 984
11151.75 983
11152.75 981
11153.75 974
11154.74 962
11155.74 980
11156.74 962
11157.73 999
11158.73 987
11159.73 967
11160.72 968
11161.72 935
11162.72 962
11163.71 998
11164.71 1002
11165.71 1004
11166.71 1002
11167.70 985
11168.70 1020
11169.70 1042
11170.69 1012
11171.69 1035
11172.69 1047
11173.69 958
11174.68 1005
11175.68 995
11176.68 1036
11177.68 995
11178.67 998
11179.67 995
11180.67 998
11181.67 983
11182.66 1011
11183.66 969
11184.66 1004
11185.66 1015
11186.66 986
11187.65 1029
11188.65 988
11189.65 1017
11190.65 1037
11191.65 1056
11192.64 1034
11193.64 1028
11194.64 1076
11195.64 1068
11196.64 1022
11197.64 993
11198.63 1042
11199.63 1021
11200.63 1061
11201.63 1034
11202.63 1046
11203.63 1002
11204.63 1028
11205.63 1028
11206.62 1040
11207.62 1020
11208.62 1036
11209.62 1021
11210.62 1023
11211.62 982
11212.62 1004
11213.62 967
11214.62 968
11215.62 990
11216.61 958
11217.61 967
11218.61 932
11219.61 995
11220.61 944
11221.61 957
11222.61 911
11223.61 942
11224.61 933
11225.61 939
11226.61 930
11227.61 938
11228.61 937
11229.61 932
11230.61 902
11231.61 905
11232.61 925
11233.61 897
11234.61 925
11235.61 946
11236.61 927
11237.61 878
11238.61 907
11239.61 903
11240.61 937
11241.61 917
11242.61 917
11243.61 903
11244.61 897
11245.61 899
11246.61 924
11247.61 878
11248.62 889
11249.62 906
11250.62 901
11251.62 923
11252.62 918
11253.62 913
11254.62 899
11255.62 880
11256.62 899
11257.62 896
11258.62 917
11259.63 904
11260.63 895
11261.63 897
11262.63 902
11263.63 874
11264.63 917
11265.63 910
11266.64 923
11267.64 958
11268.64 946
11269.64 955
11270.64 959
11271.64 963
11272.65 944
11273.65 923
11274.65 970
11275.65 988
11276.65 984
11277.65 997
11278.66 1004
11279.66 978
11280.66 987
11281.66 975
11282.67 958
11283.67 995
11284.67 964
11285.67 966
11286.67 959
11287.68 969
11288.68 974
11289.68 978
11290.68 955
11291.69 943
11292.69 958
11293.69 941
11294.70 935
11295.70 938
11296.70 964
11297.70 953
11298.71 1018
11299.71 1004
11300.71 989
11301.72 1007
11302.72 1020
11303.72 979
11304.72 978
11305.73 1003
11306.73 1005
11307.73 1027
11308.74 1035
11309.74 1057
11310.74 1054
11311.75 1027
11312.75 999
11313.76 1078
11314.76 1047
11315.76 1039
11316.77 1043
11317.77 1035
11318.77 1038
11319.78 1010
11320.78 982
11321.79 992
11322.79 995
11323.79 953
11324.80 972
11325.80 1015
11326.81 989
11327.81 980
11328.81 970
11329.82 952
11330.82 1008
11331.83 971
11332.83 1000
11333.84 955
11334.84 993
11335.85 1020
11336.85 996
11337.85 982
11338.86 1046
11339.86 1069
11340.87 1015
11341.87 1027
11342.88 1021
11343.88 1014
11344.89 976
11345.89 1026
11346.90 977
11347.90 950
11348.91 966
11349.91 1009
11350.92 962
11351.92 935
11352.93 943
11353.94 966
11354.94 940
11355.95 925
11356.95 941
11357.96 923
11358.96 954
11359.97 925
11360.97 936
11361.98 939
11362.99 954
11363.99 928
11365.00 922
11366.00 924
11367.01 952
11368.02 904
11369.02 954
11370.03 949
11371.03 937
11372.04 930
11373.05 940
11374.05 946
11375.06 889
11376.06 926
11377.07 857
11378.08 918
11379.08 921
11380.09 927
11381.10 916
11382.10 906
11383.11 932
11384.12 945
11385.12 940
11386.13 964
11387.14 934
11388.14 909
11389.15 944
11390.16 927
11391.17 931
11392.17 944
11393.18 934
11394.19 947
11395.19 942
11396.20 951
11397.21 995
11398.22 939
11399.22 938
11400.23 964
11401.24 982
11402.25 960
11403.25 946
11404.26 957
11405.27 982
11406.28 981
11407.28 963
11408.29 967
11409.30 988
11410.31 992
11411.31 980
11412.32 984
11413.33 989
11414.34 996
11415.35 1029
11416.35 1045
11417.36 999
11418.37 1004
11419.38 1013
11420.39 1042
11421.40 1012
11422.40 1022
11423.41 1032
11424.42 1032
11425.43 1044
11426.44 1082
11427.45 1044
11428.46 1047
11429.46 1047
11430.47 1097
11431.48 1089
11432.49 1072
11433.50 1093
11434.51 1124
11435.52 1113
11436.53 1136
11437.54 1128
11438.54 1113
11439.55 1123
11440.56 1141
11441.57 1111
11442.58 1124
11443.59 1169
11444.60 1187
11445.61 1178
11446.62 1178
11447.63 1197
11448.64 1180
11449.65 1169
11450.66 1185
11451.67 1193
11452.68 1157
11453.69 1158
11454.70 1156
11455.71 1175
11456.72 1174
11457.73 1223
11458.74 1205
11459.75 1180
11460.76 1212
11461.77 1248
11462.78 1220
11463.79 1190
11464.80 1248
11465.81 1262
11466.82 1319
11467.83 1270
11468.84 1249
11469.85 1256
11470.86 1237
11471.87 1273
11472.88 1308
11473.89 1310
11474.90 1313
11475.91 1276
11476.92 1300
11477.93 1321
11478.95 1317
11479.96 1294
11480.97 1292
11481.98 1317
11482.99 1328
11484.00 1346
11485.01 1336
11486.02 1353
11487.03 1372
11488.05 1328
11489.06 1362
11490.07 1376
11491.08 1339
11492.09 1359
11493.10 1358
11494.11 1363
11495.13 1406
11496.14 1408
11497.15 1394
11498.16 1415
11499.17 1467
11500.18 1437
11501.20 1400
11502.21 1459
11503.22 1462
11504.23 1447
11505.24 1426
11506.26 1459
11507.27 1489
11508.28 1502
11509.29 1459
11510.30 1476
11511.32 1564
11512.33 1550
11513.34 1548
11514.35 1563
11515.37 1553
11516.38 1554
11517.39 1581
11518.40 1659
11519.42 1622
11520.43 1685
11521.44 1629
11522.45 1646
11523.47 1668
11524.48 1721
11525.49 1758
11526.51 1734
11527.52 1761
11528.53 1770
11529.55 1782
11530.56 1823
11531.57 1878
11532.59 1832
11533.60 1853
11534.61 1879
11535.63 1909
11536.64 1923
11537.65 1950
11538.67 1949
11539.68 2035
11540.69 2041
11541.71 2022
11542.72 2040
11543.73 2100
11544.75 2154
11545.76 2157
11546.78 2189
11547.79 2187
11548.80 2231
11549.82 2283
11550.83 2349
11551.85 2410
11552.86 2451
11553.87 2427
11554.89 2477
11555.90 2531
11556.92 2543
11557.93 2600
11558.95 2691
11559.96 2732
11560.97 2730
11561.99 2814
11563.00 2850
11564.02 2867
11565.03 2957
11566.05 2998
11567.06 3094
11568.08 3226
11569.09 3273
11570.11 3309
11571.12 3449
11572.14 3569
11573.15 3678
11574.17 3788
11575.18 3963
11576.20 4067
11577.21 4091
11578.23 4293
11579.24 4529
11580.26 4693
11581.27 4843
11582.29 4968
11583.30 5308
11584.32 5584
11585.33 5780
11586.35 6145
11587.37 6474
11588.38 6861
11589.40 7212
11590.41 7540
11591.43 7954
11592.44 8360
11593.46 8842
11594.48 9119
11595.49 9601
11596.51 9790
11597.52 9859
11598.54 9867
11599.56 9761
11600.57 9535
11601.59 9179
11602.61 8816
11603.62 8326
11604.64 7837
11605.66 7233
11606.67 6734
11607.69 6368
11608.70 5881
11609.72 5589
11610.74 5146
11611.75 5006
11612.77 4634
11613.79 4461
11614.81 4209
11615.82 3976
11616.84 3842
11617.86 3723
11618.87 3606
11619.89 3472
11620.91 3364
11621.92 3198
11622.94 3106
11623.96 3036
11624.98 2928
11625.99 2866
11627.01 2828
11628.03 2775
11629.05 2727
11630.06 2601
11631.08 2539
11632.10 2475
11633.12 2461
11634.13 2403
11635.15 2373
11636.17 2347
11637.19 2386
11638.20 2307
11639.22 2230
11640.24 2199
11641.26 2105
11642.28 2094
11643.29 2123
11644.31 2043
11645.33 1989
11646.35 2009
11647.37 1952
11648.39 1948
11649.40 1963
11650.42 1948
11651.44 1965
11652.46 1928
11653.48 1922
11654.50 2016
11655.51 1989
11656.53 1939
11657.55 1972
11658.57 1985
11659.59 2033
11660.61 2061
11661.63 2056
11662.65 2046
11663.67 2058
11664.68 2068
11665.70 2106
11666.72 2109
11667.74 2089
11668.76 2145
11669.78 2203
11670.80 2188
11671.82 2275
11672.84 2260
11673.86 2262
11674.88 2254
11675.90 2288
11676.92 2360
11677.94 2326
11678.96 2317
11679.98 2291
11680.99 2296
11682.01 2252
11683.03 2270
11684.05 2303
11685.07 2276
11686.09 2236
11687.11 2213
11688.13 2307
11689.15 2247
11690.17 2238
11691.19 2229
11692.21 2215
11693.24 2163
11694.26 2243
11695.28 2220
11696.30 2192
11697.32 2151
11698.34 2163
11699.36 2141
11700.38 2147
11701.40 2112
11702.42 2109
11703.44 2106
11704.46 2076
11705.48 2061
11706.50 2066
11707.52 2006
11708.54 2012
11709.57 1982
11710.59 1942
11711.61 1930
11712.63 1938
11713.65 1917
11714.67 1871
11715.69 1835
11716.71 1876
11717.73 1829
11718.76 1814
11719.78 1816
11720.80 1808
11721.82 1781
11722.84 1728
11723.86 1690
11724.89 1669
11725.91 1692
11726.93 1666
11727.95 1648
11728.97 1707
11729.99 1661
11731.02 1658
11732.04 1654
11733.06 1615
11734.08 1653
11735.10 1635
11736.13 1615
11737.15 1669
11738.17 1651
11739.19 1619
11740.22 1615
11741.24 1568
11742.26 1572
11743.28 1613
11744.30 1566
11745.33 1602
11746.35 1591
11747.37 1498
11748.40 1538
11749.42 1543
11750.44 1529
11751.46 1479
11752.49 1474
11753.51 1502
11754.53 1470
11755.56 1425
11756.58 1449
11757.60 1416
11758.62 1412
11759.65 1399
11760.67 1440
11761.69 1440
11762.72 1398
11763.74 1375
11764.76 1414
11765.79 1418
11766.81 1357
11767.83 1354
11768.86 1341
11769.88 1330
11770.91 1318
11771.93 1318
11772.95 1393
11773.98 1332
11775.00 1338
11776.02 1311
11777.05 1274
11778.07 1242
11779.10 1246
11780.12 1239
11781.14 1294
11782.17 1257
11783.19 1249
11784.22 1266
11785.24 1210
11786.26 1233
11787.29 1193
11788.31 1213
11789.34 1204
11790.36 1146
11791.39 1160
11792.41 1166
11793.44 1170
11794.46 1178
11795.49 1213
11796.51 1175
11797.54 1155
11798.56 1194
11799.59 1182
11800.61 1211
11801.63 1124
11802.66 1155
11803.69 1150
11804.71 1138
11805.74 1155
11806.76 1113
11807.79 1177
11808.81 1146
11809.84 1120
11810.86 1137
11811.89 1110
11812.91 1080
11813.94 1076
11814.96 1105
11815.99 1084
11817.01 1076
11818.04 1074
11819.07 1051
11820.09 1087
11821.12 1104
11822.14 1119
11823.17 1051
11824.20 1085
11825.22 1061
11826.25 1084
11827.27 1085
11828.30 1082
11829.33 1038
11830.35 1034
11831.38 1049
11832.40 1049
11833.43 1070
11834.46 1037
11835.48 1050
11836.51 1073
11837.54 1060
11838.56 1032
11839.59 1024
11840.62 1040
11841.64 1062
11842.67 1053
11843.70 1004
11844.72 1040
11845.75 1056
11846.78 1037
11847.80 1010
11848.83 1076
11849.86 1085
11850.89 1088
11851.91 1063
11852.94 1083
11853.97 1063
11854.99 1058
11856.02 1033
11857.05 1047
11858.08 1042
11859.10 1032
11860.13 1049
11861.16 1059
11862.19 1070
11863.21 1053
11864.24 1039
11865.27 1030
11866.30 1062
11867.33 1084
11868.35 1059
11869.38 1089
11870.41 1086
11871.44 1072
11872.47 1062
11873.49 1071
11874.52 1098
11875.55 1120
11876.58 1119
11877.61 1117
11878.63 1135
11879.66 1178
11880.69 1110
11881.72 1161
11882.75 1133
11883.78 1148
11884.81 1129
11885.83 1161
11886.86 1159
11887.89 1215
11888.92 1211
11889.95 1229
11890.98 1272
11892.01 1241
11893.04 1221
11894.06 1298
11895.09 1277
11896.12 1309
11897.15 1329
11898.18 1361
11899.21 1378
11900.24 1371
11901.27 1347
11902.30 1316
11903.33 1334
11904.36 1385
11905.39 1321
11906.42 1334
11907.45 1327
11908.48 1319
11909.50 1321
11910.53 1302
11911.56 1278
11912.59 1288
11913.62 1318
11914.65 1334
11915.68 1280
11916.71 1284
11917.74 1301
11918.77 1259
11919.80 1351
11920.83 1364
11921.86 1411
11922.89 1417
11923.92 1454
11924.95 1423
11925.99 1437
11927.02 1482
11928.05 1485
11929.08 1492
11930.11 1531
11931.14 1509
11932.17 1502
11933.20 1450
11934.23 1423
11935.26 1397
11936.29 1398
11937.32 1324
11938.35 1277
11939.38 1296
11940.41 1221
11941.45 1223
11942.48 1177
11943.51 1171
11944.54 1138
11945.57 1140
11946.60 1110
11947.63 1118
11948.66 1089
11949.70 1078
11950.73 1059
11951.76 1102
11952.79 1071
11953.82 1034
11954.85 1013
11955.88 993
11956.92 1034
11957.95 1033
11958.98 1027
11960.01 969
11961.04 1012
11962.08 1008
11963.11 998
11964.14 988
11965.17 1008
11966.20 981
11967.24 965
11968.27 1033
11969.30 972
11970.33 1006
11971.36 988
11972.40 957
11973.43 968
11974.46 987
11975.49 974
11976.53 973
11977.56 950
11978.59 1003
11979.62 984
11980.66 980
11981.69 1002
11982.72 1042
11983.76 1029
11984.79 1028
11985.82 1035
11986.85 1016
11987.89 1041
11988.92 1017
11989.95 1048
11990.99 1038
11992.02 1054
11993.05 1057
11994.09 1036
11995.12 1052
11996.15 1051
11997.19 1076
11998.22 1046
11999.25 1079
12000.29 1090
12001.32 1103
12002.35 1099
12003.39 1129
12004.42 1056
12005.46 1135
12006.49 1155
12007.52 1165
12008.56 1149
12009.59 1163
12010.63 1137
12011.66 1211
12012.69 1196
12013.73 1183
12014.76 1172
12015.80 1168
12016.83 1187
12017.86 1202
12018.90 1217
12019.93 1179
12020.97 1201
12022.00 1160
12023.04 1183
12024.07 1117
12025.11 1113
12026.14 1149
12027.18 1124
12028.21 1147
12029.25 1152
12030.28 1101
12031.32 1077
12032.35 1074
12033.39 1049
12034.42 1083
12035.46 1086
12036.49 1087
12037.53 1057
12038.56 1077
12039.60 1050
12040.63 1037
12041.67 1025
12042.70 1053
12043.74 1039
12044.77 1066
12045.81 1041
12046.84 984
12047.88 1016
12048.92 1022
12049.95 1005
12050.99 1001
12052.02 1001
12053.06 1007
12054.09 981
12055.13 934
12056.17 976
12057.20 953
12058.24 998
12059.27 972
12060.31 996
12061.35 961
12062.38 937
12063.42 971
12064.46 965
12065.49 932
12066.53 926
12067.56 947
12068.60 950
12069.64 944
12070.67 939
12071.71 944
12072.75 954
12073.78 977
12074.82 926
12075.86 952
12076.89 947
12077.93 940
12078.97 927
12080.01 935
12081.04 928
12082.08 903
12083.12 960
12084.15 932
12085.19 950
12086.23 954
12087.27 933
12088.30 953
12089.34 982
12090.38 990
12091.41 962
12092.45 963
12093.49 991
12094.53 957
12095.57 917
12096.60 947
12097.64 969
12098.68 988
12099.72 963
12100.75 962
12101.79 986
12102.83 969
12103.87 985
12104.91 951
12105.94 921
12106.98 943
12108.02 933
12109.06 902
12110.10 911
12111.14 902
12112.17 876
12113.21 845
12114.25 860
12115.29 861
12116.33 889
12117.37 869
12118.40 902
12119.44 867
12120.48 852
12121.52 812
12122.56 850
12123.60 876
12124.64 842
12125.68 810
12126.72 841
12127.75 818
12128.79 806
12129.83 822
12130.87 809
12131.91 834
12132.95 823
12133.99 817
12135.03 809
12136.07 815
12137.11 824
12138.15 816
12139.19 813
12140.23 786
12141.27 796
12142.31 809
12143.35 779
12144.38 796
12145.42 793
12146.46 805
12147.50 812
12148.54 803
12149.58 830
12150.62 778
12151.66 784
12152.70 780
12153.74 819
12154.78 797
12155.82 736
12156.87 763
12157.91 803
12158.95 785
12159.99 763
12161.03 768
12162.07 755
12163.11 809
12164.15 774
12165.19 773
12166.23 794
12167.27 791
12168.31 798
12169.35 796
12170.39 771
12171.43 769
12172.47 799
12173.52 794
12174.56 774
12175.60 758
12176.64 782
12177.68 767
12178.72 768
12179.76 767
12180.80 778
12181.85 773
12182.89 783
12183.93 790
12184.97 787
12186.01 753
12187.05 745
12188.09 758
12189.14 787
12190.18 781
12191.22 764
12192.26 762
12193.30 779
12194.34 770
12195.39 776
12196.43 813
12197.47 791
12198.51 765
12199.55 746
12200.60 785
12201.64 774
12202.68 748
12203.72 761
12204.77 797
12205.81 761
12206.85 763
12207.89 779
12208.94 779
12209.98 782
12211.02 780
12212.06 757
12213.11 754
12214.15 767
12215.19 773
12216.23 783
12217.28 774
12218.32 767
12219.36 791
12220.41 788
12221.45 763
12222.49 767
12223.54 777
12224.58 753
12225.62 760
12226.66 775
12227.71 792
12228.75 764
12229.79 783
12230.84 767
12231.88 781
12232.93 780
12233.97 800
12235.01 800
12236.06 785
12237.10 765
12238.14 779
12239.19 790
12240.23 785
12241.28 771
12242.32 799
12243.36 840
12244.41 820
12245.45 754
12246.50 793
12247.54 786
12248.58 760
12249.63 788
12250.67 769
12251.72 764
12252.76 772
12253.80 754
12254.85 708
12255.89 730
12256.94 744
12257.98 744
12259.03 744
12260.07 701
12261.12 716
12262.16 729
12263.21 725
12264.25 706
12265.30 684
12266.34 706
12267.39 693
12268.43 700
12269.48 672
12270.52 697
12271.57 685
12272.61 727
12273.66 682
12274.70 663
12275.75 663
12276.79 656
12277.84 674
12278.88 679
12279.93 687
12280.98 684
12282.02 685
12283.07 639
12284.11 647
12285.16 652
12286.20 686
12287.25 654
12288.30 680
12289.34 668
12290.39 692
12291.43 672
12292.48 665
12293.53 635
12294.57 649
12295.62 673
12296.66 695
12297.71 691
12298.76 672
12299.80 665
12300.85 693
12301.90 698
12302.94 669
12303.99 664
12305.04 656
12306.08 646
12307.13 676
12308.18 654
12309.22 691
12310.27 675
12311.32 699
12312.36 635
12313.41 640
12314.46 608
12315.50 625
12316.55 675
12317.60 648
12318.65 648
12319.69 626
12320.74 639
12321.79 633
12322.83 608
12323.88 631
12324.93 622
12325.98 618
12327.02 607
12328.07 633
12329.12 644
12330.17 643
12331.21 648
12332.26 648
12333.31 640
12334.36 652
12335.41 649
12336.45 656
12337.50 649
12338.55 630
12339.60 661
12340.65 667
12341.69 655
12342.74 663
12343.79 649
12344.84 654
12345.89 650
12346.94 619
12347.98 640
12349.03 627
12350.08 652
12351.13 677
12352.18 646
12353.23 613
12354.28 617
12355.32 640
12356.37 663
12357.42 636
12358.47 636
12359.52 629
12360.57 653
12361.62 667
12362.67 662
12363.72 642
12364.76 640
12365.81 613
12366.86 632
12367.91 626
12368.96 666
12370.01 657
12371.06 673
12372.11 693
12373.16 647
12374.21 643
12375.26 668
12376.31 651
12377.36 661
12378.41 655
12379.46 667
12380.51 695
12381.56 693
12382.61 719
12383.66 699
12384.71 649
12385.76 655
12386.81 669
12387.86 682
12388.91 676
12389.96 682
12391.01 692
12392.06 686
12393.11 699
12394.16 703
12395.21 713
12396.26 697
12397.31 666
12398.36 691
12399.41 712
12400.46 708
12401.51 727
12402.56 712
12403.61 680
12404.66 692
12405.71 688
12406.77 731
12407.82 715
12408.87 717
12409.92 693
12410.97 735
12412.02 700
12413.07 719
12414.12 765
12415.17 699
12416.23 698
12417.28 718
12418.33 724
12419.38 721
12420.43 720
12421.48 735
12422.53 726
12423.59 745
12424.64 747
12425.69 741
12426.74 773
12427.79 776
12428.84 736
12429.90 752
12430.95 790
12432.00 778
12433.05 787
12434.10 758
12435.16 776
12436.21 759
12437.26 796
12438.31 753
12439.37 760
12440.42 766
12441.47 730
12442.52 760
12443.58 755
12444.63 792
12445.68 761
12446.73 732
12447.79 771
12448.84 737
12449.89 769
12450.94 755
12452.00 746
12453.05 768
12454.10 777
12455.16 739
12456.21 729
12457.26 755
12458.31 747
12459.37 771
12460.42 770
12461.47 763
12462.53 773
12463.58 786
12464.63 761
12465.69 793
12466.74 792
12467.79 791
12468.85 826
12469.90 859
12470.95 824
12472.01 845
12473.06 847
12474.12 872
12475.17 906
12476.22 907
12477.28 966
12478.33 942
12479.39 998
12480.44 1032
12481.49 1042
12482.55 1060
12483.60 1145
12484.66 1148
12485.71 1199
12486.76 1236
12487.82 1266
12488.87 1284
12489.93 1281
12490.98 1297
12492.04 1316
12493.09 1318
12494.15 1347
12495.20 1330
12496.25 1298
12497.31 1242
12498.36 1215
12499.42 1184
12500.47 1194
12501.53 1109
12502.58 1076
12503.64 1037
12504.69 989
12505.75 975
12506.80 936
12507.86 898
12508.91 903
12509.97 871
12511.03 875
12512.08 851
12513.14 843
12514.19 840
12515.25 840
12516.30 802
12517.36 775
12518.41 784
12519.47 799
12520.52 794
12521.58 768
12522.64 792
12523.69 741
12524.75 766
12525.80 774
12526.86 787
12527.92 735
12528.97 728
12530.03 728
12531.08 722
12532.14 752
12533.20 757
12534.25 714
12535.31 700
12536.37 708
12537.42 706
12538.48 693
12539.54 701
12540.59 736
12541.65 741
12542.70 721
12543.76 716
12544.82 684
12545.88 715
12546.93 734
12547.99 745
12549.05 762
12550.10 762
12551.16 737
12552.22 765
12553.27 755
12554.33 758
12555.39 774
12556.45 745
12557.50 749
12558.56 774
12559.62 782
12560.67 801
12561.73 806
12562.79 817
12563.85 850
12564.90 885
12565.96 892
12567.02 907
12568.08 918
12569.14 876
12570.19 885
12571.25 932
12572.31 944
12573.37 933
12574.42 929
12575.48 904
12576.54 927
12577.60 926
12578.66 961
12579.72 879
12580.77 900
12581.83 906
12582.89 876
12583.95 842
12585.01 830
12586.07 845
12587.12 811
12588.18 803
12589.24 803
12590.30 806
12591.36 807
12592.42 805
12593.48 808
12594.53 810
12595.59 818
12596.65 764
12597.71 761
12598.77 771
12599.83 785
12600.89 758
12601.95 760
12603.01 777
12604.07 753
12605.13 776
12606.18 745
12607.24 775
12608.30 773
12609.36 771
12610.42 806
12611.48 776
12612.54 796
12613.60 792
12614.66 757
12615.72 758
12616.78 764
12617.84 788
12618.90 769
12619.96 743
12621.02 757
12622.08 753
12623.14 738
12624.20 762
12625.26 742
12626.32 711
12627.38 717
12628.44 710
12629.50 703
12630.56 728
12631.62 690
12632.68 670
12633.74 666
12634.80 649
12635.86 687
12636.92 689
12637.98 745
12639.04 710
12640.11 703
12641.17 670
12642.23 680
12643.29 691
12644.35 703
12645.41 669
12646.47 711
12647.53 703
12648.59 705
12649.65 701
12650.72 712
12651.78 694
12652.84 712
12653.90 711
12654.96 695
12656.02 688
12657.08 701
12658.14 739
12659.21 703
12660.27 682
12661.33 687
12662.39 687
12663.45 702
12664.51 710
12665.58 709
12666.64 700
12667.70 662
12668.76 674
12669.82 690
12670.89 709
12671.95 696
12673.01 704
12674.07 681
12675.13 692
12676.20 698
12677.26 704
12678.32 702
12679.38 677
12680.45 725
12681.51 740
12682.57 678
12683.63 693
12684.70 718
12685.76 714
12686.82 708
12687.88 732
12688.95 727
12690.01 747
12691.07 738
12692.14 725
12693.20 748
12694.26 766
12695.32 779
12696.39 765
12697.45 715
12698.51 743
12699.58 785
12700.64 771
12701.70 788
12702.77 736
12703.83 741
12704.89 758
12705.96 747
12707.02 730
12708.08 743
12709.15 780
12710.21 730
12711.28 747
12712.34 719
12713.40 756
12714.47 753
12715.53 747
12716.59 747
12717.66 725
12718.72 722
12719.79 720
12720.85 740
12721.92 756
12722.98 766
12724.04 758
12725.11 718
12726.17 727
12727.24 724
12728.30 717
12729.37 726
12730.43 694
12731.49 728
12732.56 720
12733.62 702
12734.69 727
12735.75 713
12736.82 697
12737.88 729
12738.95 725
12740.01 681
12741.08 679
12742.14 644
12743.21 685
12744.27 704
12745.34 681
12746.40 654
12747.47 631
12748.53 655
12749.60 648
12750.66 641
12751.73 672
12752.79 651
12753.86 664
12754.93 636
12755.99 645
12757.06 591
12758.12 632
12759.19 615
12760.25 610
12761.32 597
12762.39 581
12763.45 610
12764.52 638
12765.58 656
12766.65 597
12767.72 592
12768.78 590
12769.85 618
12770.91 587
12771.98 587
12773.05 561
12774.11 602
12775.18 605
12776.25 586
12777.31 590
12778.38 580
12779.45 608
12780.51 616
12781.58 616
12782.65 592
12783.71 591
12784.78 570
12785.85 586
12786.91 604
12787.98 585
12789.05 597
12790.11 597
12791.18 606
12792.25 599
12793.31 581
12794.38 564
12795.45 590
12796.52 586
12797.58 574
12798.65 572
12799.72 596
12800.79 584
12801.85 622
12802.92 595
12803.99 605
12805.06 613
12806.12 606
12807.19 617
12808.26 600
12809.33 609
12810.39 630
12811.46 637
12812.53 633
12813.60 589
12814.67 602
12815.73 629
12816.80 621
12817.87 588
12818.94 638
12820.01 646
12821.08 628
12822.14 607
12823.21 586
12824.28 604
12825.35 586
12826.42 602
12827.49 623
12828.55 621
12829.62 603
12830.69 607
12831.76 590
12832.83 560
12833.90 558
12834.97 575
12836.04 600
12837.11 568
12838.17 574
12839.24 586
12840.31 616
12841.38 575
12842.45 566
12843.52 564
12844.59 577
12845.66 583
12846.73 576
12847.80 554
12848.87 562
12849.94 546
12851.01 540
12852.08 572
12853.14 560
12854.21 530
12855.28 523
12856.35 566
12857.42 521
12858.49 551
12859.56 543
12860.63 572
12861.70 524
12862.77 531
12863.84 545
12864.91 539
12865.98 531
12867.05 516
12868.12 560
12869.19 530
12870.26 556
12871.34 518
12872.41 486
12873.48 502
12874.55 531
12875.62 558
12876.69 535
12877.76 545
12878.83 533
12879.90 504
12880.97 534
12882.04 529
12883.11 517
12884.18 522
12885.25 542
12886.33 509
12887.40 516
12888.47 526
12889.54 485
12890.61 514
12891.68 510
12892.75 533
12893.82 510
12894.89 505
12895.97 499
12897.04 467
12898.11 473
12899.18 507
12900.25 514
12901.32 481
12902.40 503
12903.47 508
12904.54 529
12905.61 478
12906.68 471
12907.75 476
12908.83 494
12909.90 493
12910.97 466
12912.04 478
12913.11 502
12914.19 496
12915.26 507
12916.33 462
12917.40 500
12918.48 502
12919.55 507
12920.62 497
12921.69 465
12922.77 498
12923.84 492
12924.91 472
12925.98 472
12927.06 498
12928.13 481
12929.20 487
12930.27 466
12931.35 489
12932.42 468
12933.49 500
12934.57 515
12935.64 478
12936.71 503
12937.79 456
12938.86 479
12939.93 472
12941.01 469
12942.08 462
12943.15 460
12944.23 457
12945.30 466
12946.37 451
12947.45 465
12948.52 465
12949.59 498
12950.67 481
12951.74 492
12952.81 485
12953.89 477
12954.96 480
12956.04 468
12957.11 479
12958.18 455
12959.26 460
12960.33 478
12961.41 498
12962.48 464
12963.55 429
12964.63 453
12965.70 484
12966.78 491
12967.85 469
12968.93 496
12970.00 454
12971.07 511
12972.15 455
12973.22 468
12974.30 476
12975.37 487
12976.45 479
12977.52 527
12978.60 488
12979.67 471
12980.75 467
12981.82 470
12982.90 473
12983.97 452
12985.05 479
12986.12 467
12987.20 460
12988.27 486
12989.35 473
12990.42 462
12991.50 495
12992.57 479
12993.65 472
12994.73 464
12995.80 463
12996.88 460
12997.95 474
12999.03 471
13000.10 471
13001.18 490
13002.25 474
13003.33 489
13004.41 487
13005.48 474
13006.56 489
13007.63 482
13008.71 476
13009.79 431
13010.86 479
13011.94 474
13013.02 476
13014.09 501
13015.17 524
13016.24 487
13017.32 467
13018.40 479
13019.47 522
13020.55 495
13021.63 486
13022.70 487
13023.78 513
13024.86 520
13025.93 498
13027.01 495
13028.09 523
13029.16 502
13030.24 476
13031.32 498
13032.40 499
13033.47 511
13034.55 512
13035.63 534
13036.70 510
13037.78 504
13038.86 538
13039.94 500
13041.01 508
13042.09 507
13043.17 526
13044.25 551
13045.32 514
13046.40 514
13047.48 514
13048.56 518
13049.63 507
13050.71 497
13051.79 520
13052.87 508
13053.95 555
13055.02 539
13056.10 521
13057.18 495
13058.26 506
13059.34 517
13060.41 526
13061.49 499
13062.57 504
13063.65 540
13064.73 497
13065.81 479
13066.88 506
13067.96 516
13069.04 510
13070.12 499
13071.20 497
13072.28 508
13073.36 510
13074.43 522
13075.51 486
13076.59 487
13077.67 499
13078.75 507
13079.83 491
13080.91 487
13081.99 493
13083.07 497
13084.15 510
13085.23 491
13086.30 493
13087.38 489
13088.46 476
13089.54 473
13090.62 456
13091.70 490
13092.78 481
13093.86 500
13094.94 488
13096.02 483
13097.10 493
13098.18 513
13099.26 482
13100.34 454
13101.42 475
13102.50 504
13103.58 462
13104.66 465
13105.74 481
13106.82 474
13107.90 475
13108.98 459
13110.06 464
13111.14 469
13112.22 475
13113.30 480
13114.38 463
13115.46 479
13116.54 478
13117.62 464
13118.70 458
13119.78 490
13120.86 481
13121.95 484
13123.03 480
13124.11 476
13125.19 459
13126.27 471
13127.35 478
13128.43 479
13129.51 461
13130.59 461
13131.67 491
13132.76 480
13133.84 477
13134.92 470
13136.00 476
13137.08 472
13138.16 505
13139.24 481
13140.32 466
13141.41 501
13142.49 487
13143.57 467
13144.65 478
13145.73 482
13146.81 478
13147.90 499
13148.98 477
13150.06 502
13151.14 493
13152.22 483
13153.31 485
13154.39 468
13155.47 470
13156.55 485
13157.63 490
13158.72 489
13159.80 481
13160.88 497
13161.96 462
13163.05 485
13164.13 480
13165.21 464
13166.29 481
13167.38 479
13168.46 474
13169.54 486
13170.62 497
13171.71 486
13172.79 471
13173.87 483
13174.96 508
13176.04 486
13177.12 491
13178.20 508
13179.29 454
13180.37 505
13181.45 483
13182.54 482
13183.62 497
13184.70 489
13185.79 467
13186.87 503
13187.95 512
13189.04 515
13190.12 509
13191.20 500
13192.29 478
13193.37 503
13194.46 488
13195.54 508
13196.62 509
13197.71 487
13198.79 492
13199.88 508
13200.96 511
13202.04 485
13203.13 493
13204.21 532
13205.30 520
13206.38 508
13207.46 488
13208.55 518
13209.63 512
13210.72 496
13211.80 513
13212.89 488
13213.97 489
13215.05 520
13216.14 514
13217.22 493
13218.31 511
13219.39 533
13220.48 536
13221.56 539
13222.65 521
13223.73 506
13224.82 523
13225.90 538
13226.99 514
13228.07 509
13229.16 541
13230.24 524
13231.33 508
13232.41 518
13233.50 529
13234.58 547
13235.67 535
13236.76 516
13237.84 513
13238.93 509
13240.01 524
13241.10 563
13242.18 593
13243.27 548
13244.35 535
13245.44 552
13246.53 559
13247.61 556
13248.70 547
13249.78 544
13250.87 555
13251.96 585
13253.04 556
13254.13 563
13255.21 563
13256.30 562
13257.39 578
13258.47 600
13259.56 566
13260.65 574
13261.73 587
13262.82 601
13263.91 603
13264.99 619
13266.08 606
13267.17 598
13268.25 609
13269.34 628
13270.43 639
13271.51 606
13272.60 614
13273.69 609
13274.77 635
13275.86 618
13276.95 637
13278.04 648
13279.12 655
13280.21 624
13281.30 630
13282.38 629
13283.47 664
13284.56 638
13285.65 636
13286.73 672
13287.82 662
13288.91 660
13290.00 661
13291.08 650
13292.17 649
13293.26 686
13294.35 661
13295.44 653
13296.52 672
13297.61 718
13298.70 717
13299.79 704
13300.88 691
13301.96 751
13303.05 737
13304.14 717
13305.23 714
13306.32 723
13307.41 710
13308.49 693
13309.58 744
13310.67 737
13311.76 723
13312.85 726
13313.94 738
13315.02 708
13316.11 735
13317.20 747
13318.29 727
13319.38 773
13320.47 750
13321.56 733
13322.65 729
13323.74 723
13324.82 709
13325.91 735
13327.00 730
13328.09 707
13329.18 712
13330.27 732
13331.36 718
13332.45 748
13333.54 728
13334.63 742
13335.72 698
13336.81 713
13337.90 728
13338.99 760
13340.08 765
13341.17 769
13342.26 787
13343.35 769
13344.44 779
13345.53 779
13346.61 809
13347.70 769
13348.79 767
13349.89 759
13350.98 813
13352.07 804
13353.16 819
13354.25 836
13355.34 810
13356.43 806
13357.52 824
13358.61 887
13359.70 840
13360.79 860
13361.88 850
13362.97 850
13364.06 830
13365.15 845
13366.24 846
13367.33 830
13368.42 827
13369.51 808
13370.60 806
13371.70 803
13372.79 820
13373.88 823
13374.97 784
13376.06 795
13377.15 785
13378.24 755
13379.33 777
13380.43 718
13381.52 746
13382.61 714
13383.70 721
13384.79 707
13385.88 734
13386.97 742
13388.07 699
13389.16 703
13390.25 674
13391.34 692
13392.43 667
13393.52 705
13394.62 700
13395.71 665
13396.80 667
13397.89 695
13398.98 660
13400.08 708
13401.17 658
13402.26 671
13403.35 668
13404.45 695
13405.54 691
13406.63 681
13407.72 644
13408.82 664
13409.91 645
13411.00 656
13412.09 669
13413.19 670
13414.28 692
13415.37 661
13416.46 672
13417.56 695
13418.65 677
13419.74 671
13420.84 691
13421.93 681
13423.02 679
13424.11 716
13425.21 703
13426.30 695
13427.39 694
13428.49 680
13429.58 692
13430.67 694
13431.77 694
13432.86 731
13433.95 732
13435.05 742
13436.14 718
13437.24 716
13438.33 718
13439.42 732
13440.52 765
13441.61 732
13442.70 727
13443.80 755
13444.89 758
13445.99 739
13447.08 750
13448.17 741
13449.27 783
13450.36 787
13451.46 773
13452.55 780
13453.64 789
13454.74 784
13455.83 798
13456.93 829
13458.02 779
13459.12 830
13460.21 800
13461.31 817
13462.40 837
13463.50 826
13464.59 822
13465.69 828
13466.78 826
13467.87 807
13468.97 794
13470.06 826
13471.16 844
13472.25 846
13473.35 808
13474.44 824
13475.54 836
13476.64 855
13477.73 902
13478.83 871
13479.92 885
13481.02 872
13482.11 905
13483.21 892
13484.30 914
13485.40 927
13486.49 920
13487.59 925
13488.69 943
13489.78 930
13490.88 950
13491.97 961
13493.07 979
13494.17 978
13495.26 956
13496.36 936
13497.45 950
13498.55 952
13499.65 939
13500.74 987
13501.84 998
13502.93 962
13504.03 936
13505.13 921
13506.22 914
13507.32 915
13508.42 903
13509.51 893
13510.61 850
13511.71 832
13512.80 827
13513.90 828
13515.00 799
13516.09 756
13517.19 790
13518.29 765
13519.38 767
13520.48 737
13521.58 738
13522.68 721
13523.77 723
13524.87 725
13525.97 694
13527.06 711
13528.16 692
13529.26 682
13530.36 723
13531.45 698
13532.55 670
13533.65 664
13534.75 683
13535.84 673
13536.94 668
13538.04 728
13539.14 698
13540.23 710
13541.33 682
13542.43 681
13543.53 657
13544.63 664
13545.72 650
13546.82 661
13547.92 675
13549.02 650
13550.12 651
13551.22 636
13552.31 674
13553.41 653
13554.51 665
13555.61 673
13556.71 643
13557.81 673
13558.90 644
13560.00 634
13561.10 652
13562.20 649
13563.30 680
13564.40 670
13565.50 608
13566.60 670
13567.69 618
13568.79 651
13569.89 629
13570.99 644
13572.09 637
13573.19 666
13574.29 708
13575.39 675
13576.49 683
13577.59 695
13578.69 679
13579.79 674
13580.89 687
13581.98 705
13583.08 693
13584.18 644
13585.28 663
13586.38 620
13587.48 646
13588.58 695
13589.68 686
13590.78 680
13591.88 663
13592.98 698
13594.08 637
13595.18 705
13596.28 688
13597.38 709
13598.48 690
13599.58 682
13600.68 688
13601.78 700
13602.88 711
13603.98 713
13605.08 712
13606.18 695
13607.29 714
13608.39 701
13609.49 661
13610.59 718
13611.69 720
13612.79 685
13613.89 716
13614.99 709
13616.09 729
13617.19 717
13618.29 719
13619.39 738
13620.50 718
13621.60 739
13622.70 722
13623.80 733
13624.90 734
13626.00 721
13627.10 759
13628.20 701
13629.31 721
13630.41 721
13631.51 722
13632.61 715
13633.71 725
13634.81 727
13635.91 690
13637.02 714
13638.12 696
13639.22 731
13640.32 717
13641.42 751
13642.53 696
13643.63 693
13644.73 667
13645.83 680
13646.93 676
13648.04 653
13649.14 690
13650.24 695
13651.34 690
13652.45 644
13653.55 653
13654.65 665
13655.75 644
13656.85 626
13657.96 661
13659.06 633
13660.16 644
13661.27 674
13662.37 671
13663.47 650
13664.57 657
13665.68 649
13666.78 644
13667.88 643
13668.99 643
13670.09 664
13671.19 649
13672.29 683
13673.40 679
13674.50 648
13675.60 647
13676.71 660
13677.81 634
13678.91 644
13680.02 638
13681.12 656
13682.23 639
13683.33 627
13684.43 677
13685.54 662
13686.64 637
13687.74 663
13688.85 676
13689.95 667
13691.06 652
13692.16 634
13693.26 645
13694.37 646
13695.47 691
13696.58 652
13697.68 681
13698.78 685
13699.89 694
13700.99 662
13702.10 697
13703.20 737
13704.31 717
13705.41 687
13706.51 744
13707.62 717
13708.72 727
13709.83 707
13710.93 711
13712.04 746
13713.14 718
13714.25 745
13715.35 752
13716.46 756
13717.56 736
13718.67 755
13719.77 759
13720.88 785
13721.98 782
13723.09 779
13724.19 779
13725.30 777
13726.40 790
13727.51 807
13728.61 822
13729.72 811
13730.83 819
13731.93 801
13733.04 828
13734.14 871
13735.25 879
13736.35 828
13737.46 853
13738.57 868
13739.67 871
13740.78 864
13741.88 833
13742.99 871
13744.09 919
13745.20 934
13746.31 945
13747.41 947
13748.52 973
13749.63 975
13750.73 992
13751.84 1018
13752.94 1014
13754.05 1035
13755.16 1080
13756.26 1120
13757.37 1116
13758.48 1147
13759.58 1169
13760.69 1179
13761.80 1199
13762.90 1216
13764.01 1231
13765.12 1277
13766.22 1227
13767.33 1253
13768.44 1222
13769.55 1212
13770.65 1262
13771.76 1256
13772.87 1202
13773.97 1199
13775.08 1211
13776.19 1176
13777.30 1136
13778.40 1134
13779.51 1135
13780.62 1080
13781.73 991
13782.83 960
13783.94 982
13785.05 982
13786.16 965
13787.26 935
13788.37 909
13789.48 909
13790.59 883
13791.70 865
13792.80 862
13793.91 834
13795.02 833
13796.13 814
13797.24 786
13798.35 813
13799.45 817
13800.56 801
13801.67 805
13802.78 800
13803.89 819
13805.00 790
13806.10 755
13807.21 775
13808.32 762
13809.43 784
13810.54 745
13811.65 761
13812.76 742
13813.86 725
13814.97 728
13816.08 699
13817.19 715
13818.30 726
13819.41 715
13820.52 730
13821.63 702
13822.74 701
13823.85 715
13824.96 720
13826.06 724
13827.17 723
13828.28 679
13829.39 705
13830.50 735
13831.61 684
13832.72 663
13833.83 666
13834.94 723
13836.05 695
13837.16 700
13838.27 696
13839.38 711
13840.49 718
13841.60 691
13842.71 704
13843.82 747
13844.93 718
13846.04 711
13847.15 722
13848.26 705
13849.37 711
13850.48 725
13851.59 704
13852.70 723
13853.81 704
13854.92 699
13856.03 740
13857.14 729
13858.25 745
13859.37 751
13860.48 753
13861.59 765
13862.70 778
13863.81 750
13864.92 760
13866.03 756
13867.14 737
13868.25 745
13869.36 767
13870.47 762
13871.59 779
13872.70 770
13873.81 808
13874.92 762
13876.03 794
13877.14 820
13878.25 815
13879.36 794
13880.48 817
13881.59 785
13882.70 841
13883.81 827
13884.92 808
13886.03 817
13887.15 821
13888.26 864
13889.37 839
13890.48 821
13891.59 812
13892.71 845
13893.82 846
13894.93 888
13896.04 892
13897.15 846
13898.27 845
13899.38 814
13900.49 834
13901.60 840
13902.72 866
13903.83 829
13904.94 813
13906.05 794
13907.17 786
13908.28 767
13909.39 785
13910.50 789
13911.62 757
13912.73 811
13913.84 754
13914.95 732
13916.07 771
13917.18 763
13918.29 758
13919.41 732
13920.52 742
13921.63 711
13922.75 726
13923.86 724
13924.97 764
13926.09 717
13927.20 736
13928.31 748
13929.43 743
13930.54 749
13931.65 727
13932.77 752
13933.88 699
13934.99 697
13936.11 731
13937.22 691
13938.34 738
13939.45 694
13940.56 693
13941.68 675
13942.79 672
13943.91 675
13945.02 694
13946.13 737
13947.25 700
13948.36 684
13949.48 666
13950.59 669
13951.70 664
13952.82 663
13953.93 688
13955.05 695
13956.16 680
13957.28 675
13958.39 672
13959.51 660
13960.62 674
13961.74 681
13962.85 678
13963.97 646
13965.08 669
13966.20 648
13967.31 687
13968.43 668
13969.54 664
13970.66 673
13971.77 682
13972.89 692
13974.00 677
13975.12 657
13976.23 673
13977.35 657
13978.46 657
13979.58 683
13980.69 672
13981.81 665
13982.92 648
13984.04 658
13985.16 635
13986.27 667
13987.39 662
13988.50 672
13989.62 661
13990.74 661
13991.85 679
13992.97 682
13994.08 650
13995.20 705
13996.32 711
13997.43 720
13998.55 667
13999.66 678
14000.78 703
14001.90 671
14003.01 677
14004.13 677
14005.25 700
14006.36 685
14007.48 716
14008.60 697
14009.71 668
14010.83 650
14011.95 709
14013.06 677
14014.18 691
14015.30 680
14016.41 697
14017.53 733
14018.65 720
14019.76 718
14020.88 691
14022.00 711
14023.12 716
14024.23 740
14025.35 740
14026.47 701
14027.59 716
14028.70 717
14029.82 709
14030.94 717
14032.06 738
14033.17 756
14034.29 773
14035.41 753
14036.53 782
14037.64 769
14038.76 796
14039.88 787
14041.00 756
14042.11 771
14043.23 746
14044.35 735
14045.47 783
14046.59 782
14047.71 783
14048.82 819
14049.94 803
14051.06 804
14052.18 802
14053.30 803
14054.42 840
14055.53 856
14056.65 857
14057.77 874
14058.89 870
14060.01 881
14061.13 865
14062.25 912
14063.36 873
14064.48 895
14065.60 877
14066.72 912
14067.84 938
14068.96 974
14070.08 972
14071.20 945
14072.32 984
14073.44 1001
14074.55 1048
14075.67 1022
14076.79 1040
14077.91 1041
14079.03 1096
14080.15 1067
14081.27 1097
14082.39 1086
14083.51 1125
14084.63 1134
14085.75 1144
14086.87 1145
14087.99 1149
14089.11 1174
14090.23 1184
14091.35 1188
14092.47 1145
14093.59 1185
14094.71 1202
14095.83 1220
14096.95 1155
14098.07 1146
14099.19 1171
14100.31 1139
14101.43 1096
14102.55 1111
14103.67 1074
14104.79 1079
14105.91 1016
14107.03 1000
14108.15 990
14109.27 960
14110.39 974
14111.51 893
14112.64 925
14113.76 866
14114.88 891
14116.00 880
14117.12 890
14118.24 903
14119.36 878
14120.48 880
14121.60 872
14122.72 866
14123.85 880
14124.97 869
14126.09 866
14127.21 866
14128.33 840
14129.45 834
14130.57 779
14131.70 827
14132.82 788
14133.94 814
14135.06 795
14136.18 790
14137.30 786
14138.43 798
14139.55 801
14140.67 771
14141.79 772
14142.91 765
14144.03 756
14145.16 759
14146.28 780
14147.40 801
14148.52 776
14149.65 768
14150.77 762
14151.89 750
14153.01 770
14154.13 805
14155.26 820
14156.38 799
14157.50 786
14158.62 776
14159.75 761
14160.87 757
14161.99 777
14163.12 774
14164.24 743
14165.36 760
14166.48 726
14167.61 744
14168.73 729
14169.85 739
14170.98 733
14172.10 739
14173.22 724
14174.35 665
14175.47 728
14176.59 716
14177.72 725
14178.84 719
14179.96 725
14181.09 722
14182.21 717
14183.33 745
14184.46 698
14185.58 703
14186.70 732
14187.83 707
14188.95 720
14190.07 700
14191.20 704
14192.32 720
14193.45 692
14194.57 722
14195.69 688
14196.82 701
14197.94 692
14199.07 699
14200.19 667
14201.32 715
14202.44 681
14203.56 712
14204.69 680
14205.81 674
14206.94 690
14208.06 675
14209.19 679
14210.31 628
14211.44 672
14212.56 670
14213.69 652
14214.81 641
14215.93 656
14217.06 665
14218.18 646
14219.31 625
14220.43 655
14221.56 626
14222.68 641
14223.81 653
14224.94 680
14226.06 642
14227.19 634
14228.31 631
14229.44 631
14230.56 665
14231.69 655
14232.81 646
14233.94 639
14235.06 651
14236.19 657
14237.32 620
14238.44 645
14239.57 620
14240.69 635
14241.82 651
14242.94 627
14244.07 615
14245.20 646
14246.32 618
14247.45 649
14248.57 645
14249.70 603
14250.83 597
14251.95 588
14253.08 605
14254.21 624
14255.33 589
14256.46 619
14257.59 617
14258.71 588
14259.84 618
14260.97 574
14262.09 560
14263.22 578
14264.35 612
14265.47 585
14266.60 605
14267.73 579
14268.85 581
14269.98 579
14271.11 593
14272.23 569
14273.36 574
14274.49 571
14275.62 554
14276.74 553
14277.87 549
14279.00 554
14280.12 569
14281.25 588
14282.38 577
14283.51 570
14284.63 559
14285.76 524
14286.89 508
14288.02 528
14289.15 534
14290.27 564
14291.40 548
14292.53 554
14293.66 529
14294.78 532
14295.91 536
14297.04 536
14298.17 535
14299.30 539
14300.42 548
14301.55 525
14302.68 534
14303.81 546
14304.94 530
14306.07 520
14307.19 520
14308.32 504
14309.45 496
14310.58 503
14311.71 517
14312.84 530
14313.97 514
14315.10 504
14316.22 501
14317.35 514
14318.48 523
14319.61 515
14320.74 506
14321.87 502
14323.00 531
14324.13 521
14325.26 513
14326.39 483
14327.51 482
14328.64 514
14329.77 489
14330.90 494
14332.03 503
14333.16 474
14334.29 488
14335.42 455
14336.55 505
14337.68 493
14338.81 518
14339.94 489
14341.07 493
14342.20 491
14343.33 486
14344.46 490
14345.59 483
14346.72 519
14347.85 487
14348.98 508
14350.11 488
14351.24 482
14352.37 488
14353.50 482
14354.63 511
14355.76 498
14356.89 453
14358.02 493
14359.15 495
14360.28 497
14361.41 470
14362.54 481
14363.67 505
14364.80 474
14365.94 445
14367.07 492
14368.20 496
14369.33 502
14370.46 513
14371.59 469
14372.72 505
14373.85 505
14374.98 477
14376.11 473
14377.25 508
14378.38 493
14379.51 476
14380.64 493
14381.77 506
14382.90 533
14384.03 517
14385.16 482
14386.30 508
14387.43 511
14388.56 502
14389.69 519
14390.82 504
14391.95 504
14393.09 499
14394.22 524
14395.35 490
14396.48 525
14397.61 498
14398.75 516
14399.88 509
14401.01 522
14402.14 501
14403.27 500
14404.41 509
14405.54 521
14406.67 502
14407.80 478
14408.94 521
14410.07 501
14411.20 514
14412.33 487
14413.47 499
14414.60 516
14415.73 490
14416.87 502
14418.00 527
14419.13 521
14420.26 528
14421.40 542
14422.53 518
14423.66 516
14424.80 468
14425.93 539
14427.06 521
14428.20 522
14429.33 540
14430.46 523
14431.59 528
14432.73 551
14433.86 524
14435.00 521
14436.13 519
14437.26 555
14438.40 530
14439.53 501
14440.66 533
14441.80 532
14442.93 543
14444.06 532
14445.20 532
14446.33 524
14447.47 506
14448.60 486
14449.73 520
14450.87 494
14452.00 546
14453.14 527
14454.27 504
14455.41 521
14456.54 553
14457.67 523
14458.81 526
14459.94 547
14461.08 535
14462.21 539
14463.35 529
14464.48 518
14465.62 547
14466.75 528
14467.89 527
14469.02 523
14470.15 532
14471.29 503
14472.42 509
14473.56 505
14474.69 520
14475.83 534
14476.96 524
14478.10 505
14479.24 476
14480.37 517
14481.51 481
14482.64 502
14483.78 506
14484.91 497
14486.05 497
14487.18 493
14488.32 511
14489.45 519
14490.59 506
14491.73 513
14492.86 469
14494.00 503
14495.13 472
14496.27 499
14497.40 479
14498.54 470
14499.68 466
14500.81 493
14501.95 482
14503.08 476
14504.22 482
14505.36 470
14506.49 485
14507.63 478
14508.77 491
14509.90 483
14511.04 497
14512.18 484
14513.31 460
14514.45 492
14515.58 481
14516.72 458
14517.86 468
14519.00 492
14520.13 486
14521.27 466
14522.41 480
14523.54 478
14524.68 493
14525.82 484
14526.95 471
14528.09 502
14529.23 491
14530.37 512
14531.50 501
14532.64 500
14533.78 491
14534.91 496
14536.05 519
14537.19 517
14538.33 508
14539.46 537
14540.60 512
14541.74 501
14542.88 488
14544.02 462
14545.15 514
14546.29 497
14547.43 502
14548.57 521
14549.70 509
14550.84 536
14551.98 548
14553.12 532
14554.26 556
14555.39 507
14556.53 549
14557.67 551
14558.81 549
14559.95 550
14561.09 576
14562.22 579
14563.36 560
14564.50 562
14565.64 529
14566.78 575
14567.92 524
14569.06 567
14570.20 576
14571.33 591
14572.47 587
14573.61 592
14574.75 608
14575.89 591
14577.03 573
14578.17 586
14579.31 593
14580.45 604
14581.59 589
14582.72 605
14583.86 617
14585.00 612
14586.14 631
14587.28 645
14588.42 635
14589.56 604
14590.70 612
14591.84 630
14592.98 626
14594.12 651
14595.26 668
14596.40 647
14597.54 624
14598.68 640
14599.82 659
14600.96 698
14602.10 690
14603.24 668
14604.38 696
14605.52 688
14606.66 704
14607.80 698
14608.94 728
14610.08 731
14611.22 723
14612.36 763
14613.50 744
14614.64 767
14615.78 766
14616.92 792
14618.06 784
14619.20 778
14620.34 757
14621.49 778
14622.63 832
14623.77 823
14624.91 850
14626.05 816
14627.19 824
14628.33 815
14629.47 817
14630.61 852
14631.75 822
14632.90 829
14634.04 826
14635.18 839
14636.32 815
14637.46 802
14638.60 794
14639.74 788
14640.88 793
14642.03 741
14643.17 731
14644.31 702
14645.45 706
14646.59 701
14647.73 691
14648.88 672
14650.02 657
14651.16 671
14652.30 678
14653.44 667
14654.59 646
14655.73 618
14656.87 632
14658.01 609
14659.16 582
14660.30 584
14661.44 572
14662.58 565
14663.72 614
14664.87 582
14666.01 572
14667.15 571
14668.29 558
14669.44 576
14670.58 551
14671.72 526
14672.87 518
14674.01 529
14675.15 529
14676.29 510
14677.44 551
14678.58 548
14679.72 514
14680.87 531
14682.01 518
14683.15 542
14684.30 530
14685.44 518
14686.58 486
14687.73 478
14688.87 471
14690.01 490
14691.16 498
14692.30 491
14693.44 490
14694.59 506
14695.73 490
14696.87 502
14698.02 503
14699.16 473
14700.30 493
14701.45 490
14702.59 464
14703.74 486
14704.88 482
14706.02 499
14707.17 502
14708.31 506
14709.46 502
14710.60 466
14711.75 458
14712.89 479
14714.03 510
14715.18 540
14716.32 491
14717.47 480
14718.61 524
14719.76 528
14720.90 500
14722.05 497
14723.19 470
14724.34 494
14725.48 478
14726.63 503
14727.77 467
14728.92 481
14730.06 485
14731.21 536
14732.35 503
14733.50 510
14734.64 523
14735.79 497
14736.93 518
14738.08 497
14739.22 508
14740.37 518
14741.51 487
14742.66 483
14743.80 475
14744.95 499
14746.09 500
14747.24 521
14748.39 512
14749.53 507
14750.68 512
14751.82 524
14752.97 493
14754.11 499
14755.26 524
14756.41 516
14757.55 511
14758.70 472
14759.85 484
14760.99 522
14762.14 515
14763.28 507
14764.43 519
14765.58 529
14766.72 499
14767.87 524
14769.02 503
14770.16 519
14771.31 502
14772.46 552
14773.60 543
14774.75 510
14775.90 525
14777.04 549
14778.19 547
14779.34 561
14780.48 479
14781.63 497
14782.78 528
14783.92 523
14785.07 510
14786.22 543
14787.37 531
14788.51 529
14789.66 532
14790.81 527
14791.96 519
14793.10 495
14794.25 507
14795.40 486
14796.54 497
14797.69 486
14798.84 489
14799.99 496
14801.14 501
14802.28 521
14803.43 473
14804.58 464
14805.73 481
14806.88 487
14808.02 476
14809.17 482
14810.32 461
14811.47 453
14812.62 449
14813.76 475
14814.91 472
14816.06 452
14817.21 463
14818.36 454
14819.51 457
14820.65 432
14821.80 475
14822.95 454
14824.10 452
14825.25 432
14826.40 433
14827.55 451
14828.69 471
14829.84 460
14830.99 447
14832.14 436
14833.29 463
14834.44 452
14835.59 433
14836.74 450
14837.89 420
14839.04 422
14840.19 426
14841.33 453
14842.48 457
14843.63 439
14844.78 413
14845.93 439
14847.08 434
14848.23 446
14849.38 420
14850.53 455
14851.68 430
14852.83 452
14853.98 449
14855.13 437
14856.28 437
14857.43 476
14858.58 462
14859.73 450
14860.88 452
14862.03 470
14863.18 462
14864.33 410
14865.48 482
14866.63 459
14867.78 475
14868.93 440
14870.08 477
14871.23 482
14872.38 460
14873.53 435
14874.68 445
14875.83 468
14876.98 470
14878.14 499
14879.29 481
14880.44 472
14881.59 476
14882.74 512
14883.89 474
14885.04 489
14886.19 480
14887.34 491
14888.49 497
14889.64 524
14890.80 511
14891.95 505
14893.10 518
14894.25 506
14895.40 516
14896.55 538
14897.70 548
14898.86 503
14900.01 532
14901.16 533
14902.31 536
14903.46 546
14904.61 580
14905.77 550
14906.92 550
14908.07 537
14909.22 571
14910.37 582
14911.53 551
14912.68 600
14913.83 591
14914.98 568
14916.13 594
14917.29 618
14918.44 563
14919.59 577
14920.74 582
14921.90 604
14923.05 621
14924.20 600
14925.35 595
14926.51 587
14927.66 585
14928.81 613
14929.96 634
14931.12 601
14932.27 612
14933.42 613
14934.57 632
14935.73 607
14936.88 635
14938.03 646
14939.19 668
14940.34 643
14941.49 625
14942.65 638
14943.80 623
14944.95 633
14946.11 615
14947.26 633
14948.41 636
14949.57 652
14950.72 644
14951.87 650
14953.03 626
14954.18 634
14955.33 639
14956.49 624
14957.64 611
14958.80 633
14959.95 637
14961.10 589
14962.26 590
14963.41 583
14964.57 601
14965.72 593
14966.87 564
14968.03 541
14969.18 533
14970.34 528
14971.49 542
14972.65 532
14973.80 505
14974.95 510
14976.11 507
14977.26 518
14978.42 499
14979.57 495
14980.73 500
14981.88 492
14983.04 457
14984.19 476
14985.35 467
14986.50 492
14987.66 475
14988.81 470
14989.97 492
14991.12 474
14992.28 447
14993.43 454
14994.59 459
14995.74 458
14996.90 454
14998.05 450
14999.21 446
15000.36 407
15001.52 432
15002.67 422
15003.83 444
15004.99 419
15006.14 443
15007.30 428
15008.45 411
15009.61 432
15010.76 418
15011.92 403
15013.08 439
15014.23 408
15015.39 431
15016.54 436
15017.70 430
15018.86 418
15020.01 404
15021.17 423
15022.32 408
15023.48 446
15024.64 419
15025.79 425
15026.95 398
15028.11 413
15029.26 428
15030.42 386
15031.58 413
15032.73 413
15033.89 406
15035.05 401
15036.20 388
15037.36 383
15038.52 395
15039.67 411
15040.83 398
15041.99 397
15043.15 401
15044.30 411
15045.46 400
15046.62 389
15047.77 387
15048.93 406
15050.09 391
15051.25 410
15052.40 364
15053.56 400
15054.72 383
15055.88 398
15057.03 362
15058.19 411
15059.35 379
15060.51 402
15061.66 370
15062.82 388
15063.98 358
15065.14 383
15066.30 403
15067.45 383
15068.61 385
15069.77 382
15070.93 400
15072.09 399
15073.24 371
15074.40 385
15075.56 379
15076.72 366
15077.88 381
15079.04 381
15080.20 380
15081.35 397
15082.51 390
15083.67 389
15084.83 375
15085.99 388
15087.15 371
15088.31 373
15089.46 395
15090.62 391
15091.78 382
15092.94 385
15094.10 389
15095.26 383
15096.42 384
15097.58 385
15098.74 363
15099.90 380
15101.06 358
15102.22 364
15103.37 381
15104.53 355
15105.69 377
15106.85 398
15108.01 376
15109.17 370
15110.33 382
15111.49 380
15112.65 395
15113.81 376
15114.97 393
15116.13 398
15117.29 398
15118.45 369
15119.61 361
15120.77 384
15121.93 363
15123.09 375
15124.25 361
15125.41 366
15126.57 377
15127.73 391
15128.89 400
15130.05 384
15131.21 383
15132.37 398
15133.53 377
15134.69 382
15135.86 384
15137.02 393
15138.18 374
15139.34 372
15140.50 368
15141.66 360
15142.82 386
15143.98 366
15145.14 389
15146.30 370
15147.46 379
15148.63 396
15149.79 401
15150.95 391
15152.11 393
15153.27 400
15154.43 415
15155.59 410
15156.75 385
15157.92 402
15159.08 400
15160.24 393
15161.40 393
15162.56 384
15163.72 411
15164.89 417
15166.05 427
15167.21 389
15168.37 378
15169.53 392
15170.69 407
15171.86 414
15173.02 393
15174.18 401
15175.34 450
15176.51 432
15177.67 418
15178.83 412
15179.99 414
15181.15 429
15182.32 437
15183.48 429
15184.64 409
15185.80 418
15186.97 442
15188.13 429
15189.29 424
15190.46 452
15191.62 433
15192.78 422
15193.94 450
15195.11 460
15196.27 415
15197.43 433
15198.60 471
15199.76 421
15200.92 439
15202.08 447
15203.25 460
15204.41 463
15205.57 446
15206.74 468
15207.90 471
15209.06 466
15210.23 494
15211.39 511
15212.56 460
15213.72 492
15214.88 492
15216.05 484
15217.21 489
15218.37 494
15219.54 504
15220.70 489
15221.87 484
15223.03 506
15224.19 527
15225.36 501
15226.52 512
15227.69 530
15228.85 478
15230.01 498
15231.18 481
15232.34 510
15233.51 476
15234.67 486
15235.84 506
15237.00 491
15238.16 470
15239.33 476
15240.49 456
15241.66 450
15242.82 466
15243.99 480
15245.15 468
15246.32 441
15247.48 432
15248.65 419
15249.81 446
15250.98 433
15252.14 412
15253.31 414
15254.47 431
15255.64 407
15256.80 414
15257.97 390
15259.13 394
15260.30 411
15261.46 391
15262.63 411
15263.80 399
15264.96 412
15266.13 416
15267.29 412
15268.46 386
15269.62 429
15270.79 366
15271.96 433
15273.12 386
15274.29 375
15275.45 374
15276.62 397
15277.79 409
15278.95 408
15280.12 393
15281.28 393
15282.45 411
15283.62 400
15284.78 380
15285.95 390
15287.12 395
15288.28 423
15289.45 407
15290.62 387
15291.78 369
15292.95 378
15294.12 386
15295.28 387
15296.45 360
15297.62 393
15298.78 375
15299.95 395
15301.12 396
15302.28 384
15303.45 399
15304.62 401
15305.78 374
15306.95 408
15308.12 384
15309.29 395
15310.45 419
15311.62 406
15312.79 400
15313.96 399
15315.12 400
15316.29 393
15317.46 392
15318.63 402
15319.79 402
15320.96 411
15322.13 416
15323.30 419
15324.46 389
15325.63 395
15326.80 390
15327.97 417
15329.14 396
15330.30 413
15331.47 402
15332.64 409
15333.81 417
15334.98 408
15336.14 391
15337.31 433
15338.48 427
15339.65 414
15340.82 424
15341.99 422
15343.16 431
15344.32 429
15345.49 405
15346.66 430
15347.83 432
15349.00 418
15350.17 420
15351.34 423
15352.51 419
15353.67 437
15354.84 453
15356.01 439
15357.18 422
15358.35 432
15359.52 433
15360.69 431
15361.86 436
15363.03 438
15364.20 439
15365.37 443
15366.54 429
15367.71 432
15368.87 440
15370.04 421
15371.21 448
15372.38 448
15373.55 417
15374.72 449
15375.89 441
15377.06 447
15378.23 431
15379.40 449
15380.57 475
15381.74 455
15382.91 457
15384.08 449
15385.25 456
15386.42 463
15387.59 461
15388.76 439
15389.93 451
15391.10 452
15392.27 457
15393.44 475
15394.62 449
15395.79 456
15396.96 443
15398.13 450
15399.30 417
15400.47 438
15401.64 405
15402.81 403
15403.98 426
15405.15 423
15406.32 403
15407.49 396
15408.66 428
15409.84 403
15411.01 394
15412.18 398
15413.35 388
15414.52 401
15415.69 402
15416.86 394
15418.03 378
15419.21 386
15420.38 389
15421.55 387
15422.72 386
15423.89 391
15425.06 389
15426.24 381
15427.41 369
15428.58 394
15429.75 375
15430.92 358
15432.09 380
15433.27 370
15434.44 348
15435.61 356
15436.78 365
15437.96 386
15439.13 359
15440.30 353
15441.47 357
15442.64 370
15443.82 362
15444.99 367
15446.16 356
15447.33 383
15448.51 359
15449.68 345
15450.85 335
15452.02 339
15453.20 369
15454.37 382
15455.54 365
15456.72 350
15457.89 381
15459.06 371
15460.23 389
15461.41 353
15462.58 379
15463.75 375
15464.93 349
15466.10 367
15467.27 360
15468.45 356
15469.62 350
15470.79 344
15471.97 347
15473.14 343
15474.31 337
15475.49 335
15476.66 369
15477.83 371
15479.01 374
15480.18 359
15481.36 339
15482.53 339
15483.70 361
15484.88 363
15486.05 384
15487.23 363
15488.40 362
15489.57 344
15490.75 368
15491.92 371
15493.10 376
15494.27 345
15495.44 345
15496.62 351
15497.79 352
15498.97 354
15500.14 365
15501.32 386
15502.49 390
15503.67 365
15504.84 346
15506.02 361
15507.19 377
15508.36 373
15509.54 352
15510.71 393
15511.89 388
15513.06 378
15514.24 380
15515.41 374
15516.59 373
15517.77 381
15518.94 390
15520.12 388
15521.29 377
15522.47 372
15523.64 387
15524.82 365
15525.99 389
15527.17 368
15528.34 368
15529.52 385
15530.69 382
15531.87 393
15533.05 400
15534.22 389
15535.40 394
15536.57 391
15537.75 406
15538.93 392
15540.10 401
15541.28 370
15542.45 394
15543.63 401
15544.81 409
15545.98 407
15547.16 400
15548.33 398
15549.51 374
15550.69 385
15551.86 390
15553.04 393
15554.22 396
15555.39 393
15556.57 399
15557.75 403
15558.92 366
15560.10 402
15561.28 402
15562.45 414
15563.63 400
15564.81 451
15565.99 422
15567.16 407
15568.34 424
15569.52 428
15570.69 407
15571.87 403
15573.05 438
15574.23 422
15575.40 415
15576.58 426
15577.76 440
15578.93 424
15580.11 421
15581.29 432
15582.47 411
15583.65 443
15584.82 418
15586.00 447
15587.18 430
15588.36 438
15589.53 452
15590.71 452
15591.89 449
15593.07 433
15594.25 450
15595.42 444
15596.60 450
15597.78 477
15598.96 471
15600.14 505
15601.32 462
15602.49 458
15603.67 493
15604.85 509
15606.03 494
15607.21 497
15608.39 492
15609.56 505
15610.74 484
15611.92 485
15613.10 511
15614.28 495
15615.46 523
15616.64 547
15617.82 555
15619.00 536
15620.17 513
15621.35 531
15622.53 528
15623.71 535
15624.89 527
15626.07 523
15627.25 508
15628.43 529
15629.61 549
15630.79 555
15631.97 555
15633.15 545
15634.33 547
15635.51 549
15636.69 547
15637.87 544
15639.05 579
15640.22 580
15641.40 595
15642.58 568
15643.76 572
15644.94 594
15646.12 590
15647.30 589
15648.48 554
15649.66 538
15650.85 565
15652.03 565
15653.21 567
15654.39 566
15655.57 600
15656.75 568
15657.93 535
15659.11 533
15660.29 548
15661.47 544
15662.65 546
15663.83 537
15665.01 540
15666.19 545
15667.37 569
15668.55 545
15669.73 533
15670.92 529
15672.10 542
15673.28 552
15674.46 544
15675.64 538
15676.82 552
15678.00 529
15679.18 538
15680.36 534
15681.55 503
15682.73 536
15683.91 513
15685.09 512
15686.27 527
15687.45 508
15688.63 542
15689.82 513
15691.00 535
15692.18 534
15693.36 523
15694.54 548
15695.73 546
15696.91 543
15698.09 556
15699.27 546
15700.45 564
15701.64 562
15702.82 592
15704.00 581
15705.18 583
15706.36 576
15707.55 582
15708.73 565
15709.91 570
15711.09 574
15712.28 602
15713.46 583
15714.64 586
15715.82 602
15717.01 585
15718.19 588
15719.37 601
15720.55 590
15721.74 610
15722.92 610
15724.10 601
15725.29 604
15726.47 635
15727.65 632
15728.84 609
15730.02 632
15731.20 634
15732.39 632
15733.57 649
15734.75 656
15735.94 661
15737.12 656
15738.30 634
15739.49 656
15740.67 649
15741.85 641
15743.04 650
15744.22 675
15745.40 678
15746.59 664
15747.77 675
15748.96 639
15750.14 627
15751.32 614
15752.51 627
15753.69 649
15754.88 651
15756.06 660
15757.24 643
15758.43 633
15759.61 632
15760.80 613
15761.98 596
15763.17 594
15764.35 571
15765.53 615
15766.72 596
15767.90 594
15769.09 581
15770.27 551
15771.46 594
15772.64 572
15773.83 563
15775.01 558
15776.20 550
15777.38 544
15778.57 517
15779.75 550
15780.94 540
15782.12 525
15783.31 534
15784.49 555
15785.68 548
15786.86 534
15788.05 496
15789.23 521
15790.42 529
15791.60 527
15792.79 481
15793.98 497
15795.16 497
15796.35 507
15797.53 506
15798.72 484
15799.90 480
15801.09 479
15802.28 486
15803.46 452
15804.65 506
15805.83 470
15807.02 476
15808.21 477
15809.39 473
15810.58 472
15811.76 462
15812.95 468
15814.14 455
15815.32 449
15816.51 432
15817.70 459
15818.88 476
15820.07 458
15821.26 431
15822.44 452
15823.63 461
15824.82 456
15826.00 448
15827.19 449
15828.38 421
15829.56 426
15830.75 447
15831.94 449
15833.12 436
15834.31 442
15835.50 454
15836.69 464
15837.87 454
15839.06 462
15840.25 444
15841.44 450
15842.62 468
15843.81 467
15845.00 439
15846.18 445
15847.37 475
15848.56 450
15849.75 456
15850.94 466
15852.12 472
15853.31 460
15854.50 459
15855.69 443
15856.87 459
15858.06 495
15859.25 487
15860.44 471
15861.63 471
15862.81 487
15864.00 477
15865.19 473
15866.38 464
15867.57 491
15868.76 477
15869.94 488
15871.13 487
15872.32 512
15873.51 485
15874.70 484
15875.89 509
15877.08 505
15878.26 496
15879.45 481
15880.64 466
15881.83 489
15883.02 518
15884.21 482
15885.40 514
15886.59 517
15887.78 529
15888.97 519
15890.15 523
15891.34 520
15892.53 522
15893.72 540
15894.91 547
15896.10 527
15897.29 530
15898.48 529
15899.67 526
15900.86 517
15902.05 523
15903.24 535
15904.43 530
15905.62 529
15906.81 544
15908.00 546
15909.19 537
15910.38 538
15911.57 540
15912.76 533
15913.95 586
15915.14 560
15916.33 546
15917.52 563
15918.71 542
15919.90 527
15921.09 559
15922.28 559
15923.47 560
15924.66 539
15925.85 541
15927.04 520
15928.23 554
15929.42 530
15930.61 512
15931.80 520
15932.99 505
15934.18 515
15935.38 529
15936.57 508
15937.76 495
15938.95 490
15940.14 489
15941.33 502
15942.52 460
15943.71 508
15944.90 466
15946.10 448
15947.29 456
15948.48 442
15949.67 445
15950.86 445
15952.05 412
15953.24 416
15954.44 428
15955.63 437
15956.82 421
15958.01 402
15959.20 403
15960.39 391
15961.59 424
15962.78 413
15963.97 392
15965.16 386
15966.35 392
15967.55 421
15968.74 380
15969.93 374
15971.12 364
15972.31 390
15973.51 346
15974.70 372
15975.89 338
15977.08 396
15978.28 390
15979.47 411
15980.66 369
15981.85 361
15983.05 372
15984.24 361
15985.43 378
15986.62 375
15987.82 366
15989.01 365
15990.20 391
15991.40 359
15992.59 352
15993.78 348
15994.98 356
15996.17 348
15997.36 347
15998.55 349
15999.75 350
16000.94 357
16002.13 359
16003.33 344
16004.52 354
16005.72 379
16006.91 357
16008.10 387
16009.30 340
16010.49 341
16011.68 342
16012.88 372
16014.07 314
16015.26 367
16016.46 355
16017.65 366
16018.85 363
16020.04 366
16021.23 317
16022.43 347
16023.62 350
16024.82 364
16026.01 360
16027.21 329
16028.40 354
16029.59 346
16030.79 359
16031.98 345
16033.18 365
16034.37 374
16035.57 335
16036.76 319
16037.96 359
16039.15 338
16040.35 355
16041.54 353
16042.73 378
16043.93 364
16045.12 351
16046.32 350
16047.51 336
16048.71 359
16049.91 328
16051.10 333
16052.30 344
16053.49 334
16054.69 337
16055.88 345
16057.08 348
16058.27 365
16059.47 339
16060.66 368
16061.86 330
16063.05 322
16064.25 347
16065.45 335
16066.64 352
16067.84 332
16069.03 359
16070.23 345
16071.42 330
16072.62 331
16073.82 320
16075.01 331
16076.21 336
16077.41 310
16078.60 325
16079.80 334
16080.99 318
16082.19 342
16083.39 313
16084.58 310
16085.78 325
16086.98 319
16088.17 309
16089.37 349
16090.57 328
16091.76 336
16092.96 308
16094.16 333
16095.35 308
16096.55 327
16097.75 306
16098.94 312
16100.14 330
16101.34 299
16102.53 310
16103.73 302
16104.93 315
16106.13 308
16107.32 302
16108.52 320
16109.72 308
16110.92 294
16112.11 328
16113.31 307
16114.51 332
16115.71 326
16116.90 302
16118.10 282
16119.30 312
16120.50 324
16121.69 296
16122.89 323
16124.09 324
16125.29 308
16126.49 307
16127.68 284
16128.88 301
16130.08 321
16131.28 301
16132.48 320
16133.67 301
16134.87 293
16136.07 279
16137.27 308
16138.47 308
16139.67 280
16140.86 298
16142.06 296
16143.26 297
16144.46 277
16145.66 293
16146.86 290
16148.06 295
16149.26 294
16150.45 308
16151.65 300
16152.85 298
16154.05 314
16155.25 289
16156.45 283
16157.65 325
16158.85 310
16160.05 308
16161.25 288
16162.45 285
16163.64 290
16164.84 285
16166.04 303
16167.24 297
16168.44 290
16169.64 317
16170.84 326
16172.04 289
16173.24 284
16174.44 286
16175.64 311
16176.84 316
16178.04 313
16179.24 308
16180.44 286
16181.64 289
16182.84 303
16184.04 306
16185.24 309
16186.44 310
16187.64 311
16188.84 308
16190.04 305
16191.24 312
16192.44 303
16193.64 314
16194.84 339
16196.04 311
16197.24 317
16198.44 299
16199.65 307
16200.85 319
16202.05 301
16203.25 291
16204.45 313
16205.65 327
16206.85 324
16208.05 300
16209.25 300
16210.45 314
16211.65 323
16212.86 321
16214.06 322
16215.26 317
16216.46 314
16217.66 326
16218.86 302
16220.06 311
16221.27 300
16222.47 336
16223.67 338
16224.87 329
16226.07 328
16227.27 331
16228.48 314
16229.68 331
16230.88 320
16232.08 321
16233.28 332
16234.48 329
16235.69 320
16236.89 325
16238.09 354
16239.29 321
16240.50 340
16241.70 344
16242.90 321
16244.10 330
16245.30 346
16246.51 326
16247.71 347
16248.91 327
16250.11 341
16251.32 339
16252.52 351
16253.72 344
16254.92 320
16256.13 345
16257.33 357
16258.53 366
16259.74 372
16260.94 359
16262.14 355
16263.35 363
16264.55 361
16265.75 356
16266.95 345
16268.16 356
16269.36 380
16270.56 383
16271.77 401
16272.97 399
16274.17 382
16275.38 383
16276.58 360
16277.79 392
16278.99 379
16280.19 383
16281.40 383
16282.60 396
16283.80 400
16285.01 382
16286.21 395
16287.42 417
16288.62 402
16289.82 383
16291.03 387
16292.23 393
16293.44 421
16294.64 420
16295.84 400
16297.05 419
16298.25 398
16299.46 395
16300.66 395
16301.87 398
16303.07 427
16304.27 413
16305.48 381
16306.68 376
16307.89 410
16309.09 391
16310.30 383
16311.50 370
16312.71 382
16313.91 397
16315.12 400
16316.32 386
16317.53 358
16318.73 364
16319.94 391
16321.14 343
16322.35 328
16323.55 332
16324.76 366
16325.96 363
16327.17 340
16328.38 363
16329.58 320
16330.79 336
16331.99 321
16333.20 337
16334.40 338
16335.61 329
16336.81 334
16338.02 325
16339.23 339
16340.43 332
16341.64 317
16342.84 337
16344.05 336
16345.26 297
16346.46 317
16347.67 301
16348.87 302
16350.08 306
16351.29 293
16352.49 315
16353.70 299
16354.91 331
16356.11 314
16357.32 316
16358.53 313
16359.73 294
16360.94 292
16362.15 324
16363.35 304
16364.56 298
16365.77 292
16366.97 302
16368.18 300
16369.39 301
16370.59 282
16371.80 300
16373.01 300
16374.21 327
16375.42 303
16376.63 298
16377.84 292
16379.04 293
16380.25 295
16381.46 281
16382.67 307
16383.87 312
16385.08 305
16386.29 296
16387.50 284
16388.70 323
16389.91 293
16391.12 288
16392.33 295
16393.53 304
16394.74 281
16395.95 291
16397.16 281
16398.37 299
16399.57 308
16400.78 294
16401.99 302
16403.20 292
16404.41 284
16405.62 300
16406.82 303
16408.03 280
16409.24 298
16410.45 306
16411.66 282
16412.87 299
16414.07 286
16415.28 294
16416.49 289
16417.70 281
16418.91 298
16420.12 282
16421.33 280
16422.54 283
16423.75 285
16424.95 289
16426.16 291
16427.37 275
16428.58 286
16429.79 283
16431.00 287
16432.21 288
16433.42 286
16434.63 266
16435.84 264
16437.05 304
16438.26 266
16439.47 285
16440.68 283
16441.88 285
16443.09 286
16444.30 290
16445.51 293
16446.72 288
16447.93 287
16449.14 285
16450.35 262
16451.56 261
16452.77 268
16453.98 264
16455.19 286
16456.40 292
16457.61 296
16458.82 290
16460.03 274
16461.24 270
16462.45 267
16463.67 283
16464.88 276
16466.09 286
16467.30 283
16468.51 285
16469.72 291
16470.93 275
16472.14 260
16473.35 285
16474.56 270
16475.77 275
16476.98 305
16478.19 285
16479.40 262
16480.62 269
16481.83 286
16483.04 288
16484.25 267
16485.46 289
16486.67 276
16487.88 259
16489.09 248
16490.31 266
16491.52 263
16492.73 292
16493.94 261
16495.15 272
16496.36 259
16497.57 268
16498.79 275
16500.00 273
16501.21 253
16502.42 261
16503.63 284
16504.85 289
16506.06 281
16507.27 284
16508.48 248
16509.69 267
16510.91 267
16512.12 300
16513.33 265
16514.54 280
16515.76 253
16516.97 278
16518.18 259
16519.39 268
16520.60 279
16521.82 276
16523.03 278
16524.24 290
16525.46 270
16526.67 260
16527.88 273
16529.09 299
16530.31 286
16531.52 287
16532.73 287
16533.95 276
16535.16 283
16536.37 254
16537.58 281
16538.80 284
16540.01 288
16541.22 261
16542.44 272
16543.65 260
16544.86 276
16546.08 288
16547.29 283
16548.50 290
16549.72 285
16550.93 282
16552.15 282
16553.36 298
16554.57 291
16555.79 291
16557.00 294
16558.21 268
16559.43 278
16560.64 271
16561.86 290
16563.07 273
16564.28 298
16565.50 288
16566.71 298
16567.93 270
16569.14 288
16570.36 287
16571.57 311
16572.78 300
16574.00 280
16575.21 292
16576.43 299
16577.64 300
16578.86 278
16580.07 281
16581.29 263
16582.50 281
16583.72 264
16584.93 285
16586.15 298
16587.36 273
16588.58 282
16589.79 275
16591.01 280
16592.22 275
16593.44 291
16594.65 289
16595.87 274
16597.08 284
16598.30 305
16599.51 292
16600.73 285
16601.94 261
16603.16 278
16604.37 296
16605.59 301
16606.81 272
16608.02 295
16609.24 294
16610.45 295
16611.67 271
16612.89 267
16614.10 264
16615.32 277
16616.53 264
16617.75 274
16618.97 247
16620.18 281
16621.40 275
16622.61 272
16623.83 264
16625.05 252
16626.26 259
16627.48 257
16628.70 276
16629.91 278
16631.13 283
16632.35 282
16633.56 279
16634.78 275
16636.00 265
16637.21 270
16638.43 270
16639.65 263
16640.86 250
16642.08 294
16643.30 266
16644.51 263
16645.73 262
16646.95 261
16648.17 272
16649.38 286
16650.60 269
16651.82 280
16653.03 287
16654.25 273
16655.47 275
16656.69 261
16657.90 258
16659.12 279
16660.34 270
16661.56 256
16662.77 257
16663.99 255
16665.21 256
16666.43 249
16667.65 266
16668.86 246
16670.08 277
16671.30 291
16672.52 254
16673.74 250
16674.95 245
16676.17 274
16677.39 259
16678.61 255
16679.83 249
16681.05 270
16682.26 232
16683.48 255
16684.70 260
16685.92 247
16687.14 265
16688.36 279
16689.58 266
16690.79 244
16692.01 246
16693.23 265
16694.45 252
16695.67 251
16696.89 263
16698.11 259
16699.33 261
16700.55 247
16701.76 261
16702.98 247
16704.20 254
16705.42 247
16706.64 253
16707.86 239
16709.08 252
16710.30 254
16711.52 247
16712.74 262
16713.96 258
16715.18 274
16716.40 213
16717.62 256
16718.84 246
16720.06 262
16721.28 263
16722.50 262
16723.72 262
16724.94 263
16726.16 266
16727.38 262
16728.60 255
16729.82 246
16731.04 275
16732.26 263
16733.48 265
16734.70 247
16735.92 252
16737.14 229
16738.36 264
16739.58 238
16740.80 294
16742.02 240
16743.24 257
16744.46 246
16745.68 258
16746.90 257
16748.12 238
16749.35 261
16750.57 242
16751.79 265
16753.01 222
16754.23 260
16755.45 244
16756.67 245
16757.89 224
16759.11 259
16760.33 270
16761.56 253
16762.78 250
16764.00 247
16765.22 267
16766.44 240
16767.66 264
16768.88 246
16770.11 267
16771.33 263
16772.55 277
16773.77 252
16774.99 264
16776.22 237
16777.44 251
16778.66 237
16779.88 254
16781.10 258
16782.33 243
16783.55 252
16784.77 251
16785.99 263
16787.21 264
16788.44 273
16789.66 270
16790.88 245
16792.10 247
16793.33 291
16794.55 244
16795.77 261
16796.99 240
16798.22 262
16799.44 241
16800.66 272
16801.88 274
16803.11 270
16804.33 290
16805.55 276
16806.78 253
16808.00 265
16809.22 265
16810.44 274
16811.67 273
16812.89 249
16814.11 265
16815.34 268
16816.56 261
16817.78 282
16819.01 258
16820.23 287
16821.45 273
16822.68 272
16823.90 274
16825.13 267
16826.35 265
16827.57 286
16828.80 304
16830.02 287
16831.24 303
16832.47 301
16833.69 274
16834.92 294
16836.14 305
16837.36 301
16838.59 306
16839.81 290
16841.04 303
16842.26 285
16843.48 308
16844.71 321
16845.93 336
16847.16 323
16848.38 317
16849.61 331
16850.83 328
16852.06 312
16853.28 317
16854.51 339
16855.73 335
16856.95 336
16858.18 334
16859.40 340
16860.63 338
16861.85 370
16863.08 353
16864.30 364
16865.53 340
16866.75 359
16867.98 373
16869.21 396
16870.43 374
16871.66 386
16872.88 381
16874.11 370
16875.33 366
16876.56 382
16877.78 378
16879.01 381
16880.23 371
16881.46 371
16882.69 373
16883.91 363
16885.14 367
16886.36 360
16887.59 389
16888.81 360
16890.04 368
16891.27 386
16892.49 390
16893.72 355
16894.94 342
16896.17 361
16897.40 351
16898.62 333
16899.85 336
16901.08 319
16902.30 308
16903.53 327
16904.76 302
16905.98 319
16907.21 309
16908.44 315
16909.66 320
16910.89 307
16912.12 314
16913.34 300
16914.57 318
16915.80 297
16917.02 313
16918.25 307
16919.48 305
16920.70 304
16921.93 301
16923.16 308
16924.39 302
16925.61 295
16926.84 291
16928.07 310
16929.30 303
16930.52 298
16931.75 280
16932.98 284
16934.21 294
16935.43 287
16936.66 264
16937.89 283
16939.12 280
16940.34 297
16941.57 283
16942.80 264
16944.03 291
16945.26 278
16946.48 288
16947.71 280
16948.94 289
16950.17 276
16951.40 295
16952.62 284
16953.85 263
16955.08 285
16956.31 264
16957.54 270
16958.77 258
16959.99 266
16961.22 286
16962.45 280
16963.68 298
16964.91 285
16966.14 297
16967.37 266
16968.60 279
16969.82 262
16971.05 272
16972.28 257
16973.51 278
16974.74 257
16975.97 247
16977.20 252
16978.43 288
16979.66 274
16980.89 272
16982.11 275
16983.34 259
16984.57 275
16985.80 284
16987.03 272
16988.26 273
16989.49 256
16990.72 274
16991.95 270
16993.18 277
16994.41 266
16995.64 271
16996.87 281
16998.10 258
16999.33 261
17000.56 251
17001.79 282
17003.02 251
17004.25 268
17005.48 261
17006.71 272
17007.94 260
17009.17 253
17010.40 275
17011.63 246
17012.86 257
17014.09 257
17015.32 255
17016.55 260
17017.78 255
17019.01 249
17020.25 259
17021.48 276
17022.71 260
17023.94 261
17025.17 261
17026.40 238
17027.63 261
17028.86 273
17030.09 269
17031.32 239
17032.55 264
17033.79 256
17035.02 251
17036.25 259
17037.48 253
17038.71 260
17039.94 250
17041.17 261
17042.41 240
17043.64 251
17044.87 254
17046.10 225
17047.33 246
17048.56 246
17049.80 236
17051.03 252
17052.26 234
17053.49 229
17054.72 223
17055.95 244
17057.19 243
17058.42 233
17059.65 231
17060.88 249
17062.12 231
17063.35 244
17064.58 223
17065.81 244
17067.04 232
17068.28 238
17069.51 244
17070.74 228
17071.97 232
17073.21 244
17074.44 241
17075.67 249
17076.90 236
17078.14 245
17079.37 224
17080.60 226
17081.84 205
17083.07 213
17084.30 247
17085.54 242
17086.77 242
17088.00 231
17089.23 224
17090.47 216
17091.70 234
17092.93 230
17094.17 232
17095.40 240
17096.63 227
17097.87 242
17099.10 214
17100.34 204
17101.57 208
17102.80 232
17104.04 225
17105.27 229
17106.50 216
17107.74 237
17108.97 232
17110.21 230
17111.44 230
17112.67 240
17113.91 237
17115.14 219
17116.38 251
17117.61 232
17118.84 221
17120.08 228
17121.31 228
17122.55 208
17123.78 202
17125.02 217
17126.25 210
17127.48 227
17128.72 223
17129.95 209
17131.19 231
17132.42 236
17133.66 218
17134.89 213
17136.13 217
17137.36 220
17138.60 214
17139.83 236
17141.07 224
17142.30 214
17143.54 237
17144.77 230
17146.01 222
17147.24 224
17148.48 218
17149.71 218
17150.95 213
17152.19 235
17153.42 232
17154.66 205
17155.89 216
17157.13 207
17158.36 228
17159.60 209
17160.83 194
17162.07 193
17163.31 227
17164.54 219
17165.78 216
17167.01 219
17168.25 233
17169.49 203
17170.72 217
17171.96 224
17173.19 210
17174.43 215
17175.67 219
17176.90 237
17178.14 203
17179.38 191
17180.61 210
17181.85 214
17183.09 209
17184.32 220
17185.56 208
17186.80 224
17188.03 212
17189.27 206
17190.51 222
17191.74 210
17192.98 205
17194.22 203
17195.45 220
17196.69 208
17197.93 232
17199.16 226
17200.40 220
17201.64 212
17202.88 214
17204.11 226
17205.35 215
17206.59 224
17207.83 210
17209.06 205
17210.30 200
17211.54 231
17212.78 196
17214.01 208
17215.25 204
17216.49 194
17217.73 204
17218.96 203
17220.20 199
17221.44 195
17222.68 206
17223.92 203
17225.15 203
17226.39 186
17227.63 203
17228.87 201
17230.11 203
17231.35 249
17232.58 213
17233.82 208
17235.06 196
17236.30 212
17237.54 211
17238.78 214
17240.01 217
17241.25 211
17242.49 211
17243.73 210
17244.97 197
17246.21 204
17247.45 207
17248.69 216
17249.93 216
17251.16 208
17252.40 191
17253.64 202
17254.88 231
17256.12 198
17257.36 217
17258.60 206
17259.84 216
17261.08 196
17262.32 199
17263.56 192
17264.80 225
17266.04 192
17267.28 203
17268.51 201
17269.75 204
17270.99 211
17272.23 201
17273.47 213
17274.71 185
17275.95 192
17277.19 208
17278.43 194
17279.67 208
17280.91 225
17282.15 203
17283.39 214
17284.63 189
17285.87 226
17287.11 223
17288.35 197
17289.60 207
17290.84 220
17292.08 224
17293.32 189
17294.56 197
17295.80 190
17297.04 196
17298.28 194
17299.52 218
17300.76 207
17302.00 209
17303.24 194
17304.48 201
17305.72 189
17306.96 181
17308.21 214
17309.45 197
17310.69 202
17311.93 208
17313.17 206
17314.41 192
17315.65 218
17316.89 224
17318.14 211
17319.38 197
17320.62 198
17321.86 206
17323.10 216
17324.34 199
17325.59 210
17326.83 190
17328.07 214
17329.31 218
17330.55 201
17331.79 177
17333.04 204
17334.28 195
17335.52 204
17336.76 201
17338.00 195
17339.25 214
17340.49 209
17341.73 209
17342.97 186
17344.22 180
17345.46 193
17346.70 189
17347.94 197
17349.19 174
17350.43 191
17351.67 200
17352.91 202
17354.16 197
17355.40 203
17356.64 208
17357.88 205
17359.13 200
17360.37 192
17361.61 201
17362.86 195
17364.10 200
17365.34 192
17366.58 207
17367.83 182
17369.07 194
17370.31 195
17371.56 190
17372.80 184
17374.04 183
17375.29 184
17376.53 199
17377.78 215
17379.02 189
17380.26 202
17381.51 213
17382.75 214
17383.99 208
17385.24 211
17386.48 193
17387.72 207
17388.97 208
17390.21 204
17391.46 204
17392.70 197
17393.94 201
17395.19 193
17396.43 201
17397.68 195
17398.92 203
17400.17 209
17401.41 203
17402.65 196
17403.90 181
17405.14 200
17406.39 208
17407.63 190
17408.88 210
17410.12 191
17411.37 207
17412.61 210
17413.86 217
17415.10 195
17416.35 200
17417.59 202
17418.84 198
17420.08 193
17421.33 214
17422.57 229
17423.82 183
17425.06 210
17426.31 199
17427.55 216
17428.80 195
17430.04 204
17431.29 206
17432.53 202
17433.78 220
17435.03 194
17436.27 205
17437.52 210
17438.76 213
17440.01 218
17441.25 205
17442.50 201
17443.75 228
17444.99 226
17446.24 199
17447.48 207
17448.73 237
17449.98 232
17451.22 213
17452.47 217
17453.71 204
17454.96 209
17456.21 213
17457.45 225
17458.70 205
17459.95 224
17461.19 219
17462.44 226
17463.69 201
17464.93 204
17466.18 199
17467.43 225
17468.67 211
17469.92 203
17471.17 221
17472.41 225
17473.66 205
17474.91 214
17476.15 210
17477.40 223
17478.65 207
17479.90 189
17481.14 239
17482.39 220
17483.64 199
17484.88 202
17486.13 231
17487.38 231
17488.63 224
17489.87 184
17491.12 228
17492.37 211
17493.62 219
17494.86 215
17496.11 227
17497.36 245
17498.61 213
17499.86 246
17501.10 221
17502.35 223
17503.60 212
17504.85 226
17506.10 235
17507.34 209
17508.59 217
17509.84 235
17511.09 244
17512.34 202
17513.59 228
17514.83 223
17516.08 210
17517.33 211
17518.58 253
17519.83 226
17521.08 236
17522.33 240
17523.57 277
17524.82 243
17526.07 229
17527.32 221
17528.57 259
17529.82 243
17531.07 244
17532.32 253
17533.57 230
17534.82 255
17536.06 228
17537.31 259
17538.56 228
17539.81 243
17541.06 245
17542.31 242
17543.56 231
17544.81 226
17546.06 247
17547.31 248
17548.56 243
17549.81 256
17551.06 249
17552.31 233
17553.56 242
17554.81 233
17556.06 245
17557.31 245
17558.56 260
17559.81 255
17561.06 263
17562.31 228
17563.56 222
17564.81 235
17566.06 250
17567.31 259
17568.56 267
17569.81 255
17571.06 243
17572.31 261
17573.56 241
17574.81 235
17576.06 256
17577.31 256
17578.56 232
17579.81 250
17581.06 218
17582.31 253
17583.57 260
17584.82 250
17586.07 247
17587.32 259
17588.57 260
17589.82 244
17591.07 259
17592.32 253
17593.57 252
17594.83 238
17596.08 272
17597.33 239
17598.58 248
17599.83 248
17601.08 239
17602.33 255
17603.59 251
17604.84 272
17606.09 250
17607.34 255
17608.59 264
17609.84 259
17611.10 241
17612.35 262
17613.60 249
17614.85 247
17616.10 232
17617.36 253
17618.61 245
17619.86 258
17621.11 246
17622.36 253
17623.62 251
17624.87 248
17626.12 236
17627.37 251
17628.63 251
17629.88 262
17631.13 237
17632.38 229
17633.64 240
17634.89 243
17636.14 239
17637.39 241
17638.65 249
17639.90 240
17641.15 225
17642.41 239
17643.66 245
17644.91 241
17646.17 240
17647.42 221
17648.67 226
17649.92 233
17651.18 225
17652.43 265
17653.68 225
17654.94 252
17656.19 229
17657.44 266
17658.70 241
17659.95 233
17661.21 241
17662.46 241
17663.71 221
17664.97 231
17666.22 232
17667.47 212
17668.73 226
17669.98 223
17671.24 239
17672.49 207
17673.74 225
17675.00 214
17676.25 248
17677.51 210
17678.76 217
17680.02 219
17681.27 227
17682.52 218
17683.78 214
17685.03 224
17686.29 219
17687.54 224
17688.80 189
17690.05 208
17691.31 217
17692.56 207
17693.82 208
17695.07 232
17696.32 199
17697.58 211
17698.83 207
17700.09 213
17701.34 207
17702.60 216
17703.86 211
17705.11 213
17706.37 213
17707.62 198
17708.88 199
17710.13 218
17711.39 203
17712.64 206
17713.90 219
17715.15 187
17716.41 199
17717.66 192
17718.92 217
17720.18 180
17721.43 201
17722.69 225
17723.94 213
17725.20 218
17726.45 193
17727.71 222
17728.97 204
17730.22 223
17731.48 194
17732.74 210
17733.99 183
17735.25 203
17736.50 192
17737.76 210
17739.02 185
17740.27 225
17741.53 208
17742.79 203
17744.04 219
17745.30 210
17746.56 209
17747.81 214
17749.07 201
17750.33 197
17751.58 194
17752.84 195
17754.10 217
17755.35 191
17756.61 213
17757.87 181
17759.12 209
17760.38 215
17761.64 220
17762.90 211
17764.15 193
17765.41 218
17766.67 187
17767.93 221
17769.18 222
17770.44 232
17771.70 208
17772.96 221
17774.21 196
17775.47 207
17776.73 180
17777.99 213
17779.24 215
17780.50 213
17781.76 213
17783.02 210
17784.28 241
17785.53 215
17786.79 200
17788.05 210
17789.31 217
17790.57 220
17791.82 192
17793.08 188
17794.34 211
17795.60 194
17796.86 217
17798.12 202
17799.37 197
17800.63 197
17801.89 202
17803.15 210
17804.41 197
17805.67 190
17806.93 188
17808.19 218
17809.44 188
17810.70 203
17811.96 188
17813.22 196
17814.48 192
17815.74 192
17817.00 190
17818.26 196
17819.52 207
17820.78 213
17822.04 213
17823.29 198
17824.55 205
17825.81 217
17827.07 182
17828.33 196
17829.59 211
17830.85 181
17832.11 200
17833.37 183
17834.63 203
17835.89 176
17837.15 187
17838.41 206
17839.67 185
17840.93 190
17842.19 201
17843.45 214
17844.71 201
17845.97 204
17847.23 173
17848.49 183
17849.75 172
17851.01 192
17852.27 187
17853.53 194
17854.79 187
17856.05 186
17857.31 198
17858.57 194
17859.84 199
17861.10 196
17862.36 190
17863.62 198
17864.88 196
17866.14 200
17867.40 202
17868.66 170
17869.92 205
17871.18 186
17872.44 188
17873.71 194
17874.97 182
17876.23 194
17877.49 178
17878.75 202
17880.01 176
17881.27 221
17882.53 204
17883.80 174
17885.06 179
17886.32 175
17887.58 193
17888.84 199
17890.10 173
17891.37 207
17892.63 200
17893.89 186
17895.15 184
17896.41 192
17897.67 190
17898.94 181
17900.20 206
17901.46 197
17902.72 187
17903.99 201
17905.25 188
17906.51 172
17907.77 190
17909.03 200
17910.30 184
17911.56 200
17912.82 182
17914.08 195
17915.35 174
17916.61 194
17917.87 181
17919.14 191
17920.40 185
17921.66 187
17922.92 180
17924.19 184
17925.45 186
17926.71 195
17927.98 175
17929.24 210
17930.50 182
17931.76 194
17933.03 185
17934.29 205
17935.55 191
17936.82 183
17938.08 183
17939.34 182
17940.61 180
17941.87 184
17943.14 179
17944.40 174
17945.66 187
17946.93 188
17948.19 167
17949.45 186
17950.72 175
17951.98 180
17953.25 193
17954.51 179
17955.77 179
17957.04 200
17958.30 166
17959.57 188
17960.83 166
17962.09 192
17963.36 194
17964.62 174
17965.89 191
17967.15 190
17968.42 191
17969.68 157
17970.95 189
17972.21 189
17973.47 186
17974.74 187
17976.00 202
17977.27 170
17978.53 170
17979.80 177
17981.06 172
17982.33 203
17983.59 203
17984.86 195
17986.12 171
17987.39 192
17988.65 194
17989.92 198
17991.18 178
17992.45 174
17993.71 185
17994.98 176
17996.25 182
17997.51 179
17998.78 168
18000.04 177
18001.31 181
18002.57 187
18003.84 205
18005.10 177
18006.37 195
18007.64 203
18008.90 197
18010.17 186
18011.43 175
18012.70 185
18013.97 175
18015.23 157
18016.50 176
18017.76 186
18019.03 188
18020.30 167
18021.56 189
18022.83 175
18024.10 187
18025.36 196
18026.63 190
18027.90 184
18029.16 169
18030.43 183
18031.70 180
18032.96 188
18034.23 181
18035.50 177
18036.76 194
18038.03 195
18039.30 176
18040.56 175
18041.83 169
18043.10 179
18044.37 186
18045.63 175
18046.90 176
18048.17 185
18049.43 162
18050.70 189
18051.97 199
18053.24 185
18054.50 198
18055.77 170
18057.04 178
18058.31 180
18059.57 188
18060.84 186
18062.11 168
18063.38 191
18064.65 180
18065.91 205
18067.18 175
18068.45 172
18069.72 195
18070.98 196
18072.25 184
18073.52 195
18074.79 189
18076.06 208
18077.33 190
18078.59 185
18079.86 177
18081.13 175
18082.40 189
18083.67 207
18084.94 193
18086.21 171
18087.47 180
18088.74 201
18090.01 189
18091.28 178
18092.55 178
18093.82 202
18095.09 199
18096.36 177
18097.62 182
18098.89 189
18100.16 184
18101.43 198
18102.70 184
18103.97 185
18105.24 183
18106.51 206
18107.78 192
18109.05 198
18110.32 168
18111.59 190
18112.86 193
18114.13 193
18115.40 158
18116.66 191
18117.93 198
18119.20 208
18120.47 179
18121.74 170
18123.01 203
18124.28 166
18125.55 198
18126.82 186
18128.09 179
18129.36 179
18130.63 197
18131.90 189
18133.17 169
18134.44 194
18135.71 174
18136.99 221
18138.26 172
18139.53 193
18140.80 192
18142.07 193
18143.34 186
18144.61 166
18145.88 178
18147.15 185
18148.42 180
18149.69 184
18150.96 165
18152.23 173
18153.50 173
18154.78 202
18156.05 190
18157.32 169
18158.59 175
18159.86 185
18161.13 183
18162.40 169
18163.67 200
18164.94 195
18166.22 202
18167.49 195
18168.76 200
18170.03 177
18171.30 182
18172.57 177
18173.85 179
18175.12 191
18176.39 186
18177.66 173
18178.93 192
18180.20 169
18181.48 177
18182.75 193
18184.02 197
18185.29 179
18186.56 192
18187.84 190
18189.11 187
18190.38 192
18191.65 176
18192.93 193
18194.20 170
18195.47 200
18196.74 185
18198.02 192
18199.29 163
18200.56 174
18201.83 180
18203.11 179
18204.38 189
18205.65 166
18206.92 190
18208.20 181
18209.47 187
18210.74 178
18212.02 181
18213.29 187
18214.56 181
18215.84 178
18217.11 189
18218.38 176
18219.65 174
18220.93 176
18222.20 183
18223.47 179
18224.75 163
18226.02 201
18227.30 186
18228.57 165
18229.84 164
18231.12 202
18232.39 181
18233.66 196
18234.94 188
18236.21 179
18237.48 179
18238.76 170
18240.03 190
18241.31 177
18242.58 177
18243.86 184
18245.13 184
18246.40 201
18247.68 191
18248.95 155
18250.23 180
18251.50 179
18252.77 181
18254.05 202
18255.32 204
18256.60 185
18257.87 174
18259.15 198
18260.42 184
18261.70 180
18262.97 180
18264.25 199
18265.52 180
18266.80 191
18268.07 183
18269.35 200
18270.62 185
18271.90 176
18273.17 170
18274.45 178
18275.72 179
18277.00 170
18278.27 198
18279.55 205
18280.82 194
18282.10 176
18283.37 193
18284.65 205
18285.93 190
18287.20 181
18288.48 197
18289.75 186
18291.03 174
18292.30 179
18293.58 178
18294.86 178
18296.13 179
18297.41 184
18298.68 161
18299.96 176
18301.24 169
18302.51 193
18303.79 177
18305.06 170
18306.34 173
18307.62 204
18308.89 196
18310.17 190
18311.45 171
18312.72 175
18314.00 166
18315.28 194
18316.55 193
18317.83 213
18319.11 181
18320.38 175
18321.66 209
18322.94 181
18324.21 192
18325.49 174
18326.77 193
18328.04 190
18329.32 190
18330.60 186
18331.88 201
18333.15 189
18334.43 191
18335.71 178
18336.98 174
18338.26 195
18339.54 181
18340.82 192
18342.09 176
18343.37 172
18344.65 178
18345.93 190
18347.20 185
18348.48 207
18349.76 161
18351.04 194
18352.32 170
18353.59 193
18354.87 194
18356.15 187
18357.43 169
18358.71 177
18359.98 187
18361.26 184
18362.54 188
18363.82 167
18365.10 186
18366.38 184
18367.65 178
18368.93 177
18370.21 183
18371.49 178
18372.77 172
18374.05 184
18375.33 200
18376.60 194
18377.88 182
18379.16 233
18380.44 181
18381.72 194
18383.00 171
18384.28 202
18385.56 170
18386.84 178
18388.11 167
18389.39 183
18390.67 190
18391.95 184
18393.23 173
18394.51 189
18395.79 168
18397.07 180
18398.35 173
18399.63 170
18400.91 171
18402.19 183
18403.47 178
18404.75 182
18406.03 191
18407.31 172
18408.59 188
18409.87 175
18411.15 197
18412.43 190
18413.71 169
18414.99 188
18416.27 173
18417.55 196
18418.83 192
18420.11 194
18421.39 163
18422.67 191
18423.95 184
18425.23 182
18426.51 195
18427.79 186
18429.07 168
18430.35 191
18431.63 181
18432.91 194
18434.19 189
18435.47 190
18436.75 182
18438.04 181
18439.32 169
18440.60 187
18441.88 197
18443.16 170
18444.44 183
18445.72 197
18447.00 200
18448.28 166
18449.57 176
18450.85 190
18452.13 207
18453.41 183
18454.69 183
18455.97 183
18457.25 179
18458.54 174
18459.82 193
18461.10 213
18462.38 161
18463.66 177
18464.94 182
18466.23 164
18467.51 182
18468.79 184
18470.07 174
18471.35 170
18472.64 164
18473.92 168
18475.20 178
18476.48 185
18477.76 173
18479.05 168
18480.33 195
18481.61 175
18482.89 194
18484.18 166
18485.46 192
18486.74 182
18488.02 191
18489.31 184
18490.59 169
18491.87 174
18493.15 180
18494.44 170
18495.72 187
18497.00 177
18498.29 185
18499.57 204
18500.85 173
18502.13 178
18503.42 188
18504.70 198
18505.98 194
18507.27 180
18508.55 194
18509.83 180
18511.12 164
18512.40 181
18513.68 184
18514.97 198
18516.25 170
18517.54 188
18518.82 183
18520.10 160
18521.39 183
18522.67 224
18523.95 199
18525.24 177
18526.52 189
18527.81 172
18529.09 191
18530.37 178
18531.66 174
18532.94 180
18534.23 181
18535.51 177
18536.79 204
18538.08 196
18539.36 188
18540.65 189
18541.93 205
18543.22 189
18544.50 176
18545.79 193
18547.07 222
18548.36 224
18549.64 172
18550.92 197
18552.21 185
18553.49 195
18554.78 186
18556.06 192
18557.35 198
18558.63 192
18559.92 202
18561.20 214
18562.49 169
18563.77 173
18565.06 211
18566.35 204
18567.63 211
18568.92 165
18570.20 195
18571.49 205
18572.77 200
18574.06 208
18575.34 196
18576.63 218
18577.92 215
18579.20 220
18580.49 211
18581.77 202
18583.06 185
18584.34 211
18585.63 220
18586.92 208
18588.20 210
18589.49 225
18590.77 213
18592.06 242
18593.35 205
18594.63 208
18595.92 212
18597.21 209
18598.49 203
18599.78 222
18601.07 222
18602.35 195
18603.64 214
18604.93 213
18606.21 191
18607.50 200
18608.79 224
18610.07 199
18611.36 209
18612.65 202
18613.93 233
18615.22 226
18616.51 196
18617.79 203
18619.08 226
18620.37 222
18621.66 216
18622.94 213
18624.23 196
18625.52 228
18626.80 202
18628.09 193
18629.38 197
18630.67 216
18631.95 201
18633.24 196
18634.53 197
18635.82 202
18637.11 192
18638.39 205
18639.68 202
18640.97 208
18642.26 209
18643.54 187
18644.83 188
18646.12 199
18647.41 207
18648.70 183
18649.99 189
18651.27 183
18652.56 185
18653.85 206
18655.14 201
18656.43 206
18657.72 198
18659.00 184
18660.29 189
18661.58 200
18662.87 202
18664.16 199
18665.45 177
18666.74 183
18668.02 188
18669.31 199
18670.60 179
18671.89 165
18673.18 168
18674.47 174
18675.76 169
18677.05 185
18678.34 188
18679.63 197
18680.92 207
18682.20 193
18683.49 203
18684.78 191
18686.07 187
18687.36 180
18688.65 181
18689.94 167
18691.23 188
18692.52 188
18693.81 203
18695.10 175
18696.39 191
18697.68 169
18698.97 180
18700.26 200
18701.55 171
18702.84 207
18704.13 167
18705.42 182
18706.71 190
18708.00 179
18709.29 170
18710.58 162
18711.87 171
18713.16 170
18714.45 174
18715.74 167
18717.03 179
18718.32 185
18719.61 200
18720.90 176
18722.20 185
18723.49 185
18724.78 177
18726.07 170
18727.36 190
18728.65 187
18729.94 182
18731.23 178
18732.52 171
18733.81 162
18735.10 172
18736.40 160
18737.69 166
18738.98 200
18740.27 172
18741.56 182
18742.85 164
18744.14 178
18745.43 162
18746.73 185
18748.02 155
18749.31 185
18750.60 162
18751.89 184
18753.18 180
18754.48 159
18755.77 166
18757.06 186
18758.35 195
18759.64 172
18760.94 183
18762.23 171
18763.52 176
18764.81 186
18766.10 178
18767.40 187
18768.69 165
18769.98 167
18771.27 176
18772.57 147
18773.86 178
18775.15 206
18776.44 181
18777.74 180
18779.03 175
18780.32 184
18781.61 178
18782.91 184
18784.20 159
18785.49 199
18786.79 171
18788.08 180
18789.37 183
18790.66 174
18791.96 172
18793.25 176
18794.54 176
18795.84 164
18797.13 181
18798.42 168
18799.72 166
18801.01 182
18802.30 184
18803.60 190
18804.89 173
18806.18 163
18807.48 169
18808.77 166
18810.07 185
18811.36 157
18812.65 178
18813.95 184
18815.24 174
18816.53 164
18817.83 174
18819.12 163
18820.42 179
18821.71 178
18823.00 176
18824.30 164
18825.59 157
18826.89 166
18828.18 156
18829.48 171
18830.77 146
18832.07 171
18833.36 178
18834.65 172
18835.95 158
18837.24 162
18838.54 168
18839.83 169
18841.13 174
18842.42 172
18843.72 175
18845.01 166
18846.31 159
18847.60 175
18848.90 164
18850.19 173
18851.49 184
18852.78 164
18854.08 150
18855.37 149
18856.67 144
18857.96 182
18859.26 180
18860.55 162
18861.85 151
18863.15 175
18864.44 175
18865.74 149
18867.03 165
18868.33 164
18869.62 163
18870.92 179
18872.22 158
18873.51 172
18874.81 171
18876.10 167
18877.40 173
18878.70 154
18879.99 165
18881.29 187
18882.58 179
18883.88 154
18885.18 159
18886.47 171
18887.77 185
18889.07 167
18890.36 159
18891.66 152
18892.95 158
18894.25 177
18895.55 187
18896.84 166
18898.14 162
18899.44 152
18900.73 180
18902.03 166
18903.33 157
18904.63 156
18905.92 174
18907.22 172
18908.52 172
18909.81 163
18911.11 165
18912.41 168
18913.71 162
18915.00 158
18916.30 155
18917.60 164
18918.89 163
18920.19 168
18921.49 158
18922.79 174
18924.09 181
18925.38 165
18926.68 157
18927.98 142
18929.28 153
18930.57 179
18931.87 163
18933.17 152
18934.47 175
18935.77 149
18937.06 147
18938.36 153
18939.66 168
18940.96 176
18942.26 153
18943.55 145
18944.85 150
18946.15 147
18947.45 146
18948.75 157
18950.05 151
18951.35 163
18952.64 152
18953.94 155
18955.24 168
18956.54 165
18957.84 166
18959.14 166
18960.44 160
18961.74 165
18963.03 160
18964.33 163
18965.63 158
18966.93 171
18968.23 166
18969.53 171
18970.83 159
18972.13 166
18973.43 163
18974.73 165
18976.03 169
18977.33 158
18978.62 161
18979.92 154
18981.22 162
18982.52 157
18983.82 168
18985.12 166
18986.42 166
18987.72 159
18989.02 154
18990.32 158
18991.62 163
18992.92 176
18994.22 161
18995.52 131
18996.82 159
18998.12 162
18999.42 157
19000.72 191
19002.02 171
19003.32 146
19004.62 171
19005.92 157
19007.22 166
19008.53 167
19009.83 155
19011.13 160
19012.43 173
19013.73 161
19015.03 146
19016.33 165
19017.63 144
19018.93 181
19020.23 172
19021.53 160
19022.83 167
19024.13 176
19025.44 164
19026.74 162
19028.04 163
19029.34 173
19030.64 170
19031.94 186
19033.24 166
19034.54 164
19035.85 162
19037.15 174
19038.45 163
19039.75 174
19041.05 145
19042.35 157
19043.66 158
19044.96 163
19046.26 154
19047.56 156
19048.86 191
19050.16 156
19051.47 147
19052.77 156
19054.07 165
19055.37 151
19056.67 189
19057.98 159
19059.28 162
19060.58 165
19061.88 188
19063.19 156
19064.49 149
19065.79 156
19067.09 179
19068.40 165
19069.70 147
19071.00 170
19072.30 157
19073.61 165
19074.91 145
19076.21 164
19077.52 158
19078.82 179
19080.12 164
19081.42 155
19082.73 158
19084.03 177
19085.33 177
19086.64 174
19087.94 180
19089.24 149
19090.55 162
19091.85 186
19093.15 158
19094.46 170
19095.76 161
19097.06 163
19098.37 169
19099.67 171
19100.97 149
19102.28 156
19103.58 167
19104.89 183
19106.19 170
19107.49 182
19108.80 168
19110.10 169
19111.40 145
19112.71 174
19114.01 155
19115.32 171
19116.62 167
19117.93 168
19119.23 166
19120.53 158
19121.84 171
19123.14 182
19124.45 172
19125.75 184
19127.06 178
19128.36 176
19129.67 167
19130.97 166
19132.28 163
19133.58 171
19134.88 177
19136.19 157
19137.49 177
19138.80 159
19140.10 176
19141.41 165
19142.71 167
19144.02 177
19145.32 173
19146.63 153
19147.94 163
19149.24 160
19150.55 157
19151.85 161
19153.16 168
19154.46 177
19155.77 160
19157.07 161
19158.38 155
19159.68 161
19160.99 153
19162.30 170
19163.60 160
19164.91 152
19166.21 166
19167.52 146
19168.83 159
19170.13 164
19171.44 168
19172.74 164
19174.05 188
19175.36 149
19176.66 163
19177.97 166
19179.27 156
19180.58 168
19181.89 148
19183.19 155
19184.50 143
19185.81 166
19187.11 169
19188.42 150
19189.73 164
19191.03 165
19192.34 158
19193.65 182
19194.95 162
19196.26 151
19197.57 153
19198.87 168
19200.18 157
19201.49 168
19202.80 143
19204.10 178
19205.41 174
19206.72 152
19208.03 155
19209.33 149
19210.64 158
19211.95 141
19213.25 153
19214.56 146
19215.87 146
19217.18 150
19218.49 154
19219.79 155
19221.10 165
19222.41 154
19223.72 175
19225.02 150
19226.33 150
19227.64 162
19228.95 158
19230.26 157
19231.56 163
19232.87 155
19234.18 180
19235.49 158
19236.80 151
19238.11 166
19239.41 166
19240.72 162
19242.03 148
19243.34 151
19244.65 160
19245.96 159
19247.26 160
19248.57 153
19249.88 153
19251.19 151
19252.50 151
19253.81 152
19255.12 153
19256.43 143
19257.74 155
19259.04 147
19260.35 176
19261.66 145
19262.97 167
19264.28 174
19265.59 152
19266.90 166
19268.21 148
19269.52 148
19270.83 140
19272.14 156
19273.45 152
19274.76 155
19276.07 136
19277.38 170
19278.69 147
19279.99 158
19281.30 135
19282.61 151
19283.92 164
19285.23 165
19286.54 149
19287.85 146
19289.16 135
19290.47 153
19291.78 161
19293.09 166
19294.40 157
19295.72 160
19297.03 155
19298.34 156
19299.65 156
19300.96 156
19302.27 164
19303.58 166
19304.89 167
19306.20 147
19307.51 156
19308.82 157
19310.13 168
19311.44 151
19312.75 155
19314.06 145
19315.37 151
19316.69 163
19318.00 158
19319.31 157
19320.62 129
19321.93 182
19323.24 174
19324.55 166
19325.86 155
19327.18 154
19328.49 158
19329.80 147
19331.11 169
19332.42 163
19333.73 141
19335.04 140
19336.36 158
19337.67 154
19338.98 142
19340.29 152
19341.60 158
19342.91 159
19344.23 150
19345.54 157
19346.85 156
19348.16 167
19349.47 159
19350.79 164
19352.10 158
19353.41 152
19354.72 142
19356.04 149
19357.35 156
19358.66 146
19359.97 150
19361.29 160
19362.60 142
19363.91 165
19365.22 152
19366.54 158
19367.85 164
19369.16 149
19370.47 155
19371.79 157
19373.10 140
19374.41 151
19375.73 165
19377.04 130
19378.35 142
19379.67 135
19380.98 161
19382.29 159
19383.60 150
19384.92 150
19386.23 150
19387.54 152
19388.86 132
19390.17 152
19391.49 156
19392.80 154
19394.11 143
19395.43 142
19396.74 145
19398.05 169
19399.37 149
19400.68 147
19402.00 136
19403.31 149
19404.62 136
19405.94 157
19407.25 144
19408.57 159
19409.88 151
19411.19 142
19412.51 139
19413.82 134
19415.14 174
19416.45 137
19417.77 162
19419.08 143
19420.39 150
19421.71 125
19423.02 140
19424.34 156
19425.65 143
19426.97 146
19428.28 152
19429.60 166
19430.91 149
19432.23 127
19433.54 150
19434.86 157
19436.17 144
19437.49 173
19438.80 149
19440.12 156
19441.43 165
19442.75 153
19444.06 156
19445.38 167
19446.69 152
19448.01 146
19449.32 164
19450.64 145
19451.96 141
19453.27 165
19454.59 164
19455.90 152
19457.22 171
19458.53 148
19459.85 155
19461.17 152
19462.48 151
19463.80 151
19465.11 160
19466.43 140
19467.75 149
19469.06 144
19470.38 142
19471.69 158
19473.01 144
19474.33 145
19475.64 135
19476.96 167
19478.28 137
19479.59 145
19480.91 134
19482.23 138
19483.54 132
19484.86 144
19486.18 149
19487.49 161
19488.81 151
19490.13 167
19491.44 142
19492.76 158
19494.08 151
19495.39 152
19496.71 152
19498.03 152
19499.35 145
19500.66 158
19501.98 145
19503.30 133
19504.61 154
19505.93 131
19507.25 147
19508.57 178
19509.88 164
19511.20 140
19512.52 134
19513.84 153
19515.15 145
19516.47 151
19517.79 137
19519.11 144
19520.43 151
19521.74 155
19523.06 130
19524.38 149
19525.70 141
19527.02 152
19528.33 139
19529.65 154
19530.97 149
19532.29 151
19533.61 157
19534.93 142
19536.24 147
19537.56 142
19538.88 143
19540.20 151
19541.52 147
19542.84 147
19544.16 150
19545.47 122
19546.79 144
19548.11 144
19549.43 157
19550.75 149
19552.07 140
19553.39 160
19554.71 150
19556.03 164
19557.34 143
19558.66 157
19559.98 146
19561.30 151
19562.62 159
19563.94 167
19565.26 158
19566.58 151
19567.90 162
19569.22 148
19570.54 149
19571.86 154
19573.18 169
19574.50 154
19575.82 155
19577.14 142
19578.46 146
19579.78 144
19581.10 152
19582.42 151
19583.74 168
19585.06 150
19586.38 160
19587.70 160
19589.02 158
19590.34 149
19591.66 152
19592.98 148
19594.30 136
19595.62 153
19596.94 142
19598.26 164
19599.58 147
19600.90 151
19602.22 138
19603.54 165
19604.86 137
19606.18 145
19607.50 153
19608.82 154
19610.15 153
19611.47 130
19612.79 151
19614.11 157
19615.43 156
19616.75 148
19618.07 137
19619.39 135
19620.71 142
19622.04 160
19623.36 157
19624.68 144
19626.00 160
19627.32 152
19628.64 147
19629.96 147
19631.29 134
19632.61 166
19633.93 149
19635.25 153
19636.57 128
19637.89 148
19639.22 136
19640.54 141
19641.86 152
19643.18 165
19644.50 143
19645.83 139
19647.15 152
19648.47 153
19649.79 148
19651.12 136
19652.44 168
19653.76 146
19655.08 152
19656.40 148
19657.73 154
19659.05 146
19660.37 153
19661.70 151
19663.02 154
19664.34 159
19665.66 151
19666.99 153
19668.31 140
19669.63 145
19670.95 142
19672.28 154
19673.60 161
19674.92 163
19676.25 151
19677.57 140
19678.89 142
19680.22 149
19681.54 144
19682.86 146
19684.19 144
19685.51 146
19686.83 139
19688.16 146
19689.48 138
19690.80 171
19692.13 162
19693.45 147
19694.78 138
19696.10 145
19697.42 139
19698.75 151
19700.07 154
19701.39 146
19702.72 157
19704.04 159
19705.37 139
19706.69 160
19708.02 123
19709.34 142
19710.66 125
19711.99 154
19713.31 159
19714.64 143
19715.96 129
19717.29 144
19718.61 134
19719.93 156
19721.26 144
19722.58 154
19723.91 159
19725.23 164
19726.56 147
19727.88 153
19729.21 142
19730.53 157
19731.86 165
19733.18 145
19734.51 160
19735.83 143
19737.16 139
19738.48 131
19739.81 154
19741.13 155
19742.46 168
19743.78 147
19745.11 128
19746.44 174
19747.76 146
19749.09 151
19750.41 145
19751.74 144
19753.06 146
19754.39 157
19755.72 157
19757.04 134
19758.37 135
19759.69 159
19761.02 156
19762.34 147
19763.67 151
19765.00 137
19766.32 152
19767.65 137
19768.98 159
19770.30 142
19771.63 143
19772.95 144
19774.28 160
19775.61 157
19776.93 154
19778.26 146
19779.59 152
19780.91 162
19782.24 170
19783.57 149
19784.89 132
19786.22 170
19787.55 140
19788.87 134
19790.20 143
19791.53 155
19792.86 170
19794.18 156
19795.51 132
19796.84 148
19798.16 136
19799.49 144
19800.82 161
19802.15 146
19803.47 155
19804.80 152
19806.13 167
19807.46 145
19808.78 140
19810.11 135
19811.44 151
19812.77 158
19814.09 157
19815.42 155
19816.75 148
19818.08 151
19819.41 163
19820.73 133
19822.06 156
19823.39 159
19824.72 134
19826.05 147
19827.37 136
19828.70 134
19830.03 141
19831.36 167
19832.69 149
19834.02 157
19835.34 151
19836.67 161
19838.00 158
19839.33 156
19840.66 147
19841.99 150
19843.32 154
19844.64 145
19845.97 136
19847.30 155
19848.63 161
19849.96 151
19851.29 147
19852.62 157
19853.95 139
19855.28 140
19856.60 145
19857.93 142
19859.26 151
19860.59 145
19861.92 154
19863.25 134
19864.58 154
19865.91 137
19867.24 147
19868.57 156
19869.90 154
19871.23 152
19872.56 146
19873.89 145
19875.22 144
19876.55 145
19877.88 147
19879.21 142
19880.54 148
19881.87 164
19883.20 125
19884.53 141
19885.86 127
19887.19 157
19888.52 141
19889.85 152
19891.18 153
19892.51 143
19893.84 149
19895.17 149
19896.50 140
19897.83 131
19899.16 162
19900.49 157
19901.82 153
19903.15 138
19904.48 128
19905.81 137
19907.15 133
19908.48 134
19909.81 146
19911.14 148
19912.47 130
19913.80 138
19915.13 133
19916.46 138
19917.79 128
19919.13 155
19920.46 163
19921.79 147
19923.12 136
19924.45 145
19925.78 155
19927.11 134
19928.45 148
19929.78 156
19931.11 139
19932.44 145
19933.77 134
19935.10 154
19936.44 134
19937.77 139
19939.10 159
19940.43 165
19941.76 159
19943.10 138
19944.43 144
19945.76 152
19947.09 153
19948.42 149
19949.76 134
19951.09 146
19952.42 141
19953.75 166
19955.09 148
19956.42 125
19957.75 132
19959.08 154
19960.42 142
19961.75 154
19963.08 148
19964.41 138
19965.75 143
19967.08 159
19968.41 138
19969.75 151
19971.08 152
19972.41 143
19973.74 153
19975.08 133
19976.41 135
19977.74 158
19979.08 144
19980.41 136
19981.74 154
19983.08 145
19984.41 137
19985.74 136
19987.08 168
19988.41 149
19989.75 144
19991.08 150
19992.41 138
19993.75 152
19995.08 111
19996.41 152
19997.75 129
19999.08 156
20000.42 155
20001.75 155
20003.08 133
20004.42 140
20005.75 151
20007.09 161
20008.42 140
20009.75 155
20011.09 149
20012.42 158
20013.76 152
20015.09 148
20016.43 159
20017.76 154
20019.10 159
20020.43 161
20021.76 157
20023.10 134
20024.43 145
20025.77 162
20027.10 139
20028.44 141
20029.77 146
20031.11 134
20032.44 157
20033.78 155
20035.11 141
20036.45 147
20037.78 148
20039.12 145
20040.46 142
20041.79 139
20043.13 152
20044.46 144
20045.80 128
20047.13 143
20048.47 138
20049.80 159
20051.14 145
20052.47 157
20053.81 143
20055.15 149
20056.48 166
20057.82 139
20059.15 147
20060.49 132
20061.83 157
20063.16 145
20064.50 150
20065.83 147
20067.17 137
20068.51 149
20069.84 129
20071.18 140
20072.52 148
20073.85 153
20075.19 137
20076.52 154
20077.86 147
20079.20 153
20080.53 146
20081.87 138
20083.21 119
20084.54 136
20085.88 139
20087.22 137
20088.56 144
20089.89 137
20091.23 137
20092.57 142
20093.90 131
20095.24 143
20096.58 150
20097.91 139
20099.25 152
20100.59 163
20101.93 146
20103.26 136
20104.60 146
20105.94 159
20107.28 136
20108.61 129
20109.95 135
20111.29 129
20112.63 144
20113.96 149
20115.30 144
20116.64 140
20117.98 141
20119.32 160
20120.65 138
20121.99 147
20123.33 131
20124.67 153
20126.01 154
