# Supplementary material for: MALDI-TOF MS typing enables the classification of brewing yeasts of the genus Saccharomyces to major beer styles
Source: PLoS One. 2017 Aug 9;12(8):e0181694. doi: 10.1371/journal.pone.0181694 (PMC5549903; doi:10.1371/journal.pone.0181694)
Supplement: S16 File — The directory includes 90 raw files and was zipped to “.zip”; the folder has three strains with 30 spectra per strain; S1 Text explains the raw files with an example and Table 1 represents the yeast strains used within the experiment. (ZIP) [file pone.0181694.s019.zip › 46-48/30672-478-OG-Ale-Ale-YPG-18h-E-E_2016-10-04_4_0_A4_1.dat]

1998.43 3698
1998.85 3751
1999.27 3784
1999.69 3830
2000.11 3786
2000.54 3683
2000.96 3717
2001.38 3553
2001.80 3467
2002.23 3489
2002.65 3440
2003.07 3496
2003.49 3586
2003.92 3449
2004.34 3378
2004.76 3347
2005.18 3415
2005.61 3418
2006.03 3448
2006.45 3316
2006.87 3396
2007.30 3455
2007.72 3507
2008.14 3463
2008.57 3398
2008.99 3177
2009.41 3283
2009.84 3141
2010.26 3069
2010.68 3034
2011.11 3134
2011.53 3066
2011.95 3005
2012.38 2944
2012.80 3050
2013.22 3040
2013.65 2988
2014.07 2961
2014.49 2968
2014.92 2962
2015.34 2965
2015.77 2924
2016.19 3038
2016.61 3120
2017.04 3107
2017.46 3108
2017.89 3137
2018.31 3216
2018.73 3139
2019.16 3117
2019.58 3237
2020.01 3163
2020.43 3262
2020.85 3214
2021.28 3278
2021.70 3193
2022.13 3205
2022.55 3138
2022.98 3180
2023.40 3160
2023.83 3154
2024.25 3170
2024.68 3109
2025.10 3203
2025.53 3090
2025.95 2990
2026.38 3036
2026.80 3043
2027.23 3172
2027.65 3122
2028.08 3225
2028.50 3198
2028.93 3119
2029.35 3153
2029.78 3108
2030.20 3186
2030.63 3261
2031.05 3251
2031.48 3179
2031.90 3297
2032.33 3306
2032.75 3141
2033.18 3248
2033.61 3202
2034.03 3209
2034.46 3133
2034.88 3098
2035.31 3160
2035.74 3143
2036.16 3101
2036.59 3243
2037.01 3279
2037.44 3403
2037.87 3384
2038.29 3342
2038.72 3284
2039.14 3223
2039.57 3341
2040.00 3295
2040.42 3310
2040.85 3058
2041.28 3030
2041.70 3093
2042.13 3101
2042.56 3162
2042.98 3100
2043.41 3107
2043.84 3144
2044.26 3163
2044.69 3282
2045.12 3161
2045.54 3229
2045.97 3312
2046.40 3371
2046.82 3339
2047.25 3374
2047.68 3407
2048.11 3261
2048.53 3238
2048.96 3187
2049.39 3209
2049.82 3452
2050.24 3458
2050.67 3501
2051.10 3559
2051.53 3495
2051.95 3447
2052.38 3409
2052.81 3561
2053.24 3494
2053.66 3427
2054.09 3442
2054.52 3393
2054.95 3369
2055.38 3227
2055.80 3145
2056.23 3054
2056.66 3084
2057.09 3154
2057.52 3048
2057.94 3065
2058.37 3062
2058.80 3028
2059.23 3043
2059.66 3093
2060.09 3204
2060.51 3079
2060.94 3095
2061.37 3244
2061.80 3342
2062.23 3464
2062.66 3619
2063.09 3709
2063.52 3827
2063.94 3907
2064.37 3987
2064.80 4014
2065.23 3894
2065.66 3840
2066.09 3706
2066.52 3655
2066.95 3593
2067.38 3496
2067.81 3404
2068.24 3477
2068.66 3511
2069.09 3383
2069.52 3459
2069.95 3512
2070.38 3428
2070.81 3327
2071.24 3272
2071.67 3403
2072.10 3344
2072.53 3275
2072.96 3355
2073.39 3447
2073.82 3472
2074.25 3439
2074.68 3403
2075.11 3571
2075.54 3530
2075.97 3569
2076.40 3607
2076.83 3745
2077.26 3793
2077.69 3803
2078.12 3885
2078.55 3911
2078.98 3857
2079.41 3905
2079.84 3844
2080.27 3827
2080.70 3690
2081.14 3585
2081.57 3462
2082.00 3317
2082.43 3310
2082.86 3188
2083.29 3170
2083.72 3081
2084.15 3119
2084.58 3126
2085.01 3070
2085.44 3150
2085.88 3123
2086.31 3170
2086.74 3122
2087.17 3095
2087.60 3096
2088.03 3065
2088.46 3039
2088.89 3042
2089.33 3087
2089.76 3059
2090.19 3171
2090.62 3194
2091.05 3116
2091.48 3086
2091.92 3063
2092.35 3053
2092.78 3160
2093.21 3198
2093.64 3159
2094.07 3134
2094.51 3149
2094.94 3119
2095.37 3179
2095.80 3061
2096.24 3037
2096.67 2909
2097.10 2897
2097.53 3030
2097.96 3022
2098.40 2989
2098.83 2945
2099.26 2988
2099.69 2963
2100.13 2978
2100.56 3088
2100.99 3070
2101.43 3056
2101.86 3069
2102.29 3033
2102.72 3133
2103.16 3241
2103.59 3336
2104.02 3312
2104.46 3419
2104.89 3536
2105.32 3595
2105.76 3591
2106.19 3617
2106.62 3558
2107.05 3552
2107.49 3667
2107.92 3724
2108.36 3563
2108.79 3394
2109.22 3393
2109.66 3365
2110.09 3329
2110.52 3203
2110.96 3160
2111.39 3005
2111.82 3001
2112.26 2971
2112.69 2943
2113.13 3022
2113.56 3020
2113.99 2993
2114.43 2940
2114.86 2871
2115.30 2854
2115.73 2898
2116.16 2909
2116.60 2898
2117.03 2790
2117.47 2895
2117.90 2901
2118.34 3000
2118.77 2962
2119.21 3021
2119.64 3150
2120.07 3038
2120.51 3053
2120.94 3073
2121.38 3064
2121.81 3097
2122.25 3100
2122.68 3081
2123.12 3109
2123.55 3128
2123.99 3002
2124.42 2988
2124.86 2952
2125.29 2970
2125.73 2842
2126.16 2839
2126.60 2954
2127.04 2937
2127.47 2900
2127.91 2868
2128.34 2859
2128.78 2886
2129.21 2888
2129.65 3003
2130.08 2963
2130.52 2944
2130.96 2831
2131.39 2891
2131.83 2971
2132.26 2905
2132.70 2887
2133.14 2910
2133.57 2899
2134.01 2859
2134.44 2962
2134.88 3052
2135.32 2986
2135.75 2879
2136.19 2951
2136.62 3051
2137.06 2937
2137.50 2928
2137.93 2952
2138.37 2946
2138.81 2889
2139.24 2858
2139.68 2782
2140.12 2799
2140.55 2781
2140.99 2779
2141.43 2877
2141.86 2736
2142.30 2716
2142.74 2826
2143.18 2814
2143.61 2832
2144.05 2793
2144.49 2756
2144.92 2809
2145.36 2799
2145.80 2859
2146.24 2995
2146.67 2973
2147.11 2957
2147.55 3094
2147.99 3028
2148.42 3123
2148.86 3110
2149.30 3136
2149.74 3215
2150.17 3146
2150.61 3225
2151.05 3190
2151.49 3224
2151.92 3058
2152.36 2996
2152.80 2979
2153.24 2988
2153.68 2914
2154.11 2823
2154.55 2876
2154.99 2845
2155.43 2936
2155.87 3004
2156.31 3032
2156.74 3018
2157.18 2994
2157.62 2988
2158.06 2950
2158.50 3004
2158.94 2856
2159.38 2962
2159.81 2969
2160.25 3027
2160.69 3002
2161.13 3041
2161.57 3102
2162.01 3138
2162.45 3071
2162.89 3048
2163.33 3090
2163.76 3200
2164.20 3328
2164.64 3316
2165.08 3285
2165.52 3327
2165.96 3210
2166.40 3172
2166.84 3216
2167.28 3330
2167.72 3281
2168.16 3230
2168.60 3216
2169.04 3323
2169.48 3353
2169.92 3295
2170.36 3114
2170.80 3178
2171.24 3175
2171.68 2991
2172.12 3013
2172.56 3146
2173.00 3154
2173.44 2984
2173.88 3042
2174.32 3035
2174.76 3125
2175.20 2962
2175.64 3017
2176.08 3005
2176.52 3028
2176.96 3102
2177.40 3164
2177.84 3046
2178.28 3013
2178.72 3099
2179.16 2991
2179.60 3049
2180.04 3007
2180.48 3019
2180.92 3052
2181.37 2995
2181.81 2916
2182.25 2936
2182.69 2845
2183.13 2909
2183.57 2894
2184.01 2906
2184.45 2912
2184.89 2941
2185.34 2953
2185.78 3061
2186.22 3110
2186.66 2993
2187.10 3000
2187.54 2990
2187.98 2959
2188.43 2993
2188.87 3097
2189.31 3048
2189.75 3060
2190.19 3074
2190.63 3101
2191.08 3103
2191.52 3092
2191.96 3249
2192.40 3252
2192.84 3399
2193.29 3382
2193.73 3307
2194.17 3224
2194.61 3312
2195.05 3308
2195.50 3258
2195.94 3372
2196.38 3362
2196.82 3305
2197.27 3204
2197.71 3184
2198.15 3245
2198.59 3171
2199.04 3222
2199.48 3296
2199.92 3208
2200.37 3190
2200.81 3268
2201.25 3312
2201.69 3229
2202.14 3189
2202.58 3303
2203.02 3210
2203.47 3261
2203.91 3290
2204.35 3337
2204.80 3203
2205.24 3258
2205.68 3243
2206.13 3253
2206.57 3287
2207.01 3385
2207.46 3216
2207.90 3239
2208.34 3288
2208.79 3301
2209.23 3277
2209.67 3235
2210.12 3333
2210.56 3311
2211.01 3219
2211.45 3249
2211.89 3117
2212.34 3129
2212.78 2987
2213.23 3158
2213.67 3043
2214.11 2932
2214.56 2971
2215.00 2951
2215.45 2973
2215.89 3007
2216.34 2969
2216.78 3054
2217.22 3038
2217.67 3065
2218.11 3134
2218.56 3202
2219.00 3178
2219.45 3223
2219.89 3275
2220.34 3370
2220.78 3394
2221.23 3458
2221.67 3573
2222.12 3436
2222.56 3381
2223.01 3308
2223.45 3321
2223.90 3314
2224.34 3256
2224.79 3310
2225.23 3332
2225.68 3258
2226.12 3318
2226.57 3272
2227.01 3260
2227.46 3215
2227.91 3216
2228.35 3053
2228.80 3081
2229.24 3088
2229.69 3117
2230.13 3087
2230.58 3111
2231.03 3131
2231.47 3233
2231.92 3257
2232.36 3101
2232.81 3101
2233.26 3123
2233.70 3195
2234.15 3161
2234.59 3135
2235.04 3140
2235.49 3124
2235.93 3160
2236.38 3109
2236.83 3094
2237.27 3204
2237.72 3190
2238.17 3168
2238.61 3107
2239.06 3112
2239.51 3080
2239.95 3017
2240.40 3080
2240.85 2996
2241.29 3023
2241.74 3106
2242.19 3027
2242.63 2928
2243.08 2845
2243.53 2917
2243.98 2858
2244.42 2887
2244.87 2819
2245.32 2824
2245.76 2821
2246.21 2840
2246.66 2814
2247.11 2848
2247.55 2881
2248.00 2784
2248.45 2919
2248.90 3020
2249.35 2913
2249.79 2899
2250.24 2905
2250.69 2933
2251.14 2908
2251.58 2977
2252.03 2991
2252.48 2965
2252.93 2980
2253.38 3101
2253.82 3008
2254.27 2849
2254.72 2912
2255.17 2782
2255.62 2867
2256.07 2898
2256.51 2978
2256.96 2989
2257.41 3115
2257.86 3166
2258.31 3338
2258.76 3464
2259.21 3776
2259.65 3982
2260.10 4193
2260.55 4403
2261.00 4647
2261.45 4788
2261.90 4648
2262.35 4469
2262.80 4448
2263.25 4420
2263.69 4185
2264.14 4040
2264.59 4107
2265.04 4106
2265.49 3919
2265.94 3954
2266.39 3930
2266.84 3841
2267.29 3804
2267.74 3707
2268.19 3760
2268.64 3590
2269.09 3623
2269.54 3537
2269.99 3658
2270.44 3539
2270.89 3521
2271.34 3486
2271.79 3428
2272.24 3348
2272.69 3171
2273.14 3241
2273.59 3310
2274.04 3112
2274.49 3005
2274.94 3100
2275.39 2993
2275.84 3033
2276.29 2940
2276.74 3000
2277.19 3030
2277.64 3134
2278.09 3232
2278.54 3415
2278.99 3527
2279.44 3592
2279.89 3711
2280.34 3691
2280.79 3655
2281.25 3717
2281.70 3640
2282.15 3454
2282.60 3456
2283.05 3442
2283.50 3368
2283.95 3279
2284.40 3179
2284.85 3289
2285.31 3311
2285.76 3274
2286.21 3317
2286.66 3343
2287.11 3449
2287.56 3507
2288.01 3572
2288.47 3726
2288.92 3882
2289.37 4011
2289.82 3964
2290.27 3986
2290.72 4188
2291.18 4139
2291.63 4065
2292.08 3908
2292.53 3868
2292.98 3824
2293.44 3843
2293.89 3830
2294.34 3629
2294.79 3472
2295.24 3438
2295.70 3331
2296.15 3409
2296.60 3258
2297.05 3156
2297.51 3120
2297.96 3203
2298.41 3083
2298.86 3010
2299.32 3112
2299.77 3014
2300.22 3020
2300.67 2994
2301.13 2969
2301.58 2964
2302.03 2973
2302.49 2973
2302.94 3011
2303.39 2987
2303.85 2990
2304.30 2953
2304.75 3061
2305.20 3083
2305.66 3043
2306.11 3075
2306.56 3123
2307.02 3101
2307.47 3083
2307.93 3186
2308.38 3350
2308.83 3223
2309.29 3239
2309.74 3253
2310.19 3185
2310.65 3231
2311.10 3280
2311.55 3221
2312.01 3207
2312.46 3315
2312.92 3264
2313.37 3221
2313.82 3163
2314.28 3097
2314.73 3216
2315.19 3168
2315.64 3230
2316.10 3165
2316.55 3162
2317.00 3285
2317.46 3333
2317.91 3353
2318.37 3329
2318.82 3310
2319.28 3357
2319.73 3562
2320.19 3636
2320.64 3736
2321.10 3780
2321.55 3881
2322.01 4084
2322.46 4063
2322.92 3962
2323.37 3931
2323.83 3786
2324.28 3841
2324.74 3758
2325.19 3719
2325.65 3594
2326.10 3517
2326.56 3333
2327.01 3439
2327.47 3446
2327.92 3487
2328.38 3545
2328.83 3507
2329.29 3537
2329.74 3505
2330.20 3520
2330.66 3422
2331.11 3270
2331.57 3232
2332.02 3182
2332.48 3229
2332.94 3341
2333.39 3272
2333.85 3184
2334.30 3119
2334.76 3235
2335.22 3202
2335.67 3364
2336.13 3563
2336.58 3580
2337.04 3660
2337.50 3892
2337.95 3989
2338.41 4089
2338.87 4257
2339.32 4326
2339.78 4325
2340.24 4287
2340.69 4288
2341.15 4211
2341.61 4154
2342.06 4057
2342.52 4019
2342.98 3956
2343.43 3913
2343.89 3982
2344.35 3940
2344.81 3970
2345.26 3972
2345.72 3863
2346.18 3748
2346.63 3717
2347.09 3672
2347.55 3545
2348.01 3411
2348.46 3394
2348.92 3394
2349.38 3394
2349.84 3308
2350.29 3156
2350.75 3169
2351.21 3038
2351.67 3128
2352.13 3161
2352.58 3045
2353.04 3023
2353.50 3006
2353.96 2930
2354.41 2981
2354.87 2947
2355.33 3005
2355.79 3013
2356.25 3066
2356.71 3162
2357.16 2952
2357.62 3075
2358.08 2987
2358.54 3026
2359.00 3042
2359.46 3041
2359.91 3089
2360.37 3013
2360.83 3022
2361.29 2972
2361.75 3010
2362.21 3083
2362.67 3130
2363.13 3138
2363.58 3173
2364.04 3188
2364.50 3209
2364.96 3295
2365.42 3368
2365.88 3421
2366.34 3415
2366.80 3468
2367.26 3567
2367.72 3609
2368.18 3516
2368.64 3411
2369.10 3449
2369.55 3416
2370.01 3265
2370.47 3266
2370.93 3200
2371.39 3255
2371.85 3195
2372.31 3230
2372.77 3094
2373.23 3051
2373.69 3074
2374.15 3104
2374.61 3073
2375.07 3111
2375.53 3000
2375.99 3038
2376.45 2983
2376.91 3077
2377.37 3077
2377.83 3054
2378.29 3048
2378.75 3014
2379.21 3090
2379.68 3071
2380.14 3099
2380.60 3071
2381.06 3068
2381.52 3078
2381.98 3012
2382.44 3050
2382.90 2987
2383.36 2923
2383.82 2962
2384.28 2996
2384.74 3015
2385.20 3000
2385.67 2973
2386.13 2862
2386.59 2999
2387.05 3007
2387.51 2918
2387.97 3016
2388.43 2962
2388.89 2891
2389.36 2786
2389.82 2909
2390.28 3001
2390.74 2997
2391.20 2876
2391.66 2875
2392.13 2900
2392.59 2934
2393.05 2929
2393.51 2904
2393.97 2860
2394.43 2807
2394.90 2950
2395.36 2952
2395.82 2949
2396.28 2986
2396.74 2948
2397.21 2955
2397.67 2952
2398.13 2916
2398.59 2888
2399.06 2715
2399.52 2681
2399.98 2659
2400.44 2672
2400.91 2689
2401.37 2691
2401.83 2696
2402.29 2605
2402.76 2470
2403.22 2646
2403.68 2734
2404.14 2792
2404.61 2884
2405.07 2770
2405.53 2761
2406.00 2795
2406.46 2826
2406.92 2883
2407.39 2895
2407.85 2846
2408.31 2791
2408.78 2748
2409.24 2727
2409.70 2816
2410.17 2850
2410.63 2754
2411.09 2684
2411.56 2776
2412.02 2776
2412.48 2814
2412.95 2862
2413.41 3142
2413.87 3052
2414.34 3233
2414.80 3220
2415.27 3291
2415.73 3324
2416.19 3396
2416.66 3420
2417.12 3428
2417.59 3367
2418.05 3344
2418.51 3306
2418.98 3433
2419.44 3551
2419.91 3491
2420.37 3713
2420.84 3713
2421.30 3729
2421.77 3714
2422.23 3729
2422.69 3699
2423.16 3680
2423.62 3609
2424.09 3665
2424.55 3564
2425.02 3393
2425.48 3381
2425.95 3364
2426.41 3384
2426.88 3281
2427.34 3183
2427.81 3191
2428.27 3098
2428.74 3123
2429.20 3086
2429.67 3022
2430.13 3011
2430.60 2999
2431.07 3042
2431.53 3056
2432.00 3043
2432.46 2924
2432.93 2897
2433.39 3027
2433.86 3022
2434.32 3057
2434.79 3044
2435.26 3200
2435.72 3301
2436.19 3399
2436.65 3548
2437.12 3661
2437.59 3927
2438.05 4203
2438.52 4310
2438.98 4293
2439.45 4264
2439.92 4205
2440.38 4265
2440.85 4072
2441.32 3772
2441.78 3689
2442.25 3615
2442.72 3460
2443.18 3375
2443.65 3213
2444.12 3138
2444.58 3119
2445.05 2993
2445.52 2977
2445.98 3001
2446.45 2949
2446.92 2917
2447.38 2885
2447.85 2761
2448.32 2822
2448.78 2798
2449.25 2832
2449.72 2863
2450.19 2932
2450.65 2889
2451.12 2838
2451.59 2799
2452.06 2749
2452.52 2839
2452.99 2698
2453.46 2705
2453.93 2811
2454.39 2733
2454.86 2806
2455.33 2754
2455.80 2796
2456.26 2918
2456.73 2893
2457.20 2877
2457.67 2973
2458.14 2912
2458.60 2904
2459.07 2908
2459.54 2909
2460.01 2836
2460.48 2889
2460.95 2964
2461.41 2995
2461.88 2937
2462.35 2992
2462.82 2970
2463.29 2994
2463.76 3055
2464.22 3016
2464.69 2973
2465.16 2932
2465.63 2927
2466.10 2949
2466.57 2999
2467.04 3059
2467.51 3103
2467.97 3003
2468.44 2894
2468.91 2904
2469.38 2803
2469.85 2805
2470.32 2710
2470.79 2676
2471.26 2685
2471.73 2578
2472.20 2650
2472.67 2608
2473.14 2590
2473.61 2563
2474.07 2567
2474.54 2633
2475.01 2689
2475.48 2731
2475.95 2869
2476.42 2801
2476.89 3028
2477.36 3033
2477.83 3068
2478.30 3037
2478.77 3008
2479.24 2971
2479.71 2969
2480.18 2982
2480.65 2972
2481.12 2987
2481.59 2912
2482.06 2787
2482.53 2843
2483.00 2899
2483.47 2910
2483.95 2788
2484.42 2815
2484.89 2793
2485.36 2891
2485.83 2909
2486.30 2931
2486.77 2878
2487.24 2878
2487.71 2882
2488.18 2894
2488.65 2902
2489.12 2718
2489.59 2747
2490.07 2783
2490.54 2805
2491.01 2818
2491.48 2790
2491.95 2877
2492.42 2872
2492.89 2895
2493.36 2876
2493.84 2829
2494.31 2814
2494.78 2911
2495.25 2794
2495.72 2738
2496.19 2752
2496.66 2663
2497.14 2709
2497.61 2642
2498.08 2584
2498.55 2641
2499.02 2646
2499.50 2521
2499.97 2513
2500.44 2600
2500.91 2630
2501.38 2574
2501.86 2597
2502.33 2592
2502.80 2523
2503.27 2616
2503.74 2627
2504.22 2664
2504.69 2563
2505.16 2697
2505.63 2746
2506.11 2806
2506.58 2905
2507.05 2965
2507.52 3078
2508.00 3135
2508.47 3177
2508.94 3238
2509.42 3288
2509.89 3319
2510.36 3243
2510.83 3235
2511.31 3192
2511.78 3132
2512.25 3126
2512.73 3087
2513.20 2864
2513.67 2926
2514.15 2852
2514.62 2770
2515.09 2747
2515.57 2782
2516.04 2733
2516.51 2777
2516.99 2698
2517.46 2753
2517.94 2815
2518.41 2729
2518.88 2748
2519.36 2636
2519.83 2609
2520.30 2738
2520.78 2645
2521.25 2623
2521.73 2680
2522.20 2638
2522.67 2773
2523.15 2770
2523.62 2810
2524.10 2837
2524.57 2879
2525.05 2759
2525.52 2872
2525.99 2805
2526.47 2749
2526.94 2879
2527.42 2704
2527.89 2623
2528.37 2646
2528.84 2710
2529.32 2844
2529.79 2846
2530.27 2788
2530.74 2725
2531.22 2751
2531.69 2800
2532.17 2791
2532.64 2847
2533.12 2947
2533.59 2929
2534.07 3047
2534.54 3180
2535.02 3192
2535.49 3321
2535.97 3321
2536.44 3406
2536.92 3476
2537.39 3379
2537.87 3391
2538.34 3451
2538.82 3474
2539.30 3454
2539.77 3379
2540.25 3421
2540.72 3328
2541.20 3199
2541.68 3231
2542.15 3175
2542.63 3036
2543.10 3046
2543.58 3078
2544.06 3011
2544.53 2959
2545.01 2894
2545.48 2904
2545.96 2987
2546.44 3039
2546.91 3020
2547.39 3072
2547.87 3148
2548.34 3110
2548.82 3213
2549.30 3143
2549.77 3242
2550.25 3245
2550.73 3314
2551.20 3360
2551.68 3403
2552.16 3549
2552.63 3544
2553.11 3758
2553.59 3874
2554.06 3876
2554.54 3952
2555.02 4025
2555.50 4032
2555.97 3835
2556.45 3739
2556.93 3533
2557.40 3437
2557.88 3227
2558.36 3134
2558.84 2938
2559.31 2906
2559.79 2855
2560.27 2834
2560.75 2789
2561.23 2816
2561.70 2727
2562.18 2697
2562.66 2655
2563.14 2756
2563.61 2727
2564.09 2670
2564.57 2740
2565.05 2726
2565.53 2724
2566.00 2735
2566.48 2705
2566.96 2609
2567.44 2602
2567.92 2607
2568.40 2702
2568.87 2700
2569.35 2705
2569.83 2679
2570.31 2666
2570.79 2674
2571.27 2724
2571.75 2788
2572.22 2728
2572.70 2745
2573.18 2775
2573.66 2798
2574.14 2757
2574.62 2718
2575.10 2778
2575.58 2747
2576.06 2621
2576.54 2745
2577.01 2624
2577.49 2634
2577.97 2687
2578.45 2697
2578.93 2655
2579.41 2675
2579.89 2724
2580.37 2664
2580.85 2661
2581.33 2643
2581.81 2769
2582.29 2656
2582.77 2554
2583.25 2619
2583.73 2626
2584.21 2616
2584.69 2665
2585.17 2580
2585.65 2633
2586.13 2664
2586.61 2508
2587.09 2570
2587.57 2650
2588.05 2698
2588.53 2749
2589.01 2802
2589.49 2770
2589.97 2726
2590.45 2747
2590.93 2851
2591.41 2873
2591.89 2834
2592.37 2957
2592.85 3037
2593.33 3138
2593.81 3056
2594.30 3046
2594.78 3022
2595.26 3075
2595.74 3084
2596.22 3004
2596.70 2937
2597.18 2831
2597.66 2778
2598.14 2835
2598.62 2756
2599.11 2610
2599.59 2584
2600.07 2571
2600.55 2438
2601.03 2431
2601.51 2580
2601.99 2524
2602.48 2585
2602.96 2586
2603.44 2672
2603.92 2637
2604.40 2644
2604.88 2749
2605.37 2776
2605.85 2939
2606.33 3080
2606.81 3176
2607.29 3341
2607.78 3378
2608.26 3456
2608.74 3391
2609.22 3302
2609.70 3405
2610.19 3434
2610.67 3282
2611.15 3194
2611.63 3074
2612.12 2926
2612.60 2885
2613.08 2895
2613.56 2837
2614.05 2809
2614.53 2746
2615.01 2672
2615.49 2641
2615.98 2667
2616.46 2741
2616.94 2642
2617.43 2630
2617.91 2619
2618.39 2595
2618.87 2710
2619.36 2653
2619.84 2618
2620.32 2693
2620.81 2688
2621.29 2706
2621.77 2627
2622.26 2606
2622.74 2659
2623.22 2666
2623.71 2703
2624.19 2716
2624.67 2673
2625.16 2644
2625.64 2689
2626.13 2711
2626.61 2642
2627.09 2692
2627.58 2745
2628.06 2829
2628.55 2668
2629.03 2772
2629.51 2716
2630.00 2706
2630.48 2702
2630.97 2728
2631.45 2691
2631.93 2798
2632.42 2761
2632.90 2735
2633.39 2825
2633.87 2844
2634.36 2646
2634.84 2691
2635.33 2825
2635.81 2801
2636.29 2735
2636.78 2774
2637.26 2722
2637.75 2720
2638.23 2635
2638.72 2722
2639.20 2628
2639.69 2642
2640.17 2630
2640.66 2633
2641.14 2644
2641.63 2599
2642.11 2590
2642.60 2616
2643.08 2642
2643.57 2600
2644.05 2675
2644.54 2803
2645.03 2596
2645.51 2528
2646.00 2633
2646.48 2658
2646.97 2686
2647.45 2657
2647.94 2733
2648.43 2737
2648.91 2783
2649.40 2744
2649.88 2710
2650.37 2754
2650.85 2730
2651.34 2716
2651.83 2750
2652.31 2629
2652.80 2653
2653.29 2705
2653.77 2643
2654.26 2678
2654.74 2562
2655.23 2611
2655.72 2550
2656.20 2620
2656.69 2704
2657.18 2603
2657.66 2581
2658.15 2577
2658.64 2678
2659.12 2767
2659.61 2548
2660.10 2605
2660.58 2722
2661.07 2740
2661.56 2888
2662.05 3011
2662.53 3025
2663.02 3054
2663.51 3207
2663.99 3520
2664.48 3523
2664.97 3649
2665.46 3743
2665.94 3676
2666.43 3767
2666.92 3676
2667.41 3604
2667.89 3469
2668.38 3510
2668.87 3690
2669.36 3850
2669.84 4029
2670.33 4236
2670.82 4595
2671.31 4727
2671.80 4867
2672.28 5176
2672.77 5161
2673.26 5015
2673.75 4839
2674.24 4644
2674.72 4182
2675.21 3837
2675.70 3761
2676.19 3607
2676.68 3668
2677.17 3758
2677.65 3701
2678.14 3631
2678.63 3720
2679.12 3770
2679.61 3781
2680.10 3865
2680.59 3926
2681.07 4021
2681.56 4095
2682.05 4142
2682.54 4018
2683.03 3918
2683.52 3830
2684.01 3657
2684.50 3691
2684.99 3525
2685.47 3462
2685.96 3215
2686.45 3320
2686.94 3192
2687.43 3044
2687.92 2984
2688.41 3010
2688.90 2935
2689.39 2961
2689.88 2917
2690.37 2996
2690.86 3013
2691.35 3022
2691.84 3065
2692.33 3195
2692.82 3221
2693.31 3225
2693.80 3254
2694.29 3377
2694.78 3417
2695.27 3514
2695.76 3639
2696.25 3775
2696.74 3881
2697.23 4003
2697.72 4118
2698.21 4360
2698.70 4536
2699.19 4825
2699.68 4819
2700.17 4719
2700.66 4729
2701.15 4647
2701.64 4485
2702.13 4275
2702.62 4120
2703.11 3944
2703.61 3722
2704.10 3484
2704.59 3284
2705.08 3063
2705.57 3034
2706.06 3030
2706.55 2968
2707.04 2845
2707.53 2898
2708.02 2810
2708.52 2837
2709.01 2692
2709.50 2678
2709.99 2780
2710.48 2774
2710.97 2711
2711.46 2703
2711.96 2687
2712.45 2564
2712.94 2613
2713.43 2703
2713.92 2740
2714.41 2757
2714.91 2680
2715.40 2697
2715.89 2776
2716.38 2721
2716.87 2713
2717.37 2689
2717.86 2778
2718.35 2818
2718.84 2859
2719.33 2981
2719.83 3076
2720.32 3078
2720.81 3158
2721.30 3226
2721.80 3251
2722.29 3215
2722.78 3158
2723.27 3142
2723.77 3125
2724.26 2996
2724.75 2792
2725.24 2880
2725.74 2853
2726.23 2762
2726.72 2676
2727.22 2790
2727.71 2735
2728.20 2687
2728.70 2691
2729.19 2800
2729.68 2817
2730.18 2697
2730.67 2711
2731.16 2815
2731.65 2782
2732.15 2749
2732.64 2795
2733.14 2942
2733.63 2973
2734.12 3070
2734.62 3222
2735.11 3266
2735.60 3373
2736.10 3409
2736.59 3382
2737.08 3387
2737.58 3332
2738.07 3280
2738.57 3201
2739.06 3181
2739.55 3217
2740.05 3082
2740.54 2921
2741.04 2991
2741.53 2950
2742.03 2825
2742.52 2721
2743.01 2626
2743.51 2557
2744.00 2608
2744.50 2637
2744.99 2548
2745.49 2590
2745.98 2572
2746.48 2534
2746.97 2599
2747.47 2550
2747.96 2538
2748.46 2631
2748.95 2589
2749.45 2547
2749.94 2541
2750.44 2601
2750.93 2660
2751.43 2599
2751.92 2542
2752.42 2510
2752.91 2662
2753.41 2736
2753.90 2854
2754.40 2749
2754.89 2742
2755.39 2826
2755.88 2882
2756.38 2836
2756.87 2719
2757.37 2695
2757.87 2724
2758.36 2679
2758.86 2652
2759.35 2672
2759.85 2601
2760.35 2683
2760.84 2653
2761.34 2634
2761.83 2504
2762.33 2538
2762.83 2546
2763.32 2697
2763.82 2579
2764.31 2486
2764.81 2504
2765.31 2476
2765.80 2498
2766.30 2532
2766.80 2559
2767.29 2519
2767.79 2490
2768.29 2561
2768.78 2595
2769.28 2615
2769.78 2689
2770.27 2693
2770.77 2704
2771.27 2715
2771.76 2712
2772.26 2754
2772.76 2705
2773.26 2759
2773.75 2865
2774.25 2883
2774.75 2887
2775.24 2873
2775.74 2988
2776.24 2853
2776.74 2797
2777.23 2862
2777.73 3002
2778.23 2987
2778.73 2855
2779.22 2890
2779.72 2861
2780.22 2815
2780.72 2884
2781.21 2877
2781.71 2905
2782.21 2879
2782.71 2842
2783.21 2845
2783.70 2930
2784.20 2793
2784.70 2738
2785.20 2725
2785.70 2743
2786.20 2718
2786.69 2848
2787.19 2807
2787.69 2868
2788.19 2890
2788.69 2800
2789.19 2813
2789.68 2860
2790.18 2903
2790.68 2844
2791.18 2976
2791.68 3058
2792.18 3142
2792.68 3382
2793.18 3773
2793.67 4109
2794.17 4327
2794.67 4804
2795.17 5218
2795.67 5681
2796.17 5806
2796.67 5905
2797.17 5889
2797.67 5956
2798.17 5625
2798.67 5430
2799.17 5212
2799.66 4909
2800.16 4475
2800.66 4052
2801.16 3828
2801.66 3629
2802.16 3454
2802.66 3403
2803.16 3338
2803.66 3259
2804.16 3348
2804.66 3544
2805.16 3859
2805.66 4105
2806.16 4540
2806.66 4859
2807.16 5048
2807.66 5304
2808.16 5243
2808.66 5224
2809.16 5175
2809.66 4839
2810.16 4706
2810.66 4403
2811.16 4098
2811.66 3803
2812.17 3606
2812.67 3334
2813.17 3223
2813.67 3068
2814.17 3052
2814.67 3191
2815.17 3152
2815.67 3133
2816.17 3004
2816.67 3055
2817.17 3043
2817.67 3014
2818.18 2958
2818.68 2965
2819.18 3052
2819.68 2956
2820.18 3037
2820.68 3035
2821.18 3032
2821.68 3071
2822.19 3089
2822.69 3138
2823.19 3192
2823.69 3241
2824.19 3251
2824.69 3242
2825.20 3187
2825.70 3308
2826.20 3202
2826.70 3203
2827.20 3115
2827.70 3110
2828.21 3158
2828.71 3133
2829.21 2950
2829.71 3008
2830.22 2880
2830.72 2871
2831.22 2874
2831.72 2981
2832.22 3005
2832.73 2919
2833.23 2943
2833.73 2892
2834.23 3020
2834.74 3061
2835.24 3024
2835.74 2870
2836.24 2878
2836.75 2796
2837.25 2950
2837.75 2792
2838.26 2824
2838.76 2748
2839.26 2775
2839.76 2712
2840.27 2676
2840.77 2516
2841.27 2535
2841.78 2597
2842.28 2641
2842.78 2669
2843.29 2706
2843.79 2695
2844.29 2646
2844.80 2739
2845.30 2774
2845.80 2811
2846.31 2779
2846.81 2735
2847.32 2825
2847.82 2756
2848.32 2765
2848.83 2794
2849.33 2644
2849.83 2665
2850.34 2630
2850.84 2592
2851.35 2651
2851.85 2621
2852.35 2581
2852.86 2480
2853.36 2499
2853.87 2549
2854.37 2551
2854.88 2634
2855.38 2583
2855.88 2585
2856.39 2591
2856.89 2493
2857.40 2518
2857.90 2600
2858.41 2617
2858.91 2618
2859.42 2556
2859.92 2581
2860.43 2477
2860.93 2506
2861.44 2475
2861.94 2581
2862.45 2580
2862.95 2669
2863.46 2581
2863.96 2634
2864.47 2629
2864.97 2582
2865.48 2652
2865.98 2688
2866.49 2683
2866.99 2686
2867.50 2722
2868.00 2701
2868.51 2768
2869.02 2737
2869.52 2745
2870.03 2829
2870.53 2910
2871.04 2978
2871.54 2986
2872.05 2970
2872.56 3016
2873.06 3081
2873.57 3095
2874.07 3017
2874.58 2943
2875.09 3107
2875.59 3066
2876.10 3045
2876.61 3148
2877.11 3183
2877.62 3132
2878.12 3199
2878.63 3325
2879.14 3535
2879.64 3662
2880.15 3764
2880.66 3977
2881.16 4202
2881.67 4228
2882.18 4383
2882.68 4665
2883.19 4872
2883.70 5316
2884.20 5694
2884.71 5980
2885.22 6255
2885.73 6516
2886.23 6570
2886.74 6678
2887.25 6596
2887.75 6344
2888.26 6071
2888.77 5752
2889.28 5196
2889.78 4751
2890.29 4267
2890.80 4049
2891.31 3788
2891.81 3591
2892.32 3450
2892.83 3368
2893.34 3467
2893.84 3567
2894.35 3621
2894.86 3706
2895.37 3676
2895.88 3639
2896.38 3674
2896.89 3578
2897.40 3428
2897.91 3515
2898.42 3304
2898.92 3198
2899.43 3171
2899.94 3253
2900.45 3144
2900.96 3231
2901.47 3252
2901.98 3269
2902.48 3246
2902.99 3365
2903.50 3359
2904.01 3378
2904.52 3378
2905.03 3505
2905.54 3402
2906.04 3382
2906.55 3338
2907.06 3272
2907.57 3169
2908.08 3217
2908.59 3126
2909.10 3179
2909.61 3233
2910.12 3129
2910.63 3146
2911.14 3151
2911.64 3240
2912.15 3175
2912.66 3179
2913.17 3164
2913.68 3295
2914.19 3252
2914.70 3230
2915.21 3199
2915.72 3180
2916.23 3263
2916.74 3262
2917.25 3186
2917.76 3123
2918.27 3112
2918.78 3170
2919.29 3211
2919.80 3357
2920.31 3577
2920.82 3797
2921.33 4030
2921.84 4454
2922.35 4893
2922.86 5414
2923.37 5733
2923.88 6100
2924.39 6415
2924.90 6681
2925.41 6569
2925.92 6226
2926.44 5869
2926.95 5400
2927.46 5005
2927.97 4498
2928.48 4063
2928.99 3715
2929.50 3515
2930.01 3227
2930.52 3047
2931.03 3017
2931.54 2882
2932.05 2832
2932.57 2909
2933.08 2839
2933.59 2779
2934.10 2808
2934.61 2772
2935.12 2781
2935.63 2819
2936.15 2882
2936.66 2853
2937.17 2803
2937.68 2756
2938.19 2817
2938.70 2826
2939.22 2841
2939.73 2940
2940.24 2903
2940.75 2979
2941.26 3043
2941.77 3084
2942.29 3317
2942.80 3314
2943.31 3422
2943.82 3543
2944.34 3514
2944.85 3648
2945.36 3584
2945.87 3535
2946.38 3444
2946.90 3414
2947.41 3388
2947.92 3344
2948.43 3288
2948.95 3255
2949.46 3290
2949.97 3302
2950.48 3397
2951.00 3470
2951.51 3343
2952.02 3382
2952.54 3428
2953.05 3467
2953.56 3514
2954.08 3330
2954.59 3245
2955.10 3242
2955.61 3092
2956.13 2973
2956.64 2983
2957.15 2923
2957.67 2962
2958.18 3043
2958.69 3039
2959.21 3059
2959.72 3024
2960.23 3119
2960.75 3179
2961.26 3169
2961.78 3148
2962.29 3252
2962.80 3109
2963.32 3158
2963.83 3122
2964.35 3068
2964.86 3024
2965.37 3062
2965.89 2915
2966.40 2877
2966.92 2986
2967.43 2833
2967.94 2772
2968.46 2740
2968.97 2741
2969.49 2822
2970.00 2803
2970.52 2760
2971.03 2623
2971.54 2717
2972.06 2690
2972.57 2671
2973.09 2724
2973.60 2713
2974.12 2776
2974.63 2729
2975.15 2670
2975.66 2765
2976.18 2676
2976.69 2781
2977.21 2817
2977.72 2847
2978.24 2900
2978.75 2950
2979.27 2901
2979.78 2936
2980.30 3002
2980.81 3112
2981.33 3153
2981.84 3188
2982.36 3314
2982.88 3309
2983.39 3301
2983.91 3424
2984.42 3562
2984.94 3488
2985.45 3557
2985.97 3383
2986.49 3557
2987.00 3402
2987.52 3268
2988.03 3335
2988.55 3246
2989.07 3249
2989.58 3222
2990.10 3143
2990.61 3129
2991.13 3098
2991.65 3115
2992.16 3236
2992.68 3255
2993.20 3378
2993.71 3452
2994.23 3505
2994.75 3793
2995.26 3998
2995.78 4111
2996.30 4155
2996.81 4227
2997.33 4240
2997.85 4306
2998.36 4273
2998.88 4219
2999.40 4306
2999.91 4263
3000.43 4531
3000.95 4719
3001.46 4996
3001.98 5305
3002.50 5847
3003.02 6227
3003.53 6514
3004.05 6738
3004.57 6693
3005.09 6486
3005.60 6201
3006.12 5628
3006.64 5272
3007.16 4803
3007.67 4309
3008.19 3924
3008.71 3816
3009.23 3728
3009.74 3480
3010.26 3426
3010.78 3468
3011.30 3429
3011.82 3244
3012.33 3288
3012.85 3279
3013.37 3304
3013.89 3243
3014.41 3389
3014.93 3444
3015.44 3464
3015.96 3489
3016.48 3417
3017.00 3374
3017.52 3415
3018.04 3467
3018.55 3406
3019.07 3446
3019.59 3679
3020.11 3772
3020.63 3911
3021.15 4031
3021.67 4289
3022.19 4594
3022.71 4862
3023.22 4956
3023.74 4863
3024.26 5058
3024.78 4882
3025.30 4656
3025.82 4606
3026.34 4379
3026.86 4018
3027.38 3758
3027.90 3727
3028.42 3447
3028.94 3203
3029.46 3249
3029.98 3137
3030.49 3078
3031.01 3021
3031.53 3006
3032.05 2968
3032.57 3056
3033.09 3031
3033.61 3032
3034.13 2992
3034.65 3022
3035.17 2971
3035.69 2916
3036.21 2942
3036.73 3012
3037.25 2913
3037.77 2876
3038.29 2916
3038.81 2983
3039.34 2933
3039.86 2857
3040.38 2949
3040.90 3013
3041.42 2886
3041.94 2863
3042.46 2799
3042.98 2828
3043.50 2899
3044.02 2936
3044.54 2913
3045.06 2757
3045.58 2782
3046.10 2787
3046.63 2785
3047.15 2679
3047.67 2738
3048.19 2750
3048.71 2792
3049.23 2908
3049.75 2815
3050.27 2770
3050.79 2852
3051.32 2854
3051.84 2752
3052.36 2785
3052.88 2763
3053.40 2753
3053.92 2790
3054.45 2756
3054.97 2750
3055.49 2771
3056.01 2636
3056.53 2698
3057.05 2667
3057.58 2705
3058.10 2746
3058.62 2757
3059.14 2861
3059.66 2822
3060.19 2786
3060.71 2951
3061.23 2916
3061.75 2904
3062.28 2954
3062.80 2909
3063.32 2912
3063.84 3022
3064.37 3098
3064.89 3050
3065.41 3116
3065.93 3269
3066.46 3272
3066.98 3201
3067.50 3296
3068.02 3321
3068.55 3323
3069.07 3542
3069.59 3606
3070.12 3746
3070.64 3795
3071.16 4009
3071.69 4130
3072.21 4214
3072.73 4195
3073.26 4023
3073.78 3933
3074.30 3942
3074.83 3842
3075.35 3833
3075.87 3717
3076.40 3536
3076.92 3702
3077.44 3584
3077.97 3558
3078.49 3669
3079.01 3649
3079.54 3693
3080.06 3660
3080.59 3733
3081.11 3685
3081.63 3616
3082.16 3650
3082.68 3663
3083.21 3675
3083.73 3662
3084.25 3546
3084.78 3529
3085.30 3573
3085.83 3448
3086.35 3424
3086.88 3372
3087.40 3390
3087.93 3417
3088.45 3328
3088.97 3373
3089.50 3333
3090.02 3318
3090.55 3371
3091.07 3443
3091.60 3416
3092.12 3501
3092.65 3612
3093.17 3680
3093.70 3850
3094.22 3890
3094.75 4061
3095.27 4091
3095.80 4143
3096.32 4276
3096.85 4475
3097.37 4592
3097.90 4849
3098.43 5168
3098.95 5638
3099.48 6567
3100.00 7682
3100.53 8649
3101.05 9935
3101.58 11281
3102.10 11936
3102.63 12086
3103.16 12120
3103.68 11505
3104.21 10419
3104.73 9154
3105.26 8071
3105.79 7193
3106.31 6623
3106.84 5909
3107.36 5509
3107.89 5421
3108.42 5539
3108.94 5715
3109.47 5836
3110.00 5912
3110.52 5846
3111.05 5646
3111.57 5525
3112.10 5310
3112.63 5058
3113.15 4840
3113.68 4479
3114.21 4217
3114.74 3905
3115.26 3698
3115.79 3575
3116.32 3470
3116.84 3418
3117.37 3387
3117.90 3418
3118.42 3397
3118.95 3471
3119.48 3464
3120.01 3522
3120.53 3502
3121.06 3617
3121.59 3764
3122.11 3642
3122.64 3581
3123.17 3454
3123.70 3375
3124.22 3256
3124.75 3299
3125.28 3200
3125.81 3166
3126.34 3149
3126.86 3149
3127.39 3162
3127.92 3158
3128.45 3148
3128.98 3178
3129.50 3184
3130.03 3319
3130.56 3313
3131.09 3266
3131.62 3248
3132.14 3335
3132.67 3314
3133.20 3345
3133.73 3490
3134.26 3593
3134.79 3498
3135.31 3588
3135.84 3599
3136.37 3707
3136.90 3631
3137.43 3541
3137.96 3582
3138.49 3478
3139.02 3405
3139.54 3305
3140.07 3230
3140.60 3181
3141.13 3155
3141.66 3199
3142.19 3088
3142.72 3121
3143.25 3121
3143.78 3185
3144.31 3212
3144.84 3312
3145.37 3187
3145.89 3191
3146.42 3390
3146.95 3327
3147.48 3408
3148.01 3499
3148.54 3423
3149.07 3401
3149.60 3488
3150.13 3462
3150.66 3261
3151.19 3273
3151.72 3251
3152.25 3170
3152.78 3150
3153.31 3214
3153.84 3229
3154.37 3194
3154.90 3211
3155.43 3142
3155.96 3076
3156.49 3130
3157.02 3044
3157.55 2947
3158.08 3133
3158.61 3032
3159.14 2832
3159.68 2771
3160.21 2754
3160.74 2722
3161.27 2729
3161.80 2704
3162.33 2688
3162.86 2693
3163.39 2664
3163.92 2654
3164.45 2684
3164.98 2721
3165.51 2743
3166.05 2753
3166.58 2784
3167.11 2796
3167.64 2747
3168.17 2760
3168.70 2766
3169.23 2800
3169.76 2777
3170.30 2728
3170.83 2823
3171.36 2846
3171.89 2797
3172.42 2739
3172.95 2803
3173.49 2849
3174.02 2844
3174.55 2792
3175.08 2788
3175.61 2924
3176.15 2812
3176.68 2779
3177.21 2843
3177.74 2880
3178.27 2833
3178.81 2830
3179.34 2835
3179.87 2825
3180.40 2869
3180.93 2796
3181.47 2768
3182.00 2751
3182.53 2707
3183.06 2792
3183.60 2760
3184.13 2707
3184.66 2726
3185.20 2837
3185.73 2745
3186.26 2742
3186.79 2747
3187.33 2688
3187.86 2654
3188.39 2658
3188.93 2641
3189.46 2735
3189.99 2792
3190.52 2855
3191.06 2832
3191.59 2859
3192.12 2998
3192.66 2935
3193.19 3030
3193.72 3002
3194.26 3122
3194.79 3137
3195.33 3289
3195.86 3261
3196.39 3146
3196.93 3239
3197.46 3202
3197.99 3227
3198.53 3203
3199.06 3226
3199.60 3302
3200.13 3313
3200.66 3235
3201.20 3204
3201.73 3193
3202.27 3121
3202.80 3102
3203.33 3035
3203.87 2870
3204.40 2869
3204.94 2843
3205.47 2755
3206.01 2700
3206.54 2724
3207.07 2731
3207.61 2753
3208.14 2921
3208.68 2959
3209.21 2963
3209.75 3075
3210.28 3115
3210.82 3011
3211.35 3127
3211.89 3223
3212.42 3128
3212.96 2926
3213.49 2874
3214.03 2930
3214.56 2770
3215.10 2755
3215.63 2706
3216.17 2615
3216.70 2581
3217.24 2566
3217.78 2542
3218.31 2566
3218.85 2544
3219.38 2647
3219.92 2631
3220.45 2649
3220.99 2649
3221.52 2673
3222.06 2717
3222.60 2722
3223.13 2813
3223.67 2866
3224.20 2868
3224.74 2929
3225.28 2829
3225.81 2815
3226.35 2705
3226.88 2632
3227.42 2602
3227.96 2655
3228.49 2665
3229.03 2562
3229.57 2592
3230.10 2490
3230.64 2563
3231.18 2579
3231.71 2552
3232.25 2536
3232.79 2510
3233.32 2558
3233.86 2571
3234.40 2611
3234.93 2720
3235.47 2689
3236.01 2755
3236.54 2740
3237.08 2825
3237.62 2915
3238.15 2893
3238.69 2883
3239.23 2826
3239.77 2771
3240.30 2718
3240.84 2807
3241.38 2790
3241.92 2736
3242.45 2753
3242.99 2702
3243.53 2689
3244.07 2662
3244.60 2641
3245.14 2861
3245.68 2746
3246.22 2798
3246.75 2809
3247.29 2813
3247.83 2846
3248.37 2754
3248.91 2841
3249.44 2852
3249.98 2862
3250.52 2889
3251.06 2979
3251.60 2904
3252.14 2910
3252.67 3012
3253.21 3106
3253.75 3103
3254.29 3123
3254.83 3204
3255.37 3216
3255.90 3237
3256.44 3308
3256.98 3432
3257.52 3544
3258.06 3626
3258.60 3886
3259.14 4422
3259.68 4779
3260.21 5065
3260.75 5525
3261.29 5916
3261.83 5917
3262.37 6100
3262.91 5901
3263.45 5792
3263.99 5335
3264.53 4816
3265.07 4587
3265.61 4155
3266.15 3985
3266.69 3728
3267.23 3617
3267.76 3469
3268.30 3357
3268.84 3332
3269.38 3259
3269.92 3222
3270.46 3207
3271.00 3166
3271.54 3164
3272.08 3192
3272.62 3179
3273.16 3201
3273.70 3236
3274.24 3139
3274.78 3122
3275.32 3220
3275.86 3160
3276.40 3178
3276.94 3112
3277.48 3226
3278.03 3385
3278.57 3325
3279.11 3327
3279.65 3354
3280.19 3584
3280.73 3552
3281.27 3592
3281.81 3788
3282.35 3789
3282.89 3663
3283.43 3809
3283.97 3808
3284.51 3764
3285.05 3648
3285.60 3639
3286.14 3558
3286.68 3517
3287.22 3618
3287.76 3715
3288.30 3576
3288.84 3628
3289.38 3551
3289.93 3606
3290.47 3745
3291.01 3839
3291.55 3974
3292.09 4291
3292.63 4466
3293.18 4905
3293.72 5246
3294.26 5560
3294.80 5820
3295.34 5753
3295.88 5658
3296.43 5527
3296.97 5291
3297.51 4952
3298.05 4621
3298.59 4338
3299.14 4076
3299.68 3815
3300.22 3640
3300.76 3457
3301.31 3404
3301.85 3359
3302.39 3336
3302.93 3337
3303.48 3364
3304.02 3300
3304.56 3228
3305.10 3244
3305.65 3137
3306.19 3203
3306.73 3212
3307.27 3150
3307.82 3211
3308.36 3249
3308.90 3199
3309.45 3191
3309.99 3196
3310.53 3327
3311.07 3416
3311.62 3564
3312.16 3680
3312.70 3914
3313.25 4102
3313.79 4349
3314.33 4631
3314.88 4741
3315.42 4984
3315.97 4949
3316.51 4869
3317.05 4726
3317.60 4601
3318.14 4332
3318.68 4137
3319.23 4000
3319.77 3868
3320.32 3827
3320.86 3786
3321.40 3689
3321.95 3720
3322.49 3552
3323.04 3563
3323.58 3583
3324.12 3489
3324.67 3429
3325.21 3421
3325.76 3330
3326.30 3204
3326.85 3047
3327.39 3002
3327.93 3033
3328.48 2996
3329.02 2957
3329.57 3077
3330.11 2996
3330.66 2936
3331.20 3023
3331.75 3149
3332.29 3333
3332.84 3455
3333.38 3573
3333.93 3880
3334.47 4102
3335.02 4117
3335.56 4125
3336.11 4078
3336.65 4048
3337.20 4028
3337.74 3970
3338.29 3792
3338.83 3733
3339.38 3586
3339.92 3349
3340.47 3315
3341.02 3295
3341.56 3183
3342.11 3038
3342.65 3004
3343.20 3041
3343.74 2946
3344.29 2923
3344.84 2883
3345.38 2861
3345.93 2858
3346.47 2912
3347.02 2954
3347.57 2981
3348.11 3140
3348.66 3292
3349.21 3246
3349.75 3246
3350.30 3250
3350.84 3424
3351.39 3504
3351.94 3632
3352.48 3827
3353.03 3974
3353.58 4074
3354.12 4251
3354.67 4220
3355.22 4281
3355.76 4134
3356.31 3941
3356.86 3764
3357.40 3606
3357.95 3512
3358.50 3302
3359.05 3204
3359.59 3203
3360.14 3053
3360.69 2964
3361.23 2816
3361.78 2729
3362.33 2712
3362.88 2683
3363.42 2720
3363.97 2654
3364.52 2697
3365.07 2690
3365.61 2751
3366.16 2741
3366.71 2737
3367.26 2682
3367.80 2688
3368.35 2691
3368.90 2568
3369.45 2523
3370.00 2584
3370.54 2570
3371.09 2674
3371.64 2591
3372.19 2551
3372.74 2613
3373.28 2583
3373.83 2601
3374.38 2614
3374.93 2624
3375.48 2558
3376.03 2550
3376.57 2561
3377.12 2535
3377.67 2517
3378.22 2460
3378.77 2529
3379.32 2476
3379.87 2485
3380.42 2438
3380.96 2455
3381.51 2433
3382.06 2443
3382.61 2505
3383.16 2569
3383.71 2503
3384.26 2509
3384.81 2504
3385.36 2609
3385.91 2634
3386.45 2579
3387.00 2599
3387.55 2516
3388.10 2654
3388.65 2628
3389.20 2655
3389.75 2697
3390.30 2551
3390.85 2595
3391.40 2568
3391.95 2496
3392.50 2598
3393.05 2613
3393.60 2620
3394.15 2584
3394.70 2537
3395.25 2581
3395.80 2498
3396.35 2412
3396.90 2479
3397.45 2390
3398.00 2412
3398.55 2337
3399.10 2408
3399.65 2387
3400.20 2379
3400.75 2489
3401.30 2430
3401.85 2389
3402.40 2412
3402.95 2477
3403.50 2430
3404.06 2434
3404.61 2388
3405.16 2326
3405.71 2432
3406.26 2327
3406.81 2332
3407.36 2236
3407.91 2316
3408.46 2368
3409.01 2322
3409.56 2318
3410.12 2352
3410.67 2311
3411.22 2351
3411.77 2393
3412.32 2426
3412.87 2403
3413.42 2470
3413.98 2508
3414.53 2576
3415.08 2653
3415.63 2584
3416.18 2569
3416.73 2577
3417.29 2525
3417.84 2475
3418.39 2524
3418.94 2410
3419.49 2456
3420.05 2537
3420.60 2617
3421.15 2831
3421.70 2974
3422.25 2896
3422.81 3037
3423.36 3062
3423.91 3145
3424.46 3021
3425.01 3051
3425.57 2965
3426.12 2894
3426.67 2791
3427.23 2702
3427.78 2637
3428.33 2600
3428.88 2571
3429.44 2607
3429.99 2618
3430.54 2650
3431.09 2665
3431.65 2751
3432.20 2722
3432.75 2625
3433.31 2650
3433.86 2593
3434.41 2607
3434.97 2568
3435.52 2515
3436.07 2607
3436.63 2706
3437.18 2542
3437.73 2553
3438.29 2592
3438.84 2494
3439.39 2527
3439.95 2585
3440.50 2648
3441.05 2638
3441.61 2742
3442.16 2650
3442.72 2579
3443.27 2515
3443.82 2541
3444.38 2592
3444.93 2424
3445.48 2458
3446.04 2495
3446.59 2445
3447.15 2481
3447.70 2454
3448.26 2414
3448.81 2496
3449.36 2358
3449.92 2387
3450.47 2455
3451.03 2402
3451.58 2296
3452.14 2346
3452.69 2385
3453.25 2338
3453.80 2447
3454.36 2443
3454.91 2420
3455.47 2442
3456.02 2400
3456.58 2419
3457.13 2407
3457.69 2424
3458.24 2421
3458.80 2403
3459.35 2438
3459.91 2443
3460.46 2494
3461.02 2455
3461.57 2434
3462.13 2547
3462.68 2528
3463.24 2529
3463.79 2527
3464.35 2549
3464.90 2568
3465.46 2663
3466.02 2666
3466.57 2672
3467.13 2656
3467.68 2655
3468.24 2790
3468.80 2761
3469.35 2727
3469.91 2808
3470.46 2792
3471.02 2792
3471.58 2857
3472.13 2830
3472.69 2840
3473.24 2829
3473.80 2781
3474.36 2905
3474.91 2908
3475.47 2878
3476.03 2834
3476.58 2946
3477.14 3002
3477.70 3095
3478.25 3003
3478.81 3066
3479.37 3022
3479.92 3049
3480.48 3163
3481.04 3029
3481.59 3098
3482.15 3166
3482.71 3073
3483.26 3155
3483.82 3241
3484.38 3312
3484.94 3400
3485.49 3512
3486.05 3602
3486.61 3666
3487.17 3852
3487.72 4104
3488.28 4438
3488.84 4927
3489.40 5489
3489.95 5981
3490.51 6424
3491.07 7124
3491.63 7240
3492.18 7271
3492.74 7204
3493.30 6815
3493.86 6503
3494.42 6220
3494.97 6195
3495.53 6198
3496.09 6577
3496.65 6943
3497.21 7603
3497.76 8155
3498.32 8786
3498.88 9185
3499.44 9433
3500.00 9526
3500.56 9269
3501.11 9017
3501.67 8571
3502.23 8810
3502.79 8605
3503.35 8689
3503.91 8747
3504.47 8569
3505.03 8414
3505.58 7979
3506.14 7529
3506.70 6991
3507.26 6532
3507.82 6000
3508.38 5571
3508.94 5036
3509.50 4655
3510.06 4478
3510.62 4394
3511.17 4205
3511.73 4068
3512.29 3944
3512.85 3795
3513.41 3722
3513.97 3679
3514.53 3764
3515.09 3745
3515.65 3713
3516.21 3745
3516.77 3759
3517.33 3940
3517.89 4017
3518.45 4216
3519.01 4433
3519.57 4564
3520.13 5029
3520.69 5506
3521.25 5871
3521.81 6398
3522.37 6859
3522.93 6982
3523.49 7065
3524.05 7180
3524.61 6797
3525.17 6543
3525.73 6014
3526.29 5569
3526.85 5120
3527.41 4675
3527.97 4220
3528.54 4146
3529.10 3958
3529.66 3789
3530.22 3692
3530.78 3458
3531.34 3480
3531.90 3486
3532.46 3449
3533.02 3322
3533.58 3431
3534.14 3418
3534.71 3520
3535.27 3470
3535.83 3501
3536.39 3462
3536.95 3525
3537.51 3544
3538.07 3632
3538.64 3828
3539.20 4082
3539.76 4163
3540.32 4449
3540.88 4753
3541.44 4957
3542.00 5106
3542.57 5283
3543.13 5227
3543.69 5009
3544.25 4911
3544.81 4581
3545.38 4278
3545.94 4012
3546.50 3787
3547.06 3641
3547.62 3539
3548.19 3450
3548.75 3373
3549.31 3377
3549.87 3340
3550.44 3388
3551.00 3422
3551.56 3415
3552.12 3291
3552.69 3280
3553.25 3261
3553.81 3232
3554.37 3098
3554.94 3064
3555.50 3104
3556.06 3096
3556.63 2938
3557.19 3032
3557.75 2999
3558.31 2982
3558.88 3024
3559.44 3070
3560.00 3062
3560.57 3133
3561.13 3176
3561.69 3039
3562.26 2993
3562.82 3105
3563.38 3000
3563.95 2919
3564.51 2882
3565.07 2920
3565.64 2817
3566.20 2827
3566.77 2765
3567.33 2744
3567.89 2742
3568.46 2688
3569.02 2610
3569.59 2675
3570.15 2768
3570.71 2779
3571.28 2791
3571.84 2848
3572.41 2781
3572.97 2695
3573.53 2809
3574.10 2768
3574.66 2777
3575.23 2812
3575.79 2800
3576.36 2815
3576.92 2832
3577.48 2782
3578.05 2724
3578.61 2794
3579.18 2807
3579.74 2741
3580.31 2668
3580.87 2632
3581.44 2743
3582.00 2669
3582.57 2598
3583.13 2529
3583.70 2624
3584.26 2676
3584.83 2651
3585.39 2605
3585.96 2569
3586.52 2590
3587.09 2548
3587.65 2547
3588.22 2586
3588.79 2659
3589.35 2671
3589.92 2594
3590.48 2616
3591.05 2688
3591.61 2577
3592.18 2653
3592.74 2679
3593.31 2650
3593.88 2557
3594.44 2625
3595.01 2666
3595.57 2679
3596.14 2710
3596.71 2750
3597.27 2808
3597.84 2827
3598.40 2820
3598.97 2918
3599.54 2957
3600.10 2888
3600.67 2822
3601.24 2865
3601.80 2797
3602.37 2913
3602.94 2807
3603.50 2730
3604.07 2705
3604.64 2719
3605.20 2675
3605.77 2571
3606.34 2610
3606.90 2577
3607.47 2540
3608.04 2592
3608.60 2621
3609.17 2609
3609.74 2700
3610.30 2711
3610.87 2764
3611.44 2783
3612.01 2990
3612.57 3340
3613.14 3949
3613.71 4686
3614.28 5526
3614.84 6564
3615.41 7783
3615.98 9090
3616.55 10127
3617.11 10961
3617.68 11398
3618.25 11683
3618.82 11317
3619.39 10526
3619.95 9610
3620.52 8517
3621.09 7337
3621.66 6247
3622.23 5386
3622.79 4561
3623.36 4038
3623.93 3637
3624.50 3278
3625.07 3065
3625.63 2946
3626.20 2881
3626.77 2862
3627.34 2797
3627.91 2910
3628.48 2870
3629.05 2837
3629.61 2832
3630.18 2775
3630.75 2670
3631.32 2668
3631.89 2698
3632.46 2724
3633.03 2646
3633.60 2634
3634.16 2695
3634.73 2790
3635.30 2798
3635.87 2841
3636.44 2794
3637.01 2885
3637.58 3014
3638.15 3115
3638.72 3216
3639.29 3228
3639.86 3366
3640.43 3519
3641.00 3742
3641.57 3778
3642.14 4017
3642.71 3991
3643.27 4005
3643.84 4020
3644.41 4159
3644.98 4116
3645.55 4157
3646.12 4252
3646.69 4172
3647.26 4127
3647.83 4286
3648.40 4345
3648.97 4209
3649.54 4188
3650.12 4270
3650.69 4196
3651.26 4197
3651.83 4277
3652.40 4249
3652.97 4197
3653.54 4296
3654.11 4312
3654.68 4304
3655.25 4350
3655.82 4482
3656.39 4542
3656.96 4813
3657.53 4911
3658.10 5082
3658.67 5272
3659.25 5256
3659.82 5195
3660.39 5130
3660.96 4842
3661.53 4679
3662.10 4535
3662.67 4345
3663.24 3934
3663.81 3943
3664.39 4093
3664.96 4254
3665.53 4231
3666.10 4356
3666.67 4294
3667.24 4230
3667.81 4079
3668.39 4022
3668.96 3868
3669.53 3747
3670.10 3646
3670.67 3614
3671.25 3507
3671.82 3564
3672.39 3514
3672.96 3487
3673.53 3465
3674.11 3418
3674.68 3321
3675.25 3262
3675.82 3214
3676.39 3202
3676.97 3105
3677.54 3192
3678.11 3204
3678.68 3266
3679.26 3125
3679.83 3144
3680.40 3118
3680.97 3170
3681.55 3105
3682.12 3072
3682.69 3018
3683.27 3102
3683.84 3198
3684.41 3119
3684.98 3176
3685.56 3194
3686.13 3307
3686.70 3510
3687.28 3695
3687.85 3736
3688.42 3903
3689.00 4069
3689.57 3936
3690.14 3878
3690.72 3965
3691.29 3772
3691.86 3600
3692.44 3594
3693.01 3495
3693.58 3247
3694.16 3219
3694.73 3292
3695.31 3248
3695.88 3214
3696.45 3182
3697.03 3232
3697.60 3224
3698.18 3189
3698.75 3161
3699.32 3203
3699.90 3192
3700.47 3257
3701.05 3221
3701.62 3301
3702.19 3181
3702.77 3266
3703.34 3280
3703.92 3271
3704.49 3243
3705.07 3391
3705.64 3511
3706.22 3699
3706.79 3880
3707.37 4068
3707.94 4291
3708.51 4315
3709.09 4434
3709.66 4406
3710.24 4284
3710.81 4110
3711.39 3982
3711.96 3813
3712.54 3567
3713.11 3395
3713.69 3421
3714.27 3310
3714.84 3161
3715.42 3124
3715.99 3112
3716.57 2963
3717.14 3037
3717.72 2851
3718.29 2807
3718.87 2829
3719.44 2730
3720.02 2724
3720.60 2726
3721.17 2761
3721.75 2749
3722.32 2684
3722.90 2707
3723.47 2688
3724.05 2523
3724.63 2642
3725.20 2667
3725.78 2625
3726.36 2628
3726.93 2757
3727.51 2896
3728.08 2952
3728.66 3199
3729.24 3410
3729.81 3594
3730.39 3902
3730.97 4398
3731.54 4730
3732.12 4860
3732.70 4821
3733.27 4980
3733.85 4918
3734.43 4674
3735.00 4476
3735.58 4261
3736.16 4053
3736.73 3680
3737.31 3340
3737.89 3128
3738.47 2938
3739.04 2850
3739.62 2767
3740.20 2691
3740.77 2653
3741.35 2545
3741.93 2465
3742.51 2522
3743.08 2545
3743.66 2608
3744.24 2543
3744.82 2647
3745.39 2608
3745.97 2632
3746.55 2620
3747.13 2530
3747.71 2603
3748.28 2587
3748.86 2634
3749.44 2497
3750.02 2417
3750.59 2427
3751.17 2434
3751.75 2447
3752.33 2406
3752.91 2420
3753.49 2488
3754.06 2405
3754.64 2469
3755.22 2444
3755.80 2539
3756.38 2495
3756.96 2514
3757.53 2581
3758.11 2612
3758.69 2660
3759.27 2832
3759.85 2801
3760.43 2858
3761.01 2877
3761.59 2900
3762.17 2896
3762.74 2816
3763.32 2771
3763.90 2790
3764.48 2714
3765.06 2659
3765.64 2686
3766.22 2670
3766.80 2662
3767.38 2619
3767.96 2658
3768.54 2577
3769.12 2738
3769.70 2662
3770.27 2683
3770.85 2685
3771.43 2751
3772.01 2748
3772.59 2743
3773.17 2653
3773.75 2612
3774.33 2585
3774.91 2473
3775.49 2511
3776.07 2522
3776.65 2523
3777.23 2446
3777.81 2387
3778.39 2463
3778.97 2391
3779.55 2513
3780.13 2505
3780.71 2474
3781.29 2441
3781.88 2447
3782.46 2432
3783.04 2459
3783.62 2541
3784.20 2551
3784.78 2533
3785.36 2454
3785.94 2442
3786.52 2486
3787.10 2567
3787.68 2433
3788.26 2543
3788.84 2527
3789.43 2609
3790.01 2577
3790.59 2529
3791.17 2636
3791.75 2640
3792.33 2710
3792.91 2675
3793.49 2622
3794.08 2660
3794.66 2713
3795.24 2733
3795.82 2785
3796.40 2796
3796.98 2816
3797.56 2794
3798.15 2926
3798.73 2997
3799.31 3061
3799.89 3260
3800.47 3441
3801.06 3581
3801.64 3529
3802.22 3469
3802.80 3445
3803.38 3360
3803.97 3255
3804.55 3283
3805.13 3236
3805.71 3175
3806.29 3256
3806.88 3274
3807.46 3404
3808.04 3505
3808.62 3542
3809.21 3569
3809.79 3498
3810.37 3526
3810.95 3483
3811.54 3531
3812.12 3588
3812.70 3710
3813.29 3896
3813.87 3811
3814.45 3880
3815.03 3910
3815.62 3846
3816.20 3761
3816.78 3628
3817.37 3402
3817.95 3258
3818.53 3148
3819.12 2959
3819.70 3002
3820.28 3042
3820.87 2970
3821.45 2981
3822.03 2955
3822.62 3022
3823.20 3018
3823.78 2900
3824.37 2939
3824.95 3072
3825.54 3165
3826.12 3123
3826.70 3386
3827.29 3475
3827.87 3630
3828.46 3704
3829.04 3947
3829.62 4112
3830.21 4181
3830.79 4054
3831.38 4031
3831.96 3796
3832.54 3739
3833.13 3737
3833.71 3707
3834.30 3443
3834.88 3271
3835.47 3191
3836.05 3003
3836.64 2933
3837.22 2888
3837.81 2916
3838.39 2835
3838.98 2832
3839.56 2779
3840.15 2826
3840.73 2767
3841.31 2687
3841.90 2856
3842.49 2879
3843.07 2854
3843.66 2875
3844.24 2964
3844.83 2951
3845.41 2884
3846.00 2970
3846.58 2954
3847.17 2939
3847.75 3025
3848.34 2883
3848.92 2916
3849.51 2785
3850.10 2853
3850.68 2849
3851.27 2847
3851.85 2922
3852.44 2990
3853.02 2996
3853.61 3009
3854.20 3127
3854.78 3200
3855.37 3435
3855.95 3614
3856.54 4012
3857.13 4638
3857.71 5370
3858.30 6119
3858.89 7165
3859.47 8041
3860.06 8838
3860.64 9441
3861.23 10073
3861.82 10265
3862.40 10165
3862.99 10099
3863.58 9893
3864.16 9712
3864.75 9303
3865.34 8995
3865.92 8587
3866.51 8006
3867.10 7040
3867.69 6243
3868.27 5550
3868.86 5022
3869.45 4659
3870.03 4445
3870.62 4208
3871.21 4240
3871.80 4281
3872.38 4304
3872.97 4328
3873.56 4322
3874.15 4193
3874.73 4270
3875.32 4253
3875.91 4085
3876.50 4008
3877.08 4015
3877.67 4039
3878.26 3879
3878.85 3832
3879.43 3681
3880.02 3432
3880.61 3358
3881.20 3324
3881.79 3188
3882.37 3169
3882.96 3207
3883.55 3166
3884.14 3166
3884.73 3232
3885.32 3190
3885.90 3477
3886.49 3536
3887.08 3622
3887.67 3648
3888.26 3802
3888.85 3812
3889.44 3811
3890.02 3775
3890.61 3741
3891.20 3800
3891.79 3679
3892.38 3584
3892.97 3552
3893.56 3483
3894.15 3420
3894.74 3349
3895.32 3319
3895.91 3287
3896.50 3335
3897.09 3312
3897.68 3286
3898.27 3288
3898.86 3384
3899.45 3418
3900.04 3297
3900.63 3183
3901.22 3212
3901.81 3162
3902.40 3078
3902.99 3026
3903.58 3005
3904.17 2965
3904.76 2864
3905.35 2916
3905.94 2878
3906.53 2887
3907.12 2859
3907.71 2805
3908.30 2670
3908.89 2786
3909.48 2773
3910.07 2818
3910.66 2712
3911.25 2671
3911.84 2635
3912.43 2552
3913.02 2634
3913.61 2569
3914.20 2582
3914.79 2634
3915.38 2663
3915.97 2587
3916.56 2523
3917.15 2481
3917.74 2556
3918.33 2639
3918.92 2638
3919.52 2582
3920.11 2524
3920.70 2536
3921.29 2560
3921.88 2572
3922.47 2519
3923.06 2515
3923.65 2471
3924.24 2451
3924.84 2546
3925.43 2607
3926.02 2695
3926.61 2814
3927.20 2920
3927.79 2940
3928.38 3063
3928.98 3022
3929.57 3010
3930.16 2946
3930.75 2855
3931.34 2897
3931.93 2937
3932.53 2750
3933.12 2674
3933.71 2609
3934.30 2558
3934.89 2517
3935.49 2480
3936.08 2482
3936.67 2590
3937.26 2485
3937.86 2568
3938.45 2567
3939.04 2526
3939.63 2560
3940.23 2656
3940.82 2696
3941.41 2748
3942.00 2751
3942.60 2719
3943.19 2767
3943.78 2760
3944.37 2733
3944.97 2732
3945.56 2771
3946.15 2695
3946.75 2524
3947.34 2629
3947.93 2552
3948.52 2487
3949.12 2442
3949.71 2409
3950.30 2334
3950.90 2300
3951.49 2270
3952.08 2339
3952.68 2388
3953.27 2395
3953.86 2392
3954.46 2434
3955.05 2380
3955.65 2391
3956.24 2406
3956.83 2483
3957.43 2457
3958.02 2478
3958.61 2454
3959.21 2447
3959.80 2440
3960.40 2494
3960.99 2367
3961.58 2340
3962.18 2372
3962.77 2348
3963.37 2456
3963.96 2565
3964.55 2524
3965.15 2552
3965.74 2705
3966.34 2669
3966.93 2684
3967.53 2693
3968.12 2629
3968.72 2476
3969.31 2524
3969.91 2486
3970.50 2470
3971.10 2443
3971.69 2483
3972.28 2444
3972.88 2489
3973.47 2516
3974.07 2575
3974.66 2609
3975.26 2691
3975.85 2774
3976.45 2717
3977.05 2727
3977.64 2763
3978.24 2682
3978.83 2641
3979.43 2526
3980.02 2476
3980.62 2516
3981.21 2510
3981.81 2443
3982.40 2460
3983.00 2432
3983.60 2455
3984.19 2480
3984.79 2479
3985.38 2336
3985.98 2390
3986.58 2474
3987.17 2394
3987.77 2364
3988.36 2379
3988.96 2388
3989.56 2381
3990.15 2433
3990.75 2511
3991.34 2492
3991.94 2530
3992.54 2577
3993.13 2542
3993.73 2606
3994.33 2682
3994.92 2702
3995.52 2627
3996.12 2691
3996.71 2691
3997.31 2809
3997.91 2827
3998.50 2882
3999.10 2980
3999.70 2945
4000.29 2944
4000.89 2934
4001.49 2903
4002.09 2811
4002.68 2771
4003.28 2689
4003.88 2782
4004.47 2828
4005.07 2802
4005.67 2789
4006.27 2802
4006.86 2837
4007.46 2862
4008.06 2933
4008.66 2925
4009.25 2953
4009.85 2952
4010.45 3074
4011.05 3259
4011.64 3471
4012.24 3844
4012.84 4317
4013.44 4774
4014.04 5285
4014.63 5867
4015.23 6549
4015.83 7025
4016.43 7335
4017.03 7114
4017.63 7066
4018.22 6526
4018.82 5922
4019.42 5630
4020.02 5123
4020.62 4495
4021.22 3992
4021.81 3636
4022.41 3414
4023.01 3180
4023.61 2953
4024.21 2904
4024.81 2952
4025.41 2834
4026.01 2806
4026.60 2912
4027.20 2942
4027.80 2915
4028.40 2848
4029.00 2825
4029.60 2865
4030.20 2936
4030.80 2961
4031.40 2873
4032.00 2751
4032.60 2743
4033.20 2698
4033.80 2709
4034.39 2752
4034.99 2665
4035.59 2765
4036.19 2689
4036.79 2626
4037.39 2690
4037.99 2577
4038.59 2434
4039.19 2463
4039.79 2487
4040.39 2386
4040.99 2438
4041.59 2511
4042.19 2585
4042.79 2647
4043.39 2717
4043.99 2725
4044.59 2783
4045.19 2783
4045.79 2883
4046.39 2842
4046.99 2803
4047.60 2837
4048.20 2759
4048.80 2618
4049.40 2628
4050.00 2616
4050.60 2580
4051.20 2667
4051.80 2708
4052.40 2705
4053.00 2661
4053.60 2718
4054.20 2704
4054.80 2623
4055.41 2698
4056.01 2578
4056.61 2575
4057.21 2511
4057.81 2500
4058.41 2391
4059.01 2380
4059.61 2343
4060.22 2378
4060.82 2253
4061.42 2249
4062.02 2212
4062.62 2178
4063.22 2207
4063.82 2261
4064.43 2198
4065.03 2128
4065.63 2152
4066.23 2202
4066.83 2117
4067.44 2102
4068.04 2170
4068.64 2115
4069.24 2077
4069.84 2091
4070.45 2169
4071.05 2149
4071.65 2173
4072.25 2143
4072.86 2180
4073.46 2179
4074.06 2164
4074.66 2290
4075.27 2249
4075.87 2188
4076.47 2209
4077.07 2198
4077.68 2172
4078.28 2191
4078.88 2227
4079.48 2232
4080.09 2212
4080.69 2276
4081.29 2143
4081.90 2149
4082.50 2154
4083.10 2090
4083.71 2139
4084.31 2121
4084.91 2048
4085.52 2094
4086.12 2082
4086.72 2110
4087.33 2071
4087.93 2036
4088.53 2077
4089.14 2035
4089.74 2060
4090.34 2058
4090.95 2146
4091.55 2168
4092.15 2188
4092.76 2238
4093.36 2294
4093.97 2307
4094.57 2224
4095.17 2342
4095.78 2318
4096.38 2296
4096.99 2227
4097.59 2161
4098.19 2137
4098.80 2049
4099.40 2030
4100.01 1982
4100.61 2032
4101.22 1893
4101.82 1933
4102.43 1951
4103.03 1919
4103.63 1955
4104.24 1921
4104.84 1950
4105.45 1963
4106.05 1957
4106.66 1966
4107.26 1940
4107.87 1932
4108.47 1989
4109.08 1906
4109.68 1913
4110.29 1961
4110.89 1883
4111.50 1868
4112.10 1930
4112.71 1923
4113.31 1922
4113.92 1913
4114.53 1949
4115.13 1978
4115.74 1964
4116.34 1927
4116.95 2021
4117.55 1909
4118.16 1957
4118.76 1981
4119.37 2031
4119.98 2051
4120.58 1976
4121.19 1969
4121.79 2000
4122.40 2055
4123.01 2090
4123.61 2045
4124.22 2015
4124.82 2079
4125.43 2069
4126.04 2099
4126.64 2100
4127.25 2058
4127.86 2037
4128.46 2032
4129.07 2084
4129.68 2036
4130.28 2071
4130.89 2172
4131.50 2116
4132.10 2196
4132.71 2181
4133.32 2188
4133.92 2394
4134.53 2442
4135.14 2556
4135.74 2724
4136.35 2892
4136.96 2966
4137.56 3075
4138.17 3365
4138.78 3335
4139.39 3198
4139.99 3115
4140.60 3106
4141.21 2997
4141.82 2830
4142.42 2596
4143.03 2507
4143.64 2442
4144.25 2343
4144.85 2240
4145.46 2153
4146.07 2097
4146.68 2036
4147.28 2023
4147.89 2057
4148.50 2053
4149.11 1970
4149.72 1963
4150.32 2030
4150.93 2064
4151.54 2040
4152.15 2085
4152.76 1989
4153.37 1981
4153.97 2014
4154.58 1977
4155.19 2012
4155.80 1936
4156.41 2030
4157.02 1991
4157.62 1983
4158.23 2016
4158.84 2011
4159.45 2044
4160.06 2035
4160.67 2037
4161.28 2083
4161.89 2089
4162.49 2212
4163.10 2266
4163.71 2302
4164.32 2395
4164.93 2493
4165.54 2390
4166.15 2417
4166.76 2414
4167.37 2317
4167.98 2292
4168.59 2152
4169.20 2186
4169.81 2194
4170.42 2094
4171.02 2150
4171.63 2133
4172.24 2093
4172.85 2160
4173.46 2180
4174.07 2161
4174.68 2169
4175.29 2279
4175.90 2199
4176.51 2236
4177.12 2228
4177.73 2177
4178.34 2168
4178.95 2165
4179.56 2108
4180.17 2125
4180.78 2076
4181.39 2053
4182.00 2044
4182.61 2004
4183.23 1974
4183.84 2090
4184.45 2014
4185.06 1967
4185.67 2047
4186.28 1997
4186.89 2039
4187.50 2087
4188.11 2107
4188.72 2079
4189.33 2123
4189.94 2214
4190.55 2282
4191.17 2276
4191.78 2238
4192.39 2239
4193.00 2308
4193.61 2328
4194.22 2299
4194.83 2335
4195.44 2334
4196.06 2293
4196.67 2327
4197.28 2268
4197.89 2247
4198.50 2207
4199.11 2199
4199.72 2201
4200.34 2201
4200.95 2134
4201.56 2232
4202.17 2277
4202.78 2276
4203.40 2301
4204.01 2268
4204.62 2304
4205.23 2329
4205.84 2339
4206.46 2398
4207.07 2371
4207.68 2415
4208.29 2350
4208.90 2311
4209.52 2280
4210.13 2385
4210.74 2352
4211.35 2406
4211.97 2400
4212.58 2391
4213.19 2458
4213.80 2496
4214.42 2513
4215.03 2529
4215.64 2718
4216.26 2837
4216.87 3006
4217.48 3340
4218.09 3474
4218.71 3833
4219.32 4318
4219.93 4680
4220.55 5241
4221.16 5862
4221.77 6270
4222.39 6542
4223.00 6879
4223.61 6752
4224.23 6667
4224.84 6519
4225.45 6276
4226.07 6151
4226.68 6087
4227.30 6053
4227.91 6003
4228.52 5806
4229.14 5634
4229.75 5244
4230.36 4781
4230.98 4375
4231.59 3997
4232.21 3679
4232.82 3416
4233.43 3239
4234.05 3054
4234.66 2967
4235.28 2949
4235.89 2892
4236.51 2917
4237.12 2900
4237.73 2896
4238.35 2905
4238.96 2845
4239.58 2715
4240.19 2681
4240.81 2698
4241.42 2625
4242.04 2578
4242.65 2581
4243.27 2556
4243.88 2588
4244.50 2589
4245.11 2625
4245.73 2525
4246.34 2606
4246.96 2532
4247.57 2528
4248.19 2644
4248.80 2672
4249.42 2626
4250.03 2564
4250.65 2481
4251.26 2527
4251.88 2541
4252.49 2483
4253.11 2488
4253.72 2540
4254.34 2423
4254.96 2473
4255.57 2461
4256.19 2471
4256.80 2515
4257.42 2471
4258.03 2605
4258.65 2611
4259.27 2618
4259.88 2608
4260.50 2622
4261.12 2595
4261.73 2585
4262.35 2580
4262.96 2638
4263.58 2585
4264.20 2642
4264.81 2598
4265.43 2636
4266.05 2619
4266.66 2662
4267.28 2603
4267.90 2597
4268.51 2617
4269.13 2542
4269.75 2556
4270.36 2560
4270.98 2629
4271.60 2629
4272.21 2617
4272.83 2774
4273.45 2859
4274.06 2867
4274.68 2963
4275.30 3108
4275.92 3209
4276.53 3242
4277.15 3187
4277.77 3113
4278.38 2977
4279.00 2825
4279.62 2723
4280.24 2591
4280.85 2511
4281.47 2495
4282.09 2437
4282.71 2359
4283.32 2380
4283.94 2297
4284.56 2268
4285.18 2281
4285.80 2283
4286.41 2310
4287.03 2264
4287.65 2225
4288.27 2200
4288.89 2206
4289.50 2134
4290.12 2137
4290.74 2137
4291.36 2170
4291.98 2178
4292.60 2174
4293.21 2172
4293.83 2215
4294.45 2164
4295.07 2166
4295.69 2220
4296.31 2300
4296.93 2256
4297.54 2219
4298.16 2263
4298.78 2266
4299.40 2266
4300.02 2249
4300.64 2308
4301.26 2255
4301.88 2285
4302.50 2328
4303.12 2311
4303.73 2309
4304.35 2347
4304.97 2395
4305.59 2347
4306.21 2362
4306.83 2266
4307.45 2302
4308.07 2260
4308.69 2298
4309.31 2393
4309.93 2465
4310.55 2414
4311.17 2482
4311.79 2409
4312.41 2331
4313.03 2371
4313.65 2355
4314.27 2369
4314.89 2367
4315.51 2347
4316.13 2372
4316.75 2363
4317.37 2354
4317.99 2359
4318.61 2322
4319.23 2374
4319.85 2472
4320.47 2487
4321.09 2566
4321.71 2719
4322.33 2763
4322.95 2787
4323.57 2792
4324.19 2817
4324.81 2899
4325.43 2867
4326.05 2817
4326.68 2843
4327.30 2802
4327.92 2726
4328.54 2659
4329.16 2605
4329.78 2585
4330.40 2568
4331.02 2666
4331.64 2618
4332.26 2653
4332.89 2901
4333.51 2991
4334.13 3190
4334.75 3510
4335.37 3773
4335.99 3971
4336.61 4090
4337.24 4301
4337.86 4455
4338.48 4204
4339.10 3991
4339.72 3863
4340.34 3717
4340.97 3650
4341.59 3682
4342.21 3812
4342.83 4095
4343.45 4634
4344.08 5235
4344.70 5924
4345.32 6430
4345.94 7300
4346.57 7493
4347.19 7179
4347.81 6914
4348.43 6259
4349.05 5654
4349.68 4889
4350.30 4461
4350.92 4008
4351.54 3614
4352.17 3449
4352.79 3237
4353.41 3098
4354.04 3039
4354.66 2990
4355.28 2905
4355.90 2973
4356.53 2962
4357.15 2900
4357.77 2930
4358.40 2895
4359.02 2912
4359.64 2875
4360.27 2900
4360.89 2900
4361.51 2874
4362.14 2721
4362.76 2727
4363.38 2751
4364.01 2767
4364.63 2704
4365.25 2674
4365.88 2633
4366.50 2620
4367.12 2608
4367.75 2593
4368.37 2559
4369.00 2488
4369.62 2409
4370.24 2417
4370.87 2404
4371.49 2407
4372.12 2398
4372.74 2380
4373.36 2422
4373.99 2509
4374.61 2388
4375.24 2387
4375.86 2501
4376.49 2486
4377.11 2574
4377.73 2608
4378.36 2742
4378.98 2775
4379.61 2786
4380.23 2686
4380.86 2579
4381.48 2481
4382.11 2547
4382.73 2528
4383.36 2495
4383.98 2559
4384.61 2457
4385.23 2494
4385.86 2407
4386.48 2422
4387.11 2382
4387.73 2400
4388.36 2364
4388.98 2365
4389.61 2350
4390.23 2387
4390.86 2314
4391.48 2312
4392.11 2316
4392.74 2352
4393.36 2346
4393.99 2241
4394.61 2304
4395.24 2359
4395.86 2369
4396.49 2330
4397.12 2428
4397.74 2443
4398.37 2399
4398.99 2444
4399.62 2513
4400.25 2479
4400.87 2439
4401.50 2512
4402.12 2548
4402.75 2619
4403.38 2609
4404.00 2870
4404.63 2965
4405.26 3126
4405.88 3320
4406.51 3449
4407.14 3524
4407.76 3745
4408.39 3858
4409.02 3635
4409.64 3557
4410.27 3472
4410.90 3303
4411.52 3048
4412.15 2862
4412.78 2673
4413.40 2610
4414.03 2379
4414.66 2382
4415.29 2367
4415.91 2319
4416.54 2235
4417.17 2209
4417.79 2255
4418.42 2339
4419.05 2352
4419.68 2352
4420.30 2321
4420.93 2219
4421.56 2182
4422.19 2251
4422.81 2227
4423.44 2179
4424.07 2169
4424.70 2224
4425.33 2123
4425.95 2079
4426.58 2142
4427.21 2096
4427.84 2096
4428.47 2071
4429.09 2135
4429.72 2078
4430.35 2119
4430.98 2108
4431.61 2084
4432.23 2122
4432.86 2138
4433.49 2105
4434.12 2170
4434.75 2228
4435.38 2150
4436.01 2186
4436.63 2204
4437.26 2234
4437.89 2163
4438.52 1999
4439.15 2057
4439.78 2094
4440.41 2071
4441.04 2106
4441.67 2106
4442.29 2119
4442.92 2129
4443.55 2116
4444.18 2089
4444.81 2153
4445.44 2182
4446.07 2244
4446.70 2271
4447.33 2310
4447.96 2245
4448.59 2199
4449.22 2246
4449.85 2289
4450.48 2323
4451.11 2223
4451.74 2184
4452.37 2311
4453.00 2325
4453.63 2249
4454.26 2290
4454.89 2322
4455.52 2327
4456.15 2361
4456.78 2244
4457.41 2305
4458.04 2208
4458.67 2148
4459.30 2148
4459.93 2144
4460.56 2037
4461.19 2017
4461.82 2070
4462.45 2121
4463.08 2043
4463.71 2008
4464.34 1995
4464.97 1983
4465.60 1934
4466.23 2006
4466.86 2084
4467.49 2027
4468.12 2002
4468.76 2073
4469.39 1994
4470.02 2066
4470.65 2015
4471.28 1995
4471.91 1938
4472.54 2031
4473.17 2102
4473.80 2087
4474.44 2006
4475.07 2033
4475.70 2057
4476.33 2067
4476.96 2062
4477.59 2036
4478.22 2057
4478.86 2140
4479.49 2176
4480.12 2257
4480.75 2161
4481.38 2170
4482.02 2244
4482.65 2272
4483.28 2221
4483.91 2301
4484.54 2340
4485.18 2277
4485.81 2353
4486.44 2385
4487.07 2462
4487.70 2497
4488.34 2441
4488.97 2419
4489.60 2416
4490.23 2383
4490.87 2405
4491.50 2457
4492.13 2408
4492.76 2370
4493.40 2410
4494.03 2383
4494.66 2463
4495.30 2421
4495.93 2414
4496.56 2471
4497.19 2475
4497.83 2515
4498.46 2620
4499.09 2730
4499.73 2859
4500.36 2901
4500.99 2982
4501.63 3070
4502.26 2853
4502.89 2921
4503.53 2939
4504.16 2834
4504.79 2707
4505.43 2649
4506.06 2583
4506.69 2543
4507.33 2512
4507.96 2515
4508.59 2533
4509.23 2689
4509.86 2569
4510.50 2567
4511.13 2550
4511.76 2568
4512.40 2611
4513.03 2671
4513.67 2672
4514.30 2720
4514.93 2717
4515.57 2658
4516.20 2712
4516.84 2703
4517.47 2593
4518.11 2596
4518.74 2621
4519.37 2628
4520.01 2627
4520.64 2698
4521.28 2735
4521.91 2848
4522.55 3011
4523.18 2981
4523.82 3151
4524.45 3390
4525.09 3527
4525.72 4097
4526.36 4721
4526.99 5577
4527.63 6810
4528.26 8385
4528.90 10242
4529.53 12051
4530.17 13768
4530.80 15075
4531.44 15762
4532.07 15680
4532.71 14841
4533.34 13638
4533.98 12044
4534.62 10265
4535.25 8998
4535.89 7458
4536.52 6149
4537.16 5281
4537.79 4486
4538.43 3863
4539.07 3492
4539.70 3152
4540.34 2885
4540.97 2761
4541.61 2752
4542.25 2652
4542.88 2629
4543.52 2614
4544.15 2606
4544.79 2646
4545.43 2529
4546.06 2502
4546.70 2493
4547.34 2532
4547.97 2396
4548.61 2370
4549.25 2269
4549.88 2466
4550.52 2398
4551.16 2343
4551.79 2432
4552.43 2445
4553.07 2495
4553.70 2425
4554.34 2544
4554.98 2446
4555.61 2482
4556.25 2609
4556.89 2711
4557.53 2758
4558.16 2820
4558.80 2950
4559.44 3012
4560.07 3022
4560.71 3063
4561.35 3033
4561.99 2919
4562.62 3016
4563.26 2934
4563.90 3082
4564.54 3104
4565.18 3194
4565.81 3261
4566.45 3392
4567.09 3480
4567.73 3495
4568.36 3635
4569.00 3700
4569.64 3653
4570.28 3693
4570.92 3600
4571.55 3452
4572.19 3364
4572.83 3257
4573.47 2977
4574.11 2933
4574.75 2775
4575.38 2742
4576.02 2734
4576.66 2666
4577.30 2660
4577.94 2665
4578.58 2674
4579.22 2721
4579.85 2726
4580.49 2803
4581.13 2750
4581.77 2781
4582.41 2714
4583.05 2765
4583.69 2690
4584.33 2646
4584.97 2612
4585.61 2536
4586.24 2407
4586.88 2398
4587.52 2581
4588.16 2643
4588.80 2698
4589.44 2794
4590.08 2932
4590.72 3033
4591.36 3008
4592.00 2967
4592.64 3017
4593.28 2978
4593.92 2754
4594.56 2646
4595.20 2576
4595.84 2458
4596.48 2368
4597.12 2426
4597.76 2442
4598.40 2441
4599.04 2436
4599.68 2473
4600.32 2426
4600.96 2440
4601.60 2468
4602.24 2442
4602.88 2454
4603.52 2474
4604.16 2524
4604.80 2551
4605.44 2600
4606.08 2567
4606.72 2606
4607.36 2653
4608.00 2596
4608.64 2567
4609.28 2613
4609.93 2644
4610.57 2538
4611.21 2525
4611.85 2464
4612.49 2502
4613.13 2464
4613.77 2414
4614.41 2306
4615.05 2286
4615.69 2292
4616.34 2286
4616.98 2224
4617.62 2117
4618.26 2180
4618.90 2116
4619.54 2216
4620.18 2136
4620.83 2049
4621.47 2066
4622.11 2051
4622.75 2125
4623.39 2129
4624.03 2180
4624.68 2209
4625.32 2168
4625.96 2114
4626.60 2166
4627.24 2219
4627.89 2243
4628.53 2248
4629.17 2288
4629.81 2295
4630.45 2431
4631.10 2546
4631.74 2629
4632.38 2649
4633.02 2736
4633.67 2699
4634.31 2739
4634.95 2737
4635.59 2836
4636.24 2844
4636.88 2821
4637.52 2839
4638.17 2886
4638.81 2880
4639.45 2782
4640.09 2731
4640.74 2742
4641.38 2723
4642.02 2719
4642.67 2684
4643.31 2633
4643.95 2706
4644.60 2779
4645.24 2755
4645.88 2725
4646.53 2984
4647.17 3136
4647.81 3406
4648.46 3992
4649.10 4431
4649.74 5189
4650.39 6002
4651.03 6781
4651.67 7441
4652.32 7579
4652.96 7721
4653.61 7381
4654.25 6823
4654.89 6208
4655.54 5555
4656.18 4889
4656.83 4280
4657.47 3769
4658.11 3352
4658.76 2983
4659.40 2775
4660.05 2602
4660.69 2417
4661.33 2303
4661.98 2301
4662.62 2342
4663.27 2346
4663.91 2263
4664.56 2257
4665.20 2385
4665.85 2342
4666.49 2300
4667.14 2298
4667.78 2329
4668.43 2351
4669.07 2315
4669.72 2246
4670.36 2285
4671.01 2152
4671.65 2101
4672.30 2065
4672.94 2079
4673.59 2128
4674.23 2183
4674.88 2210
4675.52 2184
4676.17 2159
4676.81 2129
4677.46 2197
4678.10 2256
4678.75 2291
4679.40 2349
4680.04 2405
4680.69 2431
4681.33 2363
4681.98 2472
4682.62 2369
4683.27 2382
4683.92 2385
4684.56 2434
4685.21 2422
4685.85 2435
4686.50 2361
4687.15 2408
4687.79 2470
4688.44 2386
4689.09 2552
4689.73 2631
4690.38 2593
4691.02 2638
4691.67 2623
4692.32 2657
4692.96 2583
4693.61 2565
4694.26 2574
4694.90 2548
4695.55 2600
4696.20 2584
4696.84 2708
4697.49 2867
4698.14 2972
4698.78 3169
4699.43 3262
4700.08 3238
4700.73 3117
4701.37 2998
4702.02 2967
4702.67 2722
4703.31 2666
4703.96 2608
4704.61 2589
4705.26 2535
4705.90 2469
4706.55 2556
4707.20 2625
4707.85 2545
4708.49 2528
4709.14 2509
4709.79 2570
4710.44 2521
4711.09 2520
4711.73 2546
4712.38 2523
4713.03 2442
4713.68 2411
4714.33 2359
4714.97 2399
4715.62 2351
4716.27 2357
4716.92 2438
4717.57 2448
4718.21 2478
4718.86 2525
4719.51 2587
4720.16 2553
4720.81 2554
4721.46 2590
4722.11 2570
4722.75 2542
4723.40 2612
4724.05 2772
4724.70 2705
4725.35 2651
4726.00 2655
4726.65 2744
4727.30 2687
4727.94 2670
4728.59 2502
4729.24 2550
4729.89 2470
4730.54 2444
4731.19 2343
4731.84 2255
4732.49 2259
4733.14 2204
4733.79 2222
4734.44 2247
4735.09 2166
4735.74 2178
4736.38 2158
4737.03 2175
4737.68 2216
4738.33 2224
4738.98 2199
4739.63 2289
4740.28 2283
4740.93 2249
4741.58 2193
4742.23 2111
4742.88 2186
4743.53 2139
4744.18 2073
4744.83 2148
4745.48 2192
4746.13 2252
4746.78 2246
4747.43 2246
4748.08 2280
4748.73 2314
4749.39 2276
4750.04 2267
4750.69 2297
4751.34 2337
4751.99 2393
4752.64 2483
4753.29 2356
4753.94 2318
4754.59 2278
4755.24 2176
4755.89 2178
4756.54 2204
4757.19 2160
4757.84 2135
4758.50 2071
4759.15 2173
4759.80 2195
4760.45 2199
4761.10 2236
4761.75 2190
4762.40 2330
4763.05 2267
4763.71 2267
4764.36 2340
4765.01 2372
4765.66 2408
4766.31 2336
4766.96 2231
4767.62 2221
4768.27 2170
4768.92 2130
4769.57 2024
4770.22 2003
4770.87 2029
4771.53 1973
4772.18 1934
4772.83 1942
4773.48 1920
4774.13 1925
4774.79 1897
4775.44 1885
4776.09 1838
4776.74 1909
4777.40 1892
4778.05 1925
4778.70 1900
4779.35 1991
4780.01 1998
4780.66 1950
4781.31 1930
4781.96 1964
4782.62 1939
4783.27 1866
4783.92 1871
4784.57 1870
4785.23 1874
4785.88 1812
4786.53 1858
4787.19 1852
4787.84 1885
4788.49 1837
4789.15 1834
4789.80 1820
4790.45 1852
4791.11 1880
4791.76 1917
4792.41 1845
4793.07 1811
4793.72 1854
4794.37 1810
4795.03 1885
4795.68 1915
4796.33 1910
4796.99 1837
4797.64 1870
4798.29 1838
4798.95 1883
4799.60 1893
4800.26 1861
4800.91 1800
4801.56 1846
4802.22 1913
4802.87 1894
4803.53 1925
4804.18 1887
4804.83 1953
4805.49 1961
4806.14 1933
4806.80 1908
4807.45 1883
4808.11 1832
4808.76 1837
4809.42 1870
4810.07 1907
4810.72 1910
4811.38 1953
4812.03 1903
4812.69 1894
4813.34 1953
4814.00 1927
4814.65 1989
4815.31 1993
4815.96 1985
4816.62 1999
4817.27 1967
4817.93 2035
4818.58 2089
4819.24 2088
4819.89 2147
4820.55 2197
4821.20 2148
4821.86 2143
4822.52 2204
4823.17 2254
4823.83 2245
4824.48 2363
4825.14 2462
4825.79 2409
4826.45 2296
4827.10 2203
4827.76 2159
4828.42 2186
4829.07 2176
4829.73 2081
4830.38 2135
4831.04 2173
4831.70 2188
4832.35 2363
4833.01 2422
4833.66 2586
4834.32 2867
4834.98 3090
4835.63 3372
4836.29 3600
4836.95 3701
4837.60 3645
4838.26 3576
4838.92 3552
4839.57 3342
4840.23 3078
4840.89 2931
4841.54 2734
4842.20 2564
4842.86 2432
4843.51 2366
4844.17 2251
4844.83 2196
4845.48 2207
4846.14 2171
4846.80 2127
4847.45 2159
4848.11 2091
4848.77 2051
4849.43 2110
4850.08 2202
4850.74 2179
4851.40 2173
4852.06 2065
4852.71 2114
4853.37 2132
4854.03 2055
4854.69 2066
4855.34 2086
4856.00 2035
4856.66 2006
4857.32 1945
4857.97 2054
4858.63 2046
4859.29 2075
4859.95 1930
4860.61 2048
4861.26 2095
4861.92 2076
4862.58 2145
4863.24 2126
4863.90 2172
4864.55 2169
4865.21 2241
4865.87 2170
4866.53 2111
4867.19 2149
4867.85 2170
4868.51 2153
4869.16 2112
4869.82 2157
4870.48 2187
4871.14 2293
4871.80 2343
4872.46 2400
4873.12 2316
4873.78 2356
4874.43 2488
4875.09 2463
4875.75 2564
4876.41 2694
4877.07 2857
4877.73 2922
4878.39 2836
4879.05 2821
4879.71 2829
4880.37 2714
4881.03 2557
4881.69 2582
4882.34 2556
4883.00 2401
4883.66 2424
4884.32 2445
4884.98 2495
4885.64 2407
4886.30 2414
4886.96 2351
4887.62 2273
4888.28 2423
4888.94 2455
4889.60 2481
4890.26 2499
4890.92 2560
4891.58 2686
4892.24 2797
4892.90 2742
4893.56 2729
4894.22 2669
4894.88 2611
4895.54 2476
4896.20 2560
4896.86 2469
4897.52 2543
4898.19 2625
4898.85 2724
4899.51 2677
4900.17 2674
4900.83 2633
4901.49 2526
4902.15 2568
4902.81 2371
4903.47 2362
4904.13 2352
4904.79 2259
4905.45 2352
4906.12 2319
4906.78 2363
4907.44 2329
4908.10 2308
4908.76 2347
4909.42 2280
4910.08 2256
4910.74 2277
4911.41 2131
4912.07 2217
4912.73 2098
4913.39 2132
4914.05 2096
4914.71 2021
4915.38 1961
4916.04 1988
4916.70 1989
4917.36 1935
4918.02 1914
4918.68 1947
4919.35 1948
4920.01 1889
4920.67 1835
4921.33 1878
4921.99 1899
4922.66 1835
4923.32 1832
4923.98 1837
4924.64 1839
4925.31 1833
4925.97 1841
4926.63 1886
4927.29 1870
4927.96 1918
4928.62 1880
4929.28 1894
4929.94 1966
4930.61 1934
4931.27 1939
4931.93 1979
4932.59 1957
4933.26 1985
4933.92 1988
4934.58 2042
4935.25 2050
4935.91 2029
4936.57 1995
4937.24 2044
4937.90 2023
4938.56 2045
4939.23 1980
4939.89 1965
4940.55 1957
4941.22 1976
4941.88 1983
4942.54 1984
4943.21 1995
4943.87 1981
4944.53 1994
4945.20 2018
4945.86 1935
4946.52 1976
4947.19 1984
4947.85 1981
4948.52 1946
4949.18 1953
4949.84 1959
4950.51 1963
4951.17 1984
4951.84 1918
4952.50 1878
4953.17 1885
4953.83 1876
4954.49 1951
4955.16 1948
4955.82 1932
4956.49 1915
4957.15 1926
4957.82 1929
4958.48 1993
4959.15 1971
4959.81 2014
4960.47 2087
4961.14 2138
4961.80 2238
4962.47 2383
4963.13 2576
4963.80 2623
4964.46 2581
4965.13 2566
4965.79 2572
4966.46 2469
4967.12 2375
4967.79 2252
4968.45 2227
4969.12 2253
4969.79 2262
4970.45 2218
4971.12 2260
4971.78 2243
4972.45 2209
4973.11 2231
4973.78 2285
4974.44 2261
4975.11 2280
4975.78 2334
4976.44 2480
4977.11 2479
4977.77 2509
4978.44 2537
4979.11 2594
4979.77 2476
4980.44 2490
4981.10 2604
4981.77 2568
4982.44 2776
4983.10 3019
4983.77 3151
4984.43 3264
4985.10 3423
4985.77 3261
4986.43 3241
4987.10 3144
4987.77 2871
4988.43 2770
4989.10 2539
4989.77 2419
4990.43 2260
4991.10 2151
4991.77 2168
4992.43 2107
4993.10 2055
4993.77 2060
4994.43 1971
4995.10 1898
4995.77 1945
4996.44 1919
4997.10 1874
4997.77 1829
4998.44 1883
4999.10 1814
4999.77 1840
5000.44 1776
5001.11 1745
5001.77 1770
5002.44 1723
5003.11 1711
5003.78 1755
5004.44 1775
5005.11 1858
5005.78 1834
5006.45 1838
5007.12 1815
5007.78 1803
5008.45 1812
5009.12 1891
5009.79 1849
5010.46 1841
5011.12 1925
5011.79 1864
5012.46 1869
5013.13 1836
5013.80 1865
5014.47 1872
5015.13 1841
5015.80 1900
5016.47 1910
5017.14 1945
5017.81 1982
5018.48 2064
5019.14 2193
5019.81 2385
5020.48 2494
5021.15 2578
5021.82 2790
5022.49 2821
5023.16 2841
5023.83 2796
5024.50 2702
5025.16 2584
5025.83 2431
5026.50 2410
5027.17 2270
5027.84 2125
5028.51 2053
5029.18 1995
5029.85 1923
5030.52 1872
5031.19 1884
5031.86 1849
5032.53 1799
5033.20 1925
5033.87 1882
5034.54 1749
5035.21 1835
5035.88 1822
5036.54 1834
5037.21 1758
5037.88 1765
5038.55 1773
5039.22 1740
5039.89 1755
5040.56 1791
5041.23 1768
5041.90 1796
5042.58 1785
5043.25 1785
5043.92 1769
5044.59 1832
5045.26 1814
5045.93 1834
5046.60 1772
5047.27 1792
5047.94 1783
5048.61 1803
5049.28 1855
5049.95 1861
5050.62 1818
5051.29 1826
5051.96 1786
5052.63 1784
5053.30 1778
5053.98 1770
5054.65 1752
5055.32 1794
5055.99 1755
5056.66 1829
5057.33 1768
5058.00 1808
5058.67 1876
5059.34 1810
5060.02 1850
5060.69 1926
5061.36 1911
5062.03 1886
5062.70 1877
5063.37 1852
5064.04 1941
5064.72 1921
5065.39 1819
5066.06 1809
5066.73 1764
5067.40 1820
5068.08 1770
5068.75 1770
5069.42 1784
5070.09 1802
5070.76 1792
5071.44 1768
5072.11 1813
5072.78 1818
5073.45 1832
5074.12 1866
5074.80 1836
5075.47 1883
5076.14 1992
5076.81 2030
5077.49 2035
5078.16 2078
5078.83 2178
5079.50 2221
5080.18 2072
5080.85 1995
5081.52 2024
5082.20 1949
5082.87 1958
5083.54 1928
5084.21 1888
5084.89 1916
5085.56 1914
5086.23 1933
5086.91 1921
5087.58 2005
5088.25 2077
5088.93 2239
5089.60 2314
5090.27 2359
5090.95 2353
5091.62 2393
5092.29 2401
5092.97 2459
5093.64 2362
5094.31 2401
5094.99 2307
5095.66 2190
5096.34 2110
5097.01 2048
5097.68 2073
5098.36 1942
5099.03 1965
5099.70 1965
5100.38 1980
5101.05 2010
5101.73 1997
5102.40 2127
5103.08 2210
5103.75 2197
5104.42 2184
5105.10 2209
5105.77 2174
5106.45 2154
5107.12 2022
5107.80 2000
5108.47 1982
5109.15 1922
5109.82 1975
5110.49 1901
5111.17 1833
5111.84 1815
5112.52 1863
5113.19 1907
5113.87 1874
5114.54 1865
5115.22 1841
5115.89 1870
5116.57 1948
5117.24 1882
5117.92 1882
5118.59 1917
5119.27 1910
5119.94 1973
5120.62 1931
5121.30 1965
5121.97 1927
5122.65 1868
5123.32 1827
5124.00 1802
5124.67 1852
5125.35 1861
5126.02 1835
5126.70 1802
5127.38 1827
5128.05 1975
5128.73 1996
5129.40 1996
5130.08 1989
5130.76 2002
5131.43 2129
5132.11 2175
5132.78 2196
5133.46 2210
5134.14 2188
5134.81 2128
5135.49 2076
5136.17 2017
5136.84 2023
5137.52 1938
5138.20 1934
5138.87 1956
5139.55 1960
5140.22 1859
5140.90 1933
5141.58 1852
5142.26 1800
5142.93 1840
5143.61 1842
5144.29 1879
5144.96 1828
5145.64 1870
5146.32 1864
5146.99 1896
5147.67 1930
5148.35 1892
5149.03 1879
5149.70 1848
5150.38 1913
5151.06 1861
5151.73 1824
5152.41 1833
5153.09 1854
5153.77 1804
5154.44 1777
5155.12 1790
5155.80 1806
5156.48 1760
5157.16 1769
5157.83 1779
5158.51 1724
5159.19 1759
5159.87 1740
5160.55 1670
5161.22 1701
5161.90 1723
5162.58 1672
5163.26 1673
5163.94 1689
5164.61 1737
5165.29 1684
5165.97 1703
5166.65 1678
5167.33 1675
5168.01 1699
5168.68 1654
5169.36 1625
5170.04 1618
5170.72 1660
5171.40 1681
5172.08 1661
5172.76 1690
5173.44 1648
5174.11 1615
5174.79 1694
5175.47 1676
5176.15 1686
5176.83 1609
5177.51 1586
5178.19 1635
5178.87 1667
5179.55 1603
5180.23 1692
5180.91 1638
5181.58 1690
5182.26 1670
5182.94 1668
5183.62 1628
5184.30 1658
5184.98 1609
5185.66 1628
5186.34 1626
5187.02 1612
5187.70 1648
5188.38 1575
5189.06 1631
5189.74 1602
5190.42 1618
5191.10 1641
5191.78 1588
5192.46 1624
5193.14 1658
5193.82 1652
5194.50 1648
5195.18 1655
5195.86 1638
5196.54 1671
5197.22 1705
5197.90 1696
5198.58 1643
5199.26 1662
5199.94 1708
5200.63 1717
5201.31 1712
5201.99 1760
5202.67 1730
5203.35 1768
5204.03 1791
5204.71 1713
5205.39 1846
5206.07 1846
5206.75 1859
5207.43 1889
5208.11 1916
5208.80 1978
5209.48 2119
5210.16 2067
5210.84 2119
5211.52 2157
5212.20 2230
5212.88 2190
5213.57 2200
5214.25 2210
5214.93 2209
5215.61 2214
5216.29 2189
5216.97 2135
5217.66 2081
5218.34 2117
5219.02 2179
5219.70 2130
5220.38 1999
5221.06 2054
5221.75 2116
5222.43 2118
5223.11 2101
5223.79 2096
5224.47 2010
5225.16 1998
5225.84 2065
5226.52 1934
5227.20 1904
5227.89 1919
5228.57 1969
5229.25 1888
5229.93 1891
5230.62 1905
5231.30 1883
5231.98 1910
5232.66 1900
5233.35 1889
5234.03 1850
5234.71 1772
5235.40 1783
5236.08 1802
5236.76 1846
5237.44 1884
5238.13 1894
5238.81 1935
5239.49 1972
5240.18 1946
5240.86 1883
5241.54 1863
5242.23 1868
5242.91 1878
5243.59 1872
5244.28 1849
5244.96 1835
5245.64 1820
5246.33 1928
5247.01 1863
5247.70 1864
5248.38 1880
5249.06 1956
5249.75 1970
5250.43 2048
5251.11 2104
5251.80 2050
5252.48 2004
5253.17 1961
5253.85 1927
5254.53 1943
5255.22 1896
5255.90 1859
5256.59 1869
5257.27 1849
5257.96 1862
5258.64 1864
5259.32 1934
5260.01 1925
5260.69 2029
5261.38 2001
5262.06 2041
5262.75 2160
5263.43 2103
5264.12 2144
5264.80 2043
5265.49 2079
5266.17 2054
5266.86 1977
5267.54 1922
5268.23 1967
5268.91 2007
5269.60 1891
5270.28 1935
5270.97 1882
5271.65 1923
5272.34 1929
5273.02 1934
5273.71 1939
5274.39 1941
5275.08 1989
5275.76 2029
5276.45 2044
5277.14 2104
5277.82 2135
5278.51 2281
5279.19 2352
5279.88 2422
5280.56 2404
5281.25 2476
5281.94 2460
5282.62 2357
5283.31 2280
5283.99 2122
5284.68 2101
5285.37 2013
5286.05 2007
5286.74 1956
5287.43 1965
5288.11 1967
5288.80 2047
5289.48 2047
5290.17 2055
5290.86 2007
5291.54 2021
5292.23 2047
5292.92 2010
5293.60 2049
5294.29 2001
5294.98 2057
5295.66 2064
5296.35 2078
5297.04 2211
5297.72 2204
5298.41 2307
5299.10 2366
5299.79 2357
5300.47 2446
5301.16 2709
5301.85 2775
5302.53 2728
5303.22 2620
5303.91 2604
5304.60 2519
5305.28 2528
5305.97 2409
5306.66 2396
5307.35 2425
5308.03 2415
5308.72 2422
5309.41 2416
5310.10 2458
5310.78 2510
5311.47 2606
5312.16 2603
5312.85 2519
5313.54 2437
5314.22 2413
5314.91 2487
5315.60 2478
5316.29 2465
5316.98 2576
5317.66 2586
5318.35 2645
5319.04 2736
5319.73 2871
5320.42 2938
5321.11 2943
5321.80 2880
5322.48 2869
5323.17 2744
5323.86 2674
5324.55 2666
5325.24 2719
5325.93 2787
5326.62 2769
5327.30 2778
5327.99 2816
5328.68 2885
5329.37 2922
5330.06 3007
5330.75 3156
5331.44 3173
5332.13 3129
5332.82 3207
5333.51 3350
5334.20 3349
5334.88 3343
5335.57 3384
5336.26 3327
5336.95 3314
5337.64 3260
5338.33 3272
5339.02 3387
5339.71 3436
5340.40 3539
5341.09 3751
5341.78 3646
5342.47 3723
5343.16 3859
5343.85 4031
5344.54 4113
5345.23 4471
5345.92 4918
5346.61 5538
5347.30 6617
5347.99 8109
5348.68 9558
5349.37 11065
5350.06 12273
5350.75 13017
5351.44 12950
5352.13 12572
5352.82 11424
5353.51 10266
5354.20 8983
5354.90 7597
5355.59 6430
5356.28 5483
5356.97 4672
5357.66 4049
5358.35 3578
5359.04 3311
5359.73 3116
5360.42 3046
5361.11 2912
5361.80 2867
5362.49 2863
5363.19 2878
5363.88 2872
5364.57 2771
5365.26 2791
5365.95 2895
5366.64 2826
5367.33 2758
5368.03 2608
5368.72 2588
5369.41 2474
5370.10 2418
5370.79 2397
5371.48 2277
5372.18 2190
5372.87 2256
5373.56 2237
5374.25 2204
5374.94 2275
5375.63 2325
5376.33 2346
5377.02 2269
5377.71 2401
5378.40 2427
5379.10 2466
5379.79 2459
5380.48 2482
5381.17 2479
5381.86 2375
5382.56 2402
5383.25 2413
5383.94 2397
5384.63 2482
5385.33 2555
5386.02 2584
5386.71 2706
5387.40 2785
5388.10 2945
5388.79 3058
5389.48 3128
5390.18 3169
5390.87 3064
5391.56 3030
5392.26 2919
5392.95 2814
5393.64 2744
5394.33 2620
5395.03 2671
5395.72 2628
5396.41 2496
5397.11 2438
5397.80 2382
5398.49 2444
5399.19 2433
5399.88 2338
5400.58 2341
5401.27 2333
5401.96 2346
5402.66 2294
5403.35 2360
5404.04 2362
5404.74 2346
5405.43 2381
5406.13 2347
5406.82 2372
5407.51 2308
5408.21 2289
5408.90 2300
5409.60 2266
5410.29 2278
5410.98 2238
5411.68 2191
5412.37 2215
5413.07 2165
5413.76 2190
5414.46 2201
5415.15 2178
5415.84 2170
5416.54 2089
5417.23 2129
5417.93 2172
5418.62 2196
5419.32 2168
5420.01 2166
5420.71 2197
5421.40 2235
5422.10 2194
5422.79 2242
5423.49 2294
5424.18 2201
5424.88 2208
5425.57 2249
5426.27 2219
5426.96 2188
5427.66 2213
5428.35 2246
5429.05 2110
5429.74 2086
5430.44 2174
5431.14 2134
5431.83 2093
5432.53 2123
5433.22 2115
5433.92 2099
5434.61 2096
5435.31 2258
5436.01 2270
5436.70 2337
5437.40 2313
5438.09 2243
5438.79 2256
5439.49 2263
5440.18 2216
5440.88 2146
5441.57 2079
5442.27 2185
5442.97 2256
5443.66 2237
5444.36 2261
5445.06 2315
5445.75 2289
5446.45 2271
5447.15 2310
5447.84 2313
5448.54 2311
5449.24 2410
5449.93 2348
5450.63 2386
5451.33 2484
5452.02 2419
5452.72 2463
5453.42 2357
5454.11 2192
5454.81 2200
5455.51 2198
5456.20 2190
5456.90 2177
5457.60 2178
5458.30 2204
5458.99 2160
5459.69 2226
5460.39 2200
5461.09 2222
5461.78 2230
5462.48 2251
5463.18 2390
5463.88 2313
5464.57 2266
5465.27 2252
5465.97 2302
5466.67 2285
5467.36 2271
5468.06 2328
5468.76 2307
5469.46 2384
5470.16 2326
5470.85 2374
5471.55 2404
5472.25 2473
5472.95 2547
5473.65 2502
5474.35 2499
5475.04 2461
5475.74 2468
5476.44 2506
5477.14 2705
5477.84 2792
5478.54 2985
5479.23 3229
5479.93 3463
5480.63 3541
5481.33 3518
5482.03 3386
5482.73 3295
5483.43 3030
5484.13 2878
5484.83 2803
5485.52 2825
5486.22 2722
5486.92 2793
5487.62 2768
5488.32 2739
5489.02 2745
5489.72 2787
5490.42 2768
5491.12 2746
5491.82 2881
5492.52 2969
5493.22 2997
5493.92 2984
5494.62 3009
5495.31 3017
5496.01 3059
5496.71 3069
5497.41 3293
5498.11 3543
5498.81 4031
5499.51 4587
5500.21 4913
5500.91 5121
5501.61 5143
5502.31 4841
5503.01 4459
5503.71 3988
5504.41 3709
5505.11 3429
5505.81 3182
5506.51 3091
5507.22 2999
5507.92 2915
5508.62 2815
5509.32 2866
5510.02 2827
5510.72 2824
5511.42 2652
5512.12 2614
5512.82 2838
5513.52 2729
5514.22 2734
5514.92 2650
5515.62 2599
5516.32 2586
5517.03 2592
5517.73 2609
5518.43 2651
5519.13 2669
5519.83 2670
5520.53 2731
5521.23 2676
5521.93 2616
5522.63 2556
5523.34 2433
5524.04 2387
5524.74 2269
5525.44 2222
5526.14 2206
5526.84 2188
5527.55 2150
5528.25 2125
5528.95 2132
5529.65 2085
5530.35 2117
5531.05 2091
5531.76 2075
5532.46 2024
5533.16 2078
5533.86 2126
5534.56 2136
5535.27 2099
5535.97 2117
5536.67 2158
5537.37 2162
5538.08 2095
5538.78 2083
5539.48 2132
5540.18 2125
5540.89 2010
5541.59 2075
5542.29 1988
5542.99 2067
5543.70 2089
5544.40 2122
5545.10 2093
5545.80 2135
5546.51 2109
5547.21 2163
5547.91 2139
5548.62 2104
5549.32 2054
5550.02 2018
5550.73 2101
5551.43 2045
5552.13 2044
5552.84 1991
5553.54 2000
5554.24 2010
5554.95 1964
5555.65 1964
5556.35 1990
5557.06 1964
5557.76 2016
5558.46 1975
5559.17 1998
5559.87 2053
5560.57 1987
5561.28 2006
5561.98 2093
5562.69 2166
5563.39 2167
5564.09 2123
5564.80 2151
5565.50 2189
5566.21 2231
5566.91 2204
5567.61 2184
5568.32 2140
5569.02 2129
5569.73 2100
5570.43 2070
5571.14 2117
5571.84 2120
5572.54 2080
5573.25 2118
5573.95 2234
5574.66 2217
5575.36 2186
5576.07 2195
5576.77 2184
5577.48 2170
5578.18 2233
5578.89 2281
5579.59 2267
5580.30 2163
5581.00 2082
5581.71 2102
5582.41 2000
5583.12 2039
5583.82 2009
5584.53 2000
5585.23 1947
5585.94 1988
5586.64 1987
5587.35 1957
5588.06 1892
5588.76 1897
5589.47 1909
5590.17 1870
5590.88 1833
5591.58 1846
5592.29 1857
5592.99 1897
5593.70 1888
5594.41 1913
5595.11 1910
5595.82 1837
5596.52 1889
5597.23 1882
5597.94 1891
5598.64 1802
5599.35 1849
5600.06 1883
5600.76 1838
5601.47 1828
5602.17 1914
5602.88 1988
5603.59 1981
5604.29 1960
5605.00 1874
5605.71 1928
5606.41 1897
5607.12 1858
5607.83 1843
5608.53 1868
5609.24 1897
5609.95 1849
5610.65 1855
5611.36 1857
5612.07 1825
5612.78 1875
5613.48 1855
5614.19 1874
5614.90 1866
5615.60 1837
5616.31 1810
5617.02 1833
5617.73 1809
5618.43 1846
5619.14 1818
5619.85 1734
5620.56 1803
5621.26 1824
5621.97 1835
5622.68 1806
5623.39 1837
5624.09 1835
5624.80 1847
5625.51 1823
5626.22 1834
5626.93 1814
5627.63 1799
5628.34 1814
5629.05 1920
5629.76 1877
5630.47 1831
5631.17 1844
5631.88 1881
5632.59 1883
5633.30 1839
5634.01 1853
5634.72 1840
5635.42 1879
5636.13 1929
5636.84 1913
5637.55 1933
5638.26 2043
5638.97 2056
5639.68 2081
5640.39 2078
5641.09 2131
5641.80 2087
5642.51 2055
5643.22 2060
5643.93 2047
5644.64 2030
5645.35 2055
5646.06 1988
5646.77 2024
5647.48 1955
5648.19 1973
5648.89 1933
5649.60 1977
5650.31 2082
5651.02 2123
5651.73 2038
5652.44 2069
5653.15 2109
5653.86 2106
5654.57 2193
5655.28 2221
5655.99 2239
5656.70 2342
5657.41 2342
5658.12 2356
5658.83 2326
5659.54 2260
5660.25 2305
5660.96 2167
5661.67 2150
5662.38 2078
5663.09 2129
5663.80 2151
5664.51 2108
5665.22 2152
5665.93 2140
5666.64 2085
5667.35 2166
5668.06 2197
5668.77 2174
5669.48 2276
5670.19 2335
5670.91 2469
5671.62 2502
5672.33 2282
5673.04 2350
5673.75 2276
5674.46 2291
5675.17 2148
5675.88 2142
5676.59 2169
5677.30 2181
5678.01 2148
5678.73 2135
5679.44 2168
5680.15 2138
5680.86 2083
5681.57 2146
5682.28 2167
5682.99 2065
5683.71 2056
5684.42 2096
5685.13 2100
5685.84 2084
5686.55 2114
5687.26 2042
5687.98 2070
5688.69 2162
5689.40 2180
5690.11 2081
5690.82 2110
5691.54 2183
5692.25 2104
5692.96 2084
5693.67 2071
5694.38 2027
5695.10 2034
5695.81 2004
5696.52 1996
5697.23 1998
5697.95 2026
5698.66 1989
5699.37 2037
5700.08 1861
5700.80 1907
5701.51 1925
5702.22 1921
5702.93 1942
5703.65 1990
5704.36 1971
5705.07 1912
5705.78 1989
5706.50 1962
5707.21 1981
5707.92 2038
5708.64 2008
5709.35 1998
5710.06 2023
5710.78 2003
5711.49 2018
5712.20 1966
5712.92 2024
5713.63 1999
5714.34 1995
5715.06 2012
5715.77 1996
5716.48 2016
5717.20 2035
5717.91 2067
5718.62 2052
5719.34 2082
5720.05 2066
5720.77 2119
5721.48 2152
5722.19 2122
5722.91 2149
5723.62 2189
5724.33 2167
5725.05 2116
5725.76 2174
5726.48 2220
5727.19 2271
5727.91 2277
5728.62 2175
5729.33 2276
5730.05 2250
5730.76 2287
5731.48 2318
5732.19 2240
5732.91 2250
5733.62 2319
5734.34 2361
5735.05 2403
5735.77 2390
5736.48 2410
5737.20 2409
5737.91 2429
5738.63 2414
5739.34 2461
5740.06 2429
5740.77 2430
5741.49 2406
5742.20 2406
5742.92 2502
5743.63 2539
5744.35 2514
5745.06 2497
5745.78 2504
5746.49 2561
5747.21 2484
5747.92 2600
5748.64 2762
5749.35 2775
5750.07 2795
5750.79 2916
5751.50 3140
5752.22 3332
5752.93 3423
5753.65 3615
5754.36 3744
5755.08 3836
5755.80 3759
5756.51 3597
5757.23 3473
5757.95 3477
5758.66 3401
5759.38 3171
5760.09 3192
5760.81 3166
5761.53 3032
5762.24 3026
5762.96 2973
5763.68 3035
5764.39 3040
5765.11 3000
5765.83 2973
5766.54 3068
5767.26 3106
5767.98 3116
5768.69 3189
5769.41 3198
5770.13 3218
5770.84 3363
5771.56 3348
5772.28 3366
5772.99 3407
5773.71 3497
5774.43 3442
5775.15 3463
5775.86 3531
5776.58 3613
5777.30 3636
5778.01 3744
5778.73 3889
5779.45 3979
5780.17 3907
5780.88 4022
5781.60 4052
5782.32 4154
5783.04 4153
5783.76 4398
5784.47 4295
5785.19 4356
5785.91 4459
5786.63 4581
5787.34 4744
5788.06 4812
5788.78 5032
5789.50 5276
5790.22 5621
5790.94 5893
5791.65 6121
5792.37 6438
5793.09 6592
5793.81 6816
5794.53 6866
5795.25 7165
5795.96 7979
5796.68 9296
5797.40 11121
5798.12 13723
5798.84 17160
5799.56 21067
5800.28 23703
5800.99 24722
5801.71 23800
5802.43 21531
5803.15 18416
5803.87 15743
5804.59 13200
5805.31 11394
5806.03 10395
5806.75 9591
5807.47 9339
5808.18 9145
5808.90 9076
5809.62 8855
5810.34 8667
5811.06 8474
5811.78 8437
5812.50 8502
5813.22 8399
5813.94 8438
5814.66 8495
5815.38 8609
5816.10 8390
5816.82 8188
5817.54 8144
5818.26 8006
5818.98 7833
5819.70 7600
5820.42 7398
5821.14 7063
5821.86 6782
5822.58 6464
5823.30 6182
5824.02 5894
5824.74 5742
5825.46 5466
5826.18 5404
5826.90 5199
5827.62 5003
5828.34 4970
5829.06 4815
5829.78 4727
5830.50 4687
5831.22 4549
5831.95 4602
5832.67 4462
5833.39 4430
5834.11 4224
5834.83 4201
5835.55 4138
5836.27 4206
5836.99 4176
5837.71 4259
5838.43 4275
5839.15 4295
5839.88 4361
5840.60 4228
5841.32 4126
5842.04 4024
5842.76 4000
5843.48 3888
5844.20 3886
5844.93 3807
5845.65 3662
5846.37 3639
5847.09 3733
5847.81 3671
5848.53 3731
5849.26 3681
5849.98 3633
5850.70 3703
5851.42 3621
5852.14 3611
5852.87 3562
5853.59 3549
5854.31 3597
5855.03 3517
5855.75 3411
5856.48 3528
5857.20 3567
5857.92 3506
5858.64 3523
5859.37 3461
5860.09 3417
5860.81 3430
5861.53 3338
5862.26 3346
5862.98 3365
5863.70 3371
5864.42 3272
5865.15 3192
5865.87 3237
5866.59 3211
5867.31 3257
5868.04 3261
5868.76 3323
5869.48 3227
5870.21 3259
5870.93 3385
5871.65 3430
5872.38 3371
5873.10 3371
5873.82 3426
5874.55 3377
5875.27 3314
5875.99 3218
5876.72 3172
5877.44 3292
5878.16 3226
5878.89 3178
5879.61 3080
5880.33 3103
5881.06 3049
5881.78 3045
5882.51 3002
5883.23 3061
5883.95 3033
5884.68 3030
5885.40 3048
5886.13 3133
5886.85 3088
5887.57 3079
5888.30 3047
5889.02 3051
5889.75 2887
5890.47 2950
5891.20 2818
5891.92 2794
5892.64 2883
5893.37 2769
5894.09 2751
5894.82 2702
5895.54 2709
5896.27 2702
5896.99 2660
5897.72 2684
5898.44 2637
5899.17 2685
5899.89 2601
5900.62 2595
5901.34 2589
5902.07 2637
5902.79 2581
5903.52 2548
5904.24 2621
5904.97 2586
5905.69 2539
5906.42 2512
5907.14 2570
5907.87 2539
5908.59 2497
5909.32 2455
5910.04 2477
5910.77 2439
5911.50 2465
5912.22 2474
5912.95 2480
5913.67 2414
5914.40 2505
5915.12 2558
5915.85 2497
5916.58 2494
5917.30 2548
5918.03 2511
5918.75 2523
5919.48 2436
5920.21 2482
5920.93 2454
5921.66 2528
5922.39 2564
5923.11 2563
5923.84 2593
5924.56 2632
5925.29 2626
5926.02 2595
5926.74 2694
5927.47 2602
5928.20 2561
5928.92 2698
5929.65 2645
5930.38 2677
5931.10 2748
5931.83 2760
5932.56 2829
5933.28 2928
5934.01 3076
5934.74 3203
5935.47 3412
5936.19 3495
5936.92 3504
5937.65 3519
5938.37 3485
5939.10 3385
5939.83 3319
5940.56 3271
5941.28 3244
5942.01 3162
5942.74 3277
5943.47 3284
5944.19 3227
5944.92 3279
5945.65 3254
5946.38 3244
5947.11 3268
5947.83 3338
5948.56 3486
5949.29 3563
5950.02 3798
5950.74 4152
5951.47 4218
5952.20 4428
5952.93 4401
5953.66 4321
5954.39 4300
5955.11 4036
5955.84 3934
5956.57 3846
5957.30 3889
5958.03 3929
5958.76 3912
5959.48 3947
5960.21 3878
5960.94 3976
5961.67 4007
5962.40 3968
5963.13 4098
5963.86 4333
5964.59 4622
5965.31 5074
5966.04 5432
5966.77 5697
5967.50 5779
5968.23 5868
5968.96 5654
5969.69 5405
5970.42 5085
5971.15 4796
5971.88 4610
5972.61 4455
5973.34 4532
5974.06 4408
5974.79 4386
5975.52 4350
5976.25 4442
5976.98 4493
5977.71 4454
5978.44 4502
5979.17 4578
5979.90 4704
5980.63 4809
5981.36 4882
5982.09 4912
5982.82 4921
5983.55 4791
5984.28 4840
5985.01 4858
5985.74 4940
5986.47 4942
5987.20 4933
5987.93 4766
5988.66 4867
5989.39 4867
5990.12 4967
5990.85 4886
5991.58 4983
5992.32 5086
5993.05 5008
5993.78 5097
5994.51 5050
5995.24 5071
5995.97 5134
5996.70 5156
5997.43 5157
5998.16 5178
5998.89 5172
5999.62 5182
6000.35 5156
6001.09 4970
6001.82 4852
6002.55 4943
6003.28 4812
6004.01 4809
6004.74 4955
6005.47 5146
6006.20 5182
6006.94 5441
6007.67 6015
6008.40 6793
6009.13 7616
6009.86 8564
6010.59 9663
6011.33 10678
6012.06 11607
6012.79 12126
6013.52 12215
6014.25 11999
6014.98 11345
6015.72 10705
6016.45 9926
6017.18 8924
6017.91 7931
6018.64 7019
6019.38 6340
6020.11 5610
6020.84 5170
6021.57 4806
6022.31 4450
6023.04 4230
6023.77 4020
6024.50 3930
6025.24 3884
6025.97 3792
6026.70 3659
6027.43 3650
6028.17 3539
6028.90 3516
6029.63 3404
6030.37 3405
6031.10 3303
6031.83 3226
6032.56 3186
6033.30 3183
6034.03 3144
6034.76 3170
6035.50 3217
6036.23 3223
6036.96 3263
6037.70 3218
6038.43 3313
6039.16 3374
6039.90 3349
6040.63 3401
6041.36 3404
6042.10 3410
6042.83 3419
6043.56 3357
6044.30 3401
6045.03 3478
6045.77 3442
6046.50 3481
6047.23 3461
6047.97 3465
6048.70 3652
6049.44 3870
6050.17 3840
6050.90 3883
6051.64 3935
6052.37 3994
6053.11 3986
6053.84 3965
6054.57 3896
6055.31 3904
6056.04 3879
6056.78 3667
6057.51 3716
6058.25 3723
6058.98 3573
6059.72 3585
6060.45 3577
6061.19 3517
6061.92 3568
6062.66 3523
6063.39 3428
6064.13 3428
6064.86 3408
6065.60 3485
6066.33 3461
6067.07 3366
6067.80 3344
6068.54 3312
6069.27 3248
6070.01 3184
6070.74 3172
6071.48 3144
6072.21 3101
6072.95 3059
6073.68 3003
6074.42 3024
6075.15 2968
6075.89 2967
6076.63 3011
6077.36 2921
6078.10 3004
6078.83 3055
6079.57 2892
6080.30 2848
6081.04 2856
6081.78 2824
6082.51 2800
6083.25 2819
6083.98 2775
6084.72 2785
6085.46 2729
6086.19 2731
6086.93 2711
6087.67 2744
6088.40 2719
6089.14 2731
6089.88 2845
6090.61 2851
6091.35 2862
6092.09 2820
6092.82 2874
6093.56 2796
6094.30 2684
6095.03 2699
6095.77 2756
6096.51 2811
6097.24 2693
6097.98 2685
6098.72 2651
6099.45 2619
6100.19 2621
6100.93 2589
6101.67 2619
6102.40 2601
6103.14 2589
6103.88 2576
6104.61 2587
6105.35 2660
6106.09 2626
6106.83 2572
6107.56 2632
6108.30 2673
6109.04 2706
6109.78 2745
6110.51 2710
6111.25 2668
6111.99 2586
6112.73 2657
6113.47 2647
6114.20 2596
6114.94 2732
6115.68 2750
6116.42 2600
6117.16 2670
6117.89 2652
6118.63 2664
6119.37 2666
6120.11 2767
6120.85 2854
6121.59 2896
6122.32 2884
6123.06 2909
6123.80 2957
6124.54 2896
6125.28 2916
6126.02 2799
6126.76 2862
6127.49 2868
6128.23 2873
6128.97 2841
6129.71 2793
6130.45 2806
6131.19 2939
6131.93 2918
6132.67 2871
6133.41 2787
6134.15 2804
6134.88 2884
6135.62 2930
6136.36 2991
6137.10 3029
6137.84 3072
6138.58 3071
6139.32 3086
6140.06 3084
6140.80 3006
6141.54 3009
6142.28 3007
6143.02 2958
6143.76 2976
6144.50 2950
6145.24 3020
6145.98 3030
6146.72 3107
6147.46 3137
6148.20 3068
6148.94 3105
6149.68 3108
6150.42 3159
6151.16 3190
6151.90 3258
6152.64 3286
6153.38 3324
6154.12 3298
6154.86 3302
6155.60 3388
6156.34 3354
6157.08 3417
6157.82 3404
6158.56 3353
6159.30 3354
6160.04 3407
6160.78 3475
6161.52 3622
6162.27 3783
6163.01 4013
6163.75 4172
6164.49 4451
6165.23 4628
6165.97 4735
6166.71 4823
6167.45 4898
6168.19 4832
6168.94 4869
6169.68 4741
6170.42 4605
6171.16 4558
6171.90 4532
6172.64 4417
6173.38 4422
6174.13 4410
6174.87 4342
6175.61 4318
6176.35 4365
6177.09 4351
6177.83 4274
6178.58 4463
6179.32 4509
6180.06 4608
6180.80 4770
6181.54 4673
6182.28 4752
6183.03 4745
6183.77 4791
6184.51 4717
6185.25 4724
6186.00 4740
6186.74 4804
6187.48 4956
6188.22 4892
6188.97 5105
6189.71 5255
6190.45 5405
6191.19 5603
6191.94 5698
6192.68 5740
6193.42 5959
6194.16 5858
6194.91 5902
6195.65 5913
6196.39 5739
6197.13 5825
6197.88 5885
6198.62 5946
6199.36 5769
6200.11 5805
6200.85 5918
6201.59 5982
6202.34 6339
6203.08 6920
6203.82 7786
6204.57 9208
6205.31 11124
6206.05 14116
6206.80 17248
6207.54 20532
6208.28 23194
6209.03 24498
6209.77 24930
6210.52 24319
6211.26 22525
6212.00 19952
6212.75 17654
6213.49 15133
6214.23 12969
6214.98 11212
6215.72 9480
6216.47 8463
6217.21 7528
6217.95 6795
6218.70 6259
6219.44 6016
6220.19 5832
6220.93 5751
6221.68 5903
6222.42 6098
6223.17 6328
6223.91 6403
6224.65 6549
6225.40 6600
6226.14 6378
6226.89 5976
6227.63 5548
6228.38 5166
6229.12 4876
6229.87 4536
6230.61 4238
6231.36 4138
6232.10 4091
6232.85 3960
6233.59 3880
6234.34 3824
6235.08 3885
6235.83 4012
6236.57 3942
6237.32 3976
6238.06 4070
6238.81 4092
6239.56 4148
6240.30 4116
6241.05 4227
6241.79 4300
6242.54 4264
6243.28 4324
6244.03 4375
6244.77 4626
6245.52 4838
6246.27 5073
6247.01 5482
6247.76 5819
6248.50 6022
6249.25 6165
6250.00 6095
6250.74 5720
6251.49 5508
6252.23 5303
6252.98 5048
6253.73 4910
6254.47 4848
6255.22 4709
6255.97 4599
6256.71 4661
6257.46 4688
6258.21 4628
6258.95 4580
6259.70 4711
6260.45 4625
6261.19 4604
6261.94 4634
6262.69 4577
6263.43 4534
6264.18 4559
6264.93 4698
6265.67 4925
6266.42 5153
6267.17 5397
6267.92 5628
6268.66 5854
6269.41 5843
6270.16 5743
6270.90 5647
6271.65 5357
6272.40 5155
6273.15 5092
6273.89 5378
6274.64 5467
6275.39 5606
6276.14 5782
6276.89 5796
6277.63 5735
6278.38 5670
6279.13 5429
6279.88 5262
6280.62 4966
6281.37 4709
6282.12 4544
6282.87 4351
6283.62 4146
6284.36 4043
6285.11 3943
6285.86 3955
6286.61 4032
6287.36 4247
6288.11 4243
6288.85 4346
6289.60 4372
6290.35 4273
6291.10 4203
6291.85 4148
6292.60 3938
6293.35 3925
6294.09 3842
6294.84 3789
6295.59 3737
6296.34 3639
6297.09 3478
6297.84 3490
6298.59 3574
6299.34 3586
6300.09 3617
6300.83 3629
6301.58 3802
6302.33 3792
6303.08 3826
6303.83 3816
6304.58 3776
6305.33 3730
6306.08 3715
6306.83 3656
6307.58 3660
6308.33 3483
6309.08 3378
6309.83 3400
6310.58 3405
6311.33 3398
6312.08 3432
6312.83 3453
6313.58 3434
6314.33 3396
6315.08 3365
6315.83 3344
6316.58 3403
6317.33 3391
6318.08 3328
6318.83 3233
6319.58 3226
6320.33 3237
6321.08 3161
6321.83 3088
6322.58 3024
6323.33 2945
6324.08 2913
6324.83 2904
6325.58 2923
6326.33 2925
6327.08 2920
6327.83 2998
6328.58 2876
6329.33 2902
6330.08 2930
6330.84 2836
6331.59 2863
6332.34 2844
6333.09 2770
6333.84 2815
6334.59 2816
6335.34 2811
6336.09 2789
6336.84 2841
6337.60 2763
6338.35 2788
6339.10 2745
6339.85 2697
6340.60 2781
6341.35 2791
6342.10 2703
6342.86 2744
6343.61 2821
6344.36 2674
6345.11 2667
6345.86 2794
6346.61 2744
6347.37 2805
6348.12 2779
6348.87 2795
6349.62 2886
6350.37 2922
6351.13 2899
6351.88 2980
6352.63 3024
6353.38 3094
6354.14 3112
6354.89 3028
6355.64 2966
6356.39 2957
6357.14 2946
6357.90 2845
6358.65 2828
6359.40 2804
6360.16 2843
6360.91 2776
6361.66 2867
6362.41 2840
6363.17 2760
6363.92 2707
6364.67 2695
6365.42 2778
6366.18 2814
6366.93 2867
6367.68 2832
6368.44 2930
6369.19 2888
6369.94 2926
6370.70 2974
6371.45 2878
6372.20 2800
6372.96 2765
6373.71 2758
6374.46 2746
6375.22 2762
6375.97 2737
6376.72 2751
6377.48 2741
6378.23 2751
6378.99 2799
6379.74 2832
6380.49 2772
6381.25 2897
6382.00 2772
6382.75 2733
6383.51 2878
6384.26 2822
6385.02 2748
6385.77 2844
6386.53 2905
6387.28 3132
6388.03 3269
6388.79 3385
6389.54 3393
6390.30 3574
6391.05 3455
6391.81 3350
6392.56 3199
6393.31 3109
6394.07 2981
6394.82 2850
6395.58 2651
6396.33 2679
6397.09 2703
6397.84 2662
6398.60 2562
6399.35 2417
6400.11 2513
6400.86 2473
6401.62 2439
6402.37 2434
6403.13 2395
6403.88 2450
6404.64 2471
6405.39 2487
6406.15 2532
6406.90 2602
6407.66 2484
6408.42 2506
6409.17 2583
6409.93 2581
6410.68 2517
6411.44 2518
6412.19 2489
6412.95 2416
6413.71 2453
6414.46 2386
6415.22 2417
6415.97 2399
6416.73 2455
6417.48 2427
6418.24 2448
6419.00 2405
6419.75 2415
6420.51 2355
6421.27 2332
6422.02 2408
6422.78 2477
6423.53 2459
6424.29 2499
6425.05 2520
6425.80 2408
6426.56 2420
6427.32 2474
6428.07 2402
6428.83 2353
6429.59 2326
6430.34 2380
6431.10 2341
6431.86 2318
6432.61 2311
6433.37 2291
6434.13 2323
6434.89 2295
6435.64 2357
6436.40 2414
6437.16 2419
6437.91 2377
6438.67 2360
6439.43 2337
6440.19 2404
6440.94 2434
6441.70 2323
6442.46 2336
6443.22 2283
6443.97 2365
6444.73 2373
6445.49 2367
6446.25 2291
6447.00 2326
6447.76 2327
6448.52 2330
6449.28 2369
6450.04 2386
6450.79 2350
6451.55 2338
6452.31 2315
6453.07 2317
6453.83 2343
6454.58 2373
6455.34 2411
6456.10 2394
6456.86 2370
6457.62 2378
6458.38 2307
6459.13 2370
6459.89 2422
6460.65 2410
6461.41 2389
6462.17 2454
6462.93 2337
6463.69 2391
6464.44 2423
6465.20 2431
6465.96 2412
6466.72 2420
6467.48 2426
6468.24 2388
6469.00 2459
6469.76 2466
6470.52 2494
6471.28 2493
6472.03 2573
6472.79 2550
6473.55 2592
6474.31 2621
6475.07 2531
6475.83 2480
6476.59 2525
6477.35 2523
6478.11 2571
6478.87 2613
6479.63 2640
6480.39 2634
6481.15 2658
6481.91 2687
6482.67 2721
6483.43 2769
6484.19 2832
6484.95 2888
6485.71 2836
6486.47 2925
6487.23 2882
6487.99 2933
6488.75 2921
6489.51 3005
6490.27 2989
6491.03 2980
6491.79 3044
6492.55 3095
6493.31 3246
6494.07 3368
6494.83 3378
6495.59 3299
6496.35 3318
6497.11 3337
6497.87 3312
6498.64 3363
6499.40 3390
6500.16 3319
6500.92 3314
6501.68 3311
6502.44 3327
6503.20 3404
6503.96 3360
6504.72 3347
6505.48 3403
6506.25 3455
6507.01 3509
6507.77 3540
6508.53 3645
6509.29 3729
6510.05 3765
6510.81 3790
6511.57 3733
6512.34 3715
6513.10 3831
6513.86 3837
6514.62 3724
6515.38 3801
6516.15 3758
6516.91 3712
6517.67 3838
6518.43 3903
6519.19 4099
6519.95 4154
6520.72 4322
6521.48 4522
6522.24 4766
6523.00 5116
6523.77 5849
6524.53 6515
6525.29 7471
6526.05 8157
6526.81 8670
6527.58 9081
6528.34 9055
6529.10 8668
6529.86 8202
6530.63 7572
6531.39 6908
6532.15 6347
6532.92 5772
6533.68 5240
6534.44 5013
6535.20 4780
6535.97 4517
6536.73 4271
6537.49 4115
6538.26 4001
6539.02 3912
6539.78 3804
6540.55 3687
6541.31 3607
6542.07 3466
6542.84 3370
6543.60 3342
6544.36 3300
6545.13 3275
6545.89 3206
6546.65 3139
6547.42 3214
6548.18 3134
6548.94 3094
6549.71 3059
6550.47 3213
6551.24 3201
6552.00 3234
6552.76 3322
6553.53 3366
6554.29 3390
6555.06 3279
6555.82 3388
6556.58 3461
6557.35 3496
6558.11 3528
6558.88 3540
6559.64 3594
6560.41 3658
6561.17 3708
6561.93 3735
6562.70 3800
6563.46 3804
6564.23 3915
6564.99 3970
6565.76 3995
6566.52 3906
6567.29 3939
6568.05 3943
6568.82 3889
6569.58 3893
6570.35 3811
6571.11 3830
6571.88 3887
6572.64 3946
6573.41 3918
6574.17 3887
6574.94 4030
6575.70 4039
6576.47 4062
6577.23 4126
6578.00 4153
6578.76 4184
6579.53 4310
6580.29 4339
6581.06 4465
6581.83 4615
6582.59 4682
6583.36 4644
6584.12 4630
6584.89 4618
6585.65 4592
6586.42 4571
6587.19 4464
6587.95 4411
6588.72 4520
6589.48 4660
6590.25 4945
6591.02 5436
6591.78 5923
6592.55 6470
6593.32 7095
6594.08 7232
6594.85 7321
6595.61 7299
6596.38 6942
6597.15 6709
6597.91 6273
6598.68 5804
6599.45 5435
6600.21 5046
6600.98 4667
6601.75 4477
6602.51 4260
6603.28 4047
6604.05 3895
6604.82 3910
6605.58 3821
6606.35 3701
6607.12 3707
6607.88 3766
6608.65 3667
6609.42 3662
6610.19 3682
6610.95 3584
6611.72 3584
6612.49 3626
6613.25 3614
6614.02 3635
6614.79 3582
6615.56 3643
6616.32 3653
6617.09 3756
6617.86 3856
6618.63 3868
6619.40 3860
6620.16 3877
6620.93 3816
6621.70 3768
6622.47 3802
6623.24 3829
6624.00 3802
6624.77 3828
6625.54 3832
6626.31 3802
6627.08 3831
6627.84 3900
6628.61 3886
6629.38 4128
6630.15 4474
6630.92 4916
6631.69 5386
6632.46 5993
6633.22 6634
6633.99 7066
6634.76 7292
6635.53 7233
6636.30 6857
6637.07 6542
6637.84 6102
6638.61 5606
6639.37 5016
6640.14 4649
6640.91 4335
6641.68 4117
6642.45 3918
6643.22 3810
6643.99 3632
6644.76 3590
6645.53 3555
6646.30 3587
6647.07 3571
6647.84 3635
6648.61 3590
6649.37 3650
6650.14 3665
6650.91 3640
6651.68 3651
6652.45 3597
6653.22 3592
6653.99 3623
6654.76 3512
6655.53 3494
6656.30 3511
6657.07 3562
6657.84 3448
6658.61 3317
6659.38 3369
6660.15 3298
6660.92 3353
6661.69 3356
6662.46 3415
6663.23 3326
6664.00 3302
6664.77 3313
6665.55 3363
6666.32 3257
6667.09 3363
6667.86 3290
6668.63 3365
6669.40 3379
6670.17 3371
6670.94 3376
6671.71 3449
6672.48 3490
6673.25 3562
6674.02 3597
6674.79 3509
6675.57 3476
6676.34 3390
6677.11 3285
6677.88 3276
6678.65 3312
6679.42 3415
6680.19 3445
6680.96 3422
6681.74 3457
6682.51 3660
6683.28 3707
6684.05 3909
6684.82 4046
6685.59 4044
6686.37 4109
6687.14 3962
6687.91 3889
6688.68 3868
6689.45 3685
6690.22 3445
6691.00 3405
6691.77 3287
6692.54 3218
6693.31 3167
6694.08 3242
6694.86 3211
6695.63 3186
6696.40 3147
6697.17 3212
6697.95 3144
6698.72 3044
6699.49 3097
6700.26 3099
6701.04 3111
6701.81 3098
6702.58 3155
6703.35 3174
6704.13 3097
6704.90 3076
6705.67 3075
6706.44 2971
6707.22 2952
6707.99 2956
6708.76 2960
6709.54 3029
6710.31 2955
6711.08 2901
6711.86 2921
6712.63 2979
6713.40 2981
6714.17 3005
6714.95 2958
6715.72 2922
6716.50 2937
6717.27 2951
6718.04 2908
6718.82 2821
6719.59 2807
6720.36 2892
6721.14 2948
6721.91 2969
6722.68 2928
6723.46 2839
6724.23 2813
6725.01 2861
6725.78 2835
6726.55 2843
6727.33 2857
6728.10 2886
6728.88 2895
6729.65 2992
6730.42 2981
6731.20 2978
6731.97 2985
6732.75 3074
6733.52 2983
6734.30 3080
6735.07 3111
6735.84 3116
6736.62 3081
6737.39 3118
6738.17 3096
6738.94 3142
6739.72 3060
6740.49 3150
6741.27 3173
6742.04 3174
6742.82 3127
6743.59 3093
6744.37 3139
6745.14 3241
6745.92 3313
6746.69 3266
6747.47 3319
6748.24 3576
6749.02 3660
6749.79 3777
6750.57 3975
6751.34 4206
6752.12 4360
6752.90 4390
6753.67 4388
6754.45 4278
6755.22 4026
6756.00 3831
6756.77 3669
6757.55 3510
6758.33 3487
6759.10 3334
6759.88 3201
6760.65 3189
6761.43 3122
6762.20 3123
6762.98 3100
6763.76 3116
6764.53 3060
6765.31 3038
6766.09 3077
6766.86 3094
6767.64 3158
6768.41 3096
6769.19 3111
6769.97 3056
6770.74 3022
6771.52 2983
6772.30 2942
6773.07 2883
6773.85 2870
6774.63 2934
6775.40 2819
6776.18 2766
6776.96 2821
6777.74 2864
6778.51 2887
6779.29 2950
6780.07 2938
6780.84 2912
6781.62 2954
6782.40 2934
6783.17 2793
6783.95 2825
6784.73 2790
6785.51 2774
6786.28 2776
6787.06 2726
6787.84 2608
6788.62 2636
6789.39 2672
6790.17 2653
6790.95 2686
6791.73 2696
6792.51 2727
6793.28 2752
6794.06 2702
6794.84 2624
6795.62 2656
6796.39 2530
6797.17 2666
6797.95 2719
6798.73 2656
6799.51 2674
6800.29 2688
6801.06 2749
6801.84 2725
6802.62 2697
6803.40 2839
6804.18 2965
6804.96 3055
6805.73 3134
6806.51 3014
6807.29 2960
6808.07 2942
6808.85 2843
6809.63 2859
6810.41 2814
6811.18 2820
6811.96 2815
6812.74 2755
6813.52 2679
6814.30 2666
6815.08 2792
6815.86 2825
6816.64 2798
6817.42 2768
6818.20 2815
6818.98 2835
6819.76 2796
6820.53 2844
6821.31 2768
6822.09 2781
6822.87 2727
6823.65 2731
6824.43 2794
6825.21 2740
6825.99 2769
6826.77 2702
6827.55 2787
6828.33 2773
6829.11 2766
6829.89 2702
6830.67 2610
6831.45 2658
6832.23 2644
6833.01 2664
6833.79 2676
6834.57 2638
6835.35 2627
6836.13 2617
6836.91 2586
6837.69 2634
6838.47 2522
6839.25 2529
6840.03 2517
6840.81 2506
6841.59 2509
6842.37 2549
6843.16 2585
6843.94 2727
6844.72 2669
6845.50 2741
6846.28 2998
6847.06 3238
6847.84 3703
6848.62 4200
6849.40 4700
6850.18 4990
6850.96 5222
6851.75 5022
6852.53 4900
6853.31 4623
6854.09 4349
6854.87 4037
6855.65 3698
6856.43 3478
6857.22 3337
6858.00 3144
6858.78 3054
6859.56 2973
6860.34 2822
6861.12 2875
6861.90 2837
6862.69 2842
6863.47 2929
6864.25 3064
6865.03 3114
6865.81 3060
6866.60 3134
6867.38 3216
6868.16 3218
6868.94 3194
6869.72 3038
6870.51 2926
6871.29 2912
6872.07 2836
6872.85 2911
6873.64 2795
6874.42 2785
6875.20 2804
6875.98 2809
6876.77 2869
6877.55 2998
6878.33 3098
6879.11 3052
6879.90 3079
6880.68 3204
6881.46 3169
6882.25 3177
6883.03 3323
6883.81 3416
6884.59 3646
6885.38 4055
6886.16 4453
6886.94 4909
6887.73 5148
6888.51 5236
6889.29 5229
6890.08 4964
6890.86 4551
6891.64 4245
6892.43 3953
6893.21 3697
6893.99 3575
6894.78 3497
6895.56 3463
6896.35 3435
6897.13 3307
6897.91 3277
6898.70 3263
6899.48 3367
6900.26 3369
6901.05 3353
6901.83 3344
6902.62 3321
6903.40 3282
6904.18 3268
6904.97 3249
6905.75 3321
6906.54 3393
6907.32 3324
6908.11 3264
6908.89 3176
6909.67 3160
6910.46 3129
6911.24 3075
6912.03 3019
6912.81 3022
6913.60 2999
6914.38 2972
6915.17 2961
6915.95 2994
6916.74 3049
6917.52 3026
6918.31 2926
6919.09 2847
6919.88 2979
6920.66 2917
6921.45 2933
6922.23 2955
6923.02 2913
6923.80 2892
6924.59 2977
6925.37 2991
6926.16 3019
6926.94 2900
6927.73 3012
6928.51 3114
6929.30 2993
6930.09 3025
6930.87 2965
6931.66 2983
6932.44 2913
6933.23 2992
6934.01 2949
6934.80 2948
6935.59 2999
6936.37 3010
6937.16 3115
6937.94 3186
6938.73 3239
6939.52 3244
6940.30 3358
6941.09 3475
6941.88 3424
6942.66 3537
6943.45 3528
6944.23 3681
6945.02 3720
6945.81 3688
6946.59 3755
6947.38 3845
6948.17 3921
6948.95 3962
6949.74 3965
6950.53 3834
6951.31 3964
6952.10 3966
6952.89 3881
6953.67 3942
6954.46 3947
6955.25 4051
6956.04 4227
6956.82 4203
6957.61 4272
6958.40 4232
6959.18 4308
6959.97 4322
6960.76 4312
6961.55 4270
6962.33 4416
6963.12 4197
6963.91 4249
6964.70 4308
6965.48 4349
6966.27 4413
6967.06 4468
6967.85 4607
6968.63 4680
6969.42 4758
6970.21 4882
6971.00 4797
6971.79 4790
6972.57 4927
6973.36 4957
6974.15 5068
6974.94 4997
6975.73 4942
6976.52 5064
6977.30 5210
6978.09 5301
6978.88 5393
6979.67 5678
6980.46 6186
6981.25 6933
6982.03 7938
6982.82 9062
6983.61 10315
6984.40 11338
6985.19 12196
6985.98 12410
6986.77 12376
6987.55 11809
6988.34 11143
6989.13 10253
6989.92 9379
6990.71 8639
6991.50 8017
6992.29 7425
6993.08 7103
6993.87 6956
6994.66 7208
6995.45 7703
6996.24 8647
6997.02 9848
6997.81 11233
6998.60 12328
6999.39 13011
7000.18 13349
7000.97 13227
7001.76 12513
7002.55 11292
7003.34 10285
7004.13 9118
7004.92 8065
7005.71 7221
7006.50 6349
7007.29 5776
7008.08 5333
7008.87 4947
7009.66 4761
7010.45 4604
7011.24 4561
7012.03 4530
7012.82 4598
7013.61 4595
7014.40 4585
7015.19 4593
7015.98 4608
7016.77 4512
7017.56 4348
7018.35 4290
7019.15 4098
7019.94 4100
7020.73 4101
7021.52 4017
7022.31 4057
7023.10 4206
7023.89 4119
7024.68 4055
7025.47 4101
7026.26 4162
7027.05 4089
7027.85 4165
7028.64 4156
7029.43 4162
7030.22 4215
7031.01 4006
7031.80 3890
7032.59 3961
7033.38 4059
7034.18 4046
7034.97 4132
7035.76 4315
7036.55 4354
7037.34 4546
7038.13 4508
7038.93 4540
7039.72 4472
7040.51 4542
7041.30 4654
7042.09 4796
7042.89 4777
7043.68 4702
7044.47 4698
7045.26 4811
7046.05 4814
7046.85 4990
7047.64 5204
7048.43 5567
7049.22 6110
7050.01 6331
7050.81 6416
7051.60 6364
7052.39 6199
7053.18 5863
7053.98 5596
7054.77 5394
7055.56 5146
7056.36 5004
7057.15 5046
7057.94 4975
7058.73 4930
7059.53 4961
7060.32 4924
7061.11 4893
7061.91 4929
7062.70 4828
7063.49 4958
7064.29 4841
7065.08 4865
7065.87 5037
7066.66 4887
7067.46 4924
7068.25 4997
7069.04 4951
7069.84 4955
7070.63 4952
7071.43 4980
7072.22 4878
7073.01 4877
7073.81 4775
7074.60 4709
7075.39 4666
7076.19 4673
7076.98 4699
7077.78 4725
7078.57 4685
7079.36 4759
7080.16 4791
7080.95 4880
7081.75 5052
7082.54 5121
7083.33 5404
7084.13 5760
7084.92 6484
7085.72 7103
7086.51 7828
7087.31 8509
7088.10 8801
7088.90 8692
7089.69 8389
7090.48 7797
7091.28 7140
7092.07 6516
7092.87 5863
7093.66 5410
7094.46 5086
7095.25 4562
7096.05 4230
7096.84 4049
7097.64 3816
7098.43 3752
7099.23 3716
7100.02 3616
7100.82 3681
7101.61 3554
7102.41 3634
7103.20 3627
7104.00 3508
7104.80 3443
7105.59 3360
7106.39 3278
7107.18 3193
7107.98 3068
7108.77 3014
7109.57 2889
7110.36 2933
7111.16 2851
7111.96 2921
7112.75 2899
7113.55 2858
7114.34 2927
7115.14 2931
7115.94 2995
7116.73 2960
7117.53 2967
7118.32 2927
7119.12 2916
7119.92 2951
7120.71 2946
7121.51 2980
7122.31 2923
7123.10 3014
7123.90 3008
7124.70 2994
7125.49 3147
7126.29 3187
7127.09 3045
7127.88 3100
7128.68 3079
7129.48 3052
7130.27 3017
7131.07 2989
7131.87 2964
7132.66 2926
7133.46 2856
7134.26 2892
7135.06 2850
7135.85 2864
7136.65 2855
7137.45 2919
7138.24 2902
7139.04 2912
7139.84 2901
7140.64 2987
7141.43 2983
7142.23 2989
7143.03 3022
7143.83 3028
7144.62 3071
7145.42 3003
7146.22 2948
7147.02 2908
7147.82 2913
7148.61 2897
7149.41 2857
7150.21 2842
7151.01 2730
7151.81 2742
7152.60 2784
7153.40 2697
7154.20 2691
7155.00 2733
7155.80 2784
7156.59 2731
7157.39 2711
7158.19 2716
7158.99 2655
7159.79 2623
7160.59 2580
7161.39 2585
7162.18 2571
7162.98 2586
7163.78 2542
7164.58 2545
7165.38 2554
7166.18 2572
7166.98 2526
7167.78 2520
7168.57 2543
7169.37 2491
7170.17 2517
7170.97 2496
7171.77 2492
7172.57 2457
7173.37 2418
7174.17 2375
7174.97 2333
7175.77 2262
7176.57 2315
7177.37 2316
7178.17 2308
7178.97 2255
7179.77 2367
7180.56 2288
7181.36 2329
7182.16 2363
7182.96 2346
7183.76 2309
7184.56 2303
7185.36 2337
7186.16 2282
7186.96 2304
7187.76 2327
7188.56 2338
7189.36 2260
7190.16 2224
7190.96 2218
7191.76 2250
7192.57 2217
7193.37 2187
7194.17 2181
7194.97 2161
7195.77 2146
7196.57 2199
7197.37 2170
7198.17 2195
7198.97 2201
7199.77 2224
7200.57 2290
7201.37 2239
7202.17 2213
7202.97 2175
7203.77 2202
7204.58 2244
7205.38 2177
7206.18 2187
7206.98 2160
7207.78 2208
7208.58 2223
7209.38 2224
7210.18 2246
7210.99 2233
7211.79 2216
7212.59 2172
7213.39 2181
7214.19 2177
7214.99 2129
7215.79 2193
7216.60 2231
7217.40 2213
7218.20 2200
7219.00 2253
7219.80 2228
7220.60 2176
7221.41 2265
7222.21 2269
7223.01 2237
7223.81 2217
7224.62 2251
7225.42 2206
7226.22 2215
7227.02 2144
7227.82 2172
7228.63 2156
7229.43 2202
7230.23 2160
7231.03 2181
7231.84 2226
7232.64 2304
7233.44 2247
7234.24 2218
7235.05 2173
7235.85 2205
7236.65 2302
7237.45 2289
7238.26 2332
7239.06 2387
7239.86 2384
7240.67 2310
7241.47 2274
7242.27 2286
7243.08 2321
7243.88 2293
7244.68 2214
7245.49 2236
7246.29 2216
7247.09 2292
7247.90 2241
7248.70 2266
7249.50 2249
7250.31 2275
7251.11 2276
7251.91 2314
7252.72 2334
7253.52 2389
7254.32 2323
7255.13 2268
7255.93 2288
7256.74 2292
7257.54 2235
7258.34 2341
7259.15 2347
7259.95 2383
7260.76 2461
7261.56 2402
7262.36 2388
7263.17 2414
7263.97 2423
7264.78 2431
7265.58 2482
7266.39 2514
7267.19 2544
7268.00 2534
7268.80 2583
7269.60 2628
7270.41 2615
7271.21 2617
7272.02 2726
7272.82 2795
7273.63 2809
7274.43 2776
7275.24 2744
7276.04 2816
7276.85 2805
7277.65 2873
7278.46 2957
7279.26 2973
7280.07 3178
7280.87 3360
7281.68 3563
7282.48 3879
7283.29 4230
7284.09 4346
7284.90 4405
7285.71 4414
7286.51 4383
7287.32 4048
7288.12 3852
7288.93 3674
7289.73 3553
7290.54 3374
7291.35 3305
7292.15 3141
7292.96 3131
7293.76 3130
7294.57 3074
7295.38 3067
7296.18 3111
7296.99 3110
7297.79 3166
7298.60 3229
7299.41 3291
7300.21 3333
7301.02 3370
7301.82 3475
7302.63 3531
7303.44 3630
7304.24 3701
7305.05 3641
7305.86 3621
7306.66 3768
7307.47 3860
7308.28 3922
7309.08 4045
7309.89 4150
7310.70 4184
7311.50 4158
7312.31 4120
7313.12 4195
7313.93 4177
7314.73 4209
7315.54 4500
7316.35 5172
7317.15 5759
7317.96 6373
7318.77 7068
7319.58 7394
7320.38 7706
7321.19 7896
7322.00 7769
7322.81 7332
7323.61 6719
7324.42 6284
7325.23 5811
7326.04 5219
7326.84 4746
7327.65 4442
7328.46 4123
7329.27 3868
7330.08 3784
7330.88 3674
7331.69 3578
7332.50 3594
7333.31 3537
7334.12 3602
7334.92 3553
7335.73 3546
7336.54 3541
7337.35 3434
7338.16 3522
7338.97 3360
7339.78 3359
7340.58 3372
7341.39 3207
7342.20 3207
7343.01 3078
7343.82 3011
7344.63 3078
7345.44 3131
7346.24 3055
7347.05 3064
7347.86 3035
7348.67 3012
7349.48 3001
7350.29 2942
7351.10 2927
7351.91 2900
7352.72 2943
7353.53 2827
7354.34 2855
7355.14 2820
7355.95 2829
7356.76 2840
7357.57 2827
7358.38 2950
7359.19 3000
7360.00 2971
7360.81 3022
7361.62 2981
7362.43 2926
7363.24 2944
7364.05 2952
7364.86 3014
7365.67 2900
7366.48 2943
7367.29 2989
7368.10 2929
7368.91 2917
7369.72 2961
7370.53 2961
7371.34 3014
7372.15 2961
7372.96 3012
7373.77 3028
7374.58 3060
7375.39 3098
7376.20 3203
7377.01 3344
7377.82 3392
7378.63 3656
7379.44 3921
7380.26 4078
7381.07 4157
7381.88 4162
7382.69 4135
7383.50 3944
7384.31 3768
7385.12 3653
7385.93 3540
7386.74 3294
7387.55 3157
7388.36 3125
7389.18 3031
7389.99 2971
7390.80 3006
7391.61 2870
7392.42 2844
7393.23 2933
7394.04 2920
7394.86 3010
7395.67 3194
7396.48 3252
7397.29 3329
7398.10 3413
7398.91 3522
7399.73 3598
7400.54 3616
7401.35 3584
7402.16 3398
7402.97 3291
7403.79 3221
7404.60 3125
7405.41 3088
7406.22 3017
7407.03 2926
7407.85 2893
7408.66 2809
7409.47 2754
7410.28 2674
7411.10 2556
7411.91 2641
7412.72 2487
7413.53 2480
7414.35 2415
7415.16 2480
7415.97 2401
7416.78 2430
7417.60 2361
7418.41 2367
7419.22 2288
7420.03 2325
7420.85 2376
7421.66 2293
7422.47 2198
7423.29 2226
7424.10 2217
7424.91 2268
7425.73 2198
7426.54 2192
7427.35 2230
7428.17 2191
7428.98 2196
7429.79 2174
7430.61 2171
7431.42 2124
7432.23 2087
7433.05 2140
7433.86 2137
7434.67 2081
7435.49 2147
7436.30 2129
7437.12 2120
7437.93 2141
7438.74 2134
7439.56 2218
7440.37 2080
7441.18 2097
7442.00 2083
7442.81 2100
7443.63 2098
7444.44 2147
7445.26 2132
7446.07 2088
7446.88 2118
7447.70 2127
7448.51 2104
7449.33 2045
7450.14 2157
7450.96 2172
7451.77 2110
7452.59 2140
7453.40 2175
7454.22 2140
7455.03 2195
7455.85 2215
7456.66 2215
7457.47 2201
7458.29 2192
7459.10 2203
7459.92 2201
7460.74 2237
7461.55 2292
7462.37 2274
7463.18 2248
7464.00 2311
7464.81 2274
7465.63 2279
7466.44 2305
7467.26 2373
7468.07 2318
7468.89 2396
7469.70 2386
7470.52 2391
7471.34 2324
7472.15 2292
7472.97 2335
7473.78 2284
7474.60 2244
7475.41 2275
7476.23 2255
7477.05 2178
7477.86 2117
7478.68 2108
7479.49 2121
7480.31 2089
7481.13 2162
7481.94 2147
7482.76 2093
7483.58 2081
7484.39 2099
7485.21 2071
7486.03 2079
7486.84 2113
7487.66 2023
7488.48 2037
7489.29 2071
7490.11 2055
7490.93 2024
7491.74 2021
7492.56 1980
7493.38 2002
7494.19 1994
7495.01 1945
7495.83 1970
7496.64 2034
7497.46 2044
7498.28 1944
7499.10 1965
7499.91 1941
7500.73 1846
7501.55 1911
7502.36 1963
7503.18 1875
7504.00 1916
7504.82 1924
7505.63 1928
7506.45 1820
7507.27 1872
7508.09 1875
7508.90 1885
7509.72 1878
7510.54 1819
7511.36 1867
7512.18 1870
7512.99 1889
7513.81 1863
7514.63 1762
7515.45 1797
7516.27 1835
7517.08 1808
7517.90 1818
7518.72 1769
7519.54 1788
7520.36 1850
7521.18 1893
7521.99 1841
7522.81 1839
7523.63 1863
7524.45 1872
7525.27 1859
7526.09 1899
7526.91 1873
7527.72 1827
7528.54 1857
7529.36 1862
7530.18 1774
7531.00 1793
7531.82 1823
7532.64 1820
7533.46 1890
7534.28 1870
7535.10 1822
7535.91 1849
7536.73 1895
7537.55 1856
7538.37 1833
7539.19 1855
7540.01 1856
7540.83 1903
7541.65 1932
7542.47 1967
7543.29 1995
7544.11 1896
7544.93 1911
7545.75 1942
7546.57 1896
7547.39 1917
7548.21 1929
7549.03 1910
7549.85 1909
7550.67 1936
7551.49 1909
7552.31 1920
7553.13 1940
7553.95 1961
7554.77 1926
7555.59 1964
7556.41 1901
7557.23 1945
7558.05 2008
7558.87 1994
7559.69 2031
7560.51 2043
7561.33 2008
7562.15 2054
7562.97 2032
7563.79 2062
7564.61 2106
7565.44 2032
7566.26 2042
7567.08 2059
7567.90 2104
7568.72 2061
7569.54 1992
7570.36 2095
7571.18 2121
7572.00 2142
7572.82 2096
7573.65 2068
7574.47 2109
7575.29 2134
7576.11 2100
7576.93 2097
7577.75 2110
7578.57 2140
7579.40 2101
7580.22 2148
7581.04 2125
7581.86 2206
7582.68 2176
7583.50 2203
7584.33 2271
7585.15 2302
7585.97 2357
7586.79 2359
7587.61 2368
7588.44 2367
7589.26 2411
7590.08 2407
7590.90 2363
7591.72 2391
7592.55 2411
7593.37 2437
7594.19 2404
7595.01 2338
7595.84 2365
7596.66 2394
7597.48 2501
7598.30 2467
7599.13 2522
7599.95 2665
7600.77 2788
7601.59 2916
7602.42 3012
7603.24 3204
7604.06 3250
7604.89 3390
7605.71 3412
7606.53 3354
7607.36 3254
7608.18 3111
7609.00 3068
7609.82 3026
7610.65 2930
7611.47 2935
7612.29 2854
7613.12 2822
7613.94 2897
7614.77 2925
7615.59 3047
7616.41 3124
7617.24 3184
7618.06 3279
7618.88 3401
7619.71 3337
7620.53 3370
7621.35 3328
7622.18 3180
7623.00 3078
7623.83 3015
7624.65 2957
7625.47 2960
7626.30 3054
7627.12 3093
7627.95 3241
7628.77 3338
7629.60 3529
7630.42 3638
7631.24 3745
7632.07 3733
7632.89 3644
7633.72 3611
7634.54 3401
7635.37 3304
7636.19 3068
7637.02 2889
7637.84 2769
7638.67 2576
7639.49 2495
7640.31 2478
7641.14 2411
7641.96 2442
7642.79 2333
7643.61 2326
7644.44 2407
7645.26 2361
7646.09 2268
7646.92 2327
7647.74 2408
7648.57 2319
7649.39 2325
7650.22 2275
7651.04 2283
7651.87 2194
7652.69 2175
7653.52 2132
7654.34 2129
7655.17 2116
7656.00 2068
7656.82 2101
7657.65 2106
7658.47 2068
7659.30 2101
7660.12 2084
7660.95 2085
7661.78 2082
7662.60 2070
7663.43 2050
7664.25 2051
7665.08 2059
7665.91 2088
7666.73 2173
7667.56 2130
7668.39 2091
7669.21 2068
7670.04 2056
7670.87 2027
7671.69 2046
7672.52 2039
7673.35 1982
7674.17 1986
7675.00 1968
7675.83 1984
7676.65 1932
7677.48 1983
7678.31 2043
7679.13 2008
7679.96 1955
7680.79 1962
7681.61 2048
7682.44 2075
7683.27 2157
7684.10 2234
7684.92 2165
7685.75 2178
7686.58 2240
7687.40 2211
7688.23 2222
7689.06 2119
7689.89 2124
7690.71 2104
7691.54 2104
7692.37 2139
7693.20 2165
7694.03 2146
7694.85 2188
7695.68 2187
7696.51 2260
7697.34 2437
7698.16 2483
7698.99 2419
7699.82 2462
7700.65 2411
7701.48 2339
7702.31 2245
7703.13 2250
7703.96 2203
7704.79 2175
7705.62 2129
7706.45 2105
7707.28 2067
7708.10 2017
7708.93 2011
7709.76 2033
7710.59 2004
7711.42 2031
7712.25 1994
7713.08 1983
7713.90 1993
7714.73 2058
7715.56 2016
7716.39 2029
7717.22 2051
7718.05 2000
7718.88 1972
7719.71 1940
7720.54 1943
7721.37 1914
7722.20 1948
7723.02 2023
7723.85 1980
7724.68 1904
7725.51 1927
7726.34 1923
7727.17 1968
7728.00 1934
7728.83 1915
7729.66 1889
7730.49 1984
7731.32 1991
7732.15 1980
7732.98 1965
7733.81 1914
7734.64 1960
7735.47 1986
7736.30 1939
7737.13 1929
7737.96 1945
7738.79 1974
7739.62 1981
7740.45 1920
7741.28 1905
7742.11 1969
7742.94 2011
7743.77 2084
7744.60 2088
7745.43 2195
7746.26 2387
7747.09 2413
7747.92 2421
7748.75 2398
7749.59 2427
7750.42 2394
7751.25 2274
7752.08 2285
7752.91 2295
7753.74 2323
7754.57 2290
7755.40 2391
7756.23 2451
7757.06 2531
7757.90 2563
7758.73 2470
7759.56 2454
7760.39 2363
7761.22 2303
7762.05 2257
7762.88 2161
7763.71 2125
7764.55 2069
7765.38 1989
7766.21 1959
7767.04 1936
7767.87 1883
7768.70 1874
7769.54 1879
7770.37 1876
7771.20 1834
7772.03 1904
7772.86 2003
7773.70 2078
7774.53 2230
7775.36 2319
7776.19 2434
7777.02 2549
7777.86 2545
7778.69 2530
7779.52 2445
7780.35 2343
7781.19 2228
7782.02 2179
7782.85 2153
7783.68 2067
7784.52 2077
7785.35 2044
7786.18 1960
7787.01 1913
7787.85 1847
7788.68 1855
7789.51 1932
7790.35 1853
7791.18 1896
7792.01 1938
7792.84 1939
7793.68 1952
7794.51 1986
7795.34 1929
7796.18 1862
7797.01 1815
7797.84 1828
7798.68 1786
7799.51 1814
7800.34 1791
7801.18 1795
7802.01 1844
7802.84 1831
7803.68 1858
7804.51 1862
7805.35 1890
7806.18 1886
7807.01 1923
7807.85 1978
7808.68 1950
7809.51 1990
7810.35 2060
7811.18 1956
7812.02 2023
7812.85 2048
7813.68 2103
7814.52 2100
7815.35 2196
7816.19 2136
7817.02 2088
7817.86 2138
7818.69 2168
7819.52 2247
7820.36 2268
7821.19 2207
7822.03 2154
7822.86 2224
7823.70 2302
7824.53 2292
7825.37 2332
7826.20 2351
7827.04 2328
7827.87 2363
7828.71 2362
7829.54 2318
7830.38 2261
7831.21 2209
7832.05 2317
7832.88 2247
7833.72 2289
7834.55 2287
7835.39 2238
7836.22 2250
7837.06 2242
7837.89 2177
7838.73 2230
7839.57 2176
7840.40 2125
7841.24 2122
7842.07 2003
7842.91 2021
7843.74 2045
7844.58 2042
7845.42 2032
7846.25 2012
7847.09 1996
7847.92 2011
7848.76 2018
7849.60 2038
7850.43 2026
7851.27 2007
7852.10 2039
7852.94 1995
7853.78 1972
7854.61 2010
7855.45 2058
7856.29 2141
7857.12 2123
7857.96 2111
7858.79 2099
7859.63 2056
7860.47 2110
7861.30 2110
7862.14 2004
7862.98 2060
7863.81 2102
7864.65 2001
7865.49 2068
7866.33 2015
7867.16 2009
7868.00 2014
7868.84 2011
7869.67 2080
7870.51 2019
7871.35 2069
7872.19 2129
7873.02 2164
7873.86 2196
7874.70 2263
7875.54 2395
7876.37 2375
7877.21 2441
7878.05 2554
7878.89 2560
7879.72 2467
7880.56 2416
7881.40 2377
7882.24 2351
7883.07 2225
7883.91 2201
7884.75 2225
7885.59 2179
7886.43 2249
7887.26 2223
7888.10 2183
7888.94 2130
7889.78 2133
7890.62 2128
7891.45 2173
7892.29 2147
7893.13 2089
7893.97 2062
7894.81 2031
7895.65 2024
7896.49 2036
7897.32 2083
7898.16 2084
7899.00 2019
7899.84 2032
7900.68 2000
7901.52 1931
7902.36 1969
7903.20 1911
7904.03 1922
7904.87 1894
7905.71 1828
7906.55 1867
7907.39 1906
7908.23 1791
7909.07 1798
7909.91 1799
7910.75 1895
7911.59 1888
7912.43 1884
7913.27 1910
7914.11 1970
7914.94 1958
7915.78 2072
7916.62 2115
7917.46 2054
7918.30 1932
7919.14 1941
7919.98 1886
7920.82 1865
7921.66 1866
7922.50 1886
7923.34 1849
7924.18 1790
7925.02 1780
7925.86 1741
7926.70 1670
7927.54 1719
7928.38 1733
7929.22 1683
7930.06 1711
7930.90 1803
7931.74 1783
7932.59 1707
7933.43 1657
7934.27 1671
7935.11 1752
7935.95 1710
7936.79 1678
7937.63 1738
7938.47 1690
7939.31 1748
7940.15 1751
7940.99 1749
7941.83 1753
7942.67 1708
7943.52 1738
7944.36 1773
7945.20 1804
7946.04 1777
7946.88 1752
7947.72 1835
7948.56 1877
7949.40 1891
7950.25 1863
7951.09 1900
7951.93 1861
7952.77 1889
7953.61 2001
7954.45 2019
7955.29 1953
7956.14 1934
7956.98 1936
7957.82 2024
7958.66 1960
7959.50 1989
7960.35 2032
7961.19 2015
7962.03 1951
7962.87 2084
7963.71 2127
7964.56 2124
7965.40 2206
7966.24 2331
7967.08 2445
7967.93 2566
7968.77 2420
7969.61 2327
7970.45 2329
7971.29 2281
7972.14 2128
7972.98 2029
7973.82 1998
7974.67 1937
7975.51 1860
7976.35 1867
7977.19 1903
7978.04 1889
7978.88 1914
7979.72 1854
7980.57 1866
7981.41 1857
7982.25 1845
7983.09 1879
7983.94 1826
7984.78 1853
7985.62 1843
7986.47 1820
7987.31 1779
7988.15 1785
7989.00 1799
7989.84 1768
7990.68 1725
7991.53 1670
7992.37 1677
7993.22 1701
7994.06 1635
7994.90 1723
7995.75 1779
7996.59 1888
7997.43 1894
7998.28 1925
7999.12 2018
7999.97 2004
8000.81 2004
8001.65 2016
8002.50 1929
8003.34 1923
8004.19 1856
8005.03 1773
8005.88 1728
8006.72 1681
8007.57 1631
8008.41 1620
8009.25 1554
8010.10 1529
8010.94 1519
8011.79 1492
8012.63 1536
8013.48 1488
8014.32 1472
8015.17 1507
8016.01 1510
8016.86 1515
8017.70 1539
8018.55 1481
8019.39 1430
8020.24 1410
8021.08 1439
8021.93 1456
8022.77 1518
8023.62 1446
8024.46 1411
8025.31 1470
8026.15 1468
8027.00 1493
8027.84 1401
8028.69 1409
8029.54 1427
8030.38 1452
8031.23 1465
8032.07 1391
8032.92 1450
8033.76 1469
8034.61 1422
8035.46 1501
8036.30 1452
8037.15 1425
8037.99 1466
8038.84 1454
8039.69 1386
8040.53 1396
8041.38 1437
8042.22 1401
8043.07 1406
8043.92 1385
8044.76 1404
8045.61 1410
8046.46 1387
8047.30 1433
8048.15 1402
8049.00 1376
8049.84 1375
8050.69 1387
8051.54 1384
8052.38 1396
8053.23 1413
8054.08 1375
8054.92 1406
8055.77 1404
8056.62 1378
8057.46 1421
8058.31 1369
8059.16 1370
8060.01 1405
8060.85 1392
8061.70 1336
8062.55 1341
8063.40 1381
8064.24 1365
8065.09 1395
8065.94 1368
8066.79 1343
8067.63 1370
8068.48 1365
8069.33 1337
8070.18 1346
8071.02 1346
8071.87 1346
8072.72 1297
8073.57 1327
8074.42 1363
8075.26 1328
8076.11 1319
8076.96 1312
8077.81 1350
8078.66 1282
8079.50 1266
8080.35 1325
8081.20 1321
8082.05 1289
8082.90 1309
8083.75 1345
8084.59 1322
8085.44 1282
8086.29 1312
8087.14 1256
8087.99 1331
8088.84 1305
8089.69 1233
8090.53 1284
8091.38 1298
8092.23 1245
8093.08 1294
8093.93 1296
8094.78 1318
8095.63 1259
8096.48 1261
8097.33 1322
8098.18 1322
8099.02 1307
8099.87 1282
8100.72 1253
8101.57 1265
8102.42 1301
8103.27 1283
8104.12 1249
8104.97 1260
8105.82 1214
8106.67 1242
8107.52 1258
8108.37 1228
8109.22 1200
8110.07 1284
8110.92 1335
8111.77 1327
8112.62 1277
8113.47 1292
8114.32 1282
8115.17 1303
8116.02 1325
8116.87 1315
8117.72 1294
8118.57 1339
8119.42 1328
8120.27 1301
8121.12 1363
8121.97 1340
8122.82 1284
8123.67 1277
8124.52 1304
8125.37 1258
8126.22 1274
8127.07 1346
8127.93 1343
8128.78 1311
8129.63 1341
8130.48 1293
8131.33 1293
8132.18 1342
8133.03 1304
8133.88 1338
8134.73 1316
8135.58 1380
8136.44 1347
8137.29 1353
8138.14 1355
8138.99 1357
8139.84 1360
8140.69 1340
8141.54 1342
8142.39 1359
8143.25 1380
8144.10 1403
8144.95 1419
8145.80 1438
8146.65 1421
8147.50 1520
8148.36 1448
8149.21 1428
8150.06 1451
8150.91 1528
8151.76 1535
8152.62 1622
8153.47 1597
8154.32 1637
8155.17 1624
8156.02 1667
8156.88 1683
8157.73 1633
8158.58 1576
8159.43 1546
8160.29 1516
8161.14 1468
8161.99 1450
8162.84 1423
8163.70 1416
8164.55 1388
8165.40 1394
8166.25 1391
8167.11 1398
8167.96 1365
8168.81 1370
8169.67 1364
8170.52 1310
8171.37 1347
8172.23 1348
8173.08 1343
8173.93 1285
8174.78 1287
8175.64 1303
8176.49 1307
8177.34 1258
8178.20 1255
8179.05 1194
8179.90 1235
8180.76 1201
8181.61 1199
8182.47 1168
8183.32 1272
8184.17 1213
8185.03 1195
8185.88 1203
8186.73 1215
8187.59 1217
8188.44 1248
8189.30 1159
8190.15 1219
8191.00 1242
8191.86 1171
8192.71 1208
8193.57 1165
8194.42 1184
8195.27 1193
8196.13 1171
8196.98 1218
8197.84 1173
8198.69 1203
8199.55 1149
8200.40 1185
8201.26 1207
8202.11 1204
8202.96 1201
8203.82 1217
8204.67 1207
8205.53 1201
8206.38 1163
8207.24 1180
8208.09 1126
8208.95 1231
8209.80 1176
8210.66 1171
8211.51 1131
8212.37 1149
8213.22 1157
8214.08 1147
8214.93 1232
8215.79 1197
8216.65 1243
8217.50 1230
8218.36 1254
8219.21 1224
8220.07 1279
8220.92 1243
8221.78 1255
8222.63 1242
8223.49 1271
8224.35 1252
8225.20 1222
8226.06 1228
8226.91 1192
8227.77 1220
8228.63 1201
8229.48 1240
8230.34 1186
8231.19 1225
8232.05 1139
8232.91 1182
8233.76 1186
8234.62 1199
8235.47 1209
8236.33 1155
8237.19 1128
8238.04 1187
8238.90 1177
8239.76 1169
8240.61 1150
8241.47 1197
8242.33 1153
8243.18 1203
8244.04 1197
8244.90 1121
8245.75 1161
8246.61 1171
8247.47 1156
8248.33 1173
8249.18 1140
8250.04 1119
8250.90 1132
8251.75 1157
8252.61 1129
8253.47 1154
8254.33 1153
8255.18 1148
8256.04 1144
8256.90 1157
8257.76 1133
8258.61 1138
8259.47 1120
8260.33 1133
8261.19 1155
8262.04 1126
8262.90 1135
8263.76 1132
8264.62 1151
8265.48 1156
8266.33 1117
8267.19 1130
8268.05 1178
8268.91 1108
8269.77 1181
8270.62 1219
8271.48 1155
8272.34 1150
8273.20 1176
8274.06 1191
8274.92 1183
8275.77 1195
8276.63 1215
8277.49 1225
8278.35 1208
8279.21 1186
8280.07 1195
8280.93 1225
8281.78 1209
8282.64 1215
8283.50 1233
8284.36 1232
8285.22 1234
8286.08 1279
8286.94 1274
8287.80 1241
8288.66 1271
8289.51 1275
8290.37 1302
8291.23 1298
8292.09 1246
8292.95 1313
8293.81 1357
8294.67 1327
8295.53 1254
8296.39 1327
8297.25 1269
8298.11 1307
8298.97 1290
8299.83 1268
8300.69 1287
8301.55 1270
8302.41 1302
8303.27 1285
8304.13 1248
8304.99 1244
8305.85 1254
8306.71 1252
8307.57 1234
8308.43 1259
8309.29 1225
8310.15 1209
8311.01 1174
8311.87 1189
8312.73 1216
8313.59 1185
8314.45 1201
8315.31 1218
8316.17 1182
8317.03 1130
8317.89 1164
8318.75 1206
8319.61 1239
8320.47 1188
8321.33 1157
8322.20 1164
8323.06 1211
8323.92 1148
8324.78 1173
8325.64 1170
8326.50 1189
8327.36 1199
8328.22 1244
8329.08 1213
8329.94 1169
8330.81 1204
8331.67 1216
8332.53 1159
8333.39 1152
8334.25 1169
8335.11 1148
8335.97 1130
8336.84 1109
8337.70 1162
8338.56 1133
8339.42 1187
8340.28 1148
8341.15 1181
8342.01 1143
8342.87 1235
8343.73 1160
8344.59 1174
8345.45 1222
8346.32 1225
8347.18 1219
8348.04 1210
8348.90 1195
8349.77 1199
8350.63 1223
8351.49 1234
8352.35 1223
8353.22 1177
8354.08 1155
8354.94 1187
8355.80 1187
8356.67 1227
8357.53 1239
8358.39 1235
8359.25 1226
8360.12 1232
8360.98 1242
8361.84 1210
8362.71 1243
8363.57 1246
8364.43 1245
8365.29 1196
8366.16 1210
8367.02 1237
8367.88 1258
8368.75 1282
8369.61 1260
8370.47 1251
8371.34 1245
8372.20 1250
8373.06 1298
8373.93 1250
8374.79 1306
8375.65 1280
8376.52 1307
8377.38 1306
8378.25 1286
8379.11 1253
8379.97 1229
8380.84 1252
8381.70 1292
8382.56 1359
8383.43 1355
8384.29 1270
8385.16 1278
8386.02 1331
8386.89 1298
8387.75 1347
8388.61 1378
8389.48 1361
8390.34 1354
8391.21 1354
8392.07 1342
8392.94 1397
8393.80 1386
8394.67 1413
8395.53 1416
8396.39 1367
8397.26 1323
8398.12 1431
8398.99 1443
8399.85 1425
8400.72 1468
8401.58 1439
8402.45 1482
8403.31 1454
8404.18 1430
8405.04 1443
8405.91 1446
8406.77 1481
8407.64 1555
8408.50 1595
8409.37 1553
8410.24 1538
8411.10 1579
8411.97 1595
8412.83 1590
8413.70 1593
8414.56 1596
8415.43 1613
8416.29 1565
8417.16 1558
8418.03 1628
8418.89 1617
8419.76 1643
8420.62 1672
8421.49 1701
8422.36 1689
8423.22 1731
8424.09 1718
8424.95 1757
8425.82 1834
8426.69 1798
8427.55 1800
8428.42 1815
8429.28 1868
8430.15 1819
8431.02 1840
8431.88 1894
8432.75 1924
8433.62 1931
8434.48 2049
8435.35 2041
8436.22 2059
8437.08 2172
8437.95 2227
8438.82 2279
8439.68 2284
8440.55 2367
8441.42 2483
8442.29 2467
8443.15 2458
8444.02 2414
8444.89 2450
8445.75 2412
8446.62 2437
8447.49 2481
8448.36 2529
8449.22 2673
8450.09 2807
8450.96 3080
8451.83 3474
8452.69 3984
8453.56 4585
8454.43 5129
8455.30 5487
8456.16 5744
8457.03 5829
8457.90 5503
8458.77 5281
8459.64 4880
8460.50 4369
8461.37 3860
8462.24 3493
8463.11 3258
8463.98 2934
8464.84 2644
8465.71 2513
8466.58 2399
8467.45 2327
8468.32 2223
8469.19 2141
8470.05 2097
8470.92 2059
8471.79 1991
8472.66 1996
8473.53 1930
8474.40 1901
8475.27 1920
8476.13 1900
8477.00 1896
8477.87 1812
8478.74 1773
8479.61 1755
8480.48 1759
8481.35 1738
8482.22 1784
8483.09 1780
8483.96 1854
8484.82 1782
8485.69 1808
8486.56 1807
8487.43 1805
8488.30 1866
8489.17 1835
8490.04 1865
8490.91 1842
8491.78 1856
8492.65 1885
8493.52 1890
8494.39 1924
8495.26 1899
8496.13 1893
8497.00 1878
8497.87 1787
8498.74 1781
8499.61 1761
8500.48 1780
8501.35 1754
8502.22 1807
8503.09 1722
8503.96 1703
8504.83 1745
8505.70 1728
8506.57 1756
8507.44 1722
8508.31 1741
8509.18 1763
8510.05 1724
8510.92 1744
8511.79 1759
8512.66 1788
8513.53 1727
8514.40 1787
8515.27 1813
8516.15 1795
8517.02 1774
8517.89 1845
8518.76 1862
8519.63 1772
8520.50 1815
8521.37 1799
8522.24 1823
8523.11 1871
8523.98 1845
8524.86 1833
8525.73 1858
8526.60 1841
8527.47 1847
8528.34 1918
8529.21 1965
8530.08 1941
8530.96 1907
8531.83 1950
8532.70 1938
8533.57 1946
8534.44 1915
8535.31 1978
8536.19 1937
8537.06 1921
8537.93 1914
8538.80 1866
8539.67 1864
8540.55 1864
8541.42 1866
8542.29 1817
8543.16 1829
8544.03 1786
8544.91 1792
8545.78 1791
8546.65 1748
8547.52 1787
8548.40 1820
8549.27 1929
8550.14 2057
8551.01 2192
8551.89 2245
8552.76 2377
8553.63 2399
8554.51 2407
8555.38 2427
8556.25 2349
8557.12 2305
8558.00 2202
8558.87 2094
8559.74 2006
8560.62 1899
8561.49 1866
8562.36 1853
8563.24 1855
8564.11 1700
8564.98 1717
8565.86 1700
8566.73 1650
8567.60 1656
8568.48 1625
8569.35 1653
8570.22 1634
8571.10 1583
8571.97 1641
8572.84 1554
8573.72 1539
8574.59 1550
8575.46 1586
8576.34 1546
8577.21 1527
8578.09 1544
8578.96 1531
8579.83 1547
8580.71 1532
8581.58 1514
8582.46 1502
8583.33 1565
8584.21 1608
8585.08 1480
8585.95 1562
8586.83 1512
8587.70 1560
8588.58 1563
8589.45 1563
8590.33 1591
8591.20 1550
8592.08 1589
8592.95 1597
8593.83 1590
8594.70 1558
8595.58 1632
8596.45 1604
8597.33 1594
8598.20 1602
8599.08 1577
8599.95 1571
8600.83 1612
8601.70 1584
8602.58 1568
8603.45 1645
8604.33 1663
8605.20 1646
8606.08 1670
8606.95 1674
8607.83 1732
8608.70 1687
8609.58 1738
8610.45 1745
8611.33 1724
8612.21 1704
8613.08 1694
8613.96 1673
8614.83 1701
8615.71 1728
8616.59 1748
8617.46 1741
8618.34 1743
8619.21 1793
8620.09 1792
8620.97 1753
8621.84 1801
8622.72 1859
8623.59 1883
8624.47 1881
8625.35 1892
8626.22 1891
8627.10 1901
8627.98 1986
8628.85 1956
8629.73 1995
8630.61 1972
8631.48 2018
8632.36 2047
8633.24 1997
8634.11 1999
8634.99 2003
8635.87 2016
8636.74 2067
8637.62 2043
8638.50 2088
8639.37 2078
8640.25 2151
8641.13 2152
8642.01 2126
8642.88 2169
8643.76 2220
8644.64 2193
8645.52 2249
8646.39 2294
8647.27 2311
8648.15 2329
8649.03 2351
8649.90 2407
8650.78 2404
8651.66 2395
8652.54 2417
8653.41 2464
8654.29 2479
8655.17 2554
8656.05 2482
8656.93 2459
8657.80 2514
8658.68 2508
8659.56 2545
8660.44 2500
8661.32 2523
8662.19 2484
8663.07 2544
8663.95 2569
8664.83 2690
8665.71 2814
8666.59 2941
8667.46 3053
8668.34 3220
8669.22 3409
8670.10 3707
8670.98 3973
8671.86 4224
8672.74 4315
8673.62 4398
8674.49 4334
8675.37 4337
8676.25 4195
8677.13 3982
8678.01 3911
8678.89 3726
8679.77 3616
8680.65 3422
8681.53 3272
8682.41 3252
8683.29 3216
8684.16 3266
8685.04 3335
8685.92 3580
8686.80 3898
8687.68 4246
8688.56 4857
8689.44 5225
8690.32 5678
8691.20 6050
8692.08 6263
8692.96 6278
8693.84 6099
8694.72 5708
8695.60 5378
8696.48 5051
8697.36 4588
8698.24 4115
8699.12 3687
8700.00 3402
8700.88 3041
8701.76 2913
8702.64 2732
8703.52 2569
8704.40 2452
8705.28 2452
8706.16 2371
8707.04 2302
8707.92 2270
8708.80 2177
8709.69 2219
8710.57 2144
8711.45 2089
8712.33 2101
8713.21 2047
8714.09 2000
8714.97 2003
8715.85 1967
8716.73 1995
8717.61 1958
8718.49 1915
8719.38 1944
8720.26 2004
8721.14 2028
8722.02 1998
8722.90 1906
8723.78 1927
8724.66 2012
8725.54 1983
8726.43 2000
8727.31 2059
8728.19 2070
8729.07 2089
8729.95 2113
8730.83 2111
8731.72 2086
8732.60 2018
8733.48 2053
8734.36 2015
8735.24 1987
8736.13 1969
8737.01 1909
8737.89 1961
8738.77 1960
8739.65 1908
8740.54 1889
8741.42 1841
8742.30 1973
8743.18 1955
8744.07 1998
8744.95 1975
8745.83 1973
8746.71 1938
8747.60 1962
8748.48 2002
8749.36 2034
8750.24 2071
8751.13 2057
8752.01 2093
8752.89 2188
8753.77 2225
8754.66 2329
8755.54 2363
8756.42 2345
8757.31 2355
8758.19 2403
8759.07 2451
8759.96 2458
8760.84 2353
8761.72 2316
8762.61 2337
8763.49 2271
8764.37 2268
8765.26 2185
8766.14 2185
8767.02 2200
8767.91 2185
8768.79 2217
8769.67 2213
8770.56 2186
8771.44 2208
8772.32 2202
8773.21 2196
8774.09 2113
8774.98 2130
8775.86 2087
8776.74 2044
8777.63 2030
8778.51 2001
8779.40 1946
8780.28 1940
8781.17 1959
8782.05 1892
8782.93 1912
8783.82 1913
8784.70 1936
8785.59 1844
8786.47 1807
8787.36 1876
8788.24 1865
8789.13 1853
8790.01 1844
8790.89 1911
8791.78 1904
8792.66 1884
8793.55 1779
8794.43 1822
8795.32 1811
8796.20 1835
8797.09 1854
8797.97 1829
8798.86 1832
8799.74 1851
8800.63 1844
8801.52 1812
8802.40 1782
8803.29 1819
8804.17 1758
8805.06 1804
8805.94 1819
8806.83 1784
8807.71 1794
8808.60 1784
8809.48 1787
8810.37 1670
8811.26 1650
8812.14 1659
8813.03 1736
8813.91 1750
8814.80 1686
8815.69 1679
8816.57 1684
8817.46 1695
8818.34 1755
8819.23 1706
8820.12 1681
8821.00 1752
8821.89 1713
8822.77 1661
8823.66 1686
8824.55 1630
8825.43 1652
8826.32 1674
8827.21 1611
8828.09 1714
8828.98 1651
8829.87 1630
8830.75 1635
8831.64 1595
8832.53 1566
8833.41 1539
8834.30 1573
8835.19 1506
8836.08 1488
8836.96 1487
8837.85 1480
8838.74 1469
8839.62 1473
8840.51 1502
8841.40 1483
8842.29 1444
8843.17 1485
8844.06 1491
8844.95 1457
8845.84 1489
8846.72 1428
8847.61 1386
8848.50 1415
8849.39 1425
8850.27 1394
8851.16 1368
8852.05 1343
8852.94 1376
8853.82 1404
8854.71 1343
8855.60 1348
8856.49 1359
8857.38 1380
8858.26 1366
8859.15 1411
8860.04 1328
8860.93 1356
8861.82 1324
8862.71 1393
8863.59 1340
8864.48 1350
8865.37 1332
8866.26 1331
8867.15 1316
8868.04 1314
8868.93 1319
8869.81 1339
8870.70 1288
8871.59 1255
8872.48 1257
8873.37 1283
8874.26 1277
8875.15 1250
8876.04 1274
8876.93 1257
8877.81 1247
8878.70 1262
8879.59 1274
8880.48 1262
8881.37 1244
8882.26 1214
8883.15 1234
8884.04 1191
8884.93 1274
8885.82 1225
8886.71 1221
8887.60 1244
8888.49 1279
8889.38 1229
8890.27 1191
8891.16 1230
8892.05 1207
8892.94 1217
8893.83 1202
8894.72 1195
8895.61 1179
8896.50 1227
8897.39 1205
8898.28 1159
8899.17 1221
8900.06 1206
8900.95 1213
8901.84 1224
8902.73 1258
8903.62 1223
8904.51 1268
8905.40 1219
8906.29 1206
8907.18 1214
8908.07 1184
8908.96 1191
8909.85 1197
8910.74 1227
8911.63 1214
8912.52 1160
8913.41 1175
8914.31 1178
8915.20 1135
8916.09 1223
8916.98 1142
8917.87 1170
8918.76 1144
8919.65 1132
8920.54 1141
8921.43 1171
8922.33 1126
8923.22 1152
8924.11 1172
8925.00 1163
8925.89 1157
8926.78 1131
8927.67 1082
8928.57 1134
8929.46 1148
8930.35 1136
8931.24 1156
8932.13 1145
8933.03 1144
8933.92 1074
8934.81 1087
8935.70 1102
8936.59 1122
8937.49 1123
8938.38 1123
8939.27 1079
8940.16 1084
8941.05 1150
8941.95 1107
8942.84 1110
8943.73 1144
8944.62 1123
8945.52 1091
8946.41 1095
8947.30 1099
8948.19 1097
8949.09 1087
8949.98 1121
8950.87 1120
8951.76 1113
8952.66 1085
8953.55 1075
8954.44 1069
8955.34 1095
8956.23 1068
8957.12 1049
8958.02 1063
8958.91 1086
8959.80 1097
8960.69 1070
8961.59 1056
8962.48 1033
8963.37 1079
8964.27 1076
8965.16 1053
8966.05 1054
8966.95 1063
8967.84 1044
8968.74 1072
8969.63 1068
8970.52 1075
8971.42 1092
8972.31 1127
8973.20 1129
8974.10 1135
8974.99 1109
8975.89 1096
8976.78 1125
8977.67 1138
8978.57 1142
8979.46 1136
8980.36 1097
8981.25 1117
8982.15 1088
8983.04 1077
8983.93 1056
8984.83 1047
8985.72 1044
8986.62 1033
8987.51 1051
8988.41 1063
8989.30 998
8990.20 978
8991.09 1032
8991.99 1019
8992.88 1021
8993.78 1039
8994.67 1015
8995.57 1016
8996.46 1016
8997.36 1013
8998.25 1012
8999.15 1023
9000.04 1047
9000.94 1001
9001.83 1021
9002.73 971
9003.62 964
9004.52 1023
9005.41 1006
9006.31 1021
9007.20 977
9008.10 1026
9009.00 1027
9009.89 991
9010.79 1013
9011.68 977
9012.58 982
9013.47 993
9014.37 949
9015.27 1004
9016.16 1018
9017.06 1006
9017.95 994
9018.85 971
9019.75 972
9020.64 1000
9021.54 963
9022.43 997
9023.33 994
9024.23 1012
9025.12 984
9026.02 936
9026.92 1002
9027.81 994
9028.71 1034
9029.61 955
9030.50 977
9031.40 973
9032.30 975
9033.19 966
9034.09 979
9034.99 1032
9035.88 974
9036.78 1012
9037.68 989
9038.58 963
9039.47 1003
9040.37 973
9041.27 1018
9042.16 1025
9043.06 998
9043.96 1030
9044.86 1019
9045.75 1008
9046.65 1014
9047.55 1048
9048.45 1045
9049.34 1041
9050.24 1055
9051.14 1023
9052.04 1022
9052.94 1065
9053.83 1038
9054.73 1058
9055.63 1046
9056.53 1035
9057.43 1086
9058.32 1087
9059.22 1080
9060.12 1130
9061.02 1074
9061.92 1114
9062.81 1100
9063.71 1089
9064.61 1077
9065.51 1116
9066.41 1058
9067.31 1052
9068.21 1050
9069.10 1065
9070.00 1076
9070.90 1042
9071.80 1054
9072.70 1073
9073.60 1075
9074.50 1091
9075.40 1051
9076.29 1042
9077.19 1070
9078.09 1064
9078.99 1062
9079.89 1072
9080.79 1086
9081.69 1115
9082.59 1137
9083.49 1084
9084.39 1102
9085.29 1144
9086.19 1130
9087.09 1152
9087.98 1140
9088.88 1178
9089.78 1177
9090.68 1174
9091.58 1128
9092.48 1146
9093.38 1123
9094.28 1099
9095.18 1106
9096.08 1151
9096.98 1159
9097.88 1129
9098.78 1111
9099.68 1111
9100.58 1115
9101.48 1056
9102.38 1070
9103.28 1101
9104.18 1129
9105.08 1080
9105.99 1057
9106.89 1016
9107.79 1013
9108.69 1051
9109.59 1048
9110.49 1051
9111.39 1070
9112.29 1050
9113.19 1061
9114.09 1034
9114.99 1015
9115.89 1067
9116.79 1059
9117.69 1006
9118.60 1020
9119.50 1031
9120.40 981
9121.30 1026
9122.20 1000
9123.10 1007
9124.00 1023
9124.90 1018
9125.81 1041
9126.71 1002
9127.61 1018
9128.51 979
9129.41 994
9130.31 1039
9131.22 1036
9132.12 1013
9133.02 1000
9133.92 974
9134.82 982
9135.72 949
9136.63 972
9137.53 1048
9138.43 1011
9139.33 976
9140.23 997
9141.14 982
9142.04 1028
9142.94 992
9143.84 1028
9144.75 1035
9145.65 1012
9146.55 998
9147.45 1001
9148.36 1055
9149.26 996
9150.16 980
9151.06 999
9151.97 947
9152.87 993
9153.77 988
9154.67 1000
9155.58 974
9156.48 1018
9157.38 990
9158.29 973
9159.19 968
9160.09 950
9161.00 941
9161.90 950
9162.80 946
9163.71 975
9164.61 978
9165.51 952
9166.42 960
9167.32 967
9168.22 1019
9169.13 975
9170.03 963
9170.93 962
9171.84 1000
9172.74 978
9173.64 967
9174.55 996
9175.45 980
9176.36 1000
9177.26 959
9178.16 964
9179.07 998
9179.97 983
9180.88 1009
9181.78 1017
9182.69 954
9183.59 944
9184.49 972
9185.40 989
9186.30 962
9187.21 952
9188.11 988
9189.02 984
9189.92 980
9190.82 972
9191.73 975
9192.63 985
9193.54 995
9194.44 1028
9195.35 1075
9196.25 1091
9197.16 1057
9198.06 1065
9198.97 1096
9199.87 1051
9200.78 1092
9201.68 1065
9202.59 1041
9203.49 1035
9204.40 1029
9205.30 989
9206.21 1022
9207.12 1008
9208.02 1024
9208.93 1026
9209.83 1044
9210.74 1020
9211.64 979
9212.55 968
9213.45 975
9214.36 1039
9215.27 1030
9216.17 1010
9217.08 1012
9217.98 1046
9218.89 1030
9219.80 1002
9220.70 994
9221.61 997
9222.51 1037
9223.42 1018
9224.33 962
9225.23 955
9226.14 992
9227.05 982
9227.95 983
9228.86 963
9229.77 969
9230.67 937
9231.58 978
9232.49 962
9233.39 957
9234.30 973
9235.21 982
9236.11 994
9237.02 964
9237.93 985
9238.83 982
9239.74 995
9240.65 988
9241.55 973
9242.46 1032
9243.37 994
9244.28 940
9245.18 933
9246.09 934
9247.00 961
9247.91 934
9248.81 935
9249.72 1004
9250.63 989
9251.54 978
9252.44 955
9253.35 974
9254.26 986
9255.17 959
9256.07 950
9256.98 941
9257.89 935
9258.80 962
9259.71 960
9260.61 931
9261.52 946
9262.43 963
9263.34 984
9264.25 966
9265.16 947
9266.06 951
9266.97 982
9267.88 956
9268.79 1015
9269.70 977
9270.61 1021
9271.51 935
9272.42 991
9273.33 1019
9274.24 986
9275.15 948
9276.06 995
9276.97 1023
9277.88 983
9278.78 970
9279.69 997
9280.60 1031
9281.51 964
9282.42 958
9283.33 976
9284.24 980
9285.15 966
9286.06 997
9286.97 974
9287.88 997
9288.79 986
9289.70 1020
9290.60 1006
9291.51 974
9292.42 990
9293.33 973
9294.24 991
9295.15 991
9296.06 1037
9296.97 1042
9297.88 1047
9298.79 1058
9299.70 984
9300.61 1017
9301.52 1045
9302.43 1056
9303.34 1026
9304.25 1041
9305.16 1040
9306.07 1094
9306.98 1092
9307.89 1111
9308.80 1105
9309.71 1075
9310.63 1070
9311.54 1089
9312.45 1050
9313.36 1058
9314.27 1056
9315.18 1073
9316.09 1087
9317.00 1078
9317.91 1044
9318.82 1025
9319.73 1026
9320.64 995
9321.55 1058
9322.47 1086
9323.38 1059
9324.29 1020
9325.20 997
9326.11 1016
9327.02 990
9327.93 976
9328.84 1036
9329.76 995
9330.67 986
9331.58 1020
9332.49 987
9333.40 1030
9334.31 1041
9335.23 1017
9336.14 1011
9337.05 1054
9337.96 1089
9338.87 1045
9339.78 1051
9340.70 1099
9341.61 1086
9342.52 1044
9343.43 1062
9344.34 1049
9345.26 1021
9346.17 1058
9347.08 1057
9347.99 1034
9348.91 1007
9349.82 1021
9350.73 989
9351.64 969
9352.56 1034
9353.47 991
9354.38 1018
9355.29 1001
9356.21 1008
9357.12 1009
9358.03 990
9358.94 970
9359.86 975
9360.77 969
9361.68 944
9362.60 968
9363.51 988
9364.42 988
9365.34 965
9366.25 985
9367.16 958
9368.08 983
9368.99 1019
9369.90 988
9370.82 961
9371.73 974
9372.64 992
9373.56 954
9374.47 984
9375.38 1006
9376.30 996
9377.21 998
9378.12 1010
9379.04 955
9379.95 991
9380.87 974
9381.78 1033
9382.69 1030
9383.61 1004
9384.52 998
9385.44 1046
9386.35 1027
9387.27 1041
9388.18 1026
9389.09 1031
9390.01 1037
9390.92 1010
9391.84 1075
9392.75 1081
9393.67 1070
9394.58 1105
9395.50 1094
9396.41 1091
9397.32 1045
9398.24 1032
9399.15 1030
9400.07 1044
9400.98 1029
9401.90 1063
9402.81 1057
9403.73 1059
9404.64 1093
9405.56 1066
9406.47 1018
9407.39 1070
9408.30 1063
9409.22 1056
9410.14 1082
9411.05 1061
9411.97 1031
9412.88 1040
9413.80 1063
9414.71 1077
9415.63 1069
9416.54 1067
9417.46 1096
9418.38 1098
9419.29 1069
9420.21 1091
9421.12 1067
9422.04 1085
9422.95 1073
9423.87 1099
9424.79 1067
9425.70 1103
9426.62 1092
9427.54 1112
9428.45 1122
9429.37 1093
9430.28 1036
9431.20 1078
9432.12 1137
9433.03 1099
9433.95 1066
9434.87 1122
9435.78 1135
9436.70 1145
9437.62 1122
9438.53 1124
9439.45 1132
9440.37 1085
9441.28 1089
9442.20 1123
9443.12 1145
9444.03 1163
9444.95 1128
9445.87 1173
9446.79 1252
9447.70 1311
9448.62 1317
9449.54 1375
9450.45 1383
9451.37 1419
9452.29 1406
9453.21 1442
9454.12 1449
9455.04 1403
9455.96 1390
9456.88 1373
9457.79 1319
9458.71 1261
9459.63 1196
9460.55 1230
9461.47 1191
9462.38 1159
9463.30 1108
9464.22 1122
9465.14 1087
9466.06 1173
9466.97 1123
9467.89 1102
9468.81 1122
9469.73 1129
9470.65 1076
9471.56 1096
9472.48 1075
9473.40 1104
9474.32 1098
9475.24 1097
9476.16 1167
9477.08 1161
9477.99 1159
9478.91 1219
9479.83 1164
9480.75 1210
9481.67 1195
9482.59 1215
9483.51 1279
9484.43 1219
9485.34 1168
9486.26 1179
9487.18 1221
9488.10 1157
9489.02 1149
9489.94 1131
9490.86 1073
9491.78 1131
9492.70 1081
9493.62 1048
9494.54 1082
9495.46 1066
9496.38 1073
9497.30 1078
9498.22 1060
9499.13 1086
9500.05 1071
9500.97 1062
9501.89 1074
9502.81 1079
9503.73 1103
9504.65 1096
9505.57 1056
9506.49 1046
9507.41 1067
9508.33 1048
9509.25 1060
9510.17 1034
9511.09 1089
9512.01 1089
9512.93 1104
9513.86 1005
9514.78 1053
9515.70 1052
9516.62 1067
9517.54 1025
9518.46 1011
9519.38 1109
9520.30 1112
9521.22 1100
9522.14 1103
9523.06 1095
9523.98 1087
9524.90 1089
9525.82 1129
9526.75 1118
9527.67 1151
9528.59 1179
9529.51 1178
9530.43 1188
9531.35 1245
9532.27 1202
9533.19 1201
9534.11 1199
9535.04 1198
9535.96 1166
9536.88 1203
9537.80 1127
9538.72 1106
9539.64 1094
9540.57 1089
9541.49 1067
9542.41 1115
9543.33 1052
9544.25 1042
9545.17 1096
9546.10 1052
9547.02 1018
9547.94 1031
9548.86 1055
9549.78 1028
9550.71 1018
9551.63 1021
9552.55 1062
9553.47 1020
9554.40 1011
9555.32 1021
9556.24 1058
9557.16 1077
9558.09 1070
9559.01 1073
9559.93 1069
9560.85 1073
9561.78 1118
9562.70 1089
9563.62 1077
9564.54 1106
9565.47 1059
9566.39 1054
9567.31 1067
9568.24 1050
9569.16 1025
9570.08 1030
9571.00 1041
9571.93 1028
9572.85 1062
9573.77 1002
9574.70 982
9575.62 997
9576.54 1009
9577.47 983
9578.39 1000
9579.31 1000
9580.24 1028
9581.16 1020
9582.09 989
9583.01 1030
9583.93 1041
9584.86 1030
9585.78 1010
9586.70 1005
9587.63 1029
9588.55 1030
9589.48 1054
9590.40 1032
9591.32 1029
9592.25 1021
9593.17 1017
9594.10 1052
9595.02 1034
9595.95 1048
9596.87 1066
9597.79 1043
9598.72 1038
9599.64 1076
9600.57 1021
9601.49 1077
9602.42 1084
9603.34 1061
9604.27 1046
9605.19 1074
9606.12 1090
9607.04 1091
9607.97 1086
9608.89 1086
9609.82 1071
9610.74 1099
9611.67 1072
9612.59 1095
9613.52 1102
9614.44 1105
9615.37 1088
9616.29 1092
9617.22 1107
9618.14 1091
9619.07 1086
9619.99 1047
9620.92 1092
9621.85 1092
9622.77 1102
9623.70 1100
9624.62 1158
9625.55 1116
9626.47 1119
9627.40 1113
9628.33 1140
9629.25 1123
9630.18 1157
9631.10 1163
9632.03 1213
9632.96 1217
9633.88 1216
9634.81 1253
9635.73 1206
9636.66 1257
9637.59 1262
9638.51 1252
9639.44 1256
9640.37 1295
9641.29 1250
9642.22 1316
9643.15 1385
9644.07 1411
9645.00 1426
9645.93 1449
9646.85 1555
9647.78 1500
9648.71 1521
9649.63 1501
9650.56 1491
9651.49 1493
9652.41 1454
9653.34 1394
9654.27 1354
9655.20 1294
9656.12 1279
9657.05 1275
9657.98 1286
9658.90 1255
9659.83 1212
9660.76 1242
9661.69 1273
9662.61 1293
9663.54 1333
9664.47 1272
9665.40 1259
9666.32 1287
9667.25 1268
9668.18 1244
9669.11 1283
9670.04 1261
9670.96 1244
9671.89 1251
9672.82 1207
9673.75 1230
9674.68 1246
9675.60 1195
9676.53 1197
9677.46 1229
9678.39 1237
9679.32 1198
9680.25 1209
9681.17 1175
9682.10 1213
9683.03 1250
9683.96 1260
9684.89 1224
9685.82 1194
9686.75 1235
9687.67 1243
9688.60 1200
9689.53 1247
9690.46 1213
9691.39 1265
9692.32 1264
9693.25 1238
9694.18 1271
9695.11 1224
9696.03 1220
9696.96 1220
9697.89 1220
9698.82 1218
9699.75 1180
9700.68 1203
9701.61 1174
9702.54 1162
9703.47 1159
9704.40 1155
9705.33 1158
9706.26 1161
9707.19 1161
9708.12 1194
9709.05 1173
9709.98 1160
9710.91 1180
9711.84 1200
9712.77 1231
9713.70 1183
9714.63 1141
9715.56 1204
9716.49 1221
9717.42 1183
9718.35 1176
9719.28 1174
9720.21 1167
9721.14 1139
9722.07 1184
9723.00 1213
9723.93 1264
9724.86 1226
9725.79 1225
9726.72 1201
9727.65 1228
9728.58 1231
9729.51 1212
9730.44 1235
9731.37 1242
9732.31 1215
9733.24 1233
9734.17 1205
9735.10 1200
9736.03 1243
9736.96 1214
9737.89 1248
9738.82 1261
9739.75 1207
9740.69 1270
9741.62 1272
9742.55 1228
9743.48 1291
9744.41 1297
9745.34 1246
9746.27 1290
9747.21 1288
9748.14 1234
9749.07 1273
9750.00 1306
9750.93 1287
9751.86 1314
9752.80 1302
9753.73 1268
9754.66 1311
9755.59 1305
9756.52 1277
9757.46 1261
9758.39 1291
9759.32 1297
9760.25 1309
9761.18 1303
9762.12 1332
9763.05 1310
9763.98 1336
9764.91 1363
9765.85 1388
9766.78 1370
9767.71 1384
9768.64 1378
9769.58 1350
9770.51 1366
9771.44 1339
9772.37 1317
9773.31 1343
9774.24 1419
9775.17 1448
9776.11 1442
9777.04 1435
9777.97 1493
9778.91 1518
9779.84 1542
9780.77 1570
9781.71 1584
9782.64 1683
9783.57 1622
9784.51 1662
9785.44 1641
9786.37 1627
9787.31 1612
9788.24 1595
9789.17 1603
9790.11 1566
9791.04 1558
9791.97 1507
9792.91 1547
9793.84 1512
9794.77 1578
9795.71 1583
9796.64 1622
9797.58 1675
9798.51 1638
9799.44 1618
9800.38 1608
9801.31 1576
9802.25 1555
9803.18 1450
9804.12 1412
9805.05 1376
9805.98 1301
9806.92 1281
9807.85 1302
9808.79 1302
9809.72 1261
9810.66 1284
9811.59 1262
9812.53 1236
9813.46 1241
9814.40 1220
9815.33 1226
9816.27 1195
9817.20 1202
9818.14 1166
9819.07 1186
9820.01 1179
9820.94 1199
9821.88 1192
9822.81 1229
9823.75 1181
9824.68 1211
9825.62 1190
9826.55 1167
9827.49 1143
9828.42 1171
9829.36 1228
9830.29 1194
9831.23 1170
9832.17 1152
9833.10 1124
9834.04 1188
9834.97 1161
9835.91 1152
9836.84 1170
9837.78 1185
9838.72 1158
9839.65 1132
9840.59 1130
9841.52 1161
9842.46 1170
9843.40 1210
9844.33 1146
9845.27 1149
9846.20 1176
9847.14 1199
9848.08 1163
9849.01 1170
9849.95 1162
9850.89 1183
9851.82 1193
9852.76 1177
9853.70 1162
9854.63 1191
9855.57 1159
9856.51 1175
9857.44 1182
9858.38 1232
9859.32 1242
9860.25 1235
9861.19 1200
9862.13 1217
9863.07 1216
9864.00 1261
9864.94 1228
9865.88 1187
9866.81 1204
9867.75 1229
9868.69 1263
9869.63 1251
9870.56 1250
9871.50 1266
9872.44 1282
9873.38 1270
9874.31 1259
9875.25 1294
9876.19 1241
9877.13 1219
9878.07 1214
9879.00 1264
9879.94 1227
9880.88 1255
9881.82 1245
9882.75 1208
9883.69 1228
9884.63 1223
9885.57 1257
9886.51 1250
9887.45 1257
9888.38 1235
9889.32 1245
9890.26 1278
9891.20 1287
9892.14 1248
9893.08 1234
9894.01 1256
9894.95 1265
9895.89 1282
9896.83 1284
9897.77 1255
9898.71 1286
9899.65 1295
9900.59 1296
9901.52 1271
9902.46 1269
9903.40 1278
9904.34 1281
9905.28 1327
9906.22 1301
9907.16 1327
9908.10 1413
9909.04 1399
9909.98 1360
9910.92 1332
9911.86 1356
9912.80 1368
9913.73 1353
9914.67 1423
9915.61 1415
9916.55 1464
9917.49 1488
9918.43 1549
9919.37 1588
9920.31 1698
9921.25 1814
9922.19 1873
9923.13 1971
9924.07 1981
9925.01 2003
9925.95 2066
9926.89 2064
9927.83 2017
9928.77 2005
9929.71 1918
9930.65 1849
9931.59 1790
9932.53 1673
9933.47 1609
9934.41 1595
9935.36 1544
9936.30 1492
9937.24 1466
9938.18 1439
9939.12 1391
9940.06 1417
9941.00 1403
9941.94 1369
9942.88 1366
9943.82 1377
9944.76 1368
9945.70 1411
9946.64 1435
9947.59 1423
9948.53 1373
9949.47 1417
9950.41 1439
9951.35 1462
9952.29 1461
9953.23 1484
9954.17 1422
9955.12 1491
9956.06 1483
9957.00 1502
9957.94 1423
9958.88 1420
9959.82 1411
9960.77 1399
9961.71 1367
9962.65 1382
9963.59 1376
9964.53 1350
9965.48 1361
9966.42 1363
9967.36 1364
9968.30 1351
9969.24 1296
9970.19 1351
9971.13 1320
9972.07 1321
9973.01 1339
9973.95 1298
9974.90 1238
9975.84 1238
9976.78 1251
9977.72 1258
9978.67 1205
9979.61 1250
9980.55 1188
9981.50 1226
9982.44 1228
9983.38 1216
9984.32 1225
9985.27 1208
9986.21 1142
9987.15 1194
9988.10 1153
9989.04 1151
9989.98 1148
9990.92 1227
9991.87 1187
9992.81 1178
9993.75 1190
9994.70 1129
9995.64 1179
9996.58 1163
9997.53 1114
9998.47 1156
9999.41 1132
10000.36 1158
10001.30 1136
10002.25 1127
10003.19 1138
10004.13 1140
10005.08 1115
10006.02 1106
10006.96 1146
10007.91 1090
10008.85 1099
10009.80 1139
10010.74 1090
10011.68 1110
10012.63 1129
10013.57 1146
10014.52 1138
10015.46 1124
10016.41 1115
10017.35 1132
10018.29 1098
10019.24 1071
10020.18 1120
10021.13 1074
10022.07 1077
10023.02 1087
10023.96 1092
10024.91 1061
10025.85 1108
10026.80 1089
10027.74 1065
10028.69 1077
10029.63 1089
10030.58 1092
10031.52 1089
10032.47 1065
10033.41 1047
10034.36 1096
10035.30 1055
10036.25 1096
10037.19 1045
10038.14 1056
10039.08 1039
10040.03 1068
10040.97 1044
10041.92 1054
10042.87 1013
10043.81 1035
10044.76 1019
10045.70 1006
10046.65 984
10047.59 1046
10048.54 1038
10049.49 1030
10050.43 1047
10051.38 1024
10052.32 1034
10053.27 1002
10054.22 1020
10055.16 1011
10056.11 993
10057.05 1051
10058.00 1051
10058.95 997
10059.89 971
10060.84 997
10061.79 1024
10062.73 1018
10063.68 1002
10064.63 976
10065.57 1029
10066.52 983
10067.47 1024
10068.41 1037
10069.36 988
10070.31 1015
10071.25 991
10072.20 1036
10073.15 992
10074.10 1000
10075.04 1014
10075.99 1019
10076.94 1008
10077.88 1022
10078.83 1007
10079.78 975
10080.73 979
10081.67 992
10082.62 995
10083.57 942
10084.52 974
10085.46 908
10086.41 974
10087.36 971
10088.31 981
10089.25 982
10090.20 952
10091.15 965
10092.10 973
10093.05 967
10093.99 993
10094.94 966
10095.89 911
10096.84 986
10097.79 937
10098.73 961
10099.68 969
10100.63 960
10101.58 954
10102.53 948
10103.48 942
10104.42 1007
10105.37 948
10106.32 955
10107.27 982
10108.22 972
10109.17 952
10110.12 956
10111.06 969
10112.01 977
10112.96 955
10113.91 908
10114.86 977
10115.81 981
10116.76 969
10117.71 947
10118.66 924
10119.61 951
10120.56 926
10121.50 974
10122.45 944
10123.40 911
10124.35 943
10125.30 963
10126.25 968
10127.20 963
10128.15 969
10129.10 1002
10130.05 946
10131.00 942
10131.95 898
10132.90 951
10133.85 918
10134.80 957
10135.75 990
10136.70 963
10137.65 942
10138.60 987
10139.55 1003
10140.50 957
10141.45 941
10142.40 951
10143.35 972
10144.30 969
10145.25 956
10146.20 972
10147.15 1014
10148.10 995
10149.05 954
10150.00 982
10150.95 1028
10151.90 989
10152.86 969
10153.81 1000
10154.76 1019
10155.71 1026
10156.66 1022
10157.61 1043
10158.56 1003
10159.51 1037
10160.46 1011
10161.41 1072
10162.37 1034
10163.32 1057
10164.27 1035
10165.22 1076
10166.17 1049
10167.12 1015
10168.07 1048
10169.03 1037
10169.98 1082
10170.93 1087
10171.88 1106
10172.83 1095
10173.78 1125
10174.74 1120
10175.69 1104
10176.64 1137
10177.59 1126
10178.54 1166
10179.49 1175
10180.45 1171
10181.40 1147
10182.35 1192
10183.30 1207
10184.26 1210
10185.21 1233
10186.16 1260
10187.11 1195
10188.06 1223
10189.02 1235
10189.97 1230
10190.92 1276
10191.87 1267
10192.83 1281
10193.78 1247
10194.73 1312
10195.69 1288
10196.64 1311
10197.59 1330
10198.54 1322
10199.50 1378
10200.45 1430
10201.40 1438
10202.36 1423
10203.31 1458
10204.26 1499
10205.22 1526
10206.17 1549
10207.12 1505
10208.08 1572
10209.03 1480
10209.98 1475
10210.94 1413
10211.89 1402
10212.84 1378
10213.80 1342
10214.75 1335
10215.70 1293
10216.66 1267
10217.61 1253
10218.56 1233
10219.52 1210
10220.47 1268
10221.43 1294
10222.38 1249
10223.33 1222
10224.29 1201
10225.24 1172
10226.20 1231
10227.15 1239
10228.11 1157
10229.06 1161
10230.01 1181
10230.97 1196
10231.92 1216
10232.88 1206
10233.83 1141
10234.79 1165
10235.74 1159
10236.70 1187
10237.65 1199
10238.60 1120
10239.56 1092
10240.51 1086
10241.47 1062
10242.42 1087
10243.38 1050
10244.33 1082
10245.29 1110
10246.24 1071
10247.20 1083
10248.15 1103
10249.11 1059
10250.07 1056
10251.02 1076
10251.98 1100
10252.93 1117
10253.89 1033
10254.84 1077
10255.80 1079
10256.75 1086
10257.71 1099
10258.67 1096
10259.62 1127
10260.58 1108
10261.53 1134
10262.49 1144
10263.44 1151
10264.40 1117
10265.36 1125
10266.31 1145
10267.27 1100
10268.22 1082
10269.18 1102
10270.14 1098
10271.09 1062
10272.05 1041
10273.01 1084
10273.96 1052
10274.92 1042
10275.87 1005
10276.83 1009
10277.79 997
10278.74 1008
10279.70 1028
10280.66 986
10281.61 1013
10282.57 1039
10283.53 1041
10284.49 1004
10285.44 987
10286.40 990
10287.36 978
10288.31 1039
10289.27 1051
10290.23 1076
10291.18 1028
10292.14 1035
10293.10 1024
10294.06 976
10295.01 1026
10295.97 985
10296.93 995
10297.89 985
10298.84 988
10299.80 984
10300.76 1018
10301.72 969
10302.67 987
10303.63 958
10304.59 972
10305.55 975
10306.51 939
10307.46 898
10308.42 949
10309.38 964
10310.34 913
10311.30 924
10312.25 957
10313.21 935
10314.17 964
10315.13 923
10316.09 900
10317.05 927
10318.00 921
10318.96 952
10319.92 928
10320.88 904
10321.84 928
10322.80 948
10323.76 930
10324.71 895
10325.67 901
10326.63 952
10327.59 965
10328.55 974
10329.51 949
10330.47 933
10331.43 974
10332.39 924
10333.35 909
10334.30 923
10335.26 914
10336.22 900
10337.18 921
10338.14 881
10339.10 937
10340.06 933
10341.02 911
10341.98 936
10342.94 953
10343.90 965
10344.86 923
10345.82 927
10346.78 940
10347.74 949
10348.70 967
10349.66 928
10350.62 949
10351.58 963
10352.54 963
10353.50 955
10354.46 919
10355.42 944
10356.38 929
10357.34 922
10358.30 931
10359.26 882
10360.22 903
10361.18 870
10362.14 923
10363.10 943
10364.06 952
10365.02 896
10365.98 901
10366.94 891
10367.90 908
10368.87 890
10369.83 904
10370.79 912
10371.75 897
10372.71 899
10373.67 911
10374.63 919
10375.59 916
10376.55 908
10377.51 936
10378.48 903
10379.44 894
10380.40 911
10381.36 883
10382.32 894
10383.28 908
10384.24 902
10385.21 891
10386.17 888
10387.13 906
10388.09 922
10389.05 953
10390.01 936
10390.98 950
10391.94 911
10392.90 880
10393.86 952
10394.82 894
10395.79 963
10396.75 916
10397.71 945
10398.67 987
10399.63 956
10400.60 911
10401.56 938
10402.52 989
10403.48 970
10404.45 962
10405.41 984
10406.37 1002
10407.33 990
10408.30 995
10409.26 1012
10410.22 1050
10411.18 1036
10412.15 1078
10413.11 1110
10414.07 1130
10415.04 1146
10416.00 1220
10416.96 1216
10417.93 1209
10418.89 1231
10419.85 1251
10420.81 1271
10421.78 1269
10422.74 1241
10423.70 1242
10424.67 1189
10425.63 1175
10426.59 1089
10427.56 1140
10428.52 1121
10429.49 1060
10430.45 1042
10431.41 1000
10432.38 1022
10433.34 978
10434.30 966
10435.27 952
10436.23 927
10437.20 930
10438.16 908
10439.12 907
10440.09 909
10441.05 908
10442.02 886
10442.98 887
10443.94 910
10444.91 918
10445.87 908
10446.84 872
10447.80 852
10448.77 852
10449.73 902
10450.70 895
10451.66 900
10452.63 896
10453.59 896
10454.55 903
10455.52 885
10456.48 913
10457.45 872
10458.41 876
10459.38 865
10460.34 860
10461.31 873
10462.27 855
10463.24 821
10464.20 854
10465.17 852
10466.14 845
10467.10 862
10468.07 870
10469.03 825
10470.00 862
10470.96 842
10471.93 808
10472.89 863
10473.86 843
10474.82 861
10475.79 881
10476.76 863
10477.72 882
10478.69 862
10479.65 871
10480.62 902
10481.59 846
10482.55 877
10483.52 878
10484.48 861
10485.45 846
10486.42 842
10487.38 895
10488.35 863
10489.32 870
10490.28 847
10491.25 881
10492.21 882
10493.18 881
10494.15 857
10495.11 843
10496.08 909
10497.05 924
10498.01 910
10498.98 890
10499.95 863
10500.92 879
10501.88 847
10502.85 863
10503.82 889
10504.78 892
10505.75 874
10506.72 902
10507.68 871
10508.65 876
10509.62 856
10510.59 913
10511.55 896
10512.52 871
10513.49 874
10514.46 889
10515.42 867
10516.39 874
10517.36 917
10518.33 930
10519.29 864
10520.26 847
10521.23 842
10522.20 839
10523.17 852
10524.13 856
10525.10 861
10526.07 835
10527.04 840
10528.01 859
10528.97 849
10529.94 857
10530.91 843
10531.88 835
10532.85 895
10533.82 854
10534.78 856
10535.75 850
10536.72 866
10537.69 868
10538.66 847
10539.63 862
10540.60 874
10541.56 877
10542.53 884
10543.50 891
10544.47 876
10545.44 875
10546.41 842
10547.38 884
10548.35 828
10549.32 849
10550.29 867
10551.25 884
10552.22 895
10553.19 904
10554.16 940
10555.13 937
10556.10 912
10557.07 929
10558.04 941
10559.01 933
10559.98 948
10560.95 966
10561.92 967
10562.89 970
10563.86 929
10564.83 934
10565.80 902
10566.77 917
10567.74 894
10568.71 888
10569.68 877
10570.65 885
10571.62 875
10572.59 905
10573.56 873
10574.53 861
10575.50 924
10576.47 910
10577.44 854
10578.41 928
10579.38 885
10580.35 879
10581.32 856
10582.29 881
10583.26 933
10584.23 884
10585.21 889
10586.18 891
10587.15 876
10588.12 855
10589.09 912
10590.06 883
10591.03 860
10592.00 844
10592.97 868
10593.94 867
10594.92 904
10595.89 896
10596.86 911
10597.83 861
10598.80 865
10599.77 866
10600.74 869
10601.71 854
10602.69 919
10603.66 881
10604.63 894
10605.60 891
10606.57 855
10607.54 886
10608.52 867
10609.49 883
10610.46 851
10611.43 894
10612.40 896
10613.38 913
10614.35 908
10615.32 936
10616.29 939
10617.27 931
10618.24 942
10619.21 957
10620.18 949
10621.15 932
10622.13 947
10623.10 939
10624.07 928
10625.04 928
10626.02 938
10626.99 993
10627.96 965
10628.94 934
10629.91 931
10630.88 949
10631.85 957
10632.83 995
10633.80 1019
10634.77 1038
10635.75 1074
10636.72 1132
10637.69 1089
10638.67 1094
10639.64 1093
10640.61 1082
10641.59 1061
10642.56 1034
10643.53 1024
10644.51 1040
10645.48 995
10646.45 947
10647.43 985
10648.40 926
10649.37 919
10650.35 927
10651.32 931
10652.30 881
10653.27 886
10654.24 934
10655.22 929
10656.19 923
10657.16 862
10658.14 904
10659.11 877
10660.09 854
10661.06 857
10662.04 870
10663.01 869
10663.98 888
10664.96 858
10665.93 872
10666.91 854
10667.88 888
10668.86 883
10669.83 859
10670.81 851
10671.78 861
10672.76 918
10673.73 903
10674.71 880
10675.68 884
10676.66 873
10677.63 890
10678.61 886
10679.58 840
10680.56 880
10681.53 879
10682.51 921
10683.48 882
10684.46 924
10685.43 869
10686.41 853
10687.38 878
10688.36 872
10689.33 833
10690.31 852
10691.28 821
10692.26 841
10693.24 896
10694.21 827
10695.19 836
10696.16 816
10697.14 832
10698.12 825
10699.09 858
10700.07 821
10701.04 843
10702.02 815
10703.00 841
10703.97 874
10704.95 847
10705.92 881
10706.90 852
10707.88 832
10708.85 866
10709.83 875
10710.81 873
10711.78 835
10712.76 833
10713.74 861
10714.71 849
10715.69 838
10716.67 872
10717.64 857
10718.62 883
10719.60 856
10720.57 862
10721.55 872
10722.53 879
10723.50 866
10724.48 905
10725.46 883
10726.44 852
10727.41 858
10728.39 852
10729.37 863
10730.35 879
10731.32 918
10732.30 886
10733.28 922
10734.26 898
10735.23 854
10736.21 888
10737.19 924
10738.17 929
10739.14 872
10740.12 851
10741.10 917
10742.08 889
10743.06 891
10744.03 869
10745.01 866
10745.99 866
10746.97 878
10747.95 923
10748.92 884
10749.90 881
10750.88 851
10751.86 846
10752.84 877
10753.82 859
10754.79 849
10755.77 896
10756.75 853
10757.73 846
10758.71 883
10759.69 882
10760.67 907
10761.65 893
10762.62 889
10763.60 869
10764.58 864
10765.56 888
10766.54 841
10767.52 834
10768.50 877
10769.48 874
10770.46 871
10771.44 927
10772.42 893
10773.39 900
10774.37 885
10775.35 924
10776.33 904
10777.31 901
10778.29 871
10779.27 876
10780.25 881
10781.23 923
10782.21 906
10783.19 912
10784.17 904
10785.15 904
10786.13 860
10787.11 873
10788.09 853
10789.07 881
10790.05 871
10791.03 852
10792.01 851
10792.99 864
10793.97 882
10794.95 859
10795.93 893
10796.91 853
10797.89 855
10798.87 865
10799.85 873
10800.83 851
10801.82 838
10802.80 855
10803.78 872
10804.76 889
10805.74 873
10806.72 850
10807.70 896
10808.68 894
10809.66 866
10810.64 903
10811.62 912
10812.61 872
10813.59 848
10814.57 879
10815.55 869
10816.53 875
10817.51 886
10818.49 946
10819.47 913
10820.46 887
10821.44 874
10822.42 934
10823.40 901
10824.38 908
10825.36 900
10826.35 905
10827.33 929
10828.31 897
10829.29 935
10830.27 897
10831.25 907
10832.24 944
10833.22 890
10834.20 902
10835.18 878
10836.17 929
10837.15 933
10838.13 913
10839.11 876
10840.09 883
10841.08 935
10842.06 940
10843.04 941
10844.02 936
10845.01 971
10845.99 929
10846.97 947
10847.96 973
10848.94 929
10849.92 964
10850.90 994
10851.89 974
10852.87 951
10853.85 999
10854.84 1029
10855.82 969
10856.80 995
10857.78 976
10858.77 988
10859.75 985
10860.73 994
10861.72 1018
10862.70 1005
10863.68 969
10864.67 1025
10865.65 983
10866.64 1045
10867.62 1048
10868.60 1072
10869.59 1033
10870.57 1031
10871.55 1052
10872.54 1077
10873.52 1097
10874.51 1071
10875.49 1056
10876.47 1099
10877.46 1108
10878.44 1081
10879.43 1135
10880.41 1126
10881.39 1115
10882.38 1114
10883.36 1091
10884.35 1156
10885.33 1191
10886.32 1172
10887.30 1148
10888.29 1139
10889.27 1168
10890.25 1181
10891.24 1212
10892.22 1208
10893.21 1256
10894.19 1250
10895.18 1269
10896.16 1236
10897.15 1231
10898.13 1274
10899.12 1274
10900.10 1307
10901.09 1285
10902.07 1372
10903.06 1328
10904.04 1335
10905.03 1221
10906.01 1248
10907.00 1236
10907.99 1211
10908.97 1268
10909.96 1246
10910.94 1254
10911.93 1261
10912.91 1258
10913.90 1241
10914.88 1259
10915.87 1302
10916.86 1291
10917.84 1318
10918.83 1258
10919.81 1301
10920.80 1319
10921.79 1338
10922.77 1328
10923.76 1308
10924.74 1336
10925.73 1345
10926.72 1325
10927.70 1349
10928.69 1360
10929.68 1397
10930.66 1369
10931.65 1398
10932.64 1417
10933.62 1395
10934.61 1428
10935.60 1435
10936.58 1432
10937.57 1507
10938.56 1506
10939.54 1510
10940.53 1520
10941.52 1519
10942.50 1493
10943.49 1494
10944.48 1558
10945.47 1544
10946.45 1580
10947.44 1628
10948.43 1644
10949.41 1675
10950.40 1667
10951.39 1713
10952.38 1762
10953.36 1760
10954.35 1809
10955.34 1807
10956.33 1840
10957.31 1875
10958.30 1883
10959.29 1880
10960.28 1849
10961.27 1833
10962.25 1811
10963.24 1770
10964.23 1712
10965.22 1754
10966.21 1679
10967.19 1675
10968.18 1634
10969.17 1594
10970.16 1664
10971.15 1683
10972.13 1654
10973.12 1636
10974.11 1668
10975.10 1592
10976.09 1635
10977.08 1620
10978.07 1589
10979.05 1602
10980.04 1647
10981.03 1676
10982.02 1724
10983.01 1693
10984.00 1663
10984.99 1719
10985.98 1747
10986.96 1779
10987.95 1774
10988.94 1846
10989.93 1893
10990.92 1982
10991.91 2022
10992.90 2069
10993.89 2113
10994.88 2186
10995.87 2255
10996.86 2238
10997.85 2274
10998.84 2261
10999.83 2249
11000.82 2289
11001.81 2257
11002.79 2189
11003.78 2146
11004.77 2060
11005.76 1967
11006.75 1884
11007.74 1819
11008.73 1751
11009.72 1686
11010.71 1652
11011.70 1601
11012.69 1603
11013.68 1551
11014.67 1624
11015.67 1532
11016.66 1542
11017.65 1517
11018.64 1494
11019.63 1506
11020.62 1462
11021.61 1396
11022.60 1392
11023.59 1410
11024.58 1362
11025.57 1398
11026.56 1391
11027.55 1430
11028.54 1391
11029.53 1422
11030.52 1396
11031.52 1382
11032.51 1376
11033.50 1368
11034.49 1322
11035.48 1360
11036.47 1314
11037.46 1352
11038.45 1309
11039.45 1312
11040.44 1346
11041.43 1284
11042.42 1239
11043.41 1246
11044.40 1274
11045.39 1228
11046.39 1275
11047.38 1265
11048.37 1250
11049.36 1208
11050.35 1263
11051.35 1224
11052.34 1232
11053.33 1216
11054.32 1211
11055.31 1234
11056.31 1275
11057.30 1273
11058.29 1266
11059.28 1300
11060.27 1248
11061.27 1205
11062.26 1230
11063.25 1253
11064.24 1235
11065.24 1253
11066.23 1236
11067.22 1254
11068.21 1217
11069.21 1257
11070.20 1266
11071.19 1245
11072.19 1263
11073.18 1273
11074.17 1232
11075.16 1250
11076.16 1226
11077.15 1246
11078.14 1235
11079.14 1284
11080.13 1236
11081.12 1222
11082.12 1245
11083.11 1254
11084.10 1266
11085.10 1254
11086.09 1226
11087.08 1241
11088.08 1230
11089.07 1208
11090.06 1229
11091.06 1289
11092.05 1209
11093.04 1232
11094.04 1217
11095.03 1286
11096.03 1257
11097.02 1238
11098.01 1254
11099.01 1222
11100.00 1219
11101.00 1236
11101.99 1212
11102.98 1198
11103.98 1233
11104.97 1236
11105.97 1264
11106.96 1242
11107.96 1200
11108.95 1199
11109.95 1264
11110.94 1263
11111.93 1263
11112.93 1301
11113.92 1233
11114.92 1280
11115.91 1251
11116.91 1301
11117.90 1229
11118.90 1299
11119.89 1303
11120.89 1341
11121.88 1304
11122.88 1319
11123.87 1331
11124.87 1380
11125.86 1341
11126.86 1351
11127.85 1324
11128.85 1320
11129.84 1359
11130.84 1340
11131.84 1265
11132.83 1295
11133.83 1284
11134.82 1307
11135.82 1263
11136.81 1240
11137.81 1290
11138.81 1275
11139.80 1268
11140.80 1260
11141.79 1215
11142.79 1260
11143.79 1289
11144.78 1277
11145.78 1273
11146.77 1226
11147.77 1249
11148.77 1243
11149.76 1225
11150.76 1248
11151.75 1249
11152.75 1256
11153.75 1261
11154.74 1238
11155.74 1218
11156.74 1199
11157.73 1214
11158.73 1210
11159.73 1203
11160.72 1173
11161.72 1220
11162.72 1193
11163.71 1181
11164.71 1201
11165.71 1210
11166.71 1247
11167.70 1236
11168.70 1215
11169.70 1213
11170.69 1229
11171.69 1288
11172.69 1239
11173.69 1200
11174.68 1197
11175.68 1241
11176.68 1284
11177.68 1242
11178.67 1205
11179.67 1242
11180.67 1257
11181.67 1276
11182.66 1278
11183.66 1324
11184.66 1252
11185.66 1256
11186.66 1244
11187.65 1294
11188.65 1302
11189.65 1272
11190.65 1292
11191.65 1322
11192.64 1350
11193.64 1293
11194.64 1322
11195.64 1310
11196.64 1304
11197.64 1318
11198.63 1334
11199.63 1291
11200.63 1312
11201.63 1300
11202.63 1326
11203.63 1291
11204.63 1263
11205.63 1274
11206.62 1317
11207.62 1301
11208.62 1276
11209.62 1298
11210.62 1267
11211.62 1322
11212.62 1302
11213.62 1276
11214.62 1257
11215.62 1248
11216.61 1240
11217.61 1239
11218.61 1177
11219.61 1165
11220.61 1206
11221.61 1213
11222.61 1185
11223.61 1174
11224.61 1187
11225.61 1210
11226.61 1210
11227.61 1171
11228.61 1185
11229.61 1205
11230.61 1236
11231.61 1192
11232.61 1171
11233.61 1175
11234.61 1165
11235.61 1180
11236.61 1169
11237.61 1118
11238.61 1160
11239.61 1171
11240.61 1139
11241.61 1168
11242.61 1183
11243.61 1176
11244.61 1182
11245.61 1182
11246.61 1157
11247.61 1170
11248.62 1160
11249.62 1169
11250.62 1103
11251.62 1117
11252.62 1175
11253.62 1184
11254.62 1142
11255.62 1169
11256.62 1167
11257.62 1179
11258.62 1203
11259.63 1239
11260.63 1229
11261.63 1182
11262.63 1164
11263.63 1211
11264.63 1198
11265.63 1191
11266.64 1254
11267.64 1216
11268.64 1176
11269.64 1213
11270.64 1246
11271.64 1233
11272.65 1265
11273.65 1241
11274.65 1268
11275.65 1241
11276.65 1254
11277.65 1280
11278.66 1288
11279.66 1284
11280.66 1302
11281.66 1278
11282.67 1244
11283.67 1254
11284.67 1244
11285.67 1264
11286.67 1319
11287.68 1301
11288.68 1278
11289.68 1257
11290.68 1268
11291.69 1228
11292.69 1216
11293.69 1213
11294.70 1212
11295.70 1270
11296.70 1267
11297.70 1278
11298.71 1272
11299.71 1228
11300.71 1250
11301.72 1243
11302.72 1293
11303.72 1265
11304.72 1298
11305.73 1310
11306.73 1329
11307.73 1312
11308.74 1296
11309.74 1325
11310.74 1320
11311.75 1337
11312.75 1369
11313.76 1341
11314.76 1350
11315.76 1328
11316.77 1306
11317.77 1317
11318.77 1279
11319.78 1296
11320.78 1324
11321.79 1277
11322.79 1270
11323.79 1259
11324.80 1250
11325.80 1248
11326.81 1251
11327.81 1278
11328.81 1259
11329.82 1222
11330.82 1225
11331.83 1209
11332.83 1297
11333.84 1336
11334.84 1335
11335.85 1307
11336.85 1293
11337.85 1313
11338.86 1371
11339.86 1359
11340.87 1352
11341.87 1326
11342.88 1337
11343.88 1312
11344.89 1321
11345.89 1331
11346.90 1315
11347.90 1299
11348.91 1303
11349.91 1272
11350.92 1237
11351.92 1245
11352.93 1275
11353.94 1248
11354.94 1243
11355.95 1264
11356.95 1298
11357.96 1297
11358.96 1280
11359.97 1266
11360.97 1287
11361.98 1282
11362.99 1248
11363.99 1236
11365.00 1231
11366.00 1251
11367.01 1219
11368.02 1211
11369.02 1248
11370.03 1282
11371.03 1221
11372.04 1220
11373.05 1251
11374.05 1220
11375.06 1186
11376.06 1206
11377.07 1228
11378.08 1259
11379.08 1217
11380.09 1240
11381.10 1264
11382.10 1233
11383.11 1216
11384.12 1235
11385.12 1265
11386.13 1284
11387.14 1275
11388.14 1247
11389.15 1245
11390.16 1281
11391.17 1316
11392.17 1265
11393.18 1287
11394.19 1296
11395.19 1284
11396.20 1281
11397.21 1301
11398.22 1281
11399.22 1337
11400.23 1330
11401.24 1296
11402.25 1293
11403.25 1327
11404.26 1352
11405.27 1327
11406.28 1367
11407.28 1382
11408.29 1356
11409.30 1402
11410.31 1391
11411.31 1339
11412.32 1372
11413.33 1330
11414.34 1415
11415.35 1408
11416.35 1414
11417.36 1430
11418.37 1455
11419.38 1433
11420.39 1448
11421.40 1480
11422.40 1446
11423.41 1430
11424.42 1474
11425.43 1460
11426.44 1467
11427.45 1486
11428.46 1525
11429.46 1519
11430.47 1502
11431.48 1520
11432.49 1531
11433.50 1531
11434.51 1546
11435.52 1490
11436.53 1527
11437.54 1586
11438.54 1561
11439.55 1529
11440.56 1532
11441.57 1591
11442.58 1584
11443.59 1635
11444.60 1658
11445.61 1642
11446.62 1623
11447.63 1589
11448.64 1643
11449.65 1638
11450.66 1631
11451.67 1650
11452.68 1633
11453.69 1659
11454.70 1714
11455.71 1744
11456.72 1724
11457.73 1691
11458.74 1685
11459.75 1741
11460.76 1759
11461.77 1702
11462.78 1800
11463.79 1760
11464.80 1755
11465.81 1798
11466.82 1819
11467.83 1768
11468.84 1813
11469.85 1832
11470.86 1819
11471.87 1840
11472.88 1802
11473.89 1805
11474.90 1863
11475.91 1834
11476.92 1854
11477.93 1890
11478.95 1875
11479.96 1874
11480.97 1855
11481.98 1898
11482.99 1914
11484.00 1943
11485.01 1907
11486.02 1921
11487.03 1872
11488.05 1887
11489.06 1983
11490.07 1969
11491.08 1955
11492.09 1975
11493.10 1984
11494.11 1973
11495.13 2012
11496.14 1984
11497.15 1972
11498.16 1971
11499.17 2029
11500.18 2007
11501.20 2059
11502.21 2057
11503.22 2079
11504.23 2110
11505.24 2125
11506.26 2097
11507.27 2122
11508.28 2132
11509.29 2210
11510.30 2172
11511.32 2190
11512.33 2245
11513.34 2190
11514.35 2257
11515.37 2254
11516.38 2257
11517.39 2272
11518.40 2384
11519.42 2421
11520.43 2300
11521.44 2350
11522.45 2433
11523.47 2476
11524.48 2468
11525.49 2509
11526.51 2530
11527.52 2528
11528.53 2569
11529.55 2567
11530.56 2661
11531.57 2586
11532.59 2610
11533.60 2653
11534.61 2685
11535.63 2760
11536.64 2744
11537.65 2837
11538.67 2900
11539.68 2848
11540.69 2923
11541.71 2877
11542.72 3015
11543.73 3006
11544.75 3080
11545.76 3176
11546.78 3222
11547.79 3259
11548.80 3213
11549.82 3350
11550.83 3407
11551.85 3422
11552.86 3473
11553.87 3585
11554.89 3565
11555.90 3646
11556.92 3691
11557.93 3746
11558.95 3823
11559.96 3866
11560.97 3921
11561.99 4029
11563.00 4105
11564.02 4148
11565.03 4324
11566.05 4313
11567.06 4433
11568.08 4619
11569.09 4700
11570.11 4691
11571.12 4828
11572.14 5106
11573.15 5274
11574.17 5365
11575.18 5485
11576.20 5678
11577.21 5983
11578.23 6215
11579.24 6415
11580.26 6464
11581.27 6670
11582.29 6957
11583.30 7283
11584.32 7556
11585.33 7865
11586.35 8361
11587.37 8799
11588.38 9154
11589.40 9686
11590.41 10064
11591.43 10625
11592.44 11079
11593.46 11534
11594.48 12098
11595.49 12373
11596.51 12835
11597.52 12960
11598.54 13110
11599.56 12951
11600.57 12707
11601.59 12412
11602.61 11689
11603.62 11205
11604.64 10457
11605.66 9746
11606.67 9000
11607.69 8361
11608.70 7775
11609.72 7243
11610.74 6806
11611.75 6490
11612.77 6008
11613.79 5787
11614.81 5512
11615.82 5402
11616.84 5177
11617.86 5016
11618.87 4832
11619.89 4695
11620.91 4580
11621.92 4408
11622.94 4285
11623.96 4242
11624.98 4243
11625.99 4120
11627.01 4027
11628.03 4031
11629.05 3950
11630.06 3866
11631.08 3744
11632.10 3705
11633.12 3683
11634.13 3679
11635.15 3585
11636.17 3560
11637.19 3563
11638.20 3541
11639.22 3512
11640.24 3404
11641.26 3336
11642.28 3216
11643.29 3199
11644.31 3177
11645.33 3029
11646.35 2988
11647.37 2946
11648.39 2921
11649.40 2900
11650.42 2894
11651.44 2905
11652.46 2920
11653.48 2897
11654.50 2876
11655.51 2925
11656.53 2916
11657.55 2968
11658.57 2945
11659.59 2919
11660.61 2970
11661.63 2990
11662.65 3025
11663.67 3073
11664.68 3132
11665.70 3160
11666.72 3230
11667.74 3151
11668.76 3191
11669.78 3194
11670.80 3236
11671.82 3243
11672.84 3404
11673.86 3340
11674.88 3391
11675.90 3439
11676.92 3406
11677.94 3457
11678.96 3463
11679.98 3495
11680.99 3456
11682.01 3369
11683.03 3398
11684.05 3405
11685.07 3397
11686.09 3352
11687.11 3309
11688.13 3306
11689.15 3226
11690.17 3206
11691.19 3260
11692.21 3278
11693.24 3248
11694.26 3149
11695.28 3181
11696.30 3156
11697.32 3165
11698.34 3097
11699.36 3074
11700.38 3065
11701.40 3057
11702.42 3023
11703.44 2948
11704.46 2943
11705.48 2880
11706.50 2894
11707.52 2870
11708.54 2856
11709.57 2858
11710.59 2842
11711.61 2786
11712.63 2747
11713.65 2712
11714.67 2643
11715.69 2714
11716.71 2631
11717.73 2667
11718.76 2634
11719.78 2553
11720.80 2549
11721.82 2488
11722.84 2441
11723.86 2462
11724.89 2421
11725.91 2332
11726.93 2364
11727.95 2358
11728.97 2287
11729.99 2347
11731.02 2305
11732.04 2316
11733.06 2352
11734.08 2331
11735.10 2308
11736.13 2335
11737.15 2261
11738.17 2276
11739.19 2280
11740.22 2224
11741.24 2204
11742.26 2205
11743.28 2238
11744.30 2267
11745.33 2252
11746.35 2203
11747.37 2177
11748.40 2176
11749.42 2133
11750.44 2048
11751.46 2108
11752.49 2072
11753.51 2084
11754.53 2073
11755.56 2022
11756.58 1972
11757.60 2014
11758.62 1963
11759.65 1936
11760.67 1922
11761.69 1943
11762.72 1935
11763.74 1871
11764.76 1896
11765.79 1929
11766.81 1957
11767.83 1927
11768.86 1938
11769.88 1883
11770.91 1883
11771.93 1836
11772.95 1857
11773.98 1884
11775.00 1844
11776.02 1835
11777.05 1775
11778.07 1776
11779.10 1731
11780.12 1728
11781.14 1763
11782.17 1717
11783.19 1732
11784.22 1736
11785.24 1721
11786.26 1688
11787.29 1673
11788.31 1709
11789.34 1651
11790.36 1620
11791.39 1648
11792.41 1662
11793.44 1658
11794.46 1651
11795.49 1641
11796.51 1607
11797.54 1590
11798.56 1576
11799.59 1544
11800.61 1571
11801.63 1535
11802.66 1568
11803.69 1581
11804.71 1566
11805.74 1580
11806.76 1544
11807.79 1529
11808.81 1596
11809.84 1518
11810.86 1504
11811.89 1526
11812.91 1535
11813.94 1531
11814.96 1487
11815.99 1505
11817.01 1598
11818.04 1557
11819.07 1565
11820.09 1481
11821.12 1478
11822.14 1487
11823.17 1506
11824.20 1553
11825.22 1499
11826.25 1485
11827.27 1466
11828.30 1481
11829.33 1514
11830.35 1495
11831.38 1472
11832.40 1448
11833.43 1485
11834.46 1468
11835.48 1417
11836.51 1394
11837.54 1442
11838.56 1438
11839.59 1450
11840.62 1433
11841.64 1444
11842.67 1486
11843.70 1436
11844.72 1407
11845.75 1420
11846.78 1469
11847.80 1409
11848.83 1375
11849.86 1410
11850.89 1405
11851.91 1418
11852.94 1413
11853.97 1435
11854.99 1419
11856.02 1376
11857.05 1402
11858.08 1433
11859.10 1443
11860.13 1453
11861.16 1419
11862.19 1439
11863.21 1441
11864.24 1445
11865.27 1426
11866.30 1456
11867.33 1466
11868.35 1429
11869.38 1460
11870.41 1477
11871.44 1475
11872.47 1463
11873.49 1510
11874.52 1487
11875.55 1480
11876.58 1474
11877.61 1518
11878.63 1493
11879.66 1420
11880.69 1484
11881.72 1501
11882.75 1552
11883.78 1509
11884.81 1548
11885.83 1556
11886.86 1566
11887.89 1612
11888.92 1582
11889.95 1576
11890.98 1605
11892.01 1656
11893.04 1703
11894.06 1709
11895.09 1710
11896.12 1727
11897.15 1765
11898.18 1780
11899.21 1805
11900.24 1823
11901.27 1807
11902.30 1787
11903.33 1828
11904.36 1801
11905.39 1760
11906.42 1770
11907.45 1775
11908.48 1715
11909.50 1693
11910.53 1687
11911.56 1710
11912.59 1696
11913.62 1711
11914.65 1658
11915.68 1699
11916.71 1696
11917.74 1678
11918.77 1728
11919.80 1789
11920.83 1789
11921.86 1800
11922.89 1844
11923.92 1797
11924.95 1796
11925.99 1845
11927.02 1893
11928.05 1897
11929.08 1914
11930.11 1916
11931.14 1958
11932.17 1979
11933.20 1908
11934.23 1902
11935.26 1851
11936.29 1767
11937.32 1783
11938.35 1720
11939.38 1697
11940.41 1656
11941.45 1565
11942.48 1521
11943.51 1483
11944.54 1485
11945.57 1473
11946.60 1408
11947.63 1405
11948.66 1438
11949.70 1420
11950.73 1388
11951.76 1400
11952.79 1385
11953.82 1364
11954.85 1327
11955.88 1363
11956.92 1337
11957.95 1380
11958.98 1318
11960.01 1320
11961.04 1365
11962.08 1347
11963.11 1335
11964.14 1301
11965.17 1359
11966.20 1344
11967.24 1360
11968.27 1346
11969.30 1350
11970.33 1326
11971.36 1334
11972.40 1345
11973.43 1343
11974.46 1338
11975.49 1321
11976.53 1309
11977.56 1335
11978.59 1354
11979.62 1341
11980.66 1345
11981.69 1324
11982.72 1328
11983.76 1338
11984.79 1333
11985.82 1301
11986.85 1290
11987.89 1332
11988.92 1351
11989.95 1318
11990.99 1300
11992.02 1336
11993.05 1373
11994.09 1385
11995.12 1398
11996.15 1371
11997.19 1344
11998.22 1417
11999.25 1419
12000.29 1388
12001.32 1381
12002.35 1409
12003.39 1434
12004.42 1465
12005.46 1436
12006.49 1424
12007.52 1472
12008.56 1486
12009.59 1444
12010.63 1474
12011.66 1482
12012.69 1492
12013.73 1495
12014.76 1451
12015.80 1496
12016.83 1498
12017.86 1490
12018.90 1532
12019.93 1492
12020.97 1452
12022.00 1472
12023.04 1488
12024.07 1476
12025.11 1430
12026.14 1455
12027.18 1440
12028.21 1409
12029.25 1415
12030.28 1395
12031.32 1386
12032.35 1379
12033.39 1379
12034.42 1354
12035.46 1343
12036.49 1330
12037.53 1369
12038.56 1322
12039.60 1334
12040.63 1325
12041.67 1327
12042.70 1336
12043.74 1292
12044.77 1271
12045.81 1309
12046.84 1321
12047.88 1302
12048.92 1296
12049.95 1268
12050.99 1294
12052.02 1245
12053.06 1278
12054.09 1277
12055.13 1231
12056.17 1234
12057.20 1246
12058.24 1306
12059.27 1252
12060.31 1270
12061.35 1264
12062.38 1247
12063.42 1233
12064.46 1240
12065.49 1280
12066.53 1257
12067.56 1252
12068.60 1217
12069.64 1225
12070.67 1230
12071.71 1249
12072.75 1236
12073.78 1210
12074.82 1189
12075.86 1219
12076.89 1220
12077.93 1209
12078.97 1220
12080.01 1201
12081.04 1243
12082.08 1239
12083.12 1205
12084.15 1230
12085.19 1232
12086.23 1226
12087.27 1254
12088.30 1248
12089.34 1230
12090.38 1192
12091.41 1190
12092.45 1232
12093.49 1215
12094.53 1180
12095.57 1233
12096.60 1241
12097.64 1223
12098.68 1257
12099.72 1210
12100.75 1198
12101.79 1222
12102.83 1263
12103.87 1220
12104.91 1203
12105.94 1205
12106.98 1231
12108.02 1205
12109.06 1193
12110.10 1224
12111.14 1203
12112.17 1161
12113.21 1165
12114.25 1105
12115.29 1115
12116.33 1112
12117.37 1122
12118.40 1098
12119.44 1113
12120.48 1121
12121.52 1088
12122.56 1110
12123.60 1084
12124.64 1088
12125.68 1097
12126.72 1099
12127.75 1095
12128.79 1079
12129.83 1069
12130.87 1079
12131.91 1063
12132.95 1081
12133.99 1113
12135.03 1087
12136.07 1106
12137.11 1132
12138.15 1092
12139.19 1056
12140.23 1037
12141.27 1091
12142.31 1105
12143.35 1078
12144.38 1070
12145.42 1076
12146.46 1071
12147.50 1065
12148.54 1117
12149.58 1065
12150.62 1062
12151.66 1051
12152.70 1085
12153.74 1055
12154.78 1051
12155.82 1053
12156.87 1070
12157.91 1074
12158.95 1049
12159.99 1050
12161.03 1024
12162.07 1051
12163.11 1057
12164.15 1019
12165.19 1053
12166.23 1067
12167.27 1036
12168.31 1034
12169.35 1051
12170.39 1036
12171.43 1041
12172.47 1057
12173.52 1057
12174.56 1036
12175.60 982
12176.64 1043
12177.68 1049
12178.72 1035
12179.76 999
12180.80 1043
12181.85 1031
12182.89 1034
12183.93 1045
12184.97 1056
12186.01 1035
12187.05 993
12188.09 1032
12189.14 1080
12190.18 1033
12191.22 1047
12192.26 1029
12193.30 1025
12194.34 1027
12195.39 1034
12196.43 1086
12197.47 1062
12198.51 1043
12199.55 1002
12200.60 1042
12201.64 1050
12202.68 1062
12203.72 1025
12204.77 1040
12205.81 1034
12206.85 1048
12207.89 1010
12208.94 1013
12209.98 1019
12211.02 1035
12212.06 1056
12213.11 1028
12214.15 1038
12215.19 1025
12216.23 1026
12217.28 1064
12218.32 1032
12219.36 1037
12220.41 1047
12221.45 1034
12222.49 1050
12223.54 1013
12224.58 1053
12225.62 1010
12226.66 1001
12227.71 1037
12228.75 1057
12229.79 1014
12230.84 1024
12231.88 1040
12232.93 1049
12233.97 1058
12235.01 1074
12236.06 1069
12237.10 1027
12238.14 1024
12239.19 1018
12240.23 1052
12241.28 1041
12242.32 1034
12243.36 1035
12244.41 1045
12245.45 1026
12246.50 991
12247.54 1017
12248.58 1014
12249.63 1027
12250.67 979
12251.72 978
12252.76 1004
12253.80 1004
12254.85 987
12255.89 948
12256.94 946
12257.98 947
12259.03 971
12260.07 928
12261.12 924
12262.16 937
12263.21 933
12264.25 937
12265.30 929
12266.34 923
12267.39 920
12268.43 915
12269.48 971
12270.52 950
12271.57 947
12272.61 939
12273.66 923
12274.70 891
12275.75 899
12276.79 897
12277.84 911
12278.88 871
12279.93 877
12280.98 894
12282.02 898
12283.07 909
12284.11 845
12285.16 904
12286.20 910
12287.25 889
12288.30 917
12289.34 877
12290.39 910
12291.43 912
12292.48 875
12293.53 883
12294.57 877
12295.62 880
12296.66 866
12297.71 879
12298.76 896
12299.80 888
12300.85 874
12301.90 892
12302.94 901
12303.99 904
12305.04 861
12306.08 838
12307.13 859
12308.18 899
12309.22 916
12310.27 891
12311.32 883
12312.36 901
12313.41 868
12314.46 870
12315.50 879
12316.55 889
12317.60 889
12318.65 893
12319.69 852
12320.74 835
12321.79 855
12322.83 854
12323.88 853
12324.93 858
12325.98 823
12327.02 865
12328.07 873
12329.12 903
12330.17 886
12331.21 883
12332.26 871
12333.31 847
12334.36 849
12335.41 850
12336.45 853
12337.50 866
12338.55 870
12339.60 848
12340.65 876
12341.69 864
12342.74 877
12343.79 823
12344.84 863
12345.89 879
12346.94 848
12347.98 833
12349.03 880
12350.08 892
12351.13 873
12352.18 855
12353.23 862
12354.28 841
12355.32 870
12356.37 888
12357.42 886
12358.47 882
12359.52 861
12360.57 874
12361.62 884
12362.67 888
12363.72 886
12364.76 922
12365.81 882
12366.86 861
12367.91 834
12368.96 872
12370.01 886
12371.06 883
12372.11 912
12373.16 887
12374.21 876
12375.26 886
12376.31 903
12377.36 916
12378.41 913
12379.46 902
12380.51 923
12381.56 898
12382.61 875
12383.66 879
12384.71 909
12385.76 909
12386.81 911
12387.86 928
12388.91 940
12389.96 924
12391.01 878
12392.06 874
12393.11 910
12394.16 896
12395.21 912
12396.26 902
12397.31 891
12398.36 889
12399.41 895
12400.46 906
12401.51 952
12402.56 936
12403.61 959
12404.66 916
12405.71 905
12406.77 875
12407.82 943
12408.87 919
12409.92 910
12410.97 892
12412.02 912
12413.07 942
12414.12 956
12415.17 944
12416.23 944
12417.28 955
12418.33 944
12419.38 960
12420.43 940
12421.48 925
12422.53 938
12423.59 936
12424.64 939
12425.69 952
12426.74 945
12427.79 971
12428.84 988
12429.90 971
12430.95 992
12432.00 977
12433.05 979
12434.10 978
12435.16 955
12436.21 952
12437.26 964
12438.31 975
12439.37 1030
12440.42 943
12441.47 967
12442.52 1012
12443.58 971
12444.63 946
12445.68 934
12446.73 996
12447.79 989
12448.84 990
12449.89 987
12450.94 1003
12452.00 994
12453.05 955
12454.10 1001
12455.16 984
12456.21 1003
12457.26 988
12458.31 992
12459.37 1022
12460.42 1008
12461.47 989
12462.53 1040
12463.58 1030
12464.63 992
12465.69 1029
12466.74 1042
12467.79 1021
12468.85 1061
12469.90 1095
12470.95 1120
12472.01 1102
12473.06 1097
12474.12 1111
12475.17 1117
12476.22 1140
12477.28 1153
12478.33 1241
12479.39 1237
12480.44 1279
12481.49 1321
12482.55 1335
12483.60 1360
12484.66 1389
12485.71 1426
12486.76 1480
12487.82 1519
12488.87 1591
12489.93 1605
12490.98 1628
12492.04 1634
12493.09 1623
12494.15 1665
12495.20 1613
12496.25 1617
12497.31 1581
12498.36 1555
12499.42 1489
12500.47 1435
12501.53 1402
12502.58 1410
12503.64 1305
12504.69 1256
12505.75 1217
12506.80 1168
12507.86 1121
12508.91 1112
12509.97 1095
12511.03 1081
12512.08 1051
12513.14 1075
12514.19 1077
12515.25 1051
12516.30 1080
12517.36 1061
12518.41 1036
12519.47 1030
12520.52 1041
12521.58 1025
12522.64 997
12523.69 1004
12524.75 1003
12525.80 1005
12526.86 1005
12527.92 1030
12528.97 1017
12530.03 1010
12531.08 989
12532.14 978
12533.20 979
12534.25 966
12535.31 954
12536.37 970
12537.42 968
12538.48 971
12539.54 954
12540.59 987
12541.65 968
12542.70 976
12543.76 993
12544.82 1012
12545.88 959
12546.93 975
12547.99 981
12549.05 965
12550.10 999
12551.16 1017
12552.22 1035
12553.27 1012
12554.33 1004
12555.39 993
12556.45 1008
12557.50 1012
12558.56 1036
12559.62 1037
12560.67 1061
12561.73 1085
12562.79 1142
12563.85 1151
12564.90 1138
12565.96 1165
12567.02 1127
12568.08 1163
12569.14 1193
12570.19 1242
12571.25 1226
12572.31 1250
12573.37 1238
12574.42 1238
12575.48 1246
12576.54 1190
12577.60 1209
12578.66 1192
12579.72 1201
12580.77 1147
12581.83 1142
12582.89 1135
12583.95 1149
12585.01 1137
12586.07 1086
12587.12 1078
12588.18 1080
12589.24 1039
12590.30 1022
12591.36 1025
12592.42 1064
12593.48 1013
12594.53 1014
12595.59 1015
12596.65 996
12597.71 986
12598.77 955
12599.83 1056
12600.89 1031
12601.95 994
12603.01 1010
12604.07 965
12605.13 989
12606.18 954
12607.24 1009
12608.30 1011
12609.36 979
12610.42 974
12611.48 981
12612.54 967
12613.60 968
12614.66 960
12615.72 967
12616.78 999
12617.84 1005
12618.90 967
12619.96 961
12621.02 937
12622.08 975
12623.14 890
12624.20 913
12625.26 897
12626.32 901
12627.38 917
12628.44 918
12629.50 887
12630.56 893
12631.62 891
12632.68 914
12633.74 884
12634.80 866
12635.86 849
12636.92 869
12637.98 901
12639.04 865
12640.11 884
12641.17 902
12642.23 916
12643.29 866
12644.35 880
12645.41 880
12646.47 928
12647.53 894
12648.59 896
12649.65 934
12650.72 906
12651.78 875
12652.84 893
12653.90 879
12654.96 915
12656.02 900
12657.08 918
12658.14 931
12659.21 953
12660.27 931
12661.33 910
12662.39 889
12663.45 926
12664.51 889
12665.58 848
12666.64 873
12667.70 874
12668.76 922
12669.82 894
12670.89 898
12671.95 887
12673.01 904
12674.07 899
12675.13 865
12676.20 859
12677.26 863
12678.32 890
12679.38 863
12680.45 878
12681.51 876
12682.57 887
12683.63 904
12684.70 896
12685.76 906
12686.82 909
12687.88 881
12688.95 931
12690.01 903
12691.07 885
12692.14 890
12693.20 952
12694.26 931
12695.32 910
12696.39 917
12697.45 914
12698.51 930
12699.58 914
12700.64 870
12701.70 912
12702.77 929
12703.83 914
12704.89 897
12705.96 951
12707.02 921
12708.08 890
12709.15 930
12710.21 921
12711.28 901
12712.34 944
12713.40 914
12714.47 912
12715.53 917
12716.59 894
12717.66 942
12718.72 902
12719.79 914
12720.85 920
12721.92 940
12722.98 899
12724.04 900
12725.11 898
12726.17 902
12727.24 900
12728.30 905
12729.37 911
12730.43 957
12731.49 915
12732.56 914
12733.62 897
12734.69 922
12735.75 900
12736.82 918
12737.88 899
12738.95 892
12740.01 894
12741.08 888
12742.14 916
12743.21 889
12744.27 851
12745.34 860
12746.40 831
12747.47 856
12748.53 839
12749.60 839
12750.66 858
12751.73 816
12752.79 822
12753.86 845
12754.93 839
12755.99 828
12757.06 829
12758.12 799
12759.19 791
12760.25 788
12761.32 785
12762.39 794
12763.45 789
12764.52 787
12765.58 772
12766.65 781
12767.72 752
12768.78 758
12769.85 790
12770.91 772
12771.98 763
12773.05 764
12774.11 772
12775.18 784
12776.25 820
12777.31 801
12778.38 775
12779.45 741
12780.51 792
12781.58 810
12782.65 791
12783.71 784
12784.78 812
12785.85 804
12786.91 788
12787.98 803
12789.05 759
12790.11 773
12791.18 789
12792.25 796
12793.31 762
12794.38 736
12795.45 795
12796.52 785
12797.58 796
12798.65 755
12799.72 809
12800.79 797
12801.85 821
12802.92 787
12803.99 775
12805.06 784
12806.12 800
12807.19 769
12808.26 832
12809.33 797
12810.39 815
12811.46 816
12812.53 810
12813.60 787
12814.67 808
12815.73 793
12816.80 802
12817.87 847
12818.94 830
12820.01 803
12821.08 814
12822.14 801
12823.21 797
12824.28 812
12825.35 830
12826.42 816
12827.49 821
12828.55 794
12829.62 821
12830.69 787
12831.76 790
12832.83 787
12833.90 785
12834.97 765
12836.04 770
12837.11 760
12838.17 769
12839.24 751
12840.31 731
12841.38 758
12842.45 736
12843.52 756
12844.59 753
12845.66 760
12846.73 742
12847.80 707
12848.87 723
12849.94 749
12851.01 720
12852.08 720
12853.14 703
12854.21 681
12855.28 699
12856.35 695
12857.42 730
12858.49 702
12859.56 707
12860.63 710
12861.70 702
12862.77 712
12863.84 684
12864.91 709
12865.98 683
12867.05 698
12868.12 720
12869.19 656
12870.26 696
12871.34 712
12872.41 679
12873.48 681
12874.55 681
12875.62 671
12876.69 685
12877.76 679
12878.83 698
12879.90 709
12880.97 702
12882.04 687
12883.11 663
12884.18 650
12885.25 655
12886.33 664
12887.40 652
12888.47 665
12889.54 642
12890.61 648
12891.68 645
12892.75 679
12893.82 670
12894.89 652
12895.97 672
12897.04 706
12898.11 687
12899.18 655
12900.25 670
12901.32 669
12902.40 666
12903.47 631
12904.54 658
12905.61 670
12906.68 644
12907.75 650
12908.83 638
12909.90 645
12910.97 650
12912.04 669
12913.11 681
12914.19 638
12915.26 653
12916.33 646
12917.40 654
12918.48 613
12919.55 635
12920.62 667
12921.69 671
12922.77 626
12923.84 620
12924.91 624
12925.98 617
12927.06 633
12928.13 649
12929.20 635
12930.27 622
12931.35 644
12932.42 626
12933.49 603
12934.57 581
12935.64 613
12936.71 616
12937.79 639
12938.86 629
12939.93 647
12941.01 634
12942.08 636
12943.15 618
12944.23 653
12945.30 657
12946.37 630
12947.45 625
12948.52 603
12949.59 632
12950.67 613
12951.74 625
12952.81 618
12953.89 633
12954.96 634
12956.04 640
12957.11 652
12958.18 635
12959.26 609
12960.33 604
12961.41 631
12962.48 682
12963.55 651
12964.63 614
12965.70 629
12966.78 631
12967.85 632
12968.93 632
12970.00 628
12971.07 608
12972.15 609
12973.22 598
12974.30 623
12975.37 617
12976.45 626
12977.52 589
12978.60 609
12979.67 606
12980.75 622
12981.82 598
12982.90 606
12983.97 615
12985.05 627
12986.12 627
12987.20 613
12988.27 628
12989.35 602
12990.42 612
12991.50 650
12992.57 628
12993.65 628
12994.73 635
12995.80 629
12996.88 644
12997.95 615
12999.03 605
13000.10 630
13001.18 603
13002.25 608
13003.33 607
13004.41 631
13005.48 595
13006.56 604
13007.63 628
13008.71 638
13009.79 618
13010.86 624
13011.94 609
13013.02 620
13014.09 654
13015.17 646
13016.24 665
13017.32 625
13018.40 620
13019.47 630
13020.55 617
13021.63 609
13022.70 604
13023.78 649
13024.86 639
13025.93 646
13027.01 617
13028.09 615
13029.16 603
13030.24 622
13031.32 640
13032.40 617
13033.47 624
13034.55 646
13035.63 634
13036.70 622
13037.78 631
13038.86 600
13039.94 636
13041.01 634
13042.09 608
13043.17 605
13044.25 625
13045.32 611
13046.40 632
13047.48 661
13048.56 650
13049.63 631
13050.71 658
13051.79 637
13052.87 658
13053.95 617
13055.02 639
13056.10 614
13057.18 651
13058.26 640
13059.34 653
13060.41 638
13061.49 603
13062.57 621
13063.65 634
13064.73 643
13065.81 667
13066.88 639
13067.96 641
13069.04 660
13070.12 636
13071.20 662
13072.28 649
13073.36 616
13074.43 616
13075.51 605
13076.59 640
13077.67 638
13078.75 644
13079.83 627
13080.91 655
13081.99 613
13083.07 620
13084.15 627
13085.23 650
13086.30 632
13087.38 615
13088.46 628
13089.54 612
13090.62 614
13091.70 625
13092.78 625
13093.86 583
13094.94 634
13096.02 657
13097.10 621
13098.18 622
13099.26 619
13100.34 607
13101.42 606
13102.50 622
13103.58 576
13104.66 579
13105.74 583
13106.82 617
13107.90 654
13108.98 602
13110.06 586
13111.14 650
13112.22 644
13113.30 627
13114.38 627
13115.46 638
13116.54 638
13117.62 630
13118.70 644
13119.78 632
13120.86 620
13121.95 612
13123.03 616
13124.11 609
13125.19 601
13126.27 588
13127.35 605
13128.43 609
13129.51 617
13130.59 616
13131.67 600
13132.76 627
13133.84 609
13134.92 601
13136.00 607
13137.08 598
13138.16 610
13139.24 578
13140.32 568
13141.41 611
13142.49 614
13143.57 590
13144.65 622
13145.73 603
13146.81 619
13147.90 611
13148.98 587
13150.06 618
13151.14 600
13152.22 620
13153.31 619
13154.39 628
13155.47 613
13156.55 610
13157.63 616
13158.72 632
13159.80 652
13160.88 617
13161.96 637
13163.05 620
13164.13 626
13165.21 631
13166.29 627
13167.38 616
13168.46 624
13169.54 631
13170.62 622
13171.71 595
13172.79 617
13173.87 642
13174.96 643
13176.04 641
13177.12 619
13178.20 638
13179.29 666
13180.37 630
13181.45 629
13182.54 622
13183.62 628
13184.70 626
13185.79 604
13186.87 630
13187.95 625
13189.04 651
13190.12 663
13191.20 638
13192.29 644
13193.37 624
13194.46 652
13195.54 665
13196.62 650
13197.71 648
13198.79 619
13199.88 652
13200.96 652
13202.04 667
13203.13 670
13204.21 656
13205.30 634
13206.38 654
13207.46 663
13208.55 643
13209.63 650
13210.72 628
13211.80 637
13212.89 664
13213.97 656
13215.05 662
13216.14 681
13217.22 638
13218.31 646
13219.39 660
13220.48 619
13221.56 639
13222.65 656
13223.73 664
13224.82 637
13225.90 657
13226.99 666
13228.07 686
13229.16 637
13230.24 665
13231.33 657
13232.41 685
13233.50 674
13234.58 658
13235.67 640
13236.76 672
13237.84 673
13238.93 684
13240.01 669
13241.10 699
13242.18 672
13243.27 658
13244.35 686
13245.44 685
13246.53 708
13247.61 708
13248.70 724
13249.78 725
13250.87 719
13251.96 722
13253.04 707
13254.13 690
13255.21 721
13256.30 694
13257.39 688
13258.47 708
13259.56 681
13260.65 752
13261.73 753
13262.82 753
13263.91 754
13264.99 774
13266.08 741
13267.17 745
13268.25 712
13269.34 727
13270.43 752
13271.51 744
13272.60 751
13273.69 761
13274.77 763
13275.86 761
13276.95 790
13278.04 774
13279.12 789
13280.21 761
13281.30 769
13282.38 805
13283.47 791
13284.56 768
13285.65 797
13286.73 776
13287.82 810
13288.91 785
13290.00 809
13291.08 807
13292.17 823
13293.26 816
13294.35 831
13295.44 850
13296.52 777
13297.61 849
13298.70 816
13299.79 833
13300.88 833
13301.96 853
13303.05 846
13304.14 832
13305.23 858
13306.32 879
13307.41 857
13308.49 829
13309.58 868
13310.67 861
13311.76 873
13312.85 863
13313.94 840
13315.02 854
13316.11 840
13317.20 872
13318.29 869
13319.38 823
13320.47 827
13321.56 811
13322.65 843
13323.74 867
13324.82 876
13325.91 870
13327.00 871
13328.09 844
13329.18 905
13330.27 907
13331.36 868
13332.45 869
13333.54 879
13334.63 851
13335.72 851
13336.81 897
13337.90 909
13338.99 906
13340.08 888
13341.17 905
13342.26 876
13343.35 918
13344.44 908
13345.53 892
13346.61 907
13347.70 922
13348.79 953
13349.89 866
13350.98 928
13352.07 923
13353.16 924
13354.25 944
13355.34 962
13356.43 970
13357.52 956
13358.61 951
13359.70 933
13360.79 962
13361.88 963
13362.97 974
13364.06 987
13365.15 977
13366.24 968
13367.33 999
13368.42 971
13369.51 960
13370.60 951
13371.70 947
13372.79 961
13373.88 937
13374.97 922
13376.06 923
13377.15 930
13378.24 914
13379.33 888
13380.43 893
13381.52 867
13382.61 898
13383.70 889
13384.79 886
13385.88 894
13386.97 858
13388.07 869
13389.16 868
13390.25 882
13391.34 845
13392.43 850
13393.52 869
13394.62 818
13395.71 816
13396.80 870
13397.89 861
13398.98 851
13400.08 886
13401.17 843
13402.26 859
13403.35 877
13404.45 859
13405.54 877
13406.63 871
13407.72 848
13408.82 839
13409.91 901
13411.00 871
13412.09 893
13413.19 881
13414.28 874
13415.37 901
13416.46 902
13417.56 911
13418.65 867
13419.74 884
13420.84 877
13421.93 882
13423.02 879
13424.11 913
13425.21 914
13426.30 874
13427.39 886
13428.49 920
13429.58 919
13430.67 916
13431.77 907
13432.86 932
13433.95 922
13435.05 915
13436.14 900
13437.24 958
13438.33 947
13439.42 997
13440.52 983
13441.61 978
13442.70 967
13443.80 981
13444.89 965
13445.99 987
13447.08 980
13448.17 1019
13449.27 978
13450.36 994
13451.46 972
13452.55 1034
13453.64 1027
13454.74 1042
13455.83 1070
13456.93 1059
13458.02 1037
13459.12 1043
13460.21 1058
13461.31 1056
13462.40 1041
13463.50 1055
13464.59 1064
13465.69 1073
13466.78 1036
13467.87 1028
13468.97 1058
13470.06 1142
13471.16 1105
13472.25 1062
13473.35 1074
13474.44 1070
13475.54 1115
13476.64 1078
13477.73 1085
13478.83 1090
13479.92 1045
13481.02 1105
13482.11 1127
13483.21 1128
13484.30 1127
13485.40 1179
13486.49 1153
13487.59 1156
13488.69 1185
13489.78 1224
13490.88 1233
13491.97 1267
13493.07 1250
13494.17 1268
13495.26 1259
13496.36 1286
13497.45 1291
13498.55 1297
13499.65 1291
13500.74 1276
13501.84 1244
13502.93 1210
13504.03 1221
13505.13 1202
13506.22 1158
13507.32 1169
13508.42 1134
13509.51 1145
13510.61 1140
13511.71 1108
13512.80 1080
13513.90 1053
13515.00 1039
13516.09 983
13517.19 1014
13518.29 1036
13519.38 987
13520.48 987
13521.58 1034
13522.68 965
13523.77 980
13524.87 974
13525.97 937
13527.06 899
13528.16 921
13529.26 937
13530.36 932
13531.45 933
13532.55 896
13533.65 935
13534.75 927
13535.84 919
13536.94 905
13538.04 906
13539.14 909
13540.23 944
13541.33 888
13542.43 879
13543.53 852
13544.63 865
13545.72 870
13546.82 917
13547.92 852
13549.02 893
13550.12 856
13551.22 869
13552.31 853
13553.41 851
13554.51 866
13555.61 847
13556.71 871
13557.81 851
13558.90 839
13560.00 849
13561.10 862
13562.20 840
13563.30 883
13564.40 890
13565.50 863
13566.60 876
13567.69 868
13568.79 870
13569.89 880
13570.99 862
13572.09 854
13573.19 891
13574.29 885
13575.39 871
13576.49 876
13577.59 857
13578.69 831
13579.79 874
13580.89 861
13581.98 831
13583.08 873
13584.18 861
13585.28 898
13586.38 848
13587.48 908
13588.58 939
13589.68 895
13590.78 852
13591.88 880
13592.98 887
13594.08 888
13595.18 873
13596.28 897
13597.38 932
13598.48 876
13599.58 897
13600.68 911
13601.78 877
13602.88 907
13603.98 925
13605.08 889
13606.18 908
13607.29 892
13608.39 882
13609.49 936
13610.59 919
13611.69 937
13612.79 935
13613.89 957
13614.99 915
13616.09 921
13617.19 880
13618.29 901
13619.39 914
13620.50 960
13621.60 947
13622.70 930
13623.80 915
13624.90 906
13626.00 908
13627.10 890
13628.20 908
13629.31 905
13630.41 933
13631.51 931
13632.61 933
13633.71 979
13634.81 928
13635.91 894
13637.02 863
13638.12 910
13639.22 863
13640.32 874
13641.42 886
13642.53 909
13643.63 878
13644.73 880
13645.83 889
13646.93 879
13648.04 851
13649.14 831
13650.24 817
13651.34 808
13652.45 829
13653.55 865
13654.65 848
13655.75 885
13656.85 873
13657.96 885
13659.06 862
13660.16 846
13661.27 819
13662.37 840
13663.47 797
13664.57 810
13665.68 830
13666.78 849
13667.88 831
13668.99 851
13670.09 850
13671.19 829
13672.29 835
13673.40 817
13674.50 827
13675.60 854
13676.71 870
13677.81 813
13678.91 818
13680.02 840
13681.12 855
13682.23 802
13683.33 838
13684.43 814
13685.54 816
13686.64 834
13687.74 865
13688.85 846
13689.95 850
13691.06 883
13692.16 847
13693.26 859
13694.37 822
13695.47 826
13696.58 873
13697.68 837
13698.78 876
13699.89 858
13700.99 874
13702.10 887
13703.20 853
13704.31 844
13705.41 889
13706.51 899
13707.62 897
13708.72 944
13709.83 914
13710.93 875
13712.04 894
13713.14 917
13714.25 920
13715.35 945
13716.46 945
13717.56 923
13718.67 936
13719.77 935
13720.88 938
13721.98 925
13723.09 913
13724.19 950
13725.30 976
13726.40 995
13727.51 998
13728.61 980
13729.72 976
13730.83 985
13731.93 1013
13733.04 1031
13734.14 997
13735.25 990
13736.35 999
13737.46 1007
13738.57 1021
13739.67 1047
13740.78 1044
13741.88 1067
13742.99 1079
13744.09 1067
13745.20 1068
13746.31 1089
13747.41 1128
13748.52 1117
13749.63 1141
13750.73 1148
13751.84 1206
13752.94 1197
13754.05 1184
13755.16 1238
13756.26 1271
13757.37 1247
13758.48 1254
13759.58 1339
13760.69 1337
13761.80 1295
13762.90 1343
13764.01 1405
13765.12 1374
13766.22 1428
13767.33 1395
13768.44 1378
13769.55 1404
13770.65 1404
13771.76 1397
13772.87 1411
13773.97 1380
13775.08 1370
13776.19 1380
13777.30 1297
13778.40 1242
13779.51 1238
13780.62 1216
13781.73 1165
13782.83 1159
13783.94 1126
13785.05 1077
13786.16 1085
13787.26 1079
13788.37 1057
13789.48 1029
13790.59 1012
13791.70 1028
13792.80 1022
13793.91 994
13795.02 1014
13796.13 997
13797.24 938
13798.35 979
13799.45 950
13800.56 924
13801.67 934
13802.78 937
13803.89 963
13805.00 946
13806.10 945
13807.21 941
13808.32 909
13809.43 978
13810.54 946
13811.65 895
13812.76 893
13813.86 936
13814.97 889
13816.08 863
13817.19 853
13818.30 846
13819.41 841
13820.52 908
13821.63 838
13822.74 872
13823.85 894
13824.96 873
13826.06 864
13827.17 830
13828.28 834
13829.39 884
13830.50 901
13831.61 849
13832.72 847
13833.83 813
13834.94 827
13836.05 856
13837.16 878
13838.27 875
13839.38 867
13840.49 857
13841.60 849
13842.71 854
13843.82 826
13844.93 845
13846.04 845
13847.15 844
13848.26 870
13849.37 880
13850.48 860
13851.59 847
13852.70 841
13853.81 835
13854.92 856
13856.03 838
13857.14 878
13858.25 844
13859.37 871
13860.48 905
13861.59 857
13862.70 862
13863.81 892
13864.92 875
13866.03 871
13867.14 880
13868.25 881
13869.36 876
13870.47 923
13871.59 925
13872.70 918
13873.81 904
13874.92 907
13876.03 920
13877.14 920
13878.25 918
13879.36 917
13880.48 924
13881.59 932
13882.70 958
13883.81 947
13884.92 952
13886.03 964
13887.15 967
13888.26 976
13889.37 964
13890.48 988
13891.59 969
13892.71 961
13893.82 949
13894.93 944
13896.04 932
13897.15 991
13898.27 990
13899.38 935
13900.49 951
13901.60 950
13902.72 952
13903.83 941
13904.94 944
13906.05 915
13907.17 914
13908.28 913
13909.39 899
13910.50 938
13911.62 884
13912.73 877
13913.84 885
13914.95 910
13916.07 892
13917.18 875
13918.29 889
13919.41 918
13920.52 886
13921.63 877
13922.75 854
13923.86 869
13924.97 851
13926.09 916
13927.20 894
13928.31 854
13929.43 840
13930.54 844
13931.65 864
13932.77 871
13933.88 873
13934.99 881
13936.11 892
13937.22 851
13938.34 830
13939.45 846
13940.56 843
13941.68 863
13942.79 849
13943.91 841
13945.02 831
13946.13 855
13947.25 856
13948.36 812
13949.48 809
13950.59 823
13951.70 844
13952.82 861
13953.93 866
13955.05 829
13956.16 840
13957.28 828
13958.39 834
13959.51 829
13960.62 873
13961.74 852
13962.85 826
13963.97 811
13965.08 839
13966.20 836
13967.31 836
13968.43 829
13969.54 828
13970.66 843
13971.77 854
13972.89 861
13974.00 855
13975.12 822
13976.23 862
13977.35 858
13978.46 807
13979.58 812
13980.69 816
13981.81 819
13982.92 833
13984.04 838
13985.16 842
13986.27 845
13987.39 849
13988.50 832
13989.62 857
13990.74 856
13991.85 850
13992.97 887
13994.08 853
13995.20 848
13996.32 848
13997.43 872
13998.55 878
13999.66 875
14000.78 859
14001.90 859
14003.01 860
14004.13 885
14005.25 860
14006.36 834
14007.48 868
14008.60 874
14009.71 895
14010.83 894
14011.95 911
14013.06 883
14014.18 897
14015.30 894
14016.41 893
14017.53 888
14018.65 912
14019.76 879
14020.88 933
14022.00 908
14023.12 908
14024.23 871
14025.35 907
14026.47 916
14027.59 940
14028.70 927
14029.82 880
14030.94 909
14032.06 936
14033.17 916
14034.29 976
14035.41 942
14036.53 963
14037.64 920
14038.76 966
14039.88 995
14041.00 967
14042.11 946
14043.23 972
14044.35 966
14045.47 973
14046.59 1018
14047.71 1014
14048.82 1035
14049.94 1045
14051.06 1040
14052.18 1032
14053.30 1035
14054.42 1037
14055.53 1036
14056.65 1080
14057.77 1083
14058.89 1101
14060.01 1099
14061.13 1097
14062.25 1106
14063.36 1118
14064.48 1126
14065.60 1155
14066.72 1187
14067.84 1161
14068.96 1186
14070.08 1261
14071.20 1242
14072.32 1257
14073.44 1216
14074.55 1259
14075.67 1248
14076.79 1275
14077.91 1307
14079.03 1327
14080.15 1343
14081.27 1371
14082.39 1395
14083.51 1400
14084.63 1394
14085.75 1421
14086.87 1425
14087.99 1426
14089.11 1446
14090.23 1522
14091.35 1481
14092.47 1507
14093.59 1492
14094.71 1502
14095.83 1477
14096.95 1477
14098.07 1484
14099.19 1439
14100.31 1424
14101.43 1443
14102.55 1426
14103.67 1423
14104.79 1328
14105.91 1314
14107.03 1276
14108.15 1288
14109.27 1275
14110.39 1247
14111.51 1244
14112.64 1206
14113.76 1202
14114.88 1190
14116.00 1175
14117.12 1178
14118.24 1169
14119.36 1167
14120.48 1111
14121.60 1142
14122.72 1125
14123.85 1113
14124.97 1134
14126.09 1119
14127.21 1103
14128.33 1117
14129.45 1123
14130.57 1102
14131.70 1085
14132.82 1093
14133.94 1127
14135.06 1083
14136.18 1057
14137.30 1075
14138.43 1105
14139.55 1092
14140.67 1074
14141.79 1082
14142.91 1047
14144.03 1033
14145.16 1022
14146.28 1026
14147.40 1022
14148.52 1041
14149.65 1073
14150.77 1083
14151.89 1047
14153.01 1038
14154.13 1032
14155.26 1035
14156.38 1072
14157.50 1039
14158.62 1010
14159.75 1045
14160.87 1051
14161.99 1056
14163.12 1018
14164.24 1045
14165.36 1064
14166.48 1004
14167.61 1028
14168.73 966
14169.85 987
14170.98 998
14172.10 1039
14173.22 970
14174.35 987
14175.47 1008
14176.59 979
14177.72 1025
14178.84 990
14179.96 940
14181.09 978
14182.21 963
14183.33 965
14184.46 975
14185.58 954
14186.70 958
14187.83 987
14188.95 956
14190.07 963
14191.20 924
14192.32 942
14193.45 979
14194.57 954
14195.69 944
14196.82 930
14197.94 948
14199.07 952
14200.19 919
14201.32 932
14202.44 941
14203.56 942
14204.69 896
14205.81 886
14206.94 937
14208.06 883
14209.19 881
14210.31 890
14211.44 911
14212.56 900
14213.69 910
14214.81 887
14215.93 873
14217.06 849
14218.18 840
14219.31 868
14220.43 854
14221.56 859
14222.68 874
14223.81 876
14224.94 829
14226.06 880
14227.19 883
14228.31 868
14229.44 856
14230.56 871
14231.69 875
14232.81 853
14233.94 863
14235.06 887
14236.19 877
14237.32 875
14238.44 850
14239.57 848
14240.69 814
14241.82 797
14242.94 837
14244.07 813
14245.20 821
14246.32 831
14247.45 823
14248.57 831
14249.70 814
14250.83 748
14251.95 798
14253.08 782
14254.21 787
14255.33 764
14256.46 797
14257.59 776
14258.71 816
14259.84 785
14260.97 794
14262.09 761
14263.22 777
14264.35 773
14265.47 736
14266.60 758
14267.73 762
14268.85 798
14269.98 761
14271.11 782
14272.23 796
14273.36 805
14274.49 769
14275.62 760
14276.74 755
14277.87 751
14279.00 748
14280.12 749
14281.25 766
14282.38 755
14283.51 725
14284.63 708
14285.76 740
14286.89 736
14288.02 725
14289.15 726
14290.27 752
14291.40 707
14292.53 676
14293.66 703
14294.78 747
14295.91 719
14297.04 717
14298.17 724
14299.30 718
14300.42 704
14301.55 701
14302.68 717
14303.81 691
14304.94 708
14306.07 684
14307.19 682
14308.32 686
14309.45 705
14310.58 708
14311.71 682
14312.84 679
14313.97 697
14315.10 689
14316.22 673
14317.35 681
14318.48 683
14319.61 691
14320.74 703
14321.87 677
14323.00 653
14324.13 706
14325.26 664
14326.39 669
14327.51 678
14328.64 655
14329.77 673
14330.90 658
14332.03 678
14333.16 680
14334.29 650
14335.42 630
14336.55 687
14337.68 672
14338.81 659
14339.94 699
14341.07 641
14342.20 632
14343.33 656
14344.46 655
14345.59 629
14346.72 642
14347.85 645
14348.98 653
14350.11 668
14351.24 645
14352.37 647
14353.50 638
14354.63 659
14355.76 665
14356.89 619
14358.02 634
14359.15 665
14360.28 693
14361.41 665
14362.54 648
14363.67 643
14364.80 669
14365.94 672
14367.07 671
14368.20 657
14369.33 675
14370.46 676
14371.59 661
14372.72 671
14373.85 636
14374.98 633
14376.11 658
14377.25 641
14378.38 654
14379.51 643
14380.64 678
14381.77 662
14382.90 662
14384.03 628
14385.16 608
14386.30 618
14387.43 701
14388.56 669
14389.69 625
14390.82 660
14391.95 670
14393.09 635
14394.22 661
14395.35 653
14396.48 677
14397.61 669
14398.75 658
14399.88 625
14401.01 681
14402.14 667
14403.27 661
14404.41 665
14405.54 655
14406.67 649
14407.80 648
14408.94 666
14410.07 676
14411.20 659
14412.33 663
14413.47 617
14414.60 671
14415.73 669
14416.87 665
14418.00 692
14419.13 680
14420.26 674
14421.40 675
14422.53 697
14423.66 696
14424.80 688
14425.93 670
14427.06 712
14428.20 695
14429.33 649
14430.46 688
14431.59 673
14432.73 673
14433.86 709
14435.00 682
14436.13 685
14437.26 694
14438.40 696
14439.53 687
14440.66 692
14441.80 708
14442.93 701
14444.06 683
14445.20 689
14446.33 712
14447.47 678
14448.60 659
14449.73 685
14450.87 675
14452.00 650
14453.14 658
14454.27 693
14455.41 687
14456.54 665
14457.67 687
14458.81 707
14459.94 677
14461.08 681
14462.21 644
14463.35 641
14464.48 664
14465.62 686
14466.75 675
14467.89 671
14469.02 668
14470.15 700
14471.29 661
14472.42 674
14473.56 637
14474.69 665
14475.83 644
14476.96 689
14478.10 648
14479.24 650
14480.37 666
14481.51 694
14482.64 665
14483.78 649
14484.91 649
14486.05 668
14487.18 685
14488.32 660
14489.45 637
14490.59 632
14491.73 647
14492.86 668
14494.00 640
14495.13 634
14496.27 642
14497.40 648
14498.54 647
14499.68 679
14500.81 645
14501.95 666
14503.08 650
14504.22 640
14505.36 642
14506.49 642
14507.63 666
14508.77 656
14509.90 631
14511.04 613
14512.18 660
14513.31 645
14514.45 643
14515.58 632
14516.72 643
14517.86 629
14519.00 663
14520.13 669
14521.27 658
14522.41 633
14523.54 643
14524.68 641
14525.82 646
14526.95 624
14528.09 692
14529.23 705
14530.37 701
14531.50 674
14532.64 665
14533.78 672
14534.91 648
14536.05 713
14537.19 674
14538.33 662
14539.46 647
14540.60 682
14541.74 685
14542.88 689
14544.02 683
14545.15 670
14546.29 715
14547.43 665
14548.57 697
14549.70 696
14550.84 659
14551.98 707
14553.12 703
14554.26 722
14555.39 738
14556.53 703
14557.67 742
14558.81 719
14559.95 707
14561.09 727
14562.22 757
14563.36 718
14564.50 709
14565.64 714
14566.78 738
14567.92 743
14569.06 749
14570.20 733
14571.33 760
14572.47 765
14573.61 740
14574.75 764
14575.89 778
14577.03 779
14578.17 764
14579.31 798
14580.45 794
14581.59 788
14582.72 784
14583.86 831
14585.00 779
14586.14 793
14587.28 852
14588.42 823
14589.56 819
14590.70 816
14591.84 840
14592.98 864
14594.12 808
14595.26 874
14596.40 867
14597.54 864
14598.68 852
14599.82 844
14600.96 864
14602.10 865
14603.24 910
14604.38 912
14605.52 933
14606.66 928
14607.80 878
14608.94 901
14610.08 934
14611.22 979
14612.36 934
14613.50 972
14614.64 947
14615.78 966
14616.92 979
14618.06 968
14619.20 1008
14620.34 1043
14621.49 995
14622.63 1051
14623.77 1072
14624.91 1054
14626.05 1041
14627.19 1029
14628.33 1048
14629.47 1111
14630.61 1127
14631.75 1097
14632.90 1102
14634.04 1050
14635.18 1063
14636.32 1066
14637.46 1028
14638.60 989
14639.74 991
14640.88 1027
14642.03 963
14643.17 952
14644.31 921
14645.45 923
14646.59 892
14647.73 912
14648.88 903
14650.02 889
14651.16 878
14652.30 837
14653.44 823
14654.59 821
14655.73 817
14656.87 813
14658.01 852
14659.16 796
14660.30 795
14661.44 769
14662.58 787
14663.72 756
14664.87 808
14666.01 774
14667.15 763
14668.29 759
14669.44 743
14670.58 745
14671.72 761
14672.87 729
14674.01 742
14675.15 724
14676.29 718
14677.44 710
14678.58 739
14679.72 696
14680.87 685
14682.01 687
14683.15 737
14684.30 700
14685.44 683
14686.58 674
14687.73 663
14688.87 671
14690.01 666
14691.16 654
14692.30 663
14693.44 656
14694.59 663
14695.73 703
14696.87 678
14698.02 666
14699.16 658
14700.30 650
14701.45 670
14702.59 667
14703.74 651
14704.88 661
14706.02 666
14707.17 666
14708.31 648
14709.46 673
14710.60 662
14711.75 649
14712.89 668
14714.03 668
14715.18 664
14716.32 681
14717.47 672
14718.61 673
14719.76 652
14720.90 651
14722.05 658
14723.19 672
14724.34 658
14725.48 685
14726.63 648
14727.77 642
14728.92 643
14730.06 682
14731.21 690
14732.35 686
14733.50 666
14734.64 640
14735.79 670
14736.93 651
14738.08 691
14739.22 662
14740.37 693
14741.51 666
14742.66 685
14743.80 674
14744.95 674
14746.09 686
14747.24 667
14748.39 664
14749.53 684
14750.68 684
14751.82 678
14752.97 708
14754.11 645
14755.26 688
14756.41 642
14757.55 677
14758.70 682
14759.85 679
14760.99 706
14762.14 681
14763.28 666
14764.43 683
14765.58 679
14766.72 697
14767.87 702
14769.02 682
14770.16 703
14771.31 709
14772.46 694
14773.60 680
14774.75 696
14775.90 715
14777.04 742
14778.19 721
14779.34 718
14780.48 719
14781.63 713
14782.78 696
14783.92 698
14785.07 715
14786.22 711
14787.37 726
14788.51 693
14789.66 694
14790.81 648
14791.96 652
14793.10 697
14794.25 704
14795.40 692
14796.54 642
14797.69 664
14798.84 674
14799.99 641
14801.14 639
14802.28 689
14803.43 651
14804.58 650
14805.73 633
14806.88 618
14808.02 625
14809.17 663
14810.32 638
14811.47 620
14812.62 629
14813.76 619
14814.91 624
14816.06 631
14817.21 624
14818.36 612
14819.51 592
14820.65 591
14821.80 609
14822.95 569
14824.10 608
14825.25 588
14826.40 623
14827.55 631
14828.69 604
14829.84 582
14830.99 568
14832.14 570
14833.29 564
14834.44 586
14835.59 602
14836.74 583
14837.89 571
14839.04 585
14840.19 591
14841.33 577
14842.48 581
14843.63 576
14844.78 578
14845.93 587
14847.08 585
14848.23 575
14849.38 576
14850.53 584
14851.68 537
14852.83 566
14853.98 579
14855.13 556
14856.28 580
14857.43 557
14858.58 552
14859.73 535
14860.88 577
14862.03 580
14863.18 597
14864.33 587
14865.48 567
14866.63 587
14867.78 576
14868.93 562
14870.08 579
14871.23 582
14872.38 568
14873.53 586
14874.68 557
14875.83 588
14876.98 581
14878.14 596
14879.29 610
14880.44 563
14881.59 577
14882.74 582
14883.89 585
14885.04 593
14886.19 577
14887.34 602
14888.49 610
14889.64 601
14890.80 601
14891.95 608
14893.10 632
14894.25 628
14895.40 641
14896.55 617
14897.70 615
14898.86 615
14900.01 629
14901.16 617
14902.31 607
14903.46 629
14904.61 640
14905.77 626
14906.92 603
14908.07 594
14909.22 616
14910.37 653
14911.53 615
14912.68 612
14913.83 634
14914.98 642
14916.13 632
14917.29 619
14918.44 611
14919.59 607
14920.74 624
14921.90 634
14923.05 662
14924.20 650
14925.35 620
14926.51 674
14927.66 646
14928.81 612
14929.96 636
14931.12 643
14932.27 617
14933.42 657
14934.57 628
14935.73 640
14936.88 633
14938.03 638
14939.19 679
14940.34 635
14941.49 634
14942.65 667
14943.80 680
14944.95 660
14946.11 627
14947.26 686
14948.41 668
14949.57 641
14950.72 658
14951.87 664
14953.03 616
14954.18 627
14955.33 641
14956.49 644
14957.64 651
14958.80 648
14959.95 650
14961.10 637
14962.26 623
14963.41 584
14964.57 596
14965.72 634
14966.87 586
14968.03 582
14969.18 564
14970.34 565
14971.49 581
14972.65 578
14973.80 587
14974.95 566
14976.11 577
14977.26 589
14978.42 579
14979.57 562
14980.73 581
14981.88 546
14983.04 561
14984.19 520
14985.35 510
14986.50 567
14987.66 527
14988.81 514
14989.97 501
14991.12 522
14992.28 538
14993.43 528
14994.59 529
14995.74 547
14996.90 506
14998.05 501
14999.21 519
15000.36 540
15001.52 512
15002.67 508
15003.83 519
15004.99 541
15006.14 503
15007.30 492
15008.45 500
15009.61 516
15010.76 531
15011.92 486
15013.08 489
15014.23 499
15015.39 494
15016.54 483
15017.70 502
15018.86 479
15020.01 505
15021.17 513
15022.32 507
15023.48 509
15024.64 514
15025.79 531
15026.95 509
15028.11 486
15029.26 520
15030.42 506
15031.58 471
15032.73 462
15033.89 497
15035.05 507
15036.20 483
15037.36 508
15038.52 495
15039.67 492
15040.83 482
15041.99 495
15043.15 514
15044.30 506
15045.46 485
15046.62 468
15047.77 496
15048.93 499
15050.09 487
15051.25 494
15052.40 484
15053.56 482
15054.72 481
15055.88 484
15057.03 464
15058.19 483
15059.35 497
15060.51 500
15061.66 486
15062.82 488
15063.98 488
15065.14 503
15066.30 471
15067.45 461
15068.61 495
15069.77 487
15070.93 448
15072.09 468
15073.24 491
15074.40 484
15075.56 465
15076.72 493
15077.88 485
15079.04 504
15080.20 496
15081.35 484
15082.51 525
15083.67 510
15084.83 498
15085.99 469
15087.15 491
15088.31 462
15089.46 471
15090.62 481
15091.78 501
15092.94 486
15094.10 479
15095.26 471
15096.42 475
15097.58 477
15098.74 478
15099.90 483
15101.06 483
15102.22 468
15103.37 482
15104.53 504
15105.69 490
15106.85 501
15108.01 489
15109.17 487
15110.33 497
15111.49 523
15112.65 467
15113.81 473
15114.97 491
15116.13 515
15117.29 506
15118.45 510
15119.61 483
15120.77 511
15121.93 516
15123.09 459
15124.25 479
15125.41 494
15126.57 490
15127.73 486
15128.89 487
15130.05 465
15131.21 502
15132.37 501
15133.53 501
15134.69 499
15135.86 473
15137.02 450
15138.18 489
15139.34 503
15140.50 489
15141.66 526
15142.82 497
15143.98 486
15145.14 489
15146.30 507
15147.46 492
15148.63 524
15149.79 535
15150.95 519
15152.11 515
15153.27 531
15154.43 538
15155.59 522
15156.75 506
15157.92 502
15159.08 550
15160.24 518
15161.40 502
15162.56 529
15163.72 519
15164.89 527
15166.05 505
15167.21 512
15168.37 559
15169.53 561
15170.69 534
15171.86 518
15173.02 527
15174.18 525
15175.34 507
15176.51 546
15177.67 546
15178.83 552
15179.99 536
15181.15 527
15182.32 539
15183.48 564
15184.64 546
15185.80 562
15186.97 550
15188.13 591
15189.29 573
15190.46 572
15191.62 563
15192.78 561
15193.94 598
15195.11 560
15196.27 537
15197.43 548
15198.60 583
15199.76 552
15200.92 564
15202.08 571
15203.25 575
15204.41 601
15205.57 594
15206.74 580
15207.90 586
15209.06 564
15210.23 598
15211.39 637
15212.56 649
15213.72 586
15214.88 599
15216.05 677
15217.21 640
15218.37 657
15219.54 641
15220.70 662
15221.87 664
15223.03 643
15224.19 659
15225.36 656
15226.52 665
15227.69 668
15228.85 681
15230.01 661
15231.18 678
15232.34 653
15233.51 646
15234.67 623
15235.84 641
15237.00 629
15238.16 604
15239.33 653
15240.49 617
15241.66 591
15242.82 603
15243.99 613
15245.15 603
15246.32 618
15247.48 607
15248.65 582
15249.81 557
15250.98 554
15252.14 541
15253.31 553
15254.47 533
15255.64 550
15256.80 563
15257.97 549
15259.13 550
15260.30 554
15261.46 554
15262.63 578
15263.80 546
15264.96 552
15266.13 524
15267.29 510
15268.46 521
15269.62 520
15270.79 543
15271.96 528
15273.12 502
15274.29 534
15275.45 518
15276.62 534
15277.79 518
15278.95 531
15280.12 534
15281.28 540
15282.45 540
15283.62 529
15284.78 513
15285.95 516
15287.12 516
15288.28 508
15289.45 517
15290.62 520
15291.78 496
15292.95 531
15294.12 501
15295.28 556
15296.45 546
15297.62 534
15298.78 540
15299.95 548
15301.12 516
15302.28 525
15303.45 544
15304.62 488
15305.78 525
15306.95 508
15308.12 531
15309.29 527
15310.45 534
15311.62 512
15312.79 481
15313.96 526
15315.12 564
15316.29 538
15317.46 560
15318.63 515
15319.79 535
15320.96 561
15322.13 527
15323.30 520
15324.46 514
15325.63 521
15326.80 559
15327.97 507
15329.14 533
15330.30 515
15331.47 511
15332.64 530
15333.81 574
15334.98 549
15336.14 516
15337.31 535
15338.48 534
15339.65 539
15340.82 541
15341.99 562
15343.16 572
15344.32 572
15345.49 562
15346.66 573
15347.83 563
15349.00 577
15350.17 574
15351.34 549
15352.51 570
15353.67 586
15354.84 591
15356.01 581
15357.18 563
15358.35 580
15359.52 583
15360.69 587
15361.86 563
15363.03 568
15364.20 576
15365.37 574
15366.54 582
15367.71 580
15368.87 599
15370.04 591
15371.21 609
15372.38 588
15373.55 602
15374.72 627
15375.89 585
15377.06 573
15378.23 554
15379.40 617
15380.57 606
15381.74 598
15382.91 618
15384.08 612
15385.25 611
15386.42 599
15387.59 587
15388.76 602
15389.93 592
15391.10 621
15392.27 581
15393.44 616
15394.62 617
15395.79 614
15396.96 592
15398.13 610
15399.30 590
15400.47 558
15401.64 568
15402.81 568
15403.98 573
15405.15 529
15406.32 544
15407.49 539
15408.66 548
15409.84 561
15411.01 579
15412.18 539
15413.35 534
15414.52 552
15415.69 518
15416.86 515
15418.03 519
15419.21 532
15420.38 524
15421.55 502
15422.72 501
15423.89 492
15425.06 499
15426.24 524
15427.41 500
15428.58 506
15429.75 529
15430.92 505
15432.09 484
15433.27 505
15434.44 478
15435.61 482
15436.78 472
15437.96 494
15439.13 487
15440.30 512
15441.47 498
15442.64 525
15443.82 487
15444.99 495
15446.16 484
15447.33 512
15448.51 459
15449.68 469
15450.85 474
15452.02 484
15453.20 472
15454.37 495
15455.54 500
15456.72 489
15457.89 477
15459.06 466
15460.23 497
15461.41 468
15462.58 475
15463.75 486
15464.93 480
15466.10 489
15467.27 485
15468.45 468
15469.62 473
15470.79 480
15471.97 489
15473.14 509
15474.31 474
15475.49 479
15476.66 491
15477.83 471
15479.01 495
15480.18 497
15481.36 488
15482.53 474
15483.70 469
15484.88 470
15486.05 490
15487.23 492
15488.40 491
15489.57 492
15490.75 507
15491.92 511
15493.10 518
15494.27 504
15495.44 506
15496.62 482
15497.79 518
15498.97 501
15500.14 496
15501.32 478
15502.49 509
15503.67 498
15504.84 475
15506.02 496
15507.19 491
15508.36 523
15509.54 509
15510.71 493
15511.89 502
15513.06 459
15514.24 492
15515.41 518
15516.59 519
15517.77 502
15518.94 485
15520.12 496
15521.29 503
15522.47 483
15523.64 504
15524.82 489
15525.99 487
15527.17 507
15528.34 526
15529.52 518
15530.69 512
15531.87 505
15533.05 510
15534.22 500
15535.40 509
15536.57 507
15537.75 494
15538.93 499
15540.10 511
15541.28 519
15542.45 550
15543.63 523
15544.81 518
15545.98 518
15547.16 530
15548.33 509
15549.51 508
15550.69 519
15551.86 507
15553.04 498
15554.22 500
15555.39 497
15556.57 539
15557.75 542
15558.92 517
15560.10 533
15561.28 500
15562.45 544
15563.63 519
15564.81 510
15565.99 508
15567.16 516
15568.34 525
15569.52 546
15570.69 537
15571.87 524
15573.05 521
15574.23 553
15575.40 550
15576.58 554
15577.76 562
15578.93 536
15580.11 526
15581.29 570
15582.47 564
15583.65 550
15584.82 555
15586.00 555
15587.18 592
15588.36 579
15589.53 562
15590.71 555
15591.89 570
15593.07 602
15594.25 590
15595.42 570
15596.60 553
15597.78 585
15598.96 624
15600.14 619
15601.32 609
15602.49 600
15603.67 585
15604.85 622
15606.03 607
15607.21 602
15608.39 639
15609.56 641
15610.74 602
15611.92 603
15613.10 629
15614.28 623
15615.46 628
15616.64 641
15617.82 663
15619.00 654
15620.17 645
15621.35 661
15622.53 678
15623.71 641
15624.89 661
15626.07 657
15627.25 671
15628.43 651
15629.61 669
15630.79 660
15631.97 690
15633.15 694
15634.33 659
15635.51 670
15636.69 706
15637.87 645
15639.05 685
15640.22 703
15641.40 696
15642.58 703
15643.76 680
15644.94 706
15646.12 704
15647.30 699
15648.48 718
15649.66 691
15650.85 657
15652.03 683
15653.21 691
15654.39 678
15655.57 650
15656.75 680
15657.93 658
15659.11 678
15660.29 688
15661.47 656
15662.65 682
15663.83 692
15665.01 688
15666.19 668
15667.37 627
15668.55 646
15669.73 661
15670.92 669
15672.10 666
15673.28 653
15674.46 653
15675.64 646
15676.82 647
15678.00 627
15679.18 641
15680.36 666
15681.55 690
15682.73 640
15683.91 658
15685.09 664
15686.27 644
15687.45 666
15688.63 648
15689.82 631
15691.00 644
15692.18 658
15693.36 708
15694.54 701
15695.73 669
15696.91 701
15698.09 718
15699.27 691
15700.45 706
15701.64 669
15702.82 686
15704.00 696
15705.18 710
15706.36 690
15707.55 725
15708.73 686
15709.91 713
15711.09 719
15712.28 693
15713.46 690
15714.64 731
15715.82 746
15717.01 729
15718.19 719
15719.37 748
15720.55 694
15721.74 702
15722.92 699
15724.10 731
15725.29 749
15726.47 680
15727.65 736
15728.84 747
15730.02 783
15731.20 786
15732.39 759
15733.57 742
15734.75 764
15735.94 749
15737.12 776
15738.30 751
15739.49 754
15740.67 779
15741.85 763
15743.04 781
15744.22 767
15745.40 791
15746.59 777
15747.77 766
15748.96 759
15750.14 769
15751.32 798
15752.51 770
15753.69 735
15754.88 758
15756.06 737
15757.24 772
15758.43 773
15759.61 767
15760.80 724
15761.98 733
15763.17 737
15764.35 711
15765.53 726
15766.72 715
15767.90 738
15769.09 712
15770.27 671
15771.46 713
15772.64 668
15773.83 662
15775.01 699
15776.20 710
15777.38 702
15778.57 668
15779.75 674
15780.94 702
15782.12 680
15783.31 653
15784.49 653
15785.68 605
15786.86 642
15788.05 646
15789.23 634
15790.42 611
15791.60 626
15792.79 597
15793.98 628
15795.16 623
15796.35 582
15797.53 594
15798.72 624
15799.90 604
15801.09 617
15802.28 590
15803.46 600
15804.65 603
15805.83 597
15807.02 592
15808.21 608
15809.39 600
15810.58 588
15811.76 612
15812.95 544
15814.14 576
15815.32 584
15816.51 606
15817.70 596
15818.88 591
15820.07 560
15821.26 565
15822.44 598
15823.63 601
15824.82 564
15826.00 610
15827.19 583
15828.38 544
15829.56 547
15830.75 556
15831.94 579
15833.12 576
15834.31 583
15835.50 575
15836.69 564
15837.87 548
15839.06 577
15840.25 595
15841.44 597
15842.62 561
15843.81 591
15845.00 595
15846.18 586
15847.37 590
15848.56 591
15849.75 591
15850.94 576
15852.12 611
15853.31 610
15854.50 586
15855.69 578
15856.87 607
15858.06 626
15859.25 608
15860.44 588
15861.63 583
15862.81 621
15864.00 613
15865.19 628
15866.38 593
15867.57 633
15868.76 636
15869.94 598
15871.13 618
15872.32 628
15873.51 637
15874.70 613
15875.89 625
15877.08 605
15878.26 633
15879.45 656
15880.64 654
15881.83 657
15883.02 641
15884.21 648
15885.40 641
15886.59 654
15887.78 655
15888.97 646
15890.15 673
15891.34 679
15892.53 668
15893.72 678
15894.91 679
15896.10 641
15897.29 663
15898.48 683
15899.67 727
15900.86 704
15902.05 688
15903.24 658
15904.43 666
15905.62 689
15906.81 685
15908.00 702
15909.19 697
15910.38 685
15911.57 723
15912.76 676
15913.95 696
15915.14 705
15916.33 695
15917.52 686
15918.71 705
15919.90 701
15921.09 688
15922.28 686
15923.47 686
15924.66 687
15925.85 683
15927.04 668
15928.23 681
15929.42 685
15930.61 704
15931.80 680
15932.99 691
15934.18 676
15935.38 658
15936.57 633
15937.76 631
15938.95 649
15940.14 617
15941.33 635
15942.52 630
15943.71 623
15944.90 556
15946.10 563
15947.29 573
15948.48 587
15949.67 617
15950.86 586
15952.05 579
15953.24 608
15954.44 533
15955.63 560
15956.82 550
15958.01 527
15959.20 566
15960.39 548
15961.59 552
15962.78 542
15963.97 531
15965.16 533
15966.35 527
15967.55 533
15968.74 548
15969.93 533
15971.12 506
15972.31 507
15973.51 478
15974.70 510
15975.89 479
15977.08 473
15978.28 493
15979.47 484
15980.66 480
15981.85 484
15983.05 468
15984.24 493
15985.43 482
15986.62 473
15987.82 483
15989.01 493
15990.20 489
15991.40 485
15992.59 491
15993.78 493
15994.98 495
15996.17 488
15997.36 482
15998.55 479
15999.75 448
16000.94 454
16002.13 463
16003.33 460
16004.52 494
16005.72 471
16006.91 488
16008.10 485
16009.30 471
16010.49 448
16011.68 464
16012.88 475
16014.07 456
16015.26 482
16016.46 463
16017.65 473
16018.85 474
16020.04 461
16021.23 449
16022.43 462
16023.62 465
16024.82 445
16026.01 440
16027.21 458
16028.40 477
16029.59 480
16030.79 450
16031.98 480
16033.18 462
16034.37 475
16035.57 459
16036.76 471
16037.96 448
16039.15 457
16040.35 461
16041.54 437
16042.73 467
16043.93 477
16045.12 461
16046.32 457
16047.51 443
16048.71 458
16049.91 446
16051.10 447
16052.30 428
16053.49 442
16054.69 461
16055.88 443
16057.08 456
16058.27 440
16059.47 451
16060.66 416
16061.86 441
16063.05 427
16064.25 479
16065.45 428
16066.64 439
16067.84 439
16069.03 433
16070.23 445
16071.42 430
16072.62 466
16073.82 448
16075.01 426
16076.21 437
16077.41 424
16078.60 435
16079.80 421
16080.99 435
16082.19 429
16083.39 443
16084.58 426
16085.78 437
16086.98 438
16088.17 405
16089.37 429
16090.57 443
16091.76 441
16092.96 408
16094.16 437
16095.35 423
16096.55 430
16097.75 422
16098.94 398
16100.14 426
16101.34 415
16102.53 451
16103.73 415
16104.93 413
16106.13 423
16107.32 426
16108.52 398
16109.72 412
16110.92 440
16112.11 438
16113.31 410
16114.51 409
16115.71 406
16116.90 436
16118.10 412
16119.30 419
16120.50 390
16121.69 400
16122.89 414
16124.09 428
16125.29 416
16126.49 402
16127.68 393
16128.88 404
16130.08 403
16131.28 396
16132.48 398
16133.67 416
16134.87 425
16136.07 426
16137.27 412
16138.47 420
16139.67 402
16140.86 404
16142.06 379
16143.26 366
16144.46 364
16145.66 387
16146.86 403
16148.06 404
16149.26 403
16150.45 400
16151.65 378
16152.85 371
16154.05 363
16155.25 384
16156.45 397
16157.65 416
16158.85 430
16160.05 433
16161.25 413
16162.45 407
16163.64 396
16164.84 396
16166.04 432
16167.24 399
16168.44 412
16169.64 420
16170.84 412
16172.04 431
16173.24 398
16174.44 390
16175.64 404
16176.84 406
16178.04 398
16179.24 410
16180.44 376
16181.64 370
16182.84 390
16184.04 394
16185.24 400
16186.44 383
16187.64 410
16188.84 403
16190.04 390
16191.24 408
16192.44 403
16193.64 379
16194.84 407
16196.04 406
16197.24 376
16198.44 415
16199.65 402
16200.85 421
16202.05 404
16203.25 429
16204.45 428
16205.65 404
16206.85 430
16208.05 388
16209.25 393
16210.45 411
16211.65 421
16212.86 405
16214.06 396
16215.26 398
16216.46 405
16217.66 419
16218.86 426
16220.06 411
16221.27 405
16222.47 421
16223.67 411
16224.87 434
16226.07 440
16227.27 431
16228.48 428
16229.68 432
16230.88 400
16232.08 435
16233.28 446
16234.48 419
16235.69 411
16236.89 432
16238.09 445
16239.29 444
16240.50 433
16241.70 445
16242.90 438
16244.10 423
16245.30 458
16246.51 434
16247.71 427
16248.91 422
16250.11 422
16251.32 451
16252.52 448
16253.72 464
16254.92 466
16256.13 423
16257.33 440
16258.53 449
16259.74 444
16260.94 471
16262.14 477
16263.35 467
16264.55 468
16265.75 483
16266.95 466
16268.16 449
16269.36 456
16270.56 439
16271.77 459
16272.97 452
16274.17 478
16275.38 489
16276.58 486
16277.79 489
16278.99 460
16280.19 480
16281.40 513
16282.60 505
16283.80 477
16285.01 508
16286.21 472
16287.42 468
16288.62 484
16289.82 491
16291.03 507
16292.23 500
16293.44 508
16294.64 499
16295.84 498
16297.05 500
16298.25 475
16299.46 513
16300.66 484
16301.87 498
16303.07 517
16304.27 495
16305.48 494
16306.68 480
16307.89 486
16309.09 463
16310.30 480
16311.50 481
16312.71 461
16313.91 496
16315.12 469
16316.32 462
16317.53 485
16318.73 431
16319.94 470
16321.14 438
16322.35 444
16323.55 415
16324.76 425
16325.96 466
16327.17 457
16328.38 427
16329.58 415
16330.79 414
16331.99 443
16333.20 433
16334.40 413
16335.61 435
16336.81 412
16338.02 422
16339.23 418
16340.43 409
16341.64 410
16342.84 399
16344.05 407
16345.26 406
16346.46 396
16347.67 402
16348.87 384
16350.08 395
16351.29 388
16352.49 409
16353.70 399
16354.91 387
16356.11 376
16357.32 399
16358.53 400
16359.73 368
16360.94 404
16362.15 402
16363.35 402
16364.56 405
16365.77 393
16366.97 388
16368.18 405
16369.39 408
16370.59 387
16371.80 395
16373.01 378
16374.21 379
16375.42 402
16376.63 388
16377.84 378
16379.04 368
16380.25 392
16381.46 375
16382.67 352
16383.87 368
16385.08 379
16386.29 376
16387.50 357
16388.70 408
16389.91 376
16391.12 383
16392.33 363
16393.53 377
16394.74 370
16395.95 361
16397.16 399
16398.37 369
16399.57 390
16400.78 375
16401.99 382
16403.20 350
16404.41 381
16405.62 356
16406.82 360
16408.03 372
16409.24 362
16410.45 385
16411.66 378
16412.87 359
16414.07 397
16415.28 354
16416.49 377
16417.70 376
16418.91 385
16420.12 378
16421.33 367
16422.54 397
16423.75 379
16424.95 382
16426.16 376
16427.37 377
16428.58 368
16429.79 376
16431.00 372
16432.21 366
16433.42 366
16434.63 366
16435.84 355
16437.05 371
16438.26 379
16439.47 359
16440.68 401
16441.88 347
16443.09 352
16444.30 358
16445.51 397
16446.72 371
16447.93 382
16449.14 363
16450.35 364
16451.56 365
16452.77 356
16453.98 375
16455.19 400
16456.40 371
16457.61 369
16458.82 406
16460.03 364
16461.24 368
16462.45 374
16463.67 390
16464.88 380
16466.09 359
16467.30 337
16468.51 376
16469.72 357
16470.93 349
16472.14 380
16473.35 345
16474.56 363
16475.77 333
16476.98 360
16478.19 353
16479.40 357
16480.62 356
16481.83 357
16483.04 349
16484.25 367
16485.46 337
16486.67 349
16487.88 348
16489.09 373
16490.31 375
16491.52 345
16492.73 338
16493.94 359
16495.15 343
16496.36 338
16497.57 358
16498.79 363
16500.00 332
16501.21 354
16502.42 360
16503.63 324
16504.85 351
16506.06 342
16507.27 350
16508.48 346
16509.69 351
16510.91 349
16512.12 354
16513.33 366
16514.54 322
16515.76 354
16516.97 341
16518.18 343
16519.39 331
16520.60 368
16521.82 323
16523.03 360
16524.24 361
16525.46 364
16526.67 349
16527.88 334
16529.09 342
16530.31 335
16531.52 338
16532.73 344
16533.95 343
16535.16 343
16536.37 351
16537.58 358
16538.80 349
16540.01 330
16541.22 362
16542.44 343
16543.65 339
16544.86 329
16546.08 329
16547.29 334
16548.50 343
16549.72 346
16550.93 325
16552.15 348
16553.36 354
16554.57 365
16555.79 328
16557.00 345
16558.21 350
16559.43 364
16560.64 359
16561.86 341
16563.07 336
16564.28 358
16565.50 370
16566.71 358
16567.93 360
16569.14 360
16570.36 357
16571.57 370
16572.78 364
16574.00 349
16575.21 348
16576.43 368
16577.64 366
16578.86 344
16580.07 346
16581.29 368
16582.50 357
16583.72 363
16584.93 364
16586.15 365
16587.36 351
16588.58 358
16589.79 348
16591.01 341
16592.22 341
16593.44 354
16594.65 331
16595.87 367
16597.08 358
16598.30 361
16599.51 357
16600.73 342
16601.94 332
16603.16 333
16604.37 355
16605.59 359
16606.81 362
16608.02 346
16609.24 362
16610.45 347
16611.67 348
16612.89 331
16614.10 352
16615.32 347
16616.53 355
16617.75 330
16618.97 328
16620.18 342
16621.40 350
16622.61 336
16623.83 356
16625.05 326
16626.26 330
16627.48 348
16628.70 354
16629.91 335
16631.13 342
16632.35 340
16633.56 329
16634.78 331
16636.00 328
16637.21 328
16638.43 331
16639.65 339
16640.86 354
16642.08 303
16643.30 319
16644.51 331
16645.73 323
16646.95 310
16648.17 334
16649.38 324
16650.60 343
16651.82 313
16653.03 357
16654.25 317
16655.47 320
16656.69 339
16657.90 358
16659.12 336
16660.34 318
16661.56 328
16662.77 358
16663.99 341
16665.21 318
16666.43 322
16667.65 319
16668.86 334
16670.08 318
16671.30 318
16672.52 327
16673.74 312
16674.95 347
16676.17 337
16677.39 303
16678.61 322
16679.83 320
16681.05 342
16682.26 328
16683.48 317
16684.70 305
16685.92 339
16687.14 350
16688.36 315
16689.58 333
16690.79 346
16692.01 349
16693.23 307
16694.45 314
16695.67 325
16696.89 328
16698.11 336
16699.33 330
16700.55 303
16701.76 312
16702.98 318
16704.20 323
16705.42 316
16706.64 294
16707.86 339
16709.08 333
16710.30 315
16711.52 303
16712.74 316
16713.96 318
16715.18 323
16716.40 308
16717.62 339
16718.84 323
16720.06 339
16721.28 327
16722.50 348
16723.72 326
16724.94 316
16726.16 329
16727.38 305
16728.60 302
16729.82 320
16731.04 325
16732.26 316
16733.48 318
16734.70 296
16735.92 310
16737.14 324
16738.36 327
16739.58 347
16740.80 311
16742.02 319
16743.24 317
16744.46 306
16745.68 333
16746.90 326
16748.12 310
16749.35 348
16750.57 313
16751.79 321
16753.01 308
16754.23 341
16755.45 323
16756.67 297
16757.89 328
16759.11 329
16760.33 315
16761.56 345
16762.78 337
16764.00 320
16765.22 303
16766.44 333
16767.66 321
16768.88 346
16770.11 308
16771.33 327
16772.55 334
16773.77 323
16774.99 325
16776.22 340
16777.44 352
16778.66 318
16779.88 320
16781.10 347
16782.33 315
16783.55 322
16784.77 325
16785.99 338
16787.21 310
16788.44 306
16789.66 307
16790.88 320
16792.10 323
16793.33 314
16794.55 321
16795.77 326
16796.99 324
16798.22 334
16799.44 325
16800.66 312
16801.88 314
16803.11 345
16804.33 325
16805.55 325
16806.78 330
16808.00 314
16809.22 305
16810.44 325
16811.67 312
16812.89 360
16814.11 346
16815.34 337
16816.56 329
16817.78 336
16819.01 349
16820.23 319
16821.45 349
16822.68 360
16823.90 341
16825.13 342
16826.35 315
16827.57 337
16828.80 323
16830.02 349
16831.24 351
16832.47 350
16833.69 363
16834.92 343
16836.14 373
16837.36 376
16838.59 357
16839.81 368
16841.04 360
16842.26 374
16843.48 383
16844.71 369
16845.93 353
16847.16 361
16848.38 361
16849.61 396
16850.83 389
16852.06 374
16853.28 365
16854.51 388
16855.73 378
16856.95 390
16858.18 399
16859.40 369
16860.63 367
16861.85 375
16863.08 377
16864.30 403
16865.53 417
16866.75 428
16867.98 422
16869.21 443
16870.43 411
16871.66 422
16872.88 410
16874.11 423
16875.33 419
16876.56 424
16877.78 440
16879.01 419
16880.23 418
16881.46 421
16882.69 393
16883.91 429
16885.14 426
16886.36 432
16887.59 402
16888.81 417
16890.04 403
16891.27 385
16892.49 392
16893.72 398
16894.94 408
16896.17 373
16897.40 391
16898.62 408
16899.85 361
16901.08 398
16902.30 396
16903.53 390
16904.76 377
16905.98 382
16907.21 393
16908.44 396
16909.66 379
16910.89 380
16912.12 366
16913.34 370
16914.57 372
16915.80 357
16917.02 398
16918.25 379
16919.48 385
16920.70 349
16921.93 378
16923.16 385
16924.39 357
16925.61 352
16926.84 352
16928.07 371
16929.30 364
16930.52 378
16931.75 365
16932.98 363
16934.21 381
16935.43 375
16936.66 389
16937.89 359
16939.12 381
16940.34 368
16941.57 348
16942.80 368
16944.03 355
16945.26 373
16946.48 354
16947.71 361
16948.94 340
16950.17 346
16951.40 354
16952.62 372
16953.85 373
16955.08 351
16956.31 361
16957.54 355
16958.77 352
16959.99 357
16961.22 356
16962.45 345
16963.68 322
16964.91 351
16966.14 328
16967.37 348
16968.60 333
16969.82 346
16971.05 330
16972.28 345
16973.51 356
16974.74 335
16975.97 343
16977.20 336
16978.43 350
16979.66 348
16980.89 346
16982.11 340
16983.34 344
16984.57 329
16985.80 358
16987.03 339
16988.26 335
16989.49 347
16990.72 384
16991.95 359
16993.18 330
16994.41 327
16995.64 343
16996.87 360
16998.10 336
16999.33 316
17000.56 303
17001.79 342
17003.02 332
17004.25 336
17005.48 322
17006.71 356
17007.94 313
17009.17 327
17010.40 324
17011.63 318
17012.86 333
17014.09 326
17015.32 354
17016.55 327
17017.78 317
17019.01 314
17020.25 311
17021.48 332
17022.71 298
17023.94 324
17025.17 351
17026.40 311
17027.63 325
17028.86 296
17030.09 303
17031.32 317
17032.55 325
17033.79 323
17035.02 301
17036.25 319
17037.48 318
17038.71 310
17039.94 285
17041.17 327
17042.41 288
17043.64 313
17044.87 296
17046.10 331
17047.33 325
17048.56 305
17049.80 325
17051.03 300
17052.26 327
17053.49 296
17054.72 305
17055.95 310
17057.19 299
17058.42 311
17059.65 300
17060.88 301
17062.12 309
17063.35 333
17064.58 298
17065.81 297
17067.04 296
17068.28 317
17069.51 303
17070.74 336
17071.97 323
17073.21 303
17074.44 312
17075.67 310
17076.90 297
17078.14 297
17079.37 304
17080.60 316
17081.84 295
17083.07 317
17084.30 305
17085.54 308
17086.77 312
17088.00 308
17089.23 311
17090.47 297
17091.70 296
17092.93 287
17094.17 299
17095.40 319
17096.63 298
17097.87 293
17099.10 289
17100.34 273
17101.57 294
17102.80 300
17104.04 285
17105.27 281
17106.50 285
17107.74 303
17108.97 299
17110.21 306
17111.44 290
17112.67 307
17113.91 300
17115.14 297
17116.38 280
17117.61 330
17118.84 310
17120.08 308
17121.31 279
17122.55 296
17123.78 277
17125.02 288
17126.25 303
17127.48 271
17128.72 292
17129.95 285
17131.19 306
17132.42 296
17133.66 270
17134.89 292
17136.13 330
17137.36 289
17138.60 282
17139.83 270
17141.07 295
17142.30 307
17143.54 301
17144.77 278
17146.01 272
17147.24 278
17148.48 279
17149.71 282
17150.95 279
17152.19 279
17153.42 293
17154.66 290
17155.89 273
17157.13 271
17158.36 281
17159.60 290
17160.83 281
17162.07 271
17163.31 269
17164.54 283
17165.78 290
17167.01 262
17168.25 266
17169.49 300
17170.72 299
17171.96 277
17173.19 265
17174.43 276
17175.67 303
17176.90 282
17178.14 288
17179.38 295
17180.61 303
17181.85 289
17183.09 286
17184.32 273
17185.56 300
17186.80 281
17188.03 295
17189.27 276
17190.51 259
17191.74 269
17192.98 287
17194.22 286
17195.45 300
17196.69 290
17197.93 289
17199.16 293
17200.40 289
17201.64 282
17202.88 280
17204.11 279
17205.35 288
17206.59 294
17207.83 277
17209.06 291
17210.30 291
17211.54 271
17212.78 273
17214.01 294
17215.25 267
17216.49 263
17217.73 298
17218.96 270
17220.20 290
17221.44 283
17222.68 274
17223.92 303
17225.15 291
17226.39 293
17227.63 269
17228.87 292
17230.11 282
17231.35 262
17232.58 283
17233.82 276
17235.06 287
17236.30 292
17237.54 276
17238.78 278
17240.01 293
17241.25 286
17242.49 281
17243.73 286
17244.97 271
17246.21 283
17247.45 274
17248.69 294
17249.93 259
17251.16 277
17252.40 272
17253.64 298
17254.88 290
17256.12 275
17257.36 277
17258.60 274
17259.84 283
17261.08 268
17262.32 280
17263.56 276
17264.80 285
17266.04 268
17267.28 279
17268.51 267
17269.75 301
17270.99 280
17272.23 263
17273.47 271
17274.71 251
17275.95 285
17277.19 282
17278.43 254
17279.67 246
17280.91 270
17282.15 267
17283.39 285
17284.63 265
17285.87 261
17287.11 272
17288.35 275
17289.60 286
17290.84 265
17292.08 280
17293.32 278
17294.56 287
17295.80 276
17297.04 264
17298.28 283
17299.52 279
17300.76 254
17302.00 269
17303.24 280
17304.48 283
17305.72 249
17306.96 287
17308.21 272
17309.45 278
17310.69 258
17311.93 280
17313.17 276
17314.41 284
17315.65 273
17316.89 267
17318.14 286
17319.38 272
17320.62 291
17321.86 253
17323.10 262
17324.34 271
17325.59 263
17326.83 278
17328.07 244
17329.31 282
17330.55 264
17331.79 266
17333.04 268
17334.28 252
17335.52 259
17336.76 262
17338.00 260
17339.25 272
17340.49 274
17341.73 255
17342.97 255
17344.22 267
17345.46 276
17346.70 275
17347.94 270
17349.19 286
17350.43 257
17351.67 255
17352.91 249
17354.16 263
17355.40 264
17356.64 249
17357.88 267
17359.13 265
17360.37 270
17361.61 265
17362.86 268
17364.10 283
17365.34 272
17366.58 294
17367.83 269
17369.07 265
17370.31 288
17371.56 267
17372.80 291
17374.04 278
17375.29 252
17376.53 258
17377.78 299
17379.02 300
17380.26 267
17381.51 291
17382.75 273
17383.99 256
17385.24 278
17386.48 268
17387.72 265
17388.97 289
17390.21 276
17391.46 287
17392.70 300
17393.94 281
17395.19 261
17396.43 250
17397.68 284
17398.92 269
17400.17 273
17401.41 280
17402.65 280
17403.90 279
17405.14 275
17406.39 283
17407.63 271
17408.88 280
17410.12 285
17411.37 290
17412.61 279
17413.86 285
17415.10 270
17416.35 279
17417.59 282
17418.84 273
17420.08 284
17421.33 266
17422.57 306
17423.82 295
17425.06 291
17426.31 293
17427.55 294
17428.80 293
17430.04 277
17431.29 279
17432.53 274
17433.78 280
17435.03 285
17436.27 255
17437.52 263
17438.76 270
17440.01 297
17441.25 286
17442.50 281
17443.75 287
17444.99 277
17446.24 285
17447.48 296
17448.73 288
17449.98 289
17451.22 283
17452.47 275
17453.71 286
17454.96 282
17456.21 270
17457.45 300
17458.70 281
17459.95 296
17461.19 282
17462.44 277
17463.69 275
17464.93 287
17466.18 263
17467.43 293
17468.67 309
17469.92 295
17471.17 302
17472.41 281
17473.66 285
17474.91 284
17476.15 310
17477.40 306
17478.65 311
17479.90 299
17481.14 288
17482.39 294
17483.64 308
17484.88 308
17486.13 306
17487.38 287
17488.63 317
17489.87 294
17491.12 281
17492.37 306
17493.62 315
17494.86 307
17496.11 307
17497.36 316
17498.61 301
17499.86 329
17501.10 307
17502.35 331
17503.60 287
17504.85 317
17506.10 301
17507.34 340
17508.59 313
17509.84 304
17511.09 331
17512.34 321
17513.59 300
17514.83 300
17516.08 309
17517.33 342
17518.58 310
17519.83 329
17521.08 305
17522.33 334
17523.57 321
17524.82 317
17526.07 320
17527.32 339
17528.57 328
17529.82 335
17531.07 318
17532.32 329
17533.57 306
17534.82 339
17536.06 334
17537.31 336
17538.56 337
17539.81 346
17541.06 330
17542.31 321
17543.56 349
17544.81 354
17546.06 316
17547.31 314
17548.56 343
17549.81 334
17551.06 323
17552.31 321
17553.56 323
17554.81 311
17556.06 315
17557.31 353
17558.56 340
17559.81 329
17561.06 309
17562.31 361
17563.56 359
17564.81 319
17566.06 323
17567.31 323
17568.56 316
17569.81 330
17571.06 345
17572.31 348
17573.56 344
17574.81 331
17576.06 337
17577.31 340
17578.56 316
17579.81 353
17581.06 366
17582.31 338
17583.57 369
17584.82 366
17586.07 335
17587.32 337
17588.57 332
17589.82 348
17591.07 354
17592.32 329
17593.57 349
17594.83 341
17596.08 345
17597.33 354
17598.58 327
17599.83 335
17601.08 348
17602.33 341
17603.59 369
17604.84 340
17606.09 350
17607.34 354
17608.59 376
17609.84 363
17611.10 349
17612.35 335
17613.60 344
17614.85 337
17616.10 346
17617.36 348
17618.61 329
17619.86 318
17621.11 322
17622.36 332
17623.62 331
17624.87 337
17626.12 325
17627.37 327
17628.63 324
17629.88 308
17631.13 327
17632.38 331
17633.64 320
17634.89 335
17636.14 319
17637.39 331
17638.65 360
17639.90 328
17641.15 301
17642.41 311
17643.66 327
17644.91 312
17646.17 329
17647.42 325
17648.67 329
17649.92 336
17651.18 335
17652.43 333
17653.68 316
17654.94 312
17656.19 328
17657.44 309
17658.70 317
17659.95 315
17661.21 321
17662.46 288
17663.71 300
17664.97 300
17666.22 316
17667.47 320
17668.73 321
17669.98 303
17671.24 301
17672.49 289
17673.74 272
17675.00 288
17676.25 299
17677.51 313
17678.76 297
17680.02 273
17681.27 302
17682.52 293
17683.78 291
17685.03 289
17686.29 311
17687.54 292
17688.80 311
17690.05 298
17691.31 301
17692.56 294
17693.82 278
17695.07 292
17696.32 294
17697.58 304
17698.83 300
17700.09 277
17701.34 286
17702.60 296
17703.86 273
17705.11 281
17706.37 284
17707.62 281
17708.88 292
17710.13 293
17711.39 285
17712.64 282
17713.90 302
17715.15 287
17716.41 290
17717.66 302
17718.92 292
17720.18 290
17721.43 284
17722.69 285
17723.94 307
17725.20 289
17726.45 295
17727.71 309
17728.97 298
17730.22 264
17731.48 279
17732.74 287
17733.99 288
17735.25 285
17736.50 287
17737.76 296
17739.02 284
17740.27 295
17741.53 270
17742.79 292
17744.04 282
17745.30 289
17746.56 295
17747.81 292
17749.07 285
17750.33 271
17751.58 291
17752.84 285
17754.10 295
17755.35 269
17756.61 257
17757.87 283
17759.12 309
17760.38 299
17761.64 284
17762.90 274
17764.15 299
17765.41 285
17766.67 265
17767.93 280
17769.18 280
17770.44 293
17771.70 297
17772.96 284
17774.21 278
17775.47 295
17776.73 288
17777.99 283
17779.24 294
17780.50 300
17781.76 296
17783.02 276
17784.28 286
17785.53 302
17786.79 278
17788.05 265
17789.31 301
17790.57 275
17791.82 285
17793.08 298
17794.34 298
17795.60 272
17796.86 290
17798.12 268
17799.37 277
17800.63 302
17801.89 282
17803.15 283
17804.41 268
17805.67 291
17806.93 281
17808.19 287
17809.44 262
17810.70 273
17811.96 262
17813.22 303
17814.48 280
17815.74 258
17817.00 277
17818.26 312
17819.52 281
17820.78 281
17822.04 255
17823.29 272
17824.55 269
17825.81 260
17827.07 283
17828.33 271
17829.59 270
17830.85 254
17832.11 274
17833.37 238
17834.63 239
17835.89 247
17837.15 266
17838.41 267
17839.67 262
17840.93 250
17842.19 238
17843.45 264
17844.71 268
17845.97 269
17847.23 258
17848.49 272
17849.75 256
17851.01 285
17852.27 273
17853.53 261
17854.79 271
17856.05 278
17857.31 272
17858.57 267
17859.84 264
17861.10 262
17862.36 272
17863.62 255
17864.88 260
17866.14 264
17867.40 226
17868.66 258
17869.92 267
17871.18 252
17872.44 266
17873.71 251
17874.97 263
17876.23 265
17877.49 235
17878.75 268
17880.01 264
17881.27 288
17882.53 280
17883.80 267
17885.06 267
17886.32 279
17887.58 249
17888.84 262
17890.10 245
17891.37 255
17892.63 256
17893.89 275
17895.15 258
17896.41 265
17897.67 256
17898.94 260
17900.20 223
17901.46 235
17902.72 247
17903.99 251
17905.25 259
17906.51 256
17907.77 226
17909.03 245
17910.30 267
17911.56 257
17912.82 267
17914.08 248
17915.35 264
17916.61 247
17917.87 257
17919.14 265
17920.40 259
17921.66 242
17922.92 261
17924.19 263
17925.45 249
17926.71 263
17927.98 227
17929.24 257
17930.50 245
17931.76 261
17933.03 260
17934.29 265
17935.55 244
17936.82 246
17938.08 247
17939.34 247
17940.61 262
17941.87 262
17943.14 255
17944.40 254
17945.66 234
17946.93 246
17948.19 260
17949.45 242
17950.72 265
17951.98 266
17953.25 249
17954.51 252
17955.77 268
17957.04 239
17958.30 246
17959.57 254
17960.83 258
17962.09 265
17963.36 263
17964.62 269
17965.89 245
17967.15 242
17968.42 258
17969.68 254
17970.95 237
17972.21 251
17973.47 249
17974.74 248
17976.00 238
17977.27 250
17978.53 247
17979.80 233
17981.06 219
17982.33 256
17983.59 264
17984.86 255
17986.12 243
17987.39 219
17988.65 234
17989.92 240
17991.18 269
17992.45 250
17993.71 239
17994.98 242
17996.25 256
17997.51 238
17998.78 245
18000.04 239
18001.31 233
18002.57 274
18003.84 231
18005.10 251
18006.37 247
18007.64 265
18008.90 256
18010.17 237
18011.43 219
18012.70 224
18013.97 240
18015.23 258
18016.50 257
18017.76 247
18019.03 216
18020.30 258
18021.56 262
18022.83 231
18024.10 251
18025.36 239
18026.63 238
18027.90 237
18029.16 233
18030.43 246
18031.70 246
18032.96 260
18034.23 244
18035.50 238
18036.76 248
18038.03 250
18039.30 254
18040.56 262
18041.83 233
18043.10 239
18044.37 249
18045.63 271
18046.90 256
18048.17 239
18049.43 239
18050.70 258
18051.97 260
18053.24 240
18054.50 225
18055.77 243
18057.04 250
18058.31 243
18059.57 263
18060.84 252
18062.11 261
18063.38 250
18064.65 242
18065.91 265
18067.18 256
18068.45 271
18069.72 259
18070.98 252
18072.25 273
18073.52 256
18074.79 257
18076.06 247
18077.33 255
18078.59 260
18079.86 276
18081.13 269
18082.40 257
18083.67 252
18084.94 246
18086.21 257
18087.47 262
18088.74 266
18090.01 249
18091.28 256
18092.55 257
18093.82 268
18095.09 248
18096.36 246
18097.62 259
18098.89 232
18100.16 249
18101.43 252
18102.70 252
18103.97 262
18105.24 265
18106.51 286
18107.78 238
18109.05 268
18110.32 261
18111.59 262
18112.86 264
18114.13 266
18115.40 276
18116.66 254
18117.93 257
18119.20 247
18120.47 252
18121.74 234
18123.01 264
18124.28 263
18125.55 245
18126.82 256
18128.09 285
18129.36 257
18130.63 263
18131.90 242
18133.17 250
18134.44 228
18135.71 248
18136.99 261
18138.26 250
18139.53 265
18140.80 239
18142.07 244
18143.34 253
18144.61 273
18145.88 247
18147.15 281
18148.42 263
18149.69 250
18150.96 272
18152.23 259
18153.50 232
18154.78 243
18156.05 266
18157.32 266
18158.59 245
18159.86 253
18161.13 237
18162.40 264
18163.67 270
18164.94 243
18166.22 251
18167.49 252
18168.76 259
18170.03 248
18171.30 252
18172.57 240
18173.85 268
18175.12 257
18176.39 262
18177.66 266
18178.93 246
18180.20 229
18181.48 251
18182.75 248
18184.02 262
18185.29 271
18186.56 247
18187.84 229
18189.11 242
18190.38 250
18191.65 255
18192.93 246
18194.20 251
18195.47 257
18196.74 258
18198.02 231
18199.29 253
18200.56 239
18201.83 267
18203.11 247
18204.38 231
18205.65 236
18206.92 249
18208.20 254
18209.47 247
18210.74 265
18212.02 275
18213.29 257
18214.56 262
18215.84 255
18217.11 232
18218.38 238
18219.65 240
18220.93 228
18222.20 238
18223.47 262
18224.75 254
18226.02 238
18227.30 271
18228.57 240
18229.84 238
18231.12 268
18232.39 265
18233.66 248
18234.94 248
18236.21 253
18237.48 237
18238.76 218
18240.03 256
18241.31 257
18242.58 258
18243.86 259
18245.13 253
18246.40 238
18247.68 254
18248.95 262
18250.23 257
18251.50 244
18252.77 270
18254.05 246
18255.32 270
18256.60 216
18257.87 239
18259.15 253
18260.42 257
18261.70 250
18262.97 267
18264.25 240
18265.52 243
18266.80 266
18268.07 245
18269.35 255
18270.62 273
18271.90 238
18273.17 259
18274.45 247
18275.72 258
18277.00 253
18278.27 244
18279.55 265
18280.82 249
18282.10 276
18283.37 260
18284.65 247
18285.93 254
18287.20 243
18288.48 263
18289.75 268
18291.03 252
18292.30 254
18293.58 251
18294.86 220
18296.13 242
18297.41 253
18298.68 248
18299.96 236
18301.24 238
18302.51 238
18303.79 242
18305.06 238
18306.34 247
18307.62 258
18308.89 251
18310.17 242
18311.45 223
18312.72 238
18314.00 240
18315.28 228
18316.55 240
18317.83 254
18319.11 260
18320.38 245
18321.66 241
18322.94 240
18324.21 224
18325.49 255
18326.77 225
18328.04 225
18329.32 254
18330.60 253
18331.88 235
18333.15 248
18334.43 255
18335.71 246
18336.98 261
18338.26 254
18339.54 258
18340.82 243
18342.09 256
18343.37 277
18344.65 256
18345.93 276
18347.20 261
18348.48 236
18349.76 239
18351.04 258
18352.32 250
18353.59 234
18354.87 256
18356.15 230
18357.43 214
18358.71 242
18359.98 254
18361.26 234
18362.54 260
18363.82 266
18365.10 249
18366.38 236
18367.65 251
18368.93 270
18370.21 243
18371.49 235
18372.77 273
18374.05 252
18375.33 246
18376.60 239
18377.88 240
18379.16 240
18380.44 255
18381.72 251
18383.00 251
18384.28 230
18385.56 242
18386.84 258
18388.11 240
18389.39 241
18390.67 231
18391.95 264
18393.23 250
18394.51 256
18395.79 237
18397.07 255
18398.35 254
18399.63 243
18400.91 239
18402.19 226
18403.47 260
18404.75 256
18406.03 244
18407.31 231
18408.59 241
18409.87 255
18411.15 252
18412.43 249
18413.71 238
18414.99 243
18416.27 238
18417.55 264
18418.83 236
18420.11 270
18421.39 254
18422.67 259
18423.95 257
18425.23 249
18426.51 244
18427.79 231
18429.07 254
18430.35 256
18431.63 248
18432.91 242
18434.19 234
18435.47 231
18436.75 231
18438.04 220
18439.32 241
18440.60 235
18441.88 227
18443.16 239
18444.44 245
18445.72 222
18447.00 241
18448.28 249
18449.57 243
18450.85 256
18452.13 237
18453.41 232
18454.69 242
18455.97 234
18457.25 236
18458.54 237
18459.82 234
18461.10 258
18462.38 216
18463.66 249
18464.94 244
18466.23 266
18467.51 233
18468.79 245
18470.07 233
18471.35 250
18472.64 253
18473.92 239
18475.20 233
18476.48 236
18477.76 234
18479.05 243
18480.33 222
18481.61 237
18482.89 235
18484.18 242
18485.46 247
18486.74 231
18488.02 245
18489.31 235
18490.59 248
18491.87 244
18493.15 239
18494.44 253
18495.72 229
18497.00 263
18498.29 269
18499.57 251
18500.85 267
18502.13 249
18503.42 257
18504.70 251
18505.98 248
18507.27 254
18508.55 254
18509.83 250
18511.12 251
18512.40 253
18513.68 250
18514.97 248
18516.25 242
18517.54 245
18518.82 271
18520.10 255
18521.39 243
18522.67 263
18523.95 277
18525.24 247
18526.52 259
18527.81 241
18529.09 238
18530.37 264
18531.66 237
18532.94 250
18534.23 255
18535.51 245
18536.79 263
18538.08 263
18539.36 250
18540.65 249
18541.93 268
18543.22 247
18544.50 235
18545.79 268
18547.07 275
18548.36 265
18549.64 267
18550.92 271
18552.21 279
18553.49 258
18554.78 258
18556.06 261
18557.35 250
18558.63 236
18559.92 258
18561.20 279
18562.49 275
18563.77 243
18565.06 257
18566.35 251
18567.63 269
18568.92 275
18570.20 272
18571.49 282
18572.77 272
18574.06 260
18575.34 257
18576.63 268
18577.92 267
18579.20 299
18580.49 273
18581.77 282
18583.06 259
18584.34 252
18585.63 266
18586.92 269
18588.20 285
18589.49 284
18590.77 273
18592.06 266
18593.35 265
18594.63 284
18595.92 269
18597.21 285
18598.49 279
18599.78 265
18601.07 263
18602.35 279
18603.64 280
18604.93 268
18606.21 269
18607.50 275
18608.79 278
18610.07 273
18611.36 273
18612.65 272
18613.93 273
18615.22 275
18616.51 265
18617.79 277
18619.08 281
18620.37 256
18621.66 274
18622.94 255
18624.23 263
18625.52 267
18626.80 269
18628.09 277
18629.38 286
18630.67 258
18631.95 258
18633.24 265
18634.53 260
18635.82 265
18637.11 271
18638.39 254
18639.68 239
18640.97 265
18642.26 264
18643.54 260
18644.83 251
18646.12 264
18647.41 255
18648.70 235
18649.99 266
18651.27 263
18652.56 270
18653.85 263
18655.14 261
18656.43 255
18657.72 261
18659.00 243
18660.29 237
18661.58 241
18662.87 258
18664.16 251
18665.45 240
18666.74 256
18668.02 243
18669.31 251
18670.60 240
18671.89 266
18673.18 251
18674.47 249
18675.76 247
18677.05 249
18678.34 234
18679.63 250
18680.92 237
18682.20 213
18683.49 246
18684.78 229
18686.07 246
18687.36 243
18688.65 264
18689.94 235
18691.23 270
18692.52 235
18693.81 230
18695.10 236
18696.39 245
18697.68 234
18698.97 242
18700.26 232
18701.55 238
18702.84 240
18704.13 231
18705.42 246
18706.71 230
18708.00 239
18709.29 239
18710.58 255
18711.87 243
18713.16 234
18714.45 221
18715.74 260
18717.03 225
18718.32 218
18719.61 218
18720.90 228
18722.20 236
18723.49 234
18724.78 249
18726.07 233
18727.36 222
18728.65 237
18729.94 239
18731.23 242
18732.52 243
18733.81 248
18735.10 259
18736.40 248
18737.69 234
18738.98 223
18740.27 235
18741.56 256
18742.85 215
18744.14 225
18745.43 244
18746.73 230
18748.02 235
18749.31 257
18750.60 234
18751.89 239
18753.18 217
18754.48 243
18755.77 229
18757.06 235
18758.35 224
18759.64 229
18760.94 232
18762.23 236
18763.52 242
18764.81 225
18766.10 232
18767.40 238
18768.69 252
18769.98 235
18771.27 256
18772.57 215
18773.86 244
18775.15 245
18776.44 226
18777.74 218
18779.03 225
18780.32 230
18781.61 233
18782.91 198
18784.20 224
18785.49 222
18786.79 212
18788.08 240
18789.37 223
18790.66 248
18791.96 242
18793.25 239
18794.54 236
18795.84 227
18797.13 226
18798.42 243
18799.72 239
18801.01 233
18802.30 242
18803.60 229
18804.89 243
18806.18 215
18807.48 239
18808.77 214
18810.07 242
18811.36 215
18812.65 215
18813.95 193
18815.24 219
18816.53 237
18817.83 231
18819.12 224
18820.42 216
18821.71 220
18823.00 216
18824.30 229
18825.59 219
18826.89 225
18828.18 222
18829.48 222
18830.77 241
18832.07 239
18833.36 218
18834.65 215
18835.95 234
18837.24 231
18838.54 218
18839.83 231
18841.13 236
18842.42 222
18843.72 239
18845.01 231
18846.31 221
18847.60 216
18848.90 210
18850.19 229
18851.49 249
18852.78 222
18854.08 213
18855.37 218
18856.67 221
18857.96 207
18859.26 225
18860.55 233
18861.85 219
18863.15 221
18864.44 205
18865.74 225
18867.03 240
18868.33 224
18869.62 225
18870.92 248
18872.22 205
18873.51 209
18874.81 249
18876.10 236
18877.40 220
18878.70 249
18879.99 238
18881.29 217
18882.58 239
18883.88 214
18885.18 213
18886.47 235
18887.77 233
18889.07 214
18890.36 227
18891.66 214
18892.95 231
18894.25 227
18895.55 231
18896.84 213
18898.14 222
18899.44 240
18900.73 206
18902.03 217
18903.33 206
18904.63 209
18905.92 213
18907.22 214
18908.52 220
18909.81 211
18911.11 210
18912.41 224
18913.71 209
18915.00 228
18916.30 215
18917.60 216
18918.89 233
18920.19 226
18921.49 238
18922.79 206
18924.09 220
18925.38 209
18926.68 204
18927.98 220
18929.28 214
18930.57 220
18931.87 206
18933.17 217
18934.47 215
18935.77 190
18937.06 226
18938.36 224
18939.66 234
18940.96 210
18942.26 222
18943.55 219
18944.85 204
18946.15 204
18947.45 193
18948.75 208
18950.05 220
18951.35 217
18952.64 210
18953.94 205
18955.24 227
18956.54 212
18957.84 226
18959.14 211
18960.44 205
18961.74 217
18963.03 231
18964.33 220
18965.63 199
18966.93 215
18968.23 223
18969.53 203
18970.83 197
18972.13 217
18973.43 208
18974.73 229
18976.03 202
18977.33 199
18978.62 209
18979.92 205
18981.22 227
18982.52 259
18983.82 227
18985.12 207
18986.42 215
18987.72 215
18989.02 211
18990.32 207
18991.62 199
18992.92 222
18994.22 201
18995.52 204
18996.82 226
18998.12 218
18999.42 224
19000.72 220
19002.02 215
19003.32 209
19004.62 213
19005.92 220
19007.22 213
19008.53 206
19009.83 215
19011.13 230
19012.43 226
19013.73 207
19015.03 216
19016.33 224
19017.63 233
19018.93 218
19020.23 200
19021.53 200
19022.83 217
19024.13 227
19025.44 208
19026.74 203
19028.04 208
19029.34 210
19030.64 217
19031.94 208
19033.24 221
19034.54 217
19035.85 211
19037.15 216
19038.45 215
19039.75 199
19041.05 196
19042.35 230
19043.66 231
19044.96 212
19046.26 202
19047.56 208
19048.86 225
19050.16 225
19051.47 204
19052.77 207
19054.07 225
19055.37 213
19056.67 219
19057.98 190
19059.28 221
19060.58 227
19061.88 229
19063.19 208
19064.49 234
19065.79 227
19067.09 222
19068.40 209
19069.70 242
19071.00 222
19072.30 211
19073.61 210
19074.91 204
19076.21 212
19077.52 227
19078.82 228
19080.12 223
19081.42 227
19082.73 218
19084.03 235
19085.33 221
19086.64 231
19087.94 238
19089.24 222
19090.55 234
19091.85 224
19093.15 220
19094.46 212
19095.76 214
19097.06 222
19098.37 237
19099.67 237
19100.97 221
19102.28 208
19103.58 240
19104.89 212
19106.19 224
19107.49 227
19108.80 238
19110.10 216
19111.40 226
19112.71 216
19114.01 207
19115.32 232
19116.62 231
19117.93 234
19119.23 211
19120.53 212
19121.84 234
19123.14 221
19124.45 210
19125.75 215
19127.06 250
19128.36 238
19129.67 227
19130.97 222
19132.28 204
19133.58 241
19134.88 217
19136.19 220
19137.49 224
19138.80 250
19140.10 227
19141.41 226
19142.71 227
19144.02 224
19145.32 206
19146.63 227
19147.94 211
19149.24 187
19150.55 227
19151.85 230
19153.16 211
19154.46 199
19155.77 189
19157.07 222
19158.38 207
19159.68 204
19160.99 211
19162.30 219
19163.60 207
19164.91 217
19166.21 233
19167.52 243
19168.83 223
19170.13 226
19171.44 221
19172.74 200
19174.05 201
19175.36 223
19176.66 223
19177.97 214
19179.27 217
19180.58 207
19181.89 210
19183.19 197
19184.50 201
19185.81 220
19187.11 214
19188.42 201
19189.73 231
19191.03 219
19192.34 212
19193.65 207
19194.95 209
19196.26 223
19197.57 243
19198.87 206
19200.18 197
19201.49 226
19202.80 230
19204.10 243
19205.41 221
19206.72 219
19208.03 195
19209.33 221
19210.64 224
19211.95 222
19213.25 216
19214.56 209
19215.87 248
19217.18 222
19218.49 199
19219.79 224
19221.10 227
19222.41 216
19223.72 209
19225.02 212
19226.33 212
19227.64 196
19228.95 223
19230.26 236
19231.56 183
19232.87 206
19234.18 209
19235.49 201
19236.80 199
19238.11 212
19239.41 223
19240.72 225
19242.03 231
19243.34 203
19244.65 206
19245.96 203
19247.26 225
19248.57 232
19249.88 204
19251.19 196
19252.50 219
19253.81 196
19255.12 202
19256.43 194
19257.74 226
19259.04 223
19260.35 212
19261.66 197
19262.97 191
19264.28 209
19265.59 200
19266.90 198
19268.21 224
19269.52 217
19270.83 219
19272.14 215
19273.45 201
19274.76 207
19276.07 201
19277.38 203
19278.69 220
19279.99 206
19281.30 178
19282.61 205
19283.92 213
19285.23 214
19286.54 196
19287.85 200
19289.16 199
19290.47 204
19291.78 219
19293.09 212
19294.40 237
19295.72 220
19297.03 186
19298.34 215
19299.65 210
19300.96 212
19302.27 207
19303.58 189
19304.89 196
19306.20 209
19307.51 197
19308.82 207
19310.13 195
19311.44 197
19312.75 199
19314.06 216
19315.37 206
19316.69 194
19318.00 212
19319.31 211
19320.62 208
19321.93 208
19323.24 232
19324.55 202
19325.86 194
19327.18 212
19328.49 208
19329.80 198
19331.11 222
19332.42 234
19333.73 215
19335.04 204
19336.36 197
19337.67 215
19338.98 186
19340.29 208
19341.60 205
19342.91 243
19344.23 185
19345.54 194
19346.85 216
19348.16 226
19349.47 218
19350.79 197
19352.10 228
19353.41 206
19354.72 203
19356.04 220
19357.35 202
19358.66 214
19359.97 208
19361.29 196
19362.60 208
19363.91 207
19365.22 204
19366.54 190
19367.85 212
19369.16 201
19370.47 197
19371.79 205
19373.10 210
19374.41 204
19375.73 216
19377.04 195
19378.35 202
19379.67 211
19380.98 204
19382.29 198
19383.60 199
19384.92 211
19386.23 194
19387.54 199
19388.86 209
19390.17 211
19391.49 216
19392.80 198
19394.11 227
19395.43 207
19396.74 195
19398.05 216
19399.37 221
19400.68 195
19402.00 198
19403.31 184
19404.62 202
19405.94 194
19407.25 224
19408.57 205
19409.88 195
19411.19 218
19412.51 227
19413.82 215
19415.14 222
19416.45 211
19417.77 198
19419.08 237
19420.39 203
19421.71 213
19423.02 206
19424.34 210
19425.65 195
19426.97 212
19428.28 205
19429.60 223
19430.91 201
19432.23 175
19433.54 216
19434.86 224
19436.17 203
19437.49 198
19438.80 222
19440.12 196
19441.43 211
19442.75 189
19444.06 207
19445.38 224
19446.69 231
19448.01 204
19449.32 200
19450.64 201
19451.96 200
19453.27 231
19454.59 220
19455.90 200
19457.22 214
19458.53 237
19459.85 195
19461.17 209
19462.48 196
19463.80 193
19465.11 199
19466.43 204
19467.75 186
19469.06 193
19470.38 178
19471.69 228
19473.01 229
19474.33 203
19475.64 198
19476.96 199
19478.28 200
19479.59 186
19480.91 192
19482.23 195
19483.54 188
19484.86 222
19486.18 209
19487.49 198
19488.81 183
19490.13 192
19491.44 214
19492.76 213
19494.08 180
19495.39 193
19496.71 220
19498.03 227
19499.35 205
19500.66 202
19501.98 211
19503.30 213
19504.61 206
19505.93 218
19507.25 208
19508.57 189
19509.88 203
19511.20 209
19512.52 202
19513.84 184
19515.15 198
19516.47 195
19517.79 222
19519.11 194
19520.43 216
19521.74 201
19523.06 202
19524.38 188
19525.70 209
19527.02 195
19528.33 198
19529.65 212
19530.97 212
19532.29 221
19533.61 182
19534.93 184
19536.24 200
19537.56 193
19538.88 185
19540.20 201
19541.52 223
19542.84 205
19544.16 199
19545.47 211
19546.79 200
19548.11 184
19549.43 204
19550.75 214
19552.07 180
19553.39 196
19554.71 168
19556.03 210
19557.34 186
19558.66 178
19559.98 198
19561.30 214
19562.62 209
19563.94 196
19565.26 192
19566.58 189
19567.90 213
19569.22 193
19570.54 188
19571.86 195
19573.18 195
19574.50 206
19575.82 188
19577.14 217
19578.46 184
19579.78 198
19581.10 203
19582.42 202
19583.74 203
19585.06 198
19586.38 211
19587.70 203
19589.02 222
19590.34 183
19591.66 197
19592.98 194
19594.30 214
19595.62 203
19596.94 203
19598.26 194
19599.58 194
19600.90 206
19602.22 203
19603.54 192
19604.86 193
19606.18 213
19607.50 203
19608.82 187
19610.15 189
19611.47 208
19612.79 185
19614.11 206
19615.43 181
19616.75 213
19618.07 175
19619.39 210
19620.71 207
19622.04 193
19623.36 183
19624.68 198
19626.00 201
19627.32 212
19628.64 202
19629.96 196
19631.29 192
19632.61 222
19633.93 191
19635.25 192
19636.57 189
19637.89 198
19639.22 192
19640.54 195
19641.86 183
19643.18 214
19644.50 216
19645.83 214
19647.15 169
19648.47 185
19649.79 209
19651.12 204
19652.44 192
19653.76 208
19655.08 201
19656.40 210
19657.73 205
19659.05 201
19660.37 198
19661.70 197
19663.02 208
19664.34 174
19665.66 196
19666.99 173
19668.31 198
19669.63 198
19670.95 199
19672.28 189
19673.60 210
19674.92 210
19676.25 197
19677.57 211
19678.89 213
19680.22 206
19681.54 193
19682.86 214
19684.19 211
19685.51 195
19686.83 197
19688.16 208
19689.48 209
19690.80 183
19692.13 187
19693.45 197
19694.78 198
19696.10 198
19697.42 199
19698.75 206
19700.07 182
19701.39 183
19702.72 198
19704.04 201
19705.37 201
19706.69 197
19708.02 204
19709.34 206
19710.66 173
19711.99 191
19713.31 210
19714.64 190
19715.96 173
19717.29 210
19718.61 185
19719.93 203
19721.26 193
19722.58 217
19723.91 203
19725.23 189
19726.56 186
19727.88 203
19729.21 222
19730.53 195
19731.86 219
19733.18 210
19734.51 205
19735.83 208
19737.16 208
19738.48 205
19739.81 200
19741.13 193
19742.46 202
19743.78 201
19745.11 207
19746.44 195
19747.76 212
19749.09 234
19750.41 213
19751.74 211
19753.06 206
19754.39 226
19755.72 218
19757.04 199
19758.37 192
19759.69 201
19761.02 195
19762.34 201
19763.67 209
19765.00 216
19766.32 185
19767.65 215
19768.98 213
19770.30 219
19771.63 205
19772.95 207
19774.28 205
19775.61 209
19776.93 210
19778.26 203
19779.59 188
19780.91 199
19782.24 208
19783.57 214
19784.89 198
19786.22 202
19787.55 214
19788.87 202
19790.20 186
19791.53 211
19792.86 196
19794.18 208
19795.51 210
19796.84 181
19798.16 203
19799.49 199
19800.82 199
19802.15 213
19803.47 193
19804.80 203
19806.13 182
19807.46 199
19808.78 205
19810.11 191
19811.44 207
19812.77 214
19814.09 193
19815.42 217
19816.75 212
19818.08 195
19819.41 200
19820.73 186
19822.06 200
19823.39 230
19824.72 194
19826.05 204
19827.37 204
19828.70 192
19830.03 191
19831.36 198
19832.69 218
19834.02 185
19835.34 199
19836.67 203
19838.00 194
19839.33 190
19840.66 200
19841.99 205
19843.32 205
19844.64 205
19845.97 209
19847.30 223
19848.63 199
19849.96 195
19851.29 198
19852.62 201
19853.95 217
19855.28 206
19856.60 226
19857.93 212
19859.26 218
19860.59 185
19861.92 218
19863.25 215
19864.58 196
19865.91 167
19867.24 203
19868.57 218
19869.90 175
19871.23 193
19872.56 212
19873.89 196
19875.22 202
19876.55 198
19877.88 193
19879.21 188
19880.54 187
19881.87 200
19883.20 195
19884.53 181
19885.86 197
19887.19 216
19888.52 216
19889.85 212
19891.18 220
19892.51 222
19893.84 194
19895.17 201
19896.50 200
19897.83 193
19899.16 194
19900.49 202
19901.82 228
19903.15 186
19904.48 195
19905.81 191
19907.15 196
19908.48 204
19909.81 219
19911.14 217
19912.47 176
19913.80 177
19915.13 188
19916.46 204
19917.79 204
19919.13 197
19920.46 209
19921.79 205
19923.12 189
19924.45 175
19925.78 205
19927.11 196
19928.45 202
19929.78 201
19931.11 185
19932.44 181
19933.77 189
19935.10 195
19936.44 199
19937.77 201
19939.10 210
19940.43 191
19941.76 191
19943.10 194
19944.43 192
19945.76 192
19947.09 204
19948.42 207
19949.76 210
19951.09 180
19952.42 196
19953.75 192
19955.09 208
19956.42 202
19957.75 217
19959.08 218
19960.42 204
19961.75 204
19963.08 195
19964.41 213
19965.75 211
19967.08 208
19968.41 230
19969.75 204
19971.08 200
19972.41 207
19973.74 192
19975.08 200
19976.41 189
19977.74 212
19979.08 196
19980.41 217
19981.74 200
19983.08 210
19984.41 184
19985.74 199
19987.08 217
19988.41 204
19989.75 202
19991.08 205
19992.41 233
19993.75 202
19995.08 198
19996.41 189
19997.75 201
19999.08 199
20000.42 198
20001.75 206
20003.08 206
20004.42 192
20005.75 221
20007.09 197
20008.42 212
20009.75 201
20011.09 209
20012.42 212
20013.76 198
20015.09 191
20016.43 222
20017.76 215
20019.10 194
20020.43 200
20021.76 210
20023.10 210
20024.43 195
20025.77 183
20027.10 196
20028.44 212
20029.77 218
20031.11 209
20032.44 220
20033.78 198
20035.11 204
20036.45 216
20037.78 217
20039.12 212
20040.46 197
20041.79 202
20043.13 199
20044.46 189
20045.80 199
20047.13 200
20048.47 189
20049.80 204
20051.14 200
20052.47 209
20053.81 199
20055.15 214
20056.48 207
20057.82 224
20059.15 193
20060.49 191
20061.83 214
20063.16 209
20064.50 197
20065.83 208
20067.17 207
20068.51 212
20069.84 180
20071.18 204
20072.52 203
20073.85 213
20075.19 217
20076.52 204
20077.86 201
20079.20 195
20080.53 188
20081.87 192
20083.21 203
20084.54 222
20085.88 204
20087.22 192
20088.56 192
20089.89 182
20091.23 191
20092.57 216
20093.90 213
20095.24 189
20096.58 205
20097.91 196
20099.25 184
20100.59 206
20101.93 206
20103.26 175
20104.60 209
20105.94 211
20107.28 203
20108.61 189
20109.95 181
20111.29 215
20112.63 214
20113.96 197
20115.30 213
20116.64 172
20117.98 204
20119.32 196
20120.65 216
20121.99 212
20123.33 199
20124.67 216
20126.01 200
