# Supplementary material for: MALDI-TOF MS typing enables the classification of brewing yeasts of the genus Saccharomyces to major beer styles
Source: PLoS One. 2017 Aug 9;12(8):e0181694. doi: 10.1371/journal.pone.0181694 (PMC5549903; doi:10.1371/journal.pone.0181694)
Supplement: S16 File — The directory includes 90 raw files and was zipped to “.zip”; the folder has three strains with 30 spectra per strain; S1 Text explains the raw files with an example and Table 1 represents the yeast strains used within the experiment. (ZIP) [file pone.0181694.s019.zip › 46-48/30672-478-OG-Ale-Ale-YPG-18h-E-E_2016-10-04_4_0_A5_1.dat]

1998.43 3578
1998.85 3513
1999.27 3622
1999.69 3598
2000.11 3581
2000.54 3531
2000.96 3546
2001.38 3409
2001.80 3438
2002.23 3447
2002.65 3542
2003.07 3456
2003.49 3390
2003.92 3403
2004.34 3423
2004.76 3319
2005.18 3321
2005.61 3232
2006.03 3276
2006.45 3312
2006.87 3334
2007.30 3254
2007.72 3259
2008.14 3231
2008.57 3254
2008.99 3173
2009.41 3209
2009.84 3019
2010.26 3014
2010.68 2947
2011.11 2928
2011.53 2975
2011.95 3028
2012.38 2900
2012.80 2878
2013.22 2768
2013.65 2828
2014.07 2829
2014.49 2891
2014.92 2796
2015.34 2848
2015.77 2927
2016.19 2985
2016.61 3049
2017.04 3082
2017.46 2951
2017.89 2950
2018.31 2966
2018.73 2995
2019.16 3053
2019.58 3141
2020.01 3111
2020.43 3142
2020.85 3171
2021.28 3126
2021.70 3082
2022.13 3087
2022.55 2991
2022.98 2915
2023.40 3024
2023.83 3021
2024.25 2992
2024.68 2891
2025.10 2955
2025.53 3012
2025.95 3074
2026.38 2945
2026.80 2920
2027.23 2975
2027.65 3034
2028.08 3020
2028.50 2965
2028.93 2866
2029.35 3015
2029.78 3023
2030.20 2966
2030.63 3019
2031.05 3133
2031.48 3193
2031.90 3159
2032.33 3153
2032.75 3113
2033.18 3079
2033.61 3024
2034.03 3055
2034.46 3014
2034.88 3045
2035.31 3023
2035.74 2991
2036.16 3057
2036.59 3099
2037.01 3037
2037.44 3152
2037.87 3192
2038.29 3137
2038.72 3131
2039.14 3109
2039.57 3072
2040.00 3050
2040.42 3026
2040.85 3016
2041.28 2970
2041.70 2985
2042.13 2939
2042.56 2895
2042.98 2972
2043.41 2938
2043.84 2977
2044.26 2984
2044.69 2982
2045.12 3056
2045.54 3075
2045.97 3190
2046.40 3086
2046.82 3096
2047.25 3087
2047.68 3183
2048.11 3072
2048.53 3086
2048.96 3158
2049.39 3259
2049.82 3232
2050.24 3250
2050.67 3340
2051.10 3336
2051.53 3442
2051.95 3445
2052.38 3367
2052.81 3357
2053.24 3403
2053.66 3324
2054.09 3211
2054.52 3296
2054.95 3206
2055.38 3263
2055.80 3092
2056.23 3056
2056.66 2998
2057.09 3089
2057.52 3053
2057.94 2946
2058.37 3032
2058.80 2981
2059.23 2964
2059.66 2985
2060.09 2893
2060.51 3038
2060.94 3180
2061.37 3179
2061.80 3254
2062.23 3292
2062.66 3458
2063.09 3598
2063.52 3836
2063.94 3997
2064.37 4026
2064.80 3955
2065.23 3721
2065.66 3694
2066.09 3690
2066.52 3541
2066.95 3396
2067.38 3379
2067.81 3293
2068.24 3289
2068.66 3221
2069.09 3290
2069.52 3356
2069.95 3388
2070.38 3211
2070.81 3215
2071.24 3205
2071.67 3182
2072.10 3092
2072.53 3220
2072.96 3321
2073.39 3364
2073.82 3258
2074.25 3308
2074.68 3317
2075.11 3412
2075.54 3429
2075.97 3376
2076.40 3544
2076.83 3562
2077.26 3581
2077.69 3680
2078.12 3711
2078.55 3731
2078.98 3871
2079.41 3850
2079.84 3748
2080.27 3831
2080.70 3699
2081.14 3530
2081.57 3428
2082.00 3223
2082.43 3129
2082.86 3138
2083.29 3157
2083.72 3153
2084.15 2998
2084.58 2958
2085.01 3036
2085.44 3003
2085.88 2999
2086.31 3029
2086.74 2963
2087.17 2919
2087.60 2902
2088.03 2893
2088.46 2898
2088.89 2900
2089.33 2956
2089.76 2986
2090.19 3056
2090.62 2959
2091.05 2927
2091.48 2903
2091.92 2981
2092.35 2991
2092.78 2955
2093.21 3025
2093.64 3052
2094.07 2973
2094.51 3063
2094.94 3009
2095.37 3073
2095.80 3083
2096.24 2993
2096.67 3034
2097.10 3018
2097.53 2877
2097.96 2854
2098.40 2830
2098.83 2915
2099.26 2916
2099.69 2859
2100.13 2974
2100.56 2805
2100.99 2880
2101.43 3037
2101.86 2910
2102.29 2991
2102.72 2993
2103.16 3087
2103.59 3151
2104.02 3265
2104.46 3441
2104.89 3542
2105.32 3459
2105.76 3571
2106.19 3615
2106.62 3634
2107.05 3482
2107.49 3494
2107.92 3413
2108.36 3307
2108.79 3402
2109.22 3261
2109.66 3203
2110.09 3139
2110.52 3074
2110.96 3043
2111.39 3113
2111.82 3050
2112.26 2924
2112.69 2874
2113.13 2943
2113.56 2799
2113.99 2793
2114.43 2704
2114.86 2802
2115.30 2804
2115.73 2795
2116.16 2856
2116.60 2779
2117.03 2805
2117.47 2775
2117.90 2724
2118.34 2834
2118.77 2843
2119.21 2821
2119.64 2897
2120.07 3013
2120.51 3026
2120.94 2964
2121.38 2903
2121.81 2959
2122.25 3004
2122.68 3068
2123.12 2965
2123.55 2949
2123.99 2900
2124.42 2853
2124.86 2924
2125.29 2839
2125.73 2867
2126.16 2859
2126.60 2782
2127.04 2794
2127.47 2770
2127.91 2732
2128.34 2734
2128.78 2750
2129.21 2755
2129.65 2726
2130.08 2653
2130.52 2764
2130.96 2893
2131.39 2789
2131.83 2779
2132.26 2746
2132.70 2896
2133.14 2907
2133.57 2976
2134.01 3004
2134.44 2943
2134.88 2938
2135.32 2932
2135.75 2855
2136.19 2822
2136.62 2853
2137.06 2959
2137.50 2896
2137.93 2800
2138.37 2813
2138.81 2686
2139.24 2706
2139.68 2694
2140.12 2678
2140.55 2568
2140.99 2587
2141.43 2690
2141.86 2649
2142.30 2718
2142.74 2789
2143.18 2693
2143.61 2642
2144.05 2707
2144.49 2693
2144.92 2767
2145.36 2745
2145.80 2849
2146.24 2866
2146.67 2844
2147.11 2790
2147.55 2934
2147.99 2942
2148.42 2931
2148.86 2993
2149.30 3076
2149.74 3078
2150.17 3201
2150.61 3224
2151.05 3151
2151.49 3149
2151.92 3079
2152.36 3000
2152.80 2910
2153.24 2929
2153.68 2879
2154.11 2891
2154.55 2929
2154.99 2877
2155.43 2927
2155.87 2918
2156.31 2979
2156.74 2860
2157.18 2891
2157.62 3025
2158.06 3028
2158.50 3026
2158.94 2999
2159.38 2954
2159.81 3002
2160.25 2965
2160.69 2983
2161.13 2955
2161.57 2921
2162.01 3047
2162.45 3130
2162.89 3016
2163.33 3082
2163.76 3197
2164.20 3204
2164.64 3217
2165.08 3141
2165.52 3229
2165.96 3218
2166.40 3165
2166.84 3179
2167.28 3255
2167.72 3280
2168.16 3249
2168.60 3197
2169.04 3313
2169.48 3310
2169.92 3350
2170.36 3311
2170.80 3264
2171.24 3072
2171.68 3077
2172.12 2968
2172.56 2996
2173.00 2971
2173.44 3075
2173.88 2958
2174.32 2943
2174.76 2866
2175.20 2908
2175.64 3014
2176.08 2928
2176.52 2960
2176.96 2985
2177.40 2985
2177.84 2958
2178.28 3039
2178.72 3059
2179.16 2987
2179.60 2958
2180.04 2921
2180.48 2876
2180.92 2805
2181.37 2845
2181.81 2799
2182.25 2748
2182.69 2802
2183.13 2770
2183.57 2910
2184.01 2882
2184.45 2955
2184.89 2937
2185.34 2923
2185.78 2914
2186.22 2943
2186.66 2867
2187.10 2923
2187.54 2983
2187.98 2954
2188.43 2938
2188.87 2997
2189.31 2977
2189.75 3006
2190.19 3055
2190.63 2961
2191.08 3046
2191.52 3120
2191.96 3206
2192.40 3206
2192.84 3169
2193.29 3150
2193.73 3278
2194.17 3209
2194.61 3284
2195.05 3351
2195.50 3225
2195.94 3348
2196.38 3268
2196.82 3158
2197.27 3190
2197.71 3284
2198.15 3226
2198.59 3211
2199.04 3339
2199.48 3294
2199.92 3189
2200.37 3170
2200.81 3216
2201.25 3223
2201.69 3311
2202.14 3302
2202.58 3233
2203.02 3230
2203.47 3238
2203.91 3157
2204.35 3212
2204.80 3209
2205.24 3187
2205.68 3066
2206.13 3159
2206.57 3141
2207.01 3181
2207.46 3302
2207.90 3249
2208.34 3235
2208.79 3269
2209.23 3283
2209.67 3248
2210.12 3253
2210.56 3180
2211.01 3187
2211.45 3124
2211.89 3128
2212.34 2943
2212.78 3024
2213.23 3021
2213.67 3066
2214.11 3022
2214.56 2963
2215.00 2855
2215.45 2767
2215.89 2809
2216.34 2869
2216.78 2820
2217.22 2798
2217.67 2964
2218.11 3044
2218.56 3045
2219.00 3195
2219.45 3145
2219.89 3206
2220.34 3255
2220.78 3236
2221.23 3348
2221.67 3325
2222.12 3305
2222.56 3313
2223.01 3181
2223.45 3314
2223.90 3376
2224.34 3203
2224.79 3184
2225.23 3268
2225.68 3160
2226.12 3155
2226.57 3102
2227.01 3082
2227.46 3023
2227.91 2971
2228.35 2895
2228.80 2942
2229.24 3048
2229.69 3049
2230.13 3022
2230.58 3020
2231.03 3141
2231.47 3095
2231.92 3076
2232.36 3069
2232.81 3071
2233.26 3085
2233.70 3130
2234.15 3114
2234.59 2999
2235.04 3109
2235.49 3057
2235.93 3078
2236.38 3138
2236.83 3145
2237.27 3077
2237.72 3081
2238.17 2993
2238.61 3006
2239.06 2989
2239.51 2957
2239.95 3034
2240.40 2852
2240.85 3027
2241.29 3025
2241.74 2913
2242.19 2814
2242.63 2869
2243.08 2853
2243.53 2653
2243.98 2770
2244.42 2804
2244.87 2779
2245.32 2752
2245.76 2743
2246.21 2725
2246.66 2722
2247.11 2805
2247.55 2794
2248.00 2751
2248.45 2739
2248.90 2839
2249.35 2944
2249.79 2925
2250.24 2919
2250.69 2932
2251.14 2951
2251.58 3018
2252.03 2899
2252.48 2935
2252.93 2987
2253.38 2956
2253.82 2979
2254.27 2867
2254.72 2837
2255.17 2689
2255.62 2655
2256.07 2781
2256.51 2824
2256.96 2832
2257.41 2821
2257.86 2997
2258.31 3253
2258.76 3438
2259.21 3685
2259.65 3949
2260.10 4164
2260.55 4471
2261.00 4457
2261.45 4495
2261.90 4563
2262.35 4526
2262.80 4527
2263.25 4379
2263.69 4258
2264.14 4092
2264.59 3991
2265.04 4081
2265.49 3976
2265.94 3848
2266.39 3827
2266.84 3783
2267.29 3687
2267.74 3781
2268.19 3723
2268.64 3723
2269.09 3695
2269.54 3625
2269.99 3657
2270.44 3461
2270.89 3477
2271.34 3432
2271.79 3336
2272.24 3350
2272.69 3190
2273.14 3205
2273.59 3010
2274.04 3021
2274.49 3061
2274.94 3006
2275.39 2949
2275.84 2861
2276.29 2940
2276.74 3006
2277.19 3145
2277.64 3242
2278.09 3371
2278.54 3323
2278.99 3413
2279.44 3547
2279.89 3544
2280.34 3599
2280.79 3699
2281.25 3676
2281.70 3591
2282.15 3496
2282.60 3404
2283.05 3300
2283.50 3257
2283.95 3147
2284.40 3117
2284.85 3177
2285.31 3149
2285.76 3113
2286.21 3287
2286.66 3352
2287.11 3424
2287.56 3519
2288.01 3694
2288.47 3833
2288.92 3812
2289.37 3892
2289.82 3969
2290.27 3965
2290.72 3956
2291.18 3991
2291.63 3971
2292.08 3984
2292.53 3877
2292.98 3887
2293.44 3945
2293.89 3742
2294.34 3627
2294.79 3560
2295.24 3362
2295.70 3330
2296.15 3266
2296.60 3225
2297.05 3201
2297.51 3116
2297.96 3089
2298.41 3067
2298.86 2979
2299.32 2914
2299.77 2971
2300.22 2920
2300.67 2963
2301.13 2946
2301.58 2890
2302.03 2825
2302.49 2839
2302.94 2868
2303.39 2845
2303.85 2983
2304.30 3002
2304.75 2956
2305.20 2903
2305.66 2907
2306.11 3025
2306.56 3087
2307.02 3099
2307.47 3256
2307.93 3262
2308.38 3138
2308.83 3139
2309.29 3156
2309.74 3226
2310.19 3334
2310.65 3186
2311.10 3293
2311.55 3270
2312.01 3263
2312.46 3264
2312.92 3176
2313.37 3159
2313.82 3150
2314.28 3143
2314.73 3125
2315.19 3167
2315.64 3162
2316.10 3241
2316.55 3350
2317.00 3245
2317.46 3264
2317.91 3306
2318.37 3288
2318.82 3378
2319.28 3492
2319.73 3436
2320.19 3639
2320.64 3731
2321.10 3764
2321.55 3834
2322.01 3919
2322.46 3967
2322.92 4059
2323.37 3840
2323.83 3966
2324.28 3827
2324.74 3612
2325.19 3593
2325.65 3558
2326.10 3536
2326.56 3439
2327.01 3481
2327.47 3431
2327.92 3422
2328.38 3433
2328.83 3561
2329.29 3542
2329.74 3372
2330.20 3399
2330.66 3332
2331.11 3254
2331.57 3285
2332.02 3244
2332.48 3070
2332.94 3142
2333.39 3192
2333.85 3055
2334.30 3142
2334.76 3342
2335.22 3393
2335.67 3364
2336.13 3404
2336.58 3651
2337.04 3841
2337.50 3942
2337.95 3998
2338.41 4151
2338.87 4254
2339.32 4266
2339.78 4429
2340.24 4359
2340.69 4325
2341.15 4306
2341.61 4194
2342.06 4112
2342.52 3999
2342.98 4044
2343.43 4049
2343.89 4028
2344.35 4015
2344.81 3969
2345.26 3975
2345.72 3861
2346.18 3725
2346.63 3690
2347.09 3538
2347.55 3526
2348.01 3399
2348.46 3403
2348.92 3177
2349.38 3169
2349.84 3295
2350.29 3334
2350.75 3282
2351.21 3154
2351.67 3116
2352.13 3084
2352.58 3062
2353.04 3082
2353.50 3064
2353.96 2950
2354.41 3023
2354.87 2955
2355.33 2963
2355.79 3088
2356.25 3148
2356.71 3025
2357.16 3066
2357.62 3092
2358.08 3010
2358.54 3108
2359.00 3026
2359.46 2915
2359.91 3003
2360.37 3069
2360.83 3078
2361.29 3051
2361.75 3083
2362.21 3027
2362.67 2994
2363.13 2988
2363.58 3156
2364.04 3258
2364.50 3248
2364.96 3169
2365.42 3343
2365.88 3389
2366.34 3318
2366.80 3324
2367.26 3497
2367.72 3447
2368.18 3533
2368.64 3506
2369.10 3477
2369.55 3326
2370.01 3228
2370.47 3183
2370.93 3202
2371.39 3251
2371.85 3216
2372.31 3138
2372.77 3211
2373.23 3087
2373.69 3078
2374.15 3110
2374.61 3185
2375.07 3113
2375.53 2926
2375.99 2941
2376.45 2986
2376.91 2946
2377.37 2923
2377.83 3062
2378.29 2932
2378.75 2993
2379.21 2991
2379.68 3020
2380.14 2980
2380.60 2995
2381.06 2899
2381.52 3084
2381.98 3114
2382.44 2983
2382.90 3049
2383.36 2906
2383.82 2975
2384.28 3100
2384.74 3018
2385.20 2920
2385.67 2912
2386.13 2955
2386.59 2846
2387.05 2908
2387.51 2859
2387.97 2792
2388.43 2920
2388.89 2812
2389.36 2881
2389.82 2940
2390.28 2896
2390.74 2962
2391.20 2918
2391.66 2983
2392.13 2955
2392.59 2886
2393.05 2916
2393.51 2943
2393.97 2878
2394.43 2836
2394.90 2928
2395.36 2815
2395.82 2914
2396.28 2938
2396.74 2892
2397.21 2884
2397.67 2776
2398.13 2844
2398.59 2866
2399.06 2774
2399.52 2712
2399.98 2643
2400.44 2638
2400.91 2554
2401.37 2607
2401.83 2571
2402.29 2593
2402.76 2613
2403.22 2648
2403.68 2760
2404.14 2670
2404.61 2700
2405.07 2736
2405.53 2837
2406.00 2757
2406.46 2710
2406.92 2850
2407.39 2919
2407.85 2906
2408.31 2785
2408.78 2868
2409.24 2878
2409.70 2781
2410.17 2797
2410.63 2805
2411.09 2816
2411.56 2834
2412.02 2896
2412.48 2919
2412.95 2900
2413.41 3038
2413.87 3179
2414.34 3158
2414.80 3096
2415.27 3211
2415.73 3276
2416.19 3299
2416.66 3169
2417.12 3282
2417.59 3310
2418.05 3312
2418.51 3438
2418.98 3529
2419.44 3595
2419.91 3560
2420.37 3677
2420.84 3858
2421.30 3879
2421.77 3835
2422.23 3740
2422.69 3768
2423.16 3706
2423.62 3667
2424.09 3566
2424.55 3576
2425.02 3460
2425.48 3380
2425.95 3387
2426.41 3372
2426.88 3310
2427.34 3199
2427.81 3141
2428.27 3154
2428.74 3162
2429.20 3063
2429.67 3000
2430.13 3042
2430.60 2980
2431.07 3042
2431.53 3040
2432.00 2935
2432.46 2960
2432.93 2949
2433.39 2958
2433.86 2935
2434.32 3030
2434.79 3072
2435.26 3235
2435.72 3217
2436.19 3302
2436.65 3581
2437.12 3784
2437.59 3915
2438.05 4103
2438.52 4397
2438.98 4269
2439.45 4315
2439.92 4478
2440.38 4262
2440.85 4044
2441.32 4107
2441.78 4043
2442.25 3723
2442.72 3512
2443.18 3430
2443.65 3242
2444.12 3160
2444.58 3109
2445.05 3090
2445.52 2973
2445.98 2952
2446.45 2847
2446.92 2763
2447.38 2866
2447.85 2838
2448.32 2786
2448.78 2759
2449.25 2849
2449.72 2830
2450.19 2880
2450.65 2785
2451.12 2823
2451.59 2812
2452.06 2788
2452.52 2738
2452.99 2725
2453.46 2802
2453.93 2720
2454.39 2807
2454.86 2760
2455.33 2857
2455.80 2911
2456.26 2886
2456.73 2943
2457.20 2955
2457.67 2944
2458.14 2857
2458.60 2963
2459.07 2973
2459.54 3056
2460.01 2974
2460.48 2965
2460.95 3028
2461.41 2982
2461.88 2984
2462.35 3010
2462.82 2982
2463.29 2988
2463.76 3024
2464.22 2971
2464.69 2959
2465.16 2947
2465.63 2965
2466.10 3006
2466.57 2947
2467.04 2915
2467.51 2856
2467.97 2824
2468.44 2806
2468.91 2849
2469.38 2854
2469.85 2730
2470.32 2625
2470.79 2651
2471.26 2592
2471.73 2589
2472.20 2678
2472.67 2646
2473.14 2650
2473.61 2641
2474.07 2647
2474.54 2617
2475.01 2730
2475.48 2808
2475.95 2828
2476.42 2974
2476.89 2959
2477.36 3034
2477.83 3083
2478.30 2994
2478.77 3138
2479.24 2999
2479.71 3032
2480.18 2955
2480.65 2879
2481.12 2885
2481.59 2912
2482.06 2822
2482.53 2815
2483.00 2871
2483.47 2870
2483.95 2748
2484.42 2761
2484.89 2790
2485.36 2799
2485.83 2792
2486.30 2854
2486.77 2861
2487.24 2843
2487.71 2905
2488.18 2834
2488.65 2893
2489.12 2918
2489.59 2986
2490.07 2836
2490.54 2779
2491.01 2768
2491.48 2886
2491.95 2834
2492.42 2845
2492.89 2871
2493.36 2813
2493.84 2803
2494.31 2804
2494.78 2927
2495.25 2897
2495.72 2899
2496.19 2788
2496.66 2844
2497.14 2762
2497.61 2723
2498.08 2610
2498.55 2567
2499.02 2520
2499.50 2553
2499.97 2512
2500.44 2474
2500.91 2513
2501.38 2618
2501.86 2606
2502.33 2500
2502.80 2465
2503.27 2560
2503.74 2580
2504.22 2565
2504.69 2647
2505.16 2629
2505.63 2728
2506.11 2792
2506.58 2905
2507.05 2963
2507.52 3186
2508.00 3140
2508.47 3160
2508.94 3165
2509.42 3255
2509.89 3375
2510.36 3194
2510.83 3247
2511.31 3179
2511.78 3123
2512.25 3084
2512.73 3164
2513.20 3003
2513.67 2999
2514.15 2884
2514.62 2823
2515.09 2674
2515.57 2817
2516.04 2801
2516.51 2688
2516.99 2656
2517.46 2751
2517.94 2758
2518.41 2699
2518.88 2667
2519.36 2683
2519.83 2690
2520.30 2798
2520.78 2680
2521.25 2695
2521.73 2661
2522.20 2786
2522.67 2742
2523.15 2758
2523.62 2815
2524.10 2756
2524.57 2844
2525.05 2798
2525.52 2800
2525.99 2815
2526.47 2829
2526.94 2759
2527.42 2837
2527.89 2684
2528.37 2718
2528.84 2791
2529.32 2650
2529.79 2728
2530.27 2829
2530.74 2757
2531.22 2803
2531.69 2790
2532.17 2838
2532.64 2830
2533.12 2919
2533.59 2952
2534.07 3066
2534.54 3161
2535.02 3173
2535.49 3292
2535.97 3332
2536.44 3484
2536.92 3642
2537.39 3609
2537.87 3550
2538.34 3565
2538.82 3570
2539.30 3575
2539.77 3407
2540.25 3502
2540.72 3500
2541.20 3470
2541.68 3376
2542.15 3222
2542.63 3226
2543.10 3141
2543.58 3107
2544.06 3124
2544.53 3075
2545.01 3007
2545.48 3120
2545.96 3045
2546.44 3035
2546.91 3149
2547.39 3249
2547.87 3134
2548.34 3297
2548.82 3406
2549.30 3301
2549.77 3152
2550.25 3304
2550.73 3470
2551.20 3378
2551.68 3456
2552.16 3556
2552.63 3618
2553.11 3736
2553.59 3900
2554.06 3948
2554.54 3977
2555.02 3903
2555.50 3894
2555.97 3895
2556.45 3747
2556.93 3687
2557.40 3518
2557.88 3328
2558.36 3090
2558.84 2909
2559.31 2946
2559.79 2870
2560.27 2786
2560.75 2721
2561.23 2725
2561.70 2736
2562.18 2605
2562.66 2757
2563.14 2727
2563.61 2704
2564.09 2730
2564.57 2687
2565.05 2662
2565.53 2715
2566.00 2755
2566.48 2682
2566.96 2679
2567.44 2637
2567.92 2650
2568.40 2652
2568.87 2602
2569.35 2593
2569.83 2646
2570.31 2677
2570.79 2784
2571.27 2763
2571.75 2796
2572.22 2879
2572.70 2826
2573.18 2721
2573.66 2750
2574.14 2829
2574.62 2812
2575.10 2793
2575.58 2714
2576.06 2741
2576.54 2719
2577.01 2679
2577.49 2742
2577.97 2796
2578.45 2752
2578.93 2717
2579.41 2697
2579.89 2686
2580.37 2686
2580.85 2639
2581.33 2686
2581.81 2599
2582.29 2585
2582.77 2623
2583.25 2689
2583.73 2565
2584.21 2651
2584.69 2543
2585.17 2574
2585.65 2612
2586.13 2611
2586.61 2619
2587.09 2593
2587.57 2551
2588.05 2625
2588.53 2697
2589.01 2730
2589.49 2785
2589.97 2732
2590.45 2819
2590.93 2793
2591.41 2876
2591.89 2839
2592.37 2917
2592.85 2929
2593.33 3007
2593.81 3097
2594.30 2985
2594.78 3108
2595.26 3085
2595.74 3001
2596.22 2927
2596.70 2925
2597.18 2831
2597.66 2833
2598.14 2766
2598.62 2719
2599.11 2562
2599.59 2534
2600.07 2543
2600.55 2581
2601.03 2599
2601.51 2478
2601.99 2509
2602.48 2508
2602.96 2519
2603.44 2580
2603.92 2629
2604.40 2704
2604.88 2819
2605.37 2964
2605.85 2978
2606.33 3121
2606.81 3230
2607.29 3268
2607.78 3298
2608.26 3299
2608.74 3395
2609.22 3370
2609.70 3384
2610.19 3406
2610.67 3375
2611.15 3285
2611.63 3091
2612.12 3208
2612.60 3039
2613.08 2866
2613.56 3005
2614.05 2961
2614.53 2887
2615.01 2732
2615.49 2672
2615.98 2570
2616.46 2541
2616.94 2590
2617.43 2622
2617.91 2608
2618.39 2603
2618.87 2645
2619.36 2643
2619.84 2672
2620.32 2649
2620.81 2649
2621.29 2670
2621.77 2660
2622.26 2707
2622.74 2760
2623.22 2740
2623.71 2744
2624.19 2811
2624.67 2718
2625.16 2725
2625.64 2772
2626.13 2808
2626.61 2724
2627.09 2767
2627.58 2832
2628.06 2815
2628.55 2797
2629.03 2840
2629.51 2809
2630.00 2828
2630.48 2827
2630.97 2852
2631.45 2738
2631.93 2741
2632.42 2776
2632.90 2818
2633.39 2766
2633.87 2703
2634.36 2736
2634.84 2775
2635.33 2754
2635.81 2727
2636.29 2799
2636.78 2869
2637.26 2804
2637.75 2718
2638.23 2726
2638.72 2739
2639.20 2723
2639.69 2647
2640.17 2685
2640.66 2664
2641.14 2633
2641.63 2594
2642.11 2621
2642.60 2661
2643.08 2635
2643.57 2612
2644.05 2638
2644.54 2655
2645.03 2697
2645.51 2653
2646.00 2670
2646.48 2659
2646.97 2682
2647.45 2676
2647.94 2587
2648.43 2667
2648.91 2695
2649.40 2770
2649.88 2668
2650.37 2697
2650.85 2666
2651.34 2736
2651.83 2733
2652.31 2663
2652.80 2628
2653.29 2681
2653.77 2694
2654.26 2661
2654.74 2606
2655.23 2585
2655.72 2692
2656.20 2658
2656.69 2685
2657.18 2695
2657.66 2481
2658.15 2572
2658.64 2737
2659.12 2791
2659.61 2713
2660.10 2671
2660.58 2767
2661.07 2836
2661.56 2871
2662.05 3007
2662.53 3062
2663.02 3166
2663.51 3338
2663.99 3515
2664.48 3611
2664.97 3682
2665.46 3597
2665.94 3751
2666.43 3655
2666.92 3650
2667.41 3613
2667.89 3594
2668.38 3636
2668.87 3895
2669.36 4003
2669.84 4156
2670.33 4614
2670.82 4788
2671.31 4962
2671.80 5236
2672.28 5308
2672.77 5356
2673.26 5188
2673.75 5062
2674.24 4838
2674.72 4516
2675.21 4160
2675.70 3999
2676.19 3820
2676.68 3725
2677.17 3765
2677.65 3696
2678.14 3843
2678.63 3840
2679.12 3927
2679.61 3869
2680.10 3974
2680.59 3984
2681.07 4142
2681.56 4217
2682.05 4141
2682.54 4025
2683.03 4104
2683.52 3937
2684.01 3990
2684.50 3898
2684.99 3616
2685.47 3571
2685.96 3418
2686.45 3144
2686.94 3203
2687.43 3070
2687.92 3000
2688.41 2989
2688.90 2964
2689.39 2918
2689.88 2924
2690.37 2930
2690.86 3042
2691.35 2993
2691.84 3090
2692.33 3180
2692.82 3232
2693.31 3378
2693.80 3366
2694.29 3462
2694.78 3453
2695.27 3563
2695.76 3615
2696.25 3828
2696.74 3963
2697.23 4124
2697.72 4335
2698.21 4433
2698.70 4648
2699.19 4761
2699.68 4846
2700.17 4893
2700.66 4984
2701.15 4812
2701.64 4629
2702.13 4414
2702.62 4227
2703.11 3969
2703.61 3820
2704.10 3603
2704.59 3479
2705.08 3314
2705.57 3188
2706.06 3040
2706.55 2987
2707.04 3052
2707.53 2980
2708.02 2906
2708.52 2834
2709.01 2798
2709.50 2872
2709.99 2803
2710.48 2760
2710.97 2773
2711.46 2701
2711.96 2678
2712.45 2587
2712.94 2619
2713.43 2661
2713.92 2715
2714.41 2696
2714.91 2632
2715.40 2648
2715.89 2647
2716.38 2733
2716.87 2782
2717.37 2758
2717.86 2884
2718.35 2874
2718.84 2907
2719.33 2942
2719.83 3108
2720.32 3154
2720.81 3054
2721.30 3222
2721.80 3342
2722.29 3386
2722.78 3336
2723.27 3177
2723.77 3144
2724.26 3145
2724.75 3042
2725.24 2971
2725.74 2922
2726.23 2804
2726.72 2877
2727.22 2844
2727.71 2779
2728.20 2769
2728.70 2698
2729.19 2745
2729.68 2764
2730.18 2712
2730.67 2687
2731.16 2745
2731.65 2891
2732.15 2855
2732.64 2847
2733.14 2955
2733.63 3014
2734.12 3132
2734.62 3358
2735.11 3374
2735.60 3401
2736.10 3554
2736.59 3588
2737.08 3580
2737.58 3492
2738.07 3419
2738.57 3438
2739.06 3335
2739.55 3123
2740.05 3141
2740.54 3052
2741.04 2946
2741.53 2873
2742.03 2796
2742.52 2760
2743.01 2753
2743.51 2687
2744.00 2689
2744.50 2581
2744.99 2708
2745.49 2644
2745.98 2640
2746.48 2642
2746.97 2643
2747.47 2617
2747.96 2585
2748.46 2636
2748.95 2675
2749.45 2571
2749.94 2507
2750.44 2620
2750.93 2671
2751.43 2672
2751.92 2814
2752.42 2823
2752.91 2885
2753.41 2819
2753.90 2881
2754.40 2805
2754.89 2880
2755.39 2861
2755.88 2845
2756.38 2793
2756.87 2892
2757.37 2810
2757.87 2855
2758.36 2686
2758.86 2720
2759.35 2769
2759.85 2684
2760.35 2561
2760.84 2671
2761.34 2638
2761.83 2650
2762.33 2644
2762.83 2571
2763.32 2641
2763.82 2563
2764.31 2622
2764.81 2632
2765.31 2550
2765.80 2641
2766.30 2687
2766.80 2664
2767.29 2598
2767.79 2709
2768.29 2640
2768.78 2651
2769.28 2571
2769.78 2616
2770.27 2711
2770.77 2753
2771.27 2749
2771.76 2766
2772.26 2780
2772.76 2774
2773.26 2820
2773.75 2932
2774.25 2979
2774.75 2947
2775.24 2966
2775.74 2989
2776.24 2944
2776.74 2918
2777.23 2948
2777.73 3010
2778.23 2973
2778.73 2916
2779.22 2890
2779.72 2926
2780.22 2891
2780.72 2891
2781.21 2948
2781.71 2965
2782.21 3007
2782.71 2921
2783.21 2966
2783.70 2988
2784.20 2886
2784.70 2982
2785.20 2922
2785.70 2934
2786.20 3085
2786.69 2948
2787.19 2851
2787.69 2873
2788.19 2828
2788.69 2868
2789.19 2953
2789.68 3001
2790.18 3097
2790.68 3042
2791.18 3068
2791.68 3120
2792.18 3238
2792.68 3472
2793.18 3843
2793.67 4230
2794.17 4410
2794.67 4852
2795.17 5433
2795.67 5622
2796.17 5757
2796.67 5928
2797.17 5976
2797.67 5933
2798.17 5839
2798.67 5757
2799.17 5399
2799.66 4974
2800.16 4747
2800.66 4431
2801.16 3885
2801.66 3735
2802.16 3494
2802.66 3483
2803.16 3465
2803.66 3457
2804.16 3490
2804.66 3781
2805.16 4003
2805.66 4348
2806.16 4553
2806.66 4939
2807.16 5135
2807.66 5255
2808.16 5560
2808.66 5566
2809.16 5416
2809.66 5263
2810.16 4839
2810.66 4462
2811.16 4324
2811.66 4142
2812.17 3844
2812.67 3599
2813.17 3487
2813.67 3254
2814.17 3196
2814.67 3214
2815.17 3231
2815.67 3128
2816.17 3196
2816.67 3215
2817.17 3162
2817.67 3103
2818.18 3138
2818.68 2972
2819.18 3010
2819.68 2950
2820.18 3003
2820.68 3107
2821.18 3042
2821.68 3115
2822.19 3083
2822.69 3226
2823.19 3323
2823.69 3312
2824.19 3242
2824.69 3274
2825.20 3271
2825.70 3226
2826.20 3288
2826.70 3214
2827.20 3217
2827.70 3160
2828.21 3159
2828.71 3141
2829.21 3086
2829.71 3029
2830.22 3039
2830.72 2937
2831.22 2958
2831.72 2957
2832.22 2942
2832.73 2959
2833.23 2820
2833.73 2890
2834.23 2950
2834.74 2919
2835.24 2939
2835.74 2942
2836.24 2915
2836.75 2839
2837.25 2870
2837.75 2873
2838.26 2798
2838.76 2884
2839.26 2745
2839.76 2790
2840.27 2775
2840.77 2683
2841.27 2621
2841.78 2768
2842.28 2712
2842.78 2737
2843.29 2715
2843.79 2745
2844.29 2765
2844.80 2771
2845.30 2831
2845.80 2850
2846.31 2785
2846.81 2820
2847.32 2848
2847.82 2897
2848.32 2793
2848.83 2843
2849.33 2840
2849.83 2807
2850.34 2724
2850.84 2731
2851.35 2740
2851.85 2720
2852.35 2645
2852.86 2667
2853.36 2630
2853.87 2625
2854.37 2661
2854.88 2680
2855.38 2615
2855.88 2614
2856.39 2576
2856.89 2673
2857.40 2638
2857.90 2594
2858.41 2583
2858.91 2593
2859.42 2635
2859.92 2522
2860.43 2585
2860.93 2574
2861.44 2576
2861.94 2600
2862.45 2587
2862.95 2524
2863.46 2521
2863.96 2611
2864.47 2597
2864.97 2618
2865.48 2681
2865.98 2668
2866.49 2712
2866.99 2703
2867.50 2739
2868.00 2751
2868.51 2862
2869.02 2825
2869.52 2864
2870.03 2982
2870.53 2988
2871.04 3001
2871.54 3024
2872.05 3001
2872.56 3032
2873.06 3094
2873.57 3077
2874.07 2943
2874.58 3117
2875.09 3184
2875.59 3299
2876.10 3187
2876.61 3052
2877.11 3116
2877.62 3220
2878.12 3249
2878.63 3394
2879.14 3609
2879.64 3735
2880.15 3865
2880.66 4107
2881.16 4197
2881.67 4238
2882.18 4479
2882.68 4864
2883.19 4989
2883.70 5357
2884.20 5683
2884.71 6142
2885.22 6478
2885.73 6887
2886.23 7069
2886.74 7095
2887.25 7018
2887.75 6744
2888.26 6436
2888.77 5884
2889.28 5534
2889.78 5112
2890.29 4684
2890.80 4340
2891.31 4061
2891.81 3967
2892.32 3815
2892.83 3656
2893.34 3646
2893.84 3810
2894.35 3919
2894.86 3886
2895.37 3842
2895.88 3865
2896.38 3679
2896.89 3726
2897.40 3669
2897.91 3491
2898.42 3379
2898.92 3331
2899.43 3415
2899.94 3378
2900.45 3364
2900.96 3416
2901.47 3393
2901.98 3417
2902.48 3486
2902.99 3548
2903.50 3470
2904.01 3472
2904.52 3706
2905.03 3498
2905.54 3393
2906.04 3451
2906.55 3413
2907.06 3337
2907.57 3290
2908.08 3349
2908.59 3247
2909.10 3210
2909.61 3121
2910.12 3090
2910.63 3162
2911.14 3127
2911.64 3142
2912.15 3186
2912.66 3290
2913.17 3302
2913.68 3353
2914.19 3404
2914.70 3289
2915.21 3274
2915.72 3324
2916.23 3266
2916.74 3230
2917.25 3152
2917.76 3244
2918.27 3263
2918.78 3310
2919.29 3310
2919.80 3429
2920.31 3596
2920.82 3822
2921.33 4157
2921.84 4602
2922.35 5018
2922.86 5420
2923.37 5889
2923.88 6281
2924.39 6656
2924.90 6717
2925.41 6521
2925.92 6392
2926.44 6100
2926.95 5622
2927.46 5185
2927.97 4764
2928.48 4268
2928.99 3828
2929.50 3495
2930.01 3359
2930.52 3192
2931.03 3124
2931.54 2994
2932.05 2969
2932.57 2884
2933.08 2894
2933.59 2887
2934.10 2857
2934.61 2947
2935.12 2910
2935.63 2964
2936.15 2954
2936.66 2905
2937.17 2885
2937.68 2920
2938.19 2867
2938.70 2902
2939.22 2850
2939.73 2886
2940.24 2940
2940.75 3098
2941.26 3127
2941.77 3172
2942.29 3249
2942.80 3386
2943.31 3480
2943.82 3618
2944.34 3705
2944.85 3567
2945.36 3555
2945.87 3654
2946.38 3480
2946.90 3462
2947.41 3472
2947.92 3340
2948.43 3350
2948.95 3492
2949.46 3520
2949.97 3436
2950.48 3513
2951.00 3524
2951.51 3548
2952.02 3520
2952.54 3517
2953.05 3500
2953.56 3476
2954.08 3440
2954.59 3358
2955.10 3276
2955.61 3175
2956.13 3082
2956.64 3026
2957.15 2950
2957.67 3026
2958.18 3125
2958.69 3063
2959.21 3134
2959.72 3127
2960.23 3174
2960.75 3206
2961.26 3269
2961.78 3257
2962.29 3200
2962.80 3080
2963.32 3242
2963.83 3281
2964.35 3033
2964.86 3013
2965.37 2987
2965.89 3051
2966.40 3002
2966.92 2904
2967.43 2875
2967.94 2866
2968.46 2887
2968.97 2841
2969.49 2761
2970.00 2740
2970.52 2814
2971.03 2755
2971.54 2763
2972.06 2841
2972.57 2728
2973.09 2821
2973.60 2906
2974.12 2810
2974.63 2769
2975.15 2850
2975.66 2842
2976.18 2739
2976.69 2893
2977.21 2860
2977.72 2909
2978.24 2981
2978.75 2886
2979.27 2879
2979.78 2982
2980.30 3134
2980.81 3171
2981.33 3190
2981.84 3237
2982.36 3270
2982.88 3332
2983.39 3547
2983.91 3544
2984.42 3484
2984.94 3452
2985.45 3658
2985.97 3606
2986.49 3480
2987.00 3487
2987.52 3483
2988.03 3384
2988.55 3293
2989.07 3381
2989.58 3422
2990.10 3333
2990.61 3327
2991.13 3377
2991.65 3250
2992.16 3329
2992.68 3361
2993.20 3528
2993.71 3612
2994.23 3762
2994.75 3938
2995.26 3888
2995.78 4162
2996.30 4400
2996.81 4448
2997.33 4403
2997.85 4428
2998.36 4566
2998.88 4561
2999.40 4454
2999.91 4505
3000.43 4748
3000.95 5039
3001.46 5191
3001.98 5818
3002.50 6377
3003.02 6860
3003.53 6993
3004.05 7189
3004.57 7266
3005.09 7221
3005.60 7024
3006.12 6435
3006.64 5910
3007.16 5204
3007.67 4821
3008.19 4437
3008.71 4283
3009.23 3829
3009.74 3688
3010.26 3660
3010.78 3398
3011.30 3396
3011.82 3504
3012.33 3465
3012.85 3489
3013.37 3389
3013.89 3454
3014.41 3484
3014.93 3499
3015.44 3524
3015.96 3459
3016.48 3553
3017.00 3487
3017.52 3511
3018.04 3464
3018.55 3636
3019.07 3689
3019.59 3666
3020.11 3871
3020.63 3794
3021.15 4110
3021.67 4435
3022.19 4675
3022.71 4877
3023.22 5030
3023.74 5233
3024.26 5265
3024.78 5183
3025.30 5025
3025.82 4843
3026.34 4655
3026.86 4392
3027.38 4084
3027.90 3833
3028.42 3582
3028.94 3467
3029.46 3382
3029.98 3278
3030.49 3209
3031.01 3232
3031.53 3120
3032.05 3094
3032.57 3140
3033.09 3085
3033.61 3011
3034.13 3113
3034.65 3118
3035.17 3064
3035.69 2947
3036.21 2964
3036.73 2956
3037.25 2996
3037.77 3005
3038.29 2950
3038.81 2965
3039.34 2928
3039.86 2979
3040.38 3037
3040.90 2949
3041.42 3019
3041.94 2939
3042.46 2927
3042.98 2909
3043.50 2841
3044.02 2860
3044.54 2851
3045.06 2803
3045.58 2839
3046.10 2839
3046.63 2806
3047.15 2733
3047.67 2702
3048.19 2741
3048.71 2876
3049.23 2860
3049.75 2755
3050.27 2868
3050.79 2831
3051.32 2855
3051.84 2794
3052.36 2886
3052.88 2819
3053.40 2792
3053.92 2812
3054.45 2801
3054.97 2847
3055.49 2867
3056.01 2866
3056.53 2847
3057.05 2876
3057.58 2870
3058.10 2729
3058.62 2851
3059.14 2771
3059.66 2876
3060.19 2955
3060.71 2972
3061.23 2957
3061.75 2933
3062.28 2956
3062.80 3079
3063.32 3156
3063.84 3141
3064.37 3182
3064.89 3287
3065.41 3348
3065.93 3325
3066.46 3445
3066.98 3561
3067.50 3334
3068.02 3480
3068.55 3570
3069.07 3648
3069.59 3691
3070.12 3866
3070.64 4150
3071.16 4164
3071.69 4155
3072.21 4226
3072.73 4361
3073.26 4325
3073.78 4173
3074.30 4092
3074.83 3971
3075.35 3912
3075.87 3841
3076.40 3867
3076.92 3845
3077.44 3750
3077.97 3736
3078.49 3859
3079.01 3816
3079.54 3796
3080.06 3955
3080.59 3889
3081.11 3765
3081.63 3825
3082.16 3843
3082.68 3932
3083.21 3790
3083.73 3791
3084.25 3726
3084.78 3661
3085.30 3606
3085.83 3593
3086.35 3549
3086.88 3503
3087.40 3529
3087.93 3586
3088.45 3406
3088.97 3433
3089.50 3424
3090.02 3509
3090.55 3311
3091.07 3423
3091.60 3578
3092.12 3686
3092.65 3673
3093.17 3809
3093.70 3887
3094.22 4021
3094.75 4310
3095.27 4554
3095.80 4504
3096.32 4647
3096.85 4663
3097.37 4812
3097.90 5041
3098.43 5550
3098.95 6250
3099.48 7079
3100.00 8307
3100.53 9812
3101.05 11036
3101.58 12292
3102.10 13163
3102.63 13930
3103.16 13395
3103.68 12818
3104.21 11924
3104.73 10567
3105.26 9247
3105.79 8195
3106.31 7255
3106.84 6347
3107.36 5886
3107.89 5754
3108.42 5830
3108.94 6032
3109.47 6176
3110.00 6178
3110.52 6100
3111.05 5858
3111.57 5900
3112.10 5787
3112.63 5531
3113.15 5194
3113.68 4738
3114.21 4331
3114.74 4279
3115.26 4039
3115.79 3711
3116.32 3586
3116.84 3531
3117.37 3410
3117.90 3500
3118.42 3497
3118.95 3503
3119.48 3596
3120.01 3623
3120.53 3756
3121.06 3674
3121.59 3586
3122.11 3756
3122.64 3732
3123.17 3628
3123.70 3509
3124.22 3552
3124.75 3473
3125.28 3423
3125.81 3317
3126.34 3283
3126.86 3220
3127.39 3213
3127.92 3231
3128.45 3361
3128.98 3315
3129.50 3235
3130.03 3330
3130.56 3365
3131.09 3301
3131.62 3374
3132.14 3523
3132.67 3435
3133.20 3464
3133.73 3681
3134.26 3728
3134.79 3637
3135.31 3840
3135.84 3677
3136.37 3695
3136.90 3808
3137.43 3712
3137.96 3551
3138.49 3432
3139.02 3505
3139.54 3443
3140.07 3397
3140.60 3364
3141.13 3269
3141.66 3280
3142.19 3345
3142.72 3214
3143.25 3230
3143.78 3271
3144.31 3317
3144.84 3337
3145.37 3408
3145.89 3393
3146.42 3439
3146.95 3361
3147.48 3505
3148.01 3610
3148.54 3662
3149.07 3611
3149.60 3476
3150.13 3551
3150.66 3416
3151.19 3385
3151.72 3362
3152.25 3282
3152.78 3370
3153.31 3239
3153.84 3264
3154.37 3442
3154.90 3447
3155.43 3336
3155.96 3253
3156.49 3193
3157.02 3245
3157.55 3208
3158.08 3103
3158.61 2996
3159.14 2982
3159.68 3037
3160.21 2922
3160.74 2860
3161.27 2939
3161.80 2880
3162.33 2769
3162.86 2744
3163.39 2909
3163.92 2832
3164.45 2853
3164.98 2822
3165.51 2765
3166.05 2870
3166.58 2765
3167.11 2867
3167.64 2835
3168.17 2788
3168.70 2822
3169.23 2928
3169.76 2867
3170.30 2840
3170.83 2781
3171.36 2835
3171.89 2882
3172.42 2856
3172.95 2898
3173.49 3005
3174.02 2934
3174.55 2871
3175.08 2988
3175.61 2957
3176.15 2964
3176.68 3015
3177.21 3017
3177.74 2958
3178.27 2911
3178.81 2918
3179.34 2949
3179.87 2878
3180.40 2962
3180.93 2965
3181.47 2898
3182.00 2890
3182.53 2903
3183.06 2855
3183.60 2783
3184.13 2816
3184.66 2840
3185.20 2806
3185.73 2861
3186.26 2817
3186.79 2797
3187.33 2846
3187.86 2823
3188.39 2837
3188.93 2896
3189.46 2917
3189.99 2946
3190.52 2864
3191.06 2951
3191.59 2960
3192.12 3042
3192.66 2994
3193.19 3164
3193.72 3319
3194.26 3238
3194.79 3218
3195.33 3314
3195.86 3330
3196.39 3339
3196.93 3358
3197.46 3356
3197.99 3355
3198.53 3330
3199.06 3303
3199.60 3434
3200.13 3416
3200.66 3354
3201.20 3478
3201.73 3419
3202.27 3369
3202.80 3287
3203.33 3240
3203.87 3186
3204.40 2975
3204.94 2963
3205.47 2945
3206.01 2895
3206.54 2850
3207.07 2903
3207.61 3024
3208.14 3019
3208.68 3112
3209.21 3140
3209.75 3339
3210.28 3484
3210.82 3396
3211.35 3333
3211.89 3237
3212.42 3215
3212.96 3309
3213.49 3183
3214.03 2899
3214.56 2950
3215.10 3003
3215.63 2911
3216.17 2773
3216.70 2819
3217.24 2799
3217.78 2702
3218.31 2834
3218.85 2827
3219.38 2808
3219.92 2772
3220.45 2891
3220.99 2977
3221.52 2887
3222.06 2797
3222.60 2862
3223.13 3007
3223.67 3004
3224.20 2989
3224.74 2938
3225.28 3004
3225.81 2980
3226.35 2991
3226.88 2916
3227.42 2718
3227.96 2757
3228.49 2690
3229.03 2623
3229.57 2654
3230.10 2652
3230.64 2625
3231.18 2657
3231.71 2638
3232.25 2592
3232.79 2630
3233.32 2614
3233.86 2690
3234.40 2829
3234.93 2865
3235.47 2896
3236.01 2954
3236.54 2939
3237.08 2939
3237.62 2870
3238.15 3032
3238.69 3074
3239.23 3022
3239.77 3015
3240.30 2981
3240.84 2909
3241.38 2943
3241.92 2982
3242.45 3041
3242.99 2920
3243.53 2986
3244.07 2913
3244.60 2942
3245.14 2983
3245.68 3009
3246.22 2988
3246.75 3018
3247.29 3090
3247.83 3079
3248.37 3113
3248.91 3054
3249.44 3079
3249.98 3067
3250.52 3066
3251.06 3038
3251.60 3120
3252.14 3302
3252.67 3346
3253.21 3365
3253.75 3338
3254.29 3344
3254.83 3453
3255.37 3710
3255.90 3758
3256.44 3700
3256.98 3811
3257.52 4001
3258.06 4242
3258.60 4497
3259.14 4831
3259.68 5242
3260.21 5846
3260.75 6410
3261.29 6785
3261.83 7011
3262.37 7065
3262.91 6987
3263.45 6676
3263.99 6073
3264.53 5589
3265.07 5328
3265.61 4935
3266.15 4403
3266.69 4176
3267.23 4074
3267.76 3788
3268.30 3592
3268.84 3617
3269.38 3611
3269.92 3435
3270.46 3528
3271.00 3430
3271.54 3436
3272.08 3459
3272.62 3380
3273.16 3474
3273.70 3482
3274.24 3470
3274.78 3415
3275.32 3416
3275.86 3379
3276.40 3381
3276.94 3413
3277.48 3546
3278.03 3550
3278.57 3605
3279.11 3594
3279.65 3654
3280.19 3695
3280.73 3771
3281.27 3768
3281.81 3973
3282.35 4066
3282.89 4053
3283.43 4064
3283.97 3994
3284.51 4098
3285.05 4049
3285.60 3964
3286.14 4004
3286.68 3917
3287.22 3830
3287.76 3928
3288.30 3904
3288.84 3768
3289.38 3788
3289.93 3811
3290.47 3969
3291.01 4043
3291.55 4240
3292.09 4592
3292.63 4878
3293.18 5370
3293.72 5817
3294.26 6223
3294.80 6669
3295.34 6858
3295.88 6878
3296.43 6595
3296.97 6323
3297.51 5708
3298.05 5386
3298.59 5068
3299.14 4622
3299.68 4304
3300.22 4111
3300.76 3962
3301.31 3779
3301.85 3659
3302.39 3593
3302.93 3537
3303.48 3545
3304.02 3445
3304.56 3469
3305.10 3344
3305.65 3459
3306.19 3419
3306.73 3368
3307.27 3337
3307.82 3388
3308.36 3369
3308.90 3375
3309.45 3669
3309.99 3580
3310.53 3673
3311.07 3677
3311.62 3850
3312.16 4069
3312.70 4056
3313.25 4369
3313.79 4661
3314.33 4778
3314.88 5215
3315.42 5316
3315.97 5427
3316.51 5425
3317.05 5185
3317.60 4806
3318.14 4581
3318.68 4577
3319.23 4394
3319.77 4219
3320.32 4029
3320.86 4013
3321.40 3950
3321.95 3895
3322.49 3834
3323.04 3796
3323.58 3815
3324.12 3750
3324.67 3625
3325.21 3535
3325.76 3370
3326.30 3348
3326.85 3316
3327.39 3183
3327.93 3200
3328.48 3136
3329.02 3028
3329.57 3078
3330.11 3131
3330.66 3210
3331.20 3316
3331.75 3440
3332.29 3601
3332.84 3781
3333.38 4034
3333.93 4301
3334.47 4527
3335.02 4674
3335.56 4723
3336.11 4750
3336.65 4646
3337.20 4482
3337.74 4407
3338.29 4253
3338.83 4064
3339.38 4007
3339.92 3750
3340.47 3563
3341.02 3524
3341.56 3355
3342.11 3224
3342.65 3212
3343.20 3270
3343.74 3074
3344.29 3008
3344.84 3023
3345.38 3010
3345.93 3017
3346.47 3160
3347.02 3122
3347.57 3140
3348.11 3207
3348.66 3318
3349.21 3380
3349.75 3382
3350.30 3501
3350.84 3621
3351.39 3691
3351.94 3847
3352.48 3920
3353.03 4198
3353.58 4346
3354.12 4394
3354.67 4437
3355.22 4583
3355.76 4570
3356.31 4277
3356.86 4158
3357.40 3928
3357.95 3664
3358.50 3539
3359.05 3427
3359.59 3310
3360.14 3090
3360.69 2990
3361.23 2976
3361.78 2906
3362.33 2961
3362.88 2954
3363.42 2782
3363.97 2751
3364.52 2880
3365.07 2784
3365.61 2805
3366.16 2779
3366.71 2778
3367.26 2812
3367.80 2791
3368.35 2796
3368.90 2759
3369.45 2772
3370.00 2753
3370.54 2719
3371.09 2695
3371.64 2718
3372.19 2677
3372.74 2597
3373.28 2746
3373.83 2799
3374.38 2854
3374.93 2748
3375.48 2801
3376.03 2678
3376.57 2664
3377.12 2651
3377.67 2609
3378.22 2598
3378.77 2601
3379.32 2685
3379.87 2760
3380.42 2631
3380.96 2653
3381.51 2640
3382.06 2639
3382.61 2654
3383.16 2684
3383.71 2732
3384.26 2697
3384.81 2688
3385.36 2695
3385.91 2739
3386.45 2771
3387.00 2722
3387.55 2695
3388.10 2745
3388.65 2740
3389.20 2705
3389.75 2778
3390.30 2780
3390.85 2707
3391.40 2746
3391.95 2718
3392.50 2632
3393.05 2696
3393.60 2674
3394.15 2599
3394.70 2606
3395.25 2570
3395.80 2709
3396.35 2653
3396.90 2619
3397.45 2556
3398.00 2476
3398.55 2539
3399.10 2522
3399.65 2451
3400.20 2520
3400.75 2530
3401.30 2554
3401.85 2526
3402.40 2487
3402.95 2565
3403.50 2472
3404.06 2454
3404.61 2549
3405.16 2485
3405.71 2470
3406.26 2486
3406.81 2488
3407.36 2437
3407.91 2404
3408.46 2409
3409.01 2441
3409.56 2445
3410.12 2416
3410.67 2417
3411.22 2517
3411.77 2523
3412.32 2660
3412.87 2673
3413.42 2715
3413.98 2765
3414.53 2912
3415.08 2787
3415.63 2722
3416.18 2695
3416.73 2764
3417.29 2757
3417.84 2694
3418.39 2636
3418.94 2667
3419.49 2683
3420.05 2690
3420.60 2752
3421.15 2906
3421.70 3003
3422.25 3028
3422.81 3148
3423.36 3382
3423.91 3399
3424.46 3224
3425.01 3281
3425.57 3199
3426.12 3054
3426.67 3016
3427.23 2904
3427.78 2791
3428.33 2769
3428.88 2730
3429.44 2720
3429.99 2734
3430.54 2844
3431.09 2815
3431.65 2848
3432.20 2844
3432.75 2870
3433.31 2856
3433.86 2854
3434.41 2811
3434.97 2682
3435.52 2601
3436.07 2662
3436.63 2701
3437.18 2711
3437.73 2679
3438.29 2675
3438.84 2715
3439.39 2778
3439.95 2756
3440.50 2802
3441.05 2875
3441.61 2782
3442.16 2812
3442.72 2762
3443.27 2651
3443.82 2733
3444.38 2775
3444.93 2706
3445.48 2634
3446.04 2657
3446.59 2574
3447.15 2593
3447.70 2592
3448.26 2596
3448.81 2579
3449.36 2524
3449.92 2522
3450.47 2544
3451.03 2516
3451.58 2516
3452.14 2488
3452.69 2508
3453.25 2474
3453.80 2522
3454.36 2553
3454.91 2463
3455.47 2494
3456.02 2489
3456.58 2498
3457.13 2530
3457.69 2583
3458.24 2493
3458.80 2547
3459.35 2526
3459.91 2517
3460.46 2543
3461.02 2557
3461.57 2534
3462.13 2692
3462.68 2619
3463.24 2592
3463.79 2514
3464.35 2597
3464.90 2743
3465.46 2772
3466.02 2761
3466.57 2840
3467.13 2873
3467.68 2846
3468.24 2834
3468.80 2869
3469.35 2883
3469.91 2962
3470.46 2993
3471.02 2926
3471.58 3005
3472.13 2910
3472.69 2956
3473.24 2951
3473.80 2818
3474.36 2814
3474.91 2955
3475.47 3033
3476.03 3232
3476.58 3198
3477.14 3267
3477.70 3161
3478.25 3314
3478.81 3343
3479.37 3319
3479.92 3295
3480.48 3284
3481.04 3322
3481.59 3258
3482.15 3351
3482.71 3414
3483.26 3351
3483.82 3390
3484.38 3471
3484.94 3583
3485.49 3729
3486.05 3732
3486.61 3811
3487.17 3972
3487.72 4279
3488.28 4701
3488.84 5084
3489.40 5682
3489.95 6297
3490.51 7099
3491.07 7598
3491.63 7891
3492.18 7920
3492.74 7858
3493.30 7415
3493.86 7098
3494.42 6748
3494.97 6420
3495.53 6616
3496.09 6932
3496.65 7207
3497.21 7912
3497.76 8749
3498.32 9407
3498.88 10003
3499.44 10148
3500.00 10225
3500.56 10114
3501.11 9935
3501.67 10102
3502.23 10067
3502.79 9987
3503.35 10132
3503.91 10331
3504.47 10241
3505.03 10052
3505.58 9834
3506.14 9170
3506.70 8519
3507.26 7912
3507.82 7338
3508.38 6542
3508.94 5696
3509.50 5468
3510.06 5126
3510.62 4782
3511.17 4602
3511.73 4400
3512.29 4216
3512.85 3971
3513.41 3935
3513.97 3923
3514.53 3932
3515.09 3816
3515.65 3793
3516.21 4081
3516.77 4083
3517.33 4131
3517.89 4225
3518.45 4335
3519.01 4676
3519.57 4994
3520.13 5433
3520.69 6008
3521.25 6347
3521.81 6853
3522.37 7269
3522.93 7562
3523.49 7935
3524.05 7754
3524.61 7507
3525.17 7106
3525.73 6540
3526.29 6047
3526.85 5600
3527.41 5076
3527.97 4673
3528.54 4394
3529.10 4187
3529.66 4064
3530.22 3880
3530.78 3760
3531.34 3746
3531.90 3695
3532.46 3715
3533.02 3650
3533.58 3672
3534.14 3645
3534.71 3690
3535.27 3793
3535.83 3638
3536.39 3733
3536.95 3774
3537.51 3832
3538.07 3887
3538.64 4015
3539.20 4126
3539.76 4449
3540.32 4618
3540.88 4818
3541.44 5351
3542.00 5362
3542.57 5658
3543.13 5625
3543.69 5521
3544.25 5261
3544.81 4906
3545.38 4632
3545.94 4247
3546.50 4019
3547.06 3849
3547.62 3756
3548.19 3658
3548.75 3693
3549.31 3793
3549.87 3689
3550.44 3728
3551.00 3695
3551.56 3632
3552.12 3483
3552.69 3504
3553.25 3485
3553.81 3526
3554.37 3488
3554.94 3354
3555.50 3167
3556.06 3203
3556.63 3182
3557.19 3251
3557.75 3240
3558.31 3215
3558.88 3204
3559.44 3222
3560.00 3184
3560.57 3198
3561.13 3220
3561.69 3237
3562.26 3194
3562.82 3128
3563.38 3134
3563.95 3078
3564.51 3061
3565.07 3023
3565.64 2916
3566.20 2881
3566.77 2895
3567.33 2809
3567.89 2865
3568.46 2929
3569.02 2801
3569.59 2874
3570.15 2929
3570.71 2771
3571.28 2817
3571.84 2919
3572.41 2901
3572.97 2979
3573.53 3040
3574.10 3012
3574.66 2974
3575.23 3017
3575.79 3072
3576.36 3045
3576.92 3016
3577.48 2959
3578.05 2938
3578.61 2978
3579.18 2977
3579.74 2953
3580.31 2950
3580.87 3012
3581.44 2965
3582.00 2845
3582.57 2787
3583.13 2810
3583.70 2727
3584.26 2764
3584.83 2750
3585.39 2748
3585.96 2780
3586.52 2790
3587.09 2727
3587.65 2778
3588.22 2752
3588.79 2743
3589.35 2819
3589.92 2768
3590.48 2827
3591.05 2785
3591.61 2772
3592.18 2762
3592.74 2749
3593.31 2762
3593.88 2735
3594.44 2778
3595.01 2770
3595.57 2781
3596.14 2842
3596.71 2836
3597.27 2847
3597.84 2930
3598.40 3037
3598.97 3099
3599.54 3115
3600.10 3098
3600.67 3159
3601.24 3094
3601.80 3024
3602.37 2960
3602.94 2848
3603.50 2945
3604.07 2957
3604.64 2890
3605.20 2684
3605.77 2706
3606.34 2648
3606.90 2658
3607.47 2625
3608.04 2685
3608.60 2725
3609.17 2668
3609.74 2789
3610.30 2832
3610.87 2852
3611.44 2911
3612.01 3077
3612.57 3380
3613.14 3880
3613.71 4666
3614.28 5769
3614.84 6940
3615.41 8107
3615.98 9294
3616.55 10602
3617.11 11634
3617.68 12207
3618.25 12211
3618.82 11814
3619.39 11186
3619.95 10285
3620.52 9124
3621.09 8084
3621.66 6832
3622.23 5961
3622.79 5077
3623.36 4509
3623.93 3949
3624.50 3678
3625.07 3411
3625.63 3279
3626.20 3229
3626.77 3063
3627.34 2954
3627.91 2889
3628.48 2982
3629.05 3023
3629.61 2963
3630.18 2915
3630.75 2908
3631.32 2947
3631.89 2843
3632.46 2807
3633.03 2770
3633.60 2809
3634.16 2922
3634.73 2944
3635.30 2923
3635.87 2793
3636.44 2934
3637.01 3020
3637.58 3055
3638.15 3253
3638.72 3405
3639.29 3554
3639.86 3745
3640.43 3864
3641.00 4141
3641.57 4284
3642.14 4198
3642.71 4293
3643.27 4203
3643.84 4184
3644.41 4271
3644.98 4461
3645.55 4418
3646.12 4373
3646.69 4421
3647.26 4458
3647.83 4384
3648.40 4536
3648.97 4516
3649.54 4476
3650.12 4453
3650.69 4599
3651.26 4677
3651.83 4625
3652.40 4714
3652.97 4568
3653.54 4590
3654.11 4542
3654.68 4642
3655.25 4683
3655.82 4755
3656.39 4817
3656.96 5088
3657.53 5419
3658.10 5534
3658.67 5674
3659.25 5680
3659.82 5659
3660.39 5667
3660.96 5230
3661.53 5020
3662.10 4933
3662.67 4706
3663.24 4645
3663.81 4579
3664.39 4618
3664.96 4839
3665.53 4886
3666.10 4927
3666.67 4792
3667.24 4721
3667.81 4672
3668.39 4473
3668.96 4289
3669.53 4181
3670.10 4057
3670.67 4020
3671.25 3919
3671.82 3834
3672.39 3697
3672.96 3618
3673.53 3662
3674.11 3622
3674.68 3509
3675.25 3600
3675.82 3597
3676.39 3474
3676.97 3445
3677.54 3357
3678.11 3368
3678.68 3363
3679.26 3407
3679.83 3380
3680.40 3260
3680.97 3267
3681.55 3226
3682.12 3168
3682.69 3094
3683.27 3263
3683.84 3318
3684.41 3283
3684.98 3378
3685.56 3520
3686.13 3516
3686.70 3667
3687.28 3877
3687.85 4029
3688.42 4183
3689.00 4268
3689.57 4460
3690.14 4494
3690.72 4255
3691.29 4190
3691.86 3943
3692.44 3864
3693.01 3735
3693.58 3503
3694.16 3449
3694.73 3429
3695.31 3445
3695.88 3576
3696.45 3481
3697.03 3352
3697.60 3413
3698.18 3431
3698.75 3445
3699.32 3331
3699.90 3421
3700.47 3357
3701.05 3352
3701.62 3418
3702.19 3420
3702.77 3414
3703.34 3253
3703.92 3421
3704.49 3486
3705.07 3585
3705.64 3692
3706.22 3903
3706.79 4130
3707.37 4458
3707.94 4655
3708.51 4578
3709.09 4604
3709.66 4628
3710.24 4637
3710.81 4506
3711.39 4364
3711.96 4169
3712.54 3945
3713.11 3808
3713.69 3527
3714.27 3491
3714.84 3478
3715.42 3369
3715.99 3285
3716.57 3146
3717.14 3153
3717.72 3199
3718.29 3098
3718.87 2910
3719.44 2893
3720.02 2928
3720.60 2893
3721.17 2913
3721.75 2878
3722.32 2820
3722.90 2744
3723.47 2702
3724.05 2696
3724.63 2875
3725.20 2758
3725.78 2664
3726.36 2767
3726.93 2852
3727.51 2879
3728.08 3040
3728.66 3252
3729.24 3682
3729.81 3976
3730.39 4255
3730.97 4703
3731.54 4873
3732.12 5221
3732.70 5287
3733.27 5152
3733.85 5208
3734.43 5073
3735.00 4953
3735.58 4662
3736.16 4205
3736.73 3936
3737.31 3743
3737.89 3542
3738.47 3339
3739.04 3072
3739.62 3071
3740.20 3010
3740.77 2843
3741.35 2691
3741.93 2715
3742.51 2724
3743.08 2828
3743.66 2784
3744.24 2755
3744.82 2798
3745.39 2865
3745.97 2838
3746.55 2846
3747.13 2725
3747.71 2758
3748.28 2805
3748.86 2679
3749.44 2663
3750.02 2678
3750.59 2696
3751.17 2620
3751.75 2586
3752.33 2503
3752.91 2516
3753.49 2525
3754.06 2629
3754.64 2543
3755.22 2532
3755.80 2531
3756.38 2642
3756.96 2763
3757.53 2750
3758.11 2780
3758.69 2940
3759.27 3066
3759.85 3085
3760.43 3107
3761.01 3090
3761.59 3106
3762.17 2990
3762.74 2949
3763.32 2981
3763.90 2983
3764.48 2941
3765.06 2784
3765.64 2803
3766.22 2778
3766.80 2805
3767.38 2834
3767.96 2734
3768.54 2728
3769.12 2788
3769.70 2822
3770.27 2873
3770.85 2797
3771.43 2858
3772.01 2790
3772.59 2785
3773.17 2717
3773.75 2723
3774.33 2686
3774.91 2672
3775.49 2686
3776.07 2587
3776.65 2586
3777.23 2556
3777.81 2706
3778.39 2677
3778.97 2683
3779.55 2655
3780.13 2638
3780.71 2721
3781.29 2707
3781.88 2720
3782.46 2703
3783.04 2646
3783.62 2652
3784.20 2743
3784.78 2684
3785.36 2700
3785.94 2840
3786.52 2744
3787.10 2714
3787.68 2754
3788.26 2781
3788.84 2743
3789.43 2704
3790.01 2768
3790.59 2813
3791.17 2911
3791.75 2990
3792.33 2920
3792.91 2982
3793.49 3054
3794.08 3048
3794.66 3066
3795.24 3100
3795.82 3127
3796.40 3126
3796.98 3090
3797.56 3062
3798.15 3218
3798.73 3448
3799.31 3539
3799.89 3698
3800.47 3965
3801.06 4102
3801.64 4198
3802.22 4065
3802.80 3997
3803.38 3925
3803.97 3837
3804.55 3780
3805.13 3612
3805.71 3710
3806.29 3908
3806.88 3814
3807.46 3882
3808.04 3966
3808.62 3953
3809.21 3985
3809.79 4125
3810.37 4215
3810.95 4183
3811.54 4123
3812.12 4240
3812.70 4353
3813.29 4449
3813.87 4597
3814.45 4846
3815.03 4793
3815.62 4746
3816.20 4567
3816.78 4415
3817.37 4021
3817.95 3629
3818.53 3598
3819.12 3505
3819.70 3476
3820.28 3367
3820.87 3393
3821.45 3443
3822.03 3299
3822.62 3350
3823.20 3296
3823.78 3320
3824.37 3337
3824.95 3380
3825.54 3511
3826.12 3525
3826.70 3612
3827.29 3809
3827.87 3989
3828.46 4244
3829.04 4282
3829.62 4417
3830.21 4546
3830.79 4432
3831.38 4453
3831.96 4318
3832.54 4046
3833.13 4008
3833.71 3885
3834.30 3679
3834.88 3536
3835.47 3421
3836.05 3356
3836.64 3210
3837.22 3222
3837.81 3185
3838.39 3150
3838.98 3111
3839.56 2987
3840.15 3026
3840.73 3011
3841.31 2948
3841.90 2969
3842.49 2931
3843.07 3007
3843.66 3107
3844.24 3169
3844.83 3128
3845.41 3106
3846.00 3065
3846.58 3088
3847.17 3093
3847.75 3133
3848.34 3140
3848.92 3176
3849.51 3019
3850.10 3110
3850.68 3041
3851.27 3057
3851.85 3160
3852.44 3161
3853.02 3244
3853.61 3293
3854.20 3300
3854.78 3286
3855.37 3446
3855.95 3645
3856.54 4161
3857.13 4758
3857.71 5478
3858.30 6394
3858.89 7353
3859.47 8341
3860.06 9443
3860.64 10103
3861.23 10531
3861.82 10668
3862.40 10809
3862.99 10844
3863.58 10671
3864.16 10299
3864.75 10078
3865.34 9879
3865.92 9467
3866.51 8457
3867.10 7657
3867.69 6725
3868.27 5918
3868.86 5389
3869.45 5073
3870.03 4748
3870.62 4634
3871.21 4569
3871.80 4494
3872.38 4641
3872.97 4543
3873.56 4478
3874.15 4584
3874.73 4523
3875.32 4466
3875.91 4366
3876.50 4163
3877.08 4095
3877.67 4110
3878.26 3926
3878.85 3932
3879.43 3802
3880.02 3768
3880.61 3652
3881.20 3464
3881.79 3402
3882.37 3299
3882.96 3191
3883.55 3154
3884.14 3200
3884.73 3229
3885.32 3270
3885.90 3505
3886.49 3574
3887.08 3644
3887.67 3858
3888.26 3968
3888.85 4090
3889.44 4060
3890.02 3981
3890.61 3904
3891.20 3867
3891.79 3778
3892.38 3645
3892.97 3569
3893.56 3564
3894.15 3493
3894.74 3446
3895.32 3406
3895.91 3449
3896.50 3500
3897.09 3529
3897.68 3391
3898.27 3499
3898.86 3488
3899.45 3402
3900.04 3503
3900.63 3326
3901.22 3251
3901.81 3244
3902.40 3262
3902.99 3213
3903.58 3163
3904.17 3095
3904.76 3078
3905.35 3046
3905.94 2990
3906.53 3028
3907.12 2936
3907.71 2940
3908.30 2922
3908.89 2950
3909.48 2920
3910.07 2963
3910.66 2766
3911.25 2752
3911.84 2780
3912.43 2778
3913.02 2755
3913.61 2770
3914.20 2779
3914.79 2771
3915.38 2653
3915.97 2698
3916.56 2638
3917.15 2642
3917.74 2636
3918.33 2675
3918.92 2647
3919.52 2707
3920.11 2685
3920.70 2633
3921.29 2678
3921.88 2640
3922.47 2584
3923.06 2671
3923.65 2571
3924.24 2603
3924.84 2626
3925.43 2688
3926.02 2742
3926.61 2874
3927.20 2973
3927.79 3097
3928.38 3163
3928.98 3224
3929.57 3199
3930.16 3255
3930.75 3178
3931.34 3125
3931.93 3040
3932.53 2895
3933.12 2844
3933.71 2862
3934.30 2859
3934.89 2808
3935.49 2756
3936.08 2742
3936.67 2732
3937.26 2831
3937.86 2606
3938.45 2689
3939.04 2684
3939.63 2668
3940.23 2765
3940.82 2811
3941.41 2824
3942.00 3020
3942.60 2940
3943.19 2870
3943.78 2865
3944.37 2813
3944.97 2875
3945.56 2817
3946.15 2785
3946.75 2718
3947.34 2653
3947.93 2602
3948.52 2571
3949.12 2598
3949.71 2635
3950.30 2551
3950.90 2485
3951.49 2538
3952.08 2542
3952.68 2454
3953.27 2529
3953.86 2510
3954.46 2495
3955.05 2507
3955.65 2630
3956.24 2558
3956.83 2559
3957.43 2565
3958.02 2614
3958.61 2622
3959.21 2560
3959.80 2581
3960.40 2560
3960.99 2558
3961.58 2624
3962.18 2475
3962.77 2605
3963.37 2681
3963.96 2533
3964.55 2731
3965.15 2767
3965.74 2857
3966.34 2995
3966.93 2879
3967.53 2862
3968.12 2931
3968.72 2836
3969.31 2941
3969.91 2694
3970.50 2613
3971.10 2599
3971.69 2615
3972.28 2631
3972.88 2635
3973.47 2632
3974.07 2720
3974.66 2701
3975.26 2837
3975.85 2999
3976.45 3051
3977.05 3032
3977.64 2938
3978.24 2917
3978.83 2901
3979.43 2759
3980.02 2583
3980.62 2677
3981.21 2806
3981.81 2745
3982.40 2635
3983.00 2578
3983.60 2534
3984.19 2469
3984.79 2520
3985.38 2607
3985.98 2550
3986.58 2627
3987.17 2529
3987.77 2475
3988.36 2567
3988.96 2525
3989.56 2598
3990.15 2639
3990.75 2585
3991.34 2623
3991.94 2668
3992.54 2751
3993.13 2759
3993.73 2662
3994.33 2705
3994.92 2858
3995.52 2882
3996.12 2901
3996.71 2986
3997.31 2907
3997.91 3012
3998.50 3023
3999.10 3149
3999.70 3173
4000.29 3156
4000.89 3165
4001.49 3066
4002.09 3012
4002.68 3094
4003.28 2947
4003.88 2972
4004.47 2982
4005.07 2965
4005.67 2967
4006.27 3009
4006.86 3011
4007.46 3131
4008.06 3147
4008.66 3138
4009.25 3134
4009.85 3266
4010.45 3422
4011.05 3487
4011.64 3487
4012.24 3828
4012.84 4253
4013.44 4891
4014.04 5598
4014.63 6314
4015.23 7049
4015.83 7333
4016.43 7581
4017.03 7684
4017.63 7540
4018.22 7241
4018.82 6749
4019.42 6022
4020.02 5451
4020.62 4800
4021.22 4413
4021.81 3980
4022.41 3539
4023.01 3364
4023.61 3221
4024.21 3197
4024.81 3108
4025.41 3116
4026.01 3040
4026.60 3081
4027.20 2964
4027.80 3006
4028.40 3007
4029.00 2996
4029.60 2972
4030.20 3011
4030.80 2977
4031.40 2920
4032.00 2809
4032.60 2930
4033.20 2856
4033.80 2781
4034.39 2762
4034.99 2909
4035.59 2775
4036.19 2808
4036.79 2763
4037.39 2685
4037.99 2627
4038.59 2516
4039.19 2625
4039.79 2667
4040.39 2520
4040.99 2689
4041.59 2593
4042.19 2694
4042.79 2645
4043.39 2761
4043.99 2828
4044.59 2828
4045.19 2848
4045.79 2937
4046.39 2944
4046.99 2913
4047.60 2904
4048.20 2868
4048.80 2873
4049.40 2962
4050.00 2862
4050.60 2802
4051.20 2870
4051.80 2799
4052.40 2773
4053.00 2830
4053.60 2854
4054.20 2840
4054.80 2752
4055.41 2707
4056.01 2690
4056.61 2596
4057.21 2551
4057.81 2504
4058.41 2549
4059.01 2460
4059.61 2342
4060.22 2374
4060.82 2349
4061.42 2299
4062.02 2343
4062.62 2291
4063.22 2251
4063.82 2206
4064.43 2258
4065.03 2218
4065.63 2314
4066.23 2233
4066.83 2219
4067.44 2175
4068.04 2143
4068.64 2161
4069.24 2239
4069.84 2260
4070.45 2337
4071.05 2263
4071.65 2245
4072.25 2320
4072.86 2272
4073.46 2241
4074.06 2300
4074.66 2345
4075.27 2341
4075.87 2321
4076.47 2363
4077.07 2362
4077.68 2272
4078.28 2270
4078.88 2252
4079.48 2289
4080.09 2273
4080.69 2362
4081.29 2291
4081.90 2314
4082.50 2308
4083.10 2287
4083.71 2230
4084.31 2257
4084.91 2296
4085.52 2201
4086.12 2138
4086.72 2128
4087.33 2140
4087.93 2112
4088.53 2211
4089.14 2161
4089.74 2070
4090.34 2218
4090.95 2283
4091.55 2256
4092.15 2312
4092.76 2404
4093.36 2400
4093.97 2352
4094.57 2389
4095.17 2375
4095.78 2389
4096.38 2291
4096.99 2276
4097.59 2272
4098.19 2209
4098.80 2202
4099.40 2143
4100.01 2135
4100.61 2067
4101.22 2070
4101.82 2028
4102.43 2085
4103.03 2060
4103.63 2059
4104.24 2029
4104.84 2048
4105.45 2061
4106.05 2065
4106.66 2055
4107.26 1990
4107.87 1990
4108.47 2086
4109.08 2063
4109.68 1995
4110.29 2029
4110.89 2064
4111.50 2028
4112.10 1979
4112.71 1957
4113.31 2016
4113.92 2080
4114.53 2030
4115.13 2090
4115.74 2101
4116.34 2085
4116.95 2006
4117.55 2118
4118.16 2061
4118.76 2127
4119.37 2087
4119.98 2094
4120.58 2137
4121.19 2169
4121.79 2166
4122.40 2149
4123.01 2091
4123.61 2222
4124.22 2250
4124.82 2281
4125.43 2190
4126.04 2127
4126.64 2159
4127.25 2106
4127.86 2224
4128.46 2156
4129.07 2157
4129.68 2240
4130.28 2266
4130.89 2302
4131.50 2339
4132.10 2276
4132.71 2302
4133.32 2385
4133.92 2464
4134.53 2543
4135.14 2722
4135.74 2957
4136.35 3064
4136.96 3271
4137.56 3559
4138.17 3664
4138.78 3727
4139.39 3596
4139.99 3582
4140.60 3473
4141.21 3199
4141.82 3177
4142.42 2952
4143.03 2773
4143.64 2686
4144.25 2520
4144.85 2426
4145.46 2341
4146.07 2286
4146.68 2182
4147.28 2141
4147.89 2101
4148.50 2059
4149.11 2037
4149.72 2059
4150.32 2124
4150.93 2188
4151.54 2114
4152.15 2119
4152.76 2114
4153.37 2062
4153.97 2055
4154.58 2062
4155.19 2048
4155.80 2009
4156.41 2003
4157.02 2084
4157.62 2123
4158.23 2087
4158.84 2153
4159.45 2096
4160.06 2184
4160.67 2238
4161.28 2303
4161.89 2366
4162.49 2411
4163.10 2485
4163.71 2548
4164.32 2538
4164.93 2604
4165.54 2618
4166.15 2555
4166.76 2483
4167.37 2549
4167.98 2325
4168.59 2304
4169.20 2278
4169.81 2260
4170.42 2221
4171.02 2273
4171.63 2296
4172.24 2313
4172.85 2271
4173.46 2213
4174.07 2358
4174.68 2358
4175.29 2345
4175.90 2405
4176.51 2367
4177.12 2348
4177.73 2426
4178.34 2380
4178.95 2279
4179.56 2234
4180.17 2222
4180.78 2226
4181.39 2211
4182.00 2220
4182.61 2150
4183.23 2132
4183.84 2183
4184.45 2128
4185.06 2139
4185.67 2110
4186.28 2183
4186.89 2107
4187.50 2242
4188.11 2233
4188.72 2259
4189.33 2277
4189.94 2368
4190.55 2373
4191.17 2442
4191.78 2548
4192.39 2553
4193.00 2622
4193.61 2610
4194.22 2647
4194.83 2532
4195.44 2594
4196.06 2526
4196.67 2501
4197.28 2454
4197.89 2465
4198.50 2448
4199.11 2366
4199.72 2387
4200.34 2413
4200.95 2309
4201.56 2393
4202.17 2379
4202.78 2391
4203.40 2417
4204.01 2430
4204.62 2517
4205.23 2579
4205.84 2610
4206.46 2597
4207.07 2629
4207.68 2587
4208.29 2524
4208.90 2504
4209.52 2536
4210.13 2507
4210.74 2564
4211.35 2541
4211.97 2690
4212.58 2685
4213.19 2611
4213.80 2740
4214.42 2849
4215.03 2785
4215.64 2921
4216.26 3096
4216.87 3265
4217.48 3353
4218.09 3730
4218.71 4191
4219.32 4658
4219.93 5253
4220.55 5791
4221.16 6399
4221.77 6992
4222.39 7414
4223.00 7249
4223.61 7247
4224.23 7265
4224.84 7074
4225.45 6933
4226.07 6988
4226.68 6944
4227.30 6777
4227.91 6712
4228.52 6632
4229.14 6402
4229.75 5986
4230.36 5397
4230.98 4939
4231.59 4433
4232.21 4134
4232.82 3881
4233.43 3688
4234.05 3538
4234.66 3364
4235.28 3313
4235.89 3242
4236.51 3207
4237.12 3181
4237.73 3095
4238.35 3124
4238.96 3034
4239.58 2950
4240.19 2949
4240.81 2980
4241.42 2969
4242.04 2888
4242.65 2863
4243.27 2783
4243.88 2891
4244.50 2789
4245.11 2720
4245.73 2735
4246.34 2807
4246.96 2873
4247.57 2782
4248.19 2839
4248.80 2825
4249.42 2768
4250.03 2754
4250.65 2705
4251.26 2641
4251.88 2721
4252.49 2592
4253.11 2610
4253.72 2634
4254.34 2635
4254.96 2686
4255.57 2597
4256.19 2724
4256.80 2723
4257.42 2745
4258.03 2749
4258.65 2741
4259.27 2716
4259.88 2841
4260.50 2844
4261.12 2745
4261.73 2718
4262.35 2805
4262.96 2793
4263.58 2837
4264.20 2877
4264.81 2792
4265.43 2713
4266.05 2832
4266.66 2844
4267.28 2903
4267.90 2867
4268.51 2821
4269.13 2787
4269.75 2828
4270.36 2773
4270.98 2789
4271.60 2818
4272.21 2800
4272.83 3056
4273.45 3194
4274.06 3199
4274.68 3328
4275.30 3425
4275.92 3550
4276.53 3644
4277.15 3496
4277.77 3576
4278.38 3424
4279.00 3168
4279.62 3100
4280.24 2956
4280.85 2852
4281.47 2600
4282.09 2657
4282.71 2623
4283.32 2558
4283.94 2538
4284.56 2540
4285.18 2474
4285.80 2501
4286.41 2450
4287.03 2400
4287.65 2427
4288.27 2332
4288.89 2273
4289.50 2267
4290.12 2335
4290.74 2365
4291.36 2304
4291.98 2328
4292.60 2317
4293.21 2356
4293.83 2364
4294.45 2328
4295.07 2335
4295.69 2381
4296.31 2438
4296.93 2411
4297.54 2385
4298.16 2381
4298.78 2444
4299.40 2486
4300.02 2434
4300.64 2373
4301.26 2367
4301.88 2458
4302.50 2543
4303.12 2494
4303.73 2538
4304.35 2496
4304.97 2550
4305.59 2549
4306.21 2508
4306.83 2527
4307.45 2535
4308.07 2592
4308.69 2602
4309.31 2608
4309.93 2602
4310.55 2601
4311.17 2559
4311.79 2621
4312.41 2525
4313.03 2516
4313.65 2511
4314.27 2546
4314.89 2522
4315.51 2557
4316.13 2547
4316.75 2534
4317.37 2549
4317.99 2603
4318.61 2571
4319.23 2620
4319.85 2650
4320.47 2602
4321.09 2670
4321.71 2775
4322.33 2911
4322.95 3027
4323.57 3164
4324.19 3263
4324.81 3246
4325.43 3236
4326.05 3158
4326.68 3142
4327.30 3155
4327.92 3016
4328.54 2901
4329.16 2974
4329.78 2905
4330.40 2871
4331.02 2847
4331.64 2898
4332.26 3005
4332.89 3140
4333.51 3410
4334.13 3483
4334.75 3692
4335.37 4141
4335.99 4410
4336.61 4762
4337.24 4892
4337.86 4983
4338.48 4902
4339.10 4572
4339.72 4339
4340.34 4153
4340.97 4113
4341.59 4005
4342.21 4265
4342.83 4529
4343.45 5048
4344.08 5848
4344.70 6717
4345.32 7677
4345.94 8237
4346.57 8684
4347.19 8526
4347.81 8028
4348.43 7322
4349.05 6611
4349.68 5839
4350.30 5140
4350.92 4603
4351.54 4166
4352.17 3831
4352.79 3712
4353.41 3453
4354.04 3544
4354.66 3459
4355.28 3219
4355.90 3182
4356.53 3362
4357.15 3242
4357.77 3238
4358.40 3246
4359.02 3250
4359.64 3077
4360.27 3140
4360.89 3116
4361.51 3010
4362.14 2986
4362.76 3013
4363.38 3003
4364.01 2904
4364.63 2862
4365.25 2896
4365.88 2821
4366.50 2853
4367.12 2812
4367.75 2858
4368.37 2708
4369.00 2619
4369.62 2652
4370.24 2647
4370.87 2602
4371.49 2603
4372.12 2563
4372.74 2519
4373.36 2487
4373.99 2532
4374.61 2572
4375.24 2733
4375.86 2772
4376.49 2731
4377.11 2881
4377.73 2889
4378.36 2988
4378.98 3174
4379.61 3153
4380.23 3020
4380.86 2893
4381.48 2848
4382.11 2829
4382.73 2849
4383.36 2790
4383.98 2813
4384.61 2821
4385.23 2744
4385.86 2754
4386.48 2732
4387.11 2669
4387.73 2666
4388.36 2659
4388.98 2580
4389.61 2527
4390.23 2555
4390.86 2537
4391.48 2547
4392.11 2559
4392.74 2482
4393.36 2531
4393.99 2557
4394.61 2571
4395.24 2596
4395.86 2614
4396.49 2634
4397.12 2623
4397.74 2671
4398.37 2583
4398.99 2705
4399.62 2724
4400.25 2690
4400.87 2775
4401.50 2815
4402.12 2800
4402.75 2804
4403.38 2919
4404.00 2939
4404.63 3138
4405.26 3293
4405.88 3477
4406.51 3714
4407.14 4019
4407.76 3938
4408.39 4004
4409.02 4029
4409.64 3903
4410.27 3873
4410.90 3561
4411.52 3353
4412.15 3197
4412.78 3043
4413.40 2933
4414.03 2716
4414.66 2608
4415.29 2485
4415.91 2388
4416.54 2474
4417.17 2478
4417.79 2395
4418.42 2441
4419.05 2415
4419.68 2433
4420.30 2483
4420.93 2484
4421.56 2367
4422.19 2369
4422.81 2381
4423.44 2429
4424.07 2488
4424.70 2402
4425.33 2299
4425.95 2249
4426.58 2275
4427.21 2295
4427.84 2198
4428.47 2209
4429.09 2233
4429.72 2251
4430.35 2306
4430.98 2343
4431.61 2322
4432.23 2404
4432.86 2361
4433.49 2351
4434.12 2355
4434.75 2399
4435.38 2423
4436.01 2403
4436.63 2412
4437.26 2450
4437.89 2379
4438.52 2349
4439.15 2312
4439.78 2306
4440.41 2291
4441.04 2315
4441.67 2265
4442.29 2325
4442.92 2387
4443.55 2320
4444.18 2378
4444.81 2355
4445.44 2363
4446.07 2444
4446.70 2436
4447.33 2390
4447.96 2500
4448.59 2484
4449.22 2420
4449.85 2437
4450.48 2431
4451.11 2510
4451.74 2496
4452.37 2487
4453.00 2439
4453.63 2479
4454.26 2548
4454.89 2585
4455.52 2565
4456.15 2613
4456.78 2581
4457.41 2590
4458.04 2575
4458.67 2487
4459.30 2410
4459.93 2348
4460.56 2255
4461.19 2273
4461.82 2206
4462.45 2214
4463.08 2201
4463.71 2166
4464.34 2202
4464.97 2138
4465.60 2226
4466.23 2224
4466.86 2178
4467.49 2185
4468.12 2172
4468.76 2155
4469.39 2190
4470.02 2209
4470.65 2164
4471.28 2169
4471.91 2312
4472.54 2189
4473.17 2135
4473.80 2102
4474.44 2125
4475.07 2241
4475.70 2236
4476.33 2257
4476.96 2202
4477.59 2248
4478.22 2261
4478.86 2253
4479.49 2328
4480.12 2396
4480.75 2394
4481.38 2480
4482.02 2425
4482.65 2408
4483.28 2516
4483.91 2555
4484.54 2506
4485.18 2517
4485.81 2566
4486.44 2536
4487.07 2584
4487.70 2585
4488.34 2599
4488.97 2681
4489.60 2724
4490.23 2694
4490.87 2615
4491.50 2593
4492.13 2554
4492.76 2593
4493.40 2622
4494.03 2570
4494.66 2538
4495.30 2626
4495.93 2641
4496.56 2574
4497.19 2645
4497.83 2752
4498.46 2855
4499.09 2996
4499.73 3055
4500.36 3134
4500.99 3334
4501.63 3479
4502.26 3383
4502.89 3326
4503.53 3248
4504.16 3095
4504.79 3056
4505.43 2937
4506.06 2943
4506.69 2782
4507.33 2751
4507.96 2752
4508.59 2790
4509.23 2739
4509.86 2823
4510.50 2873
4511.13 2829
4511.76 2937
4512.40 2889
4513.03 2919
4513.67 2932
4514.30 2929
4514.93 2846
4515.57 2909
4516.20 2828
4516.84 2786
4517.47 2759
4518.11 2836
4518.74 2842
4519.37 2879
4520.01 2842
4520.64 2970
4521.28 3022
4521.91 3005
4522.55 3153
4523.18 3320
4523.82 3395
4524.45 3481
4525.09 3852
4525.72 4356
4526.36 4780
4526.99 5742
4527.63 7149
4528.26 8713
4528.90 10752
4529.53 12704
4530.17 14647
4530.80 16176
4531.44 16808
4532.07 17006
4532.71 16177
4533.34 14917
4533.98 13486
4534.62 11551
4535.25 9844
4535.89 8367
4536.52 6882
4537.16 5871
4537.79 4996
4538.43 4429
4539.07 3992
4539.70 3578
4540.34 3296
4540.97 3159
4541.61 2994
4542.25 2929
4542.88 2901
4543.52 2844
4544.15 2783
4544.79 2857
4545.43 2814
4546.06 2729
4546.70 2773
4547.34 2665
4547.97 2689
4548.61 2654
4549.25 2665
4549.88 2692
4550.52 2670
4551.16 2590
4551.79 2649
4552.43 2705
4553.07 2590
4553.70 2722
4554.34 2673
4554.98 2644
4555.61 2672
4556.25 2751
4556.89 2909
4557.53 2976
4558.16 3097
4558.80 3189
4559.44 3257
4560.07 3175
4560.71 3182
4561.35 3329
4561.99 3186
4562.62 3064
4563.26 3185
4563.90 3136
4564.54 3239
4565.18 3286
4565.81 3398
4566.45 3501
4567.09 3597
4567.73 3688
4568.36 3725
4569.00 3809
4569.64 3780
4570.28 3717
4570.92 3540
4571.55 3623
4572.19 3487
4572.83 3325
4573.47 3245
4574.11 3137
4574.75 2960
4575.38 2929
4576.02 2947
4576.66 2948
4577.30 2937
4577.94 2879
4578.58 2947
4579.22 2879
4579.85 2976
4580.49 3069
4581.13 3015
4581.77 2889
4582.41 2975
4583.05 2923
4583.69 3001
4584.33 2870
4584.97 2804
4585.61 2783
4586.24 2789
4586.88 2744
4587.52 2736
4588.16 2789
4588.80 2959
4589.44 3028
4590.08 3213
4590.72 3563
4591.36 3722
4592.00 3620
4592.64 3459
4593.28 3295
4593.92 3228
4594.56 3094
4595.20 2930
4595.84 2905
4596.48 2829
4597.12 2742
4597.76 2768
4598.40 2677
4599.04 2739
4599.68 2696
4600.32 2652
4600.96 2712
4601.60 2656
4602.24 2695
4602.88 2646
4603.52 2716
4604.16 2792
4604.80 2736
4605.44 2742
4606.08 2843
4606.72 2962
4607.36 2869
4608.00 2892
4608.64 2881
4609.28 2828
4609.93 2833
4610.57 2732
4611.21 2716
4611.85 2728
4612.49 2633
4613.13 2528
4613.77 2571
4614.41 2561
4615.05 2531
4615.69 2509
4616.34 2440
4616.98 2433
4617.62 2445
4618.26 2402
4618.90 2337
4619.54 2348
4620.18 2410
4620.83 2390
4621.47 2333
4622.11 2241
4622.75 2317
4623.39 2381
4624.03 2375
4624.68 2270
4625.32 2319
4625.96 2430
4626.60 2415
4627.24 2419
4627.89 2484
4628.53 2539
4629.17 2496
4629.81 2548
4630.45 2694
4631.10 2756
4631.74 2802
4632.38 2878
4633.02 2955
4633.67 3064
4634.31 3052
4634.95 3113
4635.59 3186
4636.24 3212
4636.88 3177
4637.52 3112
4638.17 3098
4638.81 3054
4639.45 3111
4640.09 2943
4640.74 2914
4641.38 2964
4642.02 2943
4642.67 2942
4643.31 2960
4643.95 2957
4644.60 2982
4645.24 3046
4645.88 3132
4646.53 3279
4647.17 3414
4647.81 3765
4648.46 4118
4649.10 4768
4649.74 5601
4650.39 6476
4651.03 7350
4651.67 7981
4652.32 8210
4652.96 8512
4653.61 8051
4654.25 7514
4654.89 6976
4655.54 6317
4656.18 5486
4656.83 4793
4657.47 4150
4658.11 3655
4658.76 3404
4659.40 3022
4660.05 2766
4660.69 2730
4661.33 2666
4661.98 2598
4662.62 2529
4663.27 2480
4663.91 2517
4664.56 2487
4665.20 2463
4665.85 2491
4666.49 2474
4667.14 2515
4667.78 2498
4668.43 2417
4669.07 2426
4669.72 2405
4670.36 2345
4671.01 2330
4671.65 2299
4672.30 2299
4672.94 2290
4673.59 2286
4674.23 2290
4674.88 2334
4675.52 2306
4676.17 2373
4676.81 2321
4677.46 2298
4678.10 2359
4678.75 2448
4679.40 2556
4680.04 2620
4680.69 2576
4681.33 2590
4681.98 2561
4682.62 2544
4683.27 2568
4683.92 2550
4684.56 2606
4685.21 2551
4685.85 2590
4686.50 2565
4687.15 2578
4687.79 2644
4688.44 2659
4689.09 2805
4689.73 2780
4690.38 2824
4691.02 2776
4691.67 2747
4692.32 2703
4692.96 2838
4693.61 2825
4694.26 2741
4694.90 2784
4695.55 2889
4696.20 2924
4696.84 3015
4697.49 3187
4698.14 3336
4698.78 3615
4699.43 3666
4700.08 3633
4700.73 3529
4701.37 3437
4702.02 3340
4702.67 3107
4703.31 3056
4703.96 2927
4704.61 2874
4705.26 2911
4705.90 2841
4706.55 2765
4707.20 2750
4707.85 2744
4708.49 2743
4709.14 2755
4709.79 2775
4710.44 2761
4711.09 2758
4711.73 2718
4712.38 2735
4713.03 2648
4713.68 2642
4714.33 2611
4714.97 2608
4715.62 2670
4716.27 2661
4716.92 2597
4717.57 2671
4718.21 2693
4718.86 2759
4719.51 2839
4720.16 2822
4720.81 2830
4721.46 2885
4722.11 2885
4722.75 2895
4723.40 2787
4724.05 2828
4724.70 2839
4725.35 2915
4726.00 2916
4726.65 2947
4727.30 2805
4727.94 2843
4728.59 2875
4729.24 2697
4729.89 2661
4730.54 2557
4731.19 2524
4731.84 2462
4732.49 2401
4733.14 2385
4733.79 2346
4734.44 2324
4735.09 2373
4735.74 2326
4736.38 2285
4737.03 2351
4737.68 2333
4738.33 2245
4738.98 2369
4739.63 2456
4740.28 2369
4740.93 2461
4741.58 2483
4742.23 2414
4742.88 2322
4743.53 2357
4744.18 2450
4744.83 2439
4745.48 2355
4746.13 2247
4746.78 2362
4747.43 2436
4748.08 2374
4748.73 2438
4749.39 2447
4750.04 2541
4750.69 2581
4751.34 2528
4751.99 2506
4752.64 2509
4753.29 2570
4753.94 2443
4754.59 2332
4755.24 2330
4755.89 2398
4756.54 2301
4757.19 2281
4757.84 2322
4758.50 2257
4759.15 2192
4759.80 2209
4760.45 2334
4761.10 2307
4761.75 2446
4762.40 2466
4763.05 2486
4763.71 2525
4764.36 2561
4765.01 2562
4765.66 2576
4766.31 2564
4766.96 2452
4767.62 2473
4768.27 2373
4768.92 2324
4769.57 2268
4770.22 2181
4770.87 2121
4771.53 2110
4772.18 2063
4772.83 2070
4773.48 2137
4774.13 2072
4774.79 2074
4775.44 2032
4776.09 2028
4776.74 2094
4777.40 2109
4778.05 2061
4778.70 2046
4779.35 2146
4780.01 2093
4780.66 2034
4781.31 2065
4781.96 1997
4782.62 2054
4783.27 2040
4783.92 2037
4784.57 1954
4785.23 1932
4785.88 1963
4786.53 2026
4787.19 1971
4787.84 1984
4788.49 1958
4789.15 1981
4789.80 2047
4790.45 2046
4791.11 1973
4791.76 1945
4792.41 1934
4793.07 2001
4793.72 2021
4794.37 2038
4795.03 1929
4795.68 2039
4796.33 1922
4796.99 2008
4797.64 1966
4798.29 1979
4798.95 2061
4799.60 2042
4800.26 1986
4800.91 1988
4801.56 2038
4802.22 2120
4802.87 2046
4803.53 2075
4804.18 1988
4804.83 1967
4805.49 2105
4806.14 2121
4806.80 2147
4807.45 2063
4808.11 2047
4808.76 2060
4809.42 2094
4810.07 1977
4810.72 2038
4811.38 2051
4812.03 2064
4812.69 2069
4813.34 2089
4814.00 2122
4814.65 2075
4815.31 2158
4815.96 2141
4816.62 2202
4817.27 2238
4817.93 2273
4818.58 2261
4819.24 2273
4819.89 2255
4820.55 2368
4821.20 2387
4821.86 2433
4822.52 2479
4823.17 2555
4823.83 2642
4824.48 2679
4825.14 2760
4825.79 2825
4826.45 2692
4827.10 2631
4827.76 2496
4828.42 2462
4829.07 2451
4829.73 2404
4830.38 2409
4831.04 2474
4831.70 2554
4832.35 2605
4833.01 2690
4833.66 2866
4834.32 3059
4834.98 3391
4835.63 3634
4836.29 3880
4836.95 4098
4837.60 4113
4838.26 4042
4838.92 3875
4839.57 3729
4840.23 3442
4840.89 3216
4841.54 3096
4842.20 2943
4842.86 2798
4843.51 2693
4844.17 2477
4844.83 2397
4845.48 2396
4846.14 2399
4846.80 2446
4847.45 2404
4848.11 2376
4848.77 2416
4849.43 2425
4850.08 2434
4850.74 2447
4851.40 2386
4852.06 2378
4852.71 2421
4853.37 2358
4854.03 2331
4854.69 2327
4855.34 2243
4856.00 2194
4856.66 2159
4857.32 2288
4857.97 2312
4858.63 2269
4859.29 2360
4859.95 2265
4860.61 2344
4861.26 2348
4861.92 2365
4862.58 2452
4863.24 2369
4863.90 2384
4864.55 2319
4865.21 2353
4865.87 2406
4866.53 2357
4867.19 2395
4867.85 2393
4868.51 2366
4869.16 2409
4869.82 2435
4870.48 2428
4871.14 2488
4871.80 2602
4872.46 2531
4873.12 2598
4873.78 2768
4874.43 2813
4875.09 2824
4875.75 2950
4876.41 2864
4877.07 3058
4877.73 3279
4878.39 3319
4879.05 3398
4879.71 3441
4880.37 3238
4881.03 3010
4881.69 2957
4882.34 2888
4883.00 2900
4883.66 2705
4884.32 2644
4884.98 2605
4885.64 2689
4886.30 2659
4886.96 2624
4887.62 2683
4888.28 2792
4888.94 2864
4889.60 2908
4890.26 3032
4890.92 3166
4891.58 3285
4892.24 3300
4892.90 3259
4893.56 3215
4894.22 3167
4894.88 3057
4895.54 2983
4896.20 2950
4896.86 3016
4897.52 3094
4898.19 3094
4898.85 3078
4899.51 3241
4900.17 3263
4900.83 3227
4901.49 3150
4902.15 2951
4902.81 2863
4903.47 2773
4904.13 2784
4904.79 2707
4905.45 2680
4906.12 2689
4906.78 2631
4907.44 2626
4908.10 2604
4908.76 2518
4909.42 2528
4910.08 2602
4910.74 2519
4911.41 2525
4912.07 2553
4912.73 2500
4913.39 2337
4914.05 2298
4914.71 2339
4915.38 2319
4916.04 2260
4916.70 2319
4917.36 2344
4918.02 2267
4918.68 2263
4919.35 2174
4920.01 2127
4920.67 2045
4921.33 2130
4921.99 2121
4922.66 2095
4923.32 2021
4923.98 2083
4924.64 2061
4925.31 2054
4925.97 2107
4926.63 2096
4927.29 2028
4927.96 2135
4928.62 2059
4929.28 2050
4929.94 2073
4930.61 2077
4931.27 2148
4931.93 2100
4932.59 2143
4933.26 2188
4933.92 2224
4934.58 2245
4935.25 2211
4935.91 2168
4936.57 2235
4937.24 2176
4937.90 2158
4938.56 2185
4939.23 2188
4939.89 2219
4940.55 2190
4941.22 2150
4941.88 2212
4942.54 2208
4943.21 2156
4943.87 2229
4944.53 2206
4945.20 2138
4945.86 2164
4946.52 2181
4947.19 2130
4947.85 2214
4948.52 2108
4949.18 2109
4949.84 2097
4950.51 2061
4951.17 2164
4951.84 2126
4952.50 2160
4953.17 2168
4953.83 2133
4954.49 2151
4955.16 2169
4955.82 2196
4956.49 2151
4957.15 2217
4957.82 2229
4958.48 2212
4959.15 2211
4959.81 2211
4960.47 2275
4961.14 2532
4961.80 2596
4962.47 2752
4963.13 2828
4963.80 2928
4964.46 3063
4965.13 2913
4965.79 2909
4966.46 2889
4967.12 2630
4967.79 2555
4968.45 2497
4969.12 2413
4969.79 2419
4970.45 2443
4971.12 2464
4971.78 2490
4972.45 2466
4973.11 2395
4973.78 2461
4974.44 2542
4975.11 2584
4975.78 2572
4976.44 2744
4977.11 2881
4977.77 2803
4978.44 2836
4979.11 2851
4979.77 2986
4980.44 2820
4981.10 2926
4981.77 3029
4982.44 3167
4983.10 3270
4983.77 3438
4984.43 3631
4985.10 3679
4985.77 3605
4986.43 3627
4987.10 3417
4987.77 3183
4988.43 2957
4989.10 2852
4989.77 2720
4990.43 2625
4991.10 2515
4991.77 2444
4992.43 2340
4993.10 2256
4993.77 2156
4994.43 2114
4995.10 2110
4995.77 2047
4996.44 1955
4997.10 1991
4997.77 2047
4998.44 2000
4999.10 2020
4999.77 2032
5000.44 1984
5001.11 1958
5001.77 1993
5002.44 2018
5003.11 2006
5003.78 1981
5004.44 2049
5005.11 1975
5005.78 1966
5006.45 2020
5007.12 2063
5007.78 2006
5008.45 2057
5009.12 2017
5009.79 2029
5010.46 2008
5011.12 2097
5011.79 2090
5012.46 2068
5013.13 2057
5013.80 2021
5014.47 2109
5015.13 2090
5015.80 2077
5016.47 2071
5017.14 2067
5017.81 2196
5018.48 2291
5019.14 2469
5019.81 2561
5020.48 2607
5021.15 2853
5021.82 3008
5022.49 3049
5023.16 3002
5023.83 3087
5024.50 2967
5025.16 2804
5025.83 2695
5026.50 2542
5027.17 2464
5027.84 2395
5028.51 2354
5029.18 2215
5029.85 2108
5030.52 2097
5031.19 2135
5031.86 2028
5032.53 1936
5033.20 1985
5033.87 1943
5034.54 1938
5035.21 1952
5035.88 1977
5036.54 1996
5037.21 1978
5037.88 1944
5038.55 1907
5039.22 1963
5039.89 1945
5040.56 1944
5041.23 1973
5041.90 1967
5042.58 1890
5043.25 1955
5043.92 1967
5044.59 2026
5045.26 1971
5045.93 1997
5046.60 1922
5047.27 1956
5047.94 1976
5048.61 1974
5049.28 1978
5049.95 1968
5050.62 1972
5051.29 1921
5051.96 2000
5052.63 2005
5053.30 1960
5053.98 1962
5054.65 1945
5055.32 1949
5055.99 1878
5056.66 1897
5057.33 1928
5058.00 1929
5058.67 1985
5059.34 1983
5060.02 1964
5060.69 1964
5061.36 2038
5062.03 2009
5062.70 1995
5063.37 2032
5064.04 2041
5064.72 1977
5065.39 1995
5066.06 1985
5066.73 1987
5067.40 1961
5068.08 1950
5068.75 1891
5069.42 1905
5070.09 1926
5070.76 1961
5071.44 1907
5072.11 1984
5072.78 1948
5073.45 1966
5074.12 1960
5074.80 1975
5075.47 2141
5076.14 2148
5076.81 2164
5077.49 2228
5078.16 2395
5078.83 2385
5079.50 2465
5080.18 2494
5080.85 2320
5081.52 2269
5082.20 2222
5082.87 2146
5083.54 2105
5084.21 2122
5084.89 2180
5085.56 2187
5086.23 2054
5086.91 2039
5087.58 2189
5088.25 2312
5088.93 2283
5089.60 2376
5090.27 2578
5090.95 2675
5091.62 2679
5092.29 2616
5092.97 2648
5093.64 2616
5094.31 2579
5094.99 2363
5095.66 2342
5096.34 2331
5097.01 2283
5097.68 2266
5098.36 2213
5099.03 2120
5099.70 2127
5100.38 2177
5101.05 2252
5101.73 2256
5102.40 2311
5103.08 2427
5103.75 2475
5104.42 2477
5105.10 2432
5105.77 2350
5106.45 2419
5107.12 2301
5107.80 2188
5108.47 2206
5109.15 2088
5109.82 2112
5110.49 2053
5111.17 2026
5111.84 2096
5112.52 2051
5113.19 2006
5113.87 2070
5114.54 2051
5115.22 2027
5115.89 2016
5116.57 2059
5117.24 2083
5117.92 2069
5118.59 2141
5119.27 2174
5119.94 2167
5120.62 2161
5121.30 2080
5121.97 2067
5122.65 2092
5123.32 2037
5124.00 2012
5124.67 2013
5125.35 1945
5126.02 2012
5126.70 2105
5127.38 2187
5128.05 2084
5128.73 2122
5129.40 2260
5130.08 2253
5130.76 2326
5131.43 2510
5132.11 2590
5132.78 2522
5133.46 2512
5134.14 2324
5134.81 2365
5135.49 2288
5136.17 2229
5136.84 2245
5137.52 2227
5138.20 2204
5138.87 2169
5139.55 2046
5140.22 2086
5140.90 2089
5141.58 2056
5142.26 2103
5142.93 2068
5143.61 1958
5144.29 1974
5144.96 1995
5145.64 2066
5146.32 2098
5146.99 2051
5147.67 2056
5148.35 2067
5149.03 2115
5149.70 2092
5150.38 2066
5151.06 1937
5151.73 2013
5152.41 2006
5153.09 2000
5153.77 1921
5154.44 1942
5155.12 1948
5155.80 1985
5156.48 1958
5157.16 1882
5157.83 1835
5158.51 1840
5159.19 1822
5159.87 1882
5160.55 1886
5161.22 1776
5161.90 1771
5162.58 1802
5163.26 1863
5163.94 1822
5164.61 1824
5165.29 1848
5165.97 1879
5166.65 1930
5167.33 1908
5168.01 1845
5168.68 1843
5169.36 1873
5170.04 1804
5170.72 1823
5171.40 1772
5172.08 1748
5172.76 1699
5173.44 1819
5174.11 1789
5174.79 1693
5175.47 1777
5176.15 1847
5176.83 1790
5177.51 1849
5178.19 1851
5178.87 1825
5179.55 1865
5180.23 1867
5180.91 1776
5181.58 1784
5182.26 1781
5182.94 1774
5183.62 1769
5184.30 1720
5184.98 1765
5185.66 1742
5186.34 1715
5187.02 1751
5187.70 1714
5188.38 1824
5189.06 1774
5189.74 1766
5190.42 1820
5191.10 1775
5191.78 1760
5192.46 1773
5193.14 1742
5193.82 1802
5194.50 1756
5195.18 1767
5195.86 1813
5196.54 1752
5197.22 1795
5197.90 1746
5198.58 1756
5199.26 1732
5199.94 1750
5200.63 1758
5201.31 1845
5201.99 1860
5202.67 1861
5203.35 1850
5204.03 1869
5204.71 1916
5205.39 1957
5206.07 1940
5206.75 1973
5207.43 2038
5208.11 2108
5208.80 2225
5209.48 2286
5210.16 2282
5210.84 2423
5211.52 2445
5212.20 2390
5212.88 2466
5213.57 2521
5214.25 2480
5214.93 2421
5215.61 2425
5216.29 2423
5216.97 2452
5217.66 2400
5218.34 2334
5219.02 2381
5219.70 2337
5220.38 2373
5221.06 2386
5221.75 2446
5222.43 2376
5223.11 2316
5223.79 2305
5224.47 2250
5225.16 2239
5225.84 2174
5226.52 2149
5227.20 2013
5227.89 2045
5228.57 2060
5229.25 2049
5229.93 2026
5230.62 2045
5231.30 2086
5231.98 2096
5232.66 1990
5233.35 1963
5234.03 1981
5234.71 2039
5235.40 2024
5236.08 2082
5236.76 2129
5237.44 2079
5238.13 2036
5238.81 2071
5239.49 1968
5240.18 2055
5240.86 2060
5241.54 2074
5242.23 2083
5242.91 2007
5243.59 2027
5244.28 2034
5244.96 2045
5245.64 2012
5246.33 2025
5247.01 2084
5247.70 2015
5248.38 2020
5249.06 2014
5249.75 2132
5250.43 2204
5251.11 2311
5251.80 2311
5252.48 2200
5253.17 2173
5253.85 2135
5254.53 2069
5255.22 2018
5255.90 2068
5256.59 2078
5257.27 2044
5257.96 2034
5258.64 2077
5259.32 2002
5260.01 1989
5260.69 2036
5261.38 2198
5262.06 2209
5262.75 2223
5263.43 2227
5264.12 2288
5264.80 2218
5265.49 2272
5266.17 2184
5266.86 2172
5267.54 2183
5268.23 2096
5268.91 2071
5269.60 2053
5270.28 2106
5270.97 2020
5271.65 2077
5272.34 2091
5273.02 2067
5273.71 2119
5274.39 2089
5275.08 2033
5275.76 2115
5276.45 2146
5277.14 2300
5277.82 2361
5278.51 2437
5279.19 2582
5279.88 2710
5280.56 2707
5281.25 2687
5281.94 2678
5282.62 2566
5283.31 2461
5283.99 2522
5284.68 2283
5285.37 2276
5286.05 2287
5286.74 2141
5287.43 2085
5288.11 2129
5288.80 2092
5289.48 2191
5290.17 2194
5290.86 2211
5291.54 2316
5292.23 2218
5292.92 2231
5293.60 2280
5294.29 2260
5294.98 2174
5295.66 2179
5296.35 2300
5297.04 2327
5297.72 2350
5298.41 2444
5299.10 2612
5299.79 2672
5300.47 2740
5301.16 2932
5301.85 2868
5302.53 2913
5303.22 2833
5303.91 2796
5304.60 2759
5305.28 2685
5305.97 2678
5306.66 2618
5307.35 2555
5308.03 2615
5308.72 2681
5309.41 2730
5310.10 2763
5310.78 2868
5311.47 2917
5312.16 2978
5312.85 2944
5313.54 2865
5314.22 2761
5314.91 2675
5315.60 2778
5316.29 2767
5316.98 2753
5317.66 2762
5318.35 2862
5319.04 3043
5319.73 3055
5320.42 3110
5321.11 3133
5321.80 3143
5322.48 3183
5323.17 3109
5323.86 2967
5324.55 3007
5325.24 3018
5325.93 2986
5326.62 3010
5327.30 3065
5327.99 3081
5328.68 3237
5329.37 3195
5330.06 3304
5330.75 3366
5331.44 3337
5332.13 3472
5332.82 3589
5333.51 3733
5334.20 3706
5334.88 3699
5335.57 3724
5336.26 3653
5336.95 3543
5337.64 3569
5338.33 3609
5339.02 3668
5339.71 3689
5340.40 3769
5341.09 3896
5341.78 4013
5342.47 4157
5343.16 4237
5343.85 4352
5344.54 4549
5345.23 4750
5345.92 5184
5346.61 5904
5347.30 6886
5347.99 8287
5348.68 9973
5349.37 11833
5350.06 13320
5350.75 14132
5351.44 14366
5352.13 14065
5352.82 12968
5353.51 11593
5354.20 10030
5354.90 8791
5355.59 7497
5356.28 6138
5356.97 5236
5357.66 4663
5358.35 4189
5359.04 3759
5359.73 3605
5360.42 3348
5361.11 3147
5361.80 3130
5362.49 2997
5363.19 2988
5363.88 3065
5364.57 3152
5365.26 3066
5365.95 3068
5366.64 2926
5367.33 2881
5368.03 2861
5368.72 2744
5369.41 2742
5370.10 2617
5370.79 2518
5371.48 2397
5372.18 2412
5372.87 2395
5373.56 2344
5374.25 2308
5374.94 2332
5375.63 2377
5376.33 2402
5377.02 2507
5377.71 2603
5378.40 2660
5379.10 2623
5379.79 2621
5380.48 2663
5381.17 2661
5381.86 2583
5382.56 2576
5383.25 2523
5383.94 2531
5384.63 2625
5385.33 2698
5386.02 2802
5386.71 2876
5387.40 3041
5388.10 3083
5388.79 3131
5389.48 3214
5390.18 3284
5390.87 3370
5391.56 3201
5392.26 3177
5392.95 3009
5393.64 3001
5394.33 2930
5395.03 2799
5395.72 2729
5396.41 2714
5397.11 2662
5397.80 2601
5398.49 2646
5399.19 2625
5399.88 2578
5400.58 2597
5401.27 2511
5401.96 2496
5402.66 2509
5403.35 2518
5404.04 2562
5404.74 2542
5405.43 2489
5406.13 2502
5406.82 2519
5407.51 2547
5408.21 2442
5408.90 2436
5409.60 2357
5410.29 2329
5410.98 2442
5411.68 2411
5412.37 2416
5413.07 2377
5413.76 2314
5414.46 2291
5415.15 2223
5415.84 2320
5416.54 2283
5417.23 2266
5417.93 2247
5418.62 2324
5419.32 2295
5420.01 2318
5420.71 2298
5421.40 2275
5422.10 2360
5422.79 2280
5423.49 2338
5424.18 2349
5424.88 2417
5425.57 2337
5426.27 2358
5426.96 2314
5427.66 2365
5428.35 2405
5429.05 2278
5429.74 2279
5430.44 2239
5431.14 2206
5431.83 2352
5432.53 2307
5433.22 2345
5433.92 2394
5434.61 2372
5435.31 2482
5436.01 2495
5436.70 2539
5437.40 2526
5438.09 2582
5438.79 2581
5439.49 2585
5440.18 2501
5440.88 2499
5441.57 2491
5442.27 2481
5442.97 2491
5443.66 2491
5444.36 2578
5445.06 2539
5445.75 2537
5446.45 2577
5447.15 2603
5447.84 2684
5448.54 2689
5449.24 2701
5449.93 2714
5450.63 2745
5451.33 2716
5452.02 2749
5452.72 2613
5453.42 2620
5454.11 2604
5454.81 2571
5455.51 2486
5456.20 2438
5456.90 2484
5457.60 2475
5458.30 2534
5458.99 2446
5459.69 2453
5460.39 2454
5461.09 2555
5461.78 2610
5462.48 2565
5463.18 2608
5463.88 2608
5464.57 2650
5465.27 2627
5465.97 2647
5466.67 2672
5467.36 2610
5468.06 2587
5468.76 2640
5469.46 2613
5470.16 2684
5470.85 2740
5471.55 2856
5472.25 2900
5472.95 2889
5473.65 2865
5474.35 2978
5475.04 2926
5475.74 2878
5476.44 3057
5477.14 3208
5477.84 3432
5478.54 3809
5479.23 4194
5479.93 4193
5480.63 4349
5481.33 4484
5482.03 4253
5482.73 3971
5483.43 3865
5484.13 3653
5484.83 3429
5485.52 3293
5486.22 3360
5486.92 3369
5487.62 3404
5488.32 3412
5489.02 3411
5489.72 3316
5490.42 3368
5491.12 3454
5491.82 3405
5492.52 3544
5493.22 3682
5493.92 3702
5494.62 3652
5495.31 3736
5496.01 3689
5496.71 3875
5497.41 4095
5498.11 4589
5498.81 4994
5499.51 5691
5500.21 6298
5500.91 6780
5501.61 6750
5502.31 6640
5503.01 6143
5503.71 5374
5504.41 4777
5505.11 4306
5505.81 4010
5506.51 3730
5507.22 3550
5507.92 3554
5508.62 3465
5509.32 3432
5510.02 3369
5510.72 3330
5511.42 3281
5512.12 3283
5512.82 3196
5513.52 3214
5514.22 3113
5514.92 3224
5515.62 3190
5516.32 3058
5517.03 3029
5517.73 3126
5518.43 3024
5519.13 3082
5519.83 3075
5520.53 3111
5521.23 3073
5521.93 2967
5522.63 2918
5523.34 2795
5524.04 2688
5524.74 2696
5525.44 2540
5526.14 2475
5526.84 2490
5527.55 2449
5528.25 2358
5528.95 2384
5529.65 2379
5530.35 2335
5531.05 2363
5531.76 2347
5532.46 2403
5533.16 2289
5533.86 2330
5534.56 2379
5535.27 2363
5535.97 2338
5536.67 2348
5537.37 2303
5538.08 2295
5538.78 2278
5539.48 2333
5540.18 2285
5540.89 2210
5541.59 2276
5542.29 2208
5542.99 2269
5543.70 2302
5544.40 2334
5545.10 2330
5545.80 2364
5546.51 2355
5547.21 2396
5547.91 2398
5548.62 2406
5549.32 2403
5550.02 2336
5550.73 2309
5551.43 2296
5552.13 2275
5552.84 2342
5553.54 2270
5554.24 2249
5554.95 2246
5555.65 2214
5556.35 2185
5557.06 2240
5557.76 2220
5558.46 2240
5559.17 2193
5559.87 2221
5560.57 2314
5561.28 2321
5561.98 2439
5562.69 2451
5563.39 2515
5564.09 2509
5564.80 2425
5565.50 2606
5566.21 2469
5566.91 2424
5567.61 2391
5568.32 2434
5569.02 2420
5569.73 2398
5570.43 2358
5571.14 2366
5571.84 2368
5572.54 2376
5573.25 2404
5573.95 2444
5574.66 2436
5575.36 2492
5576.07 2455
5576.77 2426
5577.48 2522
5578.18 2493
5578.89 2404
5579.59 2443
5580.30 2440
5581.00 2367
5581.71 2322
5582.41 2303
5583.12 2158
5583.82 2208
5584.53 2171
5585.23 2132
5585.94 2137
5586.64 2090
5587.35 2040
5588.06 2080
5588.76 2076
5589.47 2043
5590.17 2053
5590.88 2008
5591.58 2016
5592.29 2102
5592.99 2067
5593.70 2053
5594.41 2079
5595.11 2058
5595.82 2011
5596.52 2022
5597.23 1966
5597.94 1998
5598.64 1989
5599.35 1975
5600.06 2011
5600.76 1982
5601.47 2052
5602.17 2010
5602.88 1985
5603.59 2118
5604.29 2105
5605.00 2075
5605.71 2117
5606.41 2050
5607.12 2042
5607.83 2025
5608.53 2033
5609.24 1965
5609.95 2014
5610.65 2050
5611.36 2044
5612.07 2031
5612.78 1979
5613.48 2078
5614.19 2012
5614.90 2017
5615.60 1985
5616.31 1935
5617.02 1900
5617.73 1915
5618.43 1943
5619.14 1899
5619.85 1880
5620.56 1973
5621.26 1984
5621.97 1967
5622.68 1944
5623.39 1993
5624.09 2070
5624.80 1958
5625.51 2051
5626.22 2050
5626.93 1980
5627.63 2069
5628.34 2020
5629.05 2076
5629.76 2041
5630.47 2027
5631.17 2052
5631.88 2021
5632.59 2071
5633.30 2041
5634.01 2007
5634.72 2101
5635.42 2105
5636.13 2088
5636.84 2114
5637.55 2153
5638.26 2271
5638.97 2334
5639.68 2396
5640.39 2373
5641.09 2357
5641.80 2380
5642.51 2330
5643.22 2285
5643.93 2232
5644.64 2283
5645.35 2216
5646.06 2142
5646.77 2184
5647.48 2118
5648.19 2207
5648.89 2266
5649.60 2295
5650.31 2277
5651.02 2269
5651.73 2233
5652.44 2210
5653.15 2340
5653.86 2352
5654.57 2395
5655.28 2489
5655.99 2531
5656.70 2601
5657.41 2708
5658.12 2647
5658.83 2594
5659.54 2547
5660.25 2613
5660.96 2579
5661.67 2409
5662.38 2370
5663.09 2385
5663.80 2317
5664.51 2313
5665.22 2301
5665.93 2350
5666.64 2322
5667.35 2269
5668.06 2338
5668.77 2450
5669.48 2488
5670.19 2543
5670.91 2641
5671.62 2576
5672.33 2638
5673.04 2487
5673.75 2532
5674.46 2446
5675.17 2423
5675.88 2366
5676.59 2336
5677.30 2250
5678.01 2291
5678.73 2301
5679.44 2320
5680.15 2360
5680.86 2357
5681.57 2320
5682.28 2294
5682.99 2330
5683.71 2310
5684.42 2209
5685.13 2245
5685.84 2240
5686.55 2288
5687.26 2315
5687.98 2169
5688.69 2223
5689.40 2230
5690.11 2284
5690.82 2266
5691.54 2290
5692.25 2366
5692.96 2280
5693.67 2226
5694.38 2179
5695.10 2162
5695.81 2121
5696.52 2218
5697.23 2224
5697.95 2182
5698.66 2138
5699.37 2079
5700.08 2130
5700.80 2106
5701.51 2182
5702.22 2180
5702.93 2170
5703.65 2242
5704.36 2248
5705.07 2184
5705.78 2128
5706.50 2210
5707.21 2195
5707.92 2190
5708.64 2218
5709.35 2195
5710.06 2183
5710.78 2204
5711.49 2232
5712.20 2198
5712.92 2188
5713.63 2228
5714.34 2127
5715.06 2136
5715.77 2141
5716.48 2232
5717.20 2234
5717.91 2243
5718.62 2271
5719.34 2230
5720.05 2273
5720.77 2266
5721.48 2268
5722.19 2295
5722.91 2248
5723.62 2266
5724.33 2324
5725.05 2344
5725.76 2318
5726.48 2323
5727.19 2406
5727.91 2460
5728.62 2484
5729.33 2523
5730.05 2479
5730.76 2397
5731.48 2464
5732.19 2382
5732.91 2460
5733.62 2485
5734.34 2499
5735.05 2560
5735.77 2558
5736.48 2602
5737.20 2583
5737.91 2585
5738.63 2641
5739.34 2575
5740.06 2560
5740.77 2671
5741.49 2583
5742.20 2621
5742.92 2607
5743.63 2635
5744.35 2616
5745.06 2669
5745.78 2803
5746.49 2785
5747.21 2741
5747.92 2766
5748.64 2794
5749.35 2833
5750.07 2933
5750.79 3049
5751.50 3278
5752.22 3448
5752.93 3715
5753.65 3910
5754.36 4146
5755.08 4242
5755.80 4139
5756.51 3963
5757.23 3941
5757.95 3741
5758.66 3661
5759.38 3494
5760.09 3445
5760.81 3336
5761.53 3300
5762.24 3213
5762.96 3250
5763.68 3253
5764.39 3218
5765.11 3196
5765.83 3287
5766.54 3238
5767.26 3284
5767.98 3282
5768.69 3303
5769.41 3348
5770.13 3464
5770.84 3491
5771.56 3495
5772.28 3568
5772.99 3570
5773.71 3590
5774.43 3662
5775.15 3684
5775.86 3764
5776.58 3889
5777.30 3872
5778.01 3933
5778.73 4017
5779.45 4209
5780.17 4228
5780.88 4377
5781.60 4343
5782.32 4365
5783.04 4442
5783.76 4596
5784.47 4553
5785.19 4618
5785.91 4805
5786.63 4868
5787.34 4923
5788.06 5103
5788.78 5212
5789.50 5490
5790.22 5704
5790.94 6073
5791.65 6376
5792.37 6780
5793.09 7145
5793.81 7267
5794.53 7441
5795.25 7631
5795.96 8266
5796.68 9258
5797.40 11173
5798.12 13951
5798.84 17754
5799.56 21526
5800.28 24922
5800.99 26360
5801.71 25738
5802.43 23532
5803.15 20514
5803.87 17358
5804.59 14463
5805.31 12501
5806.03 11043
5806.75 10472
5807.47 9938
5808.18 9478
5808.90 9411
5809.62 9152
5810.34 9040
5811.06 9105
5811.78 8855
5812.50 8798
5813.22 8893
5813.94 8949
5814.66 9004
5815.38 8887
5816.10 8770
5816.82 8631
5817.54 8396
5818.26 8073
5818.98 8050
5819.70 7679
5820.42 7369
5821.14 7100
5821.86 6866
5822.58 6576
5823.30 6326
5824.02 5991
5824.74 5796
5825.46 5704
5826.18 5421
5826.90 5241
5827.62 5180
5828.34 5140
5829.06 4983
5829.78 4945
5830.50 4867
5831.22 4755
5831.95 4571
5832.67 4567
5833.39 4443
5834.11 4250
5834.83 4229
5835.55 4230
5836.27 4077
5836.99 4220
5837.71 4416
5838.43 4341
5839.15 4437
5839.88 4381
5840.60 4353
5841.32 4097
5842.04 4084
5842.76 4040
5843.48 4013
5844.20 3974
5844.93 3805
5845.65 3854
5846.37 3753
5847.09 3742
5847.81 3858
5848.53 3749
5849.26 3860
5849.98 3813
5850.70 3812
5851.42 3883
5852.14 3798
5852.87 3697
5853.59 3652
5854.31 3646
5855.03 3692
5855.75 3653
5856.48 3653
5857.20 3663
5857.92 3621
5858.64 3589
5859.37 3640
5860.09 3591
5860.81 3472
5861.53 3480
5862.26 3480
5862.98 3425
5863.70 3406
5864.42 3459
5865.15 3477
5865.87 3494
5866.59 3282
5867.31 3290
5868.04 3254
5868.76 3358
5869.48 3364
5870.21 3425
5870.93 3523
5871.65 3564
5872.38 3575
5873.10 3509
5873.82 3634
5874.55 3561
5875.27 3561
5875.99 3410
5876.72 3362
5877.44 3449
5878.16 3339
5878.89 3341
5879.61 3281
5880.33 3345
5881.06 3319
5881.78 3278
5882.51 3280
5883.23 3287
5883.95 3278
5884.68 3256
5885.40 3339
5886.13 3380
5886.85 3367
5887.57 3306
5888.30 3243
5889.02 3128
5889.75 3155
5890.47 3027
5891.20 3017
5891.92 3064
5892.64 2992
5893.37 2950
5894.09 3013
5894.82 2970
5895.54 2931
5896.27 2970
5896.99 2960
5897.72 2872
5898.44 2887
5899.17 2798
5899.89 2808
5900.62 2838
5901.34 2846
5902.07 2786
5902.79 2745
5903.52 2723
5904.24 2698
5904.97 2716
5905.69 2743
5906.42 2787
5907.14 2762
5907.87 2638
5908.59 2688
5909.32 2692
5910.04 2732
5910.77 2697
5911.50 2667
5912.22 2703
5912.95 2711
5913.67 2683
5914.40 2741
5915.12 2740
5915.85 2741
5916.58 2713
5917.30 2715
5918.03 2669
5918.75 2666
5919.48 2768
5920.21 2750
5920.93 2699
5921.66 2680
5922.39 2702
5923.11 2812
5923.84 2774
5924.56 2724
5925.29 2814
5926.02 2784
5926.74 2758
5927.47 2964
5928.20 2918
5928.92 2916
5929.65 2931
5930.38 2958
5931.10 2985
5931.83 2915
5932.56 3108
5933.28 3330
5934.01 3551
5934.74 3606
5935.47 3835
5936.19 3948
5936.92 3923
5937.65 3865
5938.37 3912
5939.10 3776
5939.83 3657
5940.56 3661
5941.28 3576
5942.01 3584
5942.74 3598
5943.47 3689
5944.19 3661
5944.92 3717
5945.65 3674
5946.38 3641
5947.11 3713
5947.83 3659
5948.56 3822
5949.29 4092
5950.02 4422
5950.74 4581
5951.47 4815
5952.20 5155
5952.93 5133
5953.66 5162
5954.39 4962
5955.11 4697
5955.84 4518
5956.57 4586
5957.30 4550
5958.03 4465
5958.76 4499
5959.48 4552
5960.21 4513
5960.94 4565
5961.67 4561
5962.40 4583
5963.13 4634
5963.86 4827
5964.59 5259
5965.31 5814
5966.04 6430
5966.77 6911
5967.50 6987
5968.23 6838
5968.96 6656
5969.69 6317
5970.42 5977
5971.15 5842
5971.88 5460
5972.61 5243
5973.34 5106
5974.06 5099
5974.79 5068
5975.52 5049
5976.25 5122
5976.98 5106
5977.71 5064
5978.44 5215
5979.17 5255
5979.90 5381
5980.63 5510
5981.36 5528
5982.09 5462
5982.82 5439
5983.55 5516
5984.28 5627
5985.01 5566
5985.74 5476
5986.47 5539
5987.20 5546
5987.93 5641
5988.66 5627
5989.39 5562
5990.12 5514
5990.85 5431
5991.58 5460
5992.32 5563
5993.05 5711
5993.78 5786
5994.51 5794
5995.24 5705
5995.97 5802
5996.70 5941
5997.43 5919
5998.16 5825
5998.89 5884
5999.62 5821
6000.35 5610
6001.09 5681
6001.82 5655
6002.55 5512
6003.28 5410
6004.01 5466
6004.74 5431
6005.47 5414
6006.20 5784
6006.94 6040
6007.67 6759
6008.40 7576
6009.13 8543
6009.86 9829
6010.59 10993
6011.33 12127
6012.06 13195
6012.79 13847
6013.52 14148
6014.25 14086
6014.98 13555
6015.72 12745
6016.45 11533
6017.18 10506
6017.91 9601
6018.64 8515
6019.38 7352
6020.11 6708
6020.84 6164
6021.57 5619
6022.31 5214
6023.04 4922
6023.77 4698
6024.50 4544
6025.24 4420
6025.97 4333
6026.70 4167
6027.43 4187
6028.17 4053
6028.90 3891
6029.63 3817
6030.37 3762
6031.10 3717
6031.83 3680
6032.56 3546
6033.30 3472
6034.03 3439
6034.76 3426
6035.50 3447
6036.23 3502
6036.96 3519
6037.70 3593
6038.43 3687
6039.16 3724
6039.90 3766
6040.63 3749
6041.36 3808
6042.10 3739
6042.83 3726
6043.56 3843
6044.30 3851
6045.03 3903
6045.77 3766
6046.50 3861
6047.23 3884
6047.97 3941
6048.70 3932
6049.44 4060
6050.17 4156
6050.90 4176
6051.64 4271
6052.37 4361
6053.11 4326
6053.84 4324
6054.57 4313
6055.31 4155
6056.04 4129
6056.78 4039
6057.51 4011
6058.25 4006
6058.98 4025
6059.72 3943
6060.45 3932
6061.19 3934
6061.92 3909
6062.66 3873
6063.39 3807
6064.13 3770
6064.86 3725
6065.60 3790
6066.33 3787
6067.07 3641
6067.80 3648
6068.54 3557
6069.27 3512
6070.01 3475
6070.74 3415
6071.48 3345
6072.21 3435
6072.95 3399
6073.68 3309
6074.42 3257
6075.15 3223
6075.89 3192
6076.63 3224
6077.36 3240
6078.10 3161
6078.83 3163
6079.57 3207
6080.30 3183
6081.04 3221
6081.78 3054
6082.51 3049
6083.25 3037
6083.98 2960
6084.72 2933
6085.46 3002
6086.19 2964
6086.93 2932
6087.67 2950
6088.40 2963
6089.14 3048
6089.88 3036
6090.61 3043
6091.35 3016
6092.09 2989
6092.82 3050
6093.56 3043
6094.30 3024
6095.03 3030
6095.77 2962
6096.51 2981
6097.24 2939
6097.98 2896
6098.72 2923
6099.45 2922
6100.19 2887
6100.93 2909
6101.67 2887
6102.40 2815
6103.14 2866
6103.88 2827
6104.61 2860
6105.35 2838
6106.09 2768
6106.83 2766
6107.56 2892
6108.30 2889
6109.04 2804
6109.78 2844
6110.51 2812
6111.25 2883
6111.99 2909
6112.73 2942
6113.47 2939
6114.20 2955
6114.94 2931
6115.68 2862
6116.42 2948
6117.16 2939
6117.89 2933
6118.63 2901
6119.37 2858
6120.11 2969
6120.85 2941
6121.59 3042
6122.32 3225
6123.06 3143
6123.80 3114
6124.54 3187
6125.28 3245
6126.02 3196
6126.76 3176
6127.49 3176
6128.23 3101
6128.97 3099
6129.71 3139
6130.45 3146
6131.19 3048
6131.93 3118
6132.67 3154
6133.41 3156
6134.15 3088
6134.88 3205
6135.62 3253
6136.36 3169
6137.10 3255
6137.84 3325
6138.58 3341
6139.32 3365
6140.06 3381
6140.80 3275
6141.54 3229
6142.28 3291
6143.02 3386
6143.76 3368
6144.50 3232
6145.24 3344
6145.98 3363
6146.72 3323
6147.46 3461
6148.20 3418
6148.94 3472
6149.68 3574
6150.42 3598
6151.16 3540
6151.90 3645
6152.64 3562
6153.38 3678
6154.12 3637
6154.86 3725
6155.60 3847
6156.34 3782
6157.08 3851
6157.82 3821
6158.56 3791
6159.30 3919
6160.04 3932
6160.78 4089
6161.52 4267
6162.27 4319
6163.01 4586
6163.75 4801
6164.49 5034
6165.23 5275
6165.97 5434
6166.71 5577
6167.45 5693
6168.19 5601
6168.94 5587
6169.68 5506
6170.42 5409
6171.16 5229
6171.90 5206
6172.64 5069
6173.38 5030
6174.13 5058
6174.87 4951
6175.61 4951
6176.35 4867
6177.09 4839
6177.83 4885
6178.58 5007
6179.32 5005
6180.06 5121
6180.80 5164
6181.54 5259
6182.28 5307
6183.03 5294
6183.77 5470
6184.51 5447
6185.25 5534
6186.00 5460
6186.74 5530
6187.48 5708
6188.22 5673
6188.97 5881
6189.71 6143
6190.45 6298
6191.19 6382
6191.94 6610
6192.68 6726
6193.42 6813
6194.16 6760
6194.91 6864
6195.65 6847
6196.39 6908
6197.13 6845
6197.88 6709
6198.62 6757
6199.36 6923
6200.11 6793
6200.85 6857
6201.59 6979
6202.34 7311
6203.08 7845
6203.82 8899
6204.57 10402
6205.31 12752
6206.05 15981
6206.80 19761
6207.54 23736
6208.28 27063
6209.03 29481
6209.77 29929
6210.52 29248
6211.26 27239
6212.00 24605
6212.75 21916
6213.49 19011
6214.23 16077
6214.98 13772
6215.72 11962
6216.47 10210
6217.21 8939
6217.95 8236
6218.70 7583
6219.44 7193
6220.19 6766
6220.93 6686
6221.68 6785
6222.42 6901
6223.17 7106
6223.91 7412
6224.65 7589
6225.40 7551
6226.14 7331
6226.89 6857
6227.63 6350
6228.38 5958
6229.12 5479
6229.87 5137
6230.61 4825
6231.36 4694
6232.10 4509
6232.85 4366
6233.59 4269
6234.34 4320
6235.08 4286
6235.83 4327
6236.57 4351
6237.32 4338
6238.06 4453
6238.81 4421
6239.56 4650
6240.30 4618
6241.05 4618
6241.79 4657
6242.54 4813
6243.28 4844
6244.03 4912
6244.77 5025
6245.52 5450
6246.27 5524
6247.01 5916
6247.76 6364
6248.50 6773
6249.25 6904
6250.00 6786
6250.74 6669
6251.49 6282
6252.23 6020
6252.98 5742
6253.73 5639
6254.47 5394
6255.22 5215
6255.97 5164
6256.71 5181
6257.46 5215
6258.21 5147
6258.95 5085
6259.70 5133
6260.45 5097
6261.19 5060
6261.94 5051
6262.69 5019
6263.43 5040
6264.18 5129
6264.93 5302
6265.67 5458
6266.42 5575
6267.17 5856
6267.92 6062
6268.66 6280
6269.41 6322
6270.16 6203
6270.90 6202
6271.65 5980
6272.40 5770
6273.15 5680
6273.89 5765
6274.64 6003
6275.39 6265
6276.14 6403
6276.89 6620
6277.63 6505
6278.38 6275
6279.13 6090
6279.88 5735
6280.62 5546
6281.37 5273
6282.12 5065
6282.87 4819
6283.62 4570
6284.36 4507
6285.11 4447
6285.86 4446
6286.61 4464
6287.36 4544
6288.11 4701
6288.85 4808
6289.60 4768
6290.35 4515
6291.10 4600
6291.85 4508
6292.60 4365
6293.35 4240
6294.09 4175
6294.84 4176
6295.59 4154
6296.34 4096
6297.09 4040
6297.84 3933
6298.59 3960
6299.34 3873
6300.09 3993
6300.83 4050
6301.58 4165
6302.33 4154
6303.08 4259
6303.83 4206
6304.58 4241
6305.33 4256
6306.08 4188
6306.83 4144
6307.58 3886
6308.33 3846
6309.08 3792
6309.83 3849
6310.58 3836
6311.33 3881
6312.08 3868
6312.83 3942
6313.58 3992
6314.33 3851
6315.08 3707
6315.83 3674
6316.58 3752
6317.33 3796
6318.08 3584
6318.83 3575
6319.58 3578
6320.33 3471
6321.08 3442
6321.83 3416
6322.58 3373
6323.33 3362
6324.08 3291
6324.83 3177
6325.58 3155
6326.33 3115
6327.08 3227
6327.83 3248
6328.58 3214
6329.33 3247
6330.08 3197
6330.84 3175
6331.59 3101
6332.34 3115
6333.09 3084
6333.84 3110
6334.59 3082
6335.34 3117
6336.09 3028
6336.84 3043
6337.60 3021
6338.35 3027
6339.10 3044
6339.85 3064
6340.60 3090
6341.35 3122
6342.10 3021
6342.86 3050
6343.61 3096
6344.36 3074
6345.11 3063
6345.86 3128
6346.61 3056
6347.37 3044
6348.12 3151
6348.87 3169
6349.62 3255
6350.37 3347
6351.13 3351
6351.88 3390
6352.63 3490
6353.38 3620
6354.14 3541
6354.89 3528
6355.64 3465
6356.39 3429
6357.14 3315
6357.90 3358
6358.65 3280
6359.40 3264
6360.16 3208
6360.91 3210
6361.66 3147
6362.41 3153
6363.17 3150
6363.92 3099
6364.67 3150
6365.42 3182
6366.18 3194
6366.93 3290
6367.68 3354
6368.44 3340
6369.19 3309
6369.94 3343
6370.70 3357
6371.45 3305
6372.20 3257
6372.96 3202
6373.71 3078
6374.46 3131
6375.22 3219
6375.97 3127
6376.72 3153
6377.48 3130
6378.23 3071
6378.99 3142
6379.74 3154
6380.49 3217
6381.25 3118
6382.00 3195
6382.75 3154
6383.51 3095
6384.26 3100
6385.02 3119
6385.77 3182
6386.53 3328
6387.28 3385
6388.03 3536
6388.79 3760
6389.54 3858
6390.30 3849
6391.05 3746
6391.81 3720
6392.56 3564
6393.31 3393
6394.07 3283
6394.82 3183
6395.58 3104
6396.33 3016
6397.09 2986
6397.84 2899
6398.60 2858
6399.35 2797
6400.11 2659
6400.86 2716
6401.62 2673
6402.37 2707
6403.13 2826
6403.88 2749
6404.64 2824
6405.39 2740
6406.15 2735
6406.90 2787
6407.66 2779
6408.42 2838
6409.17 2929
6409.93 2930
6410.68 2879
6411.44 2841
6412.19 2864
6412.95 2787
6413.71 2732
6414.46 2755
6415.22 2704
6415.97 2700
6416.73 2757
6417.48 2754
6418.24 2785
6419.00 2764
6419.75 2758
6420.51 2744
6421.27 2695
6422.02 2731
6422.78 2753
6423.53 2803
6424.29 2776
6425.05 2754
6425.80 2790
6426.56 2668
6427.32 2678
6428.07 2671
6428.83 2687
6429.59 2661
6430.34 2705
6431.10 2717
6431.86 2696
6432.61 2690
6433.37 2589
6434.13 2594
6434.89 2582
6435.64 2646
6436.40 2653
6437.16 2628
6437.91 2652
6438.67 2620
6439.43 2652
6440.19 2666
6440.94 2652
6441.70 2709
6442.46 2681
6443.22 2706
6443.97 2682
6444.73 2629
6445.49 2675
6446.25 2696
6447.00 2770
6447.76 2701
6448.52 2647
6449.28 2640
6450.04 2688
6450.79 2662
6451.55 2644
6452.31 2732
6453.07 2692
6453.83 2618
6454.58 2691
6455.34 2685
6456.10 2689
6456.86 2686
6457.62 2716
6458.38 2746
6459.13 2683
6459.89 2782
6460.65 2747
6461.41 2723
6462.17 2737
6462.93 2761
6463.69 2776
6464.44 2776
6465.20 2764
6465.96 2820
6466.72 2796
6467.48 2783
6468.24 2875
6469.00 2854
6469.76 2879
6470.52 2820
6471.28 2892
6472.03 2821
6472.79 2876
6473.55 2958
6474.31 2935
6475.07 2900
6475.83 2849
6476.59 2936
6477.35 3066
6478.11 2978
6478.87 3104
6479.63 3102
6480.39 3130
6481.15 3099
6481.91 3136
6482.67 3177
6483.43 3266
6484.19 3210
6484.95 3334
6485.71 3314
6486.47 3323
6487.23 3378
6487.99 3532
6488.75 3534
6489.51 3503
6490.27 3428
6491.03 3472
6491.79 3647
6492.55 3762
6493.31 3909
6494.07 3899
6494.83 3921
6495.59 3926
6496.35 3987
6497.11 3972
6497.87 4061
6498.64 3972
6499.40 3961
6500.16 3970
6500.92 4082
6501.68 4081
6502.44 4082
6503.20 4087
6503.96 4109
6504.72 4155
6505.48 4155
6506.25 4150
6507.01 4282
6507.77 4356
6508.53 4450
6509.29 4509
6510.05 4508
6510.81 4503
6511.57 4469
6512.34 4518
6513.10 4668
6513.86 4634
6514.62 4543
6515.38 4547
6516.15 4551
6516.91 4577
6517.67 4739
6518.43 4683
6519.19 4756
6519.95 4897
6520.72 5116
6521.48 5302
6522.24 5775
6523.00 6475
6523.77 7134
6524.53 7930
6525.29 8829
6526.05 9848
6526.81 10820
6527.58 11387
6528.34 11540
6529.10 11303
6529.86 10529
6530.63 9849
6531.39 8974
6532.15 8295
6532.92 7386
6533.68 6770
6534.44 6327
6535.20 5919
6535.97 5686
6536.73 5381
6537.49 5260
6538.26 4950
6539.02 4766
6539.78 4601
6540.55 4443
6541.31 4381
6542.07 4194
6542.84 4124
6543.60 4008
6544.36 4043
6545.13 3903
6545.89 3912
6546.65 3782
6547.42 3659
6548.18 3630
6548.94 3632
6549.71 3726
6550.47 3783
6551.24 3760
6552.00 3730
6552.76 3872
6553.53 3833
6554.29 3930
6555.06 4058
6555.82 3959
6556.58 4099
6557.35 4115
6558.11 4235
6558.88 4180
6559.64 4250
6560.41 4416
6561.17 4369
6561.93 4383
6562.70 4385
6563.46 4457
6564.23 4568
6564.99 4684
6565.76 4629
6566.52 4693
6567.29 4724
6568.05 4704
6568.82 4680
6569.58 4703
6570.35 4593
6571.11 4598
6571.88 4619
6572.64 4641
6573.41 4667
6574.17 4791
6574.94 4887
6575.70 4865
6576.47 4926
6577.23 4859
6578.00 5033
6578.76 5189
6579.53 5308
6580.29 5362
6581.06 5478
6581.83 5531
6582.59 5582
6583.36 5662
6584.12 5697
6584.89 5657
6585.65 5443
6586.42 5529
6587.19 5459
6587.95 5370
6588.72 5474
6589.48 5691
6590.25 6046
6591.02 6560
6591.78 7183
6592.55 7847
6593.32 8512
6594.08 8847
6594.85 8968
6595.61 8997
6596.38 8717
6597.15 8422
6597.91 7857
6598.68 7164
6599.45 6782
6600.21 6073
6600.98 5599
6601.75 5237
6602.51 4996
6603.28 4720
6604.05 4553
6604.82 4575
6605.58 4463
6606.35 4451
6607.12 4396
6607.88 4452
6608.65 4380
6609.42 4520
6610.19 4448
6610.95 4363
6611.72 4199
6612.49 4217
6613.25 4249
6614.02 4234
6614.79 4144
6615.56 4153
6616.32 4255
6617.09 4337
6617.86 4401
6618.63 4370
6619.40 4359
6620.16 4435
6620.93 4456
6621.70 4442
6622.47 4450
6623.24 4510
6624.00 4449
6624.77 4463
6625.54 4506
6626.31 4430
6627.08 4411
6627.84 4468
6628.61 4615
6629.38 4638
6630.15 5043
6630.92 5437
6631.69 6025
6632.46 6589
6633.22 7345
6633.99 7976
6634.76 8218
6635.53 8227
6636.30 8019
6637.07 7539
6637.84 7013
6638.61 6589
6639.37 5952
6640.14 5567
6640.91 5222
6641.68 4926
6642.45 4687
6643.22 4536
6643.99 4310
6644.76 4301
6645.53 4247
6646.30 4173
6647.07 4128
6647.84 4143
6648.61 4131
6649.37 4197
6650.14 4237
6650.91 4261
6651.68 4212
6652.45 4151
6653.22 4193
6653.99 4177
6654.76 4113
6655.53 4163
6656.30 4182
6657.07 4179
6657.84 4137
6658.61 4077
6659.38 3994
6660.15 3950
6660.92 3921
6661.69 3946
6662.46 3886
6663.23 3883
6664.00 3907
6664.77 3898
6665.55 3824
6666.32 3829
6667.09 3892
6667.86 3903
6668.63 3938
6669.40 4100
6670.17 4034
6670.94 4092
6671.71 4076
6672.48 3946
6673.25 4108
6674.02 4112
6674.79 4117
6675.57 4080
6676.34 4035
6677.11 4031
6677.88 3981
6678.65 3951
6679.42 3906
6680.19 3938
6680.96 3932
6681.74 4151
6682.51 4294
6683.28 4517
6684.05 4669
6684.82 4862
6685.59 5043
6686.37 4992
6687.14 4947
6687.91 4754
6688.68 4648
6689.45 4417
6690.22 4318
6691.00 4100
6691.77 4048
6692.54 3995
6693.31 3868
6694.08 3837
6694.86 3808
6695.63 3735
6696.40 3734
6697.17 3671
6697.95 3629
6698.72 3602
6699.49 3623
6700.26 3567
6701.04 3636
6701.81 3526
6702.58 3425
6703.35 3528
6704.13 3546
6704.90 3506
6705.67 3511
6706.44 3421
6707.22 3502
6707.99 3485
6708.76 3449
6709.54 3419
6710.31 3330
6711.08 3392
6711.86 3445
6712.63 3383
6713.40 3428
6714.17 3297
6714.95 3312
6715.72 3342
6716.50 3333
6717.27 3305
6718.04 3331
6718.82 3239
6719.59 3276
6720.36 3320
6721.14 3360
6721.91 3329
6722.68 3369
6723.46 3355
6724.23 3352
6725.01 3349
6725.78 3334
6726.55 3311
6727.33 3392
6728.10 3356
6728.88 3452
6729.65 3538
6730.42 3444
6731.20 3571
6731.97 3503
6732.75 3527
6733.52 3559
6734.30 3583
6735.07 3651
6735.84 3644
6736.62 3616
6737.39 3652
6738.17 3685
6738.94 3710
6739.72 3712
6740.49 3692
6741.27 3640
6742.04 3688
6742.82 3680
6743.59 3841
6744.37 3861
6745.14 3820
6745.92 3906
6746.69 3901
6747.47 3994
6748.24 4085
6749.02 4272
6749.79 4452
6750.57 4709
6751.34 4939
6752.12 5092
6752.90 5311
6753.67 5197
6754.45 5055
6755.22 4847
6756.00 4550
6756.77 4297
6757.55 4129
6758.33 3983
6759.10 3943
6759.88 3892
6760.65 3714
6761.43 3658
6762.20 3641
6762.98 3525
6763.76 3510
6764.53 3591
6765.31 3604
6766.09 3616
6766.86 3536
6767.64 3460
6768.41 3521
6769.19 3495
6769.97 3502
6770.74 3472
6771.52 3398
6772.30 3389
6773.07 3284
6773.85 3319
6774.63 3268
6775.40 3327
6776.18 3235
6776.96 3240
6777.74 3246
6778.51 3371
6779.29 3308
6780.07 3321
6780.84 3388
6781.62 3342
6782.40 3338
6783.17 3280
6783.95 3235
6784.73 3136
6785.51 3203
6786.28 3126
6787.06 3054
6787.84 3003
6788.62 3073
6789.39 3013
6790.17 3104
6790.95 3025
6791.73 2957
6792.51 2954
6793.28 3018
6794.06 3015
6794.84 2979
6795.62 2962
6796.39 2947
6797.17 3009
6797.95 2983
6798.73 2963
6799.51 3050
6800.29 3112
6801.06 3099
6801.84 3153
6802.62 3139
6803.40 3305
6804.18 3311
6804.96 3266
6805.73 3291
6806.51 3337
6807.29 3334
6808.07 3259
6808.85 3284
6809.63 3173
6810.41 3182
6811.18 3136
6811.96 3094
6812.74 3058
6813.52 3054
6814.30 3109
6815.08 3180
6815.86 3055
6816.64 3184
6817.42 3148
6818.20 3181
6818.98 3252
6819.76 3027
6820.53 3183
6821.31 3183
6822.09 3120
6822.87 3133
6823.65 3083
6824.43 3098
6825.21 3066
6825.99 3121
6826.77 3107
6827.55 3012
6828.33 2963
6829.11 3136
6829.89 3051
6830.67 3083
6831.45 3070
6832.23 3042
6833.01 3017
6833.79 3012
6834.57 3005
6835.35 2949
6836.13 2916
6836.91 2966
6837.69 3025
6838.47 3033
6839.25 2943
6840.03 2881
6840.81 2832
6841.59 2863
6842.37 2893
6843.16 2940
6843.94 3034
6844.72 2979
6845.50 3076
6846.28 3220
6847.06 3675
6847.84 4198
6848.62 4670
6849.40 5150
6850.18 5611
6850.96 5865
6851.75 5905
6852.53 5756
6853.31 5505
6854.09 5141
6854.87 4727
6855.65 4411
6856.43 4112
6857.22 3859
6858.00 3786
6858.78 3584
6859.56 3512
6860.34 3422
6861.12 3326
6861.90 3329
6862.69 3336
6863.47 3412
6864.25 3545
6865.03 3632
6865.81 3640
6866.60 3777
6867.38 3765
6868.16 3706
6868.94 3651
6869.72 3515
6870.51 3474
6871.29 3383
6872.07 3360
6872.85 3254
6873.64 3343
6874.42 3330
6875.20 3241
6875.98 3352
6876.77 3491
6877.55 3582
6878.33 3652
6879.11 3645
6879.90 3771
6880.68 3852
6881.46 3891
6882.25 3977
6883.03 3990
6883.81 4126
6884.59 4380
6885.38 4692
6886.16 5503
6886.94 6147
6887.73 6588
6888.51 6983
6889.29 6914
6890.08 6533
6890.86 5911
6891.64 5418
6892.43 5025
6893.21 4754
6893.99 4393
6894.78 4217
6895.56 4193
6896.35 4032
6897.13 3950
6897.91 3850
6898.70 3918
6899.48 3869
6900.26 3949
6901.05 3994
6901.83 3917
6902.62 3885
6903.40 3954
6904.18 3930
6904.97 3950
6905.75 3972
6906.54 3887
6907.32 3805
6908.11 3763
6908.89 3757
6909.67 3777
6910.46 3676
6911.24 3507
6912.03 3469
6912.81 3490
6913.60 3495
6914.38 3452
6915.17 3462
6915.95 3417
6916.74 3428
6917.52 3425
6918.31 3477
6919.09 3448
6919.88 3368
6920.66 3355
6921.45 3342
6922.23 3364
6923.02 3292
6923.80 3301
6924.59 3339
6925.37 3310
6926.16 3403
6926.94 3392
6927.73 3323
6928.51 3401
6929.30 3445
6930.09 3401
6930.87 3403
6931.66 3386
6932.44 3403
6933.23 3391
6934.01 3369
6934.80 3355
6935.59 3440
6936.37 3435
6937.16 3533
6937.94 3667
6938.73 3677
6939.52 3697
6940.30 3833
6941.09 3909
6941.88 4038
6942.66 4109
6943.45 4133
6944.23 4186
6945.02 4226
6945.81 4239
6946.59 4243
6947.38 4318
6948.17 4603
6948.95 4687
6949.74 4716
6950.53 4535
6951.31 4503
6952.10 4676
6952.89 4655
6953.67 4638
6954.46 4579
6955.25 4641
6956.04 4810
6956.82 4809
6957.61 4817
6958.40 4816
6959.18 4827
6959.97 4815
6960.76 4960
6961.55 4994
6962.33 4935
6963.12 5078
6963.91 4953
6964.70 4966
6965.48 4973
6966.27 5076
6967.06 5141
6967.85 5171
6968.63 5369
6969.42 5429
6970.21 5498
6971.00 5420
6971.79 5550
6972.57 5576
6973.36 5621
6974.15 5616
6974.94 5530
6975.73 5783
6976.52 5760
6977.30 5794
6978.09 5928
6978.88 6178
6979.67 6470
6980.46 6980
6981.25 7714
6982.03 8576
6982.82 9936
6983.61 11283
6984.40 12445
6985.19 13366
6985.98 13782
6986.77 13880
6987.55 13430
6988.34 12551
6989.13 11767
6989.92 10697
6990.71 9884
6991.50 9078
6992.29 8401
6993.08 7999
6993.87 7788
6994.66 7945
6995.45 8556
6996.24 9602
6997.02 10787
6997.81 12239
6998.60 13505
6999.39 14569
7000.18 14888
7000.97 14563
7001.76 14029
7002.55 12988
7003.34 11635
7004.13 10387
7004.92 9390
7005.71 8337
7006.50 7387
7007.29 6736
7008.08 6221
7008.87 5693
7009.66 5437
7010.45 5386
7011.24 5180
7012.03 5061
7012.82 5234
7013.61 5269
7014.40 5132
7015.19 5099
7015.98 5092
7016.77 4985
7017.56 4864
7018.35 4655
7019.15 4666
7019.94 4554
7020.73 4433
7021.52 4495
7022.31 4454
7023.10 4505
7023.89 4386
7024.68 4486
7025.47 4570
7026.26 4605
7027.05 4604
7027.85 4638
7028.64 4711
7029.43 4739
7030.22 4516
7031.01 4494
7031.80 4536
7032.59 4437
7033.38 4536
7034.18 4492
7034.97 4567
7035.76 4678
7036.55 4704
7037.34 4803
7038.13 5017
7038.93 5097
7039.72 5067
7040.51 5209
7041.30 5393
7042.09 5352
7042.89 5482
7043.68 5618
7044.47 5603
7045.26 5539
7046.05 5682
7046.85 5766
7047.64 6027
7048.43 6391
7049.22 6814
7050.01 7209
7050.81 7633
7051.60 7723
7052.39 7429
7053.18 6884
7053.98 6579
7054.77 6291
7055.56 6063
7056.36 5711
7057.15 5654
7057.94 5486
7058.73 5476
7059.53 5481
7060.32 5340
7061.11 5295
7061.91 5354
7062.70 5409
7063.49 5334
7064.29 5356
7065.08 5270
7065.87 5472
7066.66 5398
7067.46 5434
7068.25 5455
7069.04 5449
7069.84 5286
7070.63 5297
7071.43 5422
7072.22 5358
7073.01 5288
7073.81 5295
7074.60 5218
7075.39 5135
7076.19 5010
7076.98 4993
7077.78 5077
7078.57 4993
7079.36 5100
7080.16 5131
7080.95 5324
7081.75 5384
7082.54 5635
7083.33 5793
7084.13 6294
7084.92 6990
7085.72 7695
7086.51 8469
7087.31 9239
7088.10 9704
7088.90 9656
7089.69 9311
7090.48 8827
7091.28 8093
7092.07 7425
7092.87 6798
7093.66 6069
7094.46 5595
7095.25 5192
7096.05 4778
7096.84 4503
7097.64 4336
7098.43 4077
7099.23 4057
7100.02 3938
7100.82 3872
7101.61 3975
7102.41 3945
7103.20 3869
7104.00 3843
7104.80 3657
7105.59 3578
7106.39 3546
7107.18 3382
7107.98 3358
7108.77 3289
7109.57 3205
7110.36 3152
7111.16 3143
7111.96 3150
7112.75 3133
7113.55 3144
7114.34 3213
7115.14 3223
7115.94 3239
7116.73 3274
7117.53 3311
7118.32 3188
7119.12 3148
7119.92 3164
7120.71 3121
7121.51 3130
7122.31 3169
7123.10 3230
7123.90 3238
7124.70 3256
7125.49 3367
7126.29 3388
7127.09 3397
7127.88 3354
7128.68 3434
7129.48 3291
7130.27 3272
7131.07 3303
7131.87 3336
7132.66 3198
7133.46 3093
7134.26 3113
7135.06 3121
7135.85 3123
7136.65 3077
7137.45 3192
7138.24 3087
7139.04 3036
7139.84 3127
7140.64 3204
7141.43 3260
7142.23 3332
7143.03 3293
7143.83 3288
7144.62 3292
7145.42 3230
7146.22 3264
7147.02 3202
7147.82 3099
7148.61 2997
7149.41 3077
7150.21 3139
7151.01 3084
7151.81 2995
7152.60 3005
7153.40 2926
7154.20 2950
7155.00 2982
7155.80 2950
7156.59 2983
7157.39 2976
7158.19 2889
7158.99 2858
7159.79 2803
7160.59 2776
7161.39 2854
7162.18 2802
7162.98 2766
7163.78 2764
7164.58 2732
7165.38 2715
7166.18 2731
7166.98 2702
7167.78 2787
7168.57 2746
7169.37 2698
7170.17 2653
7170.97 2683
7171.77 2774
7172.57 2715
7173.37 2572
7174.17 2634
7174.97 2605
7175.77 2529
7176.57 2511
7177.37 2524
7178.17 2480
7178.97 2511
7179.77 2563
7180.56 2512
7181.36 2563
7182.16 2562
7182.96 2541
7183.76 2490
7184.56 2540
7185.36 2563
7186.16 2568
7186.96 2544
7187.76 2589
7188.56 2567
7189.36 2480
7190.16 2460
7190.96 2525
7191.76 2424
7192.57 2408
7193.37 2388
7194.17 2357
7194.97 2346
7195.77 2383
7196.57 2462
7197.37 2370
7198.17 2363
7198.97 2379
7199.77 2407
7200.57 2433
7201.37 2492
7202.17 2537
7202.97 2511
7203.77 2471
7204.58 2427
7205.38 2601
7206.18 2492
7206.98 2437
7207.78 2455
7208.58 2424
7209.38 2446
7210.18 2468
7210.99 2425
7211.79 2448
7212.59 2434
7213.39 2563
7214.19 2537
7214.99 2446
7215.79 2495
7216.60 2514
7217.40 2496
7218.20 2483
7219.00 2528
7219.80 2457
7220.60 2498
7221.41 2484
7222.21 2461
7223.01 2518
7223.81 2505
7224.62 2457
7225.42 2401
7226.22 2428
7227.02 2445
7227.82 2440
7228.63 2428
7229.43 2501
7230.23 2465
7231.03 2461
7231.84 2449
7232.64 2464
7233.44 2422
7234.24 2472
7235.05 2359
7235.85 2460
7236.65 2443
7237.45 2474
7238.26 2572
7239.06 2596
7239.86 2484
7240.67 2571
7241.47 2595
7242.27 2635
7243.08 2509
7243.88 2489
7244.68 2474
7245.49 2552
7246.29 2491
7247.09 2471
7247.90 2475
7248.70 2438
7249.50 2541
7250.31 2525
7251.11 2554
7251.91 2523
7252.72 2478
7253.52 2566
7254.32 2556
7255.13 2607
7255.93 2650
7256.74 2634
7257.54 2646
7258.34 2685
7259.15 2646
7259.95 2652
7260.76 2755
7261.56 2780
7262.36 2689
7263.17 2713
7263.97 2758
7264.78 2782
7265.58 2783
7266.39 2774
7267.19 2777
7268.00 2840
7268.80 2864
7269.60 2978
7270.41 2995
7271.21 2994
7272.02 3113
7272.82 3140
7273.63 3252
7274.43 3165
7275.24 3193
7276.04 3204
7276.85 3262
7277.65 3220
7278.46 3443
7279.26 3540
7280.07 3682
7280.87 3986
7281.68 4284
7282.48 4690
7283.29 5049
7284.09 5259
7284.90 5419
7285.71 5445
7286.51 5331
7287.32 5116
7288.12 4746
7288.93 4567
7289.73 4311
7290.54 4110
7291.35 3964
7292.15 3778
7292.96 3759
7293.76 3680
7294.57 3635
7295.38 3595
7296.18 3673
7296.99 3635
7297.79 3682
7298.60 3798
7299.41 3758
7300.21 3877
7301.02 4020
7301.82 4026
7302.63 4062
7303.44 4107
7304.24 4249
7305.05 4227
7305.86 4324
7306.66 4422
7307.47 4462
7308.28 4583
7309.08 4638
7309.89 4863
7310.70 4916
7311.50 4884
7312.31 4887
7313.12 4976
7313.93 5029
7314.73 5025
7315.54 5390
7316.35 5862
7317.15 6607
7317.96 7503
7318.77 8047
7319.58 8660
7320.38 9216
7321.19 9362
7322.00 9102
7322.81 8690
7323.61 8034
7324.42 7483
7325.23 6881
7326.04 6296
7326.84 5847
7327.65 5361
7328.46 4986
7329.27 4701
7330.08 4496
7330.88 4396
7331.69 4212
7332.50 4260
7333.31 4067
7334.12 4104
7334.92 4182
7335.73 4053
7336.54 4071
7337.35 4088
7338.16 4024
7338.97 3993
7339.78 3935
7340.58 3744
7341.39 3784
7342.20 3785
7343.01 3676
7343.82 3603
7344.63 3523
7345.44 3520
7346.24 3585
7347.05 3591
7347.86 3529
7348.67 3420
7349.48 3386
7350.29 3383
7351.10 3389
7351.91 3371
7352.72 3252
7353.53 3290
7354.34 3168
7355.14 3218
7355.95 3161
7356.76 3257
7357.57 3258
7358.38 3344
7359.19 3350
7360.00 3348
7360.81 3330
7361.62 3336
7362.43 3338
7363.24 3294
7364.05 3332
7364.86 3334
7365.67 3338
7366.48 3298
7367.29 3362
7368.10 3386
7368.91 3290
7369.72 3276
7370.53 3433
7371.34 3399
7372.15 3411
7372.96 3422
7373.77 3408
7374.58 3467
7375.39 3559
7376.20 3647
7377.01 3728
7377.82 3959
7378.63 4193
7379.44 4395
7380.26 4440
7381.07 4605
7381.88 4736
7382.69 4745
7383.50 4572
7384.31 4447
7385.12 4233
7385.93 4022
7386.74 3876
7387.55 3703
7388.36 3581
7389.18 3457
7389.99 3487
7390.80 3448
7391.61 3414
7392.42 3353
7393.23 3390
7394.04 3366
7394.86 3425
7395.67 3537
7396.48 3693
7397.29 3713
7398.10 3854
7398.91 4082
7399.73 4101
7400.54 4187
7401.35 4121
7402.16 4039
7402.97 3925
7403.79 3893
7404.60 3722
7405.41 3523
7406.22 3445
7407.03 3403
7407.85 3340
7408.66 3226
7409.47 3159
7410.28 3110
7411.10 3008
7411.91 2987
7412.72 2874
7413.53 2800
7414.35 2771
7415.16 2736
7415.97 2753
7416.78 2705
7417.60 2671
7418.41 2615
7419.22 2581
7420.03 2503
7420.85 2583
7421.66 2530
7422.47 2488
7423.29 2450
7424.10 2402
7424.91 2413
7425.73 2472
7426.54 2434
7427.35 2411
7428.17 2382
7428.98 2362
7429.79 2330
7430.61 2344
7431.42 2338
7432.23 2325
7433.05 2364
7433.86 2300
7434.67 2272
7435.49 2310
7436.30 2358
7437.12 2419
7437.93 2352
7438.74 2392
7439.56 2418
7440.37 2343
7441.18 2333
7442.00 2344
7442.81 2320
7443.63 2316
7444.44 2266
7445.26 2311
7446.07 2313
7446.88 2314
7447.70 2275
7448.51 2295
7449.33 2393
7450.14 2341
7450.96 2371
7451.77 2354
7452.59 2389
7453.40 2332
7454.22 2374
7455.03 2346
7455.85 2419
7456.66 2431
7457.47 2492
7458.29 2470
7459.10 2470
7459.92 2457
7460.74 2489
7461.55 2447
7462.37 2475
7463.18 2510
7464.00 2495
7464.81 2514
7465.63 2499
7466.44 2526
7467.26 2464
7468.07 2551
7468.89 2503
7469.70 2564
7470.52 2549
7471.34 2503
7472.15 2529
7472.97 2524
7473.78 2612
7474.60 2515
7475.41 2493
7476.23 2472
7477.05 2514
7477.86 2388
7478.68 2370
7479.49 2405
7480.31 2369
7481.13 2370
7481.94 2366
7482.76 2342
7483.58 2358
7484.39 2357
7485.21 2404
7486.03 2327
7486.84 2273
7487.66 2342
7488.48 2317
7489.29 2218
7490.11 2198
7490.93 2223
7491.74 2197
7492.56 2213
7493.38 2160
7494.19 2202
7495.01 2194
7495.83 2147
7496.64 2171
7497.46 2174
7498.28 2181
7499.10 2178
7499.91 2145
7500.73 2155
7501.55 2071
7502.36 2068
7503.18 2113
7504.00 2101
7504.82 2092
7505.63 2061
7506.45 2046
7507.27 2014
7508.09 2073
7508.90 2051
7509.72 1986
7510.54 1991
7511.36 2003
7512.18 2051
7512.99 2028
7513.81 2084
7514.63 2057
7515.45 2006
7516.27 2044
7517.08 2010
7517.90 1969
7518.72 1981
7519.54 1979
7520.36 1995
7521.18 2040
7521.99 2060
7522.81 2101
7523.63 2069
7524.45 2023
7525.27 2079
7526.09 2038
7526.91 2079
7527.72 2130
7528.54 2095
7529.36 2099
7530.18 2046
7531.00 2100
7531.82 2115
7532.64 2081
7533.46 2021
7534.28 2089
7535.10 2157
7535.91 2082
7536.73 2052
7537.55 2120
7538.37 2176
7539.19 2139
7540.01 2114
7540.83 2119
7541.65 2174
7542.47 2182
7543.29 2180
7544.11 2225
7544.93 2194
7545.75 2193
7546.57 2189
7547.39 2223
7548.21 2128
7549.03 2208
7549.85 2253
7550.67 2296
7551.49 2221
7552.31 2242
7553.13 2174
7553.95 2262
7554.77 2275
7555.59 2263
7556.41 2292
7557.23 2319
7558.05 2305
7558.87 2391
7559.69 2387
7560.51 2438
7561.33 2476
7562.15 2408
7562.97 2482
7563.79 2487
7564.61 2432
7565.44 2492
7566.26 2517
7567.08 2546
7567.90 2418
7568.72 2459
7569.54 2492
7570.36 2479
7571.18 2462
7572.00 2411
7572.82 2463
7573.65 2498
7574.47 2474
7575.29 2512
7576.11 2474
7576.93 2535
7577.75 2545
7578.57 2553
7579.40 2597
7580.22 2603
7581.04 2584
7581.86 2642
7582.68 2677
7583.50 2712
7584.33 2651
7585.15 2721
7585.97 2860
7586.79 2930
7587.61 2982
7588.44 2957
7589.26 3007
7590.08 3103
7590.90 3065
7591.72 3006
7592.55 3026
7593.37 2958
7594.19 2981
7595.01 2989
7595.84 2975
7596.66 2969
7597.48 3062
7598.30 3103
7599.13 3265
7599.95 3419
7600.77 3487
7601.59 3734
7602.42 3976
7603.24 4184
7604.06 4390
7604.89 4587
7605.71 4533
7606.53 4483
7607.36 4480
7608.18 4226
7609.00 4239
7609.82 4021
7610.65 3746
7611.47 3700
7612.29 3667
7613.12 3660
7613.94 3603
7614.77 3660
7615.59 3774
7616.41 3874
7617.24 3983
7618.06 4237
7618.88 4294
7619.71 4165
7620.53 4143
7621.35 4078
7622.18 3985
7623.00 3910
7623.83 3879
7624.65 3811
7625.47 3780
7626.30 3818
7627.12 3866
7627.95 4072
7628.77 4259
7629.60 4588
7630.42 4665
7631.24 4821
7632.07 4944
7632.89 4894
7633.72 4851
7634.54 4608
7635.37 4361
7636.19 4090
7637.02 3823
7637.84 3592
7638.67 3392
7639.49 3198
7640.31 3067
7641.14 3024
7641.96 2922
7642.79 2905
7643.61 2899
7644.44 2808
7645.26 2844
7646.09 2823
7646.92 2826
7647.74 2803
7648.57 2800
7649.39 2728
7650.22 2712
7651.04 2674
7651.87 2641
7652.69 2621
7653.52 2562
7654.34 2480
7655.17 2532
7656.00 2395
7656.82 2404
7657.65 2422
7658.47 2424
7659.30 2410
7660.12 2388
7660.95 2393
7661.78 2407
7662.60 2420
7663.43 2386
7664.25 2389
7665.08 2345
7665.91 2337
7666.73 2336
7667.56 2343
7668.39 2468
7669.21 2437
7670.04 2477
7670.87 2362
7671.69 2305
7672.52 2323
7673.35 2360
7674.17 2385
7675.00 2370
7675.83 2372
7676.65 2302
7677.48 2301
7678.31 2269
7679.13 2287
7679.96 2322
7680.79 2390
7681.61 2428
7682.44 2467
7683.27 2457
7684.10 2510
7684.92 2545
7685.75 2571
7686.58 2659
7687.40 2607
7688.23 2650
7689.06 2593
7689.89 2584
7690.71 2474
7691.54 2490
7692.37 2461
7693.20 2523
7694.03 2595
7694.85 2541
7695.68 2625
7696.51 2651
7697.34 2819
7698.16 2961
7698.99 3011
7699.82 2965
7700.65 3004
7701.48 2899
7702.31 2817
7703.13 2797
7703.96 2625
7704.79 2612
7705.62 2499
7706.45 2492
7707.28 2460
7708.10 2361
7708.93 2335
7709.76 2338
7710.59 2297
7711.42 2363
7712.25 2351
7713.08 2302
7713.90 2266
7714.73 2286
7715.56 2259
7716.39 2263
7717.22 2240
7718.05 2299
7718.88 2189
7719.71 2196
7720.54 2258
7721.37 2284
7722.20 2173
7723.02 2155
7723.85 2178
7724.68 2191
7725.51 2217
7726.34 2240
7727.17 2268
7728.00 2166
7728.83 2142
7729.66 2148
7730.49 2189
7731.32 2201
7732.15 2166
7732.98 2104
7733.81 2137
7734.64 2138
7735.47 2118
7736.30 2155
7737.13 2161
7737.96 2201
7738.79 2115
7739.62 2180
7740.45 2248
7741.28 2187
7742.11 2260
7742.94 2253
7743.77 2280
7744.60 2324
7745.43 2440
7746.26 2529
7747.09 2602
7747.92 2545
7748.75 2543
7749.59 2561
7750.42 2552
7751.25 2535
7752.08 2500
7752.91 2429
7753.74 2544
7754.57 2631
7755.40 2702
7756.23 2739
7757.06 2750
7757.90 2738
7758.73 2694
7759.56 2715
7760.39 2657
7761.22 2553
7762.05 2464
7762.88 2350
7763.71 2341
7764.55 2297
7765.38 2237
7766.21 2244
7767.04 2130
7767.87 2093
7768.70 2042
7769.54 2060
7770.37 2128
7771.20 2039
7772.03 2120
7772.86 2216
7773.70 2292
7774.53 2422
7775.36 2432
7776.19 2541
7777.02 2683
7777.86 2760
7778.69 2706
7779.52 2689
7780.35 2680
7781.19 2606
7782.02 2410
7782.85 2354
7783.68 2293
7784.52 2159
7785.35 2164
7786.18 2132
7787.01 2121
7787.85 2134
7788.68 2113
7789.51 2048
7790.35 2013
7791.18 2067
7792.01 2127
7792.84 2082
7793.68 2106
7794.51 2071
7795.34 2044
7796.18 2081
7797.01 2071
7797.84 2059
7798.68 2048
7799.51 2068
7800.34 2038
7801.18 1931
7802.01 2030
7802.84 2075
7803.68 2030
7804.51 2074
7805.35 2151
7806.18 2208
7807.01 2115
7807.85 2124
7808.68 2179
7809.51 2182
7810.35 2225
7811.18 2294
7812.02 2279
7812.85 2282
7813.68 2238
7814.52 2239
7815.35 2313
7816.19 2334
7817.02 2292
7817.86 2364
7818.69 2421
7819.52 2376
7820.36 2354
7821.19 2400
7822.03 2460
7822.86 2432
7823.70 2512
7824.53 2497
7825.37 2527
7826.20 2585
7827.04 2662
7827.87 2706
7828.71 2629
7829.54 2566
7830.38 2512
7831.21 2506
7832.05 2502
7832.88 2567
7833.72 2499
7834.55 2557
7835.39 2489
7836.22 2483
7837.06 2468
7837.89 2436
7838.73 2462
7839.57 2475
7840.40 2420
7841.24 2372
7842.07 2339
7842.91 2262
7843.74 2245
7844.58 2213
7845.42 2170
7846.25 2193
7847.09 2242
7847.92 2198
7848.76 2185
7849.60 2171
7850.43 2164
7851.27 2204
7852.10 2166
7852.94 2157
7853.78 2138
7854.61 2207
7855.45 2264
7856.29 2261
7857.12 2257
7857.96 2313
7858.79 2344
7859.63 2329
7860.47 2337
7861.30 2306
7862.14 2266
7862.98 2239
7863.81 2258
7864.65 2231
7865.49 2159
7866.33 2198
7867.16 2255
7868.00 2258
7868.84 2305
7869.67 2296
7870.51 2384
7871.35 2346
7872.19 2333
7873.02 2351
7873.86 2467
7874.70 2534
7875.54 2571
7876.37 2677
7877.21 2815
7878.05 2804
7878.89 2905
7879.72 2803
7880.56 2701
7881.40 2665
7882.24 2621
7883.07 2528
7883.91 2540
7884.75 2613
7885.59 2528
7886.43 2475
7887.26 2361
7888.10 2409
7888.94 2410
7889.78 2288
7890.62 2356
7891.45 2408
7892.29 2303
7893.13 2292
7893.97 2233
7894.81 2206
7895.65 2215
7896.49 2185
7897.32 2225
7898.16 2177
7899.00 2212
7899.84 2161
7900.68 2222
7901.52 2193
7902.36 2176
7903.20 2112
7904.03 2114
7904.87 2137
7905.71 2119
7906.55 2031
7907.39 1990
7908.23 1989
7909.07 2006
7909.91 2030
7910.75 2006
7911.59 2008
7912.43 2043
7913.27 2102
7914.11 2130
7914.94 2240
7915.78 2192
7916.62 2274
7917.46 2251
7918.30 2197
7919.14 2196
7919.98 2155
7920.82 2072
7921.66 2073
7922.50 2074
7923.34 1957
7924.18 1952
7925.02 1957
7925.86 1923
7926.70 1936
7927.54 1930
7928.38 1917
7929.22 1871
7930.06 1873
7930.90 1858
7931.74 1866
7932.59 1899
7933.43 1902
7934.27 1883
7935.11 1891
7935.95 1880
7936.79 1909
7937.63 1860
7938.47 1966
7939.31 1959
7940.15 1960
7940.99 1933
7941.83 1911
7942.67 1895
7943.52 1957
7944.36 1984
7945.20 2029
7946.04 2035
7946.88 2032
7947.72 2061
7948.56 1996
7949.40 2087
7950.25 2096
7951.09 2093
7951.93 2164
7952.77 2187
7953.61 2306
7954.45 2256
7955.29 2243
7956.14 2328
7956.98 2312
7957.82 2292
7958.66 2274
7959.50 2338
7960.35 2286
7961.19 2310
7962.03 2327
7962.87 2272
7963.71 2391
7964.56 2461
7965.40 2646
7966.24 2868
7967.08 2908
7967.93 2965
7968.77 2949
7969.61 2880
7970.45 2758
7971.29 2689
7972.14 2535
7972.98 2422
7973.82 2337
7974.67 2259
7975.51 2193
7976.35 2163
7977.19 2185
7978.04 2217
7978.88 2171
7979.72 2158
7980.57 2150
7981.41 2177
7982.25 2158
7983.09 2091
7983.94 2098
7984.78 2115
7985.62 2047
7986.47 2074
7987.31 2055
7988.15 1938
7989.00 1946
7989.84 2000
7990.68 1961
7991.53 1940
7992.37 1962
7993.22 1919
7994.06 1941
7994.90 1942
7995.75 1979
7996.59 1986
7997.43 2027
7998.28 2053
7999.12 2167
7999.97 2229
8000.81 2216
8001.65 2197
8002.50 2161
8003.34 2125
8004.19 2093
8005.03 2008
8005.88 1926
8006.72 1904
8007.57 1823
8008.41 1748
8009.25 1730
8010.10 1713
8010.94 1696
8011.79 1692
8012.63 1615
8013.48 1664
8014.32 1652
8015.17 1613
8016.01 1618
8016.86 1649
8017.70 1581
8018.55 1577
8019.39 1604
8020.24 1613
8021.08 1564
8021.93 1567
8022.77 1573
8023.62 1544
8024.46 1588
8025.31 1521
8026.15 1535
8027.00 1619
8027.84 1616
8028.69 1623
8029.54 1620
8030.38 1596
8031.23 1619
8032.07 1586
8032.92 1570
8033.76 1574
8034.61 1514
8035.46 1540
8036.30 1519
8037.15 1568
8037.99 1588
8038.84 1573
8039.69 1549
8040.53 1629
8041.38 1604
8042.22 1598
8043.07 1581
8043.92 1550
8044.76 1580
8045.61 1561
8046.46 1563
8047.30 1546
8048.15 1536
8049.00 1552
8049.84 1500
8050.69 1587
8051.54 1579
8052.38 1562
8053.23 1560
8054.08 1573
8054.92 1562
8055.77 1530
8056.62 1510
8057.46 1501
8058.31 1500
8059.16 1478
8060.01 1466
8060.85 1494
8061.70 1517
8062.55 1522
8063.40 1518
8064.24 1545
8065.09 1520
8065.94 1476
8066.79 1475
8067.63 1514
8068.48 1505
8069.33 1467
8070.18 1437
8071.02 1466
8071.87 1476
8072.72 1453
8073.57 1403
8074.42 1401
8075.26 1446
8076.11 1389
8076.96 1375
8077.81 1418
8078.66 1414
8079.50 1450
8080.35 1422
8081.20 1423
8082.05 1404
8082.90 1398
8083.75 1458
8084.59 1464
8085.44 1481
8086.29 1412
8087.14 1447
8087.99 1410
8088.84 1363
8089.69 1374
8090.53 1350
8091.38 1347
8092.23 1364
8093.08 1363
8093.93 1399
8094.78 1387
8095.63 1412
8096.48 1427
8097.33 1411
8098.18 1465
8099.02 1402
8099.87 1409
8100.72 1422
8101.57 1428
8102.42 1385
8103.27 1363
8104.12 1376
8104.97 1352
8105.82 1364
8106.67 1422
8107.52 1391
8108.37 1402
8109.22 1381
8110.07 1350
8110.92 1374
8111.77 1328
8112.62 1400
8113.47 1388
8114.32 1403
8115.17 1416
8116.02 1426
8116.87 1426
8117.72 1429
8118.57 1449
8119.42 1476
8120.27 1472
8121.12 1448
8121.97 1407
8122.82 1463
8123.67 1469
8124.52 1413
8125.37 1454
8126.22 1516
8127.07 1463
8127.93 1501
8128.78 1463
8129.63 1469
8130.48 1493
8131.33 1507
8132.18 1454
8133.03 1509
8133.88 1501
8134.73 1501
8135.58 1512
8136.44 1504
8137.29 1519
8138.14 1547
8138.99 1466
8139.84 1506
8140.69 1501
8141.54 1542
8142.39 1560
8143.25 1624
8144.10 1605
8144.95 1633
8145.80 1669
8146.65 1713
8147.50 1632
8148.36 1644
8149.21 1653
8150.06 1691
8150.91 1690
8151.76 1727
8152.62 1820
8153.47 1924
8154.32 1934
8155.17 1936
8156.02 2012
8156.88 1951
8157.73 1917
8158.58 1933
8159.43 1847
8160.29 1796
8161.14 1730
8161.99 1698
8162.84 1658
8163.70 1638
8164.55 1635
8165.40 1559
8166.25 1560
8167.11 1519
8167.96 1525
8168.81 1596
8169.67 1528
8170.52 1545
8171.37 1509
8172.23 1496
8173.08 1484
8173.93 1467
8174.78 1465
8175.64 1472
8176.49 1397
8177.34 1436
8178.20 1355
8179.05 1377
8179.90 1337
8180.76 1373
8181.61 1372
8182.47 1322
8183.32 1323
8184.17 1328
8185.03 1314
8185.88 1327
8186.73 1359
8187.59 1322
8188.44 1324
8189.30 1266
8190.15 1302
8191.00 1317
8191.86 1281
8192.71 1272
8193.57 1274
8194.42 1264
8195.27 1309
8196.13 1286
8196.98 1238
8197.84 1272
8198.69 1275
8199.55 1274
8200.40 1305
8201.26 1270
8202.11 1252
8202.96 1246
8203.82 1260
8204.67 1277
8205.53 1235
8206.38 1238
8207.24 1251
8208.09 1249
8208.95 1280
8209.80 1307
8210.66 1232
8211.51 1263
8212.37 1218
8213.22 1208
8214.08 1210
8214.93 1218
8215.79 1263
8216.65 1288
8217.50 1279
8218.36 1326
8219.21 1325
8220.07 1336
8220.92 1281
8221.78 1303
8222.63 1318
8223.49 1290
8224.35 1323
8225.20 1285
8226.06 1336
8226.91 1274
8227.77 1269
8228.63 1285
8229.48 1253
8230.34 1253
8231.19 1251
8232.05 1214
8232.91 1273
8233.76 1292
8234.62 1283
8235.47 1297
8236.33 1247
8237.19 1284
8238.04 1295
8238.90 1266
8239.76 1252
8240.61 1245
8241.47 1247
8242.33 1265
8243.18 1286
8244.04 1308
8244.90 1261
8245.75 1250
8246.61 1256
8247.47 1228
8248.33 1230
8249.18 1258
8250.04 1211
8250.90 1262
8251.75 1285
8252.61 1274
8253.47 1259
8254.33 1256
8255.18 1296
8256.04 1342
8256.90 1260
8257.76 1248
8258.61 1293
8259.47 1231
8260.33 1237
8261.19 1235
8262.04 1242
8262.90 1214
8263.76 1216
8264.62 1198
8265.48 1189
8266.33 1240
8267.19 1295
8268.05 1227
8268.91 1211
8269.77 1225
8270.62 1252
8271.48 1284
8272.34 1232
8273.20 1258
8274.06 1277
8274.92 1276
8275.77 1299
8276.63 1255
8277.49 1285
8278.35 1281
8279.21 1273
8280.07 1284
8280.93 1308
8281.78 1281
8282.64 1327
8283.50 1335
8284.36 1316
8285.22 1323
8286.08 1316
8286.94 1322
8287.80 1340
8288.66 1328
8289.51 1353
8290.37 1375
8291.23 1361
8292.09 1393
8292.95 1371
8293.81 1332
8294.67 1373
8295.53 1389
8296.39 1370
8297.25 1430
8298.11 1343
8298.97 1370
8299.83 1384
8300.69 1384
8301.55 1454
8302.41 1398
8303.27 1376
8304.13 1350
8304.99 1350
8305.85 1373
8306.71 1330
8307.57 1331
8308.43 1340
8309.29 1325
8310.15 1295
8311.01 1305
8311.87 1303
8312.73 1297
8313.59 1227
8314.45 1284
8315.31 1300
8316.17 1275
8317.03 1246
8317.89 1239
8318.75 1256
8319.61 1317
8320.47 1287
8321.33 1283
8322.20 1258
8323.06 1325
8323.92 1272
8324.78 1304
8325.64 1353
8326.50 1314
8327.36 1293
8328.22 1333
8329.08 1245
8329.94 1210
8330.81 1255
8331.67 1237
8332.53 1230
8333.39 1220
8334.25 1259
8335.11 1301
8335.97 1343
8336.84 1266
8337.70 1269
8338.56 1272
8339.42 1264
8340.28 1294
8341.15 1328
8342.01 1287
8342.87 1311
8343.73 1312
8344.59 1359
8345.45 1356
8346.32 1291
8347.18 1339
8348.04 1264
8348.90 1292
8349.77 1300
8350.63 1285
8351.49 1308
8352.35 1294
8353.22 1330
8354.08 1297
8354.94 1331
8355.80 1296
8356.67 1269
8357.53 1310
8358.39 1335
8359.25 1328
8360.12 1324
8360.98 1332
8361.84 1339
8362.71 1361
8363.57 1301
8364.43 1263
8365.29 1372
8366.16 1375
8367.02 1395
8367.88 1357
8368.75 1336
8369.61 1347
8370.47 1332
8371.34 1388
8372.20 1374
8373.06 1410
8373.93 1362
8374.79 1333
8375.65 1353
8376.52 1347
8377.38 1324
8378.25 1353
8379.11 1384
8379.97 1450
8380.84 1450
8381.70 1424
8382.56 1411
8383.43 1492
8384.29 1459
8385.16 1451
8386.02 1477
8386.89 1440
8387.75 1442
8388.61 1440
8389.48 1510
8390.34 1450
8391.21 1424
8392.07 1496
8392.94 1513
8393.80 1460
8394.67 1457
8395.53 1515
8396.39 1544
8397.26 1504
8398.12 1537
8398.99 1531
8399.85 1528
8400.72 1576
8401.58 1587
8402.45 1601
8403.31 1594
8404.18 1628
8405.04 1640
8405.91 1614
8406.77 1618
8407.64 1669
8408.50 1610
8409.37 1669
8410.24 1638
8411.10 1708
8411.97 1772
8412.83 1720
8413.70 1729
8414.56 1805
8415.43 1792
8416.29 1751
8417.16 1761
8418.03 1849
8418.89 1849
8419.76 1835
8420.62 1908
8421.49 1880
8422.36 1877
8423.22 1886
8424.09 1864
8424.95 1944
8425.82 1973
8426.69 2031
8427.55 1999
8428.42 2013
8429.28 2014
8430.15 2112
8431.02 2158
8431.88 2224
8432.75 2171
8433.62 2198
8434.48 2292
8435.35 2323
8436.22 2442
8437.08 2475
8437.95 2557
8438.82 2618
8439.68 2711
8440.55 2751
8441.42 2814
8442.29 2831
8443.15 2872
8444.02 2828
8444.89 2913
8445.75 2903
8446.62 2831
8447.49 2911
8448.36 3013
8449.22 3181
8450.09 3325
8450.96 3611
8451.83 4100
8452.69 4592
8453.56 5174
8454.43 5688
8455.30 6203
8456.16 6688
8457.03 6618
8457.90 6574
8458.77 6081
8459.64 5788
8460.50 5427
8461.37 4812
8462.24 4320
8463.11 3970
8463.98 3632
8464.84 3235
8465.71 2986
8466.58 2853
8467.45 2677
8468.32 2534
8469.19 2493
8470.05 2396
8470.92 2391
8471.79 2310
8472.66 2321
8473.53 2258
8474.40 2181
8475.27 2186
8476.13 2121
8477.00 2055
8477.87 2044
8478.74 2085
8479.61 2047
8480.48 2033
8481.35 1978
8482.22 1991
8483.09 1988
8483.96 2019
8484.82 1974
8485.69 2012
8486.56 2076
8487.43 2010
8488.30 2017
8489.17 2041
8490.04 2077
8490.91 2094
8491.78 2157
8492.65 2139
8493.52 2100
8494.39 2079
8495.26 2070
8496.13 2143
8497.00 2134
8497.87 2022
8498.74 1966
8499.61 2023
8500.48 1974
8501.35 1969
8502.22 1918
8503.09 1940
8503.96 1892
8504.83 1964
8505.70 2016
8506.57 1972
8507.44 1986
8508.31 2031
8509.18 2009
8510.05 1997
8510.92 1957
8511.79 2064
8512.66 2019
8513.53 2015
8514.40 2010
8515.27 2022
8516.15 2055
8517.02 2068
8517.89 2051
8518.76 2062
8519.63 2105
8520.50 2087
8521.37 2111
8522.24 2055
8523.11 2070
8523.98 2125
8524.86 2086
8525.73 2060
8526.60 2081
8527.47 2120
8528.34 2126
8529.21 2181
8530.08 2188
8530.96 2270
8531.83 2250
8532.70 2182
8533.57 2123
8534.44 2233
8535.31 2208
8536.19 2220
8537.06 2172
8537.93 2130
8538.80 2150
8539.67 2157
8540.55 2081
8541.42 2027
8542.29 2042
8543.16 2034
8544.03 2100
8544.91 2062
8545.78 2078
8546.65 2039
8547.52 2089
8548.40 2208
8549.27 2289
8550.14 2355
8551.01 2528
8551.89 2693
8552.76 2810
8553.63 2976
8554.51 2929
8555.38 2922
8556.25 2822
8557.12 2793
8558.00 2620
8558.87 2528
8559.74 2470
8560.62 2296
8561.49 2272
8562.36 2158
8563.24 2075
8564.11 2061
8564.98 1944
8565.86 1936
8566.73 1958
8567.60 1913
8568.48 1878
8569.35 1872
8570.22 1888
8571.10 1854
8571.97 1831
8572.84 1821
8573.72 1804
8574.59 1764
8575.46 1782
8576.34 1769
8577.21 1773
8578.09 1716
8578.96 1684
8579.83 1729
8580.71 1774
8581.58 1732
8582.46 1807
8583.33 1829
8584.21 1752
8585.08 1826
8585.95 1790
8586.83 1746
8587.70 1717
8588.58 1745
8589.45 1826
8590.33 1793
8591.20 1745
8592.08 1800
8592.95 1798
8593.83 1818
8594.70 1846
8595.58 1850
8596.45 1855
8597.33 1867
8598.20 1820
8599.08 1822
8599.95 1891
8600.83 1863
8601.70 1929
8602.58 1908
8603.45 1850
8604.33 1792
8605.20 1911
8606.08 1876
8606.95 1957
8607.83 1906
8608.70 1879
8609.58 1975
8610.45 1933
8611.33 2009
8612.21 2029
8613.08 2013
8613.96 1973
8614.83 2005
8615.71 2011
8616.59 2003
8617.46 2037
8618.34 2026
8619.21 2025
8620.09 2059
8620.97 2066
8621.84 2082
8622.72 2097
8623.59 2186
8624.47 2200
8625.35 2194
8626.22 2181
8627.10 2185
8627.98 2323
8628.85 2317
8629.73 2371
8630.61 2328
8631.48 2342
8632.36 2359
8633.24 2325
8634.11 2364
8634.99 2384
8635.87 2344
8636.74 2374
8637.62 2401
8638.50 2365
8639.37 2464
8640.25 2430
8641.13 2555
8642.01 2506
8642.88 2506
8643.76 2527
8644.64 2615
8645.52 2602
8646.39 2696
8647.27 2767
8648.15 2781
8649.03 2773
8649.90 2825
8650.78 2794
8651.66 2822
8652.54 2828
8653.41 2805
8654.29 2857
8655.17 2937
8656.05 2892
8656.93 2995
8657.80 2969
8658.68 2955
8659.56 2957
8660.44 3010
8661.32 3103
8662.19 3020
8663.07 3108
8663.95 3146
8664.83 3245
8665.71 3319
8666.59 3449
8667.46 3622
8668.34 3846
8669.22 4193
8670.10 4465
8670.98 4590
8671.86 4929
8672.74 5146
8673.62 5344
8674.49 5365
8675.37 5172
8676.25 5137
8677.13 5004
8678.01 4887
8678.89 4589
8679.77 4324
8680.65 4162
8681.53 4097
8682.41 4093
8683.29 3955
8684.16 3985
8685.04 4179
8685.92 4367
8686.80 4741
8687.68 5167
8688.56 5658
8689.44 6245
8690.32 6922
8691.20 7210
8692.08 7515
8692.96 7640
8693.84 7598
8694.72 7246
8695.60 6791
8696.48 6285
8697.36 5631
8698.24 5155
8699.12 4612
8700.00 4303
8700.88 3926
8701.76 3646
8702.64 3460
8703.52 3241
8704.40 3054
8705.28 2912
8706.16 2838
8707.04 2751
8707.92 2644
8708.80 2609
8709.69 2551
8710.57 2460
8711.45 2411
8712.33 2471
8713.21 2402
8714.09 2339
8714.97 2323
8715.85 2332
8716.73 2302
8717.61 2302
8718.49 2276
8719.38 2188
8720.26 2223
8721.14 2172
8722.02 2233
8722.90 2226
8723.78 2223
8724.66 2260
8725.54 2292
8726.43 2244
8727.31 2332
8728.19 2335
8729.07 2382
8729.95 2343
8730.83 2371
8731.72 2376
8732.60 2329
8733.48 2290
8734.36 2290
8735.24 2246
8736.13 2267
8737.01 2267
8737.89 2334
8738.77 2303
8739.65 2213
8740.54 2195
8741.42 2222
8742.30 2277
8743.18 2209
8744.07 2203
8744.95 2235
8745.83 2255
8746.71 2328
8747.60 2308
8748.48 2378
8749.36 2415
8750.24 2412
8751.13 2445
8752.01 2472
8752.89 2590
8753.77 2682
8754.66 2769
8755.54 2823
8756.42 2903
8757.31 2940
8758.19 2943
8759.07 2969
8759.96 2952
8760.84 2946
8761.72 2932
8762.61 2843
8763.49 2722
8764.37 2641
8765.26 2636
8766.14 2606
8767.02 2559
8767.91 2605
8768.79 2615
8769.67 2614
8770.56 2605
8771.44 2602
8772.32 2613
8773.21 2541
8774.09 2519
8774.98 2544
8775.86 2477
8776.74 2350
8777.63 2362
8778.51 2324
8779.40 2273
8780.28 2233
8781.17 2254
8782.05 2264
8782.93 2198
8783.82 2196
8784.70 2164
8785.59 2111
8786.47 2102
8787.36 2104
8788.24 2086
8789.13 2073
8790.01 2075
8790.89 2105
8791.78 2075
8792.66 2118
8793.55 2121
8794.43 2120
8795.32 2042
8796.20 2051
8797.09 2087
8797.97 2073
8798.86 2116
8799.74 2091
8800.63 2042
8801.52 2052
8802.40 2103
8803.29 2053
8804.17 2071
8805.06 2113
8805.94 2064
8806.83 2046
8807.71 2003
8808.60 1967
8809.48 2019
8810.37 1986
8811.26 1987
8812.14 1904
8813.03 1953
8813.91 1947
8814.80 1956
8815.69 1902
8816.57 1914
8817.46 1878
8818.34 1836
8819.23 1866
8820.12 1925
8821.00 1867
8821.89 1905
8822.77 1931
8823.66 1889
8824.55 1894
8825.43 1910
8826.32 1877
8827.21 1876
8828.09 1869
8828.98 1871
8829.87 1825
8830.75 1780
8831.64 1778
8832.53 1782
8833.41 1801
8834.30 1738
8835.19 1719
8836.08 1757
8836.96 1690
8837.85 1696
8838.74 1680
8839.62 1697
8840.51 1701
8841.40 1724
8842.29 1676
8843.17 1657
8844.06 1674
8844.95 1644
8845.84 1607
8846.72 1638
8847.61 1570
8848.50 1551
8849.39 1545
8850.27 1516
8851.16 1521
8852.05 1525
8852.94 1534
8853.82 1585
8854.71 1533
8855.60 1535
8856.49 1471
8857.38 1506
8858.26 1511
8859.15 1502
8860.04 1541
8860.93 1525
8861.82 1519
8862.71 1555
8863.59 1490
8864.48 1484
8865.37 1459
8866.26 1462
8867.15 1454
8868.04 1445
8868.93 1455
8869.81 1442
8870.70 1436
8871.59 1411
8872.48 1423
8873.37 1395
8874.26 1357
8875.15 1414
8876.04 1398
8876.93 1372
8877.81 1353
8878.70 1333
8879.59 1357
8880.48 1385
8881.37 1397
8882.26 1361
8883.15 1372
8884.04 1371
8884.93 1313
8885.82 1348
8886.71 1378
8887.60 1384
8888.49 1371
8889.38 1374
8890.27 1357
8891.16 1330
8892.05 1302
8892.94 1321
8893.83 1359
8894.72 1351
8895.61 1335
8896.50 1359
8897.39 1341
8898.28 1322
8899.17 1299
8900.06 1340
8900.95 1290
8901.84 1345
8902.73 1275
8903.62 1320
8904.51 1308
8905.40 1285
8906.29 1352
8907.18 1328
8908.07 1270
8908.96 1302
8909.85 1311
8910.74 1321
8911.63 1300
8912.52 1300
8913.41 1337
8914.31 1325
8915.20 1280
8916.09 1297
8916.98 1295
8917.87 1267
8918.76 1256
8919.65 1253
8920.54 1199
8921.43 1238
8922.33 1305
8923.22 1302
8924.11 1280
8925.00 1269
8925.89 1256
8926.78 1261
8927.67 1255
8928.57 1214
8929.46 1200
8930.35 1211
8931.24 1167
8932.13 1199
8933.03 1245
8933.92 1235
8934.81 1256
8935.70 1239
8936.59 1177
8937.49 1157
8938.38 1192
8939.27 1193
8940.16 1202
8941.05 1184
8941.95 1205
8942.84 1212
8943.73 1187
8944.62 1186
8945.52 1166
8946.41 1155
8947.30 1167
8948.19 1165
8949.09 1177
8949.98 1155
8950.87 1119
8951.76 1159
8952.66 1176
8953.55 1165
8954.44 1172
8955.34 1177
8956.23 1170
8957.12 1186
8958.02 1182
8958.91 1166
8959.80 1168
8960.69 1172
8961.59 1198
8962.48 1200
8963.37 1216
8964.27 1185
8965.16 1190
8966.05 1128
8966.95 1154
8967.84 1143
8968.74 1152
8969.63 1158
8970.52 1133
8971.42 1165
8972.31 1150
8973.20 1190
8974.10 1178
8974.99 1159
8975.89 1152
8976.78 1198
8977.67 1164
8978.57 1199
8979.46 1254
8980.36 1157
8981.25 1171
8982.15 1160
8983.04 1172
8983.93 1168
8984.83 1178
8985.72 1100
8986.62 1076
8987.51 1087
8988.41 1079
8989.30 1102
8990.20 1109
8991.09 1070
8991.99 1134
8992.88 1102
8993.78 1097
8994.67 1082
8995.57 1080
8996.46 1068
8997.36 1083
8998.25 1094
8999.15 1128
9000.04 1132
9000.94 1101
9001.83 1079
9002.73 1105
9003.62 1084
9004.52 1117
9005.41 1128
9006.31 1014
9007.20 1079
9008.10 1087
9009.00 1037
9009.89 1077
9010.79 1063
9011.68 1063
9012.58 1067
9013.47 1050
9014.37 1074
9015.27 1081
9016.16 1067
9017.06 1076
9017.95 1041
9018.85 1067
9019.75 1077
9020.64 1107
9021.54 1097
9022.43 1064
9023.33 1024
9024.23 1064
9025.12 1059
9026.02 1071
9026.92 1096
9027.81 1065
9028.71 1085
9029.61 1087
9030.50 1055
9031.40 1055
9032.30 1056
9033.19 1059
9034.09 1062
9034.99 1090
9035.88 1082
9036.78 1046
9037.68 1073
9038.58 1090
9039.47 1044
9040.37 1030
9041.27 1046
9042.16 1085
9043.06 1115
9043.96 1065
9044.86 1092
9045.75 1168
9046.65 1143
9047.55 1142
9048.45 1089
9049.34 1121
9050.24 1105
9051.14 1134
9052.04 1095
9052.94 1104
9053.83 1128
9054.73 1167
9055.63 1165
9056.53 1147
9057.43 1164
9058.32 1145
9059.22 1221
9060.12 1226
9061.02 1194
9061.92 1183
9062.81 1208
9063.71 1202
9064.61 1185
9065.51 1186
9066.41 1177
9067.31 1135
9068.21 1154
9069.10 1153
9070.00 1108
9070.90 1136
9071.80 1204
9072.70 1175
9073.60 1126
9074.50 1135
9075.40 1204
9076.29 1203
9077.19 1145
9078.09 1199
9078.99 1168
9079.89 1215
9080.79 1198
9081.69 1179
9082.59 1183
9083.49 1116
9084.39 1169
9085.29 1156
9086.19 1203
9087.09 1201
9087.98 1214
9088.88 1263
9089.78 1252
9090.68 1234
9091.58 1211
9092.48 1202
9093.38 1222
9094.28 1246
9095.18 1205
9096.08 1179
9096.98 1188
9097.88 1201
9098.78 1226
9099.68 1201
9100.58 1148
9101.48 1174
9102.38 1180
9103.28 1135
9104.18 1113
9105.08 1113
9105.99 1145
9106.89 1151
9107.79 1132
9108.69 1111
9109.59 1124
9110.49 1089
9111.39 1146
9112.29 1156
9113.19 1150
9114.09 1085
9114.99 1105
9115.89 1077
9116.79 1084
9117.69 1077
9118.60 1089
9119.50 1095
9120.40 1093
9121.30 1115
9122.20 1093
9123.10 1125
9124.00 1080
9124.90 1077
9125.81 1062
9126.71 1071
9127.61 1042
9128.51 1084
9129.41 1072
9130.31 1056
9131.22 1052
9132.12 1079
9133.02 1066
9133.92 1025
9134.82 1086
9135.72 1102
9136.63 1047
9137.53 1033
9138.43 1070
9139.33 1078
9140.23 1095
9141.14 1066
9142.04 1075
9142.94 1095
9143.84 1102
9144.75 1066
9145.65 1098
9146.55 1092
9147.45 1085
9148.36 1078
9149.26 1101
9150.16 1026
9151.06 1031
9151.97 1080
9152.87 1080
9153.77 1058
9154.67 1047
9155.58 1086
9156.48 1064
9157.38 1060
9158.29 1051
9159.19 1037
9160.09 1063
9161.00 1012
9161.90 1049
9162.80 1032
9163.71 1048
9164.61 1047
9165.51 1050
9166.42 1076
9167.32 1081
9168.22 1041
9169.13 1078
9170.03 1036
9170.93 1047
9171.84 1004
9172.74 1039
9173.64 988
9174.55 1029
9175.45 1046
9176.36 1052
9177.26 1079
9178.16 1063
9179.07 1075
9179.97 1083
9180.88 1068
9181.78 1022
9182.69 1018
9183.59 1055
9184.49 1070
9185.40 1091
9186.30 1058
9187.21 1023
9188.11 1032
9189.02 1099
9189.92 1103
9190.82 1096
9191.73 1085
9192.63 1124
9193.54 1082
9194.44 1104
9195.35 1145
9196.25 1147
9197.16 1107
9198.06 1172
9198.97 1172
9199.87 1197
9200.78 1164
9201.68 1160
9202.59 1153
9203.49 1117
9204.40 1100
9205.30 1094
9206.21 1107
9207.12 1118
9208.02 1091
9208.93 1118
9209.83 1112
9210.74 1075
9211.64 1117
9212.55 1113
9213.45 1106
9214.36 1084
9215.27 1063
9216.17 1116
9217.08 1107
9217.98 1124
9218.89 1120
9219.80 1113
9220.70 1108
9221.61 1099
9222.51 1055
9223.42 1084
9224.33 1106
9225.23 1033
9226.14 1034
9227.05 1053
9227.95 1067
9228.86 1051
9229.77 1101
9230.67 1072
9231.58 1067
9232.49 1062
9233.39 1089
9234.30 1030
9235.21 1038
9236.11 998
9237.02 1047
9237.93 1034
9238.83 1038
9239.74 1030
9240.65 1069
9241.55 1050
9242.46 1027
9243.37 1013
9244.28 997
9245.18 1043
9246.09 1036
9247.00 1052
9247.91 1010
9248.81 1033
9249.72 994
9250.63 1028
9251.54 1053
9252.44 1026
9253.35 987
9254.26 1032
9255.17 1056
9256.07 1019
9256.98 1003
9257.89 1008
9258.80 1011
9259.71 1079
9260.61 1012
9261.52 1021
9262.43 1046
9263.34 1014
9264.25 1043
9265.16 1008
9266.06 1011
9266.97 1058
9267.88 1075
9268.79 1040
9269.70 1015
9270.61 1098
9271.51 1053
9272.42 1041
9273.33 1044
9274.24 1068
9275.15 1079
9276.06 1096
9276.97 1067
9277.88 1060
9278.78 1064
9279.69 1081
9280.60 1054
9281.51 1063
9282.42 1054
9283.33 1071
9284.24 1065
9285.15 1071
9286.06 1100
9286.97 1033
9287.88 1074
9288.79 1081
9289.70 1080
9290.60 1087
9291.51 1085
9292.42 1059
9293.33 1092
9294.24 1099
9295.15 1081
9296.06 1036
9296.97 1073
9297.88 1098
9298.79 1115
9299.70 1129
9300.61 1128
9301.52 1133
9302.43 1126
9303.34 1157
9304.25 1170
9305.16 1194
9306.07 1145
9306.98 1164
9307.89 1200
9308.80 1198
9309.71 1169
9310.63 1222
9311.54 1243
9312.45 1190
9313.36 1179
9314.27 1145
9315.18 1162
9316.09 1174
9317.00 1110
9317.91 1137
9318.82 1142
9319.73 1125
9320.64 1163
9321.55 1166
9322.47 1154
9323.38 1118
9324.29 1137
9325.20 1117
9326.11 1137
9327.02 1137
9327.93 1135
9328.84 1093
9329.76 1086
9330.67 1093
9331.58 1092
9332.49 1075
9333.40 1103
9334.31 1142
9335.23 1176
9336.14 1154
9337.05 1148
9337.96 1138
9338.87 1156
9339.78 1183
9340.70 1216
9341.61 1162
9342.52 1202
9343.43 1122
9344.34 1121
9345.26 1086
9346.17 1102
9347.08 1125
9347.99 1122
9348.91 1097
9349.82 1089
9350.73 1094
9351.64 1095
9352.56 1094
9353.47 1101
9354.38 1054
9355.29 1103
9356.21 1096
9357.12 1094
9358.03 1070
9358.94 1063
9359.86 1080
9360.77 1095
9361.68 1084
9362.60 1035
9363.51 1034
9364.42 1050
9365.34 1059
9366.25 1044
9367.16 1046
9368.08 1066
9368.99 1071
9369.90 1076
9370.82 1071
9371.73 1036
9372.64 1045
9373.56 1055
9374.47 1051
9375.38 1084
9376.30 1090
9377.21 1077
9378.12 1082
9379.04 1115
9379.95 1086
9380.87 1149
9381.78 1091
9382.69 1096
9383.61 1093
9384.52 1116
9385.44 1141
9386.35 1086
9387.27 1129
9388.18 1166
9389.09 1130
9390.01 1170
9390.92 1167
9391.84 1142
9392.75 1153
9393.67 1194
9394.58 1204
9395.50 1205
9396.41 1197
9397.32 1185
9398.24 1164
9399.15 1183
9400.07 1210
9400.98 1194
9401.90 1181
9402.81 1198
9403.73 1228
9404.64 1187
9405.56 1181
9406.47 1157
9407.39 1167
9408.30 1163
9409.22 1162
9410.14 1174
9411.05 1126
9411.97 1150
9412.88 1163
9413.80 1184
9414.71 1163
9415.63 1190
9416.54 1204
9417.46 1213
9418.38 1218
9419.29 1224
9420.21 1249
9421.12 1243
9422.04 1243
9422.95 1186
9423.87 1208
9424.79 1171
9425.70 1238
9426.62 1210
9427.54 1196
9428.45 1191
9429.37 1173
9430.28 1174
9431.20 1171
9432.12 1193
9433.03 1214
9433.95 1210
9434.87 1268
9435.78 1261
9436.70 1241
9437.62 1248
9438.53 1255
9439.45 1255
9440.37 1206
9441.28 1264
9442.20 1253
9443.12 1241
9444.03 1215
9444.95 1282
9445.87 1331
9446.79 1333
9447.70 1336
9448.62 1402
9449.54 1444
9450.45 1481
9451.37 1594
9452.29 1595
9453.21 1589
9454.12 1577
9455.04 1599
9455.96 1576
9456.88 1538
9457.79 1537
9458.71 1478
9459.63 1421
9460.55 1389
9461.47 1270
9462.38 1301
9463.30 1257
9464.22 1260
9465.14 1221
9466.06 1191
9466.97 1207
9467.89 1171
9468.81 1202
9469.73 1172
9470.65 1164
9471.56 1201
9472.48 1223
9473.40 1226
9474.32 1239
9475.24 1259
9476.16 1207
9477.08 1246
9477.99 1275
9478.91 1339
9479.83 1292
9480.75 1309
9481.67 1336
9482.59 1358
9483.51 1268
9484.43 1297
9485.34 1300
9486.26 1241
9487.18 1282
9488.10 1246
9489.02 1220
9489.94 1235
9490.86 1216
9491.78 1177
9492.70 1203
9493.62 1152
9494.54 1174
9495.46 1169
9496.38 1118
9497.30 1115
9498.22 1143
9499.13 1132
9500.05 1179
9500.97 1188
9501.89 1207
9502.81 1159
9503.73 1103
9504.65 1134
9505.57 1139
9506.49 1143
9507.41 1119
9508.33 1157
9509.25 1140
9510.17 1129
9511.09 1130
9512.01 1122
9512.93 1148
9513.86 1182
9514.78 1181
9515.70 1168
9516.62 1164
9517.54 1176
9518.46 1146
9519.38 1170
9520.30 1159
9521.22 1131
9522.14 1145
9523.06 1171
9523.98 1172
9524.90 1171
9525.82 1205
9526.75 1230
9527.67 1266
9528.59 1261
9529.51 1269
9530.43 1281
9531.35 1306
9532.27 1301
9533.19 1286
9534.11 1314
9535.04 1324
9535.96 1311
9536.88 1282
9537.80 1281
9538.72 1226
9539.64 1236
9540.57 1225
9541.49 1247
9542.41 1235
9543.33 1229
9544.25 1212
9545.17 1141
9546.10 1150
9547.02 1118
9547.94 1131
9548.86 1133
9549.78 1159
9550.71 1159
9551.63 1132
9552.55 1144
9553.47 1146
9554.40 1169
9555.32 1159
9556.24 1181
9557.16 1162
9558.09 1100
9559.01 1156
9559.93 1240
9560.85 1256
9561.78 1212
9562.70 1178
9563.62 1203
9564.54 1197
9565.47 1193
9566.39 1184
9567.31 1162
9568.24 1159
9569.16 1188
9570.08 1165
9571.00 1164
9571.93 1173
9572.85 1134
9573.77 1130
9574.70 1111
9575.62 1126
9576.54 1152
9577.47 1192
9578.39 1155
9579.31 1133
9580.24 1104
9581.16 1131
9582.09 1139
9583.01 1125
9583.93 1098
9584.86 1111
9585.78 1125
9586.70 1138
9587.63 1153
9588.55 1174
9589.48 1131
9590.40 1130
9591.32 1126
9592.25 1144
9593.17 1170
9594.10 1146
9595.02 1161
9595.95 1130
9596.87 1141
9597.79 1197
9598.72 1150
9599.64 1140
9600.57 1142
9601.49 1210
9602.42 1159
9603.34 1169
9604.27 1203
9605.19 1214
9606.12 1207
9607.04 1225
9607.97 1229
9608.89 1211
9609.82 1188
9610.74 1217
9611.67 1249
9612.59 1252
9613.52 1220
9614.44 1245
9615.37 1227
9616.29 1237
9617.22 1255
9618.14 1252
9619.07 1222
9619.99 1281
9620.92 1250
9621.85 1254
9622.77 1304
9623.70 1292
9624.62 1316
9625.55 1279
9626.47 1303
9627.40 1343
9628.33 1353
9629.25 1350
9630.18 1353
9631.10 1369
9632.03 1408
9632.96 1369
9633.88 1408
9634.81 1480
9635.73 1470
9636.66 1469
9637.59 1506
9638.51 1516
9639.44 1548
9640.37 1551
9641.29 1578
9642.22 1627
9643.15 1636
9644.07 1691
9645.00 1752
9645.93 1742
9646.85 1849
9647.78 1859
9648.71 1843
9649.63 1892
9650.56 1875
9651.49 1867
9652.41 1802
9653.34 1768
9654.27 1707
9655.20 1645
9656.12 1650
9657.05 1615
9657.98 1594
9658.90 1537
9659.83 1515
9660.76 1498
9661.69 1515
9662.61 1505
9663.54 1484
9664.47 1520
9665.40 1523
9666.32 1474
9667.25 1501
9668.18 1546
9669.11 1541
9670.04 1539
9670.96 1535
9671.89 1487
9672.82 1483
9673.75 1485
9674.68 1431
9675.60 1434
9676.53 1410
9677.46 1389
9678.39 1403
9679.32 1429
9680.25 1445
9681.17 1428
9682.10 1439
9683.03 1462
9683.96 1399
9684.89 1409
9685.82 1402
9686.75 1442
9687.67 1453
9688.60 1464
9689.53 1492
9690.46 1431
9691.39 1485
9692.32 1498
9693.25 1456
9694.18 1423
9695.11 1442
9696.03 1443
9696.96 1409
9697.89 1425
9698.82 1421
9699.75 1423
9700.68 1417
9701.61 1414
9702.54 1407
9703.47 1380
9704.40 1396
9705.33 1386
9706.26 1362
9707.19 1397
9708.12 1391
9709.05 1386
9709.98 1418
9710.91 1417
9711.84 1392
9712.77 1420
9713.70 1368
9714.63 1380
9715.56 1388
9716.49 1423
9717.42 1391
9718.35 1400
9719.28 1417
9720.21 1360
9721.14 1374
9722.07 1394
9723.00 1355
9723.93 1400
9724.86 1461
9725.79 1463
9726.72 1436
9727.65 1436
9728.58 1437
9729.51 1407
9730.44 1422
9731.37 1464
9732.31 1444
9733.24 1455
9734.17 1433
9735.10 1482
9736.03 1422
9736.96 1465
9737.89 1529
9738.82 1502
9739.75 1486
9740.69 1470
9741.62 1533
9742.55 1542
9743.48 1509
9744.41 1520
9745.34 1544
9746.27 1536
9747.21 1542
9748.14 1559
9749.07 1583
9750.00 1531
9750.93 1568
9751.86 1535
9752.80 1539
9753.73 1576
9754.66 1562
9755.59 1555
9756.52 1546
9757.46 1570
9758.39 1597
9759.32 1602
9760.25 1592
9761.18 1609
9762.12 1614
9763.05 1611
9763.98 1596
9764.91 1623
9765.85 1651
9766.78 1735
9767.71 1710
9768.64 1698
9769.58 1669
9770.51 1635
9771.44 1655
9772.37 1708
9773.31 1729
9774.24 1694
9775.17 1729
9776.11 1798
9777.04 1794
9777.97 1862
9778.91 1887
9779.84 1938
9780.77 2018
9781.71 1980
9782.64 2019
9783.57 2046
9784.51 2125
9785.44 2116
9786.37 2097
9787.31 2103
9788.24 2115
9789.17 1998
9790.11 1989
9791.04 1959
9791.97 1938
9792.91 1928
9793.84 2006
9794.77 2014
9795.71 2056
9796.64 2072
9797.58 2087
9798.51 2106
9799.44 2062
9800.38 2052
9801.31 2010
9802.25 1960
9803.18 1919
9804.12 1778
9805.05 1795
9805.98 1732
9806.92 1658
9807.85 1602
9808.79 1566
9809.72 1543
9810.66 1510
9811.59 1557
9812.53 1514
9813.46 1533
9814.40 1536
9815.33 1497
9816.27 1495
9817.20 1470
9818.14 1443
9819.07 1469
9820.01 1427
9820.94 1457
9821.88 1453
9822.81 1442
9823.75 1412
9824.68 1418
9825.62 1397
9826.55 1433
9827.49 1366
9828.42 1345
9829.36 1387
9830.29 1379
9831.23 1320
9832.17 1328
9833.10 1378
9834.04 1408
9834.97 1401
9835.91 1368
9836.84 1362
9837.78 1399
9838.72 1424
9839.65 1377
9840.59 1394
9841.52 1450
9842.46 1394
9843.40 1388
9844.33 1369
9845.27 1350
9846.20 1339
9847.14 1432
9848.08 1445
9849.01 1349
9849.95 1406
9850.89 1414
9851.82 1408
9852.76 1371
9853.70 1378
9854.63 1399
9855.57 1418
9856.51 1425
9857.44 1444
9858.38 1409
9859.32 1439
9860.25 1454
9861.19 1434
9862.13 1368
9863.07 1381
9864.00 1421
9864.94 1414
9865.88 1405
9866.81 1416
9867.75 1474
9868.69 1475
9869.63 1509
9870.56 1493
9871.50 1466
9872.44 1459
9873.38 1465
9874.31 1564
9875.25 1512
9876.19 1481
9877.13 1486
9878.07 1508
9879.00 1502
9879.94 1479
9880.88 1459
9881.82 1498
9882.75 1458
9883.69 1466
9884.63 1543
9885.57 1522
9886.51 1533
9887.45 1512
9888.38 1519
9889.32 1446
9890.26 1458
9891.20 1453
9892.14 1471
9893.08 1551
9894.01 1468
9894.95 1460
9895.89 1471
9896.83 1499
9897.77 1508
9898.71 1522
9899.65 1561
9900.59 1514
9901.52 1540
9902.46 1599
9903.40 1588
9904.34 1545
9905.28 1510
9906.22 1576
9907.16 1573
9908.10 1525
9909.04 1554
9909.98 1592
9910.92 1587
9911.86 1624
9912.80 1644
9913.73 1598
9914.67 1629
9915.61 1717
9916.55 1727
9917.49 1765
9918.43 1860
9919.37 1960
9920.31 1999
9921.25 2164
9922.19 2281
9923.13 2302
9924.07 2409
9925.01 2552
9925.95 2599
9926.89 2597
9927.83 2595
9928.77 2534
9929.71 2460
9930.65 2367
9931.59 2275
9932.53 2131
9933.47 2083
9934.41 1987
9935.36 1878
9936.30 1798
9937.24 1790
9938.18 1766
9939.12 1696
9940.06 1639
9941.00 1625
9941.94 1654
9942.88 1650
9943.82 1600
9944.76 1588
9945.70 1582
9946.64 1630
9947.59 1620
9948.53 1651
9949.47 1644
9950.41 1697
9951.35 1705
9952.29 1680
9953.23 1685
9954.17 1731
9955.12 1738
9956.06 1666
9957.00 1695
9957.94 1661
9958.88 1676
9959.82 1632
9960.77 1631
9961.71 1616
9962.65 1600
9963.59 1592
9964.53 1580
9965.48 1661
9966.42 1576
9967.36 1597
9968.30 1550
9969.24 1549
9970.19 1532
9971.13 1479
9972.07 1473
9973.01 1486
9973.95 1469
9974.90 1479
9975.84 1452
9976.78 1470
9977.72 1404
9978.67 1491
9979.61 1409
9980.55 1388
9981.50 1365
9982.44 1385
9983.38 1388
9984.32 1357
9985.27 1375
9986.21 1367
9987.15 1376
9988.10 1337
9989.04 1346
9989.98 1347
9990.92 1331
9991.87 1318
9992.81 1358
9993.75 1309
9994.70 1314
9995.64 1278
9996.58 1319
9997.53 1345
9998.47 1291
9999.41 1363
10000.36 1317
10001.30 1317
10002.25 1292
10003.19 1256
10004.13 1289
10005.08 1320
10006.02 1304
10006.96 1314
10007.91 1265
10008.85 1272
10009.80 1282
10010.74 1250
10011.68 1258
10012.63 1259
10013.57 1264
10014.52 1222
10015.46 1254
10016.41 1225
10017.35 1253
10018.29 1262
10019.24 1253
10020.18 1236
10021.13 1253
10022.07 1261
10023.02 1194
10023.96 1241
10024.91 1234
10025.85 1254
10026.80 1262
10027.74 1260
10028.69 1268
10029.63 1225
10030.58 1232
10031.52 1228
10032.47 1217
10033.41 1243
10034.36 1261
10035.30 1204
10036.25 1165
10037.19 1153
10038.14 1196
10039.08 1199
10040.03 1179
10040.97 1134
10041.92 1158
10042.87 1163
10043.81 1201
10044.76 1144
10045.70 1156
10046.65 1125
10047.59 1158
10048.54 1168
10049.49 1169
10050.43 1156
10051.38 1165
10052.32 1138
10053.27 1155
10054.22 1175
10055.16 1148
10056.11 1160
10057.05 1152
10058.00 1126
10058.95 1159
10059.89 1166
10060.84 1195
10061.79 1138
10062.73 1134
10063.68 1116
10064.63 1118
10065.57 1077
10066.52 1119
10067.47 1117
10068.41 1133
10069.36 1142
10070.31 1166
10071.25 1178
10072.20 1156
10073.15 1140
10074.10 1121
10075.04 1101
10075.99 1126
10076.94 1104
10077.88 1145
10078.83 1151
10079.78 1062
10080.73 1078
10081.67 1101
10082.62 1091
10083.57 1092
10084.52 1111
10085.46 1122
10086.41 1092
10087.36 1060
10088.31 1128
10089.25 1088
10090.20 1053
10091.15 1102
10092.10 1054
10093.05 1089
10093.99 1095
10094.94 1050
10095.89 1102
10096.84 1082
10097.79 1070
10098.73 1091
10099.68 1063
10100.63 1042
10101.58 1105
10102.53 1089
10103.48 1082
10104.42 1065
10105.37 1075
10106.32 1048
10107.27 1022
10108.22 1056
10109.17 1021
10110.12 1035
10111.06 1035
10112.01 1037
10112.96 1024
10113.91 1001
10114.86 1025
10115.81 1046
10116.76 1038
10117.71 1025
10118.66 1026
10119.61 1050
10120.56 1096
10121.50 1038
10122.45 1036
10123.40 1078
10124.35 1093
10125.30 1032
10126.25 1028
10127.20 1056
10128.15 1075
10129.10 1042
10130.05 1061
10131.00 1061
10131.95 1093
10132.90 1087
10133.85 1107
10134.80 1098
10135.75 1095
10136.70 1076
10137.65 1034
10138.60 1087
10139.55 1066
10140.50 1065
10141.45 1089
10142.40 1083
10143.35 1135
10144.30 1070
10145.25 1073
10146.20 1096
10147.15 1092
10148.10 1109
10149.05 1091
10150.00 1128
10150.95 1137
10151.90 1169
10152.86 1116
10153.81 1097
10154.76 1114
10155.71 1138
10156.66 1173
10157.61 1150
10158.56 1153
10159.51 1116
10160.46 1133
10161.41 1156
10162.37 1186
10163.32 1142
10164.27 1169
10165.22 1210
10166.17 1216
10167.12 1174
10168.07 1160
10169.03 1177
10169.98 1205
10170.93 1255
10171.88 1233
10172.83 1193
10173.78 1230
10174.74 1249
10175.69 1241
10176.64 1260
10177.59 1285
10178.54 1289
10179.49 1266
10180.45 1337
10181.40 1326
10182.35 1355
10183.30 1340
10184.26 1338
10185.21 1362
10186.16 1386
10187.11 1343
10188.06 1415
10189.02 1416
10189.97 1372
10190.92 1364
10191.87 1417
10192.83 1401
10193.78 1410
10194.73 1426
10195.69 1467
10196.64 1511
10197.59 1514
10198.54 1490
10199.50 1508
10200.45 1526
10201.40 1577
10202.36 1662
10203.31 1655
10204.26 1672
10205.22 1697
10206.17 1765
10207.12 1698
10208.08 1694
10209.03 1705
10209.98 1649
10210.94 1597
10211.89 1537
10212.84 1528
10213.80 1509
10214.75 1502
10215.70 1512
10216.66 1504
10217.61 1491
10218.56 1463
10219.52 1395
10220.47 1388
10221.43 1421
10222.38 1408
10223.33 1386
10224.29 1299
10225.24 1294
10226.20 1349
10227.15 1369
10228.11 1380
10229.06 1341
10230.01 1295
10230.97 1336
10231.92 1371
10232.88 1346
10233.83 1292
10234.79 1367
10235.74 1365
10236.70 1340
10237.65 1323
10238.60 1292
10239.56 1337
10240.51 1312
10241.47 1293
10242.42 1247
10243.38 1258
10244.33 1239
10245.29 1199
10246.24 1246
10247.20 1235
10248.15 1233
10249.11 1201
10250.07 1220
10251.02 1176
10251.98 1191
10252.93 1186
10253.89 1210
10254.84 1202
10255.80 1203
10256.75 1211
10257.71 1174
10258.67 1226
10259.62 1241
10260.58 1197
10261.53 1199
10262.49 1211
10263.44 1273
10264.40 1260
10265.36 1231
10266.31 1226
10267.27 1254
10268.22 1225
10269.18 1231
10270.14 1228
10271.09 1204
10272.05 1176
10273.01 1188
10273.96 1167
10274.92 1121
10275.87 1116
10276.83 1071
10277.79 1062
10278.74 1120
10279.70 1165
10280.66 1103
10281.61 1071
10282.57 1101
10283.53 1120
10284.49 1108
10285.44 1107
10286.40 1157
10287.36 1126
10288.31 1125
10289.27 1118
10290.23 1117
10291.18 1112
10292.14 1136
10293.10 1134
10294.06 1136
10295.01 1171
10295.97 1154
10296.93 1114
10297.89 1103
10298.84 1112
10299.80 1084
10300.76 1075
10301.72 1043
10302.67 1072
10303.63 1079
10304.59 1088
10305.55 1046
10306.51 1043
10307.46 1037
10308.42 1033
10309.38 1022
10310.34 1013
10311.30 1070
10312.25 1055
10313.21 1004
10314.17 1028
10315.13 1023
10316.09 1021
10317.05 1016
10318.00 1020
10318.96 1011
10319.92 1003
10320.88 981
10321.84 982
10322.80 985
10323.76 1010
10324.71 1010
10325.67 1016
10326.63 1002
10327.59 990
10328.55 986
10329.51 1027
10330.47 1024
10331.43 960
10332.39 1008
10333.35 995
10334.30 1014
10335.26 1013
10336.22 984
10337.18 1012
10338.14 983
10339.10 995
10340.06 1019
10341.02 1041
10341.98 1041
10342.94 1000
10343.90 1045
10344.86 1025
10345.82 1024
10346.78 993
10347.74 1056
10348.70 1070
10349.66 1049
10350.62 1054
10351.58 1020
10352.54 1027
10353.50 1028
10354.46 1046
10355.42 1027
10356.38 1003
10357.34 984
10358.30 1028
10359.26 1039
10360.22 1000
10361.18 993
10362.14 995
10363.10 992
10364.06 1052
10365.02 994
10365.98 999
10366.94 981
10367.90 1008
10368.87 1055
10369.83 1027
10370.79 1003
10371.75 1002
10372.71 1010
10373.67 1001
10374.63 1021
10375.59 976
10376.55 1005
10377.51 1011
10378.48 1012
10379.44 996
10380.40 1022
10381.36 996
10382.32 996
10383.28 1026
10384.24 992
10385.21 1022
10386.17 1040
10387.13 1043
10388.09 1044
10389.05 993
10390.01 996
10390.98 995
10391.94 1043
10392.90 1053
10393.86 1034
10394.82 1028
10395.79 1064
10396.75 1048
10397.71 1073
10398.67 1084
10399.63 1055
10400.60 1033
10401.56 1084
10402.52 1042
10403.48 1050
10404.45 1069
10405.41 1153
10406.37 1103
10407.33 1093
10408.30 1133
10409.26 1095
10410.22 1180
10411.18 1236
10412.15 1229
10413.11 1222
10414.07 1261
10415.04 1307
10416.00 1304
10416.96 1367
10417.93 1420
10418.89 1424
10419.85 1464
10420.81 1428
10421.78 1451
10422.74 1433
10423.70 1342
10424.67 1322
10425.63 1323
10426.59 1259
10427.56 1231
10428.52 1212
10429.49 1208
10430.45 1184
10431.41 1143
10432.38 1118
10433.34 1080
10434.30 1067
10435.27 1058
10436.23 1035
10437.20 998
10438.16 997
10439.12 1002
10440.09 954
10441.05 976
10442.02 1002
10442.98 973
10443.94 956
10444.91 1011
10445.87 962
10446.84 979
10447.80 968
10448.77 959
10449.73 915
10450.70 914
10451.66 946
10452.63 967
10453.59 985
10454.55 954
10455.52 946
10456.48 923
10457.45 950
10458.41 950
10459.38 929
10460.34 970
10461.31 966
10462.27 996
10463.24 949
10464.20 920
10465.17 928
10466.14 936
10467.10 934
10468.07 943
10469.03 953
10470.00 932
10470.96 937
10471.93 905
10472.89 893
10473.86 923
10474.82 932
10475.79 952
10476.76 950
10477.72 935
10478.69 966
10479.65 933
10480.62 959
10481.59 929
10482.55 947
10483.52 972
10484.48 972
10485.45 953
10486.42 950
10487.38 980
10488.35 967
10489.32 920
10490.28 946
10491.25 940
10492.21 931
10493.18 930
10494.15 953
10495.11 977
10496.08 953
10497.05 905
10498.01 940
10498.98 932
10499.95 985
10500.92 974
10501.88 947
10502.85 956
10503.82 995
10504.78 948
10505.75 948
10506.72 958
10507.68 944
10508.65 965
10509.62 979
10510.59 933
10511.55 942
10512.52 937
10513.49 963
10514.46 981
10515.42 935
10516.39 938
10517.36 950
10518.33 968
10519.29 950
10520.26 944
10521.23 941
10522.20 952
10523.17 930
10524.13 985
10525.10 944
10526.07 927
10527.04 950
10528.01 928
10528.97 926
10529.94 930
10530.91 925
10531.88 941
10532.85 923
10533.82 999
10534.78 956
10535.75 965
10536.72 984
10537.69 949
10538.66 946
10539.63 967
10540.60 920
10541.56 997
10542.53 954
10543.50 977
10544.47 940
10545.44 957
10546.41 949
10547.38 949
10548.35 992
10549.32 1026
10550.29 985
10551.25 983
10552.22 965
10553.19 1026
10554.16 1028
10555.13 978
10556.10 1036
10557.07 1064
10558.04 1053
10559.01 1055
10559.98 1100
10560.95 1053
10561.92 1042
10562.89 1043
10563.86 1091
10564.83 1033
10565.80 1002
10566.77 1040
10567.74 1010
10568.71 976
10569.68 1034
10570.65 989
10571.62 978
10572.59 948
10573.56 956
10574.53 968
10575.50 970
10576.47 969
10577.44 994
10578.41 994
10579.38 976
10580.35 964
10581.32 983
10582.29 959
10583.26 1008
10584.23 957
10585.21 943
10586.18 978
10587.15 979
10588.12 934
10589.09 970
10590.06 992
10591.03 988
10592.00 937
10592.97 1011
10593.94 959
10594.92 921
10595.89 947
10596.86 956
10597.83 971
10598.80 952
10599.77 969
10600.74 945
10601.71 958
10602.69 968
10603.66 972
10604.63 945
10605.60 933
10606.57 969
10607.54 961
10608.52 920
10609.49 934
10610.46 977
10611.43 961
10612.40 963
10613.38 1013
10614.35 997
10615.32 993
10616.29 1011
10617.27 1009
10618.24 1039
10619.21 1003
10620.18 994
10621.15 997
10622.13 1051
10623.10 1037
10624.07 1036
10625.04 1056
10626.02 1054
10626.99 1072
10627.96 1064
10628.94 1032
10629.91 1077
10630.88 1084
10631.85 1070
10632.83 1108
10633.80 1116
10634.77 1110
10635.75 1130
10636.72 1173
10637.69 1173
10638.67 1220
10639.64 1159
10640.61 1165
10641.59 1164
10642.56 1157
10643.53 1130
10644.51 1111
10645.48 1093
10646.45 1096
10647.43 1066
10648.40 1012
10649.37 987
10650.35 1021
10651.32 1026
10652.30 964
10653.27 1019
10654.24 973
10655.22 984
10656.19 964
10657.16 931
10658.14 957
10659.11 973
10660.09 965
10661.06 939
10662.04 964
10663.01 925
10663.98 939
10664.96 945
10665.93 948
10666.91 966
10667.88 935
10668.86 979
10669.83 940
10670.81 978
10671.78 962
10672.76 979
10673.73 949
10674.71 956
10675.68 957
10676.66 950
10677.63 956
10678.61 974
10679.58 964
10680.56 975
10681.53 922
10682.51 955
10683.48 945
10684.46 956
10685.43 955
10686.41 942
10687.38 952
10688.36 943
10689.33 934
10690.31 952
10691.28 941
10692.26 903
10693.24 961
10694.21 949
10695.19 945
10696.16 921
10697.14 936
10698.12 937
10699.09 902
10700.07 952
10701.04 941
10702.02 927
10703.00 914
10703.97 938
10704.95 914
10705.92 886
10706.90 941
10707.88 969
10708.85 949
10709.83 917
10710.81 909
10711.78 915
10712.76 875
10713.74 954
10714.71 928
10715.69 969
10716.67 950
10717.64 945
10718.62 926
10719.60 969
10720.57 946
10721.55 918
10722.53 944
10723.50 971
10724.48 944
10725.46 925
10726.44 970
10727.41 977
10728.39 946
10729.37 990
10730.35 960
10731.32 948
10732.30 962
10733.28 1011
10734.26 999
10735.23 1045
10736.21 1003
10737.19 982
10738.17 994
10739.14 980
10740.12 956
10741.10 954
10742.08 981
10743.06 970
10744.03 954
10745.01 975
10745.99 958
10746.97 974
10747.95 969
10748.92 971
10749.90 962
10750.88 977
10751.86 934
10752.84 902
10753.82 965
10754.79 977
10755.77 954
10756.75 927
10757.73 937
10758.71 950
10759.69 965
10760.67 979
10761.65 943
10762.62 974
10763.60 993
10764.58 974
10765.56 987
10766.54 952
10767.52 940
10768.50 1000
10769.48 967
10770.46 1023
10771.44 997
10772.42 986
10773.39 1002
10774.37 1026
10775.35 1017
10776.33 1007
10777.31 1021
10778.29 1008
10779.27 1001
10780.25 967
10781.23 1036
10782.21 1002
10783.19 991
10784.17 951
10785.15 941
10786.13 992
10787.11 1004
10788.09 986
10789.07 986
10790.05 962
10791.03 1014
10792.01 980
10792.99 972
10793.97 963
10794.95 954
10795.93 1001
10796.91 992
10797.89 1026
10798.87 991
10799.85 974
10800.83 973
10801.82 994
10802.80 1007
10803.78 1021
10804.76 950
10805.74 982
10806.72 1004
10807.70 993
10808.68 954
10809.66 969
10810.64 1014
10811.62 996
10812.61 1021
10813.59 988
10814.57 996
10815.55 986
10816.53 1000
10817.51 994
10818.49 997
10819.47 1006
10820.46 1005
10821.44 992
10822.42 980
10823.40 1017
10824.38 995
10825.36 1054
10826.35 1018
10827.33 1016
10828.31 978
10829.29 1008
10830.27 1017
10831.25 990
10832.24 1039
10833.22 1055
10834.20 1050
10835.18 1044
10836.17 1076
10837.15 1092
10838.13 1042
10839.11 1064
10840.09 1078
10841.08 1079
10842.06 1067
10843.04 1100
10844.02 1092
10845.01 1087
10845.99 1057
10846.97 1021
10847.96 1078
10848.94 1096
10849.92 1063
10850.90 1079
10851.89 1127
10852.87 1124
10853.85 1118
10854.84 1082
10855.82 1142
10856.80 1131
10857.78 1109
10858.77 1149
10859.75 1125
10860.73 1138
10861.72 1158
10862.70 1183
10863.68 1170
10864.67 1153
10865.65 1142
10866.64 1164
10867.62 1176
10868.60 1220
10869.59 1216
10870.57 1156
10871.55 1179
10872.54 1208
10873.52 1255
10874.51 1262
10875.49 1302
10876.47 1295
10877.46 1261
10878.44 1306
10879.43 1308
10880.41 1270
10881.39 1308
10882.38 1346
10883.36 1347
10884.35 1377
10885.33 1360
10886.32 1353
10887.30 1335
10888.29 1391
10889.27 1376
10890.25 1381
10891.24 1448
10892.22 1449
10893.21 1467
10894.19 1423
10895.18 1433
10896.16 1497
10897.15 1491
10898.13 1509
10899.12 1529
10900.10 1549
10901.09 1532
10902.07 1514
10903.06 1552
10904.04 1534
10905.03 1525
10906.01 1584
10907.00 1537
10907.99 1531
10908.97 1570
10909.96 1552
10910.94 1526
10911.93 1543
10912.91 1543
10913.90 1554
10914.88 1560
10915.87 1566
10916.86 1585
10917.84 1641
10918.83 1590
10919.81 1619
10920.80 1594
10921.79 1568
10922.77 1625
10923.76 1599
10924.74 1612
10925.73 1572
10926.72 1589
10927.70 1709
10928.69 1676
10929.68 1669
10930.66 1664
10931.65 1693
10932.64 1703
10933.62 1728
10934.61 1741
10935.60 1752
10936.58 1754
10937.57 1806
10938.56 1813
10939.54 1855
10940.53 1894
10941.52 1825
10942.50 1904
10943.49 1961
10944.48 1924
10945.47 1889
10946.45 1962
10947.44 2066
10948.43 2111
10949.41 2107
10950.40 2111
10951.39 2254
10952.38 2271
10953.36 2281
10954.35 2311
10955.34 2412
10956.33 2411
10957.31 2410
10958.30 2466
10959.29 2436
10960.28 2359
10961.27 2313
10962.25 2352
10963.24 2305
10964.23 2274
10965.22 2260
10966.21 2227
10967.19 2221
10968.18 2153
10969.17 2096
10970.16 2099
10971.15 2122
10972.13 2110
10973.12 2083
10974.11 2038
10975.10 2037
10976.09 2075
10977.08 2126
10978.07 2129
10979.05 2095
10980.04 2112
10981.03 2140
10982.02 2105
10983.01 2185
10984.00 2171
10984.99 2221
10985.98 2258
10986.96 2312
10987.95 2362
10988.94 2375
10989.93 2468
10990.92 2472
10991.91 2610
10992.90 2697
10993.89 2758
10994.88 2805
10995.87 2941
10996.86 2992
10997.85 2967
10998.84 2973
10999.83 2979
11000.82 3031
11001.81 2970
11002.79 2872
11003.78 2841
11004.77 2689
11005.76 2672
11006.75 2506
11007.74 2447
11008.73 2324
11009.72 2235
11010.71 2230
11011.70 2091
11012.69 2020
11013.68 1980
11014.67 1961
11015.67 1901
11016.66 1881
11017.65 1873
11018.64 1809
11019.63 1811
11020.62 1829
11021.61 1770
11022.60 1710
11023.59 1709
11024.58 1672
11025.57 1721
11026.56 1663
11027.55 1659
11028.54 1673
11029.53 1670
11030.52 1648
11031.52 1644
11032.51 1627
11033.50 1645
11034.49 1625
11035.48 1584
11036.47 1586
11037.46 1624
11038.45 1555
11039.45 1586
11040.44 1524
11041.43 1482
11042.42 1493
11043.41 1488
11044.40 1498
11045.39 1492
11046.39 1496
11047.38 1452
11048.37 1453
11049.36 1444
11050.35 1451
11051.35 1481
11052.34 1475
11053.33 1420
11054.32 1462
11055.31 1475
11056.31 1472
11057.30 1405
11058.29 1448
11059.28 1478
11060.27 1472
11061.27 1453
11062.26 1481
11063.25 1447
11064.24 1484
11065.24 1476
11066.23 1439
11067.22 1505
11068.21 1462
11069.21 1492
11070.20 1514
11071.19 1482
11072.19 1496
11073.18 1496
11074.17 1503
11075.16 1506
11076.16 1443
11077.15 1467
11078.14 1476
11079.14 1497
11080.13 1519
11081.12 1457
11082.12 1508
11083.11 1553
11084.10 1507
11085.10 1503
11086.09 1480
11087.08 1487
11088.08 1485
11089.07 1496
11090.06 1471
11091.06 1449
11092.05 1426
11093.04 1471
11094.04 1443
11095.03 1466
11096.03 1432
11097.02 1460
11098.01 1456
11099.01 1513
11100.00 1490
11101.00 1466
11101.99 1490
11102.98 1463
11103.98 1493
11104.97 1414
11105.97 1450
11106.96 1475
11107.96 1452
11108.95 1461
11109.95 1449
11110.94 1449
11111.93 1455
11112.93 1490
11113.92 1500
11114.92 1452
11115.91 1495
11116.91 1529
11117.90 1541
11118.90 1488
11119.89 1515
11120.89 1575
11121.88 1546
11122.88 1566
11123.87 1612
11124.87 1584
11125.86 1568
11126.86 1655
11127.85 1605
11128.85 1592
11129.84 1580
11130.84 1571
11131.84 1545
11132.83 1520
11133.83 1525
11134.82 1486
11135.82 1535
11136.81 1506
11137.81 1517
11138.81 1500
11139.80 1503
11140.80 1485
11141.79 1462
11142.79 1417
11143.79 1430
11144.78 1409
11145.78 1424
11146.77 1451
11147.77 1446
11148.77 1453
11149.76 1377
11150.76 1381
11151.75 1385
11152.75 1364
11153.75 1358
11154.74 1393
11155.74 1373
11156.74 1367
11157.73 1351
11158.73 1394
11159.73 1356
11160.72 1357
11161.72 1348
11162.72 1356
11163.71 1363
11164.71 1349
11165.71 1326
11166.71 1304
11167.70 1363
11168.70 1346
11169.70 1382
11170.69 1395
11171.69 1354
11172.69 1347
11173.69 1383
11174.68 1364
11175.68 1345
11176.68 1401
11177.68 1358
11178.67 1357
11179.67 1352
11180.67 1370
11181.67 1346
11182.66 1390
11183.66 1406
11184.66 1417
11185.66 1360
11186.66 1408
11187.65 1413
11188.65 1461
11189.65 1430
11190.65 1402
11191.65 1438
11192.64 1385
11193.64 1425
11194.64 1390
11195.64 1433
11196.64 1427
11197.64 1452
11198.63 1424
11199.63 1409
11200.63 1435
11201.63 1396
11202.63 1408
11203.63 1473
11204.63 1466
11205.63 1443
11206.62 1390
11207.62 1404
11208.62 1436
11209.62 1392
11210.62 1440
11211.62 1424
11212.62 1426
11213.62 1394
11214.62 1342
11215.62 1393
11216.61 1403
11217.61 1342
11218.61 1328
11219.61 1305
11220.61 1304
11221.61 1353
11222.61 1342
11223.61 1309
11224.61 1286
11225.61 1332
11226.61 1310
11227.61 1283
11228.61 1297
11229.61 1322
11230.61 1371
11231.61 1374
11232.61 1362
11233.61 1335
11234.61 1329
11235.61 1313
11236.61 1278
11237.61 1282
11238.61 1303
11239.61 1296
11240.61 1345
11241.61 1292
11242.61 1292
11243.61 1298
11244.61 1304
11245.61 1284
11246.61 1293
11247.61 1319
11248.62 1336
11249.62 1319
11250.62 1278
11251.62 1321
11252.62 1278
11253.62 1317
11254.62 1315
11255.62 1327
11256.62 1327
11257.62 1339
11258.62 1326
11259.63 1299
11260.63 1333
11261.63 1328
11262.63 1354
11263.63 1327
11264.63 1337
11265.63 1346
11266.64 1356
11267.64 1335
11268.64 1336
11269.64 1379
11270.64 1370
11271.64 1414
11272.65 1418
11273.65 1395
11274.65 1463
11275.65 1477
11276.65 1450
11277.65 1435
11278.66 1426
11279.66 1435
11280.66 1460
11281.66 1468
11282.67 1449
11283.67 1413
11284.67 1397
11285.67 1401
11286.67 1382
11287.68 1405
11288.68 1373
11289.68 1389
11290.68 1374
11291.69 1370
11292.69 1442
11293.69 1419
11294.70 1391
11295.70 1380
11296.70 1333
11297.70 1325
11298.71 1385
11299.71 1376
11300.71 1374
11301.72 1386
11302.72 1431
11303.72 1428
11304.72 1370
11305.73 1424
11306.73 1486
11307.73 1449
11308.74 1501
11309.74 1526
11310.74 1496
11311.75 1507
11312.75 1505
11313.76 1500
11314.76 1475
11315.76 1490
11316.77 1471
11317.77 1511
11318.77 1479
11319.78 1454
11320.78 1411
11321.79 1434
11322.79 1464
11323.79 1417
11324.80 1420
11325.80 1430
11326.81 1433
11327.81 1410
11328.81 1408
11329.82 1402
11330.82 1418
11331.83 1437
11332.83 1463
11333.84 1429
11334.84 1436
11335.85 1455
11336.85 1473
11337.85 1499
11338.86 1501
11339.86 1457
11340.87 1490
11341.87 1471
11342.88 1478
11343.88 1445
11344.89 1458
11345.89 1410
11346.90 1405
11347.90 1419
11348.91 1430
11349.91 1428
11350.92 1430
11351.92 1414
11352.93 1451
11353.94 1407
11354.94 1397
11355.95 1377
11356.95 1394
11357.96 1361
11358.96 1382
11359.97 1399
11360.97 1383
11361.98 1365
11362.99 1363
11363.99 1380
11365.00 1395
11366.00 1359
11367.01 1334
11368.02 1313
11369.02 1352
11370.03 1367
11371.03 1387
11372.04 1337
11373.05 1336
11374.05 1307
11375.06 1358
11376.06 1305
11377.07 1330
11378.08 1311
11379.08 1382
11380.09 1334
11381.10 1363
11382.10 1368
11383.11 1375
11384.12 1372
11385.12 1336
11386.13 1399
11387.14 1402
11388.14 1372
11389.15 1379
11390.16 1372
11391.17 1382
11392.17 1413
11393.18 1402
11394.19 1425
11395.19 1402
11396.20 1390
11397.21 1370
11398.22 1402
11399.22 1445
11400.23 1419
11401.24 1405
11402.25 1471
11403.25 1448
11404.26 1449
11405.27 1442
11406.28 1455
11407.28 1424
11408.29 1464
11409.30 1471
11410.31 1437
11411.31 1453
11412.32 1465
11413.33 1443
11414.34 1449
11415.35 1513
11416.35 1523
11417.36 1454
11418.37 1528
11419.38 1529
11420.39 1568
11421.40 1545
11422.40 1578
11423.41 1568
11424.42 1605
11425.43 1598
11426.44 1587
11427.45 1612
11428.46 1611
11429.46 1572
11430.47 1657
11431.48 1624
11432.49 1624
11433.50 1638
11434.51 1686
11435.52 1666
11436.53 1651
11437.54 1648
11438.54 1626
11439.55 1669
11440.56 1697
11441.57 1674
11442.58 1707
11443.59 1733
11444.60 1734
11445.61 1754
11446.62 1792
11447.63 1732
11448.64 1755
11449.65 1766
11450.66 1803
11451.67 1731
11452.68 1743
11453.69 1848
11454.70 1810
11455.71 1801
11456.72 1837
11457.73 1855
11458.74 1872
11459.75 1907
11460.76 1878
11461.77 1872
11462.78 1904
11463.79 1917
11464.80 1871
11465.81 1885
11466.82 1912
11467.83 1949
11468.84 1893
11469.85 1925
11470.86 1917
11471.87 1912
11472.88 2009
11473.89 1976
11474.90 2022
11475.91 1961
11476.92 1972
11477.93 1976
11478.95 1983
11479.96 1965
11480.97 1964
11481.98 2001
11482.99 2026
11484.00 2057
11485.01 2050
11486.02 2036
11487.03 2061
11488.05 2101
11489.06 2074
11490.07 2098
11491.08 2086
11492.09 2113
11493.10 2099
11494.11 2110
11495.13 2118
11496.14 2117
11497.15 2144
11498.16 2157
11499.17 2151
11500.18 2195
11501.20 2209
11502.21 2168
11503.22 2223
11504.23 2299
11505.24 2263
11506.26 2251
11507.27 2253
11508.28 2307
11509.29 2317
11510.30 2298
11511.32 2371
11512.33 2392
11513.34 2422
11514.35 2389
11515.37 2417
11516.38 2461
11517.39 2521
11518.40 2505
11519.42 2474
11520.43 2491
11521.44 2639
11522.45 2583
11523.47 2535
11524.48 2583
11525.49 2639
11526.51 2661
11527.52 2748
11528.53 2708
11529.55 2731
11530.56 2775
11531.57 2864
11532.59 2800
11533.60 2864
11534.61 2915
11535.63 2882
11536.64 2940
11537.65 3027
11538.67 3060
11539.68 3093
11540.69 3106
11541.71 3127
11542.72 3194
11543.73 3277
11544.75 3265
11545.76 3321
11546.78 3432
11547.79 3496
11548.80 3531
11549.82 3503
11550.83 3575
11551.85 3661
11552.86 3709
11553.87 3766
11554.89 3874
11555.90 3885
11556.92 3984
11557.93 4120
11558.95 3995
11559.96 4110
11560.97 4237
11561.99 4374
11563.00 4419
11564.02 4412
11565.03 4518
11566.05 4635
11567.06 4716
11568.08 4773
11569.09 4934
11570.11 5071
11571.12 5345
11572.14 5454
11573.15 5667
11574.17 5796
11575.18 5948
11576.20 6125
11577.21 6263
11578.23 6492
11579.24 6735
11580.26 6979
11581.27 7220
11582.29 7515
11583.30 7844
11584.32 8021
11585.33 8487
11586.35 8851
11587.37 9357
11588.38 9840
11589.40 10305
11590.41 10747
11591.43 11301
11592.44 11742
11593.46 12252
11594.48 12763
11595.49 13191
11596.51 13466
11597.52 13669
11598.54 13717
11599.56 13692
11600.57 13534
11601.59 13257
11602.61 12851
11603.62 12219
11604.64 11636
11605.66 10977
11606.67 10188
11607.69 9517
11608.70 8982
11609.72 8332
11610.74 7815
11611.75 7291
11612.77 6791
11613.79 6440
11614.81 6206
11615.82 5905
11616.84 5652
11617.86 5401
11618.87 5291
11619.89 5130
11620.91 4976
11621.92 4722
11622.94 4619
11623.96 4486
11624.98 4422
11625.99 4336
11627.01 4199
11628.03 4137
11629.05 4051
11630.06 3949
11631.08 3907
11632.10 3878
11633.12 3776
11634.13 3733
11635.15 3705
11636.17 3631
11637.19 3663
11638.20 3558
11639.22 3570
11640.24 3437
11641.26 3453
11642.28 3274
11643.29 3224
11644.31 3245
11645.33 3188
11646.35 3108
11647.37 3136
11648.39 3124
11649.40 3026
11650.42 3016
11651.44 2999
11652.46 2980
11653.48 3022
11654.50 2975
11655.51 3019
11656.53 3050
11657.55 3000
11658.57 3059
11659.59 3066
11660.61 3035
11661.63 3088
11662.65 3101
11663.67 3095
11664.68 3141
11665.70 3086
11666.72 3218
11667.74 3233
11668.76 3284
11669.78 3253
11670.80 3343
11671.82 3422
11672.84 3491
11673.86 3449
11674.88 3388
11675.90 3417
11676.92 3422
11677.94 3452
11678.96 3451
11679.98 3520
11680.99 3496
11682.01 3516
11683.03 3504
11684.05 3457
11685.07 3440
11686.09 3417
11687.11 3427
11688.13 3423
11689.15 3366
11690.17 3422
11691.19 3326
11692.21 3344
11693.24 3319
11694.26 3241
11695.28 3231
11696.30 3219
11697.32 3205
11698.34 3151
11699.36 3160
11700.38 3163
11701.40 3161
11702.42 3151
11703.44 3120
11704.46 3058
11705.48 3029
11706.50 2962
11707.52 2948
11708.54 3008
11709.57 2958
11710.59 2938
11711.61 2888
11712.63 2903
11713.65 2838
11714.67 2805
11715.69 2805
11716.71 2739
11717.73 2730
11718.76 2765
11719.78 2697
11720.80 2623
11721.82 2645
11722.84 2610
11723.86 2527
11724.89 2554
11725.91 2493
11726.93 2495
11727.95 2456
11728.97 2437
11729.99 2460
11731.02 2435
11732.04 2380
11733.06 2393
11734.08 2404
11735.10 2458
11736.13 2378
11737.15 2386
11738.17 2381
11739.19 2399
11740.22 2402
11741.24 2345
11742.26 2313
11743.28 2308
11744.30 2316
11745.33 2331
11746.35 2268
11747.37 2239
11748.40 2248
11749.42 2268
11750.44 2201
11751.46 2224
11752.49 2180
11753.51 2149
11754.53 2118
11755.56 2132
11756.58 2158
11757.60 2104
11758.62 2008
11759.65 2047
11760.67 2060
11761.69 2035
11762.72 2010
11763.74 1972
11764.76 2011
11765.79 1990
11766.81 2000
11767.83 2049
11768.86 2081
11769.88 2006
11770.91 2000
11771.93 1974
11772.95 1995
11773.98 1962
11775.00 1886
11776.02 1885
11777.05 1888
11778.07 1898
11779.10 1908
11780.12 1853
11781.14 1811
11782.17 1809
11783.19 1808
11784.22 1806
11785.24 1817
11786.26 1811
11787.29 1807
11788.31 1749
11789.34 1767
11790.36 1773
11791.39 1778
11792.41 1754
11793.44 1741
11794.46 1706
11795.49 1694
11796.51 1695
11797.54 1662
11798.56 1693
11799.59 1656
11800.61 1676
11801.63 1717
11802.66 1670
11803.69 1642
11804.71 1687
11805.74 1656
11806.76 1726
11807.79 1663
11808.81 1659
11809.84 1650
11810.86 1621
11811.89 1634
11812.91 1616
11813.94 1632
11814.96 1663
11815.99 1638
11817.01 1646
11818.04 1617
11819.07 1629
11820.09 1572
11821.12 1583
11822.14 1579
11823.17 1595
11824.20 1646
11825.22 1644
11826.25 1603
11827.27 1579
11828.30 1542
11829.33 1610
11830.35 1566
11831.38 1595
11832.40 1621
11833.43 1582
11834.46 1594
11835.48 1583
11836.51 1582
11837.54 1632
11838.56 1610
11839.59 1602
11840.62 1570
11841.64 1510
11842.67 1541
11843.70 1543
11844.72 1543
11845.75 1533
11846.78 1519
11847.80 1538
11848.83 1534
11849.86 1544
11850.89 1537
11851.91 1542
11852.94 1542
11853.97 1588
11854.99 1572
11856.02 1554
11857.05 1613
11858.08 1599
11859.10 1631
11860.13 1592
11861.16 1574
11862.19 1583
11863.21 1627
11864.24 1630
11865.27 1591
11866.30 1636
11867.33 1619
11868.35 1645
11869.38 1636
11870.41 1699
11871.44 1673
11872.47 1697
11873.49 1676
11874.52 1664
11875.55 1653
11876.58 1711
11877.61 1696
11878.63 1663
11879.66 1715
11880.69 1716
11881.72 1782
11882.75 1750
11883.78 1752
11884.81 1765
11885.83 1752
11886.86 1797
11887.89 1840
11888.92 1836
11889.95 1882
11890.98 1897
11892.01 1937
11893.04 1936
11894.06 1935
11895.09 1998
11896.12 2026
11897.15 2064
11898.18 2007
11899.21 2050
11900.24 2101
11901.27 2109
11902.30 2057
11903.33 2090
11904.36 2099
11905.39 2057
11906.42 2054
11907.45 2075
11908.48 2033
11909.50 1978
11910.53 2033
11911.56 1954
11912.59 2011
11913.62 2021
11914.65 1969
11915.68 1992
11916.71 2060
11917.74 2007
11918.77 2051
11919.80 2061
11920.83 2044
11921.86 2092
11922.89 2043
11923.92 2088
11924.95 2118
11925.99 2205
11927.02 2224
11928.05 2256
11929.08 2179
11930.11 2224
11931.14 2222
11932.17 2293
11933.20 2260
11934.23 2222
11935.26 2171
11936.29 2111
11937.32 2031
11938.35 2018
11939.38 1940
11940.41 1903
11941.45 1862
11942.48 1839
11943.51 1817
11944.54 1744
11945.57 1755
11946.60 1654
11947.63 1615
11948.66 1605
11949.70 1631
11950.73 1610
11951.76 1559
11952.79 1562
11953.82 1564
11954.85 1590
11955.88 1571
11956.92 1559
11957.95 1516
11958.98 1534
11960.01 1543
11961.04 1487
11962.08 1514
11963.11 1487
11964.14 1510
11965.17 1497
11966.20 1495
11967.24 1484
11968.27 1499
11969.30 1471
11970.33 1471
11971.36 1453
11972.40 1520
11973.43 1513
11974.46 1513
11975.49 1477
11976.53 1504
11977.56 1474
11978.59 1518
11979.62 1479
11980.66 1455
11981.69 1493
11982.72 1471
11983.76 1495
11984.79 1487
11985.82 1471
11986.85 1495
11987.89 1504
11988.92 1472
11989.95 1506
11990.99 1509
11992.02 1534
11993.05 1538
11994.09 1538
11995.12 1528
11996.15 1503
11997.19 1504
11998.22 1545
11999.25 1600
12000.29 1568
12001.32 1567
12002.35 1612
12003.39 1587
12004.42 1550
12005.46 1587
12006.49 1661
12007.52 1649
12008.56 1677
12009.59 1666
12010.63 1671
12011.66 1726
12012.69 1691
12013.73 1711
12014.76 1728
12015.80 1668
12016.83 1699
12017.86 1677
12018.90 1698
12019.93 1729
12020.97 1732
12022.00 1679
12023.04 1691
12024.07 1676
12025.11 1642
12026.14 1662
12027.18 1618
12028.21 1612
12029.25 1639
12030.28 1611
12031.32 1591
12032.35 1577
12033.39 1553
12034.42 1537
12035.46 1553
12036.49 1515
12037.53 1527
12038.56 1503
12039.60 1484
12040.63 1506
12041.67 1498
12042.70 1526
12043.74 1492
12044.77 1448
12045.81 1427
12046.84 1436
12047.88 1471
12048.92 1415
12049.95 1438
12050.99 1418
12052.02 1425
12053.06 1417
12054.09 1418
12055.13 1366
12056.17 1396
12057.20 1416
12058.24 1390
12059.27 1358
12060.31 1356
12061.35 1388
12062.38 1421
12063.42 1348
12064.46 1336
12065.49 1364
12066.53 1349
12067.56 1372
12068.60 1367
12069.64 1347
12070.67 1305
12071.71 1308
12072.75 1379
12073.78 1356
12074.82 1329
12075.86 1338
12076.89 1317
12077.93 1352
12078.97 1370
12080.01 1304
12081.04 1296
12082.08 1293
12083.12 1351
12084.15 1346
12085.19 1353
12086.23 1324
12087.27 1330
12088.30 1321
12089.34 1340
12090.38 1337
12091.41 1336
12092.45 1299
12093.49 1285
12094.53 1322
12095.57 1332
12096.60 1327
12097.64 1334
12098.68 1322
12099.72 1331
12100.75 1344
12101.79 1332
12102.83 1347
12103.87 1309
12104.91 1312
12105.94 1281
12106.98 1297
12108.02 1274
12109.06 1277
12110.10 1254
12111.14 1289
12112.17 1310
12113.21 1247
12114.25 1195
12115.29 1208
12116.33 1266
12117.37 1239
12118.40 1217
12119.44 1152
12120.48 1167
12121.52 1193
12122.56 1220
12123.60 1170
12124.64 1181
12125.68 1206
12126.72 1186
12127.75 1181
12128.79 1180
12129.83 1155
12130.87 1178
12131.91 1188
12132.95 1212
12133.99 1175
12135.03 1161
12136.07 1173
12137.11 1195
12138.15 1211
12139.19 1150
12140.23 1170
12141.27 1171
12142.31 1173
12143.35 1158
12144.38 1139
12145.42 1123
12146.46 1143
12147.50 1120
12148.54 1113
12149.58 1168
12150.62 1132
12151.66 1175
12152.70 1137
12153.74 1117
12154.78 1116
12155.82 1170
12156.87 1144
12157.91 1139
12158.95 1118
12159.99 1121
12161.03 1143
12162.07 1148
12163.11 1173
12164.15 1148
12165.19 1163
12166.23 1160
12167.27 1173
12168.31 1107
12169.35 1133
12170.39 1144
12171.43 1150
12172.47 1123
12173.52 1107
12174.56 1078
12175.60 1104
12176.64 1094
12177.68 1152
12178.72 1103
12179.76 1092
12180.80 1151
12181.85 1123
12182.89 1092
12183.93 1070
12184.97 1126
12186.01 1113
12187.05 1126
12188.09 1091
12189.14 1129
12190.18 1128
12191.22 1124
12192.26 1131
12193.30 1140
12194.34 1149
12195.39 1145
12196.43 1140
12197.47 1130
12198.51 1131
12199.55 1124
12200.60 1151
12201.64 1085
12202.68 1102
12203.72 1161
12204.77 1131
12205.81 1120
12206.85 1132
12207.89 1083
12208.94 1102
12209.98 1099
12211.02 1144
12212.06 1142
12213.11 1136
12214.15 1132
12215.19 1125
12216.23 1141
12217.28 1121
12218.32 1144
12219.36 1120
12220.41 1103
12221.45 1109
12222.49 1086
12223.54 1129
12224.58 1102
12225.62 1142
12226.66 1128
12227.71 1127
12228.75 1138
12229.79 1102
12230.84 1115
12231.88 1129
12232.93 1149
12233.97 1148
12235.01 1167
12236.06 1149
12237.10 1143
12238.14 1123
12239.19 1152
12240.23 1125
12241.28 1140
12242.32 1151
12243.36 1187
12244.41 1145
12245.45 1164
12246.50 1160
12247.54 1167
12248.58 1128
12249.63 1149
12250.67 1118
12251.72 1111
12252.76 1091
12253.80 1094
12254.85 1090
12255.89 1097
12256.94 1073
12257.98 1061
12259.03 1057
12260.07 1073
12261.12 1046
12262.16 1015
12263.21 1052
12264.25 1057
12265.30 1042
12266.34 1044
12267.39 1054
12268.43 1043
12269.48 1019
12270.52 1033
12271.57 1027
12272.61 1003
12273.66 1011
12274.70 1013
12275.75 991
12276.79 996
12277.84 990
12278.88 999
12279.93 967
12280.98 960
12282.02 958
12283.07 983
12284.11 980
12285.16 948
12286.20 951
12287.25 994
12288.30 980
12289.34 981
12290.39 962
12291.43 969
12292.48 997
12293.53 963
12294.57 962
12295.62 978
12296.66 936
12297.71 969
12298.76 952
12299.80 957
12300.85 967
12301.90 976
12302.94 970
12303.99 937
12305.04 1012
12306.08 1009
12307.13 979
12308.18 970
12309.22 952
12310.27 971
12311.32 949
12312.36 965
12313.41 967
12314.46 955
12315.50 916
12316.55 924
12317.60 951
12318.65 1007
12319.69 956
12320.74 984
12321.79 952
12322.83 927
12323.88 930
12324.93 946
12325.98 951
12327.02 915
12328.07 955
12329.12 954
12330.17 968
12331.21 967
12332.26 961
12333.31 986
12334.36 921
12335.41 904
12336.45 940
12337.50 941
12338.55 969
12339.60 958
12340.65 918
12341.69 976
12342.74 962
12343.79 936
12344.84 969
12345.89 979
12346.94 941
12347.98 920
12349.03 972
12350.08 929
12351.13 928
12352.18 929
12353.23 941
12354.28 943
12355.32 1000
12356.37 973
12357.42 988
12358.47 976
12359.52 974
12360.57 972
12361.62 965
12362.67 947
12363.72 951
12364.76 948
12365.81 959
12366.86 952
12367.91 969
12368.96 985
12370.01 933
12371.06 979
12372.11 962
12373.16 997
12374.21 1014
12375.26 1007
12376.31 1017
12377.36 1003
12378.41 995
12379.46 1006
12380.51 983
12381.56 993
12382.61 946
12383.66 978
12384.71 986
12385.76 957
12386.81 983
12387.86 976
12388.91 990
12389.96 992
12391.01 990
12392.06 988
12393.11 1024
12394.16 1024
12395.21 1052
12396.26 1040
12397.31 996
12398.36 987
12399.41 1017
12400.46 1032
12401.51 1017
12402.56 999
12403.61 999
12404.66 1015
12405.71 977
12406.77 1021
12407.82 1015
12408.87 1010
12409.92 1039
12410.97 1029
12412.02 985
12413.07 1037
12414.12 1027
12415.17 1033
12416.23 1042
12417.28 1054
12418.33 1050
12419.38 1064
12420.43 1081
12421.48 1042
12422.53 1050
12423.59 1041
12424.64 1061
12425.69 1071
12426.74 1112
12427.79 1078
12428.84 1098
12429.90 1077
12430.95 1088
12432.00 1057
12433.05 1054
12434.10 1084
12435.16 1078
12436.21 1091
12437.26 1074
12438.31 1104
12439.37 1108
12440.42 1127
12441.47 1100
12442.52 1093
12443.58 1097
12444.63 1104
12445.68 1128
12446.73 1105
12447.79 1072
12448.84 1074
12449.89 1111
12450.94 1112
12452.00 1108
12453.05 1107
12454.10 1101
12455.16 1117
12456.21 1145
12457.26 1128
12458.31 1124
12459.37 1134
12460.42 1155
12461.47 1121
12462.53 1107
12463.58 1145
12464.63 1150
12465.69 1190
12466.74 1190
12467.79 1223
12468.85 1174
12469.90 1180
12470.95 1221
12472.01 1184
12473.06 1243
12474.12 1320
12475.17 1307
12476.22 1323
12477.28 1350
12478.33 1382
12479.39 1419
12480.44 1428
12481.49 1454
12482.55 1586
12483.60 1612
12484.66 1668
12485.71 1678
12486.76 1709
12487.82 1737
12488.87 1800
12489.93 1819
12490.98 1824
12492.04 1817
12493.09 1851
12494.15 1837
12495.20 1833
12496.25 1841
12497.31 1843
12498.36 1735
12499.42 1708
12500.47 1686
12501.53 1630
12502.58 1571
12503.64 1509
12504.69 1453
12505.75 1427
12506.80 1406
12507.86 1349
12508.91 1342
12509.97 1299
12511.03 1244
12512.08 1194
12513.14 1186
12514.19 1168
12515.25 1170
12516.30 1181
12517.36 1170
12518.41 1166
12519.47 1117
12520.52 1123
12521.58 1127
12522.64 1107
12523.69 1115
12524.75 1114
12525.80 1104
12526.86 1123
12527.92 1109
12528.97 1112
12530.03 1124
12531.08 1090
12532.14 1110
12533.20 1108
12534.25 1112
12535.31 1096
12536.37 1055
12537.42 1111
12538.48 1113
12539.54 1140
12540.59 1063
12541.65 1062
12542.70 1060
12543.76 1058
12544.82 1119
12545.88 1116
12546.93 1087
12547.99 1115
12549.05 1110
12550.10 1098
12551.16 1100
12552.22 1110
12553.27 1165
12554.33 1146
12555.39 1154
12556.45 1176
12557.50 1161
12558.56 1192
12559.62 1208
12560.67 1224
12561.73 1246
12562.79 1217
12563.85 1281
12564.90 1317
12565.96 1282
12567.02 1323
12568.08 1311
12569.14 1347
12570.19 1375
12571.25 1400
12572.31 1368
12573.37 1427
12574.42 1426
12575.48 1415
12576.54 1401
12577.60 1399
12578.66 1389
12579.72 1398
12580.77 1337
12581.83 1308
12582.89 1299
12583.95 1261
12585.01 1265
12586.07 1270
12587.12 1244
12588.18 1219
12589.24 1218
12590.30 1273
12591.36 1230
12592.42 1170
12593.48 1161
12594.53 1187
12595.59 1190
12596.65 1132
12597.71 1153
12598.77 1142
12599.83 1146
12600.89 1106
12601.95 1128
12603.01 1155
12604.07 1097
12605.13 1121
12606.18 1140
12607.24 1161
12608.30 1166
12609.36 1176
12610.42 1127
12611.48 1097
12612.54 1133
12613.60 1112
12614.66 1119
12615.72 1126
12616.78 1134
12617.84 1112
12618.90 1125
12619.96 1112
12621.02 1160
12622.08 1167
12623.14 1113
12624.20 1144
12625.26 1099
12626.32 1099
12627.38 1048
12628.44 1058
12629.50 1077
12630.56 1044
12631.62 1027
12632.68 1038
12633.74 1040
12634.80 1033
12635.86 1023
12636.92 1036
12637.98 1038
12639.04 1066
12640.11 1054
12641.17 1052
12642.23 1041
12643.29 1078
12644.35 1051
12645.41 1035
12646.47 1053
12647.53 1022
12648.59 1041
12649.65 1064
12650.72 1057
12651.78 1046
12652.84 1061
12653.90 1091
12654.96 1088
12656.02 1026
12657.08 1063
12658.14 1036
12659.21 1042
12660.27 1093
12661.33 1085
12662.39 1071
12663.45 1055
12664.51 1033
12665.58 1063
12666.64 1041
12667.70 1051
12668.76 1072
12669.82 1016
12670.89 1035
12671.95 1010
12673.01 1017
12674.07 1004
12675.13 1043
12676.20 1023
12677.26 1037
12678.32 1066
12679.38 1031
12680.45 1035
12681.51 1032
12682.57 1048
12683.63 1051
12684.70 1062
12685.76 1098
12686.82 1099
12687.88 1078
12688.95 1079
12690.01 1090
12691.07 1116
12692.14 1111
12693.20 1107
12694.26 1078
12695.32 1099
12696.39 1126
12697.45 1065
12698.51 1044
12699.58 1076
12700.64 1096
12701.70 1083
12702.77 1084
12703.83 1089
12704.89 1111
12705.96 1089
12707.02 1072
12708.08 1084
12709.15 1056
12710.21 1019
12711.28 1058
12712.34 1067
12713.40 1091
12714.47 1078
12715.53 1068
12716.59 1076
12717.66 1089
12718.72 1084
12719.79 1039
12720.85 1072
12721.92 1109
12722.98 1100
12724.04 1107
12725.11 1068
12726.17 1115
12727.24 1063
12728.30 1048
12729.37 1110
12730.43 1097
12731.49 1104
12732.56 1096
12733.62 1053
12734.69 1078
12735.75 1082
12736.82 1087
12737.88 1042
12738.95 1066
12740.01 1086
12741.08 1070
12742.14 1053
12743.21 1050
12744.27 995
12745.34 987
12746.40 998
12747.47 988
12748.53 959
12749.60 946
12750.66 972
12751.73 939
12752.79 950
12753.86 968
12754.93 948
12755.99 944
12757.06 942
12758.12 921
12759.19 965
12760.25 934
12761.32 908
12762.39 928
12763.45 919
12764.52 918
12765.58 957
12766.65 934
12767.72 928
12768.78 916
12769.85 887
12770.91 885
12771.98 891
12773.05 915
12774.11 911
12775.18 912
12776.25 883
12777.31 891
12778.38 883
12779.45 878
12780.51 874
12781.58 900
12782.65 920
12783.71 857
12784.78 901
12785.85 907
12786.91 887
12787.98 908
12789.05 877
12790.11 902
12791.18 894
12792.25 892
12793.31 876
12794.38 890
12795.45 901
12796.52 886
12797.58 907
12798.65 924
12799.72 942
12800.79 954
12801.85 896
12802.92 922
12803.99 897
12805.06 888
12806.12 905
12807.19 922
12808.26 919
12809.33 918
12810.39 976
12811.46 936
12812.53 946
12813.60 945
12814.67 937
12815.73 927
12816.80 951
12817.87 961
12818.94 941
12820.01 946
12821.08 991
12822.14 951
12823.21 977
12824.28 948
12825.35 988
12826.42 949
12827.49 924
12828.55 925
12829.62 928
12830.69 945
12831.76 907
12832.83 932
12833.90 897
12834.97 851
12836.04 876
12837.11 883
12838.17 890
12839.24 880
12840.31 924
12841.38 909
12842.45 829
12843.52 873
12844.59 872
12845.66 854
12846.73 860
12847.80 835
12848.87 828
12849.94 832
12851.01 821
12852.08 822
12853.14 812
12854.21 808
12855.28 823
12856.35 813
12857.42 815
12858.49 840
12859.56 809
12860.63 832
12861.70 824
12862.77 799
12863.84 807
12864.91 771
12865.98 797
12867.05 811
12868.12 783
12869.19 776
12870.26 780
12871.34 791
12872.41 771
12873.48 792
12874.55 784
12875.62 807
12876.69 784
12877.76 799
12878.83 784
12879.90 753
12880.97 766
12882.04 764
12883.11 767
12884.18 729
12885.25 758
12886.33 747
12887.40 787
12888.47 773
12889.54 747
12890.61 750
12891.68 767
12892.75 739
12893.82 758
12894.89 741
12895.97 742
12897.04 743
12898.11 737
12899.18 764
12900.25 762
12901.32 770
12902.40 766
12903.47 741
12904.54 767
12905.61 798
12906.68 763
12907.75 749
12908.83 743
12909.90 723
12910.97 758
12912.04 765
12913.11 724
12914.19 762
12915.26 783
12916.33 751
12917.40 772
12918.48 721
12919.55 746
12920.62 720
12921.69 779
12922.77 748
12923.84 760
12924.91 712
12925.98 723
12927.06 728
12928.13 663
12929.20 732
12930.27 739
12931.35 755
12932.42 706
12933.49 709
12934.57 758
12935.64 716
12936.71 732
12937.79 709
12938.86 732
12939.93 699
12941.01 708
12942.08 698
12943.15 668
12944.23 706
12945.30 703
12946.37 732
12947.45 726
12948.52 699
12949.59 742
12950.67 718
12951.74 708
12952.81 711
12953.89 729
12954.96 706
12956.04 689
12957.11 705
12958.18 708
12959.26 702
12960.33 701
12961.41 709
12962.48 704
12963.55 695
12964.63 726
12965.70 710
12966.78 718
12967.85 719
12968.93 711
12970.00 708
12971.07 696
12972.15 738
12973.22 705
12974.30 726
12975.37 732
12976.45 725
12977.52 667
12978.60 695
12979.67 724
12980.75 702
12981.82 672
12982.90 720
12983.97 706
12985.05 713
12986.12 722
12987.20 682
12988.27 709
12989.35 718
12990.42 736
12991.50 716
12992.57 727
12993.65 713
12994.73 700
12995.80 715
12996.88 701
12997.95 732
12999.03 688
13000.10 695
13001.18 693
13002.25 731
13003.33 734
13004.41 700
13005.48 706
13006.56 737
13007.63 694
13008.71 749
13009.79 684
13010.86 722
13011.94 765
13013.02 754
13014.09 752
13015.17 740
13016.24 727
13017.32 744
13018.40 721
13019.47 746
13020.55 724
13021.63 701
13022.70 717
13023.78 716
13024.86 706
13025.93 691
13027.01 712
13028.09 725
13029.16 729
13030.24 763
13031.32 708
13032.40 722
13033.47 700
13034.55 701
13035.63 711
13036.70 744
13037.78 769
13038.86 721
13039.94 734
13041.01 682
13042.09 730
13043.17 733
13044.25 739
13045.32 727
13046.40 733
13047.48 742
13048.56 751
13049.63 777
13050.71 737
13051.79 742
13052.87 740
13053.95 753
13055.02 748
13056.10 750
13057.18 733
13058.26 753
13059.34 717
13060.41 735
13061.49 750
13062.57 752
13063.65 755
13064.73 746
13065.81 724
13066.88 729
13067.96 717
13069.04 737
13070.12 742
13071.20 745
13072.28 729
13073.36 727
13074.43 702
13075.51 701
13076.59 744
13077.67 733
13078.75 711
13079.83 718
13080.91 706
13081.99 721
13083.07 746
13084.15 719
13085.23 707
13086.30 741
13087.38 742
13088.46 707
13089.54 739
13090.62 692
13091.70 714
13092.78 729
13093.86 724
13094.94 698
13096.02 708
13097.10 731
13098.18 717
13099.26 715
13100.34 714
13101.42 728
13102.50 714
13103.58 694
13104.66 680
13105.74 710
13106.82 704
13107.90 726
13108.98 715
13110.06 712
13111.14 730
13112.22 710
13113.30 747
13114.38 727
13115.46 712
13116.54 711
13117.62 707
13118.70 683
13119.78 731
13120.86 734
13121.95 718
13123.03 714
13124.11 701
13125.19 698
13126.27 704
13127.35 702
13128.43 717
13129.51 724
13130.59 705
13131.67 733
13132.76 730
13133.84 710
13134.92 726
13136.00 720
13137.08 687
13138.16 689
13139.24 710
13140.32 728
13141.41 724
13142.49 696
13143.57 696
13144.65 731
13145.73 716
13146.81 747
13147.90 720
13148.98 714
13150.06 728
13151.14 724
13152.22 722
13153.31 703
13154.39 751
13155.47 722
13156.55 743
13157.63 720
13158.72 723
13159.80 718
13160.88 681
13161.96 679
13163.05 681
13164.13 754
13165.21 744
13166.29 732
13167.38 689
13168.46 730
13169.54 730
13170.62 715
13171.71 703
13172.79 727
13173.87 737
13174.96 740
13176.04 721
13177.12 730
13178.20 748
13179.29 725
13180.37 719
13181.45 738
13182.54 752
13183.62 737
13184.70 754
13185.79 711
13186.87 735
13187.95 769
13189.04 736
13190.12 729
13191.20 759
13192.29 744
13193.37 731
13194.46 738
13195.54 748
13196.62 745
13197.71 706
13198.79 763
13199.88 741
13200.96 736
13202.04 723
13203.13 743
13204.21 732
13205.30 764
13206.38 725
13207.46 796
13208.55 766
13209.63 750
13210.72 727
13211.80 760
13212.89 752
13213.97 788
13215.05 788
13216.14 764
13217.22 769
13218.31 757
13219.39 792
13220.48 792
13221.56 791
13222.65 821
13223.73 795
13224.82 760
13225.90 777
13226.99 788
13228.07 768
13229.16 811
13230.24 809
13231.33 764
13232.41 781
13233.50 803
13234.58 825
13235.67 810
13236.76 791
13237.84 816
13238.93 835
13240.01 826
13241.10 833
13242.18 852
13243.27 852
13244.35 844
13245.44 842
13246.53 813
13247.61 818
13248.70 865
13249.78 860
13250.87 844
13251.96 819
13253.04 828
13254.13 865
13255.21 858
13256.30 844
13257.39 855
13258.47 870
13259.56 868
13260.65 859
13261.73 890
13262.82 878
13263.91 879
13264.99 888
13266.08 894
13267.17 932
13268.25 895
13269.34 858
13270.43 905
13271.51 905
13272.60 921
13273.69 903
13274.77 886
13275.86 915
13276.95 904
13278.04 926
13279.12 960
13280.21 946
13281.30 958
13282.38 976
13283.47 974
13284.56 976
13285.65 944
13286.73 989
13287.82 1006
13288.91 973
13290.00 967
13291.08 990
13292.17 986
13293.26 1016
13294.35 977
13295.44 1016
13296.52 1046
13297.61 1034
13298.70 1026
13299.79 1038
13300.88 1000
13301.96 1024
13303.05 1043
13304.14 1028
13305.23 1066
13306.32 1073
13307.41 1125
13308.49 1078
13309.58 1094
13310.67 1037
13311.76 1058
13312.85 1035
13313.94 1066
13315.02 1089
13316.11 1098
13317.20 1086
13318.29 1061
13319.38 1064
13320.47 1079
13321.56 1082
13322.65 1043
13323.74 1082
13324.82 1099
13325.91 1094
13327.00 1080
13328.09 1054
13329.18 1075
13330.27 1066
13331.36 1078
13332.45 1079
13333.54 1091
13334.63 1076
13335.72 1099
13336.81 1105
13337.90 1079
13338.99 1099
13340.08 1146
13341.17 1077
13342.26 1062
13343.35 1069
13344.44 1120
13345.53 1105
13346.61 1125
13347.70 1162
13348.79 1147
13349.89 1131
13350.98 1106
13352.07 1112
13353.16 1177
13354.25 1173
13355.34 1158
13356.43 1210
13357.52 1196
13358.61 1174
13359.70 1173
13360.79 1199
13361.88 1173
13362.97 1164
13364.06 1215
13365.15 1245
13366.24 1260
13367.33 1240
13368.42 1231
13369.51 1233
13370.60 1209
13371.70 1174
13372.79 1178
13373.88 1162
13374.97 1167
13376.06 1150
13377.15 1105
13378.24 1110
13379.33 1084
13380.43 1100
13381.52 1100
13382.61 1117
13383.70 1060
13384.79 1085
13385.88 1030
13386.97 1061
13388.07 1032
13389.16 1084
13390.25 1050
13391.34 1044
13392.43 977
13393.52 999
13394.62 1040
13395.71 1034
13396.80 1030
13397.89 1062
13398.98 1020
13400.08 1019
13401.17 1030
13402.26 1045
13403.35 1017
13404.45 1038
13405.54 1054
13406.63 1063
13407.72 1069
13408.82 993
13409.91 991
13411.00 1039
13412.09 1044
13413.19 1014
13414.28 1052
13415.37 1002
13416.46 1060
13417.56 1047
13418.65 1077
13419.74 1069
13420.84 1063
13421.93 1090
13423.02 1070
13424.11 1070
13425.21 1074
13426.30 1076
13427.39 1085
13428.49 1129
13429.58 1124
13430.67 1095
13431.77 1063
13432.86 1097
13433.95 1108
13435.05 1092
13436.14 1114
13437.24 1114
13438.33 1156
13439.42 1150
13440.52 1161
13441.61 1123
13442.70 1171
13443.80 1138
13444.89 1192
13445.99 1153
13447.08 1148
13448.17 1205
13449.27 1265
13450.36 1199
13451.46 1205
13452.55 1262
13453.64 1275
13454.74 1259
13455.83 1251
13456.93 1200
13458.02 1255
13459.12 1247
13460.21 1292
13461.31 1241
13462.40 1263
13463.50 1325
13464.59 1291
13465.69 1264
13466.78 1268
13467.87 1268
13468.97 1297
13470.06 1295
13471.16 1312
13472.25 1306
13473.35 1312
13474.44 1326
13475.54 1327
13476.64 1331
13477.73 1299
13478.83 1425
13479.92 1382
13481.02 1325
13482.11 1378
13483.21 1371
13484.30 1404
13485.40 1419
13486.49 1426
13487.59 1444
13488.69 1458
13489.78 1413
13490.88 1406
13491.97 1458
13493.07 1467
13494.17 1464
13495.26 1487
13496.36 1486
13497.45 1548
13498.55 1495
13499.65 1469
13500.74 1504
13501.84 1497
13502.93 1522
13504.03 1465
13505.13 1456
13506.22 1388
13507.32 1380
13508.42 1359
13509.51 1399
13510.61 1349
13511.71 1329
13512.80 1317
13513.90 1289
13515.00 1310
13516.09 1237
13517.19 1196
13518.29 1219
13519.38 1207
13520.48 1165
13521.58 1146
13522.68 1137
13523.77 1126
13524.87 1177
13525.97 1132
13527.06 1129
13528.16 1133
13529.26 1151
13530.36 1124
13531.45 1094
13532.55 1087
13533.65 1097
13534.75 1048
13535.84 1044
13536.94 1092
13538.04 1075
13539.14 1053
13540.23 1037
13541.33 1068
13542.43 1059
13543.53 1040
13544.63 1028
13545.72 1044
13546.82 1035
13547.92 1033
13549.02 1003
13550.12 1051
13551.22 1029
13552.31 1000
13553.41 993
13554.51 1036
13555.61 1011
13556.71 992
13557.81 987
13558.90 1043
13560.00 1057
13561.10 1029
13562.20 999
13563.30 1006
13564.40 1045
13565.50 1000
13566.60 998
13567.69 992
13568.79 1028
13569.89 1033
13570.99 1024
13572.09 1035
13573.19 1010
13574.29 1013
13575.39 1003
13576.49 1009
13577.59 1037
13578.69 1042
13579.79 1050
13580.89 1044
13581.98 1042
13583.08 1038
13584.18 1014
13585.28 1019
13586.38 1000
13587.48 1034
13588.58 1021
13589.68 1061
13590.78 1036
13591.88 1039
13592.98 1083
13594.08 1034
13595.18 1044
13596.28 1042
13597.38 1091
13598.48 1097
13599.58 1132
13600.68 1064
13601.78 1089
13602.88 1051
13603.98 1051
13605.08 1071
13606.18 1037
13607.29 1041
13608.39 1066
13609.49 1041
13610.59 1046
13611.69 1061
13612.79 1065
13613.89 1062
13614.99 1093
13616.09 1063
13617.19 1063
13618.29 1136
13619.39 1074
13620.50 1087
13621.60 1049
13622.70 1077
13623.80 1017
13624.90 1062
13626.00 1064
13627.10 1063
13628.20 1051
13629.31 1071
13630.41 1102
13631.51 1046
13632.61 1075
13633.71 1068
13634.81 1081
13635.91 1054
13637.02 1046
13638.12 1058
13639.22 1068
13640.32 1061
13641.42 1045
13642.53 1040
13643.63 1047
13644.73 1065
13645.83 1079
13646.93 1042
13648.04 1041
13649.14 1041
13650.24 980
13651.34 1000
13652.45 1018
13653.55 1044
13654.65 1007
13655.75 1019
13656.85 1003
13657.96 1008
13659.06 1006
13660.16 1001
13661.27 990
13662.37 997
13663.47 1004
13664.57 975
13665.68 1050
13666.78 1013
13667.88 996
13668.99 1002
13670.09 1031
13671.19 1012
13672.29 964
13673.40 934
13674.50 1007
13675.60 1024
13676.71 1048
13677.81 1034
13678.91 1005
13680.02 1006
13681.12 1017
13682.23 1032
13683.33 1017
13684.43 1016
13685.54 1004
13686.64 998
13687.74 1015
13688.85 1028
13689.95 1018
13691.06 1004
13692.16 1037
13693.26 1024
13694.37 1040
13695.47 1039
13696.58 1034
13697.68 1039
13698.78 1024
13699.89 1058
13700.99 1047
13702.10 1056
13703.20 1075
13704.31 1071
13705.41 1079
13706.51 1095
13707.62 1118
13708.72 1147
13709.83 1090
13710.93 1125
13712.04 1111
13713.14 1144
13714.25 1129
13715.35 1173
13716.46 1128
13717.56 1119
13718.67 1167
13719.77 1179
13720.88 1155
13721.98 1198
13723.09 1210
13724.19 1193
13725.30 1195
13726.40 1211
13727.51 1216
13728.61 1285
13729.72 1295
13730.83 1230
13731.93 1281
13733.04 1271
13734.14 1273
13735.25 1310
13736.35 1319
13737.46 1294
13738.57 1335
13739.67 1302
13740.78 1378
13741.88 1353
13742.99 1361
13744.09 1393
13745.20 1380
13746.31 1427
13747.41 1446
13748.52 1470
13749.63 1464
13750.73 1539
13751.84 1522
13752.94 1582
13754.05 1603
13755.16 1622
13756.26 1662
13757.37 1687
13758.48 1734
13759.58 1761
13760.69 1806
13761.80 1831
13762.90 1827
13764.01 1811
13765.12 1868
13766.22 1924
13767.33 1911
13768.44 1892
13769.55 1911
13770.65 1953
13771.76 1896
13772.87 1848
13773.97 1853
13775.08 1817
13776.19 1808
13777.30 1786
13778.40 1728
13779.51 1706
13780.62 1626
13781.73 1601
13782.83 1577
13783.94 1556
13785.05 1543
13786.16 1491
13787.26 1416
13788.37 1395
13789.48 1380
13790.59 1361
13791.70 1323
13792.80 1313
13793.91 1252
13795.02 1257
13796.13 1333
13797.24 1281
13798.35 1243
13799.45 1276
13800.56 1232
13801.67 1268
13802.78 1234
13803.89 1208
13805.00 1228
13806.10 1168
13807.21 1188
13808.32 1167
13809.43 1123
13810.54 1163
13811.65 1146
13812.76 1154
13813.86 1145
13814.97 1119
13816.08 1106
13817.19 1108
13818.30 1131
13819.41 1153
13820.52 1116
13821.63 1098
13822.74 1096
13823.85 1089
13824.96 1081
13826.06 1069
13827.17 1071
13828.28 1092
13829.39 1089
13830.50 1079
13831.61 1036
13832.72 1080
13833.83 1040
13834.94 1079
13836.05 1068
13837.16 1081
13838.27 1083
13839.38 1073
13840.49 1055
13841.60 1053
13842.71 1037
13843.82 1066
13844.93 1086
13846.04 1062
13847.15 1064
13848.26 1104
13849.37 1082
13850.48 1115
13851.59 1075
13852.70 1092
13853.81 1075
13854.92 1120
13856.03 1111
13857.14 1046
13858.25 1072
13859.37 1081
13860.48 1107
13861.59 1099
13862.70 1097
13863.81 1139
13864.92 1151
13866.03 1125
13867.14 1125
13868.25 1088
13869.36 1089
13870.47 1130
13871.59 1112
13872.70 1146
13873.81 1127
13874.92 1130
13876.03 1195
13877.14 1148
13878.25 1119
13879.36 1160
13880.48 1163
13881.59 1148
13882.70 1185
13883.81 1185
13884.92 1237
13886.03 1241
13887.15 1186
13888.26 1230
13889.37 1199
13890.48 1215
13891.59 1264
13892.71 1209
13893.82 1157
13894.93 1209
13896.04 1242
13897.15 1196
13898.27 1192
13899.38 1184
13900.49 1173
13901.60 1202
13902.72 1209
13903.83 1192
13904.94 1147
13906.05 1157
13907.17 1150
13908.28 1141
13909.39 1140
13910.50 1133
13911.62 1125
13912.73 1173
13913.84 1120
13914.95 1071
13916.07 1114
13917.18 1123
13918.29 1158
13919.41 1126
13920.52 1133
13921.63 1135
13922.75 1120
13923.86 1109
13924.97 1148
13926.09 1135
13927.20 1096
13928.31 1081
13929.43 1079
13930.54 1090
13931.65 1083
13932.77 1074
13933.88 1126
13934.99 1095
13936.11 1096
13937.22 1093
13938.34 1064
13939.45 1044
13940.56 1053
13941.68 1073
13942.79 1055
13943.91 1075
13945.02 1066
13946.13 1031
13947.25 1039
13948.36 1041
13949.48 1027
13950.59 1076
13951.70 1070
13952.82 1021
13953.93 1021
13955.05 984
13956.16 1046
13957.28 1013
13958.39 1023
13959.51 1046
13960.62 995
13961.74 1019
13962.85 1004
13963.97 984
13965.08 1023
13966.20 1017
13967.31 1020
13968.43 1014
13969.54 1027
13970.66 1012
13971.77 1047
13972.89 1028
13974.00 1031
13975.12 1007
13976.23 1026
13977.35 1023
13978.46 974
13979.58 1010
13980.69 995
13981.81 1021
13982.92 1039
13984.04 1028
13985.16 1023
13986.27 1029
13987.39 1022
13988.50 1036
13989.62 1048
13990.74 1059
13991.85 1037
13992.97 1055
13994.08 1016
13995.20 1040
13996.32 1066
13997.43 1037
13998.55 1034
13999.66 1047
14000.78 1096
14001.90 1084
14003.01 1029
14004.13 1034
14005.25 1062
14006.36 1045
14007.48 1033
14008.60 1044
14009.71 1089
14010.83 1080
14011.95 1049
14013.06 1069
14014.18 1054
14015.30 1098
14016.41 1100
14017.53 1049
14018.65 1091
14019.76 1084
14020.88 1095
14022.00 1065
14023.12 1095
14024.23 1119
14025.35 1119
14026.47 1103
14027.59 1132
14028.70 1144
14029.82 1124
14030.94 1104
14032.06 1120
14033.17 1117
14034.29 1133
14035.41 1139
14036.53 1150
14037.64 1160
14038.76 1168
14039.88 1142
14041.00 1161
14042.11 1201
14043.23 1200
14044.35 1215
14045.47 1226
14046.59 1255
14047.71 1282
14048.82 1261
14049.94 1236
14051.06 1267
14052.18 1265
14053.30 1307
14054.42 1310
14055.53 1303
14056.65 1306
14057.77 1358
14058.89 1336
14060.01 1384
14061.13 1374
14062.25 1358
14063.36 1398
14064.48 1391
14065.60 1394
14066.72 1421
14067.84 1421
14068.96 1453
14070.08 1498
14071.20 1486
14072.32 1501
14073.44 1556
14074.55 1514
14075.67 1567
14076.79 1597
14077.91 1550
14079.03 1632
14080.15 1622
14081.27 1696
14082.39 1702
14083.51 1683
14084.63 1731
14085.75 1800
14086.87 1772
14087.99 1737
14089.11 1779
14090.23 1785
14091.35 1785
14092.47 1860
14093.59 1836
14094.71 1861
14095.83 1825
14096.95 1780
14098.07 1820
14099.19 1792
14100.31 1755
14101.43 1758
14102.55 1727
14103.67 1698
14104.79 1703
14105.91 1648
14107.03 1610
14108.15 1544
14109.27 1519
14110.39 1556
14111.51 1506
14112.64 1497
14113.76 1436
14114.88 1435
14116.00 1437
14117.12 1390
14118.24 1367
14119.36 1356
14120.48 1360
14121.60 1391
14122.72 1355
14123.85 1342
14124.97 1355
14126.09 1330
14127.21 1335
14128.33 1274
14129.45 1257
14130.57 1241
14131.70 1283
14132.82 1256
14133.94 1241
14135.06 1248
14136.18 1257
14137.30 1248
14138.43 1276
14139.55 1270
14140.67 1233
14141.79 1234
14142.91 1205
14144.03 1274
14145.16 1236
14146.28 1209
14147.40 1217
14148.52 1187
14149.65 1205
14150.77 1203
14151.89 1199
14153.01 1231
14154.13 1200
14155.26 1214
14156.38 1199
14157.50 1150
14158.62 1145
14159.75 1186
14160.87 1223
14161.99 1210
14163.12 1181
14164.24 1175
14165.36 1158
14166.48 1183
14167.61 1169
14168.73 1151
14169.85 1108
14170.98 1126
14172.10 1125
14173.22 1130
14174.35 1087
14175.47 1123
14176.59 1133
14177.72 1168
14178.84 1143
14179.96 1121
14181.09 1114
14182.21 1117
14183.33 1142
14184.46 1118
14185.58 1119
14186.70 1151
14187.83 1110
14188.95 1125
14190.07 1128
14191.20 1097
14192.32 1094
14193.45 1091
14194.57 1095
14195.69 1050
14196.82 1056
14197.94 1071
14199.07 1076
14200.19 1056
14201.32 1070
14202.44 1071
14203.56 1026
14204.69 1075
14205.81 1057
14206.94 1037
14208.06 1056
14209.19 1060
14210.31 1029
14211.44 1014
14212.56 1017
14213.69 1027
14214.81 1045
14215.93 1036
14217.06 1012
14218.18 1034
14219.31 987
14220.43 1011
14221.56 1027
14222.68 995
14223.81 1008
14224.94 1011
14226.06 1009
14227.19 962
14228.31 978
14229.44 1000
14230.56 984
14231.69 998
14232.81 1005
14233.94 1022
14235.06 999
14236.19 1010
14237.32 997
14238.44 1009
14239.57 1011
14240.69 986
14241.82 950
14242.94 938
14244.07 949
14245.20 945
14246.32 967
14247.45 959
14248.57 951
14249.70 929
14250.83 934
14251.95 917
14253.08 934
14254.21 918
14255.33 928
14256.46 939
14257.59 959
14258.71 918
14259.84 928
14260.97 875
14262.09 874
14263.22 889
14264.35 913
14265.47 907
14266.60 890
14267.73 857
14268.85 885
14269.98 864
14271.11 912
14272.23 888
14273.36 914
14274.49 881
14275.62 836
14276.74 841
14277.87 857
14279.00 863
14280.12 872
14281.25 871
14282.38 883
14283.51 859
14284.63 834
14285.76 874
14286.89 827
14288.02 849
14289.15 829
14290.27 827
14291.40 845
14292.53 818
14293.66 815
14294.78 842
14295.91 822
14297.04 808
14298.17 809
14299.30 788
14300.42 816
14301.55 800
14302.68 789
14303.81 782
14304.94 791
14306.07 808
14307.19 805
14308.32 784
14309.45 797
14310.58 772
14311.71 787
14312.84 777
14313.97 780
14315.10 775
14316.22 795
14317.35 780
14318.48 758
14319.61 790
14320.74 801
14321.87 777
14323.00 757
14324.13 766
14325.26 783
14326.39 789
14327.51 777
14328.64 766
14329.77 768
14330.90 743
14332.03 763
14333.16 776
14334.29 771
14335.42 769
14336.55 793
14337.68 738
14338.81 777
14339.94 747
14341.07 739
14342.20 760
14343.33 747
14344.46 777
14345.59 738
14346.72 762
14347.85 727
14348.98 766
14350.11 771
14351.24 776
14352.37 761
14353.50 749
14354.63 762
14355.76 757
14356.89 733
14358.02 775
14359.15 764
14360.28 771
14361.41 769
14362.54 741
14363.67 728
14364.80 746
14365.94 762
14367.07 782
14368.20 724
14369.33 769
14370.46 725
14371.59 742
14372.72 754
14373.85 732
14374.98 739
14376.11 773
14377.25 793
14378.38 746
14379.51 749
14380.64 721
14381.77 774
14382.90 776
14384.03 779
14385.16 764
14386.30 768
14387.43 757
14388.56 780
14389.69 771
14390.82 784
14391.95 804
14393.09 797
14394.22 766
14395.35 765
14396.48 751
14397.61 753
14398.75 746
14399.88 764
14401.01 765
14402.14 759
14403.27 774
14404.41 737
14405.54 800
14406.67 779
14407.80 772
14408.94 784
14410.07 774
14411.20 796
14412.33 754
14413.47 788
14414.60 756
14415.73 801
14416.87 795
14418.00 747
14419.13 782
14420.26 777
14421.40 774
14422.53 815
14423.66 821
14424.80 796
14425.93 795
14427.06 768
14428.20 802
14429.33 800
14430.46 822
14431.59 810
14432.73 815
14433.86 825
14435.00 787
14436.13 824
14437.26 840
14438.40 846
14439.53 790
14440.66 810
14441.80 818
14442.93 772
14444.06 760
14445.20 802
14446.33 806
14447.47 841
14448.60 782
14449.73 787
14450.87 770
14452.00 753
14453.14 775
14454.27 788
14455.41 761
14456.54 796
14457.67 809
14458.81 809
14459.94 805
14461.08 794
14462.21 812
14463.35 779
14464.48 792
14465.62 780
14466.75 817
14467.89 772
14469.02 758
14470.15 798
14471.29 812
14472.42 790
14473.56 778
14474.69 818
14475.83 832
14476.96 789
14478.10 771
14479.24 792
14480.37 791
14481.51 832
14482.64 785
14483.78 812
14484.91 761
14486.05 782
14487.18 795
14488.32 780
14489.45 757
14490.59 761
14491.73 764
14492.86 758
14494.00 767
14495.13 775
14496.27 758
14497.40 773
14498.54 814
14499.68 771
14500.81 779
14501.95 805
14503.08 748
14504.22 728
14505.36 761
14506.49 753
14507.63 742
14508.77 772
14509.90 768
14511.04 747
14512.18 767
14513.31 742
14514.45 762
14515.58 783
14516.72 732
14517.86 745
14519.00 771
14520.13 771
14521.27 724
14522.41 739
14523.54 752
14524.68 763
14525.82 793
14526.95 795
14528.09 774
14529.23 768
14530.37 747
14531.50 781
14532.64 778
14533.78 768
14534.91 797
14536.05 794
14537.19 771
14538.33 757
14539.46 777
14540.60 794
14541.74 802
14542.88 795
14544.02 804
14545.15 789
14546.29 839
14547.43 846
14548.57 827
14549.70 831
14550.84 830
14551.98 831
14553.12 854
14554.26 855
14555.39 856
14556.53 838
14557.67 827
14558.81 878
14559.95 879
14561.09 855
14562.22 843
14563.36 896
14564.50 896
14565.64 853
14566.78 882
14567.92 880
14569.06 884
14570.20 845
14571.33 921
14572.47 914
14573.61 929
14574.75 951
14575.89 956
14577.03 914
14578.17 931
14579.31 964
14580.45 932
14581.59 969
14582.72 972
14583.86 947
14585.00 949
14586.14 974
14587.28 959
14588.42 994
14589.56 984
14590.70 1016
14591.84 1047
14592.98 1052
14594.12 1059
14595.26 1039
14596.40 1063
14597.54 1055
14598.68 1078
14599.82 1093
14600.96 1108
14602.10 1058
14603.24 1104
14604.38 1082
14605.52 1099
14606.66 1104
14607.80 1143
14608.94 1174
14610.08 1137
14611.22 1157
14612.36 1177
14613.50 1202
14614.64 1166
14615.78 1236
14616.92 1232
14618.06 1219
14619.20 1238
14620.34 1282
14621.49 1301
14622.63 1274
14623.77 1278
14624.91 1337
14626.05 1284
14627.19 1334
14628.33 1342
14629.47 1303
14630.61 1340
14631.75 1303
14632.90 1345
14634.04 1373
14635.18 1361
14636.32 1331
14637.46 1356
14638.60 1292
14639.74 1325
14640.88 1295
14642.03 1276
14643.17 1261
14644.31 1212
14645.45 1177
14646.59 1139
14647.73 1148
14648.88 1118
14650.02 1124
14651.16 1098
14652.30 1074
14653.44 1051
14654.59 1066
14655.73 1027
14656.87 1004
14658.01 975
14659.16 986
14660.30 946
14661.44 957
14662.58 939
14663.72 972
14664.87 949
14666.01 969
14667.15 918
14668.29 934
14669.44 903
14670.58 886
14671.72 901
14672.87 862
14674.01 873
14675.15 881
14676.29 845
14677.44 840
14678.58 843
14679.72 849
14680.87 850
14682.01 836
14683.15 838
14684.30 840
14685.44 859
14686.58 833
14687.73 814
14688.87 827
14690.01 810
14691.16 781
14692.30 819
14693.44 791
14694.59 808
14695.73 824
14696.87 801
14698.02 802
14699.16 811
14700.30 795
14701.45 776
14702.59 794
14703.74 783
14704.88 793
14706.02 785
14707.17 806
14708.31 770
14709.46 779
14710.60 787
14711.75 795
14712.89 787
14714.03 764
14715.18 771
14716.32 755
14717.47 749
14718.61 758
14719.76 771
14720.90 790
14722.05 795
14723.19 797
14724.34 792
14725.48 750
14726.63 790
14727.77 766
14728.92 779
14730.06 776
14731.21 777
14732.35 774
14733.50 777
14734.64 833
14735.79 803
14736.93 792
14738.08 811
14739.22 787
14740.37 793
14741.51 768
14742.66 789
14743.80 785
14744.95 794
14746.09 801
14747.24 770
14748.39 791
14749.53 803
14750.68 823
14751.82 757
14752.97 816
14754.11 782
14755.26 791
14756.41 769
14757.55 805
14758.70 804
14759.85 815
14760.99 799
14762.14 776
14763.28 810
14764.43 778
14765.58 821
14766.72 817
14767.87 822
14769.02 819
14770.16 830
14771.31 819
14772.46 810
14773.60 815
14774.75 803
14775.90 816
14777.04 815
14778.19 797
14779.34 807
14780.48 803
14781.63 782
14782.78 803
14783.92 824
14785.07 805
14786.22 817
14787.37 820
14788.51 810
14789.66 794
14790.81 812
14791.96 822
14793.10 798
14794.25 798
14795.40 784
14796.54 795
14797.69 772
14798.84 760
14799.99 796
14801.14 779
14802.28 766
14803.43 730
14804.58 764
14805.73 737
14806.88 744
14808.02 723
14809.17 712
14810.32 758
14811.47 738
14812.62 716
14813.76 710
14814.91 700
14816.06 668
14817.21 679
14818.36 701
14819.51 687
14820.65 701
14821.80 679
14822.95 672
14824.10 681
14825.25 719
14826.40 727
14827.55 708
14828.69 676
14829.84 654
14830.99 667
14832.14 644
14833.29 660
14834.44 664
14835.59 643
14836.74 637
14837.89 634
14839.04 649
14840.19 643
14841.33 669
14842.48 629
14843.63 648
14844.78 651
14845.93 665
14847.08 682
14848.23 663
14849.38 651
14850.53 650
14851.68 634
14852.83 662
14853.98 641
14855.13 667
14856.28 662
14857.43 660
14858.58 662
14859.73 640
14860.88 656
14862.03 617
14863.18 649
14864.33 624
14865.48 684
14866.63 641
14867.78 659
14868.93 675
14870.08 665
14871.23 626
14872.38 663
14873.53 652
14874.68 673
14875.83 675
14876.98 635
14878.14 647
14879.29 659
14880.44 664
14881.59 666
14882.74 678
14883.89 677
14885.04 673
14886.19 710
14887.34 701
14888.49 641
14889.64 661
14890.80 699
14891.95 704
14893.10 671
14894.25 670
14895.40 665
14896.55 731
14897.70 716
14898.86 690
14900.01 727
14901.16 714
14902.31 744
14903.46 703
14904.61 739
14905.77 710
14906.92 729
14908.07 715
14909.22 730
14910.37 715
14911.53 718
14912.68 743
14913.83 698
14914.98 723
14916.13 726
14917.29 755
14918.44 737
14919.59 724
14920.74 706
14921.90 737
14923.05 750
14924.20 721
14925.35 751
14926.51 717
14927.66 753
14928.81 760
14929.96 759
14931.12 740
14932.27 737
14933.42 732
14934.57 770
14935.73 747
14936.88 767
14938.03 764
14939.19 785
14940.34 767
14941.49 777
14942.65 764
14943.80 737
14944.95 780
14946.11 775
14947.26 787
14948.41 744
14949.57 788
14950.72 733
14951.87 761
14953.03 741
14954.18 744
14955.33 741
14956.49 753
14957.64 749
14958.80 748
14959.95 735
14961.10 727
14962.26 723
14963.41 720
14964.57 723
14965.72 730
14966.87 708
14968.03 695
14969.18 700
14970.34 677
14971.49 689
14972.65 632
14973.80 695
14974.95 631
14976.11 660
14977.26 638
14978.42 675
14979.57 640
14980.73 650
14981.88 647
14983.04 615
14984.19 638
14985.35 634
14986.50 654
14987.66 579
14988.81 633
14989.97 614
14991.12 594
14992.28 615
14993.43 591
14994.59 596
14995.74 599
14996.90 574
14998.05 593
14999.21 585
15000.36 570
15001.52 587
15002.67 607
15003.83 577
15004.99 579
15006.14 580
15007.30 581
15008.45 573
15009.61 571
15010.76 570
15011.92 574
15013.08 551
15014.23 566
15015.39 584
15016.54 562
15017.70 572
15018.86 569
15020.01 558
15021.17 588
15022.32 539
15023.48 572
15024.64 569
15025.79 567
15026.95 558
15028.11 578
15029.26 554
15030.42 547
15031.58 559
15032.73 579
15033.89 554
15035.05 522
15036.20 547
15037.36 537
15038.52 567
15039.67 534
15040.83 537
15041.99 559
15043.15 545
15044.30 570
15045.46 561
15046.62 540
15047.77 549
15048.93 583
15050.09 576
15051.25 566
15052.40 545
15053.56 532
15054.72 556
15055.88 545
15057.03 527
15058.19 580
15059.35 555
15060.51 534
15061.66 501
15062.82 536
15063.98 538
15065.14 531
15066.30 547
15067.45 527
15068.61 591
15069.77 556
15070.93 525
15072.09 519
15073.24 552
15074.40 546
15075.56 549
15076.72 537
15077.88 534
15079.04 546
15080.20 520
15081.35 555
15082.51 546
15083.67 548
15084.83 567
15085.99 562
15087.15 575
15088.31 569
15089.46 567
15090.62 566
15091.78 583
15092.94 541
15094.10 557
15095.26 593
15096.42 584
15097.58 596
15098.74 540
15099.90 556
15101.06 530
15102.22 583
15103.37 577
15104.53 571
15105.69 568
15106.85 552
15108.01 548
15109.17 565
15110.33 550
15111.49 563
15112.65 570
15113.81 568
15114.97 561
15116.13 559
15117.29 535
15118.45 558
15119.61 555
15120.77 569
15121.93 520
15123.09 569
15124.25 595
15125.41 558
15126.57 564
15127.73 548
15128.89 542
15130.05 567
15131.21 584
15132.37 560
15133.53 574
15134.69 551
15135.86 546
15137.02 580
15138.18 565
15139.34 578
15140.50 570
15141.66 576
15142.82 595
15143.98 574
15145.14 602
15146.30 598
15147.46 614
15148.63 570
15149.79 574
15150.95 579
15152.11 579
15153.27 593
15154.43 585
15155.59 595
15156.75 585
15157.92 631
15159.08 621
15160.24 587
15161.40 590
15162.56 585
15163.72 618
15164.89 635
15166.05 626
15167.21 586
15168.37 591
15169.53 592
15170.69 598
15171.86 593
15173.02 608
15174.18 621
15175.34 596
15176.51 640
15177.67 628
15178.83 630
15179.99 667
15181.15 638
15182.32 658
15183.48 669
15184.64 643
15185.80 656
15186.97 656
15188.13 611
15189.29 658
15190.46 656
15191.62 661
15192.78 659
15193.94 639
15195.11 693
15196.27 668
15197.43 668
15198.60 704
15199.76 696
15200.92 711
15202.08 701
15203.25 700
15204.41 694
15205.57 701
15206.74 718
15207.90 714
15209.06 718
15210.23 683
15211.39 723
15212.56 764
15213.72 758
15214.88 736
15216.05 733
15217.21 732
15218.37 753
15219.54 762
15220.70 783
15221.87 778
15223.03 806
15224.19 774
15225.36 798
15226.52 817
15227.69 794
15228.85 798
15230.01 800
15231.18 790
15232.34 806
15233.51 790
15234.67 783
15235.84 766
15237.00 753
15238.16 752
15239.33 773
15240.49 750
15241.66 720
15242.82 726
15243.99 724
15245.15 710
15246.32 686
15247.48 744
15248.65 751
15249.81 718
15250.98 694
15252.14 684
15253.31 679
15254.47 672
15255.64 683
15256.80 667
15257.97 653
15259.13 659
15260.30 675
15261.46 695
15262.63 660
15263.80 633
15264.96 673
15266.13 669
15267.29 643
15268.46 652
15269.62 637
15270.79 615
15271.96 613
15273.12 663
15274.29 643
15275.45 602
15276.62 598
15277.79 607
15278.95 635
15280.12 608
15281.28 604
15282.45 608
15283.62 622
15284.78 623
15285.95 634
15287.12 632
15288.28 605
15289.45 606
15290.62 597
15291.78 643
15292.95 607
15294.12 604
15295.28 627
15296.45 621
15297.62 611
15298.78 622
15299.95 625
15301.12 602
15302.28 619
15303.45 614
15304.62 612
15305.78 622
15306.95 582
15308.12 641
15309.29 607
15310.45 625
15311.62 646
15312.79 660
15313.96 636
15315.12 637
15316.29 648
15317.46 649
15318.63 613
15319.79 671
15320.96 654
15322.13 629
15323.30 635
15324.46 669
15325.63 663
15326.80 632
15327.97 655
15329.14 633
15330.30 652
15331.47 668
15332.64 669
15333.81 612
15334.98 625
15336.14 625
15337.31 656
15338.48 664
15339.65 672
15340.82 643
15341.99 684
15343.16 704
15344.32 689
15345.49 662
15346.66 651
15347.83 690
15349.00 678
15350.17 699
15351.34 682
15352.51 690
15353.67 709
15354.84 723
15356.01 724
15357.18 717
15358.35 752
15359.52 689
15360.69 724
15361.86 732
15363.03 727
15364.20 738
15365.37 725
15366.54 743
15367.71 734
15368.87 720
15370.04 705
15371.21 723
15372.38 737
15373.55 737
15374.72 749
15375.89 778
15377.06 753
15378.23 760
15379.40 749
15380.57 713
15381.74 775
15382.91 775
15384.08 738
15385.25 762
15386.42 770
15387.59 761
15388.76 750
15389.93 756
15391.10 756
15392.27 777
15393.44 762
15394.62 769
15395.79 781
15396.96 748
15398.13 714
15399.30 740
15400.47 737
15401.64 694
15402.81 697
15403.98 704
15405.15 705
15406.32 678
15407.49 653
15408.66 680
15409.84 687
15411.01 663
15412.18 646
15413.35 637
15414.52 653
15415.69 626
15416.86 641
15418.03 650
15419.21 610
15420.38 618
15421.55 610
15422.72 608
15423.89 579
15425.06 620
15426.24 614
15427.41 578
15428.58 567
15429.75 594
15430.92 574
15432.09 586
15433.27 594
15434.44 589
15435.61 615
15436.78 570
15437.96 597
15439.13 598
15440.30 590
15441.47 564
15442.64 535
15443.82 537
15444.99 585
15446.16 572
15447.33 563
15448.51 568
15449.68 530
15450.85 568
15452.02 566
15453.20 585
15454.37 557
15455.54 585
15456.72 566
15457.89 588
15459.06 580
15460.23 559
15461.41 575
15462.58 565
15463.75 545
15464.93 550
15466.10 586
15467.27 610
15468.45 588
15469.62 558
15470.79 569
15471.97 553
15473.14 568
15474.31 561
15475.49 557
15476.66 571
15477.83 553
15479.01 588
15480.18 565
15481.36 547
15482.53 565
15483.70 596
15484.88 549
15486.05 549
15487.23 571
15488.40 598
15489.57 571
15490.75 575
15491.92 552
15493.10 536
15494.27 545
15495.44 575
15496.62 557
15497.79 563
15498.97 564
15500.14 563
15501.32 592
15502.49 570
15503.67 560
15504.84 579
15506.02 583
15507.19 574
15508.36 577
15509.54 571
15510.71 587
15511.89 583
15513.06 580
15514.24 616
15515.41 608
15516.59 580
15517.77 592
15518.94 600
15520.12 576
15521.29 597
15522.47 596
15523.64 585
15524.82 587
15525.99 596
15527.17 612
15528.34 582
15529.52 580
15530.69 604
15531.87 597
15533.05 599
15534.22 575
15535.40 578
15536.57 601
15537.75 586
15538.93 588
15540.10 594
15541.28 604
15542.45 576
15543.63 620
15544.81 580
15545.98 589
15547.16 570
15548.33 607
15549.51 601
15550.69 614
15551.86 618
15553.04 597
15554.22 610
15555.39 585
15556.57 615
15557.75 630
15558.92 638
15560.10 617
15561.28 608
15562.45 627
15563.63 639
15564.81 630
15565.99 635
15567.16 620
15568.34 642
15569.52 630
15570.69 636
15571.87 660
15573.05 628
15574.23 681
15575.40 673
15576.58 621
15577.76 598
15578.93 656
15580.11 668
15581.29 675
15582.47 671
15583.65 658
15584.82 656
15586.00 654
15587.18 672
15588.36 679
15589.53 671
15590.71 664
15591.89 689
15593.07 688
15594.25 667
15595.42 640
15596.60 725
15597.78 745
15598.96 714
15600.14 681
15601.32 726
15602.49 749
15603.67 741
15604.85 730
15606.03 700
15607.21 727
15608.39 755
15609.56 744
15610.74 755
15611.92 742
15613.10 756
15614.28 798
15615.46 748
15616.64 751
15617.82 739
15619.00 772
15620.17 738
15621.35 761
15622.53 766
15623.71 759
15624.89 785
15626.07 779
15627.25 827
15628.43 808
15629.61 851
15630.79 796
15631.97 787
15633.15 837
15634.33 823
15635.51 821
15636.69 832
15637.87 825
15639.05 826
15640.22 836
15641.40 818
15642.58 832
15643.76 844
15644.94 830
15646.12 841
15647.30 826
15648.48 826
15649.66 840
15650.85 844
15652.03 840
15653.21 828
15654.39 866
15655.57 848
15656.75 834
15657.93 859
15659.11 859
15660.29 822
15661.47 812
15662.65 843
15663.83 809
15665.01 800
15666.19 831
15667.37 861
15668.55 835
15669.73 818
15670.92 789
15672.10 796
15673.28 790
15674.46 844
15675.64 786
15676.82 760
15678.00 801
15679.18 809
15680.36 806
15681.55 808
15682.73 790
15683.91 769
15685.09 785
15686.27 810
15687.45 804
15688.63 762
15689.82 774
15691.00 781
15692.18 802
15693.36 833
15694.54 804
15695.73 805
15696.91 799
15698.09 827
15699.27 834
15700.45 860
15701.64 798
15702.82 834
15704.00 826
15705.18 805
15706.36 809
15707.55 842
15708.73 884
15709.91 861
15711.09 857
15712.28 841
15713.46 844
15714.64 863
15715.82 888
15717.01 870
15718.19 881
15719.37 927
15720.55 937
15721.74 912
15722.92 868
15724.10 851
15725.29 931
15726.47 950
15727.65 941
15728.84 934
15730.02 943
15731.20 906
15732.39 908
15733.57 916
15734.75 940
15735.94 935
15737.12 913
15738.30 930
15739.49 886
15740.67 917
15741.85 948
15743.04 956
15744.22 902
15745.40 908
15746.59 926
15747.77 934
15748.96 908
15750.14 937
15751.32 978
15752.51 916
15753.69 949
15754.88 938
15756.06 942
15757.24 928
15758.43 930
15759.61 910
15760.80 883
15761.98 885
15763.17 854
15764.35 869
15765.53 870
15766.72 836
15767.90 835
15769.09 818
15770.27 815
15771.46 826
15772.64 840
15773.83 806
15775.01 803
15776.20 799
15777.38 816
15778.57 832
15779.75 838
15780.94 798
15782.12 808
15783.31 806
15784.49 809
15785.68 805
15786.86 768
15788.05 758
15789.23 771
15790.42 746
15791.60 781
15792.79 737
15793.98 754
15795.16 732
15796.35 720
15797.53 738
15798.72 720
15799.90 762
15801.09 742
15802.28 731
15803.46 725
15804.65 716
15805.83 703
15807.02 710
15808.21 734
15809.39 708
15810.58 708
15811.76 694
15812.95 682
15814.14 721
15815.32 703
15816.51 726
15817.70 727
15818.88 707
15820.07 674
15821.26 686
15822.44 716
15823.63 695
15824.82 699
15826.00 689
15827.19 740
15828.38 681
15829.56 699
15830.75 671
15831.94 706
15833.12 687
15834.31 676
15835.50 700
15836.69 679
15837.87 686
15839.06 684
15840.25 743
15841.44 697
15842.62 715
15843.81 657
15845.00 723
15846.18 709
15847.37 749
15848.56 730
15849.75 723
15850.94 723
15852.12 680
15853.31 723
15854.50 720
15855.69 726
15856.87 740
15858.06 740
15859.25 721
15860.44 716
15861.63 723
15862.81 753
15864.00 781
15865.19 728
15866.38 715
15867.57 751
15868.76 746
15869.94 722
15871.13 727
15872.32 733
15873.51 752
15874.70 751
15875.89 799
15877.08 760
15878.26 755
15879.45 798
15880.64 787
15881.83 763
15883.02 748
15884.21 787
15885.40 767
15886.59 777
15887.78 760
15888.97 799
15890.15 772
15891.34 813
15892.53 814
15893.72 793
15894.91 828
15896.10 815
15897.29 832
15898.48 788
15899.67 834
15900.86 876
15902.05 832
15903.24 867
15904.43 847
15905.62 851
15906.81 885
15908.00 887
15909.19 873
15910.38 893
15911.57 877
15912.76 854
15913.95 878
15915.14 860
15916.33 867
15917.52 865
15918.71 881
15919.90 889
15921.09 892
15922.28 838
15923.47 853
15924.66 845
15925.85 862
15927.04 885
15928.23 873
15929.42 853
15930.61 868
15931.80 846
15932.99 831
15934.18 882
15935.38 814
15936.57 774
15937.76 802
15938.95 815
15940.14 793
15941.33 784
15942.52 763
15943.71 768
15944.90 761
15946.10 726
15947.29 737
15948.48 697
15949.67 710
15950.86 722
15952.05 719
15953.24 702
15954.44 668
15955.63 691
15956.82 657
15958.01 648
15959.20 664
15960.39 666
15961.59 628
15962.78 615
15963.97 663
15965.16 619
15966.35 593
15967.55 617
15968.74 605
15969.93 632
15971.12 555
15972.31 571
15973.51 586
15974.70 613
15975.89 586
15977.08 582
15978.28 565
15979.47 548
15980.66 566
15981.85 590
15983.05 600
15984.24 586
15985.43 603
15986.62 570
15987.82 598
15989.01 559
15990.20 591
15991.40 576
15992.59 562
15993.78 590
15994.98 585
15996.17 566
15997.36 572
15998.55 591
15999.75 570
16000.94 586
16002.13 552
16003.33 567
16004.52 564
16005.72 571
16006.91 579
16008.10 557
16009.30 564
16010.49 565
16011.68 548
16012.88 560
16014.07 559
16015.26 524
16016.46 516
16017.65 563
16018.85 566
16020.04 555
16021.23 565
16022.43 563
16023.62 553
16024.82 555
16026.01 548
16027.21 533
16028.40 531
16029.59 538
16030.79 541
16031.98 538
16033.18 538
16034.37 517
16035.57 548
16036.76 526
16037.96 516
16039.15 561
16040.35 527
16041.54 525
16042.73 552
16043.93 538
16045.12 518
16046.32 535
16047.51 546
16048.71 524
16049.91 553
16051.10 542
16052.30 558
16053.49 524
16054.69 526
16055.88 521
16057.08 548
16058.27 531
16059.47 525
16060.66 543
16061.86 524
16063.05 501
16064.25 521
16065.45 495
16066.64 499
16067.84 483
16069.03 511
16070.23 501
16071.42 509
16072.62 508
16073.82 517
16075.01 535
16076.21 513
16077.41 503
16078.60 503
16079.80 521
16080.99 478
16082.19 504
16083.39 475
16084.58 502
16085.78 486
16086.98 501
16088.17 503
16089.37 515
16090.57 512
16091.76 480
16092.96 517
16094.16 509
16095.35 516
16096.55 492
16097.75 490
16098.94 484
16100.14 489
16101.34 507
16102.53 480
16103.73 432
16104.93 487
16106.13 483
16107.32 478
16108.52 455
16109.72 465
16110.92 466
16112.11 479
16113.31 503
16114.51 471
16115.71 468
16116.90 491
16118.10 491
16119.30 459
16120.50 471
16121.69 466
16122.89 484
16124.09 479
16125.29 451
16126.49 453
16127.68 478
16128.88 486
16130.08 482
16131.28 450
16132.48 453
16133.67 466
16134.87 479
16136.07 456
16137.27 456
16138.47 460
16139.67 440
16140.86 468
16142.06 436
16143.26 456
16144.46 440
16145.66 471
16146.86 461
16148.06 425
16149.26 460
16150.45 453
16151.65 473
16152.85 457
16154.05 452
16155.25 426
16156.45 490
16157.65 446
16158.85 431
16160.05 440
16161.25 455
16162.45 418
16163.64 451
16164.84 441
16166.04 412
16167.24 461
16168.44 473
16169.64 442
16170.84 448
16172.04 454
16173.24 488
16174.44 486
16175.64 455
16176.84 458
16178.04 434
16179.24 455
16180.44 462
16181.64 448
16182.84 431
16184.04 447
16185.24 440
16186.44 466
16187.64 449
16188.84 452
16190.04 458
16191.24 474
16192.44 492
16193.64 476
16194.84 450
16196.04 475
16197.24 454
16198.44 469
16199.65 484
16200.85 490
16202.05 455
16203.25 457
16204.45 469
16205.65 469
16206.85 442
16208.05 497
16209.25 476
16210.45 484
16211.65 463
16212.86 475
16214.06 494
16215.26 475
16216.46 488
16217.66 505
16218.86 509
16220.06 490
16221.27 481
16222.47 512
16223.67 474
16224.87 476
16226.07 486
16227.27 489
16228.48 520
16229.68 483
16230.88 491
16232.08 498
16233.28 509
16234.48 505
16235.69 504
16236.89 486
16238.09 499
16239.29 535
16240.50 502
16241.70 528
16242.90 519
16244.10 535
16245.30 496
16246.51 520
16247.71 530
16248.91 534
16250.11 533
16251.32 526
16252.52 533
16253.72 530
16254.92 537
16256.13 540
16257.33 562
16258.53 559
16259.74 532
16260.94 530
16262.14 565
16263.35 560
16264.55 551
16265.75 524
16266.95 551
16268.16 563
16269.36 559
16270.56 564
16271.77 594
16272.97 574
16274.17 572
16275.38 580
16276.58 536
16277.79 522
16278.99 531
16280.19 573
16281.40 527
16282.60 567
16283.80 583
16285.01 617
16286.21 604
16287.42 572
16288.62 538
16289.82 581
16291.03 595
16292.23 573
16293.44 593
16294.64 594
16295.84 608
16297.05 615
16298.25 566
16299.46 570
16300.66 619
16301.87 605
16303.07 591
16304.27 602
16305.48 591
16306.68 609
16307.89 601
16309.09 571
16310.30 590
16311.50 564
16312.71 545
16313.91 571
16315.12 585
16316.32 588
16317.53 552
16318.73 551
16319.94 548
16321.14 555
16322.35 544
16323.55 491
16324.76 505
16325.96 514
16327.17 523
16328.38 503
16329.58 519
16330.79 480
16331.99 483
16333.20 501
16334.40 476
16335.61 489
16336.81 513
16338.02 491
16339.23 468
16340.43 498
16341.64 459
16342.84 468
16344.05 462
16345.26 477
16346.46 460
16347.67 476
16348.87 476
16350.08 461
16351.29 456
16352.49 463
16353.70 478
16354.91 455
16356.11 456
16357.32 456
16358.53 463
16359.73 468
16360.94 468
16362.15 471
16363.35 455
16364.56 433
16365.77 419
16366.97 438
16368.18 476
16369.39 452
16370.59 460
16371.80 433
16373.01 435
16374.21 462
16375.42 426
16376.63 440
16377.84 426
16379.04 439
16380.25 435
16381.46 426
16382.67 411
16383.87 433
16385.08 440
16386.29 418
16387.50 432
16388.70 421
16389.91 433
16391.12 447
16392.33 426
16393.53 455
16394.74 426
16395.95 434
16397.16 435
16398.37 441
16399.57 402
16400.78 403
16401.99 427
16403.20 423
16404.41 421
16405.62 431
16406.82 434
16408.03 406
16409.24 405
16410.45 448
16411.66 427
16412.87 428
16414.07 438
16415.28 407
16416.49 421
16417.70 414
16418.91 415
16420.12 422
16421.33 422
16422.54 405
16423.75 407
16424.95 425
16426.16 425
16427.37 423
16428.58 371
16429.79 423
16431.00 412
16432.21 426
16433.42 391
16434.63 401
16435.84 415
16437.05 443
16438.26 445
16439.47 404
16440.68 400
16441.88 397
16443.09 439
16444.30 427
16445.51 410
16446.72 410
16447.93 389
16449.14 419
16450.35 386
16451.56 434
16452.77 401
16453.98 404
16455.19 452
16456.40 425
16457.61 401
16458.82 395
16460.03 414
16461.24 406
16462.45 401
16463.67 384
16464.88 411
16466.09 405
16467.30 387
16468.51 399
16469.72 400
16470.93 391
16472.14 398
16473.35 408
16474.56 409
16475.77 433
16476.98 383
16478.19 406
16479.40 396
16480.62 376
16481.83 395
16483.04 376
16484.25 401
16485.46 405
16486.67 398
16487.88 394
16489.09 394
16490.31 400
16491.52 407
16492.73 373
16493.94 382
16495.15 365
16496.36 394
16497.57 394
16498.79 384
16500.00 388
16501.21 387
16502.42 389
16503.63 413
16504.85 406
16506.06 381
16507.27 378
16508.48 371
16509.69 395
16510.91 374
16512.12 365
16513.33 367
16514.54 375
16515.76 390
16516.97 400
16518.18 376
16519.39 381
16520.60 408
16521.82 386
16523.03 374
16524.24 378
16525.46 354
16526.67 392
16527.88 359
16529.09 376
16530.31 371
16531.52 372
16532.73 368
16533.95 389
16535.16 367
16536.37 386
16537.58 411
16538.80 388
16540.01 373
16541.22 365
16542.44 389
16543.65 357
16544.86 371
16546.08 396
16547.29 411
16548.50 382
16549.72 391
16550.93 379
16552.15 363
16553.36 394
16554.57 402
16555.79 406
16557.00 416
16558.21 395
16559.43 434
16560.64 393
16561.86 393
16563.07 365
16564.28 399
16565.50 418
16566.71 378
16567.93 383
16569.14 406
16570.36 378
16571.57 372
16572.78 388
16574.00 377
16575.21 378
16576.43 413
16577.64 401
16578.86 416
16580.07 406
16581.29 438
16582.50 412
16583.72 398
16584.93 388
16586.15 373
16587.36 387
16588.58 392
16589.79 418
16591.01 383
16592.22 387
16593.44 379
16594.65 396
16595.87 374
16597.08 389
16598.30 401
16599.51 397
16600.73 393
16601.94 400
16603.16 401
16604.37 393
16605.59 388
16606.81 359
16608.02 364
16609.24 380
16610.45 390
16611.67 378
16612.89 401
16614.10 369
16615.32 382
16616.53 361
16617.75 357
16618.97 377
16620.18 389
16621.40 370
16622.61 368
16623.83 395
16625.05 379
16626.26 329
16627.48 344
16628.70 392
16629.91 384
16631.13 370
16632.35 374
16633.56 390
16634.78 370
16636.00 385
16637.21 372
16638.43 370
16639.65 361
16640.86 379
16642.08 349
16643.30 367
16644.51 354
16645.73 390
16646.95 357
16648.17 388
16649.38 356
16650.60 361
16651.82 360
16653.03 373
16654.25 369
16655.47 370
16656.69 374
16657.90 355
16659.12 361
16660.34 354
16661.56 353
16662.77 376
16663.99 389
16665.21 371
16666.43 336
16667.65 333
16668.86 357
16670.08 354
16671.30 349
16672.52 344
16673.74 382
16674.95 356
16676.17 353
16677.39 376
16678.61 381
16679.83 380
16681.05 368
16682.26 340
16683.48 339
16684.70 340
16685.92 356
16687.14 371
16688.36 355
16689.58 344
16690.79 353
16692.01 360
16693.23 357
16694.45 374
16695.67 362
16696.89 340
16698.11 352
16699.33 347
16700.55 348
16701.76 366
16702.98 352
16704.20 351
16705.42 349
16706.64 371
16707.86 361
16709.08 367
16710.30 351
16711.52 357
16712.74 357
16713.96 375
16715.18 365
16716.40 350
16717.62 343
16718.84 383
16720.06 354
16721.28 353
16722.50 366
16723.72 357
16724.94 365
16726.16 339
16727.38 329
16728.60 335
16729.82 357
16731.04 343
16732.26 360
16733.48 324
16734.70 359
16735.92 340
16737.14 326
16738.36 339
16739.58 349
16740.80 340
16742.02 356
16743.24 361
16744.46 346
16745.68 345
16746.90 322
16748.12 351
16749.35 357
16750.57 355
16751.79 358
16753.01 356
16754.23 355
16755.45 374
16756.67 352
16757.89 374
16759.11 341
16760.33 373
16761.56 378
16762.78 340
16764.00 353
16765.22 359
16766.44 375
16767.66 354
16768.88 353
16770.11 350
16771.33 355
16772.55 351
16773.77 331
16774.99 366
16776.22 350
16777.44 366
16778.66 375
16779.88 351
16781.10 342
16782.33 347
16783.55 351
16784.77 383
16785.99 361
16787.21 377
16788.44 368
16789.66 360
16790.88 355
16792.10 368
16793.33 359
16794.55 370
16795.77 377
16796.99 361
16798.22 369
16799.44 366
16800.66 374
16801.88 392
16803.11 375
16804.33 383
16805.55 362
16806.78 373
16808.00 379
16809.22 372
16810.44 371
16811.67 386
16812.89 365
16814.11 372
16815.34 350
16816.56 379
16817.78 370
16819.01 366
16820.23 387
16821.45 379
16822.68 360
16823.90 362
16825.13 375
16826.35 419
16827.57 360
16828.80 396
16830.02 402
16831.24 404
16832.47 401
16833.69 395
16834.92 393
16836.14 402
16837.36 414
16838.59 383
16839.81 418
16841.04 370
16842.26 409
16843.48 379
16844.71 416
16845.93 414
16847.16 422
16848.38 422
16849.61 438
16850.83 426
16852.06 458
16853.28 433
16854.51 414
16855.73 443
16856.95 451
16858.18 453
16859.40 410
16860.63 433
16861.85 446
16863.08 491
16864.30 454
16865.53 469
16866.75 431
16867.98 476
16869.21 477
16870.43 418
16871.66 458
16872.88 443
16874.11 446
16875.33 472
16876.56 464
16877.78 468
16879.01 489
16880.23 497
16881.46 461
16882.69 440
16883.91 451
16885.14 479
16886.36 488
16887.59 490
16888.81 456
16890.04 465
16891.27 451
16892.49 463
16893.72 447
16894.94 466
16896.17 457
16897.40 485
16898.62 473
16899.85 456
16901.08 432
16902.30 475
16903.53 462
16904.76 448
16905.98 459
16907.21 444
16908.44 448
16909.66 400
16910.89 387
16912.12 387
16913.34 448
16914.57 423
16915.80 434
16917.02 423
16918.25 434
16919.48 422
16920.70 423
16921.93 409
16923.16 415
16924.39 415
16925.61 423
16926.84 416
16928.07 413
16929.30 421
16930.52 411
16931.75 408
16932.98 397
16934.21 413
16935.43 393
16936.66 400
16937.89 383
16939.12 379
16940.34 385
16941.57 385
16942.80 407
16944.03 388
16945.26 396
16946.48 407
16947.71 391
16948.94 374
16950.17 376
16951.40 395
16952.62 431
16953.85 389
16955.08 397
16956.31 393
16957.54 405
16958.77 383
16959.99 405
16961.22 392
16962.45 363
16963.68 389
16964.91 379
16966.14 388
16967.37 399
16968.60 382
16969.82 347
16971.05 373
16972.28 360
16973.51 382
16974.74 358
16975.97 373
16977.20 376
16978.43 387
16979.66 375
16980.89 359
16982.11 358
16983.34 372
16984.57 381
16985.80 383
16987.03 350
16988.26 379
16989.49 373
16990.72 363
16991.95 386
16993.18 371
16994.41 386
16995.64 387
16996.87 362
16998.10 368
16999.33 382
17000.56 388
17001.79 343
17003.02 353
17004.25 346
17005.48 376
17006.71 367
17007.94 363
17009.17 340
17010.40 348
17011.63 352
17012.86 365
17014.09 356
17015.32 335
17016.55 351
17017.78 374
17019.01 361
17020.25 376
17021.48 356
17022.71 361
17023.94 354
17025.17 343
17026.40 326
17027.63 341
17028.86 374
17030.09 350
17031.32 381
17032.55 356
17033.79 342
17035.02 326
17036.25 341
17037.48 352
17038.71 355
17039.94 328
17041.17 379
17042.41 371
17043.64 357
17044.87 345
17046.10 339
17047.33 324
17048.56 343
17049.80 351
17051.03 352
17052.26 345
17053.49 345
17054.72 370
17055.95 349
17057.19 360
17058.42 344
17059.65 348
17060.88 364
17062.12 367
17063.35 340
17064.58 340
17065.81 316
17067.04 354
17068.28 360
17069.51 341
17070.74 326
17071.97 344
17073.21 315
17074.44 348
17075.67 332
17076.90 304
17078.14 341
17079.37 375
17080.60 341
17081.84 339
17083.07 328
17084.30 357
17085.54 339
17086.77 337
17088.00 343
17089.23 320
17090.47 316
17091.70 303
17092.93 328
17094.17 338
17095.40 340
17096.63 327
17097.87 340
17099.10 321
17100.34 335
17101.57 330
17102.80 341
17104.04 337
17105.27 332
17106.50 318
17107.74 296
17108.97 337
17110.21 337
17111.44 339
17112.67 339
17113.91 331
17115.14 306
17116.38 343
17117.61 314
17118.84 347
17120.08 335
17121.31 331
17122.55 327
17123.78 337
17125.02 329
17126.25 308
17127.48 303
17128.72 314
17129.95 337
17131.19 317
17132.42 316
17133.66 337
17134.89 320
17136.13 342
17137.36 336
17138.60 295
17139.83 312
17141.07 303
17142.30 326
17143.54 310
17144.77 320
17146.01 310
17147.24 312
17148.48 300
17149.71 319
17150.95 313
17152.19 297
17153.42 312
17154.66 309
17155.89 314
17157.13 302
17158.36 307
17159.60 317
17160.83 306
17162.07 321
17163.31 321
17164.54 310
17165.78 317
17167.01 295
17168.25 289
17169.49 284
17170.72 311
17171.96 310
17173.19 299
17174.43 305
17175.67 321
17176.90 294
17178.14 306
17179.38 313
17180.61 299
17181.85 293
17183.09 299
17184.32 320
17185.56 329
17186.80 294
17188.03 315
17189.27 301
17190.51 307
17191.74 305
17192.98 296
17194.22 305
17195.45 316
17196.69 287
17197.93 301
17199.16 301
17200.40 294
17201.64 290
17202.88 298
17204.11 303
17205.35 285
17206.59 285
17207.83 278
17209.06 305
17210.30 293
17211.54 309
17212.78 279
17214.01 289
17215.25 294
17216.49 284
17217.73 296
17218.96 298
17220.20 294
17221.44 298
17222.68 278
17223.92 282
17225.15 283
17226.39 280
17227.63 309
17228.87 303
17230.11 317
17231.35 294
17232.58 311
17233.82 295
17235.06 303
17236.30 277
17237.54 316
17238.78 290
17240.01 312
17241.25 269
17242.49 287
17243.73 317
17244.97 320
17246.21 324
17247.45 298
17248.69 291
17249.93 293
17251.16 304
17252.40 314
17253.64 312
17254.88 308
17256.12 306
17257.36 309
17258.60 324
17259.84 287
17261.08 284
17262.32 308
17263.56 309
17264.80 304
17266.04 269
17267.28 288
17268.51 291
17269.75 296
17270.99 287
17272.23 280
17273.47 302
17274.71 317
17275.95 281
17277.19 297
17278.43 289
17279.67 306
17280.91 291
17282.15 277
17283.39 278
17284.63 290
17285.87 308
17287.11 293
17288.35 295
17289.60 303
17290.84 306
17292.08 310
17293.32 286
17294.56 292
17295.80 295
17297.04 285
17298.28 286
17299.52 288
17300.76 293
17302.00 286
17303.24 279
17304.48 268
17305.72 283
17306.96 294
17308.21 289
17309.45 289
17310.69 303
17311.93 286
17313.17 295
17314.41 277
17315.65 282
17316.89 302
17318.14 293
17319.38 273
17320.62 298
17321.86 267
17323.10 286
17324.34 290
17325.59 299
17326.83 310
17328.07 292
17329.31 303
17330.55 293
17331.79 280
17333.04 281
17334.28 282
17335.52 299
17336.76 308
17338.00 287
17339.25 281
17340.49 296
17341.73 289
17342.97 282
17344.22 293
17345.46 282
17346.70 294
17347.94 337
17349.19 307
17350.43 280
17351.67 331
17352.91 311
17354.16 314
17355.40 293
17356.64 276
17357.88 268
17359.13 287
17360.37 293
17361.61 283
17362.86 286
17364.10 286
17365.34 296
17366.58 297
17367.83 307
17369.07 308
17370.31 324
17371.56 297
17372.80 291
17374.04 293
17375.29 281
17376.53 301
17377.78 291
17379.02 299
17380.26 299
17381.51 315
17382.75 292
17383.99 276
17385.24 300
17386.48 307
17387.72 286
17388.97 315
17390.21 292
17391.46 288
17392.70 274
17393.94 291
17395.19 299
17396.43 275
17397.68 298
17398.92 307
17400.17 284
17401.41 283
17402.65 301
17403.90 307
17405.14 319
17406.39 307
17407.63 272
17408.88 288
17410.12 279
17411.37 296
17412.61 286
17413.86 316
17415.10 313
17416.35 322
17417.59 293
17418.84 308
17420.08 297
17421.33 298
17422.57 311
17423.82 303
17425.06 323
17426.31 313
17427.55 317
17428.80 310
17430.04 308
17431.29 315
17432.53 312
17433.78 319
17435.03 304
17436.27 283
17437.52 286
17438.76 317
17440.01 334
17441.25 340
17442.50 327
17443.75 317
17444.99 304
17446.24 309
17447.48 300
17448.73 311
17449.98 323
17451.22 325
17452.47 327
17453.71 341
17454.96 335
17456.21 299
17457.45 288
17458.70 311
17459.95 322
17461.19 284
17462.44 315
17463.69 296
17464.93 333
17466.18 322
17467.43 311
17468.67 312
17469.92 328
17471.17 325
17472.41 320
17473.66 316
17474.91 307
17476.15 331
17477.40 320
17478.65 344
17479.90 350
17481.14 337
17482.39 305
17483.64 316
17484.88 334
17486.13 307
17487.38 314
17488.63 344
17489.87 346
17491.12 331
17492.37 325
17493.62 333
17494.86 341
17496.11 371
17497.36 355
17498.61 325
17499.86 328
17501.10 333
17502.35 344
17503.60 367
17504.85 335
17506.10 332
17507.34 362
17508.59 348
17509.84 373
17511.09 349
17512.34 363
17513.59 347
17514.83 332
17516.08 339
17517.33 366
17518.58 341
17519.83 339
17521.08 338
17522.33 355
17523.57 348
17524.82 356
17526.07 349
17527.32 360
17528.57 339
17529.82 369
17531.07 390
17532.32 362
17533.57 367
17534.82 350
17536.06 361
17537.31 362
17538.56 359
17539.81 389
17541.06 371
17542.31 374
17543.56 356
17544.81 368
17546.06 355
17547.31 384
17548.56 346
17549.81 341
17551.06 379
17552.31 360
17553.56 365
17554.81 359
17556.06 360
17557.31 367
17558.56 391
17559.81 370
17561.06 356
17562.31 371
17563.56 396
17564.81 390
17566.06 362
17567.31 376
17568.56 386
17569.81 399
17571.06 398
17572.31 380
17573.56 388
17574.81 368
17576.06 373
17577.31 380
17578.56 380
17579.81 371
17581.06 399
17582.31 393
17583.57 368
17584.82 385
17586.07 346
17587.32 373
17588.57 372
17589.82 403
17591.07 373
17592.32 384
17593.57 395
17594.83 378
17596.08 372
17597.33 406
17598.58 396
17599.83 381
17601.08 416
17602.33 389
17603.59 379
17604.84 393
17606.09 402
17607.34 380
17608.59 369
17609.84 378
17611.10 386
17612.35 365
17613.60 364
17614.85 384
17616.10 375
17617.36 378
17618.61 382
17619.86 403
17621.11 368
17622.36 375
17623.62 379
17624.87 376
17626.12 363
17627.37 359
17628.63 373
17629.88 347
17631.13 357
17632.38 394
17633.64 376
17634.89 364
17636.14 361
17637.39 349
17638.65 383
17639.90 349
17641.15 377
17642.41 357
17643.66 354
17644.91 341
17646.17 364
17647.42 373
17648.67 373
17649.92 385
17651.18 374
17652.43 355
17653.68 351
17654.94 334
17656.19 342
17657.44 352
17658.70 372
17659.95 354
17661.21 294
17662.46 335
17663.71 328
17664.97 350
17666.22 346
17667.47 329
17668.73 335
17669.98 341
17671.24 333
17672.49 332
17673.74 313
17675.00 336
17676.25 334
17677.51 300
17678.76 331
17680.02 332
17681.27 338
17682.52 316
17683.78 335
17685.03 322
17686.29 320
17687.54 334
17688.80 320
17690.05 303
17691.31 323
17692.56 299
17693.82 324
17695.07 327
17696.32 324
17697.58 326
17698.83 300
17700.09 336
17701.34 317
17702.60 310
17703.86 313
17705.11 312
17706.37 283
17707.62 318
17708.88 326
17710.13 307
17711.39 318
17712.64 299
17713.90 297
17715.15 308
17716.41 329
17717.66 308
17718.92 308
17720.18 301
17721.43 309
17722.69 344
17723.94 327
17725.20 303
17726.45 310
17727.71 318
17728.97 318
17730.22 304
17731.48 314
17732.74 323
17733.99 312
17735.25 330
17736.50 308
17737.76 313
17739.02 315
17740.27 295
17741.53 314
17742.79 305
17744.04 309
17745.30 356
17746.56 349
17747.81 305
17749.07 284
17750.33 297
17751.58 314
17752.84 326
17754.10 335
17755.35 283
17756.61 309
17757.87 289
17759.12 319
17760.38 306
17761.64 330
17762.90 319
17764.15 318
17765.41 329
17766.67 320
17767.93 304
17769.18 323
17770.44 316
17771.70 322
17772.96 335
17774.21 312
17775.47 317
17776.73 335
17777.99 330
17779.24 313
17780.50 306
17781.76 315
17783.02 310
17784.28 310
17785.53 314
17786.79 303
17788.05 323
17789.31 328
17790.57 313
17791.82 320
17793.08 292
17794.34 350
17795.60 295
17796.86 294
17798.12 290
17799.37 296
17800.63 305
17801.89 322
17803.15 309
17804.41 300
17805.67 307
17806.93 289
17808.19 285
17809.44 301
17810.70 295
17811.96 295
17813.22 313
17814.48 311
17815.74 312
17817.00 319
17818.26 311
17819.52 313
17820.78 305
17822.04 282
17823.29 305
17824.55 293
17825.81 282
17827.07 310
17828.33 289
17829.59 309
17830.85 279
17832.11 271
17833.37 291
17834.63 296
17835.89 302
17837.15 294
17838.41 259
17839.67 304
17840.93 274
17842.19 278
17843.45 269
17844.71 290
17845.97 296
17847.23 289
17848.49 305
17849.75 287
17851.01 310
17852.27 275
17853.53 288
17854.79 303
17856.05 278
17857.31 271
17858.57 276
17859.84 278
17861.10 297
17862.36 277
17863.62 311
17864.88 299
17866.14 269
17867.40 289
17868.66 290
17869.92 283
17871.18 297
17872.44 271
17873.71 260
17874.97 294
17876.23 276
17877.49 296
17878.75 282
17880.01 308
17881.27 276
17882.53 290
17883.80 286
17885.06 279
17886.32 310
17887.58 279
17888.84 299
17890.10 282
17891.37 272
17892.63 273
17893.89 261
17895.15 280
17896.41 286
17897.67 295
17898.94 289
17900.20 259
17901.46 280
17902.72 313
17903.99 293
17905.25 267
17906.51 271
17907.77 276
17909.03 276
17910.30 268
17911.56 278
17912.82 288
17914.08 277
17915.35 309
17916.61 281
17917.87 287
17919.14 272
17920.40 295
17921.66 288
17922.92 264
17924.19 297
17925.45 271
17926.71 277
17927.98 256
17929.24 287
17930.50 290
17931.76 280
17933.03 280
17934.29 273
17935.55 267
17936.82 258
17938.08 260
17939.34 269
17940.61 275
17941.87 263
17943.14 295
17944.40 273
17945.66 277
17946.93 288
17948.19 271
17949.45 266
17950.72 272
17951.98 257
17953.25 294
17954.51 268
17955.77 272
17957.04 278
17958.30 276
17959.57 276
17960.83 260
17962.09 266
17963.36 271
17964.62 282
17965.89 269
17967.15 281
17968.42 265
17969.68 257
17970.95 289
17972.21 285
17973.47 272
17974.74 277
17976.00 294
17977.27 265
17978.53 274
17979.80 263
17981.06 270
17982.33 286
17983.59 281
17984.86 295
17986.12 260
17987.39 273
17988.65 271
17989.92 247
17991.18 257
17992.45 265
17993.71 280
17994.98 288
17996.25 248
17997.51 261
17998.78 250
18000.04 268
18001.31 285
18002.57 263
18003.84 261
18005.10 278
18006.37 272
18007.64 257
18008.90 244
18010.17 286
18011.43 287
18012.70 257
18013.97 268
18015.23 262
18016.50 292
18017.76 267
18019.03 279
18020.30 276
18021.56 277
18022.83 265
18024.10 276
18025.36 263
18026.63 249
18027.90 275
18029.16 260
18030.43 265
18031.70 262
18032.96 270
18034.23 253
18035.50 261
18036.76 262
18038.03 286
18039.30 295
18040.56 282
18041.83 277
18043.10 281
18044.37 272
18045.63 271
18046.90 281
18048.17 280
18049.43 270
18050.70 274
18051.97 282
18053.24 254
18054.50 276
18055.77 270
18057.04 264
18058.31 284
18059.57 260
18060.84 265
18062.11 271
18063.38 291
18064.65 266
18065.91 291
18067.18 269
18068.45 255
18069.72 272
18070.98 306
18072.25 266
18073.52 285
18074.79 252
18076.06 245
18077.33 288
18078.59 261
18079.86 269
18081.13 286
18082.40 291
18083.67 265
18084.94 271
18086.21 302
18087.47 279
18088.74 272
18090.01 297
18091.28 275
18092.55 282
18093.82 264
18095.09 272
18096.36 269
18097.62 279
18098.89 287
18100.16 285
18101.43 296
18102.70 257
18103.97 265
18105.24 280
18106.51 284
18107.78 288
18109.05 294
18110.32 269
18111.59 283
18112.86 293
18114.13 298
18115.40 281
18116.66 276
18117.93 282
18119.20 312
18120.47 321
18121.74 287
18123.01 301
18124.28 285
18125.55 280
18126.82 290
18128.09 299
18129.36 277
18130.63 271
18131.90 285
18133.17 293
18134.44 279
18135.71 303
18136.99 290
18138.26 285
18139.53 261
18140.80 275
18142.07 274
18143.34 274
18144.61 276
18145.88 262
18147.15 287
18148.42 267
18149.69 270
18150.96 251
18152.23 262
18153.50 312
18154.78 274
18156.05 252
18157.32 273
18158.59 285
18159.86 296
18161.13 270
18162.40 261
18163.67 276
18164.94 295
18166.22 292
18167.49 269
18168.76 284
18170.03 266
18171.30 287
18172.57 294
18173.85 304
18175.12 290
18176.39 264
18177.66 284
18178.93 264
18180.20 280
18181.48 262
18182.75 273
18184.02 272
18185.29 276
18186.56 259
18187.84 278
18189.11 276
18190.38 290
18191.65 291
18192.93 257
18194.20 270
18195.47 274
18196.74 268
18198.02 260
18199.29 264
18200.56 279
18201.83 265
18203.11 247
18204.38 295
18205.65 277
18206.92 278
18208.20 285
18209.47 267
18210.74 297
18212.02 272
18213.29 290
18214.56 270
18215.84 255
18217.11 273
18218.38 280
18219.65 257
18220.93 271
18222.20 283
18223.47 274
18224.75 275
18226.02 293
18227.30 250
18228.57 261
18229.84 269
18231.12 257
18232.39 248
18233.66 278
18234.94 281
18236.21 267
18237.48 255
18238.76 260
18240.03 272
18241.31 277
18242.58 276
18243.86 274
18245.13 283
18246.40 285
18247.68 267
18248.95 276
18250.23 280
18251.50 276
18252.77 283
18254.05 278
18255.32 293
18256.60 293
18257.87 269
18259.15 268
18260.42 264
18261.70 260
18262.97 268
18264.25 285
18265.52 265
18266.80 264
18268.07 261
18269.35 295
18270.62 272
18271.90 291
18273.17 256
18274.45 287
18275.72 290
18277.00 283
18278.27 284
18279.55 265
18280.82 280
18282.10 257
18283.37 280
18284.65 252
18285.93 283
18287.20 259
18288.48 267
18289.75 270
18291.03 271
18292.30 259
18293.58 264
18294.86 251
18296.13 245
18297.41 271
18298.68 261
18299.96 284
18301.24 279
18302.51 273
18303.79 247
18305.06 248
18306.34 253
18307.62 277
18308.89 263
18310.17 261
18311.45 280
18312.72 292
18314.00 269
18315.28 259
18316.55 266
18317.83 276
18319.11 261
18320.38 278
18321.66 262
18322.94 251
18324.21 270
18325.49 271
18326.77 277
18328.04 272
18329.32 262
18330.60 251
18331.88 269
18333.15 252
18334.43 266
18335.71 285
18336.98 292
18338.26 279
18339.54 277
18340.82 252
18342.09 275
18343.37 263
18344.65 270
18345.93 259
18347.20 272
18348.48 297
18349.76 252
18351.04 267
18352.32 252
18353.59 276
18354.87 267
18356.15 252
18357.43 269
18358.71 278
18359.98 260
18361.26 259
18362.54 258
18363.82 269
18365.10 272
18366.38 257
18367.65 249
18368.93 242
18370.21 261
18371.49 270
18372.77 293
18374.05 257
18375.33 269
18376.60 283
18377.88 274
18379.16 277
18380.44 278
18381.72 281
18383.00 237
18384.28 242
18385.56 267
18386.84 267
18388.11 244
18389.39 260
18390.67 268
18391.95 252
18393.23 237
18394.51 273
18395.79 276
18397.07 267
18398.35 259
18399.63 239
18400.91 266
18402.19 262
18403.47 284
18404.75 278
18406.03 269
18407.31 283
18408.59 295
18409.87 272
18411.15 286
18412.43 273
18413.71 248
18414.99 249
18416.27 262
18417.55 241
18418.83 276
18420.11 274
18421.39 252
18422.67 273
18423.95 278
18425.23 256
18426.51 273
18427.79 269
18429.07 243
18430.35 269
18431.63 258
18432.91 278
18434.19 263
18435.47 295
18436.75 258
18438.04 271
18439.32 273
18440.60 251
18441.88 269
18443.16 280
18444.44 271
18445.72 258
18447.00 274
18448.28 274
18449.57 263
18450.85 247
18452.13 270
18453.41 250
18454.69 279
18455.97 250
18457.25 255
18458.54 287
18459.82 247
18461.10 235
18462.38 263
18463.66 249
18464.94 244
18466.23 288
18467.51 238
18468.79 265
18470.07 255
18471.35 278
18472.64 275
18473.92 265
18475.20 263
18476.48 299
18477.76 284
18479.05 261
18480.33 268
18481.61 262
18482.89 262
18484.18 223
18485.46 264
18486.74 250
18488.02 255
18489.31 255
18490.59 279
18491.87 264
18493.15 275
18494.44 263
18495.72 281
18497.00 276
18498.29 240
18499.57 276
18500.85 287
18502.13 271
18503.42 274
18504.70 265
18505.98 246
18507.27 251
18508.55 263
18509.83 273
18511.12 273
18512.40 265
18513.68 250
18514.97 285
18516.25 292
18517.54 257
18518.82 269
18520.10 271
18521.39 253
18522.67 267
18523.95 259
18525.24 265
18526.52 295
18527.81 262
18529.09 272
18530.37 261
18531.66 270
18532.94 276
18534.23 279
18535.51 297
18536.79 271
18538.08 280
18539.36 302
18540.65 271
18541.93 280
18543.22 279
18544.50 278
18545.79 290
18547.07 280
18548.36 274
18549.64 292
18550.92 300
18552.21 298
18553.49 313
18554.78 276
18556.06 273
18557.35 265
18558.63 282
18559.92 273
18561.20 278
18562.49 281
18563.77 289
18565.06 315
18566.35 294
18567.63 302
18568.92 282
18570.20 303
18571.49 271
18572.77 300
18574.06 300
18575.34 301
18576.63 313
18577.92 306
18579.20 312
18580.49 299
18581.77 325
18583.06 288
18584.34 307
18585.63 298
18586.92 306
18588.20 298
18589.49 306
18590.77 298
18592.06 287
18593.35 313
18594.63 310
18595.92 300
18597.21 309
18598.49 302
18599.78 307
18601.07 297
18602.35 298
18603.64 315
18604.93 317
18606.21 327
18607.50 298
18608.79 299
18610.07 310
18611.36 329
18612.65 333
18613.93 328
18615.22 296
18616.51 313
18617.79 297
18619.08 307
18620.37 302
18621.66 307
18622.94 313
18624.23 301
18625.52 278
18626.80 293
18628.09 273
18629.38 290
18630.67 293
18631.95 289
18633.24 292
18634.53 318
18635.82 295
18637.11 303
18638.39 277
18639.68 287
18640.97 271
18642.26 273
18643.54 267
18644.83 283
18646.12 284
18647.41 264
18648.70 277
18649.99 288
18651.27 279
18652.56 310
18653.85 281
18655.14 269
18656.43 270
18657.72 260
18659.00 285
18660.29 257
18661.58 274
18662.87 253
18664.16 275
18665.45 265
18666.74 247
18668.02 274
18669.31 291
18670.60 280
18671.89 296
18673.18 271
18674.47 278
18675.76 267
18677.05 267
18678.34 288
18679.63 264
18680.92 280
18682.20 265
18683.49 270
18684.78 242
18686.07 242
18687.36 258
18688.65 263
18689.94 273
18691.23 294
18692.52 277
18693.81 267
18695.10 270
18696.39 259
18697.68 261
18698.97 241
18700.26 277
18701.55 250
18702.84 242
18704.13 261
18705.42 282
18706.71 239
18708.00 271
18709.29 274
18710.58 273
18711.87 271
18713.16 257
18714.45 259
18715.74 265
18717.03 246
18718.32 251
18719.61 272
18720.90 254
18722.20 240
18723.49 269
18724.78 244
18726.07 247
18727.36 264
18728.65 257
18729.94 268
18731.23 262
18732.52 267
18733.81 269
18735.10 266
18736.40 252
18737.69 255
18738.98 256
18740.27 248
18741.56 257
18742.85 247
18744.14 263
18745.43 265
18746.73 268
18748.02 255
18749.31 253
18750.60 250
18751.89 247
18753.18 256
18754.48 256
18755.77 272
18757.06 261
18758.35 257
18759.64 264
18760.94 244
18762.23 247
18763.52 256
18764.81 267
18766.10 262
18767.40 255
18768.69 254
18769.98 244
18771.27 265
18772.57 265
18773.86 248
18775.15 266
18776.44 265
18777.74 246
18779.03 232
18780.32 225
18781.61 243
18782.91 252
18784.20 267
18785.49 275
18786.79 256
18788.08 274
18789.37 262
18790.66 281
18791.96 269
18793.25 249
18794.54 262
18795.84 251
18797.13 247
18798.42 251
18799.72 249
18801.01 280
18802.30 258
18803.60 255
18804.89 255
18806.18 250
18807.48 247
18808.77 247
18810.07 261
18811.36 265
18812.65 263
18813.95 239
18815.24 249
18816.53 241
18817.83 257
18819.12 235
18820.42 245
18821.71 227
18823.00 232
18824.30 250
18825.59 231
18826.89 254
18828.18 240
18829.48 237
18830.77 257
18832.07 258
18833.36 269
18834.65 257
18835.95 251
18837.24 262
18838.54 234
18839.83 233
18841.13 251
18842.42 263
18843.72 257
18845.01 256
18846.31 272
18847.60 258
18848.90 241
18850.19 243
18851.49 246
18852.78 252
18854.08 256
18855.37 245
18856.67 223
18857.96 219
18859.26 245
18860.55 236
18861.85 241
18863.15 258
18864.44 279
18865.74 257
18867.03 249
18868.33 240
18869.62 243
18870.92 234
18872.22 228
18873.51 241
18874.81 236
18876.10 233
18877.40 256
18878.70 245
18879.99 261
18881.29 254
18882.58 253
18883.88 244
18885.18 244
18886.47 243
18887.77 250
18889.07 246
18890.36 238
18891.66 271
18892.95 252
18894.25 258
18895.55 257
18896.84 248
18898.14 246
18899.44 241
18900.73 259
18902.03 265
18903.33 247
18904.63 246
18905.92 259
18907.22 256
18908.52 228
18909.81 258
18911.11 252
18912.41 237
18913.71 251
18915.00 261
18916.30 231
18917.60 225
18918.89 242
18920.19 241
18921.49 254
18922.79 230
18924.09 241
18925.38 230
18926.68 232
18927.98 223
18929.28 244
18930.57 256
18931.87 236
18933.17 245
18934.47 224
18935.77 227
18937.06 224
18938.36 229
18939.66 254
18940.96 253
18942.26 222
18943.55 229
18944.85 239
18946.15 255
18947.45 236
18948.75 244
18950.05 233
18951.35 233
18952.64 236
18953.94 221
18955.24 256
18956.54 249
18957.84 226
18959.14 237
18960.44 237
18961.74 236
18963.03 228
18964.33 226
18965.63 226
18966.93 245
18968.23 239
18969.53 243
18970.83 253
18972.13 242
18973.43 220
18974.73 246
18976.03 236
18977.33 226
18978.62 220
18979.92 223
18981.22 223
18982.52 242
18983.82 240
18985.12 251
18986.42 220
18987.72 216
18989.02 251
18990.32 254
18991.62 245
18992.92 249
18994.22 224
18995.52 226
18996.82 244
18998.12 226
18999.42 225
19000.72 230
19002.02 264
19003.32 229
19004.62 245
19005.92 226
19007.22 243
19008.53 235
19009.83 235
19011.13 225
19012.43 233
19013.73 226
19015.03 235
19016.33 248
19017.63 226
19018.93 219
19020.23 244
19021.53 223
19022.83 223
19024.13 218
19025.44 220
19026.74 224
19028.04 236
19029.34 231
19030.64 219
19031.94 257
19033.24 260
19034.54 229
19035.85 227
19037.15 218
19038.45 224
19039.75 230
19041.05 243
19042.35 241
19043.66 207
19044.96 234
19046.26 253
19047.56 240
19048.86 224
19050.16 230
19051.47 232
19052.77 247
19054.07 251
19055.37 248
19056.67 220
19057.98 211
19059.28 221
19060.58 245
19061.88 235
19063.19 228
19064.49 233
19065.79 260
19067.09 261
19068.40 239
19069.70 236
19071.00 237
19072.30 256
19073.61 234
19074.91 243
19076.21 245
19077.52 244
19078.82 232
19080.12 238
19081.42 244
19082.73 241
19084.03 244
19085.33 222
19086.64 259
19087.94 228
19089.24 263
19090.55 257
19091.85 252
19093.15 247
19094.46 259
19095.76 258
19097.06 252
19098.37 262
19099.67 265
19100.97 227
19102.28 228
19103.58 256
19104.89 225
19106.19 244
19107.49 257
19108.80 259
19110.10 239
19111.40 263
19112.71 241
19114.01 259
19115.32 256
19116.62 248
19117.93 256
19119.23 246
19120.53 285
19121.84 264
19123.14 257
19124.45 238
19125.75 244
19127.06 248
19128.36 262
19129.67 253
19130.97 233
19132.28 243
19133.58 288
19134.88 261
19136.19 259
19137.49 258
19138.80 276
19140.10 258
19141.41 241
19142.71 233
19144.02 243
19145.32 244
19146.63 228
19147.94 221
19149.24 234
19150.55 246
19151.85 234
19153.16 245
19154.46 225
19155.77 256
19157.07 252
19158.38 258
19159.68 263
19160.99 235
19162.30 249
19163.60 251
19164.91 234
19166.21 228
19167.52 253
19168.83 256
19170.13 253
19171.44 248
19172.74 257
19174.05 217
19175.36 229
19176.66 248
19177.97 249
19179.27 233
19180.58 245
19181.89 250
19183.19 233
19184.50 249
19185.81 231
19187.11 261
19188.42 250
19189.73 247
19191.03 230
19192.34 254
19193.65 242
19194.95 262
19196.26 244
19197.57 242
19198.87 251
19200.18 236
19201.49 255
19202.80 227
19204.10 229
19205.41 222
19206.72 239
19208.03 234
19209.33 230
19210.64 242
19211.95 236
19213.25 242
19214.56 275
19215.87 250
19217.18 230
19218.49 211
19219.79 242
19221.10 259
19222.41 243
19223.72 218
19225.02 223
19226.33 242
19227.64 234
19228.95 238
19230.26 223
19231.56 239
19232.87 194
19234.18 224
19235.49 236
19236.80 225
19238.11 237
19239.41 244
19240.72 253
19242.03 230
19243.34 211
19244.65 219
19245.96 265
19247.26 240
19248.57 216
19249.88 246
19251.19 223
19252.50 206
19253.81 217
19255.12 217
19256.43 233
19257.74 216
19259.04 244
19260.35 237
19261.66 215
19262.97 219
19264.28 222
19265.59 229
19266.90 220
19268.21 239
19269.52 248
19270.83 245
19272.14 216
19273.45 220
19274.76 226
19276.07 212
19277.38 242
19278.69 239
19279.99 251
19281.30 225
19282.61 242
19283.92 227
19285.23 225
19286.54 214
19287.85 223
19289.16 227
19290.47 215
19291.78 223
19293.09 237
19294.40 212
19295.72 232
19297.03 235
19298.34 231
19299.65 237
19300.96 247
19302.27 234
19303.58 221
19304.89 244
19306.20 228
19307.51 220
19308.82 228
19310.13 231
19311.44 214
19312.75 224
19314.06 225
19315.37 234
19316.69 222
19318.00 233
19319.31 220
19320.62 211
19321.93 223
19323.24 219
19324.55 222
19325.86 229
19327.18 238
19328.49 231
19329.80 213
19331.11 217
19332.42 212
19333.73 215
19335.04 233
19336.36 233
19337.67 226
19338.98 221
19340.29 229
19341.60 228
19342.91 221
19344.23 217
19345.54 209
19346.85 205
19348.16 236
19349.47 219
19350.79 219
19352.10 233
19353.41 236
19354.72 224
19356.04 219
19357.35 218
19358.66 220
19359.97 221
19361.29 228
19362.60 213
19363.91 232
19365.22 238
19366.54 232
19367.85 238
19369.16 222
19370.47 199
19371.79 228
19373.10 231
19374.41 219
19375.73 210
19377.04 225
19378.35 226
19379.67 227
19380.98 214
19382.29 205
19383.60 235
19384.92 214
19386.23 205
19387.54 220
19388.86 221
19390.17 202
19391.49 220
19392.80 221
19394.11 232
19395.43 224
19396.74 252
19398.05 222
19399.37 215
19400.68 203
19402.00 221
19403.31 227
19404.62 208
19405.94 207
19407.25 220
19408.57 214
19409.88 204
19411.19 261
19412.51 222
19413.82 231
19415.14 222
19416.45 233
19417.77 225
19419.08 217
19420.39 246
19421.71 246
19423.02 232
19424.34 216
19425.65 219
19426.97 230
19428.28 208
19429.60 213
19430.91 220
19432.23 227
19433.54 221
19434.86 228
19436.17 242
19437.49 217
19438.80 223
19440.12 208
19441.43 230
19442.75 235
19444.06 231
19445.38 222
19446.69 211
19448.01 232
19449.32 240
19450.64 235
19451.96 213
19453.27 228
19454.59 228
19455.90 229
19457.22 213
19458.53 198
19459.85 222
19461.17 233
19462.48 234
19463.80 207
19465.11 221
19466.43 231
19467.75 220
19469.06 184
19470.38 215
19471.69 219
19473.01 241
19474.33 207
19475.64 220
19476.96 200
19478.28 235
19479.59 235
19480.91 227
19482.23 228
19483.54 220
19484.86 223
19486.18 245
19487.49 229
19488.81 214
19490.13 217
19491.44 222
19492.76 224
19494.08 226
19495.39 205
19496.71 193
19498.03 213
19499.35 237
19500.66 224
19501.98 223
19503.30 226
19504.61 234
19505.93 242
19507.25 216
19508.57 216
19509.88 198
19511.20 216
19512.52 237
19513.84 240
19515.15 231
19516.47 220
19517.79 214
19519.11 219
19520.43 229
19521.74 216
19523.06 230
19524.38 218
19525.70 225
19527.02 194
19528.33 208
19529.65 219
19530.97 212
19532.29 225
19533.61 224
19534.93 226
19536.24 229
19537.56 212
19538.88 207
19540.20 224
19541.52 219
19542.84 212
19544.16 228
19545.47 217
19546.79 196
19548.11 220
19549.43 224
19550.75 208
19552.07 227
19553.39 217
19554.71 228
19556.03 209
19557.34 216
19558.66 214
19559.98 227
19561.30 226
19562.62 216
19563.94 222
19565.26 246
19566.58 225
19567.90 213
19569.22 209
19570.54 219
19571.86 228
19573.18 269
19574.50 224
19575.82 220
19577.14 194
19578.46 225
19579.78 207
19581.10 233
19582.42 236
19583.74 224
19585.06 224
19586.38 218
19587.70 226
19589.02 220
19590.34 205
19591.66 233
19592.98 197
19594.30 220
19595.62 189
19596.94 223
19598.26 220
19599.58 230
19600.90 221
19602.22 194
19603.54 210
19604.86 228
19606.18 210
19607.50 226
19608.82 194
19610.15 216
19611.47 210
19612.79 224
19614.11 219
19615.43 207
19616.75 199
19618.07 222
19619.39 226
19620.71 217
19622.04 220
19623.36 230
19624.68 236
19626.00 240
19627.32 227
19628.64 208
19629.96 225
19631.29 245
19632.61 225
19633.93 208
19635.25 198
19636.57 208
19637.89 217
19639.22 231
19640.54 211
19641.86 209
19643.18 221
19644.50 228
19645.83 203
19647.15 225
19648.47 214
19649.79 227
19651.12 224
19652.44 218
19653.76 224
19655.08 224
19656.40 224
19657.73 223
19659.05 233
19660.37 220
19661.70 214
19663.02 223
19664.34 259
19665.66 218
19666.99 215
19668.31 219
19669.63 205
19670.95 228
19672.28 204
19673.60 199
19674.92 226
19676.25 230
19677.57 217
19678.89 219
19680.22 211
19681.54 229
19682.86 238
19684.19 213
19685.51 213
19686.83 230
19688.16 235
19689.48 207
19690.80 207
19692.13 224
19693.45 198
19694.78 222
19696.10 206
19697.42 231
19698.75 217
19700.07 218
19701.39 209
19702.72 217
19704.04 224
19705.37 217
19706.69 236
19708.02 239
19709.34 205
19710.66 217
19711.99 240
19713.31 231
19714.64 217
19715.96 204
19717.29 211
19718.61 211
19719.93 218
19721.26 207
19722.58 207
19723.91 213
19725.23 211
19726.56 199
19727.88 208
19729.21 228
19730.53 210
19731.86 222
19733.18 220
19734.51 199
19735.83 197
19737.16 230
19738.48 214
19739.81 200
19741.13 203
19742.46 213
19743.78 220
19745.11 192
19746.44 205
19747.76 217
19749.09 212
19750.41 230
19751.74 211
19753.06 213
19754.39 233
19755.72 216
19757.04 212
19758.37 224
19759.69 198
19761.02 219
19762.34 227
19763.67 237
19765.00 221
19766.32 230
19767.65 229
19768.98 224
19770.30 213
19771.63 210
19772.95 205
19774.28 206
19775.61 226
19776.93 242
19778.26 221
19779.59 216
19780.91 206
19782.24 224
19783.57 237
19784.89 217
19786.22 217
19787.55 245
19788.87 234
19790.20 202
19791.53 230
19792.86 234
19794.18 222
19795.51 210
19796.84 247
19798.16 234
19799.49 227
19800.82 234
19802.15 217
19803.47 221
19804.80 233
19806.13 254
19807.46 235
19808.78 212
19810.11 218
19811.44 223
19812.77 222
19814.09 253
19815.42 237
19816.75 230
19818.08 204
19819.41 219
19820.73 210
19822.06 223
19823.39 216
19824.72 221
19826.05 232
19827.37 232
19828.70 244
19830.03 221
19831.36 235
19832.69 228
19834.02 231
19835.34 194
19836.67 242
19838.00 220
19839.33 227
19840.66 215
19841.99 236
19843.32 230
19844.64 233
19845.97 241
19847.30 228
19848.63 216
19849.96 229
19851.29 231
19852.62 236
19853.95 219
19855.28 200
19856.60 226
19857.93 239
19859.26 215
19860.59 223
19861.92 221
19863.25 238
19864.58 215
19865.91 198
19867.24 234
19868.57 206
19869.90 213
19871.23 220
19872.56 220
19873.89 222
19875.22 216
19876.55 221
19877.88 213
19879.21 232
19880.54 210
19881.87 223
19883.20 232
19884.53 216
19885.86 211
19887.19 224
19888.52 213
19889.85 213
19891.18 231
19892.51 197
19893.84 217
19895.17 215
19896.50 220
19897.83 219
19899.16 200
19900.49 228
19901.82 239
19903.15 222
19904.48 224
19905.81 228
19907.15 226
19908.48 209
19909.81 212
19911.14 212
19912.47 209
19913.80 215
19915.13 199
19916.46 224
19917.79 206
19919.13 226
19920.46 218
19921.79 236
19923.12 218
19924.45 211
19925.78 197
19927.11 220
19928.45 237
19929.78 210
19931.11 227
19932.44 232
19933.77 220
19935.10 219
19936.44 243
19937.77 223
19939.10 210
19940.43 226
19941.76 201
19943.10 220
19944.43 206
19945.76 209
19947.09 207
19948.42 212
19949.76 212
19951.09 213
19952.42 197
19953.75 211
19955.09 211
19956.42 215
19957.75 215
19959.08 214
19960.42 230
19961.75 204
19963.08 213
19964.41 214
19965.75 207
19967.08 230
19968.41 213
19969.75 212
19971.08 234
19972.41 228
19973.74 232
19975.08 205
19976.41 213
19977.74 184
19979.08 213
19980.41 217
19981.74 243
19983.08 214
19984.41 211
19985.74 223
19987.08 216
19988.41 212
19989.75 204
19991.08 210
19992.41 232
19993.75 221
19995.08 208
19996.41 219
19997.75 211
19999.08 196
20000.42 217
20001.75 198
20003.08 217
20004.42 218
20005.75 220
20007.09 217
20008.42 216
20009.75 229
20011.09 221
20012.42 204
20013.76 239
20015.09 226
20016.43 219
20017.76 230
20019.10 228
20020.43 215
20021.76 241
20023.10 220
20024.43 227
20025.77 223
20027.10 221
20028.44 228
20029.77 220
20031.11 228
20032.44 216
20033.78 216
20035.11 209
20036.45 228
20037.78 212
20039.12 215
20040.46 251
20041.79 250
20043.13 223
20044.46 227
20045.80 209
20047.13 223
20048.47 221
20049.80 207
20051.14 222
20052.47 231
20053.81 244
20055.15 250
20056.48 246
20057.82 222
20059.15 222
20060.49 245
20061.83 229
20063.16 221
20064.50 240
20065.83 239
20067.17 221
20068.51 213
20069.84 212
20071.18 201
20072.52 197
20073.85 216
20075.19 219
20076.52 226
20077.86 214
20079.20 221
20080.53 245
20081.87 223
20083.21 207
20084.54 233
20085.88 228
20087.22 224
20088.56 219
20089.89 211
20091.23 220
20092.57 222
20093.90 236
20095.24 205
20096.58 217
20097.91 204
20099.25 209
20100.59 223
20101.93 231
20103.26 210
20104.60 200
20105.94 226
20107.28 196
20108.61 216
20109.95 209
20111.29 226
20112.63 212
20113.96 213
20115.30 205
20116.64 211
20117.98 228
20119.32 212
20120.65 227
20121.99 219
20123.33 237
20124.67 235
20126.01 219
