# Supplementary material for: MALDI-TOF MS typing enables the classification of brewing yeasts of the genus Saccharomyces to major beer styles
Source: PLoS One. 2017 Aug 9;12(8):e0181694. doi: 10.1371/journal.pone.0181694 (PMC5549903; doi:10.1371/journal.pone.0181694)
Supplement: S16 File — The directory includes 90 raw files and was zipped to “.zip”; the folder has three strains with 30 spectra per strain; S1 Text explains the raw files with an example and Table 1 represents the yeast strains used within the experiment. (ZIP) [file pone.0181694.s019.zip › 46-48/30672-478-OG-Ale-Ale-YPG-18h-E-E_2016-10-04_4_0_A6_1.dat]

1998.43 3002
1998.85 3038
1999.27 2955
1999.69 2996
2000.11 2991
2000.54 3017
2000.96 2912
2001.38 2917
2001.80 2981
2002.23 2953
2002.65 2928
2003.07 2931
2003.49 2804
2003.92 2806
2004.34 2787
2004.76 2827
2005.18 2921
2005.61 2873
2006.03 2932
2006.45 2839
2006.87 2873
2007.30 2853
2007.72 2818
2008.14 2783
2008.57 2737
2008.99 2839
2009.41 2612
2009.84 2583
2010.26 2611
2010.68 2569
2011.11 2490
2011.53 2445
2011.95 2492
2012.38 2488
2012.80 2475
2013.22 2493
2013.65 2531
2014.07 2428
2014.49 2518
2014.92 2572
2015.34 2590
2015.77 2592
2016.19 2623
2016.61 2621
2017.04 2563
2017.46 2635
2017.89 2662
2018.31 2669
2018.73 2614
2019.16 2594
2019.58 2598
2020.01 2529
2020.43 2536
2020.85 2585
2021.28 2621
2021.70 2630
2022.13 2565
2022.55 2566
2022.98 2690
2023.40 2638
2023.83 2555
2024.25 2564
2024.68 2591
2025.10 2526
2025.53 2524
2025.95 2550
2026.38 2512
2026.80 2570
2027.23 2585
2027.65 2581
2028.08 2447
2028.50 2514
2028.93 2640
2029.35 2558
2029.78 2676
2030.20 2647
2030.63 2644
2031.05 2668
2031.48 2724
2031.90 2650
2032.33 2665
2032.75 2592
2033.18 2666
2033.61 2631
2034.03 2625
2034.46 2743
2034.88 2690
2035.31 2516
2035.74 2609
2036.16 2664
2036.59 2717
2037.01 2660
2037.44 2668
2037.87 2770
2038.29 2685
2038.72 2715
2039.14 2755
2039.57 2768
2040.00 2647
2040.42 2670
2040.85 2659
2041.28 2595
2041.70 2575
2042.13 2543
2042.56 2529
2042.98 2486
2043.41 2514
2043.84 2630
2044.26 2612
2044.69 2689
2045.12 2580
2045.54 2683
2045.97 2662
2046.40 2643
2046.82 2631
2047.25 2660
2047.68 2631
2048.11 2683
2048.53 2673
2048.96 2714
2049.39 2714
2049.82 2755
2050.24 2770
2050.67 2905
2051.10 2918
2051.53 2762
2051.95 2840
2052.38 2789
2052.81 2817
2053.24 2917
2053.66 2817
2054.09 2725
2054.52 2646
2054.95 2576
2055.38 2594
2055.80 2571
2056.23 2548
2056.66 2526
2057.09 2599
2057.52 2592
2057.94 2536
2058.37 2493
2058.80 2581
2059.23 2526
2059.66 2461
2060.09 2464
2060.51 2559
2060.94 2643
2061.37 2770
2061.80 2774
2062.23 2865
2062.66 2958
2063.09 3067
2063.52 3132
2063.94 3209
2064.37 3198
2064.80 3432
2065.23 3418
2065.66 3390
2066.09 3321
2066.52 3136
2066.95 3063
2067.38 2987
2067.81 2890
2068.24 2786
2068.66 2865
2069.09 2811
2069.52 2744
2069.95 2818
2070.38 2819
2070.81 2795
2071.24 2825
2071.67 2771
2072.10 2793
2072.53 2740
2072.96 2760
2073.39 2746
2073.82 2842
2074.25 2892
2074.68 2957
2075.11 2913
2075.54 2893
2075.97 2876
2076.40 3046
2076.83 3032
2077.26 3070
2077.69 3060
2078.12 3081
2078.55 3280
2078.98 3263
2079.41 3072
2079.84 3071
2080.27 3122
2080.70 3028
2081.14 2954
2081.57 2909
2082.00 2747
2082.43 2802
2082.86 2699
2083.29 2646
2083.72 2632
2084.15 2602
2084.58 2591
2085.01 2552
2085.44 2664
2085.88 2638
2086.31 2568
2086.74 2621
2087.17 2687
2087.60 2670
2088.03 2630
2088.46 2599
2088.89 2556
2089.33 2498
2089.76 2518
2090.19 2447
2090.62 2428
2091.05 2535
2091.48 2572
2091.92 2553
2092.35 2555
2092.78 2681
2093.21 2593
2093.64 2542
2094.07 2629
2094.51 2578
2094.94 2644
2095.37 2605
2095.80 2600
2096.24 2583
2096.67 2529
2097.10 2529
2097.53 2536
2097.96 2503
2098.40 2511
2098.83 2535
2099.26 2621
2099.69 2506
2100.13 2484
2100.56 2404
2100.99 2533
2101.43 2477
2101.86 2470
2102.29 2552
2102.72 2574
2103.16 2595
2103.59 2717
2104.02 2724
2104.46 2835
2104.89 2986
2105.32 2962
2105.76 3019
2106.19 3013
2106.62 3048
2107.05 3068
2107.49 3064
2107.92 2923
2108.36 2909
2108.79 2918
2109.22 2811
2109.66 2643
2110.09 2612
2110.52 2663
2110.96 2733
2111.39 2653
2111.82 2591
2112.26 2508
2112.69 2513
2113.13 2557
2113.56 2474
2113.99 2484
2114.43 2457
2114.86 2447
2115.30 2427
2115.73 2415
2116.16 2377
2116.60 2331
2117.03 2346
2117.47 2398
2117.90 2370
2118.34 2470
2118.77 2454
2119.21 2477
2119.64 2525
2120.07 2546
2120.51 2515
2120.94 2571
2121.38 2514
2121.81 2445
2122.25 2430
2122.68 2499
2123.12 2595
2123.55 2439
2123.99 2486
2124.42 2417
2124.86 2543
2125.29 2531
2125.73 2582
2126.16 2459
2126.60 2412
2127.04 2447
2127.47 2439
2127.91 2491
2128.34 2471
2128.78 2383
2129.21 2442
2129.65 2460
2130.08 2363
2130.52 2306
2130.96 2362
2131.39 2410
2131.83 2382
2132.26 2446
2132.70 2430
2133.14 2519
2133.57 2440
2134.01 2432
2134.44 2507
2134.88 2434
2135.32 2405
2135.75 2573
2136.19 2474
2136.62 2421
2137.06 2467
2137.50 2464
2137.93 2491
2138.37 2383
2138.81 2393
2139.24 2284
2139.68 2314
2140.12 2273
2140.55 2273
2140.99 2371
2141.43 2390
2141.86 2350
2142.30 2289
2142.74 2366
2143.18 2321
2143.61 2290
2144.05 2296
2144.49 2363
2144.92 2406
2145.36 2422
2145.80 2359
2146.24 2421
2146.67 2367
2147.11 2451
2147.55 2479
2147.99 2570
2148.42 2619
2148.86 2633
2149.30 2701
2149.74 2628
2150.17 2747
2150.61 2615
2151.05 2653
2151.49 2603
2151.92 2566
2152.36 2568
2152.80 2550
2153.24 2594
2153.68 2567
2154.11 2504
2154.55 2430
2154.99 2424
2155.43 2511
2155.87 2479
2156.31 2440
2156.74 2446
2157.18 2523
2157.62 2526
2158.06 2615
2158.50 2571
2158.94 2605
2159.38 2572
2159.81 2611
2160.25 2589
2160.69 2595
2161.13 2576
2161.57 2651
2162.01 2619
2162.45 2617
2162.89 2657
2163.33 2698
2163.76 2657
2164.20 2761
2164.64 2677
2165.08 2705
2165.52 2724
2165.96 2730
2166.40 2666
2166.84 2695
2167.28 2892
2167.72 2737
2168.16 2795
2168.60 2876
2169.04 2866
2169.48 2925
2169.92 2896
2170.36 2743
2170.80 2821
2171.24 2857
2171.68 2823
2172.12 2628
2172.56 2645
2173.00 2628
2173.44 2562
2173.88 2549
2174.32 2496
2174.76 2511
2175.20 2530
2175.64 2569
2176.08 2645
2176.52 2685
2176.96 2613
2177.40 2671
2177.84 2599
2178.28 2652
2178.72 2605
2179.16 2528
2179.60 2579
2180.04 2569
2180.48 2596
2180.92 2555
2181.37 2502
2181.81 2552
2182.25 2491
2182.69 2546
2183.13 2504
2183.57 2357
2184.01 2484
2184.45 2494
2184.89 2506
2185.34 2476
2185.78 2584
2186.22 2571
2186.66 2588
2187.10 2638
2187.54 2677
2187.98 2608
2188.43 2649
2188.87 2596
2189.31 2569
2189.75 2670
2190.19 2648
2190.63 2601
2191.08 2650
2191.52 2742
2191.96 2753
2192.40 2859
2192.84 2755
2193.29 2801
2193.73 2871
2194.17 2897
2194.61 2906
2195.05 2860
2195.50 2822
2195.94 2814
2196.38 2879
2196.82 2769
2197.27 2823
2197.71 2840
2198.15 2807
2198.59 2749
2199.04 2721
2199.48 2758
2199.92 2764
2200.37 2773
2200.81 2832
2201.25 2853
2201.69 2693
2202.14 2833
2202.58 2818
2203.02 2810
2203.47 2796
2203.91 2812
2204.35 2685
2204.80 2611
2205.24 2652
2205.68 2733
2206.13 2799
2206.57 2900
2207.01 2799
2207.46 2837
2207.90 2889
2208.34 2856
2208.79 2867
2209.23 2907
2209.67 2830
2210.12 2689
2210.56 2771
2211.01 2794
2211.45 2717
2211.89 2684
2212.34 2675
2212.78 2560
2213.23 2565
2213.67 2636
2214.11 2600
2214.56 2519
2215.00 2493
2215.45 2536
2215.89 2599
2216.34 2543
2216.78 2514
2217.22 2549
2217.67 2460
2218.11 2576
2218.56 2638
2219.00 2731
2219.45 2787
2219.89 2808
2220.34 2729
2220.78 2765
2221.23 2775
2221.67 2820
2222.12 2844
2222.56 2824
2223.01 2806
2223.45 2755
2223.90 2812
2224.34 2782
2224.79 2916
2225.23 2743
2225.68 2772
2226.12 2801
2226.57 2738
2227.01 2776
2227.46 2692
2227.91 2611
2228.35 2624
2228.80 2551
2229.24 2688
2229.69 2683
2230.13 2562
2230.58 2493
2231.03 2507
2231.47 2627
2231.92 2560
2232.36 2628
2232.81 2689
2233.26 2696
2233.70 2656
2234.15 2587
2234.59 2630
2235.04 2797
2235.49 2685
2235.93 2574
2236.38 2598
2236.83 2596
2237.27 2634
2237.72 2684
2238.17 2586
2238.61 2622
2239.06 2635
2239.51 2589
2239.95 2592
2240.40 2598
2240.85 2562
2241.29 2537
2241.74 2495
2242.19 2439
2242.63 2379
2243.08 2417
2243.53 2397
2243.98 2475
2244.42 2404
2244.87 2405
2245.32 2344
2245.76 2311
2246.21 2261
2246.66 2334
2247.11 2394
2247.55 2403
2248.00 2443
2248.45 2414
2248.90 2357
2249.35 2482
2249.79 2480
2250.24 2431
2250.69 2433
2251.14 2499
2251.58 2453
2252.03 2440
2252.48 2449
2252.93 2464
2253.38 2416
2253.82 2386
2254.27 2423
2254.72 2484
2255.17 2498
2255.62 2404
2256.07 2383
2256.51 2489
2256.96 2491
2257.41 2501
2257.86 2549
2258.31 2785
2258.76 2929
2259.21 3163
2259.65 3313
2260.10 3591
2260.55 3813
2261.00 3845
2261.45 3912
2261.90 4012
2262.35 3944
2262.80 3936
2263.25 3780
2263.69 3529
2264.14 3544
2264.59 3446
2265.04 3323
2265.49 3423
2265.94 3434
2266.39 3319
2266.84 3274
2267.29 3265
2267.74 3270
2268.19 3188
2268.64 3070
2269.09 2999
2269.54 3034
2269.99 2989
2270.44 2980
2270.89 2986
2271.34 2800
2271.79 2900
2272.24 2845
2272.69 2727
2273.14 2721
2273.59 2658
2274.04 2514
2274.49 2539
2274.94 2485
2275.39 2570
2275.84 2659
2276.29 2708
2276.74 2614
2277.19 2672
2277.64 2662
2278.09 2704
2278.54 2846
2278.99 2839
2279.44 2986
2279.89 2973
2280.34 3040
2280.79 3155
2281.25 3194
2281.70 3102
2282.15 3076
2282.60 3079
2283.05 3030
2283.50 2847
2283.95 2696
2284.40 2659
2284.85 2692
2285.31 2793
2285.76 2694
2286.21 2723
2286.66 2799
2287.11 2901
2287.56 3035
2288.01 3159
2288.47 3138
2288.92 3322
2289.37 3271
2289.82 3184
2290.27 3388
2290.72 3455
2291.18 3528
2291.63 3506
2292.08 3449
2292.53 3371
2292.98 3420
2293.44 3254
2293.89 3179
2294.34 3124
2294.79 3073
2295.24 3077
2295.70 2991
2296.15 2947
2296.60 2849
2297.05 2768
2297.51 2742
2297.96 2688
2298.41 2541
2298.86 2550
2299.32 2541
2299.77 2521
2300.22 2546
2300.67 2574
2301.13 2408
2301.58 2483
2302.03 2545
2302.49 2444
2302.94 2518
2303.39 2636
2303.85 2471
2304.30 2460
2304.75 2537
2305.20 2639
2305.66 2622
2306.11 2661
2306.56 2664
2307.02 2650
2307.47 2651
2307.93 2689
2308.38 2727
2308.83 2730
2309.29 2788
2309.74 2765
2310.19 2773
2310.65 2789
2311.10 2857
2311.55 2765
2312.01 2791
2312.46 2709
2312.92 2665
2313.37 2807
2313.82 2879
2314.28 2770
2314.73 2738
2315.19 2735
2315.64 2799
2316.10 2795
2316.55 2679
2317.00 2691
2317.46 2690
2317.91 2822
2318.37 2920
2318.82 2984
2319.28 3018
2319.73 2948
2320.19 3105
2320.64 3204
2321.10 3206
2321.55 3282
2322.01 3314
2322.46 3548
2322.92 3488
2323.37 3465
2323.83 3352
2324.28 3386
2324.74 3389
2325.19 3360
2325.65 3190
2326.10 3152
2326.56 3121
2327.01 3065
2327.47 2936
2327.92 3091
2328.38 3055
2328.83 3054
2329.29 3058
2329.74 3004
2330.20 2959
2330.66 2985
2331.11 2941
2331.57 2860
2332.02 2820
2332.48 2713
2332.94 2679
2333.39 2668
2333.85 2776
2334.30 2750
2334.76 2833
2335.22 2806
2335.67 2842
2336.13 2900
2336.58 2982
2337.04 3088
2337.50 3158
2337.95 3205
2338.41 3314
2338.87 3508
2339.32 3561
2339.78 3411
2340.24 3426
2340.69 3358
2341.15 3381
2341.61 3368
2342.06 3295
2342.52 3355
2342.98 3346
2343.43 3382
2343.89 3274
2344.35 3311
2344.81 3295
2345.26 3303
2345.72 3266
2346.18 3211
2346.63 3130
2347.09 3037
2347.55 2986
2348.01 2919
2348.46 2859
2348.92 2871
2349.38 2802
2349.84 2871
2350.29 2822
2350.75 2646
2351.21 2661
2351.67 2666
2352.13 2661
2352.58 2587
2353.04 2553
2353.50 2599
2353.96 2494
2354.41 2482
2354.87 2552
2355.33 2582
2355.79 2537
2356.25 2487
2356.71 2614
2357.16 2708
2357.62 2699
2358.08 2747
2358.54 2738
2359.00 2710
2359.46 2647
2359.91 2552
2360.37 2645
2360.83 2624
2361.29 2554
2361.75 2627
2362.21 2629
2362.67 2695
2363.13 2658
2363.58 2639
2364.04 2696
2364.50 2722
2364.96 2784
2365.42 2770
2365.88 2823
2366.34 2787
2366.80 2890
2367.26 2901
2367.72 2982
2368.18 2992
2368.64 2917
2369.10 2898
2369.55 2814
2370.01 2793
2370.47 2850
2370.93 2693
2371.39 2730
2371.85 2700
2372.31 2712
2372.77 2724
2373.23 2604
2373.69 2688
2374.15 2644
2374.61 2690
2375.07 2697
2375.53 2570
2375.99 2635
2376.45 2610
2376.91 2582
2377.37 2501
2377.83 2609
2378.29 2625
2378.75 2640
2379.21 2577
2379.68 2565
2380.14 2464
2380.60 2432
2381.06 2509
2381.52 2521
2381.98 2539
2382.44 2514
2382.90 2550
2383.36 2590
2383.82 2553
2384.28 2500
2384.74 2461
2385.20 2481
2385.67 2617
2386.13 2529
2386.59 2527
2387.05 2527
2387.51 2502
2387.97 2469
2388.43 2392
2388.89 2460
2389.36 2545
2389.82 2501
2390.28 2539
2390.74 2626
2391.20 2547
2391.66 2517
2392.13 2549
2392.59 2541
2393.05 2433
2393.51 2407
2393.97 2432
2394.43 2584
2394.90 2424
2395.36 2532
2395.82 2404
2396.28 2436
2396.74 2507
2397.21 2522
2397.67 2482
2398.13 2476
2398.59 2455
2399.06 2354
2399.52 2390
2399.98 2390
2400.44 2260
2400.91 2275
2401.37 2244
2401.83 2273
2402.29 2277
2402.76 2292
2403.22 2305
2403.68 2307
2404.14 2300
2404.61 2321
2405.07 2302
2405.53 2377
2406.00 2401
2406.46 2377
2406.92 2415
2407.39 2484
2407.85 2468
2408.31 2445
2408.78 2410
2409.24 2392
2409.70 2438
2410.17 2289
2410.63 2384
2411.09 2377
2411.56 2359
2412.02 2339
2412.48 2479
2412.95 2577
2413.41 2693
2413.87 2689
2414.34 2787
2414.80 2758
2415.27 2825
2415.73 2891
2416.19 2827
2416.66 2819
2417.12 2777
2417.59 2847
2418.05 2773
2418.51 2844
2418.98 2968
2419.44 2925
2419.91 2953
2420.37 3172
2420.84 3184
2421.30 3205
2421.77 3258
2422.23 3209
2422.69 3312
2423.16 3126
2423.62 3263
2424.09 3036
2424.55 2995
2425.02 3070
2425.48 2930
2425.95 2824
2426.41 2756
2426.88 2693
2427.34 2732
2427.81 2742
2428.27 2726
2428.74 2651
2429.20 2564
2429.67 2580
2430.13 2560
2430.60 2530
2431.07 2461
2431.53 2515
2432.00 2619
2432.46 2546
2432.93 2515
2433.39 2556
2433.86 2574
2434.32 2514
2434.79 2534
2435.26 2594
2435.72 2664
2436.19 2670
2436.65 2820
2437.12 3021
2437.59 3158
2438.05 3285
2438.52 3363
2438.98 3510
2439.45 3601
2439.92 3604
2440.38 3587
2440.85 3665
2441.32 3592
2441.78 3285
2442.25 3073
2442.72 3059
2443.18 2954
2443.65 2876
2444.12 2758
2444.58 2624
2445.05 2604
2445.52 2520
2445.98 2600
2446.45 2575
2446.92 2428
2447.38 2456
2447.85 2514
2448.32 2451
2448.78 2484
2449.25 2561
2449.72 2517
2450.19 2503
2450.65 2379
2451.12 2394
2451.59 2454
2452.06 2486
2452.52 2385
2452.99 2449
2453.46 2450
2453.93 2373
2454.39 2400
2454.86 2427
2455.33 2494
2455.80 2474
2456.26 2503
2456.73 2476
2457.20 2551
2457.67 2526
2458.14 2501
2458.60 2591
2459.07 2468
2459.54 2511
2460.01 2504
2460.48 2581
2460.95 2556
2461.41 2556
2461.88 2595
2462.35 2570
2462.82 2581
2463.29 2558
2463.76 2609
2464.22 2603
2464.69 2610
2465.16 2640
2465.63 2594
2466.10 2577
2466.57 2662
2467.04 2608
2467.51 2511
2467.97 2548
2468.44 2611
2468.91 2558
2469.38 2442
2469.85 2422
2470.32 2462
2470.79 2512
2471.26 2390
2471.73 2210
2472.20 2211
2472.67 2214
2473.14 2204
2473.61 2252
2474.07 2228
2474.54 2217
2475.01 2298
2475.48 2326
2475.95 2346
2476.42 2355
2476.89 2403
2477.36 2502
2477.83 2587
2478.30 2631
2478.77 2658
2479.24 2630
2479.71 2586
2480.18 2595
2480.65 2597
2481.12 2448
2481.59 2495
2482.06 2475
2482.53 2564
2483.00 2456
2483.47 2431
2483.95 2432
2484.42 2531
2484.89 2479
2485.36 2497
2485.83 2445
2486.30 2475
2486.77 2479
2487.24 2540
2487.71 2546
2488.18 2547
2488.65 2482
2489.12 2411
2489.59 2499
2490.07 2381
2490.54 2415
2491.01 2456
2491.48 2433
2491.95 2461
2492.42 2375
2492.89 2430
2493.36 2444
2493.84 2437
2494.31 2574
2494.78 2472
2495.25 2481
2495.72 2462
2496.19 2487
2496.66 2494
2497.14 2387
2497.61 2406
2498.08 2399
2498.55 2357
2499.02 2303
2499.50 2346
2499.97 2322
2500.44 2288
2500.91 2284
2501.38 2180
2501.86 2252
2502.33 2223
2502.80 2202
2503.27 2184
2503.74 2206
2504.22 2197
2504.69 2281
2505.16 2325
2505.63 2396
2506.11 2386
2506.58 2486
2507.05 2566
2507.52 2574
2508.00 2605
2508.47 2729
2508.94 2790
2509.42 2943
2509.89 2869
2510.36 2782
2510.83 2795
2511.31 2783
2511.78 2770
2512.25 2634
2512.73 2631
2513.20 2611
2513.67 2540
2514.15 2383
2514.62 2405
2515.09 2373
2515.57 2361
2516.04 2391
2516.51 2412
2516.99 2321
2517.46 2282
2517.94 2339
2518.41 2448
2518.88 2426
2519.36 2336
2519.83 2389
2520.30 2451
2520.78 2399
2521.25 2319
2521.73 2383
2522.20 2399
2522.67 2426
2523.15 2386
2523.62 2484
2524.10 2510
2524.57 2446
2525.05 2510
2525.52 2465
2525.99 2479
2526.47 2403
2526.94 2479
2527.42 2434
2527.89 2419
2528.37 2321
2528.84 2420
2529.32 2455
2529.79 2425
2530.27 2527
2530.74 2487
2531.22 2554
2531.69 2552
2532.17 2553
2532.64 2532
2533.12 2591
2533.59 2542
2534.07 2546
2534.54 2643
2535.02 2741
2535.49 2916
2535.97 2889
2536.44 3012
2536.92 2894
2537.39 2997
2537.87 3027
2538.34 3085
2538.82 3166
2539.30 3145
2539.77 3075
2540.25 3138
2540.72 3084
2541.20 2908
2541.68 2922
2542.15 2840
2542.63 2827
2543.10 2705
2543.58 2682
2544.06 2699
2544.53 2667
2545.01 2676
2545.48 2608
2545.96 2687
2546.44 2766
2546.91 2666
2547.39 2640
2547.87 2708
2548.34 2730
2548.82 2807
2549.30 2731
2549.77 2755
2550.25 2845
2550.73 2816
2551.20 2825
2551.68 2868
2552.16 2988
2552.63 2969
2553.11 3029
2553.59 3089
2554.06 3141
2554.54 3209
2555.02 3293
2555.50 3361
2555.97 3241
2556.45 3185
2556.93 3061
2557.40 2859
2557.88 2825
2558.36 2662
2558.84 2601
2559.31 2503
2559.79 2399
2560.27 2332
2560.75 2334
2561.23 2362
2561.70 2372
2562.18 2294
2562.66 2307
2563.14 2326
2563.61 2314
2564.09 2365
2564.57 2326
2565.05 2323
2565.53 2333
2566.00 2305
2566.48 2263
2566.96 2402
2567.44 2368
2567.92 2288
2568.40 2282
2568.87 2216
2569.35 2259
2569.83 2270
2570.31 2350
2570.79 2374
2571.27 2346
2571.75 2457
2572.22 2341
2572.70 2391
2573.18 2356
2573.66 2355
2574.14 2342
2574.62 2390
2575.10 2482
2575.58 2429
2576.06 2384
2576.54 2224
2577.01 2304
2577.49 2379
2577.97 2363
2578.45 2327
2578.93 2386
2579.41 2312
2579.89 2311
2580.37 2333
2580.85 2323
2581.33 2327
2581.81 2298
2582.29 2345
2582.77 2264
2583.25 2237
2583.73 2248
2584.21 2310
2584.69 2368
2585.17 2334
2585.65 2351
2586.13 2383
2586.61 2299
2587.09 2279
2587.57 2265
2588.05 2348
2588.53 2370
2589.01 2374
2589.49 2427
2589.97 2375
2590.45 2437
2590.93 2453
2591.41 2494
2591.89 2559
2592.37 2545
2592.85 2515
2593.33 2551
2593.81 2596
2594.30 2609
2594.78 2636
2595.26 2634
2595.74 2580
2596.22 2594
2596.70 2521
2597.18 2360
2597.66 2399
2598.14 2365
2598.62 2337
2599.11 2308
2599.59 2249
2600.07 2218
2600.55 2254
2601.03 2288
2601.51 2181
2601.99 2264
2602.48 2241
2602.96 2178
2603.44 2316
2603.92 2348
2604.40 2367
2604.88 2420
2605.37 2421
2605.85 2598
2606.33 2584
2606.81 2756
2607.29 2875
2607.78 2965
2608.26 2877
2608.74 2903
2609.22 2894
2609.70 2946
2610.19 2874
2610.67 2887
2611.15 2850
2611.63 2657
2612.12 2492
2612.60 2523
2613.08 2542
2613.56 2498
2614.05 2374
2614.53 2430
2615.01 2346
2615.49 2347
2615.98 2362
2616.46 2277
2616.94 2280
2617.43 2310
2617.91 2261
2618.39 2228
2618.87 2274
2619.36 2289
2619.84 2317
2620.32 2398
2620.81 2281
2621.29 2312
2621.77 2403
2622.26 2297
2622.74 2310
2623.22 2340
2623.71 2425
2624.19 2354
2624.67 2381
2625.16 2424
2625.64 2384
2626.13 2232
2626.61 2307
2627.09 2404
2627.58 2387
2628.06 2397
2628.55 2473
2629.03 2441
2629.51 2350
2630.00 2441
2630.48 2371
2630.97 2354
2631.45 2353
2631.93 2340
2632.42 2484
2632.90 2490
2633.39 2566
2633.87 2504
2634.36 2442
2634.84 2394
2635.33 2396
2635.81 2437
2636.29 2455
2636.78 2396
2637.26 2397
2637.75 2364
2638.23 2368
2638.72 2375
2639.20 2328
2639.69 2337
2640.17 2279
2640.66 2283
2641.14 2258
2641.63 2387
2642.11 2322
2642.60 2195
2643.08 2207
2643.57 2222
2644.05 2279
2644.54 2219
2645.03 2323
2645.51 2288
2646.00 2297
2646.48 2318
2646.97 2374
2647.45 2344
2647.94 2299
2648.43 2277
2648.91 2284
2649.40 2359
2649.88 2304
2650.37 2195
2650.85 2317
2651.34 2396
2651.83 2285
2652.31 2269
2652.80 2377
2653.29 2323
2653.77 2293
2654.26 2390
2654.74 2325
2655.23 2259
2655.72 2200
2656.20 2248
2656.69 2315
2657.18 2246
2657.66 2247
2658.15 2243
2658.64 2192
2659.12 2192
2659.61 2200
2660.10 2276
2660.58 2315
2661.07 2427
2661.56 2419
2662.05 2491
2662.53 2630
2663.02 2741
2663.51 2796
2663.99 2865
2664.48 2988
2664.97 3156
2665.46 3273
2665.94 3343
2666.43 3219
2666.92 3226
2667.41 3154
2667.89 3137
2668.38 3033
2668.87 3056
2669.36 3205
2669.84 3595
2670.33 3641
2670.82 3923
2671.31 4180
2671.80 4439
2672.28 4530
2672.77 4563
2673.26 4656
2673.75 4560
2674.24 4325
2674.72 3882
2675.21 3780
2675.70 3561
2676.19 3360
2676.68 3272
2677.17 3213
2677.65 3199
2678.14 3190
2678.63 3197
2679.12 3316
2679.61 3323
2680.10 3250
2680.59 3323
2681.07 3326
2681.56 3450
2682.05 3466
2682.54 3467
2683.03 3504
2683.52 3400
2684.01 3202
2684.50 3143
2684.99 3139
2685.47 3074
2685.96 3014
2686.45 2928
2686.94 2752
2687.43 2663
2687.92 2636
2688.41 2572
2688.90 2494
2689.39 2522
2689.88 2632
2690.37 2658
2690.86 2661
2691.35 2652
2691.84 2590
2692.33 2707
2692.82 2707
2693.31 2765
2693.80 2815
2694.29 2903
2694.78 2849
2695.27 2873
2695.76 3020
2696.25 3152
2696.74 3200
2697.23 3396
2697.72 3561
2698.21 3746
2698.70 3881
2699.19 3956
2699.68 4061
2700.17 4041
2700.66 4108
2701.15 3950
2701.64 3805
2702.13 3837
2702.62 3559
2703.11 3495
2703.61 3314
2704.10 3077
2704.59 2907
2705.08 2892
2705.57 2759
2706.06 2673
2706.55 2629
2707.04 2660
2707.53 2486
2708.02 2481
2708.52 2439
2709.01 2422
2709.50 2348
2709.99 2419
2710.48 2409
2710.97 2416
2711.46 2260
2711.96 2322
2712.45 2353
2712.94 2329
2713.43 2370
2713.92 2338
2714.41 2299
2714.91 2311
2715.40 2348
2715.89 2284
2716.38 2351
2716.87 2359
2717.37 2347
2717.86 2462
2718.35 2432
2718.84 2471
2719.33 2536
2719.83 2679
2720.32 2711
2720.81 2771
2721.30 2727
2721.80 2779
2722.29 2757
2722.78 2835
2723.27 2719
2723.77 2736
2724.26 2603
2724.75 2599
2725.24 2595
2725.74 2512
2726.23 2490
2726.72 2499
2727.22 2472
2727.71 2464
2728.20 2377
2728.70 2382
2729.19 2318
2729.68 2384
2730.18 2360
2730.67 2372
2731.16 2312
2731.65 2405
2732.15 2386
2732.64 2365
2733.14 2394
2733.63 2466
2734.12 2604
2734.62 2657
2735.11 2706
2735.60 2824
2736.10 2807
2736.59 2896
2737.08 2986
2737.58 2977
2738.07 3030
2738.57 2933
2739.06 2947
2739.55 2820
2740.05 2724
2740.54 2589
2741.04 2441
2741.53 2522
2742.03 2434
2742.52 2298
2743.01 2299
2743.51 2288
2744.00 2298
2744.50 2288
2744.99 2267
2745.49 2291
2745.98 2266
2746.48 2297
2746.97 2308
2747.47 2420
2747.96 2338
2748.46 2208
2748.95 2341
2749.45 2259
2749.94 2266
2750.44 2248
2750.93 2323
2751.43 2351
2751.92 2340
2752.42 2402
2752.91 2391
2753.41 2376
2753.90 2473
2754.40 2496
2754.89 2532
2755.39 2577
2755.88 2501
2756.38 2583
2756.87 2503
2757.37 2598
2757.87 2439
2758.36 2413
2758.86 2419
2759.35 2435
2759.85 2326
2760.35 2296
2760.84 2381
2761.34 2331
2761.83 2286
2762.33 2266
2762.83 2271
2763.32 2289
2763.82 2227
2764.31 2173
2764.81 2149
2765.31 2300
2765.80 2253
2766.30 2237
2766.80 2207
2767.29 2214
2767.79 2247
2768.29 2186
2768.78 2253
2769.28 2345
2769.78 2297
2770.27 2384
2770.77 2523
2771.27 2430
2771.76 2365
2772.26 2447
2772.76 2520
2773.26 2495
2773.75 2387
2774.25 2541
2774.75 2589
2775.24 2614
2775.74 2595
2776.24 2560
2776.74 2594
2777.23 2493
2777.73 2509
2778.23 2501
2778.73 2505
2779.22 2530
2779.72 2541
2780.22 2581
2780.72 2527
2781.21 2571
2781.71 2570
2782.21 2562
2782.71 2547
2783.21 2426
2783.70 2459
2784.20 2471
2784.70 2536
2785.20 2521
2785.70 2492
2786.20 2494
2786.69 2541
2787.19 2565
2787.69 2518
2788.19 2446
2788.69 2570
2789.19 2551
2789.68 2545
2790.18 2551
2790.68 2555
2791.18 2684
2791.68 2702
2792.18 2718
2792.68 2933
2793.18 3062
2793.67 3334
2794.17 3461
2794.67 3832
2795.17 4201
2795.67 4492
2796.17 4667
2796.67 4842
2797.17 4924
2797.67 4937
2798.17 4931
2798.67 4604
2799.17 4451
2799.66 4140
2800.16 3869
2800.66 3738
2801.16 3493
2801.66 3310
2802.16 3182
2802.66 2969
2803.16 2764
2803.66 2848
2804.16 2892
2804.66 2918
2805.16 3184
2805.66 3350
2806.16 3613
2806.66 3929
2807.16 4070
2807.66 4246
2808.16 4354
2808.66 4498
2809.16 4363
2809.66 4302
2810.16 4144
2810.66 4020
2811.16 3610
2811.66 3409
2812.17 3132
2812.67 3003
2813.17 2895
2813.67 2808
2814.17 2792
2814.67 2672
2815.17 2716
2815.67 2789
2816.17 2764
2816.67 2786
2817.17 2718
2817.67 2653
2818.18 2612
2818.68 2629
2819.18 2594
2819.68 2612
2820.18 2622
2820.68 2567
2821.18 2587
2821.68 2556
2822.19 2648
2822.69 2562
2823.19 2665
2823.69 2787
2824.19 2820
2824.69 2720
2825.20 2738
2825.70 2701
2826.20 2750
2826.70 2822
2827.20 2770
2827.70 2770
2828.21 2695
2828.71 2662
2829.21 2607
2829.71 2557
2830.22 2556
2830.72 2551
2831.22 2532
2831.72 2587
2832.22 2539
2832.73 2483
2833.23 2432
2833.73 2473
2834.23 2537
2834.74 2641
2835.24 2580
2835.74 2533
2836.24 2508
2836.75 2595
2837.25 2604
2837.75 2558
2838.26 2524
2838.76 2400
2839.26 2433
2839.76 2381
2840.27 2336
2840.77 2355
2841.27 2363
2841.78 2298
2842.28 2289
2842.78 2236
2843.29 2251
2843.79 2383
2844.29 2392
2844.80 2423
2845.30 2379
2845.80 2422
2846.31 2570
2846.81 2546
2847.32 2481
2847.82 2522
2848.32 2490
2848.83 2530
2849.33 2569
2849.83 2522
2850.34 2510
2850.84 2487
2851.35 2414
2851.85 2448
2852.35 2408
2852.86 2384
2853.36 2381
2853.87 2408
2854.37 2409
2854.88 2320
2855.38 2322
2855.88 2232
2856.39 2362
2856.89 2331
2857.40 2348
2857.90 2326
2858.41 2322
2858.91 2291
2859.42 2267
2859.92 2298
2860.43 2352
2860.93 2322
2861.44 2310
2861.94 2291
2862.45 2345
2862.95 2350
2863.46 2272
2863.96 2136
2864.47 2216
2864.97 2374
2865.48 2337
2865.98 2297
2866.49 2350
2866.99 2387
2867.50 2368
2868.00 2421
2868.51 2484
2869.02 2468
2869.52 2463
2870.03 2453
2870.53 2515
2871.04 2484
2871.54 2647
2872.05 2716
2872.56 2674
2873.06 2713
2873.57 2789
2874.07 2794
2874.58 2833
2875.09 2801
2875.59 2748
2876.10 2776
2876.61 2795
2877.11 2773
2877.62 2789
2878.12 2878
2878.63 2863
2879.14 2902
2879.64 3064
2880.15 3234
2880.66 3413
2881.16 3487
2881.67 3601
2882.18 3673
2882.68 3956
2883.19 4234
2883.70 4339
2884.20 4546
2884.71 4921
2885.22 5244
2885.73 5503
2886.23 5599
2886.74 5915
2887.25 5737
2887.75 5641
2888.26 5429
2888.77 5305
2889.28 4862
2889.78 4532
2890.29 4121
2890.80 3722
2891.31 3669
2891.81 3476
2892.32 3325
2892.83 3200
2893.34 3304
2893.84 3258
2894.35 3365
2894.86 3586
2895.37 3662
2895.88 3685
2896.38 3805
2896.89 3706
2897.40 3545
2897.91 3274
2898.42 3219
2898.92 3077
2899.43 2984
2899.94 2907
2900.45 2856
2900.96 2901
2901.47 2992
2901.98 2973
2902.48 2905
2902.99 3028
2903.50 3072
2904.01 3057
2904.52 3124
2905.03 3098
2905.54 3110
2906.04 3103
2906.55 3018
2907.06 2995
2907.57 2951
2908.08 2870
2908.59 2911
2909.10 2786
2909.61 2713
2910.12 2775
2910.63 2705
2911.14 2781
2911.64 2814
2912.15 2846
2912.66 2908
2913.17 2860
2913.68 2898
2914.19 2793
2914.70 2848
2915.21 2904
2915.72 2941
2916.23 2889
2916.74 2827
2917.25 2864
2917.76 2862
2918.27 2774
2918.78 2742
2919.29 2846
2919.80 2887
2920.31 2972
2920.82 3131
2921.33 3347
2921.84 3601
2922.35 3940
2922.86 4332
2923.37 4571
2923.88 5073
2924.39 5375
2924.90 5467
2925.41 5321
2925.92 5323
2926.44 5002
2926.95 4789
2927.46 4615
2927.97 4170
2928.48 3672
2928.99 3525
2929.50 3211
2930.01 2984
2930.52 2923
2931.03 2767
2931.54 2634
2932.05 2649
2932.57 2615
2933.08 2580
2933.59 2468
2934.10 2551
2934.61 2587
2935.12 2620
2935.63 2594
2936.15 2643
2936.66 2655
2937.17 2636
2937.68 2596
2938.19 2559
2938.70 2440
2939.22 2448
2939.73 2522
2940.24 2544
2940.75 2514
2941.26 2565
2941.77 2692
2942.29 2768
2942.80 2816
2943.31 2916
2943.82 2989
2944.34 2963
2944.85 2971
2945.36 3055
2945.87 2916
2946.38 3003
2946.90 2994
2947.41 2800
2947.92 2801
2948.43 2860
2948.95 2796
2949.46 2891
2949.97 2797
2950.48 2924
2951.00 2950
2951.51 2971
2952.02 2862
2952.54 2936
2953.05 3038
2953.56 2962
2954.08 2925
2954.59 2916
2955.10 2799
2955.61 2785
2956.13 2653
2956.64 2628
2957.15 2648
2957.67 2590
2958.18 2616
2958.69 2607
2959.21 2771
2959.72 2664
2960.23 2783
2960.75 2777
2961.26 2769
2961.78 2799
2962.29 2818
2962.80 2858
2963.32 2757
2963.83 2721
2964.35 2730
2964.86 2780
2965.37 2661
2965.89 2742
2966.40 2659
2966.92 2613
2967.43 2626
2967.94 2518
2968.46 2483
2968.97 2468
2969.49 2358
2970.00 2283
2970.52 2363
2971.03 2368
2971.54 2366
2972.06 2370
2972.57 2375
2973.09 2378
2973.60 2417
2974.12 2418
2974.63 2407
2975.15 2428
2975.66 2393
2976.18 2486
2976.69 2452
2977.21 2383
2977.72 2387
2978.24 2513
2978.75 2522
2979.27 2529
2979.78 2681
2980.30 2711
2980.81 2723
2981.33 2742
2981.84 2902
2982.36 2847
2982.88 2857
2983.39 2948
2983.91 3000
2984.42 3045
2984.94 3058
2985.45 3164
2985.97 3064
2986.49 2902
2987.00 2896
2987.52 3013
2988.03 2854
2988.55 2862
2989.07 2883
2989.58 2934
2990.10 2880
2990.61 2816
2991.13 2786
2991.65 2748
2992.16 2739
2992.68 2818
2993.20 2939
2993.71 2941
2994.23 2960
2994.75 3127
2995.26 3338
2995.78 3557
2996.30 3627
2996.81 3665
2997.33 3687
2997.85 3709
2998.36 3731
2998.88 3710
2999.40 3781
2999.91 3863
3000.43 3879
3000.95 4049
3001.46 4399
3001.98 4562
3002.50 4875
3003.02 5427
3003.53 5726
3004.05 5906
3004.57 5891
3005.09 5800
3005.60 5746
3006.12 5464
3006.64 4885
3007.16 4555
3007.67 4133
3008.19 3838
3008.71 3648
3009.23 3423
3009.74 3241
3010.26 3031
3010.78 2996
3011.30 2955
3011.82 2862
3012.33 2876
3012.85 2891
3013.37 2920
3013.89 2915
3014.41 2910
3014.93 3015
3015.44 3056
3015.96 2960
3016.48 2817
3017.00 2954
3017.52 3071
3018.04 2955
3018.55 3059
3019.07 3074
3019.59 3007
3020.11 3058
3020.63 3378
3021.15 3478
3021.67 3669
3022.19 3728
3022.71 3842
3023.22 3976
3023.74 4087
3024.26 4173
3024.78 4259
3025.30 4197
3025.82 3946
3026.34 3778
3026.86 3564
3027.38 3409
3027.90 3296
3028.42 3203
3028.94 2998
3029.46 2833
3029.98 2782
3030.49 2798
3031.01 2724
3031.53 2753
3032.05 2673
3032.57 2747
3033.09 2779
3033.61 2744
3034.13 2763
3034.65 2691
3035.17 2572
3035.69 2552
3036.21 2718
3036.73 2619
3037.25 2629
3037.77 2573
3038.29 2583
3038.81 2575
3039.34 2623
3039.86 2651
3040.38 2618
3040.90 2444
3041.42 2483
3041.94 2509
3042.46 2537
3042.98 2547
3043.50 2545
3044.02 2557
3044.54 2488
3045.06 2524
3045.58 2495
3046.10 2607
3046.63 2507
3047.15 2470
3047.67 2417
3048.19 2384
3048.71 2503
3049.23 2385
3049.75 2418
3050.27 2458
3050.79 2328
3051.32 2386
3051.84 2443
3052.36 2436
3052.88 2400
3053.40 2444
3053.92 2487
3054.45 2431
3054.97 2449
3055.49 2475
3056.01 2440
3056.53 2472
3057.05 2457
3057.58 2468
3058.10 2523
3058.62 2565
3059.14 2477
3059.66 2454
3060.19 2511
3060.71 2519
3061.23 2460
3061.75 2582
3062.28 2663
3062.80 2720
3063.32 2695
3063.84 2805
3064.37 2869
3064.89 2760
3065.41 2874
3065.93 2832
3066.46 2801
3066.98 2844
3067.50 2957
3068.02 3109
3068.55 3032
3069.07 3158
3069.59 3307
3070.12 3294
3070.64 3310
3071.16 3315
3071.69 3431
3072.21 3566
3072.73 3504
3073.26 3610
3073.78 3633
3074.30 3600
3074.83 3601
3075.35 3448
3075.87 3376
3076.40 3305
3076.92 3295
3077.44 3433
3077.97 3286
3078.49 3263
3079.01 3358
3079.54 3357
3080.06 3377
3080.59 3347
3081.11 3325
3081.63 3412
3082.16 3404
3082.68 3318
3083.21 3367
3083.73 3301
3084.25 3174
3084.78 3230
3085.30 3303
3085.83 3236
3086.35 3137
3086.88 3137
3087.40 3079
3087.93 2997
3088.45 3077
3088.97 3065
3089.50 3128
3090.02 3103
3090.55 3078
3091.07 3057
3091.60 3157
3092.12 3101
3092.65 3151
3093.17 3259
3093.70 3320
3094.22 3475
3094.75 3622
3095.27 3734
3095.80 3775
3096.32 3829
3096.85 3759
3097.37 3949
3097.90 4248
3098.43 4517
3098.95 4895
3099.48 5715
3100.00 6401
3100.53 7444
3101.05 8568
3101.58 9973
3102.10 11206
3102.63 11792
3103.16 11894
3103.68 11648
3104.21 10899
3104.73 10151
3105.26 8918
3105.79 7869
3106.31 6815
3106.84 5743
3107.36 5370
3107.89 5145
3108.42 5074
3108.94 5163
3109.47 5290
3110.00 5543
3110.52 5451
3111.05 5283
3111.57 5302
3112.10 5175
3112.63 4817
3113.15 4667
3113.68 4420
3114.21 4125
3114.74 3839
3115.26 3584
3115.79 3364
3116.32 3221
3116.84 3268
3117.37 3257
3117.90 3135
3118.42 3129
3118.95 3212
3119.48 3264
3120.01 3367
3120.53 3286
3121.06 3255
3121.59 3306
3122.11 3372
3122.64 3344
3123.17 3288
3123.70 3246
3124.22 3193
3124.75 3121
3125.28 3114
3125.81 3115
3126.34 3025
3126.86 2923
3127.39 2937
3127.92 2940
3128.45 2936
3128.98 2929
3129.50 2929
3130.03 2996
3130.56 3028
3131.09 2985
3131.62 3030
3132.14 3042
3132.67 3063
3133.20 3079
3133.73 3131
3134.26 3216
3134.79 3297
3135.31 3321
3135.84 3390
3136.37 3374
3136.90 3407
3137.43 3408
3137.96 3128
3138.49 3160
3139.02 3165
3139.54 3150
3140.07 3067
3140.60 2959
3141.13 2857
3141.66 2837
3142.19 2823
3142.72 2846
3143.25 2870
3143.78 2869
3144.31 2844
3144.84 2911
3145.37 2924
3145.89 3007
3146.42 3087
3146.95 3129
3147.48 3224
3148.01 3265
3148.54 3277
3149.07 3283
3149.60 3221
3150.13 3210
3150.66 3194
3151.19 3076
3151.72 3044
3152.25 3156
3152.78 2956
3153.31 2993
3153.84 3038
3154.37 2905
3154.90 2992
3155.43 2996
3155.96 2900
3156.49 2919
3157.02 2948
3157.55 2791
3158.08 2720
3158.61 2722
3159.14 2645
3159.68 2621
3160.21 2599
3160.74 2650
3161.27 2629
3161.80 2524
3162.33 2449
3162.86 2443
3163.39 2563
3163.92 2534
3164.45 2558
3164.98 2476
3165.51 2529
3166.05 2591
3166.58 2525
3167.11 2475
3167.64 2526
3168.17 2588
3168.70 2628
3169.23 2569
3169.76 2463
3170.30 2547
3170.83 2617
3171.36 2518
3171.89 2588
3172.42 2573
3172.95 2601
3173.49 2588
3174.02 2604
3174.55 2575
3175.08 2687
3175.61 2609
3176.15 2708
3176.68 2656
3177.21 2577
3177.74 2583
3178.27 2645
3178.81 2658
3179.34 2602
3179.87 2605
3180.40 2606
3180.93 2521
3181.47 2553
3182.00 2610
3182.53 2690
3183.06 2584
3183.60 2494
3184.13 2488
3184.66 2542
3185.20 2486
3185.73 2510
3186.26 2531
3186.79 2426
3187.33 2540
3187.86 2512
3188.39 2495
3188.93 2487
3189.46 2586
3189.99 2551
3190.52 2631
3191.06 2574
3191.59 2499
3192.12 2659
3192.66 2633
3193.19 2712
3193.72 2803
3194.26 2922
3194.79 2883
3195.33 2875
3195.86 2923
3196.39 2933
3196.93 2953
3197.46 3034
3197.99 2934
3198.53 2934
3199.06 3006
3199.60 3020
3200.13 2984
3200.66 3015
3201.20 2927
3201.73 2844
3202.27 2891
3202.80 2929
3203.33 2874
3203.87 2841
3204.40 2701
3204.94 2655
3205.47 2692
3206.01 2541
3206.54 2545
3207.07 2650
3207.61 2637
3208.14 2723
3208.68 2777
3209.21 2809
3209.75 2838
3210.28 2787
3210.82 2835
3211.35 2885
3211.89 2782
3212.42 2859
3212.96 2833
3213.49 2766
3214.03 2680
3214.56 2591
3215.10 2544
3215.63 2581
3216.17 2509
3216.70 2476
3217.24 2433
3217.78 2421
3218.31 2386
3218.85 2384
3219.38 2379
3219.92 2376
3220.45 2443
3220.99 2469
3221.52 2478
3222.06 2464
3222.60 2484
3223.13 2567
3223.67 2539
3224.20 2574
3224.74 2663
3225.28 2672
3225.81 2600
3226.35 2671
3226.88 2458
3227.42 2438
3227.96 2521
3228.49 2468
3229.03 2433
3229.57 2319
3230.10 2328
3230.64 2306
3231.18 2256
3231.71 2317
3232.25 2401
3232.79 2358
3233.32 2388
3233.86 2464
3234.40 2389
3234.93 2503
3235.47 2562
3236.01 2561
3236.54 2624
3237.08 2574
3237.62 2691
3238.15 2770
3238.69 2669
3239.23 2656
3239.77 2735
3240.30 2698
3240.84 2614
3241.38 2586
3241.92 2561
3242.45 2629
3242.99 2634
3243.53 2587
3244.07 2609
3244.60 2489
3245.14 2522
3245.68 2619
3246.22 2675
3246.75 2700
3247.29 2695
3247.83 2673
3248.37 2778
3248.91 2767
3249.44 2780
3249.98 2776
3250.52 2842
3251.06 2782
3251.60 2780
3252.14 2847
3252.67 2934
3253.21 3071
3253.75 3038
3254.29 3181
3254.83 3100
3255.37 3180
3255.90 3267
3256.44 3285
3256.98 3374
3257.52 3513
3258.06 3764
3258.60 3856
3259.14 4241
3259.68 4688
3260.21 5100
3260.75 5658
3261.29 5972
3261.83 6306
3262.37 6571
3262.91 6499
3263.45 6242
3263.99 5962
3264.53 5598
3265.07 5109
3265.61 4652
3266.15 4378
3266.69 4091
3267.23 3722
3267.76 3620
3268.30 3390
3268.84 3426
3269.38 3249
3269.92 3195
3270.46 3184
3271.00 3154
3271.54 3117
3272.08 2926
3272.62 3023
3273.16 3124
3273.70 3017
3274.24 3042
3274.78 3053
3275.32 2988
3275.86 3201
3276.40 3287
3276.94 3045
3277.48 3061
3278.03 3205
3278.57 3146
3279.11 3284
3279.65 3184
3280.19 3320
3280.73 3379
3281.27 3405
3281.81 3471
3282.35 3430
3282.89 3557
3283.43 3567
3283.97 3508
3284.51 3497
3285.05 3482
3285.60 3379
3286.14 3448
3286.68 3464
3287.22 3430
3287.76 3340
3288.30 3409
3288.84 3446
3289.38 3537
3289.93 3544
3290.47 3572
3291.01 3647
3291.55 3797
3292.09 3956
3292.63 4309
3293.18 4677
3293.72 5009
3294.26 5465
3294.80 5603
3295.34 5722
3295.88 5835
3296.43 5869
3296.97 5647
3297.51 5194
3298.05 4908
3298.59 4493
3299.14 4386
3299.68 4011
3300.22 3759
3300.76 3590
3301.31 3402
3301.85 3372
3302.39 3390
3302.93 3277
3303.48 3268
3304.02 3123
3304.56 3123
3305.10 3193
3305.65 3131
3306.19 3119
3306.73 3107
3307.27 3083
3307.82 3057
3308.36 3145
3308.90 3194
3309.45 3118
3309.99 3055
3310.53 3282
3311.07 3215
3311.62 3304
3312.16 3464
3312.70 3736
3313.25 3717
3313.79 3984
3314.33 4270
3314.88 4505
3315.42 4713
3315.97 4706
3316.51 4731
3317.05 4664
3317.60 4688
3318.14 4547
3318.68 4280
3319.23 4006
3319.77 3735
3320.32 3699
3320.86 3743
3321.40 3517
3321.95 3462
3322.49 3623
3323.04 3607
3323.58 3445
3324.12 3297
3324.67 3332
3325.21 3206
3325.76 3181
3326.30 3003
3326.85 3073
3327.39 2983
3327.93 2955
3328.48 2958
3329.02 2826
3329.57 2760
3330.11 2780
3330.66 2893
3331.20 2999
3331.75 2998
3332.29 3162
3332.84 3420
3333.38 3586
3333.93 3805
3334.47 3958
3335.02 4103
3335.56 4143
3336.11 4151
3336.65 4171
3337.20 4238
3337.74 4071
3338.29 3852
3338.83 3684
3339.38 3604
3339.92 3599
3340.47 3438
3341.02 3314
3341.56 3227
3342.11 3086
3342.65 2921
3343.20 2826
3343.74 2887
3344.29 2845
3344.84 2936
3345.38 2835
3345.93 2759
3346.47 2861
3347.02 2849
3347.57 2965
3348.11 2924
3348.66 2863
3349.21 2938
3349.75 2859
3350.30 2955
3350.84 3090
3351.39 3155
3351.94 3255
3352.48 3389
3353.03 3487
3353.58 3715
3354.12 3783
3354.67 3871
3355.22 3933
3355.76 3868
3356.31 3836
3356.86 3786
3357.40 3623
3357.95 3345
3358.50 3153
3359.05 3129
3359.59 2952
3360.14 2863
3360.69 2799
3361.23 2841
3361.78 2702
3362.33 2690
3362.88 2550
3363.42 2593
3363.97 2579
3364.52 2565
3365.07 2648
3365.61 2557
3366.16 2596
3366.71 2635
3367.26 2512
3367.80 2531
3368.35 2513
3368.90 2541
3369.45 2543
3370.00 2629
3370.54 2546
3371.09 2517
3371.64 2455
3372.19 2383
3372.74 2402
3373.28 2508
3373.83 2542
3374.38 2580
3374.93 2562
3375.48 2549
3376.03 2449
3376.57 2404
3377.12 2391
3377.67 2345
3378.22 2349
3378.77 2344
3379.32 2380
3379.87 2398
3380.42 2348
3380.96 2429
3381.51 2514
3382.06 2479
3382.61 2401
3383.16 2402
3383.71 2389
3384.26 2488
3384.81 2390
3385.36 2491
3385.91 2532
3386.45 2527
3387.00 2439
3387.55 2487
3388.10 2532
3388.65 2414
3389.20 2476
3389.75 2505
3390.30 2577
3390.85 2493
3391.40 2496
3391.95 2431
3392.50 2418
3393.05 2455
3393.60 2505
3394.15 2431
3394.70 2514
3395.25 2372
3395.80 2380
3396.35 2351
3396.90 2403
3397.45 2339
3398.00 2324
3398.55 2296
3399.10 2306
3399.65 2336
3400.20 2327
3400.75 2328
3401.30 2359
3401.85 2303
3402.40 2291
3402.95 2303
3403.50 2246
3404.06 2214
3404.61 2258
3405.16 2291
3405.71 2208
3406.26 2134
3406.81 2196
3407.36 2232
3407.91 2264
3408.46 2215
3409.01 2236
3409.56 2287
3410.12 2226
3410.67 2140
3411.22 2177
3411.77 2258
3412.32 2303
3412.87 2312
3413.42 2417
3413.98 2371
3414.53 2516
3415.08 2577
3415.63 2534
3416.18 2448
3416.73 2377
3417.29 2402
3417.84 2408
3418.39 2356
3418.94 2240
3419.49 2302
3420.05 2515
3420.60 2536
3421.15 2540
3421.70 2611
3422.25 2759
3422.81 2882
3423.36 2933
3423.91 2990
3424.46 3044
3425.01 3006
3425.57 3009
3426.12 2922
3426.67 2736
3427.23 2629
3427.78 2576
3428.33 2421
3428.88 2506
3429.44 2425
3429.99 2408
3430.54 2584
3431.09 2574
3431.65 2605
3432.20 2498
3432.75 2568
3433.31 2594
3433.86 2443
3434.41 2479
3434.97 2534
3435.52 2498
3436.07 2322
3436.63 2375
3437.18 2364
3437.73 2309
3438.29 2348
3438.84 2412
3439.39 2393
3439.95 2563
3440.50 2599
3441.05 2615
3441.61 2565
3442.16 2610
3442.72 2618
3443.27 2423
3443.82 2490
3444.38 2496
3444.93 2450
3445.48 2342
3446.04 2390
3446.59 2356
3447.15 2329
3447.70 2371
3448.26 2283
3448.81 2279
3449.36 2303
3449.92 2227
3450.47 2362
3451.03 2335
3451.58 2334
3452.14 2240
3452.69 2201
3453.25 2244
3453.80 2245
3454.36 2180
3454.91 2164
3455.47 2249
3456.02 2280
3456.58 2296
3457.13 2324
3457.69 2259
3458.24 2174
3458.80 2259
3459.35 2324
3459.91 2336
3460.46 2254
3461.02 2235
3461.57 2300
3462.13 2325
3462.68 2266
3463.24 2298
3463.79 2445
3464.35 2498
3464.90 2404
3465.46 2416
3466.02 2350
3466.57 2396
3467.13 2448
3467.68 2530
3468.24 2561
3468.80 2570
3469.35 2570
3469.91 2553
3470.46 2562
3471.02 2600
3471.58 2605
3472.13 2649
3472.69 2660
3473.24 2605
3473.80 2582
3474.36 2597
3474.91 2644
3475.47 2633
3476.03 2680
3476.58 2844
3477.14 2853
3477.70 2877
3478.25 2897
3478.81 2953
3479.37 2995
3479.92 2899
3480.48 2905
3481.04 2969
3481.59 2930
3482.15 2977
3482.71 2976
3483.26 3007
3483.82 2971
3484.38 3033
3484.94 3113
3485.49 3153
3486.05 3290
3486.61 3410
3487.17 3588
3487.72 3788
3488.28 4065
3488.84 4434
3489.40 4727
3489.95 5349
3490.51 5860
3491.07 6218
3491.63 6726
3492.18 6708
3492.74 6771
3493.30 6610
3493.86 6394
3494.42 6039
3494.97 5656
3495.53 5557
3496.09 5753
3496.65 6104
3497.21 6670
3497.76 7422
3498.32 7895
3498.88 8441
3499.44 8903
3500.00 9092
3500.56 9127
3501.11 9076
3501.67 9135
3502.23 9220
3502.79 9307
3503.35 9297
3503.91 9521
3504.47 9608
3505.03 9546
3505.58 9234
3506.14 8959
3506.70 8396
3507.26 7722
3507.82 7315
3508.38 6470
3508.94 5860
3509.50 5287
3510.06 5013
3510.62 4646
3511.17 4298
3511.73 4157
3512.29 4008
3512.85 3813
3513.41 3618
3513.97 3536
3514.53 3505
3515.09 3315
3515.65 3450
3516.21 3466
3516.77 3449
3517.33 3580
3517.89 3713
3518.45 3812
3519.01 4025
3519.57 4153
3520.13 4459
3520.69 4703
3521.25 5082
3521.81 5534
3522.37 5973
3522.93 6300
3523.49 6536
3524.05 6549
3524.61 6348
3525.17 5881
3525.73 5527
3526.29 5168
3526.85 4754
3527.41 4477
3527.97 4140
3528.54 4005
3529.10 3671
3529.66 3582
3530.22 3434
3530.78 3354
3531.34 3204
3531.90 3288
3532.46 3319
3533.02 3281
3533.58 3358
3534.14 3323
3534.71 3298
3535.27 3411
3535.83 3367
3536.39 3387
3536.95 3435
3537.51 3427
3538.07 3365
3538.64 3407
3539.20 3601
3539.76 3862
3540.32 4046
3540.88 4417
3541.44 4669
3542.00 4857
3542.57 4952
3543.13 4945
3543.69 4938
3544.25 4960
3544.81 4796
3545.38 4410
3545.94 4102
3546.50 3743
3547.06 3551
3547.62 3434
3548.19 3328
3548.75 3240
3549.31 3203
3549.87 3198
3550.44 3314
3551.00 3310
3551.56 3276
3552.12 3155
3552.69 3099
3553.25 3081
3553.81 3034
3554.37 3023
3554.94 2892
3555.50 2874
3556.06 2829
3556.63 2807
3557.19 2811
3557.75 2761
3558.31 2781
3558.88 2773
3559.44 2735
3560.00 2741
3560.57 2862
3561.13 2948
3561.69 2925
3562.26 2842
3562.82 2703
3563.38 2726
3563.95 2840
3564.51 2876
3565.07 2739
3565.64 2628
3566.20 2583
3566.77 2574
3567.33 2468
3567.89 2460
3568.46 2486
3569.02 2419
3569.59 2499
3570.15 2443
3570.71 2541
3571.28 2531
3571.84 2592
3572.41 2628
3572.97 2593
3573.53 2679
3574.10 2565
3574.66 2652
3575.23 2723
3575.79 2676
3576.36 2729
3576.92 2741
3577.48 2654
3578.05 2743
3578.61 2742
3579.18 2706
3579.74 2551
3580.31 2521
3580.87 2568
3581.44 2506
3582.00 2535
3582.57 2558
3583.13 2527
3583.70 2514
3584.26 2515
3584.83 2470
3585.39 2447
3585.96 2405
3586.52 2387
3587.09 2424
3587.65 2477
3588.22 2515
3588.79 2400
3589.35 2389
3589.92 2502
3590.48 2498
3591.05 2409
3591.61 2413
3592.18 2440
3592.74 2515
3593.31 2492
3593.88 2468
3594.44 2413
3595.01 2417
3595.57 2449
3596.14 2527
3596.71 2482
3597.27 2442
3597.84 2415
3598.40 2520
3598.97 2629
3599.54 2631
3600.10 2667
3600.67 2694
3601.24 2767
3601.80 2760
3602.37 2618
3602.94 2637
3603.50 2586
3604.07 2508
3604.64 2502
3605.20 2450
3605.77 2459
3606.34 2353
3606.90 2375
3607.47 2295
3608.04 2310
3608.60 2342
3609.17 2377
3609.74 2388
3610.30 2436
3610.87 2393
3611.44 2475
3612.01 2621
3612.57 2899
3613.14 3205
3613.71 3642
3614.28 4173
3614.84 4996
3615.41 6051
3615.98 6927
3616.55 8046
3617.11 8993
3617.68 9755
3618.25 9772
3618.82 9963
3619.39 9653
3619.95 8966
3620.52 8078
3621.09 7021
3621.66 6280
3622.23 5370
3622.79 4656
3623.36 3996
3623.93 3597
3624.50 3224
3625.07 3074
3625.63 2827
3626.20 2743
3626.77 2680
3627.34 2607
3627.91 2616
3628.48 2624
3629.05 2609
3629.61 2572
3630.18 2575
3630.75 2512
3631.32 2569
3631.89 2505
3632.46 2583
3633.03 2537
3633.60 2605
3634.16 2600
3634.73 2515
3635.30 2564
3635.87 2651
3636.44 2599
3637.01 2709
3637.58 2706
3638.15 2826
3638.72 3010
3639.29 3067
3639.86 3190
3640.43 3381
3641.00 3542
3641.57 3702
3642.14 3841
3642.71 3938
3643.27 3793
3643.84 3756
3644.41 3712
3644.98 3821
3645.55 3703
3646.12 3728
3646.69 3767
3647.26 3798
3647.83 3819
3648.40 3740
3648.97 3776
3649.54 3763
3650.12 3911
3650.69 3948
3651.26 4096
3651.83 4011
3652.40 4027
3652.97 4119
3653.54 4095
3654.11 4263
3654.68 4113
3655.25 4189
3655.82 4398
3656.39 4542
3656.96 4571
3657.53 4800
3658.10 5032
3658.67 5077
3659.25 5313
3659.82 5378
3660.39 5390
3660.96 5044
3661.53 4921
3662.10 4517
3662.67 4288
3663.24 4212
3663.81 4186
3664.39 4306
3664.96 4211
3665.53 4315
3666.10 4457
3666.67 4532
3667.24 4368
3667.81 4313
3668.39 4122
3668.96 3990
3669.53 4032
3670.10 3850
3670.67 3630
3671.25 3529
3671.82 3461
3672.39 3466
3672.96 3402
3673.53 3464
3674.11 3274
3674.68 3283
3675.25 3290
3675.82 3207
3676.39 3280
3676.97 3131
3677.54 3077
3678.11 3041
3678.68 3039
3679.26 3005
3679.83 3028
3680.40 3034
3680.97 2951
3681.55 2951
3682.12 2886
3682.69 2990
3683.27 2877
3683.84 2895
3684.41 2856
3684.98 3012
3685.56 3014
3686.13 3125
3686.70 3183
3687.28 3310
3687.85 3384
3688.42 3622
3689.00 3764
3689.57 3785
3690.14 3806
3690.72 3888
3691.29 3735
3691.86 3737
3692.44 3542
3693.01 3313
3693.58 3156
3694.16 3109
3694.73 3093
3695.31 3037
3695.88 3027
3696.45 3030
3697.03 3109
3697.60 3043
3698.18 3031
3698.75 3110
3699.32 3099
3699.90 3127
3700.47 2986
3701.05 2953
3701.62 3003
3702.19 3035
3702.77 2968
3703.34 2948
3703.92 2986
3704.49 3045
3705.07 3148
3705.64 3175
3706.22 3322
3706.79 3490
3707.37 3623
3707.94 3780
3708.51 3863
3709.09 3986
3709.66 4044
3710.24 3939
3710.81 3878
3711.39 3766
3711.96 3657
3712.54 3523
3713.11 3390
3713.69 3222
3714.27 3037
3714.84 2970
3715.42 2957
3715.99 2822
3716.57 2791
3717.14 2837
3717.72 2735
3718.29 2714
3718.87 2673
3719.44 2654
3720.02 2603
3720.60 2583
3721.17 2496
3721.75 2456
3722.32 2449
3722.90 2553
3723.47 2584
3724.05 2483
3724.63 2425
3725.20 2412
3725.78 2420
3726.36 2427
3726.93 2451
3727.51 2440
3728.08 2630
3728.66 2824
3729.24 2973
3729.81 3185
3730.39 3398
3730.97 3578
3731.54 4044
3732.12 4136
3732.70 4286
3733.27 4558
3733.85 4608
3734.43 4468
3735.00 4129
3735.58 4076
3736.16 3823
3736.73 3657
3737.31 3228
3737.89 3053
3738.47 2870
3739.04 2718
3739.62 2626
3740.20 2563
3740.77 2451
3741.35 2460
3741.93 2407
3742.51 2486
3743.08 2463
3743.66 2426
3744.24 2495
3744.82 2520
3745.39 2460
3745.97 2508
3746.55 2509
3747.13 2443
3747.71 2503
3748.28 2543
3748.86 2418
3749.44 2336
3750.02 2398
3750.59 2376
3751.17 2429
3751.75 2429
3752.33 2308
3752.91 2338
3753.49 2396
3754.06 2344
3754.64 2235
3755.22 2248
3755.80 2288
3756.38 2333
3756.96 2385
3757.53 2466
3758.11 2462
3758.69 2555
3759.27 2688
3759.85 2699
3760.43 2709
3761.01 2714
3761.59 2699
3762.17 2763
3762.74 2717
3763.32 2639
3763.90 2471
3764.48 2562
3765.06 2573
3765.64 2587
3766.22 2565
3766.80 2444
3767.38 2556
3767.96 2532
3768.54 2499
3769.12 2578
3769.70 2629
3770.27 2671
3770.85 2614
3771.43 2685
3772.01 2638
3772.59 2676
3773.17 2576
3773.75 2708
3774.33 2549
3774.91 2449
3775.49 2514
3776.07 2544
3776.65 2449
3777.23 2379
3777.81 2424
3778.39 2470
3778.97 2517
3779.55 2521
3780.13 2492
3780.71 2419
3781.29 2495
3781.88 2488
3782.46 2514
3783.04 2494
3783.62 2567
3784.20 2587
3784.78 2491
3785.36 2536
3785.94 2476
3786.52 2544
3787.10 2633
3787.68 2558
3788.26 2675
3788.84 2704
3789.43 2668
3790.01 2657
3790.59 2652
3791.17 2689
3791.75 2732
3792.33 2830
3792.91 2758
3793.49 2892
3794.08 2915
3794.66 2908
3795.24 2946
3795.82 2837
3796.40 2894
3796.98 2956
3797.56 3091
3798.15 3140
3798.73 3311
3799.31 3375
3799.89 3661
3800.47 3948
3801.06 4271
3801.64 4443
3802.22 4355
3802.80 4149
3803.38 4091
3803.97 4028
3804.55 3870
3805.13 3756
3805.71 3782
3806.29 3774
3806.88 3720
3807.46 3739
3808.04 3907
3808.62 4008
3809.21 4060
3809.79 4032
3810.37 4074
3810.95 4176
3811.54 4047
3812.12 4228
3812.70 4437
3813.29 4490
3813.87 4678
3814.45 4921
3815.03 5091
3815.62 5151
3816.20 4954
3816.78 4593
3817.37 4393
3817.95 4020
3818.53 3887
3819.12 3629
3819.70 3539
3820.28 3366
3820.87 3306
3821.45 3260
3822.03 3282
3822.62 3269
3823.20 3341
3823.78 3255
3824.37 3261
3824.95 3163
3825.54 3104
3826.12 3191
3826.70 3273
3827.29 3303
3827.87 3577
3828.46 3788
3829.04 3819
3829.62 3881
3830.21 4011
3830.79 3910
3831.38 4002
3831.96 4035
3832.54 3885
3833.13 3685
3833.71 3541
3834.30 3481
3834.88 3221
3835.47 3168
3836.05 3101
3836.64 2992
3837.22 2966
3837.81 2858
3838.39 2823
3838.98 2775
3839.56 2802
3840.15 2759
3840.73 2687
3841.31 2706
3841.90 2762
3842.49 2686
3843.07 2776
3843.66 2799
3844.24 2800
3844.83 2772
3845.41 2752
3846.00 2915
3846.58 2939
3847.17 2904
3847.75 2753
3848.34 2790
3848.92 2888
3849.51 2817
3850.10 2821
3850.68 2888
3851.27 2907
3851.85 2894
3852.44 2972
3853.02 2774
3853.61 2817
3854.20 2883
3854.78 2915
3855.37 3024
3855.95 3235
3856.54 3489
3857.13 3896
3857.71 4418
3858.30 5037
3858.89 5863
3859.47 6767
3860.06 7498
3860.64 8159
3861.23 8556
3861.82 8986
3862.40 9222
3862.99 9142
3863.58 9193
3864.16 9311
3864.75 8998
3865.34 8866
3865.92 8579
3866.51 8337
3867.10 7496
3867.69 6728
3868.27 6004
3868.86 5484
3869.45 4821
3870.03 4435
3870.62 4296
3871.21 4087
3871.80 4099
3872.38 4064
3872.97 4038
3873.56 4217
3874.15 4208
3874.73 4221
3875.32 4177
3875.91 3937
3876.50 3875
3877.08 3843
3877.67 3832
3878.26 3884
3878.85 3754
3879.43 3578
3880.02 3568
3880.61 3251
3881.20 3230
3881.79 3142
3882.37 3047
3882.96 2966
3883.55 2920
3884.14 2982
3884.73 3028
3885.32 3067
3885.90 3117
3886.49 3166
3887.08 3244
3887.67 3320
3888.26 3473
3888.85 3553
3889.44 3651
3890.02 3616
3890.61 3412
3891.20 3343
3891.79 3437
3892.38 3283
3892.97 3174
3893.56 3133
3894.15 3127
3894.74 3049
3895.32 2990
3895.91 3029
3896.50 3041
3897.09 3129
3897.68 3181
3898.27 3091
3898.86 3018
3899.45 3123
3900.04 3100
3900.63 3108
3901.22 3082
3901.81 2979
3902.40 2997
3902.99 2875
3903.58 2849
3904.17 2806
3904.76 2800
3905.35 2816
3905.94 2811
3906.53 2717
3907.12 2625
3907.71 2694
3908.30 2635
3908.89 2543
3909.48 2613
3910.07 2645
3910.66 2590
3911.25 2513
3911.84 2461
3912.43 2545
3913.02 2514
3913.61 2459
3914.20 2400
3914.79 2433
3915.38 2522
3915.97 2536
3916.56 2481
3917.15 2493
3917.74 2524
3918.33 2523
3918.92 2434
3919.52 2483
3920.11 2460
3920.70 2379
3921.29 2390
3921.88 2396
3922.47 2364
3923.06 2476
3923.65 2409
3924.24 2347
3924.84 2388
3925.43 2447
3926.02 2410
3926.61 2445
3927.20 2625
3927.79 2720
3928.38 2758
3928.98 2880
3929.57 2792
3930.16 2760
3930.75 2816
3931.34 2779
3931.93 2637
3932.53 2583
3933.12 2493
3933.71 2528
3934.30 2550
3934.89 2486
3935.49 2411
3936.08 2469
3936.67 2569
3937.26 2468
3937.86 2525
3938.45 2525
3939.04 2477
3939.63 2457
3940.23 2502
3940.82 2409
3941.41 2464
3942.00 2497
3942.60 2631
3943.19 2648
3943.78 2646
3944.37 2588
3944.97 2582
3945.56 2551
3946.15 2553
3946.75 2461
3947.34 2448
3947.93 2455
3948.52 2461
3949.12 2374
3949.71 2384
3950.30 2292
3950.90 2286
3951.49 2217
3952.08 2263
3952.68 2263
3953.27 2295
3953.86 2257
3954.46 2315
3955.05 2262
3955.65 2334
3956.24 2256
3956.83 2267
3957.43 2196
3958.02 2292
3958.61 2338
3959.21 2282
3959.80 2286
3960.40 2339
3960.99 2373
3961.58 2415
3962.18 2262
3962.77 2279
3963.37 2378
3963.96 2320
3964.55 2366
3965.15 2428
3965.74 2604
3966.34 2653
3966.93 2736
3967.53 2726
3968.12 2599
3968.72 2658
3969.31 2596
3969.91 2509
3970.50 2486
3971.10 2400
3971.69 2412
3972.28 2348
3972.88 2393
3973.47 2453
3974.07 2393
3974.66 2461
3975.26 2547
3975.85 2620
3976.45 2752
3977.05 2844
3977.64 2811
3978.24 2878
3978.83 2778
3979.43 2722
3980.02 2713
3980.62 2666
3981.21 2561
3981.81 2426
3982.40 2453
3983.00 2433
3983.60 2486
3984.19 2429
3984.79 2451
3985.38 2435
3985.98 2293
3986.58 2358
3987.17 2349
3987.77 2388
3988.36 2398
3988.96 2309
3989.56 2339
3990.15 2356
3990.75 2418
3991.34 2379
3991.94 2423
3992.54 2462
3993.13 2450
3993.73 2488
3994.33 2553
3994.92 2571
3995.52 2512
3996.12 2562
3996.71 2529
3997.31 2592
3997.91 2574
3998.50 2675
3999.10 2684
3999.70 2744
4000.29 2695
4000.89 2780
4001.49 2676
4002.09 2664
4002.68 2713
4003.28 2620
4003.88 2612
4004.47 2619
4005.07 2663
4005.67 2797
4006.27 2819
4006.86 2755
4007.46 2833
4008.06 2927
4008.66 2955
4009.25 2931
4009.85 3002
4010.45 2992
4011.05 3042
4011.64 3180
4012.24 3428
4012.84 3657
4013.44 3960
4014.04 4476
4014.63 5090
4015.23 5523
4015.83 6068
4016.43 6270
4017.03 6341
4017.63 6302
4018.22 6136
4018.82 5754
4019.42 5370
4020.02 4742
4020.62 4228
4021.22 3964
4021.81 3536
4022.41 3215
4023.01 3081
4023.61 2934
4024.21 2836
4024.81 2794
4025.41 2642
4026.01 2669
4026.60 2642
4027.20 2579
4027.80 2650
4028.40 2655
4029.00 2674
4029.60 2692
4030.20 2594
4030.80 2550
4031.40 2640
4032.00 2556
4032.60 2611
4033.20 2620
4033.80 2540
4034.39 2539
4034.99 2487
4035.59 2472
4036.19 2520
4036.79 2470
4037.39 2342
4037.99 2374
4038.59 2362
4039.19 2352
4039.79 2238
4040.39 2242
4040.99 2358
4041.59 2316
4042.19 2356
4042.79 2401
4043.39 2438
4043.99 2423
4044.59 2547
4045.19 2527
4045.79 2624
4046.39 2589
4046.99 2561
4047.60 2538
4048.20 2514
4048.80 2496
4049.40 2498
4050.00 2436
4050.60 2513
4051.20 2496
4051.80 2558
4052.40 2475
4053.00 2442
4053.60 2376
4054.20 2483
4054.80 2483
4055.41 2483
4056.01 2398
4056.61 2300
4057.21 2287
4057.81 2296
4058.41 2237
4059.01 2269
4059.61 2182
4060.22 2146
4060.82 2082
4061.42 2094
4062.02 2037
4062.62 2046
4063.22 2058
4063.82 2057
4064.43 2034
4065.03 2027
4065.63 1938
4066.23 2042
4066.83 2000
4067.44 2045
4068.04 2004
4068.64 1940
4069.24 2047
4069.84 2066
4070.45 2009
4071.05 2059
4071.65 2046
4072.25 2069
4072.86 1978
4073.46 1992
4074.06 2024
4074.66 2110
4075.27 2056
4075.87 2064
4076.47 2127
4077.07 2090
4077.68 2103
4078.28 2105
4078.88 2146
4079.48 2141
4080.09 2100
4080.69 2033
4081.29 2058
4081.90 2077
4082.50 1968
4083.10 2084
4083.71 2100
4084.31 2003
4084.91 2045
4085.52 1975
4086.12 1994
4086.72 1990
4087.33 1993
4087.93 1931
4088.53 2019
4089.14 2037
4089.74 2019
4090.34 1978
4090.95 2016
4091.55 2073
4092.15 2032
4092.76 2059
4093.36 2147
4093.97 2150
4094.57 2116
4095.17 2145
4095.78 2159
4096.38 2197
4096.99 2143
4097.59 2058
4098.19 2027
4098.80 1997
4099.40 2012
4100.01 1987
4100.61 1985
4101.22 1913
4101.82 1768
4102.43 1846
4103.03 1865
4103.63 1888
4104.24 1850
4104.84 1911
4105.45 1867
4106.05 1833
4106.66 1825
4107.26 1833
4107.87 1807
4108.47 1803
4109.08 1878
4109.68 1806
4110.29 1828
4110.89 1868
4111.50 1838
4112.10 1811
4112.71 1886
4113.31 1869
4113.92 1928
4114.53 1862
4115.13 1880
4115.74 1824
4116.34 1919
4116.95 1877
4117.55 1859
4118.16 1877
4118.76 1931
4119.37 1972
4119.98 1880
4120.58 1972
4121.19 2047
4121.79 1919
4122.40 1900
4123.01 2056
4123.61 1986
4124.22 2031
4124.82 1942
4125.43 1919
4126.04 1932
4126.64 1948
4127.25 1866
4127.86 1953
4128.46 1938
4129.07 1992
4129.68 1977
4130.28 1924
4130.89 1934
4131.50 1953
4132.10 2039
4132.71 2085
4133.32 2113
4133.92 2143
4134.53 2211
4135.14 2344
4135.74 2470
4136.35 2636
4136.96 2836
4137.56 3006
4138.17 3010
4138.78 3154
4139.39 3138
4139.99 3150
4140.60 3003
4141.21 2929
4141.82 2772
4142.42 2685
4143.03 2532
4143.64 2402
4144.25 2310
4144.85 2256
4145.46 2187
4146.07 2102
4146.68 2058
4147.28 2037
4147.89 2000
4148.50 1945
4149.11 1994
4149.72 1928
4150.32 1942
4150.93 1922
4151.54 1891
4152.15 1952
4152.76 1922
4153.37 1888
4153.97 1916
4154.58 1975
4155.19 1883
4155.80 1886
4156.41 1947
4157.02 1939
4157.62 1880
4158.23 1962
4158.84 1910
4159.45 1969
4160.06 1971
4160.67 2012
4161.28 2061
4161.89 2004
4162.49 2128
4163.10 2120
4163.71 2115
4164.32 2240
4164.93 2214
4165.54 2321
4166.15 2366
4166.76 2254
4167.37 2302
4167.98 2192
4168.59 2166
4169.20 2151
4169.81 2171
4170.42 2106
4171.02 2079
4171.63 2094
4172.24 2094
4172.85 1998
4173.46 2087
4174.07 2082
4174.68 2047
4175.29 2167
4175.90 2136
4176.51 2106
4177.12 2090
4177.73 2171
4178.34 2106
4178.95 2072
4179.56 2052
4180.17 2049
4180.78 2083
4181.39 2029
4182.00 2017
4182.61 1956
4183.23 1924
4183.84 1914
4184.45 1983
4185.06 1924
4185.67 1853
4186.28 1966
4186.89 1888
4187.50 1859
4188.11 1935
4188.72 2027
4189.33 2063
4189.94 2088
4190.55 2010
4191.17 2057
4191.78 2247
4192.39 2256
4193.00 2196
4193.61 2277
4194.22 2224
4194.83 2315
4195.44 2296
4196.06 2213
4196.67 2209
4197.28 2163
4197.89 2225
4198.50 2221
4199.11 2125
4199.72 2148
4200.34 2123
4200.95 2121
4201.56 2111
4202.17 2155
4202.78 2176
4203.40 2215
4204.01 2191
4204.62 2309
4205.23 2302
4205.84 2258
4206.46 2256
4207.07 2323
4207.68 2307
4208.29 2206
4208.90 2203
4209.52 2218
4210.13 2174
4210.74 2163
4211.35 2169
4211.97 2274
4212.58 2262
4213.19 2201
4213.80 2284
4214.42 2387
4215.03 2447
4215.64 2518
4216.26 2620
4216.87 2756
4217.48 2868
4218.09 3099
4218.71 3358
4219.32 3694
4219.93 4087
4220.55 4591
4221.16 5207
4221.77 5568
4222.39 5667
4223.00 5832
4223.61 6043
4224.23 5891
4224.84 5850
4225.45 5785
4226.07 5910
4226.68 5828
4227.30 5914
4227.91 5968
4228.52 5849
4229.14 5929
4229.75 5719
4230.36 5240
4230.98 4803
4231.59 4275
4232.21 3980
4232.82 3640
4233.43 3292
4234.05 3142
4234.66 2995
4235.28 2966
4235.89 2896
4236.51 2959
4237.12 2931
4237.73 2926
4238.35 2837
4238.96 2739
4239.58 2716
4240.19 2842
4240.81 2669
4241.42 2656
4242.04 2751
4242.65 2504
4243.27 2571
4243.88 2621
4244.50 2525
4245.11 2532
4245.73 2571
4246.34 2563
4246.96 2525
4247.57 2440
4248.19 2497
4248.80 2520
4249.42 2511
4250.03 2586
4250.65 2596
4251.26 2473
4251.88 2486
4252.49 2408
4253.11 2402
4253.72 2436
4254.34 2381
4254.96 2344
4255.57 2365
4256.19 2365
4256.80 2322
4257.42 2395
4258.03 2359
4258.65 2374
4259.27 2406
4259.88 2456
4260.50 2475
4261.12 2413
4261.73 2480
4262.35 2473
4262.96 2474
4263.58 2458
4264.20 2499
4264.81 2468
4265.43 2497
4266.05 2585
4266.66 2628
4267.28 2583
4267.90 2638
4268.51 2599
4269.13 2504
4269.75 2622
4270.36 2575
4270.98 2586
4271.60 2661
4272.21 2711
4272.83 2722
4273.45 2853
4274.06 3006
4274.68 3096
4275.30 3193
4275.92 3425
4276.53 3504
4277.15 3628
4277.77 3581
4278.38 3541
4279.00 3465
4279.62 3124
4280.24 2859
4280.85 2725
4281.47 2578
4282.09 2518
4282.71 2425
4283.32 2327
4283.94 2372
4284.56 2332
4285.18 2368
4285.80 2311
4286.41 2254
4287.03 2271
4287.65 2268
4288.27 2204
4288.89 2134
4289.50 2314
4290.12 2250
4290.74 2150
4291.36 2181
4291.98 2217
4292.60 2180
4293.21 2235
4293.83 2160
4294.45 2209
4295.07 2259
4295.69 2204
4296.31 2258
4296.93 2204
4297.54 2255
4298.16 2252
4298.78 2234
4299.40 2321
4300.02 2332
4300.64 2235
4301.26 2249
4301.88 2275
4302.50 2311
4303.12 2308
4303.73 2240
4304.35 2254
4304.97 2305
4305.59 2250
4306.21 2214
4306.83 2188
4307.45 2231
4308.07 2227
4308.69 2219
4309.31 2222
4309.93 2332
4310.55 2305
4311.17 2282
4311.79 2325
4312.41 2330
4313.03 2271
4313.65 2302
4314.27 2270
4314.89 2289
4315.51 2217
4316.13 2294
4316.75 2325
4317.37 2323
4317.99 2341
4318.61 2319
4319.23 2362
4319.85 2414
4320.47 2405
4321.09 2369
4321.71 2552
4322.33 2698
4322.95 2603
4323.57 2761
4324.19 2766
4324.81 2835
4325.43 2886
4326.05 2844
4326.68 2837
4327.30 2688
4327.92 2715
4328.54 2633
4329.16 2670
4329.78 2669
4330.40 2672
4331.02 2605
4331.64 2627
4332.26 2648
4332.89 2741
4333.51 2846
4334.13 3102
4334.75 3334
4335.37 3588
4335.99 4024
4336.61 4261
4337.24 4401
4337.86 4524
4338.48 4421
4339.10 4400
4339.72 4241
4340.34 4017
4340.97 3739
4341.59 3693
4342.21 3883
4342.83 4004
4343.45 4363
4344.08 4948
4344.70 5893
4345.32 6961
4345.94 7700
4346.57 8133
4347.19 8217
4347.81 8121
4348.43 7666
4349.05 7014
4349.68 6058
4350.30 5303
4350.92 4673
4351.54 4077
4352.17 3807
4352.79 3417
4353.41 3336
4354.04 3161
4354.66 3012
4355.28 3020
4355.90 3027
4356.53 2993
4357.15 3087
4357.77 3061
4358.40 2949
4359.02 2998
4359.64 2958
4360.27 2991
4360.89 2941
4361.51 2807
4362.14 2779
4362.76 2813
4363.38 2805
4364.01 2895
4364.63 2768
4365.25 2767
4365.88 2810
4366.50 2814
4367.12 2752
4367.75 2581
4368.37 2570
4369.00 2607
4369.62 2502
4370.24 2412
4370.87 2365
4371.49 2387
4372.12 2419
4372.74 2392
4373.36 2425
4373.99 2368
4374.61 2348
4375.24 2363
4375.86 2399
4376.49 2543
4377.11 2600
4377.73 2725
4378.36 2895
4378.98 2947
4379.61 3053
4380.23 3104
4380.86 3057
4381.48 2906
4382.11 2845
4382.73 2780
4383.36 2650
4383.98 2556
4384.61 2581
4385.23 2647
4385.86 2683
4386.48 2576
4387.11 2566
4387.73 2582
4388.36 2548
4388.98 2457
4389.61 2439
4390.23 2385
4390.86 2381
4391.48 2375
4392.11 2331
4392.74 2402
4393.36 2399
4393.99 2334
4394.61 2339
4395.24 2358
4395.86 2363
4396.49 2362
4397.12 2366
4397.74 2421
4398.37 2451
4398.99 2459
4399.62 2432
4400.25 2435
4400.87 2572
4401.50 2515
4402.12 2580
4402.75 2592
4403.38 2689
4404.00 2770
4404.63 2701
4405.26 2828
4405.88 2933
4406.51 3129
4407.14 3301
4407.76 3365
4408.39 3495
4409.02 3505
4409.64 3447
4410.27 3469
4410.90 3329
4411.52 3110
4412.15 2889
4412.78 2808
4413.40 2706
4414.03 2506
4414.66 2420
4415.29 2393
4415.91 2324
4416.54 2306
4417.17 2279
4417.79 2212
4418.42 2224
4419.05 2180
4419.68 2326
4420.30 2332
4420.93 2236
4421.56 2290
4422.19 2295
4422.81 2167
4423.44 2123
4424.07 2225
4424.70 2081
4425.33 2063
4425.95 2047
4426.58 2160
4427.21 2132
4427.84 2100
4428.47 2079
4429.09 2079
4429.72 2070
4430.35 2096
4430.98 2194
4431.61 2222
4432.23 2150
4432.86 2127
4433.49 2197
4434.12 2136
4434.75 2180
4435.38 2155
4436.01 2190
4436.63 2180
4437.26 2228
4437.89 2233
4438.52 2176
4439.15 2153
4439.78 2127
4440.41 2134
4441.04 2099
4441.67 2086
4442.29 2087
4442.92 2100
4443.55 2166
4444.18 2109
4444.81 2140
4445.44 2124
4446.07 2218
4446.70 2170
4447.33 2248
4447.96 2226
4448.59 2199
4449.22 2217
4449.85 2220
4450.48 2146
4451.11 2245
4451.74 2225
4452.37 2277
4453.00 2340
4453.63 2326
4454.26 2248
4454.89 2288
4455.52 2440
4456.15 2468
4456.78 2368
4457.41 2359
4458.04 2393
4458.67 2349
4459.30 2193
4459.93 2062
4460.56 2123
4461.19 2067
4461.82 2045
4462.45 2079
4463.08 1954
4463.71 1989
4464.34 1954
4464.97 2029
4465.60 1981
4466.23 2001
4466.86 2039
4467.49 2003
4468.12 2052
4468.76 2029
4469.39 2017
4470.02 2003
4470.65 1978
4471.28 1992
4471.91 2021
4472.54 1996
4473.17 2012
4473.80 2001
4474.44 1986
4475.07 1981
4475.70 2031
4476.33 2014
4476.96 1945
4477.59 1919
4478.22 1969
4478.86 2043
4479.49 2085
4480.12 2156
4480.75 2182
4481.38 2232
4482.02 2234
4482.65 2229
4483.28 2195
4483.91 2189
4484.54 2225
4485.18 2314
4485.81 2289
4486.44 2175
4487.07 2263
4487.70 2271
4488.34 2334
4488.97 2313
4489.60 2321
4490.23 2407
4490.87 2428
4491.50 2240
4492.13 2373
4492.76 2306
4493.40 2326
4494.03 2261
4494.66 2188
4495.30 2193
4495.93 2310
4496.56 2305
4497.19 2391
4497.83 2475
4498.46 2522
4499.09 2551
4499.73 2745
4500.36 2703
4500.99 2905
4501.63 3099
4502.26 3097
4502.89 2921
4503.53 2901
4504.16 2768
4504.79 2536
4505.43 2508
4506.06 2463
4506.69 2476
4507.33 2531
4507.96 2518
4508.59 2443
4509.23 2408
4509.86 2382
4510.50 2420
4511.13 2475
4511.76 2498
4512.40 2518
4513.03 2598
4513.67 2546
4514.30 2589
4514.93 2553
4515.57 2636
4516.20 2644
4516.84 2481
4517.47 2464
4518.11 2498
4518.74 2559
4519.37 2491
4520.01 2502
4520.64 2538
4521.28 2530
4521.91 2521
4522.55 2678
4523.18 2771
4523.82 2736
4524.45 2817
4525.09 3074
4525.72 3208
4526.36 3700
4526.99 4262
4527.63 5338
4528.26 6448
4528.90 7887
4529.53 9454
4530.17 11227
4530.80 12471
4531.44 13293
4532.07 13751
4532.71 13385
4533.34 12786
4533.98 11686
4534.62 10138
4535.25 8815
4535.89 7479
4536.52 6423
4537.16 5425
4537.79 4538
4538.43 3986
4539.07 3558
4539.70 3226
4540.34 2986
4540.97 2777
4541.61 2655
4542.25 2578
4542.88 2520
4543.52 2543
4544.15 2555
4544.79 2465
4545.43 2427
4546.06 2389
4546.70 2376
4547.34 2362
4547.97 2362
4548.61 2365
4549.25 2282
4549.88 2205
4550.52 2268
4551.16 2246
4551.79 2353
4552.43 2354
4553.07 2272
4553.70 2305
4554.34 2417
4554.98 2372
4555.61 2372
4556.25 2341
4556.89 2427
4557.53 2491
4558.16 2636
4558.80 2676
4559.44 2745
4560.07 2808
4560.71 2794
4561.35 2704
4561.99 2689
4562.62 2685
4563.26 2699
4563.90 2716
4564.54 2721
4565.18 2747
4565.81 2846
4566.45 2906
4567.09 3036
4567.73 3225
4568.36 3360
4569.00 3345
4569.64 3342
4570.28 3323
4570.92 3248
4571.55 3152
4572.19 3173
4572.83 2957
4573.47 2764
4574.11 2724
4574.75 2683
4575.38 2577
4576.02 2561
4576.66 2589
4577.30 2444
4577.94 2441
4578.58 2633
4579.22 2549
4579.85 2583
4580.49 2538
4581.13 2514
4581.77 2616
4582.41 2634
4583.05 2637
4583.69 2612
4584.33 2449
4584.97 2450
4585.61 2444
4586.24 2500
4586.88 2515
4587.52 2516
4588.16 2572
4588.80 2718
4589.44 2872
4590.08 3037
4590.72 3215
4591.36 3488
4592.00 3519
4592.64 3515
4593.28 3422
4593.92 3255
4594.56 2861
4595.20 2670
4595.84 2636
4596.48 2641
4597.12 2661
4597.76 2448
4598.40 2432
4599.04 2381
4599.68 2436
4600.32 2487
4600.96 2465
4601.60 2447
4602.24 2457
4602.88 2591
4603.52 2572
4604.16 2569
4604.80 2537
4605.44 2621
4606.08 2539
4606.72 2630
4607.36 2622
4608.00 2604
4608.64 2606
4609.28 2641
4609.93 2708
4610.57 2551
4611.21 2557
4611.85 2512
4612.49 2450
4613.13 2395
4613.77 2376
4614.41 2347
4615.05 2233
4615.69 2218
4616.34 2190
4616.98 2174
4617.62 2227
4618.26 2182
4618.90 2120
4619.54 2200
4620.18 2213
4620.83 2119
4621.47 2150
4622.11 2082
4622.75 2086
4623.39 2189
4624.03 2139
4624.68 2061
4625.32 2130
4625.96 2115
4626.60 2080
4627.24 2182
4627.89 2197
4628.53 2233
4629.17 2184
4629.81 2275
4630.45 2353
4631.10 2436
4631.74 2542
4632.38 2634
4633.02 2724
4633.67 2676
4634.31 2694
4634.95 2794
4635.59 2785
4636.24 2900
4636.88 2813
4637.52 2735
4638.17 2730
4638.81 2644
4639.45 2815
4640.09 2691
4640.74 2702
4641.38 2672
4642.02 2575
4642.67 2536
4643.31 2538
4643.95 2545
4644.60 2618
4645.24 2672
4645.88 2697
4646.53 2856
4647.17 2858
4647.81 3090
4648.46 3427
4649.10 3949
4649.74 4276
4650.39 4938
4651.03 5744
4651.67 6396
4652.32 6779
4652.96 6826
4653.61 6740
4654.25 6422
4654.89 5976
4655.54 5533
4656.18 4843
4656.83 4330
4657.47 3873
4658.11 3384
4658.76 2982
4659.40 2762
4660.05 2641
4660.69 2365
4661.33 2280
4661.98 2351
4662.62 2280
4663.27 2259
4663.91 2298
4664.56 2300
4665.20 2247
4665.85 2244
4666.49 2291
4667.14 2357
4667.78 2306
4668.43 2266
4669.07 2239
4669.72 2278
4670.36 2230
4671.01 2210
4671.65 2129
4672.30 2103
4672.94 2153
4673.59 2140
4674.23 2092
4674.88 2087
4675.52 2152
4676.17 2087
4676.81 2133
4677.46 2101
4678.10 2185
4678.75 2114
4679.40 2234
4680.04 2254
4680.69 2306
4681.33 2261
4681.98 2273
4682.62 2313
4683.27 2233
4683.92 2267
4684.56 2297
4685.21 2304
4685.85 2283
4686.50 2270
4687.15 2291
4687.79 2320
4688.44 2378
4689.09 2381
4689.73 2375
4690.38 2477
4691.02 2468
4691.67 2484
4692.32 2544
4692.96 2571
4693.61 2588
4694.26 2499
4694.90 2608
4695.55 2638
4696.20 2671
4696.84 2761
4697.49 2941
4698.14 3143
4698.78 3497
4699.43 3537
4700.08 3616
4700.73 3469
4701.37 3426
4702.02 3264
4702.67 3088
4703.31 2915
4703.96 2755
4704.61 2783
4705.26 2647
4705.90 2670
4706.55 2644
4707.20 2596
4707.85 2753
4708.49 2701
4709.14 2644
4709.79 2606
4710.44 2685
4711.09 2595
4711.73 2652
4712.38 2748
4713.03 2744
4713.68 2566
4714.33 2483
4714.97 2485
4715.62 2464
4716.27 2360
4716.92 2371
4717.57 2356
4718.21 2411
4718.86 2562
4719.51 2582
4720.16 2731
4720.81 2749
4721.46 2667
4722.11 2612
4722.75 2674
4723.40 2612
4724.05 2550
4724.70 2553
4725.35 2660
4726.00 2694
4726.65 2686
4727.30 2732
4727.94 2679
4728.59 2608
4729.24 2509
4729.89 2512
4730.54 2363
4731.19 2313
4731.84 2266
4732.49 2273
4733.14 2163
4733.79 2162
4734.44 2108
4735.09 2165
4735.74 2121
4736.38 2130
4737.03 2072
4737.68 2116
4738.33 2128
4738.98 2212
4739.63 2240
4740.28 2128
4740.93 2130
4741.58 2264
4742.23 2373
4742.88 2282
4743.53 2247
4744.18 2222
4744.83 2246
4745.48 2182
4746.13 2140
4746.78 2229
4747.43 2214
4748.08 2227
4748.73 2280
4749.39 2268
4750.04 2250
4750.69 2333
4751.34 2396
4751.99 2369
4752.64 2321
4753.29 2261
4753.94 2236
4754.59 2237
4755.24 2174
4755.89 2232
4756.54 2192
4757.19 2150
4757.84 2082
4758.50 2057
4759.15 2092
4759.80 2113
4760.45 2121
4761.10 2123
4761.75 2174
4762.40 2193
4763.05 2221
4763.71 2234
4764.36 2223
4765.01 2224
4765.66 2271
4766.31 2334
4766.96 2291
4767.62 2316
4768.27 2247
4768.92 2133
4769.57 2138
4770.22 2050
4770.87 1975
4771.53 1913
4772.18 1874
4772.83 1954
4773.48 1955
4774.13 1854
4774.79 1888
4775.44 1837
4776.09 1896
4776.74 1919
4777.40 1943
4778.05 1916
4778.70 1917
4779.35 1972
4780.01 1927
4780.66 1898
4781.31 1952
4781.96 1898
4782.62 1893
4783.27 1835
4783.92 1857
4784.57 1794
4785.23 1827
4785.88 1850
4786.53 1924
4787.19 1894
4787.84 1856
4788.49 1904
4789.15 1826
4789.80 1871
4790.45 1841
4791.11 1824
4791.76 1793
4792.41 1847
4793.07 1784
4793.72 1739
4794.37 1821
4795.03 1799
4795.68 1807
4796.33 1854
4796.99 1847
4797.64 1870
4798.29 1886
4798.95 1831
4799.60 1856
4800.26 1862
4800.91 1878
4801.56 1861
4802.22 1842
4802.87 1863
4803.53 1873
4804.18 1828
4804.83 1878
4805.49 1970
4806.14 1903
4806.80 1881
4807.45 1897
4808.11 1935
4808.76 1903
4809.42 1888
4810.07 1942
4810.72 1935
4811.38 1984
4812.03 2038
4812.69 2032
4813.34 1961
4814.00 1985
4814.65 2040
4815.31 2098
4815.96 2064
4816.62 2135
4817.27 2011
4817.93 2078
4818.58 2077
4819.24 2157
4819.89 2131
4820.55 2183
4821.20 2181
4821.86 2248
4822.52 2293
4823.17 2271
4823.83 2348
4824.48 2564
4825.14 2525
4825.79 2567
4826.45 2548
4827.10 2511
4827.76 2478
4828.42 2370
4829.07 2284
4829.73 2278
4830.38 2215
4831.04 2202
4831.70 2241
4832.35 2332
4833.01 2487
4833.66 2617
4834.32 2703
4834.98 2859
4835.63 3089
4836.29 3239
4836.95 3435
4837.60 3542
4838.26 3577
4838.92 3477
4839.57 3393
4840.23 3202
4840.89 2989
4841.54 2762
4842.20 2668
4842.86 2526
4843.51 2446
4844.17 2328
4844.83 2240
4845.48 2208
4846.14 2172
4846.80 2224
4847.45 2208
4848.11 2250
4848.77 2258
4849.43 2186
4850.08 2195
4850.74 2244
4851.40 2288
4852.06 2266
4852.71 2161
4853.37 2065
4854.03 2097
4854.69 2137
4855.34 2148
4856.00 2116
4856.66 2063
4857.32 2107
4857.97 2098
4858.63 2050
4859.29 2058
4859.95 2161
4860.61 2142
4861.26 2153
4861.92 2214
4862.58 2253
4863.24 2275
4863.90 2256
4864.55 2278
4865.21 2218
4865.87 2260
4866.53 2341
4867.19 2248
4867.85 2156
4868.51 2202
4869.16 2268
4869.82 2272
4870.48 2221
4871.14 2327
4871.80 2354
4872.46 2364
4873.12 2420
4873.78 2520
4874.43 2663
4875.09 2617
4875.75 2644
4876.41 2788
4877.07 2917
4877.73 3124
4878.39 3156
4879.05 3223
4879.71 3402
4880.37 3374
4881.03 3155
4881.69 2993
4882.34 2848
4883.00 2802
4883.66 2660
4884.32 2608
4884.98 2524
4885.64 2688
4886.30 2679
4886.96 2619
4887.62 2526
4888.28 2610
4888.94 2726
4889.60 2844
4890.26 3027
4890.92 3205
4891.58 3247
4892.24 3283
4892.90 3474
4893.56 3509
4894.22 3375
4894.88 3289
4895.54 3169
4896.20 3147
4896.86 3028
4897.52 3045
4898.19 3219
4898.85 3399
4899.51 3468
4900.17 3622
4900.83 3542
4901.49 3610
4902.15 3324
4902.81 3123
4903.47 2904
4904.13 2824
4904.79 2675
4905.45 2675
4906.12 2704
4906.78 2725
4907.44 2674
4908.10 2711
4908.76 2672
4909.42 2654
4910.08 2620
4910.74 2583
4911.41 2606
4912.07 2549
4912.73 2417
4913.39 2427
4914.05 2420
4914.71 2378
4915.38 2312
4916.04 2271
4916.70 2220
4917.36 2166
4918.02 2185
4918.68 2282
4919.35 2290
4920.01 2109
4920.67 2054
4921.33 2074
4921.99 2092
4922.66 2092
4923.32 2051
4923.98 2065
4924.64 2063
4925.31 2114
4925.97 2044
4926.63 2090
4927.29 2063
4927.96 1981
4928.62 2065
4929.28 2056
4929.94 2083
4930.61 2052
4931.27 2190
4931.93 2116
4932.59 2122
4933.26 2069
4933.92 2141
4934.58 2108
4935.25 2097
4935.91 2125
4936.57 2105
4937.24 2145
4937.90 2171
4938.56 2120
4939.23 2133
4939.89 2118
4940.55 2124
4941.22 2138
4941.88 2124
4942.54 2163
4943.21 2126
4943.87 2152
4944.53 2211
4945.20 2128
4945.86 2156
4946.52 2088
4947.19 2070
4947.85 2055
4948.52 1946
4949.18 1937
4949.84 1975
4950.51 1960
4951.17 2015
4951.84 2003
4952.50 2055
4953.17 2020
4953.83 2049
4954.49 1995
4955.16 2042
4955.82 2060
4956.49 2052
4957.15 2144
4957.82 2161
4958.48 2091
4959.15 2092
4959.81 2132
4960.47 2207
4961.14 2465
4961.80 2478
4962.47 2511
4963.13 2645
4963.80 2950
4964.46 3000
4965.13 3018
4965.79 2891
4966.46 2777
4967.12 2748
4967.79 2614
4968.45 2525
4969.12 2464
4969.79 2457
4970.45 2396
4971.12 2401
4971.78 2300
4972.45 2358
4973.11 2326
4973.78 2366
4974.44 2481
4975.11 2435
4975.78 2429
4976.44 2603
4977.11 2558
4977.77 2743
4978.44 2776
4979.11 2758
4979.77 2861
4980.44 2814
4981.10 2713
4981.77 2826
4982.44 2943
4983.10 2940
4983.77 3089
4984.43 3175
4985.10 3212
4985.77 3282
4986.43 3223
4987.10 3135
4987.77 2986
4988.43 2923
4989.10 2619
4989.77 2616
4990.43 2501
4991.10 2388
4991.77 2285
4992.43 2251
4993.10 2220
4993.77 2123
4994.43 2066
4995.10 1982
4995.77 1987
4996.44 1967
4997.10 1940
4997.77 1906
4998.44 1918
4999.10 1906
4999.77 1850
5000.44 1835
5001.11 1774
5001.77 1733
5002.44 1882
5003.11 1818
5003.78 1809
5004.44 1750
5005.11 1809
5005.78 1851
5006.45 1881
5007.12 1835
5007.78 1834
5008.45 1805
5009.12 1898
5009.79 1879
5010.46 1821
5011.12 1867
5011.79 1922
5012.46 1891
5013.13 1861
5013.80 1897
5014.47 1931
5015.13 1890
5015.80 1863
5016.47 1896
5017.14 1914
5017.81 1911
5018.48 2016
5019.14 2029
5019.81 2158
5020.48 2289
5021.15 2456
5021.82 2640
5022.49 2727
5023.16 2811
5023.83 2745
5024.50 2714
5025.16 2673
5025.83 2424
5026.50 2302
5027.17 2250
5027.84 2171
5028.51 2155
5029.18 2032
5029.85 1933
5030.52 1926
5031.19 1929
5031.86 1931
5032.53 1903
5033.20 1768
5033.87 1806
5034.54 1799
5035.21 1806
5035.88 1803
5036.54 1819
5037.21 1786
5037.88 1830
5038.55 1781
5039.22 1825
5039.89 1811
5040.56 1817
5041.23 1746
5041.90 1760
5042.58 1841
5043.25 1812
5043.92 1830
5044.59 1852
5045.26 1921
5045.93 1940
5046.60 1895
5047.27 1894
5047.94 1896
5048.61 1832
5049.28 1847
5049.95 1832
5050.62 1865
5051.29 1814
5051.96 1854
5052.63 1898
5053.30 1881
5053.98 1846
5054.65 1873
5055.32 1855
5055.99 1753
5056.66 1810
5057.33 1862
5058.00 1901
5058.67 1881
5059.34 1866
5060.02 1868
5060.69 1873
5061.36 1891
5062.03 1919
5062.70 1910
5063.37 1960
5064.04 1907
5064.72 1955
5065.39 1951
5066.06 1901
5066.73 1887
5067.40 1832
5068.08 1869
5068.75 1918
5069.42 1818
5070.09 1824
5070.76 1872
5071.44 1834
5072.11 1851
5072.78 1834
5073.45 1919
5074.12 1915
5074.80 1982
5075.47 2029
5076.14 1994
5076.81 2082
5077.49 2298
5078.16 2329
5078.83 2389
5079.50 2422
5080.18 2405
5080.85 2418
5081.52 2168
5082.20 2109
5082.87 2174
5083.54 2022
5084.21 1989
5084.89 2063
5085.56 2021
5086.23 2052
5086.91 2065
5087.58 2049
5088.25 2145
5088.93 2176
5089.60 2375
5090.27 2334
5090.95 2386
5091.62 2525
5092.29 2488
5092.97 2456
5093.64 2415
5094.31 2407
5094.99 2394
5095.66 2317
5096.34 2134
5097.01 2089
5097.68 2033
5098.36 2033
5099.03 1999
5099.70 2002
5100.38 1997
5101.05 1978
5101.73 2124
5102.40 2277
5103.08 2303
5103.75 2323
5104.42 2286
5105.10 2334
5105.77 2321
5106.45 2238
5107.12 2182
5107.80 2205
5108.47 2098
5109.15 2064
5109.82 2039
5110.49 1990
5111.17 1951
5111.84 1932
5112.52 1982
5113.19 1984
5113.87 1989
5114.54 1933
5115.22 1921
5115.89 1978
5116.57 2008
5117.24 2072
5117.92 2026
5118.59 2037
5119.27 2098
5119.94 2168
5120.62 2205
5121.30 2090
5121.97 2066
5122.65 2061
5123.32 1993
5124.00 2057
5124.67 2082
5125.35 1976
5126.02 1953
5126.70 1951
5127.38 1985
5128.05 1995
5128.73 2075
5129.40 2098
5130.08 2108
5130.76 2201
5131.43 2390
5132.11 2434
5132.78 2627
5133.46 2569
5134.14 2562
5134.81 2419
5135.49 2307
5136.17 2190
5136.84 2185
5137.52 2221
5138.20 2141
5138.87 2071
5139.55 2093
5140.22 2120
5140.90 2079
5141.58 1950
5142.26 1935
5142.93 1934
5143.61 1851
5144.29 1943
5144.96 1927
5145.64 1980
5146.32 2009
5146.99 1972
5147.67 1931
5148.35 2033
5149.03 1951
5149.70 1929
5150.38 1992
5151.06 1943
5151.73 1980
5152.41 1924
5153.09 1888
5153.77 1915
5154.44 1903
5155.12 1789
5155.80 1796
5156.48 1784
5157.16 1761
5157.83 1672
5158.51 1737
5159.19 1749
5159.87 1737
5160.55 1659
5161.22 1625
5161.90 1684
5162.58 1669
5163.26 1690
5163.94 1708
5164.61 1682
5165.29 1713
5165.97 1762
5166.65 1717
5167.33 1780
5168.01 1808
5168.68 1785
5169.36 1725
5170.04 1754
5170.72 1760
5171.40 1747
5172.08 1783
5172.76 1832
5173.44 1717
5174.11 1651
5174.79 1679
5175.47 1647
5176.15 1714
5176.83 1754
5177.51 1763
5178.19 1769
5178.87 1687
5179.55 1787
5180.23 1682
5180.91 1699
5181.58 1695
5182.26 1721
5182.94 1713
5183.62 1685
5184.30 1665
5184.98 1583
5185.66 1592
5186.34 1622
5187.02 1613
5187.70 1642
5188.38 1643
5189.06 1655
5189.74 1641
5190.42 1607
5191.10 1690
5191.78 1703
5192.46 1732
5193.14 1684
5193.82 1705
5194.50 1675
5195.18 1704
5195.86 1636
5196.54 1673
5197.22 1681
5197.90 1784
5198.58 1707
5199.26 1762
5199.94 1837
5200.63 1770
5201.31 1758
5201.99 1752
5202.67 1787
5203.35 1798
5204.03 1830
5204.71 1861
5205.39 1814
5206.07 1885
5206.75 1942
5207.43 1999
5208.11 2073
5208.80 2184
5209.48 2240
5210.16 2267
5210.84 2322
5211.52 2412
5212.20 2520
5212.88 2530
5213.57 2473
5214.25 2524
5214.93 2502
5215.61 2459
5216.29 2454
5216.97 2411
5217.66 2383
5218.34 2396
5219.02 2359
5219.70 2332
5220.38 2315
5221.06 2231
5221.75 2278
5222.43 2289
5223.11 2311
5223.79 2241
5224.47 2301
5225.16 2262
5225.84 2187
5226.52 2180
5227.20 2150
5227.89 2070
5228.57 2007
5229.25 2053
5229.93 2007
5230.62 1998
5231.30 2008
5231.98 1974
5232.66 1995
5233.35 1941
5234.03 1928
5234.71 1992
5235.40 1922
5236.08 1917
5236.76 2022
5237.44 1995
5238.13 2114
5238.81 2077
5239.49 2067
5240.18 2093
5240.86 2013
5241.54 1980
5242.23 2068
5242.91 1975
5243.59 1903
5244.28 1926
5244.96 1942
5245.64 1922
5246.33 1994
5247.01 1960
5247.70 1943
5248.38 1999
5249.06 1967
5249.75 2022
5250.43 2082
5251.11 2228
5251.80 2250
5252.48 2328
5253.17 2304
5253.85 2181
5254.53 2153
5255.22 2077
5255.90 2035
5256.59 1962
5257.27 1984
5257.96 1965
5258.64 1949
5259.32 2008
5260.01 1990
5260.69 2006
5261.38 2157
5262.06 2220
5262.75 2189
5263.43 2230
5264.12 2206
5264.80 2166
5265.49 2161
5266.17 2140
5266.86 2040
5267.54 1970
5268.23 2033
5268.91 2094
5269.60 2032
5270.28 1868
5270.97 1955
5271.65 1943
5272.34 2034
5273.02 2010
5273.71 2018
5274.39 2017
5275.08 2009
5275.76 1967
5276.45 2033
5277.14 2116
5277.82 2170
5278.51 2209
5279.19 2261
5279.88 2440
5280.56 2588
5281.25 2557
5281.94 2480
5282.62 2497
5283.31 2455
5283.99 2349
5284.68 2253
5285.37 2193
5286.05 2066
5286.74 2051
5287.43 2063
5288.11 2015
5288.80 2017
5289.48 1962
5290.17 2032
5290.86 2002
5291.54 2043
5292.23 2115
5292.92 2095
5293.60 2109
5294.29 2148
5294.98 2071
5295.66 2075
5296.35 2136
5297.04 2086
5297.72 2099
5298.41 2117
5299.10 2336
5299.79 2427
5300.47 2590
5301.16 2698
5301.85 2785
5302.53 2704
5303.22 2665
5303.91 2609
5304.60 2620
5305.28 2618
5305.97 2609
5306.66 2522
5307.35 2425
5308.03 2460
5308.72 2554
5309.41 2577
5310.10 2622
5310.78 2723
5311.47 2852
5312.16 2859
5312.85 2902
5313.54 2778
5314.22 2625
5314.91 2550
5315.60 2557
5316.29 2541
5316.98 2547
5317.66 2582
5318.35 2521
5319.04 2625
5319.73 2670
5320.42 2887
5321.11 2964
5321.80 2893
5322.48 2855
5323.17 2869
5323.86 2767
5324.55 2738
5325.24 2593
5325.93 2547
5326.62 2669
5327.30 2708
5327.99 2708
5328.68 2706
5329.37 2806
5330.06 2700
5330.75 2739
5331.44 2920
5332.13 2968
5332.82 2980
5333.51 3042
5334.20 3100
5334.88 3165
5335.57 3058
5336.26 3083
5336.95 3003
5337.64 3070
5338.33 2993
5339.02 3002
5339.71 3200
5340.40 3209
5341.09 3213
5341.78 3318
5342.47 3453
5343.16 3499
5343.85 3687
5344.54 3786
5345.23 3896
5345.92 4125
5346.61 4571
5347.30 5153
5347.99 6215
5348.68 7395
5349.37 8974
5350.06 10198
5350.75 11110
5351.44 11551
5352.13 11566
5352.82 10936
5353.51 10273
5354.20 9142
5354.90 7880
5355.59 6814
5356.28 5720
5356.97 4854
5357.66 4324
5358.35 3727
5359.04 3358
5359.73 3165
5360.42 2986
5361.11 2830
5361.80 2702
5362.49 2663
5363.19 2559
5363.88 2603
5364.57 2645
5365.26 2765
5365.95 2720
5366.64 2617
5367.33 2523
5368.03 2597
5368.72 2543
5369.41 2437
5370.10 2429
5370.79 2363
5371.48 2233
5372.18 2159
5372.87 2218
5373.56 2199
5374.25 2179
5374.94 2089
5375.63 2124
5376.33 2188
5377.02 2262
5377.71 2280
5378.40 2250
5379.10 2292
5379.79 2342
5380.48 2292
5381.17 2324
5381.86 2375
5382.56 2270
5383.25 2263
5383.94 2231
5384.63 2289
5385.33 2354
5386.02 2397
5386.71 2484
5387.40 2591
5388.10 2744
5388.79 2898
5389.48 2892
5390.18 2806
5390.87 2895
5391.56 2902
5392.26 2751
5392.95 2683
5393.64 2725
5394.33 2601
5395.03 2444
5395.72 2454
5396.41 2395
5397.11 2315
5397.80 2250
5398.49 2332
5399.19 2315
5399.88 2220
5400.58 2188
5401.27 2260
5401.96 2222
5402.66 2211
5403.35 2235
5404.04 2247
5404.74 2253
5405.43 2272
5406.13 2211
5406.82 2176
5407.51 2192
5408.21 2225
5408.90 2198
5409.60 2207
5410.29 2127
5410.98 2161
5411.68 2182
5412.37 2176
5413.07 2134
5413.76 2111
5414.46 2068
5415.15 2000
5415.84 1961
5416.54 2022
5417.23 2003
5417.93 1980
5418.62 2110
5419.32 2069
5420.01 2062
5420.71 2061
5421.40 1994
5422.10 2037
5422.79 2082
5423.49 2175
5424.18 2202
5424.88 2155
5425.57 2147
5426.27 2110
5426.96 2094
5427.66 2095
5428.35 2114
5429.05 2067
5429.74 2148
5430.44 2134
5431.14 2153
5431.83 2155
5432.53 2155
5433.22 2059
5433.92 2100
5434.61 2090
5435.31 2137
5436.01 2224
5436.70 2375
5437.40 2449
5438.09 2394
5438.79 2394
5439.49 2353
5440.18 2268
5440.88 2187
5441.57 2260
5442.27 2151
5442.97 2191
5443.66 2215
5444.36 2322
5445.06 2318
5445.75 2400
5446.45 2385
5447.15 2379
5447.84 2302
5448.54 2338
5449.24 2309
5449.93 2393
5450.63 2523
5451.33 2561
5452.02 2545
5452.72 2466
5453.42 2522
5454.11 2412
5454.81 2349
5455.51 2303
5456.20 2236
5456.90 2187
5457.60 2232
5458.30 2247
5458.99 2247
5459.69 2220
5460.39 2143
5461.09 2205
5461.78 2336
5462.48 2323
5463.18 2323
5463.88 2352
5464.57 2311
5465.27 2331
5465.97 2363
5466.67 2342
5467.36 2315
5468.06 2384
5468.76 2395
5469.46 2435
5470.16 2405
5470.85 2483
5471.55 2435
5472.25 2564
5472.95 2650
5473.65 2592
5474.35 2581
5475.04 2606
5475.74 2594
5476.44 2737
5477.14 2897
5477.84 2947
5478.54 3218
5479.23 3574
5479.93 3789
5480.63 4073
5481.33 4247
5482.03 4174
5482.73 4004
5483.43 3767
5484.13 3433
5484.83 3346
5485.52 3337
5486.22 3153
5486.92 3066
5487.62 3074
5488.32 3069
5489.02 2975
5489.72 3024
5490.42 3083
5491.12 3095
5491.82 3205
5492.52 3243
5493.22 3308
5493.92 3295
5494.62 3373
5495.31 3381
5496.01 3383
5496.71 3644
5497.41 3604
5498.11 3912
5498.81 4244
5499.51 4942
5500.21 5723
5500.91 6229
5501.61 6373
5502.31 6530
5503.01 6240
5503.71 5587
5504.41 4803
5505.11 4399
5505.81 4016
5506.51 3679
5507.22 3615
5507.92 3519
5508.62 3426
5509.32 3334
5510.02 3331
5510.72 3229
5511.42 3084
5512.12 3066
5512.82 3085
5513.52 3014
5514.22 2947
5514.92 2969
5515.62 3025
5516.32 2912
5517.03 2907
5517.73 2787
5518.43 2808
5519.13 2834
5519.83 2817
5520.53 2941
5521.23 2832
5521.93 2847
5522.63 2804
5523.34 2722
5524.04 2643
5524.74 2528
5525.44 2396
5526.14 2352
5526.84 2394
5527.55 2296
5528.25 2302
5528.95 2268
5529.65 2239
5530.35 2263
5531.05 2278
5531.76 2167
5532.46 2110
5533.16 2128
5533.86 2156
5534.56 2191
5535.27 2194
5535.97 2185
5536.67 2161
5537.37 2194
5538.08 2221
5538.78 2231
5539.48 2132
5540.18 2217
5540.89 2271
5541.59 2127
5542.29 2133
5542.99 2056
5543.70 2001
5544.40 2139
5545.10 2104
5545.80 2058
5546.51 2114
5547.21 2136
5547.91 2228
5548.62 2179
5549.32 2172
5550.02 2203
5550.73 2226
5551.43 2167
5552.13 2160
5552.84 2113
5553.54 2102
5554.24 2033
5554.95 2140
5555.65 2198
5556.35 2083
5557.06 2075
5557.76 2071
5558.46 2050
5559.17 2023
5559.87 2158
5560.57 2182
5561.28 2146
5561.98 2224
5562.69 2403
5563.39 2379
5564.09 2419
5564.80 2393
5565.50 2455
5566.21 2376
5566.91 2390
5567.61 2363
5568.32 2314
5569.02 2375
5569.73 2328
5570.43 2213
5571.14 2153
5571.84 2195
5572.54 2189
5573.25 2292
5573.95 2311
5574.66 2295
5575.36 2279
5576.07 2333
5576.77 2339
5577.48 2284
5578.18 2301
5578.89 2354
5579.59 2305
5580.30 2274
5581.00 2227
5581.71 2146
5582.41 2199
5583.12 2077
5583.82 2082
5584.53 2108
5585.23 2043
5585.94 2040
5586.64 2049
5587.35 2037
5588.06 2126
5588.76 2053
5589.47 2056
5590.17 1969
5590.88 1933
5591.58 1984
5592.29 1969
5592.99 1940
5593.70 1941
5594.41 1905
5595.11 1886
5595.82 1927
5596.52 1946
5597.23 2008
5597.94 1965
5598.64 1922
5599.35 1941
5600.06 1897
5600.76 1843
5601.47 1826
5602.17 1911
5602.88 1938
5603.59 1944
5604.29 1975
5605.00 1997
5605.71 1975
5606.41 1983
5607.12 1936
5607.83 1948
5608.53 1965
5609.24 1896
5609.95 1904
5610.65 1850
5611.36 1879
5612.07 1898
5612.78 1921
5613.48 1908
5614.19 1812
5614.90 1902
5615.60 1853
5616.31 1840
5617.02 1896
5617.73 1909
5618.43 1861
5619.14 1775
5619.85 1849
5620.56 1868
5621.26 1849
5621.97 1789
5622.68 1829
5623.39 1807
5624.09 1817
5624.80 1871
5625.51 1892
5626.22 1908
5626.93 1965
5627.63 1917
5628.34 1816
5629.05 1846
5629.76 1926
5630.47 1939
5631.17 1975
5631.88 2054
5632.59 1986
5633.30 1999
5634.01 2030
5634.72 2064
5635.42 2009
5636.13 2068
5636.84 2118
5637.55 2072
5638.26 2132
5638.97 2211
5639.68 2260
5640.39 2376
5641.09 2402
5641.80 2320
5642.51 2391
5643.22 2306
5643.93 2293
5644.64 2216
5645.35 2043
5646.06 2125
5646.77 2126
5647.48 2024
5648.19 2031
5648.89 2079
5649.60 2096
5650.31 2111
5651.02 2071
5651.73 2145
5652.44 2110
5653.15 2150
5653.86 2201
5654.57 2125
5655.28 2094
5655.99 2271
5656.70 2345
5657.41 2459
5658.12 2456
5658.83 2504
5659.54 2536
5660.25 2522
5660.96 2483
5661.67 2371
5662.38 2381
5663.09 2287
5663.80 2243
5664.51 2131
5665.22 2183
5665.93 2172
5666.64 2137
5667.35 2174
5668.06 2136
5668.77 2216
5669.48 2308
5670.19 2349
5670.91 2260
5671.62 2426
5672.33 2438
5673.04 2461
5673.75 2427
5674.46 2304
5675.17 2219
5675.88 2241
5676.59 2208
5677.30 2227
5678.01 2185
5678.73 2171
5679.44 2181
5680.15 2197
5680.86 2250
5681.57 2303
5682.28 2301
5682.99 2180
5683.71 2043
5684.42 2111
5685.13 2158
5685.84 2102
5686.55 2129
5687.26 2093
5687.98 2147
5688.69 2108
5689.40 2197
5690.11 2191
5690.82 2126
5691.54 2093
5692.25 2057
5692.96 2077
5693.67 2076
5694.38 2017
5695.10 1992
5695.81 2029
5696.52 1979
5697.23 1883
5697.95 1915
5698.66 1979
5699.37 1958
5700.08 1995
5700.80 1968
5701.51 2022
5702.22 2037
5702.93 2090
5703.65 2025
5704.36 1993
5705.07 2076
5705.78 2024
5706.50 2094
5707.21 2053
5707.92 2016
5708.64 1992
5709.35 1990
5710.06 2008
5710.78 2015
5711.49 2022
5712.20 2002
5712.92 1971
5713.63 1958
5714.34 1969
5715.06 1984
5715.77 2027
5716.48 2091
5717.20 2011
5717.91 2025
5718.62 2048
5719.34 2040
5720.05 2017
5720.77 1979
5721.48 2093
5722.19 2089
5722.91 2140
5723.62 2103
5724.33 2071
5725.05 2048
5725.76 2127
5726.48 2177
5727.19 2228
5727.91 2212
5728.62 2295
5729.33 2299
5730.05 2315
5730.76 2217
5731.48 2241
5732.19 2197
5732.91 2202
5733.62 2207
5734.34 2238
5735.05 2278
5735.77 2251
5736.48 2311
5737.20 2257
5737.91 2256
5738.63 2353
5739.34 2355
5740.06 2410
5740.77 2333
5741.49 2298
5742.20 2347
5742.92 2340
5743.63 2330
5744.35 2333
5745.06 2328
5745.78 2354
5746.49 2393
5747.21 2354
5747.92 2338
5748.64 2351
5749.35 2430
5750.07 2451
5750.79 2552
5751.50 2758
5752.22 2976
5752.93 3212
5753.65 3408
5754.36 3565
5755.08 3683
5755.80 3755
5756.51 3616
5757.23 3519
5757.95 3421
5758.66 3321
5759.38 3185
5760.09 3196
5760.81 3168
5761.53 2974
5762.24 2951
5762.96 2973
5763.68 2915
5764.39 2893
5765.11 2865
5765.83 2822
5766.54 2957
5767.26 2868
5767.98 2794
5768.69 2856
5769.41 2981
5770.13 3014
5770.84 3035
5771.56 3043
5772.28 3069
5772.99 3043
5773.71 3156
5774.43 3174
5775.15 3149
5775.86 3157
5776.58 3184
5777.30 3256
5778.01 3448
5778.73 3432
5779.45 3508
5780.17 3624
5780.88 3751
5781.60 3687
5782.32 3819
5783.04 3843
5783.76 3890
5784.47 3994
5785.19 3985
5785.91 4053
5786.63 4186
5787.34 4205
5788.06 4292
5788.78 4387
5789.50 4553
5790.22 4890
5790.94 5237
5791.65 5488
5792.37 5616
5793.09 5921
5793.81 6250
5794.53 6280
5795.25 6603
5795.96 6957
5796.68 7501
5797.40 8811
5798.12 10856
5798.84 13633
5799.56 17521
5800.28 21354
5800.99 23783
5801.71 24259
5802.43 22833
5803.15 20264
5803.87 17441
5804.59 14757
5805.31 12630
5806.03 10831
5806.75 9662
5807.47 9018
5808.18 8710
5808.90 8476
5809.62 8460
5810.34 8313
5811.06 8186
5811.78 7986
5812.50 7822
5813.22 7769
5813.94 7649
5814.66 7918
5815.38 7951
5816.10 7887
5816.82 7601
5817.54 7542
5818.26 7589
5818.98 7416
5819.70 7268
5820.42 7124
5821.14 6835
5821.86 6431
5822.58 6266
5823.30 6031
5824.02 5711
5824.74 5359
5825.46 5125
5826.18 4959
5826.90 4734
5827.62 4691
5828.34 4582
5829.06 4493
5829.78 4426
5830.50 4390
5831.22 4374
5831.95 4163
5832.67 3930
5833.39 3913
5834.11 3972
5834.83 3820
5835.55 3804
5836.27 3690
5836.99 3788
5837.71 3687
5838.43 3763
5839.15 3852
5839.88 3914
5840.60 3825
5841.32 3781
5842.04 3717
5842.76 3618
5843.48 3557
5844.20 3514
5844.93 3470
5845.65 3325
5846.37 3319
5847.09 3208
5847.81 3235
5848.53 3361
5849.26 3444
5849.98 3444
5850.70 3368
5851.42 3391
5852.14 3382
5852.87 3383
5853.59 3342
5854.31 3305
5855.03 3195
5855.75 3210
5856.48 3257
5857.20 3233
5857.92 3211
5858.64 3166
5859.37 3128
5860.09 3134
5860.81 3167
5861.53 3151
5862.26 3056
5862.98 2990
5863.70 3056
5864.42 3103
5865.15 3065
5865.87 2957
5866.59 2959
5867.31 2964
5868.04 3023
5868.76 3003
5869.48 3033
5870.21 3031
5870.93 3121
5871.65 3161
5872.38 3167
5873.10 3262
5873.82 3251
5874.55 3277
5875.27 3265
5875.99 3146
5876.72 3117
5877.44 3101
5878.16 3140
5878.89 3117
5879.61 3050
5880.33 3063
5881.06 3023
5881.78 2968
5882.51 2954
5883.23 2841
5883.95 3007
5884.68 2993
5885.40 3043
5886.13 3063
5886.85 3061
5887.57 2960
5888.30 2889
5889.02 2934
5889.75 2922
5890.47 2890
5891.20 2760
5891.92 2734
5892.64 2730
5893.37 2715
5894.09 2740
5894.82 2783
5895.54 2761
5896.27 2717
5896.99 2660
5897.72 2597
5898.44 2612
5899.17 2585
5899.89 2561
5900.62 2599
5901.34 2527
5902.07 2517
5902.79 2520
5903.52 2519
5904.24 2552
5904.97 2581
5905.69 2480
5906.42 2473
5907.14 2458
5907.87 2372
5908.59 2402
5909.32 2389
5910.04 2397
5910.77 2328
5911.50 2380
5912.22 2369
5912.95 2439
5913.67 2417
5914.40 2378
5915.12 2414
5915.85 2432
5916.58 2410
5917.30 2396
5918.03 2453
5918.75 2379
5919.48 2447
5920.21 2431
5920.93 2420
5921.66 2430
5922.39 2417
5923.11 2373
5923.84 2424
5924.56 2365
5925.29 2461
5926.02 2521
5926.74 2484
5927.47 2572
5928.20 2488
5928.92 2436
5929.65 2470
5930.38 2598
5931.10 2598
5931.83 2612
5932.56 2682
5933.28 2780
5934.01 2880
5934.74 2980
5935.47 3156
5936.19 3307
5936.92 3316
5937.65 3362
5938.37 3314
5939.10 3315
5939.83 3231
5940.56 3132
5941.28 3078
5942.01 3098
5942.74 3141
5943.47 3099
5944.19 3198
5944.92 3211
5945.65 3104
5946.38 3208
5947.11 3136
5947.83 3183
5948.56 3395
5949.29 3471
5950.02 3581
5950.74 3904
5951.47 4217
5952.20 4414
5952.93 4572
5953.66 4646
5954.39 4483
5955.11 4192
5955.84 4065
5956.57 3938
5957.30 3775
5958.03 3773
5958.76 3784
5959.48 3970
5960.21 3900
5960.94 3897
5961.67 3925
5962.40 3933
5963.13 4047
5963.86 4075
5964.59 4384
5965.31 4777
5966.04 5261
5966.77 5881
5967.50 6187
5968.23 6239
5968.96 5912
5969.69 5616
5970.42 5342
5971.15 5043
5971.88 4719
5972.61 4635
5973.34 4500
5974.06 4374
5974.79 4250
5975.52 4187
5976.25 4118
5976.98 4169
5977.71 4196
5978.44 4361
5979.17 4306
5979.90 4336
5980.63 4423
5981.36 4558
5982.09 4481
5982.82 4607
5983.55 4630
5984.28 4686
5985.01 4737
5985.74 4655
5986.47 4615
5987.20 4595
5987.93 4494
5988.66 4527
5989.39 4453
5990.12 4489
5990.85 4591
5991.58 4484
5992.32 4589
5993.05 4656
5993.78 4620
5994.51 4656
5995.24 4644
5995.97 4734
5996.70 4908
5997.43 4754
5998.16 4718
5998.89 4744
5999.62 4561
6000.35 4631
6001.09 4578
6001.82 4448
6002.55 4391
6003.28 4483
6004.01 4404
6004.74 4494
6005.47 4633
6006.20 4863
6006.94 5032
6007.67 5480
6008.40 6036
6009.13 6634
6009.86 7728
6010.59 8815
6011.33 9570
6012.06 10253
6012.79 10872
6013.52 11194
6014.25 10881
6014.98 10610
6015.72 10217
6016.45 9358
6017.18 8573
6017.91 7795
6018.64 6954
6019.38 6456
6020.11 5813
6020.84 5105
6021.57 4760
6022.31 4517
6023.04 4301
6023.77 4026
6024.50 3879
6025.24 3875
6025.97 3806
6026.70 3557
6027.43 3634
6028.17 3557
6028.90 3531
6029.63 3392
6030.37 3275
6031.10 3276
6031.83 3383
6032.56 3181
6033.30 3046
6034.03 3020
6034.76 3023
6035.50 3098
6036.23 3033
6036.96 3008
6037.70 3090
6038.43 3149
6039.16 3141
6039.90 3179
6040.63 3078
6041.36 3272
6042.10 3184
6042.83 3241
6043.56 3240
6044.30 3214
6045.03 3251
6045.77 3254
6046.50 3278
6047.23 3270
6047.97 3309
6048.70 3355
6049.44 3465
6050.17 3483
6050.90 3525
6051.64 3619
6052.37 3622
6053.11 3674
6053.84 3725
6054.57 3605
6055.31 3588
6056.04 3472
6056.78 3476
6057.51 3410
6058.25 3336
6058.98 3207
6059.72 3260
6060.45 3281
6061.19 3272
6061.92 3252
6062.66 3232
6063.39 3249
6064.13 3155
6064.86 3119
6065.60 3110
6066.33 3130
6067.07 3095
6067.80 2981
6068.54 2949
6069.27 2904
6070.01 2919
6070.74 2860
6071.48 2809
6072.21 2838
6072.95 2765
6073.68 2743
6074.42 2687
6075.15 2766
6075.89 2699
6076.63 2635
6077.36 2664
6078.10 2704
6078.83 2700
6079.57 2605
6080.30 2709
6081.04 2752
6081.78 2736
6082.51 2678
6083.25 2637
6083.98 2583
6084.72 2623
6085.46 2561
6086.19 2454
6086.93 2578
6087.67 2592
6088.40 2650
6089.14 2642
6089.88 2594
6090.61 2579
6091.35 2572
6092.09 2619
6092.82 2622
6093.56 2569
6094.30 2591
6095.03 2575
6095.77 2577
6096.51 2546
6097.24 2443
6097.98 2450
6098.72 2514
6099.45 2495
6100.19 2526
6100.93 2459
6101.67 2440
6102.40 2445
6103.14 2420
6103.88 2490
6104.61 2423
6105.35 2437
6106.09 2379
6106.83 2449
6107.56 2423
6108.30 2355
6109.04 2394
6109.78 2475
6110.51 2496
6111.25 2519
6111.99 2518
6112.73 2506
6113.47 2556
6114.20 2530
6114.94 2512
6115.68 2567
6116.42 2539
6117.16 2533
6117.89 2548
6118.63 2653
6119.37 2585
6120.11 2557
6120.85 2555
6121.59 2535
6122.32 2600
6123.06 2736
6123.80 2747
6124.54 2613
6125.28 2744
6126.02 2811
6126.76 2746
6127.49 2771
6128.23 2739
6128.97 2777
6129.71 2746
6130.45 2648
6131.19 2625
6131.93 2716
6132.67 2743
6133.41 2648
6134.15 2698
6134.88 2750
6135.62 2757
6136.36 2788
6137.10 2739
6137.84 2836
6138.58 2825
6139.32 2838
6140.06 2849
6140.80 2865
6141.54 2791
6142.28 2841
6143.02 2880
6143.76 2759
6144.50 2775
6145.24 2832
6145.98 2863
6146.72 2879
6147.46 2871
6148.20 2810
6148.94 2858
6149.68 2835
6150.42 2926
6151.16 2966
6151.90 2924
6152.64 3041
6153.38 3021
6154.12 3024
6154.86 3077
6155.60 3121
6156.34 3136
6157.08 3164
6157.82 3094
6158.56 3148
6159.30 3235
6160.04 3313
6160.78 3235
6161.52 3276
6162.27 3492
6163.01 3540
6163.75 3803
6164.49 3998
6165.23 4176
6165.97 4362
6166.71 4426
6167.45 4516
6168.19 4457
6168.94 4474
6169.68 4421
6170.42 4417
6171.16 4295
6171.90 4141
6172.64 4030
6173.38 4034
6174.13 3988
6174.87 3961
6175.61 3799
6176.35 3916
6177.09 3965
6177.83 3943
6178.58 4090
6179.32 4175
6180.06 4200
6180.80 4180
6181.54 4261
6182.28 4251
6183.03 4262
6183.77 4256
6184.51 4264
6185.25 4369
6186.00 4357
6186.74 4377
6187.48 4462
6188.22 4632
6188.97 4563
6189.71 4637
6190.45 4783
6191.19 4982
6191.94 5033
6192.68 5245
6193.42 5313
6194.16 5409
6194.91 5381
6195.65 5388
6196.39 5258
6197.13 5370
6197.88 5416
6198.62 5302
6199.36 5350
6200.11 5381
6200.85 5344
6201.59 5464
6202.34 5667
6203.08 5996
6203.82 6508
6204.57 7484
6205.31 9052
6206.05 11290
6206.80 14348
6207.54 17616
6208.28 20291
6209.03 22599
6209.77 23877
6210.52 24035
6211.26 22952
6212.00 21261
6212.75 19011
6213.49 16532
6214.23 14435
6214.98 12288
6215.72 10538
6216.47 9134
6217.21 8085
6217.95 7132
6218.70 6554
6219.44 6155
6220.19 5869
6220.93 5729
6221.68 5689
6222.42 5900
6223.17 6018
6223.91 6171
6224.65 6392
6225.40 6542
6226.14 6561
6226.89 6312
6227.63 5911
6228.38 5433
6229.12 5058
6229.87 4794
6230.61 4354
6231.36 4166
6232.10 4008
6232.85 3885
6233.59 3779
6234.34 3698
6235.08 3741
6235.83 3683
6236.57 3729
6237.32 3732
6238.06 3771
6238.81 3795
6239.56 3884
6240.30 3894
6241.05 3882
6241.79 3978
6242.54 3970
6243.28 4018
6244.03 4126
6244.77 4247
6245.52 4395
6246.27 4612
6247.01 4856
6247.76 5224
6248.50 5650
6249.25 5835
6250.00 5877
6250.74 5700
6251.49 5497
6252.23 5196
6252.98 5063
6253.73 4748
6254.47 4552
6255.22 4387
6255.97 4393
6256.71 4298
6257.46 4202
6258.21 4235
6258.95 4314
6259.70 4230
6260.45 4198
6261.19 4205
6261.94 4217
6262.69 4211
6263.43 4241
6264.18 4283
6264.93 4288
6265.67 4370
6266.42 4538
6267.17 4806
6267.92 5155
6268.66 5269
6269.41 5158
6270.16 5118
6270.90 5063
6271.65 5034
6272.40 4836
6273.15 4818
6273.89 4814
6274.64 4898
6275.39 5064
6276.14 5354
6276.89 5455
6277.63 5449
6278.38 5349
6279.13 5197
6279.88 5048
6280.62 4845
6281.37 4580
6282.12 4306
6282.87 4103
6283.62 3950
6284.36 3759
6285.11 3836
6285.86 3833
6286.61 3793
6287.36 3878
6288.11 4063
6288.85 4126
6289.60 4149
6290.35 3983
6291.10 3935
6291.85 3984
6292.60 3808
6293.35 3680
6294.09 3652
6294.84 3569
6295.59 3507
6296.34 3524
6297.09 3420
6297.84 3456
6298.59 3548
6299.34 3487
6300.09 3433
6300.83 3420
6301.58 3512
6302.33 3620
6303.08 3679
6303.83 3749
6304.58 3711
6305.33 3715
6306.08 3614
6306.83 3575
6307.58 3557
6308.33 3520
6309.08 3499
6309.83 3507
6310.58 3473
6311.33 3535
6312.08 3536
6312.83 3549
6313.58 3469
6314.33 3434
6315.08 3396
6315.83 3341
6316.58 3263
6317.33 3259
6318.08 3317
6318.83 3350
6319.58 3251
6320.33 3181
6321.08 3101
6321.83 2946
6322.58 2937
6323.33 2857
6324.08 2860
6324.83 2841
6325.58 2770
6326.33 2813
6327.08 2763
6327.83 2840
6328.58 2821
6329.33 2827
6330.08 2904
6330.84 2859
6331.59 2793
6332.34 2695
6333.09 2752
6333.84 2751
6334.59 2745
6335.34 2766
6336.09 2760
6336.84 2712
6337.60 2698
6338.35 2673
6339.10 2656
6339.85 2679
6340.60 2676
6341.35 2567
6342.10 2656
6342.86 2647
6343.61 2751
6344.36 2713
6345.11 2761
6345.86 2790
6346.61 2753
6347.37 2777
6348.12 2765
6348.87 2819
6349.62 2772
6350.37 2854
6351.13 2925
6351.88 2987
6352.63 3079
6353.38 3110
6354.14 3139
6354.89 3042
6355.64 3143
6356.39 3077
6357.14 2934
6357.90 3037
6358.65 2932
6359.40 2851
6360.16 2833
6360.91 2865
6361.66 2771
6362.41 2767
6363.17 2827
6363.92 2781
6364.67 2811
6365.42 2884
6366.18 2921
6366.93 3016
6367.68 3010
6368.44 3185
6369.19 3135
6369.94 3114
6370.70 3068
6371.45 3069
6372.20 3034
6372.96 2925
6373.71 2911
6374.46 2802
6375.22 2765
6375.97 2817
6376.72 2824
6377.48 2782
6378.23 2740
6378.99 2898
6379.74 2778
6380.49 2789
6381.25 2842
6382.00 2823
6382.75 2834
6383.51 2823
6384.26 2854
6385.02 2784
6385.77 2803
6386.53 2896
6387.28 3101
6388.03 3128
6388.79 3256
6389.54 3425
6390.30 3473
6391.05 3379
6391.81 3387
6392.56 3233
6393.31 3144
6394.07 2999
6394.82 2917
6395.58 2921
6396.33 2820
6397.09 2726
6397.84 2682
6398.60 2600
6399.35 2532
6400.11 2588
6400.86 2509
6401.62 2577
6402.37 2569
6403.13 2507
6403.88 2545
6404.64 2525
6405.39 2581
6406.15 2627
6406.90 2553
6407.66 2626
6408.42 2625
6409.17 2660
6409.93 2765
6410.68 2815
6411.44 2866
6412.19 2648
6412.95 2621
6413.71 2655
6414.46 2641
6415.22 2604
6415.97 2566
6416.73 2559
6417.48 2549
6418.24 2549
6419.00 2562
6419.75 2529
6420.51 2520
6421.27 2558
6422.02 2535
6422.78 2511
6423.53 2503
6424.29 2534
6425.05 2509
6425.80 2556
6426.56 2640
6427.32 2507
6428.07 2510
6428.83 2449
6429.59 2427
6430.34 2510
6431.10 2505
6431.86 2413
6432.61 2423
6433.37 2363
6434.13 2330
6434.89 2321
6435.64 2346
6436.40 2375
6437.16 2432
6437.91 2505
6438.67 2487
6439.43 2447
6440.19 2463
6440.94 2453
6441.70 2498
6442.46 2456
6443.22 2396
6443.97 2415
6444.73 2424
6445.49 2389
6446.25 2348
6447.00 2336
6447.76 2350
6448.52 2324
6449.28 2315
6450.04 2387
6450.79 2406
6451.55 2311
6452.31 2344
6453.07 2320
6453.83 2390
6454.58 2431
6455.34 2449
6456.10 2440
6456.86 2475
6457.62 2459
6458.38 2423
6459.13 2430
6459.89 2385
6460.65 2356
6461.41 2426
6462.17 2416
6462.93 2477
6463.69 2417
6464.44 2453
6465.20 2463
6465.96 2431
6466.72 2527
6467.48 2464
6468.24 2462
6469.00 2507
6469.76 2482
6470.52 2487
6471.28 2438
6472.03 2501
6472.79 2544
6473.55 2498
6474.31 2484
6475.07 2495
6475.83 2456
6476.59 2539
6477.35 2588
6478.11 2518
6478.87 2563
6479.63 2595
6480.39 2645
6481.15 2625
6481.91 2612
6482.67 2712
6483.43 2766
6484.19 2709
6484.95 2780
6485.71 2872
6486.47 2877
6487.23 2851
6487.99 2906
6488.75 2933
6489.51 2919
6490.27 2969
6491.03 3013
6491.79 3074
6492.55 3162
6493.31 3275
6494.07 3342
6494.83 3368
6495.59 3320
6496.35 3406
6497.11 3439
6497.87 3434
6498.64 3453
6499.40 3556
6500.16 3520
6500.92 3396
6501.68 3459
6502.44 3478
6503.20 3469
6503.96 3456
6504.72 3503
6505.48 3481
6506.25 3492
6507.01 3512
6507.77 3491
6508.53 3583
6509.29 3706
6510.05 3805
6510.81 3847
6511.57 3782
6512.34 3784
6513.10 3772
6513.86 3780
6514.62 3730
6515.38 3759
6516.15 3853
6516.91 3880
6517.67 3809
6518.43 3939
6519.19 3910
6519.95 4006
6520.72 4171
6521.48 4288
6522.24 4672
6523.00 5102
6523.77 5578
6524.53 6379
6525.29 7319
6526.05 8183
6526.81 8875
6527.58 9487
6528.34 9838
6529.10 9814
6529.86 9459
6530.63 8835
6531.39 7986
6532.15 7243
6532.92 6603
6533.68 6054
6534.44 5641
6535.20 5341
6535.97 5068
6536.73 4898
6537.49 4645
6538.26 4317
6539.02 4167
6539.78 3989
6540.55 3872
6541.31 3792
6542.07 3595
6542.84 3457
6543.60 3463
6544.36 3493
6545.13 3330
6545.89 3346
6546.65 3291
6547.42 3196
6548.18 3169
6548.94 3152
6549.71 3155
6550.47 3175
6551.24 3177
6552.00 3256
6552.76 3285
6553.53 3304
6554.29 3410
6555.06 3427
6555.82 3426
6556.58 3459
6557.35 3489
6558.11 3559
6558.88 3661
6559.64 3574
6560.41 3660
6561.17 3642
6561.93 3799
6562.70 3789
6563.46 3912
6564.23 3894
6564.99 3949
6565.76 3926
6566.52 4016
6567.29 3988
6568.05 4058
6568.82 3997
6569.58 3859
6570.35 3905
6571.11 3845
6571.88 3819
6572.64 3931
6573.41 3855
6574.17 3898
6574.94 4001
6575.70 4051
6576.47 4174
6577.23 4233
6578.00 4205
6578.76 4323
6579.53 4386
6580.29 4401
6581.06 4575
6581.83 4633
6582.59 4790
6583.36 4901
6584.12 4856
6584.89 4887
6585.65 4739
6586.42 4806
6587.19 4746
6587.95 4702
6588.72 4593
6589.48 4872
6590.25 5077
6591.02 5246
6591.78 5771
6592.55 6296
6593.32 6812
6594.08 7122
6594.85 7438
6595.61 7782
6596.38 7539
6597.15 7205
6597.91 6895
6598.68 6341
6599.45 5810
6600.21 5368
6600.98 5099
6601.75 4730
6602.51 4447
6603.28 4181
6604.05 3979
6604.82 3937
6605.58 3893
6606.35 3856
6607.12 3800
6607.88 3818
6608.65 3806
6609.42 3838
6610.19 3881
6610.95 3850
6611.72 3795
6612.49 3726
6613.25 3653
6614.02 3589
6614.79 3598
6615.56 3648
6616.32 3653
6617.09 3595
6617.86 3633
6618.63 3684
6619.40 3766
6620.16 3820
6620.93 3868
6621.70 3889
6622.47 3791
6623.24 3833
6624.00 3886
6624.77 3918
6625.54 3905
6626.31 3860
6627.08 3900
6627.84 3839
6628.61 3823
6629.38 3990
6630.15 4188
6630.92 4441
6631.69 4917
6632.46 5499
6633.22 5941
6633.99 6574
6634.76 6805
6635.53 6950
6636.30 6696
6637.07 6468
6637.84 6172
6638.61 5745
6639.37 5240
6640.14 4885
6640.91 4556
6641.68 4286
6642.45 4174
6643.22 3927
6643.99 3846
6644.76 3623
6645.53 3608
6646.30 3625
6647.07 3703
6647.84 3640
6648.61 3602
6649.37 3681
6650.14 3716
6650.91 3770
6651.68 3689
6652.45 3770
6653.22 3714
6653.99 3675
6654.76 3717
6655.53 3699
6656.30 3697
6657.07 3721
6657.84 3623
6658.61 3593
6659.38 3574
6660.15 3505
6660.92 3454
6661.69 3422
6662.46 3478
6663.23 3474
6664.00 3457
6664.77 3423
6665.55 3436
6666.32 3382
6667.09 3362
6667.86 3394
6668.63 3374
6669.40 3469
6670.17 3637
6670.94 3653
6671.71 3545
6672.48 3623
6673.25 3658
6674.02 3673
6674.79 3665
6675.57 3620
6676.34 3615
6677.11 3483
6677.88 3386
6678.65 3432
6679.42 3364
6680.19 3431
6680.96 3501
6681.74 3540
6682.51 3741
6683.28 3828
6684.05 4164
6684.82 4386
6685.59 4570
6686.37 4648
6687.14 4509
6687.91 4326
6688.68 4262
6689.45 4120
6690.22 3926
6691.00 3913
6691.77 3782
6692.54 3578
6693.31 3535
6694.08 3436
6694.86 3367
6695.63 3359
6696.40 3302
6697.17 3277
6697.95 3154
6698.72 3164
6699.49 3254
6700.26 3215
6701.04 3183
6701.81 3200
6702.58 3202
6703.35 3242
6704.13 3171
6704.90 3137
6705.67 3146
6706.44 3022
6707.22 2988
6707.99 3078
6708.76 3054
6709.54 2950
6710.31 2942
6711.08 3010
6711.86 3061
6712.63 3035
6713.40 3079
6714.17 3019
6714.95 2921
6715.72 2979
6716.50 3037
6717.27 2961
6718.04 2984
6718.82 3016
6719.59 2982
6720.36 3098
6721.14 2969
6721.91 2932
6722.68 2938
6723.46 2960
6724.23 3006
6725.01 2949
6725.78 2966
6726.55 3000
6727.33 2949
6728.10 3014
6728.88 2977
6729.65 2996
6730.42 3026
6731.20 3089
6731.97 3084
6732.75 3176
6733.52 3043
6734.30 3088
6735.07 3182
6735.84 3212
6736.62 3155
6737.39 3158
6738.17 3180
6738.94 3174
6739.72 3164
6740.49 3145
6741.27 3248
6742.04 3141
6742.82 3216
6743.59 3239
6744.37 3233
6745.14 3231
6745.92 3338
6746.69 3390
6747.47 3394
6748.24 3491
6749.02 3604
6749.79 3749
6750.57 3959
6751.34 4183
6752.12 4452
6752.90 4552
6753.67 4608
6754.45 4575
6755.22 4427
6756.00 4176
6756.77 3989
6757.55 3863
6758.33 3715
6759.10 3475
6759.88 3487
6760.65 3385
6761.43 3338
6762.20 3284
6762.98 3240
6763.76 3267
6764.53 3238
6765.31 3165
6766.09 3086
6766.86 3122
6767.64 3142
6768.41 3164
6769.19 3166
6769.97 3119
6770.74 3037
6771.52 3090
6772.30 3074
6773.07 3062
6773.85 3059
6774.63 2966
6775.40 2911
6776.18 2840
6776.96 2944
6777.74 2928
6778.51 2965
6779.29 2986
6780.07 2998
6780.84 3017
6781.62 3018
6782.40 3039
6783.17 3017
6783.95 2912
6784.73 2888
6785.51 2874
6786.28 2790
6787.06 2823
6787.84 2833
6788.62 2795
6789.39 2764
6790.17 2790
6790.95 2820
6791.73 2763
6792.51 2738
6793.28 2701
6794.06 2683
6794.84 2697
6795.62 2628
6796.39 2794
6797.17 2777
6797.95 2794
6798.73 2773
6799.51 2808
6800.29 2911
6801.06 2893
6801.84 2984
6802.62 2940
6803.40 3021
6804.18 3104
6804.96 3075
6805.73 3195
6806.51 3143
6807.29 3077
6808.07 3155
6808.85 3128
6809.63 3001
6810.41 2953
6811.18 2928
6811.96 2891
6812.74 2939
6813.52 2897
6814.30 2872
6815.08 2890
6815.86 2919
6816.64 3029
6817.42 2981
6818.20 3028
6818.98 3036
6819.76 3006
6820.53 3001
6821.31 2937
6822.09 2912
6822.87 2958
6823.65 2899
6824.43 2985
6825.21 2846
6825.99 2758
6826.77 2816
6827.55 2791
6828.33 2797
6829.11 2810
6829.89 2770
6830.67 2744
6831.45 2792
6832.23 2796
6833.01 2753
6833.79 2717
6834.57 2688
6835.35 2654
6836.13 2621
6836.91 2693
6837.69 2746
6838.47 2616
6839.25 2668
6840.03 2654
6840.81 2638
6841.59 2671
6842.37 2601
6843.16 2610
6843.94 2647
6844.72 2656
6845.50 2709
6846.28 2784
6847.06 3059
6847.84 3308
6848.62 3772
6849.40 4259
6850.18 4545
6850.96 4751
6851.75 4920
6852.53 4812
6853.31 4727
6854.09 4572
6854.87 4240
6855.65 3920
6856.43 3682
6857.22 3513
6858.00 3364
6858.78 3166
6859.56 3139
6860.34 3022
6861.12 2985
6861.90 2951
6862.69 2949
6863.47 3013
6864.25 3024
6865.03 3104
6865.81 3221
6866.60 3329
6867.38 3385
6868.16 3425
6868.94 3376
6869.72 3311
6870.51 3222
6871.29 3169
6872.07 3123
6872.85 3084
6873.64 3032
6874.42 2960
6875.20 3012
6875.98 3025
6876.77 3079
6877.55 3145
6878.33 3173
6879.11 3254
6879.90 3393
6880.68 3511
6881.46 3579
6882.25 3590
6883.03 3619
6883.81 3699
6884.59 3905
6885.38 4349
6886.16 4929
6886.94 5611
6887.73 6284
6888.51 6712
6889.29 6753
6890.08 6419
6890.86 6113
6891.64 5642
6892.43 5206
6893.21 4607
6893.99 4267
6894.78 4149
6895.56 3891
6896.35 3712
6897.13 3673
6897.91 3622
6898.70 3621
6899.48 3620
6900.26 3604
6901.05 3565
6901.83 3643
6902.62 3608
6903.40 3555
6904.18 3645
6904.97 3675
6905.75 3604
6906.54 3657
6907.32 3767
6908.11 3646
6908.89 3664
6909.67 3527
6910.46 3361
6911.24 3205
6912.03 3188
6912.81 3170
6913.60 3143
6914.38 3215
6915.17 3114
6915.95 3122
6916.74 3081
6917.52 3066
6918.31 3019
6919.09 2961
6919.88 2995
6920.66 3112
6921.45 3038
6922.23 2975
6923.02 2908
6923.80 2986
6924.59 2993
6925.37 3051
6926.16 3103
6926.94 2989
6927.73 3021
6928.51 2990
6929.30 3040
6930.09 2944
6930.87 3007
6931.66 2897
6932.44 2947
6933.23 2913
6934.01 2940
6934.80 2973
6935.59 2961
6936.37 3097
6937.16 3014
6937.94 3064
6938.73 3143
6939.52 3292
6940.30 3321
6941.09 3358
6941.88 3514
6942.66 3615
6943.45 3624
6944.23 3619
6945.02 3680
6945.81 3659
6946.59 3795
6947.38 3921
6948.17 4062
6948.95 4150
6949.74 4275
6950.53 4265
6951.31 4168
6952.10 4213
6952.89 4104
6953.67 3962
6954.46 3898
6955.25 3993
6956.04 4075
6956.82 4095
6957.61 4188
6958.40 4181
6959.18 4116
6959.97 4098
6960.76 4123
6961.55 4215
6962.33 4159
6963.12 4136
6963.91 4292
6964.70 4250
6965.48 4294
6966.27 4344
6967.06 4327
6967.85 4499
6968.63 4567
6969.42 4582
6970.21 4668
6971.00 4682
6971.79 4649
6972.57 4665
6973.36 4721
6974.15 4701
6974.94 4624
6975.73 4671
6976.52 4692
6977.30 4866
6978.09 4993
6978.88 5131
6979.67 5310
6980.46 5419
6981.25 5939
6982.03 6681
6982.82 7502
6983.61 8615
6984.40 9549
6985.19 10400
6985.98 10913
6986.77 11094
6987.55 10904
6988.34 10485
6989.13 9932
6989.92 9276
6990.71 8394
6991.50 7624
6992.29 7085
6993.08 6640
6993.87 6442
6994.66 6445
6995.45 6820
6996.24 7345
6997.02 8217
6997.81 9349
6998.60 10347
6999.39 11315
7000.18 11839
7000.97 11861
7001.76 11600
7002.55 10915
7003.34 10175
7004.13 9204
7004.92 8271
7005.71 7332
7006.50 6610
7007.29 6088
7008.08 5339
7008.87 5045
7009.66 4813
7010.45 4594
7011.24 4369
7012.03 4428
7012.82 4405
7013.61 4409
7014.40 4447
7015.19 4435
7015.98 4421
7016.77 4358
7017.56 4196
7018.35 4113
7019.15 3960
7019.94 3871
7020.73 3846
7021.52 3864
7022.31 3839
7023.10 3877
7023.89 3878
7024.68 3865
7025.47 3924
7026.26 4034
7027.05 4045
7027.85 4106
7028.64 4042
7029.43 3995
7030.22 3957
7031.01 3843
7031.80 3929
7032.59 3925
7033.38 3957
7034.18 4081
7034.97 4055
7035.76 4050
7036.55 4097
7037.34 4190
7038.13 4315
7038.93 4371
7039.72 4511
7040.51 4645
7041.30 4718
7042.09 4860
7042.89 4863
7043.68 4825
7044.47 4926
7045.26 4926
7046.05 5046
7046.85 5068
7047.64 5340
7048.43 5560
7049.22 6125
7050.01 6611
7050.81 7033
7051.60 7146
7052.39 6999
7053.18 6654
7053.98 6335
7054.77 5974
7055.56 5551
7056.36 5317
7057.15 5141
7057.94 5011
7058.73 4932
7059.53 4795
7060.32 4858
7061.11 4829
7061.91 4710
7062.70 4737
7063.49 4746
7064.29 4636
7065.08 4686
7065.87 4680
7066.66 4674
7067.46 4847
7068.25 4833
7069.04 4841
7069.84 4862
7070.63 4771
7071.43 4733
7072.22 4688
7073.01 4646
7073.81 4588
7074.60 4583
7075.39 4462
7076.19 4345
7076.98 4441
7077.78 4382
7078.57 4306
7079.36 4488
7080.16 4480
7080.95 4576
7081.75 4648
7082.54 4713
7083.33 4891
7084.13 5224
7084.92 5585
7085.72 6269
7086.51 7062
7087.31 7715
7088.10 8054
7088.90 8296
7089.69 8087
7090.48 7836
7091.28 7286
7092.07 6646
7092.87 6145
7093.66 5590
7094.46 5129
7095.25 4756
7096.05 4323
7096.84 4138
7097.64 4039
7098.43 3827
7099.23 3620
7100.02 3542
7100.82 3584
7101.61 3552
7102.41 3575
7103.20 3536
7104.00 3416
7104.80 3371
7105.59 3374
7106.39 3296
7107.18 3182
7107.98 3101
7108.77 3010
7109.57 2999
7110.36 2830
7111.16 2788
7111.96 2753
7112.75 2755
7113.55 2867
7114.34 2887
7115.14 2910
7115.94 2951
7116.73 2948
7117.53 2894
7118.32 2921
7119.12 2812
7119.92 2861
7120.71 2874
7121.51 2905
7122.31 2851
7123.10 2886
7123.90 2937
7124.70 2909
7125.49 2959
7126.29 2995
7127.09 3024
7127.88 2999
7128.68 2991
7129.48 3069
7130.27 3023
7131.07 2885
7131.87 2854
7132.66 2839
7133.46 2878
7134.26 2815
7135.06 2837
7135.85 2729
7136.65 2724
7137.45 2833
7138.24 2807
7139.04 2777
7139.84 2775
7140.64 2814
7141.43 2819
7142.23 2886
7143.03 2944
7143.83 2982
7144.62 2982
7145.42 2949
7146.22 2872
7147.02 2863
7147.82 2825
7148.61 2749
7149.41 2748
7150.21 2673
7151.01 2636
7151.81 2633
7152.60 2592
7153.40 2605
7154.20 2623
7155.00 2589
7155.80 2635
7156.59 2607
7157.39 2615
7158.19 2594
7158.99 2576
7159.79 2584
7160.59 2611
7161.39 2533
7162.18 2526
7162.98 2439
7163.78 2429
7164.58 2532
7165.38 2487
7166.18 2447
7166.98 2423
7167.78 2489
7168.57 2482
7169.37 2443
7170.17 2410
7170.97 2453
7171.77 2387
7172.57 2325
7173.37 2380
7174.17 2371
7174.97 2389
7175.77 2366
7176.57 2277
7177.37 2362
7178.17 2261
7178.97 2302
7179.77 2311
7180.56 2292
7181.36 2288
7182.16 2316
7182.96 2289
7183.76 2258
7184.56 2295
7185.36 2313
7186.16 2286
7186.96 2319
7187.76 2285
7188.56 2228
7189.36 2255
7190.16 2323
7190.96 2239
7191.76 2217
7192.57 2219
7193.37 2186
7194.17 2104
7194.97 2110
7195.77 2178
7196.57 2177
7197.37 2143
7198.17 2170
7198.97 2212
7199.77 2190
7200.57 2350
7201.37 2275
7202.17 2268
7202.97 2316
7203.77 2259
7204.58 2311
7205.38 2272
7206.18 2203
7206.98 2355
7207.78 2248
7208.58 2233
7209.38 2240
7210.18 2233
7210.99 2237
7211.79 2220
7212.59 2225
7213.39 2245
7214.19 2268
7214.99 2314
7215.79 2244
7216.60 2347
7217.40 2351
7218.20 2315
7219.00 2338
7219.80 2325
7220.60 2373
7221.41 2398
7222.21 2432
7223.01 2424
7223.81 2397
7224.62 2412
7225.42 2311
7226.22 2368
7227.02 2322
7227.82 2254
7228.63 2257
7229.43 2263
7230.23 2271
7231.03 2279
7231.84 2265
7232.64 2245
7233.44 2288
7234.24 2356
7235.05 2303
7235.85 2322
7236.65 2359
7237.45 2312
7238.26 2291
7239.06 2314
7239.86 2341
7240.67 2417
7241.47 2445
7242.27 2350
7243.08 2309
7243.88 2325
7244.68 2341
7245.49 2292
7246.29 2331
7247.09 2296
7247.90 2279
7248.70 2293
7249.50 2279
7250.31 2244
7251.11 2287
7251.91 2268
7252.72 2246
7253.52 2303
7254.32 2317
7255.13 2314
7255.93 2293
7256.74 2408
7257.54 2312
7258.34 2406
7259.15 2332
7259.95 2312
7260.76 2369
7261.56 2313
7262.36 2342
7263.17 2428
7263.97 2352
7264.78 2321
7265.58 2358
7266.39 2440
7267.19 2507
7268.00 2466
7268.80 2533
7269.60 2483
7270.41 2519
7271.21 2609
7272.02 2698
7272.82 2700
7273.63 2701
7274.43 2732
7275.24 2779
7276.04 2792
7276.85 2751
7277.65 2758
7278.46 2814
7279.26 3012
7280.07 3106
7280.87 3315
7281.68 3519
7282.48 3924
7283.29 4218
7284.09 4511
7284.90 4670
7285.71 4648
7286.51 4522
7287.32 4402
7288.12 4269
7288.93 4007
7289.73 3785
7290.54 3618
7291.35 3471
7292.15 3251
7292.96 3203
7293.76 3156
7294.57 3138
7295.38 3090
7296.18 3133
7296.99 3090
7297.79 3127
7298.60 3172
7299.41 3246
7300.21 3332
7301.02 3382
7301.82 3474
7302.63 3524
7303.44 3549
7304.24 3448
7305.05 3577
7305.86 3677
7306.66 3683
7307.47 3727
7308.28 3888
7309.08 4096
7309.89 4178
7310.70 4293
7311.50 4273
7312.31 4262
7313.12 4261
7313.93 4376
7314.73 4347
7315.54 4681
7316.35 4976
7317.15 5479
7317.96 6179
7318.77 6983
7319.58 7612
7320.38 8106
7321.19 8565
7322.00 8337
7322.81 8009
7323.61 7555
7324.42 6980
7325.23 6397
7326.04 5901
7326.84 5358
7327.65 4960
7328.46 4623
7329.27 4346
7330.08 4140
7330.88 4009
7331.69 3786
7332.50 3720
7333.31 3652
7334.12 3639
7334.92 3641
7335.73 3709
7336.54 3668
7337.35 3641
7338.16 3632
7338.97 3588
7339.78 3483
7340.58 3407
7341.39 3376
7342.20 3253
7343.01 3187
7343.82 3175
7344.63 3137
7345.44 3192
7346.24 3272
7347.05 3098
7347.86 3098
7348.67 3159
7349.48 3048
7350.29 2969
7351.10 2880
7351.91 2923
7352.72 2975
7353.53 2962
7354.34 2879
7355.14 2800
7355.95 2824
7356.76 2873
7357.57 2876
7358.38 2891
7359.19 2949
7360.00 2899
7360.81 2889
7361.62 2914
7362.43 2935
7363.24 2973
7364.05 2966
7364.86 2948
7365.67 2938
7366.48 2908
7367.29 2885
7368.10 2894
7368.91 2885
7369.72 2812
7370.53 2894
7371.34 2924
7372.15 2888
7372.96 2861
7373.77 2940
7374.58 3058
7375.39 3090
7376.20 3146
7377.01 3246
7377.82 3371
7378.63 3532
7379.44 3635
7380.26 3841
7381.07 4024
7381.88 4142
7382.69 4065
7383.50 3985
7384.31 3947
7385.12 3810
7385.93 3681
7386.74 3469
7387.55 3385
7388.36 3186
7389.18 3122
7389.99 3116
7390.80 3041
7391.61 2947
7392.42 2940
7393.23 3015
7394.04 2980
7394.86 2988
7395.67 3107
7396.48 3198
7397.29 3197
7398.10 3337
7398.91 3534
7399.73 3599
7400.54 3646
7401.35 3749
7402.16 3692
7402.97 3650
7403.79 3495
7404.60 3423
7405.41 3303
7406.22 3202
7407.03 3151
7407.85 3106
7408.66 3017
7409.47 2958
7410.28 2836
7411.10 2745
7411.91 2745
7412.72 2665
7413.53 2589
7414.35 2574
7415.16 2577
7415.97 2462
7416.78 2424
7417.60 2417
7418.41 2387
7419.22 2437
7420.03 2319
7420.85 2321
7421.66 2313
7422.47 2299
7423.29 2255
7424.10 2241
7424.91 2228
7425.73 2209
7426.54 2214
7427.35 2209
7428.17 2228
7428.98 2197
7429.79 2204
7430.61 2211
7431.42 2126
7432.23 2098
7433.05 2124
7433.86 2109
7434.67 2094
7435.49 2107
7436.30 2144
7437.12 2122
7437.93 2258
7438.74 2166
7439.56 2212
7440.37 2195
7441.18 2101
7442.00 2168
7442.81 2101
7443.63 2095
7444.44 2126
7445.26 2121
7446.07 2146
7446.88 2102
7447.70 2117
7448.51 2196
7449.33 2135
7450.14 2139
7450.96 2041
7451.77 2148
7452.59 2170
7453.40 2152
7454.22 2187
7455.03 2203
7455.85 2228
7456.66 2278
7457.47 2295
7458.29 2301
7459.10 2253
7459.92 2223
7460.74 2245
7461.55 2264
7462.37 2245
7463.18 2323
7464.00 2367
7464.81 2364
7465.63 2404
7466.44 2397
7467.26 2375
7468.07 2412
7468.89 2440
7469.70 2432
7470.52 2442
7471.34 2442
7472.15 2418
7472.97 2428
7473.78 2491
7474.60 2457
7475.41 2406
7476.23 2348
7477.05 2301
7477.86 2319
7478.68 2290
7479.49 2220
7480.31 2223
7481.13 2244
7481.94 2224
7482.76 2193
7483.58 2260
7484.39 2269
7485.21 2241
7486.03 2275
7486.84 2239
7487.66 2142
7488.48 2141
7489.29 2117
7490.11 2125
7490.93 2157
7491.74 2146
7492.56 2154
7493.38 2153
7494.19 2115
7495.01 2060
7495.83 2005
7496.64 2047
7497.46 2034
7498.28 2097
7499.10 2066
7499.91 2092
7500.73 2031
7501.55 1969
7502.36 2063
7503.18 1985
7504.00 2031
7504.82 1994
7505.63 1984
7506.45 1872
7507.27 1929
7508.09 2002
7508.90 1944
7509.72 1937
7510.54 1893
7511.36 1919
7512.18 1949
7512.99 1874
7513.81 1872
7514.63 1868
7515.45 1890
7516.27 1955
7517.08 1888
7517.90 1853
7518.72 1817
7519.54 1870
7520.36 1889
7521.18 1960
7521.99 1863
7522.81 1922
7523.63 1937
7524.45 1941
7525.27 1971
7526.09 1923
7526.91 1889
7527.72 1875
7528.54 1942
7529.36 1953
7530.18 1956
7531.00 1972
7531.82 1996
7532.64 1985
7533.46 1905
7534.28 1937
7535.10 1991
7535.91 2056
7536.73 2039
7537.55 1975
7538.37 2035
7539.19 1963
7540.01 2002
7540.83 2013
7541.65 2065
7542.47 2032
7543.29 2040
7544.11 2139
7544.93 2065
7545.75 2136
7546.57 2115
7547.39 2137
7548.21 2138
7549.03 2197
7549.85 2121
7550.67 2140
7551.49 2161
7552.31 2146
7553.13 2120
7553.95 2189
7554.77 2235
7555.59 2147
7556.41 2162
7557.23 2226
7558.05 2282
7558.87 2244
7559.69 2314
7560.51 2318
7561.33 2338
7562.15 2334
7562.97 2388
7563.79 2389
7564.61 2341
7565.44 2375
7566.26 2360
7567.08 2342
7567.90 2366
7568.72 2347
7569.54 2383
7570.36 2449
7571.18 2393
7572.00 2383
7572.82 2389
7573.65 2432
7574.47 2409
7575.29 2518
7576.11 2509
7576.93 2403
7577.75 2399
7578.57 2423
7579.40 2546
7580.22 2573
7581.04 2555
7581.86 2506
7582.68 2575
7583.50 2710
7584.33 2711
7585.15 2832
7585.97 2895
7586.79 2904
7587.61 2910
7588.44 3011
7589.26 2980
7590.08 3003
7590.90 3075
7591.72 3107
7592.55 3041
7593.37 3035
7594.19 2940
7595.01 3033
7595.84 3006
7596.66 3054
7597.48 3128
7598.30 3175
7599.13 3215
7599.95 3435
7600.77 3622
7601.59 3740
7602.42 4003
7603.24 4314
7604.06 4603
7604.89 4871
7605.71 4889
7606.53 4910
7607.36 4840
7608.18 4698
7609.00 4598
7609.82 4268
7610.65 4040
7611.47 3876
7612.29 3905
7613.12 3844
7613.94 3854
7614.77 3837
7615.59 3845
7616.41 4142
7617.24 4226
7618.06 4428
7618.88 4676
7619.71 4643
7620.53 4699
7621.35 4530
7622.18 4364
7623.00 4360
7623.83 4141
7624.65 4006
7625.47 3959
7626.30 3959
7627.12 4057
7627.95 4176
7628.77 4405
7629.60 4707
7630.42 4961
7631.24 5208
7632.07 5316
7632.89 5482
7633.72 5421
7634.54 5172
7635.37 4931
7636.19 4552
7637.02 4333
7637.84 4122
7638.67 3788
7639.49 3636
7640.31 3348
7641.14 3243
7641.96 3102
7642.79 3087
7643.61 3089
7644.44 3013
7645.26 2986
7646.09 2960
7646.92 2942
7647.74 3045
7648.57 3045
7649.39 2909
7650.22 2808
7651.04 2793
7651.87 2734
7652.69 2696
7653.52 2582
7654.34 2508
7655.17 2534
7656.00 2476
7656.82 2483
7657.65 2450
7658.47 2457
7659.30 2416
7660.12 2433
7660.95 2400
7661.78 2385
7662.60 2441
7663.43 2451
7664.25 2394
7665.08 2377
7665.91 2349
7666.73 2371
7667.56 2395
7668.39 2425
7669.21 2420
7670.04 2393
7670.87 2392
7671.69 2412
7672.52 2417
7673.35 2414
7674.17 2400
7675.00 2376
7675.83 2378
7676.65 2311
7677.48 2425
7678.31 2455
7679.13 2345
7679.96 2306
7680.79 2341
7681.61 2409
7682.44 2486
7683.27 2478
7684.10 2609
7684.92 2683
7685.75 2680
7686.58 2597
7687.40 2585
7688.23 2615
7689.06 2672
7689.89 2626
7690.71 2554
7691.54 2542
7692.37 2547
7693.20 2548
7694.03 2585
7694.85 2612
7695.68 2703
7696.51 2759
7697.34 2904
7698.16 3060
7698.99 3104
7699.82 3183
7700.65 3211
7701.48 3068
7702.31 2954
7703.13 2766
7703.96 2731
7704.79 2659
7705.62 2579
7706.45 2525
7707.28 2401
7708.10 2438
7708.93 2428
7709.76 2376
7710.59 2387
7711.42 2342
7712.25 2294
7713.08 2344
7713.90 2373
7714.73 2298
7715.56 2310
7716.39 2375
7717.22 2313
7718.05 2288
7718.88 2330
7719.71 2249
7720.54 2260
7721.37 2188
7722.20 2168
7723.02 2175
7723.85 2180
7724.68 2141
7725.51 2128
7726.34 2150
7727.17 2073
7728.00 2122
7728.83 2116
7729.66 2098
7730.49 2088
7731.32 2093
7732.15 2075
7732.98 2074
7733.81 2082
7734.64 2057
7735.47 2116
7736.30 2089
7737.13 2051
7737.96 2111
7738.79 2068
7739.62 1993
7740.45 2011
7741.28 1990
7742.11 2047
7742.94 2110
7743.77 2068
7744.60 2161
7745.43 2180
7746.26 2310
7747.09 2352
7747.92 2363
7748.75 2340
7749.59 2410
7750.42 2354
7751.25 2383
7752.08 2285
7752.91 2280
7753.74 2285
7754.57 2317
7755.40 2348
7756.23 2471
7757.06 2545
7757.90 2570
7758.73 2536
7759.56 2485
7760.39 2451
7761.22 2426
7762.05 2404
7762.88 2292
7763.71 2246
7764.55 2238
7765.38 2118
7766.21 2059
7767.04 2046
7767.87 2015
7768.70 1924
7769.54 1961
7770.37 2049
7771.20 2046
7772.03 2033
7772.86 2031
7773.70 2079
7774.53 2158
7775.36 2237
7776.19 2389
7777.02 2406
7777.86 2440
7778.69 2393
7779.52 2398
7780.35 2447
7781.19 2359
7782.02 2325
7782.85 2248
7783.68 2253
7784.52 2158
7785.35 2143
7786.18 2126
7787.01 2069
7787.85 2008
7788.68 1998
7789.51 2011
7790.35 1976
7791.18 1966
7792.01 1894
7792.84 2028
7793.68 2054
7794.51 2034
7795.34 2061
7796.18 2081
7797.01 2071
7797.84 1984
7798.68 1984
7799.51 1998
7800.34 2016
7801.18 1955
7802.01 2002
7802.84 1985
7803.68 2059
7804.51 2039
7805.35 2065
7806.18 2053
7807.01 2037
7807.85 2099
7808.68 2148
7809.51 2180
7810.35 2151
7811.18 2138
7812.02 2200
7812.85 2225
7813.68 2263
7814.52 2194
7815.35 2237
7816.19 2272
7817.02 2309
7817.86 2349
7818.69 2322
7819.52 2470
7820.36 2481
7821.19 2483
7822.03 2419
7822.86 2410
7823.70 2470
7824.53 2537
7825.37 2592
7826.20 2651
7827.04 2723
7827.87 2773
7828.71 2741
7829.54 2688
7830.38 2744
7831.21 2700
7832.05 2552
7832.88 2570
7833.72 2523
7834.55 2515
7835.39 2577
7836.22 2528
7837.06 2517
7837.89 2540
7838.73 2510
7839.57 2397
7840.40 2359
7841.24 2303
7842.07 2334
7842.91 2314
7843.74 2221
7844.58 2249
7845.42 2247
7846.25 2195
7847.09 2236
7847.92 2215
7848.76 2212
7849.60 2161
7850.43 2099
7851.27 2136
7852.10 2192
7852.94 2135
7853.78 2175
7854.61 2191
7855.45 2267
7856.29 2261
7857.12 2226
7857.96 2262
7858.79 2355
7859.63 2481
7860.47 2499
7861.30 2414
7862.14 2326
7862.98 2267
7863.81 2216
7864.65 2277
7865.49 2336
7866.33 2264
7867.16 2273
7868.00 2341
7868.84 2382
7869.67 2427
7870.51 2459
7871.35 2434
7872.19 2443
7873.02 2472
7873.86 2477
7874.70 2596
7875.54 2732
7876.37 2722
7877.21 2935
7878.05 3139
7878.89 3171
7879.72 3081
7880.56 3041
7881.40 2890
7882.24 2773
7883.07 2736
7883.91 2652
7884.75 2590
7885.59 2543
7886.43 2532
7887.26 2605
7888.10 2531
7888.94 2494
7889.78 2489
7890.62 2475
7891.45 2581
7892.29 2491
7893.13 2441
7893.97 2356
7894.81 2323
7895.65 2296
7896.49 2335
7897.32 2305
7898.16 2322
7899.00 2262
7899.84 2232
7900.68 2151
7901.52 2227
7902.36 2179
7903.20 2112
7904.03 2144
7904.87 2067
7905.71 2087
7906.55 2092
7907.39 2025
7908.23 2045
7909.07 2008
7909.91 1994
7910.75 1995
7911.59 2021
7912.43 2055
7913.27 2103
7914.11 2144
7914.94 2165
7915.78 2131
7916.62 2140
7917.46 2122
7918.30 2139
7919.14 2085
7919.98 2031
7920.82 2009
7921.66 2002
7922.50 1982
7923.34 2013
7924.18 1944
7925.02 1902
7925.86 1902
7926.70 1854
7927.54 1842
7928.38 1897
7929.22 1852
7930.06 1871
7930.90 1869
7931.74 1870
7932.59 1869
7933.43 1833
7934.27 1830
7935.11 1828
7935.95 1847
7936.79 1879
7937.63 1841
7938.47 1899
7939.31 1814
7940.15 1883
7940.99 1828
7941.83 1843
7942.67 1903
7943.52 1932
7944.36 1982
7945.20 1960
7946.04 1971
7946.88 2016
7947.72 2010
7948.56 2007
7949.40 2065
7950.25 2089
7951.09 2033
7951.93 2052
7952.77 2160
7953.61 2178
7954.45 2266
7955.29 2307
7956.14 2348
7956.98 2378
7957.82 2271
7958.66 2282
7959.50 2276
7960.35 2301
7961.19 2329
7962.03 2362
7962.87 2499
7963.71 2454
7964.56 2575
7965.40 2700
7966.24 2802
7967.08 2942
7967.93 3044
7968.77 3014
7969.61 2992
7970.45 2966
7971.29 2877
7972.14 2753
7972.98 2645
7973.82 2521
7974.67 2438
7975.51 2286
7976.35 2233
7977.19 2160
7978.04 2117
7978.88 2118
7979.72 2142
7980.57 2082
7981.41 2030
7982.25 2017
7983.09 2075
7983.94 2044
7984.78 2047
7985.62 1999
7986.47 1983
7987.31 1994
7988.15 2011
7989.00 1945
7989.84 1972
7990.68 1865
7991.53 1800
7992.37 1885
7993.22 1845
7994.06 1847
7994.90 1864
7995.75 1900
7996.59 1902
7997.43 1925
7998.28 2005
7999.12 2043
7999.97 2087
8000.81 2087
8001.65 2067
8002.50 2043
8003.34 2087
8004.19 2006
8005.03 1943
8005.88 1951
8006.72 1863
8007.57 1827
8008.41 1722
8009.25 1617
8010.10 1609
8010.94 1624
8011.79 1562
8012.63 1606
8013.48 1614
8014.32 1616
8015.17 1607
8016.01 1623
8016.86 1520
8017.70 1504
8018.55 1588
8019.39 1571
8020.24 1537
8021.08 1552
8021.93 1528
8022.77 1479
8023.62 1515
8024.46 1525
8025.31 1499
8026.15 1465
8027.00 1496
8027.84 1493
8028.69 1548
8029.54 1544
8030.38 1560
8031.23 1572
8032.07 1546
8032.92 1568
8033.76 1527
8034.61 1556
8035.46 1517
8036.30 1538
8037.15 1524
8037.99 1578
8038.84 1594
8039.69 1575
8040.53 1553
8041.38 1540
8042.22 1626
8043.07 1569
8043.92 1503
8044.76 1502
8045.61 1514
8046.46 1485
8047.30 1504
8048.15 1458
8049.00 1436
8049.84 1482
8050.69 1470
8051.54 1474
8052.38 1502
8053.23 1485
8054.08 1470
8054.92 1411
8055.77 1459
8056.62 1407
8057.46 1406
8058.31 1396
8059.16 1457
8060.01 1398
8060.85 1403
8061.70 1440
8062.55 1435
8063.40 1446
8064.24 1375
8065.09 1384
8065.94 1418
8066.79 1432
8067.63 1354
8068.48 1362
8069.33 1362
8070.18 1379
8071.02 1354
8071.87 1349
8072.72 1366
8073.57 1402
8074.42 1362
8075.26 1339
8076.11 1311
8076.96 1352
8077.81 1328
8078.66 1280
8079.50 1322
8080.35 1326
8081.20 1330
8082.05 1318
8082.90 1344
8083.75 1351
8084.59 1363
8085.44 1342
8086.29 1347
8087.14 1409
8087.99 1317
8088.84 1377
8089.69 1360
8090.53 1407
8091.38 1383
8092.23 1314
8093.08 1338
8093.93 1330
8094.78 1300
8095.63 1285
8096.48 1291
8097.33 1297
8098.18 1337
8099.02 1307
8099.87 1335
8100.72 1286
8101.57 1305
8102.42 1332
8103.27 1345
8104.12 1313
8104.97 1275
8105.82 1248
8106.67 1282
8107.52 1292
8108.37 1269
8109.22 1268
8110.07 1266
8110.92 1301
8111.77 1273
8112.62 1277
8113.47 1278
8114.32 1324
8115.17 1323
8116.02 1306
8116.87 1325
8117.72 1328
8118.57 1361
8119.42 1393
8120.27 1443
8121.12 1412
8121.97 1350
8122.82 1357
8123.67 1434
8124.52 1355
8125.37 1351
8126.22 1382
8127.07 1374
8127.93 1358
8128.78 1384
8129.63 1413
8130.48 1343
8131.33 1400
8132.18 1421
8133.03 1387
8133.88 1381
8134.73 1410
8135.58 1402
8136.44 1383
8137.29 1460
8138.14 1423
8138.99 1454
8139.84 1415
8140.69 1363
8141.54 1431
8142.39 1435
8143.25 1501
8144.10 1462
8144.95 1469
8145.80 1514
8146.65 1524
8147.50 1535
8148.36 1571
8149.21 1618
8150.06 1591
8150.91 1600
8151.76 1671
8152.62 1674
8153.47 1716
8154.32 1778
8155.17 1905
8156.02 1929
8156.88 1924
8157.73 1889
8158.58 1794
8159.43 1800
8160.29 1802
8161.14 1683
8161.99 1592
8162.84 1612
8163.70 1566
8164.55 1545
8165.40 1487
8166.25 1440
8167.11 1457
8167.96 1490
8168.81 1432
8169.67 1433
8170.52 1477
8171.37 1447
8172.23 1407
8173.08 1447
8173.93 1419
8174.78 1416
8175.64 1474
8176.49 1386
8177.34 1327
8178.20 1310
8179.05 1288
8179.90 1335
8180.76 1342
8181.61 1255
8182.47 1270
8183.32 1301
8184.17 1271
8185.03 1205
8185.88 1246
8186.73 1237
8187.59 1223
8188.44 1198
8189.30 1243
8190.15 1265
8191.00 1230
8191.86 1242
8192.71 1218
8193.57 1247
8194.42 1224
8195.27 1208
8196.13 1241
8196.98 1192
8197.84 1180
8198.69 1183
8199.55 1195
8200.40 1191
8201.26 1195
8202.11 1159
8202.96 1188
8203.82 1178
8204.67 1169
8205.53 1191
8206.38 1209
8207.24 1217
8208.09 1136
8208.95 1202
8209.80 1137
8210.66 1171
8211.51 1194
8212.37 1181
8213.22 1186
8214.08 1273
8214.93 1220
8215.79 1188
8216.65 1220
8217.50 1210
8218.36 1208
8219.21 1221
8220.07 1278
8220.92 1246
8221.78 1219
8222.63 1204
8223.49 1249
8224.35 1210
8225.20 1196
8226.06 1206
8226.91 1211
8227.77 1232
8228.63 1217
8229.48 1199
8230.34 1186
8231.19 1152
8232.05 1138
8232.91 1183
8233.76 1179
8234.62 1158
8235.47 1173
8236.33 1191
8237.19 1123
8238.04 1137
8238.90 1183
8239.76 1150
8240.61 1141
8241.47 1188
8242.33 1168
8243.18 1209
8244.04 1160
8244.90 1187
8245.75 1140
8246.61 1137
8247.47 1200
8248.33 1184
8249.18 1152
8250.04 1173
8250.90 1168
8251.75 1154
8252.61 1169
8253.47 1171
8254.33 1194
8255.18 1210
8256.04 1238
8256.90 1164
8257.76 1222
8258.61 1236
8259.47 1210
8260.33 1168
8261.19 1166
8262.04 1183
8262.90 1164
8263.76 1191
8264.62 1156
8265.48 1174
8266.33 1152
8267.19 1179
8268.05 1218
8268.91 1212
8269.77 1190
8270.62 1180
8271.48 1192
8272.34 1184
8273.20 1181
8274.06 1199
8274.92 1278
8275.77 1252
8276.63 1222
8277.49 1240
8278.35 1250
8279.21 1236
8280.07 1220
8280.93 1247
8281.78 1261
8282.64 1203
8283.50 1217
8284.36 1161
8285.22 1229
8286.08 1234
8286.94 1248
8287.80 1250
8288.66 1271
8289.51 1320
8290.37 1311
8291.23 1310
8292.09 1307
8292.95 1377
8293.81 1454
8294.67 1424
8295.53 1320
8296.39 1355
8297.25 1390
8298.11 1367
8298.97 1373
8299.83 1357
8300.69 1345
8301.55 1335
8302.41 1337
8303.27 1323
8304.13 1353
8304.99 1305
8305.85 1361
8306.71 1308
8307.57 1238
8308.43 1227
8309.29 1240
8310.15 1278
8311.01 1250
8311.87 1215
8312.73 1234
8313.59 1202
8314.45 1228
8315.31 1247
8316.17 1216
8317.03 1269
8317.89 1189
8318.75 1208
8319.61 1171
8320.47 1184
8321.33 1244
8322.20 1233
8323.06 1209
8323.92 1212
8324.78 1227
8325.64 1173
8326.50 1251
8327.36 1221
8328.22 1205
8329.08 1216
8329.94 1201
8330.81 1196
8331.67 1202
8332.53 1185
8333.39 1215
8334.25 1205
8335.11 1181
8335.97 1204
8336.84 1185
8337.70 1189
8338.56 1186
8339.42 1190
8340.28 1200
8341.15 1206
8342.01 1126
8342.87 1190
8343.73 1209
8344.59 1169
8345.45 1208
8346.32 1182
8347.18 1206
8348.04 1228
8348.90 1253
8349.77 1216
8350.63 1223
8351.49 1182
8352.35 1161
8353.22 1187
8354.08 1188
8354.94 1199
8355.80 1208
8356.67 1143
8357.53 1179
8358.39 1189
8359.25 1175
8360.12 1187
8360.98 1253
8361.84 1242
8362.71 1213
8363.57 1190
8364.43 1195
8365.29 1246
8366.16 1209
8367.02 1211
8367.88 1217
8368.75 1253
8369.61 1277
8370.47 1266
8371.34 1229
8372.20 1219
8373.06 1253
8373.93 1237
8374.79 1261
8375.65 1252
8376.52 1281
8377.38 1302
8378.25 1238
8379.11 1248
8379.97 1196
8380.84 1244
8381.70 1305
8382.56 1335
8383.43 1314
8384.29 1300
8385.16 1316
8386.02 1309
8386.89 1297
8387.75 1358
8388.61 1316
8389.48 1312
8390.34 1316
8391.21 1345
8392.07 1356
8392.94 1379
8393.80 1327
8394.67 1324
8395.53 1374
8396.39 1371
8397.26 1348
8398.12 1384
8398.99 1397
8399.85 1447
8400.72 1434
8401.58 1424
8402.45 1439
8403.31 1501
8404.18 1495
8405.04 1495
8405.91 1484
8406.77 1444
8407.64 1458
8408.50 1486
8409.37 1503
8410.24 1515
8411.10 1529
8411.97 1560
8412.83 1578
8413.70 1556
8414.56 1599
8415.43 1577
8416.29 1584
8417.16 1631
8418.03 1670
8418.89 1634
8419.76 1663
8420.62 1694
8421.49 1652
8422.36 1689
8423.22 1665
8424.09 1717
8424.95 1754
8425.82 1762
8426.69 1749
8427.55 1813
8428.42 1854
8429.28 1867
8430.15 1859
8431.02 1817
8431.88 1903
8432.75 1950
8433.62 1987
8434.48 2008
8435.35 2049
8436.22 2081
8437.08 2154
8437.95 2178
8438.82 2260
8439.68 2377
8440.55 2397
8441.42 2478
8442.29 2553
8443.15 2646
8444.02 2716
8444.89 2649
8445.75 2659
8446.62 2665
8447.49 2609
8448.36 2660
8449.22 2779
8450.09 2936
8450.96 3169
8451.83 3477
8452.69 3918
8453.56 4416
8454.43 5009
8455.30 5378
8456.16 5699
8457.03 5822
8457.90 5784
8458.77 5691
8459.64 5547
8460.50 5093
8461.37 4745
8462.24 4331
8463.11 3875
8463.98 3426
8464.84 3066
8465.71 2834
8466.58 2694
8467.45 2569
8468.32 2451
8469.19 2352
8470.05 2291
8470.92 2204
8471.79 2166
8472.66 2228
8473.53 2187
8474.40 2133
8475.27 2083
8476.13 2019
8477.00 2002
8477.87 1998
8478.74 1930
8479.61 1878
8480.48 1827
8481.35 1901
8482.22 1830
8483.09 1800
8483.96 1815
8484.82 1863
8485.69 1906
8486.56 1882
8487.43 1856
8488.30 1896
8489.17 1917
8490.04 1952
8490.91 1980
8491.78 1957
8492.65 1948
8493.52 1940
8494.39 1955
8495.26 1952
8496.13 1926
8497.00 1941
8497.87 1920
8498.74 1839
8499.61 1868
8500.48 1810
8501.35 1797
8502.22 1750
8503.09 1777
8503.96 1762
8504.83 1781
8505.70 1785
8506.57 1779
8507.44 1776
8508.31 1828
8509.18 1754
8510.05 1814
8510.92 1868
8511.79 1832
8512.66 1814
8513.53 1837
8514.40 1802
8515.27 1839
8516.15 1852
8517.02 1846
8517.89 1872
8518.76 1826
8519.63 1852
8520.50 1861
8521.37 1906
8522.24 1881
8523.11 1911
8523.98 1884
8524.86 1917
8525.73 1875
8526.60 1910
8527.47 1950
8528.34 1921
8529.21 1912
8530.08 2001
8530.96 1980
8531.83 1995
8532.70 2017
8533.57 2064
8534.44 2103
8535.31 2063
8536.19 2094
8537.06 2008
8537.93 2034
8538.80 2060
8539.67 1974
8540.55 1986
8541.42 1899
8542.29 1865
8543.16 1944
8544.03 1936
8544.91 1863
8545.78 1885
8546.65 1902
8547.52 1962
8548.40 1965
8549.27 2042
8550.14 2233
8551.01 2362
8551.89 2554
8552.76 2718
8553.63 2842
8554.51 2835
8555.38 2990
8556.25 2975
8557.12 2902
8558.00 2791
8558.87 2652
8559.74 2482
8560.62 2386
8561.49 2229
8562.36 2090
8563.24 1994
8564.11 1938
8564.98 1943
8565.86 1827
8566.73 1802
8567.60 1772
8568.48 1730
8569.35 1751
8570.22 1716
8571.10 1700
8571.97 1702
8572.84 1722
8573.72 1732
8574.59 1706
8575.46 1647
8576.34 1612
8577.21 1588
8578.09 1586
8578.96 1628
8579.83 1604
8580.71 1645
8581.58 1612
8582.46 1642
8583.33 1637
8584.21 1634
8585.08 1650
8585.95 1627
8586.83 1623
8587.70 1578
8588.58 1674
8589.45 1675
8590.33 1659
8591.20 1633
8592.08 1629
8592.95 1654
8593.83 1665
8594.70 1633
8595.58 1695
8596.45 1650
8597.33 1654
8598.20 1678
8599.08 1631
8599.95 1661
8600.83 1675
8601.70 1708
8602.58 1719
8603.45 1674
8604.33 1727
8605.20 1731
8606.08 1657
8606.95 1705
8607.83 1669
8608.70 1753
8609.58 1771
8610.45 1798
8611.33 1748
8612.21 1786
8613.08 1783
8613.96 1798
8614.83 1773
8615.71 1727
8616.59 1767
8617.46 1765
8618.34 1787
8619.21 1815
8620.09 1856
8620.97 1868
8621.84 1888
8622.72 1851
8623.59 1893
8624.47 1948
8625.35 1982
8626.22 1947
8627.10 1960
8627.98 1977
8628.85 2094
8629.73 2101
8630.61 2022
8631.48 2064
8632.36 2059
8633.24 2059
8634.11 2105
8634.99 2112
8635.87 2105
8636.74 2095
8637.62 2158
8638.50 2146
8639.37 2136
8640.25 2131
8641.13 2188
8642.01 2201
8642.88 2169
8643.76 2283
8644.64 2326
8645.52 2321
8646.39 2345
8647.27 2371
8648.15 2366
8649.03 2439
8649.90 2494
8650.78 2531
8651.66 2487
8652.54 2482
8653.41 2483
8654.29 2491
8655.17 2599
8656.05 2568
8656.93 2569
8657.80 2569
8658.68 2488
8659.56 2608
8660.44 2563
8661.32 2527
8662.19 2529
8663.07 2631
8663.95 2644
8664.83 2703
8665.71 2838
8666.59 2980
8667.46 3029
8668.34 3187
8669.22 3535
8670.10 3700
8670.98 3994
8671.86 4193
8672.74 4411
8673.62 4513
8674.49 4577
8675.37 4635
8676.25 4464
8677.13 4416
8678.01 4192
8678.89 4087
8679.77 3934
8680.65 3801
8681.53 3595
8682.41 3490
8683.29 3482
8684.16 3465
8685.04 3627
8685.92 3866
8686.80 4127
8687.68 4537
8688.56 4909
8689.44 5304
8690.32 5762
8691.20 6306
8692.08 6621
8692.96 6888
8693.84 6926
8694.72 6664
8695.60 6347
8696.48 5940
8697.36 5452
8698.24 4893
8699.12 4559
8700.00 4184
8700.88 3676
8701.76 3298
8702.64 3165
8703.52 3000
8704.40 2844
8705.28 2720
8706.16 2608
8707.04 2475
8707.92 2370
8708.80 2362
8709.69 2356
8710.57 2278
8711.45 2259
8712.33 2215
8713.21 2176
8714.09 2072
8714.97 2112
8715.85 2044
8716.73 2035
8717.61 2096
8718.49 2090
8719.38 2096
8720.26 2089
8721.14 2076
8722.02 2044
8722.90 2039
8723.78 2022
8724.66 2078
8725.54 2106
8726.43 2088
8727.31 2104
8728.19 2133
8729.07 2214
8729.95 2173
8730.83 2210
8731.72 2206
8732.60 2191
8733.48 2179
8734.36 2120
8735.24 2144
8736.13 2145
8737.01 2059
8737.89 2036
8738.77 1993
8739.65 2054
8740.54 1963
8741.42 1956
8742.30 2003
8743.18 2022
8744.07 1995
8744.95 1975
8745.83 1987
8746.71 2057
8747.60 2089
8748.48 2110
8749.36 2157
8750.24 2097
8751.13 2195
8752.01 2204
8752.89 2366
8753.77 2451
8754.66 2554
8755.54 2652
8756.42 2708
8757.31 2797
8758.19 2872
8759.07 2839
8759.96 2853
8760.84 2876
8761.72 2773
8762.61 2663
8763.49 2652
8764.37 2606
8765.26 2532
8766.14 2506
8767.02 2459
8767.91 2459
8768.79 2497
8769.67 2507
8770.56 2413
8771.44 2429
8772.32 2366
8773.21 2417
8774.09 2389
8774.98 2270
8775.86 2297
8776.74 2281
8777.63 2189
8778.51 2161
8779.40 2138
8780.28 2087
8781.17 2071
8782.05 2005
8782.93 2001
8783.82 1976
8784.70 2022
8785.59 2020
8786.47 1982
8787.36 1876
8788.24 1947
8789.13 1902
8790.01 1952
8790.89 1981
8791.78 1961
8792.66 1955
8793.55 1993
8794.43 2024
8795.32 1984
8796.20 1957
8797.09 1916
8797.97 1942
8798.86 1925
8799.74 1941
8800.63 1948
8801.52 1923
8802.40 1900
8803.29 1896
8804.17 1901
8805.06 1895
8805.94 1930
8806.83 1918
8807.71 1868
8808.60 1855
8809.48 1805
8810.37 1813
8811.26 1789
8812.14 1841
8813.03 1819
8813.91 1795
8814.80 1727
8815.69 1799
8816.57 1814
8817.46 1776
8818.34 1787
8819.23 1785
8820.12 1828
8821.00 1815
8821.89 1848
8822.77 1831
8823.66 1798
8824.55 1818
8825.43 1791
8826.32 1795
8827.21 1834
8828.09 1835
8828.98 1821
8829.87 1754
8830.75 1745
8831.64 1755
8832.53 1732
8833.41 1718
8834.30 1750
8835.19 1676
8836.08 1637
8836.96 1621
8837.85 1618
8838.74 1602
8839.62 1624
8840.51 1634
8841.40 1580
8842.29 1571
8843.17 1579
8844.06 1542
8844.95 1542
8845.84 1577
8846.72 1570
8847.61 1534
8848.50 1546
8849.39 1507
8850.27 1548
8851.16 1473
8852.05 1429
8852.94 1444
8853.82 1428
8854.71 1415
8855.60 1430
8856.49 1408
8857.38 1461
8858.26 1404
8859.15 1432
8860.04 1420
8860.93 1482
8861.82 1404
8862.71 1420
8863.59 1425
8864.48 1433
8865.37 1417
8866.26 1372
8867.15 1411
8868.04 1386
8868.93 1396
8869.81 1317
8870.70 1347
8871.59 1344
8872.48 1321
8873.37 1329
8874.26 1290
8875.15 1355
8876.04 1254
8876.93 1301
8877.81 1287
8878.70 1304
8879.59 1275
8880.48 1316
8881.37 1314
8882.26 1289
8883.15 1258
8884.04 1304
8884.93 1276
8885.82 1254
8886.71 1260
8887.60 1239
8888.49 1286
8889.38 1278
8890.27 1238
8891.16 1205
8892.05 1260
8892.94 1250
8893.83 1274
8894.72 1226
8895.61 1261
8896.50 1191
8897.39 1211
8898.28 1219
8899.17 1234
8900.06 1216
8900.95 1248
8901.84 1231
8902.73 1239
8903.62 1227
8904.51 1255
8905.40 1250
8906.29 1213
8907.18 1243
8908.07 1260
8908.96 1220
8909.85 1187
8910.74 1247
8911.63 1228
8912.52 1224
8913.41 1200
8914.31 1235
8915.20 1196
8916.09 1135
8916.98 1171
8917.87 1169
8918.76 1170
8919.65 1169
8920.54 1188
8921.43 1161
8922.33 1197
8923.22 1158
8924.11 1193
8925.00 1158
8925.89 1092
8926.78 1089
8927.67 1164
8928.57 1156
8929.46 1158
8930.35 1150
8931.24 1168
8932.13 1116
8933.03 1127
8933.92 1151
8934.81 1117
8935.70 1152
8936.59 1130
8937.49 1116
8938.38 1117
8939.27 1107
8940.16 1071
8941.05 1076
8941.95 1113
8942.84 1125
8943.73 1126
8944.62 1090
8945.52 1099
8946.41 1088
8947.30 1060
8948.19 1082
8949.09 1107
8949.98 1053
8950.87 1142
8951.76 1097
8952.66 1070
8953.55 1065
8954.44 1128
8955.34 1052
8956.23 1031
8957.12 1063
8958.02 1073
8958.91 1151
8959.80 1080
8960.69 1075
8961.59 1069
8962.48 1118
8963.37 1101
8964.27 1125
8965.16 1129
8966.05 1125
8966.95 1079
8967.84 1091
8968.74 1081
8969.63 1061
8970.52 1159
8971.42 1127
8972.31 1140
8973.20 1086
8974.10 1079
8974.99 1108
8975.89 1115
8976.78 1124
8977.67 1134
8978.57 1142
8979.46 1133
8980.36 1132
8981.25 1139
8982.15 1173
8983.04 1112
8983.93 1097
8984.83 1077
8985.72 1106
8986.62 1091
8987.51 1081
8988.41 1051
8989.30 1099
8990.20 1063
8991.09 1078
8991.99 1033
8992.88 1070
8993.78 1070
8994.67 1060
8995.57 1032
8996.46 1011
8997.36 1064
8998.25 999
8999.15 998
9000.04 1026
9000.94 1019
9001.83 1009
9002.73 1024
9003.62 1026
9004.52 1027
9005.41 1021
9006.31 1062
9007.20 1025
9008.10 992
9009.00 1000
9009.89 973
9010.79 1035
9011.68 1037
9012.58 1002
9013.47 972
9014.37 1001
9015.27 997
9016.16 999
9017.06 995
9017.95 1033
9018.85 1007
9019.75 1041
9020.64 1025
9021.54 1017
9022.43 994
9023.33 1004
9024.23 983
9025.12 996
9026.02 980
9026.92 988
9027.81 1018
9028.71 987
9029.61 1016
9030.50 975
9031.40 989
9032.30 969
9033.19 1025
9034.09 1013
9034.99 990
9035.88 1015
9036.78 1027
9037.68 1012
9038.58 1019
9039.47 1009
9040.37 1041
9041.27 1078
9042.16 1056
9043.06 1049
9043.96 1008
9044.86 1069
9045.75 1034
9046.65 1026
9047.55 1034
9048.45 1068
9049.34 1060
9050.24 1081
9051.14 1089
9052.04 1090
9052.94 1039
9053.83 1121
9054.73 1171
9055.63 1117
9056.53 1092
9057.43 1106
9058.32 1146
9059.22 1138
9060.12 1083
9061.02 1135
9061.92 1180
9062.81 1153
9063.71 1152
9064.61 1111
9065.51 1157
9066.41 1116
9067.31 1126
9068.21 1102
9069.10 1113
9070.00 1093
9070.90 1093
9071.80 1096
9072.70 1097
9073.60 1154
9074.50 1161
9075.40 1120
9076.29 1082
9077.19 1115
9078.09 1122
9078.99 1113
9079.89 1146
9080.79 1173
9081.69 1147
9082.59 1075
9083.49 1118
9084.39 1146
9085.29 1125
9086.19 1144
9087.09 1164
9087.98 1181
9088.88 1204
9089.78 1178
9090.68 1183
9091.58 1254
9092.48 1240
9093.38 1166
9094.28 1201
9095.18 1168
9096.08 1171
9096.98 1181
9097.88 1159
9098.78 1190
9099.68 1112
9100.58 1086
9101.48 1132
9102.38 1119
9103.28 1057
9104.18 1108
9105.08 1091
9105.99 1116
9106.89 1107
9107.79 1095
9108.69 1097
9109.59 1041
9110.49 1069
9111.39 1058
9112.29 1045
9113.19 1020
9114.09 1069
9114.99 1053
9115.89 1029
9116.79 998
9117.69 976
9118.60 1024
9119.50 1023
9120.40 1026
9121.30 1007
9122.20 1026
9123.10 1036
9124.00 1025
9124.90 1004
9125.81 958
9126.71 1043
9127.61 1038
9128.51 1001
9129.41 1032
9130.31 1033
9131.22 1045
9132.12 1034
9133.02 1048
9133.92 1019
9134.82 1004
9135.72 1022
9136.63 1011
9137.53 1010
9138.43 994
9139.33 1022
9140.23 1030
9141.14 1029
9142.04 1024
9142.94 1084
9143.84 1025
9144.75 1019
9145.65 1042
9146.55 1038
9147.45 1024
9148.36 995
9149.26 1020
9150.16 1002
9151.06 964
9151.97 1012
9152.87 982
9153.77 973
9154.67 1009
9155.58 1005
9156.48 1023
9157.38 963
9158.29 993
9159.19 987
9160.09 978
9161.00 1003
9161.90 1011
9162.80 972
9163.71 954
9164.61 954
9165.51 968
9166.42 998
9167.32 987
9168.22 1019
9169.13 1047
9170.03 1000
9170.93 964
9171.84 986
9172.74 972
9173.64 969
9174.55 949
9175.45 970
9176.36 983
9177.26 1018
9178.16 997
9179.07 991
9179.97 942
9180.88 939
9181.78 964
9182.69 964
9183.59 976
9184.49 1036
9185.40 999
9186.30 973
9187.21 975
9188.11 942
9189.02 993
9189.92 1011
9190.82 1008
9191.73 998
9192.63 1040
9193.54 1007
9194.44 1021
9195.35 1026
9196.25 1033
9197.16 1032
9198.06 1035
9198.97 1093
9199.87 1083
9200.78 1084
9201.68 1060
9202.59 1039
9203.49 1076
9204.40 1101
9205.30 1077
9206.21 1037
9207.12 977
9208.02 1004
9208.93 1000
9209.83 1024
9210.74 1011
9211.64 972
9212.55 1020
9213.45 1016
9214.36 1036
9215.27 1020
9216.17 1034
9217.08 1038
9217.98 1052
9218.89 1026
9219.80 1022
9220.70 997
9221.61 1010
9222.51 1040
9223.42 1016
9224.33 1015
9225.23 998
9226.14 1005
9227.05 963
9227.95 976
9228.86 961
9229.77 960
9230.67 1005
9231.58 953
9232.49 955
9233.39 970
9234.30 981
9235.21 978
9236.11 976
9237.02 976
9237.93 985
9238.83 1002
9239.74 1002
9240.65 961
9241.55 987
9242.46 981
9243.37 962
9244.28 923
9245.18 955
9246.09 965
9247.00 999
9247.91 971
9248.81 954
9249.72 930
9250.63 961
9251.54 989
9252.44 963
9253.35 975
9254.26 914
9255.17 954
9256.07 934
9256.98 950
9257.89 956
9258.80 988
9259.71 973
9260.61 967
9261.52 970
9262.43 940
9263.34 992
9264.25 995
9265.16 964
9266.06 981
9266.97 987
9267.88 958
9268.79 1014
9269.70 977
9270.61 968
9271.51 978
9272.42 1015
9273.33 975
9274.24 970
9275.15 986
9276.06 1011
9276.97 987
9277.88 989
9278.78 994
9279.69 957
9280.60 1007
9281.51 1005
9282.42 1013
9283.33 978
9284.24 1003
9285.15 947
9286.06 959
9286.97 937
9287.88 975
9288.79 976
9289.70 997
9290.60 1019
9291.51 1020
9292.42 1047
9293.33 999
9294.24 1014
9295.15 1022
9296.06 985
9296.97 997
9297.88 1028
9298.79 1036
9299.70 1040
9300.61 1045
9301.52 1102
9302.43 1052
9303.34 1078
9304.25 1088
9305.16 1038
9306.07 1071
9306.98 1134
9307.89 1146
9308.80 1098
9309.71 1167
9310.63 1166
9311.54 1166
9312.45 1148
9313.36 1167
9314.27 1103
9315.18 1118
9316.09 1081
9317.00 1122
9317.91 1033
9318.82 1064
9319.73 1084
9320.64 1045
9321.55 1039
9322.47 1046
9323.38 1090
9324.29 1035
9325.20 1099
9326.11 1112
9327.02 1110
9327.93 1122
9328.84 1090
9329.76 1032
9330.67 1094
9331.58 1100
9332.49 1050
9333.40 1031
9334.31 1081
9335.23 1062
9336.14 1079
9337.05 1061
9337.96 1092
9338.87 1120
9339.78 1069
9340.70 1117
9341.61 1078
9342.52 1024
9343.43 1070
9344.34 1080
9345.26 1046
9346.17 1060
9347.08 1069
9347.99 1036
9348.91 1049
9349.82 1040
9350.73 1018
9351.64 977
9352.56 994
9353.47 1023
9354.38 1003
9355.29 1022
9356.21 1008
9357.12 1001
9358.03 975
9358.94 1008
9359.86 951
9360.77 988
9361.68 1032
9362.60 1027
9363.51 964
9364.42 958
9365.34 997
9366.25 987
9367.16 971
9368.08 993
9368.99 996
9369.90 1038
9370.82 1001
9371.73 937
9372.64 981
9373.56 988
9374.47 995
9375.38 974
9376.30 985
9377.21 1020
9378.12 992
9379.04 1002
9379.95 993
9380.87 1031
9381.78 993
9382.69 1006
9383.61 1014
9384.52 1050
9385.44 1008
9386.35 1037
9387.27 1040
9388.18 1069
9389.09 1085
9390.01 1021
9390.92 1071
9391.84 1087
9392.75 1098
9393.67 1065
9394.58 1091
9395.50 1095
9396.41 1069
9397.32 1056
9398.24 1098
9399.15 1072
9400.07 1102
9400.98 1102
9401.90 1112
9402.81 1089
9403.73 1040
9404.64 1054
9405.56 1061
9406.47 1094
9407.39 1069
9408.30 1025
9409.22 1046
9410.14 1053
9411.05 1082
9411.97 1052
9412.88 1052
9413.80 1052
9414.71 1081
9415.63 1115
9416.54 1117
9417.46 1083
9418.38 1117
9419.29 1132
9420.21 1142
9421.12 1180
9422.04 1139
9422.95 1172
9423.87 1177
9424.79 1139
9425.70 1105
9426.62 1123
9427.54 1072
9428.45 1063
9429.37 1067
9430.28 1113
9431.20 1102
9432.12 1093
9433.03 1128
9433.95 1149
9434.87 1122
9435.78 1101
9436.70 1097
9437.62 1071
9438.53 1119
9439.45 1114
9440.37 1106
9441.28 1135
9442.20 1084
9443.12 1136
9444.03 1141
9444.95 1161
9445.87 1119
9446.79 1212
9447.70 1227
9448.62 1321
9449.54 1305
9450.45 1373
9451.37 1392
9452.29 1393
9453.21 1429
9454.12 1415
9455.04 1465
9455.96 1393
9456.88 1361
9457.79 1364
9458.71 1267
9459.63 1242
9460.55 1224
9461.47 1187
9462.38 1161
9463.30 1156
9464.22 1106
9465.14 1110
9466.06 1045
9466.97 1068
9467.89 1078
9468.81 1035
9469.73 1078
9470.65 1108
9471.56 1037
9472.48 1081
9473.40 1114
9474.32 1111
9475.24 1120
9476.16 1132
9477.08 1149
9477.99 1180
9478.91 1175
9479.83 1189
9480.75 1182
9481.67 1196
9482.59 1247
9483.51 1247
9484.43 1201
9485.34 1212
9486.26 1165
9487.18 1140
9488.10 1088
9489.02 1159
9489.94 1132
9490.86 1085
9491.78 1089
9492.70 1042
9493.62 1060
9494.54 1083
9495.46 1081
9496.38 1065
9497.30 1089
9498.22 1097
9499.13 1083
9500.05 1072
9500.97 1070
9501.89 1063
9502.81 1092
9503.73 1047
9504.65 986
9505.57 1018
9506.49 1132
9507.41 1047
9508.33 1038
9509.25 1033
9510.17 1039
9511.09 1072
9512.01 1055
9512.93 1040
9513.86 1040
9514.78 1045
9515.70 1040
9516.62 1026
9517.54 1072
9518.46 1059
9519.38 1045
9520.30 1072
9521.22 1094
9522.14 1057
9523.06 1038
9523.98 1096
9524.90 1072
9525.82 1131
9526.75 1108
9527.67 1085
9528.59 1109
9529.51 1135
9530.43 1133
9531.35 1191
9532.27 1151
9533.19 1193
9534.11 1207
9535.04 1159
9535.96 1160
9536.88 1196
9537.80 1180
9538.72 1170
9539.64 1121
9540.57 1105
9541.49 1085
9542.41 1063
9543.33 1095
9544.25 1055
9545.17 1051
9546.10 1058
9547.02 1041
9547.94 1046
9548.86 1011
9549.78 1024
9550.71 992
9551.63 1024
9552.55 1051
9553.47 1064
9554.40 1034
9555.32 1002
9556.24 1042
9557.16 1035
9558.09 1056
9559.01 1063
9559.93 1067
9560.85 1071
9561.78 1085
9562.70 1094
9563.62 1090
9564.54 1098
9565.47 1114
9566.39 1085
9567.31 1062
9568.24 1054
9569.16 1060
9570.08 1035
9571.00 1057
9571.93 1007
9572.85 1027
9573.77 1047
9574.70 1057
9575.62 1084
9576.54 1071
9577.47 1053
9578.39 1068
9579.31 1039
9580.24 1025
9581.16 1059
9582.09 1031
9583.01 1046
9583.93 1030
9584.86 1009
9585.78 1028
9586.70 1029
9587.63 1025
9588.55 1017
9589.48 990
9590.40 999
9591.32 1028
9592.25 1021
9593.17 1025
9594.10 1040
9595.02 1033
9595.95 1040
9596.87 1065
9597.79 1062
9598.72 1055
9599.64 1020
9600.57 1061
9601.49 1088
9602.42 1073
9603.34 1052
9604.27 1064
9605.19 1089
9606.12 1091
9607.04 1091
9607.97 1140
9608.89 1089
9609.82 1113
9610.74 1096
9611.67 1099
9612.59 1178
9613.52 1145
9614.44 1122
9615.37 1117
9616.29 1122
9617.22 1154
9618.14 1127
9619.07 1147
9619.99 1167
9620.92 1177
9621.85 1137
9622.77 1167
9623.70 1211
9624.62 1161
9625.55 1182
9626.47 1209
9627.40 1225
9628.33 1226
9629.25 1205
9630.18 1286
9631.10 1285
9632.03 1293
9632.96 1283
9633.88 1335
9634.81 1353
9635.73 1330
9636.66 1352
9637.59 1327
9638.51 1337
9639.44 1381
9640.37 1400
9641.29 1405
9642.22 1461
9643.15 1543
9644.07 1501
9645.00 1587
9645.93 1645
9646.85 1689
9647.78 1674
9648.71 1668
9649.63 1743
9650.56 1756
9651.49 1729
9652.41 1681
9653.34 1633
9654.27 1613
9655.20 1559
9656.12 1524
9657.05 1515
9657.98 1459
9658.90 1391
9659.83 1446
9660.76 1435
9661.69 1459
9662.61 1416
9663.54 1405
9664.47 1395
9665.40 1433
9666.32 1407
9667.25 1380
9668.18 1409
9669.11 1429
9670.04 1347
9670.96 1381
9671.89 1381
9672.82 1400
9673.75 1375
9674.68 1383
9675.60 1344
9676.53 1355
9677.46 1387
9678.39 1320
9679.32 1376
9680.25 1354
9681.17 1350
9682.10 1273
9683.03 1266
9683.96 1322
9684.89 1343
9685.82 1314
9686.75 1387
9687.67 1320
9688.60 1330
9689.53 1313
9690.46 1374
9691.39 1356
9692.32 1341
9693.25 1320
9694.18 1337
9695.11 1370
9696.03 1399
9696.96 1339
9697.89 1329
9698.82 1297
9699.75 1301
9700.68 1305
9701.61 1308
9702.54 1282
9703.47 1266
9704.40 1278
9705.33 1276
9706.26 1268
9707.19 1256
9708.12 1298
9709.05 1245
9709.98 1288
9710.91 1296
9711.84 1312
9712.77 1320
9713.70 1334
9714.63 1309
9715.56 1273
9716.49 1307
9717.42 1322
9718.35 1335
9719.28 1347
9720.21 1323
9721.14 1305
9722.07 1320
9723.00 1392
9723.93 1364
9724.86 1321
9725.79 1367
9726.72 1373
9727.65 1369
9728.58 1368
9729.51 1340
9730.44 1389
9731.37 1398
9732.31 1355
9733.24 1370
9734.17 1356
9735.10 1392
9736.03 1422
9736.96 1374
9737.89 1371
9738.82 1412
9739.75 1422
9740.69 1411
9741.62 1426
9742.55 1404
9743.48 1463
9744.41 1504
9745.34 1513
9746.27 1477
9747.21 1478
9748.14 1531
9749.07 1583
9750.00 1540
9750.93 1538
9751.86 1543
9752.80 1552
9753.73 1645
9754.66 1568
9755.59 1532
9756.52 1550
9757.46 1580
9758.39 1569
9759.32 1575
9760.25 1606
9761.18 1604
9762.12 1680
9763.05 1730
9763.98 1665
9764.91 1609
9765.85 1660
9766.78 1632
9767.71 1713
9768.64 1709
9769.58 1659
9770.51 1678
9771.44 1708
9772.37 1733
9773.31 1706
9774.24 1757
9775.17 1778
9776.11 1820
9777.04 1848
9777.97 1889
9778.91 1868
9779.84 1916
9780.77 2063
9781.71 2078
9782.64 2126
9783.57 2201
9784.51 2297
9785.44 2244
9786.37 2223
9787.31 2227
9788.24 2177
9789.17 2180
9790.11 2117
9791.04 2086
9791.97 2087
9792.91 2067
9793.84 2102
9794.77 2166
9795.71 2209
9796.64 2166
9797.58 2162
9798.51 2208
9799.44 2204
9800.38 2164
9801.31 2189
9802.25 2126
9803.18 2056
9804.12 1997
9805.05 1888
9805.98 1855
9806.92 1775
9807.85 1700
9808.79 1679
9809.72 1582
9810.66 1536
9811.59 1557
9812.53 1532
9813.46 1521
9814.40 1498
9815.33 1449
9816.27 1464
9817.20 1481
9818.14 1431
9819.07 1491
9820.01 1431
9820.94 1393
9821.88 1416
9822.81 1410
9823.75 1416
9824.68 1430
9825.62 1393
9826.55 1335
9827.49 1320
9828.42 1358
9829.36 1376
9830.29 1340
9831.23 1332
9832.17 1356
9833.10 1380
9834.04 1365
9834.97 1341
9835.91 1331
9836.84 1329
9837.78 1372
9838.72 1365
9839.65 1332
9840.59 1354
9841.52 1372
9842.46 1351
9843.40 1384
9844.33 1389
9845.27 1288
9846.20 1368
9847.14 1404
9848.08 1320
9849.01 1341
9849.95 1328
9850.89 1361
9851.82 1373
9852.76 1342
9853.70 1385
9854.63 1344
9855.57 1346
9856.51 1351
9857.44 1338
9858.38 1374
9859.32 1384
9860.25 1448
9861.19 1391
9862.13 1368
9863.07 1362
9864.00 1428
9864.94 1438
9865.88 1424
9866.81 1422
9867.75 1422
9868.69 1413
9869.63 1395
9870.56 1404
9871.50 1395
9872.44 1409
9873.38 1381
9874.31 1384
9875.25 1463
9876.19 1408
9877.13 1459
9878.07 1450
9879.00 1432
9879.94 1444
9880.88 1406
9881.82 1454
9882.75 1434
9883.69 1455
9884.63 1432
9885.57 1447
9886.51 1419
9887.45 1420
9888.38 1420
9889.32 1451
9890.26 1417
9891.20 1421
9892.14 1378
9893.08 1391
9894.01 1432
9894.95 1382
9895.89 1392
9896.83 1408
9897.77 1444
9898.71 1399
9899.65 1447
9900.59 1431
9901.52 1456
9902.46 1456
9903.40 1511
9904.34 1478
9905.28 1506
9906.22 1523
9907.16 1493
9908.10 1539
9909.04 1546
9909.98 1562
9910.92 1569
9911.86 1558
9912.80 1601
9913.73 1636
9914.67 1591
9915.61 1605
9916.55 1678
9917.49 1744
9918.43 1791
9919.37 1860
9920.31 1932
9921.25 2100
9922.19 2260
9923.13 2334
9924.07 2358
9925.01 2436
9925.95 2528
9926.89 2569
9927.83 2485
9928.77 2484
9929.71 2427
9930.65 2340
9931.59 2295
9932.53 2203
9933.47 2084
9934.41 1971
9935.36 1944
9936.30 1869
9937.24 1767
9938.18 1748
9939.12 1702
9940.06 1712
9941.00 1687
9941.94 1656
9942.88 1583
9943.82 1606
9944.76 1616
9945.70 1623
9946.64 1615
9947.59 1583
9948.53 1576
9949.47 1622
9950.41 1606
9951.35 1621
9952.29 1650
9953.23 1712
9954.17 1689
9955.12 1644
9956.06 1679
9957.00 1644
9957.94 1679
9958.88 1661
9959.82 1591
9960.77 1638
9961.71 1683
9962.65 1531
9963.59 1558
9964.53 1552
9965.48 1543
9966.42 1531
9967.36 1533
9968.30 1519
9969.24 1501
9970.19 1477
9971.13 1444
9972.07 1464
9973.01 1430
9973.95 1451
9974.90 1464
9975.84 1423
9976.78 1391
9977.72 1419
9978.67 1400
9979.61 1355
9980.55 1390
9981.50 1301
9982.44 1354
9983.38 1289
9984.32 1294
9985.27 1286
9986.21 1335
9987.15 1293
9988.10 1349
9989.04 1312
9989.98 1325
9990.92 1276
9991.87 1243
9992.81 1252
9993.75 1252
9994.70 1256
9995.64 1299
9996.58 1259
9997.53 1257
9998.47 1253
9999.41 1198
10000.36 1203
10001.30 1209
10002.25 1241
10003.19 1223
10004.13 1232
10005.08 1259
10006.02 1241
10006.96 1229
10007.91 1219
10008.85 1253
10009.80 1202
10010.74 1200
10011.68 1183
10012.63 1192
10013.57 1177
10014.52 1194
10015.46 1185
10016.41 1198
10017.35 1185
10018.29 1182
10019.24 1182
10020.18 1200
10021.13 1220
10022.07 1197
10023.02 1145
10023.96 1128
10024.91 1173
10025.85 1149
10026.80 1167
10027.74 1189
10028.69 1172
10029.63 1193
10030.58 1202
10031.52 1165
10032.47 1139
10033.41 1153
10034.36 1166
10035.30 1149
10036.25 1121
10037.19 1112
10038.14 1125
10039.08 1101
10040.03 1093
10040.97 1110
10041.92 1112
10042.87 1099
10043.81 1072
10044.76 1104
10045.70 1088
10046.65 1099
10047.59 1069
10048.54 1102
10049.49 1075
10050.43 1055
10051.38 1080
10052.32 1058
10053.27 1062
10054.22 1086
10055.16 1068
10056.11 1071
10057.05 1079
10058.00 1101
10058.95 1103
10059.89 1081
10060.84 1073
10061.79 1098
10062.73 1061
10063.68 1086
10064.63 1076
10065.57 1076
10066.52 1119
10067.47 1078
10068.41 1067
10069.36 1115
10070.31 1120
10071.25 1084
10072.20 1094
10073.15 1068
10074.10 1106
10075.04 1084
10075.99 1049
10076.94 1081
10077.88 1090
10078.83 1055
10079.78 1095
10080.73 1062
10081.67 1062
10082.62 1089
10083.57 1074
10084.52 1040
10085.46 1026
10086.41 1086
10087.36 1072
10088.31 1089
10089.25 1027
10090.20 1049
10091.15 1030
10092.10 1017
10093.05 1037
10093.99 1046
10094.94 1033
10095.89 1052
10096.84 1042
10097.79 1038
10098.73 1018
10099.68 1029
10100.63 1041
10101.58 1071
10102.53 1020
10103.48 1037
10104.42 1083
10105.37 1007
10106.32 1010
10107.27 1017
10108.22 1017
10109.17 1014
10110.12 1058
10111.06 997
10112.01 1004
10112.96 985
10113.91 1017
10114.86 1031
10115.81 1001
10116.76 955
10117.71 973
10118.66 970
10119.61 993
10120.56 999
10121.50 991
10122.45 964
10123.40 982
10124.35 998
10125.30 993
10126.25 1012
10127.20 996
10128.15 1018
10129.10 1020
10130.05 975
10131.00 977
10131.95 981
10132.90 1045
10133.85 1001
10134.80 1006
10135.75 1019
10136.70 996
10137.65 1032
10138.60 1008
10139.55 1046
10140.50 1026
10141.45 1034
10142.40 1007
10143.35 1031
10144.30 986
10145.25 1055
10146.20 1049
10147.15 1104
10148.10 1081
10149.05 1033
10150.00 1003
10150.95 1012
10151.90 1100
10152.86 1102
10153.81 1070
10154.76 1028
10155.71 1071
10156.66 1096
10157.61 1086
10158.56 1058
10159.51 1098
10160.46 1118
10161.41 1098
10162.37 1080
10163.32 1075
10164.27 1117
10165.22 1113
10166.17 1167
10167.12 1144
10168.07 1148
10169.03 1124
10169.98 1154
10170.93 1194
10171.88 1198
10172.83 1180
10173.78 1182
10174.74 1222
10175.69 1230
10176.64 1238
10177.59 1230
10178.54 1288
10179.49 1287
10180.45 1316
10181.40 1311
10182.35 1347
10183.30 1362
10184.26 1337
10185.21 1361
10186.16 1341
10187.11 1372
10188.06 1368
10189.02 1384
10189.97 1428
10190.92 1442
10191.87 1393
10192.83 1409
10193.78 1440
10194.73 1477
10195.69 1440
10196.64 1460
10197.59 1457
10198.54 1521
10199.50 1581
10200.45 1573
10201.40 1608
10202.36 1659
10203.31 1750
10204.26 1785
10205.22 1753
10206.17 1726
10207.12 1773
10208.08 1817
10209.03 1770
10209.98 1832
10210.94 1773
10211.89 1658
10212.84 1666
10213.80 1625
10214.75 1594
10215.70 1561
10216.66 1546
10217.61 1460
10218.56 1486
10219.52 1509
10220.47 1422
10221.43 1445
10222.38 1393
10223.33 1409
10224.29 1415
10225.24 1376
10226.20 1400
10227.15 1369
10228.11 1329
10229.06 1335
10230.01 1343
10230.97 1369
10231.92 1377
10232.88 1369
10233.83 1382
10234.79 1346
10235.74 1331
10236.70 1299
10237.65 1282
10238.60 1340
10239.56 1296
10240.51 1251
10241.47 1298
10242.42 1310
10243.38 1286
10244.33 1295
10245.29 1195
10246.24 1195
10247.20 1207
10248.15 1227
10249.11 1219
10250.07 1213
10251.02 1167
10251.98 1182
10252.93 1202
10253.89 1241
10254.84 1189
10255.80 1162
10256.75 1156
10257.71 1156
10258.67 1148
10259.62 1125
10260.58 1142
10261.53 1213
10262.49 1177
10263.44 1190
10264.40 1201
10265.36 1196
10266.31 1232
10267.27 1183
10268.22 1143
10269.18 1147
10270.14 1173
10271.09 1182
10272.05 1147
10273.01 1119
10273.96 1135
10274.92 1094
10275.87 1086
10276.83 1097
10277.79 1079
10278.74 1065
10279.70 1095
10280.66 1096
10281.61 1067
10282.57 1110
10283.53 1106
10284.49 1132
10285.44 1094
10286.40 1112
10287.36 1088
10288.31 1086
10289.27 1071
10290.23 1094
10291.18 1156
10292.14 1145
10293.10 1134
10294.06 1127
10295.01 1142
10295.97 1128
10296.93 1154
10297.89 1085
10298.84 1092
10299.80 1113
10300.76 1088
10301.72 1041
10302.67 1035
10303.63 1021
10304.59 1042
10305.55 1012
10306.51 1006
10307.46 988
10308.42 980
10309.38 1003
10310.34 1022
10311.30 1008
10312.25 980
10313.21 997
10314.17 964
10315.13 965
10316.09 923
10317.05 958
10318.00 919
10318.96 969
10319.92 946
10320.88 942
10321.84 937
10322.80 972
10323.76 929
10324.71 963
10325.67 997
10326.63 990
10327.59 1011
10328.55 937
10329.51 949
10330.47 946
10331.43 984
10332.39 974
10333.35 965
10334.30 938
10335.26 948
10336.22 974
10337.18 950
10338.14 991
10339.10 1010
10340.06 1012
10341.02 980
10341.98 966
10342.94 949
10343.90 952
10344.86 962
10345.82 993
10346.78 958
10347.74 1021
10348.70 1012
10349.66 970
10350.62 964
10351.58 1011
10352.54 981
10353.50 960
10354.46 997
10355.42 990
10356.38 994
10357.34 966
10358.30 975
10359.26 990
10360.22 996
10361.18 948
10362.14 958
10363.10 951
10364.06 934
10365.02 957
10365.98 943
10366.94 939
10367.90 957
10368.87 946
10369.83 952
10370.79 948
10371.75 975
10372.71 944
10373.67 944
10374.63 968
10375.59 965
10376.55 951
10377.51 912
10378.48 935
10379.44 910
10380.40 926
10381.36 924
10382.32 945
10383.28 936
10384.24 956
10385.21 921
10386.17 926
10387.13 918
10388.09 963
10389.05 991
10390.01 945
10390.98 950
10391.94 951
10392.90 952
10393.86 951
10394.82 963
10395.79 981
10396.75 1021
10397.71 990
10398.67 1026
10399.63 1007
10400.60 1016
10401.56 981
10402.52 1003
10403.48 1003
10404.45 1028
10405.41 1033
10406.37 1017
10407.33 1060
10408.30 1091
10409.26 1044
10410.22 1099
10411.18 1148
10412.15 1177
10413.11 1210
10414.07 1290
10415.04 1289
10416.00 1290
10416.96 1388
10417.93 1420
10418.89 1404
10419.85 1370
10420.81 1420
10421.78 1402
10422.74 1352
10423.70 1360
10424.67 1325
10425.63 1292
10426.59 1279
10427.56 1261
10428.52 1144
10429.49 1143
10430.45 1119
10431.41 1086
10432.38 1069
10433.34 1018
10434.30 985
10435.27 1014
10436.23 1014
10437.20 974
10438.16 956
10439.12 922
10440.09 925
10441.05 936
10442.02 913
10442.98 938
10443.94 917
10444.91 933
10445.87 931
10446.84 876
10447.80 911
10448.77 969
10449.73 898
10450.70 883
10451.66 875
10452.63 922
10453.59 892
10454.55 880
10455.52 876
10456.48 859
10457.45 909
10458.41 917
10459.38 923
10460.34 890
10461.31 927
10462.27 891
10463.24 885
10464.20 887
10465.17 843
10466.14 870
10467.10 914
10468.07 851
10469.03 880
10470.00 869
10470.96 847
10471.93 843
10472.89 840
10473.86 892
10474.82 874
10475.79 882
10476.76 865
10477.72 891
10478.69 883
10479.65 853
10480.62 834
10481.59 847
10482.55 839
10483.52 874
10484.48 865
10485.45 864
10486.42 855
10487.38 891
10488.35 873
10489.32 863
10490.28 861
10491.25 834
10492.21 868
10493.18 883
10494.15 911
10495.11 899
10496.08 900
10497.05 895
10498.01 886
10498.98 877
10499.95 865
10500.92 918
10501.88 874
10502.85 895
10503.82 874
10504.78 862
10505.75 911
10506.72 878
10507.68 865
10508.65 897
10509.62 875
10510.59 886
10511.55 839
10512.52 873
10513.49 912
10514.46 912
10515.42 869
10516.39 877
10517.36 885
10518.33 861
10519.29 887
10520.26 899
10521.23 892
10522.20 876
10523.17 898
10524.13 925
10525.10 886
10526.07 875
10527.04 878
10528.01 890
10528.97 911
10529.94 850
10530.91 873
10531.88 853
10532.85 899
10533.82 914
10534.78 890
10535.75 879
10536.72 889
10537.69 910
10538.66 905
10539.63 882
10540.60 866
10541.56 915
10542.53 897
10543.50 865
10544.47 855
10545.44 910
10546.41 891
10547.38 883
10548.35 896
10549.32 883
10550.29 875
10551.25 937
10552.22 960
10553.19 907
10554.16 933
10555.13 963
10556.10 939
10557.07 949
10558.04 976
10559.01 997
10559.98 1004
10560.95 985
10561.92 995
10562.89 1068
10563.86 1029
10564.83 1013
10565.80 972
10566.77 992
10567.74 1013
10568.71 936
10569.68 918
10570.65 947
10571.62 905
10572.59 952
10573.56 944
10574.53 916
10575.50 860
10576.47 873
10577.44 893
10578.41 900
10579.38 885
10580.35 913
10581.32 882
10582.29 843
10583.26 874
10584.23 898
10585.21 897
10586.18 899
10587.15 868
10588.12 872
10589.09 936
10590.06 882
10591.03 869
10592.00 848
10592.97 900
10593.94 881
10594.92 848
10595.89 873
10596.86 878
10597.83 874
10598.80 836
10599.77 894
10600.74 887
10601.71 900
10602.69 866
10603.66 888
10604.63 887
10605.60 837
10606.57 873
10607.54 869
10608.52 853
10609.49 857
10610.46 899
10611.43 915
10612.40 920
10613.38 851
10614.35 880
10615.32 887
10616.29 911
10617.27 878
10618.24 915
10619.21 919
10620.18 912
10621.15 900
10622.13 941
10623.10 935
10624.07 916
10625.04 934
10626.02 905
10626.99 951
10627.96 919
10628.94 941
10629.91 946
10630.88 1005
10631.85 984
10632.83 966
10633.80 984
10634.77 1036
10635.75 1058
10636.72 1078
10637.69 1105
10638.67 1069
10639.64 1021
10640.61 1008
10641.59 1061
10642.56 1062
10643.53 1015
10644.51 1055
10645.48 995
10646.45 964
10647.43 971
10648.40 980
10649.37 937
10650.35 936
10651.32 911
10652.30 868
10653.27 893
10654.24 912
10655.22 899
10656.19 895
10657.16 882
10658.14 905
10659.11 916
10660.09 849
10661.06 858
10662.04 823
10663.01 859
10663.98 833
10664.96 825
10665.93 884
10666.91 847
10667.88 835
10668.86 841
10669.83 845
10670.81 910
10671.78 870
10672.76 862
10673.73 852
10674.71 857
10675.68 881
10676.66 950
10677.63 917
10678.61 884
10679.58 902
10680.56 856
10681.53 870
10682.51 872
10683.48 874
10684.46 880
10685.43 873
10686.41 884
10687.38 844
10688.36 836
10689.33 851
10690.31 825
10691.28 858
10692.26 853
10693.24 839
10694.21 854
10695.19 839
10696.16 846
10697.14 865
10698.12 803
10699.09 807
10700.07 857
10701.04 828
10702.02 846
10703.00 823
10703.97 799
10704.95 808
10705.92 827
10706.90 840
10707.88 844
10708.85 844
10709.83 834
10710.81 841
10711.78 806
10712.76 837
10713.74 842
10714.71 821
10715.69 836
10716.67 828
10717.64 867
10718.62 837
10719.60 853
10720.57 872
10721.55 823
10722.53 822
10723.50 841
10724.48 865
10725.46 869
10726.44 818
10727.41 817
10728.39 858
10729.37 865
10730.35 834
10731.32 822
10732.30 849
10733.28 870
10734.26 867
10735.23 875
10736.21 896
10737.19 894
10738.17 925
10739.14 882
10740.12 868
10741.10 919
10742.08 895
10743.06 894
10744.03 861
10745.01 843
10745.99 879
10746.97 859
10747.95 835
10748.92 853
10749.90 848
10750.88 832
10751.86 901
10752.84 841
10753.82 864
10754.79 840
10755.77 858
10756.75 860
10757.73 864
10758.71 841
10759.69 837
10760.67 881
10761.65 913
10762.62 875
10763.60 858
10764.58 905
10765.56 908
10766.54 873
10767.52 864
10768.50 927
10769.48 916
10770.46 925
10771.44 890
10772.42 894
10773.39 884
10774.37 912
10775.35 966
10776.33 916
10777.31 888
10778.29 899
10779.27 933
10780.25 934
10781.23 903
10782.21 899
10783.19 915
10784.17 921
10785.15 882
10786.13 858
10787.11 911
10788.09 898
10789.07 889
10790.05 890
10791.03 942
10792.01 883
10792.99 857
10793.97 885
10794.95 880
10795.93 871
10796.91 880
10797.89 897
10798.87 858
10799.85 862
10800.83 901
10801.82 877
10802.80 901
10803.78 895
10804.76 899
10805.74 920
10806.72 917
10807.70 886
10808.68 891
10809.66 882
10810.64 901
10811.62 883
10812.61 854
10813.59 869
10814.57 907
10815.55 930
10816.53 931
10817.51 922
10818.49 889
10819.47 938
10820.46 908
10821.44 898
10822.42 922
10823.40 910
10824.38 892
10825.36 893
10826.35 890
10827.33 880
10828.31 924
10829.29 921
10830.27 918
10831.25 907
10832.24 898
10833.22 943
10834.20 938
10835.18 926
10836.17 961
10837.15 930
10838.13 951
10839.11 936
10840.09 945
10841.08 926
10842.06 934
10843.04 949
10844.02 963
10845.01 954
10845.99 923
10846.97 948
10847.96 962
10848.94 992
10849.92 949
10850.90 950
10851.89 943
10852.87 960
10853.85 988
10854.84 967
10855.82 981
10856.80 1017
10857.78 983
10858.77 992
10859.75 984
10860.73 1006
10861.72 992
10862.70 1025
10863.68 980
10864.67 995
10865.65 987
10866.64 1024
10867.62 1091
10868.60 1015
10869.59 1021
10870.57 1001
10871.55 1015
10872.54 1037
10873.52 1046
10874.51 1032
10875.49 1069
10876.47 1099
10877.46 1095
10878.44 1067
10879.43 1114
10880.41 1079
10881.39 1109
10882.38 1132
10883.36 1160
10884.35 1126
10885.33 1129
10886.32 1169
10887.30 1165
10888.29 1192
10889.27 1187
10890.25 1256
10891.24 1210
10892.22 1238
10893.21 1235
10894.19 1233
10895.18 1248
10896.16 1238
10897.15 1273
10898.13 1340
10899.12 1345
10900.10 1315
10901.09 1329
10902.07 1344
10903.06 1308
10904.04 1315
10905.03 1336
10906.01 1300
10907.00 1367
10907.99 1311
10908.97 1329
10909.96 1279
10910.94 1290
10911.93 1289
10912.91 1356
10913.90 1336
10914.88 1392
10915.87 1363
10916.86 1395
10917.84 1376
10918.83 1345
10919.81 1404
10920.80 1355
10921.79 1408
10922.77 1396
10923.76 1403
10924.74 1402
10925.73 1354
10926.72 1403
10927.70 1454
10928.69 1480
10929.68 1436
10930.66 1407
10931.65 1426
10932.64 1453
10933.62 1487
10934.61 1508
10935.60 1523
10936.58 1533
10937.57 1532
10938.56 1585
10939.54 1603
10940.53 1613
10941.52 1625
10942.50 1665
10943.49 1699
10944.48 1727
10945.47 1715
10946.45 1662
10947.44 1737
10948.43 1808
10949.41 1854
10950.40 1816
10951.39 1906
10952.38 1925
10953.36 1992
10954.35 2019
10955.34 2059
10956.33 2105
10957.31 2123
10958.30 2159
10959.29 2109
10960.28 2135
10961.27 2100
10962.25 2126
10963.24 2075
10964.23 2095
10965.22 1978
10966.21 1980
10967.19 1954
10968.18 1947
10969.17 1840
10970.16 1833
10971.15 1837
10972.13 1837
10973.12 1839
10974.11 1864
10975.10 1837
10976.09 1853
10977.08 1831
10978.07 1840
10979.05 1870
10980.04 1841
10981.03 1857
10982.02 1904
10983.01 1898
10984.00 1920
10984.99 1934
10985.98 1985
10986.96 1999
10987.95 2043
10988.94 2142
10989.93 2169
10990.92 2211
10991.91 2264
10992.90 2383
10993.89 2385
10994.88 2459
10995.87 2581
10996.86 2643
10997.85 2709
10998.84 2607
10999.83 2669
11000.82 2735
11001.81 2591
11002.79 2636
11003.78 2604
11004.77 2533
11005.76 2421
11006.75 2282
11007.74 2240
11008.73 2195
11009.72 2036
11010.71 1963
11011.70 1917
11012.69 1902
11013.68 1833
11014.67 1775
11015.67 1775
11016.66 1786
11017.65 1724
11018.64 1699
11019.63 1630
11020.62 1591
11021.61 1634
11022.60 1612
11023.59 1557
11024.58 1501
11025.57 1555
11026.56 1538
11027.55 1525
11028.54 1515
11029.53 1521
11030.52 1483
11031.52 1470
11032.51 1472
11033.50 1473
11034.49 1425
11035.48 1477
11036.47 1451
11037.46 1486
11038.45 1433
11039.45 1325
11040.44 1341
11041.43 1409
11042.42 1398
11043.41 1384
11044.40 1380
11045.39 1327
11046.39 1358
11047.38 1338
11048.37 1331
11049.36 1350
11050.35 1375
11051.35 1337
11052.34 1314
11053.33 1357
11054.32 1298
11055.31 1316
11056.31 1309
11057.30 1341
11058.29 1355
11059.28 1314
11060.27 1304
11061.27 1333
11062.26 1311
11063.25 1300
11064.24 1319
11065.24 1334
11066.23 1328
11067.22 1350
11068.21 1333
11069.21 1320
11070.20 1366
11071.19 1347
11072.19 1353
11073.18 1333
11074.17 1345
11075.16 1292
11076.16 1337
11077.15 1336
11078.14 1329
11079.14 1347
11080.13 1296
11081.12 1298
11082.12 1298
11083.11 1308
11084.10 1284
11085.10 1336
11086.09 1317
11087.08 1376
11088.08 1339
11089.07 1353
11090.06 1323
11091.06 1341
11092.05 1336
11093.04 1337
11094.04 1335
11095.03 1316
11096.03 1319
11097.02 1355
11098.01 1359
11099.01 1363
11100.00 1351
11101.00 1357
11101.99 1362
11102.98 1365
11103.98 1339
11104.97 1329
11105.97 1377
11106.96 1366
11107.96 1359
11108.95 1340
11109.95 1383
11110.94 1413
11111.93 1396
11112.93 1368
11113.92 1373
11114.92 1401
11115.91 1402
11116.91 1423
11117.90 1448
11118.90 1482
11119.89 1499
11120.89 1490
11121.88 1472
11122.88 1523
11123.87 1546
11124.87 1574
11125.86 1571
11126.86 1555
11127.85 1557
11128.85 1574
11129.84 1570
11130.84 1508
11131.84 1554
11132.83 1479
11133.83 1501
11134.82 1474
11135.82 1486
11136.81 1412
11137.81 1363
11138.81 1394
11139.80 1379
11140.80 1380
11141.79 1404
11142.79 1360
11143.79 1361
11144.78 1357
11145.78 1358
11146.77 1331
11147.77 1342
11148.77 1392
11149.76 1417
11150.76 1366
11151.75 1285
11152.75 1319
11153.75 1285
11154.74 1311
11155.74 1301
11156.74 1283
11157.73 1313
11158.73 1277
11159.73 1305
11160.72 1275
11161.72 1290
11162.72 1241
11163.71 1252
11164.71 1237
11165.71 1258
11166.71 1277
11167.70 1259
11168.70 1257
11169.70 1260
11170.69 1259
11171.69 1284
11172.69 1286
11173.69 1294
11174.68 1233
11175.68 1271
11176.68 1277
11177.68 1311
11178.67 1263
11179.67 1301
11180.67 1252
11181.67 1302
11182.66 1274
11183.66 1295
11184.66 1293
11185.66 1359
11186.66 1314
11187.65 1297
11188.65 1349
11189.65 1392
11190.65 1344
11191.65 1322
11192.64 1364
11193.64 1355
11194.64 1348
11195.64 1358
11196.64 1349
11197.64 1393
11198.63 1352
11199.63 1386
11200.63 1388
11201.63 1354
11202.63 1371
11203.63 1374
11204.63 1402
11205.63 1317
11206.62 1374
11207.62 1335
11208.62 1304
11209.62 1355
11210.62 1321
11211.62 1347
11212.62 1348
11213.62 1310
11214.62 1289
11215.62 1341
11216.61 1308
11217.61 1280
11218.61 1257
11219.61 1259
11220.61 1295
11221.61 1293
11222.61 1272
11223.61 1185
11224.61 1226
11225.61 1280
11226.61 1237
11227.61 1203
11228.61 1223
11229.61 1193
11230.61 1221
11231.61 1211
11232.61 1232
11233.61 1193
11234.61 1184
11235.61 1186
11236.61 1168
11237.61 1185
11238.61 1248
11239.61 1243
11240.61 1210
11241.61 1169
11242.61 1183
11243.61 1172
11244.61 1241
11245.61 1231
11246.61 1188
11247.61 1174
11248.62 1196
11249.62 1220
11250.62 1184
11251.62 1184
11252.62 1198
11253.62 1267
11254.62 1218
11255.62 1218
11256.62 1176
11257.62 1203
11258.62 1223
11259.63 1192
11260.63 1221
11261.63 1263
11262.63 1256
11263.63 1253
11264.63 1308
11265.63 1273
11266.64 1287
11267.64 1291
11268.64 1296
11269.64 1323
11270.64 1286
11271.64 1317
11272.65 1323
11273.65 1344
11274.65 1333
11275.65 1344
11276.65 1356
11277.65 1353
11278.66 1372
11279.66 1358
11280.66 1436
11281.66 1405
11282.67 1427
11283.67 1369
11284.67 1397
11285.67 1300
11286.67 1301
11287.68 1281
11288.68 1306
11289.68 1276
11290.68 1306
11291.69 1279
11292.69 1293
11293.69 1289
11294.70 1277
11295.70 1260
11296.70 1280
11297.70 1260
11298.71 1286
11299.71 1266
11300.71 1248
11301.72 1279
11302.72 1254
11303.72 1317
11304.72 1321
11305.73 1297
11306.73 1309
11307.73 1273
11308.74 1297
11309.74 1349
11310.74 1382
11311.75 1338
11312.75 1328
11313.76 1335
11314.76 1359
11315.76 1340
11316.77 1352
11317.77 1363
11318.77 1335
11319.78 1337
11320.78 1339
11321.79 1303
11322.79 1310
11323.79 1285
11324.80 1319
11325.80 1285
11326.81 1287
11327.81 1252
11328.81 1208
11329.82 1239
11330.82 1235
11331.83 1217
11332.83 1264
11333.84 1260
11334.84 1295
11335.85 1329
11336.85 1273
11337.85 1287
11338.86 1246
11339.86 1351
11340.87 1295
11341.87 1290
11342.88 1312
11343.88 1319
11344.89 1311
11345.89 1314
11346.90 1298
11347.90 1313
11348.91 1306
11349.91 1315
11350.92 1282
11351.92 1226
11352.93 1228
11353.94 1242
11354.94 1243
11355.95 1210
11356.95 1195
11357.96 1265
11358.96 1281
11359.97 1214
11360.97 1232
11361.98 1230
11362.99 1250
11363.99 1212
11365.00 1216
11366.00 1225
11367.01 1177
11368.02 1158
11369.02 1195
11370.03 1164
11371.03 1199
11372.04 1195
11373.05 1211
11374.05 1186
11375.06 1211
11376.06 1185
11377.07 1204
11378.08 1230
11379.08 1182
11380.09 1188
11381.10 1187
11382.10 1213
11383.11 1201
11384.12 1200
11385.12 1205
11386.13 1207
11387.14 1233
11388.14 1200
11389.15 1209
11390.16 1193
11391.17 1219
11392.17 1197
11393.18 1206
11394.19 1178
11395.19 1189
11396.20 1225
11397.21 1229
11398.22 1225
11399.22 1206
11400.23 1216
11401.24 1222
11402.25 1198
11403.25 1260
11404.26 1241
11405.27 1206
11406.28 1236
11407.28 1224
11408.29 1201
11409.30 1267
11410.31 1229
11411.31 1247
11412.32 1257
11413.33 1224
11414.34 1320
11415.35 1309
11416.35 1273
11417.36 1272
11418.37 1283
11419.38 1309
11420.39 1258
11421.40 1295
11422.40 1251
11423.41 1333
11424.42 1331
11425.43 1282
11426.44 1309
11427.45 1318
11428.46 1357
11429.46 1331
11430.47 1363
11431.48 1385
11432.49 1341
11433.50 1352
11434.51 1389
11435.52 1389
11436.53 1347
11437.54 1410
11438.54 1425
11439.55 1439
11440.56 1444
11441.57 1426
11442.58 1394
11443.59 1407
11444.60 1436
11445.61 1423
11446.62 1476
11447.63 1438
11448.64 1430
11449.65 1452
11450.66 1462
11451.67 1475
11452.68 1472
11453.69 1474
11454.70 1500
11455.71 1507
11456.72 1474
11457.73 1450
11458.74 1521
11459.75 1518
11460.76 1511
11461.77 1520
11462.78 1557
11463.79 1536
11464.80 1529
11465.81 1534
11466.82 1538
11467.83 1504
11468.84 1546
11469.85 1519
11470.86 1570
11471.87 1660
11472.88 1614
11473.89 1650
11474.90 1595
11475.91 1593
11476.92 1593
11477.93 1612
11478.95 1661
11479.96 1633
11480.97 1658
11481.98 1636
11482.99 1663
11484.00 1648
11485.01 1663
11486.02 1649
11487.03 1677
11488.05 1651
11489.06 1685
11490.07 1693
11491.08 1677
11492.09 1650
11493.10 1673
11494.11 1729
11495.13 1754
11496.14 1710
11497.15 1732
11498.16 1714
11499.17 1748
11500.18 1746
11501.20 1743
11502.21 1728
11503.22 1741
11504.23 1756
11505.24 1746
11506.26 1772
11507.27 1837
11508.28 1841
11509.29 1826
11510.30 1833
11511.32 1817
11512.33 1844
11513.34 1859
11514.35 1913
11515.37 1847
11516.38 1906
11517.39 1905
11518.40 1904
11519.42 1932
11520.43 1954
11521.44 1985
11522.45 2068
11523.47 2052
11524.48 2080
11525.49 2031
11526.51 2080
11527.52 2125
11528.53 2120
11529.55 2171
11530.56 2153
11531.57 2173
11532.59 2225
11533.60 2226
11534.61 2242
11535.63 2318
11536.64 2323
11537.65 2359
11538.67 2391
11539.68 2420
11540.69 2421
11541.71 2493
11542.72 2538
11543.73 2566
11544.75 2633
11545.76 2665
11546.78 2654
11547.79 2662
11548.80 2725
11549.82 2772
11550.83 2795
11551.85 2888
11552.86 2945
11553.87 2963
11554.89 3090
11555.90 3087
11556.92 3078
11557.93 3175
11558.95 3196
11559.96 3269
11560.97 3320
11561.99 3364
11563.00 3375
11564.02 3458
11565.03 3596
11566.05 3745
11567.06 3700
11568.08 3886
11569.09 3875
11570.11 4052
11571.12 4156
11572.14 4258
11573.15 4516
11574.17 4498
11575.18 4584
11576.20 4795
11577.21 5004
11578.23 5097
11579.24 5336
11580.26 5457
11581.27 5726
11582.29 5916
11583.30 6261
11584.32 6541
11585.33 6901
11586.35 7225
11587.37 7665
11588.38 8040
11589.40 8436
11590.41 8872
11591.43 9225
11592.44 9705
11593.46 10196
11594.48 10446
11595.49 10846
11596.51 11082
11597.52 11374
11598.54 11640
11599.56 11687
11600.57 11659
11601.59 11513
11602.61 11251
11603.62 10770
11604.64 10237
11605.66 9722
11606.67 9064
11607.69 8407
11608.70 7856
11609.72 7285
11610.74 6742
11611.75 6332
11612.77 5978
11613.79 5701
11614.81 5291
11615.82 5086
11616.84 4870
11617.86 4744
11618.87 4507
11619.89 4394
11620.91 4238
11621.92 4175
11622.94 4013
11623.96 3914
11624.98 3842
11625.99 3814
11627.01 3752
11628.03 3584
11629.05 3558
11630.06 3498
11631.08 3443
11632.10 3434
11633.12 3357
11634.13 3214
11635.15 3244
11636.17 3208
11637.19 3109
11638.20 3041
11639.22 3008
11640.24 2970
11641.26 2918
11642.28 2853
11643.29 2822
11644.31 2792
11645.33 2687
11646.35 2654
11647.37 2591
11648.39 2530
11649.40 2484
11650.42 2481
11651.44 2506
11652.46 2529
11653.48 2469
11654.50 2492
11655.51 2540
11656.53 2489
11657.55 2517
11658.57 2461
11659.59 2514
11660.61 2495
11661.63 2523
11662.65 2507
11663.67 2567
11664.68 2579
11665.70 2540
11666.72 2605
11667.74 2615
11668.76 2610
11669.78 2699
11670.80 2691
11671.82 2726
11672.84 2754
11673.86 2755
11674.88 2814
11675.90 2812
11676.92 2768
11677.94 2791
11678.96 2844
11679.98 2865
11680.99 2804
11682.01 2849
11683.03 2827
11684.05 2815
11685.07 2780
11686.09 2656
11687.11 2716
11688.13 2791
11689.15 2734
11690.17 2665
11691.19 2680
11692.21 2704
11693.24 2689
11694.26 2654
11695.28 2582
11696.30 2606
11697.32 2612
11698.34 2608
11699.36 2609
11700.38 2510
11701.40 2523
11702.42 2528
11703.44 2541
11704.46 2518
11705.48 2437
11706.50 2415
11707.52 2423
11708.54 2406
11709.57 2428
11710.59 2361
11711.61 2357
11712.63 2364
11713.65 2337
11714.67 2293
11715.69 2324
11716.71 2310
11717.73 2298
11718.76 2249
11719.78 2250
11720.80 2190
11721.82 2174
11722.84 2191
11723.86 2162
11724.89 2098
11725.91 2087
11726.93 2119
11727.95 2098
11728.97 2152
11729.99 2095
11731.02 2064
11732.04 2053
11733.06 2049
11734.08 2000
11735.10 1976
11736.13 1976
11737.15 2015
11738.17 1986
11739.19 2010
11740.22 2005
11741.24 1999
11742.26 2015
11743.28 1985
11744.30 1956
11745.33 1957
11746.35 1999
11747.37 1986
11748.40 1935
11749.42 1887
11750.44 1926
11751.46 1901
11752.49 1905
11753.51 1889
11754.53 1860
11755.56 1850
11756.58 1829
11757.60 1815
11758.62 1788
11759.65 1762
11760.67 1784
11761.69 1814
11762.72 1762
11763.74 1725
11764.76 1744
11765.79 1699
11766.81 1723
11767.83 1720
11768.86 1653
11769.88 1715
11770.91 1705
11771.93 1732
11772.95 1654
11773.98 1655
11775.00 1707
11776.02 1679
11777.05 1635
11778.07 1620
11779.10 1618
11780.12 1572
11781.14 1537
11782.17 1579
11783.19 1617
11784.22 1608
11785.24 1552
11786.26 1531
11787.29 1566
11788.31 1593
11789.34 1561
11790.36 1557
11791.39 1531
11792.41 1568
11793.44 1488
11794.46 1509
11795.49 1510
11796.51 1507
11797.54 1500
11798.56 1463
11799.59 1499
11800.61 1530
11801.63 1499
11802.66 1548
11803.69 1474
11804.71 1485
11805.74 1485
11806.76 1516
11807.79 1494
11808.81 1504
11809.84 1433
11810.86 1414
11811.89 1424
11812.91 1435
11813.94 1448
11814.96 1424
11815.99 1405
11817.01 1446
11818.04 1444
11819.07 1451
11820.09 1401
11821.12 1394
11822.14 1455
11823.17 1478
11824.20 1468
11825.22 1448
11826.25 1425
11827.27 1458
11828.30 1372
11829.33 1414
11830.35 1435
11831.38 1412
11832.40 1413
11833.43 1420
11834.46 1415
11835.48 1360
11836.51 1400
11837.54 1372
11838.56 1374
11839.59 1393
11840.62 1373
11841.64 1352
11842.67 1348
11843.70 1355
11844.72 1366
11845.75 1357
11846.78 1373
11847.80 1370
11848.83 1419
11849.86 1392
11850.89 1352
11851.91 1363
11852.94 1375
11853.97 1373
11854.99 1440
11856.02 1418
11857.05 1409
11858.08 1393
11859.10 1416
11860.13 1395
11861.16 1407
11862.19 1436
11863.21 1417
11864.24 1406
11865.27 1414
11866.30 1384
11867.33 1414
11868.35 1373
11869.38 1409
11870.41 1436
11871.44 1439
11872.47 1416
11873.49 1480
11874.52 1467
11875.55 1477
11876.58 1478
11877.61 1506
11878.63 1524
11879.66 1526
11880.69 1470
11881.72 1484
11882.75 1515
11883.78 1501
11884.81 1504
11885.83 1588
11886.86 1646
11887.89 1556
11888.92 1564
11889.95 1660
11890.98 1699
11892.01 1674
11893.04 1705
11894.06 1759
11895.09 1737
11896.12 1772
11897.15 1812
11898.18 1809
11899.21 1829
11900.24 1819
11901.27 1804
11902.30 1828
11903.33 1867
11904.36 1851
11905.39 1839
11906.42 1840
11907.45 1813
11908.48 1849
11909.50 1806
11910.53 1855
11911.56 1797
11912.59 1804
11913.62 1810
11914.65 1837
11915.68 1788
11916.71 1823
11917.74 1860
11918.77 1810
11919.80 1842
11920.83 1937
11921.86 1952
11922.89 1944
11923.92 1929
11924.95 1913
11925.99 1935
11927.02 2004
11928.05 1938
11929.08 1970
11930.11 2008
11931.14 2050
11932.17 2016
11933.20 2073
11934.23 2007
11935.26 2020
11936.29 1978
11937.32 1913
11938.35 1857
11939.38 1808
11940.41 1780
11941.45 1823
11942.48 1717
11943.51 1641
11944.54 1580
11945.57 1596
11946.60 1594
11947.63 1554
11948.66 1513
11949.70 1470
11950.73 1465
11951.76 1459
11952.79 1499
11953.82 1453
11954.85 1479
11955.88 1422
11956.92 1419
11957.95 1369
11958.98 1372
11960.01 1409
11961.04 1379
11962.08 1376
11963.11 1418
11964.14 1420
11965.17 1404
11966.20 1399
11967.24 1367
11968.27 1390
11969.30 1388
11970.33 1351
11971.36 1377
11972.40 1426
11973.43 1395
11974.46 1432
11975.49 1385
11976.53 1406
11977.56 1388
11978.59 1402
11979.62 1422
11980.66 1385
11981.69 1383
11982.72 1428
11983.76 1350
11984.79 1357
11985.82 1352
11986.85 1371
11987.89 1391
11988.92 1412
11989.95 1415
11990.99 1405
11992.02 1409
11993.05 1376
11994.09 1399
11995.12 1418
11996.15 1452
11997.19 1484
11998.22 1472
11999.25 1467
12000.29 1458
12001.32 1437
12002.35 1498
12003.39 1514
12004.42 1500
12005.46 1541
12006.49 1540
12007.52 1548
12008.56 1577
12009.59 1582
12010.63 1622
12011.66 1659
12012.69 1589
12013.73 1616
12014.76 1638
12015.80 1641
12016.83 1670
12017.86 1708
12018.90 1648
12019.93 1608
12020.97 1708
12022.00 1663
12023.04 1636
12024.07 1599
12025.11 1603
12026.14 1592
12027.18 1525
12028.21 1552
12029.25 1571
12030.28 1578
12031.32 1545
12032.35 1529
12033.39 1522
12034.42 1484
12035.46 1449
12036.49 1455
12037.53 1489
12038.56 1449
12039.60 1427
12040.63 1457
12041.67 1405
12042.70 1362
12043.74 1362
12044.77 1440
12045.81 1400
12046.84 1368
12047.88 1350
12048.92 1319
12049.95 1324
12050.99 1329
12052.02 1332
12053.06 1311
12054.09 1293
12055.13 1316
12056.17 1277
12057.20 1304
12058.24 1333
12059.27 1235
12060.31 1267
12061.35 1292
12062.38 1253
12063.42 1274
12064.46 1248
12065.49 1232
12066.53 1256
12067.56 1285
12068.60 1266
12069.64 1246
12070.67 1233
12071.71 1234
12072.75 1260
12073.78 1203
12074.82 1237
12075.86 1246
12076.89 1228
12077.93 1235
12078.97 1189
12080.01 1246
12081.04 1195
12082.08 1192
12083.12 1216
12084.15 1194
12085.19 1190
12086.23 1221
12087.27 1201
12088.30 1219
12089.34 1207
12090.38 1177
12091.41 1217
12092.45 1208
12093.49 1193
12094.53 1240
12095.57 1218
12096.60 1220
12097.64 1201
12098.68 1234
12099.72 1240
12100.75 1179
12101.79 1207
12102.83 1239
12103.87 1196
12104.91 1174
12105.94 1147
12106.98 1159
12108.02 1166
12109.06 1168
12110.10 1162
12111.14 1134
12112.17 1130
12113.21 1115
12114.25 1126
12115.29 1126
12116.33 1140
12117.37 1130
12118.40 1133
12119.44 1092
12120.48 1104
12121.52 1111
12122.56 1069
12123.60 1068
12124.64 1129
12125.68 1114
12126.72 1088
12127.75 1083
12128.79 1027
12129.83 1068
12130.87 1074
12131.91 1066
12132.95 1045
12133.99 1023
12135.03 1049
12136.07 1021
12137.11 1047
12138.15 1037
12139.19 1034
12140.23 1035
12141.27 1050
12142.31 1038
12143.35 1051
12144.38 1036
12145.42 1029
12146.46 1039
12147.50 1019
12148.54 1036
12149.58 1012
12150.62 1014
12151.66 1023
12152.70 1042
12153.74 1009
12154.78 993
12155.82 1065
12156.87 1063
12157.91 1040
12158.95 1009
12159.99 1017
12161.03 1033
12162.07 1020
12163.11 1001
12164.15 1014
12165.19 1012
12166.23 1020
12167.27 1012
12168.31 1001
12169.35 1016
12170.39 992
12171.43 1000
12172.47 1010
12173.52 1018
12174.56 970
12175.60 1006
12176.64 1031
12177.68 1017
12178.72 1027
12179.76 1030
12180.80 974
12181.85 1006
12182.89 1018
12183.93 1019
12184.97 1002
12186.01 1000
12187.05 1013
12188.09 995
12189.14 995
12190.18 981
12191.22 990
12192.26 1003
12193.30 1006
12194.34 1037
12195.39 1017
12196.43 1018
12197.47 1010
12198.51 1034
12199.55 1005
12200.60 1004
12201.64 1030
12202.68 1004
12203.72 987
12204.77 976
12205.81 1018
12206.85 1018
12207.89 987
12208.94 1013
12209.98 1019
12211.02 988
12212.06 995
12213.11 1031
12214.15 1026
12215.19 1061
12216.23 993
12217.28 994
12218.32 1007
12219.36 1017
12220.41 1002
12221.45 1027
12222.49 1016
12223.54 991
12224.58 986
12225.62 1000
12226.66 1008
12227.71 998
12228.75 1016
12229.79 1012
12230.84 1016
12231.88 1059
12232.93 1041
12233.97 1040
12235.01 1019
12236.06 1034
12237.10 1019
12238.14 1018
12239.19 995
12240.23 1073
12241.28 1049
12242.32 1040
12243.36 1018
12244.41 1062
12245.45 1062
12246.50 1067
12247.54 1047
12248.58 996
12249.63 1016
12250.67 1016
12251.72 1012
12252.76 1004
12253.80 971
12254.85 968
12255.89 970
12256.94 946
12257.98 963
12259.03 967
12260.07 950
12261.12 947
12262.16 916
12263.21 914
12264.25 922
12265.30 943
12266.34 939
12267.39 935
12268.43 898
12269.48 889
12270.52 901
12271.57 879
12272.61 897
12273.66 895
12274.70 870
12275.75 883
12276.79 888
12277.84 893
12278.88 853
12279.93 888
12280.98 877
12282.02 877
12283.07 913
12284.11 885
12285.16 881
12286.20 880
12287.25 890
12288.30 934
12289.34 876
12290.39 872
12291.43 865
12292.48 877
12293.53 851
12294.57 857
12295.62 876
12296.66 849
12297.71 864
12298.76 832
12299.80 880
12300.85 874
12301.90 861
12302.94 859
12303.99 887
12305.04 865
12306.08 872
12307.13 881
12308.18 860
12309.22 867
12310.27 843
12311.32 874
12312.36 873
12313.41 853
12314.46 854
12315.50 832
12316.55 876
12317.60 853
12318.65 858
12319.69 879
12320.74 882
12321.79 860
12322.83 894
12323.88 873
12324.93 816
12325.98 823
12327.02 836
12328.07 849
12329.12 857
12330.17 832
12331.21 849
12332.26 820
12333.31 811
12334.36 826
12335.41 849
12336.45 826
12337.50 831
12338.55 834
12339.60 805
12340.65 843
12341.69 841
12342.74 849
12343.79 803
12344.84 839
12345.89 877
12346.94 860
12347.98 826
12349.03 845
12350.08 857
12351.13 845
12352.18 840
12353.23 838
12354.28 843
12355.32 820
12356.37 851
12357.42 832
12358.47 829
12359.52 836
12360.57 843
12361.62 873
12362.67 832
12363.72 860
12364.76 858
12365.81 892
12366.86 832
12367.91 853
12368.96 850
12370.01 907
12371.06 852
12372.11 846
12373.16 875
12374.21 872
12375.26 858
12376.31 865
12377.36 859
12378.41 863
12379.46 880
12380.51 878
12381.56 878
12382.61 882
12383.66 896
12384.71 898
12385.76 901
12386.81 881
12387.86 878
12388.91 893
12389.96 893
12391.01 862
12392.06 892
12393.11 893
12394.16 879
12395.21 900
12396.26 911
12397.31 914
12398.36 926
12399.41 949
12400.46 943
12401.51 932
12402.56 913
12403.61 911
12404.66 907
12405.71 888
12406.77 921
12407.82 923
12408.87 918
12409.92 937
12410.97 901
12412.02 904
12413.07 930
12414.12 950
12415.17 951
12416.23 938
12417.28 920
12418.33 947
12419.38 921
12420.43 949
12421.48 976
12422.53 967
12423.59 942
12424.64 924
12425.69 946
12426.74 930
12427.79 986
12428.84 984
12429.90 1003
12430.95 997
12432.00 982
12433.05 1001
12434.10 1001
12435.16 990
12436.21 1024
12437.26 994
12438.31 966
12439.37 982
12440.42 1014
12441.47 981
12442.52 976
12443.58 980
12444.63 990
12445.68 978
12446.73 974
12447.79 1012
12448.84 950
12449.89 983
12450.94 969
12452.00 970
12453.05 996
12454.10 980
12455.16 948
12456.21 954
12457.26 972
12458.31 989
12459.37 974
12460.42 991
12461.47 961
12462.53 983
12463.58 1006
12464.63 1028
12465.69 1005
12466.74 1014
12467.79 1014
12468.85 1041
12469.90 1044
12470.95 1045
12472.01 1059
12473.06 1084
12474.12 1115
12475.17 1088
12476.22 1121
12477.28 1120
12478.33 1209
12479.39 1233
12480.44 1219
12481.49 1272
12482.55 1269
12483.60 1333
12484.66 1386
12485.71 1362
12486.76 1423
12487.82 1423
12488.87 1425
12489.93 1457
12490.98 1474
12492.04 1548
12493.09 1536
12494.15 1519
12495.20 1559
12496.25 1502
12497.31 1526
12498.36 1550
12499.42 1538
12500.47 1418
12501.53 1402
12502.58 1381
12503.64 1351
12504.69 1272
12505.75 1208
12506.80 1191
12507.86 1146
12508.91 1144
12509.97 1105
12511.03 1107
12512.08 1075
12513.14 1078
12514.19 1112
12515.25 1039
12516.30 993
12517.36 1014
12518.41 1021
12519.47 1008
12520.52 1013
12521.58 989
12522.64 1005
12523.69 1008
12524.75 1011
12525.80 1000
12526.86 975
12527.92 964
12528.97 963
12530.03 995
12531.08 970
12532.14 971
12533.20 954
12534.25 966
12535.31 955
12536.37 946
12537.42 941
12538.48 955
12539.54 968
12540.59 955
12541.65 968
12542.70 966
12543.76 960
12544.82 940
12545.88 922
12546.93 946
12547.99 946
12549.05 961
12550.10 951
12551.16 977
12552.22 957
12553.27 988
12554.33 1009
12555.39 1001
12556.45 1016
12557.50 1012
12558.56 1024
12559.62 1041
12560.67 1018
12561.73 1047
12562.79 1054
12563.85 1101
12564.90 1137
12565.96 1144
12567.02 1121
12568.08 1142
12569.14 1166
12570.19 1188
12571.25 1218
12572.31 1159
12573.37 1165
12574.42 1167
12575.48 1166
12576.54 1170
12577.60 1196
12578.66 1242
12579.72 1229
12580.77 1232
12581.83 1190
12582.89 1161
12583.95 1122
12585.01 1068
12586.07 1093
12587.12 1058
12588.18 1063
12589.24 1057
12590.30 1055
12591.36 1025
12592.42 1049
12593.48 1060
12594.53 1058
12595.59 1040
12596.65 1039
12597.71 1027
12598.77 1022
12599.83 1049
12600.89 1028
12601.95 1023
12603.01 1023
12604.07 1022
12605.13 1029
12606.18 1019
12607.24 1058
12608.30 1040
12609.36 1052
12610.42 1026
12611.48 1025
12612.54 1019
12613.60 1045
12614.66 1007
12615.72 984
12616.78 1014
12617.84 1017
12618.90 1018
12619.96 1035
12621.02 1018
12622.08 1047
12623.14 986
12624.20 995
12625.26 988
12626.32 978
12627.38 1004
12628.44 942
12629.50 970
12630.56 924
12631.62 920
12632.68 946
12633.74 941
12634.80 931
12635.86 933
12636.92 936
12637.98 926
12639.04 887
12640.11 900
12641.17 925
12642.23 925
12643.29 918
12644.35 910
12645.41 910
12646.47 901
12647.53 948
12648.59 914
12649.65 910
12650.72 953
12651.78 942
12652.84 935
12653.90 933
12654.96 977
12656.02 965
12657.08 961
12658.14 933
12659.21 969
12660.27 927
12661.33 935
12662.39 964
12663.45 972
12664.51 918
12665.58 924
12666.64 935
12667.70 918
12668.76 903
12669.82 945
12670.89 952
12671.95 989
12673.01 979
12674.07 951
12675.13 956
12676.20 995
12677.26 975
12678.32 971
12679.38 956
12680.45 959
12681.51 992
12682.57 997
12683.63 1010
12684.70 987
12685.76 983
12686.82 1022
12687.88 987
12688.95 1030
12690.01 1009
12691.07 984
12692.14 980
12693.20 1002
12694.26 975
12695.32 1044
12696.39 1013
12697.45 1053
12698.51 974
12699.58 1020
12700.64 1016
12701.70 1002
12702.77 975
12703.83 1031
12704.89 997
12705.96 998
12707.02 1016
12708.08 1010
12709.15 1037
12710.21 975
12711.28 977
12712.34 990
12713.40 1028
12714.47 1026
12715.53 1029
12716.59 1013
12717.66 986
12718.72 1052
12719.79 1003
12720.85 1020
12721.92 1060
12722.98 1090
12724.04 1060
12725.11 1051
12726.17 1047
12727.24 1070
12728.30 1099
12729.37 1027
12730.43 1051
12731.49 1082
12732.56 1064
12733.62 1105
12734.69 1067
12735.75 1036
12736.82 1024
12737.88 1023
12738.95 1066
12740.01 1026
12741.08 1059
12742.14 1028
12743.21 1006
12744.27 978
12745.34 981
12746.40 936
12747.47 952
12748.53 943
12749.60 948
12750.66 968
12751.73 936
12752.79 938
12753.86 924
12754.93 880
12755.99 878
12757.06 918
12758.12 892
12759.19 880
12760.25 896
12761.32 857
12762.39 859
12763.45 901
12764.52 924
12765.58 904
12766.65 880
12767.72 864
12768.78 825
12769.85 868
12770.91 842
12771.98 839
12773.05 873
12774.11 865
12775.18 856
12776.25 857
12777.31 875
12778.38 831
12779.45 883
12780.51 875
12781.58 835
12782.65 837
12783.71 816
12784.78 876
12785.85 897
12786.91 888
12787.98 845
12789.05 885
12790.11 889
12791.18 855
12792.25 829
12793.31 831
12794.38 839
12795.45 884
12796.52 865
12797.58 849
12798.65 851
12799.72 855
12800.79 849
12801.85 865
12802.92 883
12803.99 917
12805.06 894
12806.12 892
12807.19 901
12808.26 896
12809.33 928
12810.39 914
12811.46 963
12812.53 937
12813.60 942
12814.67 966
12815.73 951
12816.80 992
12817.87 943
12818.94 978
12820.01 1022
12821.08 984
12822.14 953
12823.21 958
12824.28 927
12825.35 931
12826.42 904
12827.49 932
12828.55 899
12829.62 913
12830.69 907
12831.76 876
12832.83 876
12833.90 860
12834.97 845
12836.04 848
12837.11 835
12838.17 893
12839.24 820
12840.31 836
12841.38 844
12842.45 825
12843.52 840
12844.59 827
12845.66 851
12846.73 827
12847.80 834
12848.87 793
12849.94 797
12851.01 813
12852.08 831
12853.14 782
12854.21 758
12855.28 770
12856.35 794
12857.42 780
12858.49 770
12859.56 793
12860.63 768
12861.70 760
12862.77 786
12863.84 754
12864.91 723
12865.98 766
12867.05 761
12868.12 762
12869.19 749
12870.26 735
12871.34 753
12872.41 761
12873.48 729
12874.55 734
12875.62 729
12876.69 715
12877.76 755
12878.83 762
12879.90 759
12880.97 747
12882.04 709
12883.11 765
12884.18 757
12885.25 725
12886.33 717
12887.40 759
12888.47 719
12889.54 752
12890.61 743
12891.68 727
12892.75 693
12893.82 696
12894.89 703
12895.97 690
12897.04 673
12898.11 727
12899.18 732
12900.25 736
12901.32 706
12902.40 706
12903.47 699
12904.54 736
12905.61 723
12906.68 718
12907.75 715
12908.83 723
12909.90 702
12910.97 697
12912.04 670
12913.11 680
12914.19 727
12915.26 695
12916.33 663
12917.40 704
12918.48 714
12919.55 700
12920.62 691
12921.69 713
12922.77 697
12923.84 684
12924.91 688
12925.98 674
12927.06 675
12928.13 687
12929.20 659
12930.27 703
12931.35 699
12932.42 707
12933.49 693
12934.57 672
12935.64 663
12936.71 662
12937.79 666
12938.86 666
12939.93 678
12941.01 654
12942.08 667
12943.15 669
12944.23 679
12945.30 654
12946.37 667
12947.45 700
12948.52 700
12949.59 638
12950.67 674
12951.74 664
12952.81 647
12953.89 636
12954.96 647
12956.04 673
12957.11 696
12958.18 703
12959.26 634
12960.33 663
12961.41 654
12962.48 648
12963.55 678
12964.63 647
12965.70 662
12966.78 654
12967.85 677
12968.93 650
12970.00 656
12971.07 656
12972.15 648
12973.22 680
12974.30 676
12975.37 668
12976.45 659
12977.52 656
12978.60 653
12979.67 649
12980.75 658
12981.82 629
12982.90 676
12983.97 691
12985.05 660
12986.12 650
12987.20 643
12988.27 661
12989.35 661
12990.42 648
12991.50 627
12992.57 683
12993.65 670
12994.73 675
12995.80 681
12996.88 657
12997.95 659
12999.03 651
13000.10 675
13001.18 667
13002.25 644
13003.33 653
13004.41 645
13005.48 645
13006.56 657
13007.63 643
13008.71 634
13009.79 619
13010.86 605
13011.94 667
13013.02 677
13014.09 666
13015.17 650
13016.24 662
13017.32 656
13018.40 647
13019.47 666
13020.55 679
13021.63 647
13022.70 680
13023.78 676
13024.86 663
13025.93 661
13027.01 689
13028.09 664
13029.16 663
13030.24 648
13031.32 675
13032.40 691
13033.47 662
13034.55 665
13035.63 665
13036.70 672
13037.78 661
13038.86 653
13039.94 637
13041.01 666
13042.09 681
13043.17 666
13044.25 682
13045.32 690
13046.40 692
13047.48 710
13048.56 680
13049.63 673
13050.71 663
13051.79 713
13052.87 696
13053.95 658
13055.02 694
13056.10 651
13057.18 661
13058.26 685
13059.34 699
13060.41 648
13061.49 681
13062.57 675
13063.65 706
13064.73 663
13065.81 641
13066.88 684
13067.96 654
13069.04 656
13070.12 648
13071.20 677
13072.28 660
13073.36 658
13074.43 609
13075.51 648
13076.59 645
13077.67 665
13078.75 673
13079.83 681
13080.91 650
13081.99 667
13083.07 640
13084.15 661
13085.23 636
13086.30 633
13087.38 637
13088.46 633
13089.54 644
13090.62 670
13091.70 664
13092.78 655
13093.86 660
13094.94 639
13096.02 640
13097.10 641
13098.18 621
13099.26 634
13100.34 624
13101.42 655
13102.50 650
13103.58 669
13104.66 686
13105.74 632
13106.82 632
13107.90 648
13108.98 649
13110.06 646
13111.14 633
13112.22 644
13113.30 627
13114.38 613
13115.46 637
13116.54 627
13117.62 606
13118.70 635
13119.78 632
13120.86 656
13121.95 639
13123.03 598
13124.11 645
13125.19 609
13126.27 650
13127.35 627
13128.43 616
13129.51 647
13130.59 648
13131.67 642
13132.76 605
13133.84 664
13134.92 616
13136.00 643
13137.08 632
13138.16 658
13139.24 626
13140.32 651
13141.41 656
13142.49 630
13143.57 628
13144.65 616
13145.73 666
13146.81 612
13147.90 647
13148.98 638
13150.06 675
13151.14 637
13152.22 656
13153.31 646
13154.39 619
13155.47 651
13156.55 660
13157.63 652
13158.72 630
13159.80 657
13160.88 669
13161.96 643
13163.05 593
13164.13 623
13165.21 651
13166.29 603
13167.38 631
13168.46 645
13169.54 623
13170.62 645
13171.71 626
13172.79 660
13173.87 617
13174.96 609
13176.04 634
13177.12 647
13178.20 652
13179.29 646
13180.37 650
13181.45 627
13182.54 655
13183.62 634
13184.70 659
13185.79 631
13186.87 646
13187.95 612
13189.04 633
13190.12 634
13191.20 635
13192.29 649
13193.37 663
13194.46 655
13195.54 640
13196.62 640
13197.71 649
13198.79 663
13199.88 650
13200.96 635
13202.04 667
13203.13 666
13204.21 644
13205.30 658
13206.38 632
13207.46 674
13208.55 675
13209.63 668
13210.72 666
13211.80 671
13212.89 695
13213.97 659
13215.05 684
13216.14 684
13217.22 665
13218.31 696
13219.39 698
13220.48 698
13221.56 673
13222.65 672
13223.73 683
13224.82 711
13225.90 682
13226.99 693
13228.07 683
13229.16 688
13230.24 657
13231.33 664
13232.41 692
13233.50 694
13234.58 704
13235.67 660
13236.76 688
13237.84 716
13238.93 696
13240.01 686
13241.10 712
13242.18 700
13243.27 706
13244.35 744
13245.44 692
13246.53 700
13247.61 716
13248.70 733
13249.78 740
13250.87 697
13251.96 732
13253.04 717
13254.13 749
13255.21 755
13256.30 742
13257.39 735
13258.47 751
13259.56 736
13260.65 717
13261.73 711
13262.82 775
13263.91 759
13264.99 748
13266.08 748
13267.17 738
13268.25 763
13269.34 758
13270.43 767
13271.51 790
13272.60 788
13273.69 804
13274.77 785
13275.86 797
13276.95 813
13278.04 785
13279.12 806
13280.21 806
13281.30 783
13282.38 830
13283.47 841
13284.56 863
13285.65 817
13286.73 825
13287.82 855
13288.91 867
13290.00 827
13291.08 829
13292.17 884
13293.26 888
13294.35 878
13295.44 880
13296.52 855
13297.61 879
13298.70 865
13299.79 873
13300.88 886
13301.96 877
13303.05 893
13304.14 914
13305.23 888
13306.32 929
13307.41 884
13308.49 907
13309.58 915
13310.67 953
13311.76 945
13312.85 930
13313.94 918
13315.02 905
13316.11 910
13317.20 918
13318.29 881
13319.38 923
13320.47 911
13321.56 921
13322.65 924
13323.74 905
13324.82 879
13325.91 928
13327.00 913
13328.09 959
13329.18 948
13330.27 919
13331.36 957
13332.45 932
13333.54 916
13334.63 906
13335.72 960
13336.81 940
13337.90 913
13338.99 941
13340.08 933
13341.17 947
13342.26 942
13343.35 938
13344.44 957
13345.53 986
13346.61 1022
13347.70 986
13348.79 951
13349.89 968
13350.98 961
13352.07 988
13353.16 991
13354.25 1040
13355.34 1003
13356.43 1004
13357.52 971
13358.61 1000
13359.70 982
13360.79 1036
13361.88 1014
13362.97 1018
13364.06 1008
13365.15 1054
13366.24 1031
13367.33 1036
13368.42 1010
13369.51 998
13370.60 1035
13371.70 1016
13372.79 1010
13373.88 997
13374.97 961
13376.06 950
13377.15 962
13378.24 968
13379.33 954
13380.43 962
13381.52 950
13382.61 919
13383.70 885
13384.79 912
13385.88 942
13386.97 905
13388.07 925
13389.16 909
13390.25 911
13391.34 914
13392.43 928
13393.52 921
13394.62 915
13395.71 888
13396.80 873
13397.89 894
13398.98 894
13400.08 866
13401.17 901
13402.26 884
13403.35 883
13404.45 861
13405.54 859
13406.63 890
13407.72 893
13408.82 876
13409.91 887
13411.00 913
13412.09 885
13413.19 893
13414.28 918
13415.37 898
13416.46 913
13417.56 903
13418.65 917
13419.74 922
13420.84 886
13421.93 889
13423.02 887
13424.11 930
13425.21 874
13426.30 930
13427.39 939
13428.49 889
13429.58 903
13430.67 922
13431.77 961
13432.86 968
13433.95 919
13435.05 952
13436.14 989
13437.24 966
13438.33 985
13439.42 959
13440.52 996
13441.61 992
13442.70 969
13443.80 977
13444.89 994
13445.99 998
13447.08 1005
13448.17 1022
13449.27 1028
13450.36 1027
13451.46 1010
13452.55 1051
13453.64 1031
13454.74 1024
13455.83 1018
13456.93 1060
13458.02 1058
13459.12 1109
13460.21 1100
13461.31 1103
13462.40 1053
13463.50 1085
13464.59 1082
13465.69 1040
13466.78 1066
13467.87 1055
13468.97 1066
13470.06 1096
13471.16 1101
13472.25 1080
13473.35 1111
13474.44 1125
13475.54 1160
13476.64 1127
13477.73 1118
13478.83 1157
13479.92 1160
13481.02 1141
13482.11 1129
13483.21 1168
13484.30 1186
13485.40 1185
13486.49 1213
13487.59 1205
13488.69 1178
13489.78 1242
13490.88 1227
13491.97 1250
13493.07 1254
13494.17 1247
13495.26 1282
13496.36 1271
13497.45 1291
13498.55 1289
13499.65 1271
13500.74 1250
13501.84 1305
13502.93 1296
13504.03 1278
13505.13 1230
13506.22 1232
13507.32 1208
13508.42 1207
13509.51 1196
13510.61 1197
13511.71 1134
13512.80 1143
13513.90 1132
13515.00 1077
13516.09 1098
13517.19 1062
13518.29 1064
13519.38 1082
13520.48 1032
13521.58 1026
13522.68 1004
13523.77 1012
13524.87 990
13525.97 933
13527.06 982
13528.16 948
13529.26 969
13530.36 955
13531.45 950
13532.55 956
13533.65 931
13534.75 929
13535.84 955
13536.94 931
13538.04 938
13539.14 924
13540.23 892
13541.33 914
13542.43 945
13543.53 895
13544.63 886
13545.72 919
13546.82 923
13547.92 900
13549.02 894
13550.12 889
13551.22 876
13552.31 855
13553.41 878
13554.51 892
13555.61 901
13556.71 876
13557.81 887
13558.90 887
13560.00 854
13561.10 888
13562.20 874
13563.30 893
13564.40 872
13565.50 905
13566.60 901
13567.69 884
13568.79 916
13569.89 873
13570.99 878
13572.09 890
13573.19 859
13574.29 895
13575.39 888
13576.49 895
13577.59 893
13578.69 886
13579.79 876
13580.89 900
13581.98 878
13583.08 946
13584.18 927
13585.28 903
13586.38 924
13587.48 918
13588.58 943
13589.68 897
13590.78 926
13591.88 947
13592.98 936
13594.08 908
13595.18 914
13596.28 937
13597.38 926
13598.48 923
13599.58 915
13600.68 958
13601.78 973
13602.88 941
13603.98 927
13605.08 952
13606.18 948
13607.29 988
13608.39 962
13609.49 976
13610.59 927
13611.69 944
13612.79 958
13613.89 980
13614.99 981
13616.09 984
13617.19 995
13618.29 960
13619.39 991
13620.50 998
13621.60 993
13622.70 975
13623.80 960
13624.90 957
13626.00 961
13627.10 979
13628.20 991
13629.31 985
13630.41 960
13631.51 943
13632.61 979
13633.71 981
13634.81 1006
13635.91 963
13637.02 993
13638.12 970
13639.22 926
13640.32 980
13641.42 973
13642.53 987
13643.63 958
13644.73 940
13645.83 966
13646.93 945
13648.04 972
13649.14 938
13650.24 957
13651.34 934
13652.45 970
13653.55 957
13654.65 930
13655.75 882
13656.85 950
13657.96 915
13659.06 885
13660.16 908
13661.27 903
13662.37 936
13663.47 900
13664.57 898
13665.68 920
13666.78 907
13667.88 867
13668.99 865
13670.09 863
13671.19 911
13672.29 897
13673.40 916
13674.50 892
13675.60 949
13676.71 903
13677.81 959
13678.91 971
13680.02 935
13681.12 923
13682.23 884
13683.33 909
13684.43 907
13685.54 913
13686.64 913
13687.74 913
13688.85 906
13689.95 912
13691.06 900
13692.16 935
13693.26 882
13694.37 921
13695.47 905
13696.58 920
13697.68 973
13698.78 938
13699.89 913
13700.99 888
13702.10 887
13703.20 953
13704.31 945
13705.41 970
13706.51 998
13707.62 981
13708.72 986
13709.83 958
13710.93 1003
13712.04 1004
13713.14 1058
13714.25 1010
13715.35 1025
13716.46 1034
13717.56 1037
13718.67 1034
13719.77 1082
13720.88 1078
13721.98 1091
13723.09 1079
13724.19 1077
13725.30 1108
13726.40 1128
13727.51 1132
13728.61 1148
13729.72 1100
13730.83 1109
13731.93 1160
13733.04 1128
13734.14 1140
13735.25 1129
13736.35 1176
13737.46 1178
13738.57 1181
13739.67 1204
13740.78 1242
13741.88 1227
13742.99 1203
13744.09 1244
13745.20 1274
13746.31 1278
13747.41 1303
13748.52 1350
13749.63 1353
13750.73 1391
13751.84 1402
13752.94 1461
13754.05 1489
13755.16 1439
13756.26 1481
13757.37 1513
13758.48 1522
13759.58 1576
13760.69 1623
13761.80 1645
13762.90 1656
13764.01 1708
13765.12 1737
13766.22 1745
13767.33 1703
13768.44 1753
13769.55 1788
13770.65 1777
13771.76 1724
13772.87 1760
13773.97 1698
13775.08 1777
13776.19 1709
13777.30 1688
13778.40 1645
13779.51 1621
13780.62 1597
13781.73 1492
13782.83 1540
13783.94 1465
13785.05 1437
13786.16 1365
13787.26 1365
13788.37 1338
13789.48 1292
13790.59 1276
13791.70 1226
13792.80 1229
13793.91 1246
13795.02 1243
13796.13 1213
13797.24 1180
13798.35 1171
13799.45 1182
13800.56 1168
13801.67 1175
13802.78 1155
13803.89 1126
13805.00 1182
13806.10 1208
13807.21 1143
13808.32 1156
13809.43 1140
13810.54 1157
13811.65 1122
13812.76 1121
13813.86 1132
13814.97 1084
13816.08 1109
13817.19 1097
13818.30 1073
13819.41 1109
13820.52 1067
13821.63 1020
13822.74 1041
13823.85 1034
13824.96 1044
13826.06 1050
13827.17 1047
13828.28 990
13829.39 974
13830.50 1006
13831.61 986
13832.72 993
13833.83 976
13834.94 992
13836.05 998
13837.16 1011
13838.27 1023
13839.38 1015
13840.49 996
13841.60 1028
13842.71 1025
13843.82 1049
13844.93 1007
13846.04 992
13847.15 1000
13848.26 1033
13849.37 990
13850.48 985
13851.59 997
13852.70 1035
13853.81 1025
13854.92 989
13856.03 989
13857.14 997
13858.25 1023
13859.37 1010
13860.48 1016
13861.59 992
13862.70 1021
13863.81 1040
13864.92 1053
13866.03 1015
13867.14 1040
13868.25 1030
13869.36 1084
13870.47 1059
13871.59 1081
13872.70 1081
13873.81 1059
13874.92 1106
13876.03 1102
13877.14 1124
13878.25 1108
13879.36 1108
13880.48 1105
13881.59 1084
13882.70 1124
13883.81 1132
13884.92 1143
13886.03 1120
13887.15 1138
13888.26 1150
13889.37 1190
13890.48 1103
13891.59 1165
13892.71 1208
13893.82 1194
13894.93 1183
13896.04 1169
13897.15 1205
13898.27 1155
13899.38 1145
13900.49 1136
13901.60 1154
13902.72 1170
13903.83 1166
13904.94 1109
13906.05 1094
13907.17 1090
13908.28 1093
13909.39 1097
13910.50 1049
13911.62 1056
13912.73 1074
13913.84 1098
13914.95 1081
13916.07 1058
13917.18 1058
13918.29 1057
13919.41 1016
13920.52 1082
13921.63 1035
13922.75 1038
13923.86 1068
13924.97 1033
13926.09 1024
13927.20 1051
13928.31 1073
13929.43 1056
13930.54 1072
13931.65 1030
13932.77 1020
13933.88 1048
13934.99 991
13936.11 1022
13937.22 998
13938.34 998
13939.45 980
13940.56 1011
13941.68 980
13942.79 991
13943.91 979
13945.02 1016
13946.13 1010
13947.25 997
13948.36 966
13949.48 970
13950.59 956
13951.70 945
13952.82 944
13953.93 968
13955.05 948
13956.16 970
13957.28 986
13958.39 948
13959.51 951
13960.62 908
13961.74 912
13962.85 925
13963.97 941
13965.08 942
13966.20 911
13967.31 947
13968.43 956
13969.54 911
13970.66 941
13971.77 965
13972.89 925
13974.00 934
13975.12 948
13976.23 947
13977.35 934
13978.46 925
13979.58 952
13980.69 935
13981.81 935
13982.92 919
13984.04 940
13985.16 942
13986.27 931
13987.39 923
13988.50 967
13989.62 944
13990.74 949
13991.85 935
13992.97 961
13994.08 980
13995.20 945
13996.32 937
13997.43 941
13998.55 933
13999.66 967
14000.78 979
14001.90 956
14003.01 949
14004.13 980
14005.25 959
14006.36 955
14007.48 959
14008.60 935
14009.71 961
14010.83 960
14011.95 972
14013.06 962
14014.18 989
14015.30 967
14016.41 962
14017.53 967
14018.65 974
14019.76 1019
14020.88 981
14022.00 980
14023.12 966
14024.23 1025
14025.35 995
14026.47 998
14027.59 1014
14028.70 1006
14029.82 980
14030.94 1011
14032.06 1010
14033.17 1014
14034.29 1052
14035.41 1064
14036.53 1027
14037.64 1042
14038.76 1040
14039.88 1095
14041.00 1067
14042.11 1070
14043.23 1084
14044.35 1109
14045.47 1126
14046.59 1108
14047.71 1101
14048.82 1136
14049.94 1148
14051.06 1141
14052.18 1113
14053.30 1162
14054.42 1165
14055.53 1182
14056.65 1205
14057.77 1213
14058.89 1223
14060.01 1244
14061.13 1219
14062.25 1259
14063.36 1233
14064.48 1291
14065.60 1299
14066.72 1318
14067.84 1306
14068.96 1355
14070.08 1360
14071.20 1410
14072.32 1403
14073.44 1404
14074.55 1417
14075.67 1450
14076.79 1491
14077.91 1509
14079.03 1493
14080.15 1500
14081.27 1500
14082.39 1546
14083.51 1585
14084.63 1607
14085.75 1582
14086.87 1589
14087.99 1571
14089.11 1626
14090.23 1657
14091.35 1674
14092.47 1645
14093.59 1650
14094.71 1723
14095.83 1706
14096.95 1702
14098.07 1653
14099.19 1684
14100.31 1683
14101.43 1629
14102.55 1626
14103.67 1648
14104.79 1585
14105.91 1590
14107.03 1537
14108.15 1437
14109.27 1423
14110.39 1431
14111.51 1425
14112.64 1406
14113.76 1321
14114.88 1319
14116.00 1333
14117.12 1313
14118.24 1288
14119.36 1300
14120.48 1268
14121.60 1240
14122.72 1258
14123.85 1216
14124.97 1239
14126.09 1184
14127.21 1233
14128.33 1217
14129.45 1239
14130.57 1179
14131.70 1169
14132.82 1173
14133.94 1180
14135.06 1148
14136.18 1144
14137.30 1157
14138.43 1111
14139.55 1125
14140.67 1110
14141.79 1162
14142.91 1106
14144.03 1121
14145.16 1111
14146.28 1135
14147.40 1118
14148.52 1103
14149.65 1092
14150.77 1077
14151.89 1075
14153.01 1095
14154.13 1113
14155.26 1094
14156.38 1104
14157.50 1078
14158.62 1061
14159.75 1046
14160.87 1081
14161.99 1049
14163.12 1083
14164.24 1054
14165.36 1083
14166.48 1059
14167.61 1043
14168.73 1053
14169.85 1044
14170.98 1027
14172.10 1064
14173.22 1040
14174.35 995
14175.47 1054
14176.59 1029
14177.72 1011
14178.84 1028
14179.96 1053
14181.09 1053
14182.21 1032
14183.33 1023
14184.46 991
14185.58 1041
14186.70 1047
14187.83 1015
14188.95 990
14190.07 985
14191.20 998
14192.32 990
14193.45 990
14194.57 1006
14195.69 1024
14196.82 1023
14197.94 976
14199.07 1034
14200.19 995
14201.32 984
14202.44 945
14203.56 975
14204.69 962
14205.81 941
14206.94 951
14208.06 969
14209.19 944
14210.31 896
14211.44 963
14212.56 930
14213.69 921
14214.81 908
14215.93 917
14217.06 943
14218.18 933
14219.31 945
14220.43 942
14221.56 929
14222.68 951
14223.81 938
14224.94 949
14226.06 928
14227.19 904
14228.31 935
14229.44 923
14230.56 937
14231.69 879
14232.81 902
14233.94 854
14235.06 892
14236.19 899
14237.32 892
14238.44 881
14239.57 898
14240.69 881
14241.82 864
14242.94 864
14244.07 849
14245.20 895
14246.32 910
14247.45 884
14248.57 847
14249.70 863
14250.83 842
14251.95 851
14253.08 880
14254.21 858
14255.33 853
14256.46 845
14257.59 830
14258.71 809
14259.84 850
14260.97 797
14262.09 819
14263.22 801
14264.35 803
14265.47 808
14266.60 835
14267.73 832
14268.85 826
14269.98 821
14271.11 792
14272.23 842
14273.36 786
14274.49 840
14275.62 785
14276.74 783
14277.87 773
14279.00 786
14280.12 806
14281.25 792
14282.38 758
14283.51 774
14284.63 742
14285.76 769
14286.89 770
14288.02 774
14289.15 755
14290.27 790
14291.40 761
14292.53 763
14293.66 739
14294.78 726
14295.91 764
14297.04 772
14298.17 756
14299.30 726
14300.42 711
14301.55 710
14302.68 734
14303.81 734
14304.94 743
14306.07 760
14307.19 750
14308.32 721
14309.45 733
14310.58 729
14311.71 719
14312.84 728
14313.97 702
14315.10 752
14316.22 702
14317.35 750
14318.48 733
14319.61 721
14320.74 706
14321.87 709
14323.00 723
14324.13 743
14325.26 706
14326.39 707
14327.51 680
14328.64 687
14329.77 702
14330.90 701
14332.03 697
14333.16 685
14334.29 723
14335.42 650
14336.55 704
14337.68 672
14338.81 697
14339.94 697
14341.07 703
14342.20 673
14343.33 719
14344.46 716
14345.59 689
14346.72 691
14347.85 693
14348.98 699
14350.11 692
14351.24 700
14352.37 672
14353.50 707
14354.63 692
14355.76 708
14356.89 715
14358.02 710
14359.15 695
14360.28 714
14361.41 661
14362.54 707
14363.67 685
14364.80 688
14365.94 734
14367.07 714
14368.20 700
14369.33 665
14370.46 680
14371.59 695
14372.72 695
14373.85 686
14374.98 729
14376.11 692
14377.25 713
14378.38 686
14379.51 703
14380.64 718
14381.77 705
14382.90 702
14384.03 694
14385.16 726
14386.30 680
14387.43 736
14388.56 701
14389.69 750
14390.82 704
14391.95 719
14393.09 710
14394.22 709
14395.35 717
14396.48 722
14397.61 748
14398.75 732
14399.88 720
14401.01 709
14402.14 735
14403.27 740
14404.41 721
14405.54 743
14406.67 751
14407.80 770
14408.94 731
14410.07 697
14411.20 703
14412.33 731
14413.47 769
14414.60 751
14415.73 712
14416.87 743
14418.00 763
14419.13 774
14420.26 745
14421.40 750
14422.53 744
14423.66 780
14424.80 757
14425.93 773
14427.06 787
14428.20 816
14429.33 780
14430.46 762
14431.59 785
14432.73 761
14433.86 753
14435.00 762
14436.13 779
14437.26 774
14438.40 768
14439.53 745
14440.66 801
14441.80 774
14442.93 795
14444.06 734
14445.20 789
14446.33 764
14447.47 746
14448.60 737
14449.73 758
14450.87 758
14452.00 758
14453.14 765
14454.27 743
14455.41 733
14456.54 774
14457.67 763
14458.81 753
14459.94 761
14461.08 735
14462.21 741
14463.35 724
14464.48 725
14465.62 736
14466.75 747
14467.89 741
14469.02 759
14470.15 771
14471.29 750
14472.42 729
14473.56 732
14474.69 729
14475.83 709
14476.96 709
14478.10 710
14479.24 733
14480.37 728
14481.51 738
14482.64 740
14483.78 710
14484.91 727
14486.05 725
14487.18 731
14488.32 731
14489.45 733
14490.59 738
14491.73 687
14492.86 721
14494.00 762
14495.13 707
14496.27 720
14497.40 692
14498.54 716
14499.68 706
14500.81 716
14501.95 725
14503.08 720
14504.22 713
14505.36 708
14506.49 707
14507.63 700
14508.77 704
14509.90 687
14511.04 710
14512.18 682
14513.31 716
14514.45 671
14515.58 723
14516.72 713
14517.86 734
14519.00 702
14520.13 706
14521.27 700
14522.41 697
14523.54 708
14524.68 701
14525.82 724
14526.95 697
14528.09 716
14529.23 704
14530.37 698
14531.50 673
14532.64 734
14533.78 666
14534.91 715
14536.05 727
14537.19 726
14538.33 699
14539.46 742
14540.60 709
14541.74 720
14542.88 757
14544.02 719
14545.15 753
14546.29 771
14547.43 738
14548.57 714
14549.70 717
14550.84 722
14551.98 764
14553.12 770
14554.26 758
14555.39 746
14556.53 738
14557.67 733
14558.81 768
14559.95 784
14561.09 761
14562.22 744
14563.36 759
14564.50 807
14565.64 803
14566.78 796
14567.92 788
14569.06 812
14570.20 785
14571.33 831
14572.47 834
14573.61 849
14574.75 843
14575.89 836
14577.03 813
14578.17 844
14579.31 863
14580.45 822
14581.59 846
14582.72 849
14583.86 874
14585.00 862
14586.14 830
14587.28 869
14588.42 884
14589.56 888
14590.70 883
14591.84 933
14592.98 915
14594.12 893
14595.26 894
14596.40 922
14597.54 921
14598.68 950
14599.82 938
14600.96 986
14602.10 971
14603.24 993
14604.38 1012
14605.52 1024
14606.66 975
14607.80 1015
14608.94 1019
14610.08 1027
14611.22 1048
14612.36 1059
14613.50 1082
14614.64 1108
14615.78 1154
14616.92 1100
14618.06 1091
14619.20 1082
14620.34 1134
14621.49 1145
14622.63 1180
14623.77 1189
14624.91 1214
14626.05 1216
14627.19 1211
14628.33 1215
14629.47 1224
14630.61 1201
14631.75 1191
14632.90 1198
14634.04 1237
14635.18 1207
14636.32 1207
14637.46 1192
14638.60 1181
14639.74 1218
14640.88 1136
14642.03 1159
14643.17 1170
14644.31 1134
14645.45 1080
14646.59 1032
14647.73 1019
14648.88 1023
14650.02 997
14651.16 997
14652.30 990
14653.44 955
14654.59 994
14655.73 973
14656.87 932
14658.01 874
14659.16 868
14660.30 877
14661.44 872
14662.58 864
14663.72 892
14664.87 884
14666.01 863
14667.15 860
14668.29 836
14669.44 834
14670.58 793
14671.72 792
14672.87 790
14674.01 817
14675.15 778
14676.29 788
14677.44 804
14678.58 831
14679.72 750
14680.87 756
14682.01 781
14683.15 774
14684.30 797
14685.44 716
14686.58 728
14687.73 749
14688.87 745
14690.01 699
14691.16 699
14692.30 689
14693.44 752
14694.59 727
14695.73 683
14696.87 728
14698.02 692
14699.16 703
14700.30 689
14701.45 734
14702.59 726
14703.74 700
14704.88 711
14706.02 721
14707.17 662
14708.31 711
14709.46 676
14710.60 683
14711.75 692
14712.89 706
14714.03 688
14715.18 709
14716.32 712
14717.47 727
14718.61 709
14719.76 716
14720.90 701
14722.05 708
14723.19 722
14724.34 691
14725.48 718
14726.63 724
14727.77 711
14728.92 695
14730.06 706
14731.21 702
14732.35 709
14733.50 730
14734.64 727
14735.79 739
14736.93 711
14738.08 713
14739.22 725
14740.37 730
14741.51 710
14742.66 729
14743.80 715
14744.95 721
14746.09 699
14747.24 725
14748.39 711
14749.53 698
14750.68 731
14751.82 726
14752.97 701
14754.11 732
14755.26 703
14756.41 704
14757.55 723
14758.70 684
14759.85 705
14760.99 710
14762.14 716
14763.28 720
14764.43 705
14765.58 690
14766.72 737
14767.87 756
14769.02 730
14770.16 707
14771.31 736
14772.46 728
14773.60 696
14774.75 736
14775.90 722
14777.04 739
14778.19 740
14779.34 726
14780.48 729
14781.63 718
14782.78 729
14783.92 739
14785.07 756
14786.22 692
14787.37 731
14788.51 737
14789.66 705
14790.81 701
14791.96 722
14793.10 709
14794.25 697
14795.40 706
14796.54 727
14797.69 681
14798.84 711
14799.99 722
14801.14 724
14802.28 708
14803.43 686
14804.58 663
14805.73 644
14806.88 695
14808.02 632
14809.17 675
14810.32 658
14811.47 654
14812.62 674
14813.76 643
14814.91 662
14816.06 657
14817.21 616
14818.36 611
14819.51 623
14820.65 612
14821.80 645
14822.95 655
14824.10 618
14825.25 626
14826.40 592
14827.55 638
14828.69 637
14829.84 645
14830.99 626
14832.14 598
14833.29 618
14834.44 591
14835.59 604
14836.74 614
14837.89 580
14839.04 626
14840.19 612
14841.33 610
14842.48 599
14843.63 616
14844.78 622
14845.93 559
14847.08 585
14848.23 588
14849.38 597
14850.53 594
14851.68 591
14852.83 585
14853.98 593
14855.13 585
14856.28 590
14857.43 571
14858.58 558
14859.73 572
14860.88 597
14862.03 606
14863.18 587
14864.33 580
14865.48 610
14866.63 621
14867.78 584
14868.93 593
14870.08 599
14871.23 612
14872.38 620
14873.53 626
14874.68 600
14875.83 607
14876.98 629
14878.14 611
14879.29 629
14880.44 642
14881.59 623
14882.74 625
14883.89 620
14885.04 643
14886.19 620
14887.34 628
14888.49 648
14889.64 612
14890.80 645
14891.95 636
14893.10 618
14894.25 648
14895.40 630
14896.55 650
14897.70 628
14898.86 608
14900.01 648
14901.16 626
14902.31 615
14903.46 638
14904.61 638
14905.77 655
14906.92 636
14908.07 672
14909.22 677
14910.37 665
14911.53 649
14912.68 657
14913.83 642
14914.98 653
14916.13 671
14917.29 682
14918.44 692
14919.59 686
14920.74 655
14921.90 692
14923.05 696
14924.20 661
14925.35 688
14926.51 696
14927.66 737
14928.81 722
14929.96 718
14931.12 723
14932.27 721
14933.42 713
14934.57 707
14935.73 696
14936.88 675
14938.03 658
14939.19 700
14940.34 712
14941.49 673
14942.65 720
14943.80 717
14944.95 720
14946.11 716
14947.26 730
14948.41 700
14949.57 710
14950.72 739
14951.87 717
14953.03 712
14954.18 710
14955.33 702
14956.49 711
14957.64 708
14958.80 678
14959.95 693
14961.10 696
14962.26 712
14963.41 673
14964.57 677
14965.72 703
14966.87 658
14968.03 638
14969.18 626
14970.34 645
14971.49 618
14972.65 642
14973.80 618
14974.95 627
14976.11 622
14977.26 638
14978.42 631
14979.57 642
14980.73 619
14981.88 602
14983.04 585
14984.19 573
14985.35 571
14986.50 561
14987.66 557
14988.81 556
14989.97 581
14991.12 586
14992.28 588
14993.43 551
14994.59 581
14995.74 571
14996.90 561
14998.05 551
14999.21 568
15000.36 562
15001.52 545
15002.67 536
15003.83 537
15004.99 551
15006.14 566
15007.30 548
15008.45 523
15009.61 525
15010.76 517
15011.92 561
15013.08 512
15014.23 524
15015.39 532
15016.54 508
15017.70 548
15018.86 526
15020.01 520
15021.17 531
15022.32 545
15023.48 542
15024.64 530
15025.79 522
15026.95 551
15028.11 559
15029.26 532
15030.42 520
15031.58 525
15032.73 519
15033.89 520
15035.05 529
15036.20 543
15037.36 529
15038.52 542
15039.67 521
15040.83 508
15041.99 493
15043.15 482
15044.30 516
15045.46 485
15046.62 521
15047.77 492
15048.93 483
15050.09 488
15051.25 482
15052.40 512
15053.56 507
15054.72 509
15055.88 523
15057.03 537
15058.19 495
15059.35 482
15060.51 487
15061.66 493
15062.82 499
15063.98 509
15065.14 504
15066.30 484
15067.45 522
15068.61 494
15069.77 488
15070.93 513
15072.09 526
15073.24 513
15074.40 510
15075.56 494
15076.72 499
15077.88 524
15079.04 531
15080.20 513
15081.35 509
15082.51 494
15083.67 520
15084.83 473
15085.99 484
15087.15 500
15088.31 504
15089.46 514
15090.62 525
15091.78 496
15092.94 499
15094.10 521
15095.26 504
15096.42 535
15097.58 541
15098.74 518
15099.90 507
15101.06 509
15102.22 529
15103.37 494
15104.53 476
15105.69 486
15106.85 530
15108.01 510
15109.17 508
15110.33 504
15111.49 534
15112.65 540
15113.81 519
15114.97 498
15116.13 505
15117.29 531
15118.45 489
15119.61 475
15120.77 524
15121.93 511
15123.09 538
15124.25 539
15125.41 514
15126.57 509
15127.73 497
15128.89 529
15130.05 567
15131.21 533
15132.37 507
15133.53 534
15134.69 532
15135.86 529
15137.02 543
15138.18 571
15139.34 546
15140.50 541
15141.66 520
15142.82 547
15143.98 543
15145.14 534
15146.30 515
15147.46 559
15148.63 528
15149.79 548
15150.95 587
15152.11 570
15153.27 541
15154.43 532
15155.59 560
15156.75 554
15157.92 561
15159.08 548
15160.24 573
15161.40 588
15162.56 566
15163.72 571
15164.89 533
15166.05 580
15167.21 605
15168.37 617
15169.53 581
15170.69 598
15171.86 636
15173.02 636
15174.18 625
15175.34 590
15176.51 591
15177.67 610
15178.83 598
15179.99 619
15181.15 645
15182.32 636
15183.48 625
15184.64 612
15185.80 595
15186.97 617
15188.13 643
15189.29 642
15190.46 666
15191.62 630
15192.78 671
15193.94 667
15195.11 669
15196.27 649
15197.43 647
15198.60 638
15199.76 662
15200.92 715
15202.08 695
15203.25 686
15204.41 690
15205.57 723
15206.74 717
15207.90 691
15209.06 721
15210.23 737
15211.39 763
15212.56 782
15213.72 753
15214.88 780
15216.05 766
15217.21 788
15218.37 799
15219.54 794
15220.70 787
15221.87 801
15223.03 788
15224.19 823
15225.36 799
15226.52 784
15227.69 795
15228.85 806
15230.01 809
15231.18 818
15232.34 816
15233.51 827
15234.67 839
15235.84 852
15237.00 796
15238.16 834
15239.33 802
15240.49 789
15241.66 784
15242.82 754
15243.99 691
15245.15 706
15246.32 731
15247.48 693
15248.65 671
15249.81 659
15250.98 698
15252.14 684
15253.31 697
15254.47 684
15255.64 652
15256.80 655
15257.97 634
15259.13 642
15260.30 639
15261.46 621
15262.63 647
15263.80 659
15264.96 624
15266.13 611
15267.29 609
15268.46 622
15269.62 596
15270.79 618
15271.96 640
15273.12 599
15274.29 571
15275.45 578
15276.62 603
15277.79 639
15278.95 603
15280.12 610
15281.28 606
15282.45 577
15283.62 595
15284.78 578
15285.95 599
15287.12 589
15288.28 597
15289.45 585
15290.62 584
15291.78 597
15292.95 588
15294.12 616
15295.28 624
15296.45 601
15297.62 593
15298.78 627
15299.95 602
15301.12 575
15302.28 611
15303.45 614
15304.62 603
15305.78 626
15306.95 589
15308.12 605
15309.29 607
15310.45 611
15311.62 652
15312.79 601
15313.96 595
15315.12 616
15316.29 590
15317.46 616
15318.63 605
15319.79 613
15320.96 623
15322.13 635
15323.30 619
15324.46 666
15325.63 627
15326.80 633
15327.97 629
15329.14 635
15330.30 602
15331.47 649
15332.64 648
15333.81 646
15334.98 669
15336.14 650
15337.31 640
15338.48 666
15339.65 677
15340.82 652
15341.99 646
15343.16 646
15344.32 653
15345.49 674
15346.66 659
15347.83 682
15349.00 672
15350.17 711
15351.34 702
15352.51 691
15353.67 674
15354.84 711
15356.01 724
15357.18 748
15358.35 719
15359.52 739
15360.69 715
15361.86 728
15363.03 709
15364.20 726
15365.37 736
15366.54 714
15367.71 751
15368.87 742
15370.04 773
15371.21 769
15372.38 750
15373.55 792
15374.72 763
15375.89 759
15377.06 778
15378.23 767
15379.40 801
15380.57 776
15381.74 742
15382.91 772
15384.08 762
15385.25 761
15386.42 768
15387.59 768
15388.76 745
15389.93 776
15391.10 769
15392.27 761
15393.44 756
15394.62 757
15395.79 737
15396.96 736
15398.13 712
15399.30 727
15400.47 761
15401.64 750
15402.81 716
15403.98 702
15405.15 693
15406.32 697
15407.49 685
15408.66 657
15409.84 634
15411.01 638
15412.18 651
15413.35 658
15414.52 659
15415.69 632
15416.86 662
15418.03 650
15419.21 630
15420.38 590
15421.55 595
15422.72 577
15423.89 578
15425.06 584
15426.24 611
15427.41 602
15428.58 578
15429.75 578
15430.92 588
15432.09 579
15433.27 560
15434.44 544
15435.61 577
15436.78 606
15437.96 539
15439.13 566
15440.30 558
15441.47 559
15442.64 554
15443.82 577
15444.99 565
15446.16 543
15447.33 564
15448.51 579
15449.68 544
15450.85 540
15452.02 564
15453.20 559
15454.37 570
15455.54 565
15456.72 567
15457.89 543
15459.06 570
15460.23 537
15461.41 551
15462.58 521
15463.75 544
15464.93 547
15466.10 556
15467.27 532
15468.45 549
15469.62 542
15470.79 558
15471.97 547
15473.14 552
15474.31 557
15475.49 556
15476.66 519
15477.83 549
15479.01 529
15480.18 544
15481.36 563
15482.53 550
15483.70 558
15484.88 521
15486.05 538
15487.23 554
15488.40 541
15489.57 544
15490.75 540
15491.92 568
15493.10 505
15494.27 574
15495.44 558
15496.62 584
15497.79 549
15498.97 578
15500.14 564
15501.32 554
15502.49 558
15503.67 534
15504.84 580
15506.02 560
15507.19 560
15508.36 541
15509.54 526
15510.71 553
15511.89 558
15513.06 551
15514.24 560
15515.41 556
15516.59 556
15517.77 587
15518.94 568
15520.12 566
15521.29 571
15522.47 550
15523.64 575
15524.82 572
15525.99 547
15527.17 577
15528.34 571
15529.52 553
15530.69 547
15531.87 587
15533.05 573
15534.22 585
15535.40 562
15536.57 575
15537.75 552
15538.93 574
15540.10 586
15541.28 579
15542.45 617
15543.63 609
15544.81 589
15545.98 578
15547.16 609
15548.33 591
15549.51 578
15550.69 582
15551.86 620
15553.04 626
15554.22 582
15555.39 612
15556.57 580
15557.75 600
15558.92 595
15560.10 591
15561.28 598
15562.45 597
15563.63 609
15564.81 604
15565.99 600
15567.16 608
15568.34 620
15569.52 630
15570.69 640
15571.87 640
15573.05 614
15574.23 618
15575.40 641
15576.58 637
15577.76 636
15578.93 642
15580.11 671
15581.29 643
15582.47 646
15583.65 685
15584.82 683
15586.00 679
15587.18 684
15588.36 651
15589.53 641
15590.71 669
15591.89 679
15593.07 700
15594.25 661
15595.42 702
15596.60 696
15597.78 688
15598.96 696
15600.14 697
15601.32 700
15602.49 724
15603.67 736
15604.85 715
15606.03 703
15607.21 739
15608.39 770
15609.56 763
15610.74 750
15611.92 740
15613.10 751
15614.28 764
15615.46 768
15616.64 772
15617.82 747
15619.00 791
15620.17 811
15621.35 810
15622.53 811
15623.71 778
15624.89 813
15626.07 807
15627.25 833
15628.43 814
15629.61 838
15630.79 849
15631.97 814
15633.15 826
15634.33 833
15635.51 874
15636.69 880
15637.87 878
15639.05 854
15640.22 855
15641.40 889
15642.58 895
15643.76 903
15644.94 887
15646.12 870
15647.30 879
15648.48 868
15649.66 856
15650.85 867
15652.03 870
15653.21 897
15654.39 878
15655.57 868
15656.75 829
15657.93 813
15659.11 845
15660.29 840
15661.47 838
15662.65 832
15663.83 830
15665.01 844
15666.19 851
15667.37 815
15668.55 805
15669.73 863
15670.92 822
15672.10 816
15673.28 818
15674.46 868
15675.64 827
15676.82 845
15678.00 830
15679.18 827
15680.36 819
15681.55 834
15682.73 837
15683.91 842
15685.09 801
15686.27 825
15687.45 843
15688.63 827
15689.82 802
15691.00 856
15692.18 838
15693.36 827
15694.54 844
15695.73 848
15696.91 826
15698.09 780
15699.27 843
15700.45 809
15701.64 856
15702.82 829
15704.00 851
15705.18 869
15706.36 892
15707.55 871
15708.73 888
15709.91 905
15711.09 877
15712.28 911
15713.46 884
15714.64 897
15715.82 928
15717.01 922
15718.19 921
15719.37 929
15720.55 927
15721.74 907
15722.92 920
15724.10 905
15725.29 926
15726.47 934
15727.65 925
15728.84 923
15730.02 947
15731.20 968
15732.39 988
15733.57 952
15734.75 989
15735.94 1024
15737.12 981
15738.30 985
15739.49 996
15740.67 1034
15741.85 1045
15743.04 995
15744.22 989
15745.40 978
15746.59 1014
15747.77 1019
15748.96 1000
15750.14 1025
15751.32 997
15752.51 1016
15753.69 982
15754.88 978
15756.06 959
15757.24 991
15758.43 948
15759.61 943
15760.80 971
15761.98 943
15763.17 916
15764.35 939
15765.53 910
15766.72 918
15767.90 901
15769.09 903
15770.27 865
15771.46 863
15772.64 875
15773.83 827
15775.01 820
15776.20 870
15777.38 831
15778.57 825
15779.75 835
15780.94 843
15782.12 837
15783.31 800
15784.49 817
15785.68 822
15786.86 792
15788.05 806
15789.23 793
15790.42 765
15791.60 736
15792.79 786
15793.98 795
15795.16 757
15796.35 795
15797.53 753
15798.72 768
15799.90 739
15801.09 744
15802.28 733
15803.46 710
15804.65 724
15805.83 744
15807.02 715
15808.21 699
15809.39 682
15810.58 706
15811.76 719
15812.95 740
15814.14 707
15815.32 694
15816.51 698
15817.70 717
15818.88 698
15820.07 705
15821.26 708
15822.44 674
15823.63 709
15824.82 712
15826.00 699
15827.19 708
15828.38 724
15829.56 673
15830.75 710
15831.94 701
15833.12 712
15834.31 692
15835.50 694
15836.69 673
15837.87 698
15839.06 677
15840.25 682
15841.44 686
15842.62 708
15843.81 693
15845.00 699
15846.18 734
15847.37 699
15848.56 696
15849.75 707
15850.94 720
15852.12 745
15853.31 736
15854.50 731
15855.69 747
15856.87 727
15858.06 755
15859.25 761
15860.44 748
15861.63 735
15862.81 715
15864.00 738
15865.19 720
15866.38 726
15867.57 756
15868.76 760
15869.94 764
15871.13 784
15872.32 769
15873.51 767
15874.70 761
15875.89 812
15877.08 772
15878.26 808
15879.45 812
15880.64 749
15881.83 799
15883.02 796
15884.21 811
15885.40 778
15886.59 783
15887.78 788
15888.97 828
15890.15 845
15891.34 853
15892.53 827
15893.72 883
15894.91 876
15896.10 846
15897.29 862
15898.48 837
15899.67 875
15900.86 811
15902.05 892
15903.24 871
15904.43 857
15905.62 859
15906.81 863
15908.00 912
15909.19 870
15910.38 885
15911.57 900
15912.76 904
15913.95 884
15915.14 882
15916.33 868
15917.52 909
15918.71 901
15919.90 893
15921.09 884
15922.28 901
15923.47 881
15924.66 922
15925.85 900
15927.04 871
15928.23 885
15929.42 888
15930.61 887
15931.80 907
15932.99 852
15934.18 870
15935.38 906
15936.57 830
15937.76 832
15938.95 793
15940.14 782
15941.33 799
15942.52 818
15943.71 768
15944.90 780
15946.10 759
15947.29 731
15948.48 727
15949.67 695
15950.86 691
15952.05 701
15953.24 707
15954.44 719
15955.63 664
15956.82 662
15958.01 681
15959.20 633
15960.39 654
15961.59 615
15962.78 619
15963.97 611
15965.16 625
15966.35 621
15967.55 624
15968.74 624
15969.93 580
15971.12 592
15972.31 588
15973.51 601
15974.70 592
15975.89 591
15977.08 566
15978.28 559
15979.47 583
15980.66 584
15981.85 584
15983.05 552
15984.24 589
15985.43 583
15986.62 563
15987.82 564
15989.01 567
15990.20 567
15991.40 577
15992.59 576
15993.78 530
15994.98 546
15996.17 561
15997.36 524
15998.55 537
15999.75 526
16000.94 537
16002.13 537
16003.33 566
16004.52 570
16005.72 536
16006.91 525
16008.10 529
16009.30 558
16010.49 544
16011.68 543
16012.88 562
16014.07 578
16015.26 531
16016.46 541
16017.65 546
16018.85 521
16020.04 538
16021.23 533
16022.43 530
16023.62 515
16024.82 539
16026.01 526
16027.21 496
16028.40 510
16029.59 536
16030.79 534
16031.98 529
16033.18 505
16034.37 560
16035.57 510
16036.76 508
16037.96 534
16039.15 557
16040.35 525
16041.54 514
16042.73 529
16043.93 498
16045.12 494
16046.32 510
16047.51 528
16048.71 528
16049.91 525
16051.10 512
16052.30 530
16053.49 494
16054.69 496
16055.88 513
16057.08 504
16058.27 494
16059.47 515
16060.66 502
16061.86 493
16063.05 536
16064.25 511
16065.45 526
16066.64 495
16067.84 500
16069.03 506
16070.23 531
16071.42 505
16072.62 502
16073.82 497
16075.01 495
16076.21 480
16077.41 475
16078.60 497
16079.80 492
16080.99 506
16082.19 503
16083.39 491
16084.58 482
16085.78 439
16086.98 452
16088.17 478
16089.37 471
16090.57 500
16091.76 480
16092.96 528
16094.16 512
16095.35 486
16096.55 468
16097.75 474
16098.94 483
16100.14 490
16101.34 458
16102.53 468
16103.73 479
16104.93 459
16106.13 480
16107.32 475
16108.52 456
16109.72 464
16110.92 469
16112.11 475
16113.31 466
16114.51 454
16115.71 489
16116.90 465
16118.10 473
16119.30 457
16120.50 448
16121.69 435
16122.89 472
16124.09 466
16125.29 424
16126.49 451
16127.68 432
16128.88 453
16130.08 460
16131.28 450
16132.48 439
16133.67 446
16134.87 458
16136.07 477
16137.27 430
16138.47 427
16139.67 455
16140.86 434
16142.06 442
16143.26 414
16144.46 427
16145.66 433
16146.86 445
16148.06 434
16149.26 417
16150.45 435
16151.65 424
16152.85 447
16154.05 447
16155.25 461
16156.45 436
16157.65 435
16158.85 452
16160.05 472
16161.25 438
16162.45 446
16163.64 433
16164.84 453
16166.04 458
16167.24 433
16168.44 392
16169.64 409
16170.84 432
16172.04 436
16173.24 425
16174.44 418
16175.64 438
16176.84 453
16178.04 433
16179.24 416
16180.44 429
16181.64 415
16182.84 417
16184.04 424
16185.24 424
16186.44 477
16187.64 416
16188.84 438
16190.04 404
16191.24 446
16192.44 430
16193.64 447
16194.84 447
16196.04 440
16197.24 438
16198.44 460
16199.65 460
16200.85 465
16202.05 451
16203.25 447
16204.45 446
16205.65 451
16206.85 449
16208.05 459
16209.25 435
16210.45 452
16211.65 478
16212.86 480
16214.06 453
16215.26 430
16216.46 472
16217.66 442
16218.86 439
16220.06 440
16221.27 478
16222.47 457
16223.67 439
16224.87 468
16226.07 451
16227.27 461
16228.48 457
16229.68 480
16230.88 479
16232.08 469
16233.28 451
16234.48 469
16235.69 508
16236.89 495
16238.09 462
16239.29 479
16240.50 470
16241.70 513
16242.90 460
16244.10 487
16245.30 467
16246.51 491
16247.71 509
16248.91 501
16250.11 509
16251.32 497
16252.52 511
16253.72 501
16254.92 480
16256.13 473
16257.33 515
16258.53 492
16259.74 524
16260.94 501
16262.14 521
16263.35 483
16264.55 520
16265.75 526
16266.95 532
16268.16 540
16269.36 510
16270.56 504
16271.77 526
16272.97 500
16274.17 529
16275.38 506
16276.58 540
16277.79 539
16278.99 512
16280.19 567
16281.40 490
16282.60 529
16283.80 541
16285.01 544
16286.21 524
16287.42 553
16288.62 565
16289.82 553
16291.03 569
16292.23 570
16293.44 555
16294.64 544
16295.84 558
16297.05 568
16298.25 572
16299.46 561
16300.66 564
16301.87 552
16303.07 573
16304.27 552
16305.48 542
16306.68 537
16307.89 539
16309.09 542
16310.30 540
16311.50 541
16312.71 515
16313.91 543
16315.12 539
16316.32 549
16317.53 511
16318.73 524
16319.94 518
16321.14 514
16322.35 495
16323.55 498
16324.76 524
16325.96 491
16327.17 480
16328.38 495
16329.58 466
16330.79 465
16331.99 481
16333.20 462
16334.40 467
16335.61 482
16336.81 512
16338.02 476
16339.23 449
16340.43 459
16341.64 473
16342.84 460
16344.05 452
16345.26 434
16346.46 439
16347.67 431
16348.87 469
16350.08 432
16351.29 444
16352.49 436
16353.70 455
16354.91 443
16356.11 433
16357.32 446
16358.53 423
16359.73 409
16360.94 437
16362.15 458
16363.35 450
16364.56 412
16365.77 409
16366.97 390
16368.18 421
16369.39 421
16370.59 437
16371.80 397
16373.01 454
16374.21 451
16375.42 426
16376.63 420
16377.84 408
16379.04 427
16380.25 403
16381.46 421
16382.67 435
16383.87 427
16385.08 405
16386.29 432
16387.50 398
16388.70 394
16389.91 399
16391.12 407
16392.33 403
16393.53 403
16394.74 393
16395.95 418
16397.16 418
16398.37 417
16399.57 415
16400.78 436
16401.99 414
16403.20 414
16404.41 396
16405.62 392
16406.82 417
16408.03 402
16409.24 386
16410.45 394
16411.66 410
16412.87 388
16414.07 404
16415.28 387
16416.49 409
16417.70 414
16418.91 411
16420.12 396
16421.33 411
16422.54 418
16423.75 390
16424.95 396
16426.16 399
16427.37 414
16428.58 407
16429.79 390
16431.00 380
16432.21 393
16433.42 391
16434.63 404
16435.84 390
16437.05 411
16438.26 412
16439.47 391
16440.68 416
16441.88 394
16443.09 370
16444.30 371
16445.51 386
16446.72 370
16447.93 394
16449.14 375
16450.35 395
16451.56 411
16452.77 389
16453.98 379
16455.19 373
16456.40 413
16457.61 384
16458.82 392
16460.03 381
16461.24 393
16462.45 398
16463.67 395
16464.88 416
16466.09 418
16467.30 393
16468.51 373
16469.72 382
16470.93 391
16472.14 377
16473.35 415
16474.56 370
16475.77 378
16476.98 404
16478.19 397
16479.40 389
16480.62 371
16481.83 383
16483.04 378
16484.25 364
16485.46 379
16486.67 378
16487.88 337
16489.09 397
16490.31 365
16491.52 370
16492.73 363
16493.94 355
16495.15 375
16496.36 376
16497.57 376
16498.79 365
16500.00 394
16501.21 359
16502.42 363
16503.63 384
16504.85 391
16506.06 387
16507.27 369
16508.48 359
16509.69 372
16510.91 358
16512.12 391
16513.33 375
16514.54 377
16515.76 371
16516.97 361
16518.18 374
16519.39 369
16520.60 380
16521.82 381
16523.03 367
16524.24 377
16525.46 370
16526.67 363
16527.88 380
16529.09 362
16530.31 400
16531.52 411
16532.73 370
16533.95 384
16535.16 354
16536.37 387
16537.58 366
16538.80 396
16540.01 383
16541.22 376
16542.44 375
16543.65 381
16544.86 378
16546.08 360
16547.29 368
16548.50 400
16549.72 392
16550.93 358
16552.15 360
16553.36 402
16554.57 383
16555.79 372
16557.00 368
16558.21 385
16559.43 386
16560.64 360
16561.86 398
16563.07 351
16564.28 390
16565.50 372
16566.71 380
16567.93 387
16569.14 380
16570.36 389
16571.57 379
16572.78 400
16574.00 371
16575.21 389
16576.43 378
16577.64 412
16578.86 399
16580.07 404
16581.29 399
16582.50 369
16583.72 363
16584.93 374
16586.15 389
16587.36 376
16588.58 386
16589.79 401
16591.01 368
16592.22 384
16593.44 370
16594.65 381
16595.87 379
16597.08 387
16598.30 392
16599.51 386
16600.73 385
16601.94 368
16603.16 388
16604.37 372
16605.59 370
16606.81 364
16608.02 385
16609.24 356
16610.45 349
16611.67 384
16612.89 383
16614.10 370
16615.32 356
16616.53 368
16617.75 357
16618.97 383
16620.18 365
16621.40 378
16622.61 365
16623.83 363
16625.05 382
16626.26 363
16627.48 387
16628.70 375
16629.91 373
16631.13 349
16632.35 353
16633.56 350
16634.78 374
16636.00 362
16637.21 358
16638.43 356
16639.65 377
16640.86 378
16642.08 363
16643.30 353
16644.51 360
16645.73 364
16646.95 349
16648.17 350
16649.38 341
16650.60 338
16651.82 344
16653.03 367
16654.25 338
16655.47 357
16656.69 324
16657.90 363
16659.12 379
16660.34 331
16661.56 339
16662.77 347
16663.99 349
16665.21 354
16666.43 354
16667.65 353
16668.86 358
16670.08 321
16671.30 334
16672.52 335
16673.74 361
16674.95 342
16676.17 325
16677.39 320
16678.61 337
16679.83 332
16681.05 332
16682.26 326
16683.48 330
16684.70 353
16685.92 338
16687.14 365
16688.36 356
16689.58 346
16690.79 356
16692.01 333
16693.23 355
16694.45 365
16695.67 323
16696.89 334
16698.11 321
16699.33 326
16700.55 332
16701.76 338
16702.98 381
16704.20 339
16705.42 344
16706.64 322
16707.86 345
16709.08 331
16710.30 368
16711.52 331
16712.74 336
16713.96 341
16715.18 355
16716.40 357
16717.62 324
16718.84 327
16720.06 368
16721.28 353
16722.50 353
16723.72 374
16724.94 340
16726.16 356
16727.38 341
16728.60 351
16729.82 344
16731.04 344
16732.26 338
16733.48 309
16734.70 322
16735.92 352
16737.14 356
16738.36 312
16739.58 345
16740.80 312
16742.02 342
16743.24 336
16744.46 316
16745.68 340
16746.90 351
16748.12 336
16749.35 345
16750.57 332
16751.79 329
16753.01 340
16754.23 350
16755.45 346
16756.67 360
16757.89 372
16759.11 369
16760.33 356
16761.56 359
16762.78 362
16764.00 344
16765.22 367
16766.44 342
16767.66 344
16768.88 342
16770.11 339
16771.33 332
16772.55 333
16773.77 333
16774.99 328
16776.22 335
16777.44 339
16778.66 387
16779.88 344
16781.10 364
16782.33 351
16783.55 366
16784.77 345
16785.99 326
16787.21 334
16788.44 325
16789.66 320
16790.88 351
16792.10 347
16793.33 361
16794.55 350
16795.77 354
16796.99 335
16798.22 335
16799.44 325
16800.66 361
16801.88 365
16803.11 356
16804.33 350
16805.55 370
16806.78 341
16808.00 337
16809.22 376
16810.44 352
16811.67 366
16812.89 373
16814.11 362
16815.34 355
16816.56 363
16817.78 357
16819.01 372
16820.23 371
16821.45 362
16822.68 345
16823.90 350
16825.13 363
16826.35 364
16827.57 379
16828.80 375
16830.02 362
16831.24 360
16832.47 366
16833.69 379
16834.92 388
16836.14 370
16837.36 382
16838.59 394
16839.81 371
16841.04 393
16842.26 389
16843.48 383
16844.71 386
16845.93 422
16847.16 402
16848.38 386
16849.61 401
16850.83 409
16852.06 438
16853.28 435
16854.51 410
16855.73 419
16856.95 438
16858.18 442
16859.40 433
16860.63 415
16861.85 437
16863.08 455
16864.30 453
16865.53 441
16866.75 432
16867.98 478
16869.21 465
16870.43 468
16871.66 435
16872.88 476
16874.11 489
16875.33 472
16876.56 473
16877.78 472
16879.01 503
16880.23 488
16881.46 464
16882.69 502
16883.91 492
16885.14 493
16886.36 484
16887.59 478
16888.81 487
16890.04 474
16891.27 475
16892.49 471
16893.72 467
16894.94 461
16896.17 457
16897.40 447
16898.62 423
16899.85 447
16901.08 466
16902.30 429
16903.53 421
16904.76 420
16905.98 414
16907.21 428
16908.44 392
16909.66 411
16910.89 411
16912.12 409
16913.34 418
16914.57 391
16915.80 399
16917.02 371
16918.25 417
16919.48 418
16920.70 402
16921.93 379
16923.16 385
16924.39 399
16925.61 361
16926.84 388
16928.07 381
16929.30 405
16930.52 379
16931.75 398
16932.98 384
16934.21 378
16935.43 372
16936.66 390
16937.89 405
16939.12 376
16940.34 395
16941.57 406
16942.80 380
16944.03 388
16945.26 371
16946.48 361
16947.71 374
16948.94 393
16950.17 381
16951.40 380
16952.62 353
16953.85 350
16955.08 355
16956.31 372
16957.54 365
16958.77 356
16959.99 373
16961.22 381
16962.45 374
16963.68 373
16964.91 369
16966.14 363
16967.37 376
16968.60 364
16969.82 380
16971.05 364
16972.28 360
16973.51 363
16974.74 378
16975.97 333
16977.20 360
16978.43 371
16979.66 341
16980.89 345
16982.11 354
16983.34 335
16984.57 359
16985.80 372
16987.03 364
16988.26 352
16989.49 362
16990.72 329
16991.95 346
16993.18 346
16994.41 362
16995.64 342
16996.87 341
16998.10 343
16999.33 340
17000.56 367
17001.79 336
17003.02 342
17004.25 350
17005.48 342
17006.71 346
17007.94 373
17009.17 339
17010.40 337
17011.63 351
17012.86 352
17014.09 348
17015.32 338
17016.55 342
17017.78 348
17019.01 352
17020.25 332
17021.48 331
17022.71 331
17023.94 355
17025.17 337
17026.40 340
17027.63 337
17028.86 348
17030.09 343
17031.32 327
17032.55 318
17033.79 328
17035.02 352
17036.25 320
17037.48 327
17038.71 334
17039.94 335
17041.17 339
17042.41 335
17043.64 295
17044.87 327
17046.10 321
17047.33 337
17048.56 313
17049.80 301
17051.03 328
17052.26 334
17053.49 320
17054.72 320
17055.95 322
17057.19 334
17058.42 330
17059.65 330
17060.88 305
17062.12 323
17063.35 334
17064.58 295
17065.81 312
17067.04 311
17068.28 329
17069.51 316
17070.74 283
17071.97 296
17073.21 335
17074.44 326
17075.67 322
17076.90 308
17078.14 309
17079.37 312
17080.60 301
17081.84 303
17083.07 306
17084.30 300
17085.54 295
17086.77 325
17088.00 289
17089.23 312
17090.47 334
17091.70 323
17092.93 302
17094.17 302
17095.40 311
17096.63 299
17097.87 303
17099.10 294
17100.34 312
17101.57 323
17102.80 313
17104.04 284
17105.27 293
17106.50 316
17107.74 322
17108.97 320
17110.21 310
17111.44 309
17112.67 322
17113.91 290
17115.14 307
17116.38 291
17117.61 293
17118.84 306
17120.08 293
17121.31 296
17122.55 290
17123.78 289
17125.02 281
17126.25 310
17127.48 294
17128.72 287
17129.95 293
17131.19 305
17132.42 293
17133.66 286
17134.89 317
17136.13 308
17137.36 296
17138.60 276
17139.83 276
17141.07 286
17142.30 310
17143.54 288
17144.77 293
17146.01 286
17147.24 310
17148.48 308
17149.71 314
17150.95 274
17152.19 296
17153.42 296
17154.66 291
17155.89 293
17157.13 284
17158.36 289
17159.60 333
17160.83 290
17162.07 277
17163.31 304
17164.54 272
17165.78 286
17167.01 276
17168.25 293
17169.49 283
17170.72 292
17171.96 295
17173.19 302
17174.43 295
17175.67 285
17176.90 275
17178.14 290
17179.38 308
17180.61 293
17181.85 290
17183.09 300
17184.32 301
17185.56 306
17186.80 292
17188.03 283
17189.27 297
17190.51 270
17191.74 277
17192.98 284
17194.22 271
17195.45 290
17196.69 287
17197.93 261
17199.16 277
17200.40 285
17201.64 315
17202.88 284
17204.11 277
17205.35 293
17206.59 279
17207.83 271
17209.06 275
17210.30 282
17211.54 289
17212.78 271
17214.01 263
17215.25 277
17216.49 286
17217.73 285
17218.96 285
17220.20 265
17221.44 275
17222.68 266
17223.92 278
17225.15 258
17226.39 280
17227.63 282
17228.87 268
17230.11 271
17231.35 267
17232.58 256
17233.82 288
17235.06 283
17236.30 299
17237.54 263
17238.78 272
17240.01 281
17241.25 287
17242.49 266
17243.73 265
17244.97 283
17246.21 287
17247.45 310
17248.69 261
17249.93 272
17251.16 283
17252.40 276
17253.64 273
17254.88 267
17256.12 269
17257.36 257
17258.60 248
17259.84 278
17261.08 287
17262.32 244
17263.56 253
17264.80 282
17266.04 268
17267.28 251
17268.51 278
17269.75 272
17270.99 280
17272.23 277
17273.47 260
17274.71 257
17275.95 273
17277.19 277
17278.43 281
17279.67 274
17280.91 269
17282.15 296
17283.39 266
17284.63 262
17285.87 286
17287.11 290
17288.35 280
17289.60 278
17290.84 266
17292.08 277
17293.32 276
17294.56 276
17295.80 257
17297.04 262
17298.28 278
17299.52 258
17300.76 268
17302.00 278
17303.24 267
17304.48 294
17305.72 261
17306.96 278
17308.21 300
17309.45 275
17310.69 276
17311.93 268
17313.17 267
17314.41 253
17315.65 264
17316.89 288
17318.14 243
17319.38 249
17320.62 270
17321.86 288
17323.10 260
17324.34 260
17325.59 294
17326.83 302
17328.07 278
17329.31 272
17330.55 298
17331.79 252
17333.04 285
17334.28 275
17335.52 269
17336.76 257
17338.00 278
17339.25 310
17340.49 284
17341.73 281
17342.97 251
17344.22 277
17345.46 288
17346.70 272
17347.94 282
17349.19 281
17350.43 277
17351.67 264
17352.91 272
17354.16 267
17355.40 269
17356.64 271
17357.88 275
17359.13 272
17360.37 268
17361.61 278
17362.86 283
17364.10 282
17365.34 260
17366.58 269
17367.83 283
17369.07 281
17370.31 273
17371.56 250
17372.80 251
17374.04 262
17375.29 267
17376.53 277
17377.78 300
17379.02 269
17380.26 271
17381.51 245
17382.75 257
17383.99 281
17385.24 277
17386.48 269
17387.72 279
17388.97 268
17390.21 284
17391.46 265
17392.70 264
17393.94 284
17395.19 267
17396.43 265
17397.68 279
17398.92 286
17400.17 264
17401.41 289
17402.65 260
17403.90 272
17405.14 301
17406.39 295
17407.63 274
17408.88 277
17410.12 300
17411.37 254
17412.61 270
17413.86 294
17415.10 289
17416.35 292
17417.59 281
17418.84 266
17420.08 278
17421.33 269
17422.57 268
17423.82 285
17425.06 291
17426.31 289
17427.55 283
17428.80 276
17430.04 276
17431.29 296
17432.53 255
17433.78 274
17435.03 268
17436.27 279
17437.52 285
17438.76 290
17440.01 271
17441.25 287
17442.50 285
17443.75 269
17444.99 304
17446.24 277
17447.48 259
17448.73 278
17449.98 294
17451.22 269
17452.47 273
17453.71 281
17454.96 288
17456.21 298
17457.45 301
17458.70 288
17459.95 282
17461.19 290
17462.44 289
17463.69 275
17464.93 293
17466.18 306
17467.43 312
17468.67 293
17469.92 306
17471.17 315
17472.41 301
17473.66 277
17474.91 293
17476.15 312
17477.40 302
17478.65 310
17479.90 304
17481.14 281
17482.39 296
17483.64 314
17484.88 284
17486.13 290
17487.38 307
17488.63 298
17489.87 316
17491.12 296
17492.37 289
17493.62 295
17494.86 316
17496.11 317
17497.36 295
17498.61 309
17499.86 288
17501.10 320
17502.35 292
17503.60 304
17504.85 308
17506.10 323
17507.34 316
17508.59 328
17509.84 330
17511.09 303
17512.34 309
17513.59 331
17514.83 312
17516.08 323
17517.33 317
17518.58 285
17519.83 304
17521.08 333
17522.33 334
17523.57 340
17524.82 345
17526.07 328
17527.32 339
17528.57 335
17529.82 334
17531.07 339
17532.32 326
17533.57 345
17534.82 315
17536.06 344
17537.31 352
17538.56 340
17539.81 343
17541.06 346
17542.31 336
17543.56 368
17544.81 348
17546.06 290
17547.31 338
17548.56 352
17549.81 348
17551.06 342
17552.31 339
17553.56 348
17554.81 355
17556.06 368
17557.31 363
17558.56 332
17559.81 368
17561.06 360
17562.31 349
17563.56 323
17564.81 341
17566.06 328
17567.31 322
17568.56 335
17569.81 377
17571.06 353
17572.31 359
17573.56 381
17574.81 362
17576.06 333
17577.31 338
17578.56 364
17579.81 335
17581.06 349
17582.31 363
17583.57 359
17584.82 343
17586.07 357
17587.32 338
17588.57 343
17589.82 372
17591.07 369
17592.32 381
17593.57 364
17594.83 351
17596.08 352
17597.33 361
17598.58 364
17599.83 372
17601.08 361
17602.33 377
17603.59 338
17604.84 342
17606.09 338
17607.34 350
17608.59 366
17609.84 360
17611.10 371
17612.35 356
17613.60 387
17614.85 365
17616.10 389
17617.36 347
17618.61 345
17619.86 357
17621.11 378
17622.36 353
17623.62 370
17624.87 362
17626.12 365
17627.37 350
17628.63 329
17629.88 370
17631.13 371
17632.38 360
17633.64 361
17634.89 370
17636.14 375
17637.39 348
17638.65 355
17639.90 382
17641.15 350
17642.41 350
17643.66 370
17644.91 353
17646.17 368
17647.42 358
17648.67 370
17649.92 354
17651.18 356
17652.43 357
17653.68 333
17654.94 324
17656.19 342
17657.44 357
17658.70 357
17659.95 326
17661.21 319
17662.46 320
17663.71 322
17664.97 328
17666.22 325
17667.47 344
17668.73 331
17669.98 347
17671.24 352
17672.49 301
17673.74 312
17675.00 312
17676.25 320
17677.51 325
17678.76 298
17680.02 302
17681.27 318
17682.52 333
17683.78 313
17685.03 296
17686.29 327
17687.54 313
17688.80 296
17690.05 306
17691.31 291
17692.56 294
17693.82 279
17695.07 300
17696.32 283
17697.58 285
17698.83 307
17700.09 287
17701.34 297
17702.60 285
17703.86 277
17705.11 293
17706.37 284
17707.62 296
17708.88 292
17710.13 292
17711.39 272
17712.64 277
17713.90 289
17715.15 299
17716.41 267
17717.66 297
17718.92 305
17720.18 295
17721.43 275
17722.69 288
17723.94 322
17725.20 276
17726.45 274
17727.71 295
17728.97 310
17730.22 289
17731.48 281
17732.74 300
17733.99 315
17735.25 300
17736.50 291
17737.76 282
17739.02 298
17740.27 268
17741.53 275
17742.79 293
17744.04 289
17745.30 285
17746.56 292
17747.81 295
17749.07 265
17750.33 301
17751.58 294
17752.84 282
17754.10 308
17755.35 301
17756.61 281
17757.87 287
17759.12 272
17760.38 264
17761.64 297
17762.90 289
17764.15 291
17765.41 293
17766.67 294
17767.93 284
17769.18 287
17770.44 295
17771.70 289
17772.96 264
17774.21 289
17775.47 279
17776.73 307
17777.99 284
17779.24 259
17780.50 306
17781.76 290
17783.02 289
17784.28 274
17785.53 308
17786.79 290
17788.05 281
17789.31 290
17790.57 300
17791.82 264
17793.08 280
17794.34 290
17795.60 272
17796.86 266
17798.12 285
17799.37 284
17800.63 270
17801.89 276
17803.15 296
17804.41 299
17805.67 255
17806.93 283
17808.19 300
17809.44 283
17810.70 267
17811.96 271
17813.22 280
17814.48 269
17815.74 277
17817.00 272
17818.26 284
17819.52 276
17820.78 261
17822.04 296
17823.29 282
17824.55 282
17825.81 271
17827.07 260
17828.33 271
17829.59 270
17830.85 280
17832.11 262
17833.37 264
17834.63 238
17835.89 246
17837.15 278
17838.41 269
17839.67 259
17840.93 275
17842.19 244
17843.45 260
17844.71 280
17845.97 302
17847.23 277
17848.49 242
17849.75 277
17851.01 268
17852.27 260
17853.53 267
17854.79 265
17856.05 263
17857.31 270
17858.57 249
17859.84 281
17861.10 251
17862.36 248
17863.62 276
17864.88 262
17866.14 248
17867.40 237
17868.66 271
17869.92 237
17871.18 272
17872.44 234
17873.71 255
17874.97 250
17876.23 245
17877.49 253
17878.75 246
17880.01 254
17881.27 245
17882.53 279
17883.80 247
17885.06 256
17886.32 261
17887.58 277
17888.84 242
17890.10 253
17891.37 257
17892.63 265
17893.89 258
17895.15 246
17896.41 253
17897.67 256
17898.94 246
17900.20 231
17901.46 251
17902.72 256
17903.99 248
17905.25 256
17906.51 250
17907.77 235
17909.03 238
17910.30 263
17911.56 270
17912.82 253
17914.08 257
17915.35 253
17916.61 254
17917.87 261
17919.14 239
17920.40 283
17921.66 276
17922.92 280
17924.19 240
17925.45 248
17926.71 242
17927.98 247
17929.24 270
17930.50 262
17931.76 249
17933.03 256
17934.29 267
17935.55 267
17936.82 248
17938.08 253
17939.34 246
17940.61 258
17941.87 274
17943.14 258
17944.40 256
17945.66 268
17946.93 237
17948.19 253
17949.45 245
17950.72 248
17951.98 233
17953.25 242
17954.51 265
17955.77 237
17957.04 255
17958.30 251
17959.57 249
17960.83 256
17962.09 223
17963.36 246
17964.62 230
17965.89 272
17967.15 248
17968.42 252
17969.68 251
17970.95 242
17972.21 247
17973.47 249
17974.74 249
17976.00 253
17977.27 221
17978.53 241
17979.80 266
17981.06 247
17982.33 248
17983.59 245
17984.86 246
17986.12 260
17987.39 235
17988.65 230
17989.92 246
17991.18 244
17992.45 269
17993.71 245
17994.98 248
17996.25 237
17997.51 252
17998.78 263
18000.04 241
18001.31 261
18002.57 246
18003.84 255
18005.10 258
18006.37 243
18007.64 248
18008.90 265
18010.17 241
18011.43 250
18012.70 250
18013.97 247
18015.23 232
18016.50 250
18017.76 259
18019.03 245
18020.30 228
18021.56 249
18022.83 253
18024.10 251
18025.36 265
18026.63 245
18027.90 261
18029.16 276
18030.43 233
18031.70 229
18032.96 268
18034.23 233
18035.50 256
18036.76 255
18038.03 241
18039.30 260
18040.56 267
18041.83 234
18043.10 241
18044.37 244
18045.63 240
18046.90 280
18048.17 254
18049.43 276
18050.70 239
18051.97 279
18053.24 262
18054.50 261
18055.77 257
18057.04 241
18058.31 252
18059.57 261
18060.84 246
18062.11 251
18063.38 252
18064.65 256
18065.91 269
18067.18 248
18068.45 255
18069.72 246
18070.98 265
18072.25 270
18073.52 262
18074.79 255
18076.06 274
18077.33 269
18078.59 266
18079.86 258
18081.13 260
18082.40 273
18083.67 271
18084.94 277
18086.21 260
18087.47 270
18088.74 265
18090.01 275
18091.28 254
18092.55 266
18093.82 266
18095.09 260
18096.36 276
18097.62 276
18098.89 259
18100.16 273
18101.43 288
18102.70 278
18103.97 256
18105.24 272
18106.51 282
18107.78 255
18109.05 270
18110.32 275
18111.59 271
18112.86 281
18114.13 260
18115.40 260
18116.66 271
18117.93 257
18119.20 267
18120.47 261
18121.74 259
18123.01 254
18124.28 241
18125.55 260
18126.82 245
18128.09 250
18129.36 278
18130.63 284
18131.90 257
18133.17 258
18134.44 248
18135.71 262
18136.99 259
18138.26 262
18139.53 239
18140.80 266
18142.07 266
18143.34 276
18144.61 255
18145.88 260
18147.15 259
18148.42 273
18149.69 282
18150.96 270
18152.23 247
18153.50 243
18154.78 278
18156.05 235
18157.32 270
18158.59 247
18159.86 246
18161.13 264
18162.40 245
18163.67 255
18164.94 262
18166.22 252
18167.49 229
18168.76 242
18170.03 235
18171.30 256
18172.57 251
18173.85 257
18175.12 255
18176.39 249
18177.66 266
18178.93 264
18180.20 252
18181.48 254
18182.75 264
18184.02 243
18185.29 267
18186.56 237
18187.84 242
18189.11 242
18190.38 260
18191.65 243
18192.93 242
18194.20 232
18195.47 268
18196.74 259
18198.02 235
18199.29 248
18200.56 240
18201.83 262
18203.11 263
18204.38 262
18205.65 234
18206.92 280
18208.20 266
18209.47 271
18210.74 258
18212.02 239
18213.29 241
18214.56 241
18215.84 240
18217.11 244
18218.38 258
18219.65 268
18220.93 258
18222.20 257
18223.47 261
18224.75 241
18226.02 247
18227.30 241
18228.57 241
18229.84 235
18231.12 255
18232.39 259
18233.66 258
18234.94 232
18236.21 248
18237.48 274
18238.76 258
18240.03 285
18241.31 253
18242.58 246
18243.86 266
18245.13 259
18246.40 249
18247.68 250
18248.95 252
18250.23 260
18251.50 239
18252.77 280
18254.05 231
18255.32 244
18256.60 254
18257.87 249
18259.15 257
18260.42 254
18261.70 260
18262.97 233
18264.25 248
18265.52 249
18266.80 241
18268.07 270
18269.35 248
18270.62 252
18271.90 255
18273.17 259
18274.45 247
18275.72 254
18277.00 259
18278.27 236
18279.55 246
18280.82 235
18282.10 250
18283.37 276
18284.65 266
18285.93 240
18287.20 245
18288.48 246
18289.75 225
18291.03 262
18292.30 250
18293.58 239
18294.86 259
18296.13 244
18297.41 243
18298.68 241
18299.96 243
18301.24 235
18302.51 243
18303.79 257
18305.06 253
18306.34 244
18307.62 246
18308.89 232
18310.17 262
18311.45 234
18312.72 236
18314.00 242
18315.28 256
18316.55 243
18317.83 248
18319.11 246
18320.38 227
18321.66 249
18322.94 256
18324.21 258
18325.49 226
18326.77 254
18328.04 246
18329.32 256
18330.60 220
18331.88 235
18333.15 241
18334.43 248
18335.71 243
18336.98 232
18338.26 247
18339.54 222
18340.82 231
18342.09 229
18343.37 240
18344.65 244
18345.93 241
18347.20 260
18348.48 237
18349.76 227
18351.04 255
18352.32 256
18353.59 230
18354.87 234
18356.15 251
18357.43 244
18358.71 244
18359.98 220
18361.26 244
18362.54 257
18363.82 234
18365.10 238
18366.38 235
18367.65 248
18368.93 256
18370.21 236
18371.49 242
18372.77 257
18374.05 234
18375.33 247
18376.60 244
18377.88 225
18379.16 264
18380.44 248
18381.72 252
18383.00 230
18384.28 233
18385.56 248
18386.84 246
18388.11 250
18389.39 251
18390.67 248
18391.95 214
18393.23 236
18394.51 238
18395.79 245
18397.07 242
18398.35 233
18399.63 230
18400.91 219
18402.19 245
18403.47 252
18404.75 251
18406.03 250
18407.31 249
18408.59 242
18409.87 236
18411.15 222
18412.43 261
18413.71 255
18414.99 240
18416.27 232
18417.55 230
18418.83 252
18420.11 233
18421.39 238
18422.67 245
18423.95 229
18425.23 262
18426.51 238
18427.79 247
18429.07 246
18430.35 253
18431.63 244
18432.91 232
18434.19 250
18435.47 246
18436.75 232
18438.04 254
18439.32 233
18440.60 235
18441.88 229
18443.16 231
18444.44 236
18445.72 228
18447.00 236
18448.28 239
18449.57 241
18450.85 230
18452.13 237
18453.41 240
18454.69 254
18455.97 272
18457.25 234
18458.54 234
18459.82 212
18461.10 235
18462.38 240
18463.66 250
18464.94 232
18466.23 263
18467.51 272
18468.79 238
18470.07 250
18471.35 249
18472.64 246
18473.92 240
18475.20 237
18476.48 240
18477.76 246
18479.05 236
18480.33 243
18481.61 260
18482.89 240
18484.18 225
18485.46 259
18486.74 231
18488.02 221
18489.31 234
18490.59 248
18491.87 244
18493.15 256
18494.44 248
18495.72 240
18497.00 242
18498.29 232
18499.57 262
18500.85 236
18502.13 231
18503.42 250
18504.70 255
18505.98 248
18507.27 238
18508.55 260
18509.83 242
18511.12 245
18512.40 233
18513.68 239
18514.97 224
18516.25 239
18517.54 239
18518.82 252
18520.10 246
18521.39 230
18522.67 238
18523.95 260
18525.24 235
18526.52 249
18527.81 267
18529.09 272
18530.37 268
18531.66 271
18532.94 265
18534.23 267
18535.51 240
18536.79 252
18538.08 266
18539.36 258
18540.65 236
18541.93 238
18543.22 256
18544.50 251
18545.79 263
18547.07 244
18548.36 252
18549.64 263
18550.92 279
18552.21 257
18553.49 244
18554.78 253
18556.06 271
18557.35 296
18558.63 266
18559.92 273
18561.20 264
18562.49 278
18563.77 307
18565.06 263
18566.35 267
18567.63 281
18568.92 311
18570.20 305
18571.49 263
18572.77 264
18574.06 274
18575.34 275
18576.63 288
18577.92 292
18579.20 287
18580.49 279
18581.77 299
18583.06 265
18584.34 268
18585.63 295
18586.92 297
18588.20 290
18589.49 287
18590.77 283
18592.06 268
18593.35 273
18594.63 270
18595.92 297
18597.21 299
18598.49 274
18599.78 296
18601.07 294
18602.35 297
18603.64 273
18604.93 306
18606.21 300
18607.50 313
18608.79 325
18610.07 292
18611.36 304
18612.65 286
18613.93 294
18615.22 302
18616.51 282
18617.79 296
18619.08 291
18620.37 283
18621.66 292
18622.94 257
18624.23 287
18625.52 304
18626.80 274
18628.09 290
18629.38 262
18630.67 264
18631.95 254
18633.24 279
18634.53 256
18635.82 249
18637.11 258
18638.39 278
18639.68 265
18640.97 266
18642.26 278
18643.54 268
18644.83 268
18646.12 238
18647.41 261
18648.70 268
18649.99 254
18651.27 262
18652.56 271
18653.85 246
18655.14 261
18656.43 257
18657.72 269
18659.00 246
18660.29 244
18661.58 257
18662.87 258
18664.16 241
18665.45 246
18666.74 263
18668.02 262
18669.31 249
18670.60 249
18671.89 236
18673.18 268
18674.47 235
18675.76 240
18677.05 250
18678.34 223
18679.63 238
18680.92 275
18682.20 235
18683.49 230
18684.78 241
18686.07 251
18687.36 257
18688.65 223
18689.94 227
18691.23 237
18692.52 242
18693.81 225
18695.10 255
18696.39 253
18697.68 232
18698.97 234
18700.26 220
18701.55 244
18702.84 251
18704.13 258
18705.42 244
18706.71 225
18708.00 219
18709.29 236
18710.58 247
18711.87 256
18713.16 228
18714.45 246
18715.74 251
18717.03 246
18718.32 218
18719.61 248
18720.90 247
18722.20 258
18723.49 241
18724.78 242
18726.07 243
18727.36 248
18728.65 241
18729.94 221
18731.23 244
18732.52 235
18733.81 226
18735.10 232
18736.40 224
18737.69 249
18738.98 236
18740.27 238
18741.56 238
18742.85 217
18744.14 231
18745.43 234
18746.73 238
18748.02 251
18749.31 247
18750.60 221
18751.89 234
18753.18 246
18754.48 228
18755.77 209
18757.06 244
18758.35 249
18759.64 245
18760.94 242
18762.23 230
18763.52 257
18764.81 232
18766.10 227
18767.40 243
18768.69 224
18769.98 251
18771.27 248
18772.57 244
18773.86 228
18775.15 197
18776.44 238
18777.74 219
18779.03 244
18780.32 234
18781.61 219
18782.91 241
18784.20 219
18785.49 220
18786.79 239
18788.08 239
18789.37 241
18790.66 235
18791.96 226
18793.25 242
18794.54 216
18795.84 248
18797.13 231
18798.42 221
18799.72 225
18801.01 223
18802.30 210
18803.60 214
18804.89 237
18806.18 236
18807.48 228
18808.77 217
18810.07 220
18811.36 245
18812.65 222
18813.95 207
18815.24 209
18816.53 226
18817.83 248
18819.12 247
18820.42 213
18821.71 213
18823.00 233
18824.30 210
18825.59 237
18826.89 247
18828.18 242
18829.48 232
18830.77 242
18832.07 215
18833.36 209
18834.65 245
18835.95 248
18837.24 228
18838.54 261
18839.83 233
18841.13 232
18842.42 223
18843.72 243
18845.01 211
18846.31 231
18847.60 239
18848.90 224
18850.19 208
18851.49 228
18852.78 217
18854.08 217
18855.37 232
18856.67 226
18857.96 229
18859.26 220
18860.55 234
18861.85 224
18863.15 200
18864.44 215
18865.74 230
18867.03 236
18868.33 207
18869.62 230
18870.92 227
18872.22 212
18873.51 226
18874.81 224
18876.10 224
18877.40 246
18878.70 232
18879.99 223
18881.29 209
18882.58 203
18883.88 209
18885.18 230
18886.47 220
18887.77 236
18889.07 221
18890.36 222
18891.66 210
18892.95 219
18894.25 211
18895.55 238
18896.84 248
18898.14 222
18899.44 230
18900.73 228
18902.03 223
18903.33 229
18904.63 233
18905.92 212
18907.22 222
18908.52 214
18909.81 236
18911.11 215
18912.41 235
18913.71 232
18915.00 211
18916.30 231
18917.60 200
18918.89 196
18920.19 214
18921.49 228
18922.79 216
18924.09 206
18925.38 227
18926.68 236
18927.98 222
18929.28 204
18930.57 195
18931.87 225
18933.17 235
18934.47 216
18935.77 213
18937.06 204
18938.36 216
18939.66 229
18940.96 230
18942.26 232
18943.55 210
18944.85 237
18946.15 243
18947.45 215
18948.75 209
18950.05 211
18951.35 188
18952.64 234
18953.94 199
18955.24 208
18956.54 199
18957.84 207
18959.14 211
18960.44 219
18961.74 209
18963.03 202
18964.33 222
18965.63 227
18966.93 221
18968.23 228
18969.53 205
18970.83 204
18972.13 214
18973.43 222
18974.73 224
18976.03 218
18977.33 211
18978.62 209
18979.92 213
18981.22 224
18982.52 236
18983.82 232
18985.12 229
18986.42 216
18987.72 214
18989.02 227
18990.32 209
18991.62 218
18992.92 202
18994.22 221
18995.52 210
18996.82 223
18998.12 217
18999.42 201
19000.72 216
19002.02 188
19003.32 198
19004.62 215
19005.92 238
19007.22 219
19008.53 213
19009.83 218
19011.13 219
19012.43 194
19013.73 220
19015.03 208
19016.33 202
19017.63 226
19018.93 224
19020.23 216
19021.53 236
19022.83 223
19024.13 207
19025.44 203
19026.74 219
19028.04 227
19029.34 205
19030.64 224
19031.94 198
19033.24 214
19034.54 211
19035.85 210
19037.15 225
19038.45 207
19039.75 211
19041.05 196
19042.35 216
19043.66 219
19044.96 231
19046.26 227
19047.56 210
19048.86 211
19050.16 207
19051.47 213
19052.77 216
19054.07 211
19055.37 211
19056.67 203
19057.98 223
19059.28 206
19060.58 217
19061.88 208
19063.19 232
19064.49 241
19065.79 224
19067.09 208
19068.40 205
19069.70 214
19071.00 215
19072.30 213
19073.61 218
19074.91 217
19076.21 222
19077.52 208
19078.82 228
19080.12 214
19081.42 244
19082.73 208
19084.03 221
19085.33 230
19086.64 240
19087.94 224
19089.24 211
19090.55 244
19091.85 224
19093.15 216
19094.46 210
19095.76 237
19097.06 231
19098.37 228
19099.67 218
19100.97 214
19102.28 262
19103.58 226
19104.89 230
19106.19 225
19107.49 224
19108.80 227
19110.10 237
19111.40 211
19112.71 235
19114.01 233
19115.32 244
19116.62 236
19117.93 263
19119.23 244
19120.53 253
19121.84 227
19123.14 225
19124.45 208
19125.75 219
19127.06 214
19128.36 237
19129.67 252
19130.97 242
19132.28 235
19133.58 247
19134.88 231
19136.19 230
19137.49 230
19138.80 221
19140.10 239
19141.41 246
19142.71 222
19144.02 237
19145.32 223
19146.63 238
19147.94 233
19149.24 229
19150.55 234
19151.85 229
19153.16 230
19154.46 228
19155.77 225
19157.07 222
19158.38 244
19159.68 219
19160.99 225
19162.30 219
19163.60 198
19164.91 243
19166.21 228
19167.52 228
19168.83 230
19170.13 216
19171.44 238
19172.74 222
19174.05 231
19175.36 227
19176.66 218
19177.97 214
19179.27 217
19180.58 222
19181.89 205
19183.19 212
19184.50 198
19185.81 216
19187.11 218
19188.42 241
19189.73 226
19191.03 222
19192.34 215
19193.65 221
19194.95 214
19196.26 220
19197.57 205
19198.87 224
19200.18 195
19201.49 217
19202.80 228
19204.10 223
19205.41 214
19206.72 209
19208.03 209
19209.33 218
19210.64 236
19211.95 229
19213.25 232
19214.56 210
19215.87 223
19217.18 210
19218.49 211
19219.79 219
19221.10 218
19222.41 213
19223.72 183
19225.02 176
19226.33 227
19227.64 200
19228.95 219
19230.26 225
19231.56 214
19232.87 225
19234.18 238
19235.49 198
19236.80 220
19238.11 225
19239.41 207
19240.72 206
19242.03 204
19243.34 225
19244.65 222
19245.96 205
19247.26 189
19248.57 220
19249.88 189
19251.19 209
19252.50 222
19253.81 230
19255.12 217
19256.43 222
19257.74 220
19259.04 198
19260.35 237
19261.66 198
19262.97 196
19264.28 198
19265.59 240
19266.90 207
19268.21 216
19269.52 222
19270.83 203
19272.14 199
19273.45 216
19274.76 222
19276.07 208
19277.38 202
19278.69 202
19279.99 206
19281.30 219
19282.61 214
19283.92 196
19285.23 219
19286.54 218
19287.85 217
19289.16 198
19290.47 200
19291.78 208
19293.09 213
19294.40 207
19295.72 196
19297.03 207
19298.34 202
19299.65 205
19300.96 188
19302.27 224
19303.58 207
19304.89 226
19306.20 198
19307.51 210
19308.82 209
19310.13 216
19311.44 195
19312.75 205
19314.06 196
19315.37 202
19316.69 196
19318.00 198
19319.31 198
19320.62 215
19321.93 203
19323.24 190
19324.55 202
19325.86 194
19327.18 212
19328.49 205
19329.80 209
19331.11 213
19332.42 229
19333.73 207
19335.04 207
19336.36 221
19337.67 200
19338.98 221
19340.29 200
19341.60 222
19342.91 192
19344.23 202
19345.54 197
19346.85 217
19348.16 185
19349.47 203
19350.79 196
19352.10 210
19353.41 196
19354.72 200
19356.04 223
19357.35 195
19358.66 203
19359.97 202
19361.29 213
19362.60 192
19363.91 214
19365.22 194
19366.54 212
19367.85 198
19369.16 192
19370.47 186
19371.79 202
19373.10 184
19374.41 205
19375.73 203
19377.04 213
19378.35 198
19379.67 192
19380.98 224
19382.29 197
19383.60 192
19384.92 191
19386.23 216
19387.54 197
19388.86 214
19390.17 206
19391.49 236
19392.80 209
19394.11 184
19395.43 201
19396.74 215
19398.05 194
19399.37 208
19400.68 207
19402.00 202
19403.31 207
19404.62 215
19405.94 203
19407.25 198
19408.57 194
19409.88 212
19411.19 200
19412.51 186
19413.82 187
19415.14 190
19416.45 202
19417.77 198
19419.08 212
19420.39 205
19421.71 192
19423.02 211
19424.34 191
19425.65 224
19426.97 187
19428.28 218
19429.60 200
19430.91 234
19432.23 188
19433.54 214
19434.86 194
19436.17 201
19437.49 198
19438.80 192
19440.12 195
19441.43 198
19442.75 192
19444.06 194
19445.38 204
19446.69 192
19448.01 200
19449.32 195
19450.64 207
19451.96 212
19453.27 218
19454.59 181
19455.90 197
19457.22 198
19458.53 202
19459.85 217
19461.17 189
19462.48 219
19463.80 190
19465.11 197
19466.43 173
19467.75 200
19469.06 188
19470.38 221
19471.69 194
19473.01 215
19474.33 207
19475.64 200
19476.96 220
19478.28 201
19479.59 191
19480.91 214
19482.23 219
19483.54 208
19484.86 213
19486.18 197
19487.49 197
19488.81 196
19490.13 222
19491.44 194
19492.76 204
19494.08 192
19495.39 208
19496.71 223
19498.03 212
19499.35 224
19500.66 197
19501.98 201
19503.30 213
19504.61 207
19505.93 190
19507.25 228
19508.57 204
19509.88 219
19511.20 205
19512.52 200
19513.84 213
19515.15 196
19516.47 193
19517.79 197
19519.11 192
19520.43 195
19521.74 194
19523.06 209
19524.38 200
19525.70 179
19527.02 211
19528.33 193
19529.65 225
19530.97 209
19532.29 203
19533.61 192
19534.93 190
19536.24 190
19537.56 185
19538.88 195
19540.20 201
19541.52 196
19542.84 189
19544.16 207
19545.47 200
19546.79 183
19548.11 198
19549.43 213
19550.75 187
19552.07 199
19553.39 176
19554.71 192
19556.03 184
19557.34 220
19558.66 206
19559.98 206
19561.30 206
19562.62 215
19563.94 198
19565.26 189
19566.58 193
19567.90 181
19569.22 186
19570.54 205
19571.86 207
19573.18 197
19574.50 190
19575.82 210
19577.14 219
19578.46 176
19579.78 179
19581.10 201
19582.42 215
19583.74 195
19585.06 209
19586.38 204
19587.70 201
19589.02 190
19590.34 196
19591.66 232
19592.98 204
19594.30 215
19595.62 203
19596.94 215
19598.26 203
19599.58 199
19600.90 201
19602.22 202
19603.54 214
19604.86 189
19606.18 206
19607.50 189
19608.82 208
19610.15 174
19611.47 207
19612.79 222
19614.11 191
19615.43 200
19616.75 186
19618.07 200
19619.39 186
19620.71 201
19622.04 187
19623.36 224
19624.68 213
19626.00 220
19627.32 222
19628.64 199
19629.96 207
19631.29 206
19632.61 196
19633.93 199
19635.25 196
19636.57 234
19637.89 190
19639.22 182
19640.54 198
19641.86 201
19643.18 217
19644.50 199
19645.83 201
19647.15 187
19648.47 189
19649.79 192
19651.12 216
19652.44 210
19653.76 168
19655.08 198
19656.40 192
19657.73 199
19659.05 203
19660.37 187
19661.70 210
19663.02 209
19664.34 207
19665.66 192
19666.99 208
19668.31 209
19669.63 200
19670.95 205
19672.28 210
19673.60 211
19674.92 195
19676.25 215
19677.57 182
19678.89 195
19680.22 202
19681.54 205
19682.86 201
19684.19 198
19685.51 183
19686.83 208
19688.16 219
19689.48 184
19690.80 188
19692.13 205
19693.45 208
19694.78 196
19696.10 200
19697.42 179
19698.75 203
19700.07 209
19701.39 226
19702.72 197
19704.04 209
19705.37 206
19706.69 217
19708.02 197
19709.34 195
19710.66 174
19711.99 213
19713.31 203
19714.64 197
19715.96 217
19717.29 176
19718.61 199
19719.93 195
19721.26 197
19722.58 198
19723.91 215
19725.23 204
19726.56 214
19727.88 201
19729.21 216
19730.53 206
19731.86 213
19733.18 225
19734.51 197
19735.83 173
19737.16 181
19738.48 204
19739.81 200
19741.13 201
19742.46 186
19743.78 212
19745.11 214
19746.44 213
19747.76 201
19749.09 215
19750.41 216
19751.74 201
19753.06 214
19754.39 196
19755.72 204
19757.04 185
19758.37 204
19759.69 192
19761.02 211
19762.34 222
19763.67 215
19765.00 212
19766.32 198
19767.65 194
19768.98 214
19770.30 209
19771.63 210
19772.95 212
19774.28 185
19775.61 208
19776.93 209
19778.26 203
19779.59 200
19780.91 201
19782.24 230
19783.57 209
19784.89 191
19786.22 204
19787.55 199
19788.87 216
19790.20 206
19791.53 196
19792.86 202
19794.18 212
19795.51 204
19796.84 182
19798.16 211
19799.49 205
19800.82 206
19802.15 216
19803.47 221
19804.80 199
19806.13 208
19807.46 195
19808.78 236
19810.11 232
19811.44 243
19812.77 205
19814.09 202
19815.42 248
19816.75 211
19818.08 216
19819.41 214
19820.73 232
19822.06 213
19823.39 190
19824.72 210
19826.05 215
19827.37 220
19828.70 222
19830.03 212
19831.36 215
19832.69 213
19834.02 215
19835.34 221
19836.67 211
19838.00 204
19839.33 221
19840.66 210
19841.99 212
19843.32 218
19844.64 203
19845.97 230
19847.30 197
19848.63 194
19849.96 217
19851.29 212
19852.62 225
19853.95 231
19855.28 208
19856.60 199
19857.93 212
19859.26 214
19860.59 205
19861.92 206
19863.25 212
19864.58 208
19865.91 207
19867.24 220
19868.57 210
19869.90 225
19871.23 218
19872.56 206
19873.89 189
19875.22 204
19876.55 210
19877.88 190
19879.21 197
19880.54 196
19881.87 213
19883.20 202
19884.53 192
19885.86 202
19887.19 188
19888.52 222
19889.85 199
19891.18 191
19892.51 172
19893.84 200
19895.17 202
19896.50 209
19897.83 197
19899.16 188
19900.49 199
19901.82 199
19903.15 193
19904.48 176
19905.81 189
19907.15 207
19908.48 203
19909.81 196
19911.14 201
19912.47 185
19913.80 193
19915.13 188
19916.46 184
19917.79 181
19919.13 194
19920.46 187
19921.79 213
19923.12 196
19924.45 199
19925.78 194
19927.11 210
19928.45 219
19929.78 201
19931.11 196
19932.44 208
19933.77 203
19935.10 206
19936.44 198
19937.77 199
19939.10 178
19940.43 189
19941.76 185
19943.10 190
19944.43 182
19945.76 196
19947.09 199
19948.42 216
19949.76 209
19951.09 194
19952.42 184
19953.75 200
19955.09 192
19956.42 190
19957.75 204
19959.08 213
19960.42 178
19961.75 223
19963.08 205
19964.41 200
19965.75 200
19967.08 215
19968.41 204
19969.75 197
19971.08 194
19972.41 186
19973.74 198
19975.08 211
19976.41 208
19977.74 202
19979.08 198
19980.41 200
19981.74 214
19983.08 178
19984.41 207
19985.74 212
19987.08 195
19988.41 214
19989.75 179
19991.08 208
19992.41 219
19993.75 199
19995.08 202
19996.41 200
19997.75 190
19999.08 201
20000.42 199
20001.75 189
20003.08 203
20004.42 203
20005.75 223
20007.09 190
20008.42 228
20009.75 221
20011.09 206
20012.42 205
20013.76 201
20015.09 204
20016.43 204
20017.76 204
20019.10 201
20020.43 169
20021.76 197
20023.10 197
20024.43 217
20025.77 187
20027.10 194
20028.44 209
20029.77 204
20031.11 208
20032.44 178
20033.78 209
20035.11 205
20036.45 203
20037.78 212
20039.12 213
20040.46 207
20041.79 204
20043.13 209
20044.46 199
20045.80 181
20047.13 195
20048.47 194
20049.80 209
20051.14 182
20052.47 202
20053.81 210
20055.15 226
20056.48 218
20057.82 172
20059.15 189
20060.49 190
20061.83 197
20063.16 190
20064.50 201
20065.83 194
20067.17 202
20068.51 211
20069.84 213
20071.18 190
20072.52 194
20073.85 212
20075.19 209
20076.52 199
20077.86 198
20079.20 200
20080.53 209
20081.87 200
20083.21 198
20084.54 192
20085.88 202
20087.22 216
20088.56 213
20089.89 189
20091.23 200
20092.57 192
20093.90 184
20095.24 185
20096.58 186
20097.91 187
20099.25 228
20100.59 210
20101.93 199
20103.26 221
20104.60 212
20105.94 191
20107.28 209
20108.61 203
20109.95 205
20111.29 211
20112.63 216
20113.96 211
20115.30 192
20116.64 212
20117.98 211
20119.32 233
20120.65 197
20121.99 200
20123.33 212
20124.67 201
20126.01 190
