# Supplementary material for: MALDI-TOF MS typing enables the classification of brewing yeasts of the genus Saccharomyces to major beer styles
Source: PLoS One. 2017 Aug 9;12(8):e0181694. doi: 10.1371/journal.pone.0181694 (PMC5549903; doi:10.1371/journal.pone.0181694)
Supplement: S16 File — The directory includes 90 raw files and was zipped to “.zip”; the folder has three strains with 30 spectra per strain; S1 Text explains the raw files with an example and Table 1 represents the yeast strains used within the experiment. (ZIP) [file pone.0181694.s019.zip › 46-48/30672-478-OG-Ale-Ale-YPG-18h-E-E_2016-10-04_9_0_E1_1.dat]

1998.43 1900
1998.85 1914
1999.27 1982
1999.69 1895
2000.11 1884
2000.54 1897
2000.96 1875
2001.38 1835
2001.80 1788
2002.23 1701
2002.65 1799
2003.07 1696
2003.49 1717
2003.92 1702
2004.34 1706
2004.76 1757
2005.18 1760
2005.61 1708
2006.03 1628
2006.45 1715
2006.87 1781
2007.30 1889
2007.72 1815
2008.14 1729
2008.57 1707
2008.99 1679
2009.41 1635
2009.84 1650
2010.26 1653
2010.68 1569
2011.11 1609
2011.53 1577
2011.95 1575
2012.38 1532
2012.80 1525
2013.22 1534
2013.65 1566
2014.07 1572
2014.49 1574
2014.92 1623
2015.34 1671
2015.77 1718
2016.19 1668
2016.61 1672
2017.04 1589
2017.46 1590
2017.89 1649
2018.31 1663
2018.73 1613
2019.16 1607
2019.58 1678
2020.01 1593
2020.43 1556
2020.85 1596
2021.28 1669
2021.70 1638
2022.13 1609
2022.55 1608
2022.98 1635
2023.40 1572
2023.83 1534
2024.25 1516
2024.68 1613
2025.10 1530
2025.53 1534
2025.95 1546
2026.38 1596
2026.80 1537
2027.23 1510
2027.65 1518
2028.08 1533
2028.50 1575
2028.93 1516
2029.35 1496
2029.78 1565
2030.20 1603
2030.63 1540
2031.05 1601
2031.48 1552
2031.90 1640
2032.33 1704
2032.75 1650
2033.18 1604
2033.61 1616
2034.03 1659
2034.46 1672
2034.88 1648
2035.31 1631
2035.74 1628
2036.16 1614
2036.59 1578
2037.01 1586
2037.44 1573
2037.87 1603
2038.29 1580
2038.72 1511
2039.14 1531
2039.57 1655
2040.00 1684
2040.42 1627
2040.85 1606
2041.28 1651
2041.70 1628
2042.13 1514
2042.56 1511
2042.98 1496
2043.41 1570
2043.84 1565
2044.26 1465
2044.69 1564
2045.12 1583
2045.54 1567
2045.97 1615
2046.40 1549
2046.82 1554
2047.25 1590
2047.68 1549
2048.11 1613
2048.53 1666
2048.96 1711
2049.39 1799
2049.82 1826
2050.24 1885
2050.67 1960
2051.10 2080
2051.53 1973
2051.95 1992
2052.38 2037
2052.81 2008
2053.24 1881
2053.66 1881
2054.09 1899
2054.52 1818
2054.95 1799
2055.38 1709
2055.80 1715
2056.23 1607
2056.66 1625
2057.09 1532
2057.52 1590
2057.94 1659
2058.37 1604
2058.80 1640
2059.23 1574
2059.66 1616
2060.09 1607
2060.51 1589
2060.94 1675
2061.37 1720
2061.80 1754
2062.23 1830
2062.66 1822
2063.09 1913
2063.52 1839
2063.94 2006
2064.37 1964
2064.80 1886
2065.23 1790
2065.66 1751
2066.09 1796
2066.52 1727
2066.95 1704
2067.38 1662
2067.81 1642
2068.24 1682
2068.66 1641
2069.09 1628
2069.52 1647
2069.95 1607
2070.38 1714
2070.81 1635
2071.24 1643
2071.67 1723
2072.10 1670
2072.53 1638
2072.96 1711
2073.39 1702
2073.82 1677
2074.25 1649
2074.68 1623
2075.11 1688
2075.54 1719
2075.97 1689
2076.40 1758
2076.83 1843
2077.26 1877
2077.69 1960
2078.12 1897
2078.55 2012
2078.98 1996
2079.41 1959
2079.84 1929
2080.27 1942
2080.70 1917
2081.14 1931
2081.57 1838
2082.00 1824
2082.43 1817
2082.86 1730
2083.29 1657
2083.72 1688
2084.15 1627
2084.58 1598
2085.01 1614
2085.44 1604
2085.88 1646
2086.31 1671
2086.74 1668
2087.17 1634
2087.60 1608
2088.03 1597
2088.46 1561
2088.89 1578
2089.33 1585
2089.76 1688
2090.19 1616
2090.62 1599
2091.05 1616
2091.48 1604
2091.92 1562
2092.35 1598
2092.78 1570
2093.21 1559
2093.64 1596
2094.07 1563
2094.51 1619
2094.94 1614
2095.37 1586
2095.80 1631
2096.24 1672
2096.67 1588
2097.10 1625
2097.53 1674
2097.96 1649
2098.40 1620
2098.83 1536
2099.26 1607
2099.69 1608
2100.13 1578
2100.56 1625
2100.99 1463
2101.43 1616
2101.86 1598
2102.29 1634
2102.72 1635
2103.16 1673
2103.59 1766
2104.02 1805
2104.46 1924
2104.89 1843
2105.32 1853
2105.76 1912
2106.19 1969
2106.62 1930
2107.05 1893
2107.49 1929
2107.92 1903
2108.36 1911
2108.79 1866
2109.22 1805
2109.66 1798
2110.09 1792
2110.52 1791
2110.96 1865
2111.39 1852
2111.82 1873
2112.26 1902
2112.69 1767
2113.13 1759
2113.56 1697
2113.99 1729
2114.43 1608
2114.86 1676
2115.30 1757
2115.73 1672
2116.16 1707
2116.60 1647
2117.03 1538
2117.47 1549
2117.90 1570
2118.34 1602
2118.77 1525
2119.21 1594
2119.64 1584
2120.07 1595
2120.51 1599
2120.94 1563
2121.38 1539
2121.81 1539
2122.25 1550
2122.68 1529
2123.12 1581
2123.55 1539
2123.99 1558
2124.42 1527
2124.86 1634
2125.29 1619
2125.73 1619
2126.16 1616
2126.60 1545
2127.04 1581
2127.47 1646
2127.91 1731
2128.34 1694
2128.78 1677
2129.21 1606
2129.65 1657
2130.08 1631
2130.52 1658
2130.96 1616
2131.39 1602
2131.83 1572
2132.26 1590
2132.70 1509
2133.14 1623
2133.57 1563
2134.01 1555
2134.44 1536
2134.88 1464
2135.32 1439
2135.75 1461
2136.19 1440
2136.62 1484
2137.06 1457
2137.50 1492
2137.93 1541
2138.37 1500
2138.81 1506
2139.24 1489
2139.68 1528
2140.12 1495
2140.55 1447
2140.99 1465
2141.43 1499
2141.86 1509
2142.30 1559
2142.74 1527
2143.18 1657
2143.61 1447
2144.05 1473
2144.49 1591
2144.92 1534
2145.36 1587
2145.80 1615
2146.24 1687
2146.67 1718
2147.11 1698
2147.55 1745
2147.99 1802
2148.42 1757
2148.86 1788
2149.30 1752
2149.74 1700
2150.17 1703
2150.61 1794
2151.05 1794
2151.49 1813
2151.92 1773
2152.36 1729
2152.80 1785
2153.24 1879
2153.68 1895
2154.11 1806
2154.55 1889
2154.99 2033
2155.43 2106
2155.87 2156
2156.31 2264
2156.74 2420
2157.18 2420
2157.62 2450
2158.06 2270
2158.50 2395
2158.94 2262
2159.38 2162
2159.81 2014
2160.25 1920
2160.69 1874
2161.13 1859
2161.57 1820
2162.01 1821
2162.45 1839
2162.89 1793
2163.33 1841
2163.76 1825
2164.20 1887
2164.64 1870
2165.08 1902
2165.52 1912
2165.96 1858
2166.40 1783
2166.84 1894
2167.28 2034
2167.72 2038
2168.16 1873
2168.60 1862
2169.04 1907
2169.48 2009
2169.92 1922
2170.36 1904
2170.80 1897
2171.24 1931
2171.68 2012
2172.12 1937
2172.56 1867
2173.00 1907
2173.44 1903
2173.88 1876
2174.32 1966
2174.76 1906
2175.20 1838
2175.64 1740
2176.08 1758
2176.52 1782
2176.96 1802
2177.40 1817
2177.84 1745
2178.28 1713
2178.72 1726
2179.16 1648
2179.60 1602
2180.04 1569
2180.48 1546
2180.92 1596
2181.37 1521
2181.81 1575
2182.25 1580
2182.69 1543
2183.13 1611
2183.57 1615
2184.01 1641
2184.45 1592
2184.89 1610
2185.34 1564
2185.78 1613
2186.22 1579
2186.66 1681
2187.10 1629
2187.54 1615
2187.98 1565
2188.43 1595
2188.87 1598
2189.31 1666
2189.75 1652
2190.19 1635
2190.63 1697
2191.08 1724
2191.52 1754
2191.96 1786
2192.40 1871
2192.84 1978
2193.29 1973
2193.73 1965
2194.17 1978
2194.61 1918
2195.05 1970
2195.50 1951
2195.94 1911
2196.38 1864
2196.82 1808
2197.27 1788
2197.71 1831
2198.15 1773
2198.59 1753
2199.04 1792
2199.48 1788
2199.92 1815
2200.37 1805
2200.81 1820
2201.25 1728
2201.69 1843
2202.14 1908
2202.58 1938
2203.02 1794
2203.47 1760
2203.91 1809
2204.35 1785
2204.80 1854
2205.24 1796
2205.68 1842
2206.13 1846
2206.57 1999
2207.01 1997
2207.46 2046
2207.90 2109
2208.34 2193
2208.79 2166
2209.23 2308
2209.67 2330
2210.12 2259
2210.56 2214
2211.01 2219
2211.45 2178
2211.89 2243
2212.34 2087
2212.78 2078
2213.23 2035
2213.67 1958
2214.11 1870
2214.56 1831
2215.00 1838
2215.45 1686
2215.89 1637
2216.34 1774
2216.78 1748
2217.22 1765
2217.67 1783
2218.11 1779
2218.56 1850
2219.00 1796
2219.45 1783
2219.89 1834
2220.34 1947
2220.78 1973
2221.23 2012
2221.67 2109
2222.12 2227
2222.56 2277
2223.01 2422
2223.45 2571
2223.90 2569
2224.34 2580
2224.79 2671
2225.23 2712
2225.68 2747
2226.12 2535
2226.57 2447
2227.01 2407
2227.46 2446
2227.91 2290
2228.35 2134
2228.80 2203
2229.24 2152
2229.69 2073
2230.13 2034
2230.58 1986
2231.03 1942
2231.47 1940
2231.92 1926
2232.36 1879
2232.81 1859
2233.26 1781
2233.70 1790
2234.15 1770
2234.59 1759
2235.04 1764
2235.49 1698
2235.93 1689
2236.38 1703
2236.83 1808
2237.27 1775
2237.72 1749
2238.17 1675
2238.61 1655
2239.06 1689
2239.51 1765
2239.95 1730
2240.40 1647
2240.85 1659
2241.29 1741
2241.74 1722
2242.19 1631
2242.63 1701
2243.08 1799
2243.53 1740
2243.98 1674
2244.42 1698
2244.87 1723
2245.32 1662
2245.76 1669
2246.21 1800
2246.66 1747
2247.11 1751
2247.55 1813
2248.00 1834
2248.45 1786
2248.90 1762
2249.35 1760
2249.79 1769
2250.24 1768
2250.69 1742
2251.14 1778
2251.58 1802
2252.03 1806
2252.48 1793
2252.93 1764
2253.38 1753
2253.82 1720
2254.27 1669
2254.72 1724
2255.17 1707
2255.62 1678
2256.07 1705
2256.51 1801
2256.96 1984
2257.41 2089
2257.86 2209
2258.31 2527
2258.76 2774
2259.21 3026
2259.65 3241
2260.10 3454
2260.55 3448
2261.00 3377
2261.45 3398
2261.90 3182
2262.35 3014
2262.80 2953
2263.25 2714
2263.69 2652
2264.14 2389
2264.59 2303
2265.04 2244
2265.49 2139
2265.94 2180
2266.39 2119
2266.84 2090
2267.29 2051
2267.74 1979
2268.19 1913
2268.64 1918
2269.09 1891
2269.54 1923
2269.99 1925
2270.44 1932
2270.89 1923
2271.34 1938
2271.79 1948
2272.24 1922
2272.69 1951
2273.14 1903
2273.59 1859
2274.04 1747
2274.49 1818
2274.94 1887
2275.39 1870
2275.84 1842
2276.29 1935
2276.74 1945
2277.19 1967
2277.64 1983
2278.09 2047
2278.54 2124
2278.99 2046
2279.44 2166
2279.89 2168
2280.34 2199
2280.79 2060
2281.25 2126
2281.70 2068
2282.15 2062
2282.60 1982
2283.05 1937
2283.50 1936
2283.95 1925
2284.40 1878
2284.85 1891
2285.31 2057
2285.76 2181
2286.21 2144
2286.66 2240
2287.11 2482
2287.56 2642
2288.01 2758
2288.47 2780
2288.92 2825
2289.37 2818
2289.82 2848
2290.27 2921
2290.72 2719
2291.18 2613
2291.63 2582
2292.08 2344
2292.53 2222
2292.98 2160
2293.44 1993
2293.89 1945
2294.34 1916
2294.79 1895
2295.24 1791
2295.70 1726
2296.15 1790
2296.60 1741
2297.05 1695
2297.51 1685
2297.96 1764
2298.41 1771
2298.86 1749
2299.32 1725
2299.77 1751
2300.22 1729
2300.67 1744
2301.13 1735
2301.58 1795
2302.03 1781
2302.49 1717
2302.94 1740
2303.39 1692
2303.85 1769
2304.30 1726
2304.75 1706
2305.20 1746
2305.66 1765
2306.11 1760
2306.56 1777
2307.02 1732
2307.47 1760
2307.93 1726
2308.38 1815
2308.83 1777
2309.29 1869
2309.74 1781
2310.19 1790
2310.65 1909
2311.10 1778
2311.55 1746
2312.01 1758
2312.46 1703
2312.92 1775
2313.37 1822
2313.82 1802
2314.28 1754
2314.73 1845
2315.19 1854
2315.64 1835
2316.10 1968
2316.55 1948
2317.00 1864
2317.46 1945
2317.91 1965
2318.37 1938
2318.82 2054
2319.28 2031
2319.73 2053
2320.19 2193
2320.64 2285
2321.10 2343
2321.55 2265
2322.01 2328
2322.46 2248
2322.92 2452
2323.37 2384
2323.83 2266
2324.28 2145
2324.74 2071
2325.19 2082
2325.65 1973
2326.10 1965
2326.56 1917
2327.01 1927
2327.47 2000
2327.92 2040
2328.38 2004
2328.83 1945
2329.29 1885
2329.74 1928
2330.20 1868
2330.66 1878
2331.11 1848
2331.57 1808
2332.02 1737
2332.48 1799
2332.94 1812
2333.39 1909
2333.85 1868
2334.30 1928
2334.76 1857
2335.22 1924
2335.67 1987
2336.13 1991
2336.58 2017
2337.04 2067
2337.50 2131
2337.95 2088
2338.41 2255
2338.87 2212
2339.32 2254
2339.78 2302
2340.24 2215
2340.69 2202
2341.15 2192
2341.61 2133
2342.06 2045
2342.52 2139
2342.98 2000
2343.43 2091
2343.89 2115
2344.35 2129
2344.81 2156
2345.26 2051
2345.72 1954
2346.18 2048
2346.63 2079
2347.09 2096
2347.55 2002
2348.01 2038
2348.46 2080
2348.92 2156
2349.38 2279
2349.84 2279
2350.29 2168
2350.75 2095
2351.21 2064
2351.67 2118
2352.13 2015
2352.58 1964
2353.04 1926
2353.50 1826
2353.96 1886
2354.41 1810
2354.87 1837
2355.33 1854
2355.79 1791
2356.25 1780
2356.71 1885
2357.16 1856
2357.62 1835
2358.08 1843
2358.54 1827
2359.00 1861
2359.46 1863
2359.91 1893
2360.37 1911
2360.83 1910
2361.29 1862
2361.75 1749
2362.21 1769
2362.67 1831
2363.13 1775
2363.58 1766
2364.04 1722
2364.50 1784
2364.96 1859
2365.42 1899
2365.88 1944
2366.34 1884
2366.80 1952
2367.26 1923
2367.72 1956
2368.18 1941
2368.64 1983
2369.10 2016
2369.55 2114
2370.01 1992
2370.47 1976
2370.93 1992
2371.39 1949
2371.85 2002
2372.31 2102
2372.77 1960
2373.23 1973
2373.69 2036
2374.15 1943
2374.61 1955
2375.07 1997
2375.53 1971
2375.99 1986
2376.45 1941
2376.91 1930
2377.37 1892
2377.83 1859
2378.29 1895
2378.75 1818
2379.21 1761
2379.68 1840
2380.14 1772
2380.60 1798
2381.06 1785
2381.52 1739
2381.98 1716
2382.44 1726
2382.90 1698
2383.36 1781
2383.82 1762
2384.28 1699
2384.74 1703
2385.20 1552
2385.67 1639
2386.13 1764
2386.59 1778
2387.05 1785
2387.51 1657
2387.97 1740
2388.43 1729
2388.89 1769
2389.36 1758
2389.82 1726
2390.28 1724
2390.74 1735
2391.20 1746
2391.66 1752
2392.13 1716
2392.59 1720
2393.05 1819
2393.51 1783
2393.97 1750
2394.43 1817
2394.90 1814
2395.36 1821
2395.82 1853
2396.28 1860
2396.74 1752
2397.21 1769
2397.67 1744
2398.13 1764
2398.59 1709
2399.06 1665
2399.52 1691
2399.98 1636
2400.44 1588
2400.91 1560
2401.37 1607
2401.83 1585
2402.29 1634
2402.76 1647
2403.22 1658
2403.68 1582
2404.14 1602
2404.61 1593
2405.07 1667
2405.53 1661
2406.00 1686
2406.46 1699
2406.92 1712
2407.39 1682
2407.85 1720
2408.31 1701
2408.78 1714
2409.24 1712
2409.70 1646
2410.17 1680
2410.63 1674
2411.09 1671
2411.56 1738
2412.02 1819
2412.48 1724
2412.95 1778
2413.41 1893
2413.87 1737
2414.34 1683
2414.80 1789
2415.27 1839
2415.73 1763
2416.19 1788
2416.66 1798
2417.12 1744
2417.59 1828
2418.05 1950
2418.51 2033
2418.98 2071
2419.44 2108
2419.91 2172
2420.37 2212
2420.84 2221
2421.30 2218
2421.77 2349
2422.23 2280
2422.69 2267
2423.16 2175
2423.62 2142
2424.09 2174
2424.55 2195
2425.02 2103
2425.48 2041
2425.95 2090
2426.41 2076
2426.88 2122
2427.34 1981
2427.81 1965
2428.27 1822
2428.74 1833
2429.20 1877
2429.67 1740
2430.13 1681
2430.60 1708
2431.07 1717
2431.53 1761
2432.00 1734
2432.46 1647
2432.93 1618
2433.39 1611
2433.86 1611
2434.32 1718
2434.79 1637
2435.26 1672
2435.72 1638
2436.19 1630
2436.65 1654
2437.12 1699
2437.59 1697
2438.05 1773
2438.52 1811
2438.98 1734
2439.45 1779
2439.92 1818
2440.38 1794
2440.85 1701
2441.32 1763
2441.78 1811
2442.25 1796
2442.72 1751
2443.18 1770
2443.65 1804
2444.12 1712
2444.58 1713
2445.05 1740
2445.52 1674
2445.98 1727
2446.45 1692
2446.92 1594
2447.38 1644
2447.85 1713
2448.32 1802
2448.78 1745
2449.25 1907
2449.72 1848
2450.19 1829
2450.65 1793
2451.12 1770
2451.59 1689
2452.06 1669
2452.52 1677
2452.99 1740
2453.46 1711
2453.93 1637
2454.39 1680
2454.86 1656
2455.33 1554
2455.80 1570
2456.26 1630
2456.73 1712
2457.20 1659
2457.67 1657
2458.14 1688
2458.60 1779
2459.07 1700
2459.54 1795
2460.01 1756
2460.48 1679
2460.95 1697
2461.41 1771
2461.88 1750
2462.35 1710
2462.82 1688
2463.29 1764
2463.76 1865
2464.22 1828
2464.69 1736
2465.16 1670
2465.63 1727
2466.10 1756
2466.57 1739
2467.04 1688
2467.51 1707
2467.97 1758
2468.44 1678
2468.91 1637
2469.38 1684
2469.85 1660
2470.32 1630
2470.79 1699
2471.26 1761
2471.73 1633
2472.20 1595
2472.67 1574
2473.14 1695
2473.61 1661
2474.07 1633
2474.54 1702
2475.01 1645
2475.48 1639
2475.95 1563
2476.42 1579
2476.89 1654
2477.36 1660
2477.83 1593
2478.30 1620
2478.77 1591
2479.24 1646
2479.71 1600
2480.18 1598
2480.65 1634
2481.12 1543
2481.59 1602
2482.06 1581
2482.53 1578
2483.00 1602
2483.47 1567
2483.95 1538
2484.42 1628
2484.89 1635
2485.36 1649
2485.83 1718
2486.30 1770
2486.77 1781
2487.24 1757
2487.71 1838
2488.18 1833
2488.65 1865
2489.12 1823
2489.59 1839
2490.07 1708
2490.54 1749
2491.01 1739
2491.48 1656
2491.95 1640
2492.42 1670
2492.89 1673
2493.36 1686
2493.84 1659
2494.31 1625
2494.78 1650
2495.25 1623
2495.72 1545
2496.19 1541
2496.66 1623
2497.14 1625
2497.61 1527
2498.08 1514
2498.55 1594
2499.02 1563
2499.50 1543
2499.97 1524
2500.44 1583
2500.91 1550
2501.38 1519
2501.86 1558
2502.33 1563
2502.80 1700
2503.27 1675
2503.74 1685
2504.22 1727
2504.69 1785
2505.16 1855
2505.63 1869
2506.11 1920
2506.58 1908
2507.05 1872
2507.52 1943
2508.00 1931
2508.47 1808
2508.94 1825
2509.42 1809
2509.89 1776
2510.36 1634
2510.83 1708
2511.31 1662
2511.78 1581
2512.25 1642
2512.73 1588
2513.20 1639
2513.67 1629
2514.15 1615
2514.62 1657
2515.09 1597
2515.57 1616
2516.04 1609
2516.51 1600
2516.99 1618
2517.46 1606
2517.94 1565
2518.41 1540
2518.88 1519
2519.36 1618
2519.83 1586
2520.30 1612
2520.78 1608
2521.25 1611
2521.73 1643
2522.20 1627
2522.67 1598
2523.15 1707
2523.62 1770
2524.10 1704
2524.57 1708
2525.05 1745
2525.52 1700
2525.99 1644
2526.47 1629
2526.94 1672
2527.42 1622
2527.89 1656
2528.37 1723
2528.84 1724
2529.32 1713
2529.79 1637
2530.27 1609
2530.74 1676
2531.22 1705
2531.69 1621
2532.17 1626
2532.64 1705
2533.12 1648
2533.59 1636
2534.07 1571
2534.54 1632
2535.02 1765
2535.49 1778
2535.97 1751
2536.44 1777
2536.92 1774
2537.39 1842
2537.87 1846
2538.34 2027
2538.82 2096
2539.30 2132
2539.77 2040
2540.25 2190
2540.72 2126
2541.20 2005
2541.68 2023
2542.15 2021
2542.63 1933
2543.10 1952
2543.58 1961
2544.06 1938
2544.53 1831
2545.01 1933
2545.48 2004
2545.96 1975
2546.44 1984
2546.91 2014
2547.39 1994
2547.87 2017
2548.34 1964
2548.82 2009
2549.30 2051
2549.77 2065
2550.25 2034
2550.73 2071
2551.20 2108
2551.68 2126
2552.16 2211
2552.63 2258
2553.11 2302
2553.59 2336
2554.06 2361
2554.54 2336
2555.02 2341
2555.50 2394
2555.97 2270
2556.45 2278
2556.93 2183
2557.40 2176
2557.88 2059
2558.36 2103
2558.84 2000
2559.31 1851
2559.79 1790
2560.27 1703
2560.75 1783
2561.23 1801
2561.70 1818
2562.18 1769
2562.66 1787
2563.14 1725
2563.61 1728
2564.09 1729
2564.57 1795
2565.05 1802
2565.53 1789
2566.00 1819
2566.48 1811
2566.96 1695
2567.44 1755
2567.92 1804
2568.40 1708
2568.87 1592
2569.35 1719
2569.83 1782
2570.31 1646
2570.79 1651
2571.27 1621
2571.75 1653
2572.22 1626
2572.70 1690
2573.18 1744
2573.66 1715
2574.14 1650
2574.62 1600
2575.10 1616
2575.58 1578
2576.06 1631
2576.54 1623
2577.01 1634
2577.49 1614
2577.97 1655
2578.45 1646
2578.93 1660
2579.41 1698
2579.89 1715
2580.37 1651
2580.85 1706
2581.33 1777
2581.81 1674
2582.29 1591
2582.77 1609
2583.25 1612
2583.73 1548
2584.21 1556
2584.69 1683
2585.17 1704
2585.65 1618
2586.13 1534
2586.61 1605
2587.09 1638
2587.57 1656
2588.05 1618
2588.53 1586
2589.01 1603
2589.49 1604
2589.97 1682
2590.45 1628
2590.93 1615
2591.41 1642
2591.89 1633
2592.37 1780
2592.85 1778
2593.33 1849
2593.81 1954
2594.30 1924
2594.78 1882
2595.26 1889
2595.74 1830
2596.22 1872
2596.70 1869
2597.18 1834
2597.66 1793
2598.14 1768
2598.62 1798
2599.11 1680
2599.59 1683
2600.07 1684
2600.55 1673
2601.03 1661
2601.51 1733
2601.99 1701
2602.48 1700
2602.96 1698
2603.44 1673
2603.92 1653
2604.40 1712
2604.88 1590
2605.37 1567
2605.85 1646
2606.33 1679
2606.81 1681
2607.29 1712
2607.78 1712
2608.26 1599
2608.74 1725
2609.22 1722
2609.70 1673
2610.19 1678
2610.67 1687
2611.15 1684
2611.63 1640
2612.12 1649
2612.60 1710
2613.08 1749
2613.56 1687
2614.05 1731
2614.53 1746
2615.01 1845
2615.49 1744
2615.98 1804
2616.46 1800
2616.94 1798
2617.43 1756
2617.91 1721
2618.39 1727
2618.87 1728
2619.36 1754
2619.84 1736
2620.32 1749
2620.81 1657
2621.29 1710
2621.77 1648
2622.26 1670
2622.74 1692
2623.22 1679
2623.71 1721
2624.19 1709
2624.67 1656
2625.16 1702
2625.64 1665
2626.13 1637
2626.61 1712
2627.09 1654
2627.58 1774
2628.06 1802
2628.55 1795
2629.03 1775
2629.51 1850
2630.00 1829
2630.48 1812
2630.97 1827
2631.45 1845
2631.93 1821
2632.42 1793
2632.90 1814
2633.39 1806
2633.87 1814
2634.36 1777
2634.84 1821
2635.33 1658
2635.81 1810
2636.29 1822
2636.78 1776
2637.26 1776
2637.75 1878
2638.23 1806
2638.72 1769
2639.20 1734
2639.69 1683
2640.17 1684
2640.66 1646
2641.14 1567
2641.63 1577
2642.11 1669
2642.60 1650
2643.08 1643
2643.57 1649
2644.05 1605
2644.54 1649
2645.03 1716
2645.51 1650
2646.00 1597
2646.48 1544
2646.97 1596
2647.45 1640
2647.94 1674
2648.43 1662
2648.91 1553
2649.40 1647
2649.88 1672
2650.37 1667
2650.85 1636
2651.34 1601
2651.83 1732
2652.31 1716
2652.80 1735
2653.29 1785
2653.77 1757
2654.26 1795
2654.74 1687
2655.23 1723
2655.72 1768
2656.20 1739
2656.69 1774
2657.18 1828
2657.66 1795
2658.15 1846
2658.64 1814
2659.12 1962
2659.61 1961
2660.10 2007
2660.58 2112
2661.07 2048
2661.56 2126
2662.05 2238
2662.53 2343
2663.02 2475
2663.51 2615
2663.99 2541
2664.48 2602
2664.97 2716
2665.46 2616
2665.94 2570
2666.43 2425
2666.92 2488
2667.41 2481
2667.89 2596
2668.38 2567
2668.87 2645
2669.36 2810
2669.84 3086
2670.33 3110
2670.82 3164
2671.31 3178
2671.80 3051
2672.28 3068
2672.77 2956
2673.26 2964
2673.75 2928
2674.24 2781
2674.72 2384
2675.21 2328
2675.70 2201
2676.19 2241
2676.68 2235
2677.17 2202
2677.65 2037
2678.14 2068
2678.63 2077
2679.12 2035
2679.61 2035
2680.10 1935
2680.59 1995
2681.07 2045
2681.56 1982
2682.05 1940
2682.54 1918
2683.03 1927
2683.52 1929
2684.01 1923
2684.50 1917
2684.99 1964
2685.47 1922
2685.96 1937
2686.45 1938
2686.94 1856
2687.43 1869
2687.92 1844
2688.41 1795
2688.90 1793
2689.39 1869
2689.88 1890
2690.37 1857
2690.86 1880
2691.35 1961
2691.84 1903
2692.33 1882
2692.82 1958
2693.31 1913
2693.80 1970
2694.29 2036
2694.78 1984
2695.27 1994
2695.76 2000
2696.25 1944
2696.74 1969
2697.23 2041
2697.72 2010
2698.21 1885
2698.70 1880
2699.19 1853
2699.68 1802
2700.17 1806
2700.66 1847
2701.15 1786
2701.64 1743
2702.13 1723
2702.62 1708
2703.11 1712
2703.61 1687
2704.10 1668
2704.59 1731
2705.08 1676
2705.57 1744
2706.06 1699
2706.55 1710
2707.04 1670
2707.53 1698
2708.02 1667
2708.52 1671
2709.01 1666
2709.50 1664
2709.99 1719
2710.48 1703
2710.97 1693
2711.46 1703
2711.96 1675
2712.45 1671
2712.94 1658
2713.43 1644
2713.92 1709
2714.41 1666
2714.91 1626
2715.40 1687
2715.89 1623
2716.38 1680
2716.87 1642
2717.37 1690
2717.86 1763
2718.35 1758
2718.84 1742
2719.33 1796
2719.83 1857
2720.32 1800
2720.81 1757
2721.30 1754
2721.80 1799
2722.29 1711
2722.78 1757
2723.27 1728
2723.77 1780
2724.26 1743
2724.75 1731
2725.24 1729
2725.74 1640
2726.23 1700
2726.72 1732
2727.22 1826
2727.71 1840
2728.20 1764
2728.70 1809
2729.19 1762
2729.68 1794
2730.18 1801
2730.67 1815
2731.16 1820
2731.65 1818
2732.15 1834
2732.64 1860
2733.14 1911
2733.63 1818
2734.12 1830
2734.62 1950
2735.11 1939
2735.60 1915
2736.10 2057
2736.59 2110
2737.08 2045
2737.58 2070
2738.07 2118
2738.57 2101
2739.06 2039
2739.55 2016
2740.05 2007
2740.54 1959
2741.04 1865
2741.53 1934
2742.03 1833
2742.52 1745
2743.01 1766
2743.51 1744
2744.00 1656
2744.50 1680
2744.99 1716
2745.49 1678
2745.98 1676
2746.48 1732
2746.97 1763
2747.47 1605
2747.96 1630
2748.46 1676
2748.95 1780
2749.45 1774
2749.94 1625
2750.44 1694
2750.93 1678
2751.43 1805
2751.92 1792
2752.42 1923
2752.91 1941
2753.41 1913
2753.90 1899
2754.40 1814
2754.89 1860
2755.39 1821
2755.88 1839
2756.38 1921
2756.87 1876
2757.37 1849
2757.87 1790
2758.36 1724
2758.86 1873
2759.35 1718
2759.85 1708
2760.35 1787
2760.84 1767
2761.34 1674
2761.83 1713
2762.33 1655
2762.83 1720
2763.32 1759
2763.82 1729
2764.31 1676
2764.81 1639
2765.31 1652
2765.80 1732
2766.30 1789
2766.80 1704
2767.29 1599
2767.79 1640
2768.29 1686
2768.78 1690
2769.28 1721
2769.78 1765
2770.27 1799
2770.77 1773
2771.27 1720
2771.76 1781
2772.26 1868
2772.76 1841
2773.26 1890
2773.75 1888
2774.25 1813
2774.75 1868
2775.24 1898
2775.74 1985
2776.24 1878
2776.74 1923
2777.23 1802
2777.73 1850
2778.23 1862
2778.73 1951
2779.22 1971
2779.72 1982
2780.22 1997
2780.72 1956
2781.21 2017
2781.71 1969
2782.21 1913
2782.71 1903
2783.21 1928
2783.70 1874
2784.20 1827
2784.70 1874
2785.20 1808
2785.70 1677
2786.20 1605
2786.69 1658
2787.19 1686
2787.69 1602
2788.19 1720
2788.69 1720
2789.19 1769
2789.68 1735
2790.18 1799
2790.68 1878
2791.18 2019
2791.68 2085
2792.18 2301
2792.68 2383
2793.18 2672
2793.67 2967
2794.17 3231
2794.67 3419
2795.17 3578
2795.67 3660
2796.17 3746
2796.67 3726
2797.17 3700
2797.67 3599
2798.17 3222
2798.67 3056
2799.17 2964
2799.66 2661
2800.16 2380
2800.66 2276
2801.16 2177
2801.66 2124
2802.16 2161
2802.66 2080
2803.16 2028
2803.66 2065
2804.16 2079
2804.66 2148
2805.16 2227
2805.66 2219
2806.16 2226
2806.66 2224
2807.16 2265
2807.66 2245
2808.16 2217
2808.66 2175
2809.16 2157
2809.66 2134
2810.16 2035
2810.66 1900
2811.16 1895
2811.66 1949
2812.17 1802
2812.67 1842
2813.17 1750
2813.67 1794
2814.17 1762
2814.67 1846
2815.17 1860
2815.67 1812
2816.17 1840
2816.67 1844
2817.17 1809
2817.67 1824
2818.18 1802
2818.68 1768
2819.18 1792
2819.68 1796
2820.18 1747
2820.68 1793
2821.18 1768
2821.68 1847
2822.19 1873
2822.69 1818
2823.19 1866
2823.69 1826
2824.19 1771
2824.69 1886
2825.20 1765
2825.70 1781
2826.20 1730
2826.70 1644
2827.20 1727
2827.70 1824
2828.21 1760
2828.71 1764
2829.21 1716
2829.71 1769
2830.22 1769
2830.72 1775
2831.22 1726
2831.72 1792
2832.22 1779
2832.73 1806
2833.23 1747
2833.73 1631
2834.23 1669
2834.74 1695
2835.24 1816
2835.74 1732
2836.24 1796
2836.75 1710
2837.25 1750
2837.75 1678
2838.26 1689
2838.76 1610
2839.26 1554
2839.76 1640
2840.27 1629
2840.77 1581
2841.27 1598
2841.78 1621
2842.28 1657
2842.78 1682
2843.29 1610
2843.79 1594
2844.29 1604
2844.80 1664
2845.30 1683
2845.80 1594
2846.31 1614
2846.81 1639
2847.32 1617
2847.82 1574
2848.32 1619
2848.83 1612
2849.33 1634
2849.83 1677
2850.34 1674
2850.84 1630
2851.35 1712
2851.85 1741
2852.35 1830
2852.86 1857
2853.36 1756
2853.87 1761
2854.37 1765
2854.88 1732
2855.38 1721
2855.88 1744
2856.39 1730
2856.89 1684
2857.40 1753
2857.90 1677
2858.41 1679
2858.91 1736
2859.42 1729
2859.92 1672
2860.43 1684
2860.93 1679
2861.44 1650
2861.94 1635
2862.45 1702
2862.95 1723
2863.46 1764
2863.96 1681
2864.47 1757
2864.97 1683
2865.48 1645
2865.98 1748
2866.49 1764
2866.99 1772
2867.50 1794
2868.00 1790
2868.51 1803
2869.02 1820
2869.52 1857
2870.03 1925
2870.53 1916
2871.04 1906
2871.54 1935
2872.05 1998
2872.56 1989
2873.06 1949
2873.57 2034
2874.07 2046
2874.58 1996
2875.09 1987
2875.59 2063
2876.10 2118
2876.61 2166
2877.11 2146
2877.62 2207
2878.12 2312
2878.63 2321
2879.14 2404
2879.64 2552
2880.15 2564
2880.66 2620
2881.16 2626
2881.67 2622
2882.18 2515
2882.68 2516
2883.19 2515
2883.70 2433
2884.20 2288
2884.71 2229
2885.22 2239
2885.73 2175
2886.23 2064
2886.74 2022
2887.25 2079
2887.75 2019
2888.26 1950
2888.77 1974
2889.28 1965
2889.78 2056
2890.29 2017
2890.80 2056
2891.31 2061
2891.81 2143
2892.32 2224
2892.83 2213
2893.34 2246
2893.84 2191
2894.35 2307
2894.86 2373
2895.37 2278
2895.88 2153
2896.38 2110
2896.89 2071
2897.40 1969
2897.91 1981
2898.42 1910
2898.92 1890
2899.43 1955
2899.94 2055
2900.45 1944
2900.96 1876
2901.47 1933
2901.98 1952
2902.48 1928
2902.99 1954
2903.50 1851
2904.01 1922
2904.52 1957
2905.03 1933
2905.54 1915
2906.04 1899
2906.55 1819
2907.06 1910
2907.57 1888
2908.08 1960
2908.59 2029
2909.10 1925
2909.61 1924
2910.12 1968
2910.63 1934
2911.14 1855
2911.64 1919
2912.15 1901
2912.66 1887
2913.17 1935
2913.68 1878
2914.19 1873
2914.70 1907
2915.21 1964
2915.72 1950
2916.23 2016
2916.74 2095
2917.25 2096
2917.76 2085
2918.27 2124
2918.78 2145
2919.29 2331
2919.80 2588
2920.31 2691
2920.82 3000
2921.33 3134
2921.84 3425
2922.35 3738
2922.86 4053
2923.37 4227
2923.88 4434
2924.39 4397
2924.90 4336
2925.41 4116
2925.92 3865
2926.44 3730
2926.95 3434
2927.46 3214
2927.97 2776
2928.48 2604
2928.99 2526
2929.50 2313
2930.01 2120
2930.52 1996
2931.03 1937
2931.54 1891
2932.05 1893
2932.57 1873
2933.08 1857
2933.59 1887
2934.10 1837
2934.61 1885
2935.12 1894
2935.63 1874
2936.15 1918
2936.66 1797
2937.17 1964
2937.68 1977
2938.19 1962
2938.70 1916
2939.22 1867
2939.73 1838
2940.24 1866
2940.75 1871
2941.26 1890
2941.77 1923
2942.29 1964
2942.80 2009
2943.31 1937
2943.82 2002
2944.34 1945
2944.85 2006
2945.36 2074
2945.87 2106
2946.38 2073
2946.90 2026
2947.41 2055
2947.92 1981
2948.43 2044
2948.95 2006
2949.46 2009
2949.97 2033
2950.48 2016
2951.00 2087
2951.51 2071
2952.02 2008
2952.54 1968
2953.05 1936
2953.56 1954
2954.08 1904
2954.59 1920
2955.10 1933
2955.61 1847
2956.13 1740
2956.64 1736
2957.15 1791
2957.67 1866
2958.18 1861
2958.69 1853
2959.21 1958
2959.72 1920
2960.23 1923
2960.75 1915
2961.26 1887
2961.78 1884
2962.29 1958
2962.80 1923
2963.32 1961
2963.83 1932
2964.35 2048
2964.86 2063
2965.37 2016
2965.89 1938
2966.40 1908
2966.92 1933
2967.43 1899
2967.94 1914
2968.46 1923
2968.97 1755
2969.49 1661
2970.00 1795
2970.52 1785
2971.03 1812
2971.54 1751
2972.06 1776
2972.57 1771
2973.09 1889
2973.60 1765
2974.12 1725
2974.63 1815
2975.15 1723
2975.66 1753
2976.18 1809
2976.69 1849
2977.21 1792
2977.72 1833
2978.24 1815
2978.75 1906
2979.27 1904
2979.78 1938
2980.30 1899
2980.81 1921
2981.33 1940
2981.84 1986
2982.36 1982
2982.88 2023
2983.39 1934
2983.91 1908
2984.42 1933
2984.94 1957
2985.45 1962
2985.97 2003
2986.49 1951
2987.00 1919
2987.52 2006
2988.03 1990
2988.55 1872
2989.07 1939
2989.58 2117
2990.10 2094
2990.61 2208
2991.13 2160
2991.65 2327
2992.16 2381
2992.68 2539
2993.20 2705
2993.71 2753
2994.23 2916
2994.75 2939
2995.26 3039
2995.78 3038
2996.30 3085
2996.81 2995
2997.33 2828
2997.85 2861
2998.36 2732
2998.88 2760
2999.40 2776
2999.91 2903
3000.43 3050
3000.95 3011
3001.46 3193
3001.98 3101
3002.50 3153
3003.02 3348
3003.53 3248
3004.05 3272
3004.57 3197
3005.09 3091
3005.60 2873
3006.12 2650
3006.64 2480
3007.16 2363
3007.67 2298
3008.19 2178
3008.71 2095
3009.23 2055
3009.74 1957
3010.26 1894
3010.78 1925
3011.30 1945
3011.82 1865
3012.33 1863
3012.85 1896
3013.37 1869
3013.89 1921
3014.41 1849
3014.93 1934
3015.44 1943
3015.96 1985
3016.48 1968
3017.00 1985
3017.52 1972
3018.04 2058
3018.55 1993
3019.07 1948
3019.59 1969
3020.11 2047
3020.63 2022
3021.15 2137
3021.67 2074
3022.19 2151
3022.71 2088
3023.22 2047
3023.74 2083
3024.26 2100
3024.78 2126
3025.30 2033
3025.82 2060
3026.34 2005
3026.86 1974
3027.38 1815
3027.90 1851
3028.42 1822
3028.94 1792
3029.46 1840
3029.98 1895
3030.49 1899
3031.01 1784
3031.53 1968
3032.05 1995
3032.57 1943
3033.09 1912
3033.61 1973
3034.13 1997
3034.65 2010
3035.17 1914
3035.69 1933
3036.21 1865
3036.73 1843
3037.25 1849
3037.77 1814
3038.29 1853
3038.81 1805
3039.34 1735
3039.86 1661
3040.38 1720
3040.90 1694
3041.42 1689
3041.94 1724
3042.46 1705
3042.98 1712
3043.50 1726
3044.02 1801
3044.54 1659
3045.06 1687
3045.58 1683
3046.10 1732
3046.63 1693
3047.15 1696
3047.67 1717
3048.19 1727
3048.71 1654
3049.23 1733
3049.75 1818
3050.27 1775
3050.79 1754
3051.32 1729
3051.84 1736
3052.36 1688
3052.88 1696
3053.40 1778
3053.92 1717
3054.45 1662
3054.97 1732
3055.49 1724
3056.01 1662
3056.53 1735
3057.05 1717
3057.58 1790
3058.10 1797
3058.62 1768
3059.14 1813
3059.66 1862
3060.19 1792
3060.71 1846
3061.23 1870
3061.75 1960
3062.28 1936
3062.80 1901
3063.32 1981
3063.84 1969
3064.37 1910
3064.89 2050
3065.41 2031
3065.93 1991
3066.46 2016
3066.98 2010
3067.50 1981
3068.02 1970
3068.55 1932
3069.07 1931
3069.59 1836
3070.12 1835
3070.64 1843
3071.16 1779
3071.69 1821
3072.21 1812
3072.73 1747
3073.26 1890
3073.78 1921
3074.30 1804
3074.83 1901
3075.35 1872
3075.87 1886
3076.40 1956
3076.92 1957
3077.44 2018
3077.97 2041
3078.49 2124
3079.01 2205
3079.54 2214
3080.06 2136
3080.59 2148
3081.11 2217
3081.63 2273
3082.16 2095
3082.68 2031
3083.21 2071
3083.73 2060
3084.25 2077
3084.78 2054
3085.30 2074
3085.83 1986
3086.35 2049
3086.88 2103
3087.40 1933
3087.93 1937
3088.45 2039
3088.97 2019
3089.50 2077
3090.02 2068
3090.55 2050
3091.07 2040
3091.60 2069
3092.12 2087
3092.65 2035
3093.17 2157
3093.70 2033
3094.22 2151
3094.75 2214
3095.27 2279
3095.80 2195
3096.32 2240
3096.85 2362
3097.37 2518
3097.90 2650
3098.43 3040
3098.95 3284
3099.48 3710
3100.00 4286
3100.53 4584
3101.05 4804
3101.58 4926
3102.10 5083
3102.63 5107
3103.16 4988
3103.68 4444
3104.21 4184
3104.73 3810
3105.26 3485
3105.79 3222
3106.31 3185
3106.84 3197
3107.36 3369
3107.89 3300
3108.42 3389
3108.94 3572
3109.47 3548
3110.00 3707
3110.52 3494
3111.05 3451
3111.57 3327
3112.10 3081
3112.63 2891
3113.15 2756
3113.68 2670
3114.21 2439
3114.74 2255
3115.26 2158
3115.79 2143
3116.32 2080
3116.84 1914
3117.37 1984
3117.90 2000
3118.42 1917
3118.95 1866
3119.48 1866
3120.01 1855
3120.53 1865
3121.06 1920
3121.59 1888
3122.11 1906
3122.64 1978
3123.17 1933
3123.70 1853
3124.22 1935
3124.75 1839
3125.28 1869
3125.81 1960
3126.34 1940
3126.86 2023
3127.39 2093
3127.92 2085
3128.45 2205
3128.98 2251
3129.50 2282
3130.03 2350
3130.56 2454
3131.09 2489
3131.62 2494
3132.14 2634
3132.67 2608
3133.20 2623
3133.73 2708
3134.26 2745
3134.79 2678
3135.31 2802
3135.84 2717
3136.37 2680
3136.90 2676
3137.43 2630
3137.96 2459
3138.49 2347
3139.02 2335
3139.54 2373
3140.07 2360
3140.60 2428
3141.13 2396
3141.66 2304
3142.19 2358
3142.72 2319
3143.25 2384
3143.78 2333
3144.31 2329
3144.84 2289
3145.37 2226
3145.89 2219
3146.42 2407
3146.95 2420
3147.48 2259
3148.01 2236
3148.54 2192
3149.07 2136
3149.60 2188
3150.13 2139
3150.66 2054
3151.19 2123
3151.72 2089
3152.25 2056
3152.78 2098
3153.31 2120
3153.84 2112
3154.37 2088
3154.90 2083
3155.43 2094
3155.96 2082
3156.49 2084
3157.02 2047
3157.55 2039
3158.08 2008
3158.61 2053
3159.14 2083
3159.68 2054
3160.21 1936
3160.74 2034
3161.27 2024
3161.80 1999
3162.33 2032
3162.86 2071
3163.39 1945
3163.92 2006
3164.45 1983
3164.98 1852
3165.51 1803
3166.05 1873
3166.58 1898
3167.11 1928
3167.64 1988
3168.17 1953
3168.70 2060
3169.23 2115
3169.76 2224
3170.30 2263
3170.83 2305
3171.36 2385
3171.89 2508
3172.42 2425
3172.95 2491
3173.49 2452
3174.02 2463
3174.55 2316
3175.08 2261
3175.61 2228
3176.15 2150
3176.68 2055
3177.21 2100
3177.74 2100
3178.27 2012
3178.81 2056
3179.34 2006
3179.87 2014
3180.40 2014
3180.93 1919
3181.47 1958
3182.00 2021
3182.53 1981
3183.06 1996
3183.60 2008
3184.13 1953
3184.66 1917
3185.20 1851
3185.73 1829
3186.26 1858
3186.79 1868
3187.33 1910
3187.86 1984
3188.39 1998
3188.93 2166
3189.46 2117
3189.99 2260
3190.52 2322
3191.06 2321
3191.59 2403
3192.12 2559
3192.66 2667
3193.19 2735
3193.72 2704
3194.26 2741
3194.79 2709
3195.33 2828
3195.86 2735
3196.39 2882
3196.93 2773
3197.46 2704
3197.99 2540
3198.53 2533
3199.06 2440
3199.60 2441
3200.13 2326
3200.66 2207
3201.20 2159
3201.73 2023
3202.27 1905
3202.80 1927
3203.33 1978
3203.87 1935
3204.40 1921
3204.94 1867
3205.47 1927
3206.01 1856
3206.54 1859
3207.07 1867
3207.61 1906
3208.14 2062
3208.68 1999
3209.21 2046
3209.75 2085
3210.28 2163
3210.82 2107
3211.35 2140
3211.89 2163
3212.42 2098
3212.96 1995
3213.49 1989
3214.03 1934
3214.56 1915
3215.10 2020
3215.63 1937
3216.17 1846
3216.70 1825
3217.24 1793
3217.78 1781
3218.31 1840
3218.85 1923
3219.38 2000
3219.92 1960
3220.45 2027
3220.99 2079
3221.52 2067
3222.06 2133
3222.60 2116
3223.13 2254
3223.67 2297
3224.20 2241
3224.74 2270
3225.28 2254
3225.81 2214
3226.35 2137
3226.88 2130
3227.42 1995
3227.96 1949
3228.49 1927
3229.03 1969
3229.57 1855
3230.10 1870
3230.64 1864
3231.18 1872
3231.71 1878
3232.25 1831
3232.79 1907
3233.32 1904
3233.86 1943
3234.40 1941
3234.93 2001
3235.47 2008
3236.01 2135
3236.54 2171
3237.08 2087
3237.62 2006
3238.15 1993
3238.69 1982
3239.23 2072
3239.77 2042
3240.30 1945
3240.84 1919
3241.38 1962
3241.92 1876
3242.45 1949
3242.99 1924
3243.53 1874
3244.07 1834
3244.60 1893
3245.14 1908
3245.68 1882
3246.22 1884
3246.75 1919
3247.29 1892
3247.83 1921
3248.37 1963
3248.91 1896
3249.44 1913
3249.98 1987
3250.52 2045
3251.06 1968
3251.60 2052
3252.14 2145
3252.67 2048
3253.21 2053
3253.75 2060
3254.29 2064
3254.83 2106
3255.37 2172
3255.90 2161
3256.44 2226
3256.98 2380
3257.52 2512
3258.06 2631
3258.60 2773
3259.14 3062
3259.68 3022
3260.21 3207
3260.75 3187
3261.29 3274
3261.83 3252
3262.37 3222
3262.91 3133
3263.45 3169
3263.99 3242
3264.53 3132
3265.07 3089
3265.61 2983
3266.15 2920
3266.69 2748
3267.23 2614
3267.76 2556
3268.30 2422
3268.84 2396
3269.38 2269
3269.92 2449
3270.46 2358
3271.00 2235
3271.54 2169
3272.08 2197
3272.62 2246
3273.16 2243
3273.70 2265
3274.24 2278
3274.78 2307
3275.32 2298
3275.86 2378
3276.40 2326
3276.94 2350
3277.48 2375
3278.03 2253
3278.57 2270
3279.11 2301
3279.65 2313
3280.19 2386
3280.73 2440
3281.27 2554
3281.81 2655
3282.35 2678
3282.89 2617
3283.43 2639
3283.97 2683
3284.51 2732
3285.05 2598
3285.60 2515
3286.14 2492
3286.68 2484
3287.22 2480
3287.76 2458
3288.30 2412
3288.84 2493
3289.38 2442
3289.93 2443
3290.47 2646
3291.01 2862
3291.55 2795
3292.09 2963
3292.63 3106
3293.18 3217
3293.72 3183
3294.26 3264
3294.80 3270
3295.34 3204
3295.88 3213
3296.43 3004
3296.97 2946
3297.51 2714
3298.05 2552
3298.59 2450
3299.14 2319
3299.68 2296
3300.22 2252
3300.76 2208
3301.31 2185
3301.85 2179
3302.39 2085
3302.93 2128
3303.48 2059
3304.02 2105
3304.56 2057
3305.10 1988
3305.65 1967
3306.19 2033
3306.73 2011
3307.27 2009
3307.82 2049
3308.36 2076
3308.90 2018
3309.45 2109
3309.99 2179
3310.53 2266
3311.07 2331
3311.62 2375
3312.16 2491
3312.70 2575
3313.25 2691
3313.79 2850
3314.33 2935
3314.88 2841
3315.42 2856
3315.97 2883
3316.51 2861
3317.05 2701
3317.60 2602
3318.14 2412
3318.68 2372
3319.23 2316
3319.77 2230
3320.32 2211
3320.86 2162
3321.40 2175
3321.95 2178
3322.49 2006
3323.04 2048
3323.58 2108
3324.12 1994
3324.67 2141
3325.21 1989
3325.76 2002
3326.30 1952
3326.85 1929
3327.39 1907
3327.93 1867
3328.48 1914
3329.02 1849
3329.57 1859
3330.11 1926
3330.66 1946
3331.20 1995
3331.75 2037
3332.29 1995
3332.84 2063
3333.38 2135
3333.93 2168
3334.47 2189
3335.02 2172
3335.56 2245
3336.11 2258
3336.65 2333
3337.20 2255
3337.74 2265
3338.29 2148
3338.83 2143
3339.38 2051
3339.92 1951
3340.47 2037
3341.02 1996
3341.56 1948
3342.11 1872
3342.65 1926
3343.20 2031
3343.74 1963
3344.29 1819
3344.84 1864
3345.38 1885
3345.93 1870
3346.47 1940
3347.02 1964
3347.57 1913
3348.11 1889
3348.66 1930
3349.21 1957
3349.75 1969
3350.30 1952
3350.84 1885
3351.39 1898
3351.94 1999
3352.48 1998
3353.03 1989
3353.58 1926
3354.12 1910
3354.67 1902
3355.22 1950
3355.76 1924
3356.31 2055
3356.86 2037
3357.40 1958
3357.95 1997
3358.50 1953
3359.05 1928
3359.59 1828
3360.14 1906
3360.69 1889
3361.23 1760
3361.78 1762
3362.33 1709
3362.88 1735
3363.42 1846
3363.97 1713
3364.52 1725
3365.07 1771
3365.61 1757
3366.16 1738
3366.71 1749
3367.26 1733
3367.80 1719
3368.35 1660
3368.90 1659
3369.45 1666
3370.00 1710
3370.54 1682
3371.09 1605
3371.64 1642
3372.19 1658
3372.74 1692
3373.28 1735
3373.83 1699
3374.38 1585
3374.93 1619
3375.48 1640
3376.03 1620
3376.57 1611
3377.12 1583
3377.67 1564
3378.22 1598
3378.77 1668
3379.32 1697
3379.87 1695
3380.42 1746
3380.96 1737
3381.51 1798
3382.06 1761
3382.61 1799
3383.16 1869
3383.71 1826
3384.26 1774
3384.81 1709
3385.36 1762
3385.91 1722
3386.45 1776
3387.00 1782
3387.55 1771
3388.10 1731
3388.65 1680
3389.20 1779
3389.75 1652
3390.30 1597
3390.85 1670
3391.40 1643
3391.95 1603
3392.50 1603
3393.05 1621
3393.60 1607
3394.15 1674
3394.70 1603
3395.25 1588
3395.80 1621
3396.35 1641
3396.90 1584
3397.45 1585
3398.00 1598
3398.55 1593
3399.10 1580
3399.65 1654
3400.20 1681
3400.75 1732
3401.30 1563
3401.85 1622
3402.40 1644
3402.95 1640
3403.50 1644
3404.06 1583
3404.61 1658
3405.16 1719
3405.71 1659
3406.26 1539
3406.81 1661
3407.36 1679
3407.91 1561
3408.46 1597
3409.01 1656
3409.56 1711
3410.12 1686
3410.67 1673
3411.22 1647
3411.77 1664
3412.32 1619
3412.87 1634
3413.42 1548
3413.98 1638
3414.53 1667
3415.08 1659
3415.63 1600
3416.18 1690
3416.73 1682
3417.29 1705
3417.84 1690
3418.39 1775
3418.94 1804
3419.49 1771
3420.05 1868
3420.60 1867
3421.15 1928
3421.70 1950
3422.25 1979
3422.81 2030
3423.36 1993
3423.91 1951
3424.46 1921
3425.01 1883
3425.57 1840
3426.12 1826
3426.67 1744
3427.23 1685
3427.78 1781
3428.33 1788
3428.88 1762
3429.44 1728
3429.99 1753
3430.54 1759
3431.09 1733
3431.65 1691
3432.20 1671
3432.75 1683
3433.31 1552
3433.86 1580
3434.41 1693
3434.97 1665
3435.52 1642
3436.07 1674
3436.63 1698
3437.18 1614
3437.73 1699
3438.29 1686
3438.84 1676
3439.39 1634
3439.95 1878
3440.50 1796
3441.05 1754
3441.61 1720
3442.16 1736
3442.72 1708
3443.27 1709
3443.82 1669
3444.38 1632
3444.93 1722
3445.48 1699
3446.04 1628
3446.59 1664
3447.15 1725
3447.70 1726
3448.26 1719
3448.81 1687
3449.36 1689
3449.92 1719
3450.47 1732
3451.03 1710
3451.58 1719
3452.14 1680
3452.69 1657
3453.25 1641
3453.80 1723
3454.36 1815
3454.91 1689
3455.47 1667
3456.02 1613
3456.58 1586
3457.13 1596
3457.69 1764
3458.24 1673
3458.80 1667
3459.35 1601
3459.91 1661
3460.46 1662
3461.02 1582
3461.57 1654
3462.13 1644
3462.68 1708
3463.24 1667
3463.79 1716
3464.35 1736
3464.90 1766
3465.46 1823
3466.02 1801
3466.57 1756
3467.13 1885
3467.68 1861
3468.24 1812
3468.80 1892
3469.35 1793
3469.91 1824
3470.46 1801
3471.02 1926
3471.58 1912
3472.13 1855
3472.69 1830
3473.24 1950
3473.80 1828
3474.36 1910
3474.91 1992
3475.47 2011
3476.03 2000
3476.58 2073
3477.14 2172
3477.70 2268
3478.25 2244
3478.81 2302
3479.37 2264
3479.92 2204
3480.48 2311
3481.04 2298
3481.59 2232
3482.15 2293
3482.71 2349
3483.26 2283
3483.82 2374
3484.38 2386
3484.94 2467
3485.49 2434
3486.05 2523
3486.61 2705
3487.17 2812
3487.72 3074
3488.28 3304
3488.84 3691
3489.40 3987
3489.95 4100
3490.51 4335
3491.07 4551
3491.63 4581
3492.18 4685
3492.74 4754
3493.30 4507
3493.86 4238
3494.42 4114
3494.97 4257
3495.53 4323
3496.09 4493
3496.65 4496
3497.21 4548
3497.76 4724
3498.32 4754
3498.88 4983
3499.44 4932
3500.00 4784
3500.56 4578
3501.11 4504
3501.67 4546
3502.23 4467
3502.79 4449
3503.35 4482
3503.91 4230
3504.47 4136
3505.03 4064
3505.58 4040
3506.14 3660
3506.70 3616
3507.26 3399
3507.82 3188
3508.38 3031
3508.94 2913
3509.50 2825
3510.06 2704
3510.62 2687
3511.17 2588
3511.73 2524
3512.29 2639
3512.85 2701
3513.41 2716
3513.97 2805
3514.53 2881
3515.09 2874
3515.65 2868
3516.21 2884
3516.77 3066
3517.33 3103
3517.89 3089
3518.45 3163
3519.01 3122
3519.57 3244
3520.13 3237
3520.69 3316
3521.25 3324
3521.81 3375
3522.37 3340
3522.93 3230
3523.49 3253
3524.05 3169
3524.61 3031
3525.17 3058
3525.73 2992
3526.29 2730
3526.85 2507
3527.41 2583
3527.97 2596
3528.54 2405
3529.10 2390
3529.66 2378
3530.22 2412
3530.78 2332
3531.34 2279
3531.90 2368
3532.46 2432
3533.02 2459
3533.58 2354
3534.14 2353
3534.71 2456
3535.27 2459
3535.83 2489
3536.39 2496
3536.95 2578
3537.51 2793
3538.07 2839
3538.64 3035
3539.20 3124
3539.76 3288
3540.32 3476
3540.88 3666
3541.44 3810
3542.00 3812
3542.57 3844
3543.13 3713
3543.69 3662
3544.25 3294
3544.81 3070
3545.38 3009
3545.94 2740
3546.50 2583
3547.06 2580
3547.62 2575
3548.19 2507
3548.75 2476
3549.31 2481
3549.87 2501
3550.44 2306
3551.00 2370
3551.56 2413
3552.12 2325
3552.69 2275
3553.25 2306
3553.81 2311
3554.37 2295
3554.94 2173
3555.50 2177
3556.06 2092
3556.63 2164
3557.19 2131
3557.75 2091
3558.31 2093
3558.88 2025
3559.44 2103
3560.00 2060
3560.57 2079
3561.13 1987
3561.69 1962
3562.26 2008
3562.82 1984
3563.38 1950
3563.95 1913
3564.51 1964
3565.07 1884
3565.64 1874
3566.20 1786
3566.77 1829
3567.33 1906
3567.89 1975
3568.46 1903
3569.02 1959
3569.59 1914
3570.15 1960
3570.71 1999
3571.28 2079
3571.84 2028
3572.41 2000
3572.97 2010
3573.53 2058
3574.10 2083
3574.66 2026
3575.23 2059
3575.79 2038
3576.36 2099
3576.92 2029
3577.48 1967
3578.05 1932
3578.61 1996
3579.18 1980
3579.74 1930
3580.31 1956
3580.87 1967
3581.44 1935
3582.00 1960
3582.57 1957
3583.13 1861
3583.70 1962
3584.26 1999
3584.83 1996
3585.39 1971
3585.96 1936
3586.52 1967
3587.09 2045
3587.65 2013
3588.22 1975
3588.79 1900
3589.35 1888
3589.92 1924
3590.48 1955
3591.05 2018
3591.61 1913
3592.18 1961
3592.74 2064
3593.31 1972
3593.88 1991
3594.44 2071
3595.01 2080
3595.57 2144
3596.14 2145
3596.71 2149
3597.27 2155
3597.84 2291
3598.40 2300
3598.97 2186
3599.54 2156
3600.10 2211
3600.67 2182
3601.24 2159
3601.80 2136
3602.37 2141
3602.94 2091
3603.50 2091
3604.07 2142
3604.64 2033
3605.20 2018
3605.77 1989
3606.34 2052
3606.90 2011
3607.47 2027
3608.04 2025
3608.60 2043
3609.17 2178
3609.74 2200
3610.30 2461
3610.87 2668
3611.44 3105
3612.01 3624
3612.57 4538
3613.14 5510
3613.71 6567
3614.28 7768
3614.84 8933
3615.41 10056
3615.98 11050
3616.55 11640
3617.11 11942
3617.68 11580
3618.25 11099
3618.82 10375
3619.39 9396
3619.95 8305
3620.52 7226
3621.09 6404
3621.66 5258
3622.23 4578
3622.79 3903
3623.36 3450
3623.93 3061
3624.50 2890
3625.07 2598
3625.63 2422
3626.20 2296
3626.77 2220
3627.34 2313
3627.91 2219
3628.48 2167
3629.05 2124
3629.61 2121
3630.18 2119
3630.75 2129
3631.32 2002
3631.89 2063
3632.46 2050
3633.03 2024
3633.60 2049
3634.16 2035
3634.73 2057
3635.30 1997
3635.87 2037
3636.44 2128
3637.01 2127
3637.58 2080
3638.15 2244
3638.72 2219
3639.29 2317
3639.86 2454
3640.43 2592
3641.00 2637
3641.57 2703
3642.14 2763
3642.71 2903
3643.27 3035
3643.84 3099
3644.41 3203
3644.98 3283
3645.55 3235
3646.12 3190
3646.69 3206
3647.26 3124
3647.83 3126
3648.40 3094
3648.97 3052
3649.54 3096
3650.12 2969
3650.69 2966
3651.26 2915
3651.83 2886
3652.40 2873
3652.97 2999
3653.54 2950
3654.11 2883
3654.68 2897
3655.25 2954
3655.82 2855
3656.39 2858
3656.96 2833
3657.53 2828
3658.10 2671
3658.67 2623
3659.25 2555
3659.82 2529
3660.39 2506
3660.96 2479
3661.53 2480
3662.10 2446
3662.67 2486
3663.24 2616
3663.81 2617
3664.39 2596
3664.96 2643
3665.53 2554
3666.10 2603
3666.67 2564
3667.24 2518
3667.81 2423
3668.39 2372
3668.96 2278
3669.53 2281
3670.10 2270
3670.67 2307
3671.25 2201
3671.82 2180
3672.39 2162
3672.96 2089
3673.53 2175
3674.11 2312
3674.68 2166
3675.25 2213
3675.82 2137
3676.39 2171
3676.97 2233
3677.54 2033
3678.11 2127
3678.68 2116
3679.26 2032
3679.83 1986
3680.40 1950
3680.97 1948
3681.55 1924
3682.12 1924
3682.69 1936
3683.27 1888
3683.84 1996
3684.41 1989
3684.98 1925
3685.56 1961
3686.13 2029
3686.70 1894
3687.28 2124
3687.85 2177
3688.42 2147
3689.00 2161
3689.57 2156
3690.14 2168
3690.72 2145
3691.29 2105
3691.86 2119
3692.44 2145
3693.01 2193
3693.58 2165
3694.16 2115
3694.73 2035
3695.31 2000
3695.88 2082
3696.45 2090
3697.03 2091
3697.60 2022
3698.18 1979
3698.75 1961
3699.32 1923
3699.90 1916
3700.47 1842
3701.05 1971
3701.62 2003
3702.19 1970
3702.77 1902
3703.34 1975
3703.92 1958
3704.49 2032
3705.07 2077
3705.64 2076
3706.22 2088
3706.79 2204
3707.37 2258
3707.94 2322
3708.51 2315
3709.09 2448
3709.66 2360
3710.24 2301
3710.81 2349
3711.39 2295
3711.96 2323
3712.54 2182
3713.11 2184
3713.69 2078
3714.27 1992
3714.84 2113
3715.42 2035
3715.99 1889
3716.57 1922
3717.14 1967
3717.72 1922
3718.29 1806
3718.87 1810
3719.44 1887
3720.02 1805
3720.60 1797
3721.17 1776
3721.75 1797
3722.32 1841
3722.90 1862
3723.47 1881
3724.05 1871
3724.63 1958
3725.20 1912
3725.78 1950
3726.36 2034
3726.93 2169
3727.51 2207
3728.08 2455
3728.66 2672
3729.24 3004
3729.81 3230
3730.39 3461
3730.97 3604
3731.54 3927
3732.12 3964
3732.70 4093
3733.27 3878
3733.85 3788
3734.43 3566
3735.00 3274
3735.58 3062
3736.16 2900
3736.73 2713
3737.31 2524
3737.89 2347
3738.47 2177
3739.04 2129
3739.62 2000
3740.20 1945
3740.77 1876
3741.35 1889
3741.93 1856
3742.51 1832
3743.08 1778
3743.66 1783
3744.24 1830
3744.82 1830
3745.39 1893
3745.97 1758
3746.55 1701
3747.13 1752
3747.71 1762
3748.28 1726
3748.86 1676
3749.44 1701
3750.02 1657
3750.59 1790
3751.17 1708
3751.75 1715
3752.33 1801
3752.91 1784
3753.49 1774
3754.06 1772
3754.64 1809
3755.22 1904
3755.80 1935
3756.38 1963
3756.96 2024
3757.53 1977
3758.11 2025
3758.69 2023
3759.27 2024
3759.85 1969
3760.43 1953
3761.01 1998
3761.59 2096
3762.17 2056
3762.74 2012
3763.32 1925
3763.90 1942
3764.48 1949
3765.06 1881
3765.64 1924
3766.22 1923
3766.80 1856
3767.38 1912
3767.96 1985
3768.54 1968
3769.12 2009
3769.70 1978
3770.27 2008
3770.85 1934
3771.43 1892
3772.01 1868
3772.59 1855
3773.17 1964
3773.75 1833
3774.33 1839
3774.91 1772
3775.49 1737
3776.07 1852
3776.65 1803
3777.23 1813
3777.81 1807
3778.39 1779
3778.97 1744
3779.55 1848
3780.13 1850
3780.71 1811
3781.29 1823
3781.88 1734
3782.46 1655
3783.04 1698
3783.62 1755
3784.20 1768
3784.78 1697
3785.36 1711
3785.94 1706
3786.52 1817
3787.10 1851
3787.68 1817
3788.26 1914
3788.84 1873
3789.43 1862
3790.01 1897
3790.59 1957
3791.17 1952
3791.75 1991
3792.33 2053
3792.91 2028
3793.49 2091
3794.08 2109
3794.66 2105
3795.24 2120
3795.82 2128
3796.40 2082
3796.98 2153
3797.56 2222
3798.15 2395
3798.73 2363
3799.31 2459
3799.89 2532
3800.47 2585
3801.06 2489
3801.64 2490
3802.22 2460
3802.80 2488
3803.38 2332
3803.97 2359
3804.55 2351
3805.13 2284
3805.71 2456
3806.29 2444
3806.88 2456
3807.46 2486
3808.04 2371
3808.62 2425
3809.21 2502
3809.79 2612
3810.37 2548
3810.95 2581
3811.54 2582
3812.12 2730
3812.70 2816
3813.29 2902
3813.87 2901
3814.45 2826
3815.03 2931
3815.62 2918
3816.20 2811
3816.78 2599
3817.37 2489
3817.95 2339
3818.53 2178
3819.12 2126
3819.70 2155
3820.28 2123
3820.87 2092
3821.45 2144
3822.03 2106
3822.62 2097
3823.20 2130
3823.78 2077
3824.37 2035
3824.95 2100
3825.54 1956
3826.12 1997
3826.70 2161
3827.29 2127
3827.87 2093
3828.46 2073
3829.04 2062
3829.62 2109
3830.21 2104
3830.79 2109
3831.38 2128
3831.96 2013
3832.54 2066
3833.13 2132
3833.71 2109
3834.30 2090
3834.88 2067
3835.47 2017
3836.05 2094
3836.64 2082
3837.22 2022
3837.81 2038
3838.39 2115
3838.98 1950
3839.56 1939
3840.15 1996
3840.73 2048
3841.31 2032
3841.90 2094
3842.49 2169
3843.07 2057
3843.66 2064
3844.24 2092
3844.83 2088
3845.41 2110
3846.00 2023
3846.58 2055
3847.17 2038
3847.75 2089
3848.34 2112
3848.92 2033
3849.51 2023
3850.10 2087
3850.68 2084
3851.27 2113
3851.85 2184
3852.44 2164
3853.02 2317
3853.61 2442
3854.20 2687
3854.78 2986
3855.37 3461
3855.95 4037
3856.54 4776
3857.13 5554
3857.71 6387
3858.30 7280
3858.89 8381
3859.47 9097
3860.06 9338
3860.64 9679
3861.23 9598
3861.82 9340
3862.40 9055
3862.99 8396
3863.58 7659
3864.16 6978
3864.75 6402
3865.34 5543
3865.92 4757
3866.51 4265
3867.10 3798
3867.69 3440
3868.27 3319
3868.86 2993
3869.45 2739
3870.03 2804
3870.62 2773
3871.21 2757
3871.80 2655
3872.38 2630
3872.97 2655
3873.56 2648
3874.15 2631
3874.73 2593
3875.32 2537
3875.91 2556
3876.50 2618
3877.08 2531
3877.67 2399
3878.26 2442
3878.85 2322
3879.43 2312
3880.02 2308
3880.61 2297
3881.20 2254
3881.79 2213
3882.37 2181
3882.96 2168
3883.55 2263
3884.14 2308
3884.73 2405
3885.32 2515
3885.90 2624
3886.49 2620
3887.08 2724
3887.67 2702
3888.26 2753
3888.85 2776
3889.44 2782
3890.02 2676
3890.61 2661
3891.20 2691
3891.79 2655
3892.38 2567
3892.97 2466
3893.56 2445
3894.15 2414
3894.74 2400
3895.32 2432
3895.91 2379
3896.50 2408
3897.09 2365
3897.68 2387
3898.27 2404
3898.86 2324
3899.45 2363
3900.04 2384
3900.63 2347
3901.22 2252
3901.81 2230
3902.40 2210
3902.99 2095
3903.58 2123
3904.17 2082
3904.76 1971
3905.35 1929
3905.94 1878
3906.53 1890
3907.12 1946
3907.71 1885
3908.30 1915
3908.89 1864
3909.48 1766
3910.07 1800
3910.66 1790
3911.25 1833
3911.84 1904
3912.43 1876
3913.02 1839
3913.61 1827
3914.20 1797
3914.79 1751
3915.38 1854
3915.97 1921
3916.56 1884
3917.15 1795
3917.74 1898
3918.33 1906
3918.92 1859
3919.52 1876
3920.11 1877
3920.70 1901
3921.29 1911
3921.88 1863
3922.47 1791
3923.06 1829
3923.65 1815
3924.24 1845
3924.84 1939
3925.43 1921
3926.02 1897
3926.61 1869
3927.20 1910
3927.79 1821
3928.38 1826
3928.98 1878
3929.57 1955
3930.16 1826
3930.75 1900
3931.34 1821
3931.93 1753
3932.53 1764
3933.12 1780
3933.71 1771
3934.30 1791
3934.89 1766
3935.49 1771
3936.08 1788
3936.67 1833
3937.26 1853
3937.86 1885
3938.45 1813
3939.04 1784
3939.63 1786
3940.23 1892
3940.82 1965
3941.41 2009
3942.00 1939
3942.60 1946
3943.19 1887
3943.78 1980
3944.37 1949
3944.97 1907
3945.56 1953
3946.15 1903
3946.75 1814
3947.34 1849
3947.93 1748
3948.52 1736
3949.12 1715
3949.71 1742
3950.30 1674
3950.90 1716
3951.49 1643
3952.08 1660
3952.68 1672
3953.27 1715
3953.86 1634
3954.46 1666
3955.05 1679
3955.65 1714
3956.24 1719
3956.83 1709
3957.43 1717
3958.02 1687
3958.61 1671
3959.21 1648
3959.80 1703
3960.40 1590
3960.99 1651
3961.58 1735
3962.18 1706
3962.77 1734
3963.37 1689
3963.96 1730
3964.55 1763
3965.15 1746
3965.74 1837
3966.34 1841
3966.93 1882
3967.53 1791
3968.12 1786
3968.72 1744
3969.31 1716
3969.91 1761
3970.50 1709
3971.10 1778
3971.69 1825
3972.28 1845
3972.88 1877
3973.47 1923
3974.07 2006
3974.66 2003
3975.26 2032
3975.85 2041
3976.45 2035
3977.05 1947
3977.64 1929
3978.24 1890
3978.83 1856
3979.43 1829
3980.02 1864
3980.62 1851
3981.21 1812
3981.81 1780
3982.40 1819
3983.00 1914
3983.60 1903
3984.19 1819
3984.79 1776
3985.38 1749
3985.98 1691
3986.58 1684
3987.17 1719
3987.77 1826
3988.36 1760
3988.96 1760
3989.56 1744
3990.15 1751
3990.75 1747
3991.34 1834
3991.94 1868
3992.54 1825
3993.13 1973
3993.73 1981
3994.33 1988
3994.92 2028
3995.52 2091
3996.12 2243
3996.71 2222
3997.31 2244
3997.91 2123
3998.50 2160
3999.10 2202
3999.70 2104
4000.29 2094
4000.89 2103
4001.49 2005
4002.09 1961
4002.68 1995
4003.28 1972
4003.88 1902
4004.47 1972
4005.07 1972
4005.67 1949
4006.27 1951
4006.86 2011
4007.46 1957
4008.06 1952
4008.66 1975
4009.25 1962
4009.85 1933
4010.45 1873
4011.05 2071
4011.64 2146
4012.24 2128
4012.84 2256
4013.44 2324
4014.04 2289
4014.63 2364
4015.23 2527
4015.83 2439
4016.43 2533
4017.03 2423
4017.63 2458
4018.22 2441
4018.82 2282
4019.42 2165
4020.02 2115
4020.62 2036
4021.22 1998
4021.81 2015
4022.41 2045
4023.01 2057
4023.61 2138
4024.21 2159
4024.81 2263
4025.41 2356
4026.01 2488
4026.60 2593
4027.20 2702
4027.80 2671
4028.40 2628
4029.00 2559
4029.60 2537
4030.20 2476
4030.80 2458
4031.40 2336
4032.00 2291
4032.60 2284
4033.20 2312
4033.80 2190
4034.39 2134
4034.99 2030
4035.59 1967
4036.19 1915
4036.79 1919
4037.39 1853
4037.99 1799
4038.59 1829
4039.19 1797
4039.79 1786
4040.39 1739
4040.99 1771
4041.59 1853
4042.19 1839
4042.79 1854
4043.39 1829
4043.99 1805
4044.59 1813
4045.19 1851
4045.79 1812
4046.39 1812
4046.99 1824
4047.60 1829
4048.20 1903
4048.80 1872
4049.40 1867
4050.00 1906
4050.60 1871
4051.20 1738
4051.80 1681
4052.40 1733
4053.00 1791
4053.60 1813
4054.20 1775
4054.80 1632
4055.41 1626
4056.01 1675
4056.61 1651
4057.21 1704
4057.81 1630
4058.41 1686
4059.01 1653
4059.61 1619
4060.22 1638
4060.82 1726
4061.42 1832
4062.02 1743
4062.62 1784
4063.22 1793
4063.82 1685
4064.43 1736
4065.03 1721
4065.63 1657
4066.23 1661
4066.83 1617
4067.44 1566
4068.04 1645
4068.64 1662
4069.24 1631
4069.84 1592
4070.45 1602
4071.05 1636
4071.65 1546
4072.25 1572
4072.86 1585
4073.46 1557
4074.06 1559
4074.66 1681
4075.27 1622
4075.87 1592
4076.47 1609
4077.07 1607
4077.68 1569
4078.28 1626
4078.88 1655
4079.48 1645
4080.09 1648
4080.69 1525
4081.29 1519
4081.90 1522
4082.50 1573
4083.10 1600
4083.71 1602
4084.31 1556
4084.91 1620
4085.52 1582
4086.12 1566
4086.72 1593
4087.33 1619
4087.93 1607
4088.53 1581
4089.14 1578
4089.74 1605
4090.34 1583
4090.95 1583
4091.55 1613
4092.15 1624
4092.76 1632
4093.36 1635
4093.97 1665
4094.57 1661
4095.17 1640
4095.78 1627
4096.38 1583
4096.99 1570
4097.59 1513
4098.19 1521
4098.80 1513
4099.40 1572
4100.01 1479
4100.61 1418
4101.22 1428
4101.82 1426
4102.43 1399
4103.03 1384
4103.63 1424
4104.24 1421
4104.84 1443
4105.45 1436
4106.05 1366
4106.66 1381
4107.26 1411
4107.87 1446
4108.47 1485
4109.08 1426
4109.68 1411
4110.29 1361
4110.89 1406
4111.50 1410
4112.10 1352
4112.71 1490
4113.31 1436
4113.92 1384
4114.53 1376
4115.13 1408
4115.74 1460
4116.34 1410
4116.95 1407
4117.55 1491
4118.16 1524
4118.76 1434
4119.37 1480
4119.98 1406
4120.58 1432
4121.19 1391
4121.79 1444
4122.40 1459
4123.01 1425
4123.61 1452
4124.22 1426
4124.82 1519
4125.43 1424
4126.04 1428
4126.64 1516
4127.25 1564
4127.86 1516
4128.46 1529
4129.07 1517
4129.68 1510
4130.28 1534
4130.89 1569
4131.50 1593
4132.10 1618
4132.71 1667
4133.32 1684
4133.92 1681
4134.53 1779
4135.14 1830
4135.74 1886
4136.35 1961
4136.96 2030
4137.56 2072
4138.17 2071
4138.78 2288
4139.39 2267
4139.99 2143
4140.60 2152
4141.21 2028
4141.82 2059
4142.42 2078
4143.03 1921
4143.64 1908
4144.25 1834
4144.85 1752
4145.46 1704
4146.07 1542
4146.68 1575
4147.28 1505
4147.89 1537
4148.50 1454
4149.11 1489
4149.72 1482
4150.32 1401
4150.93 1448
4151.54 1443
4152.15 1443
4152.76 1446
4153.37 1435
4153.97 1446
4154.58 1403
4155.19 1368
4155.80 1457
4156.41 1445
4157.02 1480
4157.62 1466
4158.23 1467
4158.84 1490
4159.45 1500
4160.06 1516
4160.67 1514
4161.28 1501
4161.89 1518
4162.49 1591
4163.10 1603
4163.71 1613
4164.32 1542
4164.93 1567
4165.54 1527
4166.15 1594
4166.76 1535
4167.37 1514
4167.98 1524
4168.59 1478
4169.20 1472
4169.81 1503
4170.42 1473
4171.02 1527
4171.63 1498
4172.24 1498
4172.85 1552
4173.46 1472
4174.07 1541
4174.68 1507
4175.29 1503
4175.90 1480
4176.51 1514
4177.12 1505
4177.73 1447
4178.34 1496
4178.95 1460
4179.56 1484
4180.17 1514
4180.78 1512
4181.39 1587
4182.00 1506
4182.61 1496
4183.23 1465
4183.84 1512
4184.45 1544
4185.06 1498
4185.67 1558
4186.28 1538
4186.89 1575
4187.50 1523
4188.11 1509
4188.72 1576
4189.33 1603
4189.94 1610
4190.55 1636
4191.17 1663
4191.78 1635
4192.39 1627
4193.00 1585
4193.61 1670
4194.22 1638
4194.83 1586
4195.44 1565
4196.06 1579
4196.67 1521
4197.28 1597
4197.89 1636
4198.50 1648
4199.11 1677
4199.72 1596
4200.34 1581
4200.95 1547
4201.56 1632
4202.17 1614
4202.78 1670
4203.40 1595
4204.01 1631
4204.62 1610
4205.23 1593
4205.84 1652
4206.46 1688
4207.07 1656
4207.68 1633
4208.29 1587
4208.90 1629
4209.52 1674
4210.13 1614
4210.74 1607
4211.35 1607
4211.97 1588
4212.58 1620
4213.19 1634
4213.80 1683
4214.42 1778
4215.03 1811
4215.64 1865
4216.26 2061
4216.87 2162
4217.48 2263
4218.09 2524
4218.71 2673
4219.32 2978
4219.93 3167
4220.55 3323
4221.16 3433
4221.77 3622
4222.39 3606
4223.00 3555
4223.61 3487
4224.23 3501
4224.84 3499
4225.45 3503
4226.07 3556
4226.68 3405
4227.30 3368
4227.91 3321
4228.52 3180
4229.14 2982
4229.75 2814
4230.36 2758
4230.98 2578
4231.59 2506
4232.21 2360
4232.82 2339
4233.43 2309
4234.05 2215
4234.66 2147
4235.28 2021
4235.89 2123
4236.51 2145
4237.12 2052
4237.73 2009
4238.35 1983
4238.96 1967
4239.58 1935
4240.19 1909
4240.81 1908
4241.42 1826
4242.04 1803
4242.65 1820
4243.27 1899
4243.88 1786
4244.50 1736
4245.11 1761
4245.73 1765
4246.34 1823
4246.96 1789
4247.57 1923
4248.19 1855
4248.80 1728
4249.42 1771
4250.03 1797
4250.65 1822
4251.26 1764
4251.88 1792
4252.49 1739
4253.11 1738
4253.72 1739
4254.34 1693
4254.96 1703
4255.57 1779
4256.19 1731
4256.80 1770
4257.42 1813
4258.03 1778
4258.65 1739
4259.27 1786
4259.88 1864
4260.50 1804
4261.12 1907
4261.73 1864
4262.35 1857
4262.96 1893
4263.58 1897
4264.20 1875
4264.81 1926
4265.43 1926
4266.05 1997
4266.66 1953
4267.28 1971
4267.90 1884
4268.51 1902
4269.13 1913
4269.75 1851
4270.36 1908
4270.98 1909
4271.60 1875
4272.21 1974
4272.83 2040
4273.45 2027
4274.06 2163
4274.68 2185
4275.30 2224
4275.92 2156
4276.53 2167
4277.15 2101
4277.77 1930
4278.38 1918
4279.00 1968
4279.62 1877
4280.24 1787
4280.85 1749
4281.47 1767
4282.09 1665
4282.71 1667
4283.32 1641
4283.94 1644
4284.56 1637
4285.18 1606
4285.80 1616
4286.41 1642
4287.03 1689
4287.65 1662
4288.27 1619
4288.89 1598
4289.50 1550
4290.12 1609
4290.74 1593
4291.36 1668
4291.98 1644
4292.60 1553
4293.21 1614
4293.83 1652
4294.45 1591
4295.07 1613
4295.69 1655
4296.31 1649
4296.93 1655
4297.54 1656
4298.16 1669
4298.78 1625
4299.40 1580
4300.02 1650
4300.64 1633
4301.26 1664
4301.88 1645
4302.50 1660
4303.12 1612
4303.73 1643
4304.35 1645
4304.97 1598
4305.59 1646
4306.21 1651
4306.83 1660
4307.45 1652
4308.07 1586
4308.69 1622
4309.31 1623
4309.93 1638
4310.55 1626
4311.17 1599
4311.79 1613
4312.41 1608
4313.03 1560
4313.65 1655
4314.27 1613
4314.89 1623
4315.51 1617
4316.13 1549
4316.75 1605
4317.37 1670
4317.99 1626
4318.61 1633
4319.23 1665
4319.85 1745
4320.47 1813
4321.09 1791
4321.71 1796
4322.33 1847
4322.95 1840
4323.57 1851
4324.19 1819
4324.81 1819
4325.43 1773
4326.05 1750
4326.68 1746
4327.30 1687
4327.92 1708
4328.54 1641
4329.16 1699
4329.78 1692
4330.40 1663
4331.02 1783
4331.64 1722
4332.26 1747
4332.89 1744
4333.51 1791
4334.13 1991
4334.75 2031
4335.37 2074
4335.99 2085
4336.61 1999
4337.24 2073
4337.86 2104
4338.48 2110
4339.10 2063
4339.72 2165
4340.34 2322
4340.97 2478
4341.59 2705
4342.21 3031
4342.83 3460
4343.45 3820
4344.08 4095
4344.70 4330
4345.32 4512
4345.94 4681
4346.57 4425
4347.19 4243
4347.81 3913
4348.43 3581
4349.05 3209
4349.68 2865
4350.30 2599
4350.92 2469
4351.54 2237
4352.17 2174
4352.79 2101
4353.41 2023
4354.04 1978
4354.66 1981
4355.28 1913
4355.90 1937
4356.53 1938
4357.15 1978
4357.77 1938
4358.40 1913
4359.02 1902
4359.64 1912
4360.27 1907
4360.89 1903
4361.51 1873
4362.14 1839
4362.76 1848
4363.38 1806
4364.01 1687
4364.63 1714
4365.25 1779
4365.88 1810
4366.50 1796
4367.12 1742
4367.75 1669
4368.37 1642
4369.00 1746
4369.62 1683
4370.24 1662
4370.87 1596
4371.49 1731
4372.12 1740
4372.74 1760
4373.36 1689
4373.99 1748
4374.61 1822
4375.24 1809
4375.86 1819
4376.49 1919
4377.11 2034
4377.73 1964
4378.36 2008
4378.98 2111
4379.61 2109
4380.23 1926
4380.86 1929
4381.48 1867
4382.11 1893
4382.73 1895
4383.36 1806
4383.98 1696
4384.61 1753
4385.23 1873
4385.86 1816
4386.48 1788
4387.11 1767
4387.73 1768
4388.36 1712
4388.98 1724
4389.61 1700
4390.23 1709
4390.86 1691
4391.48 1724
4392.11 1775
4392.74 1753
4393.36 1724
4393.99 1694
4394.61 1717
4395.24 1689
4395.86 1632
4396.49 1767
4397.12 1738
4397.74 1704
4398.37 1657
4398.99 1725
4399.62 1714
4400.25 1670
4400.87 1724
4401.50 1770
4402.12 1719
4402.75 1823
4403.38 1954
4404.00 1929
4404.63 1990
4405.26 2117
4405.88 2171
4406.51 2301
4407.14 2252
4407.76 2226
4408.39 2192
4409.02 2191
4409.64 2175
4410.27 2091
4410.90 1981
4411.52 1864
4412.15 1866
4412.78 1882
4413.40 1861
4414.03 1831
4414.66 1849
4415.29 1749
4415.91 1825
4416.54 1761
4417.17 1769
4417.79 1728
4418.42 1713
4419.05 1738
4419.68 1741
4420.30 1685
4420.93 1713
4421.56 1663
4422.19 1606
4422.81 1588
4423.44 1619
4424.07 1572
4424.70 1529
4425.33 1515
4425.95 1604
4426.58 1594
4427.21 1500
4427.84 1539
4428.47 1513
4429.09 1626
4429.72 1637
4430.35 1724
4430.98 1617
4431.61 1622
4432.23 1581
4432.86 1598
4433.49 1583
4434.12 1632
4434.75 1655
4435.38 1599
4436.01 1629
4436.63 1569
4437.26 1616
4437.89 1481
4438.52 1514
4439.15 1524
4439.78 1583
4440.41 1561
4441.04 1527
4441.67 1524
4442.29 1558
4442.92 1607
4443.55 1657
4444.18 1604
4444.81 1639
4445.44 1733
4446.07 1748
4446.70 1849
4447.33 1835
4447.96 1849
4448.59 1798
4449.22 1788
4449.85 1780
4450.48 1752
4451.11 1819
4451.74 1877
4452.37 1839
4453.00 1825
4453.63 1920
4454.26 1860
4454.89 1833
4455.52 1708
4456.15 1754
4456.78 1770
4457.41 1709
4458.04 1652
4458.67 1623
4459.30 1527
4459.93 1621
4460.56 1621
4461.19 1610
4461.82 1566
4462.45 1654
4463.08 1579
4463.71 1575
4464.34 1551
4464.97 1547
4465.60 1577
4466.23 1581
4466.86 1633
4467.49 1634
4468.12 1647
4468.76 1729
4469.39 1583
4470.02 1604
4470.65 1653
4471.28 1575
4471.91 1553
4472.54 1523
4473.17 1622
4473.80 1560
4474.44 1521
4475.07 1584
4475.70 1566
4476.33 1570
4476.96 1652
4477.59 1618
4478.22 1585
4478.86 1576
4479.49 1666
4480.12 1657
4480.75 1619
4481.38 1690
4482.02 1696
4482.65 1675
4483.28 1713
4483.91 1758
4484.54 1722
4485.18 1811
4485.81 1790
4486.44 1853
4487.07 1737
4487.70 1817
4488.34 1827
4488.97 1835
4489.60 1856
4490.23 1880
4490.87 1866
4491.50 1838
4492.13 1868
4492.76 1835
4493.40 1789
4494.03 1836
4494.66 1899
4495.30 1946
4495.93 1943
4496.56 1974
4497.19 2053
4497.83 2111
4498.46 2115
4499.09 2250
4499.73 2310
4500.36 2350
4500.99 2328
4501.63 2295
4502.26 2245
4502.89 2194
4503.53 2107
4504.16 2121
4504.79 2053
4505.43 1996
4506.06 2054
4506.69 1993
4507.33 1949
4507.96 1955
4508.59 1965
4509.23 2013
4509.86 2049
4510.50 2101
4511.13 2120
4511.76 2200
4512.40 2151
4513.03 2119
4513.67 2179
4514.30 2106
4514.93 2116
4515.57 2054
4516.20 2054
4516.84 2114
4517.47 2104
4518.11 2192
4518.74 2258
4519.37 2398
4520.01 2199
4520.64 2309
4521.28 2436
4521.91 2500
4522.55 2702
4523.18 2895
4523.82 3111
4524.45 3551
4525.09 4259
4525.72 5137
4526.36 6188
4526.99 7419
4527.63 8867
4528.26 10512
4528.90 11819
4529.53 12765
4530.17 13699
4530.80 14008
4531.44 13540
4532.07 12604
4532.71 11553
4533.34 10430
4533.98 8841
4534.62 7616
4535.25 6549
4535.89 5418
4536.52 4530
4537.16 4016
4537.79 3420
4538.43 3107
4539.07 2904
4539.70 2613
4540.34 2498
4540.97 2405
4541.61 2338
4542.25 2328
4542.88 2253
4543.52 2208
4544.15 2234
4544.79 2195
4545.43 2129
4546.06 2156
4546.70 2048
4547.34 2012
4547.97 2001
4548.61 2053
4549.25 2031
4549.88 2027
4550.52 1931
4551.16 1920
4551.79 1954
4552.43 1904
4553.07 1990
4553.70 2091
4554.34 2086
4554.98 2052
4555.61 2163
4556.25 2272
4556.89 2366
4557.53 2355
4558.16 2388
4558.80 2427
4559.44 2454
4560.07 2449
4560.71 2418
4561.35 2435
4561.99 2451
4562.62 2594
4563.26 2467
4563.90 2364
4564.54 2508
4565.18 2572
4565.81 2675
4566.45 2705
4567.09 2674
4567.73 2776
4568.36 2693
4569.00 2681
4569.64 2704
4570.28 2631
4570.92 2620
4571.55 2537
4572.19 2527
4572.83 2410
4573.47 2354
4574.11 2323
4574.75 2336
4575.38 2316
4576.02 2375
4576.66 2339
4577.30 2398
4577.94 2343
4578.58 2466
4579.22 2383
4579.85 2361
4580.49 2402
4581.13 2449
4581.77 2471
4582.41 2415
4583.05 2260
4583.69 2217
4584.33 2197
4584.97 2234
4585.61 2161
4586.24 2207
4586.88 2315
4587.52 2438
4588.16 2559
4588.80 2576
4589.44 2604
4590.08 2681
4590.72 2718
4591.36 2711
4592.00 2517
4592.64 2534
4593.28 2469
4593.92 2266
4594.56 2277
4595.20 2292
4595.84 2209
4596.48 2198
4597.12 2178
4597.76 2107
4598.40 2094
4599.04 2045
4599.68 2148
4600.32 2142
4600.96 2179
4601.60 2053
4602.24 2067
4602.88 2173
4603.52 2145
4604.16 2228
4604.80 2208
4605.44 2128
4606.08 2254
4606.72 2229
4607.36 2223
4608.00 2200
4608.64 2176
4609.28 2252
4609.93 2195
4610.57 2197
4611.21 2166
4611.85 2228
4612.49 2159
4613.13 2183
4613.77 2151
4614.41 2123
4615.05 2064
4615.69 2055
4616.34 1957
4616.98 2005
4617.62 1938
4618.26 1862
4618.90 1799
4619.54 1777
4620.18 1787
4620.83 1786
4621.47 1723
4622.11 1709
4622.75 1683
4623.39 1679
4624.03 1784
4624.68 1750
4625.32 1738
4625.96 1701
4626.60 1799
4627.24 1815
4627.89 1876
4628.53 1895
4629.17 1904
4629.81 1984
4630.45 2018
4631.10 2008
4631.74 2025
4632.38 2008
4633.02 1985
4633.67 2012
4634.31 2003
4634.95 2027
4635.59 2005
4636.24 2093
4636.88 2095
4637.52 2051
4638.17 2055
4638.81 1980
4639.45 1944
4640.09 1963
4640.74 1949
4641.38 2022
4642.02 1999
4642.67 2033
4643.31 2073
4643.95 2059
4644.60 2189
4645.24 2195
4645.88 2342
4646.53 2488
4647.17 2670
4647.81 3043
4648.46 3363
4649.10 3582
4649.74 3728
4650.39 4038
4651.03 4325
4651.67 4462
4652.32 4240
4652.96 4041
4653.61 3888
4654.25 3707
4654.89 3242
4655.54 2945
4656.18 2657
4656.83 2435
4657.47 2249
4658.11 2100
4658.76 1937
4659.40 1959
4660.05 1903
4660.69 1915
4661.33 1889
4661.98 1947
4662.62 1885
4663.27 1830
4663.91 1947
4664.56 1856
4665.20 1824
4665.85 1781
4666.49 1809
4667.14 1803
4667.78 1767
4668.43 1758
4669.07 1838
4669.72 1747
4670.36 1659
4671.01 1661
4671.65 1689
4672.30 1682
4672.94 1623
4673.59 1606
4674.23 1637
4674.88 1717
4675.52 1695
4676.17 1654
4676.81 1644
4677.46 1764
4678.10 1800
4678.75 1782
4679.40 1795
4680.04 1687
4680.69 1683
4681.33 1827
4681.98 1808
4682.62 1804
4683.27 1775
4683.92 1820
4684.56 1729
4685.21 1771
4685.85 1726
4686.50 1834
4687.15 1846
4687.79 1850
4688.44 1804
4689.09 1802
4689.73 1882
4690.38 1837
4691.02 1880
4691.67 1876
4692.32 1852
4692.96 1846
4693.61 1855
4694.26 1890
4694.90 1955
4695.55 1986
4696.20 2083
4696.84 2205
4697.49 2192
4698.14 2336
4698.78 2329
4699.43 2290
4700.08 2152
4700.73 2125
4701.37 2104
4702.02 2064
4702.67 1976
4703.31 1907
4703.96 1944
4704.61 1923
4705.26 1869
4705.90 1879
4706.55 1902
4707.20 1909
4707.85 1867
4708.49 1884
4709.14 1827
4709.79 1893
4710.44 1854
4711.09 1846
4711.73 1898
4712.38 1786
4713.03 1806
4713.68 1853
4714.33 1806
4714.97 1843
4715.62 1791
4716.27 1776
4716.92 1819
4717.57 1838
4718.21 1856
4718.86 1845
4719.51 1914
4720.16 1925
4720.81 1841
4721.46 1813
4722.11 1760
4722.75 1804
4723.40 1862
4724.05 1838
4724.70 1752
4725.35 1721
4726.00 1740
4726.65 1762
4727.30 1765
4727.94 1656
4728.59 1694
4729.24 1649
4729.89 1562
4730.54 1560
4731.19 1617
4731.84 1609
4732.49 1610
4733.14 1579
4733.79 1587
4734.44 1584
4735.09 1621
4735.74 1531
4736.38 1513
4737.03 1523
4737.68 1525
4738.33 1537
4738.98 1517
4739.63 1473
4740.28 1487
4740.93 1540
4741.58 1558
4742.23 1582
4742.88 1517
4743.53 1574
4744.18 1574
4744.83 1611
4745.48 1513
4746.13 1572
4746.78 1638
4747.43 1634
4748.08 1690
4748.73 1738
4749.39 1773
4750.04 1793
4750.69 1736
4751.34 1745
4751.99 1624
4752.64 1646
4753.29 1710
4753.94 1660
4754.59 1607
4755.24 1518
4755.89 1507
4756.54 1526
4757.19 1573
4757.84 1606
4758.50 1628
4759.15 1636
4759.80 1629
4760.45 1680
4761.10 1723
4761.75 1839
4762.40 1773
4763.05 1866
4763.71 1861
4764.36 1749
4765.01 1730
4765.66 1663
4766.31 1663
4766.96 1668
4767.62 1600
4768.27 1599
4768.92 1576
4769.57 1595
4770.22 1530
4770.87 1475
4771.53 1477
4772.18 1514
4772.83 1500
4773.48 1442
4774.13 1440
4774.79 1465
4775.44 1460
4776.09 1539
4776.74 1453
4777.40 1459
4778.05 1462
4778.70 1460
4779.35 1448
4780.01 1374
4780.66 1405
4781.31 1419
4781.96 1380
4782.62 1387
4783.27 1362
4783.92 1420
4784.57 1458
4785.23 1478
4785.88 1462
4786.53 1485
4787.19 1509
4787.84 1544
4788.49 1554
4789.15 1588
4789.80 1558
4790.45 1526
4791.11 1627
4791.76 1644
4792.41 1544
4793.07 1479
4793.72 1565
4794.37 1555
4795.03 1528
4795.68 1509
4796.33 1470
4796.99 1452
4797.64 1489
4798.29 1591
4798.95 1580
4799.60 1487
4800.26 1518
4800.91 1538
4801.56 1565
4802.22 1559
4802.87 1537
4803.53 1554
4804.18 1527
4804.83 1527
4805.49 1510
4806.14 1551
4806.80 1557
4807.45 1561
4808.11 1523
4808.76 1511
4809.42 1534
4810.07 1621
4810.72 1577
4811.38 1582
4812.03 1618
4812.69 1534
4813.34 1515
4814.00 1545
4814.65 1566
4815.31 1544
4815.96 1599
4816.62 1632
4817.27 1602
4817.93 1520
4818.58 1592
4819.24 1622
4819.89 1637
4820.55 1626
4821.20 1679
4821.86 1661
4822.52 1694
4823.17 1668
4823.83 1698
4824.48 1673
4825.14 1664
4825.79 1660
4826.45 1657
4827.10 1627
4827.76 1593
4828.42 1588
4829.07 1617
4829.73 1665
4830.38 1729
4831.04 1874
4831.70 1836
4832.35 1877
4833.01 2000
4833.66 2089
4834.32 2149
4834.98 2261
4835.63 2306
4836.29 2310
4836.95 2330
4837.60 2246
4838.26 2224
4838.92 2213
4839.57 2139
4840.23 1999
4840.89 1869
4841.54 1857
4842.20 1816
4842.86 1725
4843.51 1726
4844.17 1753
4844.83 1740
4845.48 1732
4846.14 1692
4846.80 1668
4847.45 1756
4848.11 1745
4848.77 1721
4849.43 1789
4850.08 1694
4850.74 1776
4851.40 1822
4852.06 1750
4852.71 1715
4853.37 1743
4854.03 1833
4854.69 1815
4855.34 1868
4856.00 1929
4856.66 1926
4857.32 1922
4857.97 1981
4858.63 1921
4859.29 1793
4859.95 1847
4860.61 1859
4861.26 1840
4861.92 1853
4862.58 1910
4863.24 1984
4863.90 1930
4864.55 1949
4865.21 1925
4865.87 1934
4866.53 1899
4867.19 1933
4867.85 1923
4868.51 1900
4869.16 2024
4869.82 2071
4870.48 2042
4871.14 2044
4871.80 2062
4872.46 2182
4873.12 2233
4873.78 2267
4874.43 2180
4875.09 2208
4875.75 2267
4876.41 2385
4877.07 2352
4877.73 2485
4878.39 2376
4879.05 2277
4879.71 2187
4880.37 2206
4881.03 2105
4881.69 2006
4882.34 2030
4883.00 1958
4883.66 1895
4884.32 1850
4884.98 1924
4885.64 1956
4886.30 1945
4886.96 1942
4887.62 2007
4888.28 2042
4888.94 2015
4889.60 2037
4890.26 2058
4890.92 2083
4891.58 2091
4892.24 2089
4892.90 2022
4893.56 2047
4894.22 2063
4894.88 2064
4895.54 2095
4896.20 2058
4896.86 2084
4897.52 2107
4898.19 2149
4898.85 2201
4899.51 2167
4900.17 1991
4900.83 1924
4901.49 1930
4902.15 1870
4902.81 1982
4903.47 1811
4904.13 1848
4904.79 1798
4905.45 1753
4906.12 1862
4906.78 1810
4907.44 1828
4908.10 1763
4908.76 1804
4909.42 1892
4910.08 1904
4910.74 1786
4911.41 1776
4912.07 1718
4912.73 1713
4913.39 1740
4914.05 1661
4914.71 1650
4915.38 1647
4916.04 1610
4916.70 1560
4917.36 1622
4918.02 1620
4918.68 1607
4919.35 1583
4920.01 1490
4920.67 1549
4921.33 1504
4921.99 1528
4922.66 1596
4923.32 1561
4923.98 1515
4924.64 1524
4925.31 1510
4925.97 1652
4926.63 1527
4927.29 1505
4927.96 1523
4928.62 1475
4929.28 1537
4929.94 1614
4930.61 1577
4931.27 1537
4931.93 1604
4932.59 1680
4933.26 1660
4933.92 1630
4934.58 1632
4935.25 1608
4935.91 1625
4936.57 1632
4937.24 1583
4937.90 1641
4938.56 1628
4939.23 1579
4939.89 1626
4940.55 1627
4941.22 1544
4941.88 1623
4942.54 1583
4943.21 1568
4943.87 1504
4944.53 1527
4945.20 1546
4945.86 1494
4946.52 1509
4947.19 1498
4947.85 1518
4948.52 1568
4949.18 1530
4949.84 1565
4950.51 1536
4951.17 1570
4951.84 1568
4952.50 1582
4953.17 1580
4953.83 1474
4954.49 1519
4955.16 1477
4955.82 1526
4956.49 1593
4957.15 1537
4957.82 1616
4958.48 1606
4959.15 1675
4959.81 1717
4960.47 1797
4961.14 1768
4961.80 1870
4962.47 1792
4963.13 1830
4963.80 1855
4964.46 1831
4965.13 1779
4965.79 1726
4966.46 1647
4967.12 1706
4967.79 1564
4968.45 1630
4969.12 1659
4969.79 1630
4970.45 1623
4971.12 1641
4971.78 1744
4972.45 1771
4973.11 1753
4973.78 1866
4974.44 1883
4975.11 1871
4975.78 1962
4976.44 1933
4977.11 1954
4977.77 1953
4978.44 1956
4979.11 1977
4979.77 2071
4980.44 2190
4981.10 2411
4981.77 2523
4982.44 2608
4983.10 2883
4983.77 2912
4984.43 2903
4985.10 2883
4985.77 2801
4986.43 2756
4987.10 2507
4987.77 2253
4988.43 2224
4989.10 2051
4989.77 1896
4990.43 1806
4991.10 1713
4991.77 1652
4992.43 1621
4993.10 1609
4993.77 1571
4994.43 1587
4995.10 1538
4995.77 1620
4996.44 1533
4997.10 1446
4997.77 1425
4998.44 1439
4999.10 1459
4999.77 1479
5000.44 1456
5001.11 1484
5001.77 1422
5002.44 1478
5003.11 1466
5003.78 1489
5004.44 1374
5005.11 1410
5005.78 1441
5006.45 1473
5007.12 1497
5007.78 1528
5008.45 1529
5009.12 1504
5009.79 1545
5010.46 1527
5011.12 1584
5011.79 1598
5012.46 1570
5013.13 1536
5013.80 1526
5014.47 1552
5015.13 1493
5015.80 1517
5016.47 1575
5017.14 1635
5017.81 1733
5018.48 1864
5019.14 1898
5019.81 2049
5020.48 2175
5021.15 2191
5021.82 2242
5022.49 2221
5023.16 2220
5023.83 2203
5024.50 2127
5025.16 1986
5025.83 1908
5026.50 1780
5027.17 1830
5027.84 1681
5028.51 1604
5029.18 1619
5029.85 1588
5030.52 1484
5031.19 1572
5031.86 1587
5032.53 1525
5033.20 1482
5033.87 1455
5034.54 1455
5035.21 1547
5035.88 1560
5036.54 1441
5037.21 1542
5037.88 1482
5038.55 1443
5039.22 1431
5039.89 1457
5040.56 1503
5041.23 1493
5041.90 1419
5042.58 1409
5043.25 1381
5043.92 1386
5044.59 1401
5045.26 1404
5045.93 1408
5046.60 1398
5047.27 1405
5047.94 1490
5048.61 1426
5049.28 1348
5049.95 1401
5050.62 1419
5051.29 1426
5051.96 1432
5052.63 1448
5053.30 1414
5053.98 1457
5054.65 1458
5055.32 1414
5055.99 1425
5056.66 1427
5057.33 1386
5058.00 1425
5058.67 1497
5059.34 1492
5060.02 1499
5060.69 1490
5061.36 1481
5062.03 1496
5062.70 1479
5063.37 1499
5064.04 1431
5064.72 1490
5065.39 1578
5066.06 1476
5066.73 1458
5067.40 1471
5068.08 1423
5068.75 1471
5069.42 1451
5070.09 1433
5070.76 1415
5071.44 1436
5072.11 1473
5072.78 1437
5073.45 1443
5074.12 1593
5074.80 1574
5075.47 1623
5076.14 1793
5076.81 1694
5077.49 1773
5078.16 1739
5078.83 1761
5079.50 1719
5080.18 1729
5080.85 1692
5081.52 1656
5082.20 1629
5082.87 1685
5083.54 1668
5084.21 1767
5084.89 1829
5085.56 1811
5086.23 1931
5086.91 2003
5087.58 2121
5088.25 2146
5088.93 2195
5089.60 2246
5090.27 2233
5090.95 2104
5091.62 2140
5092.29 2100
5092.97 2023
5093.64 1923
5094.31 1894
5094.99 1750
5095.66 1744
5096.34 1702
5097.01 1631
5097.68 1665
5098.36 1643
5099.03 1690
5099.70 1709
5100.38 1708
5101.05 1795
5101.73 1848
5102.40 1875
5103.08 1953
5103.75 1957
5104.42 1892
5105.10 1770
5105.77 1757
5106.45 1773
5107.12 1659
5107.80 1620
5108.47 1565
5109.15 1580
5109.82 1548
5110.49 1575
5111.17 1529
5111.84 1505
5112.52 1468
5113.19 1510
5113.87 1588
5114.54 1537
5115.22 1512
5115.89 1481
5116.57 1538
5117.24 1563
5117.92 1633
5118.59 1587
5119.27 1601
5119.94 1568
5120.62 1559
5121.30 1574
5121.97 1593
5122.65 1550
5123.32 1546
5124.00 1541
5124.67 1569
5125.35 1506
5126.02 1521
5126.70 1617
5127.38 1561
5128.05 1681
5128.73 1655
5129.40 1755
5130.08 1794
5130.76 1824
5131.43 1824
5132.11 1884
5132.78 1812
5133.46 1773
5134.14 1793
5134.81 1711
5135.49 1637
5136.17 1759
5136.84 1761
5137.52 1613
5138.20 1567
5138.87 1689
5139.55 1661
5140.22 1587
5140.90 1596
5141.58 1526
5142.26 1530
5142.93 1568
5143.61 1508
5144.29 1475
5144.96 1498
5145.64 1475
5146.32 1485
5146.99 1511
5147.67 1513
5148.35 1516
5149.03 1526
5149.70 1544
5150.38 1498
5151.06 1533
5151.73 1514
5152.41 1485
5153.09 1391
5153.77 1441
5154.44 1399
5155.12 1390
5155.80 1376
5156.48 1309
5157.16 1377
5157.83 1415
5158.51 1330
5159.19 1333
5159.87 1370
5160.55 1320
5161.22 1322
5161.90 1381
5162.58 1377
5163.26 1344
5163.94 1377
5164.61 1355
5165.29 1375
5165.97 1382
5166.65 1407
5167.33 1426
5168.01 1424
5168.68 1339
5169.36 1309
5170.04 1343
5170.72 1439
5171.40 1427
5172.08 1398
5172.76 1456
5173.44 1373
5174.11 1390
5174.79 1449
5175.47 1533
5176.15 1432
5176.83 1405
5177.51 1454
5178.19 1422
5178.87 1312
5179.55 1383
5180.23 1427
5180.91 1347
5181.58 1429
5182.26 1387
5182.94 1424
5183.62 1408
5184.30 1391
5184.98 1330
5185.66 1381
5186.34 1330
5187.02 1364
5187.70 1363
5188.38 1314
5189.06 1293
5189.74 1342
5190.42 1341
5191.10 1335
5191.78 1341
5192.46 1292
5193.14 1360
5193.82 1340
5194.50 1316
5195.18 1250
5195.86 1310
5196.54 1342
5197.22 1369
5197.90 1305
5198.58 1372
5199.26 1345
5199.94 1399
5200.63 1353
5201.31 1356
5201.99 1417
5202.67 1362
5203.35 1455
5204.03 1468
5204.71 1493
5205.39 1455
5206.07 1497
5206.75 1495
5207.43 1437
5208.11 1533
5208.80 1642
5209.48 1610
5210.16 1523
5210.84 1649
5211.52 1587
5212.20 1627
5212.88 1695
5213.57 1728
5214.25 1638
5214.93 1636
5215.61 1657
5216.29 1695
5216.97 1733
5217.66 1654
5218.34 1674
5219.02 1634
5219.70 1611
5220.38 1582
5221.06 1630
5221.75 1554
5222.43 1574
5223.11 1635
5223.79 1568
5224.47 1491
5225.16 1544
5225.84 1449
5226.52 1498
5227.20 1481
5227.89 1414
5228.57 1414
5229.25 1432
5229.93 1354
5230.62 1317
5231.30 1361
5231.98 1477
5232.66 1509
5233.35 1445
5234.03 1445
5234.71 1446
5235.40 1490
5236.08 1530
5236.76 1533
5237.44 1515
5238.13 1605
5238.81 1544
5239.49 1508
5240.18 1559
5240.86 1493
5241.54 1472
5242.23 1486
5242.91 1435
5243.59 1439
5244.28 1468
5244.96 1488
5245.64 1557
5246.33 1599
5247.01 1607
5247.70 1643
5248.38 1674
5249.06 1613
5249.75 1692
5250.43 1716
5251.11 1629
5251.80 1620
5252.48 1629
5253.17 1580
5253.85 1574
5254.53 1582
5255.22 1549
5255.90 1593
5256.59 1562
5257.27 1597
5257.96 1563
5258.64 1613
5259.32 1620
5260.01 1634
5260.69 1587
5261.38 1586
5262.06 1598
5262.75 1549
5263.43 1615
5264.12 1569
5264.80 1611
5265.49 1611
5266.17 1581
5266.86 1534
5267.54 1570
5268.23 1523
5268.91 1471
5269.60 1502
5270.28 1519
5270.97 1490
5271.65 1574
5272.34 1507
5273.02 1540
5273.71 1677
5274.39 1688
5275.08 1670
5275.76 1823
5276.45 1918
5277.14 1986
5277.82 2100
5278.51 2166
5279.19 2141
5279.88 2190
5280.56 2140
5281.25 2089
5281.94 1983
5282.62 1805
5283.31 1819
5283.99 1719
5284.68 1675
5285.37 1636
5286.05 1670
5286.74 1609
5287.43 1561
5288.11 1515
5288.80 1550
5289.48 1607
5290.17 1589
5290.86 1591
5291.54 1567
5292.23 1592
5292.92 1623
5293.60 1680
5294.29 1689
5294.98 1584
5295.66 1739
5296.35 1701
5297.04 1740
5297.72 1761
5298.41 1776
5299.10 1758
5299.79 1867
5300.47 1838
5301.16 1926
5301.85 1974
5302.53 1916
5303.22 1867
5303.91 1793
5304.60 1893
5305.28 1907
5305.97 1891
5306.66 1922
5307.35 2013
5308.03 1992
5308.72 2060
5309.41 1914
5310.10 1880
5310.78 1940
5311.47 1996
5312.16 1928
5312.85 1863
5313.54 1841
5314.22 1761
5314.91 1886
5315.60 1906
5316.29 1839
5316.98 1865
5317.66 1913
5318.35 1959
5319.04 2018
5319.73 2027
5320.42 2048
5321.11 1984
5321.80 1991
5322.48 1848
5323.17 1904
5323.86 1892
5324.55 1857
5325.24 1876
5325.93 1887
5326.62 1946
5327.30 1933
5327.99 1982
5328.68 2031
5329.37 2018
5330.06 2036
5330.75 2105
5331.44 2093
5332.13 2100
5332.82 2140
5333.51 2210
5334.20 2198
5334.88 2123
5335.57 2143
5336.26 2235
5336.95 2266
5337.64 2181
5338.33 2139
5339.02 2167
5339.71 2330
5340.40 2258
5341.09 2315
5341.78 2455
5342.47 2577
5343.16 2713
5343.85 2874
5344.54 3209
5345.23 3577
5345.92 4071
5346.61 4668
5347.30 5389
5347.99 6056
5348.68 6593
5349.37 6894
5350.06 7064
5350.75 6960
5351.44 6657
5352.13 6252
5352.82 5565
5353.51 4992
5354.20 4396
5354.90 3814
5355.59 3318
5356.28 2938
5356.97 2655
5357.66 2486
5358.35 2411
5359.04 2312
5359.73 2250
5360.42 2265
5361.11 2262
5361.80 2231
5362.49 2219
5363.19 2180
5363.88 2095
5364.57 2156
5365.26 2049
5365.95 2011
5366.64 1995
5367.33 1910
5368.03 1805
5368.72 1821
5369.41 1757
5370.10 1718
5370.79 1603
5371.48 1622
5372.18 1603
5372.87 1645
5373.56 1679
5374.25 1621
5374.94 1580
5375.63 1690
5376.33 1696
5377.02 1729
5377.71 1676
5378.40 1700
5379.10 1707
5379.79 1667
5380.48 1641
5381.17 1673
5381.86 1669
5382.56 1712
5383.25 1706
5383.94 1730
5384.63 1660
5385.33 1738
5386.02 1749
5386.71 1755
5387.40 1805
5388.10 1855
5388.79 1895
5389.48 1932
5390.18 1882
5390.87 1903
5391.56 1853
5392.26 1800
5392.95 1798
5393.64 1723
5394.33 1756
5395.03 1819
5395.72 1725
5396.41 1656
5397.11 1714
5397.80 1659
5398.49 1667
5399.19 1712
5399.88 1660
5400.58 1627
5401.27 1656
5401.96 1666
5402.66 1694
5403.35 1661
5404.04 1754
5404.74 1750
5405.43 1732
5406.13 1719
5406.82 1727
5407.51 1658
5408.21 1658
5408.90 1656
5409.60 1735
5410.29 1684
5410.98 1623
5411.68 1592
5412.37 1606
5413.07 1564
5413.76 1588
5414.46 1520
5415.15 1511
5415.84 1483
5416.54 1544
5417.23 1623
5417.93 1532
5418.62 1500
5419.32 1512
5420.01 1599
5420.71 1531
5421.40 1494
5422.10 1497
5422.79 1526
5423.49 1558
5424.18 1490
5424.88 1492
5425.57 1517
5426.27 1553
5426.96 1607
5427.66 1562
5428.35 1505
5429.05 1520
5429.74 1556
5430.44 1612
5431.14 1548
5431.83 1535
5432.53 1590
5433.22 1652
5433.92 1610
5434.61 1615
5435.31 1688
5436.01 1658
5436.70 1711
5437.40 1657
5438.09 1524
5438.79 1550
5439.49 1532
5440.18 1619
5440.88 1584
5441.57 1544
5442.27 1661
5442.97 1610
5443.66 1610
5444.36 1605
5445.06 1633
5445.75 1718
5446.45 1789
5447.15 1829
5447.84 1839
5448.54 1872
5449.24 1888
5449.93 1931
5450.63 1883
5451.33 1912
5452.02 1852
5452.72 1801
5453.42 1725
5454.11 1716
5454.81 1673
5455.51 1630
5456.20 1613
5456.90 1679
5457.60 1684
5458.30 1690
5458.99 1789
5459.69 1738
5460.39 1824
5461.09 1915
5461.78 1934
5462.48 1939
5463.18 1929
5463.88 1964
5464.57 1913
5465.27 1843
5465.97 1898
5466.67 1899
5467.36 1882
5468.06 1824
5468.76 1874
5469.46 1912
5470.16 1793
5470.85 1802
5471.55 1814
5472.25 1858
5472.95 1806
5473.65 1769
5474.35 1849
5475.04 1944
5475.74 2038
5476.44 2117
5477.14 2179
5477.84 2379
5478.54 2410
5479.23 2429
5479.93 2362
5480.63 2436
5481.33 2401
5482.03 2178
5482.73 2157
5483.43 2012
5484.13 2017
5484.83 1993
5485.52 1974
5486.22 2052
5486.92 2079
5487.62 2016
5488.32 1958
5489.02 2065
5489.72 2080
5490.42 1997
5491.12 2141
5491.82 2127
5492.52 2108
5493.22 2141
5493.92 2279
5494.62 2309
5495.31 2253
5496.01 2471
5496.71 2804
5497.41 3016
5498.11 3270
5498.81 3434
5499.51 3672
5500.21 3685
5500.91 3432
5501.61 3221
5502.31 2941
5503.01 2831
5503.71 2639
5504.41 2318
5505.11 2324
5505.81 2146
5506.51 2122
5507.22 2054
5507.92 2053
5508.62 2078
5509.32 2132
5510.02 2044
5510.72 2067
5511.42 2073
5512.12 2077
5512.82 2036
5513.52 2050
5514.22 2033
5514.92 1955
5515.62 1975
5516.32 1938
5517.03 1908
5517.73 1854
5518.43 1834
5519.13 1894
5519.83 1920
5520.53 1915
5521.23 1893
5521.93 1825
5522.63 1814
5523.34 1710
5524.04 1731
5524.74 1760
5525.44 1681
5526.14 1662
5526.84 1619
5527.55 1587
5528.25 1572
5528.95 1673
5529.65 1562
5530.35 1653
5531.05 1637
5531.76 1639
5532.46 1609
5533.16 1563
5533.86 1611
5534.56 1543
5535.27 1533
5535.97 1505
5536.67 1502
5537.37 1588
5538.08 1540
5538.78 1519
5539.48 1456
5540.18 1494
5540.89 1495
5541.59 1543
5542.29 1514
5542.99 1506
5543.70 1521
5544.40 1552
5545.10 1492
5545.80 1509
5546.51 1562
5547.21 1480
5547.91 1540
5548.62 1484
5549.32 1561
5550.02 1558
5550.73 1519
5551.43 1543
5552.13 1520
5552.84 1516
5553.54 1528
5554.24 1523
5554.95 1482
5555.65 1498
5556.35 1601
5557.06 1560
5557.76 1547
5558.46 1600
5559.17 1655
5559.87 1650
5560.57 1677
5561.28 1691
5561.98 1758
5562.69 1819
5563.39 1872
5564.09 1784
5564.80 1764
5565.50 1865
5566.21 1827
5566.91 1843
5567.61 1693
5568.32 1671
5569.02 1733
5569.73 1744
5570.43 1756
5571.14 1666
5571.84 1650
5572.54 1684
5573.25 1640
5573.95 1605
5574.66 1652
5575.36 1685
5576.07 1607
5576.77 1577
5577.48 1568
5578.18 1575
5578.89 1594
5579.59 1562
5580.30 1496
5581.00 1458
5581.71 1486
5582.41 1446
5583.12 1430
5583.82 1391
5584.53 1475
5585.23 1464
5585.94 1426
5586.64 1400
5587.35 1437
5588.06 1415
5588.76 1461
5589.47 1430
5590.17 1419
5590.88 1404
5591.58 1396
5592.29 1470
5592.99 1440
5593.70 1418
5594.41 1401
5595.11 1375
5595.82 1397
5596.52 1386
5597.23 1376
5597.94 1425
5598.64 1410
5599.35 1433
5600.06 1462
5600.76 1409
5601.47 1415
5602.17 1405
5602.88 1396
5603.59 1342
5604.29 1435
5605.00 1414
5605.71 1471
5606.41 1420
5607.12 1425
5607.83 1415
5608.53 1355
5609.24 1400
5609.95 1456
5610.65 1430
5611.36 1386
5612.07 1396
5612.78 1382
5613.48 1403
5614.19 1465
5614.90 1417
5615.60 1374
5616.31 1385
5617.02 1359
5617.73 1378
5618.43 1338
5619.14 1379
5619.85 1336
5620.56 1382
5621.26 1361
5621.97 1369
5622.68 1368
5623.39 1400
5624.09 1424
5624.80 1472
5625.51 1455
5626.22 1420
5626.93 1458
5627.63 1477
5628.34 1540
5629.05 1496
5629.76 1416
5630.47 1429
5631.17 1415
5631.88 1508
5632.59 1432
5633.30 1509
5634.01 1542
5634.72 1465
5635.42 1508
5636.13 1509
5636.84 1510
5637.55 1539
5638.26 1570
5638.97 1604
5639.68 1697
5640.39 1607
5641.09 1591
5641.80 1548
5642.51 1539
5643.22 1510
5643.93 1470
5644.64 1513
5645.35 1566
5646.06 1510
5646.77 1503
5647.48 1475
5648.19 1573
5648.89 1549
5649.60 1568
5650.31 1534
5651.02 1556
5651.73 1634
5652.44 1685
5653.15 1679
5653.86 1716
5654.57 1788
5655.28 1761
5655.99 1797
5656.70 1838
5657.41 1747
5658.12 1668
5658.83 1736
5659.54 1631
5660.25 1549
5660.96 1561
5661.67 1560
5662.38 1554
5663.09 1520
5663.80 1542
5664.51 1572
5665.22 1563
5665.93 1539
5666.64 1604
5667.35 1681
5668.06 1723
5668.77 1664
5669.48 1667
5670.19 1725
5670.91 1643
5671.62 1605
5672.33 1590
5673.04 1468
5673.75 1537
5674.46 1473
5675.17 1482
5675.88 1494
5676.59 1432
5677.30 1498
5678.01 1454
5678.73 1433
5679.44 1482
5680.15 1560
5680.86 1466
5681.57 1451
5682.28 1489
5682.99 1419
5683.71 1408
5684.42 1428
5685.13 1420
5685.84 1387
5686.55 1474
5687.26 1504
5687.98 1459
5688.69 1515
5689.40 1498
5690.11 1509
5690.82 1448
5691.54 1433
5692.25 1457
5692.96 1431
5693.67 1427
5694.38 1358
5695.10 1366
5695.81 1374
5696.52 1406
5697.23 1397
5697.95 1319
5698.66 1378
5699.37 1384
5700.08 1438
5700.80 1363
5701.51 1348
5702.22 1312
5702.93 1348
5703.65 1383
5704.36 1396
5705.07 1388
5705.78 1384
5706.50 1356
5707.21 1395
5707.92 1329
5708.64 1307
5709.35 1302
5710.06 1378
5710.78 1381
5711.49 1387
5712.20 1329
5712.92 1329
5713.63 1381
5714.34 1439
5715.06 1387
5715.77 1385
5716.48 1443
5717.20 1408
5717.91 1416
5718.62 1397
5719.34 1399
5720.05 1380
5720.77 1414
5721.48 1396
5722.19 1377
5722.91 1413
5723.62 1394
5724.33 1403
5725.05 1426
5725.76 1428
5726.48 1418
5727.19 1439
5727.91 1419
5728.62 1386
5729.33 1456
5730.05 1403
5730.76 1418
5731.48 1398
5732.19 1490
5732.91 1520
5733.62 1514
5734.34 1504
5735.05 1538
5735.77 1566
5736.48 1626
5737.20 1573
5737.91 1560
5738.63 1485
5739.34 1500
5740.06 1441
5740.77 1444
5741.49 1408
5742.20 1480
5742.92 1523
5743.63 1437
5744.35 1441
5745.06 1416
5745.78 1512
5746.49 1527
5747.21 1547
5747.92 1576
5748.64 1656
5749.35 1704
5750.07 1846
5750.79 1936
5751.50 2073
5752.22 2150
5752.93 2200
5753.65 2290
5754.36 2123
5755.08 2116
5755.80 2038
5756.51 1977
5757.23 1914
5757.95 1894
5758.66 1756
5759.38 1715
5760.09 1652
5760.81 1691
5761.53 1650
5762.24 1623
5762.96 1544
5763.68 1626
5764.39 1590
5765.11 1631
5765.83 1657
5766.54 1646
5767.26 1641
5767.98 1616
5768.69 1652
5769.41 1626
5770.13 1652
5770.84 1611
5771.56 1670
5772.28 1716
5772.99 1720
5773.71 1750
5774.43 1802
5775.15 1789
5775.86 1857
5776.58 1804
5777.30 1782
5778.01 1806
5778.73 1820
5779.45 1789
5780.17 1811
5780.88 1855
5781.60 1792
5782.32 1869
5783.04 1846
5783.76 1862
5784.47 1926
5785.19 1976
5785.91 2048
5786.63 2025
5787.34 2036
5788.06 2108
5788.78 2220
5789.50 2247
5790.22 2317
5790.94 2486
5791.65 2528
5792.37 2520
5793.09 2731
5793.81 2877
5794.53 3272
5795.25 3745
5795.96 4390
5796.68 5266
5797.40 6167
5798.12 6842
5798.84 7429
5799.56 7464
5800.28 7495
5800.99 6909
5801.71 6270
5802.43 5322
5803.15 4617
5803.87 4152
5804.59 3752
5805.31 3459
5806.03 3431
5806.75 3284
5807.47 3223
5808.18 3253
5808.90 3136
5809.62 3050
5810.34 3085
5811.06 3113
5811.78 3084
5812.50 3033
5813.22 3058
5813.94 2974
5814.66 2893
5815.38 2950
5816.10 2975
5816.82 2772
5817.54 2701
5818.26 2636
5818.98 2718
5819.70 2701
5820.42 2746
5821.14 2714
5821.86 2743
5822.58 2698
5823.30 2667
5824.02 2567
5824.74 2495
5825.46 2378
5826.18 2308
5826.90 2227
5827.62 2180
5828.34 2241
5829.06 2089
5829.78 2002
5830.50 1992
5831.22 2039
5831.95 1956
5832.67 2002
5833.39 2011
5834.11 1945
5834.83 1959
5835.55 1890
5836.27 1894
5836.99 1939
5837.71 1953
5838.43 1859
5839.15 1916
5839.88 1888
5840.60 1877
5841.32 1838
5842.04 1814
5842.76 1771
5843.48 1836
5844.20 1873
5844.93 1812
5845.65 1804
5846.37 1850
5847.09 1875
5847.81 1802
5848.53 1883
5849.26 1820
5849.98 1821
5850.70 1789
5851.42 1870
5852.14 1882
5852.87 1838
5853.59 1773
5854.31 1802
5855.03 1804
5855.75 1784
5856.48 1803
5857.20 1863
5857.92 1816
5858.64 1794
5859.37 1764
5860.09 1756
5860.81 1875
5861.53 1813
5862.26 1789
5862.98 1787
5863.70 1764
5864.42 1836
5865.15 1809
5865.87 1874
5866.59 1974
5867.31 1907
5868.04 1906
5868.76 1871
5869.48 1888
5870.21 1975
5870.93 1839
5871.65 1862
5872.38 1794
5873.10 1806
5873.82 1846
5874.55 1868
5875.27 1693
5875.99 1665
5876.72 1766
5877.44 1733
5878.16 1638
5878.89 1710
5879.61 1784
5880.33 1662
5881.06 1705
5881.78 1735
5882.51 1743
5883.23 1738
5883.95 1788
5884.68 1732
5885.40 1731
5886.13 1708
5886.85 1656
5887.57 1671
5888.30 1642
5889.02 1617
5889.75 1579
5890.47 1591
5891.20 1572
5891.92 1621
5892.64 1600
5893.37 1498
5894.09 1523
5894.82 1602
5895.54 1597
5896.27 1603
5896.99 1554
5897.72 1586
5898.44 1640
5899.17 1571
5899.89 1522
5900.62 1491
5901.34 1505
5902.07 1555
5902.79 1502
5903.52 1472
5904.24 1491
5904.97 1426
5905.69 1491
5906.42 1499
5907.14 1493
5907.87 1463
5908.59 1540
5909.32 1538
5910.04 1493
5910.77 1449
5911.50 1477
5912.22 1521
5912.95 1541
5913.67 1534
5914.40 1613
5915.12 1548
5915.85 1542
5916.58 1543
5917.30 1566
5918.03 1590
5918.75 1593
5919.48 1614
5920.21 1592
5920.93 1617
5921.66 1587
5922.39 1615
5923.11 1562
5923.84 1580
5924.56 1656
5925.29 1606
5926.02 1586
5926.74 1606
5927.47 1699
5928.20 1707
5928.92 1752
5929.65 1788
5930.38 1775
5931.10 1883
5931.83 1994
5932.56 2197
5933.28 2235
5934.01 2320
5934.74 2415
5935.47 2478
5936.19 2447
5936.92 2418
5937.65 2352
5938.37 2320
5939.10 2140
5939.83 2069
5940.56 1988
5941.28 1995
5942.01 1967
5942.74 1991
5943.47 2033
5944.19 1972
5944.92 1932
5945.65 1968
5946.38 1970
5947.11 2073
5947.83 2191
5948.56 2255
5949.29 2401
5950.02 2517
5950.74 2597
5951.47 2534
5952.20 2478
5952.93 2441
5953.66 2369
5954.39 2308
5955.11 2289
5955.84 2254
5956.57 2288
5957.30 2356
5958.03 2336
5958.76 2275
5959.48 2282
5960.21 2318
5960.94 2353
5961.67 2459
5962.40 2608
5963.13 2876
5963.86 3147
5964.59 3386
5965.31 3500
5966.04 3568
5966.77 3618
5967.50 3362
5968.23 3121
5968.96 2967
5969.69 2919
5970.42 2779
5971.15 2546
5971.88 2503
5972.61 2449
5973.34 2425
5974.06 2417
5974.79 2401
5975.52 2332
5976.25 2302
5976.98 2417
5977.71 2406
5978.44 2438
5979.17 2481
5979.90 2504
5980.63 2447
5981.36 2547
5982.09 2561
5982.82 2500
5983.55 2448
5984.28 2515
5985.01 2430
5985.74 2400
5986.47 2407
5987.20 2439
5987.93 2386
5988.66 2419
5989.39 2493
5990.12 2474
5990.85 2468
5991.58 2493
5992.32 2467
5993.05 2473
5993.78 2417
5994.51 2424
5995.24 2507
5995.97 2483
5996.70 2574
5997.43 2521
5998.16 2502
5998.89 2451
5999.62 2445
6000.35 2476
6001.09 2362
6001.82 2316
6002.55 2343
6003.28 2444
6004.01 2493
6004.74 2650
6005.47 2835
6006.20 2995
6006.94 3387
6007.67 3669
6008.40 4198
6009.13 4459
6009.86 4802
6010.59 5037
6011.33 5107
6012.06 5050
6012.79 4855
6013.52 4879
6014.25 4510
6014.98 4167
6015.72 3875
6016.45 3643
6017.18 3346
6017.91 2988
6018.64 2841
6019.38 2610
6020.11 2524
6020.84 2471
6021.57 2287
6022.31 2202
6023.04 2197
6023.77 2164
6024.50 2180
6025.24 2139
6025.97 1998
6026.70 2002
6027.43 1975
6028.17 1924
6028.90 1992
6029.63 1872
6030.37 1873
6031.10 1954
6031.83 1935
6032.56 1970
6033.30 1913
6034.03 1912
6034.76 1922
6035.50 1958
6036.23 1985
6036.96 1985
6037.70 1982
6038.43 2034
6039.16 2021
6039.90 1963
6040.63 2060
6041.36 2026
6042.10 2059
6042.83 2017
6043.56 2043
6044.30 2145
6045.03 2074
6045.77 2092
6046.50 2105
6047.23 2155
6047.97 2315
6048.70 2405
6049.44 2511
6050.17 2485
6050.90 2605
6051.64 2639
6052.37 2551
6053.11 2541
6053.84 2416
6054.57 2335
6055.31 2214
6056.04 2179
6056.78 2114
6057.51 2051
6058.25 2058
6058.98 2043
6059.72 2044
6060.45 2043
6061.19 1950
6061.92 1941
6062.66 2014
6063.39 2054
6064.13 2056
6064.86 1924
6065.60 1861
6066.33 1871
6067.07 1868
6067.80 1954
6068.54 1835
6069.27 1811
6070.01 1832
6070.74 1798
6071.48 1784
6072.21 1775
6072.95 1767
6073.68 1819
6074.42 1738
6075.15 1742
6075.89 1760
6076.63 1737
6077.36 1748
6078.10 1689
6078.83 1701
6079.57 1749
6080.30 1701
6081.04 1682
6081.78 1627
6082.51 1681
6083.25 1584
6083.98 1616
6084.72 1589
6085.46 1611
6086.19 1654
6086.93 1565
6087.67 1593
6088.40 1562
6089.14 1540
6089.88 1602
6090.61 1598
6091.35 1602
6092.09 1611
6092.82 1599
6093.56 1575
6094.30 1584
6095.03 1528
6095.77 1531
6096.51 1556
6097.24 1632
6097.98 1667
6098.72 1628
6099.45 1616
6100.19 1551
6100.93 1553
6101.67 1614
6102.40 1586
6103.14 1595
6103.88 1589
6104.61 1660
6105.35 1603
6106.09 1630
6106.83 1654
6107.56 1610
6108.30 1499
6109.04 1612
6109.78 1547
6110.51 1574
6111.25 1608
6111.99 1628
6112.73 1683
6113.47 1616
6114.20 1633
6114.94 1634
6115.68 1604
6116.42 1593
6117.16 1537
6117.89 1604
6118.63 1629
6119.37 1604
6120.11 1662
6120.85 1631
6121.59 1590
6122.32 1682
6123.06 1650
6123.80 1639
6124.54 1605
6125.28 1630
6126.02 1691
6126.76 1704
6127.49 1620
6128.23 1583
6128.97 1615
6129.71 1590
6130.45 1619
6131.19 1643
6131.93 1685
6132.67 1695
6133.41 1702
6134.15 1638
6134.88 1681
6135.62 1658
6136.36 1630
6137.10 1659
6137.84 1683
6138.58 1658
6139.32 1693
6140.06 1696
6140.80 1643
6141.54 1648
6142.28 1595
6143.02 1653
6143.76 1567
6144.50 1630
6145.24 1689
6145.98 1705
6146.72 1659
6147.46 1602
6148.20 1634
6148.94 1659
6149.68 1674
6150.42 1678
6151.16 1753
6151.90 1705
6152.64 1696
6153.38 1732
6154.12 1792
6154.86 1707
6155.60 1667
6156.34 1728
6157.08 1735
6157.82 1692
6158.56 1727
6159.30 1762
6160.04 1837
6160.78 1860
6161.52 1939
6162.27 2013
6163.01 2045
6163.75 2088
6164.49 2202
6165.23 2310
6165.97 2313
6166.71 2249
6167.45 2204
6168.19 2237
6168.94 2150
6169.68 2229
6170.42 2158
6171.16 2090
6171.90 2051
6172.64 2021
6173.38 2006
6174.13 1921
6174.87 1939
6175.61 2058
6176.35 2027
6177.09 1987
6177.83 2039
6178.58 2048
6179.32 2112
6180.06 2127
6180.80 2125
6181.54 2155
6182.28 2102
6183.03 2115
6183.77 2106
6184.51 2186
6185.25 2109
6186.00 2158
6186.74 2250
6187.48 2260
6188.22 2269
6188.97 2422
6189.71 2425
6190.45 2413
6191.19 2438
6191.94 2434
6192.68 2426
6193.42 2528
6194.16 2550
6194.91 2489
6195.65 2470
6196.39 2447
6197.13 2447
6197.88 2466
6198.62 2530
6199.36 2595
6200.11 2673
6200.85 2742
6201.59 2988
6202.34 3383
6203.08 3968
6203.82 4783
6204.57 5736
6205.31 6799
6206.05 7789
6206.80 8757
6207.54 9474
6208.28 9479
6209.03 9064
6209.77 8740
6210.52 8122
6211.26 7270
6212.00 6355
6212.75 5600
6213.49 4778
6214.23 4250
6214.98 3856
6215.72 3432
6216.47 3148
6217.21 3032
6217.95 2864
6218.70 2697
6219.44 2638
6220.19 2668
6220.93 2658
6221.68 2621
6222.42 2665
6223.17 2726
6223.91 2716
6224.65 2626
6225.40 2522
6226.14 2333
6226.89 2299
6227.63 2206
6228.38 2147
6229.12 2062
6229.87 2039
6230.61 1993
6231.36 2022
6232.10 1951
6232.85 1999
6233.59 2014
6234.34 2028
6235.08 1965
6235.83 1933
6236.57 1996
6237.32 1980
6238.06 2081
6238.81 2009
6239.56 2044
6240.30 2062
6241.05 2053
6241.79 2044
6242.54 2164
6243.28 2198
6244.03 2170
6244.77 2265
6245.52 2300
6246.27 2365
6247.01 2422
6247.76 2465
6248.50 2490
6249.25 2397
6250.00 2400
6250.74 2369
6251.49 2346
6252.23 2383
6252.98 2295
6253.73 2310
6254.47 2274
6255.22 2255
6255.97 2391
6256.71 2340
6257.46 2362
6258.21 2303
6258.95 2365
6259.70 2371
6260.45 2413
6261.19 2409
6261.94 2496
6262.69 2578
6263.43 2695
6264.18 2968
6264.93 3186
6265.67 3448
6266.42 3716
6267.17 3945
6267.92 3894
6268.66 3825
6269.41 3813
6270.16 3821
6270.90 3656
6271.65 3758
6272.40 3870
6273.15 3870
6273.89 4010
6274.64 4133
6275.39 4088
6276.14 4080
6276.89 3975
6277.63 3809
6278.38 3566
6279.13 3176
6279.88 2942
6280.62 2751
6281.37 2549
6282.12 2498
6282.87 2382
6283.62 2410
6284.36 2440
6285.11 2480
6285.86 2490
6286.61 2597
6287.36 2759
6288.11 2737
6288.85 2916
6289.60 2869
6290.35 2953
6291.10 2900
6291.85 2737
6292.60 2722
6293.35 2535
6294.09 2304
6294.84 2231
6295.59 2238
6296.34 2158
6297.09 2065
6297.84 2040
6298.59 2020
6299.34 2035
6300.09 1952
6300.83 1959
6301.58 1994
6302.33 2018
6303.08 1991
6303.83 2030
6304.58 1962
6305.33 2008
6306.08 2027
6306.83 2013
6307.58 1957
6308.33 1872
6309.08 1892
6309.83 1917
6310.58 1926
6311.33 1920
6312.08 1946
6312.83 1922
6313.58 1942
6314.33 1980
6315.08 1995
6315.83 1948
6316.58 1928
6317.33 1945
6318.08 1998
6318.83 1885
6319.58 1922
6320.33 1857
6321.08 1797
6321.83 1829
6322.58 1824
6323.33 1756
6324.08 1802
6324.83 1807
6325.58 1825
6326.33 1798
6327.08 1829
6327.83 1877
6328.58 1887
6329.33 1864
6330.08 1857
6330.84 1860
6331.59 1875
6332.34 1814
6333.09 1835
6333.84 1843
6334.59 1794
6335.34 1860
6336.09 1878
6336.84 1905
6337.60 1873
6338.35 1887
6339.10 1872
6339.85 1788
6340.60 1838
6341.35 1820
6342.10 1831
6342.86 1839
6343.61 1896
6344.36 1876
6345.11 1905
6345.86 1945
6346.61 1973
6347.37 2026
6348.12 1982
6348.87 2009
6349.62 2138
6350.37 2209
6351.13 2214
6351.88 2199
6352.63 2196
6353.38 2187
6354.14 2112
6354.89 2015
6355.64 2025
6356.39 2018
6357.14 2001
6357.90 2011
6358.65 1903
6359.40 1924
6360.16 1943
6360.91 1912
6361.66 1945
6362.41 1876
6363.17 1897
6363.92 1956
6364.67 1973
6365.42 2049
6366.18 1933
6366.93 1973
6367.68 1989
6368.44 1976
6369.19 1950
6369.94 1950
6370.70 1987
6371.45 1884
6372.20 1949
6372.96 1930
6373.71 1939
6374.46 1878
6375.22 1846
6375.97 1871
6376.72 1898
6377.48 1849
6378.23 1915
6378.99 1891
6379.74 1911
6380.49 1921
6381.25 1937
6382.00 1855
6382.75 1852
6383.51 1973
6384.26 2129
6385.02 2295
6385.77 2464
6386.53 2581
6387.28 2738
6388.03 2925
6388.79 2910
6389.54 2826
6390.30 2722
6391.05 2601
6391.81 2406
6392.56 2267
6393.31 2149
6394.07 2082
6394.82 1976
6395.58 1863
6396.33 1840
6397.09 1761
6397.84 1701
6398.60 1714
6399.35 1719
6400.11 1663
6400.86 1671
6401.62 1736
6402.37 1730
6403.13 1736
6403.88 1756
6404.64 1730
6405.39 1742
6406.15 1829
6406.90 1891
6407.66 1931
6408.42 1832
6409.17 1878
6409.93 1874
6410.68 1854
6411.44 1799
6412.19 1653
6412.95 1719
6413.71 1708
6414.46 1773
6415.22 1744
6415.97 1770
6416.73 1761
6417.48 1730
6418.24 1722
6419.00 1719
6419.75 1748
6420.51 1686
6421.27 1651
6422.02 1747
6422.78 1772
6423.53 1752
6424.29 1713
6425.05 1678
6425.80 1690
6426.56 1614
6427.32 1639
6428.07 1593
6428.83 1638
6429.59 1654
6430.34 1595
6431.10 1627
6431.86 1584
6432.61 1627
6433.37 1586
6434.13 1567
6434.89 1532
6435.64 1533
6436.40 1606
6437.16 1607
6437.91 1587
6438.67 1550
6439.43 1571
6440.19 1497
6440.94 1510
6441.70 1518
6442.46 1571
6443.22 1536
6443.97 1491
6444.73 1543
6445.49 1469
6446.25 1479
6447.00 1546
6447.76 1479
6448.52 1449
6449.28 1496
6450.04 1565
6450.79 1515
6451.55 1447
6452.31 1556
6453.07 1534
6453.83 1526
6454.58 1525
6455.34 1620
6456.10 1584
6456.86 1505
6457.62 1591
6458.38 1474
6459.13 1522
6459.89 1496
6460.65 1487
6461.41 1498
6462.17 1518
6462.93 1509
6463.69 1578
6464.44 1489
6465.20 1552
6465.96 1529
6466.72 1556
6467.48 1544
6468.24 1509
6469.00 1572
6469.76 1559
6470.52 1615
6471.28 1524
6472.03 1556
6472.79 1536
6473.55 1544
6474.31 1523
6475.07 1579
6475.83 1621
6476.59 1599
6477.35 1601
6478.11 1665
6478.87 1598
6479.63 1558
6480.39 1628
6481.15 1673
6481.91 1623
6482.67 1583
6483.43 1612
6484.19 1588
6484.95 1590
6485.71 1620
6486.47 1745
6487.23 1719
6487.99 1709
6488.75 1755
6489.51 1752
6490.27 1793
6491.03 1783
6491.79 1887
6492.55 1837
6493.31 1864
6494.07 1890
6494.83 1894
6495.59 1900
6496.35 1854
6497.11 1811
6497.87 1787
6498.64 1854
6499.40 1858
6500.16 1809
6500.92 1872
6501.68 1943
6502.44 1949
6503.20 1923
6503.96 1957
6504.72 1932
6505.48 1975
6506.25 2037
6507.01 2085
6507.77 2034
6508.53 2036
6509.29 2057
6510.05 2001
6510.81 2002
6511.57 1988
6512.34 1953
6513.10 1982
6513.86 2061
6514.62 2051
6515.38 2030
6516.15 2128
6516.91 2170
6517.67 2271
6518.43 2358
6519.19 2523
6519.95 2584
6520.72 2818
6521.48 2966
6522.24 3224
6523.00 3410
6523.77 3600
6524.53 3754
6525.29 3756
6526.05 3778
6526.81 3747
6527.58 3650
6528.34 3436
6529.10 3355
6529.86 3288
6530.63 3155
6531.39 3146
6532.15 3239
6532.92 3442
6533.68 3544
6534.44 3580
6535.20 3533
6535.97 3414
6536.73 3324
6537.49 3169
6538.26 2965
6539.02 2739
6539.78 2569
6540.55 2318
6541.31 2182
6542.07 2078
6542.84 2105
6543.60 2061
6544.36 1896
6545.13 1843
6545.89 1814
6546.65 1842
6547.42 1810
6548.18 1836
6548.94 1787
6549.71 1828
6550.47 1819
6551.24 1750
6552.00 1869
6552.76 1823
6553.53 1825
6554.29 1778
6555.06 1837
6555.82 1807
6556.58 1748
6557.35 1845
6558.11 1806
6558.88 1880
6559.64 1917
6560.41 1942
6561.17 2068
6561.93 2085
6562.70 2053
6563.46 2039
6564.23 2018
6564.99 2019
6565.76 1940
6566.52 1899
6567.29 1907
6568.05 1964
6568.82 1967
6569.58 2053
6570.35 1975
6571.11 2013
6571.88 2093
6572.64 2064
6573.41 2094
6574.17 2132
6574.94 2132
6575.70 2199
6576.47 2233
6577.23 2198
6578.00 2198
6578.76 2277
6579.53 2289
6580.29 2312
6581.06 2333
6581.83 2352
6582.59 2412
6583.36 2342
6584.12 2403
6584.89 2386
6585.65 2440
6586.42 2507
6587.19 2617
6587.95 2731
6588.72 2862
6589.48 2919
6590.25 3006
6591.02 3149
6591.78 3247
6592.55 3343
6593.32 3309
6594.08 3204
6594.85 3070
6595.61 2922
6596.38 2804
6597.15 2735
6597.91 2530
6598.68 2372
6599.45 2351
6600.21 2178
6600.98 2175
6601.75 2072
6602.51 1995
6603.28 2028
6604.05 1976
6604.82 1923
6605.58 1847
6606.35 1865
6607.12 1907
6607.88 1872
6608.65 1867
6609.42 1856
6610.19 1887
6610.95 1859
6611.72 1902
6612.49 1966
6613.25 1862
6614.02 1968
6614.79 1962
6615.56 1980
6616.32 2005
6617.09 2140
6617.86 2075
6618.63 2076
6619.40 2118
6620.16 2224
6620.93 2176
6621.70 2185
6622.47 2189
6623.24 2131
6624.00 2101
6624.77 2112
6625.54 2108
6626.31 2123
6627.08 2130
6627.84 2208
6628.61 2414
6629.38 2591
6630.15 2921
6630.92 3085
6631.69 3395
6632.46 3755
6633.22 3710
6633.99 3698
6634.76 3601
6635.53 3425
6636.30 3186
6637.07 3055
6637.84 2804
6638.61 2594
6639.37 2484
6640.14 2382
6640.91 2185
6641.68 2147
6642.45 2024
6643.22 2057
6643.99 2035
6644.76 2034
6645.53 1995
6646.30 1993
6647.07 1983
6647.84 1991
6648.61 2068
6649.37 2045
6650.14 2085
6650.91 2052
6651.68 2045
6652.45 2043
6653.22 2005
6653.99 2020
6654.76 2001
6655.53 1983
6656.30 2028
6657.07 1998
6657.84 1898
6658.61 1970
6659.38 1971
6660.15 1954
6660.92 1943
6661.69 1886
6662.46 1964
6663.23 2021
6664.00 1955
6664.77 1918
6665.55 1887
6666.32 1873
6667.09 1970
6667.86 1956
6668.63 1969
6669.40 1870
6670.17 1909
6670.94 1892
6671.71 1951
6672.48 1935
6673.25 2010
6674.02 1976
6674.79 1923
6675.57 1858
6676.34 1948
6677.11 1919
6677.88 1892
6678.65 1934
6679.42 1967
6680.19 2154
6680.96 2195
6681.74 2340
6682.51 2421
6683.28 2388
6684.05 2321
6684.82 2303
6685.59 2234
6686.37 2210
6687.14 2114
6687.91 2105
6688.68 2008
6689.45 2023
6690.22 1985
6691.00 1895
6691.77 1903
6692.54 1889
6693.31 1859
6694.08 1845
6694.86 1808
6695.63 1862
6696.40 1789
6697.17 1828
6697.95 1881
6698.72 1824
6699.49 1856
6700.26 1774
6701.04 1745
6701.81 1776
6702.58 1797
6703.35 1767
6704.13 1727
6704.90 1774
6705.67 1683
6706.44 1652
6707.22 1720
6707.99 1720
6708.76 1640
6709.54 1624
6710.31 1665
6711.08 1673
6711.86 1651
6712.63 1669
6713.40 1732
6714.17 1698
6714.95 1686
6715.72 1642
6716.50 1664
6717.27 1717
6718.04 1657
6718.82 1686
6719.59 1656
6720.36 1634
6721.14 1656
6721.91 1632
6722.68 1668
6723.46 1622
6724.23 1626
6725.01 1651
6725.78 1589
6726.55 1610
6727.33 1689
6728.10 1640
6728.88 1614
6729.65 1705
6730.42 1653
6731.20 1729
6731.97 1701
6732.75 1707
6733.52 1726
6734.30 1781
6735.07 1730
6735.84 1705
6736.62 1681
6737.39 1717
6738.17 1667
6738.94 1693
6739.72 1695
6740.49 1739
6741.27 1842
6742.04 1778
6742.82 1751
6743.59 1800
6744.37 1802
6745.14 1833
6745.92 1886
6746.69 1930
6747.47 2013
6748.24 2036
6749.02 2116
6749.79 2219
6750.57 2265
6751.34 2286
6752.12 2307
6752.90 2221
6753.67 2119
6754.45 1992
6755.22 1941
6756.00 1817
6756.77 1754
6757.55 1699
6758.33 1758
6759.10 1776
6759.88 1736
6760.65 1734
6761.43 1776
6762.20 1715
6762.98 1746
6763.76 1728
6764.53 1742
6765.31 1751
6766.09 1748
6766.86 1702
6767.64 1792
6768.41 1632
6769.19 1622
6769.97 1664
6770.74 1665
6771.52 1615
6772.30 1603
6773.07 1586
6773.85 1638
6774.63 1670
6775.40 1612
6776.18 1660
6776.96 1607
6777.74 1675
6778.51 1705
6779.29 1715
6780.07 1696
6780.84 1748
6781.62 1702
6782.40 1665
6783.17 1641
6783.95 1642
6784.73 1623
6785.51 1511
6786.28 1538
6787.06 1525
6787.84 1540
6788.62 1526
6789.39 1560
6790.17 1491
6790.95 1545
6791.73 1561
6792.51 1517
6793.28 1509
6794.06 1591
6794.84 1512
6795.62 1557
6796.39 1541
6797.17 1603
6797.95 1662
6798.73 1650
6799.51 1683
6800.29 1764
6801.06 1772
6801.84 1772
6802.62 1754
6803.40 1740
6804.18 1713
6804.96 1715
6805.73 1797
6806.51 1762
6807.29 1624
6808.07 1651
6808.85 1676
6809.63 1676
6810.41 1686
6811.18 1714
6811.96 1634
6812.74 1667
6813.52 1701
6814.30 1702
6815.08 1680
6815.86 1595
6816.64 1702
6817.42 1638
6818.20 1583
6818.98 1613
6819.76 1681
6820.53 1683
6821.31 1664
6822.09 1595
6822.87 1557
6823.65 1594
6824.43 1612
6825.21 1633
6825.99 1616
6826.77 1630
6827.55 1612
6828.33 1670
6829.11 1588
6829.89 1549
6830.67 1552
6831.45 1570
6832.23 1553
6833.01 1546
6833.79 1484
6834.57 1555
6835.35 1541
6836.13 1562
6836.91 1594
6837.69 1555
6838.47 1517
6839.25 1556
6840.03 1513
6840.81 1466
6841.59 1550
6842.37 1531
6843.16 1549
6843.94 1550
6844.72 1629
6845.50 1754
6846.28 1894
6847.06 2027
6847.84 2108
6848.62 2279
6849.40 2248
6850.18 2192
6850.96 2184
6851.75 2090
6852.53 2104
6853.31 1983
6854.09 1922
6854.87 1841
6855.65 1782
6856.43 1780
6857.22 1739
6858.00 1670
6858.78 1728
6859.56 1698
6860.34 1627
6861.12 1703
6861.90 1613
6862.69 1701
6863.47 1758
6864.25 1783
6865.03 1741
6865.81 1677
6866.60 1714
6867.38 1692
6868.16 1710
6868.94 1680
6869.72 1667
6870.51 1735
6871.29 1683
6872.07 1641
6872.85 1734
6873.64 1766
6874.42 1743
6875.20 1743
6875.98 1888
6876.77 1968
6877.55 1932
6878.33 1958
6879.11 2050
6879.90 2095
6880.68 2115
6881.46 2238
6882.25 2428
6883.03 2661
6883.81 2853
6884.59 3185
6885.38 3471
6886.16 3602
6886.94 3488
6887.73 3389
6888.51 3171
6889.29 2898
6890.08 2646
6890.86 2474
6891.64 2310
6892.43 2222
6893.21 2138
6893.99 2103
6894.78 2017
6895.56 2016
6896.35 1993
6897.13 2042
6897.91 2004
6898.70 1956
6899.48 1996
6900.26 1955
6901.05 2034
6901.83 1917
6902.62 2021
6903.40 1981
6904.18 1975
6904.97 2088
6905.75 1973
6906.54 1871
6907.32 1811
6908.11 1817
6908.89 1860
6909.67 1876
6910.46 1790
6911.24 1780
6912.03 1778
6912.81 1717
6913.60 1748
6914.38 1769
6915.17 1756
6915.95 1791
6916.74 1810
6917.52 1811
6918.31 1810
6919.09 1727
6919.88 1802
6920.66 1755
6921.45 1728
6922.23 1727
6923.02 1735
6923.80 1747
6924.59 1729
6925.37 1757
6926.16 1757
6926.94 1725
6927.73 1784
6928.51 1784
6929.30 1706
6930.09 1737
6930.87 1770
6931.66 1779
6932.44 1753
6933.23 1749
6934.01 1824
6934.80 1802
6935.59 1836
6936.37 1914
6937.16 1980
6937.94 1975
6938.73 2027
6939.52 2038
6940.30 2048
6941.09 2101
6941.88 2115
6942.66 2201
6943.45 2289
6944.23 2398
6945.02 2364
6945.81 2445
6946.59 2460
6947.38 2563
6948.17 2576
6948.95 2517
6949.74 2520
6950.53 2395
6951.31 2410
6952.10 2372
6952.89 2449
6953.67 2419
6954.46 2356
6955.25 2353
6956.04 2390
6956.82 2458
6957.61 2541
6958.40 2480
6959.18 2422
6959.97 2524
6960.76 2508
6961.55 2499
6962.33 2612
6963.12 2559
6963.91 2595
6964.70 2564
6965.48 2682
6966.27 2709
6967.06 2858
6967.85 2820
6968.63 2832
6969.42 2879
6970.21 2837
6971.00 2841
6971.79 2826
6972.57 2941
6973.36 2903
6974.15 2952
6974.94 2895
6975.73 2848
6976.52 2912
6977.30 3026
6978.09 3238
6978.88 3375
6979.67 3635
6980.46 4087
6981.25 4629
6982.03 5261
6982.82 5833
6983.61 6447
6984.40 6729
6985.19 6921
6985.98 6939
6986.77 6994
6987.55 6689
6988.34 6218
6989.13 5780
6989.92 5340
6990.71 4894
6991.50 4596
6992.29 4269
6993.08 4193
6993.87 4345
6994.66 4652
6995.45 5013
6996.24 5173
6997.02 5674
6997.81 5942
6998.60 5929
6999.39 5652
7000.18 5535
7000.97 5128
7001.76 4667
7002.55 4295
7003.34 3906
7004.13 3559
7004.92 3283
7005.71 2981
7006.50 2783
7007.29 2832
7008.08 2614
7008.87 2491
7009.66 2436
7010.45 2484
7011.24 2542
7012.03 2478
7012.82 2438
7013.61 2429
7014.40 2368
7015.19 2429
7015.98 2395
7016.77 2330
7017.56 2232
7018.35 2276
7019.15 2212
7019.94 2174
7020.73 2208
7021.52 2209
7022.31 2248
7023.10 2325
7023.89 2336
7024.68 2370
7025.47 2419
7026.26 2406
7027.05 2399
7027.85 2399
7028.64 2384
7029.43 2357
7030.22 2357
7031.01 2260
7031.80 2288
7032.59 2339
7033.38 2348
7034.18 2399
7034.97 2389
7035.76 2428
7036.55 2488
7037.34 2528
7038.13 2681
7038.93 2771
7039.72 2806
7040.51 2919
7041.30 2855
7042.09 2900
7042.89 2992
7043.68 2990
7044.47 3095
7045.26 3253
7046.05 3440
7046.85 3666
7047.64 3832
7048.43 3933
7049.22 3940
7050.01 3827
7050.81 3675
7051.60 3494
7052.39 3237
7053.18 3144
7053.98 3110
7054.77 3061
7055.56 3072
7056.36 3057
7057.15 3056
7057.94 3127
7058.73 3071
7059.53 3005
7060.32 2997
7061.11 2995
7061.91 2937
7062.70 2939
7063.49 2854
7064.29 2805
7065.08 2907
7065.87 2925
7066.66 2887
7067.46 2872
7068.25 2911
7069.04 2799
7069.84 2798
7070.63 2864
7071.43 2864
7072.22 2816
7073.01 2790
7073.81 2852
7074.60 2728
7075.39 2780
7076.19 2845
7076.98 2815
7077.78 2915
7078.57 2916
7079.36 2914
7080.16 3019
7080.95 3311
7081.75 3504
7082.54 3822
7083.33 4336
7084.13 4876
7084.92 5349
7085.72 5857
7086.51 5955
7087.31 5763
7088.10 5506
7088.90 5083
7089.69 4649
7090.48 4089
7091.28 3690
7092.07 3346
7092.87 3030
7093.66 2771
7094.46 2596
7095.25 2527
7096.05 2424
7096.84 2303
7097.64 2303
7098.43 2252
7099.23 2277
7100.02 2215
7100.82 2212
7101.61 2142
7102.41 2116
7103.20 2070
7104.00 2086
7104.80 2006
7105.59 1887
7106.39 1809
7107.18 1768
7107.98 1778
7108.77 1813
7109.57 1795
7110.36 1829
7111.16 1785
7111.96 1818
7112.75 1857
7113.55 1845
7114.34 1879
7115.14 1869
7115.94 1851
7116.73 1870
7117.53 1806
7118.32 1823
7119.12 1810
7119.92 1834
7120.71 1846
7121.51 1851
7122.31 1848
7123.10 1863
7123.90 1847
7124.70 1743
7125.49 1832
7126.29 1813
7127.09 1808
7127.88 1826
7128.68 1795
7129.48 1778
7130.27 1765
7131.07 1821
7131.87 1813
7132.66 1753
7133.46 1791
7134.26 1757
7135.06 1813
7135.85 1747
7136.65 1784
7137.45 1795
7138.24 1759
7139.04 1788
7139.84 1872
7140.64 1881
7141.43 1814
7142.23 1787
7143.03 1783
7143.83 1813
7144.62 1822
7145.42 1843
7146.22 1817
7147.02 1828
7147.82 1783
7148.61 1841
7149.41 1754
7150.21 1706
7151.01 1677
7151.81 1710
7152.60 1737
7153.40 1678
7154.20 1723
7155.00 1702
7155.80 1655
7156.59 1667
7157.39 1642
7158.19 1647
7158.99 1662
7159.79 1645
7160.59 1666
7161.39 1641
7162.18 1605
7162.98 1584
7163.78 1611
7164.58 1573
7165.38 1596
7166.18 1585
7166.98 1510
7167.78 1531
7168.57 1545
7169.37 1548
7170.17 1517
7170.97 1564
7171.77 1576
7172.57 1497
7173.37 1459
7174.17 1494
7174.97 1450
7175.77 1439
7176.57 1450
7177.37 1503
7178.17 1391
7178.97 1427
7179.77 1485
7180.56 1485
7181.36 1524
7182.16 1525
7182.96 1537
7183.76 1489
7184.56 1521
7185.36 1458
7186.16 1481
7186.96 1438
7187.76 1475
7188.56 1442
7189.36 1414
7190.16 1401
7190.96 1420
7191.76 1386
7192.57 1485
7193.37 1513
7194.17 1491
7194.97 1496
7195.77 1480
7196.57 1443
7197.37 1516
7198.17 1477
7198.97 1486
7199.77 1434
7200.57 1394
7201.37 1373
7202.17 1370
7202.97 1375
7203.77 1401
7204.58 1423
7205.38 1358
7206.18 1399
7206.98 1435
7207.78 1429
7208.58 1454
7209.38 1432
7210.18 1424
7210.99 1418
7211.79 1451
7212.59 1506
7213.39 1521
7214.19 1447
7214.99 1492
7215.79 1588
7216.60 1467
7217.40 1499
7218.20 1514
7219.00 1548
7219.80 1525
7220.60 1544
7221.41 1558
7222.21 1518
7223.01 1516
7223.81 1532
7224.62 1450
7225.42 1463
7226.22 1460
7227.02 1441
7227.82 1455
7228.63 1486
7229.43 1425
7230.23 1395
7231.03 1366
7231.84 1410
7232.64 1417
7233.44 1392
7234.24 1411
7235.05 1431
7235.85 1402
7236.65 1386
7237.45 1393
7238.26 1423
7239.06 1400
7239.86 1367
7240.67 1380
7241.47 1346
7242.27 1369
7243.08 1353
7243.88 1347
7244.68 1367
7245.49 1321
7246.29 1287
7247.09 1284
7247.90 1221
7248.70 1258
7249.50 1283
7250.31 1367
7251.11 1315
7251.91 1300
7252.72 1347
7253.52 1342
7254.32 1376
7255.13 1337
7255.93 1334
7256.74 1433
7257.54 1393
7258.34 1393
7259.15 1361
7259.95 1396
7260.76 1335
7261.56 1318
7262.36 1355
7263.17 1333
7263.97 1264
7264.78 1322
7265.58 1440
7266.39 1383
7267.19 1445
7268.00 1480
7268.80 1480
7269.60 1526
7270.41 1486
7271.21 1541
7272.02 1568
7272.82 1545
7273.63 1562
7274.43 1559
7275.24 1556
7276.04 1530
7276.85 1494
7277.65 1605
7278.46 1540
7279.26 1585
7280.07 1694
7280.87 1733
7281.68 1789
7282.48 1814
7283.29 1785
7284.09 1716
7284.90 1711
7285.71 1616
7286.51 1627
7287.32 1594
7288.12 1547
7288.93 1604
7289.73 1538
7290.54 1506
7291.35 1565
7292.15 1532
7292.96 1556
7293.76 1494
7294.57 1531
7295.38 1562
7296.18 1572
7296.99 1563
7297.79 1582
7298.60 1624
7299.41 1700
7300.21 1701
7301.02 1694
7301.82 1734
7302.63 1707
7303.44 1679
7304.24 1617
7305.05 1586
7305.86 1625
7306.66 1623
7307.47 1585
7308.28 1698
7309.08 1674
7309.89 1700
7310.70 1734
7311.50 1793
7312.31 1869
7313.12 2040
7313.93 2158
7314.73 2381
7315.54 2586
7316.35 2834
7317.15 2779
7317.96 2794
7318.77 2707
7319.58 2566
7320.38 2417
7321.19 2382
7322.00 2219
7322.81 2048
7323.61 1984
7324.42 1895
7325.23 1923
7326.04 1847
7326.84 1857
7327.65 1757
7328.46 1674
7329.27 1708
7330.08 1670
7330.88 1693
7331.69 1661
7332.50 1673
7333.31 1681
7334.12 1643
7334.92 1638
7335.73 1602
7336.54 1579
7337.35 1571
7338.16 1600
7338.97 1524
7339.78 1494
7340.58 1432
7341.39 1437
7342.20 1440
7343.01 1436
7343.82 1442
7344.63 1487
7345.44 1413
7346.24 1399
7347.05 1422
7347.86 1415
7348.67 1404
7349.48 1379
7350.29 1384
7351.10 1373
7351.91 1322
7352.72 1296
7353.53 1290
7354.34 1289
7355.14 1285
7355.95 1319
7356.76 1357
7357.57 1294
7358.38 1320
7359.19 1307
7360.00 1258
7360.81 1284
7361.62 1305
7362.43 1303
7363.24 1329
7364.05 1345
7364.86 1327
7365.67 1321
7366.48 1268
7367.29 1368
7368.10 1312
7368.91 1374
7369.72 1383
7370.53 1348
7371.34 1342
7372.15 1337
7372.96 1350
7373.77 1446
7374.58 1446
7375.39 1471
7376.20 1503
7377.01 1554
7377.82 1593
7378.63 1577
7379.44 1634
7380.26 1690
7381.07 1524
7381.88 1478
7382.69 1530
7383.50 1553
7384.31 1476
7385.12 1419
7385.93 1384
7386.74 1445
7387.55 1341
7388.36 1412
7389.18 1368
7389.99 1399
7390.80 1405
7391.61 1454
7392.42 1533
7393.23 1561
7394.04 1592
7394.86 1623
7395.67 1639
7396.48 1748
7397.29 1671
7398.10 1623
7398.91 1665
7399.73 1649
7400.54 1530
7401.35 1537
7402.16 1493
7402.97 1482
7403.79 1430
7404.60 1417
7405.41 1432
7406.22 1420
7407.03 1410
7407.85 1347
7408.66 1384
7409.47 1354
7410.28 1343
7411.10 1328
7411.91 1275
7412.72 1254
7413.53 1239
7414.35 1218
7415.16 1196
7415.97 1218
7416.78 1214
7417.60 1160
7418.41 1139
7419.22 1113
7420.03 1141
7420.85 1174
7421.66 1152
7422.47 1132
7423.29 1132
7424.10 1180
7424.91 1144
7425.73 1125
7426.54 1162
7427.35 1129
7428.17 1134
7428.98 1090
7429.79 1133
7430.61 1098
7431.42 1101
7432.23 1105
7433.05 1052
7433.86 1128
7434.67 1147
7435.49 1158
7436.30 1163
7437.12 1165
7437.93 1115
7438.74 1112
7439.56 1133
7440.37 1186
7441.18 1150
7442.00 1152
7442.81 1125
7443.63 1110
7444.44 1127
7445.26 1124
7446.07 1122
7446.88 1145
7447.70 1170
7448.51 1141
7449.33 1226
7450.14 1138
7450.96 1182
7451.77 1179
7452.59 1208
7453.40 1211
7454.22 1241
7455.03 1218
7455.85 1195
7456.66 1229
7457.47 1262
7458.29 1183
7459.10 1183
7459.92 1274
7460.74 1263
7461.55 1234
7462.37 1227
7463.18 1260
7464.00 1215
7464.81 1207
7465.63 1248
7466.44 1227
7467.26 1239
7468.07 1291
7468.89 1272
7469.70 1291
7470.52 1231
7471.34 1202
7472.15 1223
7472.97 1231
7473.78 1220
7474.60 1205
7475.41 1233
7476.23 1220
7477.05 1317
7477.86 1264
7478.68 1256
7479.49 1267
7480.31 1201
7481.13 1244
7481.94 1276
7482.76 1248
7483.58 1206
7484.39 1221
7485.21 1165
7486.03 1199
7486.84 1199
7487.66 1209
7488.48 1174
7489.29 1125
7490.11 1127
7490.93 1170
7491.74 1136
7492.56 1097
7493.38 1129
7494.19 1085
7495.01 1108
7495.83 1152
7496.64 1133
7497.46 1127
7498.28 1109
7499.10 1142
7499.91 1139
7500.73 1121
7501.55 1136
7502.36 1110
7503.18 1116
7504.00 1141
7504.82 1137
7505.63 1102
7506.45 1096
7507.27 1072
7508.09 1095
7508.90 1121
7509.72 1088
7510.54 1094
7511.36 1070
7512.18 1016
7512.99 1084
7513.81 1085
7514.63 1082
7515.45 1087
7516.27 1046
7517.08 1098
7517.90 1074
7518.72 1047
7519.54 1046
7520.36 1052
7521.18 1105
7521.99 1075
7522.81 1076
7523.63 1100
7524.45 1137
7525.27 1136
7526.09 1169
7526.91 1122
7527.72 1069
7528.54 1120
7529.36 1126
7530.18 1115
7531.00 1106
7531.82 1063
7532.64 1089
7533.46 1105
7534.28 1095
7535.10 1147
7535.91 1121
7536.73 1129
7537.55 1097
7538.37 1101
7539.19 1130
7540.01 1190
7540.83 1178
7541.65 1202
7542.47 1202
7543.29 1150
7544.11 1167
7544.93 1137
7545.75 1182
7546.57 1175
7547.39 1184
7548.21 1186
7549.03 1121
7549.85 1172
7550.67 1161
7551.49 1194
7552.31 1174
7553.13 1202
7553.95 1211
7554.77 1238
7555.59 1254
7556.41 1267
7557.23 1278
7558.05 1294
7558.87 1313
7559.69 1329
7560.51 1266
7561.33 1307
7562.15 1260
7562.97 1273
7563.79 1246
7564.61 1274
7565.44 1254
7566.26 1249
7567.08 1246
7567.90 1293
7568.72 1281
7569.54 1276
7570.36 1227
7571.18 1266
7572.00 1261
7572.82 1258
7573.65 1276
7574.47 1274
7575.29 1311
7576.11 1314
7576.93 1311
7577.75 1305
7578.57 1328
7579.40 1338
7580.22 1359
7581.04 1339
7581.86 1374
7582.68 1399
7583.50 1331
7584.33 1474
7585.15 1515
7585.97 1535
7586.79 1536
7587.61 1492
7588.44 1472
7589.26 1474
7590.08 1487
7590.90 1565
7591.72 1537
7592.55 1506
7593.37 1532
7594.19 1514
7595.01 1569
7595.84 1591
7596.66 1639
7597.48 1764
7598.30 1789
7599.13 1899
7599.95 2013
7600.77 2163
7601.59 2300
7602.42 2303
7603.24 2345
7604.06 2302
7604.89 2291
7605.71 2183
7606.53 2102
7607.36 2010
7608.18 1954
7609.00 1866
7609.82 1843
7610.65 1790
7611.47 1817
7612.29 1896
7613.12 1995
7613.94 2081
7614.77 2153
7615.59 2197
7616.41 2218
7617.24 2196
7618.06 2126
7618.88 2057
7619.71 2028
7620.53 1971
7621.35 1967
7622.18 1894
7623.00 1952
7623.83 1941
7624.65 2051
7625.47 2065
7626.30 2243
7627.12 2366
7627.95 2483
7628.77 2594
7629.60 2658
7630.42 2694
7631.24 2640
7632.07 2451
7632.89 2324
7633.72 2134
7634.54 2055
7635.37 1880
7636.19 1780
7637.02 1728
7637.84 1704
7638.67 1629
7639.49 1599
7640.31 1565
7641.14 1549
7641.96 1537
7642.79 1565
7643.61 1521
7644.44 1454
7645.26 1436
7646.09 1489
7646.92 1457
7647.74 1455
7648.57 1437
7649.39 1399
7650.22 1436
7651.04 1406
7651.87 1355
7652.69 1395
7653.52 1342
7654.34 1331
7655.17 1332
7656.00 1308
7656.82 1321
7657.65 1336
7658.47 1323
7659.30 1350
7660.12 1321
7660.95 1330
7661.78 1306
7662.60 1313
7663.43 1318
7664.25 1292
7665.08 1305
7665.91 1319
7666.73 1325
7667.56 1346
7668.39 1309
7669.21 1311
7670.04 1368
7670.87 1322
7671.69 1311
7672.52 1314
7673.35 1366
7674.17 1313
7675.00 1343
7675.83 1377
7676.65 1346
7677.48 1398
7678.31 1359
7679.13 1438
7679.96 1418
7680.79 1441
7681.61 1504
7682.44 1625
7683.27 1602
7684.10 1570
7684.92 1578
7685.75 1577
7686.58 1521
7687.40 1530
7688.23 1514
7689.06 1475
7689.89 1459
7690.71 1416
7691.54 1436
7692.37 1508
7693.20 1611
7694.03 1590
7694.85 1613
7695.68 1695
7696.51 1712
7697.34 1690
7698.16 1617
7698.99 1549
7699.82 1561
7700.65 1564
7701.48 1499
7702.31 1461
7703.13 1417
7703.96 1433
7704.79 1417
7705.62 1467
7706.45 1360
7707.28 1363
7708.10 1375
7708.93 1416
7709.76 1424
7710.59 1414
7711.42 1352
7712.25 1357
7713.08 1340
7713.90 1367
7714.73 1382
7715.56 1345
7716.39 1321
7717.22 1276
7718.05 1262
7718.88 1268
7719.71 1290
7720.54 1283
7721.37 1263
7722.20 1286
7723.02 1277
7723.85 1270
7724.68 1274
7725.51 1267
7726.34 1286
7727.17 1283
7728.00 1226
7728.83 1198
7729.66 1270
7730.49 1265
7731.32 1264
7732.15 1305
7732.98 1259
7733.81 1327
7734.64 1289
7735.47 1280
7736.30 1266
7737.13 1278
7737.96 1275
7738.79 1283
7739.62 1318
7740.45 1338
7741.28 1388
7742.11 1418
7742.94 1441
7743.77 1504
7744.60 1572
7745.43 1578
7746.26 1572
7747.09 1637
7747.92 1634
7748.75 1534
7749.59 1635
7750.42 1639
7751.25 1659
7752.08 1705
7752.91 1756
7753.74 1823
7754.57 1885
7755.40 1951
7756.23 1901
7757.06 1899
7757.90 1823
7758.73 1713
7759.56 1635
7760.39 1567
7761.22 1487
7762.05 1414
7762.88 1363
7763.71 1335
7764.55 1293
7765.38 1325
7766.21 1283
7767.04 1199
7767.87 1240
7768.70 1256
7769.54 1232
7770.37 1262
7771.20 1305
7772.03 1332
7772.86 1454
7773.70 1536
7774.53 1560
7775.36 1563
7776.19 1554
7777.02 1532
7777.86 1500
7778.69 1480
7779.52 1395
7780.35 1333
7781.19 1295
7782.02 1290
7782.85 1314
7783.68 1305
7784.52 1305
7785.35 1245
7786.18 1207
7787.01 1182
7787.85 1182
7788.68 1208
7789.51 1152
7790.35 1230
7791.18 1232
7792.01 1192
7792.84 1184
7793.68 1195
7794.51 1200
7795.34 1235
7796.18 1206
7797.01 1193
7797.84 1181
7798.68 1167
7799.51 1238
7800.34 1163
7801.18 1220
7802.01 1229
7802.84 1259
7803.68 1217
7804.51 1280
7805.35 1250
7806.18 1306
7807.01 1337
7807.85 1301
7808.68 1307
7809.51 1383
7810.35 1417
7811.18 1379
7812.02 1348
7812.85 1369
7813.68 1375
7814.52 1486
7815.35 1467
7816.19 1471
7817.02 1479
7817.86 1543
7818.69 1505
7819.52 1531
7820.36 1510
7821.19 1503
7822.03 1587
7822.86 1624
7823.70 1641
7824.53 1657
7825.37 1726
7826.20 1687
7827.04 1646
7827.87 1631
7828.71 1641
7829.54 1589
7830.38 1569
7831.21 1579
7832.05 1559
7832.88 1547
7833.72 1564
7834.55 1556
7835.39 1517
7836.22 1517
7837.06 1485
7837.89 1510
7838.73 1452
7839.57 1432
7840.40 1377
7841.24 1417
7842.07 1459
7842.91 1425
7843.74 1372
7844.58 1345
7845.42 1418
7846.25 1441
7847.09 1366
7847.92 1380
7848.76 1389
7849.60 1370
7850.43 1375
7851.27 1388
7852.10 1419
7852.94 1440
7853.78 1423
7854.61 1401
7855.45 1485
7856.29 1477
7857.12 1481
7857.96 1456
7858.79 1440
7859.63 1443
7860.47 1404
7861.30 1401
7862.14 1443
7862.98 1382
7863.81 1419
7864.65 1400
7865.49 1446
7866.33 1505
7867.16 1457
7868.00 1468
7868.84 1544
7869.67 1628
7870.51 1658
7871.35 1656
7872.19 1667
7873.02 1759
7873.86 1873
7874.70 1920
7875.54 2013
7876.37 2041
7877.21 1979
7878.05 1798
7878.89 1770
7879.72 1730
7880.56 1658
7881.40 1547
7882.24 1605
7883.07 1611
7883.91 1588
7884.75 1670
7885.59 1696
7886.43 1618
7887.26 1600
7888.10 1634
7888.94 1570
7889.78 1557
7890.62 1525
7891.45 1602
7892.29 1514
7893.13 1499
7893.97 1535
7894.81 1546
7895.65 1475
7896.49 1430
7897.32 1419
7898.16 1457
7899.00 1477
7899.84 1445
7900.68 1400
7901.52 1375
7902.36 1298
7903.20 1328
7904.03 1273
7904.87 1284
7905.71 1288
7906.55 1262
7907.39 1255
7908.23 1232
7909.07 1234
7909.91 1223
7910.75 1259
7911.59 1262
7912.43 1345
7913.27 1363
7914.11 1293
7914.94 1330
7915.78 1363
7916.62 1271
7917.46 1247
7918.30 1285
7919.14 1260
7919.98 1315
7920.82 1214
7921.66 1190
7922.50 1170
7923.34 1207
7924.18 1240
7925.02 1194
7925.86 1229
7926.70 1172
7927.54 1132
7928.38 1145
7929.22 1150
7930.06 1131
7930.90 1167
7931.74 1174
7932.59 1178
7933.43 1170
7934.27 1170
7935.11 1266
7935.95 1204
7936.79 1194
7937.63 1174
7938.47 1191
7939.31 1217
7940.15 1262
7940.99 1253
7941.83 1262
7942.67 1193
7943.52 1218
7944.36 1272
7945.20 1296
7946.04 1274
7946.88 1324
7947.72 1370
7948.56 1358
7949.40 1377
7950.25 1338
7951.09 1425
7951.93 1444
7952.77 1502
7953.61 1550
7954.45 1482
7955.29 1439
7956.14 1448
7956.98 1456
7957.82 1481
7958.66 1480
7959.50 1506
7960.35 1502
7961.19 1540
7962.03 1661
7962.87 1753
7963.71 1848
7964.56 1820
7965.40 1862
7966.24 1788
7967.08 1726
7967.93 1692
7968.77 1669
7969.61 1570
7970.45 1516
7971.29 1514
7972.14 1459
7972.98 1392
7973.82 1383
7974.67 1426
7975.51 1378
7976.35 1393
7977.19 1331
7978.04 1398
7978.88 1404
7979.72 1375
7980.57 1321
7981.41 1341
7982.25 1367
7983.09 1333
7983.94 1312
7984.78 1355
7985.62 1357
7986.47 1300
7987.31 1238
7988.15 1307
7989.00 1290
7989.84 1293
7990.68 1330
7991.53 1291
7992.37 1339
7993.22 1379
7994.06 1441
7994.90 1502
7995.75 1577
7996.59 1686
7997.43 1720
7998.28 1708
7999.12 1701
7999.97 1606
8000.81 1568
8001.65 1464
8002.50 1441
8003.34 1374
8004.19 1279
8005.03 1293
8005.88 1214
8006.72 1180
8007.57 1206
8008.41 1187
8009.25 1177
8010.10 1178
8010.94 1145
8011.79 1130
8012.63 1115
8013.48 1162
8014.32 1094
8015.17 1129
8016.01 1092
8016.86 1050
8017.70 1082
8018.55 1088
8019.39 1075
8020.24 1081
8021.08 1059
8021.93 1092
8022.77 1063
8023.62 1006
8024.46 1025
8025.31 1069
8026.15 1032
8027.00 1052
8027.84 1002
8028.69 1073
8029.54 1095
8030.38 1094
8031.23 1074
8032.07 1053
8032.92 1019
8033.76 1050
8034.61 1122
8035.46 1090
8036.30 1018
8037.15 1029
8037.99 1034
8038.84 1032
8039.69 1024
8040.53 1007
8041.38 1046
8042.22 1065
8043.07 1054
8043.92 1031
8044.76 1043
8045.61 990
8046.46 999
8047.30 988
8048.15 954
8049.00 991
8049.84 973
8050.69 976
8051.54 1024
8052.38 1032
8053.23 1028
8054.08 1025
8054.92 927
8055.77 963
8056.62 971
8057.46 979
8058.31 983
8059.16 1012
8060.01 1022
8060.85 1014
8061.70 968
8062.55 1017
8063.40 969
8064.24 975
8065.09 918
8065.94 963
8066.79 966
8067.63 954
8068.48 946
8069.33 977
8070.18 964
8071.02 933
8071.87 932
8072.72 905
8073.57 942
8074.42 923
8075.26 915
8076.11 893
8076.96 919
8077.81 918
8078.66 965
8079.50 911
8080.35 945
8081.20 935
8082.05 908
8082.90 926
8083.75 938
8084.59 931
8085.44 979
8086.29 936
8087.14 958
8087.99 942
8088.84 901
8089.69 870
8090.53 903
8091.38 924
8092.23 935
8093.08 913
8093.93 929
8094.78 893
8095.63 896
8096.48 947
8097.33 1003
8098.18 962
8099.02 985
8099.87 929
8100.72 942
8101.57 884
8102.42 903
8103.27 875
8104.12 856
8104.97 891
8105.82 835
8106.67 858
8107.52 874
8108.37 869
8109.22 893
8110.07 887
8110.92 905
8111.77 913
8112.62 881
8113.47 900
8114.32 886
8115.17 854
8116.02 886
8116.87 932
8117.72 902
8118.57 886
8119.42 867
8120.27 886
8121.12 861
8121.97 863
8122.82 935
8123.67 912
8124.52 975
8125.37 921
8126.22 902
8127.07 932
8127.93 900
8128.78 890
8129.63 917
8130.48 912
8131.33 918
8132.18 917
8133.03 960
8133.88 905
8134.73 911
8135.58 890
8136.44 940
8137.29 897
8138.14 925
8138.99 948
8139.84 900
8140.69 883
8141.54 933
8142.39 960
8143.25 946
8144.10 902
8144.95 913
8145.80 923
8146.65 896
8147.50 902
8148.36 958
8149.21 986
8150.06 1022
8150.91 1020
8151.76 1100
8152.62 1104
8153.47 1035
8154.32 1068
8155.17 1041
8156.02 982
8156.88 991
8157.73 1004
8158.58 1000
8159.43 1015
8160.29 954
8161.14 925
8161.99 944
8162.84 925
8163.70 959
8164.55 918
8165.40 905
8166.25 920
8167.11 833
8167.96 848
8168.81 866
8169.67 880
8170.52 872
8171.37 873
8172.23 822
8173.08 815
8173.93 833
8174.78 777
8175.64 825
8176.49 813
8177.34 770
8178.20 792
8179.05 843
8179.90 830
8180.76 805
8181.61 805
8182.47 781
8183.32 788
8184.17 780
8185.03 777
8185.88 796
8186.73 816
8187.59 834
8188.44 767
8189.30 766
8190.15 814
8191.00 812
8191.86 773
8192.71 769
8193.57 755
8194.42 744
8195.27 803
8196.13 771
8196.98 783
8197.84 787
8198.69 808
8199.55 817
8200.40 812
8201.26 813
8202.11 782
8202.96 767
8203.82 778
8204.67 789
8205.53 755
8206.38 772
8207.24 793
8208.09 791
8208.95 775
8209.80 795
8210.66 723
8211.51 810
8212.37 801
8213.22 763
8214.08 799
8214.93 807
8215.79 762
8216.65 779
8217.50 773
8218.36 736
8219.21 763
8220.07 786
8220.92 801
8221.78 781
8222.63 789
8223.49 770
8224.35 772
8225.20 757
8226.06 783
8226.91 746
8227.77 778
8228.63 777
8229.48 794
8230.34 754
8231.19 759
8232.05 737
8232.91 728
8233.76 730
8234.62 752
8235.47 766
8236.33 729
8237.19 783
8238.04 763
8238.90 774
8239.76 756
8240.61 778
8241.47 822
8242.33 782
8243.18 766
8244.04 761
8244.90 741
8245.75 753
8246.61 730
8247.47 734
8248.33 738
8249.18 721
8250.04 768
8250.90 769
8251.75 742
8252.61 780
8253.47 764
8254.33 762
8255.18 750
8256.04 714
8256.90 732
8257.76 775
8258.61 802
8259.47 769
8260.33 763
8261.19 753
8262.04 771
8262.90 769
8263.76 777
8264.62 790
8265.48 781
8266.33 801
8267.19 773
8268.05 754
8268.91 717
8269.77 806
8270.62 787
8271.48 765
8272.34 783
8273.20 775
8274.06 796
8274.92 765
8275.77 821
8276.63 760
8277.49 773
8278.35 804
8279.21 780
8280.07 801
8280.93 834
8281.78 825
8282.64 815
8283.50 830
8284.36 834
8285.22 847
8286.08 892
8286.94 879
8287.80 883
8288.66 847
8289.51 825
8290.37 849
8291.23 884
8292.09 869
8292.95 906
8293.81 905
8294.67 866
8295.53 839
8296.39 856
8297.25 843
8298.11 871
8298.97 847
8299.83 853
8300.69 845
8301.55 864
8302.41 851
8303.27 787
8304.13 803
8304.99 827
8305.85 844
8306.71 798
8307.57 797
8308.43 796
8309.29 780
8310.15 837
8311.01 794
8311.87 834
8312.73 807
8313.59 769
8314.45 764
8315.31 845
8316.17 807
8317.03 783
8317.89 786
8318.75 807
8319.61 818
8320.47 815
8321.33 802
8322.20 811
8323.06 795
8323.92 836
8324.78 831
8325.64 812
8326.50 807
8327.36 796
8328.22 795
8329.08 798
8329.94 762
8330.81 788
8331.67 797
8332.53 765
8333.39 749
8334.25 737
8335.11 736
8335.97 770
8336.84 767
8337.70 762
8338.56 744
8339.42 790
8340.28 792
8341.15 753
8342.01 795
8342.87 766
8343.73 761
8344.59 774
8345.45 827
8346.32 788
8347.18 771
8348.04 786
8348.90 781
8349.77 770
8350.63 833
8351.49 784
8352.35 765
8353.22 795
8354.08 766
8354.94 774
8355.80 759
8356.67 810
8357.53 766
8358.39 813
8359.25 780
8360.12 784
8360.98 781
8361.84 798
8362.71 819
8363.57 801
8364.43 764
8365.29 783
8366.16 799
8367.02 799
8367.88 790
8368.75 761
8369.61 751
8370.47 792
8371.34 779
8372.20 760
8373.06 833
8373.93 833
8374.79 837
8375.65 813
8376.52 848
8377.38 839
8378.25 838
8379.11 894
8379.97 841
8380.84 867
8381.70 903
8382.56 873
8383.43 873
8384.29 886
8385.16 910
8386.02 901
8386.89 886
8387.75 874
8388.61 927
8389.48 876
8390.34 884
8391.21 872
8392.07 882
8392.94 935
8393.80 972
8394.67 932
8395.53 975
8396.39 968
8397.26 964
8398.12 919
8398.99 990
8399.85 980
8400.72 940
8401.58 945
8402.45 956
8403.31 947
8404.18 922
8405.04 956
8405.91 945
8406.77 924
8407.64 899
8408.50 923
8409.37 972
8410.24 933
8411.10 918
8411.97 941
8412.83 894
8413.70 916
8414.56 943
8415.43 966
8416.29 942
8417.16 910
8418.03 973
8418.89 979
8419.76 970
8420.62 932
8421.49 956
8422.36 982
8423.22 985
8424.09 950
8424.95 1002
8425.82 1015
8426.69 1027
8427.55 1054
8428.42 1044
8429.28 1021
8430.15 1058
8431.02 1086
8431.88 1070
8432.75 1110
8433.62 1150
8434.48 1164
8435.35 1185
8436.22 1278
8437.08 1302
8437.95 1295
8438.82 1320
8439.68 1395
8440.55 1452
8441.42 1420
8442.29 1409
8443.15 1364
8444.02 1429
8444.89 1403
8445.75 1366
8446.62 1376
8447.49 1452
8448.36 1556
8449.22 1712
8450.09 1875
8450.96 2069
8451.83 2342
8452.69 2438
8453.56 2528
8454.43 2541
8455.30 2462
8456.16 2311
8457.03 2219
8457.90 2016
8458.77 1841
8459.64 1697
8460.50 1550
8461.37 1479
8462.24 1406
8463.11 1287
8463.98 1237
8464.84 1174
8465.71 1193
8466.58 1142
8467.45 1137
8468.32 1148
8469.19 1126
8470.05 1160
8470.92 1137
8471.79 1100
8472.66 1115
8473.53 1043
8474.40 1043
8475.27 1004
8476.13 1034
8477.00 1000
8477.87 1099
8478.74 992
8479.61 1000
8480.48 1014
8481.35 987
8482.22 981
8483.09 1009
8483.96 1008
8484.82 977
8485.69 1024
8486.56 1029
8487.43 995
8488.30 941
8489.17 936
8490.04 989
8490.91 980
8491.78 1002
8492.65 1033
8493.52 995
8494.39 939
8495.26 933
8496.13 933
8497.00 928
8497.87 933
8498.74 917
8499.61 998
8500.48 975
8501.35 974
8502.22 978
8503.09 1018
8503.96 1007
8504.83 999
8505.70 1047
8506.57 976
8507.44 973
8508.31 971
8509.18 970
8510.05 980
8510.92 939
8511.79 940
8512.66 983
8513.53 997
8514.40 1010
8515.27 1002
8516.15 1020
8517.02 998
8517.89 1040
8518.76 1005
8519.63 968
8520.50 980
8521.37 1042
8522.24 1018
8523.11 1055
8523.98 938
8524.86 1046
8525.73 1089
8526.60 1052
8527.47 1027
8528.34 1010
8529.21 1060
8530.08 1042
8530.96 1059
8531.83 1076
8532.70 1085
8533.57 1091
8534.44 1026
8535.31 1040
8536.19 1030
8537.06 1013
8537.93 1003
8538.80 980
8539.67 1000
8540.55 1028
8541.42 1011
8542.29 988
8543.16 966
8544.03 986
8544.91 1004
8545.78 1029
8546.65 1064
8547.52 1182
8548.40 1275
8549.27 1348
8550.14 1455
8551.01 1474
8551.89 1466
8552.76 1418
8553.63 1389
8554.51 1320
8555.38 1211
8556.25 1169
8557.12 1141
8558.00 1114
8558.87 1080
8559.74 1062
8560.62 1061
8561.49 1018
8562.36 923
8563.24 929
8564.11 932
8564.98 964
8565.86 926
8566.73 920
8567.60 963
8568.48 952
8569.35 922
8570.22 918
8571.10 940
8571.97 874
8572.84 868
8573.72 880
8574.59 871
8575.46 851
8576.34 857
8577.21 895
8578.09 859
8578.96 889
8579.83 878
8580.71 855
8581.58 877
8582.46 849
8583.33 858
8584.21 863
8585.08 877
8585.95 878
8586.83 887
8587.70 882
8588.58 855
8589.45 880
8590.33 856
8591.20 854
8592.08 899
8592.95 877
8593.83 907
8594.70 895
8595.58 888
8596.45 883
8597.33 882
8598.20 913
8599.08 933
8599.95 868
8600.83 877
8601.70 911
8602.58 918
8603.45 923
8604.33 930
8605.20 916
8606.08 936
8606.95 948
8607.83 944
8608.70 951
8609.58 966
8610.45 908
8611.33 919
8612.21 913
8613.08 932
8613.96 894
8614.83 939
8615.71 998
8616.59 939
8617.46 897
8618.34 947
8619.21 917
8620.09 929
8620.97 932
8621.84 874
8622.72 953
8623.59 964
8624.47 966
8625.35 979
8626.22 988
8627.10 976
8627.98 976
8628.85 1039
8629.73 1018
8630.61 966
8631.48 969
8632.36 1010
8633.24 990
8634.11 1017
8634.99 1045
8635.87 1031
8636.74 996
8637.62 1051
8638.50 1029
8639.37 1029
8640.25 1030
8641.13 1012
8642.01 1061
8642.88 1021
8643.76 1057
8644.64 1097
8645.52 1111
8646.39 1114
8647.27 1138
8648.15 1185
8649.03 1155
8649.90 1145
8650.78 1119
8651.66 1125
8652.54 1161
8653.41 1153
8654.29 1126
8655.17 1155
8656.05 1162
8656.93 1159
8657.80 1163
8658.68 1114
8659.56 1137
8660.44 1158
8661.32 1134
8662.19 1152
8663.07 1212
8663.95 1265
8664.83 1278
8665.71 1300
8666.59 1352
8667.46 1453
8668.34 1503
8669.22 1560
8670.10 1619
8670.98 1644
8671.86 1622
8672.74 1655
8673.62 1654
8674.49 1534
8675.37 1557
8676.25 1619
8677.13 1509
8678.01 1440
8678.89 1526
8679.77 1451
8680.65 1445
8681.53 1471
8682.41 1570
8683.29 1638
8684.16 1877
8685.04 2141
8685.92 2454
8686.80 2762
8687.68 3013
8688.56 3208
8689.44 3325
8690.32 3356
8691.20 3198
8692.08 3061
8692.96 2837
8693.84 2558
8694.72 2256
8695.60 2156
8696.48 1948
8697.36 1750
8698.24 1610
8699.12 1514
8700.00 1460
8700.88 1414
8701.76 1321
8702.64 1212
8703.52 1192
8704.40 1167
8705.28 1160
8706.16 1157
8707.04 1127
8707.92 1105
8708.80 1123
8709.69 1078
8710.57 1067
8711.45 1032
8712.33 1058
8713.21 1036
8714.09 1052
8714.97 1073
8715.85 1024
8716.73 1063
8717.61 1080
8718.49 1061
8719.38 1089
8720.26 1073
8721.14 1067
8722.02 1076
8722.90 1024
8723.78 1060
8724.66 1035
8725.54 1056
8726.43 1087
8727.31 1096
8728.19 1130
8729.07 1046
8729.95 1048
8730.83 1029
8731.72 1023
8732.60 990
8733.48 993
8734.36 1017
8735.24 1006
8736.13 942
8737.01 966
8737.89 954
8738.77 998
8739.65 1042
8740.54 1039
8741.42 1023
8742.30 1038
8743.18 1048
8744.07 1061
8744.95 1059
8745.83 1053
8746.71 1094
8747.60 1076
8748.48 1139
8749.36 1149
8750.24 1194
8751.13 1210
8752.01 1306
8752.89 1415
8753.77 1468
8754.66 1441
8755.54 1437
8756.42 1454
8757.31 1419
8758.19 1446
8759.07 1456
8759.96 1424
8760.84 1304
8761.72 1309
8762.61 1285
8763.49 1257
8764.37 1268
8765.26 1284
8766.14 1256
8767.02 1272
8767.91 1259
8768.79 1297
8769.67 1311
8770.56 1260
8771.44 1265
8772.32 1259
8773.21 1183
8774.09 1181
8774.98 1187
8775.86 1122
8776.74 1128
8777.63 1150
8778.51 1171
8779.40 1105
8780.28 1099
8781.17 1122
8782.05 1100
8782.93 1111
8783.82 1091
8784.70 1090
8785.59 1093
8786.47 1113
8787.36 1056
8788.24 1038
8789.13 1060
8790.01 1070
8790.89 1092
8791.78 1043
8792.66 1043
8793.55 1054
8794.43 1067
8795.32 1061
8796.20 1054
8797.09 1052
8797.97 1091
8798.86 1082
8799.74 1065
8800.63 1074
8801.52 1049
8802.40 1062
8803.29 1023
8804.17 1046
8805.06 1071
8805.94 1032
8806.83 1019
8807.71 956
8808.60 957
8809.48 1009
8810.37 997
8811.26 982
8812.14 978
8813.03 989
8813.91 978
8814.80 1002
8815.69 955
8816.57 975
8817.46 979
8818.34 1003
8819.23 969
8820.12 985
8821.00 990
8821.89 1035
8822.77 1004
8823.66 992
8824.55 1013
8825.43 1000
8826.32 998
8827.21 953
8828.09 955
8828.98 940
8829.87 906
8830.75 900
8831.64 952
8832.53 962
8833.41 919
8834.30 922
8835.19 883
8836.08 881
8836.96 890
8837.85 948
8838.74 931
8839.62 879
8840.51 829
8841.40 855
8842.29 848
8843.17 861
8844.06 893
8844.95 897
8845.84 912
8846.72 896
8847.61 891
8848.50 859
8849.39 827
8850.27 853
8851.16 851
8852.05 877
8852.94 853
8853.82 803
8854.71 796
8855.60 837
8856.49 814
8857.38 828
8858.26 859
8859.15 842
8860.04 829
8860.93 811
8861.82 810
8862.71 781
8863.59 796
8864.48 817
8865.37 754
8866.26 769
8867.15 790
8868.04 813
8868.93 778
8869.81 758
8870.70 713
8871.59 781
8872.48 785
8873.37 774
8874.26 768
8875.15 807
8876.04 757
8876.93 768
8877.81 783
8878.70 735
8879.59 771
8880.48 773
8881.37 751
8882.26 804
8883.15 790
8884.04 763
8884.93 793
8885.82 806
8886.71 748
8887.60 761
8888.49 772
8889.38 764
8890.27 779
8891.16 770
8892.05 763
8892.94 723
8893.83 749
8894.72 746
8895.61 761
8896.50 763
8897.39 725
8898.28 769
8899.17 748
8900.06 738
8900.95 727
8901.84 726
8902.73 744
8903.62 722
8904.51 745
8905.40 763
8906.29 750
8907.18 735
8908.07 744
8908.96 734
8909.85 718
8910.74 744
8911.63 720
8912.52 736
8913.41 689
8914.31 709
8915.20 731
8916.09 685
8916.98 725
8917.87 721
8918.76 711
8919.65 730
8920.54 698
8921.43 723
8922.33 690
8923.22 730
8924.11 754
8925.00 753
8925.89 732
8926.78 735
8927.67 704
8928.57 702
8929.46 700
8930.35 746
8931.24 742
8932.13 698
8933.03 719
8933.92 719
8934.81 702
8935.70 638
8936.59 670
8937.49 681
8938.38 708
8939.27 650
8940.16 688
8941.05 620
8941.95 656
8942.84 662
8943.73 655
8944.62 676
8945.52 710
8946.41 666
8947.30 686
8948.19 663
8949.09 644
8949.98 646
8950.87 647
8951.76 658
8952.66 643
8953.55 671
8954.44 675
8955.34 657
8956.23 643
8957.12 655
8958.02 665
8958.91 669
8959.80 701
8960.69 713
8961.59 697
8962.48 679
8963.37 656
8964.27 654
8965.16 646
8966.05 635
8966.95 643
8967.84 660
8968.74 661
8969.63 658
8970.52 672
8971.42 679
8972.31 647
8973.20 630
8974.10 636
8974.99 624
8975.89 660
8976.78 656
8977.67 630
8978.57 616
8979.46 620
8980.36 632
8981.25 644
8982.15 631
8983.04 617
8983.93 611
8984.83 628
8985.72 643
8986.62 605
8987.51 651
8988.41 646
8989.30 606
8990.20 638
8991.09 629
8991.99 638
8992.88 634
8993.78 647
8994.67 645
8995.57 614
8996.46 656
8997.36 659
8998.25 660
8999.15 602
9000.04 618
9000.94 660
9001.83 647
9002.73 605
9003.62 601
9004.52 613
9005.41 603
9006.31 616
9007.20 611
9008.10 649
9009.00 631
9009.89 655
9010.79 635
9011.68 619
9012.58 615
9013.47 674
9014.37 656
9015.27 670
9016.16 678
9017.06 702
9017.95 678
9018.85 683
9019.75 683
9020.64 685
9021.54 678
9022.43 655
9023.33 657
9024.23 682
9025.12 673
9026.02 607
9026.92 648
9027.81 618
9028.71 601
9029.61 610
9030.50 655
9031.40 639
9032.30 624
9033.19 646
9034.09 628
9034.99 648
9035.88 647
9036.78 664
9037.68 639
9038.58 641
9039.47 622
9040.37 686
9041.27 651
9042.16 665
9043.06 696
9043.96 661
9044.86 669
9045.75 693
9046.65 692
9047.55 659
9048.45 654
9049.34 693
9050.24 747
9051.14 746
9052.04 706
9052.94 716
9053.83 744
9054.73 759
9055.63 788
9056.53 768
9057.43 764
9058.32 732
9059.22 734
9060.12 732
9061.02 749
9061.92 718
9062.81 694
9063.71 722
9064.61 662
9065.51 693
9066.41 703
9067.31 720
9068.21 701
9069.10 720
9070.00 727
9070.90 692
9071.80 656
9072.70 722
9073.60 681
9074.50 687
9075.40 707
9076.29 699
9077.19 697
9078.09 693
9078.99 687
9079.89 721
9080.79 754
9081.69 736
9082.59 692
9083.49 711
9084.39 744
9085.29 762
9086.19 727
9087.09 773
9087.98 757
9088.88 763
9089.78 748
9090.68 729
9091.58 714
9092.48 756
9093.38 679
9094.28 732
9095.18 698
9096.08 660
9096.98 670
9097.88 682
9098.78 713
9099.68 694
9100.58 656
9101.48 636
9102.38 691
9103.28 648
9104.18 663
9105.08 652
9105.99 632
9106.89 677
9107.79 699
9108.69 673
9109.59 690
9110.49 659
9111.39 647
9112.29 675
9113.19 668
9114.09 674
9114.99 638
9115.89 618
9116.79 622
9117.69 654
9118.60 632
9119.50 681
9120.40 658
9121.30 653
9122.20 634
9123.10 654
9124.00 643
9124.90 671
9125.81 665
9126.71 670
9127.61 672
9128.51 639
9129.41 655
9130.31 650
9131.22 648
9132.12 631
9133.02 662
9133.92 642
9134.82 628
9135.72 639
9136.63 648
9137.53 645
9138.43 655
9139.33 677
9140.23 671
9141.14 669
9142.04 698
9142.94 716
9143.84 665
9144.75 646
9145.65 674
9146.55 697
9147.45 650
9148.36 645
9149.26 628
9150.16 647
9151.06 685
9151.97 646
9152.87 623
9153.77 626
9154.67 619
9155.58 655
9156.48 615
9157.38 641
9158.29 618
9159.19 619
9160.09 644
9161.00 632
9161.90 623
9162.80 611
9163.71 595
9164.61 603
9165.51 612
9166.42 619
9167.32 611
9168.22 624
9169.13 608
9170.03 619
9170.93 646
9171.84 661
9172.74 640
9173.64 616
9174.55 616
9175.45 649
9176.36 681
9177.26 683
9178.16 649
9179.07 642
9179.97 642
9180.88 654
9181.78 610
9182.69 647
9183.59 660
9184.49 623
9185.40 641
9186.30 635
9187.21 671
9188.11 661
9189.02 682
9189.92 664
9190.82 653
9191.73 651
9192.63 648
9193.54 655
9194.44 688
9195.35 705
9196.25 720
9197.16 717
9198.06 691
9198.97 682
9199.87 679
9200.78 681
9201.68 663
9202.59 638
9203.49 649
9204.40 690
9205.30 702
9206.21 623
9207.12 620
9208.02 637
9208.93 662
9209.83 668
9210.74 622
9211.64 627
9212.55 626
9213.45 634
9214.36 595
9215.27 641
9216.17 686
9217.08 650
9217.98 609
9218.89 609
9219.80 619
9220.70 623
9221.61 642
9222.51 643
9223.42 656
9224.33 605
9225.23 615
9226.14 633
9227.05 649
9227.95 612
9228.86 605
9229.77 643
9230.67 597
9231.58 656
9232.49 585
9233.39 598
9234.30 594
9235.21 600
9236.11 634
9237.02 629
9237.93 637
9238.83 616
9239.74 578
9240.65 616
9241.55 594
9242.46 611
9243.37 612
9244.28 616
9245.18 630
9246.09 589
9247.00 600
9247.91 581
9248.81 569
9249.72 600
9250.63 631
9251.54 620
9252.44 596
9253.35 623
9254.26 639
9255.17 636
9256.07 612
9256.98 585
9257.89 638
9258.80 650
9259.71 633
9260.61 630
9261.52 607
9262.43 606
9263.34 616
9264.25 633
9265.16 639
9266.06 650
9266.97 621
9267.88 677
9268.79 645
9269.70 679
9270.61 673
9271.51 660
9272.42 651
9273.33 665
9274.24 634
9275.15 657
9276.06 638
9276.97 639
9277.88 663
9278.78 621
9279.69 641
9280.60 664
9281.51 666
9282.42 643
9283.33 594
9284.24 624
9285.15 580
9286.06 628
9286.97 625
9287.88 609
9288.79 628
9289.70 666
9290.60 657
9291.51 663
9292.42 663
9293.33 654
9294.24 637
9295.15 654
9296.06 640
9296.97 620
9297.88 620
9298.79 655
9299.70 624
9300.61 654
9301.52 693
9302.43 702
9303.34 719
9304.25 705
9305.16 741
9306.07 756
9306.98 702
9307.89 676
9308.80 658
9309.71 600
9310.63 657
9311.54 649
9312.45 630
9313.36 684
9314.27 692
9315.18 650
9316.09 625
9317.00 685
9317.91 676
9318.82 669
9319.73 654
9320.64 653
9321.55 617
9322.47 608
9323.38 648
9324.29 651
9325.20 653
9326.11 634
9327.02 592
9327.93 612
9328.84 618
9329.76 620
9330.67 632
9331.58 678
9332.49 664
9333.40 648
9334.31 675
9335.23 669
9336.14 663
9337.05 663
9337.96 632
9338.87 662
9339.78 697
9340.70 629
9341.61 654
9342.52 651
9343.43 660
9344.34 636
9345.26 652
9346.17 622
9347.08 597
9347.99 601
9348.91 634
9349.82 646
9350.73 584
9351.64 606
9352.56 607
9353.47 623
9354.38 613
9355.29 604
9356.21 587
9357.12 593
9358.03 589
9358.94 555
9359.86 600
9360.77 573
9361.68 597
9362.60 620
9363.51 617
9364.42 588
9365.34 632
9366.25 611
9367.16 599
9368.08 626
9368.99 613
9369.90 587
9370.82 593
9371.73 626
9372.64 615
9373.56 577
9374.47 636
9375.38 619
9376.30 624
9377.21 608
9378.12 582
9379.04 600
9379.95 552
9380.87 576
9381.78 606
9382.69 639
9383.61 604
9384.52 617
9385.44 615
9386.35 628
9387.27 630
9388.18 620
9389.09 621
9390.01 610
9390.92 622
9391.84 599
9392.75 637
9393.67 628
9394.58 618
9395.50 644
9396.41 612
9397.32 619
9398.24 612
9399.15 596
9400.07 615
9400.98 630
9401.90 601
9402.81 586
9403.73 602
9404.64 632
9405.56 612
9406.47 602
9407.39 616
9408.30 566
9409.22 591
9410.14 610
9411.05 627
9411.97 607
9412.88 592
9413.80 612
9414.71 618
9415.63 638
9416.54 634
9417.46 650
9418.38 643
9419.29 627
9420.21 643
9421.12 612
9422.04 616
9422.95 574
9423.87 588
9424.79 555
9425.70 605
9426.62 623
9427.54 621
9428.45 636
9429.37 608
9430.28 602
9431.20 602
9432.12 607
9433.03 604
9433.95 603
9434.87 618
9435.78 586
9436.70 588
9437.62 575
9438.53 594
9439.45 596
9440.37 587
9441.28 623
9442.20 609
9443.12 638
9444.03 635
9444.95 612
9445.87 627
9446.79 687
9447.70 673
9448.62 685
9449.54 728
9450.45 690
9451.37 691
9452.29 682
9453.21 675
9454.12 680
9455.04 629
9455.96 640
9456.88 581
9457.79 616
9458.71 554
9459.63 559
9460.55 595
9461.47 576
9462.38 579
9463.30 574
9464.22 602
9465.14 567
9466.06 575
9466.97 560
9467.89 559
9468.81 568
9469.73 567
9470.65 571
9471.56 560
9472.48 585
9473.40 588
9474.32 603
9475.24 577
9476.16 601
9477.08 658
9477.99 630
9478.91 621
9479.83 600
9480.75 589
9481.67 601
9482.59 604
9483.51 588
9484.43 563
9485.34 532
9486.26 563
9487.18 565
9488.10 567
9489.02 564
9489.94 563
9490.86 597
9491.78 632
9492.70 581
9493.62 553
9494.54 572
9495.46 558
9496.38 577
9497.30 601
9498.22 577
9499.13 576
9500.05 608
9500.97 554
9501.89 572
9502.81 589
9503.73 566
9504.65 521
9505.57 606
9506.49 576
9507.41 553
9508.33 569
9509.25 575
9510.17 573
9511.09 588
9512.01 571
9512.93 581
9513.86 585
9514.78 615
9515.70 591
9516.62 598
9517.54 560
9518.46 576
9519.38 583
9520.30 619
9521.22 567
9522.14 578
9523.06 584
9523.98 581
9524.90 576
9525.82 599
9526.75 618
9527.67 598
9528.59 607
9529.51 599
9530.43 571
9531.35 577
9532.27 600
9533.19 608
9534.11 549
9535.04 562
9535.96 578
9536.88 585
9537.80 550
9538.72 538
9539.64 561
9540.57 619
9541.49 608
9542.41 583
9543.33 587
9544.25 577
9545.17 590
9546.10 604
9547.02 592
9547.94 592
9548.86 569
9549.78 581
9550.71 596
9551.63 599
9552.55 603
9553.47 608
9554.40 594
9555.32 630
9556.24 587
9557.16 576
9558.09 588
9559.01 618
9559.93 617
9560.85 630
9561.78 603
9562.70 623
9563.62 610
9564.54 631
9565.47 611
9566.39 611
9567.31 614
9568.24 633
9569.16 607
9570.08 625
9571.00 619
9571.93 626
9572.85 637
9573.77 650
9574.70 625
9575.62 606
9576.54 609
9577.47 619
9578.39 648
9579.31 593
9580.24 641
9581.16 664
9582.09 644
9583.01 621
9583.93 638
9584.86 654
9585.78 636
9586.70 634
9587.63 654
9588.55 653
9589.48 617
9590.40 620
9591.32 630
9592.25 594
9593.17 640
9594.10 616
9595.02 614
9595.95 603
9596.87 659
9597.79 663
9598.72 675
9599.64 609
9600.57 652
9601.49 648
9602.42 650
9603.34 651
9604.27 676
9605.19 699
9606.12 687
9607.04 672
9607.97 691
9608.89 676
9609.82 665
9610.74 651
9611.67 674
9612.59 663
9613.52 623
9614.44 608
9615.37 619
9616.29 670
9617.22 644
9618.14 648
9619.07 647
9619.99 656
9620.92 632
9621.85 652
9622.77 655
9623.70 646
9624.62 692
9625.55 675
9626.47 671
9627.40 647
9628.33 669
9629.25 696
9630.18 667
9631.10 677
9632.03 687
9632.96 701
9633.88 722
9634.81 717
9635.73 719
9636.66 701
9637.59 734
9638.51 736
9639.44 733
9640.37 727
9641.29 729
9642.22 788
9643.15 767
9644.07 780
9645.00 807
9645.93 777
9646.85 773
9647.78 797
9648.71 746
9649.63 781
9650.56 773
9651.49 769
9652.41 737
9653.34 752
9654.27 750
9655.20 732
9656.12 776
9657.05 723
9657.98 775
9658.90 768
9659.83 762
9660.76 787
9661.69 758
9662.61 774
9663.54 806
9664.47 770
9665.40 799
9666.32 757
9667.25 770
9668.18 793
9669.11 751
9670.04 776
9670.96 748
9671.89 737
9672.82 708
9673.75 757
9674.68 776
9675.60 782
9676.53 752
9677.46 760
9678.39 781
9679.32 794
9680.25 804
9681.17 784
9682.10 778
9683.03 754
9683.96 760
9684.89 766
9685.82 818
9686.75 796
9687.67 847
9688.60 822
9689.53 790
9690.46 805
9691.39 795
9692.32 808
9693.25 779
9694.18 793
9695.11 817
9696.03 817
9696.96 845
9697.89 815
9698.82 789
9699.75 812
9700.68 812
9701.61 816
9702.54 843
9703.47 827
9704.40 867
9705.33 922
9706.26 879
9707.19 907
9708.12 888
9709.05 890
9709.98 915
9710.91 901
9711.84 944
9712.77 945
9713.70 904
9714.63 915
9715.56 889
9716.49 866
9717.42 860
9718.35 893
9719.28 873
9720.21 840
9721.14 839
9722.07 821
9723.00 840
9723.93 862
9724.86 817
9725.79 862
9726.72 855
9727.65 841
9728.58 837
9729.51 831
9730.44 837
9731.37 860
9732.31 806
9733.24 861
9734.17 817
9735.10 829
9736.03 824
9736.96 831
9737.89 854
9738.82 850
9739.75 889
9740.69 856
9741.62 845
9742.55 823
9743.48 863
9744.41 850
9745.34 833
9746.27 826
9747.21 831
9748.14 823
9749.07 846
9750.00 867
9750.93 884
9751.86 868
9752.80 843
9753.73 845
9754.66 848
9755.59 893
9756.52 876
9757.46 877
9758.39 901
9759.32 868
9760.25 907
9761.18 904
9762.12 864
9763.05 911
9763.98 878
9764.91 888
9765.85 878
9766.78 853
9767.71 851
9768.64 907
9769.58 928
9770.51 914
9771.44 927
9772.37 941
9773.31 968
9774.24 996
9775.17 1044
9776.11 1061
9777.04 1099
9777.97 1108
9778.91 1102
9779.84 1148
9780.77 1178
9781.71 1138
9782.64 1108
9783.57 1095
9784.51 1090
9785.44 1038
9786.37 1069
9787.31 1019
9788.24 1050
9789.17 1072
9790.11 1091
9791.04 1109
9791.97 1177
9792.91 1174
9793.84 1143
9794.77 1210
9795.71 1149
9796.64 1154
9797.58 1096
9798.51 1044
9799.44 1024
9800.38 971
9801.31 905
9802.25 885
9803.18 888
9804.12 860
9805.05 855
9805.98 852
9806.92 806
9807.85 804
9808.79 796
9809.72 791
9810.66 817
9811.59 801
9812.53 814
9813.46 784
9814.40 777
9815.33 749
9816.27 778
9817.20 772
9818.14 776
9819.07 740
9820.01 734
9820.94 745
9821.88 744
9822.81 765
9823.75 712
9824.68 767
9825.62 763
9826.55 738
9827.49 714
9828.42 711
9829.36 712
9830.29 754
9831.23 706
9832.17 698
9833.10 702
9834.04 724
9834.97 695
9835.91 713
9836.84 746
9837.78 732
9838.72 716
9839.65 720
9840.59 742
9841.52 726
9842.46 742
9843.40 742
9844.33 723
9845.27 761
9846.20 795
9847.14 786
9848.08 772
9849.01 734
9849.95 742
9850.89 751
9851.82 743
9852.76 738
9853.70 726
9854.63 726
9855.57 776
9856.51 798
9857.44 739
9858.38 780
9859.32 755
9860.25 750
9861.19 752
9862.13 725
9863.07 738
9864.00 744
9864.94 734
9865.88 735
9866.81 762
9867.75 749
9868.69 736
9869.63 737
9870.56 765
9871.50 768
9872.44 804
9873.38 785
9874.31 755
9875.25 751
9876.19 785
9877.13 771
9878.07 718
9879.00 709
9879.94 708
9880.88 714
9881.82 726
9882.75 733
9883.69 735
9884.63 749
9885.57 694
9886.51 680
9887.45 719
9888.38 715
9889.32 726
9890.26 757
9891.20 717
9892.14 735
9893.08 703
9894.01 715
9894.95 717
9895.89 745
9896.83 757
9897.77 742
9898.71 733
9899.65 734
9900.59 773
9901.52 750
9902.46 770
9903.40 745
9904.34 794
9905.28 755
9906.22 771
9907.16 756
9908.10 770
9909.04 800
9909.98 766
9910.92 786
9911.86 745
9912.80 781
9913.73 791
9914.67 806
9915.61 798
9916.55 851
9917.49 881
9918.43 971
9919.37 1063
9920.31 969
9921.25 1075
9922.19 1062
9923.13 1061
9924.07 1014
9925.01 1018
9925.95 996
9926.89 976
9927.83 916
9928.77 900
9929.71 851
9930.65 871
9931.59 858
9932.53 868
9933.47 824
9934.41 793
9935.36 820
9936.30 798
9937.24 795
9938.18 816
9939.12 785
9940.06 822
9941.00 817
9941.94 800
9942.88 804
9943.82 793
9944.76 810
9945.70 780
9946.64 852
9947.59 811
9948.53 828
9949.47 835
9950.41 869
9951.35 881
9952.29 851
9953.23 833
9954.17 806
9955.12 809
9956.06 796
9957.00 797
9957.94 789
9958.88 789
9959.82 752
9960.77 772
9961.71 781
9962.65 772
9963.59 755
9964.53 775
9965.48 733
9966.42 761
9967.36 761
9968.30 740
9969.24 761
9970.19 716
9971.13 735
9972.07 743
9973.01 736
9973.95 690
9974.90 683
9975.84 690
9976.78 696
9977.72 685
9978.67 743
9979.61 708
9980.55 701
9981.50 709
9982.44 702
9983.38 679
9984.32 677
9985.27 674
9986.21 727
9987.15 685
9988.10 694
9989.04 718
9989.98 669
9990.92 668
9991.87 651
9992.81 686
9993.75 681
9994.70 663
9995.64 638
9996.58 645
9997.53 643
9998.47 637
9999.41 640
10000.36 641
10001.30 645
10002.25 608
10003.19 644
10004.13 664
10005.08 670
10006.02 646
10006.96 627
10007.91 654
10008.85 669
10009.80 652
10010.74 680
10011.68 661
10012.63 674
10013.57 655
10014.52 654
10015.46 664
10016.41 639
10017.35 634
10018.29 644
10019.24 649
10020.18 617
10021.13 635
10022.07 648
10023.02 636
10023.96 624
10024.91 649
10025.85 638
10026.80 623
10027.74 646
10028.69 630
10029.63 659
10030.58 648
10031.52 644
10032.47 600
10033.41 640
10034.36 636
10035.30 643
10036.25 600
10037.19 602
10038.14 614
10039.08 617
10040.03 621
10040.97 635
10041.92 649
10042.87 661
10043.81 624
10044.76 593
10045.70 651
10046.65 603
10047.59 602
10048.54 583
10049.49 622
10050.43 629
10051.38 618
10052.32 611
10053.27 619
10054.22 605
10055.16 576
10056.11 617
10057.05 594
10058.00 630
10058.95 651
10059.89 612
10060.84 604
10061.79 675
10062.73 626
10063.68 641
10064.63 635
10065.57 647
10066.52 642
10067.47 632
10068.41 625
10069.36 626
10070.31 621
10071.25 637
10072.20 612
10073.15 633
10074.10 620
10075.04 596
10075.99 612
10076.94 618
10077.88 593
10078.83 581
10079.78 636
10080.73 612
10081.67 587
10082.62 585
10083.57 576
10084.52 590
10085.46 577
10086.41 576
10087.36 581
10088.31 603
10089.25 606
10090.20 610
10091.15 615
10092.10 570
10093.05 565
10093.99 600
10094.94 564
10095.89 549
10096.84 557
10097.79 605
10098.73 594
10099.68 585
10100.63 563
10101.58 543
10102.53 554
10103.48 586
10104.42 572
10105.37 566
10106.32 577
10107.27 579
10108.22 551
10109.17 558
10110.12 557
10111.06 573
10112.01 578
10112.96 585
10113.91 581
10114.86 562
10115.81 548
10116.76 566
10117.71 556
10118.66 540
10119.61 567
10120.56 550
10121.50 548
10122.45 544
10123.40 543
10124.35 568
10125.30 545
10126.25 565
10127.20 563
10128.15 565
10129.10 533
10130.05 570
10131.00 584
10131.95 618
10132.90 557
10133.85 579
10134.80 597
10135.75 576
10136.70 560
10137.65 605
10138.60 577
10139.55 573
10140.50 578
10141.45 613
10142.40 640
10143.35 590
10144.30 576
10145.25 588
10146.20 610
10147.15 624
10148.10 629
10149.05 632
10150.00 624
10150.95 580
10151.90 620
10152.86 612
10153.81 613
10154.76 663
10155.71 612
10156.66 602
10157.61 636
10158.56 652
10159.51 606
10160.46 643
10161.41 642
10162.37 641
10163.32 628
10164.27 617
10165.22 624
10166.17 626
10167.12 666
10168.07 644
10169.03 700
10169.98 663
10170.93 688
10171.88 678
10172.83 682
10173.78 674
10174.74 689
10175.69 704
10176.64 707
10177.59 712
10178.54 732
10179.49 728
10180.45 725
10181.40 746
10182.35 734
10183.30 731
10184.26 712
10185.21 731
10186.16 754
10187.11 765
10188.06 791
10189.02 783
10189.97 764
10190.92 768
10191.87 801
10192.83 769
10193.78 795
10194.73 790
10195.69 865
10196.64 831
10197.59 858
10198.54 876
10199.50 943
10200.45 945
10201.40 897
10202.36 891
10203.31 939
10204.26 907
10205.22 921
10206.17 859
10207.12 857
10208.08 867
10209.03 864
10209.98 834
10210.94 796
10211.89 840
10212.84 835
10213.80 816
10214.75 771
10215.70 812
10216.66 768
10217.61 764
10218.56 743
10219.52 734
10220.47 699
10221.43 712
10222.38 686
10223.33 701
10224.29 748
10225.24 725
10226.20 781
10227.15 769
10228.11 746
10229.06 764
10230.01 775
10230.97 820
10231.92 768
10232.88 732
10233.83 720
10234.79 726
10235.74 758
10236.70 709
10237.65 713
10238.60 730
10239.56 666
10240.51 693
10241.47 670
10242.42 663
10243.38 689
10244.33 711
10245.29 661
10246.24 661
10247.20 638
10248.15 684
10249.11 689
10250.07 644
10251.02 681
10251.98 696
10252.93 697
10253.89 673
10254.84 676
10255.80 691
10256.75 712
10257.71 699
10258.67 703
10259.62 677
10260.58 737
10261.53 710
10262.49 721
10263.44 721
10264.40 717
10265.36 679
10266.31 659
10267.27 716
10268.22 670
10269.18 672
10270.14 674
10271.09 654
10272.05 627
10273.01 630
10273.96 628
10274.92 647
10275.87 638
10276.83 632
10277.79 645
10278.74 641
10279.70 628
10280.66 629
10281.61 687
10282.57 618
10283.53 619
10284.49 609
10285.44 597
10286.40 644
10287.36 637
10288.31 628
10289.27 597
10290.23 577
10291.18 622
10292.14 611
10293.10 614
10294.06 620
10295.01 649
10295.97 658
10296.93 613
10297.89 586
10298.84 632
10299.80 632
10300.76 619
10301.72 589
10302.67 598
10303.63 608
10304.59 577
10305.55 571
10306.51 566
10307.46 555
10308.42 578
10309.38 570
10310.34 586
10311.30 580
10312.25 560
10313.21 580
10314.17 578
10315.13 588
10316.09 562
10317.05 593
10318.00 582
10318.96 544
10319.92 594
10320.88 551
10321.84 553
10322.80 573
10323.76 563
10324.71 595
10325.67 574
10326.63 598
10327.59 569
10328.55 562
10329.51 559
10330.47 575
10331.43 570
10332.39 567
10333.35 598
10334.30 528
10335.26 536
10336.22 546
10337.18 551
10338.14 587
10339.10 540
10340.06 553
10341.02 561
10341.98 577
10342.94 580
10343.90 591
10344.86 591
10345.82 628
10346.78 614
10347.74 605
10348.70 561
10349.66 621
10350.62 592
10351.58 580
10352.54 601
10353.50 571
10354.46 584
10355.42 572
10356.38 557
10357.34 553
10358.30 546
10359.26 636
10360.22 587
10361.18 562
10362.14 570
10363.10 577
10364.06 575
10365.02 536
10365.98 527
10366.94 558
10367.90 591
10368.87 586
10369.83 578
10370.79 572
10371.75 554
10372.71 560
10373.67 562
10374.63 543
10375.59 567
10376.55 552
10377.51 547
10378.48 559
10379.44 559
10380.40 586
10381.36 567
10382.32 538
10383.28 540
10384.24 580
10385.21 560
10386.17 552
10387.13 544
10388.09 544
10389.05 540
10390.01 579
10390.98 539
10391.94 510
10392.90 578
10393.86 554
10394.82 512
10395.79 554
10396.75 558
10397.71 556
10398.67 563
10399.63 550
10400.60 553
10401.56 533
10402.52 580
10403.48 563
10404.45 585
10405.41 557
10406.37 583
10407.33 550
10408.30 545
10409.26 595
10410.22 621
10411.18 663
10412.15 657
10413.11 648
10414.07 681
10415.04 652
10416.00 612
10416.96 674
10417.93 670
10418.89 630
10419.85 641
10420.81 616
10421.78 600
10422.74 574
10423.70 553
10424.67 564
10425.63 618
10426.59 572
10427.56 569
10428.52 580
10429.49 549
10430.45 555
10431.41 564
10432.38 559
10433.34 534
10434.30 553
10435.27 516
10436.23 529
10437.20 539
10438.16 527
10439.12 510
10440.09 514
10441.05 535
10442.02 482
10442.98 514
10443.94 537
10444.91 515
10445.87 497
10446.84 492
10447.80 498
10448.77 533
10449.73 525
10450.70 545
10451.66 518
10452.63 532
10453.59 526
10454.55 505
10455.52 520
10456.48 558
10457.45 551
10458.41 544
10459.38 506
10460.34 557
10461.31 506
10462.27 505
10463.24 511
10464.20 516
10465.17 510
10466.14 497
10467.10 535
10468.07 547
10469.03 505
10470.00 557
10470.96 551
10471.93 624
10472.89 569
10473.86 573
10474.82 581
10475.79 565
10476.76 561
10477.72 586
10478.69 573
10479.65 565
10480.62 540
10481.59 542
10482.55 549
10483.52 512
10484.48 508
10485.45 497
10486.42 485
10487.38 522
10488.35 519
10489.32 527
10490.28 530
10491.25 528
10492.21 522
10493.18 505
10494.15 506
10495.11 515
10496.08 508
10497.05 511
10498.01 510
10498.98 503
10499.95 534
10500.92 516
10501.88 502
10502.85 551
10503.82 519
10504.78 540
10505.75 507
10506.72 518
10507.68 521
10508.65 515
10509.62 499
10510.59 506
10511.55 539
10512.52 519
10513.49 498
10514.46 510
10515.42 537
10516.39 508
10517.36 523
10518.33 497
10519.29 519
10520.26 506
10521.23 505
10522.20 521
10523.17 503
10524.13 502
10525.10 502
10526.07 541
10527.04 525
10528.01 504
10528.97 501
10529.94 534
10530.91 534
10531.88 534
10532.85 514
10533.82 525
10534.78 524
10535.75 525
10536.72 514
10537.69 492
10538.66 522
10539.63 519
10540.60 529
10541.56 549
10542.53 551
10543.50 542
10544.47 541
10545.44 527
10546.41 541
10547.38 520
10548.35 579
10549.32 542
10550.29 540
10551.25 529
10552.22 580
10553.19 575
10554.16 613
10555.13 601
10556.10 575
10557.07 589
10558.04 576
10559.01 619
10559.98 581
10560.95 573
10561.92 576
10562.89 554
10563.86 532
10564.83 565
10565.80 578
10566.77 518
10567.74 513
10568.71 546
10569.68 500
10570.65 509
10571.62 551
10572.59 509
10573.56 546
10574.53 552
10575.50 559
10576.47 543
10577.44 518
10578.41 555
10579.38 555
10580.35 548
10581.32 565
10582.29 577
10583.26 542
10584.23 572
10585.21 561
10586.18 593
10587.15 573
10588.12 580
10589.09 554
10590.06 528
10591.03 537
10592.00 542
10592.97 506
10593.94 529
10594.92 566
10595.89 561
10596.86 538
10597.83 542
10598.80 516
10599.77 487
10600.74 529
10601.71 534
10602.69 553
10603.66 532
10604.63 527
10605.60 526
10606.57 505
10607.54 504
10608.52 524
10609.49 516
10610.46 497
10611.43 500
10612.40 539
10613.38 532
10614.35 519
10615.32 537
10616.29 516
10617.27 524
10618.24 530
10619.21 541
10620.18 514
10621.15 528
10622.13 502
10623.10 507
10624.07 506
10625.04 500
10626.02 506
10626.99 529
10627.96 547
10628.94 578
10629.91 603
10630.88 608
10631.85 597
10632.83 607
10633.80 603
10634.77 621
10635.75 627
10636.72 589
10637.69 596
10638.67 596
10639.64 598
10640.61 574
10641.59 552
10642.56 544
10643.53 526
10644.51 569
10645.48 540
10646.45 552
10647.43 535
10648.40 540
10649.37 529
10650.35 533
10651.32 505
10652.30 478
10653.27 520
10654.24 532
10655.22 478
10656.19 499
10657.16 525
10658.14 496
10659.11 530
10660.09 518
10661.06 508
10662.04 476
10663.01 504
10663.98 504
10664.96 472
10665.93 486
10666.91 491
10667.88 496
10668.86 484
10669.83 520
10670.81 490
10671.78 498
10672.76 527
10673.73 549
10674.71 516
10675.68 525
10676.66 495
10677.63 493
10678.61 496
10679.58 498
10680.56 497
10681.53 499
10682.51 471
10683.48 490
10684.46 511
10685.43 493
10686.41 474
10687.38 462
10688.36 447
10689.33 462
10690.31 493
10691.28 479
10692.26 499
10693.24 472
10694.21 501
10695.19 485
10696.16 536
10697.14 520
10698.12 477
10699.09 496
10700.07 466
10701.04 484
10702.02 497
10703.00 486
10703.97 497
10704.95 473
10705.92 462
10706.90 490
10707.88 476
10708.85 462
10709.83 470
10710.81 463
10711.78 494
10712.76 486
10713.74 478
10714.71 503
10715.69 503
10716.67 476
10717.64 524
10718.62 484
10719.60 500
10720.57 493
10721.55 481
10722.53 459
10723.50 463
10724.48 441
10725.46 454
10726.44 469
10727.41 511
10728.39 499
10729.37 487
10730.35 500
10731.32 480
10732.30 505
10733.28 497
10734.26 486
10735.23 504
10736.21 480
10737.19 500
10738.17 503
10739.14 499
10740.12 485
10741.10 485
10742.08 489
10743.06 477
10744.03 483
10745.01 469
10745.99 490
10746.97 499
10747.95 468
10748.92 498
10749.90 486
10750.88 491
10751.86 480
10752.84 488
10753.82 479
10754.79 502
10755.77 494
10756.75 501
10757.73 481
10758.71 435
10759.69 459
10760.67 473
10761.65 482
10762.62 477
10763.60 483
10764.58 477
10765.56 480
10766.54 469
10767.52 509
10768.50 490
10769.48 505
10770.46 544
10771.44 505
10772.42 519
10773.39 540
10774.37 509
10775.35 496
10776.33 561
10777.31 529
10778.29 529
10779.27 508
10780.25 522
10781.23 498
10782.21 505
10783.19 495
10784.17 501
10785.15 515
10786.13 506
10787.11 508
10788.09 520
10789.07 519
10790.05 508
10791.03 527
10792.01 521
10792.99 524
10793.97 499
10794.95 510
10795.93 491
10796.91 524
10797.89 499
10798.87 506
10799.85 493
10800.83 497
10801.82 472
10802.80 466
10803.78 468
10804.76 490
10805.74 512
10806.72 513
10807.70 489
10808.68 514
10809.66 527
10810.64 512
10811.62 468
10812.61 498
10813.59 520
10814.57 520
10815.55 518
10816.53 523
10817.51 521
10818.49 513
10819.47 521
10820.46 527
10821.44 505
10822.42 501
10823.40 516
10824.38 537
10825.36 513
10826.35 476
10827.33 477
10828.31 550
10829.29 508
10830.27 499
10831.25 521
10832.24 490
10833.22 491
10834.20 514
10835.18 524
10836.17 536
10837.15 525
10838.13 503
10839.11 532
10840.09 534
10841.08 535
10842.06 525
10843.04 522
10844.02 539
10845.01 518
10845.99 541
10846.97 558
10847.96 562
10848.94 547
10849.92 536
10850.90 503
10851.89 533
10852.87 569
10853.85 548
10854.84 540
10855.82 542
10856.80 563
10857.78 586
10858.77 559
10859.75 582
10860.73 582
10861.72 576
10862.70 560
10863.68 556
10864.67 554
10865.65 562
10866.64 561
10867.62 569
10868.60 582
10869.59 559
10870.57 562
10871.55 601
10872.54 634
10873.52 619
10874.51 622
10875.49 612
10876.47 659
10877.46 619
10878.44 624
10879.43 639
10880.41 643
10881.39 668
10882.38 659
10883.36 634
10884.35 629
10885.33 647
10886.32 646
10887.30 661
10888.29 679
10889.27 729
10890.25 763
10891.24 728
10892.22 745
10893.21 765
10894.19 769
10895.18 798
10896.16 800
10897.15 768
10898.13 785
10899.12 774
10900.10 763
10901.09 783
10902.07 772
10903.06 723
10904.04 769
10905.03 727
10906.01 731
10907.00 682
10907.99 725
10908.97 714
10909.96 708
10910.94 755
10911.93 737
10912.91 728
10913.90 724
10914.88 751
10915.87 756
10916.86 727
10917.84 765
10918.83 754
10919.81 704
10920.80 707
10921.79 714
10922.77 744
10923.76 784
10924.74 738
10925.73 744
10926.72 718
10927.70 763
10928.69 752
10929.68 761
10930.66 736
10931.65 764
10932.64 791
10933.62 796
10934.61 779
10935.60 806
10936.58 758
10937.57 844
10938.56 852
10939.54 873
10940.53 832
10941.52 833
10942.50 886
10943.49 879
10944.48 855
10945.47 925
10946.45 972
10947.44 1019
10948.43 1044
10949.41 1047
10950.40 1076
10951.39 1076
10952.38 1155
10953.36 1087
10954.35 1121
10955.34 1141
10956.33 1114
10957.31 1069
10958.30 1040
10959.29 1034
10960.28 992
10961.27 1014
10962.25 999
10963.24 924
10964.23 898
10965.22 956
10966.21 963
10967.19 982
10968.18 914
10969.17 907
10970.16 934
10971.15 919
10972.13 927
10973.12 920
10974.11 907
10975.10 922
10976.09 965
10977.08 941
10978.07 961
10979.05 994
10980.04 954
10981.03 953
10982.02 957
10983.01 949
10984.00 1007
10984.99 1069
10985.98 1092
10986.96 1152
10987.95 1243
10988.94 1277
10989.93 1280
10990.92 1370
10991.91 1437
10992.90 1485
10993.89 1535
10994.88 1449
10995.87 1437
10996.86 1443
10997.85 1354
10998.84 1300
10999.83 1213
11000.82 1218
11001.81 1174
11002.79 1135
11003.78 1075
11004.77 994
11005.76 1021
11006.75 1030
11007.74 966
11008.73 907
11009.72 938
11010.71 905
11011.70 899
11012.69 864
11013.68 869
11014.67 820
11015.67 851
11016.66 820
11017.65 806
11018.64 784
11019.63 776
11020.62 790
11021.61 794
11022.60 809
11023.59 731
11024.58 800
11025.57 810
11026.56 732
11027.55 756
11028.54 765
11029.53 759
11030.52 734
11031.52 729
11032.51 715
11033.50 704
11034.49 698
11035.48 682
11036.47 684
11037.46 709
11038.45 686
11039.45 707
11040.44 711
11041.43 678
11042.42 668
11043.41 700
11044.40 692
11045.39 713
11046.39 732
11047.38 717
11048.37 729
11049.36 693
11050.35 710
11051.35 704
11052.34 709
11053.33 729
11054.32 704
11055.31 683
11056.31 692
11057.30 732
11058.29 703
11059.28 688
11060.27 675
11061.27 695
11062.26 706
11063.25 703
11064.24 659
11065.24 703
11066.23 689
11067.22 663
11068.21 703
11069.21 681
11070.20 685
11071.19 667
11072.19 704
11073.18 683
11074.17 696
11075.16 697
11076.16 690
11077.15 660
11078.14 715
11079.14 655
11080.13 646
11081.12 655
11082.12 665
11083.11 675
11084.10 671
11085.10 695
11086.09 657
11087.08 670
11088.08 719
11089.07 696
11090.06 682
11091.06 716
11092.05 686
11093.04 684
11094.04 717
11095.03 714
11096.03 705
11097.02 684
11098.01 692
11099.01 682
11100.00 705
11101.00 727
11101.99 698
11102.98 687
11103.98 726
11104.97 683
11105.97 709
11106.96 737
11107.96 700
11108.95 709
11109.95 723
11110.94 733
11111.93 735
11112.93 738
11113.92 777
11114.92 770
11115.91 753
11116.91 779
11117.90 811
11118.90 806
11119.89 787
11120.89 818
11121.88 810
11122.88 795
11123.87 748
11124.87 741
11125.86 751
11126.86 765
11127.85 776
11128.85 754
11129.84 757
11130.84 690
11131.84 713
11132.83 679
11133.83 733
11134.82 710
11135.82 687
11136.81 707
11137.81 695
11138.81 702
11139.80 681
11140.80 664
11141.79 682
11142.79 666
11143.79 687
11144.78 689
11145.78 645
11146.77 659
11147.77 651
11148.77 644
11149.76 646
11150.76 673
11151.75 672
11152.75 658
11153.75 622
11154.74 632
11155.74 669
11156.74 638
11157.73 676
11158.73 646
11159.73 664
11160.72 647
11161.72 621
11162.72 654
11163.71 679
11164.71 654
11165.71 653
11166.71 664
11167.70 664
11168.70 654
11169.70 682
11170.69 671
11171.69 651
11172.69 633
11173.69 678
11174.68 667
11175.68 653
11176.68 658
11177.68 639
11178.67 656
11179.67 666
11180.67 703
11181.67 704
11182.66 674
11183.66 678
11184.66 700
11185.66 693
11186.66 654
11187.65 693
11188.65 704
11189.65 709
11190.65 662
11191.65 680
11192.64 686
11193.64 699
11194.64 691
11195.64 707
11196.64 718
11197.64 697
11198.63 696
11199.63 706
11200.63 697
11201.63 663
11202.63 692
11203.63 717
11204.63 704
11205.63 692
11206.62 667
11207.62 692
11208.62 635
11209.62 638
11210.62 668
11211.62 672
11212.62 653
11213.62 627
11214.62 646
11215.62 676
11216.61 645
11217.61 598
11218.61 624
11219.61 656
11220.61 617
11221.61 600
11222.61 632
11223.61 603
11224.61 632
11225.61 652
11226.61 634
11227.61 604
11228.61 567
11229.61 579
11230.61 619
11231.61 637
11232.61 604
11233.61 604
11234.61 606
11235.61 624
11236.61 619
11237.61 627
11238.61 651
11239.61 628
11240.61 609
11241.61 629
11242.61 590
11243.61 609
11244.61 593
11245.61 605
11246.61 608
11247.61 645
11248.62 631
11249.62 617
11250.62 576
11251.62 609
11252.62 633
11253.62 592
11254.62 608
11255.62 618
11256.62 662
11257.62 634
11258.62 611
11259.63 582
11260.63 625
11261.63 600
11262.63 630
11263.63 626
11264.63 638
11265.63 605
11266.64 652
11267.64 630
11268.64 638
11269.64 648
11270.64 645
11271.64 670
11272.65 674
11273.65 660
11274.65 643
11275.65 644
11276.65 666
11277.65 652
11278.66 662
11279.66 670
11280.66 635
11281.66 626
11282.67 616
11283.67 621
11284.67 631
11285.67 608
11286.67 640
11287.68 576
11288.68 622
11289.68 642
11290.68 649
11291.69 637
11292.69 621
11293.69 616
11294.70 613
11295.70 616
11296.70 581
11297.70 614
11298.71 605
11299.71 623
11300.71 610
11301.72 643
11302.72 634
11303.72 644
11304.72 648
11305.73 641
11306.73 657
11307.73 648
11308.74 665
11309.74 641
11310.74 624
11311.75 629
11312.75 645
11313.76 659
11314.76 579
11315.76 607
11316.77 625
11317.77 613
11318.77 622
11319.78 581
11320.78 590
11321.79 567
11322.79 588
11323.79 589
11324.80 598
11325.80 587
11326.81 566
11327.81 623
11328.81 588
11329.82 591
11330.82 609
11331.83 622
11332.83 641
11333.84 642
11334.84 617
11335.85 604
11336.85 611
11337.85 606
11338.86 633
11339.86 595
11340.87 600
11341.87 609
11342.88 606
11343.88 561
11344.89 602
11345.89 598
11346.90 609
11347.90 628
11348.91 584
11349.91 574
11350.92 606
11351.92 571
11352.93 584
11353.94 591
11354.94 568
11355.95 572
11356.95 608
11357.96 587
11358.96 559
11359.97 573
11360.97 579
11361.98 577
11362.99 551
11363.99 550
11365.00 530
11366.00 556
11367.01 578
11368.02 559
11369.02 557
11370.03 556
11371.03 577
11372.04 544
11373.05 543
11374.05 543
11375.06 576
11376.06 561
11377.07 591
11378.08 589
11379.08 556
11380.09 552
11381.10 563
11382.10 536
11383.11 534
11384.12 580
11385.12 597
11386.13 564
11387.14 517
11388.14 580
11389.15 565
11390.16 570
11391.17 569
11392.17 561
11393.18 574
11394.19 591
11395.19 566
11396.20 559
11397.21 569
11398.22 575
11399.22 573
11400.23 569
11401.24 567
11402.25 569
11403.25 566
11404.26 586
11405.27 616
11406.28 573
11407.28 569
11408.29 578
11409.30 563
11410.31 561
11411.31 553
11412.32 587
11413.33 564
11414.34 628
11415.35 586
11416.35 551
11417.36 562
11418.37 594
11419.38 564
11420.39 610
11421.40 584
11422.40 630
11423.41 605
11424.42 624
11425.43 579
11426.44 565
11427.45 578
11428.46 590
11429.46 624
11430.47 614
11431.48 569
11432.49 574
11433.50 626
11434.51 628
11435.52 581
11436.53 594
11437.54 634
11438.54 623
11439.55 603
11440.56 605
11441.57 628
11442.58 603
11443.59 627
11444.60 628
11445.61 645
11446.62 619
11447.63 632
11448.64 657
11449.65 600
11450.66 592
11451.67 628
11452.68 651
11453.69 626
11454.70 622
11455.71 595
11456.72 604
11457.73 608
11458.74 656
11459.75 652
11460.76 682
11461.77 638
11462.78 659
11463.79 670
11464.80 671
11465.81 692
11466.82 696
11467.83 711
11468.84 691
11469.85 662
11470.86 636
11471.87 668
11472.88 679
11473.89 673
11474.90 650
11475.91 661
11476.92 633
11477.93 635
11478.95 632
11479.96 657
11480.97 657
11481.98 699
11482.99 693
11484.00 684
11485.01 690
11486.02 663
11487.03 677
11488.05 633
11489.06 644
11490.07 664
11491.08 638
11492.09 689
11493.10 645
11494.11 654
11495.13 661
11496.14 667
11497.15 681
11498.16 676
11499.17 679
11500.18 654
11501.20 680
11502.21 682
11503.22 682
11504.23 685
11505.24 691
11506.26 693
11507.27 677
11508.28 668
11509.29 687
11510.30 704
11511.32 711
11512.33 713
11513.34 739
11514.35 735
11515.37 755
11516.38 723
11517.39 707
11518.40 728
11519.42 740
11520.43 753
11521.44 707
11522.45 729
11523.47 762
11524.48 769
11525.49 753
11526.51 766
11527.52 791
11528.53 803
11529.55 792
11530.56 805
11531.57 805
11532.59 812
11533.60 803
11534.61 853
11535.63 817
11536.64 835
11537.65 782
11538.67 839
11539.68 825
11540.69 853
11541.71 845
11542.72 864
11543.73 921
11544.75 911
11545.76 948
11546.78 911
11547.79 995
11548.80 976
11549.82 957
11550.83 1000
11551.85 1047
11552.86 1005
11553.87 1034
11554.89 1026
11555.90 1047
11556.92 1065
11557.93 1094
11558.95 1099
11559.96 1069
11560.97 1072
11561.99 1090
11563.00 1118
11564.02 1142
11565.03 1207
11566.05 1222
11567.06 1296
11568.08 1295
11569.09 1341
11570.11 1392
11571.12 1399
11572.14 1444
11573.15 1519
11574.17 1540
11575.18 1585
11576.20 1592
11577.21 1658
11578.23 1651
11579.24 1723
11580.26 1824
11581.27 1902
11582.29 2037
11583.30 2221
11584.32 2377
11585.33 2549
11586.35 2792
11587.37 3001
11588.38 3276
11589.40 3559
11590.41 3705
11591.43 3722
11592.44 3786
11593.46 3710
11594.48 3671
11595.49 3501
11596.51 3380
11597.52 3190
11598.54 3021
11599.56 2822
11600.57 2699
11601.59 2453
11602.61 2276
11603.62 2195
11604.64 2109
11605.66 1927
11606.67 1881
11607.69 1796
11608.70 1716
11609.72 1589
11610.74 1535
11611.75 1524
11612.77 1496
11613.79 1372
11614.81 1330
11615.82 1358
11616.84 1282
11617.86 1341
11618.87 1314
11619.89 1233
11620.91 1146
11621.92 1159
11622.94 1149
11623.96 1134
11624.98 1076
11625.99 1088
11627.01 1093
11628.03 1067
11629.05 1043
11630.06 1033
11631.08 1011
11632.10 997
11633.12 940
11634.13 965
11635.15 962
11636.17 903
11637.19 921
11638.20 887
11639.22 893
11640.24 872
11641.26 901
11642.28 874
11643.29 823
11644.31 824
11645.33 846
11646.35 830
11647.37 840
11648.39 884
11649.40 839
11650.42 889
11651.44 898
11652.46 878
11653.48 847
11654.50 799
11655.51 851
11656.53 861
11657.55 846
11658.57 857
11659.59 879
11660.61 875
11661.63 877
11662.65 908
11663.67 881
11664.68 898
11665.70 868
11666.72 878
11667.74 889
11668.76 875
11669.78 940
11670.80 892
11671.82 900
11672.84 941
11673.86 921
11674.88 886
11675.90 953
11676.92 945
11677.94 913
11678.96 919
11679.98 939
11680.99 943
11682.01 935
11683.03 897
11684.05 928
11685.07 890
11686.09 919
11687.11 906
11688.13 881
11689.15 894
11690.17 915
11691.19 918
11692.21 886
11693.24 877
11694.26 877
11695.28 913
11696.30 882
11697.32 881
11698.34 875
11699.36 840
11700.38 863
11701.40 874
11702.42 828
11703.44 843
11704.46 836
11705.48 860
11706.50 858
11707.52 851
11708.54 817
11709.57 854
11710.59 842
11711.61 796
11712.63 806
11713.65 815
11714.67 771
11715.69 796
11716.71 797
11717.73 830
11718.76 816
11719.78 782
11720.80 786
11721.82 773
11722.84 768
11723.86 771
11724.89 766
11725.91 780
11726.93 796
11727.95 801
11728.97 782
11729.99 757
11731.02 798
11732.04 790
11733.06 822
11734.08 817
11735.10 818
11736.13 777
11737.15 767
11738.17 750
11739.19 744
11740.22 750
11741.24 758
11742.26 734
11743.28 739
11744.30 749
11745.33 761
11746.35 760
11747.37 723
11748.40 736
11749.42 738
11750.44 721
11751.46 700
11752.49 742
11753.51 714
11754.53 731
11755.56 705
11756.58 685
11757.60 689
11758.62 703
11759.65 685
11760.67 681
11761.69 684
11762.72 700
11763.74 722
11764.76 697
11765.79 702
11766.81 709
11767.83 668
11768.86 670
11769.88 697
11770.91 708
11771.93 670
11772.95 646
11773.98 642
11775.00 645
11776.02 660
11777.05 638
11778.07 640
11779.10 667
11780.12 659
11781.14 624
11782.17 681
11783.19 637
11784.22 644
11785.24 640
11786.26 642
11787.29 625
11788.31 635
11789.34 618
11790.36 611
11791.39 621
11792.41 628
11793.44 669
11794.46 670
11795.49 635
11796.51 631
11797.54 605
11798.56 625
11799.59 632
11800.61 643
11801.63 639
11802.66 638
11803.69 645
11804.71 630
11805.74 584
11806.76 629
11807.79 617
11808.81 591
11809.84 628
11810.86 629
11811.89 628
11812.91 621
11813.94 633
11814.96 635
11815.99 626
11817.01 641
11818.04 626
11819.07 605
11820.09 650
11821.12 653
11822.14 602
11823.17 631
11824.20 653
11825.22 634
11826.25 632
11827.27 597
11828.30 598
11829.33 598
11830.35 605
11831.38 593
11832.40 615
11833.43 592
11834.46 620
11835.48 648
11836.51 597
11837.54 572
11838.56 572
11839.59 624
11840.62 622
11841.64 603
11842.67 605
11843.70 629
11844.72 652
11845.75 640
11846.78 607
11847.80 613
11848.83 617
11849.86 639
11850.89 636
11851.91 641
11852.94 620
11853.97 630
11854.99 622
11856.02 627
11857.05 638
11858.08 630
11859.10 680
11860.13 649
11861.16 667
11862.19 640
11863.21 677
11864.24 667
11865.27 689
11866.30 666
11867.33 640
11868.35 642
11869.38 675
11870.41 662
11871.44 690
11872.47 686
11873.49 696
11874.52 719
11875.55 673
11876.58 701
11877.61 701
11878.63 693
11879.66 739
11880.69 720
11881.72 745
11882.75 742
11883.78 741
11884.81 755
11885.83 763
11886.86 773
11887.89 823
11888.92 851
11889.95 882
11890.98 866
11892.01 877
11893.04 856
11894.06 915
11895.09 900
11896.12 886
11897.15 890
11898.18 902
11899.21 868
11900.24 848
11901.27 868
11902.30 874
11903.33 848
11904.36 875
11905.39 838
11906.42 808
11907.45 799
11908.48 783
11909.50 814
11910.53 858
11911.56 883
11912.59 878
11913.62 877
11914.65 853
11915.68 876
11916.71 876
11917.74 896
11918.77 951
11919.80 998
11920.83 1034
11921.86 1033
11922.89 1045
11923.92 1053
11924.95 1074
11925.99 1008
11927.02 973
11928.05 984
11929.08 972
11930.11 926
11931.14 899
11932.17 887
11933.20 859
11934.23 864
11935.26 824
11936.29 808
11937.32 822
11938.35 765
11939.38 774
11940.41 764
11941.45 777
11942.48 740
11943.51 707
11944.54 705
11945.57 712
11946.60 683
11947.63 697
11948.66 722
11949.70 684
11950.73 687
11951.76 679
11952.79 680
11953.82 703
11954.85 691
11955.88 653
11956.92 656
11957.95 657
11958.98 643
11960.01 669
11961.04 676
11962.08 641
11963.11 644
11964.14 632
11965.17 658
11966.20 672
11967.24 650
11968.27 656
11969.30 664
11970.33 697
11971.36 649
11972.40 654
11973.43 669
11974.46 655
11975.49 656
11976.53 646
11977.56 685
11978.59 696
11979.62 666
11980.66 672
11981.69 677
11982.72 659
11983.76 669
11984.79 672
11985.82 678
11986.85 686
11987.89 697
11988.92 682
11989.95 662
11990.99 716
11992.02 717
11993.05 709
11994.09 701
11995.12 685
11996.15 703
11997.19 740
11998.22 718
11999.25 701
12000.29 731
12001.32 732
12002.35 758
12003.39 733
12004.42 747
12005.46 749
12006.49 800
12007.52 789
12008.56 766
12009.59 818
12010.63 810
12011.66 847
12012.69 834
12013.73 775
12014.76 806
12015.80 807
12016.83 824
12017.86 787
12018.90 757
12019.93 744
12020.97 783
12022.00 800
12023.04 799
12024.07 806
12025.11 740
12026.14 797
12027.18 776
12028.21 764
12029.25 740
12030.28 698
12031.32 749
12032.35 735
12033.39 763
12034.42 726
12035.46 712
12036.49 725
12037.53 713
12038.56 727
12039.60 722
12040.63 711
12041.67 698
12042.70 711
12043.74 675
12044.77 661
12045.81 698
12046.84 696
12047.88 726
12048.92 680
12049.95 685
12050.99 706
12052.02 708
12053.06 705
12054.09 681
12055.13 681
12056.17 660
12057.20 674
12058.24 688
12059.27 670
12060.31 657
12061.35 696
12062.38 670
12063.42 674
12064.46 663
12065.49 659
12066.53 663
12067.56 682
12068.60 681
12069.64 651
12070.67 673
12071.71 675
12072.75 682
12073.78 692
12074.82 704
12075.86 698
12076.89 707
12077.93 724
12078.97 731
12080.01 685
12081.04 693
12082.08 689
12083.12 675
12084.15 673
12085.19 692
12086.23 737
12087.27 742
12088.30 751
12089.34 738
12090.38 781
12091.41 788
12092.45 803
12093.49 807
12094.53 820
12095.57 770
12096.60 779
12097.64 793
12098.68 763
12099.72 806
12100.75 801
12101.79 739
12102.83 726
12103.87 729
12104.91 703
12105.94 687
12106.98 651
12108.02 697
12109.06 626
12110.10 640
12111.14 612
12112.17 623
12113.21 634
12114.25 632
12115.29 617
12116.33 601
12117.37 578
12118.40 611
12119.44 588
12120.48 596
12121.52 614
12122.56 589
12123.60 581
12124.64 554
12125.68 567
12126.72 571
12127.75 596
12128.79 542
12129.83 553
12130.87 548
12131.91 563
12132.95 547
12133.99 553
12135.03 547
12136.07 597
12137.11 549
12138.15 546
12139.19 548
12140.23 522
12141.27 566
12142.31 543
12143.35 540
12144.38 534
12145.42 567
12146.46 513
12147.50 567
12148.54 544
12149.58 495
12150.62 526
12151.66 561
12152.70 551
12153.74 525
12154.78 556
12155.82 535
12156.87 534
12157.91 517
12158.95 550
12159.99 553
12161.03 556
12162.07 537
12163.11 563
12164.15 520
12165.19 515
12166.23 511
12167.27 526
12168.31 557
12169.35 563
12170.39 528
12171.43 518
12172.47 530
12173.52 528
12174.56 551
12175.60 529
12176.64 520
12177.68 530
12178.72 521
12179.76 526
12180.80 522
12181.85 512
12182.89 546
12183.93 551
12184.97 530
12186.01 515
12187.05 505
12188.09 529
12189.14 545
12190.18 543
12191.22 551
12192.26 531
12193.30 515
12194.34 543
12195.39 537
12196.43 552
12197.47 527
12198.51 554
12199.55 538
12200.60 514
12201.64 557
12202.68 532
12203.72 507
12204.77 537
12205.81 552
12206.85 538
12207.89 532
12208.94 518
12209.98 549
12211.02 500
12212.06 526
12213.11 526
12214.15 554
12215.19 570
12216.23 505
12217.28 529
12218.32 503
12219.36 514
12220.41 508
12221.45 531
12222.49 522
12223.54 532
12224.58 516
12225.62 564
12226.66 545
12227.71 536
12228.75 517
12229.79 539
12230.84 534
12231.88 541
12232.93 527
12233.97 508
12235.01 532
12236.06 541
12237.10 559
12238.14 513
12239.19 558
12240.23 549
12241.28 553
12242.32 504
12243.36 501
12244.41 515
12245.45 519
12246.50 489
12247.54 506
12248.58 477
12249.63 524
12250.67 491
12251.72 507
12252.76 522
12253.80 479
12254.85 463
12255.89 484
12256.94 515
12257.98 461
12259.03 486
12260.07 464
12261.12 493
12262.16 465
12263.21 472
12264.25 459
12265.30 460
12266.34 463
12267.39 446
12268.43 452
12269.48 456
12270.52 475
12271.57 465
12272.61 439
12273.66 444
12274.70 428
12275.75 417
12276.79 459
12277.84 464
12278.88 446
12279.93 427
12280.98 447
12282.02 467
12283.07 454
12284.11 465
12285.16 453
12286.20 444
12287.25 425
12288.30 473
12289.34 474
12290.39 443
12291.43 424
12292.48 495
12293.53 450
12294.57 438
12295.62 414
12296.66 454
12297.71 429
12298.76 451
12299.80 475
12300.85 442
12301.90 456
12302.94 430
12303.99 477
12305.04 459
12306.08 480
12307.13 458
12308.18 458
12309.22 408
12310.27 436
12311.32 442
12312.36 447
12313.41 448
12314.46 444
12315.50 425
12316.55 423
12317.60 431
12318.65 414
12319.69 429
12320.74 418
12321.79 451
12322.83 426
12323.88 454
12324.93 453
12325.98 445
12327.02 436
12328.07 450
12329.12 438
12330.17 401
12331.21 406
12332.26 446
12333.31 437
12334.36 445
12335.41 428
12336.45 413
12337.50 459
12338.55 426
12339.60 449
12340.65 422
12341.69 421
12342.74 440
12343.79 438
12344.84 421
12345.89 468
12346.94 443
12347.98 438
12349.03 408
12350.08 437
12351.13 420
12352.18 373
12353.23 432
12354.28 429
12355.32 449
12356.37 415
12357.42 405
12358.47 436
12359.52 431
12360.57 400
12361.62 426
12362.67 442
12363.72 449
12364.76 430
12365.81 470
12366.86 457
12367.91 446
12368.96 465
12370.01 412
12371.06 445
12372.11 434
12373.16 424
12374.21 426
12375.26 423
12376.31 459
12377.36 459
12378.41 457
12379.46 459
12380.51 454
12381.56 437
12382.61 456
12383.66 414
12384.71 434
12385.76 448
12386.81 450
12387.86 410
12388.91 436
12389.96 453
12391.01 470
12392.06 469
12393.11 482
12394.16 450
12395.21 446
12396.26 451
12397.31 438
12398.36 491
12399.41 435
12400.46 473
12401.51 476
12402.56 446
12403.61 422
12404.66 481
12405.71 451
12406.77 477
12407.82 446
12408.87 453
12409.92 454
12410.97 448
12412.02 481
12413.07 449
12414.12 453
12415.17 479
12416.23 472
12417.28 474
12418.33 463
12419.38 489
12420.43 494
12421.48 488
12422.53 483
12423.59 487
12424.64 522
12425.69 467
12426.74 485
12427.79 480
12428.84 477
12429.90 464
12430.95 503
12432.00 495
12433.05 472
12434.10 520
12435.16 519
12436.21 516
12437.26 485
12438.31 457
12439.37 439
12440.42 453
12441.47 447
12442.52 474
12443.58 453
12444.63 448
12445.68 446
12446.73 443
12447.79 442
12448.84 464
12449.89 464
12450.94 446
12452.00 475
12453.05 479
12454.10 460
12455.16 437
12456.21 441
12457.26 455
12458.31 480
12459.37 438
12460.42 462
12461.47 463
12462.53 458
12463.58 473
12464.63 443
12465.69 466
12466.74 467
12467.79 473
12468.85 465
12469.90 452
12470.95 419
12472.01 481
12473.06 456
12474.12 468
12475.17 473
12476.22 478
12477.28 495
12478.33 499
12479.39 517
12480.44 522
12481.49 523
12482.55 510
12483.60 561
12484.66 545
12485.71 537
12486.76 545
12487.82 552
12488.87 508
12489.93 518
12490.98 548
12492.04 546
12493.09 534
12494.15 509
12495.20 507
12496.25 501
12497.31 478
12498.36 488
12499.42 506
12500.47 471
12501.53 491
12502.58 469
12503.64 456
12504.69 432
12505.75 457
12506.80 475
12507.86 468
12508.91 466
12509.97 450
12511.03 480
12512.08 459
12513.14 466
12514.19 453
12515.25 457
12516.30 444
12517.36 414
12518.41 458
12519.47 442
12520.52 429
12521.58 441
12522.64 466
12523.69 448
12524.75 415
12525.80 411
12526.86 427
12527.92 449
12528.97 420
12530.03 426
12531.08 443
12532.14 414
12533.20 394
12534.25 409
12535.31 423
12536.37 387
12537.42 425
12538.48 446
12539.54 421
12540.59 420
12541.65 433
12542.70 443
12543.76 435
12544.82 428
12545.88 431
12546.93 452
12547.99 437
12549.05 436
12550.10 413
12551.16 418
12552.22 434
12553.27 446
12554.33 452
12555.39 441
12556.45 435
12557.50 453
12558.56 436
12559.62 445
12560.67 450
12561.73 465
12562.79 490
12563.85 471
12564.90 470
12565.96 462
12567.02 466
12568.08 459
12569.14 462
12570.19 453
12571.25 460
12572.31 477
12573.37 456
12574.42 473
12575.48 473
12576.54 462
12577.60 455
12578.66 480
12579.72 469
12580.77 452
12581.83 478
12582.89 478
12583.95 445
12585.01 460
12586.07 463
12587.12 419
12588.18 421
12589.24 435
12590.30 466
12591.36 447
12592.42 440
12593.48 435
12594.53 471
12595.59 431
12596.65 455
12597.71 453
12598.77 479
12599.83 461
12600.89 441
12601.95 433
12603.01 421
12604.07 433
12605.13 452
12606.18 452
12607.24 449
12608.30 447
12609.36 460
12610.42 483
12611.48 453
12612.54 473
12613.60 455
12614.66 432
12615.72 442
12616.78 476
12617.84 448
12618.90 426
12619.96 431
12621.02 449
12622.08 433
12623.14 416
12624.20 446
12625.26 457
12626.32 461
12627.38 439
12628.44 450
12629.50 433
12630.56 421
12631.62 442
12632.68 448
12633.74 443
12634.80 434
12635.86 409
12636.92 442
12637.98 469
12639.04 416
12640.11 423
12641.17 446
12642.23 442
12643.29 434
12644.35 440
12645.41 426
12646.47 457
12647.53 466
12648.59 460
12649.65 463
12650.72 440
12651.78 451
12652.84 471
12653.90 461
12654.96 464
12656.02 453
12657.08 473
12658.14 467
12659.21 435
12660.27 468
12661.33 484
12662.39 475
12663.45 477
12664.51 493
12665.58 496
12666.64 459
12667.70 477
12668.76 493
12669.82 480
12670.89 513
12671.95 488
12673.01 489
12674.07 492
12675.13 532
12676.20 515
12677.26 512
12678.32 538
12679.38 503
12680.45 520
12681.51 523
12682.57 556
12683.63 518
12684.70 560
12685.76 556
12686.82 553
12687.88 527
12688.95 581
12690.01 583
12691.07 575
12692.14 588
12693.20 578
12694.26 566
12695.32 556
12696.39 576
12697.45 594
12698.51 582
12699.58 602
12700.64 586
12701.70 539
12702.77 530
12703.83 574
12704.89 586
12705.96 571
12707.02 540
12708.08 528
12709.15 541
12710.21 530
12711.28 553
12712.34 521
12713.40 522
12714.47 510
12715.53 528
12716.59 562
12717.66 550
12718.72 569
12719.79 545
12720.85 527
12721.92 566
12722.98 563
12724.04 565
12725.11 547
12726.17 565
12727.24 554
12728.30 561
12729.37 541
12730.43 530
12731.49 517
12732.56 536
12733.62 526
12734.69 517
12735.75 528
12736.82 535
12737.88 543
12738.95 526
12740.01 503
12741.08 505
12742.14 500
12743.21 474
12744.27 497
12745.34 475
12746.40 469
12747.47 479
12748.53 464
12749.60 477
12750.66 467
12751.73 506
12752.79 470
12753.86 467
12754.93 473
12755.99 492
12757.06 462
12758.12 477
12759.19 491
12760.25 473
12761.32 466
12762.39 476
12763.45 462
12764.52 475
12765.58 481
12766.65 482
12767.72 466
12768.78 430
12769.85 447
12770.91 444
12771.98 445
12773.05 447
12774.11 439
12775.18 463
12776.25 491
12777.31 434
12778.38 458
12779.45 469
12780.51 438
12781.58 417
12782.65 443
12783.71 468
12784.78 447
12785.85 476
12786.91 486
12787.98 484
12789.05 486
12790.11 471
12791.18 475
12792.25 512
12793.31 466
12794.38 475
12795.45 459
12796.52 481
12797.58 478
12798.65 507
12799.72 565
12800.79 543
12801.85 532
12802.92 549
12803.99 568
12805.06 565
12806.12 550
12807.19 534
12808.26 560
12809.33 530
12810.39 571
12811.46 592
12812.53 561
12813.60 537
12814.67 583
12815.73 571
12816.80 522
12817.87 540
12818.94 533
12820.01 575
12821.08 543
12822.14 522
12823.21 533
12824.28 540
12825.35 501
12826.42 508
12827.49 475
12828.55 501
12829.62 484
12830.69 478
12831.76 487
12832.83 454
12833.90 455
12834.97 455
12836.04 452
12837.11 441
12838.17 462
12839.24 447
12840.31 464
12841.38 441
12842.45 461
12843.52 426
12844.59 438
12845.66 455
12846.73 470
12847.80 438
12848.87 474
12849.94 457
12851.01 404
12852.08 428
12853.14 425
12854.21 436
12855.28 441
12856.35 451
12857.42 435
12858.49 454
12859.56 420
12860.63 394
12861.70 411
12862.77 427
12863.84 412
12864.91 408
12865.98 416
12867.05 436
12868.12 406
12869.19 411
12870.26 397
12871.34 405
12872.41 417
12873.48 413
12874.55 419
12875.62 403
12876.69 418
12877.76 390
12878.83 396
12879.90 385
12880.97 426
12882.04 411
12883.11 402
12884.18 366
12885.25 380
12886.33 370
12887.40 368
12888.47 394
12889.54 387
12890.61 420
12891.68 379
12892.75 403
12893.82 397
12894.89 405
12895.97 387
12897.04 386
12898.11 394
12899.18 381
12900.25 394
12901.32 384
12902.40 374
12903.47 365
12904.54 353
12905.61 391
12906.68 396
12907.75 398
12908.83 372
12909.90 392
12910.97 413
12912.04 345
12913.11 383
12914.19 372
12915.26 368
12916.33 386
12917.40 369
12918.48 366
12919.55 390
12920.62 385
12921.69 399
12922.77 390
12923.84 381
12924.91 382
12925.98 390
12927.06 363
12928.13 339
12929.20 375
12930.27 378
12931.35 393
12932.42 350
12933.49 345
12934.57 378
12935.64 358
12936.71 378
12937.79 360
12938.86 357
12939.93 402
12941.01 408
12942.08 382
12943.15 381
12944.23 367
12945.30 385
12946.37 372
12947.45 350
12948.52 346
12949.59 378
12950.67 370
12951.74 366
12952.81 348
12953.89 369
12954.96 382
12956.04 376
12957.11 356
12958.18 377
12959.26 361
12960.33 378
12961.41 372
12962.48 343
12963.55 343
12964.63 361
12965.70 369
12966.78 383
12967.85 382
12968.93 372
12970.00 374
12971.07 354
12972.15 360
12973.22 351
12974.30 359
12975.37 358
12976.45 366
12977.52 376
12978.60 361
12979.67 373
12980.75 373
12981.82 381
12982.90 357
12983.97 352
12985.05 360
12986.12 411
12987.20 371
12988.27 360
12989.35 354
12990.42 392
12991.50 380
12992.57 350
12993.65 355
12994.73 369
12995.80 372
12996.88 387
12997.95 381
12999.03 336
13000.10 355
13001.18 374
13002.25 386
13003.33 358
13004.41 373
13005.48 382
13006.56 350
13007.63 356
13008.71 348
13009.79 375
13010.86 377
13011.94 359
13013.02 375
13014.09 378
13015.17 358
13016.24 358
13017.32 360
13018.40 376
13019.47 353
13020.55 385
13021.63 367
13022.70 376
13023.78 368
13024.86 371
13025.93 377
13027.01 391
13028.09 385
13029.16 369
13030.24 386
13031.32 366
13032.40 393
13033.47 389
13034.55 382
13035.63 400
13036.70 395
13037.78 387
13038.86 377
13039.94 393
13041.01 414
13042.09 402
13043.17 380
13044.25 408
13045.32 395
13046.40 376
13047.48 369
13048.56 386
13049.63 376
13050.71 406
13051.79 380
13052.87 404
13053.95 371
13055.02 382
13056.10 374
13057.18 385
13058.26 386
13059.34 372
13060.41 370
13061.49 353
13062.57 382
13063.65 368
13064.73 396
13065.81 351
13066.88 387
13067.96 361
13069.04 392
13070.12 393
13071.20 356
13072.28 357
13073.36 351
13074.43 349
13075.51 351
13076.59 344
13077.67 356
13078.75 369
13079.83 358
13080.91 390
13081.99 372
13083.07 352
13084.15 357
13085.23 356
13086.30 333
13087.38 325
13088.46 329
13089.54 354
13090.62 354
13091.70 343
13092.78 355
13093.86 359
13094.94 361
13096.02 314
13097.10 353
13098.18 328
13099.26 361
13100.34 341
13101.42 348
13102.50 335
13103.58 350
13104.66 358
13105.74 393
13106.82 342
13107.90 340
13108.98 356
13110.06 356
13111.14 329
13112.22 322
13113.30 335
13114.38 363
13115.46 354
13116.54 349
13117.62 362
13118.70 348
13119.78 359
13120.86 330
13121.95 335
13123.03 341
13124.11 353
13125.19 359
13126.27 380
13127.35 342
13128.43 334
13129.51 352
13130.59 327
13131.67 346
13132.76 316
13133.84 350
13134.92 337
13136.00 349
13137.08 342
13138.16 355
13139.24 334
13140.32 361
13141.41 341
13142.49 325
13143.57 361
13144.65 350
13145.73 355
13146.81 349
13147.90 351
13148.98 350
13150.06 363
13151.14 347
13152.22 377
13153.31 348
13154.39 356
13155.47 360
13156.55 366
13157.63 359
13158.72 353
13159.80 341
13160.88 355
13161.96 352
13163.05 345
13164.13 360
13165.21 336
13166.29 376
13167.38 340
13168.46 345
13169.54 347
13170.62 356
13171.71 342
13172.79 388
13173.87 353
13174.96 340
13176.04 333
13177.12 334
13178.20 355
13179.29 371
13180.37 360
13181.45 348
13182.54 358
13183.62 340
13184.70 341
13185.79 346
13186.87 319
13187.95 341
13189.04 359
13190.12 339
13191.20 338
13192.29 355
13193.37 380
13194.46 363
13195.54 355
13196.62 358
13197.71 356
13198.79 340
13199.88 363
13200.96 361
13202.04 360
13203.13 339
13204.21 364
13205.30 344
13206.38 357
13207.46 344
13208.55 342
13209.63 377
13210.72 334
13211.80 353
13212.89 360
13213.97 385
13215.05 353
13216.14 346
13217.22 368
13218.31 363
13219.39 383
13220.48 373
13221.56 366
13222.65 371
13223.73 382
13224.82 363
13225.90 368
13226.99 356
13228.07 364
13229.16 385
13230.24 354
13231.33 342
13232.41 363
13233.50 377
13234.58 383
13235.67 381
13236.76 361
13237.84 418
13238.93 401
13240.01 410
13241.10 375
13242.18 373
13243.27 356
13244.35 368
13245.44 393
13246.53 389
13247.61 364
13248.70 364
13249.78 368
13250.87 377
13251.96 404
13253.04 378
13254.13 392
13255.21 377
13256.30 404
13257.39 396
13258.47 401
13259.56 394
13260.65 425
13261.73 441
13262.82 407
13263.91 393
13264.99 458
13266.08 434
13267.17 420
13268.25 431
13269.34 441
13270.43 453
13271.51 427
13272.60 411
13273.69 441
13274.77 412
13275.86 423
13276.95 446
13278.04 460
13279.12 432
13280.21 442
13281.30 447
13282.38 470
13283.47 436
13284.56 446
13285.65 474
13286.73 444
13287.82 422
13288.91 465
13290.00 455
13291.08 475
13292.17 461
13293.26 454
13294.35 472
13295.44 501
13296.52 468
13297.61 477
13298.70 466
13299.79 483
13300.88 468
13301.96 467
13303.05 477
13304.14 463
13305.23 477
13306.32 496
13307.41 477
13308.49 462
13309.58 493
13310.67 483
13311.76 458
13312.85 511
13313.94 481
13315.02 493
13316.11 512
13317.20 487
13318.29 476
13319.38 460
13320.47 480
13321.56 509
13322.65 486
13323.74 480
13324.82 472
13325.91 486
13327.00 473
13328.09 492
13329.18 457
13330.27 496
13331.36 471
13332.45 459
13333.54 491
13334.63 545
13335.72 488
13336.81 507
13337.90 508
13338.99 522
13340.08 524
13341.17 505
13342.26 490
13343.35 516
13344.44 549
13345.53 525
13346.61 517
13347.70 539
13348.79 542
13349.89 591
13350.98 556
13352.07 546
13353.16 563
13354.25 591
13355.34 568
13356.43 558
13357.52 526
13358.61 559
13359.70 575
13360.79 568
13361.88 566
13362.97 557
13364.06 529
13365.15 541
13366.24 547
13367.33 552
13368.42 507
13369.51 513
13370.60 520
13371.70 496
13372.79 497
13373.88 500
13374.97 498
13376.06 496
13377.15 469
13378.24 475
13379.33 470
13380.43 487
13381.52 466
13382.61 467
13383.70 470
13384.79 462
13385.88 445
13386.97 453
13388.07 455
13389.16 435
13390.25 440
13391.34 478
13392.43 445
13393.52 438
13394.62 451
13395.71 473
13396.80 449
13397.89 441
13398.98 451
13400.08 474
13401.17 460
13402.26 476
13403.35 452
13404.45 448
13405.54 442
13406.63 443
13407.72 465
13408.82 428
13409.91 461
13411.00 485
13412.09 457
13413.19 433
13414.28 443
13415.37 467
13416.46 472
13417.56 439
13418.65 456
13419.74 457
13420.84 453
13421.93 461
13423.02 459
13424.11 456
13425.21 461
13426.30 436
13427.39 460
13428.49 467
13429.58 456
13430.67 447
13431.77 463
13432.86 499
13433.95 482
13435.05 480
13436.14 478
13437.24 483
13438.33 454
13439.42 502
13440.52 484
13441.61 485
13442.70 490
13443.80 524
13444.89 546
13445.99 477
13447.08 488
13448.17 506
13449.27 516
13450.36 519
13451.46 562
13452.55 538
13453.64 517
13454.74 496
13455.83 508
13456.93 524
13458.02 518
13459.12 509
13460.21 530
13461.31 524
13462.40 519
13463.50 497
13464.59 501
13465.69 514
13466.78 507
13467.87 539
13468.97 540
13470.06 541
13471.16 514
13472.25 534
13473.35 539
13474.44 563
13475.54 545
13476.64 535
13477.73 546
13478.83 558
13479.92 561
13481.02 575
13482.11 605
13483.21 558
13484.30 610
13485.40 597
13486.49 603
13487.59 597
13488.69 644
13489.78 664
13490.88 623
13491.97 606
13493.07 620
13494.17 645
13495.26 637
13496.36 589
13497.45 610
13498.55 582
13499.65 612
13500.74 588
13501.84 618
13502.93 576
13504.03 538
13505.13 545
13506.22 543
13507.32 556
13508.42 514
13509.51 521
13510.61 501
13511.71 464
13512.80 505
13513.90 518
13515.00 477
13516.09 495
13517.19 482
13518.29 502
13519.38 468
13520.48 450
13521.58 495
13522.68 474
13523.77 495
13524.87 458
13525.97 465
13527.06 451
13528.16 459
13529.26 439
13530.36 462
13531.45 447
13532.55 427
13533.65 495
13534.75 460
13535.84 423
13536.94 447
13538.04 467
13539.14 440
13540.23 422
13541.33 424
13542.43 460
13543.53 473
13544.63 453
13545.72 449
13546.82 449
13547.92 455
13549.02 429
13550.12 463
13551.22 447
13552.31 439
13553.41 445
13554.51 436
13555.61 430
13556.71 443
13557.81 433
13558.90 442
13560.00 454
13561.10 424
13562.20 429
13563.30 443
13564.40 469
13565.50 452
13566.60 431
13567.69 476
13568.79 457
13569.89 452
13570.99 444
13572.09 489
13573.19 511
13574.29 470
13575.39 475
13576.49 448
13577.59 444
13578.69 471
13579.79 475
13580.89 465
13581.98 467
13583.08 455
13584.18 463
13585.28 419
13586.38 460
13587.48 471
13588.58 457
13589.68 476
13590.78 452
13591.88 493
13592.98 479
13594.08 454
13595.18 469
13596.28 473
13597.38 445
13598.48 493
13599.58 488
13600.68 485
13601.78 460
13602.88 471
13603.98 455
13605.08 464
13606.18 456
13607.29 444
13608.39 502
13609.49 485
13610.59 487
13611.69 479
13612.79 517
13613.89 496
13614.99 480
13616.09 473
13617.19 485
13618.29 514
13619.39 495
13620.50 507
13621.60 487
13622.70 489
13623.80 514
13624.90 535
13626.00 508
13627.10 477
13628.20 484
13629.31 480
13630.41 429
13631.51 485
13632.61 493
13633.71 518
13634.81 479
13635.91 459
13637.02 488
13638.12 478
13639.22 453
13640.32 456
13641.42 481
13642.53 488
13643.63 474
13644.73 463
13645.83 457
13646.93 447
13648.04 455
13649.14 448
13650.24 474
13651.34 440
13652.45 465
13653.55 473
13654.65 461
13655.75 479
13656.85 474
13657.96 471
13659.06 482
13660.16 473
13661.27 471
13662.37 462
13663.47 449
13664.57 484
13665.68 483
13666.78 471
13667.88 455
13668.99 463
13670.09 482
13671.19 478
13672.29 482
13673.40 440
13674.50 471
13675.60 479
13676.71 471
13677.81 445
13678.91 442
13680.02 455
13681.12 513
13682.23 462
13683.33 445
13684.43 463
13685.54 476
13686.64 480
13687.74 453
13688.85 439
13689.95 442
13691.06 489
13692.16 478
13693.26 482
13694.37 459
13695.47 467
13696.58 464
13697.68 479
13698.78 469
13699.89 497
13700.99 459
13702.10 459
13703.20 500
13704.31 513
13705.41 469
13706.51 535
13707.62 513
13708.72 488
13709.83 500
13710.93 540
13712.04 522
13713.14 474
13714.25 538
13715.35 544
13716.46 564
13717.56 540
13718.67 546
13719.77 543
13720.88 555
13721.98 525
13723.09 580
13724.19 556
13725.30 564
13726.40 554
13727.51 531
13728.61 571
13729.72 577
13730.83 588
13731.93 584
13733.04 608
13734.14 555
13735.25 600
13736.35 601
13737.46 577
13738.57 590
13739.67 584
13740.78 616
13741.88 649
13742.99 660
13744.09 659
13745.20 655
13746.31 666
13747.41 729
13748.52 717
13749.63 733
13750.73 745
13751.84 777
13752.94 801
13754.05 823
13755.16 824
13756.26 865
13757.37 915
13758.48 914
13759.58 932
13760.69 960
13761.80 874
13762.90 921
13764.01 949
13765.12 901
13766.22 928
13767.33 903
13768.44 884
13769.55 918
13770.65 849
13771.76 802
13772.87 838
13773.97 782
13775.08 721
13776.19 756
13777.30 731
13778.40 739
13779.51 686
13780.62 688
13781.73 693
13782.83 682
13783.94 659
13785.05 631
13786.16 611
13787.26 614
13788.37 606
13789.48 624
13790.59 627
13791.70 608
13792.80 595
13793.91 592
13795.02 604
13796.13 565
13797.24 575
13798.35 582
13799.45 586
13800.56 571
13801.67 587
13802.78 557
13803.89 579
13805.00 595
13806.10 576
13807.21 547
13808.32 505
13809.43 519
13810.54 549
13811.65 543
13812.76 508
13813.86 508
13814.97 519
13816.08 533
13817.19 518
13818.30 528
13819.41 532
13820.52 520
13821.63 526
13822.74 554
13823.85 529
13824.96 501
13826.06 520
13827.17 512
13828.28 517
13829.39 538
13830.50 512
13831.61 501
13832.72 491
13833.83 474
13834.94 511
13836.05 498
13837.16 502
13838.27 505
13839.38 521
13840.49 510
13841.60 493
13842.71 526
13843.82 561
13844.93 514
13846.04 503
13847.15 541
13848.26 522
13849.37 528
13850.48 507
13851.59 495
13852.70 508
13853.81 500
13854.92 536
13856.03 510
13857.14 518
13858.25 532
13859.37 546
13860.48 519
13861.59 550
13862.70 568
13863.81 579
13864.92 545
13866.03 549
13867.14 553
13868.25 565
13869.36 560
13870.47 564
13871.59 562
13872.70 604
13873.81 592
13874.92 578
13876.03 620
13877.14 600
13878.25 598
13879.36 619
13880.48 628
13881.59 630
13882.70 630
13883.81 601
13884.92 631
13886.03 626
13887.15 647
13888.26 638
13889.37 622
13890.48 611
13891.59 582
13892.71 614
13893.82 626
13894.93 586
13896.04 568
13897.15 595
13898.27 619
13899.38 579
13900.49 529
13901.60 550
13902.72 578
13903.83 556
13904.94 525
13906.05 549
13907.17 568
13908.28 533
13909.39 579
13910.50 540
13911.62 558
13912.73 547
13913.84 552
13914.95 567
13916.07 538
13917.18 541
13918.29 590
13919.41 555
13920.52 547
13921.63 554
13922.75 538
13923.86 538
13924.97 542
13926.09 528
13927.20 544
13928.31 545
13929.43 528
13930.54 561
13931.65 520
13932.77 499
13933.88 528
13934.99 529
13936.11 537
13937.22 488
13938.34 482
13939.45 503
13940.56 516
13941.68 491
13942.79 473
13943.91 502
13945.02 501
13946.13 496
13947.25 493
13948.36 497
13949.48 497
13950.59 499
13951.70 489
13952.82 492
13953.93 503
13955.05 514
13956.16 486
13957.28 486
13958.39 497
13959.51 476
13960.62 487
13961.74 512
13962.85 482
13963.97 496
13965.08 477
13966.20 475
13967.31 482
13968.43 470
13969.54 482
13970.66 467
13971.77 444
13972.89 463
13974.00 482
13975.12 469
13976.23 486
13977.35 463
13978.46 502
13979.58 474
13980.69 490
13981.81 468
13982.92 467
13984.04 477
13985.16 498
13986.27 460
13987.39 482
13988.50 459
13989.62 491
13990.74 488
13991.85 475
13992.97 479
13994.08 467
13995.20 487
13996.32 478
13997.43 512
13998.55 478
13999.66 489
14000.78 501
14001.90 455
14003.01 459
14004.13 473
14005.25 488
14006.36 505
14007.48 489
14008.60 467
14009.71 502
14010.83 472
14011.95 479
14013.06 487
14014.18 499
14015.30 464
14016.41 489
14017.53 476
14018.65 481
14019.76 481
14020.88 503
14022.00 473
14023.12 506
14024.23 502
14025.35 486
14026.47 502
14027.59 487
14028.70 475
14029.82 519
14030.94 512
14032.06 479
14033.17 510
14034.29 531
14035.41 542
14036.53 511
14037.64 551
14038.76 526
14039.88 531
14041.00 511
14042.11 534
14043.23 520
14044.35 537
14045.47 554
14046.59 551
14047.71 554
14048.82 536
14049.94 569
14051.06 559
14052.18 550
14053.30 570
14054.42 581
14055.53 570
14056.65 595
14057.77 569
14058.89 588
14060.01 616
14061.13 582
14062.25 590
14063.36 604
14064.48 625
14065.60 661
14066.72 628
14067.84 653
14068.96 676
14070.08 681
14071.20 685
14072.32 693
14073.44 704
14074.55 739
14075.67 704
14076.79 770
14077.91 726
14079.03 752
14080.15 773
14081.27 801
14082.39 820
14083.51 806
14084.63 798
14085.75 839
14086.87 833
14087.99 808
14089.11 832
14090.23 795
14091.35 805
14092.47 815
14093.59 780
14094.71 787
14095.83 784
14096.95 725
14098.07 724
14099.19 711
14100.31 718
14101.43 724
14102.55 683
14103.67 642
14104.79 642
14105.91 632
14107.03 637
14108.15 625
14109.27 619
14110.39 608
14111.51 570
14112.64 599
14113.76 618
14114.88 578
14116.00 590
14117.12 581
14118.24 580
14119.36 577
14120.48 563
14121.60 598
14122.72 584
14123.85 574
14124.97 538
14126.09 544
14127.21 535
14128.33 538
14129.45 546
14130.57 555
14131.70 551
14132.82 539
14133.94 557
14135.06 533
14136.18 552
14137.30 507
14138.43 569
14139.55 514
14140.67 540
14141.79 506
14142.91 516
14144.03 516
14145.16 510
14146.28 561
14147.40 530
14148.52 498
14149.65 522
14150.77 522
14151.89 498
14153.01 522
14154.13 530
14155.26 528
14156.38 512
14157.50 529
14158.62 499
14159.75 520
14160.87 484
14161.99 464
14163.12 508
14164.24 504
14165.36 479
14166.48 514
14167.61 486
14168.73 501
14169.85 520
14170.98 491
14172.10 505
14173.22 479
14174.35 496
14175.47 483
14176.59 495
14177.72 470
14178.84 462
14179.96 507
14181.09 477
14182.21 505
14183.33 486
14184.46 469
14185.58 497
14186.70 471
14187.83 477
14188.95 507
14190.07 467
14191.20 470
14192.32 481
14193.45 470
14194.57 479
14195.69 454
14196.82 475
14197.94 480
14199.07 459
14200.19 465
14201.32 453
14202.44 454
14203.56 470
14204.69 494
14205.81 502
14206.94 463
14208.06 437
14209.19 444
14210.31 489
14211.44 490
14212.56 461
14213.69 477
14214.81 467
14215.93 474
14217.06 461
14218.18 464
14219.31 450
14220.43 477
14221.56 465
14222.68 481
14223.81 466
14224.94 485
14226.06 449
14227.19 460
14228.31 419
14229.44 469
14230.56 480
14231.69 469
14232.81 454
14233.94 435
14235.06 444
14236.19 437
14237.32 470
14238.44 451
14239.57 441
14240.69 427
14241.82 463
14242.94 463
14244.07 444
14245.20 413
14246.32 431
14247.45 456
14248.57 426
14249.70 415
14250.83 430
14251.95 456
14253.08 443
14254.21 434
14255.33 433
14256.46 483
14257.59 417
14258.71 410
14259.84 397
14260.97 419
14262.09 426
14263.22 415
14264.35 441
14265.47 415
14266.60 423
14267.73 431
14268.85 431
14269.98 398
14271.11 387
14272.23 408
14273.36 421
14274.49 402
14275.62 406
14276.74 409
14277.87 399
14279.00 398
14280.12 398
14281.25 397
14282.38 411
14283.51 366
14284.63 383
14285.76 390
14286.89 392
14288.02 382
14289.15 387
14290.27 394
14291.40 394
14292.53 393
14293.66 415
14294.78 389
14295.91 382
14297.04 404
14298.17 393
14299.30 375
14300.42 391
14301.55 399
14302.68 385
14303.81 366
14304.94 378
14306.07 395
14307.19 368
14308.32 360
14309.45 374
14310.58 378
14311.71 357
14312.84 365
14313.97 388
14315.10 381
14316.22 373
14317.35 386
14318.48 393
14319.61 382
14320.74 375
14321.87 364
14323.00 373
14324.13 348
14325.26 370
14326.39 404
14327.51 376
14328.64 383
14329.77 356
14330.90 366
14332.03 362
14333.16 346
14334.29 378
14335.42 374
14336.55 354
14337.68 363
14338.81 364
14339.94 365
14341.07 360
14342.20 373
14343.33 390
14344.46 386
14345.59 378
14346.72 375
14347.85 377
14348.98 388
14350.11 377
14351.24 375
14352.37 400
14353.50 347
14354.63 367
14355.76 380
14356.89 356
14358.02 358
14359.15 378
14360.28 394
14361.41 401
14362.54 365
14363.67 364
14364.80 391
14365.94 379
14367.07 394
14368.20 364
14369.33 362
14370.46 387
14371.59 382
14372.72 401
14373.85 396
14374.98 393
14376.11 372
14377.25 364
14378.38 408
14379.51 347
14380.64 361
14381.77 406
14382.90 391
14384.03 360
14385.16 387
14386.30 392
14387.43 375
14388.56 373
14389.69 378
14390.82 366
14391.95 398
14393.09 420
14394.22 387
14395.35 377
14396.48 418
14397.61 403
14398.75 404
14399.88 387
14401.01 391
14402.14 407
14403.27 414
14404.41 411
14405.54 376
14406.67 372
14407.80 385
14408.94 387
14410.07 381
14411.20 410
14412.33 406
14413.47 392
14414.60 377
14415.73 402
14416.87 388
14418.00 378
14419.13 401
14420.26 417
14421.40 432
14422.53 428
14423.66 413
14424.80 422
14425.93 434
14427.06 433
14428.20 419
14429.33 422
14430.46 416
14431.59 415
14432.73 428
14433.86 431
14435.00 415
14436.13 445
14437.26 461
14438.40 431
14439.53 420
14440.66 405
14441.80 402
14442.93 402
14444.06 398
14445.20 422
14446.33 383
14447.47 368
14448.60 384
14449.73 404
14450.87 397
14452.00 403
14453.14 410
14454.27 372
14455.41 370
14456.54 376
14457.67 394
14458.81 390
14459.94 431
14461.08 386
14462.21 366
14463.35 394
14464.48 390
14465.62 380
14466.75 358
14467.89 361
14469.02 369
14470.15 383
14471.29 355
14472.42 366
14473.56 386
14474.69 380
14475.83 366
14476.96 388
14478.10 383
14479.24 351
14480.37 398
14481.51 397
14482.64 360
14483.78 337
14484.91 349
14486.05 360
14487.18 370
14488.32 383
14489.45 369
14490.59 367
14491.73 357
14492.86 356
14494.00 355
14495.13 346
14496.27 365
14497.40 391
14498.54 365
14499.68 386
14500.81 342
14501.95 381
14503.08 383
14504.22 379
14505.36 342
14506.49 352
14507.63 390
14508.77 358
14509.90 352
14511.04 370
14512.18 344
14513.31 359
14514.45 387
14515.58 375
14516.72 393
14517.86 399
14519.00 388
14520.13 368
14521.27 395
14522.41 371
14523.54 374
14524.68 364
14525.82 372
14526.95 349
14528.09 366
14529.23 369
14530.37 367
14531.50 373
14532.64 376
14533.78 364
14534.91 359
14536.05 385
14537.19 378
14538.33 371
14539.46 365
14540.60 358
14541.74 373
14542.88 363
14544.02 384
14545.15 392
14546.29 405
14547.43 392
14548.57 404
14549.70 375
14550.84 375
14551.98 385
14553.12 406
14554.26 357
14555.39 390
14556.53 402
14557.67 402
14558.81 419
14559.95 427
14561.09 398
14562.22 397
14563.36 397
14564.50 422
14565.64 404
14566.78 407
14567.92 405
14569.06 416
14570.20 419
14571.33 425
14572.47 399
14573.61 436
14574.75 436
14575.89 432
14577.03 418
14578.17 403
14579.31 415
14580.45 451
14581.59 434
14582.72 432
14583.86 439
14585.00 459
14586.14 464
14587.28 446
14588.42 431
14589.56 443
14590.70 453
14591.84 469
14592.98 467
14594.12 458
14595.26 450
14596.40 495
14597.54 475
14598.68 502
14599.82 480
14600.96 498
14602.10 498
14603.24 505
14604.38 505
14605.52 509
14606.66 521
14607.80 509
14608.94 555
14610.08 561
14611.22 548
14612.36 541
14613.50 570
14614.64 572
14615.78 617
14616.92 607
14618.06 613
14619.20 610
14620.34 634
14621.49 628
14622.63 617
14623.77 605
14624.91 616
14626.05 626
14627.19 622
14628.33 635
14629.47 585
14630.61 602
14631.75 587
14632.90 586
14634.04 552
14635.18 547
14636.32 554
14637.46 552
14638.60 534
14639.74 494
14640.88 503
14642.03 489
14643.17 503
14644.31 466
14645.45 487
14646.59 484
14647.73 508
14648.88 456
14650.02 459
14651.16 481
14652.30 440
14653.44 441
14654.59 461
14655.73 469
14656.87 426
14658.01 438
14659.16 451
14660.30 432
14661.44 397
14662.58 414
14663.72 436
14664.87 429
14666.01 418
14667.15 402
14668.29 382
14669.44 387
14670.58 381
14671.72 392
14672.87 389
14674.01 381
14675.15 408
14676.29 386
14677.44 380
14678.58 398
14679.72 386
14680.87 360
14682.01 373
14683.15 338
14684.30 372
14685.44 342
14686.58 366
14687.73 357
14688.87 353
14690.01 376
14691.16 336
14692.30 344
14693.44 363
14694.59 356
14695.73 377
14696.87 373
14698.02 345
14699.16 351
14700.30 365
14701.45 377
14702.59 368
14703.74 337
14704.88 341
14706.02 366
14707.17 378
14708.31 361
14709.46 367
14710.60 366
14711.75 379
14712.89 387
14714.03 357
14715.18 339
14716.32 373
14717.47 363
14718.61 377
14719.76 366
14720.90 360
14722.05 356
14723.19 384
14724.34 357
14725.48 356
14726.63 343
14727.77 382
14728.92 376
14730.06 384
14731.21 400
14732.35 361
14733.50 371
14734.64 355
14735.79 357
14736.93 362
14738.08 355
14739.22 370
14740.37 374
14741.51 376
14742.66 381
14743.80 356
14744.95 379
14746.09 380
14747.24 377
14748.39 373
14749.53 374
14750.68 384
14751.82 380
14752.97 380
14754.11 363
14755.26 399
14756.41 379
14757.55 390
14758.70 376
14759.85 355
14760.99 388
14762.14 359
14763.28 367
14764.43 355
14765.58 349
14766.72 346
14767.87 388
14769.02 356
14770.16 395
14771.31 386
14772.46 364
14773.60 374
14774.75 385
14775.90 390
14777.04 368
14778.19 341
14779.34 392
14780.48 374
14781.63 370
14782.78 383
14783.92 373
14785.07 381
14786.22 360
14787.37 371
14788.51 344
14789.66 376
14790.81 365
14791.96 376
14793.10 362
14794.25 358
14795.40 387
14796.54 386
14797.69 347
14798.84 363
14799.99 404
14801.14 338
14802.28 347
14803.43 352
14804.58 347
14805.73 332
14806.88 353
14808.02 331
14809.17 335
14810.32 310
14811.47 346
14812.62 334
14813.76 328
14814.91 317
14816.06 320
14817.21 312
14818.36 327
14819.51 328
14820.65 324
14821.80 340
14822.95 308
14824.10 328
14825.25 315
14826.40 333
14827.55 328
14828.69 329
14829.84 308
14830.99 321
14832.14 318
14833.29 312
14834.44 301
14835.59 307
14836.74 308
14837.89 302
14839.04 318
14840.19 301
14841.33 312
14842.48 307
14843.63 321
14844.78 309
14845.93 294
14847.08 301
14848.23 313
14849.38 305
14850.53 302
14851.68 330
14852.83 307
14853.98 303
14855.13 312
14856.28 312
14857.43 312
14858.58 310
14859.73 310
14860.88 321
14862.03 324
14863.18 324
14864.33 301
14865.48 326
14866.63 320
14867.78 297
14868.93 300
14870.08 312
14871.23 317
14872.38 299
14873.53 327
14874.68 329
14875.83 333
14876.98 325
14878.14 332
14879.29 340
14880.44 315
14881.59 314
14882.74 324
14883.89 341
14885.04 303
14886.19 310
14887.34 307
14888.49 321
14889.64 317
14890.80 337
14891.95 329
14893.10 339
14894.25 333
14895.40 356
14896.55 341
14897.70 321
14898.86 340
14900.01 368
14901.16 348
14902.31 325
14903.46 315
14904.61 332
14905.77 340
14906.92 306
14908.07 353
14909.22 354
14910.37 352
14911.53 352
14912.68 355
14913.83 345
14914.98 345
14916.13 338
14917.29 344
14918.44 320
14919.59 346
14920.74 359
14921.90 354
14923.05 363
14924.20 363
14925.35 372
14926.51 367
14927.66 366
14928.81 334
14929.96 332
14931.12 361
14932.27 370
14933.42 359
14934.57 367
14935.73 376
14936.88 383
14938.03 367
14939.19 368
14940.34 358
14941.49 353
14942.65 378
14943.80 363
14944.95 371
14946.11 362
14947.26 361
14948.41 353
14949.57 379
14950.72 345
14951.87 358
14953.03 365
14954.18 353
14955.33 375
14956.49 372
14957.64 363
14958.80 320
14959.95 351
14961.10 369
14962.26 345
14963.41 366
14964.57 343
14965.72 328
14966.87 323
14968.03 329
14969.18 331
14970.34 342
14971.49 322
14972.65 311
14973.80 334
14974.95 322
14976.11 313
14977.26 311
14978.42 335
14979.57 335
14980.73 322
14981.88 319
14983.04 303
14984.19 309
14985.35 295
14986.50 306
14987.66 327
14988.81 320
14989.97 322
14991.12 313
14992.28 286
14993.43 309
14994.59 285
14995.74 294
14996.90 306
14998.05 294
14999.21 282
15000.36 293
15001.52 318
15002.67 310
15003.83 278
15004.99 306
15006.14 325
15007.30 292
15008.45 302
15009.61 279
15010.76 297
15011.92 311
15013.08 299
15014.23 291
15015.39 309
15016.54 319
15017.70 283
15018.86 295
15020.01 284
15021.17 303
15022.32 279
15023.48 295
15024.64 301
15025.79 299
15026.95 296
15028.11 295
15029.26 310
15030.42 287
15031.58 282
15032.73 293
15033.89 312
15035.05 286
15036.20 307
15037.36 302
15038.52 281
15039.67 285
15040.83 286
15041.99 281
15043.15 276
15044.30 259
15045.46 271
15046.62 272
15047.77 273
15048.93 290
15050.09 306
15051.25 324
15052.40 281
15053.56 292
15054.72 256
15055.88 256
15057.03 288
15058.19 284
15059.35 287
15060.51 277
15061.66 302
15062.82 307
15063.98 273
15065.14 302
15066.30 285
15067.45 275
15068.61 281
15069.77 262
15070.93 265
15072.09 266
15073.24 282
15074.40 268
15075.56 274
15076.72 249
15077.88 297
15079.04 272
15080.20 276
15081.35 280
15082.51 264
15083.67 282
15084.83 289
15085.99 272
15087.15 260
15088.31 276
15089.46 275
15090.62 274
15091.78 263
15092.94 292
15094.10 296
15095.26 290
15096.42 287
15097.58 253
15098.74 301
15099.90 302
15101.06 297
15102.22 297
15103.37 306
15104.53 271
15105.69 282
15106.85 288
15108.01 279
15109.17 272
15110.33 288
15111.49 280
15112.65 285
15113.81 285
15114.97 268
15116.13 286
15117.29 286
15118.45 284
15119.61 295
15120.77 313
15121.93 285
15123.09 284
15124.25 255
15125.41 282
15126.57 281
15127.73 280
15128.89 296
15130.05 277
15131.21 288
15132.37 300
15133.53 298
15134.69 291
15135.86 292
15137.02 288
15138.18 300
15139.34 289
15140.50 271
15141.66 270
15142.82 280
15143.98 312
15145.14 306
15146.30 297
15147.46 290
15148.63 285
15149.79 269
15150.95 304
15152.11 299
15153.27 306
15154.43 313
15155.59 298
15156.75 301
15157.92 282
15159.08 306
15160.24 316
15161.40 296
15162.56 308
15163.72 304
15164.89 320
15166.05 292
15167.21 296
15168.37 300
15169.53 304
15170.69 318
15171.86 323
15173.02 315
15174.18 299
15175.34 325
15176.51 318
15177.67 342
15178.83 333
15179.99 333
15181.15 344
15182.32 339
15183.48 335
15184.64 345
15185.80 330
15186.97 349
15188.13 374
15189.29 362
15190.46 347
15191.62 343
15192.78 348
15193.94 343
15195.11 356
15196.27 358
15197.43 362
15198.60 355
15199.76 362
15200.92 349
15202.08 360
15203.25 386
15204.41 394
15205.57 375
15206.74 385
15207.90 379
15209.06 394
15210.23 404
15211.39 368
15212.56 395
15213.72 398
15214.88 396
15216.05 381
15217.21 401
15218.37 415
15219.54 386
15220.70 402
15221.87 422
15223.03 411
15224.19 411
15225.36 410
15226.52 420
15227.69 388
15228.85 412
15230.01 389
15231.18 385
15232.34 385
15233.51 399
15234.67 370
15235.84 364
15237.00 396
15238.16 367
15239.33 342
15240.49 374
15241.66 323
15242.82 347
15243.99 343
15245.15 350
15246.32 377
15247.48 350
15248.65 346
15249.81 362
15250.98 344
15252.14 329
15253.31 318
15254.47 296
15255.64 326
15256.80 343
15257.97 325
15259.13 328
15260.30 332
15261.46 330
15262.63 342
15263.80 326
15264.96 327
15266.13 327
15267.29 330
15268.46 330
15269.62 292
15270.79 289
15271.96 299
15273.12 315
15274.29 325
15275.45 318
15276.62 318
15277.79 324
15278.95 313
15280.12 311
15281.28 310
15282.45 316
15283.62 303
15284.78 322
15285.95 327
15287.12 302
15288.28 307
15289.45 312
15290.62 310
15291.78 326
15292.95 302
15294.12 316
15295.28 310
15296.45 318
15297.62 298
15298.78 302
15299.95 333
15301.12 302
15302.28 308
15303.45 301
15304.62 291
15305.78 286
15306.95 313
15308.12 319
15309.29 313
15310.45 297
15311.62 323
15312.79 324
15313.96 320
15315.12 316
15316.29 321
15317.46 299
15318.63 309
15319.79 333
15320.96 337
15322.13 312
15323.30 308
15324.46 322
15325.63 313
15326.80 330
15327.97 343
15329.14 324
15330.30 329
15331.47 354
15332.64 333
15333.81 310
15334.98 344
15336.14 332
15337.31 337
15338.48 336
15339.65 324
15340.82 326
15341.99 352
15343.16 333
15344.32 331
15345.49 365
15346.66 339
15347.83 335
15349.00 340
15350.17 332
15351.34 341
15352.51 353
15353.67 365
15354.84 347
15356.01 380
15357.18 355
15358.35 362
15359.52 334
15360.69 329
15361.86 362
15363.03 345
15364.20 359
15365.37 363
15366.54 377
15367.71 379
15368.87 358
15370.04 379
15371.21 370
15372.38 402
15373.55 381
15374.72 406
15375.89 390
15377.06 386
15378.23 408
15379.40 382
15380.57 389
15381.74 381
15382.91 414
15384.08 397
15385.25 386
15386.42 366
15387.59 354
15388.76 358
15389.93 366
15391.10 375
15392.27 354
15393.44 344
15394.62 347
15395.79 343
15396.96 352
15398.13 347
15399.30 352
15400.47 343
15401.64 335
15402.81 338
15403.98 327
15405.15 357
15406.32 343
15407.49 321
15408.66 321
15409.84 323
15411.01 334
15412.18 327
15413.35 338
15414.52 314
15415.69 322
15416.86 317
15418.03 301
15419.21 310
15420.38 337
15421.55 301
15422.72 288
15423.89 293
15425.06 304
15426.24 301
15427.41 301
15428.58 312
15429.75 286
15430.92 285
15432.09 288
15433.27 311
15434.44 301
15435.61 303
15436.78 312
15437.96 302
15439.13 273
15440.30 297
15441.47 290
15442.64 289
15443.82 303
15444.99 290
15446.16 300
15447.33 291
15448.51 307
15449.68 280
15450.85 285
15452.02 287
15453.20 303
15454.37 288
15455.54 289
15456.72 281
15457.89 295
15459.06 286
15460.23 284
15461.41 295
15462.58 293
15463.75 283
15464.93 266
15466.10 305
15467.27 308
15468.45 326
15469.62 285
15470.79 294
15471.97 310
15473.14 300
15474.31 288
15475.49 303
15476.66 312
15477.83 311
15479.01 298
15480.18 290
15481.36 294
15482.53 314
15483.70 304
15484.88 309
15486.05 319
15487.23 304
15488.40 300
15489.57 318
15490.75 329
15491.92 316
15493.10 315
15494.27 282
15495.44 291
15496.62 300
15497.79 292
15498.97 320
15500.14 305
15501.32 300
15502.49 304
15503.67 324
15504.84 297
15506.02 302
15507.19 295
15508.36 324
15509.54 298
15510.71 316
15511.89 311
15513.06 314
15514.24 294
15515.41 324
15516.59 300
15517.77 313
15518.94 291
15520.12 300
15521.29 310
15522.47 305
15523.64 331
15524.82 315
15525.99 302
15527.17 314
15528.34 323
15529.52 313
15530.69 294
15531.87 312
15533.05 318
15534.22 296
15535.40 300
15536.57 309
15537.75 302
15538.93 306
15540.10 299
15541.28 311
15542.45 298
15543.63 308
15544.81 293
15545.98 308
15547.16 315
15548.33 322
15549.51 328
15550.69 326
15551.86 323
15553.04 324
15554.22 312
15555.39 343
15556.57 326
15557.75 312
15558.92 321
15560.10 322
15561.28 331
15562.45 337
15563.63 356
15564.81 308
15565.99 313
15567.16 330
15568.34 310
15569.52 343
15570.69 338
15571.87 324
15573.05 332
15574.23 348
15575.40 342
15576.58 323
15577.76 341
15578.93 365
15580.11 343
15581.29 380
15582.47 339
15583.65 315
15584.82 322
15586.00 359
15587.18 372
15588.36 347
15589.53 368
15590.71 379
15591.89 353
15593.07 369
15594.25 385
15595.42 392
15596.60 388
15597.78 385
15598.96 377
15600.14 402
15601.32 391
15602.49 380
15603.67 397
15604.85 385
15606.03 390
15607.21 395
15608.39 422
15609.56 421
15610.74 402
15611.92 437
15613.10 444
15614.28 428
15615.46 436
15616.64 444
15617.82 433
15619.00 420
15620.17 439
15621.35 425
15622.53 405
15623.71 425
15624.89 437
15626.07 403
15627.25 417
15628.43 431
15629.61 462
15630.79 455
15631.97 455
15633.15 454
15634.33 466
15635.51 483
15636.69 471
15637.87 465
15639.05 444
15640.22 459
15641.40 469
15642.58 436
15643.76 444
15644.94 435
15646.12 456
15647.30 461
15648.48 452
15649.66 440
15650.85 463
15652.03 473
15653.21 454
15654.39 447
15655.57 426
15656.75 442
15657.93 443
15659.11 437
15660.29 435
15661.47 428
15662.65 438
15663.83 427
15665.01 431
15666.19 408
15667.37 431
15668.55 435
15669.73 416
15670.92 415
15672.10 422
15673.28 423
15674.46 448
15675.64 440
15676.82 446
15678.00 413
15679.18 418
15680.36 418
15681.55 430
15682.73 463
15683.91 422
15685.09 438
15686.27 436
15687.45 456
15688.63 455
15689.82 436
15691.00 438
15692.18 448
15693.36 430
15694.54 463
15695.73 437
15696.91 461
15698.09 456
15699.27 476
15700.45 485
15701.64 490
15702.82 500
15704.00 500
15705.18 482
15706.36 488
15707.55 480
15708.73 478
15709.91 516
15711.09 488
15712.28 520
15713.46 483
15714.64 496
15715.82 492
15717.01 487
15718.19 521
15719.37 532
15720.55 513
15721.74 538
15722.92 499
15724.10 544
15725.29 514
15726.47 532
15727.65 543
15728.84 561
15730.02 537
15731.20 516
15732.39 508
15733.57 529
15734.75 573
15735.94 575
15737.12 595
15738.30 604
15739.49 557
15740.67 565
15741.85 521
15743.04 534
15744.22 560
15745.40 572
15746.59 541
15747.77 546
15748.96 552
15750.14 521
15751.32 543
15752.51 569
15753.69 539
15754.88 527
15756.06 536
15757.24 531
15758.43 501
15759.61 522
15760.80 454
15761.98 466
15763.17 515
15764.35 503
15765.53 500
15766.72 471
15767.90 474
15769.09 462
15770.27 481
15771.46 452
15772.64 476
15773.83 450
15775.01 453
15776.20 442
15777.38 428
15778.57 437
15779.75 441
15780.94 428
15782.12 455
15783.31 451
15784.49 422
15785.68 425
15786.86 429
15788.05 436
15789.23 414
15790.42 396
15791.60 398
15792.79 450
15793.98 427
15795.16 413
15796.35 393
15797.53 393
15798.72 392
15799.90 393
15801.09 393
15802.28 391
15803.46 394
15804.65 408
15805.83 402
15807.02 381
15808.21 375
15809.39 398
15810.58 384
15811.76 368
15812.95 385
15814.14 384
15815.32 403
15816.51 385
15817.70 351
15818.88 368
15820.07 367
15821.26 378
15822.44 368
15823.63 364
15824.82 354
15826.00 357
15827.19 369
15828.38 399
15829.56 371
15830.75 365
15831.94 346
15833.12 379
15834.31 377
15835.50 374
15836.69 380
15837.87 376
15839.06 378
15840.25 393
15841.44 394
15842.62 398
15843.81 390
15845.00 390
15846.18 395
15847.37 394
15848.56 413
15849.75 369
15850.94 378
15852.12 403
15853.31 378
15854.50 396
15855.69 364
15856.87 361
15858.06 378
15859.25 371
15860.44 405
15861.63 400
15862.81 385
15864.00 414
15865.19 408
15866.38 407
15867.57 395
15868.76 418
15869.94 403
15871.13 411
15872.32 407
15873.51 413
15874.70 437
15875.89 398
15877.08 403
15878.26 443
15879.45 443
15880.64 411
15881.83 448
15883.02 460
15884.21 489
15885.40 433
15886.59 454
15887.78 440
15888.97 457
15890.15 454
15891.34 439
15892.53 440
15893.72 467
15894.91 474
15896.10 448
15897.29 476
15898.48 456
15899.67 472
15900.86 457
15902.05 450
15903.24 498
15904.43 482
15905.62 491
15906.81 489
15908.00 488
15909.19 510
15910.38 496
15911.57 468
15912.76 474
15913.95 517
15915.14 481
15916.33 479
15917.52 489
15918.71 464
15919.90 488
15921.09 473
15922.28 459
15923.47 458
15924.66 471
15925.85 468
15927.04 471
15928.23 445
15929.42 460
15930.61 432
15931.80 441
15932.99 417
15934.18 406
15935.38 405
15936.57 385
15937.76 377
15938.95 388
15940.14 411
15941.33 388
15942.52 379
15943.71 358
15944.90 373
15946.10 377
15947.29 397
15948.48 363
15949.67 354
15950.86 348
15952.05 329
15953.24 376
15954.44 342
15955.63 324
15956.82 334
15958.01 347
15959.20 341
15960.39 346
15961.59 339
15962.78 336
15963.97 298
15965.16 341
15966.35 322
15967.55 339
15968.74 326
15969.93 319
15971.12 318
15972.31 300
15973.51 317
15974.70 293
15975.89 323
15977.08 300
15978.28 298
15979.47 317
15980.66 325
15981.85 320
15983.05 337
15984.24 302
15985.43 332
15986.62 315
15987.82 308
15989.01 298
15990.20 304
15991.40 291
15992.59 312
15993.78 315
15994.98 308
15996.17 325
15997.36 299
15998.55 323
15999.75 307
16000.94 297
16002.13 307
16003.33 344
16004.52 297
16005.72 305
16006.91 315
16008.10 321
16009.30 290
16010.49 316
16011.68 306
16012.88 303
16014.07 327
16015.26 305
16016.46 313
16017.65 281
16018.85 273
16020.04 281
16021.23 325
16022.43 286
16023.62 282
16024.82 283
16026.01 290
16027.21 331
16028.40 309
16029.59 307
16030.79 281
16031.98 279
16033.18 304
16034.37 318
16035.57 277
16036.76 283
16037.96 272
16039.15 284
16040.35 314
16041.54 282
16042.73 279
16043.93 308
16045.12 278
16046.32 330
16047.51 311
16048.71 291
16049.91 274
16051.10 306
16052.30 275
16053.49 297
16054.69 306
16055.88 298
16057.08 279
16058.27 287
16059.47 268
16060.66 283
16061.86 294
16063.05 275
16064.25 301
16065.45 269
16066.64 288
16067.84 299
16069.03 307
16070.23 294
16071.42 286
16072.62 312
16073.82 283
16075.01 286
16076.21 256
16077.41 274
16078.60 258
16079.80 300
16080.99 270
16082.19 284
16083.39 307
16084.58 294
16085.78 298
16086.98 281
16088.17 274
16089.37 268
16090.57 277
16091.76 292
16092.96 280
16094.16 251
16095.35 278
16096.55 285
16097.75 305
16098.94 272
16100.14 289
16101.34 264
16102.53 243
16103.73 271
16104.93 255
16106.13 278
16107.32 263
16108.52 274
16109.72 263
16110.92 286
16112.11 259
16113.31 253
16114.51 259
16115.71 267
16116.90 254
16118.10 260
16119.30 260
16120.50 266
16121.69 277
16122.89 265
16124.09 248
16125.29 264
16126.49 271
16127.68 272
16128.88 270
16130.08 256
16131.28 276
16132.48 249
16133.67 258
16134.87 238
16136.07 247
16137.27 253
16138.47 246
16139.67 251
16140.86 223
16142.06 230
16143.26 238
16144.46 272
16145.66 243
16146.86 253
16148.06 228
16149.26 278
16150.45 274
16151.65 260
16152.85 238
16154.05 259
16155.25 251
16156.45 249
16157.65 237
16158.85 246
16160.05 248
16161.25 242
16162.45 249
16163.64 242
16164.84 259
16166.04 238
16167.24 264
16168.44 248
16169.64 242
16170.84 247
16172.04 240
16173.24 269
16174.44 275
16175.64 250
16176.84 254
16178.04 229
16179.24 227
16180.44 255
16181.64 246
16182.84 241
16184.04 233
16185.24 255
16186.44 248
16187.64 237
16188.84 253
16190.04 250
16191.24 239
16192.44 253
16193.64 243
16194.84 258
16196.04 250
16197.24 246
16198.44 257
16199.65 253
16200.85 259
16202.05 239
16203.25 247
16204.45 242
16205.65 251
16206.85 232
16208.05 247
16209.25 232
16210.45 258
16211.65 273
16212.86 259
16214.06 258
16215.26 249
16216.46 248
16217.66 252
16218.86 257
16220.06 256
16221.27 256
16222.47 244
16223.67 257
16224.87 241
16226.07 261
16227.27 241
16228.48 267
16229.68 260
16230.88 259
16232.08 240
16233.28 280
16234.48 247
16235.69 269
16236.89 269
16238.09 256
16239.29 263
16240.50 262
16241.70 293
16242.90 272
16244.10 249
16245.30 247
16246.51 271
16247.71 282
16248.91 288
16250.11 274
16251.32 286
16252.52 281
16253.72 267
16254.92 283
16256.13 260
16257.33 241
16258.53 267
16259.74 290
16260.94 252
16262.14 258
16263.35 270
16264.55 304
16265.75 277
16266.95 280
16268.16 283
16269.36 267
16270.56 285
16271.77 277
16272.97 272
16274.17 279
16275.38 278
16276.58 276
16277.79 294
16278.99 255
16280.19 271
16281.40 268
16282.60 287
16283.80 264
16285.01 268
16286.21 290
16287.42 300
16288.62 291
16289.82 281
16291.03 307
16292.23 294
16293.44 273
16294.64 285
16295.84 300
16297.05 287
16298.25 271
16299.46 260
16300.66 290
16301.87 256
16303.07 245
16304.27 278
16305.48 290
16306.68 269
16307.89 282
16309.09 267
16310.30 254
16311.50 242
16312.71 263
16313.91 273
16315.12 221
16316.32 251
16317.53 263
16318.73 275
16319.94 240
16321.14 257
16322.35 255
16323.55 251
16324.76 263
16325.96 271
16327.17 296
16328.38 259
16329.58 238
16330.79 243
16331.99 263
16333.20 244
16334.40 251
16335.61 228
16336.81 242
16338.02 227
16339.23 248
16340.43 259
16341.64 236
16342.84 237
16344.05 257
16345.26 249
16346.46 232
16347.67 218
16348.87 239
16350.08 233
16351.29 225
16352.49 227
16353.70 236
16354.91 243
16356.11 226
16357.32 241
16358.53 250
16359.73 239
16360.94 234
16362.15 228
16363.35 264
16364.56 239
16365.77 231
16366.97 231
16368.18 250
16369.39 243
16370.59 244
16371.80 269
16373.01 246
16374.21 224
16375.42 228
16376.63 250
16377.84 232
16379.04 233
16380.25 244
16381.46 247
16382.67 245
16383.87 249
16385.08 230
16386.29 237
16387.50 215
16388.70 232
16389.91 224
16391.12 249
16392.33 194
16393.53 254
16394.74 264
16395.95 239
16397.16 221
16398.37 244
16399.57 247
16400.78 223
16401.99 245
16403.20 236
16404.41 251
16405.62 244
16406.82 231
16408.03 226
16409.24 253
16410.45 229
16411.66 218
16412.87 218
16414.07 205
16415.28 229
16416.49 233
16417.70 248
16418.91 231
16420.12 227
16421.33 242
16422.54 248
16423.75 230
16424.95 222
16426.16 224
16427.37 266
16428.58 206
16429.79 247
16431.00 227
16432.21 217
16433.42 201
16434.63 235
16435.84 263
16437.05 238
16438.26 235
16439.47 238
16440.68 232
16441.88 202
16443.09 217
16444.30 240
16445.51 226
16446.72 201
16447.93 236
16449.14 236
16450.35 215
16451.56 203
16452.77 213
16453.98 257
16455.19 225
16456.40 201
16457.61 227
16458.82 224
16460.03 230
16461.24 218
16462.45 217
16463.67 217
16464.88 203
16466.09 235
16467.30 226
16468.51 198
16469.72 213
16470.93 236
16472.14 248
16473.35 215
16474.56 205
16475.77 236
16476.98 214
16478.19 224
16479.40 243
16480.62 236
16481.83 235
16483.04 205
16484.25 211
16485.46 232
16486.67 200
16487.88 221
16489.09 237
16490.31 237
16491.52 192
16492.73 195
16493.94 230
16495.15 240
16496.36 226
16497.57 201
16498.79 232
16500.00 227
16501.21 253
16502.42 239
16503.63 208
16504.85 207
16506.06 220
16507.27 230
16508.48 250
16509.69 225
16510.91 234
16512.12 224
16513.33 207
16514.54 206
16515.76 223
16516.97 212
16518.18 222
16519.39 217
16520.60 223
16521.82 221
16523.03 196
16524.24 214
16525.46 213
16526.67 221
16527.88 214
16529.09 236
16530.31 206
16531.52 215
16532.73 201
16533.95 232
16535.16 230
16536.37 210
16537.58 235
16538.80 237
16540.01 232
16541.22 221
16542.44 227
16543.65 232
16544.86 220
16546.08 226
16547.29 231
16548.50 247
16549.72 239
16550.93 208
16552.15 228
16553.36 225
16554.57 225
16555.79 199
16557.00 228
16558.21 244
16559.43 244
16560.64 228
16561.86 232
16563.07 240
16564.28 227
16565.50 238
16566.71 239
16567.93 239
16569.14 244
16570.36 253
16571.57 231
16572.78 224
16574.00 216
16575.21 226
16576.43 229
16577.64 210
16578.86 243
16580.07 222
16581.29 230
16582.50 228
16583.72 249
16584.93 249
16586.15 233
16587.36 234
16588.58 213
16589.79 210
16591.01 207
16592.22 240
16593.44 231
16594.65 218
16595.87 210
16597.08 229
16598.30 228
16599.51 217
16600.73 222
16601.94 219
16603.16 226
16604.37 217
16605.59 221
16606.81 232
16608.02 235
16609.24 240
16610.45 222
16611.67 222
16612.89 222
16614.10 223
16615.32 239
16616.53 205
16617.75 210
16618.97 208
16620.18 241
16621.40 239
16622.61 229
16623.83 223
16625.05 231
16626.26 227
16627.48 211
16628.70 241
16629.91 212
16631.13 227
16632.35 201
16633.56 215
16634.78 201
16636.00 201
16637.21 232
16638.43 240
16639.65 219
16640.86 219
16642.08 220
16643.30 226
16644.51 210
16645.73 214
16646.95 234
16648.17 234
16649.38 212
16650.60 199
16651.82 241
16653.03 223
16654.25 213
16655.47 217
16656.69 219
16657.90 197
16659.12 231
16660.34 224
16661.56 217
16662.77 213
16663.99 221
16665.21 223
16666.43 198
16667.65 208
16668.86 201
16670.08 219
16671.30 205
16672.52 225
16673.74 212
16674.95 219
16676.17 219
16677.39 230
16678.61 206
16679.83 187
16681.05 215
16682.26 231
16683.48 209
16684.70 217
16685.92 235
16687.14 200
16688.36 195
16689.58 217
16690.79 196
16692.01 201
16693.23 214
16694.45 212
16695.67 245
16696.89 208
16698.11 204
16699.33 221
16700.55 215
16701.76 227
16702.98 209
16704.20 209
16705.42 234
16706.64 225
16707.86 196
16709.08 214
16710.30 205
16711.52 223
16712.74 230
16713.96 201
16715.18 199
16716.40 200
16717.62 203
16718.84 213
16720.06 195
16721.28 189
16722.50 198
16723.72 214
16724.94 204
16726.16 203
16727.38 227
16728.60 222
16729.82 214
16731.04 201
16732.26 202
16733.48 211
16734.70 207
16735.92 194
16737.14 212
16738.36 195
16739.58 196
16740.80 214
16742.02 224
16743.24 200
16744.46 209
16745.68 210
16746.90 211
16748.12 190
16749.35 200
16750.57 217
16751.79 218
16753.01 213
16754.23 203
16755.45 206
16756.67 211
16757.89 211
16759.11 214
16760.33 207
16761.56 203
16762.78 198
16764.00 223
16765.22 209
16766.44 228
16767.66 213
16768.88 251
16770.11 220
16771.33 207
16772.55 207
16773.77 198
16774.99 188
16776.22 202
16777.44 209
16778.66 231
16779.88 204
16781.10 200
16782.33 223
16783.55 220
16784.77 233
16785.99 235
16787.21 244
16788.44 206
16789.66 213
16790.88 210
16792.10 215
16793.33 216
16794.55 226
16795.77 217
16796.99 209
16798.22 219
16799.44 207
16800.66 202
16801.88 211
16803.11 221
16804.33 227
16805.55 231
16806.78 232
16808.00 239
16809.22 220
16810.44 246
16811.67 227
16812.89 228
16814.11 238
16815.34 227
16816.56 225
16817.78 226
16819.01 236
16820.23 224
16821.45 227
16822.68 237
16823.90 244
16825.13 216
16826.35 209
16827.57 224
16828.80 239
16830.02 260
16831.24 231
16832.47 234
16833.69 238
16834.92 236
16836.14 243
16837.36 254
16838.59 243
16839.81 263
16841.04 290
16842.26 262
16843.48 252
16844.71 256
16845.93 268
16847.16 261
16848.38 258
16849.61 277
16850.83 256
16852.06 285
16853.28 256
16854.51 252
16855.73 247
16856.95 272
16858.18 302
16859.40 287
16860.63 276
16861.85 275
16863.08 301
16864.30 296
16865.53 306
16866.75 294
16867.98 315
16869.21 327
16870.43 288
16871.66 309
16872.88 305
16874.11 310
16875.33 312
16876.56 306
16877.78 315
16879.01 288
16880.23 278
16881.46 292
16882.69 304
16883.91 288
16885.14 273
16886.36 276
16887.59 277
16888.81 277
16890.04 266
16891.27 300
16892.49 280
16893.72 278
16894.94 255
16896.17 254
16897.40 260
16898.62 265
16899.85 282
16901.08 250
16902.30 268
16903.53 241
16904.76 248
16905.98 254
16907.21 255
16908.44 245
16909.66 255
16910.89 242
16912.12 253
16913.34 258
16914.57 242
16915.80 223
16917.02 210
16918.25 256
16919.48 240
16920.70 228
16921.93 241
16923.16 243
16924.39 231
16925.61 239
16926.84 226
16928.07 236
16929.30 222
16930.52 218
16931.75 235
16932.98 243
16934.21 247
16935.43 233
16936.66 245
16937.89 231
16939.12 214
16940.34 227
16941.57 236
16942.80 215
16944.03 218
16945.26 197
16946.48 256
16947.71 248
16948.94 230
16950.17 208
16951.40 213
16952.62 234
16953.85 226
16955.08 211
16956.31 225
16957.54 230
16958.77 201
16959.99 215
16961.22 200
16962.45 224
16963.68 218
16964.91 217
16966.14 211
16967.37 216
16968.60 250
16969.82 212
16971.05 217
16972.28 201
16973.51 224
16974.74 223
16975.97 201
16977.20 224
16978.43 236
16979.66 230
16980.89 222
16982.11 210
16983.34 232
16984.57 236
16985.80 215
16987.03 198
16988.26 208
16989.49 205
16990.72 210
16991.95 201
16993.18 198
16994.41 202
16995.64 203
16996.87 228
16998.10 230
16999.33 204
17000.56 223
17001.79 227
17003.02 211
17004.25 199
17005.48 240
17006.71 224
17007.94 208
17009.17 223
17010.40 221
17011.63 197
17012.86 198
17014.09 224
17015.32 230
17016.55 210
17017.78 188
17019.01 199
17020.25 225
17021.48 200
17022.71 197
17023.94 211
17025.17 198
17026.40 183
17027.63 207
17028.86 230
17030.09 196
17031.32 204
17032.55 204
17033.79 200
17035.02 199
17036.25 198
17037.48 203
17038.71 208
17039.94 200
17041.17 196
17042.41 216
17043.64 197
17044.87 195
17046.10 201
17047.33 217
17048.56 209
17049.80 195
17051.03 215
17052.26 209
17053.49 199
17054.72 220
17055.95 205
17057.19 195
17058.42 216
17059.65 195
17060.88 194
17062.12 171
17063.35 197
17064.58 213
17065.81 206
17067.04 187
17068.28 204
17069.51 198
17070.74 206
17071.97 199
17073.21 209
17074.44 193
17075.67 173
17076.90 214
17078.14 204
17079.37 214
17080.60 177
17081.84 185
17083.07 175
17084.30 179
17085.54 197
17086.77 182
17088.00 195
17089.23 204
17090.47 179
17091.70 175
17092.93 206
17094.17 195
17095.40 186
17096.63 189
17097.87 177
17099.10 182
17100.34 204
17101.57 181
17102.80 178
17104.04 174
17105.27 193
17106.50 185
17107.74 198
17108.97 190
17110.21 189
17111.44 190
17112.67 184
17113.91 185
17115.14 177
17116.38 191
17117.61 190
17118.84 192
17120.08 173
17121.31 199
17122.55 193
17123.78 195
17125.02 184
17126.25 172
17127.48 174
17128.72 172
17129.95 204
17131.19 189
17132.42 165
17133.66 178
17134.89 174
17136.13 197
17137.36 181
17138.60 170
17139.83 168
17141.07 180
17142.30 195
17143.54 189
17144.77 193
17146.01 171
17147.24 172
17148.48 162
17149.71 181
17150.95 178
17152.19 189
17153.42 206
17154.66 188
17155.89 177
17157.13 176
17158.36 180
17159.60 175
17160.83 185
17162.07 164
17163.31 176
17164.54 162
17165.78 177
17167.01 203
17168.25 181
17169.49 185
17170.72 188
17171.96 180
17173.19 182
17174.43 190
17175.67 184
17176.90 173
17178.14 176
17179.38 190
17180.61 196
17181.85 175
17183.09 173
17184.32 198
17185.56 167
17186.80 190
17188.03 187
17189.27 191
17190.51 172
17191.74 166
17192.98 185
17194.22 187
17195.45 171
17196.69 179
17197.93 168
17199.16 184
17200.40 193
17201.64 180
17202.88 182
17204.11 185
17205.35 165
17206.59 176
17207.83 172
17209.06 190
17210.30 177
17211.54 180
17212.78 185
17214.01 169
17215.25 162
17216.49 187
17217.73 184
17218.96 197
17220.20 170
17221.44 190
17222.68 177
17223.92 175
17225.15 159
17226.39 185
17227.63 188
17228.87 171
17230.11 166
17231.35 170
17232.58 170
17233.82 173
17235.06 171
17236.30 193
17237.54 167
17238.78 170
17240.01 184
17241.25 173
17242.49 192
17243.73 174
17244.97 201
17246.21 204
17247.45 184
17248.69 177
17249.93 190
17251.16 187
17252.40 170
17253.64 174
17254.88 175
17256.12 189
17257.36 185
17258.60 172
17259.84 176
17261.08 168
17262.32 178
17263.56 174
17264.80 168
17266.04 171
17267.28 200
17268.51 192
17269.75 165
17270.99 183
17272.23 180
17273.47 149
17274.71 169
17275.95 158
17277.19 183
17278.43 168
17279.67 161
17280.91 170
17282.15 172
17283.39 183
17284.63 173
17285.87 183
17287.11 193
17288.35 174
17289.60 173
17290.84 164
17292.08 167
17293.32 178
17294.56 187
17295.80 167
17297.04 159
17298.28 167
17299.52 164
17300.76 176
17302.00 167
17303.24 165
17304.48 191
17305.72 170
17306.96 173
17308.21 178
17309.45 176
17310.69 166
17311.93 180
17313.17 181
17314.41 179
17315.65 165
17316.89 160
17318.14 179
17319.38 169
17320.62 176
17321.86 174
17323.10 202
17324.34 174
17325.59 170
17326.83 169
17328.07 185
17329.31 170
17330.55 189
17331.79 162
17333.04 185
17334.28 182
17335.52 191
17336.76 186
17338.00 156
17339.25 170
17340.49 160
17341.73 188
17342.97 186
17344.22 158
17345.46 172
17346.70 174
17347.94 186
17349.19 189
17350.43 190
17351.67 181
17352.91 187
17354.16 181
17355.40 185
17356.64 173
17357.88 189
17359.13 168
17360.37 188
17361.61 163
17362.86 169
17364.10 169
17365.34 173
17366.58 163
17367.83 185
17369.07 169
17370.31 180
17371.56 184
17372.80 173
17374.04 191
17375.29 185
17376.53 192
17377.78 175
17379.02 182
17380.26 168
17381.51 167
17382.75 158
17383.99 187
17385.24 177
17386.48 193
17387.72 182
17388.97 174
17390.21 169
17391.46 154
17392.70 178
17393.94 165
17395.19 198
17396.43 185
17397.68 162
17398.92 177
17400.17 173
17401.41 188
17402.65 168
17403.90 160
17405.14 171
17406.39 163
17407.63 184
17408.88 177
17410.12 177
17411.37 186
17412.61 176
17413.86 172
17415.10 181
17416.35 181
17417.59 183
17418.84 168
17420.08 175
17421.33 186
17422.57 178
17423.82 158
17425.06 178
17426.31 167
17427.55 173
17428.80 175
17430.04 206
17431.29 184
17432.53 165
17433.78 173
17435.03 167
17436.27 170
17437.52 195
17438.76 187
17440.01 185
17441.25 178
17442.50 175
17443.75 167
17444.99 158
17446.24 169
17447.48 205
17448.73 174
17449.98 168
17451.22 184
17452.47 187
17453.71 181
17454.96 192
17456.21 188
17457.45 172
17458.70 191
17459.95 192
17461.19 190
17462.44 178
17463.69 188
17464.93 177
17466.18 173
17467.43 198
17468.67 168
17469.92 184
17471.17 185
17472.41 175
17473.66 193
17474.91 168
17476.15 166
17477.40 172
17478.65 207
17479.90 182
17481.14 176
17482.39 186
17483.64 193
17484.88 190
17486.13 196
17487.38 179
17488.63 202
17489.87 194
17491.12 202
17492.37 195
17493.62 191
17494.86 209
17496.11 205
17497.36 193
17498.61 195
17499.86 188
17501.10 175
17502.35 182
17503.60 207
17504.85 199
17506.10 205
17507.34 196
17508.59 195
17509.84 191
17511.09 212
17512.34 214
17513.59 183
17514.83 196
17516.08 226
17517.33 213
17518.58 210
17519.83 215
17521.08 204
17522.33 202
17523.57 211
17524.82 204
17526.07 213
17527.32 214
17528.57 217
17529.82 212
17531.07 208
17532.32 203
17533.57 189
17534.82 197
17536.06 235
17537.31 210
17538.56 220
17539.81 224
17541.06 228
17542.31 211
17543.56 198
17544.81 205
17546.06 217
17547.31 220
17548.56 221
17549.81 200
17551.06 204
17552.31 197
17553.56 198
17554.81 220
17556.06 223
17557.31 208
17558.56 212
17559.81 218
17561.06 213
17562.31 210
17563.56 200
17564.81 204
17566.06 180
17567.31 213
17568.56 205
17569.81 218
17571.06 233
17572.31 219
17573.56 211
17574.81 212
17576.06 213
17577.31 212
17578.56 214
17579.81 199
17581.06 212
17582.31 215
17583.57 224
17584.82 216
17586.07 207
17587.32 203
17588.57 227
17589.82 219
17591.07 209
17592.32 215
17593.57 225
17594.83 234
17596.08 220
17597.33 221
17598.58 220
17599.83 216
17601.08 217
17602.33 233
17603.59 214
17604.84 203
17606.09 231
17607.34 212
17608.59 187
17609.84 194
17611.10 215
17612.35 193
17613.60 223
17614.85 187
17616.10 216
17617.36 228
17618.61 199
17619.86 202
17621.11 221
17622.36 248
17623.62 215
17624.87 231
17626.12 222
17627.37 225
17628.63 205
17629.88 226
17631.13 222
17632.38 217
17633.64 199
17634.89 208
17636.14 211
17637.39 214
17638.65 208
17639.90 216
17641.15 235
17642.41 197
17643.66 203
17644.91 206
17646.17 207
17647.42 181
17648.67 204
17649.92 199
17651.18 221
17652.43 201
17653.68 196
17654.94 196
17656.19 203
17657.44 223
17658.70 201
17659.95 204
17661.21 185
17662.46 199
17663.71 183
17664.97 192
17666.22 182
17667.47 205
17668.73 205
17669.98 204
17671.24 186
17672.49 186
17673.74 195
17675.00 186
17676.25 184
17677.51 203
17678.76 201
17680.02 181
17681.27 186
17682.52 166
17683.78 201
17685.03 168
17686.29 193
17687.54 179
17688.80 182
17690.05 176
17691.31 180
17692.56 174
17693.82 177
17695.07 172
17696.32 178
17697.58 166
17698.83 186
17700.09 165
17701.34 167
17702.60 200
17703.86 162
17705.11 167
17706.37 167
17707.62 179
17708.88 166
17710.13 180
17711.39 199
17712.64 190
17713.90 188
17715.15 186
17716.41 174
17717.66 169
17718.92 175
17720.18 182
17721.43 166
17722.69 154
17723.94 173
17725.20 189
17726.45 178
17727.71 174
17728.97 185
17730.22 174
17731.48 176
17732.74 175
17733.99 179
17735.25 193
17736.50 191
17737.76 185
17739.02 185
17740.27 192
17741.53 189
17742.79 196
17744.04 180
17745.30 165
17746.56 175
17747.81 201
17749.07 164
17750.33 205
17751.58 177
17752.84 178
17754.10 190
17755.35 188
17756.61 191
17757.87 177
17759.12 170
17760.38 163
17761.64 192
17762.90 196
17764.15 180
17765.41 186
17766.67 186
17767.93 183
17769.18 167
17770.44 173
17771.70 190
17772.96 167
17774.21 169
17775.47 178
17776.73 185
17777.99 177
17779.24 171
17780.50 183
17781.76 206
17783.02 179
17784.28 174
17785.53 177
17786.79 172
17788.05 188
17789.31 161
17790.57 174
17791.82 180
17793.08 166
17794.34 183
17795.60 171
17796.86 163
17798.12 148
17799.37 179
17800.63 158
17801.89 137
17803.15 192
17804.41 176
17805.67 178
17806.93 174
17808.19 170
17809.44 185
17810.70 174
17811.96 181
17813.22 163
17814.48 183
17815.74 164
17817.00 158
17818.26 180
17819.52 171
17820.78 175
17822.04 176
17823.29 184
17824.55 156
17825.81 177
17827.07 184
17828.33 184
17829.59 171
17830.85 181
17832.11 172
17833.37 163
17834.63 172
17835.89 151
17837.15 198
17838.41 162
17839.67 149
17840.93 158
17842.19 169
17843.45 164
17844.71 162
17845.97 164
17847.23 165
17848.49 159
17849.75 163
17851.01 154
17852.27 156
17853.53 145
17854.79 178
17856.05 163
17857.31 151
17858.57 146
17859.84 176
17861.10 179
17862.36 163
17863.62 176
17864.88 147
17866.14 170
17867.40 151
17868.66 155
17869.92 176
17871.18 164
17872.44 161
17873.71 154
17874.97 169
17876.23 154
17877.49 157
17878.75 161
17880.01 165
17881.27 162
17882.53 167
17883.80 157
17885.06 163
17886.32 149
17887.58 159
17888.84 167
17890.10 170
17891.37 139
17892.63 177
17893.89 175
17895.15 154
17896.41 155
17897.67 139
17898.94 134
17900.20 151
17901.46 144
17902.72 165
17903.99 169
17905.25 163
17906.51 178
17907.77 174
17909.03 162
17910.30 152
17911.56 133
17912.82 162
17914.08 178
17915.35 159
17916.61 146
17917.87 153
17919.14 148
17920.40 178
17921.66 140
17922.92 144
17924.19 142
17925.45 166
17926.71 157
17927.98 153
17929.24 156
17930.50 152
17931.76 174
17933.03 179
17934.29 152
17935.55 177
17936.82 153
17938.08 151
17939.34 156
17940.61 179
17941.87 168
17943.14 130
17944.40 166
17945.66 171
17946.93 165
17948.19 169
17949.45 163
17950.72 172
17951.98 160
17953.25 157
17954.51 163
17955.77 153
17957.04 147
17958.30 174
17959.57 163
17960.83 164
17962.09 150
17963.36 176
17964.62 181
17965.89 152
17967.15 147
17968.42 156
17969.68 164
17970.95 151
17972.21 157
17973.47 164
17974.74 165
17976.00 160
17977.27 170
17978.53 146
17979.80 157
17981.06 152
17982.33 150
17983.59 158
17984.86 158
17986.12 144
17987.39 162
17988.65 142
17989.92 159
17991.18 162
17992.45 163
17993.71 151
17994.98 150
17996.25 146
17997.51 146
17998.78 162
18000.04 124
18001.31 158
18002.57 164
18003.84 154
18005.10 142
18006.37 156
18007.64 154
18008.90 150
18010.17 176
18011.43 169
18012.70 165
18013.97 144
18015.23 172
18016.50 161
18017.76 175
18019.03 166
18020.30 161
18021.56 167
18022.83 155
18024.10 165
18025.36 156
18026.63 157
18027.90 133
18029.16 157
18030.43 156
18031.70 163
18032.96 146
18034.23 161
18035.50 145
18036.76 151
18038.03 140
18039.30 178
18040.56 140
18041.83 122
18043.10 145
18044.37 156
18045.63 157
18046.90 141
18048.17 139
18049.43 155
18050.70 164
18051.97 156
18053.24 168
18054.50 156
18055.77 162
18057.04 141
18058.31 171
18059.57 159
18060.84 176
18062.11 162
18063.38 178
18064.65 151
18065.91 153
18067.18 160
18068.45 163
18069.72 163
18070.98 152
18072.25 176
18073.52 171
18074.79 182
18076.06 162
18077.33 178
18078.59 163
18079.86 153
18081.13 145
18082.40 139
18083.67 140
18084.94 156
18086.21 156
18087.47 165
18088.74 172
18090.01 151
18091.28 155
18092.55 165
18093.82 167
18095.09 146
18096.36 168
18097.62 169
18098.89 175
18100.16 156
18101.43 160
18102.70 174
18103.97 178
18105.24 177
18106.51 170
18107.78 150
18109.05 156
18110.32 182
18111.59 145
18112.86 167
18114.13 146
18115.40 147
18116.66 155
18117.93 159
18119.20 153
18120.47 168
18121.74 163
18123.01 157
18124.28 167
18125.55 147
18126.82 148
18128.09 136
18129.36 179
18130.63 150
18131.90 144
18133.17 157
18134.44 165
18135.71 147
18136.99 158
18138.26 155
18139.53 168
18140.80 157
18142.07 162
18143.34 143
18144.61 152
18145.88 140
18147.15 152
18148.42 149
18149.69 137
18150.96 169
18152.23 162
18153.50 161
18154.78 147
18156.05 129
18157.32 157
18158.59 174
18159.86 136
18161.13 161
18162.40 165
18163.67 173
18164.94 170
18166.22 144
18167.49 165
18168.76 141
18170.03 138
18171.30 150
18172.57 164
18173.85 155
18175.12 151
18176.39 148
18177.66 159
18178.93 155
18180.20 151
18181.48 168
18182.75 156
18184.02 172
18185.29 160
18186.56 172
18187.84 162
18189.11 173
18190.38 166
18191.65 175
18192.93 154
18194.20 174
18195.47 148
18196.74 157
18198.02 166
18199.29 169
18200.56 138
18201.83 150
18203.11 142
18204.38 157
18205.65 154
18206.92 159
18208.20 150
18209.47 168
18210.74 167
18212.02 152
18213.29 153
18214.56 147
18215.84 166
18217.11 159
18218.38 151
18219.65 162
18220.93 158
18222.20 164
18223.47 143
18224.75 152
18226.02 152
18227.30 147
18228.57 154
18229.84 145
18231.12 147
18232.39 154
18233.66 171
18234.94 167
18236.21 146
18237.48 177
18238.76 132
18240.03 138
18241.31 170
18242.58 172
18243.86 157
18245.13 153
18246.40 157
18247.68 145
18248.95 142
18250.23 144
18251.50 162
18252.77 163
18254.05 155
18255.32 161
18256.60 180
18257.87 145
18259.15 153
18260.42 147
18261.70 158
18262.97 168
18264.25 133
18265.52 154
18266.80 146
18268.07 160
18269.35 149
18270.62 137
18271.90 145
18273.17 156
18274.45 155
18275.72 154
18277.00 141
18278.27 161
18279.55 157
18280.82 187
18282.10 161
18283.37 162
18284.65 160
18285.93 163
18287.20 155
18288.48 145
18289.75 156
18291.03 152
18292.30 162
18293.58 141
18294.86 160
18296.13 132
18297.41 152
18298.68 158
18299.96 150
18301.24 139
18302.51 131
18303.79 148
18305.06 155
18306.34 156
18307.62 150
18308.89 153
18310.17 154
18311.45 138
18312.72 145
18314.00 166
18315.28 143
18316.55 169
18317.83 160
18319.11 135
18320.38 148
18321.66 157
18322.94 170
18324.21 157
18325.49 160
18326.77 150
18328.04 165
18329.32 161
18330.60 142
18331.88 144
18333.15 149
18334.43 150
18335.71 152
18336.98 179
18338.26 147
18339.54 159
18340.82 152
18342.09 164
18343.37 152
18344.65 174
18345.93 152
18347.20 159
18348.48 138
18349.76 151
18351.04 151
18352.32 140
18353.59 151
18354.87 159
18356.15 158
18357.43 167
18358.71 144
18359.98 156
18361.26 154
18362.54 160
18363.82 153
18365.10 155
18366.38 156
18367.65 164
18368.93 162
18370.21 168
18371.49 161
18372.77 155
18374.05 163
18375.33 140
18376.60 131
18377.88 145
18379.16 159
18380.44 155
18381.72 131
18383.00 148
18384.28 170
18385.56 167
18386.84 146
18388.11 172
18389.39 147
18390.67 158
18391.95 149
18393.23 145
18394.51 150
18395.79 152
18397.07 131
18398.35 160
18399.63 149
18400.91 158
18402.19 171
18403.47 153
18404.75 148
18406.03 149
18407.31 161
18408.59 153
18409.87 148
18411.15 153
18412.43 165
18413.71 142
18414.99 167
18416.27 134
18417.55 147
18418.83 143
18420.11 154
18421.39 165
18422.67 154
18423.95 143
18425.23 150
18426.51 163
18427.79 160
18429.07 170
18430.35 151
18431.63 136
18432.91 155
18434.19 163
18435.47 157
18436.75 142
18438.04 145
18439.32 151
18440.60 162
18441.88 175
18443.16 139
18444.44 153
18445.72 154
18447.00 134
18448.28 146
18449.57 148
18450.85 172
18452.13 151
18453.41 136
18454.69 116
18455.97 156
18457.25 153
18458.54 155
18459.82 160
18461.10 142
18462.38 146
18463.66 157
18464.94 173
18466.23 159
18467.51 135
18468.79 129
18470.07 159
18471.35 145
18472.64 140
18473.92 152
18475.20 148
18476.48 157
18477.76 150
18479.05 148
18480.33 151
18481.61 161
18482.89 157
18484.18 150
18485.46 146
18486.74 142
18488.02 148
18489.31 152
18490.59 153
18491.87 153
18493.15 142
18494.44 158
18495.72 162
18497.00 156
18498.29 139
18499.57 152
18500.85 148
18502.13 159
18503.42 143
18504.70 139
18505.98 173
18507.27 153
18508.55 180
18509.83 142
18511.12 152
18512.40 143
18513.68 150
18514.97 134
18516.25 135
18517.54 151
18518.82 155
18520.10 152
18521.39 164
18522.67 141
18523.95 152
18525.24 168
18526.52 155
18527.81 166
18529.09 155
18530.37 149
18531.66 140
18532.94 171
18534.23 153
18535.51 163
18536.79 130
18538.08 132
18539.36 149
18540.65 170
18541.93 171
18543.22 127
18544.50 170
18545.79 165
18547.07 154
18548.36 155
18549.64 158
18550.92 160
18552.21 152
18553.49 159
18554.78 175
18556.06 159
18557.35 148
18558.63 162
18559.92 172
18561.20 165
18562.49 176
18563.77 179
18565.06 173
18566.35 158
18567.63 145
18568.92 157
18570.20 171
18571.49 173
18572.77 178
18574.06 173
18575.34 175
18576.63 159
18577.92 174
18579.20 187
18580.49 191
18581.77 183
18583.06 191
18584.34 167
18585.63 160
18586.92 149
18588.20 203
18589.49 181
18590.77 169
18592.06 192
18593.35 162
18594.63 179
18595.92 177
18597.21 171
18598.49 194
18599.78 185
18601.07 186
18602.35 165
18603.64 160
18604.93 177
18606.21 183
18607.50 172
18608.79 171
18610.07 177
18611.36 152
18612.65 175
18613.93 165
18615.22 162
18616.51 153
18617.79 186
18619.08 173
18620.37 165
18621.66 170
18622.94 166
18624.23 165
18625.52 144
18626.80 169
18628.09 154
18629.38 167
18630.67 176
18631.95 184
18633.24 135
18634.53 140
18635.82 160
18637.11 166
18638.39 163
18639.68 158
18640.97 176
18642.26 158
18643.54 167
18644.83 159
18646.12 154
18647.41 149
18648.70 162
18649.99 141
18651.27 159
18652.56 163
18653.85 149
18655.14 148
18656.43 162
18657.72 145
18659.00 142
18660.29 146
18661.58 154
18662.87 164
18664.16 130
18665.45 153
18666.74 142
18668.02 170
18669.31 134
18670.60 149
18671.89 149
18673.18 140
18674.47 178
18675.76 170
18677.05 156
18678.34 155
18679.63 163
18680.92 169
18682.20 146
18683.49 133
18684.78 146
18686.07 157
18687.36 155
18688.65 134
18689.94 139
18691.23 152
18692.52 149
18693.81 138
18695.10 149
18696.39 134
18697.68 145
18698.97 160
18700.26 157
18701.55 136
18702.84 156
18704.13 160
18705.42 143
18706.71 127
18708.00 139
18709.29 145
18710.58 146
18711.87 142
18713.16 139
18714.45 140
18715.74 131
18717.03 142
18718.32 154
18719.61 144
18720.90 167
18722.20 134
18723.49 146
18724.78 145
18726.07 143
18727.36 165
18728.65 149
18729.94 145
18731.23 145
18732.52 152
18733.81 159
18735.10 132
18736.40 142
18737.69 147
18738.98 138
18740.27 147
18741.56 156
18742.85 133
18744.14 136
18745.43 130
18746.73 138
18748.02 144
18749.31 145
18750.60 161
18751.89 148
18753.18 154
18754.48 115
18755.77 151
18757.06 149
18758.35 150
18759.64 136
18760.94 126
18762.23 152
18763.52 155
18764.81 152
18766.10 152
18767.40 152
18768.69 156
18769.98 145
18771.27 155
18772.57 150
18773.86 137
18775.15 138
18776.44 137
18777.74 148
18779.03 137
18780.32 136
18781.61 138
18782.91 157
18784.20 133
18785.49 154
18786.79 147
18788.08 149
18789.37 153
18790.66 141
18791.96 159
18793.25 146
18794.54 157
18795.84 130
18797.13 159
18798.42 125
18799.72 159
18801.01 151
18802.30 139
18803.60 149
18804.89 131
18806.18 152
18807.48 134
18808.77 153
18810.07 144
18811.36 148
18812.65 118
18813.95 137
18815.24 144
18816.53 153
18817.83 143
18819.12 116
18820.42 128
18821.71 159
18823.00 130
18824.30 146
18825.59 144
18826.89 149
18828.18 138
18829.48 112
18830.77 165
18832.07 137
18833.36 140
18834.65 157
18835.95 150
18837.24 130
18838.54 145
18839.83 150
18841.13 169
18842.42 132
18843.72 150
18845.01 140
18846.31 124
18847.60 129
18848.90 124
18850.19 165
18851.49 132
18852.78 147
18854.08 137
18855.37 136
18856.67 113
18857.96 144
18859.26 149
18860.55 147
18861.85 114
18863.15 124
18864.44 152
18865.74 128
18867.03 144
18868.33 132
18869.62 153
18870.92 136
18872.22 158
18873.51 135
18874.81 140
18876.10 116
18877.40 151
18878.70 152
18879.99 146
18881.29 140
18882.58 138
18883.88 142
18885.18 130
18886.47 141
18887.77 143
18889.07 159
18890.36 132
18891.66 140
18892.95 164
18894.25 142
18895.55 154
18896.84 138
18898.14 142
18899.44 135
18900.73 137
18902.03 118
18903.33 152
18904.63 142
18905.92 139
18907.22 137
18908.52 122
18909.81 147
18911.11 134
18912.41 123
18913.71 139
18915.00 144
18916.30 151
18917.60 135
18918.89 139
18920.19 122
18921.49 122
18922.79 130
18924.09 123
18925.38 143
18926.68 130
18927.98 146
18929.28 129
18930.57 143
18931.87 135
18933.17 132
18934.47 148
18935.77 145
18937.06 137
18938.36 131
18939.66 122
18940.96 141
18942.26 139
18943.55 129
18944.85 136
18946.15 127
18947.45 141
18948.75 123
18950.05 126
18951.35 143
18952.64 117
18953.94 120
18955.24 124
18956.54 122
18957.84 146
18959.14 127
18960.44 118
18961.74 137
18963.03 133
18964.33 124
18965.63 126
18966.93 151
18968.23 129
18969.53 139
18970.83 131
18972.13 120
18973.43 110
18974.73 136
18976.03 126
18977.33 112
18978.62 123
18979.92 156
18981.22 152
18982.52 145
18983.82 141
18985.12 146
18986.42 153
18987.72 141
18989.02 140
18990.32 140
18991.62 131
18992.92 126
18994.22 121
18995.52 123
18996.82 147
18998.12 136
18999.42 140
19000.72 139
19002.02 128
19003.32 125
19004.62 130
19005.92 134
19007.22 149
19008.53 138
19009.83 148
19011.13 124
19012.43 117
19013.73 132
19015.03 124
19016.33 124
19017.63 118
19018.93 136
19020.23 147
19021.53 134
19022.83 114
19024.13 127
19025.44 135
19026.74 122
19028.04 129
19029.34 126
19030.64 133
19031.94 129
19033.24 135
19034.54 143
19035.85 143
19037.15 112
19038.45 131
19039.75 132
19041.05 135
19042.35 126
19043.66 132
19044.96 123
19046.26 132
19047.56 141
19048.86 138
19050.16 142
19051.47 133
19052.77 132
19054.07 124
19055.37 154
19056.67 146
19057.98 140
19059.28 150
19060.58 140
19061.88 129
19063.19 136
19064.49 157
19065.79 142
19067.09 138
19068.40 144
19069.70 146
19071.00 132
19072.30 146
19073.61 129
19074.91 134
19076.21 133
19077.52 131
19078.82 140
19080.12 149
19081.42 142
19082.73 137
19084.03 135
19085.33 132
19086.64 143
19087.94 147
19089.24 134
19090.55 131
19091.85 117
19093.15 133
19094.46 143
19095.76 140
19097.06 148
19098.37 166
19099.67 126
19100.97 141
19102.28 139
19103.58 144
19104.89 129
19106.19 132
19107.49 148
19108.80 135
19110.10 139
19111.40 152
19112.71 161
19114.01 137
19115.32 146
19116.62 119
19117.93 155
19119.23 129
19120.53 153
19121.84 145
19123.14 137
19124.45 143
19125.75 128
19127.06 125
19128.36 129
19129.67 129
19130.97 137
19132.28 143
19133.58 142
19134.88 139
19136.19 136
19137.49 140
19138.80 129
19140.10 134
19141.41 125
19142.71 142
19144.02 144
19145.32 134
19146.63 126
19147.94 145
19149.24 127
19150.55 130
19151.85 143
19153.16 135
19154.46 132
19155.77 133
19157.07 156
19158.38 120
19159.68 129
19160.99 140
19162.30 130
19163.60 128
19164.91 130
19166.21 120
19167.52 121
19168.83 132
19170.13 134
19171.44 119
19172.74 132
19174.05 139
19175.36 134
19176.66 126
19177.97 123
19179.27 115
19180.58 123
19181.89 124
19183.19 151
19184.50 139
19185.81 146
19187.11 135
19188.42 113
19189.73 120
19191.03 125
19192.34 139
19193.65 141
19194.95 128
19196.26 128
19197.57 122
19198.87 144
19200.18 123
19201.49 127
19202.80 131
19204.10 125
19205.41 131
19206.72 143
19208.03 137
19209.33 138
19210.64 133
19211.95 142
19213.25 140
19214.56 131
19215.87 129
19217.18 121
19218.49 103
19219.79 109
19221.10 134
19222.41 137
19223.72 122
19225.02 125
19226.33 139
19227.64 126
19228.95 163
19230.26 143
19231.56 135
19232.87 137
19234.18 126
19235.49 129
19236.80 121
19238.11 142
19239.41 123
19240.72 143
19242.03 127
19243.34 129
19244.65 123
19245.96 126
19247.26 124
19248.57 141
19249.88 123
19251.19 127
19252.50 133
19253.81 138
19255.12 132
19256.43 126
19257.74 123
19259.04 121
19260.35 125
19261.66 125
19262.97 121
19264.28 149
19265.59 123
19266.90 131
19268.21 137
19269.52 133
19270.83 135
19272.14 140
19273.45 131
19274.76 141
19276.07 133
19277.38 120
19278.69 113
19279.99 134
19281.30 149
19282.61 123
19283.92 144
19285.23 127
19286.54 118
19287.85 139
19289.16 133
19290.47 127
19291.78 125
19293.09 125
19294.40 136
19295.72 124
19297.03 135
19298.34 128
19299.65 127
19300.96 135
19302.27 130
19303.58 146
19304.89 126
19306.20 109
19307.51 142
19308.82 123
19310.13 124
19311.44 128
19312.75 124
19314.06 127
19315.37 122
19316.69 118
19318.00 130
19319.31 123
19320.62 112
19321.93 126
19323.24 148
19324.55 154
19325.86 133
19327.18 125
19328.49 147
19329.80 135
19331.11 126
19332.42 128
19333.73 142
19335.04 132
19336.36 130
19337.67 138
19338.98 117
19340.29 136
19341.60 118
19342.91 144
19344.23 139
19345.54 116
19346.85 126
19348.16 125
19349.47 132
19350.79 135
19352.10 117
19353.41 130
19354.72 135
19356.04 128
19357.35 120
19358.66 111
19359.97 131
19361.29 133
19362.60 128
19363.91 139
19365.22 113
19366.54 133
19367.85 120
19369.16 123
19370.47 134
19371.79 126
19373.10 124
19374.41 106
19375.73 133
19377.04 125
19378.35 130
19379.67 127
19380.98 99
19382.29 139
19383.60 141
19384.92 127
19386.23 144
19387.54 109
19388.86 149
19390.17 132
19391.49 123
19392.80 136
19394.11 127
19395.43 119
19396.74 129
19398.05 124
19399.37 136
19400.68 134
19402.00 136
19403.31 126
19404.62 102
19405.94 131
19407.25 130
19408.57 130
19409.88 104
19411.19 135
19412.51 124
19413.82 150
19415.14 125
19416.45 155
19417.77 134
19419.08 121
19420.39 122
19421.71 123
19423.02 116
19424.34 111
19425.65 135
19426.97 124
19428.28 137
19429.60 129
19430.91 124
19432.23 143
19433.54 127
19434.86 149
19436.17 117
19437.49 122
19438.80 123
19440.12 117
19441.43 120
19442.75 122
19444.06 126
19445.38 144
19446.69 129
19448.01 129
19449.32 109
19450.64 141
19451.96 127
19453.27 121
19454.59 142
19455.90 145
19457.22 124
19458.53 117
19459.85 136
19461.17 137
19462.48 133
19463.80 136
19465.11 126
19466.43 122
19467.75 125
19469.06 128
19470.38 127
19471.69 128
19473.01 141
19474.33 146
19475.64 124
19476.96 130
19478.28 132
19479.59 120
19480.91 122
19482.23 114
19483.54 135
19484.86 131
19486.18 135
19487.49 142
19488.81 113
19490.13 126
19491.44 116
19492.76 124
19494.08 104
19495.39 133
19496.71 120
19498.03 127
19499.35 132
19500.66 121
19501.98 106
19503.30 116
19504.61 145
19505.93 118
19507.25 128
19508.57 134
19509.88 121
19511.20 118
19512.52 136
19513.84 120
19515.15 131
19516.47 108
19517.79 146
19519.11 126
19520.43 105
19521.74 122
19523.06 130
19524.38 142
19525.70 118
19527.02 138
19528.33 134
19529.65 140
19530.97 143
19532.29 139
19533.61 127
19534.93 145
19536.24 109
19537.56 127
19538.88 126
19540.20 123
19541.52 119
19542.84 136
19544.16 131
19545.47 115
19546.79 145
19548.11 123
19549.43 119
19550.75 125
19552.07 133
19553.39 133
19554.71 123
19556.03 112
19557.34 129
19558.66 161
19559.98 129
19561.30 118
19562.62 124
19563.94 134
19565.26 151
19566.58 154
19567.90 137
19569.22 135
19570.54 148
19571.86 130
19573.18 130
19574.50 138
19575.82 121
19577.14 134
19578.46 145
19579.78 120
19581.10 132
19582.42 136
19583.74 138
19585.06 136
19586.38 144
19587.70 116
19589.02 141
19590.34 126
19591.66 132
19592.98 138
19594.30 132
19595.62 137
19596.94 126
19598.26 119
19599.58 131
19600.90 120
19602.22 118
19603.54 125
19604.86 119
19606.18 129
19607.50 127
19608.82 122
19610.15 138
19611.47 120
19612.79 145
19614.11 141
19615.43 127
19616.75 118
19618.07 136
19619.39 117
19620.71 124
19622.04 124
19623.36 136
19624.68 135
19626.00 135
19627.32 124
19628.64 116
19629.96 132
19631.29 134
19632.61 141
19633.93 128
19635.25 137
19636.57 137
19637.89 136
19639.22 125
19640.54 134
19641.86 124
19643.18 120
19644.50 118
19645.83 123
19647.15 135
19648.47 123
19649.79 124
19651.12 121
19652.44 136
19653.76 131
19655.08 127
19656.40 127
19657.73 127
19659.05 131
19660.37 133
19661.70 135
19663.02 151
19664.34 126
19665.66 122
19666.99 113
19668.31 136
19669.63 141
19670.95 128
19672.28 125
19673.60 135
19674.92 131
19676.25 124
19677.57 100
19678.89 116
19680.22 132
19681.54 132
19682.86 122
19684.19 133
19685.51 133
19686.83 125
19688.16 142
19689.48 140
19690.80 122
19692.13 99
19693.45 123
19694.78 129
19696.10 137
19697.42 135
19698.75 128
19700.07 128
19701.39 134
19702.72 124
19704.04 125
19705.37 128
19706.69 129
19708.02 108
19709.34 124
19710.66 131
19711.99 134
19713.31 122
19714.64 102
19715.96 121
19717.29 105
19718.61 140
19719.93 123
19721.26 132
19722.58 112
19723.91 132
19725.23 128
19726.56 128
19727.88 117
19729.21 127
19730.53 128
19731.86 134
19733.18 127
19734.51 100
19735.83 133
19737.16 117
19738.48 132
19739.81 129
19741.13 122
19742.46 127
19743.78 124
19745.11 128
19746.44 109
19747.76 119
19749.09 134
19750.41 131
19751.74 120
19753.06 132
19754.39 128
19755.72 151
19757.04 127
19758.37 127
19759.69 131
19761.02 138
19762.34 123
19763.67 123
19765.00 130
19766.32 122
19767.65 127
19768.98 134
19770.30 127
19771.63 120
19772.95 115
19774.28 143
19775.61 136
19776.93 114
19778.26 129
19779.59 118
19780.91 115
19782.24 131
19783.57 124
19784.89 132
19786.22 131
19787.55 150
19788.87 128
19790.20 120
19791.53 123
19792.86 122
19794.18 140
19795.51 120
19796.84 121
19798.16 120
19799.49 122
19800.82 125
19802.15 130
19803.47 131
19804.80 126
19806.13 113
19807.46 123
19808.78 124
19810.11 134
19811.44 127
19812.77 125
19814.09 132
19815.42 101
19816.75 120
19818.08 113
19819.41 133
19820.73 145
19822.06 117
19823.39 123
19824.72 123
19826.05 133
19827.37 133
19828.70 117
19830.03 138
19831.36 135
19832.69 108
19834.02 112
19835.34 121
19836.67 130
19838.00 115
19839.33 131
19840.66 110
19841.99 101
19843.32 131
19844.64 125
19845.97 125
19847.30 120
19848.63 121
19849.96 123
19851.29 131
19852.62 121
19853.95 111
19855.28 126
19856.60 121
19857.93 131
19859.26 119
19860.59 122
19861.92 118
19863.25 122
19864.58 102
19865.91 132
19867.24 110
19868.57 127
19869.90 119
19871.23 121
19872.56 114
19873.89 104
19875.22 125
19876.55 131
19877.88 139
19879.21 130
19880.54 130
19881.87 140
19883.20 125
19884.53 115
19885.86 115
19887.19 123
19888.52 129
19889.85 112
19891.18 124
19892.51 133
19893.84 134
19895.17 133
19896.50 118
19897.83 120
19899.16 132
19900.49 134
19901.82 124
19903.15 130
19904.48 121
19905.81 125
19907.15 129
19908.48 116
19909.81 140
19911.14 120
19912.47 133
19913.80 120
19915.13 120
19916.46 113
19917.79 120
19919.13 135
19920.46 131
19921.79 133
19923.12 119
19924.45 118
19925.78 115
19927.11 117
19928.45 125
19929.78 101
19931.11 128
19932.44 126
19933.77 131
19935.10 136
19936.44 123
19937.77 134
19939.10 126
19940.43 121
19941.76 131
19943.10 126
19944.43 114
19945.76 112
19947.09 133
19948.42 110
19949.76 131
19951.09 128
19952.42 121
19953.75 121
19955.09 137
19956.42 125
19957.75 122
19959.08 144
19960.42 125
19961.75 118
19963.08 115
19964.41 118
19965.75 141
19967.08 110
19968.41 109
19969.75 113
19971.08 130
19972.41 107
19973.74 112
19975.08 123
19976.41 112
19977.74 116
19979.08 141
19980.41 138
19981.74 135
19983.08 113
19984.41 123
19985.74 112
19987.08 138
19988.41 120
19989.75 116
19991.08 136
19992.41 125
19993.75 135
19995.08 140
19996.41 112
19997.75 136
19999.08 129
20000.42 116
20001.75 124
20003.08 137
20004.42 119
20005.75 126
20007.09 136
20008.42 133
20009.75 135
20011.09 144
20012.42 127
20013.76 113
20015.09 112
20016.43 127
20017.76 124
20019.10 117
20020.43 117
20021.76 127
20023.10 117
20024.43 121
20025.77 117
20027.10 100
20028.44 123
20029.77 128
20031.11 126
20032.44 121
20033.78 120
20035.11 124
20036.45 124
20037.78 127
20039.12 121
20040.46 123
20041.79 125
20043.13 114
20044.46 136
20045.80 116
20047.13 105
20048.47 106
20049.80 105
20051.14 114
20052.47 114
20053.81 122
20055.15 131
20056.48 120
20057.82 118
20059.15 108
20060.49 98
20061.83 121
20063.16 132
20064.50 129
20065.83 123
20067.17 121
20068.51 131
20069.84 125
20071.18 139
20072.52 129
20073.85 129
20075.19 106
20076.52 126
20077.86 120
20079.20 113
20080.53 121
20081.87 121
20083.21 127
20084.54 133
20085.88 118
20087.22 130
20088.56 138
20089.89 102
20091.23 111
20092.57 145
20093.90 151
20095.24 115
20096.58 110
20097.91 132
20099.25 132
20100.59 132
20101.93 129
20103.26 132
20104.60 122
20105.94 124
20107.28 122
20108.61 126
20109.95 124
20111.29 137
20112.63 127
20113.96 136
20115.30 113
20116.64 114
20117.98 141
20119.32 121
20120.65 125
20121.99 120
20123.33 125
20124.67 121
20126.01 128
