# Supplementary material for: MALDI-TOF MS typing enables the classification of brewing yeasts of the genus Saccharomyces to major beer styles
Source: PLoS One. 2017 Aug 9;12(8):e0181694. doi: 10.1371/journal.pone.0181694 (PMC5549903; doi:10.1371/journal.pone.0181694)
Supplement: S16 File — The directory includes 90 raw files and was zipped to “.zip”; the folder has three strains with 30 spectra per strain; S1 Text explains the raw files with an example and Table 1 represents the yeast strains used within the experiment. (ZIP) [file pone.0181694.s019.zip › 46-48/30672-478-OG-Ale-Ale-YPG-18h-E-E_2016-10-04_9_0_E2_1.dat]

1998.43 2117
1998.85 2080
1999.27 2126
1999.69 2109
2000.11 2062
2000.54 2028
2000.96 2019
2001.38 1930
2001.80 1934
2002.23 1943
2002.65 1884
2003.07 1838
2003.49 1847
2003.92 1934
2004.34 1937
2004.76 1863
2005.18 1868
2005.61 1850
2006.03 1821
2006.45 1860
2006.87 1867
2007.30 1801
2007.72 1868
2008.14 1813
2008.57 1873
2008.99 1866
2009.41 1739
2009.84 1763
2010.26 1748
2010.68 1736
2011.11 1679
2011.53 1707
2011.95 1700
2012.38 1723
2012.80 1652
2013.22 1595
2013.65 1613
2014.07 1610
2014.49 1684
2014.92 1681
2015.34 1709
2015.77 1697
2016.19 1689
2016.61 1714
2017.04 1760
2017.46 1736
2017.89 1728
2018.31 1808
2018.73 1764
2019.16 1724
2019.58 1707
2020.01 1727
2020.43 1730
2020.85 1816
2021.28 1808
2021.70 1770
2022.13 1762
2022.55 1759
2022.98 1754
2023.40 1687
2023.83 1718
2024.25 1731
2024.68 1777
2025.10 1716
2025.53 1751
2025.95 1717
2026.38 1735
2026.80 1644
2027.23 1586
2027.65 1567
2028.08 1615
2028.50 1529
2028.93 1624
2029.35 1738
2029.78 1794
2030.20 1840
2030.63 1783
2031.05 1769
2031.48 1666
2031.90 1732
2032.33 1733
2032.75 1744
2033.18 1727
2033.61 1751
2034.03 1753
2034.46 1616
2034.88 1607
2035.31 1758
2035.74 1760
2036.16 1768
2036.59 1767
2037.01 1779
2037.44 1743
2037.87 1716
2038.29 1724
2038.72 1691
2039.14 1756
2039.57 1735
2040.00 1687
2040.42 1690
2040.85 1634
2041.28 1681
2041.70 1706
2042.13 1657
2042.56 1676
2042.98 1627
2043.41 1668
2043.84 1714
2044.26 1691
2044.69 1736
2045.12 1677
2045.54 1638
2045.97 1675
2046.40 1706
2046.82 1676
2047.25 1704
2047.68 1701
2048.11 1792
2048.53 1912
2048.96 1913
2049.39 1873
2049.82 1960
2050.24 2126
2050.67 2128
2051.10 2308
2051.53 2361
2051.95 2295
2052.38 2155
2052.81 2155
2053.24 2147
2053.66 2074
2054.09 1890
2054.52 1929
2054.95 1860
2055.38 1788
2055.80 1714
2056.23 1760
2056.66 1787
2057.09 1731
2057.52 1746
2057.94 1731
2058.37 1724
2058.80 1725
2059.23 1783
2059.66 1744
2060.09 1770
2060.51 1760
2060.94 1909
2061.37 1912
2061.80 2006
2062.23 2107
2062.66 2107
2063.09 2051
2063.52 2140
2063.94 2238
2064.37 2163
2064.80 2151
2065.23 2096
2065.66 1995
2066.09 1953
2066.52 1907
2066.95 1847
2067.38 1842
2067.81 1779
2068.24 1742
2068.66 1762
2069.09 1799
2069.52 1905
2069.95 1811
2070.38 1796
2070.81 1758
2071.24 1785
2071.67 1799
2072.10 1826
2072.53 1813
2072.96 1836
2073.39 1785
2073.82 1831
2074.25 1796
2074.68 1763
2075.11 1848
2075.54 1865
2075.97 1866
2076.40 1886
2076.83 2046
2077.26 1930
2077.69 2042
2078.12 2157
2078.55 2286
2078.98 2183
2079.41 2235
2079.84 2172
2080.27 2239
2080.70 2173
2081.14 2071
2081.57 2111
2082.00 2017
2082.43 1975
2082.86 1910
2083.29 1823
2083.72 1759
2084.15 1811
2084.58 1716
2085.01 1763
2085.44 1778
2085.88 1767
2086.31 1721
2086.74 1710
2087.17 1806
2087.60 1821
2088.03 1644
2088.46 1670
2088.89 1664
2089.33 1681
2089.76 1690
2090.19 1684
2090.62 1746
2091.05 1637
2091.48 1674
2091.92 1718
2092.35 1775
2092.78 1725
2093.21 1724
2093.64 1688
2094.07 1728
2094.51 1828
2094.94 1789
2095.37 1763
2095.80 1782
2096.24 1723
2096.67 1767
2097.10 1901
2097.53 1834
2097.96 1816
2098.40 1819
2098.83 1825
2099.26 1791
2099.69 1723
2100.13 1655
2100.56 1721
2100.99 1792
2101.43 1816
2101.86 1842
2102.29 1778
2102.72 1936
2103.16 1878
2103.59 1904
2104.02 2009
2104.46 2047
2104.89 2107
2105.32 2082
2105.76 2181
2106.19 2213
2106.62 2199
2107.05 2125
2107.49 2133
2107.92 2173
2108.36 2123
2108.79 2116
2109.22 2095
2109.66 2058
2110.09 2205
2110.52 2125
2110.96 2067
2111.39 2074
2111.82 2044
2112.26 2102
2112.69 1995
2113.13 1887
2113.56 1896
2113.99 1813
2114.43 1818
2114.86 1873
2115.30 1743
2115.73 1728
2116.16 1740
2116.60 1662
2117.03 1666
2117.47 1794
2117.90 1796
2118.34 1759
2118.77 1707
2119.21 1617
2119.64 1654
2120.07 1739
2120.51 1694
2120.94 1778
2121.38 1699
2121.81 1690
2122.25 1699
2122.68 1649
2123.12 1676
2123.55 1662
2123.99 1662
2124.42 1729
2124.86 1755
2125.29 1663
2125.73 1685
2126.16 1701
2126.60 1800
2127.04 1827
2127.47 1798
2127.91 1768
2128.34 1739
2128.78 1845
2129.21 1797
2129.65 1837
2130.08 1797
2130.52 1825
2130.96 1716
2131.39 1677
2131.83 1685
2132.26 1636
2132.70 1681
2133.14 1685
2133.57 1623
2134.01 1624
2134.44 1665
2134.88 1652
2135.32 1603
2135.75 1570
2136.19 1626
2136.62 1623
2137.06 1650
2137.50 1635
2137.93 1624
2138.37 1644
2138.81 1651
2139.24 1606
2139.68 1652
2140.12 1696
2140.55 1626
2140.99 1639
2141.43 1683
2141.86 1672
2142.30 1606
2142.74 1657
2143.18 1663
2143.61 1670
2144.05 1649
2144.49 1697
2144.92 1698
2145.36 1680
2145.80 1635
2146.24 1626
2146.67 1781
2147.11 1757
2147.55 1814
2147.99 1918
2148.42 1914
2148.86 1926
2149.30 1961
2149.74 1961
2150.17 1972
2150.61 1897
2151.05 1854
2151.49 1936
2151.92 1856
2152.36 1845
2152.80 1898
2153.24 1869
2153.68 1960
2154.11 2026
2154.55 2271
2154.99 2362
2155.43 2402
2155.87 2525
2156.31 2568
2156.74 2694
2157.18 2778
2157.62 2805
2158.06 2647
2158.50 2716
2158.94 2621
2159.38 2295
2159.81 2220
2160.25 2087
2160.69 2087
2161.13 1997
2161.57 1968
2162.01 1988
2162.45 2043
2162.89 1955
2163.33 1925
2163.76 1913
2164.20 1951
2164.64 2005
2165.08 2034
2165.52 1998
2165.96 1950
2166.40 2084
2166.84 2056
2167.28 2069
2167.72 1954
2168.16 2081
2168.60 2200
2169.04 2116
2169.48 2045
2169.92 2030
2170.36 2198
2170.80 2103
2171.24 2189
2171.68 2057
2172.12 2109
2172.56 2155
2173.00 2153
2173.44 2127
2173.88 2098
2174.32 2043
2174.76 2088
2175.20 2105
2175.64 2022
2176.08 2036
2176.52 1912
2176.96 1886
2177.40 1942
2177.84 1922
2178.28 1846
2178.72 1711
2179.16 1689
2179.60 1776
2180.04 1760
2180.48 1750
2180.92 1705
2181.37 1697
2181.81 1687
2182.25 1689
2182.69 1618
2183.13 1668
2183.57 1684
2184.01 1692
2184.45 1723
2184.89 1706
2185.34 1759
2185.78 1727
2186.22 1690
2186.66 1717
2187.10 1738
2187.54 1732
2187.98 1765
2188.43 1733
2188.87 1803
2189.31 1753
2189.75 1817
2190.19 1826
2190.63 1843
2191.08 1878
2191.52 1957
2191.96 1881
2192.40 1846
2192.84 1934
2193.29 2092
2193.73 2203
2194.17 2249
2194.61 2150
2195.05 2203
2195.50 2149
2195.94 2092
2196.38 2106
2196.82 2018
2197.27 2026
2197.71 1973
2198.15 2007
2198.59 1986
2199.04 1868
2199.48 1927
2199.92 1887
2200.37 1946
2200.81 1966
2201.25 1927
2201.69 1916
2202.14 1890
2202.58 1849
2203.02 1798
2203.47 1910
2203.91 1867
2204.35 1882
2204.80 1907
2205.24 1953
2205.68 2002
2206.13 2157
2206.57 2095
2207.01 2149
2207.46 2320
2207.90 2386
2208.34 2400
2208.79 2542
2209.23 2546
2209.67 2537
2210.12 2622
2210.56 2674
2211.01 2514
2211.45 2477
2211.89 2335
2212.34 2270
2212.78 2350
2213.23 2121
2213.67 2035
2214.11 1954
2214.56 1927
2215.00 1883
2215.45 1829
2215.89 1857
2216.34 1878
2216.78 1828
2217.22 1817
2217.67 1876
2218.11 1931
2218.56 1897
2219.00 1901
2219.45 1971
2219.89 2005
2220.34 2076
2220.78 2113
2221.23 2267
2221.67 2393
2222.12 2555
2222.56 2673
2223.01 2702
2223.45 2961
2223.90 3102
2224.34 3076
2224.79 3085
2225.23 3094
2225.68 2994
2226.12 3037
2226.57 2962
2227.01 2818
2227.46 2636
2227.91 2459
2228.35 2325
2228.80 2395
2229.24 2347
2229.69 2343
2230.13 2257
2230.58 2217
2231.03 2217
2231.47 2137
2231.92 2014
2232.36 1975
2232.81 1952
2233.26 1904
2233.70 1898
2234.15 2004
2234.59 1944
2235.04 1841
2235.49 1816
2235.93 1878
2236.38 1766
2236.83 1716
2237.27 1901
2237.72 1859
2238.17 1787
2238.61 1849
2239.06 1840
2239.51 1884
2239.95 1901
2240.40 1922
2240.85 1955
2241.29 1915
2241.74 1853
2242.19 1905
2242.63 1912
2243.08 1881
2243.53 1855
2243.98 1885
2244.42 1880
2244.87 1942
2245.32 1865
2245.76 1841
2246.21 1952
2246.66 1930
2247.11 1980
2247.55 1998
2248.00 1974
2248.45 1986
2248.90 1947
2249.35 1928
2249.79 1978
2250.24 2029
2250.69 2039
2251.14 1986
2251.58 2069
2252.03 2080
2252.48 1999
2252.93 1867
2253.38 1873
2253.82 1881
2254.27 1854
2254.72 1844
2255.17 1843
2255.62 1896
2256.07 1834
2256.51 1873
2256.96 2071
2257.41 2305
2257.86 2679
2258.31 2838
2258.76 3188
2259.21 3520
2259.65 3686
2260.10 3878
2260.55 4098
2261.00 4128
2261.45 4173
2261.90 4156
2262.35 3804
2262.80 3429
2263.25 3125
2263.69 3075
2264.14 2818
2264.59 2573
2265.04 2451
2265.49 2435
2265.94 2358
2266.39 2336
2266.84 2299
2267.29 2213
2267.74 2095
2268.19 2191
2268.64 2233
2269.09 2259
2269.54 2221
2269.99 2143
2270.44 2138
2270.89 2138
2271.34 2241
2271.79 2163
2272.24 2041
2272.69 2031
2273.14 2072
2273.59 2050
2274.04 2065
2274.49 1986
2274.94 2016
2275.39 1919
2275.84 2011
2276.29 2038
2276.74 2039
2277.19 2134
2277.64 2178
2278.09 2199
2278.54 2309
2278.99 2380
2279.44 2310
2279.89 2395
2280.34 2493
2280.79 2471
2281.25 2438
2281.70 2344
2282.15 2434
2282.60 2293
2283.05 2274
2283.50 2191
2283.95 2165
2284.40 2160
2284.85 2190
2285.31 2263
2285.76 2355
2286.21 2562
2286.66 2648
2287.11 2720
2287.56 2928
2288.01 3154
2288.47 3229
2288.92 3405
2289.37 3387
2289.82 3297
2290.27 3206
2290.72 2960
2291.18 2833
2291.63 2773
2292.08 2616
2292.53 2508
2292.98 2296
2293.44 2157
2293.89 2064
2294.34 2094
2294.79 2018
2295.24 2017
2295.70 2009
2296.15 1902
2296.60 1906
2297.05 1889
2297.51 1972
2297.96 1976
2298.41 1980
2298.86 1920
2299.32 1917
2299.77 1937
2300.22 1927
2300.67 1804
2301.13 1874
2301.58 1939
2302.03 1762
2302.49 1814
2302.94 1890
2303.39 1878
2303.85 1877
2304.30 1803
2304.75 1867
2305.20 1839
2305.66 1753
2306.11 1885
2306.56 1899
2307.02 1837
2307.47 1914
2307.93 1861
2308.38 1911
2308.83 1953
2309.29 2002
2309.74 1902
2310.19 1844
2310.65 1951
2311.10 1915
2311.55 1824
2312.01 1899
2312.46 1877
2312.92 1908
2313.37 1940
2313.82 2027
2314.28 1940
2314.73 1908
2315.19 1926
2315.64 1980
2316.10 1941
2316.55 1986
2317.00 2058
2317.46 2102
2317.91 2162
2318.37 2247
2318.82 2124
2319.28 2256
2319.73 2408
2320.19 2409
2320.64 2489
2321.10 2491
2321.55 2702
2322.01 2721
2322.46 2657
2322.92 2660
2323.37 2513
2323.83 2497
2324.28 2466
2324.74 2358
2325.19 2449
2325.65 2395
2326.10 2300
2326.56 2270
2327.01 2175
2327.47 2260
2327.92 2333
2328.38 2179
2328.83 2180
2329.29 2116
2329.74 2138
2330.20 2055
2330.66 2062
2331.11 1953
2331.57 1964
2332.02 1990
2332.48 1936
2332.94 2024
2333.39 2069
2333.85 2096
2334.30 2102
2334.76 2051
2335.22 2103
2335.67 2147
2336.13 2165
2336.58 2296
2337.04 2385
2337.50 2397
2337.95 2573
2338.41 2549
2338.87 2539
2339.32 2495
2339.78 2444
2340.24 2556
2340.69 2514
2341.15 2422
2341.61 2349
2342.06 2389
2342.52 2355
2342.98 2216
2343.43 2330
2343.89 2352
2344.35 2321
2344.81 2389
2345.26 2419
2345.72 2306
2346.18 2367
2346.63 2349
2347.09 2337
2347.55 2376
2348.01 2405
2348.46 2444
2348.92 2552
2349.38 2610
2349.84 2476
2350.29 2456
2350.75 2466
2351.21 2423
2351.67 2289
2352.13 2226
2352.58 2125
2353.04 2186
2353.50 2064
2353.96 1952
2354.41 1989
2354.87 1992
2355.33 2028
2355.79 2077
2356.25 2068
2356.71 1914
2357.16 2002
2357.62 2097
2358.08 2155
2358.54 2018
2359.00 2062
2359.46 2052
2359.91 2024
2360.37 1987
2360.83 1968
2361.29 1987
2361.75 2081
2362.21 2022
2362.67 1952
2363.13 1985
2363.58 1950
2364.04 2012
2364.50 2054
2364.96 2047
2365.42 2008
2365.88 2126
2366.34 2157
2366.80 2116
2367.26 2098
2367.72 2211
2368.18 2197
2368.64 2168
2369.10 2170
2369.55 2199
2370.01 2273
2370.47 2334
2370.93 2203
2371.39 2269
2371.85 2301
2372.31 2263
2372.77 2236
2373.23 2244
2373.69 2295
2374.15 2359
2374.61 2212
2375.07 2206
2375.53 2125
2375.99 2247
2376.45 2126
2376.91 2109
2377.37 2132
2377.83 2092
2378.29 2037
2378.75 2025
2379.21 2094
2379.68 2018
2380.14 1984
2380.60 2026
2381.06 1962
2381.52 1915
2381.98 2031
2382.44 1981
2382.90 1939
2383.36 1806
2383.82 1885
2384.28 1817
2384.74 1922
2385.20 1812
2385.67 1837
2386.13 1895
2386.59 1991
2387.05 1849
2387.51 1878
2387.97 2001
2388.43 1895
2388.89 1927
2389.36 1917
2389.82 1931
2390.28 1921
2390.74 1861
2391.20 1921
2391.66 1971
2392.13 1935
2392.59 1999
2393.05 1923
2393.51 1988
2393.97 1986
2394.43 1987
2394.90 2042
2395.36 1981
2395.82 2006
2396.28 2057
2396.74 1970
2397.21 1869
2397.67 1907
2398.13 1910
2398.59 1878
2399.06 1890
2399.52 1799
2399.98 1784
2400.44 1673
2400.91 1708
2401.37 1808
2401.83 1778
2402.29 1717
2402.76 1780
2403.22 1765
2403.68 1731
2404.14 1742
2404.61 1831
2405.07 1782
2405.53 1816
2406.00 1836
2406.46 1831
2406.92 1831
2407.39 1839
2407.85 1911
2408.31 1835
2408.78 1874
2409.24 1871
2409.70 1803
2410.17 1879
2410.63 1893
2411.09 1835
2411.56 1869
2412.02 1887
2412.48 1923
2412.95 2069
2413.41 2067
2413.87 2008
2414.34 1978
2414.80 2040
2415.27 2060
2415.73 2034
2416.19 1985
2416.66 2030
2417.12 2139
2417.59 2125
2418.05 2185
2418.51 2250
2418.98 2296
2419.44 2394
2419.91 2333
2420.37 2481
2420.84 2503
2421.30 2489
2421.77 2495
2422.23 2448
2422.69 2565
2423.16 2559
2423.62 2501
2424.09 2549
2424.55 2465
2425.02 2382
2425.48 2378
2425.95 2424
2426.41 2371
2426.88 2270
2427.34 2095
2427.81 2095
2428.27 2049
2428.74 1942
2429.20 1866
2429.67 1862
2430.13 1903
2430.60 1896
2431.07 1841
2431.53 1845
2432.00 1822
2432.46 1870
2432.93 1901
2433.39 1874
2433.86 1814
2434.32 1755
2434.79 1814
2435.26 1882
2435.72 1874
2436.19 1742
2436.65 1863
2437.12 1849
2437.59 1860
2438.05 1931
2438.52 1952
2438.98 1901
2439.45 2013
2439.92 1946
2440.38 1879
2440.85 1927
2441.32 1971
2441.78 1970
2442.25 1964
2442.72 1911
2443.18 2009
2443.65 1986
2444.12 1907
2444.58 1895
2445.05 1844
2445.52 1868
2445.98 1801
2446.45 1852
2446.92 1858
2447.38 1887
2447.85 1906
2448.32 1977
2448.78 1976
2449.25 1979
2449.72 1866
2450.19 1984
2450.65 1951
2451.12 1917
2451.59 1928
2452.06 1881
2452.52 1879
2452.99 1853
2453.46 1773
2453.93 1774
2454.39 1754
2454.86 1678
2455.33 1761
2455.80 1824
2456.26 1778
2456.73 1784
2457.20 1813
2457.67 1887
2458.14 1828
2458.60 1858
2459.07 1790
2459.54 1858
2460.01 1838
2460.48 1831
2460.95 1798
2461.41 1834
2461.88 1877
2462.35 1879
2462.82 1908
2463.29 1929
2463.76 1828
2464.22 1838
2464.69 1929
2465.16 1865
2465.63 1997
2466.10 1954
2466.57 1913
2467.04 1879
2467.51 1925
2467.97 1917
2468.44 1926
2468.91 1858
2469.38 1811
2469.85 1863
2470.32 1846
2470.79 1811
2471.26 1820
2471.73 1765
2472.20 1729
2472.67 1782
2473.14 1679
2473.61 1691
2474.07 1757
2474.54 1782
2475.01 1718
2475.48 1684
2475.95 1702
2476.42 1737
2476.89 1712
2477.36 1732
2477.83 1788
2478.30 1787
2478.77 1729
2479.24 1762
2479.71 1659
2480.18 1698
2480.65 1782
2481.12 1768
2481.59 1836
2482.06 1879
2482.53 1713
2483.00 1723
2483.47 1825
2483.95 1882
2484.42 1792
2484.89 1818
2485.36 1996
2485.83 2056
2486.30 1972
2486.77 1908
2487.24 1919
2487.71 2002
2488.18 2022
2488.65 2043
2489.12 1934
2489.59 1932
2490.07 1880
2490.54 1849
2491.01 1871
2491.48 1830
2491.95 1804
2492.42 1844
2492.89 1741
2493.36 1850
2493.84 1876
2494.31 1875
2494.78 1851
2495.25 1834
2495.72 1824
2496.19 1763
2496.66 1878
2497.14 1747
2497.61 1743
2498.08 1737
2498.55 1712
2499.02 1741
2499.50 1755
2499.97 1766
2500.44 1706
2500.91 1760
2501.38 1668
2501.86 1690
2502.33 1826
2502.80 1845
2503.27 1852
2503.74 1914
2504.22 1959
2504.69 2015
2505.16 2116
2505.63 2101
2506.11 2100
2506.58 2131
2507.05 2128
2507.52 2082
2508.00 2126
2508.47 2086
2508.94 1998
2509.42 2005
2509.89 1981
2510.36 1861
2510.83 1951
2511.31 1898
2511.78 1797
2512.25 1837
2512.73 1821
2513.20 1727
2513.67 1720
2514.15 1861
2514.62 1805
2515.09 1754
2515.57 1800
2516.04 1772
2516.51 1694
2516.99 1712
2517.46 1753
2517.94 1722
2518.41 1647
2518.88 1765
2519.36 1748
2519.83 1712
2520.30 1739
2520.78 1674
2521.25 1851
2521.73 1838
2522.20 1875
2522.67 1860
2523.15 1769
2523.62 1853
2524.10 1973
2524.57 1851
2525.05 1892
2525.52 1775
2525.99 1834
2526.47 1872
2526.94 1862
2527.42 1822
2527.89 1800
2528.37 1692
2528.84 1804
2529.32 1863
2529.79 1809
2530.27 1802
2530.74 1773
2531.22 1801
2531.69 1775
2532.17 1683
2532.64 1738
2533.12 1807
2533.59 1783
2534.07 1798
2534.54 1874
2535.02 1865
2535.49 1855
2535.97 1921
2536.44 1858
2536.92 1958
2537.39 2027
2537.87 2183
2538.34 2198
2538.82 2311
2539.30 2391
2539.77 2297
2540.25 2309
2540.72 2340
2541.20 2378
2541.68 2279
2542.15 2206
2542.63 2139
2543.10 2079
2543.58 2211
2544.06 2154
2544.53 2119
2545.01 2065
2545.48 2137
2545.96 2152
2546.44 2097
2546.91 2186
2547.39 2215
2547.87 2219
2548.34 2180
2548.82 2157
2549.30 2306
2549.77 2217
2550.25 2188
2550.73 2233
2551.20 2287
2551.68 2404
2552.16 2445
2552.63 2474
2553.11 2425
2553.59 2476
2554.06 2683
2554.54 2671
2555.02 2663
2555.50 2751
2555.97 2651
2556.45 2570
2556.93 2522
2557.40 2301
2557.88 2137
2558.36 2162
2558.84 2072
2559.31 2050
2559.79 1978
2560.27 1966
2560.75 1977
2561.23 1926
2561.70 1911
2562.18 2000
2562.66 2015
2563.14 1900
2563.61 1872
2564.09 1926
2564.57 2085
2565.05 1974
2565.53 1977
2566.00 1897
2566.48 1944
2566.96 1910
2567.44 1917
2567.92 1962
2568.40 1920
2568.87 1881
2569.35 1751
2569.83 1803
2570.31 1777
2570.79 1813
2571.27 1865
2571.75 1813
2572.22 1835
2572.70 1894
2573.18 1806
2573.66 1817
2574.14 1792
2574.62 1855
2575.10 1776
2575.58 1856
2576.06 1849
2576.54 1774
2577.01 1732
2577.49 1794
2577.97 1891
2578.45 1785
2578.93 1788
2579.41 1813
2579.89 1893
2580.37 1792
2580.85 1744
2581.33 1691
2581.81 1679
2582.29 1792
2582.77 1707
2583.25 1662
2583.73 1761
2584.21 1820
2584.69 1764
2585.17 1706
2585.65 1722
2586.13 1815
2586.61 1781
2587.09 1742
2587.57 1754
2588.05 1746
2588.53 1829
2589.01 1814
2589.49 1868
2589.97 1774
2590.45 1811
2590.93 1827
2591.41 1859
2591.89 1867
2592.37 1889
2592.85 1938
2593.33 1914
2593.81 2047
2594.30 2075
2594.78 2060
2595.26 2168
2595.74 2118
2596.22 1959
2596.70 1966
2597.18 1959
2597.66 2009
2598.14 2077
2598.62 1950
2599.11 1828
2599.59 1823
2600.07 1840
2600.55 1732
2601.03 1719
2601.51 1749
2601.99 1752
2602.48 1789
2602.96 1763
2603.44 1712
2603.92 1717
2604.40 1763
2604.88 1891
2605.37 1784
2605.85 1775
2606.33 1675
2606.81 1758
2607.29 1850
2607.78 1755
2608.26 1830
2608.74 1859
2609.22 1889
2609.70 1791
2610.19 1809
2610.67 1867
2611.15 1874
2611.63 1865
2612.12 1825
2612.60 1804
2613.08 1920
2613.56 1907
2614.05 1931
2614.53 1914
2615.01 1916
2615.49 1945
2615.98 1907
2616.46 1976
2616.94 1945
2617.43 1981
2617.91 1915
2618.39 1920
2618.87 1876
2619.36 1909
2619.84 1913
2620.32 1870
2620.81 1821
2621.29 1804
2621.77 1852
2622.26 1777
2622.74 1847
2623.22 1795
2623.71 1836
2624.19 1774
2624.67 1798
2625.16 1731
2625.64 1741
2626.13 1753
2626.61 1870
2627.09 1945
2627.58 1890
2628.06 1962
2628.55 1963
2629.03 2029
2629.51 1921
2630.00 1978
2630.48 2103
2630.97 2068
2631.45 1945
2631.93 2051
2632.42 2010
2632.90 2004
2633.39 1956
2633.87 1890
2634.36 1954
2634.84 1934
2635.33 1885
2635.81 1966
2636.29 1979
2636.78 2100
2637.26 2042
2637.75 1937
2638.23 1857
2638.72 1873
2639.20 1841
2639.69 1743
2640.17 1808
2640.66 1756
2641.14 1755
2641.63 1792
2642.11 1742
2642.60 1728
2643.08 1678
2643.57 1686
2644.05 1804
2644.54 1808
2645.03 1782
2645.51 1751
2646.00 1849
2646.48 1885
2646.97 1845
2647.45 1890
2647.94 1857
2648.43 1868
2648.91 1922
2649.40 1914
2649.88 1872
2650.37 1842
2650.85 1807
2651.34 1852
2651.83 1833
2652.31 1810
2652.80 1804
2653.29 1857
2653.77 1902
2654.26 1944
2654.74 1826
2655.23 1971
2655.72 2088
2656.20 2039
2656.69 2024
2657.18 2073
2657.66 2029
2658.15 2018
2658.64 1984
2659.12 2149
2659.61 2199
2660.10 2354
2660.58 2263
2661.07 2265
2661.56 2365
2662.05 2558
2662.53 2607
2663.02 2796
2663.51 2919
2663.99 2918
2664.48 3031
2664.97 3019
2665.46 3053
2665.94 2926
2666.43 3005
2666.92 2993
2667.41 2843
2667.89 2760
2668.38 2787
2668.87 2996
2669.36 3106
2669.84 3208
2670.33 3326
2670.82 3537
2671.31 3473
2671.80 3625
2672.28 3722
2672.77 3580
2673.26 3428
2673.75 3208
2674.24 3021
2674.72 2847
2675.21 2641
2675.70 2596
2676.19 2417
2676.68 2361
2677.17 2264
2677.65 2181
2678.14 2187
2678.63 2251
2679.12 2214
2679.61 2275
2680.10 2248
2680.59 2256
2681.07 2289
2681.56 2259
2682.05 2257
2682.54 2199
2683.03 2245
2683.52 2210
2684.01 2121
2684.50 2187
2684.99 2280
2685.47 2227
2685.96 2169
2686.45 2103
2686.94 2064
2687.43 2070
2687.92 2073
2688.41 2022
2688.90 2006
2689.39 1965
2689.88 1940
2690.37 2107
2690.86 2119
2691.35 2199
2691.84 2257
2692.33 2263
2692.82 2254
2693.31 2263
2693.80 2277
2694.29 2243
2694.78 2217
2695.27 2244
2695.76 2218
2696.25 2191
2696.74 2237
2697.23 2183
2697.72 2166
2698.21 2131
2698.70 2012
2699.19 2116
2699.68 2080
2700.17 2035
2700.66 2064
2701.15 2016
2701.64 1932
2702.13 1945
2702.62 1940
2703.11 1955
2703.61 1890
2704.10 1926
2704.59 1850
2705.08 1780
2705.57 1833
2706.06 1839
2706.55 1821
2707.04 1806
2707.53 1817
2708.02 1806
2708.52 1835
2709.01 1757
2709.50 1773
2709.99 1845
2710.48 1815
2710.97 1890
2711.46 1812
2711.96 1809
2712.45 1895
2712.94 1713
2713.43 1827
2713.92 1828
2714.41 1842
2714.91 1842
2715.40 1728
2715.89 1776
2716.38 1772
2716.87 1717
2717.37 1753
2717.86 1828
2718.35 1882
2718.84 1885
2719.33 2003
2719.83 1933
2720.32 1922
2720.81 2010
2721.30 2135
2721.80 2056
2722.29 2059
2722.78 1940
2723.27 1892
2723.77 1942
2724.26 1939
2724.75 1949
2725.24 1961
2725.74 1836
2726.23 1926
2726.72 1916
2727.22 1908
2727.71 1829
2728.20 1841
2728.70 1914
2729.19 2075
2729.68 2022
2730.18 1947
2730.67 1988
2731.16 2024
2731.65 2005
2732.15 1977
2732.64 1987
2733.14 2047
2733.63 2114
2734.12 2034
2734.62 2129
2735.11 2180
2735.60 2243
2736.10 2190
2736.59 2254
2737.08 2301
2737.58 2238
2738.07 2314
2738.57 2413
2739.06 2375
2739.55 2252
2740.05 2265
2740.54 2143
2741.04 2226
2741.53 2147
2742.03 2009
2742.52 1931
2743.01 1901
2743.51 1901
2744.00 1949
2744.50 1858
2744.99 1848
2745.49 1825
2745.98 1822
2746.48 1831
2746.97 1897
2747.47 1780
2747.96 1864
2748.46 1817
2748.95 1761
2749.45 1763
2749.94 1854
2750.44 1910
2750.93 1984
2751.43 2001
2751.92 2030
2752.42 2042
2752.91 2007
2753.41 2133
2753.90 2098
2754.40 2042
2754.89 2180
2755.39 2157
2755.88 2150
2756.38 2075
2756.87 2126
2757.37 2107
2757.87 2070
2758.36 2078
2758.86 2112
2759.35 1942
2759.85 1871
2760.35 1758
2760.84 1810
2761.34 1848
2761.83 1854
2762.33 1872
2762.83 1859
2763.32 1879
2763.82 1844
2764.31 1892
2764.81 1851
2765.31 1911
2765.80 1898
2766.30 1862
2766.80 1905
2767.29 1915
2767.79 1864
2768.29 1952
2768.78 1900
2769.28 1865
2769.78 1853
2770.27 1875
2770.77 1908
2771.27 1885
2771.76 1893
2772.26 1927
2772.76 1943
2773.26 2016
2773.75 2041
2774.25 2110
2774.75 2227
2775.24 2192
2775.74 2215
2776.24 2206
2776.74 2153
2777.23 2079
2777.73 2044
2778.23 2122
2778.73 2038
2779.22 2206
2779.72 2240
2780.22 2194
2780.72 2165
2781.21 2159
2781.71 2206
2782.21 2188
2782.71 2161
2783.21 2125
2783.70 2098
2784.20 2096
2784.70 1998
2785.20 1921
2785.70 1903
2786.20 1811
2786.69 1826
2787.19 1886
2787.69 1868
2788.19 1803
2788.69 1928
2789.19 1909
2789.68 1914
2790.18 1966
2790.68 2023
2791.18 2169
2791.68 2288
2792.18 2455
2792.68 2701
2793.18 3065
2793.67 3313
2794.17 3682
2794.67 4054
2795.17 4258
2795.67 4534
2796.17 4554
2796.67 4362
2797.17 4283
2797.67 3981
2798.17 3805
2798.67 3562
2799.17 3182
2799.66 2832
2800.16 2690
2800.66 2601
2801.16 2453
2801.66 2310
2802.16 2224
2802.66 2292
2803.16 2302
2803.66 2344
2804.16 2447
2804.66 2371
2805.16 2483
2805.66 2565
2806.16 2517
2806.66 2588
2807.16 2572
2807.66 2449
2808.16 2444
2808.66 2397
2809.16 2329
2809.66 2335
2810.16 2151
2810.66 2153
2811.16 2120
2811.66 2071
2812.17 2135
2812.67 2049
2813.17 2004
2813.67 1998
2814.17 1958
2814.67 2002
2815.17 1986
2815.67 2022
2816.17 1960
2816.67 1936
2817.17 2005
2817.67 2020
2818.18 1929
2818.68 1888
2819.18 1928
2819.68 1918
2820.18 1944
2820.68 1934
2821.18 1937
2821.68 1977
2822.19 2001
2822.69 2007
2823.19 2026
2823.69 1993
2824.19 1998
2824.69 1952
2825.20 2005
2825.70 1924
2826.20 1909
2826.70 1894
2827.20 1855
2827.70 1879
2828.21 1925
2828.71 1947
2829.21 1899
2829.71 1925
2830.22 1923
2830.72 1934
2831.22 1910
2831.72 1952
2832.22 1897
2832.73 1904
2833.23 1946
2833.73 1968
2834.23 2017
2834.74 2024
2835.24 1980
2835.74 2005
2836.24 2009
2836.75 1915
2837.25 1955
2837.75 1930
2838.26 1836
2838.76 1773
2839.26 1766
2839.76 1812
2840.27 1846
2840.77 1830
2841.27 1725
2841.78 1834
2842.28 1836
2842.78 1734
2843.29 1801
2843.79 1783
2844.29 1876
2844.80 1823
2845.30 1803
2845.80 1897
2846.31 1877
2846.81 1802
2847.32 1851
2847.82 1733
2848.32 1734
2848.83 1828
2849.33 1753
2849.83 1787
2850.34 1813
2850.84 1869
2851.35 1812
2851.85 1938
2852.35 1955
2852.86 1869
2853.36 1987
2853.87 1972
2854.37 1984
2854.88 2021
2855.38 1952
2855.88 1903
2856.39 1931
2856.89 1937
2857.40 1866
2857.90 1884
2858.41 1931
2858.91 1838
2859.42 1864
2859.92 1815
2860.43 1781
2860.93 1791
2861.44 1808
2861.94 1825
2862.45 1856
2862.95 1816
2863.46 1741
2863.96 1860
2864.47 1822
2864.97 1940
2865.48 1989
2865.98 1898
2866.49 1872
2866.99 2034
2867.50 1958
2868.00 2057
2868.51 2059
2869.02 2085
2869.52 1949
2870.03 2081
2870.53 2157
2871.04 2101
2871.54 2147
2872.05 2115
2872.56 2106
2873.06 2196
2873.57 2308
2874.07 2225
2874.58 2265
2875.09 2299
2875.59 2237
2876.10 2273
2876.61 2317
2877.11 2418
2877.62 2413
2878.12 2488
2878.63 2596
2879.14 2717
2879.64 2885
2880.15 3151
2880.66 3036
2881.16 2936
2881.67 2931
2882.18 2897
2882.68 2894
2883.19 2829
2883.70 2703
2884.20 2613
2884.71 2456
2885.22 2427
2885.73 2373
2886.23 2312
2886.74 2205
2887.25 2178
2887.75 2167
2888.26 2245
2888.77 2198
2889.28 2101
2889.78 2309
2890.29 2360
2890.80 2295
2891.31 2338
2891.81 2439
2892.32 2346
2892.83 2368
2893.34 2517
2893.84 2553
2894.35 2644
2894.86 2573
2895.37 2501
2895.88 2579
2896.38 2557
2896.89 2381
2897.40 2355
2897.91 2177
2898.42 2119
2898.92 2105
2899.43 2110
2899.94 2030
2900.45 2036
2900.96 2092
2901.47 2175
2901.98 2111
2902.48 2144
2902.99 2152
2903.50 2134
2904.01 2076
2904.52 2130
2905.03 2160
2905.54 2161
2906.04 2183
2906.55 2148
2907.06 2115
2907.57 2152
2908.08 2040
2908.59 2049
2909.10 2096
2909.61 2063
2910.12 2044
2910.63 2101
2911.14 2004
2911.64 2064
2912.15 2005
2912.66 2112
2913.17 2068
2913.68 2258
2914.19 2230
2914.70 2156
2915.21 2144
2915.72 2227
2916.23 2290
2916.74 2348
2917.25 2385
2917.76 2405
2918.27 2547
2918.78 2588
2919.29 2699
2919.80 2854
2920.31 3020
2920.82 3338
2921.33 3633
2921.84 3960
2922.35 4321
2922.86 4835
2923.37 4909
2923.88 5066
2924.39 5223
2924.90 5329
2925.41 4997
2925.92 4710
2926.44 4351
2926.95 3877
2927.46 3562
2927.97 3192
2928.48 2869
2928.99 2685
2929.50 2503
2930.01 2294
2930.52 2329
2931.03 2300
2931.54 2146
2932.05 2157
2932.57 2050
2933.08 2040
2933.59 2039
2934.10 2048
2934.61 2152
2935.12 2074
2935.63 2086
2936.15 2125
2936.66 2095
2937.17 2136
2937.68 2127
2938.19 2017
2938.70 2086
2939.22 2052
2939.73 2030
2940.24 2146
2940.75 2075
2941.26 1994
2941.77 2017
2942.29 2066
2942.80 2126
2943.31 2169
2943.82 2258
2944.34 2253
2944.85 2287
2945.36 2236
2945.87 2219
2946.38 2308
2946.90 2231
2947.41 2152
2947.92 2162
2948.43 2214
2948.95 2211
2949.46 2174
2949.97 2207
2950.48 2218
2951.00 2209
2951.51 2219
2952.02 2224
2952.54 2185
2953.05 2152
2953.56 2212
2954.08 2167
2954.59 2191
2955.10 2098
2955.61 2013
2956.13 1984
2956.64 1968
2957.15 1992
2957.67 1931
2958.18 1976
2958.69 1996
2959.21 2069
2959.72 2000
2960.23 2105
2960.75 2094
2961.26 2084
2961.78 2134
2962.29 2252
2962.80 2211
2963.32 2219
2963.83 2121
2964.35 2233
2964.86 2143
2965.37 2156
2965.89 2131
2966.40 2276
2966.92 2194
2967.43 2067
2967.94 2031
2968.46 2002
2968.97 1999
2969.49 2058
2970.00 2002
2970.52 1934
2971.03 1995
2971.54 2060
2972.06 2047
2972.57 2032
2973.09 2005
2973.60 2010
2974.12 1909
2974.63 1962
2975.15 1928
2975.66 2008
2976.18 1925
2976.69 1978
2977.21 1996
2977.72 2040
2978.24 2111
2978.75 2012
2979.27 2023
2979.78 2135
2980.30 2122
2980.81 2258
2981.33 2171
2981.84 2143
2982.36 2230
2982.88 2203
2983.39 2137
2983.91 2214
2984.42 2165
2984.94 2051
2985.45 2204
2985.97 2183
2986.49 2246
2987.00 2180
2987.52 2229
2988.03 2230
2988.55 2280
2989.07 2253
2989.58 2268
2990.10 2400
2990.61 2392
2991.13 2483
2991.65 2581
2992.16 2602
2992.68 2799
2993.20 2920
2993.71 3129
2994.23 3265
2994.75 3337
2995.26 3405
2995.78 3508
2996.30 3434
2996.81 3479
2997.33 3441
2997.85 3241
2998.36 3272
2998.88 3168
2999.40 3003
2999.91 3031
3000.43 3136
3000.95 3300
3001.46 3404
3001.98 3509
3002.50 3713
3003.02 3726
3003.53 3696
3004.05 3717
3004.57 3684
3005.09 3507
3005.60 3311
3006.12 3035
3006.64 2880
3007.16 2738
3007.67 2440
3008.19 2362
3008.71 2354
3009.23 2256
3009.74 2149
3010.26 2120
3010.78 2124
3011.30 2150
3011.82 2027
3012.33 2132
3012.85 2135
3013.37 2136
3013.89 2103
3014.41 2087
3014.93 2113
3015.44 2090
3015.96 2126
3016.48 2140
3017.00 2135
3017.52 2297
3018.04 2267
3018.55 2193
3019.07 2229
3019.59 2299
3020.11 2247
3020.63 2190
3021.15 2373
3021.67 2353
3022.19 2386
3022.71 2368
3023.22 2328
3023.74 2284
3024.26 2255
3024.78 2265
3025.30 2239
3025.82 2194
3026.34 2095
3026.86 2085
3027.38 2168
3027.90 2171
3028.42 2001
3028.94 1940
3029.46 2041
3029.98 2035
3030.49 2071
3031.01 2074
3031.53 2095
3032.05 2140
3032.57 2224
3033.09 2114
3033.61 2040
3034.13 2105
3034.65 2165
3035.17 2111
3035.69 2212
3036.21 2165
3036.73 2114
3037.25 2004
3037.77 1927
3038.29 1943
3038.81 1940
3039.34 1943
3039.86 1930
3040.38 1930
3040.90 1898
3041.42 1855
3041.94 2010
3042.46 1978
3042.98 1937
3043.50 2028
3044.02 1994
3044.54 1888
3045.06 1966
3045.58 1945
3046.10 1815
3046.63 1898
3047.15 1939
3047.67 1876
3048.19 1882
3048.71 1869
3049.23 2016
3049.75 1932
3050.27 1931
3050.79 1895
3051.32 1884
3051.84 1907
3052.36 1986
3052.88 1911
3053.40 1953
3053.92 1923
3054.45 1938
3054.97 1949
3055.49 1931
3056.01 1911
3056.53 1971
3057.05 1902
3057.58 1948
3058.10 2003
3058.62 2052
3059.14 2030
3059.66 2029
3060.19 1930
3060.71 1982
3061.23 2030
3061.75 2102
3062.28 2214
3062.80 2327
3063.32 2211
3063.84 2274
3064.37 2343
3064.89 2289
3065.41 2355
3065.93 2361
3066.46 2279
3066.98 2353
3067.50 2296
3068.02 2211
3068.55 2167
3069.07 2087
3069.59 2141
3070.12 2091
3070.64 2052
3071.16 2088
3071.69 2053
3072.21 2012
3072.73 2007
3073.26 1999
3073.78 1994
3074.30 2132
3074.83 2149
3075.35 2059
3075.87 2125
3076.40 2223
3076.92 2313
3077.44 2319
3077.97 2380
3078.49 2425
3079.01 2470
3079.54 2459
3080.06 2495
3080.59 2432
3081.11 2509
3081.63 2449
3082.16 2417
3082.68 2274
3083.21 2255
3083.73 2337
3084.25 2330
3084.78 2274
3085.30 2279
3085.83 2244
3086.35 2207
3086.88 2184
3087.40 2303
3087.93 2237
3088.45 2279
3088.97 2318
3089.50 2244
3090.02 2169
3090.55 2180
3091.07 2185
3091.60 2337
3092.12 2383
3092.65 2382
3093.17 2270
3093.70 2375
3094.22 2330
3094.75 2361
3095.27 2391
3095.80 2419
3096.32 2529
3096.85 2568
3097.37 2850
3097.90 2923
3098.43 3302
3098.95 3905
3099.48 4319
3100.00 4963
3100.53 5342
3101.05 5779
3101.58 6276
3102.10 6189
3102.63 6247
3103.16 6269
3103.68 5725
3104.21 5144
3104.73 4747
3105.26 4335
3105.79 3981
3106.31 3727
3106.84 3561
3107.36 3724
3107.89 3802
3108.42 4022
3108.94 4179
3109.47 4274
3110.00 4379
3110.52 4228
3111.05 4017
3111.57 4012
3112.10 3739
3112.63 3384
3113.15 3194
3113.68 2965
3114.21 2652
3114.74 2465
3115.26 2397
3115.79 2348
3116.32 2374
3116.84 2222
3117.37 2246
3117.90 2233
3118.42 2274
3118.95 2172
3119.48 2141
3120.01 2156
3120.53 2156
3121.06 2235
3121.59 2151
3122.11 2217
3122.64 2281
3123.17 2131
3123.70 2092
3124.22 2131
3124.75 2137
3125.28 2145
3125.81 2217
3126.34 2172
3126.86 2235
3127.39 2313
3127.92 2384
3128.45 2390
3128.98 2443
3129.50 2376
3130.03 2618
3130.56 2685
3131.09 2667
3131.62 2788
3132.14 2866
3132.67 2872
3133.20 2948
3133.73 3074
3134.26 3104
3134.79 3023
3135.31 3051
3135.84 3148
3136.37 3123
3136.90 2984
3137.43 3029
3137.96 2945
3138.49 2912
3139.02 2744
3139.54 2666
3140.07 2720
3140.60 2593
3141.13 2609
3141.66 2640
3142.19 2746
3142.72 2816
3143.25 2706
3143.78 2772
3144.31 2822
3144.84 2692
3145.37 2711
3145.89 2681
3146.42 2587
3146.95 2589
3147.48 2663
3148.01 2530
3148.54 2505
3149.07 2391
3149.60 2439
3150.13 2418
3150.66 2443
3151.19 2337
3151.72 2293
3152.25 2363
3152.78 2384
3153.31 2331
3153.84 2373
3154.37 2295
3154.90 2292
3155.43 2343
3155.96 2291
3156.49 2251
3157.02 2314
3157.55 2221
3158.08 2358
3158.61 2363
3159.14 2280
3159.68 2232
3160.21 2254
3160.74 2344
3161.27 2201
3161.80 2087
3162.33 2160
3162.86 2208
3163.39 2164
3163.92 2137
3164.45 2202
3164.98 2125
3165.51 2084
3166.05 2125
3166.58 2074
3167.11 2133
3167.64 2191
3168.17 2301
3168.70 2296
3169.23 2331
3169.76 2423
3170.30 2518
3170.83 2546
3171.36 2709
3171.89 2773
3172.42 2775
3172.95 2883
3173.49 2846
3174.02 2843
3174.55 2756
3175.08 2657
3175.61 2575
3176.15 2508
3176.68 2375
3177.21 2317
3177.74 2309
3178.27 2277
3178.81 2207
3179.34 2213
3179.87 2287
3180.40 2222
3180.93 2227
3181.47 2193
3182.00 2103
3182.53 2106
3183.06 2136
3183.60 2067
3184.13 2052
3184.66 2038
3185.20 2133
3185.73 2110
3186.26 2087
3186.79 2163
3187.33 2125
3187.86 2086
3188.39 2131
3188.93 2201
3189.46 2252
3189.99 2331
3190.52 2463
3191.06 2643
3191.59 2655
3192.12 2891
3192.66 2883
3193.19 3063
3193.72 3142
3194.26 3120
3194.79 3278
3195.33 3201
3195.86 3112
3196.39 3088
3196.93 3026
3197.46 3052
3197.99 2952
3198.53 2760
3199.06 2683
3199.60 2565
3200.13 2496
3200.66 2430
3201.20 2358
3201.73 2291
3202.27 2204
3202.80 2169
3203.33 2079
3203.87 2073
3204.40 2141
3204.94 2129
3205.47 2120
3206.01 2110
3206.54 2151
3207.07 2248
3207.61 2285
3208.14 2268
3208.68 2287
3209.21 2341
3209.75 2411
3210.28 2387
3210.82 2337
3211.35 2349
3211.89 2293
3212.42 2421
3212.96 2334
3213.49 2206
3214.03 2191
3214.56 2204
3215.10 2171
3215.63 2115
3216.17 2140
3216.70 2073
3217.24 2095
3217.78 2057
3218.31 2058
3218.85 2084
3219.38 2127
3219.92 2151
3220.45 2162
3220.99 2194
3221.52 2319
3222.06 2434
3222.60 2386
3223.13 2388
3223.67 2424
3224.20 2545
3224.74 2432
3225.28 2385
3225.81 2315
3226.35 2365
3226.88 2277
3227.42 2322
3227.96 2276
3228.49 2175
3229.03 2109
3229.57 2073
3230.10 2024
3230.64 1952
3231.18 1970
3231.71 2149
3232.25 2131
3232.79 2222
3233.32 2187
3233.86 2101
3234.40 2189
3234.93 2206
3235.47 2341
3236.01 2240
3236.54 2292
3237.08 2325
3237.62 2397
3238.15 2311
3238.69 2239
3239.23 2208
3239.77 2211
3240.30 2163
3240.84 2149
3241.38 2157
3241.92 1999
3242.45 2069
3242.99 2014
3243.53 1959
3244.07 1989
3244.60 2062
3245.14 2138
3245.68 2157
3246.22 1993
3246.75 2127
3247.29 2100
3247.83 2184
3248.37 2177
3248.91 2089
3249.44 2186
3249.98 2186
3250.52 2253
3251.06 2189
3251.60 2228
3252.14 2264
3252.67 2216
3253.21 2367
3253.75 2296
3254.29 2229
3254.83 2248
3255.37 2290
3255.90 2386
3256.44 2529
3256.98 2680
3257.52 2800
3258.06 2804
3258.60 2905
3259.14 3229
3259.68 3490
3260.21 3661
3260.75 3725
3261.29 3788
3261.83 3858
3262.37 3743
3262.91 3586
3263.45 3604
3263.99 3629
3264.53 3547
3265.07 3356
3265.61 3254
3266.15 3199
3266.69 3192
3267.23 2945
3267.76 2847
3268.30 2770
3268.84 2579
3269.38 2605
3269.92 2518
3270.46 2481
3271.00 2549
3271.54 2497
3272.08 2440
3272.62 2443
3273.16 2458
3273.70 2519
3274.24 2456
3274.78 2499
3275.32 2553
3275.86 2505
3276.40 2571
3276.94 2567
3277.48 2601
3278.03 2521
3278.57 2553
3279.11 2707
3279.65 2815
3280.19 2874
3280.73 2825
3281.27 2846
3281.81 2923
3282.35 2968
3282.89 2915
3283.43 2963
3283.97 3151
3284.51 3027
3285.05 2971
3285.60 2966
3286.14 2892
3286.68 2803
3287.22 2624
3287.76 2578
3288.30 2646
3288.84 2590
3289.38 2684
3289.93 2613
3290.47 2859
3291.01 3126
3291.55 3113
3292.09 3210
3292.63 3431
3293.18 3600
3293.72 3653
3294.26 3873
3294.80 3886
3295.34 3648
3295.88 3474
3296.43 3425
3296.97 3321
3297.51 3116
3298.05 2997
3298.59 2800
3299.14 2646
3299.68 2545
3300.22 2497
3300.76 2425
3301.31 2450
3301.85 2264
3302.39 2258
3302.93 2241
3303.48 2295
3304.02 2277
3304.56 2192
3305.10 2173
3305.65 2308
3306.19 2368
3306.73 2297
3307.27 2226
3307.82 2279
3308.36 2275
3308.90 2332
3309.45 2292
3309.99 2287
3310.53 2391
3311.07 2506
3311.62 2538
3312.16 2707
3312.70 2873
3313.25 3101
3313.79 3278
3314.33 3373
3314.88 3312
3315.42 3285
3315.97 3287
3316.51 3091
3317.05 2957
3317.60 2729
3318.14 2685
3318.68 2675
3319.23 2503
3319.77 2441
3320.32 2376
3320.86 2362
3321.40 2384
3321.95 2326
3322.49 2282
3323.04 2311
3323.58 2380
3324.12 2259
3324.67 2190
3325.21 2213
3325.76 2182
3326.30 2287
3326.85 2173
3327.39 2105
3327.93 2110
3328.48 2071
3329.02 2072
3329.57 2046
3330.11 2064
3330.66 2203
3331.20 2201
3331.75 2351
3332.29 2311
3332.84 2362
3333.38 2456
3333.93 2485
3334.47 2631
3335.02 2681
3335.56 2664
3336.11 2681
3336.65 2619
3337.20 2534
3337.74 2455
3338.29 2492
3338.83 2390
3339.38 2356
3339.92 2292
3340.47 2308
3341.02 2203
3341.56 2225
3342.11 2138
3342.65 2106
3343.20 2118
3343.74 2094
3344.29 2115
3344.84 2064
3345.38 2162
3345.93 2166
3346.47 2026
3347.02 2081
3347.57 2118
3348.11 2073
3348.66 2047
3349.21 2092
3349.75 2063
3350.30 2077
3350.84 2061
3351.39 2121
3351.94 2185
3352.48 2189
3353.03 2136
3353.58 2213
3354.12 2256
3354.67 2282
3355.22 2185
3355.76 2250
3356.31 2254
3356.86 2231
3357.40 2160
3357.95 2254
3358.50 2095
3359.05 2095
3359.59 2106
3360.14 2052
3360.69 2007
3361.23 2041
3361.78 1942
3362.33 1897
3362.88 1977
3363.42 1922
3363.97 1935
3364.52 1959
3365.07 1909
3365.61 1907
3366.16 1940
3366.71 1897
3367.26 1960
3367.80 1956
3368.35 1827
3368.90 1850
3369.45 1834
3370.00 1917
3370.54 1936
3371.09 1813
3371.64 1880
3372.19 1976
3372.74 1866
3373.28 1882
3373.83 1766
3374.38 1727
3374.93 1789
3375.48 1682
3376.03 1675
3376.57 1763
3377.12 1838
3377.67 1832
3378.22 1776
3378.77 1694
3379.32 1793
3379.87 1849
3380.42 1937
3380.96 1874
3381.51 1853
3382.06 1968
3382.61 1962
3383.16 1926
3383.71 1961
3384.26 1980
3384.81 1982
3385.36 1941
3385.91 1971
3386.45 2038
3387.00 2024
3387.55 1959
3388.10 1957
3388.65 1939
3389.20 1873
3389.75 1885
3390.30 1846
3390.85 1890
3391.40 1873
3391.95 1704
3392.50 1807
3393.05 1772
3393.60 1778
3394.15 1782
3394.70 1749
3395.25 1788
3395.80 1833
3396.35 1779
3396.90 1784
3397.45 1798
3398.00 1798
3398.55 1754
3399.10 1771
3399.65 1793
3400.20 1784
3400.75 1809
3401.30 1785
3401.85 1776
3402.40 1749
3402.95 1789
3403.50 1725
3404.06 1797
3404.61 1774
3405.16 1730
3405.71 1742
3406.26 1740
3406.81 1739
3407.36 1741
3407.91 1756
3408.46 1796
3409.01 1708
3409.56 1736
3410.12 1794
3410.67 1795
3411.22 1758
3411.77 1810
3412.32 1859
3412.87 1758
3413.42 1817
3413.98 1837
3414.53 1906
3415.08 1903
3415.63 1821
3416.18 1848
3416.73 1843
3417.29 1803
3417.84 1813
3418.39 1877
3418.94 2060
3419.49 2156
3420.05 2174
3420.60 2171
3421.15 2093
3421.70 2137
3422.25 2196
3422.81 2255
3423.36 2220
3423.91 2169
3424.46 2151
3425.01 2078
3425.57 1963
3426.12 1904
3426.67 1902
3427.23 1908
3427.78 1846
3428.33 1793
3428.88 1842
3429.44 1882
3429.99 1923
3430.54 1888
3431.09 1785
3431.65 1874
3432.20 1874
3432.75 1796
3433.31 1718
3433.86 1801
3434.41 1844
3434.97 1773
3435.52 1724
3436.07 1803
3436.63 1767
3437.18 1769
3437.73 1892
3438.29 1849
3438.84 1963
3439.39 1859
3439.95 1926
3440.50 2051
3441.05 2045
3441.61 1951
3442.16 1921
3442.72 1865
3443.27 1859
3443.82 1887
3444.38 1805
3444.93 1880
3445.48 1793
3446.04 1827
3446.59 1898
3447.15 1862
3447.70 1876
3448.26 1855
3448.81 1921
3449.36 1911
3449.92 1935
3450.47 1892
3451.03 1899
3451.58 1922
3452.14 1845
3452.69 1911
3453.25 1932
3453.80 1892
3454.36 1934
3454.91 1893
3455.47 1837
3456.02 1769
3456.58 1765
3457.13 1772
3457.69 1744
3458.24 1772
3458.80 1766
3459.35 1743
3459.91 1781
3460.46 1725
3461.02 1761
3461.57 1853
3462.13 1834
3462.68 1863
3463.24 1831
3463.79 1896
3464.35 1833
3464.90 1941
3465.46 2012
3466.02 1941
3466.57 1931
3467.13 1946
3467.68 1936
3468.24 1998
3468.80 2020
3469.35 1972
3469.91 2032
3470.46 2048
3471.02 2050
3471.58 1960
3472.13 1968
3472.69 2016
3473.24 2061
3473.80 2070
3474.36 2119
3474.91 2184
3475.47 2274
3476.03 2292
3476.58 2426
3477.14 2463
3477.70 2471
3478.25 2449
3478.81 2441
3479.37 2460
3479.92 2553
3480.48 2502
3481.04 2413
3481.59 2503
3482.15 2489
3482.71 2572
3483.26 2590
3483.82 2587
3484.38 2624
3484.94 2674
3485.49 2697
3486.05 2712
3486.61 2770
3487.17 2978
3487.72 3324
3488.28 3608
3488.84 3846
3489.40 4408
3489.95 4978
3490.51 5268
3491.07 5387
3491.63 5423
3492.18 5466
3492.74 5412
3493.30 5187
3493.86 5007
3494.42 4746
3494.97 4651
3495.53 4672
3496.09 4826
3496.65 5230
3497.21 5520
3497.76 5681
3498.32 5667
3498.88 5675
3499.44 5846
3500.00 5705
3500.56 5457
3501.11 5343
3501.67 5181
3502.23 5063
3502.79 4922
3503.35 4786
3503.91 4805
3504.47 4836
3505.03 4661
3505.58 4533
3506.14 4219
3506.70 4033
3507.26 3866
3507.82 3666
3508.38 3452
3508.94 3173
3509.50 3068
3510.06 2984
3510.62 2916
3511.17 2909
3511.73 2940
3512.29 3066
3512.85 3054
3513.41 3027
3513.97 3108
3514.53 3280
3515.09 3156
3515.65 3282
3516.21 3290
3516.77 3311
3517.33 3363
3517.89 3312
3518.45 3450
3519.01 3500
3519.57 3717
3520.13 3603
3520.69 3665
3521.25 3803
3521.81 3841
3522.37 3904
3522.93 3914
3523.49 3844
3524.05 3723
3524.61 3565
3525.17 3335
3525.73 3229
3526.29 3051
3526.85 2929
3527.41 2882
3527.97 2650
3528.54 2628
3529.10 2586
3529.66 2699
3530.22 2601
3530.78 2511
3531.34 2446
3531.90 2474
3532.46 2573
3533.02 2578
3533.58 2621
3534.14 2611
3534.71 2655
3535.27 2624
3535.83 2751
3536.39 2703
3536.95 2793
3537.51 2853
3538.07 2883
3538.64 3035
3539.20 3342
3539.76 3654
3540.32 3911
3540.88 3928
3541.44 4244
3542.00 4522
3542.57 4393
3543.13 4288
3543.69 4107
3544.25 3817
3544.81 3636
3545.38 3310
3545.94 3141
3546.50 2704
3547.06 2673
3547.62 2730
3548.19 2713
3548.75 2647
3549.31 2603
3549.87 2640
3550.44 2660
3551.00 2659
3551.56 2648
3552.12 2555
3552.69 2607
3553.25 2549
3553.81 2553
3554.37 2462
3554.94 2351
3555.50 2324
3556.06 2388
3556.63 2312
3557.19 2341
3557.75 2286
3558.31 2298
3558.88 2223
3559.44 2241
3560.00 2247
3560.57 2267
3561.13 2220
3561.69 2134
3562.26 2151
3562.82 2156
3563.38 2095
3563.95 2147
3564.51 2054
3565.07 2041
3565.64 2070
3566.20 2120
3566.77 2148
3567.33 2033
3567.89 1998
3568.46 1964
3569.02 2072
3569.59 2073
3570.15 2066
3570.71 2067
3571.28 2125
3571.84 2151
3572.41 2163
3572.97 2215
3573.53 2250
3574.10 2232
3574.66 2169
3575.23 2193
3575.79 2197
3576.36 2232
3576.92 2187
3577.48 2201
3578.05 2184
3578.61 2151
3579.18 2232
3579.74 2147
3580.31 2162
3580.87 2214
3581.44 2243
3582.00 2227
3582.57 2134
3583.13 2212
3583.70 2183
3584.26 2286
3584.83 2195
3585.39 2147
3585.96 2193
3586.52 2201
3587.09 2127
3587.65 2137
3588.22 2176
3588.79 2231
3589.35 2245
3589.92 2084
3590.48 2119
3591.05 2126
3591.61 2200
3592.18 2144
3592.74 2261
3593.31 2198
3593.88 2195
3594.44 2239
3595.01 2331
3595.57 2290
3596.14 2328
3596.71 2355
3597.27 2347
3597.84 2420
3598.40 2412
3598.97 2448
3599.54 2422
3600.10 2448
3600.67 2413
3601.24 2419
3601.80 2408
3602.37 2301
3602.94 2275
3603.50 2241
3604.07 2255
3604.64 2210
3605.20 2237
3605.77 2210
3606.34 2276
3606.90 2277
3607.47 2314
3608.04 2288
3608.60 2338
3609.17 2408
3609.74 2447
3610.30 2612
3610.87 2778
3611.44 3080
3612.01 3870
3612.57 4703
3613.14 5678
3613.71 7117
3614.28 8750
3614.84 10227
3615.41 11779
3615.98 13288
3616.55 14341
3617.11 14758
3617.68 14306
3618.25 13767
3618.82 12867
3619.39 11555
3619.95 9980
3620.52 8530
3621.09 7095
3621.66 5925
3622.23 4817
3622.79 4183
3623.36 3541
3623.93 3281
3624.50 3024
3625.07 2825
3625.63 2691
3626.20 2579
3626.77 2451
3627.34 2479
3627.91 2429
3628.48 2381
3629.05 2428
3629.61 2336
3630.18 2398
3630.75 2303
3631.32 2269
3631.89 2242
3632.46 2231
3633.03 2241
3633.60 2231
3634.16 2229
3634.73 2289
3635.30 2311
3635.87 2264
3636.44 2315
3637.01 2332
3637.58 2480
3638.15 2560
3638.72 2538
3639.29 2633
3639.86 2625
3640.43 2752
3641.00 2738
3641.57 2948
3642.14 3026
3642.71 3160
3643.27 3207
3643.84 3346
3644.41 3456
3644.98 3500
3645.55 3578
3646.12 3594
3646.69 3459
3647.26 3459
3647.83 3477
3648.40 3450
3648.97 3496
3649.54 3473
3650.12 3348
3650.69 3449
3651.26 3547
3651.83 3435
3652.40 3252
3652.97 3257
3653.54 3362
3654.11 3339
3654.68 3327
3655.25 3317
3655.82 3200
3656.39 3177
3656.96 3241
3657.53 3213
3658.10 2936
3658.67 2882
3659.25 2936
3659.82 2865
3660.39 2757
3660.96 2816
3661.53 2697
3662.10 2629
3662.67 2648
3663.24 2789
3663.81 2850
3664.39 2869
3664.96 2893
3665.53 2864
3666.10 2813
3666.67 2867
3667.24 2729
3667.81 2659
3668.39 2584
3668.96 2598
3669.53 2539
3670.10 2531
3670.67 2505
3671.25 2386
3671.82 2462
3672.39 2360
3672.96 2444
3673.53 2445
3674.11 2376
3674.68 2359
3675.25 2302
3675.82 2306
3676.39 2423
3676.97 2413
3677.54 2370
3678.11 2303
3678.68 2254
3679.26 2209
3679.83 2241
3680.40 2233
3680.97 2168
3681.55 2142
3682.12 2190
3682.69 2162
3683.27 2106
3683.84 2165
3684.41 2137
3684.98 2070
3685.56 2087
3686.13 2218
3686.70 2285
3687.28 2348
3687.85 2388
3688.42 2342
3689.00 2349
3689.57 2338
3690.14 2405
3690.72 2341
3691.29 2400
3691.86 2377
3692.44 2331
3693.01 2336
3693.58 2291
3694.16 2446
3694.73 2378
3695.31 2342
3695.88 2317
3696.45 2276
3697.03 2170
3697.60 2219
3698.18 2261
3698.75 2295
3699.32 2161
3699.90 2077
3700.47 2186
3701.05 2191
3701.62 2165
3702.19 2198
3702.77 2168
3703.34 2180
3703.92 2247
3704.49 2210
3705.07 2297
3705.64 2329
3706.22 2350
3706.79 2521
3707.37 2638
3707.94 2627
3708.51 2616
3709.09 2647
3709.66 2668
3710.24 2592
3710.81 2504
3711.39 2548
3711.96 2500
3712.54 2414
3713.11 2427
3713.69 2313
3714.27 2336
3714.84 2267
3715.42 2154
3715.99 2171
3716.57 2191
3717.14 2089
3717.72 2146
3718.29 2041
3718.87 1998
3719.44 1992
3720.02 1939
3720.60 1946
3721.17 1955
3721.75 2022
3722.32 2023
3722.90 1994
3723.47 1982
3724.05 1971
3724.63 2036
3725.20 1984
3725.78 2034
3726.36 2199
3726.93 2285
3727.51 2434
3728.08 2705
3728.66 2967
3729.24 3308
3729.81 3661
3730.39 4023
3730.97 4295
3731.54 4413
3732.12 4697
3732.70 4688
3733.27 4599
3733.85 4448
3734.43 4178
3735.00 3941
3735.58 3521
3736.16 3173
3736.73 2919
3737.31 2755
3737.89 2527
3738.47 2348
3739.04 2191
3739.62 2092
3740.20 2174
3740.77 2095
3741.35 1976
3741.93 1882
3742.51 1986
3743.08 2008
3743.66 1997
3744.24 1965
3744.82 1946
3745.39 1971
3745.97 1928
3746.55 1866
3747.13 1911
3747.71 1931
3748.28 1906
3748.86 1874
3749.44 1897
3750.02 1897
3750.59 1902
3751.17 1995
3751.75 1875
3752.33 2000
3752.91 2043
3753.49 2009
3754.06 1995
3754.64 2055
3755.22 2031
3755.80 2004
3756.38 2053
3756.96 2065
3757.53 2064
3758.11 2151
3758.69 2197
3759.27 2331
3759.85 2350
3760.43 2312
3761.01 2231
3761.59 2225
3762.17 2255
3762.74 2224
3763.32 2174
3763.90 2180
3764.48 2051
3765.06 2090
3765.64 2074
3766.22 2086
3766.80 2050
3767.38 2053
3767.96 2149
3768.54 2192
3769.12 2193
3769.70 2218
3770.27 2203
3770.85 2241
3771.43 2220
3772.01 2162
3772.59 2071
3773.17 1948
3773.75 2005
3774.33 1968
3774.91 2010
3775.49 1978
3776.07 2032
3776.65 1955
3777.23 1937
3777.81 1993
3778.39 1952
3778.97 1969
3779.55 2013
3780.13 2025
3780.71 1937
3781.29 1922
3781.88 1954
3782.46 1934
3783.04 1972
3783.62 1952
3784.20 1973
3784.78 1948
3785.36 1971
3785.94 2048
3786.52 2018
3787.10 1961
3787.68 2064
3788.26 2040
3788.84 2064
3789.43 2088
3790.01 2187
3790.59 2154
3791.17 2199
3791.75 2241
3792.33 2289
3792.91 2238
3793.49 2239
3794.08 2197
3794.66 2355
3795.24 2362
3795.82 2348
3796.40 2337
3796.98 2352
3797.56 2427
3798.15 2498
3798.73 2679
3799.31 2741
3799.89 2900
3800.47 2910
3801.06 2900
3801.64 2975
3802.22 2938
3802.80 2783
3803.38 2738
3803.97 2645
3804.55 2511
3805.13 2591
3805.71 2556
3806.29 2607
3806.88 2686
3807.46 2776
3808.04 2724
3808.62 2763
3809.21 2715
3809.79 2755
3810.37 2836
3810.95 2751
3811.54 2855
3812.12 3020
3812.70 3149
3813.29 3272
3813.87 3408
3814.45 3335
3815.03 3301
3815.62 3225
3816.20 3188
3816.78 3017
3817.37 2868
3817.95 2680
3818.53 2612
3819.12 2462
3819.70 2366
3820.28 2338
3820.87 2291
3821.45 2319
3822.03 2291
3822.62 2317
3823.20 2256
3823.78 2301
3824.37 2229
3824.95 2265
3825.54 2242
3826.12 2273
3826.70 2302
3827.29 2364
3827.87 2312
3828.46 2376
3829.04 2351
3829.62 2339
3830.21 2336
3830.79 2301
3831.38 2334
3831.96 2303
3832.54 2347
3833.13 2277
3833.71 2298
3834.30 2320
3834.88 2349
3835.47 2326
3836.05 2349
3836.64 2225
3837.22 2273
3837.81 2255
3838.39 2226
3838.98 2145
3839.56 2255
3840.15 2273
3840.73 2332
3841.31 2335
3841.90 2258
3842.49 2256
3843.07 2228
3843.66 2248
3844.24 2327
3844.83 2435
3845.41 2378
3846.00 2356
3846.58 2348
3847.17 2286
3847.75 2285
3848.34 2274
3848.92 2318
3849.51 2364
3850.10 2320
3850.68 2262
3851.27 2315
3851.85 2369
3852.44 2401
3853.02 2428
3853.61 2486
3854.20 2744
3854.78 3019
3855.37 3491
3855.95 4102
3856.54 4995
3857.13 6033
3857.71 7167
3858.30 8516
3858.89 9740
3859.47 10704
3860.06 11697
3860.64 11864
3861.23 11840
3861.82 11597
3862.40 10921
3862.99 10070
3863.58 8879
3864.16 7956
3864.75 7091
3865.34 6352
3865.92 5675
3866.51 4756
3867.10 4171
3867.69 3837
3868.27 3536
3868.86 3362
3869.45 3069
3870.03 3064
3870.62 2950
3871.21 3065
3871.80 3035
3872.38 3059
3872.97 3007
3873.56 2994
3874.15 2984
3874.73 2900
3875.32 2880
3875.91 2896
3876.50 2862
3877.08 2824
3877.67 2782
3878.26 2744
3878.85 2676
3879.43 2608
3880.02 2520
3880.61 2471
3881.20 2421
3881.79 2456
3882.37 2463
3882.96 2356
3883.55 2388
3884.14 2519
3884.73 2620
3885.32 2743
3885.90 2699
3886.49 2921
3887.08 3003
3887.67 3018
3888.26 3087
3888.85 3095
3889.44 3072
3890.02 3052
3890.61 2962
3891.20 2855
3891.79 2828
3892.38 2795
3892.97 2739
3893.56 2673
3894.15 2640
3894.74 2580
3895.32 2685
3895.91 2787
3896.50 2722
3897.09 2714
3897.68 2739
3898.27 2669
3898.86 2632
3899.45 2688
3900.04 2619
3900.63 2595
3901.22 2506
3901.81 2398
3902.40 2288
3902.99 2245
3903.58 2364
3904.17 2260
3904.76 2161
3905.35 2116
3905.94 2007
3906.53 2099
3907.12 2078
3907.71 2061
3908.30 2061
3908.89 2096
3909.48 2147
3910.07 2008
3910.66 1974
3911.25 1993
3911.84 2059
3912.43 1990
3913.02 1996
3913.61 1952
3914.20 1990
3914.79 2014
3915.38 1957
3915.97 2027
3916.56 1971
3917.15 2077
3917.74 1985
3918.33 2013
3918.92 2036
3919.52 2088
3920.11 2074
3920.70 2012
3921.29 1912
3921.88 2139
3922.47 2051
3923.06 2066
3923.65 2107
3924.24 2132
3924.84 2043
3925.43 2007
3926.02 2027
3926.61 2095
3927.20 2053
3927.79 1969
3928.38 2068
3928.98 2036
3929.57 2091
3930.16 2061
3930.75 2018
3931.34 1998
3931.93 1956
3932.53 1999
3933.12 1948
3933.71 1926
3934.30 1979
3934.89 1954
3935.49 1909
3936.08 1972
3936.67 1942
3937.26 1982
3937.86 2013
3938.45 1969
3939.04 2114
3939.63 2078
3940.23 2071
3940.82 2066
3941.41 2053
3942.00 2147
3942.60 2145
3943.19 2120
3943.78 2135
3944.37 2081
3944.97 2084
3945.56 2199
3946.15 2092
3946.75 2069
3947.34 2004
3947.93 2060
3948.52 1989
3949.12 1887
3949.71 1867
3950.30 1869
3950.90 1848
3951.49 1835
3952.08 1830
3952.68 1836
3953.27 1843
3953.86 1888
3954.46 1797
3955.05 1859
3955.65 1839
3956.24 1917
3956.83 1943
3957.43 1887
3958.02 1949
3958.61 1860
3959.21 1910
3959.80 1911
3960.40 1839
3960.99 1784
3961.58 1812
3962.18 1830
3962.77 1881
3963.37 1839
3963.96 1899
3964.55 1977
3965.15 1923
3965.74 1984
3966.34 2056
3966.93 1980
3967.53 2043
3968.12 1951
3968.72 1955
3969.31 1949
3969.91 1939
3970.50 1933
3971.10 1883
3971.69 1924
3972.28 2040
3972.88 1966
3973.47 2029
3974.07 2187
3974.66 2176
3975.26 2135
3975.85 2215
3976.45 2269
3977.05 2320
3977.64 2262
3978.24 2117
3978.83 2129
3979.43 2100
3980.02 2068
3980.62 1952
3981.21 1944
3981.81 1977
3982.40 2011
3983.00 2010
3983.60 2046
3984.19 1941
3984.79 1928
3985.38 1906
3985.98 1883
3986.58 1796
3987.17 1881
3987.77 1943
3988.36 1935
3988.96 1967
3989.56 2042
3990.15 1996
3990.75 1972
3991.34 1993
3991.94 1991
3992.54 1972
3993.13 2011
3993.73 2108
3994.33 2154
3994.92 2227
3995.52 2248
3996.12 2332
3996.71 2394
3997.31 2409
3997.91 2400
3998.50 2486
3999.10 2432
3999.70 2369
4000.29 2305
4000.89 2349
4001.49 2262
4002.09 2283
4002.68 2222
4003.28 2092
4003.88 2107
4004.47 2147
4005.07 2170
4005.67 2152
4006.27 2169
4006.86 2146
4007.46 2082
4008.06 2182
4008.66 2057
4009.25 2078
4009.85 2189
4010.45 2220
4011.05 2193
4011.64 2257
4012.24 2392
4012.84 2368
4013.44 2548
4014.04 2609
4014.63 2663
4015.23 2733
4015.83 2793
4016.43 2780
4017.03 2764
4017.63 2652
4018.22 2552
4018.82 2531
4019.42 2385
4020.02 2366
4020.62 2230
4021.22 2176
4021.81 2190
4022.41 2205
4023.01 2303
4023.61 2413
4024.21 2475
4024.81 2604
4025.41 2665
4026.01 2708
4026.60 2787
4027.20 2908
4027.80 2907
4028.40 2850
4029.00 2931
4029.60 2784
4030.20 2815
4030.80 2664
4031.40 2518
4032.00 2493
4032.60 2485
4033.20 2446
4033.80 2362
4034.39 2332
4034.99 2271
4035.59 2171
4036.19 2116
4036.79 1976
4037.39 1995
4037.99 1904
4038.59 1969
4039.19 1881
4039.79 1874
4040.39 1855
4040.99 1869
4041.59 1895
4042.19 1962
4042.79 2017
4043.39 1904
4043.99 2006
4044.59 2033
4045.19 2083
4045.79 1937
4046.39 2037
4046.99 2100
4047.60 2014
4048.20 1977
4048.80 2138
4049.40 2004
4050.00 1978
4050.60 1923
4051.20 1904
4051.80 1978
4052.40 1916
4053.00 1990
4053.60 1873
4054.20 1909
4054.80 1811
4055.41 1835
4056.01 1798
4056.61 1737
4057.21 1793
4057.81 1871
4058.41 1868
4059.01 1816
4059.61 1807
4060.22 1846
4060.82 1834
4061.42 1835
4062.02 1818
4062.62 1815
4063.22 1806
4063.82 1851
4064.43 1882
4065.03 1920
4065.63 1772
4066.23 1818
4066.83 1869
4067.44 1855
4068.04 1768
4068.64 1703
4069.24 1691
4069.84 1629
4070.45 1704
4071.05 1780
4071.65 1707
4072.25 1697
4072.86 1776
4073.46 1730
4074.06 1705
4074.66 1767
4075.27 1788
4075.87 1747
4076.47 1779
4077.07 1693
4077.68 1680
4078.28 1709
4078.88 1678
4079.48 1581
4080.09 1615
4080.69 1818
4081.29 1700
4081.90 1685
4082.50 1730
4083.10 1673
4083.71 1672
4084.31 1716
4084.91 1706
4085.52 1681
4086.12 1701
4086.72 1704
4087.33 1657
4087.93 1660
4088.53 1711
4089.14 1764
4089.74 1751
4090.34 1708
4090.95 1763
4091.55 1812
4092.15 1774
4092.76 1783
4093.36 1806
4093.97 1759
4094.57 1813
4095.17 1737
4095.78 1639
4096.38 1667
4096.99 1637
4097.59 1628
4098.19 1690
4098.80 1654
4099.40 1684
4100.01 1635
4100.61 1611
4101.22 1589
4101.82 1619
4102.43 1633
4103.03 1577
4103.63 1511
4104.24 1504
4104.84 1565
4105.45 1640
4106.05 1579
4106.66 1546
4107.26 1523
4107.87 1548
4108.47 1559
4109.08 1485
4109.68 1502
4110.29 1580
4110.89 1600
4111.50 1519
4112.10 1537
4112.71 1572
4113.31 1508
4113.92 1477
4114.53 1577
4115.13 1522
4115.74 1561
4116.34 1594
4116.95 1559
4117.55 1601
4118.16 1616
4118.76 1547
4119.37 1594
4119.98 1659
4120.58 1618
4121.19 1576
4121.79 1596
4122.40 1621
4123.01 1576
4123.61 1617
4124.22 1607
4124.82 1637
4125.43 1563
4126.04 1605
4126.64 1664
4127.25 1631
4127.86 1546
4128.46 1593
4129.07 1607
4129.68 1658
4130.28 1677
4130.89 1654
4131.50 1696
4132.10 1713
4132.71 1837
4133.32 1802
4133.92 1854
4134.53 1981
4135.14 2022
4135.74 2055
4136.35 2149
4136.96 2229
4137.56 2282
4138.17 2228
4138.78 2397
4139.39 2474
4139.99 2388
4140.60 2327
4141.21 2281
4141.82 2265
4142.42 2171
4143.03 2088
4143.64 2024
4144.25 2011
4144.85 1868
4145.46 1757
4146.07 1762
4146.68 1699
4147.28 1646
4147.89 1601
4148.50 1579
4149.11 1598
4149.72 1569
4150.32 1522
4150.93 1534
4151.54 1508
4152.15 1499
4152.76 1450
4153.37 1547
4153.97 1534
4154.58 1532
4155.19 1603
4155.80 1536
4156.41 1530
4157.02 1527
4157.62 1536
4158.23 1661
4158.84 1607
4159.45 1601
4160.06 1605
4160.67 1631
4161.28 1570
4161.89 1642
4162.49 1639
4163.10 1658
4163.71 1761
4164.32 1763
4164.93 1654
4165.54 1648
4166.15 1600
4166.76 1640
4167.37 1688
4167.98 1668
4168.59 1692
4169.20 1652
4169.81 1589
4170.42 1589
4171.02 1587
4171.63 1591
4172.24 1641
4172.85 1654
4173.46 1630
4174.07 1605
4174.68 1656
4175.29 1625
4175.90 1628
4176.51 1746
4177.12 1695
4177.73 1703
4178.34 1671
4178.95 1686
4179.56 1658
4180.17 1644
4180.78 1633
4181.39 1604
4182.00 1658
4182.61 1623
4183.23 1617
4183.84 1676
4184.45 1671
4185.06 1633
4185.67 1643
4186.28 1547
4186.89 1621
4187.50 1687
4188.11 1752
4188.72 1719
4189.33 1707
4189.94 1719
4190.55 1762
4191.17 1779
4191.78 1776
4192.39 1766
4193.00 1786
4193.61 1792
4194.22 1835
4194.83 1870
4195.44 1722
4196.06 1773
4196.67 1674
4197.28 1649
4197.89 1691
4198.50 1707
4199.11 1704
4199.72 1677
4200.34 1735
4200.95 1762
4201.56 1739
4202.17 1704
4202.78 1743
4203.40 1760
4204.01 1766
4204.62 1846
4205.23 1778
4205.84 1721
4206.46 1702
4207.07 1670
4207.68 1681
4208.29 1714
4208.90 1733
4209.52 1672
4210.13 1721
4210.74 1767
4211.35 1786
4211.97 1739
4212.58 1838
4213.19 1829
4213.80 1875
4214.42 1951
4215.03 2010
4215.64 2046
4216.26 2131
4216.87 2288
4217.48 2398
4218.09 2614
4218.71 2875
4219.32 3220
4219.93 3373
4220.55 3653
4221.16 3940
4221.77 3977
4222.39 4149
4223.00 4074
4223.61 4069
4224.23 4079
4224.84 4093
4225.45 3884
4226.07 3839
4226.68 3922
4227.30 3841
4227.91 3681
4228.52 3599
4229.14 3446
4229.75 3212
4230.36 3004
4230.98 2909
4231.59 2651
4232.21 2626
4232.82 2575
4233.43 2474
4234.05 2356
4234.66 2363
4235.28 2344
4235.89 2277
4236.51 2338
4237.12 2307
4237.73 2196
4238.35 2152
4238.96 2064
4239.58 2016
4240.19 1956
4240.81 1936
4241.42 1934
4242.04 1944
4242.65 1999
4243.27 1942
4243.88 1973
4244.50 1956
4245.11 2036
4245.73 2018
4246.34 1980
4246.96 1966
4247.57 2035
4248.19 1965
4248.80 1962
4249.42 1948
4250.03 1942
4250.65 1919
4251.26 1898
4251.88 1790
4252.49 1796
4253.11 1799
4253.72 1801
4254.34 1726
4254.96 1793
4255.57 1830
4256.19 1859
4256.80 1933
4257.42 1881
4258.03 1797
4258.65 1862
4259.27 1911
4259.88 1951
4260.50 1985
4261.12 2033
4261.73 2117
4262.35 2141
4262.96 2177
4263.58 2189
4264.20 2139
4264.81 2194
4265.43 2086
4266.05 2066
4266.66 2076
4267.28 2079
4267.90 2157
4268.51 2140
4269.13 1987
4269.75 1995
4270.36 2050
4270.98 2086
4271.60 2176
4272.21 2142
4272.83 2144
4273.45 2310
4274.06 2324
4274.68 2364
4275.30 2451
4275.92 2430
4276.53 2392
4277.15 2394
4277.77 2294
4278.38 2154
4279.00 2103
4279.62 2040
4280.24 2010
4280.85 1842
4281.47 1901
4282.09 1852
4282.71 1883
4283.32 1804
4283.94 1827
4284.56 1740
4285.18 1669
4285.80 1712
4286.41 1800
4287.03 1811
4287.65 1757
4288.27 1773
4288.89 1822
4289.50 1800
4290.12 1884
4290.74 1819
4291.36 1725
4291.98 1742
4292.60 1706
4293.21 1741
4293.83 1765
4294.45 1807
4295.07 1738
4295.69 1637
4296.31 1717
4296.93 1737
4297.54 1771
4298.16 1716
4298.78 1771
4299.40 1836
4300.02 1783
4300.64 1786
4301.26 1826
4301.88 1796
4302.50 1763
4303.12 1700
4303.73 1778
4304.35 1771
4304.97 1696
4305.59 1749
4306.21 1776
4306.83 1853
4307.45 1796
4308.07 1771
4308.69 1860
4309.31 1840
4309.93 1811
4310.55 1804
4311.17 1756
4311.79 1813
4312.41 1792
4313.03 1720
4313.65 1794
4314.27 1753
4314.89 1753
4315.51 1720
4316.13 1720
4316.75 1711
4317.37 1781
4317.99 1710
4318.61 1743
4319.23 1795
4319.85 1869
4320.47 1986
4321.09 1951
4321.71 1914
4322.33 1950
4322.95 1974
4323.57 2051
4324.19 2103
4324.81 2079
4325.43 2065
4326.05 2055
4326.68 1973
4327.30 1858
4327.92 1866
4328.54 1810
4329.16 1806
4329.78 1805
4330.40 1814
4331.02 1833
4331.64 1852
4332.26 1901
4332.89 1958
4333.51 2102
4334.13 2072
4334.75 2197
4335.37 2286
4335.99 2358
4336.61 2429
4337.24 2493
4337.86 2557
4338.48 2390
4339.10 2415
4339.72 2330
4340.34 2402
4340.97 2580
4341.59 2782
4342.21 3051
4342.83 3568
4343.45 4184
4344.08 4641
4344.70 5082
4345.32 5350
4345.94 5287
4346.57 5198
4347.19 5127
4347.81 4669
4348.43 4086
4349.05 3681
4349.68 3193
4350.30 2850
4350.92 2647
4351.54 2466
4352.17 2374
4352.79 2307
4353.41 2231
4354.04 2157
4354.66 2177
4355.28 2255
4355.90 2215
4356.53 2153
4357.15 2156
4357.77 2245
4358.40 2209
4359.02 2131
4359.64 2128
4360.27 2138
4360.89 2113
4361.51 2104
4362.14 2062
4362.76 2101
4363.38 2051
4364.01 2067
4364.63 2018
4365.25 2019
4365.88 2007
4366.50 2006
4367.12 1913
4367.75 1921
4368.37 1892
4369.00 1884
4369.62 1804
4370.24 1806
4370.87 1785
4371.49 1822
4372.12 1866
4372.74 1849
4373.36 1928
4373.99 1899
4374.61 1975
4375.24 1957
4375.86 1992
4376.49 2112
4377.11 2193
4377.73 2208
4378.36 2326
4378.98 2377
4379.61 2188
4380.23 2201
4380.86 2144
4381.48 2116
4382.11 2144
4382.73 2084
4383.36 2023
4383.98 1902
4384.61 1937
4385.23 2021
4385.86 1941
4386.48 1961
4387.11 1889
4387.73 1896
4388.36 1984
4388.98 2001
4389.61 1890
4390.23 1952
4390.86 1900
4391.48 1775
4392.11 1823
4392.74 1828
4393.36 1884
4393.99 1893
4394.61 1843
4395.24 1825
4395.86 1918
4396.49 1957
4397.12 1920
4397.74 1928
4398.37 1889
4398.99 1828
4399.62 1803
4400.25 1951
4400.87 1948
4401.50 2035
4402.12 2028
4402.75 1983
4403.38 2114
4404.00 2176
4404.63 2300
4405.26 2410
4405.88 2503
4406.51 2425
4407.14 2505
4407.76 2536
4408.39 2489
4409.02 2482
4409.64 2433
4410.27 2241
4410.90 2284
4411.52 2201
4412.15 2219
4412.78 2094
4413.40 2027
4414.03 2044
4414.66 2018
4415.29 1943
4415.91 1890
4416.54 1839
4417.17 1873
4417.79 1956
4418.42 1933
4419.05 1910
4419.68 1937
4420.30 1926
4420.93 1924
4421.56 1981
4422.19 1816
4422.81 1773
4423.44 1763
4424.07 1737
4424.70 1684
4425.33 1684
4425.95 1761
4426.58 1747
4427.21 1719
4427.84 1686
4428.47 1680
4429.09 1676
4429.72 1722
4430.35 1830
4430.98 1901
4431.61 1832
4432.23 1835
4432.86 1820
4433.49 1823
4434.12 1782
4434.75 1812
4435.38 1904
4436.01 1825
4436.63 1797
4437.26 1756
4437.89 1790
4438.52 1794
4439.15 1808
4439.78 1793
4440.41 1725
4441.04 1674
4441.67 1711
4442.29 1794
4442.92 1839
4443.55 1883
4444.18 1833
4444.81 1858
4445.44 1844
4446.07 1918
4446.70 2007
4447.33 1989
4447.96 1946
4448.59 2047
4449.22 2021
4449.85 2012
4450.48 2072
4451.11 2014
4451.74 1941
4452.37 1987
4453.00 2048
4453.63 2059
4454.26 1955
4454.89 1967
4455.52 1951
4456.15 1944
4456.78 1941
4457.41 1918
4458.04 1964
4458.67 1821
4459.30 1831
4459.93 1760
4460.56 1721
4461.19 1677
4461.82 1699
4462.45 1719
4463.08 1690
4463.71 1723
4464.34 1651
4464.97 1722
4465.60 1714
4466.23 1814
4466.86 1809
4467.49 1893
4468.12 1729
4468.76 1742
4469.39 1702
4470.02 1711
4470.65 1744
4471.28 1730
4471.91 1708
4472.54 1697
4473.17 1743
4473.80 1771
4474.44 1729
4475.07 1722
4475.70 1714
4476.33 1699
4476.96 1811
4477.59 1818
4478.22 1804
4478.86 1762
4479.49 1891
4480.12 1907
4480.75 1829
4481.38 1831
4482.02 1940
4482.65 1879
4483.28 1912
4483.91 1873
4484.54 1896
4485.18 2039
4485.81 2032
4486.44 2094
4487.07 1997
4487.70 2099
4488.34 2059
4488.97 2158
4489.60 2157
4490.23 2075
4490.87 2085
4491.50 2074
4492.13 2071
4492.76 2005
4493.40 2062
4494.03 2116
4494.66 2060
4495.30 2148
4495.93 2169
4496.56 2221
4497.19 2275
4497.83 2420
4498.46 2338
4499.09 2409
4499.73 2573
4500.36 2660
4500.99 2706
4501.63 2625
4502.26 2605
4502.89 2630
4503.53 2438
4504.16 2427
4504.79 2370
4505.43 2370
4506.06 2196
4506.69 2078
4507.33 2161
4507.96 2135
4508.59 2225
4509.23 2291
4509.86 2171
4510.50 2325
4511.13 2292
4511.76 2379
4512.40 2481
4513.03 2532
4513.67 2478
4514.30 2452
4514.93 2455
4515.57 2472
4516.20 2371
4516.84 2390
4517.47 2455
4518.11 2450
4518.74 2400
4519.37 2392
4520.01 2531
4520.64 2603
4521.28 2652
4521.91 2630
4522.55 2878
4523.18 3134
4523.82 3313
4524.45 3791
4525.09 4460
4525.72 5359
4526.36 6611
4526.99 8115
4527.63 9997
4528.26 12105
4528.90 13758
4529.53 15626
4530.17 16820
4530.80 17135
4531.44 16713
4532.07 15764
4532.71 14361
4533.34 12665
4533.98 10800
4534.62 8807
4535.25 7251
4535.89 5975
4536.52 5024
4537.16 4159
4537.79 3700
4538.43 3322
4539.07 3059
4539.70 2835
4540.34 2710
4540.97 2572
4541.61 2589
4542.25 2524
4542.88 2447
4543.52 2466
4544.15 2525
4544.79 2575
4545.43 2447
4546.06 2366
4546.70 2392
4547.34 2351
4547.97 2206
4548.61 2184
4549.25 2118
4549.88 2185
4550.52 2182
4551.16 2165
4551.79 2131
4552.43 2149
4553.07 2168
4553.70 2247
4554.34 2253
4554.98 2246
4555.61 2406
4556.25 2439
4556.89 2567
4557.53 2663
4558.16 2736
4558.80 2811
4559.44 2853
4560.07 2809
4560.71 2738
4561.35 2664
4561.99 2685
4562.62 2740
4563.26 2715
4563.90 2763
4564.54 2869
4565.18 2977
4565.81 3021
4566.45 3081
4567.09 3082
4567.73 3178
4568.36 3142
4569.00 3183
4569.64 3126
4570.28 3156
4570.92 3002
4571.55 2848
4572.19 2837
4572.83 2680
4573.47 2630
4574.11 2526
4574.75 2565
4575.38 2472
4576.02 2496
4576.66 2498
4577.30 2620
4577.94 2636
4578.58 2692
4579.22 2662
4579.85 2640
4580.49 2667
4581.13 2652
4581.77 2666
4582.41 2591
4583.05 2573
4583.69 2463
4584.33 2408
4584.97 2399
4585.61 2370
4586.24 2451
4586.88 2483
4587.52 2494
4588.16 2575
4588.80 2704
4589.44 2982
4590.08 3130
4590.72 3053
4591.36 3028
4592.00 2978
4592.64 2853
4593.28 2790
4593.92 2701
4594.56 2440
4595.20 2410
4595.84 2459
4596.48 2393
4597.12 2265
4597.76 2252
4598.40 2242
4599.04 2264
4599.68 2332
4600.32 2370
4600.96 2351
4601.60 2402
4602.24 2360
4602.88 2449
4603.52 2405
4604.16 2436
4604.80 2452
4605.44 2435
4606.08 2440
4606.72 2373
4607.36 2401
4608.00 2403
4608.64 2374
4609.28 2340
4609.93 2339
4610.57 2294
4611.21 2381
4611.85 2378
4612.49 2330
4613.13 2393
4613.77 2390
4614.41 2361
4615.05 2347
4615.69 2318
4616.34 2288
4616.98 2217
4617.62 2150
4618.26 2096
4618.90 2064
4619.54 2060
4620.18 1921
4620.83 1907
4621.47 1854
4622.11 1861
4622.75 1876
4623.39 1849
4624.03 1897
4624.68 1944
4625.32 1914
4625.96 1862
4626.60 1897
4627.24 1911
4627.89 1941
4628.53 1972
4629.17 2110
4629.81 2132
4630.45 2155
4631.10 2096
4631.74 2184
4632.38 2221
4633.02 2178
4633.67 2210
4634.31 2276
4634.95 2290
4635.59 2275
4636.24 2272
4636.88 2354
4637.52 2327
4638.17 2304
4638.81 2354
4639.45 2201
4640.09 2305
4640.74 2316
4641.38 2206
4642.02 2237
4642.67 2159
4643.31 2167
4643.95 2294
4644.60 2283
4645.24 2303
4645.88 2416
4646.53 2598
4647.17 2967
4647.81 3152
4648.46 3435
4649.10 3727
4649.74 4261
4650.39 4727
4651.03 4969
4651.67 4883
4652.32 5056
4652.96 4856
4653.61 4613
4654.25 4271
4654.89 3676
4655.54 3306
4656.18 2994
4656.83 2790
4657.47 2540
4658.11 2346
4658.76 2078
4659.40 2095
4660.05 2074
4660.69 2074
4661.33 2027
4661.98 2082
4662.62 2014
4663.27 2084
4663.91 2133
4664.56 2009
4665.20 1959
4665.85 2067
4666.49 2034
4667.14 2001
4667.78 1985
4668.43 1900
4669.07 1904
4669.72 1820
4670.36 1778
4671.01 1747
4671.65 1755
4672.30 1777
4672.94 1790
4673.59 1773
4674.23 1825
4674.88 1853
4675.52 1823
4676.17 1898
4676.81 1829
4677.46 1935
4678.10 1991
4678.75 1930
4679.40 1931
4680.04 1946
4680.69 1916
4681.33 1969
4681.98 1949
4682.62 1961
4683.27 2009
4683.92 2017
4684.56 1977
4685.21 1897
4685.85 1932
4686.50 1926
4687.15 1921
4687.79 1980
4688.44 2031
4689.09 1997
4689.73 1972
4690.38 1961
4691.02 1993
4691.67 2043
4692.32 2097
4692.96 2043
4693.61 1967
4694.26 2035
4694.90 2048
4695.55 2073
4696.20 2196
4696.84 2409
4697.49 2488
4698.14 2484
4698.78 2583
4699.43 2506
4700.08 2582
4700.73 2487
4701.37 2383
4702.02 2285
4702.67 2214
4703.31 2134
4703.96 2130
4704.61 2133
4705.26 2132
4705.90 2028
4706.55 2025
4707.20 2086
4707.85 2059
4708.49 2026
4709.14 2086
4709.79 2056
4710.44 2020
4711.09 2014
4711.73 2008
4712.38 2039
4713.03 1949
4713.68 1989
4714.33 1976
4714.97 1841
4715.62 1901
4716.27 1868
4716.92 1975
4717.57 2109
4718.21 2032
4718.86 2017
4719.51 2019
4720.16 2022
4720.81 2007
4721.46 1952
4722.11 1971
4722.75 1867
4723.40 1835
4724.05 1867
4724.70 1916
4725.35 1908
4726.00 1901
4726.65 1884
4727.30 1958
4727.94 1837
4728.59 1851
4729.24 1826
4729.89 1811
4730.54 1780
4731.19 1778
4731.84 1777
4732.49 1775
4733.14 1697
4733.79 1758
4734.44 1719
4735.09 1714
4735.74 1662
4736.38 1701
4737.03 1728
4737.68 1761
4738.33 1702
4738.98 1668
4739.63 1666
4740.28 1681
4740.93 1713
4741.58 1698
4742.23 1679
4742.88 1662
4743.53 1615
4744.18 1657
4744.83 1674
4745.48 1663
4746.13 1804
4746.78 1811
4747.43 1895
4748.08 1870
4748.73 1930
4749.39 1867
4750.04 1899
4750.69 1920
4751.34 2008
4751.99 1971
4752.64 1892
4753.29 1794
4753.94 1806
4754.59 1771
4755.24 1766
4755.89 1683
4756.54 1685
4757.19 1700
4757.84 1619
4758.50 1659
4759.15 1740
4759.80 1725
4760.45 1830
4761.10 1897
4761.75 1911
4762.40 2026
4763.05 2048
4763.71 1956
4764.36 1907
4765.01 1994
4765.66 1913
4766.31 1821
4766.96 1769
4767.62 1731
4768.27 1701
4768.92 1662
4769.57 1629
4770.22 1629
4770.87 1651
4771.53 1628
4772.18 1656
4772.83 1713
4773.48 1635
4774.13 1522
4774.79 1543
4775.44 1620
4776.09 1578
4776.74 1579
4777.40 1535
4778.05 1552
4778.70 1504
4779.35 1551
4780.01 1642
4780.66 1601
4781.31 1503
4781.96 1543
4782.62 1589
4783.27 1532
4783.92 1513
4784.57 1536
4785.23 1518
4785.88 1553
4786.53 1599
4787.19 1628
4787.84 1647
4788.49 1684
4789.15 1771
4789.80 1766
4790.45 1773
4791.11 1782
4791.76 1706
4792.41 1680
4793.07 1728
4793.72 1677
4794.37 1644
4795.03 1626
4795.68 1687
4796.33 1657
4796.99 1692
4797.64 1687
4798.29 1662
4798.95 1530
4799.60 1629
4800.26 1601
4800.91 1583
4801.56 1655
4802.22 1636
4802.87 1700
4803.53 1624
4804.18 1530
4804.83 1595
4805.49 1674
4806.14 1645
4806.80 1615
4807.45 1709
4808.11 1676
4808.76 1693
4809.42 1732
4810.07 1690
4810.72 1739
4811.38 1704
4812.03 1728
4812.69 1779
4813.34 1734
4814.00 1689
4814.65 1763
4815.31 1748
4815.96 1780
4816.62 1739
4817.27 1683
4817.93 1697
4818.58 1726
4819.24 1717
4819.89 1773
4820.55 1808
4821.20 1740
4821.86 1777
4822.52 1703
4823.17 1830
4823.83 1802
4824.48 1796
4825.14 1829
4825.79 1788
4826.45 1804
4827.10 1745
4827.76 1746
4828.42 1723
4829.07 1743
4829.73 1781
4830.38 1844
4831.04 1877
4831.70 2051
4832.35 2094
4833.01 2128
4833.66 2281
4834.32 2456
4834.98 2508
4835.63 2473
4836.29 2584
4836.95 2649
4837.60 2616
4838.26 2508
4838.92 2403
4839.57 2432
4840.23 2319
4840.89 2149
4841.54 2069
4842.20 1977
4842.86 1967
4843.51 1890
4844.17 1890
4844.83 1761
4845.48 1881
4846.14 1855
4846.80 1858
4847.45 1942
4848.11 1830
4848.77 1884
4849.43 1831
4850.08 1888
4850.74 1885
4851.40 1890
4852.06 1931
4852.71 2003
4853.37 1970
4854.03 2015
4854.69 2026
4855.34 1986
4856.00 2105
4856.66 2120
4857.32 2118
4857.97 2001
4858.63 2011
4859.29 2043
4859.95 2023
4860.61 2071
4861.26 2051
4861.92 2021
4862.58 2020
4863.24 2123
4863.90 2063
4864.55 2126
4865.21 2151
4865.87 2112
4866.53 2080
4867.19 2096
4867.85 2176
4868.51 2066
4869.16 2139
4869.82 2203
4870.48 2244
4871.14 2293
4871.80 2297
4872.46 2459
4873.12 2496
4873.78 2360
4874.43 2485
4875.09 2518
4875.75 2531
4876.41 2642
4877.07 2774
4877.73 2727
4878.39 2699
4879.05 2664
4879.71 2507
4880.37 2355
4881.03 2281
4881.69 2252
4882.34 2145
4883.00 2129
4883.66 2083
4884.32 2101
4884.98 2043
4885.64 1951
4886.30 2031
4886.96 2117
4887.62 2089
4888.28 2119
4888.94 2202
4889.60 2268
4890.26 2314
4890.92 2477
4891.58 2352
4892.24 2410
4892.90 2269
4893.56 2297
4894.22 2240
4894.88 2107
4895.54 2138
4896.20 2154
4896.86 2254
4897.52 2283
4898.19 2340
4898.85 2403
4899.51 2414
4900.17 2339
4900.83 2247
4901.49 2163
4902.15 2126
4902.81 1981
4903.47 1991
4904.13 1978
4904.79 1910
4905.45 1944
4906.12 1946
4906.78 2020
4907.44 1969
4908.10 1936
4908.76 1952
4909.42 2006
4910.08 1968
4910.74 2004
4911.41 1924
4912.07 1928
4912.73 1904
4913.39 1877
4914.05 1838
4914.71 1769
4915.38 1779
4916.04 1745
4916.70 1788
4917.36 1772
4918.02 1759
4918.68 1779
4919.35 1678
4920.01 1717
4920.67 1698
4921.33 1707
4921.99 1745
4922.66 1682
4923.32 1685
4923.98 1740
4924.64 1755
4925.31 1683
4925.97 1678
4926.63 1639
4927.29 1659
4927.96 1640
4928.62 1699
4929.28 1737
4929.94 1692
4930.61 1765
4931.27 1752
4931.93 1737
4932.59 1817
4933.26 1795
4933.92 1837
4934.58 1705
4935.25 1754
4935.91 1863
4936.57 1876
4937.24 1813
4937.90 1786
4938.56 1869
4939.23 1828
4939.89 1770
4940.55 1720
4941.22 1771
4941.88 1723
4942.54 1730
4943.21 1762
4943.87 1682
4944.53 1653
4945.20 1681
4945.86 1684
4946.52 1666
4947.19 1702
4947.85 1671
4948.52 1663
4949.18 1701
4949.84 1682
4950.51 1718
4951.17 1614
4951.84 1632
4952.50 1656
4953.17 1653
4953.83 1713
4954.49 1700
4955.16 1637
4955.82 1686
4956.49 1743
4957.15 1729
4957.82 1696
4958.48 1753
4959.15 1829
4959.81 1889
4960.47 1926
4961.14 1887
4961.80 1964
4962.47 2009
4963.13 2012
4963.80 2049
4964.46 1949
4965.13 2037
4965.79 1927
4966.46 1887
4967.12 1868
4967.79 1852
4968.45 1792
4969.12 1748
4969.79 1732
4970.45 1850
4971.12 1851
4971.78 1903
4972.45 1983
4973.11 2028
4973.78 2019
4974.44 2101
4975.11 2149
4975.78 2185
4976.44 2170
4977.11 2147
4977.77 2191
4978.44 2243
4979.11 2224
4979.77 2266
4980.44 2468
4981.10 2653
4981.77 2910
4982.44 3092
4983.10 3334
4983.77 3314
4984.43 3367
4985.10 3358
4985.77 3258
4986.43 3136
4987.10 2873
4987.77 2601
4988.43 2497
4989.10 2288
4989.77 2034
4990.43 2009
4991.10 1966
4991.77 1903
4992.43 1811
4993.10 1753
4993.77 1676
4994.43 1719
4995.10 1696
4995.77 1686
4996.44 1688
4997.10 1614
4997.77 1594
4998.44 1546
4999.10 1564
4999.77 1597
5000.44 1560
5001.11 1581
5001.77 1581
5002.44 1590
5003.11 1556
5003.78 1537
5004.44 1564
5005.11 1637
5005.78 1637
5006.45 1617
5007.12 1638
5007.78 1671
5008.45 1673
5009.12 1664
5009.79 1717
5010.46 1699
5011.12 1727
5011.79 1721
5012.46 1736
5013.13 1683
5013.80 1696
5014.47 1692
5015.13 1717
5015.80 1817
5016.47 1802
5017.14 1907
5017.81 1997
5018.48 2054
5019.14 2119
5019.81 2340
5020.48 2427
5021.15 2457
5021.82 2470
5022.49 2550
5023.16 2504
5023.83 2512
5024.50 2427
5025.16 2293
5025.83 2105
5026.50 1935
5027.17 1892
5027.84 1835
5028.51 1868
5029.18 1786
5029.85 1720
5030.52 1681
5031.19 1660
5031.86 1624
5032.53 1714
5033.20 1685
5033.87 1625
5034.54 1649
5035.21 1600
5035.88 1592
5036.54 1601
5037.21 1540
5037.88 1610
5038.55 1525
5039.22 1517
5039.89 1565
5040.56 1522
5041.23 1544
5041.90 1569
5042.58 1651
5043.25 1560
5043.92 1599
5044.59 1546
5045.26 1551
5045.93 1651
5046.60 1611
5047.27 1541
5047.94 1580
5048.61 1652
5049.28 1619
5049.95 1587
5050.62 1531
5051.29 1540
5051.96 1479
5052.63 1529
5053.30 1541
5053.98 1583
5054.65 1571
5055.32 1564
5055.99 1574
5056.66 1544
5057.33 1613
5058.00 1601
5058.67 1557
5059.34 1630
5060.02 1566
5060.69 1614
5061.36 1750
5062.03 1633
5062.70 1630
5063.37 1665
5064.04 1619
5064.72 1588
5065.39 1710
5066.06 1630
5066.73 1662
5067.40 1624
5068.08 1605
5068.75 1612
5069.42 1583
5070.09 1653
5070.76 1683
5071.44 1649
5072.11 1678
5072.78 1718
5073.45 1685
5074.12 1687
5074.80 1771
5075.47 1811
5076.14 1872
5076.81 1973
5077.49 2051
5078.16 2083
5078.83 2076
5079.50 1997
5080.18 1992
5080.85 1993
5081.52 1981
5082.20 1850
5082.87 1876
5083.54 1849
5084.21 1866
5084.89 1894
5085.56 1960
5086.23 2110
5086.91 2255
5087.58 2294
5088.25 2454
5088.93 2551
5089.60 2609
5090.27 2558
5090.95 2555
5091.62 2477
5092.29 2446
5092.97 2349
5093.64 2214
5094.31 2140
5094.99 2018
5095.66 1943
5096.34 1867
5097.01 1803
5097.68 1811
5098.36 1777
5099.03 1741
5099.70 1833
5100.38 1982
5101.05 1921
5101.73 1987
5102.40 2029
5103.08 2128
5103.75 2168
5104.42 2135
5105.10 2078
5105.77 2014
5106.45 1937
5107.12 1823
5107.80 1786
5108.47 1813
5109.15 1740
5109.82 1713
5110.49 1718
5111.17 1682
5111.84 1708
5112.52 1628
5113.19 1652
5113.87 1765
5114.54 1670
5115.22 1626
5115.89 1664
5116.57 1782
5117.24 1814
5117.92 1702
5118.59 1716
5119.27 1830
5119.94 1765
5120.62 1753
5121.30 1756
5121.97 1736
5122.65 1712
5123.32 1783
5124.00 1712
5124.67 1772
5125.35 1693
5126.02 1734
5126.70 1776
5127.38 1765
5128.05 1807
5128.73 1867
5129.40 2003
5130.08 1969
5130.76 2005
5131.43 1986
5132.11 2053
5132.78 2006
5133.46 2099
5134.14 1934
5134.81 1899
5135.49 1843
5136.17 1831
5136.84 1896
5137.52 1815
5138.20 1797
5138.87 1872
5139.55 1770
5140.22 1725
5140.90 1701
5141.58 1732
5142.26 1699
5142.93 1688
5143.61 1703
5144.29 1702
5144.96 1696
5145.64 1696
5146.32 1756
5146.99 1712
5147.67 1698
5148.35 1623
5149.03 1668
5149.70 1736
5150.38 1667
5151.06 1671
5151.73 1722
5152.41 1636
5153.09 1577
5153.77 1541
5154.44 1592
5155.12 1563
5155.80 1518
5156.48 1526
5157.16 1486
5157.83 1452
5158.51 1426
5159.19 1445
5159.87 1531
5160.55 1498
5161.22 1432
5161.90 1445
5162.58 1530
5163.26 1493
5163.94 1509
5164.61 1516
5165.29 1515
5165.97 1526
5166.65 1552
5167.33 1533
5168.01 1516
5168.68 1492
5169.36 1500
5170.04 1469
5170.72 1426
5171.40 1517
5172.08 1531
5172.76 1551
5173.44 1489
5174.11 1522
5174.79 1582
5175.47 1524
5176.15 1538
5176.83 1543
5177.51 1581
5178.19 1526
5178.87 1535
5179.55 1487
5180.23 1475
5180.91 1468
5181.58 1479
5182.26 1476
5182.94 1499
5183.62 1452
5184.30 1472
5184.98 1418
5185.66 1511
5186.34 1506
5187.02 1382
5187.70 1417
5188.38 1426
5189.06 1390
5189.74 1485
5190.42 1486
5191.10 1432
5191.78 1407
5192.46 1433
5193.14 1463
5193.82 1451
5194.50 1454
5195.18 1429
5195.86 1496
5196.54 1435
5197.22 1497
5197.90 1470
5198.58 1491
5199.26 1492
5199.94 1500
5200.63 1493
5201.31 1470
5201.99 1592
5202.67 1517
5203.35 1563
5204.03 1488
5204.71 1561
5205.39 1633
5206.07 1648
5206.75 1545
5207.43 1584
5208.11 1651
5208.80 1625
5209.48 1624
5210.16 1718
5210.84 1760
5211.52 1718
5212.20 1772
5212.88 1752
5213.57 1773
5214.25 1758
5214.93 1707
5215.61 1811
5216.29 1869
5216.97 1878
5217.66 1873
5218.34 1786
5219.02 1761
5219.70 1701
5220.38 1667
5221.06 1756
5221.75 1807
5222.43 1698
5223.11 1644
5223.79 1683
5224.47 1639
5225.16 1659
5225.84 1583
5226.52 1544
5227.20 1504
5227.89 1605
5228.57 1589
5229.25 1579
5229.93 1536
5230.62 1603
5231.30 1666
5231.98 1615
5232.66 1635
5233.35 1502
5234.03 1479
5234.71 1587
5235.40 1630
5236.08 1607
5236.76 1745
5237.44 1734
5238.13 1651
5238.81 1675
5239.49 1715
5240.18 1726
5240.86 1724
5241.54 1695
5242.23 1659
5242.91 1677
5243.59 1611
5244.28 1657
5244.96 1658
5245.64 1705
5246.33 1680
5247.01 1661
5247.70 1759
5248.38 1836
5249.06 1797
5249.75 1798
5250.43 1924
5251.11 1979
5251.80 2011
5252.48 1762
5253.17 1751
5253.85 1701
5254.53 1758
5255.22 1736
5255.90 1637
5256.59 1676
5257.27 1743
5257.96 1771
5258.64 1815
5259.32 1814
5260.01 1710
5260.69 1770
5261.38 1843
5262.06 1803
5262.75 1749
5263.43 1768
5264.12 1785
5264.80 1717
5265.49 1737
5266.17 1834
5266.86 1766
5267.54 1756
5268.23 1735
5268.91 1756
5269.60 1703
5270.28 1748
5270.97 1815
5271.65 1792
5272.34 1691
5273.02 1741
5273.71 1741
5274.39 1853
5275.08 1874
5275.76 1947
5276.45 2035
5277.14 2258
5277.82 2344
5278.51 2410
5279.19 2484
5279.88 2418
5280.56 2317
5281.25 2253
5281.94 2224
5282.62 2084
5283.31 1941
5283.99 1915
5284.68 1821
5285.37 1702
5286.05 1675
5286.74 1685
5287.43 1662
5288.11 1692
5288.80 1598
5289.48 1671
5290.17 1701
5290.86 1724
5291.54 1725
5292.23 1759
5292.92 1786
5293.60 1783
5294.29 1761
5294.98 1785
5295.66 1795
5296.35 1822
5297.04 1835
5297.72 1923
5298.41 1969
5299.10 1994
5299.79 2087
5300.47 2081
5301.16 2056
5301.85 2054
5302.53 2187
5303.22 2205
5303.91 2096
5304.60 2057
5305.28 2082
5305.97 2148
5306.66 2197
5307.35 2140
5308.03 2185
5308.72 2140
5309.41 2231
5310.10 2212
5310.78 2291
5311.47 2162
5312.16 2082
5312.85 2133
5313.54 2085
5314.22 2092
5314.91 2097
5315.60 2097
5316.29 2116
5316.98 2092
5317.66 2145
5318.35 2170
5319.04 2222
5319.73 2185
5320.42 2217
5321.11 2362
5321.80 2114
5322.48 2118
5323.17 2202
5323.86 2110
5324.55 2120
5325.24 2145
5325.93 2134
5326.62 2171
5327.30 2267
5327.99 2312
5328.68 2217
5329.37 2251
5330.06 2323
5330.75 2426
5331.44 2396
5332.13 2413
5332.82 2395
5333.51 2427
5334.20 2384
5334.88 2376
5335.57 2413
5336.26 2427
5336.95 2448
5337.64 2500
5338.33 2507
5339.02 2498
5339.71 2505
5340.40 2622
5341.09 2655
5341.78 2697
5342.47 2851
5343.16 2909
5343.85 3060
5344.54 3321
5345.23 3586
5345.92 4113
5346.61 4785
5347.30 5744
5347.99 6689
5348.68 7362
5349.37 8052
5350.06 8335
5350.75 8350
5351.44 8002
5352.13 7251
5352.82 6577
5353.51 5794
5354.20 4855
5354.90 4137
5355.59 3673
5356.28 3308
5356.97 3087
5357.66 2803
5358.35 2675
5359.04 2504
5359.73 2515
5360.42 2432
5361.11 2439
5361.80 2392
5362.49 2366
5363.19 2408
5363.88 2350
5364.57 2311
5365.26 2267
5365.95 2240
5366.64 2061
5367.33 2091
5368.03 2019
5368.72 1938
5369.41 1918
5370.10 1846
5370.79 1785
5371.48 1834
5372.18 1846
5372.87 1748
5373.56 1766
5374.25 1788
5374.94 1857
5375.63 1912
5376.33 1851
5377.02 1924
5377.71 1915
5378.40 1903
5379.10 1896
5379.79 1888
5380.48 1827
5381.17 1827
5381.86 1770
5382.56 1846
5383.25 1781
5383.94 1870
5384.63 1871
5385.33 1911
5386.02 1913
5386.71 1978
5387.40 2002
5388.10 2105
5388.79 2190
5389.48 2118
5390.18 2175
5390.87 2058
5391.56 1980
5392.26 1939
5392.95 1958
5393.64 1884
5394.33 1861
5395.03 1930
5395.72 1836
5396.41 1883
5397.11 1847
5397.80 1810
5398.49 1862
5399.19 1807
5399.88 1801
5400.58 1775
5401.27 1771
5401.96 1798
5402.66 1774
5403.35 1845
5404.04 1865
5404.74 1821
5405.43 1774
5406.13 1794
5406.82 1831
5407.51 1816
5408.21 1803
5408.90 1787
5409.60 1843
5410.29 1785
5410.98 1787
5411.68 1699
5412.37 1777
5413.07 1717
5413.76 1731
5414.46 1742
5415.15 1717
5415.84 1716
5416.54 1661
5417.23 1715
5417.93 1675
5418.62 1649
5419.32 1651
5420.01 1671
5420.71 1701
5421.40 1695
5422.10 1739
5422.79 1700
5423.49 1710
5424.18 1796
5424.88 1740
5425.57 1694
5426.27 1592
5426.96 1694
5427.66 1659
5428.35 1609
5429.05 1672
5429.74 1760
5430.44 1731
5431.14 1603
5431.83 1672
5432.53 1714
5433.22 1776
5433.92 1771
5434.61 1691
5435.31 1812
5436.01 1865
5436.70 1864
5437.40 1813
5438.09 1742
5438.79 1756
5439.49 1768
5440.18 1771
5440.88 1833
5441.57 1788
5442.27 1802
5442.97 1828
5443.66 1811
5444.36 1855
5445.06 1836
5445.75 1869
5446.45 1882
5447.15 1853
5447.84 2010
5448.54 2044
5449.24 2133
5449.93 2163
5450.63 2087
5451.33 2099
5452.02 2047
5452.72 1991
5453.42 1939
5454.11 1855
5454.81 1881
5455.51 1832
5456.20 1814
5456.90 1870
5457.60 1943
5458.30 1916
5458.99 1972
5459.69 1999
5460.39 2058
5461.09 2098
5461.78 2165
5462.48 2221
5463.18 2140
5463.88 2226
5464.57 2267
5465.27 2156
5465.97 2062
5466.67 2164
5467.36 2226
5468.06 2084
5468.76 2050
5469.46 1945
5470.16 2006
5470.85 2008
5471.55 1989
5472.25 1966
5472.95 2041
5473.65 2042
5474.35 2048
5475.04 2079
5475.74 2104
5476.44 2222
5477.14 2356
5477.84 2480
5478.54 2519
5479.23 2678
5479.93 2732
5480.63 2723
5481.33 2650
5482.03 2551
5482.73 2446
5483.43 2428
5484.13 2303
5484.83 2167
5485.52 2188
5486.22 2196
5486.92 2179
5487.62 2203
5488.32 2212
5489.02 2220
5489.72 2216
5490.42 2252
5491.12 2377
5491.82 2383
5492.52 2349
5493.22 2355
5493.92 2379
5494.62 2549
5495.31 2642
5496.01 2601
5496.71 2924
5497.41 3253
5498.11 3434
5498.81 3875
5499.51 4203
5500.21 4273
5500.91 4245
5501.61 4051
5502.31 3767
5503.01 3387
5503.71 3061
5504.41 2745
5505.11 2522
5505.81 2425
5506.51 2359
5507.22 2286
5507.92 2254
5508.62 2228
5509.32 2197
5510.02 2287
5510.72 2167
5511.42 2256
5512.12 2338
5512.82 2310
5513.52 2316
5514.22 2286
5514.92 2227
5515.62 2190
5516.32 2158
5517.03 2121
5517.73 2109
5518.43 2098
5519.13 2054
5519.83 2060
5520.53 2006
5521.23 2037
5521.93 2093
5522.63 1939
5523.34 1890
5524.04 1908
5524.74 1923
5525.44 1823
5526.14 1867
5526.84 1770
5527.55 1801
5528.25 1821
5528.95 1822
5529.65 1814
5530.35 1806
5531.05 1725
5531.76 1709
5532.46 1694
5533.16 1766
5533.86 1722
5534.56 1751
5535.27 1801
5535.97 1756
5536.67 1689
5537.37 1731
5538.08 1764
5538.78 1753
5539.48 1701
5540.18 1655
5540.89 1621
5541.59 1608
5542.29 1597
5542.99 1604
5543.70 1677
5544.40 1642
5545.10 1666
5545.80 1706
5546.51 1739
5547.21 1659
5547.91 1723
5548.62 1771
5549.32 1725
5550.02 1707
5550.73 1725
5551.43 1717
5552.13 1675
5552.84 1721
5553.54 1681
5554.24 1680
5554.95 1655
5555.65 1634
5556.35 1656
5557.06 1679
5557.76 1737
5558.46 1688
5559.17 1736
5559.87 1731
5560.57 1727
5561.28 1794
5561.98 1833
5562.69 1837
5563.39 1912
5564.09 1902
5564.80 1970
5565.50 1881
5566.21 1972
5566.91 1974
5567.61 1902
5568.32 1823
5569.02 1857
5569.73 1904
5570.43 1899
5571.14 1823
5571.84 1763
5572.54 1720
5573.25 1774
5573.95 1761
5574.66 1783
5575.36 1787
5576.07 1794
5576.77 1852
5577.48 1788
5578.18 1806
5578.89 1704
5579.59 1755
5580.30 1696
5581.00 1608
5581.71 1675
5582.41 1657
5583.12 1545
5583.82 1603
5584.53 1656
5585.23 1551
5585.94 1560
5586.64 1474
5587.35 1498
5588.06 1512
5588.76 1500
5589.47 1544
5590.17 1495
5590.88 1537
5591.58 1569
5592.29 1536
5592.99 1505
5593.70 1478
5594.41 1502
5595.11 1526
5595.82 1525
5596.52 1447
5597.23 1471
5597.94 1452
5598.64 1468
5599.35 1491
5600.06 1540
5600.76 1576
5601.47 1509
5602.17 1499
5602.88 1552
5603.59 1519
5604.29 1558
5605.00 1640
5605.71 1572
5606.41 1527
5607.12 1602
5607.83 1525
5608.53 1574
5609.24 1571
5609.95 1553
5610.65 1492
5611.36 1544
5612.07 1511
5612.78 1564
5613.48 1554
5614.19 1513
5614.90 1541
5615.60 1505
5616.31 1502
5617.02 1534
5617.73 1478
5618.43 1521
5619.14 1472
5619.85 1486
5620.56 1524
5621.26 1511
5621.97 1508
5622.68 1543
5623.39 1535
5624.09 1459
5624.80 1528
5625.51 1572
5626.22 1567
5626.93 1562
5627.63 1587
5628.34 1605
5629.05 1574
5629.76 1593
5630.47 1595
5631.17 1669
5631.88 1657
5632.59 1539
5633.30 1509
5634.01 1669
5634.72 1627
5635.42 1605
5636.13 1688
5636.84 1752
5637.55 1729
5638.26 1674
5638.97 1699
5639.68 1787
5640.39 1730
5641.09 1731
5641.80 1652
5642.51 1654
5643.22 1660
5643.93 1620
5644.64 1537
5645.35 1583
5646.06 1607
5646.77 1669
5647.48 1603
5648.19 1676
5648.89 1655
5649.60 1668
5650.31 1717
5651.02 1779
5651.73 1839
5652.44 1869
5653.15 1883
5653.86 1965
5654.57 1946
5655.28 1976
5655.99 2016
5656.70 2044
5657.41 1994
5658.12 1903
5658.83 1858
5659.54 1810
5660.25 1813
5660.96 1704
5661.67 1795
5662.38 1609
5663.09 1633
5663.80 1639
5664.51 1693
5665.22 1659
5665.93 1728
5666.64 1760
5667.35 1858
5668.06 1838
5668.77 1940
5669.48 1897
5670.19 1806
5670.91 1884
5671.62 1850
5672.33 1783
5673.04 1795
5673.75 1751
5674.46 1664
5675.17 1684
5675.88 1664
5676.59 1635
5677.30 1551
5678.01 1605
5678.73 1625
5679.44 1647
5680.15 1653
5680.86 1608
5681.57 1571
5682.28 1665
5682.99 1585
5683.71 1541
5684.42 1514
5685.13 1561
5685.84 1612
5686.55 1609
5687.26 1540
5687.98 1534
5688.69 1651
5689.40 1623
5690.11 1605
5690.82 1623
5691.54 1616
5692.25 1637
5692.96 1572
5693.67 1606
5694.38 1498
5695.10 1490
5695.81 1476
5696.52 1512
5697.23 1519
5697.95 1462
5698.66 1422
5699.37 1476
5700.08 1466
5700.80 1487
5701.51 1531
5702.22 1501
5702.93 1418
5703.65 1458
5704.36 1471
5705.07 1400
5705.78 1479
5706.50 1521
5707.21 1491
5707.92 1506
5708.64 1512
5709.35 1479
5710.06 1429
5710.78 1577
5711.49 1481
5712.20 1474
5712.92 1520
5713.63 1497
5714.34 1446
5715.06 1443
5715.77 1553
5716.48 1582
5717.20 1555
5717.91 1544
5718.62 1563
5719.34 1581
5720.05 1573
5720.77 1529
5721.48 1533
5722.19 1530
5722.91 1580
5723.62 1568
5724.33 1549
5725.05 1442
5725.76 1565
5726.48 1507
5727.19 1578
5727.91 1557
5728.62 1590
5729.33 1606
5730.05 1518
5730.76 1568
5731.48 1596
5732.19 1585
5732.91 1579
5733.62 1619
5734.34 1616
5735.05 1715
5735.77 1738
5736.48 1728
5737.20 1675
5737.91 1666
5738.63 1585
5739.34 1622
5740.06 1689
5740.77 1619
5741.49 1618
5742.20 1597
5742.92 1689
5743.63 1615
5744.35 1589
5745.06 1584
5745.78 1565
5746.49 1626
5747.21 1639
5747.92 1644
5748.64 1760
5749.35 1840
5750.07 1949
5750.79 2013
5751.50 2162
5752.22 2294
5752.93 2412
5753.65 2387
5754.36 2336
5755.08 2301
5755.80 2218
5756.51 2157
5757.23 2065
5757.95 1938
5758.66 1932
5759.38 1845
5760.09 1808
5760.81 1775
5761.53 1716
5762.24 1742
5762.96 1755
5763.68 1843
5764.39 1798
5765.11 1710
5765.83 1774
5766.54 1737
5767.26 1796
5767.98 1806
5768.69 1890
5769.41 1855
5770.13 1852
5770.84 1942
5771.56 1946
5772.28 1923
5772.99 1884
5773.71 1843
5774.43 1912
5775.15 1956
5775.86 1974
5776.58 1918
5777.30 2032
5778.01 1992
5778.73 2030
5779.45 2104
5780.17 1992
5780.88 1975
5781.60 1971
5782.32 1967
5783.04 1974
5783.76 2040
5784.47 2151
5785.19 2120
5785.91 2143
5786.63 2241
5787.34 2221
5788.06 2272
5788.78 2356
5789.50 2486
5790.22 2626
5790.94 2718
5791.65 2737
5792.37 2859
5793.09 2917
5793.81 3058
5794.53 3168
5795.25 3615
5795.96 4265
5796.68 5243
5797.40 6462
5798.12 7521
5798.84 8513
5799.56 9258
5800.28 9191
5800.99 8456
5801.71 7534
5802.43 6488
5803.15 5515
5803.87 4706
5804.59 4179
5805.31 3893
5806.03 3638
5806.75 3563
5807.47 3477
5808.18 3515
5808.90 3331
5809.62 3226
5810.34 3371
5811.06 3417
5811.78 3339
5812.50 3516
5813.22 3369
5813.94 3399
5814.66 3378
5815.38 3249
5816.10 3221
5816.82 3202
5817.54 3108
5818.26 3095
5818.98 3117
5819.70 3030
5820.42 3056
5821.14 3096
5821.86 2978
5822.58 2899
5823.30 2803
5824.02 2757
5824.74 2687
5825.46 2654
5826.18 2496
5826.90 2400
5827.62 2468
5828.34 2339
5829.06 2343
5829.78 2291
5830.50 2269
5831.22 2234
5831.95 2155
5832.67 2151
5833.39 2130
5834.11 2075
5834.83 2071
5835.55 2131
5836.27 2067
5836.99 2085
5837.71 2087
5838.43 2072
5839.15 2094
5839.88 2098
5840.60 2002
5841.32 2064
5842.04 1953
5842.76 2047
5843.48 1995
5844.20 1917
5844.93 1943
5845.65 2004
5846.37 2039
5847.09 2109
5847.81 2076
5848.53 2041
5849.26 2164
5849.98 2039
5850.70 1987
5851.42 2097
5852.14 1983
5852.87 2038
5853.59 1963
5854.31 2034
5855.03 1997
5855.75 1970
5856.48 2025
5857.20 1969
5857.92 1987
5858.64 2050
5859.37 1924
5860.09 1985
5860.81 2015
5861.53 1905
5862.26 1975
5862.98 2016
5863.70 2004
5864.42 2033
5865.15 2024
5865.87 2067
5866.59 2122
5867.31 2166
5868.04 2150
5868.76 2138
5869.48 2198
5870.21 2187
5870.93 2141
5871.65 2136
5872.38 2050
5873.10 2069
5873.82 2070
5874.55 2003
5875.27 1946
5875.99 1977
5876.72 1994
5877.44 1978
5878.16 1929
5878.89 1892
5879.61 1845
5880.33 1933
5881.06 1948
5881.78 1921
5882.51 1947
5883.23 1999
5883.95 2028
5884.68 1997
5885.40 1996
5886.13 1918
5886.85 1917
5887.57 1920
5888.30 1857
5889.02 1812
5889.75 1817
5890.47 1794
5891.20 1786
5891.92 1826
5892.64 1817
5893.37 1848
5894.09 1799
5894.82 1766
5895.54 1797
5896.27 1709
5896.99 1674
5897.72 1698
5898.44 1755
5899.17 1621
5899.89 1676
5900.62 1683
5901.34 1718
5902.07 1663
5902.79 1623
5903.52 1630
5904.24 1594
5904.97 1625
5905.69 1636
5906.42 1633
5907.14 1607
5907.87 1668
5908.59 1689
5909.32 1667
5910.04 1601
5910.77 1650
5911.50 1699
5912.22 1710
5912.95 1727
5913.67 1680
5914.40 1686
5915.12 1675
5915.85 1770
5916.58 1709
5917.30 1702
5918.03 1656
5918.75 1696
5919.48 1745
5920.21 1716
5920.93 1698
5921.66 1740
5922.39 1796
5923.11 1812
5923.84 1804
5924.56 1742
5925.29 1866
5926.02 1908
5926.74 1894
5927.47 1795
5928.20 1845
5928.92 1922
5929.65 1906
5930.38 1954
5931.10 2011
5931.83 2118
5932.56 2261
5933.28 2478
5934.01 2634
5934.74 2743
5935.47 2652
5936.19 2721
5936.92 2743
5937.65 2672
5938.37 2496
5939.10 2459
5939.83 2372
5940.56 2213
5941.28 2234
5942.01 2100
5942.74 2101
5943.47 2066
5944.19 2087
5944.92 2217
5945.65 2193
5946.38 2202
5947.11 2239
5947.83 2380
5948.56 2547
5949.29 2726
5950.02 2882
5950.74 2988
5951.47 3086
5952.20 2938
5952.93 2904
5953.66 2825
5954.39 2731
5955.11 2530
5955.84 2429
5956.57 2467
5957.30 2565
5958.03 2580
5958.76 2568
5959.48 2545
5960.21 2458
5960.94 2593
5961.67 2672
5962.40 2940
5963.13 3117
5963.86 3305
5964.59 3639
5965.31 3947
5966.04 4170
5966.77 4060
5967.50 3992
5968.23 3815
5968.96 3485
5969.69 3258
5970.42 3127
5971.15 2954
5971.88 2803
5972.61 2709
5973.34 2674
5974.06 2706
5974.79 2695
5975.52 2704
5976.25 2663
5976.98 2689
5977.71 2762
5978.44 2804
5979.17 2749
5979.90 2773
5980.63 2821
5981.36 2935
5982.09 2876
5982.82 2850
5983.55 2838
5984.28 2899
5985.01 2828
5985.74 2716
5986.47 2711
5987.20 2712
5987.93 2800
5988.66 2865
5989.39 2748
5990.12 2783
5990.85 2799
5991.58 2813
5992.32 2802
5993.05 2813
5993.78 2914
5994.51 2987
5995.24 2885
5995.97 2767
5996.70 2861
5997.43 2845
5998.16 2830
5998.89 2840
5999.62 2752
6000.35 2701
6001.09 2653
6001.82 2668
6002.55 2575
6003.28 2718
6004.01 2741
6004.74 2907
6005.47 2997
6006.20 3463
6006.94 3851
6007.67 4333
6008.40 4611
6009.13 5034
6009.86 5605
6010.59 5840
6011.33 5978
6012.06 6096
6012.79 5914
6013.52 5563
6014.25 5324
6014.98 4857
6015.72 4557
6016.45 4230
6017.18 3831
6017.91 3440
6018.64 3135
6019.38 2939
6020.11 2806
6020.84 2652
6021.57 2514
6022.31 2452
6023.04 2467
6023.77 2443
6024.50 2345
6025.24 2298
6025.97 2228
6026.70 2205
6027.43 2175
6028.17 2256
6028.90 2169
6029.63 2210
6030.37 2107
6031.10 2081
6031.83 2167
6032.56 2160
6033.30 2120
6034.03 2128
6034.76 2137
6035.50 2206
6036.23 2109
6036.96 2194
6037.70 2263
6038.43 2214
6039.16 2213
6039.90 2262
6040.63 2272
6041.36 2246
6042.10 2342
6042.83 2284
6043.56 2344
6044.30 2348
6045.03 2394
6045.77 2381
6046.50 2455
6047.23 2507
6047.97 2492
6048.70 2564
6049.44 2652
6050.17 2849
6050.90 2878
6051.64 2986
6052.37 2958
6053.11 2949
6053.84 2812
6054.57 2728
6055.31 2579
6056.04 2508
6056.78 2485
6057.51 2429
6058.25 2351
6058.98 2264
6059.72 2304
6060.45 2289
6061.19 2283
6061.92 2232
6062.66 2266
6063.39 2257
6064.13 2285
6064.86 2240
6065.60 2186
6066.33 2158
6067.07 2131
6067.80 2079
6068.54 2083
6069.27 2019
6070.01 2010
6070.74 2011
6071.48 1968
6072.21 1990
6072.95 1981
6073.68 2010
6074.42 2059
6075.15 2004
6075.89 1976
6076.63 1945
6077.36 1927
6078.10 1931
6078.83 1955
6079.57 1969
6080.30 1868
6081.04 1851
6081.78 1838
6082.51 1849
6083.25 1765
6083.98 1877
6084.72 1865
6085.46 1858
6086.19 1827
6086.93 1794
6087.67 1748
6088.40 1765
6089.14 1671
6089.88 1799
6090.61 1790
6091.35 1740
6092.09 1717
6092.82 1731
6093.56 1813
6094.30 1793
6095.03 1775
6095.77 1733
6096.51 1736
6097.24 1800
6097.98 1825
6098.72 1767
6099.45 1769
6100.19 1801
6100.93 1738
6101.67 1774
6102.40 1715
6103.14 1760
6103.88 1852
6104.61 1750
6105.35 1779
6106.09 1835
6106.83 1757
6107.56 1770
6108.30 1811
6109.04 1825
6109.78 1875
6110.51 1855
6111.25 1809
6111.99 1815
6112.73 1880
6113.47 1851
6114.20 1848
6114.94 1878
6115.68 1819
6116.42 1819
6117.16 1788
6117.89 1738
6118.63 1822
6119.37 1804
6120.11 1781
6120.85 1809
6121.59 1813
6122.32 1940
6123.06 1837
6123.80 1886
6124.54 1891
6125.28 1905
6126.02 1927
6126.76 1955
6127.49 1874
6128.23 1789
6128.97 1862
6129.71 1852
6130.45 1908
6131.19 1832
6131.93 1838
6132.67 1802
6133.41 1839
6134.15 1922
6134.88 1874
6135.62 1923
6136.36 1948
6137.10 1898
6137.84 1921
6138.58 1909
6139.32 1876
6140.06 1931
6140.80 1818
6141.54 1778
6142.28 1815
6143.02 1848
6143.76 1824
6144.50 1810
6145.24 1835
6145.98 1835
6146.72 1894
6147.46 1919
6148.20 1919
6148.94 1936
6149.68 1919
6150.42 1921
6151.16 1879
6151.90 1946
6152.64 1948
6153.38 1975
6154.12 1975
6154.86 1992
6155.60 1926
6156.34 1907
6157.08 1916
6157.82 2016
6158.56 2002
6159.30 2033
6160.04 2057
6160.78 2077
6161.52 2193
6162.27 2374
6163.01 2321
6163.75 2492
6164.49 2512
6165.23 2626
6165.97 2685
6166.71 2666
6167.45 2696
6168.19 2700
6168.94 2560
6169.68 2579
6170.42 2498
6171.16 2435
6171.90 2391
6172.64 2333
6173.38 2277
6174.13 2275
6174.87 2258
6175.61 2315
6176.35 2332
6177.09 2387
6177.83 2373
6178.58 2324
6179.32 2375
6180.06 2457
6180.80 2459
6181.54 2446
6182.28 2445
6183.03 2465
6183.77 2514
6184.51 2443
6185.25 2450
6186.00 2463
6186.74 2526
6187.48 2559
6188.22 2671
6188.97 2775
6189.71 2793
6190.45 2770
6191.19 2881
6191.94 2872
6192.68 2924
6193.42 2902
6194.16 2943
6194.91 2958
6195.65 2900
6196.39 2829
6197.13 2768
6197.88 2861
6198.62 2886
6199.36 2997
6200.11 3010
6200.85 3073
6201.59 3249
6202.34 3658
6203.08 4166
6203.82 4851
6204.57 6091
6205.31 7410
6206.05 8819
6206.80 10272
6207.54 11440
6208.28 11963
6209.03 11661
6209.77 11037
6210.52 10293
6211.26 9146
6212.00 7869
6212.75 6677
6213.49 5954
6214.23 5291
6214.98 4541
6215.72 4125
6216.47 3722
6217.21 3411
6217.95 3202
6218.70 3114
6219.44 3046
6220.19 2974
6220.93 3121
6221.68 3115
6222.42 3042
6223.17 3149
6223.91 3163
6224.65 3014
6225.40 2898
6226.14 2760
6226.89 2713
6227.63 2518
6228.38 2465
6229.12 2385
6229.87 2243
6230.61 2258
6231.36 2301
6232.10 2288
6232.85 2154
6233.59 2183
6234.34 2276
6235.08 2258
6235.83 2302
6236.57 2314
6237.32 2340
6238.06 2286
6238.81 2274
6239.56 2306
6240.30 2245
6241.05 2364
6241.79 2254
6242.54 2368
6243.28 2450
6244.03 2532
6244.77 2524
6245.52 2656
6246.27 2776
6247.01 2901
6247.76 2814
6248.50 2831
6249.25 2842
6250.00 2701
6250.74 2666
6251.49 2627
6252.23 2598
6252.98 2604
6253.73 2665
6254.47 2641
6255.22 2695
6255.97 2729
6256.71 2656
6257.46 2629
6258.21 2690
6258.95 2722
6259.70 2718
6260.45 2682
6261.19 2746
6261.94 2781
6262.69 2820
6263.43 2996
6264.18 3292
6264.93 3456
6265.67 3704
6266.42 4158
6267.17 4448
6267.92 4570
6268.66 4647
6269.41 4513
6270.16 4447
6270.90 4223
6271.65 4220
6272.40 4239
6273.15 4425
6273.89 4639
6274.64 4782
6275.39 4931
6276.14 5022
6276.89 4731
6277.63 4423
6278.38 4138
6279.13 3795
6279.88 3445
6280.62 3205
6281.37 3058
6282.12 2893
6282.87 2721
6283.62 2576
6284.36 2579
6285.11 2619
6285.86 2689
6286.61 2917
6287.36 3101
6288.11 3261
6288.85 3406
6289.60 3403
6290.35 3332
6291.10 3279
6291.85 3123
6292.60 2938
6293.35 2878
6294.09 2746
6294.84 2616
6295.59 2441
6296.34 2414
6297.09 2381
6297.84 2255
6298.59 2149
6299.34 2215
6300.09 2174
6300.83 2216
6301.58 2190
6302.33 2335
6303.08 2266
6303.83 2216
6304.58 2214
6305.33 2250
6306.08 2180
6306.83 2207
6307.58 2204
6308.33 2198
6309.08 2190
6309.83 2148
6310.58 2175
6311.33 2172
6312.08 2146
6312.83 2221
6313.58 2271
6314.33 2230
6315.08 2243
6315.83 2199
6316.58 2172
6317.33 2215
6318.08 2152
6318.83 2096
6319.58 2029
6320.33 2034
6321.08 2018
6321.83 2000
6322.58 2026
6323.33 2005
6324.08 2012
6324.83 2008
6325.58 2047
6326.33 2062
6327.08 2040
6327.83 2111
6328.58 2030
6329.33 2103
6330.08 2016
6330.84 2021
6331.59 2069
6332.34 2075
6333.09 2100
6333.84 2092
6334.59 2012
6335.34 2019
6336.09 2042
6336.84 2101
6337.60 2090
6338.35 2140
6339.10 2058
6339.85 2025
6340.60 2082
6341.35 2066
6342.10 2068
6342.86 2166
6343.61 2199
6344.36 2226
6345.11 2189
6345.86 2250
6346.61 2125
6347.37 2134
6348.12 2225
6348.87 2288
6349.62 2305
6350.37 2346
6351.13 2440
6351.88 2399
6352.63 2546
6353.38 2504
6354.14 2446
6354.89 2399
6355.64 2333
6356.39 2280
6357.14 2148
6357.90 2176
6358.65 2159
6359.40 2133
6360.16 2163
6360.91 2150
6361.66 2174
6362.41 2096
6363.17 2142
6363.92 2122
6364.67 2115
6365.42 2087
6366.18 2193
6366.93 2243
6367.68 2226
6368.44 2298
6369.19 2214
6369.94 2248
6370.70 2207
6371.45 2141
6372.20 2141
6372.96 2110
6373.71 2102
6374.46 2132
6375.22 2142
6375.97 2135
6376.72 2088
6377.48 1987
6378.23 2096
6378.99 2046
6379.74 2082
6380.49 2019
6381.25 1984
6382.00 1993
6382.75 2007
6383.51 2117
6384.26 2218
6385.02 2431
6385.77 2707
6386.53 2931
6387.28 3103
6388.03 3316
6388.79 3260
6389.54 3208
6390.30 3205
6391.05 3027
6391.81 2723
6392.56 2494
6393.31 2419
6394.07 2269
6394.82 2128
6395.58 2038
6396.33 1905
6397.09 1864
6397.84 1892
6398.60 1887
6399.35 1893
6400.11 1898
6400.86 1868
6401.62 1851
6402.37 1939
6403.13 1883
6403.88 1952
6404.64 2001
6405.39 2004
6406.15 2047
6406.90 2082
6407.66 2100
6408.42 2222
6409.17 2129
6409.93 2113
6410.68 1998
6411.44 1978
6412.19 1949
6412.95 1986
6413.71 2003
6414.46 1981
6415.22 1937
6415.97 2011
6416.73 1943
6417.48 1906
6418.24 1864
6419.00 1845
6419.75 1936
6420.51 1985
6421.27 1945
6422.02 1910
6422.78 1858
6423.53 1906
6424.29 1936
6425.05 1924
6425.80 1872
6426.56 1882
6427.32 1863
6428.07 1866
6428.83 1848
6429.59 1856
6430.34 1840
6431.10 1817
6431.86 1754
6432.61 1798
6433.37 1795
6434.13 1833
6434.89 1793
6435.64 1755
6436.40 1726
6437.16 1709
6437.91 1698
6438.67 1755
6439.43 1836
6440.19 1761
6440.94 1743
6441.70 1732
6442.46 1764
6443.22 1733
6443.97 1746
6444.73 1723
6445.49 1763
6446.25 1753
6447.00 1766
6447.76 1757
6448.52 1683
6449.28 1751
6450.04 1779
6450.79 1699
6451.55 1717
6452.31 1730
6453.07 1708
6453.83 1693
6454.58 1627
6455.34 1656
6456.10 1654
6456.86 1679
6457.62 1688
6458.38 1694
6459.13 1655
6459.89 1672
6460.65 1648
6461.41 1623
6462.17 1651
6462.93 1633
6463.69 1686
6464.44 1756
6465.20 1719
6465.96 1682
6466.72 1678
6467.48 1720
6468.24 1701
6469.00 1651
6469.76 1673
6470.52 1687
6471.28 1696
6472.03 1681
6472.79 1656
6473.55 1649
6474.31 1705
6475.07 1714
6475.83 1714
6476.59 1702
6477.35 1759
6478.11 1732
6478.87 1785
6479.63 1764
6480.39 1762
6481.15 1762
6481.91 1760
6482.67 1797
6483.43 1848
6484.19 1852
6484.95 1808
6485.71 1774
6486.47 1868
6487.23 1937
6487.99 1899
6488.75 1890
6489.51 1921
6490.27 1926
6491.03 2042
6491.79 2018
6492.55 2036
6493.31 1971
6494.07 2022
6494.83 2077
6495.59 2065
6496.35 2063
6497.11 2043
6497.87 2102
6498.64 2094
6499.40 2176
6500.16 2179
6500.92 2220
6501.68 2093
6502.44 2222
6503.20 2216
6503.96 2124
6504.72 2153
6505.48 2230
6506.25 2270
6507.01 2279
6507.77 2213
6508.53 2222
6509.29 2222
6510.05 2129
6510.81 2217
6511.57 2198
6512.34 2236
6513.10 2303
6513.86 2284
6514.62 2236
6515.38 2293
6516.15 2356
6516.91 2424
6517.67 2525
6518.43 2509
6519.19 2628
6519.95 2819
6520.72 3001
6521.48 3254
6522.24 3601
6523.00 3893
6523.77 4191
6524.53 4323
6525.29 4377
6526.05 4505
6526.81 4418
6527.58 4260
6528.34 4030
6529.10 3833
6529.86 3662
6530.63 3473
6531.39 3524
6532.15 3608
6532.92 3668
6533.68 3916
6534.44 4097
6535.20 4197
6535.97 3994
6536.73 3740
6537.49 3554
6538.26 3337
6539.02 3107
6539.78 2928
6540.55 2773
6541.31 2597
6542.07 2355
6542.84 2262
6543.60 2131
6544.36 2173
6545.13 2085
6545.89 2029
6546.65 2040
6547.42 2068
6548.18 2033
6548.94 1979
6549.71 1981
6550.47 2003
6551.24 2016
6552.00 2007
6552.76 1988
6553.53 2030
6554.29 1984
6555.06 2014
6555.82 1983
6556.58 1998
6557.35 2100
6558.11 2103
6558.88 2140
6559.64 2180
6560.41 2199
6561.17 2255
6561.93 2249
6562.70 2269
6563.46 2244
6564.23 2220
6564.99 2271
6565.76 2325
6566.52 2219
6567.29 2221
6568.05 2233
6568.82 2256
6569.58 2271
6570.35 2230
6571.11 2267
6571.88 2314
6572.64 2329
6573.41 2441
6574.17 2415
6574.94 2367
6575.70 2455
6576.47 2468
6577.23 2532
6578.00 2588
6578.76 2625
6579.53 2533
6580.29 2560
6581.06 2538
6581.83 2530
6582.59 2599
6583.36 2639
6584.12 2691
6584.89 2708
6585.65 2680
6586.42 2750
6587.19 2833
6587.95 2950
6588.72 3048
6589.48 3120
6590.25 3316
6591.02 3531
6591.78 3588
6592.55 3728
6593.32 3725
6594.08 3633
6594.85 3438
6595.61 3300
6596.38 3186
6597.15 2974
6597.91 2812
6598.68 2684
6599.45 2551
6600.21 2498
6600.98 2372
6601.75 2396
6602.51 2257
6603.28 2256
6604.05 2161
6604.82 2184
6605.58 2189
6606.35 2152
6607.12 2174
6607.88 2158
6608.65 2178
6609.42 2159
6610.19 2132
6610.95 2097
6611.72 2127
6612.49 2106
6613.25 2173
6614.02 2136
6614.79 2255
6615.56 2256
6616.32 2343
6617.09 2357
6617.86 2427
6618.63 2574
6619.40 2574
6620.16 2435
6620.93 2517
6621.70 2536
6622.47 2413
6623.24 2373
6624.00 2410
6624.77 2434
6625.54 2314
6626.31 2355
6627.08 2355
6627.84 2440
6628.61 2540
6629.38 2784
6630.15 3203
6630.92 3598
6631.69 3987
6632.46 4190
6633.22 4448
6633.99 4406
6634.76 4419
6635.53 4081
6636.30 3769
6637.07 3455
6637.84 3222
6638.61 2984
6639.37 2759
6640.14 2603
6640.91 2484
6641.68 2430
6642.45 2256
6643.22 2251
6643.99 2286
6644.76 2178
6645.53 2236
6646.30 2224
6647.07 2238
6647.84 2278
6648.61 2281
6649.37 2318
6650.14 2293
6650.91 2265
6651.68 2325
6652.45 2274
6653.22 2302
6653.99 2315
6654.76 2356
6655.53 2299
6656.30 2332
6657.07 2191
6657.84 2162
6658.61 2206
6659.38 2162
6660.15 2141
6660.92 2122
6661.69 2158
6662.46 2187
6663.23 2154
6664.00 2102
6664.77 2185
6665.55 2161
6666.32 2185
6667.09 2182
6667.86 2187
6668.63 2148
6669.40 2204
6670.17 2134
6670.94 2198
6671.71 2177
6672.48 2177
6673.25 2083
6674.02 2218
6674.79 2187
6675.57 2088
6676.34 2129
6677.11 2198
6677.88 2211
6678.65 2203
6679.42 2200
6680.19 2368
6680.96 2370
6681.74 2571
6682.51 2614
6683.28 2709
6684.05 2826
6684.82 2705
6685.59 2726
6686.37 2663
6687.14 2562
6687.91 2539
6688.68 2337
6689.45 2301
6690.22 2243
6691.00 2123
6691.77 2134
6692.54 2072
6693.31 2091
6694.08 2060
6694.86 1999
6695.63 2008
6696.40 2063
6697.17 2040
6697.95 2064
6698.72 2069
6699.49 2030
6700.26 2068
6701.04 2001
6701.81 2017
6702.58 1948
6703.35 1954
6704.13 1994
6704.90 1900
6705.67 1930
6706.44 1863
6707.22 1864
6707.99 1838
6708.76 1952
6709.54 1855
6710.31 1896
6711.08 1818
6711.86 1801
6712.63 1859
6713.40 1864
6714.17 1889
6714.95 1839
6715.72 1863
6716.50 1820
6717.27 1753
6718.04 1817
6718.82 1884
6719.59 1868
6720.36 1879
6721.14 1858
6721.91 1906
6722.68 1832
6723.46 1815
6724.23 1804
6725.01 1835
6725.78 1821
6726.55 1823
6727.33 1822
6728.10 1845
6728.88 1833
6729.65 1813
6730.42 1900
6731.20 1928
6731.97 1943
6732.75 1933
6733.52 1981
6734.30 1938
6735.07 1961
6735.84 1888
6736.62 1901
6737.39 1899
6738.17 1960
6738.94 1886
6739.72 1867
6740.49 1927
6741.27 1965
6742.04 1994
6742.82 1949
6743.59 1941
6744.37 2022
6745.14 2092
6745.92 2114
6746.69 2127
6747.47 2153
6748.24 2395
6749.02 2420
6749.79 2506
6750.57 2613
6751.34 2614
6752.12 2720
6752.90 2513
6753.67 2384
6754.45 2374
6755.22 2283
6756.00 2147
6756.77 2089
6757.55 2042
6758.33 1939
6759.10 1924
6759.88 1962
6760.65 1959
6761.43 1998
6762.20 2028
6762.98 2055
6763.76 2005
6764.53 2001
6765.31 1995
6766.09 1909
6766.86 1836
6767.64 1844
6768.41 1868
6769.19 1880
6769.97 1851
6770.74 1830
6771.52 1769
6772.30 1763
6773.07 1765
6773.85 1828
6774.63 1831
6775.40 1810
6776.18 1885
6776.96 1918
6777.74 1881
6778.51 1923
6779.29 1933
6780.07 1958
6780.84 1852
6781.62 1894
6782.40 1876
6783.17 1909
6783.95 1902
6784.73 1857
6785.51 1764
6786.28 1690
6787.06 1721
6787.84 1759
6788.62 1660
6789.39 1697
6790.17 1738
6790.95 1722
6791.73 1720
6792.51 1734
6793.28 1693
6794.06 1721
6794.84 1723
6795.62 1748
6796.39 1756
6797.17 1693
6797.95 1738
6798.73 1743
6799.51 1781
6800.29 1748
6801.06 1826
6801.84 1846
6802.62 1962
6803.40 2002
6804.18 2083
6804.96 1945
6805.73 1914
6806.51 1964
6807.29 1863
6808.07 1832
6808.85 1898
6809.63 1823
6810.41 1882
6811.18 1823
6811.96 1795
6812.74 1843
6813.52 1880
6814.30 1857
6815.08 1837
6815.86 1851
6816.64 1899
6817.42 1817
6818.20 1836
6818.98 1904
6819.76 1874
6820.53 1806
6821.31 1868
6822.09 1883
6822.87 1894
6823.65 1890
6824.43 1832
6825.21 1761
6825.99 1768
6826.77 1755
6827.55 1832
6828.33 1885
6829.11 1804
6829.89 1721
6830.67 1799
6831.45 1767
6832.23 1751
6833.01 1716
6833.79 1676
6834.57 1809
6835.35 1769
6836.13 1756
6836.91 1756
6837.69 1739
6838.47 1689
6839.25 1708
6840.03 1635
6840.81 1623
6841.59 1722
6842.37 1728
6843.16 1762
6843.94 1761
6844.72 1766
6845.50 1804
6846.28 2005
6847.06 2222
6847.84 2382
6848.62 2488
6849.40 2610
6850.18 2591
6850.96 2478
6851.75 2405
6852.53 2386
6853.31 2224
6854.09 2105
6854.87 2010
6855.65 1868
6856.43 1841
6857.22 1837
6858.00 1831
6858.78 1826
6859.56 1852
6860.34 1746
6861.12 1875
6861.90 1902
6862.69 1865
6863.47 1845
6864.25 1953
6865.03 1893
6865.81 2003
6866.60 1946
6867.38 1885
6868.16 1891
6868.94 1832
6869.72 1856
6870.51 1862
6871.29 1824
6872.07 1862
6872.85 1941
6873.64 1914
6874.42 1949
6875.20 2042
6875.98 2011
6876.77 2021
6877.55 2055
6878.33 2181
6879.11 2188
6879.90 2237
6880.68 2286
6881.46 2217
6882.25 2441
6883.03 2674
6883.81 2981
6884.59 3225
6885.38 3619
6886.16 4109
6886.94 4191
6887.73 4051
6888.51 3767
6889.29 3452
6890.08 3141
6890.86 2911
6891.64 2581
6892.43 2506
6893.21 2461
6893.99 2409
6894.78 2409
6895.56 2229
6896.35 2250
6897.13 2264
6897.91 2298
6898.70 2301
6899.48 2230
6900.26 2244
6901.05 2221
6901.83 2186
6902.62 2253
6903.40 2187
6904.18 2252
6904.97 2219
6905.75 2219
6906.54 2170
6907.32 2172
6908.11 2185
6908.89 2115
6909.67 2042
6910.46 1976
6911.24 2013
6912.03 2001
6912.81 2032
6913.60 1963
6914.38 1961
6915.17 2020
6915.95 1916
6916.74 1927
6917.52 2029
6918.31 1991
6919.09 1912
6919.88 2003
6920.66 1913
6921.45 1884
6922.23 1857
6923.02 1893
6923.80 1859
6924.59 1907
6925.37 1926
6926.16 1989
6926.94 2023
6927.73 1985
6928.51 1939
6929.30 1936
6930.09 1913
6930.87 1938
6931.66 1940
6932.44 1922
6933.23 1960
6934.01 1927
6934.80 1982
6935.59 1966
6936.37 2039
6937.16 2165
6937.94 2114
6938.73 2184
6939.52 2240
6940.30 2322
6941.09 2374
6941.88 2395
6942.66 2490
6943.45 2534
6944.23 2589
6945.02 2689
6945.81 2768
6946.59 2783
6947.38 2833
6948.17 2880
6948.95 2770
6949.74 2638
6950.53 2597
6951.31 2606
6952.10 2660
6952.89 2607
6953.67 2602
6954.46 2583
6955.25 2681
6956.04 2708
6956.82 2719
6957.61 2760
6958.40 2705
6959.18 2708
6959.97 2746
6960.76 2776
6961.55 2933
6962.33 2867
6963.12 2739
6963.91 2793
6964.70 2890
6965.48 2901
6966.27 3054
6967.06 3077
6967.85 3122
6968.63 3148
6969.42 3225
6970.21 3247
6971.00 3324
6971.79 3216
6972.57 3248
6973.36 3240
6974.15 3168
6974.94 3224
6975.73 3236
6976.52 3242
6977.30 3315
6978.09 3463
6978.88 3622
6979.67 3945
6980.46 4487
6981.25 5111
6982.03 5861
6982.82 6537
6983.61 7208
6984.40 7988
6985.19 8450
6985.98 8359
6986.77 8250
6987.55 8128
6988.34 7579
6989.13 6905
6989.92 6457
6990.71 5829
6991.50 5209
6992.29 4760
6993.08 4735
6993.87 4729
6994.66 5000
6995.45 5407
6996.24 6053
6997.02 6667
6997.81 6948
6998.60 7125
6999.39 7107
7000.18 6688
7000.97 6263
7001.76 5791
7002.55 5137
7003.34 4555
7004.13 4071
7004.92 3796
7005.71 3393
7006.50 3024
7007.29 2848
7008.08 2721
7008.87 2654
7009.66 2721
7010.45 2704
7011.24 2747
7012.03 2796
7012.82 2824
7013.61 2756
7014.40 2743
7015.19 2821
7015.98 2634
7016.77 2580
7017.56 2492
7018.35 2456
7019.15 2526
7019.94 2432
7020.73 2405
7021.52 2406
7022.31 2405
7023.10 2529
7023.89 2488
7024.68 2570
7025.47 2729
7026.26 2729
7027.05 2734
7027.85 2624
7028.64 2600
7029.43 2635
7030.22 2581
7031.01 2562
7031.80 2585
7032.59 2567
7033.38 2663
7034.18 2720
7034.97 2708
7035.76 2769
7036.55 2809
7037.34 2874
7038.13 2963
7038.93 2992
7039.72 3118
7040.51 3186
7041.30 3369
7042.09 3348
7042.89 3357
7043.68 3424
7044.47 3468
7045.26 3567
7046.05 3822
7046.85 4105
7047.64 4367
7048.43 4655
7049.22 4704
7050.01 4657
7050.81 4435
7051.60 3993
7052.39 3799
7053.18 3598
7053.98 3494
7054.77 3463
7055.56 3436
7056.36 3471
7057.15 3497
7057.94 3373
7058.73 3399
7059.53 3376
7060.32 3331
7061.11 3267
7061.91 3265
7062.70 3279
7063.49 3305
7064.29 3266
7065.08 3311
7065.87 3203
7066.66 3162
7067.46 3230
7068.25 3209
7069.04 3230
7069.84 3197
7070.63 3067
7071.43 3117
7072.22 3069
7073.01 3068
7073.81 3016
7074.60 3023
7075.39 3018
7076.19 2996
7076.98 3055
7077.78 3141
7078.57 3132
7079.36 3197
7080.16 3267
7080.95 3373
7081.75 3709
7082.54 4041
7083.33 4592
7084.13 5366
7084.92 5967
7085.72 6437
7086.51 6771
7087.31 6675
7088.10 6442
7088.90 6022
7089.69 5351
7090.48 4833
7091.28 4250
7092.07 3735
7092.87 3452
7093.66 3107
7094.46 2918
7095.25 2728
7096.05 2530
7096.84 2422
7097.64 2374
7098.43 2399
7099.23 2483
7100.02 2477
7100.82 2467
7101.61 2395
7102.41 2383
7103.20 2333
7104.00 2247
7104.80 2165
7105.59 2120
7106.39 2111
7107.18 1969
7107.98 1941
7108.77 1975
7109.57 1956
7110.36 1984
7111.16 1985
7111.96 1952
7112.75 2059
7113.55 2085
7114.34 2058
7115.14 2046
7115.94 2062
7116.73 2015
7117.53 1990
7118.32 2085
7119.12 2046
7119.92 2039
7120.71 1971
7121.51 2033
7122.31 1992
7123.10 2033
7123.90 2028
7124.70 2058
7125.49 2053
7126.29 2040
7127.09 2099
7127.88 1987
7128.68 2057
7129.48 2067
7130.27 2048
7131.07 1970
7131.87 1936
7132.66 1954
7133.46 1951
7134.26 1993
7135.06 1969
7135.85 1934
7136.65 1992
7137.45 2032
7138.24 2022
7139.04 2050
7139.84 1980
7140.64 2010
7141.43 2035
7142.23 2089
7143.03 2040
7143.83 2073
7144.62 2061
7145.42 2056
7146.22 2039
7147.02 1950
7147.82 1994
7148.61 2029
7149.41 1999
7150.21 1923
7151.01 1954
7151.81 1910
7152.60 1953
7153.40 1918
7154.20 1864
7155.00 1869
7155.80 1862
7156.59 1899
7157.39 1875
7158.19 1820
7158.99 1761
7159.79 1753
7160.59 1832
7161.39 1773
7162.18 1747
7162.98 1827
7163.78 1796
7164.58 1804
7165.38 1765
7166.18 1770
7166.98 1756
7167.78 1744
7168.57 1692
7169.37 1703
7170.17 1647
7170.97 1637
7171.77 1590
7172.57 1678
7173.37 1709
7174.17 1623
7174.97 1549
7175.77 1553
7176.57 1572
7177.37 1596
7178.17 1601
7178.97 1583
7179.77 1589
7180.56 1596
7181.36 1625
7182.16 1602
7182.96 1569
7183.76 1644
7184.56 1653
7185.36 1645
7186.16 1597
7186.96 1569
7187.76 1622
7188.56 1541
7189.36 1490
7190.16 1583
7190.96 1528
7191.76 1525
7192.57 1534
7193.37 1568
7194.17 1649
7194.97 1632
7195.77 1594
7196.57 1611
7197.37 1641
7198.17 1688
7198.97 1581
7199.77 1560
7200.57 1554
7201.37 1524
7202.17 1532
7202.97 1501
7203.77 1471
7204.58 1477
7205.38 1538
7206.18 1511
7206.98 1489
7207.78 1479
7208.58 1499
7209.38 1567
7210.18 1566
7210.99 1577
7211.79 1577
7212.59 1572
7213.39 1514
7214.19 1602
7214.99 1593
7215.79 1539
7216.60 1626
7217.40 1731
7218.20 1705
7219.00 1676
7219.80 1613
7220.60 1653
7221.41 1679
7222.21 1718
7223.01 1633
7223.81 1627
7224.62 1612
7225.42 1564
7226.22 1544
7227.02 1570
7227.82 1590
7228.63 1580
7229.43 1590
7230.23 1544
7231.03 1520
7231.84 1550
7232.64 1549
7233.44 1570
7234.24 1541
7235.05 1487
7235.85 1513
7236.65 1599
7237.45 1545
7238.26 1597
7239.06 1540
7239.86 1525
7240.67 1510
7241.47 1537
7242.27 1519
7243.08 1466
7243.88 1513
7244.68 1469
7245.49 1496
7246.29 1469
7247.09 1428
7247.90 1423
7248.70 1438
7249.50 1451
7250.31 1464
7251.11 1395
7251.91 1395
7252.72 1469
7253.52 1483
7254.32 1424
7255.13 1485
7255.93 1498
7256.74 1531
7257.54 1551
7258.34 1519
7259.15 1497
7259.95 1436
7260.76 1514
7261.56 1496
7262.36 1480
7263.17 1447
7263.97 1430
7264.78 1441
7265.58 1474
7266.39 1469
7267.19 1538
7268.00 1555
7268.80 1576
7269.60 1624
7270.41 1653
7271.21 1752
7272.02 1771
7272.82 1718
7273.63 1736
7274.43 1727
7275.24 1729
7276.04 1606
7276.85 1604
7277.65 1604
7278.46 1671
7279.26 1755
7280.07 1768
7280.87 1883
7281.68 1951
7282.48 2009
7283.29 1978
7284.09 1992
7284.90 1909
7285.71 1860
7286.51 1900
7287.32 1818
7288.12 1749
7288.93 1670
7289.73 1740
7290.54 1696
7291.35 1704
7292.15 1668
7292.96 1648
7293.76 1665
7294.57 1712
7295.38 1713
7296.18 1655
7296.99 1797
7297.79 1826
7298.60 1811
7299.41 1800
7300.21 1928
7301.02 1913
7301.82 1850
7302.63 1841
7303.44 1845
7304.24 1821
7305.05 1889
7305.86 1838
7306.66 1816
7307.47 1881
7308.28 1878
7309.08 1874
7309.89 1854
7310.70 1884
7311.50 1854
7312.31 1951
7313.12 2043
7313.93 2244
7314.73 2490
7315.54 2884
7316.35 3116
7317.15 3261
7317.96 3333
7318.77 3337
7319.58 3189
7320.38 2938
7321.19 2681
7322.00 2567
7322.81 2355
7323.61 2225
7324.42 2154
7325.23 2071
7326.04 2002
7326.84 1973
7327.65 1942
7328.46 1857
7329.27 1937
7330.08 1856
7330.88 1898
7331.69 1864
7332.50 1856
7333.31 1868
7334.12 1868
7334.92 1849
7335.73 1784
7336.54 1773
7337.35 1802
7338.16 1741
7338.97 1703
7339.78 1708
7340.58 1673
7341.39 1646
7342.20 1633
7343.01 1575
7343.82 1608
7344.63 1616
7345.44 1576
7346.24 1559
7347.05 1547
7347.86 1493
7348.67 1505
7349.48 1480
7350.29 1479
7351.10 1480
7351.91 1455
7352.72 1500
7353.53 1507
7354.34 1424
7355.14 1468
7355.95 1444
7356.76 1451
7357.57 1421
7358.38 1424
7359.19 1446
7360.00 1456
7360.81 1439
7361.62 1404
7362.43 1423
7363.24 1387
7364.05 1396
7364.86 1394
7365.67 1450
7366.48 1496
7367.29 1436
7368.10 1381
7368.91 1422
7369.72 1479
7370.53 1483
7371.34 1422
7372.15 1386
7372.96 1456
7373.77 1504
7374.58 1511
7375.39 1591
7376.20 1682
7377.01 1696
7377.82 1702
7378.63 1791
7379.44 1851
7380.26 1793
7381.07 1805
7381.88 1764
7382.69 1748
7383.50 1666
7384.31 1615
7385.12 1575
7385.93 1550
7386.74 1489
7387.55 1497
7388.36 1573
7389.18 1547
7389.99 1530
7390.80 1535
7391.61 1561
7392.42 1562
7393.23 1611
7394.04 1717
7394.86 1738
7395.67 1856
7396.48 1903
7397.29 1857
7398.10 1795
7398.91 1806
7399.73 1790
7400.54 1707
7401.35 1720
7402.16 1652
7402.97 1575
7403.79 1500
7404.60 1510
7405.41 1544
7406.22 1503
7407.03 1483
7407.85 1455
7408.66 1474
7409.47 1486
7410.28 1425
7411.10 1388
7411.91 1397
7412.72 1361
7413.53 1374
7414.35 1331
7415.16 1316
7415.97 1356
7416.78 1310
7417.60 1242
7418.41 1258
7419.22 1266
7420.03 1272
7420.85 1286
7421.66 1271
7422.47 1252
7423.29 1263
7424.10 1216
7424.91 1224
7425.73 1226
7426.54 1246
7427.35 1266
7428.17 1214
7428.98 1229
7429.79 1189
7430.61 1203
7431.42 1266
7432.23 1260
7433.05 1207
7433.86 1228
7434.67 1235
7435.49 1213
7436.30 1248
7437.12 1256
7437.93 1267
7438.74 1219
7439.56 1272
7440.37 1302
7441.18 1291
7442.00 1221
7442.81 1233
7443.63 1261
7444.44 1293
7445.26 1237
7446.07 1202
7446.88 1248
7447.70 1229
7448.51 1268
7449.33 1276
7450.14 1312
7450.96 1263
7451.77 1279
7452.59 1283
7453.40 1310
7454.22 1318
7455.03 1292
7455.85 1302
7456.66 1295
7457.47 1303
7458.29 1375
7459.10 1402
7459.92 1347
7460.74 1380
7461.55 1396
7462.37 1375
7463.18 1516
7464.00 1430
7464.81 1390
7465.63 1367
7466.44 1414
7467.26 1427
7468.07 1399
7468.89 1381
7469.70 1392
7470.52 1401
7471.34 1439
7472.15 1390
7472.97 1407
7473.78 1365
7474.60 1368
7475.41 1392
7476.23 1394
7477.05 1367
7477.86 1381
7478.68 1327
7479.49 1411
7480.31 1372
7481.13 1370
7481.94 1402
7482.76 1387
7483.58 1427
7484.39 1379
7485.21 1331
7486.03 1294
7486.84 1339
7487.66 1349
7488.48 1353
7489.29 1329
7490.11 1269
7490.93 1233
7491.74 1240
7492.56 1280
7493.38 1255
7494.19 1240
7495.01 1263
7495.83 1265
7496.64 1256
7497.46 1279
7498.28 1239
7499.10 1278
7499.91 1319
7500.73 1227
7501.55 1274
7502.36 1268
7503.18 1295
7504.00 1303
7504.82 1277
7505.63 1231
7506.45 1337
7507.27 1254
7508.09 1277
7508.90 1283
7509.72 1245
7510.54 1267
7511.36 1255
7512.18 1234
7512.99 1191
7513.81 1212
7514.63 1217
7515.45 1211
7516.27 1192
7517.08 1201
7517.90 1264
7518.72 1186
7519.54 1167
7520.36 1203
7521.18 1209
7521.99 1199
7522.81 1182
7523.63 1225
7524.45 1265
7525.27 1227
7526.09 1204
7526.91 1205
7527.72 1262
7528.54 1283
7529.36 1302
7530.18 1264
7531.00 1249
7531.82 1196
7532.64 1250
7533.46 1257
7534.28 1205
7535.10 1232
7535.91 1246
7536.73 1187
7537.55 1268
7538.37 1266
7539.19 1238
7540.01 1268
7540.83 1315
7541.65 1338
7542.47 1359
7543.29 1271
7544.11 1282
7544.93 1230
7545.75 1228
7546.57 1291
7547.39 1317
7548.21 1267
7549.03 1228
7549.85 1299
7550.67 1297
7551.49 1244
7552.31 1256
7553.13 1341
7553.95 1438
7554.77 1400
7555.59 1413
7556.41 1430
7557.23 1502
7558.05 1446
7558.87 1452
7559.69 1465
7560.51 1443
7561.33 1433
7562.15 1423
7562.97 1449
7563.79 1430
7564.61 1401
7565.44 1428
7566.26 1428
7567.08 1382
7567.90 1404
7568.72 1421
7569.54 1438
7570.36 1491
7571.18 1449
7572.00 1408
7572.82 1407
7573.65 1400
7574.47 1469
7575.29 1412
7576.11 1404
7576.93 1416
7577.75 1494
7578.57 1539
7579.40 1534
7580.22 1448
7581.04 1456
7581.86 1518
7582.68 1557
7583.50 1515
7584.33 1593
7585.15 1612
7585.97 1694
7586.79 1661
7587.61 1638
7588.44 1643
7589.26 1709
7590.08 1627
7590.90 1609
7591.72 1637
7592.55 1642
7593.37 1619
7594.19 1686
7595.01 1674
7595.84 1697
7596.66 1708
7597.48 1732
7598.30 1824
7599.13 2125
7599.95 2242
7600.77 2333
7601.59 2440
7602.42 2669
7603.24 2673
7604.06 2628
7604.89 2623
7605.71 2555
7606.53 2427
7607.36 2285
7608.18 2243
7609.00 2237
7609.82 2119
7610.65 2093
7611.47 2154
7612.29 2117
7613.12 2168
7613.94 2360
7614.77 2507
7615.59 2529
7616.41 2618
7617.24 2686
7618.06 2581
7618.88 2477
7619.71 2370
7620.53 2360
7621.35 2259
7622.18 2185
7623.00 2224
7623.83 2140
7624.65 2193
7625.47 2289
7626.30 2399
7627.12 2520
7627.95 2785
7628.77 2906
7629.60 3025
7630.42 3018
7631.24 2952
7632.07 2741
7632.89 2663
7633.72 2490
7634.54 2340
7635.37 2185
7636.19 2064
7637.02 1884
7637.84 1815
7638.67 1737
7639.49 1676
7640.31 1709
7641.14 1634
7641.96 1656
7642.79 1615
7643.61 1592
7644.44 1579
7645.26 1603
7646.09 1657
7646.92 1617
7647.74 1580
7648.57 1562
7649.39 1541
7650.22 1462
7651.04 1448
7651.87 1394
7652.69 1405
7653.52 1425
7654.34 1394
7655.17 1426
7656.00 1394
7656.82 1422
7657.65 1403
7658.47 1476
7659.30 1450
7660.12 1409
7660.95 1371
7661.78 1387
7662.60 1439
7663.43 1470
7664.25 1435
7665.08 1348
7665.91 1407
7666.73 1467
7667.56 1476
7668.39 1457
7669.21 1502
7670.04 1493
7670.87 1421
7671.69 1436
7672.52 1456
7673.35 1452
7674.17 1484
7675.00 1455
7675.83 1454
7676.65 1409
7677.48 1451
7678.31 1416
7679.13 1460
7679.96 1539
7680.79 1654
7681.61 1707
7682.44 1731
7683.27 1790
7684.10 1770
7684.92 1747
7685.75 1741
7686.58 1762
7687.40 1730
7688.23 1707
7689.06 1697
7689.89 1628
7690.71 1629
7691.54 1601
7692.37 1622
7693.20 1655
7694.03 1778
7694.85 1877
7695.68 2016
7696.51 1997
7697.34 1966
7698.16 1940
7698.99 1865
7699.82 1734
7700.65 1706
7701.48 1650
7702.31 1674
7703.13 1618
7703.96 1591
7704.79 1533
7705.62 1528
7706.45 1544
7707.28 1557
7708.10 1550
7708.93 1559
7709.76 1509
7710.59 1531
7711.42 1540
7712.25 1518
7713.08 1498
7713.90 1448
7714.73 1480
7715.56 1477
7716.39 1464
7717.22 1445
7718.05 1438
7718.88 1473
7719.71 1413
7720.54 1376
7721.37 1371
7722.20 1393
7723.02 1393
7723.85 1393
7724.68 1423
7725.51 1426
7726.34 1423
7727.17 1407
7728.00 1440
7728.83 1406
7729.66 1415
7730.49 1424
7731.32 1393
7732.15 1377
7732.98 1394
7733.81 1392
7734.64 1421
7735.47 1399
7736.30 1406
7737.13 1414
7737.96 1421
7738.79 1437
7739.62 1423
7740.45 1470
7741.28 1500
7742.11 1500
7742.94 1616
7743.77 1633
7744.60 1677
7745.43 1774
7746.26 1794
7747.09 1721
7747.92 1744
7748.75 1695
7749.59 1702
7750.42 1790
7751.25 1799
7752.08 1830
7752.91 1982
7753.74 2114
7754.57 2115
7755.40 2174
7756.23 2177
7757.06 2100
7757.90 1984
7758.73 1913
7759.56 1860
7760.39 1733
7761.22 1624
7762.05 1598
7762.88 1507
7763.71 1508
7764.55 1458
7765.38 1392
7766.21 1322
7767.04 1338
7767.87 1345
7768.70 1381
7769.54 1383
7770.37 1409
7771.20 1427
7772.03 1571
7772.86 1597
7773.70 1595
7774.53 1717
7775.36 1752
7776.19 1768
7777.02 1717
7777.86 1656
7778.69 1598
7779.52 1552
7780.35 1508
7781.19 1494
7782.02 1380
7782.85 1404
7783.68 1405
7784.52 1424
7785.35 1426
7786.18 1345
7787.01 1324
7787.85 1384
7788.68 1409
7789.51 1344
7790.35 1397
7791.18 1367
7792.01 1403
7792.84 1333
7793.68 1338
7794.51 1332
7795.34 1289
7796.18 1271
7797.01 1337
7797.84 1378
7798.68 1270
7799.51 1295
7800.34 1334
7801.18 1324
7802.01 1360
7802.84 1395
7803.68 1418
7804.51 1406
7805.35 1417
7806.18 1481
7807.01 1480
7807.85 1425
7808.68 1498
7809.51 1596
7810.35 1590
7811.18 1551
7812.02 1558
7812.85 1593
7813.68 1541
7814.52 1521
7815.35 1589
7816.19 1600
7817.02 1674
7817.86 1689
7818.69 1701
7819.52 1684
7820.36 1650
7821.19 1665
7822.03 1722
7822.86 1812
7823.70 1818
7824.53 1847
7825.37 1856
7826.20 1842
7827.04 1840
7827.87 1919
7828.71 1841
7829.54 1741
7830.38 1816
7831.21 1773
7832.05 1766
7832.88 1788
7833.72 1740
7834.55 1718
7835.39 1673
7836.22 1654
7837.06 1699
7837.89 1684
7838.73 1656
7839.57 1611
7840.40 1595
7841.24 1641
7842.07 1589
7842.91 1523
7843.74 1536
7844.58 1505
7845.42 1563
7846.25 1530
7847.09 1477
7847.92 1501
7848.76 1450
7849.60 1453
7850.43 1458
7851.27 1477
7852.10 1491
7852.94 1500
7853.78 1564
7854.61 1625
7855.45 1637
7856.29 1604
7857.12 1660
7857.96 1606
7858.79 1632
7859.63 1558
7860.47 1539
7861.30 1533
7862.14 1552
7862.98 1559
7863.81 1545
7864.65 1564
7865.49 1575
7866.33 1588
7867.16 1597
7868.00 1639
7868.84 1691
7869.67 1662
7870.51 1729
7871.35 1715
7872.19 1767
7873.02 1868
7873.86 2060
7874.70 2184
7875.54 2198
7876.37 2176
7877.21 2143
7878.05 2083
7878.89 2019
7879.72 1982
7880.56 1878
7881.40 1782
7882.24 1732
7883.07 1737
7883.91 1743
7884.75 1731
7885.59 1687
7886.43 1697
7887.26 1721
7888.10 1786
7888.94 1778
7889.78 1836
7890.62 1807
7891.45 1681
7892.29 1649
7893.13 1645
7893.97 1638
7894.81 1630
7895.65 1661
7896.49 1705
7897.32 1671
7898.16 1596
7899.00 1622
7899.84 1509
7900.68 1498
7901.52 1561
7902.36 1525
7903.20 1437
7904.03 1444
7904.87 1463
7905.71 1422
7906.55 1420
7907.39 1396
7908.23 1384
7909.07 1355
7909.91 1391
7910.75 1399
7911.59 1369
7912.43 1417
7913.27 1390
7914.11 1504
7914.94 1562
7915.78 1521
7916.62 1512
7917.46 1507
7918.30 1485
7919.14 1479
7919.98 1446
7920.82 1407
7921.66 1322
7922.50 1342
7923.34 1343
7924.18 1309
7925.02 1334
7925.86 1313
7926.70 1274
7927.54 1301
7928.38 1250
7929.22 1265
7930.06 1267
7930.90 1249
7931.74 1278
7932.59 1303
7933.43 1311
7934.27 1322
7935.11 1353
7935.95 1314
7936.79 1275
7937.63 1245
7938.47 1314
7939.31 1327
7940.15 1327
7940.99 1240
7941.83 1247
7942.67 1336
7943.52 1360
7944.36 1419
7945.20 1393
7946.04 1425
7946.88 1452
7947.72 1452
7948.56 1491
7949.40 1574
7950.25 1520
7951.09 1610
7951.93 1567
7952.77 1655
7953.61 1714
7954.45 1654
7955.29 1651
7956.14 1631
7956.98 1660
7957.82 1612
7958.66 1649
7959.50 1714
7960.35 1724
7961.19 1747
7962.03 1820
7962.87 1947
7963.71 1912
7964.56 2081
7965.40 2244
7966.24 2249
7967.08 2127
7967.93 2095
7968.77 1942
7969.61 1888
7970.45 1766
7971.29 1699
7972.14 1648
7972.98 1613
7973.82 1629
7974.67 1547
7975.51 1516
7976.35 1532
7977.19 1552
7978.04 1519
7978.88 1562
7979.72 1577
7980.57 1567
7981.41 1551
7982.25 1542
7983.09 1495
7983.94 1498
7984.78 1490
7985.62 1470
7986.47 1415
7987.31 1347
7988.15 1419
7989.00 1392
7989.84 1423
7990.68 1409
7991.53 1384
7992.37 1444
7993.22 1495
7994.06 1600
7994.90 1639
7995.75 1813
7996.59 1800
7997.43 1902
7998.28 1964
7999.12 1887
7999.97 1904
8000.81 1694
8001.65 1674
8002.50 1641
8003.34 1562
8004.19 1451
8005.03 1463
8005.88 1349
8006.72 1318
8007.57 1281
8008.41 1254
8009.25 1261
8010.10 1298
8010.94 1273
8011.79 1294
8012.63 1274
8013.48 1236
8014.32 1272
8015.17 1240
8016.01 1207
8016.86 1177
8017.70 1130
8018.55 1173
8019.39 1097
8020.24 1117
8021.08 1135
8021.93 1151
8022.77 1176
8023.62 1199
8024.46 1149
8025.31 1116
8026.15 1132
8027.00 1090
8027.84 1163
8028.69 1149
8029.54 1098
8030.38 1119
8031.23 1114
8032.07 1088
8032.92 1157
8033.76 1169
8034.61 1186
8035.46 1162
8036.30 1167
8037.15 1156
8037.99 1145
8038.84 1141
8039.69 1146
8040.53 1111
8041.38 1098
8042.22 1118
8043.07 1131
8043.92 1185
8044.76 1138
8045.61 1066
8046.46 1130
8047.30 1084
8048.15 1117
8049.00 1123
8049.84 1134
8050.69 1120
8051.54 1102
8052.38 1151
8053.23 1107
8054.08 1087
8054.92 1101
8055.77 1106
8056.62 1089
8057.46 1072
8058.31 1121
8059.16 1050
8060.01 1066
8060.85 1125
8061.70 1120
8062.55 1110
8063.40 1081
8064.24 1114
8065.09 1109
8065.94 1081
8066.79 1119
8067.63 1102
8068.48 1015
8069.33 1053
8070.18 1056
8071.02 1064
8071.87 991
8072.72 976
8073.57 1027
8074.42 1018
8075.26 1027
8076.11 1042
8076.96 1035
8077.81 1021
8078.66 988
8079.50 1025
8080.35 998
8081.20 989
8082.05 1012
8082.90 1077
8083.75 1016
8084.59 986
8085.44 1007
8086.29 1052
8087.14 1029
8087.99 966
8088.84 980
8089.69 974
8090.53 990
8091.38 979
8092.23 958
8093.08 963
8093.93 1042
8094.78 1013
8095.63 1017
8096.48 1082
8097.33 1091
8098.18 1080
8099.02 1084
8099.87 1014
8100.72 1025
8101.57 1027
8102.42 986
8103.27 965
8104.12 931
8104.97 951
8105.82 967
8106.67 961
8107.52 951
8108.37 947
8109.22 963
8110.07 965
8110.92 916
8111.77 940
8112.62 909
8113.47 932
8114.32 903
8115.17 927
8116.02 952
8116.87 953
8117.72 947
8118.57 925
8119.42 946
8120.27 958
8121.12 976
8121.97 962
8122.82 959
8123.67 961
8124.52 969
8125.37 1018
8126.22 1000
8127.07 1001
8127.93 1000
8128.78 1013
8129.63 977
8130.48 953
8131.33 1004
8132.18 983
8133.03 983
8133.88 981
8134.73 930
8135.58 980
8136.44 1010
8137.29 959
8138.14 965
8138.99 1003
8139.84 997
8140.69 1019
8141.54 991
8142.39 976
8143.25 1027
8144.10 1035
8144.95 998
8145.80 1012
8146.65 1040
8147.50 1045
8148.36 976
8149.21 1038
8150.06 1113
8150.91 1155
8151.76 1252
8152.62 1240
8153.47 1238
8154.32 1194
8155.17 1188
8156.02 1138
8156.88 1110
8157.73 1111
8158.58 1091
8159.43 1042
8160.29 1026
8161.14 1027
8161.99 988
8162.84 1003
8163.70 987
8164.55 970
8165.40 1006
8166.25 987
8167.11 1005
8167.96 958
8168.81 950
8169.67 949
8170.52 951
8171.37 923
8172.23 893
8173.08 944
8173.93 915
8174.78 911
8175.64 908
8176.49 913
8177.34 912
8178.20 882
8179.05 913
8179.90 891
8180.76 873
8181.61 876
8182.47 893
8183.32 846
8184.17 852
8185.03 853
8185.88 872
8186.73 895
8187.59 858
8188.44 884
8189.30 877
8190.15 840
8191.00 850
8191.86 857
8192.71 849
8193.57 875
8194.42 838
8195.27 894
8196.13 873
8196.98 843
8197.84 857
8198.69 812
8199.55 812
8200.40 837
8201.26 832
8202.11 834
8202.96 825
8203.82 846
8204.67 887
8205.53 858
8206.38 863
8207.24 849
8208.09 827
8208.95 868
8209.80 835
8210.66 845
8211.51 880
8212.37 868
8213.22 864
8214.08 849
8214.93 827
8215.79 833
8216.65 843
8217.50 813
8218.36 843
8219.21 846
8220.07 852
8220.92 888
8221.78 866
8222.63 857
8223.49 833
8224.35 828
8225.20 842
8226.06 812
8226.91 827
8227.77 855
8228.63 829
8229.48 835
8230.34 846
8231.19 875
8232.05 846
8232.91 798
8233.76 834
8234.62 810
8235.47 805
8236.33 829
8237.19 840
8238.04 865
8238.90 790
8239.76 807
8240.61 811
8241.47 810
8242.33 858
8243.18 835
8244.04 826
8244.90 791
8245.75 823
8246.61 878
8247.47 854
8248.33 867
8249.18 834
8250.04 839
8250.90 838
8251.75 849
8252.61 819
8253.47 848
8254.33 831
8255.18 822
8256.04 819
8256.90 818
8257.76 816
8258.61 844
8259.47 844
8260.33 868
8261.19 866
8262.04 821
8262.90 855
8263.76 837
8264.62 824
8265.48 852
8266.33 861
8267.19 801
8268.05 859
8268.91 918
8269.77 842
8270.62 854
8271.48 873
8272.34 862
8273.20 837
8274.06 865
8274.92 861
8275.77 820
8276.63 819
8277.49 868
8278.35 881
8279.21 850
8280.07 883
8280.93 862
8281.78 891
8282.64 906
8283.50 907
8284.36 901
8285.22 878
8286.08 932
8286.94 975
8287.80 954
8288.66 971
8289.51 1001
8290.37 1042
8291.23 1109
8292.09 1063
8292.95 1054
8293.81 1052
8294.67 1009
8295.53 1003
8296.39 1041
8297.25 986
8298.11 1044
8298.97 1036
8299.83 954
8300.69 947
8301.55 1014
8302.41 987
8303.27 982
8304.13 945
8304.99 930
8305.85 953
8306.71 896
8307.57 932
8308.43 917
8309.29 898
8310.15 884
8311.01 939
8311.87 886
8312.73 932
8313.59 878
8314.45 888
8315.31 909
8316.17 914
8317.03 834
8317.89 921
8318.75 899
8319.61 905
8320.47 866
8321.33 934
8322.20 896
8323.06 896
8323.92 934
8324.78 859
8325.64 888
8326.50 844
8327.36 871
8328.22 888
8329.08 870
8329.94 829
8330.81 837
8331.67 833
8332.53 866
8333.39 865
8334.25 859
8335.11 851
8335.97 845
8336.84 805
8337.70 813
8338.56 802
8339.42 828
8340.28 833
8341.15 836
8342.01 856
8342.87 830
8343.73 836
8344.59 822
8345.45 820
8346.32 829
8347.18 846
8348.04 865
8348.90 826
8349.77 814
8350.63 860
8351.49 859
8352.35 851
8353.22 862
8354.08 825
8354.94 865
8355.80 888
8356.67 912
8357.53 914
8358.39 896
8359.25 873
8360.12 904
8360.98 874
8361.84 874
8362.71 900
8363.57 912
8364.43 884
8365.29 896
8366.16 869
8367.02 893
8367.88 852
8368.75 862
8369.61 932
8370.47 944
8371.34 897
8372.20 908
8373.06 906
8373.93 843
8374.79 973
8375.65 998
8376.52 938
8377.38 910
8378.25 922
8379.11 949
8379.97 976
8380.84 1017
8381.70 977
8382.56 989
8383.43 990
8384.29 1023
8385.16 1004
8386.02 1009
8386.89 967
8387.75 918
8388.61 920
8389.48 1033
8390.34 971
8391.21 997
8392.07 944
8392.94 974
8393.80 1039
8394.67 996
8395.53 1074
8396.39 1087
8397.26 1113
8398.12 1084
8398.99 1093
8399.85 1099
8400.72 1127
8401.58 1090
8402.45 1084
8403.31 1022
8404.18 1023
8405.04 1051
8405.91 1047
8406.77 1031
8407.64 1007
8408.50 999
8409.37 1047
8410.24 1022
8411.10 1041
8411.97 1062
8412.83 1041
8413.70 998
8414.56 1075
8415.43 1062
8416.29 1029
8417.16 1036
8418.03 1022
8418.89 1058
8419.76 1023
8420.62 1114
8421.49 1070
8422.36 1040
8423.22 1030
8424.09 1070
8424.95 1096
8425.82 1073
8426.69 1128
8427.55 1109
8428.42 1150
8429.28 1133
8430.15 1166
8431.02 1193
8431.88 1190
8432.75 1234
8433.62 1279
8434.48 1344
8435.35 1373
8436.22 1361
8437.08 1396
8437.95 1459
8438.82 1537
8439.68 1525
8440.55 1539
8441.42 1562
8442.29 1572
8443.15 1589
8444.02 1497
8444.89 1587
8445.75 1522
8446.62 1535
8447.49 1582
8448.36 1645
8449.22 1747
8450.09 1963
8450.96 2307
8451.83 2442
8452.69 2647
8453.56 2834
8454.43 2921
8455.30 2892
8456.16 2846
8457.03 2567
8457.90 2369
8458.77 2177
8459.64 2009
8460.50 1829
8461.37 1722
8462.24 1630
8463.11 1563
8463.98 1490
8464.84 1351
8465.71 1289
8466.58 1244
8467.45 1222
8468.32 1266
8469.19 1278
8470.05 1226
8470.92 1204
8471.79 1176
8472.66 1184
8473.53 1150
8474.40 1132
8475.27 1075
8476.13 1148
8477.00 1112
8477.87 1091
8478.74 1073
8479.61 1100
8480.48 1110
8481.35 1056
8482.22 1111
8483.09 1117
8483.96 1125
8484.82 1039
8485.69 1090
8486.56 1071
8487.43 1033
8488.30 1070
8489.17 1078
8490.04 1138
8490.91 1047
8491.78 1054
8492.65 1045
8493.52 1071
8494.39 1047
8495.26 1095
8496.13 1087
8497.00 1072
8497.87 1103
8498.74 1044
8499.61 1050
8500.48 1092
8501.35 1035
8502.22 1031
8503.09 1063
8503.96 1047
8504.83 1024
8505.70 1073
8506.57 1098
8507.44 1086
8508.31 1087
8509.18 1069
8510.05 1102
8510.92 1075
8511.79 1101
8512.66 1120
8513.53 1132
8514.40 1134
8515.27 1137
8516.15 1136
8517.02 1101
8517.89 1176
8518.76 1158
8519.63 1165
8520.50 1151
8521.37 1137
8522.24 1134
8523.11 1136
8523.98 1150
8524.86 1126
8525.73 1122
8526.60 1098
8527.47 1083
8528.34 1136
8529.21 1165
8530.08 1178
8530.96 1076
8531.83 1121
8532.70 1205
8533.57 1184
8534.44 1182
8535.31 1205
8536.19 1167
8537.06 1146
8537.93 1175
8538.80 1140
8539.67 1135
8540.55 1135
8541.42 1105
8542.29 1115
8543.16 1038
8544.03 1033
8544.91 1092
8545.78 1170
8546.65 1145
8547.52 1243
8548.40 1341
8549.27 1444
8550.14 1491
8551.01 1574
8551.89 1598
8552.76 1590
8553.63 1540
8554.51 1529
8555.38 1473
8556.25 1374
8557.12 1367
8558.00 1231
8558.87 1193
8559.74 1150
8560.62 1105
8561.49 1114
8562.36 1084
8563.24 1086
8564.11 1074
8564.98 964
8565.86 1014
8566.73 1081
8567.60 1038
8568.48 1005
8569.35 1008
8570.22 989
8571.10 1005
8571.97 1017
8572.84 968
8573.72 940
8574.59 922
8575.46 945
8576.34 976
8577.21 915
8578.09 982
8578.96 1017
8579.83 958
8580.71 984
8581.58 969
8582.46 924
8583.33 926
8584.21 984
8585.08 970
8585.95 934
8586.83 986
8587.70 995
8588.58 951
8589.45 957
8590.33 951
8591.20 941
8592.08 976
8592.95 992
8593.83 1013
8594.70 1023
8595.58 1005
8596.45 968
8597.33 966
8598.20 974
8599.08 963
8599.95 960
8600.83 991
8601.70 1002
8602.58 979
8603.45 1002
8604.33 1023
8605.20 1050
8606.08 1009
8606.95 1099
8607.83 1117
8608.70 1056
8609.58 1010
8610.45 1046
8611.33 1068
8612.21 1066
8613.08 1071
8613.96 1107
8614.83 1055
8615.71 1024
8616.59 1032
8617.46 1099
8618.34 1041
8619.21 1021
8620.09 1056
8620.97 1088
8621.84 1098
8622.72 1067
8623.59 1085
8624.47 1074
8625.35 1126
8626.22 1118
8627.10 1069
8627.98 1066
8628.85 1076
8629.73 1096
8630.61 1130
8631.48 1149
8632.36 1091
8633.24 1085
8634.11 1128
8634.99 1123
8635.87 1137
8636.74 1123
8637.62 1137
8638.50 1205
8639.37 1146
8640.25 1142
8641.13 1167
8642.01 1164
8642.88 1184
8643.76 1338
8644.64 1306
8645.52 1289
8646.39 1362
8647.27 1367
8648.15 1287
8649.03 1293
8649.90 1365
8650.78 1341
8651.66 1344
8652.54 1337
8653.41 1314
8654.29 1320
8655.17 1329
8656.05 1313
8656.93 1318
8657.80 1291
8658.68 1307
8659.56 1330
8660.44 1309
8661.32 1332
8662.19 1386
8663.07 1406
8663.95 1375
8664.83 1523
8665.71 1570
8666.59 1603
8667.46 1696
8668.34 1869
8669.22 1880
8670.10 1921
8670.98 2011
8671.86 2037
8672.74 2040
8673.62 2027
8674.49 1936
8675.37 1835
8676.25 1776
8677.13 1786
8678.01 1758
8678.89 1653
8679.77 1612
8680.65 1682
8681.53 1711
8682.41 1740
8683.29 1848
8684.16 2017
8685.04 2265
8685.92 2514
8686.80 2834
8687.68 3257
8688.56 3639
8689.44 3918
8690.32 3937
8691.20 3937
8692.08 3659
8692.96 3415
8693.84 3075
8694.72 2761
8695.60 2494
8696.48 2266
8697.36 2166
8698.24 1878
8699.12 1742
8700.00 1659
8700.88 1533
8701.76 1548
8702.64 1464
8703.52 1423
8704.40 1394
8705.28 1335
8706.16 1327
8707.04 1294
8707.92 1253
8708.80 1264
8709.69 1305
8710.57 1229
8711.45 1240
8712.33 1238
8713.21 1215
8714.09 1190
8714.97 1206
8715.85 1269
8716.73 1230
8717.61 1232
8718.49 1233
8719.38 1211
8720.26 1168
8721.14 1175
8722.02 1195
8722.90 1226
8723.78 1167
8724.66 1197
8725.54 1260
8726.43 1208
8727.31 1228
8728.19 1264
8729.07 1233
8729.95 1221
8730.83 1226
8731.72 1244
8732.60 1180
8733.48 1181
8734.36 1162
8735.24 1158
8736.13 1150
8737.01 1148
8737.89 1149
8738.77 1165
8739.65 1141
8740.54 1137
8741.42 1158
8742.30 1164
8743.18 1161
8744.07 1186
8744.95 1216
8745.83 1223
8746.71 1188
8747.60 1226
8748.48 1268
8749.36 1343
8750.24 1337
8751.13 1384
8752.01 1438
8752.89 1499
8753.77 1618
8754.66 1655
8755.54 1664
8756.42 1673
8757.31 1707
8758.19 1628
8759.07 1642
8759.96 1524
8760.84 1560
8761.72 1503
8762.61 1501
8763.49 1514
8764.37 1471
8765.26 1479
8766.14 1452
8767.02 1474
8767.91 1549
8768.79 1486
8769.67 1504
8770.56 1521
8771.44 1471
8772.32 1466
8773.21 1406
8774.09 1403
8774.98 1391
8775.86 1366
8776.74 1338
8777.63 1337
8778.51 1347
8779.40 1331
8780.28 1320
8781.17 1319
8782.05 1280
8782.93 1226
8783.82 1256
8784.70 1245
8785.59 1273
8786.47 1270
8787.36 1302
8788.24 1304
8789.13 1249
8790.01 1239
8790.89 1265
8791.78 1232
8792.66 1212
8793.55 1217
8794.43 1256
8795.32 1244
8796.20 1242
8797.09 1236
8797.97 1225
8798.86 1271
8799.74 1329
8800.63 1315
8801.52 1285
8802.40 1302
8803.29 1303
8804.17 1297
8805.06 1265
8805.94 1222
8806.83 1198
8807.71 1164
8808.60 1148
8809.48 1184
8810.37 1187
8811.26 1148
8812.14 1136
8813.03 1127
8813.91 1100
8814.80 1180
8815.69 1190
8816.57 1133
8817.46 1140
8818.34 1137
8819.23 1115
8820.12 1115
8821.00 1148
8821.89 1195
8822.77 1149
8823.66 1148
8824.55 1190
8825.43 1223
8826.32 1215
8827.21 1154
8828.09 1145
8828.98 1118
8829.87 1065
8830.75 1090
8831.64 1122
8832.53 1068
8833.41 1074
8834.30 1002
8835.19 1032
8836.08 1035
8836.96 1062
8837.85 1043
8838.74 1037
8839.62 1013
8840.51 1006
8841.40 1007
8842.29 1005
8843.17 1037
8844.06 990
8844.95 1007
8845.84 985
8846.72 1004
8847.61 961
8848.50 997
8849.39 951
8850.27 945
8851.16 994
8852.05 989
8852.94 992
8853.82 957
8854.71 935
8855.60 950
8856.49 937
8857.38 964
8858.26 978
8859.15 990
8860.04 945
8860.93 952
8861.82 971
8862.71 905
8863.59 878
8864.48 910
8865.37 940
8866.26 918
8867.15 874
8868.04 862
8868.93 881
8869.81 850
8870.70 846
8871.59 852
8872.48 893
8873.37 836
8874.26 876
8875.15 889
8876.04 832
8876.93 843
8877.81 851
8878.70 895
8879.59 878
8880.48 914
8881.37 873
8882.26 902
8883.15 892
8884.04 881
8884.93 891
8885.82 890
8886.71 866
8887.60 914
8888.49 842
8889.38 863
8890.27 854
8891.16 890
8892.05 876
8892.94 849
8893.83 835
8894.72 830
8895.61 835
8896.50 815
8897.39 871
8898.28 909
8899.17 804
8900.06 772
8900.95 839
8901.84 841
8902.73 826
8903.62 804
8904.51 834
8905.40 828
8906.29 812
8907.18 813
8908.07 770
8908.96 790
8909.85 824
8910.74 823
8911.63 829
8912.52 816
8913.41 799
8914.31 780
8915.20 756
8916.09 786
8916.98 795
8917.87 762
8918.76 794
8919.65 764
8920.54 762
8921.43 804
8922.33 771
8923.22 768
8924.11 743
8925.00 772
8925.89 787
8926.78 818
8927.67 827
8928.57 810
8929.46 851
8930.35 839
8931.24 853
8932.13 826
8933.03 792
8933.92 768
8934.81 773
8935.70 735
8936.59 760
8937.49 767
8938.38 745
8939.27 773
8940.16 776
8941.05 775
8941.95 793
8942.84 782
8943.73 745
8944.62 708
8945.52 703
8946.41 724
8947.30 722
8948.19 758
8949.09 703
8949.98 725
8950.87 767
8951.76 756
8952.66 717
8953.55 735
8954.44 722
8955.34 701
8956.23 720
8957.12 736
8958.02 731
8958.91 750
8959.80 728
8960.69 744
8961.59 734
8962.48 704
8963.37 739
8964.27 744
8965.16 754
8966.05 721
8966.95 731
8967.84 697
8968.74 727
8969.63 706
8970.52 705
8971.42 725
8972.31 742
8973.20 747
8974.10 761
8974.99 711
8975.89 718
8976.78 745
8977.67 740
8978.57 758
8979.46 724
8980.36 664
8981.25 693
8982.15 697
8983.04 694
8983.93 728
8984.83 689
8985.72 736
8986.62 725
8987.51 719
8988.41 723
8989.30 710
8990.20 744
8991.09 722
8991.99 715
8992.88 731
8993.78 738
8994.67 752
8995.57 770
8996.46 686
8997.36 726
8998.25 703
8999.15 721
9000.04 726
9000.94 701
9001.83 693
9002.73 683
9003.62 697
9004.52 707
9005.41 703
9006.31 683
9007.20 698
9008.10 682
9009.00 688
9009.89 677
9010.79 692
9011.68 690
9012.58 674
9013.47 674
9014.37 743
9015.27 709
9016.16 712
9017.06 739
9017.95 742
9018.85 715
9019.75 724
9020.64 758
9021.54 727
9022.43 749
9023.33 720
9024.23 723
9025.12 734
9026.02 729
9026.92 720
9027.81 703
9028.71 731
9029.61 714
9030.50 745
9031.40 668
9032.30 683
9033.19 722
9034.09 748
9034.99 735
9035.88 717
9036.78 689
9037.68 719
9038.58 701
9039.47 729
9040.37 768
9041.27 725
9042.16 763
9043.06 738
9043.96 759
9044.86 738
9045.75 732
9046.65 737
9047.55 770
9048.45 744
9049.34 760
9050.24 771
9051.14 831
9052.04 802
9052.94 789
9053.83 843
9054.73 863
9055.63 868
9056.53 855
9057.43 883
9058.32 869
9059.22 845
9060.12 816
9061.02 820
9061.92 863
9062.81 817
9063.71 761
9064.61 811
9065.51 806
9066.41 764
9067.31 716
9068.21 763
9069.10 802
9070.00 806
9070.90 766
9071.80 780
9072.70 761
9073.60 787
9074.50 810
9075.40 769
9076.29 758
9077.19 779
9078.09 773
9078.99 719
9079.89 753
9080.79 768
9081.69 795
9082.59 800
9083.49 822
9084.39 821
9085.29 806
9086.19 833
9087.09 865
9087.98 839
9088.88 827
9089.78 840
9090.68 859
9091.58 806
9092.48 793
9093.38 833
9094.28 796
9095.18 803
9096.08 810
9096.98 815
9097.88 840
9098.78 789
9099.68 778
9100.58 739
9101.48 748
9102.38 767
9103.28 778
9104.18 765
9105.08 784
9105.99 735
9106.89 698
9107.79 699
9108.69 740
9109.59 734
9110.49 739
9111.39 755
9112.29 740
9113.19 711
9114.09 700
9114.99 737
9115.89 718
9116.79 758
9117.69 713
9118.60 642
9119.50 692
9120.40 720
9121.30 680
9122.20 759
9123.10 711
9124.00 732
9124.90 705
9125.81 690
9126.71 705
9127.61 703
9128.51 686
9129.41 714
9130.31 695
9131.22 674
9132.12 680
9133.02 710
9133.92 698
9134.82 676
9135.72 690
9136.63 729
9137.53 737
9138.43 693
9139.33 688
9140.23 675
9141.14 710
9142.04 730
9142.94 712
9143.84 722
9144.75 715
9145.65 721
9146.55 739
9147.45 732
9148.36 738
9149.26 767
9150.16 677
9151.06 700
9151.97 692
9152.87 706
9153.77 694
9154.67 702
9155.58 721
9156.48 685
9157.38 688
9158.29 713
9159.19 663
9160.09 641
9161.00 645
9161.90 643
9162.80 679
9163.71 674
9164.61 672
9165.51 707
9166.42 715
9167.32 657
9168.22 691
9169.13 694
9170.03 713
9170.93 709
9171.84 711
9172.74 696
9173.64 755
9174.55 747
9175.45 711
9176.36 714
9177.26 718
9178.16 672
9179.07 676
9179.97 672
9180.88 723
9181.78 703
9182.69 668
9183.59 732
9184.49 696
9185.40 731
9186.30 697
9187.21 682
9188.11 706
9189.02 683
9189.92 677
9190.82 716
9191.73 708
9192.63 737
9193.54 721
9194.44 710
9195.35 739
9196.25 750
9197.16 801
9198.06 786
9198.97 756
9199.87 715
9200.78 755
9201.68 737
9202.59 711
9203.49 674
9204.40 692
9205.30 672
9206.21 680
9207.12 703
9208.02 660
9208.93 687
9209.83 664
9210.74 693
9211.64 707
9212.55 689
9213.45 706
9214.36 711
9215.27 705
9216.17 683
9217.08 705
9217.98 693
9218.89 669
9219.80 708
9220.70 702
9221.61 677
9222.51 699
9223.42 696
9224.33 717
9225.23 683
9226.14 653
9227.05 657
9227.95 678
9228.86 659
9229.77 658
9230.67 619
9231.58 669
9232.49 681
9233.39 671
9234.30 717
9235.21 655
9236.11 665
9237.02 652
9237.93 647
9238.83 682
9239.74 704
9240.65 644
9241.55 680
9242.46 663
9243.37 657
9244.28 671
9245.18 667
9246.09 633
9247.00 620
9247.91 668
9248.81 674
9249.72 655
9250.63 665
9251.54 680
9252.44 681
9253.35 703
9254.26 651
9255.17 662
9256.07 654
9256.98 639
9257.89 676
9258.80 709
9259.71 651
9260.61 621
9261.52 628
9262.43 656
9263.34 673
9264.25 671
9265.16 683
9266.06 673
9266.97 717
9267.88 729
9268.79 713
9269.70 739
9270.61 764
9271.51 719
9272.42 723
9273.33 716
9274.24 746
9275.15 716
9276.06 693
9276.97 650
9277.88 686
9278.78 692
9279.69 666
9280.60 618
9281.51 658
9282.42 672
9283.33 695
9284.24 687
9285.15 665
9286.06 646
9286.97 665
9287.88 672
9288.79 670
9289.70 656
9290.60 669
9291.51 686
9292.42 684
9293.33 693
9294.24 646
9295.15 685
9296.06 663
9296.97 696
9297.88 715
9298.79 692
9299.70 725
9300.61 752
9301.52 720
9302.43 719
9303.34 761
9304.25 772
9305.16 744
9306.07 703
9306.98 737
9307.89 744
9308.80 742
9309.71 731
9310.63 746
9311.54 705
9312.45 664
9313.36 650
9314.27 668
9315.18 677
9316.09 695
9317.00 714
9317.91 686
9318.82 726
9319.73 683
9320.64 679
9321.55 708
9322.47 705
9323.38 681
9324.29 688
9325.20 666
9326.11 648
9327.02 660
9327.93 689
9328.84 660
9329.76 675
9330.67 666
9331.58 685
9332.49 701
9333.40 665
9334.31 648
9335.23 674
9336.14 665
9337.05 658
9337.96 700
9338.87 714
9339.78 716
9340.70 683
9341.61 684
9342.52 665
9343.43 646
9344.34 637
9345.26 660
9346.17 644
9347.08 683
9347.99 637
9348.91 658
9349.82 691
9350.73 643
9351.64 648
9352.56 657
9353.47 644
9354.38 588
9355.29 636
9356.21 607
9357.12 614
9358.03 592
9358.94 607
9359.86 598
9360.77 676
9361.68 663
9362.60 661
9363.51 662
9364.42 647
9365.34 636
9366.25 686
9367.16 646
9368.08 639
9368.99 624
9369.90 603
9370.82 599
9371.73 633
9372.64 660
9373.56 638
9374.47 600
9375.38 641
9376.30 603
9377.21 597
9378.12 606
9379.04 618
9379.95 613
9380.87 627
9381.78 636
9382.69 626
9383.61 638
9384.52 626
9385.44 643
9386.35 624
9387.27 683
9388.18 675
9389.09 655
9390.01 636
9390.92 662
9391.84 687
9392.75 687
9393.67 680
9394.58 616
9395.50 651
9396.41 665
9397.32 687
9398.24 689
9399.15 670
9400.07 631
9400.98 613
9401.90 654
9402.81 636
9403.73 638
9404.64 639
9405.56 630
9406.47 623
9407.39 623
9408.30 621
9409.22 652
9410.14 638
9411.05 653
9411.97 622
9412.88 661
9413.80 681
9414.71 667
9415.63 659
9416.54 667
9417.46 696
9418.38 708
9419.29 657
9420.21 674
9421.12 681
9422.04 623
9422.95 654
9423.87 640
9424.79 647
9425.70 654
9426.62 628
9427.54 642
9428.45 660
9429.37 652
9430.28 653
9431.20 636
9432.12 670
9433.03 659
9433.95 649
9434.87 661
9435.78 677
9436.70 655
9437.62 639
9438.53 659
9439.45 644
9440.37 635
9441.28 657
9442.20 644
9443.12 662
9444.03 657
9444.95 667
9445.87 694
9446.79 673
9447.70 695
9448.62 724
9449.54 693
9450.45 734
9451.37 760
9452.29 764
9453.21 719
9454.12 707
9455.04 706
9455.96 699
9456.88 677
9457.79 612
9458.71 604
9459.63 615
9460.55 666
9461.47 638
9462.38 619
9463.30 621
9464.22 633
9465.14 609
9466.06 603
9466.97 578
9467.89 606
9468.81 656
9469.73 624
9470.65 600
9471.56 641
9472.48 630
9473.40 646
9474.32 643
9475.24 620
9476.16 631
9477.08 694
9477.99 674
9478.91 674
9479.83 666
9480.75 667
9481.67 692
9482.59 650
9483.51 640
9484.43 645
9485.34 627
9486.26 618
9487.18 605
9488.10 603
9489.02 631
9489.94 658
9490.86 648
9491.78 641
9492.70 666
9493.62 636
9494.54 662
9495.46 669
9496.38 597
9497.30 594
9498.22 598
9499.13 626
9500.05 633
9500.97 602
9501.89 611
9502.81 591
9503.73 614
9504.65 629
9505.57 683
9506.49 643
9507.41 634
9508.33 628
9509.25 627
9510.17 644
9511.09 600
9512.01 622
9512.93 640
9513.86 628
9514.78 669
9515.70 656
9516.62 640
9517.54 643
9518.46 648
9519.38 642
9520.30 635
9521.22 640
9522.14 622
9523.06 644
9523.98 653
9524.90 637
9525.82 667
9526.75 652
9527.67 627
9528.59 625
9529.51 663
9530.43 628
9531.35 669
9532.27 635
9533.19 630
9534.11 644
9535.04 654
9535.96 648
9536.88 646
9537.80 651
9538.72 650
9539.64 606
9540.57 610
9541.49 617
9542.41 661
9543.33 660
9544.25 602
9545.17 651
9546.10 646
9547.02 595
9547.94 620
9548.86 666
9549.78 626
9550.71 612
9551.63 617
9552.55 611
9553.47 668
9554.40 641
9555.32 639
9556.24 635
9557.16 616
9558.09 614
9559.01 679
9559.93 701
9560.85 683
9561.78 651
9562.70 647
9563.62 666
9564.54 641
9565.47 728
9566.39 710
9567.31 665
9568.24 685
9569.16 708
9570.08 697
9571.00 689
9571.93 710
9572.85 698
9573.77 690
9574.70 709
9575.62 654
9576.54 671
9577.47 659
9578.39 690
9579.31 676
9580.24 686
9581.16 681
9582.09 693
9583.01 665
9583.93 654
9584.86 688
9585.78 747
9586.70 729
9587.63 701
9588.55 658
9589.48 657
9590.40 675
9591.32 668
9592.25 651
9593.17 673
9594.10 666
9595.02 697
9595.95 708
9596.87 729
9597.79 755
9598.72 744
9599.64 694
9600.57 746
9601.49 718
9602.42 710
9603.34 729
9604.27 723
9605.19 729
9606.12 711
9607.04 754
9607.97 737
9608.89 771
9609.82 725
9610.74 716
9611.67 723
9612.59 725
9613.52 747
9614.44 738
9615.37 735
9616.29 711
9617.22 714
9618.14 732
9619.07 715
9619.99 715
9620.92 726
9621.85 728
9622.77 731
9623.70 700
9624.62 747
9625.55 727
9626.47 735
9627.40 787
9628.33 752
9629.25 772
9630.18 790
9631.10 757
9632.03 731
9632.96 783
9633.88 758
9634.81 813
9635.73 816
9636.66 778
9637.59 757
9638.51 796
9639.44 815
9640.37 857
9641.29 794
9642.22 863
9643.15 848
9644.07 859
9645.00 857
9645.93 848
9646.85 869
9647.78 886
9648.71 890
9649.63 876
9650.56 852
9651.49 846
9652.41 848
9653.34 853
9654.27 825
9655.20 805
9656.12 861
9657.05 876
9657.98 832
9658.90 832
9659.83 856
9660.76 809
9661.69 875
9662.61 832
9663.54 848
9664.47 865
9665.40 869
9666.32 872
9667.25 856
9668.18 910
9669.11 853
9670.04 849
9670.96 868
9671.89 854
9672.82 864
9673.75 866
9674.68 812
9675.60 851
9676.53 857
9677.46 843
9678.39 836
9679.32 842
9680.25 867
9681.17 857
9682.10 879
9683.03 891
9683.96 894
9684.89 823
9685.82 881
9686.75 905
9687.67 900
9688.60 878
9689.53 885
9690.46 927
9691.39 918
9692.32 882
9693.25 898
9694.18 907
9695.11 862
9696.03 946
9696.96 868
9697.89 898
9698.82 901
9699.75 932
9700.68 896
9701.61 906
9702.54 917
9703.47 924
9704.40 943
9705.33 910
9706.26 936
9707.19 959
9708.12 1009
9709.05 997
9709.98 1012
9710.91 980
9711.84 1011
9712.77 1027
9713.70 1049
9714.63 1034
9715.56 976
9716.49 975
9717.42 982
9718.35 943
9719.28 914
9720.21 944
9721.14 945
9722.07 940
9723.00 924
9723.93 926
9724.86 982
9725.79 930
9726.72 959
9727.65 911
9728.58 941
9729.51 971
9730.44 921
9731.37 914
9732.31 907
9733.24 888
9734.17 927
9735.10 907
9736.03 895
9736.96 920
9737.89 919
9738.82 908
9739.75 949
9740.69 961
9741.62 923
9742.55 908
9743.48 902
9744.41 931
9745.34 928
9746.27 921
9747.21 916
9748.14 952
9749.07 902
9750.00 924
9750.93 957
9751.86 920
9752.80 953
9753.73 982
9754.66 930
9755.59 979
9756.52 1004
9757.46 975
9758.39 953
9759.32 938
9760.25 948
9761.18 1016
9762.12 1037
9763.05 1020
9763.98 990
9764.91 1017
9765.85 948
9766.78 957
9767.71 958
9768.64 998
9769.58 988
9770.51 989
9771.44 1001
9772.37 995
9773.31 1010
9774.24 1094
9775.17 1116
9776.11 1161
9777.04 1192
9777.97 1206
9778.91 1247
9779.84 1249
9780.77 1285
9781.71 1290
9782.64 1308
9783.57 1285
9784.51 1252
9785.44 1172
9786.37 1169
9787.31 1192
9788.24 1182
9789.17 1113
9790.11 1179
9791.04 1197
9791.97 1252
9792.91 1250
9793.84 1270
9794.77 1276
9795.71 1312
9796.64 1287
9797.58 1248
9798.51 1185
9799.44 1214
9800.38 1152
9801.31 1082
9802.25 1025
9803.18 994
9804.12 1021
9805.05 963
9805.98 944
9806.92 891
9807.85 917
9808.79 932
9809.72 889
9810.66 897
9811.59 886
9812.53 892
9813.46 891
9814.40 886
9815.33 870
9816.27 828
9817.20 823
9818.14 837
9819.07 853
9820.01 838
9820.94 824
9821.88 805
9822.81 801
9823.75 806
9824.68 822
9825.62 806
9826.55 816
9827.49 828
9828.42 845
9829.36 806
9830.29 837
9831.23 781
9832.17 783
9833.10 806
9834.04 762
9834.97 816
9835.91 819
9836.84 851
9837.78 783
9838.72 834
9839.65 830
9840.59 838
9841.52 809
9842.46 817
9843.40 818
9844.33 815
9845.27 781
9846.20 826
9847.14 855
9848.08 880
9849.01 911
9849.95 868
9850.89 806
9851.82 797
9852.76 802
9853.70 833
9854.63 843
9855.57 815
9856.51 792
9857.44 837
9858.38 835
9859.32 856
9860.25 838
9861.19 806
9862.13 822
9863.07 838
9864.00 866
9864.94 787
9865.88 788
9866.81 823
9867.75 788
9868.69 798
9869.63 762
9870.56 838
9871.50 816
9872.44 855
9873.38 810
9874.31 842
9875.25 829
9876.19 805
9877.13 798
9878.07 816
9879.00 807
9879.94 814
9880.88 812
9881.82 831
9882.75 800
9883.69 799
9884.63 820
9885.57 812
9886.51 806
9887.45 813
9888.38 814
9889.32 807
9890.26 819
9891.20 799
9892.14 790
9893.08 831
9894.01 775
9894.95 818
9895.89 770
9896.83 757
9897.77 809
9898.71 823
9899.65 840
9900.59 797
9901.52 827
9902.46 805
9903.40 830
9904.34 863
9905.28 861
9906.22 871
9907.16 866
9908.10 811
9909.04 866
9909.98 877
9910.92 840
9911.86 854
9912.80 878
9913.73 840
9914.67 868
9915.61 860
9916.55 895
9917.49 965
9918.43 986
9919.37 1082
9920.31 1170
9921.25 1148
9922.19 1201
9923.13 1191
9924.07 1160
9925.01 1153
9925.95 1122
9926.89 1070
9927.83 1037
9928.77 999
9929.71 993
9930.65 992
9931.59 925
9932.53 914
9933.47 935
9934.41 907
9935.36 874
9936.30 887
9937.24 882
9938.18 859
9939.12 894
9940.06 877
9941.00 871
9941.94 884
9942.88 897
9943.82 849
9944.76 895
9945.70 905
9946.64 963
9947.59 1000
9948.53 975
9949.47 965
9950.41 989
9951.35 967
9952.29 934
9953.23 920
9954.17 943
9955.12 916
9956.06 909
9957.00 875
9957.94 849
9958.88 836
9959.82 873
9960.77 886
9961.71 900
9962.65 920
9963.59 859
9964.53 862
9965.48 830
9966.42 839
9967.36 856
9968.30 870
9969.24 831
9970.19 824
9971.13 871
9972.07 821
9973.01 812
9973.95 789
9974.90 821
9975.84 794
9976.78 789
9977.72 738
9978.67 776
9979.61 780
9980.55 756
9981.50 791
9982.44 762
9983.38 760
9984.32 758
9985.27 749
9986.21 809
9987.15 800
9988.10 764
9989.04 757
9989.98 749
9990.92 738
9991.87 709
9992.81 707
9993.75 715
9994.70 730
9995.64 718
9996.58 686
9997.53 706
9998.47 715
9999.41 719
10000.36 700
10001.30 747
10002.25 744
10003.19 781
10004.13 732
10005.08 703
10006.02 715
10006.96 760
10007.91 729
10008.85 753
10009.80 745
10010.74 712
10011.68 721
10012.63 729
10013.57 697
10014.52 703
10015.46 724
10016.41 730
10017.35 762
10018.29 712
10019.24 706
10020.18 751
10021.13 743
10022.07 712
10023.02 696
10023.96 695
10024.91 760
10025.85 707
10026.80 708
10027.74 722
10028.69 745
10029.63 731
10030.58 706
10031.52 715
10032.47 698
10033.41 707
10034.36 718
10035.30 706
10036.25 696
10037.19 745
10038.14 685
10039.08 671
10040.03 683
10040.97 656
10041.92 685
10042.87 677
10043.81 676
10044.76 674
10045.70 681
10046.65 697
10047.59 664
10048.54 691
10049.49 720
10050.43 654
10051.38 686
10052.32 642
10053.27 687
10054.22 643
10055.16 673
10056.11 693
10057.05 718
10058.00 722
10058.95 701
10059.89 717
10060.84 724
10061.79 723
10062.73 719
10063.68 748
10064.63 700
10065.57 739
10066.52 705
10067.47 732
10068.41 709
10069.36 716
10070.31 718
10071.25 701
10072.20 683
10073.15 676
10074.10 747
10075.04 748
10075.99 757
10076.94 681
10077.88 720
10078.83 722
10079.78 702
10080.73 667
10081.67 674
10082.62 663
10083.57 675
10084.52 658
10085.46 661
10086.41 609
10087.36 630
10088.31 658
10089.25 661
10090.20 658
10091.15 621
10092.10 654
10093.05 642
10093.99 655
10094.94 653
10095.89 690
10096.84 683
10097.79 668
10098.73 673
10099.68 636
10100.63 642
10101.58 622
10102.53 625
10103.48 615
10104.42 606
10105.37 644
10106.32 642
10107.27 606
10108.22 618
10109.17 637
10110.12 630
10111.06 664
10112.01 685
10112.96 649
10113.91 646
10114.86 635
10115.81 610
10116.76 632
10117.71 653
10118.66 622
10119.61 634
10120.56 615
10121.50 577
10122.45 649
10123.40 623
10124.35 624
10125.30 601
10126.25 636
10127.20 653
10128.15 622
10129.10 656
10130.05 634
10131.00 647
10131.95 661
10132.90 667
10133.85 616
10134.80 659
10135.75 633
10136.70 687
10137.65 669
10138.60 679
10139.55 691
10140.50 664
10141.45 678
10142.40 680
10143.35 670
10144.30 676
10145.25 647
10146.20 654
10147.15 640
10148.10 645
10149.05 684
10150.00 688
10150.95 688
10151.90 701
10152.86 717
10153.81 653
10154.76 665
10155.71 639
10156.66 697
10157.61 676
10158.56 692
10159.51 682
10160.46 670
10161.41 701
10162.37 737
10163.32 708
10164.27 684
10165.22 740
10166.17 771
10167.12 769
10168.07 764
10169.03 728
10169.98 727
10170.93 752
10171.88 736
10172.83 721
10173.78 755
10174.74 789
10175.69 837
10176.64 813
10177.59 831
10178.54 815
10179.49 831
10180.45 837
10181.40 793
10182.35 825
10183.30 819
10184.26 820
10185.21 811
10186.16 795
10187.11 823
10188.06 852
10189.02 821
10189.97 825
10190.92 858
10191.87 834
10192.83 855
10193.78 892
10194.73 913
10195.69 948
10196.64 922
10197.59 949
10198.54 956
10199.50 968
10200.45 989
10201.40 1074
10202.36 1073
10203.31 1061
10204.26 1038
10205.22 1067
10206.17 1060
10207.12 1014
10208.08 983
10209.03 927
10209.98 940
10210.94 989
10211.89 983
10212.84 916
10213.80 903
10214.75 889
10215.70 880
10216.66 913
10217.61 899
10218.56 886
10219.52 868
10220.47 889
10221.43 846
10222.38 807
10223.33 845
10224.29 842
10225.24 838
10226.20 825
10227.15 806
10228.11 866
10229.06 827
10230.01 840
10230.97 857
10231.92 868
10232.88 853
10233.83 819
10234.79 871
10235.74 815
10236.70 791
10237.65 792
10238.60 809
10239.56 778
10240.51 795
10241.47 791
10242.42 740
10243.38 722
10244.33 726
10245.29 745
10246.24 749
10247.20 715
10248.15 746
10249.11 740
10250.07 720
10251.02 758
10251.98 738
10252.93 762
10253.89 787
10254.84 790
10255.80 784
10256.75 787
10257.71 793
10258.67 816
10259.62 804
10260.58 800
10261.53 820
10262.49 873
10263.44 878
10264.40 794
10265.36 736
10266.31 720
10267.27 805
10268.22 779
10269.18 764
10270.14 747
10271.09 756
10272.05 697
10273.01 703
10273.96 695
10274.92 700
10275.87 691
10276.83 702
10277.79 708
10278.74 686
10279.70 704
10280.66 723
10281.61 682
10282.57 708
10283.53 712
10284.49 708
10285.44 696
10286.40 668
10287.36 703
10288.31 722
10289.27 690
10290.23 698
10291.18 671
10292.14 716
10293.10 696
10294.06 695
10295.01 665
10295.97 711
10296.93 678
10297.89 706
10298.84 649
10299.80 623
10300.76 636
10301.72 665
10302.67 671
10303.63 624
10304.59 631
10305.55 659
10306.51 686
10307.46 657
10308.42 633
10309.38 621
10310.34 616
10311.30 607
10312.25 642
10313.21 644
10314.17 647
10315.13 644
10316.09 649
10317.05 629
10318.00 637
10318.96 648
10319.92 646
10320.88 645
10321.84 621
10322.80 623
10323.76 614
10324.71 644
10325.67 599
10326.63 619
10327.59 608
10328.55 624
10329.51 620
10330.47 624
10331.43 606
10332.39 622
10333.35 622
10334.30 621
10335.26 602
10336.22 606
10337.18 619
10338.14 624
10339.10 617
10340.06 634
10341.02 643
10341.98 663
10342.94 679
10343.90 654
10344.86 625
10345.82 641
10346.78 660
10347.74 670
10348.70 690
10349.66 675
10350.62 629
10351.58 669
10352.54 639
10353.50 632
10354.46 625
10355.42 644
10356.38 639
10357.34 649
10358.30 591
10359.26 650
10360.22 613
10361.18 610
10362.14 584
10363.10 608
10364.06 629
10365.02 603
10365.98 599
10366.94 575
10367.90 592
10368.87 595
10369.83 615
10370.79 607
10371.75 628
10372.71 619
10373.67 578
10374.63 611
10375.59 657
10376.55 599
10377.51 602
10378.48 602
10379.44 598
10380.40 614
10381.36 596
10382.32 626
10383.28 569
10384.24 579
10385.21 603
10386.17 593
10387.13 613
10388.09 590
10389.05 608
10390.01 613
10390.98 580
10391.94 588
10392.90 576
10393.86 594
10394.82 637
10395.79 627
10396.75 616
10397.71 597
10398.67 646
10399.63 600
10400.60 603
10401.56 574
10402.52 612
10403.48 624
10404.45 607
10405.41 613
10406.37 587
10407.33 612
10408.30 632
10409.26 627
10410.22 654
10411.18 714
10412.15 727
10413.11 721
10414.07 689
10415.04 685
10416.00 702
10416.96 722
10417.93 703
10418.89 717
10419.85 674
10420.81 660
10421.78 679
10422.74 655
10423.70 625
10424.67 597
10425.63 669
10426.59 641
10427.56 613
10428.52 588
10429.49 605
10430.45 601
10431.41 567
10432.38 591
10433.34 599
10434.30 601
10435.27 616
10436.23 604
10437.20 554
10438.16 583
10439.12 582
10440.09 592
10441.05 536
10442.02 564
10442.98 594
10443.94 571
10444.91 584
10445.87 584
10446.84 571
10447.80 551
10448.77 596
10449.73 574
10450.70 547
10451.66 572
10452.63 614
10453.59 561
10454.55 533
10455.52 562
10456.48 577
10457.45 594
10458.41 575
10459.38 570
10460.34 565
10461.31 540
10462.27 575
10463.24 558
10464.20 548
10465.17 578
10466.14 606
10467.10 573
10468.07 553
10469.03 589
10470.00 604
10470.96 601
10471.93 561
10472.89 621
10473.86 643
10474.82 624
10475.79 608
10476.76 605
10477.72 626
10478.69 605
10479.65 594
10480.62 580
10481.59 577
10482.55 563
10483.52 573
10484.48 550
10485.45 553
10486.42 591
10487.38 547
10488.35 542
10489.32 554
10490.28 564
10491.25 588
10492.21 595
10493.18 565
10494.15 577
10495.11 559
10496.08 573
10497.05 556
10498.01 569
10498.98 563
10499.95 560
10500.92 590
10501.88 549
10502.85 548
10503.82 575
10504.78 590
10505.75 534
10506.72 566
10507.68 570
10508.65 576
10509.62 551
10510.59 556
10511.55 545
10512.52 564
10513.49 573
10514.46 557
10515.42 564
10516.39 570
10517.36 548
10518.33 552
10519.29 514
10520.26 547
10521.23 540
10522.20 569
10523.17 585
10524.13 562
10525.10 554
10526.07 533
10527.04 564
10528.01 587
10528.97 580
10529.94 596
10530.91 591
10531.88 569
10532.85 538
10533.82 548
10534.78 547
10535.75 541
10536.72 578
10537.69 568
10538.66 605
10539.63 569
10540.60 582
10541.56 566
10542.53 561
10543.50 560
10544.47 575
10545.44 555
10546.41 540
10547.38 574
10548.35 576
10549.32 584
10550.29 595
10551.25 598
10552.22 634
10553.19 617
10554.16 626
10555.13 639
10556.10 655
10557.07 664
10558.04 632
10559.01 661
10559.98 649
10560.95 673
10561.92 616
10562.89 611
10563.86 636
10564.83 591
10565.80 599
10566.77 599
10567.74 637
10568.71 593
10569.68 574
10570.65 578
10571.62 600
10572.59 546
10573.56 589
10574.53 555
10575.50 579
10576.47 603
10577.44 603
10578.41 626
10579.38 597
10580.35 605
10581.32 611
10582.29 588
10583.26 607
10584.23 633
10585.21 604
10586.18 633
10587.15 584
10588.12 633
10589.09 606
10590.06 620
10591.03 553
10592.00 578
10592.97 579
10593.94 585
10594.92 580
10595.89 591
10596.86 602
10597.83 586
10598.80 581
10599.77 568
10600.74 547
10601.71 557
10602.69 584
10603.66 548
10604.63 563
10605.60 539
10606.57 531
10607.54 547
10608.52 568
10609.49 548
10610.46 577
10611.43 567
10612.40 553
10613.38 621
10614.35 590
10615.32 619
10616.29 614
10617.27 613
10618.24 618
10619.21 575
10620.18 585
10621.15 565
10622.13 584
10623.10 614
10624.07 599
10625.04 606
10626.02 623
10626.99 597
10627.96 617
10628.94 658
10629.91 689
10630.88 661
10631.85 666
10632.83 694
10633.80 663
10634.77 694
10635.75 682
10636.72 692
10637.69 664
10638.67 679
10639.64 681
10640.61 652
10641.59 612
10642.56 596
10643.53 571
10644.51 603
10645.48 595
10646.45 568
10647.43 571
10648.40 547
10649.37 559
10650.35 564
10651.32 561
10652.30 557
10653.27 542
10654.24 576
10655.22 547
10656.19 523
10657.16 534
10658.14 559
10659.11 570
10660.09 590
10661.06 538
10662.04 559
10663.01 545
10663.98 550
10664.96 566
10665.93 582
10666.91 568
10667.88 539
10668.86 557
10669.83 559
10670.81 536
10671.78 575
10672.76 553
10673.73 574
10674.71 584
10675.68 590
10676.66 556
10677.63 547
10678.61 549
10679.58 553
10680.56 522
10681.53 542
10682.51 563
10683.48 557
10684.46 552
10685.43 550
10686.41 506
10687.38 555
10688.36 548
10689.33 573
10690.31 555
10691.28 563
10692.26 538
10693.24 579
10694.21 557
10695.19 550
10696.16 589
10697.14 549
10698.12 542
10699.09 521
10700.07 550
10701.04 522
10702.02 531
10703.00 541
10703.97 554
10704.95 517
10705.92 522
10706.90 513
10707.88 508
10708.85 533
10709.83 532
10710.81 548
10711.78 506
10712.76 550
10713.74 536
10714.71 540
10715.69 535
10716.67 555
10717.64 543
10718.62 535
10719.60 564
10720.57 573
10721.55 536
10722.53 515
10723.50 541
10724.48 527
10725.46 537
10726.44 543
10727.41 562
10728.39 543
10729.37 549
10730.35 549
10731.32 550
10732.30 560
10733.28 602
10734.26 604
10735.23 573
10736.21 548
10737.19 536
10738.17 531
10739.14 519
10740.12 539
10741.10 545
10742.08 520
10743.06 520
10744.03 536
10745.01 517
10745.99 564
10746.97 510
10747.95 533
10748.92 558
10749.90 540
10750.88 524
10751.86 545
10752.84 543
10753.82 524
10754.79 540
10755.77 539
10756.75 559
10757.73 547
10758.71 551
10759.69 559
10760.67 534
10761.65 531
10762.62 564
10763.60 607
10764.58 598
10765.56 564
10766.54 556
10767.52 564
10768.50 604
10769.48 583
10770.46 600
10771.44 621
10772.42 574
10773.39 617
10774.37 578
10775.35 602
10776.33 600
10777.31 603
10778.29 561
10779.27 596
10780.25 557
10781.23 556
10782.21 537
10783.19 566
10784.17 575
10785.15 535
10786.13 581
10787.11 561
10788.09 532
10789.07 581
10790.05 579
10791.03 560
10792.01 581
10792.99 520
10793.97 551
10794.95 542
10795.93 572
10796.91 517
10797.89 514
10798.87 562
10799.85 543
10800.83 566
10801.82 565
10802.80 572
10803.78 573
10804.76 525
10805.74 537
10806.72 576
10807.70 537
10808.68 589
10809.66 565
10810.64 549
10811.62 565
10812.61 557
10813.59 581
10814.57 570
10815.55 534
10816.53 542
10817.51 572
10818.49 572
10819.47 556
10820.46 548
10821.44 586
10822.42 549
10823.40 569
10824.38 586
10825.36 549
10826.35 582
10827.33 572
10828.31 600
10829.29 546
10830.27 577
10831.25 585
10832.24 582
10833.22 583
10834.20 572
10835.18 595
10836.17 587
10837.15 574
10838.13 600
10839.11 579
10840.09 613
10841.08 568
10842.06 604
10843.04 598
10844.02 610
10845.01 612
10845.99 606
10846.97 627
10847.96 606
10848.94 579
10849.92 578
10850.90 648
10851.89 644
10852.87 654
10853.85 638
10854.84 623
10855.82 605
10856.80 640
10857.78 622
10858.77 638
10859.75 632
10860.73 590
10861.72 614
10862.70 613
10863.68 663
10864.67 639
10865.65 657
10866.64 655
10867.62 671
10868.60 669
10869.59 661
10870.57 655
10871.55 675
10872.54 699
10873.52 668
10874.51 685
10875.49 686
10876.47 705
10877.46 731
10878.44 763
10879.43 691
10880.41 701
10881.39 701
10882.38 761
10883.36 736
10884.35 727
10885.33 725
10886.32 757
10887.30 758
10888.29 783
10889.27 785
10890.25 793
10891.24 836
10892.22 823
10893.21 853
10894.19 904
10895.18 883
10896.16 867
10897.15 869
10898.13 900
10899.12 867
10900.10 855
10901.09 854
10902.07 855
10903.06 862
10904.04 803
10905.03 786
10906.01 821
10907.00 846
10907.99 800
10908.97 788
10909.96 805
10910.94 781
10911.93 831
10912.91 818
10913.90 810
10914.88 792
10915.87 794
10916.86 818
10917.84 826
10918.83 792
10919.81 776
10920.80 822
10921.79 816
10922.77 824
10923.76 838
10924.74 807
10925.73 815
10926.72 852
10927.70 840
10928.69 855
10929.68 845
10930.66 825
10931.65 867
10932.64 873
10933.62 872
10934.61 906
10935.60 892
10936.58 888
10937.57 936
10938.56 945
10939.54 930
10940.53 924
10941.52 948
10942.50 978
10943.49 971
10944.48 1042
10945.47 1028
10946.45 1095
10947.44 1135
10948.43 1145
10949.41 1133
10950.40 1201
10951.39 1188
10952.38 1246
10953.36 1283
10954.35 1330
10955.34 1281
10956.33 1246
10957.31 1198
10958.30 1234
10959.29 1145
10960.28 1182
10961.27 1157
10962.25 1110
10963.24 1083
10964.23 1076
10965.22 1070
10966.21 1077
10967.19 1084
10968.18 1074
10969.17 1051
10970.16 1097
10971.15 1087
10972.13 1056
10973.12 1054
10974.11 1112
10975.10 1088
10976.09 1051
10977.08 1090
10978.07 1093
10979.05 1059
10980.04 1070
10981.03 1106
10982.02 1136
10983.01 1114
10984.00 1125
10984.99 1175
10985.98 1244
10986.96 1298
10987.95 1374
10988.94 1399
10989.93 1454
10990.92 1496
10991.91 1580
10992.90 1641
10993.89 1667
10994.88 1645
10995.87 1697
10996.86 1631
10997.85 1609
10998.84 1531
10999.83 1486
11000.82 1452
11001.81 1362
11002.79 1261
11003.78 1191
11004.77 1203
11005.76 1148
11006.75 1139
11007.74 1129
11008.73 1061
11009.72 1040
11010.71 1016
11011.70 1012
11012.69 998
11013.68 1044
11014.67 1013
11015.67 974
11016.66 945
11017.65 891
11018.64 921
11019.63 899
11020.62 883
11021.61 934
11022.60 918
11023.59 908
11024.58 878
11025.57 866
11026.56 883
11027.55 878
11028.54 847
11029.53 847
11030.52 850
11031.52 847
11032.51 821
11033.50 830
11034.49 814
11035.48 830
11036.47 810
11037.46 806
11038.45 823
11039.45 792
11040.44 817
11041.43 828
11042.42 805
11043.41 782
11044.40 818
11045.39 817
11046.39 775
11047.38 788
11048.37 769
11049.36 809
11050.35 763
11051.35 763
11052.34 804
11053.33 828
11054.32 792
11055.31 800
11056.31 811
11057.30 786
11058.29 804
11059.28 802
11060.27 787
11061.27 769
11062.26 775
11063.25 821
11064.24 788
11065.24 806
11066.23 815
11067.22 755
11068.21 801
11069.21 775
11070.20 814
11071.19 800
11072.19 780
11073.18 810
11074.17 782
11075.16 790
11076.16 785
11077.15 777
11078.14 802
11079.14 791
11080.13 810
11081.12 790
11082.12 797
11083.11 809
11084.10 781
11085.10 786
11086.09 826
11087.08 795
11088.08 796
11089.07 811
11090.06 805
11091.06 792
11092.05 784
11093.04 795
11094.04 820
11095.03 789
11096.03 829
11097.02 805
11098.01 826
11099.01 747
11100.00 768
11101.00 783
11101.99 806
11102.98 789
11103.98 798
11104.97 786
11105.97 749
11106.96 770
11107.96 808
11108.95 811
11109.95 795
11110.94 785
11111.93 805
11112.93 820
11113.92 793
11114.92 804
11115.91 810
11116.91 869
11117.90 869
11118.90 884
11119.89 898
11120.89 902
11121.88 901
11122.88 884
11123.87 855
11124.87 912
11125.86 891
11126.86 878
11127.85 832
11128.85 783
11129.84 798
11130.84 804
11131.84 815
11132.83 754
11133.83 731
11134.82 737
11135.82 828
11136.81 806
11137.81 839
11138.81 790
11139.80 803
11140.80 795
11141.79 775
11142.79 797
11143.79 806
11144.78 785
11145.78 801
11146.77 757
11147.77 780
11148.77 787
11149.76 748
11150.76 769
11151.75 788
11152.75 766
11153.75 729
11154.74 776
11155.74 780
11156.74 782
11157.73 741
11158.73 741
11159.73 718
11160.72 748
11161.72 795
11162.72 794
11163.71 790
11164.71 781
11165.71 793
11166.71 762
11167.70 785
11168.70 788
11169.70 795
11170.69 821
11171.69 841
11172.69 794
11173.69 760
11174.68 787
11175.68 744
11176.68 803
11177.68 835
11178.67 812
11179.67 759
11180.67 778
11181.67 855
11182.66 847
11183.66 842
11184.66 808
11185.66 848
11186.66 822
11187.65 836
11188.65 845
11189.65 880
11190.65 851
11191.65 869
11192.64 926
11193.64 877
11194.64 842
11195.64 857
11196.64 819
11197.64 817
11198.63 817
11199.63 838
11200.63 828
11201.63 865
11202.63 844
11203.63 832
11204.63 821
11205.63 828
11206.62 806
11207.62 873
11208.62 797
11209.62 764
11210.62 788
11211.62 794
11212.62 776
11213.62 788
11214.62 738
11215.62 800
11216.61 785
11217.61 734
11218.61 738
11219.61 762
11220.61 752
11221.61 754
11222.61 763
11223.61 723
11224.61 730
11225.61 719
11226.61 733
11227.61 755
11228.61 712
11229.61 761
11230.61 731
11231.61 722
11232.61 699
11233.61 680
11234.61 718
11235.61 699
11236.61 688
11237.61 727
11238.61 664
11239.61 669
11240.61 646
11241.61 696
11242.61 712
11243.61 701
11244.61 676
11245.61 680
11246.61 677
11247.61 690
11248.62 695
11249.62 730
11250.62 706
11251.62 686
11252.62 731
11253.62 664
11254.62 645
11255.62 672
11256.62 686
11257.62 689
11258.62 682
11259.63 684
11260.63 700
11261.63 696
11262.63 688
11263.63 697
11264.63 690
11265.63 727
11266.64 722
11267.64 741
11268.64 717
11269.64 748
11270.64 751
11271.64 742
11272.65 746
11273.65 718
11274.65 750
11275.65 770
11276.65 748
11277.65 756
11278.66 759
11279.66 765
11280.66 740
11281.66 694
11282.67 733
11283.67 716
11284.67 721
11285.67 759
11286.67 708
11287.68 681
11288.68 686
11289.68 677
11290.68 702
11291.69 652
11292.69 686
11293.69 685
11294.70 697
11295.70 708
11296.70 712
11297.70 743
11298.71 682
11299.71 730
11300.71 715
11301.72 702
11302.72 717
11303.72 743
11304.72 736
11305.73 732
11306.73 761
11307.73 722
11308.74 738
11309.74 740
11310.74 752
11311.75 777
11312.75 777
11313.76 702
11314.76 746
11315.76 740
11316.77 748
11317.77 692
11318.77 708
11319.78 717
11320.78 678
11321.79 685
11322.79 644
11323.79 674
11324.80 690
11325.80 653
11326.81 694
11327.81 696
11328.81 686
11329.82 696
11330.82 698
11331.83 698
11332.83 732
11333.84 730
11334.84 695
11335.85 713
11336.85 719
11337.85 736
11338.86 749
11339.86 725
11340.87 689
11341.87 681
11342.88 703
11343.88 684
11344.89 672
11345.89 665
11346.90 652
11347.90 690
11348.91 694
11349.91 668
11350.92 694
11351.92 681
11352.93 677
11353.94 690
11354.94 672
11355.95 678
11356.95 670
11357.96 648
11358.96 658
11359.97 655
11360.97 645
11361.98 639
11362.99 646
11363.99 644
11365.00 652
11366.00 659
11367.01 643
11368.02 603
11369.02 614
11370.03 631
11371.03 626
11372.04 654
11373.05 645
11374.05 646
11375.06 616
11376.06 610
11377.07 639
11378.08 627
11379.08 656
11380.09 656
11381.10 654
11382.10 627
11383.11 628
11384.12 634
11385.12 621
11386.13 635
11387.14 645
11388.14 660
11389.15 622
11390.16 623
11391.17 633
11392.17 641
11393.18 644
11394.19 646
11395.19 677
11396.20 653
11397.21 652
11398.22 648
11399.22 644
11400.23 619
11401.24 644
11402.25 647
11403.25 645
11404.26 647
11405.27 619
11406.28 632
11407.28 645
11408.29 640
11409.30 633
11410.31 697
11411.31 664
11412.32 670
11413.33 646
11414.34 663
11415.35 656
11416.35 639
11417.36 679
11418.37 677
11419.38 656
11420.39 641
11421.40 687
11422.40 716
11423.41 668
11424.42 680
11425.43 647
11426.44 636
11427.45 707
11428.46 670
11429.46 664
11430.47 649
11431.48 666
11432.49 688
11433.50 714
11434.51 667
11435.52 660
11436.53 671
11437.54 670
11438.54 669
11439.55 672
11440.56 678
11441.57 671
11442.58 705
11443.59 714
11444.60 646
11445.61 695
11446.62 681
11447.63 676
11448.64 701
11449.65 723
11450.66 722
11451.67 706
11452.68 709
11453.69 700
11454.70 691
11455.71 693
11456.72 729
11457.73 725
11458.74 690
11459.75 708
11460.76 730
11461.77 727
11462.78 757
11463.79 776
11464.80 745
11465.81 777
11466.82 768
11467.83 747
11468.84 749
11469.85 751
11470.86 766
11471.87 722
11472.88 741
11473.89 747
11474.90 755
11475.91 729
11476.92 725
11477.93 751
11478.95 738
11479.96 751
11480.97 720
11481.98 718
11482.99 747
11484.00 697
11485.01 713
11486.02 746
11487.03 744
11488.05 751
11489.06 731
11490.07 750
11491.08 750
11492.09 721
11493.10 695
11494.11 746
11495.13 710
11496.14 727
11497.15 757
11498.16 777
11499.17 749
11500.18 737
11501.20 752
11502.21 772
11503.22 784
11504.23 784
11505.24 784
11506.26 758
11507.27 778
11508.28 769
11509.29 781
11510.30 780
11511.32 800
11512.33 804
11513.34 792
11514.35 818
11515.37 754
11516.38 787
11517.39 798
11518.40 812
11519.42 851
11520.43 830
11521.44 802
11522.45 826
11523.47 814
11524.48 826
11525.49 826
11526.51 844
11527.52 833
11528.53 850
11529.55 894
11530.56 909
11531.57 901
11532.59 898
11533.60 865
11534.61 882
11535.63 920
11536.64 936
11537.65 948
11538.67 933
11539.68 936
11540.69 960
11541.71 973
11542.72 980
11543.73 1063
11544.75 1037
11545.76 1021
11546.78 1042
11547.79 1107
11548.80 1088
11549.82 1101
11550.83 1140
11551.85 1083
11552.86 1106
11553.87 1090
11554.89 1126
11555.90 1147
11556.92 1156
11557.93 1172
11558.95 1210
11559.96 1237
11560.97 1262
11561.99 1244
11563.00 1287
11564.02 1302
11565.03 1346
11566.05 1371
11567.06 1399
11568.08 1449
11569.09 1512
11570.11 1590
11571.12 1575
11572.14 1647
11573.15 1678
11574.17 1741
11575.18 1775
11576.20 1773
11577.21 1818
11578.23 1891
11579.24 1994
11580.26 2069
11581.27 2141
11582.29 2251
11583.30 2384
11584.32 2497
11585.33 2759
11586.35 2970
11587.37 3172
11588.38 3534
11589.40 3819
11590.41 3958
11591.43 4124
11592.44 4210
11593.46 4352
11594.48 4310
11595.49 4240
11596.51 4081
11597.52 3882
11598.54 3622
11599.56 3400
11600.57 3172
11601.59 2902
11602.61 2728
11603.62 2517
11604.64 2340
11605.66 2222
11606.67 2091
11607.69 2001
11608.70 1926
11609.72 1835
11610.74 1749
11611.75 1734
11612.77 1695
11613.79 1675
11614.81 1562
11615.82 1538
11616.84 1559
11617.86 1456
11618.87 1441
11619.89 1417
11620.91 1360
11621.92 1381
11622.94 1332
11623.96 1280
11624.98 1259
11625.99 1225
11627.01 1223
11628.03 1223
11629.05 1143
11630.06 1136
11631.08 1117
11632.10 1110
11633.12 1098
11634.13 1095
11635.15 1112
11636.17 1018
11637.19 1033
11638.20 1002
11639.22 973
11640.24 987
11641.26 954
11642.28 956
11643.29 956
11644.31 949
11645.33 980
11646.35 937
11647.37 926
11648.39 932
11649.40 987
11650.42 997
11651.44 989
11652.46 968
11653.48 1005
11654.50 1019
11655.51 995
11656.53 999
11657.55 983
11658.57 997
11659.59 985
11660.61 1008
11661.63 1044
11662.65 1027
11663.67 980
11664.68 1024
11665.70 1006
11666.72 1003
11667.74 978
11668.76 1048
11669.78 1037
11670.80 1032
11671.82 1029
11672.84 1058
11673.86 1045
11674.88 1053
11675.90 1068
11676.92 1081
11677.94 1111
11678.96 1029
11679.98 1038
11680.99 1042
11682.01 1045
11683.03 1017
11684.05 1024
11685.07 1042
11686.09 1040
11687.11 1033
11688.13 1022
11689.15 1038
11690.17 1027
11691.19 1007
11692.21 1034
11693.24 1024
11694.26 1020
11695.28 1016
11696.30 1008
11697.32 1004
11698.34 985
11699.36 979
11700.38 993
11701.40 962
11702.42 982
11703.44 982
11704.46 962
11705.48 929
11706.50 951
11707.52 986
11708.54 977
11709.57 941
11710.59 921
11711.61 914
11712.63 922
11713.65 889
11714.67 873
11715.69 895
11716.71 901
11717.73 877
11718.76 908
11719.78 879
11720.80 883
11721.82 879
11722.84 892
11723.86 854
11724.89 860
11725.91 865
11726.93 885
11727.95 876
11728.97 858
11729.99 873
11731.02 888
11732.04 876
11733.06 868
11734.08 877
11735.10 893
11736.13 893
11737.15 878
11738.17 884
11739.19 905
11740.22 911
11741.24 902
11742.26 895
11743.28 839
11744.30 864
11745.33 881
11746.35 845
11747.37 822
11748.40 836
11749.42 792
11750.44 819
11751.46 784
11752.49 799
11753.51 837
11754.53 819
11755.56 798
11756.58 756
11757.60 815
11758.62 744
11759.65 754
11760.67 787
11761.69 777
11762.72 785
11763.74 793
11764.76 794
11765.79 796
11766.81 775
11767.83 803
11768.86 776
11769.88 772
11770.91 754
11771.93 752
11772.95 760
11773.98 742
11775.00 746
11776.02 717
11777.05 750
11778.07 760
11779.10 782
11780.12 782
11781.14 732
11782.17 749
11783.19 745
11784.22 711
11785.24 719
11786.26 722
11787.29 722
11788.31 700
11789.34 723
11790.36 719
11791.39 700
11792.41 713
11793.44 710
11794.46 718
11795.49 695
11796.51 734
11797.54 713
11798.56 723
11799.59 709
11800.61 721
11801.63 726
11802.66 679
11803.69 712
11804.71 690
11805.74 761
11806.76 684
11807.79 703
11808.81 672
11809.84 690
11810.86 685
11811.89 720
11812.91 714
11813.94 702
11814.96 653
11815.99 694
11817.01 702
11818.04 714
11819.07 738
11820.09 681
11821.12 690
11822.14 693
11823.17 699
11824.20 696
11825.22 714
11826.25 675
11827.27 688
11828.30 681
11829.33 726
11830.35 722
11831.38 663
11832.40 737
11833.43 709
11834.46 740
11835.48 670
11836.51 669
11837.54 676
11838.56 690
11839.59 697
11840.62 720
11841.64 699
11842.67 658
11843.70 672
11844.72 698
11845.75 690
11846.78 713
11847.80 711
11848.83 722
11849.86 716
11850.89 698
11851.91 684
11852.94 690
11853.97 716
11854.99 715
11856.02 734
11857.05 683
11858.08 688
11859.10 690
11860.13 717
11861.16 710
11862.19 707
11863.21 710
11864.24 723
11865.27 760
11866.30 741
11867.33 696
11868.35 702
11869.38 746
11870.41 763
11871.44 763
11872.47 743
11873.49 741
11874.52 768
11875.55 778
11876.58 830
11877.61 809
11878.63 786
11879.66 831
11880.69 795
11881.72 795
11882.75 828
11883.78 800
11884.81 841
11885.83 829
11886.86 876
11887.89 871
11888.92 894
11889.95 967
11890.98 1033
11892.01 987
11893.04 957
11894.06 1029
11895.09 1027
11896.12 1043
11897.15 1019
11898.18 1053
11899.21 1052
11900.24 1064
11901.27 1033
11902.30 966
11903.33 950
11904.36 965
11905.39 969
11906.42 939
11907.45 980
11908.48 972
11909.50 924
11910.53 965
11911.56 951
11912.59 901
11913.62 978
11914.65 953
11915.68 981
11916.71 992
11917.74 1029
11918.77 1040
11919.80 1106
11920.83 1104
11921.86 1124
11922.89 1158
11923.92 1147
11924.95 1190
11925.99 1198
11927.02 1177
11928.05 1170
11929.08 1146
11930.11 1110
11931.14 1083
11932.17 1038
11933.20 1000
11934.23 983
11935.26 926
11936.29 911
11937.32 921
11938.35 891
11939.38 859
11940.41 856
11941.45 832
11942.48 800
11943.51 794
11944.54 816
11945.57 770
11946.60 807
11947.63 789
11948.66 796
11949.70 792
11950.73 803
11951.76 801
11952.79 815
11953.82 766
11954.85 758
11955.88 735
11956.92 759
11957.95 725
11958.98 724
11960.01 795
11961.04 768
11962.08 752
11963.11 753
11964.14 752
11965.17 754
11966.20 754
11967.24 719
11968.27 744
11969.30 724
11970.33 748
11971.36 748
11972.40 743
11973.43 733
11974.46 754
11975.49 769
11976.53 777
11977.56 737
11978.59 715
11979.62 734
11980.66 742
11981.69 740
11982.72 766
11983.76 766
11984.79 751
11985.82 769
11986.85 763
11987.89 764
11988.92 750
11989.95 768
11990.99 793
11992.02 777
11993.05 780
11994.09 815
11995.12 782
11996.15 792
11997.19 802
11998.22 827
11999.25 809
12000.29 796
12001.32 880
12002.35 879
12003.39 865
12004.42 851
12005.46 882
12006.49 903
12007.52 938
12008.56 893
12009.59 885
12010.63 918
12011.66 891
12012.69 922
12013.73 887
12014.76 928
12015.80 881
12016.83 923
12017.86 908
12018.90 839
12019.93 868
12020.97 842
12022.00 845
12023.04 843
12024.07 867
12025.11 863
12026.14 856
12027.18 856
12028.21 832
12029.25 839
12030.28 842
12031.32 848
12032.35 818
12033.39 818
12034.42 801
12035.46 801
12036.49 796
12037.53 813
12038.56 790
12039.60 773
12040.63 786
12041.67 730
12042.70 777
12043.74 777
12044.77 779
12045.81 798
12046.84 806
12047.88 790
12048.92 790
12049.95 796
12050.99 787
12052.02 746
12053.06 785
12054.09 728
12055.13 731
12056.17 744
12057.20 742
12058.24 719
12059.27 778
12060.31 769
12061.35 771
12062.38 799
12063.42 784
12064.46 746
12065.49 770
12066.53 763
12067.56 825
12068.60 794
12069.64 771
12070.67 752
12071.71 749
12072.75 763
12073.78 772
12074.82 764
12075.86 780
12076.89 765
12077.93 751
12078.97 788
12080.01 784
12081.04 783
12082.08 809
12083.12 796
12084.15 796
12085.19 798
12086.23 820
12087.27 839
12088.30 843
12089.34 830
12090.38 880
12091.41 883
12092.45 908
12093.49 862
12094.53 862
12095.57 884
12096.60 936
12097.64 908
12098.68 934
12099.72 895
12100.75 848
12101.79 817
12102.83 837
12103.87 828
12104.91 820
12105.94 809
12106.98 775
12108.02 791
12109.06 739
12110.10 742
12111.14 723
12112.17 707
12113.21 678
12114.25 684
12115.29 709
12116.33 719
12117.37 686
12118.40 659
12119.44 653
12120.48 682
12121.52 682
12122.56 702
12123.60 666
12124.64 659
12125.68 632
12126.72 642
12127.75 641
12128.79 634
12129.83 647
12130.87 635
12131.91 646
12132.95 650
12133.99 601
12135.03 613
12136.07 642
12137.11 611
12138.15 620
12139.19 631
12140.23 625
12141.27 636
12142.31 617
12143.35 615
12144.38 606
12145.42 622
12146.46 610
12147.50 646
12148.54 630
12149.58 638
12150.62 611
12151.66 639
12152.70 628
12153.74 586
12154.78 593
12155.82 636
12156.87 639
12157.91 597
12158.95 595
12159.99 604
12161.03 596
12162.07 624
12163.11 620
12164.15 596
12165.19 606
12166.23 615
12167.27 630
12168.31 599
12169.35 606
12170.39 616
12171.43 621
12172.47 628
12173.52 588
12174.56 587
12175.60 632
12176.64 607
12177.68 595
12178.72 597
12179.76 586
12180.80 594
12181.85 619
12182.89 600
12183.93 619
12184.97 611
12186.01 615
12187.05 614
12188.09 598
12189.14 609
12190.18 616
12191.22 595
12192.26 562
12193.30 588
12194.34 570
12195.39 590
12196.43 605
12197.47 586
12198.51 589
12199.55 570
12200.60 590
12201.64 577
12202.68 606
12203.72 583
12204.77 594
12205.81 573
12206.85 592
12207.89 607
12208.94 605
12209.98 622
12211.02 565
12212.06 579
12213.11 621
12214.15 603
12215.19 597
12216.23 602
12217.28 588
12218.32 582
12219.36 590
12220.41 587
12221.45 594
12222.49 612
12223.54 590
12224.58 625
12225.62 588
12226.66 579
12227.71 576
12228.75 595
12229.79 580
12230.84 610
12231.88 571
12232.93 591
12233.97 612
12235.01 612
12236.06 605
12237.10 586
12238.14 580
12239.19 577
12240.23 593
12241.28 613
12242.32 587
12243.36 612
12244.41 587
12245.45 576
12246.50 581
12247.54 566
12248.58 552
12249.63 563
12250.67 576
12251.72 563
12252.76 529
12253.80 556
12254.85 577
12255.89 553
12256.94 548
12257.98 544
12259.03 541
12260.07 551
12261.12 556
12262.16 523
12263.21 535
12264.25 514
12265.30 503
12266.34 512
12267.39 503
12268.43 515
12269.48 525
12270.52 515
12271.57 508
12272.61 495
12273.66 527
12274.70 510
12275.75 509
12276.79 505
12277.84 482
12278.88 502
12279.93 513
12280.98 505
12282.02 495
12283.07 465
12284.11 504
12285.16 489
12286.20 484
12287.25 494
12288.30 493
12289.34 513
12290.39 516
12291.43 531
12292.48 504
12293.53 488
12294.57 494
12295.62 538
12296.66 538
12297.71 526
12298.76 525
12299.80 518
12300.85 527
12301.90 524
12302.94 503
12303.99 490
12305.04 522
12306.08 500
12307.13 505
12308.18 531
12309.22 513
12310.27 505
12311.32 513
12312.36 496
12313.41 511
12314.46 491
12315.50 481
12316.55 471
12317.60 486
12318.65 483
12319.69 488
12320.74 487
12321.79 483
12322.83 527
12323.88 507
12324.93 489
12325.98 482
12327.02 479
12328.07 489
12329.12 479
12330.17 498
12331.21 457
12332.26 482
12333.31 465
12334.36 475
12335.41 456
12336.45 485
12337.50 458
12338.55 490
12339.60 503
12340.65 500
12341.69 484
12342.74 494
12343.79 491
12344.84 490
12345.89 485
12346.94 448
12347.98 496
12349.03 462
12350.08 492
12351.13 495
12352.18 475
12353.23 482
12354.28 471
12355.32 473
12356.37 478
12357.42 484
12358.47 468
12359.52 489
12360.57 461
12361.62 496
12362.67 498
12363.72 515
12364.76 472
12365.81 479
12366.86 505
12367.91 490
12368.96 463
12370.01 486
12371.06 484
12372.11 494
12373.16 488
12374.21 496
12375.26 489
12376.31 462
12377.36 490
12378.41 497
12379.46 510
12380.51 497
12381.56 493
12382.61 484
12383.66 459
12384.71 484
12385.76 471
12386.81 472
12387.86 521
12388.91 488
12389.96 503
12391.01 494
12392.06 496
12393.11 513
12394.16 505
12395.21 537
12396.26 521
12397.31 518
12398.36 517
12399.41 509
12400.46 505
12401.51 508
12402.56 490
12403.61 532
12404.66 503
12405.71 470
12406.77 515
12407.82 510
12408.87 535
12409.92 505
12410.97 517
12412.02 495
12413.07 509
12414.12 521
12415.17 532
12416.23 504
12417.28 524
12418.33 557
12419.38 524
12420.43 541
12421.48 530
12422.53 525
12423.59 505
12424.64 530
12425.69 526
12426.74 555
12427.79 496
12428.84 541
12429.90 530
12430.95 521
12432.00 507
12433.05 525
12434.10 514
12435.16 532
12436.21 542
12437.26 517
12438.31 528
12439.37 497
12440.42 514
12441.47 525
12442.52 524
12443.58 485
12444.63 510
12445.68 520
12446.73 502
12447.79 498
12448.84 475
12449.89 494
12450.94 473
12452.00 481
12453.05 451
12454.10 474
12455.16 450
12456.21 467
12457.26 483
12458.31 514
12459.37 470
12460.42 479
12461.47 478
12462.53 482
12463.58 479
12464.63 505
12465.69 513
12466.74 516
12467.79 489
12468.85 481
12469.90 484
12470.95 517
12472.01 517
12473.06 514
12474.12 502
12475.17 497
12476.22 528
12477.28 513
12478.33 517
12479.39 563
12480.44 577
12481.49 572
12482.55 563
12483.60 595
12484.66 608
12485.71 605
12486.76 602
12487.82 627
12488.87 579
12489.93 619
12490.98 599
12492.04 613
12493.09 577
12494.15 586
12495.20 558
12496.25 550
12497.31 534
12498.36 524
12499.42 534
12500.47 514
12501.53 550
12502.58 498
12503.64 542
12504.69 528
12505.75 526
12506.80 495
12507.86 483
12508.91 475
12509.97 515
12511.03 484
12512.08 512
12513.14 490
12514.19 470
12515.25 485
12516.30 503
12517.36 499
12518.41 435
12519.47 504
12520.52 531
12521.58 530
12522.64 466
12523.69 483
12524.75 475
12525.80 475
12526.86 455
12527.92 471
12528.97 469
12530.03 455
12531.08 458
12532.14 449
12533.20 453
12534.25 483
12535.31 519
12536.37 462
12537.42 471
12538.48 467
12539.54 474
12540.59 464
12541.65 454
12542.70 449
12543.76 499
12544.82 442
12545.88 459
12546.93 474
12547.99 461
12549.05 449
12550.10 438
12551.16 482
12552.22 481
12553.27 493
12554.33 486
12555.39 520
12556.45 493
12557.50 491
12558.56 496
12559.62 480
12560.67 478
12561.73 494
12562.79 513
12563.85 495
12564.90 529
12565.96 497
12567.02 511
12568.08 506
12569.14 508
12570.19 498
12571.25 499
12572.31 492
12573.37 495
12574.42 522
12575.48 539
12576.54 501
12577.60 482
12578.66 497
12579.72 507
12580.77 443
12581.83 498
12582.89 506
12583.95 510
12585.01 487
12586.07 464
12587.12 485
12588.18 478
12589.24 461
12590.30 484
12591.36 515
12592.42 466
12593.48 471
12594.53 503
12595.59 505
12596.65 482
12597.71 473
12598.77 506
12599.83 529
12600.89 521
12601.95 467
12603.01 493
12604.07 461
12605.13 508
12606.18 502
12607.24 515
12608.30 482
12609.36 498
12610.42 489
12611.48 514
12612.54 477
12613.60 462
12614.66 514
12615.72 502
12616.78 484
12617.84 513
12618.90 517
12619.96 478
12621.02 507
12622.08 510
12623.14 500
12624.20 464
12625.26 469
12626.32 482
12627.38 497
12628.44 468
12629.50 454
12630.56 482
12631.62 466
12632.68 476
12633.74 493
12634.80 482
12635.86 488
12636.92 481
12637.98 467
12639.04 490
12640.11 496
12641.17 482
12642.23 492
12643.29 493
12644.35 480
12645.41 489
12646.47 517
12647.53 498
12648.59 506
12649.65 490
12650.72 493
12651.78 506
12652.84 517
12653.90 509
12654.96 494
12656.02 508
12657.08 525
12658.14 524
12659.21 527
12660.27 513
12661.33 497
12662.39 515
12663.45 536
12664.51 555
12665.58 504
12666.64 503
12667.70 505
12668.76 538
12669.82 532
12670.89 542
12671.95 527
12673.01 547
12674.07 533
12675.13 553
12676.20 552
12677.26 557
12678.32 605
12679.38 546
12680.45 607
12681.51 581
12682.57 576
12683.63 602
12684.70 609
12685.76 615
12686.82 605
12687.88 576
12688.95 600
12690.01 612
12691.07 590
12692.14 618
12693.20 629
12694.26 667
12695.32 645
12696.39 627
12697.45 656
12698.51 664
12699.58 634
12700.64 626
12701.70 613
12702.77 626
12703.83 602
12704.89 613
12705.96 652
12707.02 624
12708.08 593
12709.15 580
12710.21 597
12711.28 593
12712.34 590
12713.40 623
12714.47 613
12715.53 567
12716.59 589
12717.66 595
12718.72 605
12719.79 598
12720.85 580
12721.92 603
12722.98 611
12724.04 609
12725.11 626
12726.17 595
12727.24 614
12728.30 629
12729.37 646
12730.43 619
12731.49 631
12732.56 618
12733.62 603
12734.69 591
12735.75 589
12736.82 558
12737.88 569
12738.95 580
12740.01 588
12741.08 561
12742.14 572
12743.21 541
12744.27 513
12745.34 527
12746.40 544
12747.47 535
12748.53 532
12749.60 551
12750.66 555
12751.73 517
12752.79 557
12753.86 533
12754.93 504
12755.99 496
12757.06 521
12758.12 520
12759.19 532
12760.25 509
12761.32 541
12762.39 508
12763.45 505
12764.52 497
12765.58 538
12766.65 522
12767.72 489
12768.78 556
12769.85 527
12770.91 504
12771.98 507
12773.05 528
12774.11 537
12775.18 506
12776.25 489
12777.31 521
12778.38 543
12779.45 518
12780.51 572
12781.58 553
12782.65 501
12783.71 557
12784.78 532
12785.85 532
12786.91 507
12787.98 522
12789.05 527
12790.11 547
12791.18 529
12792.25 534
12793.31 571
12794.38 533
12795.45 569
12796.52 562
12797.58 572
12798.65 568
12799.72 547
12800.79 614
12801.85 570
12802.92 586
12803.99 627
12805.06 641
12806.12 624
12807.19 601
12808.26 631
12809.33 617
12810.39 607
12811.46 627
12812.53 663
12813.60 636
12814.67 599
12815.73 631
12816.80 639
12817.87 628
12818.94 629
12820.01 600
12821.08 600
12822.14 605
12823.21 588
12824.28 605
12825.35 599
12826.42 585
12827.49 578
12828.55 576
12829.62 561
12830.69 547
12831.76 540
12832.83 568
12833.90 548
12834.97 528
12836.04 534
12837.11 545
12838.17 511
12839.24 514
12840.31 488
12841.38 515
12842.45 491
12843.52 506
12844.59 539
12845.66 511
12846.73 512
12847.80 521
12848.87 497
12849.94 501
12851.01 482
12852.08 493
12853.14 501
12854.21 493
12855.28 496
12856.35 464
12857.42 474
12858.49 474
12859.56 464
12860.63 448
12861.70 461
12862.77 451
12863.84 452
12864.91 451
12865.98 450
12867.05 449
12868.12 459
12869.19 470
12870.26 456
12871.34 458
12872.41 459
12873.48 445
12874.55 427
12875.62 478
12876.69 455
12877.76 481
12878.83 445
12879.90 444
12880.97 462
12882.04 448
12883.11 444
12884.18 441
12885.25 479
12886.33 425
12887.40 442
12888.47 450
12889.54 439
12890.61 425
12891.68 422
12892.75 424
12893.82 456
12894.89 465
12895.97 444
12897.04 426
12898.11 456
12899.18 433
12900.25 439
12901.32 430
12902.40 424
12903.47 467
12904.54 429
12905.61 418
12906.68 442
12907.75 400
12908.83 434
12909.90 455
12910.97 446
12912.04 429
12913.11 445
12914.19 449
12915.26 418
12916.33 426
12917.40 430
12918.48 417
12919.55 455
12920.62 439
12921.69 424
12922.77 404
12923.84 411
12924.91 406
12925.98 459
12927.06 423
12928.13 437
12929.20 434
12930.27 421
12931.35 402
12932.42 401
12933.49 450
12934.57 437
12935.64 425
12936.71 416
12937.79 414
12938.86 415
12939.93 423
12941.01 427
12942.08 416
12943.15 389
12944.23 420
12945.30 430
12946.37 403
12947.45 393
12948.52 391
12949.59 412
12950.67 405
12951.74 388
12952.81 423
12953.89 428
12954.96 406
12956.04 374
12957.11 384
12958.18 408
12959.26 388
12960.33 413
12961.41 398
12962.48 426
12963.55 412
12964.63 411
12965.70 412
12966.78 428
12967.85 399
12968.93 383
12970.00 408
12971.07 401
12972.15 414
12973.22 399
12974.30 400
12975.37 412
12976.45 420
12977.52 409
12978.60 388
12979.67 383
12980.75 385
12981.82 414
12982.90 393
12983.97 417
12985.05 424
12986.12 415
12987.20 403
12988.27 402
12989.35 388
12990.42 383
12991.50 421
12992.57 419
12993.65 408
12994.73 396
12995.80 405
12996.88 429
12997.95 427
12999.03 417
13000.10 405
13001.18 410
13002.25 417
13003.33 415
13004.41 417
13005.48 414
13006.56 426
13007.63 400
13008.71 392
13009.79 418
13010.86 407
13011.94 414
13013.02 405
13014.09 414
13015.17 402
13016.24 406
13017.32 425
13018.40 405
13019.47 398
13020.55 392
13021.63 411
13022.70 396
13023.78 408
13024.86 405
13025.93 405
13027.01 403
13028.09 410
13029.16 426
13030.24 438
13031.32 422
13032.40 423
13033.47 416
13034.55 432
13035.63 430
13036.70 441
13037.78 428
13038.86 433
13039.94 426
13041.01 433
13042.09 425
13043.17 472
13044.25 484
13045.32 463
13046.40 439
13047.48 394
13048.56 442
13049.63 428
13050.71 449
13051.79 437
13052.87 440
13053.95 409
13055.02 419
13056.10 422
13057.18 420
13058.26 440
13059.34 392
13060.41 418
13061.49 441
13062.57 446
13063.65 404
13064.73 405
13065.81 433
13066.88 430
13067.96 430
13069.04 397
13070.12 406
13071.20 418
13072.28 424
13073.36 402
13074.43 395
13075.51 412
13076.59 417
13077.67 417
13078.75 444
13079.83 427
13080.91 406
13081.99 384
13083.07 380
13084.15 403
13085.23 417
13086.30 384
13087.38 399
13088.46 411
13089.54 404
13090.62 408
13091.70 366
13092.78 411
13093.86 409
13094.94 414
13096.02 392
13097.10 379
13098.18 400
13099.26 407
13100.34 387
13101.42 391
13102.50 373
13103.58 397
13104.66 388
13105.74 377
13106.82 398
13107.90 410
13108.98 392
13110.06 368
13111.14 400
13112.22 384
13113.30 365
13114.38 377
13115.46 394
13116.54 398
13117.62 369
13118.70 390
13119.78 381
13120.86 386
13121.95 387
13123.03 392
13124.11 397
13125.19 412
13126.27 408
13127.35 385
13128.43 365
13129.51 383
13130.59 411
13131.67 396
13132.76 389
13133.84 380
13134.92 383
13136.00 399
13137.08 403
13138.16 366
13139.24 391
13140.32 407
13141.41 397
13142.49 417
13143.57 401
13144.65 412
13145.73 408
13146.81 407
13147.90 388
13148.98 416
13150.06 387
13151.14 395
13152.22 425
13153.31 424
13154.39 381
13155.47 393
13156.55 387
13157.63 404
13158.72 387
13159.80 385
13160.88 386
13161.96 410
13163.05 406
13164.13 401
13165.21 393
13166.29 370
13167.38 371
13168.46 391
13169.54 394
13170.62 380
13171.71 367
13172.79 402
13173.87 378
13174.96 375
13176.04 388
13177.12 378
13178.20 411
13179.29 424
13180.37 420
13181.45 408
13182.54 397
13183.62 389
13184.70 367
13185.79 411
13186.87 417
13187.95 382
13189.04 394
13190.12 404
13191.20 382
13192.29 414
13193.37 407
13194.46 389
13195.54 408
13196.62 397
13197.71 396
13198.79 428
13199.88 363
13200.96 378
13202.04 410
13203.13 390
13204.21 421
13205.30 384
13206.38 426
13207.46 383
13208.55 410
13209.63 380
13210.72 373
13211.80 377
13212.89 399
13213.97 402
13215.05 406
13216.14 406
13217.22 427
13218.31 424
13219.39 406
13220.48 393
13221.56 434
13222.65 408
13223.73 389
13224.82 406
13225.90 405
13226.99 420
13228.07 421
13229.16 412
13230.24 403
13231.33 399
13232.41 414
13233.50 406
13234.58 428
13235.67 411
13236.76 419
13237.84 423
13238.93 452
13240.01 404
13241.10 419
13242.18 409
13243.27 419
13244.35 414
13245.44 425
13246.53 413
13247.61 414
13248.70 430
13249.78 436
13250.87 467
13251.96 437
13253.04 431
13254.13 457
13255.21 454
13256.30 426
13257.39 446
13258.47 445
13259.56 437
13260.65 424
13261.73 465
13262.82 453
13263.91 430
13264.99 432
13266.08 440
13267.17 447
13268.25 448
13269.34 459
13270.43 493
13271.51 505
13272.60 477
13273.69 508
13274.77 477
13275.86 485
13276.95 486
13278.04 506
13279.12 474
13280.21 484
13281.30 503
13282.38 521
13283.47 510
13284.56 495
13285.65 510
13286.73 471
13287.82 497
13288.91 495
13290.00 507
13291.08 501
13292.17 517
13293.26 497
13294.35 516
13295.44 538
13296.52 548
13297.61 559
13298.70 553
13299.79 554
13300.88 536
13301.96 531
13303.05 550
13304.14 545
13305.23 524
13306.32 547
13307.41 531
13308.49 534
13309.58 531
13310.67 536
13311.76 519
13312.85 527
13313.94 544
13315.02 534
13316.11 559
13317.20 517
13318.29 555
13319.38 558
13320.47 529
13321.56 520
13322.65 533
13323.74 535
13324.82 558
13325.91 558
13327.00 575
13328.09 565
13329.18 525
13330.27 548
13331.36 541
13332.45 548
13333.54 536
13334.63 538
13335.72 566
13336.81 588
13337.90 564
13338.99 563
13340.08 552
13341.17 563
13342.26 545
13343.35 570
13344.44 571
13345.53 572
13346.61 591
13347.70 583
13348.79 585
13349.89 605
13350.98 615
13352.07 623
13353.16 586
13354.25 611
13355.34 676
13356.43 639
13357.52 617
13358.61 638
13359.70 640
13360.79 626
13361.88 639
13362.97 643
13364.06 628
13365.15 611
13366.24 588
13367.33 609
13368.42 588
13369.51 598
13370.60 577
13371.70 590
13372.79 562
13373.88 553
13374.97 554
13376.06 575
13377.15 526
13378.24 518
13379.33 516
13380.43 510
13381.52 551
13382.61 545
13383.70 551
13384.79 546
13385.88 544
13386.97 542
13388.07 550
13389.16 508
13390.25 540
13391.34 534
13392.43 570
13393.52 502
13394.62 502
13395.71 510
13396.80 517
13397.89 524
13398.98 519
13400.08 531
13401.17 510
13402.26 504
13403.35 491
13404.45 511
13405.54 497
13406.63 521
13407.72 496
13408.82 527
13409.91 519
13411.00 497
13412.09 516
13413.19 499
13414.28 518
13415.37 497
13416.46 521
13417.56 498
13418.65 476
13419.74 477
13420.84 518
13421.93 504
13423.02 541
13424.11 519
13425.21 519
13426.30 525
13427.39 565
13428.49 552
13429.58 522
13430.67 541
13431.77 541
13432.86 559
13433.95 535
13435.05 549
13436.14 522
13437.24 553
13438.33 543
13439.42 538
13440.52 579
13441.61 555
13442.70 583
13443.80 608
13444.89 583
13445.99 595
13447.08 609
13448.17 582
13449.27 583
13450.36 587
13451.46 571
13452.55 546
13453.64 595
13454.74 589
13455.83 560
13456.93 564
13458.02 613
13459.12 601
13460.21 570
13461.31 584
13462.40 568
13463.50 610
13464.59 604
13465.69 590
13466.78 610
13467.87 564
13468.97 586
13470.06 606
13471.16 621
13472.25 591
13473.35 602
13474.44 631
13475.54 623
13476.64 626
13477.73 624
13478.83 678
13479.92 697
13481.02 696
13482.11 688
13483.21 709
13484.30 687
13485.40 687
13486.49 720
13487.59 706
13488.69 706
13489.78 711
13490.88 716
13491.97 669
13493.07 725
13494.17 736
13495.26 710
13496.36 707
13497.45 681
13498.55 709
13499.65 699
13500.74 657
13501.84 684
13502.93 673
13504.03 617
13505.13 626
13506.22 625
13507.32 605
13508.42 625
13509.51 613
13510.61 597
13511.71 569
13512.80 586
13513.90 588
13515.00 581
13516.09 592
13517.19 566
13518.29 565
13519.38 576
13520.48 576
13521.58 544
13522.68 551
13523.77 547
13524.87 533
13525.97 544
13527.06 512
13528.16 514
13529.26 526
13530.36 557
13531.45 534
13532.55 545
13533.65 550
13534.75 518
13535.84 526
13536.94 517
13538.04 531
13539.14 547
13540.23 508
13541.33 536
13542.43 538
13543.53 522
13544.63 508
13545.72 523
13546.82 510
13547.92 525
13549.02 551
13550.12 522
13551.22 520
13552.31 502
13553.41 530
13554.51 506
13555.61 511
13556.71 539
13557.81 507
13558.90 497
13560.00 519
13561.10 534
13562.20 528
13563.30 524
13564.40 535
13565.50 569
13566.60 523
13567.69 522
13568.79 510
13569.89 510
13570.99 498
13572.09 488
13573.19 520
13574.29 519
13575.39 520
13576.49 510
13577.59 515
13578.69 530
13579.79 533
13580.89 537
13581.98 537
13583.08 530
13584.18 541
13585.28 538
13586.38 540
13587.48 526
13588.58 537
13589.68 560
13590.78 568
13591.88 538
13592.98 535
13594.08 540
13595.18 569
13596.28 553
13597.38 521
13598.48 559
13599.58 575
13600.68 546
13601.78 556
13602.88 578
13603.98 532
13605.08 574
13606.18 556
13607.29 560
13608.39 550
13609.49 549
13610.59 556
13611.69 571
13612.79 579
13613.89 576
13614.99 594
13616.09 623
13617.19 590
13618.29 568
13619.39 587
13620.50 587
13621.60 602
13622.70 578
13623.80 543
13624.90 600
13626.00 605
13627.10 609
13628.20 567
13629.31 590
13630.41 578
13631.51 605
13632.61 573
13633.71 560
13634.81 579
13635.91 565
13637.02 539
13638.12 560
13639.22 574
13640.32 584
13641.42 533
13642.53 569
13643.63 579
13644.73 554
13645.83 563
13646.93 545
13648.04 507
13649.14 514
13650.24 547
13651.34 580
13652.45 520
13653.55 539
13654.65 529
13655.75 540
13656.85 551
13657.96 517
13659.06 538
13660.16 496
13661.27 536
13662.37 564
13663.47 524
13664.57 533
13665.68 521
13666.78 535
13667.88 574
13668.99 552
13670.09 512
13671.19 510
13672.29 522
13673.40 519
13674.50 509
13675.60 530
13676.71 510
13677.81 509
13678.91 531
13680.02 538
13681.12 550
13682.23 528
13683.33 518
13684.43 538
13685.54 523
13686.64 515
13687.74 513
13688.85 546
13689.95 528
13691.06 521
13692.16 537
13693.26 542
13694.37 537
13695.47 543
13696.58 545
13697.68 526
13698.78 520
13699.89 516
13700.99 584
13702.10 572
13703.20 553
13704.31 549
13705.41 554
13706.51 608
13707.62 555
13708.72 598
13709.83 583
13710.93 554
13712.04 619
13713.14 587
13714.25 579
13715.35 592
13716.46 583
13717.56 643
13718.67 613
13719.77 621
13720.88 602
13721.98 639
13723.09 617
13724.19 638
13725.30 640
13726.40 648
13727.51 641
13728.61 628
13729.72 657
13730.83 676
13731.93 654
13733.04 681
13734.14 652
13735.25 647
13736.35 666
13737.46 702
13738.57 675
13739.67 674
13740.78 701
13741.88 711
13742.99 740
13744.09 745
13745.20 748
13746.31 769
13747.41 791
13748.52 776
13749.63 778
13750.73 838
13751.84 855
13752.94 904
13754.05 933
13755.16 928
13756.26 938
13757.37 1001
13758.48 1040
13759.58 1069
13760.69 985
13761.80 1013
13762.90 1020
13764.01 1036
13765.12 1097
13766.22 1056
13767.33 1040
13768.44 1019
13769.55 1029
13770.65 970
13771.76 1014
13772.87 942
13773.97 923
13775.08 894
13776.19 835
13777.30 832
13778.40 850
13779.51 788
13780.62 743
13781.73 789
13782.83 782
13783.94 744
13785.05 735
13786.16 686
13787.26 716
13788.37 675
13789.48 695
13790.59 686
13791.70 663
13792.80 668
13793.91 651
13795.02 659
13796.13 656
13797.24 669
13798.35 652
13799.45 643
13800.56 676
13801.67 651
13802.78 645
13803.89 610
13805.00 634
13806.10 635
13807.21 611
13808.32 630
13809.43 580
13810.54 595
13811.65 622
13812.76 610
13813.86 611
13814.97 572
13816.08 613
13817.19 595
13818.30 609
13819.41 590
13820.52 564
13821.63 596
13822.74 590
13823.85 584
13824.96 602
13826.06 562
13827.17 564
13828.28 588
13829.39 574
13830.50 583
13831.61 577
13832.72 564
13833.83 584
13834.94 570
13836.05 556
13837.16 583
13838.27 594
13839.38 573
13840.49 567
13841.60 573
13842.71 576
13843.82 569
13844.93 565
13846.04 554
13847.15 564
13848.26 583
13849.37 554
13850.48 563
13851.59 548
13852.70 554
13853.81 597
13854.92 562
13856.03 590
13857.14 575
13858.25 577
13859.37 565
13860.48 593
13861.59 625
13862.70 565
13863.81 576
13864.92 584
13866.03 615
13867.14 623
13868.25 587
13869.36 624
13870.47 613
13871.59 632
13872.70 616
13873.81 656
13874.92 647
13876.03 664
13877.14 661
13878.25 665
13879.36 663
13880.48 660
13881.59 666
13882.70 675
13883.81 691
13884.92 656
13886.03 691
13887.15 654
13888.26 648
13889.37 645
13890.48 681
13891.59 680
13892.71 660
13893.82 643
13894.93 666
13896.04 637
13897.15 645
13898.27 652
13899.38 640
13900.49 613
13901.60 612
13902.72 609
13903.83 636
13904.94 589
13906.05 640
13907.17 615
13908.28 578
13909.39 622
13910.50 609
13911.62 605
13912.73 614
13913.84 613
13914.95 599
13916.07 591
13917.18 627
13918.29 627
13919.41 592
13920.52 608
13921.63 609
13922.75 611
13923.86 568
13924.97 584
13926.09 593
13927.20 615
13928.31 646
13929.43 562
13930.54 544
13931.65 570
13932.77 609
13933.88 609
13934.99 599
13936.11 556
13937.22 560
13938.34 538
13939.45 565
13940.56 537
13941.68 543
13942.79 526
13943.91 564
13945.02 541
13946.13 526
13947.25 531
13948.36 535
13949.48 551
13950.59 528
13951.70 542
13952.82 530
13953.93 539
13955.05 542
13956.16 538
13957.28 507
13958.39 538
13959.51 528
13960.62 538
13961.74 493
13962.85 495
13963.97 565
13965.08 534
13966.20 534
13967.31 533
13968.43 529
13969.54 508
13970.66 510
13971.77 483
13972.89 482
13974.00 487
13975.12 520
13976.23 539
13977.35 526
13978.46 500
13979.58 473
13980.69 524
13981.81 542
13982.92 528
13984.04 519
13985.16 541
13986.27 512
13987.39 515
13988.50 514
13989.62 519
13990.74 485
13991.85 489
13992.97 537
13994.08 506
13995.20 531
13996.32 545
13997.43 564
13998.55 541
13999.66 534
14000.78 516
14001.90 560
14003.01 552
14004.13 523
14005.25 492
14006.36 520
14007.48 513
14008.60 529
14009.71 540
14010.83 520
14011.95 531
14013.06 534
14014.18 539
14015.30 534
14016.41 512
14017.53 551
14018.65 556
14019.76 582
14020.88 566
14022.00 526
14023.12 506
14024.23 535
14025.35 557
14026.47 537
14027.59 546
14028.70 555
14029.82 574
14030.94 572
14032.06 570
14033.17 552
14034.29 582
14035.41 597
14036.53 594
14037.64 593
14038.76 611
14039.88 621
14041.00 578
14042.11 555
14043.23 576
14044.35 582
14045.47 588
14046.59 621
14047.71 607
14048.82 627
14049.94 606
14051.06 626
14052.18 654
14053.30 642
14054.42 641
14055.53 656
14056.65 684
14057.77 683
14058.89 702
14060.01 688
14061.13 705
14062.25 690
14063.36 725
14064.48 696
14065.60 704
14066.72 696
14067.84 711
14068.96 748
14070.08 749
14071.20 767
14072.32 780
14073.44 793
14074.55 810
14075.67 802
14076.79 816
14077.91 810
14079.03 863
14080.15 892
14081.27 898
14082.39 915
14083.51 886
14084.63 913
14085.75 903
14086.87 913
14087.99 935
14089.11 945
14090.23 891
14091.35 905
14092.47 904
14093.59 894
14094.71 903
14095.83 867
14096.95 842
14098.07 810
14099.19 798
14100.31 765
14101.43 792
14102.55 734
14103.67 768
14104.79 748
14105.91 783
14107.03 737
14108.15 697
14109.27 691
14110.39 703
14111.51 721
14112.64 667
14113.76 643
14114.88 652
14116.00 671
14117.12 647
14118.24 683
14119.36 677
14120.48 616
14121.60 623
14122.72 656
14123.85 654
14124.97 637
14126.09 634
14127.21 638
14128.33 619
14129.45 600
14130.57 619
14131.70 591
14132.82 584
14133.94 593
14135.06 637
14136.18 595
14137.30 595
14138.43 576
14139.55 598
14140.67 599
14141.79 568
14142.91 587
14144.03 568
14145.16 588
14146.28 574
14147.40 596
14148.52 599
14149.65 568
14150.77 583
14151.89 612
14153.01 608
14154.13 596
14155.26 575
14156.38 579
14157.50 578
14158.62 570
14159.75 595
14160.87 593
14161.99 588
14163.12 559
14164.24 565
14165.36 575
14166.48 550
14167.61 518
14168.73 536
14169.85 550
14170.98 556
14172.10 538
14173.22 575
14174.35 537
14175.47 532
14176.59 533
14177.72 577
14178.84 570
14179.96 516
14181.09 534
14182.21 594
14183.33 568
14184.46 547
14185.58 527
14186.70 537
14187.83 533
14188.95 537
14190.07 522
14191.20 534
14192.32 538
14193.45 533
14194.57 536
14195.69 494
14196.82 526
14197.94 534
14199.07 496
14200.19 507
14201.32 527
14202.44 532
14203.56 514
14204.69 526
14205.81 536
14206.94 538
14208.06 519
14209.19 525
14210.31 520
14211.44 506
14212.56 510
14213.69 531
14214.81 521
14215.93 516
14217.06 504
14218.18 529
14219.31 531
14220.43 527
14221.56 536
14222.68 510
14223.81 518
14224.94 523
14226.06 508
14227.19 534
14228.31 533
14229.44 555
14230.56 526
14231.69 519
14232.81 535
14233.94 501
14235.06 483
14236.19 498
14237.32 493
14238.44 533
14239.57 502
14240.69 507
14241.82 514
14242.94 510
14244.07 531
14245.20 495
14246.32 502
14247.45 477
14248.57 503
14249.70 493
14250.83 500
14251.95 463
14253.08 489
14254.21 474
14255.33 489
14256.46 494
14257.59 493
14258.71 439
14259.84 492
14260.97 496
14262.09 489
14263.22 477
14264.35 475
14265.47 449
14266.60 466
14267.73 462
14268.85 421
14269.98 463
14271.11 446
14272.23 488
14273.36 483
14274.49 458
14275.62 445
14276.74 456
14277.87 431
14279.00 433
14280.12 445
14281.25 465
14282.38 450
14283.51 473
14284.63 425
14285.76 419
14286.89 451
14288.02 439
14289.15 435
14290.27 433
14291.40 449
14292.53 410
14293.66 434
14294.78 400
14295.91 440
14297.04 451
14298.17 427
14299.30 452
14300.42 448
14301.55 415
14302.68 420
14303.81 424
14304.94 414
14306.07 436
14307.19 451
14308.32 443
14309.45 408
14310.58 425
14311.71 421
14312.84 456
14313.97 449
14315.10 420
14316.22 440
14317.35 446
14318.48 416
14319.61 426
14320.74 393
14321.87 403
14323.00 439
14324.13 433
14325.26 422
14326.39 422
14327.51 412
14328.64 423
14329.77 434
14330.90 423
14332.03 437
14333.16 440
14334.29 398
14335.42 387
14336.55 396
14337.68 427
14338.81 436
14339.94 426
14341.07 402
14342.20 419
14343.33 418
14344.46 404
14345.59 437
14346.72 406
14347.85 396
14348.98 408
14350.11 433
14351.24 411
14352.37 409
14353.50 437
14354.63 425
14355.76 412
14356.89 413
14358.02 411
14359.15 425
14360.28 429
14361.41 439
14362.54 392
14363.67 450
14364.80 400
14365.94 418
14367.07 422
14368.20 413
14369.33 404
14370.46 422
14371.59 446
14372.72 417
14373.85 425
14374.98 432
14376.11 435
14377.25 400
14378.38 412
14379.51 408
14380.64 443
14381.77 423
14382.90 427
14384.03 422
14385.16 421
14386.30 447
14387.43 425
14388.56 415
14389.69 425
14390.82 452
14391.95 416
14393.09 423
14394.22 423
14395.35 426
14396.48 403
14397.61 463
14398.75 414
14399.88 427
14401.01 411
14402.14 421
14403.27 423
14404.41 431
14405.54 465
14406.67 451
14407.80 472
14408.94 443
14410.07 465
14411.20 426
14412.33 448
14413.47 454
14414.60 456
14415.73 447
14416.87 460
14418.00 452
14419.13 466
14420.26 475
14421.40 494
14422.53 478
14423.66 442
14424.80 476
14425.93 488
14427.06 451
14428.20 442
14429.33 468
14430.46 463
14431.59 476
14432.73 442
14433.86 477
14435.00 459
14436.13 473
14437.26 465
14438.40 458
14439.53 452
14440.66 443
14441.80 448
14442.93 470
14444.06 442
14445.20 452
14446.33 448
14447.47 411
14448.60 438
14449.73 423
14450.87 468
14452.00 434
14453.14 403
14454.27 412
14455.41 424
14456.54 416
14457.67 422
14458.81 439
14459.94 421
14461.08 446
14462.21 429
14463.35 458
14464.48 446
14465.62 432
14466.75 401
14467.89 413
14469.02 420
14470.15 403
14471.29 407
14472.42 440
14473.56 419
14474.69 405
14475.83 432
14476.96 402
14478.10 443
14479.24 414
14480.37 430
14481.51 413
14482.64 416
14483.78 416
14484.91 437
14486.05 390
14487.18 397
14488.32 414
14489.45 426
14490.59 408
14491.73 397
14492.86 414
14494.00 414
14495.13 392
14496.27 386
14497.40 392
14498.54 422
14499.68 402
14500.81 403
14501.95 422
14503.08 410
14504.22 421
14505.36 407
14506.49 400
14507.63 397
14508.77 408
14509.90 409
14511.04 382
14512.18 398
14513.31 411
14514.45 428
14515.58 402
14516.72 384
14517.86 414
14519.00 439
14520.13 407
14521.27 421
14522.41 422
14523.54 414
14524.68 421
14525.82 404
14526.95 421
14528.09 433
14529.23 440
14530.37 409
14531.50 412
14532.64 402
14533.78 409
14534.91 407
14536.05 431
14537.19 407
14538.33 428
14539.46 414
14540.60 417
14541.74 415
14542.88 423
14544.02 441
14545.15 408
14546.29 422
14547.43 423
14548.57 426
14549.70 428
14550.84 433
14551.98 441
14553.12 468
14554.26 426
14555.39 443
14556.53 439
14557.67 449
14558.81 444
14559.95 457
14561.09 470
14562.22 455
14563.36 446
14564.50 463
14565.64 492
14566.78 485
14567.92 463
14569.06 466
14570.20 489
14571.33 446
14572.47 491
14573.61 500
14574.75 477
14575.89 467
14577.03 503
14578.17 499
14579.31 480
14580.45 520
14581.59 490
14582.72 534
14583.86 527
14585.00 507
14586.14 513
14587.28 550
14588.42 517
14589.56 525
14590.70 537
14591.84 530
14592.98 515
14594.12 529
14595.26 567
14596.40 565
14597.54 549
14598.68 568
14599.82 565
14600.96 571
14602.10 570
14603.24 601
14604.38 630
14605.52 588
14606.66 604
14607.80 598
14608.94 600
14610.08 626
14611.22 620
14612.36 688
14613.50 648
14614.64 660
14615.78 690
14616.92 697
14618.06 703
14619.20 725
14620.34 747
14621.49 742
14622.63 731
14623.77 745
14624.91 744
14626.05 750
14627.19 709
14628.33 691
14629.47 698
14630.61 682
14631.75 674
14632.90 675
14634.04 688
14635.18 678
14636.32 638
14637.46 649
14638.60 649
14639.74 602
14640.88 602
14642.03 578
14643.17 590
14644.31 586
14645.45 562
14646.59 561
14647.73 560
14648.88 537
14650.02 512
14651.16 517
14652.30 504
14653.44 490
14654.59 507
14655.73 504
14656.87 460
14658.01 493
14659.16 489
14660.30 480
14661.44 486
14662.58 515
14663.72 489
14664.87 493
14666.01 450
14667.15 453
14668.29 476
14669.44 450
14670.58 449
14671.72 457
14672.87 417
14674.01 434
14675.15 471
14676.29 460
14677.44 456
14678.58 440
14679.72 452
14680.87 425
14682.01 381
14683.15 416
14684.30 435
14685.44 432
14686.58 435
14687.73 418
14688.87 436
14690.01 446
14691.16 431
14692.30 451
14693.44 400
14694.59 402
14695.73 403
14696.87 413
14698.02 400
14699.16 415
14700.30 404
14701.45 419
14702.59 441
14703.74 424
14704.88 423
14706.02 409
14707.17 426
14708.31 412
14709.46 457
14710.60 430
14711.75 432
14712.89 415
14714.03 412
14715.18 398
14716.32 396
14717.47 381
14718.61 409
14719.76 431
14720.90 404
14722.05 389
14723.19 401
14724.34 413
14725.48 387
14726.63 422
14727.77 389
14728.92 421
14730.06 428
14731.21 423
14732.35 396
14733.50 397
14734.64 433
14735.79 418
14736.93 388
14738.08 386
14739.22 420
14740.37 409
14741.51 404
14742.66 389
14743.80 410
14744.95 394
14746.09 377
14747.24 391
14748.39 409
14749.53 400
14750.68 399
14751.82 411
14752.97 419
14754.11 384
14755.26 425
14756.41 427
14757.55 423
14758.70 416
14759.85 417
14760.99 417
14762.14 404
14763.28 436
14764.43 409
14765.58 443
14766.72 426
14767.87 429
14769.02 449
14770.16 430
14771.31 409
14772.46 405
14773.60 412
14774.75 426
14775.90 410
14777.04 440
14778.19 421
14779.34 411
14780.48 427
14781.63 414
14782.78 409
14783.92 431
14785.07 438
14786.22 409
14787.37 409
14788.51 393
14789.66 415
14790.81 424
14791.96 381
14793.10 414
14794.25 394
14795.40 429
14796.54 401
14797.69 404
14798.84 394
14799.99 414
14801.14 382
14802.28 389
14803.43 384
14804.58 373
14805.73 381
14806.88 385
14808.02 375
14809.17 366
14810.32 371
14811.47 374
14812.62 399
14813.76 350
14814.91 374
14816.06 385
14817.21 392
14818.36 360
14819.51 385
14820.65 392
14821.80 400
14822.95 354
14824.10 348
14825.25 371
14826.40 342
14827.55 354
14828.69 339
14829.84 364
14830.99 368
14832.14 374
14833.29 359
14834.44 337
14835.59 330
14836.74 378
14837.89 403
14839.04 348
14840.19 361
14841.33 355
14842.48 351
14843.63 353
14844.78 337
14845.93 364
14847.08 381
14848.23 371
14849.38 363
14850.53 347
14851.68 351
14852.83 386
14853.98 346
14855.13 370
14856.28 365
14857.43 349
14858.58 350
14859.73 355
14860.88 332
14862.03 340
14863.18 350
14864.33 352
14865.48 332
14866.63 337
14867.78 356
14868.93 345
14870.08 350
14871.23 341
14872.38 386
14873.53 346
14874.68 334
14875.83 365
14876.98 362
14878.14 359
14879.29 376
14880.44 368
14881.59 387
14882.74 337
14883.89 365
14885.04 355
14886.19 362
14887.34 345
14888.49 346
14889.64 341
14890.80 365
14891.95 373
14893.10 380
14894.25 364
14895.40 382
14896.55 372
14897.70 360
14898.86 390
14900.01 377
14901.16 405
14902.31 351
14903.46 378
14904.61 368
14905.77 389
14906.92 426
14908.07 398
14909.22 405
14910.37 397
14911.53 415
14912.68 380
14913.83 376
14914.98 383
14916.13 366
14917.29 376
14918.44 403
14919.59 414
14920.74 400
14921.90 361
14923.05 405
14924.20 397
14925.35 381
14926.51 383
14927.66 387
14928.81 408
14929.96 381
14931.12 412
14932.27 415
14933.42 414
14934.57 396
14935.73 417
14936.88 396
14938.03 388
14939.19 390
14940.34 391
14941.49 404
14942.65 414
14943.80 383
14944.95 413
14946.11 431
14947.26 414
14948.41 419
14949.57 383
14950.72 400
14951.87 376
14953.03 392
14954.18 382
14955.33 394
14956.49 425
14957.64 417
14958.80 376
14959.95 372
14961.10 365
14962.26 396
14963.41 387
14964.57 365
14965.72 357
14966.87 365
14968.03 382
14969.18 374
14970.34 357
14971.49 352
14972.65 351
14973.80 348
14974.95 372
14976.11 344
14977.26 357
14978.42 331
14979.57 373
14980.73 357
14981.88 336
14983.04 354
14984.19 367
14985.35 350
14986.50 323
14987.66 339
14988.81 369
14989.97 356
14991.12 336
14992.28 316
14993.43 333
14994.59 357
14995.74 347
14996.90 329
14998.05 320
14999.21 297
15000.36 319
15001.52 319
15002.67 329
15003.83 308
15004.99 327
15006.14 339
15007.30 339
15008.45 304
15009.61 341
15010.76 365
15011.92 320
15013.08 310
15014.23 322
15015.39 326
15016.54 304
15017.70 329
15018.86 320
15020.01 352
15021.17 346
15022.32 310
15023.48 311
15024.64 330
15025.79 343
15026.95 316
15028.11 325
15029.26 315
15030.42 308
15031.58 323
15032.73 341
15033.89 305
15035.05 338
15036.20 334
15037.36 313
15038.52 310
15039.67 330
15040.83 321
15041.99 326
15043.15 319
15044.30 331
15045.46 339
15046.62 324
15047.77 315
15048.93 327
15050.09 307
15051.25 305
15052.40 333
15053.56 334
15054.72 335
15055.88 310
15057.03 328
15058.19 309
15059.35 332
15060.51 306
15061.66 323
15062.82 316
15063.98 328
15065.14 322
15066.30 325
15067.45 312
15068.61 302
15069.77 311
15070.93 317
15072.09 336
15073.24 329
15074.40 336
15075.56 309
15076.72 330
15077.88 336
15079.04 361
15080.20 312
15081.35 302
15082.51 310
15083.67 316
15084.83 315
15085.99 304
15087.15 303
15088.31 323
15089.46 329
15090.62 319
15091.78 319
15092.94 312
15094.10 317
15095.26 312
15096.42 334
15097.58 330
15098.74 316
15099.90 300
15101.06 309
15102.22 312
15103.37 336
15104.53 328
15105.69 324
15106.85 313
15108.01 336
15109.17 319
15110.33 319
15111.49 330
15112.65 327
15113.81 338
15114.97 343
15116.13 324
15117.29 322
15118.45 335
15119.61 331
15120.77 321
15121.93 329
15123.09 317
15124.25 328
15125.41 316
15126.57 317
15127.73 328
15128.89 292
15130.05 290
15131.21 324
15132.37 304
15133.53 324
15134.69 332
15135.86 328
15137.02 319
15138.18 333
15139.34 348
15140.50 320
15141.66 343
15142.82 335
15143.98 342
15145.14 347
15146.30 327
15147.46 328
15148.63 340
15149.79 321
15150.95 327
15152.11 327
15153.27 344
15154.43 312
15155.59 325
15156.75 362
15157.92 333
15159.08 348
15160.24 318
15161.40 335
15162.56 332
15163.72 341
15164.89 347
15166.05 344
15167.21 326
15168.37 351
15169.53 355
15170.69 371
15171.86 373
15173.02 351
15174.18 374
15175.34 377
15176.51 375
15177.67 367
15178.83 379
15179.99 376
15181.15 350
15182.32 348
15183.48 381
15184.64 391
15185.80 365
15186.97 356
15188.13 376
15189.29 386
15190.46 387
15191.62 393
15192.78 387
15193.94 388
15195.11 387
15196.27 397
15197.43 404
15198.60 413
15199.76 383
15200.92 439
15202.08 444
15203.25 435
15204.41 436
15205.57 422
15206.74 433
15207.90 447
15209.06 452
15210.23 475
15211.39 453
15212.56 487
15213.72 501
15214.88 447
15216.05 453
15217.21 456
15218.37 455
15219.54 478
15220.70 493
15221.87 490
15223.03 503
15224.19 483
15225.36 466
15226.52 485
15227.69 485
15228.85 473
15230.01 429
15231.18 453
15232.34 450
15233.51 488
15234.67 437
15235.84 447
15237.00 433
15238.16 417
15239.33 440
15240.49 420
15241.66 402
15242.82 401
15243.99 411
15245.15 395
15246.32 401
15247.48 356
15248.65 397
15249.81 398
15250.98 383
15252.14 390
15253.31 399
15254.47 403
15255.64 373
15256.80 374
15257.97 373
15259.13 354
15260.30 385
15261.46 384
15262.63 382
15263.80 354
15264.96 343
15266.13 361
15267.29 320
15268.46 365
15269.62 346
15270.79 376
15271.96 331
15273.12 383
15274.29 344
15275.45 360
15276.62 362
15277.79 372
15278.95 358
15280.12 349
15281.28 356
15282.45 344
15283.62 357
15284.78 321
15285.95 344
15287.12 330
15288.28 342
15289.45 323
15290.62 339
15291.78 358
15292.95 342
15294.12 328
15295.28 360
15296.45 365
15297.62 343
15298.78 373
15299.95 341
15301.12 360
15302.28 335
15303.45 355
15304.62 358
15305.78 362
15306.95 381
15308.12 367
15309.29 337
15310.45 361
15311.62 357
15312.79 363
15313.96 352
15315.12 367
15316.29 363
15317.46 359
15318.63 363
15319.79 352
15320.96 344
15322.13 335
15323.30 353
15324.46 350
15325.63 360
15326.80 349
15327.97 368
15329.14 346
15330.30 366
15331.47 381
15332.64 375
15333.81 367
15334.98 369
15336.14 388
15337.31 358
15338.48 382
15339.65 365
15340.82 389
15341.99 383
15343.16 401
15344.32 388
15345.49 405
15346.66 392
15347.83 418
15349.00 392
15350.17 408
15351.34 395
15352.51 413
15353.67 405
15354.84 418
15356.01 420
15357.18 429
15358.35 455
15359.52 429
15360.69 416
15361.86 426
15363.03 446
15364.20 397
15365.37 439
15366.54 425
15367.71 430
15368.87 434
15370.04 416
15371.21 441
15372.38 448
15373.55 446
15374.72 462
15375.89 462
15377.06 477
15378.23 469
15379.40 464
15380.57 464
15381.74 451
15382.91 452
15384.08 400
15385.25 444
15386.42 434
15387.59 460
15388.76 435
15389.93 421
15391.10 420
15392.27 420
15393.44 440
15394.62 438
15395.79 430
15396.96 391
15398.13 393
15399.30 372
15400.47 406
15401.64 370
15402.81 385
15403.98 397
15405.15 403
15406.32 405
15407.49 394
15408.66 375
15409.84 384
15411.01 371
15412.18 356
15413.35 369
15414.52 343
15415.69 375
15416.86 338
15418.03 370
15419.21 357
15420.38 352
15421.55 364
15422.72 340
15423.89 355
15425.06 328
15426.24 359
15427.41 350
15428.58 340
15429.75 344
15430.92 370
15432.09 326
15433.27 346
15434.44 326
15435.61 360
15436.78 335
15437.96 343
15439.13 335
15440.30 347
15441.47 336
15442.64 335
15443.82 338
15444.99 346
15446.16 336
15447.33 338
15448.51 333
15449.68 338
15450.85 341
15452.02 309
15453.20 349
15454.37 352
15455.54 348
15456.72 331
15457.89 348
15459.06 332
15460.23 340
15461.41 352
15462.58 339
15463.75 340
15464.93 343
15466.10 358
15467.27 348
15468.45 335
15469.62 318
15470.79 328
15471.97 341
15473.14 348
15474.31 340
15475.49 334
15476.66 339
15477.83 328
15479.01 322
15480.18 336
15481.36 318
15482.53 319
15483.70 336
15484.88 350
15486.05 349
15487.23 337
15488.40 346
15489.57 349
15490.75 354
15491.92 346
15493.10 339
15494.27 349
15495.44 366
15496.62 333
15497.79 337
15498.97 331
15500.14 314
15501.32 351
15502.49 338
15503.67 372
15504.84 329
15506.02 353
15507.19 334
15508.36 357
15509.54 331
15510.71 339
15511.89 334
15513.06 344
15514.24 347
15515.41 319
15516.59 326
15517.77 349
15518.94 333
15520.12 366
15521.29 358
15522.47 343
15523.64 365
15524.82 338
15525.99 355
15527.17 348
15528.34 348
15529.52 357
15530.69 356
15531.87 354
15533.05 351
15534.22 356
15535.40 362
15536.57 340
15537.75 371
15538.93 360
15540.10 330
15541.28 357
15542.45 349
15543.63 351
15544.81 361
15545.98 361
15547.16 369
15548.33 371
15549.51 380
15550.69 356
15551.86 368
15553.04 363
15554.22 376
15555.39 379
15556.57 379
15557.75 338
15558.92 349
15560.10 374
15561.28 364
15562.45 358
15563.63 357
15564.81 391
15565.99 379
15567.16 368
15568.34 389
15569.52 362
15570.69 345
15571.87 390
15573.05 367
15574.23 375
15575.40 374
15576.58 394
15577.76 370
15578.93 384
15580.11 400
15581.29 437
15582.47 400
15583.65 393
15584.82 410
15586.00 426
15587.18 405
15588.36 445
15589.53 433
15590.71 430
15591.89 424
15593.07 409
15594.25 415
15595.42 390
15596.60 433
15597.78 426
15598.96 444
15600.14 425
15601.32 418
15602.49 436
15603.67 482
15604.85 457
15606.03 461
15607.21 457
15608.39 451
15609.56 477
15610.74 476
15611.92 478
15613.10 477
15614.28 499
15615.46 500
15616.64 490
15617.82 463
15619.00 508
15620.17 477
15621.35 514
15622.53 492
15623.71 478
15624.89 493
15626.07 535
15627.25 500
15628.43 480
15629.61 499
15630.79 520
15631.97 518
15633.15 505
15634.33 535
15635.51 526
15636.69 528
15637.87 516
15639.05 537
15640.22 516
15641.40 532
15642.58 546
15643.76 561
15644.94 539
15646.12 495
15647.30 512
15648.48 516
15649.66 511
15650.85 509
15652.03 543
15653.21 496
15654.39 533
15655.57 504
15656.75 525
15657.93 533
15659.11 524
15660.29 499
15661.47 483
15662.65 505
15663.83 514
15665.01 512
15666.19 493
15667.37 521
15668.55 530
15669.73 509
15670.92 486
15672.10 488
15673.28 504
15674.46 526
15675.64 493
15676.82 504
15678.00 489
15679.18 480
15680.36 513
15681.55 513
15682.73 496
15683.91 494
15685.09 464
15686.27 492
15687.45 479
15688.63 479
15689.82 512
15691.00 510
15692.18 493
15693.36 484
15694.54 490
15695.73 517
15696.91 510
15698.09 488
15699.27 517
15700.45 505
15701.64 518
15702.82 537
15704.00 540
15705.18 536
15706.36 536
15707.55 538
15708.73 546
15709.91 561
15711.09 518
15712.28 537
15713.46 581
15714.64 603
15715.82 543
15717.01 581
15718.19 562
15719.37 570
15720.55 582
15721.74 579
15722.92 587
15724.10 595
15725.29 554
15726.47 610
15727.65 584
15728.84 603
15730.02 621
15731.20 608
15732.39 645
15733.57 675
15734.75 660
15735.94 628
15737.12 594
15738.30 606
15739.49 643
15740.67 643
15741.85 643
15743.04 663
15744.22 644
15745.40 632
15746.59 618
15747.77 632
15748.96 609
15750.14 617
15751.32 603
15752.51 607
15753.69 592
15754.88 593
15756.06 569
15757.24 585
15758.43 582
15759.61 584
15760.80 578
15761.98 569
15763.17 565
15764.35 562
15765.53 581
15766.72 589
15767.90 565
15769.09 534
15770.27 537
15771.46 553
15772.64 564
15773.83 517
15775.01 507
15776.20 525
15777.38 553
15778.57 553
15779.75 557
15780.94 518
15782.12 511
15783.31 531
15784.49 498
15785.68 492
15786.86 492
15788.05 502
15789.23 478
15790.42 482
15791.60 478
15792.79 458
15793.98 465
15795.16 471
15796.35 490
15797.53 464
15798.72 462
15799.90 470
15801.09 444
15802.28 472
15803.46 455
15804.65 471
15805.83 467
15807.02 459
15808.21 453
15809.39 412
15810.58 441
15811.76 422
15812.95 435
15814.14 421
15815.32 430
15816.51 462
15817.70 440
15818.88 448
15820.07 449
15821.26 442
15822.44 450
15823.63 442
15824.82 425
15826.00 437
15827.19 435
15828.38 438
15829.56 419
15830.75 429
15831.94 435
15833.12 436
15834.31 435
15835.50 443
15836.69 439
15837.87 470
15839.06 473
15840.25 443
15841.44 418
15842.62 436
15843.81 450
15845.00 439
15846.18 448
15847.37 436
15848.56 444
15849.75 440
15850.94 449
15852.12 473
15853.31 458
15854.50 432
15855.69 478
15856.87 458
15858.06 443
15859.25 468
15860.44 480
15861.63 463
15862.81 433
15864.00 465
15865.19 470
15866.38 462
15867.57 474
15868.76 477
15869.94 474
15871.13 511
15872.32 473
15873.51 492
15874.70 513
15875.89 529
15877.08 488
15878.26 491
15879.45 506
15880.64 518
15881.83 528
15883.02 510
15884.21 507
15885.40 495
15886.59 483
15887.78 489
15888.97 508
15890.15 517
15891.34 572
15892.53 543
15893.72 534
15894.91 557
15896.10 554
15897.29 558
15898.48 558
15899.67 561
15900.86 599
15902.05 582
15903.24 557
15904.43 577
15905.62 571
15906.81 555
15908.00 566
15909.19 598
15910.38 583
15911.57 559
15912.76 556
15913.95 586
15915.14 578
15916.33 577
15917.52 610
15918.71 573
15919.90 608
15921.09 557
15922.28 546
15923.47 564
15924.66 569
15925.85 553
15927.04 535
15928.23 533
15929.42 520
15930.61 512
15931.80 521
15932.99 530
15934.18 506
15935.38 516
15936.57 531
15937.76 498
15938.95 467
15940.14 460
15941.33 490
15942.52 449
15943.71 471
15944.90 421
15946.10 440
15947.29 433
15948.48 439
15949.67 423
15950.86 411
15952.05 430
15953.24 452
15954.44 415
15955.63 424
15956.82 374
15958.01 405
15959.20 410
15960.39 422
15961.59 386
15962.78 399
15963.97 369
15965.16 383
15966.35 393
15967.55 376
15968.74 395
15969.93 380
15971.12 368
15972.31 369
15973.51 358
15974.70 345
15975.89 359
15977.08 419
15978.28 362
15979.47 337
15980.66 329
15981.85 366
15983.05 358
15984.24 347
15985.43 362
15986.62 359
15987.82 365
15989.01 365
15990.20 371
15991.40 367
15992.59 360
15993.78 347
15994.98 342
15996.17 362
15997.36 343
15998.55 354
15999.75 356
16000.94 385
16002.13 346
16003.33 341
16004.52 341
16005.72 322
16006.91 363
16008.10 366
16009.30 348
16010.49 369
16011.68 368
16012.88 372
16014.07 349
16015.26 360
16016.46 359
16017.65 349
16018.85 329
16020.04 363
16021.23 338
16022.43 343
16023.62 350
16024.82 360
16026.01 356
16027.21 326
16028.40 352
16029.59 364
16030.79 347
16031.98 331
16033.18 335
16034.37 343
16035.57 345
16036.76 337
16037.96 336
16039.15 345
16040.35 332
16041.54 363
16042.73 365
16043.93 344
16045.12 341
16046.32 335
16047.51 323
16048.71 318
16049.91 333
16051.10 317
16052.30 326
16053.49 353
16054.69 341
16055.88 348
16057.08 332
16058.27 332
16059.47 340
16060.66 327
16061.86 342
16063.05 311
16064.25 303
16065.45 343
16066.64 326
16067.84 333
16069.03 327
16070.23 341
16071.42 318
16072.62 327
16073.82 324
16075.01 343
16076.21 319
16077.41 321
16078.60 314
16079.80 333
16080.99 318
16082.19 307
16083.39 306
16084.58 332
16085.78 319
16086.98 340
16088.17 337
16089.37 328
16090.57 321
16091.76 338
16092.96 319
16094.16 317
16095.35 339
16096.55 309
16097.75 327
16098.94 315
16100.14 321
16101.34 312
16102.53 332
16103.73 315
16104.93 312
16106.13 300
16107.32 284
16108.52 302
16109.72 302
16110.92 302
16112.11 305
16113.31 325
16114.51 326
16115.71 297
16116.90 319
16118.10 308
16119.30 312
16120.50 308
16121.69 315
16122.89 298
16124.09 323
16125.29 286
16126.49 296
16127.68 298
16128.88 279
16130.08 293
16131.28 294
16132.48 298
16133.67 306
16134.87 262
16136.07 281
16137.27 298
16138.47 312
16139.67 317
16140.86 291
16142.06 275
16143.26 276
16144.46 266
16145.66 272
16146.86 283
16148.06 282
16149.26 282
16150.45 279
16151.65 282
16152.85 270
16154.05 279
16155.25 299
16156.45 285
16157.65 289
16158.85 297
16160.05 293
16161.25 291
16162.45 264
16163.64 294
16164.84 287
16166.04 281
16167.24 300
16168.44 315
16169.64 298
16170.84 274
16172.04 272
16173.24 271
16174.44 273
16175.64 276
16176.84 303
16178.04 291
16179.24 286
16180.44 287
16181.64 260
16182.84 296
16184.04 273
16185.24 277
16186.44 281
16187.64 281
16188.84 281
16190.04 290
16191.24 286
16192.44 289
16193.64 271
16194.84 297
16196.04 290
16197.24 276
16198.44 275
16199.65 261
16200.85 269
16202.05 258
16203.25 288
16204.45 283
16205.65 278
16206.85 305
16208.05 276
16209.25 289
16210.45 288
16211.65 282
16212.86 297
16214.06 289
16215.26 279
16216.46 311
16217.66 286
16218.86 273
16220.06 282
16221.27 302
16222.47 299
16223.67 288
16224.87 310
16226.07 296
16227.27 295
16228.48 268
16229.68 281
16230.88 285
16232.08 301
16233.28 295
16234.48 297
16235.69 261
16236.89 285
16238.09 283
16239.29 256
16240.50 291
16241.70 307
16242.90 291
16244.10 284
16245.30 284
16246.51 289
16247.71 302
16248.91 311
16250.11 301
16251.32 277
16252.52 273
16253.72 287
16254.92 318
16256.13 288
16257.33 293
16258.53 293
16259.74 334
16260.94 289
16262.14 312
16263.35 312
16264.55 324
16265.75 307
16266.95 304
16268.16 316
16269.36 301
16270.56 293
16271.77 298
16272.97 292
16274.17 300
16275.38 307
16276.58 311
16277.79 318
16278.99 322
16280.19 311
16281.40 314
16282.60 324
16283.80 337
16285.01 318
16286.21 316
16287.42 331
16288.62 304
16289.82 304
16291.03 313
16292.23 353
16293.44 331
16294.64 326
16295.84 337
16297.05 333
16298.25 343
16299.46 309
16300.66 310
16301.87 307
16303.07 318
16304.27 314
16305.48 310
16306.68 307
16307.89 295
16309.09 314
16310.30 315
16311.50 312
16312.71 328
16313.91 322
16315.12 316
16316.32 295
16317.53 307
16318.73 301
16319.94 287
16321.14 295
16322.35 307
16323.55 300
16324.76 274
16325.96 279
16327.17 271
16328.38 282
16329.58 276
16330.79 289
16331.99 293
16333.20 266
16334.40 287
16335.61 267
16336.81 272
16338.02 280
16339.23 292
16340.43 282
16341.64 296
16342.84 265
16344.05 276
16345.26 279
16346.46 260
16347.67 239
16348.87 284
16350.08 280
16351.29 250
16352.49 298
16353.70 270
16354.91 254
16356.11 272
16357.32 250
16358.53 254
16359.73 277
16360.94 266
16362.15 265
16363.35 243
16364.56 270
16365.77 259
16366.97 267
16368.18 262
16369.39 254
16370.59 257
16371.80 287
16373.01 289
16374.21 265
16375.42 259
16376.63 269
16377.84 268
16379.04 272
16380.25 267
16381.46 245
16382.67 264
16383.87 270
16385.08 256
16386.29 237
16387.50 249
16388.70 276
16389.91 261
16391.12 259
16392.33 264
16393.53 263
16394.74 287
16395.95 287
16397.16 266
16398.37 247
16399.57 262
16400.78 252
16401.99 253
16403.20 255
16404.41 257
16405.62 262
16406.82 263
16408.03 239
16409.24 246
16410.45 287
16411.66 269
16412.87 251
16414.07 269
16415.28 267
16416.49 284
16417.70 291
16418.91 260
16420.12 251
16421.33 249
16422.54 236
16423.75 256
16424.95 252
16426.16 257
16427.37 249
16428.58 268
16429.79 273
16431.00 261
16432.21 251
16433.42 253
16434.63 250
16435.84 265
16437.05 266
16438.26 263
16439.47 268
16440.68 262
16441.88 284
16443.09 252
16444.30 259
16445.51 267
16446.72 257
16447.93 279
16449.14 265
16450.35 251
16451.56 236
16452.77 265
16453.98 259
16455.19 247
16456.40 261
16457.61 249
16458.82 259
16460.03 262
16461.24 275
16462.45 256
16463.67 266
16464.88 271
16466.09 250
16467.30 255
16468.51 260
16469.72 280
16470.93 268
16472.14 246
16473.35 242
16474.56 244
16475.77 241
16476.98 246
16478.19 241
16479.40 245
16480.62 253
16481.83 232
16483.04 259
16484.25 246
16485.46 245
16486.67 235
16487.88 262
16489.09 283
16490.31 254
16491.52 227
16492.73 245
16493.94 265
16495.15 243
16496.36 231
16497.57 251
16498.79 261
16500.00 225
16501.21 253
16502.42 254
16503.63 267
16504.85 261
16506.06 237
16507.27 218
16508.48 238
16509.69 247
16510.91 258
16512.12 254
16513.33 231
16514.54 248
16515.76 263
16516.97 248
16518.18 251
16519.39 249
16520.60 258
16521.82 246
16523.03 263
16524.24 260
16525.46 256
16526.67 278
16527.88 253
16529.09 268
16530.31 281
16531.52 245
16532.73 266
16533.95 270
16535.16 258
16536.37 281
16537.58 287
16538.80 255
16540.01 267
16541.22 266
16542.44 246
16543.65 279
16544.86 272
16546.08 257
16547.29 274
16548.50 286
16549.72 264
16550.93 257
16552.15 288
16553.36 273
16554.57 258
16555.79 279
16557.00 274
16558.21 295
16559.43 268
16560.64 288
16561.86 275
16563.07 276
16564.28 274
16565.50 313
16566.71 275
16567.93 275
16569.14 305
16570.36 313
16571.57 285
16572.78 273
16574.00 303
16575.21 286
16576.43 293
16577.64 300
16578.86 298
16580.07 296
16581.29 269
16582.50 279
16583.72 276
16584.93 293
16586.15 277
16587.36 297
16588.58 289
16589.79 249
16591.01 282
16592.22 274
16593.44 270
16594.65 256
16595.87 271
16597.08 256
16598.30 261
16599.51 256
16600.73 276
16601.94 255
16603.16 255
16604.37 253
16605.59 252
16606.81 245
16608.02 260
16609.24 243
16610.45 255
16611.67 251
16612.89 258
16614.10 262
16615.32 250
16616.53 259
16617.75 249
16618.97 271
16620.18 255
16621.40 255
16622.61 257
16623.83 247
16625.05 248
16626.26 260
16627.48 253
16628.70 256
16629.91 254
16631.13 263
16632.35 248
16633.56 249
16634.78 265
16636.00 248
16637.21 231
16638.43 230
16639.65 243
16640.86 251
16642.08 244
16643.30 270
16644.51 243
16645.73 244
16646.95 253
16648.17 251
16649.38 249
16650.60 252
16651.82 236
16653.03 231
16654.25 231
16655.47 253
16656.69 246
16657.90 247
16659.12 249
16660.34 242
16661.56 240
16662.77 255
16663.99 239
16665.21 272
16666.43 241
16667.65 248
16668.86 242
16670.08 227
16671.30 230
16672.52 228
16673.74 263
16674.95 244
16676.17 251
16677.39 244
16678.61 247
16679.83 229
16681.05 233
16682.26 236
16683.48 247
16684.70 236
16685.92 244
16687.14 242
16688.36 242
16689.58 250
16690.79 228
16692.01 255
16693.23 240
16694.45 233
16695.67 266
16696.89 250
16698.11 209
16699.33 243
16700.55 257
16701.76 269
16702.98 235
16704.20 253
16705.42 240
16706.64 248
16707.86 235
16709.08 224
16710.30 232
16711.52 242
16712.74 244
16713.96 237
16715.18 239
16716.40 261
16717.62 244
16718.84 241
16720.06 236
16721.28 238
16722.50 249
16723.72 238
16724.94 256
16726.16 234
16727.38 216
16728.60 221
16729.82 218
16731.04 251
16732.26 249
16733.48 233
16734.70 228
16735.92 246
16737.14 233
16738.36 232
16739.58 253
16740.80 264
16742.02 249
16743.24 270
16744.46 251
16745.68 231
16746.90 239
16748.12 217
16749.35 243
16750.57 239
16751.79 234
16753.01 240
16754.23 245
16755.45 235
16756.67 265
16757.89 236
16759.11 237
16760.33 227
16761.56 260
16762.78 234
16764.00 237
16765.22 223
16766.44 224
16767.66 239
16768.88 258
16770.11 253
16771.33 236
16772.55 242
16773.77 238
16774.99 242
16776.22 224
16777.44 247
16778.66 241
16779.88 235
16781.10 219
16782.33 233
16783.55 248
16784.77 240
16785.99 239
16787.21 230
16788.44 232
16789.66 234
16790.88 229
16792.10 241
16793.33 226
16794.55 240
16795.77 226
16796.99 237
16798.22 253
16799.44 232
16800.66 221
16801.88 233
16803.11 242
16804.33 258
16805.55 238
16806.78 244
16808.00 229
16809.22 248
16810.44 240
16811.67 281
16812.89 258
16814.11 251
16815.34 240
16816.56 251
16817.78 238
16819.01 254
16820.23 262
16821.45 226
16822.68 255
16823.90 238
16825.13 247
16826.35 278
16827.57 260
16828.80 233
16830.02 236
16831.24 256
16832.47 259
16833.69 271
16834.92 273
16836.14 249
16837.36 263
16838.59 283
16839.81 274
16841.04 268
16842.26 272
16843.48 285
16844.71 297
16845.93 286
16847.16 288
16848.38 302
16849.61 295
16850.83 304
16852.06 297
16853.28 298
16854.51 286
16855.73 312
16856.95 302
16858.18 324
16859.40 313
16860.63 305
16861.85 319
16863.08 326
16864.30 326
16865.53 327
16866.75 349
16867.98 332
16869.21 347
16870.43 331
16871.66 362
16872.88 326
16874.11 333
16875.33 346
16876.56 349
16877.78 347
16879.01 325
16880.23 354
16881.46 363
16882.69 360
16883.91 340
16885.14 338
16886.36 325
16887.59 308
16888.81 345
16890.04 336
16891.27 314
16892.49 301
16893.72 311
16894.94 327
16896.17 282
16897.40 279
16898.62 291
16899.85 293
16901.08 276
16902.30 279
16903.53 310
16904.76 290
16905.98 307
16907.21 270
16908.44 274
16909.66 276
16910.89 285
16912.12 292
16913.34 270
16914.57 273
16915.80 284
16917.02 271
16918.25 308
16919.48 252
16920.70 279
16921.93 271
16923.16 288
16924.39 254
16925.61 250
16926.84 275
16928.07 250
16929.30 270
16930.52 264
16931.75 269
16932.98 253
16934.21 260
16935.43 258
16936.66 270
16937.89 241
16939.12 249
16940.34 299
16941.57 271
16942.80 271
16944.03 243
16945.26 266
16946.48 254
16947.71 251
16948.94 279
16950.17 251
16951.40 254
16952.62 255
16953.85 260
16955.08 252
16956.31 244
16957.54 244
16958.77 255
16959.99 259
16961.22 268
16962.45 249
16963.68 239
16964.91 233
16966.14 251
16967.37 239
16968.60 252
16969.82 242
16971.05 257
16972.28 235
16973.51 239
16974.74 232
16975.97 276
16977.20 260
16978.43 251
16979.66 213
16980.89 261
16982.11 257
16983.34 259
16984.57 249
16985.80 225
16987.03 236
16988.26 247
16989.49 243
16990.72 249
16991.95 260
16993.18 250
16994.41 243
16995.64 252
16996.87 255
16998.10 237
16999.33 234
17000.56 247
17001.79 229
17003.02 237
17004.25 236
17005.48 240
17006.71 250
17007.94 224
17009.17 237
17010.40 243
17011.63 237
17012.86 231
17014.09 267
17015.32 229
17016.55 226
17017.78 251
17019.01 216
17020.25 254
17021.48 240
17022.71 223
17023.94 216
17025.17 214
17026.40 253
17027.63 241
17028.86 249
17030.09 236
17031.32 227
17032.55 240
17033.79 217
17035.02 239
17036.25 247
17037.48 240
17038.71 240
17039.94 231
17041.17 234
17042.41 225
17043.64 217
17044.87 235
17046.10 235
17047.33 234
17048.56 206
17049.80 189
17051.03 218
17052.26 253
17053.49 242
17054.72 214
17055.95 235
17057.19 234
17058.42 248
17059.65 232
17060.88 225
17062.12 217
17063.35 236
17064.58 226
17065.81 238
17067.04 222
17068.28 226
17069.51 232
17070.74 194
17071.97 209
17073.21 199
17074.44 217
17075.67 225
17076.90 237
17078.14 214
17079.37 227
17080.60 227
17081.84 229
17083.07 212
17084.30 230
17085.54 215
17086.77 226
17088.00 224
17089.23 208
17090.47 217
17091.70 234
17092.93 225
17094.17 216
17095.40 203
17096.63 204
17097.87 209
17099.10 204
17100.34 220
17101.57 198
17102.80 225
17104.04 220
17105.27 221
17106.50 222
17107.74 221
17108.97 215
17110.21 209
17111.44 238
17112.67 199
17113.91 212
17115.14 203
17116.38 218
17117.61 222
17118.84 213
17120.08 209
17121.31 224
17122.55 214
17123.78 191
17125.02 217
17126.25 226
17127.48 226
17128.72 201
17129.95 236
17131.19 227
17132.42 202
17133.66 209
17134.89 230
17136.13 196
17137.36 209
17138.60 228
17139.83 199
17141.07 206
17142.30 221
17143.54 222
17144.77 201
17146.01 208
17147.24 194
17148.48 215
17149.71 193
17150.95 227
17152.19 194
17153.42 212
17154.66 192
17155.89 204
17157.13 208
17158.36 219
17159.60 226
17160.83 200
17162.07 197
17163.31 195
17164.54 196
17165.78 197
17167.01 207
17168.25 212
17169.49 207
17170.72 201
17171.96 222
17173.19 203
17174.43 213
17175.67 187
17176.90 212
17178.14 204
17179.38 215
17180.61 195
17181.85 206
17183.09 230
17184.32 218
17185.56 200
17186.80 220
17188.03 227
17189.27 202
17190.51 209
17191.74 216
17192.98 219
17194.22 225
17195.45 197
17196.69 206
17197.93 213
17199.16 201
17200.40 234
17201.64 209
17202.88 206
17204.11 206
17205.35 212
17206.59 197
17207.83 198
17209.06 190
17210.30 199
17211.54 196
17212.78 200
17214.01 209
17215.25 198
17216.49 215
17217.73 206
17218.96 215
17220.20 188
17221.44 195
17222.68 205
17223.92 219
17225.15 194
17226.39 194
17227.63 190
17228.87 224
17230.11 217
17231.35 217
17232.58 186
17233.82 179
17235.06 193
17236.30 200
17237.54 213
17238.78 202
17240.01 211
17241.25 201
17242.49 194
17243.73 193
17244.97 194
17246.21 225
17247.45 225
17248.69 203
17249.93 218
17251.16 202
17252.40 218
17253.64 210
17254.88 190
17256.12 187
17257.36 195
17258.60 212
17259.84 212
17261.08 213
17262.32 189
17263.56 195
17264.80 223
17266.04 207
17267.28 208
17268.51 205
17269.75 205
17270.99 239
17272.23 223
17273.47 208
17274.71 210
17275.95 204
17277.19 201
17278.43 213
17279.67 194
17280.91 205
17282.15 203
17283.39 215
17284.63 204
17285.87 177
17287.11 212
17288.35 197
17289.60 210
17290.84 195
17292.08 202
17293.32 210
17294.56 204
17295.80 214
17297.04 213
17298.28 199
17299.52 204
17300.76 193
17302.00 208
17303.24 222
17304.48 202
17305.72 186
17306.96 200
17308.21 209
17309.45 201
17310.69 196
17311.93 183
17313.17 193
17314.41 185
17315.65 183
17316.89 191
17318.14 199
17319.38 197
17320.62 200
17321.86 183
17323.10 185
17324.34 208
17325.59 204
17326.83 199
17328.07 195
17329.31 223
17330.55 197
17331.79 197
17333.04 198
17334.28 210
17335.52 218
17336.76 192
17338.00 209
17339.25 198
17340.49 192
17341.73 191
17342.97 206
17344.22 197
17345.46 201
17346.70 190
17347.94 192
17349.19 202
17350.43 203
17351.67 197
17352.91 215
17354.16 200
17355.40 210
17356.64 208
17357.88 212
17359.13 202
17360.37 194
17361.61 194
17362.86 191
17364.10 190
17365.34 184
17366.58 194
17367.83 206
17369.07 215
17370.31 200
17371.56 206
17372.80 207
17374.04 187
17375.29 214
17376.53 218
17377.78 198
17379.02 183
17380.26 214
17381.51 215
17382.75 198
17383.99 187
17385.24 196
17386.48 233
17387.72 203
17388.97 205
17390.21 212
17391.46 211
17392.70 206
17393.94 211
17395.19 203
17396.43 199
17397.68 192
17398.92 212
17400.17 193
17401.41 205
17402.65 226
17403.90 209
17405.14 201
17406.39 207
17407.63 224
17408.88 209
17410.12 173
17411.37 179
17412.61 206
17413.86 189
17415.10 215
17416.35 215
17417.59 210
17418.84 196
17420.08 210
17421.33 223
17422.57 218
17423.82 197
17425.06 211
17426.31 221
17427.55 201
17428.80 220
17430.04 199
17431.29 208
17432.53 217
17433.78 203
17435.03 175
17436.27 208
17437.52 194
17438.76 193
17440.01 207
17441.25 214
17442.50 219
17443.75 213
17444.99 203
17446.24 196
17447.48 204
17448.73 222
17449.98 208
17451.22 220
17452.47 225
17453.71 204
17454.96 212
17456.21 209
17457.45 207
17458.70 199
17459.95 234
17461.19 235
17462.44 218
17463.69 223
17464.93 223
17466.18 201
17467.43 207
17468.67 226
17469.92 226
17471.17 230
17472.41 230
17473.66 230
17474.91 232
17476.15 223
17477.40 225
17478.65 229
17479.90 225
17481.14 227
17482.39 229
17483.64 236
17484.88 212
17486.13 233
17487.38 223
17488.63 216
17489.87 225
17491.12 220
17492.37 232
17493.62 210
17494.86 234
17496.11 234
17497.36 245
17498.61 233
17499.86 241
17501.10 231
17502.35 255
17503.60 246
17504.85 227
17506.10 242
17507.34 244
17508.59 246
17509.84 240
17511.09 251
17512.34 255
17513.59 253
17514.83 259
17516.08 276
17517.33 244
17518.58 252
17519.83 265
17521.08 263
17522.33 262
17523.57 242
17524.82 251
17526.07 258
17527.32 254
17528.57 256
17529.82 249
17531.07 266
17532.32 264
17533.57 252
17534.82 278
17536.06 246
17537.31 250
17538.56 244
17539.81 273
17541.06 250
17542.31 232
17543.56 255
17544.81 264
17546.06 241
17547.31 251
17548.56 268
17549.81 237
17551.06 259
17552.31 255
17553.56 240
17554.81 243
17556.06 269
17557.31 269
17558.56 267
17559.81 257
17561.06 246
17562.31 249
17563.56 259
17564.81 249
17566.06 273
17567.31 258
17568.56 251
17569.81 250
17571.06 264
17572.31 283
17573.56 266
17574.81 256
17576.06 265
17577.31 239
17578.56 242
17579.81 277
17581.06 279
17582.31 260
17583.57 248
17584.82 283
17586.07 286
17587.32 289
17588.57 283
17589.82 258
17591.07 283
17592.32 279
17593.57 274
17594.83 255
17596.08 282
17597.33 273
17598.58 256
17599.83 279
17601.08 271
17602.33 280
17603.59 256
17604.84 277
17606.09 246
17607.34 276
17608.59 274
17609.84 279
17611.10 264
17612.35 295
17613.60 277
17614.85 259
17616.10 247
17617.36 268
17618.61 270
17619.86 269
17621.11 258
17622.36 262
17623.62 291
17624.87 270
17626.12 245
17627.37 288
17628.63 258
17629.88 246
17631.13 289
17632.38 280
17633.64 254
17634.89 260
17636.14 267
17637.39 249
17638.65 254
17639.90 261
17641.15 238
17642.41 241
17643.66 234
17644.91 259
17646.17 227
17647.42 240
17648.67 260
17649.92 248
17651.18 243
17652.43 229
17653.68 235
17654.94 250
17656.19 230
17657.44 262
17658.70 248
17659.95 232
17661.21 231
17662.46 239
17663.71 245
17664.97 234
17666.22 249
17667.47 235
17668.73 230
17669.98 230
17671.24 241
17672.49 225
17673.74 253
17675.00 212
17676.25 203
17677.51 214
17678.76 210
17680.02 212
17681.27 233
17682.52 234
17683.78 238
17685.03 215
17686.29 219
17687.54 242
17688.80 217
17690.05 212
17691.31 196
17692.56 232
17693.82 207
17695.07 206
17696.32 193
17697.58 217
17698.83 232
17700.09 221
17701.34 231
17702.60 219
17703.86 225
17705.11 208
17706.37 216
17707.62 221
17708.88 216
17710.13 216
17711.39 211
17712.64 202
17713.90 208
17715.15 198
17716.41 225
17717.66 227
17718.92 211
17720.18 231
17721.43 220
17722.69 216
17723.94 209
17725.20 231
17726.45 218
17727.71 224
17728.97 209
17730.22 213
17731.48 198
17732.74 215
17733.99 207
17735.25 201
17736.50 227
17737.76 214
17739.02 221
17740.27 211
17741.53 211
17742.79 201
17744.04 212
17745.30 212
17746.56 219
17747.81 213
17749.07 226
17750.33 217
17751.58 202
17752.84 211
17754.10 213
17755.35 203
17756.61 204
17757.87 231
17759.12 208
17760.38 212
17761.64 219
17762.90 220
17764.15 201
17765.41 207
17766.67 206
17767.93 194
17769.18 202
17770.44 230
17771.70 198
17772.96 206
17774.21 191
17775.47 233
17776.73 218
17777.99 209
17779.24 199
17780.50 206
17781.76 214
17783.02 190
17784.28 224
17785.53 195
17786.79 215
17788.05 194
17789.31 209
17790.57 230
17791.82 192
17793.08 181
17794.34 202
17795.60 209
17796.86 192
17798.12 196
17799.37 195
17800.63 218
17801.89 216
17803.15 199
17804.41 189
17805.67 196
17806.93 203
17808.19 191
17809.44 197
17810.70 209
17811.96 187
17813.22 193
17814.48 212
17815.74 199
17817.00 199
17818.26 194
17819.52 209
17820.78 191
17822.04 205
17823.29 204
17824.55 191
17825.81 192
17827.07 197
17828.33 204
17829.59 192
17830.85 195
17832.11 212
17833.37 198
17834.63 185
17835.89 202
17837.15 203
17838.41 203
17839.67 205
17840.93 180
17842.19 175
17843.45 192
17844.71 199
17845.97 186
17847.23 184
17848.49 195
17849.75 199
17851.01 194
17852.27 179
17853.53 197
17854.79 193
17856.05 180
17857.31 197
17858.57 183
17859.84 166
17861.10 203
17862.36 180
17863.62 198
17864.88 170
17866.14 176
17867.40 184
17868.66 178
17869.92 189
17871.18 193
17872.44 164
17873.71 172
17874.97 181
17876.23 189
17877.49 196
17878.75 199
17880.01 199
17881.27 200
17882.53 181
17883.80 184
17885.06 198
17886.32 185
17887.58 187
17888.84 196
17890.10 193
17891.37 185
17892.63 183
17893.89 177
17895.15 195
17896.41 186
17897.67 186
17898.94 210
17900.20 175
17901.46 171
17902.72 178
17903.99 197
17905.25 165
17906.51 171
17907.77 189
17909.03 171
17910.30 161
17911.56 160
17912.82 173
17914.08 194
17915.35 187
17916.61 194
17917.87 193
17919.14 166
17920.40 187
17921.66 192
17922.92 173
17924.19 163
17925.45 178
17926.71 188
17927.98 178
17929.24 177
17930.50 185
17931.76 202
17933.03 190
17934.29 194
17935.55 196
17936.82 185
17938.08 168
17939.34 198
17940.61 180
17941.87 164
17943.14 166
17944.40 185
17945.66 195
17946.93 170
17948.19 177
17949.45 162
17950.72 190
17951.98 201
17953.25 180
17954.51 173
17955.77 189
17957.04 192
17958.30 178
17959.57 163
17960.83 173
17962.09 172
17963.36 189
17964.62 178
17965.89 160
17967.15 170
17968.42 189
17969.68 193
17970.95 169
17972.21 178
17973.47 189
17974.74 192
17976.00 166
17977.27 169
17978.53 177
17979.80 158
17981.06 174
17982.33 187
17983.59 179
17984.86 169
17986.12 167
17987.39 186
17988.65 192
17989.92 185
17991.18 192
17992.45 174
17993.71 198
17994.98 173
17996.25 191
17997.51 161
17998.78 181
18000.04 190
18001.31 173
18002.57 180
18003.84 157
18005.10 176
18006.37 194
18007.64 177
18008.90 181
18010.17 164
18011.43 201
18012.70 170
18013.97 180
18015.23 186
18016.50 167
18017.76 189
18019.03 187
18020.30 171
18021.56 187
18022.83 176
18024.10 175
18025.36 200
18026.63 179
18027.90 162
18029.16 186
18030.43 179
18031.70 180
18032.96 178
18034.23 175
18035.50 185
18036.76 165
18038.03 168
18039.30 177
18040.56 171
18041.83 163
18043.10 191
18044.37 203
18045.63 176
18046.90 175
18048.17 195
18049.43 203
18050.70 213
18051.97 168
18053.24 201
18054.50 172
18055.77 184
18057.04 198
18058.31 174
18059.57 182
18060.84 167
18062.11 179
18063.38 176
18064.65 170
18065.91 175
18067.18 194
18068.45 188
18069.72 181
18070.98 168
18072.25 184
18073.52 204
18074.79 194
18076.06 187
18077.33 180
18078.59 180
18079.86 185
18081.13 188
18082.40 195
18083.67 180
18084.94 186
18086.21 203
18087.47 194
18088.74 184
18090.01 174
18091.28 180
18092.55 182
18093.82 174
18095.09 177
18096.36 173
18097.62 196
18098.89 199
18100.16 165
18101.43 176
18102.70 181
18103.97 207
18105.24 176
18106.51 186
18107.78 186
18109.05 189
18110.32 175
18111.59 183
18112.86 188
18114.13 168
18115.40 202
18116.66 185
18117.93 181
18119.20 178
18120.47 192
18121.74 168
18123.01 189
18124.28 187
18125.55 188
18126.82 205
18128.09 187
18129.36 175
18130.63 173
18131.90 180
18133.17 185
18134.44 190
18135.71 184
18136.99 177
18138.26 186
18139.53 189
18140.80 183
18142.07 190
18143.34 178
18144.61 171
18145.88 195
18147.15 214
18148.42 200
18149.69 172
18150.96 184
18152.23 168
18153.50 178
18154.78 187
18156.05 176
18157.32 195
18158.59 184
18159.86 180
18161.13 177
18162.40 188
18163.67 175
18164.94 187
18166.22 183
18167.49 175
18168.76 196
18170.03 194
18171.30 188
18172.57 175
18173.85 180
18175.12 173
18176.39 175
18177.66 203
18178.93 188
18180.20 192
18181.48 191
18182.75 187
18184.02 166
18185.29 181
18186.56 174
18187.84 185
18189.11 191
18190.38 179
18191.65 164
18192.93 192
18194.20 175
18195.47 191
18196.74 190
18198.02 169
18199.29 198
18200.56 177
18201.83 194
18203.11 175
18204.38 183
18205.65 195
18206.92 193
18208.20 165
18209.47 182
18210.74 170
18212.02 197
18213.29 179
18214.56 180
18215.84 169
18217.11 186
18218.38 168
18219.65 180
18220.93 167
18222.20 176
18223.47 192
18224.75 186
18226.02 193
18227.30 177
18228.57 186
18229.84 172
18231.12 190
18232.39 193
18233.66 167
18234.94 184
18236.21 187
18237.48 165
18238.76 162
18240.03 174
18241.31 189
18242.58 178
18243.86 172
18245.13 169
18246.40 186
18247.68 173
18248.95 166
18250.23 177
18251.50 179
18252.77 196
18254.05 180
18255.32 173
18256.60 160
18257.87 180
18259.15 176
18260.42 185
18261.70 190
18262.97 190
18264.25 199
18265.52 185
18266.80 172
18268.07 174
18269.35 166
18270.62 178
18271.90 174
18273.17 199
18274.45 178
18275.72 186
18277.00 178
18278.27 175
18279.55 169
18280.82 170
18282.10 183
18283.37 172
18284.65 169
18285.93 167
18287.20 184
18288.48 188
18289.75 169
18291.03 173
18292.30 181
18293.58 185
18294.86 186
18296.13 170
18297.41 171
18298.68 173
18299.96 177
18301.24 175
18302.51 164
18303.79 163
18305.06 168
18306.34 181
18307.62 183
18308.89 174
18310.17 184
18311.45 172
18312.72 171
18314.00 180
18315.28 165
18316.55 184
18317.83 184
18319.11 180
18320.38 163
18321.66 153
18322.94 173
18324.21 178
18325.49 178
18326.77 186
18328.04 162
18329.32 171
18330.60 164
18331.88 151
18333.15 158
18334.43 170
18335.71 170
18336.98 156
18338.26 158
18339.54 166
18340.82 173
18342.09 172
18343.37 172
18344.65 166
18345.93 171
18347.20 160
18348.48 175
18349.76 168
18351.04 162
18352.32 177
18353.59 176
18354.87 190
18356.15 161
18357.43 170
18358.71 146
18359.98 168
18361.26 163
18362.54 174
18363.82 156
18365.10 176
18366.38 189
18367.65 173
18368.93 191
18370.21 182
18371.49 186
18372.77 174
18374.05 169
18375.33 182
18376.60 168
18377.88 176
18379.16 159
18380.44 176
18381.72 188
18383.00 183
18384.28 178
18385.56 179
18386.84 164
18388.11 181
18389.39 163
18390.67 165
18391.95 172
18393.23 195
18394.51 184
18395.79 175
18397.07 166
18398.35 177
18399.63 170
18400.91 167
18402.19 168
18403.47 157
18404.75 180
18406.03 170
18407.31 168
18408.59 174
18409.87 169
18411.15 178
18412.43 165
18413.71 162
18414.99 177
18416.27 169
18417.55 187
18418.83 167
18420.11 163
18421.39 170
18422.67 192
18423.95 167
18425.23 165
18426.51 191
18427.79 157
18429.07 162
18430.35 162
18431.63 177
18432.91 161
18434.19 188
18435.47 180
18436.75 160
18438.04 180
18439.32 174
18440.60 185
18441.88 166
18443.16 176
18444.44 179
18445.72 180
18447.00 160
18448.28 184
18449.57 163
18450.85 183
18452.13 172
18453.41 174
18454.69 181
18455.97 181
18457.25 175
18458.54 187
18459.82 177
18461.10 168
18462.38 170
18463.66 156
18464.94 186
18466.23 182
18467.51 184
18468.79 168
18470.07 188
18471.35 163
18472.64 183
18473.92 183
18475.20 191
18476.48 197
18477.76 178
18479.05 165
18480.33 181
18481.61 180
18482.89 158
18484.18 177
18485.46 171
18486.74 168
18488.02 170
18489.31 180
18490.59 193
18491.87 191
18493.15 184
18494.44 152
18495.72 159
18497.00 189
18498.29 166
18499.57 180
18500.85 169
18502.13 154
18503.42 166
18504.70 163
18505.98 174
18507.27 173
18508.55 151
18509.83 156
18511.12 169
18512.40 184
18513.68 154
18514.97 176
18516.25 188
18517.54 161
18518.82 184
18520.10 194
18521.39 195
18522.67 182
18523.95 183
18525.24 170
18526.52 167
18527.81 179
18529.09 185
18530.37 185
18531.66 162
18532.94 189
18534.23 179
18535.51 174
18536.79 163
18538.08 165
18539.36 179
18540.65 151
18541.93 186
18543.22 198
18544.50 180
18545.79 185
18547.07 182
18548.36 187
18549.64 172
18550.92 163
18552.21 174
18553.49 169
18554.78 170
18556.06 181
18557.35 167
18558.63 178
18559.92 168
18561.20 180
18562.49 183
18563.77 199
18565.06 184
18566.35 175
18567.63 181
18568.92 198
18570.20 178
18571.49 204
18572.77 179
18574.06 213
18575.34 192
18576.63 212
18577.92 200
18579.20 199
18580.49 193
18581.77 194
18583.06 207
18584.34 198
18585.63 200
18586.92 193
18588.20 188
18589.49 197
18590.77 204
18592.06 188
18593.35 205
18594.63 174
18595.92 185
18597.21 203
18598.49 195
18599.78 202
18601.07 208
18602.35 200
18603.64 190
18604.93 201
18606.21 188
18607.50 191
18608.79 182
18610.07 213
18611.36 194
18612.65 194
18613.93 200
18615.22 186
18616.51 194
18617.79 204
18619.08 206
18620.37 188
18621.66 186
18622.94 194
18624.23 199
18625.52 192
18626.80 180
18628.09 167
18629.38 178
18630.67 179
18631.95 180
18633.24 175
18634.53 185
18635.82 183
18637.11 161
18638.39 179
18639.68 167
18640.97 179
18642.26 179
18643.54 171
18644.83 168
18646.12 179
18647.41 167
18648.70 176
18649.99 174
18651.27 180
18652.56 164
18653.85 180
18655.14 185
18656.43 168
18657.72 185
18659.00 190
18660.29 177
18661.58 171
18662.87 180
18664.16 161
18665.45 172
18666.74 173
18668.02 172
18669.31 166
18670.60 166
18671.89 180
18673.18 167
18674.47 175
18675.76 166
18677.05 197
18678.34 193
18679.63 176
18680.92 162
18682.20 176
18683.49 185
18684.78 169
18686.07 181
18687.36 172
18688.65 169
18689.94 168
18691.23 167
18692.52 173
18693.81 162
18695.10 181
18696.39 188
18697.68 177
18698.97 176
18700.26 176
18701.55 173
18702.84 180
18704.13 169
18705.42 161
18706.71 171
18708.00 176
18709.29 173
18710.58 178
18711.87 163
18713.16 162
18714.45 184
18715.74 168
18717.03 174
18718.32 174
18719.61 150
18720.90 166
18722.20 168
18723.49 161
18724.78 158
18726.07 157
18727.36 170
18728.65 163
18729.94 166
18731.23 189
18732.52 169
18733.81 164
18735.10 161
18736.40 165
18737.69 146
18738.98 151
18740.27 167
18741.56 169
18742.85 152
18744.14 158
18745.43 161
18746.73 159
18748.02 160
18749.31 183
18750.60 163
18751.89 167
18753.18 154
18754.48 160
18755.77 173
18757.06 177
18758.35 164
18759.64 160
18760.94 171
18762.23 157
18763.52 166
18764.81 137
18766.10 168
18767.40 166
18768.69 168
18769.98 169
18771.27 162
18772.57 165
18773.86 177
18775.15 186
18776.44 153
18777.74 149
18779.03 189
18780.32 170
18781.61 174
18782.91 151
18784.20 164
18785.49 178
18786.79 153
18788.08 155
18789.37 150
18790.66 163
18791.96 156
18793.25 161
18794.54 155
18795.84 172
18797.13 147
18798.42 153
18799.72 143
18801.01 154
18802.30 139
18803.60 181
18804.89 149
18806.18 155
18807.48 172
18808.77 161
18810.07 158
18811.36 166
18812.65 158
18813.95 170
18815.24 169
18816.53 184
18817.83 163
18819.12 161
18820.42 129
18821.71 175
18823.00 168
18824.30 159
18825.59 168
18826.89 166
18828.18 160
18829.48 169
18830.77 175
18832.07 162
18833.36 163
18834.65 151
18835.95 156
18837.24 176
18838.54 157
18839.83 163
18841.13 169
18842.42 175
18843.72 163
18845.01 170
18846.31 172
18847.60 157
18848.90 166
18850.19 172
18851.49 175
18852.78 159
18854.08 160
18855.37 159
18856.67 155
18857.96 164
18859.26 165
18860.55 169
18861.85 161
18863.15 170
18864.44 136
18865.74 147
18867.03 151
18868.33 159
18869.62 167
18870.92 141
18872.22 146
18873.51 159
18874.81 158
18876.10 168
18877.40 151
18878.70 137
18879.99 162
18881.29 153
18882.58 131
18883.88 159
18885.18 156
18886.47 162
18887.77 160
18889.07 154
18890.36 163
18891.66 166
18892.95 158
18894.25 170
18895.55 159
18896.84 154
18898.14 133
18899.44 162
18900.73 144
18902.03 150
18903.33 139
18904.63 150
18905.92 145
18907.22 154
18908.52 163
18909.81 164
18911.11 164
18912.41 168
18913.71 180
18915.00 148
18916.30 156
18917.60 165
18918.89 162
18920.19 134
18921.49 158
18922.79 170
18924.09 162
18925.38 156
18926.68 152
18927.98 163
18929.28 134
18930.57 144
18931.87 167
18933.17 151
18934.47 141
18935.77 163
18937.06 172
18938.36 156
18939.66 134
18940.96 162
18942.26 162
18943.55 151
18944.85 157
18946.15 157
18947.45 154
18948.75 155
18950.05 159
18951.35 148
18952.64 156
18953.94 168
18955.24 162
18956.54 167
18957.84 147
18959.14 143
18960.44 156
18961.74 157
18963.03 159
18964.33 164
18965.63 147
18966.93 173
18968.23 163
18969.53 164
18970.83 162
18972.13 141
18973.43 164
18974.73 163
18976.03 162
18977.33 152
18978.62 148
18979.92 176
18981.22 143
18982.52 140
18983.82 153
18985.12 176
18986.42 145
18987.72 160
18989.02 152
18990.32 138
18991.62 146
18992.92 167
18994.22 171
18995.52 157
18996.82 153
18998.12 154
18999.42 154
19000.72 160
19002.02 147
19003.32 128
19004.62 150
19005.92 148
19007.22 142
19008.53 173
19009.83 156
19011.13 153
19012.43 145
19013.73 142
19015.03 142
19016.33 149
19017.63 172
19018.93 162
19020.23 159
19021.53 152
19022.83 147
19024.13 163
19025.44 144
19026.74 147
19028.04 134
19029.34 149
19030.64 155
19031.94 151
19033.24 148
19034.54 149
19035.85 167
19037.15 166
19038.45 163
19039.75 148
19041.05 151
19042.35 150
19043.66 142
19044.96 149
19046.26 147
19047.56 169
19048.86 175
19050.16 154
19051.47 150
19052.77 158
19054.07 161
19055.37 142
19056.67 146
19057.98 168
19059.28 143
19060.58 151
19061.88 145
19063.19 153
19064.49 144
19065.79 150
19067.09 137
19068.40 152
19069.70 153
19071.00 148
19072.30 167
19073.61 146
19074.91 165
19076.21 137
19077.52 159
19078.82 143
19080.12 154
19081.42 152
19082.73 170
19084.03 161
19085.33 146
19086.64 157
19087.94 161
19089.24 154
19090.55 160
19091.85 154
19093.15 154
19094.46 149
19095.76 144
19097.06 157
19098.37 161
19099.67 163
19100.97 156
19102.28 143
19103.58 155
19104.89 148
19106.19 161
19107.49 172
19108.80 139
19110.10 156
19111.40 170
19112.71 160
19114.01 166
19115.32 152
19116.62 165
19117.93 163
19119.23 162
19120.53 173
19121.84 167
19123.14 150
19124.45 166
19125.75 186
19127.06 150
19128.36 166
19129.67 156
19130.97 165
19132.28 169
19133.58 158
19134.88 138
19136.19 158
19137.49 156
19138.80 161
19140.10 176
19141.41 171
19142.71 161
19144.02 160
19145.32 152
19146.63 161
19147.94 131
19149.24 175
19150.55 157
19151.85 163
19153.16 160
19154.46 153
19155.77 159
19157.07 156
19158.38 156
19159.68 164
19160.99 168
19162.30 146
19163.60 175
19164.91 152
19166.21 154
19167.52 156
19168.83 160
19170.13 161
19171.44 157
19172.74 154
19174.05 151
19175.36 141
19176.66 155
19177.97 141
19179.27 155
19180.58 153
19181.89 155
19183.19 144
19184.50 159
19185.81 160
19187.11 153
19188.42 163
19189.73 168
19191.03 146
19192.34 142
19193.65 162
19194.95 155
19196.26 163
19197.57 144
19198.87 156
19200.18 158
19201.49 151
19202.80 151
19204.10 157
19205.41 180
19206.72 168
19208.03 174
19209.33 157
19210.64 140
19211.95 154
19213.25 156
19214.56 153
19215.87 148
19217.18 146
19218.49 154
19219.79 157
19221.10 150
19222.41 151
19223.72 158
19225.02 157
19226.33 152
19227.64 148
19228.95 160
19230.26 151
19231.56 145
19232.87 159
19234.18 154
19235.49 174
19236.80 133
19238.11 130
19239.41 147
19240.72 150
19242.03 157
19243.34 156
19244.65 164
19245.96 149
19247.26 150
19248.57 146
19249.88 150
19251.19 144
19252.50 147
19253.81 169
19255.12 141
19256.43 158
19257.74 158
19259.04 136
19260.35 149
19261.66 148
19262.97 160
19264.28 159
19265.59 155
19266.90 174
19268.21 155
19269.52 161
19270.83 145
19272.14 128
19273.45 153
19274.76 165
19276.07 143
19277.38 164
19278.69 143
19279.99 133
19281.30 149
19282.61 159
19283.92 174
19285.23 165
19286.54 166
19287.85 155
19289.16 172
19290.47 147
19291.78 146
19293.09 152
19294.40 157
19295.72 140
19297.03 146
19298.34 168
19299.65 145
19300.96 147
19302.27 144
19303.58 148
19304.89 146
19306.20 153
19307.51 156
19308.82 156
19310.13 161
19311.44 171
19312.75 143
19314.06 167
19315.37 136
19316.69 153
19318.00 154
19319.31 151
19320.62 147
19321.93 144
19323.24 159
19324.55 140
19325.86 138
19327.18 121
19328.49 142
19329.80 154
19331.11 166
19332.42 154
19333.73 145
19335.04 141
19336.36 153
19337.67 151
19338.98 143
19340.29 141
19341.60 142
19342.91 148
19344.23 145
19345.54 158
19346.85 156
19348.16 163
19349.47 146
19350.79 133
19352.10 153
19353.41 168
19354.72 145
19356.04 139
19357.35 154
19358.66 140
19359.97 158
19361.29 141
19362.60 146
19363.91 146
19365.22 145
19366.54 134
19367.85 149
19369.16 132
19370.47 154
19371.79 150
19373.10 155
19374.41 130
19375.73 148
19377.04 146
19378.35 141
19379.67 144
19380.98 149
19382.29 161
19383.60 146
19384.92 159
19386.23 157
19387.54 152
19388.86 129
19390.17 167
19391.49 140
19392.80 149
19394.11 130
19395.43 159
19396.74 142
19398.05 140
19399.37 159
19400.68 148
19402.00 160
19403.31 151
19404.62 173
19405.94 123
19407.25 152
19408.57 153
19409.88 154
19411.19 121
19412.51 146
19413.82 132
19415.14 150
19416.45 143
19417.77 150
19419.08 143
19420.39 137
19421.71 157
19423.02 149
19424.34 154
19425.65 149
19426.97 151
19428.28 161
19429.60 144
19430.91 136
19432.23 154
19433.54 158
19434.86 144
19436.17 145
19437.49 153
19438.80 177
19440.12 154
19441.43 165
19442.75 137
19444.06 145
19445.38 149
19446.69 157
19448.01 146
19449.32 149
19450.64 138
19451.96 158
19453.27 132
19454.59 147
19455.90 152
19457.22 162
19458.53 161
19459.85 148
19461.17 170
19462.48 142
19463.80 143
19465.11 162
19466.43 151
19467.75 125
19469.06 148
19470.38 151
19471.69 138
19473.01 148
19474.33 137
19475.64 135
19476.96 144
19478.28 167
19479.59 141
19480.91 161
19482.23 145
19483.54 150
19484.86 146
19486.18 166
19487.49 140
19488.81 140
19490.13 141
19491.44 155
19492.76 122
19494.08 157
19495.39 144
19496.71 131
19498.03 144
19499.35 144
19500.66 163
19501.98 155
19503.30 157
19504.61 153
19505.93 130
19507.25 156
19508.57 150
19509.88 134
19511.20 144
19512.52 135
19513.84 157
19515.15 135
19516.47 150
19517.79 156
19519.11 133
19520.43 151
19521.74 126
19523.06 144
19524.38 145
19525.70 143
19527.02 156
19528.33 157
19529.65 158
19530.97 171
19532.29 147
19533.61 140
19534.93 153
19536.24 159
19537.56 157
19538.88 153
19540.20 154
19541.52 152
19542.84 162
19544.16 147
19545.47 144
19546.79 130
19548.11 165
19549.43 155
19550.75 153
19552.07 140
19553.39 141
19554.71 160
19556.03 132
19557.34 133
19558.66 132
19559.98 147
19561.30 146
19562.62 144
19563.94 148
19565.26 146
19566.58 150
19567.90 154
19569.22 128
19570.54 144
19571.86 146
19573.18 144
19574.50 137
19575.82 147
19577.14 141
19578.46 135
19579.78 151
19581.10 153
19582.42 146
19583.74 139
19585.06 159
19586.38 148
19587.70 142
19589.02 126
19590.34 157
19591.66 138
19592.98 134
19594.30 130
19595.62 137
19596.94 144
19598.26 128
19599.58 150
19600.90 155
19602.22 159
19603.54 130
19604.86 136
19606.18 137
19607.50 142
19608.82 133
19610.15 138
19611.47 150
19612.79 149
19614.11 144
19615.43 144
19616.75 138
19618.07 150
19619.39 160
19620.71 130
19622.04 145
19623.36 157
19624.68 152
19626.00 146
19627.32 135
19628.64 141
19629.96 171
19631.29 139
19632.61 131
19633.93 140
19635.25 146
19636.57 147
19637.89 144
19639.22 153
19640.54 123
19641.86 154
19643.18 146
19644.50 133
19645.83 137
19647.15 150
19648.47 127
19649.79 159
19651.12 158
19652.44 144
19653.76 138
19655.08 138
19656.40 140
19657.73 138
19659.05 167
19660.37 139
19661.70 165
19663.02 146
19664.34 150
19665.66 141
19666.99 152
19668.31 164
19669.63 148
19670.95 144
19672.28 132
19673.60 146
19674.92 144
19676.25 150
19677.57 130
19678.89 141
19680.22 135
19681.54 149
19682.86 137
19684.19 161
19685.51 147
19686.83 165
19688.16 131
19689.48 150
19690.80 131
19692.13 130
19693.45 157
19694.78 141
19696.10 154
19697.42 134
19698.75 150
19700.07 140
19701.39 154
19702.72 153
19704.04 135
19705.37 128
19706.69 145
19708.02 171
19709.34 143
19710.66 153
19711.99 149
19713.31 134
19714.64 155
19715.96 135
19717.29 154
19718.61 151
19719.93 150
19721.26 151
19722.58 141
19723.91 159
19725.23 150
19726.56 148
19727.88 145
19729.21 148
19730.53 132
19731.86 146
19733.18 161
19734.51 142
19735.83 149
19737.16 140
19738.48 156
19739.81 161
19741.13 134
19742.46 152
19743.78 140
19745.11 141
19746.44 157
19747.76 146
19749.09 157
19750.41 157
19751.74 158
19753.06 131
19754.39 139
19755.72 134
19757.04 153
19758.37 148
19759.69 143
19761.02 144
19762.34 155
19763.67 166
19765.00 141
19766.32 157
19767.65 157
19768.98 142
19770.30 146
19771.63 144
19772.95 151
19774.28 139
19775.61 138
19776.93 147
19778.26 142
19779.59 165
19780.91 159
19782.24 133
19783.57 165
19784.89 159
19786.22 159
19787.55 150
19788.87 157
19790.20 140
19791.53 141
19792.86 150
19794.18 153
19795.51 150
19796.84 148
19798.16 163
19799.49 152
19800.82 145
19802.15 150
19803.47 156
19804.80 145
19806.13 122
19807.46 142
19808.78 142
19810.11 168
19811.44 154
19812.77 154
19814.09 137
19815.42 155
19816.75 163
19818.08 152
19819.41 159
19820.73 174
19822.06 128
19823.39 165
19824.72 129
19826.05 149
19827.37 160
19828.70 150
19830.03 141
19831.36 159
19832.69 153
19834.02 150
19835.34 140
19836.67 131
19838.00 147
19839.33 146
19840.66 163
19841.99 145
19843.32 148
19844.64 144
19845.97 147
19847.30 147
19848.63 139
19849.96 138
19851.29 156
19852.62 165
19853.95 152
19855.28 159
19856.60 150
19857.93 160
19859.26 151
19860.59 142
19861.92 149
19863.25 155
19864.58 148
19865.91 154
19867.24 140
19868.57 146
19869.90 160
19871.23 151
19872.56 144
19873.89 159
19875.22 133
19876.55 139
19877.88 136
19879.21 121
19880.54 138
19881.87 149
19883.20 172
19884.53 150
19885.86 142
19887.19 145
19888.52 143
19889.85 148
19891.18 150
19892.51 138
19893.84 145
19895.17 156
19896.50 141
19897.83 137
19899.16 156
19900.49 176
19901.82 139
19903.15 158
19904.48 139
19905.81 147
19907.15 155
19908.48 162
19909.81 151
19911.14 147
19912.47 139
19913.80 146
19915.13 155
19916.46 130
19917.79 133
19919.13 149
19920.46 160
19921.79 132
19923.12 149
19924.45 160
19925.78 143
19927.11 151
19928.45 138
19929.78 148
19931.11 130
19932.44 140
19933.77 149
19935.10 146
19936.44 150
19937.77 160
19939.10 145
19940.43 158
19941.76 139
19943.10 147
19944.43 139
19945.76 136
19947.09 149
19948.42 143
19949.76 155
19951.09 133
19952.42 132
19953.75 156
19955.09 142
19956.42 127
19957.75 160
19959.08 145
19960.42 149
19961.75 144
19963.08 154
19964.41 139
19965.75 145
19967.08 156
19968.41 142
19969.75 152
19971.08 126
19972.41 142
19973.74 143
19975.08 156
19976.41 151
19977.74 139
19979.08 150
19980.41 150
19981.74 152
19983.08 149
19984.41 142
19985.74 136
19987.08 165
19988.41 149
19989.75 153
19991.08 148
19992.41 130
19993.75 140
19995.08 150
19996.41 136
19997.75 149
19999.08 151
20000.42 162
20001.75 142
20003.08 155
20004.42 159
20005.75 165
20007.09 145
20008.42 152
20009.75 160
20011.09 135
20012.42 156
20013.76 130
20015.09 144
20016.43 143
20017.76 159
20019.10 160
20020.43 152
20021.76 135
20023.10 144
20024.43 142
20025.77 136
20027.10 156
20028.44 161
20029.77 141
20031.11 130
20032.44 130
20033.78 127
20035.11 148
20036.45 148
20037.78 154
20039.12 140
20040.46 144
20041.79 144
20043.13 157
20044.46 129
20045.80 148
20047.13 153
20048.47 155
20049.80 150
20051.14 131
20052.47 131
20053.81 134
20055.15 133
20056.48 134
20057.82 150
20059.15 131
20060.49 134
20061.83 157
20063.16 153
20064.50 116
20065.83 138
20067.17 158
20068.51 172
20069.84 147
20071.18 148
20072.52 130
20073.85 149
20075.19 135
20076.52 156
20077.86 150
20079.20 132
20080.53 146
20081.87 141
20083.21 149
20084.54 147
20085.88 147
20087.22 157
20088.56 142
20089.89 133
20091.23 134
20092.57 140
20093.90 155
20095.24 144
20096.58 135
20097.91 158
20099.25 136
20100.59 144
20101.93 145
20103.26 156
20104.60 126
20105.94 168
20107.28 158
20108.61 149
20109.95 142
20111.29 146
20112.63 149
20113.96 139
20115.30 144
20116.64 154
20117.98 153
20119.32 143
20120.65 151
20121.99 137
20123.33 135
20124.67 147
20126.01 144
