# Supplementary material for: MALDI-TOF MS typing enables the classification of brewing yeasts of the genus Saccharomyces to major beer styles
Source: PLoS One. 2017 Aug 9;12(8):e0181694. doi: 10.1371/journal.pone.0181694 (PMC5549903; doi:10.1371/journal.pone.0181694)
Supplement: S16 File — The directory includes 90 raw files and was zipped to “.zip”; the folder has three strains with 30 spectra per strain; S1 Text explains the raw files with an example and Table 1 represents the yeast strains used within the experiment. (ZIP) [file pone.0181694.s019.zip › 46-48/30672-478-OG-Ale-Ale-YPG-18h-E-E_2016-10-04_9_0_E3_1.dat]

1998.43 1876
1998.85 1875
1999.27 1918
1999.69 1910
2000.11 1922
2000.54 1940
2000.96 1846
2001.38 1803
2001.80 1799
2002.23 1785
2002.65 1713
2003.07 1709
2003.49 1747
2003.92 1772
2004.34 1716
2004.76 1654
2005.18 1725
2005.61 1677
2006.03 1656
2006.45 1737
2006.87 1774
2007.30 1687
2007.72 1635
2008.14 1728
2008.57 1718
2008.99 1621
2009.41 1655
2009.84 1523
2010.26 1574
2010.68 1490
2011.11 1424
2011.53 1513
2011.95 1461
2012.38 1562
2012.80 1507
2013.22 1485
2013.65 1484
2014.07 1601
2014.49 1559
2014.92 1556
2015.34 1479
2015.77 1578
2016.19 1650
2016.61 1684
2017.04 1647
2017.46 1656
2017.89 1644
2018.31 1675
2018.73 1649
2019.16 1609
2019.58 1591
2020.01 1651
2020.43 1589
2020.85 1583
2021.28 1544
2021.70 1572
2022.13 1645
2022.55 1639
2022.98 1610
2023.40 1575
2023.83 1560
2024.25 1483
2024.68 1535
2025.10 1434
2025.53 1476
2025.95 1477
2026.38 1512
2026.80 1516
2027.23 1524
2027.65 1470
2028.08 1430
2028.50 1494
2028.93 1447
2029.35 1470
2029.78 1449
2030.20 1529
2030.63 1498
2031.05 1508
2031.48 1546
2031.90 1628
2032.33 1619
2032.75 1630
2033.18 1647
2033.61 1588
2034.03 1604
2034.46 1545
2034.88 1571
2035.31 1630
2035.74 1645
2036.16 1613
2036.59 1535
2037.01 1550
2037.44 1525
2037.87 1611
2038.29 1588
2038.72 1587
2039.14 1575
2039.57 1602
2040.00 1579
2040.42 1532
2040.85 1454
2041.28 1552
2041.70 1557
2042.13 1581
2042.56 1549
2042.98 1543
2043.41 1528
2043.84 1500
2044.26 1468
2044.69 1439
2045.12 1503
2045.54 1484
2045.97 1546
2046.40 1513
2046.82 1534
2047.25 1554
2047.68 1582
2048.11 1593
2048.53 1624
2048.96 1721
2049.39 1732
2049.82 1753
2050.24 1750
2050.67 1931
2051.10 1978
2051.53 1909
2051.95 1935
2052.38 1861
2052.81 1826
2053.24 1858
2053.66 1873
2054.09 1798
2054.52 1838
2054.95 1734
2055.38 1645
2055.80 1561
2056.23 1613
2056.66 1597
2057.09 1584
2057.52 1619
2057.94 1573
2058.37 1551
2058.80 1558
2059.23 1551
2059.66 1526
2060.09 1506
2060.51 1545
2060.94 1555
2061.37 1619
2061.80 1736
2062.23 1750
2062.66 1940
2063.09 2049
2063.52 2122
2063.94 1952
2064.37 2025
2064.80 1988
2065.23 1978
2065.66 1952
2066.09 1855
2066.52 1724
2066.95 1670
2067.38 1734
2067.81 1633
2068.24 1638
2068.66 1619
2069.09 1571
2069.52 1596
2069.95 1678
2070.38 1521
2070.81 1602
2071.24 1643
2071.67 1571
2072.10 1638
2072.53 1652
2072.96 1559
2073.39 1586
2073.82 1557
2074.25 1631
2074.68 1611
2075.11 1646
2075.54 1622
2075.97 1661
2076.40 1679
2076.83 1829
2077.26 1723
2077.69 1871
2078.12 1942
2078.55 1931
2078.98 1968
2079.41 1912
2079.84 1956
2080.27 2061
2080.70 2022
2081.14 1921
2081.57 1849
2082.00 1892
2082.43 1744
2082.86 1641
2083.29 1584
2083.72 1579
2084.15 1579
2084.58 1685
2085.01 1646
2085.44 1581
2085.88 1671
2086.31 1594
2086.74 1566
2087.17 1539
2087.60 1545
2088.03 1551
2088.46 1611
2088.89 1557
2089.33 1560
2089.76 1521
2090.19 1552
2090.62 1560
2091.05 1584
2091.48 1529
2091.92 1582
2092.35 1517
2092.78 1658
2093.21 1605
2093.64 1563
2094.07 1620
2094.51 1549
2094.94 1554
2095.37 1548
2095.80 1538
2096.24 1566
2096.67 1629
2097.10 1550
2097.53 1493
2097.96 1551
2098.40 1566
2098.83 1593
2099.26 1590
2099.69 1691
2100.13 1606
2100.56 1606
2100.99 1575
2101.43 1652
2101.86 1627
2102.29 1666
2102.72 1648
2103.16 1678
2103.59 1777
2104.02 1812
2104.46 1880
2104.89 1840
2105.32 1811
2105.76 1867
2106.19 1967
2106.62 1910
2107.05 1848
2107.49 1929
2107.92 1959
2108.36 2005
2108.79 1924
2109.22 1903
2109.66 1879
2110.09 1940
2110.52 1921
2110.96 1881
2111.39 1889
2111.82 1937
2112.26 1820
2112.69 1723
2113.13 1656
2113.56 1758
2113.99 1686
2114.43 1681
2114.86 1613
2115.30 1527
2115.73 1486
2116.16 1545
2116.60 1623
2117.03 1497
2117.47 1560
2117.90 1582
2118.34 1629
2118.77 1545
2119.21 1581
2119.64 1557
2120.07 1555
2120.51 1440
2120.94 1494
2121.38 1494
2121.81 1463
2122.25 1445
2122.68 1541
2123.12 1450
2123.55 1450
2123.99 1540
2124.42 1545
2124.86 1613
2125.29 1522
2125.73 1552
2126.16 1569
2126.60 1558
2127.04 1667
2127.47 1665
2127.91 1664
2128.34 1626
2128.78 1624
2129.21 1628
2129.65 1646
2130.08 1610
2130.52 1632
2130.96 1585
2131.39 1572
2131.83 1539
2132.26 1594
2132.70 1583
2133.14 1578
2133.57 1516
2134.01 1420
2134.44 1459
2134.88 1421
2135.32 1529
2135.75 1519
2136.19 1413
2136.62 1410
2137.06 1433
2137.50 1390
2137.93 1470
2138.37 1501
2138.81 1524
2139.24 1396
2139.68 1452
2140.12 1540
2140.55 1494
2140.99 1443
2141.43 1463
2141.86 1441
2142.30 1508
2142.74 1502
2143.18 1484
2143.61 1510
2144.05 1513
2144.49 1609
2144.92 1524
2145.36 1486
2145.80 1482
2146.24 1582
2146.67 1602
2147.11 1650
2147.55 1646
2147.99 1658
2148.42 1751
2148.86 1767
2149.30 1701
2149.74 1695
2150.17 1714
2150.61 1648
2151.05 1735
2151.49 1729
2151.92 1764
2152.36 1678
2152.80 1623
2153.24 1650
2153.68 1729
2154.11 1793
2154.55 2018
2154.99 2118
2155.43 2102
2155.87 2285
2156.31 2319
2156.74 2313
2157.18 2380
2157.62 2431
2158.06 2542
2158.50 2372
2158.94 2187
2159.38 2144
2159.81 2146
2160.25 2009
2160.69 1773
2161.13 1845
2161.57 1875
2162.01 1687
2162.45 1698
2162.89 1756
2163.33 1681
2163.76 1728
2164.20 1777
2164.64 1817
2165.08 1742
2165.52 1792
2165.96 1783
2166.40 1809
2166.84 1943
2167.28 1951
2167.72 1922
2168.16 1877
2168.60 1962
2169.04 1777
2169.48 1812
2169.92 1928
2170.36 2014
2170.80 1971
2171.24 1976
2171.68 1952
2172.12 2082
2172.56 2025
2173.00 1964
2173.44 1958
2173.88 2052
2174.32 1937
2174.76 1939
2175.20 1851
2175.64 1835
2176.08 1828
2176.52 1739
2176.96 1694
2177.40 1709
2177.84 1752
2178.28 1761
2178.72 1673
2179.16 1663
2179.60 1633
2180.04 1690
2180.48 1610
2180.92 1561
2181.37 1561
2181.81 1569
2182.25 1555
2182.69 1589
2183.13 1537
2183.57 1570
2184.01 1556
2184.45 1464
2184.89 1528
2185.34 1562
2185.78 1594
2186.22 1535
2186.66 1638
2187.10 1562
2187.54 1512
2187.98 1562
2188.43 1580
2188.87 1557
2189.31 1592
2189.75 1609
2190.19 1622
2190.63 1698
2191.08 1716
2191.52 1714
2191.96 1770
2192.40 1784
2192.84 1867
2193.29 1842
2193.73 1829
2194.17 1915
2194.61 1947
2195.05 1950
2195.50 1882
2195.94 1920
2196.38 1898
2196.82 1831
2197.27 1835
2197.71 1820
2198.15 1740
2198.59 1823
2199.04 1741
2199.48 1718
2199.92 1743
2200.37 1635
2200.81 1705
2201.25 1679
2201.69 1763
2202.14 1654
2202.58 1678
2203.02 1668
2203.47 1768
2203.91 1771
2204.35 1669
2204.80 1758
2205.24 1830
2205.68 1805
2206.13 1834
2206.57 1927
2207.01 2071
2207.46 2010
2207.90 2009
2208.34 2215
2208.79 2313
2209.23 2266
2209.67 2354
2210.12 2424
2210.56 2386
2211.01 2405
2211.45 2357
2211.89 2108
2212.34 2114
2212.78 2026
2213.23 1925
2213.67 1782
2214.11 1793
2214.56 1753
2215.00 1728
2215.45 1599
2215.89 1702
2216.34 1711
2216.78 1696
2217.22 1721
2217.67 1812
2218.11 1747
2218.56 1783
2219.00 1709
2219.45 1743
2219.89 1789
2220.34 1859
2220.78 1936
2221.23 2036
2221.67 2074
2222.12 2170
2222.56 2271
2223.01 2407
2223.45 2529
2223.90 2603
2224.34 2852
2224.79 2757
2225.23 2800
2225.68 2716
2226.12 2605
2226.57 2622
2227.01 2397
2227.46 2311
2227.91 2215
2228.35 2101
2228.80 2194
2229.24 2112
2229.69 1967
2230.13 2019
2230.58 1979
2231.03 1956
2231.47 1890
2231.92 1890
2232.36 1819
2232.81 1718
2233.26 1826
2233.70 1853
2234.15 1740
2234.59 1682
2235.04 1718
2235.49 1589
2235.93 1596
2236.38 1655
2236.83 1687
2237.27 1614
2237.72 1620
2238.17 1664
2238.61 1604
2239.06 1672
2239.51 1648
2239.95 1633
2240.40 1635
2240.85 1589
2241.29 1642
2241.74 1669
2242.19 1680
2242.63 1644
2243.08 1625
2243.53 1656
2243.98 1633
2244.42 1675
2244.87 1718
2245.32 1752
2245.76 1669
2246.21 1756
2246.66 1753
2247.11 1816
2247.55 1828
2248.00 1767
2248.45 1683
2248.90 1702
2249.35 1761
2249.79 1775
2250.24 1907
2250.69 1871
2251.14 1721
2251.58 1704
2252.03 1709
2252.48 1800
2252.93 1762
2253.38 1712
2253.82 1696
2254.27 1692
2254.72 1690
2255.17 1656
2255.62 1608
2256.07 1674
2256.51 1778
2256.96 1844
2257.41 1935
2257.86 2235
2258.31 2452
2258.76 2778
2259.21 3191
2259.65 3499
2260.10 3689
2260.55 3857
2261.00 3905
2261.45 3812
2261.90 3686
2262.35 3420
2262.80 3158
2263.25 2926
2263.69 2807
2264.14 2673
2264.59 2494
2265.04 2278
2265.49 2270
2265.94 2184
2266.39 2175
2266.84 2068
2267.29 2113
2267.74 2176
2268.19 2110
2268.64 1983
2269.09 1973
2269.54 1970
2269.99 1929
2270.44 2045
2270.89 1888
2271.34 1778
2271.79 1872
2272.24 1914
2272.69 1920
2273.14 1871
2273.59 1807
2274.04 1817
2274.49 1776
2274.94 1892
2275.39 1935
2275.84 1933
2276.29 1902
2276.74 1867
2277.19 1945
2277.64 1968
2278.09 2034
2278.54 2138
2278.99 2106
2279.44 2174
2279.89 2210
2280.34 2153
2280.79 2170
2281.25 2138
2281.70 2079
2282.15 2014
2282.60 1971
2283.05 1972
2283.50 1831
2283.95 1835
2284.40 1876
2284.85 1932
2285.31 1936
2285.76 1980
2286.21 2172
2286.66 2213
2287.11 2504
2287.56 2666
2288.01 2768
2288.47 2817
2288.92 2869
2289.37 2894
2289.82 2881
2290.27 2772
2290.72 2833
2291.18 2602
2291.63 2414
2292.08 2341
2292.53 2281
2292.98 2233
2293.44 2152
2293.89 1954
2294.34 1859
2294.79 1808
2295.24 1768
2295.70 1761
2296.15 1717
2296.60 1694
2297.05 1729
2297.51 1736
2297.96 1715
2298.41 1726
2298.86 1678
2299.32 1725
2299.77 1769
2300.22 1762
2300.67 1680
2301.13 1749
2301.58 1749
2302.03 1766
2302.49 1714
2302.94 1713
2303.39 1675
2303.85 1637
2304.30 1736
2304.75 1640
2305.20 1612
2305.66 1665
2306.11 1712
2306.56 1792
2307.02 1706
2307.47 1680
2307.93 1784
2308.38 1746
2308.83 1739
2309.29 1775
2309.74 1689
2310.19 1684
2310.65 1765
2311.10 1676
2311.55 1735
2312.01 1715
2312.46 1726
2312.92 1618
2313.37 1766
2313.82 1762
2314.28 1746
2314.73 1627
2315.19 1787
2315.64 1883
2316.10 1872
2316.55 1900
2317.00 1970
2317.46 1905
2317.91 1911
2318.37 2041
2318.82 2078
2319.28 2106
2319.73 2150
2320.19 2197
2320.64 2310
2321.10 2301
2321.55 2392
2322.01 2550
2322.46 2444
2322.92 2480
2323.37 2514
2323.83 2463
2324.28 2381
2324.74 2353
2325.19 2297
2325.65 2297
2326.10 2183
2326.56 2156
2327.01 2071
2327.47 2033
2327.92 2018
2328.38 2050
2328.83 2124
2329.29 2103
2329.74 2057
2330.20 2065
2330.66 2005
2331.11 1783
2331.57 1834
2332.02 1902
2332.48 1784
2332.94 1723
2333.39 1785
2333.85 1964
2334.30 1878
2334.76 1893
2335.22 1863
2335.67 1946
2336.13 1965
2336.58 2024
2337.04 2061
2337.50 2119
2337.95 2210
2338.41 2366
2338.87 2228
2339.32 2222
2339.78 2193
2340.24 2215
2340.69 2168
2341.15 2187
2341.61 2185
2342.06 2140
2342.52 2125
2342.98 2148
2343.43 2203
2343.89 2129
2344.35 2118
2344.81 2081
2345.26 2033
2345.72 2096
2346.18 2124
2346.63 2064
2347.09 2076
2347.55 2157
2348.01 2235
2348.46 2281
2348.92 2437
2349.38 2248
2349.84 2210
2350.29 2213
2350.75 2202
2351.21 2231
2351.67 2131
2352.13 2082
2352.58 2059
2353.04 1955
2353.50 1908
2353.96 1877
2354.41 1910
2354.87 1930
2355.33 1922
2355.79 1906
2356.25 1920
2356.71 1919
2357.16 1923
2357.62 1977
2358.08 1891
2358.54 1979
2359.00 2026
2359.46 1909
2359.91 1813
2360.37 1892
2360.83 1866
2361.29 1840
2361.75 1801
2362.21 1808
2362.67 1826
2363.13 1794
2363.58 1842
2364.04 1818
2364.50 1787
2364.96 1837
2365.42 1849
2365.88 1942
2366.34 1954
2366.80 1932
2367.26 1867
2367.72 1945
2368.18 2006
2368.64 1923
2369.10 1935
2369.55 1904
2370.01 1981
2370.47 2054
2370.93 1990
2371.39 1959
2371.85 1899
2372.31 1955
2372.77 2075
2373.23 2018
2373.69 2023
2374.15 1919
2374.61 1956
2375.07 1942
2375.53 1945
2375.99 1892
2376.45 1927
2376.91 2010
2377.37 1952
2377.83 1920
2378.29 1917
2378.75 1936
2379.21 1874
2379.68 1948
2380.14 1946
2380.60 1912
2381.06 1804
2381.52 1832
2381.98 1740
2382.44 1677
2382.90 1686
2383.36 1656
2383.82 1669
2384.28 1693
2384.74 1645
2385.20 1588
2385.67 1648
2386.13 1757
2386.59 1771
2387.05 1698
2387.51 1758
2387.97 1736
2388.43 1797
2388.89 1758
2389.36 1797
2389.82 1784
2390.28 1771
2390.74 1827
2391.20 1818
2391.66 1772
2392.13 1765
2392.59 1743
2393.05 1673
2393.51 1697
2393.97 1734
2394.43 1750
2394.90 1725
2395.36 1818
2395.82 1718
2396.28 1794
2396.74 1865
2397.21 1764
2397.67 1742
2398.13 1769
2398.59 1720
2399.06 1700
2399.52 1658
2399.98 1591
2400.44 1594
2400.91 1629
2401.37 1652
2401.83 1577
2402.29 1580
2402.76 1543
2403.22 1568
2403.68 1599
2404.14 1562
2404.61 1601
2405.07 1579
2405.53 1648
2406.00 1620
2406.46 1727
2406.92 1703
2407.39 1662
2407.85 1572
2408.31 1581
2408.78 1637
2409.24 1652
2409.70 1642
2410.17 1682
2410.63 1763
2411.09 1775
2411.56 1739
2412.02 1728
2412.48 1722
2412.95 1832
2413.41 1824
2413.87 1743
2414.34 1753
2414.80 1822
2415.27 1893
2415.73 1862
2416.19 1851
2416.66 1846
2417.12 1775
2417.59 1775
2418.05 1852
2418.51 1910
2418.98 2009
2419.44 2116
2419.91 2085
2420.37 2194
2420.84 2229
2421.30 2314
2421.77 2229
2422.23 2270
2422.69 2259
2423.16 2351
2423.62 2382
2424.09 2292
2424.55 2181
2425.02 2232
2425.48 2193
2425.95 2191
2426.41 2073
2426.88 2058
2427.34 2035
2427.81 1952
2428.27 1922
2428.74 1870
2429.20 1862
2429.67 1742
2430.13 1696
2430.60 1739
2431.07 1685
2431.53 1645
2432.00 1696
2432.46 1742
2432.93 1701
2433.39 1673
2433.86 1682
2434.32 1720
2434.79 1639
2435.26 1692
2435.72 1625
2436.19 1658
2436.65 1660
2437.12 1721
2437.59 1682
2438.05 1609
2438.52 1708
2438.98 1772
2439.45 1807
2439.92 1800
2440.38 1707
2440.85 1819
2441.32 1825
2441.78 1784
2442.25 1826
2442.72 1825
2443.18 1721
2443.65 1634
2444.12 1634
2444.58 1706
2445.05 1729
2445.52 1664
2445.98 1734
2446.45 1674
2446.92 1645
2447.38 1709
2447.85 1711
2448.32 1663
2448.78 1627
2449.25 1684
2449.72 1732
2450.19 1741
2450.65 1734
2451.12 1779
2451.59 1763
2452.06 1726
2452.52 1671
2452.99 1575
2453.46 1635
2453.93 1642
2454.39 1687
2454.86 1624
2455.33 1650
2455.80 1539
2456.26 1595
2456.73 1620
2457.20 1707
2457.67 1660
2458.14 1767
2458.60 1772
2459.07 1674
2459.54 1625
2460.01 1649
2460.48 1729
2460.95 1657
2461.41 1649
2461.88 1651
2462.35 1655
2462.82 1734
2463.29 1718
2463.76 1743
2464.22 1726
2464.69 1736
2465.16 1761
2465.63 1766
2466.10 1744
2466.57 1699
2467.04 1777
2467.51 1757
2467.97 1692
2468.44 1735
2468.91 1731
2469.38 1761
2469.85 1658
2470.32 1610
2470.79 1574
2471.26 1563
2471.73 1545
2472.20 1591
2472.67 1605
2473.14 1607
2473.61 1561
2474.07 1522
2474.54 1557
2475.01 1707
2475.48 1632
2475.95 1526
2476.42 1602
2476.89 1646
2477.36 1606
2477.83 1582
2478.30 1629
2478.77 1632
2479.24 1555
2479.71 1573
2480.18 1602
2480.65 1499
2481.12 1592
2481.59 1536
2482.06 1541
2482.53 1648
2483.00 1578
2483.47 1654
2483.95 1582
2484.42 1668
2484.89 1645
2485.36 1692
2485.83 1797
2486.30 1762
2486.77 1688
2487.24 1807
2487.71 1898
2488.18 1903
2488.65 1913
2489.12 1817
2489.59 1705
2490.07 1677
2490.54 1731
2491.01 1710
2491.48 1741
2491.95 1692
2492.42 1588
2492.89 1584
2493.36 1502
2493.84 1602
2494.31 1507
2494.78 1491
2495.25 1597
2495.72 1582
2496.19 1605
2496.66 1592
2497.14 1630
2497.61 1593
2498.08 1554
2498.55 1519
2499.02 1557
2499.50 1590
2499.97 1422
2500.44 1443
2500.91 1528
2501.38 1549
2501.86 1534
2502.33 1565
2502.80 1630
2503.27 1571
2503.74 1752
2504.22 1825
2504.69 1828
2505.16 1903
2505.63 1896
2506.11 1917
2506.58 2028
2507.05 1924
2507.52 1895
2508.00 1910
2508.47 1919
2508.94 1818
2509.42 1845
2509.89 1799
2510.36 1662
2510.83 1671
2511.31 1770
2511.78 1690
2512.25 1634
2512.73 1668
2513.20 1651
2513.67 1600
2514.15 1578
2514.62 1622
2515.09 1583
2515.57 1551
2516.04 1559
2516.51 1592
2516.99 1589
2517.46 1510
2517.94 1550
2518.41 1543
2518.88 1539
2519.36 1484
2519.83 1621
2520.30 1567
2520.78 1572
2521.25 1673
2521.73 1612
2522.20 1530
2522.67 1631
2523.15 1673
2523.62 1758
2524.10 1711
2524.57 1704
2525.05 1727
2525.52 1682
2525.99 1648
2526.47 1687
2526.94 1603
2527.42 1688
2527.89 1784
2528.37 1713
2528.84 1668
2529.32 1617
2529.79 1741
2530.27 1787
2530.74 1671
2531.22 1625
2531.69 1646
2532.17 1593
2532.64 1698
2533.12 1587
2533.59 1618
2534.07 1616
2534.54 1679
2535.02 1737
2535.49 1718
2535.97 1786
2536.44 1787
2536.92 1792
2537.39 1864
2537.87 1790
2538.34 1972
2538.82 2099
2539.30 2043
2539.77 2072
2540.25 2127
2540.72 2100
2541.20 2229
2541.68 2193
2542.15 2159
2542.63 2036
2543.10 2003
2543.58 1968
2544.06 2041
2544.53 1962
2545.01 1919
2545.48 1987
2545.96 1953
2546.44 1954
2546.91 2002
2547.39 1985
2547.87 2010
2548.34 2015
2548.82 1938
2549.30 2060
2549.77 2047
2550.25 1990
2550.73 2052
2551.20 2158
2551.68 2179
2552.16 2145
2552.63 2191
2553.11 2353
2553.59 2416
2554.06 2386
2554.54 2370
2555.02 2340
2555.50 2294
2555.97 2291
2556.45 2321
2556.93 2223
2557.40 2172
2557.88 2037
2558.36 2021
2558.84 1871
2559.31 1885
2559.79 1833
2560.27 1820
2560.75 1727
2561.23 1705
2561.70 1656
2562.18 1638
2562.66 1696
2563.14 1787
2563.61 1782
2564.09 1764
2564.57 1749
2565.05 1808
2565.53 1802
2566.00 1791
2566.48 1782
2566.96 1733
2567.44 1758
2567.92 1725
2568.40 1734
2568.87 1713
2569.35 1625
2569.83 1602
2570.31 1649
2570.79 1627
2571.27 1625
2571.75 1621
2572.22 1660
2572.70 1625
2573.18 1598
2573.66 1655
2574.14 1611
2574.62 1580
2575.10 1563
2575.58 1551
2576.06 1599
2576.54 1612
2577.01 1594
2577.49 1667
2577.97 1592
2578.45 1592
2578.93 1656
2579.41 1735
2579.89 1741
2580.37 1668
2580.85 1604
2581.33 1611
2581.81 1626
2582.29 1621
2582.77 1668
2583.25 1624
2583.73 1562
2584.21 1522
2584.69 1597
2585.17 1620
2585.65 1617
2586.13 1595
2586.61 1616
2587.09 1607
2587.57 1588
2588.05 1587
2588.53 1536
2589.01 1526
2589.49 1617
2589.97 1592
2590.45 1571
2590.93 1641
2591.41 1637
2591.89 1725
2592.37 1750
2592.85 1754
2593.33 1768
2593.81 1876
2594.30 1839
2594.78 1771
2595.26 1907
2595.74 1884
2596.22 1845
2596.70 1827
2597.18 1740
2597.66 1666
2598.14 1685
2598.62 1703
2599.11 1682
2599.59 1621
2600.07 1608
2600.55 1605
2601.03 1603
2601.51 1632
2601.99 1685
2602.48 1581
2602.96 1534
2603.44 1602
2603.92 1549
2604.40 1584
2604.88 1581
2605.37 1589
2605.85 1534
2606.33 1663
2606.81 1629
2607.29 1689
2607.78 1588
2608.26 1657
2608.74 1686
2609.22 1645
2609.70 1683
2610.19 1706
2610.67 1733
2611.15 1744
2611.63 1734
2612.12 1658
2612.60 1748
2613.08 1712
2613.56 1697
2614.05 1671
2614.53 1649
2615.01 1637
2615.49 1654
2615.98 1692
2616.46 1765
2616.94 1736
2617.43 1674
2617.91 1736
2618.39 1658
2618.87 1720
2619.36 1733
2619.84 1658
2620.32 1616
2620.81 1637
2621.29 1657
2621.77 1631
2622.26 1632
2622.74 1596
2623.22 1625
2623.71 1640
2624.19 1624
2624.67 1566
2625.16 1659
2625.64 1608
2626.13 1618
2626.61 1583
2627.09 1685
2627.58 1710
2628.06 1736
2628.55 1774
2629.03 1760
2629.51 1793
2630.00 1801
2630.48 1732
2630.97 1735
2631.45 1862
2631.93 1859
2632.42 1831
2632.90 1787
2633.39 1819
2633.87 1788
2634.36 1790
2634.84 1828
2635.33 1750
2635.81 1760
2636.29 1811
2636.78 1863
2637.26 1745
2637.75 1771
2638.23 1749
2638.72 1731
2639.20 1706
2639.69 1653
2640.17 1547
2640.66 1608
2641.14 1537
2641.63 1609
2642.11 1683
2642.60 1634
2643.08 1591
2643.57 1587
2644.05 1596
2644.54 1627
2645.03 1612
2645.51 1642
2646.00 1609
2646.48 1667
2646.97 1701
2647.45 1689
2647.94 1697
2648.43 1723
2648.91 1697
2649.40 1778
2649.88 1732
2650.37 1651
2650.85 1648
2651.34 1622
2651.83 1712
2652.31 1708
2652.80 1710
2653.29 1690
2653.77 1671
2654.26 1732
2654.74 1727
2655.23 1760
2655.72 1804
2656.20 1786
2656.69 1857
2657.18 1810
2657.66 1832
2658.15 1882
2658.64 1884
2659.12 1865
2659.61 1764
2660.10 1886
2660.58 1983
2661.07 2143
2661.56 2125
2662.05 2182
2662.53 2339
2663.02 2455
2663.51 2553
2663.99 2680
2664.48 2663
2664.97 2671
2665.46 2792
2665.94 2637
2666.43 2658
2666.92 2598
2667.41 2614
2667.89 2508
2668.38 2557
2668.87 2607
2669.36 2741
2669.84 2955
2670.33 3077
2670.82 3296
2671.31 3491
2671.80 3474
2672.28 3591
2672.77 3470
2673.26 3240
2673.75 3156
2674.24 2872
2674.72 2795
2675.21 2551
2675.70 2397
2676.19 2177
2676.68 2157
2677.17 2083
2677.65 2111
2678.14 2156
2678.63 2136
2679.12 2061
2679.61 2111
2680.10 2116
2680.59 2147
2681.07 2032
2681.56 2086
2682.05 2056
2682.54 2064
2683.03 2087
2683.52 2131
2684.01 2030
2684.50 2021
2684.99 1994
2685.47 1899
2685.96 1800
2686.45 1895
2686.94 1917
2687.43 1821
2687.92 1820
2688.41 1792
2688.90 1868
2689.39 1907
2689.88 1874
2690.37 1980
2690.86 2014
2691.35 1971
2691.84 2065
2692.33 1990
2692.82 1993
2693.31 2027
2693.80 1999
2694.29 2084
2694.78 2034
2695.27 1993
2695.76 2091
2696.25 2034
2696.74 1917
2697.23 1857
2697.72 1926
2698.21 1993
2698.70 1857
2699.19 1861
2699.68 1901
2700.17 1882
2700.66 1773
2701.15 1766
2701.64 1792
2702.13 1798
2702.62 1823
2703.11 1698
2703.61 1716
2704.10 1743
2704.59 1661
2705.08 1652
2705.57 1687
2706.06 1670
2706.55 1643
2707.04 1671
2707.53 1656
2708.02 1699
2708.52 1542
2709.01 1625
2709.50 1617
2709.99 1668
2710.48 1703
2710.97 1717
2711.46 1649
2711.96 1684
2712.45 1713
2712.94 1649
2713.43 1688
2713.92 1657
2714.41 1567
2714.91 1621
2715.40 1605
2715.89 1562
2716.38 1619
2716.87 1638
2717.37 1668
2717.86 1699
2718.35 1694
2718.84 1648
2719.33 1642
2719.83 1686
2720.32 1768
2720.81 1774
2721.30 1864
2721.80 1885
2722.29 1886
2722.78 1770
2723.27 1759
2723.77 1855
2724.26 1769
2724.75 1766
2725.24 1758
2725.74 1778
2726.23 1751
2726.72 1805
2727.22 1840
2727.71 1840
2728.20 1817
2728.70 1759
2729.19 1817
2729.68 1820
2730.18 1749
2730.67 1847
2731.16 1796
2731.65 1728
2732.15 1801
2732.64 1758
2733.14 1782
2733.63 1764
2734.12 1785
2734.62 1923
2735.11 2018
2735.60 1985
2736.10 1991
2736.59 1985
2737.08 1940
2737.58 1980
2738.07 1939
2738.57 1983
2739.06 1977
2739.55 1908
2740.05 1990
2740.54 2008
2741.04 1911
2741.53 1880
2742.03 1909
2742.52 1777
2743.01 1785
2743.51 1804
2744.00 1886
2744.50 1788
2744.99 1707
2745.49 1729
2745.98 1771
2746.48 1679
2746.97 1681
2747.47 1689
2747.96 1733
2748.46 1651
2748.95 1704
2749.45 1741
2749.94 1730
2750.44 1679
2750.93 1731
2751.43 1740
2751.92 1743
2752.42 1867
2752.91 1898
2753.41 1956
2753.90 1922
2754.40 1900
2754.89 1986
2755.39 2004
2755.88 1979
2756.38 1956
2756.87 1913
2757.37 1961
2757.87 1848
2758.36 1859
2758.86 1799
2759.35 1803
2759.85 1738
2760.35 1671
2760.84 1816
2761.34 1663
2761.83 1674
2762.33 1683
2762.83 1846
2763.32 1807
2763.82 1723
2764.31 1633
2764.81 1704
2765.31 1740
2765.80 1697
2766.30 1722
2766.80 1788
2767.29 1746
2767.79 1655
2768.29 1688
2768.78 1654
2769.28 1639
2769.78 1715
2770.27 1780
2770.77 1706
2771.27 1739
2771.76 1671
2772.26 1710
2772.76 1791
2773.26 1854
2773.75 1840
2774.25 1818
2774.75 1883
2775.24 1867
2775.74 1994
2776.24 1851
2776.74 1888
2777.23 1900
2777.73 1883
2778.23 1871
2778.73 2006
2779.22 2042
2779.72 1946
2780.22 1930
2780.72 1953
2781.21 1988
2781.71 1989
2782.21 2031
2782.71 1934
2783.21 1914
2783.70 1818
2784.20 1816
2784.70 1820
2785.20 1772
2785.70 1757
2786.20 1780
2786.69 1768
2787.19 1707
2787.69 1822
2788.19 1722
2788.69 1745
2789.19 1743
2789.68 1750
2790.18 1728
2790.68 1839
2791.18 1878
2791.68 1919
2792.18 2091
2792.68 2421
2793.18 2724
2793.67 2991
2794.17 3360
2794.67 3636
2795.17 3792
2795.67 3868
2796.17 4073
2796.67 4040
2797.17 3980
2797.67 3814
2798.17 3514
2798.67 3189
2799.17 2920
2799.66 2680
2800.16 2472
2800.66 2367
2801.16 2371
2801.66 2147
2802.16 2161
2802.66 2124
2803.16 2128
2803.66 2192
2804.16 2182
2804.66 2208
2805.16 2207
2805.66 2263
2806.16 2149
2806.66 2320
2807.16 2283
2807.66 2243
2808.16 2258
2808.66 2239
2809.16 2189
2809.66 2154
2810.16 2047
2810.66 1947
2811.16 1943
2811.66 1841
2812.17 1839
2812.67 1886
2813.17 1931
2813.67 1858
2814.17 1841
2814.67 1831
2815.17 1926
2815.67 1971
2816.17 1926
2816.67 1875
2817.17 1855
2817.67 1786
2818.18 1814
2818.68 1726
2819.18 1675
2819.68 1722
2820.18 1777
2820.68 1847
2821.18 1809
2821.68 1877
2822.19 1847
2822.69 1861
2823.19 1866
2823.69 1841
2824.19 1861
2824.69 1802
2825.20 1858
2825.70 1852
2826.20 1825
2826.70 1789
2827.20 1728
2827.70 1772
2828.21 1801
2828.71 1743
2829.21 1777
2829.71 1792
2830.22 1687
2830.72 1699
2831.22 1776
2831.72 1723
2832.22 1775
2832.73 1727
2833.23 1849
2833.73 1918
2834.23 1864
2834.74 1825
2835.24 1765
2835.74 1817
2836.24 1849
2836.75 1786
2837.25 1769
2837.75 1775
2838.26 1640
2838.76 1640
2839.26 1637
2839.76 1652
2840.27 1555
2840.77 1653
2841.27 1736
2841.78 1593
2842.28 1583
2842.78 1622
2843.29 1658
2843.79 1690
2844.29 1657
2844.80 1633
2845.30 1667
2845.80 1598
2846.31 1623
2846.81 1672
2847.32 1726
2847.82 1666
2848.32 1708
2848.83 1688
2849.33 1660
2849.83 1632
2850.34 1603
2850.84 1667
2851.35 1619
2851.85 1707
2852.35 1795
2852.86 1810
2853.36 1726
2853.87 1760
2854.37 1737
2854.88 1741
2855.38 1767
2855.88 1785
2856.39 1806
2856.89 1748
2857.40 1788
2857.90 1735
2858.41 1696
2858.91 1687
2859.42 1647
2859.92 1698
2860.43 1658
2860.93 1619
2861.44 1638
2861.94 1719
2862.45 1703
2862.95 1673
2863.46 1683
2863.96 1714
2864.47 1691
2864.97 1688
2865.48 1670
2865.98 1693
2866.49 1748
2866.99 1738
2867.50 1757
2868.00 1754
2868.51 1858
2869.02 1897
2869.52 1780
2870.03 1875
2870.53 1817
2871.04 1940
2871.54 1861
2872.05 1859
2872.56 2008
2873.06 1999
2873.57 1988
2874.07 2025
2874.58 2002
2875.09 2053
2875.59 1993
2876.10 2089
2876.61 2106
2877.11 2222
2877.62 2322
2878.12 2255
2878.63 2374
2879.14 2415
2879.64 2410
2880.15 2599
2880.66 2755
2881.16 2826
2881.67 2727
2882.18 2699
2882.68 2637
2883.19 2699
2883.70 2550
2884.20 2291
2884.71 2371
2885.22 2213
2885.73 2168
2886.23 2131
2886.74 2102
2887.25 2141
2887.75 2125
2888.26 2084
2888.77 2111
2889.28 2055
2889.78 2153
2890.29 2000
2890.80 2097
2891.31 2146
2891.81 2161
2892.32 2345
2892.83 2295
2893.34 2322
2893.84 2342
2894.35 2435
2894.86 2479
2895.37 2547
2895.88 2430
2896.38 2382
2896.89 2288
2897.40 2296
2897.91 2180
2898.42 2063
2898.92 1985
2899.43 1992
2899.94 1972
2900.45 1972
2900.96 2002
2901.47 1931
2901.98 1956
2902.48 2053
2902.99 2037
2903.50 1979
2904.01 2058
2904.52 2029
2905.03 2065
2905.54 1928
2906.04 1994
2906.55 1922
2907.06 1901
2907.57 1950
2908.08 1957
2908.59 2097
2909.10 2044
2909.61 2003
2910.12 1946
2910.63 1898
2911.14 1924
2911.64 1952
2912.15 1864
2912.66 1931
2913.17 1955
2913.68 1972
2914.19 1902
2914.70 2009
2915.21 2075
2915.72 2088
2916.23 2072
2916.74 2204
2917.25 2207
2917.76 2170
2918.27 2199
2918.78 2294
2919.29 2420
2919.80 2515
2920.31 2691
2920.82 3018
2921.33 3333
2921.84 3585
2922.35 3785
2922.86 4284
2923.37 4471
2923.88 4536
2924.39 4785
2924.90 4814
2925.41 4703
2925.92 4398
2926.44 4054
2926.95 3711
2927.46 3389
2927.97 3088
2928.48 2726
2928.99 2605
2929.50 2391
2930.01 2185
2930.52 2063
2931.03 2092
2931.54 1991
2932.05 1982
2932.57 1944
2933.08 1962
2933.59 1926
2934.10 1911
2934.61 2001
2935.12 1990
2935.63 1938
2936.15 1957
2936.66 2020
2937.17 1946
2937.68 1900
2938.19 1795
2938.70 1798
2939.22 1842
2939.73 1802
2940.24 1823
2940.75 1852
2941.26 1871
2941.77 1966
2942.29 1873
2942.80 1903
2943.31 1890
2943.82 1917
2944.34 1982
2944.85 2052
2945.36 1985
2945.87 2031
2946.38 1994
2946.90 2036
2947.41 2031
2947.92 1970
2948.43 2035
2948.95 1992
2949.46 1977
2949.97 2001
2950.48 2082
2951.00 1993
2951.51 2022
2952.02 2117
2952.54 2126
2953.05 2070
2953.56 1983
2954.08 1911
2954.59 1957
2955.10 1971
2955.61 1904
2956.13 1857
2956.64 1832
2957.15 1816
2957.67 1751
2958.18 1789
2958.69 1917
2959.21 1934
2959.72 1874
2960.23 1847
2960.75 1832
2961.26 1866
2961.78 1995
2962.29 2033
2962.80 1979
2963.32 1961
2963.83 2008
2964.35 2103
2964.86 2096
2965.37 2102
2965.89 1986
2966.40 2034
2966.92 2010
2967.43 2000
2967.94 1938
2968.46 1848
2968.97 1891
2969.49 1791
2970.00 1873
2970.52 1800
2971.03 1803
2971.54 1758
2972.06 1833
2972.57 1807
2973.09 1833
2973.60 1793
2974.12 1815
2974.63 1834
2975.15 1879
2975.66 1833
2976.18 1763
2976.69 1777
2977.21 1816
2977.72 1864
2978.24 1867
2978.75 1844
2979.27 1935
2979.78 2042
2980.30 1985
2980.81 2005
2981.33 2071
2981.84 2029
2982.36 1998
2982.88 1958
2983.39 2047
2983.91 2047
2984.42 1971
2984.94 1958
2985.45 2000
2985.97 1970
2986.49 1939
2987.00 1841
2987.52 1975
2988.03 1946
2988.55 2047
2989.07 1979
2989.58 1993
2990.10 2068
2990.61 2185
2991.13 2169
2991.65 2341
2992.16 2412
2992.68 2429
2993.20 2590
2993.71 2689
2994.23 2849
2994.75 3099
2995.26 3051
2995.78 3111
2996.30 3205
2996.81 3048
2997.33 3069
2997.85 2970
2998.36 2907
2998.88 2858
2999.40 2793
2999.91 2851
3000.43 2915
3000.95 3089
3001.46 3192
3001.98 3200
3002.50 3398
3003.02 3572
3003.53 3396
3004.05 3425
3004.57 3525
3005.09 3227
3005.60 2930
3006.12 2945
3006.64 2723
3007.16 2604
3007.67 2391
3008.19 2190
3008.71 2142
3009.23 2099
3009.74 2033
3010.26 2042
3010.78 1965
3011.30 1970
3011.82 2009
3012.33 1996
3012.85 1912
3013.37 1915
3013.89 1999
3014.41 1958
3014.93 1994
3015.44 1933
3015.96 1873
3016.48 1861
3017.00 1856
3017.52 2034
3018.04 2029
3018.55 1991
3019.07 2036
3019.59 1983
3020.11 1991
3020.63 2081
3021.15 2080
3021.67 2126
3022.19 2187
3022.71 2187
3023.22 2221
3023.74 2194
3024.26 2164
3024.78 2094
3025.30 2052
3025.82 1999
3026.34 2006
3026.86 1907
3027.38 1959
3027.90 1846
3028.42 1886
3028.94 1910
3029.46 1813
3029.98 1826
3030.49 1871
3031.01 1896
3031.53 1939
3032.05 1996
3032.57 1970
3033.09 1969
3033.61 1967
3034.13 1965
3034.65 1952
3035.17 1904
3035.69 1959
3036.21 1924
3036.73 1812
3037.25 1886
3037.77 1781
3038.29 1745
3038.81 1756
3039.34 1790
3039.86 1750
3040.38 1778
3040.90 1797
3041.42 1706
3041.94 1763
3042.46 1745
3042.98 1718
3043.50 1687
3044.02 1729
3044.54 1772
3045.06 1691
3045.58 1678
3046.10 1725
3046.63 1718
3047.15 1690
3047.67 1774
3048.19 1721
3048.71 1753
3049.23 1731
3049.75 1768
3050.27 1822
3050.79 1821
3051.32 1747
3051.84 1776
3052.36 1826
3052.88 1822
3053.40 1745
3053.92 1739
3054.45 1730
3054.97 1735
3055.49 1730
3056.01 1730
3056.53 1832
3057.05 1832
3057.58 1795
3058.10 1800
3058.62 1747
3059.14 1862
3059.66 1818
3060.19 1868
3060.71 1816
3061.23 1852
3061.75 1947
3062.28 2023
3062.80 2061
3063.32 1993
3063.84 2074
3064.37 2157
3064.89 2123
3065.41 2086
3065.93 2068
3066.46 2043
3066.98 2187
3067.50 2058
3068.02 2102
3068.55 2042
3069.07 2003
3069.59 1971
3070.12 1977
3070.64 1927
3071.16 1824
3071.69 1754
3072.21 1768
3072.73 1863
3073.26 1867
3073.78 1880
3074.30 1836
3074.83 1955
3075.35 2043
3075.87 1973
3076.40 2051
3076.92 2142
3077.44 2085
3077.97 2110
3078.49 2241
3079.01 2160
3079.54 2219
3080.06 2247
3080.59 2166
3081.11 2199
3081.63 2256
3082.16 2230
3082.68 2262
3083.21 2224
3083.73 2194
3084.25 2093
3084.78 2083
3085.30 2109
3085.83 2038
3086.35 1897
3086.88 2007
3087.40 2088
3087.93 2012
3088.45 1995
3088.97 2023
3089.50 2011
3090.02 2011
3090.55 2013
3091.07 2067
3091.60 2068
3092.12 2158
3092.65 2233
3093.17 2190
3093.70 2205
3094.22 2216
3094.75 2182
3095.27 2141
3095.80 2169
3096.32 2169
3096.85 2323
3097.37 2497
3097.90 2654
3098.43 2894
3098.95 3195
3099.48 3721
3100.00 3986
3100.53 4544
3101.05 5144
3101.58 5624
3102.10 5821
3102.63 5981
3103.16 5842
3103.68 5399
3104.21 4998
3104.73 4543
3105.26 3995
3105.79 3743
3106.31 3470
3106.84 3275
3107.36 3460
3107.89 3611
3108.42 3582
3108.94 3579
3109.47 3840
3110.00 3905
3110.52 3855
3111.05 3875
3111.57 3773
3112.10 3494
3112.63 3127
3113.15 2832
3113.68 2707
3114.21 2503
3114.74 2434
3115.26 2176
3115.79 2136
3116.32 2109
3116.84 2101
3117.37 1953
3117.90 2083
3118.42 2015
3118.95 2013
3119.48 2044
3120.01 2004
3120.53 2052
3121.06 2008
3121.59 2011
3122.11 2053
3122.64 2005
3123.17 1985
3123.70 1940
3124.22 1928
3124.75 2034
3125.28 2052
3125.81 2016
3126.34 2015
3126.86 2037
3127.39 2079
3127.92 2133
3128.45 2119
3128.98 2201
3129.50 2405
3130.03 2403
3130.56 2416
3131.09 2585
3131.62 2633
3132.14 2624
3132.67 2684
3133.20 2721
3133.73 2810
3134.26 2865
3134.79 2847
3135.31 2768
3135.84 2867
3136.37 2884
3136.90 2835
3137.43 2797
3137.96 2695
3138.49 2619
3139.02 2538
3139.54 2468
3140.07 2397
3140.60 2390
3141.13 2412
3141.66 2471
3142.19 2545
3142.72 2585
3143.25 2556
3143.78 2533
3144.31 2403
3144.84 2433
3145.37 2432
3145.89 2476
3146.42 2375
3146.95 2351
3147.48 2310
3148.01 2382
3148.54 2337
3149.07 2402
3149.60 2227
3150.13 2184
3150.66 2119
3151.19 2230
3151.72 2229
3152.25 2183
3152.78 2122
3153.31 2176
3153.84 2085
3154.37 2114
3154.90 2089
3155.43 2099
3155.96 2099
3156.49 2079
3157.02 2077
3157.55 2085
3158.08 2087
3158.61 2102
3159.14 2120
3159.68 2110
3160.21 2128
3160.74 2056
3161.27 2024
3161.80 2031
3162.33 2017
3162.86 1974
3163.39 2028
3163.92 1996
3164.45 1975
3164.98 2041
3165.51 1994
3166.05 1900
3166.58 1991
3167.11 2056
3167.64 2152
3168.17 2044
3168.70 2069
3169.23 2115
3169.76 2183
3170.30 2308
3170.83 2413
3171.36 2530
3171.89 2593
3172.42 2523
3172.95 2552
3173.49 2705
3174.02 2598
3174.55 2620
3175.08 2456
3175.61 2467
3176.15 2325
3176.68 2317
3177.21 2220
3177.74 2117
3178.27 2115
3178.81 2074
3179.34 2078
3179.87 2110
3180.40 2055
3180.93 2019
3181.47 2033
3182.00 1972
3182.53 1916
3183.06 1987
3183.60 1975
3184.13 1894
3184.66 1939
3185.20 1917
3185.73 1902
3186.26 1915
3186.79 1882
3187.33 1917
3187.86 1954
3188.39 2022
3188.93 2011
3189.46 2056
3189.99 2101
3190.52 2270
3191.06 2472
3191.59 2530
3192.12 2635
3192.66 2739
3193.19 2835
3193.72 2860
3194.26 2941
3194.79 2962
3195.33 2952
3195.86 3080
3196.39 2897
3196.93 2912
3197.46 2795
3197.99 2638
3198.53 2627
3199.06 2539
3199.60 2489
3200.13 2396
3200.66 2297
3201.20 2187
3201.73 2157
3202.27 2151
3202.80 1994
3203.33 1958
3203.87 1912
3204.40 1873
3204.94 1868
3205.47 1828
3206.01 1921
3206.54 1861
3207.07 1927
3207.61 1944
3208.14 1970
3208.68 1960
3209.21 2031
3209.75 2096
3210.28 2162
3210.82 2177
3211.35 2184
3211.89 2098
3212.42 2146
3212.96 2119
3213.49 2160
3214.03 2116
3214.56 1998
3215.10 1934
3215.63 1977
3216.17 1860
3216.70 1902
3217.24 1931
3217.78 1959
3218.31 1953
3218.85 1934
3219.38 1952
3219.92 1946
3220.45 1973
3220.99 2017
3221.52 2095
3222.06 2125
3222.60 2120
3223.13 2280
3223.67 2301
3224.20 2268
3224.74 2245
3225.28 2236
3225.81 2251
3226.35 2171
3226.88 2082
3227.42 2084
3227.96 1989
3228.49 1878
3229.03 1965
3229.57 2012
3230.10 1944
3230.64 1891
3231.18 1902
3231.71 1904
3232.25 1815
3232.79 1925
3233.32 1944
3233.86 2017
3234.40 2028
3234.93 2012
3235.47 2167
3236.01 2133
3236.54 2121
3237.08 2113
3237.62 2236
3238.15 2143
3238.69 2102
3239.23 2076
3239.77 2097
3240.30 2082
3240.84 1990
3241.38 2002
3241.92 2015
3242.45 1916
3242.99 1976
3243.53 2033
3244.07 1970
3244.60 1949
3245.14 2014
3245.68 1978
3246.22 1961
3246.75 1987
3247.29 1994
3247.83 1991
3248.37 1982
3248.91 2035
3249.44 1994
3249.98 1997
3250.52 2029
3251.06 2105
3251.60 2234
3252.14 2196
3252.67 2113
3253.21 2169
3253.75 2150
3254.29 2201
3254.83 2216
3255.37 2173
3255.90 2198
3256.44 2271
3256.98 2399
3257.52 2509
3258.06 2800
3258.60 2960
3259.14 3045
3259.68 3170
3260.21 3291
3260.75 3390
3261.29 3445
3261.83 3427
3262.37 3469
3262.91 3451
3263.45 3463
3263.99 3468
3264.53 3330
3265.07 3433
3265.61 3350
3266.15 3457
3266.69 3248
3267.23 3024
3267.76 2911
3268.30 2951
3268.84 2768
3269.38 2699
3269.92 2541
3270.46 2397
3271.00 2383
3271.54 2294
3272.08 2272
3272.62 2336
3273.16 2362
3273.70 2356
3274.24 2354
3274.78 2386
3275.32 2381
3275.86 2471
3276.40 2499
3276.94 2484
3277.48 2490
3278.03 2582
3278.57 2549
3279.11 2545
3279.65 2529
3280.19 2384
3280.73 2534
3281.27 2605
3281.81 2735
3282.35 2839
3282.89 2772
3283.43 2862
3283.97 2846
3284.51 2923
3285.05 2843
3285.60 2849
3286.14 2706
3286.68 2684
3287.22 2683
3287.76 2548
3288.30 2577
3288.84 2582
3289.38 2394
3289.93 2501
3290.47 2579
3291.01 2672
3291.55 2913
3292.09 2931
3292.63 3074
3293.18 3217
3293.72 3463
3294.26 3420
3294.80 3362
3295.34 3420
3295.88 3393
3296.43 3248
3296.97 3048
3297.51 2930
3298.05 2814
3298.59 2565
3299.14 2452
3299.68 2417
3300.22 2373
3300.76 2207
3301.31 2170
3301.85 2093
3302.39 2011
3302.93 2086
3303.48 2195
3304.02 2178
3304.56 2064
3305.10 2090
3305.65 2106
3306.19 2134
3306.73 2144
3307.27 2068
3307.82 2190
3308.36 2223
3308.90 2169
3309.45 2121
3309.99 2125
3310.53 2104
3311.07 2303
3311.62 2426
3312.16 2482
3312.70 2602
3313.25 2680
3313.79 2928
3314.33 3106
3314.88 3172
3315.42 3189
3315.97 3060
3316.51 2983
3317.05 2922
3317.60 2822
3318.14 2743
3318.68 2566
3319.23 2477
3319.77 2341
3320.32 2316
3320.86 2269
3321.40 2309
3321.95 2222
3322.49 2210
3323.04 2177
3323.58 2222
3324.12 2229
3324.67 2168
3325.21 2156
3325.76 2106
3326.30 2180
3326.85 2023
3327.39 2000
3327.93 1982
3328.48 2000
3329.02 1979
3329.57 2007
3330.11 2047
3330.66 2054
3331.20 2125
3331.75 2101
3332.29 2171
3332.84 2144
3333.38 2222
3333.93 2268
3334.47 2489
3335.02 2531
3335.56 2529
3336.11 2610
3336.65 2490
3337.20 2412
3337.74 2442
3338.29 2324
3338.83 2328
3339.38 2290
3339.92 2232
3340.47 2159
3341.02 2149
3341.56 2159
3342.11 2037
3342.65 1998
3343.20 1934
3343.74 1926
3344.29 1948
3344.84 1900
3345.38 1905
3345.93 1886
3346.47 2034
3347.02 1989
3347.57 1929
3348.11 1903
3348.66 1968
3349.21 1974
3349.75 1943
3350.30 1935
3350.84 2041
3351.39 2055
3351.94 2064
3352.48 2047
3353.03 2088
3353.58 2127
3354.12 2082
3354.67 2027
3355.22 2058
3355.76 2077
3356.31 2141
3356.86 2145
3357.40 2016
3357.95 2059
3358.50 2098
3359.05 2155
3359.59 2082
3360.14 1953
3360.69 1912
3361.23 1922
3361.78 1859
3362.33 1801
3362.88 1779
3363.42 1827
3363.97 1821
3364.52 1763
3365.07 1729
3365.61 1804
3366.16 1767
3366.71 1754
3367.26 1724
3367.80 1734
3368.35 1681
3368.90 1672
3369.45 1712
3370.00 1727
3370.54 1723
3371.09 1647
3371.64 1746
3372.19 1739
3372.74 1690
3373.28 1695
3373.83 1669
3374.38 1702
3374.93 1711
3375.48 1694
3376.03 1638
3376.57 1637
3377.12 1677
3377.67 1616
3378.22 1663
3378.77 1646
3379.32 1721
3379.87 1642
3380.42 1771
3380.96 1746
3381.51 1741
3382.06 1858
3382.61 1855
3383.16 1832
3383.71 1869
3384.26 1816
3384.81 1895
3385.36 1809
3385.91 1813
3386.45 1882
3387.00 1835
3387.55 1797
3388.10 1821
3388.65 1796
3389.20 1687
3389.75 1711
3390.30 1751
3390.85 1768
3391.40 1687
3391.95 1615
3392.50 1674
3393.05 1666
3393.60 1603
3394.15 1709
3394.70 1678
3395.25 1720
3395.80 1770
3396.35 1689
3396.90 1683
3397.45 1656
3398.00 1694
3398.55 1696
3399.10 1689
3399.65 1706
3400.20 1668
3400.75 1699
3401.30 1613
3401.85 1663
3402.40 1749
3402.95 1668
3403.50 1624
3404.06 1700
3404.61 1668
3405.16 1656
3405.71 1651
3406.26 1676
3406.81 1743
3407.36 1706
3407.91 1579
3408.46 1696
3409.01 1651
3409.56 1654
3410.12 1647
3410.67 1679
3411.22 1636
3411.77 1636
3412.32 1596
3412.87 1661
3413.42 1740
3413.98 1693
3414.53 1686
3415.08 1728
3415.63 1716
3416.18 1612
3416.73 1666
3417.29 1715
3417.84 1728
3418.39 1716
3418.94 1775
3419.49 1818
3420.05 1898
3420.60 1902
3421.15 1950
3421.70 2007
3422.25 1998
3422.81 2133
3423.36 2054
3423.91 1989
3424.46 1975
3425.01 1975
3425.57 1975
3426.12 1937
3426.67 1850
3427.23 1807
3427.78 1754
3428.33 1768
3428.88 1718
3429.44 1751
3429.99 1753
3430.54 1761
3431.09 1752
3431.65 1715
3432.20 1740
3432.75 1687
3433.31 1686
3433.86 1813
3434.41 1737
3434.97 1582
3435.52 1663
3436.07 1713
3436.63 1740
3437.18 1704
3437.73 1815
3438.29 1778
3438.84 1728
3439.39 1744
3439.95 1832
3440.50 1816
3441.05 1818
3441.61 1904
3442.16 1857
3442.72 1782
3443.27 1855
3443.82 1730
3444.38 1709
3444.93 1672
3445.48 1707
3446.04 1746
3446.59 1685
3447.15 1719
3447.70 1753
3448.26 1701
3448.81 1799
3449.36 1812
3449.92 1704
3450.47 1758
3451.03 1779
3451.58 1835
3452.14 1815
3452.69 1769
3453.25 1739
3453.80 1730
3454.36 1853
3454.91 1811
3455.47 1815
3456.02 1782
3456.58 1848
3457.13 1730
3457.69 1643
3458.24 1719
3458.80 1827
3459.35 1672
3459.91 1682
3460.46 1652
3461.02 1652
3461.57 1643
3462.13 1615
3462.68 1694
3463.24 1688
3463.79 1700
3464.35 1742
3464.90 1796
3465.46 1807
3466.02 1745
3466.57 1760
3467.13 1894
3467.68 1825
3468.24 1909
3468.80 2023
3469.35 1934
3469.91 2016
3470.46 1993
3471.02 2095
3471.58 2004
3472.13 1978
3472.69 2026
3473.24 1907
3473.80 1890
3474.36 2001
3474.91 2004
3475.47 2066
3476.03 2070
3476.58 2178
3477.14 2219
3477.70 2273
3478.25 2276
3478.81 2188
3479.37 2325
3479.92 2397
3480.48 2263
3481.04 2223
3481.59 2194
3482.15 2298
3482.71 2318
3483.26 2286
3483.82 2432
3484.38 2332
3484.94 2424
3485.49 2512
3486.05 2518
3486.61 2595
3487.17 2811
3487.72 3015
3488.28 3292
3488.84 3675
3489.40 3975
3489.95 4353
3490.51 4622
3491.07 4961
3491.63 5187
3492.18 5270
3492.74 5016
3493.30 4940
3493.86 4933
3494.42 4721
3494.97 4518
3495.53 4541
3496.09 4680
3496.65 4697
3497.21 4834
3497.76 4969
3498.32 5350
3498.88 5511
3499.44 5362
3500.00 5250
3500.56 5144
3501.11 4947
3501.67 4835
3502.23 4770
3502.79 4628
3503.35 4696
3503.91 4660
3504.47 4652
3505.03 4542
3505.58 4505
3506.14 4221
3506.70 3966
3507.26 3760
3507.82 3538
3508.38 3445
3508.94 3263
3509.50 2983
3510.06 2719
3510.62 2726
3511.17 2788
3511.73 2721
3512.29 2739
3512.85 2864
3513.41 2794
3513.97 2746
3514.53 2900
3515.09 3070
3515.65 3065
3516.21 3181
3516.77 3077
3517.33 3016
3517.89 2929
3518.45 3134
3519.01 3118
3519.57 3250
3520.13 3353
3520.69 3435
3521.25 3434
3521.81 3476
3522.37 3470
3522.93 3480
3523.49 3449
3524.05 3372
3524.61 3274
3525.17 3224
3525.73 3172
3526.29 3008
3526.85 2885
3527.41 2809
3527.97 2623
3528.54 2516
3529.10 2503
3529.66 2442
3530.22 2318
3530.78 2325
3531.34 2318
3531.90 2322
3532.46 2292
3533.02 2346
3533.58 2451
3534.14 2444
3534.71 2475
3535.27 2465
3535.83 2544
3536.39 2579
3536.95 2580
3537.51 2695
3538.07 2837
3538.64 2941
3539.20 3143
3539.76 3358
3540.32 3496
3540.88 3893
3541.44 4200
3542.00 4278
3542.57 4307
3543.13 4131
3543.69 4023
3544.25 3799
3544.81 3647
3545.38 3463
3545.94 3217
3546.50 2920
3547.06 2761
3547.62 2745
3548.19 2587
3548.75 2527
3549.31 2518
3549.87 2566
3550.44 2470
3551.00 2510
3551.56 2546
3552.12 2450
3552.69 2522
3553.25 2393
3553.81 2416
3554.37 2372
3554.94 2432
3555.50 2389
3556.06 2270
3556.63 2245
3557.19 2286
3557.75 2174
3558.31 2120
3558.88 2131
3559.44 2152
3560.00 2099
3560.57 2088
3561.13 2132
3561.69 2040
3562.26 2029
3562.82 2050
3563.38 2016
3563.95 2013
3564.51 1948
3565.07 1956
3565.64 1896
3566.20 1913
3566.77 1940
3567.33 1932
3567.89 1901
3568.46 1825
3569.02 1907
3569.59 1960
3570.15 1912
3570.71 1863
3571.28 1901
3571.84 1936
3572.41 1896
3572.97 2001
3573.53 2076
3574.10 2133
3574.66 2054
3575.23 2049
3575.79 2152
3576.36 2092
3576.92 2031
3577.48 2017
3578.05 2072
3578.61 2098
3579.18 2058
3579.74 2140
3580.31 2122
3580.87 2047
3581.44 2030
3582.00 1976
3582.57 2008
3583.13 2082
3583.70 2030
3584.26 1959
3584.83 2028
3585.39 1942
3585.96 1978
3586.52 1963
3587.09 2059
3587.65 2054
3588.22 2008
3588.79 1949
3589.35 1951
3589.92 1946
3590.48 1961
3591.05 1964
3591.61 1986
3592.18 2011
3592.74 2022
3593.31 1970
3593.88 1996
3594.44 2080
3595.01 2037
3595.57 2186
3596.14 2175
3596.71 2222
3597.27 2261
3597.84 2142
3598.40 2233
3598.97 2328
3599.54 2186
3600.10 2298
3600.67 2261
3601.24 2200
3601.80 2223
3602.37 2197
3602.94 2144
3603.50 2135
3604.07 2198
3604.64 2175
3605.20 2086
3605.77 2096
3606.34 2032
3606.90 2144
3607.47 2067
3608.04 2065
3608.60 2069
3609.17 2133
3609.74 2250
3610.30 2237
3610.87 2515
3611.44 2757
3612.01 3157
3612.57 3757
3613.14 4704
3613.71 5745
3614.28 7058
3614.84 8455
3615.41 9715
3615.98 10884
3616.55 11991
3617.11 12682
3617.68 13006
3618.25 12614
3618.82 11908
3619.39 10759
3619.95 9550
3620.52 8260
3621.09 7070
3621.66 5939
3622.23 4917
3622.79 4248
3623.36 3530
3623.93 3116
3624.50 2870
3625.07 2677
3625.63 2526
3626.20 2400
3626.77 2392
3627.34 2372
3627.91 2171
3628.48 2220
3629.05 2181
3629.61 2213
3630.18 2206
3630.75 2179
3631.32 2170
3631.89 2218
3632.46 2144
3633.03 2151
3633.60 2180
3634.16 2127
3634.73 2077
3635.30 2099
3635.87 2057
3636.44 2140
3637.01 2126
3637.58 2267
3638.15 2306
3638.72 2295
3639.29 2405
3639.86 2553
3640.43 2540
3641.00 2626
3641.57 2651
3642.14 2755
3642.71 2803
3643.27 2897
3643.84 2999
3644.41 3069
3644.98 3100
3645.55 3173
3646.12 3249
3646.69 3340
3647.26 3169
3647.83 3153
3648.40 3151
3648.97 3114
3649.54 3026
3650.12 3062
3650.69 3127
3651.26 3132
3651.83 3184
3652.40 3144
3652.97 3017
3653.54 3140
3654.11 3120
3654.68 3034
3655.25 2993
3655.82 2983
3656.39 3077
3656.96 3023
3657.53 2982
3658.10 3075
3658.67 2923
3659.25 2807
3659.82 2706
3660.39 2663
3660.96 2711
3661.53 2549
3662.10 2559
3662.67 2527
3663.24 2585
3663.81 2587
3664.39 2755
3664.96 2759
3665.53 2848
3666.10 2775
3666.67 2717
3667.24 2578
3667.81 2558
3668.39 2502
3668.96 2450
3669.53 2445
3670.10 2361
3670.67 2324
3671.25 2350
3671.82 2339
3672.39 2286
3672.96 2227
3673.53 2335
3674.11 2214
3674.68 2201
3675.25 2255
3675.82 2138
3676.39 2112
3676.97 2130
3677.54 2105
3678.11 2095
3678.68 2081
3679.26 2070
3679.83 2127
3680.40 2064
3680.97 2068
3681.55 1974
3682.12 1984
3682.69 1959
3683.27 1912
3683.84 1950
3684.41 1998
3684.98 1975
3685.56 2033
3686.13 1995
3686.70 2027
3687.28 2033
3687.85 2094
3688.42 2129
3689.00 2179
3689.57 2252
3690.14 2209
3690.72 2085
3691.29 2265
3691.86 2155
3692.44 2195
3693.01 2198
3693.58 2153
3694.16 2163
3694.73 2197
3695.31 2221
3695.88 2221
3696.45 2164
3697.03 2127
3697.60 2081
3698.18 2088
3698.75 2131
3699.32 2095
3699.90 2064
3700.47 2087
3701.05 2017
3701.62 1992
3702.19 1977
3702.77 2039
3703.34 2058
3703.92 2124
3704.49 2105
3705.07 2034
3705.64 2070
3706.22 2161
3706.79 2173
3707.37 2277
3707.94 2410
3708.51 2396
3709.09 2465
3709.66 2347
3710.24 2465
3710.81 2437
3711.39 2463
3711.96 2423
3712.54 2348
3713.11 2267
3713.69 2093
3714.27 2069
3714.84 2112
3715.42 2170
3715.99 2120
3716.57 1997
3717.14 1996
3717.72 1973
3718.29 1937
3718.87 1861
3719.44 1894
3720.02 1861
3720.60 1789
3721.17 1858
3721.75 1892
3722.32 1807
3722.90 1797
3723.47 1864
3724.05 1888
3724.63 1861
3725.20 1825
3725.78 1824
3726.36 2025
3726.93 2082
3727.51 2192
3728.08 2460
3728.66 2587
3729.24 2833
3729.81 3009
3730.39 3308
3730.97 3799
3731.54 4017
3732.12 4188
3732.70 4432
3733.27 4450
3733.85 4299
3734.43 3949
3735.00 3677
3735.58 3328
3736.16 3033
3736.73 2837
3737.31 2620
3737.89 2427
3738.47 2234
3739.04 2157
3739.62 2143
3740.20 2091
3740.77 1874
3741.35 1896
3741.93 1911
3742.51 1880
3743.08 1803
3743.66 1869
3744.24 1826
3744.82 1838
3745.39 1824
3745.97 1783
3746.55 1797
3747.13 1772
3747.71 1759
3748.28 1752
3748.86 1663
3749.44 1676
3750.02 1768
3750.59 1764
3751.17 1767
3751.75 1837
3752.33 1879
3752.91 1797
3753.49 1803
3754.06 1784
3754.64 1892
3755.22 1952
3755.80 1927
3756.38 1967
3756.96 2046
3757.53 2019
3758.11 1979
3758.69 1991
3759.27 2058
3759.85 2154
3760.43 2094
3761.01 2067
3761.59 2129
3762.17 2056
3762.74 2064
3763.32 1941
3763.90 1979
3764.48 1996
3765.06 1976
3765.64 1938
3766.22 1931
3766.80 1915
3767.38 1927
3767.96 1946
3768.54 1950
3769.12 2004
3769.70 2057
3770.27 2069
3770.85 2005
3771.43 2047
3772.01 2063
3772.59 1978
3773.17 1944
3773.75 1916
3774.33 1891
3774.91 1807
3775.49 1789
3776.07 1791
3776.65 1809
3777.23 1830
3777.81 1934
3778.39 1942
3778.97 1920
3779.55 1992
3780.13 1890
3780.71 1887
3781.29 1820
3781.88 1891
3782.46 1907
3783.04 1761
3783.62 1769
3784.20 1817
3784.78 1884
3785.36 1847
3785.94 1843
3786.52 1809
3787.10 1897
3787.68 1911
3788.26 1873
3788.84 1936
3789.43 2067
3790.01 2048
3790.59 2092
3791.17 2149
3791.75 2094
3792.33 2147
3792.91 2237
3793.49 2183
3794.08 2138
3794.66 2159
3795.24 2220
3795.82 2205
3796.40 2261
3796.98 2360
3797.56 2380
3798.15 2398
3798.73 2520
3799.31 2619
3799.89 2659
3800.47 2782
3801.06 2908
3801.64 3001
3802.22 2984
3802.80 2926
3803.38 2848
3803.97 2743
3804.55 2648
3805.13 2624
3805.71 2580
3806.29 2603
3806.88 2738
3807.46 2675
3808.04 2702
3808.62 2658
3809.21 2769
3809.79 2735
3810.37 2737
3810.95 2708
3811.54 2837
3812.12 2902
3812.70 3071
3813.29 3162
3813.87 3337
3814.45 3528
3815.03 3450
3815.62 3358
3816.20 3242
3816.78 3002
3817.37 2837
3817.95 2749
3818.53 2471
3819.12 2446
3819.70 2438
3820.28 2370
3820.87 2215
3821.45 2201
3822.03 2208
3822.62 2247
3823.20 2285
3823.78 2160
3824.37 2201
3824.95 2167
3825.54 2146
3826.12 2171
3826.70 1998
3827.29 2110
3827.87 2070
3828.46 2077
3829.04 2123
3829.62 2160
3830.21 2077
3830.79 2101
3831.38 2113
3831.96 2109
3832.54 2099
3833.13 2078
3833.71 2147
3834.30 2117
3834.88 2141
3835.47 2107
3836.05 2092
3836.64 2188
3837.22 2059
3837.81 1992
3838.39 2043
3838.98 2044
3839.56 2009
3840.15 2019
3840.73 2154
3841.31 2233
3841.90 2170
3842.49 2014
3843.07 2075
3843.66 2185
3844.24 2192
3844.83 2221
3845.41 2236
3846.00 2223
3846.58 2179
3847.17 2138
3847.75 2095
3848.34 2142
3848.92 2132
3849.51 2062
3850.10 2127
3850.68 2214
3851.27 2164
3851.85 2181
3852.44 2085
3853.02 2160
3853.61 2348
3854.20 2485
3854.78 2748
3855.37 3041
3855.95 3459
3856.54 4104
3857.13 4883
3857.71 5949
3858.30 7026
3858.89 8024
3859.47 8794
3860.06 9597
3860.64 10134
3861.23 10549
3861.82 10469
3862.40 10377
3862.99 9590
3863.58 8752
3864.16 8173
3864.75 7408
3865.34 6605
3865.92 5755
3866.51 5043
3867.10 4442
3867.69 3917
3868.27 3561
3868.86 3284
3869.45 3125
3870.03 3058
3870.62 3024
3871.21 3019
3871.80 2943
3872.38 2802
3872.97 2821
3873.56 2904
3874.15 2947
3874.73 2870
3875.32 2805
3875.91 2801
3876.50 2729
3877.08 2821
3877.67 2806
3878.26 2611
3878.85 2623
3879.43 2670
3880.02 2456
3880.61 2417
3881.20 2346
3881.79 2269
3882.37 2224
3882.96 2195
3883.55 2207
3884.14 2240
3884.73 2358
3885.32 2390
3885.90 2591
3886.49 2656
3887.08 2745
3887.67 2896
3888.26 2867
3888.85 2935
3889.44 2887
3890.02 2840
3890.61 2717
3891.20 2698
3891.79 2625
3892.38 2577
3892.97 2478
3893.56 2436
3894.15 2391
3894.74 2465
3895.32 2534
3895.91 2388
3896.50 2482
3897.09 2553
3897.68 2506
3898.27 2403
3898.86 2415
3899.45 2466
3900.04 2514
3900.63 2363
3901.22 2399
3901.81 2445
3902.40 2245
3902.99 2187
3903.58 2141
3904.17 2079
3904.76 2038
3905.35 2048
3905.94 2139
3906.53 1892
3907.12 1951
3907.71 1915
3908.30 1975
3908.89 1989
3909.48 2009
3910.07 1938
3910.66 1837
3911.25 1894
3911.84 1866
3912.43 1881
3913.02 1872
3913.61 1887
3914.20 1914
3914.79 1902
3915.38 1889
3915.97 1877
3916.56 1861
3917.15 1867
3917.74 1880
3918.33 1936
3918.92 1880
3919.52 1906
3920.11 1948
3920.70 1998
3921.29 1826
3921.88 1906
3922.47 1882
3923.06 1809
3923.65 1881
3924.24 2025
3924.84 1876
3925.43 1863
3926.02 1868
3926.61 1939
3927.20 1937
3927.79 1853
3928.38 1847
3928.98 1894
3929.57 1895
3930.16 1874
3930.75 1861
3931.34 1839
3931.93 1886
3932.53 1828
3933.12 1824
3933.71 1761
3934.30 1802
3934.89 1837
3935.49 1904
3936.08 1817
3936.67 1851
3937.26 1927
3937.86 1942
3938.45 1971
3939.04 1903
3939.63 1929
3940.23 1938
3940.82 1948
3941.41 1960
3942.00 2015
3942.60 2066
3943.19 2089
3943.78 2091
3944.37 2058
3944.97 2083
3945.56 1971
3946.15 2001
3946.75 1941
3947.34 1848
3947.93 1850
3948.52 1780
3949.12 1821
3949.71 1745
3950.30 1682
3950.90 1692
3951.49 1695
3952.08 1758
3952.68 1754
3953.27 1727
3953.86 1722
3954.46 1705
3955.05 1748
3955.65 1714
3956.24 1690
3956.83 1787
3957.43 1845
3958.02 1702
3958.61 1674
3959.21 1720
3959.80 1758
3960.40 1788
3960.99 1762
3961.58 1758
3962.18 1812
3962.77 1738
3963.37 1781
3963.96 1821
3964.55 1768
3965.15 1883
3965.74 1972
3966.34 2002
3966.93 1923
3967.53 1854
3968.12 1916
3968.72 1876
3969.31 1873
3969.91 1943
3970.50 1834
3971.10 1859
3971.69 1865
3972.28 1775
3972.88 1887
3973.47 1876
3974.07 1908
3974.66 2095
3975.26 2223
3975.85 2161
3976.45 2111
3977.05 2163
3977.64 2163
3978.24 2101
3978.83 2051
3979.43 2124
3980.02 1942
3980.62 1964
3981.21 1943
3981.81 1934
3982.40 1921
3983.00 1918
3983.60 1923
3984.19 1973
3984.79 1914
3985.38 1867
3985.98 1818
3986.58 1783
3987.17 1774
3987.77 1871
3988.36 1818
3988.96 1838
3989.56 1858
3990.15 1911
3990.75 1868
3991.34 1877
3991.94 1957
3992.54 1926
3993.13 1940
3993.73 2033
3994.33 2010
3994.92 1997
3995.52 2074
3996.12 2220
3996.71 2271
3997.31 2258
3997.91 2373
3998.50 2321
3999.10 2324
3999.70 2387
4000.29 2246
4000.89 2294
4001.49 2284
4002.09 2256
4002.68 2191
4003.28 2196
4003.88 2136
4004.47 2031
4005.07 2048
4005.67 2124
4006.27 2114
4006.86 2031
4007.46 2000
4008.06 2076
4008.66 2080
4009.25 2054
4009.85 2077
4010.45 2074
4011.05 2104
4011.64 2160
4012.24 2283
4012.84 2340
4013.44 2406
4014.04 2461
4014.63 2578
4015.23 2650
4015.83 2630
4016.43 2600
4017.03 2569
4017.63 2626
4018.22 2464
4018.82 2307
4019.42 2330
4020.02 2206
4020.62 2124
4021.22 2104
4021.81 2076
4022.41 2016
4023.01 2048
4023.61 2134
4024.21 2175
4024.81 2259
4025.41 2335
4026.01 2490
4026.60 2610
4027.20 2683
4027.80 2722
4028.40 2696
4029.00 2642
4029.60 2637
4030.20 2724
4030.80 2708
4031.40 2579
4032.00 2463
4032.60 2446
4033.20 2410
4033.80 2364
4034.39 2279
4034.99 2279
4035.59 2118
4036.19 1985
4036.79 2034
4037.39 1918
4037.99 1865
4038.59 1834
4039.19 1860
4039.79 1788
4040.39 1791
4040.99 1852
4041.59 1744
4042.19 1829
4042.79 1858
4043.39 1802
4043.99 1867
4044.59 1923
4045.19 1887
4045.79 1909
4046.39 1864
4046.99 1768
4047.60 1871
4048.20 1886
4048.80 1864
4049.40 1822
4050.00 1887
4050.60 1857
4051.20 1952
4051.80 1882
4052.40 1824
4053.00 1829
4053.60 1840
4054.20 1757
4054.80 1717
4055.41 1763
4056.01 1722
4056.61 1825
4057.21 1704
4057.81 1713
4058.41 1643
4059.01 1730
4059.61 1614
4060.22 1570
4060.82 1674
4061.42 1724
4062.02 1738
4062.62 1796
4063.22 1725
4063.82 1741
4064.43 1748
4065.03 1837
4065.63 1775
4066.23 1709
4066.83 1700
4067.44 1713
4068.04 1716
4068.64 1677
4069.24 1627
4069.84 1680
4070.45 1659
4071.05 1666
4071.65 1615
4072.25 1588
4072.86 1660
4073.46 1695
4074.06 1640
4074.66 1591
4075.27 1620
4075.87 1718
4076.47 1666
4077.07 1703
4077.68 1726
4078.28 1670
4078.88 1652
4079.48 1667
4080.09 1640
4080.69 1678
4081.29 1643
4081.90 1660
4082.50 1688
4083.10 1576
4083.71 1608
4084.31 1574
4084.91 1604
4085.52 1655
4086.12 1663
4086.72 1619
4087.33 1614
4087.93 1653
4088.53 1623
4089.14 1705
4089.74 1648
4090.34 1654
4090.95 1674
4091.55 1707
4092.15 1703
4092.76 1673
4093.36 1637
4093.97 1680
4094.57 1620
4095.17 1665
4095.78 1678
4096.38 1625
4096.99 1651
4097.59 1647
4098.19 1594
4098.80 1555
4099.40 1554
4100.01 1483
4100.61 1536
4101.22 1455
4101.82 1388
4102.43 1447
4103.03 1392
4103.63 1379
4104.24 1451
4104.84 1486
4105.45 1501
4106.05 1531
4106.66 1489
4107.26 1501
4107.87 1524
4108.47 1462
4109.08 1508
4109.68 1489
4110.29 1511
4110.89 1534
4111.50 1479
4112.10 1466
4112.71 1374
4113.31 1396
4113.92 1399
4114.53 1530
4115.13 1441
4115.74 1375
4116.34 1442
4116.95 1501
4117.55 1448
4118.16 1509
4118.76 1437
4119.37 1443
4119.98 1507
4120.58 1498
4121.19 1506
4121.79 1524
4122.40 1511
4123.01 1515
4123.61 1446
4124.22 1486
4124.82 1462
4125.43 1531
4126.04 1457
4126.64 1506
4127.25 1517
4127.86 1475
4128.46 1511
4129.07 1565
4129.68 1553
4130.28 1517
4130.89 1514
4131.50 1563
4132.10 1602
4132.71 1592
4133.32 1623
4133.92 1645
4134.53 1732
4135.14 1756
4135.74 1867
4136.35 1927
4136.96 2092
4137.56 2103
4138.17 2114
4138.78 2131
4139.39 2211
4139.99 2309
4140.60 2233
4141.21 2208
4141.82 2240
4142.42 2215
4143.03 2042
4143.64 1885
4144.25 1916
4144.85 1826
4145.46 1787
4146.07 1702
4146.68 1649
4147.28 1615
4147.89 1571
4148.50 1574
4149.11 1492
4149.72 1481
4150.32 1511
4150.93 1427
4151.54 1433
4152.15 1488
4152.76 1502
4153.37 1513
4153.97 1497
4154.58 1518
4155.19 1456
4155.80 1456
4156.41 1442
4157.02 1454
4157.62 1471
4158.23 1393
4158.84 1445
4159.45 1493
4160.06 1487
4160.67 1467
4161.28 1490
4161.89 1547
4162.49 1522
4163.10 1514
4163.71 1565
4164.32 1583
4164.93 1455
4165.54 1589
4166.15 1600
4166.76 1561
4167.37 1538
4167.98 1496
4168.59 1522
4169.20 1481
4169.81 1445
4170.42 1496
4171.02 1461
4171.63 1546
4172.24 1519
4172.85 1531
4173.46 1536
4174.07 1519
4174.68 1480
4175.29 1561
4175.90 1555
4176.51 1532
4177.12 1604
4177.73 1589
4178.34 1530
4178.95 1493
4179.56 1511
4180.17 1559
4180.78 1560
4181.39 1541
4182.00 1556
4182.61 1581
4183.23 1531
4183.84 1482
4184.45 1574
4185.06 1602
4185.67 1607
4186.28 1565
4186.89 1575
4187.50 1564
4188.11 1535
4188.72 1540
4189.33 1584
4189.94 1605
4190.55 1607
4191.17 1676
4191.78 1670
4192.39 1710
4193.00 1675
4193.61 1717
4194.22 1691
4194.83 1686
4195.44 1689
4196.06 1589
4196.67 1578
4197.28 1557
4197.89 1637
4198.50 1590
4199.11 1570
4199.72 1614
4200.34 1606
4200.95 1620
4201.56 1641
4202.17 1610
4202.78 1585
4203.40 1642
4204.01 1597
4204.62 1671
4205.23 1654
4205.84 1647
4206.46 1637
4207.07 1733
4207.68 1732
4208.29 1659
4208.90 1599
4209.52 1575
4210.13 1548
4210.74 1654
4211.35 1669
4211.97 1626
4212.58 1582
4213.19 1633
4213.80 1658
4214.42 1744
4215.03 1790
4215.64 1795
4216.26 1961
4216.87 2020
4217.48 2184
4218.09 2322
4218.71 2582
4219.32 2686
4219.93 2912
4220.55 3155
4221.16 3334
4221.77 3482
4222.39 3665
4223.00 3657
4223.61 3714
4224.23 3601
4224.84 3452
4225.45 3461
4226.07 3604
4226.68 3551
4227.30 3561
4227.91 3635
4228.52 3635
4229.14 3511
4229.75 3252
4230.36 3062
4230.98 2775
4231.59 2753
4232.21 2584
4232.82 2521
4233.43 2428
4234.05 2339
4234.66 2328
4235.28 2282
4235.89 2229
4236.51 2214
4237.12 2209
4237.73 2119
4238.35 2157
4238.96 2007
4239.58 2048
4240.19 2078
4240.81 1918
4241.42 1897
4242.04 1945
4242.65 1905
4243.27 1775
4243.88 1894
4244.50 1938
4245.11 1820
4245.73 1938
4246.34 1932
4246.96 1874
4247.57 1882
4248.19 1938
4248.80 1878
4249.42 1785
4250.03 1848
4250.65 1888
4251.26 1826
4251.88 1776
4252.49 1759
4253.11 1837
4253.72 1874
4254.34 1717
4254.96 1736
4255.57 1689
4256.19 1748
4256.80 1751
4257.42 1794
4258.03 1740
4258.65 1747
4259.27 1781
4259.88 1871
4260.50 1857
4261.12 1808
4261.73 1955
4262.35 2032
4262.96 1965
4263.58 1910
4264.20 2053
4264.81 2011
4265.43 2123
4266.05 2027
4266.66 1978
4267.28 2027
4267.90 1915
4268.51 2020
4269.13 1989
4269.75 2015
4270.36 2027
4270.98 1894
4271.60 2039
4272.21 2070
4272.83 2076
4273.45 2176
4274.06 2246
4274.68 2298
4275.30 2385
4275.92 2377
4276.53 2415
4277.15 2500
4277.77 2335
4278.38 2283
4279.00 2284
4279.62 2053
4280.24 1932
4280.85 1796
4281.47 1836
4282.09 1848
4282.71 1780
4283.32 1759
4283.94 1747
4284.56 1787
4285.18 1736
4285.80 1731
4286.41 1728
4287.03 1706
4287.65 1713
4288.27 1747
4288.89 1723
4289.50 1762
4290.12 1723
4290.74 1748
4291.36 1751
4291.98 1727
4292.60 1738
4293.21 1658
4293.83 1697
4294.45 1720
4295.07 1624
4295.69 1595
4296.31 1738
4296.93 1700
4297.54 1661
4298.16 1670
4298.78 1666
4299.40 1615
4300.02 1600
4300.64 1729
4301.26 1720
4301.88 1635
4302.50 1578
4303.12 1765
4303.73 1729
4304.35 1669
4304.97 1633
4305.59 1654
4306.21 1677
4306.83 1656
4307.45 1737
4308.07 1680
4308.69 1635
4309.31 1650
4309.93 1701
4310.55 1739
4311.17 1611
4311.79 1527
4312.41 1634
4313.03 1680
4313.65 1671
4314.27 1637
4314.89 1577
4315.51 1628
4316.13 1591
4316.75 1608
4317.37 1686
4317.99 1632
4318.61 1718
4319.23 1738
4319.85 1752
4320.47 1794
4321.09 1862
4321.71 1880
4322.33 1850
4322.95 1863
4323.57 1862
4324.19 1873
4324.81 1881
4325.43 1845
4326.05 1890
4326.68 1876
4327.30 1819
4327.92 1844
4328.54 1818
4329.16 1777
4329.78 1781
4330.40 1820
4331.02 1866
4331.64 1830
4332.26 1871
4332.89 1981
4333.51 2041
4334.13 2100
4334.75 2136
4335.37 2192
4335.99 2264
4336.61 2358
4337.24 2398
4337.86 2438
4338.48 2386
4339.10 2256
4339.72 2361
4340.34 2350
4340.97 2416
4341.59 2556
4342.21 2769
4342.83 3218
4343.45 3628
4344.08 4057
4344.70 4582
4345.32 4908
4345.94 5217
4346.57 5219
4347.19 4965
4347.81 4663
4348.43 4250
4349.05 3853
4349.68 3408
4350.30 3012
4350.92 2659
4351.54 2559
4352.17 2518
4352.79 2307
4353.41 2172
4354.04 2244
4354.66 2104
4355.28 2088
4355.90 2067
4356.53 2087
4357.15 2057
4357.77 2039
4358.40 2104
4359.02 2121
4359.64 2095
4360.27 2044
4360.89 2150
4361.51 2091
4362.14 2092
4362.76 2016
4363.38 2040
4364.01 1946
4364.63 1890
4365.25 1938
4365.88 1945
4366.50 1923
4367.12 1934
4367.75 1870
4368.37 1792
4369.00 1740
4369.62 1721
4370.24 1744
4370.87 1673
4371.49 1748
4372.12 1702
4372.74 1749
4373.36 1721
4373.99 1863
4374.61 1935
4375.24 1959
4375.86 1913
4376.49 1929
4377.11 2009
4377.73 2099
4378.36 2169
4378.98 2217
4379.61 2219
4380.23 2268
4380.86 2214
4381.48 2140
4382.11 2022
4382.73 1976
4383.36 2008
4383.98 1974
4384.61 1993
4385.23 1956
4385.86 1957
4386.48 1934
4387.11 1938
4387.73 1840
4388.36 1876
4388.98 1817
4389.61 1772
4390.23 1811
4390.86 1847
4391.48 1815
4392.11 1812
4392.74 1794
4393.36 1810
4393.99 1813
4394.61 1821
4395.24 1797
4395.86 1859
4396.49 1795
4397.12 1790
4397.74 1811
4398.37 1746
4398.99 1819
4399.62 1940
4400.25 1899
4400.87 1897
4401.50 1882
4402.12 1905
4402.75 1973
4403.38 1954
4404.00 1969
4404.63 2127
4405.26 2126
4405.88 2161
4406.51 2307
4407.14 2301
4407.76 2278
4408.39 2296
4409.02 2308
4409.64 2374
4410.27 2281
4410.90 2131
4411.52 2073
4412.15 2050
4412.78 1974
4413.40 1929
4414.03 1920
4414.66 1829
4415.29 1785
4415.91 1829
4416.54 1851
4417.17 1834
4417.79 1769
4418.42 1778
4419.05 1758
4419.68 1775
4420.30 1819
4420.93 1793
4421.56 1802
4422.19 1819
4422.81 1754
4423.44 1706
4424.07 1740
4424.70 1733
4425.33 1654
4425.95 1652
4426.58 1649
4427.21 1568
4427.84 1667
4428.47 1663
4429.09 1662
4429.72 1699
4430.35 1766
4430.98 1690
4431.61 1641
4432.23 1644
4432.86 1724
4433.49 1755
4434.12 1801
4434.75 1776
4435.38 1792
4436.01 1690
4436.63 1716
4437.26 1715
4437.89 1714
4438.52 1727
4439.15 1725
4439.78 1667
4440.41 1607
4441.04 1666
4441.67 1617
4442.29 1604
4442.92 1582
4443.55 1605
4444.18 1742
4444.81 1842
4445.44 1748
4446.07 1755
4446.70 1766
4447.33 1792
4447.96 1848
4448.59 1894
4449.22 1914
4449.85 1846
4450.48 1880
4451.11 1921
4451.74 1896
4452.37 1934
4453.00 1938
4453.63 1870
4454.26 1907
4454.89 1855
4455.52 1946
4456.15 1974
4456.78 1880
4457.41 1877
4458.04 1829
4458.67 1772
4459.30 1720
4459.93 1701
4460.56 1705
4461.19 1616
4461.82 1636
4462.45 1668
4463.08 1665
4463.71 1617
4464.34 1604
4464.97 1673
4465.60 1657
4466.23 1691
4466.86 1668
4467.49 1658
4468.12 1740
4468.76 1710
4469.39 1638
4470.02 1686
4470.65 1679
4471.28 1743
4471.91 1663
4472.54 1614
4473.17 1583
4473.80 1675
4474.44 1645
4475.07 1642
4475.70 1620
4476.33 1610
4476.96 1645
4477.59 1624
4478.22 1665
4478.86 1757
4479.49 1678
4480.12 1743
4480.75 1803
4481.38 1742
4482.02 1657
4482.65 1792
4483.28 1800
4483.91 1823
4484.54 1876
4485.18 1879
4485.81 1877
4486.44 1937
4487.07 1897
4487.70 1928
4488.34 1909
4488.97 1954
4489.60 1860
4490.23 1907
4490.87 1867
4491.50 1932
4492.13 1910
4492.76 1863
4493.40 1985
4494.03 1935
4494.66 1985
4495.30 2062
4495.93 1951
4496.56 1991
4497.19 2069
4497.83 2120
4498.46 2247
4499.09 2363
4499.73 2351
4500.36 2499
4500.99 2510
4501.63 2411
4502.26 2487
4502.89 2448
4503.53 2359
4504.16 2258
4504.79 2241
4505.43 2135
4506.06 2051
4506.69 2068
4507.33 2088
4507.96 2030
4508.59 2024
4509.23 2142
4509.86 2107
4510.50 2117
4511.13 2076
4511.76 2129
4512.40 2214
4513.03 2170
4513.67 2159
4514.30 2299
4514.93 2261
4515.57 2164
4516.20 2216
4516.84 2174
4517.47 2230
4518.11 2266
4518.74 2259
4519.37 2210
4520.01 2288
4520.64 2345
4521.28 2338
4521.91 2352
4522.55 2593
4523.18 2754
4523.82 2886
4524.45 3198
4525.09 3511
4525.72 4197
4526.36 5011
4526.99 6214
4527.63 7867
4528.26 9563
4528.90 11270
4529.53 12847
4530.17 13947
4530.80 14905
4531.44 14932
4532.07 14333
4532.71 13395
4533.34 12002
4533.98 10476
4534.62 9089
4535.25 7682
4535.89 6288
4536.52 5147
4537.16 4363
4537.79 3710
4538.43 3183
4539.07 2940
4539.70 2752
4540.34 2547
4540.97 2537
4541.61 2352
4542.25 2362
4542.88 2341
4543.52 2397
4544.15 2332
4544.79 2274
4545.43 2170
4546.06 2169
4546.70 2240
4547.34 2237
4547.97 2220
4548.61 2144
4549.25 2049
4549.88 2048
4550.52 2024
4551.16 2028
4551.79 2052
4552.43 2129
4553.07 2068
4553.70 1990
4554.34 2071
4554.98 2128
4555.61 2127
4556.25 2242
4556.89 2330
4557.53 2418
4558.16 2493
4558.80 2646
4559.44 2571
4560.07 2568
4560.71 2469
4561.35 2506
4561.99 2414
4562.62 2479
4563.26 2514
4563.90 2475
4564.54 2438
4565.18 2484
4565.81 2634
4566.45 2646
4567.09 2734
4567.73 2796
4568.36 2836
4569.00 2823
4569.64 2898
4570.28 2710
4570.92 2675
4571.55 2590
4572.19 2596
4572.83 2519
4573.47 2422
4574.11 2337
4574.75 2273
4575.38 2261
4576.02 2273
4576.66 2250
4577.30 2340
4577.94 2323
4578.58 2358
4579.22 2358
4579.85 2411
4580.49 2452
4581.13 2446
4581.77 2504
4582.41 2461
4583.05 2424
4583.69 2287
4584.33 2293
4584.97 2247
4585.61 2270
4586.24 2299
4586.88 2191
4587.52 2249
4588.16 2449
4588.80 2527
4589.44 2598
4590.08 2761
4590.72 2892
4591.36 2902
4592.00 3012
4592.64 2858
4593.28 2646
4593.92 2518
4594.56 2374
4595.20 2357
4595.84 2248
4596.48 2215
4597.12 2158
4597.76 2236
4598.40 2115
4599.04 2196
4599.68 2234
4600.32 2139
4600.96 2111
4601.60 2060
4602.24 2129
4602.88 2211
4603.52 2306
4604.16 2204
4604.80 2229
4605.44 2186
4606.08 2221
4606.72 2299
4607.36 2211
4608.00 2238
4608.64 2245
4609.28 2285
4609.93 2285
4610.57 2252
4611.21 2256
4611.85 2210
4612.49 2322
4613.13 2326
4613.77 2196
4614.41 2177
4615.05 2233
4615.69 2127
4616.34 2066
4616.98 1979
4617.62 1986
4618.26 1936
4618.90 1865
4619.54 1877
4620.18 1830
4620.83 1809
4621.47 1798
4622.11 1784
4622.75 1728
4623.39 1756
4624.03 1781
4624.68 1759
4625.32 1739
4625.96 1791
4626.60 1821
4627.24 1773
4627.89 1884
4628.53 1918
4629.17 1941
4629.81 2009
4630.45 2048
4631.10 2109
4631.74 2098
4632.38 2111
4633.02 2120
4633.67 2159
4634.31 2141
4634.95 2166
4635.59 2083
4636.24 2107
4636.88 2198
4637.52 2198
4638.17 2181
4638.81 2089
4639.45 2089
4640.09 2146
4640.74 2176
4641.38 2179
4642.02 2074
4642.67 2212
4643.31 2215
4643.95 2192
4644.60 2245
4645.24 2277
4645.88 2300
4646.53 2536
4647.17 2646
4647.81 2725
4648.46 2929
4649.10 3381
4649.74 3706
4650.39 3966
4651.03 4300
4651.67 4458
4652.32 4475
4652.96 4375
4653.61 4229
4654.25 3857
4654.89 3510
4655.54 3149
4656.18 2862
4656.83 2584
4657.47 2377
4658.11 2309
4658.76 2212
4659.40 2063
4660.05 1977
4660.69 1957
4661.33 1971
4661.98 1995
4662.62 1901
4663.27 1902
4663.91 1880
4664.56 1929
4665.20 1895
4665.85 1918
4666.49 1945
4667.14 1868
4667.78 1950
4668.43 1881
4669.07 1839
4669.72 1830
4670.36 1840
4671.01 1706
4671.65 1726
4672.30 1774
4672.94 1771
4673.59 1710
4674.23 1689
4674.88 1740
4675.52 1713
4676.17 1799
4676.81 1774
4677.46 1747
4678.10 1746
4678.75 1830
4679.40 1896
4680.04 1847
4680.69 1806
4681.33 1827
4681.98 1810
4682.62 1795
4683.27 1882
4683.92 1841
4684.56 1785
4685.21 1745
4685.85 1822
4686.50 1832
4687.15 1780
4687.79 1758
4688.44 1779
4689.09 1851
4689.73 1841
4690.38 1763
4691.02 1820
4691.67 1835
4692.32 1791
4692.96 1851
4693.61 1895
4694.26 1931
4694.90 2052
4695.55 2075
4696.20 2003
4696.84 2262
4697.49 2432
4698.14 2504
4698.78 2596
4699.43 2598
4700.08 2508
4700.73 2494
4701.37 2473
4702.02 2396
4702.67 2239
4703.31 2140
4703.96 2115
4704.61 2042
4705.26 2057
4705.90 2068
4706.55 2079
4707.20 2045
4707.85 2043
4708.49 1993
4709.14 2011
4709.79 2028
4710.44 1971
4711.09 1953
4711.73 1995
4712.38 1966
4713.03 1870
4713.68 1792
4714.33 1794
4714.97 1848
4715.62 1858
4716.27 1851
4716.92 1800
4717.57 1906
4718.21 1886
4718.86 1974
4719.51 1903
4720.16 1882
4720.81 1893
4721.46 1897
4722.11 1844
4722.75 1884
4723.40 1822
4724.05 1780
4724.70 1855
4725.35 1834
4726.00 1866
4726.65 1792
4727.30 1730
4727.94 1762
4728.59 1696
4729.24 1716
4729.89 1759
4730.54 1652
4731.19 1706
4731.84 1673
4732.49 1645
4733.14 1630
4733.79 1635
4734.44 1693
4735.09 1730
4735.74 1689
4736.38 1584
4737.03 1599
4737.68 1604
4738.33 1602
4738.98 1537
4739.63 1553
4740.28 1595
4740.93 1576
4741.58 1598
4742.23 1597
4742.88 1605
4743.53 1593
4744.18 1610
4744.83 1614
4745.48 1640
4746.13 1632
4746.78 1731
4747.43 1706
4748.08 1742
4748.73 1785
4749.39 1836
4750.04 1889
4750.69 1869
4751.34 1817
4751.99 1802
4752.64 1759
4753.29 1748
4753.94 1705
4754.59 1726
4755.24 1700
4755.89 1634
4756.54 1737
4757.19 1688
4757.84 1634
4758.50 1614
4759.15 1641
4759.80 1704
4760.45 1723
4761.10 1736
4761.75 1828
4762.40 1787
4763.05 1783
4763.71 1873
4764.36 1849
4765.01 1850
4765.66 1824
4766.31 1842
4766.96 1770
4767.62 1707
4768.27 1572
4768.92 1638
4769.57 1563
4770.22 1536
4770.87 1568
4771.53 1557
4772.18 1531
4772.83 1570
4773.48 1488
4774.13 1529
4774.79 1491
4775.44 1489
4776.09 1496
4776.74 1471
4777.40 1562
4778.05 1542
4778.70 1502
4779.35 1464
4780.01 1475
4780.66 1487
4781.31 1475
4781.96 1398
4782.62 1456
4783.27 1490
4783.92 1465
4784.57 1498
4785.23 1528
4785.88 1514
4786.53 1508
4787.19 1536
4787.84 1593
4788.49 1579
4789.15 1641
4789.80 1626
4790.45 1646
4791.11 1648
4791.76 1657
4792.41 1599
4793.07 1675
4793.72 1611
4794.37 1583
4795.03 1551
4795.68 1594
4796.33 1578
4796.99 1573
4797.64 1543
4798.29 1573
4798.95 1515
4799.60 1591
4800.26 1587
4800.91 1623
4801.56 1626
4802.22 1656
4802.87 1596
4803.53 1558
4804.18 1587
4804.83 1622
4805.49 1637
4806.14 1606
4806.80 1554
4807.45 1646
4808.11 1666
4808.76 1554
4809.42 1575
4810.07 1612
4810.72 1646
4811.38 1592
4812.03 1633
4812.69 1664
4813.34 1644
4814.00 1659
4814.65 1662
4815.31 1710
4815.96 1704
4816.62 1696
4817.27 1624
4817.93 1751
4818.58 1732
4819.24 1732
4819.89 1668
4820.55 1745
4821.20 1737
4821.86 1737
4822.52 1714
4823.17 1763
4823.83 1720
4824.48 1742
4825.14 1757
4825.79 1694
4826.45 1599
4827.10 1616
4827.76 1679
4828.42 1750
4829.07 1706
4829.73 1727
4830.38 1848
4831.04 1806
4831.70 1825
4832.35 1816
4833.01 1853
4833.66 1992
4834.32 2096
4834.98 2257
4835.63 2303
4836.29 2331
4836.95 2465
4837.60 2503
4838.26 2597
4838.92 2355
4839.57 2185
4840.23 2141
4840.89 2096
4841.54 2002
4842.20 1910
4842.86 1922
4843.51 1834
4844.17 1783
4844.83 1755
4845.48 1851
4846.14 1804
4846.80 1757
4847.45 1850
4848.11 1849
4848.77 1852
4849.43 1854
4850.08 1817
4850.74 1796
4851.40 1882
4852.06 1964
4852.71 1912
4853.37 1866
4854.03 2005
4854.69 2005
4855.34 1996
4856.00 2091
4856.66 2109
4857.32 2112
4857.97 2115
4858.63 2086
4859.29 2063
4859.95 2016
4860.61 1922
4861.26 1946
4861.92 1981
4862.58 2014
4863.24 2069
4863.90 2071
4864.55 2059
4865.21 2177
4865.87 2132
4866.53 2050
4867.19 2065
4867.85 2096
4868.51 2079
4869.16 2018
4869.82 2131
4870.48 2247
4871.14 2280
4871.80 2300
4872.46 2299
4873.12 2363
4873.78 2412
4874.43 2365
4875.09 2447
4875.75 2568
4876.41 2587
4877.07 2613
4877.73 2776
4878.39 2721
4879.05 2752
4879.71 2685
4880.37 2635
4881.03 2521
4881.69 2346
4882.34 2267
4883.00 2210
4883.66 2190
4884.32 2156
4884.98 2122
4885.64 2123
4886.30 2106
4886.96 2120
4887.62 2172
4888.28 2122
4888.94 2138
4889.60 2201
4890.26 2353
4890.92 2424
4891.58 2484
4892.24 2529
4892.90 2451
4893.56 2383
4894.22 2311
4894.88 2359
4895.54 2349
4896.20 2374
4896.86 2374
4897.52 2327
4898.19 2459
4898.85 2519
4899.51 2546
4900.17 2470
4900.83 2379
4901.49 2431
4902.15 2312
4902.81 2085
4903.47 2058
4904.13 2007
4904.79 1974
4905.45 1948
4906.12 1971
4906.78 2066
4907.44 1979
4908.10 2011
4908.76 1969
4909.42 2002
4910.08 1969
4910.74 1948
4911.41 1891
4912.07 1955
4912.73 1881
4913.39 1718
4914.05 1660
4914.71 1776
4915.38 1762
4916.04 1681
4916.70 1716
4917.36 1708
4918.02 1746
4918.68 1706
4919.35 1690
4920.01 1716
4920.67 1724
4921.33 1711
4921.99 1682
4922.66 1717
4923.32 1710
4923.98 1703
4924.64 1675
4925.31 1633
4925.97 1666
4926.63 1662
4927.29 1668
4927.96 1678
4928.62 1662
4929.28 1682
4929.94 1723
4930.61 1685
4931.27 1679
4931.93 1714
4932.59 1748
4933.26 1726
4933.92 1712
4934.58 1740
4935.25 1762
4935.91 1821
4936.57 1720
4937.24 1787
4937.90 1826
4938.56 1856
4939.23 1763
4939.89 1724
4940.55 1707
4941.22 1644
4941.88 1708
4942.54 1700
4943.21 1683
4943.87 1744
4944.53 1617
4945.20 1669
4945.86 1617
4946.52 1636
4947.19 1598
4947.85 1625
4948.52 1628
4949.18 1556
4949.84 1569
4950.51 1547
4951.17 1665
4951.84 1658
4952.50 1619
4953.17 1662
4953.83 1609
4954.49 1649
4955.16 1598
4955.82 1631
4956.49 1537
4957.15 1652
4957.82 1764
4958.48 1753
4959.15 1745
4959.81 1820
4960.47 1764
4961.14 1739
4961.80 1970
4962.47 1983
4963.13 2009
4963.80 2061
4964.46 2060
4965.13 2049
4965.79 1833
4966.46 1817
4967.12 1872
4967.79 1887
4968.45 1839
4969.12 1812
4969.79 1751
4970.45 1750
4971.12 1849
4971.78 1802
4972.45 1753
4973.11 1884
4973.78 1972
4974.44 2078
4975.11 2040
4975.78 2002
4976.44 2075
4977.11 2025
4977.77 2055
4978.44 2141
4979.11 2054
4979.77 2125
4980.44 2229
4981.10 2354
4981.77 2581
4982.44 2789
4983.10 2985
4983.77 3028
4984.43 3116
4985.10 3113
4985.77 2928
4986.43 2860
4987.10 2706
4987.77 2532
4988.43 2403
4989.10 2278
4989.77 2109
4990.43 2007
4991.10 1922
4991.77 1824
4992.43 1751
4993.10 1666
4993.77 1711
4994.43 1678
4995.10 1579
4995.77 1607
4996.44 1641
4997.10 1598
4997.77 1493
4998.44 1535
4999.10 1566
4999.77 1515
5000.44 1473
5001.11 1488
5001.77 1508
5002.44 1504
5003.11 1540
5003.78 1457
5004.44 1476
5005.11 1509
5005.78 1528
5006.45 1477
5007.12 1464
5007.78 1591
5008.45 1604
5009.12 1566
5009.79 1542
5010.46 1566
5011.12 1607
5011.79 1557
5012.46 1579
5013.13 1567
5013.80 1630
5014.47 1594
5015.13 1646
5015.80 1680
5016.47 1613
5017.14 1594
5017.81 1689
5018.48 1733
5019.14 1974
5019.81 2011
5020.48 2013
5021.15 2205
5021.82 2242
5022.49 2235
5023.16 2336
5023.83 2220
5024.50 2247
5025.16 2123
5025.83 2027
5026.50 1955
5027.17 1936
5027.84 1778
5028.51 1776
5029.18 1679
5029.85 1616
5030.52 1578
5031.19 1567
5031.86 1562
5032.53 1514
5033.20 1534
5033.87 1548
5034.54 1557
5035.21 1556
5035.88 1491
5036.54 1496
5037.21 1518
5037.88 1536
5038.55 1453
5039.22 1462
5039.89 1471
5040.56 1497
5041.23 1512
5041.90 1524
5042.58 1548
5043.25 1541
5043.92 1471
5044.59 1528
5045.26 1486
5045.93 1487
5046.60 1491
5047.27 1511
5047.94 1509
5048.61 1522
5049.28 1493
5049.95 1501
5050.62 1500
5051.29 1453
5051.96 1388
5052.63 1486
5053.30 1489
5053.98 1463
5054.65 1440
5055.32 1420
5055.99 1460
5056.66 1466
5057.33 1451
5058.00 1497
5058.67 1472
5059.34 1488
5060.02 1472
5060.69 1537
5061.36 1500
5062.03 1542
5062.70 1584
5063.37 1554
5064.04 1550
5064.72 1508
5065.39 1542
5066.06 1539
5066.73 1536
5067.40 1529
5068.08 1495
5068.75 1516
5069.42 1512
5070.09 1484
5070.76 1489
5071.44 1523
5072.11 1439
5072.78 1512
5073.45 1565
5074.12 1554
5074.80 1639
5075.47 1667
5076.14 1748
5076.81 1816
5077.49 1919
5078.16 1992
5078.83 2037
5079.50 1937
5080.18 1979
5080.85 2011
5081.52 1872
5082.20 1718
5082.87 1733
5083.54 1699
5084.21 1798
5084.89 1776
5085.56 1766
5086.23 1869
5086.91 1910
5087.58 1997
5088.25 2239
5088.93 2261
5089.60 2176
5090.27 2334
5090.95 2421
5091.62 2297
5092.29 2245
5092.97 2215
5093.64 2129
5094.31 2077
5094.99 1931
5095.66 1880
5096.34 1838
5097.01 1770
5097.68 1728
5098.36 1697
5099.03 1765
5099.70 1753
5100.38 1779
5101.05 1851
5101.73 1882
5102.40 1975
5103.08 2002
5103.75 2103
5104.42 2017
5105.10 1969
5105.77 1989
5106.45 1960
5107.12 1844
5107.80 1852
5108.47 1718
5109.15 1640
5109.82 1602
5110.49 1617
5111.17 1578
5111.84 1664
5112.52 1614
5113.19 1596
5113.87 1598
5114.54 1561
5115.22 1606
5115.89 1605
5116.57 1711
5117.24 1691
5117.92 1665
5118.59 1638
5119.27 1641
5119.94 1573
5120.62 1619
5121.30 1713
5121.97 1649
5122.65 1631
5123.32 1589
5124.00 1606
5124.67 1637
5125.35 1550
5126.02 1618
5126.70 1653
5127.38 1728
5128.05 1742
5128.73 1782
5129.40 1777
5130.08 1799
5130.76 1836
5131.43 1899
5132.11 1993
5132.78 1982
5133.46 2008
5134.14 1918
5134.81 1884
5135.49 1827
5136.17 1794
5136.84 1795
5137.52 1673
5138.20 1637
5138.87 1656
5139.55 1653
5140.22 1605
5140.90 1630
5141.58 1635
5142.26 1642
5142.93 1658
5143.61 1518
5144.29 1518
5144.96 1567
5145.64 1618
5146.32 1635
5146.99 1630
5147.67 1587
5148.35 1599
5149.03 1582
5149.70 1589
5150.38 1612
5151.06 1587
5151.73 1537
5152.41 1532
5153.09 1581
5153.77 1578
5154.44 1503
5155.12 1533
5155.80 1515
5156.48 1492
5157.16 1422
5157.83 1452
5158.51 1387
5159.19 1436
5159.87 1385
5160.55 1436
5161.22 1448
5161.90 1390
5162.58 1383
5163.26 1341
5163.94 1375
5164.61 1452
5165.29 1478
5165.97 1440
5166.65 1394
5167.33 1423
5168.01 1491
5168.68 1466
5169.36 1450
5170.04 1458
5170.72 1477
5171.40 1454
5172.08 1441
5172.76 1464
5173.44 1432
5174.11 1449
5174.79 1518
5175.47 1472
5176.15 1461
5176.83 1480
5177.51 1458
5178.19 1481
5178.87 1412
5179.55 1410
5180.23 1505
5180.91 1527
5181.58 1523
5182.26 1487
5182.94 1440
5183.62 1439
5184.30 1448
5184.98 1373
5185.66 1403
5186.34 1408
5187.02 1434
5187.70 1491
5188.38 1430
5189.06 1386
5189.74 1372
5190.42 1401
5191.10 1362
5191.78 1419
5192.46 1320
5193.14 1395
5193.82 1347
5194.50 1387
5195.18 1396
5195.86 1353
5196.54 1436
5197.22 1425
5197.90 1351
5198.58 1392
5199.26 1304
5199.94 1460
5200.63 1435
5201.31 1434
5201.99 1531
5202.67 1445
5203.35 1446
5204.03 1440
5204.71 1482
5205.39 1486
5206.07 1482
5206.75 1451
5207.43 1525
5208.11 1579
5208.80 1620
5209.48 1767
5210.16 1693
5210.84 1741
5211.52 1722
5212.20 1652
5212.88 1752
5213.57 1753
5214.25 1753
5214.93 1760
5215.61 1684
5216.29 1766
5216.97 1862
5217.66 1829
5218.34 1807
5219.02 1799
5219.70 1708
5220.38 1770
5221.06 1682
5221.75 1737
5222.43 1737
5223.11 1739
5223.79 1692
5224.47 1695
5225.16 1664
5225.84 1613
5226.52 1622
5227.20 1539
5227.89 1574
5228.57 1600
5229.25 1600
5229.93 1591
5230.62 1530
5231.30 1478
5231.98 1476
5232.66 1516
5233.35 1500
5234.03 1565
5234.71 1571
5235.40 1521
5236.08 1510
5236.76 1602
5237.44 1552
5238.13 1533
5238.81 1642
5239.49 1645
5240.18 1628
5240.86 1577
5241.54 1592
5242.23 1603
5242.91 1646
5243.59 1558
5244.28 1557
5244.96 1524
5245.64 1608
5246.33 1611
5247.01 1585
5247.70 1634
5248.38 1661
5249.06 1748
5249.75 1885
5250.43 1837
5251.11 1928
5251.80 1963
5252.48 1968
5253.17 1840
5253.85 1752
5254.53 1671
5255.22 1611
5255.90 1595
5256.59 1588
5257.27 1703
5257.96 1686
5258.64 1678
5259.32 1647
5260.01 1718
5260.69 1810
5261.38 1747
5262.06 1802
5262.75 1753
5263.43 1685
5264.12 1710
5264.80 1773
5265.49 1700
5266.17 1618
5266.86 1632
5267.54 1708
5268.23 1714
5268.91 1642
5269.60 1576
5270.28 1638
5270.97 1606
5271.65 1678
5272.34 1576
5273.02 1617
5273.71 1659
5274.39 1642
5275.08 1727
5275.76 1782
5276.45 1779
5277.14 1907
5277.82 2003
5278.51 2116
5279.19 2204
5279.88 2264
5280.56 2374
5281.25 2258
5281.94 2219
5282.62 2177
5283.31 2099
5283.99 1838
5284.68 1824
5285.37 1814
5286.05 1686
5286.74 1686
5287.43 1570
5288.11 1461
5288.80 1523
5289.48 1574
5290.17 1578
5290.86 1592
5291.54 1591
5292.23 1659
5292.92 1649
5293.60 1638
5294.29 1662
5294.98 1701
5295.66 1678
5296.35 1723
5297.04 1771
5297.72 1739
5298.41 1825
5299.10 1883
5299.79 1906
5300.47 1963
5301.16 1970
5301.85 1988
5302.53 2066
5303.22 1997
5303.91 2025
5304.60 2048
5305.28 2102
5305.97 2012
5306.66 1927
5307.35 1965
5308.03 2143
5308.72 2134
5309.41 2155
5310.10 2157
5310.78 2126
5311.47 2109
5312.16 2104
5312.85 2135
5313.54 2037
5314.22 2001
5314.91 1956
5315.60 1868
5316.29 1946
5316.98 1979
5317.66 2064
5318.35 2055
5319.04 2127
5319.73 2182
5320.42 2115
5321.11 2087
5321.80 2090
5322.48 2045
5323.17 1979
5323.86 1939
5324.55 1963
5325.24 1974
5325.93 1896
5326.62 1932
5327.30 1944
5327.99 2000
5328.68 2059
5329.37 2079
5330.06 2083
5330.75 2170
5331.44 2112
5332.13 2217
5332.82 2196
5333.51 2233
5334.20 2171
5334.88 2181
5335.57 2166
5336.26 2188
5336.95 2185
5337.64 2213
5338.33 2236
5339.02 2333
5339.71 2301
5340.40 2324
5341.09 2422
5341.78 2443
5342.47 2499
5343.16 2561
5343.85 2751
5344.54 2777
5345.23 3019
5345.92 3458
5346.61 3951
5347.30 4488
5347.99 5227
5348.68 6104
5349.37 6890
5350.06 7240
5350.75 7406
5351.44 7308
5352.13 6886
5352.82 6317
5353.51 5583
5354.20 4889
5354.90 4397
5355.59 3732
5356.28 3248
5356.97 2869
5357.66 2676
5358.35 2482
5359.04 2371
5359.73 2374
5360.42 2280
5361.11 2266
5361.80 2188
5362.49 2196
5363.19 2208
5363.88 2220
5364.57 2163
5365.26 2098
5365.95 2212
5366.64 2203
5367.33 2101
5368.03 1988
5368.72 1920
5369.41 1843
5370.10 1836
5370.79 1706
5371.48 1711
5372.18 1690
5372.87 1771
5373.56 1683
5374.25 1653
5374.94 1629
5375.63 1636
5376.33 1659
5377.02 1765
5377.71 1729
5378.40 1760
5379.10 1699
5379.79 1688
5380.48 1672
5381.17 1628
5381.86 1622
5382.56 1644
5383.25 1679
5383.94 1737
5384.63 1729
5385.33 1727
5386.02 1756
5386.71 1805
5387.40 1838
5388.10 1952
5388.79 1910
5389.48 1869
5390.18 1921
5390.87 1916
5391.56 1930
5392.26 1849
5392.95 1843
5393.64 1784
5394.33 1802
5395.03 1771
5395.72 1706
5396.41 1713
5397.11 1724
5397.80 1686
5398.49 1635
5399.19 1549
5399.88 1602
5400.58 1589
5401.27 1680
5401.96 1628
5402.66 1683
5403.35 1639
5404.04 1669
5404.74 1660
5405.43 1679
5406.13 1671
5406.82 1703
5407.51 1698
5408.21 1656
5408.90 1664
5409.60 1645
5410.29 1638
5410.98 1573
5411.68 1610
5412.37 1597
5413.07 1559
5413.76 1651
5414.46 1575
5415.15 1497
5415.84 1486
5416.54 1510
5417.23 1528
5417.93 1520
5418.62 1524
5419.32 1557
5420.01 1507
5420.71 1557
5421.40 1587
5422.10 1563
5422.79 1556
5423.49 1538
5424.18 1535
5424.88 1610
5425.57 1509
5426.27 1501
5426.96 1520
5427.66 1543
5428.35 1573
5429.05 1589
5429.74 1559
5430.44 1595
5431.14 1616
5431.83 1573
5432.53 1589
5433.22 1624
5433.92 1721
5434.61 1718
5435.31 1746
5436.01 1698
5436.70 1778
5437.40 1795
5438.09 1708
5438.79 1639
5439.49 1610
5440.18 1636
5440.88 1680
5441.57 1649
5442.27 1683
5442.97 1742
5443.66 1718
5444.36 1696
5445.06 1747
5445.75 1728
5446.45 1730
5447.15 1732
5447.84 1852
5448.54 1864
5449.24 1919
5449.93 1953
5450.63 2073
5451.33 1991
5452.02 1974
5452.72 1967
5453.42 1922
5454.11 1799
5454.81 1817
5455.51 1746
5456.20 1687
5456.90 1621
5457.60 1674
5458.30 1662
5458.99 1726
5459.69 1785
5460.39 1837
5461.09 1978
5461.78 1922
5462.48 1966
5463.18 1969
5463.88 2076
5464.57 2000
5465.27 1945
5465.97 1944
5466.67 1933
5467.36 1858
5468.06 1962
5468.76 1975
5469.46 1907
5470.16 1860
5470.85 1848
5471.55 1807
5472.25 1819
5472.95 1861
5473.65 1854
5474.35 1832
5475.04 1868
5475.74 1962
5476.44 2227
5477.14 2301
5477.84 2364
5478.54 2581
5479.23 2719
5479.93 2833
5480.63 2861
5481.33 2770
5482.03 2608
5482.73 2522
5483.43 2338
5484.13 2236
5484.83 2183
5485.52 2109
5486.22 2152
5486.92 2117
5487.62 2109
5488.32 2094
5489.02 2133
5489.72 2072
5490.42 2121
5491.12 2176
5491.82 2247
5492.52 2268
5493.22 2305
5493.92 2470
5494.62 2355
5495.31 2351
5496.01 2457
5496.71 2655
5497.41 2846
5498.11 3234
5498.81 3555
5499.51 3826
5500.21 4001
5500.91 4123
5501.61 3965
5502.31 3846
5503.01 3494
5503.71 3158
5504.41 2948
5505.11 2664
5505.81 2463
5506.51 2409
5507.22 2285
5507.92 2248
5508.62 2184
5509.32 2146
5510.02 2170
5510.72 2131
5511.42 2175
5512.12 2205
5512.82 2093
5513.52 2084
5514.22 2124
5514.92 2035
5515.62 2095
5516.32 2006
5517.03 1990
5517.73 1973
5518.43 1952
5519.13 2063
5519.83 1992
5520.53 2010
5521.23 1943
5521.93 1926
5522.63 1892
5523.34 1857
5524.04 1852
5524.74 1782
5525.44 1801
5526.14 1773
5526.84 1751
5527.55 1702
5528.25 1629
5528.95 1619
5529.65 1619
5530.35 1605
5531.05 1646
5531.76 1684
5532.46 1676
5533.16 1683
5533.86 1647
5534.56 1605
5535.27 1564
5535.97 1612
5536.67 1616
5537.37 1700
5538.08 1709
5538.78 1516
5539.48 1574
5540.18 1665
5540.89 1611
5541.59 1626
5542.29 1484
5542.99 1500
5543.70 1426
5544.40 1504
5545.10 1543
5545.80 1624
5546.51 1579
5547.21 1562
5547.91 1540
5548.62 1539
5549.32 1545
5550.02 1583
5550.73 1594
5551.43 1573
5552.13 1622
5552.84 1606
5553.54 1497
5554.24 1517
5554.95 1550
5555.65 1543
5556.35 1564
5557.06 1530
5557.76 1632
5558.46 1596
5559.17 1554
5559.87 1639
5560.57 1724
5561.28 1744
5561.98 1736
5562.69 1829
5563.39 1924
5564.09 1806
5564.80 1826
5565.50 1815
5566.21 1827
5566.91 1890
5567.61 1871
5568.32 1786
5569.02 1723
5569.73 1779
5570.43 1846
5571.14 1903
5571.84 1819
5572.54 1700
5573.25 1725
5573.95 1723
5574.66 1696
5575.36 1679
5576.07 1772
5576.77 1702
5577.48 1699
5578.18 1670
5578.89 1632
5579.59 1579
5580.30 1594
5581.00 1548
5581.71 1552
5582.41 1513
5583.12 1526
5583.82 1512
5584.53 1554
5585.23 1506
5585.94 1538
5586.64 1501
5587.35 1499
5588.06 1465
5588.76 1467
5589.47 1403
5590.17 1495
5590.88 1428
5591.58 1427
5592.29 1433
5592.99 1423
5593.70 1480
5594.41 1431
5595.11 1480
5595.82 1517
5596.52 1407
5597.23 1438
5597.94 1432
5598.64 1463
5599.35 1456
5600.06 1458
5600.76 1487
5601.47 1485
5602.17 1507
5602.88 1522
5603.59 1602
5604.29 1547
5605.00 1558
5605.71 1512
5606.41 1516
5607.12 1530
5607.83 1527
5608.53 1467
5609.24 1480
5609.95 1495
5610.65 1491
5611.36 1537
5612.07 1535
5612.78 1465
5613.48 1394
5614.19 1409
5614.90 1446
5615.60 1435
5616.31 1437
5617.02 1453
5617.73 1446
5618.43 1399
5619.14 1450
5619.85 1365
5620.56 1376
5621.26 1428
5621.97 1394
5622.68 1347
5623.39 1410
5624.09 1409
5624.80 1473
5625.51 1507
5626.22 1532
5626.93 1547
5627.63 1524
5628.34 1529
5629.05 1516
5629.76 1517
5630.47 1559
5631.17 1594
5631.88 1548
5632.59 1556
5633.30 1613
5634.01 1464
5634.72 1555
5635.42 1605
5636.13 1581
5636.84 1584
5637.55 1661
5638.26 1744
5638.97 1747
5639.68 1797
5640.39 1747
5641.09 1675
5641.80 1642
5642.51 1681
5643.22 1650
5643.93 1555
5644.64 1619
5645.35 1574
5646.06 1627
5646.77 1584
5647.48 1563
5648.19 1638
5648.89 1646
5649.60 1702
5650.31 1695
5651.02 1689
5651.73 1721
5652.44 1765
5653.15 1805
5653.86 1837
5654.57 1836
5655.28 1982
5655.99 1924
5656.70 1867
5657.41 1994
5658.12 1904
5658.83 1897
5659.54 1816
5660.25 1803
5660.96 1766
5661.67 1725
5662.38 1656
5663.09 1589
5663.80 1604
5664.51 1627
5665.22 1693
5665.93 1629
5666.64 1679
5667.35 1597
5668.06 1707
5668.77 1737
5669.48 1743
5670.19 1723
5670.91 1720
5671.62 1771
5672.33 1705
5673.04 1728
5673.75 1622
5674.46 1608
5675.17 1572
5675.88 1604
5676.59 1551
5677.30 1604
5678.01 1596
5678.73 1571
5679.44 1568
5680.15 1571
5680.86 1550
5681.57 1586
5682.28 1498
5682.99 1492
5683.71 1466
5684.42 1484
5685.13 1499
5685.84 1527
5686.55 1494
5687.26 1426
5687.98 1477
5688.69 1537
5689.40 1473
5690.11 1498
5690.82 1532
5691.54 1577
5692.25 1580
5692.96 1480
5693.67 1466
5694.38 1523
5695.10 1485
5695.81 1428
5696.52 1459
5697.23 1488
5697.95 1432
5698.66 1415
5699.37 1419
5700.08 1434
5700.80 1462
5701.51 1490
5702.22 1411
5702.93 1420
5703.65 1427
5704.36 1422
5705.07 1425
5705.78 1424
5706.50 1452
5707.21 1406
5707.92 1460
5708.64 1422
5709.35 1467
5710.06 1432
5710.78 1468
5711.49 1416
5712.20 1394
5712.92 1389
5713.63 1428
5714.34 1489
5715.06 1447
5715.77 1444
5716.48 1449
5717.20 1436
5717.91 1433
5718.62 1473
5719.34 1458
5720.05 1436
5720.77 1453
5721.48 1485
5722.19 1432
5722.91 1563
5723.62 1519
5724.33 1477
5725.05 1518
5725.76 1579
5726.48 1486
5727.19 1504
5727.91 1526
5728.62 1535
5729.33 1478
5730.05 1459
5730.76 1465
5731.48 1510
5732.19 1469
5732.91 1471
5733.62 1502
5734.34 1470
5735.05 1491
5735.77 1494
5736.48 1638
5737.20 1628
5737.91 1608
5738.63 1614
5739.34 1580
5740.06 1479
5740.77 1509
5741.49 1543
5742.20 1545
5742.92 1551
5743.63 1464
5744.35 1555
5745.06 1579
5745.78 1624
5746.49 1510
5747.21 1584
5747.92 1657
5748.64 1642
5749.35 1721
5750.07 1853
5750.79 1816
5751.50 1987
5752.22 2074
5752.93 2190
5753.65 2217
5754.36 2273
5755.08 2275
5755.80 2208
5756.51 2088
5757.23 1980
5757.95 1941
5758.66 1816
5759.38 1839
5760.09 1775
5760.81 1675
5761.53 1714
5762.24 1660
5762.96 1743
5763.68 1717
5764.39 1696
5765.11 1647
5765.83 1602
5766.54 1660
5767.26 1750
5767.98 1663
5768.69 1672
5769.41 1714
5770.13 1768
5770.84 1832
5771.56 1828
5772.28 1787
5772.99 1841
5773.71 1853
5774.43 1850
5775.15 1859
5775.86 1991
5776.58 1984
5777.30 1882
5778.01 1940
5778.73 1888
5779.45 1917
5780.17 2004
5780.88 1977
5781.60 2006
5782.32 1955
5783.04 1965
5783.76 1941
5784.47 1996
5785.19 1943
5785.91 2068
5786.63 2036
5787.34 2133
5788.06 2160
5788.78 2182
5789.50 2339
5790.22 2317
5790.94 2484
5791.65 2549
5792.37 2640
5793.09 2598
5793.81 2665
5794.53 2937
5795.25 3184
5795.96 3542
5796.68 4421
5797.40 5527
5798.12 6384
5798.84 7575
5799.56 8385
5800.28 8970
5800.99 8884
5801.71 8202
5802.43 7086
5803.15 6190
5803.87 5316
5804.59 4623
5805.31 4115
5806.03 3717
5806.75 3665
5807.47 3583
5808.18 3473
5808.90 3417
5809.62 3350
5810.34 3258
5811.06 3227
5811.78 3206
5812.50 3300
5813.22 3359
5813.94 3464
5814.66 3456
5815.38 3285
5816.10 3201
5816.82 3102
5817.54 3153
5818.26 2994
5818.98 2979
5819.70 2925
5820.42 2891
5821.14 2986
5821.86 2904
5822.58 2850
5823.30 2704
5824.02 2688
5824.74 2622
5825.46 2565
5826.18 2451
5826.90 2378
5827.62 2347
5828.34 2277
5829.06 2179
5829.78 2220
5830.50 2125
5831.22 2108
5831.95 2088
5832.67 2073
5833.39 1968
5834.11 2013
5834.83 2057
5835.55 1986
5836.27 1941
5836.99 1973
5837.71 1961
5838.43 1982
5839.15 1918
5839.88 1943
5840.60 2008
5841.32 1965
5842.04 1984
5842.76 1913
5843.48 1890
5844.20 1865
5844.93 1882
5845.65 1941
5846.37 1906
5847.09 1900
5847.81 2006
5848.53 2008
5849.26 1987
5849.98 2022
5850.70 2033
5851.42 1962
5852.14 1983
5852.87 1961
5853.59 1933
5854.31 1863
5855.03 1940
5855.75 1959
5856.48 1850
5857.20 1954
5857.92 1871
5858.64 1809
5859.37 1840
5860.09 1881
5860.81 1869
5861.53 1896
5862.26 1858
5862.98 1921
5863.70 1974
5864.42 1972
5865.15 1930
5865.87 1942
5866.59 2056
5867.31 2004
5868.04 2000
5868.76 2075
5869.48 2044
5870.21 2017
5870.93 2011
5871.65 2031
5872.38 1985
5873.10 2002
5873.82 2040
5874.55 1959
5875.27 1899
5875.99 1850
5876.72 1851
5877.44 1863
5878.16 1836
5878.89 1827
5879.61 1848
5880.33 1869
5881.06 1853
5881.78 1789
5882.51 1784
5883.23 1839
5883.95 1865
5884.68 1901
5885.40 1911
5886.13 1883
5886.85 1919
5887.57 1823
5888.30 1720
5889.02 1751
5889.75 1751
5890.47 1775
5891.20 1747
5891.92 1666
5892.64 1667
5893.37 1673
5894.09 1735
5894.82 1702
5895.54 1625
5896.27 1674
5896.99 1658
5897.72 1659
5898.44 1714
5899.17 1617
5899.89 1643
5900.62 1630
5901.34 1608
5902.07 1639
5902.79 1650
5903.52 1646
5904.24 1665
5904.97 1605
5905.69 1554
5906.42 1551
5907.14 1561
5907.87 1610
5908.59 1602
5909.32 1556
5910.04 1556
5910.77 1550
5911.50 1550
5912.22 1610
5912.95 1683
5913.67 1557
5914.40 1556
5915.12 1579
5915.85 1658
5916.58 1627
5917.30 1609
5918.03 1654
5918.75 1644
5919.48 1651
5920.21 1628
5920.93 1662
5921.66 1601
5922.39 1736
5923.11 1671
5923.84 1660
5924.56 1609
5925.29 1614
5926.02 1665
5926.74 1735
5927.47 1733
5928.20 1729
5928.92 1786
5929.65 1765
5930.38 1722
5931.10 1870
5931.83 1956
5932.56 2043
5933.28 2142
5934.01 2295
5934.74 2435
5935.47 2481
5936.19 2491
5936.92 2630
5937.65 2555
5938.37 2394
5939.10 2315
5939.83 2200
5940.56 2123
5941.28 2057
5942.01 2055
5942.74 2144
5943.47 2096
5944.19 2066
5944.92 2049
5945.65 1982
5946.38 2074
5947.11 2171
5947.83 2165
5948.56 2256
5949.29 2452
5950.02 2549
5950.74 2714
5951.47 2788
5952.20 2805
5952.93 2830
5953.66 2705
5954.39 2550
5955.11 2405
5955.84 2325
5956.57 2341
5957.30 2272
5958.03 2351
5958.76 2399
5959.48 2379
5960.21 2336
5960.94 2377
5961.67 2426
5962.40 2597
5963.13 2640
5963.86 2890
5964.59 3226
5965.31 3511
5966.04 3687
5966.77 3881
5967.50 3750
5968.23 3733
5968.96 3373
5969.69 3245
5970.42 3078
5971.15 2755
5971.88 2675
5972.61 2552
5973.34 2502
5974.06 2425
5974.79 2519
5975.52 2508
5976.25 2470
5976.98 2427
5977.71 2492
5978.44 2520
5979.17 2624
5979.90 2515
5980.63 2615
5981.36 2683
5982.09 2674
5982.82 2738
5983.55 2604
5984.28 2595
5985.01 2538
5985.74 2552
5986.47 2513
5987.20 2427
5987.93 2503
5988.66 2494
5989.39 2460
5990.12 2545
5990.85 2482
5991.58 2499
5992.32 2544
5993.05 2529
5993.78 2538
5994.51 2521
5995.24 2578
5995.97 2559
5996.70 2576
5997.43 2544
5998.16 2551
5998.89 2508
5999.62 2523
6000.35 2571
6001.09 2378
6001.82 2517
6002.55 2476
6003.28 2508
6004.01 2531
6004.74 2567
6005.47 2715
6006.20 2808
6006.94 3121
6007.67 3442
6008.40 3853
6009.13 4209
6009.86 4603
6010.59 4990
6011.33 5260
6012.06 5242
6012.79 5176
6013.52 4979
6014.25 4675
6014.98 4528
6015.72 4314
6016.45 4024
6017.18 3669
6017.91 3392
6018.64 2990
6019.38 2851
6020.11 2737
6020.84 2498
6021.57 2430
6022.31 2330
6023.04 2331
6023.77 2212
6024.50 2335
6025.24 2298
6025.97 2228
6026.70 2111
6027.43 2132
6028.17 2132
6028.90 2105
6029.63 2123
6030.37 2050
6031.10 2025
6031.83 2042
6032.56 2037
6033.30 1994
6034.03 2021
6034.76 2035
6035.50 2093
6036.23 2039
6036.96 1997
6037.70 2082
6038.43 2138
6039.16 2091
6039.90 2134
6040.63 2127
6041.36 2106
6042.10 2135
6042.83 2254
6043.56 2298
6044.30 2193
6045.03 2234
6045.77 2178
6046.50 2213
6047.23 2344
6047.97 2337
6048.70 2352
6049.44 2569
6050.17 2708
6050.90 2790
6051.64 2909
6052.37 3007
6053.11 2914
6053.84 2814
6054.57 2694
6055.31 2487
6056.04 2369
6056.78 2319
6057.51 2295
6058.25 2289
6058.98 2223
6059.72 2063
6060.45 2075
6061.19 2109
6061.92 2163
6062.66 2110
6063.39 2041
6064.13 2095
6064.86 2082
6065.60 2017
6066.33 1984
6067.07 1936
6067.80 1900
6068.54 1970
6069.27 1913
6070.01 1881
6070.74 1812
6071.48 1847
6072.21 1744
6072.95 1768
6073.68 1738
6074.42 1785
6075.15 1832
6075.89 1846
6076.63 1835
6077.36 1829
6078.10 1794
6078.83 1773
6079.57 1732
6080.30 1754
6081.04 1714
6081.78 1628
6082.51 1671
6083.25 1701
6083.98 1682
6084.72 1661
6085.46 1660
6086.19 1699
6086.93 1707
6087.67 1672
6088.40 1643
6089.14 1717
6089.88 1635
6090.61 1722
6091.35 1640
6092.09 1655
6092.82 1735
6093.56 1696
6094.30 1636
6095.03 1691
6095.77 1639
6096.51 1594
6097.24 1574
6097.98 1627
6098.72 1623
6099.45 1582
6100.19 1607
6100.93 1629
6101.67 1664
6102.40 1713
6103.14 1714
6103.88 1629
6104.61 1641
6105.35 1649
6106.09 1597
6106.83 1635
6107.56 1612
6108.30 1698
6109.04 1642
6109.78 1716
6110.51 1757
6111.25 1659
6111.99 1701
6112.73 1717
6113.47 1707
6114.20 1696
6114.94 1715
6115.68 1775
6116.42 1733
6117.16 1712
6117.89 1645
6118.63 1676
6119.37 1692
6120.11 1680
6120.85 1729
6121.59 1779
6122.32 1813
6123.06 1741
6123.80 1761
6124.54 1771
6125.28 1719
6126.02 1745
6126.76 1768
6127.49 1738
6128.23 1740
6128.97 1718
6129.71 1756
6130.45 1798
6131.19 1742
6131.93 1736
6132.67 1733
6133.41 1681
6134.15 1649
6134.88 1727
6135.62 1757
6136.36 1821
6137.10 1782
6137.84 1717
6138.58 1717
6139.32 1760
6140.06 1758
6140.80 1747
6141.54 1698
6142.28 1683
6143.02 1630
6143.76 1722
6144.50 1690
6145.24 1664
6145.98 1718
6146.72 1685
6147.46 1725
6148.20 1767
6148.94 1712
6149.68 1736
6150.42 1778
6151.16 1747
6151.90 1774
6152.64 1775
6153.38 1803
6154.12 1858
6154.86 1840
6155.60 1758
6156.34 1743
6157.08 1759
6157.82 1786
6158.56 1744
6159.30 1787
6160.04 1880
6160.78 1910
6161.52 1941
6162.27 1891
6163.01 1970
6163.75 2057
6164.49 2139
6165.23 2289
6165.97 2258
6166.71 2255
6167.45 2300
6168.19 2319
6168.94 2348
6169.68 2249
6170.42 2169
6171.16 2204
6171.90 2114
6172.64 2111
6173.38 2127
6174.13 2065
6174.87 2065
6175.61 1997
6176.35 2095
6177.09 2057
6177.83 1965
6178.58 2057
6179.32 2109
6180.06 2199
6180.80 2161
6181.54 2216
6182.28 2180
6183.03 2185
6183.77 2196
6184.51 2212
6185.25 2105
6186.00 2188
6186.74 2189
6187.48 2207
6188.22 2211
6188.97 2301
6189.71 2323
6190.45 2398
6191.19 2476
6191.94 2494
6192.68 2511
6193.42 2520
6194.16 2476
6194.91 2510
6195.65 2475
6196.39 2588
6197.13 2530
6197.88 2618
6198.62 2625
6199.36 2546
6200.11 2535
6200.85 2603
6201.59 2734
6202.34 2933
6203.08 3226
6203.82 3777
6204.57 4503
6205.31 5506
6206.05 6724
6206.80 7926
6207.54 9003
6208.28 9745
6209.03 10087
6209.77 9974
6210.52 9343
6211.26 8446
6212.00 7592
6212.75 6571
6213.49 5718
6214.23 5132
6214.98 4475
6215.72 3872
6216.47 3482
6217.21 3343
6217.95 3019
6218.70 3007
6219.44 2921
6220.19 2789
6220.93 2819
6221.68 2850
6222.42 2855
6223.17 2868
6223.91 2913
6224.65 2814
6225.40 2755
6226.14 2686
6226.89 2621
6227.63 2417
6228.38 2408
6229.12 2237
6229.87 2103
6230.61 2059
6231.36 2060
6232.10 1945
6232.85 1917
6233.59 1978
6234.34 1959
6235.08 2025
6235.83 2081
6236.57 2081
6237.32 2079
6238.06 2074
6238.81 2024
6239.56 2117
6240.30 2135
6241.05 2181
6241.79 2157
6242.54 2108
6243.28 2130
6244.03 2171
6244.77 2243
6245.52 2326
6246.27 2413
6247.01 2602
6247.76 2532
6248.50 2613
6249.25 2606
6250.00 2567
6250.74 2561
6251.49 2498
6252.23 2410
6252.98 2411
6253.73 2284
6254.47 2330
6255.22 2342
6255.97 2316
6256.71 2380
6257.46 2342
6258.21 2319
6258.95 2412
6259.70 2406
6260.45 2421
6261.19 2455
6261.94 2457
6262.69 2458
6263.43 2572
6264.18 2783
6264.93 3017
6265.67 3196
6266.42 3408
6267.17 3632
6267.92 3938
6268.66 3992
6269.41 3976
6270.16 3942
6270.90 3772
6271.65 3611
6272.40 3647
6273.15 3821
6273.89 3811
6274.64 4112
6275.39 4200
6276.14 4184
6276.89 4288
6277.63 4142
6278.38 3846
6279.13 3589
6279.88 3320
6280.62 3029
6281.37 2801
6282.12 2602
6282.87 2542
6283.62 2375
6284.36 2336
6285.11 2306
6285.86 2398
6286.61 2485
6287.36 2557
6288.11 2823
6288.85 2954
6289.60 2995
6290.35 3093
6291.10 3160
6291.85 2992
6292.60 2829
6293.35 2749
6294.09 2533
6294.84 2499
6295.59 2396
6296.34 2330
6297.09 2239
6297.84 2124
6298.59 2065
6299.34 2018
6300.09 2024
6300.83 1959
6301.58 2037
6302.33 2047
6303.08 2022
6303.83 1995
6304.58 2033
6305.33 2034
6306.08 2105
6306.83 2089
6307.58 1982
6308.33 1968
6309.08 1968
6309.83 1967
6310.58 1981
6311.33 1937
6312.08 2055
6312.83 1957
6313.58 1996
6314.33 2046
6315.08 1978
6315.83 2011
6316.58 1952
6317.33 1926
6318.08 1966
6318.83 1938
6319.58 1946
6320.33 1946
6321.08 1936
6321.83 1853
6322.58 1793
6323.33 1803
6324.08 1826
6324.83 1814
6325.58 1883
6326.33 1834
6327.08 1847
6327.83 1860
6328.58 1849
6329.33 1884
6330.08 1855
6330.84 1861
6331.59 1893
6332.34 1796
6333.09 1851
6333.84 1791
6334.59 1776
6335.34 1869
6336.09 1895
6336.84 1881
6337.60 1901
6338.35 1910
6339.10 1844
6339.85 1845
6340.60 1870
6341.35 1929
6342.10 1864
6342.86 1920
6343.61 1904
6344.36 1957
6345.11 1974
6345.86 2002
6346.61 1997
6347.37 2002
6348.12 1999
6348.87 1985
6349.62 2016
6350.37 2162
6351.13 2206
6351.88 2158
6352.63 2216
6353.38 2258
6354.14 2232
6354.89 2211
6355.64 2131
6356.39 2151
6357.14 2156
6357.90 2019
6358.65 1943
6359.40 1930
6360.16 1943
6360.91 1933
6361.66 1933
6362.41 1940
6363.17 1950
6363.92 2011
6364.67 1993
6365.42 2006
6366.18 2081
6366.93 2109
6367.68 2097
6368.44 2129
6369.19 2154
6369.94 2194
6370.70 2118
6371.45 2070
6372.20 1961
6372.96 1982
6373.71 1968
6374.46 1975
6375.22 2005
6375.97 1998
6376.72 1946
6377.48 1897
6378.23 1934
6378.99 1940
6379.74 1916
6380.49 1937
6381.25 1958
6382.00 1824
6382.75 1888
6383.51 1893
6384.26 1981
6385.02 2140
6385.77 2321
6386.53 2538
6387.28 2632
6388.03 2945
6388.79 3046
6389.54 3073
6390.30 2990
6391.05 2876
6391.81 2794
6392.56 2567
6393.31 2330
6394.07 2216
6394.82 2114
6395.58 1996
6396.33 1926
6397.09 1831
6397.84 1775
6398.60 1786
6399.35 1753
6400.11 1726
6400.86 1825
6401.62 1778
6402.37 1733
6403.13 1775
6403.88 1895
6404.64 1808
6405.39 1830
6406.15 1878
6406.90 2001
6407.66 2110
6408.42 2040
6409.17 2106
6409.93 2105
6410.68 2112
6411.44 1983
6412.19 1893
6412.95 1817
6413.71 1779
6414.46 1780
6415.22 1907
6415.97 1939
6416.73 1874
6417.48 1860
6418.24 1938
6419.00 1845
6419.75 1783
6420.51 1770
6421.27 1738
6422.02 1811
6422.78 1768
6423.53 1749
6424.29 1786
6425.05 1801
6425.80 1765
6426.56 1762
6427.32 1746
6428.07 1737
6428.83 1729
6429.59 1678
6430.34 1669
6431.10 1704
6431.86 1695
6432.61 1650
6433.37 1646
6434.13 1702
6434.89 1684
6435.64 1587
6436.40 1658
6437.16 1645
6437.91 1582
6438.67 1595
6439.43 1608
6440.19 1672
6440.94 1643
6441.70 1558
6442.46 1585
6443.22 1564
6443.97 1583
6444.73 1545
6445.49 1578
6446.25 1622
6447.00 1553
6447.76 1564
6448.52 1592
6449.28 1588
6450.04 1534
6450.79 1557
6451.55 1642
6452.31 1576
6453.07 1577
6453.83 1587
6454.58 1597
6455.34 1607
6456.10 1631
6456.86 1580
6457.62 1582
6458.38 1562
6459.13 1572
6459.89 1528
6460.65 1505
6461.41 1526
6462.17 1584
6462.93 1577
6463.69 1580
6464.44 1505
6465.20 1508
6465.96 1586
6466.72 1589
6467.48 1570
6468.24 1577
6469.00 1561
6469.76 1573
6470.52 1578
6471.28 1522
6472.03 1486
6472.79 1526
6473.55 1638
6474.31 1595
6475.07 1556
6475.83 1547
6476.59 1628
6477.35 1584
6478.11 1568
6478.87 1636
6479.63 1610
6480.39 1661
6481.15 1640
6481.91 1622
6482.67 1643
6483.43 1657
6484.19 1632
6484.95 1692
6485.71 1685
6486.47 1718
6487.23 1726
6487.99 1686
6488.75 1726
6489.51 1664
6490.27 1767
6491.03 1766
6491.79 1893
6492.55 1878
6493.31 1894
6494.07 1833
6494.83 1921
6495.59 1905
6496.35 1892
6497.11 1900
6497.87 1890
6498.64 1787
6499.40 1832
6500.16 1853
6500.92 1917
6501.68 1917
6502.44 1899
6503.20 2011
6503.96 1994
6504.72 2009
6505.48 1953
6506.25 2002
6507.01 2003
6507.77 2003
6508.53 2007
6509.29 2088
6510.05 2101
6510.81 2069
6511.57 2046
6512.34 2061
6513.10 2005
6513.86 2032
6514.62 2060
6515.38 2095
6516.15 2136
6516.91 2129
6517.67 2199
6518.43 2212
6519.19 2296
6519.95 2464
6520.72 2650
6521.48 2815
6522.24 2971
6523.00 3289
6523.77 3494
6524.53 3727
6525.29 3917
6526.05 3892
6526.81 3924
6527.58 3937
6528.34 3733
6529.10 3428
6529.86 3308
6530.63 3258
6531.39 3252
6532.15 3359
6532.92 3447
6533.68 3605
6534.44 3863
6535.20 4148
6535.97 4122
6536.73 3974
6537.49 3865
6538.26 3598
6539.02 3317
6539.78 2903
6540.55 2870
6541.31 2658
6542.07 2461
6542.84 2283
6543.60 2094
6544.36 1972
6545.13 1955
6545.89 1932
6546.65 1894
6547.42 1832
6548.18 1834
6548.94 1841
6549.71 1802
6550.47 1830
6551.24 1842
6552.00 1858
6552.76 1846
6553.53 1880
6554.29 1845
6555.06 1825
6555.82 1823
6556.58 1860
6557.35 1902
6558.11 1915
6558.88 1934
6559.64 1989
6560.41 2015
6561.17 2069
6561.93 2102
6562.70 2088
6563.46 2140
6564.23 2128
6564.99 2116
6565.76 2089
6566.52 2048
6567.29 2078
6568.05 2026
6568.82 1964
6569.58 1983
6570.35 1997
6571.11 2024
6571.88 2075
6572.64 2115
6573.41 2175
6574.17 2141
6574.94 2166
6575.70 2148
6576.47 2193
6577.23 2280
6578.00 2286
6578.76 2290
6579.53 2363
6580.29 2337
6581.06 2395
6581.83 2376
6582.59 2452
6583.36 2426
6584.12 2432
6584.89 2339
6585.65 2388
6586.42 2499
6587.19 2479
6587.95 2543
6588.72 2643
6589.48 2831
6590.25 2942
6591.02 3109
6591.78 3158
6592.55 3245
6593.32 3304
6594.08 3302
6594.85 3175
6595.61 3092
6596.38 2992
6597.15 2822
6597.91 2586
6598.68 2533
6599.45 2538
6600.21 2313
6600.98 2229
6601.75 2119
6602.51 2072
6603.28 2012
6604.05 2011
6604.82 2032
6605.58 2012
6606.35 1999
6607.12 1973
6607.88 1974
6608.65 1963
6609.42 1901
6610.19 1936
6610.95 1975
6611.72 1961
6612.49 2001
6613.25 1917
6614.02 1959
6614.79 2006
6615.56 2019
6616.32 2109
6617.09 2132
6617.86 2146
6618.63 2170
6619.40 2187
6620.16 2193
6620.93 2284
6621.70 2298
6622.47 2226
6623.24 2177
6624.00 2179
6624.77 2175
6625.54 2188
6626.31 2174
6627.08 2135
6627.84 2122
6628.61 2198
6629.38 2365
6630.15 2568
6630.92 2905
6631.69 3195
6632.46 3598
6633.22 3820
6633.99 3925
6634.76 3893
6635.53 3777
6636.30 3641
6637.07 3407
6637.84 3038
6638.61 2856
6639.37 2665
6640.14 2502
6640.91 2366
6641.68 2282
6642.45 2156
6643.22 2043
6643.99 2047
6644.76 2017
6645.53 2084
6646.30 2133
6647.07 2238
6647.84 2154
6648.61 2106
6649.37 2185
6650.14 2145
6650.91 2136
6651.68 2117
6652.45 2117
6653.22 2136
6653.99 2212
6654.76 2248
6655.53 2136
6656.30 2104
6657.07 2109
6657.84 2021
6658.61 2032
6659.38 1953
6660.15 1955
6660.92 1941
6661.69 2012
6662.46 1961
6663.23 1938
6664.00 1982
6664.77 1988
6665.55 2025
6666.32 1979
6667.09 2045
6667.86 2064
6668.63 1978
6669.40 1970
6670.17 2010
6670.94 2047
6671.71 2083
6672.48 2037
6673.25 2088
6674.02 1992
6674.79 1972
6675.57 1949
6676.34 1953
6677.11 1944
6677.88 1946
6678.65 1951
6679.42 2011
6680.19 2112
6680.96 2192
6681.74 2327
6682.51 2386
6683.28 2487
6684.05 2582
6684.82 2626
6685.59 2559
6686.37 2589
6687.14 2437
6687.91 2357
6688.68 2218
6689.45 2083
6690.22 2090
6691.00 2009
6691.77 1984
6692.54 1933
6693.31 1994
6694.08 1854
6694.86 1962
6695.63 1916
6696.40 1934
6697.17 1956
6697.95 1957
6698.72 1880
6699.49 1844
6700.26 1857
6701.04 1808
6701.81 1881
6702.58 1826
6703.35 1887
6704.13 1851
6704.90 1804
6705.67 1799
6706.44 1788
6707.22 1766
6707.99 1743
6708.76 1788
6709.54 1787
6710.31 1778
6711.08 1736
6711.86 1691
6712.63 1792
6713.40 1693
6714.17 1704
6714.95 1729
6715.72 1743
6716.50 1735
6717.27 1731
6718.04 1746
6718.82 1758
6719.59 1702
6720.36 1649
6721.14 1696
6721.91 1693
6722.68 1691
6723.46 1659
6724.23 1684
6725.01 1657
6725.78 1651
6726.55 1703
6727.33 1701
6728.10 1699
6728.88 1730
6729.65 1761
6730.42 1704
6731.20 1697
6731.97 1758
6732.75 1783
6733.52 1778
6734.30 1815
6735.07 1722
6735.84 1795
6736.62 1869
6737.39 1812
6738.17 1811
6738.94 1753
6739.72 1770
6740.49 1757
6741.27 1824
6742.04 1765
6742.82 1811
6743.59 1848
6744.37 1893
6745.14 1839
6745.92 1889
6746.69 1911
6747.47 2013
6748.24 2142
6749.02 2240
6749.79 2323
6750.57 2391
6751.34 2471
6752.12 2524
6752.90 2364
6753.67 2432
6754.45 2268
6755.22 2146
6756.00 2095
6756.77 1992
6757.55 1885
6758.33 1879
6759.10 1851
6759.88 1829
6760.65 1877
6761.43 1842
6762.20 1883
6762.98 1829
6763.76 1879
6764.53 1864
6765.31 1868
6766.09 1849
6766.86 1851
6767.64 1846
6768.41 1807
6769.19 1776
6769.97 1713
6770.74 1752
6771.52 1686
6772.30 1692
6773.07 1701
6773.85 1693
6774.63 1767
6775.40 1753
6776.18 1678
6776.96 1765
6777.74 1775
6778.51 1735
6779.29 1750
6780.07 1784
6780.84 1846
6781.62 1866
6782.40 1795
6783.17 1756
6783.95 1682
6784.73 1719
6785.51 1615
6786.28 1628
6787.06 1554
6787.84 1582
6788.62 1652
6789.39 1644
6790.17 1590
6790.95 1603
6791.73 1608
6792.51 1588
6793.28 1628
6794.06 1632
6794.84 1573
6795.62 1610
6796.39 1561
6797.17 1540
6797.95 1640
6798.73 1684
6799.51 1749
6800.29 1781
6801.06 1712
6801.84 1701
6802.62 1809
6803.40 1902
6804.18 1924
6804.96 1878
6805.73 1906
6806.51 1888
6807.29 1801
6808.07 1773
6808.85 1769
6809.63 1814
6810.41 1822
6811.18 1792
6811.96 1738
6812.74 1798
6813.52 1829
6814.30 1817
6815.08 1823
6815.86 1819
6816.64 1777
6817.42 1896
6818.20 1871
6818.98 1780
6819.76 1781
6820.53 1713
6821.31 1754
6822.09 1776
6822.87 1727
6823.65 1757
6824.43 1789
6825.21 1749
6825.99 1714
6826.77 1676
6827.55 1736
6828.33 1715
6829.11 1701
6829.89 1659
6830.67 1639
6831.45 1623
6832.23 1685
6833.01 1689
6833.79 1587
6834.57 1608
6835.35 1595
6836.13 1683
6836.91 1645
6837.69 1626
6838.47 1553
6839.25 1501
6840.03 1521
6840.81 1581
6841.59 1606
6842.37 1567
6843.16 1554
6843.94 1582
6844.72 1652
6845.50 1671
6846.28 1796
6847.06 1867
6847.84 1983
6848.62 2136
6849.40 2198
6850.18 2307
6850.96 2272
6851.75 2252
6852.53 2198
6853.31 2162
6854.09 2019
6854.87 1882
6855.65 1843
6856.43 1873
6857.22 1749
6858.00 1666
6858.78 1681
6859.56 1711
6860.34 1706
6861.12 1739
6861.90 1775
6862.69 1734
6863.47 1776
6864.25 1827
6865.03 1825
6865.81 1851
6866.60 1864
6867.38 1830
6868.16 1787
6868.94 1746
6869.72 1732
6870.51 1806
6871.29 1786
6872.07 1758
6872.85 1745
6873.64 1762
6874.42 1781
6875.20 1829
6875.98 1912
6876.77 1836
6877.55 1938
6878.33 2085
6879.11 2111
6879.90 2152
6880.68 2134
6881.46 2185
6882.25 2303
6883.03 2445
6883.81 2625
6884.59 2810
6885.38 3262
6886.16 3691
6886.94 3942
6887.73 4045
6888.51 3849
6889.29 3715
6890.08 3333
6890.86 3120
6891.64 2702
6892.43 2494
6893.21 2371
6893.99 2281
6894.78 2218
6895.56 2164
6896.35 2077
6897.13 2120
6897.91 2093
6898.70 2176
6899.48 2175
6900.26 2204
6901.05 2182
6901.83 2211
6902.62 2137
6903.40 2012
6904.18 2123
6904.97 2136
6905.75 2183
6906.54 2184
6907.32 2144
6908.11 2114
6908.89 2023
6909.67 1949
6910.46 1951
6911.24 1919
6912.03 1917
6912.81 1912
6913.60 1886
6914.38 1889
6915.17 1859
6915.95 1866
6916.74 1868
6917.52 1769
6918.31 1860
6919.09 1822
6919.88 1858
6920.66 1821
6921.45 1781
6922.23 1777
6923.02 1818
6923.80 1837
6924.59 1820
6925.37 1841
6926.16 1858
6926.94 1820
6927.73 1789
6928.51 1771
6929.30 1783
6930.09 1789
6930.87 1778
6931.66 1864
6932.44 1773
6933.23 1815
6934.01 1820
6934.80 1840
6935.59 1900
6936.37 1858
6937.16 2010
6937.94 2046
6938.73 2120
6939.52 2124
6940.30 2097
6941.09 2157
6941.88 2257
6942.66 2300
6943.45 2304
6944.23 2344
6945.02 2398
6945.81 2482
6946.59 2680
6947.38 2730
6948.17 2727
6948.95 2790
6949.74 2690
6950.53 2684
6951.31 2603
6952.10 2500
6952.89 2437
6953.67 2448
6954.46 2483
6955.25 2492
6956.04 2487
6956.82 2516
6957.61 2567
6958.40 2678
6959.18 2653
6959.97 2684
6960.76 2589
6961.55 2629
6962.33 2654
6963.12 2756
6963.91 2680
6964.70 2628
6965.48 2596
6966.27 2751
6967.06 2740
6967.85 2761
6968.63 2885
6969.42 2892
6970.21 2889
6971.00 3013
6971.79 2979
6972.57 2870
6973.36 2955
6974.15 2879
6974.94 2948
6975.73 2918
6976.52 2922
6977.30 2883
6978.09 2980
6978.88 3107
6979.67 3355
6980.46 3532
6981.25 3996
6982.03 4570
6982.82 5275
6983.61 5893
6984.40 6409
6985.19 6770
6985.98 7153
6986.77 7269
6987.55 7233
6988.34 7113
6989.13 6526
6989.92 6106
6990.71 5492
6991.50 5048
6992.29 4531
6993.08 4194
6993.87 4192
6994.66 4278
6995.45 4561
6996.24 4999
6997.02 5373
6997.81 5876
6998.60 6166
6999.39 6195
7000.18 6199
7000.97 5885
7001.76 5447
7002.55 4892
7003.34 4423
7004.13 4101
7004.92 3675
7005.71 3377
7006.50 3133
7007.29 2916
7008.08 2764
7008.87 2625
7009.66 2509
7010.45 2488
7011.24 2515
7012.03 2429
7012.82 2545
7013.61 2507
7014.40 2483
7015.19 2496
7015.98 2506
7016.77 2460
7017.56 2366
7018.35 2286
7019.15 2286
7019.94 2295
7020.73 2253
7021.52 2182
7022.31 2219
7023.10 2277
7023.89 2311
7024.68 2413
7025.47 2422
7026.26 2483
7027.05 2452
7027.85 2455
7028.64 2491
7029.43 2460
7030.22 2379
7031.01 2377
7031.80 2369
7032.59 2393
7033.38 2442
7034.18 2438
7034.97 2481
7035.76 2496
7036.55 2498
7037.34 2645
7038.13 2645
7038.93 2725
7039.72 2921
7040.51 2963
7041.30 2984
7042.09 2985
7042.89 2936
7043.68 3148
7044.47 3188
7045.26 3217
7046.05 3327
7046.85 3526
7047.64 3813
7048.43 4165
7049.22 4489
7050.01 4371
7050.81 4295
7051.60 4090
7052.39 3856
7053.18 3606
7053.98 3269
7054.77 3169
7055.56 3181
7056.36 3051
7057.15 3125
7057.94 3218
7058.73 3075
7059.53 3046
7060.32 3030
7061.11 3074
7061.91 3062
7062.70 3017
7063.49 3040
7064.29 3012
7065.08 2986
7065.87 3021
7066.66 2916
7067.46 2928
7068.25 2931
7069.04 2878
7069.84 2871
7070.63 2873
7071.43 2832
7072.22 2814
7073.01 2820
7073.81 2825
7074.60 2637
7075.39 2740
7076.19 2655
7076.98 2583
7077.78 2756
7078.57 2759
7079.36 2838
7080.16 2960
7080.95 2990
7081.75 3207
7082.54 3338
7083.33 3724
7084.13 4174
7084.92 4754
7085.72 5338
7086.51 5889
7087.31 6086
7088.10 5794
7088.90 5687
7089.69 5234
7090.48 4914
7091.28 4348
7092.07 3897
7092.87 3493
7093.66 3148
7094.46 2884
7095.25 2626
7096.05 2494
7096.84 2427
7097.64 2304
7098.43 2304
7099.23 2310
7100.02 2266
7100.82 2294
7101.61 2246
7102.41 2230
7103.20 2232
7104.00 2251
7104.80 2127
7105.59 2106
7106.39 2010
7107.18 1923
7107.98 1822
7108.77 1820
7109.57 1818
7110.36 1789
7111.16 1727
7111.96 1740
7112.75 1805
7113.55 1864
7114.34 1892
7115.14 1894
7115.94 1853
7116.73 1892
7117.53 1891
7118.32 1935
7119.12 1890
7119.92 1844
7120.71 1880
7121.51 1886
7122.31 1842
7123.10 1811
7123.90 1849
7124.70 1876
7125.49 1945
7126.29 1951
7127.09 1913
7127.88 1912
7128.68 1876
7129.48 1900
7130.27 1886
7131.07 1837
7131.87 1833
7132.66 1785
7133.46 1809
7134.26 1783
7135.06 1820
7135.85 1793
7136.65 1813
7137.45 1769
7138.24 1844
7139.04 1757
7139.84 1768
7140.64 1813
7141.43 1900
7142.23 1849
7143.03 1844
7143.83 1889
7144.62 1846
7145.42 1847
7146.22 1863
7147.02 1766
7147.82 1696
7148.61 1729
7149.41 1791
7150.21 1727
7151.01 1783
7151.81 1778
7152.60 1796
7153.40 1764
7154.20 1720
7155.00 1749
7155.80 1735
7156.59 1700
7157.39 1705
7158.19 1647
7158.99 1666
7159.79 1725
7160.59 1751
7161.39 1727
7162.18 1635
7162.98 1626
7163.78 1658
7164.58 1636
7165.38 1622
7166.18 1617
7166.98 1695
7167.78 1573
7168.57 1563
7169.37 1528
7170.17 1556
7170.97 1519
7171.77 1503
7172.57 1527
7173.37 1521
7174.17 1504
7174.97 1538
7175.77 1453
7176.57 1449
7177.37 1488
7178.17 1446
7178.97 1464
7179.77 1442
7180.56 1538
7181.36 1547
7182.16 1467
7182.96 1498
7183.76 1524
7184.56 1522
7185.36 1472
7186.16 1484
7186.96 1399
7187.76 1450
7188.56 1417
7189.36 1457
7190.16 1458
7190.96 1445
7191.76 1397
7192.57 1436
7193.37 1434
7194.17 1436
7194.97 1509
7195.77 1568
7196.57 1499
7197.37 1454
7198.17 1534
7198.97 1509
7199.77 1509
7200.57 1490
7201.37 1540
7202.17 1463
7202.97 1386
7203.77 1433
7204.58 1402
7205.38 1408
7206.18 1457
7206.98 1469
7207.78 1483
7208.58 1480
7209.38 1505
7210.18 1493
7210.99 1508
7211.79 1558
7212.59 1517
7213.39 1498
7214.19 1535
7214.99 1539
7215.79 1552
7216.60 1583
7217.40 1575
7218.20 1623
7219.00 1579
7219.80 1640
7220.60 1682
7221.41 1640
7222.21 1576
7223.01 1628
7223.81 1627
7224.62 1615
7225.42 1535
7226.22 1490
7227.02 1535
7227.82 1514
7228.63 1468
7229.43 1457
7230.23 1437
7231.03 1527
7231.84 1460
7232.64 1512
7233.44 1485
7234.24 1431
7235.05 1439
7235.85 1443
7236.65 1402
7237.45 1425
7238.26 1455
7239.06 1469
7239.86 1393
7240.67 1393
7241.47 1415
7242.27 1490
7243.08 1403
7243.88 1421
7244.68 1421
7245.49 1442
7246.29 1397
7247.09 1413
7247.90 1390
7248.70 1323
7249.50 1388
7250.31 1346
7251.11 1349
7251.91 1366
7252.72 1419
7253.52 1434
7254.32 1400
7255.13 1375
7255.93 1438
7256.74 1433
7257.54 1450
7258.34 1486
7259.15 1450
7259.95 1446
7260.76 1412
7261.56 1425
7262.36 1435
7263.17 1440
7263.97 1418
7264.78 1431
7265.58 1478
7266.39 1415
7267.19 1480
7268.00 1419
7268.80 1442
7269.60 1472
7270.41 1548
7271.21 1563
7272.02 1602
7272.82 1591
7273.63 1622
7274.43 1628
7275.24 1605
7276.04 1583
7276.85 1620
7277.65 1556
7278.46 1549
7279.26 1619
7280.07 1679
7280.87 1681
7281.68 1747
7282.48 1912
7283.29 1921
7284.09 1918
7284.90 1789
7285.71 1749
7286.51 1694
7287.32 1738
7288.12 1704
7288.93 1657
7289.73 1588
7290.54 1594
7291.35 1561
7292.15 1635
7292.96 1568
7293.76 1551
7294.57 1610
7295.38 1593
7296.18 1601
7296.99 1648
7297.79 1711
7298.60 1711
7299.41 1753
7300.21 1745
7301.02 1771
7301.82 1774
7302.63 1757
7303.44 1785
7304.24 1820
7305.05 1806
7305.86 1772
7306.66 1796
7307.47 1739
7308.28 1716
7309.08 1825
7309.89 1783
7310.70 1840
7311.50 1867
7312.31 1893
7313.12 1934
7313.93 2088
7314.73 2202
7315.54 2455
7316.35 2704
7317.15 2937
7317.96 3217
7318.77 3283
7319.58 3155
7320.38 3047
7321.19 2848
7322.00 2634
7322.81 2419
7323.61 2252
7324.42 2169
7325.23 2134
7326.04 2043
7326.84 1956
7327.65 1942
7328.46 1930
7329.27 1849
7330.08 1802
7330.88 1818
7331.69 1796
7332.50 1797
7333.31 1787
7334.12 1753
7334.92 1754
7335.73 1744
7336.54 1742
7337.35 1713
7338.16 1679
7338.97 1631
7339.78 1678
7340.58 1650
7341.39 1582
7342.20 1561
7343.01 1487
7343.82 1496
7344.63 1489
7345.44 1521
7346.24 1510
7347.05 1483
7347.86 1505
7348.67 1480
7349.48 1482
7350.29 1426
7351.10 1403
7351.91 1382
7352.72 1353
7353.53 1368
7354.34 1389
7355.14 1340
7355.95 1380
7356.76 1346
7357.57 1354
7358.38 1320
7359.19 1343
7360.00 1371
7360.81 1373
7361.62 1389
7362.43 1364
7363.24 1359
7364.05 1337
7364.86 1330
7365.67 1318
7366.48 1328
7367.29 1351
7368.10 1307
7368.91 1306
7369.72 1368
7370.53 1350
7371.34 1333
7372.15 1330
7372.96 1334
7373.77 1411
7374.58 1414
7375.39 1420
7376.20 1452
7377.01 1447
7377.82 1568
7378.63 1653
7379.44 1649
7380.26 1682
7381.07 1681
7381.88 1669
7382.69 1584
7383.50 1606
7384.31 1481
7385.12 1533
7385.93 1498
7386.74 1456
7387.55 1444
7388.36 1426
7389.18 1417
7389.99 1400
7390.80 1444
7391.61 1524
7392.42 1497
7393.23 1491
7394.04 1557
7394.86 1636
7395.67 1650
7396.48 1665
7397.29 1676
7398.10 1679
7398.91 1717
7399.73 1744
7400.54 1646
7401.35 1619
7402.16 1646
7402.97 1549
7403.79 1555
7404.60 1512
7405.41 1454
7406.22 1456
7407.03 1459
7407.85 1398
7408.66 1403
7409.47 1365
7410.28 1368
7411.10 1383
7411.91 1392
7412.72 1314
7413.53 1311
7414.35 1234
7415.16 1237
7415.97 1245
7416.78 1216
7417.60 1241
7418.41 1219
7419.22 1244
7420.03 1186
7420.85 1188
7421.66 1231
7422.47 1165
7423.29 1108
7424.10 1157
7424.91 1135
7425.73 1159
7426.54 1141
7427.35 1133
7428.17 1133
7428.98 1104
7429.79 1134
7430.61 1196
7431.42 1128
7432.23 1167
7433.05 1138
7433.86 1167
7434.67 1121
7435.49 1118
7436.30 1138
7437.12 1173
7437.93 1181
7438.74 1166
7439.56 1132
7440.37 1167
7441.18 1189
7442.00 1185
7442.81 1239
7443.63 1161
7444.44 1233
7445.26 1177
7446.07 1182
7446.88 1179
7447.70 1215
7448.51 1232
7449.33 1182
7450.14 1189
7450.96 1207
7451.77 1235
7452.59 1211
7453.40 1252
7454.22 1222
7455.03 1190
7455.85 1254
7456.66 1290
7457.47 1268
7458.29 1244
7459.10 1304
7459.92 1342
7460.74 1281
7461.55 1291
7462.37 1297
7463.18 1282
7464.00 1309
7464.81 1309
7465.63 1368
7466.44 1262
7467.26 1295
7468.07 1345
7468.89 1344
7469.70 1302
7470.52 1376
7471.34 1328
7472.15 1361
7472.97 1373
7473.78 1423
7474.60 1323
7475.41 1334
7476.23 1381
7477.05 1318
7477.86 1302
7478.68 1257
7479.49 1271
7480.31 1289
7481.13 1261
7481.94 1284
7482.76 1331
7483.58 1274
7484.39 1242
7485.21 1264
7486.03 1172
7486.84 1198
7487.66 1231
7488.48 1224
7489.29 1205
7490.11 1194
7490.93 1142
7491.74 1150
7492.56 1190
7493.38 1172
7494.19 1187
7495.01 1225
7495.83 1151
7496.64 1173
7497.46 1165
7498.28 1212
7499.10 1183
7499.91 1199
7500.73 1166
7501.55 1194
7502.36 1226
7503.18 1254
7504.00 1190
7504.82 1197
7505.63 1231
7506.45 1207
7507.27 1179
7508.09 1153
7508.90 1146
7509.72 1208
7510.54 1155
7511.36 1138
7512.18 1140
7512.99 1085
7513.81 1168
7514.63 1153
7515.45 1144
7516.27 1159
7517.08 1165
7517.90 1102
7518.72 1148
7519.54 1128
7520.36 1099
7521.18 1096
7521.99 1078
7522.81 1125
7523.63 1100
7524.45 1097
7525.27 1066
7526.09 1119
7526.91 1091
7527.72 1063
7528.54 1110
7529.36 1117
7530.18 1155
7531.00 1132
7531.82 1108
7532.64 1157
7533.46 1220
7534.28 1142
7535.10 1157
7535.91 1137
7536.73 1179
7537.55 1161
7538.37 1105
7539.19 1153
7540.01 1138
7540.83 1156
7541.65 1138
7542.47 1246
7543.29 1242
7544.11 1227
7544.93 1251
7545.75 1202
7546.57 1231
7547.39 1234
7548.21 1204
7549.03 1212
7549.85 1219
7550.67 1187
7551.49 1170
7552.31 1198
7553.13 1215
7553.95 1204
7554.77 1270
7555.59 1248
7556.41 1319
7557.23 1380
7558.05 1345
7558.87 1394
7559.69 1359
7560.51 1391
7561.33 1398
7562.15 1371
7562.97 1321
7563.79 1295
7564.61 1376
7565.44 1302
7566.26 1307
7567.08 1275
7567.90 1319
7568.72 1276
7569.54 1310
7570.36 1341
7571.18 1329
7572.00 1303
7572.82 1340
7573.65 1333
7574.47 1323
7575.29 1295
7576.11 1297
7576.93 1399
7577.75 1362
7578.57 1310
7579.40 1394
7580.22 1371
7581.04 1410
7581.86 1437
7582.68 1421
7583.50 1426
7584.33 1466
7585.15 1582
7585.97 1588
7586.79 1636
7587.61 1580
7588.44 1619
7589.26 1647
7590.08 1574
7590.90 1552
7591.72 1533
7592.55 1541
7593.37 1600
7594.19 1597
7595.01 1659
7595.84 1684
7596.66 1667
7597.48 1756
7598.30 1797
7599.13 1906
7599.95 2057
7600.77 2192
7601.59 2319
7602.42 2418
7603.24 2507
7604.06 2481
7604.89 2468
7605.71 2450
7606.53 2357
7607.36 2297
7608.18 2260
7609.00 2166
7609.82 2072
7610.65 2061
7611.47 1977
7612.29 1966
7613.12 2038
7613.94 2168
7614.77 2288
7615.59 2316
7616.41 2385
7617.24 2550
7618.06 2481
7618.88 2414
7619.71 2404
7620.53 2355
7621.35 2217
7622.18 2128
7623.00 2067
7623.83 2077
7624.65 2023
7625.47 2118
7626.30 2180
7627.12 2267
7627.95 2456
7628.77 2608
7629.60 2807
7630.42 2837
7631.24 2882
7632.07 2823
7632.89 2754
7633.72 2534
7634.54 2358
7635.37 2210
7636.19 2057
7637.02 1924
7637.84 1810
7638.67 1718
7639.49 1691
7640.31 1653
7641.14 1535
7641.96 1567
7642.79 1556
7643.61 1509
7644.44 1549
7645.26 1538
7646.09 1513
7646.92 1526
7647.74 1520
7648.57 1516
7649.39 1450
7650.22 1421
7651.04 1383
7651.87 1402
7652.69 1383
7653.52 1346
7654.34 1361
7655.17 1373
7656.00 1340
7656.82 1386
7657.65 1332
7658.47 1383
7659.30 1361
7660.12 1385
7660.95 1341
7661.78 1286
7662.60 1315
7663.43 1334
7664.25 1345
7665.08 1358
7665.91 1337
7666.73 1365
7667.56 1426
7668.39 1399
7669.21 1365
7670.04 1374
7670.87 1390
7671.69 1359
7672.52 1381
7673.35 1368
7674.17 1357
7675.00 1348
7675.83 1343
7676.65 1356
7677.48 1338
7678.31 1398
7679.13 1403
7679.96 1407
7680.79 1443
7681.61 1489
7682.44 1534
7683.27 1574
7684.10 1595
7684.92 1611
7685.75 1620
7686.58 1639
7687.40 1681
7688.23 1648
7689.06 1579
7689.89 1550
7690.71 1504
7691.54 1493
7692.37 1538
7693.20 1497
7694.03 1563
7694.85 1597
7695.68 1724
7696.51 1826
7697.34 1866
7698.16 1902
7698.99 1803
7699.82 1759
7700.65 1712
7701.48 1621
7702.31 1646
7703.13 1545
7703.96 1482
7704.79 1473
7705.62 1464
7706.45 1404
7707.28 1391
7708.10 1403
7708.93 1462
7709.76 1419
7710.59 1413
7711.42 1390
7712.25 1400
7713.08 1431
7713.90 1381
7714.73 1419
7715.56 1445
7716.39 1385
7717.22 1322
7718.05 1277
7718.88 1268
7719.71 1379
7720.54 1362
7721.37 1286
7722.20 1252
7723.02 1260
7723.85 1357
7724.68 1274
7725.51 1291
7726.34 1335
7727.17 1272
7728.00 1302
7728.83 1307
7729.66 1260
7730.49 1289
7731.32 1280
7732.15 1342
7732.98 1267
7733.81 1245
7734.64 1242
7735.47 1307
7736.30 1279
7737.13 1314
7737.96 1334
7738.79 1283
7739.62 1281
7740.45 1324
7741.28 1370
7742.11 1348
7742.94 1389
7743.77 1435
7744.60 1522
7745.43 1553
7746.26 1579
7747.09 1560
7747.92 1593
7748.75 1603
7749.59 1583
7750.42 1549
7751.25 1553
7752.08 1574
7752.91 1672
7753.74 1772
7754.57 1893
7755.40 1952
7756.23 2010
7757.06 2021
7757.90 1904
7758.73 1855
7759.56 1795
7760.39 1701
7761.22 1604
7762.05 1530
7762.88 1508
7763.71 1465
7764.55 1446
7765.38 1307
7766.21 1294
7767.04 1266
7767.87 1230
7768.70 1241
7769.54 1240
7770.37 1347
7771.20 1353
7772.03 1353
7772.86 1387
7773.70 1441
7774.53 1513
7775.36 1597
7776.19 1632
7777.02 1664
7777.86 1591
7778.69 1521
7779.52 1463
7780.35 1477
7781.19 1471
7782.02 1408
7782.85 1364
7783.68 1358
7784.52 1281
7785.35 1305
7786.18 1290
7787.01 1346
7787.85 1280
7788.68 1222
7789.51 1272
7790.35 1279
7791.18 1227
7792.01 1270
7792.84 1302
7793.68 1266
7794.51 1279
7795.34 1258
7796.18 1300
7797.01 1315
7797.84 1279
7798.68 1248
7799.51 1305
7800.34 1346
7801.18 1256
7802.01 1277
7802.84 1252
7803.68 1295
7804.51 1379
7805.35 1338
7806.18 1345
7807.01 1367
7807.85 1378
7808.68 1370
7809.51 1396
7810.35 1388
7811.18 1497
7812.02 1495
7812.85 1400
7813.68 1446
7814.52 1464
7815.35 1483
7816.19 1528
7817.02 1590
7817.86 1609
7818.69 1602
7819.52 1642
7820.36 1631
7821.19 1633
7822.03 1609
7822.86 1666
7823.70 1717
7824.53 1798
7825.37 1871
7826.20 1783
7827.04 1734
7827.87 1805
7828.71 1794
7829.54 1744
7830.38 1672
7831.21 1664
7832.05 1713
7832.88 1796
7833.72 1715
7834.55 1700
7835.39 1707
7836.22 1613
7837.06 1615
7837.89 1568
7838.73 1566
7839.57 1538
7840.40 1494
7841.24 1530
7842.07 1492
7842.91 1520
7843.74 1485
7844.58 1461
7845.42 1446
7846.25 1437
7847.09 1493
7847.92 1472
7848.76 1401
7849.60 1368
7850.43 1423
7851.27 1401
7852.10 1432
7852.94 1542
7853.78 1532
7854.61 1460
7855.45 1430
7856.29 1565
7857.12 1626
7857.96 1621
7858.79 1623
7859.63 1560
7860.47 1542
7861.30 1520
7862.14 1568
7862.98 1515
7863.81 1503
7864.65 1506
7865.49 1489
7866.33 1523
7867.16 1587
7868.00 1615
7868.84 1589
7869.67 1529
7870.51 1592
7871.35 1655
7872.19 1716
7873.02 1819
7873.86 1949
7874.70 2062
7875.54 2156
7876.37 2238
7877.21 2322
7878.05 2238
7878.89 2073
7879.72 1970
7880.56 1941
7881.40 1878
7882.24 1760
7883.07 1730
7883.91 1707
7884.75 1668
7885.59 1675
7886.43 1662
7887.26 1652
7888.10 1702
7888.94 1736
7889.78 1692
7890.62 1727
7891.45 1706
7892.29 1712
7893.13 1659
7893.97 1645
7894.81 1584
7895.65 1591
7896.49 1595
7897.32 1561
7898.16 1555
7899.00 1510
7899.84 1487
7900.68 1425
7901.52 1426
7902.36 1364
7903.20 1458
7904.03 1375
7904.87 1363
7905.71 1371
7906.55 1327
7907.39 1296
7908.23 1279
7909.07 1304
7909.91 1324
7910.75 1329
7911.59 1347
7912.43 1347
7913.27 1328
7914.11 1361
7914.94 1347
7915.78 1418
7916.62 1471
7917.46 1399
7918.30 1430
7919.14 1385
7919.98 1301
7920.82 1306
7921.66 1326
7922.50 1289
7923.34 1330
7924.18 1358
7925.02 1304
7925.86 1291
7926.70 1255
7927.54 1245
7928.38 1267
7929.22 1271
7930.06 1276
7930.90 1209
7931.74 1262
7932.59 1256
7933.43 1253
7934.27 1253
7935.11 1250
7935.95 1235
7936.79 1283
7937.63 1294
7938.47 1299
7939.31 1236
7940.15 1260
7940.99 1282
7941.83 1289
7942.67 1344
7943.52 1334
7944.36 1326
7945.20 1381
7946.04 1367
7946.88 1353
7947.72 1367
7948.56 1360
7949.40 1491
7950.25 1512
7951.09 1517
7951.93 1589
7952.77 1673
7953.61 1654
7954.45 1653
7955.29 1584
7956.14 1658
7956.98 1602
7957.82 1577
7958.66 1627
7959.50 1642
7960.35 1658
7961.19 1651
7962.03 1696
7962.87 1700
7963.71 1797
7964.56 1961
7965.40 2033
7966.24 2098
7967.08 2092
7967.93 2006
7968.77 1950
7969.61 1844
7970.45 1761
7971.29 1681
7972.14 1649
7972.98 1563
7973.82 1547
7974.67 1530
7975.51 1524
7976.35 1507
7977.19 1433
7978.04 1447
7978.88 1458
7979.72 1469
7980.57 1432
7981.41 1398
7982.25 1426
7983.09 1432
7983.94 1408
7984.78 1361
7985.62 1419
7986.47 1377
7987.31 1366
7988.15 1260
7989.00 1253
7989.84 1284
7990.68 1284
7991.53 1319
7992.37 1332
7993.22 1320
7994.06 1398
7994.90 1426
7995.75 1435
7996.59 1568
7997.43 1674
7998.28 1762
7999.12 1795
7999.97 1798
8000.81 1760
8001.65 1690
8002.50 1538
8003.34 1472
8004.19 1405
8005.03 1376
8005.88 1316
8006.72 1262
8007.57 1264
8008.41 1196
8009.25 1185
8010.10 1175
8010.94 1203
8011.79 1184
8012.63 1221
8013.48 1124
8014.32 1127
8015.17 1101
8016.01 1129
8016.86 1120
8017.70 1155
8018.55 1092
8019.39 1058
8020.24 1090
8021.08 1061
8021.93 1034
8022.77 1086
8023.62 1087
8024.46 1055
8025.31 1069
8026.15 1017
8027.00 1045
8027.84 1074
8028.69 1070
8029.54 1065
8030.38 1061
8031.23 1015
8032.07 1053
8032.92 1091
8033.76 1075
8034.61 1042
8035.46 1098
8036.30 1098
8037.15 1085
8037.99 1111
8038.84 1110
8039.69 1119
8040.53 1109
8041.38 1086
8042.22 1045
8043.07 1085
8043.92 1054
8044.76 1036
8045.61 1022
8046.46 1056
8047.30 1056
8048.15 1070
8049.00 1061
8049.84 1029
8050.69 1061
8051.54 1033
8052.38 1077
8053.23 1025
8054.08 995
8054.92 994
8055.77 1013
8056.62 995
8057.46 1032
8058.31 1065
8059.16 1022
8060.01 1031
8060.85 1024
8061.70 1020
8062.55 1007
8063.40 988
8064.24 997
8065.09 987
8065.94 1004
8066.79 961
8067.63 1044
8068.48 1001
8069.33 914
8070.18 933
8071.02 949
8071.87 943
8072.72 939
8073.57 939
8074.42 956
8075.26 941
8076.11 981
8076.96 971
8077.81 940
8078.66 923
8079.50 963
8080.35 970
8081.20 961
8082.05 935
8082.90 935
8083.75 968
8084.59 952
8085.44 910
8086.29 933
8087.14 905
8087.99 911
8088.84 922
8089.69 978
8090.53 983
8091.38 903
8092.23 924
8093.08 948
8093.93 1019
8094.78 976
8095.63 959
8096.48 974
8097.33 1035
8098.18 938
8099.02 949
8099.87 1005
8100.72 986
8101.57 943
8102.42 990
8103.27 934
8104.12 913
8104.97 900
8105.82 883
8106.67 883
8107.52 857
8108.37 910
8109.22 871
8110.07 913
8110.92 878
8111.77 850
8112.62 901
8113.47 908
8114.32 860
8115.17 864
8116.02 897
8116.87 919
8117.72 961
8118.57 877
8119.42 866
8120.27 873
8121.12 870
8121.97 906
8122.82 886
8123.67 867
8124.52 897
8125.37 928
8126.22 892
8127.07 952
8127.93 914
8128.78 925
8129.63 913
8130.48 907
8131.33 910
8132.18 952
8133.03 893
8133.88 893
8134.73 861
8135.58 882
8136.44 921
8137.29 918
8138.14 885
8138.99 898
8139.84 921
8140.69 878
8141.54 887
8142.39 929
8143.25 942
8144.10 931
8144.95 954
8145.80 1030
8146.65 926
8147.50 932
8148.36 954
8149.21 955
8150.06 999
8150.91 1010
8151.76 1045
8152.62 1138
8153.47 1160
8154.32 1184
8155.17 1106
8156.02 1060
8156.88 1064
8157.73 1063
8158.58 1038
8159.43 998
8160.29 1011
8161.14 974
8161.99 981
8162.84 943
8163.70 927
8164.55 906
8165.40 933
8166.25 932
8167.11 908
8167.96 859
8168.81 848
8169.67 828
8170.52 847
8171.37 836
8172.23 852
8173.08 889
8173.93 826
8174.78 876
8175.64 882
8176.49 829
8177.34 855
8178.20 817
8179.05 834
8179.90 789
8180.76 818
8181.61 811
8182.47 801
8183.32 776
8184.17 773
8185.03 814
8185.88 776
8186.73 786
8187.59 757
8188.44 789
8189.30 767
8190.15 764
8191.00 765
8191.86 733
8192.71 761
8193.57 799
8194.42 775
8195.27 732
8196.13 755
8196.98 791
8197.84 729
8198.69 740
8199.55 755
8200.40 780
8201.26 771
8202.11 788
8202.96 796
8203.82 763
8204.67 823
8205.53 803
8206.38 806
8207.24 766
8208.09 791
8208.95 812
8209.80 750
8210.66 769
8211.51 740
8212.37 768
8213.22 754
8214.08 778
8214.93 793
8215.79 763
8216.65 753
8217.50 795
8218.36 773
8219.21 784
8220.07 748
8220.92 758
8221.78 757
8222.63 796
8223.49 767
8224.35 768
8225.20 781
8226.06 775
8226.91 762
8227.77 783
8228.63 799
8229.48 768
8230.34 768
8231.19 759
8232.05 776
8232.91 770
8233.76 763
8234.62 761
8235.47 752
8236.33 749
8237.19 776
8238.04 750
8238.90 756
8239.76 740
8240.61 780
8241.47 766
8242.33 763
8243.18 757
8244.04 763
8244.90 768
8245.75 755
8246.61 740
8247.47 729
8248.33 728
8249.18 767
8250.04 789
8250.90 782
8251.75 735
8252.61 767
8253.47 757
8254.33 762
8255.18 751
8256.04 744
8256.90 759
8257.76 770
8258.61 783
8259.47 740
8260.33 771
8261.19 734
8262.04 759
8262.90 747
8263.76 756
8264.62 757
8265.48 762
8266.33 770
8267.19 784
8268.05 850
8268.91 797
8269.77 810
8270.62 798
8271.48 796
8272.34 790
8273.20 753
8274.06 808
8274.92 820
8275.77 797
8276.63 808
8277.49 788
8278.35 852
8279.21 819
8280.07 781
8280.93 836
8281.78 850
8282.64 842
8283.50 803
8284.36 780
8285.22 822
8286.08 849
8286.94 863
8287.80 854
8288.66 901
8289.51 885
8290.37 885
8291.23 912
8292.09 959
8292.95 907
8293.81 911
8294.67 947
8295.53 965
8296.39 930
8297.25 916
8298.11 920
8298.97 874
8299.83 873
8300.69 920
8301.55 915
8302.41 888
8303.27 832
8304.13 868
8304.99 839
8305.85 880
8306.71 828
8307.57 831
8308.43 844
8309.29 808
8310.15 823
8311.01 814
8311.87 868
8312.73 856
8313.59 816
8314.45 774
8315.31 793
8316.17 770
8317.03 791
8317.89 839
8318.75 790
8319.61 761
8320.47 830
8321.33 778
8322.20 773
8323.06 794
8323.92 837
8324.78 780
8325.64 751
8326.50 775
8327.36 792
8328.22 779
8329.08 813
8329.94 821
8330.81 785
8331.67 800
8332.53 802
8333.39 791
8334.25 707
8335.11 742
8335.97 769
8336.84 771
8337.70 767
8338.56 779
8339.42 831
8340.28 771
8341.15 706
8342.01 751
8342.87 808
8343.73 818
8344.59 778
8345.45 768
8346.32 766
8347.18 769
8348.04 759
8348.90 758
8349.77 756
8350.63 764
8351.49 784
8352.35 804
8353.22 813
8354.08 785
8354.94 754
8355.80 791
8356.67 778
8357.53 773
8358.39 782
8359.25 775
8360.12 814
8360.98 782
8361.84 818
8362.71 810
8363.57 784
8364.43 748
8365.29 770
8366.16 816
8367.02 789
8367.88 791
8368.75 831
8369.61 835
8370.47 803
8371.34 785
8372.20 801
8373.06 773
8373.93 821
8374.79 824
8375.65 854
8376.52 840
8377.38 832
8378.25 840
8379.11 812
8379.97 840
8380.84 832
8381.70 910
8382.56 899
8383.43 918
8384.29 952
8385.16 932
8386.02 921
8386.89 901
8387.75 906
8388.61 937
8389.48 937
8390.34 904
8391.21 871
8392.07 873
8392.94 849
8393.80 870
8394.67 920
8395.53 905
8396.39 925
8397.26 974
8398.12 913
8398.99 948
8399.85 989
8400.72 1060
8401.58 1008
8402.45 1002
8403.31 961
8404.18 942
8405.04 991
8405.91 905
8406.77 942
8407.64 961
8408.50 961
8409.37 999
8410.24 983
8411.10 946
8411.97 920
8412.83 960
8413.70 959
8414.56 951
8415.43 926
8416.29 898
8417.16 908
8418.03 950
8418.89 920
8419.76 895
8420.62 986
8421.49 1011
8422.36 955
8423.22 938
8424.09 985
8424.95 972
8425.82 997
8426.69 1024
8427.55 1029
8428.42 1019
8429.28 989
8430.15 1038
8431.02 1093
8431.88 1045
8432.75 1077
8433.62 1129
8434.48 1154
8435.35 1178
8436.22 1215
8437.08 1276
8437.95 1308
8438.82 1413
8439.68 1469
8440.55 1504
8441.42 1494
8442.29 1541
8443.15 1593
8444.02 1597
8444.89 1465
8445.75 1484
8446.62 1452
8447.49 1415
8448.36 1511
8449.22 1602
8450.09 1648
8450.96 1771
8451.83 2049
8452.69 2283
8453.56 2479
8454.43 2619
8455.30 2698
8456.16 2630
8457.03 2503
8457.90 2389
8458.77 2242
8459.64 1993
8460.50 1797
8461.37 1714
8462.24 1618
8463.11 1516
8463.98 1372
8464.84 1273
8465.71 1279
8466.58 1198
8467.45 1213
8468.32 1152
8469.19 1199
8470.05 1186
8470.92 1181
8471.79 1184
8472.66 1173
8473.53 1157
8474.40 1141
8475.27 1099
8476.13 1047
8477.00 1018
8477.87 1020
8478.74 1030
8479.61 943
8480.48 948
8481.35 975
8482.22 977
8483.09 1013
8483.96 985
8484.82 1018
8485.69 1020
8486.56 978
8487.43 996
8488.30 944
8489.17 969
8490.04 977
8490.91 973
8491.78 1004
8492.65 1025
8493.52 1012
8494.39 1026
8495.26 1009
8496.13 943
8497.00 964
8497.87 991
8498.74 948
8499.61 964
8500.48 946
8501.35 896
8502.22 944
8503.09 989
8503.96 937
8504.83 943
8505.70 932
8506.57 963
8507.44 1002
8508.31 1003
8509.18 972
8510.05 949
8510.92 1039
8511.79 1032
8512.66 997
8513.53 999
8514.40 1043
8515.27 1051
8516.15 1034
8517.02 1051
8517.89 1032
8518.76 1038
8519.63 1003
8520.50 1059
8521.37 1059
8522.24 1085
8523.11 1040
8523.98 1054
8524.86 1016
8525.73 1009
8526.60 1053
8527.47 1077
8528.34 1069
8529.21 1042
8530.08 1031
8530.96 1078
8531.83 1091
8532.70 1115
8533.57 1039
8534.44 1057
8535.31 1056
8536.19 1093
8537.06 1107
8537.93 1037
8538.80 1012
8539.67 1029
8540.55 1037
8541.42 1010
8542.29 986
8543.16 978
8544.03 993
8544.91 975
8545.78 996
8546.65 1080
8547.52 1108
8548.40 1170
8549.27 1266
8550.14 1341
8551.01 1421
8551.89 1547
8552.76 1533
8553.63 1591
8554.51 1549
8555.38 1472
8556.25 1341
8557.12 1288
8558.00 1208
8558.87 1189
8559.74 1093
8560.62 1076
8561.49 1068
8562.36 1082
8563.24 1042
8564.11 950
8564.98 931
8565.86 925
8566.73 960
8567.60 932
8568.48 926
8569.35 942
8570.22 933
8571.10 924
8571.97 880
8572.84 913
8573.72 916
8574.59 910
8575.46 870
8576.34 848
8577.21 853
8578.09 872
8578.96 850
8579.83 859
8580.71 829
8581.58 874
8582.46 862
8583.33 869
8584.21 922
8585.08 904
8585.95 898
8586.83 882
8587.70 920
8588.58 903
8589.45 863
8590.33 906
8591.20 899
8592.08 940
8592.95 922
8593.83 887
8594.70 917
8595.58 921
8596.45 915
8597.33 936
8598.20 929
8599.08 861
8599.95 935
8600.83 933
8601.70 897
8602.58 936
8603.45 939
8604.33 917
8605.20 926
8606.08 922
8606.95 931
8607.83 975
8608.70 982
8609.58 985
8610.45 1000
8611.33 973
8612.21 968
8613.08 981
8613.96 952
8614.83 934
8615.71 941
8616.59 945
8617.46 961
8618.34 926
8619.21 916
8620.09 952
8620.97 985
8621.84 964
8622.72 985
8623.59 975
8624.47 941
8625.35 1018
8626.22 1001
8627.10 1084
8627.98 1047
8628.85 1040
8629.73 991
8630.61 1027
8631.48 1063
8632.36 1084
8633.24 1033
8634.11 980
8634.99 1042
8635.87 1011
8636.74 959
8637.62 1038
8638.50 1109
8639.37 1075
8640.25 1052
8641.13 1127
8642.01 1072
8642.88 1060
8643.76 1119
8644.64 1155
8645.52 1133
8646.39 1134
8647.27 1134
8648.15 1184
8649.03 1210
8649.90 1233
8650.78 1281
8651.66 1190
8652.54 1211
8653.41 1218
8654.29 1193
8655.17 1180
8656.05 1200
8656.93 1211
8657.80 1205
8658.68 1237
8659.56 1222
8660.44 1222
8661.32 1166
8662.19 1224
8663.07 1268
8663.95 1266
8664.83 1295
8665.71 1371
8666.59 1371
8667.46 1443
8668.34 1533
8669.22 1644
8670.10 1687
8670.98 1726
8671.86 1825
8672.74 1880
8673.62 1825
8674.49 1789
8675.37 1764
8676.25 1755
8677.13 1685
8678.01 1665
8678.89 1524
8679.77 1534
8680.65 1511
8681.53 1528
8682.41 1580
8683.29 1621
8684.16 1698
8685.04 1777
8685.92 2045
8686.80 2262
8687.68 2591
8688.56 2893
8689.44 3180
8690.32 3432
8691.20 3556
8692.08 3436
8692.96 3292
8693.84 3105
8694.72 2825
8695.60 2578
8696.48 2308
8697.36 2094
8698.24 1955
8699.12 1733
8700.00 1637
8700.88 1532
8701.76 1447
8702.64 1372
8703.52 1298
8704.40 1345
8705.28 1289
8706.16 1207
8707.04 1205
8707.92 1154
8708.80 1139
8709.69 1107
8710.57 1134
8711.45 1124
8712.33 1104
8713.21 1121
8714.09 1120
8714.97 1085
8715.85 1122
8716.73 1129
8717.61 1130
8718.49 1132
8719.38 1127
8720.26 1130
8721.14 1128
8722.02 1137
8722.90 1115
8723.78 1054
8724.66 1095
8725.54 1093
8726.43 1135
8727.31 1116
8728.19 1089
8729.07 1120
8729.95 1160
8730.83 1147
8731.72 1135
8732.60 1092
8733.48 1106
8734.36 1114
8735.24 1047
8736.13 1050
8737.01 1079
8737.89 1071
8738.77 1054
8739.65 1056
8740.54 1017
8741.42 1063
8742.30 1085
8743.18 1064
8744.07 1088
8744.95 1115
8745.83 1114
8746.71 1090
8747.60 1096
8748.48 1122
8749.36 1140
8750.24 1258
8751.13 1262
8752.01 1301
8752.89 1358
8753.77 1432
8754.66 1501
8755.54 1577
8756.42 1686
8757.31 1590
8758.19 1603
8759.07 1566
8759.96 1573
8760.84 1496
8761.72 1464
8762.61 1455
8763.49 1363
8764.37 1346
8765.26 1335
8766.14 1382
8767.02 1352
8767.91 1375
8768.79 1470
8769.67 1484
8770.56 1426
8771.44 1412
8772.32 1425
8773.21 1351
8774.09 1370
8774.98 1294
8775.86 1296
8776.74 1297
8777.63 1235
8778.51 1225
8779.40 1211
8780.28 1245
8781.17 1220
8782.05 1238
8782.93 1223
8783.82 1241
8784.70 1174
8785.59 1223
8786.47 1223
8787.36 1205
8788.24 1214
8789.13 1235
8790.01 1200
8790.89 1162
8791.78 1155
8792.66 1181
8793.55 1180
8794.43 1188
8795.32 1172
8796.20 1177
8797.09 1249
8797.97 1257
8798.86 1222
8799.74 1262
8800.63 1225
8801.52 1284
8802.40 1281
8803.29 1251
8804.17 1207
8805.06 1180
8805.94 1146
8806.83 1149
8807.71 1133
8808.60 1111
8809.48 1168
8810.37 1137
8811.26 1079
8812.14 1102
8813.03 1141
8813.91 1115
8814.80 1073
8815.69 1073
8816.57 1116
8817.46 1165
8818.34 1130
8819.23 1109
8820.12 1108
8821.00 1088
8821.89 1147
8822.77 1127
8823.66 1111
8824.55 1160
8825.43 1217
8826.32 1248
8827.21 1180
8828.09 1165
8828.98 1089
8829.87 1099
8830.75 1072
8831.64 1097
8832.53 1051
8833.41 1022
8834.30 1008
8835.19 1033
8836.08 991
8836.96 933
8837.85 1035
8838.74 1023
8839.62 1024
8840.51 969
8841.40 958
8842.29 983
8843.17 1015
8844.06 985
8844.95 920
8845.84 878
8846.72 946
8847.61 968
8848.50 950
8849.39 922
8850.27 938
8851.16 902
8852.05 882
8852.94 925
8853.82 893
8854.71 914
8855.60 894
8856.49 911
8857.38 897
8858.26 904
8859.15 914
8860.04 913
8860.93 867
8861.82 903
8862.71 833
8863.59 853
8864.48 847
8865.37 827
8866.26 869
8867.15 828
8868.04 842
8868.93 826
8869.81 859
8870.70 844
8871.59 843
8872.48 859
8873.37 820
8874.26 852
8875.15 818
8876.04 803
8876.93 817
8877.81 844
8878.70 876
8879.59 831
8880.48 815
8881.37 868
8882.26 856
8883.15 846
8884.04 839
8884.93 799
8885.82 822
8886.71 788
8887.60 812
8888.49 814
8889.38 770
8890.27 812
8891.16 832
8892.05 802
8892.94 816
8893.83 766
8894.72 785
8895.61 777
8896.50 769
8897.39 792
8898.28 799
8899.17 803
8900.06 790
8900.95 787
8901.84 760
8902.73 751
8903.62 762
8904.51 757
8905.40 720
8906.29 758
8907.18 817
8908.07 786
8908.96 801
8909.85 780
8910.74 784
8911.63 813
8912.52 759
8913.41 751
8914.31 763
8915.20 774
8916.09 768
8916.98 727
8917.87 745
8918.76 774
8919.65 726
8920.54 695
8921.43 739
8922.33 738
8923.22 722
8924.11 744
8925.00 735
8925.89 728
8926.78 760
8927.67 782
8928.57 787
8929.46 772
8930.35 753
8931.24 751
8932.13 765
8933.03 722
8933.92 749
8934.81 760
8935.70 744
8936.59 720
8937.49 720
8938.38 704
8939.27 689
8940.16 653
8941.05 690
8941.95 719
8942.84 668
8943.73 705
8944.62 680
8945.52 728
8946.41 706
8947.30 699
8948.19 736
8949.09 697
8949.98 684
8950.87 686
8951.76 672
8952.66 678
8953.55 682
8954.44 655
8955.34 637
8956.23 643
8957.12 688
8958.02 688
8958.91 691
8959.80 683
8960.69 707
8961.59 684
8962.48 669
8963.37 664
8964.27 728
8965.16 716
8966.05 689
8966.95 680
8967.84 681
8968.74 680
8969.63 693
8970.52 709
8971.42 701
8972.31 671
8973.20 655
8974.10 651
8974.99 679
8975.89 661
8976.78 649
8977.67 701
8978.57 652
8979.46 661
8980.36 696
8981.25 643
8982.15 680
8983.04 619
8983.93 642
8984.83 673
8985.72 659
8986.62 603
8987.51 654
8988.41 667
8989.30 649
8990.20 658
8991.09 647
8991.99 641
8992.88 656
8993.78 658
8994.67 646
8995.57 662
8996.46 634
8997.36 703
8998.25 693
8999.15 674
9000.04 633
9000.94 682
9001.83 670
9002.73 647
9003.62 600
9004.52 605
9005.41 611
9006.31 639
9007.20 647
9008.10 620
9009.00 615
9009.89 613
9010.79 694
9011.68 649
9012.58 649
9013.47 632
9014.37 643
9015.27 645
9016.16 656
9017.06 645
9017.95 658
9018.85 670
9019.75 673
9020.64 682
9021.54 658
9022.43 642
9023.33 679
9024.23 681
9025.12 711
9026.02 672
9026.92 668
9027.81 622
9028.71 642
9029.61 591
9030.50 659
9031.40 706
9032.30 667
9033.19 680
9034.09 712
9034.99 680
9035.88 624
9036.78 630
9037.68 684
9038.58 687
9039.47 651
9040.37 648
9041.27 688
9042.16 675
9043.06 684
9043.96 683
9044.86 694
9045.75 711
9046.65 699
9047.55 723
9048.45 730
9049.34 733
9050.24 762
9051.14 755
9052.04 709
9052.94 784
9053.83 779
9054.73 768
9055.63 766
9056.53 756
9057.43 771
9058.32 790
9059.22 813
9060.12 807
9061.02 788
9061.92 786
9062.81 728
9063.71 736
9064.61 746
9065.51 763
9066.41 753
9067.31 729
9068.21 730
9069.10 694
9070.00 684
9070.90 706
9071.80 733
9072.70 710
9073.60 745
9074.50 722
9075.40 751
9076.29 753
9077.19 700
9078.09 722
9078.99 675
9079.89 729
9080.79 698
9081.69 753
9082.59 723
9083.49 703
9084.39 740
9085.29 739
9086.19 753
9087.09 775
9087.98 767
9088.88 735
9089.78 732
9090.68 758
9091.58 794
9092.48 731
9093.38 838
9094.28 771
9095.18 752
9096.08 696
9096.98 709
9097.88 694
9098.78 726
9099.68 720
9100.58 680
9101.48 706
9102.38 733
9103.28 705
9104.18 684
9105.08 664
9105.99 676
9106.89 711
9107.79 693
9108.69 686
9109.59 657
9110.49 651
9111.39 661
9112.29 654
9113.19 645
9114.09 650
9114.99 682
9115.89 697
9116.79 665
9117.69 645
9118.60 648
9119.50 614
9120.40 609
9121.30 618
9122.20 667
9123.10 629
9124.00 637
9124.90 628
9125.81 627
9126.71 645
9127.61 643
9128.51 613
9129.41 640
9130.31 634
9131.22 612
9132.12 647
9133.02 610
9133.92 632
9134.82 620
9135.72 647
9136.63 638
9137.53 629
9138.43 672
9139.33 672
9140.23 666
9141.14 622
9142.04 632
9142.94 614
9143.84 656
9144.75 655
9145.65 637
9146.55 614
9147.45 641
9148.36 651
9149.26 667
9150.16 639
9151.06 650
9151.97 667
9152.87 650
9153.77 654
9154.67 611
9155.58 635
9156.48 654
9157.38 676
9158.29 620
9159.19 639
9160.09 625
9161.00 618
9161.90 613
9162.80 637
9163.71 634
9164.61 612
9165.51 636
9166.42 609
9167.32 632
9168.22 648
9169.13 624
9170.03 613
9170.93 596
9171.84 584
9172.74 617
9173.64 590
9174.55 632
9175.45 631
9176.36 639
9177.26 665
9178.16 647
9179.07 606
9179.97 623
9180.88 654
9181.78 637
9182.69 643
9183.59 628
9184.49 616
9185.40 590
9186.30 618
9187.21 640
9188.11 629
9189.02 615
9189.92 652
9190.82 638
9191.73 651
9192.63 673
9193.54 667
9194.44 664
9195.35 700
9196.25 736
9197.16 725
9198.06 684
9198.97 686
9199.87 661
9200.78 652
9201.68 696
9202.59 657
9203.49 643
9204.40 656
9205.30 617
9206.21 620
9207.12 641
9208.02 646
9208.93 664
9209.83 621
9210.74 633
9211.64 632
9212.55 584
9213.45 608
9214.36 597
9215.27 581
9216.17 634
9217.08 656
9217.98 649
9218.89 624
9219.80 604
9220.70 611
9221.61 633
9222.51 608
9223.42 641
9224.33 594
9225.23 611
9226.14 625
9227.05 613
9227.95 638
9228.86 620
9229.77 613
9230.67 637
9231.58 612
9232.49 608
9233.39 619
9234.30 625
9235.21 623
9236.11 619
9237.02 595
9237.93 585
9238.83 606
9239.74 596
9240.65 615
9241.55 573
9242.46 575
9243.37 559
9244.28 560
9245.18 599
9246.09 615
9247.00 596
9247.91 580
9248.81 606
9249.72 613
9250.63 612
9251.54 594
9252.44 599
9253.35 625
9254.26 617
9255.17 623
9256.07 618
9256.98 587
9257.89 619
9258.80 609
9259.71 582
9260.61 602
9261.52 612
9262.43 607
9263.34 599
9264.25 570
9265.16 615
9266.06 594
9266.97 584
9267.88 637
9268.79 635
9269.70 622
9270.61 642
9271.51 682
9272.42 660
9273.33 645
9274.24 688
9275.15 697
9276.06 669
9276.97 649
9277.88 648
9278.78 664
9279.69 658
9280.60 585
9281.51 618
9282.42 658
9283.33 644
9284.24 587
9285.15 579
9286.06 627
9286.97 573
9287.88 591
9288.79 593
9289.70 606
9290.60 594
9291.51 652
9292.42 613
9293.33 648
9294.24 648
9295.15 658
9296.06 664
9296.97 667
9297.88 678
9298.79 663
9299.70 683
9300.61 669
9301.52 694
9302.43 686
9303.34 699
9304.25 775
9305.16 722
9306.07 735
9306.98 739
9307.89 711
9308.80 747
9309.71 692
9310.63 691
9311.54 701
9312.45 638
9313.36 678
9314.27 701
9315.18 614
9316.09 625
9317.00 621
9317.91 652
9318.82 653
9319.73 665
9320.64 634
9321.55 662
9322.47 667
9323.38 694
9324.29 614
9325.20 633
9326.11 651
9327.02 637
9327.93 612
9328.84 588
9329.76 578
9330.67 590
9331.58 618
9332.49 585
9333.40 619
9334.31 610
9335.23 643
9336.14 647
9337.05 631
9337.96 580
9338.87 602
9339.78 605
9340.70 652
9341.61 634
9342.52 645
9343.43 621
9344.34 577
9345.26 619
9346.17 599
9347.08 590
9347.99 567
9348.91 594
9349.82 620
9350.73 610
9351.64 597
9352.56 576
9353.47 563
9354.38 583
9355.29 567
9356.21 576
9357.12 583
9358.03 603
9358.94 552
9359.86 544
9360.77 576
9361.68 579
9362.60 593
9363.51 594
9364.42 597
9365.34 579
9366.25 577
9367.16 592
9368.08 616
9368.99 587
9369.90 583
9370.82 600
9371.73 627
9372.64 595
9373.56 557
9374.47 564
9375.38 544
9376.30 623
9377.21 610
9378.12 593
9379.04 562
9379.95 582
9380.87 555
9381.78 553
9382.69 575
9383.61 599
9384.52 590
9385.44 570
9386.35 614
9387.27 647
9388.18 612
9389.09 595
9390.01 590
9390.92 619
9391.84 643
9392.75 603
9393.67 617
9394.58 638
9395.50 667
9396.41 611
9397.32 605
9398.24 620
9399.15 643
9400.07 592
9400.98 630
9401.90 610
9402.81 579
9403.73 585
9404.64 566
9405.56 571
9406.47 605
9407.39 618
9408.30 600
9409.22 596
9410.14 581
9411.05 583
9411.97 605
9412.88 613
9413.80 617
9414.71 618
9415.63 645
9416.54 661
9417.46 622
9418.38 630
9419.29 652
9420.21 579
9421.12 618
9422.04 610
9422.95 637
9423.87 595
9424.79 586
9425.70 591
9426.62 576
9427.54 569
9428.45 594
9429.37 592
9430.28 603
9431.20 570
9432.12 607
9433.03 602
9433.95 604
9434.87 592
9435.78 551
9436.70 613
9437.62 570
9438.53 609
9439.45 624
9440.37 613
9441.28 543
9442.20 558
9443.12 568
9444.03 592
9444.95 614
9445.87 611
9446.79 675
9447.70 623
9448.62 644
9449.54 655
9450.45 684
9451.37 662
9452.29 671
9453.21 667
9454.12 655
9455.04 660
9455.96 681
9456.88 594
9457.79 579
9458.71 574
9459.63 599
9460.55 617
9461.47 582
9462.38 587
9463.30 577
9464.22 562
9465.14 560
9466.06 607
9466.97 590
9467.89 558
9468.81 580
9469.73 564
9470.65 540
9471.56 525
9472.48 531
9473.40 549
9474.32 533
9475.24 582
9476.16 610
9477.08 597
9477.99 607
9478.91 592
9479.83 624
9480.75 615
9481.67 614
9482.59 601
9483.51 607
9484.43 594
9485.34 596
9486.26 567
9487.18 589
9488.10 569
9489.02 552
9489.94 602
9490.86 589
9491.78 577
9492.70 564
9493.62 562
9494.54 584
9495.46 545
9496.38 580
9497.30 619
9498.22 568
9499.13 610
9500.05 541
9500.97 555
9501.89 597
9502.81 582
9503.73 543
9504.65 546
9505.57 626
9506.49 570
9507.41 598
9508.33 535
9509.25 554
9510.17 550
9511.09 611
9512.01 559
9512.93 601
9513.86 584
9514.78 575
9515.70 574
9516.62 535
9517.54 557
9518.46 583
9519.38 614
9520.30 590
9521.22 577
9522.14 564
9523.06 604
9523.98 568
9524.90 586
9525.82 592
9526.75 576
9527.67 587
9528.59 595
9529.51 580
9530.43 574
9531.35 605
9532.27 621
9533.19 611
9534.11 574
9535.04 564
9535.96 578
9536.88 594
9537.80 574
9538.72 592
9539.64 579
9540.57 542
9541.49 551
9542.41 554
9543.33 552
9544.25 555
9545.17 585
9546.10 577
9547.02 568
9547.94 535
9548.86 524
9549.78 567
9550.71 559
9551.63 552
9552.55 593
9553.47 619
9554.40 596
9555.32 567
9556.24 564
9557.16 589
9558.09 589
9559.01 555
9559.93 592
9560.85 580
9561.78 595
9562.70 601
9563.62 600
9564.54 599
9565.47 581
9566.39 620
9567.31 605
9568.24 593
9569.16 599
9570.08 568
9571.00 590
9571.93 600
9572.85 644
9573.77 640
9574.70 596
9575.62 599
9576.54 607
9577.47 596
9578.39 623
9579.31 591
9580.24 645
9581.16 578
9582.09 587
9583.01 577
9583.93 622
9584.86 608
9585.78 629
9586.70 637
9587.63 641
9588.55 629
9589.48 632
9590.40 627
9591.32 605
9592.25 624
9593.17 602
9594.10 627
9595.02 612
9595.95 646
9596.87 649
9597.79 643
9598.72 652
9599.64 670
9600.57 663
9601.49 671
9602.42 650
9603.34 685
9604.27 667
9605.19 687
9606.12 726
9607.04 673
9607.97 666
9608.89 672
9609.82 688
9610.74 704
9611.67 665
9612.59 689
9613.52 672
9614.44 630
9615.37 632
9616.29 612
9617.22 600
9618.14 628
9619.07 628
9619.99 645
9620.92 610
9621.85 654
9622.77 652
9623.70 677
9624.62 627
9625.55 649
9626.47 667
9627.40 691
9628.33 679
9629.25 656
9630.18 693
9631.10 662
9632.03 675
9632.96 675
9633.88 697
9634.81 700
9635.73 734
9636.66 707
9637.59 710
9638.51 708
9639.44 710
9640.37 709
9641.29 736
9642.22 746
9643.15 776
9644.07 786
9645.00 753
9645.93 784
9646.85 790
9647.78 790
9648.71 796
9649.63 770
9650.56 766
9651.49 748
9652.41 753
9653.34 782
9654.27 759
9655.20 777
9656.12 748
9657.05 814
9657.98 809
9658.90 780
9659.83 778
9660.76 751
9661.69 750
9662.61 769
9663.54 774
9664.47 765
9665.40 818
9666.32 767
9667.25 791
9668.18 810
9669.11 793
9670.04 768
9670.96 790
9671.89 825
9672.82 797
9673.75 792
9674.68 789
9675.60 767
9676.53 817
9677.46 817
9678.39 794
9679.32 774
9680.25 790
9681.17 830
9682.10 840
9683.03 809
9683.96 804
9684.89 820
9685.82 800
9686.75 826
9687.67 832
9688.60 868
9689.53 860
9690.46 855
9691.39 861
9692.32 826
9693.25 835
9694.18 802
9695.11 841
9696.03 851
9696.96 861
9697.89 830
9698.82 801
9699.75 830
9700.68 860
9701.61 848
9702.54 870
9703.47 829
9704.40 863
9705.33 856
9706.26 862
9707.19 903
9708.12 904
9709.05 956
9709.98 946
9710.91 959
9711.84 959
9712.77 954
9713.70 939
9714.63 935
9715.56 934
9716.49 941
9717.42 938
9718.35 930
9719.28 898
9720.21 898
9721.14 877
9722.07 873
9723.00 877
9723.93 889
9724.86 889
9725.79 859
9726.72 879
9727.65 886
9728.58 912
9729.51 891
9730.44 901
9731.37 856
9732.31 872
9733.24 877
9734.17 865
9735.10 858
9736.03 880
9736.96 864
9737.89 834
9738.82 841
9739.75 872
9740.69 854
9741.62 834
9742.55 853
9743.48 830
9744.41 876
9745.34 901
9746.27 946
9747.21 938
9748.14 955
9749.07 916
9750.00 903
9750.93 889
9751.86 927
9752.80 886
9753.73 900
9754.66 888
9755.59 890
9756.52 864
9757.46 895
9758.39 944
9759.32 864
9760.25 967
9761.18 992
9762.12 947
9763.05 938
9763.98 965
9764.91 926
9765.85 956
9766.78 924
9767.71 927
9768.64 958
9769.58 915
9770.51 905
9771.44 929
9772.37 944
9773.31 981
9774.24 957
9775.17 1025
9776.11 1047
9777.04 1047
9777.97 1071
9778.91 1153
9779.84 1260
9780.77 1270
9781.71 1228
9782.64 1253
9783.57 1205
9784.51 1178
9785.44 1152
9786.37 1155
9787.31 1136
9788.24 1109
9789.17 1109
9790.11 1109
9791.04 1119
9791.97 1147
9792.91 1174
9793.84 1217
9794.77 1255
9795.71 1291
9796.64 1304
9797.58 1277
9798.51 1204
9799.44 1128
9800.38 1115
9801.31 1099
9802.25 1034
9803.18 1012
9804.12 968
9805.05 902
9805.98 941
9806.92 919
9807.85 902
9808.79 893
9809.72 872
9810.66 830
9811.59 839
9812.53 819
9813.46 834
9814.40 793
9815.33 820
9816.27 831
9817.20 790
9818.14 816
9819.07 783
9820.01 788
9820.94 775
9821.88 783
9822.81 745
9823.75 758
9824.68 747
9825.62 799
9826.55 804
9827.49 747
9828.42 752
9829.36 781
9830.29 782
9831.23 687
9832.17 737
9833.10 745
9834.04 736
9834.97 718
9835.91 753
9836.84 744
9837.78 736
9838.72 747
9839.65 766
9840.59 746
9841.52 758
9842.46 741
9843.40 764
9844.33 773
9845.27 752
9846.20 790
9847.14 795
9848.08 740
9849.01 771
9849.95 797
9850.89 751
9851.82 786
9852.76 746
9853.70 748
9854.63 765
9855.57 737
9856.51 760
9857.44 734
9858.38 793
9859.32 717
9860.25 715
9861.19 758
9862.13 773
9863.07 726
9864.00 773
9864.94 757
9865.88 740
9866.81 764
9867.75 767
9868.69 802
9869.63 776
9870.56 772
9871.50 745
9872.44 737
9873.38 765
9874.31 760
9875.25 776
9876.19 752
9877.13 763
9878.07 783
9879.00 777
9879.94 747
9880.88 742
9881.82 772
9882.75 750
9883.69 761
9884.63 749
9885.57 788
9886.51 727
9887.45 753
9888.38 755
9889.32 761
9890.26 756
9891.20 729
9892.14 782
9893.08 790
9894.01 730
9894.95 752
9895.89 748
9896.83 727
9897.77 727
9898.71 777
9899.65 746
9900.59 771
9901.52 770
9902.46 745
9903.40 765
9904.34 797
9905.28 796
9906.22 763
9907.16 763
9908.10 782
9909.04 781
9909.98 798
9910.92 735
9911.86 788
9912.80 796
9913.73 834
9914.67 798
9915.61 814
9916.55 880
9917.49 866
9918.43 901
9919.37 961
9920.31 1017
9921.25 1041
9922.19 1075
9923.13 1092
9924.07 1102
9925.01 1051
9925.95 1088
9926.89 1102
9927.83 1044
9928.77 999
9929.71 946
9930.65 958
9931.59 930
9932.53 899
9933.47 877
9934.41 850
9935.36 828
9936.30 860
9937.24 843
9938.18 851
9939.12 831
9940.06 831
9941.00 824
9941.94 794
9942.88 813
9943.82 859
9944.76 800
9945.70 814
9946.64 856
9947.59 866
9948.53 888
9949.47 898
9950.41 895
9951.35 930
9952.29 890
9953.23 852
9954.17 861
9955.12 834
9956.06 842
9957.00 845
9957.94 814
9958.88 837
9959.82 812
9960.77 793
9961.71 804
9962.65 787
9963.59 777
9964.53 794
9965.48 820
9966.42 781
9967.36 755
9968.30 806
9969.24 808
9970.19 825
9971.13 781
9972.07 794
9973.01 767
9973.95 763
9974.90 782
9975.84 785
9976.78 729
9977.72 743
9978.67 781
9979.61 762
9980.55 747
9981.50 707
9982.44 783
9983.38 748
9984.32 717
9985.27 681
9986.21 682
9987.15 722
9988.10 681
9989.04 697
9989.98 694
9990.92 671
9991.87 648
9992.81 688
9993.75 684
9994.70 660
9995.64 644
9996.58 658
9997.53 639
9998.47 685
9999.41 681
10000.36 690
10001.30 677
10002.25 660
10003.19 654
10004.13 672
10005.08 608
10006.02 644
10006.96 654
10007.91 692
10008.85 670
10009.80 639
10010.74 696
10011.68 664
10012.63 658
10013.57 640
10014.52 713
10015.46 674
10016.41 651
10017.35 667
10018.29 635
10019.24 620
10020.18 636
10021.13 636
10022.07 675
10023.02 641
10023.96 639
10024.91 629
10025.85 634
10026.80 644
10027.74 647
10028.69 657
10029.63 661
10030.58 628
10031.52 616
10032.47 644
10033.41 604
10034.36 611
10035.30 630
10036.25 605
10037.19 641
10038.14 617
10039.08 655
10040.03 594
10040.97 609
10041.92 630
10042.87 639
10043.81 634
10044.76 595
10045.70 594
10046.65 644
10047.59 632
10048.54 612
10049.49 650
10050.43 651
10051.38 640
10052.32 617
10053.27 583
10054.22 576
10055.16 593
10056.11 614
10057.05 639
10058.00 654
10058.95 632
10059.89 637
10060.84 663
10061.79 665
10062.73 634
10063.68 637
10064.63 655
10065.57 637
10066.52 671
10067.47 669
10068.41 622
10069.36 639
10070.31 664
10071.25 630
10072.20 631
10073.15 660
10074.10 657
10075.04 663
10075.99 639
10076.94 645
10077.88 644
10078.83 627
10079.78 637
10080.73 624
10081.67 639
10082.62 607
10083.57 589
10084.52 587
10085.46 557
10086.41 612
10087.36 574
10088.31 578
10089.25 603
10090.20 627
10091.15 600
10092.10 599
10093.05 600
10093.99 572
10094.94 570
10095.89 575
10096.84 586
10097.79 573
10098.73 587
10099.68 583
10100.63 594
10101.58 593
10102.53 598
10103.48 582
10104.42 569
10105.37 588
10106.32 556
10107.27 575
10108.22 584
10109.17 585
10110.12 549
10111.06 528
10112.01 542
10112.96 557
10113.91 623
10114.86 544
10115.81 554
10116.76 552
10117.71 542
10118.66 562
10119.61 577
10120.56 615
10121.50 567
10122.45 570
10123.40 608
10124.35 577
10125.30 583
10126.25 564
10127.20 584
10128.15 594
10129.10 593
10130.05 605
10131.00 570
10131.95 531
10132.90 532
10133.85 569
10134.80 617
10135.75 598
10136.70 620
10137.65 601
10138.60 588
10139.55 575
10140.50 608
10141.45 629
10142.40 610
10143.35 603
10144.30 583
10145.25 589
10146.20 627
10147.15 641
10148.10 608
10149.05 629
10150.00 597
10150.95 605
10151.90 596
10152.86 635
10153.81 596
10154.76 593
10155.71 620
10156.66 618
10157.61 610
10158.56 602
10159.51 610
10160.46 604
10161.41 646
10162.37 593
10163.32 622
10164.27 638
10165.22 634
10166.17 658
10167.12 610
10168.07 661
10169.03 660
10169.98 659
10170.93 680
10171.88 707
10172.83 708
10173.78 696
10174.74 697
10175.69 713
10176.64 665
10177.59 750
10178.54 791
10179.49 755
10180.45 778
10181.40 717
10182.35 749
10183.30 754
10184.26 742
10185.21 769
10186.16 784
10187.11 768
10188.06 778
10189.02 776
10189.97 788
10190.92 780
10191.87 799
10192.83 798
10193.78 797
10194.73 807
10195.69 818
10196.64 899
10197.59 905
10198.54 893
10199.50 912
10200.45 972
10201.40 999
10202.36 972
10203.31 1008
10204.26 1028
10205.22 1014
10206.17 980
10207.12 969
10208.08 976
10209.03 921
10209.98 914
10210.94 902
10211.89 892
10212.84 862
10213.80 818
10214.75 864
10215.70 834
10216.66 836
10217.61 838
10218.56 850
10219.52 811
10220.47 763
10221.43 794
10222.38 831
10223.33 813
10224.29 744
10225.24 782
10226.20 800
10227.15 814
10228.11 791
10229.06 787
10230.01 808
10230.97 816
10231.92 818
10232.88 788
10233.83 791
10234.79 810
10235.74 777
10236.70 779
10237.65 775
10238.60 740
10239.56 702
10240.51 750
10241.47 705
10242.42 695
10243.38 726
10244.33 672
10245.29 647
10246.24 688
10247.20 671
10248.15 674
10249.11 694
10250.07 686
10251.02 702
10251.98 670
10252.93 697
10253.89 680
10254.84 642
10255.80 682
10256.75 692
10257.71 741
10258.67 729
10259.62 728
10260.58 746
10261.53 761
10262.49 771
10263.44 771
10264.40 755
10265.36 755
10266.31 754
10267.27 703
10268.22 699
10269.18 663
10270.14 658
10271.09 663
10272.05 675
10273.01 658
10273.96 617
10274.92 624
10275.87 631
10276.83 619
10277.79 651
10278.74 642
10279.70 650
10280.66 627
10281.61 663
10282.57 657
10283.53 604
10284.49 609
10285.44 644
10286.40 639
10287.36 609
10288.31 651
10289.27 611
10290.23 648
10291.18 653
10292.14 643
10293.10 631
10294.06 636
10295.01 663
10295.97 633
10296.93 618
10297.89 611
10298.84 631
10299.80 626
10300.76 583
10301.72 594
10302.67 591
10303.63 603
10304.59 580
10305.55 576
10306.51 587
10307.46 583
10308.42 570
10309.38 560
10310.34 572
10311.30 559
10312.25 576
10313.21 571
10314.17 573
10315.13 552
10316.09 569
10317.05 537
10318.00 529
10318.96 558
10319.92 549
10320.88 618
10321.84 563
10322.80 574
10323.76 553
10324.71 580
10325.67 579
10326.63 565
10327.59 559
10328.55 576
10329.51 536
10330.47 568
10331.43 569
10332.39 560
10333.35 567
10334.30 588
10335.26 573
10336.22 584
10337.18 570
10338.14 554
10339.10 544
10340.06 579
10341.02 558
10341.98 563
10342.94 577
10343.90 573
10344.86 582
10345.82 606
10346.78 603
10347.74 567
10348.70 600
10349.66 598
10350.62 615
10351.58 585
10352.54 563
10353.50 594
10354.46 591
10355.42 564
10356.38 575
10357.34 612
10358.30 580
10359.26 541
10360.22 565
10361.18 579
10362.14 554
10363.10 566
10364.06 543
10365.02 559
10365.98 544
10366.94 554
10367.90 571
10368.87 564
10369.83 546
10370.79 510
10371.75 520
10372.71 552
10373.67 562
10374.63 559
10375.59 540
10376.55 513
10377.51 535
10378.48 555
10379.44 502
10380.40 526
10381.36 508
10382.32 522
10383.28 510
10384.24 544
10385.21 527
10386.17 492
10387.13 522
10388.09 544
10389.05 512
10390.01 505
10390.98 523
10391.94 524
10392.90 548
10393.86 547
10394.82 560
10395.79 518
10396.75 568
10397.71 531
10398.67 521
10399.63 522
10400.60 565
10401.56 534
10402.52 528
10403.48 548
10404.45 544
10405.41 559
10406.37 560
10407.33 550
10408.30 547
10409.26 570
10410.22 608
10411.18 613
10412.15 600
10413.11 635
10414.07 630
10415.04 644
10416.00 599
10416.96 656
10417.93 671
10418.89 677
10419.85 640
10420.81 628
10421.78 647
10422.74 619
10423.70 633
10424.67 568
10425.63 622
10426.59 574
10427.56 564
10428.52 590
10429.49 586
10430.45 569
10431.41 548
10432.38 581
10433.34 553
10434.30 523
10435.27 512
10436.23 486
10437.20 509
10438.16 564
10439.12 543
10440.09 558
10441.05 520
10442.02 503
10442.98 526
10443.94 543
10444.91 508
10445.87 502
10446.84 518
10447.80 533
10448.77 506
10449.73 499
10450.70 540
10451.66 499
10452.63 485
10453.59 523
10454.55 491
10455.52 485
10456.48 507
10457.45 519
10458.41 530
10459.38 535
10460.34 525
10461.31 540
10462.27 522
10463.24 496
10464.20 504
10465.17 500
10466.14 516
10467.10 509
10468.07 507
10469.03 505
10470.00 535
10470.96 532
10471.93 555
10472.89 527
10473.86 553
10474.82 540
10475.79 563
10476.76 544
10477.72 545
10478.69 556
10479.65 526
10480.62 519
10481.59 531
10482.55 526
10483.52 502
10484.48 503
10485.45 506
10486.42 495
10487.38 512
10488.35 494
10489.32 500
10490.28 469
10491.25 488
10492.21 462
10493.18 493
10494.15 516
10495.11 508
10496.08 495
10497.05 511
10498.01 530
10498.98 480
10499.95 487
10500.92 506
10501.88 506
10502.85 502
10503.82 521
10504.78 487
10505.75 466
10506.72 468
10507.68 492
10508.65 515
10509.62 536
10510.59 495
10511.55 488
10512.52 506
10513.49 482
10514.46 465
10515.42 511
10516.39 515
10517.36 538
10518.33 539
10519.29 509
10520.26 461
10521.23 459
10522.20 497
10523.17 493
10524.13 483
10525.10 513
10526.07 500
10527.04 505
10528.01 485
10528.97 498
10529.94 501
10530.91 472
10531.88 467
10532.85 502
10533.82 464
10534.78 504
10535.75 480
10536.72 495
10537.69 505
10538.66 500
10539.63 498
10540.60 493
10541.56 478
10542.53 468
10543.50 496
10544.47 501
10545.44 528
10546.41 521
10547.38 515
10548.35 494
10549.32 466
10550.29 521
10551.25 537
10552.22 516
10553.19 538
10554.16 515
10555.13 543
10556.10 582
10557.07 546
10558.04 560
10559.01 544
10559.98 548
10560.95 534
10561.92 572
10562.89 539
10563.86 518
10564.83 551
10565.80 530
10566.77 506
10567.74 478
10568.71 520
10569.68 548
10570.65 547
10571.62 530
10572.59 496
10573.56 501
10574.53 516
10575.50 511
10576.47 519
10577.44 499
10578.41 516
10579.38 517
10580.35 530
10581.32 518
10582.29 543
10583.26 517
10584.23 506
10585.21 529
10586.18 543
10587.15 523
10588.12 534
10589.09 527
10590.06 519
10591.03 541
10592.00 508
10592.97 513
10593.94 513
10594.92 502
10595.89 506
10596.86 500
10597.83 506
10598.80 528
10599.77 487
10600.74 502
10601.71 478
10602.69 482
10603.66 486
10604.63 497
10605.60 529
10606.57 510
10607.54 472
10608.52 476
10609.49 477
10610.46 472
10611.43 468
10612.40 488
10613.38 509
10614.35 501
10615.32 501
10616.29 482
10617.27 496
10618.24 505
10619.21 486
10620.18 519
10621.15 531
10622.13 518
10623.10 490
10624.07 532
10625.04 510
10626.02 509
10626.99 502
10627.96 489
10628.94 516
10629.91 542
10630.88 545
10631.85 583
10632.83 594
10633.80 598
10634.77 653
10635.75 606
10636.72 617
10637.69 580
10638.67 596
10639.64 590
10640.61 546
10641.59 568
10642.56 565
10643.53 569
10644.51 549
10645.48 518
10646.45 477
10647.43 492
10648.40 501
10649.37 541
10650.35 470
10651.32 479
10652.30 491
10653.27 505
10654.24 493
10655.22 449
10656.19 501
10657.16 479
10658.14 456
10659.11 495
10660.09 473
10661.06 459
10662.04 482
10663.01 507
10663.98 515
10664.96 457
10665.93 458
10666.91 462
10667.88 513
10668.86 477
10669.83 472
10670.81 494
10671.78 480
10672.76 496
10673.73 502
10674.71 487
10675.68 480
10676.66 505
10677.63 456
10678.61 475
10679.58 475
10680.56 483
10681.53 491
10682.51 506
10683.48 502
10684.46 485
10685.43 477
10686.41 485
10687.38 466
10688.36 461
10689.33 467
10690.31 460
10691.28 465
10692.26 464
10693.24 479
10694.21 495
10695.19 478
10696.16 454
10697.14 464
10698.12 510
10699.09 461
10700.07 456
10701.04 479
10702.02 449
10703.00 458
10703.97 512
10704.95 472
10705.92 467
10706.90 461
10707.88 486
10708.85 457
10709.83 457
10710.81 506
10711.78 475
10712.76 453
10713.74 505
10714.71 511
10715.69 470
10716.67 469
10717.64 456
10718.62 483
10719.60 470
10720.57 440
10721.55 455
10722.53 478
10723.50 437
10724.48 435
10725.46 476
10726.44 476
10727.41 472
10728.39 477
10729.37 438
10730.35 501
10731.32 474
10732.30 487
10733.28 487
10734.26 460
10735.23 489
10736.21 469
10737.19 464
10738.17 461
10739.14 467
10740.12 489
10741.10 469
10742.08 457
10743.06 488
10744.03 478
10745.01 473
10745.99 448
10746.97 462
10747.95 449
10748.92 468
10749.90 499
10750.88 499
10751.86 511
10752.84 463
10753.82 490
10754.79 492
10755.77 491
10756.75 454
10757.73 481
10758.71 525
10759.69 491
10760.67 490
10761.65 478
10762.62 448
10763.60 471
10764.58 507
10765.56 495
10766.54 482
10767.52 483
10768.50 503
10769.48 493
10770.46 463
10771.44 464
10772.42 510
10773.39 497
10774.37 474
10775.35 486
10776.33 479
10777.31 474
10778.29 512
10779.27 493
10780.25 496
10781.23 516
10782.21 495
10783.19 489
10784.17 493
10785.15 493
10786.13 463
10787.11 456
10788.09 485
10789.07 480
10790.05 459
10791.03 475
10792.01 498
10792.99 482
10793.97 496
10794.95 491
10795.93 511
10796.91 450
10797.89 489
10798.87 510
10799.85 482
10800.83 472
10801.82 498
10802.80 477
10803.78 487
10804.76 504
10805.74 495
10806.72 440
10807.70 489
10808.68 477
10809.66 488
10810.64 493
10811.62 501
10812.61 504
10813.59 505
10814.57 492
10815.55 476
10816.53 491
10817.51 535
10818.49 527
10819.47 490
10820.46 507
10821.44 507
10822.42 495
10823.40 490
10824.38 522
10825.36 480
10826.35 507
10827.33 480
10828.31 495
10829.29 494
10830.27 497
10831.25 549
10832.24 515
10833.22 496
10834.20 500
10835.18 492
10836.17 502
10837.15 521
10838.13 515
10839.11 499
10840.09 501
10841.08 516
10842.06 513
10843.04 532
10844.02 526
10845.01 514
10845.99 526
10846.97 502
10847.96 503
10848.94 522
10849.92 541
10850.90 519
10851.89 529
10852.87 532
10853.85 526
10854.84 522
10855.82 533
10856.80 530
10857.78 526
10858.77 561
10859.75 532
10860.73 537
10861.72 569
10862.70 559
10863.68 545
10864.67 543
10865.65 525
10866.64 559
10867.62 581
10868.60 584
10869.59 570
10870.57 560
10871.55 541
10872.54 589
10873.52 582
10874.51 583
10875.49 576
10876.47 568
10877.46 626
10878.44 589
10879.43 632
10880.41 624
10881.39 611
10882.38 611
10883.36 628
10884.35 627
10885.33 643
10886.32 653
10887.30 609
10888.29 637
10889.27 642
10890.25 700
10891.24 693
10892.22 692
10893.21 763
10894.19 754
10895.18 780
10896.16 744
10897.15 765
10898.13 798
10899.12 796
10900.10 798
10901.09 768
10902.07 750
10903.06 791
10904.04 764
10905.03 751
10906.01 755
10907.00 722
10907.99 745
10908.97 704
10909.96 683
10910.94 696
10911.93 695
10912.91 715
10913.90 687
10914.88 719
10915.87 714
10916.86 666
10917.84 706
10918.83 717
10919.81 688
10920.80 724
10921.79 746
10922.77 714
10923.76 724
10924.74 718
10925.73 716
10926.72 723
10927.70 729
10928.69 751
10929.68 739
10930.66 726
10931.65 728
10932.64 724
10933.62 775
10934.61 794
10935.60 793
10936.58 798
10937.57 788
10938.56 789
10939.54 769
10940.53 782
10941.52 773
10942.50 825
10943.49 790
10944.48 836
10945.47 841
10946.45 818
10947.44 897
10948.43 955
10949.41 1020
10950.40 1012
10951.39 1010
10952.38 1057
10953.36 1095
10954.35 1119
10955.34 1104
10956.33 1134
10957.31 1096
10958.30 1100
10959.29 1092
10960.28 1008
10961.27 1001
10962.25 1013
10963.24 999
10964.23 945
10965.22 966
10966.21 940
10967.19 912
10968.18 918
10969.17 909
10970.16 898
10971.15 917
10972.13 903
10973.12 942
10974.11 908
10975.10 907
10976.09 894
10977.08 926
10978.07 914
10979.05 887
10980.04 875
10981.03 944
10982.02 951
10983.01 952
10984.00 993
10984.99 1016
10985.98 1076
10986.96 1045
10987.95 1136
10988.94 1191
10989.93 1263
10990.92 1263
10991.91 1307
10992.90 1407
10993.89 1449
10994.88 1524
10995.87 1496
10996.86 1445
10997.85 1479
10998.84 1391
10999.83 1362
11000.82 1329
11001.81 1383
11002.79 1276
11003.78 1169
11004.77 1108
11005.76 1068
11006.75 1071
11007.74 1002
11008.73 930
11009.72 930
11010.71 965
11011.70 928
11012.69 892
11013.68 868
11014.67 859
11015.67 838
11016.66 806
11017.65 857
11018.64 846
11019.63 827
11020.62 795
11021.61 796
11022.60 799
11023.59 807
11024.58 777
11025.57 797
11026.56 796
11027.55 797
11028.54 807
11029.53 768
11030.52 720
11031.52 737
11032.51 771
11033.50 781
11034.49 701
11035.48 727
11036.47 741
11037.46 679
11038.45 699
11039.45 706
11040.44 717
11041.43 720
11042.42 708
11043.41 702
11044.40 690
11045.39 700
11046.39 688
11047.38 674
11048.37 691
11049.36 711
11050.35 676
11051.35 706
11052.34 691
11053.33 720
11054.32 715
11055.31 705
11056.31 701
11057.30 699
11058.29 705
11059.28 684
11060.27 691
11061.27 694
11062.26 690
11063.25 757
11064.24 675
11065.24 683
11066.23 709
11067.22 702
11068.21 686
11069.21 680
11070.20 677
11071.19 683
11072.19 686
11073.18 690
11074.17 670
11075.16 653
11076.16 671
11077.15 681
11078.14 708
11079.14 654
11080.13 732
11081.12 732
11082.12 699
11083.11 669
11084.10 668
11085.10 688
11086.09 678
11087.08 667
11088.08 702
11089.07 684
11090.06 715
11091.06 755
11092.05 762
11093.04 693
11094.04 692
11095.03 717
11096.03 703
11097.02 725
11098.01 697
11099.01 719
11100.00 713
11101.00 694
11101.99 734
11102.98 712
11103.98 702
11104.97 699
11105.97 654
11106.96 665
11107.96 703
11108.95 746
11109.95 747
11110.94 732
11111.93 730
11112.93 718
11113.92 751
11114.92 800
11115.91 795
11116.91 793
11117.90 786
11118.90 785
11119.89 866
11120.89 852
11121.88 837
11122.88 835
11123.87 873
11124.87 841
11125.86 833
11126.86 833
11127.85 806
11128.85 778
11129.84 785
11130.84 759
11131.84 719
11132.83 747
11133.83 748
11134.82 716
11135.82 719
11136.81 746
11137.81 723
11138.81 752
11139.80 706
11140.80 717
11141.79 693
11142.79 719
11143.79 726
11144.78 705
11145.78 724
11146.77 717
11147.77 702
11148.77 706
11149.76 681
11150.76 686
11151.75 697
11152.75 680
11153.75 655
11154.74 660
11155.74 654
11156.74 691
11157.73 679
11158.73 638
11159.73 624
11160.72 660
11161.72 657
11162.72 672
11163.71 665
11164.71 687
11165.71 665
11166.71 695
11167.70 648
11168.70 704
11169.70 683
11170.69 682
11171.69 727
11172.69 675
11173.69 685
11174.68 711
11175.68 686
11176.68 691
11177.68 683
11178.67 684
11179.67 709
11180.67 718
11181.67 714
11182.66 728
11183.66 739
11184.66 761
11185.66 706
11186.66 755
11187.65 736
11188.65 724
11189.65 773
11190.65 749
11191.65 761
11192.64 718
11193.64 717
11194.64 723
11195.64 702
11196.64 712
11197.64 725
11198.63 750
11199.63 743
11200.63 702
11201.63 744
11202.63 747
11203.63 741
11204.63 735
11205.63 709
11206.62 717
11207.62 699
11208.62 727
11209.62 705
11210.62 690
11211.62 677
11212.62 689
11213.62 686
11214.62 676
11215.62 675
11216.61 704
11217.61 637
11218.61 639
11219.61 683
11220.61 646
11221.61 637
11222.61 618
11223.61 661
11224.61 606
11225.61 610
11226.61 604
11227.61 600
11228.61 604
11229.61 626
11230.61 630
11231.61 610
11232.61 625
11233.61 632
11234.61 629
11235.61 600
11236.61 585
11237.61 622
11238.61 607
11239.61 621
11240.61 607
11241.61 611
11242.61 638
11243.61 622
11244.61 603
11245.61 607
11246.61 612
11247.61 616
11248.62 632
11249.62 632
11250.62 637
11251.62 629
11252.62 616
11253.62 614
11254.62 633
11255.62 614
11256.62 631
11257.62 599
11258.62 596
11259.63 575
11260.63 619
11261.63 589
11262.63 574
11263.63 651
11264.63 648
11265.63 635
11266.64 640
11267.64 643
11268.64 645
11269.64 694
11270.64 674
11271.64 712
11272.65 679
11273.65 673
11274.65 697
11275.65 693
11276.65 691
11277.65 699
11278.66 669
11279.66 663
11280.66 664
11281.66 674
11282.67 660
11283.67 620
11284.67 636
11285.67 609
11286.67 649
11287.68 650
11288.68 601
11289.68 645
11290.68 630
11291.69 617
11292.69 622
11293.69 643
11294.70 643
11295.70 625
11296.70 638
11297.70 619
11298.71 632
11299.71 626
11300.71 623
11301.72 608
11302.72 683
11303.72 663
11304.72 667
11305.73 654
11306.73 667
11307.73 644
11308.74 680
11309.74 668
11310.74 672
11311.75 663
11312.75 681
11313.76 690
11314.76 679
11315.76 666
11316.77 631
11317.77 641
11318.77 646
11319.78 648
11320.78 648
11321.79 606
11322.79 618
11323.79 594
11324.80 593
11325.80 578
11326.81 592
11327.81 588
11328.81 617
11329.82 569
11330.82 586
11331.83 618
11332.83 641
11333.84 590
11334.84 634
11335.85 633
11336.85 635
11337.85 619
11338.86 643
11339.86 643
11340.87 619
11341.87 602
11342.88 608
11343.88 606
11344.89 597
11345.89 593
11346.90 615
11347.90 592
11348.91 573
11349.91 594
11350.92 580
11351.92 615
11352.93 629
11353.94 578
11354.94 610
11355.95 586
11356.95 608
11357.96 600
11358.96 617
11359.97 579
11360.97 582
11361.98 566
11362.99 583
11363.99 561
11365.00 575
11366.00 557
11367.01 588
11368.02 591
11369.02 555
11370.03 576
11371.03 561
11372.04 567
11373.05 554
11374.05 536
11375.06 537
11376.06 544
11377.07 553
11378.08 533
11379.08 543
11380.09 591
11381.10 571
11382.10 579
11383.11 555
11384.12 559
11385.12 558
11386.13 542
11387.14 563
11388.14 560
11389.15 546
11390.16 521
11391.17 565
11392.17 554
11393.18 599
11394.19 565
11395.19 589
11396.20 547
11397.21 538
11398.22 568
11399.22 598
11400.23 599
11401.24 598
11402.25 555
11403.25 573
11404.26 583
11405.27 564
11406.28 545
11407.28 557
11408.29 558
11409.30 561
11410.31 589
11411.31 578
11412.32 583
11413.33 565
11414.34 567
11415.35 575
11416.35 577
11417.36 560
11418.37 567
11419.38 585
11420.39 560
11421.40 569
11422.40 564
11423.41 565
11424.42 567
11425.43 598
11426.44 603
11427.45 578
11428.46 580
11429.46 595
11430.47 563
11431.48 573
11432.49 579
11433.50 606
11434.51 558
11435.52 589
11436.53 596
11437.54 581
11438.54 608
11439.55 599
11440.56 618
11441.57 577
11442.58 613
11443.59 612
11444.60 598
11445.61 608
11446.62 621
11447.63 597
11448.64 617
11449.65 595
11450.66 592
11451.67 643
11452.68 620
11453.69 623
11454.70 620
11455.71 611
11456.72 608
11457.73 648
11458.74 640
11459.75 615
11460.76 593
11461.77 641
11462.78 655
11463.79 640
11464.80 640
11465.81 647
11466.82 663
11467.83 636
11468.84 686
11469.85 681
11470.86 683
11471.87 658
11472.88 659
11473.89 630
11474.90 666
11475.91 663
11476.92 687
11477.93 655
11478.95 642
11479.96 647
11480.97 630
11481.98 677
11482.99 609
11484.00 647
11485.01 667
11486.02 644
11487.03 662
11488.05 643
11489.06 684
11490.07 671
11491.08 636
11492.09 645
11493.10 680
11494.11 673
11495.13 702
11496.14 675
11497.15 674
11498.16 668
11499.17 668
11500.18 659
11501.20 657
11502.21 689
11503.22 690
11504.23 664
11505.24 653
11506.26 675
11507.27 683
11508.28 654
11509.29 665
11510.30 675
11511.32 648
11512.33 684
11513.34 653
11514.35 710
11515.37 714
11516.38 714
11517.39 666
11518.40 718
11519.42 718
11520.43 711
11521.44 733
11522.45 745
11523.47 738
11524.48 735
11525.49 738
11526.51 738
11527.52 762
11528.53 784
11529.55 776
11530.56 778
11531.57 799
11532.59 772
11533.60 770
11534.61 780
11535.63 785
11536.64 832
11537.65 826
11538.67 831
11539.68 800
11540.69 842
11541.71 849
11542.72 851
11543.73 877
11544.75 936
11545.76 929
11546.78 917
11547.79 917
11548.80 893
11549.82 928
11550.83 957
11551.85 1027
11552.86 993
11553.87 1022
11554.89 1052
11555.90 1014
11556.92 1018
11557.93 978
11558.95 1019
11559.96 1020
11560.97 1102
11561.99 1093
11563.00 1109
11564.02 1109
11565.03 1128
11566.05 1187
11567.06 1219
11568.08 1238
11569.09 1265
11570.11 1317
11571.12 1344
11572.14 1414
11573.15 1432
11574.17 1482
11575.18 1600
11576.20 1597
11577.21 1594
11578.23 1634
11579.24 1707
11580.26 1718
11581.27 1796
11582.29 1945
11583.30 2091
11584.32 2089
11585.33 2237
11586.35 2383
11587.37 2549
11588.38 2726
11589.40 2960
11590.41 3170
11591.43 3386
11592.44 3604
11593.46 3729
11594.48 3770
11595.49 3777
11596.51 3809
11597.52 3737
11598.54 3515
11599.56 3467
11600.57 3257
11601.59 2954
11602.61 2765
11603.62 2517
11604.64 2344
11605.66 2206
11606.67 2057
11607.69 1907
11608.70 1819
11609.72 1744
11610.74 1746
11611.75 1632
11612.77 1546
11613.79 1519
11614.81 1502
11615.82 1475
11616.84 1426
11617.86 1368
11618.87 1319
11619.89 1303
11620.91 1318
11621.92 1217
11622.94 1213
11623.96 1217
11624.98 1159
11625.99 1110
11627.01 1102
11628.03 1050
11629.05 1049
11630.06 1085
11631.08 1069
11632.10 994
11633.12 979
11634.13 984
11635.15 982
11636.17 980
11637.19 957
11638.20 903
11639.22 883
11640.24 864
11641.26 893
11642.28 851
11643.29 839
11644.31 864
11645.33 835
11646.35 858
11647.37 827
11648.39 814
11649.40 793
11650.42 842
11651.44 855
11652.46 870
11653.48 832
11654.50 871
11655.51 838
11656.53 845
11657.55 871
11658.57 880
11659.59 857
11660.61 864
11661.63 895
11662.65 854
11663.67 846
11664.68 864
11665.70 867
11666.72 882
11667.74 887
11668.76 888
11669.78 928
11670.80 929
11671.82 934
11672.84 925
11673.86 949
11674.88 911
11675.90 936
11676.92 960
11677.94 924
11678.96 867
11679.98 933
11680.99 966
11682.01 961
11683.03 924
11684.05 901
11685.07 927
11686.09 932
11687.11 908
11688.13 868
11689.15 873
11690.17 876
11691.19 890
11692.21 908
11693.24 879
11694.26 881
11695.28 898
11696.30 860
11697.32 915
11698.34 857
11699.36 843
11700.38 879
11701.40 888
11702.42 863
11703.44 868
11704.46 887
11705.48 823
11706.50 842
11707.52 817
11708.54 800
11709.57 801
11710.59 793
11711.61 808
11712.63 791
11713.65 759
11714.67 776
11715.69 803
11716.71 809
11717.73 793
11718.76 783
11719.78 770
11720.80 814
11721.82 764
11722.84 747
11723.86 743
11724.89 759
11725.91 746
11726.93 768
11727.95 785
11728.97 777
11729.99 751
11731.02 767
11732.04 805
11733.06 760
11734.08 738
11735.10 794
11736.13 761
11737.15 779
11738.17 761
11739.19 788
11740.22 762
11741.24 792
11742.26 804
11743.28 755
11744.30 752
11745.33 773
11746.35 782
11747.37 722
11748.40 704
11749.42 732
11750.44 775
11751.46 728
11752.49 701
11753.51 696
11754.53 685
11755.56 748
11756.58 697
11757.60 745
11758.62 731
11759.65 691
11760.67 677
11761.69 690
11762.72 645
11763.74 700
11764.76 686
11765.79 703
11766.81 720
11767.83 705
11768.86 720
11769.88 679
11770.91 654
11771.93 644
11772.95 666
11773.98 670
11775.00 686
11776.02 629
11777.05 630
11778.07 623
11779.10 663
11780.12 668
11781.14 678
11782.17 633
11783.19 670
11784.22 644
11785.24 637
11786.26 616
11787.29 653
11788.31 606
11789.34 643
11790.36 642
11791.39 595
11792.41 631
11793.44 586
11794.46 616
11795.49 644
11796.51 632
11797.54 606
11798.56 607
11799.59 625
11800.61 629
11801.63 608
11802.66 629
11803.69 636
11804.71 640
11805.74 595
11806.76 580
11807.79 617
11808.81 609
11809.84 606
11810.86 605
11811.89 622
11812.91 643
11813.94 607
11814.96 583
11815.99 610
11817.01 597
11818.04 632
11819.07 622
11820.09 620
11821.12 610
11822.14 610
11823.17 665
11824.20 606
11825.22 586
11826.25 621
11827.27 643
11828.30 595
11829.33 619
11830.35 605
11831.38 587
11832.40 609
11833.43 620
11834.46 616
11835.48 600
11836.51 595
11837.54 592
11838.56 613
11839.59 594
11840.62 578
11841.64 604
11842.67 607
11843.70 586
11844.72 595
11845.75 581
11846.78 593
11847.80 601
11848.83 596
11849.86 637
11850.89 624
11851.91 610
11852.94 618
11853.97 611
11854.99 606
11856.02 635
11857.05 645
11858.08 659
11859.10 612
11860.13 621
11861.16 634
11862.19 642
11863.21 645
11864.24 641
11865.27 645
11866.30 649
11867.33 625
11868.35 652
11869.38 675
11870.41 646
11871.44 650
11872.47 673
11873.49 665
11874.52 674
11875.55 674
11876.58 687
11877.61 722
11878.63 653
11879.66 677
11880.69 715
11881.72 702
11882.75 735
11883.78 748
11884.81 736
11885.83 742
11886.86 739
11887.89 795
11888.92 819
11889.95 802
11890.98 806
11892.01 845
11893.04 869
11894.06 865
11895.09 875
11896.12 894
11897.15 893
11898.18 885
11899.21 892
11900.24 906
11901.27 898
11902.30 891
11903.33 871
11904.36 891
11905.39 811
11906.42 833
11907.45 842
11908.48 845
11909.50 833
11910.53 830
11911.56 854
11912.59 854
11913.62 862
11914.65 858
11915.68 864
11916.71 862
11917.74 889
11918.77 906
11919.80 964
11920.83 1015
11921.86 996
11922.89 1027
11923.92 1020
11924.95 993
11925.99 1064
11927.02 1005
11928.05 1036
11929.08 1003
11930.11 1012
11931.14 1030
11932.17 972
11933.20 960
11934.23 928
11935.26 899
11936.29 881
11937.32 852
11938.35 823
11939.38 798
11940.41 778
11941.45 755
11942.48 750
11943.51 731
11944.54 692
11945.57 727
11946.60 723
11947.63 718
11948.66 701
11949.70 715
11950.73 713
11951.76 688
11952.79 678
11953.82 671
11954.85 683
11955.88 649
11956.92 669
11957.95 672
11958.98 703
11960.01 704
11961.04 681
11962.08 660
11963.11 696
11964.14 671
11965.17 689
11966.20 649
11967.24 645
11968.27 670
11969.30 672
11970.33 674
11971.36 654
11972.40 691
11973.43 657
11974.46 675
11975.49 713
11976.53 693
11977.56 692
11978.59 699
11979.62 652
11980.66 673
11981.69 662
11982.72 632
11983.76 666
11984.79 697
11985.82 691
11986.85 679
11987.89 689
11988.92 694
11989.95 697
11990.99 704
11992.02 706
11993.05 721
11994.09 707
11995.12 698
11996.15 714
11997.19 739
11998.22 733
11999.25 740
12000.29 742
12001.32 775
12002.35 766
12003.39 795
12004.42 784
12005.46 811
12006.49 824
12007.52 852
12008.56 813
12009.59 819
12010.63 868
12011.66 879
12012.69 867
12013.73 863
12014.76 913
12015.80 890
12016.83 896
12017.86 870
12018.90 878
12019.93 811
12020.97 832
12022.00 829
12023.04 809
12024.07 805
12025.11 823
12026.14 801
12027.18 814
12028.21 790
12029.25 801
12030.28 795
12031.32 781
12032.35 817
12033.39 757
12034.42 741
12035.46 760
12036.49 751
12037.53 711
12038.56 740
12039.60 728
12040.63 710
12041.67 684
12042.70 720
12043.74 698
12044.77 694
12045.81 686
12046.84 743
12047.88 714
12048.92 714
12049.95 679
12050.99 671
12052.02 720
12053.06 716
12054.09 727
12055.13 667
12056.17 694
12057.20 672
12058.24 681
12059.27 666
12060.31 675
12061.35 701
12062.38 696
12063.42 696
12064.46 713
12065.49 754
12066.53 714
12067.56 697
12068.60 658
12069.64 693
12070.67 679
12071.71 703
12072.75 698
12073.78 710
12074.82 703
12075.86 711
12076.89 707
12077.93 736
12078.97 733
12080.01 721
12081.04 741
12082.08 718
12083.12 725
12084.15 697
12085.19 719
12086.23 751
12087.27 747
12088.30 745
12089.34 746
12090.38 744
12091.41 746
12092.45 766
12093.49 840
12094.53 861
12095.57 800
12096.60 836
12097.64 851
12098.68 851
12099.72 791
12100.75 816
12101.79 832
12102.83 814
12103.87 765
12104.91 759
12105.94 745
12106.98 735
12108.02 706
12109.06 710
12110.10 673
12111.14 691
12112.17 678
12113.21 646
12114.25 625
12115.29 635
12116.33 644
12117.37 601
12118.40 629
12119.44 634
12120.48 572
12121.52 597
12122.56 613
12123.60 632
12124.64 644
12125.68 605
12126.72 577
12127.75 579
12128.79 577
12129.83 580
12130.87 555
12131.91 581
12132.95 579
12133.99 571
12135.03 561
12136.07 591
12137.11 539
12138.15 557
12139.19 586
12140.23 574
12141.27 557
12142.31 557
12143.35 569
12144.38 535
12145.42 556
12146.46 574
12147.50 595
12148.54 553
12149.58 534
12150.62 524
12151.66 551
12152.70 544
12153.74 563
12154.78 559
12155.82 545
12156.87 541
12157.91 531
12158.95 551
12159.99 553
12161.03 531
12162.07 543
12163.11 544
12164.15 544
12165.19 531
12166.23 523
12167.27 539
12168.31 561
12169.35 566
12170.39 571
12171.43 513
12172.47 532
12173.52 530
12174.56 570
12175.60 518
12176.64 531
12177.68 555
12178.72 541
12179.76 533
12180.80 525
12181.85 532
12182.89 566
12183.93 538
12184.97 527
12186.01 527
12187.05 578
12188.09 561
12189.14 537
12190.18 508
12191.22 538
12192.26 547
12193.30 543
12194.34 501
12195.39 513
12196.43 505
12197.47 525
12198.51 547
12199.55 533
12200.60 555
12201.64 537
12202.68 535
12203.72 535
12204.77 530
12205.81 538
12206.85 504
12207.89 529
12208.94 513
12209.98 545
12211.02 509
12212.06 524
12213.11 541
12214.15 540
12215.19 524
12216.23 544
12217.28 545
12218.32 529
12219.36 528
12220.41 539
12221.45 545
12222.49 522
12223.54 530
12224.58 513
12225.62 541
12226.66 533
12227.71 497
12228.75 527
12229.79 534
12230.84 530
12231.88 516
12232.93 558
12233.97 557
12235.01 555
12236.06 568
12237.10 566
12238.14 561
12239.19 550
12240.23 556
12241.28 561
12242.32 536
12243.36 554
12244.41 541
12245.45 499
12246.50 518
12247.54 524
12248.58 519
12249.63 577
12250.67 513
12251.72 500
12252.76 489
12253.80 503
12254.85 495
12255.89 528
12256.94 540
12257.98 475
12259.03 464
12260.07 496
12261.12 461
12262.16 439
12263.21 482
12264.25 472
12265.30 464
12266.34 474
12267.39 475
12268.43 466
12269.48 474
12270.52 486
12271.57 489
12272.61 460
12273.66 463
12274.70 475
12275.75 475
12276.79 445
12277.84 427
12278.88 432
12279.93 425
12280.98 448
12282.02 432
12283.07 398
12284.11 450
12285.16 467
12286.20 447
12287.25 459
12288.30 441
12289.34 429
12290.39 451
12291.43 463
12292.48 441
12293.53 438
12294.57 499
12295.62 461
12296.66 467
12297.71 474
12298.76 437
12299.80 451
12300.85 438
12301.90 447
12302.94 447
12303.99 448
12305.04 445
12306.08 466
12307.13 447
12308.18 452
12309.22 429
12310.27 443
12311.32 440
12312.36 429
12313.41 431
12314.46 424
12315.50 438
12316.55 450
12317.60 428
12318.65 487
12319.69 459
12320.74 402
12321.79 424
12322.83 430
12323.88 407
12324.93 423
12325.98 457
12327.02 429
12328.07 429
12329.12 401
12330.17 399
12331.21 435
12332.26 411
12333.31 430
12334.36 450
12335.41 416
12336.45 450
12337.50 433
12338.55 418
12339.60 421
12340.65 437
12341.69 431
12342.74 423
12343.79 407
12344.84 400
12345.89 402
12346.94 417
12347.98 450
12349.03 445
12350.08 437
12351.13 440
12352.18 430
12353.23 406
12354.28 402
12355.32 407
12356.37 450
12357.42 435
12358.47 433
12359.52 443
12360.57 422
12361.62 403
12362.67 430
12363.72 444
12364.76 447
12365.81 443
12366.86 441
12367.91 449
12368.96 434
12370.01 434
12371.06 450
12372.11 432
12373.16 423
12374.21 423
12375.26 432
12376.31 417
12377.36 419
12378.41 467
12379.46 449
12380.51 430
12381.56 455
12382.61 435
12383.66 435
12384.71 434
12385.76 414
12386.81 415
12387.86 417
12388.91 451
12389.96 425
12391.01 458
12392.06 453
12393.11 437
12394.16 445
12395.21 442
12396.26 445
12397.31 460
12398.36 457
12399.41 459
12400.46 460
12401.51 458
12402.56 440
12403.61 429
12404.66 477
12405.71 487
12406.77 478
12407.82 445
12408.87 459
12409.92 457
12410.97 444
12412.02 465
12413.07 453
12414.12 488
12415.17 489
12416.23 491
12417.28 481
12418.33 474
12419.38 472
12420.43 475
12421.48 483
12422.53 493
12423.59 522
12424.64 493
12425.69 448
12426.74 492
12427.79 490
12428.84 515
12429.90 514
12430.95 516
12432.00 528
12433.05 474
12434.10 471
12435.16 444
12436.21 466
12437.26 471
12438.31 457
12439.37 462
12440.42 461
12441.47 455
12442.52 459
12443.58 453
12444.63 464
12445.68 463
12446.73 416
12447.79 452
12448.84 458
12449.89 441
12450.94 401
12452.00 445
12453.05 437
12454.10 401
12455.16 443
12456.21 441
12457.26 441
12458.31 444
12459.37 418
12460.42 423
12461.47 445
12462.53 424
12463.58 429
12464.63 444
12465.69 438
12466.74 434
12467.79 432
12468.85 420
12469.90 407
12470.95 437
12472.01 421
12473.06 434
12474.12 439
12475.17 458
12476.22 471
12477.28 456
12478.33 496
12479.39 517
12480.44 476
12481.49 485
12482.55 486
12483.60 518
12484.66 518
12485.71 508
12486.76 525
12487.82 520
12488.87 501
12489.93 541
12490.98 541
12492.04 538
12493.09 554
12494.15 544
12495.20 541
12496.25 513
12497.31 497
12498.36 503
12499.42 518
12500.47 479
12501.53 470
12502.58 458
12503.64 449
12504.69 474
12505.75 458
12506.80 451
12507.86 421
12508.91 449
12509.97 473
12511.03 441
12512.08 428
12513.14 468
12514.19 448
12515.25 441
12516.30 432
12517.36 425
12518.41 436
12519.47 429
12520.52 416
12521.58 425
12522.64 416
12523.69 406
12524.75 430
12525.80 425
12526.86 424
12527.92 386
12528.97 438
12530.03 431
12531.08 422
12532.14 417
12533.20 413
12534.25 417
12535.31 418
12536.37 392
12537.42 386
12538.48 428
12539.54 403
12540.59 421
12541.65 408
12542.70 384
12543.76 378
12544.82 420
12545.88 406
12546.93 385
12547.99 388
12549.05 386
12550.10 415
12551.16 406
12552.22 426
12553.27 425
12554.33 427
12555.39 409
12556.45 417
12557.50 413
12558.56 412
12559.62 414
12560.67 451
12561.73 447
12562.79 433
12563.85 414
12564.90 424
12565.96 445
12567.02 436
12568.08 451
12569.14 434
12570.19 438
12571.25 451
12572.31 464
12573.37 452
12574.42 433
12575.48 418
12576.54 441
12577.60 445
12578.66 434
12579.72 438
12580.77 435
12581.83 424
12582.89 432
12583.95 437
12585.01 453
12586.07 439
12587.12 440
12588.18 439
12589.24 415
12590.30 426
12591.36 427
12592.42 456
12593.48 421
12594.53 398
12595.59 422
12596.65 432
12597.71 456
12598.77 411
12599.83 412
12600.89 410
12601.95 387
12603.01 415
12604.07 428
12605.13 444
12606.18 455
12607.24 455
12608.30 447
12609.36 412
12610.42 413
12611.48 449
12612.54 461
12613.60 444
12614.66 401
12615.72 422
12616.78 424
12617.84 428
12618.90 457
12619.96 437
12621.02 432
12622.08 430
12623.14 410
12624.20 414
12625.26 410
12626.32 426
12627.38 421
12628.44 446
12629.50 433
12630.56 411
12631.62 432
12632.68 448
12633.74 420
12634.80 417
12635.86 441
12636.92 439
12637.98 429
12639.04 440
12640.11 439
12641.17 440
12642.23 440
12643.29 442
12644.35 442
12645.41 452
12646.47 441
12647.53 460
12648.59 433
12649.65 434
12650.72 453
12651.78 444
12652.84 452
12653.90 448
12654.96 436
12656.02 440
12657.08 452
12658.14 452
12659.21 445
12660.27 467
12661.33 426
12662.39 458
12663.45 422
12664.51 442
12665.58 444
12666.64 462
12667.70 461
12668.76 475
12669.82 473
12670.89 484
12671.95 465
12673.01 479
12674.07 453
12675.13 466
12676.20 465
12677.26 471
12678.32 503
12679.38 482
12680.45 522
12681.51 508
12682.57 518
12683.63 497
12684.70 510
12685.76 513
12686.82 517
12687.88 524
12688.95 544
12690.01 538
12691.07 537
12692.14 544
12693.20 569
12694.26 575
12695.32 551
12696.39 561
12697.45 548
12698.51 544
12699.58 549
12700.64 550
12701.70 551
12702.77 564
12703.83 524
12704.89 525
12705.96 550
12707.02 560
12708.08 550
12709.15 562
12710.21 547
12711.28 554
12712.34 552
12713.40 528
12714.47 534
12715.53 547
12716.59 566
12717.66 536
12718.72 534
12719.79 516
12720.85 565
12721.92 578
12722.98 574
12724.04 566
12725.11 531
12726.17 542
12727.24 555
12728.30 544
12729.37 530
12730.43 515
12731.49 559
12732.56 543
12733.62 521
12734.69 498
12735.75 524
12736.82 500
12737.88 520
12738.95 477
12740.01 485
12741.08 506
12742.14 491
12743.21 479
12744.27 481
12745.34 478
12746.40 485
12747.47 490
12748.53 484
12749.60 458
12750.66 464
12751.73 465
12752.79 485
12753.86 457
12754.93 471
12755.99 460
12757.06 460
12758.12 447
12759.19 456
12760.25 473
12761.32 434
12762.39 469
12763.45 457
12764.52 442
12765.58 451
12766.65 440
12767.72 451
12768.78 477
12769.85 458
12770.91 450
12771.98 440
12773.05 450
12774.11 453
12775.18 452
12776.25 423
12777.31 460
12778.38 461
12779.45 455
12780.51 443
12781.58 472
12782.65 486
12783.71 477
12784.78 490
12785.85 473
12786.91 477
12787.98 469
12789.05 494
12790.11 521
12791.18 466
12792.25 451
12793.31 473
12794.38 504
12795.45 503
12796.52 517
12797.58 464
12798.65 491
12799.72 480
12800.79 512
12801.85 504
12802.92 506
12803.99 531
12805.06 529
12806.12 530
12807.19 558
12808.26 553
12809.33 564
12810.39 558
12811.46 545
12812.53 561
12813.60 582
12814.67 595
12815.73 554
12816.80 587
12817.87 520
12818.94 532
12820.01 551
12821.08 537
12822.14 553
12823.21 516
12824.28 491
12825.35 501
12826.42 483
12827.49 520
12828.55 505
12829.62 493
12830.69 483
12831.76 480
12832.83 486
12833.90 474
12834.97 476
12836.04 448
12837.11 448
12838.17 448
12839.24 443
12840.31 449
12841.38 448
12842.45 437
12843.52 439
12844.59 464
12845.66 457
12846.73 441
12847.80 436
12848.87 423
12849.94 417
12851.01 428
12852.08 450
12853.14 427
12854.21 425
12855.28 442
12856.35 424
12857.42 422
12858.49 435
12859.56 428
12860.63 415
12861.70 403
12862.77 396
12863.84 405
12864.91 413
12865.98 392
12867.05 417
12868.12 404
12869.19 396
12870.26 406
12871.34 439
12872.41 409
12873.48 414
12874.55 401
12875.62 385
12876.69 363
12877.76 375
12878.83 374
12879.90 380
12880.97 388
12882.04 390
12883.11 374
12884.18 390
12885.25 377
12886.33 356
12887.40 367
12888.47 372
12889.54 383
12890.61 378
12891.68 395
12892.75 399
12893.82 385
12894.89 375
12895.97 386
12897.04 401
12898.11 397
12899.18 383
12900.25 375
12901.32 349
12902.40 388
12903.47 372
12904.54 369
12905.61 372
12906.68 373
12907.75 355
12908.83 351
12909.90 372
12910.97 351
12912.04 355
12913.11 341
12914.19 367
12915.26 372
12916.33 393
12917.40 363
12918.48 375
12919.55 359
12920.62 380
12921.69 371
12922.77 368
12923.84 351
12924.91 339
12925.98 338
12927.06 357
12928.13 344
12929.20 347
12930.27 370
12931.35 368
12932.42 369
12933.49 371
12934.57 372
12935.64 343
12936.71 366
12937.79 357
12938.86 389
12939.93 344
12941.01 355
12942.08 335
12943.15 324
12944.23 346
12945.30 346
12946.37 364
12947.45 356
12948.52 340
12949.59 325
12950.67 360
12951.74 374
12952.81 351
12953.89 368
12954.96 359
12956.04 355
12957.11 352
12958.18 355
12959.26 363
12960.33 359
12961.41 359
12962.48 380
12963.55 336
12964.63 350
12965.70 360
12966.78 341
12967.85 353
12968.93 359
12970.00 369
12971.07 373
12972.15 357
12973.22 356
12974.30 365
12975.37 360
12976.45 384
12977.52 350
12978.60 357
12979.67 347
12980.75 349
12981.82 335
12982.90 384
12983.97 347
12985.05 369
12986.12 350
12987.20 355
12988.27 333
12989.35 331
12990.42 351
12991.50 343
12992.57 334
12993.65 297
12994.73 354
12995.80 327
12996.88 360
12997.95 341
12999.03 359
13000.10 326
13001.18 327
13002.25 339
13003.33 332
13004.41 320
13005.48 337
13006.56 358
13007.63 347
13008.71 360
13009.79 304
13010.86 339
13011.94 321
13013.02 320
13014.09 311
13015.17 331
13016.24 324
13017.32 366
13018.40 349
13019.47 330
13020.55 316
13021.63 321
13022.70 350
13023.78 322
13024.86 348
13025.93 342
13027.01 390
13028.09 355
13029.16 365
13030.24 361
13031.32 367
13032.40 359
13033.47 360
13034.55 330
13035.63 366
13036.70 346
13037.78 350
13038.86 348
13039.94 381
13041.01 359
13042.09 357
13043.17 368
13044.25 338
13045.32 344
13046.40 372
13047.48 364
13048.56 378
13049.63 354
13050.71 362
13051.79 406
13052.87 375
13053.95 387
13055.02 370
13056.10 379
13057.18 385
13058.26 367
13059.34 378
13060.41 344
13061.49 362
13062.57 335
13063.65 401
13064.73 349
13065.81 357
13066.88 350
13067.96 350
13069.04 350
13070.12 367
13071.20 366
13072.28 370
13073.36 345
13074.43 340
13075.51 361
13076.59 348
13077.67 329
13078.75 331
13079.83 351
13080.91 351
13081.99 345
13083.07 342
13084.15 340
13085.23 359
13086.30 356
13087.38 351
13088.46 345
13089.54 336
13090.62 314
13091.70 333
13092.78 325
13093.86 336
13094.94 316
13096.02 338
13097.10 338
13098.18 309
13099.26 338
13100.34 324
13101.42 352
13102.50 328
13103.58 331
13104.66 345
13105.74 344
13106.82 315
13107.90 350
13108.98 334
13110.06 334
13111.14 288
13112.22 326
13113.30 314
13114.38 330
13115.46 314
13116.54 322
13117.62 336
13118.70 293
13119.78 326
13120.86 332
13121.95 318
13123.03 315
13124.11 334
13125.19 340
13126.27 331
13127.35 297
13128.43 332
13129.51 323
13130.59 319
13131.67 342
13132.76 335
13133.84 301
13134.92 310
13136.00 343
13137.08 343
13138.16 359
13139.24 343
13140.32 352
13141.41 333
13142.49 326
13143.57 324
13144.65 339
13145.73 315
13146.81 308
13147.90 343
13148.98 341
13150.06 337
13151.14 320
13152.22 339
13153.31 322
13154.39 329
13155.47 319
13156.55 346
13157.63 336
13158.72 327
13159.80 325
13160.88 330
13161.96 300
13163.05 318
13164.13 337
13165.21 341
13166.29 320
13167.38 348
13168.46 357
13169.54 301
13170.62 330
13171.71 305
13172.79 331
13173.87 347
13174.96 345
13176.04 337
13177.12 339
13178.20 337
13179.29 331
13180.37 350
13181.45 333
13182.54 332
13183.62 309
13184.70 325
13185.79 350
13186.87 305
13187.95 330
13189.04 354
13190.12 336
13191.20 313
13192.29 310
13193.37 315
13194.46 336
13195.54 354
13196.62 332
13197.71 349
13198.79 328
13199.88 338
13200.96 334
13202.04 334
13203.13 338
13204.21 317
13205.30 341
13206.38 328
13207.46 341
13208.55 351
13209.63 337
13210.72 347
13211.80 347
13212.89 346
13213.97 333
13215.05 324
13216.14 332
13217.22 345
13218.31 345
13219.39 312
13220.48 355
13221.56 359
13222.65 347
13223.73 343
13224.82 327
13225.90 322
13226.99 335
13228.07 345
13229.16 353
13230.24 340
13231.33 336
13232.41 367
13233.50 355
13234.58 361
13235.67 356
13236.76 365
13237.84 339
13238.93 358
13240.01 355
13241.10 348
13242.18 358
13243.27 366
13244.35 353
13245.44 324
13246.53 363
13247.61 368
13248.70 400
13249.78 357
13250.87 366
13251.96 345
13253.04 393
13254.13 392
13255.21 383
13256.30 354
13257.39 369
13258.47 389
13259.56 356
13260.65 383
13261.73 372
13262.82 380
13263.91 397
13264.99 380
13266.08 350
13267.17 373
13268.25 373
13269.34 399
13270.43 387
13271.51 375
13272.60 381
13273.69 391
13274.77 396
13275.86 420
13276.95 408
13278.04 424
13279.12 383
13280.21 401
13281.30 392
13282.38 406
13283.47 416
13284.56 413
13285.65 422
13286.73 449
13287.82 449
13288.91 419
13290.00 435
13291.08 456
13292.17 453
13293.26 423
13294.35 455
13295.44 469
13296.52 457
13297.61 455
13298.70 450
13299.79 468
13300.88 478
13301.96 455
13303.05 466
13304.14 468
13305.23 479
13306.32 499
13307.41 495
13308.49 491
13309.58 479
13310.67 462
13311.76 458
13312.85 475
13313.94 481
13315.02 455
13316.11 476
13317.20 479
13318.29 463
13319.38 431
13320.47 454
13321.56 432
13322.65 445
13323.74 451
13324.82 478
13325.91 458
13327.00 468
13328.09 484
13329.18 454
13330.27 471
13331.36 460
13332.45 450
13333.54 466
13334.63 473
13335.72 462
13336.81 460
13337.90 437
13338.99 483
13340.08 491
13341.17 496
13342.26 475
13343.35 466
13344.44 508
13345.53 484
13346.61 511
13347.70 462
13348.79 510
13349.89 532
13350.98 496
13352.07 528
13353.16 523
13354.25 515
13355.34 507
13356.43 548
13357.52 544
13358.61 558
13359.70 568
13360.79 554
13361.88 547
13362.97 525
13364.06 503
13365.15 603
13366.24 552
13367.33 505
13368.42 516
13369.51 499
13370.60 516
13371.70 475
13372.79 461
13373.88 474
13374.97 476
13376.06 510
13377.15 477
13378.24 437
13379.33 448
13380.43 432
13381.52 498
13382.61 461
13383.70 442
13384.79 415
13385.88 465
13386.97 437
13388.07 452
13389.16 451
13390.25 423
13391.34 423
13392.43 438
13393.52 449
13394.62 442
13395.71 438
13396.80 452
13397.89 456
13398.98 403
13400.08 413
13401.17 447
13402.26 447
13403.35 435
13404.45 425
13405.54 448
13406.63 467
13407.72 438
13408.82 421
13409.91 460
13411.00 414
13412.09 417
13413.19 399
13414.28 419
13415.37 460
13416.46 466
13417.56 449
13418.65 426
13419.74 439
13420.84 447
13421.93 425
13423.02 430
13424.11 444
13425.21 467
13426.30 455
13427.39 440
13428.49 452
13429.58 434
13430.67 430
13431.77 427
13432.86 485
13433.95 468
13435.05 437
13436.14 466
13437.24 452
13438.33 468
13439.42 469
13440.52 457
13441.61 468
13442.70 470
13443.80 463
13444.89 462
13445.99 485
13447.08 475
13448.17 499
13449.27 490
13450.36 477
13451.46 505
13452.55 495
13453.64 502
13454.74 476
13455.83 497
13456.93 509
13458.02 514
13459.12 521
13460.21 498
13461.31 533
13462.40 488
13463.50 516
13464.59 507
13465.69 517
13466.78 528
13467.87 513
13468.97 525
13470.06 531
13471.16 525
13472.25 534
13473.35 506
13474.44 512
13475.54 558
13476.64 533
13477.73 551
13478.83 520
13479.92 532
13481.02 562
13482.11 578
13483.21 579
13484.30 550
13485.40 562
13486.49 601
13487.59 599
13488.69 603
13489.78 614
13490.88 609
13491.97 636
13493.07 616
13494.17 618
13495.26 588
13496.36 626
13497.45 603
13498.55 602
13499.65 586
13500.74 572
13501.84 587
13502.93 580
13504.03 574
13505.13 568
13506.22 556
13507.32 545
13508.42 536
13509.51 513
13510.61 500
13511.71 546
13512.80 508
13513.90 515
13515.00 498
13516.09 513
13517.19 500
13518.29 477
13519.38 472
13520.48 471
13521.58 494
13522.68 505
13523.77 508
13524.87 485
13525.97 457
13527.06 448
13528.16 439
13529.26 459
13530.36 452
13531.45 456
13532.55 443
13533.65 454
13534.75 461
13535.84 465
13536.94 430
13538.04 449
13539.14 435
13540.23 480
13541.33 449
13542.43 438
13543.53 431
13544.63 436
13545.72 471
13546.82 469
13547.92 444
13549.02 443
13550.12 458
13551.22 485
13552.31 461
13553.41 466
13554.51 451
13555.61 484
13556.71 483
13557.81 473
13558.90 463
13560.00 438
13561.10 463
13562.20 438
13563.30 455
13564.40 452
13565.50 436
13566.60 434
13567.69 467
13568.79 476
13569.89 448
13570.99 471
13572.09 473
13573.19 444
13574.29 452
13575.39 465
13576.49 461
13577.59 448
13578.69 481
13579.79 480
13580.89 449
13581.98 439
13583.08 445
13584.18 472
13585.28 480
13586.38 482
13587.48 462
13588.58 446
13589.68 465
13590.78 497
13591.88 460
13592.98 449
13594.08 455
13595.18 461
13596.28 467
13597.38 502
13598.48 444
13599.58 465
13600.68 477
13601.78 510
13602.88 508
13603.98 494
13605.08 470
13606.18 496
13607.29 486
13608.39 477
13609.49 477
13610.59 486
13611.69 500
13612.79 522
13613.89 506
13614.99 507
13616.09 516
13617.19 472
13618.29 488
13619.39 513
13620.50 498
13621.60 500
13622.70 518
13623.80 540
13624.90 507
13626.00 501
13627.10 546
13628.20 519
13629.31 525
13630.41 487
13631.51 497
13632.61 504
13633.71 513
13634.81 534
13635.91 498
13637.02 503
13638.12 491
13639.22 462
13640.32 498
13641.42 480
13642.53 505
13643.63 490
13644.73 484
13645.83 493
13646.93 457
13648.04 476
13649.14 469
13650.24 466
13651.34 483
13652.45 477
13653.55 445
13654.65 467
13655.75 456
13656.85 477
13657.96 455
13659.06 450
13660.16 464
13661.27 432
13662.37 447
13663.47 448
13664.57 483
13665.68 457
13666.78 441
13667.88 475
13668.99 485
13670.09 452
13671.19 482
13672.29 447
13673.40 453
13674.50 480
13675.60 466
13676.71 441
13677.81 451
13678.91 452
13680.02 457
13681.12 457
13682.23 430
13683.33 431
13684.43 495
13685.54 466
13686.64 455
13687.74 476
13688.85 461
13689.95 450
13691.06 470
13692.16 488
13693.26 465
13694.37 465
13695.47 444
13696.58 460
13697.68 478
13698.78 466
13699.89 479
13700.99 446
13702.10 473
13703.20 470
13704.31 474
13705.41 502
13706.51 509
13707.62 510
13708.72 500
13709.83 487
13710.93 529
13712.04 506
13713.14 499
13714.25 515
13715.35 492
13716.46 513
13717.56 519
13718.67 553
13719.77 527
13720.88 534
13721.98 542
13723.09 538
13724.19 522
13725.30 560
13726.40 550
13727.51 548
13728.61 536
13729.72 533
13730.83 555
13731.93 581
13733.04 613
13734.14 622
13735.25 594
13736.35 564
13737.46 591
13738.57 589
13739.67 634
13740.78 627
13741.88 613
13742.99 619
13744.09 627
13745.20 652
13746.31 648
13747.41 650
13748.52 641
13749.63 720
13750.73 748
13751.84 747
13752.94 735
13754.05 774
13755.16 823
13756.26 819
13757.37 840
13758.48 831
13759.58 874
13760.69 869
13761.80 889
13762.90 906
13764.01 888
13765.12 941
13766.22 913
13767.33 951
13768.44 952
13769.55 906
13770.65 864
13771.76 888
13772.87 858
13773.97 858
13775.08 816
13776.19 817
13777.30 781
13778.40 781
13779.51 762
13780.62 701
13781.73 663
13782.83 708
13783.94 695
13785.05 725
13786.16 670
13787.26 679
13788.37 615
13789.48 630
13790.59 611
13791.70 622
13792.80 599
13793.91 616
13795.02 624
13796.13 577
13797.24 599
13798.35 610
13799.45 595
13800.56 566
13801.67 589
13802.78 560
13803.89 581
13805.00 568
13806.10 578
13807.21 609
13808.32 565
13809.43 548
13810.54 540
13811.65 550
13812.76 526
13813.86 564
13814.97 559
13816.08 524
13817.19 551
13818.30 523
13819.41 497
13820.52 536
13821.63 529
13822.74 528
13823.85 508
13824.96 482
13826.06 506
13827.17 515
13828.28 512
13829.39 504
13830.50 500
13831.61 491
13832.72 529
13833.83 519
13834.94 503
13836.05 476
13837.16 506
13838.27 500
13839.38 460
13840.49 500
13841.60 499
13842.71 517
13843.82 500
13844.93 490
13846.04 493
13847.15 505
13848.26 496
13849.37 491
13850.48 492
13851.59 527
13852.70 521
13853.81 532
13854.92 507
13856.03 529
13857.14 545
13858.25 572
13859.37 518
13860.48 528
13861.59 509
13862.70 543
13863.81 551
13864.92 536
13866.03 528
13867.14 552
13868.25 568
13869.36 523
13870.47 576
13871.59 571
13872.70 571
13873.81 608
13874.92 606
13876.03 594
13877.14 575
13878.25 585
13879.36 612
13880.48 631
13881.59 615
13882.70 620
13883.81 612
13884.92 606
13886.03 612
13887.15 629
13888.26 635
13889.37 625
13890.48 618
13891.59 648
13892.71 641
13893.82 635
13894.93 616
13896.04 606
13897.15 570
13898.27 585
13899.38 564
13900.49 586
13901.60 557
13902.72 560
13903.83 553
13904.94 543
13906.05 526
13907.17 556
13908.28 553
13909.39 547
13910.50 563
13911.62 586
13912.73 589
13913.84 557
13914.95 530
13916.07 514
13917.18 574
13918.29 540
13919.41 530
13920.52 556
13921.63 539
13922.75 550
13923.86 554
13924.97 546
13926.09 529
13927.20 519
13928.31 536
13929.43 532
13930.54 512
13931.65 523
13932.77 498
13933.88 490
13934.99 518
13936.11 505
13937.22 553
13938.34 515
13939.45 478
13940.56 492
13941.68 511
13942.79 472
13943.91 485
13945.02 478
13946.13 501
13947.25 501
13948.36 480
13949.48 494
13950.59 493
13951.70 459
13952.82 454
13953.93 493
13955.05 457
13956.16 450
13957.28 479
13958.39 500
13959.51 457
13960.62 474
13961.74 451
13962.85 446
13963.97 451
13965.08 473
13966.20 470
13967.31 484
13968.43 486
13969.54 472
13970.66 476
13971.77 444
13972.89 468
13974.00 466
13975.12 461
13976.23 441
13977.35 462
13978.46 479
13979.58 504
13980.69 462
13981.81 473
13982.92 465
13984.04 451
13985.16 452
13986.27 462
13987.39 473
13988.50 472
13989.62 482
13990.74 455
13991.85 472
13992.97 442
13994.08 476
13995.20 506
13996.32 472
13997.43 468
13998.55 456
13999.66 508
14000.78 497
14001.90 468
14003.01 455
14004.13 463
14005.25 458
14006.36 491
14007.48 448
14008.60 465
14009.71 465
14010.83 468
14011.95 474
14013.06 447
14014.18 434
14015.30 459
14016.41 500
14017.53 474
14018.65 456
14019.76 483
14020.88 473
14022.00 440
14023.12 478
14024.23 513
14025.35 508
14026.47 527
14027.59 518
14028.70 472
14029.82 476
14030.94 529
14032.06 480
14033.17 509
14034.29 502
14035.41 502
14036.53 521
14037.64 494
14038.76 489
14039.88 483
14041.00 504
14042.11 526
14043.23 498
14044.35 525
14045.47 522
14046.59 497
14047.71 519
14048.82 548
14049.94 550
14051.06 568
14052.18 555
14053.30 570
14054.42 566
14055.53 545
14056.65 565
14057.77 561
14058.89 596
14060.01 571
14061.13 602
14062.25 582
14063.36 615
14064.48 610
14065.60 639
14066.72 620
14067.84 598
14068.96 633
14070.08 649
14071.20 659
14072.32 657
14073.44 657
14074.55 644
14075.67 696
14076.79 703
14077.91 735
14079.03 724
14080.15 739
14081.27 761
14082.39 780
14083.51 802
14084.63 783
14085.75 829
14086.87 800
14087.99 801
14089.11 806
14090.23 847
14091.35 812
14092.47 827
14093.59 805
14094.71 848
14095.83 784
14096.95 769
14098.07 755
14099.19 758
14100.31 782
14101.43 751
14102.55 725
14103.67 681
14104.79 655
14105.91 635
14107.03 650
14108.15 682
14109.27 624
14110.39 596
14111.51 613
14112.64 644
14113.76 597
14114.88 577
14116.00 560
14117.12 608
14118.24 605
14119.36 564
14120.48 567
14121.60 549
14122.72 567
14123.85 572
14124.97 559
14126.09 532
14127.21 508
14128.33 509
14129.45 524
14130.57 541
14131.70 548
14132.82 533
14133.94 504
14135.06 532
14136.18 551
14137.30 495
14138.43 501
14139.55 519
14140.67 522
14141.79 519
14142.91 529
14144.03 513
14145.16 508
14146.28 527
14147.40 540
14148.52 518
14149.65 530
14150.77 501
14151.89 506
14153.01 527
14154.13 517
14155.26 504
14156.38 508
14157.50 514
14158.62 491
14159.75 520
14160.87 485
14161.99 501
14163.12 487
14164.24 494
14165.36 491
14166.48 486
14167.61 447
14168.73 498
14169.85 505
14170.98 490
14172.10 476
14173.22 506
14174.35 475
14175.47 482
14176.59 476
14177.72 463
14178.84 480
14179.96 484
14181.09 474
14182.21 482
14183.33 437
14184.46 472
14185.58 476
14186.70 511
14187.83 509
14188.95 466
14190.07 460
14191.20 496
14192.32 481
14193.45 484
14194.57 461
14195.69 469
14196.82 463
14197.94 487
14199.07 511
14200.19 460
14201.32 448
14202.44 471
14203.56 477
14204.69 467
14205.81 437
14206.94 427
14208.06 463
14209.19 455
14210.31 465
14211.44 442
14212.56 427
14213.69 454
14214.81 439
14215.93 470
14217.06 434
14218.18 446
14219.31 430
14220.43 457
14221.56 439
14222.68 452
14223.81 443
14224.94 471
14226.06 449
14227.19 425
14228.31 429
14229.44 459
14230.56 463
14231.69 478
14232.81 462
14233.94 491
14235.06 431
14236.19 434
14237.32 443
14238.44 448
14239.57 451
14240.69 466
14241.82 431
14242.94 412
14244.07 455
14245.20 472
14246.32 449
14247.45 408
14248.57 431
14249.70 426
14250.83 441
14251.95 411
14253.08 409
14254.21 432
14255.33 438
14256.46 417
14257.59 431
14258.71 406
14259.84 397
14260.97 405
14262.09 422
14263.22 436
14264.35 386
14265.47 407
14266.60 418
14267.73 381
14268.85 394
14269.98 413
14271.11 425
14272.23 416
14273.36 410
14274.49 381
14275.62 380
14276.74 377
14277.87 404
14279.00 416
14280.12 376
14281.25 387
14282.38 407
14283.51 386
14284.63 365
14285.76 384
14286.89 364
14288.02 380
14289.15 373
14290.27 372
14291.40 397
14292.53 386
14293.66 354
14294.78 364
14295.91 365
14297.04 376
14298.17 368
14299.30 371
14300.42 371
14301.55 373
14302.68 384
14303.81 367
14304.94 358
14306.07 385
14307.19 342
14308.32 360
14309.45 364
14310.58 344
14311.71 400
14312.84 359
14313.97 368
14315.10 375
14316.22 368
14317.35 360
14318.48 357
14319.61 358
14320.74 392
14321.87 378
14323.00 353
14324.13 384
14325.26 390
14326.39 373
14327.51 338
14328.64 368
14329.77 349
14330.90 336
14332.03 361
14333.16 347
14334.29 356
14335.42 364
14336.55 354
14337.68 390
14338.81 388
14339.94 363
14341.07 353
14342.20 360
14343.33 351
14344.46 367
14345.59 356
14346.72 356
14347.85 349
14348.98 367
14350.11 362
14351.24 358
14352.37 360
14353.50 366
14354.63 351
14355.76 321
14356.89 337
14358.02 349
14359.15 333
14360.28 356
14361.41 340
14362.54 353
14363.67 349
14364.80 346
14365.94 377
14367.07 382
14368.20 368
14369.33 375
14370.46 355
14371.59 359
14372.72 352
14373.85 344
14374.98 352
14376.11 375
14377.25 339
14378.38 360
14379.51 380
14380.64 375
14381.77 387
14382.90 349
14384.03 380
14385.16 384
14386.30 364
14387.43 381
14388.56 352
14389.69 357
14390.82 354
14391.95 387
14393.09 394
14394.22 364
14395.35 344
14396.48 424
14397.61 373
14398.75 367
14399.88 381
14401.01 411
14402.14 364
14403.27 370
14404.41 352
14405.54 395
14406.67 408
14407.80 411
14408.94 404
14410.07 400
14411.20 405
14412.33 412
14413.47 424
14414.60 404
14415.73 388
14416.87 415
14418.00 408
14419.13 395
14420.26 384
14421.40 430
14422.53 430
14423.66 434
14424.80 422
14425.93 438
14427.06 404
14428.20 412
14429.33 401
14430.46 424
14431.59 411
14432.73 411
14433.86 428
14435.00 419
14436.13 396
14437.26 414
14438.40 410
14439.53 436
14440.66 402
14441.80 406
14442.93 417
14444.06 415
14445.20 403
14446.33 398
14447.47 390
14448.60 385
14449.73 369
14450.87 392
14452.00 401
14453.14 354
14454.27 390
14455.41 395
14456.54 405
14457.67 392
14458.81 383
14459.94 387
14461.08 370
14462.21 352
14463.35 382
14464.48 384
14465.62 403
14466.75 404
14467.89 381
14469.02 381
14470.15 382
14471.29 397
14472.42 392
14473.56 357
14474.69 362
14475.83 370
14476.96 404
14478.10 388
14479.24 355
14480.37 359
14481.51 408
14482.64 384
14483.78 382
14484.91 342
14486.05 352
14487.18 372
14488.32 391
14489.45 379
14490.59 372
14491.73 374
14492.86 376
14494.00 355
14495.13 365
14496.27 353
14497.40 390
14498.54 374
14499.68 343
14500.81 346
14501.95 361
14503.08 367
14504.22 336
14505.36 358
14506.49 343
14507.63 343
14508.77 380
14509.90 372
14511.04 370
14512.18 365
14513.31 345
14514.45 356
14515.58 361
14516.72 348
14517.86 338
14519.00 387
14520.13 358
14521.27 347
14522.41 363
14523.54 364
14524.68 340
14525.82 382
14526.95 389
14528.09 384
14529.23 362
14530.37 344
14531.50 356
14532.64 385
14533.78 375
14534.91 339
14536.05 349
14537.19 417
14538.33 376
14539.46 360
14540.60 366
14541.74 368
14542.88 366
14544.02 389
14545.15 381
14546.29 392
14547.43 369
14548.57 403
14549.70 406
14550.84 392
14551.98 360
14553.12 371
14554.26 415
14555.39 384
14556.53 395
14557.67 389
14558.81 405
14559.95 413
14561.09 418
14562.22 418
14563.36 388
14564.50 411
14565.64 441
14566.78 426
14567.92 397
14569.06 391
14570.20 402
14571.33 432
14572.47 409
14573.61 416
14574.75 425
14575.89 414
14577.03 423
14578.17 417
14579.31 437
14580.45 422
14581.59 431
14582.72 445
14583.86 468
14585.00 480
14586.14 454
14587.28 452
14588.42 441
14589.56 458
14590.70 452
14591.84 471
14592.98 454
14594.12 467
14595.26 443
14596.40 469
14597.54 483
14598.68 483
14599.82 501
14600.96 494
14602.10 485
14603.24 474
14604.38 493
14605.52 515
14606.66 522
14607.80 501
14608.94 576
14610.08 565
14611.22 576
14612.36 557
14613.50 569
14614.64 557
14615.78 573
14616.92 581
14618.06 633
14619.20 602
14620.34 604
14621.49 638
14622.63 607
14623.77 562
14624.91 624
14626.05 636
14627.19 642
14628.33 602
14629.47 623
14630.61 649
14631.75 584
14632.90 633
14634.04 625
14635.18 593
14636.32 563
14637.46 573
14638.60 567
14639.74 564
14640.88 506
14642.03 531
14643.17 538
14644.31 505
14645.45 514
14646.59 500
14647.73 472
14648.88 442
14650.02 461
14651.16 475
14652.30 451
14653.44 478
14654.59 443
14655.73 448
14656.87 465
14658.01 472
14659.16 474
14660.30 434
14661.44 430
14662.58 441
14663.72 433
14664.87 429
14666.01 410
14667.15 407
14668.29 401
14669.44 405
14670.58 380
14671.72 395
14672.87 395
14674.01 399
14675.15 367
14676.29 377
14677.44 365
14678.58 374
14679.72 391
14680.87 364
14682.01 362
14683.15 367
14684.30 368
14685.44 351
14686.58 359
14687.73 352
14688.87 370
14690.01 356
14691.16 349
14692.30 345
14693.44 348
14694.59 338
14695.73 331
14696.87 356
14698.02 375
14699.16 366
14700.30 337
14701.45 328
14702.59 360
14703.74 356
14704.88 390
14706.02 328
14707.17 368
14708.31 330
14709.46 362
14710.60 362
14711.75 337
14712.89 364
14714.03 360
14715.18 345
14716.32 375
14717.47 357
14718.61 332
14719.76 370
14720.90 374
14722.05 366
14723.19 376
14724.34 382
14725.48 343
14726.63 327
14727.77 348
14728.92 349
14730.06 354
14731.21 355
14732.35 347
14733.50 338
14734.64 376
14735.79 352
14736.93 335
14738.08 337
14739.22 368
14740.37 334
14741.51 349
14742.66 330
14743.80 333
14744.95 359
14746.09 349
14747.24 354
14748.39 314
14749.53 333
14750.68 337
14751.82 351
14752.97 341
14754.11 348
14755.26 355
14756.41 339
14757.55 360
14758.70 361
14759.85 355
14760.99 365
14762.14 353
14763.28 361
14764.43 343
14765.58 347
14766.72 382
14767.87 377
14769.02 355
14770.16 356
14771.31 362
14772.46 369
14773.60 362
14774.75 377
14775.90 359
14777.04 374
14778.19 363
14779.34 415
14780.48 369
14781.63 378
14782.78 361
14783.92 365
14785.07 384
14786.22 342
14787.37 343
14788.51 344
14789.66 343
14790.81 357
14791.96 334
14793.10 338
14794.25 348
14795.40 323
14796.54 321
14797.69 357
14798.84 352
14799.99 344
14801.14 355
14802.28 341
14803.43 336
14804.58 333
14805.73 323
14806.88 354
14808.02 310
14809.17 316
14810.32 321
14811.47 347
14812.62 326
14813.76 318
14814.91 333
14816.06 312
14817.21 325
14818.36 321
14819.51 324
14820.65 321
14821.80 319
14822.95 313
14824.10 308
14825.25 292
14826.40 299
14827.55 285
14828.69 311
14829.84 299
14830.99 285
14832.14 291
14833.29 298
14834.44 312
14835.59 309
14836.74 277
14837.89 303
14839.04 306
14840.19 300
14841.33 291
14842.48 297
14843.63 308
14844.78 301
14845.93 305
14847.08 282
14848.23 296
14849.38 285
14850.53 317
14851.68 302
14852.83 294
14853.98 317
14855.13 301
14856.28 318
14857.43 308
14858.58 289
14859.73 311
14860.88 286
14862.03 290
14863.18 331
14864.33 296
14865.48 325
14866.63 296
14867.78 306
14868.93 302
14870.08 300
14871.23 292
14872.38 297
14873.53 286
14874.68 302
14875.83 318
14876.98 296
14878.14 304
14879.29 306
14880.44 312
14881.59 316
14882.74 306
14883.89 319
14885.04 319
14886.19 296
14887.34 341
14888.49 323
14889.64 321
14890.80 320
14891.95 327
14893.10 320
14894.25 329
14895.40 318
14896.55 316
14897.70 329
14898.86 328
14900.01 325
14901.16 310
14902.31 335
14903.46 311
14904.61 312
14905.77 354
14906.92 336
14908.07 333
14909.22 332
14910.37 358
14911.53 336
14912.68 319
14913.83 332
14914.98 339
14916.13 344
14917.29 356
14918.44 343
14919.59 369
14920.74 350
14921.90 354
14923.05 340
14924.20 351
14925.35 338
14926.51 349
14927.66 351
14928.81 342
14929.96 335
14931.12 333
14932.27 338
14933.42 337
14934.57 331
14935.73 339
14936.88 378
14938.03 379
14939.19 356
14940.34 369
14941.49 367
14942.65 381
14943.80 358
14944.95 368
14946.11 384
14947.26 378
14948.41 366
14949.57 364
14950.72 343
14951.87 362
14953.03 363
14954.18 356
14955.33 344
14956.49 349
14957.64 326
14958.80 331
14959.95 327
14961.10 327
14962.26 365
14963.41 367
14964.57 332
14965.72 317
14966.87 334
14968.03 322
14969.18 332
14970.34 335
14971.49 326
14972.65 316
14973.80 312
14974.95 310
14976.11 307
14977.26 321
14978.42 300
14979.57 296
14980.73 301
14981.88 295
14983.04 298
14984.19 310
14985.35 303
14986.50 303
14987.66 275
14988.81 295
14989.97 305
14991.12 282
14992.28 312
14993.43 294
14994.59 281
14995.74 296
14996.90 304
14998.05 291
14999.21 293
15000.36 306
15001.52 295
15002.67 286
15003.83 301
15004.99 286
15006.14 283
15007.30 282
15008.45 276
15009.61 285
15010.76 292
15011.92 273
15013.08 286
15014.23 285
15015.39 278
15016.54 253
15017.70 276
15018.86 283
15020.01 276
15021.17 275
15022.32 268
15023.48 279
15024.64 258
15025.79 274
15026.95 276
15028.11 289
15029.26 294
15030.42 305
15031.58 309
15032.73 260
15033.89 294
15035.05 292
15036.20 279
15037.36 284
15038.52 269
15039.67 289
15040.83 295
15041.99 275
15043.15 263
15044.30 283
15045.46 298
15046.62 252
15047.77 267
15048.93 278
15050.09 279
15051.25 294
15052.40 277
15053.56 275
15054.72 260
15055.88 288
15057.03 289
15058.19 295
15059.35 251
15060.51 252
15061.66 270
15062.82 264
15063.98 257
15065.14 295
15066.30 277
15067.45 270
15068.61 249
15069.77 240
15070.93 270
15072.09 277
15073.24 287
15074.40 272
15075.56 264
15076.72 266
15077.88 273
15079.04 285
15080.20 289
15081.35 271
15082.51 279
15083.67 281
15084.83 272
15085.99 285
15087.15 256
15088.31 263
15089.46 259
15090.62 265
15091.78 258
15092.94 276
15094.10 251
15095.26 292
15096.42 272
15097.58 281
15098.74 274
15099.90 293
15101.06 270
15102.22 272
15103.37 283
15104.53 258
15105.69 275
15106.85 268
15108.01 259
15109.17 274
15110.33 271
15111.49 279
15112.65 283
15113.81 274
15114.97 273
15116.13 266
15117.29 267
15118.45 280
15119.61 269
15120.77 256
15121.93 278
15123.09 282
15124.25 252
15125.41 269
15126.57 264
15127.73 261
15128.89 266
15130.05 285
15131.21 280
15132.37 274
15133.53 271
15134.69 264
15135.86 315
15137.02 269
15138.18 236
15139.34 258
15140.50 266
15141.66 271
15142.82 288
15143.98 283
15145.14 269
15146.30 280
15147.46 275
15148.63 260
15149.79 253
15150.95 283
15152.11 277
15153.27 311
15154.43 281
15155.59 295
15156.75 283
15157.92 291
15159.08 308
15160.24 291
15161.40 274
15162.56 299
15163.72 300
15164.89 307
15166.05 304
15167.21 327
15168.37 304
15169.53 305
15170.69 311
15171.86 313
15173.02 279
15174.18 287
15175.34 312
15176.51 311
15177.67 299
15178.83 280
15179.99 302
15181.15 299
15182.32 319
15183.48 322
15184.64 298
15185.80 332
15186.97 328
15188.13 323
15189.29 329
15190.46 329
15191.62 339
15192.78 357
15193.94 348
15195.11 323
15196.27 344
15197.43 355
15198.60 361
15199.76 340
15200.92 336
15202.08 371
15203.25 354
15204.41 367
15205.57 367
15206.74 347
15207.90 344
15209.06 371
15210.23 390
15211.39 376
15212.56 389
15213.72 406
15214.88 410
15216.05 406
15217.21 385
15218.37 405
15219.54 415
15220.70 407
15221.87 405
15223.03 401
15224.19 433
15225.36 394
15226.52 413
15227.69 415
15228.85 399
15230.01 389
15231.18 411
15232.34 414
15233.51 386
15234.67 397
15235.84 384
15237.00 376
15238.16 347
15239.33 367
15240.49 364
15241.66 350
15242.82 340
15243.99 334
15245.15 339
15246.32 317
15247.48 333
15248.65 327
15249.81 329
15250.98 314
15252.14 318
15253.31 305
15254.47 324
15255.64 323
15256.80 323
15257.97 300
15259.13 309
15260.30 323
15261.46 319
15262.63 315
15263.80 287
15264.96 296
15266.13 295
15267.29 331
15268.46 280
15269.62 307
15270.79 299
15271.96 310
15273.12 302
15274.29 323
15275.45 299
15276.62 322
15277.79 303
15278.95 303
15280.12 276
15281.28 270
15282.45 292
15283.62 306
15284.78 266
15285.95 280
15287.12 281
15288.28 282
15289.45 271
15290.62 261
15291.78 281
15292.95 288
15294.12 295
15295.28 301
15296.45 304
15297.62 300
15298.78 311
15299.95 290
15301.12 310
15302.28 292
15303.45 270
15304.62 306
15305.78 318
15306.95 300
15308.12 295
15309.29 316
15310.45 304
15311.62 299
15312.79 282
15313.96 325
15315.12 285
15316.29 281
15317.46 298
15318.63 298
15319.79 317
15320.96 324
15322.13 315
15323.30 300
15324.46 301
15325.63 301
15326.80 308
15327.97 282
15329.14 328
15330.30 297
15331.47 298
15332.64 328
15333.81 313
15334.98 330
15336.14 303
15337.31 291
15338.48 294
15339.65 310
15340.82 339
15341.99 316
15343.16 339
15344.32 341
15345.49 320
15346.66 345
15347.83 334
15349.00 337
15350.17 347
15351.34 346
15352.51 344
15353.67 317
15354.84 326
15356.01 359
15357.18 342
15358.35 345
15359.52 344
15360.69 372
15361.86 379
15363.03 366
15364.20 364
15365.37 346
15366.54 374
15367.71 342
15368.87 357
15370.04 361
15371.21 393
15372.38 364
15373.55 367
15374.72 351
15375.89 359
15377.06 368
15378.23 373
15379.40 368
15380.57 375
15381.74 395
15382.91 398
15384.08 381
15385.25 380
15386.42 392
15387.59 369
15388.76 387
15389.93 373
15391.10 368
15392.27 369
15393.44 382
15394.62 359
15395.79 344
15396.96 370
15398.13 345
15399.30 345
15400.47 329
15401.64 326
15402.81 319
15403.98 361
15405.15 339
15406.32 342
15407.49 293
15408.66 296
15409.84 291
15411.01 315
15412.18 310
15413.35 295
15414.52 315
15415.69 311
15416.86 326
15418.03 311
15419.21 302
15420.38 317
15421.55 311
15422.72 311
15423.89 317
15425.06 269
15426.24 292
15427.41 299
15428.58 315
15429.75 294
15430.92 297
15432.09 297
15433.27 290
15434.44 288
15435.61 293
15436.78 288
15437.96 271
15439.13 286
15440.30 277
15441.47 295
15442.64 279
15443.82 278
15444.99 277
15446.16 274
15447.33 288
15448.51 293
15449.68 275
15450.85 271
15452.02 276
15453.20 279
15454.37 260
15455.54 260
15456.72 284
15457.89 285
15459.06 285
15460.23 244
15461.41 257
15462.58 293
15463.75 263
15464.93 268
15466.10 271
15467.27 257
15468.45 279
15469.62 289
15470.79 282
15471.97 283
15473.14 294
15474.31 292
15475.49 260
15476.66 281
15477.83 300
15479.01 282
15480.18 273
15481.36 264
15482.53 287
15483.70 273
15484.88 278
15486.05 272
15487.23 289
15488.40 298
15489.57 275
15490.75 280
15491.92 311
15493.10 293
15494.27 272
15495.44 260
15496.62 278
15497.79 276
15498.97 281
15500.14 286
15501.32 292
15502.49 285
15503.67 290
15504.84 296
15506.02 286
15507.19 295
15508.36 289
15509.54 305
15510.71 294
15511.89 308
15513.06 288
15514.24 292
15515.41 295
15516.59 302
15517.77 310
15518.94 282
15520.12 306
15521.29 278
15522.47 269
15523.64 275
15524.82 297
15525.99 290
15527.17 325
15528.34 291
15529.52 275
15530.69 308
15531.87 310
15533.05 304
15534.22 306
15535.40 297
15536.57 289
15537.75 306
15538.93 313
15540.10 305
15541.28 301
15542.45 312
15543.63 303
15544.81 295
15545.98 295
15547.16 303
15548.33 312
15549.51 308
15550.69 312
15551.86 296
15553.04 320
15554.22 299
15555.39 318
15556.57 315
15557.75 299
15558.92 288
15560.10 293
15561.28 320
15562.45 293
15563.63 302
15564.81 328
15565.99 327
15567.16 307
15568.34 336
15569.52 321
15570.69 352
15571.87 329
15573.05 349
15574.23 323
15575.40 323
15576.58 317
15577.76 323
15578.93 336
15580.11 324
15581.29 327
15582.47 320
15583.65 324
15584.82 320
15586.00 366
15587.18 351
15588.36 360
15589.53 338
15590.71 376
15591.89 352
15593.07 355
15594.25 368
15595.42 372
15596.60 392
15597.78 366
15598.96 386
15600.14 345
15601.32 401
15602.49 398
15603.67 397
15604.85 407
15606.03 389
15607.21 372
15608.39 377
15609.56 397
15610.74 411
15611.92 399
15613.10 415
15614.28 436
15615.46 428
15616.64 409
15617.82 407
15619.00 420
15620.17 424
15621.35 442
15622.53 429
15623.71 441
15624.89 429
15626.07 448
15627.25 463
15628.43 449
15629.61 434
15630.79 431
15631.97 455
15633.15 448
15634.33 466
15635.51 442
15636.69 465
15637.87 466
15639.05 482
15640.22 466
15641.40 442
15642.58 445
15643.76 485
15644.94 494
15646.12 463
15647.30 478
15648.48 467
15649.66 466
15650.85 447
15652.03 438
15653.21 442
15654.39 442
15655.57 447
15656.75 457
15657.93 443
15659.11 454
15660.29 444
15661.47 460
15662.65 406
15663.83 436
15665.01 442
15666.19 442
15667.37 430
15668.55 425
15669.73 462
15670.92 461
15672.10 461
15673.28 414
15674.46 409
15675.64 413
15676.82 405
15678.00 418
15679.18 434
15680.36 412
15681.55 443
15682.73 434
15683.91 422
15685.09 407
15686.27 444
15687.45 436
15688.63 425
15689.82 458
15691.00 450
15692.18 460
15693.36 445
15694.54 454
15695.73 449
15696.91 462
15698.09 479
15699.27 453
15700.45 462
15701.64 497
15702.82 476
15704.00 500
15705.18 483
15706.36 465
15707.55 470
15708.73 494
15709.91 503
15711.09 469
15712.28 542
15713.46 502
15714.64 506
15715.82 469
15717.01 496
15718.19 489
15719.37 504
15720.55 485
15721.74 495
15722.92 521
15724.10 526
15725.29 520
15726.47 504
15727.65 546
15728.84 542
15730.02 545
15731.20 539
15732.39 558
15733.57 573
15734.75 571
15735.94 550
15737.12 571
15738.30 572
15739.49 564
15740.67 555
15741.85 599
15743.04 552
15744.22 542
15745.40 556
15746.59 550
15747.77 559
15748.96 539
15750.14 580
15751.32 551
15752.51 532
15753.69 528
15754.88 537
15756.06 503
15757.24 497
15758.43 533
15759.61 529
15760.80 512
15761.98 503
15763.17 510
15764.35 513
15765.53 478
15766.72 488
15767.90 519
15769.09 502
15770.27 449
15771.46 490
15772.64 480
15773.83 478
15775.01 483
15776.20 481
15777.38 458
15778.57 447
15779.75 447
15780.94 447
15782.12 434
15783.31 459
15784.49 464
15785.68 455
15786.86 420
15788.05 434
15789.23 416
15790.42 412
15791.60 426
15792.79 394
15793.98 414
15795.16 405
15796.35 407
15797.53 382
15798.72 407
15799.90 407
15801.09 401
15802.28 385
15803.46 397
15804.65 387
15805.83 390
15807.02 387
15808.21 402
15809.39 387
15810.58 400
15811.76 426
15812.95 419
15814.14 392
15815.32 361
15816.51 399
15817.70 374
15818.88 384
15820.07 376
15821.26 403
15822.44 385
15823.63 402
15824.82 358
15826.00 390
15827.19 342
15828.38 386
15829.56 381
15830.75 386
15831.94 394
15833.12 382
15834.31 380
15835.50 378
15836.69 380
15837.87 352
15839.06 427
15840.25 385
15841.44 360
15842.62 367
15843.81 407
15845.00 389
15846.18 399
15847.37 410
15848.56 413
15849.75 390
15850.94 387
15852.12 404
15853.31 391
15854.50 365
15855.69 406
15856.87 402
15858.06 393
15859.25 400
15860.44 405
15861.63 403
15862.81 361
15864.00 395
15865.19 421
15866.38 410
15867.57 416
15868.76 427
15869.94 425
15871.13 431
15872.32 401
15873.51 415
15874.70 430
15875.89 443
15877.08 437
15878.26 418
15879.45 460
15880.64 450
15881.83 416
15883.02 428
15884.21 481
15885.40 454
15886.59 429
15887.78 451
15888.97 472
15890.15 480
15891.34 467
15892.53 486
15893.72 462
15894.91 470
15896.10 453
15897.29 462
15898.48 447
15899.67 462
15900.86 498
15902.05 513
15903.24 496
15904.43 491
15905.62 477
15906.81 479
15908.00 488
15909.19 475
15910.38 493
15911.57 502
15912.76 470
15913.95 485
15915.14 491
15916.33 463
15917.52 492
15918.71 485
15919.90 508
15921.09 483
15922.28 467
15923.47 453
15924.66 459
15925.85 471
15927.04 467
15928.23 468
15929.42 441
15930.61 455
15931.80 434
15932.99 421
15934.18 401
15935.38 464
15936.57 448
15937.76 435
15938.95 425
15940.14 415
15941.33 404
15942.52 399
15943.71 390
15944.90 393
15946.10 371
15947.29 384
15948.48 395
15949.67 383
15950.86 350
15952.05 369
15953.24 371
15954.44 341
15955.63 356
15956.82 370
15958.01 349
15959.20 334
15960.39 320
15961.59 308
15962.78 318
15963.97 338
15965.16 335
15966.35 323
15967.55 321
15968.74 356
15969.93 322
15971.12 319
15972.31 301
15973.51 284
15974.70 314
15975.89 325
15977.08 311
15978.28 320
15979.47 305
15980.66 324
15981.85 311
15983.05 343
15984.24 296
15985.43 297
15986.62 294
15987.82 306
15989.01 323
15990.20 316
15991.40 301
15992.59 295
15993.78 293
15994.98 310
15996.17 306
15997.36 281
15998.55 291
15999.75 310
16000.94 309
16002.13 296
16003.33 305
16004.52 283
16005.72 312
16006.91 317
16008.10 318
16009.30 287
16010.49 297
16011.68 288
16012.88 283
16014.07 300
16015.26 286
16016.46 287
16017.65 268
16018.85 289
16020.04 285
16021.23 312
16022.43 298
16023.62 285
16024.82 303
16026.01 299
16027.21 313
16028.40 310
16029.59 287
16030.79 293
16031.98 281
16033.18 286
16034.37 308
16035.57 278
16036.76 290
16037.96 293
16039.15 297
16040.35 275
16041.54 272
16042.73 302
16043.93 272
16045.12 262
16046.32 280
16047.51 290
16048.71 271
16049.91 286
16051.10 294
16052.30 309
16053.49 289
16054.69 289
16055.88 275
16057.08 284
16058.27 280
16059.47 273
16060.66 280
16061.86 284
16063.05 266
16064.25 263
16065.45 269
16066.64 274
16067.84 274
16069.03 286
16070.23 273
16071.42 264
16072.62 283
16073.82 303
16075.01 278
16076.21 288
16077.41 289
16078.60 292
16079.80 301
16080.99 250
16082.19 269
16083.39 294
16084.58 277
16085.78 306
16086.98 279
16088.17 301
16089.37 279
16090.57 278
16091.76 252
16092.96 278
16094.16 295
16095.35 295
16096.55 284
16097.75 290
16098.94 267
16100.14 267
16101.34 271
16102.53 274
16103.73 261
16104.93 265
16106.13 260
16107.32 264
16108.52 264
16109.72 262
16110.92 276
16112.11 255
16113.31 247
16114.51 254
16115.71 265
16116.90 266
16118.10 248
16119.30 235
16120.50 252
16121.69 276
16122.89 259
16124.09 236
16125.29 250
16126.49 246
16127.68 259
16128.88 276
16130.08 249
16131.28 238
16132.48 258
16133.67 271
16134.87 253
16136.07 232
16137.27 250
16138.47 238
16139.67 257
16140.86 241
16142.06 220
16143.26 246
16144.46 228
16145.66 236
16146.86 235
16148.06 226
16149.26 236
16150.45 241
16151.65 267
16152.85 259
16154.05 239
16155.25 263
16156.45 251
16157.65 246
16158.85 216
16160.05 221
16161.25 246
16162.45 250
16163.64 238
16164.84 241
16166.04 210
16167.24 225
16168.44 229
16169.64 233
16170.84 226
16172.04 228
16173.24 242
16174.44 237
16175.64 236
16176.84 227
16178.04 213
16179.24 236
16180.44 224
16181.64 230
16182.84 226
16184.04 220
16185.24 221
16186.44 239
16187.64 248
16188.84 215
16190.04 208
16191.24 225
16192.44 234
16193.64 234
16194.84 217
16196.04 238
16197.24 258
16198.44 242
16199.65 236
16200.85 234
16202.05 217
16203.25 244
16204.45 235
16205.65 231
16206.85 239
16208.05 261
16209.25 237
16210.45 251
16211.65 221
16212.86 235
16214.06 241
16215.26 244
16216.46 243
16217.66 229
16218.86 227
16220.06 249
16221.27 248
16222.47 240
16223.67 220
16224.87 251
16226.07 232
16227.27 221
16228.48 237
16229.68 251
16230.88 234
16232.08 252
16233.28 254
16234.48 243
16235.69 235
16236.89 243
16238.09 257
16239.29 246
16240.50 238
16241.70 228
16242.90 260
16244.10 256
16245.30 243
16246.51 254
16247.71 224
16248.91 220
16250.11 240
16251.32 249
16252.52 245
16253.72 279
16254.92 253
16256.13 255
16257.33 234
16258.53 255
16259.74 241
16260.94 265
16262.14 240
16263.35 257
16264.55 273
16265.75 268
16266.95 252
16268.16 255
16269.36 270
16270.56 291
16271.77 267
16272.97 263
16274.17 277
16275.38 249
16276.58 255
16277.79 276
16278.99 261
16280.19 256
16281.40 263
16282.60 282
16283.80 266
16285.01 257
16286.21 256
16287.42 273
16288.62 279
16289.82 267
16291.03 282
16292.23 277
16293.44 251
16294.64 279
16295.84 268
16297.05 257
16298.25 249
16299.46 253
16300.66 270
16301.87 243
16303.07 268
16304.27 260
16305.48 266
16306.68 266
16307.89 274
16309.09 284
16310.30 282
16311.50 247
16312.71 276
16313.91 241
16315.12 251
16316.32 245
16317.53 249
16318.73 282
16319.94 249
16321.14 243
16322.35 234
16323.55 245
16324.76 247
16325.96 259
16327.17 242
16328.38 234
16329.58 233
16330.79 230
16331.99 234
16333.20 244
16334.40 226
16335.61 214
16336.81 238
16338.02 221
16339.23 210
16340.43 223
16341.64 223
16342.84 224
16344.05 242
16345.26 212
16346.46 233
16347.67 247
16348.87 240
16350.08 242
16351.29 230
16352.49 213
16353.70 231
16354.91 219
16356.11 239
16357.32 216
16358.53 214
16359.73 221
16360.94 230
16362.15 216
16363.35 221
16364.56 231
16365.77 220
16366.97 228
16368.18 224
16369.39 204
16370.59 198
16371.80 228
16373.01 231
16374.21 202
16375.42 219
16376.63 229
16377.84 224
16379.04 212
16380.25 215
16381.46 214
16382.67 196
16383.87 224
16385.08 207
16386.29 209
16387.50 225
16388.70 241
16389.91 237
16391.12 245
16392.33 237
16393.53 223
16394.74 217
16395.95 224
16397.16 211
16398.37 205
16399.57 209
16400.78 242
16401.99 214
16403.20 225
16404.41 220
16405.62 212
16406.82 209
16408.03 213
16409.24 203
16410.45 206
16411.66 234
16412.87 231
16414.07 222
16415.28 203
16416.49 222
16417.70 203
16418.91 226
16420.12 209
16421.33 226
16422.54 246
16423.75 215
16424.95 192
16426.16 227
16427.37 229
16428.58 210
16429.79 194
16431.00 230
16432.21 215
16433.42 207
16434.63 228
16435.84 227
16437.05 220
16438.26 193
16439.47 233
16440.68 218
16441.88 197
16443.09 204
16444.30 222
16445.51 219
16446.72 224
16447.93 209
16449.14 221
16450.35 191
16451.56 203
16452.77 227
16453.98 221
16455.19 225
16456.40 216
16457.61 220
16458.82 225
16460.03 210
16461.24 208
16462.45 222
16463.67 201
16464.88 213
16466.09 190
16467.30 210
16468.51 206
16469.72 192
16470.93 220
16472.14 233
16473.35 224
16474.56 205
16475.77 203
16476.98 221
16478.19 232
16479.40 214
16480.62 213
16481.83 210
16483.04 201
16484.25 195
16485.46 191
16486.67 190
16487.88 211
16489.09 207
16490.31 210
16491.52 218
16492.73 216
16493.94 204
16495.15 223
16496.36 216
16497.57 207
16498.79 203
16500.00 241
16501.21 219
16502.42 216
16503.63 212
16504.85 212
16506.06 198
16507.27 217
16508.48 204
16509.69 209
16510.91 177
16512.12 211
16513.33 229
16514.54 189
16515.76 198
16516.97 178
16518.18 201
16519.39 208
16520.60 205
16521.82 224
16523.03 201
16524.24 203
16525.46 200
16526.67 206
16527.88 222
16529.09 203
16530.31 244
16531.52 206
16532.73 220
16533.95 209
16535.16 195
16536.37 218
16537.58 197
16538.80 202
16540.01 209
16541.22 201
16542.44 206
16543.65 200
16544.86 215
16546.08 211
16547.29 205
16548.50 194
16549.72 217
16550.93 218
16552.15 221
16553.36 225
16554.57 222
16555.79 204
16557.00 217
16558.21 232
16559.43 228
16560.64 211
16561.86 206
16563.07 229
16564.28 214
16565.50 215
16566.71 234
16567.93 241
16569.14 217
16570.36 216
16571.57 224
16572.78 234
16574.00 217
16575.21 213
16576.43 221
16577.64 208
16578.86 221
16580.07 233
16581.29 235
16582.50 227
16583.72 224
16584.93 232
16586.15 229
16587.36 221
16588.58 216
16589.79 182
16591.01 206
16592.22 215
16593.44 219
16594.65 215
16595.87 210
16597.08 195
16598.30 219
16599.51 206
16600.73 209
16601.94 238
16603.16 224
16604.37 215
16605.59 205
16606.81 214
16608.02 211
16609.24 195
16610.45 237
16611.67 221
16612.89 212
16614.10 210
16615.32 190
16616.53 203
16617.75 212
16618.97 235
16620.18 208
16621.40 198
16622.61 205
16623.83 197
16625.05 203
16626.26 234
16627.48 213
16628.70 221
16629.91 217
16631.13 211
16632.35 226
16633.56 189
16634.78 235
16636.00 196
16637.21 194
16638.43 189
16639.65 213
16640.86 231
16642.08 204
16643.30 213
16644.51 204
16645.73 209
16646.95 210
16648.17 198
16649.38 199
16650.60 228
16651.82 183
16653.03 204
16654.25 204
16655.47 200
16656.69 194
16657.90 211
16659.12 216
16660.34 192
16661.56 214
16662.77 209
16663.99 197
16665.21 191
16666.43 191
16667.65 210
16668.86 217
16670.08 192
16671.30 205
16672.52 193
16673.74 202
16674.95 209
16676.17 190
16677.39 213
16678.61 198
16679.83 206
16681.05 206
16682.26 196
16683.48 209
16684.70 214
16685.92 193
16687.14 197
16688.36 196
16689.58 190
16690.79 204
16692.01 198
16693.23 195
16694.45 185
16695.67 207
16696.89 189
16698.11 190
16699.33 172
16700.55 177
16701.76 193
16702.98 190
16704.20 198
16705.42 208
16706.64 209
16707.86 204
16709.08 194
16710.30 204
16711.52 196
16712.74 205
16713.96 199
16715.18 193
16716.40 217
16717.62 193
16718.84 200
16720.06 165
16721.28 196
16722.50 192
16723.72 197
16724.94 207
16726.16 186
16727.38 202
16728.60 207
16729.82 200
16731.04 186
16732.26 202
16733.48 188
16734.70 209
16735.92 210
16737.14 213
16738.36 177
16739.58 200
16740.80 205
16742.02 204
16743.24 217
16744.46 204
16745.68 197
16746.90 182
16748.12 209
16749.35 188
16750.57 201
16751.79 192
16753.01 173
16754.23 207
16755.45 212
16756.67 198
16757.89 190
16759.11 211
16760.33 201
16761.56 202
16762.78 208
16764.00 188
16765.22 195
16766.44 207
16767.66 191
16768.88 200
16770.11 191
16771.33 189
16772.55 210
16773.77 209
16774.99 205
16776.22 195
16777.44 194
16778.66 185
16779.88 184
16781.10 195
16782.33 191
16783.55 221
16784.77 189
16785.99 203
16787.21 186
16788.44 203
16789.66 198
16790.88 210
16792.10 202
16793.33 185
16794.55 215
16795.77 203
16796.99 186
16798.22 186
16799.44 196
16800.66 212
16801.88 204
16803.11 213
16804.33 185
16805.55 194
16806.78 208
16808.00 201
16809.22 196
16810.44 210
16811.67 217
16812.89 203
16814.11 205
16815.34 187
16816.56 198
16817.78 242
16819.01 238
16820.23 216
16821.45 227
16822.68 212
16823.90 208
16825.13 227
16826.35 212
16827.57 231
16828.80 205
16830.02 233
16831.24 223
16832.47 224
16833.69 217
16834.92 224
16836.14 244
16837.36 239
16838.59 237
16839.81 234
16841.04 236
16842.26 243
16843.48 240
16844.71 243
16845.93 259
16847.16 268
16848.38 252
16849.61 239
16850.83 265
16852.06 248
16853.28 264
16854.51 272
16855.73 274
16856.95 253
16858.18 253
16859.40 276
16860.63 300
16861.85 281
16863.08 265
16864.30 289
16865.53 292
16866.75 284
16867.98 286
16869.21 290
16870.43 305
16871.66 307
16872.88 304
16874.11 295
16875.33 311
16876.56 334
16877.78 315
16879.01 318
16880.23 305
16881.46 288
16882.69 298
16883.91 307
16885.14 295
16886.36 274
16887.59 281
16888.81 267
16890.04 278
16891.27 287
16892.49 282
16893.72 266
16894.94 239
16896.17 260
16897.40 269
16898.62 265
16899.85 260
16901.08 269
16902.30 255
16903.53 252
16904.76 259
16905.98 275
16907.21 284
16908.44 254
16909.66 233
16910.89 241
16912.12 255
16913.34 243
16914.57 243
16915.80 236
16917.02 235
16918.25 240
16919.48 240
16920.70 223
16921.93 238
16923.16 219
16924.39 249
16925.61 237
16926.84 235
16928.07 226
16929.30 221
16930.52 246
16931.75 234
16932.98 231
16934.21 217
16935.43 228
16936.66 225
16937.89 236
16939.12 226
16940.34 222
16941.57 216
16942.80 240
16944.03 241
16945.26 231
16946.48 216
16947.71 229
16948.94 224
16950.17 216
16951.40 211
16952.62 209
16953.85 204
16955.08 226
16956.31 235
16957.54 214
16958.77 191
16959.99 212
16961.22 215
16962.45 217
16963.68 220
16964.91 213
16966.14 218
16967.37 229
16968.60 216
16969.82 208
16971.05 196
16972.28 221
16973.51 210
16974.74 220
16975.97 228
16977.20 204
16978.43 191
16979.66 192
16980.89 216
16982.11 219
16983.34 197
16984.57 208
16985.80 206
16987.03 205
16988.26 218
16989.49 229
16990.72 216
16991.95 187
16993.18 223
16994.41 218
16995.64 211
16996.87 198
16998.10 213
16999.33 218
17000.56 216
17001.79 200
17003.02 214
17004.25 190
17005.48 187
17006.71 204
17007.94 201
17009.17 183
17010.40 213
17011.63 209
17012.86 201
17014.09 191
17015.32 200
17016.55 192
17017.78 214
17019.01 221
17020.25 210
17021.48 215
17022.71 204
17023.94 222
17025.17 207
17026.40 192
17027.63 196
17028.86 193
17030.09 192
17031.32 192
17032.55 211
17033.79 195
17035.02 198
17036.25 178
17037.48 187
17038.71 187
17039.94 201
17041.17 183
17042.41 189
17043.64 205
17044.87 197
17046.10 199
17047.33 182
17048.56 204
17049.80 195
17051.03 187
17052.26 186
17053.49 189
17054.72 199
17055.95 191
17057.19 185
17058.42 193
17059.65 174
17060.88 193
17062.12 186
17063.35 181
17064.58 179
17065.81 195
17067.04 212
17068.28 190
17069.51 192
17070.74 193
17071.97 197
17073.21 180
17074.44 192
17075.67 189
17076.90 178
17078.14 191
17079.37 189
17080.60 183
17081.84 178
17083.07 179
17084.30 191
17085.54 181
17086.77 177
17088.00 188
17089.23 180
17090.47 177
17091.70 168
17092.93 191
17094.17 203
17095.40 191
17096.63 178
17097.87 197
17099.10 169
17100.34 189
17101.57 181
17102.80 182
17104.04 173
17105.27 169
17106.50 172
17107.74 186
17108.97 178
17110.21 154
17111.44 188
17112.67 173
17113.91 172
17115.14 172
17116.38 175
17117.61 177
17118.84 180
17120.08 182
17121.31 175
17122.55 166
17123.78 177
17125.02 186
17126.25 180
17127.48 176
17128.72 184
17129.95 176
17131.19 173
17132.42 193
17133.66 169
17134.89 195
17136.13 199
17137.36 175
17138.60 179
17139.83 186
17141.07 169
17142.30 198
17143.54 177
17144.77 179
17146.01 187
17147.24 164
17148.48 198
17149.71 178
17150.95 187
17152.19 160
17153.42 200
17154.66 159
17155.89 162
17157.13 186
17158.36 198
17159.60 174
17160.83 182
17162.07 181
17163.31 187
17164.54 168
17165.78 153
17167.01 178
17168.25 166
17169.49 168
17170.72 159
17171.96 177
17173.19 150
17174.43 188
17175.67 176
17176.90 198
17178.14 166
17179.38 184
17180.61 166
17181.85 168
17183.09 164
17184.32 156
17185.56 173
17186.80 169
17188.03 166
17189.27 172
17190.51 180
17191.74 174
17192.98 177
17194.22 165
17195.45 171
17196.69 154
17197.93 182
17199.16 183
17200.40 192
17201.64 179
17202.88 164
17204.11 179
17205.35 179
17206.59 162
17207.83 162
17209.06 180
17210.30 179
17211.54 173
17212.78 177
17214.01 168
17215.25 160
17216.49 177
17217.73 176
17218.96 175
17220.20 157
17221.44 174
17222.68 178
17223.92 178
17225.15 161
17226.39 149
17227.63 173
17228.87 176
17230.11 177
17231.35 181
17232.58 150
17233.82 171
17235.06 177
17236.30 164
17237.54 167
17238.78 170
17240.01 174
17241.25 162
17242.49 162
17243.73 175
17244.97 158
17246.21 165
17247.45 152
17248.69 159
17249.93 156
17251.16 168
17252.40 150
17253.64 150
17254.88 171
17256.12 182
17257.36 180
17258.60 165
17259.84 158
17261.08 163
17262.32 180
17263.56 189
17264.80 183
17266.04 156
17267.28 169
17268.51 191
17269.75 176
17270.99 157
17272.23 164
17273.47 157
17274.71 197
17275.95 155
17277.19 165
17278.43 187
17279.67 190
17280.91 172
17282.15 169
17283.39 164
17284.63 157
17285.87 181
17287.11 174
17288.35 157
17289.60 152
17290.84 170
17292.08 164
17293.32 171
17294.56 172
17295.80 148
17297.04 156
17298.28 172
17299.52 166
17300.76 176
17302.00 186
17303.24 174
17304.48 170
17305.72 195
17306.96 161
17308.21 177
17309.45 180
17310.69 180
17311.93 177
17313.17 159
17314.41 156
17315.65 177
17316.89 173
17318.14 160
17319.38 164
17320.62 178
17321.86 160
17323.10 161
17324.34 158
17325.59 165
17326.83 161
17328.07 174
17329.31 182
17330.55 174
17331.79 164
17333.04 184
17334.28 189
17335.52 172
17336.76 182
17338.00 187
17339.25 182
17340.49 177
17341.73 161
17342.97 166
17344.22 156
17345.46 175
17346.70 169
17347.94 172
17349.19 169
17350.43 159
17351.67 172
17352.91 182
17354.16 168
17355.40 172
17356.64 180
17357.88 186
17359.13 169
17360.37 176
17361.61 160
17362.86 161
17364.10 164
17365.34 176
17366.58 161
17367.83 175
17369.07 160
17370.31 168
17371.56 178
17372.80 176
17374.04 166
17375.29 182
17376.53 183
17377.78 166
17379.02 153
17380.26 176
17381.51 145
17382.75 166
17383.99 159
17385.24 171
17386.48 161
17387.72 167
17388.97 171
17390.21 201
17391.46 181
17392.70 152
17393.94 169
17395.19 163
17396.43 169
17397.68 159
17398.92 177
17400.17 139
17401.41 157
17402.65 167
17403.90 177
17405.14 173
17406.39 145
17407.63 190
17408.88 183
17410.12 182
17411.37 192
17412.61 193
17413.86 162
17415.10 183
17416.35 175
17417.59 159
17418.84 196
17420.08 185
17421.33 170
17422.57 182
17423.82 157
17425.06 173
17426.31 168
17427.55 176
17428.80 158
17430.04 175
17431.29 188
17432.53 175
17433.78 186
17435.03 179
17436.27 185
17437.52 159
17438.76 174
17440.01 176
17441.25 183
17442.50 165
17443.75 183
17444.99 171
17446.24 167
17447.48 147
17448.73 178
17449.98 171
17451.22 161
17452.47 200
17453.71 181
17454.96 184
17456.21 174
17457.45 181
17458.70 193
17459.95 191
17461.19 185
17462.44 189
17463.69 179
17464.93 194
17466.18 165
17467.43 169
17468.67 172
17469.92 191
17471.17 198
17472.41 183
17473.66 197
17474.91 196
17476.15 207
17477.40 212
17478.65 201
17479.90 195
17481.14 191
17482.39 183
17483.64 205
17484.88 207
17486.13 201
17487.38 189
17488.63 185
17489.87 195
17491.12 203
17492.37 198
17493.62 203
17494.86 212
17496.11 191
17497.36 202
17498.61 181
17499.86 217
17501.10 201
17502.35 220
17503.60 204
17504.85 218
17506.10 214
17507.34 213
17508.59 205
17509.84 218
17511.09 201
17512.34 206
17513.59 217
17514.83 229
17516.08 215
17517.33 238
17518.58 227
17519.83 214
17521.08 228
17522.33 190
17523.57 217
17524.82 201
17526.07 215
17527.32 237
17528.57 231
17529.82 219
17531.07 229
17532.32 229
17533.57 209
17534.82 204
17536.06 202
17537.31 230
17538.56 227
17539.81 233
17541.06 230
17542.31 239
17543.56 218
17544.81 219
17546.06 230
17547.31 225
17548.56 255
17549.81 243
17551.06 215
17552.31 214
17553.56 220
17554.81 203
17556.06 243
17557.31 217
17558.56 234
17559.81 230
17561.06 222
17562.31 240
17563.56 221
17564.81 215
17566.06 246
17567.31 224
17568.56 227
17569.81 236
17571.06 224
17572.31 235
17573.56 220
17574.81 225
17576.06 215
17577.31 263
17578.56 245
17579.81 241
17581.06 229
17582.31 213
17583.57 242
17584.82 236
17586.07 225
17587.32 237
17588.57 244
17589.82 255
17591.07 230
17592.32 222
17593.57 243
17594.83 241
17596.08 260
17597.33 231
17598.58 254
17599.83 232
17601.08 211
17602.33 222
17603.59 253
17604.84 253
17606.09 236
17607.34 238
17608.59 251
17609.84 249
17611.10 214
17612.35 230
17613.60 234
17614.85 243
17616.10 214
17617.36 218
17618.61 201
17619.86 212
17621.11 234
17622.36 259
17623.62 244
17624.87 246
17626.12 248
17627.37 208
17628.63 236
17629.88 211
17631.13 250
17632.38 225
17633.64 224
17634.89 242
17636.14 215
17637.39 212
17638.65 224
17639.90 221
17641.15 242
17642.41 237
17643.66 227
17644.91 232
17646.17 217
17647.42 221
17648.67 223
17649.92 242
17651.18 202
17652.43 222
17653.68 192
17654.94 231
17656.19 179
17657.44 187
17658.70 198
17659.95 218
17661.21 198
17662.46 198
17663.71 215
17664.97 213
17666.22 225
17667.47 202
17668.73 215
17669.98 184
17671.24 210
17672.49 212
17673.74 222
17675.00 191
17676.25 194
17677.51 191
17678.76 200
17680.02 191
17681.27 195
17682.52 200
17683.78 208
17685.03 186
17686.29 177
17687.54 200
17688.80 198
17690.05 189
17691.31 184
17692.56 194
17693.82 190
17695.07 176
17696.32 204
17697.58 198
17698.83 194
17700.09 202
17701.34 202
17702.60 194
17703.86 148
17705.11 192
17706.37 191
17707.62 196
17708.88 189
17710.13 191
17711.39 183
17712.64 175
17713.90 183
17715.15 172
17716.41 192
17717.66 174
17718.92 200
17720.18 197
17721.43 174
17722.69 178
17723.94 180
17725.20 179
17726.45 187
17727.71 186
17728.97 193
17730.22 186
17731.48 179
17732.74 177
17733.99 184
17735.25 187
17736.50 171
17737.76 198
17739.02 188
17740.27 179
17741.53 179
17742.79 178
17744.04 172
17745.30 166
17746.56 172
17747.81 170
17749.07 198
17750.33 159
17751.58 176
17752.84 194
17754.10 189
17755.35 168
17756.61 186
17757.87 196
17759.12 177
17760.38 167
17761.64 172
17762.90 191
17764.15 180
17765.41 181
17766.67 197
17767.93 195
17769.18 184
17770.44 191
17771.70 174
17772.96 176
17774.21 178
17775.47 188
17776.73 201
17777.99 186
17779.24 169
17780.50 181
17781.76 189
17783.02 179
17784.28 181
17785.53 172
17786.79 181
17788.05 182
17789.31 192
17790.57 169
17791.82 156
17793.08 188
17794.34 179
17795.60 189
17796.86 161
17798.12 166
17799.37 163
17800.63 169
17801.89 160
17803.15 162
17804.41 174
17805.67 171
17806.93 166
17808.19 179
17809.44 162
17810.70 175
17811.96 178
17813.22 162
17814.48 172
17815.74 157
17817.00 158
17818.26 165
17819.52 166
17820.78 168
17822.04 174
17823.29 160
17824.55 178
17825.81 169
17827.07 142
17828.33 167
17829.59 167
17830.85 172
17832.11 191
17833.37 145
17834.63 174
17835.89 153
17837.15 154
17838.41 152
17839.67 165
17840.93 163
17842.19 152
17843.45 162
17844.71 167
17845.97 162
17847.23 176
17848.49 177
17849.75 162
17851.01 168
17852.27 149
17853.53 158
17854.79 175
17856.05 153
17857.31 145
17858.57 154
17859.84 157
17861.10 155
17862.36 140
17863.62 153
17864.88 153
17866.14 151
17867.40 174
17868.66 165
17869.92 146
17871.18 151
17872.44 157
17873.71 149
17874.97 155
17876.23 163
17877.49 154
17878.75 147
17880.01 157
17881.27 152
17882.53 158
17883.80 138
17885.06 160
17886.32 159
17887.58 149
17888.84 147
17890.10 159
17891.37 143
17892.63 155
17893.89 163
17895.15 154
17896.41 151
17897.67 158
17898.94 156
17900.20 155
17901.46 160
17902.72 147
17903.99 159
17905.25 159
17906.51 163
17907.77 162
17909.03 138
17910.30 141
17911.56 139
17912.82 154
17914.08 157
17915.35 159
17916.61 144
17917.87 139
17919.14 158
17920.40 153
17921.66 136
17922.92 140
17924.19 150
17925.45 142
17926.71 142
17927.98 135
17929.24 133
17930.50 149
17931.76 168
17933.03 142
17934.29 158
17935.55 153
17936.82 151
17938.08 149
17939.34 153
17940.61 153
17941.87 144
17943.14 147
17944.40 159
17945.66 157
17946.93 129
17948.19 156
17949.45 169
17950.72 156
17951.98 148
17953.25 144
17954.51 169
17955.77 132
17957.04 161
17958.30 156
17959.57 155
17960.83 154
17962.09 138
17963.36 153
17964.62 141
17965.89 143
17967.15 160
17968.42 144
17969.68 149
17970.95 127
17972.21 155
17973.47 142
17974.74 149
17976.00 141
17977.27 144
17978.53 156
17979.80 130
17981.06 135
17982.33 152
17983.59 168
17984.86 149
17986.12 139
17987.39 143
17988.65 155
17989.92 147
17991.18 150
17992.45 158
17993.71 149
17994.98 155
17996.25 170
17997.51 143
17998.78 145
18000.04 155
18001.31 132
18002.57 156
18003.84 133
18005.10 160
18006.37 144
18007.64 148
18008.90 148
18010.17 149
18011.43 155
18012.70 139
18013.97 174
18015.23 163
18016.50 156
18017.76 139
18019.03 155
18020.30 153
18021.56 155
18022.83 163
18024.10 151
18025.36 151
18026.63 156
18027.90 176
18029.16 150
18030.43 137
18031.70 147
18032.96 175
18034.23 159
18035.50 143
18036.76 145
18038.03 157
18039.30 137
18040.56 163
18041.83 162
18043.10 163
18044.37 147
18045.63 145
18046.90 142
18048.17 153
18049.43 150
18050.70 154
18051.97 149
18053.24 151
18054.50 155
18055.77 148
18057.04 153
18058.31 147
18059.57 150
18060.84 147
18062.11 147
18063.38 160
18064.65 151
18065.91 171
18067.18 160
18068.45 146
18069.72 165
18070.98 156
18072.25 165
18073.52 161
18074.79 185
18076.06 183
18077.33 163
18078.59 163
18079.86 174
18081.13 163
18082.40 152
18083.67 155
18084.94 170
18086.21 174
18087.47 155
18088.74 144
18090.01 155
18091.28 139
18092.55 160
18093.82 159
18095.09 171
18096.36 162
18097.62 166
18098.89 171
18100.16 172
18101.43 139
18102.70 177
18103.97 176
18105.24 176
18106.51 172
18107.78 155
18109.05 166
18110.32 157
18111.59 167
18112.86 147
18114.13 150
18115.40 177
18116.66 161
18117.93 178
18119.20 190
18120.47 152
18121.74 155
18123.01 158
18124.28 155
18125.55 144
18126.82 150
18128.09 156
18129.36 161
18130.63 171
18131.90 136
18133.17 168
18134.44 152
18135.71 161
18136.99 154
18138.26 149
18139.53 156
18140.80 160
18142.07 165
18143.34 140
18144.61 165
18145.88 161
18147.15 156
18148.42 134
18149.69 160
18150.96 127
18152.23 147
18153.50 139
18154.78 167
18156.05 148
18157.32 167
18158.59 147
18159.86 162
18161.13 157
18162.40 169
18163.67 165
18164.94 157
18166.22 164
18167.49 147
18168.76 153
18170.03 146
18171.30 176
18172.57 138
18173.85 160
18175.12 159
18176.39 161
18177.66 117
18178.93 163
18180.20 155
18181.48 163
18182.75 140
18184.02 164
18185.29 153
18186.56 129
18187.84 151
18189.11 167
18190.38 156
18191.65 119
18192.93 156
18194.20 145
18195.47 149
18196.74 138
18198.02 170
18199.29 129
18200.56 154
18201.83 141
18203.11 165
18204.38 142
18205.65 140
18206.92 137
18208.20 126
18209.47 142
18210.74 139
18212.02 160
18213.29 170
18214.56 156
18215.84 150
18217.11 158
18218.38 146
18219.65 136
18220.93 143
18222.20 156
18223.47 135
18224.75 138
18226.02 152
18227.30 148
18228.57 165
18229.84 152
18231.12 163
18232.39 130
18233.66 146
18234.94 132
18236.21 162
18237.48 146
18238.76 137
18240.03 144
18241.31 147
18242.58 155
18243.86 128
18245.13 159
18246.40 148
18247.68 158
18248.95 134
18250.23 154
18251.50 160
18252.77 158
18254.05 127
18255.32 152
18256.60 143
18257.87 151
18259.15 142
18260.42 134
18261.70 129
18262.97 146
18264.25 169
18265.52 158
18266.80 174
18268.07 149
18269.35 160
18270.62 158
18271.90 171
18273.17 139
18274.45 145
18275.72 152
18277.00 170
18278.27 160
18279.55 140
18280.82 151
18282.10 149
18283.37 161
18284.65 152
18285.93 149
18287.20 137
18288.48 145
18289.75 136
18291.03 144
18292.30 141
18293.58 184
18294.86 153
18296.13 144
18297.41 143
18298.68 142
18299.96 142
18301.24 154
18302.51 127
18303.79 161
18305.06 152
18306.34 136
18307.62 141
18308.89 134
18310.17 146
18311.45 137
18312.72 172
18314.00 144
18315.28 140
18316.55 149
18317.83 159
18319.11 148
18320.38 134
18321.66 154
18322.94 157
18324.21 150
18325.49 144
18326.77 153
18328.04 147
18329.32 141
18330.60 147
18331.88 160
18333.15 150
18334.43 148
18335.71 161
18336.98 156
18338.26 150
18339.54 147
18340.82 163
18342.09 150
18343.37 148
18344.65 148
18345.93 141
18347.20 154
18348.48 172
18349.76 138
18351.04 156
18352.32 157
18353.59 161
18354.87 150
18356.15 147
18357.43 122
18358.71 142
18359.98 169
18361.26 157
18362.54 148
18363.82 143
18365.10 152
18366.38 162
18367.65 167
18368.93 140
18370.21 150
18371.49 164
18372.77 153
18374.05 148
18375.33 166
18376.60 145
18377.88 164
18379.16 159
18380.44 152
18381.72 162
18383.00 156
18384.28 163
18385.56 145
18386.84 134
18388.11 149
18389.39 157
18390.67 160
18391.95 138
18393.23 147
18394.51 152
18395.79 164
18397.07 153
18398.35 137
18399.63 144
18400.91 119
18402.19 148
18403.47 142
18404.75 144
18406.03 147
18407.31 157
18408.59 165
18409.87 160
18411.15 140
18412.43 146
18413.71 163
18414.99 148
18416.27 148
18417.55 144
18418.83 146
18420.11 129
18421.39 155
18422.67 133
18423.95 151
18425.23 146
18426.51 147
18427.79 154
18429.07 148
18430.35 167
18431.63 135
18432.91 144
18434.19 164
18435.47 146
18436.75 138
18438.04 143
18439.32 128
18440.60 167
18441.88 147
18443.16 172
18444.44 141
18445.72 146
18447.00 144
18448.28 143
18449.57 152
18450.85 151
18452.13 146
18453.41 148
18454.69 149
18455.97 131
18457.25 146
18458.54 152
18459.82 154
18461.10 135
18462.38 142
18463.66 141
18464.94 137
18466.23 166
18467.51 142
18468.79 149
18470.07 149
18471.35 147
18472.64 139
18473.92 139
18475.20 143
18476.48 160
18477.76 139
18479.05 141
18480.33 130
18481.61 153
18482.89 154
18484.18 137
18485.46 152
18486.74 146
18488.02 141
18489.31 150
18490.59 145
18491.87 148
18493.15 151
18494.44 152
18495.72 162
18497.00 121
18498.29 132
18499.57 144
18500.85 150
18502.13 162
18503.42 144
18504.70 148
18505.98 151
18507.27 140
18508.55 142
18509.83 144
18511.12 146
18512.40 155
18513.68 147
18514.97 147
18516.25 138
18517.54 157
18518.82 137
18520.10 144
18521.39 126
18522.67 151
18523.95 146
18525.24 148
18526.52 133
18527.81 160
18529.09 126
18530.37 132
18531.66 149
18532.94 148
18534.23 158
18535.51 151
18536.79 169
18538.08 153
18539.36 168
18540.65 157
18541.93 166
18543.22 152
18544.50 135
18545.79 156
18547.07 168
18548.36 145
18549.64 151
18550.92 158
18552.21 161
18553.49 164
18554.78 155
18556.06 148
18557.35 177
18558.63 165
18559.92 138
18561.20 147
18562.49 160
18563.77 174
18565.06 161
18566.35 140
18567.63 155
18568.92 145
18570.20 163
18571.49 144
18572.77 146
18574.06 169
18575.34 164
18576.63 152
18577.92 149
18579.20 186
18580.49 173
18581.77 176
18583.06 169
18584.34 187
18585.63 176
18586.92 144
18588.20 169
18589.49 168
18590.77 167
18592.06 163
18593.35 172
18594.63 187
18595.92 158
18597.21 172
18598.49 160
18599.78 166
18601.07 164
18602.35 160
18603.64 163
18604.93 173
18606.21 163
18607.50 173
18608.79 174
18610.07 163
18611.36 154
18612.65 173
18613.93 180
18615.22 168
18616.51 175
18617.79 157
18619.08 163
18620.37 172
18621.66 167
18622.94 171
18624.23 183
18625.52 172
18626.80 191
18628.09 154
18629.38 152
18630.67 162
18631.95 163
18633.24 164
18634.53 155
18635.82 147
18637.11 142
18638.39 159
18639.68 169
18640.97 157
18642.26 145
18643.54 141
18644.83 157
18646.12 161
18647.41 152
18648.70 145
18649.99 128
18651.27 146
18652.56 146
18653.85 134
18655.14 138
18656.43 151
18657.72 147
18659.00 167
18660.29 149
18661.58 143
18662.87 144
18664.16 142
18665.45 139
18666.74 138
18668.02 137
18669.31 139
18670.60 148
18671.89 149
18673.18 150
18674.47 136
18675.76 151
18677.05 162
18678.34 143
18679.63 130
18680.92 120
18682.20 151
18683.49 147
18684.78 151
18686.07 152
18687.36 145
18688.65 141
18689.94 166
18691.23 166
18692.52 140
18693.81 143
18695.10 137
18696.39 134
18697.68 144
18698.97 134
18700.26 149
18701.55 155
18702.84 143
18704.13 159
18705.42 142
18706.71 124
18708.00 144
18709.29 155
18710.58 129
18711.87 144
18713.16 140
18714.45 136
18715.74 150
18717.03 146
18718.32 133
18719.61 144
18720.90 153
18722.20 126
18723.49 140
18724.78 147
18726.07 158
18727.36 149
18728.65 146
18729.94 138
18731.23 150
18732.52 130
18733.81 126
18735.10 158
18736.40 135
18737.69 144
18738.98 138
18740.27 128
18741.56 145
18742.85 158
18744.14 128
18745.43 134
18746.73 136
18748.02 138
18749.31 136
18750.60 131
18751.89 148
18753.18 145
18754.48 139
18755.77 128
18757.06 144
18758.35 145
18759.64 137
18760.94 139
18762.23 169
18763.52 154
18764.81 132
18766.10 152
18767.40 133
18768.69 131
18769.98 135
18771.27 145
18772.57 144
18773.86 126
18775.15 142
18776.44 148
18777.74 141
18779.03 134
18780.32 131
18781.61 144
18782.91 146
18784.20 149
18785.49 137
18786.79 139
18788.08 133
18789.37 150
18790.66 127
18791.96 141
18793.25 130
18794.54 144
18795.84 143
18797.13 140
18798.42 139
18799.72 127
18801.01 140
18802.30 132
18803.60 155
18804.89 157
18806.18 137
18807.48 132
18808.77 139
18810.07 150
18811.36 159
18812.65 137
18813.95 140
18815.24 148
18816.53 144
18817.83 134
18819.12 126
18820.42 151
18821.71 143
18823.00 149
18824.30 141
18825.59 139
18826.89 124
18828.18 132
18829.48 128
18830.77 143
18832.07 115
18833.36 128
18834.65 172
18835.95 130
18837.24 142
18838.54 129
18839.83 135
18841.13 139
18842.42 140
18843.72 139
18845.01 133
18846.31 132
18847.60 134
18848.90 132
18850.19 133
18851.49 117
18852.78 141
18854.08 156
18855.37 124
18856.67 117
18857.96 136
18859.26 144
18860.55 132
18861.85 140
18863.15 148
18864.44 130
18865.74 128
18867.03 124
18868.33 133
18869.62 147
18870.92 134
18872.22 123
18873.51 140
18874.81 116
18876.10 119
18877.40 128
18878.70 139
18879.99 127
18881.29 145
18882.58 141
18883.88 134
18885.18 140
18886.47 157
18887.77 136
18889.07 134
18890.36 139
18891.66 146
18892.95 142
18894.25 137
18895.55 135
18896.84 123
18898.14 126
18899.44 145
18900.73 132
18902.03 126
18903.33 125
18904.63 131
18905.92 139
18907.22 117
18908.52 137
18909.81 131
18911.11 130
18912.41 148
18913.71 122
18915.00 136
18916.30 139
18917.60 142
18918.89 139
18920.19 135
18921.49 126
18922.79 136
18924.09 144
18925.38 124
18926.68 133
18927.98 135
18929.28 136
18930.57 133
18931.87 134
18933.17 141
18934.47 133
18935.77 125
18937.06 128
18938.36 123
18939.66 136
18940.96 131
18942.26 151
18943.55 132
18944.85 131
18946.15 129
18947.45 116
18948.75 139
18950.05 136
18951.35 131
18952.64 120
18953.94 127
18955.24 124
18956.54 132
18957.84 141
18959.14 147
18960.44 120
18961.74 126
18963.03 140
18964.33 142
18965.63 141
18966.93 131
18968.23 134
18969.53 121
18970.83 123
18972.13 112
18973.43 126
18974.73 125
18976.03 116
18977.33 124
18978.62 135
18979.92 138
18981.22 121
18982.52 115
18983.82 135
18985.12 112
18986.42 119
18987.72 109
18989.02 114
18990.32 141
18991.62 124
18992.92 145
18994.22 140
18995.52 139
18996.82 121
18998.12 131
18999.42 120
19000.72 131
19002.02 126
19003.32 117
19004.62 144
19005.92 134
19007.22 122
19008.53 120
19009.83 134
19011.13 126
19012.43 129
19013.73 125
19015.03 140
19016.33 131
19017.63 109
19018.93 127
19020.23 132
19021.53 142
19022.83 130
19024.13 115
19025.44 121
19026.74 138
19028.04 124
19029.34 132
19030.64 109
19031.94 118
19033.24 134
19034.54 132
19035.85 157
19037.15 102
19038.45 124
19039.75 118
19041.05 132
19042.35 121
19043.66 119
19044.96 126
19046.26 127
19047.56 127
19048.86 132
19050.16 125
19051.47 140
19052.77 142
19054.07 126
19055.37 140
19056.67 127
19057.98 114
19059.28 137
19060.58 141
19061.88 146
19063.19 122
19064.49 130
19065.79 123
19067.09 119
19068.40 140
19069.70 122
19071.00 134
19072.30 117
19073.61 130
19074.91 123
19076.21 125
19077.52 136
19078.82 131
19080.12 125
19081.42 129
19082.73 152
19084.03 126
19085.33 138
19086.64 114
19087.94 133
19089.24 126
19090.55 135
19091.85 122
19093.15 152
19094.46 128
19095.76 127
19097.06 114
19098.37 125
19099.67 127
19100.97 128
19102.28 125
19103.58 126
19104.89 151
19106.19 143
19107.49 142
19108.80 127
19110.10 131
19111.40 131
19112.71 135
19114.01 139
19115.32 128
19116.62 132
19117.93 122
19119.23 112
19120.53 130
19121.84 124
19123.14 138
19124.45 144
19125.75 129
19127.06 136
19128.36 108
19129.67 134
19130.97 131
19132.28 140
19133.58 141
19134.88 144
19136.19 114
19137.49 133
19138.80 108
19140.10 108
19141.41 132
19142.71 116
19144.02 142
19145.32 138
19146.63 125
19147.94 119
19149.24 132
19150.55 121
19151.85 140
19153.16 140
19154.46 112
19155.77 124
19157.07 135
19158.38 115
19159.68 121
19160.99 116
19162.30 135
19163.60 124
19164.91 118
19166.21 135
19167.52 126
19168.83 125
19170.13 133
19171.44 138
19172.74 132
19174.05 128
19175.36 142
19176.66 144
19177.97 125
19179.27 110
19180.58 124
19181.89 134
19183.19 142
19184.50 118
19185.81 133
19187.11 144
19188.42 103
19189.73 120
19191.03 129
19192.34 126
19193.65 134
19194.95 135
19196.26 131
19197.57 139
19198.87 128
19200.18 126
19201.49 111
19202.80 126
19204.10 115
19205.41 133
19206.72 124
19208.03 128
19209.33 127
19210.64 142
19211.95 138
19213.25 144
19214.56 118
19215.87 115
19217.18 137
19218.49 128
19219.79 137
19221.10 123
19222.41 113
19223.72 123
19225.02 128
19226.33 139
19227.64 127
19228.95 146
19230.26 130
19231.56 118
19232.87 121
19234.18 112
19235.49 126
19236.80 137
19238.11 131
19239.41 137
19240.72 135
19242.03 138
19243.34 128
19244.65 126
19245.96 124
19247.26 129
19248.57 128
19249.88 144
19251.19 136
19252.50 119
19253.81 114
19255.12 108
19256.43 119
19257.74 121
19259.04 130
19260.35 129
19261.66 132
19262.97 125
19264.28 114
19265.59 130
19266.90 122
19268.21 126
19269.52 138
19270.83 120
19272.14 122
19273.45 124
19274.76 128
19276.07 100
19277.38 116
19278.69 116
19279.99 129
19281.30 127
19282.61 135
19283.92 136
19285.23 120
19286.54 105
19287.85 123
19289.16 134
19290.47 122
19291.78 110
19293.09 129
19294.40 121
19295.72 111
19297.03 122
19298.34 131
19299.65 135
19300.96 131
19302.27 133
19303.58 135
19304.89 123
19306.20 113
19307.51 121
19308.82 135
19310.13 122
19311.44 120
19312.75 118
19314.06 132
19315.37 120
19316.69 131
19318.00 125
19319.31 120
19320.62 127
19321.93 116
19323.24 123
19324.55 127
19325.86 114
19327.18 121
19328.49 141
19329.80 126
19331.11 117
19332.42 118
19333.73 122
19335.04 123
19336.36 136
19337.67 126
19338.98 126
19340.29 133
19341.60 135
19342.91 132
19344.23 112
19345.54 118
19346.85 138
19348.16 144
19349.47 112
19350.79 122
19352.10 122
19353.41 127
19354.72 119
19356.04 133
19357.35 123
19358.66 116
19359.97 135
19361.29 132
19362.60 138
19363.91 116
19365.22 131
19366.54 129
19367.85 131
19369.16 107
19370.47 132
19371.79 133
19373.10 133
19374.41 115
19375.73 112
19377.04 121
19378.35 112
19379.67 128
19380.98 113
19382.29 128
19383.60 114
19384.92 109
19386.23 108
19387.54 125
19388.86 103
19390.17 113
19391.49 121
19392.80 111
19394.11 118
19395.43 129
19396.74 130
19398.05 108
19399.37 128
19400.68 137
19402.00 124
19403.31 109
19404.62 124
19405.94 121
19407.25 122
19408.57 124
19409.88 131
19411.19 139
19412.51 125
19413.82 121
19415.14 121
19416.45 123
19417.77 130
19419.08 132
19420.39 125
19421.71 105
19423.02 109
19424.34 122
19425.65 137
19426.97 133
19428.28 119
19429.60 105
19430.91 117
19432.23 121
19433.54 127
19434.86 122
19436.17 119
19437.49 105
19438.80 131
19440.12 123
19441.43 122
19442.75 120
19444.06 124
19445.38 121
19446.69 121
19448.01 119
19449.32 119
19450.64 128
19451.96 128
19453.27 121
19454.59 123
19455.90 115
19457.22 123
19458.53 137
19459.85 120
19461.17 136
19462.48 120
19463.80 129
19465.11 123
19466.43 108
19467.75 105
19469.06 142
19470.38 117
19471.69 119
19473.01 124
19474.33 132
19475.64 123
19476.96 99
19478.28 127
19479.59 119
19480.91 132
19482.23 121
19483.54 136
19484.86 122
19486.18 144
19487.49 120
19488.81 129
19490.13 125
19491.44 121
19492.76 118
19494.08 129
19495.39 127
19496.71 116
19498.03 112
19499.35 116
19500.66 116
19501.98 109
19503.30 138
19504.61 113
19505.93 134
19507.25 133
19508.57 133
19509.88 122
19511.20 121
19512.52 146
19513.84 131
19515.15 109
19516.47 122
19517.79 135
19519.11 124
19520.43 140
19521.74 123
19523.06 126
19524.38 106
19525.70 130
19527.02 132
19528.33 138
19529.65 119
19530.97 125
19532.29 130
19533.61 121
19534.93 115
19536.24 122
19537.56 139
19538.88 135
19540.20 115
19541.52 105
19542.84 131
19544.16 122
19545.47 139
19546.79 119
19548.11 134
19549.43 118
19550.75 131
19552.07 120
19553.39 131
19554.71 108
19556.03 123
19557.34 120
19558.66 127
19559.98 139
19561.30 128
19562.62 123
19563.94 132
19565.26 137
19566.58 142
19567.90 112
19569.22 109
19570.54 137
19571.86 113
19573.18 134
19574.50 120
19575.82 116
19577.14 133
19578.46 131
19579.78 125
19581.10 117
19582.42 122
19583.74 105
19585.06 148
19586.38 119
19587.70 118
19589.02 108
19590.34 128
19591.66 117
19592.98 122
19594.30 106
19595.62 130
19596.94 137
19598.26 134
19599.58 120
19600.90 123
19602.22 124
19603.54 114
19604.86 127
19606.18 128
19607.50 130
19608.82 125
19610.15 142
19611.47 124
19612.79 135
19614.11 129
19615.43 119
19616.75 126
19618.07 130
19619.39 138
19620.71 113
19622.04 129
19623.36 124
19624.68 137
19626.00 114
19627.32 118
19628.64 128
19629.96 127
19631.29 120
19632.61 129
19633.93 126
19635.25 144
19636.57 145
19637.89 129
19639.22 121
19640.54 110
19641.86 110
19643.18 113
19644.50 118
19645.83 126
19647.15 120
19648.47 112
19649.79 116
19651.12 113
19652.44 147
19653.76 106
19655.08 137
19656.40 131
19657.73 138
19659.05 140
19660.37 117
19661.70 117
19663.02 129
19664.34 136
19665.66 118
19666.99 126
19668.31 126
19669.63 107
19670.95 125
19672.28 130
19673.60 116
19674.92 127
19676.25 114
19677.57 114
19678.89 127
19680.22 119
19681.54 117
19682.86 116
19684.19 125
19685.51 104
19686.83 122
19688.16 113
19689.48 121
19690.80 105
19692.13 137
19693.45 115
19694.78 117
19696.10 133
19697.42 107
19698.75 109
19700.07 114
19701.39 126
19702.72 122
19704.04 116
19705.37 106
19706.69 115
19708.02 115
19709.34 115
19710.66 118
19711.99 140
19713.31 117
19714.64 129
19715.96 124
19717.29 123
19718.61 118
19719.93 115
19721.26 118
19722.58 122
19723.91 136
19725.23 113
19726.56 117
19727.88 113
19729.21 125
19730.53 118
19731.86 125
19733.18 125
19734.51 121
19735.83 114
19737.16 126
19738.48 125
19739.81 126
19741.13 111
19742.46 123
19743.78 123
19745.11 128
19746.44 137
19747.76 102
19749.09 127
19750.41 129
19751.74 142
19753.06 130
19754.39 130
19755.72 111
19757.04 141
19758.37 115
19759.69 135
19761.02 126
19762.34 126
19763.67 129
19765.00 129
19766.32 124
19767.65 127
19768.98 133
19770.30 124
19771.63 125
19772.95 122
19774.28 142
19775.61 114
19776.93 140
19778.26 143
19779.59 139
19780.91 127
19782.24 123
19783.57 134
19784.89 134
19786.22 137
19787.55 106
19788.87 137
19790.20 128
19791.53 133
19792.86 110
19794.18 160
19795.51 124
19796.84 136
19798.16 134
19799.49 130
19800.82 126
19802.15 131
19803.47 133
19804.80 140
19806.13 133
19807.46 112
19808.78 132
19810.11 109
19811.44 121
19812.77 128
19814.09 133
19815.42 126
19816.75 145
19818.08 126
19819.41 158
19820.73 148
19822.06 154
19823.39 110
19824.72 115
19826.05 117
19827.37 123
19828.70 130
19830.03 123
19831.36 142
19832.69 109
19834.02 149
19835.34 114
19836.67 132
19838.00 129
19839.33 146
19840.66 135
19841.99 131
19843.32 123
19844.64 124
19845.97 142
19847.30 116
19848.63 119
19849.96 126
19851.29 152
19852.62 113
19853.95 117
19855.28 105
19856.60 145
19857.93 139
19859.26 137
19860.59 132
19861.92 149
19863.25 129
19864.58 124
19865.91 122
19867.24 117
19868.57 104
19869.90 129
19871.23 124
19872.56 114
19873.89 139
19875.22 112
19876.55 142
19877.88 106
19879.21 132
19880.54 122
19881.87 143
19883.20 126
19884.53 118
19885.86 134
19887.19 130
19888.52 123
19889.85 121
19891.18 106
19892.51 115
19893.84 122
19895.17 99
19896.50 131
19897.83 111
19899.16 141
19900.49 103
19901.82 138
19903.15 132
19904.48 138
19905.81 138
19907.15 114
19908.48 108
19909.81 130
19911.14 130
19912.47 115
19913.80 120
19915.13 107
19916.46 120
19917.79 128
19919.13 135
19920.46 105
19921.79 136
19923.12 127
19924.45 128
19925.78 123
19927.11 117
19928.45 114
19929.78 114
19931.11 129
19932.44 107
19933.77 121
19935.10 123
19936.44 138
19937.77 127
19939.10 129
19940.43 99
19941.76 121
19943.10 120
19944.43 121
19945.76 120
19947.09 128
19948.42 128
19949.76 118
19951.09 110
19952.42 117
19953.75 117
19955.09 109
19956.42 137
19957.75 128
19959.08 126
19960.42 113
19961.75 129
19963.08 139
19964.41 133
19965.75 120
19967.08 120
19968.41 114
19969.75 135
19971.08 131
19972.41 111
19973.74 125
19975.08 114
19976.41 136
19977.74 142
19979.08 134
19980.41 124
19981.74 124
19983.08 112
19984.41 121
19985.74 105
19987.08 118
19988.41 117
19989.75 123
19991.08 109
19992.41 120
19993.75 117
19995.08 115
19996.41 136
19997.75 148
19999.08 127
20000.42 120
20001.75 117
20003.08 125
20004.42 130
20005.75 116
20007.09 114
20008.42 103
20009.75 141
20011.09 117
20012.42 109
20013.76 122
20015.09 112
20016.43 137
20017.76 126
20019.10 120
20020.43 103
20021.76 124
20023.10 135
20024.43 116
20025.77 114
20027.10 135
20028.44 124
20029.77 144
20031.11 128
20032.44 120
20033.78 118
20035.11 110
20036.45 123
20037.78 135
20039.12 134
20040.46 129
20041.79 133
20043.13 125
20044.46 125
20045.80 111
20047.13 127
20048.47 117
20049.80 126
20051.14 119
20052.47 118
20053.81 115
20055.15 123
20056.48 131
20057.82 113
20059.15 117
20060.49 111
20061.83 146
20063.16 128
20064.50 101
20065.83 129
20067.17 124
20068.51 128
20069.84 135
20071.18 111
20072.52 115
20073.85 120
20075.19 139
20076.52 119
20077.86 122
20079.20 129
20080.53 117
20081.87 145
20083.21 124
20084.54 119
20085.88 113
20087.22 118
20088.56 114
20089.89 115
20091.23 126
20092.57 112
20093.90 109
20095.24 116
20096.58 131
20097.91 143
20099.25 123
20100.59 124
20101.93 142
20103.26 111
20104.60 113
20105.94 122
20107.28 124
20108.61 111
20109.95 130
20111.29 130
20112.63 139
20113.96 109
20115.30 119
20116.64 128
20117.98 140
20119.32 126
20120.65 124
20121.99 120
20123.33 139
20124.67 121
20126.01 120
