# Supplementary material for: MALDI-TOF MS typing enables the classification of brewing yeasts of the genus Saccharomyces to major beer styles
Source: PLoS One. 2017 Aug 9;12(8):e0181694. doi: 10.1371/journal.pone.0181694 (PMC5549903; doi:10.1371/journal.pone.0181694)
Supplement: S16 File — The directory includes 90 raw files and was zipped to “.zip”; the folder has three strains with 30 spectra per strain; S1 Text explains the raw files with an example and Table 1 represents the yeast strains used within the experiment. (ZIP) [file pone.0181694.s019.zip › 46-48/30674-457-OG-WB-WB-YPG-18h-E-E_2015-10-27__0_D4_1.dat]

1999.49 1697
1999.91 1911
2000.33 1896
2000.75 1825
2001.17 1866
2001.59 1950
2002.02 2094
2002.44 2074
2002.86 1858
2003.28 1826
2003.70 1801
2004.13 1662
2004.55 1596
2004.97 1572
2005.39 1628
2005.81 1678
2006.24 1693
2006.66 1774
2007.08 1733
2007.50 1583
2007.93 1696
2008.35 1730
2008.77 1771
2009.19 1642
2009.62 1729
2010.04 1674
2010.46 1727
2010.88 1766
2011.31 1799
2011.73 1662
2012.15 1423
2012.58 1464
2013.00 1526
2013.42 1619
2013.84 1495
2014.27 1417
2014.69 1489
2015.11 1509
2015.54 1710
2015.96 1668
2016.38 1468
2016.81 1529
2017.23 1524
2017.65 1550
2018.08 1629
2018.50 1662
2018.92 1613
2019.35 1669
2019.77 1729
2020.19 1828
2020.62 1733
2021.04 1732
2021.47 1791
2021.89 1619
2022.31 1800
2022.74 1707
2023.16 1674
2023.59 1813
2024.01 1718
2024.43 1706
2024.86 1727
2025.28 1503
2025.71 1586
2026.13 1616
2026.55 1646
2026.98 1501
2027.40 1578
2027.83 1575
2028.25 1654
2028.68 1548
2029.10 1652
2029.53 1543
2029.95 1605
2030.38 1658
2030.80 1607
2031.23 1599
2031.65 1564
2032.08 1528
2032.50 1597
2032.93 1767
2033.35 1590
2033.78 1605
2034.20 1718
2034.63 1745
2035.05 1764
2035.48 1753
2035.90 1596
2036.33 1620
2036.75 1651
2037.18 1868
2037.60 1599
2038.03 1678
2038.45 1670
2038.88 1752
2039.31 1700
2039.73 1643
2040.16 1629
2040.58 1598
2041.01 1674
2041.43 1619
2041.86 1570
2042.29 1481
2042.71 1515
2043.14 1558
2043.56 1585
2043.99 1483
2044.42 1539
2044.84 1614
2045.27 1607
2045.70 1780
2046.12 1632
2046.55 1522
2046.98 1745
2047.40 1728
2047.83 1670
2048.25 1654
2048.68 1663
2049.11 1577
2049.53 1682
2049.96 1703
2050.39 1609
2050.82 1609
2051.24 1733
2051.67 1760
2052.10 1635
2052.52 1507
2052.95 1597
2053.38 1729
2053.80 1750
2054.23 1566
2054.66 1480
2055.09 1603
2055.51 1561
2055.94 1460
2056.37 1592
2056.80 1502
2057.22 1451
2057.65 1483
2058.08 1673
2058.51 1499
2058.93 1492
2059.36 1728
2059.79 1652
2060.22 1511
2060.65 1688
2061.07 1664
2061.50 1710
2061.93 1606
2062.36 1653
2062.79 1659
2063.21 1702
2063.64 1881
2064.07 1891
2064.50 2076
2064.93 2222
2065.36 2242
2065.78 2146
2066.21 2270
2066.64 2315
2067.07 2309
2067.50 2373
2067.93 2136
2068.36 1962
2068.78 1866
2069.21 1828
2069.64 1715
2070.07 1607
2070.50 1632
2070.93 1598
2071.36 1651
2071.79 1599
2072.22 1411
2072.64 1472
2073.07 1491
2073.50 1405
2073.93 1499
2074.36 1460
2074.79 1626
2075.22 1569
2075.65 1584
2076.08 1490
2076.51 1571
2076.94 1793
2077.37 1717
2077.80 1524
2078.23 1725
2078.66 1695
2079.09 1677
2079.52 1706
2079.95 1823
2080.38 1653
2080.81 1650
2081.24 1711
2081.67 1682
2082.10 1723
2082.53 1667
2082.96 1659
2083.39 1606
2083.82 1605
2084.25 1619
2084.68 1606
2085.11 1558
2085.54 1803
2085.97 1683
2086.40 1662
2086.83 1721
2087.26 1592
2087.69 1519
2088.12 1549
2088.55 1605
2088.99 1499
2089.42 1514
2089.85 1490
2090.28 1384
2090.71 1367
2091.14 1557
2091.57 1621
2092.00 1582
2092.43 1447
2092.86 1504
2093.30 1399
2093.73 1490
2094.16 1503
2094.59 1417
2095.02 1393
2095.45 1642
2095.88 1640
2096.32 1610
2096.75 1677
2097.18 1495
2097.61 1543
2098.04 1475
2098.47 1513
2098.91 1559
2099.34 1559
2099.77 1512
2100.20 1401
2100.63 1516
2101.07 1451
2101.50 1467
2101.93 1496
2102.36 1570
2102.80 1529
2103.23 1451
2103.66 1452
2104.09 1473
2104.52 1584
2104.96 1641
2105.39 1648
2105.82 1610
2106.25 1535
2106.69 1507
2107.12 1587
2107.55 1532
2107.99 1631
2108.42 1706
2108.85 1614
2109.28 1629
2109.72 1654
2110.15 1649
2110.58 1608
2111.02 1594
2111.45 1658
2111.88 1612
2112.32 1488
2112.75 1603
2113.18 1636
2113.62 1586
2114.05 1484
2114.48 1509
2114.92 1487
2115.35 1511
2115.78 1530
2116.22 1394
2116.65 1445
2117.08 1412
2117.52 1556
2117.95 1569
2118.39 1533
2118.82 1467
2119.25 1445
2119.69 1358
2120.12 1467
2120.56 1502
2120.99 1550
2121.42 1483
2121.86 1495
2122.29 1552
2122.73 1579
2123.16 1384
2123.60 1571
2124.03 1533
2124.46 1544
2124.90 1460
2125.33 1390
2125.77 1401
2126.20 1420
2126.64 1504
2127.07 1538
2127.51 1561
2127.94 1573
2128.38 1546
2128.81 1515
2129.25 1585
2129.68 1612
2130.12 1638
2130.55 1487
2130.99 1529
2131.42 1750
2131.86 1644
2132.29 1823
2132.73 1806
2133.16 1658
2133.60 1611
2134.03 1587
2134.47 1710
2134.91 1625
2135.34 1569
2135.78 1826
2136.21 1678
2136.65 1596
2137.08 1675
2137.52 1749
2137.96 1715
2138.39 1686
2138.83 1515
2139.26 1608
2139.70 1709
2140.14 1687
2140.57 1584
2141.01 1536
2141.44 1552
2141.88 1460
2142.32 1453
2142.75 1392
2143.19 1383
2143.63 1419
2144.06 1540
2144.50 1454
2144.94 1478
2145.37 1457
2145.81 1505
2146.25 1468
2146.68 1493
2147.12 1355
2147.56 1442
2147.99 1520
2148.43 1594
2148.87 1582
2149.30 1706
2149.74 1715
2150.18 1757
2150.61 1782
2151.05 1772
2151.49 1701
2151.93 1825
2152.36 1786
2152.80 1545
2153.24 1622
2153.68 1641
2154.11 1630
2154.55 1512
2154.99 1558
2155.43 1525
2155.86 1414
2156.30 1513
2156.74 1520
2157.18 1379
2157.62 1458
2158.05 1500
2158.49 1557
2158.93 1618
2159.37 1612
2159.81 1442
2160.24 1385
2160.68 1533
2161.12 1570
2161.56 1595
2162.00 1491
2162.43 1601
2162.87 1726
2163.31 1504
2163.75 1404
2164.19 1535
2164.63 1529
2165.07 1477
2165.50 1513
2165.94 1586
2166.38 1612
2166.82 1497
2167.26 1566
2167.70 1512
2168.14 1494
2168.58 1600
2169.02 1662
2169.45 1623
2169.89 1715
2170.33 1774
2170.77 1810
2171.21 1822
2171.65 1876
2172.09 1964
2172.53 1939
2172.97 1818
2173.41 2111
2173.85 2194
2174.29 2204
2174.73 2188
2175.17 2377
2175.61 2443
2176.05 2442
2176.49 2366
2176.93 2454
2177.37 2499
2177.81 2226
2178.25 2083
2178.69 1969
2179.13 2075
2179.57 1837
2180.01 1663
2180.45 1564
2180.89 1619
2181.33 1615
2181.77 1653
2182.21 1595
2182.65 1583
2183.09 1620
2183.53 1735
2183.97 1620
2184.41 1496
2184.85 1446
2185.29 1551
2185.73 1649
2186.17 1680
2186.61 1761
2187.05 1773
2187.49 1619
2187.94 1711
2188.38 1551
2188.82 1657
2189.26 1737
2189.70 1725
2190.14 1744
2190.58 1913
2191.02 1856
2191.46 1680
2191.91 1707
2192.35 1753
2192.79 1570
2193.23 1695
2193.67 1782
2194.11 1785
2194.55 1777
2195.00 1836
2195.44 1912
2195.88 1954
2196.32 1965
2196.76 1935
2197.21 1910
2197.65 1906
2198.09 1900
2198.53 1881
2198.97 1846
2199.42 1722
2199.86 1745
2200.30 1719
2200.74 1649
2201.18 1613
2201.63 1538
2202.07 1446
2202.51 1606
2202.95 1712
2203.40 1571
2203.84 1522
2204.28 1647
2204.72 1613
2205.17 1692
2205.61 1646
2206.05 1798
2206.49 1677
2206.94 1593
2207.38 1663
2207.82 1776
2208.27 1898
2208.71 1973
2209.15 1902
2209.60 1685
2210.04 1701
2210.48 1804
2210.92 1837
2211.37 1760
2211.81 1752
2212.25 1743
2212.70 1739
2213.14 1727
2213.59 1787
2214.03 1794
2214.47 1665
2214.92 1726
2215.36 1698
2215.80 1644
2216.25 1674
2216.69 1546
2217.14 1471
2217.58 1526
2218.02 1554
2218.47 1554
2218.91 1475
2219.36 1548
2219.80 1595
2220.24 1567
2220.69 1625
2221.13 1594
2221.58 1460
2222.02 1693
2222.46 1686
2222.91 1693
2223.35 1715
2223.80 1717
2224.24 1694
2224.69 1699
2225.13 1864
2225.58 1945
2226.02 1951
2226.47 1746
2226.91 1840
2227.36 1793
2227.80 1727
2228.25 1720
2228.69 1779
2229.14 1819
2229.58 1664
2230.03 1729
2230.47 1795
2230.92 1916
2231.36 1811
2231.81 1777
2232.25 1873
2232.70 1964
2233.14 1937
2233.59 1976
2234.03 1954
2234.48 2026
2234.93 2007
2235.37 1848
2235.82 1818
2236.26 1668
2236.71 1634
2237.16 1681
2237.60 1777
2238.05 1628
2238.49 1733
2238.94 1621
2239.39 1572
2239.83 1502
2240.28 1465
2240.72 1520
2241.17 1476
2241.62 1478
2242.06 1501
2242.51 1356
2242.96 1404
2243.40 1512
2243.85 1453
2244.30 1412
2244.74 1434
2245.19 1346
2245.64 1347
2246.08 1436
2246.53 1459
2246.98 1431
2247.42 1516
2247.87 1509
2248.32 1466
2248.76 1524
2249.21 1610
2249.66 1583
2250.10 1531
2250.55 1623
2251.00 1616
2251.45 1590
2251.89 1477
2252.34 1516
2252.79 1598
2253.24 1483
2253.68 1588
2254.13 1471
2254.58 1425
2255.03 1377
2255.47 1434
2255.92 1403
2256.37 1588
2256.82 1584
2257.27 1344
2257.71 1255
2258.16 1297
2258.61 1408
2259.06 1311
2259.51 1413
2259.95 1369
2260.40 1381
2260.85 1449
2261.30 1441
2261.75 1469
2262.19 1434
2262.64 1554
2263.09 1627
2263.54 1679
2263.99 1632
2264.44 1641
2264.89 1554
2265.33 1619
2265.78 1548
2266.23 1593
2266.68 1654
2267.13 1642
2267.58 1578
2268.03 1649
2268.48 1588
2268.93 1687
2269.37 1777
2269.82 1940
2270.27 1723
2270.72 1763
2271.17 1789
2271.62 1840
2272.07 1858
2272.52 1936
2272.97 1964
2273.42 1800
2273.87 1755
2274.32 1781
2274.77 1614
2275.22 1715
2275.67 1739
2276.12 1583
2276.57 1530
2277.02 1524
2277.47 1496
2277.92 1585
2278.37 1498
2278.82 1470
2279.27 1427
2279.72 1414
2280.17 1439
2280.62 1503
2281.07 1439
2281.52 1588
2281.97 1535
2282.42 1495
2282.87 1528
2283.32 1516
2283.77 1431
2284.22 1418
2284.67 1439
2285.12 1440
2285.57 1494
2286.02 1590
2286.47 1778
2286.92 1727
2287.37 1769
2287.82 1935
2288.28 2054
2288.73 2199
2289.18 2221
2289.63 2299
2290.08 2453
2290.53 2612
2290.98 2772
2291.43 2956
2291.88 2895
2292.34 2888
2292.79 2948
2293.24 2719
2293.69 2530
2294.14 2249
2294.59 2347
2295.05 2261
2295.50 2106
2295.95 1974
2296.40 1762
2296.85 1753
2297.30 1764
2297.76 1697
2298.21 1627
2298.66 1595
2299.11 1587
2299.56 1582
2300.02 1672
2300.47 1469
2300.92 1447
2301.37 1520
2301.82 1463
2302.28 1437
2302.73 1497
2303.18 1521
2303.63 1504
2304.09 1488
2304.54 1409
2304.99 1400
2305.44 1483
2305.90 1636
2306.35 1629
2306.80 1619
2307.26 1626
2307.71 1580
2308.16 1735
2308.61 1895
2309.07 1819
2309.52 1792
2309.97 1830
2310.43 1851
2310.88 1773
2311.33 1935
2311.79 1838
2312.24 1776
2312.69 1862
2313.15 1909
2313.60 1892
2314.05 1662
2314.51 1689
2314.96 1662
2315.41 1691
2315.87 1671
2316.32 1532
2316.77 1689
2317.23 1719
2317.68 1612
2318.14 1550
2318.59 1642
2319.04 1741
2319.50 1772
2319.95 1714
2320.41 1777
2320.86 1830
2321.31 1792
2321.77 1735
2322.22 1718
2322.68 1753
2323.13 1740
2323.59 1983
2324.04 2015
2324.50 1911
2324.95 2197
2325.40 2287
2325.86 2212
2326.31 2239
2326.77 2173
2327.22 2444
2327.68 2216
2328.13 2188
2328.59 2101
2329.04 1902
2329.50 1886
2329.95 1739
2330.41 1832
2330.86 1679
2331.32 1622
2331.77 1615
2332.23 1642
2332.68 1645
2333.14 1723
2333.59 1587
2334.05 1550
2334.51 1569
2334.96 1586
2335.42 1544
2335.87 1527
2336.33 1612
2336.78 1734
2337.24 1526
2337.70 1540
2338.15 1493
2338.61 1493
2339.06 1516
2339.52 1599
2339.97 1666
2340.43 1604
2340.89 1583
2341.34 1477
2341.80 1638
2342.26 1535
2342.71 1533
2343.17 1553
2343.62 1576
2344.08 1479
2344.54 1536
2344.99 1541
2345.45 1524
2345.91 1724
2346.36 1560
2346.82 1662
2347.28 1669
2347.73 1629
2348.19 1660
2348.65 1600
2349.10 1514
2349.56 1525
2350.02 1693
2350.48 1798
2350.93 1615
2351.39 1608
2351.85 1654
2352.30 1580
2352.76 1428
2353.22 1453
2353.68 1315
2354.13 1476
2354.59 1605
2355.05 1480
2355.51 1475
2355.96 1450
2356.42 1454
2356.88 1521
2357.34 1507
2357.79 1496
2358.25 1505
2358.71 1472
2359.17 1523
2359.63 1558
2360.08 1559
2360.54 1586
2361.00 1599
2361.46 1514
2361.92 1570
2362.37 1608
2362.83 1625
2363.29 1784
2363.75 1703
2364.21 1690
2364.67 1532
2365.12 1589
2365.58 1639
2366.04 1705
2366.50 1613
2366.96 1549
2367.42 1551
2367.88 1664
2368.33 1677
2368.79 1576
2369.25 1522
2369.71 1512
2370.17 1588
2370.63 1598
2371.09 1548
2371.55 1518
2372.01 1623
2372.47 1549
2372.92 1601
2373.38 1555
2373.84 1521
2374.30 1530
2374.76 1691
2375.22 1824
2375.68 1737
2376.14 1690
2376.60 1771
2377.06 1702
2377.52 1801
2377.98 1783
2378.44 1673
2378.90 1579
2379.36 1585
2379.82 1574
2380.28 1646
2380.74 1576
2381.20 1649
2381.66 1574
2382.12 1600
2382.58 1701
2383.04 1662
2383.50 1585
2383.96 1531
2384.42 1460
2384.88 1418
2385.34 1586
2385.80 1576
2386.26 1553
2386.72 1510
2387.18 1413
2387.64 1525
2388.10 1541
2388.56 1629
2389.03 1545
2389.49 1524
2389.95 1575
2390.41 1659
2390.87 1627
2391.33 1497
2391.79 1601
2392.25 1575
2392.71 1532
2393.17 1645
2393.64 1564
2394.10 1453
2394.56 1461
2395.02 1586
2395.48 1601
2395.94 1490
2396.40 1573
2396.87 1583
2397.33 1509
2397.79 1497
2398.25 1541
2398.71 1526
2399.17 1530
2399.64 1443
2400.10 1447
2400.56 1555
2401.02 1401
2401.48 1429
2401.95 1422
2402.41 1306
2402.87 1467
2403.33 1455
2403.79 1483
2404.26 1460
2404.72 1442
2405.18 1472
2405.64 1441
2406.11 1502
2406.57 1498
2407.03 1504
2407.49 1383
2407.96 1465
2408.42 1456
2408.88 1428
2409.34 1410
2409.81 1341
2410.27 1417
2410.73 1402
2411.20 1415
2411.66 1490
2412.12 1406
2412.58 1393
2413.05 1480
2413.51 1460
2413.97 1551
2414.44 1461
2414.90 1415
2415.36 1560
2415.83 1507
2416.29 1528
2416.75 1564
2417.22 1520
2417.68 1571
2418.14 1641
2418.61 1616
2419.07 1749
2419.54 1697
2420.00 1684
2420.46 1558
2420.93 1504
2421.39 1576
2421.85 1629
2422.32 1622
2422.78 1544
2423.25 1482
2423.71 1592
2424.17 1690
2424.64 1540
2425.10 1616
2425.57 1641
2426.03 1698
2426.50 1655
2426.96 1625
2427.42 1690
2427.89 1596
2428.35 1537
2428.82 1609
2429.28 1636
2429.75 1611
2430.21 1520
2430.68 1469
2431.14 1372
2431.61 1517
2432.07 1486
2432.54 1613
2433.00 1537
2433.47 1510
2433.93 1641
2434.40 1669
2434.86 1594
2435.33 1495
2435.79 1539
2436.26 1520
2436.72 1457
2437.19 1640
2437.65 1480
2438.12 1542
2438.59 1679
2439.05 1738
2439.52 1713
2439.98 1721
2440.45 1860
2440.91 1776
2441.38 1800
2441.85 1816
2442.31 1766
2442.78 1873
2443.24 1794
2443.71 1723
2444.18 1760
2444.64 1690
2445.11 1692
2445.57 1601
2446.04 1546
2446.51 1487
2446.97 1412
2447.44 1565
2447.91 1552
2448.37 1457
2448.84 1446
2449.31 1368
2449.77 1490
2450.24 1372
2450.71 1419
2451.17 1487
2451.64 1481
2452.11 1552
2452.57 1456
2453.04 1492
2453.51 1447
2453.97 1530
2454.44 1594
2454.91 1504
2455.37 1415
2455.84 1476
2456.31 1538
2456.78 1603
2457.24 1525
2457.71 1450
2458.18 1414
2458.65 1392
2459.11 1511
2459.58 1454
2460.05 1367
2460.52 1444
2460.98 1467
2461.45 1346
2461.92 1339
2462.39 1407
2462.85 1406
2463.32 1376
2463.79 1336
2464.26 1412
2464.73 1298
2465.19 1458
2465.66 1532
2466.13 1529
2466.60 1369
2467.07 1364
2467.54 1444
2468.00 1435
2468.47 1405
2468.94 1325
2469.41 1406
2469.88 1483
2470.35 1518
2470.82 1365
2471.28 1408
2471.75 1326
2472.22 1314
2472.69 1398
2473.16 1331
2473.63 1275
2474.10 1414
2474.57 1403
2475.03 1570
2475.50 1334
2475.97 1373
2476.44 1419
2476.91 1407
2477.38 1411
2477.85 1307
2478.32 1364
2478.79 1450
2479.26 1448
2479.73 1226
2480.20 1346
2480.67 1468
2481.14 1537
2481.61 1448
2482.08 1299
2482.54 1323
2483.01 1366
2483.48 1424
2483.95 1406
2484.42 1411
2484.89 1323
2485.36 1385
2485.83 1412
2486.30 1437
2486.77 1524
2487.24 1575
2487.71 1687
2488.18 1660
2488.66 1552
2489.13 1530
2489.60 1668
2490.07 1601
2490.54 1483
2491.01 1553
2491.48 1593
2491.95 1653
2492.42 1509
2492.89 1559
2493.36 1515
2493.83 1507
2494.30 1587
2494.77 1595
2495.24 1588
2495.72 1542
2496.19 1565
2496.66 1498
2497.13 1387
2497.60 1465
2498.07 1491
2498.54 1479
2499.01 1554
2499.48 1510
2499.96 1472
2500.43 1367
2500.90 1343
2501.37 1441
2501.84 1434
2502.31 1355
2502.78 1491
2503.26 1322
2503.73 1399
2504.20 1455
2504.67 1478
2505.14 1393
2505.62 1346
2506.09 1392
2506.56 1404
2507.03 1450
2507.50 1467
2507.98 1424
2508.45 1476
2508.92 1459
2509.39 1573
2509.86 1628
2510.34 1665
2510.81 1729
2511.28 1668
2511.75 1623
2512.23 1693
2512.70 1807
2513.17 1810
2513.64 1873
2514.12 1756
2514.59 1695
2515.06 1640
2515.54 1685
2516.01 1765
2516.48 1645
2516.95 1573
2517.43 1661
2517.90 1622
2518.37 1519
2518.85 1490
2519.32 1658
2519.79 1544
2520.27 1440
2520.74 1592
2521.21 1592
2521.69 1506
2522.16 1446
2522.63 1399
2523.11 1385
2523.58 1398
2524.05 1369
2524.53 1414
2525.00 1456
2525.48 1423
2525.95 1498
2526.42 1405
2526.90 1320
2527.37 1234
2527.85 1350
2528.32 1296
2528.79 1369
2529.27 1493
2529.74 1481
2530.22 1559
2530.69 1487
2531.16 1550
2531.64 1603
2532.11 1583
2532.59 1463
2533.06 1520
2533.54 1462
2534.01 1584
2534.49 1585
2534.96 1569
2535.44 1624
2535.91 1622
2536.38 1651
2536.86 1620
2537.33 1505
2537.81 1459
2538.28 1575
2538.76 1582
2539.23 1532
2539.71 1576
2540.18 1754
2540.66 1642
2541.13 1660
2541.61 1478
2542.09 1609
2542.56 1766
2543.04 1627
2543.51 1605
2543.99 1606
2544.46 1687
2544.94 1655
2545.41 1635
2545.89 1555
2546.37 1591
2546.84 1676
2547.32 1661
2547.79 1765
2548.27 1823
2548.74 1938
2549.22 1930
2549.70 1944
2550.17 1988
2550.65 1850
2551.13 1929
2551.60 1845
2552.08 1738
2552.55 1693
2553.03 1682
2553.51 1757
2553.98 1629
2554.46 1522
2554.94 1560
2555.41 1644
2555.89 1659
2556.37 1706
2556.84 1596
2557.32 1535
2557.80 1552
2558.27 1588
2558.75 1525
2559.23 1411
2559.70 1569
2560.18 1450
2560.66 1435
2561.14 1504
2561.61 1581
2562.09 1378
2562.57 1382
2563.04 1475
2563.52 1458
2564.00 1388
2564.48 1352
2564.95 1340
2565.43 1406
2565.91 1295
2566.39 1319
2566.86 1351
2567.34 1489
2567.82 1422
2568.30 1453
2568.77 1464
2569.25 1452
2569.73 1313
2570.21 1285
2570.69 1308
2571.16 1212
2571.64 1367
2572.12 1283
2572.60 1349
2573.08 1351
2573.56 1298
2574.03 1440
2574.51 1467
2574.99 1497
2575.47 1456
2575.95 1440
2576.43 1347
2576.90 1291
2577.38 1241
2577.86 1382
2578.34 1441
2578.82 1413
2579.30 1381
2579.78 1447
2580.26 1350
2580.73 1416
2581.21 1536
2581.69 1418
2582.17 1450
2582.65 1386
2583.13 1321
2583.61 1341
2584.09 1424
2584.57 1335
2585.05 1362
2585.53 1357
2586.01 1427
2586.49 1406
2586.97 1373
2587.44 1402
2587.92 1465
2588.40 1479
2588.88 1383
2589.36 1442
2589.84 1455
2590.32 1417
2590.80 1337
2591.28 1512
2591.76 1445
2592.24 1548
2592.72 1491
2593.20 1591
2593.68 1514
2594.16 1437
2594.64 1469
2595.12 1430
2595.60 1310
2596.08 1398
2596.56 1455
2597.05 1558
2597.53 1516
2598.01 1428
2598.49 1370
2598.97 1424
2599.45 1377
2599.93 1369
2600.41 1365
2600.89 1270
2601.37 1363
2601.85 1327
2602.33 1384
2602.81 1342
2603.29 1395
2603.78 1488
2604.26 1513
2604.74 1580
2605.22 1475
2605.70 1387
2606.18 1501
2606.66 1483
2607.14 1408
2607.63 1431
2608.11 1440
2608.59 1525
2609.07 1357
2609.55 1455
2610.03 1436
2610.52 1441
2611.00 1540
2611.48 1464
2611.96 1465
2612.44 1490
2612.92 1516
2613.41 1481
2613.89 1277
2614.37 1299
2614.85 1388
2615.34 1436
2615.82 1346
2616.30 1196
2616.78 1325
2617.26 1377
2617.75 1403
2618.23 1489
2618.71 1437
2619.19 1426
2619.68 1411
2620.16 1402
2620.64 1356
2621.12 1250
2621.61 1379
2622.09 1385
2622.57 1369
2623.06 1422
2623.54 1508
2624.02 1379
2624.50 1271
2624.99 1425
2625.47 1365
2625.95 1408
2626.44 1390
2626.92 1549
2627.40 1677
2627.89 1512
2628.37 1446
2628.85 1471
2629.34 1510
2629.82 1478
2630.30 1563
2630.79 1613
2631.27 1544
2631.75 1506
2632.24 1533
2632.72 1545
2633.21 1502
2633.69 1739
2634.17 1659
2634.66 1508
2635.14 1386
2635.62 1512
2636.11 1432
2636.59 1460
2637.08 1441
2637.56 1442
2638.05 1371
2638.53 1365
2639.01 1456
2639.50 1554
2639.98 1483
2640.47 1506
2640.95 1469
2641.44 1517
2641.92 1581
2642.41 1509
2642.89 1411
2643.38 1406
2643.86 1426
2644.34 1447
2644.83 1368
2645.31 1359
2645.80 1367
2646.28 1219
2646.77 1310
2647.25 1376
2647.74 1274
2648.22 1322
2648.71 1263
2649.20 1340
2649.68 1404
2650.17 1480
2650.65 1547
2651.14 1428
2651.62 1404
2652.11 1397
2652.59 1405
2653.08 1462
2653.56 1400
2654.05 1360
2654.54 1298
2655.02 1481
2655.51 1514
2655.99 1507
2656.48 1507
2656.97 1581
2657.45 1585
2657.94 1535
2658.42 1546
2658.91 1479
2659.40 1605
2659.88 1596
2660.37 1511
2660.85 1364
2661.34 1414
2661.83 1388
2662.31 1365
2662.80 1409
2663.29 1468
2663.77 1447
2664.26 1372
2664.75 1449
2665.23 1474
2665.72 1361
2666.21 1335
2666.69 1464
2667.18 1431
2667.67 1405
2668.15 1292
2668.64 1364
2669.13 1244
2669.62 1312
2670.10 1311
2670.59 1324
2671.08 1410
2671.56 1434
2672.05 1539
2672.54 1534
2673.03 1566
2673.51 1644
2674.00 1666
2674.49 1734
2674.98 1757
2675.46 1890
2675.95 1718
2676.44 1875
2676.93 1829
2677.42 1915
2677.90 1781
2678.39 1657
2678.88 1641
2679.37 1635
2679.86 1686
2680.34 1604
2680.83 1473
2681.32 1534
2681.81 1543
2682.30 1498
2682.79 1529
2683.27 1438
2683.76 1394
2684.25 1397
2684.74 1417
2685.23 1464
2685.72 1515
2686.20 1386
2686.69 1452
2687.18 1431
2687.67 1523
2688.16 1555
2688.65 1320
2689.14 1285
2689.63 1354
2690.12 1385
2690.60 1378
2691.09 1362
2691.58 1378
2692.07 1403
2692.56 1362
2693.05 1415
2693.54 1399
2694.03 1354
2694.52 1371
2695.01 1449
2695.50 1451
2695.99 1455
2696.48 1366
2696.97 1371
2697.46 1393
2697.95 1428
2698.43 1386
2698.92 1369
2699.41 1383
2699.90 1398
2700.39 1387
2700.88 1362
2701.37 1469
2701.86 1464
2702.35 1407
2702.84 1467
2703.33 1515
2703.83 1462
2704.32 1470
2704.81 1395
2705.30 1456
2705.79 1376
2706.28 1520
2706.77 1438
2707.26 1326
2707.75 1397
2708.24 1298
2708.73 1423
2709.22 1359
2709.71 1377
2710.20 1336
2710.69 1385
2711.18 1317
2711.68 1404
2712.17 1378
2712.66 1235
2713.15 1216
2713.64 1292
2714.13 1407
2714.62 1373
2715.11 1443
2715.60 1362
2716.10 1324
2716.59 1431
2717.08 1285
2717.57 1249
2718.06 1324
2718.55 1404
2719.04 1475
2719.54 1517
2720.03 1436
2720.52 1502
2721.01 1572
2721.50 1559
2722.00 1610
2722.49 1569
2722.98 1589
2723.47 1677
2723.96 1540
2724.46 1475
2724.95 1453
2725.44 1444
2725.93 1572
2726.42 1388
2726.92 1274
2727.41 1323
2727.90 1303
2728.39 1314
2728.89 1242
2729.38 1230
2729.87 1293
2730.36 1287
2730.86 1366
2731.35 1328
2731.84 1473
2732.34 1492
2732.83 1480
2733.32 1513
2733.81 1589
2734.31 1580
2734.80 1525
2735.29 1538
2735.79 1577
2736.28 1597
2736.77 1613
2737.27 1568
2737.76 1601
2738.25 1673
2738.75 1507
2739.24 1478
2739.73 1489
2740.23 1341
2740.72 1401
2741.21 1369
2741.71 1435
2742.20 1478
2742.69 1323
2743.19 1377
2743.68 1312
2744.18 1291
2744.67 1462
2745.16 1315
2745.66 1302
2746.15 1332
2746.65 1402
2747.14 1418
2747.63 1463
2748.13 1468
2748.62 1457
2749.12 1379
2749.61 1521
2750.11 1474
2750.60 1325
2751.10 1345
2751.59 1383
2752.08 1256
2752.58 1306
2753.07 1381
2753.57 1419
2754.06 1562
2754.56 1450
2755.05 1432
2755.55 1326
2756.04 1398
2756.54 1391
2757.03 1373
2757.53 1428
2758.02 1397
2758.52 1318
2759.01 1264
2759.51 1395
2760.00 1418
2760.50 1463
2760.99 1320
2761.49 1339
2761.99 1491
2762.48 1434
2762.98 1413
2763.47 1388
2763.97 1435
2764.46 1388
2764.96 1405
2765.46 1425
2765.95 1361
2766.45 1405
2766.94 1433
2767.44 1449
2767.94 1391
2768.43 1307
2768.93 1380
2769.42 1472
2769.92 1449
2770.42 1404
2770.91 1466
2771.41 1421
2771.90 1442
2772.40 1496
2772.90 1486
2773.39 1489
2773.89 1632
2774.39 1638
2774.88 1710
2775.38 1776
2775.88 1745
2776.37 1717
2776.87 1776
2777.37 1878
2777.86 2001
2778.36 2017
2778.86 1893
2779.36 1811
2779.85 1674
2780.35 1700
2780.85 1685
2781.34 1541
2781.84 1491
2782.34 1492
2782.84 1475
2783.33 1413
2783.83 1389
2784.33 1309
2784.83 1349
2785.32 1355
2785.82 1350
2786.32 1364
2786.82 1317
2787.31 1325
2787.81 1362
2788.31 1259
2788.81 1311
2789.31 1468
2789.80 1398
2790.30 1279
2790.80 1290
2791.30 1308
2791.80 1379
2792.29 1481
2792.79 1443
2793.29 1275
2793.79 1248
2794.29 1391
2794.79 1391
2795.28 1366
2795.78 1327
2796.28 1412
2796.78 1485
2797.28 1447
2797.78 1475
2798.28 1509
2798.78 1598
2799.27 1681
2799.77 1509
2800.27 1444
2800.77 1395
2801.27 1332
2801.77 1339
2802.27 1269
2802.77 1477
2803.27 1347
2803.77 1414
2804.27 1308
2804.76 1441
2805.26 1418
2805.76 1502
2806.26 1552
2806.76 1482
2807.26 1566
2807.76 1559
2808.26 1751
2808.76 1576
2809.26 1728
2809.76 1606
2810.26 1717
2810.76 1579
2811.26 1550
2811.76 1501
2812.26 1513
2812.76 1528
2813.26 1519
2813.76 1489
2814.26 1494
2814.76 1410
2815.26 1445
2815.76 1347
2816.26 1408
2816.76 1406
2817.26 1425
2817.76 1512
2818.26 1452
2818.76 1379
2819.26 1510
2819.76 1612
2820.27 1601
2820.77 1589
2821.27 1687
2821.77 1769
2822.27 1715
2822.77 1662
2823.27 1588
2823.77 1582
2824.27 1475
2824.77 1445
2825.27 1595
2825.78 1488
2826.28 1426
2826.78 1432
2827.28 1390
2827.78 1320
2828.28 1311
2828.78 1278
2829.29 1336
2829.79 1406
2830.29 1397
2830.79 1369
2831.29 1401
2831.79 1344
2832.30 1403
2832.80 1388
2833.30 1251
2833.80 1375
2834.30 1362
2834.80 1458
2835.31 1316
2835.81 1392
2836.31 1355
2836.81 1418
2837.32 1450
2837.82 1427
2838.32 1419
2838.82 1317
2839.32 1363
2839.83 1233
2840.33 1370
2840.83 1343
2841.33 1494
2841.84 1393
2842.34 1368
2842.84 1427
2843.35 1404
2843.85 1432
2844.35 1459
2844.85 1523
2845.36 1498
2845.86 1503
2846.36 1347
2846.87 1481
2847.37 1559
2847.87 1473
2848.38 1508
2848.88 1668
2849.38 1567
2849.89 1726
2850.39 1554
2850.89 1547
2851.40 1683
2851.90 1623
2852.40 1430
2852.91 1483
2853.41 1510
2853.91 1491
2854.42 1450
2854.92 1381
2855.42 1305
2855.93 1428
2856.43 1450
2856.94 1379
2857.44 1324
2857.94 1267
2858.45 1291
2858.95 1436
2859.46 1417
2859.96 1272
2860.47 1325
2860.97 1357
2861.47 1356
2861.98 1339
2862.48 1317
2862.99 1333
2863.49 1346
2864.00 1324
2864.50 1252
2865.01 1257
2865.51 1377
2866.02 1339
2866.52 1288
2867.02 1258
2867.53 1255
2868.03 1272
2868.54 1288
2869.04 1413
2869.55 1544
2870.05 1404
2870.56 1406
2871.07 1451
2871.57 1475
2872.08 1414
2872.58 1486
2873.09 1416
2873.59 1509
2874.10 1511
2874.60 1433
2875.11 1591
2875.61 1486
2876.12 1502
2876.63 1544
2877.13 1508
2877.64 1529
2878.14 1582
2878.65 1519
2879.15 1406
2879.66 1401
2880.17 1439
2880.67 1486
2881.18 1425
2881.68 1460
2882.19 1391
2882.70 1433
2883.20 1397
2883.71 1560
2884.22 1607
2884.72 1544
2885.23 1623
2885.74 1590
2886.24 1555
2886.75 1579
2887.25 1617
2887.76 1765
2888.27 1838
2888.77 1805
2889.28 1891
2889.79 1916
2890.30 2050
2890.80 1823
2891.31 1873
2891.82 1741
2892.32 1831
2892.83 1703
2893.34 1747
2893.84 1933
2894.35 2030
2894.86 1999
2895.37 2029
2895.87 2060
2896.38 2249
2896.89 2066
2897.40 2123
2897.90 2057
2898.41 2123
2898.92 1994
2899.43 1885
2899.93 1913
2900.44 1921
2900.95 1781
2901.46 1761
2901.97 1772
2902.47 1619
2902.98 1712
2903.49 1721
2904.00 1643
2904.51 1711
2905.01 1824
2905.52 1802
2906.03 1863
2906.54 1765
2907.05 1776
2907.56 1746
2908.06 1776
2908.57 1724
2909.08 1676
2909.59 1799
2910.10 1857
2910.61 1670
2911.12 1612
2911.62 1543
2912.13 1449
2912.64 1487
2913.15 1346
2913.66 1421
2914.17 1423
2914.68 1401
2915.19 1551
2915.70 1618
2916.21 1504
2916.71 1407
2917.22 1407
2917.73 1458
2918.24 1460
2918.75 1475
2919.26 1420
2919.77 1456
2920.28 1562
2920.79 1460
2921.30 1387
2921.81 1411
2922.32 1410
2922.83 1596
2923.34 1557
2923.85 1441
2924.36 1552
2924.87 1740
2925.38 1557
2925.89 1377
2926.40 1446
2926.91 1450
2927.42 1445
2927.93 1599
2928.44 1582
2928.95 1409
2929.46 1353
2929.97 1379
2930.48 1331
2930.99 1233
2931.50 1234
2932.01 1285
2932.52 1339
2933.03 1439
2933.54 1423
2934.05 1398
2934.56 1357
2935.08 1299
2935.59 1433
2936.10 1349
2936.61 1371
2937.12 1361
2937.63 1416
2938.14 1444
2938.65 1352
2939.16 1499
2939.67 1490
2940.19 1458
2940.70 1551
2941.21 1616
2941.72 1516
2942.23 1463
2942.74 1411
2943.25 1480
2943.77 1501
2944.28 1503
2944.79 1574
2945.30 1544
2945.81 1564
2946.32 1501
2946.84 1498
2947.35 1637
2947.86 1577
2948.37 1578
2948.88 1524
2949.40 1538
2949.91 1441
2950.42 1415
2950.93 1406
2951.44 1385
2951.96 1355
2952.47 1318
2952.98 1409
2953.49 1536
2954.01 1441
2954.52 1223
2955.03 1259
2955.54 1271
2956.06 1294
2956.57 1226
2957.08 1344
2957.60 1319
2958.11 1226
2958.62 1340
2959.13 1304
2959.65 1305
2960.16 1361
2960.67 1341
2961.19 1566
2961.70 1613
2962.21 1471
2962.73 1410
2963.24 1430
2963.75 1492
2964.27 1477
2964.78 1413
2965.29 1381
2965.81 1531
2966.32 1438
2966.83 1381
2967.35 1311
2967.86 1467
2968.37 1427
2968.89 1419
2969.40 1453
2969.91 1382
2970.43 1390
2970.94 1436
2971.46 1346
2971.97 1418
2972.48 1429
2973.00 1422
2973.51 1429
2974.03 1383
2974.54 1423
2975.06 1456
2975.57 1465
2976.08 1375
2976.60 1402
2977.11 1485
2977.63 1491
2978.14 1512
2978.66 1563
2979.17 1403
2979.69 1308
2980.20 1416
2980.72 1427
2981.23 1606
2981.75 1489
2982.26 1636
2982.78 1665
2983.29 1504
2983.81 1610
2984.32 1709
2984.84 1717
2985.35 1716
2985.87 1745
2986.38 1673
2986.90 1590
2987.41 1680
2987.93 1656
2988.44 1746
2988.96 1793
2989.47 1614
2989.99 1700
2990.50 1754
2991.02 1738
2991.54 1818
2992.05 1707
2992.57 1828
2993.08 1747
2993.60 1843
2994.12 1837
2994.63 1739
2995.15 1790
2995.66 1858
2996.18 1924
2996.70 2054
2997.21 1935
2997.73 2065
2998.24 2041
2998.76 2241
2999.28 2230
2999.79 2147
3000.31 2188
3000.83 2202
3001.34 2306
3001.86 2623
3002.38 2863
3002.89 3061
3003.41 3703
3003.93 4302
3004.44 4546
3004.96 5126
3005.48 5315
3005.99 5419
3006.51 5848
3007.03 5746
3007.54 5424
3008.06 5046
3008.58 4621
3009.10 4119
3009.61 3445
3010.13 2931
3010.65 2591
3011.17 2433
3011.68 2127
3012.20 2036
3012.72 2099
3013.24 2015
3013.75 1980
3014.27 1932
3014.79 1875
3015.31 1793
3015.82 1907
3016.34 1924
3016.86 1968
3017.38 1799
3017.90 1881
3018.41 1961
3018.93 2015
3019.45 1936
3019.97 1934
3020.49 1881
3021.00 1768
3021.52 1726
3022.04 1823
3022.56 1883
3023.08 1813
3023.60 1977
3024.11 1998
3024.63 2021
3025.15 1976
3025.67 1960
3026.19 1933
3026.71 1857
3027.23 1831
3027.75 1805
3028.26 1722
3028.78 1784
3029.30 1690
3029.82 1625
3030.34 1674
3030.86 1643
3031.38 1647
3031.90 1582
3032.42 1748
3032.94 1696
3033.46 1503
3033.97 1471
3034.49 1505
3035.01 1550
3035.53 1593
3036.05 1555
3036.57 1703
3037.09 1759
3037.61 1577
3038.13 1554
3038.65 1568
3039.17 1510
3039.69 1625
3040.21 1458
3040.73 1549
3041.25 1562
3041.77 1535
3042.29 1513
3042.81 1556
3043.33 1538
3043.85 1526
3044.37 1611
3044.89 1573
3045.41 1536
3045.93 1453
3046.45 1520
3046.97 1548
3047.49 1628
3048.01 1613
3048.53 1568
3049.06 1649
3049.58 1481
3050.10 1460
3050.62 1475
3051.14 1478
3051.66 1507
3052.18 1530
3052.70 1462
3053.22 1476
3053.74 1374
3054.26 1417
3054.79 1468
3055.31 1515
3055.83 1482
3056.35 1417
3056.87 1526
3057.39 1599
3057.91 1452
3058.43 1421
3058.96 1317
3059.48 1370
3060.00 1444
3060.52 1344
3061.04 1375
3061.56 1378
3062.09 1464
3062.61 1487
3063.13 1482
3063.65 1436
3064.17 1607
3064.70 1560
3065.22 1467
3065.74 1486
3066.26 1527
3066.78 1588
3067.31 1600
3067.83 1731
3068.35 1621
3068.87 1674
3069.40 1578
3069.92 1475
3070.44 1553
3070.96 1577
3071.49 1485
3072.01 1591
3072.53 1564
3073.05 1504
3073.58 1488
3074.10 1572
3074.62 1525
3075.14 1496
3075.67 1581
3076.19 1655
3076.71 1723
3077.24 1792
3077.76 1726
3078.28 1750
3078.81 1788
3079.33 1698
3079.85 1901
3080.38 2128
3080.90 2201
3081.42 2131
3081.95 2146
3082.47 2201
3082.99 2057
3083.52 2113
3084.04 2320
3084.56 2255
3085.09 2216
3085.61 2126
3086.13 2134
3086.66 1998
3087.18 1955
3087.71 1931
3088.23 1968
3088.75 1894
3089.28 1834
3089.80 1922
3090.33 1799
3090.85 1756
3091.38 1785
3091.90 1724
3092.42 1674
3092.95 1889
3093.47 1865
3094.00 1753
3094.52 1840
3095.05 1946
3095.57 1959
3096.10 1985
3096.62 2032
3097.14 1963
3097.67 2174
3098.19 2310
3098.72 2374
3099.24 2628
3099.77 2902
3100.29 3452
3100.82 4194
3101.34 4823
3101.87 5732
3102.39 6869
3102.92 7654
3103.45 8320
3103.97 8813
3104.50 9289
3105.02 9444
3105.55 9040
3106.07 8303
3106.60 7327
3107.12 6430
3107.65 5159
3108.17 4304
3108.70 3770
3109.23 3350
3109.75 2884
3110.28 2641
3110.80 2495
3111.33 2403
3111.86 2387
3112.38 2434
3112.91 2407
3113.43 2366
3113.96 2218
3114.49 2218
3115.01 2129
3115.54 2067
3116.07 2038
3116.59 1978
3117.12 1914
3117.64 1923
3118.17 1947
3118.70 1804
3119.22 1851
3119.75 1864
3120.28 1797
3120.80 1804
3121.33 2005
3121.86 2081
3122.38 2015
3122.91 1943
3123.44 1955
3123.97 1872
3124.49 1928
3125.02 1921
3125.55 1825
3126.07 1939
3126.60 1765
3127.13 1711
3127.66 1715
3128.18 1647
3128.71 1531
3129.24 1622
3129.77 1527
3130.29 1557
3130.82 1483
3131.35 1584
3131.88 1626
3132.40 1626
3132.93 1564
3133.46 1562
3133.99 1726
3134.52 1662
3135.04 1525
3135.57 1717
3136.10 1855
3136.63 1744
3137.16 1601
3137.68 1719
3138.21 1593
3138.74 1574
3139.27 1643
3139.80 1613
3140.32 1703
3140.85 1696
3141.38 1617
3141.91 1573
3142.44 1556
3142.97 1573
3143.50 1571
3144.02 1573
3144.55 1593
3145.08 1615
3145.61 1646
3146.14 1653
3146.67 1645
3147.20 1593
3147.73 1733
3148.26 1815
3148.79 1749
3149.31 1789
3149.84 1812
3150.37 2009
3150.90 1949
3151.43 2008
3151.96 1925
3152.49 1882
3153.02 1868
3153.55 1895
3154.08 1747
3154.61 1856
3155.14 1813
3155.67 1730
3156.20 1610
3156.73 1671
3157.26 1895
3157.79 1763
3158.32 1767
3158.85 1754
3159.38 1848
3159.91 1791
3160.44 1796
3160.97 1716
3161.50 1720
3162.03 1663
3162.56 1599
3163.09 1545
3163.62 1491
3164.15 1561
3164.68 1725
3165.21 1605
3165.74 1492
3166.27 1409
3166.80 1336
3167.33 1408
3167.86 1505
3168.39 1547
3168.92 1448
3169.45 1596
3169.99 1526
3170.52 1523
3171.05 1494
3171.58 1552
3172.11 1579
3172.64 1534
3173.17 1685
3173.70 1692
3174.23 1809
3174.77 1764
3175.30 1714
3175.83 1829
3176.36 1922
3176.89 1802
3177.42 1883
3177.95 1780
3178.49 1708
3179.02 1691
3179.55 1673
3180.08 1563
3180.61 1518
3181.14 1456
3181.68 1504
3182.21 1401
3182.74 1419
3183.27 1549
3183.80 1506
3184.34 1393
3184.87 1387
3185.40 1455
3185.93 1508
3186.47 1526
3187.00 1462
3187.53 1354
3188.06 1366
3188.59 1521
3189.13 1657
3189.66 1712
3190.19 1679
3190.73 1778
3191.26 1510
3191.79 1479
3192.32 1517
3192.86 1542
3193.39 1505
3193.92 1481
3194.45 1447
3194.99 1546
3195.52 1447
3196.05 1522
3196.59 1484
3197.12 1538
3197.65 1611
3198.19 1525
3198.72 1616
3199.25 1782
3199.79 1626
3200.32 1699
3200.85 1517
3201.39 1617
3201.92 1722
3202.45 1839
3202.99 1855
3203.52 1952
3204.05 1983
3204.59 1921
3205.12 1836
3205.66 1777
3206.19 1710
3206.72 1799
3207.26 1678
3207.79 1677
3208.33 1684
3208.86 1755
3209.39 1800
3209.93 1692
3210.46 1730
3211.00 1944
3211.53 1872
3212.07 1899
3212.60 1880
3213.14 1840
3213.67 1777
3214.20 1796
3214.74 1806
3215.27 1651
3215.81 1663
3216.34 1607
3216.88 1573
3217.41 1586
3217.95 1579
3218.48 1613
3219.02 1514
3219.55 1439
3220.09 1486
3220.62 1524
3221.16 1538
3221.69 1514
3222.23 1722
3222.76 1815
3223.30 1895
3223.83 1994
3224.37 1849
3224.91 1736
3225.44 1918
3225.98 2004
3226.51 2108
3227.05 2140
3227.58 2102
3228.12 1916
3228.65 1819
3229.19 1767
3229.73 1756
3230.26 1835
3230.80 1873
3231.33 1931
3231.87 1951
3232.41 1994
3232.94 1960
3233.48 1810
3234.02 1858
3234.55 1984
3235.09 2033
3235.62 1995
3236.16 2085
3236.70 2040
3237.23 2054
3237.77 2197
3238.31 2136
3238.84 2144
3239.38 2225
3239.92 2272
3240.45 2124
3240.99 2103
3241.53 2001
3242.06 2059
3242.60 2108
3243.14 1931
3243.67 1999
3244.21 2093
3244.75 2114
3245.29 2010
3245.82 2087
3246.36 2019
3246.90 2006
3247.44 1956
3247.97 2061
3248.51 1977
3249.05 2072
3249.58 2201
3250.12 2041
3250.66 2155
3251.20 2042
3251.74 2065
3252.27 2153
3252.81 2131
3253.35 2032
3253.89 2122
3254.42 2190
3254.96 2266
3255.50 2175
3256.04 2197
3256.58 2230
3257.11 2438
3257.65 2364
3258.19 2376
3258.73 2563
3259.27 2798
3259.81 2964
3260.34 3357
3260.88 3707
3261.42 3825
3261.96 4261
3262.50 4434
3263.04 5160
3263.58 5656
3264.11 5986
3264.65 6383
3265.19 7189
3265.73 7513
3266.27 7486
3266.81 7831
3267.35 8023
3267.89 8306
3268.43 8195
3268.97 7959
3269.50 7360
3270.04 6926
3270.58 6258
3271.12 5379
3271.66 4446
3272.20 3928
3272.74 3293
3273.28 3016
3273.82 3128
3274.36 2742
3274.90 2534
3275.44 2708
3275.98 2465
3276.52 2377
3277.06 2481
3277.60 2499
3278.14 2357
3278.68 2323
3279.22 2598
3279.76 2576
3280.30 2658
3280.84 2567
3281.38 2601
3281.92 2400
3282.46 2366
3283.00 2426
3283.54 2409
3284.08 2523
3284.62 2595
3285.16 2543
3285.70 2533
3286.24 2509
3286.78 2481
3287.32 2507
3287.86 2525
3288.40 2657
3288.94 2671
3289.48 2676
3290.03 2576
3290.57 2526
3291.11 2567
3291.65 2643
3292.19 2526
3292.73 2738
3293.27 2897
3293.81 2972
3294.35 3155
3294.90 3127
3295.44 3361
3295.98 3450
3296.52 3560
3297.06 3355
3297.60 3644
3298.14 3509
3298.69 3349
3299.23 3367
3299.77 3177
3300.31 3081
3300.85 2917
3301.39 2991
3301.94 3045
3302.48 3063
3303.02 3215
3303.56 3153
3304.10 3259
3304.65 3165
3305.19 3060
3305.73 3103
3306.27 2935
3306.81 2839
3307.36 2877
3307.90 2692
3308.44 2519
3308.98 2393
3309.53 2431
3310.07 2486
3310.61 2343
3311.15 2305
3311.70 2178
3312.24 2252
3312.78 2293
3313.32 2432
3313.87 2484
3314.41 2532
3314.95 2520
3315.50 2588
3316.04 2753
3316.58 3087
3317.13 3021
3317.67 3114
3318.21 3235
3318.75 3252
3319.30 3395
3319.84 3299
3320.38 3293
3320.93 3289
3321.47 3352
3322.02 3211
3322.56 3173
3323.10 3147
3323.65 3013
3324.19 2989
3324.73 2845
3325.28 2995
3325.82 3083
3326.36 3158
3326.91 2896
3327.45 2985
3328.00 2783
3328.54 2764
3329.08 2721
3329.63 2781
3330.17 3162
3330.72 3857
3331.26 4585
3331.81 5737
3332.35 7274
3332.89 8995
3333.44 11386
3333.98 13711
3334.53 16053
3335.07 19293
3335.62 22075
3336.16 24268
3336.71 25936
3337.25 27395
3337.80 27562
3338.34 26605
3338.89 25096
3339.43 22270
3339.98 19385
3340.52 16161
3341.07 13189
3341.61 11023
3342.16 8830
3342.70 7381
3343.25 6130
3343.79 5150
3344.34 4397
3344.88 3849
3345.43 3611
3345.97 3399
3346.52 3014
3347.06 2865
3347.61 2890
3348.15 2997
3348.70 2762
3349.25 2849
3349.79 2801
3350.34 2554
3350.88 2630
3351.43 2738
3351.98 2725
3352.52 2690
3353.07 2716
3353.61 2757
3354.16 2595
3354.71 2635
3355.25 2654
3355.80 2381
3356.34 2539
3356.89 2508
3357.44 2417
3357.98 2493
3358.53 2301
3359.08 2300
3359.62 2260
3360.17 2402
3360.72 2371
3361.26 2184
3361.81 2413
3362.36 2300
3362.90 2223
3363.45 2413
3364.00 2461
3364.54 2397
3365.09 2399
3365.64 2410
3366.19 2432
3366.73 2366
3367.28 2250
3367.83 2203
3368.37 2374
3368.92 2348
3369.47 2266
3370.02 2294
3370.56 2318
3371.11 2287
3371.66 2316
3372.21 2528
3372.75 2811
3373.30 2964
3373.85 3081
3374.40 3157
3374.94 3104
3375.49 3242
3376.04 3237
3376.59 3181
3377.14 2992
3377.68 2757
3378.23 2697
3378.78 2538
3379.33 2406
3379.88 2444
3380.43 2242
3380.97 2108
3381.52 1956
3382.07 1876
3382.62 1890
3383.17 1890
3383.72 1847
3384.26 1777
3384.81 1838
3385.36 1913
3385.91 1903
3386.46 1906
3387.01 1850
3387.56 1833
3388.11 1681
3388.65 1864
3389.20 1783
3389.75 1796
3390.30 1745
3390.85 1876
3391.40 1793
3391.95 1741
3392.50 1829
3393.05 1792
3393.60 1769
3394.15 1764
3394.70 1777
3395.24 1667
3395.79 1687
3396.34 1916
3396.89 1967
3397.44 1920
3397.99 1835
3398.54 1926
3399.09 1915
3399.64 1970
3400.19 1828
3400.74 1791
3401.29 1746
3401.84 1752
3402.39 1731
3402.94 1793
3403.49 1756
3404.04 1675
3404.59 1612
3405.14 1625
3405.69 1594
3406.24 1614
3406.79 1678
3407.34 1547
3407.89 1624
3408.44 1592
3409.00 1560
3409.55 1771
3410.10 1705
3410.65 1720
3411.20 1797
3411.75 1772
3412.30 1981
3412.85 1944
3413.40 1969
3413.95 1888
3414.50 1871
3415.05 1851
3415.61 1806
3416.16 1780
3416.71 1826
3417.26 1795
3417.81 1798
3418.36 1714
3418.91 1651
3419.46 1726
3420.02 1677
3420.57 1608
3421.12 1689
3421.67 1803
3422.22 1734
3422.77 1881
3423.33 2057
3423.88 2203
3424.43 2186
3424.98 2152
3425.53 2213
3426.09 2085
3426.64 2132
3427.19 2220
3427.74 2049
3428.29 1936
3428.85 2017
3429.40 1785
3429.95 1763
3430.50 1653
3431.05 1623
3431.61 1706
3432.16 1698
3432.71 1691
3433.26 1623
3433.82 1653
3434.37 1639
3434.92 1582
3435.48 1728
3436.03 1748
3436.58 1622
3437.13 1627
3437.69 1648
3438.24 1591
3438.79 1597
3439.35 1603
3439.90 1643
3440.45 1768
3441.00 1803
3441.56 1744
3442.11 1750
3442.66 1800
3443.22 1801
3443.77 1761
3444.32 1709
3444.88 1737
3445.43 1656
3445.98 1724
3446.54 1685
3447.09 1522
3447.65 1417
3448.20 1506
3448.75 1595
3449.31 1424
3449.86 1534
3450.41 1418
3450.97 1515
3451.52 1507
3452.08 1647
3452.63 1570
3453.19 1439
3453.74 1421
3454.29 1455
3454.85 1435
3455.40 1480
3455.96 1429
3456.51 1558
3457.07 1522
3457.62 1375
3458.17 1520
3458.73 1676
3459.28 1525
3459.84 1429
3460.39 1348
3460.95 1415
3461.50 1642
3462.06 1512
3462.61 1391
3463.17 1401
3463.72 1365
3464.28 1431
3464.83 1481
3465.39 1561
3465.94 1526
3466.50 1509
3467.05 1541
3467.61 1691
3468.16 1640
3468.72 1684
3469.27 1665
3469.83 1860
3470.39 1858
3470.94 1890
3471.50 1826
3472.05 1929
3472.61 1908
3473.16 1838
3473.72 1849
3474.27 1983
3474.83 2079
3475.39 1913
3475.94 1946
3476.50 1951
3477.05 1978
3477.61 1902
3478.17 1887
3478.72 1953
3479.28 1812
3479.84 1973
3480.39 2077
3480.95 2069
3481.50 2104
3482.06 2177
3482.62 2161
3483.17 2186
3483.73 1996
3484.29 2002
3484.84 2286
3485.40 2066
3485.96 2294
3486.51 2246
3487.07 2286
3487.63 2336
3488.18 2848
3488.74 3293
3489.30 3785
3489.86 4314
3490.41 4989
3490.97 6110
3491.53 6589
3492.08 7838
3492.64 8348
3493.20 8615
3493.76 8672
3494.31 8605
3494.87 7794
3495.43 7238
3495.99 6551
3496.54 5520
3497.10 4878
3497.66 4091
3498.22 3682
3498.78 3278
3499.33 3173
3499.89 3051
3500.45 3004
3501.01 3003
3501.56 3238
3502.12 3345
3502.68 3432
3503.24 3691
3503.80 3804
3504.36 4063
3504.91 3984
3505.47 4129
3506.03 4581
3506.59 4570
3507.15 4331
3507.71 4354
3508.26 4187
3508.82 3766
3509.38 3504
3509.94 3274
3510.50 3111
3511.06 2907
3511.62 2705
3512.18 2598
3512.73 2547
3513.29 2386
3513.85 2146
3514.41 2050
3514.97 2070
3515.53 1863
3516.09 1827
3516.65 1791
3517.21 1733
3517.77 1666
3518.33 1621
3518.88 1722
3519.44 1766
3520.00 1728
3520.56 1743
3521.12 1631
3521.68 1731
3522.24 1772
3522.80 1709
3523.36 1738
3523.92 1869
3524.48 1915
3525.04 1927
3525.60 1978
3526.16 1863
3526.72 1676
3527.28 1595
3527.84 1567
3528.40 1646
3528.96 1630
3529.52 1647
3530.08 1701
3530.64 1656
3531.20 1577
3531.76 1596
3532.32 1559
3532.88 1583
3533.44 1617
3534.00 1756
3534.57 1861
3535.13 1737
3535.69 1825
3536.25 1714
3536.81 1724
3537.37 1687
3537.93 1730
3538.49 1729
3539.05 1807
3539.61 1821
3540.17 1758
3540.74 1712
3541.30 1649
3541.86 1658
3542.42 1712
3542.98 1703
3543.54 1764
3544.10 1530
3544.66 1627
3545.23 1561
3545.79 1602
3546.35 1554
3546.91 1445
3547.47 1585
3548.03 1618
3548.60 1586
3549.16 1443
3549.72 1480
3550.28 1486
3550.84 1375
3551.41 1471
3551.97 1438
3552.53 1353
3553.09 1390
3553.65 1354
3554.22 1279
3554.78 1331
3555.34 1445
3555.90 1427
3556.46 1444
3557.03 1366
3557.59 1318
3558.15 1350
3558.71 1349
3559.28 1433
3559.84 1446
3560.40 1622
3560.97 1647
3561.53 1628
3562.09 1535
3562.65 1567
3563.22 1488
3563.78 1454
3564.34 1620
3564.91 1474
3565.47 1439
3566.03 1486
3566.60 1549
3567.16 1432
3567.72 1483
3568.28 1488
3568.85 1489
3569.41 1463
3569.98 1384
3570.54 1289
3571.10 1297
3571.67 1415
3572.23 1476
3572.79 1498
3573.36 1350
3573.92 1389
3574.48 1431
3575.05 1388
3575.61 1360
3576.18 1338
3576.74 1508
3577.30 1574
3577.87 1540
3578.43 1630
3579.00 1515
3579.56 1628
3580.12 1668
3580.69 1531
3581.25 1585
3581.82 1459
3582.38 1396
3582.95 1501
3583.51 1503
3584.08 1477
3584.64 1513
3585.20 1358
3585.77 1387
3586.33 1393
3586.90 1419
3587.46 1449
3588.03 1433
3588.59 1449
3589.16 1431
3589.72 1347
3590.29 1350
3590.85 1364
3591.42 1443
3591.98 1396
3592.55 1406
3593.11 1342
3593.68 1402
3594.24 1544
3594.81 1583
3595.38 1502
3595.94 1508
3596.51 1481
3597.07 1427
3597.64 1437
3598.20 1375
3598.77 1341
3599.34 1448
3599.90 1453
3600.47 1465
3601.03 1461
3601.60 1465
3602.16 1407
3602.73 1445
3603.30 1430
3603.86 1504
3604.43 1425
3605.00 1325
3605.56 1262
3606.13 1346
3606.69 1349
3607.26 1345
3607.83 1233
3608.39 1154
3608.96 1266
3609.53 1214
3610.09 1194
3610.66 1214
3611.23 1260
3611.79 1091
3612.36 1163
3612.93 1125
3613.49 1224
3614.06 1276
3614.63 1197
3615.19 1251
3615.76 1301
3616.33 1428
3616.90 1439
3617.46 1535
3618.03 1519
3618.60 1703
3619.16 1651
3619.73 1631
3620.30 1769
3620.87 1662
3621.43 1624
3622.00 1582
3622.57 1566
3623.14 1447
3623.70 1455
3624.27 1384
3624.84 1434
3625.41 1252
3625.98 1321
3626.54 1340
3627.11 1428
3627.68 1395
3628.25 1442
3628.82 1461
3629.38 1471
3629.95 1492
3630.52 1427
3631.09 1500
3631.66 1593
3632.22 1689
3632.79 1626
3633.36 1697
3633.93 1736
3634.50 1712
3635.07 1729
3635.64 1805
3636.20 1663
3636.77 1714
3637.34 1660
3637.91 1567
3638.48 1653
3639.05 1717
3639.62 1786
3640.19 1784
3640.76 1867
3641.32 1934
3641.89 2024
3642.46 1988
3643.03 2094
3643.60 2258
3644.17 2107
3644.74 2148
3645.31 1997
3645.88 1811
3646.45 1738
3647.02 1729
3647.59 1649
3648.16 1551
3648.73 1585
3649.30 1512
3649.87 1654
3650.44 1756
3651.01 1713
3651.57 1757
3652.14 1797
3652.71 1827
3653.28 1807
3653.85 1673
3654.42 1682
3654.99 1772
3655.57 1790
3656.14 1849
3656.71 1798
3657.28 1660
3657.85 1792
3658.42 1863
3658.99 1828
3659.56 1787
3660.13 1652
3660.70 1735
3661.27 1912
3661.84 1878
3662.41 1821
3662.98 1853
3663.55 1743
3664.12 1889
3664.69 1759
3665.26 1872
3665.84 1988
3666.41 1985
3666.98 2052
3667.55 1861
3668.12 1977
3668.69 1904
3669.26 1703
3669.83 1651
3670.40 1543
3670.98 1499
3671.55 1476
3672.12 1600
3672.69 1498
3673.26 1502
3673.83 1562
3674.41 1567
3674.98 1566
3675.55 1661
3676.12 1633
3676.69 1693
3677.26 1654
3677.84 1533
3678.41 1537
3678.98 1458
3679.55 1450
3680.12 1492
3680.70 1395
3681.27 1428
3681.84 1382
3682.41 1346
3682.99 1440
3683.56 1317
3684.13 1364
3684.70 1343
3685.27 1337
3685.85 1322
3686.42 1221
3686.99 1355
3687.57 1371
3688.14 1369
3688.71 1484
3689.28 1358
3689.86 1506
3690.43 1702
3691.00 1541
3691.58 1572
3692.15 1509
3692.72 1485
3693.29 1446
3693.87 1440
3694.44 1402
3695.01 1381
3695.59 1326
3696.16 1250
3696.73 1195
3697.31 1373
3697.88 1362
3698.45 1307
3699.03 1311
3699.60 1248
3700.17 1309
3700.75 1276
3701.32 1349
3701.90 1302
3702.47 1263
3703.04 1315
3703.62 1363
3704.19 1319
3704.77 1383
3705.34 1327
3705.91 1316
3706.49 1453
3707.06 1415
3707.64 1533
3708.21 1539
3708.78 1520
3709.36 1464
3709.93 1465
3710.51 1427
3711.08 1437
3711.66 1588
3712.23 1534
3712.81 1532
3713.38 1426
3713.96 1424
3714.53 1519
3715.11 1496
3715.68 1513
3716.25 1524
3716.83 1574
3717.40 1499
3717.98 1486
3718.55 1537
3719.13 1607
3719.71 1546
3720.28 1580
3720.86 1519
3721.43 1359
3722.01 1585
3722.58 1499
3723.16 1444
3723.73 1452
3724.31 1240
3724.88 1096
3725.46 1140
3726.03 1178
3726.61 1200
3727.19 1150
3727.76 1227
3728.34 1339
3728.91 1197
3729.49 1249
3730.07 1241
3730.64 1304
3731.22 1362
3731.79 1442
3732.37 1412
3732.95 1338
3733.52 1483
3734.10 1559
3734.67 1478
3735.25 1325
3735.83 1434
3736.40 1392
3736.98 1406
3737.56 1427
3738.13 1357
3738.71 1335
3739.29 1309
3739.86 1222
3740.44 1227
3741.02 1197
3741.59 1218
3742.17 1203
3742.75 1356
3743.32 1293
3743.90 1224
3744.48 1155
3745.06 1185
3745.63 1274
3746.21 1316
3746.79 1237
3747.36 1223
3747.94 1350
3748.52 1380
3749.10 1365
3749.67 1315
3750.25 1269
3750.83 1298
3751.41 1338
3751.98 1236
3752.56 1241
3753.14 1276
3753.72 1263
3754.30 1338
3754.87 1272
3755.45 1365
3756.03 1257
3756.61 1215
3757.19 1286
3757.76 1219
3758.34 1224
3758.92 1215
3759.50 1241
3760.08 1225
3760.65 1181
3761.23 1251
3761.81 1327
3762.39 1318
3762.97 1341
3763.55 1283
3764.13 1363
3764.70 1353
3765.28 1268
3765.86 1267
3766.44 1274
3767.02 1298
3767.60 1363
3768.18 1260
3768.76 1369
3769.33 1459
3769.91 1359
3770.49 1348
3771.07 1340
3771.65 1419
3772.23 1511
3772.81 1377
3773.39 1367
3773.97 1340
3774.55 1272
3775.13 1338
3775.71 1368
3776.29 1407
3776.87 1322
3777.45 1278
3778.02 1219
3778.60 1186
3779.18 1245
3779.76 1181
3780.34 1221
3780.92 1235
3781.50 1174
3782.08 1241
3782.66 1237
3783.24 1175
3783.82 1167
3784.40 1230
3784.98 1222
3785.56 1148
3786.14 1154
3786.72 1232
3787.31 1277
3787.89 1188
3788.47 1180
3789.05 1244
3789.63 1304
3790.21 1275
3790.79 1341
3791.37 1237
3791.95 1215
3792.53 1300
3793.11 1342
3793.69 1384
3794.27 1372
3794.85 1386
3795.43 1383
3796.02 1423
3796.60 1361
3797.18 1394
3797.76 1377
3798.34 1500
3798.92 1450
3799.50 1480
3800.08 1655
3800.67 1670
3801.25 1659
3801.83 1636
3802.41 1499
3802.99 1635
3803.57 1683
3804.16 1726
3804.74 1749
3805.32 1683
3805.90 1633
3806.48 1642
3807.06 1686
3807.65 1792
3808.23 1625
3808.81 1792
3809.39 1693
3809.97 1708
3810.56 1854
3811.14 1877
3811.72 1913
3812.30 1887
3812.89 1960
3813.47 2094
3814.05 2219
3814.63 2063
3815.21 2147
3815.80 2286
3816.38 2321
3816.96 2167
3817.55 2089
3818.13 2192
3818.71 2122
3819.29 1994
3819.88 1843
3820.46 1646
3821.04 1535
3821.63 1338
3822.21 1370
3822.79 1222
3823.37 1380
3823.96 1427
3824.54 1339
3825.12 1428
3825.71 1489
3826.29 1408
3826.87 1372
3827.46 1398
3828.04 1427
3828.62 1373
3829.21 1292
3829.79 1383
3830.38 1235
3830.96 1268
3831.54 1388
3832.13 1422
3832.71 1294
3833.29 1212
3833.88 1309
3834.46 1264
3835.05 1274
3835.63 1229
3836.21 1311
3836.80 1350
3837.38 1206
3837.97 1234
3838.55 1206
3839.14 1319
3839.72 1255
3840.30 1211
3840.89 1277
3841.47 1177
3842.06 1325
3842.64 1203
3843.23 1107
3843.81 1217
3844.40 1201
3844.98 1204
3845.57 1153
3846.15 1283
3846.74 1225
3847.32 1141
3847.91 1146
3848.49 1260
3849.08 1169
3849.66 1178
3850.25 1203
3850.83 1320
3851.42 1247
3852.00 1299
3852.59 1248
3853.17 1181
3853.76 1261
3854.34 1184
3854.93 1187
3855.51 1189
3856.10 1103
3856.69 1167
3857.27 1193
3857.86 1298
3858.44 1269
3859.03 1218
3859.62 1314
3860.20 1398
3860.79 1327
3861.37 1386
3861.96 1398
3862.55 1415
3863.13 1480
3863.72 1435
3864.30 1495
3864.89 1568
3865.48 1596
3866.06 1622
3866.65 1646
3867.24 1543
3867.82 1634
3868.41 1636
3869.00 1645
3869.58 1631
3870.17 1420
3870.76 1372
3871.34 1450
3871.93 1339
3872.52 1325
3873.10 1305
3873.69 1272
3874.28 1377
3874.86 1398
3875.45 1359
3876.04 1429
3876.63 1436
3877.21 1350
3877.80 1359
3878.39 1453
3878.97 1379
3879.56 1245
3880.15 1204
3880.74 1230
3881.32 1281
3881.91 1183
3882.50 1183
3883.09 1173
3883.67 1211
3884.26 1162
3884.85 1040
3885.44 1161
3886.03 1115
3886.61 1176
3887.20 1165
3887.79 1194
3888.38 1298
3888.97 1328
3889.55 1263
3890.14 1250
3890.73 1305
3891.32 1484
3891.91 1611
3892.50 1564
3893.08 1515
3893.67 1401
3894.26 1420
3894.85 1386
3895.44 1377
3896.03 1353
3896.62 1358
3897.20 1294
3897.79 1324
3898.38 1255
3898.97 1350
3899.56 1363
3900.15 1250
3900.74 1267
3901.33 1298
3901.92 1249
3902.51 1295
3903.09 1241
3903.68 1285
3904.27 1288
3904.86 1180
3905.45 1310
3906.04 1278
3906.63 1276
3907.22 1356
3907.81 1299
3908.40 1304
3908.99 1420
3909.58 1340
3910.17 1417
3910.76 1324
3911.35 1326
3911.94 1221
3912.53 1210
3913.12 1268
3913.71 1241
3914.30 1211
3914.89 1167
3915.48 1125
3916.07 1159
3916.66 1268
3917.25 1218
3917.84 1183
3918.43 1172
3919.02 1305
3919.61 1303
3920.20 1189
3920.79 1350
3921.38 1214
3921.97 1151
3922.56 1221
3923.15 1208
3923.74 1293
3924.33 1248
3924.93 1168
3925.52 1142
3926.11 1213
3926.70 1180
3927.29 1153
3927.88 1219
3928.47 1140
3929.06 1149
3929.65 1186
3930.24 1181
3930.84 1066
3931.43 1116
3932.02 1044
3932.61 1026
3933.20 1058
3933.79 1061
3934.38 1118
3934.98 1063
3935.57 975
3936.16 1054
3936.75 1093
3937.34 1190
3937.94 1147
3938.53 1201
3939.12 1243
3939.71 1187
3940.30 1370
3940.89 1292
3941.49 1273
3942.08 1275
3942.67 1307
3943.26 1305
3943.86 1334
3944.45 1378
3945.04 1379
3945.63 1327
3946.23 1208
3946.82 1254
3947.41 1235
3948.00 1228
3948.60 1258
3949.19 1115
3949.78 1077
3950.37 1079
3950.97 1098
3951.56 1147
3952.15 1121
3952.74 1057
3953.34 1167
3953.93 1203
3954.52 1101
3955.12 1132
3955.71 1176
3956.30 1265
3956.90 1288
3957.49 1306
3958.08 1319
3958.68 1453
3959.27 1378
3959.86 1360
3960.46 1420
3961.05 1330
3961.64 1305
3962.24 1319
3962.83 1273
3963.43 1321
3964.02 1394
3964.61 1429
3965.21 1317
3965.80 1314
3966.39 1451
3966.99 1469
3967.58 1366
3968.18 1495
3968.77 1432
3969.36 1428
3969.96 1486
3970.55 1395
3971.15 1332
3971.74 1423
3972.34 1297
3972.93 1298
3973.53 1333
3974.12 1394
3974.71 1420
3975.31 1621
3975.90 1669
3976.50 1786
3977.09 1831
3977.69 1885
3978.28 1713
3978.88 1719
3979.47 1638
3980.07 1600
3980.66 1606
3981.26 1572
3981.85 1476
3982.45 1518
3983.04 1497
3983.64 1482
3984.23 1435
3984.83 1466
3985.42 1325
3986.02 1254
3986.62 1399
3987.21 1318
3987.81 1308
3988.40 1358
3989.00 1444
3989.59 1372
3990.19 1420
3990.78 1403
3991.38 1406
3991.98 1384
3992.57 1326
3993.17 1323
3993.76 1433
3994.36 1530
3994.96 1521
3995.55 1420
3996.15 1365
3996.74 1412
3997.34 1359
3997.94 1413
3998.53 1473
3999.13 1435
3999.73 1323
4000.32 1364
4000.92 1383
4001.52 1292
4002.11 1267
4002.71 1422
4003.31 1472
4003.90 1446
4004.50 1458
4005.10 1392
4005.69 1278
4006.29 1214
4006.89 1356
4007.48 1436
4008.08 1377
4008.68 1284
4009.28 1294
4009.87 1359
4010.47 1298
4011.07 1232
4011.66 1350
4012.26 1355
4012.86 1383
4013.46 1352
4014.05 1281
4014.65 1274
4015.25 1235
4015.85 1338
4016.45 1265
4017.04 1275
4017.64 1350
4018.24 1333
4018.84 1319
4019.43 1229
4020.03 1371
4020.63 1316
4021.23 1234
4021.83 1331
4022.42 1362
4023.02 1291
4023.62 1272
4024.22 1306
4024.82 1404
4025.42 1389
4026.01 1453
4026.61 1355
4027.21 1453
4027.81 1490
4028.41 1489
4029.01 1505
4029.61 1412
4030.20 1492
4030.80 1497
4031.40 1485
4032.00 1532
4032.60 1535
4033.20 1522
4033.80 1674
4034.40 1809
4035.00 1848
4035.59 1849
4036.19 1791
4036.79 1697
4037.39 1626
4037.99 1645
4038.59 1541
4039.19 1463
4039.79 1426
4040.39 1293
4040.99 1277
4041.59 1344
4042.19 1305
4042.79 1255
4043.39 1191
4043.99 1271
4044.59 1174
4045.19 1280
4045.79 1277
4046.39 1105
4046.99 1131
4047.59 1135
4048.19 1099
4048.79 1170
4049.39 1196
4049.99 1200
4050.59 1211
4051.19 1206
4051.79 1250
4052.39 1196
4052.99 1157
4053.59 1166
4054.19 1169
4054.79 1140
4055.39 1185
4055.99 1158
4056.59 1127
4057.19 1141
4057.79 1101
4058.39 1156
4059.00 1068
4059.60 1079
4060.20 1128
4060.80 1144
4061.40 1068
4062.00 1090
4062.60 1206
4063.20 1199
4063.80 1094
4064.40 1199
4065.01 1065
4065.61 1062
4066.21 977
4066.81 986
4067.41 1139
4068.01 1170
4068.61 1060
4069.22 1030
4069.82 1143
4070.42 1106
4071.02 1126
4071.62 1107
4072.23 1023
4072.83 1103
4073.43 1018
4074.03 1034
4074.63 1088
4075.23 1115
4075.84 1112
4076.44 1140
4077.04 1110
4077.64 1106
4078.25 1053
4078.85 1069
4079.45 1194
4080.05 1141
4080.66 1023
4081.26 1112
4081.86 1011
4082.46 1016
4083.07 1032
4083.67 1091
4084.27 1045
4084.87 1153
4085.48 1124
4086.08 1057
4086.68 1069
4087.29 994
4087.89 1090
4088.49 1152
4089.09 1102
4089.70 1116
4090.30 1116
4090.90 1075
4091.51 1128
4092.11 1094
4092.71 1113
4093.32 1048
4093.92 1059
4094.52 1036
4095.13 988
4095.73 1014
4096.34 1056
4096.94 1082
4097.54 1092
4098.15 1068
4098.75 1066
4099.35 1031
4099.96 998
4100.56 1077
4101.17 1074
4101.77 1137
4102.37 1120
4102.98 1180
4103.58 1194
4104.19 1060
4104.79 1027
4105.39 1021
4106.00 993
4106.60 1038
4107.21 1021
4107.81 1060
4108.42 1059
4109.02 1035
4109.63 1148
4110.23 1044
4110.84 1105
4111.44 1050
4112.04 1060
4112.65 1103
4113.25 1104
4113.86 1187
4114.46 977
4115.07 1024
4115.67 938
4116.28 953
4116.88 1001
4117.49 1006
4118.09 1049
4118.70 1084
4119.31 994
4119.91 1055
4120.52 1038
4121.12 1028
4121.73 1097
4122.33 1020
4122.94 1036
4123.54 1025
4124.15 1139
4124.76 1052
4125.36 967
4125.97 1063
4126.57 996
4127.18 979
4127.78 1109
4128.39 1158
4129.00 1035
4129.60 1093
4130.21 1090
4130.81 1117
4131.42 1103
4132.03 1133
4132.63 1101
4133.24 1051
4133.85 1046
4134.45 1117
4135.06 1297
4135.67 1174
4136.27 1134
4136.88 1147
4137.49 1225
4138.09 1275
4138.70 1215
4139.31 1244
4139.91 1261
4140.52 1284
4141.13 1159
4141.73 1221
4142.34 1250
4142.95 1316
4143.55 1329
4144.16 1322
4144.77 1195
4145.38 1287
4145.98 1258
4146.59 1176
4147.20 1269
4147.81 1281
4148.41 1205
4149.02 1224
4149.63 1146
4150.24 1155
4150.84 1110
4151.45 1124
4152.06 1122
4152.67 1085
4153.27 1062
4153.88 1195
4154.49 1189
4155.10 1123
4155.71 1185
4156.31 1321
4156.92 1343
4157.53 1447
4158.14 1455
4158.75 1469
4159.35 1638
4159.96 1490
4160.57 1568
4161.18 1525
4161.79 1396
4162.40 1418
4163.00 1428
4163.61 1299
4164.22 1192
4164.83 1219
4165.44 1277
4166.05 1282
4166.66 1287
4167.27 1368
4167.87 1319
4168.48 1294
4169.09 1256
4169.70 1287
4170.31 1186
4170.92 1249
4171.53 1304
4172.14 1374
4172.75 1327
4173.36 1217
4173.97 1271
4174.58 1253
4175.18 1231
4175.79 1156
4176.40 1154
4177.01 1252
4177.62 1313
4178.23 1218
4178.84 1176
4179.45 1237
4180.06 1323
4180.67 1223
4181.28 1147
4181.89 1159
4182.50 1227
4183.11 1286
4183.72 1138
4184.33 1151
4184.94 1182
4185.55 1248
4186.16 1209
4186.77 1247
4187.38 1212
4187.99 1270
4188.60 1110
4189.21 1126
4189.82 1241
4190.43 1137
4191.04 1073
4191.66 1123
4192.27 1225
4192.88 1148
4193.49 1207
4194.10 1173
4194.71 1256
4195.32 1224
4195.93 1227
4196.54 1297
4197.15 1316
4197.76 1325
4198.38 1384
4198.99 1374
4199.60 1303
4200.21 1220
4200.82 1320
4201.43 1239
4202.04 1067
4202.65 1151
4203.27 1240
4203.88 1214
4204.49 1183
4205.10 1184
4205.71 1211
4206.32 1258
4206.94 1259
4207.55 1244
4208.16 1205
4208.77 1079
4209.38 1190
4209.99 1269
4210.61 1138
4211.22 1266
4211.83 1270
4212.44 1221
4213.06 1124
4213.67 1196
4214.28 1265
4214.89 1224
4215.50 1250
4216.12 1272
4216.73 1317
4217.34 1347
4217.95 1389
4218.57 1443
4219.18 1364
4219.79 1450
4220.40 1468
4221.02 1545
4221.63 1614
4222.24 1567
4222.86 1519
4223.47 1563
4224.08 1538
4224.69 1416
4225.31 1454
4225.92 1477
4226.53 1543
4227.15 1535
4227.76 1451
4228.37 1611
4228.99 1630
4229.60 1697
4230.21 1749
4230.83 1853
4231.44 1986
4232.05 2293
4232.67 2542
4233.28 2793
4233.90 3053
4234.51 3455
4235.12 3758
4235.74 4111
4236.35 4216
4236.96 4237
4237.58 4075
4238.19 3719
4238.81 3480
4239.42 3065
4240.03 2657
4240.65 2357
4241.26 2098
4241.88 1880
4242.49 1890
4243.11 1685
4243.72 1557
4244.33 1667
4244.95 1616
4245.56 1616
4246.18 1624
4246.79 1639
4247.41 1651
4248.02 1629
4248.64 1607
4249.25 1761
4249.87 1608
4250.48 1483
4251.10 1502
4251.71 1561
4252.33 1669
4252.94 1599
4253.56 1445
4254.17 1342
4254.79 1407
4255.40 1454
4256.02 1518
4256.63 1389
4257.25 1353
4257.86 1393
4258.48 1364
4259.09 1371
4259.71 1299
4260.33 1289
4260.94 1304
4261.56 1456
4262.17 1464
4262.79 1239
4263.40 1216
4264.02 1214
4264.64 1249
4265.25 1258
4265.87 1308
4266.48 1239
4267.10 1257
4267.72 1416
4268.33 1356
4268.95 1387
4269.57 1422
4270.18 1379
4270.80 1400
4271.41 1219
4272.03 1311
4272.65 1371
4273.26 1377
4273.88 1463
4274.50 1432
4275.11 1516
4275.73 1488
4276.35 1660
4276.96 1661
4277.58 1521
4278.20 1600
4278.81 1693
4279.43 1719
4280.05 1476
4280.67 1503
4281.28 1593
4281.90 1469
4282.52 1418
4283.13 1397
4283.75 1314
4284.37 1217
4284.99 1217
4285.60 1272
4286.22 1310
4286.84 1175
4287.46 1284
4288.07 1256
4288.69 1175
4289.31 1301
4289.93 1209
4290.55 1175
4291.16 1208
4291.78 1270
4292.40 1181
4293.02 1224
4293.63 1250
4294.25 1313
4294.87 1300
4295.49 1232
4296.11 1159
4296.73 1206
4297.34 1235
4297.96 1277
4298.58 1303
4299.20 1250
4299.82 1128
4300.44 1110
4301.05 1210
4301.67 1181
4302.29 1104
4302.91 1117
4303.53 1301
4304.15 1257
4304.77 1182
4305.39 1276
4306.00 1268
4306.62 1141
4307.24 1232
4307.86 1244
4308.48 1241
4309.10 1263
4309.72 1205
4310.34 1210
4310.96 1187
4311.58 1182
4312.20 1288
4312.82 1185
4313.43 1256
4314.05 1301
4314.67 1270
4315.29 1243
4315.91 1263
4316.53 1283
4317.15 1232
4317.77 1313
4318.39 1335
4319.01 1182
4319.63 1259
4320.25 1182
4320.87 1350
4321.49 1298
4322.11 1332
4322.73 1276
4323.35 1189
4323.97 1197
4324.59 1237
4325.21 1313
4325.83 1378
4326.45 1357
4327.07 1599
4327.69 1589
4328.31 1618
4328.94 1576
4329.56 1476
4330.18 1432
4330.80 1416
4331.42 1466
4332.04 1604
4332.66 1533
4333.28 1633
4333.90 1993
4334.52 2179
4335.14 2199
4335.76 2251
4336.39 2585
4337.01 3117
4337.63 3344
4338.25 3520
4338.87 3669
4339.49 3553
4340.11 3353
4340.73 3231
4341.36 3042
4341.98 2782
4342.60 2820
4343.22 2991
4343.84 3015
4344.46 3199
4345.08 3415
4345.71 3728
4346.33 4189
4346.95 4935
4347.57 5016
4348.19 4986
4348.82 5148
4349.44 4872
4350.06 4349
4350.68 3941
4351.30 3538
4351.93 3064
4352.55 2776
4353.17 2369
4353.79 2215
4354.42 2074
4355.04 1937
4355.66 1785
4356.28 1729
4356.91 1693
4357.53 1722
4358.15 1695
4358.77 1683
4359.40 1767
4360.02 1740
4360.64 1759
4361.26 1749
4361.89 1746
4362.51 1705
4363.13 1803
4363.76 1803
4364.38 1688
4365.00 1577
4365.63 1538
4366.25 1606
4366.87 1591
4367.50 1520
4368.12 1345
4368.74 1412
4369.37 1377
4369.99 1396
4370.61 1412
4371.24 1290
4371.86 1296
4372.48 1297
4373.11 1210
4373.73 1169
4374.36 1168
4374.98 1267
4375.60 1224
4376.23 1230
4376.85 1222
4377.48 1251
4378.10 1279
4378.72 1361
4379.35 1388
4379.97 1384
4380.60 1240
4381.22 1309
4381.84 1277
4382.47 1236
4383.09 1275
4383.72 1263
4384.34 1335
4384.97 1374
4385.59 1324
4386.22 1309
4386.84 1230
4387.47 1147
4388.09 1239
4388.72 1263
4389.34 1302
4389.96 1275
4390.59 1278
4391.21 1342
4391.84 1208
4392.47 1240
4393.09 1190
4393.72 1228
4394.34 1181
4394.97 1160
4395.59 1161
4396.22 1075
4396.84 1118
4397.47 1165
4398.09 1218
4398.72 1333
4399.34 1291
4399.97 1145
4400.60 1344
4401.22 1238
4401.85 1277
4402.47 1317
4403.10 1136
4403.72 1174
4404.35 1100
4404.98 1190
4405.60 1145
4406.23 1182
4406.85 1317
4407.48 1221
4408.11 1159
4408.73 1105
4409.36 1136
4409.99 1164
4410.61 1273
4411.24 1266
4411.87 1219
4412.49 1133
4413.12 1168
4413.74 1184
4414.37 1213
4415.00 1177
4415.62 1161
4416.25 1130
4416.88 1035
4417.51 1139
4418.13 1140
4418.76 1180
4419.39 1226
4420.01 1126
4420.64 1168
4421.27 1164
4421.89 1129
4422.52 1217
4423.15 1117
4423.78 1174
4424.40 1095
4425.03 1066
4425.66 1071
4426.29 1063
4426.91 1095
4427.54 1063
4428.17 1100
4428.80 1078
4429.42 1050
4430.05 1010
4430.68 1175
4431.31 1153
4431.94 1151
4432.56 1200
4433.19 1035
4433.82 1086
4434.45 1258
4435.08 1255
4435.70 1102
4436.33 1160
4436.96 1293
4437.59 1178
4438.22 1182
4438.85 1225
4439.47 1199
4440.10 1240
4440.73 1136
4441.36 1095
4441.99 1117
4442.62 1066
4443.25 1075
4443.87 1068
4444.50 1048
4445.13 1119
4445.76 1141
4446.39 1142
4447.02 1135
4447.65 1192
4448.28 1248
4448.91 1261
4449.54 1200
4450.16 1190
4450.79 1171
4451.42 1147
4452.05 1207
4452.68 1247
4453.31 1256
4453.94 1270
4454.57 1371
4455.20 1522
4455.83 1496
4456.46 1499
4457.09 1533
4457.72 1520
4458.35 1442
4458.98 1406
4459.61 1377
4460.24 1365
4460.87 1293
4461.50 1318
4462.13 1292
4462.76 1231
4463.39 1150
4464.02 1224
4464.65 1106
4465.28 1116
4465.91 1045
4466.54 987
4467.17 1085
4467.80 1110
4468.43 1130
4469.06 1061
4469.69 1098
4470.32 1076
4470.95 1118
4471.58 1191
4472.21 1101
4472.85 1098
4473.48 1052
4474.11 1052
4474.74 1121
4475.37 1063
4476.00 1135
4476.63 1084
4477.26 981
4477.89 1021
4478.52 1035
4479.16 1080
4479.79 1058
4480.42 1017
4481.05 1097
4481.68 1065
4482.31 1094
4482.94 1114
4483.58 1182
4484.21 1141
4484.84 1049
4485.47 1101
4486.10 1128
4486.73 1173
4487.37 1149
4488.00 1163
4488.63 1152
4489.26 1222
4489.89 1238
4490.53 1234
4491.16 1216
4491.79 1091
4492.42 1247
4493.05 1215
4493.69 1155
4494.32 1217
4494.95 1114
4495.58 1204
4496.22 1161
4496.85 1147
4497.48 1169
4498.11 1149
4498.75 1337
4499.38 1377
4500.01 1463
4500.64 1538
4501.28 1752
4501.91 1938
4502.54 1976
4503.18 2016
4503.81 1912
4504.44 1879
4505.07 1651
4505.71 1655
4506.34 1463
4506.97 1446
4507.61 1450
4508.24 1283
4508.87 1303
4509.51 1257
4510.14 1289
4510.77 1346
4511.41 1264
4512.04 1292
4512.68 1267
4513.31 1175
4513.94 1273
4514.58 1241
4515.21 1204
4515.84 1130
4516.48 1078
4517.11 1149
4517.75 1253
4518.38 1147
4519.01 1017
4519.65 991
4520.28 1076
4520.92 1041
4521.55 1099
4522.18 982
4522.82 1039
4523.45 1060
4524.09 1038
4524.72 1116
4525.36 1084
4525.99 953
4526.63 1040
4527.26 1088
4527.90 1087
4528.53 1073
4529.16 1117
4529.80 1219
4530.43 1381
4531.07 1292
4531.70 1341
4532.34 1310
4532.97 1286
4533.61 1250
4534.24 1283
4534.88 1342
4535.51 1244
4536.15 1160
4536.79 1164
4537.42 1076
4538.06 1047
4538.69 1054
4539.33 1014
4539.96 1060
4540.60 1006
4541.23 1042
4541.87 1022
4542.50 1076
4543.14 1058
4543.78 1049
4544.41 1043
4545.05 1098
4545.68 1055
4546.32 1003
4546.96 1049
4547.59 1006
4548.23 1066
4548.86 990
4549.50 933
4550.14 884
4550.77 910
4551.41 891
4552.05 966
4552.68 929
4553.32 976
4553.96 1063
4554.59 1071
4555.23 1036
4555.86 1061
4556.50 1026
4557.14 1046
4557.78 1008
4558.41 1001
4559.05 1004
4559.69 983
4560.32 1074
4560.96 1040
4561.60 936
4562.23 971
4562.87 933
4563.51 992
4564.15 996
4564.78 1000
4565.42 1013
4566.06 1001
4566.69 1136
4567.33 1117
4567.97 1046
4568.61 1069
4569.24 1091
4569.88 1100
4570.52 1088
4571.16 1041
4571.80 992
4572.43 997
4573.07 969
4573.71 982
4574.35 987
4574.98 1084
4575.62 1019
4576.26 1104
4576.90 1088
4577.54 1023
4578.18 939
4578.81 1046
4579.45 1041
4580.09 1043
4580.73 1100
4581.37 1009
4582.01 1029
4582.64 1108
4583.28 1174
4583.92 1150
4584.56 1077
4585.20 1176
4585.84 1186
4586.48 1064
4587.11 1046
4587.75 1225
4588.39 1159
4589.03 1244
4589.67 1456
4590.31 1616
4590.95 1605
4591.59 1686
4592.23 1761
4592.87 1876
4593.51 2046
4594.14 1950
4594.78 1814
4595.42 1696
4596.06 1616
4596.70 1694
4597.34 1474
4597.98 1298
4598.62 1302
4599.26 1201
4599.90 1158
4600.54 1289
4601.18 1308
4601.82 1253
4602.46 1251
4603.10 1296
4603.74 1181
4604.38 1235
4605.02 1303
4605.66 1281
4606.30 1281
4606.94 1167
4607.58 1129
4608.22 1125
4608.86 1099
4609.50 1161
4610.14 1088
4610.78 1053
4611.42 1028
4612.06 1072
4612.70 1125
4613.34 1109
4613.99 995
4614.63 1049
4615.27 1112
4615.91 969
4616.55 1055
4617.19 1123
4617.83 1005
4618.47 1183
4619.11 1102
4619.75 1056
4620.39 1046
4621.04 1087
4621.68 1074
4622.32 1025
4622.96 999
4623.60 1077
4624.24 964
4624.88 1020
4625.53 1072
4626.17 1036
4626.81 1060
4627.45 1044
4628.09 1022
4628.73 1041
4629.38 1016
4630.02 1198
4630.66 1158
4631.30 1082
4631.94 1139
4632.58 1225
4633.23 1222
4633.87 1271
4634.51 1164
4635.15 1136
4635.80 1247
4636.44 1141
4637.08 1194
4637.72 1097
4638.36 1184
4639.01 1189
4639.65 1197
4640.29 1199
4640.93 1176
4641.58 1120
4642.22 1230
4642.86 1271
4643.51 1243
4644.15 1168
4644.79 1141
4645.43 1129
4646.08 1039
4646.72 1084
4647.36 1143
4648.01 1169
4648.65 1271
4649.29 1234
4649.94 1133
4650.58 1094
4651.22 1061
4651.87 1057
4652.51 1179
4653.15 1196
4653.80 1137
4654.44 1146
4655.08 1101
4655.73 1082
4656.37 1113
4657.01 1137
4657.66 1050
4658.30 997
4658.94 1013
4659.59 1007
4660.23 1088
4660.88 988
4661.52 1011
4662.16 938
4662.81 1018
4663.45 987
4664.10 985
4664.74 897
4665.39 961
4666.03 917
4666.67 907
4667.32 935
4667.96 948
4668.61 952
4669.25 1023
4669.90 934
4670.54 936
4671.19 985
4671.83 980
4672.47 929
4673.12 871
4673.76 922
4674.41 885
4675.05 996
4675.70 981
4676.34 1052
4676.99 1028
4677.63 909
4678.28 910
4678.92 901
4679.57 981
4680.22 1132
4680.86 982
4681.51 924
4682.15 1002
4682.80 1060
4683.44 1029
4684.09 1037
4684.73 1045
4685.38 985
4686.03 975
4686.67 956
4687.32 1043
4687.96 1041
4688.61 938
4689.25 1058
4689.90 1034
4690.55 1065
4691.19 940
4691.84 1007
4692.48 1063
4693.13 1030
4693.78 1049
4694.42 1111
4695.07 1172
4695.72 1109
4696.36 1313
4697.01 1334
4697.65 1440
4698.30 1519
4698.95 1570
4699.59 1691
4700.24 1940
4700.89 2015
4701.53 1789
4702.18 1774
4702.83 1744
4703.48 1482
4704.12 1365
4704.77 1397
4705.42 1220
4706.06 1283
4706.71 1203
4707.36 1298
4708.00 1277
4708.65 1217
4709.30 1310
4709.95 1184
4710.59 1202
4711.24 1200
4711.89 1179
4712.54 1254
4713.18 1303
4713.83 1219
4714.48 1214
4715.13 1260
4715.77 1206
4716.42 1167
4717.07 1159
4717.72 1265
4718.37 1233
4719.01 1289
4719.66 1237
4720.31 1231
4720.96 1147
4721.61 1227
4722.25 1304
4722.90 1212
4723.55 1333
4724.20 1375
4724.85 1467
4725.50 1370
4726.14 1443
4726.79 1487
4727.44 1480
4728.09 1550
4728.74 1676
4729.39 1711
4730.04 1608
4730.68 1611
4731.33 1432
4731.98 1387
4732.63 1402
4733.28 1301
4733.93 1267
4734.58 1269
4735.23 1205
4735.88 1252
4736.53 1144
4737.17 1190
4737.82 1348
4738.47 1299
4739.12 1256
4739.77 1216
4740.42 1219
4741.07 1323
4741.72 1303
4742.37 1240
4743.02 1227
4743.67 1283
4744.32 1335
4744.97 1243
4745.62 1223
4746.27 1206
4746.92 1175
4747.57 1223
4748.22 1276
4748.87 1185
4749.52 1323
4750.17 1138
4750.82 1257
4751.47 1317
4752.12 1442
4752.77 1397
4753.42 1357
4754.07 1369
4754.72 1425
4755.37 1408
4756.02 1271
4756.67 1328
4757.32 1225
4757.97 1245
4758.62 1243
4759.27 1110
4759.93 1174
4760.58 1138
4761.23 1140
4761.88 1085
4762.53 1086
4763.18 1063
4763.83 1110
4764.48 1089
4765.13 1070
4765.78 1116
4766.44 1214
4767.09 1193
4767.74 1290
4768.39 1310
4769.04 1245
4769.69 1229
4770.34 1275
4770.99 1268
4771.65 1229
4772.30 1154
4772.95 1142
4773.60 1077
4774.25 1142
4774.91 1069
4775.56 1089
4776.21 1136
4776.86 1082
4777.51 1086
4778.16 1042
4778.82 1043
4779.47 1136
4780.12 1249
4780.77 1166
4781.43 1126
4782.08 1141
4782.73 1201
4783.38 1168
4784.03 1211
4784.69 1107
4785.34 1114
4785.99 1102
4786.64 1045
4787.30 1095
4787.95 1034
4788.60 1035
4789.26 994
4789.91 1027
4790.56 1092
4791.21 1080
4791.87 1063
4792.52 957
4793.17 981
4793.83 1081
4794.48 1080
4795.13 1112
4795.79 1040
4796.44 942
4797.09 971
4797.75 1060
4798.40 1102
4799.05 996
4799.71 933
4800.36 995
4801.01 1014
4801.67 1039
4802.32 1048
4802.97 1098
4803.63 1044
4804.28 1003
4804.94 1072
4805.59 1118
4806.24 1086
4806.90 1039
4807.55 1043
4808.21 1068
4808.86 1025
4809.51 1112
4810.17 1121
4810.82 1051
4811.48 1066
4812.13 1101
4812.79 1088
4813.44 1081
4814.09 1149
4814.75 1167
4815.40 1050
4816.06 1068
4816.71 1263
4817.37 1143
4818.02 1157
4818.68 1302
4819.33 1266
4819.99 1239
4820.64 1250
4821.30 1218
4821.95 1176
4822.61 1305
4823.26 1312
4823.92 1406
4824.57 1430
4825.23 1378
4825.88 1385
4826.54 1421
4827.19 1524
4827.85 1466
4828.50 1506
4829.16 1544
4829.81 1429
4830.47 1345
4831.13 1462
4831.78 1627
4832.44 1480
4833.09 1636
4833.75 1457
4834.40 1471
4835.06 1465
4835.72 1472
4836.37 1559
4837.03 1583
4837.68 1637
4838.34 1623
4839.00 1648
4839.65 1631
4840.31 1770
4840.97 1885
4841.62 1937
4842.28 1985
4842.93 1994
4843.59 1943
4844.25 1916
4844.90 1847
4845.56 1861
4846.22 1908
4846.87 2210
4847.53 2433
4848.19 2466
4848.84 2750
4849.50 2928
4850.16 3016
4850.82 3197
4851.47 3295
4852.13 3324
4852.79 3163
4853.44 3019
4854.10 2835
4854.76 2847
4855.42 2982
4856.07 2809
4856.73 2777
4857.39 2907
4858.04 2900
4858.70 3221
4859.36 3390
4860.02 3275
4860.67 3088
4861.33 3177
4861.99 3183
4862.65 2932
4863.31 2726
4863.96 2495
4864.62 2474
4865.28 2519
4865.94 2470
4866.60 2620
4867.25 2510
4867.91 2491
4868.57 2553
4869.23 2594
4869.89 2664
4870.54 2457
4871.20 2375
4871.86 2474
4872.52 2353
4873.18 2155
4873.84 2221
4874.50 2053
4875.15 2160
4875.81 2116
4876.47 2043
4877.13 2221
4877.79 2257
4878.45 2183
4879.11 2271
4879.77 2365
4880.42 2178
4881.08 2147
4881.74 2115
4882.40 2140
4883.06 1907
4883.72 1776
4884.38 1796
4885.04 1760
4885.70 1744
4886.36 1715
4887.02 1841
4887.68 1822
4888.34 1818
4889.00 1810
4889.65 1863
4890.31 1907
4890.97 2000
4891.63 1982
4892.29 2169
4892.95 2046
4893.61 1968
4894.27 1991
4894.93 1916
4895.59 1822
4896.25 1782
4896.91 1714
4897.57 1659
4898.23 1691
4898.89 1696
4899.55 1734
4900.21 1712
4900.87 1729
4901.54 1741
4902.20 1648
4902.86 1728
4903.52 1677
4904.18 1574
4904.84 1458
4905.50 1484
4906.16 1445
4906.82 1438
4907.48 1386
4908.14 1336
4908.80 1411
4909.46 1409
4910.12 1331
4910.79 1352
4911.45 1297
4912.11 1413
4912.77 1255
4913.43 1255
4914.09 1308
4914.75 1316
4915.41 1353
4916.07 1315
4916.74 1302
4917.40 1220
4918.06 1149
4918.72 1330
4919.38 1289
4920.04 1243
4920.71 1309
4921.37 1174
4922.03 1147
4922.69 1188
4923.35 1110
4924.01 1137
4924.68 1283
4925.34 1181
4926.00 1138
4926.66 1156
4927.33 1152
4927.99 1177
4928.65 1276
4929.31 1129
4929.97 1079
4930.64 1224
4931.30 1173
4931.96 1181
4932.62 1148
4933.29 1207
4933.95 1183
4934.61 1225
4935.27 1214
4935.94 1228
4936.60 1179
4937.26 1229
4937.93 1148
4938.59 1118
4939.25 1173
4939.91 1188
4940.58 1077
4941.24 1056
4941.90 1033
4942.57 1106
4943.23 1100
4943.89 1141
4944.56 1140
4945.22 1071
4945.88 1072
4946.55 1069
4947.21 1024
4947.87 1051
4948.54 1071
4949.20 1051
4949.86 1098
4950.53 1119
4951.19 1036
4951.86 1091
4952.52 1034
4953.18 1034
4953.85 1005
4954.51 1020
4955.17 1044
4955.84 1086
4956.50 1091
4957.17 1083
4957.83 1037
4958.50 1041
4959.16 1009
4959.82 1146
4960.49 1242
4961.15 1198
4961.82 1189
4962.48 1211
4963.15 1354
4963.81 1363
4964.48 1474
4965.14 1676
4965.81 1669
4966.47 1600
4967.13 1563
4967.80 1472
4968.46 1402
4969.13 1379
4969.79 1266
4970.46 1198
4971.12 1175
4971.79 1212
4972.45 1187
4973.12 1190
4973.79 1231
4974.45 1153
4975.12 1226
4975.78 1176
4976.45 1117
4977.11 1201
4977.78 1269
4978.44 1339
4979.11 1164
4979.77 1166
4980.44 1254
4981.11 1292
4981.77 1143
4982.44 1119
4983.10 1127
4983.77 1122
4984.44 1111
4985.10 1100
4985.77 1074
4986.43 1118
4987.10 1244
4987.77 1227
4988.43 1136
4989.10 1331
4989.76 1382
4990.43 1350
4991.10 1309
4991.76 1219
4992.43 1254
4993.10 1226
4993.76 1174
4994.43 1185
4995.10 1083
4995.76 1084
4996.43 1110
4997.10 986
4997.76 1040
4998.43 981
4999.10 974
4999.76 1006
5000.43 979
5001.10 967
5001.77 998
5002.43 963
5003.10 897
5003.77 951
5004.43 915
5005.10 861
5005.77 913
5006.44 924
5007.10 913
5007.77 870
5008.44 953
5009.11 928
5009.77 1010
5010.44 940
5011.11 962
5011.78 1028
5012.45 1082
5013.11 985
5013.78 909
5014.45 860
5015.12 933
5015.79 967
5016.45 911
5017.12 875
5017.79 914
5018.46 943
5019.13 913
5019.80 984
5020.46 999
5021.13 1008
5021.80 1034
5022.47 962
5023.14 943
5023.81 975
5024.47 1029
5025.14 1106
5025.81 1095
5026.48 978
5027.15 995
5027.82 1027
5028.49 1050
5029.16 1005
5029.83 968
5030.49 995
5031.16 993
5031.83 945
5032.50 902
5033.17 890
5033.84 940
5034.51 925
5035.18 887
5035.85 923
5036.52 912
5037.19 952
5037.86 936
5038.53 864
5039.20 951
5039.87 1009
5040.54 953
5041.21 959
5041.88 896
5042.54 892
5043.21 916
5043.88 921
5044.55 1010
5045.22 901
5045.89 909
5046.56 897
5047.24 974
5047.91 824
5048.58 914
5049.25 896
5049.92 953
5050.59 966
5051.26 867
5051.93 829
5052.60 884
5053.27 932
5053.94 934
5054.61 916
5055.28 917
5055.95 858
5056.62 855
5057.29 951
5057.96 887
5058.63 853
5059.31 891
5059.98 929
5060.65 860
5061.32 854
5061.99 860
5062.66 890
5063.33 940
5064.00 958
5064.67 871
5065.35 925
5066.02 835
5066.69 835
5067.36 817
5068.03 873
5068.70 866
5069.38 821
5070.05 864
5070.72 864
5071.39 895
5072.06 890
5072.73 1010
5073.41 935
5074.08 935
5074.75 911
5075.42 978
5076.09 978
5076.77 1101
5077.44 1131
5078.11 1128
5078.78 1314
5079.45 1282
5080.13 1285
5080.80 1180
5081.47 1253
5082.14 1277
5082.82 1166
5083.49 1071
5084.16 1127
5084.83 1090
5085.51 1053
5086.18 985
5086.85 1018
5087.53 1118
5088.20 1138
5088.87 1085
5089.54 1167
5090.22 1174
5090.89 1208
5091.56 1224
5092.24 1173
5092.91 1250
5093.58 1203
5094.26 1204
5094.93 1209
5095.60 1132
5096.28 1120
5096.95 1096
5097.62 1083
5098.30 1215
5098.97 1141
5099.64 1099
5100.32 1073
5100.99 1000
5101.67 1085
5102.34 1081
5103.01 1073
5103.69 1146
5104.36 1209
5105.04 1184
5105.71 1161
5106.38 1068
5107.06 1146
5107.73 1136
5108.41 1034
5109.08 1101
5109.75 1118
5110.43 1058
5111.10 1024
5111.78 1063
5112.45 1022
5113.13 970
5113.80 1033
5114.48 993
5115.15 953
5115.83 1013
5116.50 1047
5117.17 1043
5117.85 1088
5118.52 1161
5119.20 1170
5119.87 1222
5120.55 1224
5121.22 1244
5121.90 1254
5122.57 1161
5123.25 1215
5123.93 1174
5124.60 1173
5125.28 1149
5125.95 1073
5126.63 1012
5127.30 1003
5127.98 1025
5128.65 1022
5129.33 1100
5130.00 1051
5130.68 1035
5131.36 1021
5132.03 1069
5132.71 1192
5133.38 1180
5134.06 1057
5134.73 1084
5135.41 1106
5136.09 1128
5136.76 946
5137.44 879
5138.12 1076
5138.79 1083
5139.47 1118
5140.14 1101
5140.82 1054
5141.50 1004
5142.17 1043
5142.85 957
5143.53 979
5144.20 930
5144.88 870
5145.56 866
5146.23 939
5146.91 977
5147.59 910
5148.26 924
5148.94 972
5149.62 957
5150.29 900
5150.97 835
5151.65 837
5152.33 846
5153.00 861
5153.68 866
5154.36 916
5155.03 924
5155.71 819
5156.39 863
5157.07 890
5157.74 805
5158.42 726
5159.10 875
5159.78 831
5160.45 810
5161.13 812
5161.81 908
5162.49 956
5163.17 875
5163.84 832
5164.52 825
5165.20 886
5165.88 874
5166.55 889
5167.23 824
5167.91 899
5168.59 877
5169.27 832
5169.95 879
5170.62 966
5171.30 982
5171.98 936
5172.66 887
5173.34 902
5174.02 851
5174.69 852
5175.37 849
5176.05 974
5176.73 947
5177.41 1016
5178.09 900
5178.77 823
5179.45 998
5180.13 970
5180.80 941
5181.48 1041
5182.16 1043
5182.84 1036
5183.52 1027
5184.20 1015
5184.88 1024
5185.56 969
5186.24 941
5186.92 855
5187.60 945
5188.28 977
5188.96 885
5189.64 859
5190.31 880
5190.99 889
5191.67 915
5192.35 861
5193.03 847
5193.71 839
5194.39 846
5195.07 852
5195.75 862
5196.43 868
5197.11 759
5197.79 930
5198.47 895
5199.15 923
5199.83 898
5200.51 862
5201.19 792
5201.87 848
5202.56 877
5203.24 881
5203.92 860
5204.60 881
5205.28 844
5205.96 879
5206.64 921
5207.32 1003
5208.00 914
5208.68 949
5209.36 1051
5210.04 1056
5210.72 1060
5211.40 1039
5212.09 1111
5212.77 1012
5213.45 958
5214.13 1058
5214.81 1022
5215.49 983
5216.17 1017
5216.85 1123
5217.54 1188
5218.22 1170
5218.90 1149
5219.58 1041
5220.26 1135
5220.94 1184
5221.62 1104
5222.31 1037
5222.99 1097
5223.67 1139
5224.35 1150
5225.03 1123
5225.72 1190
5226.40 1188
5227.08 1003
5227.76 983
5228.44 922
5229.13 955
5229.81 906
5230.49 814
5231.17 932
5231.86 982
5232.54 982
5233.22 1009
5233.90 975
5234.58 1075
5235.27 1081
5235.95 1028
5236.63 1005
5237.32 1065
5238.00 1144
5238.68 1152
5239.36 1046
5240.05 1150
5240.73 1138
5241.41 1111
5242.10 1111
5242.78 1009
5243.46 1023
5244.14 1074
5244.83 990
5245.51 998
5246.19 1008
5246.88 1061
5247.56 1008
5248.24 1030
5248.93 1031
5249.61 1155
5250.29 1194
5250.98 1123
5251.66 1111
5252.35 1301
5253.03 1301
5253.71 1321
5254.40 1275
5255.08 1174
5255.76 1136
5256.45 1087
5257.13 991
5257.82 1053
5258.50 946
5259.18 999
5259.87 1055
5260.55 1097
5261.24 1106
5261.92 1177
5262.61 1201
5263.29 1087
5263.97 1052
5264.66 1165
5265.34 1136
5266.03 1056
5266.71 1113
5267.40 1123
5268.08 1056
5268.77 949
5269.45 1051
5270.14 1040
5270.82 982
5271.51 968
5272.19 924
5272.88 885
5273.56 948
5274.25 989
5274.93 902
5275.62 909
5276.30 925
5276.99 918
5277.67 932
5278.36 993
5279.04 1018
5279.73 1014
5280.41 1048
5281.10 1047
5281.79 1034
5282.47 1027
5283.16 992
5283.84 959
5284.53 1075
5285.21 999
5285.90 937
5286.59 1040
5287.27 944
5287.96 920
5288.64 883
5289.33 872
5290.02 937
5290.70 968
5291.39 946
5292.07 970
5292.76 903
5293.45 908
5294.13 983
5294.82 945
5295.51 947
5296.19 1057
5296.88 957
5297.57 909
5298.25 960
5298.94 940
5299.63 1049
5300.31 1060
5301.00 1090
5301.69 1065
5302.37 1140
5303.06 1074
5303.75 1118
5304.43 1114
5305.12 1171
5305.81 1191
5306.50 1116
5307.18 1192
5307.87 1153
5308.56 1113
5309.25 1223
5309.93 1184
5310.62 1213
5311.31 1396
5312.00 1299
5312.68 1235
5313.37 1261
5314.06 1315
5314.75 1294
5315.43 1200
5316.12 1120
5316.81 1268
5317.50 1110
5318.18 991
5318.87 1075
5319.56 1134
5320.25 1131
5320.94 1155
5321.63 1177
5322.31 1191
5323.00 1178
5323.69 1272
5324.38 1178
5325.07 982
5325.76 1060
5326.44 1004
5327.13 1013
5327.82 915
5328.51 935
5329.20 978
5329.89 1012
5330.58 914
5331.26 924
5331.95 892
5332.64 963
5333.33 962
5334.02 929
5334.71 913
5335.40 958
5336.09 925
5336.78 976
5337.47 900
5338.15 909
5338.84 970
5339.53 1016
5340.22 998
5340.91 1027
5341.60 936
5342.29 916
5342.98 1027
5343.67 960
5344.36 1017
5345.05 1024
5345.74 1063
5346.43 973
5347.12 913
5347.81 971
5348.50 981
5349.19 1048
5349.88 1106
5350.57 1133
5351.26 1205
5351.95 1229
5352.64 1164
5353.33 1086
5354.02 1089
5354.71 1057
5355.40 1095
5356.09 1112
5356.78 938
5357.47 856
5358.16 1005
5358.85 933
5359.54 957
5360.23 969
5360.92 931
5361.62 959
5362.31 928
5363.00 937
5363.69 915
5364.38 914
5365.07 952
5365.76 888
5366.45 898
5367.14 914
5367.83 845
5368.53 842
5369.22 827
5369.91 918
5370.60 846
5371.29 850
5371.98 863
5372.67 878
5373.36 797
5374.06 881
5374.75 845
5375.44 811
5376.13 849
5376.82 847
5377.51 890
5378.21 856
5378.90 853
5379.59 840
5380.28 840
5380.97 836
5381.67 889
5382.36 844
5383.05 863
5383.74 845
5384.44 803
5385.13 818
5385.82 862
5386.51 810
5387.20 798
5387.90 950
5388.59 942
5389.28 938
5389.97 902
5390.67 1014
5391.36 1037
5392.05 1069
5392.75 942
5393.44 1012
5394.13 903
5394.82 962
5395.52 952
5396.21 923
5396.90 815
5397.60 818
5398.29 786
5398.98 818
5399.68 794
5400.37 759
5401.06 802
5401.76 783
5402.45 870
5403.14 811
5403.84 867
5404.53 814
5405.22 843
5405.92 806
5406.61 831
5407.30 789
5408.00 883
5408.69 864
5409.39 865
5410.08 889
5410.77 857
5411.47 835
5412.16 907
5412.85 892
5413.55 910
5414.24 832
5414.94 812
5415.63 813
5416.33 810
5417.02 820
5417.71 848
5418.41 802
5419.10 850
5419.80 838
5420.49 848
5421.19 872
5421.88 904
5422.58 855
5423.27 870
5423.97 922
5424.66 917
5425.36 831
5426.05 852
5426.75 827
5427.44 873
5428.14 816
5428.83 881
5429.53 834
5430.22 845
5430.92 872
5431.61 874
5432.31 901
5433.00 966
5433.70 918
5434.39 951
5435.09 1071
5435.78 1051
5436.48 1159
5437.17 1127
5437.87 1113
5438.57 1196
5439.26 1078
5439.96 1041
5440.65 1064
5441.35 1004
5442.05 943
5442.74 1014
5443.44 1060
5444.13 1068
5444.83 1175
5445.53 1133
5446.22 1172
5446.92 1261
5447.61 1277
5448.31 1433
5449.01 1459
5449.70 1505
5450.40 1392
5451.10 1348
5451.79 1335
5452.49 1289
5453.19 1288
5453.88 1211
5454.58 1143
5455.28 1086
5455.97 989
5456.67 1046
5457.37 1063
5458.06 1046
5458.76 1055
5459.46 1068
5460.16 1048
5460.85 1064
5461.55 1074
5462.25 1195
5462.94 1206
5463.64 1150
5464.34 1135
5465.04 1099
5465.73 1147
5466.43 1225
5467.13 1201
5467.83 1149
5468.52 1058
5469.22 1133
5469.92 1093
5470.62 1063
5471.31 1105
5472.01 1231
5472.71 1328
5473.41 1178
5474.11 1146
5474.80 1276
5475.50 1425
5476.20 1500
5476.90 1531
5477.60 1602
5478.29 1834
5478.99 1833
5479.69 1933
5480.39 2073
5481.09 2345
5481.79 2579
5482.49 2622
5483.18 2578
5483.88 2390
5484.58 2133
5485.28 2105
5485.98 1995
5486.68 1850
5487.38 1807
5488.08 1623
5488.77 1585
5489.47 1576
5490.17 1558
5490.87 1559
5491.57 1533
5492.27 1649
5492.97 1623
5493.67 1590
5494.37 1635
5495.07 1636
5495.77 1640
5496.46 1737
5497.16 1736
5497.86 1996
5498.56 2167
5499.26 2441
5499.96 2809
5500.66 3131
5501.36 3521
5502.06 3836
5502.76 3979
5503.46 3719
5504.16 3580
5504.86 3296
5505.56 2823
5506.26 2327
5506.96 2174
5507.66 2028
5508.36 1825
5509.06 1585
5509.76 1442
5510.46 1500
5511.16 1528
5511.86 1517
5512.56 1474
5513.26 1381
5513.96 1429
5514.67 1404
5515.37 1453
5516.07 1458
5516.77 1381
5517.47 1468
5518.17 1384
5518.87 1282
5519.57 1337
5520.27 1308
5520.97 1254
5521.67 1204
5522.37 1273
5523.08 1237
5523.78 1252
5524.48 1254
5525.18 1210
5525.88 1171
5526.58 1043
5527.28 1082
5527.98 1140
5528.69 1201
5529.39 1194
5530.09 1132
5530.79 1077
5531.49 1104
5532.19 1052
5532.90 1057
5533.60 1070
5534.30 1047
5535.00 981
5535.70 1007
5536.40 948
5537.11 975
5537.81 974
5538.51 952
5539.21 1004
5539.92 1022
5540.62 973
5541.32 927
5542.02 945
5542.72 960
5543.43 908
5544.13 972
5544.83 935
5545.53 975
5546.24 981
5546.94 1026
5547.64 1027
5548.34 1029
5549.05 970
5549.75 1042
5550.45 987
5551.16 972
5551.86 942
5552.56 977
5553.26 968
5553.97 993
5554.67 989
5555.37 947
5556.08 857
5556.78 945
5557.48 1008
5558.19 1012
5558.89 933
5559.59 881
5560.30 1017
5561.00 1074
5561.70 1016
5562.41 954
5563.11 1044
5563.82 1097
5564.52 1068
5565.22 1113
5565.93 1138
5566.63 1089
5567.33 1094
5568.04 1037
5568.74 1040
5569.45 1016
5570.15 951
5570.85 916
5571.56 959
5572.26 972
5572.97 948
5573.67 969
5574.38 1051
5575.08 1002
5575.78 1049
5576.49 965
5577.19 933
5577.90 949
5578.60 935
5579.31 967
5580.01 1023
5580.72 922
5581.42 974
5582.13 981
5582.83 991
5583.54 870
5584.24 871
5584.95 918
5585.65 990
5586.36 938
5587.06 901
5587.77 849
5588.47 882
5589.18 930
5589.88 924
5590.59 925
5591.29 927
5592.00 923
5592.70 885
5593.41 896
5594.12 886
5594.82 876
5595.53 983
5596.23 877
5596.94 932
5597.64 923
5598.35 970
5599.06 929
5599.76 914
5600.47 917
5601.17 916
5601.88 920
5602.59 936
5603.29 869
5604.00 834
5604.71 787
5605.41 923
5606.12 917
5606.82 840
5607.53 852
5608.24 866
5608.94 912
5609.65 853
5610.36 881
5611.06 853
5611.77 863
5612.48 861
5613.18 910
5613.89 889
5614.60 845
5615.30 876
5616.01 931
5616.72 924
5617.43 886
5618.13 901
5618.84 892
5619.55 886
5620.25 795
5620.96 813
5621.67 798
5622.38 887
5623.08 820
5623.79 861
5624.50 859
5625.21 923
5625.91 813
5626.62 927
5627.33 1009
5628.04 946
5628.75 986
5629.45 951
5630.16 1076
5630.87 991
5631.58 1016
5632.28 1142
5632.99 1137
5633.70 1109
5634.41 991
5635.12 981
5635.83 1002
5636.53 981
5637.24 1001
5637.95 1070
5638.66 1128
5639.37 1178
5640.08 1182
5640.78 1154
5641.49 1146
5642.20 1067
5642.91 1122
5643.62 1163
5644.33 1214
5645.04 1136
5645.75 1090
5646.45 993
5647.16 1045
5647.87 990
5648.58 1120
5649.29 1083
5650.00 1104
5650.71 1096
5651.42 1115
5652.13 1002
5652.84 989
5653.55 1104
5654.26 1035
5654.96 1161
5655.67 1236
5656.38 1242
5657.09 1381
5657.80 1594
5658.51 1663
5659.22 1654
5659.93 1558
5660.64 1529
5661.35 1484
5662.06 1455
5662.77 1173
5663.48 1150
5664.19 1142
5664.90 1058
5665.61 1080
5666.32 1106
5667.03 996
5667.74 964
5668.45 974
5669.16 962
5669.87 979
5670.58 1003
5671.29 955
5672.00 969
5672.72 1015
5673.43 963
5674.14 941
5674.85 917
5675.56 920
5676.27 953
5676.98 962
5677.69 886
5678.40 942
5679.11 946
5679.82 922
5680.53 881
5681.25 911
5681.96 934
5682.67 909
5683.38 867
5684.09 864
5684.80 917
5685.51 947
5686.22 938
5686.94 961
5687.65 812
5688.36 865
5689.07 874
5689.78 843
5690.49 847
5691.21 866
5691.92 862
5692.63 885
5693.34 881
5694.05 932
5694.76 903
5695.48 929
5696.19 898
5696.90 829
5697.61 846
5698.32 840
5699.04 823
5699.75 767
5700.46 835
5701.17 886
5701.89 864
5702.60 834
5703.31 861
5704.02 843
5704.74 854
5705.45 823
5706.16 791
5706.87 769
5707.59 860
5708.30 891
5709.01 773
5709.73 823
5710.44 886
5711.15 857
5711.86 789
5712.58 743
5713.29 833
5714.00 933
5714.72 809
5715.43 774
5716.14 774
5716.86 826
5717.57 904
5718.28 858
5719.00 759
5719.71 825
5720.42 793
5721.14 826
5721.85 885
5722.56 808
5723.28 775
5723.99 785
5724.71 878
5725.42 887
5726.13 888
5726.85 963
5727.56 977
5728.28 937
5728.99 1018
5729.70 1033
5730.42 1023
5731.13 1000
5731.85 989
5732.56 985
5733.28 1035
5733.99 961
5734.70 806
5735.42 762
5736.13 845
5736.85 827
5737.56 877
5738.28 932
5738.99 848
5739.71 892
5740.42 862
5741.14 763
5741.85 785
5742.57 804
5743.28 849
5744.00 811
5744.71 824
5745.43 784
5746.14 781
5746.86 791
5747.57 796
5748.29 754
5749.00 779
5749.72 777
5750.43 802
5751.15 750
5751.86 770
5752.58 768
5753.29 789
5754.01 735
5754.73 715
5755.44 773
5756.16 760
5756.87 815
5757.59 798
5758.31 756
5759.02 799
5759.74 808
5760.45 852
5761.17 815
5761.89 801
5762.60 823
5763.32 797
5764.03 788
5764.75 808
5765.47 875
5766.18 830
5766.90 766
5767.62 818
5768.33 866
5769.05 792
5769.77 844
5770.48 823
5771.20 892
5771.92 852
5772.63 787
5773.35 832
5774.07 845
5774.78 746
5775.50 801
5776.22 777
5776.93 900
5777.65 884
5778.37 858
5779.09 825
5779.80 833
5780.52 874
5781.24 907
5781.96 945
5782.67 883
5783.39 885
5784.11 833
5784.83 878
5785.54 829
5786.26 811
5786.98 819
5787.70 890
5788.41 826
5789.13 855
5789.85 832
5790.57 895
5791.29 929
5792.00 974
5792.72 993
5793.44 984
5794.16 993
5794.88 1018
5795.59 1078
5796.31 1079
5797.03 1054
5797.75 1027
5798.47 1156
5799.19 1318
5799.90 1408
5800.62 1590
5801.34 1742
5802.06 2032
5802.78 2362
5803.50 2521
5804.22 2863
5804.93 2813
5805.65 2763
5806.37 2381
5807.09 1913
5807.81 1611
5808.53 1532
5809.25 1365
5809.97 1247
5810.69 1269
5811.41 1239
5812.13 1118
5812.84 1090
5813.56 1030
5814.28 1102
5815.00 1091
5815.72 1202
5816.44 1194
5817.16 1162
5817.88 1188
5818.60 1205
5819.32 1212
5820.04 1219
5820.76 1200
5821.48 1175
5822.20 1187
5822.92 1006
5823.64 1026
5824.36 1013
5825.08 1054
5825.80 1026
5826.52 1010
5827.24 1008
5827.96 1004
5828.68 1018
5829.40 1039
5830.12 1000
5830.84 899
5831.56 893
5832.28 948
5833.00 868
5833.72 938
5834.44 915
5835.16 996
5835.89 861
5836.61 889
5837.33 892
5838.05 864
5838.77 910
5839.49 876
5840.21 906
5840.93 882
5841.65 911
5842.37 885
5843.10 854
5843.82 887
5844.54 938
5845.26 921
5845.98 844
5846.70 878
5847.42 816
5848.14 882
5848.87 864
5849.59 896
5850.31 977
5851.03 988
5851.75 956
5852.47 880
5853.20 951
5853.92 934
5854.64 904
5855.36 857
5856.08 898
5856.81 926
5857.53 889
5858.25 925
5858.97 802
5859.69 965
5860.42 861
5861.14 920
5861.86 898
5862.58 868
5863.31 902
5864.03 841
5864.75 916
5865.47 969
5866.20 910
5866.92 867
5867.64 881
5868.36 874
5869.09 928
5869.81 970
5870.53 986
5871.26 921
5871.98 969
5872.70 1017
5873.42 977
5874.15 907
5874.87 938
5875.59 920
5876.32 924
5877.04 979
5877.76 921
5878.49 935
5879.21 882
5879.93 861
5880.66 970
5881.38 990
5882.10 944
5882.83 979
5883.55 953
5884.28 989
5885.00 988
5885.72 990
5886.45 1013
5887.17 974
5887.89 1038
5888.62 985
5889.34 1021
5890.07 970
5890.79 965
5891.51 921
5892.24 947
5892.96 853
5893.69 823
5894.41 964
5895.14 885
5895.86 855
5896.59 853
5897.31 813
5898.03 839
5898.76 884
5899.48 884
5900.21 803
5900.93 937
5901.66 948
5902.38 889
5903.11 887
5903.83 915
5904.56 959
5905.28 921
5906.01 897
5906.73 993
5907.46 937
5908.18 933
5908.91 885
5909.63 972
5910.36 980
5911.08 873
5911.81 868
5912.53 969
5913.26 928
5913.99 1002
5914.71 928
5915.44 956
5916.16 1022
5916.89 1014
5917.61 982
5918.34 1040
5919.07 1057
5919.79 942
5920.52 902
5921.24 922
5921.97 900
5922.70 910
5923.42 932
5924.15 892
5924.87 966
5925.60 987
5926.33 1020
5927.05 1082
5927.78 1097
5928.51 1052
5929.23 1114
5929.96 1076
5930.69 1006
5931.41 1032
5932.14 1174
5932.87 1137
5933.59 1145
5934.32 1164
5935.05 1111
5935.77 1205
5936.50 1157
5937.23 1211
5937.95 1314
5938.68 1372
5939.41 1305
5940.13 1296
5940.86 1349
5941.59 1408
5942.32 1376
5943.04 1439
5943.77 1408
5944.50 1338
5945.23 1445
5945.95 1384
5946.68 1438
5947.41 1502
5948.14 1566
5948.86 1593
5949.59 1597
5950.32 1723
5951.05 1842
5951.78 2040
5952.50 2195
5953.23 2319
5953.96 2363
5954.69 2264
5955.42 2283
5956.14 2147
5956.87 2193
5957.60 2040
5958.33 1985
5959.06 1977
5959.78 2062
5960.51 2070
5961.24 1991
5961.97 2094
5962.70 2161
5963.43 2221
5964.16 2257
5964.88 2449
5965.61 2644
5966.34 3159
5967.07 3438
5967.80 3751
5968.53 3863
5969.26 3776
5969.99 3866
5970.72 3697
5971.44 3331
5972.17 3008
5972.90 2742
5973.63 2723
5974.36 2507
5975.09 2436
5975.82 2358
5976.55 2302
5977.28 2430
5978.01 2476
5978.74 2507
5979.47 2642
5980.20 2537
5980.93 2584
5981.66 2646
5982.39 2697
5983.12 2891
5983.85 2979
5984.57 3013
5985.30 3038
5986.03 3024
5986.76 3030
5987.49 3044
5988.22 2755
5988.96 2878
5989.69 2773
5990.42 2699
5991.15 2755
5991.88 2914
5992.61 2840
5993.34 2758
5994.07 2935
5994.80 2888
5995.53 2706
5996.26 2776
5996.99 2968
5997.72 2951
5998.45 2977
5999.18 3053
5999.91 3145
6000.64 3046
6001.37 3163
6002.11 3058
6002.84 3114
6003.57 3006
6004.30 2970
6005.03 2943
6005.76 3081
6006.49 3029
6007.22 3062
6007.95 3221
6008.69 3560
6009.42 3949
6010.15 4399
6010.88 5158
6011.61 6018
6012.34 7124
6013.07 8065
6013.81 9362
6014.54 10095
6015.27 10716
6016.00 11054
6016.73 10896
6017.46 10538
6018.20 9405
6018.93 8307
6019.66 7261
6020.39 6453
6021.12 5319
6021.86 4550
6022.59 3773
6023.32 3237
6024.05 3073
6024.79 2699
6025.52 2592
6026.25 2438
6026.98 2347
6027.72 2189
6028.45 2217
6029.18 2184
6029.91 2194
6030.65 2219
6031.38 2107
6032.11 2167
6032.84 2138
6033.58 2040
6034.31 2061
6035.04 1990
6035.78 1998
6036.51 1999
6037.24 1916
6037.98 1990
6038.71 1966
6039.44 2125
6040.18 2140
6040.91 2126
6041.64 2157
6042.38 2164
6043.11 2187
6043.84 2315
6044.58 2314
6045.31 2281
6046.04 2280
6046.78 2422
6047.51 2508
6048.24 2567
6048.98 2416
6049.71 2696
6050.45 2764
6051.18 3135
6051.91 3291
6052.65 3703
6053.38 3950
6054.12 4232
6054.85 4379
6055.58 4529
6056.32 4076
6057.05 3845
6057.79 3566
6058.52 3189
6059.26 2811
6059.99 2608
6060.72 2579
6061.46 2397
6062.19 2186
6062.93 2251
6063.66 2357
6064.40 2215
6065.13 2277
6065.87 2186
6066.60 2127
6067.34 2065
6068.07 2145
6068.81 2136
6069.54 2025
6070.28 2020
6071.01 2026
6071.75 1996
6072.48 2056
6073.22 1881
6073.95 1985
6074.69 1762
6075.42 1842
6076.16 1859
6076.89 1830
6077.63 1748
6078.37 1749
6079.10 1834
6079.84 1778
6080.57 1773
6081.31 1762
6082.04 1746
6082.78 1732
6083.52 1671
6084.25 1799
6084.99 1700
6085.72 1619
6086.46 1618
6087.20 1562
6087.93 1543
6088.67 1557
6089.40 1526
6090.14 1521
6090.88 1644
6091.61 1654
6092.35 1754
6093.09 1647
6093.82 1596
6094.56 1636
6095.30 1588
6096.03 1561
6096.77 1506
6097.51 1488
6098.24 1486
6098.98 1450
6099.72 1445
6100.45 1514
6101.19 1413
6101.93 1433
6102.66 1381
6103.40 1343
6104.14 1293
6104.88 1260
6105.61 1313
6106.35 1434
6107.09 1318
6107.83 1401
6108.56 1387
6109.30 1368
6110.04 1360
6110.78 1398
6111.51 1411
6112.25 1344
6112.99 1406
6113.73 1482
6114.46 1545
6115.20 1476
6115.94 1523
6116.68 1545
6117.41 1575
6118.15 1586
6118.89 1562
6119.63 1541
6120.37 1573
6121.11 1491
6121.84 1530
6122.58 1526
6123.32 1536
6124.06 1543
6124.80 1633
6125.54 1563
6126.27 1511
6127.01 1546
6127.75 1546
6128.49 1523
6129.23 1529
6129.97 1631
6130.71 1531
6131.44 1503
6132.18 1636
6132.92 1563
6133.66 1512
6134.40 1585
6135.14 1540
6135.88 1669
6136.62 1642
6137.36 1644
6138.10 1653
6138.83 1712
6139.57 1670
6140.31 1656
6141.05 1708
6141.79 1675
6142.53 1693
6143.27 1620
6144.01 1520
6144.75 1576
6145.49 1614
6146.23 1685
6146.97 1577
6147.71 1570
6148.45 1486
6149.19 1569
6149.93 1573
6150.67 1657
6151.41 1608
6152.15 1563
6152.89 1673
6153.63 1721
6154.37 1640
6155.11 1625
6155.85 1709
6156.59 1756
6157.33 1841
6158.07 1817
6158.81 1781
6159.55 1752
6160.29 1798
6161.03 1766
6161.77 1874
6162.51 1892
6163.25 1882
6163.99 1949
6164.74 2020
6165.48 2142
6166.22 2214
6166.96 2464
6167.70 2534
6168.44 2739
6169.18 2594
6169.92 2718
6170.66 2632
6171.40 2727
6172.15 2620
6172.89 2519
6173.63 2453
6174.37 2499
6175.11 2268
6175.85 2216
6176.59 2269
6177.34 2292
6178.08 2235
6178.82 2283
6179.56 2211
6180.30 2158
6181.04 2204
6181.79 2188
6182.53 2413
6183.27 2336
6184.01 2350
6184.75 2483
6185.50 2492
6186.24 2449
6186.98 2515
6187.72 2658
6188.46 2546
6189.21 2564
6189.95 2502
6190.69 2589
6191.43 2766
6192.18 2897
6192.92 2965
6193.66 3061
6194.40 3069
6195.15 3082
6195.89 3276
6196.63 3317
6197.37 3339
6198.12 3304
6198.86 3182
6199.60 3256
6200.35 3254
6201.09 3196
6201.83 3177
6202.58 3265
6203.32 3567
6204.06 3780
6204.80 4423
6205.55 5491
6206.29 6551
6207.03 7940
6207.78 10247
6208.52 12798
6209.26 14943
6210.01 17123
6210.75 18817
6211.50 19250
6212.24 19042
6212.98 18243
6213.73 16212
6214.47 13945
6215.21 11778
6215.96 9534
6216.70 7743
6217.45 6267
6218.19 5224
6218.93 4382
6219.68 3738
6220.42 3337
6221.17 3117
6221.91 2993
6222.66 2854
6223.40 2885
6224.14 2887
6224.89 2685
6225.63 2679
6226.38 2668
6227.12 2610
6227.87 2664
6228.61 2281
6229.36 2149
6230.10 2145
6230.84 1949
6231.59 1830
6232.33 1905
6233.08 1979
6233.82 2057
6234.57 2114
6235.31 2157
6236.06 2180
6236.80 2371
6237.55 2652
6238.30 2730
6239.04 3015
6239.79 3500
6240.53 3814
6241.28 4246
6242.02 4470
6242.77 4125
6243.51 3810
6244.26 3649
6245.00 3346
6245.75 2969
6246.50 2883
6247.24 2858
6247.99 2878
6248.73 2665
6249.48 2749
6250.22 2710
6250.97 2758
6251.72 2679
6252.46 2609
6253.21 2510
6253.95 2503
6254.70 2558
6255.45 2465
6256.19 2415
6256.94 2319
6257.69 2241
6258.43 2253
6259.18 2254
6259.93 2207
6260.67 2164
6261.42 2122
6262.17 2208
6262.91 2153
6263.66 2104
6264.41 2129
6265.15 1971
6265.90 1924
6266.65 1946
6267.39 2039
6268.14 1895
6268.89 1982
6269.63 2060
6270.38 2018
6271.13 2071
6271.88 2156
6272.62 2104
6273.37 2103
6274.12 2055
6274.86 2054
6275.61 2149
6276.36 2259
6277.11 2182
6277.85 2207
6278.60 2397
6279.35 2573
6280.10 2602
6280.85 2502
6281.59 2522
6282.34 2372
6283.09 2373
6283.84 2189
6284.59 2025
6285.33 1892
6286.08 1870
6286.83 1881
6287.58 1827
6288.33 1818
6289.07 1749
6289.82 1603
6290.57 1576
6291.32 1574
6292.07 1512
6292.82 1626
6293.56 1652
6294.31 1584
6295.06 1555
6295.81 1551
6296.56 1500
6297.31 1460
6298.06 1530
6298.81 1590
6299.55 1463
6300.30 1428
6301.05 1483
6301.80 1441
6302.55 1484
6303.30 1483
6304.05 1426
6304.80 1391
6305.55 1395
6306.30 1431
6307.05 1414
6307.79 1437
6308.54 1439
6309.29 1430
6310.04 1523
6310.79 1552
6311.54 1593
6312.29 1708
6313.04 1789
6313.79 1780
6314.54 1672
6315.29 1594
6316.04 1611
6316.79 1684
6317.54 1641
6318.29 1695
6319.04 1605
6319.79 1690
6320.54 1551
6321.29 1534
6322.04 1512
6322.79 1497
6323.54 1423
6324.29 1431
6325.04 1413
6325.79 1288
6326.54 1301
6327.29 1355
6328.04 1383
6328.79 1328
6329.55 1343
6330.30 1313
6331.05 1328
6331.80 1248
6332.55 1250
6333.30 1280
6334.05 1254
6334.80 1278
6335.55 1270
6336.30 1300
6337.05 1341
6337.81 1353
6338.56 1325
6339.31 1362
6340.06 1399
6340.81 1358
6341.56 1288
6342.31 1324
6343.06 1303
6343.82 1372
6344.57 1362
6345.32 1419
6346.07 1439
6346.82 1464
6347.57 1490
6348.33 1449
6349.08 1462
6349.83 1665
6350.58 1755
6351.33 1803
6352.09 2037
6352.84 2173
6353.59 2174
6354.34 2391
6355.09 2400
6355.85 2359
6356.60 2402
6357.35 2130
6358.10 1915
6358.86 1874
6359.61 1700
6360.36 1728
6361.11 1580
6361.87 1611
6362.62 1660
6363.37 1579
6364.12 1533
6364.88 1413
6365.63 1474
6366.38 1463
6367.13 1538
6367.89 1549
6368.64 1671
6369.39 1520
6370.15 1598
6370.90 1508
6371.65 1481
6372.41 1480
6373.16 1526
6373.91 1489
6374.67 1535
6375.42 1438
6376.17 1443
6376.93 1478
6377.68 1433
6378.43 1287
6379.19 1376
6379.94 1426
6380.69 1502
6381.45 1464
6382.20 1304
6382.96 1304
6383.71 1426
6384.46 1414
6385.22 1398
6385.97 1355
6386.73 1261
6387.48 1249
6388.23 1244
6388.99 1243
6389.74 1179
6390.50 1231
6391.25 1217
6392.00 1176
6392.76 1177
6393.51 1150
6394.27 1201
6395.02 1173
6395.78 1197
6396.53 1144
6397.29 1212
6398.04 1153
6398.80 1205
6399.55 1153
6400.31 1208
6401.06 1195
6401.82 1137
6402.57 1138
6403.33 1149
6404.08 1152
6404.84 1191
6405.59 1200
6406.35 1265
6407.10 1183
6407.86 1194
6408.61 1279
6409.37 1304
6410.12 1289
6410.88 1391
6411.63 1466
6412.39 1371
6413.14 1356
6413.90 1326
6414.66 1335
6415.41 1249
6416.17 1274
6416.92 1306
6417.68 1302
6418.44 1252
6419.19 1240
6419.95 1246
6420.70 1233
6421.46 1125
6422.22 1091
6422.97 1110
6423.73 1120
6424.48 1150
6425.24 1106
6426.00 1151
6426.75 1135
6427.51 1165
6428.27 1190
6429.02 1146
6429.78 1139
6430.54 1163
6431.29 1038
6432.05 1176
6432.81 1164
6433.56 1117
6434.32 1100
6435.08 1152
6435.83 1080
6436.59 1100
6437.35 1106
6438.10 1135
6438.86 1156
6439.62 1179
6440.38 1116
6441.13 1212
6441.89 1154
6442.65 1052
6443.41 1130
6444.16 1185
6444.92 1180
6445.68 1132
6446.44 1124
6447.19 1143
6447.95 1129
6448.71 1119
6449.47 1069
6450.22 1063
6450.98 1113
6451.74 1147
6452.50 1171
6453.26 1135
6454.01 1176
6454.77 1178
6455.53 1174
6456.29 1126
6457.05 1189
6457.80 1202
6458.56 1146
6459.32 1196
6460.08 1311
6460.84 1216
6461.60 1192
6462.35 1224
6463.11 1225
6463.87 1295
6464.63 1313
6465.39 1354
6466.15 1364
6466.91 1321
6467.67 1321
6468.42 1334
6469.18 1315
6469.94 1263
6470.70 1358
6471.46 1428
6472.22 1415
6472.98 1394
6473.74 1445
6474.50 1489
6475.26 1565
6476.02 1433
6476.77 1472
6477.53 1554
6478.29 1539
6479.05 1470
6479.81 1553
6480.57 1551
6481.33 1559
6482.09 1524
6482.85 1540
6483.61 1665
6484.37 1599
6485.13 1704
6485.89 1707
6486.65 1642
6487.41 1721
6488.17 1873
6488.93 1774
6489.69 1846
6490.45 1823
6491.21 1878
6491.97 1853
6492.73 2077
6493.49 2095
6494.25 2128
6495.01 2254
6495.77 2387
6496.53 2430
6497.29 2415
6498.05 2471
6498.82 2464
6499.58 2462
6500.34 2340
6501.10 2316
6501.86 2436
6502.62 2441
6503.38 2311
6504.14 2306
6504.90 2323
6505.66 2323
6506.42 2311
6507.19 2449
6507.95 2493
6508.71 2620
6509.47 2812
6510.23 2868
6510.99 2908
6511.75 2912
6512.51 2808
6513.28 2884
6514.04 2831
6514.80 2917
6515.56 2877
6516.32 2901
6517.08 2999
6517.85 2973
6518.61 3018
6519.37 3003
6520.13 3260
6520.89 3483
6521.66 3477
6522.42 3597
6523.18 3673
6523.94 3913
6524.70 4400
6525.47 4803
6526.23 5308
6526.99 5638
6527.75 6328
6528.52 7021
6529.28 7412
6530.04 7657
6530.80 7667
6531.57 7606
6532.33 7451
6533.09 7564
6533.85 8038
6534.62 8816
6535.38 10168
6536.14 11671
6536.90 13273
6537.67 14829
6538.43 15558
6539.19 15719
6539.96 14917
6540.72 13479
6541.48 11825
6542.25 9775
6543.01 8077
6543.77 6540
6544.54 5232
6545.30 4316
6546.06 3657
6546.83 3338
6547.59 2971
6548.35 2687
6549.12 2503
6549.88 2503
6550.64 2488
6551.41 2441
6552.17 2378
6552.94 2259
6553.70 2298
6554.46 2300
6555.23 2156
6555.99 2085
6556.75 2015
6557.52 1967
6558.28 1901
6559.05 1959
6559.81 1882
6560.58 1944
6561.34 1988
6562.10 2036
6562.87 2140
6563.63 2187
6564.40 2259
6565.16 2389
6565.93 2519
6566.69 2620
6567.46 2581
6568.22 2517
6568.99 2383
6569.75 2477
6570.52 2420
6571.28 2368
6572.04 2476
6572.81 2561
6573.57 2586
6574.34 2720
6575.11 2831
6575.87 2756
6576.64 2815
6577.40 2917
6578.17 2986
6578.93 2899
6579.70 2910
6580.46 2785
6581.23 2843
6581.99 2742
6582.76 2629
6583.52 2540
6584.29 2607
6585.06 2540
6585.82 2486
6586.59 2494
6587.35 2558
6588.12 2497
6588.88 2504
6589.65 2566
6590.42 2666
6591.18 2736
6591.95 2832
6592.71 3050
6593.48 3017
6594.25 3138
6595.01 3446
6595.78 3662
6596.55 3852
6597.31 3812
6598.08 3752
6598.85 3639
6599.61 3544
6600.38 3377
6601.15 3202
6601.91 3105
6602.68 2844
6603.45 2773
6604.21 2730
6604.98 2808
6605.75 2684
6606.51 2774
6607.28 2919
6608.05 3076
6608.81 3247
6609.58 3373
6610.35 3642
6611.12 3803
6611.88 3658
6612.65 3592
6613.42 3519
6614.18 3185
6614.95 3007
6615.72 2799
6616.49 2653
6617.25 2383
6618.02 2266
6618.79 2164
6619.56 2219
6620.33 2200
6621.09 2083
6621.86 2048
6622.63 1971
6623.40 1949
6624.16 1998
6624.93 1979
6625.70 1913
6626.47 1848
6627.24 1891
6628.01 1924
6628.77 1893
6629.54 1831
6630.31 1795
6631.08 1797
6631.85 1960
6632.62 2071
6633.38 2355
6634.15 2589
6634.92 2763
6635.69 2868
6636.46 2912
6637.23 2939
6638.00 3003
6638.76 2845
6639.53 2589
6640.30 2588
6641.07 2358
6641.84 2367
6642.61 2128
6643.38 1885
6644.15 1865
6644.92 1862
6645.69 1858
6646.45 1772
6647.22 1788
6647.99 1842
6648.76 1846
6649.53 1910
6650.30 1918
6651.07 1956
6651.84 1855
6652.61 1869
6653.38 1967
6654.15 1974
6654.92 2010
6655.69 2108
6656.46 2115
6657.23 2187
6658.00 2167
6658.77 2118
6659.54 2000
6660.31 2049
6661.08 1924
6661.85 1814
6662.62 1832
6663.39 1915
6664.16 1845
6664.93 1779
6665.70 1780
6666.47 1796
6667.24 1774
6668.01 1779
6668.78 1845
6669.55 1740
6670.32 1827
6671.09 1838
6671.87 1977
6672.64 1977
6673.41 2071
6674.18 1956
6674.95 1921
6675.72 1860
6676.49 1947
6677.26 1939
6678.03 1886
6678.80 1892
6679.58 1965
6680.35 1986
6681.12 1943
6681.89 2148
6682.66 2219
6683.43 2363
6684.20 2506
6684.97 2750
6685.75 2915
6686.52 3165
6687.29 3310
6688.06 3200
6688.83 2971
6689.60 2770
6690.38 2616
6691.15 2308
6691.92 2212
6692.69 2011
6693.46 1892
6694.24 1843
6695.01 1849
6695.78 1846
6696.55 1722
6697.32 1720
6698.10 1636
6698.87 1716
6699.64 1734
6700.41 1817
6701.19 1752
6701.96 1854
6702.73 1724
6703.50 1759
6704.28 1701
6705.05 1621
6705.82 1645
6706.59 1637
6707.37 1734
6708.14 1672
6708.91 1590
6709.69 1587
6710.46 1671
6711.23 1664
6712.00 1645
6712.78 1625
6713.55 1637
6714.32 1538
6715.10 1527
6715.87 1614
6716.64 1516
6717.42 1577
6718.19 1489
6718.96 1410
6719.74 1417
6720.51 1492
6721.28 1574
6722.06 1501
6722.83 1502
6723.61 1407
6724.38 1446
6725.15 1442
6725.93 1554
6726.70 1599
6727.48 1557
6728.25 1480
6729.02 1505
6729.80 1588
6730.57 1525
6731.35 1597
6732.12 1628
6732.89 1652
6733.67 1634
6734.44 1793
6735.22 1600
6735.99 1639
6736.77 1725
6737.54 1701
6738.31 1716
6739.09 1760
6739.86 1762
6740.64 1667
6741.41 1673
6742.19 1739
6742.96 1691
6743.74 1658
6744.51 1629
6745.29 1693
6746.06 1812
6746.84 1823
6747.61 1921
6748.39 1947
6749.16 2055
6749.94 2141
6750.71 2260
6751.49 2410
6752.26 2684
6753.04 2841
6753.82 3126
6754.59 3316
6755.37 3218
6756.14 3039
6756.92 2822
6757.69 2621
6758.47 2389
6759.25 2256
6760.02 1983
6760.80 1843
6761.57 1804
6762.35 1697
6763.12 1658
6763.90 1761
6764.68 1695
6765.45 1671
6766.23 1716
6767.01 1723
6767.78 1668
6768.56 1652
6769.33 1663
6770.11 1544
6770.89 1668
6771.66 1704
6772.44 1621
6773.22 1675
6773.99 1639
6774.77 1596
6775.55 1533
6776.32 1481
6777.10 1538
6777.88 1478
6778.65 1447
6779.43 1491
6780.21 1488
6780.98 1556
6781.76 1529
6782.54 1465
6783.32 1440
6784.09 1526
6784.87 1454
6785.65 1480
6786.43 1351
6787.20 1290
6787.98 1321
6788.76 1351
6789.53 1378
6790.31 1344
6791.09 1351
6791.87 1428
6792.65 1343
6793.42 1349
6794.20 1343
6794.98 1428
6795.76 1350
6796.53 1322
6797.31 1283
6798.09 1293
6798.87 1334
6799.65 1362
6800.42 1397
6801.20 1329
6801.98 1423
6802.76 1382
6803.54 1438
6804.32 1487
6805.09 1601
6805.87 1619
6806.65 1696
6807.43 1747
6808.21 1636
6808.99 1576
6809.77 1593
6810.54 1489
6811.32 1425
6812.10 1419
6812.88 1437
6813.66 1438
6814.44 1406
6815.22 1447
6816.00 1458
6816.78 1577
6817.56 1523
6818.33 1575
6819.11 1547
6819.89 1478
6820.67 1462
6821.45 1427
6822.23 1374
6823.01 1410
6823.79 1372
6824.57 1369
6825.35 1416
6826.13 1412
6826.91 1385
6827.69 1423
6828.47 1444
6829.25 1315
6830.03 1345
6830.81 1368
6831.59 1421
6832.37 1398
6833.15 1356
6833.93 1418
6834.71 1349
6835.49 1310
6836.27 1356
6837.05 1335
6837.83 1361
6838.61 1372
6839.39 1337
6840.17 1323
6840.95 1272
6841.73 1250
6842.51 1302
6843.29 1388
6844.07 1291
6844.85 1278
6845.63 1250
6846.41 1428
6847.19 1535
6847.98 1510
6848.76 1792
6849.54 2115
6850.32 2402
6851.10 2782
6851.88 2980
6852.66 3065
6853.44 3034
6854.22 3153
6855.01 3059
6855.79 2680
6856.57 2453
6857.35 2272
6858.13 2043
6858.91 1868
6859.69 1667
6860.48 1542
6861.26 1575
6862.04 1469
6862.82 1409
6863.60 1470
6864.38 1428
6865.17 1500
6865.95 1484
6866.73 1497
6867.51 1531
6868.29 1566
6869.08 1591
6869.86 1688
6870.64 1677
6871.42 1604
6872.20 1530
6872.99 1548
6873.77 1650
6874.55 1634
6875.33 1558
6876.12 1535
6876.90 1523
6877.68 1524
6878.46 1634
6879.25 1717
6880.03 1797
6880.81 1816
6881.59 1892
6882.38 1897
6883.16 1873
6883.94 1948
6884.73 2013
6885.51 2116
6886.29 2474
6887.08 2807
6887.86 3190
6888.64 3684
6889.42 4216
6890.21 4614
6890.99 4327
6891.77 3981
6892.56 3735
6893.34 3281
6894.12 2972
6894.91 2568
6895.69 2205
6896.48 2158
6897.26 1892
6898.04 1916
6898.83 1814
6899.61 1718
6900.39 1797
6901.18 1868
6901.96 1892
6902.75 1832
6903.53 1842
6904.31 2012
6905.10 1963
6905.88 1874
6906.67 1957
6907.45 1945
6908.24 1854
6909.02 1871
6909.80 1932
6910.59 1802
6911.37 1712
6912.16 1659
6912.94 1670
6913.73 1700
6914.51 1570
6915.30 1524
6916.08 1547
6916.87 1611
6917.65 1520
6918.44 1524
6919.22 1619
6920.01 1576
6920.79 1574
6921.58 1535
6922.36 1586
6923.15 1607
6923.93 1508
6924.72 1574
6925.50 1614
6926.29 1587
6927.07 1573
6927.86 1596
6928.64 1654
6929.43 1721
6930.21 1732
6931.00 1665
6931.78 1804
6932.57 1608
6933.36 1701
6934.14 1707
6934.93 1735
6935.71 1707
6936.50 1758
6937.29 1793
6938.07 1813
6938.86 1852
6939.64 1817
6940.43 1865
6941.22 1927
6942.00 1963
6942.79 2196
6943.57 2289
6944.36 2323
6945.15 2413
6945.93 2496
6946.72 2476
6947.51 2688
6948.29 2822
6949.08 2794
6949.87 2857
6950.65 2802
6951.44 2734
6952.23 2749
6953.01 2436
6953.80 2438
6954.59 2284
6955.37 2248
6956.16 2222
6956.95 2185
6957.74 2077
6958.52 2175
6959.31 2108
6960.10 2089
6960.88 1995
6961.67 1942
6962.46 2022
6963.25 2088
6964.03 2239
6964.82 2303
6965.61 2295
6966.40 2321
6967.18 2335
6967.97 2459
6968.76 2628
6969.55 2759
6970.34 2981
6971.12 3058
6971.91 3085
6972.70 3136
6973.49 3225
6974.28 3222
6975.06 3094
6975.85 3025
6976.64 3120
6977.43 3210
6978.22 3135
6979.00 3274
6979.79 3382
6980.58 3687
6981.37 4026
6982.16 4677
6982.95 5551
6983.74 6873
6984.52 8432
6985.31 10459
6986.10 12681
6986.89 14353
6987.68 15307
6988.47 15355
6989.26 14776
6990.05 13579
6990.83 12027
6991.62 10001
6992.41 8130
6993.20 6619
6993.99 5425
6994.78 4270
6995.57 3631
6996.36 3114
6997.15 2808
6997.94 2548
6998.73 2428
6999.52 2347
7000.31 2294
7001.10 2326
7001.88 2234
7002.67 2224
7003.46 2055
7004.25 2065
7005.04 2160
7005.83 2023
7006.62 1829
7007.41 1814
7008.20 1730
7008.99 1612
7009.78 1566
7010.57 1616
7011.36 1676
7012.15 1701
7012.94 1806
7013.73 1764
7014.52 1928
7015.31 2027
7016.11 2008
7016.90 2036
7017.69 2016
7018.48 1907
7019.27 1859
7020.06 1832
7020.85 1794
7021.64 1791
7022.43 1838
7023.22 2074
7024.01 2141
7024.80 2110
7025.59 2214
7026.38 2209
7027.18 2073
7027.97 2077
7028.76 2047
7029.55 2049
7030.34 1971
7031.13 1902
7031.92 1867
7032.71 1710
7033.51 1663
7034.30 1656
7035.09 1658
7035.88 1666
7036.67 1703
7037.46 1755
7038.25 1760
7039.05 1703
7039.84 1786
7040.63 1790
7041.42 1961
7042.21 2007
7043.01 2089
7043.80 2094
7044.59 2146
7045.38 2232
7046.17 2236
7046.97 2377
7047.76 2481
7048.55 2835
7049.34 3027
7050.14 3332
7050.93 3659
7051.72 3939
7052.51 3953
7053.30 3753
7054.10 3426
7054.89 3140
7055.68 2717
7056.48 2348
7057.27 2181
7058.06 2135
7058.85 2066
7059.65 2118
7060.44 2029
7061.23 1861
7062.03 1889
7062.82 1893
7063.61 1910
7064.40 1938
7065.20 1843
7065.99 1922
7066.78 1916
7067.58 1854
7068.37 1813
7069.16 1840
7069.96 1820
7070.75 1734
7071.54 1680
7072.34 1739
7073.13 1746
7073.93 1705
7074.72 1659
7075.51 1562
7076.31 1635
7077.10 1572
7077.89 1496
7078.69 1481
7079.48 1442
7080.28 1509
7081.07 1511
7081.86 1594
7082.66 1598
7083.45 1530
7084.25 1591
7085.04 1517
7085.84 1502
7086.63 1565
7087.42 1504
7088.22 1346
7089.01 1387
7089.81 1353
7090.60 1245
7091.40 1372
7092.19 1421
7092.99 1340
7093.78 1339
7094.58 1351
7095.37 1340
7096.17 1333
7096.96 1301
7097.76 1324
7098.55 1247
7099.35 1283
7100.14 1284
7100.94 1350
7101.73 1301
7102.53 1253
7103.32 1347
7104.12 1266
7104.91 1265
7105.71 1190
7106.50 1231
7107.30 1213
7108.10 1234
7108.89 1263
7109.69 1159
7110.48 1163
7111.28 1147
7112.07 1077
7112.87 1190
7113.67 1198
7114.46 1179
7115.26 1153
7116.05 1170
7116.85 1203
7117.65 1204
7118.44 1173
7119.24 1245
7120.03 1274
7120.83 1176
7121.63 1215
7122.42 1185
7123.22 1313
7124.02 1245
7124.81 1176
7125.61 1108
7126.41 1165
7127.20 1162
7128.00 1117
7128.80 1129
7129.59 1243
7130.39 1231
7131.19 1239
7131.98 1217
7132.78 1175
7133.58 1169
7134.37 1229
7135.17 1153
7135.97 1146
7136.77 1200
7137.56 1181
7138.36 1209
7139.16 1118
7139.96 1102
7140.75 1089
7141.55 1061
7142.35 1044
7143.15 1023
7143.94 1001
7144.74 1112
7145.54 1031
7146.34 988
7147.13 977
7147.93 990
7148.73 938
7149.53 947
7150.33 973
7151.12 1021
7151.92 968
7152.72 984
7153.52 947
7154.32 1026
7155.11 1087
7155.91 989
7156.71 1080
7157.51 1083
7158.31 1132
7159.11 1130
7159.90 1140
7160.70 1061
7161.50 1054
7162.30 987
7163.10 981
7163.90 984
7164.70 989
7165.49 995
7166.29 955
7167.09 913
7167.89 874
7168.69 849
7169.49 878
7170.29 924
7171.09 924
7171.89 968
7172.69 924
7173.49 942
7174.28 1034
7175.08 933
7175.88 927
7176.68 1015
7177.48 920
7178.28 849
7179.08 867
7179.88 902
7180.68 927
7181.48 949
7182.28 936
7183.08 903
7183.88 937
7184.68 1049
7185.48 1053
7186.28 983
7187.08 908
7187.88 897
7188.68 980
7189.48 949
7190.28 897
7191.08 887
7191.88 892
7192.68 903
7193.48 898
7194.28 928
7195.08 924
7195.88 967
7196.68 976
7197.48 943
7198.28 930
7199.08 957
7199.89 940
7200.69 967
7201.49 990
7202.29 979
7203.09 921
7203.89 906
7204.69 967
7205.49 903
7206.29 959
7207.09 928
7207.89 943
7208.70 932
7209.50 949
7210.30 993
7211.10 906
7211.90 951
7212.70 965
7213.50 1001
7214.31 938
7215.11 962
7215.91 992
7216.71 960
7217.51 952
7218.31 1080
7219.12 1102
7219.92 1145
7220.72 1180
7221.52 1063
7222.32 1074
7223.13 1109
7223.93 1028
7224.73 1064
7225.53 1015
7226.33 971
7227.14 947
7227.94 942
7228.74 931
7229.54 900
7230.35 943
7231.15 947
7231.95 909
7232.75 883
7233.56 919
7234.36 908
7235.16 886
7235.96 859
7236.77 946
7237.57 962
7238.37 945
7239.17 968
7239.98 908
7240.78 930
7241.58 940
7242.39 1043
7243.19 945
7243.99 935
7244.80 909
7245.60 993
7246.40 1045
7247.21 1040
7248.01 985
7248.81 1009
7249.62 1003
7250.42 977
7251.22 966
7252.03 991
7252.83 1013
7253.63 1000
7254.44 1048
7255.24 1028
7256.05 1051
7256.85 1002
7257.65 1048
7258.46 1030
7259.26 1046
7260.07 1195
7260.87 1183
7261.67 1306
7262.48 1378
7263.28 1359
7264.09 1446
7264.89 1319
7265.70 1228
7266.50 1170
7267.30 1212
7268.11 1114
7268.91 1085
7269.72 1181
7270.52 1089
7271.33 1089
7272.13 1098
7272.94 1144
7273.74 1225
7274.55 1156
7275.35 1135
7276.16 1147
7276.96 1145
7277.77 1139
7278.57 1170
7279.38 1240
7280.18 1351
7280.99 1364
7281.79 1570
7282.60 1720
7283.40 2084
7284.21 2309
7285.01 2499
7285.82 2952
7286.63 3039
7287.43 3020
7288.24 2869
7289.04 2605
7289.85 2396
7290.65 2173
7291.46 1903
7292.27 1667
7293.07 1529
7293.88 1400
7294.68 1268
7295.49 1251
7296.30 1235
7297.10 1202
7297.91 1217
7298.71 1232
7299.52 1271
7300.33 1261
7301.13 1267
7301.94 1257
7302.75 1253
7303.55 1238
7304.36 1224
7305.16 1248
7305.97 1224
7306.78 1177
7307.58 1252
7308.39 1235
7309.20 1207
7310.01 1274
7310.81 1350
7311.62 1403
7312.43 1397
7313.23 1375
7314.04 1413
7314.85 1491
7315.65 1627
7316.46 1693
7317.27 1908
7318.08 2160
7318.88 2469
7319.69 2792
7320.50 2943
7321.31 2991
7322.11 2910
7322.92 2895
7323.73 2692
7324.54 2371
7325.34 2117
7326.15 1943
7326.96 1769
7327.77 1649
7328.57 1514
7329.38 1385
7330.19 1433
7331.00 1395
7331.81 1305
7332.61 1303
7333.42 1251
7334.23 1332
7335.04 1410
7335.85 1409
7336.66 1354
7337.46 1323
7338.27 1327
7339.08 1233
7339.89 1193
7340.70 1231
7341.51 1247
7342.31 1256
7343.12 1130
7343.93 1073
7344.74 1113
7345.55 1135
7346.36 1095
7347.17 1119
7347.98 1182
7348.79 1159
7349.59 1150
7350.40 1136
7351.21 1050
7352.02 995
7352.83 972
7353.64 1083
7354.45 1097
7355.26 1048
7356.07 1040
7356.88 1074
7357.69 1018
7358.50 1001
7359.31 1007
7360.12 1025
7360.93 1048
7361.74 1083
7362.54 1001
7363.35 974
7364.16 992
7364.97 985
7365.78 1013
7366.59 987
7367.40 1010
7368.21 996
7369.02 952
7369.83 1048
7370.64 1030
7371.45 986
7372.27 946
7373.08 945
7373.89 990
7374.70 985
7375.51 985
7376.32 999
7377.13 1007
7377.94 1036
7378.75 1063
7379.56 1096
7380.37 1198
7381.18 1165
7381.99 1221
7382.80 1175
7383.61 1244
7384.42 1192
7385.24 1222
7386.05 1209
7386.86 1150
7387.67 1043
7388.48 1086
7389.29 1035
7390.10 1035
7390.91 962
7391.72 966
7392.54 1004
7393.35 1009
7394.16 1012
7394.97 935
7395.78 933
7396.59 942
7397.41 1031
7398.22 920
7399.03 952
7399.84 988
7400.65 937
7401.46 967
7402.28 1005
7403.09 982
7403.90 928
7404.71 975
7405.52 1006
7406.34 1013
7407.15 950
7407.96 955
7408.77 957
7409.59 929
7410.40 871
7411.21 907
7412.02 918
7412.84 910
7413.65 895
7414.46 869
7415.27 859
7416.09 914
7416.90 891
7417.71 865
7418.52 913
7419.34 837
7420.15 943
7420.96 912
7421.78 917
7422.59 869
7423.40 937
7424.22 1006
7425.03 969
7425.84 977
7426.65 924
7427.47 977
7428.28 1043
7429.09 989
7429.91 1016
7430.72 1086
7431.54 1187
7432.35 1253
7433.16 1237
7433.98 1279
7434.79 1201
7435.60 1183
7436.42 1173
7437.23 1203
7438.05 1164
7438.86 1250
7439.67 1328
7440.49 1367
7441.30 1377
7442.12 1268
7442.93 1261
7443.74 1299
7444.56 1257
7445.37 1064
7446.19 1020
7447.00 1033
7447.82 935
7448.63 860
7449.44 869
7450.26 925
7451.07 925
7451.89 866
7452.70 925
7453.52 966
7454.33 891
7455.15 871
7455.96 890
7456.78 813
7457.59 904
7458.41 940
7459.22 865
7460.04 928
7460.85 856
7461.67 908
7462.48 923
7463.30 975
7464.11 1008
7464.93 1078
7465.74 1003
7466.56 1008
7467.37 1022
7468.19 1031
7469.01 975
7469.82 1049
7470.64 1003
7471.45 1000
7472.27 1020
7473.08 927
7473.90 935
7474.72 1052
7475.53 1009
7476.35 953
7477.16 912
7477.98 938
7478.80 934
7479.61 929
7480.43 924
7481.24 950
7482.06 868
7482.88 950
7483.69 989
7484.51 902
7485.33 803
7486.14 864
7486.96 843
7487.78 875
7488.59 881
7489.41 893
7490.23 914
7491.04 836
7491.86 811
7492.68 793
7493.49 786
7494.31 827
7495.13 807
7495.94 820
7496.76 799
7497.58 831
7498.40 771
7499.21 812
7500.03 765
7500.85 772
7501.67 828
7502.48 818
7503.30 762
7504.12 838
7504.94 769
7505.75 831
7506.57 819
7507.39 840
7508.21 821
7509.02 776
7509.84 806
7510.66 837
7511.48 827
7512.30 799
7513.11 796
7513.93 799
7514.75 867
7515.57 843
7516.39 824
7517.20 825
7518.02 835
7518.84 802
7519.66 852
7520.48 850
7521.30 866
7522.11 756
7522.93 737
7523.75 780
7524.57 779
7525.39 810
7526.21 852
7527.03 804
7527.84 808
7528.66 797
7529.48 780
7530.30 788
7531.12 721
7531.94 822
7532.76 754
7533.58 761
7534.40 756
7535.22 761
7536.03 746
7536.85 736
7537.67 753
7538.49 802
7539.31 806
7540.13 788
7540.95 827
7541.77 803
7542.59 802
7543.41 750
7544.23 831
7545.05 858
7545.87 876
7546.69 829
7547.51 803
7548.33 796
7549.15 759
7549.97 759
7550.79 800
7551.61 776
7552.43 814
7553.25 763
7554.07 779
7554.89 767
7555.71 839
7556.53 819
7557.35 802
7558.17 839
7558.99 795
7559.81 846
7560.63 849
7561.45 780
7562.27 763
7563.09 850
7563.92 879
7564.74 870
7565.56 830
7566.38 814
7567.20 808
7568.02 855
7568.84 789
7569.66 788
7570.48 775
7571.30 794
7572.13 833
7572.95 802
7573.77 849
7574.59 797
7575.41 840
7576.23 890
7577.05 855
7577.88 859
7578.70 868
7579.52 836
7580.34 771
7581.16 820
7581.98 872
7582.81 839
7583.63 859
7584.45 937
7585.27 968
7586.09 915
7586.92 1033
7587.74 1106
7588.56 986
7589.38 1044
7590.20 1035
7591.03 1092
7591.85 1043
7592.67 988
7593.49 1018
7594.32 1042
7595.14 1054
7595.96 1015
7596.78 1006
7597.61 1067
7598.43 1072
7599.25 1073
7600.07 1129
7600.90 1040
7601.72 1196
7602.54 1303
7603.36 1371
7604.19 1490
7605.01 1509
7605.83 1608
7606.66 1567
7607.48 1597
7608.30 1534
7609.13 1490
7609.95 1424
7610.77 1438
7611.60 1331
7612.42 1334
7613.24 1280
7614.07 1311
7614.89 1262
7615.71 1298
7616.54 1336
7617.36 1555
7618.18 1622
7619.01 1738
7619.83 1890
7620.66 1915
7621.48 1839
7622.30 1615
7623.13 1470
7623.95 1485
7624.78 1352
7625.60 1333
7626.42 1360
7627.25 1406
7628.07 1381
7628.90 1411
7629.72 1575
7630.55 1744
7631.37 1937
7632.19 2107
7633.02 2171
7633.84 2370
7634.67 2251
7635.49 2086
7636.32 1858
7637.14 1830
7637.97 1737
7638.79 1483
7639.62 1351
7640.44 1321
7641.27 1188
7642.09 1093
7642.92 1066
7643.74 1001
7644.57 965
7645.39 997
7646.22 1024
7647.04 1004
7647.87 910
7648.69 954
7649.52 999
7650.34 973
7651.17 932
7651.99 921
7652.82 938
7653.65 842
7654.47 881
7655.30 908
7656.12 880
7656.95 813
7657.77 879
7658.60 906
7659.43 855
7660.25 809
7661.08 867
7661.90 878
7662.73 846
7663.56 857
7664.38 773
7665.21 838
7666.04 848
7666.86 902
7667.69 924
7668.51 889
7669.34 867
7670.17 868
7670.99 902
7671.82 887
7672.65 904
7673.47 872
7674.30 924
7675.13 883
7675.95 872
7676.78 819
7677.61 828
7678.44 762
7679.26 806
7680.09 815
7680.92 805
7681.74 820
7682.57 886
7683.40 933
7684.23 868
7685.05 879
7685.88 982
7686.71 986
7687.53 969
7688.36 1023
7689.19 984
7690.02 925
7690.85 905
7691.67 957
7692.50 946
7693.33 889
7694.16 839
7694.98 882
7695.81 932
7696.64 870
7697.47 912
7698.30 988
7699.12 1028
7699.95 1038
7700.78 1118
7701.61 1069
7702.44 1059
7703.26 965
7704.09 968
7704.92 920
7705.75 929
7706.58 866
7707.41 766
7708.24 797
7709.06 851
7709.89 808
7710.72 819
7711.55 787
7712.38 787
7713.21 826
7714.04 822
7714.87 814
7715.69 776
7716.52 768
7717.35 754
7718.18 707
7719.01 807
7719.84 850
7720.67 787
7721.50 744
7722.33 694
7723.16 695
7723.99 705
7724.82 735
7725.65 795
7726.48 695
7727.30 705
7728.13 727
7728.96 773
7729.79 714
7730.62 761
7731.45 756
7732.28 739
7733.11 709
7733.94 725
7734.77 720
7735.60 689
7736.43 723
7737.26 791
7738.09 757
7738.92 720
7739.75 726
7740.58 723
7741.41 724
7742.25 729
7743.08 668
7743.91 700
7744.74 750
7745.57 828
7746.40 830
7747.23 884
7748.06 874
7748.89 910
7749.72 912
7750.55 901
7751.38 880
7752.21 861
7753.04 888
7753.88 843
7754.71 689
7755.54 753
7756.37 800
7757.20 790
7758.03 705
7758.86 755
7759.69 702
7760.53 701
7761.36 706
7762.19 733
7763.02 743
7763.85 675
7764.68 792
7765.51 742
7766.35 784
7767.18 815
7768.01 795
7768.84 832
7769.67 743
7770.51 746
7771.34 777
7772.17 782
7773.00 735
7773.83 753
7774.67 725
7775.50 751
7776.33 714
7777.16 723
7777.99 754
7778.83 803
7779.66 782
7780.49 762
7781.32 798
7782.16 748
7782.99 769
7783.82 753
7784.65 802
7785.49 721
7786.32 695
7787.15 733
7787.99 742
7788.82 693
7789.65 796
7790.48 738
7791.32 813
7792.15 763
7792.98 809
7793.82 815
7794.65 752
7795.48 736
7796.32 735
7797.15 754
7797.98 777
7798.82 820
7799.65 778
7800.48 824
7801.32 773
7802.15 820
7802.99 839
7803.82 862
7804.65 855
7805.49 829
7806.32 890
7807.15 856
7807.99 758
7808.82 895
7809.66 993
7810.49 950
7811.32 1047
7812.16 1052
7812.99 1112
7813.83 1124
7814.66 1166
7815.50 1156
7816.33 1275
7817.16 1296
7818.00 1326
7818.83 1381
7819.67 1294
7820.50 1320
7821.34 1262
7822.17 1238
7823.01 1137
7823.84 1135
7824.68 1144
7825.51 1263
7826.35 1277
7827.18 1372
7828.02 1461
7828.85 1518
7829.69 1395
7830.52 1333
7831.36 1414
7832.19 1310
7833.03 1291
7833.86 1278
7834.70 1239
7835.53 1216
7836.37 1306
7837.20 1350
7838.04 1265
7838.87 1179
7839.71 1271
7840.55 1122
7841.38 1094
7842.22 1062
7843.05 1108
7843.89 1057
7844.72 1034
7845.56 1077
7846.40 1055
7847.23 1021
7848.07 1005
7848.91 975
7849.74 987
7850.58 990
7851.41 1059
7852.25 1053
7853.09 1006
7853.92 1026
7854.76 980
7855.60 1014
7856.43 1059
7857.27 1067
7858.11 1150
7858.94 1295
7859.78 1362
7860.62 1380
7861.45 1449
7862.29 1269
7863.13 1237
7863.96 1314
7864.80 1166
7865.64 1141
7866.47 1131
7867.31 1106
7868.15 1064
7868.99 1198
7869.82 1193
7870.66 1216
7871.50 1206
7872.33 1207
7873.17 1234
7874.01 1292
7874.85 1259
7875.68 1408
7876.52 1548
7877.36 1743
7878.20 1836
7879.03 1953
7879.87 1984
7880.71 2039
7881.55 2003
7882.39 1822
7883.22 1703
7884.06 1697
7884.90 1534
7885.74 1486
7886.58 1380
7887.41 1332
7888.25 1270
7889.09 1305
7889.93 1338
7890.77 1303
7891.61 1494
7892.44 1477
7893.28 1378
7894.12 1334
7894.96 1284
7895.80 1273
7896.64 1253
7897.48 1165
7898.31 1192
7899.15 1137
7899.99 1039
7900.83 1043
7901.67 1100
7902.51 1035
7903.35 1036
7904.19 1004
7905.03 986
7905.87 985
7906.70 1066
7907.54 1004
7908.38 995
7909.22 971
7910.06 982
7910.90 950
7911.74 959
7912.58 946
7913.42 981
7914.26 989
7915.10 1091
7915.94 1138
7916.78 1129
7917.62 1176
7918.46 1279
7919.30 1313
7920.14 1413
7920.98 1335
7921.82 1366
7922.66 1390
7923.50 1295
7924.34 1265
7925.18 1114
7926.02 1118
7926.86 1065
7927.70 949
7928.54 902
7929.38 876
7930.22 878
7931.06 900
7931.90 903
7932.74 848
7933.58 917
7934.42 869
7935.26 817
7936.10 874
7936.95 874
7937.79 885
7938.63 900
7939.47 841
7940.31 892
7941.15 863
7941.99 833
7942.83 902
7943.67 904
7944.51 912
7945.36 873
7946.20 892
7947.04 943
7947.88 930
7948.72 923
7949.56 959
7950.40 993
7951.25 1010
7952.09 1042
7952.93 1060
7953.77 1113
7954.61 1225
7955.45 1277
7956.30 1261
7957.14 1325
7957.98 1284
7958.82 1193
7959.66 1179
7960.51 1184
7961.35 1137
7962.19 1181
7963.03 1148
7963.87 1150
7964.72 1152
7965.56 1258
7966.40 1278
7967.24 1520
7968.09 1693
7968.93 1650
7969.77 1613
7970.61 1564
7971.46 1454
7972.30 1383
7973.14 1266
7973.98 1180
7974.83 1161
7975.67 1055
7976.51 985
7977.36 907
7978.20 888
7979.04 973
7979.89 962
7980.73 922
7981.57 931
7982.41 899
7983.26 893
7984.10 893
7984.94 973
7985.79 942
7986.63 846
7987.48 869
7988.32 889
7989.16 926
7990.01 824
7990.85 800
7991.69 789
7992.54 814
7993.38 765
7994.22 752
7995.07 746
7995.91 784
7996.76 828
7997.60 759
7998.44 774
7999.29 755
8000.13 735
8000.98 719
8001.82 802
8002.67 720
8003.51 727
8004.35 699
8005.20 750
8006.04 726
8006.89 761
8007.73 758
8008.58 720
8009.42 739
8010.27 724
8011.11 755
8011.96 742
8012.80 676
8013.65 705
8014.49 707
8015.34 769
8016.18 762
8017.03 725
8017.87 754
8018.72 698
8019.56 677
8020.41 685
8021.25 713
8022.10 724
8022.94 674
8023.79 611
8024.63 697
8025.48 687
8026.32 696
8027.17 703
8028.01 662
8028.86 687
8029.71 628
8030.55 717
8031.40 685
8032.24 743
8033.09 674
8033.94 625
8034.78 674
8035.63 678
8036.47 662
8037.32 640
8038.17 656
8039.01 729
8039.86 675
8040.70 648
8041.55 629
8042.40 638
8043.24 683
8044.09 685
8044.94 706
8045.78 651
8046.63 634
8047.48 681
8048.32 677
8049.17 687
8050.02 688
8050.86 705
8051.71 693
8052.56 723
8053.40 729
8054.25 717
8055.10 688
8055.95 664
8056.79 713
8057.64 600
8058.49 610
8059.33 635
8060.18 648
8061.03 589
8061.88 621
8062.72 669
8063.57 667
8064.42 630
8065.27 580
8066.11 527
8066.96 637
8067.81 656
8068.66 622
8069.50 586
8070.35 570
8071.20 620
8072.05 572
8072.90 570
8073.74 581
8074.59 629
8075.44 569
8076.29 633
8077.14 622
8077.99 570
8078.83 591
8079.68 567
8080.53 598
8081.38 573
8082.23 551
8083.08 590
8083.92 535
8084.77 596
8085.62 626
8086.47 589
8087.32 612
8088.17 564
8089.02 625
8089.87 577
8090.71 547
8091.56 625
8092.41 601
8093.26 590
8094.11 584
8094.96 637
8095.81 641
8096.66 637
8097.51 607
8098.36 663
8099.21 613
8100.06 598
8100.91 599
8101.75 617
8102.60 603
8103.45 634
8104.30 651
8105.15 602
8106.00 607
8106.85 605
8107.70 570
8108.55 616
8109.40 614
8110.25 620
8111.10 637
8111.95 660
8112.80 628
8113.65 584
8114.50 623
8115.35 598
8116.20 608
8117.05 553
8117.90 664
8118.75 660
8119.60 741
8120.46 737
8121.31 716
8122.16 687
8123.01 656
8123.86 600
8124.71 659
8125.56 667
8126.41 698
8127.26 627
8128.11 620
8128.96 660
8129.81 687
8130.66 699
8131.52 632
8132.37 608
8133.22 613
8134.07 608
8134.92 644
8135.77 656
8136.62 640
8137.47 617
8138.33 641
8139.18 658
8140.03 651
8140.88 647
8141.73 636
8142.58 689
8143.44 781
8144.29 696
8145.14 715
8145.99 731
8146.84 699
8147.69 748
8148.55 720
8149.40 759
8150.25 708
8151.10 763
8151.95 759
8152.81 725
8153.66 789
8154.51 816
8155.36 910
8156.22 996
8157.07 1047
8157.92 1030
8158.77 988
8159.63 931
8160.48 897
8161.33 768
8162.18 737
8163.04 734
8163.89 727
8164.74 724
8165.60 708
8166.45 679
8167.30 650
8168.15 625
8169.01 707
8169.86 651
8170.71 669
8171.57 635
8172.42 651
8173.27 712
8174.13 700
8174.98 657
8175.83 662
8176.69 606
8177.54 620
8178.39 616
8179.25 599
8180.10 626
8180.95 641
8181.81 651
8182.66 560
8183.52 528
8184.37 546
8185.22 582
8186.08 613
8186.93 566
8187.79 548
8188.64 609
8189.49 629
8190.35 586
8191.20 587
8192.06 542
8192.91 597
8193.76 555
8194.62 588
8195.47 576
8196.33 556
8197.18 548
8198.04 629
8198.89 572
8199.75 602
8200.60 583
8201.46 578
8202.31 519
8203.17 553
8204.02 596
8204.87 566
8205.73 615
8206.58 627
8207.44 614
8208.29 618
8209.15 581
8210.01 562
8210.86 593
8211.72 604
8212.57 645
8213.43 573
8214.28 578
8215.14 624
8215.99 603
8216.85 602
8217.70 615
8218.56 648
8219.42 631
8220.27 614
8221.13 596
8221.98 676
8222.84 609
8223.69 629
8224.55 706
8225.41 710
8226.26 685
8227.12 637
8227.97 613
8228.83 607
8229.69 648
8230.54 633
8231.40 614
8232.26 590
8233.11 649
8233.97 538
8234.82 569
8235.68 573
8236.54 634
8237.39 578
8238.25 513
8239.11 549
8239.96 577
8240.82 588
8241.68 608
8242.54 557
8243.39 593
8244.25 628
8245.11 573
8245.96 575
8246.82 553
8247.68 545
8248.53 572
8249.39 517
8250.25 514
8251.11 540
8251.96 557
8252.82 572
8253.68 594
8254.54 548
8255.39 579
8256.25 597
8257.11 598
8257.97 561
8258.82 570
8259.68 629
8260.54 592
8261.40 584
8262.26 619
8263.11 596
8263.97 617
8264.83 571
8265.69 585
8266.55 602
8267.40 531
8268.26 588
8269.12 505
8269.98 532
8270.84 559
8271.70 568
8272.55 564
8273.41 596
8274.27 566
8275.13 634
8275.99 624
8276.85 619
8277.71 656
8278.56 652
8279.42 661
8280.28 612
8281.14 649
8282.00 657
8282.86 669
8283.72 656
8284.58 623
8285.44 640
8286.29 683
8287.15 674
8288.01 696
8288.87 708
8289.73 667
8290.59 658
8291.45 654
8292.31 711
8293.17 727
8294.03 814
8294.89 841
8295.75 896
8296.61 816
8297.47 807
8298.33 761
8299.19 683
8300.05 650
8300.91 673
8301.77 685
8302.63 682
8303.49 662
8304.35 631
8305.21 682
8306.07 593
8306.93 633
8307.79 639
8308.65 652
8309.51 661
8310.37 668
8311.23 618
8312.09 612
8312.95 657
8313.81 666
8314.67 711
8315.53 723
8316.39 782
8317.25 869
8318.11 810
8318.98 716
8319.84 694
8320.70 771
8321.56 726
8322.42 705
8323.28 717
8324.14 683
8325.00 701
8325.86 660
8326.73 646
8327.59 616
8328.45 655
8329.31 673
8330.17 644
8331.03 609
8331.89 587
8332.76 626
8333.62 582
8334.48 640
8335.34 624
8336.20 593
8337.06 676
8337.93 673
8338.79 586
8339.65 579
8340.51 588
8341.37 630
8342.24 692
8343.10 693
8343.96 666
8344.82 650
8345.68 715
8346.55 722
8347.41 736
8348.27 681
8349.13 683
8350.00 633
8350.86 599
8351.72 601
8352.58 622
8353.45 639
8354.31 678
8355.17 646
8356.03 620
8356.90 621
8357.76 602
8358.62 675
8359.49 622
8360.35 588
8361.21 631
8362.08 644
8362.94 614
8363.80 614
8364.66 618
8365.53 655
8366.39 668
8367.25 666
8368.12 664
8368.98 624
8369.84 610
8370.71 668
8371.57 642
8372.44 654
8373.30 646
8374.16 592
8375.03 668
8375.89 646
8376.75 643
8377.62 644
8378.48 607
8379.35 666
8380.21 661
8381.07 617
8381.94 680
8382.80 668
8383.67 680
8384.53 660
8385.40 681
8386.26 704
8387.12 736
8387.99 748
8388.85 657
8389.72 671
8390.58 686
8391.45 690
8392.31 709
8393.18 711
8394.04 691
8394.91 710
8395.77 708
8396.64 643
8397.50 640
8398.37 626
8399.23 623
8400.10 667
8400.96 753
8401.83 726
8402.69 763
8403.56 691
8404.42 721
8405.29 671
8406.15 685
8407.02 755
8407.88 769
8408.75 753
8409.61 729
8410.48 706
8411.34 746
8412.21 727
8413.08 784
8413.94 810
8414.81 797
8415.67 815
8416.54 830
8417.41 754
8418.27 755
8419.14 831
8420.00 844
8420.87 821
8421.74 783
8422.60 800
8423.47 800
8424.33 866
8425.20 895
8426.07 900
8426.93 948
8427.80 913
8428.67 992
8429.53 932
8430.40 980
8431.27 922
8432.13 955
8433.00 1010
8433.87 1014
8434.73 1096
8435.60 1052
8436.47 1045
8437.33 1042
8438.20 1059
8439.07 1056
8439.94 1142
8440.80 1178
8441.67 1235
8442.54 1401
8443.40 1394
8444.27 1493
8445.14 1512
8446.01 1470
8446.87 1480
8447.74 1517
8448.61 1561
8449.48 1476
8450.34 1503
8451.21 1421
8452.08 1382
8452.95 1479
8453.82 1528
8454.68 1554
8455.55 1582
8456.42 1570
8457.29 1574
8458.15 1750
8459.02 1742
8459.89 1681
8460.76 1753
8461.63 1664
8462.50 1628
8463.36 1620
8464.23 1563
8465.10 1602
8465.97 1702
8466.84 1861
8467.71 2191
8468.57 2753
8469.44 3617
8470.31 4551
8471.18 5386
8472.05 5967
8472.92 6163
8473.79 5768
8474.66 5210
8475.53 4475
8476.39 3645
8477.26 3023
8478.13 2489
8479.00 2062
8479.87 1827
8480.74 1587
8481.61 1384
8482.48 1341
8483.35 1345
8484.22 1171
8485.09 1147
8485.96 1133
8486.83 1210
8487.69 1159
8488.56 1128
8489.43 1043
8490.30 1032
8491.17 1009
8492.04 1000
8492.91 971
8493.78 1021
8494.65 953
8495.52 896
8496.39 842
8497.26 893
8498.13 919
8499.00 960
8499.87 1009
8500.74 1055
8501.61 999
8502.48 987
8503.35 979
8504.22 991
8505.10 975
8505.97 1020
8506.84 1011
8507.71 1167
8508.58 1195
8509.45 1191
8510.32 1214
8511.19 1241
8512.06 1234
8512.93 1223
8513.80 1136
8514.67 1084
8515.54 1075
8516.42 1036
8517.29 1038
8518.16 997
8519.03 975
8519.90 973
8520.77 949
8521.64 932
8522.51 915
8523.39 933
8524.26 935
8525.13 988
8526.00 998
8526.87 1003
8527.74 1025
8528.61 1039
8529.49 1055
8530.36 1074
8531.23 1127
8532.10 1117
8532.97 1170
8533.85 1136
8534.72 1189
8535.59 1143
8536.46 1146
8537.33 1118
8538.21 1110
8539.08 1148
8539.95 1156
8540.82 1105
8541.69 1161
8542.57 1199
8543.44 1150
8544.31 1149
8545.18 1179
8546.06 1149
8546.93 1079
8547.80 1188
8548.67 1258
8549.55 1321
8550.42 1265
8551.29 1283
8552.17 1270
8553.04 1288
8553.91 1396
8554.78 1397
8555.66 1447
8556.53 1530
8557.40 1572
8558.28 1457
8559.15 1338
8560.02 1236
8560.90 1150
8561.77 1101
8562.64 982
8563.52 1015
8564.39 947
8565.26 861
8566.14 895
8567.01 889
8567.89 864
8568.76 888
8569.63 839
8570.51 887
8571.38 912
8572.25 908
8573.13 877
8574.00 856
8574.88 872
8575.75 825
8576.62 831
8577.50 857
8578.37 782
8579.25 769
8580.12 758
8581.00 780
8581.87 834
8582.74 732
8583.62 777
8584.49 784
8585.37 872
8586.24 800
8587.12 825
8587.99 825
8588.87 805
8589.74 867
8590.62 822
8591.49 811
8592.37 848
8593.24 805
8594.12 804
8594.99 833
8595.87 796
8596.74 850
8597.62 838
8598.49 843
8599.37 851
8600.24 880
8601.12 852
8601.99 778
8602.87 771
8603.74 774
8604.62 897
8605.49 847
8606.37 847
8607.25 823
8608.12 861
8609.00 869
8609.87 917
8610.75 845
8611.63 788
8612.50 789
8613.38 855
8614.25 854
8615.13 886
8616.01 895
8616.88 910
8617.76 883
8618.63 876
8619.51 910
8620.39 853
8621.26 949
8622.14 946
8623.02 926
8623.89 980
8624.77 975
8625.65 930
8626.52 1006
8627.40 1057
8628.28 993
8629.15 1004
8630.03 980
8630.91 1038
8631.78 991
8632.66 1017
8633.54 1064
8634.41 1085
8635.29 1016
8636.17 1056
8637.05 1056
8637.92 1099
8638.80 1086
8639.68 1098
8640.56 1101
8641.43 1133
8642.31 1206
8643.19 1173
8644.06 1200
8644.94 1175
8645.82 1222
8646.70 1173
8647.58 1204
8648.45 1246
8649.33 1267
8650.21 1239
8651.09 1308
8651.96 1302
8652.84 1304
8653.72 1286
8654.60 1316
8655.48 1315
8656.36 1309
8657.23 1218
8658.11 1324
8658.99 1399
8659.87 1486
8660.75 1443
8661.63 1405
8662.50 1447
8663.38 1443
8664.26 1474
8665.14 1460
8666.02 1449
8666.90 1360
8667.78 1430
8668.65 1475
8669.53 1540
8670.41 1667
8671.29 1871
8672.17 2130
8673.05 2448
8673.93 2953
8674.81 3286
8675.69 3650
8676.57 3840
8677.45 3836
8678.32 3730
8679.20 3324
8680.08 3078
8680.96 2763
8681.84 2452
8682.72 2140
8683.60 1946
8684.48 1873
8685.36 1767
8686.24 1762
8687.12 1726
8688.00 1835
8688.88 1938
8689.76 2284
8690.64 2632
8691.52 3089
8692.40 3870
8693.28 4536
8694.16 4964
8695.04 5308
8695.92 5159
8696.80 4643
8697.68 4309
8698.56 3618
8699.44 2918
8700.32 2437
8701.20 2068
8702.08 1854
8702.96 1650
8703.84 1503
8704.72 1355
8705.60 1280
8706.49 1281
8707.37 1226
8708.25 1178
8709.13 1156
8710.01 1174
8710.89 1133
8711.77 1125
8712.65 1180
8713.53 1200
8714.41 1116
8715.29 1096
8716.18 1055
8717.06 1007
8717.94 1010
8718.82 1027
8719.70 982
8720.58 1029
8721.46 1072
8722.35 1075
8723.23 1063
8724.11 1020
8724.99 1066
8725.87 1027
8726.75 1000
8727.64 964
8728.52 983
8729.40 988
8730.28 1005
8731.16 1039
8732.05 1084
8732.93 1075
8733.81 1083
8734.69 1115
8735.57 1094
8736.46 1033
8737.34 1013
8738.22 1008
8739.10 975
8739.99 947
8740.87 910
8741.75 1000
8742.63 936
8743.52 926
8744.40 891
8745.28 911
8746.16 902
8747.05 926
8747.93 1010
8748.81 1062
8749.70 971
8750.58 1028
8751.46 1099
8752.34 1011
8753.23 1026
8754.11 1057
8754.99 1120
8755.88 1097
8756.76 1063
8757.64 1093
8758.53 1137
8759.41 1195
8760.29 1148
8761.18 1126
8762.06 1177
8762.94 1131
8763.83 1158
8764.71 1139
8765.60 1084
8766.48 1070
8767.36 1138
8768.25 1125
8769.13 1123
8770.01 1153
8770.90 1139
8771.78 1166
8772.67 1166
8773.55 1165
8774.43 1075
8775.32 1090
8776.20 1142
8777.09 1075
8777.97 1034
8778.86 988
8779.74 971
8780.63 934
8781.51 965
8782.39 980
8783.28 943
8784.16 1015
8785.05 993
8785.93 922
8786.82 942
8787.70 917
8788.59 903
8789.47 892
8790.36 898
8791.24 857
8792.13 860
8793.01 864
8793.90 852
8794.78 804
8795.67 855
8796.55 854
8797.44 863
8798.32 855
8799.21 853
8800.10 922
8800.98 858
8801.87 878
8802.75 926
8803.64 950
8804.52 845
8805.41 905
8806.29 979
8807.18 884
8808.07 930
8808.95 899
8809.84 866
8810.72 828
8811.61 822
8812.50 805
8813.38 749
8814.27 766
8815.15 705
8816.04 717
8816.93 729
8817.81 760
8818.70 743
8819.59 817
8820.47 757
8821.36 766
8822.25 785
8823.13 780
8824.02 794
8824.91 791
8825.79 780
8826.68 794
8827.57 766
8828.45 795
8829.34 782
8830.23 813
8831.11 878
8832.00 838
8832.89 752
8833.78 728
8834.66 738
8835.55 782
8836.44 728
8837.32 724
8838.21 746
8839.10 768
8839.99 784
8840.87 700
8841.76 745
8842.65 787
8843.54 778
8844.42 748
8845.31 703
8846.20 783
8847.09 750
8847.98 755
8848.86 750
8849.75 701
8850.64 675
8851.53 664
8852.42 681
8853.30 674
8854.19 637
8855.08 605
8855.97 644
8856.86 656
8857.75 646
8858.63 660
8859.52 636
8860.41 613
8861.30 647
8862.19 636
8863.08 671
8863.97 642
8864.85 673
8865.74 615
8866.63 609
8867.52 622
8868.41 683
8869.30 647
8870.19 604
8871.08 574
8871.97 604
8872.85 589
8873.74 579
8874.63 586
8875.52 588
8876.41 567
8877.30 536
8878.19 585
8879.08 590
8879.97 583
8880.86 586
8881.75 594
8882.64 581
8883.53 601
8884.42 619
8885.31 606
8886.20 636
8887.09 643
8887.98 647
8888.87 698
8889.76 660
8890.65 581
8891.54 576
8892.43 605
8893.32 551
8894.21 564
8895.10 586
8895.99 570
8896.88 599
8897.77 600
8898.66 566
8899.55 524
8900.44 548
8901.33 552
8902.22 546
8903.11 551
8904.00 548
8904.89 518
8905.78 552
8906.67 516
8907.56 516
8908.46 566
8909.35 541
8910.24 543
8911.13 562
8912.02 563
8912.91 556
8913.80 537
8914.69 587
8915.58 553
8916.48 551
8917.37 558
8918.26 602
8919.15 628
8920.04 530
8920.93 562
8921.82 525
8922.72 492
8923.61 517
8924.50 531
8925.39 521
8926.28 502
8927.18 474
8928.07 516
8928.96 522
8929.85 528
8930.74 473
8931.64 538
8932.53 541
8933.42 507
8934.31 486
8935.20 510
8936.10 564
8936.99 499
8937.88 498
8938.77 522
8939.67 508
8940.56 509
8941.45 516
8942.34 462
8943.24 482
8944.13 504
8945.02 533
8945.91 504
8946.81 516
8947.70 502
8948.59 547
8949.49 519
8950.38 522
8951.27 490
8952.16 463
8953.06 495
8953.95 480
8954.84 490
8955.74 465
8956.63 533
8957.52 514
8958.42 465
8959.31 506
8960.20 481
8961.10 484
8961.99 531
8962.89 523
8963.78 587
8964.67 549
8965.57 495
8966.46 554
8967.35 574
8968.25 572
8969.14 532
8970.04 582
8970.93 556
8971.82 532
8972.72 565
8973.61 522
8974.51 523
8975.40 544
8976.30 610
8977.19 517
8978.08 506
8978.98 556
8979.87 560
8980.77 541
8981.66 548
8982.56 510
8983.45 525
8984.35 509
8985.24 499
8986.14 513
8987.03 509
8987.93 508
8988.82 441
8989.72 480
8990.61 492
8991.51 454
8992.40 489
8993.30 498
8994.19 511
8995.09 495
8995.98 513
8996.88 555
8997.77 507
8998.67 565
8999.56 462
9000.46 439
9001.35 437
9002.25 462
9003.15 494
9004.04 497
9004.94 524
9005.83 473
9006.73 497
9007.62 475
9008.52 489
9009.42 541
9010.31 504
9011.21 480
9012.10 474
9013.00 469
9013.90 492
9014.79 466
9015.69 510
9016.59 459
9017.48 462
9018.38 497
9019.27 447
9020.17 441
9021.07 428
9021.96 469
9022.86 444
9023.76 443
9024.65 470
9025.55 472
9026.45 473
9027.34 526
9028.24 462
9029.14 477
9030.04 470
9030.93 470
9031.83 486
9032.73 457
9033.62 486
9034.52 433
9035.42 452
9036.32 446
9037.21 441
9038.11 415
9039.01 446
9039.90 461
9040.80 492
9041.70 429
9042.60 450
9043.50 431
9044.39 460
9045.29 478
9046.19 434
9047.09 491
9047.98 471
9048.88 473
9049.78 481
9050.68 505
9051.58 487
9052.47 501
9053.37 501
9054.27 504
9055.17 496
9056.07 467
9056.97 485
9057.86 499
9058.76 474
9059.66 456
9060.56 456
9061.46 503
9062.36 548
9063.25 465
9064.15 520
9065.05 494
9065.95 541
9066.85 537
9067.75 531
9068.65 465
9069.55 512
9070.45 540
9071.34 531
9072.24 538
9073.14 544
9074.04 536
9074.94 552
9075.84 505
9076.74 469
9077.64 476
9078.54 489
9079.44 481
9080.34 527
9081.24 524
9082.14 480
9083.04 512
9083.94 519
9084.84 541
9085.74 528
9086.63 561
9087.53 601
9088.43 573
9089.33 529
9090.23 574
9091.13 596
9092.03 628
9092.93 644
9093.83 597
9094.74 618
9095.64 610
9096.54 579
9097.44 532
9098.34 504
9099.24 515
9100.14 521
9101.04 499
9101.94 535
9102.84 505
9103.74 513
9104.64 520
9105.54 464
9106.44 480
9107.34 449
9108.24 479
9109.14 471
9110.05 480
9110.95 475
9111.85 494
9112.75 465
9113.65 473
9114.55 485
9115.45 484
9116.35 434
9117.25 412
9118.16 426
9119.06 412
9119.96 458
9120.86 443
9121.76 442
9122.66 486
9123.56 453
9124.47 443
9125.37 474
9126.27 460
9127.17 500
9128.07 445
9128.98 485
9129.88 452
9130.78 434
9131.68 460
9132.58 455
9133.49 465
9134.39 469
9135.29 452
9136.19 450
9137.09 473
9138.00 445
9138.90 465
9139.80 454
9140.70 454
9141.61 449
9142.51 471
9143.41 459
9144.31 445
9145.22 457
9146.12 483
9147.02 431
9147.93 470
9148.83 476
9149.73 447
9150.63 489
9151.54 459
9152.44 430
9153.34 436
9154.25 445
9155.15 463
9156.05 470
9156.96 459
9157.86 467
9158.76 449
9159.67 445
9160.57 476
9161.47 459
9162.38 407
9163.28 430
9164.18 450
9165.09 401
9165.99 440
9166.90 461
9167.80 432
9168.70 458
9169.61 420
9170.51 416
9171.41 410
9172.32 460
9173.22 435
9174.13 443
9175.03 484
9175.94 454
9176.84 433
9177.74 428
9178.65 449
9179.55 435
9180.46 423
9181.36 471
9182.27 468
9183.17 434
9184.08 432
9184.98 442
9185.88 438
9186.79 445
9187.69 497
9188.60 451
9189.50 470
9190.41 421
9191.31 391
9192.22 440
9193.12 436
9194.03 444
9194.93 442
9195.84 487
9196.74 498
9197.65 495
9198.56 515
9199.46 507
9200.37 547
9201.27 556
9202.18 545
9203.08 545
9203.99 539
9204.89 562
9205.80 488
9206.71 448
9207.61 500
9208.52 482
9209.42 486
9210.33 463
9211.23 445
9212.14 409
9213.05 453
9213.95 420
9214.86 447
9215.77 470
9216.67 456
9217.58 448
9218.48 451
9219.39 442
9220.30 479
9221.20 504
9222.11 482
9223.02 437
9223.92 474
9224.83 466
9225.74 468
9226.64 443
9227.55 441
9228.46 469
9229.36 479
9230.27 492
9231.18 474
9232.08 465
9232.99 469
9233.90 472
9234.81 457
9235.71 445
9236.62 459
9237.53 451
9238.43 474
9239.34 427
9240.25 427
9241.16 487
9242.06 483
9242.97 449
9243.88 419
9244.79 433
9245.69 470
9246.60 467
9247.51 475
9248.42 448
9249.33 409
9250.23 440
9251.14 438
9252.05 423
9252.96 426
9253.87 381
9254.77 436
9255.68 409
9256.59 401
9257.50 401
9258.41 386
9259.31 427
9260.22 434
9261.13 443
9262.04 459
9262.95 442
9263.86 427
9264.77 408
9265.67 385
9266.58 433
9267.49 410
9268.40 436
9269.31 465
9270.22 447
9271.13 416
9272.04 429
9272.94 414
9273.85 410
9274.76 433
9275.67 420
9276.58 473
9277.49 477
9278.40 441
9279.31 401
9280.22 420
9281.13 440
9282.04 449
9282.95 485
9283.86 424
9284.77 436
9285.68 461
9286.59 439
9287.49 457
9288.40 417
9289.31 445
9290.22 462
9291.13 490
9292.04 486
9292.95 476
9293.86 463
9294.77 460
9295.68 453
9296.59 479
9297.50 513
9298.41 497
9299.33 504
9300.24 551
9301.15 494
9302.06 505
9302.97 528
9303.88 579
9304.79 574
9305.70 475
9306.61 518
9307.52 542
9308.43 529
9309.34 563
9310.25 660
9311.16 675
9312.07 695
9312.98 629
9313.90 611
9314.81 560
9315.72 545
9316.63 590
9317.54 516
9318.45 497
9319.36 537
9320.27 497
9321.19 458
9322.10 480
9323.01 470
9323.92 509
9324.83 499
9325.74 491
9326.65 474
9327.57 500
9328.48 471
9329.39 471
9330.30 484
9331.21 497
9332.13 495
9333.04 438
9333.95 523
9334.86 469
9335.77 479
9336.69 483
9337.60 435
9338.51 477
9339.42 428
9340.33 485
9341.25 484
9342.16 476
9343.07 455
9343.98 438
9344.90 454
9345.81 479
9346.72 462
9347.63 469
9348.55 458
9349.46 416
9350.37 481
9351.29 427
9352.20 437
9353.11 431
9354.02 421
9354.94 449
9355.85 405
9356.76 448
9357.68 474
9358.59 453
9359.50 475
9360.42 434
9361.33 445
9362.24 429
9363.16 489
9364.07 487
9364.98 491
9365.90 450
9366.81 470
9367.72 425
9368.64 445
9369.55 473
9370.47 435
9371.38 466
9372.29 441
9373.21 467
9374.12 464
9375.04 502
9375.95 450
9376.86 462
9377.78 474
9378.69 453
9379.61 408
9380.52 458
9381.43 458
9382.35 493
9383.26 452
9384.18 444
9385.09 489
9386.01 483
9386.92 516
9387.84 512
9388.75 492
9389.67 541
9390.58 538
9391.49 507
9392.41 512
9393.32 544
9394.24 553
9395.15 491
9396.07 577
9396.98 565
9397.90 575
9398.81 556
9399.73 564
9400.65 543
9401.56 538
9402.48 530
9403.39 529
9404.31 514
9405.22 499
9406.14 524
9407.05 506
9407.97 508
9408.88 519
9409.80 475
9410.72 481
9411.63 534
9412.55 536
9413.46 500
9414.38 477
9415.30 512
9416.21 478
9417.13 474
9418.04 560
9418.96 544
9419.88 514
9420.79 527
9421.71 575
9422.62 530
9423.54 560
9424.46 504
9425.37 532
9426.29 535
9427.21 535
9428.12 494
9429.04 535
9429.96 579
9430.87 548
9431.79 546
9432.71 589
9433.62 604
9434.54 550
9435.46 610
9436.37 573
9437.29 643
9438.21 610
9439.13 619
9440.04 590
9440.96 607
9441.88 615
9442.80 599
9443.71 660
9444.63 646
9445.55 668
9446.46 618
9447.38 616
9448.30 662
9449.22 688
9450.14 712
9451.05 867
9451.97 923
9452.89 1026
9453.81 1124
9454.72 1176
9455.64 1171
9456.56 1131
9457.48 1095
9458.40 1044
9459.31 923
9460.23 826
9461.15 783
9462.07 760
9462.99 680
9463.91 652
9464.82 661
9465.74 623
9466.66 641
9467.58 652
9468.50 612
9469.42 602
9470.34 560
9471.25 581
9472.17 566
9473.09 602
9474.01 571
9474.93 613
9475.85 579
9476.77 648
9477.69 644
9478.60 668
9479.52 670
9480.44 767
9481.36 789
9482.28 785
9483.20 828
9484.12 768
9485.04 728
9485.96 699
9486.88 670
9487.80 704
9488.72 642
9489.64 604
9490.56 615
9491.48 623
9492.40 566
9493.32 559
9494.24 579
9495.16 550
9496.08 551
9497.00 579
9497.92 543
9498.84 513
9499.76 518
9500.68 539
9501.60 531
9502.52 568
9503.44 511
9504.36 527
9505.28 520
9506.20 528
9507.12 546
9508.04 554
9508.96 547
9509.88 540
9510.80 535
9511.72 555
9512.64 541
9513.56 501
9514.48 531
9515.40 531
9516.32 566
9517.25 611
9518.17 633
9519.09 624
9520.01 608
9520.93 566
9521.85 595
9522.77 587
9523.69 661
9524.61 599
9525.54 581
9526.46 562
9527.38 582
9528.30 640
9529.22 651
9530.14 676
9531.06 690
9531.99 764
9532.91 809
9533.83 888
9534.75 872
9535.67 878
9536.60 858
9537.52 800
9538.44 847
9539.36 780
9540.28 734
9541.21 718
9542.13 705
9543.05 618
9543.97 617
9544.89 644
9545.82 635
9546.74 608
9547.66 643
9548.58 594
9549.51 611
9550.43 620
9551.35 606
9552.27 602
9553.20 628
9554.12 571
9555.04 589
9555.96 660
9556.89 592
9557.81 625
9558.73 626
9559.66 634
9560.58 648
9561.50 674
9562.43 690
9563.35 675
9564.27 653
9565.19 595
9566.12 603
9567.04 606
9567.96 583
9568.89 604
9569.81 583
9570.74 567
9571.66 556
9572.58 573
9573.51 571
9574.43 531
9575.35 572
9576.28 554
9577.20 567
9578.13 575
9579.05 646
9579.97 605
9580.90 535
9581.82 524
9582.75 619
9583.67 595
9584.59 593
9585.52 567
9586.44 578
9587.37 603
9588.29 572
9589.22 618
9590.14 584
9591.06 553
9591.99 594
9592.91 635
9593.84 584
9594.76 584
9595.69 591
9596.61 647
9597.54 619
9598.46 593
9599.39 627
9600.31 631
9601.24 642
9602.16 646
9603.09 643
9604.01 607
9604.94 653
9605.86 628
9606.79 664
9607.71 610
9608.64 611
9609.56 653
9610.49 680
9611.41 670
9612.34 682
9613.27 708
9614.19 726
9615.12 712
9616.04 664
9616.97 692
9617.89 696
9618.82 683
9619.75 655
9620.67 679
9621.60 702
9622.52 687
9623.45 710
9624.38 723
9625.30 728
9626.23 690
9627.15 742
9628.08 778
9629.01 789
9629.93 817
9630.86 778
9631.79 814
9632.71 755
9633.64 772
9634.57 778
9635.49 842
9636.42 849
9637.35 856
9638.27 826
9639.20 886
9640.13 842
9641.05 870
9641.98 918
9642.91 873
9643.83 908
9644.76 944
9645.69 944
9646.62 937
9647.54 965
9648.47 1142
9649.40 1177
9650.32 1195
9651.25 1163
9652.18 1259
9653.11 1204
9654.03 1226
9654.96 1183
9655.89 1186
9656.82 1159
9657.75 1147
9658.67 1083
9659.60 1056
9660.53 1084
9661.46 1071
9662.38 1060
9663.31 1080
9664.24 1107
9665.17 1144
9666.10 1122
9667.02 1149
9667.95 1202
9668.88 1263
9669.81 1216
9670.74 1260
9671.67 1310
9672.59 1290
9673.52 1275
9674.45 1217
9675.38 1246
9676.31 1271
9677.24 1314
9678.17 1278
9679.10 1204
9680.02 1196
9680.95 1270
9681.88 1401
9682.81 1398
9683.74 1381
9684.67 1401
9685.60 1359
9686.53 1438
9687.46 1440
9688.39 1335
9689.31 1452
9690.24 1602
9691.17 1461
9692.10 1481
9693.03 1558
9693.96 1543
9694.89 1577
9695.82 1687
9696.75 1842
9697.68 2122
9698.61 2250
9699.54 2422
9700.47 2596
9701.40 2624
9702.33 2592
9703.26 2537
9704.19 2292
9705.12 2136
9706.05 1976
9706.98 1831
9707.91 1699
9708.84 1617
9709.77 1597
9710.70 1597
9711.63 1573
9712.56 1619
9713.49 1740
9714.42 1801
9715.35 1841
9716.28 1883
9717.21 1983
9718.14 1976
9719.07 1911
9720.00 1779
9720.93 1685
9721.87 1655
9722.80 1540
9723.73 1450
9724.66 1348
9725.59 1293
9726.52 1306
9727.45 1242
9728.38 1293
9729.31 1278
9730.24 1252
9731.18 1333
9732.11 1359
9733.04 1374
9733.97 1442
9734.90 1460
9735.83 1359
9736.76 1268
9737.70 1285
9738.63 1233
9739.56 1218
9740.49 1228
9741.42 1218
9742.35 1108
9743.29 1081
9744.22 1086
9745.15 1187
9746.08 1041
9747.01 1043
9747.95 1019
9748.88 1010
9749.81 988
9750.74 984
9751.67 995
9752.61 957
9753.54 930
9754.47 957
9755.40 971
9756.34 1006
9757.27 917
9758.20 892
9759.13 966
9760.07 988
9761.00 983
9761.93 929
9762.87 999
9763.80 1043
9764.73 1037
9765.66 988
9766.60 946
9767.53 1006
9768.46 1024
9769.40 970
9770.33 1009
9771.26 1018
9772.20 961
9773.13 956
9774.06 1043
9775.00 1009
9775.93 1022
9776.86 1039
9777.80 1085
9778.73 1082
9779.66 1185
9780.60 1283
9781.53 1243
9782.46 1246
9783.40 1264
9784.33 1313
9785.26 1324
9786.20 1336
9787.13 1308
9788.07 1221
9789.00 1129
9789.93 1146
9790.87 1066
9791.80 1061
9792.74 1001
9793.67 955
9794.61 993
9795.54 960
9796.47 1003
9797.41 1031
9798.34 1097
9799.28 1156
9800.21 1179
9801.15 1109
9802.08 1156
9803.02 1119
9803.95 1049
9804.89 954
9805.82 936
9806.76 958
9807.69 931
9808.63 842
9809.56 816
9810.50 785
9811.43 806
9812.37 837
9813.30 856
9814.24 806
9815.17 779
9816.11 770
9817.04 745
9817.98 761
9818.91 786
9819.85 782
9820.78 711
9821.72 736
9822.65 757
9823.59 726
9824.53 741
9825.46 752
9826.40 760
9827.33 745
9828.27 695
9829.21 722
9830.14 753
9831.08 770
9832.01 739
9832.95 726
9833.89 709
9834.82 734
9835.76 714
9836.69 706
9837.63 667
9838.57 691
9839.50 646
9840.44 713
9841.38 679
9842.31 734
9843.25 756
9844.19 746
9845.12 775
9846.06 753
9847.00 704
9847.93 711
9848.87 702
9849.81 725
9850.74 723
9851.68 737
9852.62 723
9853.56 665
9854.49 717
9855.43 768
9856.37 734
9857.30 715
9858.24 730
9859.18 729
9860.12 721
9861.05 729
9861.99 742
9862.93 754
9863.87 751
9864.80 759
9865.74 668
9866.68 699
9867.62 675
9868.56 655
9869.49 648
9870.43 682
9871.37 660
9872.31 710
9873.24 663
9874.18 669
9875.12 663
9876.06 684
9877.00 720
9877.94 689
9878.87 620
9879.81 667
9880.75 663
9881.69 663
9882.63 674
9883.57 674
9884.50 679
9885.44 666
9886.38 675
9887.32 686
9888.26 668
9889.20 684
9890.14 647
9891.08 709
9892.02 659
9892.95 640
9893.89 648
9894.83 671
9895.77 630
9896.71 674
9897.65 642
9898.59 585
9899.53 628
9900.47 601
9901.41 650
9902.35 669
9903.29 641
9904.23 660
9905.16 634
9906.10 644
9907.04 624
9907.98 597
9908.92 691
9909.86 715
9910.80 707
9911.74 685
9912.68 667
9913.62 673
9914.56 672
9915.50 676
9916.44 700
9917.38 727
9918.32 694
9919.26 704
9920.20 707
9921.14 720
9922.08 756
9923.02 777
9923.97 872
9924.91 1005
9925.85 1104
9926.79 1352
9927.73 1464
9928.67 1523
9929.61 1506
9930.55 1547
9931.49 1462
9932.43 1414
9933.37 1208
9934.31 1063
9935.25 1029
9936.20 918
9937.14 729
9938.08 688
9939.02 721
9939.96 691
9940.90 709
9941.84 728
9942.78 687
9943.73 609
9944.67 655
9945.61 698
9946.55 684
9947.49 707
9948.43 681
9949.37 627
9950.32 636
9951.26 571
9952.20 638
9953.14 756
9954.08 688
9955.03 639
9955.97 661
9956.91 688
9957.85 700
9958.79 760
9959.74 734
9960.68 690
9961.62 644
9962.56 662
9963.50 700
9964.45 650
9965.39 649
9966.33 704
9967.27 687
9968.22 621
9969.16 635
9970.10 650
9971.04 713
9971.99 667
9972.93 640
9973.87 616
9974.82 622
9975.76 647
9976.70 661
9977.64 682
9978.59 657
9979.53 653
9980.47 643
9981.42 664
9982.36 580
9983.30 569
9984.25 566
9985.19 586
9986.13 615
9987.08 649
9988.02 604
9988.96 577
9989.91 655
9990.85 621
9991.80 610
9992.74 608
9993.68 592
9994.63 618
9995.57 619
9996.51 573
9997.46 603
9998.40 588
9999.35 605
10000.29 572
10001.23 557
10002.18 584
10003.12 604
10004.07 597
10005.01 605
10005.96 554
10006.90 553
10007.84 579
10008.79 571
10009.73 560
10010.68 562
10011.62 558
10012.57 526
10013.51 581
10014.46 561
10015.40 542
10016.35 540
10017.29 539
10018.24 527
10019.18 599
10020.13 523
10021.07 533
10022.02 552
10022.96 574
10023.91 540
10024.85 581
10025.80 534
10026.74 541
10027.69 572
10028.63 531
10029.58 553
10030.52 573
10031.47 595
10032.42 594
10033.36 582
10034.31 509
10035.25 497
10036.20 492
10037.14 502
10038.09 516
10039.04 496
10039.98 489
10040.93 533
10041.87 528
10042.82 555
10043.77 535
10044.71 483
10045.66 472
10046.60 448
10047.55 467
10048.50 498
10049.44 506
10050.39 473
10051.34 461
10052.28 487
10053.23 475
10054.18 486
10055.12 464
10056.07 492
10057.02 486
10057.96 507
10058.91 474
10059.86 485
10060.80 481
10061.75 518
10062.70 544
10063.64 488
10064.59 443
10065.54 509
10066.49 494
10067.43 465
10068.38 465
10069.33 462
10070.28 442
10071.22 458
10072.17 465
10073.12 465
10074.07 445
10075.01 456
10075.96 469
10076.91 467
10077.86 455
10078.80 439
10079.75 479
10080.70 458
10081.65 449
10082.60 432
10083.54 435
10084.49 412
10085.44 431
10086.39 452
10087.34 456
10088.28 456
10089.23 432
10090.18 419
10091.13 434
10092.08 430
10093.03 476
10093.97 440
10094.92 429
10095.87 387
10096.82 470
10097.77 466
10098.72 400
10099.67 430
10100.62 470
10101.56 487
10102.51 512
10103.46 474
10104.41 502
10105.36 432
10106.31 454
10107.26 497
10108.21 418
10109.16 391
10110.11 447
10111.05 475
10112.00 439
10112.95 444
10113.90 468
10114.85 516
10115.80 480
10116.75 482
10117.70 484
10118.65 470
10119.60 411
10120.55 433
10121.50 439
10122.45 479
10123.40 456
10124.35 425
10125.30 445
10126.25 439
10127.20 452
10128.15 439
10129.10 438
10130.05 430
10131.00 402
10131.95 414
10132.90 474
10133.85 426
10134.80 453
10135.75 456
10136.70 511
10137.65 467
10138.60 491
10139.55 462
10140.51 499
10141.46 497
10142.41 532
10143.36 498
10144.31 491
10145.26 448
10146.21 454
10147.16 509
10148.11 428
10149.06 491
10150.01 458
10150.97 491
10151.92 507
10152.87 531
10153.82 477
10154.77 473
10155.72 496
10156.67 506
10157.63 445
10158.58 485
10159.53 478
10160.48 477
10161.43 519
10162.38 501
10163.34 484
10164.29 505
10165.24 480
10166.19 491
10167.14 533
10168.09 478
10169.05 460
10170.00 469
10170.95 487
10171.90 548
10172.86 529
10173.81 524
10174.76 519
10175.71 526
10176.66 554
10177.62 535
10178.57 546
10179.52 546
10180.47 554
10181.43 564
10182.38 577
10183.33 607
10184.29 627
10185.24 653
10186.19 680
10187.14 701
10188.10 686
10189.05 618
10190.00 641
10190.96 628
10191.91 638
10192.86 656
10193.81 612
10194.77 588
10195.72 609
10196.67 675
10197.63 631
10198.58 616
10199.53 622
10200.49 655
10201.44 709
10202.40 752
10203.35 800
10204.30 792
10205.26 758
10206.21 879
10207.16 917
10208.12 962
10209.07 967
10210.03 989
10210.98 989
10211.93 923
10212.89 823
10213.84 781
10214.80 748
10215.75 749
10216.70 652
10217.66 674
10218.61 685
10219.57 629
10220.52 614
10221.48 647
10222.43 660
10223.39 630
10224.34 634
10225.30 570
10226.25 601
10227.20 564
10228.16 596
10229.11 567
10230.07 566
10231.02 605
10231.98 574
10232.93 573
10233.89 609
10234.84 679
10235.80 667
10236.75 670
10237.71 716
10238.67 743
10239.62 693
10240.58 708
10241.53 628
10242.49 645
10243.44 587
10244.40 570
10245.35 529
10246.31 544
10247.26 531
10248.22 481
10249.18 451
10250.13 505
10251.09 499
10252.04 516
10253.00 541
10253.96 474
10254.91 469
10255.87 493
10256.82 503
10257.78 521
10258.74 477
10259.69 426
10260.65 450
10261.61 451
10262.56 429
10263.52 449
10264.47 453
10265.43 463
10266.39 439
10267.34 456
10268.30 450
10269.26 476
10270.21 426
10271.17 424
10272.13 466
10273.09 469
10274.04 510
10275.00 482
10275.96 454
10276.91 447
10277.87 470
10278.83 477
10279.78 468
10280.74 448
10281.70 463
10282.66 446
10283.61 451
10284.57 438
10285.53 413
10286.49 449
10287.44 433
10288.40 433
10289.36 395
10290.32 453
10291.27 425
10292.23 426
10293.19 440
10294.15 434
10295.11 461
10296.06 445
10297.02 414
10297.98 420
10298.94 420
10299.90 456
10300.85 471
10301.81 437
10302.77 419
10303.73 457
10304.69 459
10305.65 448
10306.60 444
10307.56 412
10308.52 401
10309.48 436
10310.44 422
10311.40 419
10312.36 432
10313.32 404
10314.27 430
10315.23 436
10316.19 385
10317.15 403
10318.11 413
10319.07 408
10320.03 411
10320.99 376
10321.95 381
10322.91 412
10323.86 429
10324.82 410
10325.78 452
10326.74 457
10327.70 425
10328.66 390
10329.62 405
10330.58 392
10331.54 442
10332.50 413
10333.46 419
10334.42 402
10335.38 425
10336.34 426
10337.30 466
10338.26 446
10339.22 409
10340.18 391
10341.14 421
10342.10 434
10343.06 413
10344.02 414
10344.98 411
10345.94 419
10346.90 437
10347.86 437
10348.82 471
10349.78 451
10350.74 423
10351.70 411
10352.66 432
10353.62 381
10354.58 469
10355.55 453
10356.51 404
10357.47 461
10358.43 454
10359.39 467
10360.35 448
10361.31 489
10362.27 486
10363.23 493
10364.19 492
10365.16 441
10366.12 433
10367.08 447
10368.04 410
10369.00 389
10369.96 418
10370.92 406
10371.88 425
10372.85 370
10373.81 393
10374.77 372
10375.73 354
10376.69 394
10377.65 355
10378.62 376
10379.58 346
10380.54 383
10381.50 427
10382.46 385
10383.43 406
10384.39 424
10385.35 411
10386.31 372
10387.27 369
10388.24 410
10389.20 408
10390.16 387
10391.12 379
10392.09 415
10393.05 404
10394.01 392
10394.97 414
10395.94 420
10396.90 422
10397.86 396
10398.82 367
10399.79 369
10400.75 340
10401.71 342
10402.68 398
10403.64 374
10404.60 315
10405.57 325
10406.53 376
10407.49 340
10408.45 365
10409.42 368
10410.38 334
10411.34 373
10412.31 354
10413.27 374
10414.23 367
10415.20 336
10416.16 370
10417.13 390
10418.09 405
10419.05 422
10420.02 454
10420.98 455
10421.94 445
10422.91 428
10423.87 394
10424.84 426
10425.80 358
10426.76 375
10427.73 354
10428.69 371
10429.66 405
10430.62 397
10431.58 373
10432.55 340
10433.51 316
10434.48 370
10435.44 382
10436.41 380
10437.37 382
10438.34 388
10439.30 377
10440.27 329
10441.23 365
10442.19 335
10443.16 368
10444.12 331
10445.09 344
10446.05 347
10447.02 336
10447.98 318
10448.95 330
10449.91 343
10450.88 339
10451.84 359
10452.81 360
10453.78 358
10454.74 345
10455.71 364
10456.67 346
10457.64 335
10458.60 335
10459.57 350
10460.53 368
10461.50 344
10462.47 335
10463.43 342
10464.40 375
10465.36 332
10466.33 316
10467.29 382
10468.26 353
10469.23 333
10470.19 351
10471.16 349
10472.12 335
10473.09 315
10474.06 340
10475.02 340
10475.99 328
10476.96 303
10477.92 340
10478.89 347
10479.86 351
10480.82 358
10481.79 345
10482.76 329
10483.72 332
10484.69 327
10485.66 340
10486.62 334
10487.59 366
10488.56 364
10489.52 335
10490.49 342
10491.46 319
10492.42 327
10493.39 322
10494.36 301
10495.33 347
10496.29 353
10497.26 314
10498.23 343
10499.19 374
10500.16 372
10501.13 352
10502.10 345
10503.06 324
10504.03 308
10505.00 328
10505.97 305
10506.94 358
10507.90 318
10508.87 358
10509.84 343
10510.81 381
10511.78 332
10512.74 311
10513.71 326
10514.68 336
10515.65 331
10516.62 323
10517.58 320
10518.55 321
10519.52 319
10520.49 323
10521.46 331
10522.43 311
10523.39 320
10524.36 337
10525.33 328
10526.30 312
10527.27 296
10528.24 278
10529.21 310
10530.18 302
10531.14 317
10532.11 302
10533.08 289
10534.05 312
10535.02 296
10535.99 292
10536.96 282
10537.93 329
10538.90 316
10539.87 323
10540.84 369
10541.80 360
10542.77 347
10543.74 352
10544.71 325
10545.68 352
10546.65 341
10547.62 357
10548.59 317
10549.56 325
10550.53 335
10551.50 348
10552.47 353
10553.44 332
10554.41 318
10555.38 336
10556.35 344
10557.32 367
10558.29 339
10559.26 341
10560.23 365
10561.20 379
10562.17 390
10563.14 400
10564.11 397
10565.08 379
10566.05 339
10567.02 359
10567.99 361
10568.97 393
10569.94 351
10570.91 359
10571.88 335
10572.85 325
10573.82 355
10574.79 383
10575.76 362
10576.73 315
10577.70 360
10578.67 336
10579.64 353
10580.62 339
10581.59 345
10582.56 289
10583.53 366
10584.50 328
10585.47 336
10586.44 343
10587.42 375
10588.39 311
10589.36 310
10590.33 362
10591.30 305
10592.27 313
10593.25 341
10594.22 330
10595.19 341
10596.16 343
10597.13 338
10598.10 342
10599.08 357
10600.05 359
10601.02 301
10601.99 350
10602.96 355
10603.94 342
10604.91 326
10605.88 331
10606.85 292
10607.83 351
10608.80 348
10609.77 363
10610.74 334
10611.72 316
10612.69 344
10613.66 348
10614.63 368
10615.61 352
10616.58 390
10617.55 323
10618.53 341
10619.50 371
10620.47 358
10621.44 358
10622.42 368
10623.39 391
10624.36 355
10625.34 385
10626.31 388
10627.28 401
10628.26 353
10629.23 351
10630.20 370
10631.18 353
10632.15 414
10633.12 400
10634.10 352
10635.07 357
10636.05 387
10637.02 430
10637.99 466
10638.97 469
10639.94 483
10640.91 565
10641.89 521
10642.86 454
10643.84 509
10644.81 477
10645.79 453
10646.76 448
10647.73 364
10648.71 361
10649.68 366
10650.66 378
10651.63 357
10652.61 310
10653.58 315
10654.55 330
10655.53 347
10656.50 356
10657.48 331
10658.45 328
10659.43 335
10660.40 370
10661.38 323
10662.35 329
10663.33 338
10664.30 359
10665.28 324
10666.25 348
10667.23 319
10668.20 337
10669.18 352
10670.15 350
10671.13 362
10672.10 320
10673.08 351
10674.05 366
10675.03 288
10676.01 332
10676.98 376
10677.96 334
10678.93 329
10679.91 365
10680.88 366
10681.86 390
10682.84 375
10683.81 350
10684.79 360
10685.76 359
10686.74 332
10687.72 360
10688.69 327
10689.67 367
10690.64 364
10691.62 343
10692.60 291
10693.57 355
10694.55 328
10695.53 338
10696.50 333
10697.48 341
10698.46 323
10699.43 317
10700.41 345
10701.39 333
10702.36 325
10703.34 306
10704.32 325
10705.29 329
10706.27 318
10707.25 327
10708.22 333
10709.20 335
10710.18 342
10711.15 329
10712.13 388
10713.11 379
10714.09 347
10715.06 350
10716.04 330
10717.02 351
10718.00 348
10718.97 356
10719.95 330
10720.93 358
10721.91 322
10722.88 328
10723.86 334
10724.84 368
10725.82 332
10726.80 326
10727.77 276
10728.75 320
10729.73 304
10730.71 327
10731.69 339
10732.66 340
10733.64 316
10734.62 340
10735.60 347
10736.58 347
10737.55 337
10738.53 355
10739.51 317
10740.49 336
10741.47 360
10742.45 347
10743.43 359
10744.40 312
10745.38 325
10746.36 332
10747.34 368
10748.32 318
10749.30 343
10750.28 344
10751.26 325
10752.24 339
10753.21 310
10754.19 330
10755.17 346
10756.15 381
10757.13 336
10758.11 366
10759.09 328
10760.07 354
10761.05 354
10762.03 407
10763.01 360
10763.99 325
10764.97 323
10765.95 345
10766.93 360
10767.91 350
10768.89 346
10769.87 341
10770.84 310
10771.82 354
10772.80 393
10773.78 393
10774.76 402
10775.74 380
10776.73 364
10777.71 384
10778.69 424
10779.67 391
10780.65 428
10781.63 385
10782.61 408
10783.59 361
10784.57 371
10785.55 398
10786.53 371
10787.51 398
10788.49 377
10789.47 362
10790.45 363
10791.43 347
10792.41 373
10793.39 385
10794.38 343
10795.36 343
10796.34 335
10797.32 336
10798.30 354
10799.28 376
10800.26 385
10801.24 398
10802.22 356
10803.21 348
10804.19 377
10805.17 342
10806.15 346
10807.13 341
10808.11 346
10809.09 324
10810.08 353
10811.06 394
10812.04 369
10813.02 358
10814.00 333
10814.99 358
10815.97 366
10816.95 335
10817.93 322
10818.91 344
10819.90 356
10820.88 344
10821.86 340
10822.84 332
10823.82 334
10824.81 354
10825.79 359
10826.77 368
10827.75 312
10828.74 331
10829.72 368
10830.70 339
10831.68 313
10832.67 317
10833.65 344
10834.63 353
10835.62 310
10836.60 345
10837.58 329
10838.56 346
10839.55 322
10840.53 352
10841.51 354
10842.50 373
10843.48 380
10844.46 345
10845.45 363
10846.43 317
10847.41 386
10848.40 393
10849.38 350
10850.36 343
10851.35 370
10852.33 408
10853.31 400
10854.30 403
10855.28 371
10856.26 385
10857.25 373
10858.23 411
10859.22 398
10860.20 342
10861.18 368
10862.17 396
10863.15 413
10864.14 374
10865.12 381
10866.10 383
10867.09 410
10868.07 413
10869.06 398
10870.04 403
10871.03 442
10872.01 380
10873.00 395
10873.98 377
10874.96 396
10875.95 415
10876.93 383
10877.92 407
10878.90 394
10879.89 431
10880.87 435
10881.86 411
10882.84 437
10883.83 423
10884.81 449
10885.80 413
10886.78 445
10887.77 455
10888.75 465
10889.74 479
10890.72 494
10891.71 480
10892.70 454
10893.68 460
10894.67 481
10895.65 466
10896.64 451
10897.62 476
10898.61 476
10899.59 465
10900.58 476
10901.57 491
10902.55 471
10903.54 455
10904.52 483
10905.51 463
10906.50 455
10907.48 519
10908.47 487
10909.45 487
10910.44 500
10911.43 507
10912.41 492
10913.40 538
10914.39 551
10915.37 552
10916.36 558
10917.35 534
10918.33 532
10919.32 562
10920.30 520
10921.29 559
10922.28 590
10923.27 551
10924.25 554
10925.24 551
10926.23 584
10927.21 568
10928.20 549
10929.19 612
10930.17 569
10931.16 569
10932.15 583
10933.14 596
10934.12 576
10935.11 600
10936.10 571
10937.09 589
10938.07 572
10939.06 639
10940.05 628
10941.04 662
10942.02 656
10943.01 683
10944.00 682
10944.99 671
10945.97 691
10946.96 714
10947.95 723
10948.94 726
10949.93 728
10950.91 738
10951.90 772
10952.89 794
10953.88 911
10954.87 974
10955.85 991
10956.84 1076
10957.83 1177
10958.82 1242
10959.81 1349
10960.80 1306
10961.79 1301
10962.77 1248
10963.76 1239
10964.75 1187
10965.74 1083
10966.73 980
10967.72 899
10968.71 880
10969.70 896
10970.68 818
10971.67 770
10972.66 834
10973.65 789
10974.64 782
10975.63 722
10976.62 723
10977.61 777
10978.60 771
10979.59 737
10980.58 702
10981.57 767
10982.55 744
10983.54 792
10984.53 821
10985.52 904
10986.51 856
10987.50 884
10988.49 893
10989.48 895
10990.47 848
10991.46 866
10992.45 884
10993.44 967
10994.43 990
10995.42 1086
10996.41 1209
10997.40 1295
10998.39 1429
10999.38 1570
11000.37 1632
11001.36 1777
11002.35 1853
11003.34 1785
11004.33 1629
11005.33 1480
11006.32 1308
11007.31 1237
11008.30 1135
11009.29 1010
11010.28 938
11011.27 826
11012.26 781
11013.25 721
11014.24 715
11015.23 722
11016.22 658
11017.21 634
11018.21 650
11019.20 685
11020.19 675
11021.18 621
11022.17 623
11023.16 668
11024.15 682
11025.14 619
11026.14 571
11027.13 573
11028.12 618
11029.11 614
11030.10 590
11031.09 585
11032.09 684
11033.08 615
11034.07 599
11035.06 631
11036.05 608
11037.05 604
11038.04 621
11039.03 604
11040.02 649
11041.01 616
11042.01 588
11043.00 575
11043.99 585
11044.98 538
11045.97 567
11046.97 570
11047.96 564
11048.95 529
11049.94 539
11050.94 515
11051.93 546
11052.92 492
11053.91 538
11054.91 548
11055.90 522
11056.89 560
11057.89 505
11058.88 551
11059.87 554
11060.87 561
11061.86 496
11062.85 484
11063.84 588
11064.84 515
11065.83 530
11066.82 571
11067.82 556
11068.81 569
11069.80 589
11070.80 510
11071.79 528
11072.78 536
11073.78 584
11074.77 555
11075.77 498
11076.76 509
11077.75 509
11078.75 505
11079.74 507
11080.73 533
11081.73 543
11082.72 512
11083.72 513
11084.71 573
11085.70 486
11086.70 500
11087.69 520
11088.69 515
11089.68 474
11090.68 510
11091.67 485
11092.66 475
11093.66 498
11094.65 491
11095.65 537
11096.64 527
11097.64 496
11098.63 488
11099.63 478
11100.62 450
11101.62 471
11102.61 489
11103.61 465
11104.60 480
11105.60 469
11106.59 427
11107.59 470
11108.58 478
11109.58 461
11110.57 452
11111.57 504
11112.56 457
11113.56 471
11114.55 439
11115.55 471
11116.55 493
11117.54 472
11118.54 506
11119.53 466
11120.53 474
11121.52 486
11122.52 505
11123.51 490
11124.51 520
11125.51 556
11126.50 535
11127.50 502
11128.49 531
11129.49 580
11130.49 526
11131.48 537
11132.48 532
11133.48 490
11134.47 518
11135.47 505
11136.46 466
11137.46 477
11138.46 483
11139.45 461
11140.45 470
11141.45 465
11142.44 471
11143.44 442
11144.44 457
11145.43 504
11146.43 526
11147.43 532
11148.43 490
11149.42 452
11150.42 475
11151.42 466
11152.41 457
11153.41 446
11154.41 439
11155.40 445
11156.40 447
11157.40 419
11158.40 457
11159.39 419
11160.39 434
11161.39 470
11162.39 471
11163.38 395
11164.38 438
11165.38 424
11166.38 429
11167.38 404
11168.37 441
11169.37 474
11170.37 465
11171.37 460
11172.37 463
11173.36 445
11174.36 500
11175.36 473
11176.36 501
11177.36 501
11178.35 503
11179.35 482
11180.35 500
11181.35 473
11182.35 488
11183.35 495
11184.34 491
11185.34 457
11186.34 481
11187.34 485
11188.34 493
11189.34 555
11190.34 530
11191.34 551
11192.34 540
11193.33 621
11194.33 552
11195.33 571
11196.33 562
11197.33 558
11198.33 576
11199.33 546
11200.33 518
11201.33 536
11202.33 498
11203.33 536
11204.33 480
11205.32 447
11206.32 511
11207.32 535
11208.32 563
11209.32 487
11210.32 466
11211.32 456
11212.32 490
11213.32 481
11214.32 469
11215.32 468
11216.32 482
11217.32 479
11218.32 442
11219.32 427
11220.32 423
11221.32 449
11222.32 475
11223.32 432
11224.32 380
11225.32 404
11226.32 447
11227.33 431
11228.33 377
11229.33 394
11230.33 402
11231.33 425
11232.33 394
11233.33 388
11234.33 417
11235.33 438
11236.33 452
11237.33 421
11238.33 425
11239.33 392
11240.34 390
11241.34 437
11242.34 457
11243.34 411
11244.34 467
11245.34 429
11246.34 421
11247.34 425
11248.35 440
11249.35 419
11250.35 438
11251.35 416
11252.35 374
11253.35 378
11254.35 381
11255.36 433
11256.36 400
11257.36 399
11258.36 403
11259.36 429
11260.37 424
11261.37 424
11262.37 419
11263.37 461
11264.37 457
11265.38 501
11266.38 469
11267.38 418
11268.38 451
11269.39 488
11270.39 467
11271.39 424
11272.39 472
11273.40 446
11274.40 441
11275.40 470
11276.40 503
11277.41 493
11278.41 553
11279.41 538
11280.41 538
11281.42 525
11282.42 503
11283.42 565
11284.43 559
11285.43 482
11286.43 462
11287.44 479
11288.44 499
11289.44 504
11290.45 460
11291.45 465
11292.45 458
11293.46 451
11294.46 426
11295.46 458
11296.47 475
11297.47 461
11298.47 446
11299.48 458
11300.48 476
11301.48 447
11302.49 491
11303.49 480
11304.50 472
11305.50 453
11306.50 465
11307.51 505
11308.51 523
11309.52 565
11310.52 579
11311.52 643
11312.53 669
11313.53 701
11314.54 699
11315.54 746
11316.55 722
11317.55 735
11318.56 702
11319.56 626
11320.56 619
11321.57 536
11322.57 514
11323.58 515
11324.58 430
11325.59 428
11326.59 438
11327.60 402
11328.60 366
11329.61 380
11330.61 380
11331.62 387
11332.62 371
11333.63 332
11334.63 377
11335.64 369
11336.65 392
11337.65 363
11338.66 381
11339.66 354
11340.67 366
11341.67 399
11342.68 357
11343.68 360
11344.69 380
11345.70 404
11346.70 366
11347.71 371
11348.71 369
11349.72 379
11350.72 383
11351.73 390
11352.74 365
11353.74 371
11354.75 373
11355.76 407
11356.76 385
11357.77 389
11358.77 333
11359.78 395
11360.79 404
11361.79 387
11362.80 387
11363.81 385
11364.81 365
11365.82 365
11366.83 353
11367.83 358
11368.84 345
11369.85 373
11370.85 388
11371.86 331
11372.87 353
11373.87 390
11374.88 389
11375.89 366
11376.90 368
11377.90 416
11378.91 386
11379.92 394
11380.92 391
11381.93 379
11382.94 352
11383.95 382
11384.95 385
11385.96 379
11386.97 384
11387.98 387
11388.99 375
11389.99 370
11391.00 368
11392.01 398
11393.02 405
11394.02 371
11395.03 375
11396.04 412
11397.05 428
11398.06 363
11399.06 359
11400.07 353
11401.08 387
11402.09 400
11403.10 359
11404.11 393
11405.11 362
11406.12 354
11407.13 351
11408.14 375
11409.15 356
11410.16 360
11411.17 352
11412.17 376
11413.18 359
11414.19 331
11415.20 316
11416.21 350
11417.22 350
11418.23 354
11419.24 336
11420.25 337
11421.25 351
11422.26 322
11423.27 354
11424.28 327
11425.29 326
11426.30 350
11427.31 335
11428.32 322
11429.33 331
11430.34 368
11431.35 333
11432.36 333
11433.37 337
11434.38 376
11435.39 353
11436.40 302
11437.41 324
11438.42 335
11439.43 340
11440.44 349
11441.45 359
11442.46 349
11443.47 377
11444.48 363
11445.49 309
11446.50 358
11447.51 347
11448.52 340
11449.53 344
11450.54 345
11451.55 355
11452.56 354
11453.57 343
11454.58 345
11455.59 353
11456.60 363
11457.61 395
11458.62 380
11459.63 365
11460.64 358
11461.66 390
11462.67 381
11463.68 352
11464.69 339
11465.70 341
11466.71 344
11467.72 369
11468.73 351
11469.74 334
11470.76 346
11471.77 346
11472.78 319
11473.79 342
11474.80 330
11475.81 327
11476.82 333
11477.84 297
11478.85 352
11479.86 351
11480.87 338
11481.88 332
11482.89 360
11483.91 322
11484.92 352
11485.93 340
11486.94 350
11487.95 341
11488.97 359
11489.98 333
11490.99 314
11492.00 310
11493.02 359
11494.03 332
11495.04 335
11496.05 316
11497.06 324
11498.08 331
11499.09 390
11500.10 377
11501.12 323
11502.13 317
11503.14 328
11504.15 314
11505.17 324
11506.18 318
11507.19 344
11508.20 356
11509.22 320
11510.23 324
11511.24 338
11512.26 327
11513.27 337
11514.28 345
11515.30 363
11516.31 329
11517.32 327
11518.34 330
11519.35 295
11520.36 338
11521.38 345
11522.39 330
11523.40 327
11524.42 321
11525.43 328
11526.45 368
11527.46 347
11528.47 315
11529.49 320
11530.50 330
11531.52 302
11532.53 319
11533.54 346
11534.56 325
11535.57 317
11536.59 347
11537.60 373
11538.61 340
11539.63 396
11540.64 377
11541.66 365
11542.67 366
11543.69 367
11544.70 381
11545.72 382
11546.73 357
11547.74 351
11548.76 368
11549.77 394
11550.79 407
11551.80 363
11552.82 345
11553.83 412
11554.85 390
11555.86 380
11556.88 368
11557.89 428
11558.91 399
11559.92 390
11560.94 379
11561.96 418
11562.97 417
11563.99 425
11565.00 395
11566.02 390
11567.03 424
11568.05 417
11569.06 419
11570.08 415
11571.10 411
11572.11 397
11573.13 441
11574.14 431
11575.16 400
11576.17 386
11577.19 411
11578.21 417
11579.22 449
11580.24 463
11581.25 464
11582.27 502
11583.29 513
11584.30 520
11585.32 563
11586.34 533
11587.35 528
11588.37 583
11589.39 563
11590.40 565
11591.42 547
11592.44 588
11593.45 620
11594.47 633
11595.49 678
11596.50 711
11597.52 723
11598.54 814
11599.55 891
11600.57 984
11601.59 1068
11602.60 1213
11603.62 1297
11604.64 1343
11605.66 1379
11606.67 1400
11607.69 1329
11608.71 1201
11609.73 1049
11610.74 1010
11611.76 899
11612.78 767
11613.80 675
11614.81 598
11615.83 599
11616.85 517
11617.87 583
11618.88 487
11619.90 492
11620.92 500
11621.94 482
11622.96 445
11623.97 427
11624.99 444
11626.01 432
11627.03 455
11628.05 451
11629.07 416
11630.08 453
11631.10 464
11632.12 452
11633.14 455
11634.16 438
11635.18 391
11636.19 427
11637.21 441
11638.23 399
11639.25 432
11640.27 432
11641.29 435
11642.31 414
11643.33 396
11644.34 423
11645.36 430
11646.38 389
11647.40 413
11648.42 400
11649.44 362
11650.46 391
11651.48 342
11652.50 365
11653.52 339
11654.54 386
11655.56 344
11656.58 333
11657.60 336
11658.61 338
11659.63 356
11660.65 378
11661.67 357
11662.69 353
11663.71 361
11664.73 358
11665.75 339
11666.77 326
11667.79 329
11668.81 384
11669.83 401
11670.85 415
11671.87 393
11672.89 393
11673.91 408
11674.93 367
11675.95 370
11676.97 381
11678.00 415
11679.02 379
11680.04 411
11681.06 442
11682.08 423
11683.10 413
11684.12 415
11685.14 390
11686.16 415
11687.18 419
11688.20 411
11689.22 366
11690.24 396
11691.26 391
11692.29 421
11693.31 398
11694.33 398
11695.35 371
11696.37 375
11697.39 397
11698.41 385
11699.43 353
11700.46 373
11701.48 380
11702.50 366
11703.52 354
11704.54 348
11705.56 367
11706.58 387
11707.61 343
11708.63 365
11709.65 360
11710.67 358
11711.69 368
11712.72 366
11713.74 372
11714.76 361
11715.78 393
11716.80 345
11717.83 346
11718.85 355
11719.87 341
11720.89 339
11721.92 341
11722.94 358
11723.96 334
11724.98 319
11726.01 344
11727.03 325
11728.05 354
11729.07 350
11730.10 345
11731.12 300
11732.14 321
11733.16 310
11734.19 357
11735.21 328
11736.23 354
11737.26 319
11738.28 348
11739.30 373
11740.33 383
11741.35 393
11742.37 337
11743.39 364
11744.42 339
11745.44 350
11746.47 353
11747.49 363
11748.51 379
11749.54 352
11750.56 343
11751.58 354
11752.61 349
11753.63 342
11754.65 346
11755.68 353
11756.70 330
11757.73 342
11758.75 345
11759.77 337
11760.80 346
11761.82 345
11762.85 351
11763.87 350
11764.89 337
11765.92 314
11766.94 286
11767.97 349
11768.99 350
11770.02 354
11771.04 350
11772.06 359
11773.09 340
11774.11 391
11775.14 369
11776.16 338
11777.19 343
11778.21 368
11779.24 379
11780.26 392
11781.29 351
11782.31 335
11783.34 370
11784.36 355
11785.39 372
11786.41 345
11787.44 339
11788.46 311
11789.49 347
11790.51 374
11791.54 333
11792.57 352
11793.59 390
11794.62 337
11795.64 341
11796.67 307
11797.69 329
11798.72 348
11799.74 353
11800.77 336
11801.80 385
11802.82 352
11803.85 378
11804.87 383
11805.90 324
11806.93 378
11807.95 419
11808.98 395
11810.00 375
11811.03 372
11812.06 376
11813.08 385
11814.11 388
11815.14 359
11816.16 376
11817.19 352
11818.22 364
11819.24 371
11820.27 381
11821.30 332
11822.32 349
11823.35 383
11824.38 361
11825.40 352
11826.43 380
11827.46 378
11828.48 377
11829.51 362
11830.54 368
11831.56 370
11832.59 390
11833.62 371
11834.65 367
11835.67 384
11836.70 370
11837.73 410
11838.76 379
11839.78 389
11840.81 342
11841.84 398
11842.87 383
11843.89 347
11844.92 334
11845.95 358
11846.98 377
11848.00 376
11849.03 366
11850.06 362
11851.09 384
11852.12 393
11853.14 406
11854.17 377
11855.20 346
11856.23 420
11857.26 493
11858.29 408
11859.31 418
11860.34 403
11861.37 445
11862.40 428
11863.43 409
11864.46 424
11865.48 419
11866.51 473
11867.54 436
11868.57 443
11869.60 445
11870.63 437
11871.66 470
11872.69 491
11873.72 446
11874.74 450
11875.77 451
11876.80 445
11877.83 475
11878.86 462
11879.89 403
11880.92 488
11881.95 480
11882.98 526
11884.01 482
11885.04 502
11886.07 507
11887.10 545
11888.13 522
11889.15 536
11890.18 561
11891.21 569
11892.24 551
11893.27 578
11894.30 561
11895.33 587
11896.36 641
11897.39 628
11898.42 623
11899.45 662
11900.48 730
11901.51 730
11902.54 691
11903.57 725
11904.60 724
11905.64 768
11906.67 741
11907.70 730
11908.73 689
11909.76 680
11910.79 650
11911.82 628
11912.85 632
11913.88 658
11914.91 667
11915.94 578
11916.97 616
11918.00 589
11919.03 619
11920.06 623
11921.10 637
11922.13 659
11923.16 629
11924.19 699
11925.22 748
11926.25 752
11927.28 818
11928.31 874
11929.35 962
11930.38 1032
11931.41 1131
11932.44 1139
11933.47 1187
11934.50 1216
11935.53 1148
11936.57 1082
11937.60 1075
11938.63 1000
11939.66 851
11940.69 790
11941.73 736
11942.76 725
11943.79 710
11944.82 658
11945.85 618
11946.89 589
11947.92 537
11948.95 493
11949.98 524
11951.01 508
11952.05 532
11953.08 525
11954.11 532
11955.14 534
11956.18 474
11957.21 498
11958.24 553
11959.27 558
11960.31 537
11961.34 495
11962.37 466
11963.41 502
11964.44 525
11965.47 492
11966.50 500
11967.54 521
11968.57 490
11969.60 520
11970.64 497
11971.67 489
11972.70 499
11973.74 560
11974.77 486
11975.80 491
11976.84 499
11977.87 480
11978.90 478
11979.94 474
11980.97 473
11982.00 450
11983.04 472
11984.07 504
11985.11 470
11986.14 471
11987.17 500
11988.21 501
11989.24 491
11990.28 494
11991.31 529
11992.34 545
11993.38 531
11994.41 496
11995.45 533
11996.48 517
11997.52 493
11998.55 520
11999.58 543
12000.62 546
12001.65 512
12002.69 516
12003.72 508
12004.76 536
12005.79 488
12006.83 544
12007.86 556
12008.90 535
12009.93 532
12010.97 582
12012.00 597
12013.04 611
12014.07 620
12015.11 646
12016.14 641
12017.18 642
12018.21 629
12019.25 680
12020.28 626
12021.32 633
12022.35 642
12023.39 618
12024.42 651
12025.46 682
12026.49 605
12027.53 618
12028.57 589
12029.60 609
12030.64 630
12031.67 622
12032.71 571
12033.74 631
12034.78 600
12035.82 632
12036.85 592
12037.89 634
12038.92 608
12039.96 588
12041.00 557
12042.03 559
12043.07 567
12044.11 540
12045.14 531
12046.18 609
12047.22 594
12048.25 535
12049.29 544
12050.33 596
12051.36 585
12052.40 565
12053.44 571
12054.47 567
12055.51 555
12056.55 541
12057.58 608
12058.62 608
12059.66 640
12060.69 620
12061.73 601
12062.77 570
12063.80 608
12064.84 641
12065.88 630
12066.92 622
12067.95 604
12068.99 632
12070.03 602
12071.07 587
12072.10 602
12073.14 626
12074.18 621
12075.22 615
12076.25 622
12077.29 616
12078.33 646
12079.37 590
12080.41 630
12081.44 645
12082.48 616
12083.52 626
12084.56 646
12085.60 652
12086.63 635
12087.67 623
12088.71 644
12089.75 693
12090.79 724
12091.83 734
12092.86 703
12093.90 697
12094.94 762
12095.98 807
12097.02 808
12098.06 855
12099.10 880
12100.13 975
12101.17 1016
12102.21 1095
12103.25 1109
12104.29 1170
12105.33 1174
12106.37 1151
12107.41 1138
12108.45 1048
12109.49 950
12110.52 919
12111.56 895
12112.60 852
12113.64 711
12114.68 682
12115.72 634
12116.76 592
12117.80 547
12118.84 585
12119.88 564
12120.92 568
12121.96 543
12123.00 510
12124.04 536
12125.08 505
12126.12 522
12127.16 520
12128.20 506
12129.24 463
12130.28 477
12131.32 540
12132.36 511
12133.40 481
12134.44 440
12135.48 443
12136.52 488
12137.56 478
12138.60 468
12139.64 468
12140.68 448
12141.72 495
12142.76 447
12143.80 450
12144.84 471
12145.88 442
12146.93 423
12147.97 416
12149.01 434
12150.05 435
12151.09 431
12152.13 414
12153.17 403
12154.21 428
12155.25 437
12156.29 459
12157.34 437
12158.38 405
12159.42 413
12160.46 406
12161.50 467
12162.54 426
12163.58 428
12164.62 409
12165.67 429
12166.71 427
12167.75 416
12168.79 424
12169.83 387
12170.87 431
12171.92 421
12172.96 414
12174.00 443
12175.04 433
12176.08 416
12177.13 453
12178.17 423
12179.21 406
12180.25 419
12181.30 432
12182.34 437
12183.38 431
12184.42 408
12185.46 436
12186.51 497
12187.55 446
12188.59 402
12189.63 432
12190.68 416
12191.72 443
12192.76 468
12193.81 403
12194.85 410
12195.89 419
12196.93 435
12197.98 405
12199.02 384
12200.06 414
12201.11 443
12202.15 412
12203.19 409
12204.24 419
12205.28 428
12206.32 437
12207.37 417
12208.41 419
12209.45 437
12210.50 416
12211.54 424
12212.58 410
12213.63 381
12214.67 428
12215.71 400
12216.76 432
12217.80 399
12218.85 414
12219.89 454
12220.93 431
12221.98 401
12223.02 409
12224.07 434
12225.11 396
12226.15 369
12227.20 410
12228.24 459
12229.29 499
12230.33 441
12231.38 397
12232.42 434
12233.46 412
12234.51 444
12235.55 418
12236.60 419
12237.64 440
12238.69 437
12239.73 424
12240.78 421
12241.82 427
12242.87 450
12243.91 450
12244.96 397
12246.00 406
12247.05 400
12248.09 415
12249.14 426
12250.18 374
12251.23 379
12252.27 431
12253.32 432
12254.36 434
12255.41 410
12256.45 359
12257.50 364
12258.55 387
12259.59 371
12260.64 357
12261.68 416
12262.73 389
12263.77 386
12264.82 381
12265.87 379
12266.91 396
12267.96 362
12269.00 375
12270.05 387
12271.10 362
12272.14 376
12273.19 380
12274.23 359
12275.28 334
12276.33 356
12277.37 402
12278.42 373
12279.47 370
12280.51 388
12281.56 365
12282.61 396
12283.65 364
12284.70 379
12285.75 382
12286.79 366
12287.84 382
12288.89 395
12289.93 371
12290.98 368
12292.03 333
12293.07 348
12294.12 318
12295.17 349
12296.22 355
12297.26 372
12298.31 363
12299.36 334
12300.40 329
12301.45 343
12302.50 394
12303.55 411
12304.59 379
12305.64 371
12306.69 357
12307.74 360
12308.78 398
12309.83 376
12310.88 350
12311.93 369
12312.98 340
12314.02 313
12315.07 311
12316.12 356
12317.17 341
12318.22 376
12319.26 350
12320.31 332
12321.36 326
12322.41 320
12323.46 329
12324.51 335
12325.55 341
12326.60 321
12327.65 356
12328.70 350
12329.75 350
12330.80 329
12331.85 311
12332.89 336
12333.94 359
12334.99 349
12336.04 356
12337.09 342
12338.14 367
12339.19 324
12340.24 343
12341.29 326
12342.33 306
12343.38 329
12344.43 325
12345.48 311
12346.53 335
12347.58 340
12348.63 314
12349.68 348
12350.73 341
12351.78 336
12352.83 337
12353.88 301
12354.93 312
12355.98 324
12357.03 335
12358.08 367
12359.13 346
12360.18 327
12361.23 370
12362.28 329
12363.33 352
12364.38 326
12365.43 341
12366.48 384
12367.53 369
12368.58 321
12369.63 329
12370.68 377
12371.73 371
12372.78 387
12373.83 354
12374.88 370
12375.93 349
12376.98 396
12378.03 364
12379.08 368
12380.13 352
12381.18 397
12382.23 398
12383.29 370
12384.34 380
12385.39 363
12386.44 407
12387.49 408
12388.54 353
12389.59 374
12390.64 363
12391.69 373
12392.75 423
12393.80 381
12394.85 352
12395.90 382
12396.95 382
12398.00 375
12399.05 399
12400.11 339
12401.16 398
12402.21 364
12403.26 388
12404.31 405
12405.36 378
12406.42 385
12407.47 372
12408.52 376
12409.57 389
12410.62 401
12411.68 366
12412.73 401
12413.78 403
12414.83 373
12415.88 375
12416.94 377
12417.99 406
12419.04 390
12420.09 422
12421.15 415
12422.20 436
12423.25 415
12424.30 397
12425.36 423
12426.41 408
12427.46 420
12428.52 427
12429.57 413
12430.62 428
12431.67 420
12432.73 455
12433.78 472
12434.83 468
12435.89 449
12436.94 506
12437.99 441
12439.05 437
12440.10 447
12441.15 439
12442.21 422
12443.26 348
12444.31 420
12445.37 442
12446.42 435
12447.47 425
12448.53 438
12449.58 462
12450.63 428
12451.69 462
12452.74 499
12453.80 537
12454.85 522
12455.90 525
12456.96 549
12458.01 528
12459.07 547
12460.12 632
12461.17 576
12462.23 601
12463.28 563
12464.34 594
12465.39 676
12466.45 680
12467.50 695
12468.56 723
12469.61 791
12470.66 821
12471.72 939
12472.77 1106
12473.83 1226
12474.88 1424
12475.94 1558
12476.99 1683
12478.05 1705
12479.10 1716
12480.16 1752
12481.21 1698
12482.27 1571
12483.32 1452
12484.38 1288
12485.43 1202
12486.49 1011
12487.54 865
12488.60 829
12489.65 754
12490.71 733
12491.77 679
12492.82 637
12493.88 602
12494.93 561
12495.99 553
12497.04 571
12498.10 569
12499.15 560
12500.21 585
12501.27 576
12502.32 536
12503.38 515
12504.43 495
12505.49 555
12506.55 504
12507.60 482
12508.66 516
12509.72 521
12510.77 481
12511.83 494
12512.88 502
12513.94 507
12515.00 536
12516.05 504
12517.11 527
12518.17 513
12519.22 505
12520.28 524
12521.34 472
12522.39 457
12523.45 466
12524.51 476
12525.56 464
12526.62 453
12527.68 440
12528.74 423
12529.79 433
12530.85 434
12531.91 472
12532.96 426
12534.02 428
12535.08 455
12536.14 477
12537.19 508
12538.25 469
12539.31 507
12540.37 482
12541.42 463
12542.48 486
12543.54 513
12544.60 499
12545.65 558
12546.71 559
12547.77 525
12548.83 563
12549.89 559
12550.94 629
12552.00 639
12553.06 640
12554.12 700
12555.18 770
12556.23 774
12557.29 795
12558.35 763
12559.41 788
12560.47 787
12561.53 777
12562.58 780
12563.64 686
12564.70 675
12565.76 623
12566.82 645
12567.88 609
12568.94 592
12570.00 560
12571.05 523
12572.11 558
12573.17 524
12574.23 524
12575.29 550
12576.35 546
12577.41 528
12578.47 500
12579.53 490
12580.59 488
12581.64 481
12582.70 477
12583.76 466
12584.82 483
12585.88 462
12586.94 486
12588.00 485
12589.06 437
12590.12 408
12591.18 456
12592.24 471
12593.30 482
12594.36 470
12595.42 474
12596.48 469
12597.54 476
12598.60 420
12599.66 468
12600.72 454
12601.78 435
12602.84 447
12603.90 464
12604.96 409
12606.02 441
12607.08 409
12608.14 443
12609.20 453
12610.26 427
12611.32 425
12612.38 426
12613.44 422
12614.50 456
12615.57 446
12616.63 473
12617.69 471
12618.75 537
12619.81 497
12620.87 493
12621.93 536
12622.99 531
12624.05 546
12625.11 515
12626.18 453
12627.24 462
12628.30 453
12629.36 421
12630.42 426
12631.48 423
12632.54 448
12633.60 421
12634.67 411
12635.73 448
12636.79 427
12637.85 399
12638.91 446
12639.97 448
12641.04 443
12642.10 432
12643.16 451
12644.22 409
12645.28 464
12646.35 453
12647.41 441
12648.47 440
12649.53 438
12650.59 493
12651.66 444
12652.72 454
12653.78 402
12654.84 436
12655.91 442
12656.97 473
12658.03 456
12659.09 446
12660.16 426
12661.22 467
12662.28 461
12663.34 467
12664.41 437
12665.47 421
12666.53 452
12667.60 436
12668.66 439
12669.72 427
12670.78 455
12671.85 466
12672.91 453
12673.97 444
12675.04 429
12676.10 456
12677.16 466
12678.23 453
12679.29 430
12680.35 443
12681.42 480
12682.48 503
12683.54 462
12684.61 440
12685.67 460
12686.74 508
12687.80 463
12688.86 474
12689.93 513
12690.99 546
12692.05 525
12693.12 510
12694.18 491
12695.25 549
12696.31 589
12697.37 588
12698.44 598
12699.50 614
12700.57 681
12701.63 702
12702.70 693
12703.76 681
12704.83 774
12705.89 751
12706.95 702
12708.02 699
12709.08 703
12710.15 682
12711.21 683
12712.28 652
12713.34 599
12714.41 575
12715.47 558
12716.54 544
12717.60 543
12718.67 554
12719.73 526
12720.80 542
12721.86 555
12722.93 547
12723.99 474
12725.06 509
12726.12 496
12727.19 476
12728.26 436
12729.32 486
12730.39 492
12731.45 546
12732.52 465
12733.58 492
12734.65 523
12735.71 500
12736.78 534
12737.85 516
12738.91 482
12739.98 507
12741.04 474
12742.11 467
12743.18 463
12744.24 417
12745.31 447
12746.37 471
12747.44 462
12748.51 410
12749.57 407
12750.64 400
12751.71 397
12752.77 416
12753.84 415
12754.91 397
12755.97 353
12757.04 380
12758.11 337
12759.17 392
12760.24 367
12761.31 360
12762.37 373
12763.44 356
12764.51 372
12765.57 382
12766.64 334
12767.71 343
12768.78 398
12769.84 387
12770.91 371
12771.98 380
12773.04 410
12774.11 380
12775.18 372
12776.25 376
12777.31 357
12778.38 372
12779.45 399
12780.52 361
12781.58 368
12782.65 337
12783.72 360
12784.79 406
12785.86 364
12786.92 338
12787.99 343
12789.06 362
12790.13 405
12791.20 375
12792.26 387
12793.33 418
12794.40 386
12795.47 350
12796.54 329
12797.61 337
12798.67 375
12799.74 379
12800.81 389
12801.88 351
12802.95 392
12804.02 381
12805.09 406
12806.15 382
12807.22 338
12808.29 341
12809.36 401
12810.43 412
12811.50 399
12812.57 393
12813.64 422
12814.71 415
12815.77 406
12816.84 447
12817.91 437
12818.98 425
12820.05 412
12821.12 424
12822.19 423
12823.26 376
12824.33 376
12825.40 385
12826.47 379
12827.54 383
12828.61 390
12829.68 361
12830.75 402
12831.82 360
12832.89 394
12833.96 382
12835.03 365
12836.10 379
12837.17 372
12838.24 342
12839.31 345
12840.38 360
12841.45 329
12842.52 303
12843.59 322
12844.66 348
12845.73 350
12846.80 351
12847.87 338
12848.94 326
12850.01 372
12851.08 366
12852.15 338
12853.22 326
12854.29 313
12855.36 320
12856.43 302
12857.51 338
12858.58 311
12859.65 313
12860.72 358
12861.79 318
12862.86 286
12863.93 272
12865.00 292
12866.07 307
12867.15 327
12868.22 324
12869.29 318
12870.36 334
12871.43 350
12872.50 327
12873.57 297
12874.65 312
12875.72 308
12876.79 354
12877.86 297
12878.93 312
12880.00 318
12881.08 290
12882.15 300
12883.22 304
12884.29 296
12885.36 307
12886.44 290
12887.51 302
12888.58 304
12889.65 331
12890.72 295
12891.80 302
12892.87 312
12893.94 279
12895.01 268
12896.09 314
12897.16 326
12898.23 305
12899.30 295
12900.38 292
12901.45 309
12902.52 301
12903.60 328
12904.67 342
12905.74 301
12906.81 304
12907.89 315
12908.96 292
12910.03 307
12911.11 307
12912.18 280
12913.25 264
12914.33 283
12915.40 291
12916.47 290
12917.55 285
12918.62 296
12919.69 307
12920.77 326
12921.84 293
12922.91 268
12923.99 306
12925.06 295
12926.13 279
12927.21 285
12928.28 264
12929.36 269
12930.43 289
12931.50 277
12932.58 316
12933.65 286
12934.73 282
12935.80 291
12936.87 279
12937.95 280
12939.02 248
12940.10 280
12941.17 284
12942.25 290
12943.32 292
12944.39 270
12945.47 271
12946.54 297
12947.62 323
12948.69 300
12949.77 268
12950.84 263
12951.92 247
12952.99 264
12954.07 263
12955.14 275
12956.22 250
12957.29 287
12958.37 282
12959.44 265
12960.52 288
12961.59 298
12962.67 258
12963.74 286
12964.82 283
12965.89 248
12966.97 288
12968.04 272
12969.12 283
12970.20 257
12971.27 292
12972.35 295
12973.42 289
12974.50 267
12975.57 287
12976.65 282
12977.73 261
12978.80 292
12979.88 258
12980.95 301
12982.03 282
12983.11 267
12984.18 282
12985.26 287
12986.33 291
12987.41 301
12988.49 291
12989.56 285
12990.64 295
12991.72 305
12992.79 276
12993.87 268
12994.95 303
12996.02 298
12997.10 296
12998.18 275
12999.25 257
13000.33 254
13001.41 319
13002.48 289
13003.56 298
13004.64 275
13005.71 266
13006.79 302
13007.87 298
13008.95 271
13010.02 300
13011.10 310
13012.18 283
13013.26 311
13014.33 311
13015.41 283
13016.49 289
13017.57 329
13018.64 325
13019.72 290
13020.80 272
13021.88 300
13022.95 307
13024.03 312
13025.11 285
13026.19 282
13027.26 323
13028.34 301
13029.42 322
13030.50 317
13031.58 335
13032.66 337
13033.73 342
13034.81 329
13035.89 308
13036.97 282
13038.05 320
13039.13 324
13040.20 306
13041.28 331
13042.36 338
13043.44 340
13044.52 362
13045.60 324
13046.68 340
13047.75 350
13048.83 368
13049.91 369
13050.99 328
13052.07 329
13053.15 352
13054.23 380
13055.31 363
13056.39 378
13057.47 339
13058.54 392
13059.62 379
13060.70 345
13061.78 303
13062.86 350
13063.94 355
13065.02 322
13066.10 302
13067.18 322
13068.26 321
13069.34 333
13070.42 302
13071.50 300
13072.58 285
13073.66 284
13074.74 302
13075.82 277
13076.90 297
13077.98 310
13079.06 311
13080.14 284
13081.22 284
13082.30 302
13083.38 308
13084.46 292
13085.54 270
13086.62 300
13087.70 292
13088.78 260
13089.86 314
13090.94 318
13092.02 317
13093.10 311
13094.18 299
13095.27 304
13096.35 271
13097.43 300
13098.51 329
13099.59 317
13100.67 319
13101.75 276
13102.83 292
13103.91 303
13104.99 301
13106.08 273
13107.16 293
13108.24 257
13109.32 283
13110.40 307
13111.48 305
13112.56 276
13113.64 249
13114.73 304
13115.81 281
13116.89 274
13117.97 287
13119.05 281
13120.14 282
13121.22 244
13122.30 258
13123.38 258
13124.46 306
13125.54 298
13126.63 294
13127.71 245
13128.79 260
13129.87 308
13130.96 311
13132.04 274
13133.12 298
13134.20 259
13135.28 308
13136.37 264
13137.45 291
13138.53 270
13139.61 293
13140.70 271
13141.78 276
13142.86 268
13143.95 269
13145.03 266
13146.11 290
13147.19 278
13148.28 261
13149.36 281
13150.44 268
13151.53 298
13152.61 289
13153.69 325
13154.78 291
13155.86 262
13156.94 242
13158.03 283
13159.11 312
13160.19 318
13161.28 289
13162.36 309
13163.44 334
13164.53 296
13165.61 261
13166.69 288
13167.78 326
13168.86 293
13169.95 297
13171.03 287
13172.11 271
13173.20 277
13174.28 300
13175.37 299
13176.45 265
13177.53 257
13178.62 286
13179.70 308
13180.79 282
13181.87 280
13182.96 263
13184.04 294
13185.12 282
13186.21 293
13187.29 281
13188.38 304
13189.46 256
13190.55 285
13191.63 330
13192.72 312
13193.80 290
13194.89 294
13195.97 279
13197.06 280
13198.14 300
13199.23 304
13200.31 289
13201.40 293
13202.48 250
13203.57 260
13204.65 287
13205.74 274
13206.82 289
13207.91 328
13208.99 292
13210.08 254
13211.16 296
13212.25 295
13213.34 295
13214.42 274
13215.51 279
13216.59 290
13217.68 272
13218.76 272
13219.85 271
13220.94 289
13222.02 299
13223.11 294
13224.19 293
13225.28 283
13226.37 282
13227.45 294
13228.54 311
13229.63 280
13230.71 271
13231.80 326
13232.89 325
13233.97 302
13235.06 309
13236.14 274
13237.23 288
13238.32 313
13239.40 293
13240.49 289
13241.58 290
13242.67 291
13243.75 295
13244.84 339
13245.93 281
13247.01 277
13248.10 309
13249.19 313
13250.27 291
13251.36 310
13252.45 331
13253.54 363
13254.62 351
13255.71 294
13256.80 323
13257.89 305
13258.97 348
13260.06 312
13261.15 318
13262.24 311
13263.32 336
13264.41 350
13265.50 359
13266.59 313
13267.67 378
13268.76 354
13269.85 356
13270.94 317
13272.03 327
13273.11 354
13274.20 347
13275.29 340
13276.38 361
13277.47 325
13278.56 356
13279.64 361
13280.73 376
13281.82 367
13282.91 377
13284.00 384
13285.09 413
13286.18 429
13287.26 390
13288.35 390
13289.44 398
13290.53 405
13291.62 394
13292.71 386
13293.80 444
13294.89 404
13295.98 403
13297.06 408
13298.15 430
13299.24 407
13300.33 372
13301.42 420
13302.51 412
13303.60 395
13304.69 445
13305.78 448
13306.87 478
13307.96 431
13309.05 458
13310.14 480
13311.23 423
13312.32 446
13313.41 481
13314.50 519
13315.59 462
13316.68 513
13317.77 472
13318.86 514
13319.95 477
13321.04 426
13322.13 493
13323.22 465
13324.31 472
13325.40 445
13326.49 432
13327.58 413
13328.67 429
13329.76 446
13330.85 407
13331.94 453
13333.03 448
13334.12 466
13335.21 470
13336.30 454
13337.39 456
13338.48 481
13339.57 483
13340.66 473
13341.75 498
13342.85 470
13343.94 492
13345.03 480
13346.12 470
13347.21 458
13348.30 488
13349.39 535
13350.48 470
13351.58 487
13352.67 458
13353.76 526
13354.85 501
13355.94 522
13357.03 556
13358.12 533
13359.22 535
13360.31 566
13361.40 588
13362.49 580
13363.58 571
13364.67 634
13365.77 661
13366.86 675
13367.95 659
13369.04 697
13370.13 688
13371.23 621
13372.32 616
13373.41 693
13374.50 621
13375.60 623
13376.69 610
13377.78 606
13378.87 543
13379.97 537
13381.06 541
13382.15 507
13383.24 494
13384.34 418
13385.43 457
13386.52 490
13387.61 448
13388.71 436
13389.80 429
13390.89 406
13391.99 381
13393.08 413
13394.17 410
13395.26 411
13396.36 432
13397.45 421
13398.54 416
13399.64 419
13400.73 419
13401.82 417
13402.92 422
13404.01 397
13405.10 392
13406.20 382
13407.29 395
13408.39 377
13409.48 381
13410.57 387
13411.67 417
13412.76 394
13413.85 369
13414.95 365
13416.04 394
13417.14 429
13418.23 436
13419.32 423
13420.42 383
13421.51 388
13422.61 409
13423.70 433
13424.80 430
13425.89 442
13426.98 403
13428.08 413
13429.17 402
13430.27 402
13431.36 430
13432.46 433
13433.55 426
13434.65 411
13435.74 431
13436.84 459
13437.93 418
13439.03 433
13440.12 395
13441.22 451
13442.31 471
13443.41 434
13444.50 431
13445.60 491
13446.69 473
13447.79 502
13448.88 491
13449.98 463
13451.07 453
13452.17 515
13453.26 494
13454.36 467
13455.45 505
13456.55 515
13457.65 508
13458.74 521
13459.84 548
13460.93 545
13462.03 528
13463.12 579
13464.22 568
13465.32 512
13466.41 552
13467.51 535
13468.60 573
13469.70 572
13470.80 560
13471.89 537
13472.99 557
13474.09 602
13475.18 550
13476.28 541
13477.37 541
13478.47 544
13479.57 576
13480.66 568
13481.76 533
13482.86 545
13483.95 568
13485.05 568
13486.15 561
13487.25 569
13488.34 622
13489.44 616
13490.54 632
13491.63 625
13492.73 600
13493.83 639
13494.92 676
13496.02 664
13497.12 696
13498.22 717
13499.31 770
13500.41 752
13501.51 792
13502.61 792
13503.70 779
13504.80 787
13505.90 771
13507.00 742
13508.09 758
13509.19 725
13510.29 731
13511.39 676
13512.49 634
13513.58 603
13514.68 637
13515.78 578
13516.88 556
13517.98 536
13519.07 513
13520.17 505
13521.27 519
13522.37 507
13523.47 482
13524.57 461
13525.66 442
13526.76 464
13527.86 470
13528.96 440
13530.06 442
13531.16 419
13532.26 441
13533.35 381
13534.45 443
13535.55 428
13536.65 429
13537.75 451
13538.85 418
13539.95 410
13541.05 427
13542.15 423
13543.24 401
13544.34 401
13545.44 397
13546.54 390
13547.64 409
13548.74 381
13549.84 407
13550.94 378
13552.04 390
13553.14 373
13554.24 368
13555.34 352
13556.44 419
13557.54 409
13558.64 378
13559.74 348
13560.84 390
13561.94 433
13563.04 389
13564.14 387
13565.24 361
13566.34 382
13567.44 410
13568.54 401
13569.64 385
13570.74 388
13571.84 383
13572.94 379
13574.04 395
13575.14 393
13576.24 368
13577.34 403
13578.44 378
13579.54 370
13580.64 394
13581.74 446
13582.84 402
13583.94 393
13585.05 391
13586.15 386
13587.25 422
13588.35 404
13589.45 372
13590.55 377
13591.65 408
13592.75 368
13593.85 373
13594.95 423
13596.06 398
13597.16 369
13598.26 411
13599.36 415
13600.46 411
13601.56 400
13602.66 375
13603.77 370
13604.87 393
13605.97 401
13607.07 410
13608.17 426
13609.28 447
13610.38 414
13611.48 420
13612.58 395
13613.68 411
13614.79 415
13615.89 409
13616.99 413
13618.09 453
13619.19 452
13620.30 401
13621.40 423
13622.50 444
13623.60 417
13624.71 426
13625.81 442
13626.91 411
13628.01 408
13629.12 465
13630.22 428
13631.32 391
13632.42 444
13633.53 472
13634.63 482
13635.73 437
13636.84 394
13637.94 400
13639.04 428
13640.14 406
13641.25 434
13642.35 426
13643.45 419
13644.56 406
13645.66 374
13646.76 407
13647.87 413
13648.97 398
13650.07 406
13651.18 410
13652.28 379
13653.39 407
13654.49 375
13655.59 392
13656.70 376
13657.80 382
13658.90 393
13660.01 417
13661.11 378
13662.22 373
13663.32 367
13664.42 355
13665.53 401
13666.63 391
13667.74 366
13668.84 351
13669.94 358
13671.05 350
13672.15 365
13673.26 363
13674.36 368
13675.47 363
13676.57 331
13677.68 329
13678.78 363
13679.89 356
13680.99 347
13682.10 374
13683.20 336
13684.30 363
13685.41 375
13686.51 371
13687.62 345
13688.72 367
13689.83 384
13690.93 384
13692.04 391
13693.15 358
13694.25 363
13695.36 378
13696.46 396
13697.57 368
13698.67 379
13699.78 382
13700.88 366
13701.99 391
13703.09 385
13704.20 358
13705.31 366
13706.41 402
13707.52 397
13708.62 368
13709.73 372
13710.84 380
13711.94 408
13713.05 440
13714.15 417
13715.26 435
13716.37 419
13717.47 416
13718.58 396
13719.68 422
13720.79 407
13721.90 404
13723.00 436
13724.11 441
13725.22 437
13726.32 443
13727.43 413
13728.54 444
13729.64 458
13730.75 478
13731.86 511
13732.96 503
13734.07 449
13735.18 473
13736.28 538
13737.39 491
13738.50 467
13739.61 527
13740.71 512
13741.82 475
13742.93 508
13744.03 505
13745.14 518
13746.25 576
13747.36 509
13748.46 543
13749.57 507
13750.68 564
13751.79 580
13752.89 600
13754.00 574
13755.11 600
13756.22 576
13757.33 646
13758.43 629
13759.54 655
13760.65 665
13761.76 664
13762.87 677
13763.97 726
13765.08 715
13766.19 773
13767.30 817
13768.41 844
13769.51 907
13770.62 962
13771.73 980
13772.84 1064
13773.95 1031
13775.06 1028
13776.17 1059
13777.27 1031
13778.38 1018
13779.49 954
13780.60 915
13781.71 901
13782.82 835
13783.93 791
13785.04 743
13786.14 714
13787.25 650
13788.36 655
13789.47 607
13790.58 609
13791.69 580
13792.80 521
13793.91 544
13795.02 523
13796.13 509
13797.24 521
13798.35 513
13799.46 502
13800.57 514
13801.68 524
13802.78 504
13803.89 521
13805.00 498
13806.11 488
13807.22 488
13808.33 455
13809.44 449
13810.55 448
13811.66 433
13812.77 436
13813.88 455
13814.99 432
13816.10 424
13817.21 468
13818.32 454
13819.44 478
13820.55 449
13821.66 462
13822.77 409
13823.88 419
13824.99 421
13826.10 426
13827.21 433
13828.32 419
13829.43 428
13830.54 414
13831.65 420
13832.76 395
13833.87 419
13834.98 463
13836.10 460
13837.21 421
13838.32 420
13839.43 390
13840.54 413
13841.65 395
13842.76 412
13843.87 400
13844.99 411
13846.10 444
13847.21 430
13848.32 430
13849.43 408
13850.54 450
13851.65 403
13852.77 440
13853.88 415
13854.99 431
13856.10 431
13857.21 441
13858.33 408
13859.44 487
13860.55 482
13861.66 457
13862.77 440
13863.89 444
13865.00 467
13866.11 470
13867.22 505
13868.33 468
13869.45 450
13870.56 465
13871.67 507
13872.78 467
13873.90 480
13875.01 464
13876.12 460
13877.23 483
13878.35 489
13879.46 455
13880.57 432
13881.69 467
13882.80 445
13883.91 480
13885.02 478
13886.14 465
13887.25 502
13888.36 535
13889.48 511
13890.59 551
13891.70 543
13892.82 546
13893.93 578
13895.04 594
13896.16 544
13897.27 571
13898.38 551
13899.50 541
13900.61 555
13901.72 508
13902.84 536
13903.95 508
13905.07 519
13906.18 470
13907.29 476
13908.41 440
13909.52 452
13910.63 465
13911.75 424
13912.86 403
13913.98 419
13915.09 460
13916.21 423
13917.32 431
13918.43 443
13919.55 447
13920.66 388
13921.78 411
13922.89 411
13924.01 423
13925.12 396
13926.24 383
13927.35 402
13928.46 430
13929.58 389
13930.69 418
13931.81 423
13932.92 394
13934.04 409
13935.15 415
13936.27 415
13937.38 444
13938.50 427
13939.61 373
13940.73 422
13941.85 403
13942.96 402
13944.08 407
13945.19 435
13946.31 391
13947.42 432
13948.54 396
13949.65 373
13950.77 387
13951.88 374
13953.00 407
13954.12 345
13955.23 353
13956.35 362
13957.46 400
13958.58 388
13959.70 374
13960.81 362
13961.93 388
13963.04 351
13964.16 363
13965.28 380
13966.39 361
13967.51 365
13968.62 383
13969.74 388
13970.86 332
13971.97 381
13973.09 380
13974.21 405
13975.32 405
13976.44 370
13977.56 333
13978.67 365
13979.79 355
13980.91 350
13982.02 333
13983.14 335
13984.26 365
13985.37 367
13986.49 362
13987.61 345
13988.73 335
13989.84 356
13990.96 370
13992.08 350
13993.20 326
13994.31 344
13995.43 387
13996.55 375
13997.66 355
13998.78 360
13999.90 417
14001.02 391
14002.14 387
14003.25 406
14004.37 377
14005.49 366
14006.61 377
14007.72 381
14008.84 352
14009.96 366
14011.08 369
14012.20 388
14013.31 357
14014.43 378
14015.55 359
14016.67 361
14017.79 370
14018.91 350
14020.02 344
14021.14 356
14022.26 365
14023.38 342
14024.50 360
14025.62 358
14026.74 393
14027.85 346
14028.97 380
14030.09 326
14031.21 379
14032.33 352
14033.45 381
14034.57 337
14035.69 359
14036.81 374
14037.92 390
14039.04 354
14040.16 356
14041.28 383
14042.40 401
14043.52 393
14044.64 373
14045.76 372
14046.88 372
14048.00 399
14049.12 404
14050.24 411
14051.36 426
14052.48 449
14053.60 439
14054.72 430
14055.84 420
14056.96 412
14058.08 424
14059.20 420
14060.32 430
14061.44 431
14062.56 433
14063.68 444
14064.80 502
14065.92 476
14067.04 499
14068.16 457
14069.28 441
14070.40 486
14071.52 494
14072.64 495
14073.76 498
14074.88 473
14076.00 512
14077.12 534
14078.24 535
14079.36 602
14080.48 499
14081.60 552
14082.73 598
14083.85 598
14084.97 571
14086.09 607
14087.21 624
14088.33 676
14089.45 665
14090.57 671
14091.69 634
14092.82 644
14093.94 696
14095.06 702
14096.18 699
14097.30 764
14098.42 821
14099.54 775
14100.67 776
14101.79 748
14102.91 764
14104.03 752
14105.15 704
14106.27 655
14107.40 645
14108.52 606
14109.64 602
14110.76 575
14111.88 541
14113.01 515
14114.13 480
14115.25 504
14116.37 473
14117.50 462
14118.62 441
14119.74 468
14120.86 468
14121.98 428
14123.11 418
14124.23 435
14125.35 469
14126.48 434
14127.60 437
14128.72 396
14129.84 428
14130.97 411
14132.09 462
14133.21 426
14134.34 451
14135.46 446
14136.58 463
14137.70 435
14138.83 417
14139.95 431
14141.07 438
14142.20 450
14143.32 396
14144.44 388
14145.57 403
14146.69 429
14147.81 388
14148.94 408
14150.06 439
14151.18 414
14152.31 396
14153.43 391
14154.56 387
14155.68 391
14156.80 399
14157.93 389
14159.05 394
14160.18 410
14161.30 420
14162.42 419
14163.55 423
14164.67 367
14165.80 404
14166.92 385
14168.04 378
14169.17 374
14170.29 419
14171.42 365
14172.54 373
14173.67 364
14174.79 366
14175.92 343
14177.04 344
14178.17 386
14179.29 371
14180.41 395
14181.54 380
14182.66 406
14183.79 383
14184.91 390
14186.04 394
14187.16 395
14188.29 390
14189.41 379
14190.54 357
14191.67 370
14192.79 353
14193.92 414
14195.04 420
14196.17 381
14197.29 375
14198.42 372
14199.54 387
14200.67 389
14201.79 357
14202.92 373
14204.05 349
14205.17 361
14206.30 375
14207.42 356
14208.55 361
14209.67 335
14210.80 308
14211.93 334
14213.05 325
14214.18 358
14215.31 362
14216.43 363
14217.56 346
14218.68 325
14219.81 322
14220.94 346
14222.06 337
14223.19 324
14224.32 351
14225.44 345
14226.57 308
14227.70 351
14228.82 364
14229.95 352
14231.08 324
14232.20 298
14233.33 306
14234.46 310
14235.58 337
14236.71 313
14237.84 328
14238.97 322
14240.09 341
14241.22 341
14242.35 329
14243.47 311
14244.60 334
14245.73 333
14246.86 359
14247.98 321
14249.11 300
14250.24 293
14251.37 318
14252.49 317
14253.62 285
14254.75 293
14255.88 291
14257.01 287
14258.13 293
14259.26 320
14260.39 277
14261.52 332
14262.65 318
14263.77 323
14264.90 302
14266.03 282
14267.16 328
14268.29 288
14269.41 315
14270.54 313
14271.67 326
14272.80 331
14273.93 343
14275.06 324
14276.19 323
14277.31 295
14278.44 273
14279.57 292
14280.70 283
14281.83 273
14282.96 308
14284.09 312
14285.22 297
14286.34 281
14287.47 313
14288.60 322
14289.73 294
14290.86 247
14291.99 266
14293.12 300
14294.25 258
14295.38 269
14296.51 280
14297.64 290
14298.77 273
14299.90 281
14301.03 289
14302.16 275
14303.28 247
14304.41 240
14305.54 246
14306.67 223
14307.80 278
14308.93 294
14310.06 275
14311.19 275
14312.32 291
14313.45 277
14314.58 253
14315.71 251
14316.84 284
14317.97 288
14319.11 265
14320.24 280
14321.37 291
14322.50 297
14323.63 267
14324.76 243
14325.89 262
14327.02 257
14328.15 236
14329.28 237
14330.41 227
14331.54 264
14332.67 259
14333.80 279
14334.93 236
14336.06 280
14337.20 269
14338.33 272
14339.46 251
14340.59 235
14341.72 244
14342.85 266
14343.98 250
14345.11 261
14346.25 281
14347.38 283
14348.51 243
14349.64 241
14350.77 261
14351.90 232
14353.03 262
14354.17 253
14355.30 261
14356.43 273
14357.56 240
14358.69 241
14359.83 238
14360.96 279
14362.09 272
14363.22 271
14364.35 271
14365.49 251
14366.62 244
14367.75 284
14368.88 267
14370.01 279
14371.15 269
14372.28 255
14373.41 234
14374.54 258
14375.68 247
14376.81 247
14377.94 259
14379.07 266
14380.21 262
14381.34 244
14382.47 272
14383.61 271
14384.74 302
14385.87 259
14387.00 255
14388.14 242
14389.27 295
14390.40 284
14391.54 247
14392.67 226
14393.80 249
14394.94 238
14396.07 220
14397.20 214
14398.34 244
14399.47 272
14400.60 295
14401.74 255
14402.87 226
14404.00 267
14405.14 267
14406.27 245
14407.41 259
14408.54 250
14409.67 224
14410.81 272
14411.94 260
14413.08 279
14414.21 259
14415.34 278
14416.48 318
14417.61 260
14418.75 287
14419.88 261
14421.01 313
14422.15 306
14423.28 264
14424.42 276
14425.55 280
14426.69 273
14427.82 286
14428.96 276
14430.09 285
14431.23 326
14432.36 305
14433.50 276
14434.63 289
14435.77 328
14436.90 326
14438.04 313
14439.17 276
14440.31 291
14441.44 323
14442.58 313
14443.71 316
14444.85 290
14445.98 281
14447.12 284
14448.25 282
14449.39 289
14450.52 279
14451.66 285
14452.79 269
14453.93 297
14455.07 284
14456.20 258
14457.34 244
14458.47 279
14459.61 311
14460.74 300
14461.88 266
14463.02 264
14464.15 296
14465.29 281
14466.42 271
14467.56 271
14468.70 268
14469.83 274
14470.97 290
14472.11 259
14473.24 247
14474.38 249
14475.51 267
14476.65 284
14477.79 288
14478.92 309
14480.06 288
14481.20 297
14482.33 292
14483.47 314
14484.61 279
14485.75 316
14486.88 328
14488.02 341
14489.16 300
14490.29 264
14491.43 319
14492.57 316
14493.70 307
14494.84 299
14495.98 321
14497.12 286
14498.25 314
14499.39 328
14500.53 312
14501.67 327
14502.80 322
14503.94 323
14505.08 319
14506.22 310
14507.35 384
14508.49 370
14509.63 330
14510.77 361
14511.91 292
14513.04 339
14514.18 339
14515.32 380
14516.46 329
14517.60 336
14518.73 347
14519.87 342
14521.01 367
14522.15 374
14523.29 377
14524.43 403
14525.56 408
14526.70 365
14527.84 368
14528.98 352
14530.12 359
14531.26 312
14532.40 332
14533.53 309
14534.67 359
14535.81 310
14536.95 305
14538.09 303
14539.23 314
14540.37 300
14541.51 317
14542.65 291
14543.79 292
14544.92 283
14546.06 277
14547.20 307
14548.34 274
14549.48 292
14550.62 282
14551.76 321
14552.90 303
14554.04 297
14555.18 299
14556.32 308
14557.46 303
14558.60 308
14559.74 304
14560.88 322
14562.02 311
14563.16 277
14564.30 299
14565.44 304
14566.58 353
14567.72 311
14568.86 341
14570.00 325
14571.14 306
14572.28 322
14573.42 317
14574.56 315
14575.70 295
14576.84 303
14577.98 369
14579.12 305
14580.26 306
14581.40 332
14582.54 347
14583.68 349
14584.82 305
14585.97 311
14587.11 284
14588.25 302
14589.39 314
14590.53 312
14591.67 329
14592.81 368
14593.95 346
14595.09 331
14596.23 301
14597.38 323
14598.52 351
14599.66 366
14600.80 369
14601.94 335
14603.08 371
14604.22 359
14605.37 365
14606.51 339
14607.65 356
14608.79 356
14609.93 400
14611.07 347
14612.22 389
14613.36 413
14614.50 393
14615.64 399
14616.78 432
14617.93 396
14619.07 411
14620.21 433
14621.35 456
14622.50 468
14623.64 463
14624.78 471
14625.92 451
14627.06 519
14628.21 505
14629.35 487
14630.49 524
14631.63 518
14632.78 577
14633.92 549
14635.06 559
14636.21 572
14637.35 579
14638.49 561
14639.63 557
14640.78 569
14641.92 538
14643.06 492
14644.21 478
14645.35 478
14646.49 468
14647.64 394
14648.78 433
14649.92 405
14651.07 334
14652.21 342
14653.35 361
14654.50 360
14655.64 315
14656.78 344
14657.93 302
14659.07 330
14660.21 318
14661.36 340
14662.50 347
14663.65 319
14664.79 300
14665.93 317
14667.08 305
14668.22 323
14669.37 341
14670.51 324
14671.65 314
14672.80 312
14673.94 302
14675.09 267
14676.23 301
14677.38 286
14678.52 312
14679.66 307
14680.81 294
14681.95 265
14683.10 299
14684.24 296
14685.39 266
14686.53 274
14687.68 287
14688.82 266
14689.97 265
14691.11 266
14692.26 273
14693.40 271
14694.55 268
14695.69 278
14696.84 256
14697.98 283
14699.13 221
14700.27 239
14701.42 245
14702.56 234
14703.71 254
14704.85 278
14706.00 235
14707.15 245
14708.29 261
14709.44 285
14710.58 254
14711.73 230
14712.87 266
14714.02 264
14715.17 263
14716.31 249
14717.46 272
14718.60 267
14719.75 264
14720.90 227
14722.04 256
14723.19 246
14724.33 245
14725.48 238
14726.63 241
14727.77 265
14728.92 261
14730.07 281
14731.21 264
14732.36 257
14733.51 260
14734.65 262
14735.80 221
14736.95 225
14738.09 244
14739.24 244
14740.39 222
14741.53 233
14742.68 244
14743.83 246
14744.97 219
14746.12 209
14747.27 252
14748.42 241
14749.56 255
14750.71 232
14751.86 257
14753.00 219
14754.15 241
14755.30 229
14756.45 215
14757.59 203
14758.74 176
14759.89 233
14761.04 223
14762.18 213
14763.33 239
14764.48 246
14765.63 242
14766.78 219
14767.92 247
14769.07 238
14770.22 224
14771.37 229
14772.52 210
14773.66 219
14774.81 189
14775.96 219
14777.11 223
14778.26 237
14779.41 233
14780.55 209
14781.70 257
14782.85 250
14784.00 208
14785.15 200
14786.30 210
14787.45 235
14788.59 227
14789.74 189
14790.89 230
14792.04 201
14793.19 222
14794.34 217
14795.49 214
14796.64 217
14797.79 215
14798.94 228
14800.08 216
14801.23 185
14802.38 195
14803.53 221
14804.68 196
14805.83 223
14806.98 225
14808.13 219
14809.28 199
14810.43 218
14811.58 235
14812.73 229
14813.88 202
14815.03 187
14816.18 204
14817.33 182
14818.48 199
14819.63 186
14820.78 197
14821.93 207
14823.08 228
14824.23 193
14825.38 191
14826.53 183
14827.68 195
14828.83 199
14829.98 211
14831.13 177
14832.28 191
14833.43 201
14834.58 215
14835.73 189
14836.88 179
14838.03 211
14839.18 196
14840.33 213
14841.48 162
14842.64 203
14843.79 193
14844.94 217
14846.09 177
14847.24 166
14848.39 193
14849.54 202
14850.69 188
14851.84 176
14853.00 165
14854.15 170
14855.30 217
14856.45 216
14857.60 186
14858.75 170
14859.90 197
14861.06 166
14862.21 187
14863.36 205
14864.51 213
14865.66 211
14866.81 212
14867.97 225
14869.12 198
14870.27 210
14871.42 204
14872.57 180
14873.73 177
14874.88 196
14876.03 193
14877.18 196
14878.33 188
14879.49 194
14880.64 225
14881.79 227
14882.94 202
14884.10 189
14885.25 184
14886.40 203
14887.55 208
14888.71 185
14889.86 205
14891.01 209
14892.16 218
14893.32 201
14894.47 206
14895.62 173
14896.78 202
14897.93 214
14899.08 204
14900.23 183
14901.39 232
14902.54 220
14903.69 193
14904.85 170
14906.00 246
14907.15 219
14908.31 200
14909.46 226
14910.61 206
14911.77 204
14912.92 208
14914.08 214
14915.23 202
14916.38 218
14917.54 228
14918.69 254
14919.84 240
14921.00 216
14922.15 203
14923.31 222
14924.46 191
14925.61 202
14926.77 237
14927.92 246
14929.08 236
14930.23 204
14931.38 218
14932.54 197
14933.69 243
14934.85 209
14936.00 217
14937.16 206
14938.31 205
14939.47 225
14940.62 222
14941.78 230
14942.93 238
14944.08 244
14945.24 218
14946.39 232
14947.55 227
14948.70 223
14949.86 235
14951.01 272
14952.17 242
14953.32 228
14954.48 232
14955.64 298
14956.79 243
14957.95 266
14959.10 250
14960.26 260
14961.41 236
14962.57 246
14963.72 272
14964.88 259
14966.03 245
14967.19 228
14968.35 265
14969.50 239
14970.66 267
14971.81 252
14972.97 286
14974.12 224
14975.28 256
14976.44 257
14977.59 266
14978.75 215
14979.91 250
14981.06 258
14982.22 237
14983.37 232
14984.53 221
14985.69 239
14986.84 205
14988.00 220
14989.16 232
14990.31 235
14991.47 195
14992.63 171
14993.78 184
14994.94 213
14996.10 190
14997.25 201
14998.41 198
14999.57 198
15000.72 192
15001.88 174
15003.04 206
15004.20 175
15005.35 200
15006.51 188
15007.67 186
15008.82 208
15009.98 189
15011.14 193
15012.30 201
15013.45 209
15014.61 207
15015.77 194
15016.93 200
15018.08 186
15019.24 168
15020.40 162
15021.56 176
15022.71 205
15023.87 207
15025.03 190
15026.19 164
15027.35 190
15028.50 225
15029.66 213
15030.82 185
15031.98 186
15033.14 207
15034.30 190
15035.45 177
15036.61 181
15037.77 179
15038.93 188
15040.09 185
15041.25 198
15042.40 186
15043.56 165
15044.72 190
15045.88 219
15047.04 181
15048.20 174
15049.36 173
15050.52 207
15051.68 197
15052.83 169
15053.99 174
15055.15 189
15056.31 198
15057.47 203
15058.63 195
15059.79 209
15060.95 189
15062.11 187
15063.27 206
15064.43 194
15065.59 173
15066.75 173
15067.90 204
15069.06 197
15070.22 171
15071.38 183
15072.54 196
15073.70 178
15074.86 165
15076.02 180
15077.18 199
15078.34 175
15079.50 185
15080.66 195
15081.82 189
15082.98 162
15084.14 194
15085.30 193
15086.46 174
15087.62 166
15088.78 194
15089.95 192
15091.11 187
15092.27 182
15093.43 188
15094.59 196
15095.75 175
15096.91 155
15098.07 170
15099.23 201
15100.39 172
15101.55 201
15102.71 204
15103.87 193
15105.03 227
15106.20 203
15107.36 180
15108.52 189
15109.68 203
15110.84 207
15112.00 221
15113.16 188
15114.32 160
15115.49 199
15116.65 198
15117.81 185
15118.97 180
15120.13 192
15121.29 184
15122.46 168
15123.62 217
15124.78 192
15125.94 196
15127.10 176
15128.26 202
15129.43 181
15130.59 189
15131.75 219
15132.91 212
15134.07 203
15135.24 187
15136.40 214
15137.56 176
15138.72 180
15139.89 176
15141.05 198
15142.21 198
15143.37 180
15144.54 193
15145.70 192
15146.86 194
15148.02 173
15149.19 197
15150.35 204
15151.51 197
15152.67 196
15153.84 196
15155.00 210
15156.16 203
15157.33 203
15158.49 208
15159.65 199
15160.82 211
15161.98 198
15163.14 213
15164.31 185
15165.47 191
15166.63 208
15167.80 190
15168.96 196
15170.12 185
15171.29 192
15172.45 184
15173.61 180
15174.78 195
15175.94 190
15177.10 186
15178.27 183
15179.43 208
15180.60 204
15181.76 191
15182.92 211
15184.09 198
15185.25 230
15186.42 201
15187.58 183
15188.74 234
15189.91 205
15191.07 209
15192.24 233
15193.40 231
15194.57 233
15195.73 232
15196.90 214
15198.06 222
15199.22 200
15200.39 202
15201.55 209
15202.72 222
15203.88 221
15205.05 232
15206.21 268
15207.38 274
15208.54 251
15209.71 238
15210.87 215
15212.04 253
15213.20 266
15214.37 251
15215.53 234
15216.70 236
15217.86 258
15219.03 251
15220.20 251
15221.36 268
15222.53 275
15223.69 279
15224.86 275
15226.02 272
15227.19 261
15228.36 271
15229.52 258
15230.69 272
15231.85 276
15233.02 305
15234.18 277
15235.35 291
15236.52 301
15237.68 303
15238.85 294
15240.02 307
15241.18 306
15242.35 249
15243.51 280
15244.68 241
15245.85 231
15247.01 256
15248.18 228
15249.35 230
15250.51 264
15251.68 259
15252.85 275
15254.01 224
15255.18 243
15256.35 216
15257.51 221
15258.68 227
15259.85 224
15261.01 195
15262.18 221
15263.35 208
15264.52 211
15265.68 222
15266.85 206
15268.02 208
15269.18 173
15270.35 198
15271.52 213
15272.69 219
15273.85 207
15275.02 212
15276.19 205
15277.36 194
15278.52 199
15279.69 214
15280.86 201
15282.03 205
15283.20 173
15284.36 250
15285.53 204
15286.70 196
15287.87 189
15289.04 237
15290.20 226
15291.37 208
15292.54 214
15293.71 214
15294.88 196
15296.05 185
15297.21 199
15298.38 195
15299.55 185
15300.72 186
15301.89 199
15303.06 190
15304.22 202
15305.39 203
15306.56 209
15307.73 194
15308.90 214
15310.07 211
15311.24 218
15312.41 204
15313.58 197
15314.74 207
15315.91 196
15317.08 196
15318.25 202
15319.42 203
15320.59 211
15321.76 212
15322.93 192
15324.10 172
15325.27 194
15326.44 179
15327.61 212
15328.78 190
15329.95 190
15331.12 186
15332.29 193
15333.46 180
15334.63 200
15335.80 189
15336.97 201
15338.14 193
15339.31 200
15340.48 201
15341.65 247
15342.82 223
15343.99 235
15345.16 215
15346.33 195
15347.50 199
15348.67 203
15349.84 205
15351.01 225
15352.18 224
15353.35 211
15354.52 225
15355.69 213
15356.86 202
15358.03 183
15359.20 196
15360.37 211
15361.54 236
15362.71 213
15363.89 229
15365.06 211
15366.23 232
15367.40 240
15368.57 223
15369.74 244
15370.91 220
15372.08 240
15373.25 232
15374.43 219
15375.60 238
15376.77 231
15377.94 241
15379.11 216
15380.28 226
15381.46 217
15382.63 199
15383.80 226
15384.97 221
15386.14 255
15387.31 256
15388.49 226
15389.66 262
15390.83 256
15392.00 231
15393.17 233
15394.35 241
15395.52 256
15396.69 238
15397.86 271
15399.03 240
15400.21 242
15401.38 222
15402.55 222
15403.72 227
15404.90 223
15406.07 193
15407.24 215
15408.41 179
15409.59 218
15410.76 227
15411.93 230
15413.11 207
15414.28 208
15415.45 198
15416.62 196
15417.80 205
15418.97 191
15420.14 232
15421.32 218
15422.49 194
15423.66 202
15424.84 192
15426.01 198
15427.18 214
15428.36 203
15429.53 188
15430.70 181
15431.88 207
15433.05 207
15434.22 208
15435.40 191
15436.57 149
15437.75 172
15438.92 194
15440.09 210
15441.27 202
15442.44 214
15443.61 185
15444.79 176
15445.96 203
15447.14 202
15448.31 220
15449.49 206
15450.66 195
15451.83 195
15453.01 177
15454.18 191
15455.36 180
15456.53 172
15457.71 167
15458.88 163
15460.06 209
15461.23 217
15462.40 204
15463.58 202
15464.75 231
15465.93 166
15467.10 219
15468.28 191
15469.45 179
15470.63 199
15471.80 183
15472.98 205
15474.15 176
15475.33 188
15476.50 179
15477.68 219
15478.86 181
15480.03 216
15481.21 181
15482.38 169
15483.56 173
15484.73 187
15485.91 161
15487.08 201
15488.26 194
15489.44 209
15490.61 211
15491.79 187
15492.96 183
15494.14 173
15495.31 192
15496.49 199
15497.67 182
15498.84 166
15500.02 203
15501.20 174
15502.37 211
15503.55 170
15504.72 179
15505.90 192
15507.08 192
15508.25 175
15509.43 166
15510.61 168
15511.78 213
15512.96 187
15514.14 179
15515.31 178
15516.49 177
15517.67 226
15518.84 180
15520.02 188
15521.20 205
15522.37 200
15523.55 191
15524.73 200
15525.91 193
15527.08 196
15528.26 173
15529.44 193
15530.61 180
15531.79 185
15532.97 206
15534.15 188
15535.32 182
15536.50 194
15537.68 200
15538.86 189
15540.03 207
15541.21 192
15542.39 205
15543.57 203
15544.75 208
15545.92 176
15547.10 184
15548.28 201
15549.46 189
15550.64 187
15551.81 197
15552.99 194
15554.17 190
15555.35 219
15556.53 201
15557.70 195
15558.88 201
15560.06 181
15561.24 220
15562.42 204
15563.60 170
15564.78 216
15565.95 215
15567.13 226
15568.31 197
15569.49 218
15570.67 211
15571.85 224
15573.03 224
15574.21 196
15575.38 197
15576.56 187
15577.74 232
15578.92 210
15580.10 227
15581.28 228
15582.46 239
15583.64 229
15584.82 222
15586.00 226
15587.18 239
15588.36 208
15589.54 214
15590.72 223
15591.90 237
15593.08 261
15594.25 239
15595.43 236
15596.61 221
15597.79 229
15598.97 227
15600.15 238
15601.33 256
15602.51 236
15603.69 265
15604.87 267
15606.05 254
15607.23 252
15608.41 258
15609.60 296
15610.78 287
15611.96 280
15613.14 305
15614.32 267
15615.50 262
15616.68 271
15617.86 290
15619.04 274
15620.22 289
15621.40 285
15622.58 301
15623.76 319
15624.94 297
15626.12 290
15627.31 293
15628.49 278
15629.67 274
15630.85 317
15632.03 295
15633.21 295
15634.39 289
15635.57 334
15636.75 314
15637.94 337
15639.12 358
15640.30 310
15641.48 287
15642.66 306
15643.84 314
15645.03 343
15646.21 358
15647.39 343
15648.57 365
15649.75 340
15650.93 365
15652.12 312
15653.30 348
15654.48 338
15655.66 373
15656.84 358
15658.03 380
15659.21 375
15660.39 355
15661.57 357
15662.76 353
15663.94 348
15665.12 321
15666.30 398
15667.48 358
15668.67 346
15669.85 352
15671.03 345
15672.22 343
15673.40 338
15674.58 341
15675.76 323
15676.95 346
15678.13 342
15679.31 312
15680.50 340
15681.68 312
15682.86 317
15684.04 330
15685.23 347
15686.41 327
15687.59 293
15688.78 319
15689.96 313
15691.14 329
15692.33 312
15693.51 341
15694.69 352
15695.88 369
15697.06 365
15698.25 336
15699.43 350
15700.61 354
15701.80 372
15702.98 370
15704.16 387
15705.35 333
15706.53 383
15707.72 392
15708.90 393
15710.08 376
15711.27 355
15712.45 404
15713.64 393
15714.82 420
15716.01 419
15717.19 398
15718.37 426
15719.56 475
15720.74 453
15721.93 378
15723.11 343
15724.30 463
15725.48 439
15726.67 390
15727.85 417
15729.04 415
15730.22 394
15731.41 468
15732.59 384
15733.78 403
15734.96 390
15736.15 401
15737.33 379
15738.52 402
15739.70 396
15740.89 452
15742.07 437
15743.26 428
15744.44 436
15745.63 451
15746.81 445
15748.00 439
15749.19 438
15750.37 469
15751.56 506
15752.74 494
15753.93 473
15755.11 477
15756.30 453
15757.49 455
15758.67 474
15759.86 459
15761.04 409
15762.23 424
15763.42 446
15764.60 426
15765.79 409
15766.97 427
15768.16 383
15769.35 381
15770.53 359
15771.72 382
15772.91 385
15774.09 390
15775.28 371
15776.47 360
15777.65 341
15778.84 352
15780.03 410
15781.21 415
15782.40 339
15783.59 321
15784.77 386
15785.96 370
15787.15 354
15788.33 321
15789.52 317
15790.71 354
15791.90 354
15793.08 317
15794.27 317
15795.46 361
15796.65 327
15797.83 343
15799.02 302
15800.21 309
15801.40 311
15802.58 318
15803.77 283
15804.96 313
15806.15 288
15807.33 272
15808.52 306
15809.71 301
15810.90 275
15812.09 261
15813.27 271
15814.46 300
15815.65 289
15816.84 251
15818.03 273
15819.21 293
15820.40 268
15821.59 245
15822.78 280
15823.97 258
15825.16 264
15826.34 263
15827.53 258
15828.72 273
15829.91 243
15831.10 264
15832.29 268
15833.48 283
15834.66 291
15835.85 257
15837.04 267
15838.23 274
15839.42 263
15840.61 263
15841.80 243
15842.99 259
15844.18 261
15845.37 271
15846.56 286
15847.74 264
15848.93 310
15850.12 297
15851.31 288
15852.50 257
15853.69 264
15854.88 255
15856.07 271
15857.26 263
15858.45 293
15859.64 284
15860.83 281
15862.02 274
15863.21 281
15864.40 338
15865.59 301
15866.78 280
15867.97 272
15869.16 284
15870.35 263
15871.54 295
15872.73 276
15873.92 298
15875.11 270
15876.30 335
15877.49 313
15878.68 291
15879.87 286
15881.06 287
15882.25 309
15883.44 270
15884.64 305
15885.83 337
15887.02 318
15888.21 306
15889.40 314
15890.59 301
15891.78 332
15892.97 321
15894.16 308
15895.35 303
15896.54 311
15897.74 354
15898.93 357
15900.12 313
15901.31 332
15902.50 368
15903.69 370
15904.88 329
15906.08 304
15907.27 364
15908.46 337
15909.65 366
15910.84 342
15912.03 357
15913.23 354
15914.42 371
15915.61 376
15916.80 393
15917.99 333
15919.18 360
15920.38 373
15921.57 377
15922.76 363
15923.95 334
15925.15 371
15926.34 376
15927.53 342
15928.72 348
15929.91 376
15931.11 340
15932.30 378
15933.49 364
15934.68 355
15935.88 330
15937.07 362
15938.26 357
15939.46 366
15940.65 334
15941.84 317
15943.03 306
15944.23 297
15945.42 275
15946.61 287
15947.81 296
15949.00 297
15950.19 272
15951.39 270
15952.58 282
15953.77 252
15954.97 280
15956.16 257
15957.35 282
15958.55 247
15959.74 250
15960.93 261
15962.13 227
15963.32 235
15964.51 225
15965.71 245
15966.90 249
15968.09 256
15969.29 255
15970.48 218
15971.68 218
15972.87 214
15974.06 232
15975.26 246
15976.45 204
15977.65 204
15978.84 229
15980.04 223
15981.23 210
15982.42 199
15983.62 218
15984.81 229
15986.01 205
15987.20 225
15988.40 218
15989.59 223
15990.79 222
15991.98 233
15993.18 191
15994.37 194
15995.57 206
15996.76 205
15997.96 222
15999.15 205
16000.35 201
16001.54 223
16002.74 216
16003.93 195
16005.13 199
16006.32 194
16007.52 187
16008.71 203
16009.91 201
16011.10 230
16012.30 189
16013.49 211
16014.69 175
16015.88 171
16017.08 176
16018.28 189
16019.47 209
16020.67 218
16021.86 202
16023.06 222
16024.26 230
16025.45 171
16026.65 186
16027.84 195
16029.04 202
16030.24 189
16031.43 201
16032.63 185
16033.82 177
16035.02 212
16036.22 202
16037.41 215
16038.61 176
16039.81 163
16041.00 193
16042.20 221
16043.40 197
16044.59 175
16045.79 202
16046.99 180
16048.18 171
16049.38 185
16050.58 202
16051.77 192
16052.97 189
16054.17 206
16055.37 189
16056.56 173
16057.76 190
16058.96 222
16060.15 193
16061.35 182
16062.55 169
16063.75 173
16064.94 162
16066.14 164
16067.34 164
16068.54 175
16069.73 157
16070.93 175
16072.13 184
16073.33 153
16074.52 179
16075.72 184
16076.92 172
16078.12 146
16079.32 167
16080.51 187
16081.71 181
16082.91 183
16084.11 168
16085.31 171
16086.51 205
16087.70 152
16088.90 140
16090.10 170
16091.30 184
16092.50 156
16093.70 178
16094.89 168
16096.09 152
16097.29 163
16098.49 196
16099.69 164
16100.89 156
16102.09 173
16103.29 191
16104.48 177
16105.68 134
16106.88 163
16108.08 182
16109.28 176
16110.48 165
16111.68 151
16112.88 155
16114.08 179
16115.28 149
16116.48 177
16117.68 150
16118.88 149
16120.07 195
16121.27 180
16122.47 159
16123.67 141
16124.87 143
16126.07 152
16127.27 144
16128.47 161
16129.67 147
16130.87 171
16132.07 182
16133.27 170
16134.47 178
16135.67 180
16136.87 164
16138.07 140
16139.27 176
16140.47 160
16141.67 166
16142.87 163
16144.07 166
16145.27 136
16146.48 153
16147.68 173
16148.88 151
16150.08 152
16151.28 165
16152.48 165
16153.68 137
16154.88 159
16156.08 168
16157.28 155
16158.48 178
16159.68 181
16160.88 171
16162.09 165
16163.29 156
16164.49 146
16165.69 189
16166.89 154
16168.09 166
16169.29 155
16170.49 159
16171.70 165
16172.90 184
16174.10 170
16175.30 155
16176.50 161
16177.70 143
16178.91 160
16180.11 192
16181.31 139
16182.51 157
16183.71 196
16184.91 171
16186.12 143
16187.32 158
16188.52 206
16189.72 173
16190.93 175
16192.13 168
16193.33 168
16194.53 170
16195.73 171
16196.94 167
16198.14 158
16199.34 160
16200.54 167
16201.75 176
16202.95 168
16204.15 167
16205.35 189
16206.56 188
16207.76 160
16208.96 149
16210.17 159
16211.37 165
16212.57 178
16213.77 175
16214.98 178
16216.18 180
16217.38 176
16218.59 186
16219.79 176
16220.99 166
16222.20 184
16223.40 216
16224.60 186
16225.81 162
16227.01 152
16228.21 157
16229.42 171
16230.62 177
16231.82 178
16233.03 171
16234.23 172
16235.44 156
16236.64 188
16237.84 185
16239.05 182
16240.25 196
16241.46 195
16242.66 186
16243.86 188
16245.07 167
16246.27 182
16247.48 164
16248.68 170
16249.89 182
16251.09 204
16252.29 202
16253.50 183
16254.70 202
16255.91 181
16257.11 184
16258.32 202
16259.52 207
16260.73 200
16261.93 201
16263.14 211
16264.34 238
16265.55 186
16266.75 198
16267.96 204
16269.16 202
16270.37 195
16271.57 208
16272.78 222
16273.98 216
16275.19 195
16276.39 206
16277.60 205
16278.80 189
16280.01 207
16281.21 209
16282.42 196
16283.63 206
16284.83 220
16286.04 219
16287.24 221
16288.45 198
16289.65 219
16290.86 199
16292.07 210
16293.27 198
16294.48 240
16295.68 238
16296.89 228
16298.10 223
16299.30 192
16300.51 192
16301.71 213
16302.92 230
16304.13 228
16305.33 202
16306.54 197
16307.75 215
16308.95 241
16310.16 223
16311.37 226
16312.57 252
16313.78 220
16314.99 207
16316.19 201
16317.40 208
16318.61 210
16319.81 209
16321.02 202
16322.23 193
16323.44 186
16324.64 180
16325.85 170
16327.06 175
16328.26 183
16329.47 177
16330.68 185
16331.89 205
16333.09 184
16334.30 156
16335.51 167
16336.72 172
16337.92 189
16339.13 160
16340.34 159
16341.55 180
16342.75 163
16343.96 192
16345.17 190
16346.38 156
16347.59 172
16348.79 183
16350.00 144
16351.21 139
16352.42 138
16353.63 175
16354.84 176
16356.04 159
16357.25 161
16358.46 157
16359.67 162
16360.88 149
16362.09 160
16363.29 178
16364.50 151
16365.71 154
16366.92 156
16368.13 158
16369.34 147
16370.55 151
16371.76 153
16372.96 166
16374.17 173
16375.38 154
16376.59 165
16377.80 159
16379.01 161
16380.22 183
16381.43 151
16382.64 173
16383.85 154
16385.06 161
16386.27 173
16387.47 164
16388.68 153
16389.89 151
16391.10 152
16392.31 162
16393.52 159
16394.73 155
16395.94 145
16397.15 176
16398.36 159
16399.57 149
16400.78 138
16401.99 151
16403.20 168
16404.41 161
16405.62 154
16406.83 165
16408.04 159
16409.25 147
16410.46 168
16411.67 157
16412.88 146
16414.09 155
16415.30 141
16416.52 149
16417.73 153
16418.94 153
16420.15 177
16421.36 165
16422.57 153
16423.78 164
16424.99 167
16426.20 166
16427.41 147
16428.62 188
16429.83 173
16431.05 189
16432.26 152
16433.47 152
16434.68 158
16435.89 164
16437.10 152
16438.31 153
16439.52 139
16440.74 139
16441.95 152
16443.16 147
16444.37 142
16445.58 157
16446.79 154
16448.00 125
16449.22 150
16450.43 165
16451.64 185
16452.85 171
16454.06 149
16455.28 156
16456.49 169
16457.70 152
16458.91 175
16460.12 169
16461.34 162
16462.55 181
16463.76 171
16464.97 176
16466.19 163
16467.40 148
16468.61 153
16469.82 171
16471.04 149
16472.25 133
16473.46 143
16474.67 168
16475.89 146
16477.10 145
16478.31 141
16479.52 162
16480.74 153
16481.95 170
16483.16 164
16484.38 157
16485.59 132
16486.80 134
16488.02 142
16489.23 131
16490.44 144
16491.66 144
16492.87 145
16494.08 130
16495.30 130
16496.51 148
16497.72 160
16498.94 138
16500.15 137
16501.36 154
16502.58 160
16503.79 144
16505.00 136
16506.22 162
16507.43 155
16508.65 148
16509.86 158
16511.07 156
16512.29 142
16513.50 147
16514.72 157
16515.93 169
16517.15 122
16518.36 133
16519.57 165
16520.79 145
16522.00 143
16523.22 147
16524.43 186
16525.65 142
16526.86 142
16528.08 139
16529.29 152
16530.51 173
16531.72 158
16532.93 161
16534.15 156
16535.36 151
16536.58 170
16537.79 161
16539.01 162
16540.22 150
16541.44 160
16542.65 172
16543.87 132
16545.09 144
16546.30 178
16547.52 149
16548.73 143
16549.95 170
16551.16 172
16552.38 170
16553.59 149
16554.81 158
16556.02 180
16557.24 156
16558.46 171
16559.67 176
16560.89 171
16562.10 159
16563.32 177
16564.54 163
16565.75 166
16566.97 181
16568.18 165
16569.40 180
16570.62 173
16571.83 183
16573.05 179
16574.27 166
16575.48 195
16576.70 165
16577.91 180
16579.13 181
16580.35 165
16581.56 174
16582.78 192
16584.00 168
16585.21 140
16586.43 149
16587.65 171
16588.87 168
16590.08 161
16591.30 152
16592.52 172
16593.73 168
16594.95 154
16596.17 178
16597.38 148
16598.60 160
16599.82 165
16601.04 159
16602.25 153
16603.47 147
16604.69 165
16605.91 138
16607.12 151
16608.34 177
16609.56 173
16610.78 157
16611.99 151
16613.21 150
16614.43 157
16615.65 142
16616.87 140
16618.08 130
16619.30 136
16620.52 154
16621.74 140
16622.96 124
16624.17 131
16625.39 171
16626.61 167
16627.83 152
16629.05 139
16630.27 145
16631.48 164
16632.70 161
16633.92 150
16635.14 126
16636.36 150
16637.58 148
16638.80 156
16640.02 134
16641.23 141
16642.45 133
16643.67 153
16644.89 166
16646.11 148
16647.33 143
16648.55 123
16649.77 117
16650.99 140
16652.21 132
16653.42 113
16654.64 150
16655.86 159
16657.08 145
16658.30 136
16659.52 142
16660.74 143
16661.96 157
16663.18 124
16664.40 136
16665.62 145
16666.84 152
16668.06 144
16669.28 122
16670.50 113
16671.72 160
16672.94 129
16674.16 130
16675.38 126
16676.60 145
16677.82 159
16679.04 118
16680.26 157
16681.48 148
16682.70 144
16683.92 136
16685.14 138
16686.36 118
16687.58 131
16688.80 142
16690.02 138
16691.24 118
16692.46 124
16693.69 135
16694.91 117
16696.13 125
16697.35 129
16698.57 138
16699.79 155
16701.01 115
16702.23 142
16703.45 158
16704.67 144
16705.90 138
16707.12 135
16708.34 131
16709.56 126
16710.78 130
16712.00 119
16713.22 127
16714.44 138
16715.67 128
16716.89 139
16718.11 130
16719.33 141
16720.55 143
16721.77 155
16723.00 132
16724.22 134
16725.44 137
16726.66 160
16727.88 149
16729.11 136
16730.33 137
16731.55 124
16732.77 121
16733.99 126
16735.22 131
16736.44 128
16737.66 126
16738.88 128
16740.11 139
16741.33 151
16742.55 142
16743.77 140
16745.00 149
16746.22 122
16747.44 136
16748.67 127
16749.89 153
16751.11 130
16752.33 150
16753.56 129
16754.78 146
16756.00 131
16757.23 143
16758.45 165
16759.67 140
16760.90 145
16762.12 135
16763.34 181
16764.57 145
16765.79 132
16767.01 146
16768.24 148
16769.46 161
16770.68 123
16771.91 119
16773.13 155
16774.35 152
16775.58 140
16776.80 148
16778.02 127
16779.25 115
16780.47 132
16781.70 141
16782.92 129
16784.14 148
16785.37 138
16786.59 126
16787.82 134
16789.04 140
16790.27 143
16791.49 146
16792.71 125
16793.94 133
16795.16 131
16796.39 142
16797.61 149
16798.84 128
16800.06 121
16801.29 141
16802.51 148
16803.74 143
16804.96 136
16806.19 131
16807.41 132
16808.64 146
16809.86 126
16811.09 137
16812.31 138
16813.54 128
16814.76 132
16815.99 134
16817.21 132
16818.44 145
16819.66 130
16820.89 129
16822.11 163
16823.34 146
16824.56 140
16825.79 145
16827.01 153
16828.24 162
16829.47 170
16830.69 146
16831.92 147
16833.14 158
16834.37 152
16835.60 134
16836.82 147
16838.05 167
16839.27 177
16840.50 162
16841.73 140
16842.95 168
16844.18 175
16845.40 150
16846.63 146
16847.86 172
16849.08 169
16850.31 178
16851.54 155
16852.76 174
16853.99 194
16855.22 192
16856.44 156
16857.67 167
16858.90 181
16860.12 189
16861.35 180
16862.58 213
16863.80 198
16865.03 199
16866.26 198
16867.49 217
16868.71 192
16869.94 182
16871.17 182
16872.39 224
16873.62 226
16874.85 204
16876.08 210
16877.30 229
16878.53 210
16879.76 224
16880.99 245
16882.21 226
16883.44 234
16884.67 233
16885.90 258
16887.13 243
16888.35 209
16889.58 254
16890.81 247
16892.04 212
16893.27 233
16894.49 210
16895.72 217
16896.95 212
16898.18 227
16899.41 233
16900.63 204
16901.86 221
16903.09 201
16904.32 202
16905.55 176
16906.78 188
16908.01 191
16909.23 180
16910.46 171
16911.69 173
16912.92 173
16914.15 185
16915.38 182
16916.61 188
16917.84 179
16919.06 186
16920.29 208
16921.52 167
16922.75 175
16923.98 155
16925.21 168
16926.44 161
16927.67 144
16928.90 144
16930.13 152
16931.36 167
16932.59 153
16933.82 137
16935.05 146
16936.27 163
16937.50 138
16938.73 131
16939.96 140
16941.19 151
16942.42 187
16943.65 158
16944.88 161
16946.11 157
16947.34 142
16948.57 173
16949.80 143
16951.03 128
16952.26 161
16953.49 147
16954.72 156
16955.95 147
16957.19 149
16958.42 167
16959.65 148
16960.88 155
16962.11 141
16963.34 131
16964.57 153
16965.80 156
16967.03 153
16968.26 150
16969.49 133
16970.72 147
16971.95 176
16973.18 163
16974.42 136
16975.65 135
16976.88 157
16978.11 158
16979.34 134
16980.57 155
16981.80 154
16983.03 149
16984.26 136
16985.50 147
16986.73 142
16987.96 149
16989.19 149
16990.42 157
16991.65 148
16992.89 148
16994.12 147
16995.35 161
16996.58 155
16997.81 125
16999.04 132
17000.28 145
17001.51 146
17002.74 135
17003.97 120
17005.20 138
17006.44 129
17007.67 154
17008.90 175
17010.13 146
17011.37 134
17012.60 168
17013.83 145
17015.06 159
17016.30 148
17017.53 139
17018.76 119
17019.99 169
17021.23 131
17022.46 146
17023.69 140
17024.92 143
17026.16 137
17027.39 143
17028.62 132
17029.86 168
17031.09 167
17032.32 163
17033.56 138
17034.79 142
17036.02 110
17037.26 163
17038.49 149
17039.72 144
17040.96 130
17042.19 137
17043.42 164
17044.66 142
17045.89 139
17047.12 124
17048.36 140
17049.59 138
17050.82 131
17052.06 123
17053.29 125
17054.53 126
17055.76 120
17056.99 138
17058.23 138
17059.46 139
17060.70 145
17061.93 153
17063.16 154
17064.40 118
17065.63 118
17066.87 146
17068.10 138
17069.34 127
17070.57 112
17071.81 123
17073.04 121
17074.27 126
17075.51 131
17076.74 138
17077.98 118
17079.21 117
17080.45 131
17081.68 140
17082.92 116
17084.15 115
17085.39 149
17086.62 122
17087.86 137
17089.09 127
17090.33 134
17091.56 134
17092.80 129
17094.04 126
17095.27 109
17096.51 124
17097.74 123
17098.98 108
17100.21 117
17101.45 140
17102.68 134
17103.92 138
17105.16 125
17106.39 134
17107.63 131
17108.86 163
17110.10 140
17111.33 111
17112.57 110
17113.81 118
17115.04 131
17116.28 119
17117.52 116
17118.75 118
17119.99 137
17121.22 152
17122.46 144
17123.70 106
17124.93 125
17126.17 111
17127.41 145
17128.64 123
17129.88 137
17131.12 133
17132.35 115
17133.59 127
17134.83 129
17136.06 119
17137.30 128
17138.54 116
17139.77 129
17141.01 123
17142.25 101
17143.49 137
17144.72 111
17145.96 119
17147.20 107
17148.43 105
17149.67 145
17150.91 128
17152.15 116
17153.38 131
17154.62 132
17155.86 128
17157.10 103
17158.33 118
17159.57 127
17160.81 124
17162.05 118
17163.29 131
17164.52 134
17165.76 122
17167.00 123
17168.24 129
17169.48 119
17170.71 120
17171.95 133
17173.19 119
17174.43 121
17175.67 120
17176.91 127
17178.14 129
17179.38 114
17180.62 124
17181.86 108
17183.10 134
17184.34 108
17185.57 124
17186.81 125
17188.05 118
17189.29 110
17190.53 127
17191.77 123
17193.01 105
17194.25 98
17195.49 109
17196.72 114
17197.96 110
17199.20 117
17200.44 145
17201.68 134
17202.92 113
17204.16 116
17205.40 133
17206.64 104
17207.88 97
17209.12 113
17210.36 120
17211.60 146
17212.84 101
17214.08 132
17215.32 112
17216.56 105
17217.80 117
17219.04 110
17220.28 131
17221.52 118
17222.76 128
17224.00 126
17225.24 117
17226.48 99
17227.72 107
17228.96 106
17230.20 113
17231.44 100
17232.68 118
17233.92 124
17235.16 106
17236.40 113
17237.64 99
17238.88 112
17240.12 96
17241.36 128
17242.60 130
17243.84 140
17245.08 108
17246.32 115
17247.57 114
17248.81 120
17250.05 116
17251.29 105
17252.53 112
17253.77 110
17255.01 118
17256.25 98
17257.49 104
17258.74 96
17259.98 129
17261.22 103
17262.46 104
17263.70 107
17264.94 139
17266.18 120
17267.43 128
17268.67 100
17269.91 110
17271.15 115
17272.39 104
17273.63 113
17274.88 111
17276.12 134
17277.36 111
17278.60 126
17279.84 122
17281.09 113
17282.33 108
17283.57 99
17284.81 95
17286.06 118
17287.30 112
17288.54 120
17289.78 113
17291.02 104
17292.27 111
17293.51 103
17294.75 110
17296.00 110
17297.24 112
17298.48 114
17299.72 109
17300.97 103
17302.21 133
17303.45 109
17304.70 128
17305.94 111
17307.18 139
17308.42 101
17309.67 115
17310.91 101
17312.15 133
17313.40 106
17314.64 94
17315.88 126
17317.13 117
17318.37 127
17319.61 103
17320.86 135
17322.10 107
17323.34 119
17324.59 101
17325.83 110
17327.08 96
17328.32 103
17329.56 110
17330.81 118
17332.05 88
17333.30 109
17334.54 112
17335.78 110
17337.03 114
17338.27 85
17339.52 113
17340.76 109
17342.00 115
17343.25 89
17344.49 98
17345.74 100
17346.98 115
17348.23 99
17349.47 118
17350.72 124
17351.96 134
17353.21 115
17354.45 116
17355.70 91
17356.94 102
17358.18 137
17359.43 117
17360.67 112
17361.92 109
17363.16 120
17364.41 110
17365.66 118
17366.90 123
17368.15 104
17369.39 89
17370.64 102
17371.88 115
17373.13 134
17374.37 117
17375.62 109
17376.86 119
17378.11 123
17379.35 135
17380.60 128
17381.85 124
17383.09 107
17384.34 138
17385.58 125
17386.83 123
17388.08 105
17389.32 103
17390.57 120
17391.81 104
17393.06 107
17394.31 119
17395.55 124
17396.80 112
17398.04 118
17399.29 122
17400.54 126
17401.78 116
17403.03 98
17404.28 123
17405.52 117
17406.77 99
17408.02 107
17409.26 111
17410.51 119
17411.76 98
17413.00 103
17414.25 122
17415.50 95
17416.75 136
17417.99 124
17419.24 132
17420.49 123
17421.73 113
17422.98 105
17424.23 107
17425.48 116
17426.72 110
17427.97 96
17429.22 119
17430.46 116
17431.71 115
17432.96 130
17434.21 96
17435.46 143
17436.70 118
17437.95 112
17439.20 104
17440.45 107
17441.69 102
17442.94 125
17444.19 112
17445.44 102
17446.69 110
17447.93 98
17449.18 91
17450.43 103
17451.68 115
17452.93 126
17454.18 132
17455.42 109
17456.67 116
17457.92 111
17459.17 112
17460.42 121
17461.67 119
17462.92 94
17464.16 134
17465.41 120
17466.66 134
17467.91 116
17469.16 88
17470.41 115
17471.66 111
17472.91 126
17474.16 92
17475.40 130
17476.65 120
17477.90 123
17479.15 94
17480.40 135
17481.65 114
17482.90 107
17484.15 113
17485.40 104
17486.65 108
17487.90 137
17489.15 118
17490.40 99
17491.65 113
17492.90 112
17494.15 121
17495.40 124
17496.65 134
17497.90 101
17499.15 124
17500.40 111
17501.65 120
17502.90 120
17504.15 132
17505.40 124
17506.65 128
17507.90 136
17509.15 107
17510.40 116
17511.65 113
17512.90 126
17514.15 126
17515.40 137
17516.65 130
17517.90 147
17519.15 121
17520.40 110
17521.65 103
17522.90 125
17524.15 143
17525.41 146
17526.66 124
17527.91 121
17529.16 125
17530.41 150
17531.66 133
17532.91 128
17534.16 148
17535.41 140
17536.67 149
17537.92 118
17539.17 149
17540.42 127
17541.67 137
17542.92 140
17544.17 153
17545.43 119
17546.68 112
17547.93 147
17549.18 135
17550.43 135
17551.68 129
17552.94 141
17554.19 133
17555.44 138
17556.69 113
17557.94 131
17559.20 129
17560.45 140
17561.70 98
17562.95 122
17564.21 133
17565.46 158
17566.71 144
17567.96 131
17569.21 110
17570.47 116
17571.72 119
17572.97 128
17574.22 137
17575.48 129
17576.73 145
17577.98 118
17579.24 153
17580.49 115
17581.74 123
17582.99 133
17584.25 105
17585.50 137
17586.75 103
17588.01 136
17589.26 158
17590.51 146
17591.77 127
17593.02 160
17594.27 138
17595.53 148
17596.78 126
17598.03 133
17599.29 130
17600.54 144
17601.79 144
17603.05 125
17604.30 142
17605.56 145
17606.81 136
17608.06 137
17609.32 147
17610.57 141
17611.82 143
17613.08 161
17614.33 141
17615.59 126
17616.84 136
17618.10 128
17619.35 127
17620.60 121
17621.86 126
17623.11 128
17624.37 149
17625.62 126
17626.88 140
17628.13 122
17629.39 117
17630.64 134
17631.89 130
17633.15 137
17634.40 121
17635.66 136
17636.91 122
17638.17 142
17639.42 132
17640.68 143
17641.93 143
17643.19 130
17644.44 125
17645.70 135
17646.95 137
17648.21 113
17649.47 129
17650.72 135
17651.98 122
17653.23 135
17654.49 157
17655.74 135
17657.00 145
17658.25 108
17659.51 123
17660.77 121
17662.02 130
17663.28 142
17664.53 131
17665.79 123
17667.04 131
17668.30 126
17669.56 107
17670.81 130
17672.07 112
17673.33 131
17674.58 105
17675.84 124
17677.09 122
17678.35 131
17679.61 104
17680.86 116
17682.12 127
17683.38 129
17684.63 111
17685.89 106
17687.15 135
17688.40 107
17689.66 109
17690.92 107
17692.17 154
17693.43 132
17694.69 124
17695.94 119
17697.20 103
17698.46 104
17699.72 120
17700.97 142
17702.23 132
17703.49 104
17704.74 105
17706.00 107
17707.26 125
17708.52 120
17709.77 116
17711.03 133
17712.29 109
17713.55 143
17714.80 109
17716.06 117
17717.32 99
17718.58 147
17719.84 123
17721.09 112
17722.35 104
17723.61 97
17724.87 133
17726.13 103
17727.38 95
17728.64 105
17729.90 124
17731.16 101
17732.42 117
17733.67 105
17734.93 105
17736.19 113
17737.45 142
17738.71 84
17739.97 98
17741.23 113
17742.48 119
17743.74 119
17745.00 86
17746.26 93
17747.52 110
17748.78 130
17750.04 121
17751.30 107
17752.55 111
17753.81 134
17755.07 108
17756.33 103
17757.59 118
17758.85 145
17760.11 131
17761.37 104
17762.63 107
17763.89 97
17765.15 110
17766.41 126
17767.67 114
17768.93 98
17770.19 116
17771.45 119
17772.70 128
17773.96 127
17775.22 99
17776.48 108
17777.74 134
17779.00 115
17780.26 109
17781.52 104
17782.78 112
17784.04 112
17785.30 117
17786.56 135
17787.82 103
17789.09 137
17790.35 117
17791.61 125
17792.87 113
17794.13 103
17795.39 100
17796.65 108
17797.91 93
17799.17 116
17800.43 132
17801.69 102
17802.95 91
17804.21 111
17805.47 99
17806.73 103
17808.00 119
17809.26 118
17810.52 115
17811.78 102
17813.04 127
17814.30 105
17815.56 122
17816.82 109
17818.08 115
17819.35 101
17820.61 127
17821.87 122
17823.13 95
17824.39 101
17825.65 113
17826.92 131
17828.18 123
17829.44 108
17830.70 98
17831.96 107
17833.22 119
17834.49 99
17835.75 82
17837.01 102
17838.27 111
17839.53 137
17840.80 116
17842.06 101
17843.32 114
17844.58 110
17845.85 113
17847.11 94
17848.37 100
17849.63 90
17850.89 141
17852.16 96
17853.42 99
17854.68 78
17855.95 95
17857.21 107
17858.47 116
17859.73 91
17861.00 99
17862.26 114
17863.52 104
17864.79 96
17866.05 91
17867.31 104
17868.57 109
17869.84 132
17871.10 107
17872.36 110
17873.63 88
17874.89 105
17876.15 113
17877.42 89
17878.68 106
17879.94 121
17881.21 121
17882.47 94
17883.74 93
17885.00 100
17886.26 108
17887.53 116
17888.79 123
17890.05 100
17891.32 121
17892.58 129
17893.85 116
17895.11 83
17896.37 116
17897.64 111
17898.90 124
17900.17 104
17901.43 117
17902.70 99
17903.96 91
17905.22 101
17906.49 110
17907.75 99
17909.02 85
17910.28 106
17911.55 98
17912.81 99
17914.08 98
17915.34 105
17916.61 95
17917.87 93
17919.14 104
17920.40 113
17921.67 100
17922.93 101
17924.20 107
17925.46 109
17926.73 94
17927.99 106
17929.26 106
17930.52 88
17931.79 96
17933.05 97
17934.32 108
17935.58 110
17936.85 102
17938.12 95
17939.38 100
17940.65 102
17941.91 122
17943.18 97
17944.44 73
17945.71 112
17946.98 103
17948.24 116
17949.51 97
17950.77 95
17952.04 99
17953.31 103
17954.57 95
17955.84 83
17957.10 92
17958.37 103
17959.64 104
17960.90 106
17962.17 84
17963.44 90
17964.70 121
17965.97 112
17967.24 98
17968.50 82
17969.77 109
17971.04 124
17972.30 109
17973.57 84
17974.84 88
17976.10 106
17977.37 99
17978.64 87
17979.91 90
17981.17 102
17982.44 97
17983.71 107
17984.97 103
17986.24 101
17987.51 100
17988.78 90
17990.04 110
17991.31 107
17992.58 86
17993.85 101
17995.11 102
17996.38 93
17997.65 98
17998.92 93
18000.18 80
18001.45 86
18002.72 87
18003.99 92
18005.26 96
18006.52 92
18007.79 93
18009.06 87
18010.33 95
18011.60 83
18012.86 88
18014.13 91
18015.40 87
18016.67 104
18017.94 91
18019.21 89
18020.47 85
18021.74 105
18023.01 106
18024.28 101
18025.55 98
18026.82 101
18028.09 90
18029.36 89
18030.62 86
18031.89 87
18033.16 106
18034.43 113
18035.70 117
18036.97 94
18038.24 102
18039.51 86
18040.78 102
18042.05 100
18043.32 84
18044.59 128
18045.85 123
18047.12 101
18048.39 92
18049.66 98
18050.93 94
18052.20 119
18053.47 91
18054.74 86
18056.01 92
18057.28 105
18058.55 115
18059.82 105
18061.09 95
18062.36 79
18063.63 96
18064.90 100
18066.17 86
18067.44 90
18068.71 97
18069.98 103
18071.25 112
18072.52 88
18073.79 102
18075.06 87
18076.33 102
18077.60 104
18078.87 75
18080.15 89
18081.42 103
18082.69 106
18083.96 91
18085.23 81
18086.50 95
18087.77 98
18089.04 102
18090.31 93
18091.58 72
18092.85 110
18094.12 121
18095.40 100
18096.67 84
18097.94 98
18099.21 106
18100.48 128
18101.75 113
18103.02 81
18104.30 87
18105.57 112
18106.84 128
18108.11 98
18109.38 94
18110.65 101
18111.92 123
18113.20 125
18114.47 102
18115.74 92
18117.01 95
18118.28 112
18119.56 112
18120.83 106
18122.10 112
18123.37 118
18124.64 104
18125.92 102
18127.19 112
18128.46 102
18129.73 123
18131.01 117
18132.28 99
18133.55 108
18134.82 119
18136.10 124
18137.37 112
18138.64 92
18139.91 96
18141.19 99
18142.46 97
18143.73 113
18145.01 84
18146.28 108
18147.55 96
18148.82 85
18150.10 99
18151.37 97
18152.64 93
18153.92 96
18155.19 121
18156.46 106
18157.74 100
18159.01 106
18160.28 103
18161.56 103
18162.83 106
18164.10 93
18165.38 101
18166.65 101
18167.93 94
18169.20 103
18170.47 109
18171.75 84
18173.02 93
18174.29 111
18175.57 91
18176.84 103
18178.12 95
18179.39 105
18180.66 87
18181.94 97
18183.21 88
18184.49 101
18185.76 102
18187.04 99
18188.31 112
18189.59 104
18190.86 103
18192.13 98
18193.41 91
18194.68 78
18195.96 87
18197.23 97
18198.51 95
18199.78 104
18201.06 101
18202.33 87
18203.61 100
18204.88 91
18206.16 82
18207.43 94
18208.71 96
18209.98 109
18211.26 89
18212.53 109
18213.81 89
18215.08 97
18216.36 112
18217.63 104
18218.91 80
18220.19 80
18221.46 108
18222.74 100
18224.01 85
18225.29 102
18226.56 95
18227.84 89
18229.12 122
18230.39 109
18231.67 101
18232.94 111
18234.22 112
18235.50 120
18236.77 112
18238.05 94
18239.32 121
18240.60 115
18241.88 112
18243.15 90
18244.43 90
18245.71 109
18246.98 101
18248.26 73
18249.54 71
18250.81 89
18252.09 84
18253.37 91
18254.64 113
18255.92 108
18257.20 95
18258.47 118
18259.75 119
18261.03 90
18262.30 105
18263.58 94
18264.86 105
18266.13 95
18267.41 97
18268.69 82
18269.97 105
18271.24 84
18272.52 101
18273.80 100
18275.08 103
18276.35 80
18277.63 108
18278.91 104
18280.19 93
18281.46 96
18282.74 95
18284.02 91
18285.30 91
18286.58 90
18287.85 86
18289.13 79
18290.41 87
18291.69 84
18292.97 74
18294.24 70
18295.52 82
18296.80 93
18298.08 96
18299.36 130
18300.63 86
18301.91 108
18303.19 110
18304.47 96
18305.75 98
18307.03 109
18308.31 89
18309.58 103
18310.86 111
18312.14 91
18313.42 100
18314.70 103
18315.98 105
18317.26 102
18318.54 94
18319.82 105
18321.09 108
18322.37 85
18323.65 96
18324.93 82
18326.21 95
18327.49 89
18328.77 111
18330.05 109
18331.33 84
18332.61 114
18333.89 83
18335.17 106
18336.45 80
18337.73 97
18339.01 104
18340.29 108
18341.57 89
18342.85 104
18344.13 99
18345.41 122
18346.69 98
18347.97 96
18349.25 121
18350.53 101
18351.81 89
18353.09 110
18354.37 105
18355.65 97
18356.93 107
18358.21 95
18359.49 109
18360.77 103
18362.05 102
18363.33 103
18364.61 106
18365.89 94
18367.17 104
18368.45 111
18369.73 91
18371.01 82
18372.29 106
18373.58 114
18374.86 95
18376.14 82
18377.42 88
18378.70 105
18379.98 113
18381.26 124
18382.54 102
18383.82 99
18385.11 104
18386.39 91
18387.67 95
18388.95 79
18390.23 106
18391.51 95
18392.79 114
18394.08 97
18395.36 78
18396.64 98
18397.92 100
18399.20 107
18400.49 93
18401.77 93
18403.05 99
18404.33 97
18405.61 96
18406.90 88
18408.18 93
18409.46 95
18410.74 101
18412.02 94
18413.31 109
18414.59 95
18415.87 85
18417.15 95
18418.44 87
18419.72 120
18421.00 112
18422.28 104
18423.57 66
18424.85 96
18426.13 99
18427.41 96
18428.70 104
18429.98 67
18431.26 106
18432.55 97
18433.83 93
18435.11 70
18436.40 87
18437.68 101
18438.96 95
18440.25 99
18441.53 84
18442.81 99
18444.10 115
18445.38 100
18446.66 84
18447.95 107
18449.23 97
18450.51 106
18451.80 107
18453.08 99
18454.36 90
18455.65 96
18456.93 105
18458.22 99
18459.50 82
18460.78 82
18462.07 84
18463.35 110
18464.64 81
18465.92 86
18467.20 112
18468.49 95
18469.77 115
18471.06 95
18472.34 96
18473.63 97
18474.91 105
18476.19 118
18477.48 102
18478.76 110
18480.05 87
18481.33 91
18482.62 109
18483.90 76
18485.19 85
18486.47 89
18487.76 97
18489.04 95
18490.33 92
18491.61 81
18492.90 75
18494.18 87
18495.47 75
18496.75 90
18498.04 101
18499.32 83
18500.61 98
18501.89 110
18503.18 87
18504.46 101
18505.75 87
18507.04 95
18508.32 79
18509.61 103
18510.89 92
18512.18 91
18513.46 103
18514.75 96
18516.04 100
18517.32 91
18518.61 98
18519.89 85
18521.18 88
18522.47 77
18523.75 100
18525.04 83
18526.32 83
18527.61 88
18528.90 88
18530.18 94
18531.47 90
18532.76 103
18534.04 105
18535.33 92
18536.62 89
18537.90 87
18539.19 100
18540.48 116
18541.76 86
18543.05 114
18544.34 107
18545.62 103
18546.91 91
18548.20 89
18549.48 93
18550.77 84
18552.06 94
18553.35 100
18554.63 106
18555.92 114
18557.21 114
18558.50 98
18559.78 98
18561.07 94
18562.36 101
18563.65 101
18564.93 108
18566.22 93
18567.51 103
18568.80 115
18570.08 121
18571.37 115
18572.66 113
18573.95 115
18575.24 103
18576.52 106
18577.81 103
18579.10 117
18580.39 103
18581.68 93
18582.96 101
18584.25 119
18585.54 91
18586.83 101
18588.12 107
18589.41 94
18590.69 134
18591.98 120
18593.27 120
18594.56 108
18595.85 127
18597.14 111
18598.43 142
18599.71 93
18601.00 95
18602.29 122
18603.58 120
18604.87 105
18606.16 119
18607.45 117
18608.74 108
18610.03 134
18611.32 108
18612.61 129
18613.89 120
18615.18 133
18616.47 149
18617.76 139
18619.05 103
18620.34 113
18621.63 119
18622.92 117
18624.21 124
18625.50 113
18626.79 102
18628.08 124
18629.37 124
18630.66 96
18631.95 108
18633.24 113
18634.53 131
18635.82 112
18637.11 107
18638.40 88
18639.69 115
18640.98 97
18642.27 97
18643.56 81
18644.85 104
18646.14 105
18647.43 88
18648.72 92
18650.01 89
18651.30 101
18652.59 121
18653.89 95
18655.18 98
18656.47 117
18657.76 91
18659.05 93
18660.34 99
18661.63 98
18662.92 96
18664.21 81
18665.50 73
18666.79 101
18668.09 121
18669.38 87
18670.67 102
18671.96 103
18673.25 97
18674.54 108
18675.83 95
18677.13 103
18678.42 97
18679.71 98
18681.00 112
18682.29 99
18683.58 118
18684.88 105
18686.17 98
18687.46 101
18688.75 97
18690.04 93
18691.33 101
18692.63 97
18693.92 99
18695.21 101
18696.50 87
18697.80 101
18699.09 98
18700.38 102
18701.67 88
18702.96 101
18704.26 109
18705.55 102
18706.84 89
18708.13 88
18709.43 91
18710.72 104
18712.01 98
18713.31 91
18714.60 86
18715.89 107
18717.18 111
18718.48 92
18719.77 84
18721.06 73
18722.36 104
18723.65 78
18724.94 90
18726.24 97
18727.53 100
18728.82 112
18730.12 100
18731.41 99
18732.70 87
18734.00 101
18735.29 80
18736.58 100
18737.88 102
18739.17 99
18740.46 111
18741.76 106
18743.05 93
18744.34 104
18745.64 107
18746.93 97
18748.23 113
18749.52 92
18750.81 98
18752.11 104
18753.40 86
18754.70 90
18755.99 83
18757.29 109
18758.58 93
18759.87 108
18761.17 76
18762.46 97
18763.76 95
18765.05 99
18766.35 83
18767.64 107
18768.94 95
18770.23 84
18771.53 96
18772.82 94
18774.11 89
18775.41 99
18776.70 82
18778.00 89
18779.29 67
18780.59 78
18781.89 83
18783.18 99
18784.48 97
18785.77 98
18787.07 99
18788.36 109
18789.66 90
18790.95 86
18792.25 76
18793.54 85
18794.84 94
18796.13 85
18797.43 99
18798.73 98
18800.02 90
18801.32 92
18802.61 109
18803.91 92
18805.20 86
18806.50 115
18807.80 82
18809.09 100
18810.39 88
18811.69 93
18812.98 81
18814.28 100
18815.57 82
18816.87 87
18818.17 92
18819.46 74
18820.76 95
18822.06 96
18823.35 79
18824.65 81
18825.95 83
18827.24 91
18828.54 99
18829.84 85
18831.13 78
18832.43 95
18833.73 79
18835.02 94
18836.32 101
18837.62 102
18838.91 107
18840.21 110
18841.51 85
18842.81 92
18844.10 88
18845.40 93
18846.70 95
18848.00 106
18849.29 108
18850.59 104
18851.89 106
18853.19 101
18854.48 114
18855.78 82
18857.08 101
18858.38 95
18859.67 94
18860.97 81
18862.27 60
18863.57 79
18864.87 86
18866.16 88
18867.46 90
18868.76 90
18870.06 109
18871.36 87
18872.66 86
18873.95 81
18875.25 104
18876.55 101
18877.85 91
18879.15 102
18880.45 94
18881.74 89
18883.04 102
18884.34 103
18885.64 94
18886.94 88
18888.24 92
18889.54 95
18890.84 91
18892.13 99
18893.43 93
18894.73 99
18896.03 102
18897.33 94
18898.63 101
18899.93 93
18901.23 73
18902.53 80
18903.83 91
18905.13 94
18906.43 80
18907.73 98
18909.02 100
18910.32 82
18911.62 74
18912.92 94
18914.22 85
18915.52 93
18916.82 83
18918.12 84
18919.42 101
18920.72 86
18922.02 75
18923.32 76
18924.62 99
18925.92 97
18927.22 85
18928.52 83
18929.82 73
18931.12 77
18932.42 85
18933.72 108
18935.02 88
18936.32 68
18937.63 89
18938.93 87
18940.23 72
18941.53 95
18942.83 90
18944.13 97
18945.43 90
18946.73 103
18948.03 89
18949.33 60
18950.63 88
18951.93 88
18953.23 81
18954.54 77
18955.84 68
18957.14 89
18958.44 91
18959.74 85
18961.04 82
18962.34 83
18963.64 78
18964.95 89
18966.25 98
18967.55 86
18968.85 84
18970.15 93
18971.45 82
18972.76 85
18974.06 70
18975.36 80
18976.66 91
18977.96 105
18979.27 74
18980.57 94
18981.87 73
18983.17 83
18984.47 79
18985.78 67
18987.08 91
18988.38 98
18989.68 85
18990.98 98
18992.29 90
18993.59 62
18994.89 101
18996.19 94
18997.50 81
18998.80 71
19000.10 86
19001.40 92
19002.71 71
19004.01 92
19005.31 71
19006.62 81
19007.92 87
19009.22 108
19010.53 76
19011.83 71
19013.13 84
19014.43 109
19015.74 99
19017.04 78
19018.34 65
19019.65 92
19020.95 91
19022.25 85
19023.56 82
19024.86 76
19026.16 88
19027.47 83
19028.77 77
19030.08 104
19031.38 91
19032.68 100
19033.99 101
19035.29 57
19036.59 72
19037.90 83
19039.20 107
19040.51 81
19041.81 56
19043.11 88
19044.42 86
19045.72 97
19047.03 59
19048.33 61
19049.64 75
19050.94 90
19052.25 99
19053.55 95
19054.85 94
19056.16 89
19057.46 94
19058.77 98
19060.07 81
19061.38 87
19062.68 92
19063.99 98
19065.29 71
19066.60 70
19067.90 78
19069.21 99
19070.51 73
19071.82 87
19073.12 102
19074.43 85
19075.73 111
19077.04 85
19078.34 88
19079.65 83
19080.95 94
19082.26 80
19083.57 76
19084.87 92
19086.18 105
19087.48 104
19088.79 85
19090.09 88
19091.40 85
19092.71 104
19094.01 92
19095.32 94
19096.62 86
19097.93 93
19099.24 93
19100.54 81
19101.85 94
19103.15 90
19104.46 88
19105.77 84
19107.07 80
19108.38 81
19109.69 81
19110.99 86
19112.30 88
19113.60 84
19114.91 90
19116.22 86
19117.52 94
19118.83 83
19120.14 88
19121.45 86
19122.75 71
19124.06 89
19125.37 85
19126.67 86
19127.98 87
19129.29 97
19130.59 79
19131.90 115
19133.21 85
19134.52 83
19135.82 100
19137.13 89
19138.44 90
19139.75 93
19141.05 90
19142.36 87
19143.67 87
19144.98 89
19146.28 88
19147.59 91
19148.90 92
19150.21 89
19151.51 92
19152.82 90
19154.13 93
19155.44 79
19156.75 106
19158.05 96
19159.36 91
19160.67 93
19161.98 100
19163.29 113
19164.60 92
19165.90 90
19167.21 91
19168.52 111
19169.83 102
19171.14 102
19172.45 89
19173.75 96
19175.06 79
19176.37 100
19177.68 90
19178.99 75
19180.30 106
19181.61 106
19182.92 99
19184.23 91
19185.53 96
19186.84 100
19188.15 86
19189.46 84
19190.77 78
19192.08 68
19193.39 102
19194.70 75
19196.01 80
19197.32 74
19198.63 76
19199.94 99
19201.25 96
19202.56 85
19203.87 62
19205.17 86
19206.48 83
19207.79 83
19209.10 92
19210.41 82
19211.72 99
19213.03 103
19214.34 76
19215.65 79
19216.96 76
19218.27 70
19219.58 99
19220.89 78
19222.21 90
19223.52 74
19224.83 101
19226.14 96
19227.45 82
19228.76 81
19230.07 75
19231.38 91
19232.69 94
19234.00 72
19235.31 73
19236.62 88
19237.93 82
19239.24 93
19240.55 84
19241.86 57
19243.18 79
19244.49 93
19245.80 78
19247.11 86
19248.42 66
19249.73 92
19251.04 88
19252.35 85
19253.67 70
19254.98 73
19256.29 103
19257.60 85
19258.91 87
19260.22 77
19261.53 79
19262.85 87
19264.16 90
19265.47 77
19266.78 95
19268.09 73
19269.40 86
19270.72 77
19272.03 78
19273.34 78
19274.65 100
19275.96 83
19277.28 74
19278.59 86
19279.90 82
19281.21 69
19282.53 68
19283.84 69
19285.15 92
19286.46 85
19287.78 77
19289.09 55
19290.40 77
19291.71 88
19293.03 94
19294.34 87
19295.65 87
19296.96 71
19298.28 89
19299.59 111
19300.90 76
19302.22 73
19303.53 65
19304.84 78
19306.16 88
19307.47 71
19308.78 97
19310.10 93
19311.41 100
19312.72 100
19314.04 70
19315.35 61
19316.66 69
19317.98 92
19319.29 82
19320.60 74
19321.92 59
19323.23 85
19324.54 72
19325.86 84
19327.17 62
19328.49 70
19329.80 69
19331.11 95
19332.43 81
19333.74 91
19335.06 86
19336.37 77
19337.68 103
19339.00 75
19340.31 66
19341.63 83
19342.94 87
19344.26 93
19345.57 79
19346.89 77
19348.20 104
19349.51 74
19350.83 77
19352.14 83
19353.46 86
19354.77 79
19356.09 84
19357.40 86
19358.72 95
19360.03 77
19361.35 93
19362.66 67
19363.98 81
19365.29 81
19366.61 75
19367.92 84
19369.24 75
19370.55 76
19371.87 68
19373.19 83
19374.50 83
19375.82 68
19377.13 73
19378.45 84
19379.76 72
19381.08 99
19382.39 77
19383.71 81
19385.03 73
19386.34 72
19387.66 92
19388.97 71
19390.29 79
19391.61 72
19392.92 80
19394.24 97
19395.55 71
19396.87 90
19398.19 90
19399.50 101
19400.82 83
19402.14 97
19403.45 73
19404.77 100
19406.09 70
19407.40 97
19408.72 82
19410.04 90
19411.35 67
19412.67 82
19413.99 78
19415.30 74
19416.62 73
19417.94 83
19419.25 76
19420.57 78
19421.89 81
19423.21 86
19424.52 72
19425.84 82
19427.16 97
19428.47 57
19429.79 83
19431.11 79
19432.43 87
19433.74 96
19435.06 99
19436.38 84
19437.70 101
19439.01 76
19440.33 90
19441.65 100
19442.97 102
19444.29 92
19445.60 92
19446.92 98
19448.24 70
19449.56 87
19450.88 92
19452.19 101
19453.51 85
19454.83 88
19456.15 82
19457.47 77
19458.78 80
19460.10 85
19461.42 79
19462.74 78
19464.06 93
19465.38 88
19466.70 103
19468.01 82
19469.33 69
19470.65 86
19471.97 81
19473.29 73
19474.61 91
19475.93 77
19477.25 96
19478.57 65
19479.88 103
19481.20 79
19482.52 98
19483.84 77
19485.16 70
19486.48 91
19487.80 77
19489.12 82
19490.44 80
19491.76 77
19493.08 64
19494.40 81
19495.72 81
19497.04 99
19498.36 75
19499.68 67
19501.00 85
19502.32 80
19503.64 83
19504.96 75
19506.28 75
19507.60 80
19508.92 79
19510.24 82
19511.56 87
19512.88 75
19514.20 92
19515.52 89
19516.84 100
19518.16 71
19519.48 90
19520.80 77
19522.12 103
19523.44 71
19524.76 73
19526.08 79
19527.40 92
19528.72 81
19530.04 82
19531.36 93
19532.68 85
19534.00 98
19535.33 85
19536.65 76
19537.97 72
19539.29 78
19540.61 85
19541.93 85
19543.25 68
19544.57 72
19545.89 74
19547.22 80
19548.54 63
19549.86 76
19551.18 82
19552.50 96
19553.82 85
19555.15 92
19556.47 84
19557.79 82
19559.11 97
19560.43 97
19561.75 75
19563.08 67
19564.40 71
19565.72 77
19567.04 81
19568.36 83
19569.69 82
19571.01 76
19572.33 73
19573.65 75
19574.97 84
19576.30 88
19577.62 76
19578.94 81
19580.26 79
19581.59 83
19582.91 83
19584.23 78
19585.55 91
19586.88 82
19588.20 85
19589.52 74
19590.85 69
19592.17 78
19593.49 71
19594.81 81
19596.14 89
19597.46 67
19598.78 89
19600.11 89
19601.43 93
19602.75 67
19604.08 98
19605.40 85
19606.72 82
19608.05 75
19609.37 96
19610.69 83
19612.02 79
19613.34 99
19614.66 72
19615.99 66
19617.31 60
19618.64 76
19619.96 74
19621.28 96
19622.61 80
19623.93 93
19625.26 71
19626.58 87
19627.90 78
19629.23 88
19630.55 97
19631.88 93
19633.20 97
19634.52 86
19635.85 82
19637.17 87
19638.50 104
19639.82 92
19641.15 85
19642.47 94
19643.80 70
19645.12 96
19646.45 101
19647.77 78
19649.09 83
19650.42 77
19651.74 76
19653.07 92
19654.39 62
19655.72 102
19657.04 68
19658.37 89
19659.69 69
19661.02 85
19662.35 76
19663.67 89
19665.00 80
19666.32 77
19667.65 69
19668.97 71
19670.30 83
19671.62 89
19672.95 88
19674.27 88
19675.60 96
19676.93 91
19678.25 72
19679.58 78
19680.90 80
19682.23 72
19683.56 83
19684.88 74
19686.21 90
19687.53 99
19688.86 75
19690.19 86
19691.51 89
19692.84 93
19694.16 86
19695.49 80
19696.82 81
19698.14 77
19699.47 77
19700.80 78
19702.12 90
19703.45 86
19704.78 84
19706.10 73
19707.43 73
19708.76 63
19710.08 96
19711.41 93
19712.74 110
19714.06 93
19715.39 79
19716.72 88
19718.05 74
19719.37 79
19720.70 67
19722.03 92
19723.35 80
19724.68 91
19726.01 81
19727.34 71
19728.66 91
19729.99 93
19731.32 76
19732.65 92
19733.98 98
19735.30 74
19736.63 68
19737.96 71
19739.29 98
19740.61 79
19741.94 69
19743.27 87
19744.60 71
19745.93 80
19747.25 61
19748.58 76
19749.91 67
19751.24 88
19752.57 90
19753.90 87
19755.22 103
19756.55 80
19757.88 77
19759.21 95
19760.54 72
19761.87 90
19763.20 94
19764.52 95
19765.85 85
19767.18 63
19768.51 74
19769.84 78
19771.17 89
19772.50 78
19773.83 82
19775.16 90
19776.48 89
19777.81 78
19779.14 76
19780.47 79
19781.80 71
19783.13 90
19784.46 88
19785.79 91
19787.12 80
19788.45 85
19789.78 80
19791.11 76
19792.44 89
19793.77 69
19795.10 76
19796.43 81
19797.76 82
19799.09 71
19800.42 74
19801.75 82
19803.08 82
19804.41 94
19805.74 78
19807.07 87
19808.40 77
19809.73 76
19811.06 77
19812.39 71
19813.72 87
19815.05 73
19816.38 74
19817.71 62
19819.04 65
19820.37 86
19821.70 71
19823.03 83
19824.36 75
19825.69 94
19827.02 81
19828.35 79
19829.69 80
19831.02 93
19832.35 72
19833.68 93
19835.01 78
19836.34 79
19837.67 70
19839.00 67
19840.33 86
19841.67 92
19843.00 105
19844.33 92
19845.66 79
19846.99 92
19848.32 81
19849.65 70
19850.99 85
19852.32 87
19853.65 81
19854.98 78
19856.31 81
19857.64 74
19858.98 85
19860.31 84
19861.64 70
19862.97 72
19864.30 68
19865.64 84
19866.97 68
19868.30 78
19869.63 76
19870.97 74
19872.30 66
19873.63 87
19874.96 65
19876.29 59
19877.63 83
19878.96 86
19880.29 77
19881.63 81
19882.96 81
19884.29 83
19885.62 85
19886.96 74
19888.29 79
19889.62 97
19890.95 73
19892.29 78
19893.62 74
19894.95 85
19896.29 88
19897.62 80
19898.95 84
19900.29 82
19901.62 75
19902.95 65
19904.29 89
19905.62 71
19906.95 78
19908.29 85
19909.62 83
19910.95 72
19912.29 62
19913.62 84
19914.96 70
19916.29 81
19917.62 70
19918.96 85
19920.29 89
19921.63 98
19922.96 86
19924.29 77
19925.63 76
19926.96 101
19928.30 79
19929.63 82
19930.96 88
19932.30 91
19933.63 81
19934.97 87
19936.30 91
19937.64 88
19938.97 89
19940.31 90
19941.64 78
19942.98 91
19944.31 75
19945.64 70
19946.98 87
19948.31 84
19949.65 85
19950.98 88
19952.32 80
19953.65 83
19954.99 81
19956.32 79
19957.66 81
19959.00 84
19960.33 100
19961.67 90
19963.00 84
19964.34 83
19965.67 87
19967.01 83
19968.34 65
19969.68 62
19971.01 84
19972.35 99
19973.69 84
19975.02 82
19976.36 77
19977.69 81
19979.03 72
19980.37 80
19981.70 84
19983.04 91
19984.37 85
19985.71 79
19987.05 99
19988.38 83
19989.72 95
19991.05 94
19992.39 86
19993.73 75
19995.06 85
19996.40 74
19997.74 74
19999.07 79
20000.41 88
20001.75 70
20003.08 76
20004.42 76
20005.76 84
20007.09 75
20008.43 82
20009.77 80
20011.10 96
20012.44 93
20013.78 76
20015.12 94
20016.45 78
20017.79 88
20019.13 88
20020.47 90
20021.80 90
20023.14 99
20024.48 95
20025.81 83
20027.15 82
20028.49 90
20029.83 83
20031.17 86
20032.50 67
20033.84 80
20035.18 91
20036.52 80
20037.85 79
20039.19 89
20040.53 92
20041.87 85
20043.21 87
20044.54 77
20045.88 86
20047.22 77
20048.56 91
20049.90 99
20051.24 86
20052.57 76
20053.91 82
20055.25 96
20056.59 84
20057.93 95
20059.27 86
20060.61 90
20061.94 79
20063.28 73
20064.62 75
20065.96 82
20067.30 87
20068.64 84
20069.98 83
20071.32 66
20072.66 67
20073.99 81
20075.33 109
20076.67 70
20078.01 84
20079.35 107
20080.69 92
20082.03 89
20083.37 85
20084.71 108
20086.05 98
20087.39 104
20088.73 83
20090.07 82
20091.41 70
20092.75 87
20094.09 69
20095.43 85
20096.77 90
20098.11 80
20099.45 88
20100.79 93
20102.13 64
20103.47 71
20104.81 71
20106.15 60
20107.49 74
20108.83 72
20110.17 96
20111.51 84
20112.85 86
20114.19 79
20115.53 82
20116.87 63
20118.21 98
20119.55 86
20120.89 73
20122.23 68
20123.57 87
20124.91 88
20126.25 75
20127.60 82
20128.94 64
