# Supplementary material for: MALDI-TOF MS typing enables the classification of brewing yeasts of the genus Saccharomyces to major beer styles
Source: PLoS One. 2017 Aug 9;12(8):e0181694. doi: 10.1371/journal.pone.0181694 (PMC5549903; doi:10.1371/journal.pone.0181694)
Supplement: S16 File — The directory includes 90 raw files and was zipped to “.zip”; the folder has three strains with 30 spectra per strain; S1 Text explains the raw files with an example and Table 1 represents the yeast strains used within the experiment. (ZIP) [file pone.0181694.s019.zip › 46-48/30674-457-OG-WB-WB-YPG-18h-E-E_2015-10-27__0_D5_1.dat]

1999.49 2506
1999.91 2538
2000.33 2539
2000.75 2530
2001.17 2578
2001.59 2685
2002.02 2612
2002.44 2463
2002.86 2367
2003.28 2426
2003.70 2340
2004.13 2376
2004.55 2346
2004.97 2348
2005.39 2305
2005.81 2268
2006.24 2298
2006.66 2286
2007.08 2251
2007.50 2340
2007.93 2548
2008.35 2414
2008.77 2361
2009.19 2457
2009.62 2414
2010.04 2495
2010.46 2641
2010.88 2580
2011.31 2476
2011.73 2398
2012.15 2268
2012.58 2119
2013.00 2069
2013.42 2167
2013.84 2229
2014.27 2330
2014.69 2160
2015.11 2146
2015.54 2288
2015.96 2140
2016.38 2273
2016.81 2203
2017.23 2311
2017.65 2378
2018.08 2200
2018.50 2358
2018.92 2430
2019.35 2573
2019.77 2619
2020.19 2537
2020.62 2555
2021.04 2507
2021.47 2440
2021.89 2428
2022.31 2450
2022.74 2364
2023.16 2328
2023.59 2376
2024.01 2377
2024.43 2198
2024.86 2220
2025.28 2249
2025.71 2245
2026.13 2319
2026.55 2277
2026.98 2245
2027.40 2310
2027.83 2300
2028.25 2150
2028.68 2102
2029.10 2112
2029.53 2147
2029.95 2129
2030.38 2100
2030.80 2080
2031.23 2067
2031.65 2248
2032.08 2268
2032.50 2353
2032.93 2315
2033.35 2348
2033.78 2414
2034.20 2317
2034.63 2231
2035.05 2268
2035.48 2235
2035.90 2223
2036.33 2063
2036.75 2311
2037.18 2471
2037.60 2555
2038.03 2575
2038.45 2277
2038.88 2426
2039.31 2518
2039.73 2534
2040.16 2365
2040.58 2409
2041.01 2426
2041.43 2477
2041.86 2389
2042.29 2311
2042.71 2147
2043.14 2117
2043.56 2236
2043.99 2114
2044.42 2260
2044.84 2432
2045.27 2309
2045.70 2309
2046.12 2305
2046.55 2307
2046.98 2258
2047.40 2322
2047.83 2391
2048.25 2250
2048.68 2231
2049.11 2350
2049.53 2372
2049.96 2370
2050.39 2315
2050.82 2392
2051.24 2421
2051.67 2358
2052.10 2367
2052.52 2207
2052.95 2234
2053.38 2387
2053.80 2287
2054.23 2285
2054.66 2204
2055.09 2186
2055.51 2267
2055.94 2209
2056.37 2076
2056.80 2121
2057.22 2169
2057.65 2081
2058.08 2199
2058.51 2291
2058.93 2219
2059.36 2393
2059.79 2342
2060.22 2296
2060.65 2328
2061.07 2277
2061.50 2341
2061.93 2551
2062.36 2498
2062.79 2482
2063.21 2503
2063.64 2516
2064.07 2537
2064.50 2702
2064.93 2829
2065.36 2827
2065.78 2724
2066.21 2879
2066.64 2964
2067.07 2974
2067.50 3025
2067.93 3031
2068.36 2516
2068.78 2588
2069.21 2529
2069.64 2449
2070.07 2350
2070.50 2322
2070.93 2260
2071.36 2275
2071.79 2200
2072.22 2004
2072.64 2207
2073.07 2338
2073.50 2305
2073.93 2348
2074.36 2363
2074.79 2233
2075.22 2239
2075.65 2261
2076.08 2385
2076.51 2377
2076.94 2376
2077.37 2213
2077.80 2325
2078.23 2265
2078.66 2256
2079.09 2421
2079.52 2271
2079.95 2375
2080.38 2291
2080.81 2385
2081.24 2260
2081.67 2165
2082.10 2403
2082.53 2260
2082.96 2305
2083.39 2286
2083.82 2084
2084.25 2193
2084.68 2426
2085.11 2308
2085.54 2351
2085.97 2352
2086.40 2222
2086.83 2162
2087.26 2172
2087.69 2196
2088.12 2374
2088.55 2239
2088.99 2327
2089.42 2244
2089.85 2151
2090.28 2288
2090.71 2321
2091.14 2210
2091.57 2170
2092.00 2284
2092.43 2066
2092.86 2142
2093.30 2128
2093.73 2172
2094.16 2113
2094.59 2398
2095.02 2323
2095.45 2281
2095.88 2318
2096.32 2166
2096.75 2066
2097.18 2220
2097.61 2346
2098.04 2197
2098.47 2113
2098.91 2239
2099.34 2218
2099.77 2290
2100.20 2107
2100.63 2213
2101.07 2164
2101.50 2057
2101.93 2065
2102.36 2134
2102.80 2110
2103.23 2227
2103.66 2212
2104.09 2317
2104.52 2130
2104.96 2199
2105.39 2322
2105.82 2211
2106.25 2311
2106.69 2253
2107.12 2385
2107.55 2442
2107.99 2550
2108.42 2483
2108.85 2257
2109.28 2228
2109.72 2255
2110.15 2311
2110.58 2280
2111.02 2247
2111.45 2369
2111.88 2205
2112.32 2161
2112.75 2194
2113.18 2049
2113.62 2138
2114.05 2199
2114.48 2258
2114.92 2274
2115.35 2223
2115.78 2205
2116.22 2054
2116.65 2070
2117.08 1985
2117.52 2169
2117.95 2195
2118.39 1937
2118.82 2138
2119.25 2098
2119.69 2023
2120.12 2072
2120.56 2049
2120.99 2075
2121.42 2259
2121.86 2114
2122.29 2099
2122.73 2141
2123.16 2229
2123.60 2261
2124.03 2257
2124.46 2306
2124.90 2352
2125.33 2291
2125.77 2151
2126.20 2207
2126.64 2119
2127.07 2066
2127.51 2155
2127.94 2255
2128.38 2264
2128.81 2307
2129.25 2216
2129.68 2278
2130.12 2253
2130.55 2312
2130.99 2315
2131.42 2398
2131.86 2400
2132.29 2455
2132.73 2265
2133.16 2306
2133.60 2395
2134.03 2315
2134.47 2444
2134.91 2420
2135.34 2520
2135.78 2348
2136.21 2325
2136.65 2359
2137.08 2379
2137.52 2414
2137.96 2354
2138.39 2394
2138.83 2294
2139.26 2154
2139.70 2259
2140.14 2058
2140.57 2101
2141.01 2239
2141.44 2240
2141.88 2256
2142.32 1969
2142.75 2037
2143.19 2196
2143.63 2087
2144.06 1906
2144.50 2128
2144.94 2055
2145.37 2023
2145.81 2077
2146.25 2186
2146.68 2159
2147.12 2198
2147.56 2271
2147.99 2322
2148.43 2323
2148.87 2489
2149.30 2395
2149.74 2429
2150.18 2663
2150.61 2615
2151.05 2636
2151.49 2642
2151.93 2664
2152.36 2662
2152.80 2695
2153.24 2501
2153.68 2524
2154.11 2384
2154.55 2366
2154.99 2202
2155.43 2285
2155.86 2282
2156.30 2136
2156.74 2165
2157.18 2307
2157.62 2206
2158.05 2351
2158.49 2316
2158.93 2242
2159.37 2286
2159.81 2198
2160.24 2285
2160.68 2202
2161.12 2274
2161.56 2214
2162.00 2380
2162.43 2118
2162.87 2175
2163.31 2326
2163.75 2283
2164.19 2339
2164.63 2432
2165.07 2198
2165.50 2214
2165.94 2138
2166.38 2176
2166.82 2177
2167.26 2219
2167.70 2290
2168.14 2164
2168.58 2287
2169.02 2263
2169.45 2263
2169.89 2250
2170.33 2341
2170.77 2475
2171.21 2500
2171.65 2400
2172.09 2506
2172.53 2585
2172.97 2580
2173.41 2777
2173.85 2775
2174.29 2847
2174.73 2922
2175.17 2820
2175.61 3065
2176.05 3151
2176.49 3347
2176.93 3144
2177.37 3005
2177.81 2831
2178.25 2637
2178.69 2575
2179.13 2654
2179.57 2577
2180.01 2386
2180.45 2395
2180.89 2459
2181.33 2368
2181.77 2577
2182.21 2466
2182.65 2159
2183.09 2312
2183.53 2302
2183.97 2244
2184.41 2038
2184.85 2099
2185.29 2250
2185.73 2259
2186.17 2214
2186.61 2268
2187.05 2241
2187.49 2131
2187.94 2318
2188.38 2463
2188.82 2608
2189.26 2352
2189.70 2463
2190.14 2454
2190.58 2335
2191.02 2473
2191.46 2337
2191.91 2321
2192.35 2322
2192.79 2253
2193.23 2374
2193.67 2472
2194.11 2469
2194.55 2428
2195.00 2515
2195.44 2609
2195.88 2605
2196.32 2358
2196.76 2524
2197.21 2481
2197.65 2453
2198.09 2471
2198.53 2564
2198.97 2544
2199.42 2417
2199.86 2440
2200.30 2405
2200.74 2402
2201.18 2328
2201.63 2306
2202.07 2211
2202.51 2282
2202.95 2464
2203.40 2281
2203.84 2280
2204.28 2373
2204.72 2506
2205.17 2424
2205.61 2319
2206.05 2314
2206.49 2356
2206.94 2407
2207.38 2376
2207.82 2473
2208.27 2547
2208.71 2563
2209.15 2533
2209.60 2627
2210.04 2643
2210.48 2585
2210.92 2573
2211.37 2445
2211.81 2617
2212.25 2440
2212.70 2380
2213.14 2426
2213.59 2400
2214.03 2414
2214.47 2379
2214.92 2405
2215.36 2523
2215.80 2335
2216.25 2201
2216.69 2195
2217.14 2377
2217.58 2253
2218.02 2051
2218.47 2175
2218.91 2201
2219.36 2281
2219.80 2293
2220.24 2331
2220.69 2448
2221.13 2370
2221.58 2337
2222.02 2283
2222.46 2286
2222.91 2411
2223.35 2344
2223.80 2490
2224.24 2557
2224.69 2439
2225.13 2449
2225.58 2498
2226.02 2471
2226.47 2555
2226.91 2650
2227.36 2555
2227.80 2548
2228.25 2530
2228.69 2410
2229.14 2555
2229.58 2541
2230.03 2391
2230.47 2531
2230.92 2639
2231.36 2655
2231.81 2476
2232.25 2645
2232.70 2597
2233.14 2594
2233.59 2722
2234.03 2872
2234.48 2734
2234.93 2783
2235.37 2813
2235.82 2717
2236.26 2652
2236.71 2549
2237.16 2485
2237.60 2202
2238.05 2267
2238.49 2254
2238.94 2220
2239.39 2206
2239.83 2114
2240.28 2255
2240.72 2286
2241.17 2158
2241.62 2081
2242.06 1885
2242.51 1995
2242.96 2133
2243.40 2186
2243.85 2118
2244.30 2097
2244.74 2159
2245.19 2031
2245.64 1988
2246.08 1998
2246.53 2022
2246.98 2074
2247.42 2084
2247.87 2049
2248.32 2072
2248.76 1981
2249.21 1998
2249.66 2202
2250.10 2123
2250.55 2193
2251.00 2050
2251.45 2052
2251.89 2123
2252.34 2231
2252.79 2188
2253.24 2323
2253.68 2250
2254.13 2169
2254.58 2118
2255.03 2017
2255.47 2183
2255.92 2148
2256.37 2073
2256.82 2088
2257.27 2229
2257.71 2118
2258.16 2064
2258.61 2120
2259.06 2142
2259.51 2079
2259.95 1961
2260.40 1947
2260.85 2026
2261.30 2244
2261.75 2286
2262.19 2231
2262.64 2401
2263.09 2359
2263.54 2315
2263.99 2389
2264.44 2325
2264.89 2296
2265.33 2241
2265.78 2316
2266.23 2332
2266.68 2374
2267.13 2336
2267.58 2457
2268.03 2370
2268.48 2572
2268.93 2622
2269.37 2330
2269.82 2432
2270.27 2438
2270.72 2530
2271.17 2561
2271.62 2610
2272.07 2697
2272.52 2726
2272.97 2791
2273.42 2759
2273.87 2686
2274.32 2474
2274.77 2530
2275.22 2527
2275.67 2463
2276.12 2304
2276.57 2341
2277.02 2364
2277.47 2194
2277.92 2198
2278.37 2219
2278.82 2138
2279.27 2088
2279.72 2119
2280.17 2143
2280.62 2153
2281.07 2168
2281.52 2039
2281.97 2043
2282.42 2058
2282.87 1964
2283.32 2066
2283.77 2235
2284.22 2033
2284.67 2114
2285.12 2163
2285.57 2214
2286.02 2211
2286.47 2177
2286.92 2165
2287.37 2320
2287.82 2434
2288.28 2601
2288.73 2645
2289.18 2956
2289.63 3241
2290.08 3341
2290.53 3809
2290.98 3842
2291.43 3871
2291.88 4281
2292.34 4286
2292.79 4101
2293.24 4087
2293.69 3757
2294.14 3579
2294.59 3167
2295.05 2957
2295.50 2785
2295.95 2683
2296.40 2723
2296.85 2480
2297.30 2497
2297.76 2426
2298.21 2279
2298.66 2295
2299.11 2246
2299.56 2297
2300.02 2100
2300.47 2301
2300.92 2175
2301.37 2087
2301.82 2183
2302.28 2162
2302.73 2101
2303.18 2061
2303.63 2072
2304.09 2198
2304.54 1995
2304.99 1989
2305.44 1999
2305.90 2112
2306.35 2208
2306.80 2193
2307.26 2318
2307.71 2443
2308.16 2532
2308.61 2704
2309.07 2632
2309.52 2669
2309.97 2808
2310.43 2911
2310.88 2913
2311.33 2824
2311.79 2707
2312.24 2751
2312.69 2892
2313.15 2703
2313.60 2523
2314.05 2427
2314.51 2304
2314.96 2335
2315.41 2327
2315.87 2276
2316.32 2392
2316.77 2349
2317.23 2296
2317.68 2343
2318.14 2304
2318.59 2340
2319.04 2317
2319.50 2297
2319.95 2501
2320.41 2593
2320.86 2535
2321.31 2571
2321.77 2452
2322.22 2455
2322.68 2530
2323.13 2500
2323.59 2494
2324.04 2732
2324.50 2763
2324.95 2781
2325.40 2934
2325.86 3010
2326.31 3032
2326.77 3046
2327.22 3032
2327.68 2883
2328.13 2770
2328.59 2546
2329.04 2505
2329.50 2514
2329.95 2560
2330.41 2498
2330.86 2373
2331.32 2339
2331.77 2354
2332.23 2321
2332.68 2386
2333.14 2418
2333.59 2298
2334.05 2431
2334.51 2390
2334.96 2189
2335.42 2193
2335.87 2189
2336.33 2105
2336.78 2125
2337.24 2067
2337.70 2261
2338.15 2219
2338.61 2257
2339.06 2170
2339.52 2303
2339.97 2349
2340.43 2341
2340.89 2383
2341.34 2283
2341.80 2229
2342.26 2227
2342.71 2480
2343.17 2291
2343.62 2165
2344.08 2155
2344.54 2179
2344.99 2338
2345.45 2271
2345.91 2393
2346.36 2223
2346.82 2354
2347.28 2297
2347.73 2495
2348.19 2440
2348.65 2374
2349.10 2464
2349.56 2222
2350.02 2127
2350.48 2189
2350.93 2209
2351.39 2170
2351.85 2212
2352.30 2252
2352.76 2250
2353.22 2108
2353.68 2315
2354.13 2318
2354.59 2169
2355.05 2117
2355.51 2216
2355.96 2263
2356.42 2098
2356.88 2069
2357.34 2104
2357.79 2147
2358.25 2149
2358.71 2094
2359.17 2287
2359.63 2347
2360.08 2277
2360.54 2346
2361.00 2295
2361.46 2329
2361.92 2343
2362.37 2332
2362.83 2300
2363.29 2420
2363.75 2370
2364.21 2239
2364.67 2223
2365.12 2225
2365.58 2166
2366.04 2257
2366.50 2326
2366.96 2221
2367.42 2343
2367.88 2260
2368.33 2309
2368.79 2222
2369.25 2364
2369.71 2480
2370.17 2262
2370.63 2254
2371.09 2251
2371.55 2164
2372.01 2211
2372.47 2248
2372.92 2100
2373.38 2335
2373.84 2317
2374.30 2423
2374.76 2469
2375.22 2441
2375.68 2488
2376.14 2478
2376.60 2531
2377.06 2528
2377.52 2546
2377.98 2465
2378.44 2320
2378.90 2208
2379.36 2218
2379.82 2247
2380.28 2229
2380.74 2294
2381.20 2213
2381.66 2173
2382.12 2241
2382.58 2450
2383.04 2294
2383.50 2286
2383.96 2220
2384.42 2313
2384.88 2173
2385.34 2113
2385.80 2114
2386.26 2230
2386.72 2230
2387.18 2369
2387.64 2247
2388.10 2313
2388.56 2235
2389.03 2288
2389.49 2365
2389.95 2303
2390.41 2388
2390.87 2365
2391.33 2273
2391.79 2281
2392.25 2390
2392.71 2494
2393.17 2476
2393.64 2399
2394.10 2369
2394.56 2281
2395.02 2230
2395.48 2173
2395.94 2310
2396.40 2282
2396.87 2240
2397.33 2359
2397.79 2180
2398.25 2058
2398.71 2190
2399.17 2194
2399.64 2140
2400.10 2158
2400.56 2028
2401.02 2080
2401.48 2134
2401.95 2166
2402.41 2204
2402.87 2081
2403.33 1955
2403.79 2172
2404.26 2027
2404.72 2016
2405.18 2064
2405.64 2252
2406.11 2285
2406.57 2252
2407.03 2046
2407.49 2140
2407.96 2247
2408.42 2262
2408.88 2134
2409.34 2011
2409.81 2101
2410.27 2142
2410.73 2003
2411.20 2117
2411.66 1963
2412.12 1938
2412.58 1987
2413.05 2074
2413.51 2057
2413.97 2216
2414.44 2314
2414.90 2260
2415.36 2154
2415.83 2081
2416.29 2254
2416.75 2300
2417.22 2177
2417.68 2277
2418.14 2266
2418.61 2263
2419.07 2349
2419.54 2312
2420.00 2240
2420.46 2186
2420.93 2235
2421.39 2328
2421.85 2288
2422.32 2223
2422.78 2166
2423.25 2123
2423.71 2223
2424.17 2116
2424.64 2189
2425.10 2145
2425.57 2211
2426.03 2109
2426.50 2139
2426.96 2144
2427.42 2208
2427.89 2281
2428.35 2254
2428.82 2202
2429.28 2190
2429.75 2153
2430.21 2162
2430.68 2047
2431.14 2065
2431.61 2175
2432.07 2086
2432.54 2108
2433.00 2142
2433.47 2069
2433.93 2236
2434.40 2198
2434.86 2072
2435.33 2124
2435.79 2133
2436.26 2033
2436.72 2139
2437.19 2132
2437.65 2334
2438.12 2357
2438.59 2298
2439.05 2423
2439.52 2457
2439.98 2434
2440.45 2474
2440.91 2477
2441.38 2546
2441.85 2640
2442.31 2641
2442.78 2612
2443.24 2420
2443.71 2407
2444.18 2237
2444.64 2232
2445.11 2178
2445.57 2218
2446.04 2166
2446.51 2163
2446.97 2216
2447.44 2146
2447.91 2228
2448.37 2160
2448.84 2051
2449.31 2141
2449.77 2124
2450.24 2091
2450.71 2065
2451.17 2050
2451.64 2066
2452.11 2125
2452.57 2209
2453.04 2070
2453.51 2116
2453.97 2179
2454.44 2222
2454.91 2208
2455.37 2151
2455.84 2184
2456.31 2223
2456.78 2128
2457.24 2128
2457.71 2076
2458.18 2042
2458.65 2209
2459.11 2148
2459.58 2086
2460.05 2151
2460.52 1990
2460.98 2098
2461.45 2073
2461.92 2003
2462.39 1909
2462.85 2044
2463.32 2123
2463.79 1980
2464.26 1983
2464.73 2126
2465.19 2003
2465.66 1996
2466.13 2104
2466.60 2020
2467.07 2079
2467.54 2084
2468.00 2132
2468.47 2155
2468.94 2134
2469.41 2049
2469.88 2010
2470.35 1988
2470.82 1901
2471.28 1913
2471.75 2040
2472.22 2035
2472.69 2125
2473.16 2089
2473.63 1967
2474.10 1979
2474.57 1964
2475.03 2007
2475.50 2071
2475.97 2086
2476.44 2012
2476.91 2219
2477.38 2110
2477.85 2087
2478.32 1997
2478.79 1965
2479.26 1959
2479.73 2113
2480.20 1940
2480.67 2110
2481.14 2025
2481.61 2065
2482.08 2098
2482.54 2153
2483.01 2099
2483.48 2040
2483.95 2138
2484.42 2186
2484.89 2078
2485.36 2042
2485.83 2208
2486.30 2244
2486.77 2226
2487.24 2231
2487.71 2321
2488.18 2266
2488.66 2340
2489.13 2402
2489.60 2349
2490.07 2232
2490.54 2255
2491.01 2275
2491.48 2217
2491.95 2251
2492.42 2197
2492.89 2235
2493.36 2279
2493.83 2203
2494.30 2283
2494.77 2351
2495.24 2282
2495.72 2191
2496.19 2097
2496.66 2223
2497.13 2222
2497.60 2185
2498.07 2078
2498.54 2100
2499.01 2124
2499.48 2161
2499.96 2042
2500.43 2004
2500.90 2155
2501.37 1955
2501.84 1872
2502.31 1872
2502.78 1975
2503.26 2043
2503.73 1804
2504.20 1931
2504.67 2177
2505.14 2068
2505.62 1989
2506.09 2050
2506.56 2092
2507.03 2051
2507.50 2120
2507.98 2085
2508.45 2167
2508.92 2211
2509.39 2282
2509.86 2308
2510.34 2248
2510.81 2332
2511.28 2339
2511.75 2331
2512.23 2514
2512.70 2675
2513.17 2577
2513.64 2595
2514.12 2620
2514.59 2631
2515.06 2517
2515.54 2359
2516.01 2272
2516.48 2224
2516.95 2313
2517.43 2253
2517.90 2151
2518.37 2071
2518.85 2300
2519.32 2325
2519.79 2131
2520.27 2254
2520.74 2341
2521.21 2348
2521.69 2356
2522.16 2173
2522.63 2092
2523.11 2073
2523.58 2142
2524.05 2021
2524.53 2024
2525.00 2075
2525.48 1970
2525.95 2026
2526.42 1930
2526.90 1920
2527.37 2035
2527.85 2096
2528.32 2032
2528.79 2091
2529.27 2053
2529.74 2106
2530.22 2066
2530.69 2072
2531.16 2087
2531.64 2036
2532.11 2090
2532.59 2257
2533.06 2403
2533.54 2332
2534.01 2304
2534.49 2331
2534.96 2345
2535.44 2288
2535.91 2109
2536.38 2184
2536.86 2264
2537.33 2250
2537.81 2122
2538.28 2142
2538.76 2180
2539.23 2304
2539.71 2157
2540.18 2379
2540.66 2209
2541.13 2293
2541.61 2343
2542.09 2259
2542.56 2311
2543.04 2220
2543.51 2353
2543.99 2278
2544.46 2161
2544.94 2259
2545.41 2324
2545.89 2233
2546.37 2420
2546.84 2466
2547.32 2530
2547.79 2361
2548.27 2507
2548.74 2440
2549.22 2561
2549.70 2668
2550.17 2834
2550.65 2698
2551.13 2587
2551.60 2650
2552.08 2546
2552.55 2497
2553.03 2574
2553.51 2470
2553.98 2448
2554.46 2509
2554.94 2527
2555.41 2519
2555.89 2421
2556.37 2417
2556.84 2427
2557.32 2357
2557.80 2253
2558.27 2218
2558.75 2247
2559.23 2243
2559.70 2175
2560.18 2112
2560.66 2229
2561.14 2156
2561.61 2203
2562.09 1924
2562.57 2044
2563.04 2081
2563.52 2078
2564.00 2025
2564.48 2116
2564.95 2147
2565.43 1990
2565.91 1984
2566.39 1971
2566.86 2113
2567.34 2152
2567.82 2002
2568.30 1872
2568.77 1858
2569.25 2051
2569.73 2011
2570.21 2047
2570.69 2111
2571.16 2024
2571.64 2008
2572.12 2081
2572.60 2074
2573.08 1932
2573.56 1989
2574.03 2093
2574.51 2039
2574.99 2025
2575.47 2016
2575.95 1955
2576.43 2083
2576.90 2133
2577.38 2021
2577.86 2170
2578.34 2089
2578.82 2037
2579.30 2126
2579.78 2112
2580.26 2007
2580.73 2067
2581.21 2233
2581.69 2060
2582.17 2122
2582.65 2086
2583.13 1918
2583.61 2034
2584.09 2026
2584.57 1996
2585.05 1979
2585.53 1834
2586.01 1969
2586.49 2053
2586.97 2034
2587.44 2201
2587.92 2194
2588.40 2281
2588.88 2251
2589.36 2144
2589.84 1933
2590.32 2172
2590.80 2174
2591.28 2053
2591.76 2113
2592.24 2128
2592.72 2211
2593.20 2207
2593.68 2155
2594.16 2158
2594.64 2156
2595.12 2159
2595.60 2149
2596.08 2079
2596.56 2072
2597.05 2139
2597.53 2014
2598.01 2090
2598.49 2112
2598.97 2050
2599.45 2016
2599.93 1887
2600.41 1916
2600.89 2081
2601.37 2161
2601.85 1925
2602.33 1982
2602.81 1918
2603.29 1894
2603.78 1880
2604.26 1960
2604.74 1987
2605.22 2084
2605.70 2070
2606.18 2054
2606.66 1993
2607.14 1968
2607.63 2134
2608.11 2112
2608.59 2205
2609.07 2157
2609.55 2073
2610.03 2027
2610.52 2120
2611.00 2098
2611.48 2098
2611.96 2147
2612.44 1971
2612.92 1949
2613.41 2005
2613.89 2059
2614.37 2165
2614.85 2041
2615.34 2075
2615.82 1978
2616.30 1922
2616.78 1912
2617.26 1856
2617.75 1895
2618.23 1993
2618.71 2101
2619.19 2108
2619.68 1992
2620.16 2120
2620.64 2005
2621.12 1952
2621.61 1987
2622.09 2047
2622.57 1933
2623.06 1969
2623.54 1979
2624.02 2043
2624.50 1999
2624.99 2084
2625.47 2086
2625.95 2011
2626.44 2213
2626.92 2051
2627.40 2168
2627.89 2171
2628.37 2125
2628.85 2131
2629.34 2097
2629.82 2081
2630.30 2154
2630.79 2245
2631.27 2256
2631.75 2169
2632.24 2061
2632.72 2291
2633.21 2243
2633.69 2151
2634.17 2245
2634.66 2120
2635.14 2179
2635.62 2180
2636.11 2084
2636.59 2236
2637.08 2168
2637.56 2023
2638.05 1932
2638.53 1968
2639.01 2025
2639.50 2085
2639.98 2151
2640.47 2067
2640.95 2163
2641.44 2006
2641.92 2094
2642.41 2057
2642.89 2048
2643.38 2122
2643.86 2027
2644.34 1916
2644.83 1963
2645.31 1909
2645.80 1830
2646.28 1932
2646.77 2048
2647.25 2003
2647.74 1923
2648.22 1967
2648.71 2040
2649.20 2034
2649.68 2144
2650.17 2084
2650.65 1967
2651.14 2099
2651.62 2183
2652.11 2317
2652.59 2003
2653.08 2028
2653.56 2157
2654.05 2064
2654.54 2025
2655.02 2101
2655.51 2156
2655.99 2128
2656.48 2244
2656.97 2213
2657.45 2044
2657.94 2094
2658.42 2245
2658.91 2107
2659.40 2041
2659.88 1964
2660.37 2106
2660.85 2071
2661.34 2045
2661.83 2051
2662.31 2100
2662.80 1978
2663.29 2067
2663.77 1971
2664.26 2051
2664.75 2133
2665.23 2216
2665.72 2076
2666.21 1901
2666.69 1938
2667.18 2023
2667.67 2205
2668.15 2110
2668.64 1971
2669.13 1916
2669.62 2063
2670.10 2112
2670.59 2081
2671.08 2074
2671.56 2114
2672.05 2252
2672.54 2429
2673.03 2288
2673.51 2463
2674.00 2605
2674.49 2632
2674.98 2614
2675.46 2746
2675.95 2938
2676.44 2945
2676.93 2816
2677.42 2785
2677.90 2666
2678.39 2590
2678.88 2560
2679.37 2230
2679.86 2253
2680.34 2173
2680.83 2178
2681.32 2107
2681.81 2084
2682.30 2097
2682.79 2121
2683.27 2148
2683.76 2127
2684.25 2064
2684.74 2052
2685.23 2073
2685.72 2083
2686.20 2032
2686.69 2019
2687.18 1964
2687.67 2070
2688.16 2007
2688.65 2022
2689.14 2062
2689.63 1889
2690.12 2050
2690.60 2114
2691.09 2015
2691.58 1986
2692.07 1884
2692.56 2116
2693.05 2016
2693.54 1823
2694.03 1872
2694.52 2126
2695.01 2002
2695.50 2008
2695.99 1995
2696.48 2135
2696.97 2056
2697.46 2011
2697.95 1932
2698.43 1911
2698.92 1988
2699.41 2080
2699.90 2101
2700.39 2132
2700.88 2120
2701.37 2282
2701.86 2139
2702.35 2115
2702.84 2121
2703.33 2146
2703.83 2143
2704.32 2122
2704.81 2081
2705.30 2022
2705.79 2065
2706.28 2269
2706.77 2077
2707.26 1971
2707.75 2137
2708.24 1895
2708.73 1947
2709.22 1984
2709.71 1867
2710.20 1925
2710.69 2080
2711.18 1957
2711.68 1940
2712.17 1940
2712.66 1951
2713.15 2124
2713.64 1980
2714.13 2021
2714.62 1944
2715.11 2006
2715.60 2092
2716.10 2155
2716.59 2010
2717.08 2062
2717.57 2048
2718.06 2055
2718.55 2106
2719.04 1892
2719.54 1954
2720.03 2063
2720.52 1886
2721.01 2153
2721.50 2297
2722.00 2241
2722.49 2170
2722.98 2315
2723.47 2295
2723.96 2326
2724.46 2361
2724.95 2292
2725.44 2208
2725.93 2118
2726.42 2133
2726.92 2027
2727.41 2013
2727.90 2011
2728.39 1901
2728.89 2065
2729.38 2077
2729.87 2050
2730.36 1969
2730.86 1969
2731.35 2029
2731.84 2124
2732.34 2217
2732.83 2239
2733.32 2161
2733.81 2171
2734.31 2112
2734.80 2331
2735.29 2288
2735.79 2294
2736.28 2282
2736.77 2284
2737.27 2350
2737.76 2186
2738.25 2243
2738.75 2285
2739.24 2352
2739.73 2232
2740.23 2114
2740.72 2198
2741.21 2141
2741.71 2179
2742.20 2261
2742.69 2144
2743.19 2031
2743.68 1987
2744.18 2028
2744.67 1926
2745.16 1848
2745.66 1878
2746.15 1837
2746.65 1873
2747.14 2021
2747.63 1931
2748.13 1950
2748.62 2084
2749.12 1976
2749.61 1945
2750.11 1981
2750.60 1948
2751.10 1926
2751.59 1916
2752.08 2020
2752.58 2085
2753.07 2083
2753.57 1957
2754.06 1981
2754.56 1989
2755.05 2140
2755.55 2118
2756.04 2068
2756.54 2127
2757.03 2148
2757.53 2197
2758.02 2069
2758.52 2069
2759.01 1963
2759.51 2066
2760.00 2057
2760.50 2093
2760.99 2083
2761.49 2114
2761.99 2256
2762.48 2084
2762.98 1991
2763.47 1992
2763.97 1952
2764.46 2036
2764.96 2066
2765.46 2004
2765.95 2029
2766.45 1992
2766.94 2013
2767.44 1912
2767.94 1902
2768.43 1981
2768.93 2075
2769.42 2077
2769.92 2247
2770.42 1985
2770.91 1962
2771.41 1990
2771.90 2013
2772.40 2012
2772.90 2037
2773.39 2209
2773.89 2334
2774.39 2401
2774.88 2588
2775.38 2407
2775.88 2659
2776.37 2706
2776.87 2610
2777.37 2802
2777.86 2763
2778.36 2796
2778.86 2720
2779.36 2643
2779.85 2425
2780.35 2471
2780.85 2279
2781.34 2276
2781.84 2176
2782.34 2103
2782.84 1916
2783.33 1892
2783.83 1984
2784.33 1960
2784.83 1870
2785.32 1903
2785.82 1889
2786.32 1917
2786.82 1846
2787.31 1999
2787.81 1991
2788.31 1918
2788.81 1927
2789.31 1950
2789.80 1969
2790.30 1965
2790.80 2007
2791.30 1876
2791.80 1888
2792.29 1909
2792.79 1864
2793.29 1929
2793.79 2032
2794.29 1950
2794.79 1892
2795.28 2038
2795.78 2092
2796.28 2299
2796.78 2302
2797.28 2197
2797.78 2235
2798.28 2107
2798.78 2257
2799.27 2122
2799.77 2275
2800.27 2237
2800.77 2043
2801.27 2016
2801.77 1905
2802.27 1980
2802.77 2046
2803.27 1958
2803.77 2034
2804.27 2012
2804.76 2002
2805.26 2112
2805.76 2200
2806.26 2229
2806.76 2271
2807.26 2114
2807.76 2275
2808.26 2434
2808.76 2410
2809.26 2338
2809.76 2292
2810.26 2308
2810.76 2230
2811.26 2431
2811.76 2271
2812.26 2235
2812.76 2255
2813.26 2162
2813.76 2010
2814.26 2112
2814.76 2056
2815.26 1961
2815.76 1965
2816.26 1984
2816.76 1897
2817.26 1920
2817.76 2050
2818.26 1893
2818.76 1861
2819.26 1865
2819.76 2003
2820.27 2099
2820.77 2076
2821.27 2333
2821.77 2332
2822.27 2214
2822.77 2270
2823.27 2161
2823.77 2013
2824.27 2089
2824.77 2128
2825.27 1919
2825.78 2012
2826.28 2024
2826.78 1917
2827.28 1835
2827.78 2083
2828.28 2102
2828.78 1908
2829.29 2034
2829.79 2081
2830.29 1941
2830.79 1870
2831.29 1862
2831.79 1956
2832.30 1925
2832.80 1864
2833.30 1933
2833.80 2057
2834.30 2005
2834.80 1916
2835.31 1990
2835.81 1934
2836.31 2070
2836.81 1963
2837.32 2094
2837.82 1977
2838.32 2051
2838.82 2221
2839.32 2054
2839.83 1975
2840.33 1983
2840.83 2020
2841.33 2002
2841.84 1885
2842.34 2053
2842.84 1894
2843.35 1995
2843.85 2007
2844.35 2046
2844.85 1994
2845.36 1964
2845.86 2120
2846.36 2037
2846.87 2187
2847.37 2265
2847.87 2187
2848.38 2204
2848.88 2240
2849.38 2252
2849.89 2308
2850.39 2428
2850.89 2316
2851.40 2192
2851.90 2091
2852.40 2148
2852.91 2008
2853.41 2100
2853.91 1949
2854.42 1980
2854.92 1961
2855.42 1898
2855.93 1905
2856.43 2043
2856.94 2121
2857.44 2119
2857.94 1995
2858.45 2003
2858.95 2137
2859.46 2014
2859.96 1956
2860.47 1892
2860.97 1887
2861.47 1843
2861.98 1887
2862.48 1984
2862.99 1974
2863.49 1769
2864.00 1859
2864.50 1925
2865.01 1799
2865.51 1804
2866.02 1882
2866.52 1948
2867.02 1851
2867.53 1996
2868.03 1858
2868.54 1840
2869.04 2003
2869.55 1975
2870.05 2001
2870.56 2022
2871.07 2006
2871.57 2091
2872.08 2190
2872.58 2135
2873.09 2179
2873.59 2240
2874.10 2283
2874.60 2139
2875.11 2345
2875.61 2172
2876.12 2072
2876.63 2035
2877.13 2140
2877.64 2231
2878.14 2260
2878.65 2039
2879.15 2140
2879.66 2079
2880.17 2175
2880.67 1952
2881.18 2094
2881.68 2046
2882.19 2144
2882.70 2228
2883.20 2169
2883.71 2094
2884.22 2150
2884.72 2280
2885.23 2286
2885.74 2269
2886.24 2221
2886.75 2263
2887.25 2294
2887.76 2204
2888.27 2206
2888.77 2327
2889.28 2412
2889.79 2502
2890.30 2378
2890.80 2354
2891.31 2358
2891.82 2118
2892.32 2079
2892.83 2240
2893.34 2321
2893.84 2301
2894.35 2200
2894.86 2314
2895.37 2283
2895.87 2392
2896.38 2677
2896.89 2579
2897.40 2660
2897.90 2582
2898.41 2308
2898.92 2323
2899.43 2346
2899.93 2495
2900.44 2252
2900.95 2208
2901.46 2187
2901.97 2260
2902.47 2183
2902.98 2295
2903.49 2320
2904.00 2349
2904.51 2405
2905.01 2596
2905.52 2797
2906.03 2653
2906.54 2584
2907.05 2676
2907.56 2841
2908.06 2619
2908.57 2570
2909.08 2362
2909.59 2409
2910.10 2410
2910.61 2237
2911.12 2275
2911.62 2241
2912.13 2127
2912.64 2044
2913.15 2146
2913.66 2135
2914.17 2021
2914.68 2077
2915.19 2138
2915.70 2251
2916.21 2104
2916.71 2191
2917.22 2266
2917.73 2144
2918.24 1949
2918.75 2036
2919.26 2195
2919.77 2088
2920.28 1885
2920.79 1940
2921.30 2088
2921.81 2163
2922.32 2079
2922.83 2134
2923.34 2080
2923.85 2299
2924.36 2219
2924.87 2204
2925.38 2269
2925.89 2343
2926.40 2269
2926.91 2161
2927.42 2055
2927.93 2125
2928.44 1945
2928.95 1991
2929.46 1992
2929.97 2000
2930.48 2049
2930.99 1884
2931.50 1814
2932.01 1846
2932.52 1927
2933.03 1960
2933.54 1875
2934.05 1876
2934.56 1953
2935.08 1970
2935.59 1991
2936.10 2038
2936.61 2030
2937.12 1931
2937.63 2108
2938.14 2264
2938.65 2247
2939.16 2181
2939.67 2145
2940.19 2200
2940.70 2188
2941.21 2186
2941.72 2139
2942.23 2225
2942.74 2209
2943.25 2068
2943.77 2063
2944.28 2120
2944.79 2174
2945.30 2343
2945.81 2371
2946.32 2208
2946.84 2350
2947.35 2416
2947.86 2291
2948.37 2265
2948.88 2191
2949.40 2160
2949.91 2122
2950.42 2245
2950.93 2060
2951.44 2076
2951.96 2112
2952.47 1905
2952.98 1874
2953.49 1955
2954.01 1981
2954.52 1977
2955.03 1940
2955.54 1925
2956.06 1859
2956.57 1863
2957.08 1861
2957.60 1896
2958.11 1995
2958.62 1897
2959.13 1872
2959.65 1933
2960.16 1859
2960.67 1930
2961.19 1979
2961.70 1948
2962.21 2057
2962.73 2163
2963.24 2238
2963.75 2121
2964.27 2128
2964.78 2018
2965.29 1969
2965.81 2137
2966.32 2080
2966.83 1978
2967.35 1939
2967.86 2056
2968.37 1965
2968.89 1864
2969.40 1853
2969.91 1969
2970.43 1970
2970.94 2063
2971.46 2045
2971.97 2054
2972.48 2030
2973.00 1984
2973.51 2084
2974.03 2089
2974.54 2112
2975.06 2157
2975.57 2098
2976.08 2095
2976.60 2118
2977.11 2117
2977.63 2126
2978.14 2070
2978.66 2118
2979.17 2074
2979.69 2130
2980.20 2210
2980.72 2115
2981.23 2117
2981.75 2227
2982.26 2125
2982.78 2123
2983.29 2213
2983.81 2174
2984.32 2286
2984.84 2333
2985.35 2257
2985.87 2387
2986.38 2386
2986.90 2504
2987.41 2459
2987.93 2319
2988.44 2653
2988.96 2655
2989.47 2708
2989.99 2577
2990.50 2542
2991.02 2453
2991.54 2382
2992.05 2412
2992.57 2409
2993.08 2532
2993.60 2572
2994.12 2732
2994.63 2474
2995.15 2514
2995.66 2777
2996.18 2754
2996.70 2550
2997.21 2623
2997.73 2750
2998.24 2821
2998.76 2963
2999.28 2849
2999.79 2987
3000.31 2989
3000.83 2795
3001.34 2981
3001.86 3124
3002.38 3464
3002.89 3896
3003.41 4375
3003.93 4642
3004.44 4921
3004.96 5679
3005.48 6193
3005.99 6350
3006.51 6749
3007.03 6654
3007.54 6228
3008.06 6216
3008.58 5223
3009.10 4744
3009.61 4227
3010.13 3694
3010.65 3213
3011.17 3001
3011.68 2718
3012.20 2604
3012.72 2552
3013.24 2607
3013.75 2729
3014.27 2483
3014.79 2555
3015.31 2731
3015.82 2567
3016.34 2542
3016.86 2753
3017.38 2755
3017.90 2644
3018.41 2571
3018.93 2717
3019.45 2701
3019.97 2695
3020.49 2733
3021.00 2797
3021.52 2628
3022.04 2670
3022.56 2502
3023.08 2576
3023.60 2584
3024.11 2715
3024.63 2778
3025.15 2836
3025.67 2707
3026.19 2675
3026.71 2715
3027.23 2547
3027.75 2465
3028.26 2448
3028.78 2442
3029.30 2296
3029.82 2278
3030.34 2291
3030.86 2170
3031.38 2058
3031.90 2264
3032.42 2232
3032.94 2301
3033.46 2317
3033.97 2252
3034.49 2250
3035.01 2351
3035.53 2267
3036.05 2275
3036.57 2293
3037.09 2280
3037.61 2230
3038.13 2274
3038.65 2316
3039.17 2237
3039.69 2351
3040.21 2356
3040.73 2326
3041.25 2207
3041.77 2157
3042.29 2167
3042.81 2046
3043.33 2150
3043.85 2168
3044.37 2152
3044.89 2246
3045.41 2087
3045.93 2141
3046.45 2226
3046.97 2228
3047.49 2220
3048.01 2173
3048.53 2198
3049.06 2191
3049.58 2059
3050.10 2112
3050.62 2096
3051.14 1992
3051.66 2151
3052.18 2211
3052.70 2094
3053.22 2177
3053.74 2113
3054.26 2029
3054.79 2008
3055.31 2079
3055.83 1985
3056.35 1985
3056.87 2115
3057.39 2061
3057.91 2083
3058.43 2207
3058.96 2169
3059.48 2125
3060.00 2195
3060.52 2105
3061.04 2181
3061.56 2147
3062.09 2303
3062.61 2212
3063.13 2020
3063.65 2013
3064.17 2100
3064.70 2069
3065.22 2163
3065.74 2167
3066.26 2339
3066.78 2332
3067.31 2258
3067.83 2290
3068.35 2363
3068.87 2250
3069.40 2314
3069.92 2234
3070.44 2145
3070.96 2244
3071.49 2295
3072.01 2307
3072.53 2161
3073.05 2217
3073.58 2229
3074.10 2232
3074.62 2150
3075.14 2308
3075.67 2453
3076.19 2298
3076.71 2455
3077.24 2391
3077.76 2534
3078.28 2604
3078.81 2600
3079.33 2902
3079.85 2995
3080.38 2949
3080.90 2940
3081.42 2982
3081.95 3012
3082.47 3148
3082.99 3268
3083.52 3204
3084.04 3340
3084.56 3145
3085.09 2906
3085.61 2696
3086.13 2650
3086.66 2855
3087.18 2814
3087.71 2830
3088.23 2644
3088.75 2697
3089.28 2624
3089.80 2680
3090.33 2605
3090.85 2540
3091.38 2662
3091.90 2672
3092.42 2615
3092.95 2448
3093.47 2437
3094.00 2506
3094.52 2663
3095.05 2777
3095.57 2829
3096.10 2897
3096.62 2979
3097.14 2972
3097.67 3219
3098.19 3347
3098.72 3382
3099.24 3397
3099.77 3892
3100.29 4224
3100.82 4702
3101.34 5598
3101.87 6377
3102.39 7873
3102.92 8822
3103.45 9800
3103.97 11010
3104.50 11634
3105.02 12046
3105.55 11557
3106.07 10521
3106.60 9009
3107.12 7792
3107.65 6437
3108.17 5394
3108.70 4384
3109.23 3877
3109.75 3541
3110.28 3341
3110.80 3087
3111.33 3170
3111.86 3362
3112.38 3319
3112.91 3138
3113.43 3152
3113.96 3196
3114.49 3153
3115.01 2955
3115.54 2876
3116.07 2818
3116.59 2765
3117.12 2756
3117.64 2606
3118.17 2502
3118.70 2492
3119.22 2505
3119.75 2481
3120.28 2571
3120.80 2767
3121.33 2770
3121.86 2831
3122.38 3030
3122.91 2997
3123.44 2985
3123.97 2843
3124.49 2798
3125.02 2906
3125.55 2864
3126.07 2603
3126.60 2600
3127.13 2391
3127.66 2246
3128.18 2359
3128.71 2254
3129.24 2142
3129.77 2202
3130.29 2246
3130.82 2242
3131.35 2382
3131.88 2224
3132.40 2253
3132.93 2290
3133.46 2346
3133.99 2231
3134.52 2262
3135.04 2294
3135.57 2223
3136.10 2374
3136.63 2416
3137.16 2286
3137.68 2322
3138.21 2213
3138.74 2324
3139.27 2273
3139.80 2039
3140.32 2262
3140.85 2248
3141.38 2068
3141.91 2047
3142.44 2231
3142.97 2120
3143.50 2163
3144.02 2206
3144.55 2379
3145.08 2220
3145.61 2078
3146.14 2345
3146.67 2354
3147.20 2448
3147.73 2427
3148.26 2677
3148.79 2763
3149.31 2704
3149.84 2786
3150.37 2855
3150.90 2872
3151.43 2796
3151.96 2813
3152.49 2698
3153.02 2662
3153.55 2700
3154.08 2622
3154.61 2559
3155.14 2409
3155.67 2407
3156.20 2376
3156.73 2384
3157.26 2419
3157.79 2513
3158.32 2672
3158.85 2488
3159.38 2461
3159.91 2587
3160.44 2538
3160.97 2381
3161.50 2368
3162.03 2328
3162.56 2370
3163.09 2325
3163.62 2255
3164.15 2187
3164.68 2172
3165.21 2070
3165.74 2015
3166.27 2099
3166.80 2069
3167.33 2111
3167.86 2024
3168.39 1954
3168.92 2108
3169.45 2128
3169.99 1978
3170.52 1990
3171.05 2025
3171.58 2075
3172.11 2111
3172.64 2259
3173.17 2331
3173.70 2147
3174.23 2110
3174.77 2186
3175.30 2315
3175.83 2353
3176.36 2308
3176.89 2261
3177.42 2195
3177.95 2397
3178.49 2425
3179.02 2326
3179.55 2177
3180.08 2215
3180.61 2127
3181.14 2229
3181.68 2102
3182.21 2087
3182.74 2099
3183.27 2165
3183.80 2130
3184.34 2185
3184.87 2119
3185.40 2125
3185.93 2153
3186.47 2095
3187.00 2065
3187.53 2096
3188.06 2201
3188.59 2143
3189.13 2227
3189.66 2347
3190.19 2156
3190.73 2094
3191.26 2114
3191.79 2068
3192.32 1955
3192.86 2090
3193.39 2110
3193.92 2213
3194.45 2102
3194.99 2078
3195.52 2089
3196.05 2146
3196.59 2015
3197.12 2108
3197.65 2132
3198.19 2315
3198.72 2194
3199.25 2297
3199.79 2288
3200.32 2336
3200.85 2484
3201.39 2533
3201.92 2468
3202.45 2573
3202.99 2579
3203.52 2533
3204.05 2570
3204.59 2546
3205.12 2624
3205.66 2730
3206.19 2484
3206.72 2356
3207.26 2442
3207.79 2381
3208.33 2520
3208.86 2421
3209.39 2483
3209.93 2665
3210.46 2588
3211.00 2633
3211.53 2519
3212.07 2634
3212.60 2602
3213.14 2622
3213.67 2586
3214.20 2611
3214.74 2471
3215.27 2246
3215.81 2262
3216.34 2217
3216.88 2072
3217.41 2139
3217.95 2167
3218.48 2167
3219.02 2342
3219.55 2160
3220.09 2060
3220.62 2179
3221.16 2402
3221.69 2350
3222.23 2456
3222.76 2505
3223.30 2573
3223.83 2611
3224.37 2549
3224.91 2611
3225.44 2763
3225.98 2897
3226.51 2940
3227.05 2757
3227.58 2623
3228.12 2545
3228.65 2590
3229.19 2691
3229.73 2574
3230.26 2372
3230.80 2517
3231.33 2650
3231.87 2575
3232.41 2434
3232.94 2426
3233.48 2529
3234.02 2684
3234.55 2680
3235.09 2629
3235.62 2643
3236.16 2714
3236.70 2716
3237.23 2526
3237.77 2745
3238.31 2848
3238.84 2851
3239.38 2896
3239.92 2905
3240.45 2781
3240.99 2674
3241.53 2735
3242.06 2805
3242.60 2726
3243.14 2489
3243.67 2675
3244.21 2651
3244.75 2492
3245.29 2562
3245.82 2740
3246.36 2719
3246.90 2584
3247.44 2666
3247.97 2557
3248.51 2808
3249.05 2748
3249.58 2742
3250.12 2738
3250.66 2611
3251.20 2719
3251.74 2763
3252.27 2722
3252.81 2754
3253.35 2865
3253.89 2884
3254.42 2802
3254.96 2832
3255.50 2771
3256.04 2952
3256.58 2993
3257.11 3027
3257.65 3236
3258.19 3215
3258.73 3147
3259.27 3383
3259.81 3708
3260.34 3685
3260.88 3922
3261.42 4414
3261.96 4745
3262.50 5016
3263.04 5495
3263.58 5876
3264.11 6056
3264.65 6711
3265.19 6986
3265.73 7613
3266.27 8156
3266.81 8724
3267.35 8899
3267.89 9067
3268.43 9471
3268.97 9303
3269.50 8718
3270.04 8036
3270.58 7322
3271.12 6134
3271.66 5263
3272.20 4716
3272.74 4149
3273.28 3699
3273.82 3377
3274.36 3453
3274.90 3464
3275.44 3306
3275.98 3498
3276.52 3317
3277.06 3217
3277.60 3260
3278.14 3322
3278.68 3306
3279.22 3340
3279.76 3335
3280.30 3389
3280.84 3487
3281.38 3331
3281.92 3366
3282.46 3278
3283.00 3382
3283.54 3262
3284.08 3417
3284.62 3486
3285.16 3446
3285.70 3289
3286.24 3597
3286.78 3674
3287.32 3667
3287.86 3617
3288.40 3600
3288.94 3361
3289.48 3394
3290.03 3478
3290.57 3419
3291.11 3330
3291.65 3363
3292.19 3534
3292.73 3574
3293.27 3766
3293.81 3858
3294.35 4261
3294.90 4674
3295.44 4788
3295.98 5147
3296.52 5191
3297.06 5104
3297.60 4978
3298.14 4867
3298.69 4640
3299.23 4498
3299.77 4419
3300.31 4410
3300.85 4105
3301.39 4079
3301.94 3984
3302.48 4080
3303.02 4105
3303.56 4008
3304.10 4029
3304.65 3986
3305.19 4023
3305.73 4170
3306.27 4272
3306.81 3800
3307.36 3671
3307.90 3630
3308.44 3465
3308.98 3383
3309.53 3164
3310.07 3179
3310.61 3267
3311.15 3233
3311.70 3260
3312.24 3179
3312.78 3287
3313.32 3249
3313.87 3413
3314.41 3556
3314.95 3820
3315.50 3838
3316.04 3751
3316.58 3889
3317.13 4021
3317.67 4213
3318.21 4387
3318.75 4585
3319.30 4622
3319.84 4642
3320.38 4687
3320.93 5121
3321.47 4955
3322.02 4935
3322.56 4784
3323.10 4979
3323.65 4968
3324.19 5081
3324.73 4828
3325.28 4695
3325.82 4513
3326.36 4451
3326.91 4411
3327.45 4165
3328.00 4114
3328.54 4151
3329.08 4071
3329.63 4168
3330.17 4059
3330.72 4528
3331.26 5280
3331.81 6371
3332.35 7716
3332.89 9979
3333.44 12418
3333.98 15759
3334.53 19365
3335.07 23037
3335.62 26401
3336.16 28454
3336.71 30070
3337.25 31236
3337.80 31212
3338.34 30385
3338.89 28621
3339.43 26793
3339.98 23650
3340.52 20629
3341.07 17526
3341.61 14188
3342.16 11365
3342.70 9313
3343.25 7691
3343.79 6599
3344.34 5602
3344.88 5176
3345.43 4793
3345.97 4512
3346.52 4246
3347.06 4104
3347.61 3960
3348.15 3897
3348.70 3825
3349.25 3731
3349.79 3753
3350.34 3646
3350.88 3422
3351.43 3598
3351.98 3407
3352.52 3258
3353.07 3363
3353.61 3314
3354.16 3315
3354.71 3354
3355.25 3344
3355.80 3448
3356.34 3493
3356.89 3488
3357.44 3343
3357.98 3355
3358.53 3644
3359.08 3580
3359.62 3384
3360.17 3398
3360.72 3555
3361.26 3348
3361.81 3315
3362.36 3346
3362.90 3478
3363.45 3496
3364.00 3563
3364.54 3624
3365.09 3410
3365.64 3481
3366.19 3443
3366.73 3633
3367.28 3260
3367.83 3180
3368.37 3203
3368.92 3247
3369.47 3295
3370.02 3333
3370.56 3397
3371.11 3592
3371.66 3602
3372.21 3895
3372.75 4130
3373.30 4417
3373.85 4943
3374.40 5113
3374.94 5141
3375.49 5374
3376.04 5595
3376.59 5395
3377.14 5175
3377.68 4628
3378.23 4384
3378.78 3918
3379.33 3618
3379.88 3454
3380.43 3235
3380.97 3126
3381.52 2917
3382.07 2918
3382.62 2930
3383.17 2803
3383.72 2825
3384.26 2774
3384.81 2657
3385.36 2512
3385.91 2746
3386.46 2595
3387.01 2527
3387.56 2588
3388.11 2540
3388.65 2474
3389.20 2437
3389.75 2433
3390.30 2657
3390.85 2520
3391.40 2435
3391.95 2425
3392.50 2375
3393.05 2514
3393.60 2585
3394.15 2583
3394.70 2646
3395.24 2700
3395.79 2814
3396.34 2831
3396.89 2935
3397.44 2853
3397.99 2832
3398.54 3080
3399.09 2946
3399.64 2778
3400.19 2895
3400.74 2847
3401.29 2690
3401.84 2670
3402.39 2661
3402.94 2753
3403.49 2614
3404.04 2516
3404.59 2513
3405.14 2607
3405.69 2419
3406.24 2239
3406.79 2094
3407.34 2138
3407.89 2261
3408.44 2302
3409.00 2306
3409.55 2358
3410.10 2452
3410.65 2568
3411.20 2661
3411.75 2679
3412.30 2978
3412.85 3019
3413.40 3074
3413.95 2928
3414.50 2838
3415.05 2921
3415.61 2946
3416.16 2849
3416.71 2683
3417.26 2697
3417.81 2589
3418.36 2607
3418.91 2579
3419.46 2329
3420.02 2289
3420.57 2366
3421.12 2390
3421.67 2411
3422.22 2337
3422.77 2375
3423.33 2599
3423.88 2727
3424.43 2896
3424.98 2964
3425.53 3187
3426.09 3102
3426.64 3045
3427.19 2985
3427.74 2710
3428.29 2604
3428.85 2543
3429.40 2465
3429.95 2552
3430.50 2435
3431.05 2260
3431.61 2228
3432.16 2264
3432.71 2295
3433.26 2205
3433.82 2269
3434.37 2363
3434.92 2353
3435.48 2235
3436.03 2404
3436.58 2325
3437.13 2380
3437.69 2346
3438.24 2441
3438.79 2380
3439.35 2365
3439.90 2425
3440.45 2438
3441.00 2265
3441.56 2289
3442.11 2333
3442.66 2443
3443.22 2403
3443.77 2239
3444.32 2321
3444.88 2249
3445.43 2196
3445.98 2088
3446.54 2294
3447.09 2347
3447.65 2183
3448.20 2150
3448.75 2094
3449.31 2105
3449.86 2161
3450.41 2174
3450.97 1980
3451.52 2120
3452.08 2071
3452.63 2092
3453.19 2197
3453.74 2134
3454.29 2209
3454.85 2069
3455.40 2040
3455.96 2190
3456.51 2091
3457.07 2087
3457.62 2090
3458.17 2067
3458.73 2020
3459.28 2060
3459.84 2152
3460.39 2107
3460.95 2017
3461.50 2057
3462.06 2023
3462.61 2153
3463.17 2283
3463.72 2184
3464.28 2206
3464.83 2292
3465.39 2194
3465.94 2361
3466.50 2192
3467.05 2488
3467.61 2524
3468.16 2402
3468.72 2471
3469.27 2465
3469.83 2514
3470.39 2464
3470.94 2378
3471.50 2562
3472.05 2602
3472.61 2686
3473.16 2691
3473.72 2651
3474.27 2713
3474.83 2583
3475.39 2580
3475.94 2689
3476.50 2569
3477.05 2574
3477.61 2511
3478.17 2422
3478.72 2406
3479.28 2550
3479.84 2741
3480.39 2735
3480.95 2759
3481.50 2875
3482.06 2971
3482.62 2879
3483.17 2762
3483.73 2935
3484.29 2983
3484.84 2743
3485.40 2840
3485.96 2923
3486.51 3171
3487.07 3203
3487.63 3270
3488.18 3345
3488.74 3608
3489.30 4309
3489.86 4823
3490.41 5387
3490.97 6280
3491.53 7304
3492.08 8326
3492.64 9438
3493.20 10109
3493.76 10619
3494.31 10685
3494.87 9716
3495.43 8849
3495.99 7868
3496.54 6764
3497.10 5875
3497.66 5049
3498.22 4481
3498.78 4191
3499.33 4068
3499.89 3874
3500.45 3942
3501.01 4001
3501.56 4074
3502.12 4167
3502.68 4514
3503.24 4852
3503.80 5133
3504.36 5476
3504.91 6101
3505.47 6478
3506.03 6291
3506.59 6368
3507.15 6541
3507.71 6170
3508.26 5912
3508.82 5638
3509.38 5190
3509.94 4648
3510.50 4365
3511.06 4072
3511.62 3823
3512.18 3527
3512.73 3253
3513.29 3245
3513.85 3146
3514.41 2905
3514.97 2805
3515.53 2541
3516.09 2414
3516.65 2347
3517.21 2487
3517.77 2488
3518.33 2413
3518.88 2404
3519.44 2428
3520.00 2321
3520.56 2373
3521.12 2452
3521.68 2572
3522.24 2485
3522.80 2477
3523.36 2693
3523.92 2653
3524.48 2542
3525.04 2618
3525.60 2646
3526.16 2407
3526.72 2457
3527.28 2577
3527.84 2413
3528.40 2333
3528.96 2219
3529.52 2195
3530.08 2263
3530.64 2219
3531.20 2241
3531.76 2109
3532.32 2261
3532.88 2378
3533.44 2276
3534.00 2360
3534.57 2280
3535.13 2450
3535.69 2517
3536.25 2436
3536.81 2611
3537.37 2561
3537.93 2477
3538.49 2511
3539.05 2395
3539.61 2432
3540.17 2477
3540.74 2438
3541.30 2416
3541.86 2285
3542.42 2265
3542.98 2264
3543.54 2256
3544.10 2272
3544.66 2386
3545.23 2276
3545.79 2278
3546.35 2393
3546.91 2233
3547.47 2218
3548.03 2335
3548.60 2360
3549.16 2163
3549.72 2014
3550.28 2036
3550.84 2097
3551.41 2043
3551.97 1992
3552.53 1972
3553.09 2018
3553.65 1977
3554.22 1920
3554.78 1916
3555.34 1979
3555.90 1859
3556.46 1995
3557.03 2031
3557.59 1947
3558.15 1942
3558.71 2009
3559.28 2032
3559.84 2045
3560.40 2132
3560.97 2204
3561.53 2104
3562.09 2189
3562.65 2144
3563.22 2104
3563.78 2234
3564.34 2081
3564.91 2046
3565.47 2080
3566.03 2093
3566.60 1980
3567.16 2031
3567.72 2082
3568.28 2032
3568.85 2043
3569.41 1922
3569.98 1967
3570.54 1871
3571.10 1913
3571.67 1989
3572.23 1936
3572.79 1890
3573.36 1891
3573.92 1760
3574.48 1957
3575.05 1966
3575.61 2012
3576.18 2003
3576.74 2117
3577.30 2171
3577.87 2223
3578.43 2174
3579.00 2239
3579.56 2185
3580.12 2115
3580.69 2016
3581.25 2109
3581.82 2156
3582.38 2138
3582.95 2096
3583.51 2083
3584.08 2097
3584.64 2288
3585.20 2084
3585.77 1906
3586.33 1867
3586.90 2039
3587.46 1966
3588.03 1996
3588.59 1983
3589.16 1938
3589.72 1979
3590.29 2014
3590.85 2047
3591.42 1942
3591.98 1859
3592.55 2010
3593.11 2071
3593.68 2073
3594.24 2010
3594.81 2015
3595.38 1994
3595.94 1983
3596.51 1976
3597.07 2030
3597.64 2058
3598.20 1951
3598.77 2110
3599.34 2185
3599.90 2083
3600.47 1959
3601.03 2061
3601.60 1918
3602.16 1938
3602.73 1916
3603.30 1967
3603.86 1958
3604.43 1935
3605.00 1858
3605.56 1828
3606.13 1898
3606.69 1921
3607.26 1913
3607.83 1753
3608.39 1824
3608.96 1833
3609.53 1795
3610.09 1739
3610.66 1744
3611.23 1793
3611.79 1809
3612.36 1805
3612.93 1748
3613.49 1821
3614.06 1706
3614.63 1806
3615.19 1871
3615.76 1943
3616.33 1994
3616.90 2153
3617.46 2228
3618.03 2323
3618.60 2342
3619.16 2456
3619.73 2497
3620.30 2546
3620.87 2524
3621.43 2533
3622.00 2405
3622.57 2510
3623.14 2315
3623.70 2047
3624.27 1968
3624.84 1843
3625.41 1825
3625.98 1827
3626.54 1847
3627.11 1840
3627.68 1958
3628.25 1941
3628.82 1925
3629.38 1920
3629.95 2103
3630.52 2170
3631.09 2174
3631.66 2074
3632.22 2176
3632.79 2377
3633.36 2308
3633.93 2302
3634.50 2353
3635.07 2321
3635.64 2332
3636.20 2330
3636.77 2264
3637.34 2249
3637.91 2121
3638.48 2150
3639.05 2138
3639.62 2263
3640.19 2428
3640.76 2510
3641.32 2752
3641.89 2596
3642.46 2727
3643.03 2768
3643.60 2927
3644.17 3085
3644.74 2700
3645.31 2592
3645.88 2489
3646.45 2282
3647.02 2314
3647.59 2069
3648.16 2109
3648.73 2045
3649.30 2126
3649.87 2178
3650.44 2031
3651.01 2329
3651.57 2366
3652.14 2299
3652.71 2465
3653.28 2558
3653.85 2600
3654.42 2515
3654.99 2442
3655.57 2318
3656.14 2304
3656.71 2391
3657.28 2220
3657.85 2218
3658.42 2177
3658.99 2247
3659.56 2412
3660.13 2409
3660.70 2410
3661.27 2514
3661.84 2510
3662.41 2470
3662.98 2516
3663.55 2403
3664.12 2367
3664.69 2339
3665.26 2312
3665.84 2365
3666.41 2332
3666.98 2485
3667.55 2553
3668.12 2270
3668.69 2193
3669.26 2313
3669.83 2227
3670.40 2156
3670.98 1965
3671.55 2110
3672.12 2157
3672.69 2060
3673.26 2057
3673.83 2056
3674.41 2142
3674.98 2196
3675.55 2081
3676.12 2092
3676.69 2250
3677.26 2201
3677.84 2128
3678.41 2336
3678.98 2219
3679.55 2226
3680.12 2155
3680.70 2073
3681.27 1995
3681.84 2022
3682.41 2030
3682.99 1959
3683.56 2024
3684.13 1959
3684.70 2007
3685.27 2027
3685.85 1963
3686.42 1966
3686.99 1835
3687.57 1811
3688.14 1816
3688.71 1975
3689.28 2120
3689.86 2100
3690.43 2029
3691.00 2179
3691.58 2315
3692.15 2214
3692.72 1979
3693.29 2049
3693.87 2002
3694.44 2006
3695.01 2004
3695.59 1992
3696.16 1996
3696.73 1945
3697.31 1819
3697.88 1831
3698.45 1787
3699.03 1855
3699.60 1918
3700.17 1794
3700.75 1925
3701.32 2016
3701.90 1941
3702.47 1955
3703.04 1942
3703.62 1872
3704.19 1848
3704.77 1883
3705.34 1919
3705.91 1956
3706.49 2061
3707.06 2049
3707.64 2093
3708.21 2166
3708.78 2076
3709.36 2142
3709.93 2081
3710.51 2026
3711.08 1981
3711.66 2037
3712.23 2137
3712.81 2198
3713.38 1970
3713.96 2037
3714.53 2138
3715.11 2177
3715.68 2064
3716.25 2045
3716.83 2208
3717.40 2133
3717.98 1974
3718.55 2052
3719.13 2175
3719.71 2316
3720.28 2218
3720.86 2211
3721.43 2203
3722.01 2011
3722.58 1953
3723.16 2112
3723.73 2072
3724.31 1998
3724.88 1718
3725.46 1705
3726.03 1711
3726.61 1781
3727.19 1775
3727.76 1730
3728.34 1740
3728.91 1864
3729.49 1920
3730.07 1783
3730.64 1850
3731.22 2057
3731.79 2109
3732.37 2056
3732.95 2061
3733.52 2119
3734.10 2171
3734.67 2049
3735.25 2014
3735.83 2213
3736.40 2041
3736.98 1968
3737.56 1921
3738.13 2018
3738.71 2009
3739.29 1814
3739.86 1831
3740.44 1921
3741.02 1850
3741.59 1678
3742.17 1683
3742.75 1751
3743.32 1761
3743.90 1815
3744.48 1824
3745.06 1914
3745.63 1783
3746.21 1702
3746.79 1795
3747.36 1950
3747.94 1892
3748.52 1893
3749.10 1818
3749.67 1857
3750.25 1878
3750.83 1862
3751.41 1702
3751.98 1716
3752.56 1753
3753.14 1716
3753.72 1687
3754.30 1739
3754.87 1690
3755.45 1764
3756.03 1683
3756.61 1656
3757.19 1700
3757.76 1784
3758.34 1715
3758.92 1739
3759.50 1747
3760.08 1657
3760.65 1857
3761.23 1854
3761.81 1948
3762.39 1990
3762.97 1978
3763.55 1839
3764.13 1949
3764.70 1915
3765.28 1791
3765.86 1785
3766.44 1703
3767.02 1648
3767.60 1705
3768.18 1690
3768.76 1870
3769.33 1885
3769.91 1866
3770.49 1961
3771.07 1896
3771.65 1860
3772.23 1958
3772.81 1991
3773.39 1877
3773.97 1854
3774.55 1813
3775.13 1733
3775.71 1801
3776.29 1745
3776.87 1770
3777.45 1774
3778.02 1700
3778.60 1715
3779.18 1716
3779.76 1734
3780.34 1732
3780.92 1775
3781.50 1673
3782.08 1737
3782.66 1719
3783.24 1702
3783.82 1590
3784.40 1676
3784.98 1718
3785.56 1816
3786.14 1688
3786.72 1694
3787.31 1720
3787.89 1643
3788.47 1692
3789.05 1833
3789.63 1888
3790.21 1844
3790.79 1785
3791.37 1829
3791.95 1834
3792.53 1856
3793.11 1890
3793.69 1912
3794.27 1794
3794.85 1769
3795.43 1820
3796.02 1885
3796.60 1886
3797.18 1981
3797.76 1898
3798.34 2023
3798.92 2064
3799.50 1828
3800.08 1889
3800.67 1957
3801.25 2100
3801.83 2053
3802.41 2184
3802.99 2197
3803.57 2219
3804.16 2141
3804.74 2108
3805.32 2263
3805.90 2365
3806.48 2238
3807.06 2211
3807.65 2296
3808.23 2411
3808.81 2366
3809.39 2450
3809.97 2505
3810.56 2619
3811.14 2562
3811.72 2576
3812.30 2430
3812.89 2501
3813.47 2507
3814.05 2513
3814.63 2461
3815.21 2469
3815.80 2532
3816.38 2594
3816.96 2683
3817.55 2547
3818.13 2459
3818.71 2531
3819.29 2350
3819.88 2123
3820.46 2138
3821.04 1957
3821.63 1940
3822.21 1884
3822.79 1828
3823.37 1809
3823.96 1882
3824.54 1884
3825.12 1877
3825.71 1847
3826.29 1820
3826.87 1826
3827.46 1918
3828.04 1861
3828.62 1848
3829.21 1862
3829.79 1878
3830.38 1761
3830.96 1781
3831.54 1790
3832.13 1803
3832.71 1800
3833.29 1847
3833.88 1949
3834.46 1713
3835.05 1787
3835.63 1850
3836.21 1729
3836.80 1755
3837.38 1717
3837.97 1753
3838.55 1715
3839.14 1678
3839.72 1691
3840.30 1722
3840.89 1778
3841.47 1761
3842.06 1765
3842.64 1834
3843.23 1770
3843.81 1673
3844.40 1652
3844.98 1668
3845.57 1722
3846.15 1643
3846.74 1763
3847.32 1785
3847.91 1789
3848.49 1890
3849.08 1731
3849.66 1669
3850.25 1708
3850.83 1716
3851.42 1670
3852.00 1768
3852.59 1726
3853.17 1642
3853.76 1604
3854.34 1602
3854.93 1674
3855.51 1666
3856.10 1660
3856.69 1680
3857.27 1788
3857.86 1754
3858.44 1724
3859.03 1691
3859.62 1739
3860.20 1807
3860.79 1931
3861.37 1929
3861.96 2029
3862.55 2080
3863.13 1971
3863.72 2054
3864.30 2013
3864.89 2066
3865.48 2091
3866.06 1936
3866.65 2038
3867.24 2093
3867.82 2004
3868.41 2122
3869.00 2066
3869.58 1908
3870.17 1802
3870.76 1841
3871.34 1995
3871.93 1936
3872.52 1840
3873.10 1816
3873.69 1894
3874.28 1858
3874.86 1802
3875.45 1908
3876.04 1935
3876.63 1879
3877.21 1874
3877.80 2066
3878.39 1886
3878.97 1738
3879.56 1778
3880.15 1647
3880.74 1646
3881.32 1780
3881.91 1734
3882.50 1698
3883.09 1684
3883.67 1617
3884.26 1629
3884.85 1581
3885.44 1686
3886.03 1690
3886.61 1683
3887.20 1584
3887.79 1661
3888.38 1780
3888.97 1735
3889.55 1925
3890.14 2087
3890.73 2145
3891.32 2083
3891.91 2064
3892.50 2084
3893.08 2070
3893.67 2055
3894.26 1968
3894.85 1963
3895.44 1844
3896.03 1848
3896.62 1833
3897.20 1835
3897.79 1869
3898.38 1641
3898.97 1692
3899.56 1700
3900.15 1757
3900.74 1860
3901.33 1762
3901.92 1690
3902.51 1665
3903.09 1684
3903.68 1768
3904.27 1824
3904.86 1744
3905.45 1763
3906.04 1640
3906.63 1825
3907.22 1863
3907.81 1969
3908.40 1900
3908.99 1896
3909.58 1879
3910.17 1877
3910.76 1887
3911.35 1900
3911.94 1814
3912.53 1655
3913.12 1769
3913.71 1626
3914.30 1622
3914.89 1656
3915.48 1638
3916.07 1613
3916.66 1589
3917.25 1692
3917.84 1589
3918.43 1628
3919.02 1853
3919.61 1795
3920.20 1718
3920.79 1739
3921.38 1864
3921.97 1804
3922.56 1803
3923.15 1654
3923.74 1643
3924.33 1613
3924.93 1658
3925.52 1699
3926.11 1724
3926.70 1656
3927.29 1647
3927.88 1549
3928.47 1507
3929.06 1583
3929.65 1445
3930.24 1559
3930.84 1709
3931.43 1647
3932.02 1607
3932.61 1610
3933.20 1490
3933.79 1430
3934.38 1456
3934.98 1464
3935.57 1475
3936.16 1404
3936.75 1553
3937.34 1640
3937.94 1566
3938.53 1718
3939.12 1746
3939.71 1587
3940.30 1749
3940.89 1837
3941.49 1909
3942.08 1764
3942.67 1711
3943.26 1947
3943.86 1945
3944.45 1941
3945.04 1885
3945.63 1890
3946.23 1814
3946.82 1666
3947.41 1737
3948.00 1727
3948.60 1677
3949.19 1683
3949.78 1616
3950.37 1579
3950.97 1582
3951.56 1590
3952.15 1538
3952.74 1601
3953.34 1645
3953.93 1618
3954.52 1787
3955.12 1835
3955.71 1716
3956.30 1755
3956.90 1760
3957.49 1689
3958.08 1747
3958.68 1873
3959.27 1935
3959.86 1968
3960.46 2043
3961.05 2050
3961.64 2025
3962.24 2074
3962.83 1809
3963.43 1787
3964.02 1771
3964.61 1833
3965.21 1847
3965.80 1964
3966.39 1871
3966.99 1829
3967.58 1901
3968.18 1936
3968.77 1922
3969.36 1918
3969.96 1960
3970.55 2004
3971.15 1876
3971.74 1739
3972.34 1660
3972.93 1585
3973.53 1686
3974.12 1711
3974.71 1891
3975.31 1871
3975.90 1991
3976.50 1958
3977.09 2064
3977.69 2108
3978.28 2141
3978.88 2001
3979.47 2170
3980.07 2046
3980.66 2081
3981.26 2068
3981.85 1883
3982.45 1830
3983.04 1786
3983.64 1755
3984.23 1742
3984.83 1790
3985.42 1743
3986.02 1788
3986.62 1852
3987.21 1803
3987.81 1792
3988.40 1835
3989.00 1846
3989.59 1835
3990.19 1769
3990.78 1884
3991.38 1808
3991.98 1751
3992.57 1823
3993.17 1790
3993.76 1901
3994.36 1927
3994.96 1967
3995.55 2027
3996.15 1967
3996.74 1983
3997.34 2202
3997.94 2055
3998.53 2001
3999.13 2106
3999.73 1990
4000.32 2026
4000.92 2033
4001.52 1825
4002.11 1826
4002.71 1877
4003.31 1879
4003.90 1861
4004.50 2009
4005.10 1963
4005.69 1875
4006.29 2003
4006.89 1951
4007.48 1986
4008.08 1892
4008.68 1990
4009.28 1790
4009.87 1933
4010.47 1995
4011.07 1844
4011.66 1823
4012.26 1712
4012.86 1720
4013.46 1640
4014.05 1787
4014.65 1755
4015.25 1825
4015.85 1865
4016.45 1906
4017.04 1790
4017.64 1701
4018.24 1773
4018.84 1860
4019.43 1839
4020.03 1816
4020.63 1859
4021.23 1876
4021.83 1842
4022.42 1789
4023.02 1837
4023.62 1943
4024.22 1881
4024.82 1806
4025.42 1862
4026.01 1832
4026.61 1896
4027.21 2008
4027.81 1975
4028.41 1917
4029.01 2010
4029.61 2005
4030.20 2014
4030.80 1941
4031.40 2000
4032.00 2016
4032.60 1985
4033.20 2121
4033.80 2079
4034.40 2142
4035.00 1976
4035.59 2052
4036.19 2293
4036.79 2135
4037.39 2187
4037.99 2073
4038.59 2036
4039.19 1764
4039.79 1856
4040.39 1863
4040.99 1641
4041.59 1582
4042.19 1669
4042.79 1592
4043.39 1640
4043.99 1556
4044.59 1504
4045.19 1644
4045.79 1622
4046.39 1628
4046.99 1714
4047.59 1672
4048.19 1613
4048.79 1563
4049.39 1661
4049.99 1711
4050.59 1666
4051.19 1803
4051.79 1727
4052.39 1683
4052.99 1611
4053.59 1685
4054.19 1740
4054.79 1677
4055.39 1721
4055.99 1819
4056.59 1793
4057.19 1753
4057.79 1710
4058.39 1681
4059.00 1615
4059.60 1533
4060.20 1524
4060.80 1609
4061.40 1621
4062.00 1573
4062.60 1535
4063.20 1591
4063.80 1635
4064.40 1673
4065.01 1616
4065.61 1504
4066.21 1451
4066.81 1526
4067.41 1601
4068.01 1547
4068.61 1626
4069.22 1505
4069.82 1639
4070.42 1624
4071.02 1529
4071.62 1469
4072.23 1477
4072.83 1464
4073.43 1539
4074.03 1466
4074.63 1365
4075.23 1480
4075.84 1672
4076.44 1647
4077.04 1697
4077.64 1606
4078.25 1606
4078.85 1527
4079.45 1599
4080.05 1479
4080.66 1535
4081.26 1521
4081.86 1554
4082.46 1527
4083.07 1535
4083.67 1515
4084.27 1537
4084.87 1521
4085.48 1533
4086.08 1475
4086.68 1473
4087.29 1498
4087.89 1407
4088.49 1531
4089.09 1527
4089.70 1563
4090.30 1636
4090.90 1567
4091.51 1505
4092.11 1508
4092.71 1511
4093.32 1556
4093.92 1542
4094.52 1511
4095.13 1464
4095.73 1462
4096.34 1528
4096.94 1445
4097.54 1445
4098.15 1528
4098.75 1582
4099.35 1506
4099.96 1424
4100.56 1515
4101.17 1629
4101.77 1501
4102.37 1470
4102.98 1493
4103.58 1447
4104.19 1483
4104.79 1543
4105.39 1522
4106.00 1463
4106.60 1480
4107.21 1516
4107.81 1528
4108.42 1531
4109.02 1587
4109.63 1555
4110.23 1706
4110.84 1686
4111.44 1478
4112.04 1521
4112.65 1697
4113.25 1626
4113.86 1665
4114.46 1524
4115.07 1483
4115.67 1501
4116.28 1485
4116.88 1616
4117.49 1506
4118.09 1475
4118.70 1586
4119.31 1590
4119.91 1482
4120.52 1530
4121.12 1538
4121.73 1534
4122.33 1502
4122.94 1466
4123.54 1437
4124.15 1474
4124.76 1596
4125.36 1467
4125.97 1487
4126.57 1594
4127.18 1475
4127.78 1396
4128.39 1431
4129.00 1465
4129.60 1592
4130.21 1541
4130.81 1538
4131.42 1483
4132.03 1617
4132.63 1552
4133.24 1520
4133.85 1489
4134.45 1501
4135.06 1560
4135.67 1665
4136.27 1703
4136.88 1762
4137.49 1848
4138.09 1847
4138.70 1761
4139.31 1863
4139.91 1878
4140.52 1766
4141.13 1845
4141.73 1805
4142.34 1911
4142.95 1863
4143.55 1769
4144.16 1801
4144.77 1878
4145.38 1730
4145.98 1726
4146.59 1839
4147.20 1739
4147.81 1743
4148.41 1645
4149.02 1669
4149.63 1655
4150.24 1522
4150.84 1568
4151.45 1615
4152.06 1610
4152.67 1536
4153.27 1570
4153.88 1611
4154.49 1617
4155.10 1551
4155.71 1584
4156.31 1658
4156.92 1660
4157.53 1695
4158.14 1874
4158.75 1920
4159.35 1935
4159.96 1974
4160.57 2000
4161.18 1854
4161.79 1917
4162.40 1773
4163.00 1756
4163.61 1847
4164.22 1723
4164.83 1859
4165.44 1763
4166.05 1962
4166.66 1792
4167.27 1727
4167.87 1738
4168.48 1766
4169.09 1794
4169.70 1780
4170.31 1646
4170.92 1751
4171.53 1817
4172.14 1716
4172.75 1631
4173.36 1944
4173.97 1734
4174.58 1624
4175.18 1731
4175.79 1657
4176.40 1680
4177.01 1742
4177.62 1761
4178.23 1788
4178.84 1642
4179.45 1769
4180.06 1776
4180.67 1749
4181.28 1698
4181.89 1611
4182.50 1593
4183.11 1701
4183.72 1667
4184.33 1644
4184.94 1576
4185.55 1604
4186.16 1655
4186.77 1728
4187.38 1782
4187.99 1720
4188.60 1685
4189.21 1684
4189.82 1644
4190.43 1520
4191.04 1561
4191.66 1614
4192.27 1566
4192.88 1701
4193.49 1734
4194.10 1724
4194.71 1809
4195.32 1941
4195.93 2057
4196.54 1932
4197.15 1840
4197.76 1901
4198.38 1921
4198.99 1919
4199.60 1814
4200.21 1760
4200.82 1813
4201.43 1793
4202.04 1724
4202.65 1792
4203.27 1660
4203.88 1612
4204.49 1597
4205.10 1560
4205.71 1561
4206.32 1536
4206.94 1644
4207.55 1653
4208.16 1568
4208.77 1661
4209.38 1631
4209.99 1619
4210.61 1611
4211.22 1531
4211.83 1595
4212.44 1622
4213.06 1675
4213.67 1686
4214.28 1720
4214.89 1685
4215.50 1754
4216.12 1776
4216.73 1741
4217.34 1740
4217.95 1791
4218.57 1880
4219.18 2060
4219.79 2021
4220.40 2037
4221.02 2080
4221.63 2035
4222.24 2150
4222.86 2121
4223.47 2101
4224.08 2066
4224.69 1909
4225.31 1986
4225.92 2032
4226.53 2183
4227.15 2148
4227.76 2195
4228.37 2031
4228.99 2172
4229.60 2295
4230.21 2029
4230.83 2059
4231.44 2390
4232.05 2628
4232.67 2715
4233.28 2848
4233.90 3181
4234.51 3447
4235.12 3937
4235.74 3999
4236.35 4297
4236.96 4218
4237.58 4145
4238.19 3890
4238.81 3556
4239.42 3165
4240.03 2715
4240.65 2430
4241.26 2302
4241.88 2271
4242.49 2201
4243.11 1975
4243.72 1908
4244.33 1940
4244.95 1982
4245.56 1857
4246.18 2033
4246.79 2011
4247.41 2011
4248.02 2154
4248.64 2140
4249.25 2050
4249.87 2054
4250.48 2062
4251.10 1997
4251.71 1879
4252.33 1828
4252.94 1884
4253.56 1977
4254.17 2025
4254.79 1921
4255.40 1895
4256.02 2061
4256.63 1983
4257.25 1841
4257.86 1862
4258.48 1701
4259.09 1728
4259.71 1686
4260.33 1667
4260.94 1781
4261.56 1838
4262.17 1871
4262.79 1787
4263.40 1631
4264.02 1667
4264.64 1784
4265.25 1865
4265.87 1868
4266.48 1908
4267.10 1794
4267.72 1786
4268.33 1883
4268.95 1847
4269.57 1804
4270.18 1846
4270.80 1851
4271.41 1825
4272.03 1873
4272.65 1979
4273.26 1917
4273.88 1925
4274.50 1889
4275.11 1943
4275.73 1941
4276.35 1969
4276.96 1915
4277.58 1896
4278.20 1951
4278.81 1918
4279.43 1846
4280.05 1800
4280.67 1797
4281.28 1759
4281.90 1761
4282.52 1652
4283.13 1571
4283.75 1661
4284.37 1701
4284.99 1650
4285.60 1595
4286.22 1595
4286.84 1595
4287.46 1627
4288.07 1753
4288.69 1792
4289.31 1614
4289.93 1445
4290.55 1657
4291.16 1681
4291.78 1652
4292.40 1610
4293.02 1634
4293.63 1751
4294.25 1616
4294.87 1632
4295.49 1742
4296.11 1685
4296.73 1623
4297.34 1575
4297.96 1670
4298.58 1652
4299.20 1674
4299.82 1738
4300.44 1703
4301.05 1621
4301.67 1665
4302.29 1610
4302.91 1637
4303.53 1606
4304.15 1609
4304.77 1562
4305.39 1644
4306.00 1643
4306.62 1712
4307.24 1629
4307.86 1707
4308.48 1598
4309.10 1623
4309.72 1780
4310.34 1786
4310.96 1675
4311.58 1750
4312.20 1809
4312.82 1787
4313.43 1702
4314.05 1752
4314.67 1692
4315.29 1633
4315.91 1740
4316.53 1596
4317.15 1568
4317.77 1701
4318.39 1670
4319.01 1669
4319.63 1721
4320.25 1646
4320.87 1738
4321.49 1666
4322.11 1623
4322.73 1565
4323.35 1740
4323.97 1845
4324.59 1714
4325.21 1787
4325.83 1826
4326.45 1742
4327.07 1828
4327.69 1816
4328.31 1831
4328.94 1965
4329.56 1989
4330.18 1908
4330.80 1774
4331.42 1868
4332.04 1979
4332.66 1824
4333.28 1952
4333.90 2069
4334.52 2132
4335.14 2259
4335.76 2400
4336.39 2582
4337.01 2855
4337.63 3045
4338.25 3397
4338.87 3385
4339.49 3371
4340.11 3501
4340.73 3401
4341.36 3111
4341.98 3046
4342.60 2958
4343.22 2831
4343.84 2791
4344.46 3013
4345.08 3213
4345.71 3675
4346.33 3998
4346.95 4628
4347.57 5032
4348.19 4916
4348.82 4948
4349.44 4861
4350.06 4370
4350.68 3914
4351.30 3522
4351.93 3009
4352.55 2826
4353.17 2613
4353.79 2312
4354.42 2242
4355.04 2235
4355.66 2115
4356.28 2203
4356.91 2121
4357.53 2075
4358.15 2130
4358.77 2120
4359.40 2094
4360.02 2193
4360.64 2218
4361.26 2213
4361.89 2224
4362.51 2226
4363.13 2244
4363.76 2105
4364.38 2010
4365.00 2011
4365.63 2078
4366.25 2046
4366.87 1909
4367.50 1886
4368.12 1833
4368.74 1879
4369.37 1818
4369.99 1731
4370.61 1685
4371.24 1699
4371.86 1598
4372.48 1679
4373.11 1635
4373.73 1632
4374.36 1659
4374.98 1640
4375.60 1643
4376.23 1669
4376.85 1770
4377.48 1776
4378.10 1735
4378.72 1731
4379.35 1697
4379.97 1651
4380.60 1635
4381.22 1701
4381.84 1667
4382.47 1713
4383.09 1735
4383.72 1709
4384.34 1805
4384.97 1651
4385.59 1753
4386.22 1671
4386.84 1638
4387.47 1602
4388.09 1613
4388.72 1602
4389.34 1644
4389.96 1649
4390.59 1604
4391.21 1632
4391.84 1587
4392.47 1611
4393.09 1534
4393.72 1542
4394.34 1584
4394.97 1632
4395.59 1529
4396.22 1598
4396.84 1606
4397.47 1519
4398.09 1541
4398.72 1628
4399.34 1701
4399.97 1672
4400.60 1641
4401.22 1700
4401.85 1625
4402.47 1637
4403.10 1582
4403.72 1660
4404.35 1743
4404.98 1660
4405.60 1651
4406.23 1609
4406.85 1652
4407.48 1574
4408.11 1600
4408.73 1682
4409.36 1659
4409.99 1647
4410.61 1562
4411.24 1615
4411.87 1520
4412.49 1611
4413.12 1726
4413.74 1705
4414.37 1691
4415.00 1629
4415.62 1603
4416.25 1636
4416.88 1618
4417.51 1657
4418.13 1560
4418.76 1544
4419.39 1631
4420.01 1676
4420.64 1540
4421.27 1554
4421.89 1581
4422.52 1597
4423.15 1601
4423.78 1505
4424.40 1481
4425.03 1391
4425.66 1501
4426.29 1510
4426.91 1431
4427.54 1373
4428.17 1439
4428.80 1404
4429.42 1461
4430.05 1454
4430.68 1427
4431.31 1432
4431.94 1517
4432.56 1492
4433.19 1509
4433.82 1532
4434.45 1544
4435.08 1564
4435.70 1530
4436.33 1507
4436.96 1676
4437.59 1671
4438.22 1659
4438.85 1732
4439.47 1666
4440.10 1649
4440.73 1635
4441.36 1710
4441.99 1537
4442.62 1392
4443.25 1550
4443.87 1614
4444.50 1542
4445.13 1530
4445.76 1617
4446.39 1619
4447.02 1624
4447.65 1647
4448.28 1644
4448.91 1614
4449.54 1731
4450.16 1616
4450.79 1644
4451.42 1674
4452.05 1587
4452.68 1647
4453.31 1683
4453.94 1705
4454.57 1805
4455.20 1751
4455.83 1813
4456.46 1897
4457.09 1911
4457.72 2067
4458.35 2125
4458.98 1986
4459.61 1970
4460.24 1866
4460.87 1765
4461.50 1699
4462.13 1731
4462.76 1622
4463.39 1501
4464.02 1520
4464.65 1554
4465.28 1530
4465.91 1489
4466.54 1500
4467.17 1513
4467.80 1491
4468.43 1473
4469.06 1473
4469.69 1547
4470.32 1555
4470.95 1420
4471.58 1416
4472.21 1369
4472.85 1379
4473.48 1416
4474.11 1509
4474.74 1403
4475.37 1306
4476.00 1406
4476.63 1514
4477.26 1351
4477.89 1542
4478.52 1546
4479.16 1476
4479.79 1428
4480.42 1518
4481.05 1515
4481.68 1526
4482.31 1604
4482.94 1514
4483.58 1491
4484.21 1528
4484.84 1614
4485.47 1517
4486.10 1623
4486.73 1612
4487.37 1640
4488.00 1642
4488.63 1607
4489.26 1585
4489.89 1594
4490.53 1512
4491.16 1580
4491.79 1496
4492.42 1521
4493.05 1591
4493.69 1533
4494.32 1576
4494.95 1520
4495.58 1503
4496.22 1553
4496.85 1521
4497.48 1618
4498.11 1593
4498.75 1693
4499.38 1756
4500.01 1710
4500.64 1779
4501.28 1895
4501.91 2083
4502.54 2158
4503.18 2057
4503.81 2258
4504.44 2109
4505.07 2269
4505.71 2108
4506.34 1880
4506.97 1842
4507.61 1805
4508.24 1622
4508.87 1743
4509.51 1703
4510.14 1723
4510.77 1813
4511.41 1644
4512.04 1661
4512.68 1590
4513.31 1695
4513.94 1594
4514.58 1607
4515.21 1528
4515.84 1523
4516.48 1573
4517.11 1504
4517.75 1471
4518.38 1494
4519.01 1503
4519.65 1402
4520.28 1403
4520.92 1435
4521.55 1466
4522.18 1589
4522.82 1500
4523.45 1514
4524.09 1521
4524.72 1406
4525.36 1488
4525.99 1542
4526.63 1574
4527.26 1490
4527.90 1522
4528.53 1611
4529.16 1683
4529.80 1695
4530.43 1654
4531.07 1794
4531.70 1844
4532.34 1937
4532.97 1978
4533.61 2005
4534.24 1964
4534.88 1912
4535.51 1811
4536.15 1732
4536.79 1712
4537.42 1658
4538.06 1488
4538.69 1504
4539.33 1458
4539.96 1408
4540.60 1430
4541.23 1477
4541.87 1587
4542.50 1451
4543.14 1471
4543.78 1504
4544.41 1444
4545.05 1404
4545.68 1456
4546.32 1386
4546.96 1218
4547.59 1375
4548.23 1428
4548.86 1392
4549.50 1418
4550.14 1429
4550.77 1401
4551.41 1366
4552.05 1368
4552.68 1339
4553.32 1437
4553.96 1497
4554.59 1496
4555.23 1409
4555.86 1399
4556.50 1403
4557.14 1317
4557.78 1427
4558.41 1353
4559.05 1416
4559.69 1457
4560.32 1432
4560.96 1429
4561.60 1311
4562.23 1332
4562.87 1351
4563.51 1384
4564.15 1354
4564.78 1425
4565.42 1467
4566.06 1336
4566.69 1342
4567.33 1416
4567.97 1398
4568.61 1535
4569.24 1519
4569.88 1442
4570.52 1553
4571.16 1455
4571.80 1473
4572.43 1437
4573.07 1451
4573.71 1395
4574.35 1431
4574.98 1422
4575.62 1410
4576.26 1451
4576.90 1509
4577.54 1424
4578.18 1453
4578.81 1544
4579.45 1402
4580.09 1525
4580.73 1495
4581.37 1488
4582.01 1539
4582.64 1470
4583.28 1448
4583.92 1395
4584.56 1508
4585.20 1524
4585.84 1577
4586.48 1552
4587.11 1582
4587.75 1588
4588.39 1622
4589.03 1646
4589.67 1739
4590.31 1845
4590.95 1969
4591.59 2142
4592.23 2389
4592.87 2540
4593.51 2470
4594.14 2434
4594.78 2201
4595.42 2123
4596.06 1965
4596.70 1769
4597.34 1629
4597.98 1576
4598.62 1614
4599.26 1592
4599.90 1728
4600.54 1604
4601.18 1596
4601.82 1756
4602.46 1710
4603.10 1702
4603.74 1693
4604.38 1593
4605.02 1584
4605.66 1668
4606.30 1696
4606.94 1558
4607.58 1523
4608.22 1565
4608.86 1649
4609.50 1498
4610.14 1560
4610.78 1504
4611.42 1519
4612.06 1612
4612.70 1629
4613.34 1493
4613.99 1466
4614.63 1481
4615.27 1391
4615.91 1441
4616.55 1521
4617.19 1516
4617.83 1487
4618.47 1442
4619.11 1407
4619.75 1416
4620.39 1420
4621.04 1497
4621.68 1542
4622.32 1563
4622.96 1469
4623.60 1538
4624.24 1436
4624.88 1329
4625.53 1368
4626.17 1349
4626.81 1353
4627.45 1427
4628.09 1372
4628.73 1360
4629.38 1407
4630.02 1451
4630.66 1650
4631.30 1589
4631.94 1675
4632.58 1761
4633.23 1668
4633.87 1651
4634.51 1713
4635.15 1702
4635.80 1592
4636.44 1532
4637.08 1550
4637.72 1570
4638.36 1650
4639.01 1713
4639.65 1699
4640.29 1725
4640.93 1666
4641.58 1613
4642.22 1563
4642.86 1474
4643.51 1564
4644.15 1576
4644.79 1738
4645.43 1641
4646.08 1478
4646.72 1515
4647.36 1590
4648.01 1535
4648.65 1508
4649.29 1416
4649.94 1463
4650.58 1545
4651.22 1643
4651.87 1610
4652.51 1430
4653.15 1520
4653.80 1535
4654.44 1459
4655.08 1560
4655.73 1554
4656.37 1526
4657.01 1542
4657.66 1476
4658.30 1505
4658.94 1458
4659.59 1455
4660.23 1514
4660.88 1422
4661.52 1327
4662.16 1389
4662.81 1274
4663.45 1366
4664.10 1338
4664.74 1306
4665.39 1372
4666.03 1380
4666.67 1409
4667.32 1408
4667.96 1356
4668.61 1301
4669.25 1268
4669.90 1295
4670.54 1330
4671.19 1258
4671.83 1352
4672.47 1387
4673.12 1419
4673.76 1400
4674.41 1308
4675.05 1406
4675.70 1373
4676.34 1277
4676.99 1374
4677.63 1387
4678.28 1409
4678.92 1353
4679.57 1355
4680.22 1368
4680.86 1341
4681.51 1485
4682.15 1517
4682.80 1457
4683.44 1443
4684.09 1497
4684.73 1404
4685.38 1549
4686.03 1468
4686.67 1377
4687.32 1357
4687.96 1428
4688.61 1436
4689.25 1364
4689.90 1446
4690.55 1472
4691.19 1466
4691.84 1368
4692.48 1386
4693.13 1357
4693.78 1392
4694.42 1426
4695.07 1445
4695.72 1508
4696.36 1575
4697.01 1747
4697.65 1798
4698.30 1702
4698.95 1778
4699.59 1926
4700.24 2013
4700.89 2214
4701.53 2118
4702.18 2095
4702.83 1963
4703.48 1896
4704.12 1804
4704.77 1610
4705.42 1568
4706.06 1582
4706.71 1636
4707.36 1496
4708.00 1511
4708.65 1511
4709.30 1719
4709.95 1823
4710.59 1580
4711.24 1601
4711.89 1713
4712.54 1575
4713.18 1585
4713.83 1556
4714.48 1523
4715.13 1620
4715.77 1579
4716.42 1504
4717.07 1535
4717.72 1588
4718.37 1555
4719.01 1561
4719.66 1553
4720.31 1638
4720.96 1616
4721.61 1584
4722.25 1562
4722.90 1653
4723.55 1621
4724.20 1709
4724.85 1827
4725.50 1875
4726.14 1908
4726.79 1895
4727.44 2083
4728.09 2012
4728.74 2166
4729.39 2346
4730.04 2168
4730.68 2076
4731.33 2083
4731.98 1807
4732.63 1788
4733.28 1746
4733.93 1689
4734.58 1629
4735.23 1613
4735.88 1514
4736.53 1509
4737.17 1455
4737.82 1573
4738.47 1556
4739.12 1619
4739.77 1710
4740.42 1763
4741.07 1828
4741.72 1775
4742.37 1803
4743.02 1846
4743.67 1783
4744.32 1605
4744.97 1616
4745.62 1541
4746.27 1566
4746.92 1643
4747.57 1634
4748.22 1662
4748.87 1682
4749.52 1626
4750.17 1580
4750.82 1617
4751.47 1728
4752.12 1758
4752.77 1799
4753.42 1675
4754.07 1830
4754.72 1928
4755.37 1800
4756.02 1715
4756.67 1698
4757.32 1573
4757.97 1627
4758.62 1598
4759.27 1609
4759.93 1598
4760.58 1463
4761.23 1506
4761.88 1463
4762.53 1418
4763.18 1455
4763.83 1530
4764.48 1542
4765.13 1545
4765.78 1729
4766.44 1747
4767.09 1709
4767.74 1803
4768.39 1849
4769.04 1702
4769.69 1562
4770.34 1535
4770.99 1600
4771.65 1571
4772.30 1570
4772.95 1568
4773.60 1556
4774.25 1493
4774.91 1465
4775.56 1412
4776.21 1425
4776.86 1428
4777.51 1400
4778.16 1475
4778.82 1491
4779.47 1538
4780.12 1593
4780.77 1592
4781.43 1560
4782.08 1701
4782.73 1685
4783.38 1617
4784.03 1511
4784.69 1595
4785.34 1423
4785.99 1434
4786.64 1362
4787.30 1326
4787.95 1503
4788.60 1562
4789.26 1579
4789.91 1556
4790.56 1511
4791.21 1649
4791.87 1506
4792.52 1464
4793.17 1391
4793.83 1394
4794.48 1533
4795.13 1462
4795.79 1495
4796.44 1585
4797.09 1521
4797.75 1519
4798.40 1543
4799.05 1446
4799.71 1506
4800.36 1449
4801.01 1487
4801.67 1450
4802.32 1317
4802.97 1449
4803.63 1515
4804.28 1478
4804.94 1462
4805.59 1525
4806.24 1470
4806.90 1435
4807.55 1492
4808.21 1535
4808.86 1448
4809.51 1469
4810.17 1488
4810.82 1449
4811.48 1398
4812.13 1567
4812.79 1658
4813.44 1626
4814.09 1648
4814.75 1584
4815.40 1606
4816.06 1492
4816.71 1474
4817.37 1586
4818.02 1639
4818.68 1574
4819.33 1680
4819.99 1689
4820.64 1821
4821.30 1782
4821.95 1678
4822.61 1813
4823.26 1794
4823.92 1982
4824.57 1945
4825.23 1962
4825.88 1992
4826.54 2031
4827.19 2076
4827.85 1943
4828.50 1990
4829.16 2063
4829.81 2031
4830.47 1967
4831.13 1993
4831.78 2008
4832.44 2040
4833.09 1975
4833.75 2108
4834.40 2193
4835.06 2105
4835.72 2156
4836.37 2140
4837.03 2294
4837.68 2219
4838.34 2239
4839.00 2188
4839.65 2402
4840.31 2315
4840.97 2394
4841.62 2503
4842.28 2505
4842.93 2602
4843.59 2477
4844.25 2496
4844.90 2432
4845.56 2463
4846.22 2495
4846.87 2522
4847.53 2668
4848.19 2968
4848.84 3244
4849.50 3240
4850.16 3465
4850.82 3742
4851.47 4084
4852.13 3975
4852.79 3863
4853.44 3832
4854.10 3695
4854.76 3232
4855.42 3111
4856.07 3123
4856.73 3152
4857.39 3248
4858.04 3354
4858.70 3655
4859.36 3975
4860.02 3950
4860.67 3628
4861.33 3617
4861.99 3754
4862.65 3412
4863.31 3214
4863.96 3226
4864.62 3148
4865.28 3189
4865.94 2933
4866.60 3078
4867.25 3152
4867.91 3121
4868.57 3071
4869.23 3052
4869.89 3034
4870.54 3020
4871.20 2936
4871.86 2788
4872.52 2706
4873.18 2531
4873.84 2603
4874.50 2663
4875.15 2587
4875.81 2544
4876.47 2491
4877.13 2645
4877.79 2579
4878.45 2690
4879.11 2783
4879.77 2758
4880.42 2740
4881.08 2764
4881.74 2668
4882.40 2485
4883.06 2523
4883.72 2420
4884.38 2313
4885.04 2189
4885.70 2084
4886.36 2013
4887.02 2134
4887.68 2266
4888.34 2327
4889.00 2297
4889.65 2390
4890.31 2440
4890.97 2418
4891.63 2420
4892.29 2420
4892.95 2573
4893.61 2445
4894.27 2545
4894.93 2395
4895.59 2267
4896.25 2146
4896.91 2002
4897.57 1998
4898.23 2040
4898.89 2023
4899.55 1992
4900.21 1973
4900.87 2129
4901.54 1974
4902.20 2012
4902.86 1904
4903.52 1914
4904.18 1976
4904.84 1816
4905.50 1917
4906.16 1863
4906.82 1899
4907.48 1789
4908.14 1859
4908.80 1826
4909.46 1782
4910.12 1710
4910.79 1698
4911.45 1739
4912.11 1704
4912.77 1684
4913.43 1624
4914.09 1711
4914.75 1783
4915.41 1744
4916.07 1671
4916.74 1707
4917.40 1614
4918.06 1565
4918.72 1572
4919.38 1594
4920.04 1559
4920.71 1597
4921.37 1653
4922.03 1486
4922.69 1472
4923.35 1569
4924.01 1574
4924.68 1588
4925.34 1596
4926.00 1508
4926.66 1578
4927.33 1498
4927.99 1617
4928.65 1575
4929.31 1474
4929.97 1505
4930.64 1546
4931.30 1592
4931.96 1607
4932.62 1539
4933.29 1574
4933.95 1453
4934.61 1469
4935.27 1509
4935.94 1544
4936.60 1507
4937.26 1480
4937.93 1390
4938.59 1447
4939.25 1570
4939.91 1573
4940.58 1453
4941.24 1437
4941.90 1542
4942.57 1514
4943.23 1455
4943.89 1375
4944.56 1392
4945.22 1397
4945.88 1397
4946.55 1419
4947.21 1381
4947.87 1442
4948.54 1441
4949.20 1421
4949.86 1454
4950.53 1377
4951.19 1401
4951.86 1397
4952.52 1389
4953.18 1344
4953.85 1401
4954.51 1366
4955.17 1357
4955.84 1362
4956.50 1389
4957.17 1438
4957.83 1414
4958.50 1388
4959.16 1490
4959.82 1438
4960.49 1446
4961.15 1554
4961.82 1691
4962.48 1703
4963.15 1659
4963.81 1824
4964.48 1860
4965.14 1917
4965.81 1887
4966.47 2012
4967.13 2000
4967.80 1768
4968.46 1778
4969.13 1638
4969.79 1499
4970.46 1504
4971.12 1488
4971.79 1526
4972.45 1656
4973.12 1627
4973.79 1542
4974.45 1538
4975.12 1494
4975.78 1479
4976.45 1597
4977.11 1598
4977.78 1658
4978.44 1654
4979.11 1534
4979.77 1541
4980.44 1514
4981.11 1498
4981.77 1430
4982.44 1443
4983.10 1619
4983.77 1474
4984.44 1389
4985.10 1552
4985.77 1485
4986.43 1499
4987.10 1587
4987.77 1695
4988.43 1746
4989.10 1790
4989.76 1718
4990.43 1783
4991.10 1888
4991.76 1945
4992.43 1829
4993.10 1752
4993.76 1747
4994.43 1516
4995.10 1472
4995.76 1446
4996.43 1497
4997.10 1414
4997.76 1427
4998.43 1345
4999.10 1332
4999.76 1357
5000.43 1307
5001.10 1369
5001.77 1355
5002.43 1369
5003.10 1361
5003.77 1288
5004.43 1163
5005.10 1288
5005.77 1259
5006.44 1280
5007.10 1296
5007.77 1308
5008.44 1273
5009.11 1424
5009.77 1400
5010.44 1459
5011.11 1432
5011.78 1364
5012.45 1315
5013.11 1304
5013.78 1289
5014.45 1293
5015.12 1243
5015.79 1281
5016.45 1364
5017.12 1303
5017.79 1335
5018.46 1422
5019.13 1364
5019.80 1344
5020.46 1439
5021.13 1430
5021.80 1446
5022.47 1436
5023.14 1515
5023.81 1513
5024.47 1386
5025.14 1397
5025.81 1489
5026.48 1393
5027.15 1467
5027.82 1426
5028.49 1459
5029.16 1487
5029.83 1434
5030.49 1357
5031.16 1392
5031.83 1334
5032.50 1358
5033.17 1302
5033.84 1367
5034.51 1223
5035.18 1285
5035.85 1211
5036.52 1344
5037.19 1374
5037.86 1417
5038.53 1310
5039.20 1266
5039.87 1330
5040.54 1330
5041.21 1246
5041.88 1231
5042.54 1299
5043.21 1377
5043.88 1321
5044.55 1207
5045.22 1202
5045.89 1187
5046.56 1379
5047.24 1345
5047.91 1288
5048.58 1238
5049.25 1262
5049.92 1191
5050.59 1155
5051.26 1177
5051.93 1209
5052.60 1370
5053.27 1290
5053.94 1302
5054.61 1237
5055.28 1247
5055.95 1304
5056.62 1289
5057.29 1293
5057.96 1325
5058.63 1279
5059.31 1253
5059.98 1244
5060.65 1304
5061.32 1262
5061.99 1286
5062.66 1331
5063.33 1294
5064.00 1255
5064.67 1186
5065.35 1284
5066.02 1363
5066.69 1261
5067.36 1242
5068.03 1223
5068.70 1283
5069.38 1307
5070.05 1307
5070.72 1294
5071.39 1221
5072.06 1300
5072.73 1261
5073.41 1277
5074.08 1226
5074.75 1272
5075.42 1368
5076.09 1351
5076.77 1374
5077.44 1359
5078.11 1481
5078.78 1533
5079.45 1632
5080.13 1620
5080.80 1635
5081.47 1653
5082.14 1576
5082.82 1529
5083.49 1485
5084.16 1406
5084.83 1352
5085.51 1313
5086.18 1257
5086.85 1279
5087.53 1357
5088.20 1364
5088.87 1404
5089.54 1367
5090.22 1372
5090.89 1497
5091.56 1637
5092.24 1553
5092.91 1565
5093.58 1633
5094.26 1616
5094.93 1628
5095.60 1571
5096.28 1564
5096.95 1560
5097.62 1530
5098.30 1396
5098.97 1363
5099.64 1289
5100.32 1321
5100.99 1459
5101.67 1454
5102.34 1392
5103.01 1440
5103.69 1634
5104.36 1642
5105.04 1523
5105.71 1597
5106.38 1686
5107.06 1582
5107.73 1541
5108.41 1622
5109.08 1594
5109.75 1427
5110.43 1398
5111.10 1425
5111.78 1398
5112.45 1399
5113.13 1336
5113.80 1371
5114.48 1389
5115.15 1387
5115.83 1343
5116.50 1424
5117.17 1434
5117.85 1536
5118.52 1552
5119.20 1455
5119.87 1574
5120.55 1615
5121.22 1793
5121.90 1710
5122.57 1648
5123.25 1498
5123.93 1600
5124.60 1468
5125.28 1398
5125.95 1404
5126.63 1404
5127.30 1371
5127.98 1541
5128.65 1466
5129.33 1394
5130.00 1330
5130.68 1345
5131.36 1376
5132.03 1468
5132.71 1448
5133.38 1410
5134.06 1442
5134.73 1447
5135.41 1465
5136.09 1460
5136.76 1411
5137.44 1371
5138.12 1546
5138.79 1447
5139.47 1414
5140.14 1369
5140.82 1406
5141.50 1297
5142.17 1356
5142.85 1316
5143.53 1321
5144.20 1339
5144.88 1307
5145.56 1301
5146.23 1280
5146.91 1268
5147.59 1352
5148.26 1241
5148.94 1194
5149.62 1302
5150.29 1302
5150.97 1188
5151.65 1217
5152.33 1180
5153.00 1282
5153.68 1277
5154.36 1233
5155.03 1205
5155.71 1253
5156.39 1270
5157.07 1231
5157.74 1186
5158.42 1204
5159.10 1185
5159.78 1286
5160.45 1308
5161.13 1199
5161.81 1186
5162.49 1225
5163.17 1313
5163.84 1315
5164.52 1289
5165.20 1184
5165.88 1286
5166.55 1288
5167.23 1296
5167.91 1237
5168.59 1216
5169.27 1152
5169.95 1310
5170.62 1347
5171.30 1249
5171.98 1240
5172.66 1188
5173.34 1181
5174.02 1230
5174.69 1264
5175.37 1246
5176.05 1266
5176.73 1189
5177.41 1401
5178.09 1366
5178.77 1314
5179.45 1344
5180.13 1410
5180.80 1487
5181.48 1407
5182.16 1386
5182.84 1409
5183.52 1419
5184.20 1374
5184.88 1338
5185.56 1271
5186.24 1269
5186.92 1235
5187.60 1197
5188.28 1172
5188.96 1235
5189.64 1253
5190.31 1228
5190.99 1266
5191.67 1198
5192.35 1187
5193.03 1292
5193.71 1220
5194.39 1175
5195.07 1292
5195.75 1190
5196.43 1294
5197.11 1202
5197.79 1211
5198.47 1206
5199.15 1209
5199.83 1269
5200.51 1199
5201.19 1226
5201.87 1108
5202.56 1129
5203.24 1225
5203.92 1218
5204.60 1121
5205.28 1223
5205.96 1303
5206.64 1275
5207.32 1215
5208.00 1277
5208.68 1403
5209.36 1348
5210.04 1302
5210.72 1275
5211.40 1364
5212.09 1419
5212.77 1349
5213.45 1366
5214.13 1423
5214.81 1419
5215.49 1450
5216.17 1494
5216.85 1482
5217.54 1508
5218.22 1500
5218.90 1479
5219.58 1520
5220.26 1559
5220.94 1437
5221.62 1402
5222.31 1397
5222.99 1405
5223.67 1439
5224.35 1457
5225.03 1498
5225.72 1396
5226.40 1417
5227.08 1414
5227.76 1379
5228.44 1409
5229.13 1366
5229.81 1292
5230.49 1274
5231.17 1421
5231.86 1280
5232.54 1209
5233.22 1213
5233.90 1265
5234.58 1256
5235.27 1327
5235.95 1348
5236.63 1356
5237.32 1437
5238.00 1428
5238.68 1548
5239.36 1556
5240.05 1484
5240.73 1470
5241.41 1488
5242.10 1414
5242.78 1370
5243.46 1359
5244.14 1355
5244.83 1247
5245.51 1337
5246.19 1327
5246.88 1400
5247.56 1341
5248.24 1334
5248.93 1287
5249.61 1367
5250.29 1432
5250.98 1435
5251.66 1500
5252.35 1603
5253.03 1613
5253.71 1663
5254.40 1591
5255.08 1579
5255.76 1514
5256.45 1396
5257.13 1343
5257.82 1340
5258.50 1446
5259.18 1428
5259.87 1388
5260.55 1381
5261.24 1370
5261.92 1411
5262.61 1421
5263.29 1364
5263.97 1451
5264.66 1424
5265.34 1536
5266.03 1467
5266.71 1440
5267.40 1413
5268.08 1415
5268.77 1460
5269.45 1400
5270.14 1361
5270.82 1334
5271.51 1254
5272.19 1340
5272.88 1320
5273.56 1296
5274.25 1285
5274.93 1238
5275.62 1229
5276.30 1248
5276.99 1335
5277.67 1249
5278.36 1239
5279.04 1317
5279.73 1384
5280.41 1301
5281.10 1292
5281.79 1382
5282.47 1356
5283.16 1396
5283.84 1342
5284.53 1337
5285.21 1448
5285.90 1361
5286.59 1258
5287.27 1221
5287.96 1254
5288.64 1234
5289.33 1290
5290.02 1161
5290.70 1216
5291.39 1190
5292.07 1249
5292.76 1257
5293.45 1282
5294.13 1219
5294.82 1307
5295.51 1356
5296.19 1286
5296.88 1232
5297.57 1300
5298.25 1424
5298.94 1365
5299.63 1445
5300.31 1389
5301.00 1313
5301.69 1415
5302.37 1504
5303.06 1634
5303.75 1552
5304.43 1638
5305.12 1776
5305.81 1611
5306.50 1564
5307.18 1451
5307.87 1469
5308.56 1549
5309.25 1489
5309.93 1421
5310.62 1480
5311.31 1465
5312.00 1570
5312.68 1588
5313.37 1647
5314.06 1557
5314.75 1588
5315.43 1459
5316.12 1436
5316.81 1387
5317.50 1430
5318.18 1428
5318.87 1451
5319.56 1523
5320.25 1426
5320.94 1497
5321.63 1535
5322.31 1591
5323.00 1544
5323.69 1566
5324.38 1497
5325.07 1418
5325.76 1412
5326.44 1359
5327.13 1236
5327.82 1211
5328.51 1195
5329.20 1278
5329.89 1258
5330.58 1355
5331.26 1317
5331.95 1323
5332.64 1278
5333.33 1268
5334.02 1291
5334.71 1285
5335.40 1299
5336.09 1289
5336.78 1321
5337.47 1274
5338.15 1273
5338.84 1293
5339.53 1372
5340.22 1405
5340.91 1384
5341.60 1312
5342.29 1349
5342.98 1509
5343.67 1431
5344.36 1285
5345.05 1320
5345.74 1283
5346.43 1332
5347.12 1393
5347.81 1440
5348.50 1495
5349.19 1580
5349.88 1629
5350.57 1636
5351.26 1733
5351.95 1819
5352.64 1671
5353.33 1649
5354.02 1596
5354.71 1592
5355.40 1493
5356.09 1444
5356.78 1365
5357.47 1377
5358.16 1304
5358.85 1295
5359.54 1226
5360.23 1283
5360.92 1274
5361.62 1269
5362.31 1234
5363.00 1167
5363.69 1224
5364.38 1181
5365.07 1295
5365.76 1366
5366.45 1321
5367.14 1302
5367.83 1311
5368.53 1172
5369.22 1101
5369.91 1166
5370.60 1149
5371.29 1125
5371.98 1175
5372.67 1185
5373.36 1148
5374.06 1140
5374.75 1200
5375.44 1319
5376.13 1312
5376.82 1251
5377.51 1182
5378.21 1232
5378.90 1205
5379.59 1240
5380.28 1157
5380.97 1157
5381.67 1175
5382.36 1210
5383.05 1178
5383.74 1161
5384.44 1090
5385.13 1076
5385.82 1147
5386.51 1221
5387.20 1245
5387.90 1251
5388.59 1291
5389.28 1248
5389.97 1377
5390.67 1400
5391.36 1377
5392.05 1337
5392.75 1409
5393.44 1349
5394.13 1348
5394.82 1253
5395.52 1173
5396.21 1200
5396.90 1183
5397.60 1175
5398.29 1166
5398.98 1126
5399.68 1129
5400.37 1174
5401.06 1112
5401.76 1200
5402.45 1189
5403.14 1204
5403.84 1163
5404.53 1140
5405.22 1272
5405.92 1237
5406.61 1378
5407.30 1343
5408.00 1253
5408.69 1288
5409.39 1256
5410.08 1290
5410.77 1313
5411.47 1214
5412.16 1255
5412.85 1236
5413.55 1322
5414.24 1336
5414.94 1224
5415.63 1214
5416.33 1338
5417.02 1201
5417.71 1280
5418.41 1257
5419.10 1176
5419.80 1240
5420.49 1269
5421.19 1273
5421.88 1266
5422.58 1242
5423.27 1255
5423.97 1369
5424.66 1346
5425.36 1233
5426.05 1165
5426.75 1170
5427.44 1247
5428.14 1259
5428.83 1192
5429.53 1258
5430.22 1331
5430.92 1315
5431.61 1281
5432.31 1262
5433.00 1351
5433.70 1350
5434.39 1284
5435.09 1363
5435.78 1404
5436.48 1408
5437.17 1517
5437.87 1481
5438.57 1549
5439.26 1463
5439.96 1463
5440.65 1519
5441.35 1324
5442.05 1400
5442.74 1426
5443.44 1455
5444.13 1546
5444.83 1552
5445.53 1553
5446.22 1650
5446.92 1767
5447.61 1862
5448.31 1951
5449.01 2004
5449.70 2060
5450.40 2013
5451.10 1873
5451.79 1858
5452.49 1859
5453.19 1773
5453.88 1728
5454.58 1617
5455.28 1565
5455.97 1501
5456.67 1504
5457.37 1496
5458.06 1528
5458.76 1478
5459.46 1443
5460.16 1583
5460.85 1603
5461.55 1764
5462.25 1741
5462.94 1578
5463.64 1659
5464.34 1670
5465.04 1627
5465.73 1618
5466.43 1683
5467.13 1716
5467.83 1666
5468.52 1628
5469.22 1630
5469.92 1747
5470.62 1776
5471.31 1680
5472.01 1767
5472.71 1709
5473.41 1719
5474.11 1820
5474.80 1739
5475.50 1829
5476.20 1960
5476.90 1988
5477.60 2106
5478.29 2160
5478.99 2515
5479.69 2776
5480.39 2948
5481.09 3087
5481.79 3650
5482.49 3770
5483.18 3485
5483.88 3230
5484.58 2935
5485.28 2795
5485.98 2597
5486.68 2328
5487.38 2258
5488.08 2291
5488.77 2202
5489.47 2103
5490.17 2098
5490.87 2188
5491.57 2165
5492.27 2151
5492.97 2123
5493.67 2277
5494.37 2337
5495.07 2388
5495.77 2327
5496.46 2352
5497.16 2427
5497.86 2398
5498.56 2634
5499.26 2868
5499.96 3386
5500.66 3676
5501.36 4458
5502.06 4985
5502.76 4801
5503.46 4611
5504.16 4472
5504.86 3820
5505.56 3421
5506.26 3006
5506.96 2607
5507.66 2454
5508.36 2327
5509.06 2215
5509.76 2155
5510.46 2127
5511.16 2038
5511.86 2094
5512.56 2039
5513.26 2058
5513.96 1960
5514.67 1952
5515.37 1864
5516.07 2001
5516.77 2012
5517.47 1975
5518.17 1924
5518.87 1925
5519.57 1811
5520.27 1759
5520.97 1751
5521.67 1809
5522.37 1872
5523.08 1823
5523.78 1714
5524.48 1697
5525.18 1627
5525.88 1645
5526.58 1671
5527.28 1640
5527.98 1565
5528.69 1509
5529.39 1572
5530.09 1594
5530.79 1573
5531.49 1506
5532.19 1670
5532.90 1628
5533.60 1612
5534.30 1526
5535.00 1485
5535.70 1577
5536.40 1535
5537.11 1477
5537.81 1486
5538.51 1519
5539.21 1522
5539.92 1493
5540.62 1383
5541.32 1419
5542.02 1386
5542.72 1401
5543.43 1432
5544.13 1400
5544.83 1364
5545.53 1338
5546.24 1442
5546.94 1364
5547.64 1397
5548.34 1345
5549.05 1385
5549.75 1358
5550.45 1430
5551.16 1348
5551.86 1398
5552.56 1350
5553.26 1365
5553.97 1417
5554.67 1351
5555.37 1352
5556.08 1245
5556.78 1276
5557.48 1354
5558.19 1320
5558.89 1365
5559.59 1382
5560.30 1464
5561.00 1396
5561.70 1332
5562.41 1375
5563.11 1349
5563.82 1435
5564.52 1550
5565.22 1490
5565.93 1463
5566.63 1430
5567.33 1440
5568.04 1386
5568.74 1378
5569.45 1383
5570.15 1392
5570.85 1334
5571.56 1307
5572.26 1255
5572.97 1284
5573.67 1413
5574.38 1326
5575.08 1344
5575.78 1411
5576.49 1339
5577.19 1348
5577.90 1383
5578.60 1323
5579.31 1378
5580.01 1343
5580.72 1420
5581.42 1326
5582.13 1275
5582.83 1246
5583.54 1343
5584.24 1290
5584.95 1222
5585.65 1232
5586.36 1222
5587.06 1276
5587.77 1283
5588.47 1244
5589.18 1321
5589.88 1267
5590.59 1467
5591.29 1242
5592.00 1293
5592.70 1395
5593.41 1360
5594.12 1204
5594.82 1226
5595.53 1191
5596.23 1267
5596.94 1241
5597.64 1316
5598.35 1321
5599.06 1284
5599.76 1254
5600.47 1258
5601.17 1381
5601.88 1316
5602.59 1210
5603.29 1246
5604.00 1183
5604.71 1240
5605.41 1304
5606.12 1233
5606.82 1271
5607.53 1229
5608.24 1200
5608.94 1246
5609.65 1223
5610.36 1190
5611.06 1296
5611.77 1221
5612.48 1205
5613.18 1197
5613.89 1242
5614.60 1244
5615.30 1308
5616.01 1297
5616.72 1262
5617.43 1229
5618.13 1238
5618.84 1243
5619.55 1290
5620.25 1205
5620.96 1201
5621.67 1318
5622.38 1266
5623.08 1200
5623.79 1214
5624.50 1223
5625.21 1365
5625.91 1359
5626.62 1204
5627.33 1357
5628.04 1397
5628.75 1347
5629.45 1347
5630.16 1422
5630.87 1451
5631.58 1426
5632.28 1429
5632.99 1402
5633.70 1437
5634.41 1419
5635.12 1319
5635.83 1320
5636.53 1311
5637.24 1333
5637.95 1388
5638.66 1466
5639.37 1528
5640.08 1636
5640.78 1622
5641.49 1680
5642.20 1546
5642.91 1483
5643.62 1497
5644.33 1523
5645.04 1487
5645.75 1433
5646.45 1521
5647.16 1505
5647.87 1454
5648.58 1420
5649.29 1462
5650.00 1449
5650.71 1361
5651.42 1440
5652.13 1387
5652.84 1510
5653.55 1451
5654.26 1488
5654.96 1609
5655.67 1590
5656.38 1725
5657.09 1856
5657.80 1949
5658.51 2014
5659.22 2244
5659.93 2230
5660.64 2133
5661.35 1858
5662.06 1843
5662.77 1758
5663.48 1739
5664.19 1593
5664.90 1485
5665.61 1409
5666.32 1299
5667.03 1385
5667.74 1438
5668.45 1466
5669.16 1366
5669.87 1324
5670.58 1317
5671.29 1323
5672.00 1403
5672.72 1346
5673.43 1396
5674.14 1302
5674.85 1375
5675.56 1406
5676.27 1320
5676.98 1374
5677.69 1250
5678.40 1274
5679.11 1369
5679.82 1275
5680.53 1312
5681.25 1346
5681.96 1417
5682.67 1339
5683.38 1377
5684.09 1312
5684.80 1292
5685.51 1183
5686.22 1162
5686.94 1244
5687.65 1254
5688.36 1223
5689.07 1340
5689.78 1293
5690.49 1231
5691.21 1272
5691.92 1240
5692.63 1375
5693.34 1325
5694.05 1281
5694.76 1204
5695.48 1265
5696.19 1262
5696.90 1221
5697.61 1148
5698.32 1171
5699.04 1258
5699.75 1184
5700.46 1213
5701.17 1250
5701.89 1163
5702.60 1227
5703.31 1240
5704.02 1183
5704.74 1205
5705.45 1233
5706.16 1162
5706.87 1207
5707.59 1142
5708.30 1262
5709.01 1277
5709.73 1242
5710.44 1160
5711.15 1176
5711.86 1059
5712.58 1106
5713.29 1172
5714.00 1188
5714.72 1151
5715.43 1145
5716.14 1183
5716.86 1118
5717.57 1157
5718.28 1215
5719.00 1234
5719.71 1141
5720.42 1147
5721.14 1166
5721.85 1190
5722.56 1230
5723.28 1297
5723.99 1265
5724.71 1307
5725.42 1400
5726.13 1325
5726.85 1363
5727.56 1386
5728.28 1449
5728.99 1434
5729.70 1539
5730.42 1618
5731.13 1701
5731.85 1468
5732.56 1358
5733.28 1377
5733.99 1420
5734.70 1431
5735.42 1360
5736.13 1245
5736.85 1249
5737.56 1116
5738.28 1189
5738.99 1239
5739.71 1224
5740.42 1133
5741.14 1131
5741.85 1176
5742.57 1194
5743.28 1191
5744.00 1222
5744.71 1198
5745.43 1139
5746.14 1141
5746.86 1216
5747.57 1122
5748.29 1098
5749.00 1154
5749.72 1153
5750.43 1111
5751.15 1174
5751.86 1200
5752.58 1228
5753.29 1148
5754.01 1149
5754.73 1201
5755.44 1160
5756.16 1091
5756.87 1105
5757.59 1119
5758.31 1112
5759.02 1139
5759.74 1143
5760.45 1109
5761.17 1158
5761.89 1152
5762.60 1104
5763.32 1152
5764.03 1159
5764.75 1154
5765.47 1095
5766.18 1187
5766.90 1206
5767.62 1252
5768.33 1235
5769.05 1241
5769.77 1189
5770.48 1101
5771.20 1227
5771.92 1254
5772.63 1190
5773.35 1232
5774.07 1219
5774.78 1204
5775.50 1248
5776.22 1326
5776.93 1259
5777.65 1142
5778.37 1252
5779.09 1212
5779.80 1186
5780.52 1297
5781.24 1365
5781.96 1207
5782.67 1234
5783.39 1288
5784.11 1283
5784.83 1306
5785.54 1284
5786.26 1284
5786.98 1326
5787.70 1347
5788.41 1300
5789.13 1249
5789.85 1226
5790.57 1292
5791.29 1244
5792.00 1303
5792.72 1304
5793.44 1278
5794.16 1309
5794.88 1405
5795.59 1409
5796.31 1458
5797.03 1579
5797.75 1607
5798.47 1489
5799.19 1560
5799.90 1657
5800.62 1861
5801.34 2094
5802.06 2441
5802.78 2689
5803.50 2824
5804.22 3053
5804.93 3274
5805.65 2874
5806.37 2634
5807.09 2299
5807.81 2078
5808.53 1839
5809.25 1659
5809.97 1591
5810.69 1667
5811.41 1541
5812.13 1468
5812.84 1454
5813.56 1433
5814.28 1465
5815.00 1501
5815.72 1580
5816.44 1571
5817.16 1527
5817.88 1588
5818.60 1537
5819.32 1571
5820.04 1638
5820.76 1659
5821.48 1554
5822.20 1531
5822.92 1582
5823.64 1589
5824.36 1513
5825.08 1472
5825.80 1454
5826.52 1416
5827.24 1399
5827.96 1434
5828.68 1296
5829.40 1333
5830.12 1340
5830.84 1339
5831.56 1336
5832.28 1369
5833.00 1373
5833.72 1344
5834.44 1406
5835.16 1340
5835.89 1255
5836.61 1299
5837.33 1342
5838.05 1152
5838.77 1201
5839.49 1298
5840.21 1226
5840.93 1193
5841.65 1223
5842.37 1253
5843.10 1224
5843.82 1309
5844.54 1225
5845.26 1192
5845.98 1251
5846.70 1304
5847.42 1265
5848.14 1279
5848.87 1251
5849.59 1341
5850.31 1258
5851.03 1264
5851.75 1312
5852.47 1267
5853.20 1331
5853.92 1296
5854.64 1237
5855.36 1283
5856.08 1317
5856.81 1291
5857.53 1347
5858.25 1328
5858.97 1321
5859.69 1255
5860.42 1361
5861.14 1303
5861.86 1332
5862.58 1276
5863.31 1265
5864.03 1352
5864.75 1293
5865.47 1305
5866.20 1335
5866.92 1375
5867.64 1284
5868.36 1353
5869.09 1266
5869.81 1314
5870.53 1322
5871.26 1324
5871.98 1275
5872.70 1275
5873.42 1356
5874.15 1363
5874.87 1367
5875.59 1317
5876.32 1300
5877.04 1330
5877.76 1246
5878.49 1324
5879.21 1310
5879.93 1246
5880.66 1267
5881.38 1297
5882.10 1369
5882.83 1348
5883.55 1372
5884.28 1369
5885.00 1477
5885.72 1370
5886.45 1380
5887.17 1514
5887.89 1421
5888.62 1393
5889.34 1408
5890.07 1471
5890.79 1348
5891.51 1385
5892.24 1337
5892.96 1307
5893.69 1233
5894.41 1270
5895.14 1313
5895.86 1432
5896.59 1311
5897.31 1221
5898.03 1291
5898.76 1293
5899.48 1412
5900.21 1362
5900.93 1295
5901.66 1316
5902.38 1408
5903.11 1316
5903.83 1339
5904.56 1253
5905.28 1309
5906.01 1384
5906.73 1431
5907.46 1363
5908.18 1396
5908.91 1390
5909.63 1410
5910.36 1371
5911.08 1358
5911.81 1392
5912.53 1321
5913.26 1299
5913.99 1380
5914.71 1419
5915.44 1346
5916.16 1326
5916.89 1439
5917.61 1418
5918.34 1439
5919.07 1421
5919.79 1436
5920.52 1482
5921.24 1459
5921.97 1532
5922.70 1448
5923.42 1564
5924.15 1677
5924.87 1588
5925.60 1663
5926.33 1647
5927.05 1593
5927.78 1566
5928.51 1621
5929.23 1627
5929.96 1654
5930.69 1658
5931.41 1669
5932.14 1669
5932.87 1624
5933.59 1668
5934.32 1697
5935.05 1766
5935.77 1853
5936.50 1852
5937.23 1858
5937.95 1953
5938.68 1979
5939.41 1933
5940.13 1933
5940.86 2027
5941.59 2092
5942.32 2007
5943.04 2072
5943.77 2167
5944.50 2155
5945.23 2117
5945.95 2193
5946.68 2162
5947.41 2233
5948.14 2298
5948.86 2322
5949.59 2302
5950.32 2453
5951.05 2640
5951.78 2803
5952.50 2888
5953.23 3066
5953.96 3074
5954.69 3267
5955.42 3057
5956.14 2970
5956.87 3073
5957.60 2922
5958.33 2914
5959.06 2923
5959.78 2933
5960.51 3056
5961.24 3095
5961.97 3072
5962.70 2803
5963.43 2964
5964.16 3073
5964.88 3287
5965.61 3447
5966.34 3866
5967.07 4203
5967.80 4608
5968.53 5080
5969.26 4955
5969.99 4693
5970.72 4499
5971.44 4381
5972.17 3927
5972.90 3903
5973.63 3848
5974.36 3657
5975.09 3695
5975.82 3602
5976.55 3457
5977.28 3486
5978.01 3572
5978.74 3677
5979.47 3750
5980.20 3877
5980.93 4011
5981.66 4022
5982.39 4174
5983.12 4202
5983.85 4215
5984.57 4354
5985.30 4270
5986.03 4347
5986.76 4311
5987.49 4356
5988.22 4317
5988.96 4284
5989.69 4180
5990.42 4376
5991.15 4399
5991.88 4269
5992.61 4251
5993.34 4127
5994.07 4151
5994.80 4285
5995.53 4203
5996.26 4448
5996.99 4488
5997.72 4658
5998.45 4901
5999.18 5024
5999.91 5126
6000.64 4947
6001.37 4908
6002.11 4858
6002.84 4887
6003.57 4652
6004.30 4668
6005.03 4557
6005.76 4404
6006.49 4333
6007.22 4432
6007.95 4529
6008.69 4714
6009.42 5213
6010.15 5925
6010.88 6860
6011.61 8148
6012.34 9740
6013.07 11424
6013.81 13102
6014.54 14377
6015.27 15402
6016.00 15423
6016.73 14616
6017.46 13918
6018.20 12678
6018.93 10765
6019.66 9520
6020.39 8059
6021.12 7065
6021.86 5834
6022.59 5056
6023.32 4582
6024.05 4165
6024.79 3792
6025.52 3691
6026.25 3471
6026.98 3402
6027.72 3396
6028.45 3295
6029.18 3274
6029.91 3166
6030.65 3247
6031.38 3074
6032.11 3021
6032.84 3006
6033.58 2967
6034.31 2958
6035.04 2925
6035.78 2946
6036.51 2918
6037.24 3022
6037.98 2821
6038.71 2884
6039.44 2939
6040.18 3128
6040.91 3180
6041.64 3174
6042.38 3086
6043.11 3132
6043.84 3188
6044.58 3237
6045.31 3384
6046.04 3317
6046.78 3306
6047.51 3550
6048.24 3544
6048.98 3552
6049.71 3646
6050.45 3843
6051.18 4050
6051.91 4479
6052.65 4733
6053.38 5114
6054.12 5478
6054.85 5430
6055.58 5477
6056.32 5137
6057.05 4817
6057.79 4461
6058.52 4088
6059.26 3717
6059.99 3607
6060.72 3573
6061.46 3481
6062.19 3424
6062.93 3480
6063.66 3344
6064.40 3251
6065.13 3310
6065.87 3197
6066.60 3085
6067.34 3003
6068.07 3236
6068.81 3222
6069.54 3062
6070.28 2961
6071.01 3000
6071.75 2884
6072.48 2915
6073.22 2927
6073.95 2941
6074.69 2834
6075.42 2763
6076.16 2779
6076.89 2786
6077.63 2751
6078.37 2822
6079.10 2645
6079.84 2625
6080.57 2648
6081.31 2672
6082.04 2691
6082.78 2700
6083.52 2672
6084.25 2541
6084.99 2485
6085.72 2432
6086.46 2476
6087.20 2391
6087.93 2442
6088.67 2397
6089.40 2478
6090.14 2534
6090.88 2508
6091.61 2495
6092.35 2480
6093.09 2584
6093.82 2799
6094.56 2537
6095.30 2460
6096.03 2530
6096.77 2463
6097.51 2490
6098.24 2295
6098.98 2275
6099.72 2168
6100.45 2174
6101.19 2172
6101.93 2148
6102.66 2195
6103.40 2130
6104.14 2110
6104.88 2179
6105.61 2120
6106.35 2185
6107.09 2093
6107.83 2067
6108.56 2132
6109.30 2195
6110.04 2194
6110.78 2184
6111.51 2325
6112.25 2228
6112.99 2268
6113.73 2280
6114.46 2238
6115.20 2392
6115.94 2352
6116.68 2326
6117.41 2365
6118.15 2368
6118.89 2409
6119.63 2431
6120.37 2261
6121.11 2270
6121.84 2319
6122.58 2338
6123.32 2474
6124.06 2533
6124.80 2409
6125.54 2404
6126.27 2373
6127.01 2525
6127.75 2436
6128.49 2397
6129.23 2485
6129.97 2535
6130.71 2484
6131.44 2592
6132.18 2559
6132.92 2516
6133.66 2517
6134.40 2420
6135.14 2505
6135.88 2472
6136.62 2418
6137.36 2669
6138.10 2721
6138.83 2645
6139.57 2681
6140.31 2699
6141.05 2779
6141.79 2740
6142.53 2686
6143.27 2613
6144.01 2658
6144.75 2541
6145.49 2539
6146.23 2633
6146.97 2538
6147.71 2586
6148.45 2587
6149.19 2621
6149.93 2638
6150.67 2685
6151.41 2713
6152.15 2766
6152.89 2758
6153.63 2868
6154.37 2845
6155.11 2804
6155.85 2950
6156.59 2838
6157.33 2842
6158.07 2862
6158.81 2856
6159.55 2788
6160.29 2831
6161.03 2947
6161.77 3251
6162.51 3188
6163.25 3268
6163.99 3446
6164.74 3497
6165.48 3679
6166.22 4011
6166.96 4224
6167.70 4486
6168.44 4563
6169.18 4722
6169.92 4743
6170.66 4686
6171.40 4459
6172.15 4372
6172.89 4468
6173.63 4181
6174.37 4048
6175.11 4165
6175.85 4154
6176.59 4008
6177.34 3942
6178.08 3962
6178.82 4007
6179.56 3972
6180.30 3864
6181.04 4103
6181.79 4099
6182.53 4106
6183.27 4226
6184.01 4148
6184.75 4257
6185.50 4333
6186.24 4296
6186.98 4501
6187.72 4334
6188.46 4268
6189.21 4359
6189.95 4485
6190.69 4592
6191.43 4747
6192.18 5153
6192.92 5259
6193.66 5380
6194.40 5486
6195.15 5731
6195.89 5635
6196.63 5650
6197.37 5717
6198.12 5704
6198.86 5525
6199.60 5523
6200.35 5448
6201.09 5439
6201.83 5204
6202.58 5368
6203.32 5651
6204.06 6112
6204.80 6599
6205.55 7387
6206.29 9014
6207.03 11360
6207.78 14581
6208.52 18522
6209.26 21788
6210.01 23957
6210.75 25719
6211.50 26350
6212.24 25872
6212.98 23984
6213.73 21874
6214.47 19469
6215.21 16622
6215.96 13755
6216.70 11372
6217.45 9145
6218.19 7539
6218.93 6581
6219.68 5573
6220.42 4959
6221.17 4671
6221.91 4483
6222.66 4593
6223.40 4498
6224.14 4252
6224.89 4226
6225.63 4222
6226.38 4246
6227.12 4100
6227.87 3805
6228.61 3724
6229.36 3543
6230.10 3234
6230.84 3337
6231.59 3195
6232.33 3036
6233.08 3031
6233.82 3157
6234.57 3231
6235.31 3473
6236.06 3518
6236.80 3509
6237.55 3702
6238.30 3912
6239.04 4323
6239.79 4723
6240.53 5095
6241.28 5440
6242.02 5564
6242.77 5458
6243.51 5128
6244.26 4897
6245.00 4495
6245.75 4404
6246.50 4312
6247.24 4470
6247.99 4527
6248.73 4506
6249.48 4603
6250.22 4641
6250.97 4457
6251.72 4341
6252.46 4198
6253.21 4124
6253.95 4007
6254.70 3751
6255.45 3737
6256.19 3853
6256.94 3757
6257.69 3605
6258.43 3537
6259.18 3560
6259.93 3521
6260.67 3365
6261.42 3490
6262.17 3345
6262.91 3314
6263.66 3269
6264.41 3311
6265.15 3260
6265.90 3221
6266.65 3045
6267.39 3107
6268.14 3067
6268.89 3123
6269.63 3070
6270.38 3182
6271.13 3274
6271.88 3246
6272.62 3363
6273.37 3285
6274.12 3266
6274.86 3385
6275.61 3225
6276.36 3249
6277.11 3388
6277.85 3381
6278.60 3444
6279.35 3503
6280.10 3665
6280.85 3787
6281.59 3618
6282.34 3581
6283.09 3477
6283.84 3206
6284.59 3021
6285.33 2911
6286.08 2830
6286.83 2725
6287.58 2712
6288.33 2664
6289.07 2712
6289.82 2591
6290.57 2432
6291.32 2374
6292.07 2406
6292.82 2419
6293.56 2445
6294.31 2359
6295.06 2397
6295.81 2313
6296.56 2278
6297.31 2353
6298.06 2289
6298.81 2291
6299.55 2329
6300.30 2312
6301.05 2216
6301.80 2196
6302.55 2156
6303.30 2177
6304.05 2085
6304.80 2202
6305.55 2144
6306.30 2182
6307.05 2180
6307.79 2259
6308.54 2210
6309.29 2220
6310.04 2320
6310.79 2392
6311.54 2379
6312.29 2546
6313.04 2450
6313.79 2383
6314.54 2336
6315.29 2444
6316.04 2441
6316.79 2286
6317.54 2333
6318.29 2466
6319.04 2303
6319.79 2370
6320.54 2320
6321.29 2403
6322.04 2255
6322.79 2166
6323.54 2157
6324.29 2183
6325.04 2058
6325.79 2072
6326.54 2071
6327.29 2050
6328.04 1991
6328.79 1983
6329.55 1957
6330.30 1942
6331.05 1940
6331.80 1951
6332.55 1948
6333.30 1990
6334.05 1944
6334.80 1959
6335.55 2026
6336.30 1882
6337.05 1957
6337.81 1932
6338.56 1960
6339.31 1985
6340.06 2023
6340.81 2041
6341.56 1989
6342.31 1987
6343.06 2010
6343.82 1979
6344.57 1931
6345.32 1993
6346.07 1972
6346.82 2019
6347.57 2141
6348.33 2161
6349.08 2137
6349.83 2320
6350.58 2328
6351.33 2418
6352.09 2634
6352.84 2878
6353.59 2944
6354.34 2970
6355.09 3154
6355.85 3101
6356.60 2916
6357.35 2825
6358.10 2589
6358.86 2455
6359.61 2369
6360.36 2285
6361.11 2255
6361.87 2237
6362.62 2276
6363.37 2215
6364.12 2098
6364.88 2207
6365.63 2138
6366.38 2122
6367.13 2031
6367.89 2044
6368.64 2158
6369.39 2245
6370.15 2230
6370.90 2278
6371.65 2234
6372.41 2151
6373.16 2230
6373.91 2170
6374.67 2176
6375.42 2026
6376.17 2073
6376.93 2118
6377.68 1993
6378.43 2000
6379.19 2005
6379.94 1963
6380.69 2059
6381.45 2096
6382.20 2020
6382.96 2011
6383.71 2026
6384.46 1974
6385.22 1922
6385.97 1930
6386.73 1928
6387.48 1920
6388.23 1850
6388.99 1806
6389.74 1800
6390.50 1847
6391.25 1728
6392.00 1747
6392.76 1743
6393.51 1731
6394.27 1731
6395.02 1790
6395.78 1774
6396.53 1758
6397.29 1877
6398.04 1802
6398.80 1843
6399.55 1817
6400.31 1736
6401.06 1724
6401.82 1703
6402.57 1797
6403.33 1698
6404.08 1688
6404.84 1756
6405.59 1720
6406.35 1666
6407.10 1782
6407.86 1856
6408.61 1939
6409.37 1964
6410.12 2015
6410.88 2000
6411.63 2075
6412.39 2089
6413.14 2044
6413.90 2048
6414.66 1955
6415.41 1768
6416.17 1816
6416.92 1811
6417.68 1793
6418.44 1799
6419.19 1729
6419.95 1791
6420.70 1814
6421.46 1732
6422.22 1796
6422.97 1813
6423.73 1825
6424.48 1809
6425.24 1720
6426.00 1799
6426.75 1748
6427.51 1769
6428.27 1695
6429.02 1709
6429.78 1797
6430.54 1681
6431.29 1777
6432.05 1713
6432.81 1772
6433.56 1775
6434.32 1712
6435.08 1677
6435.83 1718
6436.59 1744
6437.35 1769
6438.10 1766
6438.86 1701
6439.62 1736
6440.38 1763
6441.13 1798
6441.89 1787
6442.65 1726
6443.41 1722
6444.16 1754
6444.92 1809
6445.68 1794
6446.44 1685
6447.19 1791
6447.95 1817
6448.71 1886
6449.47 1815
6450.22 1792
6450.98 1789
6451.74 1766
6452.50 1810
6453.26 1801
6454.01 1884
6454.77 1838
6455.53 1889
6456.29 1892
6457.05 1947
6457.80 1963
6458.56 1955
6459.32 1930
6460.08 1861
6460.84 1974
6461.60 2058
6462.35 1932
6463.11 2024
6463.87 1985
6464.63 2000
6465.39 2013
6466.15 2106
6466.91 2158
6467.67 2160
6468.42 2079
6469.18 2184
6469.94 2266
6470.70 2206
6471.46 2232
6472.22 2193
6472.98 2310
6473.74 2248
6474.50 2171
6475.26 2225
6476.02 2363
6476.77 2418
6477.53 2329
6478.29 2325
6479.05 2440
6479.81 2455
6480.57 2516
6481.33 2544
6482.09 2472
6482.85 2472
6483.61 2575
6484.37 2533
6485.13 2596
6485.89 2582
6486.65 2630
6487.41 2640
6488.17 2630
6488.93 2691
6489.69 2810
6490.45 2912
6491.21 2867
6491.97 3022
6492.73 3173
6493.49 3236
6494.25 3406
6495.01 3472
6495.77 3601
6496.53 3624
6497.29 3719
6498.05 3700
6498.82 3740
6499.58 3600
6500.34 3598
6501.10 3621
6501.86 3677
6502.62 3701
6503.38 3680
6504.14 3639
6504.90 3647
6505.66 3772
6506.42 3778
6507.19 3898
6507.95 3903
6508.71 4181
6509.47 4324
6510.23 4366
6510.99 4351
6511.75 4463
6512.51 4500
6513.28 4451
6514.04 4485
6514.80 4485
6515.56 4390
6516.32 4425
6517.08 4597
6517.85 4565
6518.61 4466
6519.37 4614
6520.13 4896
6520.89 5029
6521.66 5118
6522.42 5268
6523.18 5611
6523.94 5757
6524.70 6161
6525.47 6549
6526.23 7043
6526.99 7602
6527.75 8026
6528.52 8731
6529.28 9435
6530.04 9445
6530.80 9374
6531.57 9218
6532.33 8984
6533.09 9053
6533.85 9503
6534.62 10573
6535.38 12894
6536.14 15914
6536.90 18670
6537.67 20703
6538.43 21513
6539.19 21147
6539.96 20161
6540.72 18220
6541.48 16015
6542.25 13334
6543.01 10802
6543.77 8903
6544.54 7616
6545.30 6387
6546.06 5459
6546.83 4887
6547.59 4316
6548.35 4082
6549.12 3880
6549.88 3767
6550.64 3670
6551.41 3585
6552.17 3569
6552.94 3591
6553.70 3561
6554.46 3492
6555.23 3263
6555.99 3412
6556.75 3250
6557.52 3206
6558.28 3110
6559.05 3016
6559.81 3101
6560.58 3100
6561.34 3125
6562.10 3170
6562.87 3290
6563.63 3432
6564.40 3700
6565.16 3919
6565.93 3976
6566.69 3981
6567.46 3840
6568.22 3726
6568.99 3994
6569.75 3840
6570.52 3820
6571.28 3824
6572.04 3880
6572.81 3850
6573.57 4045
6574.34 4262
6575.11 4663
6575.87 4786
6576.64 4812
6577.40 4849
6578.17 4754
6578.93 4768
6579.70 4681
6580.46 4513
6581.23 4298
6581.99 4091
6582.76 4056
6583.52 4094
6584.29 4116
6585.06 3890
6585.82 3908
6586.59 3947
6587.35 3884
6588.12 3929
6588.88 3966
6589.65 3954
6590.42 4123
6591.18 4205
6591.95 4243
6592.71 4359
6593.48 4597
6594.25 4819
6595.01 4999
6595.78 5146
6596.55 5272
6597.31 5290
6598.08 5177
6598.85 5226
6599.61 4954
6600.38 4726
6601.15 4603
6601.91 4263
6602.68 4148
6603.45 4021
6604.21 3908
6604.98 3860
6605.75 3947
6606.51 4068
6607.28 4062
6608.05 4341
6608.81 4608
6609.58 4725
6610.35 5021
6611.12 5031
6611.88 5131
6612.65 5111
6613.42 4968
6614.18 4542
6614.95 4240
6615.72 4118
6616.49 3934
6617.25 3571
6618.02 3419
6618.79 3237
6619.56 3166
6620.33 3251
6621.09 3026
6621.86 3074
6622.63 3089
6623.40 3091
6624.16 3047
6624.93 2976
6625.70 2885
6626.47 2916
6627.24 2765
6628.01 2822
6628.77 2759
6629.54 2670
6630.31 2755
6631.08 2876
6631.85 3004
6632.62 3153
6633.38 3490
6634.15 3592
6634.92 3875
6635.69 4267
6636.46 4489
6637.23 4411
6638.00 4195
6638.76 4169
6639.53 3918
6640.30 3620
6641.07 3470
6641.84 3245
6642.61 3068
6643.38 2941
6644.15 2814
6644.92 2861
6645.69 2873
6646.45 2744
6647.22 2748
6647.99 2870
6648.76 2793
6649.53 2856
6650.30 2818
6651.07 2793
6651.84 2838
6652.61 2817
6653.38 2890
6654.15 2873
6654.92 2899
6655.69 2985
6656.46 3069
6657.23 2950
6658.00 2935
6658.77 3042
6659.54 2944
6660.31 2870
6661.08 2805
6661.85 2690
6662.62 2721
6663.39 2677
6664.16 2688
6664.93 2662
6665.70 2637
6666.47 2678
6667.24 2617
6668.01 2612
6668.78 2669
6669.55 2583
6670.32 2770
6671.09 2794
6671.87 2807
6672.64 2786
6673.41 3007
6674.18 2971
6674.95 2798
6675.72 2797
6676.49 2775
6677.26 2980
6678.03 3131
6678.80 2922
6679.58 2964
6680.35 2952
6681.12 2913
6681.89 3104
6682.66 3148
6683.43 3217
6684.20 3377
6684.97 3755
6685.75 3882
6686.52 4126
6687.29 4307
6688.06 4404
6688.83 4216
6689.60 3904
6690.38 3649
6691.15 3327
6691.92 3027
6692.69 2881
6693.46 2694
6694.24 2663
6695.01 2669
6695.78 2674
6696.55 2531
6697.32 2556
6698.10 2603
6698.87 2580
6699.64 2514
6700.41 2504
6701.19 2581
6701.96 2515
6702.73 2483
6703.50 2494
6704.28 2545
6705.05 2474
6705.82 2450
6706.59 2468
6707.37 2460
6708.14 2375
6708.91 2433
6709.69 2447
6710.46 2385
6711.23 2259
6712.00 2256
6712.78 2244
6713.55 2240
6714.32 2162
6715.10 2068
6715.87 2200
6716.64 2177
6717.42 2238
6718.19 2224
6718.96 2170
6719.74 2112
6720.51 2184
6721.28 2299
6722.06 2146
6722.83 2104
6723.61 2205
6724.38 2135
6725.15 2201
6725.93 2280
6726.70 2171
6727.48 2186
6728.25 2147
6729.02 2090
6729.80 2151
6730.57 2074
6731.35 2196
6732.12 2330
6732.89 2289
6733.67 2233
6734.44 2126
6735.22 2263
6735.99 2284
6736.77 2367
6737.54 2345
6738.31 2359
6739.09 2376
6739.86 2452
6740.64 2315
6741.41 2205
6742.19 2294
6742.96 2338
6743.74 2306
6744.51 2244
6745.29 2389
6746.06 2543
6746.84 2515
6747.61 2514
6748.39 2579
6749.16 2624
6749.94 2669
6750.71 2755
6751.49 2884
6752.26 3059
6753.04 3321
6753.82 3503
6754.59 3686
6755.37 3583
6756.14 3427
6756.92 3208
6757.69 3098
6758.47 2839
6759.25 2630
6760.02 2465
6760.80 2499
6761.57 2475
6762.35 2289
6763.12 2335
6763.90 2306
6764.68 2179
6765.45 2230
6766.23 2273
6767.01 2200
6767.78 2234
6768.56 2275
6769.33 2218
6770.11 2273
6770.89 2362
6771.66 2306
6772.44 2247
6773.22 2226
6773.99 2175
6774.77 2148
6775.55 2180
6776.32 2030
6777.10 2046
6777.88 2118
6778.65 2027
6779.43 2094
6780.21 2158
6780.98 2118
6781.76 2104
6782.54 2084
6783.32 2070
6784.09 2048
6784.87 2141
6785.65 1971
6786.43 1959
6787.20 1954
6787.98 1938
6788.76 1988
6789.53 1937
6790.31 1831
6791.09 1833
6791.87 1830
6792.65 1893
6793.42 1959
6794.20 1929
6794.98 1921
6795.76 1903
6796.53 1901
6797.31 1853
6798.09 1848
6798.87 1948
6799.65 1982
6800.42 1998
6801.20 2006
6801.98 1900
6802.76 1922
6803.54 2125
6804.32 2079
6805.09 2022
6805.87 2166
6806.65 2331
6807.43 2180
6808.21 2273
6808.99 2028
6809.77 2021
6810.54 2034
6811.32 1962
6812.10 1918
6812.88 1980
6813.66 2007
6814.44 1992
6815.22 2005
6816.00 2089
6816.78 2198
6817.56 2120
6818.33 2137
6819.11 2196
6819.89 2174
6820.67 2131
6821.45 2057
6822.23 2022
6823.01 1986
6823.79 2033
6824.57 2018
6825.35 2022
6826.13 1923
6826.91 2008
6827.69 1981
6828.47 1966
6829.25 2011
6830.03 1972
6830.81 2005
6831.59 2052
6832.37 1970
6833.15 1936
6833.93 1973
6834.71 2044
6835.49 2061
6836.27 2019
6837.05 1868
6837.83 1937
6838.61 1998
6839.39 1992
6840.17 1898
6840.95 1918
6841.73 1966
6842.51 1960
6843.29 1903
6844.07 1897
6844.85 1935
6845.63 1945
6846.41 2036
6847.19 1955
6847.98 2127
6848.76 2442
6849.54 2967
6850.32 3471
6851.10 3990
6851.88 4548
6852.66 4865
6853.44 4788
6854.22 4814
6855.01 4506
6855.79 3980
6856.57 3628
6857.35 3221
6858.13 2888
6858.91 2843
6859.69 2481
6860.48 2344
6861.26 2311
6862.04 2199
6862.82 2130
6863.60 2057
6864.38 2152
6865.17 2121
6865.95 2255
6866.73 2376
6867.51 2366
6868.29 2318
6869.08 2280
6869.86 2355
6870.64 2460
6871.42 2434
6872.20 2364
6872.99 2331
6873.77 2246
6874.55 2245
6875.33 2420
6876.12 2301
6876.90 2346
6877.68 2436
6878.46 2547
6879.25 2448
6880.03 2429
6880.81 2527
6881.59 2776
6882.38 2872
6883.16 2827
6883.94 2839
6884.73 2897
6885.51 3058
6886.29 3216
6887.08 3666
6887.86 4392
6888.64 4857
6889.42 5572
6890.21 6028
6890.99 6060
6891.77 5809
6892.56 5376
6893.34 4652
6894.12 3954
6894.91 3631
6895.69 3313
6896.48 3103
6897.26 2969
6898.04 2958
6898.83 3092
6899.61 2759
6900.39 2717
6901.18 2732
6901.96 2865
6902.75 2872
6903.53 2821
6904.31 2971
6905.10 3041
6905.88 2887
6906.67 2947
6907.45 2917
6908.24 2968
6909.02 2854
6909.80 2791
6910.59 2849
6911.37 2962
6912.16 2704
6912.94 2615
6913.73 2751
6914.51 2709
6915.30 2770
6916.08 2627
6916.87 2540
6917.65 2539
6918.44 2497
6919.22 2533
6920.01 2587
6920.79 2624
6921.58 2628
6922.36 2544
6923.15 2555
6923.93 2514
6924.72 2502
6925.50 2676
6926.29 2690
6927.07 2461
6927.86 2648
6928.64 2613
6929.43 2557
6930.21 2706
6931.00 2686
6931.78 2699
6932.57 2651
6933.36 2772
6934.14 2837
6934.93 2791
6935.71 2792
6936.50 2725
6937.29 2778
6938.07 2864
6938.86 2916
6939.64 3011
6940.43 3073
6941.22 3150
6942.00 3323
6942.79 3607
6943.57 3633
6944.36 3743
6945.15 3708
6945.93 3862
6946.72 4131
6947.51 4173
6948.29 4320
6949.08 4275
6949.87 4522
6950.65 4566
6951.44 4518
6952.23 4315
6953.01 4038
6953.80 3895
6954.59 3744
6955.37 3473
6956.16 3529
6956.95 3483
6957.74 3382
6958.52 3514
6959.31 3453
6960.10 3430
6960.88 3358
6961.67 3372
6962.46 3564
6963.25 3509
6964.03 3539
6964.82 3565
6965.61 3738
6966.40 3877
6967.18 4087
6967.97 4161
6968.76 4390
6969.55 4666
6970.34 4721
6971.12 4784
6971.91 5098
6972.70 5101
6973.49 5087
6974.28 5143
6975.06 4974
6975.85 4904
6976.64 4766
6977.43 4839
6978.22 4898
6979.00 5129
6979.79 5133
6980.58 5419
6981.37 5715
6982.16 6467
6982.95 7457
6983.74 9329
6984.52 11624
6985.31 14572
6986.10 17543
6986.89 20028
6987.68 21411
6988.47 21279
6989.26 20299
6990.05 18956
6990.83 16531
6991.62 14005
6992.41 11615
6993.20 9631
6993.99 7724
6994.78 6231
6995.57 5388
6996.36 4825
6997.15 4324
6997.94 4000
6998.73 3686
6999.52 3635
7000.31 3400
7001.10 3419
7001.88 3421
7002.67 3243
7003.46 3235
7004.25 3288
7005.04 3088
7005.83 3044
7006.62 2899
7007.41 2783
7008.20 2579
7008.99 2534
7009.78 2596
7010.57 2588
7011.36 2569
7012.15 2659
7012.94 2833
7013.73 2961
7014.52 2969
7015.31 3092
7016.11 3140
7016.90 3277
7017.69 3231
7018.48 3050
7019.27 2873
7020.06 2979
7020.85 2989
7021.64 2897
7022.43 3031
7023.22 3095
7024.01 3334
7024.80 3449
7025.59 3581
7026.38 3550
7027.18 3530
7027.97 3453
7028.76 3384
7029.55 3199
7030.34 3087
7031.13 2864
7031.92 2810
7032.71 2815
7033.51 2570
7034.30 2635
7035.09 2648
7035.88 2666
7036.67 2537
7037.46 2508
7038.25 2560
7039.05 2569
7039.84 2638
7040.63 2682
7041.42 2706
7042.21 2737
7043.01 2756
7043.80 2911
7044.59 2914
7045.38 3000
7046.17 3118
7046.97 3122
7047.76 3178
7048.55 3243
7049.34 3570
7050.14 3849
7050.93 4052
7051.72 4360
7052.51 4365
7053.30 4210
7054.10 3973
7054.89 3756
7055.68 3393
7056.48 3147
7057.27 3008
7058.06 2861
7058.85 2743
7059.65 2629
7060.44 2692
7061.23 2757
7062.03 2654
7062.82 2627
7063.61 2707
7064.40 2759
7065.20 2713
7065.99 2636
7066.78 2683
7067.58 2629
7068.37 2436
7069.16 2492
7069.96 2338
7070.75 2402
7071.54 2454
7072.34 2391
7073.13 2441
7073.93 2350
7074.72 2267
7075.51 2207
7076.31 2069
7077.10 2030
7077.89 2088
7078.69 2032
7079.48 2020
7080.28 2096
7081.07 2098
7081.86 2145
7082.66 2079
7083.45 2009
7084.25 1950
7085.04 1974
7085.84 2034
7086.63 1963
7087.42 1989
7088.22 2019
7089.01 1850
7089.81 1960
7090.60 1946
7091.40 1959
7092.19 1926
7092.99 1941
7093.78 1909
7094.58 1864
7095.37 1849
7096.17 1850
7096.96 1846
7097.76 1813
7098.55 1761
7099.35 1719
7100.14 1758
7100.94 1815
7101.73 1800
7102.53 1758
7103.32 1754
7104.12 1791
7104.91 1713
7105.71 1707
7106.50 1646
7107.30 1625
7108.10 1631
7108.89 1628
7109.69 1588
7110.48 1614
7111.28 1653
7112.07 1647
7112.87 1651
7113.67 1614
7114.46 1700
7115.26 1665
7116.05 1704
7116.85 1638
7117.65 1629
7118.44 1656
7119.24 1675
7120.03 1629
7120.83 1685
7121.63 1695
7122.42 1667
7123.22 1660
7124.02 1679
7124.81 1638
7125.61 1577
7126.41 1564
7127.20 1571
7128.00 1573
7128.80 1599
7129.59 1618
7130.39 1566
7131.19 1641
7131.98 1643
7132.78 1656
7133.58 1710
7134.37 1626
7135.17 1561
7135.97 1665
7136.77 1709
7137.56 1671
7138.36 1557
7139.16 1571
7139.96 1496
7140.75 1567
7141.55 1571
7142.35 1573
7143.15 1598
7143.94 1499
7144.74 1402
7145.54 1460
7146.34 1488
7147.13 1424
7147.93 1474
7148.73 1380
7149.53 1423
7150.33 1379
7151.12 1326
7151.92 1335
7152.72 1405
7153.52 1378
7154.32 1425
7155.11 1385
7155.91 1345
7156.71 1537
7157.51 1542
7158.31 1507
7159.11 1480
7159.90 1444
7160.70 1512
7161.50 1502
7162.30 1459
7163.10 1446
7163.90 1426
7164.70 1400
7165.49 1396
7166.29 1271
7167.09 1327
7167.89 1378
7168.69 1373
7169.49 1317
7170.29 1406
7171.09 1410
7171.89 1373
7172.69 1315
7173.49 1342
7174.28 1396
7175.08 1419
7175.88 1376
7176.68 1424
7177.48 1351
7178.28 1247
7179.08 1282
7179.88 1372
7180.68 1358
7181.48 1346
7182.28 1438
7183.08 1480
7183.88 1512
7184.68 1502
7185.48 1494
7186.28 1503
7187.08 1415
7187.88 1379
7188.68 1392
7189.48 1363
7190.28 1391
7191.08 1343
7191.88 1432
7192.68 1400
7193.48 1295
7194.28 1287
7195.08 1377
7195.88 1303
7196.68 1345
7197.48 1323
7198.28 1257
7199.08 1341
7199.89 1340
7200.69 1320
7201.49 1367
7202.29 1374
7203.09 1379
7203.89 1423
7204.69 1345
7205.49 1356
7206.29 1386
7207.09 1344
7207.89 1297
7208.70 1235
7209.50 1291
7210.30 1339
7211.10 1388
7211.90 1394
7212.70 1371
7213.50 1350
7214.31 1406
7215.11 1391
7215.91 1339
7216.71 1360
7217.51 1317
7218.31 1477
7219.12 1515
7219.92 1493
7220.72 1599
7221.52 1595
7222.32 1559
7223.13 1592
7223.93 1646
7224.73 1501
7225.53 1478
7226.33 1497
7227.14 1437
7227.94 1421
7228.74 1424
7229.54 1383
7230.35 1406
7231.15 1384
7231.95 1392
7232.75 1364
7233.56 1360
7234.36 1458
7235.16 1384
7235.96 1386
7236.77 1436
7237.57 1424
7238.37 1424
7239.17 1449
7239.98 1471
7240.78 1391
7241.58 1374
7242.39 1452
7243.19 1496
7243.99 1433
7244.80 1414
7245.60 1439
7246.40 1456
7247.21 1436
7248.01 1481
7248.81 1474
7249.62 1489
7250.42 1462
7251.22 1423
7252.03 1479
7252.83 1559
7253.63 1489
7254.44 1506
7255.24 1529
7256.05 1497
7256.85 1555
7257.65 1571
7258.46 1602
7259.26 1600
7260.07 1607
7260.87 1738
7261.67 1819
7262.48 1890
7263.28 1956
7264.09 2054
7264.89 1985
7265.70 1811
7266.50 1903
7267.30 1800
7268.11 1801
7268.91 1827
7269.72 1890
7270.52 1850
7271.33 1820
7272.13 1833
7272.94 1776
7273.74 1741
7274.55 1769
7275.35 1788
7276.16 1829
7276.96 1902
7277.77 1767
7278.57 1849
7279.38 1912
7280.18 1988
7280.99 2077
7281.79 2278
7282.60 2578
7283.40 2942
7284.21 3613
7285.01 4141
7285.82 4522
7286.63 4735
7287.43 4552
7288.24 4394
7289.04 4162
7289.85 3828
7290.65 3477
7291.46 2900
7292.27 2568
7293.07 2268
7293.88 2070
7294.68 1991
7295.49 1944
7296.30 1816
7297.10 1833
7297.91 1710
7298.71 1825
7299.52 1773
7300.33 1771
7301.13 1745
7301.94 1728
7302.75 1828
7303.55 1844
7304.36 1859
7305.16 1802
7305.97 1750
7306.78 1784
7307.58 1776
7308.39 1829
7309.20 1890
7310.01 1926
7310.81 1910
7311.62 1905
7312.43 1987
7313.23 1994
7314.04 2109
7314.85 2105
7315.65 2197
7316.46 2183
7317.27 2385
7318.08 2701
7318.88 2994
7319.69 3220
7320.50 3583
7321.31 3900
7322.11 3831
7322.92 3546
7323.73 3552
7324.54 3345
7325.34 3076
7326.15 2744
7326.96 2573
7327.77 2459
7328.57 2191
7329.38 2103
7330.19 2005
7331.00 1973
7331.81 1939
7332.61 1870
7333.42 1851
7334.23 1911
7335.04 1941
7335.85 1955
7336.66 1892
7337.46 1942
7338.27 1835
7339.08 1834
7339.89 1902
7340.70 1815
7341.51 1825
7342.31 1790
7343.12 1775
7343.93 1703
7344.74 1576
7345.55 1596
7346.36 1689
7347.17 1697
7347.98 1605
7348.79 1534
7349.59 1548
7350.40 1572
7351.21 1654
7352.02 1631
7352.83 1636
7353.64 1526
7354.45 1563
7355.26 1533
7356.07 1512
7356.88 1562
7357.69 1586
7358.50 1635
7359.31 1605
7360.12 1612
7360.93 1542
7361.74 1601
7362.54 1653
7363.35 1637
7364.16 1609
7364.97 1515
7365.78 1639
7366.59 1569
7367.40 1510
7368.21 1503
7369.02 1514
7369.83 1472
7370.64 1497
7371.45 1467
7372.27 1444
7373.08 1462
7373.89 1487
7374.70 1436
7375.51 1482
7376.32 1548
7377.13 1506
7377.94 1570
7378.75 1521
7379.56 1639
7380.37 1650
7381.18 1643
7381.99 1685
7382.80 1797
7383.61 1766
7384.42 1726
7385.24 1771
7386.05 1683
7386.86 1614
7387.67 1566
7388.48 1536
7389.29 1537
7390.10 1482
7390.91 1513
7391.72 1470
7392.54 1418
7393.35 1382
7394.16 1377
7394.97 1415
7395.78 1405
7396.59 1408
7397.41 1467
7398.22 1481
7399.03 1478
7399.84 1546
7400.65 1462
7401.46 1477
7402.28 1553
7403.09 1424
7403.90 1524
7404.71 1542
7405.52 1523
7406.34 1423
7407.15 1395
7407.96 1411
7408.77 1408
7409.59 1401
7410.40 1379
7411.21 1327
7412.02 1333
7412.84 1344
7413.65 1376
7414.46 1310
7415.27 1247
7416.09 1275
7416.90 1240
7417.71 1334
7418.52 1415
7419.34 1324
7420.15 1372
7420.96 1395
7421.78 1364
7422.59 1381
7423.40 1482
7424.22 1508
7425.03 1496
7425.84 1503
7426.65 1454
7427.47 1507
7428.28 1528
7429.09 1567
7429.91 1640
7430.72 1650
7431.54 1780
7432.35 1859
7433.16 1787
7433.98 1856
7434.79 1824
7435.60 1805
7436.42 1871
7437.23 1730
7438.05 1799
7438.86 1813
7439.67 1890
7440.49 1997
7441.30 1951
7442.12 1991
7442.93 1917
7443.74 1893
7444.56 1804
7445.37 1596
7446.19 1553
7447.00 1482
7447.82 1434
7448.63 1406
7449.44 1318
7450.26 1346
7451.07 1318
7451.89 1284
7452.70 1262
7453.52 1283
7454.33 1248
7455.15 1302
7455.96 1262
7456.78 1300
7457.59 1257
7458.41 1202
7459.22 1361
7460.04 1379
7460.85 1289
7461.67 1343
7462.48 1438
7463.30 1391
7464.11 1358
7464.93 1373
7465.74 1478
7466.56 1467
7467.37 1494
7468.19 1429
7469.01 1400
7469.82 1481
7470.64 1412
7471.45 1417
7472.27 1376
7473.08 1430
7473.90 1424
7474.72 1360
7475.53 1402
7476.35 1304
7477.16 1388
7477.98 1357
7478.80 1359
7479.61 1381
7480.43 1302
7481.24 1330
7482.06 1417
7482.88 1335
7483.69 1332
7484.51 1338
7485.33 1308
7486.14 1322
7486.96 1265
7487.78 1283
7488.59 1210
7489.41 1256
7490.23 1303
7491.04 1261
7491.86 1241
7492.68 1242
7493.49 1228
7494.31 1260
7495.13 1286
7495.94 1296
7496.76 1280
7497.58 1243
7498.40 1305
7499.21 1273
7500.03 1184
7500.85 1172
7501.67 1225
7502.48 1161
7503.30 1155
7504.12 1174
7504.94 1201
7505.75 1167
7506.57 1206
7507.39 1230
7508.21 1236
7509.02 1179
7509.84 1163
7510.66 1240
7511.48 1218
7512.30 1158
7513.11 1196
7513.93 1242
7514.75 1223
7515.57 1206
7516.39 1199
7517.20 1187
7518.02 1102
7518.84 1181
7519.66 1138
7520.48 1116
7521.30 1139
7522.11 1111
7522.93 1026
7523.75 1106
7524.57 1162
7525.39 1117
7526.21 1166
7527.03 1115
7527.84 1101
7528.66 1097
7529.48 1099
7530.30 1139
7531.12 1121
7531.94 1124
7532.76 1118
7533.58 1086
7534.40 1148
7535.22 1116
7536.03 1118
7536.85 1037
7537.67 1135
7538.49 1098
7539.31 1167
7540.13 1115
7540.95 1088
7541.77 1034
7542.59 1177
7543.41 1221
7544.23 1135
7545.05 1142
7545.87 1128
7546.69 1190
7547.51 1212
7548.33 1166
7549.15 1128
7549.97 1132
7550.79 1213
7551.61 1201
7552.43 1192
7553.25 1149
7554.07 1211
7554.89 1178
7555.71 1164
7556.53 1169
7557.35 1172
7558.17 1237
7558.99 1242
7559.81 1183
7560.63 1256
7561.45 1279
7562.27 1229
7563.09 1283
7563.92 1262
7564.74 1219
7565.56 1220
7566.38 1221
7567.20 1210
7568.02 1189
7568.84 1143
7569.66 1221
7570.48 1248
7571.30 1286
7572.13 1242
7572.95 1177
7573.77 1160
7574.59 1203
7575.41 1259
7576.23 1218
7577.05 1208
7577.88 1189
7578.70 1259
7579.52 1263
7580.34 1258
7581.16 1193
7581.98 1270
7582.81 1289
7583.63 1290
7584.45 1236
7585.27 1303
7586.09 1278
7586.92 1351
7587.74 1388
7588.56 1333
7589.38 1414
7590.20 1372
7591.03 1406
7591.85 1479
7592.67 1417
7593.49 1372
7594.32 1448
7595.14 1442
7595.96 1403
7596.78 1362
7597.61 1488
7598.43 1476
7599.25 1458
7600.07 1491
7600.90 1499
7601.72 1522
7602.54 1715
7603.36 1668
7604.19 1675
7605.01 1853
7605.83 2018
7606.66 1955
7607.48 1864
7608.30 1838
7609.13 1823
7609.95 1864
7610.77 1747
7611.60 1743
7612.42 1716
7613.24 1686
7614.07 1595
7614.89 1572
7615.71 1691
7616.54 1770
7617.36 1752
7618.18 1853
7619.01 2138
7619.83 2128
7620.66 2059
7621.48 2076
7622.30 1966
7623.13 1892
7623.95 1823
7624.78 1780
7625.60 1702
7626.42 1666
7627.25 1707
7628.07 1719
7628.90 1842
7629.72 1839
7630.55 1952
7631.37 2062
7632.19 2311
7633.02 2352
7633.84 2278
7634.67 2355
7635.49 2353
7636.32 2207
7637.14 1936
7637.97 1975
7638.79 1820
7639.62 1733
7640.44 1604
7641.27 1568
7642.09 1452
7642.92 1386
7643.74 1365
7644.57 1354
7645.39 1354
7646.22 1297
7647.04 1294
7647.87 1255
7648.69 1293
7649.52 1338
7650.34 1328
7651.17 1247
7651.99 1377
7652.82 1259
7653.65 1277
7654.47 1245
7655.30 1184
7656.12 1202
7656.95 1241
7657.77 1217
7658.60 1207
7659.43 1187
7660.25 1221
7661.08 1133
7661.90 1178
7662.73 1296
7663.56 1195
7664.38 1189
7665.21 1203
7666.04 1216
7666.86 1172
7667.69 1177
7668.51 1259
7669.34 1250
7670.17 1274
7670.99 1290
7671.82 1255
7672.65 1247
7673.47 1299
7674.30 1270
7675.13 1274
7675.95 1169
7676.78 1256
7677.61 1294
7678.44 1197
7679.26 1228
7680.09 1133
7680.92 1103
7681.74 1110
7682.57 1128
7683.40 1224
7684.23 1271
7685.05 1357
7685.88 1331
7686.71 1232
7687.53 1376
7688.36 1264
7689.19 1268
7690.02 1292
7690.85 1248
7691.67 1231
7692.50 1163
7693.33 1232
7694.16 1193
7694.98 1192
7695.81 1165
7696.64 1198
7697.47 1338
7698.30 1286
7699.12 1341
7699.95 1374
7700.78 1472
7701.61 1384
7702.44 1426
7703.26 1429
7704.09 1264
7704.92 1294
7705.75 1241
7706.58 1256
7707.41 1266
7708.24 1165
7709.06 1101
7709.89 1151
7710.72 1174
7711.55 1129
7712.38 1110
7713.21 1076
7714.04 1138
7714.87 1093
7715.69 1096
7716.52 1105
7717.35 1077
7718.18 1119
7719.01 1107
7719.84 1105
7720.67 1162
7721.50 1098
7722.33 1059
7723.16 1081
7723.99 1014
7724.82 1026
7725.65 1045
7726.48 1076
7727.30 1051
7728.13 1108
7728.96 1120
7729.79 1098
7730.62 1042
7731.45 1065
7732.28 1047
7733.11 1076
7733.94 1046
7734.77 1051
7735.60 1056
7736.43 1059
7737.26 1075
7738.09 1014
7738.92 1020
7739.75 1102
7740.58 1090
7741.41 1033
7742.25 983
7743.08 1059
7743.91 1053
7744.74 1084
7745.57 1121
7746.40 1154
7747.23 1200
7748.06 1254
7748.89 1260
7749.72 1308
7750.55 1382
7751.38 1341
7752.21 1269
7753.04 1211
7753.88 1178
7754.71 1201
7755.54 1166
7756.37 1154
7757.20 1226
7758.03 1148
7758.86 1057
7759.69 1078
7760.53 1101
7761.36 1092
7762.19 1078
7763.02 1058
7763.85 1041
7764.68 1045
7765.51 1118
7766.35 1123
7767.18 1075
7768.01 1074
7768.84 1117
7769.67 1081
7770.51 1128
7771.34 1089
7772.17 1046
7773.00 1138
7773.83 1065
7774.67 1117
7775.50 1126
7776.33 1154
7777.16 1151
7777.99 1196
7778.83 1104
7779.66 1036
7780.49 1148
7781.32 1053
7782.16 1076
7782.99 1100
7783.82 1107
7784.65 1181
7785.49 1132
7786.32 1115
7787.15 1169
7787.99 1093
7788.82 1139
7789.65 1140
7790.48 1166
7791.32 1089
7792.15 1074
7792.98 1117
7793.82 1126
7794.65 1146
7795.48 1124
7796.32 1244
7797.15 1120
7797.98 1100
7798.82 1152
7799.65 1153
7800.48 1169
7801.32 1201
7802.15 1208
7802.99 1246
7803.82 1223
7804.65 1252
7805.49 1339
7806.32 1308
7807.15 1225
7807.99 1243
7808.82 1329
7809.66 1303
7810.49 1359
7811.32 1336
7812.16 1431
7812.99 1422
7813.83 1485
7814.66 1573
7815.50 1646
7816.33 1710
7817.16 1785
7818.00 1798
7818.83 1855
7819.67 1747
7820.50 1796
7821.34 1778
7822.17 1751
7823.01 1590
7823.84 1559
7824.68 1528
7825.51 1574
7826.35 1812
7827.18 1843
7828.02 1920
7828.85 1959
7829.69 1925
7830.52 1926
7831.36 1861
7832.19 1629
7833.03 1604
7833.86 1679
7834.70 1757
7835.53 1749
7836.37 1680
7837.20 1728
7838.04 1705
7838.87 1699
7839.71 1630
7840.55 1559
7841.38 1555
7842.22 1612
7843.05 1561
7843.89 1496
7844.72 1468
7845.56 1461
7846.40 1410
7847.23 1386
7848.07 1420
7848.91 1456
7849.74 1450
7850.58 1416
7851.41 1464
7852.25 1318
7853.09 1394
7853.92 1402
7854.76 1454
7855.60 1449
7856.43 1440
7857.27 1515
7858.11 1523
7858.94 1589
7859.78 1632
7860.62 1694
7861.45 1748
7862.29 1776
7863.13 1684
7863.96 1628
7864.80 1599
7865.64 1556
7866.47 1625
7867.31 1494
7868.15 1579
7868.99 1566
7869.82 1584
7870.66 1571
7871.50 1517
7872.33 1537
7873.17 1537
7874.01 1631
7874.85 1691
7875.68 1668
7876.52 1773
7877.36 1949
7878.20 2121
7879.03 2296
7879.87 2325
7880.71 2359
7881.55 2278
7882.39 2211
7883.22 2156
7884.06 2088
7884.90 1977
7885.74 1898
7886.58 1797
7887.41 1768
7888.25 1727
7889.09 1598
7889.93 1610
7890.77 1712
7891.61 1732
7892.44 1740
7893.28 1790
7894.12 1739
7894.96 1779
7895.80 1690
7896.64 1582
7897.48 1529
7898.31 1527
7899.15 1532
7899.99 1335
7900.83 1481
7901.67 1526
7902.51 1389
7903.35 1423
7904.19 1440
7905.03 1421
7905.87 1403
7906.70 1395
7907.54 1397
7908.38 1361
7909.22 1340
7910.06 1324
7910.90 1448
7911.74 1353
7912.58 1368
7913.42 1420
7914.26 1474
7915.10 1517
7915.94 1566
7916.78 1724
7917.62 1778
7918.46 1827
7919.30 2027
7920.14 2088
7920.98 2153
7921.82 2097
7922.66 1989
7923.50 1917
7924.34 1825
7925.18 1681
7926.02 1518
7926.86 1389
7927.70 1411
7928.54 1424
7929.38 1396
7930.22 1374
7931.06 1312
7931.90 1279
7932.74 1220
7933.58 1258
7934.42 1258
7935.26 1315
7936.10 1388
7936.95 1384
7937.79 1281
7938.63 1229
7939.47 1200
7940.31 1212
7941.15 1187
7941.99 1215
7942.83 1266
7943.67 1272
7944.51 1186
7945.36 1276
7946.20 1317
7947.04 1255
7947.88 1349
7948.72 1349
7949.56 1431
7950.40 1336
7951.25 1328
7952.09 1354
7952.93 1398
7953.77 1472
7954.61 1597
7955.45 1660
7956.30 1580
7957.14 1752
7957.98 1727
7958.82 1563
7959.66 1531
7960.51 1517
7961.35 1547
7962.19 1504
7963.03 1444
7963.87 1384
7964.72 1412
7965.56 1437
7966.40 1554
7967.24 1665
7968.09 1732
7968.93 1774
7969.77 1854
7970.61 1719
7971.46 1643
7972.30 1555
7973.14 1526
7973.98 1390
7974.83 1437
7975.67 1336
7976.51 1315
7977.36 1285
7978.20 1354
7979.04 1277
7979.89 1211
7980.73 1243
7981.57 1193
7982.41 1179
7983.26 1223
7984.10 1181
7984.94 1252
7985.79 1242
7986.63 1301
7987.48 1187
7988.32 1175
7989.16 1122
7990.01 1184
7990.85 1202
7991.69 1201
7992.54 1179
7993.38 1148
7994.22 1137
7995.07 1098
7995.91 1080
7996.76 1097
7997.60 1089
7998.44 1081
7999.29 1032
8000.13 997
8000.98 1032
8001.82 1032
8002.67 1059
8003.51 1067
8004.35 1083
8005.20 1109
8006.04 1059
8006.89 1030
8007.73 1024
8008.58 1081
8009.42 1038
8010.27 1048
8011.11 1005
8011.96 1072
8012.80 1084
8013.65 1055
8014.49 1055
8015.34 1041
8016.18 1010
8017.03 989
8017.87 1055
8018.72 973
8019.56 956
8020.41 1025
8021.25 958
8022.10 931
8022.94 944
8023.79 971
8024.63 1004
8025.48 964
8026.32 977
8027.17 899
8028.01 959
8028.86 977
8029.71 986
8030.55 988
8031.40 938
8032.24 986
8033.09 970
8033.94 984
8034.78 974
8035.63 963
8036.47 972
8037.32 1001
8038.17 993
8039.01 1015
8039.86 1001
8040.70 967
8041.55 1006
8042.40 985
8043.24 957
8044.09 966
8044.94 957
8045.78 986
8046.63 953
8047.48 1019
8048.32 1075
8049.17 1048
8050.02 1038
8050.86 1020
8051.71 1037
8052.56 986
8053.40 985
8054.25 945
8055.10 993
8055.95 949
8056.79 925
8057.64 925
8058.49 891
8059.33 952
8060.18 898
8061.03 936
8061.88 919
8062.72 931
8063.57 898
8064.42 939
8065.27 852
8066.11 883
8066.96 871
8067.81 900
8068.66 914
8069.50 888
8070.35 890
8071.20 875
8072.05 908
8072.90 912
8073.74 887
8074.59 860
8075.44 943
8076.29 974
8077.14 925
8077.99 892
8078.83 845
8079.68 894
8080.53 856
8081.38 868
8082.23 826
8083.08 802
8083.92 832
8084.77 924
8085.62 862
8086.47 878
8087.32 918
8088.17 928
8089.02 917
8089.87 914
8090.71 907
8091.56 838
8092.41 877
8093.26 891
8094.11 949
8094.96 847
8095.81 868
8096.66 847
8097.51 912
8098.36 932
8099.21 915
8100.06 837
8100.91 826
8101.75 888
8102.60 904
8103.45 905
8104.30 931
8105.15 930
8106.00 911
8106.85 899
8107.70 856
8108.55 857
8109.40 834
8110.25 881
8111.10 896
8111.95 846
8112.80 818
8113.65 911
8114.50 844
8115.35 945
8116.20 949
8117.05 939
8117.90 842
8118.75 881
8119.60 921
8120.46 909
8121.31 946
8122.16 930
8123.01 866
8123.86 932
8124.71 969
8125.56 954
8126.41 921
8127.26 891
8128.11 933
8128.96 916
8129.81 949
8130.66 963
8131.52 970
8132.37 971
8133.22 980
8134.07 952
8134.92 928
8135.77 933
8136.62 978
8137.47 905
8138.33 885
8139.18 942
8140.03 912
8140.88 947
8141.73 927
8142.58 895
8143.44 994
8144.29 1010
8145.14 926
8145.99 967
8146.84 1033
8147.69 992
8148.55 1085
8149.40 1063
8150.25 975
8151.10 1020
8151.95 1044
8152.81 1072
8153.66 1193
8154.51 1067
8155.36 1139
8156.22 1263
8157.07 1256
8157.92 1306
8158.77 1304
8159.63 1236
8160.48 1171
8161.33 1102
8162.18 1073
8163.04 1098
8163.89 1018
8164.74 1090
8165.60 1019
8166.45 946
8167.30 977
8168.15 995
8169.01 966
8169.86 944
8170.71 927
8171.57 990
8172.42 989
8173.27 905
8174.13 933
8174.98 934
8175.83 993
8176.69 926
8177.54 977
8178.39 939
8179.25 892
8180.10 894
8180.95 893
8181.81 884
8182.66 863
8183.52 890
8184.37 851
8185.22 850
8186.08 905
8186.93 910
8187.79 898
8188.64 893
8189.49 864
8190.35 867
8191.20 852
8192.06 835
8192.91 863
8193.76 836
8194.62 822
8195.47 857
8196.33 893
8197.18 894
8198.04 904
8198.89 811
8199.75 904
8200.60 901
8201.46 866
8202.31 932
8203.17 901
8204.02 847
8204.87 849
8205.73 926
8206.58 890
8207.44 858
8208.29 832
8209.15 897
8210.01 889
8210.86 898
8211.72 870
8212.57 839
8213.43 851
8214.28 891
8215.14 889
8215.99 913
8216.85 928
8217.70 880
8218.56 893
8219.42 850
8220.27 882
8221.13 955
8221.98 904
8222.84 966
8223.69 911
8224.55 920
8225.41 968
8226.26 992
8227.12 971
8227.97 894
8228.83 924
8229.69 916
8230.54 860
8231.40 876
8232.26 792
8233.11 846
8233.97 911
8234.82 956
8235.68 891
8236.54 891
8237.39 862
8238.25 840
8239.11 883
8239.96 922
8240.82 800
8241.68 819
8242.54 823
8243.39 831
8244.25 881
8245.11 853
8245.96 862
8246.82 889
8247.68 855
8248.53 818
8249.39 798
8250.25 861
8251.11 867
8251.96 842
8252.82 845
8253.68 820
8254.54 877
8255.39 851
8256.25 933
8257.11 928
8257.97 861
8258.82 848
8259.68 938
8260.54 843
8261.40 841
8262.26 803
8263.11 855
8263.97 863
8264.83 837
8265.69 831
8266.55 912
8267.40 955
8268.26 962
8269.12 893
8269.98 917
8270.84 866
8271.70 975
8272.55 974
8273.41 918
8274.27 933
8275.13 981
8275.99 945
8276.85 935
8277.71 994
8278.56 986
8279.42 998
8280.28 955
8281.14 899
8282.00 981
8282.86 896
8283.72 908
8284.58 934
8285.44 948
8286.29 929
8287.15 940
8288.01 955
8288.87 970
8289.73 964
8290.59 971
8291.45 1108
8292.31 1062
8293.17 1047
8294.03 1121
8294.89 1200
8295.75 1268
8296.61 1264
8297.47 1175
8298.33 1223
8299.19 1136
8300.05 1133
8300.91 1047
8301.77 1075
8302.63 1044
8303.49 1003
8304.35 1016
8305.21 1010
8306.07 1050
8306.93 952
8307.79 1077
8308.65 1030
8309.51 1009
8310.37 994
8311.23 949
8312.09 961
8312.95 992
8313.81 991
8314.67 1064
8315.53 1012
8316.39 1107
8317.25 1128
8318.11 1111
8318.98 1199
8319.84 1126
8320.70 1124
8321.56 1040
8322.42 1062
8323.28 958
8324.14 986
8325.00 1021
8325.86 977
8326.73 941
8327.59 911
8328.45 946
8329.31 959
8330.17 931
8331.03 930
8331.89 910
8332.76 935
8333.62 968
8334.48 947
8335.34 922
8336.20 876
8337.06 967
8337.93 950
8338.79 951
8339.65 898
8340.51 900
8341.37 915
8342.24 965
8343.10 951
8343.96 965
8344.82 1007
8345.68 1028
8346.55 1082
8347.41 1072
8348.27 1002
8349.13 1014
8350.00 1032
8350.86 992
8351.72 961
8352.58 961
8353.45 988
8354.31 1017
8355.17 978
8356.03 1031
8356.90 1013
8357.76 977
8358.62 990
8359.49 1006
8360.35 976
8361.21 960
8362.08 1005
8362.94 993
8363.80 987
8364.66 979
8365.53 1012
8366.39 948
8367.25 919
8368.12 933
8368.98 969
8369.84 1017
8370.71 964
8371.57 1018
8372.44 1011
8373.30 913
8374.16 897
8375.03 1064
8375.89 1022
8376.75 1000
8377.62 1045
8378.48 1037
8379.35 965
8380.21 996
8381.07 1006
8381.94 1019
8382.80 1013
8383.67 1008
8384.53 1020
8385.40 1046
8386.26 1111
8387.12 1059
8387.99 1082
8388.85 1019
8389.72 1018
8390.58 1104
8391.45 1042
8392.31 1093
8393.18 1051
8394.04 1111
8394.91 1099
8395.77 1043
8396.64 1047
8397.50 1084
8398.37 1100
8399.23 1051
8400.10 1066
8400.96 1047
8401.83 1055
8402.69 1072
8403.56 1158
8404.42 1110
8405.29 1100
8406.15 1141
8407.02 1115
8407.88 1137
8408.75 1069
8409.61 1079
8410.48 1148
8411.34 1117
8412.21 1148
8413.08 1181
8413.94 1141
8414.81 1192
8415.67 1169
8416.54 1186
8417.41 1143
8418.27 1146
8419.14 1218
8420.00 1227
8420.87 1203
8421.74 1247
8422.60 1229
8423.47 1277
8424.33 1269
8425.20 1215
8426.07 1353
8426.93 1387
8427.80 1389
8428.67 1379
8429.53 1406
8430.40 1480
8431.27 1394
8432.13 1433
8433.00 1412
8433.87 1374
8434.73 1391
8435.60 1546
8436.47 1551
8437.33 1541
8438.20 1617
8439.07 1649
8439.94 1675
8440.80 1700
8441.67 1761
8442.54 1844
8443.40 1875
8444.27 1981
8445.14 2020
8446.01 2046
8446.87 2115
8447.74 2200
8448.61 2188
8449.48 2173
8450.34 2219
8451.21 2137
8452.08 2128
8452.95 2117
8453.82 2135
8454.68 2112
8455.55 2233
8456.42 2285
8457.29 2381
8458.15 2476
8459.02 2359
8459.89 2378
8460.76 2392
8461.63 2414
8462.50 2323
8463.36 2237
8464.23 2317
8465.10 2346
8465.97 2340
8466.84 2499
8467.71 2716
8468.57 3271
8469.44 4224
8470.31 5163
8471.18 5893
8472.05 6361
8472.92 6607
8473.79 6347
8474.66 5932
8475.53 5060
8476.39 4436
8477.26 3811
8478.13 3271
8479.00 2809
8479.87 2483
8480.74 2144
8481.61 2009
8482.48 1883
8483.35 1742
8484.22 1754
8485.09 1599
8485.96 1552
8486.83 1593
8487.69 1557
8488.56 1540
8489.43 1502
8490.30 1540
8491.17 1527
8492.04 1389
8492.91 1381
8493.78 1405
8494.65 1304
8495.52 1258
8496.39 1358
8497.26 1355
8498.13 1364
8499.00 1427
8499.87 1312
8500.74 1426
8501.61 1372
8502.48 1505
8503.35 1466
8504.22 1474
8505.10 1363
8505.97 1429
8506.84 1586
8507.71 1663
8508.58 1737
8509.45 1786
8510.32 1807
8511.19 1795
8512.06 1689
8512.93 1702
8513.80 1735
8514.67 1658
8515.54 1556
8516.42 1522
8517.29 1461
8518.16 1449
8519.03 1447
8519.90 1429
8520.77 1438
8521.64 1380
8522.51 1476
8523.39 1454
8524.26 1375
8525.13 1429
8526.00 1465
8526.87 1492
8527.74 1434
8528.61 1443
8529.49 1530
8530.36 1541
8531.23 1511
8532.10 1479
8532.97 1528
8533.85 1573
8534.72 1546
8535.59 1585
8536.46 1594
8537.33 1672
8538.21 1574
8539.08 1599
8539.95 1664
8540.82 1581
8541.69 1575
8542.57 1548
8543.44 1649
8544.31 1633
8545.18 1613
8546.06 1594
8546.93 1641
8547.80 1601
8548.67 1699
8549.55 1687
8550.42 1652
8551.29 1684
8552.17 1720
8553.04 1806
8553.91 1801
8554.78 1872
8555.66 1937
8556.53 1970
8557.40 1894
8558.28 1780
8559.15 1682
8560.02 1664
8560.90 1651
8561.77 1571
8562.64 1421
8563.52 1343
8564.39 1363
8565.26 1317
8566.14 1293
8567.01 1214
8567.89 1241
8568.76 1337
8569.63 1275
8570.51 1257
8571.38 1316
8572.25 1241
8573.13 1220
8574.00 1215
8574.88 1253
8575.75 1245
8576.62 1161
8577.50 1215
8578.37 1179
8579.25 1142
8580.12 1125
8581.00 1178
8581.87 1192
8582.74 1258
8583.62 1203
8584.49 1232
8585.37 1223
8586.24 1154
8587.12 1200
8587.99 1192
8588.87 1239
8589.74 1207
8590.62 1194
8591.49 1164
8592.37 1173
8593.24 1135
8594.12 1216
8594.99 1201
8595.87 1148
8596.74 1173
8597.62 1251
8598.49 1309
8599.37 1286
8600.24 1233
8601.12 1334
8601.99 1380
8602.87 1291
8603.74 1293
8604.62 1294
8605.49 1259
8606.37 1277
8607.25 1228
8608.12 1222
8609.00 1256
8609.87 1225
8610.75 1206
8611.63 1277
8612.50 1299
8613.38 1293
8614.25 1352
8615.13 1309
8616.01 1319
8616.88 1325
8617.76 1343
8618.63 1331
8619.51 1334
8620.39 1317
8621.26 1327
8622.14 1357
8623.02 1360
8623.89 1387
8624.77 1453
8625.65 1518
8626.52 1469
8627.40 1471
8628.28 1424
8629.15 1510
8630.03 1390
8630.91 1404
8631.78 1505
8632.66 1526
8633.54 1539
8634.41 1559
8635.29 1511
8636.17 1503
8637.05 1528
8637.92 1602
8638.80 1554
8639.68 1567
8640.56 1601
8641.43 1643
8642.31 1626
8643.19 1616
8644.06 1658
8644.94 1757
8645.82 1763
8646.70 1674
8647.58 1683
8648.45 1730
8649.33 1725
8650.21 1768
8651.09 1773
8651.96 1824
8652.84 1718
8653.72 1800
8654.60 1792
8655.48 1919
8656.36 1818
8657.23 1782
8658.11 1802
8658.99 1778
8659.87 1920
8660.75 1957
8661.63 1922
8662.50 1950
8663.38 1876
8664.26 1991
8665.14 1945
8666.02 1923
8666.90 1912
8667.78 1913
8668.65 2055
8669.53 2072
8670.41 2211
8671.29 2328
8672.17 2592
8673.05 2847
8673.93 3234
8674.81 3617
8675.69 3877
8676.57 4086
8677.45 4231
8678.32 4104
8679.20 3914
8680.08 3640
8680.96 3447
8681.84 3029
8682.72 2826
8683.60 2568
8684.48 2493
8685.36 2350
8686.24 2292
8687.12 2198
8688.00 2298
8688.88 2448
8689.76 2789
8690.64 3127
8691.52 3590
8692.40 4259
8693.28 4909
8694.16 5252
8695.04 5406
8695.92 5205
8696.80 4959
8697.68 4671
8698.56 4135
8699.44 3629
8700.32 3111
8701.20 2783
8702.08 2387
8702.96 2152
8703.84 2002
8704.72 1900
8705.60 1863
8706.49 1737
8707.37 1671
8708.25 1588
8709.13 1543
8710.01 1537
8710.89 1491
8711.77 1488
8712.65 1556
8713.53 1592
8714.41 1591
8715.29 1556
8716.18 1470
8717.06 1529
8717.94 1429
8718.82 1460
8719.70 1504
8720.58 1458
8721.46 1425
8722.35 1503
8723.23 1501
8724.11 1458
8724.99 1496
8725.87 1424
8726.75 1399
8727.64 1457
8728.52 1423
8729.40 1423
8730.28 1474
8731.16 1498
8732.05 1475
8732.93 1489
8733.81 1473
8734.69 1567
8735.57 1578
8736.46 1584
8737.34 1473
8738.22 1431
8739.10 1442
8739.99 1354
8740.87 1343
8741.75 1294
8742.63 1364
8743.52 1358
8744.40 1378
8745.28 1318
8746.16 1313
8747.05 1332
8747.93 1373
8748.81 1351
8749.70 1346
8750.58 1262
8751.46 1395
8752.34 1378
8753.23 1465
8754.11 1465
8754.99 1398
8755.88 1505
8756.76 1600
8757.64 1509
8758.53 1465
8759.41 1480
8760.29 1503
8761.18 1596
8762.06 1567
8762.94 1578
8763.83 1509
8764.71 1488
8765.60 1478
8766.48 1520
8767.36 1409
8768.25 1401
8769.13 1496
8770.01 1515
8770.90 1533
8771.78 1509
8772.67 1506
8773.55 1537
8774.43 1508
8775.32 1444
8776.20 1399
8777.09 1367
8777.97 1408
8778.86 1355
8779.74 1276
8780.63 1337
8781.51 1351
8782.39 1349
8783.28 1373
8784.16 1347
8785.05 1356
8785.93 1322
8786.82 1305
8787.70 1251
8788.59 1268
8789.47 1258
8790.36 1244
8791.24 1170
8792.13 1187
8793.01 1169
8793.90 1168
8794.78 1199
8795.67 1192
8796.55 1222
8797.44 1106
8798.32 1209
8799.21 1209
8800.10 1205
8800.98 1196
8801.87 1165
8802.75 1199
8803.64 1227
8804.52 1201
8805.41 1214
8806.29 1305
8807.18 1213
8808.07 1268
8808.95 1215
8809.84 1151
8810.72 1146
8811.61 1116
8812.50 1149
8813.38 1036
8814.27 1071
8815.15 1100
8816.04 1091
8816.93 1107
8817.81 1040
8818.70 1098
8819.59 1087
8820.47 1079
8821.36 1019
8822.25 1087
8823.13 1110
8824.02 1106
8824.91 1148
8825.79 1069
8826.68 1006
8827.57 1102
8828.45 1164
8829.34 1120
8830.23 1179
8831.11 1153
8832.00 1142
8832.89 1086
8833.78 1089
8834.66 1107
8835.55 1111
8836.44 1045
8837.32 1015
8838.21 1057
8839.10 1020
8839.99 1122
8840.87 1072
8841.76 1032
8842.65 1050
8843.54 990
8844.42 1021
8845.31 994
8846.20 1061
8847.09 1029
8847.98 1017
8848.86 1001
8849.75 1011
8850.64 933
8851.53 951
8852.42 952
8853.30 896
8854.19 921
8855.08 1016
8855.97 959
8856.86 893
8857.75 877
8858.63 949
8859.52 986
8860.41 931
8861.30 931
8862.19 930
8863.08 919
8863.97 877
8864.85 945
8865.74 982
8866.63 953
8867.52 917
8868.41 875
8869.30 915
8870.19 883
8871.08 873
8871.97 931
8872.85 920
8873.74 875
8874.63 871
8875.52 863
8876.41 858
8877.30 877
8878.19 854
8879.08 888
8879.97 885
8880.86 872
8881.75 873
8882.64 919
8883.53 911
8884.42 870
8885.31 910
8886.20 892
8887.09 859
8887.98 949
8888.87 969
8889.76 997
8890.65 935
8891.54 852
8892.43 883
8893.32 818
8894.21 766
8895.10 824
8895.99 878
8896.88 854
8897.77 849
8898.66 792
8899.55 801
8900.44 817
8901.33 877
8902.22 841
8903.11 881
8904.00 807
8904.89 787
8905.78 878
8906.67 792
8907.56 797
8908.46 821
8909.35 841
8910.24 790
8911.13 749
8912.02 817
8912.91 834
8913.80 873
8914.69 957
8915.58 881
8916.48 866
8917.37 895
8918.26 877
8919.15 856
8920.04 833
8920.93 748
8921.82 837
8922.72 813
8923.61 775
8924.50 844
8925.39 836
8926.28 850
8927.18 791
8928.07 817
8928.96 802
8929.85 779
8930.74 772
8931.64 792
8932.53 748
8933.42 861
8934.31 780
8935.20 750
8936.10 757
8936.99 826
8937.88 815
8938.77 798
8939.67 819
8940.56 778
8941.45 790
8942.34 737
8943.24 770
8944.13 730
8945.02 799
8945.91 759
8946.81 750
8947.70 740
8948.59 787
8949.49 736
8950.38 737
8951.27 769
8952.16 790
8953.06 732
8953.95 705
8954.84 749
8955.74 770
8956.63 775
8957.52 765
8958.42 811
8959.31 782
8960.20 771
8961.10 770
8961.99 764
8962.89 811
8963.78 751
8964.67 809
8965.57 765
8966.46 822
8967.35 812
8968.25 838
8969.14 829
8970.04 838
8970.93 828
8971.82 800
8972.72 814
8973.61 757
8974.51 761
8975.40 827
8976.30 822
8977.19 809
8978.08 765
8978.98 813
8979.87 846
8980.77 826
8981.66 775
8982.56 795
8983.45 769
8984.35 788
8985.24 816
8986.14 780
8987.03 789
8987.93 764
8988.82 735
8989.72 684
8990.61 696
8991.51 720
8992.40 779
8993.30 747
8994.19 728
8995.09 728
8995.98 732
8996.88 737
8997.77 777
8998.67 801
8999.56 759
9000.46 684
9001.35 720
9002.25 725
9003.15 697
9004.04 716
9004.94 652
9005.83 705
9006.73 757
9007.62 728
9008.52 723
9009.42 699
9010.31 691
9011.21 760
9012.10 742
9013.00 682
9013.90 727
9014.79 700
9015.69 716
9016.59 756
9017.48 720
9018.38 726
9019.27 726
9020.17 676
9021.07 707
9021.96 720
9022.86 697
9023.76 729
9024.65 750
9025.55 744
9026.45 702
9027.34 724
9028.24 720
9029.14 771
9030.04 763
9030.93 715
9031.83 663
9032.73 658
9033.62 739
9034.52 725
9035.42 703
9036.32 695
9037.21 753
9038.11 734
9039.01 682
9039.90 673
9040.80 734
9041.70 696
9042.60 759
9043.50 743
9044.39 714
9045.29 719
9046.19 744
9047.09 746
9047.98 794
9048.88 760
9049.78 717
9050.68 783
9051.58 785
9052.47 740
9053.37 718
9054.27 792
9055.17 781
9056.07 765
9056.97 740
9057.86 753
9058.76 757
9059.66 803
9060.56 800
9061.46 738
9062.36 764
9063.25 759
9064.15 753
9065.05 758
9065.95 778
9066.85 777
9067.75 758
9068.65 748
9069.55 734
9070.45 775
9071.34 759
9072.24 757
9073.14 772
9074.04 767
9074.94 756
9075.84 815
9076.74 733
9077.64 755
9078.54 798
9079.44 754
9080.34 740
9081.24 778
9082.14 791
9083.04 802
9083.94 764
9084.84 786
9085.74 838
9086.63 787
9087.53 742
9088.43 818
9089.33 780
9090.23 810
9091.13 854
9092.03 876
9092.93 837
9093.83 839
9094.74 834
9095.64 806
9096.54 810
9097.44 781
9098.34 790
9099.24 779
9100.14 786
9101.04 749
9101.94 740
9102.84 731
9103.74 792
9104.64 766
9105.54 744
9106.44 802
9107.34 750
9108.24 742
9109.14 755
9110.05 777
9110.95 740
9111.85 743
9112.75 729
9113.65 749
9114.55 735
9115.45 744
9116.35 749
9117.25 741
9118.16 759
9119.06 703
9119.96 699
9120.86 684
9121.76 726
9122.66 698
9123.56 670
9124.47 704
9125.37 723
9126.27 713
9127.17 696
9128.07 719
9128.98 718
9129.88 705
9130.78 697
9131.68 732
9132.58 678
9133.49 687
9134.39 699
9135.29 680
9136.19 692
9137.09 675
9138.00 682
9138.90 673
9139.80 701
9140.70 699
9141.61 672
9142.51 644
9143.41 691
9144.31 694
9145.22 726
9146.12 663
9147.02 687
9147.93 730
9148.83 767
9149.73 720
9150.63 724
9151.54 763
9152.44 715
9153.34 727
9154.25 723
9155.15 682
9156.05 742
9156.96 685
9157.86 660
9158.76 698
9159.67 721
9160.57 689
9161.47 664
9162.38 697
9163.28 685
9164.18 678
9165.09 651
9165.99 717
9166.90 664
9167.80 671
9168.70 702
9169.61 709
9170.51 681
9171.41 680
9172.32 620
9173.22 683
9174.13 696
9175.03 737
9175.94 689
9176.84 661
9177.74 650
9178.65 676
9179.55 712
9180.46 652
9181.36 718
9182.27 666
9183.17 706
9184.08 695
9184.98 722
9185.88 718
9186.79 686
9187.69 724
9188.60 670
9189.50 748
9190.41 726
9191.31 670
9192.22 689
9193.12 695
9194.03 694
9194.93 744
9195.84 747
9196.74 746
9197.65 766
9198.56 779
9199.46 756
9200.37 772
9201.27 841
9202.18 821
9203.08 814
9203.99 782
9204.89 775
9205.80 761
9206.71 799
9207.61 766
9208.52 799
9209.42 746
9210.33 711
9211.23 688
9212.14 695
9213.05 695
9213.95 704
9214.86 704
9215.77 732
9216.67 751
9217.58 745
9218.48 784
9219.39 758
9220.30 772
9221.20 779
9222.11 709
9223.02 723
9223.92 761
9224.83 759
9225.74 732
9226.64 723
9227.55 690
9228.46 707
9229.36 716
9230.27 776
9231.18 754
9232.08 764
9232.99 714
9233.90 747
9234.81 723
9235.71 713
9236.62 749
9237.53 702
9238.43 714
9239.34 670
9240.25 707
9241.16 710
9242.06 724
9242.97 698
9243.88 734
9244.79 698
9245.69 683
9246.60 690
9247.51 662
9248.42 653
9249.33 684
9250.23 712
9251.14 686
9252.05 712
9252.96 685
9253.87 671
9254.77 656
9255.68 673
9256.59 668
9257.50 662
9258.41 667
9259.31 701
9260.22 674
9261.13 693
9262.04 694
9262.95 685
9263.86 680
9264.77 646
9265.67 694
9266.58 704
9267.49 684
9268.40 669
9269.31 650
9270.22 682
9271.13 684
9272.04 688
9272.94 666
9273.85 734
9274.76 678
9275.67 688
9276.58 744
9277.49 647
9278.40 673
9279.31 720
9280.22 727
9281.13 764
9282.04 755
9282.95 702
9283.86 698
9284.77 730
9285.68 729
9286.59 753
9287.49 760
9288.40 713
9289.31 731
9290.22 751
9291.13 728
9292.04 716
9292.95 753
9293.86 735
9294.77 722
9295.68 701
9296.59 729
9297.50 699
9298.41 762
9299.33 755
9300.24 743
9301.15 802
9302.06 836
9302.97 781
9303.88 851
9304.79 799
9305.70 769
9306.61 784
9307.52 839
9308.43 952
9309.34 879
9310.25 872
9311.16 994
9312.07 1012
9312.98 919
9313.90 927
9314.81 892
9315.72 865
9316.63 866
9317.54 846
9318.45 850
9319.36 765
9320.27 736
9321.19 757
9322.10 728
9323.01 807
9323.92 774
9324.83 768
9325.74 797
9326.65 740
9327.57 780
9328.48 731
9329.39 768
9330.30 818
9331.21 788
9332.13 731
9333.04 742
9333.95 771
9334.86 766
9335.77 800
9336.69 745
9337.60 763
9338.51 758
9339.42 785
9340.33 752
9341.25 757
9342.16 772
9343.07 791
9343.98 766
9344.90 796
9345.81 777
9346.72 746
9347.63 732
9348.55 743
9349.46 773
9350.37 728
9351.29 748
9352.20 747
9353.11 771
9354.02 781
9354.94 744
9355.85 744
9356.76 743
9357.68 709
9358.59 715
9359.50 745
9360.42 727
9361.33 740
9362.24 709
9363.16 680
9364.07 757
9364.98 744
9365.90 716
9366.81 710
9367.72 741
9368.64 743
9369.55 775
9370.47 778
9371.38 717
9372.29 728
9373.21 763
9374.12 736
9375.04 763
9375.95 814
9376.86 822
9377.78 746
9378.69 747
9379.61 717
9380.52 762
9381.43 774
9382.35 823
9383.26 772
9384.18 766
9385.09 785
9386.01 825
9386.92 815
9387.84 792
9388.75 807
9389.67 800
9390.58 829
9391.49 874
9392.41 820
9393.32 801
9394.24 857
9395.15 880
9396.07 843
9396.98 877
9397.90 880
9398.81 958
9399.73 856
9400.65 886
9401.56 914
9402.48 855
9403.39 810
9404.31 823
9405.22 847
9406.14 850
9407.05 889
9407.97 870
9408.88 823
9409.80 804
9410.72 813
9411.63 809
9412.55 895
9413.46 903
9414.38 916
9415.30 861
9416.21 873
9417.13 888
9418.04 856
9418.96 880
9419.88 848
9420.79 841
9421.71 855
9422.62 927
9423.54 910
9424.46 894
9425.37 888
9426.29 869
9427.21 898
9428.12 829
9429.04 849
9429.96 910
9430.87 857
9431.79 901
9432.71 915
9433.62 923
9434.54 909
9435.46 938
9436.37 977
9437.29 1078
9438.21 1093
9439.13 1058
9440.04 1015
9440.96 1050
9441.88 982
9442.80 1056
9443.71 1019
9444.63 986
9445.55 1012
9446.46 941
9447.38 996
9448.30 984
9449.22 1055
9450.14 1104
9451.05 1118
9451.97 1261
9452.89 1436
9453.81 1576
9454.72 1640
9455.64 1668
9456.56 1637
9457.48 1606
9458.40 1561
9459.31 1422
9460.23 1321
9461.15 1286
9462.07 1214
9462.99 1105
9463.91 1086
9464.82 1094
9465.74 1019
9466.66 1017
9467.58 999
9468.50 949
9469.42 987
9470.34 995
9471.25 1016
9472.17 970
9473.09 954
9474.01 1022
9474.93 992
9475.85 918
9476.77 915
9477.69 949
9478.60 1016
9479.52 1067
9480.44 1182
9481.36 1204
9482.28 1180
9483.20 1211
9484.12 1231
9485.04 1165
9485.96 1171
9486.88 1061
9487.80 1047
9488.72 989
9489.64 1021
9490.56 961
9491.48 991
9492.40 1040
9493.32 965
9494.24 991
9495.16 930
9496.08 957
9497.00 973
9497.92 989
9498.84 931
9499.76 999
9500.68 985
9501.60 976
9502.52 985
9503.44 958
9504.36 987
9505.28 928
9506.20 955
9507.12 943
9508.04 935
9508.96 949
9509.88 1055
9510.80 952
9511.72 966
9512.64 1002
9513.56 966
9514.48 1007
9515.40 942
9516.32 969
9517.25 998
9518.17 1042
9519.09 1005
9520.01 970
9520.93 945
9521.85 969
9522.77 959
9523.69 984
9524.61 1031
9525.54 1020
9526.46 991
9527.38 1065
9528.30 1070
9529.22 1088
9530.14 1116
9531.06 1226
9531.99 1217
9532.91 1265
9533.83 1278
9534.75 1340
9535.67 1404
9536.60 1388
9537.52 1397
9538.44 1329
9539.36 1255
9540.28 1208
9541.21 1115
9542.13 1097
9543.05 1070
9543.97 1062
9544.89 1056
9545.82 1060
9546.74 1106
9547.66 1155
9548.58 1103
9549.51 1084
9550.43 1034
9551.35 1041
9552.27 1027
9553.20 1062
9554.12 1041
9555.04 1064
9555.96 995
9556.89 1007
9557.81 1045
9558.73 1102
9559.66 1128
9560.58 1105
9561.50 1112
9562.43 1058
9563.35 1112
9564.27 1087
9565.19 1061
9566.12 1035
9567.04 1019
9567.96 1054
9568.89 1032
9569.81 1077
9570.74 1004
9571.66 1030
9572.58 1010
9573.51 1013
9574.43 1029
9575.35 1075
9576.28 1036
9577.20 992
9578.13 1050
9579.05 1008
9579.97 1001
9580.90 1001
9581.82 1013
9582.75 934
9583.67 985
9584.59 1050
9585.52 1051
9586.44 1010
9587.37 987
9588.29 1045
9589.22 1095
9590.14 1024
9591.06 1066
9591.99 1099
9592.91 1041
9593.84 1011
9594.76 1011
9595.69 1029
9596.61 992
9597.54 1097
9598.46 1040
9599.39 1114
9600.31 1209
9601.24 1182
9602.16 1150
9603.09 1163
9604.01 1114
9604.94 1053
9605.86 1144
9606.79 1143
9607.71 1126
9608.64 1218
9609.56 1188
9610.49 1223
9611.41 1162
9612.34 1204
9613.27 1234
9614.19 1219
9615.12 1169
9616.04 1227
9616.97 1248
9617.89 1259
9618.82 1297
9619.75 1273
9620.67 1273
9621.60 1190
9622.52 1240
9623.45 1285
9624.38 1269
9625.30 1256
9626.23 1355
9627.15 1325
9628.08 1341
9629.01 1382
9629.93 1403
9630.86 1449
9631.79 1424
9632.71 1354
9633.64 1403
9634.57 1499
9635.49 1394
9636.42 1494
9637.35 1554
9638.27 1411
9639.20 1406
9640.13 1526
9641.05 1502
9641.98 1501
9642.91 1512
9643.83 1497
9644.76 1562
9645.69 1583
9646.62 1697
9647.54 1740
9648.47 1835
9649.40 1771
9650.32 1895
9651.25 1972
9652.18 1989
9653.11 1937
9654.03 1936
9654.96 1913
9655.89 1849
9656.82 1758
9657.75 1773
9658.67 1783
9659.60 1820
9660.53 1892
9661.46 1796
9662.38 1812
9663.31 1682
9664.24 1730
9665.17 1798
9666.10 1824
9667.02 1909
9667.95 1993
9668.88 1972
9669.81 2100
9670.74 2048
9671.67 1944
9672.59 1965
9673.52 2037
9674.45 1950
9675.38 2054
9676.31 2074
9677.24 2004
9678.17 2007
9679.10 1995
9680.02 2059
9680.95 2107
9681.88 2119
9682.81 2145
9683.74 2100
9684.67 2148
9685.60 2192
9686.53 2202
9687.46 2173
9688.39 2252
9689.31 2247
9690.24 2230
9691.17 2274
9692.10 2198
9693.03 2341
9693.96 2382
9694.89 2464
9695.82 2644
9696.75 2672
9697.68 2854
9698.61 3125
9699.54 3308
9700.47 3482
9701.40 3607
9702.33 3661
9703.26 3548
9704.19 3482
9705.12 3253
9706.05 3040
9706.98 2864
9707.91 2656
9708.84 2599
9709.77 2433
9710.70 2429
9711.63 2338
9712.56 2282
9713.49 2296
9714.42 2506
9715.35 2557
9716.28 2562
9717.21 2629
9718.14 2542
9719.07 2503
9720.00 2547
9720.93 2385
9721.87 2278
9722.80 2248
9723.73 2230
9724.66 2066
9725.59 1979
9726.52 1931
9727.45 1900
9728.38 1886
9729.31 1959
9730.24 1919
9731.18 1892
9732.11 1914
9733.04 1923
9733.97 1951
9734.90 1983
9735.83 2018
9736.76 2060
9737.70 2090
9738.63 1946
9739.56 1865
9740.49 1872
9741.42 1894
9742.35 1815
9743.29 1801
9744.22 1677
9745.15 1662
9746.08 1670
9747.01 1618
9747.95 1563
9748.88 1522
9749.81 1563
9750.74 1654
9751.67 1593
9752.61 1550
9753.54 1568
9754.47 1497
9755.40 1441
9756.34 1532
9757.27 1548
9758.20 1535
9759.13 1428
9760.07 1429
9761.00 1509
9761.93 1531
9762.87 1561
9763.80 1533
9764.73 1558
9765.66 1628
9766.60 1567
9767.53 1560
9768.46 1494
9769.40 1537
9770.33 1565
9771.26 1486
9772.20 1475
9773.13 1571
9774.06 1594
9775.00 1574
9775.93 1625
9776.86 1663
9777.80 1667
9778.73 1714
9779.66 1782
9780.60 1785
9781.53 1758
9782.46 1783
9783.40 1837
9784.33 1871
9785.26 1736
9786.20 1790
9787.13 1703
9788.07 1670
9789.00 1629
9789.93 1589
9790.87 1633
9791.80 1534
9792.74 1473
9793.67 1493
9794.61 1443
9795.54 1483
9796.47 1522
9797.41 1541
9798.34 1548
9799.28 1603
9800.21 1537
9801.15 1580
9802.08 1645
9803.02 1569
9803.95 1520
9804.89 1484
9805.82 1464
9806.76 1298
9807.69 1251
9808.63 1302
9809.56 1245
9810.50 1260
9811.43 1252
9812.37 1239
9813.30 1237
9814.24 1211
9815.17 1241
9816.11 1196
9817.04 1180
9817.98 1171
9818.91 1161
9819.85 1178
9820.78 1242
9821.72 1201
9822.65 1188
9823.59 1166
9824.53 1146
9825.46 1217
9826.40 1197
9827.33 1149
9828.27 1153
9829.21 1202
9830.14 1135
9831.08 1141
9832.01 1119
9832.95 1180
9833.89 1164
9834.82 1140
9835.76 1119
9836.69 1076
9837.63 1158
9838.57 1112
9839.50 1117
9840.44 1148
9841.38 1169
9842.31 1147
9843.25 1165
9844.19 1100
9845.12 1095
9846.06 1111
9847.00 1136
9847.93 1132
9848.87 1053
9849.81 1120
9850.74 1091
9851.68 1163
9852.62 1053
9853.56 1079
9854.49 1122
9855.43 1116
9856.37 1073
9857.30 1176
9858.24 1178
9859.18 1163
9860.12 1146
9861.05 1135
9861.99 1154
9862.93 1075
9863.87 1118
9864.80 1092
9865.74 1137
9866.68 1083
9867.62 1112
9868.56 1078
9869.49 1112
9870.43 1118
9871.37 1011
9872.31 1057
9873.24 1077
9874.18 1149
9875.12 1124
9876.06 1142
9877.00 1098
9877.94 1054
9878.87 1075
9879.81 1084
9880.75 1145
9881.69 1116
9882.63 1029
9883.57 1068
9884.50 1006
9885.44 1050
9886.38 1050
9887.32 1081
9888.26 1067
9889.20 1054
9890.14 1049
9891.08 973
9892.02 1005
9892.95 1045
9893.89 970
9894.83 954
9895.77 990
9896.71 1003
9897.65 1007
9898.59 1025
9899.53 1015
9900.47 1064
9901.41 1041
9902.35 1032
9903.29 1026
9904.23 979
9905.16 1049
9906.10 1028
9907.04 1039
9907.98 1056
9908.92 1066
9909.86 1089
9910.80 1054
9911.74 1134
9912.68 1136
9913.62 1096
9914.56 1077
9915.50 1101
9916.44 1116
9917.38 1097
9918.32 1073
9919.26 1105
9920.20 1070
9921.14 1118
9922.08 1194
9923.02 1196
9923.97 1237
9924.91 1410
9925.85 1636
9926.79 1704
9927.73 1894
9928.67 2001
9929.61 2228
9930.55 2122
9931.49 2010
9932.43 1891
9933.37 1846
9934.31 1741
9935.25 1664
9936.20 1461
9937.14 1306
9938.08 1259
9939.02 1191
9939.96 1063
9940.90 1034
9941.84 1030
9942.78 1086
9943.73 1048
9944.67 1012
9945.61 983
9946.55 983
9947.49 1005
9948.43 1030
9949.37 1006
9950.32 933
9951.26 1014
9952.20 1033
9953.14 1016
9954.08 1021
9955.03 1024
9955.97 1081
9956.91 1101
9957.85 1035
9958.79 1061
9959.74 1091
9960.68 1041
9961.62 1033
9962.56 929
9963.50 931
9964.45 949
9965.39 1052
9966.33 1019
9967.27 975
9968.22 1041
9969.16 956
9970.10 1009
9971.04 971
9971.99 974
9972.93 969
9973.87 928
9974.82 898
9975.76 933
9976.70 965
9977.64 1007
9978.59 1000
9979.53 996
9980.47 1001
9981.42 992
9982.36 963
9983.30 939
9984.25 949
9985.19 901
9986.13 896
9987.08 895
9988.02 894
9988.96 929
9989.91 902
9990.85 965
9991.80 1003
9992.74 925
9993.68 975
9994.63 971
9995.57 918
9996.51 950
9997.46 924
9998.40 959
9999.35 983
10000.29 916
10001.23 902
10002.18 955
10003.12 981
10004.07 948
10005.01 937
10005.96 951
10006.90 885
10007.84 901
10008.79 908
10009.73 923
10010.68 877
10011.62 894
10012.57 909
10013.51 823
10014.46 848
10015.40 858
10016.35 871
10017.29 858
10018.24 831
10019.18 816
10020.13 863
10021.07 824
10022.02 888
10022.96 828
10023.91 807
10024.85 818
10025.80 862
10026.74 838
10027.69 808
10028.63 868
10029.58 915
10030.52 910
10031.47 883
10032.42 863
10033.36 847
10034.31 881
10035.25 863
10036.20 882
10037.14 821
10038.09 880
10039.04 872
10039.98 844
10040.93 826
10041.87 778
10042.82 789
10043.77 769
10044.71 803
10045.66 808
10046.60 799
10047.55 789
10048.50 784
10049.44 759
10050.39 745
10051.34 720
10052.28 777
10053.23 795
10054.18 801
10055.12 791
10056.07 775
10057.02 823
10057.96 846
10058.91 808
10059.86 811
10060.80 784
10061.75 803
10062.70 789
10063.64 748
10064.59 721
10065.54 757
10066.49 813
10067.43 744
10068.38 801
10069.33 758
10070.28 769
10071.22 775
10072.17 756
10073.12 732
10074.07 730
10075.01 786
10075.96 746
10076.91 730
10077.86 748
10078.80 756
10079.75 780
10080.70 755
10081.65 742
10082.60 714
10083.54 742
10084.49 739
10085.44 737
10086.39 742
10087.34 720
10088.28 742
10089.23 758
10090.18 752
10091.13 787
10092.08 732
10093.03 745
10093.97 739
10094.92 735
10095.87 692
10096.82 750
10097.77 774
10098.72 719
10099.67 749
10100.62 742
10101.56 740
10102.51 721
10103.46 700
10104.41 725
10105.36 767
10106.31 760
10107.26 740
10108.21 739
10109.16 776
10110.11 738
10111.05 769
10112.00 776
10112.95 753
10113.90 696
10114.85 710
10115.80 742
10116.75 808
10117.70 780
10118.65 733
10119.60 728
10120.55 678
10121.50 753
10122.45 756
10123.40 794
10124.35 724
10125.30 756
10126.25 749
10127.20 759
10128.15 729
10129.10 721
10130.05 741
10131.00 734
10131.95 719
10132.90 729
10133.85 775
10134.80 766
10135.75 753
10136.70 775
10137.65 774
10138.60 772
10139.55 772
10140.51 753
10141.46 763
10142.41 787
10143.36 747
10144.31 725
10145.26 767
10146.21 802
10147.16 726
10148.11 738
10149.06 792
10150.01 796
10150.97 813
10151.92 805
10152.87 774
10153.82 740
10154.77 747
10155.72 821
10156.67 797
10157.63 780
10158.58 788
10159.53 766
10160.48 730
10161.43 735
10162.38 802
10163.34 814
10164.29 764
10165.24 796
10166.19 824
10167.14 829
10168.09 835
10169.05 873
10170.00 845
10170.95 836
10171.90 846
10172.86 817
10173.81 837
10174.76 843
10175.71 866
10176.66 831
10177.62 817
10178.57 885
10179.52 893
10180.47 869
10181.43 922
10182.38 945
10183.33 915
10184.29 938
10185.24 960
10186.19 995
10187.14 992
10188.10 1042
10189.05 1022
10190.00 972
10190.96 1009
10191.91 964
10192.86 947
10193.81 946
10194.77 949
10195.72 970
10196.67 959
10197.63 927
10198.58 948
10199.53 980
10200.49 1020
10201.44 1031
10202.40 1020
10203.35 1039
10204.30 1093
10205.26 1137
10206.21 1176
10207.16 1271
10208.12 1313
10209.07 1355
10210.03 1309
10210.98 1290
10211.93 1194
10212.89 1211
10213.84 1148
10214.80 1115
10215.75 1084
10216.70 1056
10217.66 997
10218.61 1032
10219.57 1002
10220.52 936
10221.48 929
10222.43 935
10223.39 1048
10224.34 981
10225.30 970
10226.25 965
10227.20 950
10228.16 945
10229.11 903
10230.07 974
10231.02 997
10231.98 988
10232.93 982
10233.89 972
10234.84 1015
10235.80 1047
10236.75 1172
10237.71 1148
10238.67 1234
10239.62 1191
10240.58 1175
10241.53 1146
10242.49 1069
10243.44 981
10244.40 911
10245.35 902
10246.31 861
10247.26 842
10248.22 845
10249.18 814
10250.13 805
10251.09 823
10252.04 770
10253.00 809
10253.96 805
10254.91 770
10255.87 777
10256.82 708
10257.78 702
10258.74 726
10259.69 774
10260.65 771
10261.61 752
10262.56 710
10263.52 753
10264.47 713
10265.43 733
10266.39 772
10267.34 755
10268.30 702
10269.26 677
10270.21 713
10271.17 708
10272.13 749
10273.09 764
10274.04 732
10275.00 717
10275.96 717
10276.91 705
10277.87 722
10278.83 701
10279.78 737
10280.74 706
10281.70 739
10282.66 710
10283.61 670
10284.57 708
10285.53 697
10286.49 684
10287.44 674
10288.40 722
10289.36 730
10290.32 724
10291.27 694
10292.23 709
10293.19 674
10294.15 691
10295.11 706
10296.06 692
10297.02 692
10297.98 672
10298.94 692
10299.90 715
10300.85 740
10301.81 719
10302.77 695
10303.73 718
10304.69 725
10305.65 696
10306.60 707
10307.56 678
10308.52 692
10309.48 656
10310.44 646
10311.40 679
10312.36 703
10313.32 735
10314.27 698
10315.23 710
10316.19 723
10317.15 695
10318.11 709
10319.07 666
10320.03 669
10320.99 622
10321.95 662
10322.91 696
10323.86 686
10324.82 688
10325.78 640
10326.74 663
10327.70 665
10328.66 668
10329.62 695
10330.58 740
10331.54 736
10332.50 697
10333.46 662
10334.42 705
10335.38 760
10336.34 671
10337.30 629
10338.26 655
10339.22 644
10340.18 661
10341.14 682
10342.10 700
10343.06 647
10344.02 675
10344.98 692
10345.94 697
10346.90 657
10347.86 647
10348.82 658
10349.78 628
10350.74 684
10351.70 696
10352.66 737
10353.62 693
10354.58 646
10355.55 674
10356.51 718
10357.47 665
10358.43 678
10359.39 724
10360.35 776
10361.31 755
10362.27 728
10363.23 699
10364.19 676
10365.16 704
10366.12 736
10367.08 725
10368.04 718
10369.00 633
10369.96 662
10370.92 702
10371.88 639
10372.85 635
10373.81 640
10374.77 675
10375.73 619
10376.69 650
10377.65 642
10378.62 644
10379.58 637
10380.54 662
10381.50 648
10382.46 637
10383.43 607
10384.39 662
10385.35 701
10386.31 656
10387.27 584
10388.24 647
10389.20 596
10390.16 564
10391.12 552
10392.09 613
10393.05 571
10394.01 631
10394.97 586
10395.94 578
10396.90 614
10397.86 622
10398.82 578
10399.79 535
10400.75 590
10401.71 608
10402.68 619
10403.64 584
10404.60 621
10405.57 593
10406.53 641
10407.49 607
10408.45 640
10409.42 609
10410.38 608
10411.34 612
10412.31 627
10413.27 653
10414.23 641
10415.20 678
10416.16 621
10417.13 623
10418.09 612
10419.05 730
10420.02 730
10420.98 752
10421.94 725
10422.91 690
10423.87 691
10424.84 699
10425.80 662
10426.76 693
10427.73 658
10428.69 595
10429.66 609
10430.62 589
10431.58 635
10432.55 599
10433.51 562
10434.48 612
10435.44 615
10436.41 583
10437.37 626
10438.34 620
10439.30 597
10440.27 580
10441.23 595
10442.19 605
10443.16 620
10444.12 582
10445.09 568
10446.05 580
10447.02 568
10447.98 572
10448.95 602
10449.91 580
10450.88 555
10451.84 537
10452.81 569
10453.78 561
10454.74 529
10455.71 559
10456.67 602
10457.64 577
10458.60 586
10459.57 545
10460.53 609
10461.50 558
10462.47 580
10463.43 550
10464.40 538
10465.36 575
10466.33 568
10467.29 522
10468.26 530
10469.23 542
10470.19 533
10471.16 541
10472.12 555
10473.09 536
10474.06 566
10475.02 518
10475.99 548
10476.96 517
10477.92 570
10478.89 551
10479.86 622
10480.82 578
10481.79 561
10482.76 567
10483.72 546
10484.69 569
10485.66 545
10486.62 527
10487.59 522
10488.56 551
10489.52 582
10490.49 570
10491.46 554
10492.42 559
10493.39 542
10494.36 534
10495.33 583
10496.29 605
10497.26 566
10498.23 526
10499.19 552
10500.16 547
10501.13 546
10502.10 510
10503.06 540
10504.03 538
10505.00 535
10505.97 561
10506.94 527
10507.90 549
10508.87 556
10509.84 555
10510.81 524
10511.78 577
10512.74 529
10513.71 557
10514.68 547
10515.65 559
10516.62 559
10517.58 543
10518.55 552
10519.52 549
10520.49 538
10521.46 546
10522.43 579
10523.39 591
10524.36 550
10525.33 537
10526.30 527
10527.27 583
10528.24 561
10529.21 516
10530.18 567
10531.14 571
10532.11 559
10533.08 543
10534.05 506
10535.02 561
10535.99 558
10536.96 570
10537.93 562
10538.90 539
10539.87 546
10540.84 571
10541.80 531
10542.77 591
10543.74 584
10544.71 564
10545.68 547
10546.65 557
10547.62 547
10548.59 537
10549.56 557
10550.53 594
10551.50 553
10552.47 556
10553.44 549
10554.41 558
10555.38 598
10556.35 545
10557.32 584
10558.29 623
10559.26 612
10560.23 645
10561.20 610
10562.17 630
10563.14 703
10564.11 632
10565.08 624
10566.05 650
10567.02 645
10567.99 649
10568.97 608
10569.94 620
10570.91 540
10571.88 579
10572.85 622
10573.82 607
10574.79 586
10575.76 551
10576.73 546
10577.70 612
10578.67 555
10579.64 570
10580.62 577
10581.59 587
10582.56 568
10583.53 566
10584.50 587
10585.47 548
10586.44 577
10587.42 623
10588.39 574
10589.36 567
10590.33 533
10591.30 601
10592.27 602
10593.25 552
10594.22 551
10595.19 582
10596.16 597
10597.13 621
10598.10 569
10599.08 589
10600.05 539
10601.02 581
10601.99 622
10602.96 553
10603.94 527
10604.91 584
10605.88 567
10606.85 596
10607.83 552
10608.80 551
10609.77 624
10610.74 625
10611.72 606
10612.69 562
10613.66 561
10614.63 586
10615.61 650
10616.58 624
10617.55 586
10618.53 617
10619.50 608
10620.47 605
10621.44 658
10622.42 641
10623.39 620
10624.36 656
10625.34 630
10626.31 658
10627.28 614
10628.26 663
10629.23 634
10630.20 610
10631.18 606
10632.15 640
10633.12 641
10634.10 601
10635.07 612
10636.05 644
10637.02 655
10637.99 669
10638.97 711
10639.94 761
10640.91 702
10641.89 761
10642.86 768
10643.84 673
10644.81 694
10645.79 722
10646.76 733
10647.73 656
10648.71 641
10649.68 663
10650.66 602
10651.63 584
10652.61 589
10653.58 590
10654.55 576
10655.53 616
10656.50 608
10657.48 526
10658.45 575
10659.43 597
10660.40 622
10661.38 601
10662.35 547
10663.33 565
10664.30 560
10665.28 581
10666.25 590
10667.23 577
10668.20 561
10669.18 551
10670.15 540
10671.13 574
10672.10 589
10673.08 558
10674.05 588
10675.03 611
10676.01 560
10676.98 521
10677.96 590
10678.93 621
10679.91 641
10680.88 630
10681.86 603
10682.84 622
10683.81 632
10684.79 638
10685.76 672
10686.74 653
10687.72 609
10688.69 661
10689.67 626
10690.64 610
10691.62 604
10692.60 579
10693.57 592
10694.55 634
10695.53 597
10696.50 584
10697.48 607
10698.46 576
10699.43 570
10700.41 535
10701.39 507
10702.36 533
10703.34 588
10704.32 552
10705.29 593
10706.27 558
10707.25 600
10708.22 618
10709.20 622
10710.18 601
10711.15 594
10712.13 588
10713.11 602
10714.09 573
10715.06 553
10716.04 585
10717.02 591
10718.00 544
10718.97 597
10719.95 573
10720.93 571
10721.91 558
10722.88 596
10723.86 607
10724.84 599
10725.82 579
10726.80 568
10727.77 610
10728.75 580
10729.73 596
10730.71 627
10731.69 583
10732.66 571
10733.64 570
10734.62 528
10735.60 538
10736.58 591
10737.55 589
10738.53 582
10739.51 530
10740.49 557
10741.47 547
10742.45 598
10743.43 631
10744.40 600
10745.38 558
10746.36 556
10747.34 540
10748.32 552
10749.30 562
10750.28 615
10751.26 602
10752.24 565
10753.21 590
10754.19 592
10755.17 561
10756.15 561
10757.13 568
10758.11 582
10759.09 565
10760.07 566
10761.05 635
10762.03 569
10763.01 563
10763.99 547
10764.97 608
10765.95 677
10766.93 612
10767.91 632
10768.89 648
10769.87 639
10770.84 604
10771.82 583
10772.80 585
10773.78 614
10774.76 623
10775.74 585
10776.73 632
10777.71 646
10778.69 636
10779.67 652
10780.65 661
10781.63 713
10782.61 715
10783.59 674
10784.57 667
10785.55 655
10786.53 625
10787.51 613
10788.49 609
10789.47 589
10790.45 614
10791.43 645
10792.41 655
10793.39 574
10794.38 559
10795.36 589
10796.34 623
10797.32 556
10798.30 580
10799.28 601
10800.26 585
10801.24 544
10802.22 599
10803.21 603
10804.19 605
10805.17 666
10806.15 565
10807.13 655
10808.11 620
10809.09 598
10810.08 641
10811.06 623
10812.04 625
10813.02 676
10814.00 680
10814.99 654
10815.97 570
10816.95 604
10817.93 625
10818.91 644
10819.90 671
10820.88 636
10821.86 638
10822.84 608
10823.82 655
10824.81 645
10825.79 639
10826.77 636
10827.75 602
10828.74 611
10829.72 640
10830.70 649
10831.68 602
10832.67 661
10833.65 668
10834.63 716
10835.62 645
10836.60 640
10837.58 631
10838.56 653
10839.55 666
10840.53 650
10841.51 639
10842.50 623
10843.48 694
10844.46 691
10845.45 638
10846.43 637
10847.41 689
10848.40 651
10849.38 654
10850.36 620
10851.35 629
10852.33 669
10853.31 685
10854.30 727
10855.28 705
10856.26 654
10857.25 636
10858.23 688
10859.22 692
10860.20 652
10861.18 670
10862.17 700
10863.15 725
10864.14 728
10865.12 743
10866.10 722
10867.09 706
10868.07 703
10869.06 700
10870.04 779
10871.03 786
10872.01 762
10873.00 721
10873.98 742
10874.96 739
10875.95 705
10876.93 718
10877.92 757
10878.90 782
10879.89 729
10880.87 745
10881.86 735
10882.84 788
10883.83 807
10884.81 823
10885.80 820
10886.78 827
10887.77 771
10888.75 805
10889.74 804
10890.72 867
10891.71 862
10892.70 885
10893.68 833
10894.67 849
10895.65 835
10896.64 865
10897.62 781
10898.61 844
10899.59 912
10900.58 905
10901.57 901
10902.55 889
10903.54 860
10904.52 911
10905.51 916
10906.50 893
10907.48 880
10908.47 839
10909.45 878
10910.44 863
10911.43 879
10912.41 878
10913.40 968
10914.39 1029
10915.37 988
10916.36 962
10917.35 991
10918.33 972
10919.32 1034
10920.30 1003
10921.29 1001
10922.28 1024
10923.27 957
10924.25 928
10925.24 990
10926.23 1070
10927.21 1024
10928.20 1006
10929.19 1061
10930.17 1049
10931.16 1015
10932.15 1034
10933.14 1021
10934.12 1093
10935.11 1093
10936.10 1032
10937.09 1036
10938.07 1068
10939.06 1123
10940.05 1141
10941.04 1083
10942.02 1152
10943.01 1101
10944.00 1167
10944.99 1181
10945.97 1130
10946.96 1222
10947.95 1249
10948.94 1286
10949.93 1246
10950.91 1262
10951.90 1365
10952.89 1308
10953.88 1450
10954.87 1536
10955.85 1507
10956.84 1689
10957.83 1722
10958.82 1844
10959.81 1893
10960.80 2006
10961.79 2004
10962.77 1898
10963.76 1864
10964.75 1801
10965.74 1746
10966.73 1724
10967.72 1611
10968.71 1510
10969.70 1508
10970.68 1498
10971.67 1403
10972.66 1335
10973.65 1305
10974.64 1331
10975.63 1347
10976.62 1292
10977.61 1284
10978.60 1315
10979.59 1337
10980.58 1358
10981.57 1331
10982.55 1326
10983.54 1317
10984.53 1307
10985.52 1315
10986.51 1306
10987.50 1370
10988.49 1302
10989.48 1381
10990.47 1370
10991.46 1355
10992.45 1383
10993.44 1454
10994.43 1589
10995.42 1653
10996.41 1768
10997.40 1923
10998.39 2024
10999.38 2135
11000.37 2363
11001.36 2445
11002.35 2448
11003.34 2509
11004.33 2417
11005.33 2284
11006.32 2112
11007.31 1946
11008.30 1922
11009.29 1751
11010.28 1547
11011.27 1488
11012.26 1417
11013.25 1358
11014.24 1263
11015.23 1208
11016.22 1183
11017.21 1218
11018.21 1202
11019.20 1142
11020.19 1124
11021.18 1136
11022.17 1149
11023.16 1114
11024.15 1099
11025.14 1001
11026.14 1028
11027.13 1080
11028.12 1098
11029.11 1059
11030.10 1030
11031.09 1038
11032.09 1035
11033.08 1043
11034.07 1021
11035.06 1006
11036.05 1007
11037.05 1013
11038.04 1036
11039.03 1032
11040.02 1064
11041.01 1091
11042.01 1046
11043.00 1066
11043.99 1015
11044.98 931
11045.97 929
11046.97 978
11047.96 954
11048.95 925
11049.94 970
11050.94 989
11051.93 884
11052.92 902
11053.91 910
11054.91 875
11055.90 875
11056.89 887
11057.89 928
11058.88 939
11059.87 902
11060.87 941
11061.86 998
11062.85 991
11063.84 949
11064.84 946
11065.83 944
11066.82 913
11067.82 931
11068.81 918
11069.80 935
11070.80 971
11071.79 953
11072.78 984
11073.78 951
11074.77 885
11075.77 912
11076.76 1018
11077.75 931
11078.75 987
11079.74 949
11080.73 921
11081.73 897
11082.72 906
11083.72 949
11084.71 949
11085.70 916
11086.70 897
11087.69 926
11088.69 865
11089.68 853
11090.68 834
11091.67 854
11092.66 843
11093.66 826
11094.65 869
11095.65 831
11096.64 790
11097.64 798
11098.63 813
11099.63 795
11100.62 805
11101.62 860
11102.61 851
11103.61 836
11104.60 794
11105.60 791
11106.59 780
11107.59 762
11108.58 825
11109.58 783
11110.57 745
11111.57 786
11112.56 821
11113.56 792
11114.55 830
11115.55 776
11116.55 796
11117.54 823
11118.54 790
11119.53 740
11120.53 834
11121.52 812
11122.52 836
11123.51 801
11124.51 838
11125.51 843
11126.50 867
11127.50 870
11128.49 888
11129.49 832
11130.49 799
11131.48 826
11132.48 886
11133.48 854
11134.47 846
11135.47 880
11136.46 796
11137.46 829
11138.46 805
11139.45 774
11140.45 788
11141.45 792
11142.44 789
11143.44 782
11144.44 857
11145.43 795
11146.43 798
11147.43 803
11148.43 817
11149.42 824
11150.42 809
11151.42 779
11152.41 787
11153.41 783
11154.41 810
11155.40 760
11156.40 754
11157.40 783
11158.40 754
11159.39 818
11160.39 784
11161.39 791
11162.39 770
11163.38 768
11164.38 769
11165.38 794
11166.38 756
11167.38 759
11168.37 779
11169.37 753
11170.37 790
11171.37 781
11172.37 798
11173.36 762
11174.36 746
11175.36 801
11176.36 799
11177.36 771
11178.35 788
11179.35 786
11180.35 792
11181.35 826
11182.35 802
11183.35 809
11184.34 787
11185.34 805
11186.34 760
11187.34 767
11188.34 785
11189.34 786
11190.34 807
11191.34 833
11192.34 889
11193.33 868
11194.33 865
11195.33 861
11196.33 860
11197.33 819
11198.33 856
11199.33 847
11200.33 852
11201.33 834
11202.33 837
11203.33 823
11204.33 774
11205.32 746
11206.32 773
11207.32 798
11208.32 790
11209.32 778
11210.32 809
11211.32 748
11212.32 741
11213.32 746
11214.32 763
11215.32 710
11216.32 740
11217.32 719
11218.32 747
11219.32 719
11220.32 752
11221.32 720
11222.32 735
11223.32 690
11224.32 769
11225.32 746
11226.32 660
11227.33 679
11228.33 699
11229.33 710
11230.33 688
11231.33 690
11232.33 670
11233.33 686
11234.33 671
11235.33 714
11236.33 693
11237.33 686
11238.33 725
11239.33 670
11240.34 682
11241.34 712
11242.34 696
11243.34 704
11244.34 676
11245.34 694
11246.34 750
11247.34 716
11248.35 691
11249.35 697
11250.35 742
11251.35 690
11252.35 702
11253.35 712
11254.35 739
11255.36 714
11256.36 693
11257.36 753
11258.36 711
11259.36 740
11260.37 766
11261.37 776
11262.37 741
11263.37 726
11264.37 669
11265.38 713
11266.38 753
11267.38 760
11268.38 734
11269.39 728
11270.39 778
11271.39 766
11272.39 759
11273.40 753
11274.40 802
11275.40 805
11276.40 863
11277.41 806
11278.41 866
11279.41 902
11280.41 914
11281.42 887
11282.42 886
11283.42 905
11284.43 914
11285.43 902
11286.43 882
11287.44 829
11288.44 804
11289.44 788
11290.45 776
11291.45 804
11292.45 783
11293.46 805
11294.46 762
11295.46 774
11296.47 776
11297.47 758
11298.47 788
11299.48 803
11300.48 786
11301.48 752
11302.49 751
11303.49 844
11304.50 804
11305.50 760
11306.50 811
11307.51 798
11308.51 823
11309.52 825
11310.52 903
11311.52 956
11312.53 940
11313.53 987
11314.54 1024
11315.54 1069
11316.55 1039
11317.55 1079
11318.56 1061
11319.56 997
11320.56 1017
11321.57 951
11322.57 896
11323.58 883
11324.58 803
11325.59 809
11326.59 778
11327.60 771
11328.60 705
11329.61 710
11330.61 752
11331.62 697
11332.62 720
11333.63 696
11334.63 694
11335.64 655
11336.65 703
11337.65 706
11338.66 650
11339.66 636
11340.67 663
11341.67 675
11342.68 657
11343.68 667
11344.69 648
11345.70 678
11346.70 691
11347.71 690
11348.71 659
11349.72 645
11350.72 677
11351.73 697
11352.74 691
11353.74 648
11354.75 645
11355.76 681
11356.76 709
11357.77 699
11358.77 667
11359.78 705
11360.79 711
11361.79 685
11362.80 669
11363.81 644
11364.81 688
11365.82 698
11366.83 648
11367.83 667
11368.84 664
11369.85 600
11370.85 664
11371.86 623
11372.87 631
11373.87 631
11374.88 686
11375.89 657
11376.90 615
11377.90 627
11378.91 649
11379.92 653
11380.92 629
11381.93 609
11382.94 662
11383.95 679
11384.95 659
11385.96 674
11386.97 664
11387.98 631
11388.99 631
11389.99 651
11391.00 587
11392.01 653
11393.02 674
11394.02 680
11395.03 622
11396.04 635
11397.05 654
11398.06 658
11399.06 618
11400.07 626
11401.08 711
11402.09 655
11403.10 682
11404.11 648
11405.11 620
11406.12 598
11407.13 644
11408.14 663
11409.15 643
11410.16 605
11411.17 640
11412.17 681
11413.18 626
11414.19 561
11415.20 583
11416.21 644
11417.22 621
11418.23 620
11419.24 624
11420.25 603
11421.25 589
11422.26 631
11423.27 656
11424.28 618
11425.29 583
11426.30 615
11427.31 594
11428.32 589
11429.33 604
11430.34 616
11431.35 628
11432.36 595
11433.37 611
11434.38 648
11435.39 650
11436.40 619
11437.41 612
11438.42 627
11439.43 616
11440.44 644
11441.45 618
11442.46 628
11443.47 577
11444.48 601
11445.49 607
11446.50 600
11447.51 615
11448.52 627
11449.53 628
11450.54 637
11451.55 632
11452.56 615
11453.57 589
11454.58 584
11455.59 615
11456.60 663
11457.61 613
11458.62 587
11459.63 642
11460.64 624
11461.66 664
11462.67 593
11463.68 605
11464.69 577
11465.70 604
11466.71 617
11467.72 594
11468.73 603
11469.74 610
11470.76 629
11471.77 569
11472.78 644
11473.79 622
11474.80 618
11475.81 627
11476.82 615
11477.84 599
11478.85 599
11479.86 571
11480.87 585
11481.88 581
11482.89 618
11483.91 655
11484.92 607
11485.93 609
11486.94 634
11487.95 607
11488.97 599
11489.98 596
11490.99 605
11492.00 600
11493.02 578
11494.03 588
11495.04 574
11496.05 589
11497.06 546
11498.08 563
11499.09 595
11500.10 569
11501.12 583
11502.13 580
11503.14 629
11504.15 635
11505.17 571
11506.18 623
11507.19 602
11508.20 613
11509.22 579
11510.23 643
11511.24 605
11512.26 577
11513.27 545
11514.28 580
11515.30 587
11516.31 599
11517.32 614
11518.34 597
11519.35 555
11520.36 589
11521.38 600
11522.39 555
11523.40 563
11524.42 616
11525.43 628
11526.45 610
11527.46 610
11528.47 604
11529.49 609
11530.50 648
11531.52 646
11532.53 577
11533.54 617
11534.56 590
11535.57 564
11536.59 611
11537.60 619
11538.61 662
11539.63 613
11540.64 653
11541.66 637
11542.67 609
11543.69 662
11544.70 666
11545.72 636
11546.73 633
11547.74 616
11548.76 622
11549.77 690
11550.79 707
11551.80 638
11552.82 614
11553.83 658
11554.85 686
11555.86 703
11556.88 660
11557.89 651
11558.91 654
11559.92 683
11560.94 683
11561.96 698
11562.97 715
11563.99 692
11565.00 696
11566.02 632
11567.03 691
11568.05 688
11569.06 730
11570.08 727
11571.10 701
11572.11 674
11573.13 693
11574.14 745
11575.16 718
11576.17 711
11577.19 717
11578.21 727
11579.22 743
11580.24 764
11581.25 796
11582.27 814
11583.29 809
11584.30 789
11585.32 805
11586.34 881
11587.35 932
11588.37 907
11589.39 874
11590.40 902
11591.42 943
11592.44 948
11593.45 1031
11594.47 993
11595.49 994
11596.50 1005
11597.52 1105
11598.54 1216
11599.55 1223
11600.57 1274
11601.59 1425
11602.60 1569
11603.62 1684
11604.64 1750
11605.66 1723
11606.67 1775
11607.69 1823
11608.71 1647
11609.73 1540
11610.74 1486
11611.76 1396
11612.78 1251
11613.80 1172
11614.81 1109
11615.83 996
11616.85 947
11617.87 891
11618.88 852
11619.90 808
11620.92 833
11621.94 764
11622.96 809
11623.97 817
11624.99 776
11626.01 816
11627.03 734
11628.05 754
11629.07 709
11630.08 726
11631.10 694
11632.12 720
11633.14 741
11634.16 719
11635.18 696
11636.19 725
11637.21 710
11638.23 707
11639.25 685
11640.27 715
11641.29 734
11642.31 719
11643.33 677
11644.34 698
11645.36 737
11646.38 708
11647.40 728
11648.42 705
11649.44 673
11650.46 624
11651.48 659
11652.50 637
11653.52 642
11654.54 628
11655.56 644
11656.58 637
11657.60 611
11658.61 623
11659.63 642
11660.65 684
11661.67 638
11662.69 618
11663.71 625
11664.73 642
11665.75 610
11666.77 664
11667.79 640
11668.81 640
11669.83 664
11670.85 671
11671.87 664
11672.89 641
11673.91 682
11674.93 697
11675.95 677
11676.97 653
11678.00 716
11679.02 682
11680.04 672
11681.06 667
11682.08 668
11683.10 651
11684.12 733
11685.14 692
11686.16 689
11687.18 678
11688.20 676
11689.22 688
11690.24 678
11691.26 715
11692.29 682
11693.31 764
11694.33 708
11695.35 689
11696.37 664
11697.39 671
11698.41 679
11699.43 698
11700.46 704
11701.48 686
11702.50 639
11703.52 618
11704.54 657
11705.56 654
11706.58 653
11707.61 672
11708.63 705
11709.65 658
11710.67 628
11711.69 571
11712.72 599
11713.74 593
11714.76 611
11715.78 656
11716.80 600
11717.83 622
11718.85 628
11719.87 651
11720.89 623
11721.92 645
11722.94 637
11723.96 638
11724.98 653
11726.01 625
11727.03 607
11728.05 635
11729.07 595
11730.10 595
11731.12 634
11732.14 641
11733.16 615
11734.19 569
11735.21 583
11736.23 641
11737.26 614
11738.28 603
11739.30 625
11740.33 594
11741.35 593
11742.37 612
11743.39 624
11744.42 626
11745.44 599
11746.47 603
11747.49 627
11748.51 585
11749.54 614
11750.56 603
11751.58 583
11752.61 571
11753.63 590
11754.65 638
11755.68 594
11756.70 582
11757.73 578
11758.75 624
11759.77 590
11760.80 612
11761.82 593
11762.85 622
11763.87 591
11764.89 581
11765.92 575
11766.94 556
11767.97 541
11768.99 576
11770.02 626
11771.04 648
11772.06 639
11773.09 630
11774.11 620
11775.14 614
11776.16 566
11777.19 601
11778.21 581
11779.24 616
11780.26 632
11781.29 628
11782.31 626
11783.34 616
11784.36 634
11785.39 627
11786.41 609
11787.44 611
11788.46 615
11789.49 597
11790.51 601
11791.54 619
11792.57 612
11793.59 631
11794.62 629
11795.64 622
11796.67 619
11797.69 601
11798.72 579
11799.74 590
11800.77 637
11801.80 670
11802.82 674
11803.85 647
11804.87 614
11805.90 621
11806.93 624
11807.95 601
11808.98 607
11810.00 658
11811.03 704
11812.06 678
11813.08 672
11814.11 610
11815.14 635
11816.16 619
11817.19 631
11818.22 579
11819.24 645
11820.27 672
11821.30 655
11822.32 621
11823.35 655
11824.38 672
11825.40 692
11826.43 703
11827.46 631
11828.48 618
11829.51 629
11830.54 660
11831.56 633
11832.59 665
11833.62 624
11834.65 689
11835.67 667
11836.70 653
11837.73 623
11838.76 614
11839.78 659
11840.81 660
11841.84 673
11842.87 653
11843.89 671
11844.92 656
11845.95 645
11846.98 666
11848.00 698
11849.03 699
11850.06 684
11851.09 690
11852.12 650
11853.14 638
11854.17 657
11855.20 650
11856.23 635
11857.26 683
11858.29 692
11859.31 735
11860.34 686
11861.37 709
11862.40 745
11863.43 764
11864.46 753
11865.48 718
11866.51 727
11867.54 771
11868.57 766
11869.60 782
11870.63 716
11871.66 706
11872.69 743
11873.72 767
11874.74 763
11875.77 755
11876.80 773
11877.83 788
11878.86 812
11879.89 793
11880.92 753
11881.95 766
11882.98 795
11884.01 785
11885.04 778
11886.07 789
11887.10 800
11888.13 842
11889.15 825
11890.18 836
11891.21 846
11892.24 867
11893.27 847
11894.30 871
11895.33 898
11896.36 946
11897.39 958
11898.42 921
11899.45 1009
11900.48 955
11901.51 1002
11902.54 1016
11903.57 1047
11904.60 1121
11905.64 1094
11906.67 1072
11907.70 1081
11908.73 1076
11909.76 1060
11910.79 1017
11911.82 993
11912.85 1020
11913.88 1017
11914.91 979
11915.94 995
11916.97 956
11918.00 1016
11919.03 1021
11920.06 997
11921.10 972
11922.13 1002
11923.16 988
11924.19 1011
11925.22 1049
11926.25 1083
11927.28 1086
11928.31 1207
11929.35 1227
11930.38 1260
11931.41 1422
11932.44 1517
11933.47 1614
11934.50 1527
11935.53 1433
11936.57 1426
11937.60 1442
11938.63 1405
11939.66 1366
11940.69 1219
11941.73 1197
11942.76 1147
11943.79 1117
11944.82 1021
11945.85 1004
11946.89 941
11947.92 967
11948.95 904
11949.98 860
11951.01 841
11952.05 836
11953.08 800
11954.11 789
11955.14 824
11956.18 846
11957.21 834
11958.24 820
11959.27 835
11960.31 821
11961.34 804
11962.37 855
11963.41 808
11964.44 801
11965.47 800
11966.50 805
11967.54 791
11968.57 762
11969.60 787
11970.64 806
11971.67 798
11972.70 767
11973.74 802
11974.77 817
11975.80 778
11976.84 797
11977.87 870
11978.90 881
11979.94 817
11980.97 845
11982.00 837
11983.04 830
11984.07 757
11985.11 804
11986.14 747
11987.17 829
11988.21 838
11989.24 835
11990.28 828
11991.31 776
11992.34 802
11993.38 789
11994.41 832
11995.45 792
11996.48 843
11997.52 832
11998.55 829
11999.58 857
12000.62 862
12001.65 827
12002.69 893
12003.72 922
12004.76 856
12005.79 841
12006.83 872
12007.86 907
12008.90 970
12009.93 908
12010.97 905
12012.00 911
12013.04 903
12014.07 882
12015.11 932
12016.14 979
12017.18 1024
12018.21 1021
12019.25 995
12020.28 992
12021.32 1011
12022.35 1008
12023.39 1010
12024.42 1025
12025.46 972
12026.49 998
12027.53 991
12028.57 984
12029.60 959
12030.64 928
12031.67 948
12032.71 977
12033.74 1012
12034.78 965
12035.82 972
12036.85 1001
12037.89 902
12038.92 975
12039.96 959
12041.00 985
12042.03 927
12043.07 937
12044.11 891
12045.14 915
12046.18 904
12047.22 924
12048.25 941
12049.29 879
12050.33 876
12051.36 899
12052.40 917
12053.44 887
12054.47 929
12055.51 913
12056.55 887
12057.58 956
12058.62 954
12059.66 919
12060.69 926
12061.73 952
12062.77 926
12063.80 983
12064.84 950
12065.88 972
12066.92 974
12067.95 958
12068.99 953
12070.03 937
12071.07 941
12072.10 1009
12073.14 933
12074.18 905
12075.22 961
12076.25 990
12077.29 964
12078.33 916
12079.37 960
12080.41 1004
12081.44 975
12082.48 1004
12083.52 952
12084.56 966
12085.60 979
12086.63 999
12087.67 986
12088.71 1016
12089.75 1013
12090.79 1064
12091.83 1069
12092.86 1036
12093.90 1055
12094.94 1028
12095.98 1095
12097.02 1158
12098.06 1186
12099.10 1181
12100.13 1253
12101.17 1287
12102.21 1344
12103.25 1449
12104.29 1484
12105.33 1461
12106.37 1504
12107.41 1445
12108.45 1349
12109.49 1367
12110.52 1287
12111.56 1231
12112.60 1218
12113.64 1153
12114.68 1153
12115.72 1125
12116.76 1060
12117.80 1025
12118.84 891
12119.88 923
12120.92 925
12121.96 893
12123.00 869
12124.04 867
12125.08 861
12126.12 877
12127.16 824
12128.20 784
12129.24 800
12130.28 813
12131.32 783
12132.36 796
12133.40 813
12134.44 816
12135.48 794
12136.52 782
12137.56 743
12138.60 797
12139.64 780
12140.68 756
12141.72 731
12142.76 736
12143.80 787
12144.84 772
12145.88 771
12146.93 739
12147.97 751
12149.01 747
12150.05 748
12151.09 734
12152.13 794
12153.17 751
12154.21 743
12155.25 746
12156.29 747
12157.34 740
12158.38 756
12159.42 762
12160.46 707
12161.50 700
12162.54 707
12163.58 715
12164.62 681
12165.67 696
12166.71 713
12167.75 741
12168.79 708
12169.83 738
12170.87 747
12171.92 752
12172.96 728
12174.00 717
12175.04 684
12176.08 707
12177.13 735
12178.17 709
12179.21 798
12180.25 751
12181.30 708
12182.34 718
12183.38 740
12184.42 747
12185.46 714
12186.51 727
12187.55 714
12188.59 672
12189.63 707
12190.68 741
12191.72 752
12192.76 714
12193.81 721
12194.85 729
12195.89 737
12196.93 702
12197.98 734
12199.02 759
12200.06 718
12201.11 722
12202.15 738
12203.19 716
12204.24 731
12205.28 718
12206.32 730
12207.37 752
12208.41 727
12209.45 644
12210.50 688
12211.54 680
12212.58 666
12213.63 714
12214.67 699
12215.71 734
12216.76 717
12217.80 720
12218.85 746
12219.89 733
12220.93 712
12221.98 739
12223.02 780
12224.07 724
12225.11 705
12226.15 748
12227.20 731
12228.24 748
12229.29 769
12230.33 730
12231.38 723
12232.42 776
12233.46 786
12234.51 713
12235.55 727
12236.60 729
12237.64 739
12238.69 708
12239.73 720
12240.78 741
12241.82 727
12242.87 742
12243.91 734
12244.96 770
12246.00 766
12247.05 760
12248.09 751
12249.14 676
12250.18 699
12251.23 723
12252.27 693
12253.32 687
12254.36 722
12255.41 705
12256.45 655
12257.50 673
12258.55 681
12259.59 691
12260.64 688
12261.68 684
12262.73 648
12263.77 679
12264.82 691
12265.87 648
12266.91 664
12267.96 641
12269.00 633
12270.05 654
12271.10 640
12272.14 687
12273.19 624
12274.23 620
12275.28 631
12276.33 649
12277.37 681
12278.42 648
12279.47 642
12280.51 635
12281.56 652
12282.61 653
12283.65 654
12284.70 665
12285.75 646
12286.79 621
12287.84 651
12288.89 626
12289.93 663
12290.98 638
12292.03 679
12293.07 669
12294.12 668
12295.17 696
12296.22 646
12297.26 651
12298.31 642
12299.36 635
12300.40 660
12301.45 641
12302.50 607
12303.55 622
12304.59 631
12305.64 658
12306.69 711
12307.74 665
12308.78 680
12309.83 689
12310.88 678
12311.93 678
12312.98 646
12314.02 653
12315.07 661
12316.12 664
12317.17 636
12318.22 634
12319.26 650
12320.31 627
12321.36 633
12322.41 630
12323.46 623
12324.51 603
12325.55 599
12326.60 637
12327.65 626
12328.70 622
12329.75 596
12330.80 622
12331.85 637
12332.89 623
12333.94 634
12334.99 622
12336.04 596
12337.09 601
12338.14 600
12339.19 605
12340.24 589
12341.29 619
12342.33 622
12343.38 559
12344.43 634
12345.48 652
12346.53 652
12347.58 615
12348.63 615
12349.68 646
12350.73 660
12351.78 653
12352.83 606
12353.88 630
12354.93 641
12355.98 617
12357.03 625
12358.08 620
12359.13 646
12360.18 606
12361.23 613
12362.28 660
12363.33 599
12364.38 578
12365.43 599
12366.48 635
12367.53 616
12368.58 613
12369.63 636
12370.68 627
12371.73 634
12372.78 662
12373.83 636
12374.88 633
12375.93 656
12376.98 650
12378.03 657
12379.08 648
12380.13 632
12381.18 720
12382.23 665
12383.29 635
12384.34 624
12385.39 653
12386.44 662
12387.49 675
12388.54 662
12389.59 610
12390.64 656
12391.69 655
12392.75 630
12393.80 680
12394.85 699
12395.90 685
12396.95 698
12398.00 658
12399.05 678
12400.11 640
12401.16 679
12402.21 689
12403.26 660
12404.31 707
12405.36 661
12406.42 672
12407.47 645
12408.52 656
12409.57 671
12410.62 704
12411.68 706
12412.73 721
12413.78 715
12414.83 716
12415.88 687
12416.94 654
12417.99 678
12419.04 689
12420.09 730
12421.15 731
12422.20 750
12423.25 720
12424.30 702
12425.36 714
12426.41 717
12427.46 747
12428.52 736
12429.57 720
12430.62 736
12431.67 790
12432.73 752
12433.78 755
12434.83 741
12435.89 753
12436.94 774
12437.99 741
12439.05 744
12440.10 734
12441.15 733
12442.21 778
12443.26 750
12444.31 768
12445.37 812
12446.42 796
12447.47 777
12448.53 786
12449.58 788
12450.63 822
12451.69 819
12452.74 831
12453.80 832
12454.85 838
12455.90 856
12456.96 857
12458.01 882
12459.07 923
12460.12 962
12461.17 972
12462.23 972
12463.28 1051
12464.34 1018
12465.39 1050
12466.45 1111
12467.50 1140
12468.56 1179
12469.61 1216
12470.66 1354
12471.72 1437
12472.77 1502
12473.83 1673
12474.88 1825
12475.94 1943
12476.99 2067
12478.05 2196
12479.10 2174
12480.16 2214
12481.21 2227
12482.27 2143
12483.32 2165
12484.38 1967
12485.43 1827
12486.49 1739
12487.54 1685
12488.60 1504
12489.65 1419
12490.71 1222
12491.77 1209
12492.82 1157
12493.88 1092
12494.93 997
12495.99 1009
12497.04 1010
12498.10 953
12499.15 908
12500.21 879
12501.27 909
12502.32 856
12503.38 862
12504.43 877
12505.49 864
12506.55 879
12507.60 868
12508.66 887
12509.72 936
12510.77 910
12511.83 861
12512.88 913
12513.94 960
12515.00 908
12516.05 877
12517.11 863
12518.17 834
12519.22 887
12520.28 888
12521.34 889
12522.39 877
12523.45 872
12524.51 868
12525.56 849
12526.62 831
12527.68 804
12528.74 770
12529.79 795
12530.85 787
12531.91 798
12532.96 827
12534.02 812
12535.08 867
12536.14 866
12537.19 873
12538.25 806
12539.31 822
12540.37 847
12541.42 910
12542.48 876
12543.54 897
12544.60 895
12545.65 905
12546.71 920
12547.77 933
12548.83 917
12549.89 959
12550.94 988
12552.00 1034
12553.06 1058
12554.12 1060
12555.18 1113
12556.23 1163
12557.29 1141
12558.35 1161
12559.41 1117
12560.47 1169
12561.53 1183
12562.58 1196
12563.64 1150
12564.70 1132
12565.76 1124
12566.82 1125
12567.88 1035
12568.94 1047
12570.00 1027
12571.05 1004
12572.11 944
12573.17 941
12574.23 944
12575.29 945
12576.35 939
12577.41 905
12578.47 880
12579.53 854
12580.59 891
12581.64 836
12582.70 821
12583.76 873
12584.82 853
12585.88 873
12586.94 849
12588.00 796
12589.06 845
12590.12 814
12591.18 845
12592.24 822
12593.30 805
12594.36 863
12595.42 821
12596.48 814
12597.54 779
12598.60 792
12599.66 806
12600.72 845
12601.78 823
12602.84 779
12603.90 774
12604.96 799
12606.02 777
12607.08 762
12608.14 795
12609.20 822
12610.26 790
12611.32 782
12612.38 787
12613.44 779
12614.50 756
12615.57 760
12616.63 796
12617.69 820
12618.75 823
12619.81 830
12620.87 807
12621.93 799
12622.99 855
12624.05 839
12625.11 826
12626.18 791
12627.24 817
12628.30 831
12629.36 827
12630.42 793
12631.48 823
12632.54 751
12633.60 800
12634.67 785
12635.73 744
12636.79 730
12637.85 765
12638.91 787
12639.97 774
12641.04 726
12642.10 725
12643.16 724
12644.22 758
12645.28 775
12646.35 779
12647.41 751
12648.47 766
12649.53 787
12650.59 750
12651.66 727
12652.72 742
12653.78 747
12654.84 747
12655.91 788
12656.97 767
12658.03 750
12659.09 752
12660.16 771
12661.22 780
12662.28 757
12663.34 719
12664.41 784
12665.47 770
12666.53 829
12667.60 785
12668.66 815
12669.72 743
12670.78 783
12671.85 799
12672.91 737
12673.97 758
12675.04 721
12676.10 757
12677.16 748
12678.23 780
12679.29 822
12680.35 796
12681.42 793
12682.48 796
12683.54 798
12684.61 799
12685.67 780
12686.74 867
12687.80 809
12688.86 818
12689.93 811
12690.99 845
12692.05 884
12693.12 832
12694.18 845
12695.25 853
12696.31 913
12697.37 953
12698.44 935
12699.50 910
12700.57 980
12701.63 1018
12702.70 1032
12703.76 1002
12704.83 1061
12705.89 1169
12706.95 1192
12708.02 1059
12709.08 997
12710.15 1050
12711.21 1095
12712.28 1066
12713.34 1010
12714.41 973
12715.47 926
12716.54 972
12717.60 903
12718.67 892
12719.73 840
12720.80 851
12721.86 898
12722.93 856
12723.99 822
12725.06 853
12726.12 855
12727.19 844
12728.26 910
12729.32 822
12730.39 882
12731.45 851
12732.52 846
12733.58 814
12734.65 832
12735.71 887
12736.78 897
12737.85 842
12738.91 836
12739.98 854
12741.04 814
12742.11 867
12743.18 857
12744.24 837
12745.31 798
12746.37 794
12747.44 785
12748.51 793
12749.57 762
12750.64 755
12751.71 794
12752.77 748
12753.84 730
12754.91 690
12755.97 725
12757.04 714
12758.11 750
12759.17 736
12760.24 689
12761.31 639
12762.37 701
12763.44 646
12764.51 655
12765.57 637
12766.64 641
12767.71 653
12768.78 684
12769.84 662
12770.91 637
12771.98 678
12773.04 676
12774.11 628
12775.18 675
12776.25 668
12777.31 656
12778.38 696
12779.45 629
12780.52 661
12781.58 654
12782.65 684
12783.72 687
12784.79 667
12785.86 667
12786.92 690
12787.99 642
12789.06 667
12790.13 674
12791.20 637
12792.26 688
12793.33 675
12794.40 645
12795.47 640
12796.54 666
12797.61 710
12798.67 675
12799.74 643
12800.81 623
12801.88 661
12802.95 668
12804.02 668
12805.09 643
12806.15 672
12807.22 660
12808.29 644
12809.36 660
12810.43 693
12811.50 692
12812.57 692
12813.64 700
12814.71 741
12815.77 730
12816.84 727
12817.91 712
12818.98 763
12820.05 729
12821.12 749
12822.19 717
12823.26 684
12824.33 708
12825.40 701
12826.47 699
12827.54 699
12828.61 741
12829.68 683
12830.75 684
12831.82 704
12832.89 711
12833.96 647
12835.03 671
12836.10 638
12837.17 692
12838.24 670
12839.31 675
12840.38 633
12841.45 611
12842.52 623
12843.59 642
12844.66 666
12845.73 612
12846.80 629
12847.87 614
12848.94 614
12850.01 579
12851.08 607
12852.15 585
12853.22 611
12854.29 593
12855.36 597
12856.43 614
12857.51 573
12858.58 592
12859.65 623
12860.72 625
12861.79 575
12862.86 589
12863.93 572
12865.00 547
12866.07 594
12867.15 581
12868.22 562
12869.29 584
12870.36 582
12871.43 597
12872.50 570
12873.57 556
12874.65 564
12875.72 604
12876.79 579
12877.86 569
12878.93 536
12880.00 537
12881.08 562
12882.15 570
12883.22 543
12884.29 559
12885.36 532
12886.44 548
12887.51 525
12888.58 543
12889.65 558
12890.72 540
12891.80 563
12892.87 566
12893.94 530
12895.01 594
12896.09 566
12897.16 565
12898.23 523
12899.30 524
12900.38 541
12901.45 599
12902.52 553
12903.60 528
12904.67 547
12905.74 556
12906.81 563
12907.89 517
12908.96 511
12910.03 519
12911.11 559
12912.18 563
12913.25 532
12914.33 519
12915.40 516
12916.47 562
12917.55 557
12918.62 544
12919.69 515
12920.77 548
12921.84 565
12922.91 550
12923.99 533
12925.06 525
12926.13 528
12927.21 582
12928.28 526
12929.36 497
12930.43 537
12931.50 552
12932.58 553
12933.65 502
12934.73 509
12935.80 538
12936.87 573
12937.95 541
12939.02 550
12940.10 524
12941.17 581
12942.25 527
12943.32 555
12944.39 522
12945.47 535
12946.54 564
12947.62 559
12948.69 525
12949.77 509
12950.84 531
12951.92 544
12952.99 484
12954.07 518
12955.14 546
12956.22 577
12957.29 553
12958.37 546
12959.44 524
12960.52 552
12961.59 590
12962.67 520
12963.74 513
12964.82 571
12965.89 521
12966.97 563
12968.04 557
12969.12 570
12970.20 540
12971.27 571
12972.35 552
12973.42 548
12974.50 537
12975.57 526
12976.65 530
12977.73 533
12978.80 543
12979.88 531
12980.95 520
12982.03 558
12983.11 525
12984.18 541
12985.26 511
12986.33 521
12987.41 568
12988.49 578
12989.56 521
12990.64 522
12991.72 537
12992.79 544
12993.87 526
12994.95 525
12996.02 551
12997.10 562
12998.18 546
12999.25 563
13000.33 561
13001.41 530
13002.48 541
13003.56 569
13004.64 568
13005.71 567
13006.79 544
13007.87 560
13008.95 579
13010.02 579
13011.10 553
13012.18 566
13013.26 537
13014.33 572
13015.41 538
13016.49 597
13017.57 566
13018.64 581
13019.72 569
13020.80 555
13021.88 523
13022.95 525
13024.03 561
13025.11 558
13026.19 539
13027.26 545
13028.34 582
13029.42 573
13030.50 582
13031.58 570
13032.66 600
13033.73 584
13034.81 583
13035.89 589
13036.97 572
13038.05 597
13039.13 585
13040.20 583
13041.28 574
13042.36 571
13043.44 552
13044.52 571
13045.60 526
13046.68 585
13047.75 645
13048.83 599
13049.91 563
13050.99 592
13052.07 588
13053.15 597
13054.23 600
13055.31 619
13056.39 603
13057.47 617
13058.54 596
13059.62 625
13060.70 572
13061.78 605
13062.86 594
13063.94 624
13065.02 628
13066.10 576
13067.18 582
13068.26 570
13069.34 625
13070.42 581
13071.50 592
13072.58 546
13073.66 567
13074.74 598
13075.82 544
13076.90 553
13077.98 518
13079.06 557
13080.14 499
13081.22 517
13082.30 504
13083.38 535
13084.46 543
13085.54 557
13086.62 534
13087.70 539
13088.78 544
13089.86 543
13090.94 561
13092.02 528
13093.10 545
13094.18 532
13095.27 575
13096.35 581
13097.43 600
13098.51 561
13099.59 560
13100.67 583
13101.75 561
13102.83 542
13103.91 547
13104.99 546
13106.08 556
13107.16 527
13108.24 549
13109.32 589
13110.40 573
13111.48 530
13112.56 524
13113.64 527
13114.73 538
13115.81 564
13116.89 527
13117.97 516
13119.05 570
13120.14 547
13121.22 533
13122.30 529
13123.38 553
13124.46 531
13125.54 562
13126.63 582
13127.71 549
13128.79 542
13129.87 528
13130.96 547
13132.04 522
13133.12 518
13134.20 568
13135.28 551
13136.37 561
13137.45 565
13138.53 565
13139.61 554
13140.70 552
13141.78 553
13142.86 524
13143.95 588
13145.03 557
13146.11 534
13147.19 522
13148.28 515
13149.36 539
13150.44 517
13151.53 524
13152.61 558
13153.69 543
13154.78 541
13155.86 540
13156.94 565
13158.03 525
13159.11 568
13160.19 539
13161.28 567
13162.36 591
13163.44 559
13164.53 553
13165.61 533
13166.69 565
13167.78 549
13168.86 547
13169.95 506
13171.03 568
13172.11 586
13173.20 552
13174.28 557
13175.37 526
13176.45 545
13177.53 572
13178.62 569
13179.70 551
13180.79 533
13181.87 561
13182.96 533
13184.04 542
13185.12 532
13186.21 535
13187.29 569
13188.38 566
13189.46 557
13190.55 545
13191.63 517
13192.72 569
13193.80 604
13194.89 572
13195.97 567
13197.06 568
13198.14 535
13199.23 571
13200.31 579
13201.40 571
13202.48 624
13203.57 598
13204.65 594
13205.74 571
13206.82 601
13207.91 598
13208.99 580
13210.08 586
13211.16 587
13212.25 529
13213.34 505
13214.42 536
13215.51 575
13216.59 590
13217.68 621
13218.76 567
13219.85 555
13220.94 557
13222.02 582
13223.11 607
13224.19 593
13225.28 574
13226.37 582
13227.45 555
13228.54 559
13229.63 573
13230.71 578
13231.80 565
13232.89 546
13233.97 550
13235.06 583
13236.14 573
13237.23 600
13238.32 581
13239.40 590
13240.49 615
13241.58 584
13242.67 559
13243.75 555
13244.84 630
13245.93 622
13247.01 568
13248.10 583
13249.19 618
13250.27 664
13251.36 632
13252.45 603
13253.54 620
13254.62 631
13255.71 619
13256.80 618
13257.89 632
13258.97 630
13260.06 671
13261.15 691
13262.24 654
13263.32 649
13264.41 666
13265.50 670
13266.59 699
13267.67 662
13268.76 678
13269.85 655
13270.94 669
13272.03 696
13273.11 655
13274.20 643
13275.29 646
13276.38 635
13277.47 673
13278.56 706
13279.64 668
13280.73 697
13281.82 708
13282.91 735
13284.00 748
13285.09 758
13286.18 744
13287.26 746
13288.35 709
13289.44 715
13290.53 748
13291.62 739
13292.71 790
13293.80 738
13294.89 743
13295.98 747
13297.06 820
13298.15 749
13299.24 782
13300.33 787
13301.42 759
13302.51 766
13303.60 787
13304.69 771
13305.78 793
13306.87 778
13307.96 784
13309.05 809
13310.14 823
13311.23 834
13312.32 843
13313.41 868
13314.50 872
13315.59 893
13316.68 928
13317.77 930
13318.86 860
13319.95 827
13321.04 812
13322.13 846
13323.22 869
13324.31 876
13325.40 828
13326.49 822
13327.58 833
13328.67 830
13329.76 830
13330.85 838
13331.94 867
13333.03 871
13334.12 868
13335.21 838
13336.30 861
13337.39 832
13338.48 866
13339.57 882
13340.66 868
13341.75 858
13342.85 841
13343.94 861
13345.03 869
13346.12 888
13347.21 872
13348.30 894
13349.39 930
13350.48 871
13351.58 850
13352.67 906
13353.76 920
13354.85 887
13355.94 920
13357.03 893
13358.12 921
13359.22 964
13360.31 957
13361.40 1019
13362.49 1017
13363.58 995
13364.67 1051
13365.77 1035
13366.86 1095
13367.95 1033
13369.04 1099
13370.13 1112
13371.23 1145
13372.32 1150
13373.41 1116
13374.50 1067
13375.60 1087
13376.69 1023
13377.78 1045
13378.87 1012
13379.97 959
13381.06 979
13382.15 969
13383.24 911
13384.34 855
13385.43 833
13386.52 856
13387.61 853
13388.71 884
13389.80 825
13390.89 775
13391.99 791
13393.08 819
13394.17 768
13395.26 793
13396.36 783
13397.45 817
13398.54 811
13399.64 812
13400.73 761
13401.82 748
13402.92 740
13404.01 801
13405.10 780
13406.20 767
13407.29 761
13408.39 788
13409.48 761
13410.57 738
13411.67 709
13412.76 788
13413.85 770
13414.95 737
13416.04 729
13417.14 689
13418.23 774
13419.32 765
13420.42 740
13421.51 714
13422.61 699
13423.70 741
13424.80 742
13425.89 778
13426.98 738
13428.08 759
13429.17 738
13430.27 777
13431.36 747
13432.46 750
13433.55 776
13434.65 832
13435.74 807
13436.84 769
13437.93 803
13439.03 816
13440.12 756
13441.22 772
13442.31 810
13443.41 801
13444.50 778
13445.60 770
13446.69 782
13447.79 807
13448.88 815
13449.98 824
13451.07 779
13452.17 817
13453.26 817
13454.36 785
13455.45 815
13456.55 841
13457.65 839
13458.74 826
13459.84 863
13460.93 850
13462.03 855
13463.12 844
13464.22 893
13465.32 900
13466.41 855
13467.51 901
13468.60 928
13469.70 869
13470.80 906
13471.89 914
13472.99 909
13474.09 879
13475.18 906
13476.28 880
13477.37 878
13478.47 912
13479.57 910
13480.66 838
13481.76 898
13482.86 893
13483.95 908
13485.05 906
13486.15 929
13487.25 905
13488.34 910
13489.44 940
13490.54 904
13491.63 951
13492.73 1006
13493.83 963
13494.92 961
13496.02 1009
13497.12 1024
13498.22 1051
13499.31 1010
13500.41 1089
13501.51 1107
13502.61 1068
13503.70 1096
13504.80 1091
13505.90 1072
13507.00 1071
13508.09 1117
13509.19 1101
13510.29 1067
13511.39 1032
13512.49 1009
13513.58 944
13514.68 919
13515.78 928
13516.88 929
13517.98 899
13519.07 857
13520.17 802
13521.27 833
13522.37 872
13523.47 865
13524.57 796
13525.66 792
13526.76 795
13527.86 804
13528.96 785
13530.06 792
13531.16 789
13532.26 762
13533.35 814
13534.45 781
13535.55 777
13536.65 736
13537.75 726
13538.85 720
13539.95 735
13541.05 697
13542.15 688
13543.24 716
13544.34 749
13545.44 664
13546.54 696
13547.64 711
13548.74 668
13549.84 735
13550.94 694
13552.04 676
13553.14 716
13554.24 685
13555.34 718
13556.44 692
13557.54 671
13558.64 689
13559.74 699
13560.84 688
13561.94 658
13563.04 701
13564.14 693
13565.24 693
13566.34 724
13567.44 693
13568.54 655
13569.64 696
13570.74 692
13571.84 679
13572.94 682
13574.04 722
13575.14 743
13576.24 679
13577.34 708
13578.44 697
13579.54 686
13580.64 679
13581.74 691
13582.84 654
13583.94 681
13585.05 703
13586.15 675
13587.25 699
13588.35 648
13589.45 674
13590.55 735
13591.65 730
13592.75 728
13593.85 709
13594.95 668
13596.06 696
13597.16 711
13598.26 670
13599.36 698
13600.46 719
13601.56 702
13602.66 713
13603.77 695
13604.87 688
13605.97 718
13607.07 711
13608.17 692
13609.28 680
13610.38 761
13611.48 734
13612.58 716
13613.68 687
13614.79 714
13615.89 695
13616.99 705
13618.09 704
13619.19 737
13620.30 714
13621.40 740
13622.50 752
13623.60 737
13624.71 728
13625.81 720
13626.91 704
13628.01 729
13629.12 690
13630.22 723
13631.32 717
13632.42 731
13633.53 752
13634.63 761
13635.73 724
13636.84 756
13637.94 753
13639.04 675
13640.14 742
13641.25 768
13642.35 750
13643.45 751
13644.56 756
13645.66 694
13646.76 687
13647.87 685
13648.97 704
13650.07 741
13651.18 696
13652.28 713
13653.39 708
13654.49 745
13655.59 727
13656.70 672
13657.80 694
13658.90 703
13660.01 672
13661.11 665
13662.22 659
13663.32 701
13664.42 711
13665.53 667
13666.63 673
13667.74 715
13668.84 707
13669.94 677
13671.05 698
13672.15 674
13673.26 656
13674.36 656
13675.47 677
13676.57 706
13677.68 656
13678.78 664
13679.89 696
13680.99 677
13682.10 717
13683.20 744
13684.30 700
13685.41 681
13686.51 707
13687.62 699
13688.72 668
13689.83 688
13690.93 668
13692.04 700
13693.15 730
13694.25 720
13695.36 695
13696.46 682
13697.57 696
13698.67 707
13699.78 749
13700.88 764
13701.99 739
13703.09 727
13704.20 706
13705.31 734
13706.41 745
13707.52 753
13708.62 776
13709.73 799
13710.84 804
13711.94 723
13713.05 745
13714.15 788
13715.26 803
13716.37 778
13717.47 751
13718.58 791
13719.68 777
13720.79 808
13721.90 785
13723.00 843
13724.11 864
13725.22 841
13726.32 857
13727.43 906
13728.54 891
13729.64 901
13730.75 901
13731.86 924
13732.96 889
13734.07 949
13735.18 975
13736.28 884
13737.39 909
13738.50 946
13739.61 912
13740.71 905
13741.82 885
13742.93 942
13744.03 982
13745.14 945
13746.25 1004
13747.36 950
13748.46 941
13749.57 963
13750.68 982
13751.79 1045
13752.89 1039
13754.00 1010
13755.11 1062
13756.22 1142
13757.33 1087
13758.43 1096
13759.54 1140
13760.65 1198
13761.76 1235
13762.87 1257
13763.97 1260
13765.08 1295
13766.19 1345
13767.30 1340
13768.41 1404
13769.51 1490
13770.62 1486
13771.73 1522
13772.84 1571
13773.95 1635
13775.06 1607
13776.17 1665
13777.27 1725
13778.38 1704
13779.49 1624
13780.60 1592
13781.71 1550
13782.82 1547
13783.93 1508
13785.04 1406
13786.14 1354
13787.25 1324
13788.36 1297
13789.47 1191
13790.58 1121
13791.69 1078
13792.80 1080
13793.91 1044
13795.02 995
13796.13 1003
13797.24 1003
13798.35 979
13799.46 948
13800.57 956
13801.68 910
13802.78 943
13803.89 891
13805.00 863
13806.11 853
13807.22 878
13808.33 899
13809.44 877
13810.55 904
13811.66 902
13812.77 863
13813.88 896
13814.99 917
13816.10 905
13817.21 860
13818.32 855
13819.44 864
13820.55 891
13821.66 859
13822.77 898
13823.88 862
13824.99 872
13826.10 843
13827.21 823
13828.32 839
13829.43 841
13830.54 824
13831.65 839
13832.76 807
13833.87 822
13834.98 810
13836.10 833
13837.21 825
13838.32 800
13839.43 798
13840.54 829
13841.65 830
13842.76 788
13843.87 788
13844.99 858
13846.10 826
13847.21 824
13848.32 867
13849.43 858
13850.54 860
13851.65 880
13852.77 859
13853.88 854
13854.99 857
13856.10 845
13857.21 841
13858.33 877
13859.44 847
13860.55 915
13861.66 845
13862.77 911
13863.89 878
13865.00 893
13866.11 897
13867.22 900
13868.33 871
13869.45 901
13870.56 899
13871.67 920
13872.78 904
13873.90 868
13875.01 882
13876.12 897
13877.23 908
13878.35 915
13879.46 914
13880.57 910
13881.69 918
13882.80 912
13883.91 921
13885.02 868
13886.14 890
13887.25 931
13888.36 989
13889.48 929
13890.59 968
13891.70 989
13892.82 1002
13893.93 988
13895.04 1033
13896.16 1039
13897.27 1050
13898.38 1063
13899.50 1027
13900.61 1075
13901.72 1004
13902.84 1011
13903.95 1018
13905.07 1005
13906.18 955
13907.29 905
13908.41 950
13909.52 910
13910.63 925
13911.75 882
13912.86 821
13913.98 832
13915.09 845
13916.21 829
13917.32 829
13918.43 841
13919.55 814
13920.66 805
13921.78 800
13922.89 791
13924.01 798
13925.12 779
13926.24 776
13927.35 753
13928.46 755
13929.58 822
13930.69 773
13931.81 759
13932.92 783
13934.04 788
13935.15 783
13936.27 770
13937.38 771
13938.50 833
13939.61 796
13940.73 808
13941.85 795
13942.96 755
13944.08 777
13945.19 764
13946.31 776
13947.42 794
13948.54 733
13949.65 727
13950.77 715
13951.88 738
13953.00 731
13954.12 737
13955.23 724
13956.35 762
13957.46 741
13958.58 760
13959.70 720
13960.81 736
13961.93 730
13963.04 717
13964.16 706
13965.28 721
13966.39 722
13967.51 718
13968.62 731
13969.74 701
13970.86 721
13971.97 712
13973.09 704
13974.21 716
13975.32 728
13976.44 717
13977.56 723
13978.67 707
13979.79 738
13980.91 705
13982.02 666
13983.14 696
13984.26 696
13985.37 718
13986.49 682
13987.61 658
13988.73 669
13989.84 725
13990.96 714
13992.08 726
13993.20 687
13994.31 664
13995.43 700
13996.55 672
13997.66 668
13998.78 675
13999.90 649
14001.02 678
14002.14 705
14003.25 711
14004.37 655
14005.49 669
14006.61 666
14007.72 658
14008.84 667
14009.96 648
14011.08 672
14012.20 642
14013.31 651
14014.43 652
14015.55 666
14016.67 654
14017.79 655
14018.91 710
14020.02 641
14021.14 664
14022.26 665
14023.38 690
14024.50 693
14025.62 676
14026.74 653
14027.85 679
14028.97 700
14030.09 651
14031.21 673
14032.33 692
14033.45 629
14034.57 648
14035.69 646
14036.81 685
14037.92 654
14039.04 643
14040.16 642
14041.28 647
14042.40 625
14043.52 677
14044.64 700
14045.76 671
14046.88 699
14048.00 668
14049.12 660
14050.24 666
14051.36 652
14052.48 686
14053.60 732
14054.72 728
14055.84 706
14056.96 702
14058.08 665
14059.20 717
14060.32 707
14061.44 707
14062.56 691
14063.68 688
14064.80 738
14065.92 733
14067.04 677
14068.16 695
14069.28 770
14070.40 763
14071.52 739
14072.64 732
14073.76 723
14074.88 774
14076.00 765
14077.12 774
14078.24 776
14079.36 713
14080.48 789
14081.60 791
14082.73 764
14083.85 767
14084.97 811
14086.09 837
14087.21 798
14088.33 846
14089.45 859
14090.57 895
14091.69 857
14092.82 893
14093.94 905
14095.06 906
14096.18 925
14097.30 973
14098.42 1013
14099.54 943
14100.67 1022
14101.79 980
14102.91 1048
14104.03 1002
14105.15 973
14106.27 950
14107.40 920
14108.52 893
14109.64 820
14110.76 812
14111.88 821
14113.01 864
14114.13 836
14115.25 793
14116.37 731
14117.50 710
14118.62 688
14119.74 715
14120.86 725
14121.98 692
14123.11 699
14124.23 708
14125.35 661
14126.48 683
14127.60 664
14128.72 679
14129.84 643
14130.97 672
14132.09 682
14133.21 626
14134.34 671
14135.46 665
14136.58 679
14137.70 640
14138.83 637
14139.95 664
14141.07 673
14142.20 679
14143.32 614
14144.44 643
14145.57 676
14146.69 656
14147.81 657
14148.94 708
14150.06 664
14151.18 652
14152.31 669
14153.43 676
14154.56 629
14155.68 607
14156.80 619
14157.93 644
14159.05 623
14160.18 616
14161.30 682
14162.42 667
14163.55 659
14164.67 656
14165.80 640
14166.92 633
14168.04 641
14169.17 639
14170.29 663
14171.42 625
14172.54 588
14173.67 610
14174.79 633
14175.92 612
14177.04 566
14178.17 664
14179.29 642
14180.41 628
14181.54 600
14182.66 609
14183.79 608
14184.91 610
14186.04 605
14187.16 601
14188.29 589
14189.41 604
14190.54 620
14191.67 629
14192.79 612
14193.92 613
14195.04 643
14196.17 637
14197.29 634
14198.42 600
14199.54 598
14200.67 609
14201.79 619
14202.92 606
14204.05 575
14205.17 586
14206.30 642
14207.42 607
14208.55 618
14209.67 533
14210.80 565
14211.93 594
14213.05 581
14214.18 553
14215.31 564
14216.43 592
14217.56 530
14218.68 592
14219.81 547
14220.94 584
14222.06 583
14223.19 625
14224.32 594
14225.44 601
14226.57 549
14227.70 580
14228.82 559
14229.95 570
14231.08 543
14232.20 534
14233.33 547
14234.46 582
14235.58 566
14236.71 579
14237.84 571
14238.97 505
14240.09 526
14241.22 572
14242.35 548
14243.47 546
14244.60 531
14245.73 540
14246.86 533
14247.98 528
14249.11 569
14250.24 552
14251.37 507
14252.49 558
14253.62 567
14254.75 596
14255.88 501
14257.01 536
14258.13 524
14259.26 545
14260.39 507
14261.52 518
14262.65 526
14263.77 552
14264.90 517
14266.03 552
14267.16 556
14268.29 547
14269.41 549
14270.54 523
14271.67 530
14272.80 531
14273.93 549
14275.06 548
14276.19 554
14277.31 529
14278.44 530
14279.57 539
14280.70 538
14281.83 495
14282.96 572
14284.09 544
14285.22 513
14286.34 514
14287.47 488
14288.60 476
14289.73 517
14290.86 556
14291.99 545
14293.12 565
14294.25 499
14295.38 516
14296.51 506
14297.64 512
14298.77 509
14299.90 512
14301.03 494
14302.16 440
14303.28 472
14304.41 496
14305.54 466
14306.67 454
14307.80 456
14308.93 518
14310.06 509
14311.19 483
14312.32 457
14313.45 458
14314.58 483
14315.71 487
14316.84 516
14317.97 503
14319.11 503
14320.24 495
14321.37 479
14322.50 473
14323.63 494
14324.76 503
14325.89 517
14327.02 506
14328.15 476
14329.28 501
14330.41 482
14331.54 500
14332.67 466
14333.80 493
14334.93 487
14336.06 460
14337.20 476
14338.33 489
14339.46 488
14340.59 493
14341.72 487
14342.85 511
14343.98 481
14345.11 480
14346.25 467
14347.38 478
14348.51 474
14349.64 483
14350.77 490
14351.90 470
14353.03 475
14354.17 514
14355.30 484
14356.43 479
14357.56 457
14358.69 496
14359.83 456
14360.96 481
14362.09 470
14363.22 483
14364.35 448
14365.49 476
14366.62 460
14367.75 480
14368.88 449
14370.01 488
14371.15 452
14372.28 492
14373.41 486
14374.54 510
14375.68 548
14376.81 460
14377.94 468
14379.07 487
14380.21 473
14381.34 472
14382.47 472
14383.61 477
14384.74 500
14385.87 479
14387.00 467
14388.14 445
14389.27 449
14390.40 471
14391.54 481
14392.67 481
14393.80 495
14394.94 486
14396.07 487
14397.20 501
14398.34 506
14399.47 499
14400.60 521
14401.74 474
14402.87 491
14404.00 497
14405.14 498
14406.27 498
14407.41 514
14408.54 509
14409.67 497
14410.81 494
14411.94 475
14413.08 475
14414.21 479
14415.34 500
14416.48 521
14417.61 514
14418.75 540
14419.88 515
14421.01 501
14422.15 542
14423.28 513
14424.42 494
14425.55 463
14426.69 472
14427.82 529
14428.96 558
14430.09 519
14431.23 521
14432.36 499
14433.50 498
14434.63 542
14435.77 549
14436.90 553
14438.04 542
14439.17 573
14440.31 586
14441.44 557
14442.58 573
14443.71 533
14444.85 548
14445.98 564
14447.12 539
14448.25 517
14449.39 507
14450.52 514
14451.66 540
14452.79 529
14453.93 508
14455.07 485
14456.20 510
14457.34 509
14458.47 539
14459.61 504
14460.74 522
14461.88 519
14463.02 535
14464.15 487
14465.29 502
14466.42 498
14467.56 494
14468.70 479
14469.83 504
14470.97 492
14472.11 485
14473.24 501
14474.38 523
14475.51 507
14476.65 492
14477.79 523
14478.92 550
14480.06 534
14481.20 491
14482.33 492
14483.47 526
14484.61 530
14485.75 490
14486.88 520
14488.02 545
14489.16 532
14490.29 547
14491.43 559
14492.57 532
14493.70 512
14494.84 522
14495.98 574
14497.12 586
14498.25 583
14499.39 561
14500.53 543
14501.67 577
14502.80 556
14503.94 593
14505.08 569
14506.22 601
14507.35 583
14508.49 620
14509.63 539
14510.77 587
14511.91 624
14513.04 608
14514.18 613
14515.32 588
14516.46 622
14517.60 596
14518.73 574
14519.87 601
14521.01 621
14522.15 607
14523.29 623
14524.43 580
14525.56 632
14526.70 604
14527.84 632
14528.98 638
14530.12 630
14531.26 606
14532.40 611
14533.53 645
14534.67 595
14535.81 550
14536.95 562
14538.09 550
14539.23 545
14540.37 545
14541.51 573
14542.65 570
14543.79 558
14544.92 543
14546.06 524
14547.20 564
14548.34 539
14549.48 535
14550.62 517
14551.76 555
14552.90 519
14554.04 539
14555.18 538
14556.32 538
14557.46 596
14558.60 569
14559.74 534
14560.88 511
14562.02 536
14563.16 530
14564.30 529
14565.44 532
14566.58 547
14567.72 537
14568.86 579
14570.00 592
14571.14 554
14572.28 552
14573.42 556
14574.56 565
14575.70 573
14576.84 541
14577.98 545
14579.12 570
14580.26 531
14581.40 590
14582.54 588
14583.68 609
14584.82 581
14585.97 589
14587.11 566
14588.25 596
14589.39 599
14590.53 559
14591.67 552
14592.81 614
14593.95 625
14595.09 620
14596.23 620
14597.38 591
14598.52 630
14599.66 615
14600.80 626
14601.94 607
14603.08 669
14604.22 605
14605.37 609
14606.51 618
14607.65 609
14608.79 597
14609.93 652
14611.07 657
14612.22 683
14613.36 638
14614.50 663
14615.64 691
14616.78 705
14617.93 665
14619.07 673
14620.21 644
14621.35 660
14622.50 715
14623.64 736
14624.78 751
14625.92 708
14627.06 729
14628.21 759
14629.35 743
14630.49 784
14631.63 759
14632.78 807
14633.92 789
14635.06 763
14636.21 853
14637.35 795
14638.49 809
14639.63 823
14640.78 819
14641.92 797
14643.06 809
14644.21 816
14645.35 781
14646.49 708
14647.64 706
14648.78 702
14649.92 702
14651.07 644
14652.21 660
14653.35 654
14654.50 636
14655.64 594
14656.78 591
14657.93 590
14659.07 565
14660.21 529
14661.36 597
14662.50 576
14663.65 562
14664.79 542
14665.93 564
14667.08 558
14668.22 550
14669.37 530
14670.51 545
14671.65 536
14672.80 524
14673.94 540
14675.09 521
14676.23 526
14677.38 488
14678.52 504
14679.66 530
14680.81 562
14681.95 497
14683.10 516
14684.24 483
14685.39 491
14686.53 501
14687.68 499
14688.82 473
14689.97 486
14691.11 485
14692.26 494
14693.40 508
14694.55 450
14695.69 492
14696.84 494
14697.98 467
14699.13 429
14700.27 464
14701.42 470
14702.56 491
14703.71 488
14704.85 484
14706.00 474
14707.15 469
14708.29 478
14709.44 483
14710.58 458
14711.73 470
14712.87 486
14714.02 451
14715.17 473
14716.31 445
14717.46 454
14718.60 453
14719.75 453
14720.90 456
14722.04 459
14723.19 470
14724.33 449
14725.48 434
14726.63 448
14727.77 471
14728.92 477
14730.07 463
14731.21 461
14732.36 460
14733.51 445
14734.65 478
14735.80 434
14736.95 445
14738.09 432
14739.24 433
14740.39 465
14741.53 412
14742.68 423
14743.83 426
14744.97 478
14746.12 438
14747.27 456
14748.42 421
14749.56 430
14750.71 423
14751.86 465
14753.00 417
14754.15 406
14755.30 438
14756.45 426
14757.59 433
14758.74 426
14759.89 437
14761.04 471
14762.18 408
14763.33 423
14764.48 461
14765.63 439
14766.78 433
14767.92 379
14769.07 399
14770.22 416
14771.37 449
14772.52 407
14773.66 409
14774.81 419
14775.96 400
14777.11 419
14778.26 394
14779.41 394
14780.55 435
14781.70 424
14782.85 385
14784.00 400
14785.15 416
14786.30 444
14787.45 432
14788.59 398
14789.74 434
14790.89 407
14792.04 409
14793.19 402
14794.34 399
14795.49 404
14796.64 396
14797.79 360
14798.94 413
14800.08 401
14801.23 389
14802.38 391
14803.53 398
14804.68 361
14805.83 363
14806.98 372
14808.13 387
14809.28 366
14810.43 329
14811.58 366
14812.73 389
14813.88 397
14815.03 380
14816.18 347
14817.33 361
14818.48 395
14819.63 361
14820.78 386
14821.93 361
14823.08 377
14824.23 378
14825.38 355
14826.53 336
14827.68 359
14828.83 365
14829.98 360
14831.13 357
14832.28 353
14833.43 372
14834.58 349
14835.73 374
14836.88 390
14838.03 406
14839.18 356
14840.33 359
14841.48 321
14842.64 380
14843.79 378
14844.94 365
14846.09 341
14847.24 335
14848.39 355
14849.54 379
14850.69 362
14851.84 357
14853.00 373
14854.15 363
14855.30 401
14856.45 365
14857.60 371
14858.75 367
14859.90 384
14861.06 338
14862.21 361
14863.36 355
14864.51 386
14865.66 367
14866.81 343
14867.97 373
14869.12 371
14870.27 362
14871.42 325
14872.57 325
14873.73 346
14874.88 356
14876.03 354
14877.18 344
14878.33 347
14879.49 402
14880.64 411
14881.79 369
14882.94 356
14884.10 356
14885.25 376
14886.40 340
14887.55 370
14888.71 354
14889.86 342
14891.01 341
14892.16 359
14893.32 340
14894.47 321
14895.62 340
14896.78 381
14897.93 359
14899.08 349
14900.23 349
14901.39 376
14902.54 368
14903.69 352
14904.85 373
14906.00 374
14907.15 413
14908.31 380
14909.46 357
14910.61 395
14911.77 401
14912.92 384
14914.08 378
14915.23 353
14916.38 352
14917.54 365
14918.69 397
14919.84 365
14921.00 364
14922.15 363
14923.31 354
14924.46 361
14925.61 367
14926.77 382
14927.92 400
14929.08 436
14930.23 369
14931.38 342
14932.54 369
14933.69 414
14934.85 355
14936.00 352
14937.16 350
14938.31 384
14939.47 367
14940.62 398
14941.78 400
14942.93 411
14944.08 446
14945.24 419
14946.39 416
14947.55 397
14948.70 415
14949.86 375
14951.01 405
14952.17 399
14953.32 419
14954.48 409
14955.64 424
14956.79 383
14957.95 415
14959.10 420
14960.26 376
14961.41 400
14962.57 393
14963.72 408
14964.88 384
14966.03 417
14967.19 428
14968.35 421
14969.50 412
14970.66 443
14971.81 411
14972.97 405
14974.12 409
14975.28 409
14976.44 426
14977.59 400
14978.75 386
14979.91 368
14981.06 363
14982.22 356
14983.37 407
14984.53 375
14985.69 420
14986.84 361
14988.00 375
14989.16 386
14990.31 378
14991.47 391
14992.63 381
14993.78 391
14994.94 368
14996.10 395
14997.25 373
14998.41 380
14999.57 349
15000.72 426
15001.88 373
15003.04 372
15004.20 373
15005.35 357
15006.51 344
15007.67 364
15008.82 361
15009.98 358
15011.14 362
15012.30 357
15013.45 365
15014.61 354
15015.77 340
15016.93 350
15018.08 353
15019.24 350
15020.40 339
15021.56 349
15022.71 329
15023.87 350
15025.03 356
15026.19 317
15027.35 343
15028.50 349
15029.66 354
15030.82 335
15031.98 326
15033.14 315
15034.30 335
15035.45 388
15036.61 362
15037.77 344
15038.93 361
15040.09 370
15041.25 328
15042.40 341
15043.56 335
15044.72 363
15045.88 335
15047.04 356
15048.20 353
15049.36 330
15050.52 313
15051.68 349
15052.83 391
15053.99 352
15055.15 360
15056.31 346
15057.47 376
15058.63 346
15059.79 350
15060.95 336
15062.11 366
15063.27 323
15064.43 314
15065.59 326
15066.75 334
15067.90 355
15069.06 380
15070.22 331
15071.38 316
15072.54 365
15073.70 351
15074.86 338
15076.02 307
15077.18 333
15078.34 346
15079.50 328
15080.66 341
15081.82 359
15082.98 323
15084.14 383
15085.30 354
15086.46 338
15087.62 362
15088.78 326
15089.95 343
15091.11 324
15092.27 352
15093.43 356
15094.59 359
15095.75 351
15096.91 346
15098.07 346
15099.23 360
15100.39 357
15101.55 339
15102.71 350
15103.87 351
15105.03 394
15106.20 360
15107.36 336
15108.52 319
15109.68 323
15110.84 330
15112.00 329
15113.16 321
15114.32 366
15115.49 406
15116.65 341
15117.81 349
15118.97 326
15120.13 366
15121.29 331
15122.46 356
15123.62 351
15124.78 349
15125.94 327
15127.10 342
15128.26 335
15129.43 358
15130.59 343
15131.75 360
15132.91 369
15134.07 371
15135.24 366
15136.40 366
15137.56 364
15138.72 345
15139.89 348
15141.05 380
15142.21 388
15143.37 386
15144.54 336
15145.70 355
15146.86 359
15148.02 354
15149.19 382
15150.35 355
15151.51 355
15152.67 348
15153.84 372
15155.00 365
15156.16 344
15157.33 364
15158.49 372
15159.65 371
15160.82 356
15161.98 367
15163.14 398
15164.31 363
15165.47 313
15166.63 361
15167.80 363
15168.96 356
15170.12 377
15171.29 405
15172.45 378
15173.61 365
15174.78 381
15175.94 359
15177.10 391
15178.27 370
15179.43 374
15180.60 403
15181.76 403
15182.92 378
15184.09 410
15185.25 419
15186.42 399
15187.58 362
15188.74 394
15189.91 409
15191.07 399
15192.24 380
15193.40 360
15194.57 432
15195.73 402
15196.90 416
15198.06 389
15199.22 406
15200.39 427
15201.55 378
15202.72 371
15203.88 364
15205.05 400
15206.21 379
15207.38 398
15208.54 396
15209.71 395
15210.87 410
15212.04 432
15213.20 444
15214.37 436
15215.53 428
15216.70 429
15217.86 435
15219.03 431
15220.20 430
15221.36 419
15222.53 436
15223.69 435
15224.86 466
15226.02 443
15227.19 452
15228.36 449
15229.52 456
15230.69 448
15231.85 469
15233.02 499
15234.18 487
15235.35 461
15236.52 478
15237.68 450
15238.85 482
15240.02 480
15241.18 461
15242.35 451
15243.51 449
15244.68 451
15245.85 451
15247.01 451
15248.18 388
15249.35 421
15250.51 457
15251.68 407
15252.85 419
15254.01 440
15255.18 417
15256.35 399
15257.51 408
15258.68 424
15259.85 430
15261.01 401
15262.18 404
15263.35 370
15264.52 386
15265.68 387
15266.85 390
15268.02 371
15269.18 385
15270.35 344
15271.52 371
15272.69 386
15273.85 362
15275.02 398
15276.19 366
15277.36 385
15278.52 376
15279.69 383
15280.86 376
15282.03 383
15283.20 376
15284.36 395
15285.53 389
15286.70 359
15287.87 387
15289.04 369
15290.20 371
15291.37 361
15292.54 391
15293.71 374
15294.88 369
15296.05 384
15297.21 357
15298.38 373
15299.55 390
15300.72 362
15301.89 344
15303.06 367
15304.22 385
15305.39 399
15306.56 367
15307.73 328
15308.90 375
15310.07 391
15311.24 366
15312.41 365
15313.58 372
15314.74 404
15315.91 374
15317.08 354
15318.25 374
15319.42 375
15320.59 348
15321.76 348
15322.93 420
15324.10 381
15325.27 371
15326.44 378
15327.61 384
15328.78 373
15329.95 387
15331.12 395
15332.29 381
15333.46 380
15334.63 386
15335.80 383
15336.97 402
15338.14 392
15339.31 351
15340.48 393
15341.65 398
15342.82 382
15343.99 388
15345.16 386
15346.33 374
15347.50 399
15348.67 377
15349.84 379
15351.01 380
15352.18 395
15353.35 374
15354.52 386
15355.69 385
15356.86 413
15358.03 441
15359.20 434
15360.37 426
15361.54 405
15362.71 408
15363.89 425
15365.06 427
15366.23 401
15367.40 431
15368.57 410
15369.74 404
15370.91 382
15372.08 429
15373.25 403
15374.43 394
15375.60 421
15376.77 395
15377.94 399
15379.11 420
15380.28 419
15381.46 374
15382.63 415
15383.80 383
15384.97 391
15386.14 378
15387.31 424
15388.49 375
15389.66 411
15390.83 391
15392.00 398
15393.17 437
15394.35 435
15395.52 429
15396.69 381
15397.86 401
15399.03 435
15400.21 405
15401.38 406
15402.55 445
15403.72 386
15404.90 395
15406.07 385
15407.24 401
15408.41 376
15409.59 395
15410.76 366
15411.93 366
15413.11 380
15414.28 357
15415.45 396
15416.62 370
15417.80 366
15418.97 377
15420.14 326
15421.32 353
15422.49 388
15423.66 354
15424.84 366
15426.01 331
15427.18 390
15428.36 377
15429.53 332
15430.70 363
15431.88 358
15433.05 380
15434.22 353
15435.40 382
15436.57 370
15437.75 374
15438.92 358
15440.09 350
15441.27 345
15442.44 364
15443.61 366
15444.79 377
15445.96 403
15447.14 363
15448.31 343
15449.49 379
15450.66 346
15451.83 365
15453.01 374
15454.18 413
15455.36 402
15456.53 346
15457.71 358
15458.88 349
15460.06 372
15461.23 340
15462.40 359
15463.58 358
15464.75 358
15465.93 375
15467.10 364
15468.28 335
15469.45 333
15470.63 381
15471.80 398
15472.98 365
15474.15 317
15475.33 363
15476.50 364
15477.68 353
15478.86 347
15480.03 362
15481.21 395
15482.38 355
15483.56 359
15484.73 343
15485.91 319
15487.08 333
15488.26 378
15489.44 354
15490.61 314
15491.79 344
15492.96 354
15494.14 382
15495.31 374
15496.49 360
15497.67 369
15498.84 359
15500.02 362
15501.20 364
15502.37 365
15503.55 369
15504.72 345
15505.90 382
15507.08 394
15508.25 378
15509.43 374
15510.61 384
15511.78 357
15512.96 349
15514.14 357
15515.31 370
15516.49 370
15517.67 393
15518.84 364
15520.02 364
15521.20 385
15522.37 368
15523.55 380
15524.73 347
15525.91 369
15527.08 359
15528.26 409
15529.44 377
15530.61 363
15531.79 331
15532.97 375
15534.15 385
15535.32 361
15536.50 325
15537.68 352
15538.86 354
15540.03 359
15541.21 389
15542.39 383
15543.57 404
15544.75 380
15545.92 408
15547.10 352
15548.28 366
15549.46 362
15550.64 377
15551.81 365
15552.99 386
15554.17 398
15555.35 387
15556.53 412
15557.70 421
15558.88 415
15560.06 353
15561.24 382
15562.42 375
15563.60 432
15564.78 405
15565.95 373
15567.13 391
15568.31 425
15569.49 388
15570.67 433
15571.85 394
15573.03 399
15574.21 386
15575.38 378
15576.56 406
15577.74 378
15578.92 409
15580.10 415
15581.28 416
15582.46 381
15583.64 389
15584.82 410
15586.00 434
15587.18 415
15588.36 400
15589.54 448
15590.72 463
15591.90 447
15593.08 413
15594.25 449
15595.43 440
15596.61 435
15597.79 445
15598.97 431
15600.15 429
15601.33 443
15602.51 457
15603.69 468
15604.87 425
15606.05 505
15607.23 497
15608.41 487
15609.60 479
15610.78 486
15611.96 478
15613.14 453
15614.32 456
15615.50 453
15616.68 483
15617.86 467
15619.04 478
15620.22 468
15621.40 492
15622.58 497
15623.76 487
15624.94 490
15626.12 464
15627.31 491
15628.49 529
15629.67 523
15630.85 492
15632.03 526
15633.21 523
15634.39 554
15635.57 545
15636.75 528
15637.94 558
15639.12 522
15640.30 549
15641.48 558
15642.66 555
15643.84 573
15645.03 547
15646.21 563
15647.39 605
15648.57 596
15649.75 554
15650.93 563
15652.12 632
15653.30 568
15654.48 580
15655.66 583
15656.84 603
15658.03 576
15659.21 597
15660.39 608
15661.57 604
15662.76 604
15663.94 584
15665.12 583
15666.30 584
15667.48 600
15668.67 588
15669.85 613
15671.03 611
15672.22 596
15673.40 601
15674.58 596
15675.76 579
15676.95 587
15678.13 575
15679.31 593
15680.50 521
15681.68 549
15682.86 565
15684.04 538
15685.23 558
15686.41 567
15687.59 552
15688.78 581
15689.96 541
15691.14 567
15692.33 533
15693.51 552
15694.69 591
15695.88 546
15697.06 582
15698.25 555
15699.43 557
15700.61 566
15701.80 553
15702.98 588
15704.16 616
15705.35 610
15706.53 616
15707.72 607
15708.90 616
15710.08 639
15711.27 671
15712.45 667
15713.64 625
15714.82 683
15716.01 622
15717.19 653
15718.37 659
15719.56 660
15720.74 679
15721.93 664
15723.11 659
15724.30 643
15725.48 652
15726.67 667
15727.85 641
15729.04 636
15730.22 682
15731.41 640
15732.59 654
15733.78 673
15734.96 663
15736.15 648
15737.33 638
15738.52 660
15739.70 653
15740.89 649
15742.07 654
15743.26 668
15744.44 653
15745.63 690
15746.81 692
15748.00 680
15749.19 720
15750.37 733
15751.56 713
15752.74 709
15753.93 680
15755.11 711
15756.30 710
15757.49 684
15758.67 732
15759.86 710
15761.04 680
15762.23 679
15763.42 683
15764.60 652
15765.79 680
15766.97 660
15768.16 666
15769.35 634
15770.53 671
15771.72 645
15772.91 643
15774.09 623
15775.28 636
15776.47 634
15777.65 601
15778.84 623
15780.03 634
15781.21 592
15782.40 583
15783.59 598
15784.77 608
15785.96 596
15787.15 623
15788.33 590
15789.52 556
15790.71 579
15791.90 551
15793.08 554
15794.27 584
15795.46 592
15796.65 544
15797.83 570
15799.02 572
15800.21 527
15801.40 505
15802.58 529
15803.77 509
15804.96 513
15806.15 518
15807.33 497
15808.52 495
15809.71 521
15810.90 537
15812.09 475
15813.27 502
15814.46 487
15815.65 509
15816.84 538
15818.03 509
15819.21 469
15820.40 458
15821.59 457
15822.78 469
15823.97 505
15825.16 486
15826.34 479
15827.53 493
15828.72 440
15829.91 469
15831.10 499
15832.29 491
15833.48 499
15834.66 480
15835.85 480
15837.04 485
15838.23 486
15839.42 507
15840.61 480
15841.80 490
15842.99 475
15844.18 474
15845.37 471
15846.56 485
15847.74 443
15848.93 467
15850.12 486
15851.31 460
15852.50 485
15853.69 436
15854.88 490
15856.07 485
15857.26 508
15858.45 462
15859.64 483
15860.83 468
15862.02 463
15863.21 471
15864.40 481
15865.59 499
15866.78 527
15867.97 502
15869.16 487
15870.35 489
15871.54 462
15872.73 501
15873.92 517
15875.11 501
15876.30 506
15877.49 485
15878.68 495
15879.87 514
15881.06 497
15882.25 512
15883.44 494
15884.64 532
15885.83 511
15887.02 537
15888.21 531
15889.40 509
15890.59 525
15891.78 489
15892.97 493
15894.16 493
15895.35 516
15896.54 536
15897.74 501
15898.93 514
15900.12 559
15901.31 527
15902.50 562
15903.69 531
15904.88 549
15906.08 583
15907.27 516
15908.46 572
15909.65 574
15910.84 529
15912.03 587
15913.23 563
15914.42 551
15915.61 544
15916.80 585
15917.99 615
15919.18 549
15920.38 516
15921.57 512
15922.76 540
15923.95 538
15925.15 539
15926.34 563
15927.53 506
15928.72 554
15929.91 550
15931.11 532
15932.30 527
15933.49 551
15934.68 543
15935.88 564
15937.07 549
15938.26 477
15939.46 534
15940.65 557
15941.84 549
15943.03 488
15944.23 519
15945.42 490
15946.61 507
15947.81 444
15949.00 483
15950.19 451
15951.39 482
15952.58 462
15953.77 448
15954.97 411
15956.16 405
15957.35 419
15958.55 432
15959.74 409
15960.93 424
15962.13 440
15963.32 407
15964.51 435
15965.71 417
15966.90 395
15968.09 428
15969.29 385
15970.48 400
15971.68 443
15972.87 390
15974.06 396
15975.26 402
15976.45 418
15977.65 385
15978.84 388
15980.04 432
15981.23 390
15982.42 404
15983.62 408
15984.81 411
15986.01 378
15987.20 362
15988.40 409
15989.59 392
15990.79 391
15991.98 364
15993.18 367
15994.37 378
15995.57 374
15996.76 369
15997.96 386
15999.15 362
16000.35 352
16001.54 365
16002.74 392
16003.93 381
16005.13 371
16006.32 376
16007.52 390
16008.71 346
16009.91 390
16011.10 377
16012.30 392
16013.49 381
16014.69 354
16015.88 365
16017.08 370
16018.28 375
16019.47 350
16020.67 362
16021.86 360
16023.06 334
16024.26 342
16025.45 344
16026.65 381
16027.84 354
16029.04 363
16030.24 343
16031.43 387
16032.63 369
16033.82 352
16035.02 355
16036.22 352
16037.41 369
16038.61 359
16039.81 336
16041.00 338
16042.20 345
16043.40 366
16044.59 347
16045.79 335
16046.99 375
16048.18 377
16049.38 320
16050.58 322
16051.77 348
16052.97 350
16054.17 362
16055.37 309
16056.56 284
16057.76 311
16058.96 336
16060.15 331
16061.35 329
16062.55 316
16063.75 319
16064.94 379
16066.14 329
16067.34 366
16068.54 333
16069.73 334
16070.93 321
16072.13 309
16073.33 333
16074.52 351
16075.72 320
16076.92 353
16078.12 335
16079.32 351
16080.51 339
16081.71 324
16082.91 335
16084.11 316
16085.31 302
16086.51 311
16087.70 312
16088.90 318
16090.10 317
16091.30 318
16092.50 293
16093.70 302
16094.89 309
16096.09 349
16097.29 342
16098.49 329
16099.69 288
16100.89 336
16102.09 291
16103.29 345
16104.48 321
16105.68 340
16106.88 336
16108.08 316
16109.28 303
16110.48 306
16111.68 298
16112.88 304
16114.08 346
16115.28 346
16116.48 294
16117.68 288
16118.88 330
16120.07 314
16121.27 287
16122.47 287
16123.67 338
16124.87 334
16126.07 307
16127.27 298
16128.47 269
16129.67 294
16130.87 317
16132.07 313
16133.27 305
16134.47 290
16135.67 322
16136.87 332
16138.07 328
16139.27 292
16140.47 313
16141.67 310
16142.87 306
16144.07 322
16145.27 280
16146.48 313
16147.68 306
16148.88 288
16150.08 281
16151.28 297
16152.48 310
16153.68 302
16154.88 313
16156.08 303
16157.28 303
16158.48 339
16159.68 300
16160.88 292
16162.09 300
16163.29 298
16164.49 321
16165.69 303
16166.89 283
16168.09 308
16169.29 344
16170.49 299
16171.70 309
16172.90 294
16174.10 312
16175.30 305
16176.50 295
16177.70 308
16178.91 308
16180.11 295
16181.31 297
16182.51 309
16183.71 312
16184.91 313
16186.12 293
16187.32 327
16188.52 318
16189.72 315
16190.93 315
16192.13 304
16193.33 317
16194.53 329
16195.73 324
16196.94 305
16198.14 288
16199.34 327
16200.54 323
16201.75 305
16202.95 310
16204.15 331
16205.35 321
16206.56 306
16207.76 337
16208.96 326
16210.17 317
16211.37 309
16212.57 339
16213.77 314
16214.98 321
16216.18 327
16217.38 331
16218.59 315
16219.79 292
16220.99 306
16222.20 335
16223.40 355
16224.60 350
16225.81 338
16227.01 353
16228.21 317
16229.42 342
16230.62 324
16231.82 352
16233.03 326
16234.23 362
16235.44 341
16236.64 346
16237.84 333
16239.05 314
16240.25 327
16241.46 336
16242.66 341
16243.86 329
16245.07 355
16246.27 336
16247.48 307
16248.68 323
16249.89 356
16251.09 347
16252.29 358
16253.50 313
16254.70 375
16255.91 354
16257.11 343
16258.32 326
16259.52 360
16260.73 329
16261.93 342
16263.14 353
16264.34 339
16265.55 354
16266.75 359
16267.96 342
16269.16 374
16270.37 373
16271.57 376
16272.78 355
16273.98 330
16275.19 353
16276.39 354
16277.60 343
16278.80 348
16280.01 362
16281.21 374
16282.42 361
16283.63 363
16284.83 390
16286.04 364
16287.24 373
16288.45 364
16289.65 352
16290.86 380
16292.07 380
16293.27 364
16294.48 369
16295.68 375
16296.89 376
16298.10 375
16299.30 402
16300.51 367
16301.71 378
16302.92 370
16304.13 377
16305.33 391
16306.54 393
16307.75 385
16308.95 392
16310.16 411
16311.37 377
16312.57 390
16313.78 387
16314.99 354
16316.19 352
16317.40 394
16318.61 408
16319.81 400
16321.02 384
16322.23 342
16323.44 354
16324.64 355
16325.85 365
16327.06 371
16328.26 374
16329.47 347
16330.68 354
16331.89 350
16333.09 371
16334.30 347
16335.51 350
16336.72 314
16337.92 355
16339.13 341
16340.34 323
16341.55 336
16342.75 339
16343.96 345
16345.17 336
16346.38 310
16347.59 298
16348.79 314
16350.00 317
16351.21 321
16352.42 293
16353.63 323
16354.84 324
16356.04 292
16357.25 330
16358.46 312
16359.67 333
16360.88 323
16362.09 320
16363.29 299
16364.50 285
16365.71 293
16366.92 323
16368.13 303
16369.34 295
16370.55 318
16371.76 297
16372.96 308
16374.17 306
16375.38 323
16376.59 284
16377.80 301
16379.01 324
16380.22 344
16381.43 330
16382.64 295
16383.85 301
16385.06 305
16386.27 294
16387.47 312
16388.68 312
16389.89 314
16391.10 305
16392.31 303
16393.52 299
16394.73 330
16395.94 304
16397.15 311
16398.36 292
16399.57 312
16400.78 303
16401.99 304
16403.20 303
16404.41 302
16405.62 297
16406.83 290
16408.04 300
16409.25 288
16410.46 276
16411.67 269
16412.88 285
16414.09 293
16415.30 280
16416.52 295
16417.73 325
16418.94 299
16420.15 272
16421.36 302
16422.57 315
16423.78 310
16424.99 291
16426.20 302
16427.41 298
16428.62 291
16429.83 301
16431.05 308
16432.26 290
16433.47 301
16434.68 311
16435.89 291
16437.10 282
16438.31 293
16439.52 294
16440.74 308
16441.95 314
16443.16 285
16444.37 278
16445.58 292
16446.79 313
16448.00 275
16449.22 295
16450.43 304
16451.64 304
16452.85 318
16454.06 293
16455.28 285
16456.49 303
16457.70 295
16458.91 295
16460.12 292
16461.34 288
16462.55 288
16463.76 320
16464.97 308
16466.19 291
16467.40 284
16468.61 294
16469.82 314
16471.04 312
16472.25 288
16473.46 277
16474.67 283
16475.89 278
16477.10 294
16478.31 329
16479.52 295
16480.74 280
16481.95 284
16483.16 290
16484.38 283
16485.59 283
16486.80 281
16488.02 271
16489.23 291
16490.44 271
16491.66 280
16492.87 273
16494.08 319
16495.30 287
16496.51 293
16497.72 290
16498.94 294
16500.15 298
16501.36 307
16502.58 302
16503.79 330
16505.00 277
16506.22 314
16507.43 302
16508.65 292
16509.86 311
16511.07 308
16512.29 291
16513.50 294
16514.72 296
16515.93 309
16517.15 277
16518.36 280
16519.57 300
16520.79 293
16522.00 306
16523.22 283
16524.43 329
16525.65 300
16526.86 288
16528.08 278
16529.29 292
16530.51 258
16531.72 273
16532.93 308
16534.15 324
16535.36 314
16536.58 314
16537.79 317
16539.01 309
16540.22 295
16541.44 291
16542.65 288
16543.87 298
16545.09 312
16546.30 283
16547.52 276
16548.73 292
16549.95 284
16551.16 300
16552.38 303
16553.59 296
16554.81 273
16556.02 299
16557.24 292
16558.46 320
16559.67 293
16560.89 322
16562.10 280
16563.32 269
16564.54 302
16565.75 309
16566.97 325
16568.18 300
16569.40 324
16570.62 327
16571.83 320
16573.05 319
16574.27 328
16575.48 340
16576.70 343
16577.91 386
16579.13 348
16580.35 320
16581.56 317
16582.78 311
16584.00 363
16585.21 337
16586.43 314
16587.65 332
16588.87 329
16590.08 318
16591.30 334
16592.52 320
16593.73 358
16594.95 323
16596.17 299
16597.38 297
16598.60 339
16599.82 346
16601.04 303
16602.25 315
16603.47 284
16604.69 280
16605.91 279
16607.12 294
16608.34 293
16609.56 294
16610.78 290
16611.99 253
16613.21 280
16614.43 274
16615.65 320
16616.87 294
16618.08 297
16619.30 314
16620.52 273
16621.74 291
16622.96 282
16624.17 268
16625.39 305
16626.61 284
16627.83 262
16629.05 245
16630.27 266
16631.48 265
16632.70 256
16633.92 300
16635.14 284
16636.36 278
16637.58 264
16638.80 262
16640.02 258
16641.23 253
16642.45 294
16643.67 276
16644.89 295
16646.11 263
16647.33 273
16648.55 280
16649.77 264
16650.99 277
16652.21 280
16653.42 263
16654.64 287
16655.86 293
16657.08 257
16658.30 269
16659.52 272
16660.74 274
16661.96 281
16663.18 248
16664.40 280
16665.62 274
16666.84 291
16668.06 268
16669.28 252
16670.50 272
16671.72 273
16672.94 282
16674.16 259
16675.38 271
16676.60 242
16677.82 260
16679.04 267
16680.26 275
16681.48 262
16682.70 291
16683.92 268
16685.14 266
16686.36 252
16687.58 292
16688.80 288
16690.02 265
16691.24 258
16692.46 270
16693.69 272
16694.91 259
16696.13 281
16697.35 282
16698.57 243
16699.79 252
16701.01 258
16702.23 241
16703.45 243
16704.67 253
16705.90 227
16707.12 265
16708.34 266
16709.56 272
16710.78 267
16712.00 268
16713.22 261
16714.44 270
16715.67 285
16716.89 250
16718.11 252
16719.33 287
16720.55 269
16721.77 260
16723.00 245
16724.22 242
16725.44 282
16726.66 269
16727.88 265
16729.11 262
16730.33 267
16731.55 275
16732.77 265
16733.99 288
16735.22 271
16736.44 253
16737.66 248
16738.88 256
16740.11 232
16741.33 260
16742.55 297
16743.77 269
16745.00 236
16746.22 259
16747.44 273
16748.67 259
16749.89 284
16751.11 261
16752.33 267
16753.56 272
16754.78 251
16756.00 257
16757.23 279
16758.45 236
16759.67 262
16760.90 276
16762.12 281
16763.34 277
16764.57 251
16765.79 236
16767.01 251
16768.24 269
16769.46 267
16770.68 277
16771.91 247
16773.13 245
16774.35 261
16775.58 263
16776.80 270
16778.02 257
16779.25 257
16780.47 238
16781.70 266
16782.92 260
16784.14 244
16785.37 244
16786.59 283
16787.82 276
16789.04 289
16790.27 279
16791.49 313
16792.71 294
16793.94 265
16795.16 244
16796.39 266
16797.61 306
16798.84 296
16800.06 293
16801.29 287
16802.51 267
16803.74 308
16804.96 268
16806.19 257
16807.41 240
16808.64 266
16809.86 308
16811.09 283
16812.31 256
16813.54 272
16814.76 298
16815.99 318
16817.21 297
16818.44 271
16819.66 284
16820.89 277
16822.11 257
16823.34 278
16824.56 266
16825.79 268
16827.01 311
16828.24 280
16829.47 265
16830.69 255
16831.92 303
16833.14 292
16834.37 283
16835.60 292
16836.82 288
16838.05 290
16839.27 298
16840.50 289
16841.73 263
16842.95 306
16844.18 312
16845.40 297
16846.63 306
16847.86 323
16849.08 296
16850.31 306
16851.54 306
16852.76 306
16853.99 307
16855.22 333
16856.44 353
16857.67 321
16858.90 326
16860.12 332
16861.35 320
16862.58 308
16863.80 313
16865.03 342
16866.26 323
16867.49 328
16868.71 338
16869.94 315
16871.17 359
16872.39 343
16873.62 368
16874.85 363
16876.08 336
16877.30 364
16878.53 373
16879.76 356
16880.99 388
16882.21 396
16883.44 394
16884.67 405
16885.90 381
16887.13 413
16888.35 400
16889.58 406
16890.81 410
16892.04 404
16893.27 402
16894.49 406
16895.72 399
16896.95 387
16898.18 376
16899.41 388
16900.63 384
16901.86 378
16903.09 370
16904.32 377
16905.55 389
16906.78 357
16908.01 347
16909.23 352
16910.46 351
16911.69 325
16912.92 347
16914.15 384
16915.38 365
16916.61 336
16917.84 333
16919.06 323
16920.29 339
16921.52 336
16922.75 337
16923.98 329
16925.21 296
16926.44 286
16927.67 329
16928.90 289
16930.13 303
16931.36 328
16932.59 344
16933.82 321
16935.05 311
16936.27 300
16937.50 294
16938.73 319
16939.96 291
16941.19 289
16942.42 288
16943.65 282
16944.88 292
16946.11 296
16947.34 296
16948.57 297
16949.80 307
16951.03 307
16952.26 305
16953.49 311
16954.72 302
16955.95 294
16957.19 301
16958.42 301
16959.65 294
16960.88 312
16962.11 267
16963.34 264
16964.57 294
16965.80 322
16967.03 300
16968.26 277
16969.49 301
16970.72 298
16971.95 302
16973.18 286
16974.42 283
16975.65 251
16976.88 321
16978.11 301
16979.34 308
16980.57 271
16981.80 273
16983.03 296
16984.26 299
16985.50 276
16986.73 273
16987.96 296
16989.19 272
16990.42 277
16991.65 287
16992.89 288
16994.12 290
16995.35 277
16996.58 292
16997.81 281
16999.04 292
17000.28 288
17001.51 296
17002.74 296
17003.97 273
17005.20 281
17006.44 281
17007.67 290
17008.90 292
17010.13 293
17011.37 291
17012.60 289
17013.83 301
17015.06 330
17016.30 273
17017.53 276
17018.76 275
17019.99 266
17021.23 259
17022.46 297
17023.69 292
17024.92 273
17026.16 285
17027.39 270
17028.62 293
17029.86 288
17031.09 287
17032.32 284
17033.56 273
17034.79 296
17036.02 262
17037.26 272
17038.49 253
17039.72 285
17040.96 279
17042.19 260
17043.42 273
17044.66 259
17045.89 269
17047.12 274
17048.36 249
17049.59 255
17050.82 255
17052.06 275
17053.29 247
17054.53 232
17055.76 231
17056.99 229
17058.23 254
17059.46 279
17060.70 278
17061.93 252
17063.16 237
17064.40 253
17065.63 238
17066.87 243
17068.10 226
17069.34 292
17070.57 267
17071.81 246
17073.04 216
17074.27 228
17075.51 220
17076.74 239
17077.98 245
17079.21 254
17080.45 244
17081.68 262
17082.92 275
17084.15 252
17085.39 239
17086.62 245
17087.86 273
17089.09 249
17090.33 220
17091.56 220
17092.80 260
17094.04 242
17095.27 255
17096.51 276
17097.74 240
17098.98 231
17100.21 235
17101.45 231
17102.68 224
17103.92 237
17105.16 262
17106.39 308
17107.63 269
17108.86 205
17110.10 259
17111.33 285
17112.57 240
17113.81 252
17115.04 251
17116.28 236
17117.52 219
17118.75 249
17119.99 247
17121.22 242
17122.46 235
17123.70 268
17124.93 253
17126.17 236
17127.41 236
17128.64 246
17129.88 263
17131.12 232
17132.35 241
17133.59 234
17134.83 263
17136.06 230
17137.30 219
17138.54 241
17139.77 215
17141.01 231
17142.25 258
17143.49 237
17144.72 214
17145.96 220
17147.20 239
17148.43 232
17149.67 243
17150.91 244
17152.15 238
17153.38 234
17154.62 250
17155.86 218
17157.10 223
17158.33 238
17159.57 237
17160.81 207
17162.05 240
17163.29 223
17164.52 226
17165.76 213
17167.00 240
17168.24 220
17169.48 257
17170.71 236
17171.95 229
17173.19 227
17174.43 221
17175.67 225
17176.91 222
17178.14 210
17179.38 228
17180.62 219
17181.86 243
17183.10 242
17184.34 224
17185.57 202
17186.81 223
17188.05 226
17189.29 236
17190.53 236
17191.77 212
17193.01 215
17194.25 243
17195.49 229
17196.72 228
17197.96 221
17199.20 241
17200.44 231
17201.68 247
17202.92 221
17204.16 222
17205.40 210
17206.64 236
17207.88 232
17209.12 239
17210.36 236
17211.60 253
17212.84 237
17214.08 206
17215.32 242
17216.56 235
17217.80 244
17219.04 225
17220.28 251
17221.52 236
17222.76 239
17224.00 232
17225.24 241
17226.48 220
17227.72 231
17228.96 245
17230.20 232
17231.44 222
17232.68 254
17233.92 224
17235.16 207
17236.40 208
17237.64 243
17238.88 231
17240.12 226
17241.36 215
17242.60 205
17243.84 248
17245.08 238
17246.32 211
17247.57 268
17248.81 230
17250.05 231
17251.29 229
17252.53 220
17253.77 244
17255.01 232
17256.25 234
17257.49 222
17258.74 211
17259.98 216
17261.22 224
17262.46 237
17263.70 219
17264.94 202
17266.18 222
17267.43 236
17268.67 215
17269.91 224
17271.15 205
17272.39 228
17273.63 234
17274.88 240
17276.12 214
17277.36 226
17278.60 201
17279.84 183
17281.09 202
17282.33 204
17283.57 229
17284.81 235
17286.06 219
17287.30 204
17288.54 192
17289.78 209
17291.02 205
17292.27 219
17293.51 233
17294.75 214
17296.00 206
17297.24 213
17298.48 231
17299.72 230
17300.97 234
17302.21 209
17303.45 203
17304.70 239
17305.94 225
17307.18 215
17308.42 212
17309.67 196
17310.91 203
17312.15 227
17313.40 203
17314.64 209
17315.88 224
17317.13 250
17318.37 210
17319.61 203
17320.86 198
17322.10 213
17323.34 228
17324.59 230
17325.83 209
17327.08 183
17328.32 178
17329.56 189
17330.81 226
17332.05 185
17333.30 206
17334.54 221
17335.78 244
17337.03 225
17338.27 198
17339.52 233
17340.76 224
17342.00 202
17343.25 227
17344.49 236
17345.74 225
17346.98 229
17348.23 212
17349.47 190
17350.72 214
17351.96 233
17353.21 240
17354.45 205
17355.70 225
17356.94 216
17358.18 214
17359.43 200
17360.67 211
17361.92 209
17363.16 217
17364.41 208
17365.66 202
17366.90 191
17368.15 233
17369.39 214
17370.64 213
17371.88 203
17373.13 187
17374.37 204
17375.62 202
17376.86 224
17378.11 203
17379.35 224
17380.60 212
17381.85 235
17383.09 223
17384.34 215
17385.58 207
17386.83 210
17388.08 244
17389.32 228
17390.57 223
17391.81 238
17393.06 234
17394.31 205
17395.55 230
17396.80 206
17398.04 207
17399.29 239
17400.54 234
17401.78 196
17403.03 242
17404.28 209
17405.52 201
17406.77 206
17408.02 247
17409.26 222
17410.51 235
17411.76 213
17413.00 205
17414.25 190
17415.50 212
17416.75 237
17417.99 222
17419.24 243
17420.49 224
17421.73 220
17422.98 218
17424.23 252
17425.48 213
17426.72 210
17427.97 215
17429.22 217
17430.46 217
17431.71 194
17432.96 193
17434.21 225
17435.46 246
17436.70 222
17437.95 206
17439.20 197
17440.45 228
17441.69 239
17442.94 245
17444.19 235
17445.44 220
17446.69 234
17447.93 218
17449.18 207
17450.43 235
17451.68 236
17452.93 248
17454.18 248
17455.42 216
17456.67 218
17457.92 194
17459.17 233
17460.42 241
17461.67 209
17462.92 224
17464.16 229
17465.41 234
17466.66 220
17467.91 207
17469.16 221
17470.41 223
17471.66 244
17472.91 223
17474.16 217
17475.40 235
17476.65 237
17477.90 234
17479.15 213
17480.40 227
17481.65 221
17482.90 232
17484.15 239
17485.40 226
17486.65 231
17487.90 238
17489.15 243
17490.40 247
17491.65 219
17492.90 215
17494.15 226
17495.40 229
17496.65 228
17497.90 222
17499.15 259
17500.40 228
17501.65 247
17502.90 224
17504.15 229
17505.40 218
17506.65 240
17507.90 238
17509.15 236
17510.40 232
17511.65 246
17512.90 233
17514.15 229
17515.40 227
17516.65 217
17517.90 246
17519.15 217
17520.40 238
17521.65 239
17522.90 230
17524.15 250
17525.41 217
17526.66 228
17527.91 232
17529.16 236
17530.41 262
17531.66 232
17532.91 246
17534.16 251
17535.41 243
17536.67 258
17537.92 214
17539.17 240
17540.42 244
17541.67 257
17542.92 253
17544.17 247
17545.43 252
17546.68 239
17547.93 241
17549.18 257
17550.43 246
17551.68 219
17552.94 231
17554.19 252
17555.44 223
17556.69 220
17557.94 238
17559.20 260
17560.45 250
17561.70 217
17562.95 243
17564.21 250
17565.46 283
17566.71 247
17567.96 240
17569.21 246
17570.47 269
17571.72 265
17572.97 265
17574.22 271
17575.48 249
17576.73 247
17577.98 248
17579.24 265
17580.49 240
17581.74 245
17582.99 231
17584.25 250
17585.50 250
17586.75 247
17588.01 243
17589.26 245
17590.51 253
17591.77 227
17593.02 239
17594.27 252
17595.53 263
17596.78 258
17598.03 235
17599.29 267
17600.54 266
17601.79 262
17603.05 237
17604.30 234
17605.56 299
17606.81 267
17608.06 270
17609.32 261
17610.57 225
17611.82 258
17613.08 272
17614.33 289
17615.59 237
17616.84 245
17618.10 271
17619.35 266
17620.60 217
17621.86 251
17623.11 243
17624.37 231
17625.62 256
17626.88 263
17628.13 250
17629.39 255
17630.64 259
17631.89 237
17633.15 273
17634.40 263
17635.66 222
17636.91 228
17638.17 218
17639.42 256
17640.68 241
17641.93 246
17643.19 227
17644.44 219
17645.70 246
17646.95 225
17648.21 213
17649.47 200
17650.72 227
17651.98 223
17653.23 223
17654.49 239
17655.74 260
17657.00 227
17658.25 237
17659.51 238
17660.77 246
17662.02 240
17663.28 205
17664.53 225
17665.79 251
17667.04 229
17668.30 223
17669.56 226
17670.81 248
17672.07 231
17673.33 237
17674.58 217
17675.84 247
17677.09 221
17678.35 228
17679.61 253
17680.86 227
17682.12 213
17683.38 249
17684.63 227
17685.89 222
17687.15 228
17688.40 220
17689.66 220
17690.92 203
17692.17 243
17693.43 241
17694.69 233
17695.94 221
17697.20 214
17698.46 214
17699.72 204
17700.97 230
17702.23 229
17703.49 216
17704.74 240
17706.00 237
17707.26 231
17708.52 221
17709.77 202
17711.03 230
17712.29 217
17713.55 218
17714.80 207
17716.06 222
17717.32 219
17718.58 246
17719.84 219
17721.09 214
17722.35 200
17723.61 221
17724.87 221
17726.13 223
17727.38 211
17728.64 230
17729.90 219
17731.16 198
17732.42 201
17733.67 219
17734.93 219
17736.19 220
17737.45 212
17738.71 185
17739.97 210
17741.23 231
17742.48 231
17743.74 225
17745.00 184
17746.26 189
17747.52 221
17748.78 231
17750.04 245
17751.30 233
17752.55 237
17753.81 234
17755.07 222
17756.33 198
17757.59 221
17758.85 241
17760.11 234
17761.37 227
17762.63 211
17763.89 217
17765.15 214
17766.41 216
17767.67 231
17768.93 229
17770.19 213
17771.45 243
17772.70 233
17773.96 220
17775.22 212
17776.48 223
17777.74 220
17779.00 215
17780.26 215
17781.52 233
17782.78 212
17784.04 192
17785.30 207
17786.56 210
17787.82 195
17789.09 244
17790.35 236
17791.61 235
17792.87 215
17794.13 214
17795.39 228
17796.65 209
17797.91 199
17799.17 219
17800.43 244
17801.69 231
17802.95 225
17804.21 219
17805.47 231
17806.73 236
17808.00 242
17809.26 239
17810.52 193
17811.78 226
17813.04 223
17814.30 206
17815.56 205
17816.82 194
17818.08 218
17819.35 205
17820.61 205
17821.87 209
17823.13 214
17824.39 200
17825.65 199
17826.92 194
17828.18 190
17829.44 198
17830.70 228
17831.96 224
17833.22 195
17834.49 188
17835.75 216
17837.01 210
17838.27 206
17839.53 208
17840.80 192
17842.06 209
17843.32 207
17844.58 209
17845.85 219
17847.11 191
17848.37 188
17849.63 203
17850.89 198
17852.16 195
17853.42 185
17854.68 200
17855.95 219
17857.21 245
17858.47 216
17859.73 187
17861.00 189
17862.26 183
17863.52 185
17864.79 213
17866.05 203
17867.31 188
17868.57 190
17869.84 230
17871.10 209
17872.36 204
17873.63 216
17874.89 207
17876.15 215
17877.42 195
17878.68 209
17879.94 189
17881.21 211
17882.47 209
17883.74 217
17885.00 234
17886.26 215
17887.53 204
17888.79 203
17890.05 168
17891.32 203
17892.58 202
17893.85 224
17895.11 210
17896.37 202
17897.64 205
17898.90 213
17900.17 200
17901.43 168
17902.70 212
17903.96 215
17905.22 198
17906.49 234
17907.75 228
17909.02 197
17910.28 187
17911.55 208
17912.81 205
17914.08 202
17915.34 219
17916.61 213
17917.87 226
17919.14 203
17920.40 196
17921.67 219
17922.93 246
17924.20 215
17925.46 225
17926.73 191
17927.99 209
17929.26 191
17930.52 197
17931.79 206
17933.05 194
17934.32 182
17935.58 192
17936.85 184
17938.12 194
17939.38 174
17940.65 192
17941.91 203
17943.18 189
17944.44 221
17945.71 193
17946.98 194
17948.24 207
17949.51 200
17950.77 186
17952.04 184
17953.31 196
17954.57 200
17955.84 197
17957.10 190
17958.37 196
17959.64 203
17960.90 202
17962.17 186
17963.44 200
17964.70 247
17965.97 202
17967.24 225
17968.50 212
17969.77 198
17971.04 213
17972.30 221
17973.57 224
17974.84 218
17976.10 198
17977.37 184
17978.64 207
17979.91 206
17981.17 195
17982.44 221
17983.71 213
17984.97 205
17986.24 203
17987.51 190
17988.78 193
17990.04 204
17991.31 213
17992.58 210
17993.85 210
17995.11 205
17996.38 200
17997.65 215
17998.92 198
18000.18 187
18001.45 207
18002.72 205
18003.99 219
18005.26 179
18006.52 193
18007.79 194
18009.06 202
18010.33 172
18011.60 205
18012.86 211
18014.13 185
18015.40 185
18016.67 182
18017.94 196
18019.21 179
18020.47 210
18021.74 187
18023.01 190
18024.28 201
18025.55 177
18026.82 213
18028.09 218
18029.36 196
18030.62 169
18031.89 203
18033.16 201
18034.43 208
18035.70 212
18036.97 213
18038.24 177
18039.51 208
18040.78 208
18042.05 170
18043.32 203
18044.59 195
18045.85 189
18047.12 195
18048.39 190
18049.66 179
18050.93 183
18052.20 191
18053.47 188
18054.74 167
18056.01 181
18057.28 203
18058.55 208
18059.82 204
18061.09 182
18062.36 181
18063.63 198
18064.90 184
18066.17 187
18067.44 193
18068.71 193
18069.98 212
18071.25 212
18072.52 206
18073.79 199
18075.06 225
18076.33 238
18077.60 190
18078.87 200
18080.15 191
18081.42 194
18082.69 207
18083.96 172
18085.23 188
18086.50 187
18087.77 200
18089.04 214
18090.31 190
18091.58 179
18092.85 195
18094.12 207
18095.40 206
18096.67 222
18097.94 203
18099.21 203
18100.48 202
18101.75 211
18103.02 208
18104.30 199
18105.57 212
18106.84 192
18108.11 219
18109.38 205
18110.65 199
18111.92 202
18113.20 218
18114.47 220
18115.74 187
18117.01 206
18118.28 187
18119.56 211
18120.83 204
18122.10 199
18123.37 200
18124.64 209
18125.92 198
18127.19 198
18128.46 210
18129.73 178
18131.01 206
18132.28 193
18133.55 208
18134.82 198
18136.10 198
18137.37 211
18138.64 199
18139.91 185
18141.19 187
18142.46 205
18143.73 198
18145.01 209
18146.28 222
18147.55 202
18148.82 179
18150.10 204
18151.37 199
18152.64 226
18153.92 219
18155.19 193
18156.46 191
18157.74 185
18159.01 187
18160.28 198
18161.56 211
18162.83 189
18164.10 193
18165.38 201
18166.65 199
18167.93 210
18169.20 191
18170.47 195
18171.75 215
18173.02 210
18174.29 216
18175.57 192
18176.84 198
18178.12 177
18179.39 213
18180.66 204
18181.94 184
18183.21 200
18184.49 193
18185.76 192
18187.04 178
18188.31 220
18189.59 223
18190.86 211
18192.13 207
18193.41 208
18194.68 208
18195.96 185
18197.23 205
18198.51 178
18199.78 209
18201.06 204
18202.33 204
18203.61 181
18204.88 184
18206.16 187
18207.43 180
18208.71 180
18209.98 182
18211.26 207
18212.53 164
18213.81 197
18215.08 192
18216.36 211
18217.63 207
18218.91 213
18220.19 193
18221.46 203
18222.74 191
18224.01 203
18225.29 178
18226.56 202
18227.84 189
18229.12 207
18230.39 203
18231.67 179
18232.94 187
18234.22 188
18235.50 194
18236.77 199
18238.05 185
18239.32 181
18240.60 191
18241.88 197
18243.15 183
18244.43 199
18245.71 212
18246.98 224
18248.26 206
18249.54 190
18250.81 205
18252.09 195
18253.37 193
18254.64 183
18255.92 204
18257.20 219
18258.47 190
18259.75 202
18261.03 199
18262.30 186
18263.58 195
18264.86 222
18266.13 212
18267.41 209
18268.69 213
18269.97 215
18271.24 214
18272.52 197
18273.80 218
18275.08 192
18276.35 195
18277.63 201
18278.91 174
18280.19 188
18281.46 211
18282.74 163
18284.02 185
18285.30 181
18286.58 185
18287.85 185
18289.13 209
18290.41 190
18291.69 177
18292.97 191
18294.24 195
18295.52 229
18296.80 196
18298.08 174
18299.36 182
18300.63 174
18301.91 178
18303.19 185
18304.47 192
18305.75 182
18307.03 196
18308.31 209
18309.58 194
18310.86 168
18312.14 193
18313.42 198
18314.70 177
18315.98 189
18317.26 203
18318.54 190
18319.82 186
18321.09 168
18322.37 197
18323.65 194
18324.93 170
18326.21 181
18327.49 173
18328.77 193
18330.05 178
18331.33 183
18332.61 188
18333.89 191
18335.17 182
18336.45 181
18337.73 183
18339.01 198
18340.29 178
18341.57 188
18342.85 172
18344.13 199
18345.41 179
18346.69 179
18347.97 216
18349.25 212
18350.53 184
18351.81 165
18353.09 187
18354.37 194
18355.65 192
18356.93 164
18358.21 206
18359.49 184
18360.77 180
18362.05 194
18363.33 192
18364.61 204
18365.89 196
18367.17 200
18368.45 179
18369.73 193
18371.01 183
18372.29 187
18373.58 180
18374.86 209
18376.14 205
18377.42 202
18378.70 220
18379.98 201
18381.26 189
18382.54 183
18383.82 185
18385.11 198
18386.39 181
18387.67 180
18388.95 204
18390.23 193
18391.51 193
18392.79 188
18394.08 195
18395.36 195
18396.64 184
18397.92 168
18399.20 188
18400.49 192
18401.77 191
18403.05 205
18404.33 185
18405.61 164
18406.90 194
18408.18 192
18409.46 187
18410.74 201
18412.02 186
18413.31 179
18414.59 188
18415.87 194
18417.15 170
18418.44 179
18419.72 199
18421.00 156
18422.28 173
18423.57 194
18424.85 219
18426.13 189
18427.41 176
18428.70 178
18429.98 167
18431.26 176
18432.55 173
18433.83 173
18435.11 169
18436.40 181
18437.68 210
18438.96 209
18440.25 191
18441.53 158
18442.81 193
18444.10 205
18445.38 170
18446.66 169
18447.95 214
18449.23 217
18450.51 212
18451.80 197
18453.08 179
18454.36 213
18455.65 189
18456.93 201
18458.22 192
18459.50 184
18460.78 188
18462.07 194
18463.35 180
18464.64 189
18465.92 176
18467.20 189
18468.49 179
18469.77 190
18471.06 175
18472.34 183
18473.63 187
18474.91 173
18476.19 192
18477.48 179
18478.76 195
18480.05 186
18481.33 191
18482.62 185
18483.90 176
18485.19 167
18486.47 169
18487.76 185
18489.04 207
18490.33 192
18491.61 174
18492.90 181
18494.18 168
18495.47 187
18496.75 164
18498.04 180
18499.32 206
18500.61 190
18501.89 172
18503.18 203
18504.46 192
18505.75 175
18507.04 196
18508.32 202
18509.61 180
18510.89 194
18512.18 203
18513.46 206
18514.75 180
18516.04 199
18517.32 223
18518.61 206
18519.89 190
18521.18 180
18522.47 212
18523.75 185
18525.04 201
18526.32 179
18527.61 199
18528.90 186
18530.18 166
18531.47 200
18532.76 166
18534.04 197
18535.33 174
18536.62 199
18537.90 209
18539.19 194
18540.48 205
18541.76 194
18543.05 192
18544.34 184
18545.62 178
18546.91 171
18548.20 215
18549.48 192
18550.77 220
18552.06 173
18553.35 174
18554.63 178
18555.92 181
18557.21 190
18558.50 204
18559.78 186
18561.07 217
18562.36 210
18563.65 196
18564.93 191
18566.22 224
18567.51 177
18568.80 187
18570.08 186
18571.37 165
18572.66 218
18573.95 193
18575.24 191
18576.52 211
18577.81 192
18579.10 202
18580.39 220
18581.68 199
18582.96 203
18584.25 203
18585.54 207
18586.83 208
18588.12 219
18589.41 201
18590.69 216
18591.98 213
18593.27 215
18594.56 224
18595.85 195
18597.14 218
18598.43 227
18599.71 213
18601.00 207
18602.29 211
18603.58 226
18604.87 230
18606.16 243
18607.45 222
18608.74 198
18610.03 201
18611.32 217
18612.61 230
18613.89 220
18615.18 237
18616.47 243
18617.76 266
18619.05 260
18620.34 235
18621.63 215
18622.92 223
18624.21 194
18625.50 208
18626.79 225
18628.08 240
18629.37 220
18630.66 224
18631.95 200
18633.24 213
18634.53 227
18635.82 212
18637.11 181
18638.40 204
18639.69 188
18640.98 213
18642.27 193
18643.56 215
18644.85 206
18646.14 203
18647.43 204
18648.72 203
18650.01 196
18651.30 211
18652.59 202
18653.89 185
18655.18 194
18656.47 177
18657.76 206
18659.05 173
18660.34 199
18661.63 195
18662.92 191
18664.21 188
18665.50 179
18666.79 219
18668.09 200
18669.38 209
18670.67 177
18671.96 186
18673.25 176
18674.54 203
18675.83 164
18677.13 198
18678.42 197
18679.71 211
18681.00 176
18682.29 184
18683.58 181
18684.88 188
18686.17 189
18687.46 228
18688.75 212
18690.04 181
18691.33 182
18692.63 199
18693.92 199
18695.21 162
18696.50 191
18697.80 202
18699.09 217
18700.38 198
18701.67 191
18702.96 208
18704.26 174
18705.55 195
18706.84 192
18708.13 192
18709.43 172
18710.72 204
18712.01 185
18713.31 188
18714.60 174
18715.89 176
18717.18 187
18718.48 192
18719.77 165
18721.06 173
18722.36 189
18723.65 184
18724.94 191
18726.24 193
18727.53 192
18728.82 190
18730.12 198
18731.41 178
18732.70 195
18734.00 177
18735.29 228
18736.58 167
18737.88 191
18739.17 179
18740.46 179
18741.76 187
18743.05 173
18744.34 186
18745.64 192
18746.93 199
18748.23 203
18749.52 185
18750.81 173
18752.11 202
18753.40 210
18754.70 199
18755.99 172
18757.29 177
18758.58 187
18759.87 175
18761.17 167
18762.46 186
18763.76 223
18765.05 197
18766.35 190
18767.64 179
18768.94 176
18770.23 187
18771.53 184
18772.82 172
18774.11 184
18775.41 177
18776.70 182
18778.00 184
18779.29 173
18780.59 164
18781.89 172
18783.18 172
18784.48 176
18785.77 193
18787.07 182
18788.36 224
18789.66 221
18790.95 182
18792.25 179
18793.54 182
18794.84 169
18796.13 193
18797.43 174
18798.73 178
18800.02 180
18801.32 184
18802.61 193
18803.91 199
18805.20 169
18806.50 179
18807.80 185
18809.09 176
18810.39 181
18811.69 164
18812.98 167
18814.28 171
18815.57 195
18816.87 154
18818.17 211
18819.46 222
18820.76 200
18822.06 171
18823.35 179
18824.65 173
18825.95 187
18827.24 167
18828.54 159
18829.84 197
18831.13 181
18832.43 211
18833.73 190
18835.02 167
18836.32 172
18837.62 169
18838.91 184
18840.21 184
18841.51 184
18842.81 196
18844.10 197
18845.40 185
18846.70 181
18848.00 184
18849.29 215
18850.59 183
18851.89 192
18853.19 161
18854.48 168
18855.78 161
18857.08 186
18858.38 175
18859.67 175
18860.97 192
18862.27 196
18863.57 197
18864.87 150
18866.16 188
18867.46 173
18868.76 179
18870.06 174
18871.36 176
18872.66 183
18873.95 199
18875.25 172
18876.55 188
18877.85 170
18879.15 181
18880.45 191
18881.74 196
18883.04 177
18884.34 153
18885.64 196
18886.94 180
18888.24 190
18889.54 153
18890.84 195
18892.13 183
18893.43 199
18894.73 173
18896.03 190
18897.33 192
18898.63 192
18899.93 170
18901.23 191
18902.53 191
18903.83 184
18905.13 185
18906.43 185
18907.73 191
18909.02 161
18910.32 167
18911.62 177
18912.92 173
18914.22 159
18915.52 188
18916.82 180
18918.12 180
18919.42 173
18920.72 186
18922.02 164
18923.32 139
18924.62 181
18925.92 158
18927.22 185
18928.52 179
18929.82 185
18931.12 156
18932.42 157
18933.72 171
18935.02 177
18936.32 170
18937.63 204
18938.93 193
18940.23 177
18941.53 155
18942.83 154
18944.13 168
18945.43 162
18946.73 161
18948.03 161
18949.33 177
18950.63 158
18951.93 193
18953.23 148
18954.54 171
18955.84 161
18957.14 176
18958.44 192
18959.74 201
18961.04 182
18962.34 164
18963.64 179
18964.95 181
18966.25 174
18967.55 140
18968.85 154
18970.15 166
18971.45 168
18972.76 157
18974.06 170
18975.36 186
18976.66 187
18977.96 162
18979.27 177
18980.57 167
18981.87 173
18983.17 192
18984.47 152
18985.78 153
18987.08 193
18988.38 176
18989.68 170
18990.98 162
18992.29 153
18993.59 179
18994.89 197
18996.19 186
18997.50 181
18998.80 184
19000.10 181
19001.40 156
19002.71 182
19004.01 154
19005.31 168
19006.62 184
19007.92 182
19009.22 149
19010.53 156
19011.83 171
19013.13 210
19014.43 157
19015.74 152
19017.04 158
19018.34 201
19019.65 192
19020.95 181
19022.25 162
19023.56 168
19024.86 161
19026.16 163
19027.47 176
19028.77 161
19030.08 176
19031.38 189
19032.68 182
19033.99 170
19035.29 151
19036.59 168
19037.90 195
19039.20 167
19040.51 167
19041.81 181
19043.11 179
19044.42 194
19045.72 167
19047.03 156
19048.33 189
19049.64 176
19050.94 156
19052.25 168
19053.55 171
19054.85 181
19056.16 187
19057.46 195
19058.77 186
19060.07 173
19061.38 174
19062.68 170
19063.99 192
19065.29 159
19066.60 174
19067.90 152
19069.21 167
19070.51 206
19071.82 174
19073.12 176
19074.43 209
19075.73 205
19077.04 181
19078.34 146
19079.65 159
19080.95 177
19082.26 186
19083.57 176
19084.87 152
19086.18 179
19087.48 167
19088.79 191
19090.09 179
19091.40 181
19092.71 188
19094.01 186
19095.32 199
19096.62 202
19097.93 185
19099.24 191
19100.54 164
19101.85 150
19103.15 151
19104.46 177
19105.77 163
19107.07 179
19108.38 166
19109.69 203
19110.99 179
19112.30 192
19113.60 163
19114.91 188
19116.22 185
19117.52 144
19118.83 170
19120.14 193
19121.45 173
19122.75 181
19124.06 162
19125.37 182
19126.67 166
19127.98 168
19129.29 181
19130.59 170
19131.90 171
19133.21 190
19134.52 157
19135.82 174
19137.13 174
19138.44 187
19139.75 196
19141.05 168
19142.36 200
19143.67 187
19144.98 174
19146.28 182
19147.59 193
19148.90 184
19150.21 163
19151.51 164
19152.82 205
19154.13 178
19155.44 198
19156.75 171
19158.05 160
19159.36 174
19160.67 165
19161.98 176
19163.29 188
19164.60 147
19165.90 149
19167.21 175
19168.52 182
19169.83 175
19171.14 169
19172.45 161
19173.75 181
19175.06 168
19176.37 148
19177.68 156
19178.99 172
19180.30 177
19181.61 182
19182.92 188
19184.23 184
19185.53 182
19186.84 183
19188.15 179
19189.46 176
19190.77 171
19192.08 176
19193.39 179
19194.70 172
19196.01 184
19197.32 176
19198.63 196
19199.94 183
19201.25 183
19202.56 197
19203.87 173
19205.17 191
19206.48 190
19207.79 181
19209.10 202
19210.41 177
19211.72 174
19213.03 180
19214.34 157
19215.65 178
19216.96 198
19218.27 162
19219.58 174
19220.89 181
19222.21 184
19223.52 169
19224.83 160
19226.14 178
19227.45 156
19228.76 178
19230.07 186
19231.38 199
19232.69 159
19234.00 182
19235.31 159
19236.62 182
19237.93 154
19239.24 146
19240.55 146
19241.86 198
19243.18 167
19244.49 155
19245.80 160
19247.11 188
19248.42 183
19249.73 171
19251.04 160
19252.35 164
19253.67 206
19254.98 182
19256.29 168
19257.60 156
19258.91 169
19260.22 176
19261.53 185
19262.85 168
19264.16 190
19265.47 172
19266.78 173
19268.09 153
19269.40 160
19270.72 172
19272.03 161
19273.34 163
19274.65 158
19275.96 162
19277.28 160
19278.59 178
19279.90 157
19281.21 148
19282.53 157
19283.84 183
19285.15 180
19286.46 165
19287.78 166
19289.09 176
19290.40 162
19291.71 165
19293.03 179
19294.34 196
19295.65 180
19296.96 192
19298.28 177
19299.59 162
19300.90 158
19302.22 166
19303.53 186
19304.84 150
19306.16 149
19307.47 184
19308.78 164
19310.10 176
19311.41 157
19312.72 172
19314.04 172
19315.35 167
19316.66 139
19317.98 138
19319.29 180
19320.60 175
19321.92 169
19323.23 162
19324.54 144
19325.86 144
19327.17 195
19328.49 176
19329.80 144
19331.11 178
19332.43 180
19333.74 183
19335.06 179
19336.37 131
19337.68 158
19339.00 183
19340.31 180
19341.63 160
19342.94 181
19344.26 169
19345.57 173
19346.89 161
19348.20 144
19349.51 148
19350.83 193
19352.14 196
19353.46 175
19354.77 158
19356.09 172
19357.40 216
19358.72 166
19360.03 149
19361.35 156
19362.66 184
19363.98 193
19365.29 173
19366.61 160
19367.92 155
19369.24 152
19370.55 166
19371.87 153
19373.19 175
19374.50 168
19375.82 158
19377.13 171
19378.45 166
19379.76 145
19381.08 165
19382.39 162
19383.71 162
19385.03 142
19386.34 136
19387.66 172
19388.97 164
19390.29 163
19391.61 165
19392.92 176
19394.24 158
19395.55 181
19396.87 164
19398.19 164
19399.50 178
19400.82 161
19402.14 186
19403.45 142
19404.77 173
19406.09 155
19407.40 151
19408.72 141
19410.04 139
19411.35 165
19412.67 165
19413.99 158
19415.30 175
19416.62 149
19417.94 175
19419.25 160
19420.57 162
19421.89 134
19423.21 148
19424.52 169
19425.84 177
19427.16 166
19428.47 136
19429.79 148
19431.11 167
19432.43 156
19433.74 159
19435.06 160
19436.38 179
19437.70 171
19439.01 171
19440.33 165
19441.65 177
19442.97 170
19444.29 152
19445.60 162
19446.92 162
19448.24 147
19449.56 170
19450.88 171
19452.19 166
19453.51 173
19454.83 169
19456.15 145
19457.47 169
19458.78 163
19460.10 178
19461.42 203
19462.74 170
19464.06 164
19465.38 151
19466.70 155
19468.01 153
19469.33 172
19470.65 170
19471.97 166
19473.29 142
19474.61 147
19475.93 152
19477.25 164
19478.57 169
19479.88 153
19481.20 172
19482.52 164
19483.84 181
19485.16 177
19486.48 162
19487.80 164
19489.12 169
19490.44 188
19491.76 168
19493.08 146
19494.40 149
19495.72 140
19497.04 191
19498.36 150
19499.68 163
19501.00 170
19502.32 165
19503.64 158
19504.96 154
19506.28 153
19507.60 161
19508.92 157
19510.24 162
19511.56 187
19512.88 166
19514.20 166
19515.52 175
19516.84 181
19518.16 163
19519.48 184
19520.80 159
19522.12 155
19523.44 179
19524.76 153
19526.08 164
19527.40 166
19528.72 172
19530.04 166
19531.36 156
19532.68 163
19534.00 179
19535.33 175
19536.65 181
19537.97 144
19539.29 129
19540.61 174
19541.93 194
19543.25 163
19544.57 147
19545.89 159
19547.22 165
19548.54 183
19549.86 172
19551.18 177
19552.50 148
19553.82 172
19555.15 194
19556.47 167
19557.79 155
19559.11 173
19560.43 181
19561.75 165
19563.08 153
19564.40 143
19565.72 158
19567.04 162
19568.36 193
19569.69 182
19571.01 149
19572.33 158
19573.65 169
19574.97 144
19576.30 145
19577.62 152
19578.94 177
19580.26 160
19581.59 163
19582.91 158
19584.23 160
19585.55 162
19586.88 156
19588.20 172
19589.52 181
19590.85 153
19592.17 173
19593.49 154
19594.81 137
19596.14 152
19597.46 192
19598.78 153
19600.11 166
19601.43 162
19602.75 180
19604.08 182
19605.40 156
19606.72 138
19608.05 150
19609.37 176
19610.69 182
19612.02 165
19613.34 153
19614.66 150
19615.99 174
19617.31 159
19618.64 159
19619.96 147
19621.28 152
19622.61 146
19623.93 167
19625.26 152
19626.58 142
19627.90 162
19629.23 171
19630.55 139
19631.88 158
19633.20 169
19634.52 144
19635.85 161
19637.17 153
19638.50 175
19639.82 182
19641.15 180
19642.47 152
19643.80 188
19645.12 167
19646.45 155
19647.77 158
19649.09 171
19650.42 160
19651.74 189
19653.07 170
19654.39 151
19655.72 169
19657.04 163
19658.37 166
19659.69 164
19661.02 156
19662.35 151
19663.67 157
19665.00 158
19666.32 177
19667.65 180
19668.97 163
19670.30 163
19671.62 169
19672.95 171
19674.27 150
19675.60 184
19676.93 169
19678.25 171
19679.58 150
19680.90 185
19682.23 177
19683.56 199
19684.88 183
19686.21 186
19687.53 171
19688.86 157
19690.19 152
19691.51 155
19692.84 179
19694.16 176
19695.49 177
19696.82 172
19698.14 186
19699.47 160
19700.80 164
19702.12 153
19703.45 177
19704.78 169
19706.10 189
19707.43 169
19708.76 185
19710.08 169
19711.41 186
19712.74 178
19714.06 157
19715.39 163
19716.72 164
19718.05 184
19719.37 167
19720.70 157
19722.03 150
19723.35 183
19724.68 149
19726.01 179
19727.34 156
19728.66 172
19729.99 182
19731.32 158
19732.65 149
19733.98 156
19735.30 178
19736.63 178
19737.96 171
19739.29 167
19740.61 165
19741.94 179
19743.27 144
19744.60 165
19745.93 178
19747.25 174
19748.58 159
19749.91 142
19751.24 152
19752.57 167
19753.90 174
19755.22 169
19756.55 192
19757.88 162
19759.21 191
19760.54 175
19761.87 156
19763.20 162
19764.52 188
19765.85 182
19767.18 151
19768.51 163
19769.84 159
19771.17 166
19772.50 176
19773.83 155
19775.16 130
19776.48 173
19777.81 167
19779.14 147
19780.47 153
19781.80 174
19783.13 202
19784.46 181
19785.79 163
19787.12 166
19788.45 165
19789.78 162
19791.11 169
19792.44 157
19793.77 169
19795.10 155
19796.43 191
19797.76 163
19799.09 158
19800.42 172
19801.75 150
19803.08 145
19804.41 142
19805.74 166
19807.07 160
19808.40 172
19809.73 152
19811.06 171
19812.39 167
19813.72 152
19815.05 158
19816.38 164
19817.71 155
19819.04 148
19820.37 170
19821.70 169
19823.03 160
19824.36 178
19825.69 174
19827.02 155
19828.35 155
19829.69 162
19831.02 170
19832.35 147
19833.68 163
19835.01 171
19836.34 173
19837.67 174
19839.00 194
19840.33 173
19841.67 159
19843.00 148
19844.33 166
19845.66 183
19846.99 178
19848.32 171
19849.65 171
19850.99 174
19852.32 161
19853.65 192
19854.98 157
19856.31 164
19857.64 177
19858.98 161
19860.31 167
19861.64 166
19862.97 152
19864.30 151
19865.64 164
19866.97 158
19868.30 161
19869.63 178
19870.97 172
19872.30 163
19873.63 173
19874.96 169
19876.29 169
19877.63 143
19878.96 165
19880.29 157
19881.63 164
19882.96 147
19884.29 162
19885.62 168
19886.96 158
19888.29 169
19889.62 156
19890.95 155
19892.29 152
19893.62 190
19894.95 194
19896.29 173
19897.62 183
19898.95 180
19900.29 153
19901.62 161
19902.95 153
19904.29 160
19905.62 181
19906.95 157
19908.29 146
19909.62 158
19910.95 167
19912.29 169
19913.62 169
19914.96 156
19916.29 166
19917.62 164
19918.96 157
19920.29 195
19921.63 172
19922.96 164
19924.29 165
19925.63 165
19926.96 162
19928.30 162
19929.63 155
19930.96 159
19932.30 161
19933.63 165
19934.97 159
19936.30 165
19937.64 171
19938.97 161
19940.31 159
19941.64 177
19942.98 158
19944.31 191
19945.64 193
19946.98 165
19948.31 177
19949.65 167
19950.98 147
19952.32 176
19953.65 194
19954.99 153
19956.32 182
19957.66 183
19959.00 191
19960.33 173
19961.67 200
19963.00 185
19964.34 174
19965.67 189
19967.01 154
19968.34 179
19969.68 182
19971.01 161
19972.35 164
19973.69 172
19975.02 176
19976.36 181
19977.69 168
19979.03 170
19980.37 182
19981.70 165
19983.04 167
19984.37 169
19985.71 150
19987.05 149
19988.38 190
19989.72 194
19991.05 162
19992.39 177
19993.73 188
19995.06 184
19996.40 159
19997.74 173
19999.07 186
20000.41 182
20001.75 175
20003.08 168
20004.42 184
20005.76 161
20007.09 179
20008.43 177
20009.77 207
20011.10 210
20012.44 176
20013.78 197
20015.12 162
20016.45 160
20017.79 160
20019.13 192
20020.47 171
20021.80 193
20023.14 171
20024.48 168
20025.81 173
20027.15 160
20028.49 156
20029.83 213
20031.17 171
20032.50 154
20033.84 156
20035.18 157
20036.52 186
20037.85 168
20039.19 202
20040.53 171
20041.87 185
20043.21 176
20044.54 186
20045.88 186
20047.22 177
20048.56 197
20049.90 179
20051.24 167
20052.57 173
20053.91 185
20055.25 166
20056.59 146
20057.93 177
20059.27 185
20060.61 164
20061.94 154
20063.28 162
20064.62 204
20065.96 194
20067.30 172
20068.64 166
20069.98 169
20071.32 170
20072.66 155
20073.99 176
20075.33 158
20076.67 179
20078.01 170
20079.35 203
20080.69 169
20082.03 155
20083.37 142
20084.71 193
20086.05 161
20087.39 173
20088.73 179
20090.07 192
20091.41 166
20092.75 193
20094.09 174
20095.43 161
20096.77 186
20098.11 178
20099.45 185
20100.79 164
20102.13 168
20103.47 154
20104.81 158
20106.15 161
20107.49 160
20108.83 179
20110.17 189
20111.51 168
20112.85 175
20114.19 197
20115.53 188
20116.87 190
20118.21 170
20119.55 167
20120.89 157
20122.23 145
20123.57 140
20124.91 190
20126.25 166
20127.60 169
20128.94 166
