# Supplementary material for: MALDI-TOF MS typing enables the classification of brewing yeasts of the genus Saccharomyces to major beer styles
Source: PLoS One. 2017 Aug 9;12(8):e0181694. doi: 10.1371/journal.pone.0181694 (PMC5549903; doi:10.1371/journal.pone.0181694)
Supplement: S16 File — The directory includes 90 raw files and was zipped to “.zip”; the folder has three strains with 30 spectra per strain; S1 Text explains the raw files with an example and Table 1 represents the yeast strains used within the experiment. (ZIP) [file pone.0181694.s019.zip › 46-48/30674-457-OG-WB-WB-YPG-18h-E-E_2015-10-27__0_D6_1.dat]

1999.49 1608
1999.91 1573
2000.33 1612
2000.75 1670
2001.17 1626
2001.59 1627
2002.02 1579
2002.44 1489
2002.86 1571
2003.28 1554
2003.70 1422
2004.13 1455
2004.55 1523
2004.97 1313
2005.39 1424
2005.81 1535
2006.24 1431
2006.66 1350
2007.08 1400
2007.50 1439
2007.93 1329
2008.35 1356
2008.77 1462
2009.19 1576
2009.62 1517
2010.04 1504
2010.46 1488
2010.88 1520
2011.31 1512
2011.73 1564
2012.15 1508
2012.58 1337
2013.00 1372
2013.42 1402
2013.84 1357
2014.27 1303
2014.69 1389
2015.11 1318
2015.54 1375
2015.96 1361
2016.38 1367
2016.81 1372
2017.23 1421
2017.65 1375
2018.08 1249
2018.50 1406
2018.92 1457
2019.35 1456
2019.77 1623
2020.19 1556
2020.62 1679
2021.04 1690
2021.47 1509
2021.89 1488
2022.31 1439
2022.74 1455
2023.16 1426
2023.59 1466
2024.01 1428
2024.43 1281
2024.86 1356
2025.28 1409
2025.71 1354
2026.13 1261
2026.55 1267
2026.98 1248
2027.40 1408
2027.83 1354
2028.25 1274
2028.68 1312
2029.10 1270
2029.53 1344
2029.95 1371
2030.38 1246
2030.80 1314
2031.23 1410
2031.65 1316
2032.08 1365
2032.50 1344
2032.93 1420
2033.35 1455
2033.78 1463
2034.20 1385
2034.63 1533
2035.05 1464
2035.48 1475
2035.90 1485
2036.33 1425
2036.75 1351
2037.18 1498
2037.60 1529
2038.03 1464
2038.45 1589
2038.88 1624
2039.31 1478
2039.73 1426
2040.16 1507
2040.58 1454
2041.01 1459
2041.43 1542
2041.86 1449
2042.29 1364
2042.71 1350
2043.14 1474
2043.56 1399
2043.99 1324
2044.42 1375
2044.84 1306
2045.27 1346
2045.70 1429
2046.12 1413
2046.55 1386
2046.98 1469
2047.40 1490
2047.83 1438
2048.25 1452
2048.68 1502
2049.11 1519
2049.53 1423
2049.96 1477
2050.39 1591
2050.82 1448
2051.24 1375
2051.67 1477
2052.10 1342
2052.52 1330
2052.95 1411
2053.38 1315
2053.80 1229
2054.23 1430
2054.66 1283
2055.09 1402
2055.51 1374
2055.94 1351
2056.37 1411
2056.80 1354
2057.22 1333
2057.65 1448
2058.08 1456
2058.51 1359
2058.93 1285
2059.36 1396
2059.79 1327
2060.22 1422
2060.65 1448
2061.07 1424
2061.50 1434
2061.93 1484
2062.36 1485
2062.79 1438
2063.21 1610
2063.64 1522
2064.07 1690
2064.50 1672
2064.93 1782
2065.36 1986
2065.78 1985
2066.21 1874
2066.64 1806
2067.07 1778
2067.50 1973
2067.93 1702
2068.36 1624
2068.78 1642
2069.21 1623
2069.64 1659
2070.07 1444
2070.50 1381
2070.93 1350
2071.36 1420
2071.79 1585
2072.22 1418
2072.64 1371
2073.07 1384
2073.50 1287
2073.93 1362
2074.36 1486
2074.79 1350
2075.22 1377
2075.65 1436
2076.08 1437
2076.51 1426
2076.94 1447
2077.37 1417
2077.80 1352
2078.23 1342
2078.66 1536
2079.09 1443
2079.52 1364
2079.95 1468
2080.38 1459
2080.81 1526
2081.24 1460
2081.67 1473
2082.10 1443
2082.53 1368
2082.96 1471
2083.39 1407
2083.82 1424
2084.25 1346
2084.68 1454
2085.11 1437
2085.54 1368
2085.97 1371
2086.40 1380
2086.83 1380
2087.26 1460
2087.69 1379
2088.12 1352
2088.55 1381
2088.99 1443
2089.42 1291
2089.85 1320
2090.28 1284
2090.71 1292
2091.14 1436
2091.57 1491
2092.00 1365
2092.43 1369
2092.86 1378
2093.30 1410
2093.73 1415
2094.16 1339
2094.59 1304
2095.02 1379
2095.45 1369
2095.88 1317
2096.32 1362
2096.75 1402
2097.18 1339
2097.61 1375
2098.04 1302
2098.47 1401
2098.91 1304
2099.34 1326
2099.77 1266
2100.20 1307
2100.63 1183
2101.07 1167
2101.50 1269
2101.93 1184
2102.36 1149
2102.80 1285
2103.23 1239
2103.66 1217
2104.09 1248
2104.52 1337
2104.96 1352
2105.39 1305
2105.82 1376
2106.25 1351
2106.69 1449
2107.12 1478
2107.55 1401
2107.99 1388
2108.42 1434
2108.85 1425
2109.28 1451
2109.72 1455
2110.15 1370
2110.58 1335
2111.02 1263
2111.45 1306
2111.88 1333
2112.32 1291
2112.75 1327
2113.18 1228
2113.62 1403
2114.05 1420
2114.48 1475
2114.92 1366
2115.35 1275
2115.78 1389
2116.22 1319
2116.65 1266
2117.08 1269
2117.52 1166
2117.95 1266
2118.39 1349
2118.82 1272
2119.25 1302
2119.69 1237
2120.12 1283
2120.56 1254
2120.99 1245
2121.42 1266
2121.86 1289
2122.29 1271
2122.73 1349
2123.16 1349
2123.60 1373
2124.03 1303
2124.46 1370
2124.90 1328
2125.33 1448
2125.77 1322
2126.20 1278
2126.64 1289
2127.07 1391
2127.51 1303
2127.94 1407
2128.38 1424
2128.81 1441
2129.25 1426
2129.68 1426
2130.12 1365
2130.55 1379
2130.99 1403
2131.42 1431
2131.86 1440
2132.29 1528
2132.73 1458
2133.16 1449
2133.60 1466
2134.03 1514
2134.47 1480
2134.91 1458
2135.34 1479
2135.78 1430
2136.21 1446
2136.65 1487
2137.08 1507
2137.52 1447
2137.96 1440
2138.39 1417
2138.83 1456
2139.26 1443
2139.70 1534
2140.14 1347
2140.57 1226
2141.01 1299
2141.44 1327
2141.88 1326
2142.32 1331
2142.75 1301
2143.19 1322
2143.63 1445
2144.06 1393
2144.50 1358
2144.94 1324
2145.37 1276
2145.81 1229
2146.25 1142
2146.68 1310
2147.12 1392
2147.56 1352
2147.99 1418
2148.43 1481
2148.87 1403
2149.30 1479
2149.74 1455
2150.18 1464
2150.61 1643
2151.05 1450
2151.49 1513
2151.93 1529
2152.36 1599
2152.80 1404
2153.24 1431
2153.68 1491
2154.11 1508
2154.55 1366
2154.99 1465
2155.43 1392
2155.86 1506
2156.30 1415
2156.74 1305
2157.18 1457
2157.62 1402
2158.05 1297
2158.49 1324
2158.93 1303
2159.37 1310
2159.81 1456
2160.24 1335
2160.68 1462
2161.12 1401
2161.56 1354
2162.00 1398
2162.43 1255
2162.87 1318
2163.31 1307
2163.75 1295
2164.19 1250
2164.63 1318
2165.07 1410
2165.50 1402
2165.94 1311
2166.38 1442
2166.82 1437
2167.26 1389
2167.70 1335
2168.14 1399
2168.58 1388
2169.02 1419
2169.45 1403
2169.89 1568
2170.33 1581
2170.77 1490
2171.21 1509
2171.65 1614
2172.09 1744
2172.53 1708
2172.97 1732
2173.41 1712
2173.85 1826
2174.29 2059
2174.73 2104
2175.17 2257
2175.61 2156
2176.05 1962
2176.49 2014
2176.93 2004
2177.37 1829
2177.81 1879
2178.25 1832
2178.69 1656
2179.13 1747
2179.57 1641
2180.01 1496
2180.45 1673
2180.89 1456
2181.33 1471
2181.77 1577
2182.21 1480
2182.65 1403
2183.09 1404
2183.53 1404
2183.97 1374
2184.41 1275
2184.85 1400
2185.29 1347
2185.73 1362
2186.17 1317
2186.61 1319
2187.05 1344
2187.49 1407
2187.94 1451
2188.38 1502
2188.82 1541
2189.26 1529
2189.70 1605
2190.14 1370
2190.58 1488
2191.02 1577
2191.46 1494
2191.91 1419
2192.35 1361
2192.79 1584
2193.23 1608
2193.67 1481
2194.11 1434
2194.55 1525
2195.00 1552
2195.44 1710
2195.88 1694
2196.32 1665
2196.76 1633
2197.21 1580
2197.65 1592
2198.09 1621
2198.53 1585
2198.97 1613
2199.42 1543
2199.86 1570
2200.30 1588
2200.74 1359
2201.18 1372
2201.63 1409
2202.07 1353
2202.51 1438
2202.95 1558
2203.40 1596
2203.84 1370
2204.28 1436
2204.72 1493
2205.17 1392
2205.61 1465
2206.05 1509
2206.49 1452
2206.94 1576
2207.38 1719
2207.82 1657
2208.27 1582
2208.71 1665
2209.15 1668
2209.60 1648
2210.04 1430
2210.48 1450
2210.92 1466
2211.37 1483
2211.81 1513
2212.25 1532
2212.70 1486
2213.14 1541
2213.59 1522
2214.03 1432
2214.47 1367
2214.92 1384
2215.36 1313
2215.80 1457
2216.25 1448
2216.69 1311
2217.14 1525
2217.58 1496
2218.02 1409
2218.47 1470
2218.91 1240
2219.36 1300
2219.80 1370
2220.24 1436
2220.69 1383
2221.13 1351
2221.58 1352
2222.02 1473
2222.46 1602
2222.91 1445
2223.35 1453
2223.80 1461
2224.24 1479
2224.69 1414
2225.13 1501
2225.58 1490
2226.02 1519
2226.47 1543
2226.91 1565
2227.36 1612
2227.80 1546
2228.25 1592
2228.69 1613
2229.14 1651
2229.58 1648
2230.03 1621
2230.47 1583
2230.92 1595
2231.36 1560
2231.81 1535
2232.25 1678
2232.70 1725
2233.14 1723
2233.59 1755
2234.03 1818
2234.48 1814
2234.93 1589
2235.37 1516
2235.82 1568
2236.26 1484
2236.71 1629
2237.16 1643
2237.60 1578
2238.05 1415
2238.49 1523
2238.94 1369
2239.39 1399
2239.83 1483
2240.28 1390
2240.72 1340
2241.17 1313
2241.62 1266
2242.06 1295
2242.51 1141
2242.96 1139
2243.40 1152
2243.85 1222
2244.30 1284
2244.74 1397
2245.19 1353
2245.64 1339
2246.08 1187
2246.53 1254
2246.98 1305
2247.42 1355
2247.87 1388
2248.32 1277
2248.76 1246
2249.21 1265
2249.66 1254
2250.10 1183
2250.55 1356
2251.00 1287
2251.45 1409
2251.89 1320
2252.34 1311
2252.79 1332
2253.24 1311
2253.68 1311
2254.13 1502
2254.58 1611
2255.03 1377
2255.47 1245
2255.92 1264
2256.37 1273
2256.82 1235
2257.27 1209
2257.71 1234
2258.16 1240
2258.61 1206
2259.06 1234
2259.51 1239
2259.95 1318
2260.40 1421
2260.85 1429
2261.30 1512
2261.75 1316
2262.19 1395
2262.64 1541
2263.09 1481
2263.54 1397
2263.99 1431
2264.44 1562
2264.89 1393
2265.33 1495
2265.78 1377
2266.23 1356
2266.68 1428
2267.13 1478
2267.58 1427
2268.03 1476
2268.48 1500
2268.93 1509
2269.37 1530
2269.82 1570
2270.27 1527
2270.72 1662
2271.17 1667
2271.62 1642
2272.07 1601
2272.52 1633
2272.97 1585
2273.42 1635
2273.87 1655
2274.32 1442
2274.77 1411
2275.22 1329
2275.67 1461
2276.12 1367
2276.57 1372
2277.02 1278
2277.47 1240
2277.92 1254
2278.37 1333
2278.82 1425
2279.27 1373
2279.72 1435
2280.17 1321
2280.62 1247
2281.07 1313
2281.52 1326
2281.97 1173
2282.42 1308
2282.87 1258
2283.32 1280
2283.77 1259
2284.22 1328
2284.67 1275
2285.12 1209
2285.57 1283
2286.02 1312
2286.47 1294
2286.92 1351
2287.37 1402
2287.82 1621
2288.28 1623
2288.73 1712
2289.18 2052
2289.63 2349
2290.08 2412
2290.53 2510
2290.98 2616
2291.43 2611
2291.88 2761
2292.34 2686
2292.79 2556
2293.24 2492
2293.69 2319
2294.14 2117
2294.59 2160
2295.05 1927
2295.50 1879
2295.95 1797
2296.40 1664
2296.85 1693
2297.30 1605
2297.76 1527
2298.21 1459
2298.66 1313
2299.11 1353
2299.56 1342
2300.02 1374
2300.47 1247
2300.92 1357
2301.37 1391
2301.82 1194
2302.28 1199
2302.73 1352
2303.18 1356
2303.63 1284
2304.09 1336
2304.54 1348
2304.99 1310
2305.44 1337
2305.90 1305
2306.35 1362
2306.80 1352
2307.26 1460
2307.71 1571
2308.16 1548
2308.61 1571
2309.07 1597
2309.52 1572
2309.97 1740
2310.43 1894
2310.88 1674
2311.33 1711
2311.79 1814
2312.24 1722
2312.69 1663
2313.15 1475
2313.60 1438
2314.05 1555
2314.51 1507
2314.96 1431
2315.41 1329
2315.87 1353
2316.32 1404
2316.77 1419
2317.23 1438
2317.68 1472
2318.14 1429
2318.59 1459
2319.04 1530
2319.50 1415
2319.95 1537
2320.41 1571
2320.86 1549
2321.31 1456
2321.77 1409
2322.22 1556
2322.68 1589
2323.13 1537
2323.59 1612
2324.04 1695
2324.50 1656
2324.95 1831
2325.40 1883
2325.86 1958
2326.31 1889
2326.77 1918
2327.22 2012
2327.68 1913
2328.13 1979
2328.59 1691
2329.04 1647
2329.50 1639
2329.95 1438
2330.41 1555
2330.86 1449
2331.32 1488
2331.77 1465
2332.23 1435
2332.68 1341
2333.14 1377
2333.59 1389
2334.05 1469
2334.51 1421
2334.96 1286
2335.42 1253
2335.87 1353
2336.33 1401
2336.78 1378
2337.24 1432
2337.70 1349
2338.15 1416
2338.61 1387
2339.06 1401
2339.52 1337
2339.97 1321
2340.43 1376
2340.89 1332
2341.34 1396
2341.80 1490
2342.26 1583
2342.71 1376
2343.17 1319
2343.62 1340
2344.08 1371
2344.54 1398
2344.99 1499
2345.45 1500
2345.91 1459
2346.36 1389
2346.82 1458
2347.28 1440
2347.73 1591
2348.19 1533
2348.65 1527
2349.10 1451
2349.56 1368
2350.02 1497
2350.48 1416
2350.93 1386
2351.39 1399
2351.85 1338
2352.30 1434
2352.76 1410
2353.22 1326
2353.68 1370
2354.13 1352
2354.59 1476
2355.05 1472
2355.51 1367
2355.96 1345
2356.42 1274
2356.88 1345
2357.34 1300
2357.79 1251
2358.25 1391
2358.71 1367
2359.17 1349
2359.63 1374
2360.08 1453
2360.54 1486
2361.00 1445
2361.46 1420
2361.92 1370
2362.37 1458
2362.83 1430
2363.29 1320
2363.75 1408
2364.21 1361
2364.67 1387
2365.12 1317
2365.58 1320
2366.04 1354
2366.50 1315
2366.96 1384
2367.42 1419
2367.88 1412
2368.33 1356
2368.79 1352
2369.25 1341
2369.71 1403
2370.17 1310
2370.63 1263
2371.09 1334
2371.55 1349
2372.01 1264
2372.47 1242
2372.92 1326
2373.38 1530
2373.84 1469
2374.30 1410
2374.76 1556
2375.22 1622
2375.68 1530
2376.14 1413
2376.60 1475
2377.06 1521
2377.52 1504
2377.98 1454
2378.44 1409
2378.90 1440
2379.36 1455
2379.82 1435
2380.28 1544
2380.74 1649
2381.20 1438
2381.66 1447
2382.12 1378
2382.58 1278
2383.04 1344
2383.50 1344
2383.96 1454
2384.42 1338
2384.88 1274
2385.34 1261
2385.80 1417
2386.26 1476
2386.72 1350
2387.18 1384
2387.64 1375
2388.10 1425
2388.56 1397
2389.03 1423
2389.49 1437
2389.95 1453
2390.41 1399
2390.87 1445
2391.33 1391
2391.79 1398
2392.25 1412
2392.71 1433
2393.17 1346
2393.64 1447
2394.10 1311
2394.56 1416
2395.02 1467
2395.48 1389
2395.94 1340
2396.40 1216
2396.87 1141
2397.33 1250
2397.79 1259
2398.25 1342
2398.71 1390
2399.17 1393
2399.64 1394
2400.10 1246
2400.56 1287
2401.02 1329
2401.48 1339
2401.95 1376
2402.41 1283
2402.87 1359
2403.33 1250
2403.79 1279
2404.26 1269
2404.72 1092
2405.18 1329
2405.64 1480
2406.11 1416
2406.57 1355
2407.03 1379
2407.49 1437
2407.96 1373
2408.42 1386
2408.88 1344
2409.34 1273
2409.81 1235
2410.27 1214
2410.73 1273
2411.20 1213
2411.66 1259
2412.12 1309
2412.58 1382
2413.05 1271
2413.51 1298
2413.97 1299
2414.44 1337
2414.90 1291
2415.36 1261
2415.83 1339
2416.29 1378
2416.75 1476
2417.22 1595
2417.68 1377
2418.14 1308
2418.61 1301
2419.07 1351
2419.54 1344
2420.00 1363
2420.46 1373
2420.93 1297
2421.39 1356
2421.85 1371
2422.32 1356
2422.78 1357
2423.25 1384
2423.71 1419
2424.17 1424
2424.64 1351
2425.10 1398
2425.57 1585
2426.03 1477
2426.50 1469
2426.96 1341
2427.42 1419
2427.89 1318
2428.35 1302
2428.82 1363
2429.28 1392
2429.75 1340
2430.21 1411
2430.68 1455
2431.14 1398
2431.61 1367
2432.07 1306
2432.54 1290
2433.00 1366
2433.47 1326
2433.93 1250
2434.40 1353
2434.86 1442
2435.33 1447
2435.79 1396
2436.26 1293
2436.72 1393
2437.19 1433
2437.65 1496
2438.12 1361
2438.59 1332
2439.05 1451
2439.52 1470
2439.98 1489
2440.45 1544
2440.91 1608
2441.38 1681
2441.85 1559
2442.31 1557
2442.78 1593
2443.24 1580
2443.71 1495
2444.18 1325
2444.64 1376
2445.11 1398
2445.57 1345
2446.04 1236
2446.51 1266
2446.97 1320
2447.44 1362
2447.91 1277
2448.37 1272
2448.84 1260
2449.31 1267
2449.77 1286
2450.24 1266
2450.71 1265
2451.17 1218
2451.64 1311
2452.11 1340
2452.57 1297
2453.04 1208
2453.51 1370
2453.97 1353
2454.44 1362
2454.91 1315
2455.37 1238
2455.84 1278
2456.31 1265
2456.78 1419
2457.24 1369
2457.71 1326
2458.18 1234
2458.65 1245
2459.11 1241
2459.58 1392
2460.05 1360
2460.52 1314
2460.98 1182
2461.45 1212
2461.92 1090
2462.39 1177
2462.85 1139
2463.32 1208
2463.79 1121
2464.26 1176
2464.73 1239
2465.19 1192
2465.66 1261
2466.13 1276
2466.60 1249
2467.07 1304
2467.54 1341
2468.00 1293
2468.47 1257
2468.94 1211
2469.41 1175
2469.88 1147
2470.35 1249
2470.82 1217
2471.28 1147
2471.75 1214
2472.22 1308
2472.69 1220
2473.16 1161
2473.63 1183
2474.10 1186
2474.57 1147
2475.03 1172
2475.50 1303
2475.97 1247
2476.44 1150
2476.91 1222
2477.38 1306
2477.85 1248
2478.32 1149
2478.79 1111
2479.26 1183
2479.73 1125
2480.20 1049
2480.67 1140
2481.14 1127
2481.61 1151
2482.08 1206
2482.54 1358
2483.01 1251
2483.48 1161
2483.95 1172
2484.42 1302
2484.89 1197
2485.36 1249
2485.83 1322
2486.30 1292
2486.77 1380
2487.24 1331
2487.71 1266
2488.18 1364
2488.66 1360
2489.13 1361
2489.60 1394
2490.07 1307
2490.54 1322
2491.01 1304
2491.48 1494
2491.95 1404
2492.42 1300
2492.89 1395
2493.36 1424
2493.83 1463
2494.30 1428
2494.77 1318
2495.24 1367
2495.72 1347
2496.19 1358
2496.66 1315
2497.13 1357
2497.60 1383
2498.07 1353
2498.54 1268
2499.01 1375
2499.48 1338
2499.96 1191
2500.43 1248
2500.90 1187
2501.37 1289
2501.84 1203
2502.31 1239
2502.78 1234
2503.26 1188
2503.73 1252
2504.20 1253
2504.67 1264
2505.14 1398
2505.62 1373
2506.09 1325
2506.56 1279
2507.03 1312
2507.50 1280
2507.98 1380
2508.45 1363
2508.92 1303
2509.39 1417
2509.86 1307
2510.34 1430
2510.81 1356
2511.28 1445
2511.75 1661
2512.23 1529
2512.70 1586
2513.17 1643
2513.64 1576
2514.12 1593
2514.59 1578
2515.06 1504
2515.54 1519
2516.01 1546
2516.48 1575
2516.95 1402
2517.43 1234
2517.90 1441
2518.37 1518
2518.85 1461
2519.32 1466
2519.79 1483
2520.27 1407
2520.74 1307
2521.21 1258
2521.69 1333
2522.16 1336
2522.63 1274
2523.11 1209
2523.58 1177
2524.05 1257
2524.53 1211
2525.00 1235
2525.48 1327
2525.95 1263
2526.42 1225
2526.90 1332
2527.37 1344
2527.85 1254
2528.32 1255
2528.79 1298
2529.27 1221
2529.74 1217
2530.22 1269
2530.69 1352
2531.16 1328
2531.64 1282
2532.11 1348
2532.59 1350
2533.06 1423
2533.54 1358
2534.01 1447
2534.49 1459
2534.96 1389
2535.44 1393
2535.91 1473
2536.38 1288
2536.86 1328
2537.33 1312
2537.81 1485
2538.28 1518
2538.76 1369
2539.23 1444
2539.71 1361
2540.18 1377
2540.66 1385
2541.13 1479
2541.61 1488
2542.09 1492
2542.56 1481
2543.04 1492
2543.51 1548
2543.99 1422
2544.46 1318
2544.94 1402
2545.41 1381
2545.89 1390
2546.37 1459
2546.84 1476
2547.32 1553
2547.79 1618
2548.27 1611
2548.74 1706
2549.22 1668
2549.70 1619
2550.17 1719
2550.65 1728
2551.13 1732
2551.60 1729
2552.08 1542
2552.55 1517
2553.03 1645
2553.51 1621
2553.98 1587
2554.46 1511
2554.94 1503
2555.41 1509
2555.89 1466
2556.37 1499
2556.84 1440
2557.32 1387
2557.80 1419
2558.27 1365
2558.75 1412
2559.23 1380
2559.70 1344
2560.18 1350
2560.66 1326
2561.14 1491
2561.61 1377
2562.09 1277
2562.57 1311
2563.04 1400
2563.52 1295
2564.00 1303
2564.48 1153
2564.95 1125
2565.43 1241
2565.91 1242
2566.39 1254
2566.86 1308
2567.34 1179
2567.82 1340
2568.30 1396
2568.77 1357
2569.25 1456
2569.73 1334
2570.21 1317
2570.69 1195
2571.16 1234
2571.64 1179
2572.12 1116
2572.60 1170
2573.08 1128
2573.56 1242
2574.03 1299
2574.51 1270
2574.99 1271
2575.47 1195
2575.95 1266
2576.43 1345
2576.90 1355
2577.38 1139
2577.86 1133
2578.34 1268
2578.82 1221
2579.30 1229
2579.78 1286
2580.26 1264
2580.73 1267
2581.21 1257
2581.69 1256
2582.17 1216
2582.65 1215
2583.13 1188
2583.61 1098
2584.09 1179
2584.57 1192
2585.05 1318
2585.53 1168
2586.01 1233
2586.49 1332
2586.97 1288
2587.44 1337
2587.92 1363
2588.40 1381
2588.88 1416
2589.36 1243
2589.84 1232
2590.32 1245
2590.80 1335
2591.28 1276
2591.76 1478
2592.24 1397
2592.72 1346
2593.20 1387
2593.68 1538
2594.16 1314
2594.64 1237
2595.12 1372
2595.60 1440
2596.08 1363
2596.56 1249
2597.05 1224
2597.53 1276
2598.01 1251
2598.49 1273
2598.97 1160
2599.45 1111
2599.93 1091
2600.41 1146
2600.89 1103
2601.37 1203
2601.85 1214
2602.33 1151
2602.81 1165
2603.29 1167
2603.78 1233
2604.26 1228
2604.74 1206
2605.22 1241
2605.70 1230
2606.18 1182
2606.66 1323
2607.14 1264
2607.63 1270
2608.11 1323
2608.59 1266
2609.07 1292
2609.55 1259
2610.03 1129
2610.52 1168
2611.00 1190
2611.48 1237
2611.96 1217
2612.44 1241
2612.92 1203
2613.41 1183
2613.89 1167
2614.37 1230
2614.85 1149
2615.34 1236
2615.82 1172
2616.30 1318
2616.78 1235
2617.26 1247
2617.75 1223
2618.23 1279
2618.71 1211
2619.19 1282
2619.68 1254
2620.16 1164
2620.64 1304
2621.12 1373
2621.61 1271
2622.09 1209
2622.57 1180
2623.06 1343
2623.54 1269
2624.02 1235
2624.50 1253
2624.99 1286
2625.47 1396
2625.95 1327
2626.44 1247
2626.92 1270
2627.40 1334
2627.89 1369
2628.37 1370
2628.85 1295
2629.34 1375
2629.82 1389
2630.30 1437
2630.79 1444
2631.27 1461
2631.75 1392
2632.24 1349
2632.72 1437
2633.21 1355
2633.69 1360
2634.17 1343
2634.66 1392
2635.14 1428
2635.62 1291
2636.11 1251
2636.59 1312
2637.08 1360
2637.56 1275
2638.05 1249
2638.53 1285
2639.01 1318
2639.50 1335
2639.98 1337
2640.47 1341
2640.95 1287
2641.44 1254
2641.92 1240
2642.41 1326
2642.89 1270
2643.38 1318
2643.86 1314
2644.34 1338
2644.83 1309
2645.31 1260
2645.80 1148
2646.28 1171
2646.77 1195
2647.25 1212
2647.74 1259
2648.22 1332
2648.71 1256
2649.20 1316
2649.68 1271
2650.17 1299
2650.65 1341
2651.14 1272
2651.62 1183
2652.11 1192
2652.59 1128
2653.08 1246
2653.56 1252
2654.05 1296
2654.54 1322
2655.02 1275
2655.51 1342
2655.99 1432
2656.48 1324
2656.97 1331
2657.45 1413
2657.94 1369
2658.42 1325
2658.91 1266
2659.40 1256
2659.88 1283
2660.37 1372
2660.85 1241
2661.34 1178
2661.83 1210
2662.31 1265
2662.80 1356
2663.29 1173
2663.77 1199
2664.26 1188
2664.75 1242
2665.23 1266
2665.72 1233
2666.21 1218
2666.69 1216
2667.18 1250
2667.67 1225
2668.15 1216
2668.64 1271
2669.13 1208
2669.62 1265
2670.10 1188
2670.59 1235
2671.08 1163
2671.56 1332
2672.05 1364
2672.54 1399
2673.03 1428
2673.51 1537
2674.00 1554
2674.49 1542
2674.98 1617
2675.46 1776
2675.95 1750
2676.44 1784
2676.93 1637
2677.42 1552
2677.90 1426
2678.39 1336
2678.88 1430
2679.37 1431
2679.86 1374
2680.34 1371
2680.83 1349
2681.32 1370
2681.81 1281
2682.30 1248
2682.79 1345
2683.27 1390
2683.76 1286
2684.25 1182
2684.74 1212
2685.23 1263
2685.72 1205
2686.20 1293
2686.69 1268
2687.18 1198
2687.67 1268
2688.16 1256
2688.65 1182
2689.14 1101
2689.63 1246
2690.12 1227
2690.60 1148
2691.09 1212
2691.58 1145
2692.07 1120
2692.56 1227
2693.05 1247
2693.54 1213
2694.03 1328
2694.52 1255
2695.01 1224
2695.50 1117
2695.99 1262
2696.48 1343
2696.97 1330
2697.46 1309
2697.95 1204
2698.43 1230
2698.92 1248
2699.41 1179
2699.90 1170
2700.39 1197
2700.88 1187
2701.37 1306
2701.86 1360
2702.35 1405
2702.84 1446
2703.33 1343
2703.83 1279
2704.32 1358
2704.81 1369
2705.30 1408
2705.79 1356
2706.28 1302
2706.77 1346
2707.26 1235
2707.75 1280
2708.24 1311
2708.73 1222
2709.22 1160
2709.71 1102
2710.20 1142
2710.69 1108
2711.18 1034
2711.68 1141
2712.17 1112
2712.66 1161
2713.15 1263
2713.64 1408
2714.13 1310
2714.62 1214
2715.11 1174
2715.60 1119
2716.10 1204
2716.59 1257
2717.08 1349
2717.57 1379
2718.06 1306
2718.55 1259
2719.04 1254
2719.54 1163
2720.03 1218
2720.52 1206
2721.01 1345
2721.50 1382
2722.00 1395
2722.49 1432
2722.98 1449
2723.47 1416
2723.96 1461
2724.46 1409
2724.95 1305
2725.44 1265
2725.93 1180
2726.42 1241
2726.92 1267
2727.41 1175
2727.90 1126
2728.39 1176
2728.89 1073
2729.38 1162
2729.87 1199
2730.36 1141
2730.86 1189
2731.35 1245
2731.84 1276
2732.34 1308
2732.83 1295
2733.32 1296
2733.81 1363
2734.31 1407
2734.80 1474
2735.29 1332
2735.79 1476
2736.28 1580
2736.77 1431
2737.27 1535
2737.76 1419
2738.25 1380
2738.75 1366
2739.24 1373
2739.73 1351
2740.23 1418
2740.72 1389
2741.21 1266
2741.71 1234
2742.20 1210
2742.69 1232
2743.19 1166
2743.68 1259
2744.18 1214
2744.67 1126
2745.16 1213
2745.66 1167
2746.15 1272
2746.65 1291
2747.14 1197
2747.63 1165
2748.13 1256
2748.62 1220
2749.12 1185
2749.61 1234
2750.11 1346
2750.60 1346
2751.10 1294
2751.59 1148
2752.08 1238
2752.58 1208
2753.07 1271
2753.57 1269
2754.06 1227
2754.56 1283
2755.05 1204
2755.55 1253
2756.04 1298
2756.54 1307
2757.03 1381
2757.53 1296
2758.02 1255
2758.52 1280
2759.01 1328
2759.51 1306
2760.00 1222
2760.50 1197
2760.99 1199
2761.49 1430
2761.99 1308
2762.48 1324
2762.98 1248
2763.47 1198
2763.97 1280
2764.46 1313
2764.96 1296
2765.46 1255
2765.95 1232
2766.45 1300
2766.94 1244
2767.44 1166
2767.94 1249
2768.43 1200
2768.93 1278
2769.42 1303
2769.92 1328
2770.42 1302
2770.91 1306
2771.41 1422
2771.90 1316
2772.40 1451
2772.90 1381
2773.39 1528
2773.89 1521
2774.39 1447
2774.88 1582
2775.38 1588
2775.88 1654
2776.37 1642
2776.87 1746
2777.37 1749
2777.86 1622
2778.36 1737
2778.86 1716
2779.36 1718
2779.85 1487
2780.35 1375
2780.85 1491
2781.34 1378
2781.84 1398
2782.34 1266
2782.84 1279
2783.33 1300
2783.83 1308
2784.33 1144
2784.83 1253
2785.32 1272
2785.82 1267
2786.32 1205
2786.82 1239
2787.31 1141
2787.81 1195
2788.31 1228
2788.81 1187
2789.31 1107
2789.80 1112
2790.30 1165
2790.80 1086
2791.30 1171
2791.80 1304
2792.29 1227
2792.79 1175
2793.29 1233
2793.79 1288
2794.29 1235
2794.79 1149
2795.28 1245
2795.78 1155
2796.28 1257
2796.78 1217
2797.28 1270
2797.78 1340
2798.28 1309
2798.78 1249
2799.27 1292
2799.77 1242
2800.27 1228
2800.77 1190
2801.27 1208
2801.77 1173
2802.27 1246
2802.77 1206
2803.27 1265
2803.77 1245
2804.27 1250
2804.76 1221
2805.26 1350
2805.76 1223
2806.26 1387
2806.76 1413
2807.26 1407
2807.76 1597
2808.26 1501
2808.76 1446
2809.26 1534
2809.76 1545
2810.26 1457
2810.76 1345
2811.26 1328
2811.76 1273
2812.26 1253
2812.76 1368
2813.26 1306
2813.76 1167
2814.26 1290
2814.76 1276
2815.26 1124
2815.76 1211
2816.26 1328
2816.76 1276
2817.26 1338
2817.76 1251
2818.26 1256
2818.76 1287
2819.26 1362
2819.76 1369
2820.27 1416
2820.77 1310
2821.27 1366
2821.77 1354
2822.27 1450
2822.77 1438
2823.27 1495
2823.77 1380
2824.27 1358
2824.77 1241
2825.27 1350
2825.78 1364
2826.28 1316
2826.78 1233
2827.28 1258
2827.78 1197
2828.28 1259
2828.78 1220
2829.29 1171
2829.79 1143
2830.29 1152
2830.79 1247
2831.29 1284
2831.79 1224
2832.30 1242
2832.80 1181
2833.30 1298
2833.80 1159
2834.30 1205
2834.80 1182
2835.31 1200
2835.81 1157
2836.31 1151
2836.81 1229
2837.32 1320
2837.82 1243
2838.32 1311
2838.82 1265
2839.32 1258
2839.83 1205
2840.33 1219
2840.83 1265
2841.33 1175
2841.84 1251
2842.34 1316
2842.84 1296
2843.35 1333
2843.85 1356
2844.35 1369
2844.85 1300
2845.36 1294
2845.86 1378
2846.36 1396
2846.87 1399
2847.37 1340
2847.87 1372
2848.38 1439
2848.88 1381
2849.38 1447
2849.89 1403
2850.39 1354
2850.89 1388
2851.40 1471
2851.90 1453
2852.40 1337
2852.91 1189
2853.41 1187
2853.91 1193
2854.42 1232
2854.92 1237
2855.42 1195
2855.93 1144
2856.43 1321
2856.94 1401
2857.44 1268
2857.94 1229
2858.45 1155
2858.95 1186
2859.46 1178
2859.96 1198
2860.47 1171
2860.97 1206
2861.47 1222
2861.98 1136
2862.48 1259
2862.99 1247
2863.49 1131
2864.00 1149
2864.50 1215
2865.01 1119
2865.51 1056
2866.02 1178
2866.52 1086
2867.02 1122
2867.53 1058
2868.03 1158
2868.54 1176
2869.04 1074
2869.55 1091
2870.05 1215
2870.56 1240
2871.07 1328
2871.57 1316
2872.08 1318
2872.58 1368
2873.09 1439
2873.59 1450
2874.10 1335
2874.60 1364
2875.11 1332
2875.61 1328
2876.12 1391
2876.63 1395
2877.13 1424
2877.64 1379
2878.14 1344
2878.65 1354
2879.15 1277
2879.66 1323
2880.17 1223
2880.67 1290
2881.18 1332
2881.68 1248
2882.19 1246
2882.70 1321
2883.20 1343
2883.71 1397
2884.22 1397
2884.72 1399
2885.23 1310
2885.74 1395
2886.24 1386
2886.75 1372
2887.25 1399
2887.76 1534
2888.27 1470
2888.77 1542
2889.28 1584
2889.79 1681
2890.30 1472
2890.80 1480
2891.31 1481
2891.82 1483
2892.32 1520
2892.83 1553
2893.34 1573
2893.84 1601
2894.35 1552
2894.86 1487
2895.37 1720
2895.87 1974
2896.38 1933
2896.89 1855
2897.40 1937
2897.90 1745
2898.41 1558
2898.92 1649
2899.43 1701
2899.93 1642
2900.44 1593
2900.95 1538
2901.46 1467
2901.97 1392
2902.47 1385
2902.98 1441
2903.49 1537
2904.00 1524
2904.51 1594
2905.01 1722
2905.52 1575
2906.03 1665
2906.54 1765
2907.05 1604
2907.56 1688
2908.06 1697
2908.57 1498
2909.08 1460
2909.59 1491
2910.10 1397
2910.61 1344
2911.12 1307
2911.62 1255
2912.13 1252
2912.64 1316
2913.15 1297
2913.66 1256
2914.17 1325
2914.68 1329
2915.19 1257
2915.70 1238
2916.21 1316
2916.71 1345
2917.22 1331
2917.73 1301
2918.24 1233
2918.75 1370
2919.26 1360
2919.77 1341
2920.28 1368
2920.79 1237
2921.30 1279
2921.81 1277
2922.32 1205
2922.83 1320
2923.34 1273
2923.85 1264
2924.36 1373
2924.87 1477
2925.38 1445
2925.89 1278
2926.40 1349
2926.91 1372
2927.42 1438
2927.93 1425
2928.44 1262
2928.95 1316
2929.46 1219
2929.97 1148
2930.48 1145
2930.99 1325
2931.50 1305
2932.01 1240
2932.52 1187
2933.03 1269
2933.54 1273
2934.05 1239
2934.56 1185
2935.08 1224
2935.59 1229
2936.10 1318
2936.61 1305
2937.12 1321
2937.63 1217
2938.14 1385
2938.65 1286
2939.16 1280
2939.67 1359
2940.19 1266
2940.70 1285
2941.21 1218
2941.72 1243
2942.23 1298
2942.74 1250
2943.25 1308
2943.77 1278
2944.28 1203
2944.79 1296
2945.30 1327
2945.81 1312
2946.32 1451
2946.84 1405
2947.35 1453
2947.86 1445
2948.37 1323
2948.88 1259
2949.40 1312
2949.91 1448
2950.42 1472
2950.93 1368
2951.44 1372
2951.96 1250
2952.47 1425
2952.98 1232
2953.49 1243
2954.01 1140
2954.52 1176
2955.03 1342
2955.54 1333
2956.06 1155
2956.57 1145
2957.08 1209
2957.60 1086
2958.11 1242
2958.62 1232
2959.13 1201
2959.65 1253
2960.16 1173
2960.67 1282
2961.19 1296
2961.70 1222
2962.21 1343
2962.73 1326
2963.24 1299
2963.75 1281
2964.27 1263
2964.78 1272
2965.29 1262
2965.81 1275
2966.32 1220
2966.83 1282
2967.35 1309
2967.86 1271
2968.37 1264
2968.89 1293
2969.40 1205
2969.91 1174
2970.43 1324
2970.94 1270
2971.46 1269
2971.97 1235
2972.48 1273
2973.00 1232
2973.51 1373
2974.03 1375
2974.54 1252
2975.06 1297
2975.57 1228
2976.08 1326
2976.60 1217
2977.11 1305
2977.63 1341
2978.14 1260
2978.66 1291
2979.17 1274
2979.69 1286
2980.20 1383
2980.72 1384
2981.23 1387
2981.75 1307
2982.26 1355
2982.78 1360
2983.29 1230
2983.81 1285
2984.32 1333
2984.84 1372
2985.35 1391
2985.87 1457
2986.38 1345
2986.90 1465
2987.41 1450
2987.93 1486
2988.44 1563
2988.96 1547
2989.47 1655
2989.99 1525
2990.50 1509
2991.02 1609
2991.54 1511
2992.05 1658
2992.57 1577
2993.08 1453
2993.60 1382
2994.12 1603
2994.63 1667
2995.15 1516
2995.66 1675
2996.18 1740
2996.70 1844
2997.21 1848
2997.73 1932
2998.24 1876
2998.76 1883
2999.28 1805
2999.79 1754
3000.31 1824
3000.83 1952
3001.34 1932
3001.86 2144
3002.38 2365
3002.89 2592
3003.41 2888
3003.93 3519
3004.44 4129
3004.96 4046
3005.48 4667
3005.99 4754
3006.51 4857
3007.03 4451
3007.54 4226
3008.06 4043
3008.58 3542
3009.10 2992
3009.61 2807
3010.13 2430
3010.65 2230
3011.17 1940
3011.68 1809
3012.20 1786
3012.72 1537
3013.24 1475
3013.75 1446
3014.27 1453
3014.79 1565
3015.31 1575
3015.82 1641
3016.34 1734
3016.86 1830
3017.38 1750
3017.90 1589
3018.41 1664
3018.93 1644
3019.45 1527
3019.97 1506
3020.49 1546
3021.00 1624
3021.52 1658
3022.04 1557
3022.56 1515
3023.08 1571
3023.60 1719
3024.11 1724
3024.63 1570
3025.15 1489
3025.67 1463
3026.19 1590
3026.71 1658
3027.23 1558
3027.75 1461
3028.26 1509
3028.78 1390
3029.30 1412
3029.82 1382
3030.34 1284
3030.86 1444
3031.38 1384
3031.90 1356
3032.42 1357
3032.94 1318
3033.46 1414
3033.97 1430
3034.49 1452
3035.01 1361
3035.53 1412
3036.05 1423
3036.57 1306
3037.09 1344
3037.61 1347
3038.13 1480
3038.65 1543
3039.17 1427
3039.69 1371
3040.21 1277
3040.73 1409
3041.25 1346
3041.77 1322
3042.29 1304
3042.81 1334
3043.33 1369
3043.85 1323
3044.37 1331
3044.89 1392
3045.41 1313
3045.93 1299
3046.45 1392
3046.97 1419
3047.49 1433
3048.01 1412
3048.53 1513
3049.06 1343
3049.58 1221
3050.10 1322
3050.62 1317
3051.14 1359
3051.66 1346
3052.18 1312
3052.70 1344
3053.22 1384
3053.74 1296
3054.26 1359
3054.79 1331
3055.31 1210
3055.83 1250
3056.35 1435
3056.87 1432
3057.39 1367
3057.91 1253
3058.43 1304
3058.96 1331
3059.48 1218
3060.00 1315
3060.52 1359
3061.04 1270
3061.56 1269
3062.09 1176
3062.61 1377
3063.13 1277
3063.65 1303
3064.17 1356
3064.70 1372
3065.22 1406
3065.74 1383
3066.26 1553
3066.78 1498
3067.31 1569
3067.83 1507
3068.35 1388
3068.87 1438
3069.40 1403
3069.92 1671
3070.44 1465
3070.96 1436
3071.49 1392
3072.01 1455
3072.53 1451
3073.05 1350
3073.58 1345
3074.10 1358
3074.62 1340
3075.14 1417
3075.67 1509
3076.19 1532
3076.71 1573
3077.24 1570
3077.76 1750
3078.28 1877
3078.81 1782
3079.33 1769
3079.85 1884
3080.38 1962
3080.90 1976
3081.42 1885
3081.95 1845
3082.47 2038
3082.99 1993
3083.52 1869
3084.04 1959
3084.56 1880
3085.09 1847
3085.61 1893
3086.13 1923
3086.66 1631
3087.18 1574
3087.71 1743
3088.23 1659
3088.75 1619
3089.28 1659
3089.80 1623
3090.33 1646
3090.85 1699
3091.38 1712
3091.90 1551
3092.42 1528
3092.95 1624
3093.47 1678
3094.00 1637
3094.52 1681
3095.05 1860
3095.57 1962
3096.10 1804
3096.62 1883
3097.14 1880
3097.67 2035
3098.19 1973
3098.72 1919
3099.24 2013
3099.77 2171
3100.29 2691
3100.82 3475
3101.34 3981
3101.87 4683
3102.39 5935
3102.92 6865
3103.45 7611
3103.97 8150
3104.50 8098
3105.02 7870
3105.55 7636
3106.07 7256
3106.60 6069
3107.12 5078
3107.65 4395
3108.17 3536
3108.70 2997
3109.23 2522
3109.75 2256
3110.28 2188
3110.80 2171
3111.33 2041
3111.86 1961
3112.38 2056
3112.91 2116
3113.43 2062
3113.96 1972
3114.49 1928
3115.01 1934
3115.54 1839
3116.07 1769
3116.59 1667
3117.12 1641
3117.64 1686
3118.17 1558
3118.70 1585
3119.22 1671
3119.75 1607
3120.28 1638
3120.80 1818
3121.33 1734
3121.86 1727
3122.38 1778
3122.91 1825
3123.44 1757
3123.97 1627
3124.49 1731
3125.02 1700
3125.55 1609
3126.07 1560
3126.60 1569
3127.13 1488
3127.66 1524
3128.18 1540
3128.71 1490
3129.24 1423
3129.77 1372
3130.29 1447
3130.82 1451
3131.35 1313
3131.88 1506
3132.40 1392
3132.93 1469
3133.46 1517
3133.99 1432
3134.52 1434
3135.04 1478
3135.57 1467
3136.10 1481
3136.63 1545
3137.16 1436
3137.68 1367
3138.21 1408
3138.74 1454
3139.27 1432
3139.80 1528
3140.32 1377
3140.85 1307
3141.38 1471
3141.91 1386
3142.44 1396
3142.97 1339
3143.50 1399
3144.02 1414
3144.55 1431
3145.08 1360
3145.61 1445
3146.14 1565
3146.67 1638
3147.20 1484
3147.73 1654
3148.26 1588
3148.79 1699
3149.31 1734
3149.84 1714
3150.37 1681
3150.90 1602
3151.43 1729
3151.96 1809
3152.49 1756
3153.02 1654
3153.55 1521
3154.08 1526
3154.61 1541
3155.14 1686
3155.67 1564
3156.20 1508
3156.73 1728
3157.26 1593
3157.79 1494
3158.32 1603
3158.85 1628
3159.38 1729
3159.91 1729
3160.44 1763
3160.97 1605
3161.50 1617
3162.03 1511
3162.56 1374
3163.09 1416
3163.62 1392
3164.15 1397
3164.68 1336
3165.21 1367
3165.74 1448
3166.27 1310
3166.80 1298
3167.33 1303
3167.86 1283
3168.39 1313
3168.92 1328
3169.45 1349
3169.99 1256
3170.52 1324
3171.05 1368
3171.58 1351
3172.11 1306
3172.64 1294
3173.17 1411
3173.70 1508
3174.23 1479
3174.77 1428
3175.30 1565
3175.83 1439
3176.36 1454
3176.89 1456
3177.42 1587
3177.95 1553
3178.49 1541
3179.02 1379
3179.55 1468
3180.08 1485
3180.61 1387
3181.14 1419
3181.68 1238
3182.21 1332
3182.74 1418
3183.27 1399
3183.80 1408
3184.34 1259
3184.87 1232
3185.40 1297
3185.93 1326
3186.47 1382
3187.00 1423
3187.53 1466
3188.06 1359
3188.59 1288
3189.13 1392
3189.66 1351
3190.19 1409
3190.73 1390
3191.26 1410
3191.79 1341
3192.32 1348
3192.86 1317
3193.39 1368
3193.92 1223
3194.45 1236
3194.99 1259
3195.52 1245
3196.05 1252
3196.59 1312
3197.12 1313
3197.65 1303
3198.19 1261
3198.72 1392
3199.25 1347
3199.79 1396
3200.32 1353
3200.85 1472
3201.39 1573
3201.92 1485
3202.45 1520
3202.99 1725
3203.52 1761
3204.05 1643
3204.59 1604
3205.12 1576
3205.66 1529
3206.19 1597
3206.72 1530
3207.26 1547
3207.79 1517
3208.33 1484
3208.86 1491
3209.39 1625
3209.93 1678
3210.46 1638
3211.00 1692
3211.53 1699
3212.07 1754
3212.60 1657
3213.14 1648
3213.67 1578
3214.20 1698
3214.74 1583
3215.27 1529
3215.81 1465
3216.34 1389
3216.88 1433
3217.41 1438
3217.95 1431
3218.48 1363
3219.02 1397
3219.55 1386
3220.09 1334
3220.62 1417
3221.16 1335
3221.69 1393
3222.23 1635
3222.76 1694
3223.30 1772
3223.83 1814
3224.37 1748
3224.91 1759
3225.44 1823
3225.98 1784
3226.51 1762
3227.05 1792
3227.58 1729
3228.12 1649
3228.65 1663
3229.19 1662
3229.73 1605
3230.26 1641
3230.80 1537
3231.33 1557
3231.87 1671
3232.41 1604
3232.94 1716
3233.48 1736
3234.02 1619
3234.55 1608
3235.09 1732
3235.62 1641
3236.16 1570
3236.70 1706
3237.23 1662
3237.77 1707
3238.31 1900
3238.84 1943
3239.38 1785
3239.92 1867
3240.45 1913
3240.99 1659
3241.53 1872
3242.06 1866
3242.60 1825
3243.14 1833
3243.67 1900
3244.21 1717
3244.75 1768
3245.29 1817
3245.82 1823
3246.36 1785
3246.90 1774
3247.44 1884
3247.97 1800
3248.51 1982
3249.05 1861
3249.58 1691
3250.12 1664
3250.66 1755
3251.20 1724
3251.74 1758
3252.27 1889
3252.81 1907
3253.35 1815
3253.89 1849
3254.42 1827
3254.96 1917
3255.50 1947
3256.04 2040
3256.58 2038
3257.11 2019
3257.65 1968
3258.19 2041
3258.73 2132
3259.27 2251
3259.81 2370
3260.34 2805
3260.88 3153
3261.42 3338
3261.96 3736
3262.50 4134
3263.04 4169
3263.58 4745
3264.11 5064
3264.65 5568
3265.19 5882
3265.73 5831
3266.27 6529
3266.81 6650
3267.35 7029
3267.89 7089
3268.43 7001
3268.97 6611
3269.50 6452
3270.04 6009
3270.58 5368
3271.12 4528
3271.66 3690
3272.20 3426
3272.74 3016
3273.28 2672
3273.82 2364
3274.36 2261
3274.90 2308
3275.44 2308
3275.98 2222
3276.52 2238
3277.06 2354
3277.60 2229
3278.14 2217
3278.68 2161
3279.22 2280
3279.76 2306
3280.30 2428
3280.84 2315
3281.38 2285
3281.92 2191
3282.46 2078
3283.00 2036
3283.54 2039
3284.08 1930
3284.62 2044
3285.16 1973
3285.70 2006
3286.24 2168
3286.78 2265
3287.32 2292
3287.86 2335
3288.40 2307
3288.94 2359
3289.48 2287
3290.03 2301
3290.57 2377
3291.11 2117
3291.65 2200
3292.19 2154
3292.73 2320
3293.27 2435
3293.81 2643
3294.35 2580
3294.90 2566
3295.44 2833
3295.98 3041
3296.52 3157
3297.06 3044
3297.60 3143
3298.14 3307
3298.69 3002
3299.23 3045
3299.77 2859
3300.31 2700
3300.85 2694
3301.39 2476
3301.94 2695
3302.48 2727
3303.02 2645
3303.56 2589
3304.10 2791
3304.65 2698
3305.19 2715
3305.73 2564
3306.27 2590
3306.81 2572
3307.36 2497
3307.90 2571
3308.44 2287
3308.98 2138
3309.53 2087
3310.07 2099
3310.61 2020
3311.15 1990
3311.70 1963
3312.24 1992
3312.78 1991
3313.32 2082
3313.87 2148
3314.41 2160
3314.95 2291
3315.50 2490
3316.04 2424
3316.58 2560
3317.13 2671
3317.67 2789
3318.21 2817
3318.75 2861
3319.30 2874
3319.84 2899
3320.38 2988
3320.93 3057
3321.47 2998
3322.02 2927
3322.56 3016
3323.10 3082
3323.65 2943
3324.19 2920
3324.73 2819
3325.28 2913
3325.82 2875
3326.36 2684
3326.91 2721
3327.45 2578
3328.00 2463
3328.54 2503
3329.08 2451
3329.63 2619
3330.17 2680
3330.72 2901
3331.26 3551
3331.81 4541
3332.35 5948
3332.89 7562
3333.44 9335
3333.98 11978
3334.53 14573
3335.07 17331
3335.62 20252
3336.16 22311
3336.71 23749
3337.25 24517
3337.80 23873
3338.34 23093
3338.89 20893
3339.43 18519
3339.98 15828
3340.52 13430
3341.07 11005
3341.61 8629
3342.16 7124
3342.70 5871
3343.25 4852
3343.79 4172
3344.34 3738
3344.88 3401
3345.43 2971
3345.97 2796
3346.52 2747
3347.06 2607
3347.61 2587
3348.15 2645
3348.70 2441
3349.25 2472
3349.79 2604
3350.34 2628
3350.88 2336
3351.43 2378
3351.98 2467
3352.52 2387
3353.07 2289
3353.61 2406
3354.16 2408
3354.71 2364
3355.25 2316
3355.80 2170
3356.34 2236
3356.89 2171
3357.44 2096
3357.98 2106
3358.53 1981
3359.08 2094
3359.62 1994
3360.17 2023
3360.72 2058
3361.26 2023
3361.81 2024
3362.36 2050
3362.90 2156
3363.45 2058
3364.00 2084
3364.54 2150
3365.09 2363
3365.64 2242
3366.19 2245
3366.73 2290
3367.28 2174
3367.83 2116
3368.37 2107
3368.92 1945
3369.47 2050
3370.02 2158
3370.56 2103
3371.11 2187
3371.66 2219
3372.21 2285
3372.75 2753
3373.30 2870
3373.85 2866
3374.40 3042
3374.94 3153
3375.49 3059
3376.04 3013
3376.59 2968
3377.14 2701
3377.68 2623
3378.23 2458
3378.78 2277
3379.33 2220
3379.88 1992
3380.43 1931
3380.97 1956
3381.52 1843
3382.07 1773
3382.62 1646
3383.17 1733
3383.72 1674
3384.26 1608
3384.81 1526
3385.36 1576
3385.91 1578
3386.46 1626
3387.01 1553
3387.56 1572
3388.11 1632
3388.65 1627
3389.20 1544
3389.75 1600
3390.30 1567
3390.85 1601
3391.40 1522
3391.95 1647
3392.50 1581
3393.05 1625
3393.60 1694
3394.15 1599
3394.70 1627
3395.24 1584
3395.79 1611
3396.34 1602
3396.89 1617
3397.44 1605
3397.99 1720
3398.54 1711
3399.09 1743
3399.64 1827
3400.19 1629
3400.74 1689
3401.29 1717
3401.84 1713
3402.39 1628
3402.94 1615
3403.49 1494
3404.04 1561
3404.59 1472
3405.14 1383
3405.69 1277
3406.24 1334
3406.79 1383
3407.34 1495
3407.89 1546
3408.44 1512
3409.00 1382
3409.55 1497
3410.10 1504
3410.65 1567
3411.20 1728
3411.75 1651
3412.30 1775
3412.85 1760
3413.40 1728
3413.95 1946
3414.50 1811
3415.05 1778
3415.61 1790
3416.16 1610
3416.71 1626
3417.26 1561
3417.81 1553
3418.36 1506
3418.91 1453
3419.46 1439
3420.02 1466
3420.57 1380
3421.12 1553
3421.67 1509
3422.22 1686
3422.77 1702
3423.33 1682
3423.88 1750
3424.43 1777
3424.98 2016
3425.53 2014
3426.09 1919
3426.64 1807
3427.19 1844
3427.74 1758
3428.29 1693
3428.85 1611
3429.40 1612
3429.95 1571
3430.50 1453
3431.05 1536
3431.61 1465
3432.16 1534
3432.71 1480
3433.26 1499
3433.82 1561
3434.37 1562
3434.92 1474
3435.48 1406
3436.03 1585
3436.58 1524
3437.13 1525
3437.69 1530
3438.24 1534
3438.79 1566
3439.35 1513
3439.90 1623
3440.45 1482
3441.00 1457
3441.56 1515
3442.11 1628
3442.66 1517
3443.22 1450
3443.77 1527
3444.32 1456
3444.88 1602
3445.43 1485
3445.98 1450
3446.54 1426
3447.09 1391
3447.65 1411
3448.20 1431
3448.75 1431
3449.31 1332
3449.86 1333
3450.41 1291
3450.97 1335
3451.52 1450
3452.08 1536
3452.63 1472
3453.19 1323
3453.74 1334
3454.29 1311
3454.85 1264
3455.40 1286
3455.96 1509
3456.51 1369
3457.07 1339
3457.62 1347
3458.17 1380
3458.73 1359
3459.28 1246
3459.84 1364
3460.39 1410
3460.95 1367
3461.50 1371
3462.06 1333
3462.61 1343
3463.17 1433
3463.72 1442
3464.28 1374
3464.83 1503
3465.39 1625
3465.94 1468
3466.50 1453
3467.05 1500
3467.61 1493
3468.16 1516
3468.72 1673
3469.27 1575
3469.83 1622
3470.39 1720
3470.94 1660
3471.50 1648
3472.05 1769
3472.61 1772
3473.16 1809
3473.72 1747
3474.27 1913
3474.83 1765
3475.39 1710
3475.94 1725
3476.50 1577
3477.05 1492
3477.61 1508
3478.17 1616
3478.72 1605
3479.28 1705
3479.84 1643
3480.39 1671
3480.95 1834
3481.50 1860
3482.06 1794
3482.62 1862
3483.17 1964
3483.73 1887
3484.29 1812
3484.84 1771
3485.40 1897
3485.96 2044
3486.51 2041
3487.07 1967
3487.63 2092
3488.18 2272
3488.74 2370
3489.30 2895
3489.86 3542
3490.41 4108
3490.97 4997
3491.53 5533
3492.08 6419
3492.64 7143
3493.20 7463
3493.76 7713
3494.31 7437
3494.87 6858
3495.43 5824
3495.99 5048
3496.54 4571
3497.10 3910
3497.66 3335
3498.22 2979
3498.78 2682
3499.33 2510
3499.89 2622
3500.45 2576
3501.01 2721
3501.56 2930
3502.12 2919
3502.68 3071
3503.24 3223
3503.80 3481
3504.36 3636
3504.91 3837
3505.47 4096
3506.03 4095
3506.59 4367
3507.15 4194
3507.71 4076
3508.26 3878
3508.82 3554
3509.38 3438
3509.94 2958
3510.50 2693
3511.06 2415
3511.62 2325
3512.18 2119
3512.73 2114
3513.29 1949
3513.85 1964
3514.41 1713
3514.97 1764
3515.53 1542
3516.09 1551
3516.65 1518
3517.21 1563
3517.77 1513
3518.33 1635
3518.88 1607
3519.44 1606
3520.00 1502
3520.56 1428
3521.12 1481
3521.68 1552
3522.24 1746
3522.80 1653
3523.36 1665
3523.92 1670
3524.48 1721
3525.04 1686
3525.60 1684
3526.16 1707
3526.72 1633
3527.28 1524
3527.84 1448
3528.40 1428
3528.96 1464
3529.52 1445
3530.08 1315
3530.64 1324
3531.20 1466
3531.76 1356
3532.32 1404
3532.88 1413
3533.44 1515
3534.00 1638
3534.57 1620
3535.13 1591
3535.69 1608
3536.25 1730
3536.81 1688
3537.37 1575
3537.93 1567
3538.49 1489
3539.05 1611
3539.61 1668
3540.17 1483
3540.74 1394
3541.30 1474
3541.86 1532
3542.42 1346
3542.98 1368
3543.54 1486
3544.10 1512
3544.66 1435
3545.23 1432
3545.79 1454
3546.35 1454
3546.91 1396
3547.47 1466
3548.03 1469
3548.60 1370
3549.16 1290
3549.72 1459
3550.28 1393
3550.84 1468
3551.41 1366
3551.97 1296
3552.53 1136
3553.09 1093
3553.65 1216
3554.22 1128
3554.78 1306
3555.34 1199
3555.90 1164
3556.46 1233
3557.03 1294
3557.59 1406
3558.15 1372
3558.71 1298
3559.28 1230
3559.84 1240
3560.40 1359
3560.97 1370
3561.53 1289
3562.09 1429
3562.65 1345
3563.22 1370
3563.78 1479
3564.34 1290
3564.91 1343
3565.47 1454
3566.03 1425
3566.60 1437
3567.16 1437
3567.72 1376
3568.28 1291
3568.85 1248
3569.41 1273
3569.98 1233
3570.54 1204
3571.10 1246
3571.67 1099
3572.23 1255
3572.79 1299
3573.36 1255
3573.92 1320
3574.48 1392
3575.05 1279
3575.61 1419
3576.18 1456
3576.74 1374
3577.30 1434
3577.87 1436
3578.43 1485
3579.00 1472
3579.56 1426
3580.12 1447
3580.69 1358
3581.25 1326
3581.82 1394
3582.38 1428
3582.95 1248
3583.51 1247
3584.08 1357
3584.64 1241
3585.20 1196
3585.77 1342
3586.33 1323
3586.90 1265
3587.46 1296
3588.03 1380
3588.59 1392
3589.16 1341
3589.72 1322
3590.29 1218
3590.85 1212
3591.42 1261
3591.98 1249
3592.55 1267
3593.11 1326
3593.68 1288
3594.24 1275
3594.81 1311
3595.38 1326
3595.94 1364
3596.51 1173
3597.07 1150
3597.64 1263
3598.20 1325
3598.77 1361
3599.34 1354
3599.90 1313
3600.47 1397
3601.03 1251
3601.60 1232
3602.16 1300
3602.73 1219
3603.30 1274
3603.86 1272
3604.43 1220
3605.00 1240
3605.56 1185
3606.13 1127
3606.69 1201
3607.26 1237
3607.83 1129
3608.39 985
3608.96 1120
3609.53 1024
3610.09 1114
3610.66 1059
3611.23 1028
3611.79 1038
3612.36 991
3612.93 1099
3613.49 1157
3614.06 1265
3614.63 1278
3615.19 1240
3615.76 1240
3616.33 1225
3616.90 1362
3617.46 1475
3618.03 1525
3618.60 1601
3619.16 1533
3619.73 1628
3620.30 1606
3620.87 1544
3621.43 1543
3622.00 1487
3622.57 1445
3623.14 1376
3623.70 1303
3624.27 1198
3624.84 1223
3625.41 1177
3625.98 1105
3626.54 1098
3627.11 1109
3627.68 1231
3628.25 1273
3628.82 1296
3629.38 1213
3629.95 1298
3630.52 1312
3631.09 1357
3631.66 1422
3632.22 1633
3632.79 1532
3633.36 1538
3633.93 1642
3634.50 1645
3635.07 1595
3635.64 1556
3636.20 1552
3636.77 1632
3637.34 1548
3637.91 1443
3638.48 1466
3639.05 1437
3639.62 1474
3640.19 1658
3640.76 1828
3641.32 1721
3641.89 1893
3642.46 1858
3643.03 1896
3643.60 1872
3644.17 1904
3644.74 1930
3645.31 1772
3645.88 1641
3646.45 1488
3647.02 1580
3647.59 1456
3648.16 1442
3648.73 1395
3649.30 1385
3649.87 1412
3650.44 1499
3651.01 1443
3651.57 1470
3652.14 1553
3652.71 1593
3653.28 1599
3653.85 1562
3654.42 1579
3654.99 1684
3655.57 1557
3656.14 1428
3656.71 1505
3657.28 1594
3657.85 1513
3658.42 1524
3658.99 1611
3659.56 1715
3660.13 1647
3660.70 1683
3661.27 1676
3661.84 1652
3662.41 1639
3662.98 1468
3663.55 1511
3664.12 1605
3664.69 1665
3665.26 1668
3665.84 1624
3666.41 1717
3666.98 1751
3667.55 1795
3668.12 1737
3668.69 1702
3669.26 1625
3669.83 1464
3670.40 1487
3670.98 1444
3671.55 1335
3672.12 1303
3672.69 1329
3673.26 1266
3673.83 1351
3674.41 1395
3674.98 1417
3675.55 1319
3676.12 1380
3676.69 1493
3677.26 1427
3677.84 1429
3678.41 1472
3678.98 1463
3679.55 1284
3680.12 1365
3680.70 1299
3681.27 1314
3681.84 1299
3682.41 1218
3682.99 1151
3683.56 1245
3684.13 1162
3684.70 1187
3685.27 1147
3685.85 1219
3686.42 1205
3686.99 1249
3687.57 1201
3688.14 1184
3688.71 1351
3689.28 1416
3689.86 1398
3690.43 1401
3691.00 1392
3691.58 1330
3692.15 1240
3692.72 1289
3693.29 1242
3693.87 1248
3694.44 1227
3695.01 1245
3695.59 1264
3696.16 1151
3696.73 1138
3697.31 1154
3697.88 1209
3698.45 1173
3699.03 1195
3699.60 1180
3700.17 1172
3700.75 1205
3701.32 1146
3701.90 1086
3702.47 1157
3703.04 1172
3703.62 1237
3704.19 1322
3704.77 1262
3705.34 1367
3705.91 1241
3706.49 1244
3707.06 1311
3707.64 1317
3708.21 1440
3708.78 1375
3709.36 1340
3709.93 1363
3710.51 1342
3711.08 1283
3711.66 1303
3712.23 1301
3712.81 1374
3713.38 1236
3713.96 1176
3714.53 1306
3715.11 1454
3715.68 1395
3716.25 1467
3716.83 1474
3717.40 1494
3717.98 1337
3718.55 1343
3719.13 1411
3719.71 1514
3720.28 1483
3720.86 1386
3721.43 1418
3722.01 1521
3722.58 1230
3723.16 1296
3723.73 1298
3724.31 1102
3724.88 1090
3725.46 1070
3726.03 1085
3726.61 998
3727.19 980
3727.76 1071
3728.34 1117
3728.91 1118
3729.49 1203
3730.07 1231
3730.64 1188
3731.22 1279
3731.79 1315
3732.37 1237
3732.95 1242
3733.52 1422
3734.10 1408
3734.67 1288
3735.25 1241
3735.83 1449
3736.40 1373
3736.98 1273
3737.56 1179
3738.13 1190
3738.71 1220
3739.29 1220
3739.86 1114
3740.44 1041
3741.02 1104
3741.59 1127
3742.17 1109
3742.75 1028
3743.32 1132
3743.90 1108
3744.48 1152
3745.06 1115
3745.63 1063
3746.21 1083
3746.79 1058
3747.36 1155
3747.94 1270
3748.52 1185
3749.10 1133
3749.67 1211
3750.25 1210
3750.83 1278
3751.41 1128
3751.98 1172
3752.56 1230
3753.14 1161
3753.72 1110
3754.30 1058
3754.87 1060
3755.45 1062
3756.03 1008
3756.61 1111
3757.19 1134
3757.76 1077
3758.34 1103
3758.92 1158
3759.50 1132
3760.08 1163
3760.65 1208
3761.23 1221
3761.81 1261
3762.39 1257
3762.97 1208
3763.55 1289
3764.13 1293
3764.70 1218
3765.28 1301
3765.86 1269
3766.44 1057
3767.02 1175
3767.60 1195
3768.18 993
3768.76 1089
3769.33 1103
3769.91 1138
3770.49 1279
3771.07 1266
3771.65 1308
3772.23 1223
3772.81 1268
3773.39 1211
3773.97 1141
3774.55 1106
3775.13 1047
3775.71 1202
3776.29 1153
3776.87 1223
3777.45 1197
3778.02 1178
3778.60 1174
3779.18 1180
3779.76 1105
3780.34 1089
3780.92 1040
3781.50 1100
3782.08 1086
3782.66 1052
3783.24 1055
3783.82 1067
3784.40 1134
3784.98 1058
3785.56 1073
3786.14 1172
3786.72 1162
3787.31 1094
3787.89 1162
3788.47 1128
3789.05 1183
3789.63 1257
3790.21 1173
3790.79 1105
3791.37 1225
3791.95 1205
3792.53 1177
3793.11 1277
3793.69 1155
3794.27 1256
3794.85 1314
3795.43 1318
3796.02 1307
3796.60 1356
3797.18 1359
3797.76 1368
3798.34 1393
3798.92 1285
3799.50 1285
3800.08 1446
3800.67 1319
3801.25 1348
3801.83 1544
3802.41 1509
3802.99 1509
3803.57 1569
3804.16 1669
3804.74 1645
3805.32 1601
3805.90 1539
3806.48 1575
3807.06 1537
3807.65 1593
3808.23 1644
3808.81 1630
3809.39 1759
3809.97 1622
3810.56 1587
3811.14 1734
3811.72 1739
3812.30 1670
3812.89 1722
3813.47 1691
3814.05 1826
3814.63 1987
3815.21 1950
3815.80 1898
3816.38 1793
3816.96 2083
3817.55 2021
3818.13 1979
3818.71 1749
3819.29 1549
3819.88 1499
3820.46 1396
3821.04 1330
3821.63 1336
3822.21 1262
3822.79 1161
3823.37 1147
3823.96 1256
3824.54 1145
3825.12 1181
3825.71 1126
3826.29 1186
3826.87 1222
3827.46 1213
3828.04 1287
3828.62 1366
3829.21 1217
3829.79 1142
3830.38 1219
3830.96 1244
3831.54 1324
3832.13 1172
3832.71 1198
3833.29 1198
3833.88 1242
3834.46 1127
3835.05 1018
3835.63 1085
3836.21 1171
3836.80 1279
3837.38 1278
3837.97 1116
3838.55 1109
3839.14 1131
3839.72 1239
3840.30 1306
3840.89 1181
3841.47 1169
3842.06 1153
3842.64 1089
3843.23 1165
3843.81 1067
3844.40 1081
3844.98 1100
3845.57 1101
3846.15 1092
3846.74 1141
3847.32 1095
3847.91 1117
3848.49 1082
3849.08 1131
3849.66 1088
3850.25 1144
3850.83 1206
3851.42 1197
3852.00 1100
3852.59 1064
3853.17 1096
3853.76 1051
3854.34 1027
3854.93 1150
3855.51 1103
3856.10 1067
3856.69 1114
3857.27 1052
3857.86 1056
3858.44 1122
3859.03 1077
3859.62 1264
3860.20 1272
3860.79 1294
3861.37 1214
3861.96 1165
3862.55 1232
3863.13 1256
3863.72 1279
3864.30 1216
3864.89 1232
3865.48 1247
3866.06 1386
3866.65 1483
3867.24 1412
3867.82 1473
3868.41 1440
3869.00 1425
3869.58 1294
3870.17 1257
3870.76 1193
3871.34 1169
3871.93 1132
3872.52 1185
3873.10 1169
3873.69 1119
3874.28 1164
3874.86 1204
3875.45 1206
3876.04 1173
3876.63 1201
3877.21 1291
3877.80 1281
3878.39 1265
3878.97 1219
3879.56 1151
3880.15 1160
3880.74 1197
3881.32 1083
3881.91 1127
3882.50 1030
3883.09 1084
3883.67 1077
3884.26 1034
3884.85 1121
3885.44 1080
3886.03 1081
3886.61 1040
3887.20 1084
3887.79 1152
3888.38 1117
3888.97 1188
3889.55 1333
3890.14 1275
3890.73 1199
3891.32 1224
3891.91 1363
3892.50 1292
3893.08 1293
3893.67 1151
3894.26 1235
3894.85 1319
3895.44 1253
3896.03 1172
3896.62 1236
3897.20 1131
3897.79 1118
3898.38 1092
3898.97 1138
3899.56 1073
3900.15 1098
3900.74 1123
3901.33 1086
3901.92 1112
3902.51 1111
3903.09 1040
3903.68 1138
3904.27 1158
3904.86 1169
3905.45 1085
3906.04 1209
3906.63 1102
3907.22 1154
3907.81 1272
3908.40 1295
3908.99 1177
3909.58 1262
3910.17 1259
3910.76 1158
3911.35 1115
3911.94 1076
3912.53 1104
3913.12 1130
3913.71 1055
3914.30 1073
3914.89 1122
3915.48 1102
3916.07 1046
3916.66 1074
3917.25 1075
3917.84 1064
3918.43 1031
3919.02 1012
3919.61 1043
3920.20 1159
3920.79 1134
3921.38 1060
3921.97 1055
3922.56 994
3923.15 1042
3923.74 1054
3924.33 1053
3924.93 1014
3925.52 962
3926.11 1047
3926.70 1056
3927.29 1108
3927.88 1054
3928.47 979
3929.06 1004
3929.65 1031
3930.24 1032
3930.84 1116
3931.43 1068
3932.02 1038
3932.61 1045
3933.20 976
3933.79 1001
3934.38 1021
3934.98 941
3935.57 976
3936.16 915
3936.75 1140
3937.34 1057
3937.94 990
3938.53 1020
3939.12 1090
3939.71 1197
3940.30 1195
3940.89 1098
3941.49 1139
3942.08 1156
3942.67 1294
3943.26 1199
3943.86 1152
3944.45 1285
3945.04 1202
3945.63 1132
3946.23 1143
3946.82 1122
3947.41 1043
3948.00 1012
3948.60 963
3949.19 993
3949.78 1109
3950.37 1054
3950.97 1085
3951.56 1053
3952.15 1071
3952.74 999
3953.34 1080
3953.93 1066
3954.52 1141
3955.12 1140
3955.71 1105
3956.30 1075
3956.90 1128
3957.49 1278
3958.08 1152
3958.68 1292
3959.27 1293
3959.86 1313
3960.46 1190
3961.05 1241
3961.64 1303
3962.24 1258
3962.83 1287
3963.43 1171
3964.02 1228
3964.61 1165
3965.21 1188
3965.80 1237
3966.39 1191
3966.99 1305
3967.58 1331
3968.18 1395
3968.77 1414
3969.36 1385
3969.96 1226
3970.55 1274
3971.15 1248
3971.74 1194
3972.34 1202
3972.93 1167
3973.53 1118
3974.12 1192
3974.71 1204
3975.31 1179
3975.90 1339
3976.50 1471
3977.09 1462
3977.69 1583
3978.28 1665
3978.88 1500
3979.47 1586
3980.07 1554
3980.66 1409
3981.26 1361
3981.85 1191
3982.45 1204
3983.04 1093
3983.64 1178
3984.23 1301
3984.83 1300
3985.42 1333
3986.02 1090
3986.62 1190
3987.21 1212
3987.81 1209
3988.40 1136
3989.00 1110
3989.59 1302
3990.19 1378
3990.78 1189
3991.38 1229
3991.98 1242
3992.57 1251
3993.17 1278
3993.76 1180
3994.36 1265
3994.96 1354
3995.55 1252
3996.15 1300
3996.74 1228
3997.34 1270
3997.94 1290
3998.53 1288
3999.13 1166
3999.73 1307
4000.32 1251
4000.92 1364
4001.52 1271
4002.11 1161
4002.71 1236
4003.31 1372
4003.90 1205
4004.50 1242
4005.10 1127
4005.69 1171
4006.29 1382
4006.89 1303
4007.48 1280
4008.08 1271
4008.68 1307
4009.28 1254
4009.87 1174
4010.47 1267
4011.07 1341
4011.66 1230
4012.26 1201
4012.86 1207
4013.46 1172
4014.05 1229
4014.65 1247
4015.25 1337
4015.85 1177
4016.45 1120
4017.04 1087
4017.64 1194
4018.24 1196
4018.84 1024
4019.43 1201
4020.03 1238
4020.63 1163
4021.23 1188
4021.83 1114
4022.42 1093
4023.02 1126
4023.62 1150
4024.22 1085
4024.82 1181
4025.42 1162
4026.01 1269
4026.61 1304
4027.21 1352
4027.81 1275
4028.41 1293
4029.01 1330
4029.61 1231
4030.20 1270
4030.80 1273
4031.40 1355
4032.00 1338
4032.60 1439
4033.20 1530
4033.80 1430
4034.40 1424
4035.00 1458
4035.59 1459
4036.19 1369
4036.79 1477
4037.39 1372
4037.99 1253
4038.59 1295
4039.19 1203
4039.79 1167
4040.39 1155
4040.99 1050
4041.59 1138
4042.19 1068
4042.79 1162
4043.39 1128
4043.99 1065
4044.59 1014
4045.19 1131
4045.79 1154
4046.39 1095
4046.99 1018
4047.59 1025
4048.19 1023
4048.79 1026
4049.39 1061
4049.99 1088
4050.59 1249
4051.19 1086
4051.79 1121
4052.39 952
4052.99 1023
4053.59 1120
4054.19 1063
4054.79 1161
4055.39 1110
4055.99 1034
4056.59 1085
4057.19 1006
4057.79 985
4058.39 950
4059.00 946
4059.60 1055
4060.20 993
4060.80 1011
4061.40 1117
4062.00 1053
4062.60 1009
4063.20 995
4063.80 1054
4064.40 901
4065.01 929
4065.61 959
4066.21 1084
4066.81 962
4067.41 920
4068.01 943
4068.61 974
4069.22 956
4069.82 1001
4070.42 1010
4071.02 1018
4071.62 971
4072.23 978
4072.83 994
4073.43 893
4074.03 979
4074.63 1050
4075.23 1077
4075.84 929
4076.44 986
4077.04 1008
4077.64 984
4078.25 968
4078.85 969
4079.45 1010
4080.05 988
4080.66 1075
4081.26 1017
4081.86 1048
4082.46 999
4083.07 1082
4083.67 968
4084.27 1016
4084.87 892
4085.48 966
4086.08 994
4086.68 972
4087.29 974
4087.89 975
4088.49 968
4089.09 953
4089.70 970
4090.30 1034
4090.90 1033
4091.51 1002
4092.11 921
4092.71 962
4093.32 982
4093.92 947
4094.52 988
4095.13 889
4095.73 937
4096.34 993
4096.94 989
4097.54 996
4098.15 1068
4098.75 975
4099.35 1010
4099.96 1014
4100.56 981
4101.17 1009
4101.77 1019
4102.37 995
4102.98 945
4103.58 1013
4104.19 965
4104.79 947
4105.39 895
4106.00 964
4106.60 960
4107.21 933
4107.81 972
4108.42 1054
4109.02 933
4109.63 977
4110.23 945
4110.84 922
4111.44 1030
4112.04 917
4112.65 987
4113.25 1005
4113.86 907
4114.46 969
4115.07 1010
4115.67 968
4116.28 940
4116.88 951
4117.49 892
4118.09 922
4118.70 982
4119.31 925
4119.91 900
4120.52 991
4121.12 987
4121.73 991
4122.33 970
4122.94 902
4123.54 933
4124.15 967
4124.76 970
4125.36 1026
4125.97 1051
4126.57 990
4127.18 924
4127.78 979
4128.39 863
4129.00 934
4129.60 1000
4130.21 913
4130.81 932
4131.42 946
4132.03 931
4132.63 1001
4133.24 1025
4133.85 967
4134.45 1011
4135.06 1037
4135.67 1108
4136.27 1128
4136.88 1223
4137.49 1131
4138.09 1171
4138.70 1236
4139.31 1150
4139.91 1221
4140.52 1276
4141.13 1251
4141.73 1162
4142.34 1180
4142.95 1241
4143.55 1207
4144.16 1166
4144.77 1190
4145.38 1138
4145.98 1134
4146.59 1260
4147.20 1179
4147.81 1124
4148.41 1088
4149.02 1034
4149.63 1023
4150.24 961
4150.84 1039
4151.45 1075
4152.06 991
4152.67 1121
4153.27 1075
4153.88 1006
4154.49 983
4155.10 1073
4155.71 991
4156.31 1101
4156.92 1169
4157.53 1269
4158.14 1260
4158.75 1270
4159.35 1320
4159.96 1447
4160.57 1376
4161.18 1244
4161.79 1358
4162.40 1101
4163.00 1140
4163.61 1107
4164.22 1173
4164.83 1152
4165.44 1034
4166.05 1061
4166.66 1199
4167.27 1161
4167.87 1134
4168.48 1105
4169.09 1109
4169.70 1091
4170.31 1145
4170.92 1179
4171.53 1229
4172.14 1189
4172.75 1064
4173.36 1141
4173.97 1023
4174.58 1051
4175.18 1043
4175.79 1146
4176.40 1007
4177.01 1137
4177.62 1139
4178.23 1208
4178.84 1134
4179.45 1153
4180.06 1163
4180.67 1102
4181.28 1142
4181.89 1033
4182.50 1086
4183.11 1042
4183.72 1155
4184.33 1177
4184.94 1114
4185.55 1064
4186.16 1107
4186.77 1150
4187.38 1186
4187.99 1106
4188.60 1098
4189.21 1042
4189.82 1084
4190.43 1136
4191.04 1047
4191.66 996
4192.27 1160
4192.88 1078
4193.49 1155
4194.10 1124
4194.71 1189
4195.32 1289
4195.93 1395
4196.54 1282
4197.15 1164
4197.76 1204
4198.38 1194
4198.99 1234
4199.60 1265
4200.21 1111
4200.82 1080
4201.43 1103
4202.04 1073
4202.65 1098
4203.27 1005
4203.88 1147
4204.49 1061
4205.10 1023
4205.71 1000
4206.32 1020
4206.94 1044
4207.55 1119
4208.16 1036
4208.77 1065
4209.38 1021
4209.99 1092
4210.61 1039
4211.22 1087
4211.83 1036
4212.44 1103
4213.06 1075
4213.67 1039
4214.28 1015
4214.89 1143
4215.50 1110
4216.12 1117
4216.73 1067
4217.34 1144
4217.95 1272
4218.57 1261
4219.18 1277
4219.79 1211
4220.40 1271
4221.02 1285
4221.63 1272
4222.24 1368
4222.86 1355
4223.47 1250
4224.08 1379
4224.69 1516
4225.31 1396
4225.92 1393
4226.53 1475
4227.15 1460
4227.76 1433
4228.37 1401
4228.99 1481
4229.60 1449
4230.21 1468
4230.83 1485
4231.44 1647
4232.05 1960
4232.67 2072
4233.28 2334
4233.90 2572
4234.51 3011
4235.12 3217
4235.74 3656
4236.35 3733
4236.96 3707
4237.58 3584
4238.19 2971
4238.81 2636
4239.42 2374
4240.03 2053
4240.65 1964
4241.26 1736
4241.88 1589
4242.49 1577
4243.11 1466
4243.72 1416
4244.33 1291
4244.95 1387
4245.56 1351
4246.18 1411
4246.79 1417
4247.41 1506
4248.02 1529
4248.64 1415
4249.25 1455
4249.87 1513
4250.48 1429
4251.10 1387
4251.71 1320
4252.33 1335
4252.94 1382
4253.56 1406
4254.17 1407
4254.79 1309
4255.40 1279
4256.02 1313
4256.63 1318
4257.25 1388
4257.86 1219
4258.48 1176
4259.09 1122
4259.71 1185
4260.33 1213
4260.94 1172
4261.56 1235
4262.17 1171
4262.79 1092
4263.40 1162
4264.02 1157
4264.64 1084
4265.25 1154
4265.87 1197
4266.48 1196
4267.10 1145
4267.72 1238
4268.33 1155
4268.95 1226
4269.57 1236
4270.18 1223
4270.80 1334
4271.41 1276
4272.03 1267
4272.65 1285
4273.26 1340
4273.88 1330
4274.50 1349
4275.11 1316
4275.73 1265
4276.35 1245
4276.96 1509
4277.58 1411
4278.20 1522
4278.81 1390
4279.43 1360
4280.05 1310
4280.67 1371
4281.28 1365
4281.90 1165
4282.52 1128
4283.13 1113
4283.75 1175
4284.37 1040
4284.99 1123
4285.60 1256
4286.22 1183
4286.84 1244
4287.46 1127
4288.07 1066
4288.69 1064
4289.31 1060
4289.93 1138
4290.55 1119
4291.16 1127
4291.78 1182
4292.40 1115
4293.02 1103
4293.63 1094
4294.25 1132
4294.87 1077
4295.49 969
4296.11 1019
4296.73 1086
4297.34 1138
4297.96 1081
4298.58 1125
4299.20 1181
4299.82 1115
4300.44 1089
4301.05 1128
4301.67 1031
4302.29 998
4302.91 1030
4303.53 1104
4304.15 1088
4304.77 1013
4305.39 1036
4306.00 1143
4306.62 1102
4307.24 1078
4307.86 1173
4308.48 1096
4309.10 1027
4309.72 1114
4310.34 1118
4310.96 1132
4311.58 1214
4312.20 1167
4312.82 1164
4313.43 1104
4314.05 1059
4314.67 1035
4315.29 1248
4315.91 1228
4316.53 1227
4317.15 1082
4317.77 1089
4318.39 1102
4319.01 1043
4319.63 1078
4320.25 1081
4320.87 1052
4321.49 1148
4322.11 1123
4322.73 1173
4323.35 1121
4323.97 1091
4324.59 1151
4325.21 1155
4325.83 1235
4326.45 1242
4327.07 1232
4327.69 1382
4328.31 1310
4328.94 1224
4329.56 1212
4330.18 1202
4330.80 1308
4331.42 1271
4332.04 1198
4332.66 1277
4333.28 1383
4333.90 1497
4334.52 1429
4335.14 1598
4335.76 1766
4336.39 1957
4337.01 2173
4337.63 2348
4338.25 2572
4338.87 2573
4339.49 2784
4340.11 2606
4340.73 2482
4341.36 2339
4341.98 2256
4342.60 2218
4343.22 2142
4343.84 2309
4344.46 2584
4345.08 2761
4345.71 3089
4346.33 3593
4346.95 4069
4347.57 4433
4348.19 4513
4348.82 4297
4349.44 4383
4350.06 3727
4350.68 3332
4351.30 2917
4351.93 2485
4352.55 2220
4353.17 2032
4353.79 1849
4354.42 1692
4355.04 1538
4355.66 1467
4356.28 1477
4356.91 1459
4357.53 1501
4358.15 1488
4358.77 1559
4359.40 1584
4360.02 1503
4360.64 1498
4361.26 1392
4361.89 1454
4362.51 1465
4363.13 1445
4363.76 1383
4364.38 1285
4365.00 1464
4365.63 1372
4366.25 1322
4366.87 1337
4367.50 1252
4368.12 1194
4368.74 1317
4369.37 1324
4369.99 1174
4370.61 1245
4371.24 1125
4371.86 1086
4372.48 1008
4373.11 1077
4373.73 1080
4374.36 1041
4374.98 1217
4375.60 1128
4376.23 1090
4376.85 1078
4377.48 1085
4378.10 1147
4378.72 1210
4379.35 1275
4379.97 1278
4380.60 1240
4381.22 1216
4381.84 1213
4382.47 1231
4383.09 1261
4383.72 1166
4384.34 1129
4384.97 1165
4385.59 1237
4386.22 1220
4386.84 1062
4387.47 1020
4388.09 1066
4388.72 1122
4389.34 1115
4389.96 1180
4390.59 1072
4391.21 1113
4391.84 1085
4392.47 1045
4393.09 1012
4393.72 1027
4394.34 1000
4394.97 1007
4395.59 1053
4396.22 1032
4396.84 1031
4397.47 1106
4398.09 1151
4398.72 1154
4399.34 1156
4399.97 1156
4400.60 1178
4401.22 1256
4401.85 1210
4402.47 1244
4403.10 1356
4403.72 1190
4404.35 1196
4404.98 1190
4405.60 1216
4406.23 1031
4406.85 1105
4407.48 1189
4408.11 1230
4408.73 1035
4409.36 1019
4409.99 1110
4410.61 1162
4411.24 1131
4411.87 1124
4412.49 1169
4413.12 1190
4413.74 1123
4414.37 1143
4415.00 1129
4415.62 1192
4416.25 1224
4416.88 1141
4417.51 1194
4418.13 1096
4418.76 998
4419.39 984
4420.01 1054
4420.64 1102
4421.27 1104
4421.89 1089
4422.52 1038
4423.15 1000
4423.78 1036
4424.40 1033
4425.03 974
4425.66 962
4426.29 1015
4426.91 1011
4427.54 1010
4428.17 1000
4428.80 926
4429.42 1014
4430.05 923
4430.68 968
4431.31 998
4431.94 903
4432.56 1015
4433.19 1039
4433.82 1072
4434.45 1095
4435.08 1032
4435.70 1058
4436.33 1107
4436.96 1066
4437.59 1095
4438.22 1204
4438.85 1150
4439.47 1102
4440.10 1106
4440.73 1105
4441.36 1116
4441.99 1092
4442.62 1064
4443.25 1071
4443.87 1070
4444.50 1002
4445.13 1034
4445.76 1016
4446.39 1070
4447.02 1150
4447.65 1036
4448.28 1066
4448.91 1134
4449.54 970
4450.16 1058
4450.79 979
4451.42 1020
4452.05 1088
4452.68 1113
4453.31 1040
4453.94 1138
4454.57 1141
4455.20 1222
4455.83 1297
4456.46 1362
4457.09 1317
4457.72 1421
4458.35 1539
4458.98 1416
4459.61 1218
4460.24 1222
4460.87 1095
4461.50 1010
4462.13 1098
4462.76 1063
4463.39 1017
4464.02 1033
4464.65 1014
4465.28 924
4465.91 878
4466.54 958
4467.17 1045
4467.80 1071
4468.43 1011
4469.06 983
4469.69 947
4470.32 980
4470.95 1004
4471.58 981
4472.21 914
4472.85 874
4473.48 976
4474.11 954
4474.74 939
4475.37 911
4476.00 919
4476.63 892
4477.26 880
4477.89 942
4478.52 1018
4479.16 945
4479.79 945
4480.42 998
4481.05 933
4481.68 1086
4482.31 1113
4482.94 1053
4483.58 1035
4484.21 999
4484.84 1123
4485.47 1169
4486.10 1147
4486.73 1022
4487.37 1044
4488.00 1081
4488.63 1054
4489.26 991
4489.89 1038
4490.53 1061
4491.16 1047
4491.79 1060
4492.42 1105
4493.05 1144
4493.69 1036
4494.32 1035
4494.95 1075
4495.58 1057
4496.22 964
4496.85 1029
4497.48 1136
4498.11 1130
4498.75 1174
4499.38 1286
4500.01 1252
4500.64 1429
4501.28 1485
4501.91 1538
4502.54 1609
4503.18 1693
4503.81 1656
4504.44 1598
4505.07 1555
4505.71 1473
4506.34 1339
4506.97 1257
4507.61 1232
4508.24 1184
4508.87 1129
4509.51 1195
4510.14 1095
4510.77 1160
4511.41 1166
4512.04 1107
4512.68 1090
4513.31 1085
4513.94 997
4514.58 1023
4515.21 1075
4515.84 1026
4516.48 997
4517.11 1011
4517.75 1057
4518.38 993
4519.01 976
4519.65 907
4520.28 1029
4520.92 908
4521.55 979
4522.18 1028
4522.82 977
4523.45 950
4524.09 988
4524.72 886
4525.36 916
4525.99 950
4526.63 976
4527.26 1061
4527.90 1013
4528.53 1069
4529.16 1075
4529.80 1160
4530.43 1042
4531.07 1162
4531.70 1288
4532.34 1132
4532.97 1265
4533.61 1293
4534.24 1264
4534.88 1217
4535.51 1207
4536.15 1182
4536.79 1201
4537.42 1116
4538.06 999
4538.69 1074
4539.33 1083
4539.96 1012
4540.60 1054
4541.23 914
4541.87 1005
4542.50 1018
4543.14 939
4543.78 974
4544.41 914
4545.05 953
4545.68 955
4546.32 939
4546.96 998
4547.59 993
4548.23 986
4548.86 1043
4549.50 1022
4550.14 1018
4550.77 1034
4551.41 931
4552.05 975
4552.68 938
4553.32 917
4553.96 951
4554.59 970
4555.23 944
4555.86 983
4556.50 936
4557.14 914
4557.78 938
4558.41 989
4559.05 903
4559.69 906
4560.32 949
4560.96 970
4561.60 899
4562.23 929
4562.87 883
4563.51 854
4564.15 923
4564.78 899
4565.42 873
4566.06 890
4566.69 931
4567.33 901
4567.97 955
4568.61 978
4569.24 937
4569.88 967
4570.52 881
4571.16 873
4571.80 992
4572.43 947
4573.07 889
4573.71 978
4574.35 1020
4574.98 987
4575.62 947
4576.26 918
4576.90 910
4577.54 893
4578.18 1018
4578.81 960
4579.45 959
4580.09 1093
4580.73 954
4581.37 962
4582.01 916
4582.64 914
4583.28 962
4583.92 959
4584.56 937
4585.20 1036
4585.84 1130
4586.48 1068
4587.11 1013
4587.75 1071
4588.39 1032
4589.03 1311
4589.67 1249
4590.31 1250
4590.95 1529
4591.59 1656
4592.23 1710
4592.87 1831
4593.51 1825
4594.14 1789
4594.78 1822
4595.42 1635
4596.06 1375
4596.70 1140
4597.34 1102
4597.98 1184
4598.62 1145
4599.26 1112
4599.90 1133
4600.54 1211
4601.18 1079
4601.82 1161
4602.46 1095
4603.10 1108
4603.74 1128
4604.38 1103
4605.02 1152
4605.66 1051
4606.30 1104
4606.94 1127
4607.58 1118
4608.22 1056
4608.86 1093
4609.50 1021
4610.14 1031
4610.78 950
4611.42 1011
4612.06 1014
4612.70 971
4613.34 997
4613.99 996
4614.63 1000
4615.27 999
4615.91 945
4616.55 918
4617.19 952
4617.83 912
4618.47 869
4619.11 849
4619.75 892
4620.39 904
4621.04 955
4621.68 945
4622.32 966
4622.96 999
4623.60 1011
4624.24 1026
4624.88 1006
4625.53 985
4626.17 1003
4626.81 1078
4627.45 944
4628.09 868
4628.73 932
4629.38 1007
4630.02 1010
4630.66 1063
4631.30 1021
4631.94 975
4632.58 1102
4633.23 1061
4633.87 1128
4634.51 1216
4635.15 1124
4635.80 1131
4636.44 1144
4637.08 1043
4637.72 1105
4638.36 1061
4639.01 1118
4639.65 1088
4640.29 1085
4640.93 1147
4641.58 1205
4642.22 1046
4642.86 1121
4643.51 1107
4644.15 1120
4644.79 1103
4645.43 1021
4646.08 1012
4646.72 966
4647.36 897
4648.01 878
4648.65 1045
4649.29 984
4649.94 978
4650.58 969
4651.22 938
4651.87 1040
4652.51 978
4653.15 974
4653.80 986
4654.44 955
4655.08 1037
4655.73 1034
4656.37 994
4657.01 1112
4657.66 1018
4658.30 1052
4658.94 1050
4659.59 961
4660.23 888
4660.88 944
4661.52 915
4662.16 859
4662.81 940
4663.45 863
4664.10 861
4664.74 946
4665.39 892
4666.03 888
4666.67 920
4667.32 932
4667.96 853
4668.61 932
4669.25 844
4669.90 834
4670.54 944
4671.19 859
4671.83 969
4672.47 893
4673.12 895
4673.76 930
4674.41 957
4675.05 946
4675.70 872
4676.34 920
4676.99 900
4677.63 884
4678.28 842
4678.92 930
4679.57 1021
4680.22 995
4680.86 910
4681.51 883
4682.15 938
4682.80 928
4683.44 883
4684.09 868
4684.73 937
4685.38 857
4686.03 866
4686.67 936
4687.32 985
4687.96 909
4688.61 888
4689.25 955
4689.90 916
4690.55 851
4691.19 889
4691.84 929
4692.48 885
4693.13 911
4693.78 1035
4694.42 1001
4695.07 967
4695.72 1062
4696.36 1076
4697.01 1142
4697.65 1187
4698.30 1357
4698.95 1399
4699.59 1596
4700.24 1769
4700.89 1933
4701.53 2028
4702.18 1757
4702.83 1648
4703.48 1455
4704.12 1302
4704.77 1151
4705.42 1067
4706.06 1123
4706.71 1161
4707.36 1086
4708.00 1054
4708.65 1073
4709.30 1151
4709.95 1130
4710.59 1103
4711.24 1160
4711.89 1160
4712.54 1090
4713.18 1102
4713.83 1165
4714.48 1056
4715.13 1100
4715.77 1138
4716.42 1129
4717.07 1079
4717.72 1047
4718.37 969
4719.01 1045
4719.66 944
4720.31 1123
4720.96 1196
4721.61 1163
4722.25 1089
4722.90 1093
4723.55 1160
4724.20 1059
4724.85 1059
4725.50 1251
4726.14 1207
4726.79 1284
4727.44 1471
4728.09 1381
4728.74 1490
4729.39 1404
4730.04 1407
4730.68 1400
4731.33 1343
4731.98 1287
4732.63 1190
4733.28 1098
4733.93 1175
4734.58 1203
4735.23 1137
4735.88 1076
4736.53 1009
4737.17 1150
4737.82 1140
4738.47 1075
4739.12 1030
4739.77 1083
4740.42 1132
4741.07 1149
4741.72 1217
4742.37 1266
4743.02 1152
4743.67 1037
4744.32 1084
4744.97 1161
4745.62 1228
4746.27 1170
4746.92 1129
4747.57 1193
4748.22 1100
4748.87 1036
4749.52 1144
4750.17 1247
4750.82 1209
4751.47 1204
4752.12 1218
4752.77 1359
4753.42 1331
4754.07 1298
4754.72 1215
4755.37 1187
4756.02 1122
4756.67 1225
4757.32 1114
4757.97 992
4758.62 1018
4759.27 1066
4759.93 1011
4760.58 997
4761.23 918
4761.88 910
4762.53 1038
4763.18 1056
4763.83 965
4764.48 961
4765.13 948
4765.78 1090
4766.44 1095
4767.09 1119
4767.74 1127
4768.39 1150
4769.04 1140
4769.69 1221
4770.34 1047
4770.99 1026
4771.65 966
4772.30 921
4772.95 987
4773.60 977
4774.25 912
4774.91 910
4775.56 954
4776.21 1003
4776.86 1031
4777.51 1009
4778.16 1001
4778.82 996
4779.47 975
4780.12 1022
4780.77 1048
4781.43 1064
4782.08 1059
4782.73 1023
4783.38 1037
4784.03 1017
4784.69 945
4785.34 955
4785.99 943
4786.64 936
4787.30 900
4787.95 951
4788.60 942
4789.26 933
4789.91 917
4790.56 911
4791.21 950
4791.87 991
4792.52 1002
4793.17 917
4793.83 947
4794.48 985
4795.13 901
4795.79 897
4796.44 926
4797.09 947
4797.75 927
4798.40 887
4799.05 929
4799.71 928
4800.36 892
4801.01 963
4801.67 1017
4802.32 930
4802.97 985
4803.63 1019
4804.28 957
4804.94 1003
4805.59 1089
4806.24 961
4806.90 907
4807.55 893
4808.21 915
4808.86 916
4809.51 840
4810.17 903
4810.82 883
4811.48 977
4812.13 1004
4812.79 1039
4813.44 977
4814.09 1009
4814.75 1022
4815.40 1070
4816.06 1081
4816.71 1128
4817.37 1092
4818.02 1017
4818.68 1069
4819.33 1162
4819.99 1045
4820.64 1097
4821.30 1149
4821.95 1153
4822.61 1315
4823.26 1204
4823.92 1157
4824.57 1173
4825.23 1218
4825.88 1427
4826.54 1333
4827.19 1378
4827.85 1311
4828.50 1366
4829.16 1378
4829.81 1272
4830.47 1388
4831.13 1253
4831.78 1249
4832.44 1341
4833.09 1286
4833.75 1309
4834.40 1372
4835.06 1500
4835.72 1417
4836.37 1275
4837.03 1384
4837.68 1521
4838.34 1558
4839.00 1644
4839.65 1635
4840.31 1593
4840.97 1704
4841.62 1596
4842.28 1540
4842.93 1676
4843.59 1641
4844.25 1694
4844.90 1609
4845.56 1580
4846.22 1704
4846.87 1844
4847.53 2012
4848.19 2042
4848.84 2267
4849.50 2366
4850.16 2596
4850.82 2849
4851.47 2862
4852.13 3068
4852.79 2824
4853.44 2861
4854.10 2607
4854.76 2442
4855.42 2366
4856.07 2315
4856.73 2405
4857.39 2485
4858.04 2511
4858.70 2589
4859.36 2676
4860.02 2654
4860.67 2645
4861.33 2515
4861.99 2372
4862.65 2470
4863.31 2362
4863.96 2262
4864.62 2110
4865.28 2115
4865.94 2170
4866.60 2170
4867.25 2406
4867.91 2271
4868.57 2189
4869.23 2119
4869.89 2101
4870.54 2156
4871.20 2175
4871.86 1940
4872.52 1880
4873.18 1902
4873.84 1766
4874.50 1762
4875.15 1766
4875.81 1764
4876.47 1798
4877.13 1841
4877.79 1891
4878.45 1776
4879.11 1912
4879.77 1982
4880.42 2003
4881.08 1936
4881.74 1870
4882.40 1860
4883.06 1876
4883.72 1654
4884.38 1545
4885.04 1415
4885.70 1517
4886.36 1515
4887.02 1541
4887.68 1449
4888.34 1604
4889.00 1617
4889.65 1753
4890.31 1578
4890.97 1730
4891.63 1877
4892.29 1830
4892.95 1850
4893.61 1845
4894.27 1847
4894.93 1733
4895.59 1677
4896.25 1640
4896.91 1682
4897.57 1611
4898.23 1497
4898.89 1499
4899.55 1447
4900.21 1409
4900.87 1684
4901.54 1668
4902.20 1551
4902.86 1562
4903.52 1446
4904.18 1388
4904.84 1342
4905.50 1244
4906.16 1296
4906.82 1271
4907.48 1291
4908.14 1266
4908.80 1252
4909.46 1283
4910.12 1201
4910.79 1202
4911.45 1260
4912.11 1202
4912.77 1222
4913.43 1279
4914.09 1164
4914.75 1138
4915.41 1099
4916.07 1192
4916.74 1195
4917.40 1211
4918.06 1159
4918.72 1133
4919.38 1106
4920.04 1188
4920.71 1224
4921.37 1151
4922.03 1137
4922.69 1174
4923.35 1155
4924.01 1053
4924.68 1073
4925.34 1059
4926.00 1098
4926.66 1066
4927.33 1122
4927.99 1118
4928.65 1155
4929.31 1167
4929.97 1176
4930.64 1086
4931.30 1169
4931.96 1140
4932.62 1148
4933.29 1220
4933.95 1131
4934.61 1065
4935.27 1132
4935.94 1075
4936.60 1077
4937.26 1104
4937.93 1052
4938.59 1025
4939.25 1062
4939.91 1036
4940.58 1052
4941.24 1035
4941.90 1041
4942.57 1053
4943.23 951
4943.89 1037
4944.56 1013
4945.22 1021
4945.88 964
4946.55 994
4947.21 1057
4947.87 953
4948.54 863
4949.20 878
4949.86 917
4950.53 1025
4951.19 902
4951.86 985
4952.52 897
4953.18 862
4953.85 938
4954.51 995
4955.17 969
4955.84 913
4956.50 975
4957.17 988
4957.83 1071
4958.50 912
4959.16 917
4959.82 974
4960.49 990
4961.15 1141
4961.82 1146
4962.48 1114
4963.15 1247
4963.81 1486
4964.48 1335
4965.14 1355
4965.81 1401
4966.47 1456
4967.13 1405
4967.80 1376
4968.46 1290
4969.13 1157
4969.79 1210
4970.46 1071
4971.12 1018
4971.79 981
4972.45 1069
4973.12 945
4973.79 1013
4974.45 1022
4975.12 1000
4975.78 977
4976.45 1051
4977.11 1202
4977.78 1095
4978.44 1097
4979.11 1090
4979.77 1066
4980.44 1112
4981.11 1099
4981.77 1132
4982.44 1131
4983.10 1005
4983.77 1059
4984.44 1139
4985.10 1100
4985.77 1172
4986.43 1165
4987.10 1082
4987.77 1046
4988.43 1034
4989.10 1084
4989.76 1176
4990.43 1160
4991.10 1273
4991.76 1285
4992.43 1130
4993.10 1180
4993.76 1139
4994.43 1141
4995.10 999
4995.76 876
4996.43 970
4997.10 971
4997.76 965
4998.43 870
4999.10 922
4999.76 980
5000.43 809
5001.10 782
5001.77 813
5002.43 818
5003.10 853
5003.77 854
5004.43 857
5005.10 906
5005.77 860
5006.44 878
5007.10 923
5007.77 947
5008.44 816
5009.11 814
5009.77 851
5010.44 850
5011.11 896
5011.78 857
5012.45 882
5013.11 905
5013.78 944
5014.45 938
5015.12 814
5015.79 829
5016.45 869
5017.12 888
5017.79 916
5018.46 822
5019.13 922
5019.80 958
5020.46 939
5021.13 948
5021.80 982
5022.47 864
5023.14 901
5023.81 973
5024.47 957
5025.14 900
5025.81 895
5026.48 907
5027.15 902
5027.82 900
5028.49 902
5029.16 907
5029.83 956
5030.49 958
5031.16 933
5031.83 954
5032.50 859
5033.17 875
5033.84 918
5034.51 869
5035.18 805
5035.85 860
5036.52 831
5037.19 808
5037.86 853
5038.53 870
5039.20 869
5039.87 812
5040.54 718
5041.21 823
5041.88 852
5042.54 843
5043.21 903
5043.88 901
5044.55 870
5045.22 851
5045.89 940
5046.56 930
5047.24 792
5047.91 876
5048.58 921
5049.25 827
5049.92 830
5050.59 775
5051.26 909
5051.93 824
5052.60 804
5053.27 798
5053.94 822
5054.61 899
5055.28 869
5055.95 856
5056.62 760
5057.29 716
5057.96 845
5058.63 844
5059.31 871
5059.98 873
5060.65 772
5061.32 759
5061.99 871
5062.66 806
5063.33 815
5064.00 865
5064.67 842
5065.35 835
5066.02 853
5066.69 889
5067.36 812
5068.03 810
5068.70 862
5069.38 840
5070.05 862
5070.72 865
5071.39 868
5072.06 825
5072.73 780
5073.41 730
5074.08 797
5074.75 873
5075.42 910
5076.09 929
5076.77 971
5077.44 1097
5078.11 1111
5078.78 1085
5079.45 1136
5080.13 1077
5080.80 1108
5081.47 1169
5082.14 1085
5082.82 941
5083.49 920
5084.16 895
5084.83 900
5085.51 967
5086.18 1028
5086.85 990
5087.53 893
5088.20 926
5088.87 960
5089.54 1059
5090.22 1081
5090.89 963
5091.56 1004
5092.24 1070
5092.91 1064
5093.58 1024
5094.26 1089
5094.93 1124
5095.60 1103
5096.28 1108
5096.95 992
5097.62 925
5098.30 936
5098.97 1021
5099.64 945
5100.32 912
5100.99 1000
5101.67 917
5102.34 971
5103.01 959
5103.69 1001
5104.36 1025
5105.04 1030
5105.71 1065
5106.38 1013
5107.06 1054
5107.73 1013
5108.41 1019
5109.08 1075
5109.75 1096
5110.43 1045
5111.10 976
5111.78 915
5112.45 998
5113.13 978
5113.80 1014
5114.48 1034
5115.15 944
5115.83 910
5116.50 970
5117.17 960
5117.85 1005
5118.52 1093
5119.20 1056
5119.87 1133
5120.55 1173
5121.22 1115
5121.90 1157
5122.57 1143
5123.25 1089
5123.93 1054
5124.60 1029
5125.28 1029
5125.95 939
5126.63 992
5127.30 1035
5127.98 936
5128.65 957
5129.33 929
5130.00 960
5130.68 997
5131.36 1068
5132.03 978
5132.71 1019
5133.38 905
5134.06 964
5134.73 961
5135.41 936
5136.09 868
5136.76 968
5137.44 974
5138.12 969
5138.79 932
5139.47 922
5140.14 950
5140.82 922
5141.50 867
5142.17 960
5142.85 899
5143.53 843
5144.20 964
5144.88 886
5145.56 832
5146.23 820
5146.91 806
5147.59 768
5148.26 814
5148.94 855
5149.62 815
5150.29 762
5150.97 745
5151.65 853
5152.33 880
5153.00 817
5153.68 788
5154.36 854
5155.03 841
5155.71 773
5156.39 759
5157.07 769
5157.74 755
5158.42 826
5159.10 764
5159.78 826
5160.45 824
5161.13 795
5161.81 764
5162.49 767
5163.17 851
5163.84 795
5164.52 770
5165.20 739
5165.88 787
5166.55 862
5167.23 812
5167.91 827
5168.59 822
5169.27 834
5169.95 802
5170.62 783
5171.30 827
5171.98 826
5172.66 801
5173.34 808
5174.02 712
5174.69 761
5175.37 812
5176.05 771
5176.73 775
5177.41 893
5178.09 870
5178.77 837
5179.45 911
5180.13 959
5180.80 896
5181.48 859
5182.16 797
5182.84 925
5183.52 944
5184.20 966
5184.88 954
5185.56 981
5186.24 883
5186.92 847
5187.60 873
5188.28 791
5188.96 751
5189.64 813
5190.31 792
5190.99 749
5191.67 783
5192.35 754
5193.03 774
5193.71 775
5194.39 808
5195.07 787
5195.75 756
5196.43 817
5197.11 789
5197.79 845
5198.47 794
5199.15 904
5199.83 843
5200.51 841
5201.19 858
5201.87 778
5202.56 801
5203.24 803
5203.92 850
5204.60 908
5205.28 896
5205.96 910
5206.64 819
5207.32 795
5208.00 821
5208.68 904
5209.36 946
5210.04 919
5210.72 852
5211.40 907
5212.09 923
5212.77 1023
5213.45 961
5214.13 905
5214.81 921
5215.49 962
5216.17 990
5216.85 999
5217.54 1010
5218.22 1026
5218.90 984
5219.58 1034
5220.26 1056
5220.94 1102
5221.62 1103
5222.31 1043
5222.99 985
5223.67 1061
5224.35 1076
5225.03 1027
5225.72 1002
5226.40 1047
5227.08 1004
5227.76 957
5228.44 912
5229.13 905
5229.81 911
5230.49 860
5231.17 824
5231.86 854
5232.54 874
5233.22 827
5233.90 897
5234.58 840
5235.27 843
5235.95 877
5236.63 860
5237.32 896
5238.00 995
5238.68 949
5239.36 931
5240.05 978
5240.73 1065
5241.41 1118
5242.10 1025
5242.78 936
5243.46 1002
5244.14 992
5244.83 931
5245.51 867
5246.19 852
5246.88 848
5247.56 870
5248.24 884
5248.93 912
5249.61 968
5250.29 1005
5250.98 934
5251.66 1007
5252.35 1207
5253.03 1200
5253.71 1211
5254.40 1128
5255.08 1178
5255.76 1139
5256.45 1039
5257.13 987
5257.82 940
5258.50 930
5259.18 988
5259.87 970
5260.55 1001
5261.24 950
5261.92 1027
5262.61 979
5263.29 1103
5263.97 947
5264.66 917
5265.34 878
5266.03 929
5266.71 985
5267.40 981
5268.08 963
5268.77 912
5269.45 910
5270.14 954
5270.82 816
5271.51 842
5272.19 903
5272.88 885
5273.56 875
5274.25 871
5274.93 838
5275.62 854
5276.30 845
5276.99 840
5277.67 894
5278.36 897
5279.04 920
5279.73 894
5280.41 1001
5281.10 996
5281.79 952
5282.47 1035
5283.16 1073
5283.84 951
5284.53 918
5285.21 937
5285.90 950
5286.59 921
5287.27 811
5287.96 757
5288.64 836
5289.33 799
5290.02 934
5290.70 850
5291.39 826
5292.07 810
5292.76 821
5293.45 813
5294.13 805
5294.82 804
5295.51 837
5296.19 857
5296.88 830
5297.57 879
5298.25 979
5298.94 924
5299.63 949
5300.31 1011
5301.00 1038
5301.69 988
5302.37 1126
5303.06 1143
5303.75 1092
5304.43 1042
5305.12 1076
5305.81 1066
5306.50 983
5307.18 1032
5307.87 995
5308.56 987
5309.25 1016
5309.93 1047
5310.62 1124
5311.31 1202
5312.00 1232
5312.68 1264
5313.37 1283
5314.06 1225
5314.75 1087
5315.43 1100
5316.12 1063
5316.81 1064
5317.50 1005
5318.18 978
5318.87 991
5319.56 1031
5320.25 1087
5320.94 1137
5321.63 1106
5322.31 1045
5323.00 1067
5323.69 1040
5324.38 1038
5325.07 1076
5325.76 906
5326.44 884
5327.13 890
5327.82 870
5328.51 865
5329.20 875
5329.89 880
5330.58 815
5331.26 849
5331.95 806
5332.64 838
5333.33 927
5334.02 902
5334.71 857
5335.40 893
5336.09 849
5336.78 859
5337.47 894
5338.15 825
5338.84 868
5339.53 865
5340.22 817
5340.91 852
5341.60 910
5342.29 818
5342.98 982
5343.67 951
5344.36 990
5345.05 912
5345.74 888
5346.43 912
5347.12 905
5347.81 1027
5348.50 980
5349.19 953
5349.88 998
5350.57 1073
5351.26 1118
5351.95 1133
5352.64 1042
5353.33 1066
5354.02 1012
5354.71 1050
5355.40 1008
5356.09 985
5356.78 937
5357.47 882
5358.16 927
5358.85 848
5359.54 815
5360.23 760
5360.92 795
5361.62 818
5362.31 911
5363.00 823
5363.69 797
5364.38 772
5365.07 886
5365.76 845
5366.45 844
5367.14 897
5367.83 804
5368.53 729
5369.22 755
5369.91 812
5370.60 880
5371.29 792
5371.98 814
5372.67 783
5373.36 784
5374.06 829
5374.75 756
5375.44 728
5376.13 717
5376.82 752
5377.51 815
5378.21 780
5378.90 710
5379.59 757
5380.28 821
5380.97 763
5381.67 775
5382.36 695
5383.05 777
5383.74 831
5384.44 815
5385.13 844
5385.82 727
5386.51 806
5387.20 737
5387.90 766
5388.59 871
5389.28 871
5389.97 979
5390.67 856
5391.36 765
5392.05 766
5392.75 769
5393.44 919
5394.13 949
5394.82 894
5395.52 901
5396.21 912
5396.90 809
5397.60 727
5398.29 824
5398.98 787
5399.68 798
5400.37 857
5401.06 807
5401.76 760
5402.45 785
5403.14 828
5403.84 721
5404.53 778
5405.22 823
5405.92 772
5406.61 889
5407.30 888
5408.00 826
5408.69 869
5409.39 915
5410.08 818
5410.77 795
5411.47 735
5412.16 796
5412.85 709
5413.55 763
5414.24 746
5414.94 789
5415.63 773
5416.33 770
5417.02 806
5417.71 826
5418.41 780
5419.10 794
5419.80 880
5420.49 854
5421.19 827
5421.88 781
5422.58 895
5423.27 893
5423.97 895
5424.66 846
5425.36 820
5426.05 889
5426.75 850
5427.44 813
5428.14 843
5428.83 916
5429.53 862
5430.22 848
5430.92 865
5431.61 878
5432.31 886
5433.00 814
5433.70 851
5434.39 975
5435.09 988
5435.78 917
5436.48 920
5437.17 994
5437.87 1028
5438.57 1011
5439.26 995
5439.96 1036
5440.65 1070
5441.35 1037
5442.05 967
5442.74 913
5443.44 950
5444.13 1016
5444.83 1041
5445.53 1075
5446.22 1174
5446.92 1275
5447.61 1236
5448.31 1225
5449.01 1329
5449.70 1315
5450.40 1363
5451.10 1247
5451.79 1194
5452.49 1173
5453.19 1122
5453.88 1091
5454.58 1021
5455.28 1010
5455.97 1051
5456.67 1059
5457.37 926
5458.06 987
5458.76 1012
5459.46 1039
5460.16 1094
5460.85 1063
5461.55 1088
5462.25 1034
5462.94 1073
5463.64 960
5464.34 1187
5465.04 1168
5465.73 1138
5466.43 1129
5467.13 1044
5467.83 1109
5468.52 1054
5469.22 1034
5469.92 1110
5470.62 1189
5471.31 1179
5472.01 1153
5472.71 1212
5473.41 1283
5474.11 1313
5474.80 1360
5475.50 1247
5476.20 1154
5476.90 1249
5477.60 1483
5478.29 1580
5478.99 1735
5479.69 1932
5480.39 2167
5481.09 2329
5481.79 2458
5482.49 2592
5483.18 2630
5483.88 2396
5484.58 2252
5485.28 1906
5485.98 1774
5486.68 1542
5487.38 1497
5488.08 1456
5488.77 1497
5489.47 1620
5490.17 1532
5490.87 1507
5491.57 1558
5492.27 1442
5492.97 1528
5493.67 1544
5494.37 1595
5495.07 1673
5495.77 1652
5496.46 1720
5497.16 1789
5497.86 1782
5498.56 1946
5499.26 2283
5499.96 2595
5500.66 2995
5501.36 3298
5502.06 3899
5502.76 3942
5503.46 3714
5504.16 3312
5504.86 3074
5505.56 2751
5506.26 2246
5506.96 1955
5507.66 1734
5508.36 1620
5509.06 1534
5509.76 1429
5510.46 1424
5511.16 1405
5511.86 1336
5512.56 1351
5513.26 1285
5513.96 1279
5514.67 1323
5515.37 1280
5516.07 1301
5516.77 1433
5517.47 1307
5518.17 1245
5518.87 1158
5519.57 1233
5520.27 1286
5520.97 1284
5521.67 1172
5522.37 1223
5523.08 1118
5523.78 1126
5524.48 1169
5525.18 1111
5525.88 1055
5526.58 1066
5527.28 1046
5527.98 1055
5528.69 1038
5529.39 1041
5530.09 1069
5530.79 959
5531.49 1044
5532.19 1133
5532.90 1085
5533.60 1022
5534.30 1044
5535.00 1022
5535.70 984
5536.40 1001
5537.11 951
5537.81 971
5538.51 989
5539.21 928
5539.92 943
5540.62 924
5541.32 935
5542.02 899
5542.72 887
5543.43 920
5544.13 894
5544.83 830
5545.53 854
5546.24 970
5546.94 937
5547.64 874
5548.34 827
5549.05 902
5549.75 875
5550.45 943
5551.16 881
5551.86 891
5552.56 859
5553.26 904
5553.97 976
5554.67 867
5555.37 901
5556.08 897
5556.78 860
5557.48 814
5558.19 849
5558.89 897
5559.59 906
5560.30 871
5561.00 817
5561.70 842
5562.41 900
5563.11 926
5563.82 1003
5564.52 973
5565.22 964
5565.93 964
5566.63 934
5567.33 972
5568.04 956
5568.74 908
5569.45 944
5570.15 975
5570.85 834
5571.56 896
5572.26 937
5572.97 862
5573.67 873
5574.38 863
5575.08 884
5575.78 942
5576.49 1000
5577.19 1018
5577.90 932
5578.60 886
5579.31 879
5580.01 836
5580.72 922
5581.42 855
5582.13 850
5582.83 802
5583.54 852
5584.24 902
5584.95 827
5585.65 864
5586.36 913
5587.06 895
5587.77 907
5588.47 821
5589.18 806
5589.88 849
5590.59 929
5591.29 885
5592.00 787
5592.70 792
5593.41 758
5594.12 788
5594.82 778
5595.53 894
5596.23 885
5596.94 854
5597.64 933
5598.35 920
5599.06 922
5599.76 875
5600.47 870
5601.17 895
5601.88 836
5602.59 777
5603.29 782
5604.00 795
5604.71 837
5605.41 786
5606.12 827
5606.82 831
5607.53 797
5608.24 850
5608.94 887
5609.65 865
5610.36 833
5611.06 871
5611.77 795
5612.48 810
5613.18 756
5613.89 831
5614.60 813
5615.30 791
5616.01 842
5616.72 737
5617.43 717
5618.13 741
5618.84 801
5619.55 797
5620.25 771
5620.96 760
5621.67 751
5622.38 840
5623.08 810
5623.79 902
5624.50 822
5625.21 816
5625.91 757
5626.62 757
5627.33 850
5628.04 873
5628.75 861
5629.45 947
5630.16 942
5630.87 931
5631.58 998
5632.28 894
5632.99 916
5633.70 917
5634.41 835
5635.12 896
5635.83 892
5636.53 832
5637.24 860
5637.95 1010
5638.66 962
5639.37 975
5640.08 1050
5640.78 1124
5641.49 1115
5642.20 1096
5642.91 1081
5643.62 1053
5644.33 1041
5645.04 914
5645.75 961
5646.45 965
5647.16 1015
5647.87 960
5648.58 854
5649.29 918
5650.00 951
5650.71 988
5651.42 1012
5652.13 1003
5652.84 970
5653.55 973
5654.26 1004
5654.96 1021
5655.67 1093
5656.38 1266
5657.09 1342
5657.80 1426
5658.51 1525
5659.22 1475
5659.93 1337
5660.64 1335
5661.35 1375
5662.06 1293
5662.77 1105
5663.48 1179
5664.19 1069
5664.90 931
5665.61 959
5666.32 954
5667.03 962
5667.74 977
5668.45 877
5669.16 908
5669.87 941
5670.58 904
5671.29 912
5672.00 861
5672.72 922
5673.43 994
5674.14 904
5674.85 864
5675.56 860
5676.27 876
5676.98 849
5677.69 739
5678.40 787
5679.11 770
5679.82 809
5680.53 831
5681.25 856
5681.96 859
5682.67 883
5683.38 863
5684.09 830
5684.80 836
5685.51 794
5686.22 901
5686.94 908
5687.65 862
5688.36 836
5689.07 771
5689.78 863
5690.49 842
5691.21 861
5691.92 802
5692.63 809
5693.34 899
5694.05 809
5694.76 832
5695.48 825
5696.19 753
5696.90 813
5697.61 814
5698.32 844
5699.04 840
5699.75 827
5700.46 696
5701.17 749
5701.89 831
5702.60 766
5703.31 820
5704.02 851
5704.74 756
5705.45 790
5706.16 826
5706.87 811
5707.59 851
5708.30 723
5709.01 820
5709.73 827
5710.44 738
5711.15 847
5711.86 836
5712.58 748
5713.29 715
5714.00 758
5714.72 708
5715.43 741
5716.14 753
5716.86 738
5717.57 762
5718.28 755
5719.00 772
5719.71 778
5720.42 787
5721.14 780
5721.85 714
5722.56 754
5723.28 794
5723.99 778
5724.71 832
5725.42 857
5726.13 811
5726.85 811
5727.56 899
5728.28 899
5728.99 972
5729.70 1062
5730.42 1073
5731.13 1046
5731.85 1010
5732.56 1016
5733.28 924
5733.99 833
5734.70 800
5735.42 761
5736.13 778
5736.85 780
5737.56 807
5738.28 712
5738.99 692
5739.71 737
5740.42 797
5741.14 850
5741.85 829
5742.57 805
5743.28 814
5744.00 788
5744.71 813
5745.43 715
5746.14 722
5746.86 718
5747.57 716
5748.29 722
5749.00 752
5749.72 785
5750.43 742
5751.15 705
5751.86 712
5752.58 746
5753.29 787
5754.01 748
5754.73 726
5755.44 791
5756.16 756
5756.87 698
5757.59 748
5758.31 788
5759.02 691
5759.74 783
5760.45 760
5761.17 769
5761.89 762
5762.60 849
5763.32 791
5764.03 671
5764.75 756
5765.47 818
5766.18 811
5766.90 819
5767.62 822
5768.33 770
5769.05 718
5769.77 782
5770.48 759
5771.20 728
5771.92 789
5772.63 736
5773.35 784
5774.07 711
5774.78 786
5775.50 751
5776.22 756
5776.93 811
5777.65 840
5778.37 811
5779.09 754
5779.80 866
5780.52 907
5781.24 857
5781.96 801
5782.67 904
5783.39 825
5784.11 823
5784.83 824
5785.54 753
5786.26 799
5786.98 879
5787.70 707
5788.41 782
5789.13 851
5789.85 805
5790.57 789
5791.29 795
5792.00 867
5792.72 910
5793.44 936
5794.16 932
5794.88 950
5795.59 966
5796.31 885
5797.03 933
5797.75 1028
5798.47 1004
5799.19 1059
5799.90 1194
5800.62 1428
5801.34 1574
5802.06 1724
5802.78 2014
5803.50 2349
5804.22 2403
5804.93 2480
5805.65 2171
5806.37 1921
5807.09 1594
5807.81 1409
5808.53 1383
5809.25 1157
5809.97 1115
5810.69 1048
5811.41 970
5812.13 975
5812.84 985
5813.56 1009
5814.28 1001
5815.00 1036
5815.72 1027
5816.44 947
5817.16 994
5817.88 1068
5818.60 1067
5819.32 1045
5820.04 971
5820.76 998
5821.48 998
5822.20 1039
5822.92 1102
5823.64 1067
5824.36 1006
5825.08 906
5825.80 879
5826.52 918
5827.24 852
5827.96 826
5828.68 799
5829.40 823
5830.12 847
5830.84 831
5831.56 891
5832.28 891
5833.00 904
5833.72 809
5834.44 913
5835.16 992
5835.89 918
5836.61 841
5837.33 882
5838.05 862
5838.77 873
5839.49 857
5840.21 844
5840.93 808
5841.65 874
5842.37 868
5843.10 958
5843.82 915
5844.54 920
5845.26 845
5845.98 742
5846.70 820
5847.42 856
5848.14 934
5848.87 995
5849.59 806
5850.31 873
5851.03 839
5851.75 828
5852.47 802
5853.20 792
5853.92 827
5854.64 871
5855.36 900
5856.08 872
5856.81 845
5857.53 827
5858.25 848
5858.97 892
5859.69 891
5860.42 831
5861.14 769
5861.86 810
5862.58 949
5863.31 863
5864.03 865
5864.75 885
5865.47 773
5866.20 815
5866.92 864
5867.64 921
5868.36 815
5869.09 798
5869.81 853
5870.53 879
5871.26 836
5871.98 812
5872.70 779
5873.42 786
5874.15 812
5874.87 862
5875.59 868
5876.32 851
5877.04 850
5877.76 887
5878.49 763
5879.21 746
5879.93 811
5880.66 886
5881.38 877
5882.10 868
5882.83 844
5883.55 881
5884.28 836
5885.00 828
5885.72 964
5886.45 938
5887.17 929
5887.89 954
5888.62 983
5889.34 969
5890.07 891
5890.79 846
5891.51 823
5892.24 846
5892.96 758
5893.69 829
5894.41 882
5895.14 829
5895.86 841
5896.59 863
5897.31 879
5898.03 866
5898.76 830
5899.48 812
5900.21 869
5900.93 922
5901.66 913
5902.38 896
5903.11 860
5903.83 813
5904.56 897
5905.28 856
5906.01 825
5906.73 801
5907.46 961
5908.18 957
5908.91 906
5909.63 848
5910.36 900
5911.08 843
5911.81 894
5912.53 884
5913.26 859
5913.99 867
5914.71 897
5915.44 928
5916.16 917
5916.89 892
5917.61 927
5918.34 1002
5919.07 869
5919.79 921
5920.52 941
5921.24 784
5921.97 888
5922.70 941
5923.42 883
5924.15 970
5924.87 1105
5925.60 1010
5926.33 1034
5927.05 1001
5927.78 983
5928.51 957
5929.23 1053
5929.96 1049
5930.69 1061
5931.41 1076
5932.14 1148
5932.87 1143
5933.59 1100
5934.32 1104
5935.05 1085
5935.77 1067
5936.50 1094
5937.23 1209
5937.95 1234
5938.68 1248
5939.41 1216
5940.13 1290
5940.86 1372
5941.59 1251
5942.32 1294
5943.04 1290
5943.77 1329
5944.50 1364
5945.23 1382
5945.95 1429
5946.68 1540
5947.41 1483
5948.14 1528
5948.86 1435
5949.59 1440
5950.32 1595
5951.05 1716
5951.78 1843
5952.50 2035
5953.23 2159
5953.96 2169
5954.69 2094
5955.42 2131
5956.14 2089
5956.87 1947
5957.60 2029
5958.33 1914
5959.06 1928
5959.78 1901
5960.51 2008
5961.24 1905
5961.97 1857
5962.70 1768
5963.43 1926
5964.16 2019
5964.88 2114
5965.61 2396
5966.34 2783
5967.07 3201
5967.80 3405
5968.53 3669
5969.26 3820
5969.99 3618
5970.72 3261
5971.44 3096
5972.17 2892
5972.90 2704
5973.63 2496
5974.36 2376
5975.09 2308
5975.82 2315
5976.55 2208
5977.28 2235
5978.01 2232
5978.74 2452
5979.47 2412
5980.20 2337
5980.93 2460
5981.66 2644
5982.39 2716
5983.12 2666
5983.85 2715
5984.57 2586
5985.30 2677
5986.03 2737
5986.76 2678
5987.49 2656
5988.22 2672
5988.96 2654
5989.69 2595
5990.42 2559
5991.15 2612
5991.88 2543
5992.61 2730
5993.34 2693
5994.07 2597
5994.80 2700
5995.53 2704
5996.26 2839
5996.99 2850
5997.72 3053
5998.45 3004
5999.18 2891
5999.91 2918
6000.64 2998
6001.37 2921
6002.11 2839
6002.84 2849
6003.57 2861
6004.30 2722
6005.03 2706
6005.76 2596
6006.49 2694
6007.22 2746
6007.95 2818
6008.69 2983
6009.42 3418
6010.15 3994
6010.88 4629
6011.61 5666
6012.34 6889
6013.07 7652
6013.81 8337
6014.54 9298
6015.27 9733
6016.00 9874
6016.73 9546
6017.46 9128
6018.20 8129
6018.93 7121
6019.66 6359
6020.39 5168
6021.12 4372
6021.86 3865
6022.59 3261
6023.32 2845
6024.05 2548
6024.79 2484
6025.52 2437
6026.25 2280
6026.98 2088
6027.72 2086
6028.45 2069
6029.18 2051
6029.91 2041
6030.65 2092
6031.38 2026
6032.11 1961
6032.84 1980
6033.58 1903
6034.31 1888
6035.04 1971
6035.78 1935
6036.51 1925
6037.24 1882
6037.98 1870
6038.71 1958
6039.44 1898
6040.18 2034
6040.91 1973
6041.64 1964
6042.38 1952
6043.11 2043
6043.84 2208
6044.58 2102
6045.31 2224
6046.04 2069
6046.78 2171
6047.51 2256
6048.24 2197
6048.98 2291
6049.71 2420
6050.45 2486
6051.18 2753
6051.91 2895
6052.65 3126
6053.38 3491
6054.12 3734
6054.85 3750
6055.58 3695
6056.32 3539
6057.05 3129
6057.79 2745
6058.52 2691
6059.26 2420
6059.99 2317
6060.72 2151
6061.46 2158
6062.19 2140
6062.93 2068
6063.66 1989
6064.40 2052
6065.13 2071
6065.87 2061
6066.60 2039
6067.34 1989
6068.07 1876
6068.81 1913
6069.54 1840
6070.28 1959
6071.01 1820
6071.75 1870
6072.48 1890
6073.22 1802
6073.95 1779
6074.69 1751
6075.42 1690
6076.16 1748
6076.89 1709
6077.63 1709
6078.37 1733
6079.10 1695
6079.84 1706
6080.57 1686
6081.31 1684
6082.04 1663
6082.78 1727
6083.52 1708
6084.25 1603
6084.99 1537
6085.72 1579
6086.46 1510
6087.20 1498
6087.93 1489
6088.67 1443
6089.40 1520
6090.14 1646
6090.88 1595
6091.61 1559
6092.35 1502
6093.09 1615
6093.82 1581
6094.56 1629
6095.30 1547
6096.03 1431
6096.77 1377
6097.51 1438
6098.24 1458
6098.98 1485
6099.72 1463
6100.45 1460
6101.19 1452
6101.93 1322
6102.66 1295
6103.40 1393
6104.14 1371
6104.88 1308
6105.61 1307
6106.35 1367
6107.09 1402
6107.83 1351
6108.56 1299
6109.30 1370
6110.04 1444
6110.78 1610
6111.51 1449
6112.25 1380
6112.99 1435
6113.73 1452
6114.46 1505
6115.20 1488
6115.94 1544
6116.68 1549
6117.41 1566
6118.15 1570
6118.89 1395
6119.63 1507
6120.37 1510
6121.11 1541
6121.84 1508
6122.58 1479
6123.32 1618
6124.06 1607
6124.80 1497
6125.54 1554
6126.27 1613
6127.01 1601
6127.75 1554
6128.49 1555
6129.23 1528
6129.97 1445
6130.71 1576
6131.44 1527
6132.18 1559
6132.92 1558
6133.66 1452
6134.40 1458
6135.14 1589
6135.88 1655
6136.62 1621
6137.36 1682
6138.10 1762
6138.83 1821
6139.57 1878
6140.31 1834
6141.05 1790
6141.79 1788
6142.53 1818
6143.27 1677
6144.01 1709
6144.75 1664
6145.49 1685
6146.23 1628
6146.97 1560
6147.71 1568
6148.45 1654
6149.19 1612
6149.93 1630
6150.67 1567
6151.41 1551
6152.15 1547
6152.89 1699
6153.63 1664
6154.37 1604
6155.11 1715
6155.85 1668
6156.59 1703
6157.33 1751
6158.07 1712
6158.81 1746
6159.55 1729
6160.29 1801
6161.03 1757
6161.77 1720
6162.51 1750
6163.25 1921
6163.99 2047
6164.74 2102
6165.48 2192
6166.22 2276
6166.96 2378
6167.70 2511
6168.44 2583
6169.18 2576
6169.92 2678
6170.66 2645
6171.40 2550
6172.15 2546
6172.89 2631
6173.63 2498
6174.37 2420
6175.11 2397
6175.85 2324
6176.59 2267
6177.34 2323
6178.08 2219
6178.82 2294
6179.56 2262
6180.30 2329
6181.04 2290
6181.79 2282
6182.53 2325
6183.27 2288
6184.01 2380
6184.75 2347
6185.50 2413
6186.24 2377
6186.98 2418
6187.72 2418
6188.46 2417
6189.21 2588
6189.95 2678
6190.69 2681
6191.43 2763
6192.18 2844
6192.92 2887
6193.66 3076
6194.40 3129
6195.15 3243
6195.89 3198
6196.63 3161
6197.37 3272
6198.12 3128
6198.86 3241
6199.60 3133
6200.35 3109
6201.09 3252
6201.83 3150
6202.58 3279
6203.32 3178
6204.06 3543
6204.80 3900
6205.55 4650
6206.29 5655
6207.03 7251
6207.78 9597
6208.52 12476
6209.26 15102
6210.01 17318
6210.75 18727
6211.50 19388
6212.24 19038
6212.98 17769
6213.73 15590
6214.47 13230
6215.21 11114
6215.96 9053
6216.70 7195
6217.45 5820
6218.19 4871
6218.93 4064
6219.68 3526
6220.42 3196
6221.17 2932
6221.91 2906
6222.66 2870
6223.40 2738
6224.14 2634
6224.89 2654
6225.63 2678
6226.38 2626
6227.12 2552
6227.87 2473
6228.61 2329
6229.36 2205
6230.10 2093
6230.84 1902
6231.59 1834
6232.33 1878
6233.08 1888
6233.82 1881
6234.57 1886
6235.31 1911
6236.06 1985
6236.80 2134
6237.55 2403
6238.30 2393
6239.04 2790
6239.79 3200
6240.53 3758
6241.28 4053
6242.02 3961
6242.77 3895
6243.51 3550
6244.26 3266
6245.00 2993
6245.75 2791
6246.50 2586
6247.24 2658
6247.99 2721
6248.73 2599
6249.48 2711
6250.22 2701
6250.97 2688
6251.72 2591
6252.46 2500
6253.21 2490
6253.95 2381
6254.70 2282
6255.45 2290
6256.19 2289
6256.94 2264
6257.69 2236
6258.43 2161
6259.18 2129
6259.93 2137
6260.67 1969
6261.42 2072
6262.17 2037
6262.91 1903
6263.66 1824
6264.41 1892
6265.15 1927
6265.90 1932
6266.65 1907
6267.39 1898
6268.14 1843
6268.89 1798
6269.63 1883
6270.38 1962
6271.13 1929
6271.88 1894
6272.62 1976
6273.37 2040
6274.12 2051
6274.86 2016
6275.61 2130
6276.36 2119
6277.11 2146
6277.85 2227
6278.60 2234
6279.35 2249
6280.10 2347
6280.85 2401
6281.59 2410
6282.34 2330
6283.09 2284
6283.84 2142
6284.59 2031
6285.33 1896
6286.08 1805
6286.83 1784
6287.58 1692
6288.33 1570
6289.07 1599
6289.82 1630
6290.57 1539
6291.32 1572
6292.07 1603
6292.82 1523
6293.56 1582
6294.31 1543
6295.06 1516
6295.81 1472
6296.56 1426
6297.31 1602
6298.06 1508
6298.81 1372
6299.55 1437
6300.30 1417
6301.05 1434
6301.80 1447
6302.55 1477
6303.30 1389
6304.05 1392
6304.80 1353
6305.55 1344
6306.30 1394
6307.05 1365
6307.79 1379
6308.54 1300
6309.29 1339
6310.04 1454
6310.79 1598
6311.54 1622
6312.29 1534
6313.04 1682
6313.79 1712
6314.54 1696
6315.29 1661
6316.04 1575
6316.79 1593
6317.54 1564
6318.29 1465
6319.04 1518
6319.79 1530
6320.54 1534
6321.29 1496
6322.04 1445
6322.79 1474
6323.54 1364
6324.29 1324
6325.04 1337
6325.79 1308
6326.54 1293
6327.29 1207
6328.04 1232
6328.79 1266
6329.55 1264
6330.30 1210
6331.05 1253
6331.80 1251
6332.55 1237
6333.30 1244
6334.05 1228
6334.80 1222
6335.55 1299
6336.30 1326
6337.05 1290
6337.81 1301
6338.56 1252
6339.31 1249
6340.06 1248
6340.81 1291
6341.56 1364
6342.31 1222
6343.06 1194
6343.82 1232
6344.57 1363
6345.32 1375
6346.07 1386
6346.82 1424
6347.57 1372
6348.33 1427
6349.08 1465
6349.83 1520
6350.58 1567
6351.33 1812
6352.09 1928
6352.84 1979
6353.59 2267
6354.34 2372
6355.09 2494
6355.85 2469
6356.60 2298
6357.35 2168
6358.10 1999
6358.86 1754
6359.61 1644
6360.36 1712
6361.11 1631
6361.87 1560
6362.62 1529
6363.37 1544
6364.12 1440
6364.88 1482
6365.63 1502
6366.38 1428
6367.13 1507
6367.89 1488
6368.64 1441
6369.39 1490
6370.15 1582
6370.90 1516
6371.65 1512
6372.41 1448
6373.16 1479
6373.91 1478
6374.67 1517
6375.42 1422
6376.17 1438
6376.93 1383
6377.68 1352
6378.43 1306
6379.19 1290
6379.94 1296
6380.69 1333
6381.45 1407
6382.20 1291
6382.96 1306
6383.71 1309
6384.46 1414
6385.22 1343
6385.97 1288
6386.73 1360
6387.48 1297
6388.23 1291
6388.99 1282
6389.74 1212
6390.50 1155
6391.25 1257
6392.00 1157
6392.76 1080
6393.51 1163
6394.27 1162
6395.02 1122
6395.78 1081
6396.53 1127
6397.29 1151
6398.04 1156
6398.80 1110
6399.55 1153
6400.31 1175
6401.06 1130
6401.82 1090
6402.57 1080
6403.33 1081
6404.08 1120
6404.84 1116
6405.59 1196
6406.35 1101
6407.10 1181
6407.86 1188
6408.61 1207
6409.37 1269
6410.12 1377
6410.88 1372
6411.63 1281
6412.39 1395
6413.14 1293
6413.90 1391
6414.66 1319
6415.41 1275
6416.17 1286
6416.92 1284
6417.68 1296
6418.44 1274
6419.19 1188
6419.95 1181
6420.70 1205
6421.46 1161
6422.22 1160
6422.97 1152
6423.73 1097
6424.48 1074
6425.24 1114
6426.00 1138
6426.75 1175
6427.51 1149
6428.27 1175
6429.02 1142
6429.78 1097
6430.54 1125
6431.29 1157
6432.05 1139
6432.81 1084
6433.56 1113
6434.32 1073
6435.08 1109
6435.83 1074
6436.59 1098
6437.35 1147
6438.10 1121
6438.86 1179
6439.62 1165
6440.38 1143
6441.13 1089
6441.89 1087
6442.65 1170
6443.41 1184
6444.16 1057
6444.92 1159
6445.68 1174
6446.44 1061
6447.19 1097
6447.95 1183
6448.71 1187
6449.47 1155
6450.22 1111
6450.98 1099
6451.74 1096
6452.50 1139
6453.26 1109
6454.01 1107
6454.77 1054
6455.53 1105
6456.29 1192
6457.05 1172
6457.80 1203
6458.56 1202
6459.32 1164
6460.08 1194
6460.84 1258
6461.60 1209
6462.35 1321
6463.11 1281
6463.87 1281
6464.63 1251
6465.39 1306
6466.15 1298
6466.91 1293
6467.67 1312
6468.42 1362
6469.18 1414
6469.94 1358
6470.70 1362
6471.46 1362
6472.22 1427
6472.98 1450
6473.74 1405
6474.50 1420
6475.26 1464
6476.02 1425
6476.77 1444
6477.53 1444
6478.29 1547
6479.05 1545
6479.81 1471
6480.57 1536
6481.33 1455
6482.09 1458
6482.85 1506
6483.61 1579
6484.37 1587
6485.13 1664
6485.89 1654
6486.65 1741
6487.41 1860
6488.17 1876
6488.93 1733
6489.69 1832
6490.45 1854
6491.21 1979
6491.97 1944
6492.73 1951
6493.49 2034
6494.25 2041
6495.01 2201
6495.77 2320
6496.53 2231
6497.29 2361
6498.05 2332
6498.82 2335
6499.58 2226
6500.34 2292
6501.10 2319
6501.86 2160
6502.62 2273
6503.38 2374
6504.14 2216
6504.90 2187
6505.66 2370
6506.42 2456
6507.19 2459
6507.95 2503
6508.71 2554
6509.47 2626
6510.23 2657
6510.99 2764
6511.75 2769
6512.51 2791
6513.28 2831
6514.04 2848
6514.80 2886
6515.56 2922
6516.32 2960
6517.08 2877
6517.85 2894
6518.61 2978
6519.37 2937
6520.13 3038
6520.89 3286
6521.66 3373
6522.42 3597
6523.18 3666
6523.94 3897
6524.70 4068
6525.47 4589
6526.23 5036
6526.99 5637
6527.75 6123
6528.52 6515
6529.28 7028
6530.04 7166
6530.80 6991
6531.57 6814
6532.33 6713
6533.09 6625
6533.85 7003
6534.62 7845
6535.38 9252
6536.14 11065
6536.90 13224
6537.67 14714
6538.43 15845
6539.19 15774
6539.96 14902
6540.72 13626
6541.48 11548
6542.25 9376
6543.01 7793
6543.77 6183
6544.54 5138
6545.30 4365
6546.06 3599
6546.83 3191
6547.59 2917
6548.35 2679
6549.12 2686
6549.88 2534
6550.64 2310
6551.41 2255
6552.17 2317
6552.94 2377
6553.70 2276
6554.46 2264
6555.23 2190
6555.99 2099
6556.75 1994
6557.52 2009
6558.28 1994
6559.05 1932
6559.81 1791
6560.58 1884
6561.34 1842
6562.10 1954
6562.87 2113
6563.63 2216
6564.40 2316
6565.16 2352
6565.93 2486
6566.69 2435
6567.46 2553
6568.22 2573
6568.99 2419
6569.75 2360
6570.52 2477
6571.28 2470
6572.04 2440
6572.81 2479
6573.57 2570
6574.34 2698
6575.11 2745
6575.87 2967
6576.64 2907
6577.40 2980
6578.17 2978
6578.93 2873
6579.70 2868
6580.46 2773
6581.23 2735
6581.99 2698
6582.76 2647
6583.52 2495
6584.29 2399
6585.06 2375
6585.82 2436
6586.59 2442
6587.35 2419
6588.12 2386
6588.88 2390
6589.65 2527
6590.42 2651
6591.18 2831
6591.95 2842
6592.71 2859
6593.48 2979
6594.25 3174
6595.01 3356
6595.78 3569
6596.55 3738
6597.31 3695
6598.08 3445
6598.85 3387
6599.61 3274
6600.38 3126
6601.15 3020
6601.91 2943
6602.68 2825
6603.45 2668
6604.21 2605
6604.98 2631
6605.75 2558
6606.51 2690
6607.28 2928
6608.05 3046
6608.81 3178
6609.58 3288
6610.35 3627
6611.12 3719
6611.88 3680
6612.65 3567
6613.42 3262
6614.18 3152
6614.95 2848
6615.72 2706
6616.49 2493
6617.25 2313
6618.02 2302
6618.79 2215
6619.56 2080
6620.33 2053
6621.09 2035
6621.86 2073
6622.63 2047
6623.40 1990
6624.16 2057
6624.93 1953
6625.70 1901
6626.47 1822
6627.24 1868
6628.01 1936
6628.77 1877
6629.54 1822
6630.31 1770
6631.08 1828
6631.85 1992
6632.62 2046
6633.38 2267
6634.15 2472
6634.92 2620
6635.69 2811
6636.46 3029
6637.23 3047
6638.00 2933
6638.76 2903
6639.53 2702
6640.30 2477
6641.07 2387
6641.84 2201
6642.61 2122
6643.38 1993
6644.15 1936
6644.92 1803
6645.69 1842
6646.45 1777
6647.22 1779
6647.99 1787
6648.76 1868
6649.53 1877
6650.30 1912
6651.07 1938
6651.84 1821
6652.61 1985
6653.38 2084
6654.15 2023
6654.92 1966
6655.69 2097
6656.46 2215
6657.23 2153
6658.00 2172
6658.77 2139
6659.54 1995
6660.31 1916
6661.08 1974
6661.85 1879
6662.62 1795
6663.39 1761
6664.16 1692
6664.93 1706
6665.70 1711
6666.47 1825
6667.24 1834
6668.01 1763
6668.78 1828
6669.55 1774
6670.32 1765
6671.09 1822
6671.87 1903
6672.64 1833
6673.41 1931
6674.18 1950
6674.95 1977
6675.72 1978
6676.49 1977
6677.26 1846
6678.03 1844
6678.80 1949
6679.58 1958
6680.35 1962
6681.12 2062
6681.89 2114
6682.66 2050
6683.43 2238
6684.20 2511
6684.97 2779
6685.75 2927
6686.52 3060
6687.29 3126
6688.06 3107
6688.83 2966
6689.60 2745
6690.38 2511
6691.15 2376
6691.92 2076
6692.69 1940
6693.46 1933
6694.24 1958
6695.01 1783
6695.78 1733
6696.55 1743
6697.32 1707
6698.10 1709
6698.87 1770
6699.64 1799
6700.41 1776
6701.19 1727
6701.96 1745
6702.73 1754
6703.50 1725
6704.28 1775
6705.05 1755
6705.82 1739
6706.59 1731
6707.37 1586
6708.14 1735
6708.91 1685
6709.69 1592
6710.46 1710
6711.23 1666
6712.00 1622
6712.78 1610
6713.55 1694
6714.32 1562
6715.10 1411
6715.87 1424
6716.64 1441
6717.42 1481
6718.19 1524
6718.96 1489
6719.74 1543
6720.51 1521
6721.28 1488
6722.06 1502
6722.83 1579
6723.61 1480
6724.38 1453
6725.15 1500
6725.93 1497
6726.70 1486
6727.48 1473
6728.25 1563
6729.02 1536
6729.80 1420
6730.57 1423
6731.35 1539
6732.12 1624
6732.89 1637
6733.67 1572
6734.44 1631
6735.22 1605
6735.99 1584
6736.77 1710
6737.54 1719
6738.31 1691
6739.09 1780
6739.86 1656
6740.64 1652
6741.41 1631
6742.19 1617
6742.96 1692
6743.74 1665
6744.51 1679
6745.29 1645
6746.06 1806
6746.84 1899
6747.61 1814
6748.39 1763
6749.16 1829
6749.94 1970
6750.71 2107
6751.49 2199
6752.26 2457
6753.04 2684
6753.82 2900
6754.59 2951
6755.37 2843
6756.14 2855
6756.92 2537
6757.69 2456
6758.47 2164
6759.25 2011
6760.02 1880
6760.80 1870
6761.57 1767
6762.35 1753
6763.12 1768
6763.90 1573
6764.68 1611
6765.45 1634
6766.23 1552
6767.01 1570
6767.78 1618
6768.56 1565
6769.33 1553
6770.11 1571
6770.89 1650
6771.66 1575
6772.44 1584
6773.22 1568
6773.99 1532
6774.77 1533
6775.55 1420
6776.32 1489
6777.10 1460
6777.88 1414
6778.65 1422
6779.43 1340
6780.21 1507
6780.98 1437
6781.76 1539
6782.54 1380
6783.32 1325
6784.09 1401
6784.87 1307
6785.65 1306
6786.43 1423
6787.20 1400
6787.98 1411
6788.76 1348
6789.53 1359
6790.31 1318
6791.09 1370
6791.87 1455
6792.65 1277
6793.42 1372
6794.20 1343
6794.98 1416
6795.76 1332
6796.53 1331
6797.31 1352
6798.09 1337
6798.87 1323
6799.65 1240
6800.42 1289
6801.20 1343
6801.98 1360
6802.76 1455
6803.54 1516
6804.32 1515
6805.09 1617
6805.87 1601
6806.65 1792
6807.43 1696
6808.21 1571
6808.99 1539
6809.77 1480
6810.54 1503
6811.32 1418
6812.10 1405
6812.88 1476
6813.66 1508
6814.44 1530
6815.22 1468
6816.00 1444
6816.78 1592
6817.56 1517
6818.33 1445
6819.11 1459
6819.89 1531
6820.67 1533
6821.45 1574
6822.23 1447
6823.01 1435
6823.79 1326
6824.57 1336
6825.35 1373
6826.13 1422
6826.91 1419
6827.69 1356
6828.47 1251
6829.25 1317
6830.03 1347
6830.81 1450
6831.59 1444
6832.37 1466
6833.15 1395
6833.93 1307
6834.71 1244
6835.49 1295
6836.27 1336
6837.05 1290
6837.83 1257
6838.61 1279
6839.39 1280
6840.17 1329
6840.95 1299
6841.73 1332
6842.51 1239
6843.29 1263
6844.07 1244
6844.85 1277
6845.63 1357
6846.41 1365
6847.19 1366
6847.98 1416
6848.76 1647
6849.54 2110
6850.32 2304
6851.10 2605
6851.88 3010
6852.66 3117
6853.44 3159
6854.22 3118
6855.01 3009
6855.79 2800
6856.57 2341
6857.35 2226
6858.13 1988
6858.91 1900
6859.69 1708
6860.48 1605
6861.26 1524
6862.04 1476
6862.82 1357
6863.60 1401
6864.38 1389
6865.17 1404
6865.95 1482
6866.73 1597
6867.51 1634
6868.29 1566
6869.08 1562
6869.86 1543
6870.64 1574
6871.42 1633
6872.20 1570
6872.99 1446
6873.77 1560
6874.55 1530
6875.33 1510
6876.12 1508
6876.90 1632
6877.68 1648
6878.46 1631
6879.25 1676
6880.03 1786
6880.81 1835
6881.59 1941
6882.38 1933
6883.16 2001
6883.94 1907
6884.73 1880
6885.51 2084
6886.29 2286
6887.08 2584
6887.86 3116
6888.64 3655
6889.42 4237
6890.21 4467
6890.99 4325
6891.77 4104
6892.56 3706
6893.34 3341
6894.12 2865
6894.91 2607
6895.69 2444
6896.48 2200
6897.26 2058
6898.04 1949
6898.83 1826
6899.61 1800
6900.39 1786
6901.18 1977
6901.96 1817
6902.75 1860
6903.53 1942
6904.31 1917
6905.10 1881
6905.88 1910
6906.67 1972
6907.45 1921
6908.24 1874
6909.02 1917
6909.80 1860
6910.59 1790
6911.37 1766
6912.16 1751
6912.94 1663
6913.73 1666
6914.51 1664
6915.30 1614
6916.08 1646
6916.87 1530
6917.65 1566
6918.44 1545
6919.22 1586
6920.01 1663
6920.79 1641
6921.58 1582
6922.36 1598
6923.15 1547
6923.93 1556
6924.72 1579
6925.50 1620
6926.29 1626
6927.07 1706
6927.86 1701
6928.64 1736
6929.43 1687
6930.21 1671
6931.00 1667
6931.78 1719
6932.57 1716
6933.36 1746
6934.14 1798
6934.93 1782
6935.71 1685
6936.50 1726
6937.29 1722
6938.07 1670
6938.86 1765
6939.64 1842
6940.43 1868
6941.22 1942
6942.00 2080
6942.79 2233
6943.57 2255
6944.36 2233
6945.15 2502
6945.93 2488
6946.72 2510
6947.51 2706
6948.29 2727
6949.08 2838
6949.87 2995
6950.65 3067
6951.44 2950
6952.23 2818
6953.01 2705
6953.80 2414
6954.59 2334
6955.37 2331
6956.16 2297
6956.95 2206
6957.74 2128
6958.52 2229
6959.31 2127
6960.10 2082
6960.88 2123
6961.67 2081
6962.46 2148
6963.25 2239
6964.03 2190
6964.82 2184
6965.61 2283
6966.40 2277
6967.18 2370
6967.97 2465
6968.76 2607
6969.55 2743
6970.34 2806
6971.12 2852
6971.91 3069
6972.70 3160
6973.49 3288
6974.28 3039
6975.06 2938
6975.85 2931
6976.64 3064
6977.43 3065
6978.22 3053
6979.00 3077
6979.79 3151
6980.58 3275
6981.37 3525
6982.16 3953
6982.95 4760
6983.74 5983
6984.52 7538
6985.31 9650
6986.10 11825
6986.89 13680
6987.68 15056
6988.47 15306
6989.26 14473
6990.05 13080
6990.83 11517
6991.62 9606
6992.41 7898
6993.20 6450
6993.99 5127
6994.78 4175
6995.57 3542
6996.36 3032
6997.15 2753
6997.94 2496
6998.73 2359
6999.52 2334
7000.31 2291
7001.10 2259
7001.88 2210
7002.67 2149
7003.46 2199
7004.25 2080
7005.04 2004
7005.83 1923
7006.62 1789
7007.41 1712
7008.20 1518
7008.99 1487
7009.78 1463
7010.57 1477
7011.36 1591
7012.15 1660
7012.94 1712
7013.73 1855
7014.52 1872
7015.31 1961
7016.11 1950
7016.90 1918
7017.69 1951
7018.48 1934
7019.27 1896
7020.06 1809
7020.85 1855
7021.64 1921
7022.43 1906
7023.22 1846
7024.01 2005
7024.80 2108
7025.59 2212
7026.38 2274
7027.18 2225
7027.97 2206
7028.76 2081
7029.55 1986
7030.34 1913
7031.13 1795
7031.92 1659
7032.71 1730
7033.51 1737
7034.30 1697
7035.09 1765
7035.88 1812
7036.67 1772
7037.46 1645
7038.25 1665
7039.05 1754
7039.84 1727
7040.63 1786
7041.42 1931
7042.21 2006
7043.01 1967
7043.80 2043
7044.59 2107
7045.38 2057
7046.17 2144
7046.97 2206
7047.76 2334
7048.55 2470
7049.34 2712
7050.14 2867
7050.93 3310
7051.72 3660
7052.51 3598
7053.30 3647
7054.10 3445
7054.89 3108
7055.68 2739
7056.48 2340
7057.27 2073
7058.06 2059
7058.85 2013
7059.65 1823
7060.44 1909
7061.23 1899
7062.03 1858
7062.82 1888
7063.61 1872
7064.40 1927
7065.20 1974
7065.99 1971
7066.78 2023
7067.58 1818
7068.37 1792
7069.16 1843
7069.96 1808
7070.75 1725
7071.54 1739
7072.34 1695
7073.13 1646
7073.93 1628
7074.72 1569
7075.51 1491
7076.31 1476
7077.10 1493
7077.89 1537
7078.69 1411
7079.48 1443
7080.28 1538
7081.07 1488
7081.86 1502
7082.66 1550
7083.45 1556
7084.25 1488
7085.04 1386
7085.84 1415
7086.63 1423
7087.42 1314
7088.22 1338
7089.01 1421
7089.81 1382
7090.60 1316
7091.40 1243
7092.19 1226
7092.99 1209
7093.78 1306
7094.58 1329
7095.37 1330
7096.17 1329
7096.96 1249
7097.76 1286
7098.55 1241
7099.35 1242
7100.14 1203
7100.94 1209
7101.73 1219
7102.53 1206
7103.32 1179
7104.12 1187
7104.91 1153
7105.71 1189
7106.50 1152
7107.30 1131
7108.10 1048
7108.89 1021
7109.69 1018
7110.48 1147
7111.28 1116
7112.07 1062
7112.87 1089
7113.67 1136
7114.46 1136
7115.26 1154
7116.05 1198
7116.85 1136
7117.65 1127
7118.44 1153
7119.24 1193
7120.03 1165
7120.83 1158
7121.63 1137
7122.42 1155
7123.22 1152
7124.02 1123
7124.81 1106
7125.61 1062
7126.41 1028
7127.20 996
7128.00 1097
7128.80 1116
7129.59 1152
7130.39 1156
7131.19 1162
7131.98 1164
7132.78 1227
7133.58 1146
7134.37 1233
7135.17 1133
7135.97 1166
7136.77 1123
7137.56 1153
7138.36 1115
7139.16 1120
7139.96 1018
7140.75 986
7141.55 978
7142.35 1029
7143.15 1021
7143.94 992
7144.74 1024
7145.54 1080
7146.34 1042
7147.13 968
7147.93 959
7148.73 1008
7149.53 987
7150.33 1039
7151.12 893
7151.92 904
7152.72 945
7153.52 895
7154.32 933
7155.11 1003
7155.91 961
7156.71 1008
7157.51 1072
7158.31 1088
7159.11 1029
7159.90 948
7160.70 1049
7161.50 1054
7162.30 995
7163.10 982
7163.90 954
7164.70 976
7165.49 965
7166.29 887
7167.09 852
7167.89 893
7168.69 925
7169.49 987
7170.29 922
7171.09 905
7171.89 964
7172.69 897
7173.49 969
7174.28 942
7175.08 972
7175.88 906
7176.68 877
7177.48 935
7178.28 893
7179.08 904
7179.88 957
7180.68 926
7181.48 843
7182.28 929
7183.08 978
7183.88 1077
7184.68 1059
7185.48 1019
7186.28 945
7187.08 960
7187.88 995
7188.68 866
7189.48 885
7190.28 964
7191.08 992
7191.88 918
7192.68 942
7193.48 850
7194.28 874
7195.08 953
7195.88 953
7196.68 961
7197.48 855
7198.28 918
7199.08 942
7199.89 809
7200.69 783
7201.49 928
7202.29 927
7203.09 853
7203.89 886
7204.69 897
7205.49 939
7206.29 1013
7207.09 885
7207.89 877
7208.70 914
7209.50 912
7210.30 919
7211.10 956
7211.90 948
7212.70 960
7213.50 860
7214.31 888
7215.11 979
7215.91 929
7216.71 920
7217.51 926
7218.31 996
7219.12 996
7219.92 1015
7220.72 1134
7221.52 1036
7222.32 910
7223.13 980
7223.93 944
7224.73 927
7225.53 1019
7226.33 952
7227.14 974
7227.94 931
7228.74 875
7229.54 910
7230.35 910
7231.15 847
7231.95 923
7232.75 858
7233.56 970
7234.36 868
7235.16 902
7235.96 942
7236.77 855
7237.57 892
7238.37 1013
7239.17 891
7239.98 898
7240.78 1008
7241.58 957
7242.39 890
7243.19 910
7243.99 939
7244.80 907
7245.60 897
7246.40 966
7247.21 884
7248.01 936
7248.81 924
7249.62 899
7250.42 934
7251.22 928
7252.03 909
7252.83 954
7253.63 1020
7254.44 1001
7255.24 986
7256.05 976
7256.85 1005
7257.65 1073
7258.46 1039
7259.26 1063
7260.07 1108
7260.87 1165
7261.67 1178
7262.48 1284
7263.28 1305
7264.09 1111
7264.89 1220
7265.70 1227
7266.50 1135
7267.30 1175
7268.11 1177
7268.91 1213
7269.72 1179
7270.52 1181
7271.33 1159
7272.13 1150
7272.94 1144
7273.74 1159
7274.55 1168
7275.35 1230
7276.16 1164
7276.96 1147
7277.77 1143
7278.57 1159
7279.38 1339
7280.18 1379
7280.99 1347
7281.79 1471
7282.60 1692
7283.40 2022
7284.21 2366
7285.01 2839
7285.82 3074
7286.63 3352
7287.43 3217
7288.24 3008
7289.04 2850
7289.85 2602
7290.65 2206
7291.46 1885
7292.27 1682
7293.07 1493
7293.88 1420
7294.68 1227
7295.49 1272
7296.30 1189
7297.10 1166
7297.91 1215
7298.71 1252
7299.52 1282
7300.33 1135
7301.13 1175
7301.94 1175
7302.75 1233
7303.55 1154
7304.36 1233
7305.16 1196
7305.97 1108
7306.78 1170
7307.58 1295
7308.39 1205
7309.20 1180
7310.01 1219
7310.81 1356
7311.62 1294
7312.43 1390
7313.23 1412
7314.04 1405
7314.85 1482
7315.65 1569
7316.46 1599
7317.27 1670
7318.08 1880
7318.88 2262
7319.69 2691
7320.50 2966
7321.31 2939
7322.11 2943
7322.92 2828
7323.73 2615
7324.54 2368
7325.34 2001
7326.15 1905
7326.96 1664
7327.77 1541
7328.57 1455
7329.38 1411
7330.19 1447
7331.00 1368
7331.81 1312
7332.61 1330
7333.42 1402
7334.23 1288
7335.04 1322
7335.85 1282
7336.66 1266
7337.46 1333
7338.27 1231
7339.08 1243
7339.89 1244
7340.70 1277
7341.51 1278
7342.31 1227
7343.12 1189
7343.93 1172
7344.74 1095
7345.55 1158
7346.36 1136
7347.17 1117
7347.98 1071
7348.79 1057
7349.59 1033
7350.40 1117
7351.21 1052
7352.02 1048
7352.83 1079
7353.64 998
7354.45 996
7355.26 1037
7356.07 1024
7356.88 1072
7357.69 1059
7358.50 1074
7359.31 1102
7360.12 1086
7360.93 1069
7361.74 1010
7362.54 1035
7363.35 962
7364.16 977
7364.97 1026
7365.78 988
7366.59 967
7367.40 975
7368.21 955
7369.02 916
7369.83 988
7370.64 961
7371.45 1000
7372.27 909
7373.08 913
7373.89 891
7374.70 977
7375.51 955
7376.32 993
7377.13 988
7377.94 990
7378.75 1047
7379.56 1135
7380.37 1172
7381.18 1121
7381.99 1186
7382.80 1151
7383.61 1153
7384.42 1203
7385.24 1171
7386.05 1069
7386.86 1072
7387.67 968
7388.48 1033
7389.29 1030
7390.10 994
7390.91 1032
7391.72 1018
7392.54 964
7393.35 932
7394.16 895
7394.97 914
7395.78 997
7396.59 936
7397.41 905
7398.22 911
7399.03 975
7399.84 1000
7400.65 1007
7401.46 1005
7402.28 1058
7403.09 1043
7403.90 1058
7404.71 1065
7405.52 994
7406.34 967
7407.15 1000
7407.96 961
7408.77 959
7409.59 974
7410.40 884
7411.21 856
7412.02 919
7412.84 934
7413.65 875
7414.46 860
7415.27 874
7416.09 889
7416.90 863
7417.71 934
7418.52 849
7419.34 817
7420.15 849
7420.96 876
7421.78 942
7422.59 857
7423.40 878
7424.22 924
7425.03 928
7425.84 943
7426.65 974
7427.47 1039
7428.28 969
7429.09 948
7429.91 1050
7430.72 1152
7431.54 1227
7432.35 1281
7433.16 1215
7433.98 1269
7434.79 1200
7435.60 1215
7436.42 1201
7437.23 1110
7438.05 1153
7438.86 1216
7439.67 1253
7440.49 1333
7441.30 1305
7442.12 1267
7442.93 1274
7443.74 1266
7444.56 1279
7445.37 1065
7446.19 991
7447.00 1021
7447.82 989
7448.63 890
7449.44 910
7450.26 882
7451.07 857
7451.89 946
7452.70 904
7453.52 841
7454.33 803
7455.15 863
7455.96 956
7456.78 975
7457.59 854
7458.41 931
7459.22 929
7460.04 951
7460.85 904
7461.67 900
7462.48 893
7463.30 953
7464.11 971
7464.93 990
7465.74 985
7466.56 913
7467.37 930
7468.19 912
7469.01 864
7469.82 920
7470.64 930
7471.45 949
7472.27 960
7473.08 903
7473.90 889
7474.72 900
7475.53 895
7476.35 879
7477.16 899
7477.98 863
7478.80 879
7479.61 843
7480.43 847
7481.24 910
7482.06 906
7482.88 968
7483.69 899
7484.51 845
7485.33 898
7486.14 931
7486.96 881
7487.78 801
7488.59 809
7489.41 855
7490.23 849
7491.04 863
7491.86 879
7492.68 796
7493.49 787
7494.31 849
7495.13 825
7495.94 758
7496.76 793
7497.58 714
7498.40 723
7499.21 791
7500.03 811
7500.85 781
7501.67 812
7502.48 819
7503.30 828
7504.12 769
7504.94 796
7505.75 866
7506.57 834
7507.39 845
7508.21 756
7509.02 802
7509.84 731
7510.66 773
7511.48 777
7512.30 779
7513.11 775
7513.93 766
7514.75 858
7515.57 793
7516.39 789
7517.20 812
7518.02 779
7518.84 774
7519.66 724
7520.48 719
7521.30 752
7522.11 732
7522.93 750
7523.75 741
7524.57 699
7525.39 782
7526.21 761
7527.03 760
7527.84 746
7528.66 734
7529.48 776
7530.30 696
7531.12 703
7531.94 751
7532.76 826
7533.58 754
7534.40 773
7535.22 751
7536.03 763
7536.85 650
7537.67 697
7538.49 733
7539.31 749
7540.13 754
7540.95 756
7541.77 785
7542.59 768
7543.41 746
7544.23 782
7545.05 751
7545.87 758
7546.69 814
7547.51 794
7548.33 801
7549.15 787
7549.97 822
7550.79 761
7551.61 772
7552.43 755
7553.25 780
7554.07 793
7554.89 753
7555.71 767
7556.53 817
7557.35 806
7558.17 802
7558.99 803
7559.81 849
7560.63 878
7561.45 871
7562.27 886
7563.09 828
7563.92 830
7564.74 873
7565.56 891
7566.38 832
7567.20 846
7568.02 799
7568.84 811
7569.66 879
7570.48 835
7571.30 845
7572.13 869
7572.95 827
7573.77 811
7574.59 774
7575.41 796
7576.23 840
7577.05 856
7577.88 810
7578.70 794
7579.52 855
7580.34 879
7581.16 876
7581.98 851
7582.81 876
7583.63 853
7584.45 819
7585.27 893
7586.09 928
7586.92 941
7587.74 993
7588.56 996
7589.38 1019
7590.20 1031
7591.03 1060
7591.85 1123
7592.67 1063
7593.49 1119
7594.32 986
7595.14 1033
7595.96 1021
7596.78 1009
7597.61 1037
7598.43 1080
7599.25 1096
7600.07 1051
7600.90 1022
7601.72 1151
7602.54 1212
7603.36 1225
7604.19 1397
7605.01 1480
7605.83 1539
7606.66 1532
7607.48 1604
7608.30 1493
7609.13 1478
7609.95 1369
7610.77 1356
7611.60 1311
7612.42 1279
7613.24 1219
7614.07 1265
7614.89 1304
7615.71 1242
7616.54 1339
7617.36 1336
7618.18 1596
7619.01 1653
7619.83 1750
7620.66 1795
7621.48 1675
7622.30 1643
7623.13 1484
7623.95 1458
7624.78 1346
7625.60 1385
7626.42 1362
7627.25 1300
7628.07 1300
7628.90 1359
7629.72 1531
7630.55 1611
7631.37 1748
7632.19 1923
7633.02 2114
7633.84 2142
7634.67 2188
7635.49 2086
7636.32 1902
7637.14 1806
7637.97 1566
7638.79 1505
7639.62 1388
7640.44 1219
7641.27 1137
7642.09 1078
7642.92 1017
7643.74 969
7644.57 939
7645.39 930
7646.22 923
7647.04 1026
7647.87 971
7648.69 909
7649.52 980
7650.34 915
7651.17 935
7651.99 936
7652.82 955
7653.65 890
7654.47 870
7655.30 916
7656.12 885
7656.95 826
7657.77 877
7658.60 935
7659.43 831
7660.25 831
7661.08 862
7661.90 851
7662.73 923
7663.56 904
7664.38 892
7665.21 909
7666.04 860
7666.86 853
7667.69 861
7668.51 889
7669.34 909
7670.17 852
7670.99 885
7671.82 922
7672.65 906
7673.47 900
7674.30 918
7675.13 884
7675.95 857
7676.78 863
7677.61 805
7678.44 813
7679.26 831
7680.09 782
7680.92 799
7681.74 825
7682.57 840
7683.40 888
7684.23 928
7685.05 939
7685.88 926
7686.71 1004
7687.53 970
7688.36 911
7689.19 873
7690.02 904
7690.85 895
7691.67 942
7692.50 909
7693.33 859
7694.16 856
7694.98 855
7695.81 843
7696.64 871
7697.47 982
7698.30 943
7699.12 1016
7699.95 1073
7700.78 1051
7701.61 1088
7702.44 1028
7703.26 1025
7704.09 957
7704.92 900
7705.75 916
7706.58 870
7707.41 866
7708.24 832
7709.06 790
7709.89 836
7710.72 812
7711.55 826
7712.38 848
7713.21 849
7714.04 782
7714.87 845
7715.69 801
7716.52 802
7717.35 819
7718.18 763
7719.01 739
7719.84 753
7720.67 775
7721.50 769
7722.33 713
7723.16 747
7723.99 780
7724.82 720
7725.65 710
7726.48 704
7727.30 828
7728.13 750
7728.96 746
7729.79 739
7730.62 724
7731.45 760
7732.28 756
7733.11 729
7733.94 673
7734.77 638
7735.60 735
7736.43 777
7737.26 709
7738.09 692
7738.92 722
7739.75 723
7740.58 656
7741.41 665
7742.25 750
7743.08 680
7743.91 696
7744.74 783
7745.57 742
7746.40 793
7747.23 783
7748.06 853
7748.89 900
7749.72 982
7750.55 911
7751.38 898
7752.21 896
7753.04 801
7753.88 804
7754.71 741
7755.54 765
7756.37 782
7757.20 773
7758.03 782
7758.86 766
7759.69 770
7760.53 749
7761.36 756
7762.19 747
7763.02 702
7763.85 699
7764.68 713
7765.51 694
7766.35 723
7767.18 708
7768.01 737
7768.84 777
7769.67 760
7770.51 740
7771.34 705
7772.17 719
7773.00 724
7773.83 728
7774.67 708
7775.50 691
7776.33 731
7777.16 800
7777.99 772
7778.83 799
7779.66 799
7780.49 775
7781.32 760
7782.16 687
7782.99 724
7783.82 707
7784.65 758
7785.49 722
7786.32 739
7787.15 704
7787.99 685
7788.82 735
7789.65 728
7790.48 723
7791.32 756
7792.15 708
7792.98 753
7793.82 700
7794.65 693
7795.48 729
7796.32 774
7797.15 772
7797.98 808
7798.82 830
7799.65 813
7800.48 826
7801.32 807
7802.15 755
7802.99 817
7803.82 772
7804.65 862
7805.49 885
7806.32 829
7807.15 802
7807.99 869
7808.82 905
7809.66 924
7810.49 867
7811.32 935
7812.16 949
7812.99 937
7813.83 1018
7814.66 1119
7815.50 1214
7816.33 1205
7817.16 1235
7818.00 1230
7818.83 1212
7819.67 1230
7820.50 1223
7821.34 1203
7822.17 1133
7823.01 1014
7823.84 1054
7824.68 1072
7825.51 1091
7826.35 1221
7827.18 1279
7828.02 1253
7828.85 1379
7829.69 1324
7830.52 1333
7831.36 1307
7832.19 1264
7833.03 1217
7833.86 1177
7834.70 1175
7835.53 1275
7836.37 1230
7837.20 1195
7838.04 1146
7838.87 1185
7839.71 1219
7840.55 1135
7841.38 1079
7842.22 1059
7843.05 1108
7843.89 1024
7844.72 1024
7845.56 1091
7846.40 980
7847.23 944
7848.07 1011
7848.91 1028
7849.74 973
7850.58 915
7851.41 974
7852.25 1011
7853.09 1006
7853.92 996
7854.76 1010
7855.60 1084
7856.43 1006
7857.27 1053
7858.11 1159
7858.94 1228
7859.78 1238
7860.62 1293
7861.45 1364
7862.29 1314
7863.13 1298
7863.96 1194
7864.80 1110
7865.64 1126
7866.47 1141
7867.31 1092
7868.15 1188
7868.99 1138
7869.82 1113
7870.66 1174
7871.50 1202
7872.33 1249
7873.17 1195
7874.01 1197
7874.85 1225
7875.68 1195
7876.52 1254
7877.36 1399
7878.20 1634
7879.03 1727
7879.87 1762
7880.71 1843
7881.55 1823
7882.39 1707
7883.22 1639
7884.06 1513
7884.90 1393
7885.74 1360
7886.58 1284
7887.41 1260
7888.25 1203
7889.09 1215
7889.93 1279
7890.77 1260
7891.61 1291
7892.44 1294
7893.28 1344
7894.12 1257
7894.96 1244
7895.80 1275
7896.64 1193
7897.48 1133
7898.31 1095
7899.15 1148
7899.99 1122
7900.83 1048
7901.67 1062
7902.51 1072
7903.35 1048
7904.19 917
7905.03 964
7905.87 994
7906.70 918
7907.54 946
7908.38 951
7909.22 874
7910.06 875
7910.90 929
7911.74 972
7912.58 972
7913.42 900
7914.26 955
7915.10 998
7915.94 1059
7916.78 1046
7917.62 1134
7918.46 1281
7919.30 1307
7920.14 1312
7920.98 1446
7921.82 1441
7922.66 1239
7923.50 1206
7924.34 1127
7925.18 1023
7926.02 993
7926.86 946
7927.70 919
7928.54 955
7929.38 859
7930.22 836
7931.06 867
7931.90 864
7932.74 878
7933.58 851
7934.42 878
7935.26 893
7936.10 864
7936.95 833
7937.79 938
7938.63 905
7939.47 830
7940.31 841
7941.15 825
7941.99 800
7942.83 846
7943.67 860
7944.51 847
7945.36 876
7946.20 784
7947.04 873
7947.88 966
7948.72 899
7949.56 948
7950.40 992
7951.25 953
7952.09 958
7952.93 1027
7953.77 1117
7954.61 1123
7955.45 1205
7956.30 1281
7957.14 1232
7957.98 1276
7958.82 1257
7959.66 1296
7960.51 1202
7961.35 1198
7962.19 1121
7963.03 1167
7963.87 1083
7964.72 1055
7965.56 1080
7966.40 1128
7967.24 1278
7968.09 1389
7968.93 1529
7969.77 1542
7970.61 1528
7971.46 1491
7972.30 1311
7973.14 1160
7973.98 1120
7974.83 1065
7975.67 1017
7976.51 968
7977.36 875
7978.20 920
7979.04 932
7979.89 861
7980.73 864
7981.57 907
7982.41 876
7983.26 833
7984.10 841
7984.94 895
7985.79 867
7986.63 851
7987.48 897
7988.32 925
7989.16 779
7990.01 757
7990.85 798
7991.69 808
7992.54 786
7993.38 820
7994.22 845
7995.07 810
7995.91 723
7996.76 751
7997.60 743
7998.44 721
7999.29 727
8000.13 733
8000.98 660
8001.82 755
8002.67 766
8003.51 772
8004.35 735
8005.20 706
8006.04 798
8006.89 757
8007.73 712
8008.58 705
8009.42 692
8010.27 665
8011.11 733
8011.96 715
8012.80 747
8013.65 694
8014.49 690
8015.34 685
8016.18 700
8017.03 703
8017.87 656
8018.72 653
8019.56 667
8020.41 706
8021.25 689
8022.10 687
8022.94 665
8023.79 682
8024.63 698
8025.48 684
8026.32 645
8027.17 646
8028.01 685
8028.86 705
8029.71 707
8030.55 657
8031.40 705
8032.24 688
8033.09 638
8033.94 670
8034.78 711
8035.63 720
8036.47 702
8037.32 713
8038.17 669
8039.01 606
8039.86 637
8040.70 675
8041.55 675
8042.40 679
8043.24 699
8044.09 689
8044.94 708
8045.78 647
8046.63 664
8047.48 694
8048.32 680
8049.17 721
8050.02 715
8050.86 659
8051.71 668
8052.56 641
8053.40 637
8054.25 684
8055.10 702
8055.95 664
8056.79 688
8057.64 615
8058.49 624
8059.33 656
8060.18 661
8061.03 652
8061.88 625
8062.72 630
8063.57 618
8064.42 650
8065.27 600
8066.11 574
8066.96 591
8067.81 575
8068.66 551
8069.50 639
8070.35 631
8071.20 615
8072.05 521
8072.90 574
8073.74 624
8074.59 649
8075.44 582
8076.29 610
8077.14 589
8077.99 607
8078.83 578
8079.68 617
8080.53 553
8081.38 578
8082.23 638
8083.08 684
8083.92 582
8084.77 560
8085.62 595
8086.47 567
8087.32 603
8088.17 565
8089.02 647
8089.87 610
8090.71 582
8091.56 555
8092.41 601
8093.26 595
8094.11 600
8094.96 583
8095.81 596
8096.66 611
8097.51 615
8098.36 637
8099.21 550
8100.06 599
8100.91 570
8101.75 542
8102.60 606
8103.45 647
8104.30 581
8105.15 564
8106.00 584
8106.85 622
8107.70 662
8108.55 593
8109.40 608
8110.25 600
8111.10 582
8111.95 611
8112.80 578
8113.65 575
8114.50 577
8115.35 607
8116.20 625
8117.05 556
8117.90 615
8118.75 555
8119.60 601
8120.46 673
8121.31 639
8122.16 675
8123.01 646
8123.86 607
8124.71 639
8125.56 681
8126.41 620
8127.26 638
8128.11 624
8128.96 636
8129.81 610
8130.66 618
8131.52 601
8132.37 615
8133.22 700
8134.07 668
8134.92 652
8135.77 683
8136.62 716
8137.47 666
8138.33 630
8139.18 615
8140.03 717
8140.88 640
8141.73 648
8142.58 676
8143.44 657
8144.29 680
8145.14 718
8145.99 738
8146.84 716
8147.69 744
8148.55 724
8149.40 695
8150.25 687
8151.10 639
8151.95 716
8152.81 749
8153.66 758
8154.51 833
8155.36 832
8156.22 894
8157.07 953
8157.92 1001
8158.77 955
8159.63 938
8160.48 887
8161.33 806
8162.18 814
8163.04 753
8163.89 681
8164.74 662
8165.60 690
8166.45 632
8167.30 681
8168.15 698
8169.01 681
8169.86 696
8170.71 730
8171.57 718
8172.42 663
8173.27 636
8174.13 610
8174.98 605
8175.83 607
8176.69 616
8177.54 635
8178.39 629
8179.25 618
8180.10 609
8180.95 590
8181.81 626
8182.66 646
8183.52 586
8184.37 603
8185.22 593
8186.08 586
8186.93 595
8187.79 637
8188.64 561
8189.49 561
8190.35 578
8191.20 641
8192.06 556
8192.91 515
8193.76 561
8194.62 538
8195.47 514
8196.33 554
8197.18 571
8198.04 610
8198.89 531
8199.75 579
8200.60 533
8201.46 575
8202.31 623
8203.17 557
8204.02 508
8204.87 542
8205.73 535
8206.58 551
8207.44 543
8208.29 561
8209.15 553
8210.01 560
8210.86 629
8211.72 583
8212.57 561
8213.43 599
8214.28 581
8215.14 521
8215.99 588
8216.85 627
8217.70 636
8218.56 620
8219.42 567
8220.27 581
8221.13 608
8221.98 632
8222.84 593
8223.69 598
8224.55 608
8225.41 629
8226.26 666
8227.12 612
8227.97 609
8228.83 609
8229.69 672
8230.54 599
8231.40 622
8232.26 601
8233.11 604
8233.97 534
8234.82 566
8235.68 530
8236.54 551
8237.39 535
8238.25 535
8239.11 544
8239.96 572
8240.82 544
8241.68 530
8242.54 554
8243.39 525
8244.25 569
8245.11 614
8245.96 579
8246.82 590
8247.68 619
8248.53 548
8249.39 559
8250.25 564
8251.11 544
8251.96 599
8252.82 582
8253.68 564
8254.54 518
8255.39 564
8256.25 595
8257.11 580
8257.97 538
8258.82 542
8259.68 494
8260.54 598
8261.40 595
8262.26 532
8263.11 619
8263.97 542
8264.83 537
8265.69 591
8266.55 557
8267.40 552
8268.26 611
8269.12 577
8269.98 603
8270.84 569
8271.70 571
8272.55 619
8273.41 627
8274.27 575
8275.13 570
8275.99 604
8276.85 605
8277.71 566
8278.56 606
8279.42 593
8280.28 567
8281.14 607
8282.00 592
8282.86 650
8283.72 586
8284.58 608
8285.44 629
8286.29 628
8287.15 626
8288.01 600
8288.87 585
8289.73 632
8290.59 675
8291.45 693
8292.31 731
8293.17 740
8294.03 780
8294.89 813
8295.75 762
8296.61 809
8297.47 786
8298.33 716
8299.19 702
8300.05 654
8300.91 651
8301.77 682
8302.63 612
8303.49 673
8304.35 686
8305.21 670
8306.07 663
8306.93 672
8307.79 625
8308.65 688
8309.51 657
8310.37 624
8311.23 709
8312.09 670
8312.95 646
8313.81 705
8314.67 732
8315.53 778
8316.39 728
8317.25 740
8318.11 767
8318.98 760
8319.84 746
8320.70 742
8321.56 728
8322.42 735
8323.28 699
8324.14 676
8325.00 656
8325.86 608
8326.73 639
8327.59 626
8328.45 599
8329.31 654
8330.17 609
8331.03 594
8331.89 601
8332.76 600
8333.62 637
8334.48 649
8335.34 593
8336.20 614
8337.06 601
8337.93 574
8338.79 574
8339.65 642
8340.51 634
8341.37 678
8342.24 642
8343.10 640
8343.96 647
8344.82 663
8345.68 737
8346.55 740
8347.41 705
8348.27 735
8349.13 705
8350.00 709
8350.86 672
8351.72 673
8352.58 680
8353.45 647
8354.31 628
8355.17 658
8356.03 630
8356.90 589
8357.76 636
8358.62 671
8359.49 647
8360.35 608
8361.21 627
8362.08 614
8362.94 586
8363.80 590
8364.66 552
8365.53 610
8366.39 628
8367.25 575
8368.12 621
8368.98 621
8369.84 645
8370.71 664
8371.57 645
8372.44 663
8373.30 665
8374.16 670
8375.03 645
8375.89 676
8376.75 639
8377.62 661
8378.48 616
8379.35 663
8380.21 679
8381.07 665
8381.94 693
8382.80 642
8383.67 679
8384.53 634
8385.40 654
8386.26 722
8387.12 710
8387.99 673
8388.85 724
8389.72 749
8390.58 728
8391.45 677
8392.31 642
8393.18 682
8394.04 726
8394.91 693
8395.77 710
8396.64 650
8397.50 667
8398.37 715
8399.23 693
8400.10 683
8400.96 706
8401.83 755
8402.69 796
8403.56 712
8404.42 691
8405.29 748
8406.15 716
8407.02 701
8407.88 697
8408.75 707
8409.61 727
8410.48 753
8411.34 696
8412.21 723
8413.08 724
8413.94 735
8414.81 754
8415.67 783
8416.54 817
8417.41 800
8418.27 786
8419.14 825
8420.00 800
8420.87 789
8421.74 770
8422.60 824
8423.47 782
8424.33 813
8425.20 810
8426.07 831
8426.93 875
8427.80 876
8428.67 946
8429.53 963
8430.40 966
8431.27 968
8432.13 906
8433.00 951
8433.87 950
8434.73 998
8435.60 1003
8436.47 1026
8437.33 1049
8438.20 1055
8439.07 1048
8439.94 1058
8440.80 1102
8441.67 1199
8442.54 1327
8443.40 1413
8444.27 1373
8445.14 1368
8446.01 1422
8446.87 1486
8447.74 1550
8448.61 1500
8449.48 1389
8450.34 1406
8451.21 1430
8452.08 1399
8452.95 1401
8453.82 1443
8454.68 1485
8455.55 1489
8456.42 1538
8457.29 1583
8458.15 1594
8459.02 1661
8459.89 1726
8460.76 1682
8461.63 1669
8462.50 1715
8463.36 1600
8464.23 1594
8465.10 1541
8465.97 1594
8466.84 1786
8467.71 1916
8468.57 2267
8469.44 3113
8470.31 3946
8471.18 4973
8472.05 5473
8472.92 5559
8473.79 5431
8474.66 5203
8475.53 4442
8476.39 3728
8477.26 3034
8478.13 2440
8479.00 2110
8479.87 1827
8480.74 1580
8481.61 1523
8482.48 1390
8483.35 1221
8484.22 1179
8485.09 1068
8485.96 1053
8486.83 1162
8487.69 1076
8488.56 1042
8489.43 1008
8490.30 979
8491.17 975
8492.04 994
8492.91 951
8493.78 922
8494.65 890
8495.52 897
8496.39 881
8497.26 862
8498.13 909
8499.00 938
8499.87 967
8500.74 964
8501.61 983
8502.48 974
8503.35 961
8504.22 987
8505.10 1056
8505.97 1020
8506.84 995
8507.71 1035
8508.58 1150
8509.45 1265
8510.32 1291
8511.19 1199
8512.06 1132
8512.93 1197
8513.80 1124
8514.67 998
8515.54 1036
8516.42 1039
8517.29 969
8518.16 997
8519.03 984
8519.90 960
8520.77 964
8521.64 955
8522.51 993
8523.39 931
8524.26 901
8525.13 1007
8526.00 979
8526.87 953
8527.74 985
8528.61 988
8529.49 1028
8530.36 1004
8531.23 1056
8532.10 1054
8532.97 1070
8533.85 1094
8534.72 1130
8535.59 1096
8536.46 1079
8537.33 1152
8538.21 1106
8539.08 1105
8539.95 1162
8540.82 1221
8541.69 1148
8542.57 1040
8543.44 1085
8544.31 1069
8545.18 1020
8546.06 1038
8546.93 1105
8547.80 1123
8548.67 1215
8549.55 1190
8550.42 1145
8551.29 1196
8552.17 1175
8553.04 1303
8553.91 1373
8554.78 1426
8555.66 1424
8556.53 1459
8557.40 1476
8558.28 1424
8559.15 1313
8560.02 1261
8560.90 1204
8561.77 1107
8562.64 1019
8563.52 984
8564.39 893
8565.26 889
8566.14 929
8567.01 869
8567.89 886
8568.76 819
8569.63 805
8570.51 834
8571.38 873
8572.25 819
8573.13 865
8574.00 823
8574.88 885
8575.75 844
8576.62 801
8577.50 788
8578.37 803
8579.25 811
8580.12 841
8581.00 761
8581.87 832
8582.74 774
8583.62 796
8584.49 806
8585.37 810
8586.24 832
8587.12 828
8587.99 803
8588.87 781
8589.74 799
8590.62 803
8591.49 784
8592.37 754
8593.24 704
8594.12 788
8594.99 833
8595.87 797
8596.74 769
8597.62 776
8598.49 844
8599.37 935
8600.24 881
8601.12 825
8601.99 734
8602.87 825
8603.74 850
8604.62 830
8605.49 786
8606.37 803
8607.25 811
8608.12 818
8609.00 830
8609.87 813
8610.75 851
8611.63 793
8612.50 792
8613.38 823
8614.25 848
8615.13 820
8616.01 871
8616.88 886
8617.76 888
8618.63 898
8619.51 890
8620.39 859
8621.26 910
8622.14 872
8623.02 899
8623.89 857
8624.77 967
8625.65 959
8626.52 928
8627.40 974
8628.28 979
8629.15 958
8630.03 919
8630.91 999
8631.78 1034
8632.66 1047
8633.54 1084
8634.41 1067
8635.29 1019
8636.17 1046
8637.05 970
8637.92 1028
8638.80 1037
8639.68 1067
8640.56 1019
8641.43 993
8642.31 1033
8643.19 1134
8644.06 1140
8644.94 1187
8645.82 1147
8646.70 1140
8647.58 1158
8648.45 1135
8649.33 1168
8650.21 1223
8651.09 1306
8651.96 1211
8652.84 1209
8653.72 1260
8654.60 1242
8655.48 1272
8656.36 1295
8657.23 1269
8658.11 1207
8658.99 1307
8659.87 1339
8660.75 1357
8661.63 1312
8662.50 1307
8663.38 1276
8664.26 1278
8665.14 1362
8666.02 1347
8666.90 1338
8667.78 1313
8668.65 1321
8669.53 1416
8670.41 1483
8671.29 1647
8672.17 1800
8673.05 2075
8673.93 2300
8674.81 2683
8675.69 2958
8676.57 3129
8677.45 3030
8678.32 3052
8679.20 2922
8680.08 2617
8680.96 2455
8681.84 2275
8682.72 2045
8683.60 1874
8684.48 1754
8685.36 1626
8686.24 1628
8687.12 1659
8688.00 1677
8688.88 1749
8689.76 1934
8690.64 2357
8691.52 2917
8692.40 3416
8693.28 4153
8694.16 4617
8695.04 4746
8695.92 4896
8696.80 4713
8697.68 4145
8698.56 3543
8699.44 2991
8700.32 2420
8701.20 2087
8702.08 1849
8702.96 1673
8703.84 1505
8704.72 1401
8705.60 1303
8706.49 1247
8707.37 1208
8708.25 1180
8709.13 1195
8710.01 1135
8710.89 1142
8711.77 1101
8712.65 1096
8713.53 1035
8714.41 1039
8715.29 1047
8716.18 982
8717.06 1040
8717.94 937
8718.82 962
8719.70 900
8720.58 892
8721.46 935
8722.35 963
8723.23 1028
8724.11 1106
8724.99 1053
8725.87 1005
8726.75 981
8727.64 970
8728.52 945
8729.40 1013
8730.28 1068
8731.16 1084
8732.05 1101
8732.93 1135
8733.81 1143
8734.69 980
8735.57 989
8736.46 971
8737.34 1021
8738.22 987
8739.10 975
8739.99 943
8740.87 908
8741.75 957
8742.63 957
8743.52 929
8744.40 929
8745.28 969
8746.16 956
8747.05 979
8747.93 975
8748.81 957
8749.70 968
8750.58 938
8751.46 981
8752.34 1017
8753.23 980
8754.11 983
8754.99 1004
8755.88 1007
8756.76 1029
8757.64 1110
8758.53 1101
8759.41 1103
8760.29 1142
8761.18 1109
8762.06 1147
8762.94 1109
8763.83 1155
8764.71 1099
8765.60 1083
8766.48 1102
8767.36 1069
8768.25 1137
8769.13 1123
8770.01 1119
8770.90 1056
8771.78 1105
8772.67 1165
8773.55 1124
8774.43 1061
8775.32 1071
8776.20 1055
8777.09 1053
8777.97 891
8778.86 969
8779.74 953
8780.63 872
8781.51 938
8782.39 925
8783.28 961
8784.16 975
8785.05 900
8785.93 911
8786.82 924
8787.70 896
8788.59 937
8789.47 857
8790.36 892
8791.24 843
8792.13 909
8793.01 852
8793.90 914
8794.78 919
8795.67 908
8796.55 909
8797.44 849
8798.32 826
8799.21 880
8800.10 933
8800.98 884
8801.87 878
8802.75 883
8803.64 921
8804.52 923
8805.41 930
8806.29 900
8807.18 919
8808.07 904
8808.95 912
8809.84 896
8810.72 838
8811.61 845
8812.50 818
8813.38 771
8814.27 777
8815.15 824
8816.04 804
8816.93 773
8817.81 757
8818.70 698
8819.59 811
8820.47 769
8821.36 751
8822.25 778
8823.13 742
8824.02 797
8824.91 798
8825.79 770
8826.68 843
8827.57 805
8828.45 856
8829.34 835
8830.23 846
8831.11 819
8832.00 787
8832.89 813
8833.78 745
8834.66 703
8835.55 722
8836.44 721
8837.32 706
8838.21 691
8839.10 690
8839.99 767
8840.87 725
8841.76 770
8842.65 740
8843.54 723
8844.42 738
8845.31 713
8846.20 701
8847.09 699
8847.98 674
8848.86 645
8849.75 749
8850.64 646
8851.53 610
8852.42 642
8853.30 643
8854.19 678
8855.08 639
8855.97 644
8856.86 629
8857.75 660
8858.63 592
8859.52 601
8860.41 640
8861.30 656
8862.19 709
8863.08 679
8863.97 645
8864.85 653
8865.74 700
8866.63 628
8867.52 596
8868.41 645
8869.30 625
8870.19 651
8871.08 565
8871.97 648
8872.85 657
8873.74 645
8874.63 603
8875.52 635
8876.41 575
8877.30 607
8878.19 629
8879.08 663
8879.97 635
8880.86 594
8881.75 574
8882.64 579
8883.53 566
8884.42 552
8885.31 642
8886.20 694
8887.09 692
8887.98 621
8888.87 648
8889.76 672
8890.65 678
8891.54 587
8892.43 578
8893.32 541
8894.21 529
8895.10 557
8895.99 525
8896.88 588
8897.77 610
8898.66 589
8899.55 582
8900.44 589
8901.33 613
8902.22 623
8903.11 552
8904.00 560
8904.89 583
8905.78 584
8906.67 612
8907.56 590
8908.46 559
8909.35 579
8910.24 523
8911.13 619
8912.02 590
8912.91 536
8913.80 548
8914.69 546
8915.58 571
8916.48 524
8917.37 542
8918.26 510
8919.15 505
8920.04 530
8920.93 548
8921.82 527
8922.72 557
8923.61 534
8924.50 538
8925.39 553
8926.28 493
8927.18 536
8928.07 502
8928.96 564
8929.85 518
8930.74 488
8931.64 487
8932.53 514
8933.42 487
8934.31 467
8935.20 488
8936.10 525
8936.99 537
8937.88 529
8938.77 501
8939.67 499
8940.56 564
8941.45 535
8942.34 510
8943.24 489
8944.13 515
8945.02 528
8945.91 539
8946.81 488
8947.70 514
8948.59 521
8949.49 507
8950.38 543
8951.27 519
8952.16 530
8953.06 460
8953.95 493
8954.84 444
8955.74 515
8956.63 479
8957.52 512
8958.42 486
8959.31 501
8960.20 486
8961.10 485
8961.99 480
8962.89 518
8963.78 528
8964.67 528
8965.57 527
8966.46 543
8967.35 553
8968.25 546
8969.14 548
8970.04 568
8970.93 576
8971.82 547
8972.72 538
8973.61 515
8974.51 534
8975.40 522
8976.30 530
8977.19 518
8978.08 518
8978.98 574
8979.87 584
8980.77 567
8981.66 529
8982.56 496
8983.45 502
8984.35 540
8985.24 552
8986.14 501
8987.03 518
8987.93 542
8988.82 510
8989.72 488
8990.61 483
8991.51 481
8992.40 504
8993.30 514
8994.19 522
8995.09 505
8995.98 511
8996.88 502
8997.77 498
8998.67 493
8999.56 473
9000.46 502
9001.35 501
9002.25 417
9003.15 465
9004.04 459
9004.94 474
9005.83 536
9006.73 481
9007.62 467
9008.52 454
9009.42 483
9010.31 461
9011.21 462
9012.10 466
9013.00 502
9013.90 507
9014.79 467
9015.69 488
9016.59 465
9017.48 428
9018.38 468
9019.27 441
9020.17 439
9021.07 455
9021.96 439
9022.86 480
9023.76 459
9024.65 458
9025.55 441
9026.45 460
9027.34 441
9028.24 469
9029.14 495
9030.04 520
9030.93 481
9031.83 510
9032.73 454
9033.62 448
9034.52 454
9035.42 451
9036.32 486
9037.21 435
9038.11 461
9039.01 478
9039.90 478
9040.80 492
9041.70 474
9042.60 421
9043.50 441
9044.39 468
9045.29 495
9046.19 501
9047.09 484
9047.98 461
9048.88 494
9049.78 489
9050.68 412
9051.58 466
9052.47 482
9053.37 511
9054.27 514
9055.17 532
9056.07 492
9056.97 506
9057.86 525
9058.76 548
9059.66 463
9060.56 521
9061.46 561
9062.36 516
9063.25 523
9064.15 527
9065.05 547
9065.95 536
9066.85 511
9067.75 486
9068.65 516
9069.55 533
9070.45 513
9071.34 476
9072.24 491
9073.14 562
9074.04 562
9074.94 553
9075.84 529
9076.74 498
9077.64 500
9078.54 505
9079.44 530
9080.34 545
9081.24 505
9082.14 472
9083.04 554
9083.94 608
9084.84 538
9085.74 532
9086.63 560
9087.53 598
9088.43 565
9089.33 626
9090.23 613
9091.13 595
9092.03 581
9092.93 584
9093.83 610
9094.74 617
9095.64 577
9096.54 575
9097.44 565
9098.34 563
9099.24 580
9100.14 546
9101.04 541
9101.94 505
9102.84 595
9103.74 531
9104.64 557
9105.54 563
9106.44 491
9107.34 548
9108.24 547
9109.14 493
9110.05 515
9110.95 499
9111.85 524
9112.75 492
9113.65 487
9114.55 432
9115.45 468
9116.35 441
9117.25 474
9118.16 438
9119.06 475
9119.96 444
9120.86 450
9121.76 493
9122.66 466
9123.56 460
9124.47 500
9125.37 475
9126.27 445
9127.17 453
9128.07 460
9128.98 502
9129.88 482
9130.78 525
9131.68 502
9132.58 476
9133.49 511
9134.39 514
9135.29 512
9136.19 493
9137.09 476
9138.00 458
9138.90 469
9139.80 488
9140.70 456
9141.61 470
9142.51 481
9143.41 507
9144.31 458
9145.22 461
9146.12 493
9147.02 490
9147.93 444
9148.83 445
9149.73 454
9150.63 490
9151.54 475
9152.44 457
9153.34 472
9154.25 489
9155.15 457
9156.05 459
9156.96 472
9157.86 451
9158.76 467
9159.67 508
9160.57 507
9161.47 451
9162.38 423
9163.28 433
9164.18 433
9165.09 447
9165.99 451
9166.90 489
9167.80 463
9168.70 464
9169.61 487
9170.51 443
9171.41 456
9172.32 420
9173.22 428
9174.13 473
9175.03 464
9175.94 476
9176.84 486
9177.74 448
9178.65 418
9179.55 464
9180.46 500
9181.36 433
9182.27 463
9183.17 447
9184.08 443
9184.98 467
9185.88 476
9186.79 478
9187.69 464
9188.60 487
9189.50 473
9190.41 485
9191.31 493
9192.22 457
9193.12 435
9194.03 460
9194.93 461
9195.84 526
9196.74 508
9197.65 482
9198.56 449
9199.46 538
9200.37 521
9201.27 501
9202.18 504
9203.08 498
9203.99 535
9204.89 562
9205.80 489
9206.71 463
9207.61 495
9208.52 466
9209.42 509
9210.33 462
9211.23 433
9212.14 463
9213.05 488
9213.95 478
9214.86 465
9215.77 459
9216.67 502
9217.58 479
9218.48 448
9219.39 424
9220.30 462
9221.20 515
9222.11 498
9223.02 476
9223.92 464
9224.83 456
9225.74 450
9226.64 432
9227.55 438
9228.46 459
9229.36 480
9230.27 457
9231.18 495
9232.08 439
9232.99 399
9233.90 453
9234.81 430
9235.71 428
9236.62 442
9237.53 449
9238.43 451
9239.34 473
9240.25 432
9241.16 470
9242.06 477
9242.97 474
9243.88 451
9244.79 485
9245.69 466
9246.60 485
9247.51 479
9248.42 462
9249.33 424
9250.23 496
9251.14 493
9252.05 439
9252.96 414
9253.87 432
9254.77 443
9255.68 475
9256.59 441
9257.50 413
9258.41 442
9259.31 424
9260.22 459
9261.13 459
9262.04 462
9262.95 425
9263.86 430
9264.77 421
9265.67 425
9266.58 402
9267.49 479
9268.40 455
9269.31 471
9270.22 430
9271.13 391
9272.04 410
9272.94 438
9273.85 437
9274.76 449
9275.67 422
9276.58 468
9277.49 495
9278.40 491
9279.31 456
9280.22 440
9281.13 470
9282.04 469
9282.95 488
9283.86 472
9284.77 477
9285.68 499
9286.59 477
9287.49 495
9288.40 478
9289.31 456
9290.22 437
9291.13 433
9292.04 438
9292.95 474
9293.86 438
9294.77 474
9295.68 483
9296.59 535
9297.50 507
9298.41 546
9299.33 499
9300.24 502
9301.15 536
9302.06 552
9302.97 595
9303.88 580
9304.79 534
9305.70 517
9306.61 564
9307.52 608
9308.43 577
9309.34 558
9310.25 591
9311.16 678
9312.07 634
9312.98 612
9313.90 565
9314.81 600
9315.72 549
9316.63 566
9317.54 578
9318.45 500
9319.36 441
9320.27 499
9321.19 549
9322.10 519
9323.01 547
9323.92 516
9324.83 528
9325.74 532
9326.65 521
9327.57 477
9328.48 460
9329.39 481
9330.30 509
9331.21 457
9332.13 470
9333.04 439
9333.95 448
9334.86 455
9335.77 497
9336.69 520
9337.60 448
9338.51 499
9339.42 480
9340.33 531
9341.25 462
9342.16 479
9343.07 460
9343.98 468
9344.90 480
9345.81 440
9346.72 450
9347.63 463
9348.55 457
9349.46 502
9350.37 502
9351.29 492
9352.20 469
9353.11 490
9354.02 440
9354.94 481
9355.85 493
9356.76 494
9357.68 475
9358.59 429
9359.50 488
9360.42 477
9361.33 484
9362.24 438
9363.16 490
9364.07 450
9364.98 482
9365.90 460
9366.81 455
9367.72 440
9368.64 451
9369.55 467
9370.47 473
9371.38 465
9372.29 420
9373.21 475
9374.12 464
9375.04 458
9375.95 454
9376.86 479
9377.78 512
9378.69 496
9379.61 503
9380.52 501
9381.43 484
9382.35 526
9383.26 525
9384.18 502
9385.09 500
9386.01 503
9386.92 497
9387.84 528
9388.75 576
9389.67 548
9390.58 539
9391.49 559
9392.41 528
9393.32 549
9394.24 514
9395.15 559
9396.07 581
9396.98 590
9397.90 589
9398.81 564
9399.73 566
9400.65 545
9401.56 514
9402.48 531
9403.39 519
9404.31 542
9405.22 518
9406.14 500
9407.05 523
9407.97 511
9408.88 535
9409.80 514
9410.72 525
9411.63 531
9412.55 479
9413.46 517
9414.38 528
9415.30 537
9416.21 501
9417.13 466
9418.04 517
9418.96 562
9419.88 480
9420.79 512
9421.71 510
9422.62 533
9423.54 513
9424.46 486
9425.37 521
9426.29 532
9427.21 526
9428.12 535
9429.04 527
9429.96 574
9430.87 568
9431.79 510
9432.71 540
9433.62 550
9434.54 565
9435.46 618
9436.37 624
9437.29 618
9438.21 558
9439.13 576
9440.04 650
9440.96 631
9441.88 604
9442.80 602
9443.71 647
9444.63 613
9445.55 557
9446.46 615
9447.38 601
9448.30 617
9449.22 611
9450.14 666
9451.05 736
9451.97 849
9452.89 927
9453.81 1028
9454.72 1108
9455.64 1149
9456.56 1142
9457.48 1138
9458.40 1015
9459.31 939
9460.23 847
9461.15 774
9462.07 740
9462.99 700
9463.91 707
9464.82 659
9465.74 643
9466.66 646
9467.58 558
9468.50 569
9469.42 599
9470.34 642
9471.25 626
9472.17 585
9473.09 568
9474.01 626
9474.93 626
9475.85 606
9476.77 580
9477.69 618
9478.60 661
9479.52 648
9480.44 677
9481.36 729
9482.28 761
9483.20 790
9484.12 825
9485.04 766
9485.96 763
9486.88 685
9487.80 626
9488.72 646
9489.64 658
9490.56 669
9491.48 658
9492.40 597
9493.32 611
9494.24 574
9495.16 611
9496.08 595
9497.00 587
9497.92 546
9498.84 611
9499.76 559
9500.68 564
9501.60 563
9502.52 494
9503.44 524
9504.36 530
9505.28 525
9506.20 542
9507.12 551
9508.04 530
9508.96 564
9509.88 605
9510.80 630
9511.72 609
9512.64 562
9513.56 559
9514.48 568
9515.40 594
9516.32 618
9517.25 619
9518.17 607
9519.09 652
9520.01 624
9520.93 592
9521.85 627
9522.77 622
9523.69 607
9524.61 617
9525.54 633
9526.46 575
9527.38 591
9528.30 586
9529.22 673
9530.14 708
9531.06 659
9531.99 739
9532.91 756
9533.83 845
9534.75 940
9535.67 908
9536.60 875
9537.52 817
9538.44 850
9539.36 742
9540.28 762
9541.21 685
9542.13 632
9543.05 630
9543.97 632
9544.89 649
9545.82 622
9546.74 637
9547.66 628
9548.58 605
9549.51 597
9550.43 621
9551.35 610
9552.27 621
9553.20 598
9554.12 613
9555.04 613
9555.96 594
9556.89 597
9557.81 622
9558.73 689
9559.66 662
9560.58 666
9561.50 700
9562.43 712
9563.35 685
9564.27 704
9565.19 644
9566.12 692
9567.04 640
9567.96 632
9568.89 612
9569.81 638
9570.74 666
9571.66 664
9572.58 630
9573.51 640
9574.43 612
9575.35 620
9576.28 595
9577.20 608
9578.13 598
9579.05 607
9579.97 600
9580.90 628
9581.82 607
9582.75 625
9583.67 660
9584.59 670
9585.52 658
9586.44 606
9587.37 660
9588.29 633
9589.22 579
9590.14 568
9591.06 572
9591.99 629
9592.91 638
9593.84 656
9594.76 628
9595.69 609
9596.61 673
9597.54 646
9598.46 668
9599.39 620
9600.31 633
9601.24 642
9602.16 643
9603.09 690
9604.01 700
9604.94 682
9605.86 677
9606.79 686
9607.71 681
9608.64 661
9609.56 676
9610.49 697
9611.41 679
9612.34 693
9613.27 696
9614.19 717
9615.12 714
9616.04 722
9616.97 694
9617.89 697
9618.82 710
9619.75 782
9620.67 738
9621.60 692
9622.52 673
9623.45 711
9624.38 718
9625.30 739
9626.23 750
9627.15 745
9628.08 790
9629.01 791
9629.93 778
9630.86 840
9631.79 776
9632.71 793
9633.64 861
9634.57 845
9635.49 883
9636.42 855
9637.35 829
9638.27 822
9639.20 906
9640.13 914
9641.05 935
9641.98 867
9642.91 840
9643.83 890
9644.76 890
9645.69 901
9646.62 995
9647.54 1048
9648.47 1025
9649.40 1101
9650.32 1188
9651.25 1216
9652.18 1175
9653.11 1210
9654.03 1199
9654.96 1150
9655.89 1152
9656.82 1137
9657.75 1141
9658.67 1093
9659.60 1091
9660.53 1111
9661.46 1078
9662.38 1043
9663.31 1067
9664.24 1108
9665.17 1066
9666.10 1140
9667.02 1142
9667.95 1185
9668.88 1179
9669.81 1217
9670.74 1191
9671.67 1210
9672.59 1204
9673.52 1235
9674.45 1174
9675.38 1183
9676.31 1240
9677.24 1246
9678.17 1204
9679.10 1264
9680.02 1255
9680.95 1320
9681.88 1369
9682.81 1326
9683.74 1363
9684.67 1342
9685.60 1296
9686.53 1395
9687.46 1404
9688.39 1416
9689.31 1483
9690.24 1483
9691.17 1417
9692.10 1471
9693.03 1464
9693.96 1512
9694.89 1525
9695.82 1702
9696.75 1688
9697.68 1756
9698.61 1977
9699.54 2196
9700.47 2492
9701.40 2415
9702.33 2461
9703.26 2484
9704.19 2423
9705.12 2238
9706.05 1969
9706.98 1799
9707.91 1757
9708.84 1620
9709.77 1604
9710.70 1559
9711.63 1470
9712.56 1551
9713.49 1587
9714.42 1658
9715.35 1801
9716.28 1756
9717.21 1762
9718.14 1878
9719.07 1791
9720.00 1716
9720.93 1606
9721.87 1554
9722.80 1530
9723.73 1397
9724.66 1272
9725.59 1207
9726.52 1190
9727.45 1189
9728.38 1129
9729.31 1182
9730.24 1217
9731.18 1217
9732.11 1264
9733.04 1252
9733.97 1328
9734.90 1300
9735.83 1355
9736.76 1267
9737.70 1262
9738.63 1269
9739.56 1258
9740.49 1202
9741.42 1128
9742.35 1078
9743.29 1062
9744.22 1062
9745.15 1018
9746.08 998
9747.01 1019
9747.95 1045
9748.88 1088
9749.81 1016
9750.74 1004
9751.67 968
9752.61 967
9753.54 1006
9754.47 1012
9755.40 941
9756.34 977
9757.27 964
9758.20 958
9759.13 978
9760.07 983
9761.00 981
9761.93 940
9762.87 1027
9763.80 1013
9764.73 1026
9765.66 1044
9766.60 1060
9767.53 1021
9768.46 961
9769.40 976
9770.33 1059
9771.26 1016
9772.20 1061
9773.13 1044
9774.06 1018
9775.00 1043
9775.93 1017
9776.86 1050
9777.80 1085
9778.73 1197
9779.66 1201
9780.60 1205
9781.53 1135
9782.46 1269
9783.40 1293
9784.33 1215
9785.26 1289
9786.20 1237
9787.13 1249
9788.07 1247
9789.00 1163
9789.93 1117
9790.87 1094
9791.80 1102
9792.74 1085
9793.67 1014
9794.61 976
9795.54 989
9796.47 1009
9797.41 1065
9798.34 1117
9799.28 1154
9800.21 1140
9801.15 1135
9802.08 1097
9803.02 1158
9803.95 1018
9804.89 1007
9805.82 945
9806.76 873
9807.69 849
9808.63 871
9809.56 859
9810.50 836
9811.43 781
9812.37 813
9813.30 834
9814.24 823
9815.17 848
9816.11 810
9817.04 777
9817.98 798
9818.91 802
9819.85 762
9820.78 794
9821.72 812
9822.65 828
9823.59 804
9824.53 794
9825.46 822
9826.40 786
9827.33 769
9828.27 831
9829.21 784
9830.14 783
9831.08 792
9832.01 788
9832.95 760
9833.89 747
9834.82 695
9835.76 673
9836.69 703
9837.63 737
9838.57 774
9839.50 736
9840.44 725
9841.38 750
9842.31 746
9843.25 743
9844.19 754
9845.12 765
9846.06 780
9847.00 805
9847.93 751
9848.87 774
9849.81 785
9850.74 769
9851.68 735
9852.62 718
9853.56 726
9854.49 704
9855.43 737
9856.37 733
9857.30 745
9858.24 708
9859.18 750
9860.12 792
9861.05 726
9861.99 712
9862.93 762
9863.87 734
9864.80 761
9865.74 745
9866.68 742
9867.62 703
9868.56 712
9869.49 757
9870.43 732
9871.37 727
9872.31 730
9873.24 744
9874.18 704
9875.12 730
9876.06 764
9877.00 774
9877.94 707
9878.87 678
9879.81 729
9880.75 714
9881.69 688
9882.63 718
9883.57 703
9884.50 691
9885.44 677
9886.38 666
9887.32 709
9888.26 714
9889.20 672
9890.14 714
9891.08 706
9892.02 658
9892.95 618
9893.89 650
9894.83 660
9895.77 657
9896.71 594
9897.65 669
9898.59 685
9899.53 659
9900.47 671
9901.41 637
9902.35 649
9903.29 643
9904.23 700
9905.16 707
9906.10 676
9907.04 712
9907.98 673
9908.92 673
9909.86 683
9910.80 700
9911.74 677
9912.68 713
9913.62 704
9914.56 734
9915.50 730
9916.44 668
9917.38 765
9918.32 770
9919.26 722
9920.20 696
9921.14 723
9922.08 763
9923.02 876
9923.97 861
9924.91 967
9925.85 1154
9926.79 1319
9927.73 1469
9928.67 1491
9929.61 1559
9930.55 1601
9931.49 1607
9932.43 1483
9933.37 1389
9934.31 1186
9935.25 1087
9936.20 996
9937.14 896
9938.08 811
9939.02 842
9939.96 755
9940.90 776
9941.84 711
9942.78 668
9943.73 694
9944.67 736
9945.61 712
9946.55 706
9947.49 675
9948.43 664
9949.37 642
9950.32 652
9951.26 649
9952.20 642
9953.14 649
9954.08 649
9955.03 675
9955.97 691
9956.91 724
9957.85 723
9958.79 748
9959.74 770
9960.68 737
9961.62 731
9962.56 692
9963.50 684
9964.45 698
9965.39 716
9966.33 702
9967.27 693
9968.22 661
9969.16 621
9970.10 598
9971.04 646
9971.99 689
9972.93 682
9973.87 677
9974.82 663
9975.76 638
9976.70 720
9977.64 703
9978.59 686
9979.53 602
9980.47 641
9981.42 631
9982.36 599
9983.30 605
9984.25 618
9985.19 621
9986.13 679
9987.08 643
9988.02 606
9988.96 572
9989.91 595
9990.85 641
9991.80 644
9992.74 597
9993.68 655
9994.63 657
9995.57 610
9996.51 560
9997.46 571
9998.40 559
9999.35 585
10000.29 603
10001.23 578
10002.18 575
10003.12 585
10004.07 598
10005.01 621
10005.96 659
10006.90 588
10007.84 581
10008.79 590
10009.73 604
10010.68 592
10011.62 575
10012.57 584
10013.51 590
10014.46 569
10015.40 569
10016.35 610
10017.29 564
10018.24 542
10019.18 581
10020.13 574
10021.07 581
10022.02 568
10022.96 557
10023.91 604
10024.85 564
10025.80 619
10026.74 602
10027.69 586
10028.63 592
10029.58 610
10030.52 571
10031.47 618
10032.42 586
10033.36 610
10034.31 552
10035.25 587
10036.20 532
10037.14 579
10038.09 545
10039.04 544
10039.98 541
10040.93 523
10041.87 547
10042.82 505
10043.77 520
10044.71 522
10045.66 516
10046.60 514
10047.55 487
10048.50 510
10049.44 494
10050.39 501
10051.34 510
10052.28 494
10053.23 469
10054.18 502
10055.12 469
10056.07 467
10057.02 464
10057.96 446
10058.91 500
10059.86 529
10060.80 544
10061.75 477
10062.70 498
10063.64 531
10064.59 496
10065.54 461
10066.49 481
10067.43 513
10068.38 509
10069.33 459
10070.28 474
10071.22 470
10072.17 510
10073.12 549
10074.07 496
10075.01 503
10075.96 491
10076.91 535
10077.86 527
10078.80 469
10079.75 467
10080.70 489
10081.65 510
10082.60 506
10083.54 474
10084.49 478
10085.44 483
10086.39 494
10087.34 494
10088.28 504
10089.23 495
10090.18 455
10091.13 462
10092.08 479
10093.03 493
10093.97 458
10094.92 490
10095.87 495
10096.82 480
10097.77 490
10098.72 456
10099.67 457
10100.62 480
10101.56 489
10102.51 455
10103.46 448
10104.41 472
10105.36 486
10106.31 457
10107.26 459
10108.21 468
10109.16 499
10110.11 475
10111.05 451
10112.00 463
10112.95 490
10113.90 464
10114.85 492
10115.80 465
10116.75 445
10117.70 487
10118.65 535
10119.60 472
10120.55 420
10121.50 494
10122.45 478
10123.40 496
10124.35 471
10125.30 481
10126.25 479
10127.20 444
10128.15 443
10129.10 455
10130.05 462
10131.00 533
10131.95 533
10132.90 449
10133.85 472
10134.80 521
10135.75 500
10136.70 468
10137.65 489
10138.60 508
10139.55 483
10140.51 530
10141.46 531
10142.41 545
10143.36 517
10144.31 537
10145.26 557
10146.21 501
10147.16 476
10148.11 471
10149.06 499
10150.01 526
10150.97 536
10151.92 544
10152.87 516
10153.82 534
10154.77 520
10155.72 518
10156.67 491
10157.63 524
10158.58 497
10159.53 534
10160.48 549
10161.43 507
10162.38 549
10163.34 509
10164.29 573
10165.24 566
10166.19 525
10167.14 548
10168.09 518
10169.05 538
10170.00 545
10170.95 565
10171.90 554
10172.86 506
10173.81 551
10174.76 552
10175.71 597
10176.66 538
10177.62 578
10178.57 537
10179.52 592
10180.47 603
10181.43 603
10182.38 636
10183.33 647
10184.29 660
10185.24 651
10186.19 670
10187.14 672
10188.10 652
10189.05 659
10190.00 705
10190.96 638
10191.91 683
10192.86 656
10193.81 628
10194.77 659
10195.72 682
10196.67 695
10197.63 682
10198.58 677
10199.53 719
10200.49 760
10201.44 693
10202.40 763
10203.35 778
10204.30 767
10205.26 748
10206.21 810
10207.16 974
10208.12 962
10209.07 950
10210.03 912
10210.98 936
10211.93 926
10212.89 836
10213.84 786
10214.80 812
10215.75 773
10216.70 710
10217.66 678
10218.61 665
10219.57 715
10220.52 726
10221.48 652
10222.43 686
10223.39 662
10224.34 611
10225.30 663
10226.25 670
10227.20 613
10228.16 592
10229.11 581
10230.07 602
10231.02 644
10231.98 645
10232.93 645
10233.89 662
10234.84 724
10235.80 755
10236.75 717
10237.71 818
10238.67 830
10239.62 827
10240.58 833
10241.53 751
10242.49 744
10243.44 678
10244.40 656
10245.35 694
10246.31 640
10247.26 598
10248.22 551
10249.18 542
10250.13 523
10251.09 493
10252.04 516
10253.00 532
10253.96 523
10254.91 494
10255.87 496
10256.82 487
10257.78 530
10258.74 493
10259.69 501
10260.65 474
10261.61 465
10262.56 496
10263.52 446
10264.47 459
10265.43 454
10266.39 430
10267.34 466
10268.30 473
10269.26 455
10270.21 452
10271.17 492
10272.13 462
10273.09 475
10274.04 484
10275.00 496
10275.96 515
10276.91 488
10277.87 497
10278.83 493
10279.78 464
10280.74 477
10281.70 422
10282.66 427
10283.61 439
10284.57 483
10285.53 495
10286.49 489
10287.44 447
10288.40 464
10289.36 461
10290.32 463
10291.27 468
10292.23 475
10293.19 446
10294.15 465
10295.11 485
10296.06 453
10297.02 477
10297.98 457
10298.94 457
10299.90 506
10300.85 463
10301.81 448
10302.77 476
10303.73 425
10304.69 489
10305.65 461
10306.60 444
10307.56 442
10308.52 454
10309.48 470
10310.44 432
10311.40 446
10312.36 423
10313.32 502
10314.27 489
10315.23 463
10316.19 496
10317.15 445
10318.11 470
10319.07 461
10320.03 421
10320.99 418
10321.95 457
10322.91 470
10323.86 495
10324.82 455
10325.78 425
10326.74 488
10327.70 466
10328.66 499
10329.62 468
10330.58 480
10331.54 425
10332.50 427
10333.46 465
10334.42 465
10335.38 478
10336.34 434
10337.30 480
10338.26 493
10339.22 463
10340.18 425
10341.14 431
10342.10 416
10343.06 438
10344.02 442
10344.98 419
10345.94 398
10346.90 391
10347.86 452
10348.82 426
10349.78 471
10350.74 482
10351.70 485
10352.66 469
10353.62 411
10354.58 446
10355.55 478
10356.51 459
10357.47 467
10358.43 483
10359.39 474
10360.35 500
10361.31 492
10362.27 516
10363.23 478
10364.19 472
10365.16 475
10366.12 494
10367.08 446
10368.04 426
10369.00 435
10369.96 506
10370.92 459
10371.88 446
10372.85 457
10373.81 469
10374.77 410
10375.73 395
10376.69 421
10377.65 419
10378.62 432
10379.58 450
10380.54 458
10381.50 417
10382.46 445
10383.43 434
10384.39 435
10385.35 431
10386.31 381
10387.27 429
10388.24 399
10389.20 382
10390.16 394
10391.12 453
10392.09 400
10393.05 413
10394.01 416
10394.97 410
10395.94 415
10396.90 453
10397.86 396
10398.82 375
10399.79 396
10400.75 422
10401.71 414
10402.68 366
10403.64 384
10404.60 365
10405.57 396
10406.53 405
10407.49 386
10408.45 371
10409.42 368
10410.38 373
10411.34 373
10412.31 371
10413.27 399
10414.23 421
10415.20 401
10416.16 387
10417.13 432
10418.09 435
10419.05 456
10420.02 460
10420.98 475
10421.94 454
10422.91 463
10423.87 487
10424.84 444
10425.80 394
10426.76 428
10427.73 397
10428.69 371
10429.66 427
10430.62 384
10431.58 388
10432.55 370
10433.51 387
10434.48 379
10435.44 358
10436.41 365
10437.37 372
10438.34 413
10439.30 428
10440.27 375
10441.23 377
10442.19 359
10443.16 370
10444.12 352
10445.09 381
10446.05 381
10447.02 363
10447.98 397
10448.95 363
10449.91 351
10450.88 378
10451.84 414
10452.81 390
10453.78 404
10454.74 371
10455.71 382
10456.67 372
10457.64 341
10458.60 333
10459.57 378
10460.53 397
10461.50 368
10462.47 355
10463.43 346
10464.40 370
10465.36 350
10466.33 342
10467.29 333
10468.26 320
10469.23 377
10470.19 352
10471.16 334
10472.12 369
10473.09 342
10474.06 375
10475.02 368
10475.99 327
10476.96 359
10477.92 348
10478.89 332
10479.86 329
10480.82 341
10481.79 398
10482.76 399
10483.72 373
10484.69 332
10485.66 338
10486.62 355
10487.59 360
10488.56 404
10489.52 368
10490.49 327
10491.46 363
10492.42 353
10493.39 330
10494.36 368
10495.33 381
10496.29 346
10497.26 349
10498.23 340
10499.19 338
10500.16 360
10501.13 397
10502.10 414
10503.06 349
10504.03 379
10505.00 350
10505.97 334
10506.94 348
10507.90 350
10508.87 345
10509.84 333
10510.81 335
10511.78 316
10512.74 338
10513.71 366
10514.68 316
10515.65 281
10516.62 340
10517.58 369
10518.55 378
10519.52 373
10520.49 402
10521.46 335
10522.43 393
10523.39 346
10524.36 343
10525.33 358
10526.30 328
10527.27 360
10528.24 370
10529.21 332
10530.18 309
10531.14 375
10532.11 347
10533.08 318
10534.05 314
10535.02 386
10535.99 402
10536.96 350
10537.93 372
10538.90 357
10539.87 397
10540.84 382
10541.80 361
10542.77 340
10543.74 321
10544.71 374
10545.68 382
10546.65 345
10547.62 354
10548.59 333
10549.56 372
10550.53 346
10551.50 354
10552.47 351
10553.44 364
10554.41 358
10555.38 386
10556.35 368
10557.32 326
10558.29 354
10559.26 377
10560.23 420
10561.20 406
10562.17 422
10563.14 385
10564.11 452
10565.08 441
10566.05 408
10567.02 413
10567.99 379
10568.97 392
10569.94 380
10570.91 359
10571.88 373
10572.85 335
10573.82 359
10574.79 359
10575.76 335
10576.73 321
10577.70 381
10578.67 360
10579.64 323
10580.62 344
10581.59 364
10582.56 378
10583.53 350
10584.50 355
10585.47 371
10586.44 350
10587.42 376
10588.39 370
10589.36 397
10590.33 325
10591.30 367
10592.27 388
10593.25 351
10594.22 360
10595.19 380
10596.16 396
10597.13 413
10598.10 371
10599.08 351
10600.05 355
10601.02 370
10601.99 377
10602.96 351
10603.94 364
10604.91 372
10605.88 344
10606.85 364
10607.83 358
10608.80 359
10609.77 331
10610.74 327
10611.72 372
10612.69 334
10613.66 358
10614.63 389
10615.61 390
10616.58 394
10617.55 355
10618.53 327
10619.50 399
10620.47 363
10621.44 352
10622.42 382
10623.39 388
10624.36 418
10625.34 418
10626.31 423
10627.28 363
10628.26 362
10629.23 386
10630.20 384
10631.18 368
10632.15 371
10633.12 353
10634.10 349
10635.07 387
10636.05 403
10637.02 388
10637.99 420
10638.97 492
10639.94 477
10640.91 456
10641.89 448
10642.86 527
10643.84 503
10644.81 478
10645.79 451
10646.76 418
10647.73 408
10648.71 368
10649.68 423
10650.66 382
10651.63 389
10652.61 372
10653.58 381
10654.55 360
10655.53 365
10656.50 392
10657.48 363
10658.45 313
10659.43 334
10660.40 372
10661.38 364
10662.35 359
10663.33 368
10664.30 403
10665.28 364
10666.25 383
10667.23 369
10668.20 407
10669.18 359
10670.15 344
10671.13 348
10672.10 356
10673.08 354
10674.05 338
10675.03 345
10676.01 335
10676.98 329
10677.96 326
10678.93 358
10679.91 372
10680.88 395
10681.86 357
10682.84 383
10683.81 349
10684.79 367
10685.76 361
10686.74 395
10687.72 394
10688.69 419
10689.67 372
10690.64 332
10691.62 354
10692.60 370
10693.57 383
10694.55 356
10695.53 380
10696.50 335
10697.48 355
10698.46 381
10699.43 368
10700.41 351
10701.39 366
10702.36 376
10703.34 379
10704.32 361
10705.29 343
10706.27 366
10707.25 353
10708.22 353
10709.20 381
10710.18 341
10711.15 373
10712.13 406
10713.11 358
10714.09 356
10715.06 392
10716.04 394
10717.02 354
10718.00 393
10718.97 373
10719.95 343
10720.93 335
10721.91 359
10722.88 349
10723.86 336
10724.84 371
10725.82 313
10726.80 339
10727.77 354
10728.75 330
10729.73 371
10730.71 381
10731.69 326
10732.66 365
10733.64 359
10734.62 307
10735.60 318
10736.58 379
10737.55 361
10738.53 379
10739.51 388
10740.49 394
10741.47 353
10742.45 368
10743.43 352
10744.40 343
10745.38 368
10746.36 358
10747.34 388
10748.32 362
10749.30 363
10750.28 406
10751.26 392
10752.24 403
10753.21 361
10754.19 360
10755.17 350
10756.15 401
10757.13 384
10758.11 349
10759.09 363
10760.07 363
10761.05 357
10762.03 380
10763.01 382
10763.99 340
10764.97 393
10765.95 401
10766.93 379
10767.91 365
10768.89 346
10769.87 371
10770.84 383
10771.82 354
10772.80 363
10773.78 372
10774.76 434
10775.74 414
10776.73 388
10777.71 436
10778.69 391
10779.67 381
10780.65 444
10781.63 460
10782.61 401
10783.59 436
10784.57 457
10785.55 467
10786.53 433
10787.51 414
10788.49 379
10789.47 382
10790.45 370
10791.43 413
10792.41 338
10793.39 357
10794.38 395
10795.36 404
10796.34 381
10797.32 381
10798.30 381
10799.28 424
10800.26 374
10801.24 386
10802.22 373
10803.21 356
10804.19 373
10805.17 336
10806.15 358
10807.13 360
10808.11 337
10809.09 357
10810.08 374
10811.06 400
10812.04 370
10813.02 380
10814.00 409
10814.99 399
10815.97 368
10816.95 377
10817.93 364
10818.91 404
10819.90 402
10820.88 370
10821.86 378
10822.84 386
10823.82 380
10824.81 375
10825.79 427
10826.77 344
10827.75 368
10828.74 387
10829.72 377
10830.70 389
10831.68 356
10832.67 373
10833.65 429
10834.63 398
10835.62 333
10836.60 335
10837.58 395
10838.56 387
10839.55 420
10840.53 369
10841.51 376
10842.50 391
10843.48 390
10844.46 372
10845.45 370
10846.43 378
10847.41 388
10848.40 396
10849.38 393
10850.36 420
10851.35 396
10852.33 392
10853.31 414
10854.30 417
10855.28 386
10856.26 408
10857.25 421
10858.23 361
10859.22 379
10860.20 392
10861.18 432
10862.17 387
10863.15 436
10864.14 440
10865.12 447
10866.10 432
10867.09 418
10868.07 458
10869.06 441
10870.04 463
10871.03 429
10872.01 460
10873.00 467
10873.98 470
10874.96 473
10875.95 460
10876.93 476
10877.92 436
10878.90 458
10879.89 535
10880.87 452
10881.86 446
10882.84 462
10883.83 464
10884.81 452
10885.80 478
10886.78 468
10887.77 511
10888.75 477
10889.74 498
10890.72 529
10891.71 505
10892.70 507
10893.68 500
10894.67 565
10895.65 522
10896.64 500
10897.62 516
10898.61 543
10899.59 564
10900.58 490
10901.57 491
10902.55 540
10903.54 515
10904.52 543
10905.51 517
10906.50 529
10907.48 565
10908.47 557
10909.45 582
10910.44 556
10911.43 530
10912.41 534
10913.40 624
10914.39 597
10915.37 582
10916.36 578
10917.35 583
10918.33 613
10919.32 643
10920.30 610
10921.29 611
10922.28 574
10923.27 589
10924.25 605
10925.24 631
10926.23 633
10927.21 634
10928.20 596
10929.19 605
10930.17 612
10931.16 658
10932.15 641
10933.14 616
10934.12 602
10935.11 668
10936.10 632
10937.09 684
10938.07 671
10939.06 665
10940.05 655
10941.04 650
10942.02 667
10943.01 688
10944.00 718
10944.99 769
10945.97 781
10946.96 813
10947.95 837
10948.94 781
10949.93 813
10950.91 876
10951.90 853
10952.89 865
10953.88 886
10954.87 900
10955.85 1030
10956.84 1092
10957.83 1156
10958.82 1221
10959.81 1280
10960.80 1398
10961.79 1375
10962.77 1346
10963.76 1338
10964.75 1243
10965.74 1285
10966.73 1140
10967.72 1082
10968.71 977
10969.70 902
10970.68 874
10971.67 911
10972.66 875
10973.65 835
10974.64 836
10975.63 794
10976.62 788
10977.61 864
10978.60 856
10979.59 818
10980.58 821
10981.57 851
10982.55 853
10983.54 853
10984.53 793
10985.52 830
10986.51 909
10987.50 931
10988.49 920
10989.48 920
10990.47 886
10991.46 902
10992.45 907
10993.44 930
10994.43 990
10995.42 1081
10996.41 1118
10997.40 1288
10998.39 1368
10999.38 1558
11000.37 1770
11001.36 1922
11002.35 1891
11003.34 1873
11004.33 1872
11005.33 1766
11006.32 1624
11007.31 1406
11008.30 1315
11009.29 1188
11010.28 1120
11011.27 1038
11012.26 877
11013.25 873
11014.24 846
11015.23 808
11016.22 792
11017.21 752
11018.21 718
11019.20 764
11020.19 710
11021.18 687
11022.17 673
11023.16 678
11024.15 704
11025.14 655
11026.14 670
11027.13 686
11028.12 692
11029.11 704
11030.10 672
11031.09 641
11032.09 685
11033.08 671
11034.07 687
11035.06 664
11036.05 686
11037.05 687
11038.04 635
11039.03 635
11040.02 652
11041.01 715
11042.01 659
11043.00 659
11043.99 673
11044.98 636
11045.97 583
11046.97 585
11047.96 582
11048.95 585
11049.94 559
11050.94 605
11051.93 577
11052.92 520
11053.91 538
11054.91 543
11055.90 526
11056.89 568
11057.89 570
11058.88 605
11059.87 577
11060.87 605
11061.86 589
11062.85 588
11063.84 564
11064.84 601
11065.83 607
11066.82 549
11067.82 563
11068.81 567
11069.80 536
11070.80 545
11071.79 563
11072.78 565
11073.78 567
11074.77 597
11075.77 574
11076.76 579
11077.75 583
11078.75 619
11079.74 585
11080.73 570
11081.73 553
11082.72 579
11083.72 559
11084.71 564
11085.70 559
11086.70 569
11087.69 537
11088.69 518
11089.68 540
11090.68 546
11091.67 510
11092.66 555
11093.66 563
11094.65 523
11095.65 541
11096.64 516
11097.64 514
11098.63 545
11099.63 525
11100.62 478
11101.62 557
11102.61 514
11103.61 522
11104.60 501
11105.60 505
11106.59 515
11107.59 529
11108.58 520
11109.58 557
11110.57 533
11111.57 483
11112.56 522
11113.56 521
11114.55 491
11115.55 495
11116.55 529
11117.54 520
11118.54 473
11119.53 511
11120.53 532
11121.52 508
11122.52 533
11123.51 462
11124.51 491
11125.51 536
11126.50 543
11127.50 546
11128.49 571
11129.49 587
11130.49 532
11131.48 511
11132.48 543
11133.48 534
11134.47 532
11135.47 523
11136.46 505
11137.46 492
11138.46 506
11139.45 495
11140.45 513
11141.45 451
11142.44 477
11143.44 498
11144.44 477
11145.43 506
11146.43 520
11147.43 475
11148.43 481
11149.42 489
11150.42 485
11151.42 495
11152.41 522
11153.41 477
11154.41 492
11155.40 536
11156.40 475
11157.40 522
11158.40 477
11159.39 500
11160.39 444
11161.39 462
11162.39 516
11163.38 460
11164.38 430
11165.38 458
11166.38 467
11167.38 495
11168.37 490
11169.37 504
11170.37 525
11171.37 555
11172.37 494
11173.36 510
11174.36 490
11175.36 509
11176.36 565
11177.36 520
11178.35 481
11179.35 503
11180.35 495
11181.35 503
11182.35 531
11183.35 501
11184.34 491
11185.34 524
11186.34 536
11187.34 559
11188.34 570
11189.34 504
11190.34 534
11191.34 554
11192.34 572
11193.33 562
11194.33 604
11195.33 519
11196.33 536
11197.33 559
11198.33 559
11199.33 558
11200.33 551
11201.33 575
11202.33 555
11203.33 457
11204.33 495
11205.32 503
11206.32 545
11207.32 484
11208.32 534
11209.32 493
11210.32 522
11211.32 520
11212.32 501
11213.32 518
11214.32 512
11215.32 478
11216.32 478
11217.32 454
11218.32 464
11219.32 464
11220.32 445
11221.32 450
11222.32 447
11223.32 446
11224.32 457
11225.32 474
11226.32 446
11227.33 415
11228.33 414
11229.33 441
11230.33 442
11231.33 433
11232.33 438
11233.33 449
11234.33 464
11235.33 438
11236.33 434
11237.33 423
11238.33 486
11239.33 449
11240.34 399
11241.34 428
11242.34 414
11243.34 415
11244.34 440
11245.34 424
11246.34 410
11247.34 447
11248.35 452
11249.35 463
11250.35 459
11251.35 448
11252.35 423
11253.35 432
11254.35 410
11255.36 481
11256.36 417
11257.36 418
11258.36 461
11259.36 449
11260.37 433
11261.37 436
11262.37 479
11263.37 513
11264.37 437
11265.38 451
11266.38 494
11267.38 464
11268.38 462
11269.39 452
11270.39 485
11271.39 477
11272.39 439
11273.40 475
11274.40 497
11275.40 507
11276.40 535
11277.41 531
11278.41 563
11279.41 540
11280.41 560
11281.42 609
11282.42 578
11283.42 568
11284.43 530
11285.43 524
11286.43 513
11287.44 533
11288.44 462
11289.44 440
11290.45 443
11291.45 511
11292.45 480
11293.46 489
11294.46 532
11295.46 505
11296.47 439
11297.47 478
11298.47 489
11299.48 477
11300.48 452
11301.48 433
11302.49 511
11303.49 478
11304.50 502
11305.50 443
11306.50 478
11307.51 481
11308.51 482
11309.52 520
11310.52 598
11311.52 598
11312.53 663
11313.53 726
11314.54 698
11315.54 708
11316.55 719
11317.55 727
11318.56 655
11319.56 660
11320.56 648
11321.57 654
11322.57 591
11323.58 539
11324.58 518
11325.59 536
11326.59 499
11327.60 459
11328.60 439
11329.61 408
11330.61 424
11331.62 444
11332.62 435
11333.63 415
11334.63 427
11335.64 389
11336.65 426
11337.65 410
11338.66 395
11339.66 417
11340.67 400
11341.67 434
11342.68 406
11343.68 368
11344.69 422
11345.70 439
11346.70 424
11347.71 399
11348.71 357
11349.72 380
11350.72 446
11351.73 436
11352.74 380
11353.74 377
11354.75 414
11355.76 417
11356.76 412
11357.77 393
11358.77 404
11359.78 421
11360.79 433
11361.79 442
11362.80 407
11363.81 378
11364.81 402
11365.82 374
11366.83 405
11367.83 332
11368.84 425
11369.85 428
11370.85 400
11371.86 381
11372.87 382
11373.87 391
11374.88 421
11375.89 387
11376.90 340
11377.90 398
11378.91 397
11379.92 405
11380.92 366
11381.93 370
11382.94 401
11383.95 440
11384.95 419
11385.96 399
11386.97 403
11387.98 438
11388.99 382
11389.99 375
11391.00 400
11392.01 383
11393.02 366
11394.02 424
11395.03 372
11396.04 349
11397.05 392
11398.06 422
11399.06 419
11400.07 356
11401.08 396
11402.09 392
11403.10 416
11404.11 414
11405.11 386
11406.12 396
11407.13 365
11408.14 383
11409.15 376
11410.16 387
11411.17 349
11412.17 359
11413.18 393
11414.19 401
11415.20 377
11416.21 374
11417.22 361
11418.23 366
11419.24 361
11420.25 360
11421.25 357
11422.26 368
11423.27 402
11424.28 391
11425.29 376
11426.30 378
11427.31 371
11428.32 354
11429.33 416
11430.34 433
11431.35 389
11432.36 360
11433.37 391
11434.38 356
11435.39 365
11436.40 371
11437.41 388
11438.42 413
11439.43 407
11440.44 404
11441.45 406
11442.46 431
11443.47 407
11444.48 380
11445.49 409
11446.50 407
11447.51 393
11448.52 393
11449.53 391
11450.54 349
11451.55 370
11452.56 406
11453.57 386
11454.58 394
11455.59 355
11456.60 394
11457.61 389
11458.62 363
11459.63 394
11460.64 409
11461.66 403
11462.67 387
11463.68 373
11464.69 385
11465.70 367
11466.71 378
11467.72 395
11468.73 373
11469.74 389
11470.76 395
11471.77 363
11472.78 351
11473.79 339
11474.80 344
11475.81 402
11476.82 385
11477.84 384
11478.85 358
11479.86 386
11480.87 374
11481.88 367
11482.89 395
11483.91 367
11484.92 398
11485.93 388
11486.94 387
11487.95 394
11488.97 403
11489.98 353
11490.99 359
11492.00 376
11493.02 370
11494.03 377
11495.04 308
11496.05 330
11497.06 364
11498.08 365
11499.09 352
11500.10 384
11501.12 384
11502.13 363
11503.14 377
11504.15 341
11505.17 393
11506.18 374
11507.19 394
11508.20 377
11509.22 368
11510.23 364
11511.24 382
11512.26 370
11513.27 345
11514.28 350
11515.30 394
11516.31 348
11517.32 343
11518.34 330
11519.35 357
11520.36 404
11521.38 366
11522.39 347
11523.40 345
11524.42 385
11525.43 359
11526.45 389
11527.46 359
11528.47 367
11529.49 346
11530.50 385
11531.52 387
11532.53 370
11533.54 400
11534.56 372
11535.57 366
11536.59 366
11537.60 376
11538.61 338
11539.63 391
11540.64 391
11541.66 389
11542.67 375
11543.69 386
11544.70 392
11545.72 381
11546.73 392
11547.74 424
11548.76 410
11549.77 369
11550.79 395
11551.80 398
11552.82 381
11553.83 382
11554.85 397
11555.86 407
11556.88 410
11557.89 408
11558.91 435
11559.92 396
11560.94 440
11561.96 397
11562.97 399
11563.99 438
11565.00 426
11566.02 415
11567.03 421
11568.05 428
11569.06 412
11570.08 429
11571.10 436
11572.11 435
11573.13 459
11574.14 505
11575.16 436
11576.17 485
11577.19 437
11578.21 444
11579.22 483
11580.24 510
11581.25 497
11582.27 477
11583.29 514
11584.30 491
11585.32 511
11586.34 510
11587.35 541
11588.37 591
11589.39 571
11590.40 586
11591.42 662
11592.44 676
11593.45 638
11594.47 625
11595.49 651
11596.50 662
11597.52 758
11598.54 745
11599.55 835
11600.57 920
11601.59 934
11602.60 1092
11603.62 1176
11604.64 1261
11605.66 1323
11606.67 1352
11607.69 1272
11608.71 1261
11609.73 1101
11610.74 1027
11611.76 935
11612.78 816
11613.80 777
11614.81 676
11615.83 664
11616.85 626
11617.87 562
11618.88 488
11619.90 525
11620.92 530
11621.94 509
11622.96 498
11623.97 518
11624.99 462
11626.01 492
11627.03 472
11628.05 483
11629.07 483
11630.08 474
11631.10 482
11632.12 426
11633.14 429
11634.16 463
11635.18 439
11636.19 408
11637.21 423
11638.23 413
11639.25 413
11640.27 460
11641.29 471
11642.31 415
11643.33 429
11644.34 442
11645.36 412
11646.38 445
11647.40 424
11648.42 422
11649.44 406
11650.46 375
11651.48 395
11652.50 404
11653.52 411
11654.54 414
11655.56 384
11656.58 390
11657.60 365
11658.61 402
11659.63 401
11660.65 392
11661.67 422
11662.69 367
11663.71 378
11664.73 381
11665.75 385
11666.77 402
11667.79 396
11668.81 415
11669.83 350
11670.85 373
11671.87 440
11672.89 372
11673.91 388
11674.93 401
11675.95 403
11676.97 429
11678.00 417
11679.02 392
11680.04 397
11681.06 407
11682.08 409
11683.10 418
11684.12 413
11685.14 411
11686.16 414
11687.18 431
11688.20 416
11689.22 436
11690.24 440
11691.26 440
11692.29 450
11693.31 411
11694.33 438
11695.35 419
11696.37 418
11697.39 387
11698.41 391
11699.43 401
11700.46 360
11701.48 394
11702.50 412
11703.52 368
11704.54 392
11705.56 408
11706.58 425
11707.61 399
11708.63 426
11709.65 382
11710.67 397
11711.69 367
11712.72 342
11713.74 374
11714.76 400
11715.78 372
11716.80 366
11717.83 361
11718.85 396
11719.87 404
11720.89 413
11721.92 395
11722.94 395
11723.96 366
11724.98 362
11726.01 356
11727.03 352
11728.05 363
11729.07 350
11730.10 382
11731.12 402
11732.14 363
11733.16 398
11734.19 403
11735.21 393
11736.23 377
11737.26 344
11738.28 382
11739.30 384
11740.33 351
11741.35 376
11742.37 397
11743.39 394
11744.42 395
11745.44 389
11746.47 382
11747.49 392
11748.51 391
11749.54 399
11750.56 356
11751.58 338
11752.61 387
11753.63 405
11754.65 363
11755.68 359
11756.70 374
11757.73 358
11758.75 333
11759.77 323
11760.80 342
11761.82 351
11762.85 368
11763.87 375
11764.89 359
11765.92 351
11766.94 354
11767.97 387
11768.99 378
11770.02 352
11771.04 361
11772.06 395
11773.09 406
11774.11 367
11775.14 424
11776.16 367
11777.19 384
11778.21 374
11779.24 379
11780.26 367
11781.29 367
11782.31 382
11783.34 340
11784.36 369
11785.39 372
11786.41 356
11787.44 340
11788.46 360
11789.49 339
11790.51 327
11791.54 360
11792.57 405
11793.59 405
11794.62 371
11795.64 390
11796.67 421
11797.69 394
11798.72 387
11799.74 374
11800.77 384
11801.80 378
11802.82 377
11803.85 395
11804.87 385
11805.90 411
11806.93 397
11807.95 400
11808.98 410
11810.00 428
11811.03 405
11812.06 389
11813.08 367
11814.11 400
11815.14 380
11816.16 366
11817.19 388
11818.22 401
11819.24 405
11820.27 372
11821.30 410
11822.32 398
11823.35 424
11824.38 392
11825.40 403
11826.43 415
11827.46 397
11828.48 411
11829.51 385
11830.54 391
11831.56 373
11832.59 375
11833.62 410
11834.65 390
11835.67 433
11836.70 418
11837.73 413
11838.76 433
11839.78 426
11840.81 422
11841.84 410
11842.87 420
11843.89 409
11844.92 397
11845.95 416
11846.98 436
11848.00 408
11849.03 418
11850.06 415
11851.09 421
11852.12 418
11853.14 433
11854.17 473
11855.20 458
11856.23 440
11857.26 411
11858.29 377
11859.31 400
11860.34 424
11861.37 441
11862.40 429
11863.43 453
11864.46 465
11865.48 437
11866.51 467
11867.54 461
11868.57 421
11869.60 466
11870.63 460
11871.66 492
11872.69 466
11873.72 511
11874.74 470
11875.77 538
11876.80 479
11877.83 447
11878.86 464
11879.89 481
11880.92 488
11881.95 484
11882.98 473
11884.01 506
11885.04 532
11886.07 493
11887.10 514
11888.13 542
11889.15 581
11890.18 566
11891.21 523
11892.24 537
11893.27 511
11894.30 553
11895.33 591
11896.36 587
11897.39 583
11898.42 661
11899.45 697
11900.48 731
11901.51 732
11902.54 777
11903.57 801
11904.60 806
11905.64 809
11906.67 751
11907.70 726
11908.73 739
11909.76 761
11910.79 732
11911.82 686
11912.85 653
11913.88 685
11914.91 672
11915.94 663
11916.97 628
11918.00 641
11919.03 679
11920.06 717
11921.10 681
11922.13 648
11923.16 653
11924.19 709
11925.22 705
11926.25 730
11927.28 818
11928.31 919
11929.35 956
11930.38 997
11931.41 1098
11932.44 1129
11933.47 1195
11934.50 1232
11935.53 1249
11936.57 1176
11937.60 1164
11938.63 1046
11939.66 1002
11940.69 921
11941.73 889
11942.76 800
11943.79 733
11944.82 685
11945.85 671
11946.89 623
11947.92 609
11948.95 618
11949.98 603
11951.01 550
11952.05 513
11953.08 560
11954.11 548
11955.14 532
11956.18 522
11957.21 556
11958.24 583
11959.27 561
11960.31 532
11961.34 545
11962.37 573
11963.41 523
11964.44 540
11965.47 558
11966.50 537
11967.54 520
11968.57 556
11969.60 519
11970.64 553
11971.67 546
11972.70 589
11973.74 551
11974.77 509
11975.80 538
11976.84 552
11977.87 538
11978.90 563
11979.94 542
11980.97 515
11982.00 526
11983.04 535
11984.07 527
11985.11 576
11986.14 494
11987.17 516
11988.21 548
11989.24 529
11990.28 509
11991.31 542
11992.34 551
11993.38 566
11994.41 515
11995.45 563
11996.48 556
11997.52 596
11998.55 526
11999.58 553
12000.62 582
12001.65 592
12002.69 533
12003.72 583
12004.76 518
12005.79 532
12006.83 550
12007.86 563
12008.90 585
12009.93 558
12010.97 616
12012.00 602
12013.04 591
12014.07 627
12015.11 645
12016.14 647
12017.18 639
12018.21 676
12019.25 712
12020.28 706
12021.32 714
12022.35 684
12023.39 725
12024.42 682
12025.46 619
12026.49 644
12027.53 669
12028.57 676
12029.60 647
12030.64 667
12031.67 659
12032.71 638
12033.74 629
12034.78 669
12035.82 711
12036.85 615
12037.89 626
12038.92 639
12039.96 612
12041.00 598
12042.03 600
12043.07 560
12044.11 524
12045.14 526
12046.18 591
12047.22 576
12048.25 571
12049.29 576
12050.33 603
12051.36 581
12052.40 549
12053.44 613
12054.47 585
12055.51 599
12056.55 628
12057.58 627
12058.62 563
12059.66 567
12060.69 640
12061.73 623
12062.77 633
12063.80 634
12064.84 627
12065.88 610
12066.92 608
12067.95 616
12068.99 653
12070.03 626
12071.07 634
12072.10 646
12073.14 649
12074.18 641
12075.22 621
12076.25 635
12077.29 645
12078.33 606
12079.37 655
12080.41 626
12081.44 665
12082.48 652
12083.52 640
12084.56 666
12085.60 673
12086.63 640
12087.67 655
12088.71 653
12089.75 650
12090.79 703
12091.83 717
12092.86 697
12093.90 704
12094.94 702
12095.98 737
12097.02 765
12098.06 771
12099.10 785
12100.13 863
12101.17 923
12102.21 922
12103.25 1019
12104.29 1070
12105.33 1099
12106.37 1072
12107.41 1037
12108.45 1051
12109.49 988
12110.52 943
12111.56 842
12112.60 764
12113.64 759
12114.68 716
12115.72 648
12116.76 656
12117.80 612
12118.84 622
12119.88 608
12120.92 572
12121.96 569
12123.00 560
12124.04 529
12125.08 525
12126.12 490
12127.16 496
12128.20 521
12129.24 484
12130.28 506
12131.32 537
12132.36 485
12133.40 518
12134.44 530
12135.48 526
12136.52 466
12137.56 447
12138.60 470
12139.64 468
12140.68 486
12141.72 518
12142.76 481
12143.80 475
12144.84 507
12145.88 455
12146.93 444
12147.97 479
12149.01 459
12150.05 475
12151.09 481
12152.13 471
12153.17 424
12154.21 424
12155.25 456
12156.29 431
12157.34 420
12158.38 419
12159.42 442
12160.46 440
12161.50 437
12162.54 480
12163.58 473
12164.62 474
12165.67 461
12166.71 436
12167.75 398
12168.79 422
12169.83 424
12170.87 440
12171.92 449
12172.96 436
12174.00 439
12175.04 465
12176.08 473
12177.13 435
12178.17 461
12179.21 462
12180.25 450
12181.30 488
12182.34 471
12183.38 445
12184.42 449
12185.46 473
12186.51 483
12187.55 411
12188.59 464
12189.63 440
12190.68 445
12191.72 481
12192.76 444
12193.81 444
12194.85 455
12195.89 486
12196.93 469
12197.98 466
12199.02 469
12200.06 493
12201.11 493
12202.15 446
12203.19 452
12204.24 486
12205.28 472
12206.32 411
12207.37 414
12208.41 446
12209.45 440
12210.50 437
12211.54 485
12212.58 429
12213.63 429
12214.67 427
12215.71 478
12216.76 507
12217.80 448
12218.85 461
12219.89 457
12220.93 443
12221.98 440
12223.02 459
12224.07 457
12225.11 491
12226.15 471
12227.20 464
12228.24 454
12229.29 479
12230.33 491
12231.38 447
12232.42 461
12233.46 480
12234.51 493
12235.55 439
12236.60 472
12237.64 480
12238.69 472
12239.73 457
12240.78 480
12241.82 447
12242.87 432
12243.91 452
12244.96 471
12246.00 456
12247.05 446
12248.09 488
12249.14 484
12250.18 459
12251.23 462
12252.27 411
12253.32 415
12254.36 412
12255.41 438
12256.45 439
12257.50 425
12258.55 420
12259.59 406
12260.64 457
12261.68 392
12262.73 402
12263.77 390
12264.82 410
12265.87 381
12266.91 383
12267.96 388
12269.00 353
12270.05 399
12271.10 390
12272.14 375
12273.19 353
12274.23 390
12275.28 377
12276.33 390
12277.37 319
12278.42 365
12279.47 406
12280.51 435
12281.56 431
12282.61 414
12283.65 440
12284.70 441
12285.75 408
12286.79 395
12287.84 410
12288.89 449
12289.93 432
12290.98 387
12292.03 400
12293.07 381
12294.12 373
12295.17 375
12296.22 369
12297.26 396
12298.31 404
12299.36 408
12300.40 408
12301.45 372
12302.50 409
12303.55 431
12304.59 409
12305.64 432
12306.69 420
12307.74 428
12308.78 386
12309.83 369
12310.88 395
12311.93 421
12312.98 409
12314.02 418
12315.07 379
12316.12 384
12317.17 420
12318.22 402
12319.26 376
12320.31 375
12321.36 388
12322.41 373
12323.46 367
12324.51 359
12325.55 396
12326.60 378
12327.65 366
12328.70 365
12329.75 359
12330.80 356
12331.85 330
12332.89 385
12333.94 376
12334.99 394
12336.04 347
12337.09 356
12338.14 342
12339.19 378
12340.24 336
12341.29 362
12342.33 365
12343.38 376
12344.43 340
12345.48 352
12346.53 368
12347.58 345
12348.63 361
12349.68 334
12350.73 366
12351.78 381
12352.83 412
12353.88 356
12354.93 383
12355.98 343
12357.03 381
12358.08 395
12359.13 420
12360.18 388
12361.23 442
12362.28 400
12363.33 400
12364.38 388
12365.43 382
12366.48 426
12367.53 398
12368.58 397
12369.63 396
12370.68 435
12371.73 398
12372.78 412
12373.83 382
12374.88 445
12375.93 449
12376.98 463
12378.03 413
12379.08 424
12380.13 411
12381.18 424
12382.23 406
12383.29 397
12384.34 389
12385.39 394
12386.44 396
12387.49 407
12388.54 400
12389.59 362
12390.64 383
12391.69 411
12392.75 426
12393.80 409
12394.85 426
12395.90 426
12396.95 370
12398.00 400
12399.05 405
12400.11 412
12401.16 370
12402.21 397
12403.26 376
12404.31 401
12405.36 429
12406.42 453
12407.47 428
12408.52 413
12409.57 379
12410.62 432
12411.68 418
12412.73 438
12413.78 442
12414.83 441
12415.88 454
12416.94 409
12417.99 453
12419.04 438
12420.09 439
12421.15 409
12422.20 429
12423.25 422
12424.30 427
12425.36 434
12426.41 439
12427.46 449
12428.52 445
12429.57 457
12430.62 487
12431.67 459
12432.73 450
12433.78 508
12434.83 458
12435.89 485
12436.94 489
12437.99 515
12439.05 495
12440.10 485
12441.15 492
12442.21 450
12443.26 460
12444.31 476
12445.37 476
12446.42 457
12447.47 472
12448.53 443
12449.58 527
12450.63 498
12451.69 533
12452.74 506
12453.80 500
12454.85 525
12455.90 543
12456.96 536
12458.01 599
12459.07 611
12460.12 606
12461.17 615
12462.23 632
12463.28 650
12464.34 674
12465.39 679
12466.45 674
12467.50 767
12468.56 782
12469.61 849
12470.66 829
12471.72 948
12472.77 1025
12473.83 1172
12474.88 1285
12475.94 1400
12476.99 1521
12478.05 1658
12479.10 1738
12480.16 1798
12481.21 1825
12482.27 1703
12483.32 1538
12484.38 1515
12485.43 1451
12486.49 1226
12487.54 1112
12488.60 1028
12489.65 898
12490.71 812
12491.77 724
12492.82 703
12493.88 679
12494.93 626
12495.99 599
12497.04 548
12498.10 575
12499.15 578
12500.21 554
12501.27 555
12502.32 563
12503.38 595
12504.43 605
12505.49 580
12506.55 502
12507.60 539
12508.66 549
12509.72 598
12510.77 544
12511.83 574
12512.88 602
12513.94 525
12515.00 556
12516.05 537
12517.11 544
12518.17 510
12519.22 562
12520.28 550
12521.34 519
12522.39 489
12523.45 500
12524.51 521
12525.56 483
12526.62 457
12527.68 512
12528.74 549
12529.79 491
12530.85 502
12531.91 475
12532.96 512
12534.02 486
12535.08 494
12536.14 483
12537.19 502
12538.25 496
12539.31 542
12540.37 523
12541.42 522
12542.48 539
12543.54 509
12544.60 512
12545.65 519
12546.71 524
12547.77 566
12548.83 536
12549.89 574
12550.94 634
12552.00 647
12553.06 630
12554.12 679
12555.18 714
12556.23 701
12557.29 761
12558.35 792
12559.41 847
12560.47 800
12561.53 811
12562.58 820
12563.64 806
12564.70 745
12565.76 722
12566.82 722
12567.88 705
12568.94 625
12570.00 644
12571.05 622
12572.11 592
12573.17 573
12574.23 558
12575.29 542
12576.35 570
12577.41 620
12578.47 574
12579.53 527
12580.59 541
12581.64 512
12582.70 511
12583.76 507
12584.82 525
12585.88 520
12586.94 543
12588.00 509
12589.06 502
12590.12 513
12591.18 517
12592.24 506
12593.30 513
12594.36 514
12595.42 524
12596.48 480
12597.54 468
12598.60 511
12599.66 523
12600.72 530
12601.78 487
12602.84 455
12603.90 466
12604.96 446
12606.02 439
12607.08 496
12608.14 460
12609.20 459
12610.26 485
12611.32 433
12612.38 452
12613.44 510
12614.50 565
12615.57 526
12616.63 498
12617.69 501
12618.75 515
12619.81 550
12620.87 546
12621.93 546
12622.99 545
12624.05 558
12625.11 561
12626.18 512
12627.24 497
12628.30 505
12629.36 492
12630.42 448
12631.48 486
12632.54 502
12633.60 439
12634.67 480
12635.73 462
12636.79 490
12637.85 482
12638.91 463
12639.97 471
12641.04 457
12642.10 458
12643.16 457
12644.22 474
12645.28 469
12646.35 483
12647.41 444
12648.47 454
12649.53 448
12650.59 460
12651.66 507
12652.72 494
12653.78 506
12654.84 492
12655.91 471
12656.97 466
12658.03 487
12659.09 484
12660.16 493
12661.22 447
12662.28 516
12663.34 503
12664.41 493
12665.47 474
12666.53 482
12667.60 484
12668.66 489
12669.72 486
12670.78 477
12671.85 499
12672.91 480
12673.97 489
12675.04 485
12676.10 484
12677.16 468
12678.23 467
12679.29 497
12680.35 441
12681.42 474
12682.48 482
12683.54 486
12684.61 535
12685.67 506
12686.74 480
12687.80 463
12688.86 516
12689.93 541
12690.99 519
12692.05 528
12693.12 533
12694.18 562
12695.25 565
12696.31 598
12697.37 633
12698.44 621
12699.50 651
12700.57 667
12701.63 652
12702.70 749
12703.76 812
12704.83 785
12705.89 805
12706.95 771
12708.02 778
12709.08 798
12710.15 770
12711.21 711
12712.28 720
12713.34 680
12714.41 691
12715.47 667
12716.54 647
12717.60 562
12718.67 564
12719.73 584
12720.80 592
12721.86 561
12722.93 559
12723.99 580
12725.06 554
12726.12 559
12727.19 563
12728.26 534
12729.32 532
12730.39 537
12731.45 534
12732.52 522
12733.58 524
12734.65 532
12735.71 525
12736.78 567
12737.85 562
12738.91 539
12739.98 544
12741.04 529
12742.11 524
12743.18 528
12744.24 503
12745.31 517
12746.37 515
12747.44 489
12748.51 495
12749.57 492
12750.64 489
12751.71 477
12752.77 505
12753.84 478
12754.91 429
12755.97 478
12757.04 455
12758.11 434
12759.17 468
12760.24 486
12761.31 432
12762.37 474
12763.44 447
12764.51 459
12765.57 389
12766.64 386
12767.71 420
12768.78 408
12769.84 387
12770.91 438
12771.98 446
12773.04 417
12774.11 411
12775.18 437
12776.25 462
12777.31 421
12778.38 432
12779.45 422
12780.52 411
12781.58 392
12782.65 388
12783.72 427
12784.79 407
12785.86 414
12786.92 404
12787.99 426
12789.06 393
12790.13 388
12791.20 463
12792.26 435
12793.33 423
12794.40 441
12795.47 435
12796.54 403
12797.61 400
12798.67 388
12799.74 432
12800.81 435
12801.88 418
12802.95 433
12804.02 437
12805.09 421
12806.15 420
12807.22 468
12808.29 453
12809.36 389
12810.43 422
12811.50 441
12812.57 453
12813.64 405
12814.71 464
12815.77 463
12816.84 422
12817.91 416
12818.98 444
12820.05 421
12821.12 467
12822.19 520
12823.26 509
12824.33 464
12825.40 458
12826.47 472
12827.54 452
12828.61 442
12829.68 424
12830.75 425
12831.82 448
12832.89 429
12833.96 409
12835.03 403
12836.10 415
12837.17 392
12838.24 407
12839.31 396
12840.38 433
12841.45 389
12842.52 416
12843.59 364
12844.66 405
12845.73 388
12846.80 354
12847.87 390
12848.94 388
12850.01 407
12851.08 351
12852.15 363
12853.22 355
12854.29 358
12855.36 403
12856.43 402
12857.51 383
12858.58 385
12859.65 411
12860.72 358
12861.79 375
12862.86 396
12863.93 372
12865.00 390
12866.07 355
12867.15 371
12868.22 359
12869.29 361
12870.36 375
12871.43 373
12872.50 346
12873.57 319
12874.65 330
12875.72 348
12876.79 333
12877.86 304
12878.93 352
12880.00 344
12881.08 345
12882.15 325
12883.22 351
12884.29 355
12885.36 337
12886.44 355
12887.51 347
12888.58 350
12889.65 302
12890.72 337
12891.80 370
12892.87 341
12893.94 354
12895.01 328
12896.09 359
12897.16 352
12898.23 325
12899.30 320
12900.38 334
12901.45 333
12902.52 337
12903.60 336
12904.67 312
12905.74 336
12906.81 350
12907.89 343
12908.96 347
12910.03 351
12911.11 372
12912.18 358
12913.25 299
12914.33 313
12915.40 327
12916.47 366
12917.55 307
12918.62 313
12919.69 318
12920.77 337
12921.84 336
12922.91 346
12923.99 317
12925.06 351
12926.13 355
12927.21 352
12928.28 299
12929.36 321
12930.43 309
12931.50 333
12932.58 342
12933.65 299
12934.73 310
12935.80 355
12936.87 343
12937.95 318
12939.02 321
12940.10 330
12941.17 345
12942.25 365
12943.32 360
12944.39 355
12945.47 340
12946.54 358
12947.62 356
12948.69 318
12949.77 320
12950.84 340
12951.92 332
12952.99 326
12954.07 305
12955.14 311
12956.22 316
12957.29 336
12958.37 305
12959.44 315
12960.52 339
12961.59 360
12962.67 329
12963.74 331
12964.82 342
12965.89 318
12966.97 325
12968.04 349
12969.12 313
12970.20 324
12971.27 325
12972.35 328
12973.42 332
12974.50 326
12975.57 361
12976.65 367
12977.73 317
12978.80 303
12979.88 320
12980.95 320
12982.03 333
12983.11 339
12984.18 329
12985.26 311
12986.33 318
12987.41 334
12988.49 317
12989.56 324
12990.64 359
12991.72 384
12992.79 368
12993.87 339
12994.95 379
12996.02 312
12997.10 317
12998.18 335
12999.25 366
13000.33 325
13001.41 335
13002.48 334
13003.56 341
13004.64 350
13005.71 335
13006.79 336
13007.87 325
13008.95 382
13010.02 337
13011.10 315
13012.18 367
13013.26 353
13014.33 354
13015.41 344
13016.49 306
13017.57 350
13018.64 327
13019.72 358
13020.80 370
13021.88 372
13022.95 345
13024.03 386
13025.11 354
13026.19 359
13027.26 332
13028.34 380
13029.42 365
13030.50 352
13031.58 334
13032.66 343
13033.73 362
13034.81 369
13035.89 366
13036.97 388
13038.05 391
13039.13 372
13040.20 391
13041.28 381
13042.36 400
13043.44 349
13044.52 395
13045.60 385
13046.68 357
13047.75 397
13048.83 373
13049.91 398
13050.99 382
13052.07 388
13053.15 365
13054.23 429
13055.31 430
13056.39 388
13057.47 384
13058.54 433
13059.62 432
13060.70 387
13061.78 386
13062.86 396
13063.94 375
13065.02 352
13066.10 332
13067.18 343
13068.26 353
13069.34 343
13070.42 355
13071.50 382
13072.58 369
13073.66 332
13074.74 342
13075.82 323
13076.90 330
13077.98 347
13079.06 338
13080.14 344
13081.22 339
13082.30 378
13083.38 329
13084.46 332
13085.54 347
13086.62 327
13087.70 343
13088.78 326
13089.86 307
13090.94 339
13092.02 351
13093.10 366
13094.18 321
13095.27 322
13096.35 321
13097.43 333
13098.51 365
13099.59 333
13100.67 345
13101.75 338
13102.83 333
13103.91 334
13104.99 346
13106.08 323
13107.16 305
13108.24 358
13109.32 336
13110.40 298
13111.48 326
13112.56 331
13113.64 358
13114.73 338
13115.81 302
13116.89 310
13117.97 308
13119.05 320
13120.14 329
13121.22 315
13122.30 314
13123.38 305
13124.46 302
13125.54 318
13126.63 312
13127.71 340
13128.79 323
13129.87 322
13130.96 334
13132.04 322
13133.12 308
13134.20 303
13135.28 344
13136.37 326
13137.45 337
13138.53 340
13139.61 319
13140.70 308
13141.78 324
13142.86 308
13143.95 307
13145.03 306
13146.11 333
13147.19 331
13148.28 339
13149.36 307
13150.44 307
13151.53 338
13152.61 302
13153.69 285
13154.78 324
13155.86 364
13156.94 334
13158.03 334
13159.11 333
13160.19 334
13161.28 320
13162.36 330
13163.44 321
13164.53 327
13165.61 352
13166.69 355
13167.78 344
13168.86 331
13169.95 316
13171.03 341
13172.11 337
13173.20 346
13174.28 317
13175.37 330
13176.45 298
13177.53 323
13178.62 327
13179.70 320
13180.79 341
13181.87 312
13182.96 348
13184.04 362
13185.12 302
13186.21 330
13187.29 350
13188.38 343
13189.46 349
13190.55 334
13191.63 345
13192.72 360
13193.80 329
13194.89 345
13195.97 326
13197.06 329
13198.14 354
13199.23 347
13200.31 305
13201.40 322
13202.48 357
13203.57 365
13204.65 339
13205.74 320
13206.82 325
13207.91 316
13208.99 340
13210.08 362
13211.16 351
13212.25 326
13213.34 368
13214.42 322
13215.51 329
13216.59 305
13217.68 335
13218.76 339
13219.85 344
13220.94 335
13222.02 331
13223.11 347
13224.19 376
13225.28 391
13226.37 365
13227.45 379
13228.54 354
13229.63 364
13230.71 372
13231.80 343
13232.89 352
13233.97 351
13235.06 376
13236.14 346
13237.23 304
13238.32 299
13239.40 348
13240.49 344
13241.58 356
13242.67 330
13243.75 341
13244.84 345
13245.93 349
13247.01 332
13248.10 354
13249.19 334
13250.27 363
13251.36 361
13252.45 377
13253.54 380
13254.62 369
13255.71 380
13256.80 326
13257.89 355
13258.97 404
13260.06 403
13261.15 410
13262.24 393
13263.32 383
13264.41 388
13265.50 385
13266.59 420
13267.67 403
13268.76 357
13269.85 389
13270.94 412
13272.03 398
13273.11 410
13274.20 417
13275.29 415
13276.38 416
13277.47 409
13278.56 422
13279.64 447
13280.73 432
13281.82 440
13282.91 411
13284.00 440
13285.09 473
13286.18 430
13287.26 407
13288.35 440
13289.44 444
13290.53 451
13291.62 482
13292.71 453
13293.80 442
13294.89 466
13295.98 452
13297.06 463
13298.15 457
13299.24 467
13300.33 471
13301.42 450
13302.51 508
13303.60 483
13304.69 447
13305.78 490
13306.87 505
13307.96 509
13309.05 474
13310.14 489
13311.23 514
13312.32 476
13313.41 496
13314.50 518
13315.59 506
13316.68 511
13317.77 518
13318.86 513
13319.95 517
13321.04 489
13322.13 515
13323.22 522
13324.31 504
13325.40 520
13326.49 501
13327.58 486
13328.67 465
13329.76 534
13330.85 535
13331.94 549
13333.03 568
13334.12 492
13335.21 496
13336.30 531
13337.39 554
13338.48 533
13339.57 517
13340.66 543
13341.75 516
13342.85 491
13343.94 506
13345.03 513
13346.12 543
13347.21 534
13348.30 509
13349.39 521
13350.48 532
13351.58 552
13352.67 570
13353.76 567
13354.85 547
13355.94 545
13357.03 606
13358.12 589
13359.22 597
13360.31 605
13361.40 607
13362.49 654
13363.58 656
13364.67 676
13365.77 697
13366.86 716
13367.95 698
13369.04 714
13370.13 698
13371.23 730
13372.32 724
13373.41 746
13374.50 707
13375.60 651
13376.69 659
13377.78 651
13378.87 655
13379.97 629
13381.06 534
13382.15 545
13383.24 536
13384.34 507
13385.43 501
13386.52 501
13387.61 505
13388.71 506
13389.80 514
13390.89 488
13391.99 462
13393.08 497
13394.17 501
13395.26 466
13396.36 518
13397.45 479
13398.54 482
13399.64 452
13400.73 451
13401.82 461
13402.92 480
13404.01 490
13405.10 457
13406.20 470
13407.29 505
13408.39 495
13409.48 487
13410.57 461
13411.67 463
13412.76 475
13413.85 466
13414.95 436
13416.04 478
13417.14 497
13418.23 492
13419.32 445
13420.42 461
13421.51 469
13422.61 460
13423.70 489
13424.80 445
13425.89 468
13426.98 453
13428.08 499
13429.17 453
13430.27 455
13431.36 471
13432.46 488
13433.55 458
13434.65 469
13435.74 454
13436.84 484
13437.93 495
13439.03 487
13440.12 502
13441.22 471
13442.31 476
13443.41 519
13444.50 524
13445.60 507
13446.69 503
13447.79 477
13448.88 506
13449.98 478
13451.07 503
13452.17 494
13453.26 536
13454.36 511
13455.45 538
13456.55 554
13457.65 545
13458.74 548
13459.84 549
13460.93 583
13462.03 580
13463.12 542
13464.22 573
13465.32 599
13466.41 568
13467.51 599
13468.60 619
13469.70 619
13470.80 624
13471.89 575
13472.99 588
13474.09 636
13475.18 600
13476.28 527
13477.37 568
13478.47 575
13479.57 553
13480.66 579
13481.76 643
13482.86 581
13483.95 633
13485.05 633
13486.15 617
13487.25 603
13488.34 612
13489.44 632
13490.54 656
13491.63 677
13492.73 680
13493.83 688
13494.92 732
13496.02 713
13497.12 698
13498.22 727
13499.31 735
13500.41 772
13501.51 817
13502.61 843
13503.70 811
13504.80 843
13505.90 817
13507.00 794
13508.09 813
13509.19 736
13510.29 788
13511.39 756
13512.49 701
13513.58 679
13514.68 666
13515.78 617
13516.88 588
13517.98 623
13519.07 625
13520.17 625
13521.27 563
13522.37 522
13523.47 489
13524.57 512
13525.66 529
13526.76 546
13527.86 495
13528.96 488
13530.06 538
13531.16 535
13532.26 504
13533.35 469
13534.45 459
13535.55 477
13536.65 442
13537.75 446
13538.85 461
13539.95 492
13541.05 469
13542.15 466
13543.24 464
13544.34 430
13545.44 485
13546.54 487
13547.64 462
13548.74 443
13549.84 462
13550.94 434
13552.04 442
13553.14 414
13554.24 404
13555.34 405
13556.44 421
13557.54 426
13558.64 385
13559.74 424
13560.84 455
13561.94 449
13563.04 455
13564.14 433
13565.24 422
13566.34 463
13567.44 477
13568.54 428
13569.64 405
13570.74 420
13571.84 460
13572.94 438
13574.04 449
13575.14 442
13576.24 404
13577.34 477
13578.44 473
13579.54 450
13580.64 443
13581.74 427
13582.84 468
13583.94 507
13585.05 441
13586.15 465
13587.25 465
13588.35 446
13589.45 441
13590.55 435
13591.65 487
13592.75 440
13593.85 436
13594.95 404
13596.06 443
13597.16 468
13598.26 422
13599.36 483
13600.46 508
13601.56 471
13602.66 457
13603.77 458
13604.87 456
13605.97 490
13607.07 467
13608.17 501
13609.28 500
13610.38 486
13611.48 476
13612.58 454
13613.68 483
13614.79 469
13615.89 502
13616.99 477
13618.09 517
13619.19 492
13620.30 469
13621.40 457
13622.50 479
13623.60 513
13624.71 472
13625.81 479
13626.91 451
13628.01 458
13629.12 483
13630.22 495
13631.32 441
13632.42 467
13633.53 487
13634.63 508
13635.73 490
13636.84 490
13637.94 513
13639.04 504
13640.14 535
13641.25 466
13642.35 445
13643.45 483
13644.56 489
13645.66 494
13646.76 483
13647.87 448
13648.97 465
13650.07 456
13651.18 437
13652.28 449
13653.39 437
13654.49 427
13655.59 440
13656.70 418
13657.80 446
13658.90 443
13660.01 444
13661.11 445
13662.22 421
13663.32 426
13664.42 384
13665.53 405
13666.63 451
13667.74 417
13668.84 409
13669.94 420
13671.05 433
13672.15 438
13673.26 388
13674.36 411
13675.47 428
13676.57 442
13677.68 414
13678.78 388
13679.89 413
13680.99 415
13682.10 453
13683.20 437
13684.30 424
13685.41 467
13686.51 446
13687.62 436
13688.72 439
13689.83 404
13690.93 416
13692.04 462
13693.15 426
13694.25 466
13695.36 428
13696.46 443
13697.57 455
13698.67 449
13699.78 484
13700.88 426
13701.99 426
13703.09 468
13704.20 447
13705.31 433
13706.41 445
13707.52 474
13708.62 469
13709.73 465
13710.84 453
13711.94 466
13713.05 448
13714.15 462
13715.26 453
13716.37 454
13717.47 471
13718.58 498
13719.68 496
13720.79 489
13721.90 482
13723.00 447
13724.11 553
13725.22 533
13726.32 535
13727.43 531
13728.54 529
13729.64 535
13730.75 558
13731.86 539
13732.96 541
13734.07 579
13735.18 612
13736.28 581
13737.39 555
13738.50 565
13739.61 622
13740.71 589
13741.82 598
13742.93 611
13744.03 576
13745.14 556
13746.25 585
13747.36 602
13748.46 620
13749.57 614
13750.68 620
13751.79 673
13752.89 648
13754.00 612
13755.11 655
13756.22 691
13757.33 690
13758.43 730
13759.54 769
13760.65 736
13761.76 783
13762.87 717
13763.97 774
13765.08 805
13766.19 814
13767.30 916
13768.41 953
13769.51 988
13770.62 1031
13771.73 993
13772.84 1070
13773.95 1132
13775.06 1162
13776.17 1198
13777.27 1167
13778.38 1227
13779.49 1211
13780.60 1157
13781.71 1081
13782.82 1001
13783.93 959
13785.04 882
13786.14 864
13787.25 828
13788.36 807
13789.47 741
13790.58 718
13791.69 664
13792.80 667
13793.91 663
13795.02 630
13796.13 628
13797.24 650
13798.35 582
13799.46 617
13800.57 537
13801.68 583
13802.78 534
13803.89 521
13805.00 556
13806.11 514
13807.22 559
13808.33 555
13809.44 537
13810.55 529
13811.66 527
13812.77 565
13813.88 559
13814.99 552
13816.10 547
13817.21 529
13818.32 500
13819.44 526
13820.55 551
13821.66 528
13822.77 490
13823.88 510
13824.99 533
13826.10 495
13827.21 557
13828.32 513
13829.43 502
13830.54 526
13831.65 505
13832.76 461
13833.87 444
13834.98 475
13836.10 501
13837.21 512
13838.32 514
13839.43 527
13840.54 506
13841.65 511
13842.76 495
13843.87 484
13844.99 454
13846.10 491
13847.21 517
13848.32 472
13849.43 471
13850.54 558
13851.65 538
13852.77 507
13853.88 481
13854.99 535
13856.10 551
13857.21 550
13858.33 537
13859.44 541
13860.55 517
13861.66 527
13862.77 534
13863.89 506
13865.00 526
13866.11 538
13867.22 538
13868.33 532
13869.45 538
13870.56 518
13871.67 558
13872.78 575
13873.90 559
13875.01 560
13876.12 542
13877.23 527
13878.35 514
13879.46 514
13880.57 507
13881.69 542
13882.80 541
13883.91 562
13885.02 528
13886.14 537
13887.25 574
13888.36 580
13889.48 595
13890.59 590
13891.70 599
13892.82 596
13893.93 692
13895.04 645
13896.16 596
13897.27 666
13898.38 645
13899.50 653
13900.61 628
13901.72 574
13902.84 607
13903.95 620
13905.07 625
13906.18 534
13907.29 536
13908.41 543
13909.52 558
13910.63 536
13911.75 572
13912.86 525
13913.98 512
13915.09 512
13916.21 517
13917.32 478
13918.43 491
13919.55 481
13920.66 496
13921.78 483
13922.89 451
13924.01 483
13925.12 447
13926.24 464
13927.35 460
13928.46 472
13929.58 485
13930.69 480
13931.81 514
13932.92 480
13934.04 487
13935.15 492
13936.27 429
13937.38 481
13938.50 460
13939.61 441
13940.73 473
13941.85 479
13942.96 448
13944.08 437
13945.19 457
13946.31 439
13947.42 473
13948.54 444
13949.65 490
13950.77 465
13951.88 471
13953.00 473
13954.12 447
13955.23 430
13956.35 458
13957.46 461
13958.58 444
13959.70 431
13960.81 427
13961.93 430
13963.04 450
13964.16 408
13965.28 423
13966.39 421
13967.51 423
13968.62 428
13969.74 472
13970.86 432
13971.97 411
13973.09 437
13974.21 441
13975.32 411
13976.44 404
13977.56 403
13978.67 419
13979.79 427
13980.91 437
13982.02 420
13983.14 435
13984.26 427
13985.37 432
13986.49 396
13987.61 392
13988.73 413
13989.84 433
13990.96 464
13992.08 426
13993.20 417
13994.31 415
13995.43 450
13996.55 437
13997.66 427
13998.78 397
13999.90 432
14001.02 440
14002.14 415
14003.25 427
14004.37 431
14005.49 456
14006.61 457
14007.72 443
14008.84 415
14009.96 421
14011.08 398
14012.20 421
14013.31 404
14014.43 417
14015.55 459
14016.67 441
14017.79 390
14018.91 406
14020.02 387
14021.14 409
14022.26 426
14023.38 413
14024.50 386
14025.62 381
14026.74 435
14027.85 433
14028.97 420
14030.09 394
14031.21 443
14032.33 487
14033.45 440
14034.57 441
14035.69 427
14036.81 452
14037.92 421
14039.04 418
14040.16 399
14041.28 430
14042.40 448
14043.52 427
14044.64 400
14045.76 418
14046.88 425
14048.00 439
14049.12 440
14050.24 485
14051.36 457
14052.48 451
14053.60 497
14054.72 471
14055.84 473
14056.96 477
14058.08 509
14059.20 473
14060.32 480
14061.44 470
14062.56 502
14063.68 495
14064.80 500
14065.92 481
14067.04 505
14068.16 525
14069.28 547
14070.40 502
14071.52 499
14072.64 512
14073.76 549
14074.88 561
14076.00 567
14077.12 558
14078.24 556
14079.36 587
14080.48 581
14081.60 565
14082.73 568
14083.85 609
14084.97 648
14086.09 637
14087.21 629
14088.33 663
14089.45 646
14090.57 709
14091.69 698
14092.82 691
14093.94 700
14095.06 723
14096.18 776
14097.30 768
14098.42 790
14099.54 777
14100.67 775
14101.79 794
14102.91 823
14104.03 794
14105.15 751
14106.27 776
14107.40 750
14108.52 729
14109.64 654
14110.76 678
14111.88 588
14113.01 596
14114.13 616
14115.25 554
14116.37 555
14117.50 488
14118.62 474
14119.74 505
14120.86 486
14121.98 495
14123.11 530
14124.23 514
14125.35 497
14126.48 468
14127.60 481
14128.72 477
14129.84 494
14130.97 490
14132.09 468
14133.21 447
14134.34 507
14135.46 506
14136.58 446
14137.70 430
14138.83 503
14139.95 472
14141.07 465
14142.20 469
14143.32 455
14144.44 444
14145.57 448
14146.69 488
14147.81 473
14148.94 453
14150.06 482
14151.18 486
14152.31 458
14153.43 398
14154.56 431
14155.68 489
14156.80 454
14157.93 424
14159.05 419
14160.18 417
14161.30 424
14162.42 440
14163.55 390
14164.67 440
14165.80 426
14166.92 437
14168.04 444
14169.17 409
14170.29 411
14171.42 418
14172.54 436
14173.67 422
14174.79 415
14175.92 424
14177.04 395
14178.17 411
14179.29 400
14180.41 404
14181.54 418
14182.66 415
14183.79 432
14184.91 389
14186.04 391
14187.16 403
14188.29 452
14189.41 446
14190.54 420
14191.67 416
14192.79 446
14193.92 401
14195.04 377
14196.17 412
14197.29 417
14198.42 434
14199.54 403
14200.67 402
14201.79 408
14202.92 394
14204.05 427
14205.17 386
14206.30 372
14207.42 390
14208.55 413
14209.67 384
14210.80 379
14211.93 387
14213.05 387
14214.18 396
14215.31 372
14216.43 347
14217.56 365
14218.68 381
14219.81 373
14220.94 382
14222.06 383
14223.19 356
14224.32 330
14225.44 381
14226.57 360
14227.70 342
14228.82 382
14229.95 360
14231.08 387
14232.20 349
14233.33 384
14234.46 349
14235.58 405
14236.71 390
14237.84 387
14238.97 385
14240.09 334
14241.22 371
14242.35 378
14243.47 393
14244.60 357
14245.73 409
14246.86 394
14247.98 371
14249.11 344
14250.24 385
14251.37 370
14252.49 367
14253.62 340
14254.75 335
14255.88 391
14257.01 372
14258.13 319
14259.26 334
14260.39 320
14261.52 372
14262.65 393
14263.77 353
14264.90 346
14266.03 352
14267.16 367
14268.29 367
14269.41 346
14270.54 352
14271.67 359
14272.80 366
14273.93 377
14275.06 371
14276.19 348
14277.31 348
14278.44 328
14279.57 314
14280.70 332
14281.83 336
14282.96 359
14284.09 323
14285.22 302
14286.34 320
14287.47 342
14288.60 334
14289.73 332
14290.86 345
14291.99 322
14293.12 326
14294.25 323
14295.38 304
14296.51 314
14297.64 294
14298.77 319
14299.90 325
14301.03 316
14302.16 301
14303.28 307
14304.41 339
14305.54 317
14306.67 339
14307.80 319
14308.93 336
14310.06 272
14311.19 311
14312.32 293
14313.45 294
14314.58 303
14315.71 294
14316.84 286
14317.97 306
14319.11 341
14320.24 308
14321.37 277
14322.50 296
14323.63 283
14324.76 304
14325.89 284
14327.02 281
14328.15 310
14329.28 293
14330.41 289
14331.54 290
14332.67 272
14333.80 287
14334.93 299
14336.06 321
14337.20 293
14338.33 296
14339.46 263
14340.59 281
14341.72 257
14342.85 299
14343.98 269
14345.11 295
14346.25 298
14347.38 290
14348.51 280
14349.64 295
14350.77 287
14351.90 295
14353.03 311
14354.17 299
14355.30 279
14356.43 274
14357.56 275
14358.69 275
14359.83 275
14360.96 287
14362.09 298
14363.22 318
14364.35 322
14365.49 310
14366.62 325
14367.75 306
14368.88 327
14370.01 319
14371.15 301
14372.28 305
14373.41 287
14374.54 303
14375.68 272
14376.81 286
14377.94 294
14379.07 311
14380.21 279
14381.34 288
14382.47 299
14383.61 314
14384.74 322
14385.87 297
14387.00 326
14388.14 323
14389.27 291
14390.40 294
14391.54 319
14392.67 303
14393.80 295
14394.94 268
14396.07 297
14397.20 327
14398.34 301
14399.47 297
14400.60 289
14401.74 283
14402.87 295
14404.00 321
14405.14 316
14406.27 326
14407.41 298
14408.54 298
14409.67 318
14410.81 329
14411.94 278
14413.08 301
14414.21 266
14415.34 328
14416.48 309
14417.61 299
14418.75 322
14419.88 327
14421.01 301
14422.15 299
14423.28 302
14424.42 332
14425.55 340
14426.69 329
14427.82 334
14428.96 321
14430.09 345
14431.23 366
14432.36 328
14433.50 305
14434.63 327
14435.77 334
14436.90 332
14438.04 335
14439.17 339
14440.31 335
14441.44 347
14442.58 326
14443.71 332
14444.85 324
14445.98 307
14447.12 336
14448.25 318
14449.39 311
14450.52 312
14451.66 295
14452.79 293
14453.93 285
14455.07 328
14456.20 343
14457.34 331
14458.47 333
14459.61 318
14460.74 284
14461.88 318
14463.02 296
14464.15 301
14465.29 293
14466.42 309
14467.56 326
14468.70 335
14469.83 301
14470.97 304
14472.11 305
14473.24 284
14474.38 312
14475.51 306
14476.65 311
14477.79 309
14478.92 297
14480.06 301
14481.20 346
14482.33 354
14483.47 346
14484.61 324
14485.75 327
14486.88 330
14488.02 335
14489.16 315
14490.29 325
14491.43 322
14492.57 343
14493.70 328
14494.84 308
14495.98 324
14497.12 316
14498.25 388
14499.39 350
14500.53 354
14501.67 360
14502.80 345
14503.94 370
14505.08 339
14506.22 325
14507.35 400
14508.49 374
14509.63 352
14510.77 379
14511.91 361
14513.04 386
14514.18 330
14515.32 369
14516.46 384
14517.60 392
14518.73 361
14519.87 381
14521.01 362
14522.15 427
14523.29 433
14524.43 428
14525.56 434
14526.70 409
14527.84 386
14528.98 395
14530.12 382
14531.26 357
14532.40 365
14533.53 364
14534.67 369
14535.81 358
14536.95 350
14538.09 329
14539.23 347
14540.37 325
14541.51 339
14542.65 349
14543.79 344
14544.92 359
14546.06 360
14547.20 359
14548.34 339
14549.48 343
14550.62 286
14551.76 313
14552.90 371
14554.04 367
14555.18 310
14556.32 344
14557.46 319
14558.60 358
14559.74 319
14560.88 321
14562.02 347
14563.16 360
14564.30 346
14565.44 326
14566.58 326
14567.72 343
14568.86 354
14570.00 351
14571.14 355
14572.28 356
14573.42 354
14574.56 346
14575.70 354
14576.84 360
14577.98 375
14579.12 365
14580.26 372
14581.40 361
14582.54 341
14583.68 365
14584.82 384
14585.97 375
14587.11 374
14588.25 386
14589.39 377
14590.53 379
14591.67 390
14592.81 380
14593.95 361
14595.09 407
14596.23 418
14597.38 400
14598.52 374
14599.66 404
14600.80 401
14601.94 388
14603.08 420
14604.22 431
14605.37 427
14606.51 444
14607.65 412
14608.79 426
14609.93 450
14611.07 436
14612.22 450
14613.36 447
14614.50 444
14615.64 426
14616.78 425
14617.93 439
14619.07 422
14620.21 437
14621.35 519
14622.50 505
14623.64 466
14624.78 484
14625.92 491
14627.06 540
14628.21 535
14629.35 553
14630.49 560
14631.63 578
14632.78 546
14633.92 583
14635.06 601
14636.21 619
14637.35 607
14638.49 614
14639.63 643
14640.78 593
14641.92 595
14643.06 572
14644.21 589
14645.35 526
14646.49 506
14647.64 471
14648.78 480
14649.92 449
14651.07 434
14652.21 426
14653.35 395
14654.50 415
14655.64 390
14656.78 366
14657.93 363
14659.07 401
14660.21 386
14661.36 375
14662.50 380
14663.65 373
14664.79 337
14665.93 351
14667.08 354
14668.22 372
14669.37 360
14670.51 334
14671.65 367
14672.80 356
14673.94 351
14675.09 311
14676.23 388
14677.38 357
14678.52 342
14679.66 342
14680.81 374
14681.95 334
14683.10 314
14684.24 328
14685.39 315
14686.53 358
14687.68 322
14688.82 315
14689.97 302
14691.11 306
14692.26 297
14693.40 307
14694.55 299
14695.69 321
14696.84 294
14697.98 314
14699.13 324
14700.27 300
14701.42 290
14702.56 310
14703.71 306
14704.85 281
14706.00 300
14707.15 303
14708.29 311
14709.44 284
14710.58 277
14711.73 278
14712.87 308
14714.02 290
14715.17 301
14716.31 280
14717.46 305
14718.60 303
14719.75 293
14720.90 296
14722.04 289
14723.19 310
14724.33 296
14725.48 315
14726.63 313
14727.77 305
14728.92 319
14730.07 290
14731.21 283
14732.36 321
14733.51 295
14734.65 276
14735.80 279
14736.95 272
14738.09 264
14739.24 281
14740.39 306
14741.53 265
14742.68 287
14743.83 293
14744.97 268
14746.12 250
14747.27 277
14748.42 274
14749.56 290
14750.71 290
14751.86 264
14753.00 254
14754.15 280
14755.30 303
14756.45 281
14757.59 275
14758.74 282
14759.89 259
14761.04 246
14762.18 249
14763.33 260
14764.48 281
14765.63 261
14766.78 267
14767.92 263
14769.07 251
14770.22 228
14771.37 245
14772.52 261
14773.66 256
14774.81 275
14775.96 249
14777.11 238
14778.26 266
14779.41 245
14780.55 261
14781.70 256
14782.85 261
14784.00 257
14785.15 250
14786.30 285
14787.45 265
14788.59 287
14789.74 266
14790.89 259
14792.04 256
14793.19 259
14794.34 265
14795.49 263
14796.64 250
14797.79 256
14798.94 258
14800.08 204
14801.23 232
14802.38 281
14803.53 234
14804.68 226
14805.83 233
14806.98 232
14808.13 237
14809.28 263
14810.43 254
14811.58 255
14812.73 232
14813.88 250
14815.03 250
14816.18 193
14817.33 247
14818.48 260
14819.63 219
14820.78 217
14821.93 223
14823.08 224
14824.23 254
14825.38 243
14826.53 222
14827.68 193
14828.83 202
14829.98 225
14831.13 222
14832.28 213
14833.43 229
14834.58 228
14835.73 274
14836.88 212
14838.03 223
14839.18 255
14840.33 231
14841.48 235
14842.64 217
14843.79 229
14844.94 211
14846.09 219
14847.24 242
14848.39 237
14849.54 241
14850.69 236
14851.84 253
14853.00 238
14854.15 234
14855.30 200
14856.45 217
14857.60 233
14858.75 229
14859.90 233
14861.06 202
14862.21 220
14863.36 223
14864.51 229
14865.66 215
14866.81 194
14867.97 214
14869.12 225
14870.27 208
14871.42 231
14872.57 220
14873.73 214
14874.88 229
14876.03 219
14877.18 231
14878.33 237
14879.49 207
14880.64 218
14881.79 209
14882.94 221
14884.10 222
14885.25 254
14886.40 241
14887.55 226
14888.71 220
14889.86 234
14891.01 253
14892.16 216
14893.32 231
14894.47 261
14895.62 250
14896.78 237
14897.93 232
14899.08 242
14900.23 204
14901.39 229
14902.54 206
14903.69 244
14904.85 225
14906.00 243
14907.15 241
14908.31 223
14909.46 217
14910.61 250
14911.77 275
14912.92 237
14914.08 244
14915.23 248
14916.38 243
14917.54 234
14918.69 212
14919.84 256
14921.00 238
14922.15 232
14923.31 235
14924.46 244
14925.61 228
14926.77 216
14927.92 240
14929.08 247
14930.23 222
14931.38 228
14932.54 245
14933.69 251
14934.85 247
14936.00 263
14937.16 277
14938.31 236
14939.47 229
14940.62 248
14941.78 222
14942.93 261
14944.08 251
14945.24 256
14946.39 249
14947.55 237
14948.70 255
14949.86 253
14951.01 272
14952.17 260
14953.32 260
14954.48 292
14955.64 296
14956.79 282
14957.95 294
14959.10 310
14960.26 300
14961.41 272
14962.57 293
14963.72 291
14964.88 275
14966.03 272
14967.19 271
14968.35 270
14969.50 276
14970.66 283
14971.81 289
14972.97 261
14974.12 270
14975.28 259
14976.44 271
14977.59 274
14978.75 256
14979.91 225
14981.06 237
14982.22 237
14983.37 249
14984.53 233
14985.69 273
14986.84 253
14988.00 242
14989.16 227
14990.31 228
14991.47 244
14992.63 220
14993.78 244
14994.94 247
14996.10 226
14997.25 240
14998.41 224
14999.57 213
15000.72 221
15001.88 221
15003.04 243
15004.20 233
15005.35 230
15006.51 229
15007.67 213
15008.82 229
15009.98 243
15011.14 233
15012.30 214
15013.45 242
15014.61 252
15015.77 213
15016.93 214
15018.08 219
15019.24 244
15020.40 250
15021.56 212
15022.71 212
15023.87 214
15025.03 214
15026.19 210
15027.35 242
15028.50 236
15029.66 220
15030.82 243
15031.98 250
15033.14 226
15034.30 207
15035.45 193
15036.61 212
15037.77 214
15038.93 195
15040.09 199
15041.25 198
15042.40 194
15043.56 206
15044.72 211
15045.88 208
15047.04 197
15048.20 208
15049.36 208
15050.52 207
15051.68 208
15052.83 207
15053.99 212
15055.15 210
15056.31 210
15057.47 209
15058.63 216
15059.79 199
15060.95 203
15062.11 220
15063.27 216
15064.43 243
15065.59 222
15066.75 206
15067.90 185
15069.06 186
15070.22 210
15071.38 236
15072.54 205
15073.70 198
15074.86 172
15076.02 203
15077.18 217
15078.34 227
15079.50 230
15080.66 236
15081.82 225
15082.98 213
15084.14 235
15085.30 239
15086.46 212
15087.62 193
15088.78 217
15089.95 199
15091.11 203
15092.27 217
15093.43 215
15094.59 214
15095.75 222
15096.91 206
15098.07 227
15099.23 239
15100.39 235
15101.55 213
15102.71 197
15103.87 209
15105.03 222
15106.20 222
15107.36 198
15108.52 222
15109.68 218
15110.84 212
15112.00 195
15113.16 208
15114.32 221
15115.49 223
15116.65 242
15117.81 242
15118.97 222
15120.13 247
15121.29 236
15122.46 237
15123.62 202
15124.78 188
15125.94 211
15127.10 249
15128.26 215
15129.43 200
15130.59 231
15131.75 220
15132.91 227
15134.07 196
15135.24 213
15136.40 228
15137.56 229
15138.72 200
15139.89 220
15141.05 198
15142.21 203
15143.37 228
15144.54 210
15145.70 207
15146.86 209
15148.02 214
15149.19 216
15150.35 228
15151.51 196
15152.67 229
15153.84 229
15155.00 231
15156.16 198
15157.33 211
15158.49 220
15159.65 229
15160.82 213
15161.98 205
15163.14 223
15164.31 229
15165.47 246
15166.63 247
15167.80 215
15168.96 241
15170.12 232
15171.29 230
15172.45 229
15173.61 234
15174.78 220
15175.94 231
15177.10 234
15178.27 230
15179.43 268
15180.60 275
15181.76 246
15182.92 260
15184.09 277
15185.25 260
15186.42 266
15187.58 271
15188.74 258
15189.91 275
15191.07 256
15192.24 241
15193.40 243
15194.57 241
15195.73 224
15196.90 240
15198.06 232
15199.22 249
15200.39 246
15201.55 256
15202.72 261
15203.88 280
15205.05 268
15206.21 266
15207.38 244
15208.54 238
15209.71 261
15210.87 243
15212.04 273
15213.20 270
15214.37 272
15215.53 252
15216.70 311
15217.86 283
15219.03 271
15220.20 293
15221.36 283
15222.53 335
15223.69 302
15224.86 278
15226.02 276
15227.19 293
15228.36 301
15229.52 321
15230.69 315
15231.85 381
15233.02 359
15234.18 332
15235.35 324
15236.52 342
15237.68 307
15238.85 307
15240.02 330
15241.18 306
15242.35 313
15243.51 304
15244.68 318
15245.85 280
15247.01 303
15248.18 288
15249.35 265
15250.51 269
15251.68 276
15252.85 237
15254.01 249
15255.18 259
15256.35 287
15257.51 273
15258.68 263
15259.85 271
15261.01 243
15262.18 263
15263.35 243
15264.52 257
15265.68 252
15266.85 264
15268.02 256
15269.18 240
15270.35 233
15271.52 225
15272.69 243
15273.85 239
15275.02 240
15276.19 261
15277.36 220
15278.52 245
15279.69 237
15280.86 240
15282.03 252
15283.20 246
15284.36 254
15285.53 220
15286.70 220
15287.87 252
15289.04 248
15290.20 230
15291.37 244
15292.54 208
15293.71 224
15294.88 215
15296.05 236
15297.21 236
15298.38 237
15299.55 237
15300.72 203
15301.89 216
15303.06 242
15304.22 238
15305.39 231
15306.56 224
15307.73 222
15308.90 226
15310.07 241
15311.24 235
15312.41 256
15313.58 242
15314.74 242
15315.91 234
15317.08 227
15318.25 230
15319.42 214
15320.59 212
15321.76 230
15322.93 210
15324.10 233
15325.27 246
15326.44 231
15327.61 248
15328.78 222
15329.95 213
15331.12 214
15332.29 227
15333.46 217
15334.63 252
15335.80 283
15336.97 257
15338.14 225
15339.31 237
15340.48 245
15341.65 239
15342.82 259
15343.99 232
15345.16 263
15346.33 264
15347.50 250
15348.67 254
15349.84 267
15351.01 255
15352.18 269
15353.35 252
15354.52 260
15355.69 236
15356.86 271
15358.03 269
15359.20 271
15360.37 248
15361.54 251
15362.71 305
15363.89 241
15365.06 255
15366.23 262
15367.40 289
15368.57 263
15369.74 286
15370.91 248
15372.08 250
15373.25 258
15374.43 270
15375.60 242
15376.77 258
15377.94 241
15379.11 259
15380.28 259
15381.46 252
15382.63 246
15383.80 276
15384.97 272
15386.14 257
15387.31 234
15388.49 233
15389.66 281
15390.83 289
15392.00 269
15393.17 255
15394.35 270
15395.52 262
15396.69 276
15397.86 263
15399.03 264
15400.21 280
15401.38 276
15402.55 265
15403.72 241
15404.90 246
15406.07 247
15407.24 239
15408.41 226
15409.59 236
15410.76 245
15411.93 273
15413.11 265
15414.28 213
15415.45 233
15416.62 249
15417.80 217
15418.97 231
15420.14 227
15421.32 232
15422.49 239
15423.66 260
15424.84 229
15426.01 236
15427.18 236
15428.36 227
15429.53 216
15430.70 217
15431.88 231
15433.05 215
15434.22 216
15435.40 219
15436.57 231
15437.75 242
15438.92 225
15440.09 212
15441.27 210
15442.44 211
15443.61 219
15444.79 221
15445.96 221
15447.14 206
15448.31 193
15449.49 225
15450.66 225
15451.83 210
15453.01 231
15454.18 250
15455.36 223
15456.53 231
15457.71 228
15458.88 203
15460.06 196
15461.23 210
15462.40 217
15463.58 215
15464.75 235
15465.93 210
15467.10 215
15468.28 210
15469.45 211
15470.63 209
15471.80 236
15472.98 239
15474.15 223
15475.33 223
15476.50 200
15477.68 183
15478.86 192
15480.03 227
15481.21 191
15482.38 194
15483.56 192
15484.73 233
15485.91 230
15487.08 224
15488.26 197
15489.44 223
15490.61 211
15491.79 212
15492.96 217
15494.14 234
15495.31 230
15496.49 193
15497.67 216
15498.84 208
15500.02 222
15501.20 196
15502.37 193
15503.55 220
15504.72 219
15505.90 205
15507.08 234
15508.25 204
15509.43 232
15510.61 218
15511.78 234
15512.96 214
15514.14 202
15515.31 209
15516.49 213
15517.67 217
15518.84 193
15520.02 198
15521.20 202
15522.37 223
15523.55 213
15524.73 232
15525.91 210
15527.08 218
15528.26 208
15529.44 225
15530.61 209
15531.79 221
15532.97 226
15534.15 235
15535.32 258
15536.50 239
15537.68 235
15538.86 252
15540.03 229
15541.21 212
15542.39 216
15543.57 250
15544.75 246
15545.92 211
15547.10 237
15548.28 222
15549.46 233
15550.64 227
15551.81 217
15552.99 248
15554.17 238
15555.35 244
15556.53 228
15557.70 244
15558.88 224
15560.06 228
15561.24 213
15562.42 247
15563.60 246
15564.78 259
15565.95 250
15567.13 224
15568.31 241
15569.49 226
15570.67 230
15571.85 247
15573.03 230
15574.21 238
15575.38 237
15576.56 250
15577.74 264
15578.92 259
15580.10 294
15581.28 271
15582.46 259
15583.64 238
15584.82 239
15586.00 278
15587.18 266
15588.36 278
15589.54 272
15590.72 289
15591.90 281
15593.08 259
15594.25 266
15595.43 277
15596.61 269
15597.79 277
15598.97 296
15600.15 293
15601.33 287
15602.51 278
15603.69 273
15604.87 290
15606.05 270
15607.23 277
15608.41 313
15609.60 309
15610.78 309
15611.96 302
15613.14 314
15614.32 304
15615.50 330
15616.68 304
15617.86 320
15619.04 322
15620.22 328
15621.40 319
15622.58 315
15623.76 341
15624.94 326
15626.12 337
15627.31 324
15628.49 326
15629.67 328
15630.85 351
15632.03 314
15633.21 350
15634.39 332
15635.57 364
15636.75 361
15637.94 356
15639.12 353
15640.30 350
15641.48 335
15642.66 355
15643.84 371
15645.03 350
15646.21 343
15647.39 364
15648.57 384
15649.75 375
15650.93 401
15652.12 394
15653.30 399
15654.48 404
15655.66 389
15656.84 355
15658.03 407
15659.21 402
15660.39 408
15661.57 404
15662.76 432
15663.94 407
15665.12 381
15666.30 399
15667.48 385
15668.67 377
15669.85 392
15671.03 382
15672.22 365
15673.40 348
15674.58 349
15675.76 374
15676.95 398
15678.13 372
15679.31 395
15680.50 371
15681.68 364
15682.86 379
15684.04 378
15685.23 381
15686.41 366
15687.59 390
15688.78 364
15689.96 390
15691.14 367
15692.33 361
15693.51 376
15694.69 378
15695.88 378
15697.06 377
15698.25 367
15699.43 388
15700.61 397
15701.80 440
15702.98 393
15704.16 389
15705.35 375
15706.53 392
15707.72 428
15708.90 453
15710.08 432
15711.27 446
15712.45 428
15713.64 480
15714.82 412
15716.01 431
15717.19 453
15718.37 442
15719.56 456
15720.74 470
15721.93 462
15723.11 455
15724.30 422
15725.48 435
15726.67 450
15727.85 479
15729.04 459
15730.22 434
15731.41 436
15732.59 462
15733.78 444
15734.96 448
15736.15 471
15737.33 454
15738.52 433
15739.70 433
15740.89 432
15742.07 398
15743.26 443
15744.44 461
15745.63 465
15746.81 486
15748.00 444
15749.19 458
15750.37 486
15751.56 502
15752.74 485
15753.93 471
15755.11 461
15756.30 474
15757.49 508
15758.67 493
15759.86 472
15761.04 456
15762.23 518
15763.42 527
15764.60 459
15765.79 453
15766.97 440
15768.16 395
15769.35 415
15770.53 432
15771.72 452
15772.91 430
15774.09 390
15775.28 412
15776.47 422
15777.65 399
15778.84 383
15780.03 425
15781.21 388
15782.40 356
15783.59 378
15784.77 406
15785.96 397
15787.15 348
15788.33 368
15789.52 415
15790.71 381
15791.90 377
15793.08 358
15794.27 359
15795.46 344
15796.65 345
15797.83 365
15799.02 346
15800.21 356
15801.40 343
15802.58 327
15803.77 331
15804.96 311
15806.15 330
15807.33 326
15808.52 358
15809.71 343
15810.90 291
15812.09 322
15813.27 327
15814.46 332
15815.65 294
15816.84 312
15818.03 301
15819.21 319
15820.40 295
15821.59 312
15822.78 299
15823.97 326
15825.16 325
15826.34 336
15827.53 327
15828.72 299
15829.91 322
15831.10 306
15832.29 294
15833.48 310
15834.66 308
15835.85 333
15837.04 325
15838.23 272
15839.42 303
15840.61 305
15841.80 320
15842.99 308
15844.18 324
15845.37 318
15846.56 293
15847.74 304
15848.93 313
15850.12 281
15851.31 313
15852.50 306
15853.69 304
15854.88 311
15856.07 335
15857.26 305
15858.45 292
15859.64 295
15860.83 305
15862.02 276
15863.21 302
15864.40 317
15865.59 321
15866.78 294
15867.97 323
15869.16 343
15870.35 348
15871.54 328
15872.73 336
15873.92 340
15875.11 314
15876.30 324
15877.49 328
15878.68 322
15879.87 324
15881.06 317
15882.25 319
15883.44 301
15884.64 332
15885.83 334
15887.02 350
15888.21 321
15889.40 315
15890.59 317
15891.78 323
15892.97 370
15894.16 344
15895.35 345
15896.54 366
15897.74 352
15898.93 335
15900.12 342
15901.31 342
15902.50 349
15903.69 393
15904.88 383
15906.08 391
15907.27 363
15908.46 380
15909.65 376
15910.84 389
15912.03 384
15913.23 388
15914.42 389
15915.61 390
15916.80 377
15917.99 385
15919.18 400
15920.38 380
15921.57 420
15922.76 397
15923.95 412
15925.15 396
15926.34 384
15927.53 393
15928.72 432
15929.91 409
15931.11 401
15932.30 358
15933.49 383
15934.68 397
15935.88 395
15937.07 349
15938.26 370
15939.46 385
15940.65 415
15941.84 399
15943.03 333
15944.23 311
15945.42 326
15946.61 334
15947.81 328
15949.00 316
15950.19 323
15951.39 352
15952.58 332
15953.77 301
15954.97 274
15956.16 280
15957.35 320
15958.55 282
15959.74 295
15960.93 291
15962.13 283
15963.32 285
15964.51 264
15965.71 273
15966.90 286
15968.09 276
15969.29 265
15970.48 266
15971.68 242
15972.87 243
15974.06 242
15975.26 264
15976.45 256
15977.65 240
15978.84 247
15980.04 272
15981.23 271
15982.42 238
15983.62 260
15984.81 284
15986.01 266
15987.20 244
15988.40 245
15989.59 232
15990.79 236
15991.98 250
15993.18 249
15994.37 226
15995.57 247
15996.76 239
15997.96 266
15999.15 254
16000.35 252
16001.54 231
16002.74 238
16003.93 229
16005.13 258
16006.32 237
16007.52 244
16008.71 236
16009.91 247
16011.10 244
16012.30 231
16013.49 221
16014.69 249
16015.88 229
16017.08 252
16018.28 245
16019.47 226
16020.67 259
16021.86 242
16023.06 237
16024.26 217
16025.45 210
16026.65 229
16027.84 205
16029.04 223
16030.24 210
16031.43 228
16032.63 218
16033.82 198
16035.02 201
16036.22 230
16037.41 236
16038.61 228
16039.81 240
16041.00 240
16042.20 242
16043.40 221
16044.59 224
16045.79 246
16046.99 248
16048.18 232
16049.38 209
16050.58 197
16051.77 208
16052.97 246
16054.17 240
16055.37 206
16056.56 242
16057.76 213
16058.96 239
16060.15 238
16061.35 218
16062.55 250
16063.75 239
16064.94 232
16066.14 203
16067.34 172
16068.54 198
16069.73 226
16070.93 206
16072.13 232
16073.33 190
16074.52 202
16075.72 206
16076.92 195
16078.12 191
16079.32 204
16080.51 213
16081.71 241
16082.91 228
16084.11 207
16085.31 218
16086.51 244
16087.70 222
16088.90 224
16090.10 220
16091.30 190
16092.50 212
16093.70 183
16094.89 185
16096.09 202
16097.29 215
16098.49 198
16099.69 199
16100.89 207
16102.09 199
16103.29 190
16104.48 180
16105.68 180
16106.88 217
16108.08 216
16109.28 216
16110.48 207
16111.68 185
16112.88 217
16114.08 205
16115.28 194
16116.48 187
16117.68 174
16118.88 184
16120.07 189
16121.27 189
16122.47 176
16123.67 205
16124.87 223
16126.07 198
16127.27 204
16128.47 185
16129.67 191
16130.87 211
16132.07 204
16133.27 184
16134.47 191
16135.67 207
16136.87 190
16138.07 184
16139.27 183
16140.47 203
16141.67 206
16142.87 204
16144.07 166
16145.27 176
16146.48 192
16147.68 190
16148.88 177
16150.08 191
16151.28 163
16152.48 180
16153.68 193
16154.88 179
16156.08 186
16157.28 202
16158.48 199
16159.68 185
16160.88 194
16162.09 187
16163.29 188
16164.49 184
16165.69 201
16166.89 215
16168.09 187
16169.29 207
16170.49 211
16171.70 195
16172.90 188
16174.10 177
16175.30 167
16176.50 189
16177.70 184
16178.91 165
16180.11 200
16181.31 187
16182.51 223
16183.71 204
16184.91 192
16186.12 203
16187.32 202
16188.52 206
16189.72 170
16190.93 171
16192.13 190
16193.33 177
16194.53 192
16195.73 202
16196.94 172
16198.14 168
16199.34 156
16200.54 199
16201.75 204
16202.95 184
16204.15 184
16205.35 207
16206.56 215
16207.76 203
16208.96 187
16210.17 208
16211.37 219
16212.57 217
16213.77 191
16214.98 210
16216.18 229
16217.38 232
16218.59 207
16219.79 206
16220.99 191
16222.20 202
16223.40 201
16224.60 205
16225.81 194
16227.01 216
16228.21 200
16229.42 192
16230.62 219
16231.82 213
16233.03 213
16234.23 202
16235.44 233
16236.64 203
16237.84 176
16239.05 204
16240.25 239
16241.46 222
16242.66 209
16243.86 224
16245.07 200
16246.27 222
16247.48 241
16248.68 213
16249.89 218
16251.09 217
16252.29 211
16253.50 212
16254.70 226
16255.91 239
16257.11 222
16258.32 224
16259.52 220
16260.73 232
16261.93 221
16263.14 226
16264.34 232
16265.55 220
16266.75 250
16267.96 243
16269.16 231
16270.37 247
16271.57 242
16272.78 220
16273.98 238
16275.19 224
16276.39 269
16277.60 265
16278.80 257
16280.01 245
16281.21 231
16282.42 231
16283.63 243
16284.83 261
16286.04 214
16287.24 228
16288.45 253
16289.65 265
16290.86 262
16292.07 239
16293.27 218
16294.48 244
16295.68 252
16296.89 245
16298.10 268
16299.30 250
16300.51 278
16301.71 255
16302.92 237
16304.13 261
16305.33 278
16306.54 268
16307.75 277
16308.95 242
16310.16 235
16311.37 257
16312.57 244
16313.78 255
16314.99 258
16316.19 298
16317.40 290
16318.61 250
16319.81 249
16321.02 241
16322.23 257
16323.44 270
16324.64 242
16325.85 239
16327.06 224
16328.26 215
16329.47 227
16330.68 245
16331.89 237
16333.09 209
16334.30 225
16335.51 226
16336.72 240
16337.92 211
16339.13 211
16340.34 212
16341.55 218
16342.75 212
16343.96 214
16345.17 210
16346.38 207
16347.59 215
16348.79 197
16350.00 177
16351.21 172
16352.42 203
16353.63 204
16354.84 201
16356.04 201
16357.25 185
16358.46 196
16359.67 200
16360.88 171
16362.09 183
16363.29 161
16364.50 181
16365.71 215
16366.92 208
16368.13 189
16369.34 171
16370.55 199
16371.76 187
16372.96 185
16374.17 182
16375.38 178
16376.59 191
16377.80 196
16379.01 202
16380.22 193
16381.43 190
16382.64 187
16383.85 203
16385.06 191
16386.27 186
16387.47 199
16388.68 180
16389.89 197
16391.10 178
16392.31 169
16393.52 184
16394.73 188
16395.94 183
16397.15 175
16398.36 173
16399.57 167
16400.78 208
16401.99 197
16403.20 186
16404.41 180
16405.62 193
16406.83 214
16408.04 185
16409.25 186
16410.46 178
16411.67 195
16412.88 196
16414.09 196
16415.30 192
16416.52 177
16417.73 192
16418.94 200
16420.15 199
16421.36 183
16422.57 177
16423.78 198
16424.99 190
16426.20 188
16427.41 167
16428.62 201
16429.83 184
16431.05 199
16432.26 166
16433.47 193
16434.68 214
16435.89 183
16437.10 179
16438.31 179
16439.52 184
16440.74 171
16441.95 204
16443.16 189
16444.37 207
16445.58 185
16446.79 175
16448.00 173
16449.22 199
16450.43 187
16451.64 181
16452.85 167
16454.06 174
16455.28 183
16456.49 178
16457.70 179
16458.91 157
16460.12 172
16461.34 184
16462.55 170
16463.76 152
16464.97 158
16466.19 180
16467.40 182
16468.61 169
16469.82 166
16471.04 178
16472.25 166
16473.46 160
16474.67 182
16475.89 184
16477.10 187
16478.31 192
16479.52 179
16480.74 174
16481.95 170
16483.16 182
16484.38 195
16485.59 173
16486.80 164
16488.02 183
16489.23 187
16490.44 166
16491.66 146
16492.87 180
16494.08 193
16495.30 170
16496.51 178
16497.72 166
16498.94 176
16500.15 196
16501.36 173
16502.58 189
16503.79 173
16505.00 156
16506.22 190
16507.43 181
16508.65 149
16509.86 158
16511.07 194
16512.29 183
16513.50 172
16514.72 159
16515.93 159
16517.15 174
16518.36 171
16519.57 164
16520.79 159
16522.00 163
16523.22 154
16524.43 189
16525.65 176
16526.86 170
16528.08 175
16529.29 175
16530.51 173
16531.72 155
16532.93 193
16534.15 180
16535.36 187
16536.58 176
16537.79 169
16539.01 165
16540.22 184
16541.44 190
16542.65 185
16543.87 174
16545.09 171
16546.30 177
16547.52 187
16548.73 142
16549.95 181
16551.16 177
16552.38 197
16553.59 187
16554.81 193
16556.02 182
16557.24 179
16558.46 174
16559.67 162
16560.89 192
16562.10 173
16563.32 202
16564.54 176
16565.75 183
16566.97 197
16568.18 215
16569.40 188
16570.62 172
16571.83 171
16573.05 164
16574.27 193
16575.48 190
16576.70 185
16577.91 169
16579.13 199
16580.35 220
16581.56 213
16582.78 239
16584.00 202
16585.21 218
16586.43 199
16587.65 195
16588.87 203
16590.08 210
16591.30 178
16592.52 196
16593.73 182
16594.95 203
16596.17 192
16597.38 196
16598.60 187
16599.82 214
16601.04 194
16602.25 188
16603.47 183
16604.69 196
16605.91 209
16607.12 217
16608.34 192
16609.56 163
16610.78 198
16611.99 186
16613.21 201
16614.43 187
16615.65 171
16616.87 154
16618.08 167
16619.30 166
16620.52 178
16621.74 175
16622.96 157
16624.17 156
16625.39 179
16626.61 192
16627.83 171
16629.05 186
16630.27 182
16631.48 173
16632.70 153
16633.92 168
16635.14 177
16636.36 172
16637.58 158
16638.80 172
16640.02 167
16641.23 153
16642.45 156
16643.67 151
16644.89 176
16646.11 162
16647.33 156
16648.55 159
16649.77 169
16650.99 138
16652.21 158
16653.42 156
16654.64 175
16655.86 158
16657.08 176
16658.30 177
16659.52 143
16660.74 191
16661.96 175
16663.18 161
16664.40 157
16665.62 165
16666.84 174
16668.06 153
16669.28 158
16670.50 159
16671.72 163
16672.94 160
16674.16 140
16675.38 172
16676.60 159
16677.82 153
16679.04 136
16680.26 153
16681.48 157
16682.70 171
16683.92 152
16685.14 156
16686.36 157
16687.58 154
16688.80 165
16690.02 148
16691.24 159
16692.46 156
16693.69 167
16694.91 169
16696.13 143
16697.35 143
16698.57 163
16699.79 170
16701.01 139
16702.23 158
16703.45 175
16704.67 141
16705.90 156
16707.12 162
16708.34 162
16709.56 171
16710.78 160
16712.00 150
16713.22 125
16714.44 157
16715.67 155
16716.89 190
16718.11 142
16719.33 151
16720.55 156
16721.77 165
16723.00 139
16724.22 145
16725.44 163
16726.66 161
16727.88 156
16729.11 145
16730.33 151
16731.55 160
16732.77 143
16733.99 178
16735.22 156
16736.44 143
16737.66 136
16738.88 152
16740.11 157
16741.33 148
16742.55 149
16743.77 173
16745.00 177
16746.22 149
16747.44 167
16748.67 163
16749.89 167
16751.11 163
16752.33 163
16753.56 161
16754.78 189
16756.00 169
16757.23 169
16758.45 168
16759.67 157
16760.90 158
16762.12 161
16763.34 157
16764.57 142
16765.79 136
16767.01 174
16768.24 168
16769.46 150
16770.68 145
16771.91 160
16773.13 162
16774.35 161
16775.58 146
16776.80 163
16778.02 141
16779.25 156
16780.47 154
16781.70 155
16782.92 149
16784.14 142
16785.37 163
16786.59 156
16787.82 180
16789.04 193
16790.27 175
16791.49 145
16792.71 151
16793.94 146
16795.16 168
16796.39 183
16797.61 152
16798.84 128
16800.06 157
16801.29 167
16802.51 143
16803.74 145
16804.96 150
16806.19 153
16807.41 166
16808.64 194
16809.86 173
16811.09 172
16812.31 151
16813.54 186
16814.76 143
16815.99 160
16817.21 146
16818.44 176
16819.66 163
16820.89 146
16822.11 134
16823.34 156
16824.56 156
16825.79 203
16827.01 189
16828.24 175
16829.47 154
16830.69 183
16831.92 187
16833.14 152
16834.37 173
16835.60 165
16836.82 194
16838.05 157
16839.27 168
16840.50 186
16841.73 178
16842.95 194
16844.18 171
16845.40 193
16846.63 180
16847.86 195
16849.08 175
16850.31 178
16851.54 172
16852.76 209
16853.99 220
16855.22 197
16856.44 171
16857.67 188
16858.90 186
16860.12 218
16861.35 187
16862.58 201
16863.80 219
16865.03 215
16866.26 203
16867.49 205
16868.71 231
16869.94 211
16871.17 276
16872.39 247
16873.62 243
16874.85 209
16876.08 231
16877.30 249
16878.53 231
16879.76 241
16880.99 270
16882.21 277
16883.44 270
16884.67 269
16885.90 238
16887.13 260
16888.35 257
16889.58 253
16890.81 280
16892.04 269
16893.27 244
16894.49 271
16895.72 258
16896.95 251
16898.18 254
16899.41 240
16900.63 217
16901.86 197
16903.09 214
16904.32 219
16905.55 212
16906.78 211
16908.01 206
16909.23 237
16910.46 251
16911.69 197
16912.92 222
16914.15 176
16915.38 192
16916.61 235
16917.84 230
16919.06 185
16920.29 205
16921.52 191
16922.75 217
16923.98 214
16925.21 177
16926.44 165
16927.67 202
16928.90 206
16930.13 207
16931.36 186
16932.59 175
16933.82 218
16935.05 207
16936.27 227
16937.50 203
16938.73 193
16939.96 180
16941.19 191
16942.42 169
16943.65 183
16944.88 193
16946.11 196
16947.34 170
16948.57 187
16949.80 185
16951.03 186
16952.26 163
16953.49 180
16954.72 189
16955.95 152
16957.19 183
16958.42 183
16959.65 174
16960.88 197
16962.11 175
16963.34 212
16964.57 190
16965.80 161
16967.03 163
16968.26 165
16969.49 186
16970.72 164
16971.95 193
16973.18 171
16974.42 196
16975.65 178
16976.88 180
16978.11 200
16979.34 181
16980.57 191
16981.80 172
16983.03 165
16984.26 191
16985.50 160
16986.73 194
16987.96 160
16989.19 166
16990.42 169
16991.65 163
16992.89 156
16994.12 162
16995.35 168
16996.58 194
16997.81 170
16999.04 187
17000.28 182
17001.51 155
17002.74 169
17003.97 152
17005.20 180
17006.44 178
17007.67 164
17008.90 165
17010.13 188
17011.37 188
17012.60 175
17013.83 178
17015.06 197
17016.30 162
17017.53 151
17018.76 139
17019.99 185
17021.23 153
17022.46 162
17023.69 155
17024.92 174
17026.16 161
17027.39 156
17028.62 170
17029.86 159
17031.09 147
17032.32 154
17033.56 145
17034.79 144
17036.02 145
17037.26 166
17038.49 149
17039.72 152
17040.96 167
17042.19 198
17043.42 180
17044.66 162
17045.89 152
17047.12 156
17048.36 144
17049.59 173
17050.82 163
17052.06 151
17053.29 150
17054.53 168
17055.76 144
17056.99 161
17058.23 139
17059.46 156
17060.70 158
17061.93 131
17063.16 143
17064.40 162
17065.63 155
17066.87 175
17068.10 165
17069.34 143
17070.57 150
17071.81 186
17073.04 158
17074.27 155
17075.51 132
17076.74 150
17077.98 144
17079.21 158
17080.45 135
17081.68 151
17082.92 167
17084.15 154
17085.39 148
17086.62 160
17087.86 167
17089.09 160
17090.33 138
17091.56 152
17092.80 142
17094.04 165
17095.27 135
17096.51 136
17097.74 137
17098.98 138
17100.21 147
17101.45 155
17102.68 142
17103.92 146
17105.16 175
17106.39 145
17107.63 134
17108.86 131
17110.10 153
17111.33 158
17112.57 163
17113.81 123
17115.04 152
17116.28 159
17117.52 154
17118.75 154
17119.99 142
17121.22 154
17122.46 143
17123.70 128
17124.93 144
17126.17 168
17127.41 126
17128.64 151
17129.88 161
17131.12 140
17132.35 149
17133.59 141
17134.83 142
17136.06 147
17137.30 155
17138.54 151
17139.77 138
17141.01 147
17142.25 162
17143.49 144
17144.72 139
17145.96 129
17147.20 161
17148.43 137
17149.67 132
17150.91 132
17152.15 147
17153.38 152
17154.62 174
17155.86 128
17157.10 145
17158.33 140
17159.57 147
17160.81 169
17162.05 135
17163.29 142
17164.52 167
17165.76 168
17167.00 135
17168.24 137
17169.48 141
17170.71 146
17171.95 154
17173.19 142
17174.43 125
17175.67 142
17176.91 165
17178.14 141
17179.38 126
17180.62 148
17181.86 165
17183.10 177
17184.34 147
17185.57 147
17186.81 151
17188.05 150
17189.29 155
17190.53 138
17191.77 134
17193.01 137
17194.25 135
17195.49 147
17196.72 121
17197.96 116
17199.20 137
17200.44 138
17201.68 139
17202.92 145
17204.16 143
17205.40 158
17206.64 146
17207.88 133
17209.12 146
17210.36 136
17211.60 150
17212.84 137
17214.08 130
17215.32 140
17216.56 143
17217.80 131
17219.04 130
17220.28 125
17221.52 143
17222.76 152
17224.00 149
17225.24 127
17226.48 123
17227.72 120
17228.96 139
17230.20 152
17231.44 134
17232.68 128
17233.92 149
17235.16 146
17236.40 146
17237.64 128
17238.88 117
17240.12 133
17241.36 145
17242.60 135
17243.84 131
17245.08 120
17246.32 143
17247.57 143
17248.81 134
17250.05 121
17251.29 132
17252.53 131
17253.77 138
17255.01 149
17256.25 136
17257.49 142
17258.74 147
17259.98 144
17261.22 145
17262.46 118
17263.70 140
17264.94 130
17266.18 131
17267.43 145
17268.67 133
17269.91 149
17271.15 142
17272.39 134
17273.63 124
17274.88 148
17276.12 148
17277.36 115
17278.60 125
17279.84 161
17281.09 155
17282.33 146
17283.57 139
17284.81 134
17286.06 128
17287.30 139
17288.54 134
17289.78 130
17291.02 146
17292.27 135
17293.51 154
17294.75 144
17296.00 116
17297.24 108
17298.48 135
17299.72 145
17300.97 119
17302.21 133
17303.45 152
17304.70 118
17305.94 143
17307.18 133
17308.42 127
17309.67 125
17310.91 143
17312.15 121
17313.40 127
17314.64 127
17315.88 138
17317.13 142
17318.37 122
17319.61 151
17320.86 125
17322.10 130
17323.34 149
17324.59 158
17325.83 153
17327.08 136
17328.32 138
17329.56 145
17330.81 151
17332.05 124
17333.30 122
17334.54 131
17335.78 152
17337.03 142
17338.27 138
17339.52 131
17340.76 143
17342.00 123
17343.25 119
17344.49 137
17345.74 142
17346.98 113
17348.23 109
17349.47 97
17350.72 112
17351.96 120
17353.21 128
17354.45 126
17355.70 118
17356.94 148
17358.18 140
17359.43 135
17360.67 128
17361.92 93
17363.16 129
17364.41 140
17365.66 138
17366.90 135
17368.15 121
17369.39 112
17370.64 116
17371.88 122
17373.13 114
17374.37 133
17375.62 130
17376.86 156
17378.11 140
17379.35 135
17380.60 115
17381.85 118
17383.09 129
17384.34 132
17385.58 142
17386.83 143
17388.08 146
17389.32 121
17390.57 138
17391.81 150
17393.06 126
17394.31 135
17395.55 140
17396.80 153
17398.04 114
17399.29 119
17400.54 142
17401.78 137
17403.03 141
17404.28 108
17405.52 119
17406.77 122
17408.02 136
17409.26 152
17410.51 133
17411.76 123
17413.00 128
17414.25 126
17415.50 124
17416.75 107
17417.99 121
17419.24 139
17420.49 138
17421.73 124
17422.98 132
17424.23 133
17425.48 133
17426.72 145
17427.97 169
17429.22 144
17430.46 136
17431.71 129
17432.96 133
17434.21 128
17435.46 118
17436.70 109
17437.95 137
17439.20 144
17440.45 128
17441.69 135
17442.94 150
17444.19 134
17445.44 120
17446.69 128
17447.93 111
17449.18 126
17450.43 140
17451.68 140
17452.93 121
17454.18 107
17455.42 123
17456.67 136
17457.92 145
17459.17 145
17460.42 148
17461.67 142
17462.92 155
17464.16 141
17465.41 150
17466.66 144
17467.91 156
17469.16 124
17470.41 134
17471.66 143
17472.91 123
17474.16 145
17475.40 141
17476.65 131
17477.90 126
17479.15 166
17480.40 143
17481.65 155
17482.90 123
17484.15 135
17485.40 152
17486.65 168
17487.90 153
17489.15 147
17490.40 167
17491.65 149
17492.90 144
17494.15 157
17495.40 143
17496.65 172
17497.90 164
17499.15 148
17500.40 158
17501.65 153
17502.90 152
17504.15 162
17505.40 157
17506.65 146
17507.90 162
17509.15 165
17510.40 139
17511.65 145
17512.90 140
17514.15 148
17515.40 143
17516.65 131
17517.90 140
17519.15 162
17520.40 163
17521.65 152
17522.90 176
17524.15 170
17525.41 160
17526.66 153
17527.91 182
17529.16 157
17530.41 150
17531.66 143
17532.91 156
17534.16 140
17535.41 163
17536.67 161
17537.92 169
17539.17 152
17540.42 153
17541.67 155
17542.92 162
17544.17 157
17545.43 168
17546.68 154
17547.93 155
17549.18 142
17550.43 155
17551.68 150
17552.94 137
17554.19 147
17555.44 134
17556.69 165
17557.94 133
17559.20 161
17560.45 150
17561.70 140
17562.95 145
17564.21 148
17565.46 180
17566.71 151
17567.96 138
17569.21 140
17570.47 143
17571.72 150
17572.97 173
17574.22 156
17575.48 169
17576.73 166
17577.98 137
17579.24 161
17580.49 153
17581.74 150
17582.99 143
17584.25 151
17585.50 143
17586.75 158
17588.01 172
17589.26 171
17590.51 162
17591.77 157
17593.02 172
17594.27 153
17595.53 143
17596.78 176
17598.03 174
17599.29 170
17600.54 153
17601.79 162
17603.05 165
17604.30 169
17605.56 172
17606.81 176
17608.06 145
17609.32 164
17610.57 172
17611.82 171
17613.08 169
17614.33 176
17615.59 170
17616.84 161
17618.10 140
17619.35 149
17620.60 165
17621.86 181
17623.11 192
17624.37 160
17625.62 185
17626.88 159
17628.13 160
17629.39 145
17630.64 143
17631.89 150
17633.15 149
17634.40 164
17635.66 153
17636.91 150
17638.17 139
17639.42 141
17640.68 190
17641.93 144
17643.19 136
17644.44 156
17645.70 160
17646.95 161
17648.21 149
17649.47 136
17650.72 185
17651.98 157
17653.23 180
17654.49 148
17655.74 149
17657.00 176
17658.25 163
17659.51 171
17660.77 138
17662.02 158
17663.28 178
17664.53 153
17665.79 142
17667.04 158
17668.30 151
17669.56 172
17670.81 156
17672.07 140
17673.33 144
17674.58 135
17675.84 133
17677.09 142
17678.35 135
17679.61 146
17680.86 148
17682.12 159
17683.38 145
17684.63 136
17685.89 155
17687.15 158
17688.40 166
17689.66 133
17690.92 152
17692.17 154
17693.43 137
17694.69 147
17695.94 141
17697.20 158
17698.46 134
17699.72 159
17700.97 156
17702.23 133
17703.49 141
17704.74 142
17706.00 141
17707.26 123
17708.52 133
17709.77 138
17711.03 133
17712.29 156
17713.55 146
17714.80 137
17716.06 128
17717.32 125
17718.58 134
17719.84 152
17721.09 156
17722.35 144
17723.61 147
17724.87 132
17726.13 152
17727.38 127
17728.64 152
17729.90 143
17731.16 131
17732.42 139
17733.67 149
17734.93 149
17736.19 121
17737.45 122
17738.71 168
17739.97 149
17741.23 165
17742.48 167
17743.74 169
17745.00 156
17746.26 139
17747.52 140
17748.78 169
17750.04 139
17751.30 147
17752.55 171
17753.81 142
17755.07 139
17756.33 156
17757.59 152
17758.85 152
17760.11 143
17761.37 145
17762.63 138
17763.89 122
17765.15 138
17766.41 142
17767.67 148
17768.93 136
17770.19 141
17771.45 136
17772.70 133
17773.96 133
17775.22 130
17776.48 159
17777.74 140
17779.00 142
17780.26 126
17781.52 125
17782.78 129
17784.04 139
17785.30 144
17786.56 128
17787.82 127
17789.09 137
17790.35 159
17791.61 124
17792.87 101
17794.13 141
17795.39 139
17796.65 144
17797.91 130
17799.17 137
17800.43 144
17801.69 143
17802.95 144
17804.21 129
17805.47 121
17806.73 157
17808.00 163
17809.26 137
17810.52 118
17811.78 134
17813.04 135
17814.30 122
17815.56 125
17816.82 120
17818.08 129
17819.35 139
17820.61 140
17821.87 120
17823.13 123
17824.39 131
17825.65 141
17826.92 154
17828.18 124
17829.44 111
17830.70 111
17831.96 134
17833.22 118
17834.49 114
17835.75 137
17837.01 153
17838.27 113
17839.53 99
17840.80 118
17842.06 132
17843.32 133
17844.58 136
17845.85 128
17847.11 124
17848.37 116
17849.63 137
17850.89 125
17852.16 127
17853.42 125
17854.68 129
17855.95 145
17857.21 139
17858.47 124
17859.73 130
17861.00 149
17862.26 135
17863.52 102
17864.79 108
17866.05 110
17867.31 138
17868.57 109
17869.84 115
17871.10 122
17872.36 119
17873.63 145
17874.89 136
17876.15 121
17877.42 110
17878.68 141
17879.94 129
17881.21 137
17882.47 110
17883.74 116
17885.00 129
17886.26 124
17887.53 143
17888.79 124
17890.05 110
17891.32 118
17892.58 105
17893.85 125
17895.11 108
17896.37 122
17897.64 111
17898.90 102
17900.17 126
17901.43 112
17902.70 128
17903.96 116
17905.22 120
17906.49 115
17907.75 109
17909.02 128
17910.28 123
17911.55 114
17912.81 124
17914.08 131
17915.34 125
17916.61 104
17917.87 117
17919.14 127
17920.40 131
17921.67 124
17922.93 108
17924.20 150
17925.46 115
17926.73 119
17927.99 99
17929.26 109
17930.52 123
17931.79 126
17933.05 122
17934.32 114
17935.58 124
17936.85 128
17938.12 113
17939.38 109
17940.65 108
17941.91 139
17943.18 142
17944.44 117
17945.71 125
17946.98 112
17948.24 121
17949.51 128
17950.77 129
17952.04 134
17953.31 109
17954.57 122
17955.84 131
17957.10 147
17958.37 137
17959.64 118
17960.90 122
17962.17 119
17963.44 123
17964.70 132
17965.97 109
17967.24 109
17968.50 127
17969.77 142
17971.04 101
17972.30 120
17973.57 132
17974.84 133
17976.10 127
17977.37 112
17978.64 106
17979.91 123
17981.17 142
17982.44 118
17983.71 119
17984.97 110
17986.24 105
17987.51 141
17988.78 127
17990.04 118
17991.31 116
17992.58 106
17993.85 156
17995.11 114
17996.38 123
17997.65 126
17998.92 137
18000.18 141
18001.45 119
18002.72 110
18003.99 134
18005.26 136
18006.52 140
18007.79 122
18009.06 123
18010.33 113
18011.60 94
18012.86 118
18014.13 114
18015.40 137
18016.67 148
18017.94 133
18019.21 135
18020.47 126
18021.74 112
18023.01 132
18024.28 130
18025.55 115
18026.82 129
18028.09 135
18029.36 153
18030.62 137
18031.89 130
18033.16 123
18034.43 155
18035.70 140
18036.97 122
18038.24 116
18039.51 110
18040.78 127
18042.05 114
18043.32 114
18044.59 122
18045.85 123
18047.12 139
18048.39 147
18049.66 109
18050.93 109
18052.20 150
18053.47 138
18054.74 113
18056.01 117
18057.28 123
18058.55 133
18059.82 119
18061.09 124
18062.36 116
18063.63 121
18064.90 134
18066.17 129
18067.44 110
18068.71 114
18069.98 123
18071.25 144
18072.52 126
18073.79 115
18075.06 123
18076.33 137
18077.60 150
18078.87 126
18080.15 98
18081.42 105
18082.69 130
18083.96 149
18085.23 121
18086.50 121
18087.77 123
18089.04 132
18090.31 137
18091.58 118
18092.85 126
18094.12 120
18095.40 129
18096.67 119
18097.94 110
18099.21 118
18100.48 139
18101.75 134
18103.02 125
18104.30 110
18105.57 117
18106.84 136
18108.11 118
18109.38 108
18110.65 116
18111.92 113
18113.20 109
18114.47 147
18115.74 120
18117.01 125
18118.28 127
18119.56 137
18120.83 141
18122.10 110
18123.37 115
18124.64 122
18125.92 130
18127.19 129
18128.46 104
18129.73 129
18131.01 130
18132.28 145
18133.55 114
18134.82 117
18136.10 150
18137.37 115
18138.64 144
18139.91 111
18141.19 129
18142.46 125
18143.73 124
18145.01 115
18146.28 130
18147.55 139
18148.82 144
18150.10 137
18151.37 123
18152.64 113
18153.92 124
18155.19 141
18156.46 130
18157.74 134
18159.01 109
18160.28 160
18161.56 133
18162.83 113
18164.10 135
18165.38 132
18166.65 132
18167.93 137
18169.20 118
18170.47 128
18171.75 129
18173.02 97
18174.29 108
18175.57 126
18176.84 136
18178.12 119
18179.39 141
18180.66 127
18181.94 106
18183.21 106
18184.49 113
18185.76 124
18187.04 115
18188.31 111
18189.59 106
18190.86 116
18192.13 133
18193.41 133
18194.68 126
18195.96 123
18197.23 117
18198.51 126
18199.78 121
18201.06 134
18202.33 135
18203.61 142
18204.88 128
18206.16 122
18207.43 125
18208.71 120
18209.98 124
18211.26 118
18212.53 121
18213.81 99
18215.08 122
18216.36 136
18217.63 157
18218.91 120
18220.19 114
18221.46 132
18222.74 140
18224.01 120
18225.29 124
18226.56 120
18227.84 132
18229.12 115
18230.39 107
18231.67 111
18232.94 118
18234.22 116
18235.50 129
18236.77 109
18238.05 102
18239.32 119
18240.60 121
18241.88 129
18243.15 132
18244.43 131
18245.71 144
18246.98 126
18248.26 114
18249.54 127
18250.81 120
18252.09 120
18253.37 148
18254.64 125
18255.92 125
18257.20 130
18258.47 122
18259.75 109
18261.03 122
18262.30 100
18263.58 122
18264.86 125
18266.13 119
18267.41 121
18268.69 107
18269.97 110
18271.24 102
18272.52 115
18273.80 126
18275.08 110
18276.35 93
18277.63 124
18278.91 141
18280.19 153
18281.46 129
18282.74 116
18284.02 114
18285.30 134
18286.58 128
18287.85 128
18289.13 116
18290.41 129
18291.69 120
18292.97 118
18294.24 116
18295.52 111
18296.80 133
18298.08 136
18299.36 117
18300.63 104
18301.91 126
18303.19 116
18304.47 113
18305.75 107
18307.03 142
18308.31 120
18309.58 128
18310.86 132
18312.14 97
18313.42 113
18314.70 123
18315.98 127
18317.26 117
18318.54 126
18319.82 129
18321.09 137
18322.37 115
18323.65 125
18324.93 113
18326.21 100
18327.49 110
18328.77 123
18330.05 109
18331.33 120
18332.61 121
18333.89 113
18335.17 132
18336.45 123
18337.73 109
18339.01 100
18340.29 128
18341.57 98
18342.85 113
18344.13 121
18345.41 119
18346.69 111
18347.97 89
18349.25 91
18350.53 130
18351.81 114
18353.09 99
18354.37 109
18355.65 115
18356.93 125
18358.21 126
18359.49 104
18360.77 113
18362.05 111
18363.33 107
18364.61 124
18365.89 98
18367.17 120
18368.45 114
18369.73 122
18371.01 97
18372.29 117
18373.58 128
18374.86 107
18376.14 99
18377.42 124
18378.70 124
18379.98 115
18381.26 118
18382.54 103
18383.82 126
18385.11 119
18386.39 132
18387.67 108
18388.95 118
18390.23 115
18391.51 121
18392.79 140
18394.08 111
18395.36 99
18396.64 115
18397.92 110
18399.20 115
18400.49 101
18401.77 105
18403.05 132
18404.33 118
18405.61 119
18406.90 115
18408.18 123
18409.46 121
18410.74 120
18412.02 120
18413.31 102
18414.59 113
18415.87 121
18417.15 116
18418.44 95
18419.72 105
18421.00 130
18422.28 153
18423.57 118
18424.85 109
18426.13 105
18427.41 119
18428.70 108
18429.98 103
18431.26 138
18432.55 120
18433.83 104
18435.11 118
18436.40 126
18437.68 112
18438.96 122
18440.25 118
18441.53 128
18442.81 110
18444.10 117
18445.38 102
18446.66 128
18447.95 123
18449.23 117
18450.51 130
18451.80 103
18453.08 90
18454.36 136
18455.65 126
18456.93 113
18458.22 117
18459.50 106
18460.78 126
18462.07 104
18463.35 113
18464.64 102
18465.92 101
18467.20 95
18468.49 117
18469.77 129
18471.06 100
18472.34 107
18473.63 118
18474.91 127
18476.19 112
18477.48 118
18478.76 127
18480.05 117
18481.33 114
18482.62 122
18483.90 102
18485.19 105
18486.47 94
18487.76 104
18489.04 100
18490.33 113
18491.61 118
18492.90 121
18494.18 108
18495.47 114
18496.75 113
18498.04 122
18499.32 124
18500.61 136
18501.89 138
18503.18 107
18504.46 134
18505.75 103
18507.04 122
18508.32 129
18509.61 115
18510.89 93
18512.18 135
18513.46 128
18514.75 115
18516.04 129
18517.32 129
18518.61 111
18519.89 110
18521.18 105
18522.47 104
18523.75 125
18525.04 119
18526.32 125
18527.61 100
18528.90 103
18530.18 114
18531.47 133
18532.76 129
18534.04 123
18535.33 103
18536.62 129
18537.90 127
18539.19 111
18540.48 108
18541.76 94
18543.05 122
18544.34 105
18545.62 132
18546.91 112
18548.20 114
18549.48 125
18550.77 132
18552.06 117
18553.35 119
18554.63 136
18555.92 155
18557.21 125
18558.50 117
18559.78 136
18561.07 134
18562.36 135
18563.65 96
18564.93 117
18566.22 122
18567.51 127
18568.80 113
18570.08 131
18571.37 125
18572.66 135
18573.95 134
18575.24 133
18576.52 130
18577.81 124
18579.10 127
18580.39 127
18581.68 137
18582.96 120
18584.25 130
18585.54 124
18586.83 144
18588.12 130
18589.41 147
18590.69 139
18591.98 158
18593.27 151
18594.56 141
18595.85 119
18597.14 139
18598.43 162
18599.71 126
18601.00 118
18602.29 147
18603.58 178
18604.87 146
18606.16 154
18607.45 126
18608.74 142
18610.03 126
18611.32 118
18612.61 130
18613.89 150
18615.18 135
18616.47 133
18617.76 136
18619.05 134
18620.34 118
18621.63 150
18622.92 156
18624.21 122
18625.50 126
18626.79 125
18628.08 169
18629.37 133
18630.66 146
18631.95 122
18633.24 133
18634.53 159
18635.82 139
18637.11 124
18638.40 120
18639.69 126
18640.98 143
18642.27 124
18643.56 102
18644.85 116
18646.14 126
18647.43 135
18648.72 117
18650.01 117
18651.30 107
18652.59 133
18653.89 134
18655.18 119
18656.47 105
18657.76 134
18659.05 116
18660.34 99
18661.63 137
18662.92 126
18664.21 122
18665.50 115
18666.79 139
18668.09 122
18669.38 117
18670.67 136
18671.96 128
18673.25 128
18674.54 110
18675.83 133
18677.13 140
18678.42 125
18679.71 111
18681.00 128
18682.29 129
18683.58 126
18684.88 125
18686.17 124
18687.46 105
18688.75 130
18690.04 131
18691.33 106
18692.63 120
18693.92 107
18695.21 111
18696.50 117
18697.80 106
18699.09 127
18700.38 154
18701.67 118
18702.96 102
18704.26 124
18705.55 127
18706.84 113
18708.13 113
18709.43 123
18710.72 119
18712.01 117
18713.31 109
18714.60 110
18715.89 140
18717.18 118
18718.48 134
18719.77 125
18721.06 120
18722.36 101
18723.65 138
18724.94 132
18726.24 114
18727.53 109
18728.82 130
18730.12 110
18731.41 101
18732.70 127
18734.00 116
18735.29 133
18736.58 128
18737.88 127
18739.17 115
18740.46 86
18741.76 108
18743.05 127
18744.34 141
18745.64 104
18746.93 108
18748.23 95
18749.52 126
18750.81 94
18752.11 126
18753.40 102
18754.70 99
18755.99 118
18757.29 137
18758.58 106
18759.87 113
18761.17 116
18762.46 122
18763.76 103
18765.05 111
18766.35 118
18767.64 114
18768.94 128
18770.23 113
18771.53 105
18772.82 113
18774.11 126
18775.41 105
18776.70 115
18778.00 86
18779.29 109
18780.59 129
18781.89 115
18783.18 121
18784.48 109
18785.77 125
18787.07 107
18788.36 106
18789.66 104
18790.95 118
18792.25 128
18793.54 116
18794.84 111
18796.13 120
18797.43 103
18798.73 132
18800.02 104
18801.32 107
18802.61 108
18803.91 105
18805.20 113
18806.50 108
18807.80 118
18809.09 124
18810.39 131
18811.69 105
18812.98 108
18814.28 99
18815.57 115
18816.87 110
18818.17 116
18819.46 97
18820.76 115
18822.06 112
18823.35 129
18824.65 117
18825.95 96
18827.24 115
18828.54 114
18829.84 123
18831.13 120
18832.43 110
18833.73 109
18835.02 103
18836.32 102
18837.62 118
18838.91 110
18840.21 114
18841.51 120
18842.81 112
18844.10 121
18845.40 144
18846.70 108
18848.00 119
18849.29 121
18850.59 104
18851.89 103
18853.19 100
18854.48 125
18855.78 100
18857.08 101
18858.38 123
18859.67 122
18860.97 105
18862.27 116
18863.57 112
18864.87 121
18866.16 97
18867.46 105
18868.76 118
18870.06 109
18871.36 124
18872.66 100
18873.95 114
18875.25 112
18876.55 123
18877.85 110
18879.15 126
18880.45 98
18881.74 118
18883.04 83
18884.34 101
18885.64 76
18886.94 96
18888.24 121
18889.54 116
18890.84 126
18892.13 104
18893.43 107
18894.73 125
18896.03 110
18897.33 106
18898.63 114
18899.93 122
18901.23 108
18902.53 100
18903.83 112
18905.13 110
18906.43 114
18907.73 111
18909.02 112
18910.32 117
18911.62 105
18912.92 131
18914.22 113
18915.52 119
18916.82 88
18918.12 112
18919.42 122
18920.72 110
18922.02 104
18923.32 119
18924.62 93
18925.92 105
18927.22 104
18928.52 114
18929.82 103
18931.12 119
18932.42 101
18933.72 117
18935.02 93
18936.32 94
18937.63 124
18938.93 106
18940.23 142
18941.53 104
18942.83 102
18944.13 103
18945.43 92
18946.73 93
18948.03 103
18949.33 106
18950.63 113
18951.93 120
18953.23 111
18954.54 97
18955.84 87
18957.14 104
18958.44 87
18959.74 116
18961.04 97
18962.34 90
18963.64 84
18964.95 108
18966.25 121
18967.55 124
18968.85 96
18970.15 96
18971.45 137
18972.76 114
18974.06 113
18975.36 89
18976.66 119
18977.96 90
18979.27 99
18980.57 95
18981.87 102
18983.17 90
18984.47 105
18985.78 114
18987.08 110
18988.38 96
18989.68 115
18990.98 116
18992.29 123
18993.59 115
18994.89 101
18996.19 122
18997.50 101
18998.80 107
19000.10 100
19001.40 108
19002.71 97
19004.01 112
19005.31 110
19006.62 94
19007.92 94
19009.22 115
19010.53 116
19011.83 89
19013.13 107
19014.43 114
19015.74 114
19017.04 97
19018.34 99
19019.65 111
19020.95 124
19022.25 113
19023.56 107
19024.86 116
19026.16 104
19027.47 98
19028.77 125
19030.08 101
19031.38 107
19032.68 111
19033.99 106
19035.29 123
19036.59 113
19037.90 107
19039.20 92
19040.51 109
19041.81 109
19043.11 118
19044.42 119
19045.72 98
19047.03 107
19048.33 119
19049.64 116
19050.94 106
19052.25 119
19053.55 123
19054.85 111
19056.16 106
19057.46 104
19058.77 102
19060.07 122
19061.38 106
19062.68 102
19063.99 103
19065.29 111
19066.60 103
19067.90 92
19069.21 92
19070.51 98
19071.82 113
19073.12 101
19074.43 109
19075.73 108
19077.04 120
19078.34 98
19079.65 105
19080.95 95
19082.26 97
19083.57 110
19084.87 117
19086.18 102
19087.48 98
19088.79 95
19090.09 130
19091.40 118
19092.71 120
19094.01 95
19095.32 102
19096.62 127
19097.93 97
19099.24 111
19100.54 101
19101.85 120
19103.15 113
19104.46 102
19105.77 109
19107.07 120
19108.38 125
19109.69 96
19110.99 106
19112.30 93
19113.60 97
19114.91 130
19116.22 108
19117.52 112
19118.83 114
19120.14 134
19121.45 137
19122.75 107
19124.06 94
19125.37 99
19126.67 126
19127.98 87
19129.29 98
19130.59 98
19131.90 96
19133.21 89
19134.52 98
19135.82 104
19137.13 105
19138.44 118
19139.75 121
19141.05 104
19142.36 101
19143.67 91
19144.98 100
19146.28 115
19147.59 99
19148.90 93
19150.21 106
19151.51 106
19152.82 105
19154.13 82
19155.44 106
19156.75 110
19158.05 125
19159.36 99
19160.67 109
19161.98 125
19163.29 133
19164.60 104
19165.90 101
19167.21 91
19168.52 109
19169.83 114
19171.14 113
19172.45 107
19173.75 100
19175.06 120
19176.37 113
19177.68 117
19178.99 98
19180.30 95
19181.61 128
19182.92 94
19184.23 111
19185.53 83
19186.84 115
19188.15 118
19189.46 113
19190.77 95
19192.08 107
19193.39 100
19194.70 113
19196.01 101
19197.32 101
19198.63 100
19199.94 107
19201.25 119
19202.56 97
19203.87 102
19205.17 106
19206.48 113
19207.79 113
19209.10 90
19210.41 119
19211.72 110
19213.03 100
19214.34 103
19215.65 99
19216.96 98
19218.27 106
19219.58 97
19220.89 124
19222.21 110
19223.52 122
19224.83 125
19226.14 106
19227.45 108
19228.76 108
19230.07 112
19231.38 111
19232.69 89
19234.00 96
19235.31 111
19236.62 106
19237.93 102
19239.24 112
19240.55 114
19241.86 105
19243.18 120
19244.49 98
19245.80 116
19247.11 97
19248.42 109
19249.73 115
19251.04 94
19252.35 104
19253.67 100
19254.98 120
19256.29 112
19257.60 102
19258.91 94
19260.22 105
19261.53 104
19262.85 104
19264.16 107
19265.47 103
19266.78 87
19268.09 96
19269.40 99
19270.72 94
19272.03 98
19273.34 92
19274.65 95
19275.96 92
19277.28 89
19278.59 96
19279.90 107
19281.21 99
19282.53 87
19283.84 98
19285.15 106
19286.46 92
19287.78 102
19289.09 105
19290.40 90
19291.71 100
19293.03 103
19294.34 93
19295.65 106
19296.96 93
19298.28 95
19299.59 90
19300.90 100
19302.22 92
19303.53 101
19304.84 112
19306.16 89
19307.47 90
19308.78 96
19310.10 104
19311.41 106
19312.72 106
19314.04 114
19315.35 106
19316.66 97
19317.98 94
19319.29 89
19320.60 87
19321.92 96
19323.23 91
19324.54 86
19325.86 87
19327.17 75
19328.49 100
19329.80 96
19331.11 105
19332.43 80
19333.74 94
19335.06 96
19336.37 111
19337.68 91
19339.00 110
19340.31 101
19341.63 115
19342.94 113
19344.26 97
19345.57 105
19346.89 104
19348.20 113
19349.51 94
19350.83 92
19352.14 88
19353.46 101
19354.77 95
19356.09 108
19357.40 104
19358.72 96
19360.03 107
19361.35 105
19362.66 101
19363.98 101
19365.29 101
19366.61 101
19367.92 108
19369.24 109
19370.55 87
19371.87 98
19373.19 95
19374.50 121
19375.82 106
19377.13 102
19378.45 104
19379.76 83
19381.08 97
19382.39 100
19383.71 93
19385.03 98
19386.34 106
19387.66 121
19388.97 112
19390.29 89
19391.61 99
19392.92 98
19394.24 118
19395.55 92
19396.87 79
19398.19 104
19399.50 93
19400.82 114
19402.14 98
19403.45 98
19404.77 95
19406.09 117
19407.40 109
19408.72 87
19410.04 99
19411.35 107
19412.67 130
19413.99 129
19415.30 121
19416.62 105
19417.94 114
19419.25 94
19420.57 83
19421.89 99
19423.21 110
19424.52 103
19425.84 107
19427.16 95
19428.47 93
19429.79 103
19431.11 118
19432.43 103
19433.74 104
19435.06 123
19436.38 107
19437.70 114
19439.01 74
19440.33 107
19441.65 125
19442.97 130
19444.29 105
19445.60 100
19446.92 108
19448.24 111
19449.56 102
19450.88 107
19452.19 111
19453.51 104
19454.83 118
19456.15 110
19457.47 127
19458.78 100
19460.10 103
19461.42 117
19462.74 108
19464.06 89
19465.38 89
19466.70 115
19468.01 99
19469.33 90
19470.65 109
19471.97 111
19473.29 107
19474.61 101
19475.93 101
19477.25 123
19478.57 118
19479.88 113
19481.20 121
19482.52 82
19483.84 92
19485.16 98
19486.48 106
19487.80 125
19489.12 104
19490.44 114
19491.76 107
19493.08 103
19494.40 96
19495.72 84
19497.04 99
19498.36 110
19499.68 123
19501.00 96
19502.32 94
19503.64 109
19504.96 88
19506.28 122
19507.60 88
19508.92 103
19510.24 121
19511.56 112
19512.88 114
19514.20 106
19515.52 99
19516.84 117
19518.16 101
19519.48 100
19520.80 129
19522.12 115
19523.44 118
19524.76 106
19526.08 99
19527.40 94
19528.72 101
19530.04 101
19531.36 109
19532.68 104
19534.00 97
19535.33 120
19536.65 111
19537.97 92
19539.29 87
19540.61 97
19541.93 112
19543.25 89
19544.57 97
19545.89 96
19547.22 92
19548.54 101
19549.86 105
19551.18 96
19552.50 87
19553.82 99
19555.15 123
19556.47 110
19557.79 104
19559.11 80
19560.43 121
19561.75 124
19563.08 93
19564.40 62
19565.72 105
19567.04 135
19568.36 109
19569.69 100
19571.01 90
19572.33 96
19573.65 114
19574.97 91
19576.30 93
19577.62 104
19578.94 129
19580.26 87
19581.59 83
19582.91 87
19584.23 124
19585.55 134
19586.88 108
19588.20 107
19589.52 124
19590.85 101
19592.17 88
19593.49 93
19594.81 95
19596.14 99
19597.46 88
19598.78 117
19600.11 112
19601.43 92
19602.75 90
19604.08 93
19605.40 102
19606.72 94
19608.05 93
19609.37 116
19610.69 107
19612.02 102
19613.34 98
19614.66 93
19615.99 103
19617.31 89
19618.64 95
19619.96 76
19621.28 86
19622.61 92
19623.93 105
19625.26 106
19626.58 101
19627.90 103
19629.23 114
19630.55 96
19631.88 84
19633.20 85
19634.52 97
19635.85 100
19637.17 86
19638.50 95
19639.82 110
19641.15 106
19642.47 84
19643.80 107
19645.12 109
19646.45 72
19647.77 92
19649.09 95
19650.42 100
19651.74 112
19653.07 98
19654.39 98
19655.72 86
19657.04 86
19658.37 120
19659.69 102
19661.02 95
19662.35 96
19663.67 117
19665.00 117
19666.32 98
19667.65 82
19668.97 113
19670.30 100
19671.62 121
19672.95 98
19674.27 81
19675.60 96
19676.93 105
19678.25 106
19679.58 102
19680.90 102
19682.23 107
19683.56 102
19684.88 107
19686.21 96
19687.53 95
19688.86 106
19690.19 118
19691.51 89
19692.84 116
19694.16 106
19695.49 110
19696.82 104
19698.14 113
19699.47 95
19700.80 101
19702.12 104
19703.45 104
19704.78 127
19706.10 105
19707.43 109
19708.76 97
19710.08 95
19711.41 86
19712.74 93
19714.06 115
19715.39 93
19716.72 87
19718.05 88
19719.37 105
19720.70 114
19722.03 102
19723.35 100
19724.68 90
19726.01 102
19727.34 100
19728.66 100
19729.99 97
19731.32 103
19732.65 105
19733.98 110
19735.30 97
19736.63 117
19737.96 102
19739.29 88
19740.61 110
19741.94 104
19743.27 119
19744.60 91
19745.93 88
19747.25 129
19748.58 87
19749.91 90
19751.24 119
19752.57 132
19753.90 119
19755.22 103
19756.55 116
19757.88 120
19759.21 126
19760.54 119
19761.87 95
19763.20 105
19764.52 102
19765.85 105
19767.18 99
19768.51 111
19769.84 101
19771.17 109
19772.50 103
19773.83 102
19775.16 104
19776.48 110
19777.81 95
19779.14 98
19780.47 98
19781.80 99
19783.13 98
19784.46 113
19785.79 88
19787.12 106
19788.45 99
19789.78 97
19791.11 93
19792.44 105
19793.77 108
19795.10 111
19796.43 118
19797.76 109
19799.09 91
19800.42 119
19801.75 110
19803.08 120
19804.41 95
19805.74 101
19807.07 105
19808.40 102
19809.73 94
19811.06 102
19812.39 110
19813.72 117
19815.05 117
19816.38 109
19817.71 92
19819.04 93
19820.37 117
19821.70 112
19823.03 100
19824.36 87
19825.69 103
19827.02 96
19828.35 90
19829.69 100
19831.02 110
19832.35 97
19833.68 135
19835.01 88
19836.34 90
19837.67 100
19839.00 106
19840.33 112
19841.67 110
19843.00 95
19844.33 125
19845.66 130
19846.99 122
19848.32 92
19849.65 95
19850.99 94
19852.32 124
19853.65 118
19854.98 103
19856.31 115
19857.64 108
19858.98 93
19860.31 104
19861.64 95
19862.97 101
19864.30 100
19865.64 109
19866.97 112
19868.30 98
19869.63 105
19870.97 94
19872.30 116
19873.63 102
19874.96 93
19876.29 109
19877.63 111
19878.96 118
19880.29 99
19881.63 93
19882.96 90
19884.29 106
19885.62 108
19886.96 98
19888.29 115
19889.62 97
19890.95 106
19892.29 94
19893.62 93
19894.95 96
19896.29 131
19897.62 111
19898.95 100
19900.29 108
19901.62 102
19902.95 107
19904.29 104
19905.62 109
19906.95 91
19908.29 107
19909.62 109
19910.95 96
19912.29 96
19913.62 97
19914.96 102
19916.29 107
19917.62 118
19918.96 112
19920.29 82
19921.63 97
19922.96 118
19924.29 99
19925.63 94
19926.96 90
19928.30 92
19929.63 118
19930.96 101
19932.30 90
19933.63 94
19934.97 103
19936.30 118
19937.64 81
19938.97 101
19940.31 94
19941.64 141
19942.98 110
19944.31 109
19945.64 125
19946.98 108
19948.31 123
19949.65 113
19950.98 93
19952.32 120
19953.65 111
19954.99 88
19956.32 96
19957.66 101
19959.00 99
19960.33 119
19961.67 111
19963.00 95
19964.34 112
19965.67 110
19967.01 122
19968.34 101
19969.68 99
19971.01 99
19972.35 120
19973.69 117
19975.02 103
19976.36 99
19977.69 95
19979.03 132
19980.37 122
19981.70 113
19983.04 86
19984.37 90
19985.71 111
19987.05 99
19988.38 92
19989.72 93
19991.05 101
19992.39 91
19993.73 96
19995.06 98
19996.40 111
19997.74 107
19999.07 102
20000.41 114
20001.75 87
20003.08 101
20004.42 105
20005.76 100
20007.09 95
20008.43 92
20009.77 98
20011.10 115
20012.44 101
20013.78 93
20015.12 85
20016.45 89
20017.79 105
20019.13 105
20020.47 98
20021.80 108
20023.14 94
20024.48 106
20025.81 118
20027.15 105
20028.49 103
20029.83 111
20031.17 111
20032.50 97
20033.84 103
20035.18 114
20036.52 124
20037.85 116
20039.19 96
20040.53 105
20041.87 110
20043.21 120
20044.54 125
20045.88 104
20047.22 89
20048.56 109
20049.90 126
20051.24 100
20052.57 85
20053.91 105
20055.25 99
20056.59 112
20057.93 93
20059.27 102
20060.61 111
20061.94 122
20063.28 89
20064.62 104
20065.96 105
20067.30 115
20068.64 109
20069.98 103
20071.32 107
20072.66 87
20073.99 106
20075.33 115
20076.67 87
20078.01 91
20079.35 93
20080.69 92
20082.03 105
20083.37 91
20084.71 98
20086.05 113
20087.39 92
20088.73 109
20090.07 86
20091.41 88
20092.75 102
20094.09 109
20095.43 85
20096.77 94
20098.11 78
20099.45 119
20100.79 124
20102.13 109
20103.47 109
20104.81 117
20106.15 98
20107.49 97
20108.83 92
20110.17 99
20111.51 100
20112.85 116
20114.19 93
20115.53 96
20116.87 94
20118.21 112
20119.55 109
20120.89 96
20122.23 114
20123.57 104
20124.91 115
20126.25 104
20127.60 107
20128.94 108
