# Supplementary material for: MALDI-TOF MS typing enables the classification of brewing yeasts of the genus Saccharomyces to major beer styles
Source: PLoS One. 2017 Aug 9;12(8):e0181694. doi: 10.1371/journal.pone.0181694 (PMC5549903; doi:10.1371/journal.pone.0181694)
Supplement: S16 File — The directory includes 90 raw files and was zipped to “.zip”; the folder has three strains with 30 spectra per strain; S1 Text explains the raw files with an example and Table 1 represents the yeast strains used within the experiment. (ZIP) [file pone.0181694.s019.zip › 46-48/30674-457-OG-WB-WB-YPG-18h-E-E_2015-10-28__0_B7_1.dat]

1999.91 3158
2000.33 3105
2000.75 3113
2001.17 3073
2001.59 3067
2002.02 3146
2002.44 2969
2002.86 2949
2003.28 2993
2003.70 2897
2004.13 3073
2004.55 2888
2004.97 2825
2005.39 2821
2005.81 2919
2006.24 2741
2006.66 2791
2007.08 3050
2007.50 3135
2007.93 3193
2008.35 3163
2008.77 3093
2009.19 3058
2009.62 2922
2010.04 2893
2010.46 2858
2010.88 2883
2011.31 3011
2011.73 2923
2012.15 2838
2012.58 2769
2013.00 2716
2013.42 2742
2013.84 2809
2014.27 2679
2014.69 2643
2015.11 2657
2015.54 2679
2015.96 2640
2016.38 2694
2016.81 2754
2017.23 2842
2017.65 2919
2018.08 2920
2018.50 2772
2018.92 2850
2019.35 2834
2019.77 3067
2020.19 3097
2020.62 3133
2021.04 3059
2021.47 3051
2021.89 3130
2022.31 3048
2022.74 3029
2023.16 2951
2023.59 2849
2024.01 2819
2024.43 2625
2024.86 2576
2025.28 2831
2025.71 2773
2026.13 2658
2026.55 2549
2026.98 2643
2027.40 2833
2027.83 2704
2028.25 2651
2028.68 2649
2029.10 2666
2029.53 2693
2029.95 2497
2030.38 2651
2030.80 2750
2031.23 2848
2031.65 2805
2032.08 2766
2032.50 2737
2032.93 2761
2033.35 2803
2033.78 2788
2034.20 2779
2034.63 2791
2035.05 2741
2035.48 2580
2035.90 2872
2036.33 2896
2036.75 2619
2037.18 2766
2037.60 2818
2038.03 2916
2038.45 2948
2038.88 2952
2039.31 3010
2039.73 2766
2040.16 2847
2040.58 2933
2041.01 2935
2041.43 2841
2041.86 2648
2042.29 2880
2042.71 2722
2043.14 2698
2043.56 2767
2043.99 2799
2044.42 2705
2044.84 2847
2045.27 2864
2045.70 2836
2046.12 2930
2046.55 3045
2046.98 3079
2047.40 2893
2047.83 3070
2048.25 2923
2048.68 2992
2049.11 2957
2049.53 3010
2049.96 2920
2050.39 2982
2050.82 2875
2051.24 2747
2051.67 3007
2052.10 3102
2052.52 2860
2052.95 2557
2053.38 2710
2053.80 2638
2054.23 2678
2054.66 2766
2055.09 2828
2055.51 2711
2055.94 2666
2056.37 2691
2056.80 2777
2057.22 2719
2057.65 2885
2058.08 2816
2058.51 2671
2058.93 2850
2059.36 2763
2059.79 2856
2060.22 3103
2060.65 2908
2061.07 2967
2061.50 3015
2061.93 2913
2062.36 2948
2062.79 2963
2063.21 3073
2063.64 3124
2064.07 3260
2064.50 3433
2064.93 3405
2065.36 3430
2065.78 3447
2066.21 3393
2066.64 3186
2067.07 3053
2067.50 3029
2067.93 3154
2068.36 2995
2068.78 2946
2069.21 2973
2069.64 2835
2070.07 2848
2070.50 2690
2070.93 2655
2071.36 2590
2071.79 2683
2072.22 2764
2072.64 2849
2073.07 2709
2073.50 2915
2073.93 2838
2074.36 2830
2074.79 2792
2075.22 2896
2075.65 2854
2076.08 2703
2076.51 2846
2076.94 3084
2077.37 2894
2077.80 2942
2078.23 2876
2078.66 2837
2079.09 2776
2079.52 2885
2079.95 2873
2080.38 2777
2080.81 2858
2081.24 2812
2081.67 2709
2082.10 2636
2082.53 2787
2082.96 2781
2083.39 2795
2083.82 2727
2084.25 2891
2084.68 2901
2085.11 2670
2085.54 2724
2085.97 2640
2086.40 2656
2086.83 2750
2087.26 2961
2087.69 2876
2088.12 2684
2088.55 2873
2088.99 2723
2089.42 2511
2089.85 2621
2090.28 3000
2090.71 2930
2091.14 2721
2091.57 2772
2092.00 2858
2092.43 2777
2092.86 2679
2093.30 2731
2093.73 2873
2094.16 2720
2094.59 2876
2095.02 2616
2095.45 2748
2095.88 2676
2096.32 2716
2096.75 2574
2097.18 2751
2097.61 2799
2098.04 2509
2098.47 2491
2098.91 2443
2099.34 2558
2099.77 2549
2100.20 2649
2100.63 2479
2101.07 2451
2101.50 2465
2101.93 2557
2102.36 2556
2102.80 2595
2103.23 2615
2103.66 2614
2104.09 2672
2104.52 2546
2104.96 2529
2105.39 2721
2105.82 2696
2106.25 2608
2106.69 2756
2107.12 2892
2107.55 2850
2107.99 2679
2108.42 2974
2108.85 2810
2109.28 2921
2109.72 2836
2110.15 2645
2110.58 2681
2111.02 2804
2111.45 2612
2111.88 2791
2112.32 2676
2112.75 2463
2113.18 2527
2113.62 2549
2114.05 2565
2114.48 2565
2114.92 2632
2115.35 2647
2115.78 2492
2116.22 2496
2116.65 2379
2117.08 2294
2117.52 2309
2117.95 2338
2118.39 2432
2118.82 2392
2119.25 2437
2119.69 2520
2120.12 2655
2120.56 2596
2120.99 2564
2121.42 2530
2121.86 2561
2122.29 2646
2122.73 2668
2123.16 2690
2123.60 2669
2124.03 2761
2124.46 2664
2124.90 2345
2125.33 2471
2125.77 2658
2126.20 2732
2126.64 2492
2127.07 2493
2127.51 2513
2127.94 2576
2128.38 2555
2128.81 2518
2129.25 2667
2129.68 2711
2130.12 2764
2130.55 2788
2130.99 2914
2131.42 2896
2131.86 2840
2132.29 2757
2132.73 2892
2133.16 2946
2133.60 3030
2134.03 2831
2134.47 3145
2134.91 3054
2135.34 2958
2135.78 2898
2136.21 2832
2136.65 3042
2137.08 2962
2137.52 2814
2137.96 2688
2138.39 2777
2138.83 2559
2139.26 2687
2139.70 2756
2140.14 2806
2140.57 2736
2141.01 2642
2141.44 2581
2141.88 2544
2142.32 2621
2142.75 2497
2143.19 2587
2143.63 2539
2144.06 2642
2144.50 2755
2144.94 2416
2145.37 2474
2145.81 2537
2146.25 2626
2146.68 2608
2147.12 2845
2147.56 2926
2147.99 2895
2148.43 3049
2148.87 3047
2149.30 3393
2149.74 3343
2150.18 3429
2150.61 3286
2151.05 3298
2151.49 3241
2151.93 3301
2152.36 3113
2152.80 3133
2153.24 3168
2153.68 3094
2154.11 3202
2154.55 3114
2154.99 3029
2155.43 2804
2155.86 2865
2156.30 2763
2156.74 2767
2157.18 2765
2157.62 2692
2158.05 2558
2158.49 2694
2158.93 2730
2159.37 2840
2159.81 2868
2160.24 2863
2160.68 2856
2161.12 2875
2161.56 3033
2162.00 2979
2162.43 2753
2162.87 2827
2163.31 2794
2163.75 2740
2164.19 2628
2164.63 2591
2165.07 2597
2165.50 2633
2165.94 2726
2166.38 2696
2166.82 2599
2167.26 2648
2167.70 2426
2168.14 2555
2168.58 2785
2169.02 2638
2169.45 2841
2169.89 2877
2170.33 2849
2170.77 2878
2171.21 2897
2171.65 2867
2172.09 2983
2172.53 2949
2172.97 2965
2173.41 2922
2173.85 3147
2174.29 3266
2174.73 3258
2175.17 3471
2175.61 3504
2176.05 3449
2176.49 3485
2176.93 3425
2177.37 3358
2177.81 3187
2178.25 3074
2178.69 3266
2179.13 3203
2179.57 2949
2180.01 2954
2180.45 2992
2180.89 2680
2181.33 2731
2181.77 2881
2182.21 2719
2182.65 2537
2183.09 2538
2183.53 2631
2183.97 2552
2184.41 2481
2184.85 2537
2185.29 2478
2185.73 2633
2186.17 2610
2186.61 2632
2187.05 2699
2187.49 2577
2187.94 2745
2188.38 2868
2188.82 2910
2189.26 2945
2189.70 2896
2190.14 2788
2190.58 2973
2191.02 2958
2191.46 2687
2191.91 2761
2192.35 2910
2192.79 3083
2193.23 3019
2193.67 2950
2194.11 3138
2194.55 3102
2195.00 3063
2195.44 3069
2195.88 3213
2196.32 3192
2196.76 3096
2197.21 3143
2197.65 2993
2198.09 3145
2198.53 3017
2198.97 3093
2199.42 3062
2199.86 2753
2200.30 2892
2200.74 2969
2201.18 3029
2201.63 3061
2202.07 2817
2202.51 2965
2202.95 3080
2203.40 3077
2203.84 2994
2204.28 3108
2204.72 2952
2205.17 3021
2205.61 3089
2206.05 2938
2206.49 2812
2206.94 2877
2207.38 2947
2207.82 2923
2208.27 2886
2208.71 2969
2209.15 3186
2209.60 2981
2210.04 2883
2210.48 2977
2210.92 2878
2211.37 2959
2211.81 2893
2212.25 3041
2212.70 2853
2213.14 2912
2213.59 2886
2214.03 2919
2214.47 3137
2214.92 3070
2215.36 3141
2215.80 3122
2216.25 3121
2216.69 3085
2217.14 3024
2217.58 3089
2218.02 2967
2218.47 2896
2218.91 2891
2219.36 2855
2219.80 2948
2220.24 2868
2220.69 2965
2221.13 3002
2221.58 2976
2222.02 2759
2222.46 2727
2222.91 2832
2223.35 2857
2223.80 2970
2224.24 2905
2224.69 2962
2225.13 3163
2225.58 3095
2226.02 2968
2226.47 3249
2226.91 3185
2227.36 2908
2227.80 3206
2228.25 3198
2228.69 2911
2229.14 2979
2229.58 2842
2230.03 2932
2230.47 2940
2230.92 2983
2231.36 3087
2231.81 3094
2232.25 3242
2232.70 3382
2233.14 3390
2233.59 3289
2234.03 3474
2234.48 3614
2234.93 3501
2235.37 3469
2235.82 3317
2236.26 3219
2236.71 3252
2237.16 3412
2237.60 3205
2238.05 3066
2238.49 3045
2238.94 2927
2239.39 2877
2239.83 2830
2240.28 2779
2240.72 2739
2241.17 2789
2241.62 2532
2242.06 2530
2242.51 2649
2242.96 2550
2243.40 2628
2243.85 2598
2244.30 2665
2244.74 2634
2245.19 2634
2245.64 2487
2246.08 2503
2246.53 2595
2246.98 2358
2247.42 2426
2247.87 2473
2248.32 2685
2248.76 2543
2249.21 2481
2249.66 2318
2250.10 2372
2250.55 2425
2251.00 2632
2251.45 2539
2251.89 2473
2252.34 2564
2252.79 2631
2253.24 2616
2253.68 2743
2254.13 2828
2254.58 2570
2255.03 2480
2255.47 2519
2255.92 2565
2256.37 2360
2256.82 2303
2257.27 2282
2257.71 2354
2258.16 2266
2258.61 2485
2259.06 2489
2259.51 2640
2259.95 2732
2260.40 2687
2260.85 2702
2261.30 2676
2261.75 2886
2262.19 2856
2262.64 2821
2263.09 2927
2263.54 2780
2263.99 2876
2264.44 2899
2264.89 2996
2265.33 2843
2265.78 2656
2266.23 2765
2266.68 2644
2267.13 2740
2267.58 2889
2268.03 2939
2268.48 2954
2268.93 2662
2269.37 2937
2269.82 3050
2270.27 3082
2270.72 3136
2271.17 3125
2271.62 3166
2272.07 3134
2272.52 3057
2272.97 3226
2273.42 2894
2273.87 2919
2274.32 3017
2274.77 2916
2275.22 2788
2275.67 2949
2276.12 2919
2276.57 2750
2277.02 2741
2277.47 2574
2277.92 2632
2278.37 2746
2278.82 2796
2279.27 2839
2279.72 2627
2280.17 2577
2280.62 2631
2281.07 2669
2281.52 2587
2281.97 2683
2282.42 2594
2282.87 2503
2283.32 2494
2283.77 2455
2284.22 2488
2284.67 2541
2285.12 2628
2285.57 2685
2286.02 2548
2286.47 2679
2286.92 2934
2287.37 2877
2287.82 3069
2288.28 3274
2288.73 3518
2289.18 3708
2289.63 4072
2290.08 4349
2290.53 4659
2290.98 4670
2291.43 4442
2291.88 4465
2292.34 4489
2292.79 4367
2293.24 4209
2293.69 4162
2294.14 3698
2294.59 3416
2295.05 3426
2295.50 3392
2295.95 3181
2296.40 3102
2296.85 3054
2297.30 2949
2297.76 2863
2298.21 2674
2298.66 2652
2299.11 2707
2299.56 2612
2300.02 2733
2300.47 2538
2300.92 2674
2301.37 2508
2301.82 2535
2302.28 2496
2302.73 2488
2303.18 2454
2303.63 2382
2304.09 2539
2304.54 2476
2304.99 2447
2305.44 2499
2305.90 2688
2306.35 2659
2306.80 2948
2307.26 2977
2307.71 3159
2308.16 3146
2308.61 3094
2309.07 3288
2309.52 3455
2309.97 3419
2310.43 3380
2310.88 3319
2311.33 3225
2311.79 3040
2312.24 3091
2312.69 2951
2313.15 2960
2313.60 3107
2314.05 2977
2314.51 2831
2314.96 2767
2315.41 2781
2315.87 2745
2316.32 2740
2316.77 2860
2317.23 2712
2317.68 2810
2318.14 2858
2318.59 2838
2319.04 2765
2319.50 2784
2319.95 2896
2320.41 2963
2320.86 2952
2321.31 2975
2321.77 2917
2322.22 2907
2322.68 2895
2323.13 2939
2323.59 2886
2324.04 2854
2324.50 3103
2324.95 3256
2325.40 3190
2325.86 3241
2326.31 3298
2326.77 3353
2327.22 3286
2327.68 3092
2328.13 3114
2328.59 3173
2329.04 2931
2329.50 2763
2329.95 2869
2330.41 2847
2330.86 2898
2331.32 2889
2331.77 2703
2332.23 2829
2332.68 2794
2333.14 2784
2333.59 2665
2334.05 2672
2334.51 2748
2334.96 2672
2335.42 2568
2335.87 2552
2336.33 2650
2336.78 2687
2337.24 2649
2337.70 2620
2338.15 2569
2338.61 2523
2339.06 2537
2339.52 2542
2339.97 2655
2340.43 2812
2340.89 2684
2341.34 2714
2341.80 2674
2342.26 2628
2342.71 2666
2343.17 2676
2343.62 2681
2344.08 2751
2344.54 2676
2344.99 2642
2345.45 2745
2345.91 2791
2346.36 2913
2346.82 2873
2347.28 2884
2347.73 2837
2348.19 2800
2348.65 2815
2349.10 2838
2349.56 2841
2350.02 2704
2350.48 2652
2350.93 2687
2351.39 2672
2351.85 2661
2352.30 2653
2352.76 2583
2353.22 2663
2353.68 2717
2354.13 2597
2354.59 2553
2355.05 2503
2355.51 2749
2355.96 2819
2356.42 2591
2356.88 2548
2357.34 2462
2357.79 2728
2358.25 2735
2358.71 2722
2359.17 2742
2359.63 2784
2360.08 2802
2360.54 2916
2361.00 2698
2361.46 2876
2361.92 2691
2362.37 2775
2362.83 2758
2363.29 2732
2363.75 2752
2364.21 2695
2364.67 2734
2365.12 2722
2365.58 2612
2366.04 2729
2366.50 2674
2366.96 2718
2367.42 2935
2367.88 2734
2368.33 2769
2368.79 2848
2369.25 2816
2369.71 2730
2370.17 2749
2370.63 2718
2371.09 2739
2371.55 2813
2372.01 2771
2372.47 2823
2372.92 2788
2373.38 2767
2373.84 2906
2374.30 2820
2374.76 2944
2375.22 2912
2375.68 2985
2376.14 2991
2376.60 2966
2377.06 2965
2377.52 3164
2377.98 3003
2378.44 2975
2378.90 2909
2379.36 2743
2379.82 2839
2380.28 2676
2380.74 2953
2381.20 2980
2381.66 2777
2382.12 2785
2382.58 2821
2383.04 2635
2383.50 2773
2383.96 2901
2384.42 2670
2384.88 2679
2385.34 2560
2385.80 2510
2386.26 2540
2386.72 2687
2387.18 2599
2387.64 2750
2388.10 2650
2388.56 2551
2389.03 2624
2389.49 2728
2389.95 2710
2390.41 2751
2390.87 2824
2391.33 2872
2391.79 2922
2392.25 2840
2392.71 2869
2393.17 2902
2393.64 2715
2394.10 2694
2394.56 2781
2395.02 2753
2395.48 2828
2395.94 2544
2396.40 2676
2396.87 2667
2397.33 2649
2397.79 2851
2398.25 2794
2398.71 2794
2399.17 2666
2399.64 2631
2400.10 2666
2400.56 2669
2401.02 2726
2401.48 2586
2401.95 2527
2402.41 2461
2402.87 2535
2403.33 2491
2403.79 2506
2404.26 2612
2404.72 2594
2405.18 2615
2405.64 2481
2406.11 2556
2406.57 2563
2407.03 2513
2407.49 2570
2407.96 2596
2408.42 2594
2408.88 2421
2409.34 2474
2409.81 2373
2410.27 2412
2410.73 2393
2411.20 2419
2411.66 2446
2412.12 2430
2412.58 2462
2413.05 2427
2413.51 2382
2413.97 2449
2414.44 2577
2414.90 2660
2415.36 2611
2415.83 2692
2416.29 2790
2416.75 2728
2417.22 2680
2417.68 2747
2418.14 2715
2418.61 2623
2419.07 2726
2419.54 2850
2420.00 2711
2420.46 2634
2420.93 2850
2421.39 2804
2421.85 2625
2422.32 2653
2422.78 2778
2423.25 2860
2423.71 2776
2424.17 2860
2424.64 2624
2425.10 2799
2425.57 2613
2426.03 2525
2426.50 2527
2426.96 2655
2427.42 2605
2427.89 2568
2428.35 2582
2428.82 2694
2429.28 2603
2429.75 2509
2430.21 2535
2430.68 2380
2431.14 2504
2431.61 2554
2432.07 2533
2432.54 2621
2433.00 2761
2433.47 2580
2433.93 2808
2434.40 2614
2434.86 2627
2435.33 2770
2435.79 2572
2436.26 2721
2436.72 2742
2437.19 2703
2437.65 2663
2438.12 2594
2438.59 2792
2439.05 2788
2439.52 3040
2439.98 2992
2440.45 2975
2440.91 3023
2441.38 3070
2441.85 2981
2442.31 3014
2442.78 2994
2443.24 2900
2443.71 2835
2444.18 2775
2444.64 2840
2445.11 2807
2445.57 2819
2446.04 2697
2446.51 2572
2446.97 2580
2447.44 2563
2447.91 2572
2448.37 2527
2448.84 2550
2449.31 2458
2449.77 2519
2450.24 2469
2450.71 2370
2451.17 2537
2451.64 2491
2452.11 2458
2452.57 2449
2453.04 2506
2453.51 2507
2453.97 2539
2454.44 2484
2454.91 2474
2455.37 2458
2455.84 2547
2456.31 2406
2456.78 2450
2457.24 2510
2457.71 2433
2458.18 2303
2458.65 2435
2459.11 2561
2459.58 2391
2460.05 2383
2460.52 2220
2460.98 2335
2461.45 2263
2461.92 2330
2462.39 2329
2462.85 2488
2463.32 2515
2463.79 2463
2464.26 2357
2464.73 2423
2465.19 2300
2465.66 2365
2466.13 2492
2466.60 2488
2467.07 2422
2467.54 2597
2468.00 2567
2468.47 2284
2468.94 2419
2469.41 2499
2469.88 2560
2470.35 2447
2470.82 2312
2471.28 2295
2471.75 2338
2472.22 2465
2472.69 2465
2473.16 2295
2473.63 2325
2474.10 2355
2474.57 2473
2475.03 2401
2475.50 2277
2475.97 2259
2476.44 2252
2476.91 2367
2477.38 2414
2477.85 2430
2478.32 2379
2478.79 2462
2479.26 2449
2479.73 2457
2480.20 2226
2480.67 2260
2481.14 2342
2481.61 2264
2482.08 2398
2482.54 2269
2483.01 2286
2483.48 2295
2483.95 2355
2484.42 2301
2484.89 2471
2485.36 2713
2485.83 2831
2486.30 2675
2486.77 2536
2487.24 2691
2487.71 2792
2488.18 2892
2488.66 2845
2489.13 2986
2489.60 2982
2490.07 3010
2490.54 2870
2491.01 2793
2491.48 2624
2491.95 2583
2492.42 2615
2492.89 2639
2493.36 2658
2493.83 2515
2494.30 2519
2494.77 2537
2495.24 2648
2495.72 2670
2496.19 2490
2496.66 2398
2497.13 2526
2497.60 2394
2498.07 2518
2498.54 2449
2499.01 2477
2499.48 2488
2499.96 2523
2500.43 2472
2500.90 2398
2501.37 2425
2501.84 2505
2502.31 2559
2502.78 2435
2503.26 2562
2503.73 2597
2504.20 2512
2504.67 2547
2505.14 2489
2505.62 2463
2506.09 2593
2506.56 2629
2507.03 2573
2507.50 2551
2507.98 2442
2508.45 2507
2508.92 2844
2509.39 2882
2509.86 2855
2510.34 2820
2510.81 2890
2511.28 3103
2511.75 3135
2512.23 3049
2512.70 3183
2513.17 3057
2513.64 2815
2514.12 2933
2514.59 3075
2515.06 2826
2515.54 2866
2516.01 2850
2516.48 2778
2516.95 2757
2517.43 2634
2517.90 2809
2518.37 3012
2518.85 2891
2519.32 2773
2519.79 2688
2520.27 2668
2520.74 2661
2521.21 2597
2521.69 2596
2522.16 2387
2522.63 2436
2523.11 2518
2523.58 2674
2524.05 2409
2524.53 2446
2525.00 2415
2525.48 2386
2525.95 2371
2526.42 2388
2526.90 2533
2527.37 2536
2527.85 2573
2528.32 2559
2528.79 2597
2529.27 2587
2529.74 2508
2530.22 2683
2530.69 2621
2531.16 2625
2531.64 2633
2532.11 2587
2532.59 2539
2533.06 2736
2533.54 2705
2534.01 2754
2534.49 2691
2534.96 2788
2535.44 2725
2535.91 2579
2536.38 2544
2536.86 2596
2537.33 2811
2537.81 2578
2538.28 2510
2538.76 2612
2539.23 2675
2539.71 2641
2540.18 2627
2540.66 2548
2541.13 2700
2541.61 2699
2542.09 2565
2542.56 2690
2543.04 2652
2543.51 2537
2543.99 2340
2544.46 2438
2544.94 2514
2545.41 2549
2545.89 2534
2546.37 2646
2546.84 2901
2547.32 2932
2547.79 2919
2548.27 2950
2548.74 3070
2549.22 3060
2549.70 2937
2550.17 3130
2550.65 3280
2551.13 3072
2551.60 3003
2552.08 3016
2552.55 3163
2553.03 2984
2553.51 2999
2553.98 3030
2554.46 2971
2554.94 2884
2555.41 2875
2555.89 2754
2556.37 2700
2556.84 2806
2557.32 2741
2557.80 2627
2558.27 2577
2558.75 2619
2559.23 2470
2559.70 2613
2560.18 2588
2560.66 2646
2561.14 2514
2561.61 2517
2562.09 2409
2562.57 2451
2563.04 2403
2563.52 2527
2564.00 2381
2564.48 2412
2564.95 2552
2565.43 2505
2565.91 2514
2566.39 2571
2566.86 2554
2567.34 2519
2567.82 2523
2568.30 2493
2568.77 2472
2569.25 2410
2569.73 2328
2570.21 2274
2570.69 2362
2571.16 2532
2571.64 2433
2572.12 2355
2572.60 2480
2573.08 2574
2573.56 2355
2574.03 2396
2574.51 2320
2574.99 2508
2575.47 2579
2575.95 2421
2576.43 2356
2576.90 2307
2577.38 2458
2577.86 2492
2578.34 2499
2578.82 2404
2579.30 2464
2579.78 2613
2580.26 2725
2580.73 2467
2581.21 2522
2581.69 2455
2582.17 2429
2582.65 2441
2583.13 2512
2583.61 2367
2584.09 2298
2584.57 2273
2585.05 2372
2585.53 2406
2586.01 2410
2586.49 2438
2586.97 2371
2587.44 2315
2587.92 2368
2588.40 2475
2588.88 2586
2589.36 2674
2589.84 2523
2590.32 2551
2590.80 2432
2591.28 2389
2591.76 2596
2592.24 2754
2592.72 2729
2593.20 2694
2593.68 2678
2594.16 2722
2594.64 2590
2595.12 2591
2595.60 2520
2596.08 2410
2596.56 2432
2597.05 2329
2597.53 2410
2598.01 2487
2598.49 2617
2598.97 2291
2599.45 2281
2599.93 2434
2600.41 2301
2600.89 2318
2601.37 2395
2601.85 2345
2602.33 2367
2602.81 2487
2603.29 2402
2603.78 2525
2604.26 2496
2604.74 2532
2605.22 2568
2605.70 2539
2606.18 2686
2606.66 2868
2607.14 2755
2607.63 2569
2608.11 2647
2608.59 2607
2609.07 2630
2609.55 2643
2610.03 2478
2610.52 2398
2611.00 2738
2611.48 2538
2611.96 2471
2612.44 2357
2612.92 2458
2613.41 2493
2613.89 2547
2614.37 2327
2614.85 2355
2615.34 2438
2615.82 2500
2616.30 2466
2616.78 2467
2617.26 2749
2617.75 2739
2618.23 2575
2618.71 2657
2619.19 2690
2619.68 2926
2620.16 2754
2620.64 2533
2621.12 2588
2621.61 2421
2622.09 2473
2622.57 2520
2623.06 2426
2623.54 2554
2624.02 2584
2624.50 2495
2624.99 2493
2625.47 2413
2625.95 2391
2626.44 2385
2626.92 2414
2627.40 2481
2627.89 2588
2628.37 2568
2628.85 2501
2629.34 2556
2629.82 2564
2630.30 2638
2630.79 2548
2631.27 2542
2631.75 2665
2632.24 2579
2632.72 2605
2633.21 2652
2633.69 2522
2634.17 2430
2634.66 2700
2635.14 2640
2635.62 2498
2636.11 2447
2636.59 2477
2637.08 2471
2637.56 2590
2638.05 2386
2638.53 2431
2639.01 2498
2639.50 2453
2639.98 2432
2640.47 2330
2640.95 2525
2641.44 2436
2641.92 2410
2642.41 2577
2642.89 2528
2643.38 2378
2643.86 2470
2644.34 2465
2644.83 2490
2645.31 2507
2645.80 2568
2646.28 2499
2646.77 2547
2647.25 2411
2647.74 2585
2648.22 2535
2648.71 2339
2649.20 2298
2649.68 2362
2650.17 2606
2650.65 2404
2651.14 2424
2651.62 2476
2652.11 2428
2652.59 2376
2653.08 2430
2653.56 2437
2654.05 2546
2654.54 2621
2655.02 2488
2655.51 2626
2655.99 2505
2656.48 2548
2656.97 2775
2657.45 2633
2657.94 2614
2658.42 2618
2658.91 2563
2659.40 2444
2659.88 2387
2660.37 2315
2660.85 2329
2661.34 2293
2661.83 2306
2662.31 2366
2662.80 2392
2663.29 2231
2663.77 2291
2664.26 2394
2664.75 2503
2665.23 2351
2665.72 2249
2666.21 2228
2666.69 2376
2667.18 2450
2667.67 2345
2668.15 2331
2668.64 2300
2669.13 2415
2669.62 2542
2670.10 2417
2670.59 2257
2671.08 2509
2671.56 2518
2672.05 2605
2672.54 2572
2673.03 2771
2673.51 2813
2674.00 2831
2674.49 2884
2674.98 2999
2675.46 2828
2675.95 2860
2676.44 2927
2676.93 2954
2677.42 2794
2677.90 2812
2678.39 2696
2678.88 2618
2679.37 2634
2679.86 2655
2680.34 2579
2680.83 2474
2681.32 2495
2681.81 2603
2682.30 2584
2682.79 2568
2683.27 2460
2683.76 2634
2684.25 2578
2684.74 2459
2685.23 2535
2685.72 2405
2686.20 2299
2686.69 2472
2687.18 2473
2687.67 2503
2688.16 2451
2688.65 2398
2689.14 2256
2689.63 2408
2690.12 2360
2690.60 2454
2691.09 2268
2691.58 2242
2692.07 2170
2692.56 2287
2693.05 2211
2693.54 2311
2694.03 2418
2694.52 2408
2695.01 2459
2695.50 2314
2695.99 2403
2696.48 2245
2696.97 2422
2697.46 2313
2697.95 2506
2698.43 2352
2698.92 2529
2699.41 2521
2699.90 2532
2700.39 2574
2700.88 2509
2701.37 2612
2701.86 2568
2702.35 2517
2702.84 2531
2703.33 2625
2703.83 2619
2704.32 2613
2704.81 2532
2705.30 2536
2705.79 2561
2706.28 2506
2706.77 2427
2707.26 2444
2707.75 2431
2708.24 2346
2708.73 2333
2709.22 2377
2709.71 2341
2710.20 2295
2710.69 2364
2711.18 2215
2711.68 2380
2712.17 2333
2712.66 2446
2713.15 2251
2713.64 2344
2714.13 2342
2714.62 2424
2715.11 2284
2715.60 2270
2716.10 2404
2716.59 2294
2717.08 2439
2717.57 2479
2718.06 2273
2718.55 2185
2719.04 2334
2719.54 2390
2720.03 2295
2720.52 2538
2721.01 2604
2721.50 2612
2722.00 2626
2722.49 2462
2722.98 2488
2723.47 2744
2723.96 2670
2724.46 2583
2724.95 2529
2725.44 2471
2725.93 2413
2726.42 2412
2726.92 2293
2727.41 2330
2727.90 2291
2728.39 2230
2728.89 2359
2729.38 2445
2729.87 2389
2730.36 2380
2730.86 2320
2731.35 2587
2731.84 2519
2732.34 2576
2732.83 2522
2733.32 2496
2733.81 2641
2734.31 2598
2734.80 2450
2735.29 2562
2735.79 2627
2736.28 2658
2736.77 2642
2737.27 2666
2737.76 2524
2738.25 2525
2738.75 2544
2739.24 2702
2739.73 2648
2740.23 2732
2740.72 2771
2741.21 2536
2741.71 2506
2742.20 2433
2742.69 2499
2743.19 2373
2743.68 2380
2744.18 2472
2744.67 2358
2745.16 2311
2745.66 2380
2746.15 2470
2746.65 2440
2747.14 2292
2747.63 2338
2748.13 2334
2748.62 2403
2749.12 2241
2749.61 2210
2750.11 2473
2750.60 2497
2751.10 2374
2751.59 2278
2752.08 2240
2752.58 2483
2753.07 2463
2753.57 2430
2754.06 2355
2754.56 2435
2755.05 2557
2755.55 2288
2756.04 2301
2756.54 2465
2757.03 2463
2757.53 2429
2758.02 2475
2758.52 2519
2759.01 2428
2759.51 2312
2760.00 2353
2760.50 2400
2760.99 2480
2761.49 2427
2761.99 2495
2762.48 2680
2762.98 2508
2763.47 2385
2763.97 2477
2764.46 2357
2764.96 2327
2765.46 2298
2765.95 2418
2766.45 2420
2766.94 2250
2767.44 2322
2767.94 2344
2768.43 2328
2768.93 2435
2769.42 2422
2769.92 2401
2770.42 2394
2770.91 2442
2771.41 2417
2771.90 2517
2772.40 2600
2772.90 2721
2773.39 2718
2773.89 2783
2774.39 2778
2774.88 2650
2775.38 2563
2775.88 2769
2776.37 2848
2776.87 2946
2777.37 2904
2777.86 2878
2778.36 3017
2778.86 2812
2779.36 2781
2779.85 2873
2780.35 2706
2780.85 2591
2781.34 2579
2781.84 2381
2782.34 2485
2782.84 2427
2783.33 2388
2783.83 2371
2784.33 2261
2784.83 2360
2785.32 2320
2785.82 2467
2786.32 2361
2786.82 2351
2787.31 2349
2787.81 2400
2788.31 2212
2788.81 2153
2789.31 2206
2789.80 2240
2790.30 2137
2790.80 2216
2791.30 2171
2791.80 2195
2792.29 2163
2792.79 2311
2793.29 2454
2793.79 2287
2794.29 2422
2794.79 2512
2795.28 2465
2795.78 2315
2796.28 2437
2796.78 2511
2797.28 2531
2797.78 2563
2798.28 2409
2798.78 2588
2799.27 2605
2799.77 2459
2800.27 2475
2800.77 2373
2801.27 2402
2801.77 2376
2802.27 2424
2802.77 2320
2803.27 2349
2803.77 2384
2804.27 2418
2804.76 2304
2805.26 2405
2805.76 2535
2806.26 2549
2806.76 2580
2807.26 2687
2807.76 2722
2808.26 2754
2808.76 2687
2809.26 2620
2809.76 2655
2810.26 2773
2810.76 2609
2811.26 2568
2811.76 2526
2812.26 2503
2812.76 2455
2813.26 2315
2813.76 2313
2814.26 2412
2814.76 2345
2815.26 2359
2815.76 2182
2816.26 2257
2816.76 2301
2817.26 2143
2817.76 2080
2818.26 2384
2818.76 2343
2819.26 2384
2819.76 2382
2820.27 2295
2820.77 2364
2821.27 2397
2821.77 2414
2822.27 2406
2822.77 2481
2823.27 2349
2823.77 2437
2824.27 2460
2824.77 2497
2825.27 2442
2825.78 2305
2826.28 2245
2826.78 2216
2827.28 2113
2827.78 2043
2828.28 2087
2828.78 2234
2829.29 2032
2829.79 1999
2830.29 2073
2830.79 2134
2831.29 2150
2831.79 2088
2832.30 2114
2832.80 2225
2833.30 2156
2833.80 2290
2834.30 2315
2834.80 2217
2835.31 2284
2835.81 2302
2836.31 2460
2836.81 2508
2837.32 2430
2837.82 2579
2838.32 2392
2838.82 2392
2839.32 2292
2839.83 2378
2840.33 2367
2840.83 2345
2841.33 2432
2841.84 2500
2842.34 2542
2842.84 2538
2843.35 2426
2843.85 2379
2844.35 2454
2844.85 2379
2845.36 2522
2845.86 2529
2846.36 2362
2846.87 2561
2847.37 2593
2847.87 2535
2848.38 2552
2848.88 2699
2849.38 2590
2849.89 2632
2850.39 2612
2850.89 2498
2851.40 2525
2851.90 2329
2852.40 2268
2852.91 2265
2853.41 2404
2853.91 2357
2854.42 2308
2854.92 2253
2855.42 2345
2855.93 2221
2856.43 2052
2856.94 2174
2857.44 2211
2857.94 2251
2858.45 2302
2858.95 2204
2859.46 2269
2859.96 2310
2860.47 2233
2860.97 2176
2861.47 2180
2861.98 2065
2862.48 2316
2862.99 2232
2863.49 2127
2864.00 2154
2864.50 2010
2865.01 2179
2865.51 2180
2866.02 2102
2866.52 2089
2867.02 2257
2867.53 2266
2868.03 2328
2868.54 2211
2869.04 2297
2869.55 2467
2870.05 2381
2870.56 2374
2871.07 2456
2871.57 2465
2872.08 2542
2872.58 2470
2873.09 2391
2873.59 2458
2874.10 2423
2874.60 2622
2875.11 2522
2875.61 2401
2876.12 2533
2876.63 2605
2877.13 2353
2877.64 2403
2878.14 2319
2878.65 2489
2879.15 2482
2879.66 2334
2880.17 2472
2880.67 2525
2881.18 2369
2881.68 2370
2882.19 2408
2882.70 2348
2883.20 2367
2883.71 2572
2884.22 2595
2884.72 2469
2885.23 2613
2885.74 2634
2886.24 2604
2886.75 2676
2887.25 2732
2887.76 2640
2888.27 2591
2888.77 2646
2889.28 2778
2889.79 2602
2890.30 2692
2890.80 2761
2891.31 2635
2891.82 2596
2892.32 2560
2892.83 2609
2893.34 2660
2893.84 2819
2894.35 2767
2894.86 2795
2895.37 2762
2895.87 2856
2896.38 2760
2896.89 2584
2897.40 2686
2897.90 2755
2898.41 2638
2898.92 2790
2899.43 2618
2899.93 2612
2900.44 2593
2900.95 2589
2901.46 2638
2901.97 2584
2902.47 2763
2902.98 2726
2903.49 2818
2904.00 2924
2904.51 3071
2905.01 2945
2905.52 3022
2906.03 3033
2906.54 3073
2907.05 2926
2907.56 2943
2908.06 3030
2908.57 3081
2909.08 2877
2909.59 2667
2910.10 2603
2910.61 2536
2911.12 2397
2911.62 2413
2912.13 2426
2912.64 2374
2913.15 2390
2913.66 2780
2914.17 2553
2914.68 2358
2915.19 2431
2915.70 2497
2916.21 2442
2916.71 2589
2917.22 2582
2917.73 2488
2918.24 2538
2918.75 2546
2919.26 2544
2919.77 2508
2920.28 2558
2920.79 2414
2921.30 2489
2921.81 2621
2922.32 2639
2922.83 2487
2923.34 2563
2923.85 2592
2924.36 2743
2924.87 2690
2925.38 2607
2925.89 2735
2926.40 2619
2926.91 2544
2927.42 2896
2927.93 2695
2928.44 2402
2928.95 2356
2929.46 2406
2929.97 2487
2930.48 2306
2930.99 2308
2931.50 2331
2932.01 2436
2932.52 2459
2933.03 2404
2933.54 2379
2934.05 2429
2934.56 2500
2935.08 2431
2935.59 2423
2936.10 2384
2936.61 2340
2937.12 2588
2937.63 2707
2938.14 2595
2938.65 2577
2939.16 2658
2939.67 2628
2940.19 2549
2940.70 2601
2941.21 2694
2941.72 2576
2942.23 2577
2942.74 2589
2943.25 2692
2943.77 2559
2944.28 2655
2944.79 2569
2945.30 2661
2945.81 2725
2946.32 2612
2946.84 2592
2947.35 2619
2947.86 2657
2948.37 2754
2948.88 2648
2949.40 2468
2949.91 2498
2950.42 2549
2950.93 2441
2951.44 2393
2951.96 2343
2952.47 2313
2952.98 2347
2953.49 2365
2954.01 2380
2954.52 2496
2955.03 2416
2955.54 2382
2956.06 2395
2956.57 2203
2957.08 2292
2957.60 2466
2958.11 2474
2958.62 2336
2959.13 2351
2959.65 2373
2960.16 2450
2960.67 2309
2961.19 2260
2961.70 2477
2962.21 2412
2962.73 2452
2963.24 2539
2963.75 2476
2964.27 2424
2964.78 2439
2965.29 2593
2965.81 2722
2966.32 2623
2966.83 2494
2967.35 2484
2967.86 2474
2968.37 2520
2968.89 2462
2969.40 2470
2969.91 2390
2970.43 2468
2970.94 2599
2971.46 2491
2971.97 2347
2972.48 2367
2973.00 2402
2973.51 2521
2974.03 2593
2974.54 2621
2975.06 2502
2975.57 2682
2976.08 2645
2976.60 2561
2977.11 2636
2977.63 2379
2978.14 2396
2978.66 2661
2979.17 2709
2979.69 2627
2980.20 2637
2980.72 2658
2981.23 2770
2981.75 2724
2982.26 2609
2982.78 2687
2983.29 2778
2983.81 2778
2984.32 2849
2984.84 2791
2985.35 2795
2985.87 2755
2986.38 3003
2986.90 3055
2987.41 3106
2987.93 3005
2988.44 3065
2988.96 3044
2989.47 3104
2989.99 3315
2990.50 3055
2991.02 3036
2991.54 3040
2992.05 3065
2992.57 3012
2993.08 3021
2993.60 3230
2994.12 3123
2994.63 3031
2995.15 3189
2995.66 3277
2996.18 3359
2996.70 3453
2997.21 3572
2997.73 3526
2998.24 3487
2998.76 3487
2999.28 3712
2999.79 3804
3000.31 3893
3000.83 4072
3001.34 4007
3001.86 4409
3002.38 4635
3002.89 5142
3003.41 5963
3003.93 6414
3004.44 7087
3004.96 7602
3005.48 8125
3005.99 8295
3006.51 8586
3007.03 8217
3007.54 7523
3008.06 6846
3008.58 6224
3009.10 5406
3009.61 4941
3010.13 4544
3010.65 3943
3011.17 3679
3011.68 3484
3012.20 3149
3012.72 3019
3013.24 3018
3013.75 3114
3014.27 3308
3014.79 3160
3015.31 3163
3015.82 3158
3016.34 3286
3016.86 3295
3017.38 3115
3017.90 3260
3018.41 3285
3018.93 3102
3019.45 3291
3019.97 3126
3020.49 2997
3021.00 3074
3021.52 2982
3022.04 3022
3022.56 2911
3023.08 3246
3023.60 3034
3024.11 2920
3024.63 3065
3025.15 3076
3025.67 3023
3026.19 2954
3026.71 2902
3027.23 2998
3027.75 2907
3028.26 2899
3028.78 2834
3029.30 2732
3029.82 2814
3030.34 2754
3030.86 2907
3031.38 2788
3031.90 2771
3032.42 2761
3032.94 2789
3033.46 2717
3033.97 2717
3034.49 2776
3035.01 2845
3035.53 2952
3036.05 2952
3036.57 3169
3037.09 3164
3037.61 3216
3038.13 3151
3038.65 3087
3039.17 2970
3039.69 3051
3040.21 2967
3040.73 2747
3041.25 2655
3041.77 2703
3042.29 2720
3042.81 2626
3043.33 2562
3043.85 2438
3044.37 2544
3044.89 2511
3045.41 2650
3045.93 2747
3046.45 2538
3046.97 2497
3047.49 2632
3048.01 2674
3048.53 2640
3049.06 2640
3049.58 2528
3050.10 2569
3050.62 2636
3051.14 2651
3051.66 2560
3052.18 2566
3052.70 2610
3053.22 2420
3053.74 2444
3054.26 2497
3054.79 2428
3055.31 2461
3055.83 2375
3056.35 2580
3056.87 2597
3057.39 2595
3057.91 2612
3058.43 2577
3058.96 2488
3059.48 2440
3060.00 2476
3060.52 2485
3061.04 2544
3061.56 2723
3062.09 2500
3062.61 2494
3063.13 2599
3063.65 2512
3064.17 2480
3064.70 2462
3065.22 2612
3065.74 2558
3066.26 2713
3066.78 2764
3067.31 2812
3067.83 2777
3068.35 2695
3068.87 2636
3069.40 2502
3069.92 2624
3070.44 2616
3070.96 2812
3071.49 2547
3072.01 2546
3072.53 2562
3073.05 2456
3073.58 2686
3074.10 2556
3074.62 2634
3075.14 2680
3075.67 2758
3076.19 2903
3076.71 2872
3077.24 3055
3077.76 3233
3078.28 3187
3078.81 3300
3079.33 3391
3079.85 3585
3080.38 3618
3080.90 3403
3081.42 3525
3081.95 3841
3082.47 3701
3082.99 3584
3083.52 3612
3084.04 3454
3084.56 3192
3085.09 3296
3085.61 3335
3086.13 3304
3086.66 3256
3087.18 3200
3087.71 3222
3088.23 3211
3088.75 3134
3089.28 3253
3089.80 3141
3090.33 3029
3090.85 2840
3091.38 2868
3091.90 2963
3092.42 3033
3092.95 2940
3093.47 3079
3094.00 3251
3094.52 3224
3095.05 3356
3095.57 3583
3096.10 3522
3096.62 3679
3097.14 3653
3097.67 3802
3098.19 3877
3098.72 4134
3099.24 4284
3099.77 4658
3100.29 5298
3100.82 6247
3101.34 7425
3101.87 8337
3102.39 9470
3102.92 10987
3103.45 11729
3103.97 11864
3104.50 11333
3105.02 11220
3105.55 10025
3106.07 9279
3106.60 8017
3107.12 7176
3107.65 6271
3108.17 5390
3108.70 4732
3109.23 4422
3109.75 4138
3110.28 3939
3110.80 3792
3111.33 3534
3111.86 3600
3112.38 3674
3112.91 3554
3113.43 3510
3113.96 3440
3114.49 3384
3115.01 3193
3115.54 3061
3116.07 3014
3116.59 3096
3117.12 3052
3117.64 2918
3118.17 3001
3118.70 3086
3119.22 3004
3119.75 2899
3120.28 3007
3120.80 3047
3121.33 3235
3121.86 3120
3122.38 3231
3122.91 3403
3123.44 3102
3123.97 3126
3124.49 3223
3125.02 3017
3125.55 2883
3126.07 2814
3126.60 2713
3127.13 2760
3127.66 2654
3128.18 2762
3128.71 2661
3129.24 2554
3129.77 2660
3130.29 2757
3130.82 2754
3131.35 2726
3131.88 2749
3132.40 2920
3132.93 3017
3133.46 3106
3133.99 3062
3134.52 3102
3135.04 3294
3135.57 3356
3136.10 3162
3136.63 2995
3137.16 3175
3137.68 3069
3138.21 2882
3138.74 2853
3139.27 2858
3139.80 2645
3140.32 2524
3140.85 2542
3141.38 2667
3141.91 2631
3142.44 2544
3142.97 2686
3143.50 2636
3144.02 2654
3144.55 2731
3145.08 2748
3145.61 2732
3146.14 2701
3146.67 2755
3147.20 2701
3147.73 2941
3148.26 2998
3148.79 2956
3149.31 2993
3149.84 3185
3150.37 3051
3150.90 3011
3151.43 3053
3151.96 2893
3152.49 2968
3153.02 2978
3153.55 2926
3154.08 2961
3154.61 2736
3155.14 2748
3155.67 2712
3156.20 2726
3156.73 2779
3157.26 2752
3157.79 2859
3158.32 2790
3158.85 2703
3159.38 2737
3159.91 2781
3160.44 2672
3160.97 2646
3161.50 2771
3162.03 2756
3162.56 2644
3163.09 2625
3163.62 2576
3164.15 2514
3164.68 2527
3165.21 2548
3165.74 2475
3166.27 2536
3166.80 2613
3167.33 2512
3167.86 2580
3168.39 2550
3168.92 2350
3169.45 2350
3169.99 2333
3170.52 2238
3171.05 2445
3171.58 2622
3172.11 2474
3172.64 2493
3173.17 2539
3173.70 2609
3174.23 2715
3174.77 2752
3175.30 2626
3175.83 2803
3176.36 2807
3176.89 2825
3177.42 2611
3177.95 2665
3178.49 2547
3179.02 2605
3179.55 2563
3180.08 2397
3180.61 2433
3181.14 2355
3181.68 2311
3182.21 2462
3182.74 2528
3183.27 2512
3183.80 2437
3184.34 2434
3184.87 2537
3185.40 2523
3185.93 2653
3186.47 2610
3187.00 2608
3187.53 2568
3188.06 2654
3188.59 2655
3189.13 2661
3189.66 2520
3190.19 2329
3190.73 2354
3191.26 2480
3191.79 2537
3192.32 2496
3192.86 2493
3193.39 2417
3193.92 2481
3194.45 2376
3194.99 2607
3195.52 2658
3196.05 2495
3196.59 2529
3197.12 2524
3197.65 2590
3198.19 2481
3198.72 2520
3199.25 2740
3199.79 2701
3200.32 2839
3200.85 2818
3201.39 2853
3201.92 2999
3202.45 3140
3202.99 3114
3203.52 2898
3204.05 3046
3204.59 3008
3205.12 2925
3205.66 2809
3206.19 2702
3206.72 2706
3207.26 2761
3207.79 3047
3208.33 2930
3208.86 3047
3209.39 3291
3209.93 3356
3210.46 3406
3211.00 3578
3211.53 3411
3212.07 3365
3212.60 3371
3213.14 3332
3213.67 3161
3214.20 2991
3214.74 3087
3215.27 3098
3215.81 2865
3216.34 2896
3216.88 2920
3217.41 2714
3217.95 2809
3218.48 2716
3219.02 2751
3219.55 2893
3220.09 2766
3220.62 2879
3221.16 2998
3221.69 2979
3222.23 3142
3222.76 3241
3223.30 3299
3223.83 3283
3224.37 3304
3224.91 3350
3225.44 3330
3225.98 3297
3226.51 3430
3227.05 3275
3227.58 3143
3228.12 3268
3228.65 3184
3229.19 3069
3229.73 2889
3230.26 2924
3230.80 2869
3231.33 2909
3231.87 2995
3232.41 3036
3232.94 2926
3233.48 3020
3234.02 3019
3234.55 2852
3235.09 2820
3235.62 2842
3236.16 2913
3236.70 3116
3237.23 3135
3237.77 3147
3238.31 3264
3238.84 3198
3239.38 3177
3239.92 3179
3240.45 3369
3240.99 3177
3241.53 3174
3242.06 3117
3242.60 3008
3243.14 3162
3243.67 3293
3244.21 3228
3244.75 3325
3245.29 3279
3245.82 3314
3246.36 3416
3246.90 3478
3247.44 3389
3247.97 3490
3248.51 3418
3249.05 3496
3249.58 3574
3250.12 3385
3250.66 3357
3251.20 3342
3251.74 3280
3252.27 3338
3252.81 3381
3253.35 3452
3253.89 3356
3254.42 3555
3254.96 3489
3255.50 3721
3256.04 3637
3256.58 3590
3257.11 3663
3257.65 3683
3258.19 3701
3258.73 4069
3259.27 4340
3259.81 4409
3260.34 4833
3260.88 5133
3261.42 4936
3261.96 5548
3262.50 6117
3263.04 6636
3263.58 6988
3264.11 7688
3264.65 8757
3265.19 9683
3265.73 10229
3266.27 10899
3266.81 11755
3267.35 12477
3267.89 12381
3268.43 11719
3268.97 11168
3269.50 10542
3270.04 9241
3270.58 8237
3271.12 7315
3271.66 6335
3272.20 5593
3272.74 5005
3273.28 4589
3273.82 4654
3274.36 4398
3274.90 4161
3275.44 4165
3275.98 4197
3276.52 4244
3277.06 4226
3277.60 4296
3278.14 4029
3278.68 4210
3279.22 4212
3279.76 4241
3280.30 4191
3280.84 4235
3281.38 4104
3281.92 3893
3282.46 3924
3283.00 4001
3283.54 3984
3284.08 3960
3284.62 4021
3285.16 3801
3285.70 4120
3286.24 3951
3286.78 3936
3287.32 3852
3287.86 3948
3288.40 3959
3288.94 4025
3289.48 3971
3290.03 3925
3290.57 3919
3291.11 4097
3291.65 4251
3292.19 4261
3292.73 4270
3293.27 4567
3293.81 4721
3294.35 5069
3294.90 5024
3295.44 5242
3295.98 5317
3296.52 5528
3297.06 5857
3297.60 5802
3298.14 5612
3298.69 5670
3299.23 5512
3299.77 5184
3300.31 5303
3300.85 5359
3301.39 5084
3301.94 5092
3302.48 5038
3303.02 4616
3303.56 4733
3304.10 4580
3304.65 4519
3305.19 4596
3305.73 4245
3306.27 4342
3306.81 4093
3307.36 3933
3307.90 3921
3308.44 3770
3308.98 3632
3309.53 3583
3310.07 3730
3310.61 3458
3311.15 3512
3311.70 3431
3312.24 3542
3312.78 3740
3313.32 3545
3313.87 3729
3314.41 3909
3314.95 4167
3315.50 4089
3316.04 4161
3316.58 4363
3317.13 4273
3317.67 4304
3318.21 4504
3318.75 4573
3319.30 4485
3319.84 4480
3320.38 4745
3320.93 4727
3321.47 4739
3322.02 4681
3322.56 4511
3323.10 4710
3323.65 4779
3324.19 4468
3324.73 4342
3325.28 4148
3325.82 4135
3326.36 4193
3326.91 4082
3327.45 4099
3328.00 4114
3328.54 3877
3329.08 3949
3329.63 4199
3330.17 4364
3330.72 4698
3331.26 5319
3331.81 6455
3332.35 7601
3332.89 9413
3333.44 11617
3333.98 13518
3334.53 15808
3335.07 17560
3335.62 18956
3336.16 19615
3336.71 19848
3337.25 20111
3337.80 19664
3338.34 18686
3338.89 17325
3339.43 15794
3339.98 13706
3340.52 11574
3341.07 9764
3341.61 8218
3342.16 6735
3342.70 5753
3343.25 5087
3343.79 4844
3344.34 4496
3344.88 4136
3345.43 4019
3345.97 3941
3346.52 3850
3347.06 3608
3347.61 3728
3348.15 3552
3348.70 3550
3349.25 3404
3349.79 3584
3350.34 3544
3350.88 3337
3351.43 3344
3351.98 3355
3352.52 3472
3353.07 3348
3353.61 3585
3354.16 3556
3354.71 3453
3355.25 3530
3355.80 3583
3356.34 3392
3356.89 3384
3357.44 3590
3357.98 3587
3358.53 3336
3359.08 3321
3359.62 3254
3360.17 3307
3360.72 3267
3361.26 3172
3361.81 3329
3362.36 3311
3362.90 3405
3363.45 3302
3364.00 3214
3364.54 3365
3365.09 3371
3365.64 3414
3366.19 3395
3366.73 3356
3367.28 3247
3367.83 3314
3368.37 3161
3368.92 3126
3369.47 3192
3370.02 3094
3370.56 3236
3371.11 3212
3371.66 3216
3372.21 3297
3372.75 3440
3373.30 3681
3373.85 3613
3374.40 3591
3374.94 3825
3375.49 3725
3376.04 3527
3376.59 3373
3377.14 3172
3377.68 3132
3378.23 3012
3378.78 2929
3379.33 2794
3379.88 2741
3380.43 2831
3380.97 2786
3381.52 2754
3382.07 2779
3382.62 2767
3383.17 2701
3383.72 2793
3384.26 2910
3384.81 2694
3385.36 2649
3385.91 2519
3386.46 2562
3387.01 2671
3387.56 2559
3388.11 2537
3388.65 2654
3389.20 2546
3389.75 2591
3390.30 2547
3390.85 2625
3391.40 2539
3391.95 2670
3392.50 2725
3393.05 2669
3393.60 2739
3394.15 2888
3394.70 3221
3395.24 3292
3395.79 3289
3396.34 3655
3396.89 3940
3397.44 4037
3397.99 4374
3398.54 4732
3399.09 4641
3399.64 4648
3400.19 4480
3400.74 4439
3401.29 4009
3401.84 4014
3402.39 3614
3402.94 3575
3403.49 3296
3404.04 3092
3404.59 3001
3405.14 2872
3405.69 2696
3406.24 2684
3406.79 2544
3407.34 2495
3407.89 2565
3408.44 2554
3409.00 2521
3409.55 2442
3410.10 2512
3410.65 2539
3411.20 2584
3411.75 2498
3412.30 2467
3412.85 2663
3413.40 2535
3413.95 2480
3414.50 2557
3415.05 2598
3415.61 2604
3416.16 2565
3416.71 2613
3417.26 2414
3417.81 2429
3418.36 2551
3418.91 2392
3419.46 2481
3420.02 2546
3420.57 2645
3421.12 2555
3421.67 2583
3422.22 2684
3422.77 2765
3423.33 3009
3423.88 3096
3424.43 3120
3424.98 2953
3425.53 3092
3426.09 3007
3426.64 2983
3427.19 2878
3427.74 2850
3428.29 2715
3428.85 2771
3429.40 2615
3429.95 2489
3430.50 2629
3431.05 2626
3431.61 2711
3432.16 2613
3432.71 2576
3433.26 2592
3433.82 2742
3434.37 2555
3434.92 2412
3435.48 2648
3436.03 2722
3436.58 2666
3437.13 2662
3437.69 2672
3438.24 2701
3438.79 2711
3439.35 2802
3439.90 2653
3440.45 2651
3441.00 2564
3441.56 2540
3442.11 2580
3442.66 2532
3443.22 2679
3443.77 2546
3444.32 2392
3444.88 2651
3445.43 2560
3445.98 2349
3446.54 2413
3447.09 2457
3447.65 2447
3448.20 2436
3448.75 2516
3449.31 2391
3449.86 2382
3450.41 2358
3450.97 2395
3451.52 2350
3452.08 2416
3452.63 2411
3453.19 2377
3453.74 2409
3454.29 2412
3454.85 2345
3455.40 2478
3455.96 2505
3456.51 2500
3457.07 2478
3457.62 2545
3458.17 2580
3458.73 2710
3459.28 2599
3459.84 2637
3460.39 2673
3460.95 2566
3461.50 2519
3462.06 2613
3462.61 2469
3463.17 2575
3463.72 2786
3464.28 2853
3464.83 2716
3465.39 2692
3465.94 2695
3466.50 2713
3467.05 2758
3467.61 2751
3468.16 2700
3468.72 2922
3469.27 2986
3469.83 2939
3470.39 3129
3470.94 3044
3471.50 2947
3472.05 3034
3472.61 3099
3473.16 3263
3473.72 3242
3474.27 3155
3474.83 3067
3475.39 3112
3475.94 3020
3476.50 3005
3477.05 3020
3477.61 2925
3478.17 2929
3478.72 2912
3479.28 2992
3479.84 3179
3480.39 3283
3480.95 3339
3481.50 3315
3482.06 3368
3482.62 3246
3483.17 3361
3483.73 3481
3484.29 3487
3484.84 3523
3485.40 3592
3485.96 3608
3486.51 3569
3487.07 3681
3487.63 3916
3488.18 4221
3488.74 4446
3489.30 5521
3489.86 6713
3490.41 7941
3490.97 9131
3491.53 10333
3492.08 10929
3492.64 11573
3493.20 12119
3493.76 12066
3494.31 11419
3494.87 10323
3495.43 9177
3495.99 7923
3496.54 6661
3497.10 6010
3497.66 5288
3498.22 5057
3498.78 4723
3499.33 4616
3499.89 4546
3500.45 4559
3501.01 4646
3501.56 4856
3502.12 5047
3502.68 5220
3503.24 5516
3503.80 5617
3504.36 5872
3504.91 6099
3505.47 6256
3506.03 6054
3506.59 6151
3507.15 5654
3507.71 5544
3508.26 5511
3508.82 5042
3509.38 4689
3509.94 4285
3510.50 4164
3511.06 3884
3511.62 3626
3512.18 3449
3512.73 3329
3513.29 3302
3513.85 3221
3514.41 3007
3514.97 2821
3515.53 2828
3516.09 3005
3516.65 2925
3517.21 2866
3517.77 2741
3518.33 2828
3518.88 2817
3519.44 2878
3520.00 3140
3520.56 3041
3521.12 3226
3521.68 3245
3522.24 3301
3522.80 3376
3523.36 3450
3523.92 3539
3524.48 3552
3525.04 3726
3525.60 3641
3526.16 3423
3526.72 3226
3527.28 3120
3527.84 3020
3528.40 2937
3528.96 2942
3529.52 2786
3530.08 2768
3530.64 2752
3531.20 2650
3531.76 2665
3532.32 2652
3532.88 2732
3533.44 2749
3534.00 2879
3534.57 2868
3535.13 2921
3535.69 2823
3536.25 2927
3536.81 2817
3537.37 2711
3537.93 2825
3538.49 2590
3539.05 2690
3539.61 2723
3540.17 2725
3540.74 2754
3541.30 2742
3541.86 2692
3542.42 2724
3542.98 2775
3543.54 2663
3544.10 2548
3544.66 2482
3545.23 2464
3545.79 2676
3546.35 2690
3546.91 2510
3547.47 2498
3548.03 2399
3548.60 2429
3549.16 2551
3549.72 2602
3550.28 2339
3550.84 2276
3551.41 2197
3551.97 2233
3552.53 2369
3553.09 2324
3553.65 2336
3554.22 2397
3554.78 2305
3555.34 2211
3555.90 2276
3556.46 2344
3557.03 2288
3557.59 2226
3558.15 2200
3558.71 2319
3559.28 2461
3559.84 2454
3560.40 2485
3560.97 2461
3561.53 2349
3562.09 2434
3562.65 2351
3563.22 2472
3563.78 2338
3564.34 2445
3564.91 2490
3565.47 2576
3566.03 2594
3566.60 2609
3567.16 2534
3567.72 2466
3568.28 2394
3568.85 2418
3569.41 2354
3569.98 2301
3570.54 2309
3571.10 2449
3571.67 2390
3572.23 2415
3572.79 2503
3573.36 2489
3573.92 2454
3574.48 2380
3575.05 2464
3575.61 2445
3576.18 2436
3576.74 2391
3577.30 2583
3577.87 2699
3578.43 2685
3579.00 2585
3579.56 2656
3580.12 2507
3580.69 2522
3581.25 2547
3581.82 2505
3582.38 2387
3582.95 2321
3583.51 2294
3584.08 2324
3584.64 2366
3585.20 2441
3585.77 2209
3586.33 2167
3586.90 2203
3587.46 2203
3588.03 2266
3588.59 2266
3589.16 2350
3589.72 2262
3590.29 2344
3590.85 2383
3591.42 2288
3591.98 2231
3592.55 2168
3593.11 2347
3593.68 2258
3594.24 2334
3594.81 2348
3595.38 2325
3595.94 2265
3596.51 2245
3597.07 2324
3597.64 2398
3598.20 2348
3598.77 2257
3599.34 2388
3599.90 2334
3600.47 2291
3601.03 2283
3601.60 2278
3602.16 2169
3602.73 2239
3603.30 2270
3603.86 2363
3604.43 2297
3605.00 2143
3605.56 2222
3606.13 2120
3606.69 2113
3607.26 2096
3607.83 2096
3608.39 2100
3608.96 1986
3609.53 1969
3610.09 1935
3610.66 1986
3611.23 2041
3611.79 1990
3612.36 2028
3612.93 2089
3613.49 2140
3614.06 2079
3614.63 2074
3615.19 2174
3615.76 2305
3616.33 2375
3616.90 2542
3617.46 2533
3618.03 2524
3618.60 2639
3619.16 2607
3619.73 2609
3620.30 2594
3620.87 2724
3621.43 2631
3622.00 2564
3622.57 2328
3623.14 2365
3623.70 2307
3624.27 2300
3624.84 2320
3625.41 2159
3625.98 2185
3626.54 2168
3627.11 2121
3627.68 2135
3628.25 2159
3628.82 2159
3629.38 2200
3629.95 2138
3630.52 1982
3631.09 2035
3631.66 2216
3632.22 2222
3632.79 2290
3633.36 2184
3633.93 2243
3634.50 2299
3635.07 2346
3635.64 2229
3636.20 2172
3636.77 2130
3637.34 2153
3637.91 2181
3638.48 2258
3639.05 2256
3639.62 2321
3640.19 2340
3640.76 2369
3641.32 2317
3641.89 2485
3642.46 2649
3643.03 2655
3643.60 2376
3644.17 2379
3644.74 2387
3645.31 2286
3645.88 2240
3646.45 2109
3647.02 2131
3647.59 2232
3648.16 2223
3648.73 2354
3649.30 2290
3649.87 2453
3650.44 2411
3651.01 2267
3651.57 2377
3652.14 2485
3652.71 2488
3653.28 2488
3653.85 2305
3654.42 2491
3654.99 2497
3655.57 2309
3656.14 2282
3656.71 2349
3657.28 2321
3657.85 2425
3658.42 2376
3658.99 2289
3659.56 2425
3660.13 2364
3660.70 2310
3661.27 2490
3661.84 2305
3662.41 2283
3662.98 2359
3663.55 2354
3664.12 2370
3664.69 2463
3665.26 2453
3665.84 2570
3666.41 2549
3666.98 2621
3667.55 2625
3668.12 2641
3668.69 2422
3669.26 2450
3669.83 2436
3670.40 2277
3670.98 2178
3671.55 2290
3672.12 2250
3672.69 2458
3673.26 2357
3673.83 2548
3674.41 2482
3674.98 2429
3675.55 2583
3676.12 2550
3676.69 2451
3677.26 2375
3677.84 2647
3678.41 2666
3678.98 2468
3679.55 2381
3680.12 2361
3680.70 2249
3681.27 2232
3681.84 2231
3682.41 2229
3682.99 2234
3683.56 2220
3684.13 2263
3684.70 2261
3685.27 2219
3685.85 2240
3686.42 2356
3686.99 2429
3687.57 2451
3688.14 2519
3688.71 2576
3689.28 2507
3689.86 2520
3690.43 2509
3691.00 2591
3691.58 2409
3692.15 2420
3692.72 2401
3693.29 2454
3693.87 2395
3694.44 2257
3695.01 2236
3695.59 2472
3696.16 2273
3696.73 2172
3697.31 2263
3697.88 2185
3698.45 2080
3699.03 2132
3699.60 2111
3700.17 2298
3700.75 2113
3701.32 2037
3701.90 2192
3702.47 2271
3703.04 2225
3703.62 2166
3704.19 2235
3704.77 2286
3705.34 2250
3705.91 2198
3706.49 2249
3707.06 2311
3707.64 2227
3708.21 2263
3708.78 2318
3709.36 2206
3709.93 2273
3710.51 2347
3711.08 2299
3711.66 2094
3712.23 2120
3712.81 2201
3713.38 2217
3713.96 2255
3714.53 2103
3715.11 2143
3715.68 2132
3716.25 2238
3716.83 2023
3717.40 2196
3717.98 2365
3718.55 2117
3719.13 2041
3719.71 2324
3720.28 2245
3720.86 2089
3721.43 2123
3722.01 1997
3722.58 1864
3723.16 1960
3723.73 2140
3724.31 2081
3724.88 1990
3725.46 1948
3726.03 1972
3726.61 2082
3727.19 2015
3727.76 1947
3728.34 2098
3728.91 2164
3729.49 2022
3730.07 2073
3730.64 2222
3731.22 2295
3731.79 2366
3732.37 2294
3732.95 2332
3733.52 2305
3734.10 2388
3734.67 2424
3735.25 2327
3735.83 2205
3736.40 2299
3736.98 2385
3737.56 2415
3738.13 2141
3738.71 2094
3739.29 2153
3739.86 2144
3740.44 1985
3741.02 1960
3741.59 1955
3742.17 1927
3742.75 2052
3743.32 1964
3743.90 1885
3744.48 2016
3745.06 2059
3745.63 1973
3746.21 1884
3746.79 2011
3747.36 1968
3747.94 2032
3748.52 1991
3749.10 2049
3749.67 1967
3750.25 1990
3750.83 2007
3751.41 1935
3751.98 1913
3752.56 2027
3753.14 1927
3753.72 1923
3754.30 1828
3754.87 1851
3755.45 1899
3756.03 1841
3756.61 1847
3757.19 2051
3757.76 2067
3758.34 1991
3758.92 1997
3759.50 1983
3760.08 1976
3760.65 2029
3761.23 2159
3761.81 2118
3762.39 2102
3762.97 2184
3763.55 2059
3764.13 2006
3764.70 2164
3765.28 2053
3765.86 1899
3766.44 1931
3767.02 1894
3767.60 1890
3768.18 2023
3768.76 2010
3769.33 2034
3769.91 1920
3770.49 2092
3771.07 2212
3771.65 2124
3772.23 2124
3772.81 2029
3773.39 2087
3773.97 2130
3774.55 2132
3775.13 2058
3775.71 2022
3776.29 2043
3776.87 1971
3777.45 1942
3778.02 1892
3778.60 1892
3779.18 1824
3779.76 1749
3780.34 1861
3780.92 1910
3781.50 1797
3782.08 1956
3782.66 1803
3783.24 1702
3783.82 1803
3784.40 1811
3784.98 1899
3785.56 1874
3786.14 1970
3786.72 1828
3787.31 1899
3787.89 1955
3788.47 2087
3789.05 2013
3789.63 1965
3790.21 1994
3790.79 1943
3791.37 1982
3791.95 2051
3792.53 1987
3793.11 1984
3793.69 2083
3794.27 2088
3794.85 2074
3795.43 1960
3796.02 2002
3796.60 2028
3797.18 2051
3797.76 2006
3798.34 1997
3798.92 2074
3799.50 1954
3800.08 2016
3800.67 2038
3801.25 2103
3801.83 2151
3802.41 1978
3802.99 2012
3803.57 1961
3804.16 2120
3804.74 2221
3805.32 2062
3805.90 2202
3806.48 2212
3807.06 2262
3807.65 2197
3808.23 2147
3808.81 2249
3809.39 2302
3809.97 2376
3810.56 2299
3811.14 2365
3811.72 2255
3812.30 2336
3812.89 2292
3813.47 2369
3814.05 2353
3814.63 2330
3815.21 2284
3815.80 2267
3816.38 2281
3816.96 2268
3817.55 2307
3818.13 2104
3818.71 1981
3819.29 2032
3819.88 1977
3820.46 1847
3821.04 1838
3821.63 2044
3822.21 1971
3822.79 2023
3823.37 1937
3823.96 1941
3824.54 1896
3825.12 1985
3825.71 2043
3826.29 2010
3826.87 2052
3827.46 1901
3828.04 1938
3828.62 1968
3829.21 1844
3829.79 1974
3830.38 1916
3830.96 1965
3831.54 1933
3832.13 1973
3832.71 1875
3833.29 1900
3833.88 1916
3834.46 2042
3835.05 2007
3835.63 1899
3836.21 1886
3836.80 1954
3837.38 2010
3837.97 1984
3838.55 1900
3839.14 1773
3839.72 1850
3840.30 1944
3840.89 1906
3841.47 1948
3842.06 1928
3842.64 1883
3843.23 1936
3843.81 1865
3844.40 1835
3844.98 1877
3845.57 1887
3846.15 1886
3846.74 1901
3847.32 1873
3847.91 1877
3848.49 1783
3849.08 1844
3849.66 1834
3850.25 1849
3850.83 1871
3851.42 1818
3852.00 1884
3852.59 1923
3853.17 1917
3853.76 1914
3854.34 1936
3854.93 1828
3855.51 1903
3856.10 1776
3856.69 1924
3857.27 1835
3857.86 1949
3858.44 2033
3859.03 2044
3859.62 2063
3860.20 2118
3860.79 2167
3861.37 2259
3861.96 2201
3862.55 2303
3863.13 2327
3863.72 2383
3864.30 2425
3864.89 2418
3865.48 2311
3866.06 2262
3866.65 2311
3867.24 2245
3867.82 2220
3868.41 2033
3869.00 2070
3869.58 2127
3870.17 1953
3870.76 1845
3871.34 1844
3871.93 1933
3872.52 2080
3873.10 2044
3873.69 2188
3874.28 2006
3874.86 1879
3875.45 2015
3876.04 2104
3876.63 2100
3877.21 1970
3877.80 2077
3878.39 2022
3878.97 1940
3879.56 1985
3880.15 1949
3880.74 2022
3881.32 1894
3881.91 1975
3882.50 1768
3883.09 1825
3883.67 1930
3884.26 1928
3884.85 2039
3885.44 1975
3886.03 1968
3886.61 1925
3887.20 2077
3887.79 2251
3888.38 2314
3888.97 2249
3889.55 2363
3890.14 2461
3890.73 2529
3891.32 2526
3891.91 2455
3892.50 2471
3893.08 2356
3893.67 2419
3894.26 2386
3894.85 2298
3895.44 2139
3896.03 2126
3896.62 2046
3897.20 2247
3897.79 2198
3898.38 2011
3898.97 1897
3899.56 2079
3900.15 2108
3900.74 2146
3901.33 2073
3901.92 2021
3902.51 1997
3903.09 2075
3903.68 1985
3904.27 2100
3904.86 2131
3905.45 2144
3906.04 2188
3906.63 2037
3907.22 2063
3907.81 2058
3908.40 2055
3908.99 2199
3909.58 2266
3910.17 2145
3910.76 2097
3911.35 1958
3911.94 1797
3912.53 1811
3913.12 1918
3913.71 1894
3914.30 1862
3914.89 1892
3915.48 1900
3916.07 1987
3916.66 2052
3917.25 2043
3917.84 1955
3918.43 2012
3919.02 2005
3919.61 2037
3920.20 2039
3920.79 1923
3921.38 1955
3921.97 2022
3922.56 1979
3923.15 1889
3923.74 1886
3924.33 1824
3924.93 1857
3925.52 1920
3926.11 1799
3926.70 1903
3927.29 1821
3927.88 1905
3928.47 1921
3929.06 1899
3929.65 1937
3930.24 1887
3930.84 1787
3931.43 1846
3932.02 1886
3932.61 1820
3933.20 1738
3933.79 1737
3934.38 1735
3934.98 1759
3935.57 1821
3936.16 1839
3936.75 1824
3937.34 1962
3937.94 2003
3938.53 1993
3939.12 1986
3939.71 2000
3940.30 2042
3940.89 2073
3941.49 2005
3942.08 2081
3942.67 2015
3943.26 1993
3943.86 1994
3944.45 2002
3945.04 2084
3945.63 1963
3946.23 2015
3946.82 2037
3947.41 1997
3948.00 1900
3948.60 1933
3949.19 1863
3949.78 1930
3950.37 1947
3950.97 1932
3951.56 2063
3952.15 1897
3952.74 1850
3953.34 1843
3953.93 1947
3954.52 2041
3955.12 2066
3955.71 2170
3956.30 2195
3956.90 2170
3957.49 2160
3958.08 2054
3958.68 2020
3959.27 2249
3959.86 2255
3960.46 2108
3961.05 2141
3961.64 2068
3962.24 2060
3962.83 2136
3963.43 2205
3964.02 2139
3964.61 2183
3965.21 2215
3965.80 2283
3966.39 2338
3966.99 2306
3967.58 2393
3968.18 2299
3968.77 2154
3969.36 2159
3969.96 2144
3970.55 2124
3971.15 2170
3971.74 1987
3972.34 2040
3972.93 2105
3973.53 2164
3974.12 2125
3974.71 2169
3975.31 2145
3975.90 2226
3976.50 2300
3977.09 2294
3977.69 2430
3978.28 2386
3978.88 2324
3979.47 2324
3980.07 2342
3980.66 2236
3981.26 2206
3981.85 2020
3982.45 1955
3983.04 2050
3983.64 2147
3984.23 2160
3984.83 2320
3985.42 2241
3986.02 2305
3986.62 2535
3987.21 2420
3987.81 2377
3988.40 2400
3989.00 2413
3989.59 2368
3990.19 2411
3990.78 2478
3991.38 2226
3991.98 2323
3992.57 2360
3993.17 2259
3993.76 2363
3994.36 2419
3994.96 2392
3995.55 2425
3996.15 2383
3996.74 2377
3997.34 2414
3997.94 2500
3998.53 2322
3999.13 2294
3999.73 2320
4000.32 2289
4000.92 2288
4001.52 2333
4002.11 2236
4002.71 2259
4003.31 2217
4003.90 2062
4004.50 2141
4005.10 2106
4005.69 2179
4006.29 2127
4006.89 2138
4007.48 2131
4008.08 2148
4008.68 2218
4009.28 2059
4009.87 2086
4010.47 2253
4011.07 2237
4011.66 2105
4012.26 2053
4012.86 2008
4013.46 2056
4014.05 2051
4014.65 2157
4015.25 2131
4015.85 2071
4016.45 2040
4017.04 2220
4017.64 2239
4018.24 2229
4018.84 2167
4019.43 2122
4020.03 2044
4020.63 2103
4021.23 2088
4021.83 2188
4022.42 2228
4023.02 2165
4023.62 1961
4024.22 2129
4024.82 2090
4025.42 2104
4026.01 2090
4026.61 2060
4027.21 2091
4027.81 2224
4028.41 2224
4029.01 2341
4029.61 2215
4030.20 2322
4030.80 2296
4031.40 2370
4032.00 2342
4032.60 2251
4033.20 2548
4033.80 2437
4034.40 2322
4035.00 2429
4035.59 2364
4036.19 2322
4036.79 2268
4037.39 2237
4037.99 2213
4038.59 2092
4039.19 2079
4039.79 1973
4040.39 1953
4040.99 1888
4041.59 1839
4042.19 1835
4042.79 1947
4043.39 1975
4043.99 2110
4044.59 1952
4045.19 1899
4045.79 1963
4046.39 1887
4046.99 1821
4047.59 2012
4048.19 2021
4048.79 1896
4049.39 1962
4049.99 2100
4050.59 2081
4051.19 1945
4051.79 2065
4052.39 2163
4052.99 2095
4053.59 2062
4054.19 2139
4054.79 2095
4055.39 2027
4055.99 1978
4056.59 1889
4057.19 1877
4057.79 1930
4058.39 1837
4059.00 1792
4059.60 1812
4060.20 1811
4060.80 1719
4061.40 1719
4062.00 1786
4062.60 1688
4063.20 1704
4063.80 1749
4064.40 1870
4065.01 1753
4065.61 1657
4066.21 1762
4066.81 1741
4067.41 1716
4068.01 1736
4068.61 1710
4069.22 1807
4069.82 1813
4070.42 1789
4071.02 1798
4071.62 1797
4072.23 1827
4072.83 1825
4073.43 1736
4074.03 1882
4074.63 1717
4075.23 1651
4075.84 1689
4076.44 1735
4077.04 1699
4077.64 1649
4078.25 1672
4078.85 1741
4079.45 1618
4080.05 1738
4080.66 1801
4081.26 1723
4081.86 1753
4082.46 1697
4083.07 1648
4083.67 1798
4084.27 1670
4084.87 1687
4085.48 1600
4086.08 1656
4086.68 1764
4087.29 1903
4087.89 1925
4088.49 1751
4089.09 1743
4089.70 1785
4090.30 1778
4090.90 1758
4091.51 1710
4092.11 1693
4092.71 1753
4093.32 1759
4093.92 1704
4094.52 1737
4095.13 1796
4095.73 1883
4096.34 1690
4096.94 1758
4097.54 1693
4098.15 1725
4098.75 1670
4099.35 1760
4099.96 1812
4100.56 1767
4101.17 1793
4101.77 1758
4102.37 1681
4102.98 1715
4103.58 1824
4104.19 1773
4104.79 1814
4105.39 1785
4106.00 1659
4106.60 1785
4107.21 1793
4107.81 1696
4108.42 1734
4109.02 1687
4109.63 1717
4110.23 1714
4110.84 1650
4111.44 1703
4112.04 1723
4112.65 1691
4113.25 1679
4113.86 1697
4114.46 1718
4115.07 1659
4115.67 1737
4116.28 1650
4116.88 1557
4117.49 1612
4118.09 1649
4118.70 1728
4119.31 1624
4119.91 1678
4120.52 1679
4121.12 1745
4121.73 1721
4122.33 1673
4122.94 1659
4123.54 1734
4124.15 1817
4124.76 1774
4125.36 1809
4125.97 1797
4126.57 1660
4127.18 1571
4127.78 1631
4128.39 1591
4129.00 1708
4129.60 1667
4130.21 1707
4130.81 1792
4131.42 1703
4132.03 1738
4132.63 1777
4133.24 1785
4133.85 1733
4134.45 1810
4135.06 1868
4135.67 1864
4136.27 1742
4136.88 1818
4137.49 1915
4138.09 1923
4138.70 1933
4139.31 1979
4139.91 1936
4140.52 1985
4141.13 1898
4141.73 1947
4142.34 2095
4142.95 1963
4143.55 1926
4144.16 1962
4144.77 1990
4145.38 2191
4145.98 2058
4146.59 2071
4147.20 1971
4147.81 1921
4148.41 1836
4149.02 1818
4149.63 1859
4150.24 1953
4150.84 1845
4151.45 1773
4152.06 1732
4152.67 1745
4153.27 1720
4153.88 1747
4154.49 1632
4155.10 1703
4155.71 1790
4156.31 1785
4156.92 1778
4157.53 1761
4158.14 1824
4158.75 1914
4159.35 1931
4159.96 1885
4160.57 1775
4161.18 1869
4161.79 1754
4162.40 1814
4163.00 1907
4163.61 1858
4164.22 2020
4164.83 1997
4165.44 1932
4166.05 2033
4166.66 2112
4167.27 2038
4167.87 2016
4168.48 1999
4169.09 1873
4169.70 1928
4170.31 1909
4170.92 1812
4171.53 1851
4172.14 1870
4172.75 1858
4173.36 1738
4173.97 1787
4174.58 1988
4175.18 1858
4175.79 1904
4176.40 1868
4177.01 1825
4177.62 1838
4178.23 1850
4178.84 1847
4179.45 1880
4180.06 1761
4180.67 1798
4181.28 1791
4181.89 1919
4182.50 1770
4183.11 1845
4183.72 1803
4184.33 1664
4184.94 1684
4185.55 1758
4186.16 1811
4186.77 1776
4187.38 1822
4187.99 1846
4188.60 1749
4189.21 1821
4189.82 1743
4190.43 1773
4191.04 1753
4191.66 1726
4192.27 1783
4192.88 1835
4193.49 1936
4194.10 1909
4194.71 1869
4195.32 1884
4195.93 1909
4196.54 1929
4197.15 1891
4197.76 1920
4198.38 1952
4198.99 1891
4199.60 1938
4200.21 1863
4200.82 1888
4201.43 1883
4202.04 1848
4202.65 1804
4203.27 1731
4203.88 1922
4204.49 1814
4205.10 1874
4205.71 1682
4206.32 1744
4206.94 1763
4207.55 1767
4208.16 1799
4208.77 1705
4209.38 1761
4209.99 1814
4210.61 1822
4211.22 1811
4211.83 1665
4212.44 1727
4213.06 1911
4213.67 1883
4214.28 1815
4214.89 1857
4215.50 1908
4216.12 1811
4216.73 1892
4217.34 1862
4217.95 1985
4218.57 1972
4219.18 1888
4219.79 1947
4220.40 1958
4221.02 2048
4221.63 2182
4222.24 2200
4222.86 2032
4223.47 2040
4224.08 2129
4224.69 2068
4225.31 2074
4225.92 2010
4226.53 2117
4227.15 2051
4227.76 1958
4228.37 2000
4228.99 2176
4229.60 2175
4230.21 2199
4230.83 2216
4231.44 2256
4232.05 2324
4232.67 2599
4233.28 2774
4233.90 2977
4234.51 3157
4235.12 3280
4235.74 3442
4236.35 3360
4236.96 3232
4237.58 3020
4238.19 2919
4238.81 2839
4239.42 2570
4240.03 2378
4240.65 2254
4241.26 2119
4241.88 2105
4242.49 1945
4243.11 1979
4243.72 1865
4244.33 1915
4244.95 2124
4245.56 1994
4246.18 2023
4246.79 2124
4247.41 1975
4248.02 1956
4248.64 1914
4249.25 2045
4249.87 2080
4250.48 1916
4251.10 1980
4251.71 1885
4252.33 1940
4252.94 1961
4253.56 1887
4254.17 1940
4254.79 1917
4255.40 1930
4256.02 1954
4256.63 2057
4257.25 1955
4257.86 1754
4258.48 1796
4259.09 1987
4259.71 2012
4260.33 1920
4260.94 1812
4261.56 1787
4262.17 1862
4262.79 1872
4263.40 1892
4264.02 1997
4264.64 1955
4265.25 1923
4265.87 1975
4266.48 2271
4267.10 2150
4267.72 2172
4268.33 2180
4268.95 2194
4269.57 2063
4270.18 1977
4270.80 1989
4271.41 1999
4272.03 1995
4272.65 1922
4273.26 1983
4273.88 1978
4274.50 2051
4275.11 1987
4275.73 1960
4276.35 1980
4276.96 1872
4277.58 2002
4278.20 1918
4278.81 1925
4279.43 1787
4280.05 1690
4280.67 1784
4281.28 1800
4281.90 1882
4282.52 1976
4283.13 1816
4283.75 1725
4284.37 1745
4284.99 1778
4285.60 1790
4286.22 1899
4286.84 1921
4287.46 2000
4288.07 1970
4288.69 2062
4289.31 2125
4289.93 1981
4290.55 1962
4291.16 2050
4291.78 1981
4292.40 1896
4293.02 1992
4293.63 1837
4294.25 1952
4294.87 1905
4295.49 1931
4296.11 1896
4296.73 1839
4297.34 1719
4297.96 1935
4298.58 1837
4299.20 1779
4299.82 1768
4300.44 1802
4301.05 1790
4301.67 1874
4302.29 1826
4302.91 1808
4303.53 1857
4304.15 1760
4304.77 1857
4305.39 1908
4306.00 1769
4306.62 1737
4307.24 1732
4307.86 1876
4308.48 1934
4309.10 1891
4309.72 1837
4310.34 1889
4310.96 1802
4311.58 1958
4312.20 1958
4312.82 1906
4313.43 1939
4314.05 1951
4314.67 1928
4315.29 1947
4315.91 1877
4316.53 1773
4317.15 1853
4317.77 1831
4318.39 1858
4319.01 1858
4319.63 1993
4320.25 1859
4320.87 1901
4321.49 1738
4322.11 1807
4322.73 1914
4323.35 1920
4323.97 1923
4324.59 2025
4325.21 2037
4325.83 2071
4326.45 2166
4327.07 2117
4327.69 2141
4328.31 2142
4328.94 2103
4329.56 2116
4330.18 2121
4330.80 2214
4331.42 2132
4332.04 2170
4332.66 2282
4333.28 2337
4333.90 2330
4334.52 2458
4335.14 2600
4335.76 2854
4336.39 2931
4337.01 3205
4337.63 3469
4338.25 3411
4338.87 3300
4339.49 3320
4340.11 3304
4340.73 3091
4341.36 2947
4341.98 2933
4342.60 3005
4343.22 3127
4343.84 3195
4344.46 3380
4345.08 3947
4345.71 4130
4346.33 4582
4346.95 4756
4347.57 4722
4348.19 4780
4348.82 4676
4349.44 4321
4350.06 3905
4350.68 3613
4351.30 3287
4351.93 2967
4352.55 2735
4353.17 2588
4353.79 2522
4354.42 2299
4355.04 2420
4355.66 2340
4356.28 2280
4356.91 2355
4357.53 2214
4358.15 2148
4358.77 2146
4359.40 2436
4360.02 2347
4360.64 2246
4361.26 2012
4361.89 1983
4362.51 2025
4363.13 2100
4363.76 2084
4364.38 2148
4365.00 2067
4365.63 2141
4366.25 2065
4366.87 2110
4367.50 2036
4368.12 2060
4368.74 2174
4369.37 2100
4369.99 1996
4370.61 2109
4371.24 2107
4371.86 1918
4372.48 1871
4373.11 1877
4373.73 1916
4374.36 1953
4374.98 1918
4375.60 1976
4376.23 1920
4376.85 1991
4377.48 2151
4378.10 2164
4378.72 2058
4379.35 2010
4379.97 2058
4380.60 2159
4381.22 2130
4381.84 1915
4382.47 2041
4383.09 2017
4383.72 2001
4384.34 2072
4384.97 1891
4385.59 1994
4386.22 1748
4386.84 1887
4387.47 1766
4388.09 1690
4388.72 1719
4389.34 1842
4389.96 1742
4390.59 1721
4391.21 1700
4391.84 1826
4392.47 1782
4393.09 1744
4393.72 1769
4394.34 1742
4394.97 1806
4395.59 1757
4396.22 1909
4396.84 1810
4397.47 1775
4398.09 1811
4398.72 1804
4399.34 1759
4399.97 1800
4400.60 1898
4401.22 1787
4401.85 1867
4402.47 1801
4403.10 1780
4403.72 1724
4404.35 1880
4404.98 1794
4405.60 1737
4406.23 1681
4406.85 1752
4407.48 1866
4408.11 1857
4408.73 1831
4409.36 1822
4409.99 1813
4410.61 1833
4411.24 1841
4411.87 1832
4412.49 1760
4413.12 1757
4413.74 1762
4414.37 1816
4415.00 1839
4415.62 1826
4416.25 1879
4416.88 1848
4417.51 1894
4418.13 1767
4418.76 1614
4419.39 1761
4420.01 1728
4420.64 1727
4421.27 1649
4421.89 1697
4422.52 1659
4423.15 1741
4423.78 1740
4424.40 1652
4425.03 1600
4425.66 1599
4426.29 1687
4426.91 1624
4427.54 1673
4428.17 1657
4428.80 1665
4429.42 1746
4430.05 1700
4430.68 1677
4431.31 1690
4431.94 1617
4432.56 1731
4433.19 1806
4433.82 1818
4434.45 1862
4435.08 1857
4435.70 1985
4436.33 1815
4436.96 1840
4437.59 1886
4438.22 1911
4438.85 1830
4439.47 1784
4440.10 1796
4440.73 1771
4441.36 1719
4441.99 1786
4442.62 1799
4443.25 1704
4443.87 1867
4444.50 1762
4445.13 1772
4445.76 1806
4446.39 1792
4447.02 1767
4447.65 1897
4448.28 1855
4448.91 1894
4449.54 1854
4450.16 1801
4450.79 1736
4451.42 1777
4452.05 1806
4452.68 1741
4453.31 1851
4453.94 1942
4454.57 1941
4455.20 1899
4455.83 1999
4456.46 2007
4457.09 2104
4457.72 2089
4458.35 2060
4458.98 1930
4459.61 1989
4460.24 1858
4460.87 1769
4461.50 1711
4462.13 1746
4462.76 1714
4463.39 1699
4464.02 1653
4464.65 1715
4465.28 1694
4465.91 1610
4466.54 1597
4467.17 1744
4467.80 1702
4468.43 1633
4469.06 1662
4469.69 1663
4470.32 1706
4470.95 1730
4471.58 1680
4472.21 1542
4472.85 1664
4473.48 1552
4474.11 1640
4474.74 1603
4475.37 1699
4476.00 1739
4476.63 1689
4477.26 1728
4477.89 1694
4478.52 1862
4479.16 1793
4479.79 1884
4480.42 1810
4481.05 1747
4481.68 1773
4482.31 1768
4482.94 1697
4483.58 1700
4484.21 1844
4484.84 1728
4485.47 1710
4486.10 1631
4486.73 1708
4487.37 1798
4488.00 1718
4488.63 1778
4489.26 1705
4489.89 1781
4490.53 1763
4491.16 1791
4491.79 1708
4492.42 1777
4493.05 1798
4493.69 1658
4494.32 1741
4494.95 1880
4495.58 1786
4496.22 1729
4496.85 1778
4497.48 1901
4498.11 1872
4498.75 1845
4499.38 2035
4500.01 2151
4500.64 2058
4501.28 2283
4501.91 2437
4502.54 2388
4503.18 2406
4503.81 2300
4504.44 2306
4505.07 2221
4505.71 2174
4506.34 2112
4506.97 2057
4507.61 1917
4508.24 1873
4508.87 2022
4509.51 1905
4510.14 1944
4510.77 1876
4511.41 1768
4512.04 1792
4512.68 1901
4513.31 1891
4513.94 1798
4514.58 1773
4515.21 1693
4515.84 1678
4516.48 1815
4517.11 1708
4517.75 1695
4518.38 1656
4519.01 1646
4519.65 1598
4520.28 1705
4520.92 1708
4521.55 1690
4522.18 1729
4522.82 1740
4523.45 1816
4524.09 1771
4524.72 1847
4525.36 1754
4525.99 1779
4526.63 1908
4527.26 1838
4527.90 1828
4528.53 1894
4529.16 1891
4529.80 1912
4530.43 2039
4531.07 2105
4531.70 2206
4532.34 2207
4532.97 2028
4533.61 2063
4534.24 1979
4534.88 1995
4535.51 2055
4536.15 1962
4536.79 1919
4537.42 1803
4538.06 1888
4538.69 1750
4539.33 1697
4539.96 1793
4540.60 1747
4541.23 1628
4541.87 1668
4542.50 1646
4543.14 1716
4543.78 1608
4544.41 1652
4545.05 1601
4545.68 1566
4546.32 1741
4546.96 1643
4547.59 1635
4548.23 1652
4548.86 1645
4549.50 1582
4550.14 1590
4550.77 1605
4551.41 1524
4552.05 1501
4552.68 1508
4553.32 1575
4553.96 1584
4554.59 1605
4555.23 1630
4555.86 1675
4556.50 1668
4557.14 1603
4557.78 1595
4558.41 1641
4559.05 1700
4559.69 1756
4560.32 1600
4560.96 1663
4561.60 1595
4562.23 1553
4562.87 1653
4563.51 1624
4564.15 1546
4564.78 1577
4565.42 1494
4566.06 1697
4566.69 1703
4567.33 1638
4567.97 1551
4568.61 1694
4569.24 1679
4569.88 1654
4570.52 1796
4571.16 1678
4571.80 1610
4572.43 1675
4573.07 1537
4573.71 1680
4574.35 1612
4574.98 1629
4575.62 1669
4576.26 1758
4576.90 1613
4577.54 1559
4578.18 1533
4578.81 1530
4579.45 1682
4580.09 1718
4580.73 1757
4581.37 1743
4582.01 1698
4582.64 1705
4583.28 1685
4583.92 1751
4584.56 1779
4585.20 1674
4585.84 1736
4586.48 1688
4587.11 1707
4587.75 1654
4588.39 1659
4589.03 1957
4589.67 1953
4590.31 2161
4590.95 2141
4591.59 2223
4592.23 2309
4592.87 2436
4593.51 2322
4594.14 2206
4594.78 2178
4595.42 2017
4596.06 2000
4596.70 1905
4597.34 1834
4597.98 1736
4598.62 1700
4599.26 1704
4599.90 1673
4600.54 1674
4601.18 1701
4601.82 1773
4602.46 1790
4603.10 1771
4603.74 1704
4604.38 1729
4605.02 1913
4605.66 1877
4606.30 1835
4606.94 1724
4607.58 1625
4608.22 1661
4608.86 1600
4609.50 1630
4610.14 1644
4610.78 1686
4611.42 1744
4612.06 1740
4612.70 1731
4613.34 1698
4613.99 1759
4614.63 1741
4615.27 1652
4615.91 1630
4616.55 1601
4617.19 1621
4617.83 1546
4618.47 1663
4619.11 1569
4619.75 1615
4620.39 1537
4621.04 1596
4621.68 1589
4622.32 1581
4622.96 1657
4623.60 1623
4624.24 1618
4624.88 1660
4625.53 1581
4626.17 1586
4626.81 1689
4627.45 1611
4628.09 1528
4628.73 1610
4629.38 1503
4630.02 1482
4630.66 1576
4631.30 1649
4631.94 1675
4632.58 1603
4633.23 1602
4633.87 1648
4634.51 1602
4635.15 1692
4635.80 1723
4636.44 1795
4637.08 1769
4637.72 1764
4638.36 1730
4639.01 1703
4639.65 1734
4640.29 1712
4640.93 1684
4641.58 1649
4642.22 1717
4642.86 1817
4643.51 1817
4644.15 1713
4644.79 1589
4645.43 1622
4646.08 1646
4646.72 1594
4647.36 1590
4648.01 1569
4648.65 1674
4649.29 1662
4649.94 1462
4650.58 1496
4651.22 1638
4651.87 1646
4652.51 1674
4653.15 1640
4653.80 1608
4654.44 1640
4655.08 1602
4655.73 1665
4656.37 1608
4657.01 1622
4657.66 1482
4658.30 1607
4658.94 1597
4659.59 1541
4660.23 1394
4660.88 1508
4661.52 1564
4662.16 1600
4662.81 1449
4663.45 1462
4664.10 1604
4664.74 1605
4665.39 1463
4666.03 1585
4666.67 1506
4667.32 1389
4667.96 1392
4668.61 1450
4669.25 1560
4669.90 1445
4670.54 1524
4671.19 1482
4671.83 1506
4672.47 1484
4673.12 1522
4673.76 1569
4674.41 1488
4675.05 1468
4675.70 1545
4676.34 1637
4676.99 1519
4677.63 1491
4678.28 1644
4678.92 1639
4679.57 1635
4680.22 1656
4680.86 1597
4681.51 1494
4682.15 1530
4682.80 1580
4683.44 1584
4684.09 1648
4684.73 1714
4685.38 1607
4686.03 1615
4686.67 1560
4687.32 1639
4687.96 1641
4688.61 1473
4689.25 1554
4689.90 1552
4690.55 1565
4691.19 1527
4691.84 1535
4692.48 1427
4693.13 1551
4693.78 1596
4694.42 1634
4695.07 1744
4695.72 1745
4696.36 1750
4697.01 1704
4697.65 1805
4698.30 1884
4698.95 1936
4699.59 1982
4700.24 1938
4700.89 1873
4701.53 1916
4702.18 1938
4702.83 1863
4703.48 1807
4704.12 1729
4704.77 1715
4705.42 1613
4706.06 1617
4706.71 1701
4707.36 1788
4708.00 1890
4708.65 1859
4709.30 1779
4709.95 1745
4710.59 1701
4711.24 1583
4711.89 1673
4712.54 1787
4713.18 1720
4713.83 1667
4714.48 1620
4715.13 1565
4715.77 1663
4716.42 1695
4717.07 1711
4717.72 1710
4718.37 1658
4719.01 1783
4719.66 1749
4720.31 1680
4720.96 1728
4721.61 1743
4722.25 1849
4722.90 1748
4723.55 1736
4724.20 1840
4724.85 1849
4725.50 1984
4726.14 2050
4726.79 2004
4727.44 2005
4728.09 2014
4728.74 2119
4729.39 2092
4730.04 1953
4730.68 2000
4731.33 1822
4731.98 1761
4732.63 1818
4733.28 1757
4733.93 1730
4734.58 1713
4735.23 1717
4735.88 1620
4736.53 1696
4737.17 1631
4737.82 1681
4738.47 1708
4739.12 1747
4739.77 1839
4740.42 1872
4741.07 1877
4741.72 1773
4742.37 1738
4743.02 1877
4743.67 1774
4744.32 1743
4744.97 1811
4745.62 1816
4746.27 1798
4746.92 1804
4747.57 1821
4748.22 1760
4748.87 1977
4749.52 1995
4750.17 2037
4750.82 2109
4751.47 2139
4752.12 2106
4752.77 2177
4753.42 2177
4754.07 2150
4754.72 2090
4755.37 2059
4756.02 2086
4756.67 1983
4757.32 1864
4757.97 1824
4758.62 1808
4759.27 1800
4759.93 1822
4760.58 1795
4761.23 1644
4761.88 1681
4762.53 1756
4763.18 1723
4763.83 1614
4764.48 1639
4765.13 1729
4765.78 1677
4766.44 1776
4767.09 1941
4767.74 1918
4768.39 1763
4769.04 1811
4769.69 1834
4770.34 1750
4770.99 1801
4771.65 1728
4772.30 1766
4772.95 1801
4773.60 1723
4774.25 1667
4774.91 1604
4775.56 1724
4776.21 1698
4776.86 1626
4777.51 1637
4778.16 1681
4778.82 1684
4779.47 1796
4780.12 1811
4780.77 1849
4781.43 1849
4782.08 1881
4782.73 1833
4783.38 1749
4784.03 1809
4784.69 1846
4785.34 1762
4785.99 1732
4786.64 1694
4787.30 1788
4787.95 1831
4788.60 1758
4789.26 1765
4789.91 1737
4790.56 1753
4791.21 1788
4791.87 1703
4792.52 1722
4793.17 1747
4793.83 1945
4794.48 2001
4795.13 1959
4795.79 1892
4796.44 1732
4797.09 1766
4797.75 1703
4798.40 1654
4799.05 1689
4799.71 1672
4800.36 1782
4801.01 1789
4801.67 1793
4802.32 1675
4802.97 1790
4803.63 1796
4804.28 1694
4804.94 1727
4805.59 1796
4806.24 1711
4806.90 1651
4807.55 1809
4808.21 1733
4808.86 1722
4809.51 1775
4810.17 1809
4810.82 1719
4811.48 1772
4812.13 1871
4812.79 1895
4813.44 1908
4814.09 1888
4814.75 1873
4815.40 1859
4816.06 1946
4816.71 1957
4817.37 1870
4818.02 1894
4818.68 2018
4819.33 1991
4819.99 1977
4820.64 2171
4821.30 2093
4821.95 2096
4822.61 2104
4823.26 2056
4823.92 2129
4824.57 2230
4825.23 2143
4825.88 2133
4826.54 2208
4827.19 2369
4827.85 2187
4828.50 2199
4829.16 2229
4829.81 2215
4830.47 2345
4831.13 2360
4831.78 2388
4832.44 2288
4833.09 2256
4833.75 2439
4834.40 2336
4835.06 2497
4835.72 2577
4836.37 2660
4837.03 2706
4837.68 2807
4838.34 2884
4839.00 2873
4839.65 2877
4840.31 2751
4840.97 2930
4841.62 2752
4842.28 2786
4842.93 2980
4843.59 2865
4844.25 2784
4844.90 2823
4845.56 2895
4846.22 2872
4846.87 3070
4847.53 3273
4848.19 3519
4848.84 3825
4849.50 4025
4850.16 4076
4850.82 4207
4851.47 4137
4852.13 4020
4852.79 4147
4853.44 4127
4854.10 3966
4854.76 3632
4855.42 3679
4856.07 3856
4856.73 4091
4857.39 4377
4858.04 4748
4858.70 5117
4859.36 4993
4860.02 4849
4860.67 4802
4861.33 4438
4861.99 4075
4862.65 3769
4863.31 3884
4863.96 3727
4864.62 3809
4865.28 3665
4865.94 3713
4866.60 3815
4867.25 3901
4867.91 3857
4868.57 3837
4869.23 3875
4869.89 3925
4870.54 3810
4871.20 3452
4871.86 3366
4872.52 3399
4873.18 3109
4873.84 3179
4874.50 2999
4875.15 3069
4875.81 3007
4876.47 2960
4877.13 2983
4877.79 3028
4878.45 2996
4879.11 3070
4879.77 3133
4880.42 3115
4881.08 3106
4881.74 2959
4882.40 2809
4883.06 2639
4883.72 2572
4884.38 2636
4885.04 2607
4885.70 2529
4886.36 2392
4887.02 2396
4887.68 2609
4888.34 2728
4889.00 2775
4889.65 3009
4890.31 2959
4890.97 3040
4891.63 2965
4892.29 3028
4892.95 2977
4893.61 2711
4894.27 2721
4894.93 2696
4895.59 2513
4896.25 2406
4896.91 2331
4897.57 2449
4898.23 2387
4898.89 2336
4899.55 2359
4900.21 2435
4900.87 2623
4901.54 2529
4902.20 2278
4902.86 2242
4903.52 2265
4904.18 2104
4904.84 2189
4905.50 2225
4906.16 2084
4906.82 1985
4907.48 2089
4908.14 2097
4908.80 2063
4909.46 2002
4910.12 1992
4910.79 2027
4911.45 1979
4912.11 1986
4912.77 2089
4913.43 2032
4914.09 2075
4914.75 2050
4915.41 2005
4916.07 2015
4916.74 2045
4917.40 1973
4918.06 1859
4918.72 1833
4919.38 1796
4920.04 1795
4920.71 1854
4921.37 1920
4922.03 2011
4922.69 1969
4923.35 1942
4924.01 1847
4924.68 1911
4925.34 1870
4926.00 1893
4926.66 1845
4927.33 1786
4927.99 1897
4928.65 1920
4929.31 1868
4929.97 1746
4930.64 1940
4931.30 1930
4931.96 1919
4932.62 1841
4933.29 1771
4933.95 1713
4934.61 1854
4935.27 1772
4935.94 1774
4936.60 1707
4937.26 1728
4937.93 1725
4938.59 1677
4939.25 1752
4939.91 1774
4940.58 1641
4941.24 1708
4941.90 1706
4942.57 1545
4943.23 1592
4943.89 1714
4944.56 1686
4945.22 1654
4945.88 1524
4946.55 1706
4947.21 1697
4947.87 1626
4948.54 1605
4949.20 1723
4949.86 1561
4950.53 1593
4951.19 1559
4951.86 1573
4952.52 1589
4953.18 1571
4953.85 1598
4954.51 1584
4955.17 1586
4955.84 1607
4956.50 1675
4957.17 1668
4957.83 1618
4958.50 1616
4959.16 1471
4959.82 1510
4960.49 1669
4961.15 1657
4961.82 1672
4962.48 1874
4963.15 1938
4963.81 1971
4964.48 1862
4965.14 1911
4965.81 1896
4966.47 1845
4967.13 1846
4967.80 1728
4968.46 1676
4969.13 1668
4969.79 1498
4970.46 1612
4971.12 1598
4971.79 1571
4972.45 1605
4973.12 1651
4973.79 1579
4974.45 1522
4975.12 1618
4975.78 1602
4976.45 1624
4977.11 1600
4977.78 1663
4978.44 1662
4979.11 1737
4979.77 1684
4980.44 1597
4981.11 1536
4981.77 1459
4982.44 1526
4983.10 1524
4983.77 1672
4984.44 1564
4985.10 1570
4985.77 1639
4986.43 1617
4987.10 1630
4987.77 1697
4988.43 1716
4989.10 1801
4989.76 1739
4990.43 1936
4991.10 1758
4991.76 1871
4992.43 1832
4993.10 1882
4993.76 1764
4994.43 1713
4995.10 1595
4995.76 1531
4996.43 1578
4997.10 1551
4997.76 1533
4998.43 1524
4999.10 1512
4999.76 1384
5000.43 1383
5001.10 1502
5001.77 1577
5002.43 1476
5003.10 1358
5003.77 1383
5004.43 1422
5005.10 1501
5005.77 1620
5006.44 1552
5007.10 1484
5007.77 1492
5008.44 1595
5009.11 1555
5009.77 1495
5010.44 1509
5011.11 1515
5011.78 1464
5012.45 1475
5013.11 1535
5013.78 1487
5014.45 1472
5015.12 1491
5015.79 1496
5016.45 1542
5017.12 1584
5017.79 1529
5018.46 1457
5019.13 1454
5019.80 1530
5020.46 1591
5021.13 1613
5021.80 1574
5022.47 1608
5023.14 1562
5023.81 1708
5024.47 1610
5025.14 1657
5025.81 1664
5026.48 1607
5027.15 1525
5027.82 1549
5028.49 1650
5029.16 1494
5029.83 1541
5030.49 1501
5031.16 1465
5031.83 1490
5032.50 1685
5033.17 1590
5033.84 1512
5034.51 1523
5035.18 1530
5035.85 1508
5036.52 1517
5037.19 1496
5037.86 1443
5038.53 1463
5039.20 1393
5039.87 1375
5040.54 1380
5041.21 1425
5041.88 1440
5042.54 1494
5043.21 1319
5043.88 1300
5044.55 1460
5045.22 1437
5045.89 1361
5046.56 1407
5047.24 1466
5047.91 1497
5048.58 1467
5049.25 1466
5049.92 1401
5050.59 1398
5051.26 1404
5051.93 1469
5052.60 1479
5053.27 1368
5053.94 1432
5054.61 1366
5055.28 1406
5055.95 1382
5056.62 1428
5057.29 1406
5057.96 1378
5058.63 1381
5059.31 1337
5059.98 1392
5060.65 1501
5061.32 1640
5061.99 1456
5062.66 1485
5063.33 1480
5064.00 1429
5064.67 1436
5065.35 1498
5066.02 1512
5066.69 1505
5067.36 1398
5068.03 1390
5068.70 1412
5069.38 1433
5070.05 1429
5070.72 1401
5071.39 1328
5072.06 1424
5072.73 1424
5073.41 1430
5074.08 1455
5074.75 1337
5075.42 1398
5076.09 1528
5076.77 1488
5077.44 1455
5078.11 1491
5078.78 1502
5079.45 1650
5080.13 1697
5080.80 1596
5081.47 1587
5082.14 1578
5082.82 1573
5083.49 1600
5084.16 1472
5084.83 1481
5085.51 1481
5086.18 1395
5086.85 1404
5087.53 1549
5088.20 1492
5088.87 1538
5089.54 1673
5090.22 1608
5090.89 1652
5091.56 1744
5092.24 1785
5092.91 1733
5093.58 1710
5094.26 1745
5094.93 1688
5095.60 1613
5096.28 1573
5096.95 1541
5097.62 1566
5098.30 1562
5098.97 1563
5099.64 1551
5100.32 1515
5100.99 1471
5101.67 1443
5102.34 1466
5103.01 1514
5103.69 1571
5104.36 1547
5105.04 1656
5105.71 1616
5106.38 1634
5107.06 1566
5107.73 1520
5108.41 1480
5109.08 1482
5109.75 1430
5110.43 1455
5111.10 1469
5111.78 1496
5112.45 1498
5113.13 1370
5113.80 1405
5114.48 1487
5115.15 1498
5115.83 1449
5116.50 1507
5117.17 1568
5117.85 1581
5118.52 1507
5119.20 1512
5119.87 1457
5120.55 1504
5121.22 1599
5121.90 1558
5122.57 1527
5123.25 1550
5123.93 1486
5124.60 1490
5125.28 1566
5125.95 1452
5126.63 1460
5127.30 1440
5127.98 1501
5128.65 1365
5129.33 1483
5130.00 1426
5130.68 1478
5131.36 1498
5132.03 1575
5132.71 1574
5133.38 1526
5134.06 1537
5134.73 1502
5135.41 1446
5136.09 1549
5136.76 1505
5137.44 1402
5138.12 1527
5138.79 1502
5139.47 1516
5140.14 1420
5140.82 1385
5141.50 1426
5142.17 1397
5142.85 1398
5143.53 1325
5144.20 1419
5144.88 1418
5145.56 1376
5146.23 1335
5146.91 1422
5147.59 1447
5148.26 1437
5148.94 1453
5149.62 1306
5150.29 1317
5150.97 1343
5151.65 1467
5152.33 1464
5153.00 1424
5153.68 1386
5154.36 1366
5155.03 1280
5155.71 1352
5156.39 1348
5157.07 1440
5157.74 1369
5158.42 1359
5159.10 1322
5159.78 1418
5160.45 1397
5161.13 1338
5161.81 1365
5162.49 1403
5163.17 1364
5163.84 1386
5164.52 1464
5165.20 1523
5165.88 1440
5166.55 1413
5167.23 1418
5167.91 1409
5168.59 1369
5169.27 1361
5169.95 1421
5170.62 1492
5171.30 1395
5171.98 1312
5172.66 1293
5173.34 1384
5174.02 1416
5174.69 1457
5175.37 1501
5176.05 1497
5176.73 1396
5177.41 1410
5178.09 1426
5178.77 1598
5179.45 1462
5180.13 1480
5180.80 1524
5181.48 1620
5182.16 1594
5182.84 1458
5183.52 1506
5184.20 1573
5184.88 1511
5185.56 1407
5186.24 1471
5186.92 1489
5187.60 1471
5188.28 1452
5188.96 1346
5189.64 1387
5190.31 1467
5190.99 1344
5191.67 1268
5192.35 1407
5193.03 1341
5193.71 1445
5194.39 1447
5195.07 1348
5195.75 1353
5196.43 1317
5197.11 1287
5197.79 1357
5198.47 1275
5199.15 1403
5199.83 1407
5200.51 1359
5201.19 1437
5201.87 1465
5202.56 1452
5203.24 1364
5203.92 1372
5204.60 1345
5205.28 1374
5205.96 1389
5206.64 1357
5207.32 1405
5208.00 1326
5208.68 1308
5209.36 1443
5210.04 1358
5210.72 1486
5211.40 1460
5212.09 1396
5212.77 1449
5213.45 1429
5214.13 1417
5214.81 1376
5215.49 1426
5216.17 1442
5216.85 1467
5217.54 1578
5218.22 1479
5218.90 1396
5219.58 1429
5220.26 1512
5220.94 1534
5221.62 1527
5222.31 1466
5222.99 1476
5223.67 1471
5224.35 1551
5225.03 1369
5225.72 1318
5226.40 1349
5227.08 1348
5227.76 1334
5228.44 1363
5229.13 1336
5229.81 1269
5230.49 1354
5231.17 1345
5231.86 1350
5232.54 1264
5233.22 1418
5233.90 1402
5234.58 1383
5235.27 1441
5235.95 1348
5236.63 1433
5237.32 1573
5238.00 1487
5238.68 1508
5239.36 1497
5240.05 1531
5240.73 1510
5241.41 1530
5242.10 1464
5242.78 1524
5243.46 1438
5244.14 1408
5244.83 1381
5245.51 1347
5246.19 1446
5246.88 1523
5247.56 1488
5248.24 1438
5248.93 1457
5249.61 1508
5250.29 1453
5250.98 1454
5251.66 1461
5252.35 1529
5253.03 1500
5253.71 1383
5254.40 1520
5255.08 1435
5255.76 1415
5256.45 1391
5257.13 1496
5257.82 1481
5258.50 1417
5259.18 1440
5259.87 1386
5260.55 1431
5261.24 1325
5261.92 1377
5262.61 1490
5263.29 1486
5263.97 1545
5264.66 1642
5265.34 1531
5266.03 1520
5266.71 1499
5267.40 1543
5268.08 1512
5268.77 1427
5269.45 1506
5270.14 1441
5270.82 1485
5271.51 1429
5272.19 1421
5272.88 1506
5273.56 1433
5274.25 1441
5274.93 1400
5275.62 1390
5276.30 1522
5276.99 1416
5277.67 1338
5278.36 1369
5279.04 1472
5279.73 1590
5280.41 1464
5281.10 1463
5281.79 1482
5282.47 1603
5283.16 1520
5283.84 1461
5284.53 1412
5285.21 1405
5285.90 1443
5286.59 1465
5287.27 1438
5287.96 1371
5288.64 1482
5289.33 1507
5290.02 1443
5290.70 1425
5291.39 1353
5292.07 1388
5292.76 1443
5293.45 1437
5294.13 1435
5294.82 1440
5295.51 1473
5296.19 1458
5296.88 1400
5297.57 1411
5298.25 1492
5298.94 1459
5299.63 1506
5300.31 1453
5301.00 1461
5301.69 1564
5302.37 1490
5303.06 1626
5303.75 1704
5304.43 1588
5305.12 1589
5305.81 1478
5306.50 1462
5307.18 1501
5307.87 1414
5308.56 1435
5309.25 1460
5309.93 1589
5310.62 1638
5311.31 1616
5312.00 1620
5312.68 1574
5313.37 1487
5314.06 1579
5314.75 1489
5315.43 1463
5316.12 1401
5316.81 1478
5317.50 1456
5318.18 1405
5318.87 1549
5319.56 1625
5320.25 1662
5320.94 1676
5321.63 1702
5322.31 1552
5323.00 1484
5323.69 1580
5324.38 1492
5325.07 1477
5325.76 1553
5326.44 1581
5327.13 1525
5327.82 1393
5328.51 1413
5329.20 1513
5329.89 1564
5330.58 1408
5331.26 1541
5331.95 1475
5332.64 1435
5333.33 1483
5334.02 1511
5334.71 1489
5335.40 1432
5336.09 1409
5336.78 1477
5337.47 1515
5338.15 1537
5338.84 1440
5339.53 1472
5340.22 1452
5340.91 1352
5341.60 1362
5342.29 1413
5342.98 1440
5343.67 1498
5344.36 1477
5345.05 1376
5345.74 1536
5346.43 1637
5347.12 1616
5347.81 1639
5348.50 1811
5349.19 1731
5349.88 1805
5350.57 1876
5351.26 1884
5351.95 1851
5352.64 1843
5353.33 1733
5354.02 1755
5354.71 1687
5355.40 1690
5356.09 1683
5356.78 1560
5357.47 1456
5358.16 1468
5358.85 1530
5359.54 1491
5360.23 1386
5360.92 1374
5361.62 1373
5362.31 1472
5363.00 1491
5363.69 1496
5364.38 1419
5365.07 1434
5365.76 1481
5366.45 1534
5367.14 1554
5367.83 1390
5368.53 1396
5369.22 1302
5369.91 1410
5370.60 1393
5371.29 1336
5371.98 1318
5372.67 1411
5373.36 1352
5374.06 1314
5374.75 1337
5375.44 1383
5376.13 1425
5376.82 1364
5377.51 1378
5378.21 1300
5378.90 1382
5379.59 1420
5380.28 1348
5380.97 1339
5381.67 1329
5382.36 1369
5383.05 1340
5383.74 1326
5384.44 1267
5385.13 1272
5385.82 1427
5386.51 1323
5387.20 1352
5387.90 1410
5388.59 1415
5389.28 1477
5389.97 1478
5390.67 1454
5391.36 1457
5392.05 1573
5392.75 1463
5393.44 1411
5394.13 1510
5394.82 1427
5395.52 1410
5396.21 1376
5396.90 1382
5397.60 1321
5398.29 1365
5398.98 1441
5399.68 1422
5400.37 1374
5401.06 1307
5401.76 1474
5402.45 1475
5403.14 1349
5403.84 1463
5404.53 1382
5405.22 1360
5405.92 1380
5406.61 1349
5407.30 1371
5408.00 1453
5408.69 1450
5409.39 1403
5410.08 1352
5410.77 1430
5411.47 1373
5412.16 1540
5412.85 1507
5413.55 1378
5414.24 1463
5414.94 1468
5415.63 1410
5416.33 1361
5417.02 1418
5417.71 1385
5418.41 1509
5419.10 1439
5419.80 1397
5420.49 1386
5421.19 1464
5421.88 1474
5422.58 1507
5423.27 1381
5423.97 1410
5424.66 1478
5425.36 1349
5426.05 1476
5426.75 1442
5427.44 1511
5428.14 1397
5428.83 1485
5429.53 1502
5430.22 1468
5430.92 1387
5431.61 1414
5432.31 1388
5433.00 1413
5433.70 1454
5434.39 1452
5435.09 1526
5435.78 1583
5436.48 1568
5437.17 1579
5437.87 1708
5438.57 1598
5439.26 1594
5439.96 1505
5440.65 1631
5441.35 1494
5442.05 1627
5442.74 1520
5443.44 1486
5444.13 1651
5444.83 1746
5445.53 1778
5446.22 1800
5446.92 1756
5447.61 1838
5448.31 2049
5449.01 2069
5449.70 2020
5450.40 1934
5451.10 1960
5451.79 1951
5452.49 1834
5453.19 1814
5453.88 1761
5454.58 1793
5455.28 1819
5455.97 1725
5456.67 1621
5457.37 1617
5458.06 1670
5458.76 1717
5459.46 1690
5460.16 1762
5460.85 1766
5461.55 1702
5462.25 1709
5462.94 1844
5463.64 1793
5464.34 1732
5465.04 1734
5465.73 1659
5466.43 1714
5467.13 1710
5467.83 1765
5468.52 1844
5469.22 1835
5469.92 1804
5470.62 1861
5471.31 1928
5472.01 1914
5472.71 2006
5473.41 1853
5474.11 1953
5474.80 1949
5475.50 2029
5476.20 2090
5476.90 2175
5477.60 2383
5478.29 2568
5478.99 2742
5479.69 2858
5480.39 3045
5481.09 3176
5481.79 3257
5482.49 3058
5483.18 2826
5483.88 2803
5484.58 2669
5485.28 2553
5485.98 2452
5486.68 2443
5487.38 2247
5488.08 2170
5488.77 2185
5489.47 2162
5490.17 2291
5490.87 2261
5491.57 2367
5492.27 2328
5492.97 2428
5493.67 2490
5494.37 2572
5495.07 2403
5495.77 2514
5496.46 2480
5497.16 2703
5497.86 2842
5498.56 3026
5499.26 3213
5499.96 3789
5500.66 4323
5501.36 4627
5502.06 4859
5502.76 5007
5503.46 4340
5504.16 3999
5504.86 3527
5505.56 3186
5506.26 2798
5506.96 2614
5507.66 2638
5508.36 2385
5509.06 2337
5509.76 2285
5510.46 2238
5511.16 2239
5511.86 2208
5512.56 2163
5513.26 2137
5513.96 2201
5514.67 2189
5515.37 2293
5516.07 2222
5516.77 2252
5517.47 2111
5518.17 2025
5518.87 1924
5519.57 1886
5520.27 1890
5520.97 1986
5521.67 1959
5522.37 2002
5523.08 1901
5523.78 1734
5524.48 1715
5525.18 1841
5525.88 1858
5526.58 1790
5527.28 1757
5527.98 1863
5528.69 1889
5529.39 1903
5530.09 1873
5530.79 1999
5531.49 1910
5532.19 1899
5532.90 1954
5533.60 1878
5534.30 1955
5535.00 1847
5535.70 1854
5536.40 1760
5537.11 1719
5537.81 1733
5538.51 1717
5539.21 1673
5539.92 1607
5540.62 1550
5541.32 1645
5542.02 1642
5542.72 1595
5543.43 1584
5544.13 1512
5544.83 1493
5545.53 1479
5546.24 1500
5546.94 1543
5547.64 1593
5548.34 1688
5549.05 1712
5549.75 1608
5550.45 1532
5551.16 1515
5551.86 1504
5552.56 1605
5553.26 1631
5553.97 1537
5554.67 1504
5555.37 1597
5556.08 1535
5556.78 1364
5557.48 1506
5558.19 1528
5558.89 1545
5559.59 1457
5560.30 1447
5561.00 1553
5561.70 1577
5562.41 1585
5563.11 1648
5563.82 1727
5564.52 1696
5565.22 1649
5565.93 1569
5566.63 1587
5567.33 1557
5568.04 1597
5568.74 1591
5569.45 1541
5570.15 1571
5570.85 1561
5571.56 1498
5572.26 1487
5572.97 1586
5573.67 1457
5574.38 1485
5575.08 1428
5575.78 1509
5576.49 1499
5577.19 1527
5577.90 1532
5578.60 1432
5579.31 1435
5580.01 1501
5580.72 1482
5581.42 1413
5582.13 1528
5582.83 1358
5583.54 1363
5584.24 1424
5584.95 1436
5585.65 1402
5586.36 1372
5587.06 1436
5587.77 1428
5588.47 1383
5589.18 1393
5589.88 1385
5590.59 1367
5591.29 1335
5592.00 1404
5592.70 1355
5593.41 1403
5594.12 1388
5594.82 1420
5595.53 1434
5596.23 1396
5596.94 1343
5597.64 1425
5598.35 1446
5599.06 1420
5599.76 1375
5600.47 1338
5601.17 1319
5601.88 1401
5602.59 1408
5603.29 1433
5604.00 1394
5604.71 1366
5605.41 1311
5606.12 1353
5606.82 1374
5607.53 1417
5608.24 1459
5608.94 1425
5609.65 1392
5610.36 1396
5611.06 1325
5611.77 1485
5612.48 1412
5613.18 1378
5613.89 1397
5614.60 1436
5615.30 1414
5616.01 1433
5616.72 1357
5617.43 1387
5618.13 1318
5618.84 1351
5619.55 1284
5620.25 1243
5620.96 1382
5621.67 1425
5622.38 1428
5623.08 1501
5623.79 1504
5624.50 1444
5625.21 1476
5625.91 1464
5626.62 1429
5627.33 1384
5628.04 1366
5628.75 1465
5629.45 1466
5630.16 1448
5630.87 1424
5631.58 1537
5632.28 1466
5632.99 1377
5633.70 1373
5634.41 1452
5635.12 1438
5635.83 1427
5636.53 1496
5637.24 1580
5637.95 1407
5638.66 1440
5639.37 1502
5640.08 1511
5640.78 1467
5641.49 1490
5642.20 1387
5642.91 1408
5643.62 1449
5644.33 1447
5645.04 1358
5645.75 1419
5646.45 1490
5647.16 1459
5647.87 1458
5648.58 1444
5649.29 1409
5650.00 1502
5650.71 1472
5651.42 1420
5652.13 1417
5652.84 1467
5653.55 1414
5654.26 1492
5654.96 1563
5655.67 1670
5656.38 1654
5657.09 1740
5657.80 1897
5658.51 1927
5659.22 1858
5659.93 1739
5660.64 1682
5661.35 1691
5662.06 1725
5662.77 1666
5663.48 1532
5664.19 1468
5664.90 1453
5665.61 1464
5666.32 1466
5667.03 1501
5667.74 1506
5668.45 1401
5669.16 1440
5669.87 1524
5670.58 1554
5671.29 1458
5672.00 1459
5672.72 1477
5673.43 1413
5674.14 1310
5674.85 1385
5675.56 1363
5676.27 1334
5676.98 1279
5677.69 1327
5678.40 1487
5679.11 1365
5679.82 1364
5680.53 1333
5681.25 1383
5681.96 1463
5682.67 1374
5683.38 1399
5684.09 1434
5684.80 1529
5685.51 1508
5686.22 1447
5686.94 1556
5687.65 1549
5688.36 1372
5689.07 1386
5689.78 1378
5690.49 1455
5691.21 1441
5691.92 1420
5692.63 1380
5693.34 1334
5694.05 1323
5694.76 1309
5695.48 1303
5696.19 1378
5696.90 1387
5697.61 1318
5698.32 1298
5699.04 1346
5699.75 1371
5700.46 1378
5701.17 1268
5701.89 1299
5702.60 1354
5703.31 1322
5704.02 1280
5704.74 1332
5705.45 1350
5706.16 1249
5706.87 1370
5707.59 1354
5708.30 1397
5709.01 1308
5709.73 1348
5710.44 1345
5711.15 1383
5711.86 1450
5712.58 1408
5713.29 1312
5714.00 1366
5714.72 1350
5715.43 1310
5716.14 1357
5716.86 1376
5717.57 1301
5718.28 1201
5719.00 1224
5719.71 1200
5720.42 1297
5721.14 1344
5721.85 1393
5722.56 1300
5723.28 1316
5723.99 1483
5724.71 1450
5725.42 1363
5726.13 1500
5726.85 1442
5727.56 1399
5728.28 1454
5728.99 1405
5729.70 1417
5730.42 1508
5731.13 1450
5731.85 1399
5732.56 1416
5733.28 1438
5733.99 1383
5734.70 1320
5735.42 1296
5736.13 1329
5736.85 1360
5737.56 1365
5738.28 1404
5738.99 1435
5739.71 1366
5740.42 1311
5741.14 1345
5741.85 1333
5742.57 1387
5743.28 1316
5744.00 1296
5744.71 1343
5745.43 1286
5746.14 1274
5746.86 1350
5747.57 1335
5748.29 1242
5749.00 1328
5749.72 1358
5750.43 1303
5751.15 1200
5751.86 1261
5752.58 1278
5753.29 1322
5754.01 1275
5754.73 1294
5755.44 1358
5756.16 1346
5756.87 1270
5757.59 1261
5758.31 1288
5759.02 1369
5759.74 1293
5760.45 1373
5761.17 1366
5761.89 1393
5762.60 1370
5763.32 1315
5764.03 1323
5764.75 1315
5765.47 1341
5766.18 1312
5766.90 1292
5767.62 1315
5768.33 1406
5769.05 1435
5769.77 1405
5770.48 1309
5771.20 1396
5771.92 1408
5772.63 1367
5773.35 1395
5774.07 1363
5774.78 1309
5775.50 1405
5776.22 1365
5776.93 1455
5777.65 1483
5778.37 1465
5779.09 1440
5779.80 1382
5780.52 1444
5781.24 1395
5781.96 1380
5782.67 1409
5783.39 1396
5784.11 1452
5784.83 1382
5785.54 1356
5786.26 1369
5786.98 1327
5787.70 1408
5788.41 1476
5789.13 1416
5789.85 1376
5790.57 1492
5791.29 1393
5792.00 1420
5792.72 1535
5793.44 1527
5794.16 1456
5794.88 1461
5795.59 1578
5796.31 1594
5797.03 1572
5797.75 1620
5798.47 1690
5799.19 1782
5799.90 1885
5800.62 1967
5801.34 2168
5802.06 2316
5802.78 2556
5803.50 2505
5804.22 2595
5804.93 2566
5805.65 2415
5806.37 2202
5807.09 1999
5807.81 1934
5808.53 1751
5809.25 1688
5809.97 1746
5810.69 1643
5811.41 1650
5812.13 1635
5812.84 1637
5813.56 1568
5814.28 1483
5815.00 1620
5815.72 1759
5816.44 1746
5817.16 1553
5817.88 1602
5818.60 1582
5819.32 1618
5820.04 1611
5820.76 1576
5821.48 1635
5822.20 1630
5822.92 1701
5823.64 1601
5824.36 1683
5825.08 1635
5825.80 1579
5826.52 1468
5827.24 1695
5827.96 1648
5828.68 1546
5829.40 1564
5830.12 1600
5830.84 1641
5831.56 1676
5832.28 1629
5833.00 1571
5833.72 1704
5834.44 1715
5835.16 1617
5835.89 1571
5836.61 1629
5837.33 1592
5838.05 1516
5838.77 1565
5839.49 1613
5840.21 1624
5840.93 1685
5841.65 1661
5842.37 1643
5843.10 1583
5843.82 1543
5844.54 1566
5845.26 1580
5845.98 1594
5846.70 1660
5847.42 1642
5848.14 1678
5848.87 1617
5849.59 1590
5850.31 1569
5851.03 1506
5851.75 1560
5852.47 1545
5853.20 1557
5853.92 1606
5854.64 1484
5855.36 1544
5856.08 1528
5856.81 1604
5857.53 1545
5858.25 1435
5858.97 1491
5859.69 1504
5860.42 1503
5861.14 1517
5861.86 1645
5862.58 1587
5863.31 1525
5864.03 1622
5864.75 1651
5865.47 1655
5866.20 1635
5866.92 1692
5867.64 1730
5868.36 1665
5869.09 1708
5869.81 1676
5870.53 1659
5871.26 1686
5871.98 1554
5872.70 1644
5873.42 1678
5874.15 1644
5874.87 1592
5875.59 1712
5876.32 1656
5877.04 1644
5877.76 1719
5878.49 1630
5879.21 1614
5879.93 1587
5880.66 1644
5881.38 1654
5882.10 1658
5882.83 1800
5883.55 1758
5884.28 1842
5885.00 1850
5885.72 1853
5886.45 1776
5887.17 1862
5887.89 1780
5888.62 1793
5889.34 1766
5890.07 1765
5890.79 1833
5891.51 1752
5892.24 1784
5892.96 1870
5893.69 1762
5894.41 1625
5895.14 1722
5895.86 1687
5896.59 1708
5897.31 1735
5898.03 1842
5898.76 1777
5899.48 1825
5900.21 1808
5900.93 1901
5901.66 1758
5902.38 1810
5903.11 1866
5903.83 1943
5904.56 1920
5905.28 1921
5906.01 1891
5906.73 1961
5907.46 1977
5908.18 2033
5908.91 2073
5909.63 2058
5910.36 2043
5911.08 2001
5911.81 2077
5912.53 2136
5913.26 2125
5913.99 2119
5914.71 2111
5915.44 2004
5916.16 2013
5916.89 2002
5917.61 2070
5918.34 2111
5919.07 2137
5919.79 2106
5920.52 2044
5921.24 2127
5921.97 2033
5922.70 2015
5923.42 2234
5924.15 2288
5924.87 2327
5925.60 2122
5926.33 2265
5927.05 2261
5927.78 2279
5928.51 2355
5929.23 2355
5929.96 2373
5930.69 2412
5931.41 2382
5932.14 2393
5932.87 2485
5933.59 2647
5934.32 2611
5935.05 2555
5935.77 2787
5936.50 2851
5937.23 2775
5937.95 2810
5938.68 2884
5939.41 3006
5940.13 3061
5940.86 3119
5941.59 3119
5942.32 2957
5943.04 3076
5943.77 3079
5944.50 3251
5945.23 3271
5945.95 3428
5946.68 3323
5947.41 3408
5948.14 3369
5948.86 3598
5949.59 3804
5950.32 3942
5951.05 4030
5951.78 4426
5952.50 4457
5953.23 4592
5953.96 4750
5954.69 4718
5955.42 4619
5956.14 4474
5956.87 4466
5957.60 4440
5958.33 4413
5959.06 4621
5959.78 4378
5960.51 4385
5961.24 4606
5961.97 4504
5962.70 4681
5963.43 4924
5964.16 4816
5964.88 4860
5965.61 5416
5966.34 6062
5967.07 6313
5967.80 6620
5968.53 6840
5969.26 6676
5969.99 6449
5970.72 6380
5971.44 6241
5972.17 5703
5972.90 5616
5973.63 5641
5974.36 5684
5975.09 5625
5975.82 5519
5976.55 5537
5977.28 5563
5978.01 5571
5978.74 5791
5979.47 5843
5980.20 6226
5980.93 6370
5981.66 6390
5982.39 6502
5983.12 6632
5983.85 6881
5984.57 6813
5985.30 6767
5986.03 6762
5986.76 6837
5987.49 6847
5988.22 6765
5988.96 6531
5989.69 6586
5990.42 6471
5991.15 6497
5991.88 6546
5992.61 6844
5993.34 6830
5994.07 7006
5994.80 7120
5995.53 7159
5996.26 7361
5996.99 7580
5997.72 7704
5998.45 7935
5999.18 8104
5999.91 8293
6000.64 8020
6001.37 7874
6002.11 7762
6002.84 7864
6003.57 7706
6004.30 7403
6005.03 7256
6005.76 7230
6006.49 6840
6007.22 6960
6007.95 7179
6008.69 7483
6009.42 8350
6010.15 9571
6010.88 11574
6011.61 13927
6012.34 16208
6013.07 19123
6013.81 21411
6014.54 22627
6015.27 23231
6016.00 23035
6016.73 21943
6017.46 20719
6018.20 18397
6018.93 16113
6019.66 13840
6020.39 11615
6021.12 9927
6021.86 8663
6022.59 7472
6023.32 6611
6024.05 5853
6024.79 5661
6025.52 5458
6026.25 5329
6026.98 5187
6027.72 5098
6028.45 4934
6029.18 5042
6029.91 4852
6030.65 4664
6031.38 4820
6032.11 4731
6032.84 4558
6033.58 4387
6034.31 4278
6035.04 4291
6035.78 4429
6036.51 4416
6037.24 4472
6037.98 4456
6038.71 4546
6039.44 4751
6040.18 4767
6040.91 4692
6041.64 4824
6042.38 5101
6043.11 5215
6043.84 5208
6044.58 5227
6045.31 5116
6046.04 5354
6046.78 5410
6047.51 5410
6048.24 5515
6048.98 5576
6049.71 5412
6050.45 5928
6051.18 6595
6051.91 6796
6052.65 7320
6053.38 7795
6054.12 7855
6054.85 7914
6055.58 7923
6056.32 7431
6057.05 6936
6057.79 6502
6058.52 6249
6059.26 6051
6059.99 5800
6060.72 5608
6061.46 5522
6062.19 5508
6062.93 5559
6063.66 5472
6064.40 5476
6065.13 5411
6065.87 5386
6066.60 5219
6067.34 5109
6068.07 4976
6068.81 5035
6069.54 4969
6070.28 4767
6071.01 4723
6071.75 4833
6072.48 4812
6073.22 4826
6073.95 5024
6074.69 5274
6075.42 5508
6076.16 5676
6076.89 5612
6077.63 5846
6078.37 5898
6079.10 5713
6079.84 5669
6080.57 5386
6081.31 5071
6082.04 5033
6082.78 4849
6083.52 4493
6084.25 4378
6084.99 4227
6085.72 4174
6086.46 3929
6087.20 3909
6087.93 3792
6088.67 3783
6089.40 3652
6090.14 3705
6090.88 3724
6091.61 3651
6092.35 3621
6093.09 3515
6093.82 3407
6094.56 3518
6095.30 3478
6096.03 3344
6096.77 3288
6097.51 3296
6098.24 3190
6098.98 3081
6099.72 3142
6100.45 3163
6101.19 3081
6101.93 3132
6102.66 3076
6103.40 2989
6104.14 3008
6104.88 3061
6105.61 3115
6106.35 3080
6107.09 2969
6107.83 2984
6108.56 2931
6109.30 2975
6110.04 3126
6110.78 3057
6111.51 3238
6112.25 3338
6112.99 3143
6113.73 3173
6114.46 3203
6115.20 3173
6115.94 3346
6116.68 3153
6117.41 3284
6118.15 3320
6118.89 3220
6119.63 3226
6120.37 3219
6121.11 3236
6121.84 3246
6122.58 3265
6123.32 3201
6124.06 3357
6124.80 3372
6125.54 3309
6126.27 3445
6127.01 3514
6127.75 3486
6128.49 3390
6129.23 3473
6129.97 3464
6130.71 3384
6131.44 3264
6132.18 3310
6132.92 3359
6133.66 3416
6134.40 3544
6135.14 3406
6135.88 3353
6136.62 3734
6137.36 3741
6138.10 3797
6138.83 3687
6139.57 3730
6140.31 3684
6141.05 3698
6141.79 3788
6142.53 3609
6143.27 3689
6144.01 3705
6144.75 3661
6145.49 3640
6146.23 3682
6146.97 3718
6147.71 3734
6148.45 3708
6149.19 3785
6149.93 3747
6150.67 3877
6151.41 3807
6152.15 3934
6152.89 4031
6153.63 4092
6154.37 4061
6155.11 4098
6155.85 4013
6156.59 4147
6157.33 4226
6158.07 4110
6158.81 4184
6159.55 4246
6160.29 4223
6161.03 4188
6161.77 4480
6162.51 4614
6163.25 4830
6163.99 4976
6164.74 5402
6165.48 5762
6166.22 5982
6166.96 6150
6167.70 6321
6168.44 6630
6169.18 6701
6169.92 6529
6170.66 6571
6171.40 6343
6172.15 6141
6172.89 5992
6173.63 5713
6174.37 5658
6175.11 5488
6175.85 5649
6176.59 5583
6177.34 5467
6178.08 5353
6178.82 5426
6179.56 5533
6180.30 5802
6181.04 5741
6181.79 5662
6182.53 5804
6183.27 5687
6184.01 5778
6184.75 5895
6185.50 6036
6186.24 5979
6186.98 6228
6187.72 6300
6188.46 6239
6189.21 6424
6189.95 6750
6190.69 6793
6191.43 7140
6192.18 7220
6192.92 7437
6193.66 7832
6194.40 8156
6195.15 7775
6195.89 7796
6196.63 7978
6197.37 8097
6198.12 8045
6198.86 7887
6199.60 7803
6200.35 7682
6201.09 7440
6201.83 7509
6202.58 7721
6203.32 7872
6204.06 8611
6204.80 9599
6205.55 11659
6206.29 14479
6207.03 17797
6207.78 21816
6208.52 24745
6209.26 27128
6210.01 29094
6210.75 30319
6211.50 30123
6212.24 29304
6212.98 27263
6213.73 25140
6214.47 22421
6215.21 18858
6215.96 15275
6216.70 12481
6217.45 10246
6218.19 8800
6218.93 7700
6219.68 6791
6220.42 6258
6221.17 5871
6221.91 5720
6222.66 5679
6223.40 5622
6224.14 5460
6224.89 5363
6225.63 5469
6226.38 5331
6227.12 5133
6227.87 4845
6228.61 4571
6229.36 4462
6230.10 4194
6230.84 4170
6231.59 4044
6232.33 3922
6233.08 3840
6233.82 3889
6234.57 3961
6235.31 3939
6236.06 4131
6236.80 4355
6237.55 4508
6238.30 4555
6239.04 4825
6239.79 5112
6240.53 5170
6241.28 5266
6242.02 5136
6242.77 5030
6243.51 4932
6244.26 4873
6245.00 4763
6245.75 4817
6246.50 5039
6247.24 5017
6247.99 5220
6248.73 5280
6249.48 5090
6250.22 5074
6250.97 5300
6251.72 5170
6252.46 4945
6253.21 4989
6253.95 4937
6254.70 4949
6255.45 4737
6256.19 4682
6256.94 4639
6257.69 4680
6258.43 4656
6259.18 4573
6259.93 4449
6260.67 4492
6261.42 4357
6262.17 4314
6262.91 4359
6263.66 4435
6264.41 4412
6265.15 4265
6265.90 4260
6266.65 4367
6267.39 4382
6268.14 4587
6268.89 4773
6269.63 5093
6270.38 5398
6271.13 5965
6271.88 6411
6272.62 6539
6273.37 6559
6274.12 6587
6274.86 6605
6275.61 6175
6276.36 5954
6277.11 5487
6277.85 5165
6278.60 4802
6279.35 4631
6280.10 4465
6280.85 4177
6281.59 4040
6282.34 3872
6283.09 3699
6283.84 3684
6284.59 3533
6285.33 3273
6286.08 3267
6286.83 3275
6287.58 3289
6288.33 3281
6289.07 3097
6289.82 3195
6290.57 3207
6291.32 3111
6292.07 2996
6292.82 2861
6293.56 2809
6294.31 2795
6295.06 2791
6295.81 2856
6296.56 2850
6297.31 2884
6298.06 2823
6298.81 2879
6299.55 2746
6300.30 2775
6301.05 2759
6301.80 2684
6302.55 2675
6303.30 2685
6304.05 2640
6304.80 2559
6305.55 2585
6306.30 2639
6307.05 2558
6307.79 2661
6308.54 2809
6309.29 2821
6310.04 2818
6310.79 2895
6311.54 3009
6312.29 2898
6313.04 2973
6313.79 3059
6314.54 2879
6315.29 2783
6316.04 2734
6316.79 2714
6317.54 2652
6318.29 2668
6319.04 2797
6319.79 2693
6320.54 2613
6321.29 2602
6322.04 2578
6322.79 2665
6323.54 2500
6324.29 2536
6325.04 2390
6325.79 2447
6326.54 2539
6327.29 2468
6328.04 2470
6328.79 2422
6329.55 2512
6330.30 2550
6331.05 2519
6331.80 2465
6332.55 2534
6333.30 2550
6334.05 2493
6334.80 2573
6335.55 2561
6336.30 2625
6337.05 2607
6337.81 2711
6338.56 2557
6339.31 2469
6340.06 2619
6340.81 2446
6341.56 2334
6342.31 2430
6343.06 2460
6343.82 2405
6344.57 2518
6345.32 2365
6346.07 2373
6346.82 2331
6347.57 2362
6348.33 2518
6349.08 2453
6349.83 2573
6350.58 2706
6351.33 2720
6352.09 2920
6352.84 3046
6353.59 3087
6354.34 3271
6355.09 3139
6355.85 3087
6356.60 3097
6357.35 2985
6358.10 2852
6358.86 2580
6359.61 2590
6360.36 2570
6361.11 2442
6361.87 2496
6362.62 2379
6363.37 2401
6364.12 2397
6364.88 2493
6365.63 2380
6366.38 2421
6367.13 2381
6367.89 2395
6368.64 2404
6369.39 2229
6370.15 2376
6370.90 2451
6371.65 2454
6372.41 2490
6373.16 2398
6373.91 2313
6374.67 2302
6375.42 2323
6376.17 2318
6376.93 2203
6377.68 2330
6378.43 2344
6379.19 2419
6379.94 2399
6380.69 2504
6381.45 2513
6382.20 2497
6382.96 2412
6383.71 2468
6384.46 2401
6385.22 2353
6385.97 2358
6386.73 2282
6387.48 2210
6388.23 2103
6388.99 2120
6389.74 2175
6390.50 2127
6391.25 2144
6392.00 2238
6392.76 2225
6393.51 2112
6394.27 2098
6395.02 2149
6395.78 2166
6396.53 2142
6397.29 2141
6398.04 2166
6398.80 2173
6399.55 2132
6400.31 2152
6401.06 2046
6401.82 2119
6402.57 2150
6403.33 2118
6404.08 2267
6404.84 2178
6405.59 2187
6406.35 2214
6407.10 2228
6407.86 2257
6408.61 2321
6409.37 2338
6410.12 2494
6410.88 2483
6411.63 2370
6412.39 2483
6413.14 2460
6413.90 2336
6414.66 2380
6415.41 2303
6416.17 2243
6416.92 2184
6417.68 2337
6418.44 2311
6419.19 2283
6419.95 2268
6420.70 2265
6421.46 2203
6422.22 2263
6422.97 2304
6423.73 2267
6424.48 2144
6425.24 2026
6426.00 2128
6426.75 2224
6427.51 2264
6428.27 2157
6429.02 2184
6429.78 2194
6430.54 2230
6431.29 2325
6432.05 2366
6432.81 2425
6433.56 2365
6434.32 2299
6435.08 2336
6435.83 2199
6436.59 2306
6437.35 2407
6438.10 2376
6438.86 2297
6439.62 2340
6440.38 2331
6441.13 2259
6441.89 2286
6442.65 2334
6443.41 2423
6444.16 2426
6444.92 2371
6445.68 2285
6446.44 2414
6447.19 2470
6447.95 2572
6448.71 2579
6449.47 2466
6450.22 2406
6450.98 2454
6451.74 2421
6452.50 2532
6453.26 2439
6454.01 2490
6454.77 2588
6455.53 2666
6456.29 2687
6457.05 2801
6457.80 2755
6458.56 2798
6459.32 2714
6460.08 2755
6460.84 2811
6461.60 2847
6462.35 2956
6463.11 2851
6463.87 2911
6464.63 2890
6465.39 2977
6466.15 3082
6466.91 3050
6467.67 3195
6468.42 3253
6469.18 3210
6469.94 3276
6470.70 3290
6471.46 3310
6472.22 3349
6472.98 3456
6473.74 3439
6474.50 3440
6475.26 3465
6476.02 3451
6476.77 3513
6477.53 3579
6478.29 3534
6479.05 3660
6479.81 3819
6480.57 3829
6481.33 3778
6482.09 3691
6482.85 3818
6483.61 3875
6484.37 3791
6485.13 3956
6485.89 3993
6486.65 4020
6487.41 4069
6488.17 4099
6488.93 4224
6489.69 4326
6490.45 4389
6491.21 4541
6491.97 4822
6492.73 4999
6493.49 5162
6494.25 5570
6495.01 5658
6495.77 5593
6496.53 5927
6497.29 5887
6498.05 5760
6498.82 5884
6499.58 5854
6500.34 5883
6501.10 5755
6501.86 5849
6502.62 5799
6503.38 5665
6504.14 5684
6504.90 5962
6505.66 5994
6506.42 6141
6507.19 6275
6507.95 6377
6508.71 6470
6509.47 6524
6510.23 6697
6510.99 6963
6511.75 7034
6512.51 7166
6513.28 7076
6514.04 7257
6514.80 7124
6515.56 7203
6516.32 7139
6517.08 7248
6517.85 7459
6518.61 7725
6519.37 8018
6520.13 8047
6520.89 8270
6521.66 8458
6522.42 8634
6523.18 8801
6523.94 9106
6524.70 9307
6525.47 9695
6526.23 10255
6526.99 10977
6527.75 11317
6528.52 11949
6529.28 12262
6530.04 12345
6530.80 12267
6531.57 12270
6532.33 12782
6533.09 13920
6533.85 15822
6534.62 19022
6535.38 22821
6536.14 26277
6536.90 28399
6537.67 29863
6538.43 30475
6539.19 30266
6539.96 28361
6540.72 26084
6541.48 23713
6542.25 20819
6543.01 17208
6543.77 13794
6544.54 11363
6545.30 9651
6546.06 8252
6546.83 7336
6547.59 6799
6548.35 6257
6549.12 5806
6549.88 5867
6550.64 5731
6551.41 5660
6552.17 5484
6552.94 5537
6553.70 5578
6554.46 5422
6555.23 5245
6555.99 5070
6556.75 4850
6557.52 4855
6558.28 4713
6559.05 4753
6559.81 4713
6560.58 4758
6561.34 4987
6562.10 5051
6562.87 5124
6563.63 5347
6564.40 5690
6565.16 5891
6565.93 6145
6566.69 6192
6567.46 6112
6568.22 5956
6568.99 6020
6569.75 5870
6570.52 5862
6571.28 5802
6572.04 5893
6572.81 6166
6573.57 6455
6574.34 6478
6575.11 6806
6575.87 7058
6576.64 7131
6577.40 7241
6578.17 7065
6578.93 6970
6579.70 6867
6580.46 6847
6581.23 6901
6581.99 6783
6582.76 6647
6583.52 6717
6584.29 6536
6585.06 6507
6585.82 6593
6586.59 6462
6587.35 6605
6588.12 6733
6588.88 6676
6589.65 6945
6590.42 7083
6591.18 7398
6591.95 7518
6592.71 7379
6593.48 7865
6594.25 8394
6595.01 8695
6595.78 8989
6596.55 9172
6597.31 9077
6598.08 9334
6598.85 9555
6599.61 9605
6600.38 9492
6601.15 9395
6601.91 9110
6602.68 8606
6603.45 8254
6604.21 7563
6604.98 7051
6605.75 6740
6606.51 6714
6607.28 6727
6608.05 6765
6608.81 7051
6609.58 7233
6610.35 7323
6611.12 7285
6611.88 7078
6612.65 6777
6613.42 6406
6614.18 6040
6614.95 5753
6615.72 5490
6616.49 5184
6617.25 4905
6618.02 4697
6618.79 4438
6619.56 4348
6620.33 4333
6621.09 4329
6621.86 4257
6622.63 4148
6623.40 3995
6624.16 4025
6624.93 3986
6625.70 4068
6626.47 3891
6627.24 3873
6628.01 3888
6628.77 3912
6629.54 3897
6630.31 3997
6631.08 4144
6631.85 4204
6632.62 4377
6633.38 4640
6634.15 4782
6634.92 5113
6635.69 5204
6636.46 5268
6637.23 5198
6638.00 5042
6638.76 4981
6639.53 4674
6640.30 4564
6641.07 4453
6641.84 4132
6642.61 3900
6643.38 3925
6644.15 3880
6644.92 3748
6645.69 3830
6646.45 3632
6647.22 3595
6647.99 3819
6648.76 3781
6649.53 3749
6650.30 3874
6651.07 3816
6651.84 3767
6652.61 3855
6653.38 3936
6654.15 3888
6654.92 3968
6655.69 3916
6656.46 4095
6657.23 4191
6658.00 4122
6658.77 4128
6659.54 4203
6660.31 4216
6661.08 4131
6661.85 4054
6662.62 3899
6663.39 3877
6664.16 3903
6664.93 3824
6665.70 3862
6666.47 3791
6667.24 3763
6668.01 3761
6668.78 3732
6669.55 3649
6670.32 3655
6671.09 3824
6671.87 3831
6672.64 3753
6673.41 3849
6674.18 3878
6674.95 3811
6675.72 3831
6676.49 3706
6677.26 3778
6678.03 3750
6678.80 3743
6679.58 3830
6680.35 3902
6681.12 3886
6681.89 3797
6682.66 3972
6683.43 4105
6684.20 4299
6684.97 4395
6685.75 4531
6686.52 4701
6687.29 4753
6688.06 4690
6688.83 4657
6689.60 4225
6690.38 3918
6691.15 3628
6691.92 3547
6692.69 3439
6693.46 3354
6694.24 3336
6695.01 3296
6695.78 3215
6696.55 3210
6697.32 3249
6698.10 3230
6698.87 3232
6699.64 3137
6700.41 3227
6701.19 3119
6701.96 3024
6702.73 3153
6703.50 3109
6704.28 3024
6705.05 3089
6705.82 3166
6706.59 3124
6707.37 3029
6708.14 3068
6708.91 3104
6709.69 3147
6710.46 3129
6711.23 3181
6712.00 3114
6712.78 2945
6713.55 2912
6714.32 2960
6715.10 2865
6715.87 2816
6716.64 2820
6717.42 2942
6718.19 2907
6718.96 2845
6719.74 2836
6720.51 2884
6721.28 2754
6722.06 2723
6722.83 2823
6723.61 2742
6724.38 2805
6725.15 2746
6725.93 2747
6726.70 2721
6727.48 2848
6728.25 2905
6729.02 2788
6729.80 2775
6730.57 2791
6731.35 2927
6732.12 2858
6732.89 2873
6733.67 2990
6734.44 3021
6735.22 2880
6735.99 2944
6736.77 2978
6737.54 2907
6738.31 2923
6739.09 2853
6739.86 2931
6740.64 2960
6741.41 2919
6742.19 2961
6742.96 2926
6743.74 2801
6744.51 3047
6745.29 2869
6746.06 3086
6746.84 3205
6747.61 3155
6748.39 3121
6749.16 3258
6749.94 3403
6750.71 3548
6751.49 3687
6752.26 3826
6753.04 4040
6753.82 4550
6754.59 4563
6755.37 4494
6756.14 4278
6756.92 3911
6757.69 3516
6758.47 3219
6759.25 3218
6760.02 3141
6760.80 3001
6761.57 2944
6762.35 2873
6763.12 2879
6763.90 2785
6764.68 2659
6765.45 2755
6766.23 2785
6767.01 2673
6767.78 2837
6768.56 2764
6769.33 2758
6770.11 2719
6770.89 2591
6771.66 2645
6772.44 2694
6773.22 2762
6773.99 2597
6774.77 2459
6775.55 2565
6776.32 2629
6777.10 2559
6777.88 2582
6778.65 2469
6779.43 2524
6780.21 2581
6780.98 2703
6781.76 2616
6782.54 2482
6783.32 2619
6784.09 2723
6784.87 2711
6785.65 2615
6786.43 2598
6787.20 2631
6787.98 2491
6788.76 2480
6789.53 2447
6790.31 2446
6791.09 2539
6791.87 2498
6792.65 2363
6793.42 2393
6794.20 2396
6794.98 2304
6795.76 2330
6796.53 2184
6797.31 2242
6798.09 2289
6798.87 2305
6799.65 2345
6800.42 2320
6801.20 2324
6801.98 2295
6802.76 2362
6803.54 2394
6804.32 2416
6805.09 2302
6805.87 2387
6806.65 2403
6807.43 2386
6808.21 2295
6808.99 2301
6809.77 2300
6810.54 2301
6811.32 2204
6812.10 2226
6812.88 2300
6813.66 2261
6814.44 2302
6815.22 2284
6816.00 2306
6816.78 2319
6817.56 2397
6818.33 2341
6819.11 2368
6819.89 2369
6820.67 2332
6821.45 2328
6822.23 2345
6823.01 2384
6823.79 2314
6824.57 2298
6825.35 2258
6826.13 2318
6826.91 2288
6827.69 2347
6828.47 2344
6829.25 2404
6830.03 2214
6830.81 2313
6831.59 2198
6832.37 2298
6833.15 2359
6833.93 2235
6834.71 2209
6835.49 2259
6836.27 2332
6837.05 2324
6837.83 2258
6838.61 2272
6839.39 2231
6840.17 2198
6840.95 2217
6841.73 2194
6842.51 2220
6843.29 2289
6844.07 2292
6844.85 2298
6845.63 2435
6846.41 2534
6847.19 2503
6847.98 2662
6848.76 3173
6849.54 3589
6850.32 4176
6851.10 4870
6851.88 5116
6852.66 5471
6853.44 5513
6854.22 5335
6855.01 4780
6855.79 4622
6856.57 4213
6857.35 3665
6858.13 3275
6858.91 2997
6859.69 2837
6860.48 2704
6861.26 2666
6862.04 2541
6862.82 2585
6863.60 2537
6864.38 2566
6865.17 2610
6865.95 2605
6866.73 2615
6867.51 2619
6868.29 2793
6869.08 2811
6869.86 2917
6870.64 2762
6871.42 2765
6872.20 2681
6872.99 2769
6873.77 2720
6874.55 2568
6875.33 2707
6876.12 2784
6876.90 2780
6877.68 2822
6878.46 2951
6879.25 3051
6880.03 2992
6880.81 3040
6881.59 3093
6882.38 3114
6883.16 3253
6883.94 3300
6884.73 3257
6885.51 3456
6886.29 3995
6887.08 4317
6887.86 4820
6888.64 5297
6889.42 5748
6890.21 5829
6890.99 5729
6891.77 5322
6892.56 5013
6893.34 4549
6894.12 4164
6894.91 3820
6895.69 3598
6896.48 3432
6897.26 3487
6898.04 3448
6898.83 3273
6899.61 3315
6900.39 3438
6901.18 3601
6901.96 3514
6902.75 3512
6903.53 3501
6904.31 3542
6905.10 3553
6905.88 3666
6906.67 3553
6907.45 3421
6908.24 3435
6909.02 3331
6909.80 3387
6910.59 3365
6911.37 3243
6912.16 3338
6912.94 3229
6913.73 3257
6914.51 3404
6915.30 3491
6916.08 3501
6916.87 3469
6917.65 3540
6918.44 3496
6919.22 3403
6920.01 3629
6920.79 3565
6921.58 3648
6922.36 3566
6923.15 3661
6923.93 3603
6924.72 3520
6925.50 3381
6926.29 3346
6927.07 3405
6927.86 3498
6928.64 3675
6929.43 3556
6930.21 3529
6931.00 3606
6931.78 3483
6932.57 3541
6933.36 3654
6934.14 3537
6934.93 3516
6935.71 3566
6936.50 3676
6937.29 3707
6938.07 3871
6938.86 3868
6939.64 4014
6940.43 4177
6941.22 4616
6942.00 4798
6942.79 4805
6943.57 5320
6944.36 5478
6945.15 5496
6945.93 5605
6946.72 5525
6947.51 5526
6948.29 5569
6949.08 5655
6949.87 5457
6950.65 5285
6951.44 5345
6952.23 5154
6953.01 4993
6953.80 4947
6954.59 4800
6955.37 4858
6956.16 4846
6956.95 4971
6957.74 4795
6958.52 4768
6959.31 4899
6960.10 4868
6960.88 4766
6961.67 4834
6962.46 4824
6963.25 5174
6964.03 5177
6964.82 5168
6965.61 5220
6966.40 5522
6967.18 5779
6967.97 6098
6968.76 6374
6969.55 6703
6970.34 7053
6971.12 7346
6971.91 7561
6972.70 7480
6973.49 7324
6974.28 7278
6975.06 7286
6975.85 7253
6976.64 7166
6977.43 7238
6978.22 7183
6979.00 7350
6979.79 7504
6980.58 7910
6981.37 8677
6982.16 9768
6982.95 11850
6983.74 14894
6984.52 18367
6985.31 22525
6986.10 25150
6986.89 26921
6987.68 27638
6988.47 27398
6989.26 26139
6990.05 24073
6990.83 21907
6991.62 18897
6992.41 15511
6993.20 12536
6993.99 10280
6994.78 8691
6995.57 7275
6996.36 6412
6997.15 5771
6997.94 5367
6998.73 5183
6999.52 4969
7000.31 4831
7001.10 4718
7001.88 4736
7002.67 4641
7003.46 4565
7004.25 4471
7005.04 4396
7005.83 4103
7006.62 3739
7007.41 3750
7008.20 3500
7008.99 3470
7009.78 3479
7010.57 3495
7011.36 3459
7012.15 3506
7012.94 3666
7013.73 3852
7014.52 3978
7015.31 4105
7016.11 4081
7016.90 4012
7017.69 4105
7018.48 4026
7019.27 3848
7020.06 3956
7020.85 3862
7021.64 3905
7022.43 3796
7023.22 3979
7024.01 4119
7024.80 4285
7025.59 4357
7026.38 4365
7027.18 4203
7027.97 4110
7028.76 4017
7029.55 4029
7030.34 3952
7031.13 3844
7031.92 3749
7032.71 3685
7033.51 3658
7034.30 3630
7035.09 3672
7035.88 3836
7036.67 3665
7037.46 3758
7038.25 3662
7039.05 3753
7039.84 3856
7040.63 3824
7041.42 3827
7042.21 3893
7043.01 4057
7043.80 4073
7044.59 4331
7045.38 4694
7046.17 4795
7046.97 5114
7047.76 5703
7048.55 6070
7049.34 6465
7050.14 6795
7050.93 7066
7051.72 7027
7052.51 6948
7053.30 6407
7054.10 5826
7054.89 5269
7055.68 4690
7056.48 4348
7057.27 4015
7058.06 3827
7058.85 3669
7059.65 3562
7060.44 3506
7061.23 3362
7062.03 3319
7062.82 3427
7063.61 3501
7064.40 3463
7065.20 3334
7065.99 3182
7066.78 3183
7067.58 3220
7068.37 3073
7069.16 2991
7069.96 2945
7070.75 2921
7071.54 2925
7072.34 2872
7073.13 2830
7073.93 2709
7074.72 2645
7075.51 2556
7076.31 2590
7077.10 2640
7077.89 2645
7078.69 2680
7079.48 2734
7080.28 2666
7081.07 2710
7081.86 2682
7082.66 2604
7083.45 2591
7084.25 2614
7085.04 2682
7085.84 2581
7086.63 2502
7087.42 2554
7088.22 2458
7089.01 2389
7089.81 2267
7090.60 2347
7091.40 2332
7092.19 2276
7092.99 2326
7093.78 2333
7094.58 2281
7095.37 2361
7096.17 2388
7096.96 2308
7097.76 2172
7098.55 2200
7099.35 2240
7100.14 2259
7100.94 2183
7101.73 2081
7102.53 2166
7103.32 2213
7104.12 2149
7104.91 2089
7105.71 2151
7106.50 2155
7107.30 2150
7108.10 2169
7108.89 2100
7109.69 2085
7110.48 2197
7111.28 2252
7112.07 2294
7112.87 2247
7113.67 2138
7114.46 2049
7115.26 2124
7116.05 2265
7116.85 2135
7117.65 2167
7118.44 2126
7119.24 2045
7120.03 2038
7120.83 2033
7121.63 1986
7122.42 2001
7123.22 1983
7124.02 2032
7124.81 1902
7125.61 1955
7126.41 1865
7127.20 1764
7128.00 1917
7128.80 1820
7129.59 2005
7130.39 1997
7131.19 2009
7131.98 2017
7132.78 2073
7133.58 2070
7134.37 2089
7135.17 1983
7135.97 1915
7136.77 1920
7137.56 1942
7138.36 1816
7139.16 1796
7139.96 1762
7140.75 1816
7141.55 1840
7142.35 1808
7143.15 1707
7143.94 1698
7144.74 1777
7145.54 1846
7146.34 1771
7147.13 1701
7147.93 1784
7148.73 1767
7149.53 1711
7150.33 1612
7151.12 1573
7151.92 1619
7152.72 1689
7153.52 1643
7154.32 1731
7155.11 1718
7155.91 1718
7156.71 1877
7157.51 1755
7158.31 1807
7159.11 1877
7159.90 1828
7160.70 1804
7161.50 1831
7162.30 1763
7163.10 1703
7163.90 1621
7164.70 1537
7165.49 1561
7166.29 1562
7167.09 1602
7167.89 1523
7168.69 1567
7169.49 1563
7170.29 1605
7171.09 1652
7171.89 1693
7172.69 1613
7173.49 1663
7174.28 1660
7175.08 1618
7175.88 1507
7176.68 1526
7177.48 1460
7178.28 1523
7179.08 1545
7179.88 1557
7180.68 1623
7181.48 1534
7182.28 1562
7183.08 1639
7183.88 1629
7184.68 1629
7185.48 1660
7186.28 1553
7187.08 1551
7187.88 1612
7188.68 1554
7189.48 1519
7190.28 1528
7191.08 1547
7191.88 1494
7192.68 1593
7193.48 1514
7194.28 1447
7195.08 1536
7195.88 1544
7196.68 1510
7197.48 1429
7198.28 1445
7199.08 1485
7199.89 1487
7200.69 1505
7201.49 1503
7202.29 1453
7203.09 1454
7203.89 1450
7204.69 1453
7205.49 1484
7206.29 1466
7207.09 1341
7207.89 1402
7208.70 1485
7209.50 1403
7210.30 1412
7211.10 1468
7211.90 1527
7212.70 1464
7213.50 1506
7214.31 1470
7215.11 1510
7215.91 1478
7216.71 1396
7217.51 1414
7218.31 1476
7219.12 1520
7219.92 1496
7220.72 1470
7221.52 1559
7222.32 1541
7223.13 1488
7223.93 1575
7224.73 1463
7225.53 1519
7226.33 1496
7227.14 1451
7227.94 1476
7228.74 1500
7229.54 1490
7230.35 1446
7231.15 1381
7231.95 1345
7232.75 1427
7233.56 1444
7234.36 1437
7235.16 1471
7235.96 1468
7236.77 1486
7237.57 1520
7238.37 1461
7239.17 1524
7239.98 1550
7240.78 1557
7241.58 1560
7242.39 1633
7243.19 1566
7243.99 1639
7244.80 1573
7245.60 1612
7246.40 1529
7247.21 1573
7248.01 1612
7248.81 1535
7249.62 1504
7250.42 1530
7251.22 1519
7252.03 1510
7252.83 1488
7253.63 1546
7254.44 1541
7255.24 1586
7256.05 1550
7256.85 1544
7257.65 1696
7258.46 1701
7259.26 1697
7260.07 1675
7260.87 1688
7261.67 1757
7262.48 1697
7263.28 1771
7264.09 1869
7264.89 1857
7265.70 1782
7266.50 1781
7267.30 1730
7268.11 1731
7268.91 1722
7269.72 1786
7270.52 1761
7271.33 1735
7272.13 1687
7272.94 1743
7273.74 1767
7274.55 1744
7275.35 1781
7276.16 1758
7276.96 1816
7277.77 1827
7278.57 1946
7279.38 1926
7280.18 1981
7280.99 2068
7281.79 2185
7282.60 2427
7283.40 2683
7284.21 3023
7285.01 3337
7285.82 3567
7286.63 3496
7287.43 3457
7288.24 3308
7289.04 3161
7289.85 2903
7290.65 2577
7291.46 2354
7292.27 2191
7293.07 1988
7293.88 1860
7294.68 1935
7295.49 1862
7296.30 1755
7297.10 1796
7297.91 1771
7298.71 1812
7299.52 1753
7300.33 1728
7301.13 1789
7301.94 1829
7302.75 1869
7303.55 1868
7304.36 1933
7305.16 1901
7305.97 1832
7306.78 1750
7307.58 1813
7308.39 1908
7309.20 1827
7310.01 1971
7310.81 2064
7311.62 1989
7312.43 2027
7313.23 2003
7314.04 2017
7314.85 1995
7315.65 2157
7316.46 2217
7317.27 2229
7318.08 2653
7318.88 2852
7319.69 3199
7320.50 3422
7321.31 3310
7322.11 3119
7322.92 2949
7323.73 2817
7324.54 2707
7325.34 2559
7326.15 2423
7326.96 2359
7327.77 2208
7328.57 2173
7329.38 2111
7330.19 2007
7331.00 1873
7331.81 1922
7332.61 1903
7333.42 1902
7334.23 1980
7335.04 1944
7335.85 1968
7336.66 1909
7337.46 1853
7338.27 1856
7339.08 1943
7339.89 1948
7340.70 1870
7341.51 1823
7342.31 1826
7343.12 1840
7343.93 1848
7344.74 1799
7345.55 1882
7346.36 1820
7347.17 1809
7347.98 1904
7348.79 1977
7349.59 1976
7350.40 2018
7351.21 1987
7352.02 1984
7352.83 1901
7353.64 1884
7354.45 1846
7355.26 1689
7356.07 1755
7356.88 1736
7357.69 1658
7358.50 1572
7359.31 1697
7360.12 1678
7360.93 1605
7361.74 1639
7362.54 1633
7363.35 1578
7364.16 1633
7364.97 1621
7365.78 1611
7366.59 1628
7367.40 1637
7368.21 1641
7369.02 1616
7369.83 1528
7370.64 1618
7371.45 1650
7372.27 1613
7373.08 1657
7373.89 1602
7374.70 1567
7375.51 1481
7376.32 1508
7377.13 1568
7377.94 1505
7378.75 1604
7379.56 1626
7380.37 1640
7381.18 1678
7381.99 1777
7382.80 1693
7383.61 1723
7384.42 1785
7385.24 1639
7386.05 1691
7386.86 1655
7387.67 1602
7388.48 1619
7389.29 1508
7390.10 1518
7390.91 1556
7391.72 1498
7392.54 1446
7393.35 1495
7394.16 1406
7394.97 1459
7395.78 1483
7396.59 1512
7397.41 1440
7398.22 1441
7399.03 1438
7399.84 1539
7400.65 1552
7401.46 1506
7402.28 1460
7403.09 1459
7403.90 1449
7404.71 1400
7405.52 1457
7406.34 1541
7407.15 1500
7407.96 1417
7408.77 1413
7409.59 1486
7410.40 1389
7411.21 1542
7412.02 1446
7412.84 1465
7413.65 1432
7414.46 1372
7415.27 1379
7416.09 1399
7416.90 1406
7417.71 1457
7418.52 1403
7419.34 1404
7420.15 1365
7420.96 1388
7421.78 1371
7422.59 1414
7423.40 1406
7424.22 1388
7425.03 1460
7425.84 1419
7426.65 1349
7427.47 1368
7428.28 1473
7429.09 1562
7429.91 1547
7430.72 1582
7431.54 1653
7432.35 1744
7433.16 1754
7433.98 1618
7434.79 1584
7435.60 1528
7436.42 1580
7437.23 1600
7438.05 1623
7438.86 1670
7439.67 1685
7440.49 1666
7441.30 1645
7442.12 1669
7442.93 1699
7443.74 1643
7444.56 1527
7445.37 1430
7446.19 1373
7447.00 1429
7447.82 1398
7448.63 1363
7449.44 1389
7450.26 1396
7451.07 1348
7451.89 1354
7452.70 1309
7453.52 1329
7454.33 1284
7455.15 1318
7455.96 1316
7456.78 1307
7457.59 1376
7458.41 1390
7459.22 1331
7460.04 1369
7460.85 1391
7461.67 1318
7462.48 1435
7463.30 1409
7464.11 1381
7464.93 1396
7465.74 1351
7466.56 1338
7467.37 1407
7468.19 1428
7469.01 1441
7469.82 1412
7470.64 1429
7471.45 1405
7472.27 1334
7473.08 1369
7473.90 1336
7474.72 1452
7475.53 1435
7476.35 1426
7477.16 1437
7477.98 1406
7478.80 1343
7479.61 1334
7480.43 1418
7481.24 1342
7482.06 1362
7482.88 1381
7483.69 1358
7484.51 1374
7485.33 1268
7486.14 1285
7486.96 1358
7487.78 1307
7488.59 1286
7489.41 1352
7490.23 1368
7491.04 1357
7491.86 1309
7492.68 1350
7493.49 1353
7494.31 1343
7495.13 1284
7495.94 1311
7496.76 1308
7497.58 1352
7498.40 1336
7499.21 1360
7500.03 1395
7500.85 1364
7501.67 1319
7502.48 1211
7503.30 1286
7504.12 1375
7504.94 1380
7505.75 1293
7506.57 1301
7507.39 1255
7508.21 1233
7509.02 1370
7509.84 1320
7510.66 1281
7511.48 1238
7512.30 1319
7513.11 1241
7513.93 1296
7514.75 1333
7515.57 1256
7516.39 1251
7517.20 1294
7518.02 1316
7518.84 1300
7519.66 1287
7520.48 1246
7521.30 1277
7522.11 1277
7522.93 1275
7523.75 1246
7524.57 1214
7525.39 1282
7526.21 1279
7527.03 1257
7527.84 1231
7528.66 1271
7529.48 1277
7530.30 1249
7531.12 1208
7531.94 1183
7532.76 1192
7533.58 1226
7534.40 1170
7535.22 1203
7536.03 1267
7536.85 1216
7537.67 1238
7538.49 1266
7539.31 1227
7540.13 1244
7540.95 1191
7541.77 1218
7542.59 1187
7543.41 1237
7544.23 1202
7545.05 1239
7545.87 1254
7546.69 1287
7547.51 1259
7548.33 1229
7549.15 1208
7549.97 1274
7550.79 1299
7551.61 1273
7552.43 1226
7553.25 1203
7554.07 1222
7554.89 1274
7555.71 1331
7556.53 1311
7557.35 1179
7558.17 1154
7558.99 1242
7559.81 1243
7560.63 1187
7561.45 1250
7562.27 1353
7563.09 1262
7563.92 1266
7564.74 1300
7565.56 1237
7566.38 1207
7567.20 1192
7568.02 1267
7568.84 1229
7569.66 1192
7570.48 1258
7571.30 1270
7572.13 1211
7572.95 1270
7573.77 1280
7574.59 1263
7575.41 1196
7576.23 1179
7577.05 1196
7577.88 1228
7578.70 1220
7579.52 1245
7580.34 1305
7581.16 1254
7581.98 1302
7582.81 1249
7583.63 1248
7584.45 1221
7585.27 1263
7586.09 1387
7586.92 1394
7587.74 1421
7588.56 1384
7589.38 1364
7590.20 1335
7591.03 1392
7591.85 1416
7592.67 1313
7593.49 1354
7594.32 1299
7595.14 1247
7595.96 1301
7596.78 1367
7597.61 1394
7598.43 1483
7599.25 1508
7600.07 1454
7600.90 1451
7601.72 1456
7602.54 1531
7603.36 1654
7604.19 1640
7605.01 1700
7605.83 1755
7606.66 1629
7607.48 1793
7608.30 1736
7609.13 1697
7609.95 1679
7610.77 1647
7611.60 1600
7612.42 1548
7613.24 1462
7614.07 1517
7614.89 1483
7615.71 1592
7616.54 1556
7617.36 1648
7618.18 1735
7619.01 1771
7619.83 1847
7620.66 1833
7621.48 1817
7622.30 1694
7623.13 1596
7623.95 1602
7624.78 1549
7625.60 1544
7626.42 1566
7627.25 1579
7628.07 1524
7628.90 1626
7629.72 1676
7630.55 1664
7631.37 1702
7632.19 1769
7633.02 1842
7633.84 1830
7634.67 1729
7635.49 1636
7636.32 1675
7637.14 1619
7637.97 1506
7638.79 1499
7639.62 1464
7640.44 1427
7641.27 1455
7642.09 1396
7642.92 1304
7643.74 1287
7644.57 1267
7645.39 1327
7646.22 1266
7647.04 1319
7647.87 1339
7648.69 1323
7649.52 1324
7650.34 1289
7651.17 1283
7651.99 1406
7652.82 1444
7653.65 1357
7654.47 1322
7655.30 1365
7656.12 1363
7656.95 1281
7657.77 1195
7658.60 1184
7659.43 1202
7660.25 1288
7661.08 1325
7661.90 1239
7662.73 1229
7663.56 1241
7664.38 1282
7665.21 1283
7666.04 1290
7666.86 1242
7667.69 1297
7668.51 1276
7669.34 1297
7670.17 1293
7670.99 1284
7671.82 1326
7672.65 1257
7673.47 1248
7674.30 1246
7675.13 1268
7675.95 1326
7676.78 1238
7677.61 1229
7678.44 1179
7679.26 1189
7680.09 1230
7680.92 1201
7681.74 1192
7682.57 1233
7683.40 1192
7684.23 1193
7685.05 1273
7685.88 1330
7686.71 1211
7687.53 1225
7688.36 1217
7689.19 1271
7690.02 1262
7690.85 1251
7691.67 1330
7692.50 1277
7693.33 1262
7694.16 1260
7694.98 1254
7695.81 1194
7696.64 1272
7697.47 1246
7698.30 1281
7699.12 1305
7699.95 1285
7700.78 1359
7701.61 1298
7702.44 1303
7703.26 1288
7704.09 1287
7704.92 1269
7705.75 1210
7706.58 1179
7707.41 1195
7708.24 1189
7709.06 1278
7709.89 1173
7710.72 1216
7711.55 1179
7712.38 1250
7713.21 1229
7714.04 1089
7714.87 1177
7715.69 1234
7716.52 1194
7717.35 1158
7718.18 1242
7719.01 1206
7719.84 1149
7720.67 1188
7721.50 1238
7722.33 1144
7723.16 1185
7723.99 1084
7724.82 1133
7725.65 1111
7726.48 1137
7727.30 1098
7728.13 1154
7728.96 1194
7729.79 1161
7730.62 1100
7731.45 1114
7732.28 1117
7733.11 1075
7733.94 1109
7734.77 1224
7735.60 1172
7736.43 1164
7737.26 1140
7738.09 1102
7738.92 1120
7739.75 1175
7740.58 1131
7741.41 1096
7742.25 1118
7743.08 1162
7743.91 1185
7744.74 1157
7745.57 1165
7746.40 1262
7747.23 1303
7748.06 1377
7748.89 1393
7749.72 1317
7750.55 1351
7751.38 1348
7752.21 1277
7753.04 1247
7753.88 1167
7754.71 1231
7755.54 1188
7756.37 1109
7757.20 1081
7758.03 1140
7758.86 1123
7759.69 1136
7760.53 1144
7761.36 1147
7762.19 1158
7763.02 1125
7763.85 1096
7764.68 1217
7765.51 1260
7766.35 1313
7767.18 1249
7768.01 1189
7768.84 1184
7769.67 1218
7770.51 1248
7771.34 1204
7772.17 1220
7773.00 1275
7773.83 1246
7774.67 1202
7775.50 1191
7776.33 1143
7777.16 1277
7777.99 1223
7778.83 1258
7779.66 1188
7780.49 1199
7781.32 1211
7782.16 1278
7782.99 1250
7783.82 1122
7784.65 1203
7785.49 1162
7786.32 1115
7787.15 1177
7787.99 1185
7788.82 1226
7789.65 1157
7790.48 1158
7791.32 1145
7792.15 1219
7792.98 1188
7793.82 1166
7794.65 1228
7795.48 1295
7796.32 1221
7797.15 1202
7797.98 1157
7798.82 1182
7799.65 1281
7800.48 1286
7801.32 1282
7802.15 1227
7802.99 1216
7803.82 1261
7804.65 1318
7805.49 1270
7806.32 1296
7807.15 1268
7807.99 1339
7808.82 1389
7809.66 1301
7810.49 1312
7811.32 1326
7812.16 1349
7812.99 1518
7813.83 1536
7814.66 1617
7815.50 1730
7816.33 1784
7817.16 1797
7818.00 1752
7818.83 1747
7819.67 1811
7820.50 1771
7821.34 1645
7822.17 1515
7823.01 1486
7823.84 1481
7824.68 1495
7825.51 1580
7826.35 1430
7827.18 1567
7828.02 1536
7828.85 1546
7829.69 1536
7830.52 1459
7831.36 1461
7832.19 1511
7833.03 1491
7833.86 1495
7834.70 1570
7835.53 1579
7836.37 1597
7837.20 1553
7838.04 1513
7838.87 1496
7839.71 1481
7840.55 1414
7841.38 1444
7842.22 1451
7843.05 1412
7843.89 1423
7844.72 1375
7845.56 1309
7846.40 1303
7847.23 1344
7848.07 1320
7848.91 1373
7849.74 1410
7850.58 1401
7851.41 1378
7852.25 1333
7853.09 1343
7853.92 1399
7854.76 1355
7855.60 1394
7856.43 1441
7857.27 1477
7858.11 1471
7858.94 1490
7859.78 1444
7860.62 1447
7861.45 1541
7862.29 1511
7863.13 1456
7863.96 1446
7864.80 1459
7865.64 1338
7866.47 1396
7867.31 1419
7868.15 1433
7868.99 1489
7869.82 1410
7870.66 1408
7871.50 1382
7872.33 1504
7873.17 1601
7874.01 1492
7874.85 1516
7875.68 1578
7876.52 1626
7877.36 1673
7878.20 1743
7879.03 1769
7879.87 1776
7880.71 1757
7881.55 1793
7882.39 1704
7883.22 1705
7884.06 1644
7884.90 1621
7885.74 1531
7886.58 1566
7887.41 1556
7888.25 1517
7889.09 1521
7889.93 1524
7890.77 1465
7891.61 1548
7892.44 1562
7893.28 1578
7894.12 1529
7894.96 1565
7895.80 1528
7896.64 1509
7897.48 1457
7898.31 1410
7899.15 1363
7899.99 1419
7900.83 1442
7901.67 1421
7902.51 1387
7903.35 1353
7904.19 1372
7905.03 1342
7905.87 1367
7906.70 1332
7907.54 1339
7908.38 1321
7909.22 1350
7910.06 1401
7910.90 1372
7911.74 1359
7912.58 1389
7913.42 1359
7914.26 1357
7915.10 1317
7915.94 1440
7916.78 1448
7917.62 1574
7918.46 1634
7919.30 1767
7920.14 1790
7920.98 1746
7921.82 1627
7922.66 1611
7923.50 1584
7924.34 1534
7925.18 1544
7926.02 1464
7926.86 1410
7927.70 1378
7928.54 1342
7929.38 1295
7930.22 1254
7931.06 1261
7931.90 1212
7932.74 1187
7933.58 1200
7934.42 1202
7935.26 1183
7936.10 1276
7936.95 1246
7937.79 1230
7938.63 1249
7939.47 1285
7940.31 1311
7941.15 1250
7941.99 1279
7942.83 1224
7943.67 1208
7944.51 1212
7945.36 1240
7946.20 1212
7947.04 1209
7947.88 1223
7948.72 1245
7949.56 1314
7950.40 1258
7951.25 1321
7952.09 1389
7952.93 1417
7953.77 1307
7954.61 1351
7955.45 1401
7956.30 1371
7957.14 1429
7957.98 1415
7958.82 1392
7959.66 1445
7960.51 1370
7961.35 1357
7962.19 1414
7963.03 1270
7963.87 1321
7964.72 1307
7965.56 1267
7966.40 1426
7967.24 1482
7968.09 1565
7968.93 1659
7969.77 1737
7970.61 1607
7971.46 1537
7972.30 1420
7973.14 1358
7973.98 1292
7974.83 1332
7975.67 1319
7976.51 1268
7977.36 1195
7978.20 1207
7979.04 1211
7979.89 1187
7980.73 1197
7981.57 1181
7982.41 1180
7983.26 1256
7984.10 1219
7984.94 1230
7985.79 1215
7986.63 1175
7987.48 1195
7988.32 1158
7989.16 1240
7990.01 1206
7990.85 1165
7991.69 1240
7992.54 1183
7993.38 1109
7994.22 1132
7995.07 1178
7995.91 1131
7996.76 1188
7997.60 1152
7998.44 1106
7999.29 1127
8000.13 1149
8000.98 1158
8001.82 1149
8002.67 1135
8003.51 1102
8004.35 1091
8005.20 1105
8006.04 1073
8006.89 1131
8007.73 1089
8008.58 1167
8009.42 1138
8010.27 1085
8011.11 1109
8011.96 1102
8012.80 1099
8013.65 1039
8014.49 1050
8015.34 1112
8016.18 1028
8017.03 1070
8017.87 1019
8018.72 1064
8019.56 1036
8020.41 1010
8021.25 1070
8022.10 1050
8022.94 1017
8023.79 970
8024.63 1033
8025.48 1092
8026.32 1015
8027.17 996
8028.01 994
8028.86 1014
8029.71 1107
8030.55 1097
8031.40 1033
8032.24 1030
8033.09 992
8033.94 1060
8034.78 1019
8035.63 1068
8036.47 1051
8037.32 988
8038.17 975
8039.01 1004
8039.86 998
8040.70 1105
8041.55 1124
8042.40 1098
8043.24 1032
8044.09 1038
8044.94 1023
8045.78 1054
8046.63 1075
8047.48 1057
8048.32 1039
8049.17 1045
8050.02 1103
8050.86 1131
8051.71 1093
8052.56 1027
8053.40 1124
8054.25 1084
8055.10 1061
8055.95 1037
8056.79 1064
8057.64 1046
8058.49 1045
8059.33 1000
8060.18 1020
8061.03 983
8061.88 991
8062.72 987
8063.57 1002
8064.42 986
8065.27 960
8066.11 984
8066.96 927
8067.81 1011
8068.66 1019
8069.50 1028
8070.35 1000
8071.20 1035
8072.05 1007
8072.90 947
8073.74 993
8074.59 1013
8075.44 988
8076.29 926
8077.14 913
8077.99 948
8078.83 1016
8079.68 904
8080.53 968
8081.38 1034
8082.23 1063
8083.08 993
8083.92 962
8084.77 1001
8085.62 1075
8086.47 1048
8087.32 974
8088.17 1006
8089.02 1102
8089.87 1050
8090.71 1002
8091.56 1001
8092.41 953
8093.26 957
8094.11 1055
8094.96 1081
8095.81 1019
8096.66 1054
8097.51 991
8098.36 991
8099.21 1021
8100.06 1001
8100.91 979
8101.75 988
8102.60 1022
8103.45 965
8104.30 980
8105.15 982
8106.00 999
8106.85 1037
8107.70 985
8108.55 958
8109.40 948
8110.25 929
8111.10 1007
8111.95 987
8112.80 1062
8113.65 960
8114.50 1011
8115.35 1004
8116.20 991
8117.05 989
8117.90 1009
8118.75 1020
8119.60 1069
8120.46 1119
8121.31 1010
8122.16 1058
8123.01 1060
8123.86 1030
8124.71 1057
8125.56 1013
8126.41 1011
8127.26 1030
8128.11 1039
8128.96 989
8129.81 1021
8130.66 1008
8131.52 1073
8132.37 1052
8133.22 1030
8134.07 1000
8134.92 1044
8135.77 1048
8136.62 1043
8137.47 1023
8138.33 1000
8139.18 1057
8140.03 1093
8140.88 1048
8141.73 1003
8142.58 1050
8143.44 1085
8144.29 1054
8145.14 1155
8145.99 1040
8146.84 1043
8147.69 1086
8148.55 1102
8149.40 1136
8150.25 1136
8151.10 1091
8151.95 1100
8152.81 1150
8153.66 1165
8154.51 1238
8155.36 1336
8156.22 1272
8157.07 1233
8157.92 1345
8158.77 1351
8159.63 1257
8160.48 1228
8161.33 1158
8162.18 1075
8163.04 1120
8163.89 1044
8164.74 1067
8165.60 1099
8166.45 1048
8167.30 1086
8168.15 1180
8169.01 1105
8169.86 1057
8170.71 1058
8171.57 1057
8172.42 1057
8173.27 1042
8174.13 1043
8174.98 1112
8175.83 1052
8176.69 1070
8177.54 1011
8178.39 955
8179.25 1054
8180.10 1071
8180.95 1034
8181.81 1013
8182.66 1024
8183.52 1010
8184.37 1022
8185.22 1037
8186.08 1011
8186.93 1060
8187.79 1011
8188.64 988
8189.49 994
8190.35 1013
8191.20 1006
8192.06 975
8192.91 1016
8193.76 1010
8194.62 1019
8195.47 954
8196.33 979
8197.18 984
8198.04 1021
8198.89 951
8199.75 935
8200.60 940
8201.46 1007
8202.31 982
8203.17 1021
8204.02 990
8204.87 985
8205.73 968
8206.58 990
8207.44 966
8208.29 944
8209.15 973
8210.01 1017
8210.86 1003
8211.72 964
8212.57 949
8213.43 1005
8214.28 1070
8215.14 1035
8215.99 966
8216.85 1000
8217.70 1003
8218.56 1065
8219.42 985
8220.27 906
8221.13 1000
8221.98 1054
8222.84 1050
8223.69 1007
8224.55 987
8225.41 921
8226.26 936
8227.12 978
8227.97 1048
8228.83 1054
8229.69 1037
8230.54 1020
8231.40 1075
8232.26 1073
8233.11 1000
8233.97 998
8234.82 993
8235.68 940
8236.54 973
8237.39 942
8238.25 985
8239.11 998
8239.96 965
8240.82 966
8241.68 986
8242.54 1009
8243.39 970
8244.25 963
8245.11 919
8245.96 945
8246.82 941
8247.68 946
8248.53 956
8249.39 976
8250.25 991
8251.11 954
8251.96 954
8252.82 930
8253.68 996
8254.54 953
8255.39 941
8256.25 993
8257.11 977
8257.97 952
8258.82 952
8259.68 943
8260.54 945
8261.40 933
8262.26 999
8263.11 977
8263.97 977
8264.83 871
8265.69 900
8266.55 963
8267.40 964
8268.26 1000
8269.12 977
8269.98 1021
8270.84 1041
8271.70 1020
8272.55 989
8273.41 966
8274.27 942
8275.13 1013
8275.99 1046
8276.85 960
8277.71 996
8278.56 1025
8279.42 1058
8280.28 930
8281.14 952
8282.00 949
8282.86 1090
8283.72 1040
8284.58 1013
8285.44 998
8286.29 1060
8287.15 1075
8288.01 989
8288.87 996
8289.73 1042
8290.59 1045
8291.45 1024
8292.31 1023
8293.17 1123
8294.03 1138
8294.89 1153
8295.75 1152
8296.61 1194
8297.47 1184
8298.33 1124
8299.19 1129
8300.05 1089
8300.91 1101
8301.77 1062
8302.63 1098
8303.49 1104
8304.35 1031
8305.21 1082
8306.07 1138
8306.93 1084
8307.79 1057
8308.65 1077
8309.51 987
8310.37 1071
8311.23 1114
8312.09 1090
8312.95 1083
8313.81 1128
8314.67 1120
8315.53 1121
8316.39 1174
8317.25 1257
8318.11 1234
8318.98 1177
8319.84 1157
8320.70 1137
8321.56 1141
8322.42 1145
8323.28 1085
8324.14 1015
8325.00 1067
8325.86 1057
8326.73 1069
8327.59 990
8328.45 1002
8329.31 1057
8330.17 1097
8331.03 1101
8331.89 1027
8332.76 1031
8333.62 980
8334.48 1051
8335.34 1044
8336.20 983
8337.06 1012
8337.93 1017
8338.79 1019
8339.65 1056
8340.51 973
8341.37 1014
8342.24 1060
8343.10 1045
8343.96 1133
8344.82 1122
8345.68 1144
8346.55 1182
8347.41 1163
8348.27 1176
8349.13 1235
8350.00 1115
8350.86 1196
8351.72 1108
8352.58 1063
8353.45 1054
8354.31 1141
8355.17 1053
8356.03 1123
8356.90 1065
8357.76 1054
8358.62 1075
8359.49 1070
8360.35 1113
8361.21 1009
8362.08 1077
8362.94 1063
8363.80 1057
8364.66 1050
8365.53 1025
8366.39 1018
8367.25 1096
8368.12 1036
8368.98 1004
8369.84 1046
8370.71 1076
8371.57 1129
8372.44 1084
8373.30 1089
8374.16 1089
8375.03 1075
8375.89 1075
8376.75 1114
8377.62 1090
8378.48 1090
8379.35 1056
8380.21 1072
8381.07 1141
8381.94 1106
8382.80 1124
8383.67 1147
8384.53 1163
8385.40 1164
8386.26 1129
8387.12 1108
8387.99 1096
8388.85 1077
8389.72 1094
8390.58 1042
8391.45 1085
8392.31 1072
8393.18 1144
8394.04 1108
8394.91 1153
8395.77 1141
8396.64 1114
8397.50 1109
8398.37 1072
8399.23 1073
8400.10 1110
8400.96 1090
8401.83 1065
8402.69 1121
8403.56 1115
8404.42 1167
8405.29 1087
8406.15 1111
8407.02 1180
8407.88 1227
8408.75 1114
8409.61 1109
8410.48 1186
8411.34 1122
8412.21 1177
8413.08 1227
8413.94 1225
8414.81 1290
8415.67 1218
8416.54 1213
8417.41 1244
8418.27 1199
8419.14 1211
8420.00 1286
8420.87 1302
8421.74 1271
8422.60 1314
8423.47 1255
8424.33 1372
8425.20 1414
8426.07 1314
8426.93 1389
8427.80 1319
8428.67 1384
8429.53 1383
8430.40 1331
8431.27 1389
8432.13 1454
8433.00 1421
8433.87 1449
8434.73 1437
8435.60 1490
8436.47 1475
8437.33 1420
8438.20 1439
8439.07 1470
8439.94 1534
8440.80 1564
8441.67 1580
8442.54 1577
8443.40 1689
8444.27 1775
8445.14 1828
8446.01 1740
8446.87 1793
8447.74 1849
8448.61 1922
8449.48 1840
8450.34 1781
8451.21 1826
8452.08 1848
8452.95 1863
8453.82 1859
8454.68 1946
8455.55 1932
8456.42 1995
8457.29 2058
8458.15 2100
8459.02 2026
8459.89 2049
8460.76 2035
8461.63 2054
8462.50 2047
8463.36 2137
8464.23 2048
8465.10 2039
8465.97 2056
8466.84 2173
8467.71 2449
8468.57 2844
8469.44 3428
8470.31 4206
8471.18 4724
8472.05 5005
8472.92 5236
8473.79 4871
8474.66 4585
8475.53 4061
8476.39 3564
8477.26 3049
8478.13 2655
8479.00 2345
8479.87 2159
8480.74 1868
8481.61 1767
8482.48 1782
8483.35 1585
8484.22 1537
8485.09 1535
8485.96 1537
8486.83 1452
8487.69 1478
8488.56 1478
8489.43 1454
8490.30 1486
8491.17 1510
8492.04 1452
8492.91 1402
8493.78 1434
8494.65 1437
8495.52 1466
8496.39 1376
8497.26 1381
8498.13 1417
8499.00 1419
8499.87 1404
8500.74 1429
8501.61 1460
8502.48 1422
8503.35 1402
8504.22 1385
8505.10 1451
8505.97 1490
8506.84 1534
8507.71 1542
8508.58 1590
8509.45 1494
8510.32 1647
8511.19 1625
8512.06 1626
8512.93 1610
8513.80 1540
8514.67 1473
8515.54 1464
8516.42 1536
8517.29 1537
8518.16 1465
8519.03 1437
8519.90 1496
8520.77 1460
8521.64 1444
8522.51 1496
8523.39 1543
8524.26 1555
8525.13 1525
8526.00 1425
8526.87 1498
8527.74 1564
8528.61 1520
8529.49 1571
8530.36 1664
8531.23 1685
8532.10 1805
8532.97 1906
8533.85 1828
8534.72 1883
8535.59 1839
8536.46 1814
8537.33 1946
8538.21 1874
8539.08 1808
8539.95 1700
8540.82 1748
8541.69 1692
8542.57 1599
8543.44 1703
8544.31 1586
8545.18 1656
8546.06 1616
8546.93 1641
8547.80 1620
8548.67 1710
8549.55 1744
8550.42 1780
8551.29 1835
8552.17 1776
8553.04 1849
8553.91 1815
8554.78 1887
8555.66 1898
8556.53 1888
8557.40 1780
8558.28 1775
8559.15 1680
8560.02 1616
8560.90 1574
8561.77 1476
8562.64 1422
8563.52 1351
8564.39 1413
8565.26 1381
8566.14 1394
8567.01 1319
8567.89 1349
8568.76 1352
8569.63 1373
8570.51 1371
8571.38 1378
8572.25 1422
8573.13 1348
8574.00 1287
8574.88 1250
8575.75 1312
8576.62 1308
8577.50 1299
8578.37 1290
8579.25 1349
8580.12 1248
8581.00 1311
8581.87 1318
8582.74 1402
8583.62 1371
8584.49 1313
8585.37 1337
8586.24 1385
8587.12 1369
8587.99 1388
8588.87 1453
8589.74 1403
8590.62 1345
8591.49 1308
8592.37 1423
8593.24 1415
8594.12 1347
8594.99 1290
8595.87 1395
8596.74 1409
8597.62 1486
8598.49 1464
8599.37 1483
8600.24 1474
8601.12 1403
8601.99 1394
8602.87 1332
8603.74 1402
8604.62 1417
8605.49 1514
8606.37 1427
8607.25 1448
8608.12 1522
8609.00 1427
8609.87 1478
8610.75 1459
8611.63 1573
8612.50 1487
8613.38 1523
8614.25 1628
8615.13 1524
8616.01 1584
8616.88 1650
8617.76 1565
8618.63 1543
8619.51 1560
8620.39 1566
8621.26 1585
8622.14 1592
8623.02 1626
8623.89 1634
8624.77 1663
8625.65 1620
8626.52 1648
8627.40 1616
8628.28 1676
8629.15 1686
8630.03 1736
8630.91 1752
8631.78 1818
8632.66 1786
8633.54 1771
8634.41 1900
8635.29 1850
8636.17 1786
8637.05 1820
8637.92 1831
8638.80 1807
8639.68 1759
8640.56 1830
8641.43 1953
8642.31 2006
8643.19 2040
8644.06 2030
8644.94 2029
8645.82 2046
8646.70 2049
8647.58 2132
8648.45 2270
8649.33 2187
8650.21 2200
8651.09 2216
8651.96 2202
8652.84 2189
8653.72 2234
8654.60 2225
8655.48 2194
8656.36 2232
8657.23 2236
8658.11 2316
8658.99 2241
8659.87 2288
8660.75 2352
8661.63 2293
8662.50 2329
8663.38 2287
8664.26 2262
8665.14 2221
8666.02 2166
8666.90 2297
8667.78 2236
8668.65 2422
8669.53 2515
8670.41 2550
8671.29 2777
8672.17 3070
8673.05 3396
8673.93 3727
8674.81 4159
8675.69 4350
8676.57 4613
8677.45 4656
8678.32 4662
8679.20 4460
8680.08 4336
8680.96 3907
8681.84 3458
8682.72 3262
8683.60 3148
8684.48 2950
8685.36 2829
8686.24 2721
8687.12 2749
8688.00 2817
8688.88 3031
8689.76 3235
8690.64 3632
8691.52 4134
8692.40 4869
8693.28 5532
8694.16 6122
8695.04 5900
8695.92 5907
8696.80 5713
8697.68 5162
8698.56 4472
8699.44 3855
8700.32 3366
8701.20 2930
8702.08 2546
8702.96 2435
8703.84 2279
8704.72 2079
8705.60 2038
8706.49 1982
8707.37 1967
8708.25 1976
8709.13 1871
8710.01 1864
8710.89 1757
8711.77 1745
8712.65 1730
8713.53 1862
8714.41 1835
8715.29 1762
8716.18 1723
8717.06 1637
8717.94 1665
8718.82 1725
8719.70 1690
8720.58 1767
8721.46 1669
8722.35 1723
8723.23 1790
8724.11 1780
8724.99 1758
8725.87 1775
8726.75 1737
8727.64 1621
8728.52 1647
8729.40 1717
8730.28 1794
8731.16 1827
8732.05 1821
8732.93 1818
8733.81 1823
8734.69 1885
8735.57 1916
8736.46 1881
8737.34 1880
8738.22 1920
8739.10 1953
8739.99 1914
8740.87 1819
8741.75 1847
8742.63 1860
8743.52 1698
8744.40 1711
8745.28 1701
8746.16 1741
8747.05 1709
8747.93 1704
8748.81 1675
8749.70 1626
8750.58 1649
8751.46 1771
8752.34 1870
8753.23 1822
8754.11 1942
8754.99 2029
8755.88 2044
8756.76 2034
8757.64 2010
8758.53 2012
8759.41 1977
8760.29 1970
8761.18 1997
8762.06 1965
8762.94 1828
8763.83 1761
8764.71 1750
8765.60 1667
8766.48 1669
8767.36 1753
8768.25 1801
8769.13 1806
8770.01 1700
8770.90 1803
8771.78 1768
8772.67 1787
8773.55 1708
8774.43 1678
8775.32 1617
8776.20 1548
8777.09 1511
8777.97 1549
8778.86 1468
8779.74 1459
8780.63 1450
8781.51 1429
8782.39 1486
8783.28 1537
8784.16 1532
8785.05 1470
8785.93 1491
8786.82 1487
8787.70 1472
8788.59 1399
8789.47 1368
8790.36 1392
8791.24 1378
8792.13 1373
8793.01 1323
8793.90 1366
8794.78 1294
8795.67 1346
8796.55 1363
8797.44 1261
8798.32 1302
8799.21 1379
8800.10 1370
8800.98 1267
8801.87 1238
8802.75 1295
8803.64 1393
8804.52 1406
8805.41 1389
8806.29 1413
8807.18 1366
8808.07 1390
8808.95 1316
8809.84 1290
8810.72 1283
8811.61 1258
8812.50 1162
8813.38 1263
8814.27 1319
8815.15 1212
8816.04 1224
8816.93 1337
8817.81 1356
8818.70 1295
8819.59 1223
8820.47 1305
8821.36 1246
8822.25 1253
8823.13 1266
8824.02 1245
8824.91 1235
8825.79 1263
8826.68 1287
8827.57 1219
8828.45 1217
8829.34 1166
8830.23 1220
8831.11 1246
8832.00 1268
8832.89 1215
8833.78 1212
8834.66 1151
8835.55 1148
8836.44 1176
8837.32 1139
8838.21 1161
8839.10 1129
8839.99 1107
8840.87 1109
8841.76 1103
8842.65 1081
8843.54 1054
8844.42 1101
8845.31 1086
8846.20 1121
8847.09 1114
8847.98 1152
8848.86 1149
8849.75 1098
8850.64 1054
8851.53 1115
8852.42 1122
8853.30 1035
8854.19 1105
8855.08 1054
8855.97 1079
8856.86 1000
8857.75 1030
8858.63 1016
8859.52 1031
8860.41 1038
8861.30 1019
8862.19 1050
8863.08 1070
8863.97 1038
8864.85 1014
8865.74 1059
8866.63 1007
8867.52 1023
8868.41 1025
8869.30 1010
8870.19 947
8871.08 937
8871.97 997
8872.85 937
8873.74 942
8874.63 892
8875.52 903
8876.41 912
8877.30 973
8878.19 973
8879.08 1009
8879.97 978
8880.86 1046
8881.75 950
8882.64 971
8883.53 946
8884.42 954
8885.31 986
8886.20 995
8887.09 1008
8887.98 910
8888.87 994
8889.76 978
8890.65 956
8891.54 970
8892.43 967
8893.32 894
8894.21 885
8895.10 861
8895.99 905
8896.88 917
8897.77 895
8898.66 907
8899.55 929
8900.44 895
8901.33 926
8902.22 943
8903.11 947
8904.00 891
8904.89 934
8905.78 887
8906.67 857
8907.56 907
8908.46 900
8909.35 946
8910.24 955
8911.13 912
8912.02 980
8912.91 951
8913.80 897
8914.69 869
8915.58 934
8916.48 950
8917.37 935
8918.26 914
8919.15 878
8920.04 910
8920.93 874
8921.82 856
8922.72 873
8923.61 855
8924.50 856
8925.39 855
8926.28 855
8927.18 896
8928.07 915
8928.96 976
8929.85 849
8930.74 801
8931.64 865
8932.53 900
8933.42 899
8934.31 838
8935.20 851
8936.10 851
8936.99 931
8937.88 921
8938.77 878
8939.67 798
8940.56 854
8941.45 849
8942.34 868
8943.24 821
8944.13 811
8945.02 869
8945.91 865
8946.81 834
8947.70 814
8948.59 835
8949.49 869
8950.38 878
8951.27 803
8952.16 811
8953.06 807
8953.95 881
8954.84 867
8955.74 876
8956.63 812
8957.52 812
8958.42 861
8959.31 837
8960.20 772
8961.10 803
8961.99 874
8962.89 836
8963.78 875
8964.67 900
8965.57 865
8966.46 812
8967.35 876
8968.25 824
8969.14 882
8970.04 867
8970.93 906
8971.82 880
8972.72 869
8973.61 913
8974.51 898
8975.40 889
8976.30 928
8977.19 864
8978.08 875
8978.98 846
8979.87 809
8980.77 864
8981.66 862
8982.56 836
8983.45 859
8984.35 858
8985.24 793
8986.14 764
8987.03 844
8987.93 849
8988.82 849
8989.72 872
8990.61 852
8991.51 880
8992.40 881
8993.30 818
8994.19 808
8995.09 825
8995.98 834
8996.88 840
8997.77 795
8998.67 884
8999.56 871
9000.46 772
9001.35 837
9002.25 844
9003.15 850
9004.04 851
9004.94 812
9005.83 819
9006.73 844
9007.62 829
9008.52 774
9009.42 823
9010.31 873
9011.21 891
9012.10 835
9013.00 790
9013.90 796
9014.79 830
9015.69 844
9016.59 826
9017.48 825
9018.38 839
9019.27 846
9020.17 810
9021.07 859
9021.96 865
9022.86 861
9023.76 819
9024.65 860
9025.55 798
9026.45 786
9027.34 774
9028.24 779
9029.14 843
9030.04 838
9030.93 802
9031.83 799
9032.73 800
9033.62 836
9034.52 851
9035.42 773
9036.32 774
9037.21 794
9038.11 762
9039.01 759
9039.90 738
9040.80 770
9041.70 859
9042.60 819
9043.50 811
9044.39 812
9045.29 800
9046.19 773
9047.09 761
9047.98 784
9048.88 804
9049.78 815
9050.68 734
9051.58 815
9052.47 847
9053.37 849
9054.27 866
9055.17 891
9056.07 856
9056.97 783
9057.86 772
9058.76 837
9059.66 837
9060.56 828
9061.46 850
9062.36 872
9063.25 934
9064.15 863
9065.05 822
9065.95 817
9066.85 839
9067.75 881
9068.65 910
9069.55 802
9070.45 828
9071.34 821
9072.24 853
9073.14 811
9074.04 822
9074.94 905
9075.84 811
9076.74 830
9077.64 894
9078.54 857
9079.44 784
9080.34 793
9081.24 761
9082.14 822
9083.04 828
9083.94 757
9084.84 860
9085.74 855
9086.63 859
9087.53 851
9088.43 814
9089.33 870
9090.23 857
9091.13 884
9092.03 825
9092.93 823
9093.83 855
9094.74 824
9095.64 820
9096.54 849
9097.44 905
9098.34 830
9099.24 811
9100.14 828
9101.04 865
9101.94 782
9102.84 795
9103.74 802
9104.64 814
9105.54 847
9106.44 806
9107.34 849
9108.24 821
9109.14 893
9110.05 839
9110.95 809
9111.85 824
9112.75 825
9113.65 788
9114.55 827
9115.45 817
9116.35 811
9117.25 818
9118.16 803
9119.06 799
9119.96 775
9120.86 767
9121.76 816
9122.66 787
9123.56 800
9124.47 790
9125.37 774
9126.27 817
9127.17 805
9128.07 851
9128.98 805
9129.88 812
9130.78 874
9131.68 930
9132.58 856
9133.49 793
9134.39 817
9135.29 823
9136.19 832
9137.09 797
9138.00 785
9138.90 819
9139.80 922
9140.70 791
9141.61 795
9142.51 832
9143.41 838
9144.31 806
9145.22 770
9146.12 814
9147.02 841
9147.93 793
9148.83 797
9149.73 840
9150.63 836
9151.54 834
9152.44 763
9153.34 770
9154.25 779
9155.15 867
9156.05 840
9156.96 867
9157.86 887
9158.76 780
9159.67 791
9160.57 832
9161.47 793
9162.38 790
9163.28 793
9164.18 787
9165.09 803
9165.99 775
9166.90 765
9167.80 758
9168.70 764
9169.61 806
9170.51 813
9171.41 799
9172.32 763
9173.22 752
9174.13 760
9175.03 721
9175.94 740
9176.84 780
9177.74 811
9178.65 824
9179.55 744
9180.46 751
9181.36 800
9182.27 774
9183.17 739
9184.08 786
9184.98 753
9185.88 824
9186.79 767
9187.69 760
9188.60 822
9189.50 837
9190.41 886
9191.31 789
9192.22 817
9193.12 803
9194.03 817
9194.93 848
9195.84 850
9196.74 815
9197.65 845
9198.56 813
9199.46 837
9200.37 760
9201.27 793
9202.18 848
9203.08 802
9203.99 841
9204.89 826
9205.80 822
9206.71 758
9207.61 746
9208.52 840
9209.42 802
9210.33 802
9211.23 798
9212.14 807
9213.05 813
9213.95 814
9214.86 779
9215.77 790
9216.67 804
9217.58 811
9218.48 831
9219.39 754
9220.30 833
9221.20 875
9222.11 790
9223.02 792
9223.92 753
9224.83 742
9225.74 782
9226.64 822
9227.55 827
9228.46 823
9229.36 764
9230.27 754
9231.18 822
9232.08 806
9232.99 748
9233.90 816
9234.81 803
9235.71 826
9236.62 774
9237.53 756
9238.43 813
9239.34 759
9240.25 730
9241.16 760
9242.06 786
9242.97 728
9243.88 768
9244.79 769
9245.69 811
9246.60 796
9247.51 845
9248.42 834
9249.33 791
9250.23 758
9251.14 698
9252.05 800
9252.96 761
9253.87 753
9254.77 755
9255.68 831
9256.59 816
9257.50 807
9258.41 750
9259.31 769
9260.22 781
9261.13 753
9262.04 752
9262.95 757
9263.86 731
9264.77 747
9265.67 786
9266.58 767
9267.49 766
9268.40 739
9269.31 760
9270.22 772
9271.13 746
9272.04 745
9272.94 756
9273.85 818
9274.76 762
9275.67 783
9276.58 772
9277.49 788
9278.40 800
9279.31 806
9280.22 788
9281.13 756
9282.04 791
9282.95 790
9283.86 806
9284.77 732
9285.68 766
9286.59 775
9287.49 857
9288.40 795
9289.31 792
9290.22 825
9291.13 776
9292.04 754
9292.95 750
9293.86 821
9294.77 814
9295.68 834
9296.59 791
9297.50 866
9298.41 800
9299.33 843
9300.24 887
9301.15 884
9302.06 823
9302.97 845
9303.88 873
9304.79 823
9305.70 811
9306.61 842
9307.52 847
9308.43 858
9309.34 871
9310.25 864
9311.16 921
9312.07 877
9312.98 860
9313.90 876
9314.81 862
9315.72 877
9316.63 825
9317.54 854
9318.45 825
9319.36 890
9320.27 824
9321.19 830
9322.10 806
9323.01 824
9323.92 842
9324.83 822
9325.74 784
9326.65 811
9327.57 786
9328.48 806
9329.39 853
9330.30 822
9331.21 800
9332.13 792
9333.04 812
9333.95 876
9334.86 767
9335.77 750
9336.69 855
9337.60 774
9338.51 789
9339.42 791
9340.33 863
9341.25 848
9342.16 791
9343.07 842
9343.98 809
9344.90 801
9345.81 851
9346.72 839
9347.63 755
9348.55 831
9349.46 832
9350.37 843
9351.29 870
9352.20 826
9353.11 794
9354.02 820
9354.94 792
9355.85 833
9356.76 880
9357.68 839
9358.59 809
9359.50 776
9360.42 826
9361.33 855
9362.24 820
9363.16 815
9364.07 825
9364.98 850
9365.90 893
9366.81 794
9367.72 799
9368.64 848
9369.55 809
9370.47 849
9371.38 876
9372.29 817
9373.21 801
9374.12 793
9375.04 861
9375.95 883
9376.86 803
9377.78 915
9378.69 903
9379.61 863
9380.52 850
9381.43 850
9382.35 891
9383.26 887
9384.18 844
9385.09 833
9386.01 840
9386.92 884
9387.84 882
9388.75 913
9389.67 942
9390.58 857
9391.49 885
9392.41 869
9393.32 856
9394.24 864
9395.15 950
9396.07 995
9396.98 969
9397.90 937
9398.81 928
9399.73 907
9400.65 863
9401.56 990
9402.48 980
9403.39 905
9404.31 939
9405.22 959
9406.14 887
9407.05 916
9407.97 918
9408.88 988
9409.80 936
9410.72 951
9411.63 930
9412.55 936
9413.46 918
9414.38 929
9415.30 957
9416.21 958
9417.13 980
9418.04 854
9418.96 892
9419.88 881
9420.79 893
9421.71 906
9422.62 932
9423.54 943
9424.46 881
9425.37 964
9426.29 961
9427.21 966
9428.12 926
9429.04 927
9429.96 898
9430.87 962
9431.79 956
9432.71 891
9433.62 917
9434.54 979
9435.46 941
9436.37 973
9437.29 975
9438.21 1023
9439.13 1050
9440.04 1079
9440.96 1102
9441.88 1171
9442.80 1028
9443.71 1092
9444.63 1169
9445.55 1097
9446.46 1006
9447.38 1022
9448.30 1061
9449.22 1116
9450.14 1112
9451.05 1183
9451.97 1250
9452.89 1302
9453.81 1444
9454.72 1492
9455.64 1544
9456.56 1589
9457.48 1584
9458.40 1480
9459.31 1346
9460.23 1331
9461.15 1247
9462.07 1227
9462.99 1206
9463.91 1138
9464.82 1088
9465.74 1018
9466.66 997
9467.58 1043
9468.50 1077
9469.42 1043
9470.34 1011
9471.25 1075
9472.17 1020
9473.09 1000
9474.01 1044
9474.93 1014
9475.85 1064
9476.77 1136
9477.69 1100
9478.60 1138
9479.52 1171
9480.44 1118
9481.36 1153
9482.28 1163
9483.20 1167
9484.12 1133
9485.04 1140
9485.96 1150
9486.88 1178
9487.80 1140
9488.72 1110
9489.64 1043
9490.56 1094
9491.48 1111
9492.40 1060
9493.32 1049
9494.24 1133
9495.16 1116
9496.08 1032
9497.00 1115
9497.92 1101
9498.84 1149
9499.76 1104
9500.68 1064
9501.60 1122
9502.52 1097
9503.44 1052
9504.36 1122
9505.28 1041
9506.20 1024
9507.12 1095
9508.04 1168
9508.96 1163
9509.88 1123
9510.80 1187
9511.72 1173
9512.64 1193
9513.56 1170
9514.48 1119
9515.40 1150
9516.32 1228
9517.25 1160
9518.17 1216
9519.09 1216
9520.01 1284
9520.93 1314
9521.85 1229
9522.77 1269
9523.69 1243
9524.61 1230
9525.54 1178
9526.46 1230
9527.38 1262
9528.30 1252
9529.22 1255
9530.14 1341
9531.06 1370
9531.99 1441
9532.91 1439
9533.83 1504
9534.75 1619
9535.67 1573
9536.60 1566
9537.52 1488
9538.44 1478
9539.36 1512
9540.28 1458
9541.21 1367
9542.13 1249
9543.05 1206
9543.97 1255
9544.89 1274
9545.82 1256
9546.74 1338
9547.66 1232
9548.58 1280
9549.51 1274
9550.43 1296
9551.35 1276
9552.27 1285
9553.20 1210
9554.12 1272
9555.04 1258
9555.96 1288
9556.89 1301
9557.81 1320
9558.73 1315
9559.66 1327
9560.58 1380
9561.50 1281
9562.43 1332
9563.35 1391
9564.27 1380
9565.19 1368
9566.12 1394
9567.04 1321
9567.96 1332
9568.89 1301
9569.81 1249
9570.74 1311
9571.66 1299
9572.58 1282
9573.51 1340
9574.43 1338
9575.35 1310
9576.28 1343
9577.20 1316
9578.13 1318
9579.05 1278
9579.97 1309
9580.90 1328
9581.82 1306
9582.75 1377
9583.67 1369
9584.59 1337
9585.52 1406
9586.44 1423
9587.37 1426
9588.29 1345
9589.22 1368
9590.14 1386
9591.06 1384
9591.99 1467
9592.91 1423
9593.84 1435
9594.76 1465
9595.69 1565
9596.61 1511
9597.54 1486
9598.46 1571
9599.39 1577
9600.31 1557
9601.24 1516
9602.16 1550
9603.09 1624
9604.01 1573
9604.94 1545
9605.86 1546
9606.79 1603
9607.71 1717
9608.64 1681
9609.56 1651
9610.49 1640
9611.41 1725
9612.34 1636
9613.27 1654
9614.19 1714
9615.12 1720
9616.04 1730
9616.97 1673
9617.89 1693
9618.82 1724
9619.75 1718
9620.67 1709
9621.60 1804
9622.52 1761
9623.45 1733
9624.38 1834
9625.30 1812
9626.23 1794
9627.15 1814
9628.08 1815
9629.01 1812
9629.93 1875
9630.86 1848
9631.79 1876
9632.71 2007
9633.64 1895
9634.57 1871
9635.49 1937
9636.42 1985
9637.35 2008
9638.27 1996
9639.20 1990
9640.13 2004
9641.05 2109
9641.98 2052
9642.91 2073
9643.83 2096
9644.76 2112
9645.69 2138
9646.62 2203
9647.54 2262
9648.47 2217
9649.40 2261
9650.32 2347
9651.25 2446
9652.18 2409
9653.11 2266
9654.03 2376
9654.96 2426
9655.89 2370
9656.82 2373
9657.75 2339
9658.67 2443
9659.60 2479
9660.53 2447
9661.46 2449
9662.38 2493
9663.31 2477
9664.24 2504
9665.17 2545
9666.10 2552
9667.02 2578
9667.95 2567
9668.88 2675
9669.81 2629
9670.74 2687
9671.67 2607
9672.59 2764
9673.52 2825
9674.45 2782
9675.38 2813
9676.31 2799
9677.24 2678
9678.17 2743
9679.10 2815
9680.02 2914
9680.95 2944
9681.88 2980
9682.81 3059
9683.74 3075
9684.67 3038
9685.60 2971
9686.53 3026
9687.46 3187
9688.39 3132
9689.31 3193
9690.24 3072
9691.17 3075
9692.10 3219
9693.03 3262
9693.96 3207
9694.89 3147
9695.82 3372
9696.75 3450
9697.68 3710
9698.61 3948
9699.54 4113
9700.47 4498
9701.40 4500
9702.33 4687
9703.26 4577
9704.19 4391
9705.12 4179
9706.05 3870
9706.98 3685
9707.91 3563
9708.84 3508
9709.77 3334
9710.70 3298
9711.63 3331
9712.56 3347
9713.49 3548
9714.42 3669
9715.35 3735
9716.28 3838
9717.21 3975
9718.14 4041
9719.07 4032
9720.00 3964
9720.93 3736
9721.87 3633
9722.80 3486
9723.73 3273
9724.66 3048
9725.59 2902
9726.52 2846
9727.45 2782
9728.38 2704
9729.31 2648
9730.24 2752
9731.18 2783
9732.11 2768
9733.04 2789
9733.97 2933
9734.90 2915
9735.83 3044
9736.76 3029
9737.70 2969
9738.63 2879
9739.56 2736
9740.49 2729
9741.42 2643
9742.35 2650
9743.29 2527
9744.22 2418
9745.15 2397
9746.08 2424
9747.01 2359
9747.95 2347
9748.88 2248
9749.81 2266
9750.74 2266
9751.67 2224
9752.61 2179
9753.54 2247
9754.47 2170
9755.40 2194
9756.34 2201
9757.27 2139
9758.20 2229
9759.13 2176
9760.07 2266
9761.00 2240
9761.93 2273
9762.87 2257
9763.80 2320
9764.73 2278
9765.66 2277
9766.60 2289
9767.53 2343
9768.46 2292
9769.40 2252
9770.33 2233
9771.26 2286
9772.20 2295
9773.13 2177
9774.06 2169
9775.00 2174
9775.93 2197
9776.86 2348
9777.80 2384
9778.73 2427
9779.66 2502
9780.60 2570
9781.53 2609
9782.46 2587
9783.40 2585
9784.33 2590
9785.26 2445
9786.20 2358
9787.13 2376
9788.07 2307
9789.00 2216
9789.93 2178
9790.87 2067
9791.80 2031
9792.74 1997
9793.67 1939
9794.61 1902
9795.54 1951
9796.47 1958
9797.41 1963
9798.34 1944
9799.28 1988
9800.21 1971
9801.15 1934
9802.08 1971
9803.02 2004
9803.95 1926
9804.89 1885
9805.82 1795
9806.76 1786
9807.69 1760
9808.63 1732
9809.56 1655
9810.50 1714
9811.43 1681
9812.37 1634
9813.30 1604
9814.24 1689
9815.17 1589
9816.11 1591
9817.04 1643
9817.98 1576
9818.91 1526
9819.85 1596
9820.78 1509
9821.72 1584
9822.65 1572
9823.59 1514
9824.53 1440
9825.46 1439
9826.40 1436
9827.33 1484
9828.27 1465
9829.21 1498
9830.14 1405
9831.08 1477
9832.01 1515
9832.95 1490
9833.89 1442
9834.82 1397
9835.76 1372
9836.69 1408
9837.63 1387
9838.57 1388
9839.50 1382
9840.44 1467
9841.38 1479
9842.31 1472
9843.25 1473
9844.19 1441
9845.12 1452
9846.06 1496
9847.00 1455
9847.93 1369
9848.87 1459
9849.81 1379
9850.74 1429
9851.68 1392
9852.62 1381
9853.56 1342
9854.49 1383
9855.43 1381
9856.37 1397
9857.30 1434
9858.24 1376
9859.18 1399
9860.12 1443
9861.05 1380
9861.99 1368
9862.93 1456
9863.87 1387
9864.80 1393
9865.74 1368
9866.68 1398
9867.62 1311
9868.56 1264
9869.49 1307
9870.43 1313
9871.37 1340
9872.31 1279
9873.24 1271
9874.18 1252
9875.12 1310
9876.06 1248
9877.00 1296
9877.94 1252
9878.87 1245
9879.81 1212
9880.75 1231
9881.69 1216
9882.63 1192
9883.57 1267
9884.50 1233
9885.44 1271
9886.38 1232
9887.32 1204
9888.26 1231
9889.20 1259
9890.14 1206
9891.08 1178
9892.02 1197
9892.95 1154
9893.89 1143
9894.83 1117
9895.77 1142
9896.71 1184
9897.65 1114
9898.59 1146
9899.53 1192
9900.47 1179
9901.41 1187
9902.35 1142
9903.29 1174
9904.23 1151
9905.16 1180
9906.10 1222
9907.04 1199
9907.98 1135
9908.92 1190
9909.86 1192
9910.80 1167
9911.74 1190
9912.68 1165
9913.62 1176
9914.56 1220
9915.50 1262
9916.44 1315
9917.38 1206
9918.32 1173
9919.26 1205
9920.20 1192
9921.14 1174
9922.08 1161
9923.02 1239
9923.97 1259
9924.91 1368
9925.85 1437
9926.79 1564
9927.73 1733
9928.67 1792
9929.61 1789
9930.55 1846
9931.49 1842
9932.43 1783
9933.37 1706
9934.31 1643
9935.25 1508
9936.20 1334
9937.14 1326
9938.08 1271
9939.02 1276
9939.96 1206
9940.90 1200
9941.84 1171
9942.78 1115
9943.73 1124
9944.67 1057
9945.61 1015
9946.55 1066
9947.49 1080
9948.43 1074
9949.37 1078
9950.32 1057
9951.26 1050
9952.20 1011
9953.14 1065
9954.08 1042
9955.03 1090
9955.97 1078
9956.91 1105
9957.85 1114
9958.79 1089
9959.74 1061
9960.68 1053
9961.62 1024
9962.56 1033
9963.50 1072
9964.45 1085
9965.39 1069
9966.33 1026
9967.27 989
9968.22 1068
9969.16 1025
9970.10 1075
9971.04 1006
9971.99 1096
9972.93 1043
9973.87 972
9974.82 1010
9975.76 1091
9976.70 1094
9977.64 1061
9978.59 994
9979.53 992
9980.47 1014
9981.42 987
9982.36 1024
9983.30 1028
9984.25 1049
9985.19 957
9986.13 953
9987.08 976
9988.02 1043
9988.96 1035
9989.91 1010
9990.85 1040
9991.80 1061
9992.74 1086
9993.68 1093
9994.63 1050
9995.57 1027
9996.51 1048
9997.46 1038
9998.40 1038
9999.35 982
10000.29 999
10001.23 1016
10002.18 985
10003.12 954
10004.07 979
10005.01 979
10005.96 969
10006.90 1008
10007.84 980
10008.79 978
10009.73 997
10010.68 997
10011.62 1022
10012.57 1003
10013.51 1024
10014.46 970
10015.40 970
10016.35 981
10017.29 921
10018.24 871
10019.18 931
10020.13 943
10021.07 985
10022.02 961
10022.96 936
10023.91 940
10024.85 878
10025.80 904
10026.74 901
10027.69 894
10028.63 961
10029.58 940
10030.52 912
10031.47 960
10032.42 979
10033.36 947
10034.31 911
10035.25 892
10036.20 933
10037.14 929
10038.09 953
10039.04 885
10039.98 890
10040.93 903
10041.87 898
10042.82 970
10043.77 877
10044.71 892
10045.66 867
10046.60 858
10047.55 886
10048.50 870
10049.44 817
10050.39 837
10051.34 900
10052.28 888
10053.23 954
10054.18 923
10055.12 888
10056.07 896
10057.02 854
10057.96 890
10058.91 919
10059.86 895
10060.80 920
10061.75 962
10062.70 1006
10063.64 939
10064.59 917
10065.54 841
10066.49 891
10067.43 849
10068.38 878
10069.33 882
10070.28 865
10071.22 800
10072.17 815
10073.12 857
10074.07 853
10075.01 831
10075.96 837
10076.91 857
10077.86 878
10078.80 856
10079.75 843
10080.70 784
10081.65 755
10082.60 871
10083.54 875
10084.49 856
10085.44 833
10086.39 824
10087.34 850
10088.28 846
10089.23 819
10090.18 836
10091.13 879
10092.08 868
10093.03 908
10093.97 848
10094.92 834
10095.87 804
10096.82 860
10097.77 840
10098.72 801
10099.67 851
10100.62 801
10101.56 831
10102.51 862
10103.46 868
10104.41 811
10105.36 832
10106.31 848
10107.26 786
10108.21 790
10109.16 768
10110.11 786
10111.05 804
10112.00 811
10112.95 751
10113.90 759
10114.85 754
10115.80 773
10116.75 791
10117.70 832
10118.65 862
10119.60 855
10120.55 850
10121.50 824
10122.45 849
10123.40 848
10124.35 800
10125.30 843
10126.25 807
10127.20 763
10128.15 855
10129.10 844
10130.05 849
10131.00 819
10131.95 820
10132.90 835
10133.85 867
10134.80 836
10135.75 830
10136.70 881
10137.65 793
10138.60 852
10139.55 793
10140.51 826
10141.46 879
10142.41 847
10143.36 943
10144.31 878
10145.26 805
10146.21 828
10147.16 834
10148.11 807
10149.06 835
10150.01 841
10150.97 852
10151.92 858
10152.87 871
10153.82 830
10154.77 891
10155.72 910
10156.67 846
10157.63 903
10158.58 877
10159.53 884
10160.48 857
10161.43 869
10162.38 885
10163.34 870
10164.29 903
10165.24 890
10166.19 917
10167.14 920
10168.09 793
10169.05 870
10170.00 906
10170.95 866
10171.90 873
10172.86 872
10173.81 905
10174.76 894
10175.71 834
10176.66 866
10177.62 893
10178.57 894
10179.52 950
10180.47 921
10181.43 903
10182.38 891
10183.33 886
10184.29 986
10185.24 951
10186.19 974
10187.14 990
10188.10 988
10189.05 992
10190.00 901
10190.96 938
10191.91 868
10192.86 986
10193.81 982
10194.77 916
10195.72 916
10196.67 927
10197.63 958
10198.58 944
10199.53 907
10200.49 927
10201.44 915
10202.40 1002
10203.35 999
10204.30 1009
10205.26 1022
10206.21 1059
10207.16 1058
10208.12 1099
10209.07 1117
10210.03 1119
10210.98 1092
10211.93 1038
10212.89 1011
10213.84 980
10214.80 1013
10215.75 934
10216.70 868
10217.66 943
10218.61 986
10219.57 974
10220.52 911
10221.48 936
10222.43 986
10223.39 938
10224.34 904
10225.30 942
10226.25 936
10227.20 931
10228.16 930
10229.11 907
10230.07 873
10231.02 874
10231.98 952
10232.93 919
10233.89 919
10234.84 971
10235.80 954
10236.75 986
10237.71 995
10238.67 980
10239.62 996
10240.58 986
10241.53 978
10242.49 1006
10243.44 930
10244.40 913
10245.35 915
10246.31 900
10247.26 854
10248.22 850
10249.18 865
10250.13 838
10251.09 869
10252.04 819
10253.00 869
10253.96 804
10254.91 792
10255.87 759
10256.82 803
10257.78 789
10258.74 788
10259.69 816
10260.65 800
10261.61 772
10262.56 795
10263.52 794
10264.47 761
10265.43 796
10266.39 791
10267.34 792
10268.30 814
10269.26 807
10270.21 753
10271.17 702
10272.13 819
10273.09 805
10274.04 793
10275.00 825
10275.96 756
10276.91 793
10277.87 786
10278.83 782
10279.78 740
10280.74 723
10281.70 766
10282.66 792
10283.61 752
10284.57 748
10285.53 724
10286.49 729
10287.44 728
10288.40 747
10289.36 742
10290.32 754
10291.27 771
10292.23 723
10293.19 766
10294.15 741
10295.11 793
10296.06 806
10297.02 735
10297.98 721
10298.94 783
10299.90 781
10300.85 751
10301.81 769
10302.77 766
10303.73 789
10304.69 748
10305.65 748
10306.60 762
10307.56 749
10308.52 721
10309.48 700
10310.44 734
10311.40 738
10312.36 733
10313.32 778
10314.27 792
10315.23 749
10316.19 744
10317.15 748
10318.11 726
10319.07 783
10320.03 804
10320.99 718
10321.95 749
10322.91 767
10323.86 760
10324.82 792
10325.78 756
10326.74 738
10327.70 739
10328.66 768
10329.62 755
10330.58 750
10331.54 766
10332.50 706
10333.46 757
10334.42 789
10335.38 816
10336.34 832
10337.30 760
10338.26 722
10339.22 811
10340.18 767
10341.14 755
10342.10 805
10343.06 797
10344.02 714
10344.98 724
10345.94 740
10346.90 748
10347.86 748
10348.82 747
10349.78 790
10350.74 827
10351.70 775
10352.66 761
10353.62 717
10354.58 739
10355.55 741
10356.51 694
10357.47 726
10358.43 749
10359.39 747
10360.35 785
10361.31 811
10362.27 812
10363.23 796
10364.19 812
10365.16 826
10366.12 812
10367.08 744
10368.04 747
10369.00 787
10369.96 746
10370.92 688
10371.88 714
10372.85 727
10373.81 726
10374.77 723
10375.73 770
10376.69 711
10377.65 711
10378.62 753
10379.58 697
10380.54 698
10381.50 688
10382.46 737
10383.43 725
10384.39 705
10385.35 690
10386.31 738
10387.27 718
10388.24 702
10389.20 659
10390.16 679
10391.12 760
10392.09 728
10393.05 657
10394.01 653
10394.97 667
10395.94 709
10396.90 709
10397.86 699
10398.82 720
10399.79 682
10400.75 720
10401.71 730
10402.68 711
10403.64 692
10404.60 732
10405.57 703
10406.53 670
10407.49 714
10408.45 720
10409.42 681
10410.38 678
10411.34 666
10412.31 630
10413.27 685
10414.23 676
10415.20 631
10416.16 649
10417.13 667
10418.09 683
10419.05 755
10420.02 724
10420.98 726
10421.94 704
10422.91 720
10423.87 665
10424.84 689
10425.80 669
10426.76 688
10427.73 704
10428.69 665
10429.66 662
10430.62 681
10431.58 676
10432.55 675
10433.51 682
10434.48 670
10435.44 646
10436.41 627
10437.37 675
10438.34 656
10439.30 631
10440.27 650
10441.23 684
10442.19 650
10443.16 633
10444.12 665
10445.09 636
10446.05 681
10447.02 639
10447.98 610
10448.95 643
10449.91 634
10450.88 598
10451.84 611
10452.81 636
10453.78 614
10454.74 650
10455.71 627
10456.67 673
10457.64 663
10458.60 671
10459.57 628
10460.53 628
10461.50 653
10462.47 634
10463.43 550
10464.40 621
10465.36 576
10466.33 632
10467.29 572
10468.26 614
10469.23 654
10470.19 583
10471.16 601
10472.12 606
10473.09 669
10474.06 640
10475.02 663
10475.99 625
10476.96 625
10477.92 596
10478.89 611
10479.86 598
10480.82 618
10481.79 641
10482.76 623
10483.72 622
10484.69 640
10485.66 627
10486.62 636
10487.59 646
10488.56 609
10489.52 629
10490.49 647
10491.46 625
10492.42 635
10493.39 659
10494.36 597
10495.33 633
10496.29 603
10497.26 607
10498.23 659
10499.19 627
10500.16 647
10501.13 628
10502.10 614
10503.06 615
10504.03 664
10505.00 582
10505.97 607
10506.94 599
10507.90 597
10508.87 610
10509.84 624
10510.81 588
10511.78 612
10512.74 671
10513.71 580
10514.68 573
10515.65 581
10516.62 662
10517.58 650
10518.55 583
10519.52 537
10520.49 605
10521.46 601
10522.43 665
10523.39 618
10524.36 594
10525.33 593
10526.30 616
10527.27 571
10528.24 581
10529.21 616
10530.18 574
10531.14 654
10532.11 645
10533.08 628
10534.05 595
10535.02 596
10535.99 622
10536.96 650
10537.93 624
10538.90 614
10539.87 609
10540.84 645
10541.80 648
10542.77 597
10543.74 577
10544.71 605
10545.68 605
10546.65 651
10547.62 647
10548.59 577
10549.56 605
10550.53 600
10551.50 637
10552.47 630
10553.44 617
10554.41 651
10555.38 644
10556.35 612
10557.32 551
10558.29 626
10559.26 661
10560.23 673
10561.20 648
10562.17 689
10563.14 661
10564.11 646
10565.08 653
10566.05 677
10567.02 651
10567.99 638
10568.97 645
10569.94 608
10570.91 559
10571.88 600
10572.85 591
10573.82 597
10574.79 585
10575.76 590
10576.73 579
10577.70 636
10578.67 657
10579.64 630
10580.62 603
10581.59 577
10582.56 598
10583.53 647
10584.50 660
10585.47 660
10586.44 622
10587.42 629
10588.39 633
10589.36 685
10590.33 627
10591.30 615
10592.27 686
10593.25 629
10594.22 598
10595.19 642
10596.16 614
10597.13 610
10598.10 632
10599.08 618
10600.05 669
10601.02 640
10601.99 655
10602.96 700
10603.94 638
10604.91 599
10605.88 654
10606.85 631
10607.83 652
10608.80 657
10609.77 635
10610.74 632
10611.72 654
10612.69 611
10613.66 611
10614.63 632
10615.61 622
10616.58 612
10617.55 612
10618.53 642
10619.50 668
10620.47 647
10621.44 683
10622.42 679
10623.39 680
10624.36 696
10625.34 623
10626.31 627
10627.28 661
10628.26 623
10629.23 676
10630.20 649
10631.18 635
10632.15 650
10633.12 617
10634.10 705
10635.07 697
10636.05 648
10637.02 698
10637.99 720
10638.97 774
10639.94 767
10640.91 728
10641.89 793
10642.86 785
10643.84 840
10644.81 791
10645.79 753
10646.76 709
10647.73 694
10648.71 697
10649.68 678
10650.66 696
10651.63 647
10652.61 651
10653.58 635
10654.55 663
10655.53 696
10656.50 652
10657.48 627
10658.45 688
10659.43 661
10660.40 666
10661.38 648
10662.35 621
10663.33 643
10664.30 633
10665.28 644
10666.25 634
10667.23 645
10668.20 686
10669.18 668
10670.15 623
10671.13 622
10672.10 630
10673.08 636
10674.05 636
10675.03 645
10676.01 618
10676.98 653
10677.96 647
10678.93 630
10679.91 641
10680.88 638
10681.86 653
10682.84 586
10683.81 614
10684.79 598
10685.76 663
10686.74 631
10687.72 634
10688.69 691
10689.67 678
10690.64 641
10691.62 626
10692.60 637
10693.57 675
10694.55 665
10695.53 622
10696.50 578
10697.48 586
10698.46 578
10699.43 635
10700.41 600
10701.39 621
10702.36 641
10703.34 667
10704.32 670
10705.29 655
10706.27 646
10707.25 634
10708.22 687
10709.20 636
10710.18 638
10711.15 612
10712.13 678
10713.11 679
10714.09 669
10715.06 628
10716.04 585
10717.02 613
10718.00 620
10718.97 632
10719.95 624
10720.93 629
10721.91 675
10722.88 615
10723.86 682
10724.84 604
10725.82 649
10726.80 621
10727.77 675
10728.75 646
10729.73 633
10730.71 612
10731.69 658
10732.66 658
10733.64 627
10734.62 616
10735.60 636
10736.58 676
10737.55 617
10738.53 609
10739.51 620
10740.49 630
10741.47 652
10742.45 673
10743.43 659
10744.40 648
10745.38 650
10746.36 648
10747.34 655
10748.32 626
10749.30 655
10750.28 649
10751.26 617
10752.24 643
10753.21 648
10754.19 659
10755.17 660
10756.15 616
10757.13 626
10758.11 629
10759.09 655
10760.07 661
10761.05 701
10762.03 682
10763.01 639
10763.99 677
10764.97 658
10765.95 717
10766.93 687
10767.91 639
10768.89 669
10769.87 696
10770.84 663
10771.82 674
10772.80 676
10773.78 678
10774.76 668
10775.74 699
10776.73 674
10777.71 705
10778.69 691
10779.67 706
10780.65 671
10781.63 689
10782.61 736
10783.59 716
10784.57 704
10785.55 714
10786.53 712
10787.51 695
10788.49 700
10789.47 685
10790.45 724
10791.43 697
10792.41 717
10793.39 745
10794.38 692
10795.36 683
10796.34 710
10797.32 649
10798.30 733
10799.28 718
10800.26 696
10801.24 730
10802.22 701
10803.21 702
10804.19 735
10805.17 744
10806.15 678
10807.13 693
10808.11 711
10809.09 716
10810.08 713
10811.06 730
10812.04 761
10813.02 685
10814.00 710
10814.99 755
10815.97 718
10816.95 709
10817.93 700
10818.91 781
10819.90 756
10820.88 707
10821.86 773
10822.84 749
10823.82 763
10824.81 798
10825.79 780
10826.77 733
10827.75 779
10828.74 732
10829.72 733
10830.70 767
10831.68 786
10832.67 730
10833.65 737
10834.63 752
10835.62 762
10836.60 731
10837.58 732
10838.56 775
10839.55 766
10840.53 756
10841.51 789
10842.50 773
10843.48 792
10844.46 777
10845.45 737
10846.43 787
10847.41 817
10848.40 836
10849.38 779
10850.36 794
10851.35 769
10852.33 824
10853.31 860
10854.30 809
10855.28 844
10856.26 800
10857.25 867
10858.23 843
10859.22 806
10860.20 805
10861.18 840
10862.17 877
10863.15 818
10864.14 801
10865.12 863
10866.10 869
10867.09 814
10868.07 840
10869.06 788
10870.04 857
10871.03 864
10872.01 855
10873.00 866
10873.98 838
10874.96 867
10875.95 918
10876.93 861
10877.92 841
10878.90 922
10879.89 969
10880.87 940
10881.86 905
10882.84 926
10883.83 957
10884.81 963
10885.80 999
10886.78 978
10887.77 961
10888.75 967
10889.74 923
10890.72 960
10891.71 1018
10892.70 1016
10893.68 975
10894.67 1043
10895.65 985
10896.64 971
10897.62 973
10898.61 1000
10899.59 1058
10900.58 987
10901.57 1002
10902.55 961
10903.54 1016
10904.52 1084
10905.51 1131
10906.50 1092
10907.48 1032
10908.47 1061
10909.45 1080
10910.44 1092
10911.43 1111
10912.41 1057
10913.40 1106
10914.39 1112
10915.37 1147
10916.36 1113
10917.35 1096
10918.33 1133
10919.32 1146
10920.30 1144
10921.29 1152
10922.28 1220
10923.27 1218
10924.25 1263
10925.24 1218
10926.23 1208
10927.21 1201
10928.20 1193
10929.19 1231
10930.17 1209
10931.16 1222
10932.15 1261
10933.14 1244
10934.12 1179
10935.11 1203
10936.10 1180
10937.09 1189
10938.07 1223
10939.06 1284
10940.05 1303
10941.04 1273
10942.02 1347
10943.01 1293
10944.00 1313
10944.99 1332
10945.97 1357
10946.96 1372
10947.95 1391
10948.94 1409
10949.93 1380
10950.91 1444
10951.90 1499
10952.89 1565
10953.88 1526
10954.87 1569
10955.85 1683
10956.84 1705
10957.83 1836
10958.82 1879
10959.81 1992
10960.80 2130
10961.79 2151
10962.77 2100
10963.76 2083
10964.75 1995
10965.74 1859
10966.73 1860
10967.72 1784
10968.71 1774
10969.70 1658
10970.68 1668
10971.67 1554
10972.66 1520
10973.65 1478
10974.64 1496
10975.63 1472
10976.62 1474
10977.61 1443
10978.60 1428
10979.59 1482
10980.58 1464
10981.57 1493
10982.55 1574
10983.54 1539
10984.53 1551
10985.52 1592
10986.51 1594
10987.50 1599
10988.49 1568
10989.48 1638
10990.47 1605
10991.46 1571
10992.45 1611
10993.44 1725
10994.43 1752
10995.42 1785
10996.41 1873
10997.40 2011
10998.39 2156
10999.38 2341
11000.37 2576
11001.36 2665
11002.35 2753
11003.34 2865
11004.33 2833
11005.33 2772
11006.32 2527
11007.31 2345
11008.30 2046
11009.29 1949
11010.28 1830
11011.27 1715
11012.26 1638
11013.25 1542
11014.24 1489
11015.23 1420
11016.22 1372
11017.21 1374
11018.21 1355
11019.20 1298
11020.19 1272
11021.18 1339
11022.17 1326
11023.16 1249
11024.15 1303
11025.14 1308
11026.14 1192
11027.13 1207
11028.12 1213
11029.11 1177
11030.10 1197
11031.09 1218
11032.09 1261
11033.08 1179
11034.07 1150
11035.06 1175
11036.05 1129
11037.05 1196
11038.04 1206
11039.03 1220
11040.02 1216
11041.01 1171
11042.01 1118
11043.00 1090
11043.99 1079
11044.98 1130
11045.97 1144
11046.97 1177
11047.96 1141
11048.95 1094
11049.94 1085
11050.94 1070
11051.93 1104
11052.92 1085
11053.91 1059
11054.91 1054
11055.90 1094
11056.89 1157
11057.89 1177
11058.88 1123
11059.87 1115
11060.87 1151
11061.86 1157
11062.85 1200
11063.84 1170
11064.84 1172
11065.83 1177
11066.82 1185
11067.82 1199
11068.81 1141
11069.80 1098
11070.80 1110
11071.79 1116
11072.78 1067
11073.78 1072
11074.77 1080
11075.77 1080
11076.76 1101
11077.75 1075
11078.75 1019
11079.74 1032
11080.73 1023
11081.73 1049
11082.72 1031
11083.72 1027
11084.71 1021
11085.70 1050
11086.70 1049
11087.69 1057
11088.69 1072
11089.68 970
11090.68 1007
11091.67 985
11092.66 1006
11093.66 963
11094.65 1002
11095.65 991
11096.64 977
11097.64 976
11098.63 942
11099.63 949
11100.62 964
11101.62 947
11102.61 942
11103.61 943
11104.60 983
11105.60 936
11106.59 873
11107.59 984
11108.58 930
11109.58 850
11110.57 875
11111.57 905
11112.56 873
11113.56 846
11114.55 867
11115.55 804
11116.55 831
11117.54 838
11118.54 900
11119.53 847
11120.53 812
11121.52 826
11122.52 918
11123.51 964
11124.51 863
11125.51 863
11126.50 868
11127.50 895
11128.49 867
11129.49 816
11130.49 902
11131.48 857
11132.48 870
11133.48 910
11134.47 854
11135.47 805
11136.46 842
11137.46 880
11138.46 827
11139.45 817
11140.45 839
11141.45 857
11142.44 882
11143.44 825
11144.44 809
11145.43 833
11146.43 836
11147.43 830
11148.43 891
11149.42 818
11150.42 784
11151.42 803
11152.41 798
11153.41 778
11154.41 842
11155.40 823
11156.40 782
11157.40 787
11158.40 805
11159.39 777
11160.39 773
11161.39 777
11162.39 755
11163.38 748
11164.38 779
11165.38 779
11166.38 776
11167.38 781
11168.37 774
11169.37 820
11170.37 828
11171.37 792
11172.37 755
11173.36 804
11174.36 870
11175.36 810
11176.36 782
11177.36 784
11178.35 844
11179.35 795
11180.35 837
11181.35 779
11182.35 795
11183.35 817
11184.34 794
11185.34 810
11186.34 862
11187.34 852
11188.34 840
11189.34 865
11190.34 839
11191.34 827
11192.34 829
11193.33 856
11194.33 874
11195.33 878
11196.33 877
11197.33 899
11198.33 834
11199.33 807
11200.33 897
11201.33 832
11202.33 817
11203.33 831
11204.33 824
11205.32 845
11206.32 777
11207.32 770
11208.32 787
11209.32 839
11210.32 819
11211.32 814
11212.32 816
11213.32 817
11214.32 795
11215.32 784
11216.32 772
11217.32 769
11218.32 797
11219.32 766
11220.32 768
11221.32 738
11222.32 754
11223.32 776
11224.32 781
11225.32 767
11226.32 772
11227.33 768
11228.33 781
11229.33 759
11230.33 710
11231.33 717
11232.33 765
11233.33 729
11234.33 716
11235.33 736
11236.33 678
11237.33 712
11238.33 711
11239.33 711
11240.34 691
11241.34 714
11242.34 717
11243.34 716
11244.34 704
11245.34 713
11246.34 708
11247.34 749
11248.35 726
11249.35 691
11250.35 646
11251.35 700
11252.35 724
11253.35 715
11254.35 698
11255.36 732
11256.36 719
11257.36 734
11258.36 695
11259.36 758
11260.37 719
11261.37 700
11262.37 727
11263.37 699
11264.37 718
11265.38 711
11266.38 677
11267.38 705
11268.38 697
11269.39 742
11270.39 714
11271.39 733
11272.39 703
11273.40 719
11274.40 776
11275.40 727
11276.40 786
11277.41 814
11278.41 778
11279.41 766
11280.41 796
11281.42 792
11282.42 764
11283.42 725
11284.43 738
11285.43 715
11286.43 719
11287.44 735
11288.44 748
11289.44 761
11290.45 713
11291.45 772
11292.45 670
11293.46 676
11294.46 693
11295.46 709
11296.47 723
11297.47 740
11298.47 672
11299.48 728
11300.48 746
11301.48 759
11302.49 797
11303.49 747
11304.50 714
11305.50 738
11306.50 778
11307.51 747
11308.51 762
11309.52 758
11310.52 807
11311.52 822
11312.53 897
11313.53 857
11314.54 852
11315.54 922
11316.55 946
11317.55 949
11318.56 959
11319.56 957
11320.56 866
11321.57 834
11322.57 818
11323.58 804
11324.58 756
11325.59 764
11326.59 740
11327.60 721
11328.60 693
11329.61 696
11330.61 698
11331.62 727
11332.62 713
11333.63 735
11334.63 655
11335.64 700
11336.65 751
11337.65 699
11338.66 667
11339.66 686
11340.67 722
11341.67 644
11342.68 642
11343.68 642
11344.69 684
11345.70 695
11346.70 701
11347.71 662
11348.71 663
11349.72 687
11350.72 665
11351.73 659
11352.74 625
11353.74 688
11354.75 663
11355.76 666
11356.76 694
11357.77 672
11358.77 670
11359.78 655
11360.79 639
11361.79 701
11362.80 689
11363.81 714
11364.81 686
11365.82 704
11366.83 651
11367.83 680
11368.84 674
11369.85 679
11370.85 670
11371.86 668
11372.87 682
11373.87 702
11374.88 654
11375.89 646
11376.90 634
11377.90 684
11378.91 654
11379.92 722
11380.92 752
11381.93 705
11382.94 667
11383.95 663
11384.95 639
11385.96 650
11386.97 680
11387.98 638
11388.99 611
11389.99 652
11391.00 674
11392.01 596
11393.02 643
11394.02 685
11395.03 657
11396.04 637
11397.05 629
11398.06 685
11399.06 659
11400.07 668
11401.08 652
11402.09 675
11403.10 671
11404.11 626
11405.11 671
11406.12 691
11407.13 610
11408.14 577
11409.15 656
11410.16 681
11411.17 673
11412.17 660
11413.18 646
11414.19 638
11415.20 637
11416.21 629
11417.22 675
11418.23 648
11419.24 649
11420.25 658
11421.25 654
11422.26 653
11423.27 645
11424.28 672
11425.29 632
11426.30 654
11427.31 656
11428.32 713
11429.33 655
11430.34 685
11431.35 690
11432.36 672
11433.37 659
11434.38 723
11435.39 662
11436.40 658
11437.41 643
11438.42 656
11439.43 621
11440.44 610
11441.45 647
11442.46 695
11443.47 658
11444.48 636
11445.49 654
11446.50 667
11447.51 643
11448.52 687
11449.53 683
11450.54 684
11451.55 625
11452.56 620
11453.57 700
11454.58 717
11455.59 628
11456.60 613
11457.61 640
11458.62 658
11459.63 689
11460.64 649
11461.66 670
11462.67 670
11463.68 700
11464.69 663
11465.70 633
11466.71 669
11467.72 656
11468.73 668
11469.74 652
11470.76 676
11471.77 654
11472.78 680
11473.79 660
11474.80 648
11475.81 692
11476.82 640
11477.84 703
11478.85 680
11479.86 653
11480.87 693
11481.88 645
11482.89 679
11483.91 690
11484.92 679
11485.93 636
11486.94 660
11487.95 666
11488.97 641
11489.98 651
11490.99 672
11492.00 714
11493.02 669
11494.03 655
11495.04 658
11496.05 651
11497.06 683
11498.08 640
11499.09 606
11500.10 599
11501.12 667
11502.13 640
11503.14 668
11504.15 679
11505.17 667
11506.18 624
11507.19 655
11508.20 683
11509.22 675
11510.23 642
11511.24 679
11512.26 647
11513.27 649
11514.28 613
11515.30 640
11516.31 693
11517.32 636
11518.34 670
11519.35 661
11520.36 672
11521.38 702
11522.39 658
11523.40 643
11524.42 696
11525.43 687
11526.45 755
11527.46 743
11528.47 691
11529.49 620
11530.50 682
11531.52 660
11532.53 707
11533.54 700
11534.56 690
11535.57 703
11536.59 743
11537.60 704
11538.61 655
11539.63 691
11540.64 699
11541.66 691
11542.67 700
11543.69 669
11544.70 702
11545.72 720
11546.73 730
11547.74 681
11548.76 719
11549.77 695
11550.79 656
11551.80 692
11552.82 687
11553.83 733
11554.85 727
11555.86 740
11556.88 712
11557.89 767
11558.91 733
11559.92 702
11560.94 696
11561.96 757
11562.97 744
11563.99 765
11565.00 740
11566.02 744
11567.03 736
11568.05 717
11569.06 787
11570.08 748
11571.10 788
11572.11 794
11573.13 761
11574.14 766
11575.16 766
11576.17 744
11577.19 775
11578.21 816
11579.22 851
11580.24 898
11581.25 795
11582.27 816
11583.29 833
11584.30 857
11585.32 813
11586.34 844
11587.35 865
11588.37 890
11589.39 888
11590.40 913
11591.42 959
11592.44 949
11593.45 1001
11594.47 989
11595.49 1019
11596.50 956
11597.52 1006
11598.54 1081
11599.55 1123
11600.57 1212
11601.59 1268
11602.60 1397
11603.62 1465
11604.64 1526
11605.66 1593
11606.67 1674
11607.69 1582
11608.71 1550
11609.73 1474
11610.74 1493
11611.76 1370
11612.78 1221
11613.80 1195
11614.81 1029
11615.83 1009
11616.85 1001
11617.87 869
11618.88 875
11619.90 855
11620.92 904
11621.94 832
11622.96 816
11623.97 813
11624.99 794
11626.01 847
11627.03 787
11628.05 789
11629.07 745
11630.08 769
11631.10 822
11632.12 723
11633.14 741
11634.16 794
11635.18 762
11636.19 757
11637.21 786
11638.23 763
11639.25 757
11640.27 763
11641.29 779
11642.31 716
11643.33 735
11644.34 715
11645.36 714
11646.38 743
11647.40 723
11648.42 722
11649.44 733
11650.46 693
11651.48 746
11652.50 741
11653.52 795
11654.54 748
11655.56 710
11656.58 686
11657.60 730
11658.61 771
11659.63 747
11660.65 731
11661.67 755
11662.69 758
11663.71 777
11664.73 826
11665.75 806
11666.77 806
11667.79 830
11668.81 824
11669.83 853
11670.85 850
11671.87 798
11672.89 797
11673.91 818
11674.93 800
11675.95 809
11676.97 765
11678.00 767
11679.02 785
11680.04 764
11681.06 774
11682.08 746
11683.10 751
11684.12 796
11685.14 765
11686.16 780
11687.18 796
11688.20 827
11689.22 793
11690.24 781
11691.26 822
11692.29 762
11693.31 747
11694.33 752
11695.35 790
11696.37 787
11697.39 727
11698.41 755
11699.43 780
11700.46 763
11701.48 771
11702.50 772
11703.52 731
11704.54 828
11705.56 791
11706.58 754
11707.61 717
11708.63 715
11709.65 735
11710.67 741
11711.69 747
11712.72 696
11713.74 740
11714.76 763
11715.78 747
11716.80 781
11717.83 742
11718.85 696
11719.87 713
11720.89 709
11721.92 691
11722.94 643
11723.96 701
11724.98 711
11726.01 704
11727.03 712
11728.05 726
11729.07 712
11730.10 710
11731.12 709
11732.14 722
11733.16 706
11734.19 766
11735.21 721
11736.23 700
11737.26 656
11738.28 692
11739.30 692
11740.33 715
11741.35 681
11742.37 670
11743.39 691
11744.42 704
11745.44 771
11746.47 726
11747.49 729
11748.51 693
11749.54 707
11750.56 696
11751.58 733
11752.61 714
11753.63 718
11754.65 678
11755.68 679
11756.70 733
11757.73 756
11758.75 709
11759.77 685
11760.80 686
11761.82 684
11762.85 719
11763.87 689
11764.89 729
11765.92 685
11766.94 652
11767.97 677
11768.99 745
11770.02 736
11771.04 742
11772.06 678
11773.09 671
11774.11 724
11775.14 699
11776.16 682
11777.19 755
11778.21 695
11779.24 793
11780.26 736
11781.29 785
11782.31 757
11783.34 722
11784.36 768
11785.39 718
11786.41 682
11787.44 655
11788.46 747
11789.49 718
11790.51 714
11791.54 744
11792.57 773
11793.59 726
11794.62 753
11795.64 750
11796.67 676
11797.69 703
11798.72 718
11799.74 753
11800.77 756
11801.80 747
11802.82 724
11803.85 768
11804.87 793
11805.90 727
11806.93 753
11807.95 730
11808.98 769
11810.00 743
11811.03 787
11812.06 726
11813.08 713
11814.11 718
11815.14 771
11816.16 749
11817.19 724
11818.22 716
11819.24 788
11820.27 774
11821.30 745
11822.32 739
11823.35 771
11824.38 761
11825.40 791
11826.43 821
11827.46 806
11828.48 838
11829.51 814
11830.54 796
11831.56 768
11832.59 802
11833.62 848
11834.65 806
11835.67 806
11836.70 804
11837.73 825
11838.76 808
11839.78 832
11840.81 830
11841.84 808
11842.87 822
11843.89 852
11844.92 822
11845.95 814
11846.98 827
11848.00 813
11849.03 854
11850.06 821
11851.09 854
11852.12 918
11853.14 841
11854.17 913
11855.20 884
11856.23 835
11857.26 913
11858.29 897
11859.31 891
11860.34 914
11861.37 943
11862.40 910
11863.43 889
11864.46 869
11865.48 914
11866.51 966
11867.54 968
11868.57 883
11869.60 899
11870.63 930
11871.66 1003
11872.69 991
11873.72 946
11874.74 985
11875.77 971
11876.80 978
11877.83 935
11878.86 1000
11879.89 997
11880.92 1066
11881.95 1090
11882.98 1016
11884.01 1075
11885.04 1091
11886.07 1039
11887.10 1119
11888.13 1107
11889.15 1151
11890.18 1085
11891.21 1137
11892.24 1121
11893.27 1102
11894.30 1115
11895.33 1121
11896.36 1194
11897.39 1167
11898.42 1191
11899.45 1237
11900.48 1287
11901.51 1307
11902.54 1348
11903.57 1383
11904.60 1469
11905.64 1441
11906.67 1437
11907.70 1422
11908.73 1487
11909.76 1424
11910.79 1358
11911.82 1323
11912.85 1334
11913.88 1342
11914.91 1289
11915.94 1240
11916.97 1260
11918.00 1244
11919.03 1219
11920.06 1290
11921.10 1283
11922.13 1204
11923.16 1230
11924.19 1289
11925.22 1269
11926.25 1331
11927.28 1368
11928.31 1443
11929.35 1603
11930.38 1665
11931.41 1663
11932.44 1827
11933.47 1940
11934.50 1884
11935.53 1931
11936.57 1993
11937.60 1834
11938.63 1868
11939.66 1745
11940.69 1565
11941.73 1521
11942.76 1471
11943.79 1359
11944.82 1334
11945.85 1207
11946.89 1216
11947.92 1257
11948.95 1158
11949.98 1093
11951.01 1090
11952.05 1131
11953.08 1130
11954.11 1110
11955.14 1064
11956.18 1076
11957.21 1085
11958.24 1082
11959.27 1093
11960.31 1075
11961.34 1162
11962.37 1133
11963.41 1138
11964.44 1108
11965.47 1071
11966.50 1036
11967.54 1117
11968.57 1098
11969.60 1088
11970.64 1053
11971.67 1090
11972.70 1146
11973.74 1102
11974.77 1095
11975.80 1061
11976.84 1077
11977.87 1107
11978.90 1111
11979.94 1104
11980.97 1084
11982.00 1052
11983.04 1076
11984.07 1107
11985.11 1073
11986.14 991
11987.17 1062
11988.21 1145
11989.24 1169
11990.28 1166
11991.31 1127
11992.34 1181
11993.38 1198
11994.41 1216
11995.45 1184
11996.48 1217
11997.52 1246
11998.55 1205
11999.58 1183
12000.62 1167
12001.65 1263
12002.69 1197
12003.72 1157
12004.76 1154
12005.79 1222
12006.83 1212
12007.86 1163
12008.90 1184
12009.93 1207
12010.97 1215
12012.00 1187
12013.04 1206
12014.07 1211
12015.11 1151
12016.14 1193
12017.18 1213
12018.21 1230
12019.25 1210
12020.28 1222
12021.32 1210
12022.35 1207
12023.39 1261
12024.42 1267
12025.46 1238
12026.49 1271
12027.53 1203
12028.57 1265
12029.60 1239
12030.64 1252
12031.67 1258
12032.71 1232
12033.74 1279
12034.78 1242
12035.82 1221
12036.85 1272
12037.89 1270
12038.92 1154
12039.96 1207
12041.00 1226
12042.03 1204
12043.07 1230
12044.11 1208
12045.14 1239
12046.18 1268
12047.22 1321
12048.25 1259
12049.29 1263
12050.33 1256
12051.36 1195
12052.40 1213
12053.44 1270
12054.47 1252
12055.51 1291
12056.55 1324
12057.58 1309
12058.62 1317
12059.66 1338
12060.69 1347
12061.73 1377
12062.77 1320
12063.80 1386
12064.84 1314
12065.88 1309
12066.92 1324
12067.95 1344
12068.99 1374
12070.03 1353
12071.07 1338
12072.10 1346
12073.14 1385
12074.18 1368
12075.22 1338
12076.25 1361
12077.29 1307
12078.33 1317
12079.37 1355
12080.41 1368
12081.44 1368
12082.48 1359
12083.52 1385
12084.56 1380
12085.60 1423
12086.63 1368
12087.67 1466
12088.71 1423
12089.75 1447
12090.79 1427
12091.83 1494
12092.86 1550
12093.90 1550
12094.94 1519
12095.98 1570
12097.02 1563
12098.06 1624
12099.10 1677
12100.13 1655
12101.17 1731
12102.21 1877
12103.25 1995
12104.29 2020
12105.33 2040
12106.37 2139
12107.41 2150
12108.45 1986
12109.49 2046
12110.52 1997
12111.56 1845
12112.60 1793
12113.64 1671
12114.68 1582
12115.72 1512
12116.76 1418
12117.80 1371
12118.84 1349
12119.88 1294
12120.92 1200
12121.96 1251
12123.00 1191
12124.04 1157
12125.08 1102
12126.12 1105
12127.16 1139
12128.20 1053
12129.24 1083
12130.28 1105
12131.32 1026
12132.36 1026
12133.40 1079
12134.44 1079
12135.48 1100
12136.52 1082
12137.56 1072
12138.60 1028
12139.64 1066
12140.68 1025
12141.72 1024
12142.76 1017
12143.80 1043
12144.84 1040
12145.88 1042
12146.93 1001
12147.97 1029
12149.01 972
12150.05 1007
12151.09 959
12152.13 1014
12153.17 987
12154.21 1006
12155.25 994
12156.29 965
12157.34 1001
12158.38 1007
12159.42 1009
12160.46 1009
12161.50 1004
12162.54 1012
12163.58 1028
12164.62 1062
12165.67 1010
12166.71 1063
12167.75 1071
12168.79 1084
12169.83 1089
12170.87 1028
12171.92 1039
12172.96 1038
12174.00 1011
12175.04 1038
12176.08 1022
12177.13 1028
12178.17 1002
12179.21 968
12180.25 951
12181.30 964
12182.34 909
12183.38 937
12184.42 952
12185.46 944
12186.51 982
12187.55 1001
12188.59 946
12189.63 911
12190.68 916
12191.72 872
12192.76 945
12193.81 915
12194.85 884
12195.89 948
12196.93 901
12197.98 930
12199.02 906
12200.06 932
12201.11 959
12202.15 922
12203.19 915
12204.24 904
12205.28 901
12206.32 906
12207.37 907
12208.41 906
12209.45 912
12210.50 922
12211.54 859
12212.58 914
12213.63 829
12214.67 878
12215.71 888
12216.76 911
12217.80 847
12218.85 864
12219.89 815
12220.93 862
12221.98 886
12223.02 881
12224.07 853
12225.11 868
12226.15 836
12227.20 902
12228.24 871
12229.29 883
12230.33 881
12231.38 876
12232.42 881
12233.46 860
12234.51 871
12235.55 889
12236.60 894
12237.64 830
12238.69 863
12239.73 829
12240.78 819
12241.82 874
12242.87 850
12243.91 818
12244.96 796
12246.00 807
12247.05 806
12248.09 850
12249.14 792
12250.18 814
12251.23 827
12252.27 853
12253.32 795
12254.36 780
12255.41 769
12256.45 835
12257.50 801
12258.55 759
12259.59 782
12260.64 747
12261.68 778
12262.73 788
12263.77 753
12264.82 762
12265.87 790
12266.91 749
12267.96 743
12269.00 720
12270.05 751
12271.10 724
12272.14 749
12273.19 795
12274.23 732
12275.28 740
12276.33 772
12277.37 766
12278.42 719
12279.47 738
12280.51 726
12281.56 744
12282.61 764
12283.65 717
12284.70 752
12285.75 745
12286.79 703
12287.84 780
12288.89 748
12289.93 799
12290.98 759
12292.03 770
12293.07 709
12294.12 744
12295.17 730
12296.22 743
12297.26 748
12298.31 715
12299.36 740
12300.40 723
12301.45 735
12302.50 748
12303.55 662
12304.59 690
12305.64 765
12306.69 716
12307.74 702
12308.78 728
12309.83 742
12310.88 728
12311.93 704
12312.98 674
12314.02 663
12315.07 713
12316.12 701
12317.17 709
12318.22 708
12319.26 700
12320.31 724
12321.36 727
12322.41 674
12323.46 651
12324.51 698
12325.55 677
12326.60 684
12327.65 628
12328.70 703
12329.75 703
12330.80 648
12331.85 691
12332.89 659
12333.94 656
12334.99 682
12336.04 690
12337.09 680
12338.14 673
12339.19 653
12340.24 700
12341.29 665
12342.33 671
12343.38 668
12344.43 671
12345.48 657
12346.53 727
12347.58 701
12348.63 683
12349.68 688
12350.73 697
12351.78 659
12352.83 677
12353.88 635
12354.93 657
12355.98 673
12357.03 714
12358.08 738
12359.13 746
12360.18 734
12361.23 667
12362.28 676
12363.33 709
12364.38 708
12365.43 671
12366.48 706
12367.53 729
12368.58 710
12369.63 667
12370.68 729
12371.73 660
12372.78 698
12373.83 712
12374.88 664
12375.93 690
12376.98 699
12378.03 716
12379.08 754
12380.13 765
12381.18 737
12382.23 711
12383.29 711
12384.34 752
12385.39 684
12386.44 700
12387.49 718
12388.54 697
12389.59 687
12390.64 695
12391.69 706
12392.75 737
12393.80 715
12394.85 707
12395.90 744
12396.95 711
12398.00 667
12399.05 683
12400.11 727
12401.16 722
12402.21 709
12403.26 733
12404.31 709
12405.36 679
12406.42 719
12407.47 702
12408.52 748
12409.57 742
12410.62 734
12411.68 735
12412.73 728
12413.78 745
12414.83 777
12415.88 794
12416.94 755
12417.99 791
12419.04 762
12420.09 786
12421.15 750
12422.20 767
12423.25 758
12424.30 779
12425.36 772
12426.41 766
12427.46 729
12428.52 780
12429.57 760
12430.62 784
12431.67 753
12432.73 770
12433.78 770
12434.83 748
12435.89 809
12436.94 783
12437.99 858
12439.05 815
12440.10 774
12441.15 762
12442.21 780
12443.26 793
12444.31 811
12445.37 783
12446.42 795
12447.47 840
12448.53 804
12449.58 818
12450.63 759
12451.69 802
12452.74 792
12453.80 865
12454.85 803
12455.90 859
12456.96 876
12458.01 903
12459.07 898
12460.12 862
12461.17 890
12462.23 902
12463.28 901
12464.34 893
12465.39 955
12466.45 892
12467.50 935
12468.56 957
12469.61 1055
12470.66 1095
12471.72 1136
12472.77 1228
12473.83 1247
12474.88 1311
12475.94 1381
12476.99 1581
12478.05 1614
12479.10 1744
12480.16 1738
12481.21 1765
12482.27 1750
12483.32 1703
12484.38 1574
12485.43 1503
12486.49 1474
12487.54 1377
12488.60 1274
12489.65 1216
12490.71 1182
12491.77 1072
12492.82 1024
12493.88 979
12494.93 953
12495.99 922
12497.04 918
12498.10 906
12499.15 899
12500.21 873
12501.27 831
12502.32 857
12503.38 823
12504.43 808
12505.49 873
12506.55 853
12507.60 883
12508.66 799
12509.72 808
12510.77 823
12511.83 796
12512.88 790
12513.94 847
12515.00 873
12516.05 826
12517.11 811
12518.17 810
12519.22 835
12520.28 791
12521.34 782
12522.39 796
12523.45 764
12524.51 821
12525.56 776
12526.62 818
12527.68 792
12528.74 783
12529.79 869
12530.85 815
12531.91 811
12532.96 848
12534.02 801
12535.08 874
12536.14 869
12537.19 922
12538.25 906
12539.31 910
12540.37 915
12541.42 933
12542.48 920
12543.54 972
12544.60 973
12545.65 916
12546.71 996
12547.77 981
12548.83 924
12549.89 930
12550.94 965
12552.00 967
12553.06 982
12554.12 948
12555.18 995
12556.23 997
12557.29 1041
12558.35 1014
12559.41 1040
12560.47 1092
12561.53 1125
12562.58 1068
12563.64 1085
12564.70 1069
12565.76 1077
12566.82 1033
12567.88 993
12568.94 947
12570.00 975
12571.05 983
12572.11 912
12573.17 924
12574.23 897
12575.29 864
12576.35 870
12577.41 906
12578.47 919
12579.53 860
12580.59 833
12581.64 868
12582.70 870
12583.76 834
12584.82 845
12585.88 892
12586.94 846
12588.00 785
12589.06 836
12590.12 808
12591.18 824
12592.24 794
12593.30 796
12594.36 796
12595.42 776
12596.48 802
12597.54 761
12598.60 798
12599.66 759
12600.72 788
12601.78 782
12602.84 817
12603.90 786
12604.96 796
12606.02 801
12607.08 792
12608.14 808
12609.20 788
12610.26 786
12611.32 758
12612.38 788
12613.44 834
12614.50 833
12615.57 790
12616.63 858
12617.69 817
12618.75 837
12619.81 841
12620.87 853
12621.93 903
12622.99 880
12624.05 818
12625.11 809
12626.18 829
12627.24 846
12628.30 859
12629.36 812
12630.42 815
12631.48 778
12632.54 809
12633.60 800
12634.67 768
12635.73 735
12636.79 750
12637.85 791
12638.91 757
12639.97 768
12641.04 769
12642.10 801
12643.16 767
12644.22 795
12645.28 697
12646.35 743
12647.41 769
12648.47 761
12649.53 718
12650.59 773
12651.66 765
12652.72 792
12653.78 773
12654.84 755
12655.91 773
12656.97 792
12658.03 802
12659.09 805
12660.16 753
12661.22 752
12662.28 773
12663.34 783
12664.41 763
12665.47 777
12666.53 769
12667.60 757
12668.66 754
12669.72 747
12670.78 764
12671.85 788
12672.91 828
12673.97 766
12675.04 735
12676.10 783
12677.16 802
12678.23 780
12679.29 733
12680.35 751
12681.42 778
12682.48 778
12683.54 776
12684.61 768
12685.67 713
12686.74 753
12687.80 787
12688.86 806
12689.93 741
12690.99 812
12692.05 778
12693.12 784
12694.18 763
12695.25 808
12696.31 888
12697.37 894
12698.44 833
12699.50 885
12700.57 876
12701.63 867
12702.70 902
12703.76 875
12704.83 892
12705.89 912
12706.95 921
12708.02 918
12709.08 910
12710.15 932
12711.21 904
12712.28 870
12713.34 798
12714.41 873
12715.47 873
12716.54 828
12717.60 778
12718.67 798
12719.73 840
12720.80 828
12721.86 788
12722.93 790
12723.99 776
12725.06 791
12726.12 787
12727.19 783
12728.26 745
12729.32 806
12730.39 774
12731.45 774
12732.52 761
12733.58 756
12734.65 778
12735.71 734
12736.78 789
12737.85 823
12738.91 772
12739.98 724
12741.04 768
12742.11 770
12743.18 767
12744.24 740
12745.31 707
12746.37 712
12747.44 681
12748.51 705
12749.57 760
12750.64 739
12751.71 730
12752.77 762
12753.84 734
12754.91 715
12755.97 735
12757.04 730
12758.11 751
12759.17 721
12760.24 699
12761.31 741
12762.37 677
12763.44 717
12764.51 737
12765.57 661
12766.64 669
12767.71 687
12768.78 730
12769.84 685
12770.91 654
12771.98 677
12773.04 699
12774.11 671
12775.18 683
12776.25 664
12777.31 653
12778.38 712
12779.45 656
12780.52 651
12781.58 637
12782.65 660
12783.72 692
12784.79 680
12785.86 639
12786.92 660
12787.99 688
12789.06 711
12790.13 665
12791.20 689
12792.26 678
12793.33 651
12794.40 690
12795.47 716
12796.54 692
12797.61 668
12798.67 742
12799.74 687
12800.81 674
12801.88 664
12802.95 679
12804.02 648
12805.09 685
12806.15 646
12807.22 620
12808.29 650
12809.36 690
12810.43 672
12811.50 642
12812.57 723
12813.64 666
12814.71 651
12815.77 684
12816.84 694
12817.91 701
12818.98 738
12820.05 726
12821.12 724
12822.19 721
12823.26 667
12824.33 676
12825.40 638
12826.47 653
12827.54 681
12828.61 670
12829.68 686
12830.75 665
12831.82 696
12832.89 671
12833.96 651
12835.03 656
12836.10 593
12837.17 634
12838.24 685
12839.31 711
12840.38 634
12841.45 654
12842.52 649
12843.59 621
12844.66 623
12845.73 640
12846.80 643
12847.87 623
12848.94 681
12850.01 580
12851.08 601
12852.15 609
12853.22 583
12854.29 590
12855.36 613
12856.43 605
12857.51 631
12858.58 619
12859.65 576
12860.72 616
12861.79 638
12862.86 634
12863.93 590
12865.00 611
12866.07 622
12867.15 613
12868.22 583
12869.29 597
12870.36 585
12871.43 633
12872.50 627
12873.57 578
12874.65 549
12875.72 575
12876.79 624
12877.86 586
12878.93 547
12880.00 518
12881.08 585
12882.15 561
12883.22 576
12884.29 571
12885.36 561
12886.44 592
12887.51 613
12888.58 577
12889.65 552
12890.72 567
12891.80 546
12892.87 576
12893.94 523
12895.01 576
12896.09 595
12897.16 611
12898.23 587
12899.30 531
12900.38 548
12901.45 543
12902.52 594
12903.60 569
12904.67 566
12905.74 569
12906.81 594
12907.89 542
12908.96 575
12910.03 574
12911.11 566
12912.18 528
12913.25 499
12914.33 538
12915.40 565
12916.47 569
12917.55 551
12918.62 559
12919.69 535
12920.77 549
12921.84 587
12922.91 579
12923.99 560
12925.06 570
12926.13 555
12927.21 569
12928.28 532
12929.36 550
12930.43 572
12931.50 584
12932.58 541
12933.65 579
12934.73 534
12935.80 525
12936.87 560
12937.95 567
12939.02 561
12940.10 536
12941.17 598
12942.25 555
12943.32 556
12944.39 535
12945.47 599
12946.54 549
12947.62 566
12948.69 530
12949.77 564
12950.84 540
12951.92 574
12952.99 589
12954.07 580
12955.14 564
12956.22 545
12957.29 571
12958.37 564
12959.44 559
12960.52 586
12961.59 580
12962.67 557
12963.74 570
12964.82 577
12965.89 578
12966.97 549
12968.04 570
12969.12 539
12970.20 585
12971.27 593
12972.35 583
12973.42 579
12974.50 591
12975.57 556
12976.65 511
12977.73 567
12978.80 561
12979.88 560
12980.95 561
12982.03 561
12983.11 546
12984.18 538
12985.26 577
12986.33 598
12987.41 606
12988.49 575
12989.56 556
12990.64 511
12991.72 551
12992.79 557
12993.87 565
12994.95 568
12996.02 564
12997.10 551
12998.18 565
12999.25 544
13000.33 589
13001.41 565
13002.48 593
13003.56 562
13004.64 527
13005.71 612
13006.79 566
13007.87 588
13008.95 538
13010.02 592
13011.10 550
13012.18 569
13013.26 570
13014.33 536
13015.41 555
13016.49 546
13017.57 579
13018.64 616
13019.72 570
13020.80 593
13021.88 591
13022.95 576
13024.03 590
13025.11 556
13026.19 604
13027.26 544
13028.34 568
13029.42 563
13030.50 580
13031.58 613
13032.66 586
13033.73 565
13034.81 615
13035.89 562
13036.97 567
13038.05 599
13039.13 585
13040.20 599
13041.28 644
13042.36 652
13043.44 603
13044.52 577
13045.60 585
13046.68 568
13047.75 536
13048.83 563
13049.91 614
13050.99 629
13052.07 596
13053.15 635
13054.23 623
13055.31 587
13056.39 652
13057.47 623
13058.54 629
13059.62 595
13060.70 610
13061.78 635
13062.86 611
13063.94 601
13065.02 601
13066.10 593
13067.18 607
13068.26 633
13069.34 609
13070.42 620
13071.50 601
13072.58 665
13073.66 635
13074.74 619
13075.82 588
13076.90 614
13077.98 605
13079.06 626
13080.14 569
13081.22 567
13082.30 605
13083.38 577
13084.46 628
13085.54 632
13086.62 607
13087.70 594
13088.78 623
13089.86 621
13090.94 607
13092.02 608
13093.10 583
13094.18 606
13095.27 557
13096.35 612
13097.43 610
13098.51 548
13099.59 567
13100.67 539
13101.75 616
13102.83 615
13103.91 579
13104.99 571
13106.08 599
13107.16 612
13108.24 602
13109.32 624
13110.40 574
13111.48 606
13112.56 575
13113.64 571
13114.73 545
13115.81 602
13116.89 625
13117.97 612
13119.05 590
13120.14 625
13121.22 601
13122.30 581
13123.38 608
13124.46 601
13125.54 597
13126.63 632
13127.71 629
13128.79 599
13129.87 625
13130.96 617
13132.04 595
13133.12 636
13134.20 630
13135.28 623
13136.37 638
13137.45 604
13138.53 638
13139.61 637
13140.70 619
13141.78 639
13142.86 640
13143.95 601
13145.03 593
13146.11 617
13147.19 609
13148.28 588
13149.36 634
13150.44 623
13151.53 642
13152.61 607
13153.69 616
13154.78 632
13155.86 653
13156.94 613
13158.03 629
13159.11 632
13160.19 622
13161.28 623
13162.36 629
13163.44 661
13164.53 614
13165.61 646
13166.69 671
13167.78 641
13168.86 633
13169.95 635
13171.03 656
13172.11 622
13173.20 650
13174.28 615
13175.37 598
13176.45 640
13177.53 640
13178.62 647
13179.70 578
13180.79 623
13181.87 638
13182.96 682
13184.04 643
13185.12 674
13186.21 663
13187.29 676
13188.38 614
13189.46 651
13190.55 664
13191.63 660
13192.72 712
13193.80 657
13194.89 671
13195.97 658
13197.06 682
13198.14 698
13199.23 690
13200.31 665
13201.40 730
13202.48 678
13203.57 679
13204.65 697
13205.74 649
13206.82 706
13207.91 672
13208.99 700
13210.08 678
13211.16 649
13212.25 627
13213.34 676
13214.42 687
13215.51 696
13216.59 663
13217.68 668
13218.76 722
13219.85 731
13220.94 701
13222.02 679
13223.11 717
13224.19 670
13225.28 678
13226.37 752
13227.45 680
13228.54 697
13229.63 686
13230.71 703
13231.80 659
13232.89 656
13233.97 670
13235.06 702
13236.14 691
13237.23 671
13238.32 682
13239.40 684
13240.49 684
13241.58 668
13242.67 696
13243.75 719
13244.84 722
13245.93 730
13247.01 777
13248.10 744
13249.19 757
13250.27 744
13251.36 667
13252.45 700
13253.54 733
13254.62 823
13255.71 775
13256.80 799
13257.89 772
13258.97 771
13260.06 766
13261.15 770
13262.24 784
13263.32 820
13264.41 815
13265.50 837
13266.59 853
13267.67 827
13268.76 805
13269.85 811
13270.94 822
13272.03 787
13273.11 802
13274.20 835
13275.29 830
13276.38 838
13277.47 833
13278.56 833
13279.64 848
13280.73 860
13281.82 825
13282.91 876
13284.00 868
13285.09 833
13286.18 840
13287.26 875
13288.35 919
13289.44 868
13290.53 878
13291.62 934
13292.71 939
13293.80 916
13294.89 946
13295.98 961
13297.06 948
13298.15 953
13299.24 910
13300.33 923
13301.42 999
13302.51 965
13303.60 1047
13304.69 1000
13305.78 1009
13306.87 974
13307.96 1018
13309.05 993
13310.14 927
13311.23 994
13312.32 1035
13313.41 1044
13314.50 1026
13315.59 1060
13316.68 1031
13317.77 1040
13318.86 1031
13319.95 1091
13321.04 1073
13322.13 973
13323.22 1041
13324.31 1001
13325.40 1011
13326.49 983
13327.58 1009
13328.67 983
13329.76 1023
13330.85 1042
13331.94 1054
13333.03 1061
13334.12 1074
13335.21 1046
13336.30 1039
13337.39 1037
13338.48 1055
13339.57 1082
13340.66 1088
13341.75 1069
13342.85 1084
13343.94 1085
13345.03 1080
13346.12 1050
13347.21 1121
13348.30 1141
13349.39 1076
13350.48 1119
13351.58 1156
13352.67 1111
13353.76 1135
13354.85 1130
13355.94 1119
13357.03 1121
13358.12 1150
13359.22 1213
13360.31 1133
13361.40 1202
13362.49 1211
13363.58 1214
13364.67 1193
13365.77 1203
13366.86 1320
13367.95 1364
13369.04 1317
13370.13 1337
13371.23 1333
13372.32 1350
13373.41 1333
13374.50 1357
13375.60 1331
13376.69 1246
13377.78 1251
13378.87 1173
13379.97 1156
13381.06 1171
13382.15 1165
13383.24 1124
13384.34 1110
13385.43 1109
13386.52 1074
13387.61 1008
13388.71 1064
13389.80 1042
13390.89 1042
13391.99 1008
13393.08 977
13394.17 957
13395.26 971
13396.36 1012
13397.45 948
13398.54 956
13399.64 1002
13400.73 970
13401.82 932
13402.92 912
13404.01 960
13405.10 981
13406.20 982
13407.29 1014
13408.39 976
13409.48 977
13410.57 981
13411.67 993
13412.76 1062
13413.85 1050
13414.95 1032
13416.04 987
13417.14 993
13418.23 935
13419.32 966
13420.42 950
13421.51 1027
13422.61 1037
13423.70 1031
13424.80 1048
13425.89 1025
13426.98 1045
13428.08 1009
13429.17 1044
13430.27 1040
13431.36 1037
13432.46 1024
13433.55 1022
13434.65 1045
13435.74 1086
13436.84 1039
13437.93 1103
13439.03 1080
13440.12 1024
13441.22 1000
13442.31 997
13443.41 1032
13444.50 1053
13445.60 1088
13446.69 1075
13447.79 1063
13448.88 1017
13449.98 1083
13451.07 1104
13452.17 1057
13453.26 1050
13454.36 1108
13455.45 1103
13456.55 1119
13457.65 1138
13458.74 1098
13459.84 1064
13460.93 1099
13462.03 1109
13463.12 1133
13464.22 1120
13465.32 1164
13466.41 1132
13467.51 1168
13468.60 1177
13469.70 1120
13470.80 1132
13471.89 1113
13472.99 1134
13474.09 1098
13475.18 1155
13476.28 1166
13477.37 1192
13478.47 1151
13479.57 1113
13480.66 1108
13481.76 1192
13482.86 1194
13483.95 1178
13485.05 1144
13486.15 1153
13487.25 1190
13488.34 1221
13489.44 1171
13490.54 1222
13491.63 1199
13492.73 1215
13493.83 1211
13494.92 1284
13496.02 1252
13497.12 1234
13498.22 1311
13499.31 1365
13500.41 1342
13501.51 1356
13502.61 1468
13503.70 1462
13504.80 1410
13505.90 1471
13507.00 1486
13508.09 1505
13509.19 1458
13510.29 1398
13511.39 1407
13512.49 1406
13513.58 1427
13514.68 1312
13515.78 1198
13516.88 1186
13517.98 1193
13519.07 1221
13520.17 1156
13521.27 1108
13522.37 1068
13523.47 1103
13524.57 1081
13525.66 1048
13526.76 1047
13527.86 993
13528.96 998
13530.06 1017
13531.16 1005
13532.26 1000
13533.35 985
13534.45 955
13535.55 964
13536.65 979
13537.75 993
13538.85 909
13539.95 983
13541.05 946
13542.15 877
13543.24 913
13544.34 1017
13545.44 978
13546.54 940
13547.64 881
13548.74 887
13549.84 966
13550.94 979
13552.04 939
13553.14 934
13554.24 938
13555.34 945
13556.44 928
13557.54 914
13558.64 921
13559.74 931
13560.84 911
13561.94 900
13563.04 911
13564.14 912
13565.24 898
13566.34 953
13567.44 928
13568.54 910
13569.64 958
13570.74 935
13571.84 907
13572.94 906
13574.04 859
13575.14 921
13576.24 938
13577.34 883
13578.44 881
13579.54 900
13580.64 891
13581.74 904
13582.84 909
13583.94 888
13585.05 944
13586.15 910
13587.25 880
13588.35 860
13589.45 847
13590.55 882
13591.65 843
13592.75 904
13593.85 825
13594.95 829
13596.06 877
13597.16 859
13598.26 908
13599.36 917
13600.46 855
13601.56 813
13602.66 879
13603.77 850
13604.87 876
13605.97 884
13607.07 871
13608.17 866
13609.28 882
13610.38 863
13611.48 828
13612.58 845
13613.68 854
13614.79 850
13615.89 853
13616.99 825
13618.09 812
13619.19 844
13620.30 890
13621.40 825
13622.50 835
13623.60 840
13624.71 856
13625.81 847
13626.91 807
13628.01 799
13629.12 842
13630.22 874
13631.32 891
13632.42 835
13633.53 857
13634.63 855
13635.73 883
13636.84 847
13637.94 814
13639.04 822
13640.14 884
13641.25 873
13642.35 846
13643.45 816
13644.56 892
13645.66 888
13646.76 822
13647.87 806
13648.97 780
13650.07 813
13651.18 828
13652.28 813
13653.39 825
13654.49 818
13655.59 836
13656.70 826
13657.80 805
13658.90 792
13660.01 796
13661.11 831
13662.22 878
13663.32 822
13664.42 791
13665.53 832
13666.63 866
13667.74 862
13668.84 828
13669.94 806
13671.05 836
13672.15 812
13673.26 770
13674.36 733
13675.47 865
13676.57 855
13677.68 861
13678.78 798
13679.89 784
13680.99 820
13682.10 853
13683.20 787
13684.30 816
13685.41 805
13686.51 876
13687.62 872
13688.72 847
13689.83 854
13690.93 844
13692.04 823
13693.15 832
13694.25 823
13695.36 814
13696.46 872
13697.57 829
13698.67 832
13699.78 845
13700.88 805
13701.99 835
13703.09 863
13704.20 811
13705.31 811
13706.41 838
13707.52 829
13708.62 879
13709.73 844
13710.84 862
13711.94 908
13713.05 928
13714.15 925
13715.26 941
13716.37 948
13717.47 928
13718.58 914
13719.68 877
13720.79 917
13721.90 947
13723.00 928
13724.11 923
13725.22 931
13726.32 915
13727.43 957
13728.54 997
13729.64 988
13730.75 1028
13731.86 1034
13732.96 1078
13734.07 1038
13735.18 972
13736.28 1044
13737.39 1036
13738.50 1026
13739.61 1108
13740.71 1054
13741.82 1027
13742.93 1048
13744.03 1035
13745.14 1081
13746.25 1115
13747.36 1042
13748.46 1069
13749.57 1113
13750.68 1094
13751.79 1116
13752.89 1104
13754.00 1120
13755.11 1076
13756.22 1093
13757.33 1119
13758.43 1171
13759.54 1167
13760.65 1200
13761.76 1291
13762.87 1289
13763.97 1225
13765.08 1263
13766.19 1378
13767.30 1419
13768.41 1362
13769.51 1456
13770.62 1483
13771.73 1525
13772.84 1605
13773.95 1641
13775.06 1716
13776.17 1746
13777.27 1745
13778.38 1766
13779.49 1734
13780.60 1708
13781.71 1649
13782.82 1621
13783.93 1594
13785.04 1553
13786.14 1443
13787.25 1392
13788.36 1337
13789.47 1294
13790.58 1175
13791.69 1190
13792.80 1118
13793.91 1054
13795.02 1040
13796.13 1075
13797.24 1031
13798.35 977
13799.46 1015
13800.57 1016
13801.68 991
13802.78 996
13803.89 1042
13805.00 957
13806.11 979
13807.22 878
13808.33 908
13809.44 941
13810.55 981
13811.66 949
13812.77 938
13813.88 920
13814.99 950
13816.10 920
13817.21 890
13818.32 945
13819.44 1001
13820.55 925
13821.66 909
13822.77 907
13823.88 882
13824.99 888
13826.10 909
13827.21 903
13828.32 939
13829.43 954
13830.54 939
13831.65 924
13832.76 931
13833.87 945
13834.98 918
13836.10 913
13837.21 920
13838.32 932
13839.43 942
13840.54 948
13841.65 942
13842.76 973
13843.87 930
13844.99 891
13846.10 907
13847.21 910
13848.32 913
13849.43 892
13850.54 912
13851.65 863
13852.77 867
13853.88 882
13854.99 900
13856.10 895
13857.21 909
13858.33 881
13859.44 864
13860.55 847
13861.66 889
13862.77 911
13863.89 888
13865.00 816
13866.11 877
13867.22 926
13868.33 899
13869.45 853
13870.56 880
13871.67 901
13872.78 857
13873.90 837
13875.01 853
13876.12 911
13877.23 930
13878.35 890
13879.46 873
13880.57 857
13881.69 843
13882.80 897
13883.91 918
13885.02 867
13886.14 883
13887.25 917
13888.36 913
13889.48 881
13890.59 903
13891.70 883
13892.82 883
13893.93 912
13895.04 911
13896.16 902
13897.27 886
13898.38 911
13899.50 947
13900.61 869
13901.72 903
13902.84 889
13903.95 868
13905.07 837
13906.18 865
13907.29 834
13908.41 877
13909.52 823
13910.63 842
13911.75 849
13912.86 810
13913.98 800
13915.09 795
13916.21 818
13917.32 811
13918.43 792
13919.55 769
13920.66 800
13921.78 777
13922.89 773
13924.01 750
13925.12 776
13926.24 769
13927.35 737
13928.46 739
13929.58 721
13930.69 732
13931.81 764
13932.92 789
13934.04 787
13935.15 722
13936.27 763
13937.38 798
13938.50 748
13939.61 714
13940.73 756
13941.85 775
13942.96 739
13944.08 732
13945.19 730
13946.31 682
13947.42 709
13948.54 729
13949.65 768
13950.77 749
13951.88 748
13953.00 737
13954.12 743
13955.23 738
13956.35 736
13957.46 753
13958.58 774
13959.70 746
13960.81 708
13961.93 713
13963.04 697
13964.16 751
13965.28 744
13966.39 735
13967.51 728
13968.62 708
13969.74 740
13970.86 771
13971.97 679
13973.09 693
13974.21 727
13975.32 776
13976.44 691
13977.56 702
13978.67 696
13979.79 734
13980.91 714
13982.02 746
13983.14 685
13984.26 684
13985.37 714
13986.49 714
13987.61 692
13988.73 708
13989.84 704
13990.96 755
13992.08 717
13993.20 739
13994.31 703
13995.43 688
13996.55 694
13997.66 713
13998.78 675
13999.90 642
14001.02 668
14002.14 720
14003.25 712
14004.37 758
14005.49 714
14006.61 716
14007.72 727
14008.84 703
14009.96 658
14011.08 672
14012.20 739
14013.31 718
14014.43 718
14015.55 724
14016.67 682
14017.79 686
14018.91 698
14020.02 658
14021.14 686
14022.26 682
14023.38 709
14024.50 722
14025.62 736
14026.74 695
14027.85 698
14028.97 722
14030.09 641
14031.21 689
14032.33 688
14033.45 710
14034.57 728
14035.69 666
14036.81 684
14037.92 721
14039.04 686
14040.16 704
14041.28 710
14042.40 683
14043.52 733
14044.64 762
14045.76 735
14046.88 726
14048.00 766
14049.12 746
14050.24 711
14051.36 705
14052.48 762
14053.60 784
14054.72 750
14055.84 713
14056.96 745
14058.08 766
14059.20 758
14060.32 711
14061.44 768
14062.56 766
14063.68 770
14064.80 795
14065.92 781
14067.04 793
14068.16 783
14069.28 793
14070.40 809
14071.52 825
14072.64 789
14073.76 795
14074.88 866
14076.00 859
14077.12 826
14078.24 834
14079.36 862
14080.48 883
14081.60 821
14082.73 848
14083.85 833
14084.97 865
14086.09 884
14087.21 860
14088.33 887
14089.45 864
14090.57 830
14091.69 916
14092.82 964
14093.94 912
14095.06 930
14096.18 952
14097.30 949
14098.42 942
14099.54 968
14100.67 1037
14101.79 953
14102.91 995
14104.03 1005
14105.15 1001
14106.27 980
14107.40 1011
14108.52 1036
14109.64 996
14110.76 908
14111.88 874
14113.01 859
14114.13 857
14115.25 855
14116.37 819
14117.50 786
14118.62 799
14119.74 760
14120.86 719
14121.98 751
14123.11 768
14124.23 710
14125.35 718
14126.48 701
14127.60 722
14128.72 734
14129.84 783
14130.97 727
14132.09 705
14133.21 702
14134.34 707
14135.46 729
14136.58 748
14137.70 700
14138.83 711
14139.95 670
14141.07 674
14142.20 688
14143.32 681
14144.44 714
14145.57 724
14146.69 732
14147.81 708
14148.94 705
14150.06 722
14151.18 691
14152.31 736
14153.43 734
14154.56 719
14155.68 719
14156.80 684
14157.93 674
14159.05 635
14160.18 714
14161.30 707
14162.42 712
14163.55 692
14164.67 668
14165.80 730
14166.92 713
14168.04 707
14169.17 696
14170.29 691
14171.42 680
14172.54 692
14173.67 669
14174.79 620
14175.92 659
14177.04 701
14178.17 680
14179.29 682
14180.41 625
14181.54 633
14182.66 650
14183.79 677
14184.91 638
14186.04 629
14187.16 677
14188.29 637
14189.41 659
14190.54 659
14191.67 636
14192.79 636
14193.92 645
14195.04 652
14196.17 667
14197.29 696
14198.42 628
14199.54 625
14200.67 619
14201.79 631
14202.92 638
14204.05 639
14205.17 671
14206.30 615
14207.42 641
14208.55 598
14209.67 638
14210.80 634
14211.93 607
14213.05 662
14214.18 668
14215.31 648
14216.43 636
14217.56 652
14218.68 621
14219.81 622
14220.94 625
14222.06 601
14223.19 630
14224.32 662
14225.44 617
14226.57 609
14227.70 587
14228.82 577
14229.95 676
14231.08 654
14232.20 634
14233.33 597
14234.46 613
14235.58 595
14236.71 616
14237.84 631
14238.97 584
14240.09 556
14241.22 604
14242.35 600
14243.47 592
14244.60 578
14245.73 629
14246.86 577
14247.98 582
14249.11 574
14250.24 585
14251.37 582
14252.49 594
14253.62 593
14254.75 603
14255.88 558
14257.01 552
14258.13 577
14259.26 592
14260.39 592
14261.52 575
14262.65 583
14263.77 597
14264.90 550
14266.03 613
14267.16 558
14268.29 539
14269.41 548
14270.54 520
14271.67 504
14272.80 521
14273.93 563
14275.06 581
14276.19 551
14277.31 525
14278.44 561
14279.57 536
14280.70 544
14281.83 595
14282.96 558
14284.09 568
14285.22 525
14286.34 519
14287.47 530
14288.60 554
14289.73 539
14290.86 534
14291.99 550
14293.12 603
14294.25 568
14295.38 527
14296.51 499
14297.64 527
14298.77 512
14299.90 521
14301.03 531
14302.16 525
14303.28 515
14304.41 541
14305.54 554
14306.67 540
14307.80 506
14308.93 535
14310.06 558
14311.19 525
14312.32 527
14313.45 509
14314.58 500
14315.71 539
14316.84 548
14317.97 543
14319.11 491
14320.24 529
14321.37 556
14322.50 537
14323.63 535
14324.76 511
14325.89 540
14327.02 542
14328.15 502
14329.28 516
14330.41 508
14331.54 520
14332.67 552
14333.80 517
14334.93 497
14336.06 479
14337.20 524
14338.33 504
14339.46 492
14340.59 495
14341.72 526
14342.85 489
14343.98 505
14345.11 457
14346.25 449
14347.38 491
14348.51 473
14349.64 476
14350.77 469
14351.90 471
14353.03 509
14354.17 459
14355.30 436
14356.43 472
14357.56 487
14358.69 505
14359.83 476
14360.96 500
14362.09 531
14363.22 511
14364.35 494
14365.49 487
14366.62 494
14367.75 487
14368.88 512
14370.01 422
14371.15 470
14372.28 478
14373.41 510
14374.54 489
14375.68 483
14376.81 466
14377.94 519
14379.07 487
14380.21 461
14381.34 460
14382.47 480
14383.61 512
14384.74 494
14385.87 466
14387.00 469
14388.14 500
14389.27 510
14390.40 485
14391.54 491
14392.67 488
14393.80 474
14394.94 469
14396.07 460
14397.20 480
14398.34 486
14399.47 532
14400.60 482
14401.74 518
14402.87 481
14404.00 489
14405.14 510
14406.27 478
14407.41 479
14408.54 476
14409.67 516
14410.81 490
14411.94 518
14413.08 490
14414.21 526
14415.34 556
14416.48 476
14417.61 488
14418.75 490
14419.88 489
14421.01 505
14422.15 473
14423.28 478
14424.42 450
14425.55 481
14426.69 528
14427.82 509
14428.96 472
14430.09 456
14431.23 520
14432.36 525
14433.50 500
14434.63 462
14435.77 508
14436.90 541
14438.04 531
14439.17 504
14440.31 517
14441.44 496
14442.58 519
14443.71 520
14444.85 483
14445.98 471
14447.12 497
14448.25 540
14449.39 484
14450.52 525
14451.66 510
14452.79 511
14453.93 491
14455.07 463
14456.20 495
14457.34 486
14458.47 533
14459.61 501
14460.74 513
14461.88 508
14463.02 490
14464.15 473
14465.29 494
14466.42 513
14467.56 509
14468.70 531
14469.83 514
14470.97 481
14472.11 523
14473.24 484
14474.38 488
14475.51 527
14476.65 511
14477.79 497
14478.92 481
14480.06 521
14481.20 497
14482.33 490
14483.47 503
14484.61 558
14485.75 523
14486.88 513
14488.02 501
14489.16 536
14490.29 541
14491.43 504
14492.57 538
14493.70 524
14494.84 535
14495.98 523
14497.12 512
14498.25 528
14499.39 540
14500.53 547
14501.67 549
14502.80 525
14503.94 531
14505.08 593
14506.22 515
14507.35 511
14508.49 539
14509.63 530
14510.77 573
14511.91 547
14513.04 541
14514.18 603
14515.32 587
14516.46 596
14517.60 591
14518.73 525
14519.87 593
14521.01 592
14522.15 581
14523.29 581
14524.43 615
14525.56 624
14526.70 576
14527.84 597
14528.98 591
14530.12 619
14531.26 607
14532.40 587
14533.53 546
14534.67 587
14535.81 592
14536.95 590
14538.09 564
14539.23 524
14540.37 549
14541.51 560
14542.65 544
14543.79 566
14544.92 576
14546.06 555
14547.20 541
14548.34 533
14549.48 527
14550.62 562
14551.76 563
14552.90 536
14554.04 531
14555.18 524
14556.32 579
14557.46 623
14558.60 614
14559.74 577
14560.88 613
14562.02 601
14563.16 576
14564.30 613
14565.44 600
14566.58 595
14567.72 577
14568.86 581
14570.00 580
14571.14 577
14572.28 589
14573.42 575
14574.56 615
14575.70 596
14576.84 595
14577.98 590
14579.12 595
14580.26 641
14581.40 592
14582.54 650
14583.68 590
14584.82 626
14585.97 651
14587.11 669
14588.25 591
14589.39 613
14590.53 670
14591.67 655
14592.81 629
14593.95 646
14595.09 629
14596.23 647
14597.38 643
14598.52 630
14599.66 643
14600.80 637
14601.94 658
14603.08 691
14604.22 680
14605.37 680
14606.51 695
14607.65 680
14608.79 689
14609.93 667
14611.07 719
14612.22 701
14613.36 661
14614.50 667
14615.64 692
14616.78 679
14617.93 706
14619.07 739
14620.21 716
14621.35 766
14622.50 753
14623.64 769
14624.78 704
14625.92 707
14627.06 743
14628.21 783
14629.35 830
14630.49 799
14631.63 822
14632.78 826
14633.92 818
14635.06 842
14636.21 876
14637.35 885
14638.49 887
14639.63 854
14640.78 895
14641.92 876
14643.06 855
14644.21 825
14645.35 812
14646.49 811
14647.64 769
14648.78 731
14649.92 675
14651.07 711
14652.21 703
14653.35 685
14654.50 674
14655.64 704
14656.78 671
14657.93 700
14659.07 630
14660.21 648
14661.36 613
14662.50 623
14663.65 633
14664.79 612
14665.93 596
14667.08 603
14668.22 601
14669.37 607
14670.51 575
14671.65 624
14672.80 624
14673.94 594
14675.09 581
14676.23 602
14677.38 607
14678.52 580
14679.66 579
14680.81 611
14681.95 604
14683.10 615
14684.24 547
14685.39 530
14686.53 542
14687.68 598
14688.82 523
14689.97 559
14691.11 586
14692.26 613
14693.40 562
14694.55 571
14695.69 546
14696.84 591
14697.98 563
14699.13 545
14700.27 557
14701.42 537
14702.56 566
14703.71 581
14704.85 558
14706.00 552
14707.15 519
14708.29 521
14709.44 556
14710.58 517
14711.73 514
14712.87 515
14714.02 536
14715.17 514
14716.31 512
14717.46 508
14718.60 546
14719.75 537
14720.90 518
14722.04 497
14723.19 488
14724.33 520
14725.48 503
14726.63 499
14727.77 512
14728.92 489
14730.07 527
14731.21 502
14732.36 485
14733.51 482
14734.65 520
14735.80 537
14736.95 499
14738.09 457
14739.24 489
14740.39 485
14741.53 539
14742.68 512
14743.83 489
14744.97 472
14746.12 470
14747.27 489
14748.42 527
14749.56 509
14750.71 507
14751.86 537
14753.00 502
14754.15 466
14755.30 451
14756.45 481
14757.59 495
14758.74 471
14759.89 439
14761.04 478
14762.18 483
14763.33 474
14764.48 477
14765.63 449
14766.78 483
14767.92 474
14769.07 481
14770.22 462
14771.37 462
14772.52 458
14773.66 486
14774.81 471
14775.96 434
14777.11 431
14778.26 485
14779.41 466
14780.55 444
14781.70 446
14782.85 447
14784.00 447
14785.15 448
14786.30 449
14787.45 456
14788.59 433
14789.74 432
14790.89 472
14792.04 477
14793.19 464
14794.34 444
14795.49 415
14796.64 432
14797.79 468
14798.94 411
14800.08 417
14801.23 427
14802.38 407
14803.53 413
14804.68 405
14805.83 464
14806.98 468
14808.13 470
14809.28 431
14810.43 447
14811.58 446
14812.73 427
14813.88 405
14815.03 371
14816.18 394
14817.33 422
14818.48 421
14819.63 388
14820.78 404
14821.93 417
14823.08 409
14824.23 402
14825.38 434
14826.53 412
14827.68 438
14828.83 443
14829.98 459
14831.13 429
14832.28 405
14833.43 379
14834.58 419
14835.73 385
14836.88 376
14838.03 414
14839.18 414
14840.33 412
14841.48 421
14842.64 383
14843.79 372
14844.94 406
14846.09 402
14847.24 390
14848.39 420
14849.54 410
14850.69 374
14851.84 402
14853.00 410
14854.15 419
14855.30 406
14856.45 407
14857.60 370
14858.75 381
14859.90 397
14861.06 388
14862.21 410
14863.36 404
14864.51 396
14865.66 383
14866.81 394
14867.97 388
14869.12 396
14870.27 408
14871.42 406
14872.57 388
14873.73 391
14874.88 388
14876.03 420
14877.18 409
14878.33 406
14879.49 382
14880.64 357
14881.79 394
14882.94 403
14884.10 429
14885.25 390
14886.40 409
14887.55 394
14888.71 368
14889.86 372
14891.01 365
14892.16 341
14893.32 382
14894.47 382
14895.62 404
14896.78 408
14897.93 370
14899.08 385
14900.23 401
14901.39 396
14902.54 404
14903.69 396
14904.85 380
14906.00 389
14907.15 401
14908.31 429
14909.46 434
14910.61 390
14911.77 382
14912.92 381
14914.08 365
14915.23 355
14916.38 393
14917.54 427
14918.69 413
14919.84 399
14921.00 396
14922.15 409
14923.31 389
14924.46 442
14925.61 399
14926.77 420
14927.92 378
14929.08 418
14930.23 392
14931.38 380
14932.54 396
14933.69 381
14934.85 393
14936.00 418
14937.16 402
14938.31 399
14939.47 433
14940.62 424
14941.78 428
14942.93 411
14944.08 417
14945.24 404
14946.39 439
14947.55 413
14948.70 450
14949.86 395
14951.01 442
14952.17 402
14953.32 427
14954.48 406
14955.64 393
14956.79 399
14957.95 408
14959.10 409
14960.26 387
14961.41 379
14962.57 418
14963.72 426
14964.88 425
14966.03 379
14967.19 399
14968.35 437
14969.50 446
14970.66 433
14971.81 446
14972.97 452
14974.12 423
14975.28 409
14976.44 410
14977.59 408
14978.75 434
14979.91 380
14981.06 403
14982.22 384
14983.37 399
14984.53 409
14985.69 428
14986.84 423
14988.00 394
14989.16 397
14990.31 431
14991.47 393
14992.63 374
14993.78 397
14994.94 383
14996.10 396
14997.25 393
14998.41 415
14999.57 367
15000.72 368
15001.88 348
15003.04 406
15004.20 391
15005.35 405
15006.51 411
15007.67 394
15008.82 398
15009.98 401
15011.14 394
15012.30 438
15013.45 404
15014.61 388
15015.77 419
15016.93 373
15018.08 405
15019.24 413
15020.40 410
15021.56 379
15022.71 402
15023.87 380
15025.03 417
15026.19 425
15027.35 382
15028.50 397
15029.66 410
15030.82 391
15031.98 416
15033.14 431
15034.30 423
15035.45 387
15036.61 397
15037.77 372
15038.93 369
15040.09 390
15041.25 349
15042.40 368
15043.56 364
15044.72 343
15045.88 365
15047.04 390
15048.20 381
15049.36 350
15050.52 382
15051.68 402
15052.83 374
15053.99 370
15055.15 353
15056.31 359
15057.47 409
15058.63 352
15059.79 363
15060.95 403
15062.11 389
15063.27 401
15064.43 400
15065.59 405
15066.75 369
15067.90 363
15069.06 353
15070.22 375
15071.38 334
15072.54 363
15073.70 377
15074.86 408
15076.02 360
15077.18 338
15078.34 383
15079.50 428
15080.66 362
15081.82 356
15082.98 357
15084.14 373
15085.30 375
15086.46 365
15087.62 354
15088.78 355
15089.95 368
15091.11 368
15092.27 382
15093.43 403
15094.59 378
15095.75 369
15096.91 402
15098.07 376
15099.23 344
15100.39 390
15101.55 410
15102.71 365
15103.87 338
15105.03 386
15106.20 368
15107.36 376
15108.52 355
15109.68 400
15110.84 378
15112.00 385
15113.16 378
15114.32 372
15115.49 370
15116.65 376
15117.81 383
15118.97 419
15120.13 387
15121.29 379
15122.46 408
15123.62 383
15124.78 405
15125.94 396
15127.10 400
15128.26 398
15129.43 378
15130.59 377
15131.75 377
15132.91 340
15134.07 359
15135.24 383
15136.40 355
15137.56 360
15138.72 368
15139.89 386
15141.05 374
15142.21 380
15143.37 367
15144.54 388
15145.70 400
15146.86 382
15148.02 375
15149.19 415
15150.35 378
15151.51 378
15152.67 416
15153.84 411
15155.00 381
15156.16 398
15157.33 387
15158.49 390
15159.65 444
15160.82 407
15161.98 393
15163.14 412
15164.31 400
15165.47 401
15166.63 376
15167.80 368
15168.96 358
15170.12 393
15171.29 383
15172.45 391
15173.61 407
15174.78 431
15175.94 380
15177.10 412
15178.27 394
15179.43 390
15180.60 383
15181.76 404
15182.92 395
15184.09 371
15185.25 383
15186.42 407
15187.58 417
15188.74 411
15189.91 400
15191.07 420
15192.24 426
15193.40 395
15194.57 432
15195.73 391
15196.90 411
15198.06 427
15199.22 429
15200.39 372
15201.55 373
15202.72 412
15203.88 424
15205.05 412
15206.21 417
15207.38 420
15208.54 446
15209.71 443
15210.87 431
15212.04 416
15213.20 427
15214.37 432
15215.53 434
15216.70 438
15217.86 415
15219.03 397
15220.20 423
15221.36 462
15222.53 460
15223.69 423
15224.86 453
15226.02 512
15227.19 447
15228.36 396
15229.52 463
15230.69 448
15231.85 472
15233.02 459
15234.18 437
15235.35 461
15236.52 462
15237.68 488
15238.85 486
15240.02 471
15241.18 478
15242.35 511
15243.51 479
15244.68 447
15245.85 418
15247.01 458
15248.18 427
15249.35 474
15250.51 412
15251.68 423
15252.85 411
15254.01 437
15255.18 424
15256.35 408
15257.51 350
15258.68 404
15259.85 422
15261.01 398
15262.18 415
15263.35 413
15264.52 413
15265.68 375
15266.85 387
15268.02 422
15269.18 401
15270.35 391
15271.52 439
15272.69 423
15273.85 380
15275.02 402
15276.19 444
15277.36 415
15278.52 415
15279.69 446
15280.86 425
15282.03 418
15283.20 410
15284.36 397
15285.53 414
15286.70 421
15287.87 384
15289.04 420
15290.20 404
15291.37 376
15292.54 418
15293.71 392
15294.88 373
15296.05 414
15297.21 404
15298.38 399
15299.55 434
15300.72 399
15301.89 378
15303.06 386
15304.22 440
15305.39 402
15306.56 390
15307.73 412
15308.90 405
15310.07 387
15311.24 405
15312.41 431
15313.58 412
15314.74 434
15315.91 402
15317.08 422
15318.25 430
15319.42 404
15320.59 437
15321.76 402
15322.93 370
15324.10 391
15325.27 388
15326.44 364
15327.61 418
15328.78 406
15329.95 390
15331.12 419
15332.29 398
15333.46 410
15334.63 396
15335.80 373
15336.97 407
15338.14 388
15339.31 380
15340.48 391
15341.65 394
15342.82 374
15343.99 403
15345.16 400
15346.33 361
15347.50 421
15348.67 406
15349.84 398
15351.01 361
15352.18 403
15353.35 392
15354.52 382
15355.69 361
15356.86 380
15358.03 371
15359.20 369
15360.37 376
15361.54 397
15362.71 394
15363.89 391
15365.06 406
15366.23 402
15367.40 383
15368.57 384
15369.74 385
15370.91 390
15372.08 393
15373.25 406
15374.43 418
15375.60 415
15376.77 414
15377.94 385
15379.11 415
15380.28 437
15381.46 411
15382.63 402
15383.80 378
15384.97 413
15386.14 439
15387.31 404
15388.49 403
15389.66 429
15390.83 411
15392.00 414
15393.17 414
15394.35 393
15395.52 411
15396.69 410
15397.86 406
15399.03 399
15400.21 386
15401.38 380
15402.55 406
15403.72 439
15404.90 415
15406.07 395
15407.24 386
15408.41 396
15409.59 380
15410.76 393
15411.93 396
15413.11 370
15414.28 355
15415.45 399
15416.62 392
15417.80 387
15418.97 366
15420.14 366
15421.32 422
15422.49 424
15423.66 372
15424.84 376
15426.01 402
15427.18 366
15428.36 371
15429.53 359
15430.70 366
15431.88 391
15433.05 373
15434.22 360
15435.40 375
15436.57 356
15437.75 365
15438.92 368
15440.09 397
15441.27 404
15442.44 373
15443.61 359
15444.79 407
15445.96 372
15447.14 368
15448.31 355
15449.49 331
15450.66 387
15451.83 412
15453.01 381
15454.18 374
15455.36 370
15456.53 379
15457.71 411
15458.88 373
15460.06 410
15461.23 386
15462.40 385
15463.58 401
15464.75 376
15465.93 380
15467.10 353
15468.28 399
15469.45 405
15470.63 387
15471.80 379
15472.98 386
15474.15 374
15475.33 371
15476.50 379
15477.68 367
15478.86 348
15480.03 341
15481.21 376
15482.38 382
15483.56 387
15484.73 367
15485.91 365
15487.08 400
15488.26 363
15489.44 367
15490.61 369
15491.79 336
15492.96 348
15494.14 361
15495.31 375
15496.49 379
15497.67 368
15498.84 349
15500.02 380
15501.20 401
15502.37 359
15503.55 365
15504.72 371
15505.90 397
15507.08 376
15508.25 389
15509.43 393
15510.61 387
15511.78 409
15512.96 385
15514.14 372
15515.31 370
15516.49 406
15517.67 400
15518.84 365
15520.02 352
15521.20 376
15522.37 421
15523.55 387
15524.73 379
15525.91 395
15527.08 395
15528.26 375
15529.44 377
15530.61 380
15531.79 362
15532.97 427
15534.15 401
15535.32 368
15536.50 363
15537.68 342
15538.86 384
15540.03 362
15541.21 349
15542.39 366
15543.57 407
15544.75 421
15545.92 387
15547.10 406
15548.28 397
15549.46 352
15550.64 367
15551.81 360
15552.99 407
15554.17 413
15555.35 417
15556.53 404
15557.70 380
15558.88 386
15560.06 364
15561.24 399
15562.42 392
15563.60 375
15564.78 364
15565.95 422
15567.13 407
15568.31 391
15569.49 403
15570.67 410
15571.85 388
15573.03 400
15574.21 428
15575.38 393
15576.56 377
15577.74 451
15578.92 417
15580.10 386
15581.28 416
15582.46 418
15583.64 404
15584.82 403
15586.00 393
15587.18 433
15588.36 433
15589.54 403
15590.72 440
15591.90 450
15593.08 399
15594.25 435
15595.43 442
15596.61 449
15597.79 416
15598.97 407
15600.15 435
15601.33 426
15602.51 388
15603.69 428
15604.87 464
15606.05 452
15607.23 445
15608.41 453
15609.60 450
15610.78 464
15611.96 444
15613.14 472
15614.32 477
15615.50 466
15616.68 497
15617.86 446
15619.04 471
15620.22 476
15621.40 491
15622.58 454
15623.76 470
15624.94 480
15626.12 481
15627.31 468
15628.49 466
15629.67 496
15630.85 476
15632.03 488
15633.21 498
15634.39 487
15635.57 486
15636.75 508
15637.94 475
15639.12 490
15640.30 502
15641.48 462
15642.66 457
15643.84 484
15645.03 494
15646.21 494
15647.39 497
15648.57 531
15649.75 494
15650.93 520
15652.12 498
15653.30 535
15654.48 522
15655.66 488
15656.84 534
15658.03 529
15659.21 531
15660.39 507
15661.57 535
15662.76 526
15663.94 550
15665.12 521
15666.30 533
15667.48 522
15668.67 530
15669.85 554
15671.03 497
15672.22 545
15673.40 544
15674.58 526
15675.76 476
15676.95 499
15678.13 519
15679.31 536
15680.50 513
15681.68 499
15682.86 484
15684.04 506
15685.23 524
15686.41 489
15687.59 476
15688.78 505
15689.96 493
15691.14 494
15692.33 526
15693.51 505
15694.69 495
15695.88 513
15697.06 525
15698.25 513
15699.43 495
15700.61 501
15701.80 514
15702.98 500
15704.16 529
15705.35 532
15706.53 539
15707.72 575
15708.90 509
15710.08 502
15711.27 494
15712.45 573
15713.64 519
15714.82 545
15716.01 582
15717.19 565
15718.37 545
15719.56 553
15720.74 575
15721.93 559
15723.11 577
15724.30 605
15725.48 534
15726.67 542
15727.85 556
15729.04 558
15730.22 602
15731.41 570
15732.59 554
15733.78 580
15734.96 554
15736.15 588
15737.33 558
15738.52 536
15739.70 521
15740.89 537
15742.07 547
15743.26 555
15744.44 534
15745.63 571
15746.81 568
15748.00 559
15749.19 588
15750.37 573
15751.56 499
15752.74 565
15753.93 564
15755.11 554
15756.30 525
15757.49 580
15758.67 614
15759.86 598
15761.04 587
15762.23 553
15763.42 550
15764.60 542
15765.79 558
15766.97 552
15768.16 551
15769.35 560
15770.53 545
15771.72 546
15772.91 560
15774.09 549
15775.28 531
15776.47 545
15777.65 569
15778.84 574
15780.03 551
15781.21 542
15782.40 513
15783.59 504
15784.77 493
15785.96 537
15787.15 525
15788.33 534
15789.52 498
15790.71 541
15791.90 508
15793.08 492
15794.27 528
15795.46 481
15796.65 512
15797.83 480
15799.02 469
15800.21 482
15801.40 508
15802.58 488
15803.77 524
15804.96 510
15806.15 510
15807.33 529
15808.52 503
15809.71 465
15810.90 478
15812.09 507
15813.27 482
15814.46 507
15815.65 476
15816.84 496
15818.03 477
15819.21 501
15820.40 496
15821.59 495
15822.78 463
15823.97 441
15825.16 467
15826.34 463
15827.53 406
15828.72 451
15829.91 423
15831.10 480
15832.29 498
15833.48 493
15834.66 495
15835.85 450
15837.04 474
15838.23 476
15839.42 448
15840.61 445
15841.80 434
15842.99 423
15844.18 458
15845.37 458
15846.56 471
15847.74 425
15848.93 421
15850.12 440
15851.31 436
15852.50 444
15853.69 431
15854.88 447
15856.07 472
15857.26 449
15858.45 460
15859.64 466
15860.83 443
15862.02 454
15863.21 436
15864.40 444
15865.59 456
15866.78 419
15867.97 437
15869.16 430
15870.35 451
15871.54 468
15872.73 430
15873.92 449
15875.11 478
15876.30 493
15877.49 473
15878.68 460
15879.87 455
15881.06 460
15882.25 495
15883.44 481
15884.64 449
15885.83 441
15887.02 467
15888.21 486
15889.40 479
15890.59 464
15891.78 493
15892.97 453
15894.16 466
15895.35 456
15896.54 498
15897.74 481
15898.93 496
15900.12 488
15901.31 452
15902.50 479
15903.69 484
15904.88 496
15906.08 460
15907.27 473
15908.46 522
15909.65 520
15910.84 477
15912.03 477
15913.23 506
15914.42 530
15915.61 477
15916.80 482
15917.99 503
15919.18 517
15920.38 492
15921.57 502
15922.76 477
15923.95 501
15925.15 504
15926.34 501
15927.53 474
15928.72 465
15929.91 452
15931.11 489
15932.30 503
15933.49 500
15934.68 477
15935.88 498
15937.07 498
15938.26 475
15939.46 491
15940.65 483
15941.84 449
15943.03 487
15944.23 506
15945.42 461
15946.61 419
15947.81 429
15949.00 450
15950.19 440
15951.39 396
15952.58 415
15953.77 428
15954.97 430
15956.16 394
15957.35 435
15958.55 430
15959.74 409
15960.93 429
15962.13 429
15963.32 398
15964.51 422
15965.71 384
15966.90 424
15968.09 387
15969.29 397
15970.48 394
15971.68 386
15972.87 389
15974.06 368
15975.26 390
15976.45 392
15977.65 396
15978.84 382
15980.04 392
15981.23 377
15982.42 393
15983.62 369
15984.81 335
15986.01 391
15987.20 384
15988.40 377
15989.59 384
15990.79 374
15991.98 387
15993.18 415
15994.37 415
15995.57 400
15996.76 392
15997.96 382
15999.15 370
16000.35 393
16001.54 359
16002.74 408
16003.93 388
16005.13 374
16006.32 383
16007.52 369
16008.71 369
16009.91 339
16011.10 370
16012.30 363
16013.49 338
16014.69 338
16015.88 368
16017.08 381
16018.28 349
16019.47 374
16020.67 379
16021.86 385
16023.06 360
16024.26 339
16025.45 369
16026.65 370
16027.84 356
16029.04 373
16030.24 357
16031.43 420
16032.63 369
16033.82 365
16035.02 353
16036.22 355
16037.41 390
16038.61 350
16039.81 351
16041.00 367
16042.20 379
16043.40 354
16044.59 344
16045.79 360
16046.99 375
16048.18 381
16049.38 351
16050.58 349
16051.77 357
16052.97 329
16054.17 341
16055.37 335
16056.56 337
16057.76 343
16058.96 312
16060.15 345
16061.35 354
16062.55 335
16063.75 363
16064.94 417
16066.14 356
16067.34 357
16068.54 315
16069.73 367
16070.93 326
16072.13 335
16073.33 342
16074.52 364
16075.72 341
16076.92 325
16078.12 352
16079.32 317
16080.51 324
16081.71 299
16082.91 351
16084.11 363
16085.31 344
16086.51 337
16087.70 341
16088.90 333
16090.10 315
16091.30 315
16092.50 312
16093.70 334
16094.89 325
16096.09 334
16097.29 320
16098.49 312
16099.69 347
16100.89 335
16102.09 309
16103.29 304
16104.48 323
16105.68 315
16106.88 318
16108.08 359
16109.28 380
16110.48 342
16111.68 336
16112.88 341
16114.08 351
16115.28 303
16116.48 356
16117.68 320
16118.88 329
16120.07 330
16121.27 362
16122.47 291
16123.67 322
16124.87 330
16126.07 311
16127.27 346
16128.47 330
16129.67 370
16130.87 301
16132.07 308
16133.27 331
16134.47 332
16135.67 348
16136.87 358
16138.07 362
16139.27 325
16140.47 311
16141.67 370
16142.87 327
16144.07 324
16145.27 332
16146.48 366
16147.68 347
16148.88 355
16150.08 373
16151.28 311
16152.48 304
16153.68 302
16154.88 282
16156.08 317
16157.28 372
16158.48 326
16159.68 306
16160.88 307
16162.09 311
16163.29 323
16164.49 340
16165.69 318
16166.89 338
16168.09 310
16169.29 320
16170.49 328
16171.70 335
16172.90 338
16174.10 321
16175.30 309
16176.50 285
16177.70 303
16178.91 286
16180.11 309
16181.31 307
16182.51 315
16183.71 330
16184.91 340
16186.12 349
16187.32 329
16188.52 320
16189.72 346
16190.93 333
16192.13 361
16193.33 368
16194.53 327
16195.73 374
16196.94 302
16198.14 301
16199.34 323
16200.54 317
16201.75 383
16202.95 353
16204.15 316
16205.35 299
16206.56 341
16207.76 338
16208.96 320
16210.17 324
16211.37 346
16212.57 334
16213.77 379
16214.98 358
16216.18 354
16217.38 301
16218.59 356
16219.79 327
16220.99 334
16222.20 356
16223.40 302
16224.60 317
16225.81 356
16227.01 364
16228.21 356
16229.42 324
16230.62 333
16231.82 387
16233.03 337
16234.23 340
16235.44 301
16236.64 375
16237.84 406
16239.05 386
16240.25 344
16241.46 371
16242.66 351
16243.86 338
16245.07 389
16246.27 346
16247.48 358
16248.68 350
16249.89 382
16251.09 333
16252.29 378
16253.50 350
16254.70 383
16255.91 364
16257.11 344
16258.32 316
16259.52 367
16260.73 364
16261.93 352
16263.14 364
16264.34 343
16265.55 368
16266.75 354
16267.96 378
16269.16 327
16270.37 385
16271.57 335
16272.78 382
16273.98 366
16275.19 374
16276.39 368
16277.60 362
16278.80 379
16280.01 362
16281.21 333
16282.42 378
16283.63 360
16284.83 375
16286.04 386
16287.24 365
16288.45 358
16289.65 347
16290.86 364
16292.07 391
16293.27 387
16294.48 379
16295.68 331
16296.89 371
16298.10 435
16299.30 402
16300.51 379
16301.71 392
16302.92 384
16304.13 390
16305.33 388
16306.54 387
16307.75 387
16308.95 383
16310.16 383
16311.37 389
16312.57 375
16313.78 412
16314.99 407
16316.19 400
16317.40 389
16318.61 384
16319.81 384
16321.02 395
16322.23 396
16323.44 362
16324.64 369
16325.85 342
16327.06 402
16328.26 356
16329.47 341
16330.68 327
16331.89 325
16333.09 328
16334.30 354
16335.51 367
16336.72 364
16337.92 364
16339.13 340
16340.34 325
16341.55 348
16342.75 398
16343.96 358
16345.17 358
16346.38 343
16347.59 365
16348.79 328
16350.00 356
16351.21 333
16352.42 339
16353.63 350
16354.84 347
16356.04 338
16357.25 326
16358.46 350
16359.67 321
16360.88 331
16362.09 298
16363.29 364
16364.50 375
16365.71 295
16366.92 286
16368.13 301
16369.34 322
16370.55 362
16371.76 346
16372.96 344
16374.17 339
16375.38 369
16376.59 358
16377.80 314
16379.01 330
16380.22 346
16381.43 348
16382.64 333
16383.85 362
16385.06 325
16386.27 328
16387.47 336
16388.68 309
16389.89 294
16391.10 360
16392.31 332
16393.52 326
16394.73 308
16395.94 333
16397.15 359
16398.36 322
16399.57 344
16400.78 291
16401.99 312
16403.20 351
16404.41 336
16405.62 313
16406.83 329
16408.04 326
16409.25 335
16410.46 327
16411.67 320
16412.88 311
16414.09 328
16415.30 328
16416.52 319
16417.73 333
16418.94 308
16420.15 358
16421.36 318
16422.57 311
16423.78 298
16424.99 322
16426.20 299
16427.41 311
16428.62 315
16429.83 313
16431.05 338
16432.26 346
16433.47 329
16434.68 327
16435.89 293
16437.10 347
16438.31 341
16439.52 302
16440.74 300
16441.95 286
16443.16 335
16444.37 313
16445.58 328
16446.79 334
16448.00 320
16449.22 321
16450.43 326
16451.64 329
16452.85 317
16454.06 296
16455.28 294
16456.49 324
16457.70 311
16458.91 299
16460.12 310
16461.34 338
16462.55 309
16463.76 305
16464.97 296
16466.19 310
16467.40 312
16468.61 300
16469.82 311
16471.04 305
16472.25 307
16473.46 342
16474.67 338
16475.89 302
16477.10 295
16478.31 311
16479.52 325
16480.74 311
16481.95 324
16483.16 326
16484.38 328
16485.59 315
16486.80 333
16488.02 318
16489.23 297
16490.44 293
16491.66 323
16492.87 283
16494.08 282
16495.30 298
16496.51 302
16497.72 312
16498.94 298
16500.15 302
16501.36 308
16502.58 292
16503.79 302
16505.00 296
16506.22 285
16507.43 281
16508.65 297
16509.86 316
16511.07 293
16512.29 280
16513.50 278
16514.72 274
16515.93 287
16517.15 296
16518.36 306
16519.57 293
16520.79 316
16522.00 295
16523.22 292
16524.43 299
16525.65 282
16526.86 283
16528.08 330
16529.29 262
16530.51 284
16531.72 267
16532.93 285
16534.15 340
16535.36 320
16536.58 297
16537.79 266
16539.01 333
16540.22 294
16541.44 308
16542.65 275
16543.87 293
16545.09 327
16546.30 327
16547.52 320
16548.73 310
16549.95 331
16551.16 325
16552.38 289
16553.59 301
16554.81 287
16556.02 293
16557.24 284
16558.46 296
16559.67 295
16560.89 316
16562.10 342
16563.32 336
16564.54 298
16565.75 336
16566.97 332
16568.18 322
16569.40 310
16570.62 328
16571.83 289
16573.05 305
16574.27 338
16575.48 349
16576.70 333
16577.91 334
16579.13 294
16580.35 350
16581.56 332
16582.78 352
16584.00 319
16585.21 349
16586.43 331
16587.65 303
16588.87 305
16590.08 341
16591.30 317
16592.52 293
16593.73 315
16594.95 324
16596.17 354
16597.38 322
16598.60 330
16599.82 345
16601.04 316
16602.25 331
16603.47 316
16604.69 317
16605.91 317
16607.12 294
16608.34 318
16609.56 307
16610.78 312
16611.99 301
16613.21 312
16614.43 323
16615.65 294
16616.87 303
16618.08 303
16619.30 289
16620.52 295
16621.74 294
16622.96 276
16624.17 289
16625.39 275
16626.61 298
16627.83 317
16629.05 288
16630.27 266
16631.48 273
16632.70 294
16633.92 272
16635.14 276
16636.36 307
16637.58 292
16638.80 274
16640.02 314
16641.23 281
16642.45 267
16643.67 280
16644.89 302
16646.11 293
16647.33 297
16648.55 285
16649.77 301
16650.99 307
16652.21 332
16653.42 313
16654.64 308
16655.86 301
16657.08 311
16658.30 308
16659.52 307
16660.74 299
16661.96 260
16663.18 281
16664.40 297
16665.62 319
16666.84 271
16668.06 272
16669.28 304
16670.50 284
16671.72 297
16672.94 272
16674.16 300
16675.38 253
16676.60 275
16677.82 289
16679.04 316
16680.26 315
16681.48 317
16682.70 300
16683.92 278
16685.14 270
16686.36 317
16687.58 309
16688.80 271
16690.02 290
16691.24 289
16692.46 300
16693.69 310
16694.91 300
16696.13 294
16697.35 311
16698.57 321
16699.79 277
16701.01 296
16702.23 285
16703.45 266
16704.67 309
16705.90 271
16707.12 283
16708.34 307
16709.56 317
16710.78 312
16712.00 262
16713.22 285
16714.44 295
16715.67 304
16716.89 282
16718.11 302
16719.33 301
16720.55 271
16721.77 308
16723.00 290
16724.22 233
16725.44 281
16726.66 288
16727.88 290
16729.11 270
16730.33 242
16731.55 295
16732.77 290
16733.99 305
16735.22 267
16736.44 265
16737.66 279
16738.88 283
16740.11 247
16741.33 263
16742.55 250
16743.77 290
16745.00 324
16746.22 302
16747.44 302
16748.67 290
16749.89 288
16751.11 302
16752.33 275
16753.56 268
16754.78 300
16756.00 324
16757.23 317
16758.45 263
16759.67 279
16760.90 263
16762.12 293
16763.34 300
16764.57 298
16765.79 269
16767.01 274
16768.24 288
16769.46 266
16770.68 243
16771.91 264
16773.13 280
16774.35 277
16775.58 248
16776.80 282
16778.02 296
16779.25 288
16780.47 278
16781.70 285
16782.92 264
16784.14 285
16785.37 297
16786.59 271
16787.82 273
16789.04 278
16790.27 292
16791.49 303
16792.71 305
16793.94 348
16795.16 292
16796.39 255
16797.61 258
16798.84 254
16800.06 262
16801.29 276
16802.51 266
16803.74 291
16804.96 257
16806.19 268
16807.41 296
16808.64 280
16809.86 253
16811.09 260
16812.31 281
16813.54 288
16814.76 285
16815.99 274
16817.21 274
16818.44 300
16819.66 299
16820.89 336
16822.11 301
16823.34 276
16824.56 321
16825.79 299
16827.01 307
16828.24 277
16829.47 306
16830.69 309
16831.92 280
16833.14 292
16834.37 277
16835.60 296
16836.82 273
16838.05 293
16839.27 279
16840.50 259
16841.73 306
16842.95 337
16844.18 314
16845.40 320
16846.63 296
16847.86 319
16849.08 315
16850.31 282
16851.54 317
16852.76 286
16853.99 329
16855.22 303
16856.44 306
16857.67 320
16858.90 309
16860.12 329
16861.35 333
16862.58 288
16863.80 338
16865.03 337
16866.26 319
16867.49 320
16868.71 314
16869.94 303
16871.17 300
16872.39 324
16873.62 301
16874.85 344
16876.08 338
16877.30 364
16878.53 333
16879.76 337
16880.99 338
16882.21 354
16883.44 391
16884.67 382
16885.90 345
16887.13 351
16888.35 391
16889.58 386
16890.81 349
16892.04 353
16893.27 355
16894.49 370
16895.72 369
16896.95 325
16898.18 321
16899.41 348
16900.63 352
16901.86 349
16903.09 346
16904.32 337
16905.55 330
16906.78 371
16908.01 323
16909.23 289
16910.46 307
16911.69 318
16912.92 311
16914.15 323
16915.38 323
16916.61 327
16917.84 317
16919.06 285
16920.29 309
16921.52 337
16922.75 334
16923.98 288
16925.21 322
16926.44 281
16927.67 317
16928.90 299
16930.13 295
16931.36 274
16932.59 298
16933.82 322
16935.05 319
16936.27 304
16937.50 331
16938.73 306
16939.96 305
16941.19 306
16942.42 311
16943.65 292
16944.88 288
16946.11 290
16947.34 316
16948.57 317
16949.80 270
16951.03 304
16952.26 302
16953.49 291
16954.72 313
16955.95 323
16957.19 280
16958.42 335
16959.65 278
16960.88 281
16962.11 295
16963.34 300
16964.57 300
16965.80 289
16967.03 305
16968.26 327
16969.49 345
16970.72 281
16971.95 283
16973.18 277
16974.42 325
16975.65 284
16976.88 298
16978.11 294
16979.34 270
16980.57 307
16981.80 314
16983.03 293
16984.26 279
16985.50 252
16986.73 284
16987.96 298
16989.19 270
16990.42 313
16991.65 296
16992.89 297
16994.12 319
16995.35 286
16996.58 291
16997.81 290
16999.04 289
17000.28 304
17001.51 310
17002.74 300
17003.97 319
17005.20 277
17006.44 298
17007.67 285
17008.90 282
17010.13 292
17011.37 306
17012.60 278
17013.83 293
17015.06 287
17016.30 272
17017.53 273
17018.76 301
17019.99 287
17021.23 320
17022.46 300
17023.69 263
17024.92 292
17026.16 313
17027.39 264
17028.62 276
17029.86 280
17031.09 280
17032.32 285
17033.56 272
17034.79 278
17036.02 267
17037.26 276
17038.49 283
17039.72 273
17040.96 266
17042.19 280
17043.42 298
17044.66 287
17045.89 281
17047.12 272
17048.36 289
17049.59 278
17050.82 265
17052.06 259
17053.29 274
17054.53 263
17055.76 290
17056.99 239
17058.23 264
17059.46 269
17060.70 282
17061.93 265
17063.16 263
17064.40 284
17065.63 264
17066.87 250
17068.10 259
17069.34 249
17070.57 259
17071.81 279
17073.04 285
17074.27 256
17075.51 296
17076.74 271
17077.98 273
17079.21 260
17080.45 271
17081.68 273
17082.92 268
17084.15 279
17085.39 264
17086.62 288
17087.86 274
17089.09 256
17090.33 258
17091.56 265
17092.80 261
17094.04 233
17095.27 285
17096.51 250
17097.74 237
17098.98 237
17100.21 283
17101.45 294
17102.68 263
17103.92 263
17105.16 292
17106.39 290
17107.63 276
17108.86 250
17110.10 242
17111.33 264
17112.57 248
17113.81 261
17115.04 259
17116.28 270
17117.52 234
17118.75 257
17119.99 235
17121.22 272
17122.46 270
17123.70 237
17124.93 269
17126.17 274
17127.41 263
17128.64 232
17129.88 273
17131.12 253
17132.35 238
17133.59 303
17134.83 254
17136.06 271
17137.30 244
17138.54 268
17139.77 239
17141.01 259
17142.25 289
17143.49 268
17144.72 271
17145.96 290
17147.20 253
17148.43 229
17149.67 248
17150.91 250
17152.15 258
17153.38 256
17154.62 250
17155.86 228
17157.10 251
17158.33 272
17159.57 240
17160.81 250
17162.05 262
17163.29 242
17164.52 272
17165.76 269
17167.00 271
17168.24 263
17169.48 257
17170.71 261
17171.95 229
17173.19 258
17174.43 247
17175.67 249
17176.91 233
17178.14 241
17179.38 250
17180.62 259
17181.86 250
17183.10 254
17184.34 260
17185.57 231
17186.81 218
17188.05 246
17189.29 263
17190.53 233
17191.77 235
17193.01 244
17194.25 260
17195.49 254
17196.72 258
17197.96 262
17199.20 269
17200.44 244
17201.68 262
17202.92 230
17204.16 226
17205.40 249
17206.64 252
17207.88 259
17209.12 243
17210.36 237
17211.60 240
17212.84 240
17214.08 254
17215.32 237
17216.56 240
17217.80 251
17219.04 237
17220.28 245
17221.52 241
17222.76 241
17224.00 245
17225.24 259
17226.48 257
17227.72 272
17228.96 269
17230.20 254
17231.44 262
17232.68 232
17233.92 236
17235.16 242
17236.40 269
17237.64 251
17238.88 236
17240.12 236
17241.36 249
17242.60 249
17243.84 240
17245.08 246
17246.32 230
17247.57 237
17248.81 254
17250.05 220
17251.29 239
17252.53 238
17253.77 233
17255.01 256
17256.25 249
17257.49 248
17258.74 236
17259.98 237
17261.22 216
17262.46 215
17263.70 226
17264.94 248
17266.18 262
17267.43 252
17268.67 222
17269.91 234
17271.15 259
17272.39 213
17273.63 249
17274.88 236
17276.12 230
17277.36 245
17278.60 239
17279.84 214
17281.09 225
17282.33 231
17283.57 246
17284.81 232
17286.06 211
17287.30 216
17288.54 256
17289.78 245
17291.02 240
17292.27 214
17293.51 251
17294.75 275
17296.00 269
17297.24 236
17298.48 238
17299.72 231
17300.97 255
17302.21 253
17303.45 262
17304.70 240
17305.94 225
17307.18 256
17308.42 271
17309.67 205
17310.91 261
17312.15 251
17313.40 243
17314.64 237
17315.88 248
17317.13 244
17318.37 251
17319.61 253
17320.86 225
17322.10 250
17323.34 260
17324.59 236
17325.83 202
17327.08 225
17328.32 255
17329.56 243
17330.81 253
17332.05 204
17333.30 228
17334.54 227
17335.78 255
17337.03 221
17338.27 243
17339.52 228
17340.76 231
17342.00 271
17343.25 248
17344.49 232
17345.74 234
17346.98 236
17348.23 279
17349.47 232
17350.72 250
17351.96 247
17353.21 269
17354.45 246
17355.70 220
17356.94 225
17358.18 250
17359.43 251
17360.67 219
17361.92 230
17363.16 252
17364.41 258
17365.66 194
17366.90 254
17368.15 272
17369.39 218
17370.64 216
17371.88 240
17373.13 244
17374.37 257
17375.62 225
17376.86 232
17378.11 248
17379.35 226
17380.60 245
17381.85 246
17383.09 247
17384.34 251
17385.58 231
17386.83 218
17388.08 219
17389.32 227
17390.57 252
17391.81 241
17393.06 237
17394.31 244
17395.55 222
17396.80 230
17398.04 221
17399.29 260
17400.54 225
17401.78 247
17403.03 251
17404.28 259
17405.52 221
17406.77 252
17408.02 243
17409.26 220
17410.51 200
17411.76 211
17413.00 255
17414.25 250
17415.50 231
17416.75 228
17417.99 249
17419.24 255
17420.49 239
17421.73 229
17422.98 237
17424.23 229
17425.48 241
17426.72 224
17427.97 225
17429.22 256
17430.46 250
17431.71 227
17432.96 243
17434.21 252
17435.46 249
17436.70 258
17437.95 230
17439.20 231
17440.45 239
17441.69 287
17442.94 258
17444.19 249
17445.44 227
17446.69 228
17447.93 248
17449.18 245
17450.43 243
17451.68 256
17452.93 267
17454.18 268
17455.42 244
17456.67 225
17457.92 241
17459.17 231
17460.42 232
17461.67 222
17462.92 263
17464.16 297
17465.41 266
17466.66 270
17467.91 252
17469.16 258
17470.41 224
17471.66 265
17472.91 279
17474.16 253
17475.40 255
17476.65 276
17477.90 272
17479.15 281
17480.40 270
17481.65 277
17482.90 258
17484.15 259
17485.40 254
17486.65 250
17487.90 260
17489.15 256
17490.40 269
17491.65 265
17492.90 245
17494.15 226
17495.40 265
17496.65 267
17497.90 250
17499.15 254
17500.40 278
17501.65 277
17502.90 272
17504.15 278
17505.40 256
17506.65 277
17507.90 267
17509.15 269
17510.40 248
17511.65 285
17512.90 275
17514.15 272
17515.40 297
17516.65 280
17517.90 266
17519.15 288
17520.40 276
17521.65 287
17522.90 265
17524.15 277
17525.41 303
17526.66 284
17527.91 319
17529.16 295
17530.41 295
17531.66 278
17532.91 257
17534.16 278
17535.41 263
17536.67 255
17537.92 292
17539.17 289
17540.42 286
17541.67 273
17542.92 275
17544.17 272
17545.43 262
17546.68 273
17547.93 250
17549.18 260
17550.43 259
17551.68 289
17552.94 267
17554.19 317
17555.44 293
17556.69 279
17557.94 280
17559.20 308
17560.45 303
17561.70 298
17562.95 297
17564.21 258
17565.46 285
17566.71 260
17567.96 270
17569.21 271
17570.47 282
17571.72 273
17572.97 283
17574.22 286
17575.48 284
17576.73 272
17577.98 269
17579.24 299
17580.49 280
17581.74 277
17582.99 294
17584.25 286
17585.50 292
17586.75 307
17588.01 270
17589.26 282
17590.51 262
17591.77 319
17593.02 301
17594.27 283
17595.53 275
17596.78 299
17598.03 250
17599.29 255
17600.54 278
17601.79 287
17603.05 298
17604.30 290
17605.56 250
17606.81 245
17608.06 276
17609.32 267
17610.57 317
17611.82 278
17613.08 273
17614.33 300
17615.59 281
17616.84 279
17618.10 288
17619.35 294
17620.60 272
17621.86 294
17623.11 274
17624.37 259
17625.62 273
17626.88 295
17628.13 275
17629.39 276
17630.64 258
17631.89 278
17633.15 279
17634.40 231
17635.66 247
17636.91 258
17638.17 250
17639.42 276
17640.68 280
17641.93 256
17643.19 258
17644.44 255
17645.70 251
17646.95 235
17648.21 254
17649.47 250
17650.72 255
17651.98 236
17653.23 243
17654.49 249
17655.74 253
17657.00 265
17658.25 245
17659.51 268
17660.77 235
17662.02 250
17663.28 260
17664.53 258
17665.79 231
17667.04 275
17668.30 260
17669.56 253
17670.81 229
17672.07 213
17673.33 251
17674.58 245
17675.84 245
17677.09 248
17678.35 280
17679.61 236
17680.86 236
17682.12 233
17683.38 231
17684.63 219
17685.89 248
17687.15 257
17688.40 223
17689.66 248
17690.92 232
17692.17 223
17693.43 231
17694.69 241
17695.94 260
17697.20 262
17698.46 262
17699.72 238
17700.97 229
17702.23 253
17703.49 239
17704.74 256
17706.00 255
17707.26 236
17708.52 236
17709.77 238
17711.03 217
17712.29 251
17713.55 219
17714.80 225
17716.06 227
17717.32 229
17718.58 248
17719.84 222
17721.09 249
17722.35 235
17723.61 234
17724.87 225
17726.13 230
17727.38 210
17728.64 218
17729.90 257
17731.16 252
17732.42 253
17733.67 213
17734.93 239
17736.19 238
17737.45 231
17738.71 252
17739.97 241
17741.23 214
17742.48 234
17743.74 244
17745.00 247
17746.26 248
17747.52 251
17748.78 242
17750.04 252
17751.30 231
17752.55 279
17753.81 250
17755.07 220
17756.33 230
17757.59 239
17758.85 241
17760.11 222
17761.37 240
17762.63 212
17763.89 244
17765.15 241
17766.41 242
17767.67 218
17768.93 217
17770.19 271
17771.45 244
17772.70 250
17773.96 222
17775.22 230
17776.48 230
17777.74 256
17779.00 238
17780.26 275
17781.52 230
17782.78 251
17784.04 219
17785.30 234
17786.56 241
17787.82 255
17789.09 248
17790.35 258
17791.61 256
17792.87 221
17794.13 258
17795.39 235
17796.65 230
17797.91 234
17799.17 233
17800.43 255
17801.69 254
17802.95 208
17804.21 206
17805.47 210
17806.73 223
17808.00 243
17809.26 226
17810.52 217
17811.78 267
17813.04 247
17814.30 235
17815.56 225
17816.82 242
17818.08 262
17819.35 237
17820.61 254
17821.87 219
17823.13 212
17824.39 235
17825.65 239
17826.92 206
17828.18 208
17829.44 245
17830.70 237
17831.96 249
17833.22 223
17834.49 219
17835.75 274
17837.01 249
17838.27 225
17839.53 216
17840.80 206
17842.06 235
17843.32 217
17844.58 219
17845.85 204
17847.11 225
17848.37 236
17849.63 243
17850.89 206
17852.16 222
17853.42 226
17854.68 249
17855.95 223
17857.21 225
17858.47 218
17859.73 240
17861.00 252
17862.26 239
17863.52 217
17864.79 206
17866.05 236
17867.31 241
17868.57 232
17869.84 242
17871.10 220
17872.36 226
17873.63 246
17874.89 210
17876.15 206
17877.42 246
17878.68 239
17879.94 239
17881.21 202
17882.47 227
17883.74 230
17885.00 217
17886.26 240
17887.53 243
17888.79 217
17890.05 228
17891.32 228
17892.58 216
17893.85 212
17895.11 200
17896.37 217
17897.64 209
17898.90 223
17900.17 210
17901.43 234
17902.70 230
17903.96 206
17905.22 220
17906.49 201
17907.75 207
17909.02 211
17910.28 246
17911.55 233
17912.81 253
17914.08 229
17915.34 211
17916.61 197
17917.87 242
17919.14 252
17920.40 226
17921.67 221
17922.93 236
17924.20 197
17925.46 238
17926.73 227
17927.99 201
17929.26 221
17930.52 259
17931.79 230
17933.05 224
17934.32 230
17935.58 244
17936.85 256
17938.12 229
17939.38 197
17940.65 227
17941.91 243
17943.18 226
17944.44 215
17945.71 200
17946.98 192
17948.24 244
17949.51 247
17950.77 217
17952.04 191
17953.31 204
17954.57 226
17955.84 240
17957.10 220
17958.37 191
17959.64 203
17960.90 252
17962.17 222
17963.44 213
17964.70 227
17965.97 206
17967.24 226
17968.50 251
17969.77 194
17971.04 191
17972.30 201
17973.57 215
17974.84 246
17976.10 191
17977.37 217
17978.64 224
17979.91 224
17981.17 221
17982.44 231
17983.71 202
17984.97 214
17986.24 214
17987.51 235
17988.78 212
17990.04 214
17991.31 229
17992.58 223
17993.85 233
17995.11 248
17996.38 242
17997.65 236
17998.92 218
18000.18 199
18001.45 222
18002.72 226
18003.99 243
18005.26 233
18006.52 214
18007.79 231
18009.06 204
18010.33 230
18011.60 219
18012.86 227
18014.13 218
18015.40 220
18016.67 211
18017.94 238
18019.21 173
18020.47 222
18021.74 227
18023.01 215
18024.28 224
18025.55 231
18026.82 197
18028.09 181
18029.36 226
18030.62 193
18031.89 218
18033.16 203
18034.43 228
18035.70 217
18036.97 199
18038.24 196
18039.51 220
18040.78 208
18042.05 218
18043.32 198
18044.59 194
18045.85 219
18047.12 192
18048.39 265
18049.66 221
18050.93 182
18052.20 191
18053.47 259
18054.74 212
18056.01 241
18057.28 202
18058.55 246
18059.82 212
18061.09 205
18062.36 224
18063.63 239
18064.90 231
18066.17 227
18067.44 222
18068.71 204
18069.98 205
18071.25 259
18072.52 262
18073.79 219
18075.06 234
18076.33 219
18077.60 253
18078.87 243
18080.15 219
18081.42 216
18082.69 247
18083.96 246
18085.23 230
18086.50 230
18087.77 222
18089.04 240
18090.31 240
18091.58 211
18092.85 197
18094.12 203
18095.40 225
18096.67 232
18097.94 206
18099.21 204
18100.48 215
18101.75 260
18103.02 222
18104.30 225
18105.57 223
18106.84 221
18108.11 224
18109.38 265
18110.65 229
18111.92 226
18113.20 232
18114.47 221
18115.74 226
18117.01 225
18118.28 232
18119.56 233
18120.83 241
18122.10 221
18123.37 201
18124.64 222
18125.92 231
18127.19 229
18128.46 208
18129.73 222
18131.01 214
18132.28 246
18133.55 225
18134.82 215
18136.10 241
18137.37 231
18138.64 244
18139.91 228
18141.19 211
18142.46 215
18143.73 241
18145.01 237
18146.28 218
18147.55 221
18148.82 216
18150.10 218
18151.37 237
18152.64 231
18153.92 269
18155.19 247
18156.46 244
18157.74 276
18159.01 233
18160.28 251
18161.56 248
18162.83 209
18164.10 224
18165.38 224
18166.65 237
18167.93 235
18169.20 216
18170.47 210
18171.75 223
18173.02 250
18174.29 228
18175.57 214
18176.84 213
18178.12 244
18179.39 241
18180.66 206
18181.94 250
18183.21 242
18184.49 237
18185.76 245
18187.04 214
18188.31 209
18189.59 228
18190.86 252
18192.13 227
18193.41 205
18194.68 229
18195.96 216
18197.23 238
18198.51 221
18199.78 209
18201.06 216
18202.33 207
18203.61 218
18204.88 196
18206.16 244
18207.43 218
18208.71 221
18209.98 181
18211.26 233
18212.53 223
18213.81 234
18215.08 250
18216.36 233
18217.63 215
18218.91 222
18220.19 223
18221.46 230
18222.74 249
18224.01 237
18225.29 186
18226.56 205
18227.84 214
18229.12 229
18230.39 216
18231.67 210
18232.94 221
18234.22 217
18235.50 199
18236.77 218
18238.05 231
18239.32 222
18240.60 219
18241.88 211
18243.15 220
18244.43 246
18245.71 244
18246.98 220
18248.26 213
18249.54 215
18250.81 216
18252.09 214
18253.37 211
18254.64 197
18255.92 218
18257.20 219
18258.47 229
18259.75 229
18261.03 226
18262.30 242
18263.58 237
18264.86 210
18266.13 210
18267.41 237
18268.69 226
18269.97 220
18271.24 208
18272.52 210
18273.80 220
18275.08 218
18276.35 219
18277.63 181
18278.91 209
18280.19 229
18281.46 230
18282.74 218
18284.02 199
18285.30 212
18286.58 227
18287.85 204
18289.13 213
18290.41 204
18291.69 197
18292.97 196
18294.24 207
18295.52 221
18296.80 216
18298.08 221
18299.36 231
18300.63 240
18301.91 188
18303.19 227
18304.47 214
18305.75 195
18307.03 242
18308.31 210
18309.58 196
18310.86 217
18312.14 221
18313.42 215
18314.70 223
18315.98 203
18317.26 207
18318.54 197
18319.82 218
18321.09 217
18322.37 217
18323.65 228
18324.93 209
18326.21 215
18327.49 212
18328.77 207
18330.05 223
18331.33 210
18332.61 208
18333.89 240
18335.17 216
18336.45 214
18337.73 207
18339.01 215
18340.29 208
18341.57 218
18342.85 226
18344.13 214
18345.41 226
18346.69 215
18347.97 211
18349.25 230
18350.53 219
18351.81 225
18353.09 215
18354.37 216
18355.65 206
18356.93 204
18358.21 201
18359.49 226
18360.77 216
18362.05 206
18363.33 225
18364.61 250
18365.89 244
18367.17 242
18368.45 251
18369.73 249
18371.01 211
18372.29 208
18373.58 229
18374.86 236
18376.14 218
18377.42 206
18378.70 229
18379.98 215
18381.26 205
18382.54 211
18383.82 248
18385.11 250
18386.39 210
18387.67 200
18388.95 190
18390.23 232
18391.51 229
18392.79 218
18394.08 225
18395.36 243
18396.64 232
18397.92 196
18399.20 216
18400.49 209
18401.77 209
18403.05 251
18404.33 221
18405.61 236
18406.90 211
18408.18 185
18409.46 232
18410.74 229
18412.02 208
18413.31 210
18414.59 206
18415.87 225
18417.15 213
18418.44 228
18419.72 227
18421.00 214
18422.28 213
18423.57 226
18424.85 222
18426.13 211
18427.41 225
18428.70 202
18429.98 215
18431.26 197
18432.55 218
18433.83 206
18435.11 200
18436.40 238
18437.68 226
18438.96 238
18440.25 224
18441.53 216
18442.81 200
18444.10 198
18445.38 231
18446.66 201
18447.95 204
18449.23 201
18450.51 228
18451.80 219
18453.08 205
18454.36 233
18455.65 213
18456.93 201
18458.22 207
18459.50 223
18460.78 234
18462.07 241
18463.35 233
18464.64 203
18465.92 225
18467.20 228
18468.49 199
18469.77 209
18471.06 226
18472.34 237
18473.63 216
18474.91 199
18476.19 203
18477.48 189
18478.76 218
18480.05 221
18481.33 211
18482.62 209
18483.90 208
18485.19 227
18486.47 230
18487.76 209
18489.04 206
18490.33 221
18491.61 218
18492.90 214
18494.18 218
18495.47 203
18496.75 215
18498.04 236
18499.32 236
18500.61 221
18501.89 216
18503.18 214
18504.46 217
18505.75 208
18507.04 214
18508.32 211
18509.61 225
18510.89 200
18512.18 199
18513.46 231
18514.75 222
18516.04 214
18517.32 189
18518.61 224
18519.89 197
18521.18 225
18522.47 208
18523.75 216
18525.04 231
18526.32 211
18527.61 224
18528.90 241
18530.18 222
18531.47 214
18532.76 244
18534.04 224
18535.33 193
18536.62 221
18537.90 256
18539.19 198
18540.48 195
18541.76 234
18543.05 224
18544.34 212
18545.62 200
18546.91 221
18548.20 206
18549.48 217
18550.77 210
18552.06 225
18553.35 206
18554.63 222
18555.92 205
18557.21 223
18558.50 222
18559.78 208
18561.07 230
18562.36 220
18563.65 233
18564.93 212
18566.22 205
18567.51 229
18568.80 236
18570.08 208
18571.37 223
18572.66 217
18573.95 224
18575.24 200
18576.52 215
18577.81 206
18579.10 221
18580.39 216
18581.68 211
18582.96 208
18584.25 216
18585.54 232
18586.83 228
18588.12 224
18589.41 210
18590.69 229
18591.98 237
18593.27 236
18594.56 218
18595.85 206
18597.14 230
18598.43 219
18599.71 194
18601.00 217
18602.29 209
18603.58 219
18604.87 228
18606.16 205
18607.45 210
18608.74 218
18610.03 209
18611.32 198
18612.61 224
18613.89 255
18615.18 230
18616.47 220
18617.76 211
18619.05 215
18620.34 249
18621.63 239
18622.92 216
18624.21 224
18625.50 222
18626.79 218
18628.08 231
18629.37 226
18630.66 201
18631.95 220
18633.24 221
18634.53 231
18635.82 208
18637.11 189
18638.40 231
18639.69 244
18640.98 218
18642.27 211
18643.56 187
18644.85 218
18646.14 247
18647.43 219
18648.72 212
18650.01 210
18651.30 236
18652.59 212
18653.89 212
18655.18 209
18656.47 203
18657.76 229
18659.05 229
18660.34 229
18661.63 190
18662.92 216
18664.21 214
18665.50 205
18666.79 193
18668.09 211
18669.38 218
18670.67 233
18671.96 214
18673.25 214
18674.54 185
18675.83 208
18677.13 205
18678.42 192
18679.71 182
18681.00 229
18682.29 248
18683.58 212
18684.88 211
18686.17 208
18687.46 207
18688.75 199
18690.04 225
18691.33 201
18692.63 213
18693.92 195
18695.21 193
18696.50 190
18697.80 211
18699.09 194
18700.38 180
18701.67 202
18702.96 191
18704.26 189
18705.55 202
18706.84 211
18708.13 221
18709.43 231
18710.72 211
18712.01 243
18713.31 201
18714.60 196
18715.89 183
18717.18 206
18718.48 218
18719.77 199
18721.06 199
18722.36 196
18723.65 192
18724.94 191
18726.24 202
18727.53 187
18728.82 235
18730.12 215
18731.41 195
18732.70 170
18734.00 185
18735.29 219
18736.58 211
18737.88 207
18739.17 202
18740.46 183
18741.76 199
18743.05 196
18744.34 199
18745.64 203
18746.93 188
18748.23 210
18749.52 215
18750.81 215
18752.11 194
18753.40 214
18754.70 191
18755.99 212
18757.29 203
18758.58 212
18759.87 207
18761.17 201
18762.46 224
18763.76 214
18765.05 200
18766.35 200
18767.64 190
18768.94 161
18770.23 232
18771.53 200
18772.82 213
18774.11 209
18775.41 199
18776.70 183
18778.00 196
18779.29 200
18780.59 185
18781.89 200
18783.18 183
18784.48 215
18785.77 202
18787.07 207
18788.36 193
18789.66 208
18790.95 211
18792.25 210
18793.54 177
18794.84 196
18796.13 191
18797.43 192
18798.73 195
18800.02 185
18801.32 188
18802.61 201
18803.91 186
18805.20 189
18806.50 203
18807.80 163
18809.09 187
18810.39 201
18811.69 199
18812.98 174
18814.28 192
18815.57 219
18816.87 225
18818.17 194
18819.46 173
18820.76 194
18822.06 212
18823.35 218
18824.65 188
18825.95 210
18827.24 203
18828.54 196
18829.84 182
18831.13 184
18832.43 179
18833.73 196
18835.02 189
18836.32 180
18837.62 177
18838.91 183
18840.21 176
18841.51 207
18842.81 182
18844.10 192
18845.40 196
18846.70 191
18848.00 182
18849.29 207
18850.59 213
18851.89 201
18853.19 222
18854.48 188
18855.78 202
18857.08 207
18858.38 227
18859.67 206
18860.97 189
18862.27 188
18863.57 227
18864.87 219
18866.16 191
18867.46 198
18868.76 194
18870.06 201
18871.36 199
18872.66 184
18873.95 225
18875.25 227
18876.55 201
18877.85 206
18879.15 198
18880.45 209
18881.74 213
18883.04 196
18884.34 210
18885.64 175
18886.94 225
18888.24 199
18889.54 200
18890.84 191
18892.13 177
18893.43 188
18894.73 188
18896.03 174
18897.33 185
18898.63 187
18899.93 191
18901.23 188
18902.53 167
18903.83 193
18905.13 168
18906.43 185
18907.73 189
18909.02 184
18910.32 160
18911.62 203
18912.92 182
18914.22 183
18915.52 193
18916.82 200
18918.12 206
18919.42 194
18920.72 190
18922.02 208
18923.32 191
18924.62 178
18925.92 189
18927.22 197
18928.52 211
18929.82 179
18931.12 188
18932.42 189
18933.72 198
18935.02 209
18936.32 209
18937.63 207
18938.93 214
18940.23 186
18941.53 182
18942.83 188
18944.13 183
18945.43 197
18946.73 183
18948.03 187
18949.33 199
18950.63 192
18951.93 180
18953.23 195
18954.54 213
18955.84 197
18957.14 204
18958.44 204
18959.74 225
18961.04 186
18962.34 183
18963.64 211
18964.95 200
18966.25 219
18967.55 219
18968.85 183
18970.15 161
18971.45 185
18972.76 194
18974.06 181
18975.36 174
18976.66 189
18977.96 175
18979.27 177
18980.57 175
18981.87 174
18983.17 185
18984.47 198
18985.78 170
18987.08 175
18988.38 189
18989.68 187
18990.98 199
18992.29 190
18993.59 186
18994.89 199
18996.19 210
18997.50 193
18998.80 185
19000.10 204
19001.40 209
19002.71 208
19004.01 185
19005.31 176
19006.62 196
19007.92 188
19009.22 198
19010.53 182
19011.83 177
19013.13 188
19014.43 208
19015.74 196
19017.04 162
19018.34 206
19019.65 191
19020.95 197
19022.25 168
19023.56 169
19024.86 181
19026.16 190
19027.47 170
19028.77 200
19030.08 182
19031.38 191
19032.68 197
19033.99 194
19035.29 180
19036.59 192
19037.90 189
19039.20 201
19040.51 184
19041.81 175
19043.11 172
19044.42 178
19045.72 194
19047.03 156
19048.33 198
19049.64 182
19050.94 187
19052.25 187
19053.55 173
19054.85 177
19056.16 211
19057.46 216
19058.77 184
19060.07 184
19061.38 165
19062.68 204
19063.99 194
19065.29 195
19066.60 163
19067.90 194
19069.21 198
19070.51 191
19071.82 195
19073.12 201
19074.43 170
19075.73 193
19077.04 179
19078.34 210
19079.65 203
19080.95 184
19082.26 204
19083.57 196
19084.87 192
19086.18 197
19087.48 233
19088.79 210
19090.09 184
19091.40 163
19092.71 183
19094.01 198
19095.32 205
19096.62 185
19097.93 211
19099.24 212
19100.54 168
19101.85 200
19103.15 192
19104.46 189
19105.77 197
19107.07 205
19108.38 179
19109.69 195
19110.99 176
19112.30 184
19113.60 177
19114.91 196
19116.22 201
19117.52 170
19118.83 206
19120.14 183
19121.45 199
19122.75 160
19124.06 208
19125.37 196
19126.67 199
19127.98 196
19129.29 182
19130.59 181
19131.90 174
19133.21 188
19134.52 185
19135.82 186
19137.13 201
19138.44 213
19139.75 208
19141.05 201
19142.36 181
19143.67 207
19144.98 196
19146.28 207
19147.59 200
19148.90 191
19150.21 182
19151.51 196
19152.82 181
19154.13 195
19155.44 186
19156.75 193
19158.05 182
19159.36 197
19160.67 204
19161.98 211
19163.29 187
19164.60 187
19165.90 195
19167.21 164
19168.52 216
19169.83 193
19171.14 183
19172.45 175
19173.75 177
19175.06 227
19176.37 212
19177.68 215
19178.99 185
19180.30 196
19181.61 196
19182.92 225
19184.23 176
19185.53 182
19186.84 186
19188.15 212
19189.46 194
19190.77 187
19192.08 188
19193.39 200
19194.70 223
19196.01 204
19197.32 225
19198.63 190
19199.94 193
19201.25 178
19202.56 184
19203.87 182
19205.17 205
19206.48 194
19207.79 218
19209.10 215
19210.41 191
19211.72 174
19213.03 185
19214.34 202
19215.65 190
19216.96 185
19218.27 195
19219.58 203
19220.89 183
19222.21 185
19223.52 172
19224.83 191
19226.14 236
19227.45 224
19228.76 191
19230.07 200
19231.38 213
19232.69 199
19234.00 203
19235.31 206
19236.62 196
19237.93 164
19239.24 213
19240.55 182
19241.86 187
19243.18 185
19244.49 194
19245.80 205
19247.11 218
19248.42 176
19249.73 200
19251.04 193
19252.35 213
19253.67 164
19254.98 186
19256.29 217
19257.60 224
19258.91 209
19260.22 162
19261.53 189
19262.85 211
19264.16 205
19265.47 189
19266.78 175
19268.09 159
19269.40 199
19270.72 183
19272.03 181
19273.34 191
19274.65 178
19275.96 190
19277.28 229
19278.59 183
19279.90 181
19281.21 205
19282.53 225
19283.84 216
19285.15 188
19286.46 166
19287.78 187
19289.09 234
19290.40 177
19291.71 178
19293.03 183
19294.34 198
19295.65 210
19296.96 202
19298.28 185
19299.59 187
19300.90 194
19302.22 180
19303.53 204
19304.84 199
19306.16 199
19307.47 201
19308.78 184
19310.10 188
19311.41 191
19312.72 201
19314.04 185
19315.35 187
19316.66 183
19317.98 200
19319.29 222
19320.60 217
19321.92 195
19323.23 221
19324.54 199
19325.86 210
19327.17 206
19328.49 203
19329.80 192
19331.11 200
19332.43 188
19333.74 190
19335.06 188
19336.37 225
19337.68 214
19339.00 190
19340.31 193
19341.63 199
19342.94 206
19344.26 181
19345.57 196
19346.89 173
19348.20 188
19349.51 208
19350.83 210
19352.14 174
19353.46 184
19354.77 206
19356.09 201
19357.40 195
19358.72 219
19360.03 174
19361.35 176
19362.66 190
19363.98 183
19365.29 168
19366.61 168
19367.92 179
19369.24 224
19370.55 194
19371.87 192
19373.19 177
19374.50 182
19375.82 193
19377.13 190
19378.45 176
19379.76 210
19381.08 197
19382.39 197
19383.71 207
19385.03 196
19386.34 178
19387.66 181
19388.97 215
19390.29 185
19391.61 165
19392.92 186
19394.24 204
19395.55 212
19396.87 197
19398.19 170
19399.50 185
19400.82 195
19402.14 174
19403.45 177
19404.77 163
19406.09 177
19407.40 230
19408.72 213
19410.04 210
19411.35 187
19412.67 199
19413.99 223
19415.30 187
19416.62 196
19417.94 194
19419.25 192
19420.57 169
19421.89 179
19423.21 189
19424.52 218
19425.84 215
19427.16 203
19428.47 167
19429.79 173
19431.11 188
19432.43 197
19433.74 179
19435.06 187
19436.38 182
19437.70 198
19439.01 185
19440.33 190
19441.65 196
19442.97 196
19444.29 205
19445.60 177
19446.92 175
19448.24 175
19449.56 220
19450.88 216
19452.19 195
19453.51 194
19454.83 155
19456.15 185
19457.47 181
19458.78 179
19460.10 196
19461.42 199
19462.74 198
19464.06 197
19465.38 171
19466.70 184
19468.01 195
19469.33 200
19470.65 202
19471.97 177
19473.29 167
19474.61 208
19475.93 202
19477.25 189
19478.57 204
19479.88 192
19481.20 189
19482.52 181
19483.84 200
19485.16 186
19486.48 225
19487.80 210
19489.12 183
19490.44 199
19491.76 197
19493.08 194
19494.40 206
19495.72 196
19497.04 164
19498.36 190
19499.68 186
19501.00 194
19502.32 200
19503.64 196
19504.96 180
19506.28 176
19507.60 150
19508.92 179
19510.24 180
19511.56 202
19512.88 191
19514.20 193
19515.52 202
19516.84 169
19518.16 178
19519.48 192
19520.80 158
19522.12 157
19523.44 216
19524.76 219
19526.08 206
19527.40 191
19528.72 209
19530.04 198
19531.36 169
19532.68 172
19534.00 168
19535.33 201
19536.65 202
19537.97 204
19539.29 207
19540.61 200
19541.93 199
19543.25 218
19544.57 206
19545.89 218
19547.22 189
19548.54 218
19549.86 183
19551.18 202
19552.50 188
19553.82 190
19555.15 194
19556.47 210
19557.79 190
19559.11 177
19560.43 197
19561.75 206
19563.08 218
19564.40 166
19565.72 188
19567.04 226
19568.36 192
19569.69 188
19571.01 173
19572.33 193
19573.65 225
19574.97 219
19576.30 170
19577.62 187
19578.94 197
19580.26 212
19581.59 202
19582.91 210
19584.23 168
19585.55 202
19586.88 216
19588.20 212
19589.52 168
19590.85 213
19592.17 195
19593.49 189
19594.81 177
19596.14 169
19597.46 210
19598.78 203
19600.11 185
19601.43 169
19602.75 184
19604.08 193
19605.40 223
19606.72 174
19608.05 177
19609.37 185
19610.69 208
19612.02 178
19613.34 179
19614.66 175
19615.99 186
19617.31 193
19618.64 188
19619.96 169
19621.28 179
19622.61 175
19623.93 185
19625.26 199
19626.58 172
19627.90 221
19629.23 203
19630.55 188
19631.88 157
19633.20 169
19634.52 177
19635.85 204
19637.17 211
19638.50 175
19639.82 199
19641.15 240
19642.47 206
19643.80 166
19645.12 178
19646.45 203
19647.77 205
19649.09 206
19650.42 180
19651.74 168
19653.07 202
19654.39 201
19655.72 194
19657.04 169
19658.37 169
19659.69 222
19661.02 209
19662.35 207
19663.67 185
19665.00 236
19666.32 194
19667.65 184
19668.97 191
19670.30 194
19671.62 175
19672.95 169
19674.27 192
19675.60 184
19676.93 174
19678.25 199
19679.58 186
19680.90 181
19682.23 183
19683.56 199
19684.88 195
19686.21 150
19687.53 200
19688.86 202
19690.19 196
19691.51 183
19692.84 192
19694.16 189
19695.49 182
19696.82 167
19698.14 178
19699.47 172
19700.80 181
19702.12 162
19703.45 176
19704.78 206
19706.10 184
19707.43 213
19708.76 187
19710.08 201
19711.41 184
19712.74 196
19714.06 178
19715.39 185
19716.72 190
19718.05 196
19719.37 184
19720.70 204
19722.03 195
19723.35 155
19724.68 172
19726.01 166
19727.34 194
19728.66 223
19729.99 190
19731.32 179
19732.65 197
19733.98 174
19735.30 185
19736.63 203
19737.96 192
19739.29 169
19740.61 182
19741.94 183
19743.27 187
19744.60 203
19745.93 192
19747.25 201
19748.58 186
19749.91 173
19751.24 151
19752.57 196
19753.90 205
19755.22 182
19756.55 179
19757.88 166
19759.21 184
19760.54 193
19761.87 180
19763.20 167
19764.52 176
19765.85 168
19767.18 200
19768.51 183
19769.84 182
19771.17 190
19772.50 200
19773.83 196
19775.16 185
19776.48 186
19777.81 184
19779.14 216
19780.47 171
19781.80 188
19783.13 186
19784.46 188
19785.79 191
19787.12 185
19788.45 162
19789.78 198
19791.11 206
19792.44 175
19793.77 165
19795.10 181
19796.43 174
19797.76 176
19799.09 180
19800.42 173
19801.75 215
19803.08 182
19804.41 178
19805.74 169
19807.07 214
19808.40 209
19809.73 189
19811.06 184
19812.39 217
19813.72 208
19815.05 205
19816.38 207
19817.71 191
19819.04 178
19820.37 206
19821.70 219
19823.03 191
19824.36 197
19825.69 203
19827.02 209
19828.35 187
19829.69 166
19831.02 166
19832.35 180
19833.68 181
19835.01 174
19836.34 174
19837.67 190
19839.00 183
19840.33 195
19841.67 182
19843.00 172
19844.33 205
19845.66 202
19846.99 182
19848.32 178
19849.65 179
19850.99 213
19852.32 208
19853.65 178
19854.98 192
19856.31 171
19857.64 196
19858.98 216
19860.31 191
19861.64 199
19862.97 216
19864.30 191
19865.64 186
19866.97 187
19868.30 175
19869.63 182
19870.97 161
19872.30 184
19873.63 191
19874.96 196
19876.29 181
19877.63 203
19878.96 197
19880.29 178
19881.63 178
19882.96 197
19884.29 178
19885.62 186
19886.96 191
19888.29 203
19889.62 199
19890.95 177
19892.29 192
19893.62 204
19894.95 205
19896.29 205
19897.62 198
19898.95 186
19900.29 191
19901.62 214
19902.95 182
19904.29 202
19905.62 167
19906.95 180
19908.29 185
19909.62 201
19910.95 166
19912.29 175
19913.62 185
19914.96 202
19916.29 194
19917.62 181
19918.96 173
19920.29 182
19921.63 186
19922.96 193
19924.29 194
19925.63 201
19926.96 191
19928.30 212
19929.63 189
19930.96 171
19932.30 206
19933.63 202
19934.97 210
19936.30 169
19937.64 202
19938.97 176
19940.31 187
19941.64 182
19942.98 164
19944.31 200
19945.64 184
19946.98 207
19948.31 180
19949.65 185
19950.98 172
19952.32 185
19953.65 193
19954.99 171
19956.32 197
19957.66 198
19959.00 169
19960.33 171
19961.67 196
19963.00 205
19964.34 176
19965.67 178
19967.01 182
19968.34 199
19969.68 187
19971.01 192
19972.35 198
19973.69 174
19975.02 191
19976.36 217
19977.69 192
19979.03 171
19980.37 165
19981.70 197
19983.04 193
19984.37 195
19985.71 196
19987.05 210
19988.38 203
19989.72 209
19991.05 214
19992.39 221
19993.73 210
19995.06 192
19996.40 209
19997.74 202
19999.07 204
20000.41 200
20001.75 196
20003.08 188
20004.42 204
20005.76 200
20007.09 195
20008.43 204
20009.77 187
20011.10 186
20012.44 206
20013.78 180
20015.12 211
20016.45 208
20017.79 178
20019.13 193
20020.47 194
20021.80 189
20023.14 190
20024.48 200
20025.81 174
20027.15 179
20028.49 195
20029.83 173
20031.17 169
20032.50 182
20033.84 195
20035.18 211
20036.52 211
20037.85 208
20039.19 181
20040.53 197
20041.87 207
20043.21 200
20044.54 197
20045.88 203
20047.22 201
20048.56 196
20049.90 192
20051.24 185
20052.57 206
20053.91 207
20055.25 218
20056.59 214
20057.93 194
20059.27 209
20060.61 186
20061.94 209
20063.28 197
20064.62 195
20065.96 201
20067.30 212
20068.64 194
20069.98 198
20071.32 202
20072.66 210
20073.99 193
20075.33 183
20076.67 199
20078.01 214
20079.35 222
20080.69 190
20082.03 220
20083.37 197
20084.71 196
20086.05 205
20087.39 211
20088.73 177
20090.07 152
20091.41 194
20092.75 196
20094.09 173
20095.43 180
20096.77 206
20098.11 179
20099.45 184
20100.79 164
20102.13 171
20103.47 170
20104.81 187
20106.15 170
20107.49 207
20108.83 183
20110.17 195
20111.51 185
20112.85 182
20114.19 182
20115.53 186
20116.87 209
20118.21 195
20119.55 168
20120.89 195
20122.23 176
20123.57 187
20124.91 206
20126.25 190
20127.60 203
20128.94 199
20130.28 199
20131.62 180
20132.96 170
20134.30 196
20135.64 209
